# Supplementary material for: Methylobacterium Species Promoting Rice and Barley Growth and Interaction Specificity Revealed with Whole-Cell Matrix-Assisted Laser Desorption / Ionization-Time-of-Flight Mass Spectrometry (MALDI-TOF/MS) Analysis
Source: PLoS One. 2015 Jun 8;10(6):e0129509. doi: 10.1371/journal.pone.0129509 (PMC4460032; doi:10.1371/journal.pone.0129509)
Supplement: S2 Data — (ZIP) [file pone.0129509.s002.zip › Supplementary data 2 (ms from inoculated rice)/control-6.txt]

779.66 0
779.73 0
779.79 0
779.85 0
779.92 0
779.98 0
780.05 0
780.11 0
780.17 0
780.24 0
780.30 0
780.37 0
780.43 0
780.49 0
780.56 0
780.62 0
780.69 0
780.75 0
780.81 0
780.88 0
780.94 0
781.01 0
781.07 0
781.13 0
781.20 0
781.26 0
781.33 0
781.39 0
781.46 0
781.52 0
781.58 0
781.65 0
781.71 0
781.78 0
781.84 0
781.90 0
781.97 0
782.03 0
782.10 0
782.16 0
782.22 0
782.29 0
782.35 0
782.42 0
782.48 0
782.54 0
782.61 0
782.67 0
782.74 0
782.80 0
782.87 0
782.93 0
782.99 0
783.06 0
783.12 0
783.19 0
783.25 0
783.31 0
783.38 0
783.44 0
783.51 0
783.57 0
783.63 0
783.70 0
783.76 0
783.83 0
783.89 0
783.96 0
784.02 0
784.08 0
784.15 0
784.21 0
784.28 0
784.34 0
784.40 0
784.47 0
784.53 0
784.60 0
784.66 0
784.73 0
784.79 0
784.85 0
784.92 0
784.98 0
785.05 0
785.11 0
785.18 0
785.24 0
785.30 0
785.37 0
785.43 0
785.50 0
785.56 0
785.62 0
785.69 0
785.75 0
785.82 0
785.88 0
785.95 0
786.01 0
786.07 0
786.14 0
786.20 0
786.27 0
786.33 0
786.40 0
786.46 0
786.52 0
786.59 0
786.65 0
786.72 0
786.78 0
786.85 0
786.91 0
786.97 0
787.04 0
787.10 0
787.17 0
787.23 0
787.30 0
787.36 0
787.42 0
787.49 0
787.55 0
787.62 0
787.68 0
787.75 0
787.81 0
787.87 0
787.94 0
788.00 0
788.07 0
788.13 0
788.20 0
788.26 0
788.32 0
788.39 0
788.45 0
788.52 0
788.58 0
788.65 0
788.71 0
788.78 0
788.84 0
788.90 0
788.97 0
789.03 0
789.10 0
789.16 0
789.23 0
789.29 0
789.35 0
789.42 0
789.48 0
789.55 0
789.61 0
789.68 0
789.74 0
789.81 0
789.87 0
789.93 0
790.00 0
790.06 0
790.13 0
790.19 0
790.26 0
790.32 0
790.39 0
790.45 0
790.51 0
790.58 0
790.64 0
790.71 0
790.77 0
790.84 0
790.90 0
790.96 0
791.03 0
791.09 0
791.16 0
791.22 0
791.29 0
791.35 0
791.42 0
791.48 0
791.55 0
791.61 0
791.67 0
791.74 0
791.80 0
791.87 0
791.93 0
792.00 0
792.06 0
792.13 0
792.19 0
792.25 0
792.32 0
792.38 0
792.45 0
792.51 0
792.58 0
792.64 0
792.71 0
792.77 0
792.84 0
792.90 0
792.96 0
793.03 0
793.09 0
793.16 0
793.22 0
793.29 0
793.35 0
793.42 0
793.48 0
793.55 0
793.61 0
793.67 0
793.74 0
793.80 0
793.87 0
793.93 0
794.00 0
794.06 0
794.13 0
794.19 0
794.26 0
794.32 0
794.38 0
794.45 0
794.51 0
794.58 0
794.64 0
794.71 0
794.77 0
794.84 0
794.90 0
794.97 0
795.03 0
795.10 0
795.16 0
795.22 0
795.29 0
795.35 0
795.42 0
795.48 0
795.55 0
795.61 0
795.68 0
795.74 0
795.81 0
795.87 0
795.94 0
796.00 0
796.06 0
796.13 0
796.19 0
796.26 0
796.32 0
796.39 0
796.45 0
796.52 0
796.58 0
796.65 0
796.71 0
796.78 0
796.84 0
796.91 0
796.97 0
797.03 0
797.10 0
797.16 0
797.23 0
797.29 0
797.36 0
797.42 0
797.49 0
797.55 0
797.62 0
797.68 0
797.75 0
797.81 0
797.88 0
797.94 0
798.01 0
798.07 0
798.14 0
798.20 0
798.26 0
798.33 0
798.39 0
798.46 0
798.52 0
798.59 0
798.65 0
798.72 0
798.78 0
798.85 0
798.91 0
798.98 0
799.04 0
799.11 0
799.17 0
799.24 0
799.30 0
799.37 0
799.43 0
799.50 0
799.56 0
799.62 0
799.69 0
799.75 0
799.82 0
799.88 0
799.95 0
800.01 0
800.08 0
800.14 0
800.21 0
800.27 0
800.34 0
800.40 0
800.47 0
800.53 0
800.60 0
800.66 0
800.73 0
800.79 0
800.86 0
800.92 0
800.99 0
801.05 0
801.12 0
801.18 0
801.25 0
801.31 0
801.38 0
801.44 0
801.51 0
801.57 0
801.63 0
801.70 0
801.76 0
801.83 0
801.89 0
801.96 0
802.02 0
802.09 0
802.15 0
802.22 0
802.28 0
802.35 0
802.41 0
802.48 0
802.54 0
802.61 0
802.67 0
802.74 0
802.80 0
802.87 0
802.93 0
803.00 0
803.06 0
803.13 0
803.19 0
803.26 0
803.32 0
803.39 0
803.45 0
803.52 0
803.58 0
803.65 0
803.71 0
803.78 0
803.84 0
803.91 0
803.97 0
804.04 0
804.10 0
804.17 0
804.23 0
804.30 0
804.36 0
804.43 0
804.49 0
804.56 0
804.62 0
804.69 0
804.75 0
804.82 0
804.88 0
804.95 0
805.01 0
805.08 0
805.14 0
805.21 0
805.27 0
805.34 0
805.40 0
805.47 0
805.53 0
805.60 0
805.66 0
805.73 0
805.79 0
805.86 0
805.92 0
805.99 0
806.05 0
806.12 0
806.18 0
806.25 0
806.31 0
806.38 0
806.44 0
806.51 0
806.57 0
806.64 0
806.70 0
806.77 0
806.83 1
806.90 1
806.96 2
807.03 3
807.09 3
807.16 3
807.22 3
807.29 2
807.35 2
807.42 1
807.49 0
807.55 0
807.62 0
807.68 0
807.75 0
807.81 0
807.88 0
807.94 0
808.01 0
808.07 0
808.14 0
808.20 0
808.27 0
808.33 0
808.40 0
808.46 0
808.53 0
808.59 0
808.66 0
808.72 1
808.79 2
808.85 3
808.92 4
808.98 4
809.05 4
809.11 4
809.18 3
809.24 2
809.31 2
809.37 1
809.44 1
809.51 0
809.57 0
809.64 0
809.70 1
809.77 1
809.83 1
809.90 1
809.96 0
810.03 0
810.09 0
810.16 0
810.22 0
810.29 0
810.35 0
810.42 0
810.48 0
810.55 0
810.61 0
810.68 0
810.74 0
810.81 0
810.87 0
810.94 0
811.01 0
811.07 0
811.14 0
811.20 0
811.27 0
811.33 0
811.40 1
811.46 1
811.53 2
811.59 2
811.66 2
811.72 2
811.79 1
811.85 1
811.92 1
811.98 1
812.05 1
812.12 1
812.18 1
812.25 1
812.31 1
812.38 1
812.44 1
812.51 1
812.57 1
812.64 1
812.70 0
812.77 0
812.83 0
812.90 0
812.96 0
813.03 0
813.10 0
813.16 0
813.23 0
813.29 0
813.36 0
813.42 0
813.49 0
813.55 0
813.62 0
813.68 0
813.75 0
813.81 0
813.88 1
813.94 1
814.01 1
814.08 2
814.14 2
814.21 2
814.27 2
814.34 2
814.40 2
814.47 1
814.53 1
814.60 1
814.66 0
814.73 1
814.79 1
814.86 1
814.93 1
814.99 1
815.06 1
815.12 1
815.19 1
815.25 1
815.32 0
815.38 0
815.45 0
815.51 0
815.58 0
815.65 0
815.71 0
815.78 0
815.84 0
815.91 0
815.97 0
816.04 1
816.10 1
816.17 1
816.23 1
816.30 1
816.37 1
816.43 1
816.50 1
816.56 0
816.63 0
816.69 0
816.76 0
816.82 0
816.89 1
816.95 1
817.02 1
817.09 1
817.15 1
817.22 0
817.28 0
817.35 0
817.41 0
817.48 0
817.54 0
817.61 0
817.68 1
817.74 0
817.81 0
817.87 0
817.94 0
818.00 0
818.07 0
818.13 0
818.20 0
818.27 0
818.33 0
818.40 0
818.46 0
818.53 0
818.59 0
818.66 0
818.72 0
818.79 0
818.86 1
818.92 1
818.99 1
819.05 1
819.12 1
819.18 0
819.25 0
819.31 0
819.38 0
819.45 0
819.51 0
819.58 0
819.64 0
819.71 0
819.77 0
819.84 0
819.91 0
819.97 0
820.04 0
820.10 0
820.17 0
820.23 0
820.30 0
820.36 0
820.43 0
820.50 0
820.56 0
820.63 0
820.69 0
820.76 0
820.82 0
820.89 0
820.96 0
821.02 0
821.09 0
821.15 0
821.22 0
821.28 0
821.35 0
821.42 0
821.48 1
821.55 1
821.61 1
821.68 1
821.74 1
821.81 1
821.87 1
821.94 1
822.01 0
822.07 0
822.14 0
822.20 0
822.27 0
822.33 0
822.40 0
822.47 0
822.53 0
822.60 0
822.66 0
822.73 0
822.79 0
822.86 0
822.93 0
822.99 0
823.06 0
823.12 0
823.19 0
823.26 0
823.32 0
823.39 0
823.45 0
823.52 0
823.58 0
823.65 0
823.72 0
823.78 0
823.85 0
823.91 0
823.98 0
824.04 0
824.11 0
824.18 0
824.24 0
824.31 0
824.37 1
824.44 1
824.50 0
824.57 0
824.64 0
824.70 0
824.77 0
824.83 0
824.90 0
824.97 0
825.03 0
825.10 0
825.16 0
825.23 0
825.29 0
825.36 0
825.43 0
825.49 0
825.56 0
825.62 0
825.69 0
825.76 0
825.82 0
825.89 0
825.95 0
826.02 0
826.08 0
826.15 0
826.22 0
826.28 0
826.35 0
826.41 0
826.48 0
826.55 0
826.61 0
826.68 0
826.74 0
826.81 0
826.88 0
826.94 0
827.01 0
827.07 0
827.14 0
827.20 0
827.27 0
827.34 0
827.40 0
827.47 0
827.53 0
827.60 0
827.67 0
827.73 0
827.80 0
827.86 0
827.93 0
828.00 0
828.06 0
828.13 0
828.19 0
828.26 0
828.33 0
828.39 0
828.46 0
828.52 0
828.59 0
828.66 0
828.72 0
828.79 0
828.85 0
828.92 0
828.99 0
829.05 0
829.12 0
829.18 0
829.25 0
829.32 0
829.38 0
829.45 0
829.51 0
829.58 0
829.65 0
829.71 0
829.78 0
829.84 0
829.91 0
829.98 0
830.04 0
830.11 0
830.17 0
830.24 0
830.31 0
830.37 0
830.44 0
830.50 0
830.57 0
830.64 0
830.70 0
830.77 0
830.83 0
830.90 0
830.97 0
831.03 0
831.10 0
831.16 0
831.23 0
831.30 0
831.36 0
831.43 0
831.49 0
831.56 1
831.63 1
831.69 1
831.76 1
831.83 0
831.89 0
831.96 0
832.02 0
832.09 0
832.16 0
832.22 0
832.29 1
832.35 1
832.42 1
832.49 1
832.55 0
832.62 0
832.68 0
832.75 0
832.82 0
832.88 0
832.95 0
833.02 0
833.08 0
833.15 0
833.21 0
833.28 0
833.35 0
833.41 0
833.48 0
833.54 0
833.61 0
833.68 0
833.74 0
833.81 0
833.88 0
833.94 0
834.01 0
834.07 0
834.14 0
834.21 0
834.27 0
834.34 0
834.40 0
834.47 0
834.54 0
834.60 0
834.67 0
834.74 0
834.80 0
834.87 0
834.93 0
835.00 0
835.07 0
835.13 0
835.20 0
835.27 0
835.33 0
835.40 0
835.46 0
835.53 0
835.60 0
835.66 0
835.73 0
835.80 0
835.86 0
835.93 0
835.99 0
836.06 0
836.13 0
836.19 0
836.26 0
836.33 0
836.39 0
836.46 0
836.52 0
836.59 1
836.66 0
836.72 0
836.79 0
836.86 0
836.92 0
836.99 0
837.05 0
837.12 0
837.19 0
837.25 0
837.32 0
837.39 0
837.45 0
837.52 0
837.59 0
837.65 0
837.72 0
837.78 0
837.85 0
837.92 0
837.98 0
838.05 0
838.12 0
838.18 0
838.25 0
838.31 0
838.38 0
838.45 0
838.51 0
838.58 0
838.65 0
838.71 0
838.78 0
838.85 0
838.91 0
838.98 0
839.04 0
839.11 0
839.18 0
839.24 0
839.31 0
839.38 0
839.44 0
839.51 0
839.58 0
839.64 0
839.71 0
839.78 0
839.84 0
839.91 0
839.97 0
840.04 0
840.11 0
840.17 0
840.24 0
840.31 0
840.37 0
840.44 0
840.51 0
840.57 0
840.64 0
840.71 0
840.77 0
840.84 0
840.90 0
840.97 0
841.04 0
841.10 0
841.17 0
841.24 0
841.30 0
841.37 0
841.44 0
841.50 0
841.57 0
841.64 0
841.70 0
841.77 0
841.84 0
841.90 0
841.97 0
842.03 0
842.10 0
842.17 0
842.23 0
842.30 0
842.37 0
842.43 0
842.50 0
842.57 0
842.63 0
842.70 0
842.77 0
842.83 0
842.90 0
842.97 0
843.03 0
843.10 0
843.17 0
843.23 0
843.30 0
843.37 0
843.43 0
843.50 0
843.56 0
843.63 0
843.70 0
843.76 0
843.83 0
843.90 0
843.96 0
844.03 0
844.10 0
844.16 0
844.23 0
844.30 0
844.36 0
844.43 0
844.50 0
844.56 0
844.63 0
844.70 0
844.76 0
844.83 0
844.90 0
844.96 0
845.03 0
845.10 0
845.16 0
845.23 0
845.30 0
845.36 0
845.43 0
845.50 0
845.56 0
845.63 0
845.70 0
845.76 0
845.83 0
845.90 0
845.96 0
846.03 0
846.10 0
846.16 0
846.23 0
846.30 0
846.36 0
846.43 0
846.50 0
846.56 0
846.63 0
846.70 0
846.76 0
846.83 0
846.90 0
846.96 0
847.03 0
847.10 0
847.16 0
847.23 0
847.30 0
847.36 0
847.43 0
847.50 0
847.56 0
847.63 0
847.70 0
847.76 0
847.83 0
847.90 0
847.96 0
848.03 0
848.10 0
848.16 0
848.23 0
848.30 0
848.36 0
848.43 0
848.50 0
848.56 0
848.63 0
848.70 0
848.76 0
848.83 0
848.90 0
848.96 0
849.03 0
849.10 0
849.17 0
849.23 0
849.30 0
849.37 0
849.43 0
849.50 0
849.57 0
849.63 0
849.70 0
849.77 0
849.83 0
849.90 0
849.97 0
850.03 0
850.10 0
850.17 0
850.23 0
850.30 0
850.37 0
850.43 0
850.50 0
850.57 0
850.63 0
850.70 0
850.77 0
850.84 0
850.90 0
850.97 0
851.04 0
851.10 0
851.17 0
851.24 0
851.30 0
851.37 0
851.44 0
851.50 0
851.57 0
851.64 0
851.70 0
851.77 0
851.84 0
851.91 0
851.97 0
852.04 0
852.11 0
852.17 0
852.24 0
852.31 0
852.37 0
852.44 0
852.51 0
852.57 0
852.64 0
852.71 0
852.77 0
852.84 0
852.91 0
852.98 0
853.04 0
853.11 0
853.18 0
853.24 0
853.31 0
853.38 0
853.44 0
853.51 0
853.58 0
853.65 0
853.71 0
853.78 0
853.85 0
853.91 0
853.98 0
854.05 0
854.11 0
854.18 0
854.25 0
854.31 0
854.38 0
854.45 0
854.52 0
854.58 0
854.65 0
854.72 0
854.78 0
854.85 0
854.92 0
854.98 0
855.05 0
855.12 0
855.19 0
855.25 0
855.32 0
855.39 0
855.45 0
855.52 0
855.59 0
855.65 0
855.72 0
855.79 0
855.86 0
855.92 0
855.99 0
856.06 0
856.12 0
856.19 0
856.26 0
856.33 0
856.39 0
856.46 0
856.53 0
856.59 0
856.66 0
856.73 0
856.79 0
856.86 0
856.93 0
857.00 0
857.06 0
857.13 0
857.20 0
857.26 0
857.33 0
857.40 0
857.47 0
857.53 0
857.60 0
857.67 0
857.73 0
857.80 0
857.87 0
857.94 0
858.00 0
858.07 0
858.14 0
858.20 0
858.27 0
858.34 0
858.41 0
858.47 0
858.54 0
858.61 0
858.67 0
858.74 0
858.81 0
858.88 0
858.94 0
859.01 0
859.08 0
859.14 0
859.21 0
859.28 0
859.35 0
859.41 0
859.48 0
859.55 0
859.61 0
859.68 0
859.75 0
859.82 0
859.88 0
859.95 0
860.02 0
860.08 0
860.15 0
860.22 0
860.29 0
860.35 0
860.42 0
860.49 0
860.56 0
860.62 0
860.69 0
860.76 0
860.82 0
860.89 0
860.96 0
861.03 0
861.09 0
861.16 0
861.23 0
861.30 0
861.36 0
861.43 0
861.50 0
861.56 0
861.63 0
861.70 0
861.77 0
861.83 0
861.90 0
861.97 0
862.04 0
862.10 0
862.17 0
862.24 0
862.30 0
862.37 0
862.44 0
862.51 0
862.57 0
862.64 0
862.71 0
862.78 0
862.84 0
862.91 0
862.98 0
863.04 0
863.11 0
863.18 0
863.25 0
863.31 0
863.38 0
863.45 0
863.52 0
863.58 0
863.65 0
863.72 0
863.79 0
863.85 0
863.92 0
863.99 0
864.05 0
864.12 0
864.19 0
864.26 0
864.32 0
864.39 0
864.46 0
864.53 0
864.59 0
864.66 0
864.73 0
864.80 0
864.86 0
864.93 0
865.00 0
865.07 0
865.13 0
865.20 0
865.27 0
865.34 0
865.40 0
865.47 0
865.54 0
865.60 0
865.67 0
865.74 0
865.81 0
865.87 0
865.94 0
866.01 0
866.08 0
866.14 0
866.21 0
866.28 0
866.35 0
866.41 0
866.48 0
866.55 0
866.62 0
866.68 0
866.75 0
866.82 0
866.89 0
866.95 0
867.02 0
867.09 0
867.16 0
867.22 0
867.29 0
867.36 0
867.43 0
867.49 0
867.56 0
867.63 0
867.70 0
867.76 0
867.83 0
867.90 0
867.97 0
868.03 0
868.10 0
868.17 0
868.24 0
868.30 0
868.37 0
868.44 0
868.51 0
868.57 0
868.64 0
868.71 0
868.78 0
868.84 0
868.91 1
868.98 1
869.05 1
869.11 1
869.18 1
869.25 1
869.32 0
869.38 0
869.45 0
869.52 0
869.59 0
869.65 0
869.72 0
869.79 0
869.86 0
869.93 0
869.99 0
870.06 0
870.13 0
870.20 0
870.26 0
870.33 0
870.40 0
870.47 0
870.53 0
870.60 0
870.67 0
870.74 0
870.80 0
870.87 0
870.94 0
871.01 0
871.07 0
871.14 0
871.21 0
871.28 0
871.35 0
871.41 0
871.48 0
871.55 0
871.62 0
871.68 0
871.75 0
871.82 0
871.89 0
871.95 0
872.02 0
872.09 0
872.16 0
872.22 0
872.29 0
872.36 0
872.43 0
872.50 0
872.56 1
872.63 1
872.70 1
872.77 0
872.83 0
872.90 0
872.97 0
873.04 0
873.10 0
873.17 0
873.24 0
873.31 0
873.38 0
873.44 0
873.51 0
873.58 0
873.65 0
873.71 0
873.78 0
873.85 0
873.92 0
873.99 0
874.05 0
874.12 0
874.19 0
874.26 0
874.32 0
874.39 0
874.46 0
874.53 0
874.60 0
874.66 0
874.73 0
874.80 0
874.87 0
874.93 0
875.00 0
875.07 0
875.14 0
875.21 0
875.27 0
875.34 0
875.41 0
875.48 0
875.54 0
875.61 0
875.68 0
875.75 0
875.82 0
875.88 0
875.95 0
876.02 0
876.09 0
876.15 0
876.22 0
876.29 0
876.36 0
876.43 0
876.49 0
876.56 0
876.63 0
876.70 0
876.77 0
876.83 0
876.90 0
876.97 0
877.04 0
877.10 0
877.17 0
877.24 0
877.31 0
877.38 0
877.44 0
877.51 0
877.58 0
877.65 0
877.72 0
877.78 0
877.85 0
877.92 0
877.99 0
878.05 0
878.12 0
878.19 0
878.26 0
878.33 0
878.39 0
878.46 0
878.53 0
878.60 0
878.67 0
878.73 0
878.80 0
878.87 0
878.94 0
879.01 0
879.07 0
879.14 0
879.21 0
879.28 0
879.35 0
879.41 0
879.48 0
879.55 0
879.62 0
879.69 0
879.75 0
879.82 0
879.89 0
879.96 0
880.03 0
880.09 0
880.16 0
880.23 0
880.30 0
880.37 0
880.43 0
880.50 0
880.57 0
880.64 0
880.71 0
880.77 0
880.84 0
880.91 0
880.98 0
881.05 0
881.11 0
881.18 0
881.25 0
881.32 0
881.39 0
881.45 0
881.52 0
881.59 0
881.66 0
881.73 0
881.79 0
881.86 0
881.93 0
882.00 0
882.07 0
882.13 0
882.20 0
882.27 0
882.34 0
882.41 0
882.47 0
882.54 0
882.61 0
882.68 0
882.75 0
882.81 0
882.88 0
882.95 0
883.02 0
883.09 0
883.16 0
883.22 0
883.29 0
883.36 0
883.43 0
883.50 0
883.56 0
883.63 0
883.70 1
883.77 1
883.84 1
883.90 1
883.97 1
884.04 1
884.11 0
884.18 0
884.25 0
884.31 0
884.38 0
884.45 0
884.52 0
884.59 0
884.65 0
884.72 0
884.79 0
884.86 0
884.93 0
884.99 0
885.06 0
885.13 0
885.20 0
885.27 0
885.34 0
885.40 0
885.47 0
885.54 0
885.61 0
885.68 0
885.75 0
885.81 0
885.88 0
885.95 0
886.02 0
886.09 0
886.15 0
886.22 0
886.29 0
886.36 0
886.43 0
886.50 0
886.56 0
886.63 0
886.70 0
886.77 0
886.84 1
886.90 1
886.97 1
887.04 0
887.11 0
887.18 0
887.25 0
887.31 0
887.38 0
887.45 0
887.52 0
887.59 0
887.66 0
887.72 0
887.79 0
887.86 0
887.93 0
888.00 0
888.07 0
888.13 0
888.20 0
888.27 0
888.34 0
888.41 0
888.48 0
888.54 0
888.61 0
888.68 0
888.75 0
888.82 0
888.89 0
888.95 0
889.02 0
889.09 0
889.16 0
889.23 0
889.30 0
889.36 0
889.43 0
889.50 0
889.57 0
889.64 0
889.71 0
889.77 0
889.84 0
889.91 0
889.98 0
890.05 0
890.12 0
890.18 0
890.25 0
890.32 0
890.39 0
890.46 0
890.53 0
890.59 0
890.66 0
890.73 0
890.80 0
890.87 0
890.94 0
891.00 0
891.07 0
891.14 0
891.21 0
891.28 0
891.35 0
891.41 0
891.48 0
891.55 0
891.62 0
891.69 0
891.76 0
891.83 0
891.89 0
891.96 0
892.03 0
892.10 0
892.17 0
892.24 0
892.30 0
892.37 0
892.44 0
892.51 0
892.58 0
892.65 0
892.72 0
892.78 0
892.85 0
892.92 0
892.99 0
893.06 0
893.13 0
893.19 0
893.26 0
893.33 0
893.40 0
893.47 0
893.54 0
893.61 0
893.67 0
893.74 0
893.81 0
893.88 0
893.95 0
894.02 0
894.09 0
894.15 0
894.22 0
894.29 0
894.36 0
894.43 0
894.50 0
894.57 0
894.63 0
894.70 0
894.77 0
894.84 0
894.91 0
894.98 0
895.04 0
895.11 0
895.18 0
895.25 0
895.32 0
895.39 0
895.46 0
895.52 0
895.59 0
895.66 0
895.73 0
895.80 0
895.87 0
895.94 0
896.00 0
896.07 0
896.14 0
896.21 0
896.28 0
896.35 0
896.42 0
896.49 0
896.55 0
896.62 0
896.69 0
896.76 0
896.83 0
896.90 0
896.97 0
897.03 0
897.10 0
897.17 0
897.24 0
897.31 0
897.38 0
897.45 0
897.51 0
897.58 0
897.65 0
897.72 0
897.79 0
897.86 0
897.93 0
898.00 0
898.06 0
898.13 0
898.20 0
898.27 0
898.34 0
898.41 0
898.48 0
898.54 0
898.61 0
898.68 0
898.75 0
898.82 0
898.89 0
898.96 0
899.03 0
899.09 0
899.16 0
899.23 0
899.30 0
899.37 0
899.44 0
899.51 0
899.58 0
899.64 0
899.71 0
899.78 0
899.85 0
899.92 0
899.99 0
900.06 0
900.13 0
900.19 0
900.26 0
900.33 0
900.40 0
900.47 0
900.54 0
900.61 0
900.68 0
900.74 0
900.81 0
900.88 0
900.95 0
901.02 0
901.09 0
901.16 0
901.23 0
901.29 0
901.36 0
901.43 0
901.50 0
901.57 0
901.64 0
901.71 0
901.78 0
901.85 0
901.91 0
901.98 0
902.05 0
902.12 0
902.19 0
902.26 0
902.33 0
902.40 0
902.46 0
902.53 0
902.60 0
902.67 0
902.74 0
902.81 0
902.88 0
902.95 0
903.02 0
903.08 0
903.15 0
903.22 0
903.29 0
903.36 0
903.43 0
903.50 0
903.57 0
903.64 0
903.70 0
903.77 0
903.84 0
903.91 0
903.98 0
904.05 0
904.12 0
904.19 0
904.26 0
904.32 0
904.39 0
904.46 0
904.53 0
904.60 0
904.67 0
904.74 0
904.81 0
904.88 0
904.94 0
905.01 0
905.08 0
905.15 0
905.22 0
905.29 0
905.36 0
905.43 0
905.50 0
905.57 0
905.63 0
905.70 0
905.77 0
905.84 0
905.91 0
905.98 0
906.05 0
906.12 0
906.19 0
906.25 0
906.32 0
906.39 0
906.46 0
906.53 0
906.60 0
906.67 0
906.74 0
906.81 0
906.88 0
906.94 0
907.01 0
907.08 0
907.15 0
907.22 0
907.29 0
907.36 0
907.43 0
907.50 0
907.57 0
907.64 0
907.70 0
907.77 0
907.84 0
907.91 0
907.98 0
908.05 0
908.12 0
908.19 0
908.26 0
908.33 0
908.39 0
908.46 0
908.53 0
908.60 0
908.67 0
908.74 0
908.81 0
908.88 0
908.95 0
909.02 0
909.09 0
909.15 0
909.22 0
909.29 0
909.36 0
909.43 0
909.50 0
909.57 0
909.64 0
909.71 0
909.78 0
909.85 0
909.92 0
909.98 0
910.05 0
910.12 0
910.19 0
910.26 0
910.33 0
910.40 0
910.47 0
910.54 0
910.61 0
910.68 0
910.74 0
910.81 0
910.88 0
910.95 0
911.02 0
911.09 0
911.16 0
911.23 0
911.30 0
911.37 0
911.44 0
911.51 0
911.57 0
911.64 0
911.71 0
911.78 0
911.85 0
911.92 0
911.99 0
912.06 0
912.13 0
912.20 0
912.27 0
912.34 0
912.41 0
912.47 0
912.54 0
912.61 0
912.68 0
912.75 0
912.82 0
912.89 0
912.96 1
913.03 1
913.10 1
913.17 1
913.24 1
913.31 0
913.37 0
913.44 0
913.51 0
913.58 0
913.65 0
913.72 0
913.79 0
913.86 0
913.93 0
914.00 0
914.07 0
914.14 0
914.21 0
914.28 0
914.34 0
914.41 0
914.48 0
914.55 0
914.62 0
914.69 0
914.76 0
914.83 0
914.90 0
914.97 0
915.04 0
915.11 0
915.18 0
915.25 0
915.31 0
915.38 0
915.45 0
915.52 0
915.59 0
915.66 0
915.73 0
915.80 0
915.87 0
915.94 0
916.01 0
916.08 0
916.15 0
916.22 0
916.29 0
916.36 0
916.42 0
916.49 0
916.56 0
916.63 0
916.70 0
916.77 0
916.84 0
916.91 0
916.98 0
917.05 0
917.12 0
917.19 0
917.26 0
917.33 0
917.40 0
917.47 0
917.53 0
917.60 0
917.67 0
917.74 0
917.81 0
917.88 0
917.95 0
918.02 0
918.09 0
918.16 0
918.23 0
918.30 0
918.37 0
918.44 0
918.51 0
918.58 0
918.65 0
918.72 0
918.78 0
918.85 0
918.92 0
918.99 0
919.06 0
919.13 0
919.20 0
919.27 0
919.34 0
919.41 0
919.48 0
919.55 0
919.62 0
919.69 0
919.76 0
919.83 0
919.90 0
919.97 0
920.04 0
920.11 0
920.17 0
920.24 0
920.31 0
920.38 0
920.45 0
920.52 0
920.59 0
920.66 0
920.73 0
920.80 0
920.87 0
920.94 0
921.01 0
921.08 0
921.15 0
921.22 0
921.29 0
921.36 0
921.43 0
921.50 0
921.57 0
921.63 0
921.70 0
921.77 0
921.84 0
921.91 0
921.98 0
922.05 0
922.12 0
922.19 0
922.26 0
922.33 0
922.40 0
922.47 0
922.54 0
922.61 0
922.68 0
922.75 0
922.82 0
922.89 0
922.96 0
923.03 0
923.10 0
923.17 0
923.24 0
923.31 0
923.38 0
923.44 0
923.51 0
923.58 0
923.65 0
923.72 0
923.79 0
923.86 0
923.93 0
924.00 0
924.07 0
924.14 0
924.21 0
924.28 0
924.35 0
924.42 0
924.49 0
924.56 0
924.63 0
924.70 0
924.77 0
924.84 0
924.91 0
924.98 0
925.05 0
925.12 0
925.19 0
925.26 0
925.33 0
925.40 0
925.47 0
925.54 0
925.60 0
925.67 0
925.74 0
925.81 0
925.88 0
925.95 0
926.02 0
926.09 0
926.16 0
926.23 0
926.30 0
926.37 0
926.44 0
926.51 0
926.58 0
926.65 0
926.72 0
926.79 0
926.86 0
926.93 0
927.00 0
927.07 0
927.14 0
927.21 0
927.28 0
927.35 0
927.42 0
927.49 0
927.56 0
927.63 0
927.70 0
927.77 0
927.84 0
927.91 0
927.98 0
928.05 0
928.12 0
928.19 0
928.26 0
928.33 0
928.40 0
928.47 0
928.54 0
928.61 0
928.67 0
928.74 0
928.81 0
928.88 0
928.95 0
929.02 0
929.09 0
929.16 0
929.23 0
929.30 0
929.37 0
929.44 0
929.51 0
929.58 0
929.65 0
929.72 0
929.79 0
929.86 0
929.93 0
930.00 0
930.07 0
930.14 1
930.21 1
930.28 0
930.35 0
930.42 0
930.49 0
930.56 0
930.63 0
930.70 0
930.77 0
930.84 0
930.91 0
930.98 0
931.05 0
931.12 0
931.19 0
931.26 0
931.33 0
931.40 0
931.47 0
931.54 0
931.61 0
931.68 0
931.75 0
931.82 0
931.89 0
931.96 0
932.03 0
932.10 0
932.17 0
932.24 0
932.31 0
932.38 0
932.45 0
932.52 0
932.59 0
932.66 0
932.73 0
932.80 0
932.87 0
932.94 0
933.01 0
933.08 0
933.15 0
933.22 0
933.29 0
933.36 0
933.43 0
933.50 0
933.57 0
933.64 0
933.71 0
933.78 0
933.85 0
933.92 0
933.99 0
934.06 0
934.13 0
934.20 0
934.27 0
934.34 0
934.41 0
934.48 0
934.55 0
934.62 0
934.69 0
934.76 0
934.83 0
934.90 0
934.97 0
935.04 0
935.11 0
935.18 0
935.25 0
935.32 0
935.39 0
935.46 0
935.53 0
935.60 0
935.67 0
935.74 0
935.81 0
935.88 0
935.95 0
936.02 0
936.09 0
936.16 0
936.23 0
936.30 0
936.37 0
936.44 0
936.51 0
936.58 0
936.65 0
936.72 0
936.79 0
936.86 0
936.93 0
937.00 0
937.07 0
937.14 0
937.21 0
937.28 0
937.35 0
937.42 0
937.50 0
937.57 0
937.64 0
937.71 0
937.78 0
937.85 0
937.92 0
937.99 0
938.06 0
938.13 0
938.20 0
938.27 0
938.34 0
938.41 0
938.48 0
938.55 0
938.62 0
938.69 0
938.76 0
938.83 0
938.90 0
938.97 0
939.04 0
939.11 0
939.18 0
939.25 0
939.32 0
939.39 0
939.46 0
939.53 0
939.60 0
939.67 0
939.74 0
939.81 0
939.88 0
939.95 0
940.02 0
940.09 0
940.16 0
940.23 0
940.30 0
940.37 0
940.44 0
940.51 0
940.59 0
940.66 0
940.73 0
940.80 0
940.87 0
940.94 0
941.01 0
941.08 0
941.15 0
941.22 0
941.29 0
941.36 0
941.43 0
941.50 0
941.57 0
941.64 0
941.71 0
941.78 0
941.85 0
941.92 0
941.99 0
942.06 0
942.13 0
942.20 0
942.27 0
942.34 0
942.41 0
942.48 0
942.55 0
942.62 0
942.69 0
942.77 0
942.84 0
942.91 0
942.98 0
943.05 0
943.12 0
943.19 0
943.26 0
943.33 0
943.40 0
943.47 0
943.54 0
943.61 0
943.68 0
943.75 0
943.82 0
943.89 0
943.96 0
944.03 0
944.10 0
944.17 0
944.24 0
944.31 0
944.38 0
944.45 0
944.52 0
944.60 0
944.67 0
944.74 0
944.81 0
944.88 0
944.95 0
945.02 0
945.09 0
945.16 0
945.23 0
945.30 0
945.37 0
945.44 0
945.51 0
945.58 0
945.65 0
945.72 0
945.79 0
945.86 0
945.93 0
946.00 0
946.08 0
946.15 0
946.22 0
946.29 0
946.36 0
946.43 0
946.50 0
946.57 0
946.64 0
946.71 0
946.78 0
946.85 0
946.92 0
946.99 0
947.06 0
947.13 0
947.20 0
947.27 0
947.34 0
947.41 0
947.49 0
947.56 0
947.63 0
947.70 0
947.77 0
947.84 0
947.91 0
947.98 0
948.05 0
948.12 0
948.19 0
948.26 0
948.33 0
948.40 0
948.47 0
948.54 0
948.61 0
948.68 0
948.76 0
948.83 0
948.90 0
948.97 1
949.04 1
949.11 1
949.18 1
949.25 1
949.32 1
949.39 1
949.46 1
949.53 1
949.60 1
949.67 1
949.74 1
949.81 1
949.89 1
949.96 1
950.03 1
950.10 1
950.17 1
950.24 1
950.31 1
950.38 1
950.45 1
950.52 1
950.59 1
950.66 1
950.73 1
950.80 1
950.87 1
950.94 1
951.02 1
951.09 1
951.16 1
951.23 1
951.30 1
951.37 1
951.44 0
951.51 0
951.58 0
951.65 0
951.72 0
951.79 1
951.86 1
951.93 1
952.01 1
952.08 1
952.15 0
952.22 0
952.29 0
952.36 0
952.43 0
952.50 0
952.57 0
952.64 0
952.71 0
952.78 1
952.85 1
952.92 1
953.00 1
953.07 1
953.14 1
953.21 1
953.28 0
953.35 0
953.42 0
953.49 0
953.56 0
953.63 0
953.70 0
953.77 0
953.84 0
953.92 0
953.99 0
954.06 0
954.13 0
954.20 0
954.27 0
954.34 0
954.41 0
954.48 0
954.55 0
954.62 0
954.69 0
954.76 0
954.84 0
954.91 0
954.98 0
955.05 0
955.12 0
955.19 0
955.26 0
955.33 0
955.40 0
955.47 0
955.54 0
955.61 0
955.69 0
955.76 0
955.83 0
955.90 0
955.97 0
956.04 0
956.11 0
956.18 0
956.25 0
956.32 0
956.39 0
956.47 0
956.54 0
956.61 0
956.68 0
956.75 0
956.82 0
956.89 0
956.96 0
957.03 0
957.10 0
957.17 0
957.24 0
957.32 0
957.39 0
957.46 0
957.53 0
957.60 0
957.67 0
957.74 0
957.81 0
957.88 0
957.95 0
958.02 0
958.10 0
958.17 0
958.24 0
958.31 0
958.38 0
958.45 0
958.52 0
958.59 0
958.66 0
958.73 0
958.81 0
958.88 0
958.95 0
959.02 0
959.09 0
959.16 0
959.23 0
959.30 0
959.37 0
959.44 0
959.52 0
959.59 0
959.66 0
959.73 0
959.80 0
959.87 0
959.94 0
960.01 0
960.08 0
960.15 0
960.23 0
960.30 0
960.37 0
960.44 1
960.51 1
960.58 1
960.65 1
960.72 0
960.79 0
960.86 0
960.94 0
961.01 0
961.08 0
961.15 0
961.22 0
961.29 0
961.36 0
961.43 0
961.50 0
961.57 0
961.65 0
961.72 1
961.79 1
961.86 1
961.93 1
962.00 0
962.07 0
962.14 0
962.21 0
962.29 0
962.36 0
962.43 0
962.50 0
962.57 0
962.64 0
962.71 0
962.78 0
962.85 0
962.93 0
963.00 0
963.07 0
963.14 0
963.21 0
963.28 0
963.35 0
963.42 0
963.49 0
963.57 0
963.64 0
963.71 0
963.78 0
963.85 0
963.92 0
963.99 0
964.06 0
964.13 0
964.21 0
964.28 1
964.35 1
964.42 1
964.49 1
964.56 1
964.63 1
964.70 1
964.78 1
964.85 1
964.92 0
964.99 0
965.06 0
965.13 0
965.20 0
965.27 0
965.34 0
965.42 0
965.49 0
965.56 0
965.63 0
965.70 0
965.77 1
965.84 1
965.91 1
965.99 1
966.06 0
966.13 0
966.20 0
966.27 0
966.34 0
966.41 0
966.48 0
966.56 0
966.63 1
966.70 1
966.77 1
966.84 1
966.91 1
966.98 1
967.05 0
967.13 0
967.20 0
967.27 0
967.34 0
967.41 0
967.48 0
967.55 0
967.62 0
967.70 0
967.77 0
967.84 0
967.91 0
967.98 0
968.05 0
968.12 0
968.19 0
968.27 0
968.34 0
968.41 0
968.48 0
968.55 0
968.62 1
968.69 1
968.77 1
968.84 1
968.91 1
968.98 1
969.05 1
969.12 0
969.19 0
969.26 0
969.34 0
969.41 0
969.48 0
969.55 0
969.62 0
969.69 0
969.76 0
969.84 0
969.91 0
969.98 0
970.05 0
970.12 0
970.19 0
970.26 0
970.34 0
970.41 0
970.48 0
970.55 0
970.62 0
970.69 0
970.76 0
970.84 0
970.91 0
970.98 0
971.05 0
971.12 0
971.19 0
971.26 0
971.33 0
971.41 0
971.48 0
971.55 0
971.62 0
971.69 0
971.76 0
971.83 0
971.91 1
971.98 1
972.05 1
972.12 1
972.19 1
972.26 0
972.34 0
972.41 0
972.48 0
972.55 0
972.62 0
972.69 0
972.76 0
972.84 0
972.91 0
972.98 0
973.05 0
973.12 0
973.19 0
973.26 0
973.34 0
973.41 0
973.48 0
973.55 0
973.62 1
973.69 1
973.76 1
973.84 1
973.91 1
973.98 0
974.05 0
974.12 0
974.19 0
974.27 0
974.34 0
974.41 0
974.48 0
974.55 0
974.62 0
974.69 0
974.77 0
974.84 0
974.91 0
974.98 0
975.05 0
975.12 0
975.20 0
975.27 0
975.34 0
975.41 1
975.48 1
975.55 1
975.62 1
975.70 0
975.77 0
975.84 0
975.91 0
975.98 0
976.05 0
976.13 0
976.20 0
976.27 0
976.34 0
976.41 0
976.48 1
976.56 1
976.63 1
976.70 1
976.77 1
976.84 1
976.91 1
976.99 1
977.06 1
977.13 1
977.20 1
977.27 1
977.34 1
977.42 1
977.49 1
977.56 1
977.63 1
977.70 1
977.77 1
977.85 1
977.92 1
977.99 1
978.06 1
978.13 1
978.20 1
978.28 1
978.35 1
978.42 1
978.49 1
978.56 1
978.63 1
978.71 1
978.78 1
978.85 1
978.92 1
978.99 0
979.06 0
979.14 0
979.21 0
979.28 0
979.35 0
979.42 0
979.49 0
979.57 0
979.64 0
979.71 1
979.78 1
979.85 1
979.92 1
980.00 1
980.07 1
980.14 1
980.21 1
980.28 1
980.35 1
980.43 1
980.50 1
980.57 1
980.64 1
980.71 0
980.79 0
980.86 0
980.93 0
981.00 0
981.07 0
981.14 0
981.22 0
981.29 0
981.36 1
981.43 1
981.50 1
981.58 1
981.65 1
981.72 1
981.79 1
981.86 1
981.93 1
982.01 1
982.08 0
982.15 0
982.22 0
982.29 1
982.37 1
982.44 1
982.51 1
982.58 1
982.65 1
982.72 1
982.80 1
982.87 1
982.94 1
983.01 1
983.08 1
983.16 1
983.23 1
983.30 1
983.37 1
983.44 1
983.51 1
983.59 1
983.66 1
983.73 1
983.80 0
983.87 0
983.95 0
984.02 1
984.09 1
984.16 1
984.23 1
984.31 1
984.38 1
984.45 1
984.52 1
984.59 1
984.66 1
984.74 1
984.81 1
984.88 1
984.95 1
985.02 1
985.10 1
985.17 1
985.24 1
985.31 1
985.38 1
985.46 1
985.53 1
985.60 1
985.67 1
985.74 1
985.82 1
985.89 1
985.96 1
986.03 1
986.10 1
986.18 1
986.25 1
986.32 2
986.39 2
986.46 2
986.54 2
986.61 2
986.68 1
986.75 1
986.82 1
986.90 1
986.97 1
987.04 1
987.11 1
987.18 1
987.26 1
987.33 1
987.40 1
987.47 0
987.54 1
987.62 1
987.69 1
987.76 1
987.83 1
987.90 1
987.98 1
988.05 1
988.12 1
988.19 1
988.26 0
988.34 0
988.41 0
988.48 0
988.55 0
988.62 0
988.70 0
988.77 0
988.84 0
988.91 0
988.98 0
989.06 0
989.13 0
989.20 0
989.27 0
989.34 0
989.42 0
989.49 0
989.56 1
989.63 1
989.71 1
989.78 1
989.85 1
989.92 1
989.99 1
990.07 1
990.14 1
990.21 1
990.28 1
990.35 0
990.43 0
990.50 1
990.57 1
990.64 1
990.71 1
990.79 1
990.86 1
990.93 1
991.00 1
991.08 1
991.15 1
991.22 1
991.29 0
991.36 0
991.44 0
991.51 0
991.58 0
991.65 0
991.72 1
991.80 1
991.87 1
991.94 1
992.01 1
992.09 1
992.16 1
992.23 1
992.30 2
992.37 2
992.45 2
992.52 1
992.59 1
992.66 1
992.74 1
992.81 0
992.88 0
992.95 0
993.02 0
993.10 0
993.17 0
993.24 0
993.31 0
993.39 0
993.46 0
993.53 0
993.60 0
993.67 0
993.75 0
993.82 0
993.89 0
993.96 0
994.04 0
994.11 0
994.18 0
994.25 0
994.32 0
994.40 0
994.47 0
994.54 0
994.61 0
994.69 1
994.76 1
994.83 1
994.90 1
994.97 1
995.05 1
995.12 1
995.19 0
995.26 0
995.34 0
995.41 0
995.48 0
995.55 0
995.63 0
995.70 1
995.77 1
995.84 1
995.91 1
995.99 1
996.06 1
996.13 1
996.20 1
996.28 0
996.35 0
996.42 0
996.49 0
996.57 0
996.64 0
996.71 0
996.78 0
996.86 0
996.93 0
997.00 0
997.07 0
997.14 0
997.22 0
997.29 0
997.36 0
997.43 0
997.51 0
997.58 0
997.65 0
997.72 0
997.80 0
997.87 0
997.94 0
998.01 1
998.09 1
998.16 0
998.23 0
998.30 0
998.38 0
998.45 0
998.52 0
998.59 0
998.66 0
998.74 0
998.81 0
998.88 0
998.95 1
999.03 1
999.10 1
999.17 1
999.24 1
999.32 1
999.39 1
999.46 1
999.53 1
999.61 1
999.68 1
999.75 1
999.82 1
999.90 1
999.97 1
1000.04 1
1000.11 1
1000.19 0
1000.26 0
1000.33 0
1000.40 0
1000.48 0
1000.55 0
1000.62 0
1000.69 0
1000.77 0
1000.84 0
1000.91 0
1000.98 1
1001.06 1
1001.13 1
1001.20 1
1001.27 1
1001.35 1
1001.42 1
1001.49 1
1001.56 1
1001.64 1
1001.71 1
1001.78 1
1001.85 1
1001.93 1
1002.00 1
1002.07 1
1002.14 2
1002.22 2
1002.29 2
1002.36 2
1002.43 2
1002.51 3
1002.58 3
1002.65 2
1002.72 2
1002.80 2
1002.87 2
1002.94 1
1003.01 1
1003.09 1
1003.16 1
1003.23 1
1003.31 1
1003.38 2
1003.45 2
1003.52 2
1003.60 2
1003.67 2
1003.74 2
1003.81 2
1003.89 2
1003.96 2
1004.03 1
1004.10 1
1004.18 1
1004.25 1
1004.32 2
1004.39 2
1004.47 2
1004.54 2
1004.61 2
1004.68 2
1004.76 2
1004.83 2
1004.90 2
1004.98 2
1005.05 2
1005.12 2
1005.19 2
1005.27 2
1005.34 2
1005.41 2
1005.48 2
1005.56 2
1005.63 2
1005.70 2
1005.77 1
1005.85 1
1005.92 1
1005.99 1
1006.07 1
1006.14 1
1006.21 2
1006.28 2
1006.36 2
1006.43 2
1006.50 3
1006.57 3
1006.65 3
1006.72 3
1006.79 3
1006.87 3
1006.94 3
1007.01 2
1007.08 2
1007.16 2
1007.23 3
1007.30 3
1007.37 4
1007.45 4
1007.52 4
1007.59 4
1007.67 4
1007.74 4
1007.81 4
1007.88 4
1007.96 4
1008.03 3
1008.10 3
1008.17 3
1008.25 3
1008.32 3
1008.39 3
1008.47 3
1008.54 3
1008.61 3
1008.68 3
1008.76 2
1008.83 2
1008.90 2
1008.98 2
1009.05 2
1009.12 1
1009.19 1
1009.27 1
1009.34 1
1009.41 1
1009.48 1
1009.56 1
1009.63 2
1009.70 2
1009.78 2
1009.85 3
1009.92 3
1009.99 3
1010.07 3
1010.14 3
1010.21 2
1010.29 2
1010.36 2
1010.43 1
1010.50 1
1010.58 1
1010.65 1
1010.72 1
1010.80 1
1010.87 1
1010.94 1
1011.01 1
1011.09 1
1011.16 1
1011.23 1
1011.31 1
1011.38 1
1011.45 0
1011.52 0
1011.60 0
1011.67 0
1011.74 0
1011.82 0
1011.89 1
1011.96 1
1012.03 1
1012.11 1
1012.18 1
1012.25 1
1012.33 1
1012.40 0
1012.47 0
1012.55 0
1012.62 0
1012.69 0
1012.76 0
1012.84 0
1012.91 0
1012.98 1
1013.06 1
1013.13 1
1013.20 1
1013.27 1
1013.35 1
1013.42 1
1013.49 1
1013.57 1
1013.64 1
1013.71 1
1013.79 1
1013.86 1
1013.93 1
1014.00 1
1014.08 1
1014.15 1
1014.22 1
1014.30 1
1014.37 1
1014.44 1
1014.51 1
1014.59 1
1014.66 1
1014.73 1
1014.81 1
1014.88 1
1014.95 1
1015.03 1
1015.10 1
1015.17 2
1015.24 2
1015.32 2
1015.39 2
1015.46 2
1015.54 2
1015.61 1
1015.68 1
1015.76 0
1015.83 0
1015.90 0
1015.98 0
1016.05 0
1016.12 0
1016.19 0
1016.27 0
1016.34 0
1016.41 1
1016.49 1
1016.56 1
1016.63 1
1016.71 0
1016.78 0
1016.85 0
1016.93 0
1017.00 0
1017.07 0
1017.14 0
1017.22 0
1017.29 0
1017.36 0
1017.44 1
1017.51 1
1017.58 1
1017.66 1
1017.73 0
1017.80 0
1017.88 0
1017.95 1
1018.02 1
1018.09 1
1018.17 2
1018.24 2
1018.31 3
1018.39 3
1018.46 2
1018.53 2
1018.61 1
1018.68 1
1018.75 0
1018.83 0
1018.90 0
1018.97 0
1019.05 0
1019.12 0
1019.19 0
1019.26 0
1019.34 0
1019.41 0
1019.48 0
1019.56 0
1019.63 1
1019.70 1
1019.78 1
1019.85 2
1019.92 2
1020.00 2
1020.07 2
1020.14 2
1020.22 2
1020.29 2
1020.36 2
1020.44 2
1020.51 2
1020.58 2
1020.66 2
1020.73 2
1020.80 2
1020.88 3
1020.95 3
1021.02 4
1021.09 4
1021.17 4
1021.24 4
1021.31 4
1021.39 3
1021.46 3
1021.53 3
1021.61 3
1021.68 4
1021.75 5
1021.83 6
1021.90 7
1021.97 8
1022.05 10
1022.12 12
1022.19 15
1022.27 18
1022.34 22
1022.41 25
1022.49 28
1022.56 30
1022.63 32
1022.71 32
1022.78 33
1022.85 32
1022.93 32
1023.00 31
1023.07 30
1023.15 29
1023.22 28
1023.29 27
1023.37 27
1023.44 27
1023.51 28
1023.59 28
1023.66 29
1023.73 29
1023.81 29
1023.88 29
1023.95 28
1024.03 27
1024.10 26
1024.17 25
1024.25 24
1024.32 23
1024.39 22
1024.47 21
1024.54 20
1024.61 19
1024.69 18
1024.76 17
1024.83 15
1024.91 14
1024.98 13
1025.05 12
1025.13 11
1025.20 10
1025.27 9
1025.35 8
1025.42 7
1025.49 7
1025.57 7
1025.64 7
1025.71 7
1025.79 8
1025.86 8
1025.93 7
1026.01 7
1026.08 6
1026.15 5
1026.23 4
1026.30 3
1026.37 3
1026.45 3
1026.52 3
1026.59 3
1026.67 3
1026.74 3
1026.81 3
1026.89 3
1026.96 3
1027.04 3
1027.11 3
1027.18 3
1027.26 4
1027.33 4
1027.40 4
1027.48 5
1027.55 5
1027.62 5
1027.70 5
1027.77 5
1027.84 5
1027.92 4
1027.99 4
1028.06 4
1028.14 4
1028.21 4
1028.28 5
1028.36 5
1028.43 5
1028.50 5
1028.58 5
1028.65 5
1028.72 5
1028.80 5
1028.87 4
1028.95 4
1029.02 3
1029.09 3
1029.17 3
1029.24 3
1029.31 2
1029.39 2
1029.46 2
1029.53 2
1029.61 1
1029.68 1
1029.75 1
1029.83 0
1029.90 0
1029.97 1
1030.05 1
1030.12 2
1030.20 2
1030.27 2
1030.34 2
1030.42 2
1030.49 2
1030.56 2
1030.64 2
1030.71 2
1030.78 3
1030.86 3
1030.93 4
1031.00 4
1031.08 5
1031.15 5
1031.23 4
1031.30 4
1031.37 3
1031.45 3
1031.52 2
1031.59 2
1031.67 1
1031.74 1
1031.81 1
1031.89 1
1031.96 1
1032.04 1
1032.11 1
1032.18 1
1032.26 1
1032.33 1
1032.40 1
1032.48 1
1032.55 1
1032.62 1
1032.70 2
1032.77 1
1032.85 1
1032.92 2
1032.99 2
1033.07 2
1033.14 3
1033.21 4
1033.29 4
1033.36 4
1033.43 4
1033.51 4
1033.58 3
1033.66 3
1033.73 2
1033.80 2
1033.88 2
1033.95 1
1034.02 1
1034.10 1
1034.17 1
1034.24 1
1034.32 0
1034.39 0
1034.47 0
1034.54 0
1034.61 0
1034.69 0
1034.76 0
1034.83 0
1034.91 1
1034.98 1
1035.06 2
1035.13 3
1035.20 3
1035.28 3
1035.35 3
1035.42 3
1035.50 3
1035.57 3
1035.65 3
1035.72 2
1035.79 2
1035.87 2
1035.94 2
1036.01 2
1036.09 2
1036.16 3
1036.24 3
1036.31 3
1036.38 3
1036.46 2
1036.53 2
1036.60 1
1036.68 1
1036.75 0
1036.83 0
1036.90 0
1036.97 0
1037.05 0
1037.12 0
1037.20 0
1037.27 0
1037.34 0
1037.42 0
1037.49 1
1037.56 1
1037.64 1
1037.71 1
1037.79 1
1037.86 1
1037.93 0
1038.01 0
1038.08 0
1038.15 0
1038.23 1
1038.30 1
1038.38 1
1038.45 1
1038.52 1
1038.60 2
1038.67 2
1038.75 2
1038.82 3
1038.89 3
1038.97 3
1039.04 3
1039.11 3
1039.19 2
1039.26 2
1039.34 1
1039.41 1
1039.48 1
1039.56 1
1039.63 1
1039.71 1
1039.78 1
1039.85 1
1039.93 1
1040.00 0
1040.08 0
1040.15 0
1040.22 1
1040.30 1
1040.37 1
1040.44 1
1040.52 1
1040.59 1
1040.67 1
1040.74 0
1040.81 0
1040.89 0
1040.96 0
1041.04 1
1041.11 1
1041.18 1
1041.26 2
1041.33 2
1041.41 2
1041.48 2
1041.55 3
1041.63 3
1041.70 2
1041.78 2
1041.85 2
1041.92 3
1042.00 3
1042.07 3
1042.15 3
1042.22 3
1042.29 2
1042.37 2
1042.44 1
1042.52 1
1042.59 2
1042.66 2
1042.74 3
1042.81 5
1042.89 6
1042.96 7
1043.03 8
1043.11 8
1043.18 8
1043.26 8
1043.33 8
1043.40 7
1043.48 7
1043.55 7
1043.63 7
1043.70 7
1043.77 7
1043.85 6
1043.92 6
1044.00 6
1044.07 7
1044.14 7
1044.22 8
1044.29 8
1044.37 8
1044.44 8
1044.51 8
1044.59 8
1044.66 8
1044.74 8
1044.81 8
1044.88 8
1044.96 8
1045.03 8
1045.11 8
1045.18 7
1045.26 8
1045.33 8
1045.40 8
1045.48 9
1045.55 9
1045.63 9
1045.70 9
1045.77 9
1045.85 8
1045.92 8
1046.00 7
1046.07 7
1046.14 7
1046.22 7
1046.29 7
1046.37 6
1046.44 6
1046.52 5
1046.59 5
1046.66 4
1046.74 4
1046.81 4
1046.89 4
1046.96 4
1047.03 4
1047.11 4
1047.18 4
1047.26 3
1047.33 3
1047.40 2
1047.48 2
1047.55 2
1047.63 2
1047.70 2
1047.78 3
1047.85 3
1047.92 4
1048.00 4
1048.07 5
1048.15 5
1048.22 4
1048.30 4
1048.37 4
1048.44 4
1048.52 4
1048.59 4
1048.67 4
1048.74 5
1048.81 5
1048.89 5
1048.96 5
1049.04 5
1049.11 5
1049.19 5
1049.26 4
1049.33 4
1049.41 3
1049.48 3
1049.56 2
1049.63 1
1049.71 1
1049.78 0
1049.85 0
1049.93 0
1050.00 1
1050.08 0
1050.15 0
1050.23 0
1050.30 0
1050.37 0
1050.45 0
1050.52 0
1050.60 0
1050.67 0
1050.75 1
1050.82 2
1050.89 2
1050.97 3
1051.04 3
1051.12 3
1051.19 3
1051.27 3
1051.34 3
1051.41 3
1051.49 3
1051.56 3
1051.64 3
1051.71 4
1051.79 4
1051.86 4
1051.93 3
1052.01 3
1052.08 2
1052.16 1
1052.23 1
1052.31 1
1052.38 1
1052.45 2
1052.53 3
1052.60 4
1052.68 4
1052.75 5
1052.83 5
1052.90 5
1052.97 6
1053.05 6
1053.12 6
1053.20 7
1053.27 8
1053.35 8
1053.42 9
1053.50 9
1053.57 9
1053.64 9
1053.72 8
1053.79 8
1053.87 7
1053.94 6
1054.02 5
1054.09 4
1054.17 4
1054.24 3
1054.31 3
1054.39 3
1054.46 4
1054.54 4
1054.61 4
1054.69 5
1054.76 5
1054.83 4
1054.91 3
1054.98 2
1055.06 1
1055.13 0
1055.21 0
1055.28 0
1055.36 0
1055.43 0
1055.50 0
1055.58 2
1055.65 3
1055.73 4
1055.80 4
1055.88 5
1055.95 5
1056.03 4
1056.10 4
1056.17 4
1056.25 4
1056.32 4
1056.40 4
1056.47 4
1056.55 3
1056.62 3
1056.70 3
1056.77 2
1056.85 2
1056.92 1
1056.99 0
1057.07 0
1057.14 0
1057.22 0
1057.29 0
1057.37 0
1057.44 1
1057.52 2
1057.59 2
1057.66 2
1057.74 2
1057.81 2
1057.89 2
1057.96 2
1058.04 2
1058.11 3
1058.19 4
1058.26 5
1058.34 6
1058.41 6
1058.48 7
1058.56 7
1058.63 8
1058.71 8
1058.78 8
1058.86 8
1058.93 8
1059.01 8
1059.08 7
1059.16 7
1059.23 6
1059.31 5
1059.38 5
1059.45 4
1059.53 4
1059.60 5
1059.68 5
1059.75 6
1059.83 6
1059.90 7
1059.98 8
1060.05 9
1060.13 10
1060.20 11
1060.28 12
1060.35 12
1060.42 12
1060.50 12
1060.57 11
1060.65 10
1060.72 9
1060.80 8
1060.87 8
1060.95 8
1061.02 9
1061.10 10
1061.17 11
1061.25 12
1061.32 12
1061.39 11
1061.47 10
1061.54 9
1061.62 8
1061.69 8
1061.77 7
1061.84 8
1061.92 8
1061.99 9
1062.07 10
1062.14 11
1062.22 11
1062.29 12
1062.37 12
1062.44 12
1062.51 12
1062.59 11
1062.66 11
1062.74 11
1062.81 10
1062.89 10
1062.96 10
1063.04 10
1063.11 10
1063.19 10
1063.26 10
1063.34 9
1063.41 9
1063.49 9
1063.56 10
1063.64 10
1063.71 9
1063.79 9
1063.86 8
1063.93 7
1064.01 6
1064.08 5
1064.16 5
1064.23 5
1064.31 6
1064.38 7
1064.46 9
1064.53 11
1064.61 13
1064.68 15
1064.76 17
1064.83 18
1064.91 18
1064.98 19
1065.06 19
1065.13 18
1065.21 18
1065.28 17
1065.36 16
1065.43 15
1065.50 15
1065.58 14
1065.65 13
1065.73 12
1065.80 11
1065.88 10
1065.95 9
1066.03 7
1066.10 6
1066.18 6
1066.25 5
1066.33 5
1066.40 6
1066.48 6
1066.55 7
1066.63 8
1066.70 8
1066.78 8
1066.85 8
1066.93 7
1067.00 7
1067.08 7
1067.15 7
1067.23 7
1067.30 7
1067.38 7
1067.45 6
1067.53 5
1067.60 5
1067.68 4
1067.75 3
1067.83 3
1067.90 2
1067.97 2
1068.05 2
1068.12 2
1068.20 2
1068.27 2
1068.35 3
1068.42 2
1068.50 2
1068.57 2
1068.65 1
1068.72 0
1068.80 0
1068.87 0
1068.95 0
1069.02 0
1069.10 1
1069.17 1
1069.25 2
1069.32 2
1069.40 2
1069.47 1
1069.55 1
1069.62 1
1069.70 1
1069.77 1
1069.85 1
1069.92 1
1070.00 1
1070.07 1
1070.15 0
1070.22 0
1070.30 0
1070.37 0
1070.45 0
1070.52 0
1070.60 0
1070.67 1
1070.75 2
1070.82 4
1070.90 5
1070.97 6
1071.05 7
1071.12 7
1071.20 7
1071.27 6
1071.35 6
1071.42 5
1071.50 4
1071.57 4
1071.65 4
1071.72 4
1071.80 4
1071.87 4
1071.95 5
1072.02 6
1072.10 6
1072.17 6
1072.25 6
1072.32 6
1072.40 6
1072.47 6
1072.55 7
1072.62 7
1072.70 7
1072.77 7
1072.85 7
1072.92 7
1073.00 8
1073.07 8
1073.15 8
1073.22 7
1073.30 7
1073.37 7
1073.45 7
1073.52 7
1073.60 8
1073.67 9
1073.75 10
1073.82 11
1073.90 12
1073.97 13
1074.05 13
1074.12 13
1074.20 13
1074.28 12
1074.35 12
1074.43 10
1074.50 9
1074.58 9
1074.65 8
1074.73 7
1074.80 7
1074.88 6
1074.95 6
1075.03 5
1075.10 4
1075.18 4
1075.25 3
1075.33 3
1075.40 4
1075.48 4
1075.55 5
1075.63 6
1075.70 8
1075.78 9
1075.85 10
1075.93 10
1076.00 10
1076.08 10
1076.15 9
1076.23 9
1076.30 9
1076.38 9
1076.45 9
1076.53 9
1076.60 9
1076.68 8
1076.76 8
1076.83 8
1076.91 8
1076.98 8
1077.06 8
1077.13 8
1077.21 9
1077.28 9
1077.36 9
1077.43 8
1077.51 7
1077.58 5
1077.66 4
1077.73 2
1077.81 1
1077.88 0
1077.96 0
1078.03 0
1078.11 1
1078.18 2
1078.26 3
1078.33 5
1078.41 6
1078.49 7
1078.56 7
1078.64 7
1078.71 6
1078.79 5
1078.86 4
1078.94 2
1079.01 1
1079.09 1
1079.16 0
1079.24 0
1079.31 0
1079.39 0
1079.46 0
1079.54 0
1079.61 0
1079.69 0
1079.77 0
1079.84 1
1079.92 1
1079.99 2
1080.07 3
1080.14 3
1080.22 4
1080.29 4
1080.37 3
1080.44 2
1080.52 1
1080.59 0
1080.67 0
1080.74 0
1080.82 0
1080.90 0
1080.97 0
1081.05 0
1081.12 0
1081.20 0
1081.27 2
1081.35 3
1081.42 4
1081.50 5
1081.57 6
1081.65 6
1081.72 7
1081.80 8
1081.87 8
1081.95 8
1082.03 8
1082.10 8
1082.18 7
1082.25 7
1082.33 7
1082.40 7
1082.48 7
1082.55 7
1082.63 8
1082.70 8
1082.78 8
1082.85 8
1082.93 8
1083.01 8
1083.08 8
1083.16 7
1083.23 7
1083.31 6
1083.38 6
1083.46 5
1083.53 4
1083.61 4
1083.68 3
1083.76 3
1083.84 4
1083.91 4
1083.99 5
1084.06 6
1084.14 6
1084.21 7
1084.29 7
1084.36 7
1084.44 6
1084.51 6
1084.59 6
1084.67 5
1084.74 5
1084.82 5
1084.89 5
1084.97 4
1085.04 3
1085.12 3
1085.19 2
1085.27 2
1085.34 2
1085.42 2
1085.50 3
1085.57 4
1085.65 4
1085.72 5
1085.80 5
1085.87 6
1085.95 6
1086.02 6
1086.10 7
1086.18 7
1086.25 7
1086.33 6
1086.40 6
1086.48 5
1086.55 5
1086.63 5
1086.70 5
1086.78 5
1086.86 4
1086.93 4
1087.01 4
1087.08 3
1087.16 2
1087.23 1
1087.31 0
1087.38 0
1087.46 0
1087.54 1
1087.61 2
1087.69 3
1087.76 4
1087.84 4
1087.91 4
1087.99 4
1088.06 4
1088.14 3
1088.22 3
1088.29 3
1088.37 4
1088.44 5
1088.52 5
1088.59 6
1088.67 7
1088.74 8
1088.82 8
1088.90 9
1088.97 9
1089.05 10
1089.12 11
1089.20 12
1089.27 12
1089.35 12
1089.43 13
1089.50 13
1089.58 13
1089.65 14
1089.73 14
1089.80 14
1089.88 14
1089.96 14
1090.03 13
1090.11 12
1090.18 10
1090.26 9
1090.33 9
1090.41 8
1090.48 9
1090.56 10
1090.64 11
1090.71 12
1090.79 12
1090.86 12
1090.94 12
1091.01 11
1091.09 10
1091.17 8
1091.24 7
1091.32 6
1091.39 5
1091.47 4
1091.54 3
1091.62 3
1091.70 3
1091.77 3
1091.85 4
1091.92 5
1092.00 6
1092.07 7
1092.15 8
1092.23 8
1092.30 9
1092.38 9
1092.45 9
1092.53 9
1092.60 9
1092.68 10
1092.76 10
1092.83 10
1092.91 10
1092.98 10
1093.06 10
1093.14 10
1093.21 9
1093.29 8
1093.36 8
1093.44 7
1093.51 7
1093.59 8
1093.67 8
1093.74 8
1093.82 9
1093.89 10
1093.97 11
1094.04 12
1094.12 14
1094.20 15
1094.27 17
1094.35 18
1094.42 19
1094.50 20
1094.58 21
1094.65 21
1094.73 21
1094.80 21
1094.88 20
1094.95 19
1095.03 18
1095.11 16
1095.18 13
1095.26 11
1095.33 10
1095.41 9
1095.49 10
1095.56 11
1095.64 13
1095.71 15
1095.79 18
1095.86 20
1095.94 21
1096.02 22
1096.09 23
1096.17 23
1096.24 23
1096.32 23
1096.40 22
1096.47 21
1096.55 19
1096.62 18
1096.70 16
1096.78 15
1096.85 15
1096.93 14
1097.00 14
1097.08 14
1097.15 13
1097.23 13
1097.31 12
1097.38 11
1097.46 10
1097.53 9
1097.61 7
1097.69 6
1097.76 5
1097.84 3
1097.91 2
1097.99 1
1098.07 1
1098.14 0
1098.22 0
1098.29 0
1098.37 0
1098.45 0
1098.52 1
1098.60 2
1098.67 4
1098.75 7
1098.83 9
1098.90 11
1098.98 13
1099.05 13
1099.13 13
1099.21 12
1099.28 11
1099.36 10
1099.43 9
1099.51 9
1099.58 9
1099.66 10
1099.74 11
1099.81 11
1099.89 10
1099.96 9
1100.04 8
1100.12 7
1100.19 6
1100.27 6
1100.34 6
1100.42 6
1100.50 7
1100.57 8
1100.65 8
1100.73 8
1100.80 8
1100.88 8
1100.95 8
1101.03 9
1101.11 9
1101.18 11
1101.26 12
1101.33 13
1101.41 14
1101.49 15
1101.56 15
1101.64 15
1101.71 15
1101.79 14
1101.87 13
1101.94 13
1102.02 13
1102.09 13
1102.17 13
1102.25 13
1102.32 12
1102.40 12
1102.47 11
1102.55 9
1102.63 8
1102.70 6
1102.78 5
1102.86 4
1102.93 3
1103.01 2
1103.08 1
1103.16 0
1103.24 0
1103.31 0
1103.39 0
1103.46 0
1103.54 0
1103.62 0
1103.69 0
1103.77 0
1103.84 1
1103.92 3
1104.00 5
1104.07 6
1104.15 8
1104.23 9
1104.30 9
1104.38 10
1104.45 10
1104.53 11
1104.61 12
1104.68 14
1104.76 16
1104.83 18
1104.91 19
1104.99 19
1105.06 20
1105.14 20
1105.22 20
1105.29 21
1105.37 22
1105.44 24
1105.52 26
1105.60 28
1105.67 30
1105.75 31
1105.83 32
1105.90 32
1105.98 31
1106.05 30
1106.13 28
1106.21 26
1106.28 24
1106.36 23
1106.43 23
1106.51 23
1106.59 23
1106.66 23
1106.74 24
1106.82 23
1106.89 23
1106.97 22
1107.04 20
1107.12 20
1107.20 19
1107.27 19
1107.35 20
1107.43 21
1107.50 23
1107.58 25
1107.65 27
1107.73 28
1107.81 29
1107.88 29
1107.96 28
1108.04 26
1108.11 25
1108.19 23
1108.27 22
1108.34 22
1108.42 22
1108.49 22
1108.57 22
1108.65 22
1108.72 21
1108.80 20
1108.88 19
1108.95 20
1109.03 21
1109.10 22
1109.18 24
1109.26 26
1109.33 26
1109.41 26
1109.49 25
1109.56 23
1109.64 21
1109.72 19
1109.79 17
1109.87 16
1109.94 16
1110.02 17
1110.10 17
1110.17 18
1110.25 19
1110.33 19
1110.40 20
1110.48 21
1110.55 21
1110.63 21
1110.71 21
1110.78 20
1110.86 19
1110.94 18
1111.01 18
1111.09 18
1111.17 18
1111.24 20
1111.32 21
1111.40 23
1111.47 25
1111.55 26
1111.62 26
1111.70 26
1111.78 25
1111.85 24
1111.93 23
1112.01 22
1112.08 21
1112.16 20
1112.24 20
1112.31 20
1112.39 21
1112.47 22
1112.54 22
1112.62 22
1112.69 22
1112.77 22
1112.85 21
1112.92 21
1113.00 20
1113.08 20
1113.15 20
1113.23 21
1113.31 21
1113.38 21
1113.46 20
1113.54 20
1113.61 19
1113.69 19
1113.76 18
1113.84 18
1113.92 18
1113.99 18
1114.07 18
1114.15 18
1114.22 18
1114.30 18
1114.38 18
1114.45 19
1114.53 18
1114.61 18
1114.68 18
1114.76 18
1114.84 18
1114.91 18
1114.99 18
1115.07 18
1115.14 18
1115.22 18
1115.29 18
1115.37 18
1115.45 18
1115.52 18
1115.60 18
1115.68 18
1115.75 18
1115.83 17
1115.91 16
1115.98 15
1116.06 13
1116.14 12
1116.21 10
1116.29 9
1116.37 9
1116.44 8
1116.52 8
1116.60 8
1116.67 8
1116.75 8
1116.83 9
1116.90 10
1116.98 12
1117.06 14
1117.13 16
1117.21 17
1117.29 18
1117.36 17
1117.44 16
1117.52 15
1117.59 13
1117.67 12
1117.75 11
1117.82 12
1117.90 13
1117.98 15
1118.05 17
1118.13 19
1118.21 21
1118.28 22
1118.36 23
1118.44 22
1118.51 21
1118.59 20
1118.66 18
1118.74 16
1118.82 15
1118.89 14
1118.97 14
1119.05 15
1119.12 17
1119.20 18
1119.28 19
1119.35 20
1119.43 20
1119.51 19
1119.58 18
1119.66 18
1119.74 17
1119.81 17
1119.89 17
1119.97 17
1120.05 19
1120.12 20
1120.20 22
1120.28 25
1120.35 27
1120.43 29
1120.51 31
1120.58 32
1120.66 32
1120.74 30
1120.81 28
1120.89 26
1120.97 24
1121.04 23
1121.12 22
1121.20 22
1121.27 23
1121.35 24
1121.43 24
1121.50 25
1121.58 26
1121.66 26
1121.73 26
1121.81 26
1121.89 27
1121.96 27
1122.04 27
1122.12 27
1122.19 27
1122.27 25
1122.35 24
1122.42 21
1122.50 18
1122.58 15
1122.65 11
1122.73 8
1122.81 6
1122.88 5
1122.96 5
1123.04 6
1123.11 8
1123.19 10
1123.27 12
1123.35 14
1123.42 15
1123.50 15
1123.58 14
1123.65 13
1123.73 12
1123.81 11
1123.88 10
1123.96 10
1124.04 9
1124.11 9
1124.19 7
1124.27 6
1124.34 4
1124.42 4
1124.50 4
1124.57 5
1124.65 8
1124.73 12
1124.81 16
1124.88 19
1124.96 21
1125.04 22
1125.11 22
1125.19 20
1125.27 18
1125.34 17
1125.42 15
1125.50 14
1125.57 13
1125.65 12
1125.73 11
1125.80 10
1125.88 9
1125.96 8
1126.04 7
1126.11 8
1126.19 8
1126.27 9
1126.34 11
1126.42 12
1126.50 12
1126.57 12
1126.65 12
1126.73 12
1126.80 12
1126.88 11
1126.96 11
1127.04 11
1127.11 11
1127.19 10
1127.27 10
1127.34 9
1127.42 8
1127.50 7
1127.57 6
1127.65 5
1127.73 5
1127.80 5
1127.88 4
1127.96 4
1128.04 4
1128.11 5
1128.19 5
1128.27 5
1128.34 6
1128.42 6
1128.50 6
1128.57 7
1128.65 8
1128.73 9
1128.81 11
1128.88 12
1128.96 13
1129.04 14
1129.11 13
1129.19 12
1129.27 10
1129.34 7
1129.42 5
1129.50 4
1129.58 4
1129.65 4
1129.73 5
1129.81 6
1129.88 7
1129.96 8
1130.04 8
1130.11 7
1130.19 6
1130.27 5
1130.35 5
1130.42 5
1130.50 6
1130.58 8
1130.65 10
1130.73 13
1130.81 15
1130.89 17
1130.96 18
1131.04 19
1131.12 20
1131.19 21
1131.27 22
1131.35 22
1131.42 22
1131.50 22
1131.58 22
1131.66 22
1131.73 22
1131.81 23
1131.89 24
1131.96 26
1132.04 29
1132.12 31
1132.20 33
1132.27 33
1132.35 33
1132.43 32
1132.50 30
1132.58 28
1132.66 25
1132.74 23
1132.81 22
1132.89 21
1132.97 21
1133.04 22
1133.12 23
1133.20 24
1133.28 26
1133.35 28
1133.43 30
1133.51 31
1133.58 32
1133.66 32
1133.74 32
1133.82 32
1133.89 32
1133.97 32
1134.05 32
1134.12 31
1134.20 29
1134.28 27
1134.36 24
1134.43 22
1134.51 20
1134.59 18
1134.66 19
1134.74 20
1134.82 22
1134.90 25
1134.97 27
1135.05 29
1135.13 29
1135.21 29
1135.28 29
1135.36 27
1135.44 26
1135.51 24
1135.59 22
1135.67 21
1135.75 20
1135.82 19
1135.90 18
1135.98 19
1136.05 19
1136.13 21
1136.21 22
1136.29 24
1136.36 26
1136.44 28
1136.52 30
1136.60 32
1136.67 34
1136.75 35
1136.83 35
1136.90 35
1136.98 34
1137.06 33
1137.14 31
1137.21 29
1137.29 27
1137.37 25
1137.45 23
1137.52 22
1137.60 22
1137.68 21
1137.75 22
1137.83 22
1137.91 22
1137.99 22
1138.06 21
1138.14 19
1138.22 18
1138.30 16
1138.37 15
1138.45 14
1138.53 15
1138.60 16
1138.68 18
1138.76 20
1138.84 22
1138.91 22
1138.99 22
1139.07 21
1139.15 19
1139.22 16
1139.30 14
1139.38 12
1139.46 10
1139.53 9
1139.61 8
1139.69 8
1139.77 8
1139.84 9
1139.92 9
1140.00 8
1140.07 8
1140.15 7
1140.23 5
1140.31 4
1140.38 3
1140.46 3
1140.54 3
1140.62 4
1140.69 5
1140.77 5
1140.85 6
1140.93 6
1141.00 5
1141.08 4
1141.16 3
1141.24 1
1141.31 0
1141.39 0
1141.47 0
1141.55 0
1141.62 0
1141.70 0
1141.78 0
1141.86 0
1141.93 0
1142.01 1
1142.09 2
1142.16 2
1142.24 2
1142.32 2
1142.40 1
1142.47 1
1142.55 0
1142.63 0
1142.71 0
1142.78 0
1142.86 0
1142.94 0
1143.02 0
1143.09 1
1143.17 2
1143.25 2
1143.33 3
1143.40 3
1143.48 2
1143.56 1
1143.64 0
1143.71 0
1143.79 0
1143.87 0
1143.95 0
1144.02 0
1144.10 0
1144.18 3
1144.26 5
1144.33 7
1144.41 9
1144.49 11
1144.57 11
1144.64 11
1144.72 10
1144.80 9
1144.88 9
1144.95 8
1145.03 8
1145.11 8
1145.19 9
1145.26 11
1145.34 12
1145.42 14
1145.50 16
1145.58 18
1145.65 20
1145.73 22
1145.81 25
1145.89 28
1145.96 31
1146.04 33
1146.12 35
1146.20 36
1146.27 36
1146.35 35
1146.43 33
1146.51 31
1146.58 29
1146.66 26
1146.74 24
1146.82 21
1146.89 18
1146.97 16
1147.05 13
1147.13 11
1147.20 8
1147.28 6
1147.36 3
1147.44 1
1147.52 0
1147.59 0
1147.67 0
1147.75 0
1147.83 1
1147.90 2
1147.98 3
1148.06 3
1148.14 2
1148.21 1
1148.29 0
1148.37 0
1148.45 0
1148.52 2
1148.60 7
1148.68 13
1148.76 20
1148.84 27
1148.91 34
1148.99 39
1149.07 42
1149.15 43
1149.22 42
1149.30 41
1149.38 40
1149.46 39
1149.53 38
1149.61 39
1149.69 40
1149.77 42
1149.85 45
1149.92 47
1150.00 49
1150.08 50
1150.16 51
1150.23 52
1150.31 52
1150.39 53
1150.47 53
1150.54 55
1150.62 56
1150.70 57
1150.78 57
1150.86 58
1150.93 58
1151.01 58
1151.09 59
1151.17 60
1151.24 62
1151.32 64
1151.40 67
1151.48 69
1151.56 71
1151.63 73
1151.71 75
1151.79 76
1151.87 78
1151.94 79
1152.02 80
1152.10 80
1152.18 79
1152.26 77
1152.33 74
1152.41 71
1152.49 67
1152.57 63
1152.64 60
1152.72 58
1152.80 57
1152.88 57
1152.96 57
1153.03 57
1153.11 56
1153.19 55
1153.27 53
1153.34 52
1153.42 51
1153.50 51
1153.58 50
1153.66 50
1153.73 49
1153.81 47
1153.89 46
1153.97 44
1154.05 42
1154.12 41
1154.20 40
1154.28 39
1154.36 38
1154.43 35
1154.51 32
1154.59 28
1154.67 23
1154.75 18
1154.82 14
1154.90 11
1154.98 9
1155.06 9
1155.14 10
1155.21 12
1155.29 13
1155.37 15
1155.45 16
1155.52 16
1155.60 16
1155.68 15
1155.76 15
1155.84 14
1155.91 14
1155.99 13
1156.07 13
1156.15 12
1156.23 12
1156.30 11
1156.38 11
1156.46 12
1156.54 13
1156.62 15
1156.69 17
1156.77 18
1156.85 20
1156.93 21
1157.01 23
1157.08 24
1157.16 26
1157.24 26
1157.32 27
1157.40 26
1157.47 26
1157.55 24
1157.63 23
1157.71 22
1157.79 21
1157.86 21
1157.94 21
1158.02 21
1158.10 21
1158.18 21
1158.25 21
1158.33 20
1158.41 19
1158.49 17
1158.57 16
1158.64 15
1158.72 15
1158.80 15
1158.88 16
1158.96 18
1159.03 20
1159.11 23
1159.19 26
1159.27 30
1159.35 33
1159.42 35
1159.50 37
1159.58 38
1159.66 38
1159.74 36
1159.81 34
1159.89 32
1159.97 28
1160.05 25
1160.13 21
1160.20 17
1160.28 14
1160.36 11
1160.44 10
1160.52 9
1160.59 10
1160.67 12
1160.75 15
1160.83 18
1160.91 20
1160.98 22
1161.06 23
1161.14 23
1161.22 23
1161.30 24
1161.37 23
1161.45 23
1161.53 22
1161.61 21
1161.69 19
1161.77 16
1161.84 13
1161.92 10
1162.00 7
1162.08 5
1162.16 3
1162.23 2
1162.31 1
1162.39 1
1162.47 2
1162.55 3
1162.62 4
1162.70 6
1162.78 8
1162.86 10
1162.94 12
1163.02 13
1163.09 14
1163.17 14
1163.25 14
1163.33 14
1163.41 13
1163.48 12
1163.56 11
1163.64 10
1163.72 8
1163.80 5
1163.88 2
1163.95 0
1164.03 0
1164.11 0
1164.19 0
1164.27 0
1164.34 0
1164.42 0
1164.50 1
1164.58 5
1164.66 9
1164.74 11
1164.81 12
1164.89 13
1164.97 12
1165.05 11
1165.13 10
1165.20 9
1165.28 9
1165.36 9
1165.44 9
1165.52 9
1165.60 9
1165.67 8
1165.75 7
1165.83 6
1165.91 5
1165.99 5
1166.07 5
1166.14 5
1166.22 6
1166.30 7
1166.38 8
1166.46 9
1166.54 10
1166.61 10
1166.69 10
1166.77 10
1166.85 10
1166.93 11
1167.00 13
1167.08 16
1167.16 19
1167.24 23
1167.32 26
1167.40 27
1167.47 27
1167.55 26
1167.63 24
1167.71 21
1167.79 18
1167.87 17
1167.94 16
1168.02 17
1168.10 18
1168.18 21
1168.26 23
1168.34 27
1168.41 30
1168.49 32
1168.57 34
1168.65 35
1168.73 36
1168.81 36
1168.88 36
1168.96 37
1169.04 37
1169.12 37
1169.20 37
1169.28 36
1169.35 34
1169.43 32
1169.51 29
1169.59 26
1169.67 23
1169.75 21
1169.82 20
1169.90 21
1169.98 24
1170.06 28
1170.14 31
1170.22 35
1170.30 37
1170.37 38
1170.45 37
1170.53 35
1170.61 30
1170.69 25
1170.77 20
1170.84 14
1170.92 10
1171.00 7
1171.08 6
1171.16 6
1171.24 8
1171.31 11
1171.39 14
1171.47 16
1171.55 17
1171.63 18
1171.71 17
1171.79 17
1171.86 17
1171.94 17
1172.02 17
1172.10 16
1172.18 15
1172.26 13
1172.33 9
1172.41 5
1172.49 1
1172.57 0
1172.65 0
1172.73 0
1172.81 0
1172.88 0
1172.96 0
1173.04 0
1173.12 1
1173.20 2
1173.28 2
1173.35 2
1173.43 3
1173.51 3
1173.59 4
1173.67 5
1173.75 6
1173.83 7
1173.90 8
1173.98 8
1174.06 9
1174.14 9
1174.22 9
1174.30 9
1174.38 10
1174.45 10
1174.53 10
1174.61 11
1174.69 12
1174.77 12
1174.85 12
1174.93 13
1175.00 13
1175.08 13
1175.16 13
1175.24 13
1175.32 13
1175.40 13
1175.48 13
1175.55 12
1175.63 11
1175.71 10
1175.79 9
1175.87 8
1175.95 8
1176.03 9
1176.10 11
1176.18 13
1176.26 16
1176.34 19
1176.42 21
1176.50 23
1176.58 25
1176.65 27
1176.73 29
1176.81 31
1176.89 33
1176.97 35
1177.05 37
1177.13 37
1177.20 35
1177.28 33
1177.36 30
1177.44 27
1177.52 25
1177.60 23
1177.68 23
1177.75 24
1177.83 25
1177.91 27
1177.99 30
1178.07 33
1178.15 36
1178.23 40
1178.31 44
1178.38 48
1178.46 51
1178.54 53
1178.62 54
1178.70 53
1178.78 51
1178.86 47
1178.93 43
1179.01 39
1179.09 36
1179.17 35
1179.25 35
1179.33 36
1179.41 37
1179.49 39
1179.56 39
1179.64 38
1179.72 36
1179.80 33
1179.88 29
1179.96 27
1180.04 25
1180.12 25
1180.19 27
1180.27 29
1180.35 32
1180.43 34
1180.51 36
1180.59 37
1180.67 38
1180.75 38
1180.82 38
1180.90 38
1180.98 38
1181.06 37
1181.14 35
1181.22 32
1181.30 29
1181.38 26
1181.45 23
1181.53 21
1181.61 20
1181.69 19
1181.77 19
1181.85 18
1181.93 17
1182.01 16
1182.08 15
1182.16 15
1182.24 15
1182.32 15
1182.40 16
1182.48 17
1182.56 17
1182.64 17
1182.71 16
1182.79 15
1182.87 15
1182.95 15
1183.03 15
1183.11 17
1183.19 19
1183.27 22
1183.35 26
1183.42 32
1183.50 39
1183.58 48
1183.66 56
1183.74 65
1183.82 74
1183.90 82
1183.98 88
1184.05 94
1184.13 100
1184.21 107
1184.29 113
1184.37 120
1184.45 126
1184.53 131
1184.61 135
1184.69 138
1184.76 140
1184.84 140
1184.92 140
1185.00 140
1185.08 140
1185.16 140
1185.24 140
1185.32 141
1185.40 142
1185.47 144
1185.55 144
1185.63 144
1185.71 142
1185.79 138
1185.87 133
1185.95 128
1186.03 122
1186.11 117
1186.18 112
1186.26 109
1186.34 107
1186.42 106
1186.50 106
1186.58 106
1186.66 105
1186.74 103
1186.82 100
1186.90 96
1186.97 90
1187.05 85
1187.13 80
1187.21 76
1187.29 74
1187.37 73
1187.45 73
1187.53 73
1187.61 73
1187.69 72
1187.76 69
1187.84 66
1187.92 62
1188.00 58
1188.08 54
1188.16 51
1188.24 48
1188.32 47
1188.40 46
1188.47 46
1188.55 45
1188.63 43
1188.71 42
1188.79 41
1188.87 41
1188.95 42
1189.03 43
1189.11 45
1189.19 48
1189.27 51
1189.34 53
1189.42 54
1189.50 54
1189.58 52
1189.66 49
1189.74 44
1189.82 39
1189.90 34
1189.98 29
1190.06 26
1190.13 23
1190.21 22
1190.29 21
1190.37 21
1190.45 22
1190.53 23
1190.61 25
1190.69 27
1190.77 30
1190.85 34
1190.93 37
1191.00 41
1191.08 44
1191.16 45
1191.24 45
1191.32 44
1191.40 42
1191.48 38
1191.56 34
1191.64 29
1191.72 25
1191.80 22
1191.87 20
1191.95 18
1192.03 18
1192.11 18
1192.19 18
1192.27 19
1192.35 19
1192.43 19
1192.51 19
1192.59 18
1192.67 17
1192.75 17
1192.82 17
1192.90 17
1192.98 18
1193.06 20
1193.14 23
1193.22 25
1193.30 26
1193.38 27
1193.46 27
1193.54 26
1193.62 24
1193.69 22
1193.77 21
1193.85 20
1193.93 20
1194.01 20
1194.09 20
1194.17 19
1194.25 17
1194.33 14
1194.41 11
1194.49 9
1194.57 7
1194.65 7
1194.72 9
1194.80 11
1194.88 13
1194.96 14
1195.04 14
1195.12 13
1195.20 10
1195.28 7
1195.36 4
1195.44 2
1195.52 1
1195.60 1
1195.68 1
1195.75 1
1195.83 0
1195.91 0
1195.99 0
1196.07 0
1196.15 0
1196.23 0
1196.31 0
1196.39 0
1196.47 3
1196.55 6
1196.63 10
1196.71 13
1196.78 17
1196.86 20
1196.94 22
1197.02 24
1197.10 26
1197.18 27
1197.26 29
1197.34 30
1197.42 31
1197.50 32
1197.58 33
1197.66 33
1197.74 32
1197.82 32
1197.90 30
1197.97 27
1198.05 24
1198.13 20
1198.21 16
1198.29 13
1198.37 10
1198.45 9
1198.53 9
1198.61 10
1198.69 12
1198.77 14
1198.85 16
1198.93 17
1199.01 17
1199.09 18
1199.16 19
1199.24 21
1199.32 23
1199.40 26
1199.48 29
1199.56 32
1199.64 33
1199.72 34
1199.80 35
1199.88 35
1199.96 35
1200.04 36
1200.12 38
1200.20 40
1200.28 41
1200.36 43
1200.43 43
1200.51 43
1200.59 42
1200.67 40
1200.75 38
1200.83 36
1200.91 35
1200.99 33
1201.07 32
1201.15 31
1201.23 31
1201.31 32
1201.39 34
1201.47 36
1201.55 38
1201.63 40
1201.71 40
1201.78 40
1201.86 38
1201.94 36
1202.02 33
1202.10 30
1202.18 28
1202.26 26
1202.34 26
1202.42 28
1202.50 30
1202.58 33
1202.66 36
1202.74 39
1202.82 41
1202.90 41
1202.98 41
1203.06 39
1203.14 36
1203.22 34
1203.29 31
1203.37 29
1203.45 27
1203.53 25
1203.61 25
1203.69 25
1203.77 26
1203.85 28
1203.93 30
1204.01 33
1204.09 35
1204.17 37
1204.25 37
1204.33 36
1204.41 34
1204.49 31
1204.57 29
1204.65 26
1204.73 24
1204.81 22
1204.89 21
1204.96 20
1205.04 20
1205.12 19
1205.20 19
1205.28 18
1205.36 17
1205.44 15
1205.52 13
1205.60 11
1205.68 8
1205.76 6
1205.84 4
1205.92 1
1206.00 0
1206.08 0
1206.16 0
1206.24 0
1206.32 2
1206.40 5
1206.48 9
1206.56 12
1206.64 15
1206.72 17
1206.79 19
1206.87 19
1206.95 20
1207.03 21
1207.11 22
1207.19 24
1207.27 26
1207.35 28
1207.43 30
1207.51 30
1207.59 30
1207.67 28
1207.75 27
1207.83 25
1207.91 24
1207.99 23
1208.07 22
1208.15 23
1208.23 24
1208.31 25
1208.39 27
1208.47 28
1208.55 29
1208.63 29
1208.71 27
1208.79 25
1208.87 21
1208.95 16
1209.03 11
1209.10 7
1209.18 4
1209.26 3
1209.34 4
1209.42 6
1209.50 9
1209.58 13
1209.66 17
1209.74 21
1209.82 24
1209.90 27
1209.98 29
1210.06 30
1210.14 30
1210.22 30
1210.30 30
1210.38 29
1210.46 27
1210.54 26
1210.62 25
1210.70 23
1210.78 22
1210.86 21
1210.94 20
1211.02 19
1211.10 17
1211.18 15
1211.26 12
1211.34 8
1211.42 5
1211.50 2
1211.58 0
1211.66 0
1211.74 0
1211.82 1
1211.90 3
1211.98 5
1212.06 8
1212.13 11
1212.21 13
1212.29 15
1212.37 16
1212.45 16
1212.53 15
1212.61 13
1212.69 12
1212.77 11
1212.85 12
1212.93 14
1213.01 17
1213.09 21
1213.17 25
1213.25 28
1213.33 30
1213.41 31
1213.49 31
1213.57 31
1213.65 31
1213.73 32
1213.81 33
1213.89 35
1213.97 37
1214.05 37
1214.13 37
1214.21 36
1214.29 34
1214.37 33
1214.45 32
1214.53 32
1214.61 33
1214.69 36
1214.77 40
1214.85 44
1214.93 49
1215.01 53
1215.09 56
1215.17 57
1215.25 57
1215.33 54
1215.41 50
1215.49 44
1215.57 38
1215.65 30
1215.73 23
1215.81 17
1215.89 11
1215.97 7
1216.05 5
1216.13 4
1216.21 4
1216.29 5
1216.37 7
1216.45 9
1216.53 11
1216.61 13
1216.69 14
1216.77 15
1216.85 15
1216.93 15
1217.01 14
1217.09 13
1217.17 13
1217.25 14
1217.33 15
1217.41 18
1217.49 22
1217.57 25
1217.65 28
1217.73 29
1217.81 30
1217.89 28
1217.97 26
1218.05 22
1218.13 19
1218.21 15
1218.29 11
1218.37 7
1218.45 3
1218.53 0
1218.61 0
1218.69 0
1218.77 0
1218.85 0
1218.93 0
1219.01 0
1219.09 0
1219.17 4
1219.25 8
1219.33 10
1219.41 10
1219.49 9
1219.57 8
1219.65 6
1219.73 4
1219.81 4
1219.89 4
1219.97 6
1220.05 8
1220.13 10
1220.21 12
1220.29 14
1220.37 17
1220.45 20
1220.53 22
1220.61 25
1220.69 28
1220.77 31
1220.85 34
1220.93 35
1221.01 36
1221.09 34
1221.17 32
1221.25 29
1221.33 25
1221.41 21
1221.49 18
1221.57 16
1221.65 15
1221.73 16
1221.81 17
1221.89 19
1221.97 20
1222.05 22
1222.13 23
1222.21 23
1222.29 23
1222.37 22
1222.45 21
1222.53 20
1222.61 19
1222.69 18
1222.77 17
1222.85 16
1222.93 16
1223.01 16
1223.09 15
1223.17 15
1223.25 15
1223.33 14
1223.41 13
1223.49 13
1223.57 13
1223.65 15
1223.73 17
1223.81 19
1223.89 22
1223.97 23
1224.05 23
1224.13 22
1224.21 18
1224.29 13
1224.37 7
1224.45 2
1224.53 0
1224.61 0
1224.69 0
1224.77 0
1224.85 0
1224.93 3
1225.01 5
1225.09 7
1225.17 10
1225.26 12
1225.34 15
1225.42 19
1225.50 23
1225.58 28
1225.66 31
1225.74 34
1225.82 35
1225.90 35
1225.98 34
1226.06 33
1226.14 33
1226.22 34
1226.30 37
1226.38 40
1226.46 44
1226.54 46
1226.62 48
1226.70 48
1226.78 47
1226.86 45
1226.94 44
1227.02 43
1227.10 42
1227.18 42
1227.26 42
1227.34 42
1227.42 42
1227.50 43
1227.58 43
1227.66 43
1227.74 44
1227.82 44
1227.90 43
1227.98 42
1228.06 39
1228.14 35
1228.22 30
1228.31 26
1228.39 22
1228.47 20
1228.55 21
1228.63 24
1228.71 29
1228.79 36
1228.87 43
1228.95 50
1229.03 57
1229.11 62
1229.19 65
1229.27 67
1229.35 68
1229.43 67
1229.51 65
1229.59 63
1229.67 60
1229.75 56
1229.83 53
1229.91 50
1229.99 47
1230.07 44
1230.15 41
1230.23 39
1230.31 37
1230.39 35
1230.47 33
1230.56 31
1230.64 29
1230.72 27
1230.80 25
1230.88 23
1230.96 21
1231.04 19
1231.12 18
1231.20 17
1231.28 16
1231.36 14
1231.44 12
1231.52 9
1231.60 5
1231.68 2
1231.76 0
1231.84 0
1231.92 0
1232.00 0
1232.08 0
1232.16 0
1232.24 1
1232.32 3
1232.40 4
1232.49 6
1232.57 10
1232.65 14
1232.73 19
1232.81 23
1232.89 27
1232.97 29
1233.05 29
1233.13 28
1233.21 24
1233.29 20
1233.37 15
1233.45 11
1233.53 6
1233.61 2
1233.69 0
1233.77 0
1233.85 0
1233.93 0
1234.01 0
1234.09 0
1234.18 0
1234.26 0
1234.34 3
1234.42 5
1234.50 6
1234.58 7
1234.66 6
1234.74 6
1234.82 6
1234.90 6
1234.98 7
1235.06 10
1235.14 14
1235.22 18
1235.30 24
1235.38 29
1235.46 34
1235.54 37
1235.63 39
1235.71 38
1235.79 35
1235.87 31
1235.95 27
1236.03 24
1236.11 23
1236.19 24
1236.27 26
1236.35 30
1236.43 33
1236.51 36
1236.59 37
1236.67 38
1236.75 38
1236.83 38
1236.91 38
1236.99 40
1237.08 42
1237.16 45
1237.24 47
1237.32 49
1237.40 51
1237.48 53
1237.56 55
1237.64 59
1237.72 64
1237.80 70
1237.88 76
1237.96 80
1238.04 82
1238.12 81
1238.20 77
1238.28 71
1238.37 64
1238.45 57
1238.53 51
1238.61 48
1238.69 46
1238.77 45
1238.85 45
1238.93 46
1239.01 46
1239.09 46
1239.17 46
1239.25 46
1239.33 47
1239.41 49
1239.49 52
1239.58 54
1239.66 56
1239.74 58
1239.82 58
1239.90 57
1239.98 56
1240.06 55
1240.14 55
1240.22 54
1240.30 55
1240.38 55
1240.46 54
1240.54 52
1240.62 48
1240.71 43
1240.79 37
1240.87 32
1240.95 28
1241.03 25
1241.11 24
1241.19 25
1241.27 27
1241.35 29
1241.43 31
1241.51 31
1241.59 30
1241.67 27
1241.75 22
1241.84 18
1241.92 14
1242.00 11
1242.08 10
1242.16 11
1242.24 12
1242.32 14
1242.40 15
1242.48 16
1242.56 16
1242.64 15
1242.72 14
1242.80 13
1242.89 11
1242.97 11
1243.05 10
1243.13 10
1243.21 10
1243.29 10
1243.37 11
1243.45 11
1243.53 11
1243.61 10
1243.69 8
1243.77 6
1243.86 3
1243.94 0
1244.02 0
1244.10 0
1244.18 0
1244.26 0
1244.34 0
1244.42 1
1244.50 5
1244.58 11
1244.66 17
1244.74 23
1244.83 30
1244.91 35
1244.99 39
1245.07 43
1245.15 45
1245.23 46
1245.31 46
1245.39 46
1245.47 46
1245.55 44
1245.63 42
1245.72 39
1245.80 35
1245.88 31
1245.96 27
1246.04 23
1246.12 21
1246.20 20
1246.28 22
1246.36 26
1246.44 31
1246.52 37
1246.60 43
1246.69 48
1246.77 50
1246.85 51
1246.93 50
1247.01 47
1247.09 44
1247.17 41
1247.25 38
1247.33 36
1247.41 34
1247.50 32
1247.58 30
1247.66 28
1247.74 27
1247.82 27
1247.90 28
1247.98 30
1248.06 33
1248.14 36
1248.22 38
1248.30 40
1248.39 40
1248.47 40
1248.55 40
1248.63 40
1248.71 42
1248.79 45
1248.87 49
1248.95 52
1249.03 54
1249.11 56
1249.20 57
1249.28 58
1249.36 58
1249.44 58
1249.52 57
1249.60 57
1249.68 56
1249.76 56
1249.84 55
1249.92 55
1250.01 55
1250.09 56
1250.17 56
1250.25 56
1250.33 56
1250.41 55
1250.49 53
1250.57 52
1250.65 51
1250.73 51
1250.82 52
1250.90 55
1250.98 58
1251.06 62
1251.14 65
1251.22 67
1251.30 67
1251.38 66
1251.46 64
1251.55 61
1251.63 58
1251.71 56
1251.79 54
1251.87 53
1251.95 54
1252.03 56
1252.11 58
1252.19 61
1252.28 64
1252.36 64
1252.44 63
1252.52 59
1252.60 52
1252.68 45
1252.76 36
1252.84 29
1252.92 22
1253.01 18
1253.09 15
1253.17 15
1253.25 15
1253.33 15
1253.41 15
1253.49 15
1253.57 14
1253.65 13
1253.74 12
1253.82 12
1253.90 12
1253.98 14
1254.06 17
1254.14 21
1254.22 26
1254.30 30
1254.38 33
1254.47 35
1254.55 34
1254.63 32
1254.71 27
1254.79 22
1254.87 17
1254.95 14
1255.03 11
1255.12 11
1255.20 12
1255.28 14
1255.36 16
1255.44 19
1255.52 22
1255.60 25
1255.68 27
1255.76 30
1255.85 32
1255.93 34
1256.01 36
1256.09 38
1256.17 38
1256.25 38
1256.33 36
1256.41 34
1256.50 31
1256.58 28
1256.66 24
1256.74 21
1256.82 19
1256.90 18
1256.98 17
1257.06 18
1257.15 18
1257.23 19
1257.31 20
1257.39 19
1257.47 17
1257.55 15
1257.63 11
1257.71 7
1257.80 4
1257.88 1
1257.96 0
1258.04 2
1258.12 5
1258.20 10
1258.28 15
1258.36 20
1258.45 23
1258.53 25
1258.61 24
1258.69 23
1258.77 21
1258.85 20
1258.93 20
1259.02 20
1259.10 22
1259.18 25
1259.26 28
1259.34 30
1259.42 33
1259.50 35
1259.58 37
1259.67 38
1259.75 40
1259.83 41
1259.91 41
1259.99 41
1260.07 41
1260.15 41
1260.24 42
1260.32 43
1260.40 45
1260.48 46
1260.56 47
1260.64 46
1260.72 44
1260.80 39
1260.89 32
1260.97 25
1261.05 16
1261.13 7
1261.21 0
1261.29 0
1261.37 0
1261.46 0
1261.54 0
1261.62 0
1261.70 0
1261.78 0
1261.86 0
1261.94 7
1262.03 15
1262.11 22
1262.19 27
1262.27 32
1262.35 34
1262.43 34
1262.51 34
1262.60 33
1262.68 33
1262.76 33
1262.84 35
1262.92 39
1263.00 43
1263.08 47
1263.17 51
1263.25 52
1263.33 52
1263.41 50
1263.49 47
1263.57 43
1263.65 39
1263.74 37
1263.82 37
1263.90 38
1263.98 40
1264.06 43
1264.14 46
1264.22 48
1264.31 49
1264.39 49
1264.47 48
1264.55 48
1264.63 48
1264.71 49
1264.80 50
1264.88 53
1264.96 56
1265.04 59
1265.12 61
1265.20 63
1265.28 64
1265.37 66
1265.45 67
1265.53 68
1265.61 69
1265.69 70
1265.77 70
1265.86 69
1265.94 67
1266.02 64
1266.10 61
1266.18 57
1266.26 53
1266.34 50
1266.43 47
1266.51 46
1266.59 46
1266.67 48
1266.75 51
1266.83 55
1266.92 59
1267.00 62
1267.08 66
1267.16 69
1267.24 71
1267.32 73
1267.40 74
1267.49 74
1267.57 73
1267.65 71
1267.73 68
1267.81 64
1267.89 61
1267.98 59
1268.06 60
1268.14 62
1268.22 67
1268.30 73
1268.38 78
1268.47 82
1268.55 84
1268.63 84
1268.71 82
1268.79 79
1268.87 76
1268.96 74
1269.04 72
1269.12 70
1269.20 69
1269.28 68
1269.36 66
1269.45 63
1269.53 60
1269.61 58
1269.69 56
1269.77 54
1269.85 54
1269.94 53
1270.02 53
1270.10 53
1270.18 52
1270.26 51
1270.34 49
1270.43 47
1270.51 44
1270.59 40
1270.67 36
1270.75 32
1270.83 29
1270.92 26
1271.00 26
1271.08 27
1271.16 28
1271.24 31
1271.32 33
1271.41 35
1271.49 35
1271.57 34
1271.65 33
1271.73 32
1271.81 32
1271.90 33
1271.98 36
1272.06 40
1272.14 45
1272.22 50
1272.30 54
1272.39 58
1272.47 61
1272.55 63
1272.63 64
1272.71 64
1272.80 63
1272.88 61
1272.96 59
1273.04 58
1273.12 57
1273.20 57
1273.29 59
1273.37 61
1273.45 64
1273.53 66
1273.61 67
1273.69 67
1273.78 66
1273.86 65
1273.94 63
1274.02 61
1274.10 59
1274.19 56
1274.27 54
1274.35 51
1274.43 49
1274.51 46
1274.59 45
1274.68 44
1274.76 45
1274.84 47
1274.92 49
1275.00 52
1275.09 54
1275.17 56
1275.25 57
1275.33 58
1275.41 60
1275.49 62
1275.58 65
1275.66 69
1275.74 73
1275.82 77
1275.90 79
1275.99 80
1276.07 80
1276.15 78
1276.23 75
1276.31 72
1276.40 70
1276.48 68
1276.56 68
1276.64 68
1276.72 68
1276.80 68
1276.89 66
1276.97 62
1277.05 58
1277.13 52
1277.21 48
1277.30 44
1277.38 43
1277.46 45
1277.54 49
1277.62 56
1277.71 64
1277.79 72
1277.87 79
1277.95 86
1278.03 91
1278.12 95
1278.20 98
1278.28 101
1278.36 103
1278.44 106
1278.52 108
1278.61 110
1278.69 112
1278.77 111
1278.85 109
1278.93 104
1279.02 97
1279.10 89
1279.18 80
1279.26 72
1279.34 66
1279.43 62
1279.51 60
1279.59 61
1279.67 63
1279.75 65
1279.84 68
1279.92 69
1280.00 71
1280.08 72
1280.16 73
1280.25 74
1280.33 76
1280.41 78
1280.49 79
1280.57 80
1280.66 81
1280.74 81
1280.82 82
1280.90 83
1280.98 85
1281.07 86
1281.15 86
1281.23 85
1281.31 81
1281.39 75
1281.48 68
1281.56 61
1281.64 56
1281.72 54
1281.80 54
1281.89 58
1281.97 63
1282.05 68
1282.13 73
1282.21 78
1282.30 81
1282.38 85
1282.46 89
1282.54 95
1282.63 102
1282.71 109
1282.79 117
1282.87 122
1282.95 126
1283.04 126
1283.12 124
1283.20 119
1283.28 112
1283.36 105
1283.45 100
1283.53 98
1283.61 98
1283.69 102
1283.77 108
1283.86 117
1283.94 126
1284.02 134
1284.10 141
1284.19 146
1284.27 149
1284.35 149
1284.43 149
1284.51 148
1284.60 148
1284.68 149
1284.76 151
1284.84 153
1284.92 155
1285.01 157
1285.09 158
1285.17 158
1285.25 157
1285.34 155
1285.42 152
1285.50 148
1285.58 145
1285.66 142
1285.75 139
1285.83 136
1285.91 134
1285.99 132
1286.07 130
1286.16 128
1286.24 126
1286.32 124
1286.40 124
1286.49 125
1286.57 127
1286.65 130
1286.73 135
1286.81 139
1286.90 142
1286.98 144
1287.06 144
1287.14 142
1287.23 138
1287.31 134
1287.39 130
1287.47 128
1287.55 127
1287.64 129
1287.72 132
1287.80 137
1287.88 142
1287.97 146
1288.05 150
1288.13 152
1288.21 153
1288.29 153
1288.38 152
1288.46 151
1288.54 150
1288.62 149
1288.71 148
1288.79 146
1288.87 142
1288.95 137
1289.03 130
1289.12 121
1289.20 112
1289.28 102
1289.36 94
1289.45 87
1289.53 83
1289.61 82
1289.69 82
1289.78 85
1289.86 88
1289.94 92
1290.02 95
1290.10 98
1290.19 100
1290.27 100
1290.35 99
1290.43 98
1290.52 97
1290.60 96
1290.68 95
1290.76 94
1290.85 93
1290.93 91
1291.01 87
1291.09 82
1291.18 76
1291.26 69
1291.34 61
1291.42 55
1291.50 50
1291.59 47
1291.67 46
1291.75 48
1291.83 52
1291.92 58
1292.00 64
1292.08 71
1292.16 77
1292.25 82
1292.33 87
1292.41 90
1292.49 93
1292.58 94
1292.66 94
1292.74 92
1292.82 89
1292.90 84
1292.99 78
1293.07 72
1293.15 66
1293.23 62
1293.32 59
1293.40 57
1293.48 57
1293.56 56
1293.65 55
1293.73 53
1293.81 49
1293.89 44
1293.98 38
1294.06 32
1294.14 28
1294.22 26
1294.31 26
1294.39 29
1294.47 34
1294.55 39
1294.64 44
1294.72 48
1294.80 50
1294.88 50
1294.97 48
1295.05 45
1295.13 42
1295.21 39
1295.30 38
1295.38 36
1295.46 35
1295.54 33
1295.63 29
1295.71 25
1295.79 20
1295.87 14
1295.96 9
1296.04 5
1296.12 1
1296.20 0
1296.29 0
1296.37 0
1296.45 0
1296.53 0
1296.62 0
1296.70 0
1296.78 0
1296.86 0
1296.95 4
1297.03 9
1297.11 14
1297.19 19
1297.28 23
1297.36 27
1297.44 29
1297.52 30
1297.61 31
1297.69 29
1297.77 27
1297.85 24
1297.94 20
1298.02 17
1298.10 14
1298.18 14
1298.27 17
1298.35 22
1298.43 29
1298.51 37
1298.60 47
1298.68 57
1298.76 66
1298.84 73
1298.93 76
1299.01 76
1299.09 73
1299.18 66
1299.26 59
1299.34 52
1299.42 48
1299.51 47
1299.59 51
1299.67 57
1299.75 64
1299.84 71
1299.92 76
1300.00 78
1300.08 77
1300.17 73
1300.25 69
1300.33 65
1300.41 62
1300.50 61
1300.58 60
1300.66 60
1300.75 59
1300.83 56
1300.91 52
1300.99 47
1301.08 40
1301.16 32
1301.24 25
1301.32 18
1301.41 12
1301.49 8
1301.57 5
1301.65 4
1301.74 4
1301.82 5
1301.90 7
1301.99 9
1302.07 12
1302.15 15
1302.23 18
1302.32 22
1302.40 24
1302.48 26
1302.56 26
1302.65 24
1302.73 21
1302.81 18
1302.89 15
1302.98 13
1303.06 13
1303.14 15
1303.23 17
1303.31 20
1303.39 23
1303.47 25
1303.56 27
1303.64 29
1303.72 32
1303.80 36
1303.89 41
1303.97 47
1304.05 53
1304.14 59
1304.22 63
1304.30 66
1304.38 67
1304.47 67
1304.55 66
1304.63 64
1304.72 60
1304.80 55
1304.88 49
1304.96 43
1305.05 37
1305.13 31
1305.21 28
1305.29 26
1305.38 26
1305.46 28
1305.54 30
1305.63 33
1305.71 36
1305.79 38
1305.87 39
1305.96 39
1306.04 38
1306.12 36
1306.21 33
1306.29 30
1306.37 27
1306.45 24
1306.54 22
1306.62 22
1306.70 22
1306.79 23
1306.87 24
1306.95 25
1307.03 25
1307.12 26
1307.20 27
1307.28 28
1307.37 29
1307.45 32
1307.53 34
1307.61 36
1307.70 38
1307.78 38
1307.86 36
1307.95 32
1308.03 27
1308.11 20
1308.19 14
1308.28 8
1308.36 4
1308.44 2
1308.53 2
1308.61 4
1308.69 7
1308.77 9
1308.86 11
1308.94 12
1309.02 12
1309.11 11
1309.19 9
1309.27 9
1309.36 11
1309.44 14
1309.52 19
1309.60 25
1309.69 31
1309.77 36
1309.85 40
1309.94 41
1310.02 41
1310.10 40
1310.18 38
1310.27 34
1310.35 30
1310.43 26
1310.52 21
1310.60 15
1310.68 8
1310.77 2
1310.85 0
1310.93 0
1311.01 0
1311.10 0
1311.18 0
1311.26 0
1311.35 9
1311.43 18
1311.51 26
1311.59 33
1311.68 37
1311.76 39
1311.84 38
1311.93 36
1312.01 35
1312.09 35
1312.18 36
1312.26 39
1312.34 43
1312.43 47
1312.51 50
1312.59 51
1312.67 50
1312.76 46
1312.84 39
1312.92 30
1313.01 20
1313.09 10
1313.17 1
1313.26 0
1313.34 0
1313.42 0
1313.50 0
1313.59 0
1313.67 4
1313.75 10
1313.84 17
1313.92 24
1314.00 31
1314.09 38
1314.17 45
1314.25 52
1314.34 57
1314.42 60
1314.50 60
1314.58 59
1314.67 55
1314.75 50
1314.83 44
1314.92 39
1315.00 36
1315.08 33
1315.17 32
1315.25 31
1315.33 30
1315.42 29
1315.50 26
1315.58 23
1315.66 19
1315.75 15
1315.83 11
1315.91 8
1316.00 7
1316.08 7
1316.16 7
1316.25 9
1316.33 11
1316.41 13
1316.50 14
1316.58 14
1316.66 14
1316.75 13
1316.83 12
1316.91 10
1317.00 9
1317.08 8
1317.16 8
1317.24 8
1317.33 8
1317.41 10
1317.49 11
1317.58 14
1317.66 17
1317.74 21
1317.83 25
1317.91 30
1317.99 35
1318.08 41
1318.16 47
1318.24 54
1318.33 61
1318.41 67
1318.49 73
1318.58 77
1318.66 80
1318.74 81
1318.83 81
1318.91 79
1318.99 76
1319.08 72
1319.16 68
1319.24 65
1319.32 61
1319.41 58
1319.49 55
1319.57 51
1319.66 47
1319.74 41
1319.82 35
1319.91 28
1319.99 22
1320.07 19
1320.16 19
1320.24 24
1320.32 34
1320.41 48
1320.49 65
1320.57 82
1320.66 97
1320.74 108
1320.82 114
1320.91 116
1320.99 115
1321.07 112
1321.16 109
1321.24 106
1321.32 106
1321.41 107
1321.49 111
1321.57 119
1321.66 129
1321.74 141
1321.82 156
1321.91 172
1321.99 189
1322.07 204
1322.16 219
1322.24 232
1322.32 244
1322.41 256
1322.49 268
1322.57 281
1322.66 296
1322.74 313
1322.82 330
1322.91 349
1322.99 368
1323.07 388
1323.16 409
1323.24 431
1323.32 454
1323.41 478
1323.49 501
1323.57 523
1323.66 541
1323.74 556
1323.82 566
1323.91 572
1323.99 576
1324.07 579
1324.16 582
1324.24 586
1324.32 591
1324.41 595
1324.49 599
1324.57 601
1324.66 602
1324.74 602
1324.82 602
1324.91 602
1324.99 601
1325.07 601
1325.16 598
1325.24 591
1325.33 580
1325.41 564
1325.49 544
1325.58 521
1325.66 498
1325.74 476
1325.83 456
1325.91 438
1325.99 422
1326.08 407
1326.16 393
1326.24 380
1326.33 368
1326.41 355
1326.49 343
1326.58 332
1326.66 320
1326.74 308
1326.83 296
1326.91 283
1326.99 270
1327.08 258
1327.16 248
1327.24 241
1327.33 236
1327.41 233
1327.50 232
1327.58 231
1327.66 229
1327.75 225
1327.83 219
1327.91 212
1328.00 202
1328.08 192
1328.16 182
1328.25 173
1328.33 165
1328.41 159
1328.50 155
1328.58 151
1328.66 147
1328.75 143
1328.83 139
1328.91 135
1329.00 131
1329.08 129
1329.17 127
1329.25 127
1329.33 127
1329.42 129
1329.50 132
1329.58 136
1329.67 140
1329.75 144
1329.83 147
1329.92 150
1330.00 150
1330.08 148
1330.17 144
1330.25 140
1330.34 135
1330.42 132
1330.50 131
1330.59 133
1330.67 138
1330.75 145
1330.84 151
1330.92 156
1331.00 158
1331.09 157
1331.17 154
1331.26 149
1331.34 145
1331.42 141
1331.51 139
1331.59 137
1331.67 137
1331.76 137
1331.84 138
1331.92 140
1332.01 141
1332.09 142
1332.18 142
1332.26 142
1332.34 141
1332.43 140
1332.51 139
1332.59 138
1332.68 138
1332.76 140
1332.84 143
1332.93 145
1333.01 147
1333.10 148
1333.18 147
1333.26 145
1333.35 140
1333.43 134
1333.51 127
1333.60 120
1333.68 113
1333.76 107
1333.85 101
1333.93 95
1334.02 89
1334.10 83
1334.18 77
1334.27 71
1334.35 65
1334.43 60
1334.52 57
1334.60 55
1334.69 54
1334.77 56
1334.85 59
1334.94 62
1335.02 65
1335.10 66
1335.19 65
1335.27 61
1335.36 56
1335.44 50
1335.52 44
1335.61 39
1335.69 36
1335.77 34
1335.86 33
1335.94 32
1336.03 31
1336.11 29
1336.19 26
1336.28 22
1336.36 19
1336.44 17
1336.53 16
1336.61 16
1336.70 18
1336.78 20
1336.86 22
1336.95 24
1337.03 25
1337.11 25
1337.20 24
1337.28 22
1337.37 21
1337.45 20
1337.53 20
1337.62 21
1337.70 22
1337.79 25
1337.87 26
1337.95 26
1338.04 25
1338.12 21
1338.20 16
1338.29 9
1338.37 2
1338.46 0
1338.54 0
1338.62 0
1338.71 0
1338.79 0
1338.88 0
1338.96 0
1339.04 0
1339.13 6
1339.21 12
1339.29 16
1339.38 18
1339.46 18
1339.55 17
1339.63 15
1339.71 14
1339.80 14
1339.88 17
1339.97 21
1340.05 28
1340.13 35
1340.22 43
1340.30 50
1340.38 56
1340.47 61
1340.55 64
1340.64 66
1340.72 65
1340.80 63
1340.89 58
1340.97 53
1341.06 47
1341.14 42
1341.22 39
1341.31 38
1341.39 38
1341.48 40
1341.56 42
1341.64 44
1341.73 45
1341.81 46
1341.90 47
1341.98 50
1342.06 53
1342.15 57
1342.23 61
1342.32 65
1342.40 69
1342.48 72
1342.57 74
1342.65 78
1342.74 81
1342.82 86
1342.90 91
1342.99 96
1343.07 99
1343.16 100
1343.24 97
1343.32 90
1343.41 80
1343.49 69
1343.58 57
1343.66 46
1343.74 39
1343.83 35
1343.91 36
1344.00 40
1344.08 46
1344.16 53
1344.25 60
1344.33 67
1344.42 72
1344.50 77
1344.58 82
1344.67 87
1344.75 92
1344.84 98
1344.92 104
1345.00 111
1345.09 118
1345.17 125
1345.26 131
1345.34 136
1345.42 139
1345.51 141
1345.59 142
1345.68 141
1345.76 140
1345.84 139
1345.93 141
1346.01 145
1346.10 153
1346.18 164
1346.26 177
1346.35 191
1346.43 203
1346.52 214
1346.60 221
1346.68 226
1346.77 229
1346.85 230
1346.94 229
1347.02 228
1347.11 225
1347.19 222
1347.27 219
1347.36 215
1347.44 211
1347.53 207
1347.61 204
1347.69 202
1347.78 201
1347.86 200
1347.95 199
1348.03 197
1348.11 192
1348.20 185
1348.28 176
1348.37 165
1348.45 153
1348.54 141
1348.62 129
1348.70 119
1348.79 108
1348.87 98
1348.96 89
1349.04 80
1349.12 72
1349.21 67
1349.29 64
1349.38 64
1349.46 67
1349.55 71
1349.63 76
1349.71 81
1349.80 85
1349.88 86
1349.97 86
1350.05 83
1350.14 79
1350.22 74
1350.30 68
1350.39 62
1350.47 56
1350.56 51
1350.64 47
1350.72 43
1350.81 40
1350.89 37
1350.98 34
1351.06 31
1351.15 28
1351.23 25
1351.31 22
1351.40 19
1351.48 18
1351.57 18
1351.65 18
1351.74 20
1351.82 22
1351.90 25
1351.99 28
1352.07 31
1352.16 34
1352.24 36
1352.33 36
1352.41 35
1352.49 33
1352.58 31
1352.66 29
1352.75 28
1352.83 29
1352.92 31
1353.00 35
1353.08 38
1353.17 40
1353.25 40
1353.34 36
1353.42 30
1353.51 23
1353.59 14
1353.67 6
1353.76 0
1353.84 0
1353.93 0
1354.01 0
1354.10 0
1354.18 0
1354.26 0
1354.35 0
1354.43 0
1354.52 0
1354.60 2
1354.69 6
1354.77 10
1354.85 14
1354.94 18
1355.02 22
1355.11 26
1355.19 31
1355.28 38
1355.36 47
1355.45 58
1355.53 70
1355.61 81
1355.70 88
1355.78 92
1355.87 91
1355.95 86
1356.04 80
1356.12 74
1356.20 70
1356.29 71
1356.37 76
1356.46 84
1356.54 94
1356.63 104
1356.71 112
1356.80 117
1356.88 119
1356.96 119
1357.05 118
1357.13 116
1357.22 115
1357.30 113
1357.39 111
1357.47 108
1357.56 103
1357.64 98
1357.72 91
1357.81 85
1357.89 79
1357.98 75
1358.06 72
1358.15 71
1358.23 70
1358.32 70
1358.40 70
1358.48 70
1358.57 70
1358.65 70
1358.74 71
1358.82 71
1358.91 73
1358.99 75
1359.08 78
1359.16 82
1359.24 85
1359.33 88
1359.41 90
1359.50 90
1359.58 89
1359.67 88
1359.75 87
1359.84 88
1359.92 90
1360.01 94
1360.09 99
1360.17 104
1360.26 108
1360.34 111
1360.43 112
1360.51 113
1360.60 113
1360.68 113
1360.77 113
1360.85 114
1360.94 114
1361.02 114
1361.10 114
1361.19 112
1361.27 110
1361.36 107
1361.44 105
1361.53 102
1361.61 100
1361.70 100
1361.78 100
1361.87 102
1361.95 105
1362.03 108
1362.12 112
1362.20 115
1362.29 115
1362.37 112
1362.46 105
1362.54 94
1362.63 82
1362.71 68
1362.80 56
1362.88 47
1362.96 41
1363.05 39
1363.13 42
1363.22 47
1363.30 54
1363.39 63
1363.47 72
1363.56 81
1363.64 89
1363.73 97
1363.81 104
1363.90 109
1363.98 112
1364.07 113
1364.15 112
1364.23 110
1364.32 108
1364.40 106
1364.49 104
1364.57 101
1364.66 98
1364.74 95
1364.83 90
1364.91 85
1365.00 80
1365.08 76
1365.17 74
1365.25 73
1365.33 73
1365.42 75
1365.50 76
1365.59 78
1365.67 78
1365.76 78
1365.84 77
1365.93 76
1366.01 75
1366.10 74
1366.18 72
1366.27 69
1366.35 66
1366.44 61
1366.52 54
1366.61 48
1366.69 41
1366.77 35
1366.86 29
1366.94 25
1367.03 22
1367.11 21
1367.20 21
1367.28 23
1367.37 25
1367.45 28
1367.54 31
1367.62 34
1367.71 37
1367.79 41
1367.88 43
1367.96 44
1368.05 42
1368.13 38
1368.22 31
1368.30 21
1368.39 11
1368.47 1
1368.55 0
1368.64 0
1368.72 0
1368.81 0
1368.89 0
1368.98 0
1369.06 0
1369.15 0
1369.23 4
1369.32 9
1369.40 13
1369.49 17
1369.57 21
1369.66 25
1369.74 29
1369.83 32
1369.91 35
1370.00 38
1370.08 41
1370.17 44
1370.25 48
1370.34 51
1370.42 54
1370.51 58
1370.59 62
1370.67 65
1370.76 69
1370.84 72
1370.93 73
1371.01 74
1371.10 72
1371.18 69
1371.27 65
1371.35 61
1371.44 57
1371.52 54
1371.61 53
1371.69 54
1371.78 55
1371.86 57
1371.95 59
1372.03 60
1372.12 60
1372.20 61
1372.29 61
1372.37 61
1372.46 62
1372.54 64
1372.63 65
1372.71 65
1372.80 64
1372.88 64
1372.97 62
1373.05 62
1373.14 62
1373.22 63
1373.31 65
1373.39 68
1373.48 70
1373.56 72
1373.65 74
1373.73 75
1373.82 76
1373.90 78
1373.99 80
1374.07 83
1374.16 87
1374.24 92
1374.33 97
1374.41 101
1374.50 104
1374.58 106
1374.67 106
1374.75 104
1374.84 101
1374.92 97
1375.01 94
1375.09 90
1375.18 86
1375.26 83
1375.35 79
1375.43 75
1375.52 71
1375.60 66
1375.69 61
1375.77 57
1375.86 53
1375.94 51
1376.03 50
1376.11 51
1376.20 54
1376.28 58
1376.37 65
1376.45 72
1376.54 80
1376.62 86
1376.71 92
1376.79 96
1376.88 99
1376.96 102
1377.05 106
1377.13 110
1377.22 117
1377.30 125
1377.39 135
1377.47 144
1377.56 153
1377.64 159
1377.73 162
1377.81 164
1377.90 164
1377.98 163
1378.07 162
1378.15 159
1378.24 156
1378.32 150
1378.41 142
1378.49 131
1378.58 118
1378.66 104
1378.75 90
1378.83 79
1378.92 70
1379.00 65
1379.09 63
1379.17 63
1379.26 64
1379.34 65
1379.43 64
1379.51 62
1379.60 58
1379.68 53
1379.77 47
1379.85 44
1379.94 42
1380.02 41
1380.11 43
1380.19 45
1380.28 48
1380.36 49
1380.45 49
1380.53 49
1380.62 48
1380.70 47
1380.79 46
1380.88 45
1380.96 46
1381.05 46
1381.13 46
1381.22 45
1381.30 43
1381.39 42
1381.47 40
1381.56 38
1381.64 37
1381.73 38
1381.81 40
1381.90 43
1381.98 47
1382.07 52
1382.15 57
1382.24 61
1382.32 65
1382.41 68
1382.49 72
1382.58 74
1382.66 77
1382.75 79
1382.83 80
1382.92 79
1383.01 76
1383.09 71
1383.18 64
1383.26 56
1383.35 48
1383.43 40
1383.52 35
1383.60 33
1383.69 34
1383.77 38
1383.86 43
1383.94 48
1384.03 51
1384.11 53
1384.20 52
1384.28 50
1384.37 47
1384.45 44
1384.54 42
1384.62 40
1384.71 40
1384.80 40
1384.88 40
1384.97 41
1385.05 41
1385.14 41
1385.22 40
1385.31 38
1385.39 36
1385.48 34
1385.56 33
1385.65 33
1385.73 35
1385.82 38
1385.90 42
1385.99 46
1386.07 48
1386.16 48
1386.25 45
1386.33 39
1386.42 32
1386.50 25
1386.59 19
1386.67 16
1386.76 15
1386.84 18
1386.93 22
1387.01 27
1387.10 31
1387.18 35
1387.27 36
1387.35 36
1387.44 34
1387.53 32
1387.61 29
1387.70 27
1387.78 26
1387.87 27
1387.95 29
1388.04 34
1388.12 40
1388.21 46
1388.29 52
1388.38 58
1388.46 62
1388.55 65
1388.64 65
1388.72 64
1388.81 62
1388.89 58
1388.98 53
1389.06 49
1389.15 45
1389.23 42
1389.32 42
1389.40 43
1389.49 46
1389.58 49
1389.66 53
1389.75 57
1389.83 60
1389.92 62
1390.00 63
1390.09 64
1390.17 65
1390.26 65
1390.34 65
1390.43 64
1390.52 62
1390.60 60
1390.69 57
1390.77 54
1390.86 49
1390.94 44
1391.03 37
1391.11 31
1391.20 24
1391.28 18
1391.37 12
1391.46 7
1391.54 2
1391.63 0
1391.71 0
1391.80 0
1391.88 0
1391.97 0
1392.05 0
1392.14 0
1392.22 0
1392.31 1
1392.40 5
1392.48 10
1392.57 13
1392.65 16
1392.74 18
1392.82 20
1392.91 21
1392.99 23
1393.08 24
1393.17 27
1393.25 30
1393.34 35
1393.42 40
1393.51 47
1393.59 53
1393.68 60
1393.76 66
1393.85 71
1393.94 75
1394.02 79
1394.11 83
1394.19 86
1394.28 90
1394.36 93
1394.45 96
1394.53 97
1394.62 97
1394.71 94
1394.79 90
1394.88 85
1394.96 80
1395.05 75
1395.13 73
1395.22 73
1395.30 77
1395.39 83
1395.48 92
1395.56 102
1395.65 112
1395.73 120
1395.82 127
1395.90 130
1395.99 131
1396.08 130
1396.16 127
1396.25 123
1396.33 118
1396.42 114
1396.50 108
1396.59 104
1396.67 99
1396.76 94
1396.85 89
1396.93 84
1397.02 80
1397.10 76
1397.19 73
1397.27 71
1397.36 71
1397.45 72
1397.53 75
1397.62 79
1397.70 83
1397.79 87
1397.87 90
1397.96 89
1398.05 87
1398.13 82
1398.22 76
1398.30 69
1398.39 64
1398.47 62
1398.56 61
1398.65 62
1398.73 63
1398.82 64
1398.90 65
1398.99 63
1399.07 61
1399.16 58
1399.25 56
1399.33 54
1399.42 53
1399.50 53
1399.59 54
1399.67 57
1399.76 60
1399.85 63
1399.93 67
1400.02 70
1400.10 72
1400.19 73
1400.27 73
1400.36 71
1400.45 68
1400.53 66
1400.62 65
1400.70 66
1400.79 68
1400.87 73
1400.96 77
1401.05 82
1401.13 85
1401.22 86
1401.30 86
1401.39 84
1401.48 81
1401.56 78
1401.65 75
1401.73 73
1401.82 71
1401.90 70
1401.99 69
1402.08 68
1402.16 67
1402.25 67
1402.33 66
1402.42 67
1402.50 69
1402.59 71
1402.68 74
1402.76 78
1402.85 83
1402.93 87
1403.02 90
1403.11 92
1403.19 93
1403.28 92
1403.36 90
1403.45 88
1403.53 85
1403.62 83
1403.71 81
1403.79 80
1403.88 80
1403.96 80
1404.05 79
1404.14 78
1404.22 76
1404.31 74
1404.39 73
1404.48 73
1404.57 75
1404.65 78
1404.74 81
1404.82 85
1404.91 87
1404.99 88
1405.08 86
1405.17 84
1405.25 81
1405.34 78
1405.42 76
1405.51 74
1405.60 73
1405.68 72
1405.77 70
1405.85 69
1405.94 67
1406.03 65
1406.11 65
1406.20 66
1406.28 68
1406.37 73
1406.46 78
1406.54 83
1406.63 89
1406.71 94
1406.80 97
1406.89 98
1406.97 98
1407.06 97
1407.14 96
1407.23 94
1407.32 92
1407.40 91
1407.49 90
1407.57 88
1407.66 85
1407.74 80
1407.83 73
1407.92 66
1408.00 58
1408.09 52
1408.17 47
1408.26 45
1408.35 46
1408.43 50
1408.52 54
1408.60 59
1408.69 63
1408.78 65
1408.86 65
1408.95 64
1409.04 62
1409.12 58
1409.21 55
1409.29 50
1409.38 46
1409.47 41
1409.55 37
1409.64 34
1409.72 33
1409.81 36
1409.90 43
1409.98 53
1410.07 65
1410.15 78
1410.24 90
1410.33 100
1410.41 107
1410.50 109
1410.58 107
1410.67 102
1410.76 92
1410.84 81
1410.93 68
1411.01 55
1411.10 43
1411.19 34
1411.27 28
1411.36 27
1411.44 29
1411.53 35
1411.62 42
1411.70 49
1411.79 55
1411.88 60
1411.96 62
1412.05 63
1412.13 62
1412.22 62
1412.31 61
1412.39 61
1412.48 60
1412.56 60
1412.65 60
1412.74 59
1412.82 58
1412.91 58
1412.99 58
1413.08 60
1413.17 63
1413.25 66
1413.34 70
1413.43 73
1413.51 75
1413.60 76
1413.68 74
1413.77 70
1413.86 66
1413.94 61
1414.03 57
1414.12 55
1414.20 55
1414.29 59
1414.37 65
1414.46 73
1414.55 81
1414.63 89
1414.72 97
1414.80 102
1414.89 106
1414.98 107
1415.06 106
1415.15 103
1415.24 98
1415.32 92
1415.41 84
1415.49 76
1415.58 69
1415.67 62
1415.75 57
1415.84 52
1415.93 50
1416.01 48
1416.10 48
1416.18 49
1416.27 51
1416.36 54
1416.44 57
1416.53 60
1416.62 61
1416.70 60
1416.79 56
1416.87 51
1416.96 45
1417.05 40
1417.13 37
1417.22 36
1417.31 38
1417.39 41
1417.48 44
1417.56 47
1417.65 47
1417.74 45
1417.82 42
1417.91 37
1418.00 33
1418.08 29
1418.17 26
1418.25 25
1418.34 26
1418.43 28
1418.51 31
1418.60 36
1418.69 41
1418.77 47
1418.86 54
1418.95 60
1419.03 66
1419.12 71
1419.20 72
1419.29 71
1419.38 66
1419.46 59
1419.55 50
1419.64 41
1419.72 34
1419.81 29
1419.89 27
1419.98 29
1420.07 33
1420.15 39
1420.24 46
1420.33 54
1420.41 62
1420.50 69
1420.59 75
1420.67 79
1420.76 81
1420.85 80
1420.93 76
1421.02 69
1421.10 59
1421.19 47
1421.28 35
1421.36 24
1421.45 15
1421.54 9
1421.62 7
1421.71 7
1421.80 9
1421.88 12
1421.97 15
1422.05 17
1422.14 18
1422.23 18
1422.31 17
1422.40 16
1422.49 15
1422.57 15
1422.66 16
1422.75 17
1422.83 18
1422.92 20
1423.01 23
1423.09 26
1423.18 29
1423.26 32
1423.35 34
1423.44 35
1423.52 34
1423.61 31
1423.70 27
1423.78 20
1423.87 13
1423.96 5
1424.04 0
1424.13 0
1424.22 0
1424.30 0
1424.39 0
1424.48 0
1424.56 0
1424.65 0
1424.73 0
1424.82 4
1424.91 10
1424.99 17
1425.08 26
1425.17 34
1425.25 43
1425.34 50
1425.43 53
1425.51 54
1425.60 50
1425.69 43
1425.77 34
1425.86 25
1425.95 18
1426.03 15
1426.12 17
1426.21 24
1426.29 36
1426.38 52
1426.47 69
1426.55 88
1426.64 105
1426.73 121
1426.81 135
1426.90 146
1426.98 153
1427.07 157
1427.16 156
1427.24 153
1427.33 147
1427.42 141
1427.50 135
1427.59 132
1427.68 130
1427.76 129
1427.85 129
1427.94 128
1428.02 125
1428.11 119
1428.20 110
1428.28 100
1428.37 91
1428.46 83
1428.54 77
1428.63 75
1428.72 76
1428.80 80
1428.89 86
1428.98 94
1429.06 101
1429.15 107
1429.24 112
1429.32 114
1429.41 113
1429.50 109
1429.58 102
1429.67 95
1429.76 88
1429.84 82
1429.93 77
1430.02 74
1430.10 71
1430.19 69
1430.28 65
1430.36 59
1430.45 52
1430.54 43
1430.62 34
1430.71 25
1430.80 16
1430.88 9
1430.97 4
1431.06 0
1431.14 0
1431.23 0
1431.32 0
1431.40 0
1431.49 0
1431.58 2
1431.66 8
1431.75 16
1431.84 26
1431.92 37
1432.01 48
1432.10 59
1432.18 68
1432.27 76
1432.36 81
1432.44 85
1432.53 87
1432.62 88
1432.70 88
1432.79 88
1432.88 88
1432.96 88
1433.05 88
1433.14 86
1433.22 85
1433.31 84
1433.40 85
1433.49 87
1433.57 93
1433.66 101
1433.75 111
1433.83 121
1433.92 130
1434.01 135
1434.09 137
1434.18 135
1434.27 131
1434.35 126
1434.44 121
1434.53 119
1434.61 120
1434.70 125
1434.79 133
1434.87 143
1434.96 153
1435.05 163
1435.13 171
1435.22 176
1435.31 177
1435.39 175
1435.48 170
1435.57 162
1435.66 154
1435.74 145
1435.83 137
1435.92 130
1436.00 124
1436.09 121
1436.18 119
1436.26 119
1436.35 121
1436.44 125
1436.52 128
1436.61 132
1436.70 134
1436.78 134
1436.87 132
1436.96 129
1437.04 124
1437.13 119
1437.22 113
1437.31 109
1437.39 105
1437.48 102
1437.57 99
1437.65 96
1437.74 93
1437.83 89
1437.91 84
1438.00 78
1438.09 72
1438.17 67
1438.26 62
1438.35 58
1438.44 55
1438.52 53
1438.61 52
1438.70 51
1438.78 51
1438.87 49
1438.96 47
1439.04 44
1439.13 39
1439.22 34
1439.30 28
1439.39 23
1439.48 20
1439.57 19
1439.65 21
1439.74 24
1439.83 29
1439.91 34
1440.00 39
1440.09 44
1440.17 47
1440.26 49
1440.35 50
1440.43 50
1440.52 49
1440.61 49
1440.70 50
1440.78 53
1440.87 58
1440.96 65
1441.04 72
1441.13 79
1441.22 84
1441.30 86
1441.39 85
1441.48 82
1441.57 78
1441.65 75
1441.74 73
1441.83 72
1441.91 74
1442.00 77
1442.09 81
1442.17 83
1442.26 83
1442.35 80
1442.44 76
1442.52 69
1442.61 61
1442.70 54
1442.78 46
1442.87 40
1442.96 33
1443.05 27
1443.13 20
1443.22 14
1443.31 8
1443.39 3
1443.48 0
1443.57 0
1443.65 0
1443.74 0
1443.83 0
1443.92 0
1444.00 0
1444.09 0
1444.18 0
1444.26 4
1444.35 11
1444.44 20
1444.53 30
1444.61 40
1444.70 51
1444.79 64
1444.87 78
1444.96 93
1445.05 108
1445.14 123
1445.22 137
1445.31 150
1445.40 163
1445.48 175
1445.57 186
1445.66 196
1445.75 206
1445.83 215
1445.92 222
1446.01 229
1446.09 236
1446.18 244
1446.27 252
1446.36 262
1446.44 273
1446.53 285
1446.62 299
1446.70 312
1446.79 326
1446.88 338
1446.97 350
1447.05 361
1447.14 369
1447.23 374
1447.31 376
1447.40 376
1447.49 375
1447.58 373
1447.66 373
1447.75 374
1447.84 376
1447.92 380
1448.01 385
1448.10 388
1448.19 390
1448.27 389
1448.36 385
1448.45 378
1448.54 369
1448.62 359
1448.71 348
1448.80 337
1448.88 328
1448.97 321
1449.06 316
1449.15 313
1449.23 311
1449.32 310
1449.41 308
1449.49 303
1449.58 295
1449.67 284
1449.76 269
1449.84 252
1449.93 235
1450.02 218
1450.11 203
1450.19 191
1450.28 183
1450.37 178
1450.45 175
1450.54 175
1450.63 177
1450.72 180
1450.80 182
1450.89 185
1450.98 186
1451.07 187
1451.15 186
1451.24 185
1451.33 182
1451.41 180
1451.50 177
1451.59 176
1451.68 175
1451.76 175
1451.85 173
1451.94 171
1452.03 166
1452.11 161
1452.20 154
1452.29 148
1452.38 144
1452.46 141
1452.55 139
1452.64 138
1452.72 137
1452.81 134
1452.90 128
1452.99 121
1453.07 114
1453.16 107
1453.25 102
1453.34 101
1453.42 102
1453.51 105
1453.60 109
1453.69 111
1453.77 112
1453.86 111
1453.95 108
1454.04 104
1454.12 99
1454.21 94
1454.30 90
1454.38 85
1454.47 80
1454.56 75
1454.65 69
1454.73 64
1454.82 59
1454.91 55
1455.00 52
1455.08 51
1455.17 52
1455.26 53
1455.35 55
1455.43 56
1455.52 57
1455.61 58
1455.70 59
1455.78 61
1455.87 63
1455.96 65
1456.05 68
1456.13 71
1456.22 74
1456.31 77
1456.40 80
1456.48 84
1456.57 86
1456.66 87
1456.75 86
1456.83 83
1456.92 78
1457.01 70
1457.10 60
1457.18 49
1457.27 39
1457.36 31
1457.45 24
1457.53 20
1457.62 19
1457.71 21
1457.80 26
1457.88 34
1457.97 44
1458.06 56
1458.15 70
1458.23 84
1458.32 97
1458.41 109
1458.50 119
1458.58 127
1458.67 132
1458.76 135
1458.85 137
1458.93 138
1459.02 139
1459.11 140
1459.20 142
1459.28 146
1459.37 150
1459.46 154
1459.55 158
1459.63 160
1459.72 159
1459.81 156
1459.90 150
1459.98 141
1460.07 132
1460.16 124
1460.25 116
1460.33 109
1460.42 104
1460.51 99
1460.60 95
1460.68 91
1460.77 88
1460.86 87
1460.95 88
1461.03 91
1461.12 97
1461.21 103
1461.30 111
1461.39 118
1461.47 125
1461.56 131
1461.65 136
1461.74 142
1461.82 148
1461.91 154
1462.00 159
1462.09 162
1462.17 163
1462.26 161
1462.35 157
1462.44 150
1462.52 142
1462.61 133
1462.70 125
1462.79 117
1462.87 110
1462.96 107
1463.05 105
1463.14 107
1463.23 111
1463.31 117
1463.40 123
1463.49 127
1463.58 130
1463.66 131
1463.75 128
1463.84 123
1463.93 117
1464.01 109
1464.10 101
1464.19 92
1464.28 83
1464.37 76
1464.45 69
1464.54 64
1464.63 61
1464.72 60
1464.80 60
1464.89 61
1464.98 63
1465.07 64
1465.15 64
1465.24 63
1465.33 61
1465.42 60
1465.51 60
1465.59 61
1465.68 63
1465.77 66
1465.86 69
1465.94 71
1466.03 73
1466.12 75
1466.21 76
1466.30 76
1466.38 76
1466.47 75
1466.56 74
1466.65 72
1466.73 68
1466.82 64
1466.91 60
1467.00 56
1467.09 54
1467.17 52
1467.26 51
1467.35 50
1467.44 48
1467.52 46
1467.61 41
1467.70 36
1467.79 31
1467.88 26
1467.96 23
1468.05 22
1468.14 23
1468.23 26
1468.31 31
1468.40 36
1468.49 41
1468.58 46
1468.67 49
1468.75 52
1468.84 53
1468.93 52
1469.02 49
1469.10 45
1469.19 40
1469.28 34
1469.37 29
1469.46 25
1469.54 23
1469.63 22
1469.72 21
1469.81 23
1469.90 25
1469.98 28
1470.07 32
1470.16 37
1470.25 42
1470.33 46
1470.42 49
1470.51 51
1470.60 52
1470.69 52
1470.77 53
1470.86 54
1470.95 56
1471.04 58
1471.13 59
1471.21 58
1471.30 57
1471.39 54
1471.48 51
1471.57 49
1471.65 48
1471.74 49
1471.83 51
1471.92 54
1472.00 57
1472.09 58
1472.18 58
1472.27 57
1472.36 54
1472.44 50
1472.53 47
1472.62 43
1472.71 41
1472.80 40
1472.88 40
1472.97 41
1473.06 41
1473.15 40
1473.24 37
1473.32 34
1473.41 29
1473.50 23
1473.59 17
1473.68 11
1473.76 6
1473.85 2
1473.94 0
1474.03 0
1474.12 0
1474.20 0
1474.29 0
1474.38 0
1474.47 0
1474.56 0
1474.64 0
1474.73 2
1474.82 5
1474.91 8
1475.00 11
1475.08 16
1475.17 22
1475.26 32
1475.35 44
1475.44 58
1475.52 72
1475.61 85
1475.70 96
1475.79 102
1475.88 105
1475.96 105
1476.05 101
1476.14 97
1476.23 91
1476.32 86
1476.40 80
1476.49 74
1476.58 68
1476.67 62
1476.76 57
1476.84 53
1476.93 51
1477.02 50
1477.11 52
1477.20 55
1477.29 58
1477.37 62
1477.46 65
1477.55 68
1477.64 70
1477.73 73
1477.81 76
1477.90 78
1477.99 81
1478.08 83
1478.17 83
1478.25 82
1478.34 78
1478.43 74
1478.52 67
1478.61 59
1478.69 51
1478.78 42
1478.87 34
1478.96 27
1479.05 23
1479.14 23
1479.22 25
1479.31 31
1479.40 38
1479.49 45
1479.58 52
1479.66 58
1479.75 62
1479.84 65
1479.93 68
1480.02 71
1480.11 74
1480.19 78
1480.28 80
1480.37 80
1480.46 78
1480.55 72
1480.63 63
1480.72 53
1480.81 44
1480.90 36
1480.99 33
1481.08 33
1481.16 38
1481.25 45
1481.34 52
1481.43 58
1481.52 62
1481.60 61
1481.69 58
1481.78 51
1481.87 43
1481.96 35
1482.05 30
1482.13 28
1482.22 29
1482.31 34
1482.40 42
1482.49 51
1482.57 60
1482.66 68
1482.75 75
1482.84 79
1482.93 81
1483.02 82
1483.10 80
1483.19 78
1483.28 76
1483.37 74
1483.46 74
1483.55 77
1483.63 83
1483.72 94
1483.81 108
1483.90 126
1483.99 145
1484.08 164
1484.16 180
1484.25 194
1484.34 204
1484.43 211
1484.52 214
1484.61 216
1484.69 215
1484.78 214
1484.87 212
1484.96 210
1485.05 206
1485.13 202
1485.22 196
1485.31 188
1485.40 180
1485.49 172
1485.58 164
1485.66 158
1485.75 154
1485.84 152
1485.93 152
1486.02 153
1486.11 154
1486.19 154
1486.28 153
1486.37 151
1486.46 147
1486.55 143
1486.64 139
1486.73 136
1486.81 135
1486.90 136
1486.99 139
1487.08 142
1487.17 145
1487.26 147
1487.34 147
1487.43 144
1487.52 139
1487.61 133
1487.70 127
1487.79 121
1487.87 118
1487.96 116
1488.05 115
1488.14 114
1488.23 112
1488.32 108
1488.40 101
1488.49 92
1488.58 82
1488.67 73
1488.76 67
1488.85 64
1488.94 67
1489.02 72
1489.11 79
1489.20 86
1489.29 90
1489.38 91
1489.47 89
1489.55 83
1489.64 77
1489.73 70
1489.82 66
1489.91 64
1490.00 64
1490.08 68
1490.17 73
1490.26 79
1490.35 85
1490.44 90
1490.53 92
1490.62 91
1490.70 88
1490.79 83
1490.88 76
1490.97 70
1491.06 64
1491.15 59
1491.24 54
1491.32 51
1491.41 49
1491.50 47
1491.59 46
1491.68 47
1491.77 48
1491.85 51
1491.94 55
1492.03 59
1492.12 63
1492.21 67
1492.30 69
1492.39 69
1492.47 68
1492.56 65
1492.65 62
1492.74 58
1492.83 55
1492.92 53
1493.01 51
1493.09 51
1493.18 53
1493.27 56
1493.36 62
1493.45 69
1493.54 78
1493.63 87
1493.71 94
1493.80 99
1493.89 100
1493.98 98
1494.07 92
1494.16 83
1494.25 74
1494.33 64
1494.42 56
1494.51 49
1494.60 44
1494.69 40
1494.78 37
1494.87 35
1494.95 35
1495.04 38
1495.13 42
1495.22 50
1495.31 59
1495.40 69
1495.49 79
1495.57 88
1495.66 96
1495.75 104
1495.84 110
1495.93 115
1496.02 118
1496.11 119
1496.20 117
1496.28 111
1496.37 102
1496.46 90
1496.55 78
1496.64 68
1496.73 61
1496.82 61
1496.90 66
1496.99 75
1497.08 86
1497.17 97
1497.26 105
1497.35 107
1497.44 104
1497.53 95
1497.61 82
1497.70 69
1497.79 57
1497.88 50
1497.97 49
1498.06 54
1498.15 66
1498.23 81
1498.32 98
1498.41 114
1498.50 126
1498.59 134
1498.68 138
1498.77 140
1498.86 141
1498.94 142
1499.03 143
1499.12 144
1499.21 144
1499.30 141
1499.39 135
1499.48 126
1499.57 116
1499.65 106
1499.74 98
1499.83 94
1499.92 93
1500.01 96
1500.10 99
1500.19 103
1500.28 104
1500.36 104
1500.45 102
1500.54 100
1500.63 99
1500.72 99
1500.81 100
1500.90 103
1500.99 107
1501.07 111
1501.16 116
1501.25 121
1501.34 127
1501.43 135
1501.52 143
1501.61 152
1501.70 159
1501.78 164
1501.87 166
1501.96 163
1502.05 157
1502.14 150
1502.23 142
1502.32 134
1502.41 128
1502.50 123
1502.58 118
1502.67 113
1502.76 106
1502.85 99
1502.94 91
1503.03 83
1503.12 76
1503.21 70
1503.30 67
1503.38 64
1503.47 63
1503.56 61
1503.65 59
1503.74 57
1503.83 55
1503.92 52
1504.01 50
1504.09 49
1504.18 49
1504.27 51
1504.36 54
1504.45 57
1504.54 61
1504.63 66
1504.72 72
1504.81 80
1504.89 89
1504.98 99
1505.07 110
1505.16 119
1505.25 125
1505.34 126
1505.43 122
1505.52 114
1505.61 103
1505.70 93
1505.78 84
1505.87 78
1505.96 76
1506.05 75
1506.14 75
1506.23 73
1506.32 69
1506.41 63
1506.50 56
1506.58 50
1506.67 44
1506.76 41
1506.85 38
1506.94 37
1507.03 37
1507.12 36
1507.21 36
1507.30 36
1507.39 37
1507.47 38
1507.56 40
1507.65 42
1507.74 44
1507.83 48
1507.92 52
1508.01 59
1508.10 68
1508.19 80
1508.28 94
1508.36 108
1508.45 122
1508.54 134
1508.63 143
1508.72 148
1508.81 151
1508.90 153
1508.99 154
1509.08 157
1509.17 161
1509.25 168
1509.34 176
1509.43 186
1509.52 194
1509.61 200
1509.70 204
1509.79 203
1509.88 200
1509.97 193
1510.06 185
1510.14 176
1510.23 167
1510.32 160
1510.41 154
1510.50 149
1510.59 146
1510.68 143
1510.77 142
1510.86 142
1510.95 142
1511.04 144
1511.12 146
1511.21 146
1511.30 145
1511.39 142
1511.48 135
1511.57 127
1511.66 119
1511.75 112
1511.84 109
1511.93 110
1512.02 116
1512.10 123
1512.19 131
1512.28 136
1512.37 136
1512.46 133
1512.55 125
1512.64 114
1512.73 104
1512.82 95
1512.91 88
1513.00 85
1513.09 83
1513.17 82
1513.26 82
1513.35 82
1513.44 82
1513.53 82
1513.62 83
1513.71 85
1513.80 87
1513.89 89
1513.98 90
1514.07 90
1514.16 89
1514.24 87
1514.33 85
1514.42 83
1514.51 82
1514.60 81
1514.69 81
1514.78 82
1514.87 83
1514.96 84
1515.05 84
1515.14 84
1515.23 83
1515.31 80
1515.40 76
1515.49 71
1515.58 65
1515.67 60
1515.76 55
1515.85 52
1515.94 51
1516.03 50
1516.12 50
1516.21 50
1516.30 48
1516.39 46
1516.47 43
1516.56 39
1516.65 36
1516.74 33
1516.83 31
1516.92 31
1517.01 31
1517.10 32
1517.19 33
1517.28 36
1517.37 40
1517.46 45
1517.55 51
1517.63 56
1517.72 61
1517.81 64
1517.90 64
1517.99 63
1518.08 60
1518.17 56
1518.26 52
1518.35 50
1518.44 47
1518.53 46
1518.62 44
1518.71 43
1518.80 41
1518.89 39
1518.97 37
1519.06 36
1519.15 36
1519.24 37
1519.33 39
1519.42 41
1519.51 43
1519.60 45
1519.69 47
1519.78 49
1519.87 51
1519.96 53
1520.05 55
1520.14 57
1520.23 59
1520.31 59
1520.40 59
1520.49 57
1520.58 53
1520.67 46
1520.76 38
1520.85 28
1520.94 17
1521.03 8
1521.12 0
1521.21 0
1521.30 0
1521.39 0
1521.48 0
1521.57 0
1521.66 0
1521.74 0
1521.83 0
1521.92 0
1522.01 3
1522.10 8
1522.19 16
1522.28 25
1522.37 36
1522.46 47
1522.55 59
1522.64 72
1522.73 84
1522.82 96
1522.91 108
1523.00 118
1523.09 127
1523.18 134
1523.26 138
1523.35 138
1523.44 136
1523.53 130
1523.62 122
1523.71 112
1523.80 103
1523.89 96
1523.98 92
1524.07 91
1524.16 92
1524.25 94
1524.34 96
1524.43 97
1524.52 94
1524.61 89
1524.70 82
1524.79 74
1524.88 66
1524.96 60
1525.05 54
1525.14 52
1525.23 51
1525.32 53
1525.41 57
1525.50 63
1525.59 69
1525.68 75
1525.77 79
1525.86 80
1525.95 79
1526.04 76
1526.13 72
1526.22 67
1526.31 64
1526.40 62
1526.49 63
1526.58 66
1526.67 71
1526.75 78
1526.84 84
1526.93 91
1527.02 95
1527.11 97
1527.20 96
1527.29 95
1527.38 93
1527.47 91
1527.56 91
1527.65 91
1527.74 92
1527.83 92
1527.92 91
1528.01 87
1528.10 82
1528.19 76
1528.28 71
1528.37 68
1528.46 68
1528.55 72
1528.64 76
1528.73 81
1528.82 84
1528.90 83
1528.99 79
1529.08 71
1529.17 61
1529.26 51
1529.35 41
1529.44 32
1529.53 26
1529.62 21
1529.71 18
1529.80 18
1529.89 19
1529.98 22
1530.07 25
1530.16 28
1530.25 30
1530.34 30
1530.43 28
1530.52 25
1530.61 23
1530.70 21
1530.79 22
1530.88 25
1530.97 30
1531.06 35
1531.15 39
1531.24 40
1531.33 39
1531.41 35
1531.50 29
1531.59 24
1531.68 21
1531.77 22
1531.86 26
1531.95 35
1532.04 46
1532.13 58
1532.22 69
1532.31 76
1532.40 79
1532.49 78
1532.58 72
1532.67 63
1532.76 52
1532.85 40
1532.94 28
1533.03 16
1533.12 6
1533.21 0
1533.30 0
1533.39 0
1533.48 0
1533.57 0
1533.66 0
1533.75 0
1533.84 0
1533.93 4
1534.02 9
1534.11 13
1534.20 15
1534.29 14
1534.38 10
1534.47 5
1534.56 0
1534.65 0
1534.73 0
1534.82 0
1534.91 0
1535.00 0
1535.09 9
1535.18 20
1535.27 30
1535.36 38
1535.45 44
1535.54 47
1535.63 50
1535.72 53
1535.81 57
1535.90 60
1535.99 64
1536.08 67
1536.17 68
1536.26 66
1536.35 63
1536.44 58
1536.53 52
1536.62 47
1536.71 44
1536.80 42
1536.89 43
1536.98 46
1537.07 50
1537.16 55
1537.25 60
1537.34 65
1537.43 69
1537.52 70
1537.61 71
1537.70 72
1537.79 72
1537.88 73
1537.97 74
1538.06 75
1538.15 77
1538.24 78
1538.33 78
1538.42 78
1538.51 78
1538.60 78
1538.69 78
1538.78 77
1538.87 75
1538.96 72
1539.05 68
1539.14 64
1539.23 59
1539.32 55
1539.41 52
1539.50 51
1539.59 52
1539.68 56
1539.77 61
1539.86 66
1539.95 70
1540.04 72
1540.13 72
1540.22 68
1540.31 62
1540.40 54
1540.49 45
1540.58 37
1540.67 30
1540.76 26
1540.85 25
1540.94 28
1541.03 33
1541.12 39
1541.21 45
1541.30 48
1541.39 48
1541.48 43
1541.57 35
1541.66 27
1541.75 20
1541.84 16
1541.93 16
1542.02 21
1542.11 28
1542.20 36
1542.29 43
1542.38 49
1542.47 52
1542.56 54
1542.65 57
1542.74 61
1542.83 68
1542.92 78
1543.01 92
1543.10 106
1543.19 121
1543.28 133
1543.37 141
1543.46 144
1543.55 142
1543.64 136
1543.73 126
1543.82 115
1543.91 104
1544.00 95
1544.09 90
1544.18 87
1544.27 88
1544.36 90
1544.45 94
1544.54 97
1544.63 99
1544.72 100
1544.81 101
1544.90 102
1544.99 104
1545.08 108
1545.17 112
1545.26 115
1545.35 115
1545.44 112
1545.53 106
1545.62 97
1545.71 87
1545.80 78
1545.89 70
1545.98 65
1546.07 62
1546.16 61
1546.25 61
1546.34 60
1546.43 59
1546.52 58
1546.61 57
1546.70 57
1546.79 59
1546.88 63
1546.97 68
1547.06 74
1547.15 81
1547.24 89
1547.33 95
1547.42 101
1547.51 106
1547.60 112
1547.69 117
1547.78 123
1547.87 129
1547.96 134
1548.05 138
1548.14 140
1548.23 139
1548.32 135
1548.41 128
1548.50 118
1548.59 107
1548.68 95
1548.77 84
1548.86 74
1548.95 66
1549.04 60
1549.13 56
1549.22 54
1549.31 54
1549.40 54
1549.49 55
1549.58 56
1549.67 57
1549.76 55
1549.86 53
1549.95 49
1550.04 46
1550.13 43
1550.22 43
1550.31 44
1550.40 49
1550.49 55
1550.58 62
1550.67 67
1550.76 71
1550.85 73
1550.94 71
1551.03 67
1551.12 61
1551.21 54
1551.30 46
1551.39 39
1551.48 32
1551.57 27
1551.66 24
1551.75 22
1551.84 22
1551.93 21
1552.02 20
1552.11 18
1552.20 14
1552.29 9
1552.38 4
1552.47 0
1552.56 0
1552.65 0
1552.74 3
1552.83 9
1552.92 15
1553.01 22
1553.10 28
1553.19 35
1553.29 40
1553.38 45
1553.47 50
1553.56 54
1553.65 56
1553.74 55
1553.83 53
1553.92 48
1554.01 42
1554.10 35
1554.19 28
1554.28 21
1554.37 14
1554.46 7
1554.55 1
1554.64 0
1554.73 0
1554.82 0
1554.91 0
1555.00 0
1555.09 7
1555.18 16
1555.27 24
1555.36 32
1555.45 38
1555.54 41
1555.63 42
1555.72 39
1555.82 33
1555.91 26
1556.00 16
1556.09 7
1556.18 0
1556.27 0
1556.36 0
1556.45 0
1556.54 0
1556.63 0
1556.72 0
1556.81 0
1556.90 0
1556.99 2
1557.08 6
1557.17 13
1557.26 21
1557.35 32
1557.44 45
1557.53 58
1557.62 70
1557.71 79
1557.80 84
1557.90 85
1557.99 82
1558.08 75
1558.17 67
1558.26 60
1558.35 55
1558.44 53
1558.53 55
1558.62 59
1558.71 65
1558.80 70
1558.89 71
1558.98 70
1559.07 65
1559.16 56
1559.25 47
1559.34 38
1559.43 32
1559.52 29
1559.61 29
1559.70 32
1559.80 37
1559.89 44
1559.98 50
1560.07 56
1560.16 62
1560.25 66
1560.34 71
1560.43 77
1560.52 84
1560.61 93
1560.70 103
1560.79 114
1560.88 126
1560.97 137
1561.06 147
1561.15 156
1561.24 164
1561.33 170
1561.42 176
1561.52 180
1561.61 182
1561.70 183
1561.79 182
1561.88 180
1561.97 178
1562.06 175
1562.15 172
1562.24 170
1562.33 168
1562.42 165
1562.51 160
1562.60 155
1562.69 150
1562.78 146
1562.87 143
1562.96 143
1563.06 144
1563.15 148
1563.24 153
1563.33 158
1563.42 163
1563.51 167
1563.60 169
1563.69 171
1563.78 171
1563.87 171
1563.96 171
1564.05 172
1564.14 175
1564.23 180
1564.32 186
1564.41 193
1564.51 199
1564.60 205
1564.69 209
1564.78 212
1564.87 216
1564.96 221
1565.05 229
1565.14 239
1565.23 250
1565.32 262
1565.41 273
1565.50 283
1565.59 292
1565.68 298
1565.77 304
1565.87 308
1565.96 311
1566.05 315
1566.14 318
1566.23 323
1566.32 330
1566.41 339
1566.50 351
1566.59 364
1566.68 378
1566.77 391
1566.86 401
1566.95 407
1567.04 409
1567.14 407
1567.23 404
1567.32 401
1567.41 400
1567.50 402
1567.59 407
1567.68 414
1567.77 423
1567.86 431
1567.95 437
1568.04 441
1568.13 443
1568.22 442
1568.31 439
1568.41 435
1568.50 430
1568.59 425
1568.68 419
1568.77 412
1568.86 406
1568.95 399
1569.04 393
1569.13 386
1569.22 378
1569.31 371
1569.40 364
1569.49 357
1569.59 350
1569.68 342
1569.77 333
1569.86 323
1569.95 310
1570.04 295
1570.13 279
1570.22 263
1570.31 249
1570.40 239
1570.49 234
1570.58 234
1570.68 239
1570.77 248
1570.86 257
1570.95 266
1571.04 273
1571.13 276
1571.22 277
1571.31 275
1571.40 272
1571.49 268
1571.58 263
1571.67 256
1571.77 247
1571.86 235
1571.95 221
1572.04 205
1572.13 189
1572.22 173
1572.31 158
1572.40 145
1572.49 134
1572.58 125
1572.67 118
1572.77 113
1572.86 111
1572.95 111
1573.04 114
1573.13 117
1573.22 119
1573.31 120
1573.40 119
1573.49 116
1573.58 113
1573.67 112
1573.76 113
1573.86 115
1573.95 119
1574.04 121
1574.13 120
1574.22 116
1574.31 107
1574.40 96
1574.49 85
1574.58 76
1574.67 70
1574.77 67
1574.86 67
1574.95 66
1575.04 63
1575.13 58
1575.22 49
1575.31 40
1575.40 30
1575.49 22
1575.58 18
1575.67 17
1575.77 19
1575.86 22
1575.95 25
1576.04 26
1576.13 25
1576.22 21
1576.31 14
1576.40 7
1576.49 0
1576.58 0
1576.68 0
1576.77 0
1576.86 0
1576.95 0
1577.04 0
1577.13 0
1577.22 4
1577.31 18
1577.40 31
1577.49 43
1577.59 53
1577.68 58
1577.77 61
1577.86 60
1577.95 57
1578.04 53
1578.13 50
1578.22 46
1578.31 42
1578.40 37
1578.50 31
1578.59 25
1578.68 19
1578.77 15
1578.86 14
1578.95 18
1579.04 25
1579.13 37
1579.22 49
1579.32 61
1579.41 72
1579.50 79
1579.59 83
1579.68 84
1579.77 84
1579.86 84
1579.95 85
1580.04 87
1580.14 89
1580.23 90
1580.32 89
1580.41 86
1580.50 80
1580.59 72
1580.68 63
1580.77 55
1580.86 49
1580.96 49
1581.05 53
1581.14 62
1581.23 74
1581.32 88
1581.41 102
1581.50 115
1581.59 124
1581.68 131
1581.78 136
1581.87 139
1581.96 143
1582.05 147
1582.14 151
1582.23 154
1582.32 155
1582.41 153
1582.50 147
1582.60 138
1582.69 128
1582.78 118
1582.87 110
1582.96 105
1583.05 103
1583.14 104
1583.23 108
1583.33 111
1583.42 114
1583.51 115
1583.60 114
1583.69 110
1583.78 104
1583.87 98
1583.96 91
1584.06 86
1584.15 83
1584.24 81
1584.33 80
1584.42 80
1584.51 78
1584.60 75
1584.69 72
1584.78 68
1584.88 64
1584.97 62
1585.06 61
1585.15 63
1585.24 65
1585.33 69
1585.42 72
1585.51 74
1585.61 75
1585.70 73
1585.79 69
1585.88 64
1585.97 58
1586.06 52
1586.15 47
1586.24 44
1586.34 42
1586.43 41
1586.52 41
1586.61 40
1586.70 39
1586.79 36
1586.88 32
1586.98 30
1587.07 29
1587.16 30
1587.25 34
1587.34 40
1587.43 48
1587.52 56
1587.61 64
1587.71 71
1587.80 77
1587.89 81
1587.98 85
1588.07 88
1588.16 90
1588.25 91
1588.34 90
1588.44 87
1588.53 80
1588.62 69
1588.71 56
1588.80 40
1588.89 23
1588.98 6
1589.08 0
1589.17 0
1589.26 0
1589.35 0
1589.44 0
1589.53 0
1589.62 1
1589.72 15
1589.81 27
1589.90 37
1589.99 43
1590.08 45
1590.17 45
1590.26 45
1590.35 46
1590.45 49
1590.54 57
1590.63 67
1590.72 79
1590.81 92
1590.90 103
1590.99 111
1591.09 116
1591.18 117
1591.27 114
1591.36 111
1591.45 107
1591.54 104
1591.63 103
1591.73 102
1591.82 101
1591.91 97
1592.00 91
1592.09 82
1592.18 71
1592.27 60
1592.37 51
1592.46 46
1592.55 45
1592.64 50
1592.73 59
1592.82 71
1592.91 85
1593.01 99
1593.10 112
1593.19 125
1593.28 135
1593.37 143
1593.46 148
1593.56 149
1593.65 147
1593.74 140
1593.83 130
1593.92 118
1594.01 105
1594.10 93
1594.20 84
1594.29 79
1594.38 79
1594.47 82
1594.56 86
1594.65 91
1594.74 92
1594.84 91
1594.93 85
1595.02 76
1595.11 65
1595.20 56
1595.29 50
1595.39 49
1595.48 52
1595.57 59
1595.66 68
1595.75 76
1595.84 81
1595.93 81
1596.03 76
1596.12 67
1596.21 53
1596.30 38
1596.39 24
1596.48 12
1596.58 2
1596.67 0
1596.76 0
1596.85 0
1596.94 0
1597.03 0
1597.13 0
1597.22 0
1597.31 0
1597.40 0
1597.49 6
1597.58 13
1597.67 20
1597.77 24
1597.86 25
1597.95 24
1598.04 21
1598.13 17
1598.22 14
1598.32 14
1598.41 18
1598.50 26
1598.59 39
1598.68 53
1598.77 66
1598.87 75
1598.96 81
1599.05 80
1599.14 75
1599.23 68
1599.32 61
1599.42 55
1599.51 53
1599.60 53
1599.69 57
1599.78 63
1599.87 69
1599.97 73
1600.06 76
1600.15 78
1600.24 77
1600.33 76
1600.42 75
1600.52 75
1600.61 77
1600.70 81
1600.79 87
1600.88 94
1600.97 102
1601.07 110
1601.16 116
1601.25 120
1601.34 121
1601.43 121
1601.52 119
1601.62 115
1601.71 111
1601.80 108
1601.89 105
1601.98 104
1602.07 104
1602.17 105
1602.26 107
1602.35 111
1602.44 114
1602.53 117
1602.63 119
1602.72 120
1602.81 120
1602.90 120
1602.99 119
1603.08 120
1603.18 121
1603.27 123
1603.36 124
1603.45 125
1603.54 123
1603.63 119
1603.73 114
1603.82 108
1603.91 103
1604.00 101
1604.09 100
1604.19 101
1604.28 102
1604.37 104
1604.46 104
1604.55 103
1604.64 102
1604.74 100
1604.83 101
1604.92 103
1605.01 108
1605.10 116
1605.19 125
1605.29 134
1605.38 143
1605.47 149
1605.56 153
1605.65 154
1605.75 155
1605.84 155
1605.93 155
1606.02 157
1606.11 160
1606.21 164
1606.30 167
1606.39 169
1606.48 169
1606.57 168
1606.66 166
1606.76 163
1606.85 161
1606.94 161
1607.03 162
1607.12 164
1607.22 166
1607.31 167
1607.40 166
1607.49 164
1607.58 160
1607.67 155
1607.77 149
1607.86 142
1607.95 136
1608.04 130
1608.13 124
1608.23 118
1608.32 113
1608.41 109
1608.50 106
1608.59 104
1608.69 104
1608.78 106
1608.87 109
1608.96 114
1609.05 118
1609.15 121
1609.24 123
1609.33 123
1609.42 122
1609.51 121
1609.61 121
1609.70 124
1609.79 127
1609.88 132
1609.97 137
1610.06 139
1610.16 138
1610.25 133
1610.34 125
1610.43 114
1610.52 103
1610.62 93
1610.71 85
1610.80 80
1610.89 77
1610.98 76
1611.08 76
1611.17 78
1611.26 80
1611.35 84
1611.44 91
1611.54 101
1611.63 112
1611.72 124
1611.81 135
1611.90 144
1612.00 151
1612.09 155
1612.18 157
1612.27 159
1612.36 161
1612.46 164
1612.55 166
1612.64 167
1612.73 166
1612.82 162
1612.92 157
1613.01 149
1613.10 142
1613.19 136
1613.29 132
1613.38 130
1613.47 130
1613.56 131
1613.65 134
1613.75 137
1613.84 141
1613.93 145
1614.02 149
1614.11 153
1614.21 157
1614.30 161
1614.39 164
1614.48 167
1614.57 169
1614.67 170
1614.76 170
1614.85 169
1614.94 166
1615.03 162
1615.13 156
1615.22 150
1615.31 145
1615.40 141
1615.49 138
1615.59 138
1615.68 138
1615.77 138
1615.86 138
1615.96 136
1616.05 131
1616.14 125
1616.23 117
1616.32 109
1616.42 101
1616.51 96
1616.60 93
1616.69 95
1616.78 100
1616.88 109
1616.97 122
1617.06 135
1617.15 148
1617.25 160
1617.34 169
1617.43 176
1617.52 180
1617.61 183
1617.71 186
1617.80 188
1617.89 191
1617.98 193
1618.08 194
1618.17 194
1618.26 192
1618.35 189
1618.44 185
1618.54 181
1618.63 176
1618.72 172
1618.81 168
1618.90 164
1619.00 159
1619.09 153
1619.18 147
1619.27 140
1619.37 134
1619.46 128
1619.55 122
1619.64 117
1619.73 110
1619.83 103
1619.92 94
1620.01 83
1620.10 72
1620.20 61
1620.29 52
1620.38 47
1620.47 45
1620.57 47
1620.66 51
1620.75 56
1620.84 61
1620.93 64
1621.03 64
1621.12 62
1621.21 57
1621.30 51
1621.40 45
1621.49 42
1621.58 40
1621.67 41
1621.76 45
1621.86 51
1621.95 56
1622.04 62
1622.13 66
1622.23 70
1622.32 73
1622.41 77
1622.50 80
1622.60 85
1622.69 89
1622.78 93
1622.87 96
1622.96 97
1623.06 95
1623.15 92
1623.24 88
1623.33 83
1623.43 77
1623.52 73
1623.61 69
1623.70 65
1623.80 61
1623.89 56
1623.98 49
1624.07 41
1624.17 32
1624.26 24
1624.35 17
1624.44 12
1624.53 9
1624.63 9
1624.72 10
1624.81 12
1624.90 14
1625.00 15
1625.09 16
1625.18 16
1625.27 15
1625.37 14
1625.46 12
1625.55 12
1625.64 14
1625.74 18
1625.83 24
1625.92 32
1626.01 41
1626.11 48
1626.20 53
1626.29 55
1626.38 53
1626.47 47
1626.57 40
1626.66 33
1626.75 26
1626.84 22
1626.94 21
1627.03 22
1627.12 25
1627.21 27
1627.31 29
1627.40 28
1627.49 25
1627.58 21
1627.68 16
1627.77 11
1627.86 6
1627.95 2
1628.05 0
1628.14 0
1628.23 0
1628.32 0
1628.42 0
1628.51 0
1628.60 0
1628.69 0
1628.79 4
1628.88 9
1628.97 14
1629.06 18
1629.16 22
1629.25 26
1629.34 31
1629.43 38
1629.53 44
1629.62 51
1629.71 55
1629.80 57
1629.90 55
1629.99 50
1630.08 44
1630.17 36
1630.27 29
1630.36 23
1630.45 19
1630.54 17
1630.64 18
1630.73 21
1630.82 27
1630.91 34
1631.01 44
1631.10 55
1631.19 66
1631.28 76
1631.38 83
1631.47 87
1631.56 87
1631.65 83
1631.75 75
1631.84 66
1631.93 55
1632.03 44
1632.12 33
1632.21 23
1632.30 14
1632.40 8
1632.49 3
1632.58 1
1632.67 1
1632.77 2
1632.86 5
1632.95 7
1633.04 8
1633.14 9
1633.23 11
1633.32 12
1633.41 15
1633.51 19
1633.60 25
1633.69 30
1633.78 35
1633.88 38
1633.97 38
1634.06 34
1634.16 28
1634.25 20
1634.34 12
1634.43 5
1634.53 0
1634.62 0
1634.71 0
1634.80 0
1634.90 2
1634.99 8
1635.08 15
1635.17 23
1635.27 33
1635.36 43
1635.45 53
1635.55 60
1635.64 64
1635.73 64
1635.82 62
1635.92 57
1636.01 52
1636.10 48
1636.19 45
1636.29 44
1636.38 42
1636.47 40
1636.56 35
1636.66 27
1636.75 17
1636.84 6
1636.94 0
1637.03 0
1637.12 0
1637.21 0
1637.31 0
1637.40 0
1637.49 0
1637.58 11
1637.68 24
1637.77 39
1637.86 54
1637.96 68
1638.05 81
1638.14 91
1638.23 97
1638.33 98
1638.42 95
1638.51 89
1638.61 80
1638.70 69
1638.79 58
1638.88 46
1638.98 34
1639.07 22
1639.16 10
1639.25 0
1639.35 0
1639.44 0
1639.53 0
1639.63 0
1639.72 0
1639.81 0
1639.90 0
1640.00 4
1640.09 19
1640.18 31
1640.28 39
1640.37 42
1640.46 42
1640.55 39
1640.65 37
1640.74 35
1640.83 35
1640.93 35
1641.02 36
1641.11 35
1641.20 33
1641.30 29
1641.39 26
1641.48 25
1641.58 29
1641.67 36
1641.76 47
1641.85 61
1641.95 73
1642.04 84
1642.13 91
1642.23 94
1642.32 94
1642.41 91
1642.50 87
1642.60 82
1642.69 75
1642.78 68
1642.88 60
1642.97 51
1643.06 42
1643.15 34
1643.25 28
1643.34 23
1643.43 20
1643.53 17
1643.62 13
1643.71 9
1643.80 5
1643.90 0
1643.99 0
1644.08 0
1644.18 0
1644.27 0
1644.36 0
1644.45 0
1644.55 0
1644.64 0
1644.73 3
1644.83 8
1644.92 13
1645.01 19
1645.11 25
1645.20 31
1645.29 38
1645.38 46
1645.48 52
1645.57 58
1645.66 62
1645.76 63
1645.85 62
1645.94 59
1646.03 55
1646.13 52
1646.22 49
1646.31 49
1646.41 50
1646.50 51
1646.59 53
1646.69 53
1646.78 51
1646.87 47
1646.96 44
1647.06 40
1647.15 39
1647.24 39
1647.34 42
1647.43 47
1647.52 51
1647.62 55
1647.71 56
1647.80 55
1647.90 53
1647.99 51
1648.08 49
1648.17 50
1648.27 53
1648.36 57
1648.45 62
1648.55 66
1648.64 69
1648.73 71
1648.83 71
1648.92 70
1649.01 71
1649.10 72
1649.20 74
1649.29 76
1649.38 77
1649.48 75
1649.57 70
1649.66 63
1649.76 54
1649.85 45
1649.94 39
1650.04 37
1650.13 38
1650.22 42
1650.31 47
1650.41 51
1650.50 54
1650.59 54
1650.69 53
1650.78 51
1650.87 49
1650.97 49
1651.06 50
1651.15 53
1651.25 56
1651.34 60
1651.43 62
1651.53 64
1651.62 64
1651.71 65
1651.80 66
1651.90 67
1651.99 68
1652.08 71
1652.18 73
1652.27 76
1652.36 80
1652.46 83
1652.55 87
1652.64 92
1652.74 96
1652.83 100
1652.92 104
1653.02 105
1653.11 104
1653.20 101
1653.30 94
1653.39 85
1653.48 75
1653.57 65
1653.67 56
1653.76 49
1653.85 45
1653.95 42
1654.04 39
1654.13 37
1654.23 34
1654.32 29
1654.41 23
1654.51 16
1654.60 8
1654.69 0
1654.79 0
1654.88 0
1654.97 0
1655.07 0
1655.16 0
1655.25 3
1655.35 14
1655.44 25
1655.53 35
1655.63 43
1655.72 49
1655.81 52
1655.91 55
1656.00 59
1656.09 64
1656.19 73
1656.28 83
1656.37 94
1656.47 106
1656.56 116
1656.65 122
1656.74 123
1656.84 118
1656.93 109
1657.02 96
1657.12 82
1657.21 68
1657.30 56
1657.40 47
1657.49 40
1657.58 35
1657.68 30
1657.77 26
1657.86 19
1657.96 12
1658.05 3
1658.14 0
1658.24 0
1658.33 0
1658.42 0
1658.52 0
1658.61 0
1658.70 0
1658.80 0
1658.89 10
1658.98 19
1659.08 26
1659.17 30
1659.26 30
1659.36 28
1659.45 25
1659.54 22
1659.64 20
1659.73 19
1659.82 22
1659.92 28
1660.01 36
1660.10 46
1660.20 56
1660.29 64
1660.38 70
1660.48 73
1660.57 73
1660.67 73
1660.76 72
1660.85 74
1660.95 78
1661.04 84
1661.13 93
1661.23 102
1661.32 112
1661.41 121
1661.51 128
1661.60 134
1661.69 136
1661.79 136
1661.88 133
1661.97 129
1662.07 123
1662.16 119
1662.25 116
1662.35 115
1662.44 116
1662.53 118
1662.63 120
1662.72 121
1662.81 121
1662.91 120
1663.00 119
1663.09 119
1663.19 120
1663.28 121
1663.37 122
1663.47 122
1663.56 119
1663.65 113
1663.75 106
1663.84 98
1663.94 92
1664.03 90
1664.12 93
1664.22 101
1664.31 112
1664.40 125
1664.50 138
1664.59 147
1664.68 152
1664.78 152
1664.87 148
1664.96 141
1665.06 133
1665.15 127
1665.24 124
1665.34 124
1665.43 128
1665.52 135
1665.62 143
1665.71 152
1665.81 159
1665.90 165
1665.99 169
1666.09 171
1666.18 170
1666.27 167
1666.37 163
1666.46 157
1666.55 151
1666.65 143
1666.74 136
1666.83 130
1666.93 123
1667.02 118
1667.12 112
1667.21 105
1667.30 98
1667.40 88
1667.49 78
1667.58 68
1667.68 57
1667.77 49
1667.86 43
1667.96 41
1668.05 42
1668.14 47
1668.24 53
1668.33 61
1668.43 70
1668.52 78
1668.61 86
1668.71 95
1668.80 106
1668.89 118
1668.99 132
1669.08 147
1669.17 161
1669.27 174
1669.36 182
1669.46 186
1669.55 183
1669.64 176
1669.74 165
1669.83 152
1669.92 139
1670.02 129
1670.11 123
1670.20 122
1670.30 123
1670.39 126
1670.49 128
1670.58 127
1670.67 123
1670.77 115
1670.86 105
1670.95 95
1671.05 87
1671.14 81
1671.24 78
1671.33 79
1671.42 81
1671.52 83
1671.61 86
1671.70 88
1671.80 90
1671.89 92
1671.98 94
1672.08 95
1672.17 95
1672.27 93
1672.36 88
1672.45 80
1672.55 70
1672.64 58
1672.73 45
1672.83 32
1672.92 21
1673.02 12
1673.11 7
1673.20 4
1673.30 4
1673.39 8
1673.48 12
1673.58 18
1673.67 24
1673.77 29
1673.86 32
1673.95 33
1674.05 33
1674.14 31
1674.23 30
1674.33 31
1674.42 34
1674.52 41
1674.61 50
1674.70 61
1674.80 72
1674.89 82
1674.98 89
1675.08 94
1675.17 95
1675.27 94
1675.36 92
1675.45 89
1675.55 85
1675.64 83
1675.74 82
1675.83 82
1675.92 83
1676.02 86
1676.11 89
1676.20 93
1676.30 96
1676.39 98
1676.49 97
1676.58 92
1676.67 85
1676.77 74
1676.86 61
1676.95 47
1677.05 33
1677.14 22
1677.24 14
1677.33 8
1677.42 6
1677.52 5
1677.61 5
1677.71 4
1677.80 1
1677.89 0
1677.99 0
1678.08 0
1678.18 0
1678.27 0
1678.36 0
1678.46 0
1678.55 10
1678.64 21
1678.74 31
1678.83 38
1678.93 43
1679.02 43
1679.11 41
1679.21 36
1679.30 30
1679.40 25
1679.49 22
1679.58 20
1679.68 20
1679.77 21
1679.87 22
1679.96 22
1680.05 20
1680.15 17
1680.24 14
1680.34 10
1680.43 8
1680.52 7
1680.62 7
1680.71 10
1680.80 14
1680.90 19
1680.99 24
1681.09 29
1681.18 35
1681.27 42
1681.37 51
1681.46 61
1681.56 72
1681.65 81
1681.74 88
1681.84 90
1681.93 88
1682.03 82
1682.12 74
1682.21 65
1682.31 59
1682.40 57
1682.50 60
1682.59 66
1682.68 76
1682.78 86
1682.87 95
1682.97 101
1683.06 104
1683.15 103
1683.25 101
1683.34 98
1683.44 97
1683.53 97
1683.62 99
1683.72 104
1683.81 109
1683.91 114
1684.00 118
1684.09 120
1684.19 120
1684.28 118
1684.38 115
1684.47 111
1684.57 107
1684.66 103
1684.75 100
1684.85 97
1684.94 93
1685.04 89
1685.13 83
1685.22 77
1685.32 69
1685.41 61
1685.51 54
1685.60 48
1685.69 44
1685.79 42
1685.88 41
1685.98 41
1686.07 40
1686.16 39
1686.26 37
1686.35 34
1686.45 31
1686.54 27
1686.64 24
1686.73 21
1686.82 18
1686.92 14
1687.01 9
1687.11 4
1687.20 0
1687.29 0
1687.39 0
1687.48 0
1687.58 0
1687.67 1
1687.76 9
1687.86 18
1687.95 27
1688.05 36
1688.14 42
1688.24 46
1688.33 47
1688.42 45
1688.52 41
1688.61 34
1688.71 28
1688.80 22
1688.89 18
1688.99 15
1689.08 14
1689.18 15
1689.27 16
1689.37 18
1689.46 21
1689.55 24
1689.65 28
1689.74 33
1689.84 38
1689.93 43
1690.03 48
1690.12 53
1690.21 58
1690.31 64
1690.40 71
1690.50 78
1690.59 84
1690.68 88
1690.78 90
1690.87 88
1690.97 83
1691.06 75
1691.16 67
1691.25 59
1691.34 53
1691.44 49
1691.53 47
1691.63 46
1691.72 46
1691.82 47
1691.91 48
1692.00 52
1692.10 56
1692.19 62
1692.29 69
1692.38 77
1692.48 82
1692.57 86
1692.66 85
1692.76 82
1692.85 75
1692.95 67
1693.04 59
1693.14 51
1693.23 44
1693.32 40
1693.42 37
1693.51 36
1693.61 35
1693.70 34
1693.80 32
1693.89 30
1693.98 28
1694.08 28
1694.17 30
1694.27 34
1694.36 40
1694.46 46
1694.55 51
1694.64 52
1694.74 49
1694.83 43
1694.93 35
1695.02 27
1695.12 20
1695.21 16
1695.31 15
1695.40 18
1695.49 24
1695.59 31
1695.68 38
1695.78 44
1695.87 48
1695.97 48
1696.06 46
1696.15 41
1696.25 34
1696.34 26
1696.44 20
1696.53 17
1696.63 18
1696.72 24
1696.82 34
1696.91 46
1697.00 59
1697.10 70
1697.19 78
1697.29 80
1697.38 77
1697.48 71
1697.57 63
1697.67 58
1697.76 55
1697.85 56
1697.95 60
1698.04 65
1698.14 71
1698.23 76
1698.33 78
1698.42 79
1698.51 79
1698.61 79
1698.70 78
1698.80 75
1698.89 71
1698.99 64
1699.08 55
1699.18 43
1699.27 30
1699.37 18
1699.46 7
1699.55 0
1699.65 0
1699.74 0
1699.84 0
1699.93 0
1700.03 1
1700.12 3
1700.22 4
1700.31 3
1700.40 1
1700.50 0
1700.59 0
1700.69 0
1700.78 1
1700.88 5
1700.97 12
1701.07 19
1701.16 29
1701.26 40
1701.35 53
1701.44 65
1701.54 77
1701.63 87
1701.73 93
1701.82 97
1701.92 97
1702.01 95
1702.11 93
1702.20 90
1702.30 88
1702.39 86
1702.48 84
1702.58 79
1702.67 73
1702.77 65
1702.86 55
1702.96 46
1703.05 39
1703.15 35
1703.24 35
1703.34 40
1703.43 47
1703.52 56
1703.62 64
1703.71 70
1703.81 73
1703.90 73
1704.00 70
1704.09 66
1704.19 60
1704.28 55
1704.38 50
1704.47 46
1704.57 42
1704.66 39
1704.75 35
1704.85 32
1704.94 29
1705.04 28
1705.13 30
1705.23 34
1705.32 43
1705.42 54
1705.51 68
1705.61 82
1705.70 96
1705.80 108
1705.89 116
1705.98 122
1706.08 123
1706.17 123
1706.27 120
1706.36 116
1706.46 111
1706.55 107
1706.65 103
1706.74 99
1706.84 96
1706.93 94
1707.03 92
1707.12 92
1707.22 93
1707.31 95
1707.40 97
1707.50 99
1707.59 98
1707.69 95
1707.78 89
1707.88 82
1707.97 72
1708.07 63
1708.16 56
1708.26 51
1708.35 48
1708.45 49
1708.54 50
1708.64 51
1708.73 51
1708.83 48
1708.92 43
1709.02 37
1709.11 30
1709.20 24
1709.30 21
1709.39 20
1709.49 23
1709.58 28
1709.68 35
1709.77 41
1709.87 44
1709.96 45
1710.06 43
1710.15 39
1710.25 33
1710.34 28
1710.44 23
1710.53 20
1710.63 20
1710.72 22
1710.82 27
1710.91 35
1711.01 46
1711.10 61
1711.19 77
1711.29 93
1711.38 108
1711.48 120
1711.57 127
1711.67 129
1711.76 125
1711.86 116
1711.95 104
1712.05 91
1712.14 77
1712.24 65
1712.33 55
1712.43 49
1712.52 46
1712.62 46
1712.71 48
1712.81 50
1712.90 52
1713.00 53
1713.09 53
1713.19 53
1713.28 54
1713.38 56
1713.47 59
1713.57 64
1713.66 68
1713.76 72
1713.85 75
1713.95 77
1714.04 77
1714.13 78
1714.23 80
1714.32 83
1714.42 87
1714.51 92
1714.61 98
1714.70 103
1714.80 109
1714.89 115
1714.99 122
1715.08 130
1715.18 140
1715.27 149
1715.37 156
1715.46 159
1715.56 159
1715.65 154
1715.75 146
1715.84 137
1715.94 128
1716.03 121
1716.13 116
1716.22 113
1716.32 112
1716.41 111
1716.51 111
1716.60 110
1716.70 107
1716.79 105
1716.89 102
1716.98 100
1717.08 99
1717.17 99
1717.27 99
1717.36 101
1717.46 102
1717.55 104
1717.65 107
1717.74 111
1717.84 115
1717.93 121
1718.03 126
1718.12 132
1718.22 136
1718.31 140
1718.41 142
1718.50 141
1718.60 138
1718.69 134
1718.79 128
1718.88 122
1718.98 118
1719.07 117
1719.17 120
1719.26 129
1719.36 141
1719.45 155
1719.55 170
1719.64 181
1719.74 189
1719.83 190
1719.93 186
1720.02 177
1720.12 165
1720.21 152
1720.31 138
1720.40 127
1720.50 118
1720.59 112
1720.69 108
1720.78 108
1720.88 110
1720.97 114
1721.07 120
1721.16 127
1721.26 135
1721.35 143
1721.45 151
1721.54 158
1721.64 163
1721.73 167
1721.83 168
1721.92 166
1722.02 162
1722.11 156
1722.21 149
1722.30 144
1722.40 140
1722.49 138
1722.59 140
1722.69 143
1722.78 147
1722.88 151
1722.97 152
1723.07 150
1723.16 146
1723.26 140
1723.35 133
1723.45 129
1723.54 127
1723.64 131
1723.73 138
1723.83 148
1723.92 159
1724.02 169
1724.11 176
1724.21 176
1724.30 170
1724.40 159
1724.49 145
1724.59 131
1724.68 120
1724.78 114
1724.87 114
1724.97 119
1725.06 128
1725.16 137
1725.25 145
1725.35 149
1725.44 149
1725.54 145
1725.64 138
1725.73 129
1725.83 119
1725.92 109
1726.02 98
1726.11 89
1726.21 79
1726.30 70
1726.40 61
1726.49 53
1726.59 46
1726.68 40
1726.78 37
1726.87 37
1726.97 39
1727.06 44
1727.16 50
1727.25 57
1727.35 64
1727.44 70
1727.54 73
1727.63 73
1727.73 70
1727.83 65
1727.92 58
1728.02 50
1728.11 44
1728.21 39
1728.30 36
1728.40 35
1728.49 36
1728.59 37
1728.68 38
1728.78 38
1728.87 38
1728.97 38
1729.06 38
1729.16 38
1729.25 38
1729.35 37
1729.45 33
1729.54 26
1729.64 16
1729.73 3
1729.83 0
1729.92 0
1730.02 0
1730.11 0
1730.21 0
1730.30 0
1730.40 0
1730.49 11
1730.59 38
1730.68 64
1730.78 86
1730.88 101
1730.97 110
1731.07 112
1731.16 110
1731.26 106
1731.35 102
1731.45 100
1731.54 99
1731.64 100
1731.73 100
1731.83 101
1731.92 101
1732.02 101
1732.11 100
1732.21 100
1732.31 100
1732.40 100
1732.50 100
1732.59 100
1732.69 98
1732.78 96
1732.88 93
1732.97 90
1733.07 86
1733.16 82
1733.26 78
1733.35 74
1733.45 69
1733.55 64
1733.64 59
1733.74 55
1733.83 51
1733.93 49
1734.02 48
1734.12 48
1734.21 48
1734.31 49
1734.40 50
1734.50 51
1734.60 51
1734.69 52
1734.79 54
1734.88 57
1734.98 60
1735.07 64
1735.17 67
1735.26 71
1735.36 73
1735.45 76
1735.55 79
1735.65 84
1735.74 90
1735.84 97
1735.93 103
1736.03 109
1736.12 113
1736.22 114
1736.31 111
1736.41 105
1736.50 96
1736.60 86
1736.70 74
1736.79 63
1736.89 53
1736.98 44
1737.08 38
1737.17 34
1737.27 33
1737.36 33
1737.46 34
1737.56 36
1737.65 37
1737.75 38
1737.84 38
1737.94 38
1738.03 37
1738.13 36
1738.22 35
1738.32 35
1738.42 35
1738.51 36
1738.61 38
1738.70 41
1738.80 43
1738.89 46
1738.99 48
1739.08 49
1739.18 48
1739.28 46
1739.37 41
1739.47 34
1739.56 26
1739.66 17
1739.75 9
1739.85 3
1739.94 0
1740.04 1
1740.14 5
1740.23 12
1740.33 20
1740.42 28
1740.52 35
1740.61 41
1740.71 47
1740.81 52
1740.90 59
1741.00 66
1741.09 72
1741.19 76
1741.28 78
1741.38 75
1741.47 70
1741.57 61
1741.67 50
1741.76 39
1741.86 29
1741.95 21
1742.05 15
1742.14 10
1742.24 7
1742.34 5
1742.43 2
1742.53 0
1742.62 0
1742.72 0
1742.81 0
1742.91 0
1743.01 0
1743.10 0
1743.20 0
1743.29 10
1743.39 23
1743.48 35
1743.58 45
1743.67 54
1743.77 60
1743.87 64
1743.96 66
1744.06 67
1744.15 68
1744.25 69
1744.34 70
1744.44 71
1744.54 71
1744.63 71
1744.73 70
1744.82 68
1744.92 64
1745.01 60
1745.11 56
1745.21 52
1745.30 49
1745.40 46
1745.49 44
1745.59 43
1745.69 41
1745.78 38
1745.88 34
1745.97 29
1746.07 21
1746.16 12
1746.26 4
1746.36 0
1746.45 0
1746.55 0
1746.64 0
1746.74 3
1746.83 13
1746.93 22
1747.03 29
1747.12 33
1747.22 34
1747.31 34
1747.41 33
1747.50 33
1747.60 35
1747.70 41
1747.79 51
1747.89 62
1747.98 76
1748.08 89
1748.18 101
1748.27 110
1748.37 115
1748.46 117
1748.56 116
1748.65 111
1748.75 104
1748.85 96
1748.94 87
1749.04 79
1749.13 72
1749.23 67
1749.33 62
1749.42 58
1749.52 53
1749.61 46
1749.71 39
1749.80 30
1749.90 20
1750.00 11
1750.09 2
1750.19 0
1750.28 0
1750.38 0
1750.48 0
1750.57 0
1750.67 0
1750.76 4
1750.86 10
1750.96 15
1751.05 17
1751.15 18
1751.24 16
1751.34 14
1751.44 13
1751.53 12
1751.63 13
1751.72 15
1751.82 17
1751.91 20
1752.01 22
1752.11 25
1752.20 28
1752.30 33
1752.39 40
1752.49 49
1752.59 60
1752.68 71
1752.78 83
1752.87 94
1752.97 104
1753.07 111
1753.16 115
1753.26 115
1753.35 113
1753.45 108
1753.55 102
1753.64 95
1753.74 88
1753.83 83
1753.93 78
1754.03 75
1754.12 72
1754.22 70
1754.31 68
1754.41 66
1754.51 64
1754.60 63
1754.70 61
1754.79 60
1754.89 60
1754.99 60
1755.08 60
1755.18 60
1755.27 59
1755.37 57
1755.47 52
1755.56 45
1755.66 35
1755.75 23
1755.85 11
1755.95 0
1756.04 0
1756.14 0
1756.23 0
1756.33 0
1756.43 0
1756.52 0
1756.62 0
1756.71 1
1756.81 11
1756.91 19
1757.00 27
1757.10 33
1757.19 38
1757.29 42
1757.39 45
1757.48 46
1757.58 46
1757.67 45
1757.77 43
1757.87 38
1757.96 32
1758.06 25
1758.16 18
1758.25 11
1758.35 6
1758.44 1
1758.54 0
1758.64 0
1758.73 0
1758.83 0
1758.92 0
1759.02 0
1759.12 0
1759.21 0
1759.31 1
1759.40 4
1759.50 9
1759.60 15
1759.69 21
1759.79 27
1759.89 30
1759.98 29
1760.08 26
1760.17 19
1760.27 12
1760.37 5
1760.46 1
1760.56 0
1760.65 0
1760.75 2
1760.85 4
1760.94 6
1761.04 6
1761.14 5
1761.23 2
1761.33 0
1761.42 0
1761.52 0
1761.62 0
1761.71 0
1761.81 4
1761.90 16
1762.00 31
1762.10 47
1762.19 62
1762.29 75
1762.39 84
1762.48 88
1762.58 89
1762.67 87
1762.77 86
1762.87 86
1762.96 90
1763.06 98
1763.16 110
1763.25 123
1763.35 136
1763.44 146
1763.54 153
1763.64 156
1763.73 155
1763.83 151
1763.93 144
1764.02 136
1764.12 128
1764.21 121
1764.31 115
1764.41 111
1764.50 109
1764.60 108
1764.70 107
1764.79 105
1764.89 100
1764.98 92
1765.08 82
1765.18 71
1765.27 61
1765.37 54
1765.47 52
1765.56 54
1765.66 59
1765.75 66
1765.85 74
1765.95 79
1766.04 83
1766.14 83
1766.24 80
1766.33 76
1766.43 71
1766.53 65
1766.62 62
1766.72 60
1766.81 61
1766.91 63
1767.01 67
1767.10 72
1767.20 76
1767.30 80
1767.39 84
1767.49 88
1767.58 94
1767.68 102
1767.78 111
1767.87 121
1767.97 129
1768.07 135
1768.16 137
1768.26 136
1768.36 132
1768.45 126
1768.55 119
1768.64 114
1768.74 110
1768.84 107
1768.93 106
1769.03 104
1769.13 103
1769.22 102
1769.32 103
1769.42 107
1769.51 112
1769.61 119
1769.71 127
1769.80 133
1769.90 137
1769.99 138
1770.09 137
1770.19 135
1770.28 133
1770.38 134
1770.48 139
1770.57 147
1770.67 158
1770.77 170
1770.86 182
1770.96 191
1771.06 195
1771.15 195
1771.25 190
1771.34 182
1771.44 170
1771.54 157
1771.63 144
1771.73 132
1771.83 121
1771.92 112
1772.02 105
1772.12 100
1772.21 98
1772.31 98
1772.41 100
1772.50 103
1772.60 106
1772.70 110
1772.79 113
1772.89 116
1772.98 119
1773.08 121
1773.18 122
1773.27 121
1773.37 119
1773.47 114
1773.56 108
1773.66 100
1773.76 93
1773.85 87
1773.95 84
1774.05 84
1774.14 88
1774.24 93
1774.34 98
1774.43 102
1774.53 102
1774.63 99
1774.72 92
1774.82 82
1774.92 72
1775.01 64
1775.11 59
1775.20 57
1775.30 60
1775.40 66
1775.49 72
1775.59 78
1775.69 82
1775.78 83
1775.88 80
1775.98 75
1776.07 67
1776.17 59
1776.27 52
1776.36 47
1776.46 44
1776.56 43
1776.65 43
1776.75 44
1776.85 45
1776.94 45
1777.04 44
1777.14 43
1777.23 42
1777.33 42
1777.43 43
1777.52 45
1777.62 50
1777.72 57
1777.81 64
1777.91 71
1778.01 77
1778.10 79
1778.20 78
1778.30 73
1778.39 67
1778.49 59
1778.59 51
1778.68 45
1778.78 40
1778.88 38
1778.97 38
1779.07 39
1779.17 42
1779.26 45
1779.36 49
1779.46 54
1779.55 57
1779.65 61
1779.75 62
1779.84 62
1779.94 60
1780.04 56
1780.13 51
1780.23 45
1780.33 40
1780.42 36
1780.52 34
1780.62 35
1780.71 39
1780.81 47
1780.91 57
1781.00 68
1781.10 80
1781.20 92
1781.29 101
1781.39 108
1781.49 111
1781.58 111
1781.68 108
1781.78 103
1781.87 97
1781.97 90
1782.07 84
1782.16 78
1782.26 74
1782.36 71
1782.45 69
1782.55 68
1782.65 68
1782.74 70
1782.84 74
1782.94 80
1783.03 88
1783.13 94
1783.23 97
1783.33 95
1783.42 87
1783.52 72
1783.62 54
1783.71 34
1783.81 17
1783.91 3
1784.00 0
1784.10 0
1784.20 0
1784.29 0
1784.39 0
1784.49 0
1784.58 0
1784.68 0
1784.78 0
1784.87 0
1784.97 3
1785.07 7
1785.16 11
1785.26 17
1785.36 22
1785.45 27
1785.55 32
1785.65 39
1785.75 45
1785.84 52
1785.94 57
1786.04 61
1786.13 63
1786.23 66
1786.33 68
1786.42 72
1786.52 77
1786.62 85
1786.71 95
1786.81 106
1786.91 118
1787.00 127
1787.10 135
1787.20 139
1787.30 141
1787.39 141
1787.49 139
1787.59 138
1787.68 138
1787.78 139
1787.88 140
1787.97 140
1788.07 140
1788.17 137
1788.26 132
1788.36 125
1788.46 117
1788.56 108
1788.65 100
1788.75 92
1788.85 86
1788.94 82
1789.04 78
1789.14 75
1789.23 73
1789.33 72
1789.43 73
1789.52 74
1789.62 77
1789.72 80
1789.82 85
1789.91 90
1790.01 97
1790.11 105
1790.20 112
1790.30 120
1790.40 127
1790.49 133
1790.59 136
1790.69 137
1790.78 136
1790.88 133
1790.98 128
1791.08 124
1791.17 121
1791.27 120
1791.37 122
1791.46 126
1791.56 132
1791.66 138
1791.75 145
1791.85 152
1791.95 156
1792.05 159
1792.14 160
1792.24 159
1792.34 158
1792.43 155
1792.53 153
1792.63 150
1792.73 147
1792.82 143
1792.92 139
1793.02 135
1793.11 131
1793.21 128
1793.31 126
1793.40 125
1793.50 125
1793.60 127
1793.70 128
1793.79 128
1793.89 128
1793.99 125
1794.08 122
1794.18 118
1794.28 114
1794.38 111
1794.47 109
1794.57 111
1794.67 115
1794.76 121
1794.86 127
1794.96 132
1795.05 135
1795.15 136
1795.25 134
1795.35 132
1795.44 130
1795.54 129
1795.64 129
1795.73 130
1795.83 130
1795.93 129
1796.03 128
1796.12 125
1796.22 122
1796.32 118
1796.41 115
1796.51 111
1796.61 108
1796.71 105
1796.80 102
1796.90 98
1797.00 94
1797.09 89
1797.19 85
1797.29 82
1797.39 79
1797.48 77
1797.58 75
1797.68 71
1797.77 67
1797.87 62
1797.97 56
1798.07 52
1798.16 51
1798.26 53
1798.36 58
1798.45 64
1798.55 70
1798.65 74
1798.75 74
1798.84 71
1798.94 66
1799.04 61
1799.14 58
1799.23 58
1799.33 62
1799.43 68
1799.52 73
1799.62 77
1799.72 77
1799.82 74
1799.91 68
1800.01 63
1800.11 58
1800.20 55
1800.30 56
1800.40 58
1800.50 63
1800.59 68
1800.69 74
1800.79 80
1800.89 86
1800.98 93
1801.08 99
1801.18 106
1801.27 113
1801.37 119
1801.47 125
1801.57 130
1801.66 134
1801.76 137
1801.86 138
1801.96 138
1802.05 139
1802.15 141
1802.25 144
1802.34 147
1802.44 150
1802.54 150
1802.64 146
1802.73 138
1802.83 126
1802.93 111
1803.03 97
1803.12 86
1803.22 77
1803.32 73
1803.41 72
1803.51 74
1803.61 77
1803.71 79
1803.80 80
1803.90 79
1804.00 75
1804.10 70
1804.19 61
1804.29 52
1804.39 43
1804.49 36
1804.58 31
1804.68 29
1804.78 30
1804.87 34
1804.97 39
1805.07 43
1805.17 45
1805.26 44
1805.36 42
1805.46 39
1805.56 36
1805.65 36
1805.75 39
1805.85 45
1805.95 52
1806.04 60
1806.14 67
1806.24 70
1806.34 69
1806.43 64
1806.53 56
1806.63 46
1806.73 36
1806.82 27
1806.92 20
1807.02 13
1807.11 8
1807.21 2
1807.31 0
1807.41 0
1807.50 0
1807.60 0
1807.70 0
1807.80 0
1807.89 0
1807.99 0
1808.09 6
1808.19 12
1808.28 16
1808.38 17
1808.48 16
1808.58 13
1808.67 9
1808.77 7
1808.87 5
1808.97 5
1809.06 6
1809.16 8
1809.26 10
1809.36 12
1809.45 13
1809.55 14
1809.65 14
1809.75 16
1809.84 20
1809.94 26
1810.04 35
1810.14 47
1810.23 61
1810.33 76
1810.43 91
1810.53 105
1810.62 117
1810.72 128
1810.82 136
1810.92 143
1811.01 147
1811.11 149
1811.21 148
1811.31 144
1811.40 138
1811.50 131
1811.60 124
1811.70 120
1811.79 119
1811.89 122
1811.99 129
1812.09 139
1812.18 151
1812.28 164
1812.38 176
1812.48 188
1812.57 198
1812.67 205
1812.77 208
1812.87 208
1812.96 206
1813.06 203
1813.16 201
1813.26 201
1813.36 204
1813.45 210
1813.55 217
1813.65 225
1813.75 232
1813.84 236
1813.94 236
1814.04 231
1814.14 222
1814.23 210
1814.33 199
1814.43 190
1814.53 186
1814.62 186
1814.72 191
1814.82 200
1814.92 208
1815.01 216
1815.11 219
1815.21 219
1815.31 216
1815.41 210
1815.50 203
1815.60 198
1815.70 195
1815.80 194
1815.89 196
1815.99 200
1816.09 207
1816.19 215
1816.28 224
1816.38 234
1816.48 245
1816.58 257
1816.67 268
1816.77 279
1816.87 288
1816.97 295
1817.07 300
1817.16 303
1817.26 305
1817.36 307
1817.46 308
1817.55 309
1817.65 310
1817.75 311
1817.85 313
1817.95 314
1818.04 316
1818.14 318
1818.24 321
1818.34 324
1818.43 328
1818.53 334
1818.63 339
1818.73 345
1818.82 351
1818.92 356
1819.02 361
1819.12 365
1819.22 368
1819.31 371
1819.41 372
1819.51 371
1819.61 368
1819.70 362
1819.80 354
1819.90 345
1820.00 335
1820.10 326
1820.19 319
1820.29 313
1820.39 309
1820.49 306
1820.58 301
1820.68 293
1820.78 281
1820.88 267
1820.98 250
1821.07 232
1821.17 214
1821.27 198
1821.37 186
1821.46 176
1821.56 170
1821.66 165
1821.76 161
1821.86 157
1821.95 150
1822.05 141
1822.15 130
1822.25 117
1822.34 104
1822.44 91
1822.54 82
1822.64 77
1822.74 76
1822.83 81
1822.93 89
1823.03 99
1823.13 109
1823.23 119
1823.32 128
1823.42 135
1823.52 141
1823.62 146
1823.71 149
1823.81 152
1823.91 153
1824.01 153
1824.11 149
1824.20 144
1824.30 136
1824.40 127
1824.50 116
1824.60 105
1824.69 93
1824.79 81
1824.89 70
1824.99 60
1825.09 53
1825.18 50
1825.28 50
1825.38 53
1825.48 57
1825.57 62
1825.67 65
1825.77 66
1825.87 64
1825.97 61
1826.06 56
1826.16 52
1826.26 49
1826.36 48
1826.46 49
1826.55 50
1826.65 51
1826.75 52
1826.85 53
1826.95 55
1827.04 59
1827.14 67
1827.24 79
1827.34 95
1827.44 112
1827.53 130
1827.63 144
1827.73 154
1827.83 157
1827.93 155
1828.02 148
1828.12 138
1828.22 127
1828.32 116
1828.42 106
1828.51 97
1828.61 89
1828.71 81
1828.81 75
1828.91 71
1829.00 67
1829.10 65
1829.20 62
1829.30 60
1829.40 56
1829.49 51
1829.59 46
1829.69 41
1829.79 37
1829.89 34
1829.98 33
1830.08 33
1830.18 35
1830.28 38
1830.38 42
1830.47 47
1830.57 52
1830.67 55
1830.77 56
1830.87 53
1830.96 48
1831.06 41
1831.16 33
1831.26 27
1831.36 23
1831.45 22
1831.55 24
1831.65 28
1831.75 33
1831.85 37
1831.95 39
1832.04 40
1832.14 39
1832.24 38
1832.34 36
1832.44 36
1832.53 36
1832.63 38
1832.73 40
1832.83 41
1832.93 43
1833.02 46
1833.12 49
1833.22 54
1833.32 61
1833.42 71
1833.51 81
1833.61 92
1833.71 101
1833.81 107
1833.91 111
1834.01 114
1834.10 115
1834.20 119
1834.30 124
1834.40 132
1834.50 142
1834.59 152
1834.69 160
1834.79 165
1834.89 168
1834.99 168
1835.09 167
1835.18 165
1835.28 162
1835.38 161
1835.48 160
1835.58 161
1835.67 163
1835.77 166
1835.87 171
1835.97 175
1836.07 179
1836.17 180
1836.26 176
1836.36 169
1836.46 157
1836.56 143
1836.66 129
1836.75 118
1836.85 110
1836.95 105
1837.05 102
1837.15 102
1837.25 101
1837.34 101
1837.44 100
1837.54 101
1837.64 102
1837.74 106
1837.84 112
1837.93 119
1838.03 127
1838.13 136
1838.23 144
1838.33 152
1838.42 159
1838.52 165
1838.62 171
1838.72 176
1838.82 181
1838.92 186
1839.01 190
1839.11 192
1839.21 191
1839.31 188
1839.41 182
1839.51 174
1839.60 163
1839.70 151
1839.80 139
1839.90 128
1840.00 119
1840.10 111
1840.19 106
1840.29 103
1840.39 104
1840.49 107
1840.59 112
1840.69 118
1840.78 125
1840.88 132
1840.98 137
1841.08 139
1841.18 138
1841.28 135
1841.37 128
1841.47 119
1841.57 108
1841.67 98
1841.77 91
1841.87 87
1841.96 88
1842.06 95
1842.16 105
1842.26 119
1842.36 133
1842.46 145
1842.55 154
1842.65 160
1842.75 161
1842.85 157
1842.95 150
1843.05 140
1843.14 129
1843.24 118
1843.34 108
1843.44 102
1843.54 101
1843.64 105
1843.73 115
1843.83 130
1843.93 147
1844.03 164
1844.13 179
1844.23 190
1844.33 196
1844.42 199
1844.52 200
1844.62 200
1844.72 200
1844.82 202
1844.92 205
1845.01 207
1845.11 207
1845.21 204
1845.31 198
1845.41 188
1845.51 177
1845.60 167
1845.70 159
1845.80 156
1845.90 159
1846.00 166
1846.10 176
1846.20 188
1846.29 198
1846.39 207
1846.49 213
1846.59 216
1846.69 217
1846.79 216
1846.89 214
1846.98 209
1847.08 203
1847.18 195
1847.28 186
1847.38 177
1847.48 170
1847.57 164
1847.67 161
1847.77 162
1847.87 165
1847.97 169
1848.07 173
1848.17 176
1848.26 176
1848.36 172
1848.46 163
1848.56 151
1848.66 136
1848.76 120
1848.86 105
1848.95 93
1849.05 83
1849.15 77
1849.25 72
1849.35 70
1849.45 67
1849.55 64
1849.64 60
1849.74 56
1849.84 52
1849.94 47
1850.04 42
1850.14 37
1850.24 34
1850.33 31
1850.43 30
1850.53 31
1850.63 35
1850.73 40
1850.83 46
1850.93 52
1851.02 58
1851.12 62
1851.22 64
1851.32 64
1851.42 61
1851.52 57
1851.62 51
1851.71 44
1851.81 37
1851.91 31
1852.01 24
1852.11 19
1852.21 14
1852.31 12
1852.40 12
1852.50 14
1852.60 18
1852.70 23
1852.80 27
1852.90 30
1853.00 31
1853.10 28
1853.19 24
1853.29 17
1853.39 11
1853.49 5
1853.59 0
1853.69 0
1853.79 0
1853.88 0
1853.98 0
1854.08 0
1854.18 0
1854.28 0
1854.38 0
1854.48 7
1854.58 23
1854.67 42
1854.77 61
1854.87 78
1854.97 91
1855.07 100
1855.17 103
1855.27 103
1855.36 100
1855.46 96
1855.56 94
1855.66 93
1855.76 96
1855.86 102
1855.96 111
1856.06 121
1856.15 130
1856.25 137
1856.35 141
1856.45 141
1856.55 138
1856.65 133
1856.75 127
1856.85 121
1856.94 117
1857.04 114
1857.14 115
1857.24 118
1857.34 124
1857.44 132
1857.54 140
1857.64 149
1857.73 156
1857.83 161
1857.93 163
1858.03 162
1858.13 157
1858.23 149
1858.33 137
1858.43 123
1858.53 109
1858.62 97
1858.72 88
1858.82 83
1858.92 83
1859.02 86
1859.12 92
1859.22 98
1859.32 102
1859.41 103
1859.51 101
1859.61 96
1859.71 89
1859.81 79
1859.91 68
1860.01 56
1860.11 45
1860.21 35
1860.30 28
1860.40 24
1860.50 25
1860.60 29
1860.70 36
1860.80 44
1860.90 52
1861.00 59
1861.09 64
1861.19 68
1861.29 71
1861.39 73
1861.49 75
1861.59 76
1861.69 76
1861.79 73
1861.89 68
1861.98 61
1862.08 53
1862.18 47
1862.28 43
1862.38 42
1862.48 42
1862.58 44
1862.68 46
1862.78 47
1862.87 46
1862.97 44
1863.07 42
1863.17 41
1863.27 43
1863.37 48
1863.47 56
1863.57 67
1863.67 79
1863.77 92
1863.86 105
1863.96 118
1864.06 131
1864.16 143
1864.26 155
1864.36 166
1864.46 175
1864.56 181
1864.66 185
1864.75 187
1864.85 188
1864.95 188
1865.05 188
1865.15 189
1865.25 190
1865.35 190
1865.45 185
1865.55 176
1865.65 162
1865.74 142
1865.84 120
1865.94 96
1866.04 75
1866.14 59
1866.24 48
1866.34 44
1866.44 46
1866.54 51
1866.64 58
1866.73 65
1866.83 70
1866.93 72
1867.03 71
1867.13 69
1867.23 66
1867.33 64
1867.43 63
1867.53 66
1867.63 70
1867.72 76
1867.82 81
1867.92 86
1868.02 88
1868.12 87
1868.22 84
1868.32 79
1868.42 74
1868.52 69
1868.62 66
1868.72 65
1868.81 67
1868.91 70
1869.01 74
1869.11 78
1869.21 81
1869.31 84
1869.41 88
1869.51 91
1869.61 95
1869.71 97
1869.81 99
1869.90 100
1870.00 99
1870.10 97
1870.20 94
1870.30 93
1870.40 93
1870.50 95
1870.60 98
1870.70 102
1870.80 104
1870.90 105
1870.99 103
1871.09 99
1871.19 94
1871.29 88
1871.39 81
1871.49 76
1871.59 71
1871.69 67
1871.79 65
1871.89 66
1871.99 69
1872.09 75
1872.18 81
1872.28 87
1872.38 90
1872.48 90
1872.58 86
1872.68 80
1872.78 72
1872.88 66
1872.98 64
1873.08 65
1873.18 70
1873.28 75
1873.37 80
1873.47 83
1873.57 83
1873.67 80
1873.77 77
1873.87 77
1873.97 79
1874.07 84
1874.17 92
1874.27 101
1874.37 108
1874.47 112
1874.57 111
1874.66 106
1874.76 98
1874.86 89
1874.96 83
1875.06 79
1875.16 80
1875.26 85
1875.36 92
1875.46 102
1875.56 110
1875.66 117
1875.76 120
1875.86 120
1875.95 118
1876.05 114
1876.15 109
1876.25 104
1876.35 99
1876.45 94
1876.55 89
1876.65 82
1876.75 74
1876.85 63
1876.95 50
1877.05 36
1877.15 22
1877.25 11
1877.34 3
1877.44 0
1877.54 0
1877.64 2
1877.74 6
1877.84 10
1877.94 11
1878.04 10
1878.14 5
1878.24 0
1878.34 0
1878.44 0
1878.54 0
1878.64 0
1878.73 0
1878.83 12
1878.93 27
1879.03 41
1879.13 54
1879.23 64
1879.33 72
1879.43 77
1879.53 81
1879.63 84
1879.73 86
1879.83 86
1879.93 83
1880.03 77
1880.13 67
1880.23 55
1880.32 42
1880.42 30
1880.52 22
1880.62 18
1880.72 19
1880.82 25
1880.92 35
1881.02 46
1881.12 59
1881.22 72
1881.32 85
1881.42 97
1881.52 108
1881.62 117
1881.72 124
1881.82 127
1881.91 126
1882.01 121
1882.11 113
1882.21 104
1882.31 94
1882.41 86
1882.51 80
1882.61 78
1882.71 79
1882.81 85
1882.91 94
1883.01 105
1883.11 117
1883.21 128
1883.31 138
1883.41 145
1883.51 148
1883.61 149
1883.70 146
1883.80 141
1883.90 134
1884.00 125
1884.10 116
1884.20 108
1884.30 100
1884.40 95
1884.50 92
1884.60 91
1884.70 91
1884.80 93
1884.90 95
1885.00 97
1885.10 98
1885.20 98
1885.30 98
1885.40 97
1885.50 97
1885.60 96
1885.69 96
1885.79 96
1885.89 96
1885.99 98
1886.09 100
1886.19 103
1886.29 107
1886.39 112
1886.49 116
1886.59 120
1886.69 123
1886.79 123
1886.89 122
1886.99 119
1887.09 115
1887.19 112
1887.29 109
1887.39 108
1887.49 109
1887.59 112
1887.69 117
1887.79 122
1887.88 127
1887.98 130
1888.08 131
1888.18 131
1888.28 129
1888.38 128
1888.48 126
1888.58 127
1888.68 130
1888.78 134
1888.88 139
1888.98 143
1889.08 143
1889.18 141
1889.28 134
1889.38 124
1889.48 112
1889.58 100
1889.68 89
1889.78 79
1889.88 70
1889.98 62
1890.08 54
1890.18 46
1890.28 36
1890.37 26
1890.47 16
1890.57 6
1890.67 0
1890.77 0
1890.87 0
1890.97 0
1891.07 0
1891.17 0
1891.27 0
1891.37 8
1891.47 21
1891.57 35
1891.67 50
1891.77 64
1891.87 76
1891.97 84
1892.07 89
1892.17 90
1892.27 87
1892.37 82
1892.47 74
1892.57 66
1892.67 57
1892.77 47
1892.87 39
1892.97 32
1893.07 27
1893.17 24
1893.27 22
1893.37 22
1893.47 23
1893.56 25
1893.66 26
1893.76 27
1893.86 27
1893.96 28
1894.06 29
1894.16 33
1894.26 38
1894.36 45
1894.46 54
1894.56 63
1894.66 72
1894.76 81
1894.86 88
1894.96 93
1895.06 95
1895.16 95
1895.26 93
1895.36 86
1895.46 76
1895.56 63
1895.66 47
1895.76 30
1895.86 12
1895.96 0
1896.06 0
1896.16 0
1896.26 0
1896.36 0
1896.46 0
1896.56 0
1896.66 8
1896.76 17
1896.86 22
1896.96 22
1897.06 19
1897.16 14
1897.26 7
1897.36 2
1897.46 0
1897.56 0
1897.66 0
1897.76 4
1897.86 10
1897.96 16
1898.06 24
1898.16 33
1898.25 42
1898.35 53
1898.45 62
1898.55 71
1898.65 76
1898.75 78
1898.85 76
1898.95 71
1899.05 62
1899.15 54
1899.25 46
1899.35 40
1899.45 37
1899.55 36
1899.65 36
1899.75 37
1899.85 39
1899.95 41
1900.05 44
1900.15 50
1900.25 58
1900.35 68
1900.45 82
1900.55 96
1900.65 109
1900.75 119
1900.85 124
1900.95 124
1901.05 119
1901.15 111
1901.25 102
1901.35 95
1901.45 90
1901.55 89
1901.65 91
1901.75 95
1901.85 98
1901.95 101
1902.05 100
1902.15 98
1902.25 94
1902.35 88
1902.45 83
1902.55 78
1902.65 74
1902.75 72
1902.85 72
1902.95 74
1903.05 76
1903.15 79
1903.25 82
1903.35 82
1903.45 80
1903.55 76
1903.65 70
1903.75 63
1903.85 56
1903.95 50
1904.05 45
1904.15 44
1904.25 44
1904.35 47
1904.45 50
1904.55 54
1904.65 58
1904.75 63
1904.85 67
1904.95 72
1905.05 79
1905.15 88
1905.25 100
1905.35 114
1905.45 128
1905.55 142
1905.65 153
1905.75 161
1905.85 164
1905.95 162
1906.05 155
1906.15 145
1906.25 133
1906.35 119
1906.45 106
1906.55 95
1906.65 86
1906.75 81
1906.85 80
1906.95 82
1907.05 86
1907.15 89
1907.25 90
1907.35 87
1907.45 78
1907.55 66
1907.65 51
1907.75 35
1907.85 22
1907.95 14
1908.05 10
1908.15 10
1908.25 14
1908.35 19
1908.45 23
1908.55 27
1908.65 27
1908.75 26
1908.85 24
1908.95 20
1909.05 17
1909.15 16
1909.25 15
1909.35 17
1909.45 20
1909.55 24
1909.65 28
1909.75 32
1909.86 34
1909.96 35
1910.06 35
1910.16 36
1910.26 37
1910.36 39
1910.46 42
1910.56 46
1910.66 50
1910.76 54
1910.86 56
1910.96 57
1911.06 57
1911.16 56
1911.26 54
1911.36 52
1911.46 50
1911.56 48
1911.66 46
1911.76 45
1911.86 43
1911.96 40
1912.06 36
1912.16 32
1912.26 28
1912.36 25
1912.46 24
1912.56 24
1912.66 26
1912.76 29
1912.86 33
1912.96 38
1913.06 43
1913.16 48
1913.26 54
1913.36 60
1913.46 66
1913.56 72
1913.66 77
1913.76 81
1913.86 83
1913.96 82
1914.06 79
1914.16 73
1914.26 65
1914.36 57
1914.47 50
1914.57 45
1914.67 41
1914.77 40
1914.87 40
1914.97 42
1915.07 43
1915.17 44
1915.27 44
1915.37 42
1915.47 37
1915.57 31
1915.67 22
1915.77 13
1915.87 3
1915.97 0
1916.07 0
1916.17 0
1916.27 0
1916.37 0
1916.47 0
1916.57 0
1916.67 0
1916.77 3
1916.87 12
1916.97 22
1917.07 31
1917.17 38
1917.27 44
1917.37 47
1917.47 48
1917.57 47
1917.68 46
1917.78 46
1917.88 46
1917.98 48
1918.08 49
1918.18 50
1918.28 49
1918.38 47
1918.48 42
1918.58 37
1918.68 33
1918.78 30
1918.88 30
1918.98 32
1919.08 36
1919.18 41
1919.28 46
1919.38 51
1919.48 56
1919.58 60
1919.68 64
1919.78 67
1919.88 69
1919.98 70
1920.08 71
1920.18 71
1920.29 72
1920.39 72
1920.49 74
1920.59 77
1920.69 82
1920.79 87
1920.89 92
1920.99 98
1921.09 103
1921.19 107
1921.29 111
1921.39 114
1921.49 117
1921.59 119
1921.69 121
1921.79 124
1921.89 126
1921.99 129
1922.09 133
1922.19 138
1922.29 142
1922.39 146
1922.50 147
1922.60 147
1922.70 144
1922.80 139
1922.90 134
1923.00 131
1923.10 131
1923.20 135
1923.30 143
1923.40 156
1923.50 170
1923.60 185
1923.70 200
1923.80 214
1923.90 225
1924.00 235
1924.10 242
1924.20 245
1924.30 245
1924.41 242
1924.51 237
1924.61 230
1924.71 224
1924.81 220
1924.91 219
1925.01 220
1925.11 222
1925.21 225
1925.31 225
1925.41 223
1925.51 220
1925.61 215
1925.71 210
1925.81 208
1925.91 208
1926.01 212
1926.11 219
1926.22 226
1926.32 231
1926.42 234
1926.52 231
1926.62 222
1926.72 209
1926.82 195
1926.92 182
1927.02 174
1927.12 173
1927.22 178
1927.32 190
1927.42 206
1927.52 222
1927.62 236
1927.72 246
1927.82 252
1927.93 254
1928.03 254
1928.13 251
1928.23 246
1928.33 239
1928.43 230
1928.53 217
1928.63 201
1928.73 184
1928.83 167
1928.93 151
1929.03 137
1929.13 126
1929.23 116
1929.33 105
1929.44 94
1929.54 82
1929.64 69
1929.74 57
1929.84 49
1929.94 45
1930.04 47
1930.14 55
1930.24 68
1930.34 84
1930.44 102
1930.54 120
1930.64 138
1930.74 154
1930.84 167
1930.95 176
1931.05 180
1931.15 178
1931.25 172
1931.35 159
1931.45 141
1931.55 120
1931.65 96
1931.75 71
1931.85 48
1931.95 30
1932.05 18
1932.15 13
1932.25 17
1932.36 27
1932.46 42
1932.56 61
1932.66 81
1932.76 100
1932.86 119
1932.96 135
1933.06 149
1933.16 162
1933.26 174
1933.36 184
1933.46 192
1933.56 197
1933.67 199
1933.77 196
1933.87 189
1933.97 177
1934.07 163
1934.17 149
1934.27 135
1934.37 124
1934.47 115
1934.57 109
1934.67 105
1934.77 102
1934.88 99
1934.98 96
1935.08 91
1935.18 87
1935.28 82
1935.38 76
1935.48 70
1935.58 64
1935.68 58
1935.78 53
1935.88 48
1935.98 45
1936.08 44
1936.19 44
1936.29 46
1936.39 48
1936.49 51
1936.59 53
1936.69 54
1936.79 54
1936.89 52
1936.99 48
1937.09 42
1937.19 32
1937.30 21
1937.40 9
1937.50 0
1937.60 0
1937.70 0
1937.80 0
1937.90 0
1938.00 0
1938.10 7
1938.20 16
1938.30 20
1938.40 19
1938.51 13
1938.61 5
1938.71 0
1938.81 0
1938.91 0
1939.01 5
1939.11 16
1939.21 30
1939.31 42
1939.41 52
1939.51 58
1939.62 60
1939.72 60
1939.82 59
1939.92 58
1940.02 58
1940.12 61
1940.22 65
1940.32 71
1940.42 77
1940.52 84
1940.63 89
1940.73 92
1940.83 94
1940.93 95
1941.03 95
1941.13 95
1941.23 97
1941.33 100
1941.43 104
1941.53 110
1941.64 117
1941.74 124
1941.84 131
1941.94 139
1942.04 147
1942.14 155
1942.24 162
1942.34 167
1942.44 171
1942.54 172
1942.65 171
1942.75 170
1942.85 167
1942.95 166
1943.05 166
1943.15 169
1943.25 173
1943.35 177
1943.45 181
1943.55 184
1943.66 184
1943.76 183
1943.86 180
1943.96 177
1944.06 175
1944.16 175
1944.26 177
1944.36 179
1944.46 182
1944.56 185
1944.67 186
1944.77 185
1944.87 182
1944.97 179
1945.07 176
1945.17 173
1945.27 170
1945.37 166
1945.47 161
1945.58 154
1945.68 146
1945.78 138
1945.88 129
1945.98 122
1946.08 118
1946.18 115
1946.28 113
1946.38 112
1946.49 111
1946.59 108
1946.69 105
1946.79 102
1946.89 100
1946.99 100
1947.09 102
1947.19 106
1947.29 111
1947.40 117
1947.50 122
1947.60 124
1947.70 123
1947.80 120
1947.90 115
1948.00 109
1948.10 104
1948.20 101
1948.31 101
1948.41 102
1948.51 105
1948.61 106
1948.71 104
1948.81 99
1948.91 91
1949.01 83
1949.12 76
1949.22 72
1949.32 71
1949.42 72
1949.52 74
1949.62 74
1949.72 71
1949.82 65
1949.92 56
1950.03 46
1950.13 37
1950.23 30
1950.33 25
1950.43 24
1950.53 25
1950.63 28
1950.73 31
1950.84 34
1950.94 36
1951.04 38
1951.14 39
1951.24 39
1951.34 38
1951.44 36
1951.54 34
1951.65 33
1951.75 33
1951.85 35
1951.95 41
1952.05 51
1952.15 63
1952.25 77
1952.35 91
1952.46 103
1952.56 110
1952.66 113
1952.76 113
1952.86 110
1952.96 107
1953.06 105
1953.16 106
1953.27 107
1953.37 108
1953.47 108
1953.57 104
1953.67 96
1953.77 86
1953.87 76
1953.97 66
1954.08 61
1954.18 59
1954.28 63
1954.38 69
1954.48 79
1954.58 89
1954.68 100
1954.79 110
1954.89 118
1954.99 126
1955.09 132
1955.19 136
1955.29 139
1955.39 140
1955.49 139
1955.60 135
1955.70 131
1955.80 124
1955.90 118
1956.00 111
1956.10 107
1956.20 104
1956.31 104
1956.41 106
1956.51 109
1956.61 112
1956.71 117
1956.81 122
1956.91 129
1957.02 139
1957.12 151
1957.22 164
1957.32 176
1957.42 185
1957.52 191
1957.62 190
1957.72 185
1957.83 176
1957.93 166
1958.03 157
1958.13 150
1958.23 145
1958.33 142
1958.43 140
1958.54 137
1958.64 132
1958.74 125
1958.84 118
1958.94 111
1959.04 107
1959.14 105
1959.25 105
1959.35 106
1959.45 107
1959.55 107
1959.65 104
1959.75 99
1959.85 93
1959.96 88
1960.06 83
1960.16 81
1960.26 83
1960.36 88
1960.46 96
1960.57 107
1960.67 119
1960.77 131
1960.87 140
1960.97 147
1961.07 148
1961.17 145
1961.28 138
1961.38 128
1961.48 118
1961.58 109
1961.68 104
1961.78 102
1961.88 102
1961.99 105
1962.09 108
1962.19 111
1962.29 112
1962.39 113
1962.49 112
1962.60 109
1962.70 106
1962.80 102
1962.90 98
1963.00 93
1963.10 90
1963.20 91
1963.31 95
1963.41 103
1963.51 115
1963.61 128
1963.71 141
1963.81 151
1963.92 156
1964.02 156
1964.12 151
1964.22 144
1964.32 137
1964.42 131
1964.52 129
1964.63 132
1964.73 141
1964.83 155
1964.93 173
1965.03 193
1965.13 212
1965.24 229
1965.34 242
1965.44 249
1965.54 250
1965.64 247
1965.74 240
1965.85 231
1965.95 221
1966.05 211
1966.15 202
1966.25 192
1966.35 183
1966.46 175
1966.56 168
1966.66 162
1966.76 158
1966.86 158
1966.96 159
1967.06 163
1967.17 168
1967.27 174
1967.37 179
1967.47 183
1967.57 187
1967.67 191
1967.78 194
1967.88 196
1967.98 198
1968.08 199
1968.18 197
1968.28 192
1968.39 185
1968.49 176
1968.59 166
1968.69 157
1968.79 150
1968.89 146
1969.00 143
1969.10 143
1969.20 143
1969.30 144
1969.40 146
1969.51 148
1969.61 149
1969.71 151
1969.81 153
1969.91 154
1970.01 154
1970.12 153
1970.22 150
1970.32 146
1970.42 141
1970.52 135
1970.62 129
1970.73 123
1970.83 117
1970.93 111
1971.03 105
1971.13 99
1971.23 93
1971.34 87
1971.44 81
1971.54 75
1971.64 68
1971.74 60
1971.85 51
1971.95 41
1972.05 31
1972.15 19
1972.25 8
1972.35 0
1972.46 0
1972.56 0
1972.66 0
1972.76 0
1972.86 0
1972.96 0
1973.07 0
1973.17 9
1973.27 34
1973.37 60
1973.47 84
1973.58 103
1973.68 114
1973.78 118
1973.88 114
1973.98 106
1974.08 95
1974.19 85
1974.29 77
1974.39 72
1974.49 71
1974.59 73
1974.70 77
1974.80 81
1974.90 84
1975.00 84
1975.10 81
1975.20 75
1975.31 67
1975.41 59
1975.51 51
1975.61 46
1975.71 44
1975.82 45
1975.92 47
1976.02 51
1976.12 55
1976.22 56
1976.33 56
1976.43 54
1976.53 51
1976.63 46
1976.73 42
1976.83 39
1976.94 37
1977.04 37
1977.14 38
1977.24 42
1977.34 47
1977.45 53
1977.55 59
1977.65 66
1977.75 73
1977.85 80
1977.96 88
1978.06 97
1978.16 106
1978.26 116
1978.36 125
1978.47 133
1978.57 140
1978.67 145
1978.77 149
1978.87 152
1978.98 155
1979.08 157
1979.18 161
1979.28 164
1979.38 168
1979.49 172
1979.59 175
1979.69 176
1979.79 177
1979.89 176
1979.99 175
1980.10 174
1980.20 175
1980.30 177
1980.40 181
1980.50 187
1980.61 194
1980.71 201
1980.81 207
1980.91 212
1981.01 215
1981.12 218
1981.22 220
1981.32 221
1981.42 221
1981.52 219
1981.63 213
1981.73 205
1981.83 195
1981.93 185
1982.03 177
1982.14 172
1982.24 172
1982.34 177
1982.44 186
1982.55 197
1982.65 208
1982.75 217
1982.85 224
1982.95 229
1983.06 230
1983.16 230
1983.26 227
1983.36 225
1983.46 222
1983.57 219
1983.67 216
1983.77 213
1983.87 208
1983.97 203
1984.08 196
1984.18 188
1984.28 180
1984.38 173
1984.48 166
1984.59 161
1984.69 156
1984.79 150
1984.89 143
1984.99 135
1985.10 126
1985.20 116
1985.30 107
1985.40 99
1985.51 94
1985.61 92
1985.71 94
1985.81 100
1985.91 109
1986.02 121
1986.12 135
1986.22 152
1986.32 169
1986.42 187
1986.53 204
1986.63 218
1986.73 228
1986.83 235
1986.94 237
1987.04 236
1987.14 234
1987.24 230
1987.34 226
1987.45 223
1987.55 220
1987.65 218
1987.75 216
1987.85 214
1987.96 213
1988.06 212
1988.16 211
1988.26 209
1988.37 207
1988.47 202
1988.57 196
1988.67 190
1988.77 185
1988.88 184
1988.98 187
1989.08 197
1989.18 212
1989.29 231
1989.39 251
1989.49 271
1989.59 287
1989.69 299
1989.80 306
1989.90 308
1990.00 305
1990.10 299
1990.21 290
1990.31 282
1990.41 273
1990.51 265
1990.61 258
1990.72 251
1990.82 243
1990.92 234
1991.02 225
1991.13 215
1991.23 206
1991.33 199
1991.43 195
1991.54 193
1991.64 193
1991.74 195
1991.84 195
1991.94 195
1992.05 193
1992.15 190
1992.25 186
1992.35 182
1992.46 178
1992.56 175
1992.66 173
1992.76 172
1992.86 170
1992.97 169
1993.07 168
1993.17 168
1993.27 168
1993.38 168
1993.48 168
1993.58 168
1993.68 167
1993.79 164
1993.89 159
1993.99 152
1994.09 145
1994.20 140
1994.30 138
1994.40 141
1994.50 149
1994.60 162
1994.71 179
1994.81 196
1994.91 213
1995.01 227
1995.12 237
1995.22 244
1995.32 246
1995.42 245
1995.53 241
1995.63 234
1995.73 225
1995.83 215
1995.94 204
1996.04 195
1996.14 187
1996.24 182
1996.34 181
1996.45 182
1996.55 187
1996.65 195
1996.75 205
1996.86 216
1996.96 228
1997.06 241
1997.16 252
1997.27 262
1997.37 270
1997.47 275
1997.57 277
1997.68 274
1997.78 267
1997.88 258
1997.98 246
1998.09 234
1998.19 224
1998.29 216
1998.39 211
1998.50 208
1998.60 207
1998.70 206
1998.80 207
1998.91 208
1999.01 211
1999.11 216
1999.21 222
1999.32 228
1999.42 234
1999.52 238
1999.62 240
1999.73 241
1999.83 239
1999.93 236
2000.03 231
2000.14 224
2000.24 213
2000.34 198
2000.44 180
2000.55 161
2000.65 143
2000.75 128
2000.85 119
2000.96 116
2001.06 119
2001.16 127
2001.26 139
2001.37 152
2001.47 165
2001.57 175
2001.67 183
2001.78 187
2001.88 189
2001.98 189
2002.08 189
2002.19 190
2002.29 193
2002.39 198
2002.49 204
2002.60 208
2002.70 210
2002.80 207
2002.90 201
2003.01 191
2003.11 180
2003.21 168
2003.31 158
2003.42 151
2003.52 147
2003.62 145
2003.72 145
2003.83 146
2003.93 146
2004.03 147
2004.13 145
2004.24 143
2004.34 140
2004.44 137
2004.55 134
2004.65 132
2004.75 131
2004.85 132
2004.96 134
2005.06 137
2005.16 142
2005.26 149
2005.37 157
2005.47 168
2005.57 179
2005.67 192
2005.78 203
2005.88 212
2005.98 217
2006.08 219
2006.19 217
2006.29 212
2006.39 204
2006.50 196
2006.60 188
2006.70 183
2006.80 181
2006.91 181
2007.01 183
2007.11 184
2007.21 183
2007.32 179
2007.42 171
2007.52 160
2007.62 146
2007.73 131
2007.83 114
2007.93 97
2008.04 79
2008.14 62
2008.24 46
2008.34 34
2008.45 25
2008.55 20
2008.65 19
2008.75 19
2008.86 18
2008.96 15
2009.06 10
2009.17 2
2009.27 0
2009.37 0
2009.47 0
2009.58 0
2009.68 0
2009.78 0
2009.88 0
2009.99 7
2010.09 20
2010.19 34
2010.30 47
2010.40 60
2010.50 73
2010.60 85
2010.71 96
2010.81 106
2010.91 114
2011.01 120
2011.12 124
2011.22 126
2011.32 127
2011.43 128
2011.53 129
2011.63 131
2011.73 136
2011.84 143
2011.94 153
2012.04 164
2012.15 175
2012.25 185
2012.35 193
2012.45 198
2012.56 198
2012.66 194
2012.76 187
2012.86 178
2012.97 170
2013.07 164
2013.17 162
2013.28 163
2013.38 167
2013.48 172
2013.58 177
2013.69 181
2013.79 183
2013.89 182
2014.00 180
2014.10 176
2014.20 173
2014.30 171
2014.41 170
2014.51 169
2014.61 168
2014.72 167
2014.82 167
2014.92 168
2015.02 169
2015.13 172
2015.23 175
2015.33 177
2015.44 179
2015.54 179
2015.64 177
2015.74 173
2015.85 169
2015.95 163
2016.05 156
2016.16 148
2016.26 140
2016.36 132
2016.47 127
2016.57 125
2016.67 127
2016.77 135
2016.88 146
2016.98 159
2017.08 172
2017.19 182
2017.29 187
2017.39 186
2017.49 181
2017.60 172
2017.70 161
2017.80 152
2017.91 145
2018.01 142
2018.11 144
2018.22 150
2018.32 159
2018.42 170
2018.52 181
2018.63 190
2018.73 197
2018.83 199
2018.94 199
2019.04 196
2019.14 192
2019.24 190
2019.35 189
2019.45 190
2019.55 194
2019.66 199
2019.76 205
2019.86 212
2019.97 219
2020.07 228
2020.17 238
2020.27 249
2020.38 262
2020.48 274
2020.58 285
2020.69 293
2020.79 297
2020.89 298
2021.00 295
2021.10 290
2021.20 283
2021.31 276
2021.41 269
2021.51 263
2021.61 255
2021.72 248
2021.82 239
2021.92 228
2022.03 216
2022.13 204
2022.23 191
2022.34 181
2022.44 172
2022.54 167
2022.64 165
2022.75 165
2022.85 166
2022.95 168
2023.06 167
2023.16 166
2023.26 163
2023.37 160
2023.47 156
2023.57 153
2023.68 149
2023.78 147
2023.88 144
2023.98 142
2024.09 139
2024.19 136
2024.29 133
2024.40 128
2024.50 121
2024.60 113
2024.71 103
2024.81 93
2024.91 83
2025.02 75
2025.12 69
2025.22 67
2025.33 69
2025.43 74
2025.53 82
2025.63 92
2025.74 103
2025.84 113
2025.94 122
2026.05 127
2026.15 128
2026.25 126
2026.36 121
2026.46 114
2026.56 107
2026.67 101
2026.77 98
2026.87 99
2026.98 102
2027.08 106
2027.18 111
2027.29 116
2027.39 119
2027.49 121
2027.60 122
2027.70 122
2027.80 121
2027.90 120
2028.01 118
2028.11 115
2028.21 111
2028.32 108
2028.42 104
2028.52 102
2028.63 101
2028.73 102
2028.83 106
2028.94 112
2029.04 120
2029.14 127
2029.25 134
2029.35 139
2029.45 143
2029.56 146
2029.66 149
2029.76 153
2029.87 159
2029.97 166
2030.07 173
2030.18 179
2030.28 184
2030.38 187
2030.49 187
2030.59 185
2030.69 181
2030.80 175
2030.90 168
2031.00 159
2031.11 148
2031.21 135
2031.31 123
2031.42 111
2031.52 102
2031.62 96
2031.73 94
2031.83 96
2031.93 102
2032.03 110
2032.14 120
2032.24 131
2032.34 142
2032.45 153
2032.55 162
2032.65 169
2032.76 174
2032.86 176
2032.96 174
2033.07 169
2033.17 161
2033.27 152
2033.38 145
2033.48 140
2033.58 140
2033.69 145
2033.79 153
2033.89 165
2034.00 180
2034.10 194
2034.21 208
2034.31 221
2034.41 233
2034.52 242
2034.62 247
2034.72 250
2034.83 248
2034.93 243
2035.03 235
2035.14 225
2035.24 215
2035.34 206
2035.45 199
2035.55 195
2035.65 194
2035.76 195
2035.86 197
2035.96 201
2036.07 205
2036.17 210
2036.27 214
2036.38 218
2036.48 222
2036.58 225
2036.69 228
2036.79 229
2036.89 230
2037.00 229
2037.10 227
2037.20 225
2037.31 224
2037.41 224
2037.51 227
2037.62 235
2037.72 247
2037.82 262
2037.93 279
2038.03 297
2038.13 312
2038.24 323
2038.34 329
2038.45 329
2038.55 324
2038.65 315
2038.76 305
2038.86 295
2038.96 286
2039.07 281
2039.17 278
2039.27 276
2039.38 274
2039.48 270
2039.58 261
2039.69 248
2039.79 231
2039.89 212
2040.00 194
2040.10 181
2040.20 174
2040.31 174
2040.41 179
2040.52 189
2040.62 200
2040.72 211
2040.83 220
2040.93 227
2041.03 234
2041.14 242
2041.24 252
2041.34 265
2041.45 278
2041.55 290
2041.65 301
2041.76 309
2041.86 312
2041.96 311
2042.07 306
2042.17 299
2042.28 290
2042.38 280
2042.48 271
2042.59 264
2042.69 260
2042.79 261
2042.90 265
2043.00 272
2043.10 280
2043.21 287
2043.31 290
2043.41 289
2043.52 283
2043.62 273
2043.73 262
2043.83 251
2043.93 243
2044.04 239
2044.14 238
2044.24 241
2044.35 245
2044.45 250
2044.55 254
2044.66 254
2044.76 251
2044.87 245
2044.97 236
2045.07 225
2045.18 214
2045.28 204
2045.38 194
2045.49 186
2045.59 178
2045.69 169
2045.80 158
2045.90 145
2046.01 131
2046.11 116
2046.21 102
2046.32 92
2046.42 86
2046.52 87
2046.63 94
2046.73 106
2046.84 122
2046.94 138
2047.04 153
2047.15 164
2047.25 170
2047.35 171
2047.46 167
2047.56 161
2047.66 154
2047.77 147
2047.87 141
2047.98 138
2048.08 137
2048.18 140
2048.29 146
2048.39 154
2048.49 166
2048.60 179
2048.70 193
2048.81 206
2048.91 217
2049.01 224
2049.12 228
2049.22 230
2049.32 230
2049.43 229
2049.53 228
2049.64 227
2049.74 225
2049.84 220
2049.95 212
2050.05 202
2050.15 189
2050.26 175
2050.36 162
2050.47 152
2050.57 146
2050.67 145
2050.78 145
2050.88 147
2050.98 149
2051.09 148
2051.19 145
2051.30 141
2051.40 137
2051.50 133
2051.61 131
2051.71 129
2051.81 126
2051.92 121
2052.02 114
2052.13 104
2052.23 92
2052.33 81
2052.44 73
2052.54 68
2052.65 69
2052.75 75
2052.85 84
2052.96 97
2053.06 110
2053.16 123
2053.27 133
2053.37 139
2053.48 142
2053.58 142
2053.68 139
2053.79 133
2053.89 127
2054.00 121
2054.10 115
2054.20 110
2054.31 106
2054.41 104
2054.51 103
2054.62 104
2054.72 107
2054.83 112
2054.93 119
2055.03 126
2055.14 133
2055.24 140
2055.35 145
2055.45 150
2055.55 154
2055.66 157
2055.76 161
2055.87 164
2055.97 166
2056.07 168
2056.18 169
2056.28 170
2056.39 168
2056.49 165
2056.59 160
2056.70 153
2056.80 144
2056.90 135
2057.01 127
2057.11 121
2057.22 118
2057.32 117
2057.42 119
2057.53 121
2057.63 123
2057.74 124
2057.84 124
2057.94 122
2058.05 119
2058.15 117
2058.26 115
2058.36 113
2058.46 112
2058.57 110
2058.67 108
2058.78 105
2058.88 102
2058.98 100
2059.09 101
2059.19 103
2059.30 109
2059.40 116
2059.50 123
2059.61 130
2059.71 135
2059.82 138
2059.92 138
2060.02 137
2060.13 134
2060.23 131
2060.34 129
2060.44 128
2060.54 128
2060.65 128
2060.75 128
2060.86 126
2060.96 121
2061.06 114
2061.17 104
2061.27 93
2061.38 82
2061.48 73
2061.58 66
2061.69 63
2061.79 62
2061.90 63
2062.00 63
2062.11 62
2062.21 59
2062.31 54
2062.42 47
2062.52 38
2062.63 29
2062.73 20
2062.83 11
2062.94 2
2063.04 0
2063.15 0
2063.25 0
2063.35 0
2063.46 0
2063.56 0
2063.67 0
2063.77 0
2063.87 6
2063.98 23
2064.08 43
2064.19 65
2064.29 88
2064.40 110
2064.50 128
2064.60 140
2064.71 146
2064.81 146
2064.92 140
2065.02 131
2065.12 121
2065.23 112
2065.33 106
2065.44 102
2065.54 100
2065.64 100
2065.75 99
2065.85 99
2065.96 97
2066.06 94
2066.17 93
2066.27 92
2066.37 92
2066.48 94
2066.58 96
2066.69 97
2066.79 97
2066.90 94
2067.00 89
2067.10 82
2067.21 74
2067.31 66
2067.42 58
2067.52 51
2067.62 43
2067.73 36
2067.83 29
2067.94 21
2068.04 13
2068.15 6
2068.25 1
2068.35 0
2068.46 1
2068.56 5
2068.67 13
2068.77 21
2068.88 30
2068.98 36
2069.08 38
2069.19 35
2069.29 29
2069.40 21
2069.50 12
2069.60 5
2069.71 1
2069.81 1
2069.92 4
2070.02 11
2070.13 18
2070.23 25
2070.33 32
2070.44 37
2070.54 42
2070.65 45
2070.75 46
2070.86 46
2070.96 43
2071.06 38
2071.17 30
2071.27 21
2071.38 14
2071.48 9
2071.59 8
2071.69 13
2071.79 21
2071.90 32
2072.00 43
2072.11 52
2072.21 58
2072.32 61
2072.42 64
2072.53 66
2072.63 70
2072.73 78
2072.84 88
2072.94 102
2073.05 117
2073.15 132
2073.26 146
2073.36 159
2073.46 169
2073.57 176
2073.67 180
2073.78 181
2073.88 179
2073.99 174
2074.09 167
2074.19 157
2074.30 145
2074.40 133
2074.51 122
2074.61 113
2074.72 106
2074.82 101
2074.93 100
2075.03 99
2075.13 100
2075.24 100
2075.34 100
2075.45 99
2075.55 98
2075.66 97
2075.76 98
2075.87 98
2075.97 99
2076.07 99
2076.18 99
2076.28 98
2076.39 97
2076.49 96
2076.60 96
2076.70 98
2076.81 101
2076.91 104
2077.01 106
2077.12 107
2077.22 106
2077.33 102
2077.43 97
2077.54 90
2077.64 81
2077.75 72
2077.85 63
2077.95 53
2078.06 43
2078.16 35
2078.27 29
2078.37 26
2078.48 28
2078.58 33
2078.69 41
2078.79 49
2078.89 57
2079.00 63
2079.10 66
2079.21 66
2079.31 64
2079.42 62
2079.52 59
2079.63 57
2079.73 56
2079.84 56
2079.94 58
2080.04 62
2080.15 65
2080.25 67
2080.36 69
2080.46 68
2080.57 67
2080.67 65
2080.78 64
2080.88 64
2080.98 66
2081.09 70
2081.19 75
2081.30 80
2081.40 82
2081.51 83
2081.61 80
2081.72 75
2081.82 66
2081.93 56
2082.03 44
2082.14 32
2082.24 19
2082.34 8
2082.45 0
2082.55 0
2082.66 0
2082.76 0
2082.87 0
2082.97 3
2083.08 13
2083.18 24
2083.29 35
2083.39 47
2083.49 58
2083.60 67
2083.70 75
2083.81 82
2083.91 88
2084.02 92
2084.12 94
2084.23 94
2084.33 92
2084.44 90
2084.54 86
2084.65 81
2084.75 75
2084.85 67
2084.96 57
2085.06 45
2085.17 31
2085.27 17
2085.38 3
2085.48 0
2085.59 0
2085.69 0
2085.80 0
2085.90 0
2086.01 0
2086.11 2
2086.22 14
2086.32 25
2086.42 35
2086.53 44
2086.63 49
2086.74 51
2086.84 51
2086.95 49
2087.05 45
2087.16 40
2087.26 35
2087.37 31
2087.47 27
2087.58 24
2087.68 24
2087.79 26
2087.89 31
2088.00 41
2088.10 53
2088.20 67
2088.31 81
2088.41 94
2088.52 102
2088.62 105
2088.73 102
2088.83 92
2088.94 76
2089.04 58
2089.15 40
2089.25 25
2089.36 13
2089.46 6
2089.57 4
2089.67 4
2089.78 6
2089.88 8
2089.99 10
2090.09 13
2090.20 17
2090.30 22
2090.40 28
2090.51 35
2090.61 41
2090.72 46
2090.82 47
2090.93 45
2091.03 41
2091.14 36
2091.24 32
2091.35 29
2091.45 27
2091.56 25
2091.66 24
2091.77 21
2091.87 17
2091.98 11
2092.08 6
2092.19 1
2092.29 0
2092.40 0
2092.50 0
2092.61 1
2092.71 2
2092.82 2
2092.92 0
2093.03 0
2093.13 0
2093.23 0
2093.34 0
2093.44 2
2093.55 7
2093.65 13
2093.76 17
2093.86 18
2093.97 16
2094.07 11
2094.18 5
2094.28 1
2094.39 0
2094.49 0
2094.60 6
2094.70 17
2094.81 31
2094.91 48
2095.02 65
2095.12 81
2095.23 95
2095.33 105
2095.44 110
2095.54 111
2095.65 109
2095.75 106
2095.86 102
2095.96 99
2096.07 99
2096.17 101
2096.28 104
2096.38 107
2096.49 108
2096.59 106
2096.70 99
2096.80 89
2096.91 77
2097.01 66
2097.12 58
2097.22 57
2097.33 62
2097.43 75
2097.54 92
2097.64 109
2097.75 125
2097.85 136
2097.96 141
2098.06 140
2098.17 134
2098.27 127
2098.38 120
2098.48 115
2098.59 112
2098.69 110
2098.80 109
2098.90 108
2099.01 105
2099.11 100
2099.22 94
2099.32 88
2099.43 83
2099.53 79
2099.64 78
2099.74 79
2099.85 83
2099.95 88
2100.06 95
2100.16 102
2100.27 109
2100.37 116
2100.48 121
2100.58 124
2100.69 125
2100.79 122
2100.90 117
2101.00 108
2101.11 97
2101.21 85
2101.32 73
2101.42 62
2101.53 54
2101.63 50
2101.74 50
2101.84 53
2101.95 60
2102.05 70
2102.16 82
2102.26 94
2102.37 105
2102.47 115
2102.58 121
2102.68 124
2102.79 123
2102.89 121
2103.00 117
2103.10 113
2103.21 110
2103.31 109
2103.42 108
2103.52 107
2103.63 106
2103.73 103
2103.84 99
2103.94 94
2104.05 90
2104.15 86
2104.26 82
2104.36 78
2104.47 74
2104.57 68
2104.68 61
2104.78 53
2104.89 45
2104.99 38
2105.10 32
2105.21 27
2105.31 25
2105.42 23
2105.52 22
2105.63 19
2105.73 14
2105.84 8
2105.94 1
2106.05 0
2106.15 0
2106.26 0
2106.36 0
2106.47 0
2106.57 0
2106.68 0
2106.78 0
2106.89 1
2106.99 6
2107.10 13
2107.20 22
2107.31 33
2107.41 43
2107.52 51
2107.62 55
2107.73 55
2107.83 49
2107.94 41
2108.05 32
2108.15 23
2108.26 17
2108.36 12
2108.47 9
2108.57 7
2108.68 5
2108.78 3
2108.89 1
2108.99 0
2109.10 0
2109.20 0
2109.31 0
2109.41 0
2109.52 0
2109.62 0
2109.73 0
2109.83 0
2109.94 2
2110.04 9
2110.15 16
2110.26 24
2110.36 30
2110.47 35
2110.57 39
2110.68 43
2110.78 47
2110.89 50
2110.99 51
2111.10 50
2111.20 46
2111.31 39
2111.41 29
2111.52 18
2111.62 7
2111.73 0
2111.83 0
2111.94 0
2112.05 0
2112.15 0
2112.26 0
2112.36 0
2112.47 2
2112.57 10
2112.68 17
2112.78 24
2112.89 29
2112.99 31
2113.10 30
2113.20 25
2113.31 20
2113.42 13
2113.52 8
2113.63 4
2113.73 2
2113.84 3
2113.94 5
2114.05 7
2114.15 11
2114.26 15
2114.36 20
2114.47 27
2114.57 35
2114.68 45
2114.78 57
2114.89 69
2115.00 81
2115.10 90
2115.21 97
2115.31 101
2115.42 102
2115.52 101
2115.63 97
2115.73 93
2115.84 89
2115.94 84
2116.05 81
2116.16 77
2116.26 75
2116.37 73
2116.47 72
2116.58 73
2116.68 75
2116.79 81
2116.89 89
2117.00 100
2117.10 113
2117.21 127
2117.32 139
2117.42 149
2117.53 154
2117.63 153
2117.74 149
2117.84 141
2117.95 132
2118.05 123
2118.16 118
2118.26 116
2118.37 119
2118.48 127
2118.58 137
2118.69 149
2118.79 161
2118.90 170
2119.00 176
2119.11 176
2119.21 170
2119.32 160
2119.42 146
2119.53 130
2119.64 114
2119.74 100
2119.85 88
2119.95 80
2120.06 74
2120.16 70
2120.27 67
2120.37 66
2120.48 64
2120.59 63
2120.69 62
2120.80 61
2120.90 62
2121.01 65
2121.11 70
2121.22 76
2121.32 82
2121.43 86
2121.54 88
2121.64 85
2121.75 77
2121.85 65
2121.96 49
2122.06 32
2122.17 15
2122.27 1
2122.38 0
2122.49 0
2122.59 0
2122.70 0
2122.80 0
2122.91 0
2123.01 5
2123.12 13
2123.22 22
2123.33 30
2123.44 38
2123.54 45
2123.65 51
2123.75 57
2123.86 63
2123.96 67
2124.07 71
2124.18 74
2124.28 75
2124.39 75
2124.49 72
2124.60 67
2124.70 59
2124.81 49
2124.91 37
2125.02 24
2125.13 11
2125.23 0
2125.34 0
2125.44 0
2125.55 0
2125.65 0
2125.76 0
2125.87 0
2125.97 0
2126.08 4
2126.18 9
2126.29 14
2126.39 18
2126.50 21
2126.61 24
2126.71 26
2126.82 28
2126.92 30
2127.03 31
2127.13 32
2127.24 34
2127.35 36
2127.45 40
2127.56 45
2127.66 50
2127.77 55
2127.87 59
2127.98 61
2128.09 62
2128.19 62
2128.30 62
2128.40 62
2128.51 62
2128.61 65
2128.72 70
2128.83 77
2128.93 86
2129.04 97
2129.14 108
2129.25 117
2129.35 124
2129.46 128
2129.57 128
2129.67 125
2129.78 121
2129.88 117
2129.99 114
2130.09 113
2130.20 113
2130.31 114
2130.41 115
2130.52 114
2130.62 111
2130.73 107
2130.83 101
2130.94 94
2131.05 87
2131.15 80
2131.26 72
2131.36 65
2131.47 58
2131.58 52
2131.68 47
2131.79 43
2131.89 42
2132.00 45
2132.10 50
2132.21 59
2132.32 69
2132.42 80
2132.53 89
2132.63 97
2132.74 101
2132.85 100
2132.95 95
2133.06 85
2133.16 73
2133.27 58
2133.37 42
2133.48 27
2133.59 13
2133.69 2
2133.80 0
2133.90 0
2134.01 0
2134.12 0
2134.22 0
2134.33 8
2134.43 18
2134.54 28
2134.64 36
2134.75 42
2134.86 44
2134.96 43
2135.07 39
2135.17 33
2135.28 26
2135.39 20
2135.49 14
2135.60 8
2135.70 3
2135.81 0
2135.92 0
2136.02 0
2136.13 0
2136.23 0
2136.34 0
2136.45 0
2136.55 0
2136.66 4
2136.76 13
2136.87 22
2136.98 30
2137.08 36
2137.19 41
2137.29 43
2137.40 44
2137.50 43
2137.61 41
2137.72 39
2137.82 38
2137.93 39
2138.03 41
2138.14 45
2138.25 48
2138.35 51
2138.46 52
2138.56 51
2138.67 49
2138.78 46
2138.88 42
2138.99 39
2139.09 36
2139.20 33
2139.31 31
2139.41 30
2139.52 29
2139.62 27
2139.73 25
2139.84 21
2139.94 16
2140.05 10
2140.15 4
2140.26 0
2140.37 0
2140.47 3
2140.58 12
2140.68 25
2140.79 41
2140.90 56
2141.00 68
2141.11 75
2141.21 77
2141.32 72
2141.43 63
2141.53 52
2141.64 42
2141.75 35
2141.85 33
2141.96 38
2142.06 48
2142.17 62
2142.28 77
2142.38 91
2142.49 102
2142.59 108
2142.70 110
2142.81 108
2142.91 104
2143.02 99
2143.12 95
2143.23 94
2143.34 96
2143.44 102
2143.55 111
2143.65 122
2143.76 132
2143.87 141
2143.97 145
2144.08 144
2144.19 139
2144.29 132
2144.40 122
2144.50 113
2144.61 104
2144.72 97
2144.82 91
2144.93 84
2145.03 76
2145.14 67
2145.25 56
2145.35 45
2145.46 35
2145.57 27
2145.67 19
2145.78 12
2145.88 6
2145.99 0
2146.10 0
2146.20 0
2146.31 0
2146.41 0
2146.52 0
2146.63 0
2146.73 0
2146.84 4
2146.95 10
2147.05 15
2147.16 17
2147.26 18
2147.37 19
2147.48 21
2147.58 25
2147.69 32
2147.80 41
2147.90 53
2148.01 67
2148.11 80
2148.22 91
2148.33 99
2148.43 104
2148.54 106
2148.64 107
2148.75 106
2148.86 105
2148.96 105
2149.07 105
2149.18 104
2149.28 104
2149.39 104
2149.49 106
2149.60 109
2149.71 115
2149.81 124
2149.92 134
2150.03 144
2150.13 153
2150.24 159
2150.34 163
2150.45 165
2150.56 165
2150.66 165
2150.77 165
2150.88 166
2150.98 166
2151.09 163
2151.20 158
2151.30 149
2151.41 138
2151.51 125
2151.62 114
2151.73 105
2151.83 101
2151.94 100
2152.05 102
2152.15 106
2152.26 111
2152.36 116
2152.47 120
2152.58 123
2152.68 125
2152.79 128
2152.90 129
2153.00 130
2153.11 130
2153.22 129
2153.32 125
2153.43 120
2153.53 113
2153.64 104
2153.75 95
2153.85 86
2153.96 79
2154.07 74
2154.17 72
2154.28 71
2154.39 72
2154.49 72
2154.60 73
2154.70 71
2154.81 69
2154.92 65
2155.02 61
2155.13 57
2155.24 54
2155.34 53
2155.45 54
2155.56 57
2155.66 63
2155.77 72
2155.87 82
2155.98 93
2156.09 102
2156.19 110
2156.30 116
2156.41 118
2156.51 117
2156.62 116
2156.73 115
2156.83 117
2156.94 123
2157.05 133
2157.15 145
2157.26 158
2157.36 169
2157.47 177
2157.58 180
2157.68 177
2157.79 170
2157.90 159
2158.00 148
2158.11 138
2158.22 130
2158.32 127
2158.43 127
2158.54 132
2158.64 139
2158.75 147
2158.86 154
2158.96 160
2159.07 165
2159.17 168
2159.28 169
2159.39 169
2159.49 167
2159.60 165
2159.71 160
2159.81 153
2159.92 145
2160.03 136
2160.13 128
2160.24 121
2160.35 117
2160.45 116
2160.56 116
2160.67 117
2160.77 116
2160.88 114
2160.99 109
2161.09 102
2161.20 93
2161.31 84
2161.41 78
2161.52 73
2161.62 71
2161.73 71
2161.84 72
2161.94 74
2162.05 75
2162.16 74
2162.26 70
2162.37 64
2162.48 55
2162.58 45
2162.69 35
2162.80 27
2162.90 23
2163.01 23
2163.12 27
2163.22 34
2163.33 42
2163.44 49
2163.54 56
2163.65 61
2163.76 63
2163.86 64
2163.97 64
2164.08 63
2164.18 63
2164.29 63
2164.40 65
2164.50 68
2164.61 74
2164.72 80
2164.82 87
2164.93 94
2165.04 99
2165.14 104
2165.25 109
2165.36 113
2165.46 119
2165.57 126
2165.68 134
2165.78 142
2165.89 148
2166.00 152
2166.10 153
2166.21 151
2166.32 147
2166.42 142
2166.53 137
2166.64 132
2166.74 127
2166.85 123
2166.96 118
2167.06 113
2167.17 107
2167.28 100
2167.38 93
2167.49 87
2167.60 81
2167.70 77
2167.81 74
2167.92 74
2168.02 77
2168.13 81
2168.24 86
2168.34 91
2168.45 96
2168.56 101
2168.66 105
2168.77 107
2168.88 108
2168.98 108
2169.09 106
2169.20 103
2169.30 100
2169.41 98
2169.52 98
2169.62 102
2169.73 110
2169.84 120
2169.94 133
2170.05 145
2170.16 156
2170.26 164
2170.37 171
2170.48 175
2170.58 178
2170.69 180
2170.80 180
2170.90 178
2171.01 174
2171.12 166
2171.23 156
2171.33 142
2171.44 125
2171.55 106
2171.65 85
2171.76 62
2171.87 38
2171.97 14
2172.08 0
2172.19 0
2172.29 0
2172.40 0
2172.51 0
2172.61 0
2172.72 0
2172.83 0
2172.93 7
2173.04 24
2173.15 39
2173.25 52
2173.36 62
2173.47 70
2173.58 76
2173.68 81
2173.79 85
2173.90 89
2174.00 94
2174.11 99
2174.22 106
2174.32 114
2174.43 124
2174.54 134
2174.64 145
2174.75 156
2174.86 167
2174.96 177
2175.07 187
2175.18 194
2175.28 200
2175.39 204
2175.50 206
2175.61 205
2175.71 202
2175.82 197
2175.93 190
2176.03 182
2176.14 175
2176.25 167
2176.35 160
2176.46 153
2176.57 147
2176.67 142
2176.78 139
2176.89 137
2177.00 137
2177.10 139
2177.21 140
2177.32 141
2177.42 140
2177.53 136
2177.64 128
2177.74 117
2177.85 104
2177.96 91
2178.06 80
2178.17 71
2178.28 65
2178.39 61
2178.49 60
2178.60 61
2178.71 64
2178.81 69
2178.92 76
2179.03 87
2179.13 99
2179.24 112
2179.35 124
2179.46 135
2179.56 143
2179.67 149
2179.78 154
2179.88 157
2179.99 162
2180.10 168
2180.20 175
2180.31 182
2180.42 189
2180.53 194
2180.63 197
2180.74 196
2180.85 192
2180.95 185
2181.06 178
2181.17 171
2181.27 166
2181.38 163
2181.49 164
2181.60 167
2181.70 170
2181.81 172
2181.92 171
2182.02 167
2182.13 160
2182.24 152
2182.35 146
2182.45 141
2182.56 139
2182.67 140
2182.77 143
2182.88 147
2182.99 152
2183.09 158
2183.20 165
2183.31 173
2183.42 182
2183.52 192
2183.63 202
2183.74 209
2183.84 214
2183.95 216
2184.06 215
2184.17 211
2184.27 206
2184.38 201
2184.49 197
2184.59 195
2184.70 195
2184.81 195
2184.92 196
2185.02 196
2185.13 195
2185.24 194
2185.34 193
2185.45 195
2185.56 202
2185.67 214
2185.77 230
2185.88 248
2185.99 266
2186.09 278
2186.20 285
2186.31 284
2186.42 277
2186.52 267
2186.63 256
2186.74 248
2186.84 244
2186.95 244
2187.06 247
2187.17 251
2187.27 255
2187.38 258
2187.49 260
2187.59 262
2187.70 264
2187.81 267
2187.92 270
2188.02 273
2188.13 275
2188.24 275
2188.35 273
2188.45 268
2188.56 259
2188.67 248
2188.77 235
2188.88 220
2188.99 205
2189.10 190
2189.20 177
2189.31 166
2189.42 158
2189.52 151
2189.63 146
2189.74 143
2189.85 141
2189.95 140
2190.06 141
2190.17 144
2190.28 148
2190.38 154
2190.49 160
2190.60 166
2190.70 171
2190.81 175
2190.92 180
2191.03 185
2191.13 192
2191.24 200
2191.35 210
2191.46 221
2191.56 232
2191.67 241
2191.78 249
2191.88 256
2191.99 263
2192.10 269
2192.21 275
2192.31 282
2192.42 289
2192.53 294
2192.64 297
2192.74 295
2192.85 289
2192.96 278
2193.06 263
2193.17 245
2193.28 225
2193.39 206
2193.49 187
2193.60 170
2193.71 156
2193.82 144
2193.92 134
2194.03 128
2194.14 124
2194.25 124
2194.35 127
2194.46 132
2194.57 140
2194.67 149
2194.78 157
2194.89 163
2195.00 166
2195.10 166
2195.21 163
2195.32 155
2195.43 145
2195.53 133
2195.64 120
2195.75 106
2195.86 93
2195.96 81
2196.07 72
2196.18 67
2196.29 66
2196.39 69
2196.50 76
2196.61 84
2196.72 94
2196.82 104
2196.93 113
2197.04 120
2197.15 127
2197.25 133
2197.36 138
2197.47 141
2197.57 142
2197.68 142
2197.79 138
2197.90 134
2198.00 128
2198.11 122
2198.22 115
2198.33 109
2198.43 103
2198.54 97
2198.65 90
2198.76 84
2198.86 76
2198.97 69
2199.08 62
2199.19 55
2199.29 48
2199.40 42
2199.51 35
2199.62 31
2199.72 28
2199.83 28
2199.94 31
2200.05 38
2200.15 48
2200.26 61
2200.37 75
2200.48 91
2200.58 105
2200.69 119
2200.80 130
2200.91 139
2201.01 145
2201.12 148
2201.23 148
2201.34 147
2201.44 144
2201.55 139
2201.66 133
2201.77 125
2201.87 114
2201.98 99
2202.09 82
2202.20 63
2202.30 42
2202.41 23
2202.52 7
2202.63 0
2202.73 0
2202.84 0
2202.95 0
2203.06 0
2203.16 0
2203.27 0
2203.38 0
2203.49 1
2203.60 7
2203.70 14
2203.81 21
2203.92 29
2204.03 37
2204.13 43
2204.24 48
2204.35 51
2204.46 51
2204.56 49
2204.67 47
2204.78 44
2204.89 41
2204.99 38
2205.10 35
2205.21 32
2205.32 31
2205.42 31
2205.53 33
2205.64 39
2205.75 49
2205.86 62
2205.96 77
2206.07 90
2206.18 100
2206.29 106
2206.39 107
2206.50 106
2206.61 102
2206.72 98
2206.82 96
2206.93 96
2207.04 98
2207.15 101
2207.25 105
2207.36 110
2207.47 116
2207.58 121
2207.69 125
2207.79 129
2207.90 131
2208.01 131
2208.12 128
2208.22 124
2208.33 119
2208.44 115
2208.55 112
2208.65 112
2208.76 115
2208.87 119
2208.98 124
2209.09 127
2209.19 129
2209.30 129
2209.41 127
2209.52 124
2209.62 121
2209.73 118
2209.84 116
2209.95 115
2210.05 113
2210.16 110
2210.27 106
2210.38 102
2210.49 98
2210.59 94
2210.70 91
2210.81 90
2210.92 88
2211.02 86
2211.13 83
2211.24 79
2211.35 73
2211.46 66
2211.56 60
2211.67 54
2211.78 49
2211.89 46
2211.99 44
2212.10 41
2212.21 38
2212.32 34
2212.43 28
2212.53 21
2212.64 12
2212.75 3
2212.86 0
2212.96 0
2213.07 0
2213.18 0
2213.29 0
2213.40 0
2213.50 0
2213.61 0
2213.72 5
2213.83 12
2213.94 19
2214.04 27
2214.15 36
2214.26 47
2214.37 57
2214.47 67
2214.58 73
2214.69 76
2214.80 73
2214.91 66
2215.01 56
2215.12 44
2215.23 32
2215.34 23
2215.45 16
2215.55 13
2215.66 14
2215.77 18
2215.88 24
2215.98 34
2216.09 44
2216.20 56
2216.31 68
2216.42 79
2216.52 88
2216.63 96
2216.74 102
2216.85 105
2216.96 105
2217.06 103
2217.17 99
2217.28 94
2217.39 88
2217.50 84
2217.60 80
2217.71 80
2217.82 83
2217.93 89
2218.03 98
2218.14 107
2218.25 116
2218.36 123
2218.47 127
2218.57 128
2218.68 126
2218.79 124
2218.90 121
2219.01 120
2219.11 120
2219.22 122
2219.33 126
2219.44 130
2219.55 136
2219.65 142
2219.76 149
2219.87 157
2219.98 163
2220.09 167
2220.19 168
2220.30 167
2220.41 163
2220.52 157
2220.63 150
2220.73 144
2220.84 140
2220.95 136
2221.06 133
2221.17 130
2221.27 125
2221.38 120
2221.49 114
2221.60 107
2221.71 101
2221.81 98
2221.92 97
2222.03 99
2222.14 104
2222.25 112
2222.35 123
2222.46 136
2222.57 151
2222.68 166
2222.79 181
2222.89 196
2223.00 207
2223.11 215
2223.22 218
2223.33 215
2223.43 206
2223.54 192
2223.65 172
2223.76 150
2223.87 125
2223.98 101
2224.08 80
2224.19 65
2224.30 57
2224.41 57
2224.52 67
2224.62 83
2224.73 104
2224.84 126
2224.95 144
2225.06 155
2225.16 158
2225.27 152
2225.38 139
2225.49 121
2225.60 101
2225.70 82
2225.81 65
2225.92 51
2226.03 41
2226.14 34
2226.25 30
2226.35 28
2226.46 28
2226.57 30
2226.68 33
2226.79 37
2226.89 43
2227.00 50
2227.11 59
2227.22 68
2227.33 79
2227.44 90
2227.54 101
2227.65 112
2227.76 121
2227.87 128
2227.98 133
2228.08 134
2228.19 132
2228.30 129
2228.41 124
2228.52 119
2228.63 115
2228.73 113
2228.84 113
2228.95 114
2229.06 116
2229.17 119
2229.27 122
2229.38 126
2229.49 129
2229.60 132
2229.71 134
2229.82 135
2229.92 134
2230.03 130
2230.14 124
2230.25 117
2230.36 110
2230.46 105
2230.57 104
2230.68 107
2230.79 114
2230.90 123
2231.01 131
2231.11 137
2231.22 138
2231.33 135
2231.44 128
2231.55 120
2231.66 113
2231.76 109
2231.87 108
2231.98 111
2232.09 115
2232.20 118
2232.31 120
2232.41 118
2232.52 113
2232.63 104
2232.74 93
2232.85 81
2232.95 71
2233.06 63
2233.17 57
2233.28 56
2233.39 58
2233.50 62
2233.60 69
2233.71 78
2233.82 87
2233.93 97
2234.04 107
2234.15 116
2234.25 123
2234.36 127
2234.47 127
2234.58 124
2234.69 118
2234.80 109
2234.90 100
2235.01 91
2235.12 84
2235.23 79
2235.34 77
2235.45 77
2235.55 77
2235.66 78
2235.77 78
2235.88 78
2235.99 79
2236.10 83
2236.20 90
2236.31 101
2236.42 115
2236.53 131
2236.64 147
2236.75 161
2236.86 172
2236.96 177
2237.07 178
2237.18 175
2237.29 169
2237.40 164
2237.51 159
2237.61 156
2237.72 155
2237.83 156
2237.94 157
2238.05 156
2238.16 154
2238.26 150
2238.37 144
2238.48 136
2238.59 128
2238.70 119
2238.81 110
2238.92 102
2239.02 94
2239.13 87
2239.24 82
2239.35 77
2239.46 74
2239.57 73
2239.67 71
2239.78 68
2239.89 64
2240.00 57
2240.11 48
2240.22 38
2240.33 29
2240.43 22
2240.54 18
2240.65 17
2240.76 18
2240.87 22
2240.98 26
2241.08 31
2241.19 35
2241.30 38
2241.41 40
2241.52 41
2241.63 41
2241.74 40
2241.84 38
2241.95 37
2242.06 37
2242.17 39
2242.28 42
2242.39 46
2242.50 51
2242.60 55
2242.71 56
2242.82 55
2242.93 52
2243.04 47
2243.15 42
2243.25 38
2243.36 37
2243.47 38
2243.58 44
2243.69 53
2243.80 66
2243.91 80
2244.01 95
2244.12 109
2244.23 119
2244.34 125
2244.45 127
2244.56 124
2244.67 119
2244.77 113
2244.88 106
2244.99 102
2245.10 99
2245.21 98
2245.32 97
2245.43 98
2245.53 99
2245.64 99
2245.75 98
2245.86 98
2245.97 98
2246.08 98
2246.19 98
2246.30 98
2246.40 96
2246.51 93
2246.62 87
2246.73 80
2246.84 71
2246.95 63
2247.06 57
2247.16 52
2247.27 49
2247.38 47
2247.49 44
2247.60 39
2247.71 33
2247.82 24
2247.92 13
2248.03 3
2248.14 0
2248.25 0
2248.36 0
2248.47 0
2248.58 0
2248.69 0
2248.79 0
2248.90 0
2249.01 8
2249.12 16
2249.23 22
2249.34 24
2249.45 23
2249.56 21
2249.66 16
2249.77 12
2249.88 9
2249.99 9
2250.10 10
2250.21 13
2250.32 18
2250.42 25
2250.53 33
2250.64 41
2250.75 51
2250.86 61
2250.97 70
2251.08 79
2251.19 86
2251.29 92
2251.40 96
2251.51 101
2251.62 105
2251.73 110
2251.84 115
2251.95 119
2252.06 121
2252.16 119
2252.27 114
2252.38 106
2252.49 98
2252.60 91
2252.71 87
2252.82 87
2252.93 90
2253.03 95
2253.14 102
2253.25 107
2253.36 111
2253.47 114
2253.58 114
2253.69 113
2253.80 111
2253.91 108
2254.01 104
2254.12 97
2254.23 89
2254.34 78
2254.45 67
2254.56 57
2254.67 52
2254.78 53
2254.88 59
2254.99 71
2255.10 84
2255.21 97
2255.32 106
2255.43 110
2255.54 108
2255.65 102
2255.76 95
2255.86 89
2255.97 85
2256.08 84
2256.19 85
2256.30 87
2256.41 91
2256.52 94
2256.63 98
2256.73 103
2256.84 108
2256.95 114
2257.06 121
2257.17 127
2257.28 133
2257.39 136
2257.50 137
2257.61 137
2257.71 134
2257.82 129
2257.93 122
2258.04 114
2258.15 104
2258.26 93
2258.37 81
2258.48 70
2258.59 59
2258.70 51
2258.80 46
2258.91 44
2259.02 45
2259.13 50
2259.24 56
2259.35 63
2259.46 68
2259.57 72
2259.68 73
2259.78 71
2259.89 69
2260.00 66
2260.11 64
2260.22 64
2260.33 66
2260.44 70
2260.55 75
2260.66 80
2260.76 83
2260.87 83
2260.98 80
2261.09 74
2261.20 65
2261.31 53
2261.42 41
2261.53 29
2261.64 19
2261.75 10
2261.85 4
2261.96 0
2262.07 0
2262.18 0
2262.29 0
2262.40 0
2262.51 0
2262.62 0
2262.73 0
2262.84 0
2262.94 0
2263.05 6
2263.16 11
2263.27 15
2263.38 18
2263.49 19
2263.60 19
2263.71 18
2263.82 17
2263.93 19
2264.04 22
2264.14 28
2264.25 37
2264.36 47
2264.47 57
2264.58 65
2264.69 71
2264.80 74
2264.91 72
2265.02 66
2265.13 58
2265.23 47
2265.34 35
2265.45 23
2265.56 12
2265.67 5
2265.78 0
2265.89 0
2266.00 3
2266.11 7
2266.22 12
2266.33 16
2266.43 18
2266.54 18
2266.65 16
2266.76 14
2266.87 10
2266.98 7
2267.09 3
2267.20 0
2267.31 0
2267.42 0
2267.53 0
2267.64 2
2267.74 8
2267.85 15
2267.96 22
2268.07 27
2268.18 31
2268.29 33
2268.40 34
2268.51 34
2268.62 36
2268.73 38
2268.84 40
2268.95 41
2269.05 39
2269.16 36
2269.27 29
2269.38 21
2269.49 13
2269.60 6
2269.71 1
2269.82 0
2269.93 0
2270.04 0
2270.15 0
2270.26 3
2270.36 12
2270.47 25
2270.58 40
2270.69 56
2270.80 68
2270.91 76
2271.02 76
2271.13 70
2271.24 59
2271.35 46
2271.46 34
2271.57 27
2271.68 25
2271.78 28
2271.89 34
2272.00 41
2272.11 46
2272.22 49
2272.33 49
2272.44 46
2272.55 41
2272.66 36
2272.77 30
2272.88 25
2272.99 21
2273.10 18
2273.20 16
2273.31 14
2273.42 14
2273.53 17
2273.64 23
2273.75 32
2273.86 44
2273.97 58
2274.08 71
2274.19 83
2274.30 91
2274.41 96
2274.52 96
2274.63 94
2274.73 89
2274.84 82
2274.95 74
2275.06 66
2275.17 60
2275.28 56
2275.39 54
2275.50 57
2275.61 62
2275.72 70
2275.83 78
2275.94 83
2276.05 84
2276.16 79
2276.27 70
2276.37 57
2276.48 43
2276.59 30
2276.70 21
2276.81 16
2276.92 15
2277.03 17
2277.14 20
2277.25 24
2277.36 25
2277.47 25
2277.58 23
2277.69 19
2277.80 14
2277.91 9
2278.01 4
2278.12 0
2278.23 0
2278.34 0
2278.45 0
2278.56 0
2278.67 0
2278.78 0
2278.89 0
2279.00 0
2279.11 3
2279.22 10
2279.33 19
2279.44 28
2279.55 36
2279.66 41
2279.77 42
2279.87 40
2279.98 36
2280.09 30
2280.20 24
2280.31 21
2280.42 20
2280.53 23
2280.64 28
2280.75 35
2280.86 42
2280.97 48
2281.08 53
2281.19 57
2281.30 59
2281.41 61
2281.52 62
2281.63 62
2281.74 62
2281.84 61
2281.95 59
2282.06 58
2282.17 58
2282.28 61
2282.39 67
2282.50 76
2282.61 88
2282.72 100
2282.83 112
2282.94 122
2283.05 128
2283.16 130
2283.27 129
2283.38 123
2283.49 114
2283.60 103
2283.71 90
2283.82 78
2283.93 67
2284.04 59
2284.14 54
2284.25 53
2284.36 54
2284.47 57
2284.58 61
2284.69 64
2284.80 66
2284.91 67
2285.02 68
2285.13 69
2285.24 70
2285.35 73
2285.46 76
2285.57 81
2285.68 86
2285.79 91
2285.90 96
2286.01 99
2286.12 100
2286.23 99
2286.34 95
2286.45 89
2286.55 82
2286.66 74
2286.77 68
2286.88 63
2286.99 62
2287.10 64
2287.21 71
2287.32 81
2287.43 94
2287.54 106
2287.65 118
2287.76 127
2287.87 133
2287.98 137
2288.09 138
2288.20 139
2288.31 140
2288.42 142
2288.53 144
2288.64 146
2288.75 147
2288.86 148
2288.97 146
2289.08 142
2289.19 136
2289.30 129
2289.41 120
2289.51 112
2289.62 102
2289.73 94
2289.84 87
2289.95 82
2290.06 80
2290.17 79
2290.28 81
2290.39 85
2290.50 90
2290.61 94
2290.72 96
2290.83 96
2290.94 94
2291.05 91
2291.16 89
2291.27 88
2291.38 91
2291.49 97
2291.60 106
2291.71 116
2291.82 124
2291.93 128
2292.04 126
2292.15 119
2292.26 106
2292.37 92
2292.48 76
2292.59 62
2292.70 50
2292.81 42
2292.92 37
2293.03 35
2293.13 36
2293.24 39
2293.35 45
2293.46 51
2293.57 59
2293.68 65
2293.79 70
2293.90 74
2294.01 76
2294.12 78
2294.23 80
2294.34 84
2294.45 91
2294.56 99
2294.67 110
2294.78 120
2294.89 129
2295.00 135
2295.11 137
2295.22 134
2295.33 126
2295.44 117
2295.55 107
2295.66 98
2295.77 92
2295.88 89
2295.99 89
2296.10 89
2296.21 90
2296.32 91
2296.43 91
2296.54 92
2296.65 94
2296.76 98
2296.87 103
2296.98 108
2297.09 114
2297.20 119
2297.31 122
2297.42 124
2297.53 123
2297.64 119
2297.75 113
2297.86 106
2297.97 99
2298.08 92
2298.19 88
2298.30 86
2298.41 86
2298.52 89
2298.63 91
2298.74 93
2298.85 93
2298.96 91
2299.07 87
2299.18 81
2299.28 74
2299.39 67
2299.50 62
2299.61 58
2299.72 56
2299.83 55
2299.94 56
2300.05 58
2300.16 61
2300.27 64
2300.38 67
2300.49 69
2300.60 70
2300.71 70
2300.82 69
2300.93 68
2301.04 67
2301.15 69
2301.26 73
2301.37 80
2301.48 90
2301.59 102
2301.70 116
2301.81 130
2301.92 144
2302.03 156
2302.14 165
2302.25 171
2302.36 175
2302.47 176
2302.58 176
2302.69 174
2302.80 172
2302.91 168
2303.02 163
2303.13 157
2303.24 148
2303.35 138
2303.46 128
2303.57 118
2303.68 109
2303.79 103
2303.90 100
2304.01 99
2304.12 101
2304.23 104
2304.34 108
2304.45 113
2304.56 118
2304.67 123
2304.78 127
2304.89 130
2305.00 133
2305.11 136
2305.22 141
2305.33 148
2305.44 159
2305.55 174
2305.66 192
2305.77 211
2305.88 229
2305.99 243
2306.10 252
2306.21 254
2306.32 252
2306.43 246
2306.54 240
2306.65 236
2306.76 235
2306.87 238
2306.98 244
2307.09 251
2307.20 255
2307.31 255
2307.42 248
2307.53 236
2307.64 219
2307.75 199
2307.86 178
2307.97 158
2308.08 140
2308.19 126
2308.31 115
2308.42 108
2308.53 104
2308.64 105
2308.75 109
2308.86 117
2308.97 126
2309.08 136
2309.19 145
2309.30 151
2309.41 155
2309.52 156
2309.63 156
2309.74 155
2309.85 155
2309.96 156
2310.07 159
2310.18 163
2310.29 167
2310.40 171
2310.51 174
2310.62 174
2310.73 171
2310.84 166
2310.95 158
2311.06 148
2311.17 139
2311.28 129
2311.39 121
2311.50 115
2311.61 110
2311.72 106
2311.83 101
2311.94 95
2312.05 87
2312.16 76
2312.27 65
2312.38 53
2312.49 42
2312.60 33
2312.71 27
2312.82 22
2312.93 19
2313.04 16
2313.15 12
2313.26 8
2313.37 2
2313.48 0
2313.59 0
2313.70 0
2313.81 0
2313.92 0
2314.03 0
2314.14 0
2314.25 0
2314.37 9
2314.48 23
2314.59 40
2314.70 62
2314.81 88
2314.92 116
2315.03 143
2315.14 168
2315.25 189
2315.36 204
2315.47 214
2315.58 219
2315.69 222
2315.80 223
2315.91 223
2316.02 221
2316.13 216
2316.24 207
2316.35 194
2316.46 179
2316.57 162
2316.68 146
2316.79 134
2316.90 127
2317.01 126
2317.12 130
2317.23 137
2317.34 146
2317.45 155
2317.56 163
2317.67 169
2317.78 175
2317.89 181
2318.00 190
2318.12 200
2318.23 211
2318.34 223
2318.45 232
2318.56 238
2318.67 238
2318.78 233
2318.89 224
2319.00 212
2319.11 198
2319.22 185
2319.33 173
2319.44 165
2319.55 159
2319.66 155
2319.77 153
2319.88 151
2319.99 148
2320.10 143
2320.21 135
2320.32 125
2320.43 111
2320.54 97
2320.65 84
2320.76 73
2320.87 67
2320.99 66
2321.10 70
2321.21 78
2321.32 89
2321.43 101
2321.54 112
2321.65 122
2321.76 132
2321.87 142
2321.98 152
2322.09 161
2322.20 169
2322.31 175
2322.42 176
2322.53 172
2322.64 163
2322.75 151
2322.86 137
2322.97 124
2323.08 113
2323.19 106
2323.30 102
2323.41 102
2323.53 104
2323.64 105
2323.75 106
2323.86 107
2323.97 107
2324.08 108
2324.19 111
2324.30 116
2324.41 122
2324.52 128
2324.63 134
2324.74 136
2324.85 136
2324.96 132
2325.07 124
2325.18 115
2325.29 106
2325.40 97
2325.51 89
2325.62 83
2325.74 79
2325.85 77
2325.96 76
2326.07 77
2326.18 78
2326.29 79
2326.40 80
2326.51 81
2326.62 81
2326.73 80
2326.84 80
2326.95 80
2327.06 82
2327.17 86
2327.28 92
2327.39 100
2327.50 109
2327.61 120
2327.73 130
2327.84 139
2327.95 145
2328.06 148
2328.17 147
2328.28 142
2328.39 134
2328.50 125
2328.61 114
2328.72 104
2328.83 94
2328.94 85
2329.05 78
2329.16 72
2329.27 69
2329.38 69
2329.49 74
2329.61 81
2329.72 91
2329.83 100
2329.94 107
2330.05 109
2330.16 105
2330.27 95
2330.38 80
2330.49 63
2330.60 46
2330.71 31
2330.82 20
2330.93 14
2331.04 11
2331.15 13
2331.26 17
2331.38 23
2331.49 31
2331.60 41
2331.71 53
2331.82 66
2331.93 79
2332.04 92
2332.15 102
2332.26 108
2332.37 111
2332.48 110
2332.59 106
2332.70 100
2332.81 94
2332.92 88
2333.04 82
2333.15 79
2333.26 77
2333.37 75
2333.48 75
2333.59 74
2333.70 73
2333.81 73
2333.92 73
2334.03 75
2334.14 78
2334.25 83
2334.36 90
2334.47 99
2334.59 108
2334.70 117
2334.81 126
2334.92 135
2335.03 143
2335.14 151
2335.25 157
2335.36 163
2335.47 166
2335.58 167
2335.69 166
2335.80 163
2335.91 160
2336.03 157
2336.14 155
2336.25 155
2336.36 157
2336.47 159
2336.58 162
2336.69 165
2336.80 169
2336.91 173
2337.02 177
2337.13 181
2337.24 185
2337.35 187
2337.47 187
2337.58 186
2337.69 182
2337.80 176
2337.91 168
2338.02 160
2338.13 151
2338.24 141
2338.35 130
2338.46 119
2338.57 106
2338.68 92
2338.80 79
2338.91 67
2339.02 57
2339.13 51
2339.24 50
2339.35 51
2339.46 56
2339.57 61
2339.68 64
2339.79 66
2339.90 64
2340.01 60
2340.13 53
2340.24 45
2340.35 35
2340.46 26
2340.57 17
2340.68 7
2340.79 0
2340.90 0
2341.01 0
2341.12 0
2341.23 0
2341.35 0
2341.46 0
2341.57 0
2341.68 7
2341.79 19
2341.90 28
2342.01 35
2342.12 40
2342.23 43
2342.34 47
2342.45 52
2342.57 59
2342.68 68
2342.79 78
2342.90 87
2343.01 93
2343.12 96
2343.23 96
2343.34 93
2343.45 89
2343.56 85
2343.67 84
2343.79 84
2343.90 86
2344.01 88
2344.12 90
2344.23 90
2344.34 88
2344.45 83
2344.56 76
2344.67 67
2344.78 57
2344.90 47
2345.01 38
2345.12 30
2345.23 23
2345.34 18
2345.45 15
2345.56 14
2345.67 14
2345.78 17
2345.89 21
2346.01 27
2346.12 33
2346.23 40
2346.34 47
2346.45 53
2346.56 58
2346.67 62
2346.78 62
2346.89 61
2347.00 57
2347.12 51
2347.23 44
2347.34 36
2347.45 27
2347.56 18
2347.67 7
2347.78 0
2347.89 0
2348.00 0
2348.11 0
2348.23 0
2348.34 0
2348.45 0
2348.56 0
2348.67 8
2348.78 26
2348.89 44
2349.00 60
2349.11 73
2349.23 83
2349.34 90
2349.45 94
2349.56 98
2349.67 100
2349.78 101
2349.89 102
2350.00 101
2350.11 99
2350.23 95
2350.34 90
2350.45 83
2350.56 75
2350.67 67
2350.78 60
2350.89 54
2351.00 50
2351.11 49
2351.23 50
2351.34 54
2351.45 60
2351.56 66
2351.67 71
2351.78 72
2351.89 68
2352.00 61
2352.11 50
2352.23 41
2352.34 36
2352.45 37
2352.56 46
2352.67 62
2352.78 81
2352.89 101
2353.00 118
2353.11 130
2353.23 136
2353.34 139
2353.45 139
2353.56 140
2353.67 142
2353.78 146
2353.89 151
2354.00 156
2354.12 161
2354.23 164
2354.34 165
2354.45 166
2354.56 166
2354.67 169
2354.78 173
2354.89 179
2355.01 188
2355.12 199
2355.23 211
2355.34 223
2355.45 233
2355.56 242
2355.67 247
2355.78 248
2355.89 244
2356.01 236
2356.12 223
2356.23 206
2356.34 186
2356.45 164
2356.56 142
2356.67 123
2356.78 108
2356.90 100
2357.01 98
2357.12 103
2357.23 114
2357.34 127
2357.45 141
2357.56 154
2357.68 162
2357.79 168
2357.90 169
2358.01 168
2358.12 164
2358.23 161
2358.34 157
2358.45 154
2358.57 153
2358.68 153
2358.79 153
2358.90 155
2359.01 157
2359.12 159
2359.23 161
2359.34 161
2359.46 161
2359.57 160
2359.68 158
2359.79 156
2359.90 152
2360.01 149
2360.12 145
2360.24 140
2360.35 136
2360.46 132
2360.57 128
2360.68 124
2360.79 120
2360.90 117
2361.01 114
2361.13 112
2361.24 111
2361.35 111
2361.46 111
2361.57 111
2361.68 111
2361.79 109
2361.91 107
2362.02 105
2362.13 103
2362.24 102
2362.35 102
2362.46 103
2362.57 105
2362.69 108
2362.80 110
2362.91 110
2363.02 108
2363.13 102
2363.24 93
2363.35 83
2363.47 73
2363.58 65
2363.69 61
2363.80 61
2363.91 64
2364.02 71
2364.13 79
2364.25 89
2364.36 100
2364.47 111
2364.58 121
2364.69 130
2364.80 138
2364.91 144
2365.03 149
2365.14 153
2365.25 158
2365.36 163
2365.47 170
2365.58 178
2365.69 185
2365.81 190
2365.92 192
2366.03 190
2366.14 184
2366.25 174
2366.36 161
2366.47 146
2366.59 129
2366.70 113
2366.81 98
2366.92 85
2367.03 75
2367.14 67
2367.26 63
2367.37 60
2367.48 60
2367.59 61
2367.70 62
2367.81 65
2367.92 68
2368.04 72
2368.15 77
2368.26 82
2368.37 87
2368.48 92
2368.59 96
2368.70 98
2368.82 98
2368.93 97
2369.04 94
2369.15 91
2369.26 88
2369.37 87
2369.49 89
2369.60 94
2369.71 101
2369.82 111
2369.93 121
2370.04 132
2370.16 142
2370.27 149
2370.38 155
2370.49 157
2370.60 156
2370.71 153
2370.82 147
2370.94 139
2371.05 130
2371.16 121
2371.27 111
2371.38 102
2371.49 92
2371.61 82
2371.72 71
2371.83 59
2371.94 47
2372.05 35
2372.16 26
2372.28 20
2372.39 18
2372.50 21
2372.61 28
2372.72 37
2372.83 48
2372.95 56
2373.06 61
2373.17 61
2373.28 55
2373.39 45
2373.50 33
2373.62 23
2373.73 16
2373.84 15
2373.95 20
2374.06 29
2374.17 39
2374.29 50
2374.40 57
2374.51 61
2374.62 63
2374.73 63
2374.84 64
2374.96 65
2375.07 68
2375.18 71
2375.29 74
2375.40 76
2375.51 76
2375.63 75
2375.74 72
2375.85 69
2375.96 66
2376.07 62
2376.18 58
2376.30 55
2376.41 52
2376.52 47
2376.63 42
2376.74 36
2376.85 29
2376.97 21
2377.08 14
2377.19 8
2377.30 4
2377.41 4
2377.52 8
2377.64 16
2377.75 28
2377.86 43
2377.97 61
2378.08 81
2378.20 100
2378.31 118
2378.42 133
2378.53 143
2378.64 146
2378.75 143
2378.87 133
2378.98 119
2379.09 102
2379.20 86
2379.31 73
2379.42 63
2379.54 58
2379.65 57
2379.76 58
2379.87 60
2379.98 60
2380.10 57
2380.21 51
2380.32 43
2380.43 33
2380.54 24
2380.65 17
2380.77 16
2380.88 19
2380.99 28
2381.10 41
2381.21 57
2381.33 74
2381.44 90
2381.55 104
2381.66 115
2381.77 122
2381.88 123
2382.00 118
2382.11 107
2382.22 93
2382.33 76
2382.44 59
2382.56 45
2382.67 35
2382.78 31
2382.89 32
2383.00 36
2383.12 41
2383.23 46
2383.34 48
2383.45 47
2383.56 43
2383.67 37
2383.79 33
2383.90 30
2384.01 30
2384.12 32
2384.23 35
2384.35 38
2384.46 39
2384.57 36
2384.68 29
2384.79 20
2384.91 9
2385.02 0
2385.13 0
2385.24 0
2385.35 0
2385.47 0
2385.58 0
2385.69 2
2385.80 7
2385.91 9
2386.03 9
2386.14 6
2386.25 4
2386.36 2
2386.47 2
2386.58 5
2386.70 10
2386.81 17
2386.92 26
2387.03 35
2387.14 44
2387.26 52
2387.37 60
2387.48 67
2387.59 73
2387.70 79
2387.82 82
2387.93 83
2388.04 83
2388.15 81
2388.26 78
2388.38 75
2388.49 73
2388.60 73
2388.71 75
2388.82 78
2388.94 82
2389.05 85
2389.16 85
2389.27 83
2389.38 78
2389.50 70
2389.61 62
2389.72 54
2389.83 48
2389.95 45
2390.06 44
2390.17 46
2390.28 52
2390.39 61
2390.51 72
2390.62 86
2390.73 102
2390.84 117
2390.95 129
2391.07 136
2391.18 137
2391.29 133
2391.40 124
2391.51 114
2391.63 104
2391.74 98
2391.85 98
2391.96 102
2392.07 111
2392.19 123
2392.30 135
2392.41 147
2392.52 156
2392.63 161
2392.75 162
2392.86 159
2392.97 152
2393.08 142
2393.20 130
2393.31 120
2393.42 111
2393.53 107
2393.64 107
2393.76 111
2393.87 119
2393.98 129
2394.09 141
2394.20 152
2394.32 162
2394.43 172
2394.54 179
2394.65 185
2394.77 188
2394.88 188
2394.99 186
2395.10 179
2395.21 170
2395.33 157
2395.44 143
2395.55 129
2395.66 117
2395.77 107
2395.89 100
2396.00 96
2396.11 95
2396.22 97
2396.34 100
2396.45 105
2396.56 112
2396.67 122
2396.78 131
2396.90 141
2397.01 149
2397.12 154
2397.23 155
2397.35 152
2397.46 147
2397.57 140
2397.68 134
2397.79 130
2397.91 131
2398.02 135
2398.13 143
2398.24 153
2398.36 163
2398.47 172
2398.58 179
2398.69 184
2398.80 186
2398.92 187
2399.03 187
2399.14 187
2399.25 187
2399.37 186
2399.48 185
2399.59 182
2399.70 177
2399.81 170
2399.93 162
2400.04 153
2400.15 146
2400.26 140
2400.38 136
2400.49 134
2400.60 132
2400.71 130
2400.83 125
2400.94 119
2401.05 110
2401.16 102
2401.27 94
2401.39 87
2401.50 84
2401.61 83
2401.72 84
2401.84 88
2401.95 94
2402.06 101
2402.17 108
2402.29 116
2402.40 123
2402.51 129
2402.62 134
2402.73 138
2402.85 142
2402.96 147
2403.07 151
2403.18 156
2403.30 161
2403.41 165
2403.52 168
2403.63 170
2403.75 172
2403.86 173
2403.97 174
2404.08 176
2404.20 177
2404.31 178
2404.42 177
2404.53 175
2404.64 170
2404.76 164
2404.87 157
2404.98 151
2405.09 144
2405.21 139
2405.32 135
2405.43 132
2405.54 131
2405.66 131
2405.77 132
2405.88 135
2405.99 138
2406.11 141
2406.22 145
2406.33 149
2406.44 151
2406.56 153
2406.67 153
2406.78 153
2406.89 153
2407.01 153
2407.12 154
2407.23 157
2407.34 160
2407.46 164
2407.57 168
2407.68 169
2407.79 169
2407.91 165
2408.02 160
2408.13 154
2408.24 148
2408.35 145
2408.47 142
2408.58 141
2408.69 139
2408.80 135
2408.92 128
2409.03 118
2409.14 104
2409.25 87
2409.37 68
2409.48 50
2409.59 34
2409.70 20
2409.82 9
2409.93 2
2410.04 0
2410.15 0
2410.27 0
2410.38 0
2410.49 0
2410.60 0
2410.72 0
2410.83 0
2410.94 0
2411.05 5
2411.17 10
2411.28 15
2411.39 19
2411.51 23
2411.62 27
2411.73 33
2411.84 41
2411.96 53
2412.07 68
2412.18 85
2412.29 103
2412.41 123
2412.52 142
2412.63 160
2412.74 178
2412.86 196
2412.97 213
2413.08 228
2413.19 241
2413.31 251
2413.42 256
2413.53 256
2413.64 252
2413.76 244
2413.87 233
2413.98 223
2414.09 212
2414.21 204
2414.32 197
2414.43 192
2414.54 189
2414.66 186
2414.77 185
2414.88 184
2415.00 183
2415.11 185
2415.22 188
2415.33 191
2415.45 196
2415.56 200
2415.67 204
2415.78 207
2415.90 209
2416.01 210
2416.12 210
2416.23 210
2416.35 210
2416.46 208
2416.57 206
2416.68 202
2416.80 196
2416.91 188
2417.02 178
2417.14 167
2417.25 155
2417.36 145
2417.47 137
2417.59 133
2417.70 133
2417.81 136
2417.92 143
2418.04 151
2418.15 161
2418.26 169
2418.38 174
2418.49 176
2418.60 174
2418.71 168
2418.83 160
2418.94 151
2419.05 141
2419.16 131
2419.28 123
2419.39 117
2419.50 112
2419.62 109
2419.73 110
2419.84 114
2419.95 121
2420.07 131
2420.18 144
2420.29 160
2420.40 176
2420.52 191
2420.63 204
2420.74 214
2420.86 219
2420.97 221
2421.08 218
2421.19 213
2421.31 206
2421.42 197
2421.53 188
2421.64 180
2421.76 172
2421.87 165
2421.98 160
2422.10 154
2422.21 149
2422.32 142
2422.43 134
2422.55 124
2422.66 113
2422.77 103
2422.89 94
2423.00 88
2423.11 87
2423.22 92
2423.34 101
2423.45 116
2423.56 133
2423.68 153
2423.79 173
2423.90 193
2424.01 213
2424.13 230
2424.24 245
2424.35 255
2424.47 261
2424.58 261
2424.69 255
2424.80 243
2424.92 227
2425.03 208
2425.14 188
2425.26 167
2425.37 148
2425.48 131
2425.59 117
2425.71 106
2425.82 98
2425.93 93
2426.05 89
2426.16 87
2426.27 84
2426.38 79
2426.50 71
2426.61 61
2426.72 49
2426.84 37
2426.95 27
2427.06 22
2427.17 20
2427.29 25
2427.40 33
2427.51 44
2427.63 55
2427.74 64
2427.85 71
2427.96 75
2428.08 76
2428.19 77
2428.30 78
2428.42 80
2428.53 83
2428.64 87
2428.76 89
2428.87 90
2428.98 88
2429.09 85
2429.21 79
2429.32 74
2429.43 71
2429.55 69
2429.66 69
2429.77 71
2429.88 73
2430.00 75
2430.11 75
2430.22 74
2430.34 72
2430.45 69
2430.56 68
2430.68 69
2430.79 72
2430.90 77
2431.01 84
2431.13 92
2431.24 101
2431.35 108
2431.47 113
2431.58 117
2431.69 119
2431.81 118
2431.92 115
2432.03 111
2432.14 106
2432.26 100
2432.37 96
2432.48 94
2432.60 95
2432.71 98
2432.82 103
2432.94 107
2433.05 108
2433.16 106
2433.28 100
2433.39 92
2433.50 83
2433.61 74
2433.73 68
2433.84 64
2433.95 63
2434.07 65
2434.18 68
2434.29 74
2434.41 81
2434.52 89
2434.63 96
2434.74 102
2434.86 103
2434.97 100
2435.08 91
2435.20 78
2435.31 63
2435.42 49
2435.54 38
2435.65 31
2435.76 27
2435.88 27
2435.99 28
2436.10 29
2436.22 29
2436.33 28
2436.44 27
2436.55 25
2436.67 22
2436.78 19
2436.89 14
2437.01 7
2437.12 0
2437.23 0
2437.35 0
2437.46 0
2437.57 0
2437.69 0
2437.80 0
2437.91 0
2438.03 3
2438.14 15
2438.25 29
2438.37 44
2438.48 60
2438.59 75
2438.70 88
2438.82 97
2438.93 99
2439.04 94
2439.16 84
2439.27 69
2439.38 54
2439.50 40
2439.61 29
2439.72 23
2439.84 20
2439.95 20
2440.06 21
2440.18 23
2440.29 25
2440.40 27
2440.52 30
2440.63 33
2440.74 38
2440.86 43
2440.97 49
2441.08 55
2441.20 61
2441.31 69
2441.42 76
2441.53 85
2441.65 94
2441.76 103
2441.87 111
2441.99 119
2442.10 126
2442.21 131
2442.33 135
2442.44 138
2442.55 140
2442.67 141
2442.78 141
2442.89 140
2443.01 140
2443.12 139
2443.23 138
2443.35 136
2443.46 131
2443.57 125
2443.69 117
2443.80 109
2443.91 101
2444.03 95
2444.14 93
2444.25 96
2444.37 103
2444.48 114
2444.59 129
2444.71 145
2444.82 160
2444.93 172
2445.05 181
2445.16 187
2445.27 189
2445.39 189
2445.50 187
2445.61 183
2445.73 179
2445.84 173
2445.95 167
2446.07 160
2446.18 153
2446.29 146
2446.41 140
2446.52 134
2446.63 130
2446.75 126
2446.86 124
2446.97 121
2447.09 120
2447.20 119
2447.31 120
2447.43 123
2447.54 129
2447.65 137
2447.77 148
2447.88 162
2447.99 176
2448.11 189
2448.22 200
2448.33 207
2448.45 208
2448.56 205
2448.67 197
2448.79 187
2448.90 175
2449.01 162
2449.13 150
2449.24 139
2449.35 129
2449.47 120
2449.58 112
2449.70 107
2449.81 103
2449.92 99
2450.04 95
2450.15 89
2450.26 81
2450.38 70
2450.49 59
2450.60 48
2450.72 39
2450.83 35
2450.94 36
2451.06 40
2451.17 45
2451.28 49
2451.40 51
2451.51 48
2451.62 42
2451.74 32
2451.85 21
2451.96 11
2452.08 2
2452.19 0
2452.30 0
2452.42 0
2452.53 0
2452.65 3
2452.76 11
2452.87 19
2452.99 28
2453.10 36
2453.21 44
2453.33 51
2453.44 56
2453.55 59
2453.67 60
2453.78 59
2453.89 57
2454.01 54
2454.12 52
2454.23 50
2454.35 51
2454.46 53
2454.58 58
2454.69 65
2454.80 73
2454.92 82
2455.03 90
2455.14 97
2455.26 103
2455.37 108
2455.48 112
2455.60 115
2455.71 117
2455.82 118
2455.94 118
2456.05 116
2456.17 112
2456.28 106
2456.39 97
2456.51 85
2456.62 72
2456.73 59
2456.85 45
2456.96 32
2457.07 20
2457.19 10
2457.30 1
2457.41 0
2457.53 0
2457.64 0
2457.76 0
2457.87 0
2457.98 2
2458.10 9
2458.21 14
2458.32 16
2458.44 12
2458.55 6
2458.66 0
2458.78 0
2458.89 0
2459.01 0
2459.12 5
2459.23 15
2459.35 25
2459.46 33
2459.57 38
2459.69 42
2459.80 43
2459.91 46
2460.03 49
2460.14 55
2460.26 62
2460.37 71
2460.48 81
2460.60 90
2460.71 100
2460.82 109
2460.94 118
2461.05 127
2461.17 136
2461.28 145
2461.39 151
2461.51 153
2461.62 151
2461.73 145
2461.85 135
2461.96 122
2462.07 110
2462.19 101
2462.30 96
2462.42 95
2462.53 98
2462.64 103
2462.76 109
2462.87 113
2462.98 115
2463.10 115
2463.21 113
2463.33 111
2463.44 111
2463.55 113
2463.67 117
2463.78 123
2463.89 129
2464.01 134
2464.12 138
2464.24 139
2464.35 140
2464.46 140
2464.58 141
2464.69 143
2464.80 145
2464.92 147
2465.03 146
2465.15 142
2465.26 134
2465.37 123
2465.49 111
2465.60 99
2465.72 87
2465.83 78
2465.94 70
2466.06 63
2466.17 58
2466.28 53
2466.40 49
2466.51 46
2466.63 44
2466.74 44
2466.85 45
2466.97 49
2467.08 55
2467.19 62
2467.31 69
2467.42 76
2467.54 81
2467.65 85
2467.76 85
2467.88 82
2467.99 77
2468.11 71
2468.22 64
2468.33 57
2468.45 51
2468.56 47
2468.67 45
2468.79 44
2468.90 44
2469.02 44
2469.13 44
2469.24 45
2469.36 47
2469.47 49
2469.59 51
2469.70 53
2469.81 54
2469.93 54
2470.04 51
2470.16 47
2470.27 42
2470.38 39
2470.50 39
2470.61 45
2470.73 55
2470.84 70
2470.95 87
2471.07 103
2471.18 117
2471.29 127
2471.41 132
2471.52 133
2471.64 131
2471.75 128
2471.86 125
2471.98 123
2472.09 123
2472.21 124
2472.32 127
2472.43 132
2472.55 140
2472.66 149
2472.78 160
2472.89 172
2473.00 183
2473.12 191
2473.23 196
2473.35 197
2473.46 193
2473.57 186
2473.69 175
2473.80 162
2473.92 148
2474.03 134
2474.14 119
2474.26 104
2474.37 89
2474.49 74
2474.60 59
2474.71 45
2474.83 34
2474.94 26
2475.06 21
2475.17 20
2475.28 22
2475.40 24
2475.51 27
2475.63 28
2475.74 28
2475.85 26
2475.97 23
2476.08 19
2476.20 15
2476.31 10
2476.42 6
2476.54 2
2476.65 0
2476.77 0
2476.88 3
2476.99 8
2477.11 13
2477.22 19
2477.34 22
2477.45 21
2477.56 17
2477.68 9
2477.79 0
2477.91 0
2478.02 0
2478.14 0
2478.25 0
2478.36 0
2478.48 0
2478.59 0
2478.71 3
2478.82 10
2478.93 15
2479.05 20
2479.16 24
2479.28 29
2479.39 35
2479.50 43
2479.62 52
2479.73 63
2479.85 75
2479.96 87
2480.08 97
2480.19 105
2480.30 109
2480.42 109
2480.53 108
2480.65 104
2480.76 100
2480.87 97
2480.99 95
2481.10 94
2481.22 94
2481.33 95
2481.44 96
2481.56 96
2481.67 95
2481.79 94
2481.90 89
2482.02 82
2482.13 72
2482.24 58
2482.36 41
2482.47 22
2482.59 2
2482.70 0
2482.82 0
2482.93 0
2483.04 0
2483.16 0
2483.27 0
2483.39 0
2483.50 13
2483.61 36
2483.73 58
2483.84 80
2483.96 99
2484.07 115
2484.19 127
2484.30 136
2484.41 140
2484.53 140
2484.64 136
2484.76 128
2484.87 118
2484.99 107
2485.10 97
2485.21 89
2485.33 85
2485.44 83
2485.56 84
2485.67 86
2485.79 88
2485.90 89
2486.01 87
2486.13 84
2486.24 80
2486.36 76
2486.47 73
2486.59 73
2486.70 74
2486.81 76
2486.93 78
2487.04 78
2487.16 74
2487.27 67
2487.39 55
2487.50 41
2487.61 26
2487.73 13
2487.84 2
2487.96 0
2488.07 0
2488.19 0
2488.30 0
2488.41 0
2488.53 0
2488.64 0
2488.76 0
2488.87 0
2488.99 0
2489.10 5
2489.21 13
2489.33 23
2489.44 35
2489.56 46
2489.67 58
2489.79 68
2489.90 78
2490.01 86
2490.13 92
2490.24 97
2490.36 100
2490.47 101
2490.59 101
2490.70 99
2490.82 97
2490.93 95
2491.04 94
2491.16 94
2491.27 96
2491.39 99
2491.50 103
2491.62 108
2491.73 113
2491.84 118
2491.96 122
2492.07 124
2492.19 124
2492.30 123
2492.42 119
2492.53 113
2492.65 107
2492.76 101
2492.87 98
2492.99 98
2493.10 103
2493.22 111
2493.33 123
2493.45 136
2493.56 147
2493.68 156
2493.79 160
2493.90 160
2494.02 155
2494.13 148
2494.25 138
2494.36 127
2494.48 116
2494.59 105
2494.71 96
2494.82 88
2494.93 83
2495.05 81
2495.16 81
2495.28 83
2495.39 86
2495.51 89
2495.62 91
2495.74 92
2495.85 93
2495.97 94
2496.08 96
2496.19 98
2496.31 102
2496.42 105
2496.54 108
2496.65 109
2496.77 108
2496.88 105
2497.00 101
2497.11 96
2497.22 90
2497.34 84
2497.45 79
2497.57 75
2497.68 71
2497.80 69
2497.91 69
2498.03 70
2498.14 71
2498.26 71
2498.37 68
2498.48 62
2498.60 52
2498.71 38
2498.83 22
2498.94 4
2499.06 0
2499.17 0
2499.29 0
2499.40 0
2499.52 0
2499.63 0
2499.75 0
2499.86 4
2499.97 18
2500.09 28
2500.20 35
2500.32 37
2500.43 38
2500.55 40
2500.66 44
2500.78 51
2500.89 62
2501.01 76
2501.12 91
2501.23 106
2501.35 120
2501.46 133
2501.58 143
2501.69 152
2501.81 158
2501.92 163
2502.04 165
2502.15 164
2502.27 159
2502.38 150
2502.50 139
2502.61 126
2502.73 114
2502.84 105
2502.95 101
2503.07 102
2503.18 108
2503.30 115
2503.41 123
2503.53 130
2503.64 134
2503.76 135
2503.87 133
2503.99 129
2504.10 124
2504.22 116
2504.33 108
2504.45 97
2504.56 86
2504.67 74
2504.79 62
2504.90 50
2505.02 40
2505.13 33
2505.25 28
2505.36 26
2505.48 28
2505.59 33
2505.71 41
2505.82 50
2505.94 59
2506.05 67
2506.17 72
2506.28 74
2506.40 74
2506.51 72
2506.62 71
2506.74 71
2506.85 74
2506.97 80
2507.08 87
2507.20 96
2507.31 105
2507.43 113
2507.54 118
2507.66 120
2507.77 117
2507.89 112
2508.00 104
2508.12 94
2508.23 85
2508.35 80
2508.46 78
2508.58 83
2508.69 93
2508.81 107
2508.92 123
2509.04 138
2509.15 149
2509.26 155
2509.38 153
2509.49 144
2509.61 130
2509.72 111
2509.84 90
2509.95 70
2510.07 52
2510.18 36
2510.30 24
2510.41 14
2510.53 5
2510.64 0
2510.76 0
2510.87 0
2510.99 0
2511.10 0
2511.22 0
2511.33 0
2511.45 0
2511.56 1
2511.68 8
2511.79 15
2511.91 20
2512.02 24
2512.14 27
2512.25 31
2512.37 36
2512.48 42
2512.60 49
2512.71 56
2512.82 64
2512.94 70
2513.05 75
2513.17 79
2513.28 82
2513.40 86
2513.51 89
2513.63 93
2513.74 95
2513.86 96
2513.97 95
2514.09 90
2514.20 83
2514.32 75
2514.43 66
2514.55 59
2514.66 53
2514.78 50
2514.89 49
2515.01 51
2515.12 54
2515.24 58
2515.35 64
2515.47 70
2515.58 76
2515.70 81
2515.81 84
2515.93 84
2516.04 82
2516.16 78
2516.27 73
2516.39 67
2516.50 62
2516.62 59
2516.73 57
2516.85 57
2516.96 58
2517.08 59
2517.19 60
2517.31 61
2517.42 59
2517.54 55
2517.65 51
2517.77 46
2517.88 42
2518.00 39
2518.11 39
2518.23 42
2518.34 47
2518.46 54
2518.57 62
2518.69 71
2518.80 78
2518.92 84
2519.03 86
2519.15 84
2519.26 80
2519.38 74
2519.49 68
2519.61 63
2519.72 61
2519.84 63
2519.95 69
2520.07 79
2520.18 90
2520.30 103
2520.41 115
2520.53 125
2520.64 132
2520.76 134
2520.87 132
2520.99 123
2521.10 111
2521.22 95
2521.33 78
2521.45 63
2521.56 50
2521.68 40
2521.79 35
2521.91 32
2522.02 31
2522.14 30
2522.25 29
2522.37 28
2522.48 27
2522.60 26
2522.71 26
2522.83 27
2522.94 27
2523.06 28
2523.18 27
2523.29 26
2523.41 25
2523.52 25
2523.64 27
2523.75 32
2523.87 41
2523.98 53
2524.10 68
2524.21 83
2524.33 98
2524.44 111
2524.56 121
2524.67 128
2524.79 132
2524.90 134
2525.02 136
2525.13 138
2525.25 141
2525.36 144
2525.48 147
2525.59 149
2525.71 149
2525.82 145
2525.94 139
2526.05 132
2526.17 123
2526.28 114
2526.40 107
2526.51 100
2526.63 94
2526.75 88
2526.86 83
2526.98 78
2527.09 73
2527.21 68
2527.32 64
2527.44 60
2527.55 56
2527.67 53
2527.78 50
2527.90 47
2528.01 44
2528.13 41
2528.24 39
2528.36 37
2528.47 35
2528.59 33
2528.70 30
2528.82 25
2528.93 19
2529.05 13
2529.16 7
2529.28 2
2529.40 0
2529.51 1
2529.63 4
2529.74 9
2529.86 15
2529.97 21
2530.09 26
2530.20 31
2530.32 35
2530.43 38
2530.55 41
2530.66 42
2530.78 40
2530.89 35
2531.01 27
2531.12 16
2531.24 3
2531.36 0
2531.47 0
2531.59 0
2531.70 0
2531.82 0
2531.93 0
2532.05 0
2532.16 0
2532.28 5
2532.39 10
2532.51 16
2532.62 24
2532.74 35
2532.85 47
2532.97 58
2533.09 67
2533.20 71
2533.32 69
2533.43 63
2533.55 53
2533.66 44
2533.78 38
2533.89 36
2534.01 39
2534.12 47
2534.24 55
2534.35 63
2534.47 66
2534.58 65
2534.70 59
2534.82 51
2534.93 42
2535.05 35
2535.16 30
2535.28 27
2535.39 26
2535.51 25
2535.62 23
2535.74 21
2535.85 21
2535.97 22
2536.09 25
2536.20 32
2536.32 40
2536.43 50
2536.55 58
2536.66 65
2536.78 68
2536.89 68
2537.01 67
2537.12 64
2537.24 63
2537.35 62
2537.47 65
2537.59 70
2537.70 76
2537.82 82
2537.93 87
2538.05 89
2538.16 88
2538.28 83
2538.39 75
2538.51 64
2538.62 54
2538.74 44
2538.86 36
2538.97 32
2539.09 31
2539.20 34
2539.32 39
2539.43 46
2539.55 52
2539.66 56
2539.78 58
2539.90 57
2540.01 54
2540.13 51
2540.24 50
2540.36 53
2540.47 59
2540.59 69
2540.70 81
2540.82 94
2540.93 105
2541.05 113
2541.17 117
2541.28 117
2541.40 114
2541.51 108
2541.63 102
2541.74 95
2541.86 88
2541.97 82
2542.09 78
2542.21 78
2542.32 81
2542.44 87
2542.55 97
2542.67 109
2542.78 119
2542.90 126
2543.01 128
2543.13 123
2543.25 112
2543.36 97
2543.48 81
2543.59 67
2543.71 57
2543.82 53
2543.94 53
2544.06 57
2544.17 64
2544.29 71
2544.40 76
2544.52 80
2544.63 82
2544.75 83
2544.86 84
2544.98 86
2545.10 88
2545.21 92
2545.33 96
2545.44 100
2545.56 102
2545.67 103
2545.79 104
2545.90 104
2546.02 107
2546.14 113
2546.25 125
2546.37 142
2546.48 164
2546.60 189
2546.71 212
2546.83 231
2546.95 242
2547.06 246
2547.18 240
2547.29 229
2547.41 213
2547.52 195
2547.64 177
2547.76 160
2547.87 145
2547.99 129
2548.10 113
2548.22 96
2548.33 78
2548.45 60
2548.57 42
2548.68 26
2548.80 14
2548.91 5
2549.03 0
2549.14 0
2549.26 0
2549.38 3
2549.49 7
2549.61 11
2549.72 14
2549.84 14
2549.95 11
2550.07 6
2550.19 0
2550.30 0
2550.42 0
2550.53 0
2550.65 0
2550.76 0
2550.88 7
2551.00 24
2551.11 43
2551.23 61
2551.34 76
2551.46 89
2551.57 97
2551.69 103
2551.81 108
2551.92 112
2552.04 116
2552.15 121
2552.27 124
2552.38 126
2552.50 125
2552.62 120
2552.73 111
2552.85 99
2552.96 85
2553.08 74
2553.20 65
2553.31 62
2553.43 64
2553.54 71
2553.66 81
2553.77 94
2553.89 105
2554.01 113
2554.12 116
2554.24 115
2554.35 109
2554.47 100
2554.59 89
2554.70 79
2554.82 70
2554.93 65
2555.05 63
2555.16 66
2555.28 71
2555.40 78
2555.51 85
2555.63 91
2555.74 95
2555.86 96
2555.98 94
2556.09 91
2556.21 88
2556.32 87
2556.44 90
2556.55 98
2556.67 110
2556.79 124
2556.90 138
2557.02 149
2557.13 154
2557.25 154
2557.37 148
2557.48 139
2557.60 128
2557.71 119
2557.83 114
2557.95 113
2558.06 115
2558.18 120
2558.29 125
2558.41 129
2558.53 131
2558.64 130
2558.76 127
2558.87 122
2558.99 117
2559.10 113
2559.22 112
2559.34 114
2559.45 119
2559.57 127
2559.68 137
2559.80 148
2559.92 158
2560.03 168
2560.15 175
2560.26 182
2560.38 186
2560.50 190
2560.61 192
2560.73 194
2560.84 195
2560.96 195
2561.08 196
2561.19 197
2561.31 199
2561.42 202
2561.54 207
2561.66 210
2561.77 212
2561.89 212
2562.00 207
2562.12 200
2562.24 190
2562.35 180
2562.47 172
2562.58 166
2562.70 165
2562.82 167
2562.93 172
2563.05 179
2563.16 184
2563.28 187
2563.40 187
2563.51 183
2563.63 175
2563.74 163
2563.86 148
2563.98 132
2564.09 114
2564.21 97
2564.32 80
2564.44 66
2564.56 56
2564.67 49
2564.79 48
2564.91 51
2565.02 59
2565.14 70
2565.25 84
2565.37 98
2565.49 111
2565.60 123
2565.72 132
2565.83 139
2565.95 143
2566.07 145
2566.18 144
2566.30 140
2566.41 134
2566.53 126
2566.65 118
2566.76 109
2566.88 103
2566.99 100
2567.11 101
2567.23 105
2567.34 111
2567.46 119
2567.58 125
2567.69 129
2567.81 130
2567.92 128
2568.04 123
2568.16 118
2568.27 113
2568.39 110
2568.50 109
2568.62 111
2568.74 116
2568.85 122
2568.97 128
2569.09 132
2569.20 134
2569.32 133
2569.43 129
2569.55 122
2569.67 114
2569.78 104
2569.90 95
2570.01 87
2570.13 80
2570.25 75
2570.36 71
2570.48 69
2570.60 70
2570.71 74
2570.83 79
2570.94 85
2571.06 91
2571.18 96
2571.29 97
2571.41 95
2571.53 89
2571.64 77
2571.76 62
2571.87 45
2571.99 27
2572.11 11
2572.22 0
2572.34 0
2572.46 0
2572.57 0
2572.69 0
2572.80 0
2572.92 0
2573.04 6
2573.15 10
2573.27 13
2573.39 15
2573.50 16
2573.62 16
2573.73 15
2573.85 12
2573.97 11
2574.08 10
2574.20 10
2574.32 11
2574.43 13
2574.55 14
2574.66 14
2574.78 10
2574.90 4
2575.01 0
2575.13 0
2575.25 0
2575.36 0
2575.48 0
2575.59 0
2575.71 1
2575.83 17
2575.94 36
2576.06 54
2576.18 72
2576.29 86
2576.41 97
2576.53 105
2576.64 109
2576.76 112
2576.87 113
2576.99 113
2577.11 112
2577.22 111
2577.34 109
2577.46 106
2577.57 102
2577.69 97
2577.80 93
2577.92 88
2578.04 85
2578.15 84
2578.27 84
2578.39 88
2578.50 96
2578.62 106
2578.74 119
2578.85 133
2578.97 148
2579.09 161
2579.20 173
2579.32 180
2579.43 185
2579.55 186
2579.67 185
2579.78 181
2579.90 176
2580.02 170
2580.13 163
2580.25 155
2580.37 146
2580.48 134
2580.60 119
2580.71 103
2580.83 85
2580.95 67
2581.06 51
2581.18 39
2581.30 31
2581.41 28
2581.53 28
2581.65 30
2581.76 33
2581.88 34
2582.00 33
2582.11 30
2582.23 26
2582.34 24
2582.46 24
2582.58 28
2582.69 36
2582.81 48
2582.93 62
2583.04 76
2583.16 88
2583.28 95
2583.39 98
2583.51 98
2583.63 94
2583.74 89
2583.86 83
2583.98 75
2584.09 67
2584.21 59
2584.33 52
2584.44 47
2584.56 44
2584.67 46
2584.79 52
2584.91 63
2585.02 76
2585.14 90
2585.26 105
2585.37 119
2585.49 132
2585.61 142
2585.72 150
2585.84 154
2585.96 156
2586.07 154
2586.19 149
2586.31 142
2586.42 134
2586.54 125
2586.66 116
2586.77 108
2586.89 100
2587.01 94
2587.12 90
2587.24 89
2587.36 91
2587.47 97
2587.59 104
2587.71 111
2587.82 116
2587.94 117
2588.05 112
2588.17 101
2588.29 85
2588.40 66
2588.52 48
2588.64 32
2588.75 20
2588.87 14
2588.99 14
2589.10 19
2589.22 29
2589.34 41
2589.45 55
2589.57 69
2589.69 83
2589.80 96
2589.92 107
2590.04 117
2590.15 125
2590.27 131
2590.39 135
2590.50 137
2590.62 138
2590.74 139
2590.85 141
2590.97 145
2591.09 151
2591.20 161
2591.32 173
2591.44 186
2591.55 199
2591.67 210
2591.79 216
2591.90 216
2592.02 209
2592.14 195
2592.25 175
2592.37 153
2592.49 130
2592.60 108
2592.72 87
2592.84 69
2592.95 53
2593.07 40
2593.19 30
2593.30 22
2593.42 16
2593.54 14
2593.65 15
2593.77 18
2593.89 21
2594.00 21
2594.12 18
2594.24 12
2594.35 3
2594.47 0
2594.59 0
2594.70 0
2594.82 0
2594.94 0
2595.06 0
2595.17 0
2595.29 5
2595.41 16
2595.52 26
2595.64 35
2595.76 41
2595.87 45
2595.99 47
2596.11 47
2596.22 47
2596.34 48
2596.46 51
2596.57 54
2596.69 60
2596.81 67
2596.92 77
2597.04 89
2597.16 102
2597.27 117
2597.39 132
2597.51 146
2597.62 156
2597.74 161
2597.86 161
2597.97 157
2598.09 150
2598.21 141
2598.33 134
2598.44 129
2598.56 126
2598.68 126
2598.79 127
2598.91 128
2599.03 129
2599.14 129
2599.26 126
2599.38 121
2599.49 112
2599.61 101
2599.73 87
2599.84 73
2599.96 60
2600.08 50
2600.19 43
2600.31 41
2600.43 44
2600.55 53
2600.66 66
2600.78 81
2600.90 98
2601.01 115
2601.13 129
2601.25 139
2601.36 144
2601.48 143
2601.60 137
2601.71 128
2601.83 116
2601.95 102
2602.06 88
2602.18 74
2602.30 62
2602.42 51
2602.53 42
2602.65 36
2602.77 33
2602.88 34
2603.00 37
2603.12 43
2603.23 50
2603.35 58
2603.47 65
2603.58 71
2603.70 75
2603.82 77
2603.94 77
2604.05 75
2604.17 73
2604.29 72
2604.40 71
2604.52 73
2604.64 77
2604.75 83
2604.87 91
2604.99 101
2605.11 112
2605.22 125
2605.34 137
2605.46 150
2605.57 162
2605.69 175
2605.81 186
2605.92 196
2606.04 205
2606.16 212
2606.28 214
2606.39 213
2606.51 208
2606.63 198
2606.74 183
2606.86 166
2606.98 148
2607.09 130
2607.21 115
2607.33 104
2607.45 97
2607.56 96
2607.68 99
2607.80 106
2607.91 115
2608.03 124
2608.15 133
2608.26 141
2608.38 146
2608.50 149
2608.62 150
2608.73 149
2608.85 147
2608.97 146
2609.08 145
2609.20 144
2609.32 144
2609.44 143
2609.55 141
2609.67 137
2609.79 131
2609.90 121
2610.02 110
2610.14 97
2610.25 84
2610.37 73
2610.49 63
2610.61 56
2610.72 50
2610.84 46
2610.96 42
2611.07 38
2611.19 34
2611.31 29
2611.43 25
2611.54 23
2611.66 24
2611.78 27
2611.89 33
2612.01 42
2612.13 52
2612.25 61
2612.36 69
2612.48 73
2612.60 74
2612.71 72
2612.83 66
2612.95 59
2613.07 51
2613.18 45
2613.30 41
2613.42 40
2613.53 42
2613.65 46
2613.77 51
2613.89 55
2614.00 58
2614.12 58
2614.24 55
2614.35 49
2614.47 41
2614.59 33
2614.71 26
2614.82 23
2614.94 23
2615.06 28
2615.17 36
2615.29 45
2615.41 54
2615.53 61
2615.64 65
2615.76 66
2615.88 63
2616.00 58
2616.11 52
2616.23 46
2616.35 41
2616.46 37
2616.58 33
2616.70 30
2616.82 27
2616.93 25
2617.05 23
2617.17 23
2617.28 25
2617.40 31
2617.52 39
2617.64 48
2617.75 58
2617.87 66
2617.99 74
2618.11 80
2618.22 85
2618.34 92
2618.46 100
2618.57 110
2618.69 121
2618.81 130
2618.93 135
2619.04 136
2619.16 133
2619.28 127
2619.40 120
2619.51 114
2619.63 111
2619.75 110
2619.87 110
2619.98 110
2620.10 109
2620.22 106
2620.33 102
2620.45 100
2620.57 101
2620.69 107
2620.80 117
2620.92 129
2621.04 142
2621.16 152
2621.27 158
2621.39 158
2621.51 155
2621.62 150
2621.74 144
2621.86 139
2621.98 135
2622.09 133
2622.21 131
2622.33 128
2622.45 123
2622.56 118
2622.68 112
2622.80 107
2622.92 103
2623.03 101
2623.15 98
2623.27 95
2623.39 90
2623.50 81
2623.62 71
2623.74 60
2623.86 51
2623.97 46
2624.09 45
2624.21 49
2624.32 56
2624.44 65
2624.56 74
2624.68 81
2624.79 87
2624.91 89
2625.03 90
2625.15 89
2625.26 86
2625.38 81
2625.50 76
2625.62 69
2625.73 63
2625.85 57
2625.97 52
2626.09 50
2626.20 48
2626.32 48
2626.44 48
2626.56 48
2626.67 46
2626.79 43
2626.91 39
2627.03 34
2627.14 30
2627.26 27
2627.38 25
2627.50 25
2627.61 26
2627.73 28
2627.85 30
2627.97 32
2628.08 36
2628.20 40
2628.32 46
2628.44 55
2628.55 64
2628.67 74
2628.79 82
2628.91 86
2629.02 87
2629.14 84
2629.26 78
2629.38 69
2629.49 61
2629.61 53
2629.73 48
2629.85 45
2629.96 45
2630.08 46
2630.20 47
2630.32 48
2630.43 47
2630.55 45
2630.67 41
2630.79 37
2630.90 33
2631.02 30
2631.14 29
2631.26 30
2631.37 33
2631.49 39
2631.61 47
2631.73 58
2631.84 71
2631.96 86
2632.08 103
2632.20 120
2632.31 136
2632.43 150
2632.55 160
2632.67 165
2632.78 165
2632.90 161
2633.02 153
2633.14 145
2633.26 137
2633.37 131
2633.49 127
2633.61 127
2633.73 129
2633.84 132
2633.96 137
2634.08 143
2634.20 151
2634.31 159
2634.43 169
2634.55 178
2634.67 186
2634.78 192
2634.90 193
2635.02 191
2635.14 183
2635.25 171
2635.37 156
2635.49 137
2635.61 116
2635.73 93
2635.84 71
2635.96 50
2636.08 33
2636.20 21
2636.31 13
2636.43 11
2636.55 15
2636.67 23
2636.78 35
2636.90 49
2637.02 64
2637.14 78
2637.26 90
2637.37 98
2637.49 102
2637.61 101
2637.73 97
2637.84 90
2637.96 81
2638.08 71
2638.20 59
2638.31 47
2638.43 35
2638.55 23
2638.67 13
2638.79 5
2638.90 1
2639.02 1
2639.14 2
2639.26 3
2639.37 2
2639.49 0
2639.61 0
2639.73 0
2639.85 0
2639.96 0
2640.08 0
2640.20 2
2640.32 11
2640.43 19
2640.55 25
2640.67 29
2640.79 31
2640.91 32
2641.02 33
2641.14 34
2641.26 37
2641.38 39
2641.49 41
2641.61 41
2641.73 40
2641.85 39
2641.97 37
2642.08 36
2642.20 36
2642.32 38
2642.44 40
2642.55 43
2642.67 44
2642.79 44
2642.91 44
2643.03 43
2643.14 43
2643.26 46
2643.38 51
2643.50 58
2643.61 67
2643.73 76
2643.85 84
2643.97 92
2644.09 99
2644.20 107
2644.32 117
2644.44 130
2644.56 143
2644.68 156
2644.79 167
2644.91 174
2645.03 177
2645.15 175
2645.26 169
2645.38 162
2645.50 153
2645.62 145
2645.74 136
2645.85 129
2645.97 122
2646.09 116
2646.21 110
2646.33 106
2646.44 102
2646.56 100
2646.68 99
2646.80 99
2646.92 100
2647.03 101
2647.15 102
2647.27 101
2647.39 100
2647.50 99
2647.62 97
2647.74 97
2647.86 98
2647.98 102
2648.09 107
2648.21 113
2648.33 117
2648.45 121
2648.57 122
2648.68 123
2648.80 123
2648.92 125
2649.04 129
2649.16 136
2649.27 142
2649.39 148
2649.51 151
2649.63 150
2649.75 145
2649.86 137
2649.98 128
2650.10 118
2650.22 111
2650.34 106
2650.45 104
2650.57 105
2650.69 109
2650.81 115
2650.93 121
2651.04 128
2651.16 136
2651.28 142
2651.40 148
2651.52 154
2651.63 159
2651.75 163
2651.87 165
2651.99 166
2652.11 164
2652.22 159
2652.34 154
2652.46 147
2652.58 140
2652.70 134
2652.81 129
2652.93 125
2653.05 122
2653.17 120
2653.29 118
2653.40 118
2653.52 118
2653.64 118
2653.76 120
2653.88 121
2653.99 122
2654.11 124
2654.23 126
2654.35 127
2654.47 129
2654.58 129
2654.70 127
2654.82 123
2654.94 117
2655.06 108
2655.18 98
2655.29 88
2655.41 77
2655.53 67
2655.65 57
2655.77 47
2655.88 38
2656.00 30
2656.12 22
2656.24 15
2656.36 10
2656.47 7
2656.59 6
2656.71 6
2656.83 6
2656.95 7
2657.07 7
2657.18 6
2657.30 5
2657.42 4
2657.54 4
2657.66 5
2657.77 7
2657.89 9
2658.01 10
2658.13 9
2658.25 5
2658.36 0
2658.48 0
2658.60 0
2658.72 0
2658.84 0
2658.96 0
2659.07 3
2659.19 13
2659.31 22
2659.43 27
2659.55 26
2659.66 21
2659.78 12
2659.90 2
2660.02 0
2660.14 0
2660.26 0
2660.37 0
2660.49 0
2660.61 0
2660.73 0
2660.85 0
2660.97 3
2661.08 14
2661.20 28
2661.32 41
2661.44 54
2661.56 63
2661.67 67
2661.79 66
2661.91 60
2662.03 51
2662.15 41
2662.27 33
2662.38 27
2662.50 25
2662.62 27
2662.74 34
2662.86 45
2662.98 59
2663.09 76
2663.21 93
2663.33 111
2663.45 127
2663.57 142
2663.68 153
2663.80 161
2663.92 165
2664.04 167
2664.16 167
2664.28 166
2664.39 164
2664.51 163
2664.63 161
2664.75 158
2664.87 155
2664.99 153
2665.10 151
2665.22 151
2665.34 153
2665.46 158
2665.58 164
2665.70 170
2665.81 176
2665.93 182
2666.05 186
2666.17 189
2666.29 191
2666.41 193
2666.52 196
2666.64 198
2666.76 201
2666.88 203
2667.00 205
2667.12 206
2667.23 206
2667.35 204
2667.47 200
2667.59 194
2667.71 185
2667.83 176
2667.94 166
2668.06 157
2668.18 150
2668.30 145
2668.42 141
2668.54 138
2668.66 136
2668.77 134
2668.89 134
2669.01 137
2669.13 142
2669.25 151
2669.37 163
2669.48 177
2669.60 189
2669.72 200
2669.84 206
2669.96 209
2670.08 208
2670.19 205
2670.31 200
2670.43 193
2670.55 186
2670.67 179
2670.79 171
2670.91 164
2671.02 159
2671.14 155
2671.26 155
2671.38 157
2671.50 160
2671.62 162
2671.73 163
2671.85 160
2671.97 154
2672.09 143
2672.21 130
2672.33 115
2672.45 100
2672.56 87
2672.68 78
2672.80 72
2672.92 72
2673.04 75
2673.16 82
2673.27 91
2673.39 100
2673.51 109
2673.63 115
2673.75 119
2673.87 120
2673.99 118
2674.10 115
2674.22 109
2674.34 102
2674.46 94
2674.58 86
2674.70 78
2674.82 72
2674.93 68
2675.05 67
2675.17 70
2675.29 76
2675.41 84
2675.53 93
2675.65 100
2675.76 104
2675.88 103
2676.00 98
2676.12 89
2676.24 77
2676.36 65
2676.47 53
2676.59 44
2676.71 38
2676.83 35
2676.95 35
2677.07 36
2677.19 37
2677.30 37
2677.42 34
2677.54 28
2677.66 20
2677.78 11
2677.90 2
2678.02 0
2678.14 0
2678.25 0
2678.37 0
2678.49 0
2678.61 0
2678.73 0
2678.85 0
2678.97 0
2679.08 4
2679.20 10
2679.32 18
2679.44 27
2679.56 36
2679.68 44
2679.80 50
2679.91 53
2680.03 55
2680.15 54
2680.27 51
2680.39 47
2680.51 42
2680.63 36
2680.75 31
2680.86 27
2680.98 25
2681.10 25
2681.22 26
2681.34 28
2681.46 31
2681.58 34
2681.69 35
2681.81 36
2681.93 35
2682.05 34
2682.17 34
2682.29 35
2682.41 40
2682.53 47
2682.64 56
2682.76 66
2682.88 77
2683.00 86
2683.12 93
2683.24 95
2683.36 95
2683.47 91
2683.59 85
2683.71 78
2683.83 71
2683.95 66
2684.07 62
2684.19 60
2684.31 57
2684.42 55
2684.54 51
2684.66 46
2684.78 39
2684.90 33
2685.02 26
2685.14 21
2685.26 19
2685.37 20
2685.49 24
2685.61 30
2685.73 38
2685.85 47
2685.97 57
2686.09 66
2686.21 74
2686.33 81
2686.44 87
2686.56 92
2686.68 94
2686.80 94
2686.92 91
2687.04 88
2687.16 84
2687.28 80
2687.39 78
2687.51 78
2687.63 79
2687.75 82
2687.87 85
2687.99 86
2688.11 85
2688.23 83
2688.34 79
2688.46 75
2688.58 74
2688.70 75
2688.82 80
2688.94 89
2689.06 99
2689.18 111
2689.30 121
2689.41 129
2689.53 135
2689.65 139
2689.77 142
2689.89 146
2690.01 151
2690.13 158
2690.25 166
2690.37 173
2690.48 180
2690.60 186
2690.72 189
2690.84 189
2690.96 187
2691.08 182
2691.20 176
2691.32 169
2691.44 161
2691.55 154
2691.67 147
2691.79 142
2691.91 140
2692.03 141
2692.15 146
2692.27 154
2692.39 164
2692.51 174
2692.62 182
2692.74 185
2692.86 183
2692.98 175
2693.10 163
2693.22 149
2693.34 135
2693.46 126
2693.58 120
2693.69 120
2693.81 124
2693.93 130
2694.05 135
2694.17 139
2694.29 142
2694.41 142
2694.53 141
2694.65 138
2694.77 134
2694.88 129
2695.00 120
2695.12 109
2695.24 94
2695.36 77
2695.48 59
2695.60 42
2695.72 26
2695.84 14
2695.96 6
2696.07 2
2696.19 2
2696.31 3
2696.43 5
2696.55 6
2696.67 6
2696.79 4
2696.91 1
2697.03 0
2697.15 0
2697.26 0
2697.38 0
2697.50 0
2697.62 0
2697.74 6
2697.86 12
2697.98 15
2698.10 15
2698.22 12
2698.34 6
2698.45 1
2698.57 0
2698.69 0
2698.81 0
2698.93 8
2699.05 21
2699.17 37
2699.29 55
2699.41 74
2699.53 91
2699.65 106
2699.76 118
2699.88 126
2700.00 130
2700.12 131
2700.24 128
2700.36 122
2700.48 115
2700.60 109
2700.72 106
2700.84 105
2700.96 108
2701.07 114
2701.19 121
2701.31 129
2701.43 135
2701.55 139
2701.67 140
2701.79 138
2701.91 135
2702.03 130
2702.15 124
2702.27 118
2702.39 113
2702.50 109
2702.62 107
2702.74 108
2702.86 109
2702.98 111
2703.10 112
2703.22 110
2703.34 105
2703.46 99
2703.58 91
2703.70 86
2703.81 85
2703.93 88
2704.05 96
2704.17 107
2704.29 118
2704.41 125
2704.53 126
2704.65 122
2704.77 112
2704.89 99
2705.01 84
2705.13 71
2705.25 61
2705.36 53
2705.48 47
2705.60 43
2705.72 39
2705.84 35
2705.96 32
2706.08 29
2706.20 29
2706.32 33
2706.44 41
2706.56 53
2706.68 69
2706.80 89
2706.91 108
2707.03 124
2707.15 136
2707.27 142
2707.39 142
2707.51 135
2707.63 125
2707.75 115
2707.87 105
2707.99 98
2708.11 93
2708.23 91
2708.35 90
2708.46 89
2708.58 87
2708.70 85
2708.82 81
2708.94 78
2709.06 74
2709.18 71
2709.30 67
2709.42 63
2709.54 59
2709.66 53
2709.78 48
2709.90 44
2710.02 40
2710.13 37
2710.25 35
2710.37 33
2710.49 31
2710.61 30
2710.73 28
2710.85 26
2710.97 23
2711.09 19
2711.21 14
2711.33 8
2711.45 1
2711.57 0
2711.69 0
2711.81 0
2711.92 0
2712.04 0
2712.16 0
2712.28 0
2712.40 2
2712.52 10
2712.64 17
2712.76 23
2712.88 26
2713.00 29
2713.12 30
2713.24 33
2713.36 38
2713.48 44
2713.60 53
2713.72 61
2713.83 70
2713.95 77
2714.07 82
2714.19 86
2714.31 88
2714.43 89
2714.55 89
2714.67 87
2714.79 81
2714.91 72
2715.03 59
2715.15 45
2715.27 31
2715.39 20
2715.51 14
2715.63 14
2715.75 18
2715.86 25
2715.98 33
2716.10 38
2716.22 42
2716.34 43
2716.46 42
2716.58 42
2716.70 44
2716.82 49
2716.94 57
2717.06 67
2717.18 79
2717.30 90
2717.42 100
2717.54 107
2717.66 111
2717.78 111
2717.90 108
2718.01 104
2718.13 102
2718.25 104
2718.37 111
2718.49 123
2718.61 140
2718.73 159
2718.85 176
2718.97 189
2719.09 197
2719.21 200
2719.33 199
2719.45 194
2719.57 189
2719.69 184
2719.81 181
2719.93 179
2720.05 180
2720.17 182
2720.29 186
2720.41 192
2720.52 199
2720.64 207
2720.76 213
2720.88 216
2721.00 214
2721.12 208
2721.24 197
2721.36 183
2721.48 167
2721.60 151
2721.72 137
2721.84 124
2721.96 112
2722.08 102
2722.20 92
2722.32 84
2722.44 77
2722.56 73
2722.68 73
2722.80 76
2722.92 82
2723.04 90
2723.16 99
2723.27 107
2723.39 112
2723.51 117
2723.63 121
2723.75 125
2723.87 131
2723.99 140
2724.11 151
2724.23 162
2724.35 172
2724.47 179
2724.59 182
2724.71 179
2724.83 172
2724.95 161
2725.07 148
2725.19 135
2725.31 123
2725.43 115
2725.55 111
2725.67 110
2725.79 112
2725.91 115
2726.03 117
2726.15 116
2726.27 112
2726.39 104
2726.50 94
2726.62 81
2726.74 68
2726.86 56
2726.98 45
2727.10 35
2727.22 27
2727.34 21
2727.46 17
2727.58 16
2727.70 17
2727.82 20
2727.94 24
2728.06 29
2728.18 32
2728.30 35
2728.42 36
2728.54 37
2728.66 38
2728.78 42
2728.90 47
2729.02 53
2729.14 60
2729.26 66
2729.38 70
2729.50 74
2729.62 77
2729.74 82
2729.86 91
2729.98 102
2730.10 117
2730.22 134
2730.34 150
2730.46 164
2730.58 175
2730.70 180
2730.81 182
2730.93 181
2731.05 178
2731.17 173
2731.29 168
2731.41 162
2731.53 156
2731.65 150
2731.77 142
2731.89 133
2732.01 122
2732.13 111
2732.25 98
2732.37 86
2732.49 74
2732.61 63
2732.73 54
2732.85 49
2732.97 47
2733.09 47
2733.21 49
2733.33 52
2733.45 54
2733.57 54
2733.69 51
2733.81 46
2733.93 39
2734.05 31
2734.17 23
2734.29 16
2734.41 11
2734.53 8
2734.65 8
2734.77 9
2734.89 10
2735.01 11
2735.13 12
2735.25 14
2735.37 15
2735.49 19
2735.61 24
2735.73 32
2735.85 42
2735.97 54
2736.09 65
2736.21 75
2736.33 83
2736.45 87
2736.57 90
2736.69 90
2736.81 90
2736.93 89
2737.05 88
2737.17 86
2737.29 84
2737.41 80
2737.53 76
2737.65 71
2737.77 65
2737.89 59
2738.01 55
2738.13 51
2738.25 49
2738.37 48
2738.49 51
2738.61 55
2738.73 61
2738.85 67
2738.96 73
2739.08 77
2739.20 79
2739.32 79
2739.44 76
2739.56 72
2739.68 68
2739.80 64
2739.92 59
2740.04 55
2740.16 50
2740.28 44
2740.40 37
2740.52 30
2740.64 25
2740.76 22
2740.88 22
2741.00 25
2741.12 30
2741.24 34
2741.36 36
2741.48 34
2741.60 29
2741.72 20
2741.84 9
2741.96 0
2742.08 0
2742.20 0
2742.32 0
2742.44 0
2742.56 0
2742.68 0
2742.80 0
2742.92 0
2743.04 5
2743.16 16
2743.28 30
2743.40 46
2743.52 61
2743.64 76
2743.76 90
2743.88 105
2744.00 120
2744.12 137
2744.25 155
2744.37 173
2744.49 190
2744.61 205
2744.73 218
2744.85 227
2744.97 234
2745.09 240
2745.21 243
2745.33 244
2745.45 242
2745.57 238
2745.69 231
2745.81 223
2745.93 214
2746.05 206
2746.17 201
2746.29 197
2746.41 197
2746.53 199
2746.65 201
2746.77 205
2746.89 207
2747.01 209
2747.13 209
2747.25 207
2747.37 204
2747.49 200
2747.61 196
2747.73 191
2747.85 185
2747.97 180
2748.09 175
2748.21 171
2748.33 166
2748.45 160
2748.57 152
2748.69 143
2748.81 133
2748.93 120
2749.05 106
2749.17 91
2749.29 76
2749.41 61
2749.53 46
2749.65 32
2749.77 20
2749.89 10
2750.01 3
2750.13 0
2750.25 0
2750.37 0
2750.49 2
2750.61 5
2750.73 9
2750.85 13
2750.97 17
2751.09 23
2751.21 30
2751.33 40
2751.45 52
2751.57 65
2751.69 77
2751.81 89
2751.93 97
2752.05 102
2752.17 102
2752.29 100
2752.42 95
2752.54 90
2752.66 85
2752.78 80
2752.90 76
2753.02 72
2753.14 68
2753.26 64
2753.38 61
2753.50 59
2753.62 59
2753.74 61
2753.86 64
2753.98 67
2754.10 69
2754.22 68
2754.34 64
2754.46 59
2754.58 51
2754.70 43
2754.82 35
2754.94 27
2755.06 21
2755.18 15
2755.30 10
2755.42 6
2755.54 4
2755.66 4
2755.78 6
2755.90 12
2756.02 22
2756.14 34
2756.26 47
2756.38 62
2756.50 74
2756.63 84
2756.75 88
2756.87 87
2756.99 79
2757.11 68
2757.23 54
2757.35 39
2757.47 27
2757.59 19
2757.71 15
2757.83 16
2757.95 19
2758.07 22
2758.19 25
2758.31 27
2758.43 28
2758.55 30
2758.67 34
2758.79 42
2758.91 55
2759.03 73
2759.15 91
2759.27 109
2759.39 122
2759.51 129
2759.63 129
2759.75 123
2759.87 113
2760.00 101
2760.12 91
2760.24 83
2760.36 79
2760.48 76
2760.60 75
2760.72 74
2760.84 71
2760.96 65
2761.08 57
2761.20 48
2761.32 38
2761.44 29
2761.56 20
2761.68 14
2761.80 9
2761.92 6
2762.04 4
2762.16 2
2762.28 1
2762.40 0
2762.52 0
2762.64 0
2762.77 0
2762.89 0
2763.01 0
2763.13 0
2763.25 0
2763.37 9
2763.49 21
2763.61 34
2763.73 47
2763.85 59
2763.97 67
2764.09 73
2764.21 75
2764.33 74
2764.45 72
2764.57 69
2764.69 67
2764.81 66
2764.93 68
2765.05 71
2765.18 75
2765.30 80
2765.42 86
2765.54 92
2765.66 97
2765.78 102
2765.90 107
2766.02 111
2766.14 114
2766.26 115
2766.38 114
2766.50 112
2766.62 109
2766.74 107
2766.86 106
2766.98 110
2767.10 117
2767.22 128
2767.34 142
2767.47 157
2767.59 169
2767.71 178
2767.83 182
2767.95 181
2768.07 175
2768.19 165
2768.31 153
2768.43 139
2768.55 125
2768.67 112
2768.79 100
2768.91 91
2769.03 83
2769.15 78
2769.27 75
2769.39 73
2769.52 70
2769.64 66
2769.76 59
2769.88 50
2770.00 40
2770.12 31
2770.24 24
2770.36 21
2770.48 21
2770.60 25
2770.72 30
2770.84 34
2770.96 36
2771.08 35
2771.20 31
2771.32 24
2771.45 17
2771.57 12
2771.69 9
2771.81 7
2771.93 6
2772.05 5
2772.17 4
2772.29 0
2772.41 0
2772.53 0
2772.65 0
2772.77 0
2772.89 0
2773.01 0
2773.14 6
2773.26 23
2773.38 43
2773.50 66
2773.62 88
2773.74 108
2773.86 125
2773.98 136
2774.10 142
2774.22 145
2774.34 145
2774.46 147
2774.58 150
2774.70 158
2774.82 170
2774.95 184
2775.07 200
2775.19 214
2775.31 226
2775.43 233
2775.55 237
2775.67 238
2775.79 238
2775.91 238
2776.03 240
2776.15 245
2776.27 251
2776.39 258
2776.52 264
2776.64 268
2776.76 268
2776.88 263
2777.00 255
2777.12 242
2777.24 228
2777.36 212
2777.48 197
2777.60 185
2777.72 175
2777.84 168
2777.96 164
2778.09 163
2778.21 165
2778.33 168
2778.45 173
2778.57 177
2778.69 181
2778.81 183
2778.93 182
2779.05 177
2779.17 167
2779.29 154
2779.41 138
2779.54 120
2779.66 103
2779.78 88
2779.90 76
2780.02 69
2780.14 67
2780.26 69
2780.38 74
2780.50 82
2780.62 91
2780.74 101
2780.86 111
2780.99 123
2781.11 134
2781.23 145
2781.35 155
2781.47 163
2781.59 168
2781.71 169
2781.83 168
2781.95 164
2782.07 159
2782.19 156
2782.32 153
2782.44 152
2782.56 152
2782.68 152
2782.80 152
2782.92 153
2783.04 153
2783.16 155
2783.28 160
2783.40 167
2783.52 177
2783.64 186
2783.77 194
2783.89 198
2784.01 198
2784.13 192
2784.25 181
2784.37 167
2784.49 150
2784.61 135
2784.73 120
2784.85 108
2784.98 100
2785.10 95
2785.22 94
2785.34 95
2785.46 98
2785.58 100
2785.70 102
2785.82 103
2785.94 101
2786.06 97
2786.18 91
2786.31 86
2786.43 81
2786.55 78
2786.67 77
2786.79 77
2786.91 79
2787.03 81
2787.15 84
2787.27 88
2787.39 91
2787.52 95
2787.64 99
2787.76 104
2787.88 109
2788.00 113
2788.12 117
2788.24 120
2788.36 123
2788.48 126
2788.60 130
2788.73 135
2788.85 140
2788.97 144
2789.09 146
2789.21 146
2789.33 143
2789.45 137
2789.57 129
2789.69 121
2789.82 112
2789.94 102
2790.06 91
2790.18 81
2790.30 70
2790.42 61
2790.54 54
2790.66 51
2790.78 51
2790.90 56
2791.03 64
2791.15 73
2791.27 82
2791.39 89
2791.51 95
2791.63 98
2791.75 100
2791.87 99
2791.99 97
2792.12 93
2792.24 87
2792.36 79
2792.48 69
2792.60 58
2792.72 47
2792.84 38
2792.96 32
2793.08 30
2793.21 33
2793.33 38
2793.45 45
2793.57 52
2793.69 57
2793.81 59
2793.93 56
2794.05 51
2794.17 43
2794.30 34
2794.42 26
2794.54 19
2794.66 14
2794.78 11
2794.90 10
2795.02 10
2795.14 12
2795.27 14
2795.39 17
2795.51 19
2795.63 21
2795.75 22
2795.87 22
2795.99 22
2796.11 22
2796.23 24
2796.36 28
2796.48 35
2796.60 44
2796.72 56
2796.84 68
2796.96 78
2797.08 86
2797.20 90
2797.33 90
2797.45 88
2797.57 83
2797.69 77
2797.81 72
2797.93 68
2798.05 66
2798.17 67
2798.30 70
2798.42 75
2798.54 81
2798.66 86
2798.78 89
2798.90 91
2799.02 90
2799.14 86
2799.27 82
2799.39 78
2799.51 76
2799.63 78
2799.75 83
2799.87 93
2799.99 105
2800.11 119
2800.24 132
2800.36 142
2800.48 149
2800.60 152
2800.72 151
2800.84 148
2800.96 142
2801.08 134
2801.21 124
2801.33 111
2801.45 96
2801.57 79
2801.69 64
2801.81 52
2801.93 44
2802.05 42
2802.18 45
2802.30 52
2802.42 61
2802.54 70
2802.66 79
2802.78 87
2802.90 94
2803.03 101
2803.15 107
2803.27 111
2803.39 113
2803.51 111
2803.63 107
2803.75 101
2803.88 95
2804.00 92
2804.12 91
2804.24 93
2804.36 97
2804.48 103
2804.60 110
2804.72 115
2804.85 120
2804.97 122
2805.09 123
2805.21 123
2805.33 121
2805.45 117
2805.57 111
2805.70 104
2805.82 95
2805.94 85
2806.06 73
2806.18 60
2806.30 47
2806.42 33
2806.55 19
2806.67 6
2806.79 0
2806.91 0
2807.03 0
2807.15 0
2807.27 0
2807.40 0
2807.52 0
2807.64 0
2807.76 0
2807.88 12
2808.00 28
2808.12 46
2808.25 65
2808.37 81
2808.49 92
2808.61 99
2808.73 99
2808.85 97
2808.97 92
2809.10 89
2809.22 88
2809.34 91
2809.46 96
2809.58 102
2809.70 107
2809.82 110
2809.95 109
2810.07 106
2810.19 99
2810.31 91
2810.43 83
2810.55 74
2810.68 66
2810.80 58
2810.92 50
2811.04 42
2811.16 34
2811.28 27
2811.40 20
2811.53 16
2811.65 14
2811.77 16
2811.89 23
2812.01 33
2812.13 46
2812.25 61
2812.38 76
2812.50 89
2812.62 98
2812.74 103
2812.86 103
2812.98 99
2813.11 93
2813.23 86
2813.35 79
2813.47 72
2813.59 67
2813.71 63
2813.84 58
2813.96 54
2814.08 49
2814.20 44
2814.32 38
2814.44 32
2814.56 26
2814.69 21
2814.81 16
2814.93 13
2815.05 11
2815.17 11
2815.29 14
2815.42 18
2815.54 25
2815.66 34
2815.78 42
2815.90 50
2816.02 54
2816.15 54
2816.27 50
2816.39 41
2816.51 31
2816.63 20
2816.75 12
2816.88 9
2817.00 11
2817.12 18
2817.24 29
2817.36 41
2817.48 53
2817.61 63
2817.73 69
2817.85 72
2817.97 74
2818.09 75
2818.21 77
2818.34 82
2818.46 89
2818.58 98
2818.70 108
2818.82 117
2818.94 123
2819.07 127
2819.19 128
2819.31 126
2819.43 122
2819.55 118
2819.67 112
2819.80 107
2819.92 102
2820.04 98
2820.16 95
2820.28 93
2820.40 94
2820.53 98
2820.65 104
2820.77 111
2820.89 119
2821.01 127
2821.13 134
2821.26 140
2821.38 145
2821.50 150
2821.62 156
2821.74 161
2821.86 167
2821.99 171
2822.11 175
2822.23 177
2822.35 177
2822.47 176
2822.60 172
2822.72 168
2822.84 164
2822.96 160
2823.08 155
2823.20 149
2823.33 142
2823.45 133
2823.57 121
2823.69 107
2823.81 91
2823.93 75
2824.06 61
2824.18 51
2824.30 46
2824.42 46
2824.54 51
2824.67 59
2824.79 69
2824.91 78
2825.03 85
2825.15 89
2825.27 92
2825.40 92
2825.52 91
2825.64 90
2825.76 87
2825.88 85
2826.01 84
2826.13 83
2826.25 82
2826.37 82
2826.49 82
2826.61 83
2826.74 82
2826.86 81
2826.98 80
2827.10 79
2827.22 78
2827.35 75
2827.47 70
2827.59 61
2827.71 49
2827.83 33
2827.96 14
2828.08 0
2828.20 0
2828.32 0
2828.44 0
2828.56 0
2828.69 0
2828.81 0
2828.93 0
2829.05 5
2829.17 20
2829.30 33
2829.42 44
2829.54 52
2829.66 57
2829.78 57
2829.91 54
2830.03 49
2830.15 43
2830.27 39
2830.39 38
2830.52 41
2830.64 49
2830.76 60
2830.88 72
2831.00 86
2831.12 98
2831.25 107
2831.37 112
2831.49 114
2831.61 112
2831.73 109
2831.86 105
2831.98 103
2832.10 102
2832.22 104
2832.34 108
2832.47 114
2832.59 122
2832.71 131
2832.83 141
2832.95 153
2833.08 165
2833.20 176
2833.32 185
2833.44 192
2833.56 195
2833.69 196
2833.81 194
2833.93 193
2834.05 195
2834.17 200
2834.30 209
2834.42 221
2834.54 232
2834.66 242
2834.78 246
2834.91 244
2835.03 235
2835.15 221
2835.27 204
2835.39 187
2835.52 171
2835.64 159
2835.76 150
2835.88 146
2836.00 142
2836.13 140
2836.25 137
2836.37 132
2836.49 126
2836.62 119
2836.74 111
2836.86 103
2836.98 97
2837.10 94
2837.23 94
2837.35 97
2837.47 103
2837.59 109
2837.71 116
2837.84 119
2837.96 118
2838.08 110
2838.20 97
2838.32 79
2838.45 59
2838.57 40
2838.69 25
2838.81 15
2838.93 12
2839.06 15
2839.18 22
2839.30 30
2839.42 37
2839.55 42
2839.67 43
2839.79 42
2839.91 38
2840.03 33
2840.16 28
2840.28 26
2840.40 25
2840.52 26
2840.64 29
2840.77 32
2840.89 35
2841.01 37
2841.13 39
2841.26 41
2841.38 42
2841.50 45
2841.62 49
2841.74 55
2841.87 62
2841.99 71
2842.11 80
2842.23 89
2842.36 96
2842.48 103
2842.60 108
2842.72 112
2842.84 116
2842.97 121
2843.09 127
2843.21 134
2843.33 140
2843.45 146
2843.58 150
2843.70 153
2843.82 153
2843.94 153
2844.07 151
2844.19 148
2844.31 145
2844.43 141
2844.55 137
2844.68 135
2844.80 133
2844.92 134
2845.04 137
2845.17 143
2845.29 151
2845.41 159
2845.53 165
2845.66 168
2845.78 167
2845.90 161
2846.02 151
2846.14 139
2846.27 125
2846.39 112
2846.51 101
2846.63 94
2846.76 90
2846.88 90
2847.00 93
2847.12 96
2847.24 99
2847.37 100
2847.49 99
2847.61 95
2847.73 90
2847.86 84
2847.98 79
2848.10 73
2848.22 68
2848.35 64
2848.47 61
2848.59 58
2848.71 55
2848.83 52
2848.96 51
2849.08 50
2849.20 49
2849.32 49
2849.45 49
2849.57 48
2849.69 45
2849.81 41
2849.94 34
2850.06 26
2850.18 18
2850.30 11
2850.43 8
2850.55 11
2850.67 19
2850.79 32
2850.91 48
2851.04 65
2851.16 79
2851.28 88
2851.40 91
2851.53 90
2851.65 83
2851.77 76
2851.89 69
2852.02 65
2852.14 66
2852.26 71
2852.38 79
2852.51 88
2852.63 96
2852.75 100
2852.87 100
2853.00 96
2853.12 87
2853.24 76
2853.36 62
2853.48 48
2853.61 33
2853.73 18
2853.85 5
2853.97 0
2854.10 0
2854.22 0
2854.34 0
2854.46 0
2854.59 10
2854.71 21
2854.83 32
2854.95 42
2855.08 51
2855.20 58
2855.32 64
2855.44 71
2855.57 77
2855.69 84
2855.81 89
2855.93 93
2856.06 93
2856.18 91
2856.30 87
2856.42 82
2856.55 77
2856.67 76
2856.79 77
2856.91 82
2857.04 89
2857.16 99
2857.28 109
2857.40 117
2857.53 124
2857.65 129
2857.77 132
2857.89 133
2858.02 133
2858.14 133
2858.26 134
2858.38 136
2858.51 140
2858.63 145
2858.75 150
2858.87 155
2859.00 159
2859.12 160
2859.24 159
2859.36 153
2859.49 144
2859.61 132
2859.73 116
2859.85 99
2859.98 81
2860.10 65
2860.22 52
2860.34 44
2860.47 40
2860.59 40
2860.71 44
2860.84 50
2860.96 56
2861.08 62
2861.20 66
2861.33 67
2861.45 67
2861.57 63
2861.69 57
2861.82 49
2861.94 40
2862.06 32
2862.18 26
2862.31 23
2862.43 23
2862.55 26
2862.67 30
2862.80 33
2862.92 34
2863.04 33
2863.16 29
2863.29 24
2863.41 17
2863.53 11
2863.66 5
2863.78 0
2863.90 0
2864.02 0
2864.15 0
2864.27 0
2864.39 0
2864.51 0
2864.64 1
2864.76 6
2864.88 10
2865.00 12
2865.13 11
2865.25 7
2865.37 2
2865.50 0
2865.62 0
2865.74 0
2865.86 3
2865.99 16
2866.11 33
2866.23 50
2866.35 66
2866.48 78
2866.60 85
2866.72 85
2866.85 81
2866.97 74
2867.09 68
2867.21 63
2867.34 62
2867.46 63
2867.58 65
2867.70 67
2867.83 67
2867.95 65
2868.07 61
2868.20 56
2868.32 52
2868.44 49
2868.56 47
2868.69 47
2868.81 48
2868.93 50
2869.05 53
2869.18 58
2869.30 66
2869.42 75
2869.55 88
2869.67 102
2869.79 118
2869.91 133
2870.04 146
2870.16 157
2870.28 164
2870.40 166
2870.53 165
2870.65 158
2870.77 148
2870.90 136
2871.02 121
2871.14 105
2871.26 90
2871.39 75
2871.51 62
2871.63 52
2871.76 45
2871.88 43
2872.00 46
2872.12 54
2872.25 66
2872.37 80
2872.49 95
2872.62 107
2872.74 116
2872.86 121
2872.98 123
2873.11 124
2873.23 124
2873.35 126
2873.48 130
2873.60 135
2873.72 139
2873.84 141
2873.97 141
2874.09 137
2874.21 129
2874.34 120
2874.46 110
2874.58 103
2874.70 100
2874.83 101
2874.95 106
2875.07 115
2875.20 124
2875.32 134
2875.44 142
2875.56 147
2875.69 151
2875.81 155
2875.93 157
2876.06 160
2876.18 161
2876.30 161
2876.42 159
2876.55 155
2876.67 150
2876.79 144
2876.92 141
2877.04 141
2877.16 145
2877.29 153
2877.41 164
2877.53 176
2877.65 186
2877.78 193
2877.90 196
2878.02 194
2878.15 188
2878.27 179
2878.39 168
2878.51 156
2878.64 143
2878.76 129
2878.88 115
2879.01 100
2879.13 86
2879.25 72
2879.38 60
2879.50 49
2879.62 40
2879.74 34
2879.87 30
2879.99 29
2880.11 30
2880.24 32
2880.36 33
2880.48 34
2880.61 33
2880.73 31
2880.85 29
2880.97 27
2881.10 27
2881.22 32
2881.34 39
2881.47 50
2881.59 63
2881.71 75
2881.84 84
2881.96 90
2882.08 92
2882.20 92
2882.33 90
2882.45 89
2882.57 89
2882.70 91
2882.82 94
2882.94 98
2883.07 101
2883.19 103
2883.31 102
2883.44 99
2883.56 92
2883.68 83
2883.80 71
2883.93 58
2884.05 44
2884.17 33
2884.30 26
2884.42 26
2884.54 33
2884.67 46
2884.79 62
2884.91 80
2885.04 94
2885.16 102
2885.28 104
2885.40 99
2885.53 91
2885.65 80
2885.77 70
2885.90 59
2886.02 49
2886.14 38
2886.27 26
2886.39 14
2886.51 1
2886.64 0
2886.76 0
2886.88 0
2887.01 0
2887.13 0
2887.25 3
2887.37 16
2887.50 28
2887.62 37
2887.74 41
2887.87 41
2887.99 36
2888.11 27
2888.24 17
2888.36 6
2888.48 0
2888.61 0
2888.73 0
2888.85 0
2888.98 0
2889.10 0
2889.22 0
2889.35 0
2889.47 1
2889.59 10
2889.72 21
2889.84 35
2889.96 52
2890.08 71
2890.21 90
2890.33 108
2890.45 122
2890.58 130
2890.70 131
2890.82 127
2890.95 117
2891.07 107
2891.19 96
2891.32 89
2891.44 86
2891.56 87
2891.69 91
2891.81 98
2891.93 105
2892.06 112
2892.18 119
2892.30 124
2892.43 127
2892.55 129
2892.67 129
2892.80 129
2892.92 127
2893.04 125
2893.17 122
2893.29 118
2893.41 114
2893.54 109
2893.66 103
2893.78 96
2893.91 88
2894.03 79
2894.15 71
2894.28 63
2894.40 56
2894.52 50
2894.65 45
2894.77 41
2894.89 39
2895.02 37
2895.14 34
2895.26 32
2895.39 29
2895.51 27
2895.63 25
2895.76 24
2895.88 25
2896.00 27
2896.13 29
2896.25 31
2896.37 31
2896.50 30
2896.62 28
2896.74 25
2896.87 22
2896.99 21
2897.11 21
2897.24 23
2897.36 27
2897.48 32
2897.61 38
2897.73 44
2897.85 50
2897.98 55
2898.10 59
2898.22 62
2898.35 62
2898.47 62
2898.59 60
2898.72 57
2898.84 55
2898.96 54
2899.09 55
2899.21 58
2899.33 65
2899.46 74
2899.58 84
2899.70 95
2899.83 106
2899.95 115
2900.07 122
2900.20 127
2900.32 132
2900.44 137
2900.57 144
2900.69 153
2900.81 163
2900.94 173
2901.06 183
2901.18 192
2901.31 198
2901.43 201
2901.55 201
2901.68 199
2901.80 194
2901.92 186
2902.05 176
2902.17 166
2902.30 156
2902.42 150
2902.54 149
2902.67 154
2902.79 165
2902.91 181
2903.04 200
2903.16 218
2903.28 233
2903.41 244
2903.53 248
2903.65 245
2903.78 237
2903.90 226
2904.02 213
2904.15 200
2904.27 190
2904.39 183
2904.52 179
2904.64 177
2904.77 175
2904.89 173
2905.01 169
2905.14 164
2905.26 158
2905.38 154
2905.51 150
2905.63 148
2905.75 147
2905.88 144
2906.00 139
2906.12 131
2906.25 119
2906.37 105
2906.49 90
2906.62 76
2906.74 64
2906.87 55
2906.99 51
2907.11 52
2907.24 57
2907.36 66
2907.48 76
2907.61 87
2907.73 95
2907.85 97
2907.98 93
2908.10 83
2908.22 68
2908.35 50
2908.47 33
2908.60 17
2908.72 4
2908.84 0
2908.97 0
2909.09 0
2909.21 0
2909.34 0
2909.46 0
2909.58 11
2909.71 26
2909.83 42
2909.96 57
2910.08 70
2910.20 79
2910.33 84
2910.45 83
2910.57 79
2910.70 70
2910.82 61
2910.94 51
2911.07 42
2911.19 35
2911.32 32
2911.44 32
2911.56 35
2911.69 40
2911.81 46
2911.93 51
2912.06 56
2912.18 59
2912.30 62
2912.43 64
2912.55 66
2912.68 67
2912.80 69
2912.92 69
2913.05 67
2913.17 64
2913.29 60
2913.42 55
2913.54 51
2913.67 46
2913.79 41
2913.91 37
2914.04 32
2914.16 26
2914.28 20
2914.41 12
2914.53 6
2914.66 0
2914.78 0
2914.90 0
2915.03 0
2915.15 0
2915.27 0
2915.40 0
2915.52 0
2915.65 0
2915.77 0
2915.89 2
2916.02 12
2916.14 26
2916.26 42
2916.39 59
2916.51 73
2916.64 82
2916.76 85
2916.88 81
2917.01 72
2917.13 59
2917.25 45
2917.38 33
2917.50 23
2917.63 17
2917.75 15
2917.87 14
2918.00 16
2918.12 19
2918.24 24
2918.37 31
2918.49 40
2918.62 51
2918.74 63
2918.86 75
2918.99 86
2919.11 94
2919.24 101
2919.36 105
2919.48 109
2919.61 112
2919.73 113
2919.85 113
2919.98 111
2920.10 106
2920.23 98
2920.35 86
2920.47 71
2920.60 55
2920.72 38
2920.85 23
2920.97 11
2921.09 3
2921.22 0
2921.34 0
2921.46 0
2921.59 0
2921.71 0
2921.84 0
2921.96 0
2922.08 0
2922.21 0
2922.33 0
2922.46 4
2922.58 13
2922.70 23
2922.83 34
2922.95 43
2923.08 51
2923.20 57
2923.32 61
2923.45 65
2923.57 67
2923.69 69
2923.82 71
2923.94 72
2924.07 73
2924.19 74
2924.31 73
2924.44 71
2924.56 68
2924.69 62
2924.81 55
2924.93 47
2925.06 39
2925.18 34
2925.31 32
2925.43 34
2925.55 42
2925.68 53
2925.80 66
2925.93 79
2926.05 89
2926.17 95
2926.30 96
2926.42 95
2926.55 93
2926.67 92
2926.79 94
2926.92 100
2927.04 108
2927.17 120
2927.29 132
2927.41 145
2927.54 157
2927.66 166
2927.79 172
2927.91 174
2928.03 173
2928.16 169
2928.28 163
2928.41 156
2928.53 148
2928.65 142
2928.78 137
2928.90 134
2929.03 132
2929.15 133
2929.27 135
2929.40 140
2929.52 146
2929.65 152
2929.77 158
2929.89 162
2930.02 165
2930.14 166
2930.27 166
2930.39 165
2930.51 164
2930.64 163
2930.76 163
2930.89 163
2931.01 164
2931.13 163
2931.26 162
2931.38 159
2931.51 154
2931.63 147
2931.76 139
2931.88 131
2932.00 123
2932.13 117
2932.25 112
2932.38 107
2932.50 104
2932.62 103
2932.75 102
2932.87 104
2933.00 107
2933.12 111
2933.24 116
2933.37 121
2933.49 125
2933.62 128
2933.74 129
2933.87 130
2933.99 129
2934.11 128
2934.24 127
2934.36 125
2934.49 123
2934.61 120
2934.73 116
2934.86 111
2934.98 107
2935.11 105
2935.23 103
2935.36 103
2935.48 103
2935.60 104
2935.73 104
2935.85 102
2935.98 99
2936.10 94
2936.22 88
2936.35 80
2936.47 72
2936.60 64
2936.72 56
2936.85 50
2936.97 45
2937.09 41
2937.22 39
2937.34 37
2937.47 34
2937.59 30
2937.71 24
2937.84 16
2937.96 8
2938.09 0
2938.21 0
2938.34 0
2938.46 0
2938.58 0
2938.71 0
2938.83 0
2938.96 0
2939.08 0
2939.21 3
2939.33 12
2939.45 23
2939.58 35
2939.70 46
2939.83 57
2939.95 66
2940.08 73
2940.20 78
2940.32 82
2940.45 84
2940.57 86
2940.70 87
2940.82 87
2940.95 86
2941.07 84
2941.19 81
2941.32 75
2941.44 68
2941.57 59
2941.69 50
2941.82 40
2941.94 30
2942.06 21
2942.19 14
2942.31 10
2942.44 9
2942.56 12
2942.69 18
2942.81 26
2942.93 37
2943.06 50
2943.18 65
2943.31 83
2943.43 103
2943.56 126
2943.68 151
2943.80 177
2943.93 203
2944.05 227
2944.18 248
2944.30 263
2944.43 273
2944.55 277
2944.68 276
2944.80 271
2944.92 266
2945.05 260
2945.17 256
2945.30 253
2945.42 251
2945.55 250
2945.67 249
2945.79 247
2945.92 243
2946.04 240
2946.17 236
2946.29 233
2946.42 230
2946.54 228
2946.67 225
2946.79 223
2946.91 221
2947.04 219
2947.16 217
2947.29 216
2947.41 215
2947.54 215
2947.66 214
2947.79 213
2947.91 210
2948.03 205
2948.16 198
2948.28 188
2948.41 175
2948.53 159
2948.66 141
2948.78 122
2948.91 104
2949.03 87
2949.15 74
2949.28 66
2949.40 64
2949.53 70
2949.65 80
2949.78 95
2949.90 113
2950.03 131
2950.15 149
2950.27 165
2950.40 179
2950.52 189
2950.65 195
2950.77 196
2950.90 191
2951.02 183
2951.15 171
2951.27 158
2951.40 146
2951.52 137
2951.64 132
2951.77 132
2951.89 135
2952.02 141
2952.14 147
2952.27 153
2952.39 156
2952.52 156
2952.64 152
2952.76 145
2952.89 135
2953.01 126
2953.14 119
2953.26 114
2953.39 113
2953.51 115
2953.64 118
2953.76 119
2953.89 117
2954.01 112
2954.13 103
2954.26 91
2954.38 80
2954.51 70
2954.63 62
2954.76 58
2954.88 59
2955.01 63
2955.13 70
2955.26 80
2955.38 91
2955.51 102
2955.63 112
2955.75 120
2955.88 123
2956.00 122
2956.13 117
2956.25 109
2956.38 101
2956.50 94
2956.63 91
2956.75 93
2956.88 100
2957.00 109
2957.13 120
2957.25 129
2957.37 134
2957.50 134
2957.62 129
2957.75 120
2957.87 109
2958.00 97
2958.12 86
2958.25 76
2958.37 67
2958.50 58
2958.62 49
2958.75 41
2958.87 35
2959.00 31
2959.12 30
2959.24 32
2959.37 37
2959.49 43
2959.62 48
2959.74 50
2959.87 48
2959.99 43
2960.12 33
2960.24 22
2960.37 11
2960.49 3
2960.62 0
2960.74 0
2960.87 0
2960.99 0
2961.11 0
2961.24 0
2961.36 0
2961.49 0
2961.61 0
2961.74 0
2961.86 4
2961.99 12
2962.11 22
2962.24 33
2962.36 43
2962.49 53
2962.61 61
2962.74 68
2962.86 74
2962.99 80
2963.11 85
2963.24 89
2963.36 91
2963.48 92
2963.61 90
2963.73 85
2963.86 79
2963.98 71
2964.11 61
2964.23 52
2964.36 44
2964.48 37
2964.61 32
2964.73 29
2964.86 29
2964.98 31
2965.11 33
2965.23 36
2965.36 38
2965.48 38
2965.61 37
2965.73 34
2965.86 30
2965.98 27
2966.11 24
2966.23 23
2966.36 24
2966.48 29
2966.60 37
2966.73 49
2966.85 62
2966.98 76
2967.10 88
2967.23 97
2967.35 103
2967.48 104
2967.60 102
2967.73 97
2967.85 90
2967.98 82
2968.10 72
2968.23 62
2968.35 50
2968.48 39
2968.60 29
2968.73 21
2968.85 15
2968.98 12
2969.10 12
2969.23 13
2969.35 16
2969.48 21
2969.60 27
2969.73 36
2969.85 46
2969.98 56
2970.10 67
2970.23 77
2970.35 84
2970.48 87
2970.60 86
2970.73 82
2970.85 74
2970.98 63
2971.10 51
2971.23 39
2971.35 28
2971.48 19
2971.60 12
2971.73 8
2971.85 6
2971.97 4
2972.10 4
2972.22 3
2972.35 3
2972.47 2
2972.60 0
2972.72 0
2972.85 0
2972.97 0
2973.10 0
2973.22 0
2973.35 0
2973.47 0
2973.60 1
2973.72 6
2973.85 12
2973.97 21
2974.10 30
2974.22 40
2974.35 49
2974.47 59
2974.60 68
2974.72 76
2974.85 83
2974.97 88
2975.10 93
2975.22 96
2975.35 99
2975.47 101
2975.60 103
2975.72 104
2975.85 104
2975.97 105
2976.10 106
2976.22 107
2976.35 108
2976.47 108
2976.60 108
2976.72 105
2976.85 99
2976.97 90
2977.10 80
2977.22 70
2977.35 63
2977.47 58
2977.60 58
2977.73 61
2977.85 65
2977.98 70
2978.10 74
2978.23 77
2978.35 78
2978.48 77
2978.60 76
2978.73 76
2978.85 77
2978.98 80
2979.10 83
2979.23 87
2979.35 91
2979.48 95
2979.60 96
2979.73 96
2979.85 93
2979.98 89
2980.10 83
2980.23 77
2980.35 70
2980.48 63
2980.60 56
2980.73 48
2980.85 41
2980.98 34
2981.10 30
2981.23 29
2981.35 32
2981.48 37
2981.60 45
2981.73 54
2981.85 63
2981.98 70
2982.10 76
2982.23 81
2982.35 85
2982.48 88
2982.60 91
2982.73 93
2982.85 93
2982.98 93
2983.11 92
2983.23 93
2983.36 96
2983.48 102
2983.61 111
2983.73 120
2983.86 128
2983.98 132
2984.11 131
2984.23 126
2984.36 116
2984.48 105
2984.61 93
2984.73 83
2984.86 74
2984.98 68
2985.11 63
2985.23 61
2985.36 60
2985.48 62
2985.61 67
2985.73 75
2985.86 85
2985.98 97
2986.11 108
2986.24 118
2986.36 125
2986.49 129
2986.61 128
2986.74 124
2986.86 117
2986.99 107
2987.11 95
2987.24 84
2987.36 72
2987.49 61
2987.61 50
2987.74 40
2987.86 29
2987.99 20
2988.11 12
2988.24 6
2988.36 3
2988.49 3
2988.62 5
2988.74 8
2988.87 12
2988.99 17
2989.12 22
2989.24 29
2989.37 36
2989.49 46
2989.62 58
2989.74 70
2989.87 82
2989.99 91
2990.12 98
2990.24 101
2990.37 100
2990.50 98
2990.62 93
2990.75 89
2990.87 86
2991.00 85
2991.12 86
2991.25 91
2991.37 97
2991.50 106
2991.62 115
2991.75 123
2991.87 130
2992.00 133
2992.12 133
2992.25 130
2992.38 124
2992.50 117
2992.63 110
2992.75 104
2992.88 100
2993.00 98
2993.13 99
2993.25 102
2993.38 106
2993.50 112
2993.63 118
2993.75 123
2993.88 126
2994.01 127
2994.13 124
2994.26 118
2994.38 109
2994.51 98
2994.63 88
2994.76 80
2994.88 75
2995.01 74
2995.13 77
2995.26 85
2995.39 96
2995.51 109
2995.64 124
2995.76 139
2995.89 153
2996.01 165
2996.14 173
2996.26 176
2996.39 174
2996.51 167
2996.64 157
2996.77 144
2996.89 130
2997.02 117
2997.14 106
2997.27 98
2997.39 93
2997.52 91
2997.64 92
2997.77 95
2997.89 102
2998.02 110
2998.15 119
2998.27 128
2998.40 136
2998.52 143
2998.65 148
2998.77 152
2998.90 156
2999.02 163
2999.15 171
2999.27 182
2999.40 195
2999.53 209
2999.65 220
2999.78 230
2999.90 236
3000.03 238
3000.15 238
3000.28 236
3000.40 235
3000.53 235
3000.66 238
3000.78 243
3000.91 249
3001.03 257
3001.16 263
3001.28 265
3001.41 263
3001.53 256
3001.66 244
3001.79 229
3001.91 213
3002.04 198
3002.16 184
3002.29 173
3002.41 163
3002.54 155
3002.66 148
3002.79 142
3002.92 137
3003.04 134
3003.17 132
3003.29 133
3003.42 134
3003.54 134
3003.67 132
3003.80 126
3003.92 117
3004.05 105
3004.17 91
3004.30 77
3004.42 63
3004.55 52
3004.67 43
3004.80 38
3004.93 35
3005.05 37
3005.18 41
3005.30 48
3005.43 57
3005.55 67
3005.68 75
3005.81 83
3005.93 87
3006.06 87
3006.18 84
3006.31 77
3006.43 67
3006.56 55
3006.68 43
3006.81 30
3006.94 19
3007.06 11
3007.19 6
3007.31 3
3007.44 3
3007.56 5
3007.69 7
3007.82 10
3007.94 13
3008.07 15
3008.19 18
3008.32 20
3008.44 23
3008.57 25
3008.70 27
3008.82 29
3008.95 30
3009.07 30
3009.20 31
3009.32 31
3009.45 32
3009.58 32
3009.70 33
3009.83 33
3009.95 34
3010.08 35
3010.20 37
3010.33 39
3010.46 43
3010.58 46
3010.71 49
3010.83 51
3010.96 51
3011.08 51
3011.21 49
3011.34 47
3011.46 45
3011.59 43
3011.71 41
3011.84 37
3011.97 32
3012.09 26
3012.22 19
3012.34 11
3012.47 4
3012.59 0
3012.72 0
3012.85 0
3012.97 0
3013.10 0
3013.22 0
3013.35 0
3013.47 0
3013.60 0
3013.73 0
3013.85 3
3013.98 9
3014.10 18
3014.23 30
3014.36 44
3014.48 57
3014.61 69
3014.73 77
3014.86 81
3014.98 82
3015.11 81
3015.24 80
3015.36 81
3015.49 84
3015.61 89
3015.74 97
3015.87 106
3015.99 115
3016.12 124
3016.24 133
3016.37 140
3016.50 146
3016.62 150
3016.75 152
3016.87 151
3017.00 149
3017.12 143
3017.25 135
3017.38 125
3017.50 116
3017.63 108
3017.75 103
3017.88 100
3018.01 101
3018.13 105
3018.26 111
3018.38 118
3018.51 123
3018.64 128
3018.76 130
3018.89 131
3019.01 131
3019.14 129
3019.27 127
3019.39 125
3019.52 122
3019.64 117
3019.77 111
3019.89 104
3020.02 95
3020.15 85
3020.27 73
3020.40 61
3020.52 49
3020.65 36
3020.78 25
3020.90 16
3021.03 9
3021.15 7
3021.28 9
3021.41 16
3021.53 28
3021.66 41
3021.78 54
3021.91 63
3022.04 68
3022.16 67
3022.29 60
3022.41 51
3022.54 42
3022.67 34
3022.79 31
3022.92 32
3023.04 36
3023.17 40
3023.30 43
3023.42 41
3023.55 34
3023.67 23
3023.80 8
3023.93 0
3024.05 0
3024.18 0
3024.30 0
3024.43 0
3024.56 0
3024.68 0
3024.81 0
3024.93 10
3025.06 18
3025.19 26
3025.31 32
3025.44 37
3025.57 41
3025.69 44
3025.82 47
3025.94 49
3026.07 51
3026.20 53
3026.32 55
3026.45 57
3026.57 58
3026.70 57
3026.83 55
3026.95 50
3027.08 43
3027.20 33
3027.33 21
3027.46 9
3027.58 0
3027.71 0
3027.83 0
3027.96 0
3028.09 0
3028.21 0
3028.34 0
3028.47 5
3028.59 16
3028.72 27
3028.84 39
3028.97 51
3029.10 61
3029.22 69
3029.35 74
3029.47 75
3029.60 73
3029.73 68
3029.85 61
3029.98 56
3030.11 53
3030.23 54
3030.36 59
3030.48 69
3030.61 81
3030.74 94
3030.86 106
3030.99 116
3031.11 122
3031.24 125
3031.37 125
3031.49 123
3031.62 121
3031.75 119
3031.87 118
3032.00 118
3032.12 118
3032.25 117
3032.38 114
3032.50 109
3032.63 102
3032.75 93
3032.88 82
3033.01 72
3033.13 63
3033.26 56
3033.39 51
3033.51 47
3033.64 45
3033.76 46
3033.89 48
3034.02 52
3034.14 58
3034.27 66
3034.40 75
3034.52 84
3034.65 91
3034.77 98
3034.90 103
3035.03 107
3035.15 110
3035.28 112
3035.41 113
3035.53 112
3035.66 109
3035.78 103
3035.91 94
3036.04 83
3036.16 69
3036.29 57
3036.42 45
3036.54 37
3036.67 33
3036.80 33
3036.92 37
3037.05 43
3037.17 50
3037.30 55
3037.43 58
3037.55 60
3037.68 62
3037.81 63
3037.93 65
3038.06 69
3038.18 73
3038.31 75
3038.44 76
3038.56 73
3038.69 68
3038.82 62
3038.94 55
3039.07 49
3039.20 45
3039.32 41
3039.45 38
3039.57 33
3039.70 26
3039.83 17
3039.95 7
3040.08 0
3040.21 0
3040.33 0
3040.46 0
3040.59 0
3040.71 0
3040.84 8
3040.96 16
3041.09 23
3041.22 26
3041.34 26
3041.47 23
3041.60 18
3041.72 11
3041.85 4
3041.98 0
3042.10 0
3042.23 0
3042.35 0
3042.48 0
3042.61 0
3042.73 8
3042.86 18
3042.99 26
3043.11 34
3043.24 40
3043.37 46
3043.49 53
3043.62 62
3043.75 75
3043.87 89
3044.00 105
3044.12 121
3044.25 134
3044.38 142
3044.50 146
3044.63 145
3044.76 140
3044.88 134
3045.01 127
3045.14 123
3045.26 122
3045.39 126
3045.52 133
3045.64 143
3045.77 154
3045.90 163
3046.02 168
3046.15 168
3046.27 165
3046.40 159
3046.53 153
3046.65 148
3046.78 145
3046.91 145
3047.03 147
3047.16 149
3047.29 150
3047.41 150
3047.54 150
3047.67 150
3047.79 150
3047.92 150
3048.05 149
3048.17 148
3048.30 145
3048.43 140
3048.55 134
3048.68 127
3048.81 121
3048.93 115
3049.06 110
3049.19 107
3049.31 104
3049.44 102
3049.56 102
3049.69 104
3049.82 107
3049.94 113
3050.07 120
3050.20 127
3050.32 131
3050.45 133
3050.58 129
3050.70 121
3050.83 110
3050.96 97
3051.08 85
3051.21 75
3051.34 70
3051.46 69
3051.59 72
3051.72 78
3051.84 84
3051.97 90
3052.10 94
3052.22 97
3052.35 97
3052.48 96
3052.60 92
3052.73 87
3052.86 81
3052.98 76
3053.11 71
3053.24 68
3053.36 67
3053.49 68
3053.62 70
3053.74 74
3053.87 79
3054.00 83
3054.12 87
3054.25 87
3054.38 84
3054.50 76
3054.63 64
3054.76 48
3054.88 30
3055.01 12
3055.14 0
3055.26 0
3055.39 0
3055.52 0
3055.64 0
3055.77 0
3055.90 0
3056.02 0
3056.15 2
3056.28 15
3056.40 27
3056.53 38
3056.66 48
3056.78 58
3056.91 67
3057.04 77
3057.16 88
3057.29 100
3057.42 113
3057.54 124
3057.67 134
3057.80 140
3057.92 142
3058.05 141
3058.18 138
3058.30 134
3058.43 131
3058.56 128
3058.68 126
3058.81 123
3058.94 120
3059.06 116
3059.19 110
3059.32 104
3059.44 99
3059.57 95
3059.70 93
3059.82 92
3059.95 92
3060.08 90
3060.21 88
3060.33 83
3060.46 78
3060.59 72
3060.71 69
3060.84 69
3060.97 73
3061.09 80
3061.22 90
3061.35 102
3061.47 114
3061.60 124
3061.73 131
3061.85 134
3061.98 132
3062.11 125
3062.23 113
3062.36 99
3062.49 83
3062.61 69
3062.74 58
3062.87 52
3063.00 51
3063.12 55
3063.25 63
3063.38 73
3063.50 84
3063.63 97
3063.76 110
3063.88 124
3064.01 138
3064.14 150
3064.26 160
3064.39 168
3064.52 172
3064.64 174
3064.77 174
3064.90 175
3065.03 178
3065.15 183
3065.28 190
3065.41 199
3065.53 207
3065.66 214
3065.79 218
3065.91 221
3066.04 223
3066.17 225
3066.29 228
3066.42 233
3066.55 240
3066.67 248
3066.80 259
3066.93 270
3067.06 280
3067.18 290
3067.31 298
3067.44 305
3067.56 311
3067.69 316
3067.82 320
3067.94 325
3068.07 331
3068.20 335
3068.32 338
3068.45 338
3068.58 334
3068.71 327
3068.83 319
3068.96 313
3069.09 308
3069.21 306
3069.34 305
3069.47 303
3069.59 297
3069.72 284
3069.85 265
3069.98 243
3070.10 219
3070.23 198
3070.36 182
3070.48 172
3070.61 168
3070.74 168
3070.86 169
3070.99 171
3071.12 173
3071.25 176
3071.37 179
3071.50 182
3071.63 185
3071.75 187
3071.88 187
3072.01 183
3072.13 175
3072.26 165
3072.39 153
3072.52 141
3072.64 131
3072.77 124
3072.90 120
3073.02 118
3073.15 118
3073.28 119
3073.41 120
3073.53 120
3073.66 121
3073.79 122
3073.91 123
3074.04 123
3074.17 124
3074.29 123
3074.42 121
3074.55 117
3074.68 111
3074.80 103
3074.93 94
3075.06 86
3075.18 78
3075.31 72
3075.44 69
3075.57 70
3075.69 75
3075.82 83
3075.95 92
3076.07 101
3076.20 106
3076.33 108
3076.46 105
3076.58 98
3076.71 90
3076.84 81
3076.96 74
3077.09 69
3077.22 66
3077.35 63
3077.47 60
3077.60 57
3077.73 54
3077.85 50
3077.98 48
3078.11 46
3078.24 46
3078.36 46
3078.49 46
3078.62 45
3078.74 43
3078.87 41
3079.00 39
3079.13 39
3079.25 40
3079.38 43
3079.51 49
3079.63 56
3079.76 65
3079.89 73
3080.02 79
3080.14 83
3080.27 84
3080.40 83
3080.52 80
3080.65 76
3080.78 73
3080.91 71
3081.03 70
3081.16 70
3081.29 70
3081.41 69
3081.54 67
3081.67 63
3081.80 59
3081.92 54
3082.05 50
3082.18 46
3082.31 43
3082.43 41
3082.56 37
3082.69 31
3082.81 22
3082.94 11
3083.07 0
3083.20 0
3083.32 0
3083.45 0
3083.58 0
3083.71 0
3083.83 0
3083.96 0
3084.09 10
3084.21 19
3084.34 24
3084.47 25
3084.60 22
3084.72 18
3084.85 13
3084.98 10
3085.11 10
3085.23 13
3085.36 19
3085.49 26
3085.61 31
3085.74 34
3085.87 33
3086.00 28
3086.12 19
3086.25 8
3086.38 0
3086.51 0
3086.63 0
3086.76 0
3086.89 0
3087.02 0
3087.14 0
3087.27 0
3087.40 4
3087.52 14
3087.65 24
3087.78 33
3087.91 42
3088.03 52
3088.16 62
3088.29 75
3088.42 90
3088.54 105
3088.67 120
3088.80 132
3088.93 141
3089.05 146
3089.18 147
3089.31 146
3089.44 142
3089.56 136
3089.69 129
3089.82 121
3089.94 112
3090.07 102
3090.20 92
3090.33 82
3090.45 73
3090.58 66
3090.71 62
3090.84 62
3090.96 66
3091.09 74
3091.22 86
3091.35 99
3091.47 110
3091.60 117
3091.73 119
3091.86 116
3091.98 108
3092.11 98
3092.24 89
3092.37 82
3092.49 80
3092.62 82
3092.75 88
3092.88 97
3093.00 105
3093.13 112
3093.26 116
3093.39 116
3093.51 112
3093.64 104
3093.77 94
3093.90 84
3094.02 76
3094.15 70
3094.28 67
3094.41 68
3094.53 71
3094.66 75
3094.79 79
3094.92 82
3095.04 83
3095.17 84
3095.30 85
3095.43 86
3095.55 87
3095.68 89
3095.81 91
3095.94 91
3096.06 89
3096.19 85
3096.32 79
3096.45 72
3096.57 65
3096.70 59
3096.83 53
3096.96 48
3097.08 44
3097.21 40
3097.34 36
3097.47 33
3097.59 31
3097.72 30
3097.85 31
3097.98 34
3098.10 39
3098.23 45
3098.36 51
3098.49 57
3098.61 63
3098.74 68
3098.87 72
3099.00 76
3099.12 80
3099.25 84
3099.38 86
3099.51 88
3099.63 86
3099.76 82
3099.89 75
3100.02 66
3100.15 56
3100.27 48
3100.40 42
3100.53 39
3100.66 40
3100.78 44
3100.91 50
3101.04 56
3101.17 60
3101.29 62
3101.42 60
3101.55 55
3101.68 48
3101.80 39
3101.93 31
3102.06 24
3102.19 22
3102.31 25
3102.44 33
3102.57 47
3102.70 65
3102.83 86
3102.95 108
3103.08 127
3103.21 142
3103.34 152
3103.46 156
3103.59 155
3103.72 150
3103.85 143
3103.97 135
3104.10 129
3104.23 125
3104.36 123
3104.49 123
3104.61 127
3104.74 133
3104.87 142
3105.00 151
3105.12 162
3105.25 172
3105.38 180
3105.51 185
3105.63 185
3105.76 180
3105.89 170
3106.02 156
3106.15 139
3106.27 121
3106.40 105
3106.53 93
3106.66 86
3106.78 86
3106.91 93
3107.04 105
3107.17 119
3107.30 132
3107.42 142
3107.55 146
3107.68 145
3107.81 138
3107.93 128
3108.06 117
3108.19 107
3108.32 100
3108.45 96
3108.57 95
3108.70 97
3108.83 99
3108.96 101
3109.08 100
3109.21 96
3109.34 87
3109.47 76
3109.60 62
3109.72 48
3109.85 34
3109.98 21
3110.11 11
3110.23 4
3110.36 0
3110.49 0
3110.62 0
3110.75 0
3110.87 0
3111.00 0
3111.13 2
3111.26 7
3111.38 11
3111.51 15
3111.64 17
3111.77 17
3111.90 15
3112.02 12
3112.15 8
3112.28 4
3112.41 0
3112.54 0
3112.66 0
3112.79 0
3112.92 0
3113.05 0
3113.17 0
3113.30 0
3113.43 0
3113.56 0
3113.69 4
3113.81 10
3113.94 17
3114.07 24
3114.20 32
3114.33 40
3114.45 47
3114.58 54
3114.71 59
3114.84 62
3114.97 62
3115.09 62
3115.22 60
3115.35 59
3115.48 59
3115.61 58
3115.73 58
3115.86 56
3115.99 53
3116.12 48
3116.24 40
3116.37 32
3116.50 23
3116.63 16
3116.76 11
3116.88 11
3117.01 16
3117.14 25
3117.27 38
3117.40 53
3117.52 70
3117.65 86
3117.78 102
3117.91 117
3118.04 131
3118.16 142
3118.29 152
3118.42 158
3118.55 162
3118.68 162
3118.80 161
3118.93 157
3119.06 153
3119.19 147
3119.32 141
3119.44 131
3119.57 119
3119.70 103
3119.83 84
3119.96 64
3120.08 47
3120.21 34
3120.34 27
3120.47 27
3120.60 32
3120.72 41
3120.85 51
3120.98 60
3121.11 66
3121.24 71
3121.36 75
3121.49 81
3121.62 88
3121.75 97
3121.88 108
3122.00 119
3122.13 128
3122.26 136
3122.39 140
3122.52 141
3122.65 141
3122.77 141
3122.90 140
3123.03 139
3123.16 138
3123.29 138
3123.41 137
3123.54 135
3123.67 131
3123.80 126
3123.93 120
3124.05 112
3124.18 104
3124.31 96
3124.44 90
3124.57 86
3124.69 86
3124.82 89
3124.95 94
3125.08 102
3125.21 110
3125.34 119
3125.46 126
3125.59 133
3125.72 138
3125.85 142
3125.98 146
3126.10 148
3126.23 150
3126.36 151
3126.49 150
3126.62 149
3126.74 146
3126.87 143
3127.00 139
3127.13 135
3127.26 132
3127.39 130
3127.51 130
3127.64 132
3127.77 136
3127.90 143
3128.03 151
3128.15 160
3128.28 171
3128.41 181
3128.54 191
3128.67 200
3128.80 206
3128.92 210
3129.05 211
3129.18 211
3129.31 210
3129.44 208
3129.56 207
3129.69 206
3129.82 203
3129.95 200
3130.08 194
3130.21 186
3130.33 175
3130.46 165
3130.59 155
3130.72 148
3130.85 143
3130.98 143
3131.10 144
3131.23 146
3131.36 147
3131.49 145
3131.62 140
3131.74 131
3131.87 120
3132.00 107
3132.13 94
3132.26 82
3132.39 74
3132.51 68
3132.64 66
3132.77 67
3132.90 71
3133.03 77
3133.16 83
3133.28 89
3133.41 94
3133.54 99
3133.67 103
3133.80 107
3133.93 110
3134.05 114
3134.18 117
3134.31 119
3134.44 120
3134.57 121
3134.70 122
3134.82 124
3134.95 126
3135.08 129
3135.21 132
3135.34 133
3135.47 132
3135.59 128
3135.72 121
3135.85 111
3135.98 101
3136.11 93
3136.24 87
3136.36 84
3136.49 85
3136.62 90
3136.75 95
3136.88 100
3137.01 103
3137.13 103
3137.26 100
3137.39 95
3137.52 89
3137.65 84
3137.78 83
3137.90 87
3138.03 94
3138.16 104
3138.29 115
3138.42 123
3138.55 126
3138.67 123
3138.80 115
3138.93 104
3139.06 90
3139.19 77
3139.32 65
3139.44 57
3139.57 53
3139.70 52
3139.83 53
3139.96 55
3140.09 56
3140.22 54
3140.34 48
3140.47 38
3140.60 25
3140.73 10
3140.86 0
3140.99 0
3141.11 0
3141.24 0
3141.37 0
3141.50 0
3141.63 2
3141.76 6
3141.89 7
3142.01 7
3142.14 6
3142.27 6
3142.40 8
3142.53 11
3142.66 16
3142.78 20
3142.91 22
3143.04 23
3143.17 20
3143.30 16
3143.43 11
3143.56 6
3143.68 2
3143.81 0
3143.94 0
3144.07 0
3144.20 0
3144.33 0
3144.46 0
3144.58 0
3144.71 0
3144.84 0
3144.97 17
3145.10 38
3145.23 62
3145.35 86
3145.48 108
3145.61 127
3145.74 141
3145.87 149
3146.00 152
3146.13 152
3146.25 149
3146.38 145
3146.51 140
3146.64 136
3146.77 132
3146.90 129
3147.03 126
3147.15 124
3147.28 121
3147.41 118
3147.54 117
3147.67 117
3147.80 118
3147.93 120
3148.05 122
3148.18 123
3148.31 119
3148.44 111
3148.57 98
3148.70 83
3148.83 67
3148.95 55
3149.08 49
3149.21 49
3149.34 55
3149.47 64
3149.60 73
3149.73 79
3149.86 79
3149.98 73
3150.11 61
3150.24 47
3150.37 33
3150.50 22
3150.63 16
3150.76 17
3150.88 24
3151.01 35
3151.14 49
3151.27 63
3151.40 75
3151.53 84
3151.66 90
3151.79 93
3151.91 94
3152.04 94
3152.17 93
3152.30 91
3152.43 88
3152.56 84
3152.69 80
3152.81 76
3152.94 72
3153.07 70
3153.20 70
3153.33 70
3153.46 71
3153.59 70
3153.72 67
3153.84 63
3153.97 57
3154.10 51
3154.23 47
3154.36 43
3154.49 41
3154.62 41
3154.75 41
3154.87 41
3155.00 40
3155.13 38
3155.26 36
3155.39 34
3155.52 32
3155.65 31
3155.77 30
3155.90 30
3156.03 30
3156.16 32
3156.29 33
3156.42 35
3156.55 38
3156.68 42
3156.81 46
3156.93 52
3157.06 58
3157.19 64
3157.32 69
3157.45 73
3157.58 76
3157.71 78
3157.84 80
3157.96 84
3158.09 89
3158.22 96
3158.35 105
3158.48 112
3158.61 117
3158.74 116
3158.87 110
3158.99 98
3159.12 82
3159.25 63
3159.38 44
3159.51 27
3159.64 14
3159.77 6
3159.90 3
3160.03 5
3160.15 11
3160.28 22
3160.41 35
3160.54 50
3160.67 66
3160.80 80
3160.93 93
3161.06 103
3161.18 108
3161.31 109
3161.44 104
3161.57 96
3161.70 83
3161.83 68
3161.96 51
3162.09 36
3162.22 24
3162.34 14
3162.47 9
3162.60 8
3162.73 12
3162.86 20
3162.99 31
3163.12 45
3163.25 60
3163.38 75
3163.50 90
3163.63 104
3163.76 116
3163.89 125
3164.02 131
3164.15 133
3164.28 131
3164.41 125
3164.54 115
3164.66 102
3164.79 88
3164.92 74
3165.05 61
3165.18 52
3165.31 46
3165.44 45
3165.57 48
3165.70 54
3165.83 61
3165.95 70
3166.08 77
3166.21 81
3166.34 80
3166.47 76
3166.60 67
3166.73 56
3166.86 45
3166.99 36
3167.12 32
3167.24 33
3167.37 38
3167.50 45
3167.63 52
3167.76 58
3167.89 61
3168.02 60
3168.15 57
3168.28 52
3168.41 48
3168.53 44
3168.66 41
3168.79 39
3168.92 38
3169.05 37
3169.18 35
3169.31 34
3169.44 34
3169.57 36
3169.70 40
3169.82 45
3169.95 52
3170.08 58
3170.21 64
3170.34 68
3170.47 69
3170.60 69
3170.73 68
3170.86 66
3170.99 65
3171.11 63
3171.24 60
3171.37 56
3171.50 49
3171.63 42
3171.76 34
3171.89 26
3172.02 21
3172.15 19
3172.28 19
3172.41 22
3172.53 25
3172.66 28
3172.79 31
3172.92 33
3173.05 37
3173.18 42
3173.31 49
3173.44 58
3173.57 68
3173.70 77
3173.83 84
3173.95 88
3174.08 87
3174.21 82
3174.34 75
3174.47 67
3174.60 60
3174.73 56
3174.86 54
3174.99 56
3175.12 60
3175.25 65
3175.38 70
3175.50 75
3175.63 78
3175.76 80
3175.89 81
3176.02 81
3176.15 79
3176.28 77
3176.41 73
3176.54 67
3176.67 62
3176.80 57
3176.93 55
3177.05 56
3177.18 60
3177.31 69
3177.44 79
3177.57 91
3177.70 103
3177.83 113
3177.96 121
3178.09 127
3178.22 131
3178.35 133
3178.48 134
3178.60 134
3178.73 132
3178.86 129
3178.99 124
3179.12 117
3179.25 110
3179.38 103
3179.51 96
3179.64 91
3179.77 87
3179.90 85
3180.03 86
3180.16 89
3180.28 94
3180.41 100
3180.54 106
3180.67 112
3180.80 118
3180.93 122
3181.06 125
3181.19 126
3181.32 127
3181.45 129
3181.58 132
3181.71 137
3181.84 143
3181.97 150
3182.09 157
3182.22 162
3182.35 165
3182.48 164
3182.61 159
3182.74 150
3182.87 137
3183.00 120
3183.13 100
3183.26 77
3183.39 51
3183.52 26
3183.65 2
3183.78 0
3183.90 0
3184.03 0
3184.16 0
3184.29 0
3184.42 0
3184.55 0
3184.68 2
3184.81 17
3184.94 30
3185.07 40
3185.20 47
3185.33 51
3185.46 53
3185.59 51
3185.72 46
3185.84 40
3185.97 32
3186.10 25
3186.23 19
3186.36 17
3186.49 18
3186.62 23
3186.75 32
3186.88 43
3187.01 54
3187.14 66
3187.27 76
3187.40 85
3187.53 91
3187.66 95
3187.79 98
3187.92 98
3188.04 95
3188.17 91
3188.30 84
3188.43 77
3188.56 69
3188.69 62
3188.82 57
3188.95 54
3189.08 53
3189.21 55
3189.34 58
3189.47 62
3189.60 66
3189.73 69
3189.86 71
3189.99 72
3190.12 73
3190.24 75
3190.37 79
3190.50 85
3190.63 95
3190.76 108
3190.89 124
3191.02 140
3191.15 156
3191.28 168
3191.41 177
3191.54 182
3191.67 184
3191.80 182
3191.93 178
3192.06 173
3192.19 167
3192.32 161
3192.45 156
3192.58 151
3192.70 149
3192.83 149
3192.96 151
3193.09 155
3193.22 160
3193.35 165
3193.48 168
3193.61 171
3193.74 172
3193.87 175
3194.00 178
3194.13 184
3194.26 193
3194.39 202
3194.52 212
3194.65 221
3194.78 227
3194.91 231
3195.04 233
3195.17 231
3195.30 228
3195.42 224
3195.55 218
3195.68 212
3195.81 206
3195.94 200
3196.07 195
3196.20 193
3196.33 193
3196.46 195
3196.59 198
3196.72 204
3196.85 210
3196.98 216
3197.11 220
3197.24 224
3197.37 225
3197.50 225
3197.63 223
3197.76 221
3197.89 218
3198.02 216
3198.15 214
3198.28 211
3198.41 206
3198.53 199
3198.66 190
3198.79 179
3198.92 166
3199.05 152
3199.18 138
3199.31 124
3199.44 110
3199.57 97
3199.70 85
3199.83 76
3199.96 69
3200.09 67
3200.22 69
3200.35 75
3200.48 84
3200.61 96
3200.74 107
3200.87 116
3201.00 124
3201.13 129
3201.26 130
3201.39 129
3201.52 124
3201.65 118
3201.78 109
3201.91 100
3202.04 92
3202.17 87
3202.29 85
3202.42 88
3202.55 95
3202.68 104
3202.81 116
3202.94 127
3203.07 136
3203.20 142
3203.33 145
3203.46 145
3203.59 143
3203.72 141
3203.85 140
3203.98 142
3204.11 147
3204.24 156
3204.37 167
3204.50 180
3204.63 194
3204.76 208
3204.89 220
3205.02 230
3205.15 236
3205.28 239
3205.41 238
3205.54 235
3205.67 230
3205.80 224
3205.93 218
3206.06 213
3206.19 209
3206.32 205
3206.45 203
3206.58 201
3206.71 200
3206.84 198
3206.97 196
3207.10 196
3207.23 196
3207.36 199
3207.48 203
3207.61 209
3207.74 217
3207.87 224
3208.00 229
3208.13 231
3208.26 228
3208.39 219
3208.52 204
3208.65 185
3208.78 162
3208.91 138
3209.04 114
3209.17 92
3209.30 74
3209.43 61
3209.56 53
3209.69 49
3209.82 50
3209.95 53
3210.08 59
3210.21 66
3210.34 73
3210.47 81
3210.60 89
3210.73 97
3210.86 103
3210.99 107
3211.12 107
3211.25 102
3211.38 92
3211.51 77
3211.64 59
3211.77 39
3211.90 19
3212.03 0
3212.16 0
3212.29 0
3212.42 0
3212.55 0
3212.68 0
3212.81 0
3212.94 0
3213.07 0
3213.20 14
3213.33 31
3213.46 46
3213.59 60
3213.72 71
3213.85 79
3213.98 87
3214.11 93
3214.24 98
3214.37 104
3214.50 109
3214.63 112
3214.76 114
3214.89 114
3215.02 112
3215.15 109
3215.28 105
3215.41 100
3215.54 95
3215.67 89
3215.80 84
3215.93 78
3216.06 71
3216.19 65
3216.32 60
3216.45 56
3216.58 54
3216.71 54
3216.84 56
3216.97 59
3217.10 62
3217.23 67
3217.36 71
3217.49 77
3217.62 82
3217.75 89
3217.88 95
3218.01 101
3218.14 107
3218.27 112
3218.40 117
3218.53 120
3218.66 122
3218.79 121
3218.92 117
3219.05 110
3219.18 101
3219.31 89
3219.44 76
3219.57 62
3219.70 49
3219.83 36
3219.96 25
3220.09 16
3220.22 9
3220.35 5
3220.48 6
3220.61 9
3220.74 16
3220.87 24
3221.00 33
3221.13 42
3221.26 51
3221.39 59
3221.52 66
3221.65 72
3221.78 78
3221.91 83
3222.04 87
3222.17 87
3222.30 85
3222.43 81
3222.56 76
3222.69 70
3222.82 64
3222.95 59
3223.08 56
3223.21 55
3223.34 56
3223.47 57
3223.60 59
3223.73 61
3223.86 63
3223.99 65
3224.12 67
3224.25 70
3224.38 74
3224.51 78
3224.64 81
3224.77 83
3224.90 83
3225.03 81
3225.16 75
3225.29 66
3225.42 54
3225.55 41
3225.68 28
3225.81 16
3225.94 6
3226.07 0
3226.20 0
3226.33 5
3226.46 16
3226.59 33
3226.72 52
3226.85 71
3226.98 89
3227.11 103
3227.24 113
3227.38 121
3227.51 126
3227.64 130
3227.77 135
3227.90 140
3228.03 145
3228.16 148
3228.29 148
3228.42 146
3228.55 140
3228.68 133
3228.81 124
3228.94 116
3229.07 110
3229.20 106
3229.33 104
3229.46 103
3229.59 104
3229.72 106
3229.85 108
3229.98 109
3230.11 108
3230.24 107
3230.37 104
3230.50 99
3230.63 93
3230.76 87
3230.89 80
3231.02 75
3231.15 73
3231.28 75
3231.41 81
3231.54 92
3231.67 107
3231.80 125
3231.93 143
3232.06 161
3232.19 175
3232.32 186
3232.45 193
3232.59 195
3232.72 194
3232.85 191
3232.98 184
3233.11 176
3233.24 166
3233.37 156
3233.50 146
3233.63 138
3233.76 131
3233.89 128
3234.02 127
3234.15 128
3234.28 132
3234.41 137
3234.54 143
3234.67 150
3234.80 156
3234.93 163
3235.06 167
3235.19 168
3235.32 165
3235.45 158
3235.58 148
3235.71 137
3235.84 127
3235.97 121
3236.10 119
3236.23 121
3236.37 126
3236.50 130
3236.63 131
3236.76 128
3236.89 121
3237.02 111
3237.15 99
3237.28 89
3237.41 80
3237.54 75
3237.67 71
3237.80 69
3237.93 68
3238.06 67
3238.19 66
3238.32 64
3238.45 63
3238.58 61
3238.71 58
3238.84 55
3238.97 51
3239.10 46
3239.23 40
3239.36 36
3239.50 33
3239.63 34
3239.76 40
3239.89 49
3240.02 62
3240.15 77
3240.28 91
3240.41 103
3240.54 112
3240.67 116
3240.80 116
3240.93 112
3241.06 106
3241.19 100
3241.32 93
3241.45 88
3241.58 85
3241.71 85
3241.84 87
3241.97 92
3242.10 98
3242.24 107
3242.37 117
3242.50 128
3242.63 138
3242.76 146
3242.89 151
3243.02 152
3243.15 148
3243.28 141
3243.41 130
3243.54 118
3243.67 105
3243.80 93
3243.93 83
3244.06 75
3244.19 69
3244.32 66
3244.45 63
3244.58 62
3244.72 62
3244.85 63
3244.98 64
3245.11 64
3245.24 65
3245.37 65
3245.50 64
3245.63 61
3245.76 58
3245.89 55
3246.02 53
3246.15 54
3246.28 57
3246.41 63
3246.54 71
3246.67 79
3246.80 85
3246.93 88
3247.07 86
3247.20 81
3247.33 72
3247.46 62
3247.59 52
3247.72 44
3247.85 38
3247.98 35
3248.11 34
3248.24 34
3248.37 36
3248.50 37
3248.63 37
3248.76 37
3248.89 35
3249.02 34
3249.16 33
3249.29 33
3249.42 34
3249.55 36
3249.68 39
3249.81 43
3249.94 47
3250.07 53
3250.20 62
3250.33 73
3250.46 87
3250.59 104
3250.72 124
3250.85 145
3250.98 166
3251.12 185
3251.25 202
3251.38 214
3251.51 222
3251.64 226
3251.77 225
3251.90 219
3252.03 209
3252.16 195
3252.29 178
3252.42 160
3252.55 141
3252.68 123
3252.81 107
3252.95 94
3253.08 82
3253.21 71
3253.34 60
3253.47 50
3253.60 39
3253.73 29
3253.86 20
3253.99 11
3254.12 5
3254.25 1
3254.38 0
3254.51 0
3254.64 0
3254.78 0
3254.91 2
3255.04 3
3255.17 3
3255.30 2
3255.43 1
3255.56 0
3255.69 0
3255.82 0
3255.95 0
3256.08 0
3256.21 0
3256.34 0
3256.48 0
3256.61 2
3256.74 2
3256.87 3
3257.00 4
3257.13 8
3257.26 13
3257.39 22
3257.52 33
3257.65 46
3257.78 59
3257.91 70
3258.05 77
3258.18 80
3258.31 77
3258.44 69
3258.57 58
3258.70 44
3258.83 28
3258.96 13
3259.09 0
3259.22 0
3259.35 0
3259.48 0
3259.62 0
3259.75 0
3259.88 0
3260.01 5
3260.14 27
3260.27 50
3260.40 71
3260.53 88
3260.66 100
3260.79 107
3260.92 110
3261.05 109
3261.19 108
3261.32 106
3261.45 106
3261.58 107
3261.71 108
3261.84 110
3261.97 111
3262.10 109
3262.23 106
3262.36 101
3262.49 94
3262.63 86
3262.76 77
3262.89 68
3263.02 60
3263.15 52
3263.28 46
3263.41 42
3263.54 40
3263.67 39
3263.80 41
3263.93 43
3264.07 46
3264.20 48
3264.33 49
3264.46 50
3264.59 49
3264.72 49
3264.85 49
3264.98 51
3265.11 53
3265.24 57
3265.38 62
3265.51 67
3265.64 72
3265.77 77
3265.90 80
3266.03 83
3266.16 82
3266.29 79
3266.42 73
3266.55 64
3266.68 55
3266.82 45
3266.95 37
3267.08 31
3267.21 27
3267.34 26
3267.47 28
3267.60 32
3267.73 37
3267.86 45
3267.99 54
3268.13 64
3268.26 73
3268.39 80
3268.52 85
3268.65 87
3268.78 86
3268.91 83
3269.04 79
3269.17 76
3269.31 72
3269.44 68
3269.57 63
3269.70 57
3269.83 51
3269.96 43
3270.09 36
3270.22 31
3270.35 27
3270.48 25
3270.62 24
3270.75 21
3270.88 17
3271.01 11
3271.14 5
3271.27 0
3271.40 0
3271.53 0
3271.66 0
3271.80 0
3271.93 0
3272.06 0
3272.19 0
3272.32 1
3272.45 10
3272.58 21
3272.71 33
3272.84 45
3272.98 58
3273.11 70
3273.24 81
3273.37 91
3273.50 99
3273.63 105
3273.76 108
3273.89 108
3274.02 105
3274.16 99
3274.29 92
3274.42 86
3274.55 82
3274.68 82
3274.81 85
3274.94 93
3275.07 103
3275.20 114
3275.34 123
3275.47 131
3275.60 135
3275.73 136
3275.86 135
3275.99 132
3276.12 129
3276.25 126
3276.39 123
3276.52 120
3276.65 117
3276.78 112
3276.91 106
3277.04 98
3277.17 89
3277.30 80
3277.44 73
3277.57 67
3277.70 64
3277.83 63
3277.96 65
3278.09 68
3278.22 72
3278.35 76
3278.48 80
3278.62 83
3278.75 86
3278.88 89
3279.01 93
3279.14 99
3279.27 107
3279.40 117
3279.53 128
3279.67 139
3279.80 149
3279.93 157
3280.06 163
3280.19 167
3280.32 169
3280.45 169
3280.58 168
3280.72 167
3280.85 166
3280.98 164
3281.11 162
3281.24 161
3281.37 159
3281.50 156
3281.64 151
3281.77 143
3281.90 133
3282.03 119
3282.16 103
3282.29 85
3282.42 67
3282.55 51
3282.69 39
3282.82 31
3282.95 28
3283.08 30
3283.21 35
3283.34 43
3283.47 51
3283.60 57
3283.74 59
3283.87 59
3284.00 57
3284.13 54
3284.26 51
3284.39 51
3284.52 54
3284.66 58
3284.79 62
3284.92 66
3285.05 69
3285.18 70
3285.31 70
3285.44 71
3285.58 72
3285.71 75
3285.84 79
3285.97 83
3286.10 86
3286.23 89
3286.36 90
3286.49 92
3286.63 94
3286.76 98
3286.89 104
3287.02 112
3287.15 120
3287.28 127
3287.41 132
3287.55 134
3287.68 133
3287.81 130
3287.94 125
3288.07 120
3288.20 116
3288.33 114
3288.47 113
3288.60 114
3288.73 117
3288.86 121
3288.99 126
3289.12 131
3289.25 135
3289.39 137
3289.52 137
3289.65 135
3289.78 132
3289.91 128
3290.04 124
3290.17 121
3290.31 121
3290.44 122
3290.57 125
3290.70 129
3290.83 133
3290.96 136
3291.09 138
3291.23 138
3291.36 138
3291.49 137
3291.62 136
3291.75 136
3291.88 137
3292.02 140
3292.15 143
3292.28 145
3292.41 147
3292.54 144
3292.67 138
3292.80 126
3292.94 111
3293.07 93
3293.20 74
3293.33 59
3293.46 49
3293.59 45
3293.73 47
3293.86 54
3293.99 63
3294.12 72
3294.25 80
3294.38 86
3294.51 90
3294.65 93
3294.78 96
3294.91 98
3295.04 98
3295.17 96
3295.30 88
3295.44 75
3295.57 57
3295.70 36
3295.83 14
3295.96 0
3296.09 0
3296.22 0
3296.36 0
3296.49 0
3296.62 0
3296.75 0
3296.88 2
3297.01 12
3297.15 20
3297.28 24
3297.41 26
3297.54 28
3297.67 29
3297.80 32
3297.94 35
3298.07 37
3298.20 36
3298.33 32
3298.46 25
3298.59 14
3298.73 2
3298.86 0
3298.99 0
3299.12 0
3299.25 0
3299.38 0
3299.52 0
3299.65 0
3299.78 0
3299.91 7
3300.04 15
3300.17 24
3300.31 34
3300.44 47
3300.57 60
3300.70 74
3300.83 88
3300.96 100
3301.10 109
3301.23 116
3301.36 119
3301.49 121
3301.62 121
3301.75 120
3301.89 119
3302.02 118
3302.15 118
3302.28 120
3302.41 124
3302.54 131
3302.68 143
3302.81 158
3302.94 175
3303.07 192
3303.20 207
3303.33 219
3303.47 225
3303.60 227
3303.73 225
3303.86 223
3303.99 221
3304.12 222
3304.26 227
3304.39 235
3304.52 246
3304.65 259
3304.78 272
3304.92 285
3305.05 297
3305.18 306
3305.31 312
3305.44 314
3305.57 310
3305.71 301
3305.84 286
3305.97 267
3306.10 245
3306.23 224
3306.36 204
3306.50 187
3306.63 174
3306.76 166
3306.89 161
3307.02 159
3307.16 157
3307.29 156
3307.42 154
3307.55 150
3307.68 146
3307.81 140
3307.95 135
3308.08 130
3308.21 128
3308.34 129
3308.47 132
3308.61 138
3308.74 146
3308.87 155
3309.00 163
3309.13 169
3309.26 173
3309.40 174
3309.53 174
3309.66 171
3309.79 166
3309.92 162
3310.06 159
3310.19 157
3310.32 155
3310.45 156
3310.58 157
3310.71 159
3310.85 161
3310.98 161
3311.11 158
3311.24 154
3311.37 146
3311.51 137
3311.64 128
3311.77 120
3311.90 116
3312.03 117
3312.17 122
3312.30 132
3312.43 145
3312.56 158
3312.69 171
3312.83 180
3312.96 186
3313.09 188
3313.22 188
3313.35 187
3313.48 185
3313.62 183
3313.75 181
3313.88 180
3314.01 181
3314.14 182
3314.28 184
3314.41 186
3314.54 188
3314.67 189
3314.80 187
3314.94 182
3315.07 173
3315.20 162
3315.33 149
3315.46 136
3315.60 122
3315.73 111
3315.86 102
3315.99 96
3316.12 92
3316.26 92
3316.39 93
3316.52 97
3316.65 102
3316.78 106
3316.92 110
3317.05 113
3317.18 113
3317.31 110
3317.44 105
3317.58 99
3317.71 93
3317.84 89
3317.97 88
3318.10 91
3318.24 96
3318.37 102
3318.50 109
3318.63 115
3318.76 120
3318.90 123
3319.03 124
3319.16 126
3319.29 127
3319.42 128
3319.56 130
3319.69 131
3319.82 131
3319.95 131
3320.08 130
3320.22 129
3320.35 129
3320.48 129
3320.61 130
3320.74 132
3320.88 135
3321.01 137
3321.14 140
3321.27 143
3321.41 146
3321.54 148
3321.67 148
3321.80 147
3321.93 144
3322.07 139
3322.20 132
3322.33 125
3322.46 118
3322.59 112
3322.73 108
3322.86 106
3322.99 108
3323.12 113
3323.25 121
3323.39 131
3323.52 140
3323.65 148
3323.78 152
3323.92 151
3324.05 144
3324.18 133
3324.31 118
3324.44 102
3324.58 87
3324.71 76
3324.84 69
3324.97 66
3325.10 67
3325.24 70
3325.37 72
3325.50 74
3325.63 75
3325.77 76
3325.90 77
3326.03 79
3326.16 84
3326.29 91
3326.43 101
3326.56 113
3326.69 127
3326.82 142
3326.96 157
3327.09 173
3327.22 188
3327.35 202
3327.48 215
3327.62 226
3327.75 236
3327.88 245
3328.01 254
3328.14 263
3328.28 272
3328.41 281
3328.54 289
3328.67 295
3328.81 301
3328.94 305
3329.07 309
3329.20 313
3329.34 320
3329.47 329
3329.60 341
3329.73 355
3329.86 370
3330.00 384
3330.13 397
3330.26 406
3330.39 412
3330.53 417
3330.66 421
3330.79 426
3330.92 434
3331.05 446
3331.19 459
3331.32 472
3331.45 482
3331.58 489
3331.72 491
3331.85 489
3331.98 483
3332.11 474
3332.25 466
3332.38 458
3332.51 451
3332.64 444
3332.77 439
3332.91 432
3333.04 424
3333.17 415
3333.30 404
3333.44 391
3333.57 378
3333.70 365
3333.83 355
3333.97 347
3334.10 342
3334.23 339
3334.36 338
3334.49 337
3334.63 337
3334.76 338
3334.89 338
3335.02 339
3335.16 340
3335.29 340
3335.42 338
3335.55 333
3335.69 323
3335.82 309
3335.95 292
3336.08 271
3336.22 249
3336.35 228
3336.48 208
3336.61 193
3336.74 182
3336.88 177
3337.01 177
3337.14 182
3337.27 189
3337.41 197
3337.54 204
3337.67 209
3337.80 211
3337.94 211
3338.07 207
3338.20 200
3338.33 191
3338.47 182
3338.60 174
3338.73 167
3338.86 162
3339.00 160
3339.13 158
3339.26 155
3339.39 149
3339.53 140
3339.66 126
3339.79 109
3339.92 90
3340.06 70
3340.19 52
3340.32 35
3340.45 21
3340.59 9
3340.72 0
3340.85 0
3340.98 0
3341.12 0
3341.25 0
3341.38 0
3341.51 0
3341.65 0
3341.78 0
3341.91 7
3342.04 28
3342.18 52
3342.31 74
3342.44 91
3342.57 101
3342.71 103
3342.84 97
3342.97 86
3343.10 73
3343.24 60
3343.37 50
3343.50 42
3343.63 37
3343.77 33
3343.90 30
3344.03 27
3344.16 25
3344.30 27
3344.43 33
3344.56 44
3344.69 57
3344.83 73
3344.96 88
3345.09 99
3345.22 107
3345.36 111
3345.49 112
3345.62 113
3345.75 116
3345.89 120
3346.02 126
3346.15 132
3346.28 139
3346.42 144
3346.55 148
3346.68 151
3346.81 153
3346.95 154
3347.08 154
3347.21 154
3347.34 152
3347.48 148
3347.61 142
3347.74 134
3347.87 125
3348.01 115
3348.14 106
3348.27 98
3348.41 92
3348.54 91
3348.67 93
3348.80 99
3348.94 107
3349.07 118
3349.20 128
3349.33 136
3349.47 143
3349.60 148
3349.73 151
3349.86 152
3350.00 153
3350.13 154
3350.26 152
3350.39 150
3350.53 145
3350.66 139
3350.79 132
3350.93 125
3351.06 119
3351.19 115
3351.32 114
3351.46 117
3351.59 123
3351.72 133
3351.85 145
3351.99 159
3352.12 173
3352.25 184
3352.39 191
3352.52 193
3352.65 188
3352.78 177
3352.92 161
3353.05 142
3353.18 124
3353.31 109
3353.45 97
3353.58 91
3353.71 91
3353.85 95
3353.98 103
3354.11 113
3354.24 122
3354.38 132
3354.51 139
3354.64 143
3354.77 143
3354.91 141
3355.04 135
3355.17 127
3355.31 119
3355.44 110
3355.57 104
3355.70 102
3355.84 103
3355.97 108
3356.10 116
3356.23 127
3356.37 138
3356.50 149
3356.63 158
3356.77 165
3356.90 170
3357.03 172
3357.16 172
3357.30 172
3357.43 170
3357.56 168
3357.70 166
3357.83 162
3357.96 157
3358.09 151
3358.23 144
3358.36 136
3358.49 128
3358.62 122
3358.76 118
3358.89 115
3359.02 113
3359.16 112
3359.29 111
3359.42 110
3359.55 111
3359.69 113
3359.82 117
3359.95 124
3360.09 131
3360.22 139
3360.35 144
3360.48 146
3360.62 144
3360.75 140
3360.88 136
3361.02 133
3361.15 133
3361.28 138
3361.41 149
3361.55 163
3361.68 180
3361.81 196
3361.95 210
3362.08 219
3362.21 224
3362.35 224
3362.48 221
3362.61 216
3362.74 211
3362.88 206
3363.01 200
3363.14 193
3363.28 183
3363.41 170
3363.54 156
3363.67 140
3363.81 127
3363.94 119
3364.07 118
3364.21 123
3364.34 133
3364.47 145
3364.60 157
3364.74 166
3364.87 171
3365.00 172
3365.14 170
3365.27 169
3365.40 169
3365.54 170
3365.67 172
3365.80 174
3365.93 176
3366.07 177
3366.20 178
3366.33 180
3366.47 184
3366.60 189
3366.73 197
3366.87 205
3367.00 211
3367.13 215
3367.26 215
3367.40 211
3367.53 204
3367.66 195
3367.80 185
3367.93 173
3368.06 162
3368.20 149
3368.33 135
3368.46 119
3368.59 102
3368.73 86
3368.86 72
3368.99 61
3369.13 56
3369.26 55
3369.39 59
3369.53 66
3369.66 74
3369.79 82
3369.92 88
3370.06 93
3370.19 97
3370.32 99
3370.46 101
3370.59 104
3370.72 106
3370.86 110
3370.99 113
3371.12 116
3371.26 118
3371.39 118
3371.52 117
3371.65 114
3371.79 109
3371.92 106
3372.05 104
3372.19 105
3372.32 111
3372.45 121
3372.59 135
3372.72 153
3372.85 171
3372.99 187
3373.12 199
3373.25 207
3373.38 209
3373.52 205
3373.65 196
3373.78 184
3373.92 171
3374.05 158
3374.18 147
3374.32 139
3374.45 134
3374.58 132
3374.72 132
3374.85 133
3374.98 134
3375.12 135
3375.25 135
3375.38 135
3375.51 134
3375.65 133
3375.78 133
3375.91 134
3376.05 135
3376.18 136
3376.31 137
3376.45 137
3376.58 136
3376.71 134
3376.85 131
3376.98 128
3377.11 125
3377.25 122
3377.38 119
3377.51 115
3377.65 110
3377.78 104
3377.91 99
3378.05 95
3378.18 95
3378.31 99
3378.44 108
3378.58 122
3378.71 139
3378.84 159
3378.98 178
3379.11 195
3379.24 208
3379.38 216
3379.51 220
3379.64 219
3379.78 216
3379.91 211
3380.04 207
3380.18 203
3380.31 200
3380.44 197
3380.58 194
3380.71 191
3380.84 186
3380.98 179
3381.11 172
3381.24 164
3381.38 156
3381.51 149
3381.64 142
3381.78 135
3381.91 129
3382.04 121
3382.18 112
3382.31 102
3382.44 91
3382.58 80
3382.71 70
3382.84 61
3382.98 55
3383.11 51
3383.24 51
3383.38 53
3383.51 58
3383.64 66
3383.78 76
3383.91 87
3384.04 98
3384.18 109
3384.31 117
3384.44 122
3384.58 126
3384.71 127
3384.84 127
3384.98 126
3385.11 124
3385.24 121
3385.38 116
3385.51 109
3385.64 102
3385.78 97
3385.91 96
3386.04 100
3386.18 109
3386.31 124
3386.44 142
3386.58 160
3386.71 175
3386.84 184
3386.98 187
3387.11 184
3387.24 176
3387.38 165
3387.51 152
3387.64 140
3387.78 128
3387.91 119
3388.04 112
3388.18 107
3388.31 104
3388.44 104
3388.58 106
3388.71 110
3388.84 117
3388.98 125
3389.11 134
3389.24 143
3389.38 153
3389.51 162
3389.64 171
3389.78 178
3389.91 184
3390.04 189
3390.18 192
3390.31 193
3390.44 193
3390.58 191
3390.71 186
3390.85 179
3390.98 169
3391.11 156
3391.25 140
3391.38 124
3391.51 108
3391.65 94
3391.78 84
3391.91 79
3392.05 78
3392.18 80
3392.31 85
3392.45 91
3392.58 98
3392.71 105
3392.85 112
3392.98 117
3393.11 121
3393.25 123
3393.38 122
3393.51 120
3393.65 116
3393.78 112
3393.92 110
3394.05 109
3394.18 109
3394.32 111
3394.45 112
3394.58 112
3394.72 109
3394.85 104
3394.98 98
3395.12 90
3395.25 83
3395.38 76
3395.52 70
3395.65 65
3395.79 60
3395.92 53
3396.05 44
3396.19 34
3396.32 24
3396.45 14
3396.59 6
3396.72 1
3396.85 0
3396.99 0
3397.12 0
3397.25 0
3397.39 0
3397.52 0
3397.66 0
3397.79 0
3397.92 0
3398.06 1
3398.19 12
3398.32 24
3398.46 33
3398.59 38
3398.72 37
3398.86 31
3398.99 21
3399.12 11
3399.26 3
3399.39 0
3399.53 3
3399.66 12
3399.79 25
3399.93 39
3400.06 52
3400.19 62
3400.33 68
3400.46 71
3400.59 70
3400.73 68
3400.86 63
3401.00 58
3401.13 52
3401.26 46
3401.40 40
3401.53 36
3401.66 32
3401.80 29
3401.93 27
3402.07 23
3402.20 17
3402.33 8
3402.47 0
3402.60 0
3402.73 0
3402.87 0
3403.00 0
3403.13 0
3403.27 0
3403.40 0
3403.54 14
3403.67 27
3403.80 37
3403.94 43
3404.07 45
3404.20 44
3404.34 41
3404.47 39
3404.61 38
3404.74 40
3404.87 46
3405.01 57
3405.14 74
3405.27 95
3405.41 120
3405.54 146
3405.68 169
3405.81 188
3405.94 200
3406.08 205
3406.21 204
3406.34 196
3406.48 186
3406.61 173
3406.75 160
3406.88 147
3407.01 136
3407.15 126
3407.28 118
3407.41 114
3407.55 111
3407.68 112
3407.82 113
3407.95 116
3408.08 118
3408.22 119
3408.35 118
3408.48 117
3408.62 115
3408.75 115
3408.89 115
3409.02 118
3409.15 123
3409.29 130
3409.42 138
3409.56 147
3409.69 155
3409.82 162
3409.96 169
3410.09 174
3410.22 178
3410.36 181
3410.49 182
3410.63 182
3410.76 181
3410.89 178
3411.03 174
3411.16 170
3411.30 164
3411.43 158
3411.56 151
3411.70 142
3411.83 131
3411.96 119
3412.10 105
3412.23 90
3412.37 74
3412.50 59
3412.63 46
3412.77 36
3412.90 29
3413.04 25
3413.17 22
3413.30 20
3413.44 17
3413.57 14
3413.71 9
3413.84 3
3413.97 0
3414.11 0
3414.24 0
3414.37 0
3414.51 4
3414.64 13
3414.78 22
3414.91 30
3415.04 35
3415.18 37
3415.31 34
3415.45 28
3415.58 20
3415.71 11
3415.85 3
3415.98 0
3416.12 0
3416.25 0
3416.38 0
3416.52 0
3416.65 6
3416.79 17
3416.92 30
3417.05 42
3417.19 53
3417.32 62
3417.46 67
3417.59 70
3417.72 71
3417.86 70
3417.99 69
3418.13 68
3418.26 67
3418.39 68
3418.53 70
3418.66 76
3418.80 85
3418.93 98
3419.06 112
3419.20 128
3419.33 144
3419.47 158
3419.60 168
3419.73 174
3419.87 176
3420.00 176
3420.14 174
3420.27 170
3420.40 167
3420.54 165
3420.67 163
3420.81 162
3420.94 161
3421.07 160
3421.21 158
3421.34 153
3421.48 147
3421.61 138
3421.74 127
3421.88 114
3422.01 99
3422.15 82
3422.28 64
3422.41 46
3422.55 30
3422.68 18
3422.82 9
3422.95 4
3423.09 3
3423.22 4
3423.35 5
3423.49 7
3423.62 8
3423.76 10
3423.89 13
3424.02 18
3424.16 25
3424.29 35
3424.43 46
3424.56 58
3424.69 69
3424.83 79
3424.96 87
3425.10 92
3425.23 93
3425.37 92
3425.50 88
3425.63 83
3425.77 77
3425.90 72
3426.04 69
3426.17 70
3426.30 72
3426.44 77
3426.57 81
3426.71 84
3426.84 85
3426.98 83
3427.11 79
3427.24 74
3427.38 69
3427.51 64
3427.65 60
3427.78 56
3427.91 53
3428.05 52
3428.18 52
3428.32 54
3428.45 57
3428.59 61
3428.72 64
3428.85 65
3428.99 65
3429.12 63
3429.26 61
3429.39 59
3429.52 57
3429.66 58
3429.79 59
3429.93 61
3430.06 62
3430.20 64
3430.33 66
3430.46 67
3430.60 70
3430.73 73
3430.87 75
3431.00 77
3431.14 77
3431.27 74
3431.40 67
3431.54 56
3431.67 42
3431.81 27
3431.94 11
3432.08 0
3432.21 0
3432.34 0
3432.48 0
3432.61 0
3432.75 0
3432.88 0
3433.02 0
3433.15 3
3433.28 17
3433.42 30
3433.55 40
3433.69 49
3433.82 56
3433.96 62
3434.09 69
3434.22 77
3434.36 87
3434.49 99
3434.63 113
3434.76 127
3434.90 140
3435.03 151
3435.16 160
3435.30 166
3435.43 172
3435.57 178
3435.70 187
3435.84 202
3435.97 221
3436.10 245
3436.24 270
3436.37 296
3436.51 320
3436.64 341
3436.78 358
3436.91 373
3437.05 387
3437.18 402
3437.31 418
3437.45 434
3437.58 449
3437.72 464
3437.85 477
3437.99 489
3438.12 500
3438.25 511
3438.39 521
3438.52 530
3438.66 538
3438.79 542
3438.93 543
3439.06 539
3439.20 530
3439.33 516
3439.46 497
3439.60 476
3439.73 451
3439.87 426
3440.00 400
3440.14 376
3440.27 352
3440.41 330
3440.54 309
3440.67 291
3440.81 276
3440.94 265
3441.08 257
3441.21 253
3441.35 252
3441.48 252
3441.62 251
3441.75 248
3441.88 241
3442.02 231
3442.15 217
3442.29 200
3442.42 181
3442.56 161
3442.69 141
3442.83 124
3442.96 112
3443.09 104
3443.23 103
3443.36 108
3443.50 118
3443.63 130
3443.77 144
3443.90 157
3444.04 170
3444.17 180
3444.30 187
3444.44 192
3444.57 195
3444.71 196
3444.84 195
3444.98 195
3445.11 196
3445.25 198
3445.38 201
3445.52 204
3445.65 205
3445.78 203
3445.92 196
3446.05 185
3446.19 169
3446.32 151
3446.46 133
3446.59 116
3446.73 103
3446.86 95
3447.00 93
3447.13 97
3447.26 105
3447.40 115
3447.53 124
3447.67 130
3447.80 132
3447.94 130
3448.07 126
3448.21 120
3448.34 116
3448.48 115
3448.61 116
3448.74 119
3448.88 123
3449.01 124
3449.15 123
3449.28 120
3449.42 113
3449.55 103
3449.69 93
3449.82 83
3449.96 74
3450.09 67
3450.23 63
3450.36 61
3450.49 64
3450.63 69
3450.76 77
3450.90 86
3451.03 95
3451.17 103
3451.30 110
3451.44 114
3451.57 117
3451.71 117
3451.84 117
3451.98 114
3452.11 111
3452.25 107
3452.38 103
3452.51 100
3452.65 98
3452.78 99
3452.92 101
3453.05 105
3453.19 109
3453.32 112
3453.46 114
3453.59 115
3453.73 115
3453.86 114
3454.00 113
3454.13 112
3454.27 110
3454.40 110
3454.53 110
3454.67 110
3454.80 112
3454.94 114
3455.07 117
3455.21 121
3455.34 124
3455.48 126
3455.61 126
3455.75 126
3455.88 125
3456.02 123
3456.15 121
3456.29 120
3456.42 120
3456.56 119
3456.69 118
3456.83 115
3456.96 109
3457.09 100
3457.23 88
3457.36 74
3457.50 60
3457.63 45
3457.77 33
3457.90 23
3458.04 16
3458.17 11
3458.31 10
3458.44 10
3458.58 13
3458.71 16
3458.85 18
3458.98 18
3459.12 17
3459.25 13
3459.39 7
3459.52 0
3459.66 0
3459.79 0
3459.93 0
3460.06 0
3460.19 0
3460.33 0
3460.46 0
3460.60 5
3460.73 19
3460.87 35
3461.00 53
3461.14 71
3461.27 88
3461.41 101
3461.54 109
3461.68 110
3461.81 104
3461.95 92
3462.08 77
3462.22 59
3462.35 42
3462.49 27
3462.62 15
3462.76 6
3462.89 2
3463.03 2
3463.16 6
3463.30 12
3463.43 18
3463.57 25
3463.70 31
3463.84 37
3463.97 42
3464.11 48
3464.24 56
3464.38 65
3464.51 77
3464.65 89
3464.78 101
3464.92 110
3465.05 116
3465.18 117
3465.32 114
3465.45 107
3465.59 96
3465.72 84
3465.86 71
3465.99 58
3466.13 46
3466.26 34
3466.40 23
3466.53 13
3466.67 3
3466.80 0
3466.94 0
3467.07 0
3467.21 0
3467.34 0
3467.48 0
3467.61 5
3467.75 12
3467.88 17
3468.02 18
3468.15 16
3468.29 10
3468.42 3
3468.56 0
3468.69 0
3468.83 0
3468.96 0
3469.10 0
3469.23 8
3469.37 25
3469.50 45
3469.64 66
3469.77 86
3469.91 103
3470.04 115
3470.18 120
3470.31 121
3470.45 117
3470.58 110
3470.72 102
3470.85 96
3470.99 93
3471.12 95
3471.26 101
3471.39 110
3471.53 121
3471.66 133
3471.80 143
3471.93 149
3472.07 151
3472.20 148
3472.34 140
3472.47 129
3472.61 117
3472.74 104
3472.88 94
3473.01 88
3473.15 86
3473.28 88
3473.42 94
3473.55 102
3473.69 112
3473.82 123
3473.96 134
3474.10 146
3474.23 160
3474.37 174
3474.50 189
3474.64 203
3474.77 216
3474.91 227
3475.04 234
3475.18 238
3475.31 239
3475.45 237
3475.58 236
3475.72 236
3475.85 237
3475.99 241
3476.12 247
3476.26 254
3476.39 261
3476.53 266
3476.66 269
3476.80 270
3476.93 268
3477.07 265
3477.20 260
3477.34 256
3477.47 251
3477.61 247
3477.74 245
3477.88 245
3478.01 247
3478.15 250
3478.28 253
3478.42 253
3478.55 250
3478.69 242
3478.82 229
3478.96 212
3479.10 193
3479.23 174
3479.37 157
3479.50 144
3479.64 134
3479.77 128
3479.91 125
3480.04 124
3480.18 122
3480.31 119
3480.45 115
3480.58 108
3480.72 100
3480.85 91
3480.99 81
3481.12 72
3481.26 67
3481.39 65
3481.53 68
3481.66 75
3481.80 85
3481.93 95
3482.07 104
3482.21 110
3482.34 111
3482.48 107
3482.61 100
3482.75 92
3482.88 84
3483.02 78
3483.15 74
3483.29 72
3483.42 72
3483.56 71
3483.69 69
3483.83 66
3483.96 60
3484.10 53
3484.23 46
3484.37 40
3484.50 36
3484.64 34
3484.78 34
3484.91 34
3485.05 33
3485.18 31
3485.32 27
3485.45 22
3485.59 15
3485.72 8
3485.86 2
3485.99 0
3486.13 0
3486.26 0
3486.40 0
3486.53 0
3486.67 0
3486.81 0
3486.94 0
3487.08 0
3487.21 5
3487.35 13
3487.48 22
3487.62 31
3487.75 40
3487.89 47
3488.02 54
3488.16 59
3488.29 63
3488.43 65
3488.56 65
3488.70 62
3488.84 55
3488.97 47
3489.11 37
3489.24 27
3489.38 19
3489.51 13
3489.65 10
3489.78 9
3489.92 10
3490.05 13
3490.19 17
3490.32 22
3490.46 29
3490.60 37
3490.73 47
3490.87 58
3491.00 70
3491.14 81
3491.27 91
3491.41 100
3491.54 107
3491.68 112
3491.81 114
3491.95 113
3492.09 108
3492.22 101
3492.36 91
3492.49 81
3492.63 72
3492.76 67
3492.90 64
3493.03 66
3493.17 70
3493.30 74
3493.44 75
3493.58 72
3493.71 66
3493.85 55
3493.98 44
3494.12 34
3494.25 27
3494.39 25
3494.52 28
3494.66 36
3494.79 47
3494.93 60
3495.07 72
3495.20 83
3495.34 91
3495.47 95
3495.61 96
3495.74 93
3495.88 86
3496.01 77
3496.15 67
3496.28 56
3496.42 47
3496.56 40
3496.69 34
3496.83 30
3496.96 26
3497.10 24
3497.23 23
3497.37 23
3497.50 26
3497.64 31
3497.78 38
3497.91 47
3498.05 55
3498.18 63
3498.32 69
3498.45 74
3498.59 78
3498.72 79
3498.86 79
3499.00 77
3499.13 74
3499.27 70
3499.40 66
3499.54 60
3499.67 55
3499.81 51
3499.94 47
3500.08 45
3500.22 44
3500.35 45
3500.49 46
3500.62 48
3500.76 49
3500.89 48
3501.03 45
3501.17 40
3501.30 33
3501.44 26
3501.57 20
3501.71 16
3501.84 14
3501.98 15
3502.11 16
3502.25 18
3502.39 18
3502.52 18
3502.66 17
3502.79 16
3502.93 16
3503.06 19
3503.20 24
3503.34 32
3503.47 43
3503.61 56
3503.74 69
3503.88 81
3504.01 91
3504.15 96
3504.29 97
3504.42 93
3504.56 83
3504.69 71
3504.83 56
3504.96 41
3505.10 29
3505.23 20
3505.37 14
3505.51 12
3505.64 11
3505.78 11
3505.91 11
3506.05 9
3506.18 6
3506.32 3
3506.46 1
3506.59 1
3506.73 3
3506.86 8
3507.00 13
3507.13 18
3507.27 23
3507.41 28
3507.54 33
3507.68 37
3507.81 42
3507.95 47
3508.09 52
3508.22 56
3508.36 59
3508.49 61
3508.63 61
3508.76 62
3508.90 62
3509.04 62
3509.17 63
3509.31 65
3509.44 67
3509.58 69
3509.71 72
3509.85 75
3509.99 77
3510.12 77
3510.26 74
3510.39 68
3510.53 59
3510.66 47
3510.80 34
3510.94 22
3511.07 12
3511.21 7
3511.34 6
3511.48 9
3511.62 15
3511.75 23
3511.89 32
3512.02 41
3512.16 50
3512.29 58
3512.43 65
3512.57 71
3512.70 76
3512.84 79
3512.97 80
3513.11 81
3513.25 81
3513.38 81
3513.52 83
3513.65 86
3513.79 89
3513.92 94
3514.06 98
3514.20 101
3514.33 103
3514.47 105
3514.60 105
3514.74 106
3514.88 107
3515.01 108
3515.15 108
3515.28 106
3515.42 102
3515.56 94
3515.69 84
3515.83 74
3515.96 64
3516.10 58
3516.23 55
3516.37 57
3516.51 61
3516.64 67
3516.78 72
3516.91 74
3517.05 75
3517.19 74
3517.32 72
3517.46 72
3517.59 74
3517.73 78
3517.87 83
3518.00 88
3518.14 91
3518.27 91
3518.41 88
3518.55 81
3518.68 72
3518.82 64
3518.95 57
3519.09 54
3519.23 55
3519.36 59
3519.50 67
3519.63 75
3519.77 81
3519.91 82
3520.04 78
3520.18 68
3520.31 52
3520.45 35
3520.58 17
3520.72 1
3520.86 0
3520.99 0
3521.13 0
3521.26 0
3521.40 0
3521.54 0
3521.67 0
3521.81 0
3521.94 0
3522.08 10
3522.22 22
3522.35 35
3522.49 46
3522.63 55
3522.76 59
3522.90 61
3523.03 59
3523.17 55
3523.31 49
3523.44 43
3523.58 36
3523.71 29
3523.85 22
3523.99 16
3524.12 12
3524.26 9
3524.39 9
3524.53 10
3524.67 13
3524.80 16
3524.94 19
3525.07 21
3525.21 21
3525.35 21
3525.48 20
3525.62 18
3525.75 16
3525.89 12
3526.03 8
3526.16 2
3526.30 0
3526.43 0
3526.57 0
3526.71 0
3526.84 0
3526.98 0
3527.12 0
3527.25 5
3527.39 22
3527.52 40
3527.66 56
3527.80 69
3527.93 78
3528.07 80
3528.20 78
3528.34 73
3528.48 67
3528.61 62
3528.75 60
3528.89 64
3529.02 72
3529.16 83
3529.29 95
3529.43 106
3529.57 113
3529.70 116
3529.84 116
3529.97 114
3530.11 112
3530.25 114
3530.38 122
3530.52 134
3530.66 150
3530.79 168
3530.93 185
3531.06 198
3531.20 207
3531.34 210
3531.47 207
3531.61 200
3531.74 190
3531.88 179
3532.02 168
3532.15 160
3532.29 155
3532.43 154
3532.56 154
3532.70 156
3532.83 159
3532.97 162
3533.11 165
3533.24 169
3533.38 173
3533.52 177
3533.65 181
3533.79 184
3533.92 185
3534.06 183
3534.20 177
3534.33 170
3534.47 161
3534.61 153
3534.74 147
3534.88 144
3535.01 144
3535.15 147
3535.29 150
3535.42 153
3535.56 154
3535.70 154
3535.83 151
3535.97 146
3536.10 140
3536.24 134
3536.38 128
3536.51 123
3536.65 117
3536.79 111
3536.92 105
3537.06 101
3537.20 97
3537.33 95
3537.47 95
3537.60 97
3537.74 101
3537.88 105
3538.01 111
3538.15 116
3538.29 121
3538.42 126
3538.56 132
3538.69 140
3538.83 150
3538.97 162
3539.10 177
3539.24 194
3539.38 211
3539.51 229
3539.65 245
3539.79 258
3539.92 269
3540.06 278
3540.19 285
3540.33 290
3540.47 294
3540.60 297
3540.74 297
3540.88 295
3541.01 289
3541.15 281
3541.29 274
3541.42 270
3541.56 269
3541.69 275
3541.83 284
3541.97 295
3542.10 307
3542.24 316
3542.38 323
3542.51 327
3542.65 330
3542.79 333
3542.92 337
3543.06 343
3543.20 351
3543.33 360
3543.47 370
3543.60 380
3543.74 389
3543.88 398
3544.01 407
3544.15 415
3544.29 421
3544.42 425
3544.56 427
3544.70 428
3544.83 428
3544.97 427
3545.11 426
3545.24 424
3545.38 421
3545.51 417
3545.65 410
3545.79 401
3545.92 389
3546.06 377
3546.20 364
3546.33 352
3546.47 341
3546.61 333
3546.74 327
3546.88 323
3547.02 321
3547.15 321
3547.29 321
3547.43 322
3547.56 321
3547.70 319
3547.84 315
3547.97 310
3548.11 303
3548.24 297
3548.38 291
3548.52 288
3548.65 287
3548.79 290
3548.93 295
3549.06 302
3549.20 310
3549.34 318
3549.47 325
3549.61 330
3549.75 335
3549.88 340
3550.02 345
3550.16 351
3550.29 355
3550.43 359
3550.57 359
3550.70 356
3550.84 349
3550.98 340
3551.11 329
3551.25 318
3551.39 309
3551.52 303
3551.66 299
3551.80 297
3551.93 298
3552.07 298
3552.21 297
3552.34 295
3552.48 290
3552.61 282
3552.75 271
3552.89 258
3553.02 242
3553.16 224
3553.30 203
3553.43 181
3553.57 157
3553.71 134
3553.84 110
3553.98 87
3554.12 66
3554.25 48
3554.39 33
3554.53 23
3554.66 16
3554.80 14
3554.94 15
3555.07 21
3555.21 28
3555.35 36
3555.48 45
3555.62 54
3555.76 60
3555.89 64
3556.03 65
3556.17 62
3556.30 56
3556.44 48
3556.58 40
3556.71 33
3556.85 29
3556.99 29
3557.12 34
3557.26 43
3557.40 55
3557.53 69
3557.67 83
3557.81 95
3557.94 105
3558.08 114
3558.22 121
3558.35 128
3558.49 134
3558.63 138
3558.76 139
3558.90 135
3559.04 126
3559.18 113
3559.31 98
3559.45 84
3559.59 72
3559.72 67
3559.86 67
3560.00 73
3560.13 83
3560.27 95
3560.41 109
3560.54 122
3560.68 134
3560.82 144
3560.95 154
3561.09 163
3561.23 171
3561.36 179
3561.50 186
3561.64 193
3561.77 199
3561.91 205
3562.05 209
3562.18 211
3562.32 212
3562.46 212
3562.59 209
3562.73 206
3562.87 202
3563.00 197
3563.14 190
3563.28 182
3563.42 173
3563.55 163
3563.69 153
3563.83 143
3563.96 135
3564.10 127
3564.24 120
3564.37 115
3564.51 111
3564.65 108
3564.78 107
3564.92 107
3565.06 110
3565.19 114
3565.33 120
3565.47 126
3565.60 130
3565.74 134
3565.88 135
3566.02 133
3566.15 129
3566.29 122
3566.43 114
3566.56 106
3566.70 98
3566.84 91
3566.97 85
3567.11 79
3567.25 74
3567.38 69
3567.52 65
3567.66 61
3567.79 60
3567.93 61
3568.07 63
3568.21 67
3568.34 72
3568.48 78
3568.62 83
3568.75 90
3568.89 97
3569.03 104
3569.16 112
3569.30 119
3569.44 125
3569.57 128
3569.71 129
3569.85 125
3569.99 118
3570.12 108
3570.26 95
3570.40 83
3570.53 72
3570.67 66
3570.81 64
3570.94 67
3571.08 74
3571.22 84
3571.35 93
3571.49 100
3571.63 105
3571.77 106
3571.90 105
3572.04 104
3572.18 104
3572.31 107
3572.45 112
3572.59 118
3572.72 125
3572.86 130
3573.00 131
3573.14 129
3573.27 123
3573.41 115
3573.55 107
3573.68 99
3573.82 94
3573.96 93
3574.09 94
3574.23 99
3574.37 105
3574.51 111
3574.64 116
3574.78 119
3574.92 120
3575.05 118
3575.19 114
3575.33 110
3575.46 106
3575.60 103
3575.74 100
3575.88 96
3576.01 91
3576.15 86
3576.29 80
3576.42 75
3576.56 73
3576.70 74
3576.84 79
3576.97 86
3577.11 94
3577.25 101
3577.38 104
3577.52 103
3577.66 97
3577.80 88
3577.93 77
3578.07 66
3578.21 57
3578.34 50
3578.48 47
3578.62 46
3578.75 47
3578.89 49
3579.03 50
3579.17 49
3579.30 46
3579.44 39
3579.58 30
3579.71 18
3579.85 6
3579.99 0
3580.13 0
3580.26 0
3580.40 0
3580.54 0
3580.67 0
3580.81 0
3580.95 0
3581.09 6
3581.22 13
3581.36 20
3581.50 27
3581.63 37
3581.77 46
3581.91 56
3582.05 63
3582.18 69
3582.32 71
3582.46 69
3582.59 64
3582.73 57
3582.87 49
3583.01 42
3583.14 36
3583.28 32
3583.42 29
3583.56 28
3583.69 28
3583.83 28
3583.97 29
3584.10 30
3584.24 31
3584.38 33
3584.52 38
3584.65 44
3584.79 52
3584.93 61
3585.06 71
3585.20 79
3585.34 86
3585.48 90
3585.61 92
3585.75 91
3585.89 90
3586.03 88
3586.16 85
3586.30 81
3586.44 75
3586.57 67
3586.71 57
3586.85 46
3586.99 34
3587.12 23
3587.26 14
3587.40 7
3587.54 1
3587.67 0
3587.81 0
3587.95 0
3588.08 0
3588.22 0
3588.36 0
3588.50 0
3588.63 0
3588.77 6
3588.91 24
3589.05 43
3589.18 63
3589.32 80
3589.46 96
3589.59 109
3589.73 119
3589.87 127
3590.01 132
3590.14 135
3590.28 135
3590.42 132
3590.56 127
3590.69 119
3590.83 111
3590.97 102
3591.11 95
3591.24 88
3591.38 82
3591.52 76
3591.65 71
3591.79 67
3591.93 64
3592.07 62
3592.20 63
3592.34 67
3592.48 72
3592.62 78
3592.75 85
3592.89 92
3593.03 98
3593.17 102
3593.30 104
3593.44 105
3593.58 104
3593.72 102
3593.85 97
3593.99 92
3594.13 84
3594.26 76
3594.40 68
3594.54 62
3594.68 57
3594.81 54
3594.95 54
3595.09 55
3595.23 58
3595.36 61
3595.50 64
3595.64 64
3595.78 64
3595.91 63
3596.05 61
3596.19 61
3596.33 61
3596.46 61
3596.60 61
3596.74 60
3596.88 57
3597.01 52
3597.15 47
3597.29 41
3597.43 36
3597.56 32
3597.70 31
3597.84 32
3597.98 36
3598.11 41
3598.25 48
3598.39 56
3598.53 65
3598.66 75
3598.80 84
3598.94 93
3599.08 101
3599.21 108
3599.35 113
3599.49 118
3599.63 122
3599.76 128
3599.90 134
3600.04 141
3600.18 149
3600.31 156
3600.45 162
3600.59 166
3600.73 168
3600.86 167
3601.00 164
3601.14 161
3601.28 156
3601.41 152
3601.55 149
3601.69 147
3601.83 145
3601.96 143
3602.10 140
3602.24 136
3602.38 131
3602.51 125
3602.65 119
3602.79 114
3602.93 109
3603.06 105
3603.20 102
3603.34 100
3603.48 97
3603.61 95
3603.75 91
3603.89 87
3604.03 82
3604.16 77
3604.30 73
3604.44 71
3604.58 73
3604.72 79
3604.85 88
3604.99 99
3605.13 111
3605.27 124
3605.40 135
3605.54 146
3605.68 155
3605.82 164
3605.95 173
3606.09 180
3606.23 186
3606.37 190
3606.50 192
3606.64 191
3606.78 188
3606.92 185
3607.05 182
3607.19 181
3607.33 182
3607.47 185
3607.61 189
3607.74 193
3607.88 195
3608.02 193
3608.16 189
3608.29 180
3608.43 169
3608.57 155
3608.71 140
3608.84 126
3608.98 114
3609.12 104
3609.26 96
3609.40 92
3609.53 89
3609.67 88
3609.81 86
3609.95 83
3610.08 77
3610.22 70
3610.36 61
3610.50 52
3610.63 45
3610.77 40
3610.91 37
3611.05 37
3611.19 39
3611.32 40
3611.46 40
3611.60 39
3611.74 37
3611.87 35
3612.01 32
3612.15 31
3612.29 30
3612.43 30
3612.56 32
3612.70 34
3612.84 38
3612.98 44
3613.11 53
3613.25 64
3613.39 78
3613.53 93
3613.67 109
3613.80 123
3613.94 134
3614.08 143
3614.22 149
3614.35 153
3614.49 157
3614.63 160
3614.77 164
3614.91 169
3615.04 173
3615.18 177
3615.32 181
3615.46 184
3615.59 188
3615.73 193
3615.87 199
3616.01 207
3616.15 214
3616.28 221
3616.42 226
3616.56 227
3616.70 223
3616.83 216
3616.97 206
3617.11 196
3617.25 186
3617.39 179
3617.52 174
3617.66 173
3617.80 173
3617.94 175
3618.08 175
3618.21 175
3618.35 172
3618.49 169
3618.63 165
3618.76 161
3618.90 156
3619.04 152
3619.18 147
3619.32 142
3619.45 136
3619.59 131
3619.73 126
3619.87 122
3620.01 119
3620.14 120
3620.28 125
3620.42 133
3620.56 144
3620.70 159
3620.83 174
3620.97 189
3621.11 201
3621.25 209
3621.38 213
3621.52 215
3621.66 214
3621.80 212
3621.94 209
3622.07 205
3622.21 200
3622.35 194
3622.49 186
3622.63 178
3622.76 169
3622.90 161
3623.04 154
3623.18 147
3623.32 140
3623.45 132
3623.59 122
3623.73 112
3623.87 102
3624.01 95
3624.14 92
3624.28 93
3624.42 99
3624.56 107
3624.70 116
3624.83 124
3624.97 127
3625.11 127
3625.25 122
3625.39 115
3625.52 107
3625.66 99
3625.80 92
3625.94 87
3626.08 83
3626.21 81
3626.35 81
3626.49 82
3626.63 84
3626.77 86
3626.90 88
3627.04 88
3627.18 86
3627.32 82
3627.46 74
3627.59 65
3627.73 55
3627.87 45
3628.01 37
3628.15 31
3628.28 27
3628.42 26
3628.56 26
3628.70 26
3628.84 26
3628.97 25
3629.11 23
3629.25 20
3629.39 18
3629.53 17
3629.66 18
3629.80 22
3629.94 27
3630.08 33
3630.22 37
3630.36 38
3630.49 35
3630.63 27
3630.77 15
3630.91 2
3631.05 0
3631.18 0
3631.32 0
3631.46 0
3631.60 0
3631.74 0
3631.87 0
3632.01 1
3632.15 9
3632.29 17
3632.43 25
3632.57 35
3632.70 46
3632.84 59
3632.98 73
3633.12 85
3633.26 95
3633.39 99
3633.53 98
3633.67 91
3633.81 80
3633.95 67
3634.08 55
3634.22 45
3634.36 37
3634.50 32
3634.64 28
3634.78 25
3634.91 21
3635.05 17
3635.19 13
3635.33 10
3635.47 8
3635.60 10
3635.74 15
3635.88 24
3636.02 36
3636.16 51
3636.30 66
3636.43 81
3636.57 94
3636.71 103
3636.85 107
3636.99 106
3637.12 103
3637.26 100
3637.40 97
3637.54 96
3637.68 98
3637.82 101
3637.95 106
3638.09 110
3638.23 112
3638.37 111
3638.51 107
3638.65 101
3638.78 93
3638.92 83
3639.06 74
3639.20 66
3639.34 62
3639.48 63
3639.61 69
3639.75 82
3639.89 100
3640.03 122
3640.17 145
3640.30 166
3640.44 180
3640.58 187
3640.72 185
3640.86 175
3641.00 159
3641.13 139
3641.27 120
3641.41 105
3641.55 96
3641.69 94
3641.83 98
3641.96 108
3642.10 122
3642.24 136
3642.38 149
3642.52 160
3642.66 166
3642.79 169
3642.93 169
3643.07 167
3643.21 163
3643.35 159
3643.49 155
3643.62 150
3643.76 145
3643.90 139
3644.04 132
3644.18 126
3644.32 122
3644.45 121
3644.59 124
3644.73 130
3644.87 139
3645.01 150
3645.15 162
3645.28 173
3645.42 181
3645.56 187
3645.70 188
3645.84 185
3645.98 176
3646.11 163
3646.25 146
3646.39 129
3646.53 113
3646.67 100
3646.81 92
3646.95 88
3647.08 89
3647.22 91
3647.36 94
3647.50 95
3647.64 93
3647.78 89
3647.91 83
3648.05 75
3648.19 68
3648.33 61
3648.47 55
3648.61 49
3648.74 45
3648.88 41
3649.02 37
3649.16 34
3649.30 32
3649.44 31
3649.58 32
3649.71 35
3649.85 40
3649.99 46
3650.13 52
3650.27 59
3650.41 65
3650.54 72
3650.68 78
3650.82 85
3650.96 92
3651.10 99
3651.24 106
3651.38 113
3651.51 119
3651.65 123
3651.79 125
3651.93 125
3652.07 121
3652.21 114
3652.35 105
3652.48 94
3652.62 83
3652.76 73
3652.90 65
3653.04 59
3653.18 56
3653.31 55
3653.45 53
3653.59 51
3653.73 46
3653.87 39
3654.01 29
3654.15 20
3654.28 11
3654.42 5
3654.56 2
3654.70 3
3654.84 6
3654.98 9
3655.12 12
3655.25 13
3655.39 11
3655.53 8
3655.67 3
3655.81 0
3655.95 0
3656.09 0
3656.22 0
3656.36 0
3656.50 4
3656.64 8
3656.78 10
3656.92 10
3657.06 7
3657.19 2
3657.33 0
3657.47 0
3657.61 0
3657.75 0
3657.89 0
3658.03 12
3658.17 29
3658.30 50
3658.44 71
3658.58 90
3658.72 106
3658.86 116
3659.00 122
3659.14 123
3659.27 121
3659.41 118
3659.55 114
3659.69 110
3659.83 107
3659.97 104
3660.11 103
3660.24 103
3660.38 103
3660.52 104
3660.66 107
3660.80 111
3660.94 119
3661.08 129
3661.22 142
3661.35 158
3661.49 176
3661.63 193
3661.77 209
3661.91 221
3662.05 229
3662.19 233
3662.32 235
3662.46 236
3662.60 236
3662.74 235
3662.88 233
3663.02 230
3663.16 224
3663.30 215
3663.43 204
3663.57 191
3663.71 176
3663.85 161
3663.99 145
3664.13 129
3664.27 114
3664.41 101
3664.54 90
3664.68 81
3664.82 73
3664.96 67
3665.10 61
3665.24 56
3665.38 51
3665.52 47
3665.65 43
3665.79 41
3665.93 41
3666.07 44
3666.21 50
3666.35 58
3666.49 67
3666.63 76
3666.76 82
3666.90 84
3667.04 82
3667.18 75
3667.32 66
3667.46 56
3667.60 49
3667.74 45
3667.88 44
3668.01 45
3668.15 46
3668.29 47
3668.43 46
3668.57 43
3668.71 39
3668.85 35
3668.99 34
3669.12 36
3669.26 42
3669.40 53
3669.54 66
3669.68 82
3669.82 97
3669.96 112
3670.10 124
3670.24 132
3670.37 136
3670.51 135
3670.65 131
3670.79 124
3670.93 117
3671.07 111
3671.21 107
3671.35 106
3671.48 109
3671.62 115
3671.76 123
3671.90 131
3672.04 136
3672.18 139
3672.32 137
3672.46 132
3672.60 124
3672.73 117
3672.87 110
3673.01 104
3673.15 99
3673.29 96
3673.43 91
3673.57 86
3673.71 78
3673.85 70
3673.99 62
3674.12 55
3674.26 51
3674.40 49
3674.54 48
3674.68 49
3674.82 50
3674.96 50
3675.10 51
3675.24 53
3675.37 57
3675.51 64
3675.65 74
3675.79 86
3675.93 97
3676.07 108
3676.21 114
3676.35 117
3676.49 115
3676.63 112
3676.76 107
3676.90 103
3677.04 100
3677.18 101
3677.32 104
3677.46 109
3677.60 114
3677.74 120
3677.88 125
3678.01 128
3678.15 128
3678.29 125
3678.43 117
3678.57 107
3678.71 93
3678.85 79
3678.99 65
3679.13 54
3679.27 46
3679.40 42
3679.54 42
3679.68 46
3679.82 53
3679.96 61
3680.10 70
3680.24 79
3680.38 87
3680.52 94
3680.66 99
3680.80 103
3680.93 106
3681.07 108
3681.21 110
3681.35 113
3681.49 116
3681.63 118
3681.77 120
3681.91 122
3682.05 122
3682.19 120
3682.33 115
3682.46 107
3682.60 97
3682.74 85
3682.88 71
3683.02 57
3683.16 42
3683.30 29
3683.44 16
3683.58 6
3683.72 0
3683.86 0
3683.99 0
3684.13 0
3684.27 0
3684.41 0
3684.55 0
3684.69 4
3684.83 8
3684.97 10
3685.11 10
3685.25 8
3685.39 5
3685.52 1
3685.66 0
3685.80 0
3685.94 0
3686.08 0
3686.22 0
3686.36 8
3686.50 17
3686.64 30
3686.78 43
3686.92 58
3687.06 72
3687.19 85
3687.33 95
3687.47 103
3687.61 107
3687.75 109
3687.89 108
3688.03 105
3688.17 99
3688.31 92
3688.45 82
3688.59 71
3688.73 59
3688.86 47
3689.00 36
3689.14 28
3689.28 22
3689.42 19
3689.56 18
3689.70 19
3689.84 20
3689.98 20
3690.12 19
3690.26 18
3690.40 16
3690.54 15
3690.67 14
3690.81 15
3690.95 16
3691.09 17
3691.23 18
3691.37 17
3691.51 16
3691.65 14
3691.79 11
3691.93 8
3692.07 5
3692.21 3
3692.35 1
3692.48 0
3692.62 0
3692.76 0
3692.90 0
3693.04 0
3693.18 0
3693.32 0
3693.46 0
3693.60 0
3693.74 5
3693.88 11
3694.02 17
3694.16 21
3694.30 22
3694.43 19
3694.57 15
3694.71 11
3694.85 7
3694.99 5
3695.13 5
3695.27 6
3695.41 9
3695.55 13
3695.69 16
3695.83 20
3695.97 23
3696.11 28
3696.25 34
3696.39 40
3696.52 48
3696.66 55
3696.80 62
3696.94 67
3697.08 71
3697.22 73
3697.36 73
3697.50 73
3697.64 71
3697.78 69
3697.92 67
3698.06 67
3698.20 67
3698.34 68
3698.48 69
3698.62 70
3698.75 71
3698.89 71
3699.03 70
3699.17 70
3699.31 69
3699.45 67
3699.59 65
3699.73 61
3699.87 55
3700.01 47
3700.15 38
3700.29 29
3700.43 21
3700.57 16
3700.71 17
3700.85 22
3700.99 30
3701.12 42
3701.26 53
3701.40 64
3701.54 73
3701.68 80
3701.82 85
3701.96 87
3702.10 88
3702.24 86
3702.38 83
3702.52 78
3702.66 71
3702.80 63
3702.94 55
3703.08 46
3703.22 38
3703.36 31
3703.50 24
3703.63 19
3703.77 16
3703.91 15
3704.05 17
3704.19 23
3704.33 31
3704.47 40
3704.61 50
3704.75 57
3704.89 62
3705.03 64
3705.17 62
3705.31 59
3705.45 56
3705.59 54
3705.73 54
3705.87 57
3706.01 61
3706.15 65
3706.29 71
3706.42 78
3706.56 86
3706.70 96
3706.84 109
3706.98 123
3707.12 137
3707.26 149
3707.40 158
3707.54 163
3707.68 164
3707.82 160
3707.96 154
3708.10 146
3708.24 138
3708.38 129
3708.52 121
3708.66 115
3708.80 111
3708.94 109
3709.08 112
3709.22 118
3709.36 128
3709.50 141
3709.63 155
3709.77 170
3709.91 184
3710.05 195
3710.19 202
3710.33 205
3710.47 202
3710.61 195
3710.75 184
3710.89 171
3711.03 157
3711.17 145
3711.31 135
3711.45 130
3711.59 128
3711.73 131
3711.87 137
3712.01 145
3712.15 153
3712.29 160
3712.43 164
3712.57 165
3712.71 162
3712.85 156
3712.99 149
3713.13 142
3713.27 135
3713.40 132
3713.54 131
3713.68 134
3713.82 138
3713.96 143
3714.10 147
3714.24 148
3714.38 147
3714.52 142
3714.66 135
3714.80 126
3714.94 118
3715.08 112
3715.22 108
3715.36 107
3715.50 108
3715.64 111
3715.78 116
3715.92 124
3716.06 134
3716.20 146
3716.34 161
3716.48 177
3716.62 191
3716.76 203
3716.90 210
3717.04 213
3717.18 211
3717.32 206
3717.46 199
3717.60 192
3717.74 186
3717.88 180
3718.02 175
3718.16 171
3718.29 168
3718.43 165
3718.57 163
3718.71 163
3718.85 164
3718.99 166
3719.13 166
3719.27 164
3719.41 157
3719.55 147
3719.69 135
3719.83 120
3719.97 106
3720.11 94
3720.25 85
3720.39 77
3720.53 72
3720.67 67
3720.81 61
3720.95 54
3721.09 45
3721.23 36
3721.37 25
3721.51 15
3721.65 6
3721.79 0
3721.93 0
3722.07 0
3722.21 0
3722.35 0
3722.49 0
3722.63 0
3722.77 0
3722.91 0
3723.05 0
3723.19 0
3723.33 1
3723.47 7
3723.61 15
3723.75 23
3723.89 30
3724.03 35
3724.17 38
3724.31 39
3724.45 39
3724.59 39
3724.73 40
3724.87 41
3725.01 43
3725.15 44
3725.29 44
3725.43 43
3725.57 42
3725.71 43
3725.85 46
3725.99 52
3726.13 61
3726.27 73
3726.41 86
3726.55 98
3726.68 107
3726.82 114
3726.96 116
3727.10 117
3727.24 116
3727.38 117
3727.52 119
3727.66 123
3727.80 129
3727.94 138
3728.08 147
3728.22 157
3728.36 168
3728.50 181
3728.64 196
3728.78 212
3728.92 231
3729.06 251
3729.20 271
3729.34 291
3729.48 307
3729.62 319
3729.76 326
3729.90 329
3730.04 328
3730.18 325
3730.32 321
3730.46 316
3730.60 312
3730.74 308
3730.88 303
3731.02 296
3731.16 289
3731.30 281
3731.44 273
3731.58 266
3731.72 262
3731.86 260
3732.00 260
3732.14 264
3732.28 269
3732.42 277
3732.56 286
3732.70 296
3732.84 305
3732.98 313
3733.12 317
3733.26 318
3733.40 314
3733.54 307
3733.68 298
3733.82 289
3733.96 281
3734.10 275
3734.24 273
3734.38 273
3734.52 275
3734.66 279
3734.80 283
3734.94 286
3735.08 288
3735.22 289
3735.36 289
3735.50 288
3735.64 287
3735.78 286
3735.93 284
3736.07 282
3736.21 279
3736.35 276
3736.49 273
3736.63 268
3736.77 262
3736.91 256
3737.05 248
3737.19 239
3737.33 230
3737.47 223
3737.61 216
3737.75 212
3737.89 212
3738.03 215
3738.17 222
3738.31 232
3738.45 243
3738.59 255
3738.73 266
3738.87 273
3739.01 278
3739.15 280
3739.29 280
3739.43 280
3739.57 278
3739.71 277
3739.85 273
3739.99 268
3740.13 259
3740.27 245
3740.41 227
3740.55 207
3740.69 185
3740.83 164
3740.97 147
3741.11 133
3741.25 124
3741.39 119
3741.53 118
3741.67 121
3741.81 125
3741.95 130
3742.09 135
3742.23 139
3742.37 142
3742.51 144
3742.65 145
3742.79 145
3742.93 145
3743.07 146
3743.21 146
3743.35 146
3743.49 147
3743.63 147
3743.77 148
3743.91 149
3744.05 151
3744.19 153
3744.33 155
3744.48 157
3744.62 157
3744.76 157
3744.90 154
3745.04 149
3745.18 143
3745.32 135
3745.46 127
3745.60 120
3745.74 116
3745.88 115
3746.02 117
3746.16 122
3746.30 129
3746.44 137
3746.58 142
3746.72 146
3746.86 148
3747.00 148
3747.14 147
3747.28 145
3747.42 145
3747.56 146
3747.70 148
3747.84 152
3747.98 156
3748.12 160
3748.26 162
3748.40 162
3748.54 160
3748.68 155
3748.82 149
3748.96 143
3749.10 138
3749.25 135
3749.39 134
3749.53 135
3749.67 138
3749.81 141
3749.95 144
3750.09 146
3750.23 147
3750.37 146
3750.51 143
3750.65 140
3750.79 137
3750.93 135
3751.07 134
3751.21 133
3751.35 133
3751.49 134
3751.63 134
3751.77 136
3751.91 139
3752.05 146
3752.19 155
3752.33 166
3752.47 178
3752.61 190
3752.75 199
3752.89 205
3753.04 208
3753.18 209
3753.32 210
3753.46 212
3753.60 216
3753.74 224
3753.88 235
3754.02 249
3754.16 265
3754.30 282
3754.44 300
3754.58 317
3754.72 333
3754.86 347
3755.00 358
3755.14 364
3755.28 366
3755.42 364
3755.56 357
3755.70 347
3755.84 335
3755.98 321
3756.12 305
3756.27 290
3756.41 273
3756.55 257
3756.69 242
3756.83 229
3756.97 220
3757.11 215
3757.25 215
3757.39 218
3757.53 226
3757.67 235
3757.81 245
3757.95 254
3758.09 261
3758.23 267
3758.37 270
3758.51 270
3758.65 266
3758.79 259
3758.93 248
3759.08 233
3759.22 216
3759.36 196
3759.50 176
3759.64 159
3759.78 146
3759.92 140
3760.06 140
3760.20 145
3760.34 155
3760.48 166
3760.62 176
3760.76 183
3760.90 185
3761.04 182
3761.18 173
3761.32 160
3761.46 144
3761.61 126
3761.75 109
3761.89 94
3762.03 82
3762.17 73
3762.31 69
3762.45 67
3762.59 68
3762.73 72
3762.87 76
3763.01 80
3763.15 84
3763.29 86
3763.43 88
3763.57 89
3763.71 88
3763.85 88
3764.00 87
3764.14 87
3764.28 88
3764.42 89
3764.56 92
3764.70 96
3764.84 101
3764.98 107
3765.12 111
3765.26 115
3765.40 115
3765.54 112
3765.68 107
3765.82 99
3765.96 92
3766.10 86
3766.25 84
3766.39 86
3766.53 91
3766.67 97
3766.81 103
3766.95 105
3767.09 102
3767.23 96
3767.37 87
3767.51 77
3767.65 68
3767.79 63
3767.93 61
3768.07 63
3768.21 67
3768.36 71
3768.50 74
3768.64 76
3768.78 77
3768.92 78
3769.06 79
3769.20 83
3769.34 90
3769.48 99
3769.62 110
3769.76 122
3769.90 133
3770.04 145
3770.18 156
3770.33 167
3770.47 177
3770.61 185
3770.75 190
3770.89 192
3771.03 189
3771.17 183
3771.31 173
3771.45 163
3771.59 154
3771.73 149
3771.87 148
3772.01 152
3772.16 161
3772.30 172
3772.44 184
3772.58 195
3772.72 205
3772.86 212
3773.00 216
3773.14 219
3773.28 220
3773.42 222
3773.56 223
3773.70 224
3773.84 226
3773.99 228
3774.13 232
3774.27 236
3774.41 241
3774.55 247
3774.69 254
3774.83 260
3774.97 264
3775.11 265
3775.25 263
3775.39 258
3775.53 253
3775.68 249
3775.82 247
3775.96 248
3776.10 252
3776.24 259
3776.38 266
3776.52 272
3776.66 276
3776.80 278
3776.94 277
3777.08 274
3777.22 270
3777.37 264
3777.51 256
3777.65 246
3777.79 234
3777.93 222
3778.07 211
3778.21 202
3778.35 195
3778.49 191
3778.63 189
3778.77 187
3778.91 185
3779.06 180
3779.20 174
3779.34 166
3779.48 156
3779.62 145
3779.76 134
3779.90 121
3780.04 106
3780.18 90
3780.32 73
3780.46 57
3780.61 44
3780.75 33
3780.89 26
3781.03 22
3781.17 22
3781.31 25
3781.45 29
3781.59 34
3781.73 39
3781.87 44
3782.02 48
3782.16 50
3782.30 51
3782.44 50
3782.58 47
3782.72 43
3782.86 39
3783.00 34
3783.14 31
3783.28 28
3783.42 26
3783.57 27
3783.71 29
3783.85 34
3783.99 42
3784.13 53
3784.27 66
3784.41 81
3784.55 97
3784.69 114
3784.83 130
3784.98 145
3785.12 158
3785.26 169
3785.40 178
3785.54 185
3785.68 190
3785.82 193
3785.96 194
3786.10 191
3786.24 186
3786.39 178
3786.53 168
3786.67 156
3786.81 144
3786.95 132
3787.09 122
3787.23 113
3787.37 107
3787.51 105
3787.66 107
3787.80 113
3787.94 122
3788.08 134
3788.22 146
3788.36 157
3788.50 165
3788.64 169
3788.78 169
3788.92 165
3789.07 158
3789.21 148
3789.35 138
3789.49 129
3789.63 119
3789.77 111
3789.91 102
3790.05 94
3790.19 85
3790.34 75
3790.48 65
3790.62 55
3790.76 45
3790.90 37
3791.04 31
3791.18 26
3791.32 23
3791.46 21
3791.61 19
3791.75 18
3791.89 17
3792.03 16
3792.17 14
3792.31 12
3792.45 10
3792.59 8
3792.73 4
3792.88 0
3793.02 0
3793.16 0
3793.30 0
3793.44 0
3793.58 0
3793.72 0
3793.86 5
3794.01 24
3794.15 44
3794.29 65
3794.43 82
3794.57 95
3794.71 100
3794.85 98
3794.99 91
3795.13 81
3795.28 69
3795.42 58
3795.56 49
3795.70 44
3795.84 42
3795.98 42
3796.12 45
3796.26 48
3796.41 51
3796.55 53
3796.69 54
3796.83 55
3796.97 55
3797.11 54
3797.25 52
3797.39 50
3797.54 47
3797.68 44
3797.82 44
3797.96 46
3798.10 52
3798.24 62
3798.38 76
3798.52 91
3798.67 106
3798.81 117
3798.95 124
3799.09 126
3799.23 122
3799.37 114
3799.51 103
3799.65 91
3799.80 79
3799.94 70
3800.08 62
3800.22 56
3800.36 50
3800.50 45
3800.64 40
3800.78 34
3800.93 29
3801.07 26
3801.21 26
3801.35 29
3801.49 36
3801.63 45
3801.77 54
3801.92 62
3802.06 68
3802.20 70
3802.34 68
3802.48 63
3802.62 55
3802.76 47
3802.90 39
3803.05 33
3803.19 28
3803.33 25
3803.47 24
3803.61 23
3803.75 22
3803.89 19
3804.04 15
3804.18 9
3804.32 2
3804.46 0
3804.60 0
3804.74 0
3804.88 0
3805.02 0
3805.17 0
3805.31 0
3805.45 0
3805.59 6
3805.73 19
3805.87 34
3806.01 50
3806.16 65
3806.30 79
3806.44 89
3806.58 95
3806.72 97
3806.86 95
3807.00 92
3807.15 87
3807.29 84
3807.43 82
3807.57 82
3807.71 85
3807.85 89
3807.99 93
3808.14 95
3808.28 96
3808.42 93
3808.56 88
3808.70 82
3808.84 75
3808.98 70
3809.13 67
3809.27 66
3809.41 69
3809.55 76
3809.69 86
3809.83 98
3809.97 113
3810.12 127
3810.26 140
3810.40 150
3810.54 156
3810.68 158
3810.82 154
3810.96 148
3811.11 138
3811.25 128
3811.39 117
3811.53 108
3811.67 99
3811.81 92
3811.96 85
3812.10 78
3812.24 72
3812.38 67
3812.52 61
3812.66 57
3812.80 55
3812.95 54
3813.09 53
3813.23 53
3813.37 51
3813.51 49
3813.65 43
3813.80 35
3813.94 24
3814.08 11
3814.22 0
3814.36 0
3814.50 0
3814.64 0
3814.79 0
3814.93 0
3815.07 0
3815.21 0
3815.35 5
3815.49 18
3815.64 28
3815.78 37
3815.92 42
3816.06 44
3816.20 44
3816.34 42
3816.48 39
3816.63 35
3816.77 31
3816.91 26
3817.05 23
3817.19 22
3817.33 23
3817.48 26
3817.62 31
3817.76 37
3817.90 42
3818.04 46
3818.18 50
3818.33 52
3818.47 54
3818.61 55
3818.75 57
3818.89 59
3819.03 61
3819.18 64
3819.32 66
3819.46 69
3819.60 72
3819.74 77
3819.88 82
3820.03 90
3820.17 98
3820.31 107
3820.45 115
3820.59 120
3820.73 123
3820.88 123
3821.02 120
3821.16 115
3821.30 108
3821.44 102
3821.58 96
3821.73 92
3821.87 89
3822.01 87
3822.15 85
3822.29 83
3822.43 81
3822.58 79
3822.72 78
3822.86 79
3823.00 82
3823.14 90
3823.28 101
3823.43 114
3823.57 128
3823.71 141
3823.85 151
3823.99 157
3824.13 159
3824.28 158
3824.42 155
3824.56 152
3824.70 151
3824.84 152
3824.99 155
3825.13 160
3825.27 166
3825.41 171
3825.55 175
3825.69 175
3825.84 172
3825.98 164
3826.12 152
3826.26 137
3826.40 121
3826.54 105
3826.69 89
3826.83 73
3826.97 57
3827.11 41
3827.25 23
3827.40 6
3827.54 0
3827.68 0
3827.82 0
3827.96 0
3828.10 0
3828.25 0
3828.39 0
3828.53 0
3828.67 6
3828.81 17
3828.96 29
3829.10 41
3829.24 55
3829.38 70
3829.52 84
3829.66 96
3829.81 105
3829.95 109
3830.09 108
3830.23 101
3830.37 89
3830.52 76
3830.66 61
3830.80 47
3830.94 35
3831.08 25
3831.22 16
3831.37 9
3831.51 3
3831.65 0
3831.79 0
3831.93 0
3832.08 0
3832.22 0
3832.36 0
3832.50 0
3832.64 0
3832.79 0
3832.93 0
3833.07 3
3833.21 9
3833.35 17
3833.49 26
3833.64 34
3833.78 41
3833.92 46
3834.06 48
3834.20 50
3834.35 50
3834.49 50
3834.63 51
3834.77 52
3834.91 55
3835.06 59
3835.20 65
3835.34 73
3835.48 81
3835.62 90
3835.77 99
3835.91 107
3836.05 114
3836.19 120
3836.33 124
3836.48 128
3836.62 131
3836.76 134
3836.90 136
3837.04 138
3837.19 138
3837.33 137
3837.47 135
3837.61 133
3837.75 133
3837.90 134
3838.04 139
3838.18 146
3838.32 154
3838.46 162
3838.60 169
3838.75 174
3838.89 176
3839.03 177
3839.17 176
3839.32 176
3839.46 176
3839.60 178
3839.74 180
3839.88 182
3840.03 183
3840.17 184
3840.31 184
3840.45 185
3840.59 187
3840.74 190
3840.88 194
3841.02 199
3841.16 204
3841.30 209
3841.45 212
3841.59 215
3841.73 216
3841.87 217
3842.01 219
3842.16 220
3842.30 221
3842.44 221
3842.58 219
3842.72 214
3842.87 204
3843.01 192
3843.15 178
3843.29 163
3843.43 149
3843.58 138
3843.72 131
3843.86 129
3844.00 129
3844.14 133
3844.29 138
3844.43 145
3844.57 152
3844.71 160
3844.86 169
3845.00 179
3845.14 188
3845.28 198
3845.42 207
3845.57 215
3845.71 222
3845.85 228
3845.99 234
3846.13 239
3846.28 243
3846.42 245
3846.56 244
3846.70 241
3846.85 234
3846.99 223
3847.13 209
3847.27 193
3847.41 176
3847.56 159
3847.70 145
3847.84 135
3847.98 128
3848.12 125
3848.27 126
3848.41 129
3848.55 133
3848.69 136
3848.84 137
3848.98 135
3849.12 129
3849.26 121
3849.40 110
3849.55 98
3849.69 87
3849.83 77
3849.97 70
3850.12 66
3850.26 66
3850.40 69
3850.54 73
3850.68 80
3850.83 88
3850.97 96
3851.11 106
3851.25 117
3851.40 128
3851.54 139
3851.68 148
3851.82 154
3851.96 156
3852.11 153
3852.25 146
3852.39 136
3852.53 125
3852.68 114
3852.82 106
3852.96 100
3853.10 98
3853.24 97
3853.39 98
3853.53 100
3853.67 102
3853.81 104
3853.96 107
3854.10 112
3854.24 116
3854.38 119
3854.53 120
3854.67 119
3854.81 115
3854.95 109
3855.09 102
3855.24 96
3855.38 91
3855.52 90
3855.66 90
3855.81 94
3855.95 100
3856.09 106
3856.23 113
3856.38 117
3856.52 120
3856.66 121
3856.80 119
3856.94 116
3857.09 111
3857.23 107
3857.37 102
3857.51 97
3857.66 90
3857.80 81
3857.94 70
3858.08 57
3858.23 42
3858.37 29
3858.51 17
3858.65 8
3858.80 3
3858.94 1
3859.08 1
3859.22 1
3859.37 2
3859.51 3
3859.65 6
3859.79 9
3859.93 14
3860.08 20
3860.22 26
3860.36 33
3860.50 39
3860.65 45
3860.79 51
3860.93 57
3861.07 64
3861.22 70
3861.36 76
3861.50 82
3861.64 85
3861.79 85
3861.93 82
3862.07 76
3862.21 66
3862.36 53
3862.50 38
3862.64 23
3862.78 9
3862.93 0
3863.07 0
3863.21 0
3863.35 0
3863.50 4
3863.64 15
3863.78 27
3863.92 37
3864.07 46
3864.21 52
3864.35 56
3864.49 56
3864.63 55
3864.78 52
3864.92 47
3865.06 41
3865.20 35
3865.35 30
3865.49 25
3865.63 22
3865.77 21
3865.92 20
3866.06 20
3866.20 20
3866.34 20
3866.49 22
3866.63 26
3866.77 35
3866.92 47
3867.06 63
3867.20 81
3867.34 98
3867.49 111
3867.63 119
3867.77 120
3867.91 116
3868.06 109
3868.20 100
3868.34 94
3868.48 91
3868.63 93
3868.77 97
3868.91 102
3869.05 106
3869.20 108
3869.34 108
3869.48 105
3869.62 102
3869.77 100
3869.91 101
3870.05 104
3870.19 108
3870.34 114
3870.48 118
3870.62 121
3870.76 124
3870.91 126
3871.05 128
3871.19 132
3871.33 137
3871.48 145
3871.62 153
3871.76 161
3871.90 168
3872.05 174
3872.19 177
3872.33 177
3872.48 174
3872.62 167
3872.76 156
3872.90 140
3873.05 121
3873.19 98
3873.33 75
3873.47 52
3873.62 32
3873.76 16
3873.90 5
3874.04 0
3874.19 0
3874.33 0
3874.47 0
3874.62 2
3874.76 6
3874.90 10
3875.04 14
3875.19 19
3875.33 23
3875.47 25
3875.61 25
3875.76 22
3875.90 17
3876.04 9
3876.18 0
3876.33 0
3876.47 0
3876.61 0
3876.76 0
3876.90 0
3877.04 0
3877.18 0
3877.33 4
3877.47 19
3877.61 35
3877.75 51
3877.90 67
3878.04 82
3878.18 95
3878.33 106
3878.47 114
3878.61 119
3878.75 122
3878.90 123
3879.04 123
3879.18 124
3879.32 126
3879.47 130
3879.61 137
3879.75 146
3879.90 155
3880.04 164
3880.18 171
3880.32 175
3880.47 178
3880.61 177
3880.75 175
3880.89 171
3881.04 165
3881.18 159
3881.32 151
3881.47 145
3881.61 139
3881.75 135
3881.89 133
3882.04 133
3882.18 133
3882.32 132
3882.47 131
3882.61 128
3882.75 123
3882.89 117
3883.04 109
3883.18 101
3883.32 94
3883.47 87
3883.61 83
3883.75 83
3883.89 88
3884.04 99
3884.18 114
3884.32 132
3884.47 149
3884.61 162
3884.75 169
3884.89 167
3885.04 157
3885.18 143
3885.32 125
3885.47 108
3885.61 94
3885.75 86
3885.89 85
3886.04 90
3886.18 100
3886.32 112
3886.47 125
3886.61 136
3886.75 143
3886.89 143
3887.04 137
3887.18 125
3887.32 108
3887.47 90
3887.61 72
3887.75 58
3887.89 49
3888.04 48
3888.18 55
3888.32 68
3888.47 86
3888.61 107
3888.75 129
3888.89 149
3889.04 168
3889.18 184
3889.32 196
3889.47 204
3889.61 209
3889.75 210
3889.90 206
3890.04 199
3890.18 189
3890.32 179
3890.47 168
3890.61 160
3890.75 156
3890.90 155
3891.04 158
3891.18 164
3891.32 172
3891.47 180
3891.61 187
3891.75 192
3891.90 195
3892.04 197
3892.18 198
3892.33 199
3892.47 202
3892.61 207
3892.75 216
3892.90 228
3893.04 242
3893.18 257
3893.33 272
3893.47 285
3893.61 294
3893.76 298
3893.90 298
3894.04 292
3894.18 282
3894.33 270
3894.47 257
3894.61 245
3894.76 235
3894.90 228
3895.04 224
3895.19 222
3895.33 221
3895.47 223
3895.62 226
3895.76 231
3895.90 239
3896.04 249
3896.19 261
3896.33 271
3896.47 279
3896.62 283
3896.76 283
3896.90 279
3897.05 271
3897.19 260
3897.33 249
3897.48 236
3897.62 222
3897.76 206
3897.90 189
3898.05 170
3898.19 150
3898.33 131
3898.48 113
3898.62 99
3898.76 89
3898.91 84
3899.05 84
3899.19 90
3899.34 99
3899.48 110
3899.62 123
3899.76 135
3899.91 144
3900.05 151
3900.19 154
3900.34 154
3900.48 151
3900.62 148
3900.77 144
3900.91 141
3901.05 139
3901.20 137
3901.34 136
3901.48 135
3901.63 133
3901.77 130
3901.91 126
3902.06 122
3902.20 118
3902.34 114
3902.48 111
3902.63 107
3902.77 104
3902.91 100
3903.06 96
3903.20 92
3903.34 86
3903.49 79
3903.63 70
3903.77 61
3903.92 49
3904.06 38
3904.20 27
3904.35 19
3904.49 15
3904.63 15
3904.78 19
3904.92 27
3905.06 36
3905.21 44
3905.35 49
3905.49 49
3905.64 45
3905.78 35
3905.92 23
3906.06 9
3906.21 0
3906.35 0
3906.49 0
3906.64 0
3906.78 0
3906.92 0
3907.07 0
3907.21 0
3907.35 3
3907.50 19
3907.64 34
3907.78 44
3907.93 50
3908.07 48
3908.21 40
3908.36 28
3908.50 14
3908.64 1
3908.79 0
3908.93 0
3909.07 0
3909.22 0
3909.36 0
3909.50 3
3909.65 10
3909.79 17
3909.93 24
3910.08 32
3910.22 41
3910.36 50
3910.51 59
3910.65 67
3910.79 74
3910.94 80
3911.08 84
3911.22 88
3911.37 91
3911.51 94
3911.65 96
3911.80 96
3911.94 96
3912.08 94
3912.23 92
3912.37 90
3912.51 89
3912.66 88
3912.80 89
3912.94 91
3913.09 96
3913.23 104
3913.37 115
3913.52 131
3913.66 149
3913.80 169
3913.95 187
3914.09 201
3914.23 207
3914.38 204
3914.52 194
3914.66 178
3914.81 160
3914.95 142
3915.09 129
3915.24 121
3915.38 119
3915.52 123
3915.67 131
3915.81 141
3915.95 152
3916.10 162
3916.24 170
3916.39 174
3916.53 172
3916.67 166
3916.82 154
3916.96 140
3917.10 123
3917.25 105
3917.39 90
3917.53 76
3917.68 65
3917.82 56
3917.96 48
3918.11 40
3918.25 33
3918.39 26
3918.54 21
3918.68 19
3918.82 21
3918.97 28
3919.11 38
3919.25 51
3919.40 63
3919.54 74
3919.68 82
3919.83 89
3919.97 93
3920.12 96
3920.26 99
3920.40 101
3920.55 100
3920.69 97
3920.83 92
3920.98 84
3921.12 75
3921.26 66
3921.41 59
3921.55 55
3921.69 52
3921.84 50
3921.98 49
3922.12 47
3922.27 45
3922.41 43
3922.56 40
3922.70 38
3922.84 37
3922.99 35
3923.13 33
3923.27 30
3923.42 27
3923.56 22
3923.70 19
3923.85 17
3923.99 19
3924.13 25
3924.28 37
3924.42 53
3924.57 73
3924.71 93
3924.85 111
3925.00 126
3925.14 137
3925.28 143
3925.43 146
3925.57 147
3925.71 146
3925.86 143
3926.00 138
3926.14 131
3926.29 121
3926.43 111
3926.58 100
3926.72 90
3926.86 83
3927.01 80
3927.15 79
3927.29 81
3927.44 83
3927.58 84
3927.72 83
3927.87 81
3928.01 77
3928.16 73
3928.30 69
3928.44 67
3928.59 65
3928.73 63
3928.87 62
3929.02 60
3929.16 57
3929.30 54
3929.45 49
3929.59 43
3929.74 38
3929.88 35
3930.02 33
3930.17 34
3930.31 37
3930.45 42
3930.60 47
3930.74 52
3930.89 55
3931.03 57
3931.17 58
3931.32 59
3931.46 58
3931.60 58
3931.75 55
3931.89 50
3932.03 43
3932.18 35
3932.32 26
3932.47 17
3932.61 11
3932.75 7
3932.90 5
3933.04 2
3933.18 0
3933.33 0
3933.47 0
3933.62 0
3933.76 0
3933.90 0
3934.05 0
3934.19 0
3934.33 13
3934.48 30
3934.62 48
3934.77 65
3934.91 80
3935.05 91
3935.20 99
3935.34 104
3935.48 106
3935.63 108
3935.77 110
3935.92 111
3936.06 113
3936.20 116
3936.35 118
3936.49 120
3936.64 121
3936.78 121
3936.92 122
3937.07 123
3937.21 123
3937.35 122
3937.50 120
3937.64 116
3937.79 110
3937.93 104
3938.07 96
3938.22 90
3938.36 85
3938.50 82
3938.65 82
3938.79 83
3938.94 86
3939.08 91
3939.22 95
3939.37 101
3939.51 106
3939.66 110
3939.80 112
3939.94 113
3940.09 112
3940.23 109
3940.38 104
3940.52 97
3940.66 88
3940.81 78
3940.95 68
3941.09 58
3941.24 50
3941.38 44
3941.53 41
3941.67 40
3941.81 42
3941.96 44
3942.10 47
3942.25 49
3942.39 50
3942.53 49
3942.68 47
3942.82 46
3942.97 46
3943.11 46
3943.25 47
3943.40 48
3943.54 48
3943.68 48
3943.83 48
3943.97 48
3944.12 49
3944.26 52
3944.40 57
3944.55 65
3944.69 74
3944.84 83
3944.98 91
3945.12 96
3945.27 97
3945.41 94
3945.56 87
3945.70 77
3945.84 66
3945.99 56
3946.13 47
3946.28 42
3946.42 39
3946.56 39
3946.71 41
3946.85 43
3947.00 44
3947.14 44
3947.28 44
3947.43 43
3947.57 42
3947.72 41
3947.86 42
3948.00 44
3948.15 47
3948.29 52
3948.44 57
3948.58 63
3948.72 70
3948.87 76
3949.01 80
3949.16 83
3949.30 82
3949.44 78
3949.59 69
3949.73 57
3949.88 43
3950.02 30
3950.16 17
3950.31 8
3950.45 1
3950.60 0
3950.74 0
3950.88 0
3951.03 0
3951.17 0
3951.32 0
3951.46 2
3951.60 4
3951.75 8
3951.89 13
3952.04 18
3952.18 23
3952.33 28
3952.47 33
3952.61 39
3952.76 44
3952.90 48
3953.05 50
3953.19 49
3953.33 46
3953.48 40
3953.62 31
3953.77 22
3953.91 14
3954.05 8
3954.20 4
3954.34 2
3954.49 2
3954.63 1
3954.78 0
3954.92 0
3955.06 0
3955.21 0
3955.35 0
3955.50 0
3955.64 0
3955.78 3
3955.93 10
3956.07 17
3956.22 24
3956.36 30
3956.51 35
3956.65 40
3956.79 45
3956.94 50
3957.08 56
3957.23 62
3957.37 69
3957.51 77
3957.66 86
3957.80 95
3957.95 104
3958.09 114
3958.24 124
3958.38 134
3958.52 143
3958.67 153
3958.81 164
3958.96 174
3959.10 183
3959.24 190
3959.39 195
3959.53 197
3959.68 198
3959.82 198
3959.97 198
3960.11 201
3960.25 206
3960.40 213
3960.54 223
3960.69 236
3960.83 249
3960.98 263
3961.12 276
3961.26 288
3961.41 297
3961.55 302
3961.70 302
3961.84 298
3961.99 290
3962.13 280
3962.27 267
3962.42 254
3962.56 240
3962.71 228
3962.85 217
3963.00 208
3963.14 201
3963.28 198
3963.43 196
3963.57 197
3963.72 198
3963.86 199
3964.01 198
3964.15 196
3964.29 193
3964.44 188
3964.58 184
3964.73 182
3964.87 182
3965.02 187
3965.16 194
3965.30 204
3965.45 216
3965.59 228
3965.74 239
3965.88 250
3966.03 259
3966.17 268
3966.31 275
3966.46 280
3966.60 284
3966.75 284
3966.89 281
3967.04 273
3967.18 259
3967.32 242
3967.47 221
3967.61 199
3967.76 178
3967.90 161
3968.05 148
3968.19 140
3968.34 136
3968.48 136
3968.62 137
3968.77 138
3968.91 136
3969.06 132
3969.20 124
3969.35 116
3969.49 108
3969.63 101
3969.78 99
3969.92 102
3970.07 109
3970.21 119
3970.36 130
3970.50 140
3970.65 148
3970.79 153
3970.93 157
3971.08 160
3971.22 164
3971.37 171
3971.51 179
3971.66 188
3971.80 196
3971.95 203
3972.09 207
3972.23 210
3972.38 210
3972.52 209
3972.67 209
3972.81 211
3972.96 215
3973.10 221
3973.25 227
3973.39 234
3973.53 240
3973.68 245
3973.82 247
3973.97 248
3974.11 250
3974.26 256
3974.40 266
3974.55 281
3974.69 301
3974.84 325
3974.98 349
3975.12 373
3975.27 395
3975.41 415
3975.56 433
3975.70 450
3975.85 467
3975.99 483
3976.14 498
3976.28 512
3976.42 523
3976.57 531
3976.71 537
3976.86 542
3977.00 545
3977.15 547
3977.29 547
3977.44 545
3977.58 540
3977.73 531
3977.87 519
3978.01 505
3978.16 490
3978.30 477
3978.45 468
3978.59 464
3978.74 465
3978.88 470
3979.03 479
3979.17 488
3979.32 498
3979.46 506
3979.61 512
3979.75 514
3979.89 512
3980.04 507
3980.18 499
3980.33 487
3980.47 473
3980.62 456
3980.76 436
3980.91 415
3981.05 392
3981.20 368
3981.34 344
3981.48 322
3981.63 301
3981.77 281
3981.92 264
3982.06 248
3982.21 234
3982.35 220
3982.50 207
3982.64 194
3982.79 180
3982.93 167
3983.08 155
3983.22 143
3983.37 133
3983.51 126
3983.65 120
3983.80 117
3983.94 115
3984.09 116
3984.23 116
3984.38 118
3984.52 119
3984.67 120
3984.81 122
3984.96 124
3985.10 126
3985.25 128
3985.39 129
3985.54 129
3985.68 128
3985.82 126
3985.97 123
3986.11 120
3986.26 119
3986.40 120
3986.55 122
3986.69 125
3986.84 127
3986.98 128
3987.13 125
3987.27 120
3987.42 111
3987.56 101
3987.71 91
3987.85 81
3988.00 73
3988.14 66
3988.28 59
3988.43 52
3988.57 45
3988.72 39
3988.86 35
3989.01 33
3989.15 34
3989.30 38
3989.44 44
3989.59 49
3989.73 53
3989.88 56
3990.02 57
3990.17 56
3990.31 54
3990.46 55
3990.60 57
3990.75 61
3990.89 67
3991.04 75
3991.18 84
3991.33 93
3991.47 100
3991.61 106
3991.76 110
3991.90 113
3992.05 113
3992.19 112
3992.34 109
3992.48 105
3992.63 102
3992.77 100
3992.92 99
3993.06 100
3993.21 104
3993.35 111
3993.50 121
3993.64 133
3993.79 147
3993.93 163
3994.08 178
3994.22 190
3994.37 199
3994.51 202
3994.66 199
3994.80 190
3994.95 175
3995.09 156
3995.24 136
3995.38 116
3995.53 97
3995.67 80
3995.82 65
3995.96 52
3996.10 39
3996.25 28
3996.39 17
3996.54 8
3996.68 2
3996.83 0
3996.97 3
3997.12 10
3997.26 21
3997.41 35
3997.55 49
3997.70 61
3997.84 70
3997.99 75
3998.13 76
3998.28 74
3998.42 70
3998.57 65
3998.71 59
3998.86 55
3999.00 51
3999.15 48
3999.29 46
3999.44 44
3999.58 43
3999.73 43
3999.87 42
4000.02 41
4000.16 39
4000.31 34
4000.45 26
4000.60 17
4000.74 7
4000.89 0
4001.03 0
4001.18 0
4001.32 0
4001.47 0
4001.61 0
4001.76 0
4001.90 3
4002.05 5
4002.19 5
4002.34 5
4002.48 6
4002.63 10
4002.77 17
4002.92 28
4003.06 41
4003.21 56
4003.35 70
4003.50 82
4003.64 90
4003.79 94
4003.93 94
4004.08 93
4004.22 91
4004.37 89
4004.51 90
4004.66 92
4004.80 94
4004.95 96
4005.09 96
4005.24 94
4005.38 89
4005.53 83
4005.67 76
4005.82 71
4005.96 68
4006.11 68
4006.25 69
4006.40 71
4006.54 74
4006.69 76
4006.83 78
4006.98 80
4007.12 82
4007.27 85
4007.41 91
4007.56 98
4007.70 106
4007.85 113
4007.99 117
4008.14 119
4008.28 116
4008.43 110
4008.57 100
4008.72 91
4008.86 82
4009.01 77
4009.16 76
4009.30 80
4009.45 88
4009.59 98
4009.74 110
4009.88 121
4010.03 130
4010.17 137
4010.32 141
4010.46 144
4010.61 146
4010.75 148
4010.90 152
4011.04 157
4011.19 163
4011.33 170
4011.48 177
4011.62 183
4011.77 188
4011.91 192
4012.06 196
4012.20 198
4012.35 199
4012.49 199
4012.64 198
4012.78 197
4012.93 194
4013.07 189
4013.22 182
4013.36 174
4013.51 166
4013.66 158
4013.80 151
4013.95 147
4014.09 146
4014.24 149
4014.38 153
4014.53 158
4014.67 162
4014.82 166
4014.96 167
4015.11 166
4015.25 164
4015.40 162
4015.54 161
4015.69 163
4015.83 168
4015.98 175
4016.12 185
4016.27 196
4016.41 205
4016.56 213
4016.70 218
4016.85 219
4017.00 216
4017.14 211
4017.29 202
4017.43 191
4017.58 177
4017.72 161
4017.87 145
4018.01 131
4018.16 118
4018.30 109
4018.45 103
4018.59 101
4018.74 100
4018.88 99
4019.03 99
4019.17 99
4019.32 100
4019.47 103
4019.61 109
4019.76 118
4019.90 129
4020.05 140
4020.19 148
4020.34 154
4020.48 154
4020.63 151
4020.77 146
4020.92 140
4021.06 136
4021.21 133
4021.35 132
4021.50 133
4021.65 134
4021.79 134
4021.94 132
4022.08 128
4022.23 122
4022.37 117
4022.52 113
4022.66 111
4022.81 110
4022.95 110
4023.10 109
4023.24 107
4023.39 102
4023.53 95
4023.68 88
4023.83 82
4023.97 78
4024.12 76
4024.26 76
4024.41 79
4024.55 83
4024.70 89
4024.84 97
4024.99 107
4025.13 119
4025.28 133
4025.43 146
4025.57 159
4025.72 170
4025.86 179
4026.01 185
4026.15 191
4026.30 195
4026.44 197
4026.59 198
4026.73 195
4026.88 189
4027.02 180
4027.17 168
4027.32 154
4027.46 140
4027.61 126
4027.75 114
4027.90 103
4028.04 94
4028.19 87
4028.33 82
4028.48 79
4028.62 78
4028.77 81
4028.92 86
4029.06 93
4029.21 102
4029.35 112
4029.50 122
4029.64 132
4029.79 139
4029.93 145
4030.08 148
4030.23 150
4030.37 149
4030.52 147
4030.66 143
4030.81 138
4030.95 131
4031.10 123
4031.24 114
4031.39 106
4031.53 102
4031.68 101
4031.83 106
4031.97 116
4032.12 128
4032.26 142
4032.41 153
4032.55 158
4032.70 157
4032.84 149
4032.99 133
4033.14 112
4033.28 89
4033.43 68
4033.57 49
4033.72 37
4033.86 31
4034.01 32
4034.15 39
4034.30 49
4034.45 61
4034.59 71
4034.74 79
4034.88 83
4035.03 82
4035.17 78
4035.32 70
4035.47 60
4035.61 49
4035.76 37
4035.90 25
4036.05 14
4036.19 4
4036.34 0
4036.48 0
4036.63 0
4036.78 0
4036.92 0
4037.07 0
4037.21 0
4037.36 0
4037.50 2
4037.65 6
4037.79 9
4037.94 12
4038.09 14
4038.23 14
4038.38 13
4038.52 10
4038.67 5
4038.81 1
4038.96 0
4039.11 0
4039.25 0
4039.40 0
4039.54 0
4039.69 0
4039.83 0
4039.98 1
4040.13 13
4040.27 28
4040.42 44
4040.56 62
4040.71 79
4040.85 94
4041.00 108
4041.15 120
4041.29 129
4041.44 136
4041.58 142
4041.73 145
4041.87 146
4042.02 144
4042.17 140
4042.31 134
4042.46 128
4042.60 123
4042.75 121
4042.89 123
4043.04 129
4043.19 139
4043.33 151
4043.48 165
4043.62 178
4043.77 188
4043.91 196
4044.06 201
4044.21 203
4044.35 204
4044.50 206
4044.64 208
4044.79 212
4044.93 218
4045.08 226
4045.23 235
4045.37 243
4045.52 251
4045.66 256
4045.81 258
4045.95 259
4046.10 258
4046.25 257
4046.39 257
4046.54 259
4046.68 263
4046.83 267
4046.98 270
4047.12 271
4047.27 267
4047.41 258
4047.56 245
4047.70 228
4047.85 210
4048.00 192
4048.14 175
4048.29 161
4048.43 150
4048.58 144
4048.73 142
4048.87 143
4049.02 146
4049.16 150
4049.31 154
4049.45 157
4049.60 159
4049.75 161
4049.89 163
4050.04 167
4050.18 173
4050.33 180
4050.48 186
4050.62 191
4050.77 192
4050.91 189
4051.06 182
4051.20 172
4051.35 161
4051.50 151
4051.64 141
4051.79 134
4051.93 130
4052.08 127
4052.23 126
4052.37 127
4052.52 128
4052.66 129
4052.81 130
4052.96 131
4053.10 132
4053.25 132
4053.39 130
4053.54 126
4053.69 119
4053.83 108
4053.98 94
4054.12 79
4054.27 65
4054.41 52
4054.56 43
4054.71 38
4054.85 36
4055.00 35
4055.14 33
4055.29 29
4055.44 23
4055.58 14
4055.73 4
4055.87 0
4056.02 0
4056.17 0
4056.31 0
4056.46 0
4056.60 0
4056.75 0
4056.90 0
4057.04 1
4057.19 9
4057.33 19
4057.48 29
4057.63 40
4057.77 50
4057.92 59
4058.06 64
4058.21 66
4058.36 66
4058.50 64
4058.65 61
4058.79 58
4058.94 54
4059.09 53
4059.23 54
4059.38 58
4059.52 65
4059.67 75
4059.82 88
4059.96 102
4060.11 115
4060.25 127
4060.40 136
4060.55 143
4060.69 149
4060.84 154
4060.98 160
4061.13 166
4061.28 173
4061.42 179
4061.57 184
4061.72 186
4061.86 186
4062.01 184
4062.15 181
4062.30 179
4062.45 176
4062.59 173
4062.74 170
4062.88 167
4063.03 162
4063.18 158
4063.32 152
4063.47 146
4063.61 140
4063.76 133
4063.91 124
4064.05 115
4064.20 105
4064.34 95
4064.49 86
4064.64 78
4064.78 73
4064.93 70
4065.08 70
4065.22 73
4065.37 77
4065.51 83
4065.66 88
4065.81 93
4065.95 97
4066.10 101
4066.24 104
4066.39 107
4066.54 110
4066.68 114
4066.83 118
4066.98 122
4067.12 123
4067.27 123
4067.41 121
4067.56 118
4067.71 114
4067.85 111
4068.00 108
4068.14 107
4068.29 107
4068.44 108
4068.58 107
4068.73 105
4068.88 101
4069.02 95
4069.17 87
4069.31 78
4069.46 71
4069.61 65
4069.75 63
4069.90 64
4070.05 67
4070.19 72
4070.34 76
4070.48 79
4070.63 80
4070.78 79
4070.92 78
4071.07 77
4071.22 78
4071.36 81
4071.51 86
4071.65 92
4071.80 98
4071.95 102
4072.09 105
4072.24 104
4072.39 102
4072.53 97
4072.68 93
4072.82 89
4072.97 86
4073.12 86
4073.26 88
4073.41 92
4073.56 98
4073.70 104
4073.85 109
4073.99 112
4074.14 113
4074.29 111
4074.43 108
4074.58 104
4074.73 101
4074.87 101
4075.02 102
4075.16 107
4075.31 113
4075.46 120
4075.60 128
4075.75 136
4075.90 144
4076.04 152
4076.19 161
4076.34 169
4076.48 178
4076.63 186
4076.77 193
4076.92 200
4077.07 205
4077.21 211
4077.36 217
4077.51 223
4077.65 231
4077.80 241
4077.94 250
4078.09 259
4078.24 266
4078.38 271
4078.53 274
4078.68 276
4078.82 278
4078.97 283
4079.12 289
4079.26 299
4079.41 310
4079.56 321
4079.70 331
4079.85 339
4079.99 345
4080.14 350
4080.29 355
4080.43 362
4080.58 369
4080.73 377
4080.87 383
4081.02 386
4081.17 384
4081.31 377
4081.46 366
4081.60 351
4081.75 335
4081.90 318
4082.04 303
4082.19 288
4082.34 275
4082.48 263
4082.63 251
4082.78 239
4082.92 227
4083.07 216
4083.22 205
4083.36 195
4083.51 188
4083.66 182
4083.80 180
4083.95 180
4084.09 183
4084.24 187
4084.39 192
4084.53 198
4084.68 203
4084.83 206
4084.97 208
4085.12 208
4085.27 206
4085.41 203
4085.56 198
4085.71 191
4085.85 184
4086.00 175
4086.15 164
4086.29 153
4086.44 141
4086.58 131
4086.73 122
4086.88 115
4087.02 109
4087.17 104
4087.32 100
4087.46 95
4087.61 88
4087.76 82
4087.90 75
4088.05 71
4088.20 70
4088.34 73
4088.49 82
4088.64 95
4088.78 111
4088.93 128
4089.08 144
4089.22 156
4089.37 162
4089.52 161
4089.66 155
4089.81 145
4089.96 133
4090.10 122
4090.25 113
4090.40 107
4090.54 102
4090.69 98
4090.83 94
4090.98 87
4091.13 78
4091.27 67
4091.42 56
4091.57 47
4091.71 41
4091.86 41
4092.01 47
4092.15 58
4092.30 74
4092.45 91
4092.59 106
4092.74 117
4092.89 122
4093.03 120
4093.18 112
4093.33 98
4093.47 82
4093.62 66
4093.77 52
4093.91 42
4094.06 37
4094.21 39
4094.35 45
4094.50 55
4094.65 65
4094.79 75
4094.94 82
4095.09 84
4095.23 83
4095.38 78
4095.53 72
4095.67 67
4095.82 64
4095.97 64
4096.11 68
4096.26 73
4096.41 81
4096.55 90
4096.70 98
4096.85 106
4096.99 111
4097.14 115
4097.29 116
4097.43 115
4097.58 110
4097.73 104
4097.87 97
4098.02 90
4098.17 84
4098.31 79
4098.46 74
4098.61 69
4098.75 62
4098.90 55
4099.05 46
4099.19 36
4099.34 28
4099.49 22
4099.64 19
4099.78 22
4099.93 28
4100.08 37
4100.22 46
4100.37 55
4100.52 61
4100.66 63
4100.81 63
4100.96 61
4101.10 58
4101.25 57
4101.40 58
4101.54 61
4101.69 66
4101.84 72
4101.98 78
4102.13 84
4102.28 89
4102.42 93
4102.57 96
4102.72 98
4102.86 100
4103.01 100
4103.16 99
4103.30 96
4103.45 92
4103.60 85
4103.75 77
4103.89 67
4104.04 57
4104.19 46
4104.33 35
4104.48 24
4104.63 14
4104.77 6
4104.92 0
4105.07 0
4105.21 0
4105.36 0
4105.51 0
4105.65 0
4105.80 0
4105.95 0
4106.09 0
4106.24 7
4106.39 21
4106.54 35
4106.68 47
4106.83 56
4106.98 62
4107.12 63
4107.27 62
4107.42 59
4107.56 56
4107.71 55
4107.86 57
4108.00 62
4108.15 69
4108.30 76
4108.44 82
4108.59 85
4108.74 85
4108.89 80
4109.03 72
4109.18 62
4109.33 52
4109.47 43
4109.62 37
4109.77 33
4109.91 33
4110.06 37
4110.21 42
4110.35 48
4110.50 53
4110.65 57
4110.80 59
4110.94 60
4111.09 57
4111.24 53
4111.38 47
4111.53 40
4111.68 33
4111.82 26
4111.97 20
4112.12 16
4112.27 14
4112.41 13
4112.56 11
4112.71 9
4112.85 5
4113.00 0
4113.15 0
4113.29 0
4113.44 0
4113.59 0
4113.74 0
4113.88 0
4114.03 3
4114.18 15
4114.32 27
4114.47 39
4114.62 50
4114.76 59
4114.91 68
4115.06 76
4115.21 82
4115.35 87
4115.50 88
4115.65 87
4115.79 83
4115.94 76
4116.09 67
4116.23 58
4116.38 49
4116.53 43
4116.68 41
4116.82 42
4116.97 46
4117.12 53
4117.26 61
4117.41 68
4117.56 73
4117.71 75
4117.85 75
4118.00 73
4118.15 71
4118.29 71
4118.44 73
4118.59 76
4118.73 80
4118.88 83
4119.03 84
4119.18 84
4119.32 83
4119.47 83
4119.62 85
4119.76 91
4119.91 100
4120.06 110
4120.21 122
4120.35 133
4120.50 141
4120.65 146
4120.79 149
4120.94 149
4121.09 149
4121.24 149
4121.38 150
4121.53 155
4121.68 162
4121.82 171
4121.97 180
4122.12 189
4122.27 194
4122.41 196
4122.56 194
4122.71 190
4122.85 185
4123.00 180
4123.15 176
4123.30 175
4123.44 176
4123.59 178
4123.74 181
4123.88 185
4124.03 187
4124.18 189
4124.33 190
4124.47 190
4124.62 189
4124.77 187
4124.92 185
4125.06 184
4125.21 183
4125.36 183
4125.50 183
4125.65 182
4125.80 180
4125.95 177
4126.09 174
4126.24 170
4126.39 168
4126.53 169
4126.68 174
4126.83 182
4126.98 193
4127.12 204
4127.27 214
4127.42 221
4127.57 223
4127.71 221
4127.86 215
4128.01 205
4128.15 195
4128.30 185
4128.45 178
4128.60 174
4128.74 173
4128.89 175
4129.04 179
4129.19 183
4129.33 186
4129.48 187
4129.63 186
4129.77 183
4129.92 178
4130.07 173
4130.22 171
4130.36 173
4130.51 180
4130.66 193
4130.81 211
4130.95 232
4131.10 253
4131.25 271
4131.39 284
4131.54 293
4131.69 295
4131.84 294
4131.98 291
4132.13 287
4132.28 283
4132.43 280
4132.57 277
4132.72 275
4132.87 272
4133.02 269
4133.16 265
4133.31 261
4133.46 257
4133.60 253
4133.75 248
4133.90 242
4134.05 237
4134.19 233
4134.34 231
4134.49 233
4134.64 240
4134.78 253
4134.93 270
4135.08 291
4135.23 311
4135.37 330
4135.52 345
4135.67 355
4135.82 360
4135.96 362
4136.11 362
4136.26 362
4136.40 364
4136.55 368
4136.70 375
4136.85 386
4136.99 400
4137.14 417
4137.29 437
4137.44 458
4137.58 480
4137.73 502
4137.88 521
4138.03 538
4138.17 551
4138.32 562
4138.47 573
4138.62 584
4138.76 598
4138.91 615
4139.06 634
4139.21 653
4139.35 670
4139.50 684
4139.65 693
4139.80 700
4139.94 704
4140.09 708
4140.24 715
4140.39 725
4140.53 738
4140.68 756
4140.83 777
4140.98 801
4141.12 826
4141.27 851
4141.42 876
4141.57 901
4141.71 924
4141.86 945
4142.01 963
4142.16 977
4142.30 989
4142.45 999
4142.60 1009
4142.75 1022
4142.89 1040
4143.04 1064
4143.19 1096
4143.34 1134
4143.48 1178
4143.63 1224
4143.78 1272
4143.93 1317
4144.07 1359
4144.22 1395
4144.37 1425
4144.52 1449
4144.66 1468
4144.81 1481
4144.96 1490
4145.11 1496
4145.25 1499
4145.40 1500
4145.55 1499
4145.70 1497
4145.84 1493
4145.99 1488
4146.14 1481
4146.29 1471
4146.43 1456
4146.58 1438
4146.73 1415
4146.88 1388
4147.02 1358
4147.17 1327
4147.32 1295
4147.47 1265
4147.62 1237
4147.76 1212
4147.91 1190
4148.06 1171
4148.21 1155
4148.35 1141
4148.50 1125
4148.65 1106
4148.80 1084
4148.94 1058
4149.09 1028
4149.24 994
4149.39 958
4149.53 920
4149.68 882
4149.83 845
4149.98 808
4150.13 774
4150.27 742
4150.42 715
4150.57 692
4150.72 673
4150.86 658
4151.01 647
4151.16 639
4151.31 634
4151.45 631
4151.60 632
4151.75 635
4151.90 640
4152.04 644
4152.19 648
4152.34 650
4152.49 650
4152.64 648
4152.78 646
4152.93 644
4153.08 644
4153.23 647
4153.37 653
4153.52 661
4153.67 672
4153.82 682
4153.96 692
4154.11 699
4154.26 704
4154.41 705
4154.56 704
4154.70 701
4154.85 695
4155.00 688
4155.15 680
4155.29 670
4155.44 659
4155.59 646
4155.74 632
4155.89 615
4156.03 597
4156.18 577
4156.33 556
4156.48 534
4156.62 512
4156.77 491
4156.92 471
4157.07 453
4157.22 436
4157.36 419
4157.51 402
4157.66 384
4157.81 368
4157.95 352
4158.10 340
4158.25 331
4158.40 328
4158.55 328
4158.69 332
4158.84 339
4158.99 346
4159.14 353
4159.28 358
4159.43 359
4159.58 358
4159.73 354
4159.88 348
4160.02 341
4160.17 334
4160.32 327
4160.47 320
4160.61 313
4160.76 306
4160.91 298
4161.06 290
4161.21 281
4161.35 273
4161.50 266
4161.65 260
4161.80 256
4161.95 252
4162.09 249
4162.24 246
4162.39 242
4162.54 238
4162.68 234
4162.83 230
4162.98 226
4163.13 223
4163.28 221
4163.42 220
4163.57 219
4163.72 218
4163.87 219
4164.02 220
4164.16 222
4164.31 224
4164.46 226
4164.61 226
4164.76 224
4164.90 220
4165.05 214
4165.20 207
4165.35 199
4165.50 192
4165.64 187
4165.79 183
4165.94 181
4166.09 181
4166.23 182
4166.38 182
4166.53 182
4166.68 181
4166.83 179
4166.97 176
4167.12 174
4167.27 173
4167.42 172
4167.57 172
4167.71 173
4167.86 175
4168.01 179
4168.16 183
4168.31 189
4168.45 196
4168.60 203
4168.75 209
4168.90 212
4169.05 213
4169.19 210
4169.34 204
4169.49 195
4169.64 185
4169.79 175
4169.93 165
4170.08 158
4170.23 152
4170.38 149
4170.53 148
4170.67 149
4170.82 152
4170.97 154
4171.12 157
4171.27 158
4171.41 158
4171.56 155
4171.71 150
4171.86 143
4172.01 135
4172.15 126
4172.30 118
4172.45 111
4172.60 105
4172.75 102
4172.89 100
4173.04 99
4173.19 99
4173.34 99
4173.49 98
4173.63 94
4173.78 89
4173.93 82
4174.08 74
4174.23 67
4174.38 61
4174.52 57
4174.67 56
4174.82 57
4174.97 60
4175.12 63
4175.26 64
4175.41 63
4175.56 61
4175.71 57
4175.86 54
4176.00 51
4176.15 50
4176.30 50
4176.45 51
4176.60 53
4176.74 54
4176.89 54
4177.04 52
4177.19 49
4177.34 46
4177.49 43
4177.63 44
4177.78 48
4177.93 59
4178.08 76
4178.23 100
4178.37 127
4178.52 157
4178.67 188
4178.82 218
4178.97 246
4179.12 272
4179.26 297
4179.41 324
4179.56 351
4179.71 381
4179.86 411
4180.00 441
4180.15 467
4180.30 489
4180.45 506
4180.60 518
4180.75 524
4180.89 529
4181.04 533
4181.19 540
4181.34 550
4181.49 563
4181.63 581
4181.78 602
4181.93 626
4182.08 651
4182.23 676
4182.38 701
4182.52 725
4182.67 747
4182.82 767
4182.97 785
4183.12 799
4183.26 811
4183.41 818
4183.56 822
4183.71 822
4183.86 820
4184.01 816
4184.15 810
4184.30 804
4184.45 799
4184.60 795
4184.75 791
4184.90 786
4185.04 781
4185.19 773
4185.34 763
4185.49 750
4185.64 735
4185.79 719
4185.93 702
4186.08 686
4186.23 673
4186.38 661
4186.53 652
4186.68 644
4186.82 637
4186.97 631
4187.12 626
4187.27 620
4187.42 613
4187.56 606
4187.71 598
4187.86 588
4188.01 576
4188.16 561
4188.31 547
4188.45 531
4188.60 517
4188.75 503
4188.90 490
4189.05 477
4189.20 463
4189.34 446
4189.49 427
4189.64 406
4189.79 384
4189.94 360
4190.09 338
4190.24 317
4190.38 297
4190.53 278
4190.68 260
4190.83 242
4190.98 223
4191.13 205
4191.27 189
4191.42 175
4191.57 164
4191.72 156
4191.87 152
4192.02 151
4192.16 150
4192.31 150
4192.46 149
4192.61 147
4192.76 144
4192.91 142
4193.05 141
4193.20 140
4193.35 141
4193.50 140
4193.65 138
4193.80 134
4193.94 126
4194.09 114
4194.24 101
4194.39 86
4194.54 71
4194.69 59
4194.84 49
4194.98 44
4195.13 42
4195.28 45
4195.43 51
4195.58 60
4195.73 69
4195.87 78
4196.02 85
4196.17 90
4196.32 93
4196.47 94
4196.62 94
4196.77 93
4196.91 93
4197.06 93
4197.21 93
4197.36 93
4197.51 91
4197.66 88
4197.80 84
4197.95 79
4198.10 74
4198.25 70
4198.40 68
4198.55 70
4198.70 74
4198.84 81
4198.99 87
4199.14 92
4199.29 94
4199.44 92
4199.59 85
4199.74 76
4199.88 66
4200.03 58
4200.18 52
4200.33 51
4200.48 54
4200.63 61
4200.78 70
4200.92 79
4201.07 88
4201.22 94
4201.37 98
4201.52 100
4201.67 101
4201.82 103
4201.96 106
4202.11 109
4202.26 113
4202.41 116
4202.56 117
4202.71 117
4202.86 115
4203.00 111
4203.15 107
4203.30 102
4203.45 96
4203.60 89
4203.75 81
4203.90 71
4204.04 60
4204.19 48
4204.34 36
4204.49 27
4204.64 20
4204.79 17
4204.94 17
4205.08 20
4205.23 25
4205.38 31
4205.53 37
4205.68 44
4205.83 51
4205.98 56
4206.12 59
4206.27 59
4206.42 57
4206.57 53
4206.72 49
4206.87 47
4207.02 47
4207.17 52
4207.31 61
4207.46 73
4207.61 86
4207.76 96
4207.91 102
4208.06 101
4208.21 93
4208.35 80
4208.50 64
4208.65 46
4208.80 28
4208.95 14
4209.10 2
4209.25 0
4209.40 0
4209.54 0
4209.69 0
4209.84 0
4209.99 0
4210.14 0
4210.29 0
4210.44 2
4210.59 6
4210.73 10
4210.88 15
4211.03 20
4211.18 26
4211.33 32
4211.48 38
4211.63 43
4211.78 47
4211.92 48
4212.07 47
4212.22 42
4212.37 35
4212.52 26
4212.67 18
4212.82 10
4212.97 6
4213.11 3
4213.26 1
4213.41 0
4213.56 0
4213.71 0
4213.86 0
4214.01 0
4214.16 0
4214.30 0
4214.45 0
4214.60 4
4214.75 13
4214.90 20
4215.05 24
4215.20 23
4215.35 19
4215.49 13
4215.64 8
4215.79 5
4215.94 5
4216.09 7
4216.24 11
4216.39 17
4216.54 22
4216.69 28
4216.83 34
4216.98 40
4217.13 48
4217.28 56
4217.43 67
4217.58 79
4217.73 92
4217.88 105
4218.02 118
4218.17 130
4218.32 140
4218.47 147
4218.62 151
4218.77 152
4218.92 149
4219.07 144
4219.22 137
4219.36 130
4219.51 124
4219.66 122
4219.81 124
4219.96 128
4220.11 135
4220.26 143
4220.41 151
4220.56 158
4220.70 164
4220.85 169
4221.00 173
4221.15 175
4221.30 177
4221.45 178
4221.60 178
4221.75 177
4221.90 177
4222.04 178
4222.19 180
4222.34 185
4222.49 192
4222.64 201
4222.79 212
4222.94 224
4223.09 235
4223.24 244
4223.39 250
4223.53 252
4223.68 251
4223.83 245
4223.98 236
4224.13 224
4224.28 211
4224.43 198
4224.58 184
4224.73 170
4224.87 156
4225.02 143
4225.17 132
4225.32 123
4225.47 118
4225.62 116
4225.77 117
4225.92 118
4226.07 119
4226.22 116
4226.36 111
4226.51 104
4226.66 97
4226.81 93
4226.96 92
4227.11 97
4227.26 106
4227.41 119
4227.56 133
4227.71 146
4227.86 157
4228.00 166
4228.15 173
4228.30 177
4228.45 181
4228.60 183
4228.75 186
4228.90 187
4229.05 188
4229.20 186
4229.35 183
4229.49 179
4229.64 173
4229.79 167
4229.94 161
4230.09 155
4230.24 151
4230.39 149
4230.54 149
4230.69 150
4230.84 153
4230.99 159
4231.13 166
4231.28 175
4231.43 185
4231.58 198
4231.73 211
4231.88 223
4232.03 233
4232.18 239
4232.33 239
4232.48 231
4232.63 216
4232.77 195
4232.92 170
4233.07 145
4233.22 123
4233.37 106
4233.52 96
4233.67 91
4233.82 91
4233.97 94
4234.12 97
4234.27 99
4234.41 98
4234.56 95
4234.71 90
4234.86 85
4235.01 80
4235.16 75
4235.31 71
4235.46 67
4235.61 61
4235.76 52
4235.91 43
4236.06 33
4236.20 26
4236.35 22
4236.50 26
4236.65 36
4236.80 52
4236.95 71
4237.10 93
4237.25 114
4237.40 134
4237.55 153
4237.70 171
4237.85 187
4237.99 202
4238.14 214
4238.29 223
4238.44 229
4238.59 232
4238.74 231
4238.89 229
4239.04 226
4239.19 223
4239.34 220
4239.49 218
4239.64 217
4239.79 217
4239.93 219
4240.08 221
4240.23 223
4240.38 225
4240.53 226
4240.68 226
4240.83 226
4240.98 225
4241.13 226
4241.28 231
4241.43 238
4241.58 249
4241.73 261
4241.88 275
4242.02 287
4242.17 297
4242.32 302
4242.47 302
4242.62 297
4242.77 290
4242.92 279
4243.07 269
4243.22 260
4243.37 256
4243.52 257
4243.67 264
4243.82 276
4243.97 292
4244.11 309
4244.26 324
4244.41 337
4244.56 345
4244.71 350
4244.86 353
4245.01 358
4245.16 365
4245.31 376
4245.46 390
4245.61 403
4245.76 413
4245.91 418
4246.06 416
4246.21 409
4246.35 399
4246.50 390
4246.65 386
4246.80 390
4246.95 402
4247.10 421
4247.25 446
4247.40 475
4247.55 504
4247.70 533
4247.85 560
4248.00 587
4248.15 613
4248.30 642
4248.45 673
4248.60 706
4248.74 744
4248.89 786
4249.04 832
4249.19 881
4249.34 932
4249.49 985
4249.64 1038
4249.79 1089
4249.94 1139
4250.09 1184
4250.24 1225
4250.39 1262
4250.54 1296
4250.69 1328
4250.84 1362
4250.99 1399
4251.14 1439
4251.28 1482
4251.43 1525
4251.58 1565
4251.73 1597
4251.88 1620
4252.03 1632
4252.18 1634
4252.33 1627
4252.48 1615
4252.63 1599
4252.78 1582
4252.93 1566
4253.08 1550
4253.23 1535
4253.38 1520
4253.53 1506
4253.68 1492
4253.83 1478
4253.98 1464
4254.12 1449
4254.27 1433
4254.42 1415
4254.57 1395
4254.72 1373
4254.87 1349
4255.02 1323
4255.17 1295
4255.32 1266
4255.47 1235
4255.62 1203
4255.77 1169
4255.92 1134
4256.07 1096
4256.22 1057
4256.37 1016
4256.52 975
4256.67 936
4256.82 899
4256.97 866
4257.11 836
4257.26 810
4257.41 786
4257.56 765
4257.71 743
4257.86 722
4258.01 702
4258.16 681
4258.31 660
4258.46 640
4258.61 621
4258.76 605
4258.91 592
4259.06 583
4259.21 578
4259.36 577
4259.51 577
4259.66 579
4259.81 579
4259.96 577
4260.11 573
4260.26 566
4260.41 558
4260.56 549
4260.70 538
4260.85 528
4261.00 516
4261.15 502
4261.30 485
4261.45 466
4261.60 446
4261.75 425
4261.90 406
4262.05 390
4262.20 379
4262.35 372
4262.50 370
4262.65 371
4262.80 374
4262.95 377
4263.10 379
4263.25 380
4263.40 379
4263.55 378
4263.70 375
4263.85 372
4264.00 368
4264.15 363
4264.30 357
4264.45 351
4264.60 345
4264.75 338
4264.89 332
4265.04 326
4265.19 320
4265.34 313
4265.49 307
4265.64 301
4265.79 296
4265.94 291
4266.09 286
4266.24 281
4266.39 275
4266.54 269
4266.69 263
4266.84 256
4266.99 250
4267.14 245
4267.29 243
4267.44 243
4267.59 245
4267.74 250
4267.89 255
4268.04 260
4268.19 264
4268.34 265
4268.49 263
4268.64 259
4268.79 255
4268.94 251
4269.09 249
4269.24 248
4269.39 250
4269.54 252
4269.69 254
4269.84 255
4269.99 255
4270.14 252
4270.28 247
4270.43 239
4270.58 228
4270.73 215
4270.88 201
4271.03 188
4271.18 176
4271.33 166
4271.48 156
4271.63 146
4271.78 135
4271.93 124
4272.08 113
4272.23 104
4272.38 97
4272.53 94
4272.68 94
4272.83 95
4272.98 97
4273.13 96
4273.28 94
4273.43 90
4273.58 87
4273.73 85
4273.88 86
4274.03 90
4274.18 96
4274.33 103
4274.48 109
4274.63 111
4274.78 109
4274.93 103
4275.08 93
4275.23 82
4275.38 71
4275.53 63
4275.68 58
4275.83 57
4275.98 58
4276.13 61
4276.28 62
4276.43 62
4276.58 60
4276.73 56
4276.88 51
4277.03 46
4277.18 43
4277.33 43
4277.48 46
4277.63 51
4277.78 57
4277.93 65
4278.08 73
4278.23 79
4278.38 84
4278.53 88
4278.68 89
4278.83 90
4278.98 90
4279.13 88
4279.28 87
4279.43 85
4279.58 83
4279.73 80
4279.88 77
4280.03 75
4280.18 74
4280.33 74
4280.48 77
4280.63 82
4280.78 90
4280.93 101
4281.08 113
4281.23 125
4281.38 137
4281.53 147
4281.68 155
4281.83 159
4281.98 160
4282.13 159
4282.28 155
4282.43 151
4282.58 146
4282.73 142
4282.88 139
4283.03 137
4283.18 135
4283.33 134
4283.48 132
4283.63 130
4283.78 126
4283.93 123
4284.08 119
4284.23 117
4284.38 117
4284.53 120
4284.68 126
4284.83 134
4284.98 142
4285.13 150
4285.28 155
4285.43 159
4285.58 162
4285.73 163
4285.88 164
4286.03 165
4286.18 165
4286.33 163
4286.48 158
4286.63 150
4286.78 140
4286.93 130
4287.08 119
4287.23 110
4287.38 103
4287.53 97
4287.68 91
4287.83 86
4287.98 80
4288.13 76
4288.28 72
4288.43 70
4288.58 71
4288.73 74
4288.88 77
4289.03 78
4289.18 77
4289.33 71
4289.48 62
4289.63 52
4289.78 41
4289.93 33
4290.08 28
4290.23 27
4290.38 28
4290.53 31
4290.68 33
4290.83 34
4290.98 33
4291.13 30
4291.28 26
4291.43 22
4291.58 19
4291.73 17
4291.88 14
4292.03 11
4292.18 7
4292.33 3
4292.48 0
4292.63 0
4292.78 0
4292.93 0
4293.08 4
4293.23 9
4293.38 14
4293.53 17
4293.68 18
4293.83 16
4293.98 10
4294.13 3
4294.28 0
4294.43 0
4294.58 0
4294.73 0
4294.88 0
4295.03 0
4295.18 0
4295.33 0
4295.48 8
4295.63 16
4295.78 22
4295.93 26
4296.08 27
4296.24 26
4296.39 24
4296.54 22
4296.69 20
4296.84 20
4296.99 21
4297.14 25
4297.29 31
4297.44 40
4297.59 51
4297.74 62
4297.89 72
4298.04 80
4298.19 84
4298.34 84
4298.49 81
4298.64 77
4298.79 72
4298.94 68
4299.09 68
4299.24 70
4299.39 77
4299.54 86
4299.69 99
4299.84 112
4299.99 127
4300.14 143
4300.29 159
4300.44 173
4300.59 187
4300.74 199
4300.89 209
4301.04 216
4301.19 221
4301.34 223
4301.49 223
4301.65 223
4301.80 222
4301.95 222
4302.10 221
4302.25 221
4302.40 218
4302.55 213
4302.70 204
4302.85 191
4303.00 173
4303.15 153
4303.30 133
4303.45 114
4303.60 99
4303.75 91
4303.90 89
4304.05 94
4304.20 105
4304.35 120
4304.50 137
4304.65 154
4304.80 170
4304.95 184
4305.10 195
4305.25 204
4305.40 209
4305.55 212
4305.70 212
4305.86 210
4306.01 205
4306.16 199
4306.31 191
4306.46 184
4306.61 176
4306.76 169
4306.91 162
4307.06 155
4307.21 147
4307.36 139
4307.51 130
4307.66 122
4307.81 116
4307.96 112
4308.11 110
4308.26 110
4308.41 111
4308.56 111
4308.71 110
4308.86 106
4309.01 102
4309.16 96
4309.31 90
4309.47 85
4309.62 80
4309.77 75
4309.92 70
4310.07 64
4310.22 57
4310.37 48
4310.52 36
4310.67 22
4310.82 7
4310.97 0
4311.12 0
4311.27 0
4311.42 0
4311.57 0
4311.72 0
4311.87 0
4312.02 0
4312.17 8
4312.32 22
4312.48 35
4312.63 48
4312.78 61
4312.93 72
4313.08 81
4313.23 88
4313.38 91
4313.53 92
4313.68 92
4313.83 93
4313.98 96
4314.13 103
4314.28 114
4314.43 129
4314.58 144
4314.73 159
4314.88 171
4315.03 180
4315.18 184
4315.34 184
4315.49 182
4315.64 177
4315.79 170
4315.94 161
4316.09 149
4316.24 134
4316.39 117
4316.54 99
4316.69 83
4316.84 70
4316.99 62
4317.14 61
4317.29 65
4317.44 75
4317.59 86
4317.74 100
4317.90 113
4318.05 124
4318.20 133
4318.35 140
4318.50 144
4318.65 146
4318.80 146
4318.95 146
4319.10 147
4319.25 151
4319.40 157
4319.55 167
4319.70 179
4319.85 193
4320.00 206
4320.15 218
4320.31 226
4320.46 229
4320.61 228
4320.76 221
4320.91 209
4321.06 193
4321.21 174
4321.36 155
4321.51 137
4321.66 122
4321.81 113
4321.96 111
4322.11 116
4322.26 127
4322.41 141
4322.57 156
4322.72 171
4322.87 182
4323.02 188
4323.17 188
4323.32 181
4323.47 170
4323.62 153
4323.77 134
4323.92 114
4324.07 96
4324.22 80
4324.37 70
4324.52 63
4324.68 58
4324.83 55
4324.98 52
4325.13 48
4325.28 44
4325.43 41
4325.58 40
4325.73 42
4325.88 47
4326.03 54
4326.18 62
4326.33 68
4326.48 73
4326.63 75
4326.79 76
4326.94 76
4327.09 76
4327.24 77
4327.39 79
4327.54 80
4327.69 82
4327.84 82
4327.99 81
4328.14 79
4328.29 77
4328.44 76
4328.59 78
4328.75 82
4328.90 88
4329.05 96
4329.20 104
4329.35 110
4329.50 113
4329.65 112
4329.80 108
4329.95 102
4330.10 97
4330.25 95
4330.40 99
4330.56 110
4330.71 127
4330.86 149
4331.01 176
4331.16 204
4331.31 232
4331.46 259
4331.61 285
4331.76 308
4331.91 329
4332.06 347
4332.21 361
4332.37 372
4332.52 379
4332.67 382
4332.82 382
4332.97 380
4333.12 378
4333.27 376
4333.42 377
4333.57 381
4333.72 387
4333.87 396
4334.03 405
4334.18 415
4334.33 423
4334.48 430
4334.63 435
4334.78 439
4334.93 442
4335.08 446
4335.23 449
4335.38 452
4335.53 453
4335.69 453
4335.84 449
4335.99 442
4336.14 431
4336.29 418
4336.44 404
4336.59 390
4336.74 378
4336.89 370
4337.04 366
4337.19 366
4337.35 371
4337.50 378
4337.65 388
4337.80 397
4337.95 405
4338.10 409
4338.25 409
4338.40 404
4338.55 396
4338.70 385
4338.86 374
4339.01 363
4339.16 354
4339.31 348
4339.46 347
4339.61 348
4339.76 352
4339.91 357
4340.06 360
4340.21 359
4340.36 353
4340.52 341
4340.67 324
4340.82 304
4340.97 282
4341.12 262
4341.27 245
4341.42 232
4341.57 224
4341.72 220
4341.87 220
4342.03 222
4342.18 227
4342.33 232
4342.48 236
4342.63 239
4342.78 241
4342.93 240
4343.08 237
4343.23 233
4343.39 228
4343.54 222
4343.69 216
4343.84 209
4343.99 202
4344.14 195
4344.29 187
4344.44 181
4344.59 176
4344.74 172
4344.90 171
4345.05 171
4345.20 172
4345.35 171
4345.50 168
4345.65 162
4345.80 152
4345.95 140
4346.10 128
4346.26 118
4346.41 110
4346.56 108
4346.71 110
4346.86 115
4347.01 124
4347.16 133
4347.31 140
4347.46 145
4347.62 147
4347.77 147
4347.92 145
4348.07 142
4348.22 139
4348.37 135
4348.52 133
4348.67 130
4348.82 128
4348.98 125
4349.13 123
4349.28 122
4349.43 122
4349.58 124
4349.73 128
4349.88 135
4350.03 143
4350.19 152
4350.34 160
4350.49 166
4350.64 168
4350.79 164
4350.94 154
4351.09 138
4351.24 119
4351.39 100
4351.55 85
4351.70 75
4351.85 72
4352.00 76
4352.15 84
4352.30 94
4352.45 105
4352.60 115
4352.76 126
4352.91 137
4353.06 151
4353.21 166
4353.36 185
4353.51 204
4353.66 225
4353.81 244
4353.97 264
4354.12 283
4354.27 301
4354.42 316
4354.57 329
4354.72 337
4354.87 340
4355.02 337
4355.18 329
4355.33 318
4355.48 306
4355.63 293
4355.78 283
4355.93 274
4356.08 269
4356.23 266
4356.39 264
4356.54 262
4356.69 257
4356.84 250
4356.99 241
4357.14 228
4357.29 216
4357.44 205
4357.60 198
4357.75 195
4357.90 196
4358.05 198
4358.20 201
4358.35 200
4358.50 195
4358.65 185
4358.81 172
4358.96 160
4359.11 151
4359.26 147
4359.41 149
4359.56 154
4359.71 162
4359.87 168
4360.02 169
4360.17 166
4360.32 159
4360.47 150
4360.62 141
4360.77 135
4360.92 133
4361.08 134
4361.23 138
4361.38 143
4361.53 148
4361.68 152
4361.83 157
4361.98 161
4362.14 166
4362.29 169
4362.44 171
4362.59 171
4362.74 169
4362.89 166
4363.04 164
4363.20 163
4363.35 166
4363.50 173
4363.65 182
4363.80 192
4363.95 200
4364.10 204
4364.26 204
4364.41 200
4364.56 193
4364.71 186
4364.86 180
4365.01 176
4365.16 176
4365.32 178
4365.47 181
4365.62 183
4365.77 185
4365.92 185
4366.07 183
4366.22 180
4366.38 177
4366.53 173
4366.68 170
4366.83 168
4366.98 169
4367.13 171
4367.28 174
4367.44 179
4367.59 186
4367.74 193
4367.89 201
4368.04 209
4368.19 216
4368.34 223
4368.50 228
4368.65 230
4368.80 228
4368.95 223
4369.10 214
4369.25 202
4369.40 189
4369.56 176
4369.71 165
4369.86 156
4370.01 150
4370.16 146
4370.31 146
4370.47 147
4370.62 149
4370.77 151
4370.92 154
4371.07 156
4371.22 158
4371.37 161
4371.53 162
4371.68 162
4371.83 161
4371.98 156
4372.13 149
4372.28 139
4372.44 129
4372.59 118
4372.74 110
4372.89 104
4373.04 103
4373.19 104
4373.34 108
4373.50 112
4373.65 116
4373.80 119
4373.95 120
4374.10 120
4374.25 118
4374.41 116
4374.56 113
4374.71 111
4374.86 108
4375.01 107
4375.16 106
4375.32 105
4375.47 106
4375.62 108
4375.77 110
4375.92 113
4376.07 115
4376.23 117
4376.38 117
4376.53 115
4376.68 112
4376.83 109
4376.98 105
4377.14 101
4377.29 98
4377.44 96
4377.59 96
4377.74 96
4377.89 99
4378.04 102
4378.20 104
4378.35 107
4378.50 108
4378.65 109
4378.80 109
4378.95 111
4379.11 114
4379.26 120
4379.41 127
4379.56 135
4379.71 144
4379.86 152
4380.02 158
4380.17 161
4380.32 161
4380.47 158
4380.62 151
4380.78 142
4380.93 131
4381.08 119
4381.23 107
4381.38 96
4381.53 88
4381.69 81
4381.84 75
4381.99 70
4382.14 66
4382.29 61
4382.44 57
4382.60 53
4382.75 52
4382.90 55
4383.05 61
4383.20 72
4383.35 86
4383.51 102
4383.66 120
4383.81 136
4383.96 150
4384.11 161
4384.26 169
4384.42 175
4384.57 179
4384.72 181
4384.87 183
4385.02 185
4385.18 187
4385.33 188
4385.48 188
4385.63 188
4385.78 188
4385.93 186
4386.09 184
4386.24 183
4386.39 182
4386.54 182
4386.69 184
4386.85 187
4387.00 190
4387.15 193
4387.30 195
4387.45 194
4387.60 190
4387.76 184
4387.91 176
4388.06 167
4388.21 158
4388.36 149
4388.52 141
4388.67 133
4388.82 126
4388.97 119
4389.12 111
4389.27 103
4389.43 95
4389.58 86
4389.73 77
4389.88 68
4390.03 59
4390.19 50
4390.34 41
4390.49 32
4390.64 23
4390.79 12
4390.94 3
4391.10 0
4391.25 0
4391.40 0
4391.55 0
4391.70 0
4391.86 0
4392.01 0
4392.16 0
4392.31 5
4392.46 14
4392.62 23
4392.77 32
4392.92 41
4393.07 52
4393.22 63
4393.38 76
4393.53 88
4393.68 100
4393.83 110
4393.98 119
4394.13 126
4394.29 131
4394.44 134
4394.59 136
4394.74 138
4394.89 140
4395.05 143
4395.20 146
4395.35 149
4395.50 152
4395.65 153
4395.81 151
4395.96 146
4396.11 140
4396.26 131
4396.41 123
4396.57 117
4396.72 115
4396.87 117
4397.02 125
4397.17 136
4397.33 148
4397.48 160
4397.63 167
4397.78 169
4397.93 164
4398.09 154
4398.24 141
4398.39 128
4398.54 118
4398.69 111
4398.85 109
4399.00 110
4399.15 115
4399.30 121
4399.45 129
4399.61 139
4399.76 150
4399.91 161
4400.06 173
4400.21 184
4400.37 194
4400.52 202
4400.67 208
4400.82 215
4400.97 223
4401.13 232
4401.28 243
4401.43 256
4401.58 271
4401.73 286
4401.89 302
4402.04 317
4402.19 333
4402.34 347
4402.50 361
4402.65 372
4402.80 381
4402.95 387
4403.10 390
4403.26 392
4403.41 392
4403.56 392
4403.71 393
4403.86 395
4404.02 399
4404.17 404
4404.32 411
4404.47 417
4404.62 422
4404.78 425
4404.93 424
4405.08 418
4405.23 409
4405.38 397
4405.54 384
4405.69 371
4405.84 359
4405.99 349
4406.15 341
4406.30 334
4406.45 326
4406.60 319
4406.75 309
4406.91 298
4407.06 286
4407.21 272
4407.36 258
4407.51 243
4407.67 231
4407.82 220
4407.97 212
4408.12 206
4408.28 203
4408.43 200
4408.58 195
4408.73 187
4408.88 175
4409.04 159
4409.19 140
4409.34 121
4409.49 104
4409.65 91
4409.80 85
4409.95 85
4410.10 90
4410.25 99
4410.41 108
4410.56 117
4410.71 123
4410.86 126
4411.02 125
4411.17 122
4411.32 117
4411.47 111
4411.62 107
4411.78 106
4411.93 108
4412.08 113
4412.23 122
4412.39 134
4412.54 149
4412.69 163
4412.84 177
4412.99 189
4413.15 199
4413.30 205
4413.45 209
4413.60 210
4413.76 209
4413.91 206
4414.06 201
4414.21 194
4414.36 187
4414.52 178
4414.67 169
4414.82 159
4414.97 149
4415.13 140
4415.28 132
4415.43 126
4415.58 120
4415.74 115
4415.89 111
4416.04 109
4416.19 108
4416.34 110
4416.50 116
4416.65 127
4416.80 142
4416.95 160
4417.11 178
4417.26 194
4417.41 206
4417.56 213
4417.72 214
4417.87 212
4418.02 207
4418.17 203
4418.33 200
4418.48 200
4418.63 200
4418.78 200
4418.93 198
4419.09 193
4419.24 186
4419.39 176
4419.54 165
4419.70 155
4419.85 146
4420.00 139
4420.15 134
4420.31 132
4420.46 132
4420.61 133
4420.76 136
4420.92 139
4421.07 142
4421.22 143
4421.37 144
4421.52 144
4421.68 142
4421.83 138
4421.98 135
4422.13 132
4422.29 131
4422.44 131
4422.59 134
4422.74 139
4422.90 146
4423.05 155
4423.20 163
4423.35 170
4423.51 175
4423.66 177
4423.81 177
4423.96 174
4424.12 168
4424.27 159
4424.42 150
4424.57 139
4424.73 129
4424.88 120
4425.03 113
4425.18 109
4425.34 108
4425.49 109
4425.64 111
4425.79 113
4425.95 113
4426.10 111
4426.25 106
4426.40 100
4426.56 92
4426.71 83
4426.86 74
4427.01 68
4427.17 64
4427.32 62
4427.47 63
4427.62 67
4427.78 72
4427.93 78
4428.08 83
4428.23 86
4428.39 89
4428.54 92
4428.69 94
4428.84 97
4429.00 100
4429.15 103
4429.30 107
4429.45 109
4429.61 109
4429.76 107
4429.91 102
4430.06 95
4430.22 86
4430.37 75
4430.52 64
4430.67 52
4430.83 42
4430.98 34
4431.13 28
4431.28 25
4431.44 23
4431.59 23
4431.74 23
4431.89 22
4432.05 19
4432.20 13
4432.35 5
4432.50 0
4432.66 0
4432.81 0
4432.96 0
4433.12 0
4433.27 0
4433.42 0
4433.57 0
4433.73 6
4433.88 15
4434.03 22
4434.18 28
4434.34 32
4434.49 33
4434.64 32
4434.79 29
4434.95 25
4435.10 21
4435.25 17
4435.40 15
4435.56 16
4435.71 18
4435.86 22
4436.02 25
4436.17 27
4436.32 29
4436.47 28
4436.63 26
4436.78 24
4436.93 20
4437.08 16
4437.24 12
4437.39 7
4437.54 2
4437.69 0
4437.85 0
4438.00 0
4438.15 0
4438.31 0
4438.46 0
4438.61 0
4438.76 0
4438.92 0
4439.07 9
4439.22 20
4439.37 32
4439.53 46
4439.68 60
4439.83 72
4439.99 82
4440.14 90
4440.29 94
4440.44 96
4440.60 95
4440.75 93
4440.90 90
4441.05 87
4441.21 85
4441.36 85
4441.51 87
4441.67 92
4441.82 98
4441.97 104
4442.12 110
4442.28 113
4442.43 113
4442.58 110
4442.73 103
4442.89 95
4443.04 88
4443.19 82
4443.35 79
4443.50 80
4443.65 86
4443.80 95
4443.96 106
4444.11 116
4444.26 126
4444.42 132
4444.57 136
4444.72 137
4444.87 135
4445.03 132
4445.18 129
4445.33 126
4445.48 123
4445.64 121
4445.79 122
4445.94 125
4446.10 131
4446.25 139
4446.40 151
4446.55 163
4446.71 175
4446.86 184
4447.01 190
4447.17 191
4447.32 189
4447.47 184
4447.62 177
4447.78 168
4447.93 160
4448.08 151
4448.24 142
4448.39 132
4448.54 123
4448.69 113
4448.85 102
4449.00 93
4449.15 86
4449.31 81
4449.46 80
4449.61 84
4449.76 93
4449.92 105
4450.07 120
4450.22 136
4450.38 152
4450.53 167
4450.68 181
4450.83 192
4450.99 201
4451.14 207
4451.29 210
4451.45 210
4451.60 206
4451.75 200
4451.91 194
4452.06 187
4452.21 182
4452.36 179
4452.52 176
4452.67 173
4452.82 168
4452.98 162
4453.13 155
4453.28 147
4453.43 140
4453.59 135
4453.74 132
4453.89 132
4454.05 132
4454.20 131
4454.35 129
4454.51 124
4454.66 117
4454.81 108
4454.96 99
4455.12 91
4455.27 85
4455.42 82
4455.58 82
4455.73 85
4455.88 93
4456.04 103
4456.19 116
4456.34 131
4456.49 147
4456.65 164
4456.80 183
4456.95 201
4457.11 219
4457.26 234
4457.41 246
4457.57 251
4457.72 249
4457.87 239
4458.02 222
4458.18 203
4458.33 183
4458.48 166
4458.64 153
4458.79 144
4458.94 138
4459.10 134
4459.25 128
4459.40 122
4459.56 114
4459.71 105
4459.86 98
4460.01 92
4460.17 88
4460.32 85
4460.47 82
4460.63 78
4460.78 72
4460.93 66
4461.09 59
4461.24 54
4461.39 51
4461.54 51
4461.70 54
4461.85 58
4462.00 63
4462.16 68
4462.31 72
4462.46 75
4462.62 78
4462.77 81
4462.92 86
4463.08 90
4463.23 94
4463.38 96
4463.54 95
4463.69 91
4463.84 85
4463.99 76
4464.15 66
4464.30 57
4464.45 50
4464.61 45
4464.76 42
4464.91 43
4465.07 48
4465.22 56
4465.37 67
4465.53 80
4465.68 92
4465.83 104
4465.99 113
4466.14 119
4466.29 120
4466.45 119
4466.60 115
4466.75 111
4466.90 108
4467.06 105
4467.21 103
4467.36 102
4467.52 100
4467.67 96
4467.82 90
4467.98 81
4468.13 72
4468.28 62
4468.44 52
4468.59 42
4468.74 33
4468.90 23
4469.05 14
4469.20 3
4469.36 0
4469.51 0
4469.66 0
4469.82 0
4469.97 0
4470.12 0
4470.28 0
4470.43 2
4470.58 11
4470.74 18
4470.89 23
4471.04 25
4471.20 25
4471.35 26
4471.50 29
4471.65 36
4471.81 45
4471.96 56
4472.11 67
4472.27 74
4472.42 77
4472.57 74
4472.73 68
4472.88 59
4473.03 50
4473.19 44
4473.34 40
4473.49 38
4473.65 37
4473.80 37
4473.95 36
4474.11 36
4474.26 37
4474.41 41
4474.57 48
4474.72 59
4474.87 71
4475.03 81
4475.18 88
4475.33 89
4475.49 85
4475.64 77
4475.79 66
4475.95 55
4476.10 46
4476.25 40
4476.41 39
4476.56 41
4476.71 47
4476.87 56
4477.02 66
4477.17 76
4477.33 86
4477.48 93
4477.63 98
4477.79 100
4477.94 100
4478.09 98
4478.25 95
4478.40 93
4478.55 91
4478.71 91
4478.86 91
4479.01 91
4479.17 90
4479.32 89
4479.47 87
4479.63 84
4479.78 80
4479.93 76
4480.09 72
4480.24 66
4480.40 59
4480.55 51
4480.70 43
4480.86 36
4481.01 31
4481.16 30
4481.32 33
4481.47 40
4481.62 50
4481.78 62
4481.93 74
4482.08 84
4482.24 92
4482.39 96
4482.54 97
4482.70 96
4482.85 94
4483.00 93
4483.16 93
4483.31 95
4483.46 99
4483.62 104
4483.77 108
4483.92 110
4484.08 110
4484.23 106
4484.38 101
4484.54 96
4484.69 94
4484.85 96
4485.00 104
4485.15 117
4485.31 134
4485.46 152
4485.61 167
4485.77 177
4485.92 181
4486.07 177
4486.23 167
4486.38 153
4486.53 138
4486.69 124
4486.84 114
4486.99 109
4487.15 106
4487.30 107
4487.46 110
4487.61 113
4487.76 116
4487.92 118
4488.07 119
4488.22 119
4488.38 118
4488.53 117
4488.68 117
4488.84 120
4488.99 127
4489.14 138
4489.30 153
4489.45 172
4489.60 193
4489.76 216
4489.91 238
4490.07 258
4490.22 273
4490.37 283
4490.53 289
4490.68 290
4490.83 290
4490.99 290
4491.14 292
4491.29 297
4491.45 304
4491.60 311
4491.76 316
4491.91 316
4492.06 311
4492.22 302
4492.37 289
4492.52 277
4492.68 267
4492.83 263
4492.98 264
4493.14 272
4493.29 283
4493.45 295
4493.60 307
4493.75 315
4493.91 319
4494.06 319
4494.21 314
4494.37 306
4494.52 297
4494.67 287
4494.83 279
4494.98 273
4495.14 270
4495.29 271
4495.44 276
4495.60 284
4495.75 297
4495.90 311
4496.06 326
4496.21 340
4496.36 350
4496.52 355
4496.67 354
4496.83 347
4496.98 334
4497.13 318
4497.29 302
4497.44 287
4497.59 277
4497.75 272
4497.90 272
4498.06 277
4498.21 285
4498.36 295
4498.52 305
4498.67 314
4498.82 323
4498.98 331
4499.13 340
4499.29 350
4499.44 361
4499.59 372
4499.75 384
4499.90 394
4500.05 400
4500.21 401
4500.36 398
4500.52 390
4500.67 379
4500.82 366
4500.98 354
4501.13 344
4501.28 337
4501.44 333
4501.59 331
4501.75 330
4501.90 329
4502.05 327
4502.21 326
4502.36 326
4502.51 329
4502.67 335
4502.82 345
4502.98 357
4503.13 371
4503.28 384
4503.44 395
4503.59 402
4503.74 405
4503.90 403
4504.05 400
4504.21 395
4504.36 393
4504.51 395
4504.67 402
4504.82 416
4504.98 436
4505.13 461
4505.28 489
4505.44 517
4505.59 543
4505.74 567
4505.90 588
4506.05 607
4506.21 623
4506.36 638
4506.51 653
4506.67 667
4506.82 681
4506.98 695
4507.13 712
4507.28 733
4507.44 757
4507.59 787
4507.74 821
4507.90 859
4508.05 899
4508.21 941
4508.36 984
4508.51 1026
4508.67 1067
4508.82 1106
4508.98 1144
4509.13 1180
4509.28 1213
4509.44 1244
4509.59 1273
4509.75 1301
4509.90 1327
4510.05 1353
4510.21 1379
4510.36 1408
4510.52 1438
4510.67 1471
4510.82 1505
4510.98 1539
4511.13 1571
4511.28 1602
4511.44 1629
4511.59 1654
4511.75 1676
4511.90 1696
4512.05 1714
4512.21 1730
4512.36 1742
4512.52 1750
4512.67 1754
4512.82 1753
4512.98 1750
4513.13 1743
4513.29 1734
4513.44 1724
4513.59 1710
4513.75 1695
4513.90 1677
4514.06 1655
4514.21 1632
4514.36 1607
4514.52 1581
4514.67 1554
4514.83 1525
4514.98 1496
4515.13 1466
4515.29 1436
4515.44 1407
4515.60 1379
4515.75 1352
4515.90 1325
4516.06 1298
4516.21 1268
4516.37 1234
4516.52 1196
4516.67 1154
4516.83 1109
4516.98 1062
4517.14 1017
4517.29 975
4517.44 938
4517.60 906
4517.75 879
4517.91 855
4518.06 834
4518.21 813
4518.37 791
4518.52 768
4518.68 743
4518.83 719
4518.99 697
4519.14 676
4519.29 658
4519.45 642
4519.60 627
4519.76 613
4519.91 598
4520.06 582
4520.22 566
4520.37 548
4520.53 530
4520.68 512
4520.83 494
4520.99 477
4521.14 460
4521.30 443
4521.45 427
4521.60 412
4521.76 398
4521.91 385
4522.07 375
4522.22 368
4522.38 365
4522.53 367
4522.68 375
4522.84 387
4522.99 404
4523.15 422
4523.30 439
4523.45 452
4523.61 459
4523.76 460
4523.92 453
4524.07 441
4524.23 425
4524.38 406
4524.53 385
4524.69 363
4524.84 341
4525.00 319
4525.15 298
4525.30 280
4525.46 264
4525.61 252
4525.77 245
4525.92 242
4526.08 243
4526.23 245
4526.38 247
4526.54 248
4526.69 246
4526.85 240
4527.00 232
4527.15 223
4527.31 214
4527.46 206
4527.62 197
4527.77 187
4527.93 175
4528.08 160
4528.23 142
4528.39 122
4528.54 103
4528.70 86
4528.85 73
4529.01 63
4529.16 57
4529.31 53
4529.47 50
4529.62 48
4529.78 46
4529.93 45
4530.09 47
4530.24 50
4530.39 54
4530.55 59
4530.70 63
4530.86 64
4531.01 62
4531.17 57
4531.32 49
4531.47 40
4531.63 32
4531.78 25
4531.94 20
4532.09 17
4532.25 16
4532.40 16
4532.55 15
4532.71 13
4532.86 8
4533.02 2
4533.17 0
4533.33 0
4533.48 0
4533.63 0
4533.79 0
4533.94 0
4534.10 0
4534.25 0
4534.41 6
4534.56 13
4534.71 19
4534.87 25
4535.02 28
4535.18 32
4535.33 35
4535.49 39
4535.64 43
4535.80 46
4535.95 48
4536.10 48
4536.26 46
4536.41 42
4536.57 36
4536.72 32
4536.88 30
4537.03 30
4537.18 31
4537.34 33
4537.49 35
4537.65 35
4537.80 35
4537.96 34
4538.11 33
4538.27 34
4538.42 37
4538.57 42
4538.73 48
4538.88 53
4539.04 58
4539.19 60
4539.35 59
4539.50 57
4539.65 53
4539.81 51
4539.96 49
4540.12 50
4540.27 53
4540.43 59
4540.58 67
4540.74 75
4540.89 84
4541.04 92
4541.20 99
4541.35 104
4541.51 106
4541.66 105
4541.82 103
4541.97 100
4542.13 99
4542.28 101
4542.43 108
4542.59 120
4542.74 134
4542.90 150
4543.05 164
4543.21 173
4543.36 177
4543.52 176
4543.67 170
4543.83 161
4543.98 150
4544.13 140
4544.29 131
4544.44 123
4544.60 116
4544.75 109
4544.91 104
4545.06 100
4545.22 99
4545.37 99
4545.52 102
4545.68 104
4545.83 105
4545.99 104
4546.14 98
4546.30 88
4546.45 74
4546.61 59
4546.76 45
4546.92 34
4547.07 27
4547.22 27
4547.38 31
4547.53 41
4547.69 55
4547.84 70
4548.00 84
4548.15 96
4548.31 105
4548.46 109
4548.62 108
4548.77 102
4548.93 92
4549.08 79
4549.23 64
4549.39 48
4549.54 32
4549.70 19
4549.85 7
4550.01 0
4550.16 0
4550.32 0
4550.47 0
4550.63 0
4550.78 5
4550.94 12
4551.09 21
4551.24 33
4551.40 46
4551.55 60
4551.71 75
4551.86 88
4552.02 96
4552.17 99
4552.33 95
4552.48 88
4552.64 77
4552.79 65
4552.95 55
4553.10 47
4553.25 41
4553.41 37
4553.56 36
4553.72 36
4553.87 37
4554.03 39
4554.18 44
4554.34 49
4554.49 53
4554.65 56
4554.80 54
4554.96 48
4555.11 36
4555.27 19
4555.42 0
4555.57 0
4555.73 0
4555.88 0
4556.04 0
4556.19 0
4556.35 0
4556.50 0
4556.66 7
4556.81 21
4556.97 32
4557.12 40
4557.28 45
4557.43 48
4557.59 49
4557.74 50
4557.90 49
4558.05 49
4558.21 47
4558.36 43
4558.51 38
4558.67 32
4558.82 26
4558.98 19
4559.13 12
4559.29 5
4559.44 0
4559.60 0
4559.75 0
4559.91 0
4560.06 0
4560.22 12
4560.37 28
4560.53 48
4560.68 71
4560.84 93
4560.99 114
4561.15 131
4561.30 146
4561.46 157
4561.61 164
4561.76 170
4561.92 173
4562.07 175
4562.23 174
4562.38 171
4562.54 166
4562.69 157
4562.85 147
4563.00 136
4563.16 124
4563.31 115
4563.47 108
4563.62 103
4563.78 101
4563.93 101
4564.09 102
4564.24 103
4564.40 103
4564.55 103
4564.71 101
4564.86 98
4565.02 92
4565.17 84
4565.33 74
4565.48 64
4565.64 55
4565.79 49
4565.95 47
4566.10 49
4566.26 54
4566.41 62
4566.56 70
4566.72 77
4566.87 82
4567.03 83
4567.18 82
4567.34 79
4567.49 74
4567.65 69
4567.80 65
4567.96 64
4568.11 66
4568.27 71
4568.42 80
4568.58 90
4568.73 99
4568.89 107
4569.04 111
4569.20 112
4569.35 110
4569.51 107
4569.66 103
4569.82 99
4569.97 97
4570.13 95
4570.28 92
4570.44 89
4570.59 83
4570.75 76
4570.90 68
4571.06 59
4571.21 51
4571.37 43
4571.52 36
4571.68 30
4571.83 22
4571.99 14
4572.14 5
4572.30 0
4572.45 0
4572.61 0
4572.76 0
4572.92 0
4573.07 0
4573.23 0
4573.38 0
4573.54 16
4573.69 32
4573.85 45
4574.00 52
4574.16 54
4574.31 50
4574.47 41
4574.62 30
4574.78 18
4574.93 7
4575.09 0
4575.24 0
4575.40 0
4575.55 0
4575.71 0
4575.86 3
4576.02 13
4576.17 25
4576.33 40
4576.48 57
4576.64 75
4576.79 92
4576.95 108
4577.10 122
4577.26 132
4577.41 139
4577.57 141
4577.72 141
4577.88 138
4578.03 133
4578.19 127
4578.34 121
4578.50 116
4578.65 113
4578.81 111
4578.96 111
4579.12 112
4579.27 114
4579.43 114
4579.58 112
4579.74 109
4579.89 103
4580.05 97
4580.20 91
4580.36 89
4580.52 91
4580.67 97
4580.83 107
4580.98 119
4581.14 131
4581.29 142
4581.45 150
4581.60 154
4581.76 154
4581.91 150
4582.07 141
4582.22 130
4582.38 118
4582.53 105
4582.69 94
4582.84 84
4583.00 76
4583.15 71
4583.31 66
4583.46 63
4583.62 59
4583.77 54
4583.93 49
4584.08 43
4584.24 39
4584.39 35
4584.55 34
4584.70 34
4584.86 37
4585.01 40
4585.17 44
4585.33 46
4585.48 47
4585.64 47
4585.79 47
4585.95 49
4586.10 54
4586.26 64
4586.41 77
4586.57 92
4586.72 106
4586.88 118
4587.03 124
4587.19 125
4587.34 121
4587.50 112
4587.65 102
4587.81 91
4587.96 80
4588.12 69
4588.27 59
4588.43 49
4588.58 40
4588.74 30
4588.90 19
4589.05 8
4589.21 0
4589.36 0
4589.52 0
4589.67 0
4589.83 0
4589.98 0
4590.14 0
4590.29 0
4590.45 6
4590.60 21
4590.76 34
4590.91 47
4591.07 57
4591.22 66
4591.38 73
4591.54 81
4591.69 89
4591.85 96
4592.00 101
4592.16 105
4592.31 108
4592.47 109
4592.62 108
4592.78 107
4592.93 106
4593.09 105
4593.24 105
4593.40 106
4593.55 107
4593.71 110
4593.87 113
4594.02 116
4594.18 118
4594.33 118
4594.49 115
4594.64 110
4594.80 101
4594.95 93
4595.11 85
4595.26 79
4595.42 76
4595.57 76
4595.73 77
4595.88 80
4596.04 82
4596.20 84
4596.35 85
4596.51 86
4596.66 89
4596.82 93
4596.97 99
4597.13 104
4597.28 109
4597.44 112
4597.59 114
4597.75 115
4597.91 116
4598.06 117
4598.22 119
4598.37 122
4598.53 124
4598.68 125
4598.84 125
4598.99 123
4599.15 119
4599.30 113
4599.46 107
4599.61 100
4599.77 92
4599.93 83
4600.08 74
4600.24 65
4600.39 56
4600.55 50
4600.70 47
4600.86 47
4601.01 50
4601.17 56
4601.32 63
4601.48 71
4601.64 78
4601.79 83
4601.95 85
4602.10 84
4602.26 82
4602.41 78
4602.57 74
4602.72 71
4602.88 71
4603.04 73
4603.19 78
4603.35 84
4603.50 90
4603.66 95
4603.81 99
4603.97 102
4604.12 103
4604.28 104
4604.43 106
4604.59 107
4604.75 109
4604.90 111
4605.06 111
4605.21 111
4605.37 109
4605.52 107
4605.68 105
4605.83 104
4605.99 104
4606.15 106
4606.30 109
4606.46 110
4606.61 108
4606.77 102
4606.92 93
4607.08 82
4607.23 70
4607.39 62
4607.55 57
4607.70 56
4607.86 57
4608.01 60
4608.17 63
4608.32 65
4608.48 67
4608.64 69
4608.79 75
4608.95 85
4609.10 101
4609.26 120
4609.41 140
4609.57 158
4609.72 172
4609.88 180
4610.04 180
4610.19 175
4610.35 166
4610.50 155
4610.66 144
4610.81 134
4610.97 126
4611.12 121
4611.28 117
4611.44 116
4611.59 115
4611.75 117
4611.90 120
4612.06 126
4612.21 133
4612.37 142
4612.53 152
4612.68 161
4612.84 169
4612.99 175
4613.15 179
4613.30 181
4613.46 180
4613.62 177
4613.77 172
4613.93 167
4614.08 162
4614.24 156
4614.39 151
4614.55 146
4614.71 139
4614.86 131
4615.02 122
4615.17 112
4615.33 103
4615.48 98
4615.64 97
4615.80 102
4615.95 111
4616.11 123
4616.26 136
4616.42 145
4616.57 150
4616.73 148
4616.89 140
4617.04 127
4617.20 111
4617.35 94
4617.51 79
4617.66 67
4617.82 60
4617.98 57
4618.13 56
4618.29 57
4618.44 59
4618.60 60
4618.75 61
4618.91 61
4619.07 62
4619.22 65
4619.38 70
4619.53 77
4619.69 85
4619.84 94
4620.00 102
4620.16 109
4620.31 115
4620.47 119
4620.62 121
4620.78 123
4620.94 124
4621.09 125
4621.25 126
4621.40 129
4621.56 134
4621.71 140
4621.87 147
4622.03 155
4622.18 163
4622.34 172
4622.49 180
4622.65 186
4622.81 191
4622.96 192
4623.12 191
4623.27 187
4623.43 179
4623.58 170
4623.74 161
4623.90 154
4624.05 150
4624.21 149
4624.36 151
4624.52 157
4624.68 163
4624.83 169
4624.99 174
4625.14 176
4625.30 177
4625.45 176
4625.61 175
4625.77 173
4625.92 170
4626.08 167
4626.23 163
4626.39 157
4626.55 148
4626.70 137
4626.86 124
4627.01 110
4627.17 96
4627.33 83
4627.48 71
4627.64 61
4627.79 53
4627.95 48
4628.11 45
4628.26 45
4628.42 46
4628.57 50
4628.73 55
4628.88 60
4629.04 64
4629.20 66
4629.35 67
4629.51 67
4629.66 66
4629.82 66
4629.98 66
4630.13 66
4630.29 65
4630.44 63
4630.60 58
4630.76 51
4630.91 41
4631.07 29
4631.22 16
4631.38 4
4631.54 0
4631.69 0
4631.85 0
4632.00 0
4632.16 0
4632.32 0
4632.47 0
4632.63 1
4632.78 5
4632.94 7
4633.10 9
4633.25 11
4633.41 13
4633.56 16
4633.72 19
4633.88 23
4634.03 25
4634.19 25
4634.34 23
4634.50 19
4634.66 13
4634.81 7
4634.97 2
4635.12 0
4635.28 2
4635.44 7
4635.59 16
4635.75 27
4635.90 38
4636.06 48
4636.22 55
4636.37 58
4636.53 57
4636.68 54
4636.84 48
4637.00 43
4637.15 38
4637.31 36
4637.47 35
4637.62 36
4637.78 36
4637.93 37
4638.09 36
4638.25 36
4638.40 36
4638.56 37
4638.71 40
4638.87 44
4639.03 49
4639.18 53
4639.34 55
4639.49 54
4639.65 49
4639.81 41
4639.96 32
4640.12 23
4640.28 17
4640.43 16
4640.59 19
4640.74 27
4640.90 39
4641.06 53
4641.21 69
4641.37 84
4641.52 98
4641.68 109
4641.84 118
4641.99 123
4642.15 124
4642.31 122
4642.46 116
4642.62 108
4642.77 97
4642.93 86
4643.09 74
4643.24 63
4643.40 55
4643.55 50
4643.71 48
4643.87 51
4644.02 56
4644.18 65
4644.34 75
4644.49 86
4644.65 97
4644.80 106
4644.96 114
4645.12 121
4645.27 126
4645.43 131
4645.59 134
4645.74 136
4645.90 137
4646.05 136
4646.21 133
4646.37 129
4646.52 124
4646.68 119
4646.83 114
4646.99 109
4647.15 104
4647.30 98
4647.46 90
4647.62 82
4647.77 72
4647.93 62
4648.08 52
4648.24 43
4648.40 35
4648.55 30
4648.71 28
4648.87 28
4649.02 30
4649.18 33
4649.34 37
4649.49 40
4649.65 41
4649.80 41
4649.96 39
4650.12 35
4650.27 31
4650.43 26
4650.59 21
4650.74 15
4650.90 10
4651.05 5
4651.21 1
4651.37 0
4651.52 0
4651.68 0
4651.84 0
4651.99 0
4652.15 0
4652.30 0
4652.46 0
4652.62 4
4652.77 9
4652.93 12
4653.09 14
4653.24 15
4653.40 16
4653.56 18
4653.71 23
4653.87 32
4654.02 44
4654.18 58
4654.34 73
4654.49 86
4654.65 96
4654.81 103
4654.96 106
4655.12 108
4655.28 107
4655.43 106
4655.59 103
4655.74 98
4655.90 92
4656.06 84
4656.21 74
4656.37 63
4656.53 53
4656.68 43
4656.84 35
4657.00 28
4657.15 23
4657.31 19
4657.47 15
4657.62 13
4657.78 11
4657.93 9
4658.09 7
4658.25 4
4658.40 2
4658.56 0
4658.72 0
4658.87 0
4659.03 0
4659.19 0
4659.34 0
4659.50 0
4659.66 0
4659.81 5
4659.97 13
4660.12 22
4660.28 31
4660.44 37
4660.59 39
4660.75 36
4660.91 30
4661.06 20
4661.22 10
4661.38 1
4661.53 0
4661.69 0
4661.85 0
4662.00 9
4662.16 20
4662.32 32
4662.47 43
4662.63 51
4662.79 54
4662.94 54
4663.10 51
4663.25 47
4663.41 42
4663.57 37
4663.72 33
4663.88 30
4664.04 29
4664.19 29
4664.35 31
4664.51 33
4664.66 36
4664.82 38
4664.98 40
4665.13 40
4665.29 38
4665.45 37
4665.60 35
4665.76 35
4665.92 38
4666.07 43
4666.23 50
4666.39 58
4666.54 65
4666.70 71
4666.86 74
4667.01 76
4667.17 77
4667.32 80
4667.48 82
4667.64 85
4667.79 86
4667.95 84
4668.11 79
4668.26 69
4668.42 55
4668.58 39
4668.73 21
4668.89 5
4669.05 0
4669.20 0
4669.36 0
4669.52 0
4669.67 0
4669.83 0
4669.99 7
4670.14 26
4670.30 47
4670.46 68
4670.61 87
4670.77 103
4670.93 116
4671.08 125
4671.24 131
4671.40 135
4671.55 140
4671.71 144
4671.87 149
4672.02 153
4672.18 156
4672.34 159
4672.49 160
4672.65 160
4672.81 161
4672.96 162
4673.12 163
4673.28 165
4673.43 167
4673.59 168
4673.75 167
4673.90 164
4674.06 158
4674.22 151
4674.37 142
4674.53 131
4674.69 118
4674.84 104
4675.00 89
4675.16 74
4675.31 60
4675.47 49
4675.63 40
4675.78 35
4675.94 33
4676.10 34
4676.25 37
4676.41 41
4676.57 46
4676.72 51
4676.88 56
4677.04 62
4677.19 68
4677.35 75
4677.51 81
4677.67 85
4677.82 87
4677.98 87
4678.14 85
4678.29 82
4678.45 77
4678.61 73
4678.76 70
4678.92 68
4679.08 65
4679.23 62
4679.39 58
4679.55 53
4679.70 49
4679.86 48
4680.02 49
4680.17 54
4680.33 64
4680.49 78
4680.64 93
4680.80 109
4680.96 124
4681.11 136
4681.27 146
4681.43 153
4681.58 157
4681.74 159
4681.90 159
4682.06 156
4682.21 151
4682.37 144
4682.53 135
4682.68 124
4682.84 111
4683.00 97
4683.15 81
4683.31 64
4683.47 48
4683.62 34
4683.78 22
4683.94 15
4684.09 12
4684.25 13
4684.41 16
4684.57 21
4684.72 25
4684.88 27
4685.04 27
4685.19 25
4685.35 22
4685.51 20
4685.66 20
4685.82 23
4685.98 30
4686.13 40
4686.29 51
4686.45 63
4686.60 74
4686.76 83
4686.92 89
4687.08 93
4687.23 95
4687.39 98
4687.55 101
4687.70 105
4687.86 109
4688.02 113
4688.17 116
4688.33 119
4688.49 121
4688.64 122
4688.80 123
4688.96 123
4689.12 122
4689.27 121
4689.43 119
4689.59 117
4689.74 114
4689.90 113
4690.06 113
4690.21 113
4690.37 113
4690.53 112
4690.69 110
4690.84 109
4691.00 109
4691.16 111
4691.31 116
4691.47 123
4691.63 132
4691.78 138
4691.94 140
4692.10 136
4692.25 126
4692.41 110
4692.57 92
4692.73 74
4692.88 60
4693.04 52
4693.20 49
4693.35 52
4693.51 57
4693.67 61
4693.83 62
4693.98 60
4694.14 52
4694.30 42
4694.45 31
4694.61 23
4694.77 18
4694.92 18
4695.08 23
4695.24 31
4695.40 41
4695.55 50
4695.71 56
4695.87 60
4696.02 60
4696.18 58
4696.34 54
4696.49 49
4696.65 44
4696.81 40
4696.97 37
4697.12 37
4697.28 40
4697.44 45
4697.59 54
4697.75 64
4697.91 74
4698.07 83
4698.22 89
4698.38 91
4698.54 90
4698.69 86
4698.85 81
4699.01 74
4699.17 68
4699.32 63
4699.48 60
4699.64 60
4699.79 61
4699.95 64
4700.11 68
4700.27 71
4700.42 74
4700.58 74
4700.74 71
4700.89 63
4701.05 52
4701.21 39
4701.37 25
4701.52 12
4701.68 0
4701.84 0
4701.99 0
4702.15 0
4702.31 0
4702.47 0
4702.62 0
4702.78 0
4702.94 0
4703.09 7
4703.25 17
4703.41 26
4703.57 32
4703.72 37
4703.88 38
4704.04 38
4704.19 37
4704.35 35
4704.51 33
4704.67 31
4704.82 29
4704.98 27
4705.14 25
4705.30 23
4705.45 22
4705.61 23
4705.77 24
4705.92 26
4706.08 30
4706.24 34
4706.40 39
4706.55 45
4706.71 50
4706.87 56
4707.02 62
4707.18 67
4707.34 73
4707.50 79
4707.65 86
4707.81 94
4707.97 104
4708.13 116
4708.28 128
4708.44 140
4708.60 150
4708.75 157
4708.91 162
4709.07 164
4709.23 164
4709.38 164
4709.54 163
4709.70 164
4709.86 166
4710.01 172
4710.17 180
4710.33 191
4710.48 206
4710.64 223
4710.80 240
4710.96 256
4711.11 270
4711.27 281
4711.43 287
4711.59 292
4711.74 296
4711.90 301
4712.06 308
4712.22 318
4712.37 330
4712.53 342
4712.69 352
4712.84 361
4713.00 367
4713.16 370
4713.32 373
4713.47 374
4713.63 375
4713.79 374
4713.95 372
4714.10 369
4714.26 363
4714.42 357
4714.58 351
4714.73 346
4714.89 344
4715.05 344
4715.21 346
4715.36 350
4715.52 355
4715.68 361
4715.83 366
4715.99 371
4716.15 376
4716.31 383
4716.46 390
4716.62 398
4716.78 406
4716.94 413
4717.09 418
4717.25 421
4717.41 419
4717.57 414
4717.72 406
4717.88 396
4718.04 384
4718.20 371
4718.35 360
4718.51 352
4718.67 346
4718.83 344
4718.98 344
4719.14 346
4719.30 348
4719.46 350
4719.61 349
4719.77 346
4719.93 341
4720.09 333
4720.24 323
4720.40 312
4720.56 299
4720.72 287
4720.87 274
4721.03 262
4721.19 250
4721.35 241
4721.50 232
4721.66 226
4721.82 221
4721.98 219
4722.13 219
4722.29 221
4722.45 225
4722.61 231
4722.76 237
4722.92 244
4723.08 249
4723.24 252
4723.39 254
4723.55 252
4723.71 248
4723.87 240
4724.02 228
4724.18 213
4724.34 195
4724.50 177
4724.65 159
4724.81 143
4724.97 131
4725.13 125
4725.28 123
4725.44 125
4725.60 130
4725.76 136
4725.91 142
4726.07 147
4726.23 149
4726.39 149
4726.54 146
4726.70 140
4726.86 132
4727.02 121
4727.17 109
4727.33 96
4727.49 84
4727.65 71
4727.80 60
4727.96 50
4728.12 41
4728.28 34
4728.43 29
4728.59 25
4728.75 22
4728.91 20
4729.07 18
4729.22 15
4729.38 10
4729.54 3
4729.70 0
4729.85 0
4730.01 0
4730.17 0
4730.33 0
4730.48 0
4730.64 0
4730.80 10
4730.96 27
4731.11 43
4731.27 55
4731.43 64
4731.59 68
4731.75 69
4731.90 69
4732.06 69
4732.22 68
4732.38 69
4732.53 69
4732.69 71
4732.85 73
4733.01 75
4733.16 78
4733.32 82
4733.48 87
4733.64 92
4733.79 96
4733.95 98
4734.11 96
4734.27 92
4734.43 83
4734.58 72
4734.74 59
4734.90 46
4735.06 34
4735.21 24
4735.37 16
4735.53 12
4735.69 8
4735.85 7
4736.00 5
4736.16 4
4736.32 2
4736.48 2
4736.63 2
4736.79 4
4736.95 7
4737.11 10
4737.26 13
4737.42 15
4737.58 16
4737.74 16
4737.90 14
4738.05 13
4738.21 13
4738.37 14
4738.53 17
4738.68 22
4738.84 27
4739.00 32
4739.16 33
4739.32 31
4739.47 24
4739.63 13
4739.79 0
4739.95 0
4740.10 0
4740.26 0
4740.42 0
4740.58 0
4740.74 0
4740.89 0
4741.05 6
4741.21 19
4741.37 29
4741.53 36
4741.68 41
4741.84 44
4742.00 46
4742.16 49
4742.31 52
4742.47 55
4742.63 58
4742.79 59
4742.95 59
4743.10 57
4743.26 54
4743.42 51
4743.58 48
4743.73 46
4743.89 45
4744.05 47
4744.21 50
4744.37 55
4744.52 61
4744.68 67
4744.84 72
4745.00 77
4745.16 82
4745.31 87
4745.47 92
4745.63 96
4745.79 100
4745.95 101
4746.10 101
4746.26 99
4746.42 97
4746.58 96
4746.73 98
4746.89 105
4747.05 115
4747.21 130
4747.37 146
4747.52 163
4747.68 179
4747.84 191
4748.00 198
4748.16 200
4748.31 196
4748.47 188
4748.63 176
4748.79 163
4748.95 151
4749.10 142
4749.26 137
4749.42 136
4749.58 138
4749.74 142
4749.89 148
4750.05 154
4750.21 160
4750.37 165
4750.53 168
4750.68 169
4750.84 166
4751.00 161
4751.16 153
4751.32 144
4751.47 135
4751.63 128
4751.79 124
4751.95 123
4752.11 127
4752.26 133
4752.42 142
4752.58 152
4752.74 163
4752.90 172
4753.05 179
4753.21 184
4753.37 187
4753.53 187
4753.69 185
4753.84 182
4754.00 177
4754.16 172
4754.32 166
4754.48 159
4754.63 154
4754.79 149
4754.95 145
4755.11 143
4755.27 140
4755.42 136
4755.58 131
4755.74 123
4755.90 114
4756.06 103
4756.21 92
4756.37 83
4756.53 76
4756.69 73
4756.85 73
4757.00 76
4757.16 81
4757.32 89
4757.48 98
4757.64 107
4757.79 116
4757.95 124
4758.11 130
4758.27 132
4758.43 132
4758.59 129
4758.74 126
4758.90 123
4759.06 120
4759.22 118
4759.38 115
4759.53 112
4759.69 107
4759.85 100
4760.01 93
4760.17 86
4760.32 80
4760.48 78
4760.64 78
4760.80 82
4760.96 86
4761.12 92
4761.27 96
4761.43 100
4761.59 103
4761.75 105
4761.91 107
4762.06 108
4762.22 107
4762.38 105
4762.54 102
4762.70 98
4762.86 94
4763.01 90
4763.17 87
4763.33 84
4763.49 83
4763.65 81
4763.80 80
4763.96 80
4764.12 80
4764.28 80
4764.44 82
4764.60 83
4764.75 83
4764.91 82
4765.07 79
4765.23 73
4765.39 64
4765.54 54
4765.70 44
4765.86 35
4766.02 27
4766.18 21
4766.34 18
4766.49 17
4766.65 16
4766.81 17
4766.97 17
4767.13 18
4767.29 18
4767.44 18
4767.60 19
4767.76 21
4767.92 24
4768.08 29
4768.23 35
4768.39 41
4768.55 48
4768.71 55
4768.87 61
4769.03 68
4769.18 75
4769.34 83
4769.50 91
4769.66 100
4769.82 108
4769.98 115
4770.13 120
4770.29 124
4770.45 126
4770.61 129
4770.77 133
4770.93 139
4771.08 147
4771.24 156
4771.40 163
4771.56 168
4771.72 168
4771.88 164
4772.03 156
4772.19 146
4772.35 136
4772.51 126
4772.67 120
4772.83 117
4772.98 117
4773.14 118
4773.30 120
4773.46 120
4773.62 118
4773.78 112
4773.93 103
4774.09 91
4774.25 78
4774.41 65
4774.57 55
4774.73 49
4774.88 48
4775.04 52
4775.20 61
4775.36 73
4775.52 84
4775.68 94
4775.83 100
4775.99 102
4776.15 99
4776.31 94
4776.47 87
4776.63 80
4776.79 73
4776.94 65
4777.10 58
4777.26 50
4777.42 41
4777.58 31
4777.74 23
4777.89 16
4778.05 12
4778.21 10
4778.37 10
4778.53 11
4778.69 13
4778.84 16
4779.00 19
4779.16 21
4779.32 23
4779.48 24
4779.64 22
4779.80 18
4779.95 11
4780.11 3
4780.27 0
4780.43 0
4780.59 0
4780.75 0
4780.90 0
4781.06 0
4781.22 0
4781.38 0
4781.54 5
4781.70 12
4781.86 18
4782.01 24
4782.17 29
4782.33 32
4782.49 33
4782.65 30
4782.81 23
4782.97 15
4783.12 5
4783.28 0
4783.44 0
4783.60 0
4783.76 0
4783.92 0
4784.07 0
4784.23 0
4784.39 8
4784.55 19
4784.71 30
4784.87 38
4785.03 43
4785.18 44
4785.34 42
4785.50 38
4785.66 33
4785.82 29
4785.98 28
4786.14 29
4786.29 33
4786.45 37
4786.61 39
4786.77 38
4786.93 33
4787.09 25
4787.25 14
4787.40 4
4787.56 0
4787.72 0
4787.88 3
4788.04 15
4788.20 32
4788.36 49
4788.51 66
4788.67 79
4788.83 89
4788.99 94
4789.15 97
4789.31 99
4789.47 100
4789.63 102
4789.78 106
4789.94 109
4790.10 112
4790.26 114
4790.42 114
4790.58 112
4790.74 108
4790.89 102
4791.05 93
4791.21 82
4791.37 71
4791.53 59
4791.69 49
4791.85 42
4792.00 40
4792.16 43
4792.32 52
4792.48 65
4792.64 78
4792.80 90
4792.96 99
4793.12 104
4793.27 103
4793.43 99
4793.59 93
4793.75 87
4793.91 85
4794.07 85
4794.23 89
4794.38 95
4794.54 102
4794.70 109
4794.86 112
4795.02 112
4795.18 109
4795.34 103
4795.50 96
4795.65 89
4795.81 83
4795.97 78
4796.13 74
4796.29 72
4796.45 70
4796.61 67
4796.77 64
4796.92 62
4797.08 58
4797.24 55
4797.40 52
4797.56 48
4797.72 43
4797.88 38
4798.04 33
4798.19 28
4798.35 24
4798.51 21
4798.67 18
[truncated: 751,415 more chars]
