# Supplementary material for: Methylobacterium Species Promoting Rice and Barley Growth and Interaction Specificity Revealed with Whole-Cell Matrix-Assisted Laser Desorption / Ionization-Time-of-Flight Mass Spectrometry (MALDI-TOF/MS) Analysis
Source: PLoS One. 2015 Jun 8;10(6):e0129509. doi: 10.1371/journal.pone.0129509 (PMC4460032; doi:10.1371/journal.pone.0129509)
Supplement: S2 Data — (ZIP) [file pone.0129509.s002.zip › Supplementary data 2 (ms from inoculated rice)/control-7.txt]

779.66 0
779.73 0
779.79 0
779.85 0
779.92 0
779.98 0
780.05 0
780.11 0
780.17 0
780.24 0
780.30 0
780.37 0
780.43 0
780.49 0
780.56 0
780.62 0
780.69 0
780.75 0
780.81 0
780.88 0
780.94 0
781.01 0
781.07 0
781.13 0
781.20 0
781.26 0
781.33 0
781.39 0
781.46 0
781.52 0
781.58 0
781.65 0
781.71 0
781.78 0
781.84 0
781.90 0
781.97 0
782.03 0
782.10 0
782.16 0
782.22 0
782.29 0
782.35 0
782.42 0
782.48 0
782.54 0
782.61 0
782.67 0
782.74 0
782.80 0
782.87 0
782.93 0
782.99 0
783.06 0
783.12 0
783.19 0
783.25 0
783.31 0
783.38 0
783.44 0
783.51 0
783.57 0
783.63 0
783.70 0
783.76 0
783.83 0
783.89 0
783.96 0
784.02 0
784.08 0
784.15 0
784.21 0
784.28 0
784.34 0
784.40 0
784.47 0
784.53 0
784.60 0
784.66 0
784.73 0
784.79 0
784.85 0
784.92 0
784.98 0
785.05 0
785.11 0
785.18 0
785.24 0
785.30 0
785.37 0
785.43 0
785.50 0
785.56 0
785.62 0
785.69 0
785.75 0
785.82 0
785.88 0
785.95 0
786.01 0
786.07 0
786.14 0
786.20 0
786.27 0
786.33 0
786.40 0
786.46 0
786.52 0
786.59 0
786.65 0
786.72 0
786.78 0
786.85 0
786.91 0
786.97 0
787.04 0
787.10 0
787.17 0
787.23 0
787.30 0
787.36 0
787.42 0
787.49 0
787.55 0
787.62 0
787.68 0
787.75 0
787.81 0
787.87 0
787.94 0
788.00 0
788.07 0
788.13 0
788.20 0
788.26 0
788.32 0
788.39 0
788.45 0
788.52 0
788.58 0
788.65 0
788.71 0
788.78 0
788.84 0
788.90 0
788.97 0
789.03 0
789.10 0
789.16 0
789.23 0
789.29 0
789.35 0
789.42 0
789.48 0
789.55 0
789.61 0
789.68 0
789.74 0
789.81 0
789.87 0
789.93 0
790.00 0
790.06 0
790.13 0
790.19 0
790.26 0
790.32 0
790.39 0
790.45 0
790.51 0
790.58 0
790.64 0
790.71 0
790.77 0
790.84 0
790.90 0
790.96 0
791.03 0
791.09 0
791.16 0
791.22 0
791.29 0
791.35 0
791.42 0
791.48 0
791.55 0
791.61 0
791.67 0
791.74 0
791.80 0
791.87 0
791.93 0
792.00 0
792.06 0
792.13 0
792.19 0
792.25 0
792.32 0
792.38 0
792.45 0
792.51 0
792.58 0
792.64 0
792.71 0
792.77 0
792.84 0
792.90 0
792.96 0
793.03 0
793.09 0
793.16 0
793.22 0
793.29 0
793.35 0
793.42 0
793.48 0
793.55 0
793.61 0
793.67 0
793.74 0
793.80 0
793.87 0
793.93 0
794.00 0
794.06 0
794.13 0
794.19 0
794.26 0
794.32 0
794.38 0
794.45 0
794.51 0
794.58 0
794.64 0
794.71 0
794.77 0
794.84 0
794.90 0
794.97 0
795.03 0
795.10 0
795.16 0
795.22 0
795.29 0
795.35 0
795.42 0
795.48 0
795.55 0
795.61 0
795.68 0
795.74 0
795.81 0
795.87 0
795.94 0
796.00 0
796.06 0
796.13 0
796.19 0
796.26 0
796.32 0
796.39 0
796.45 0
796.52 0
796.58 0
796.65 0
796.71 0
796.78 0
796.84 0
796.91 0
796.97 0
797.03 0
797.10 0
797.16 0
797.23 0
797.29 0
797.36 0
797.42 0
797.49 0
797.55 0
797.62 0
797.68 0
797.75 0
797.81 0
797.88 0
797.94 0
798.01 0
798.07 0
798.14 0
798.20 0
798.26 0
798.33 0
798.39 0
798.46 0
798.52 0
798.59 0
798.65 0
798.72 0
798.78 0
798.85 0
798.91 0
798.98 0
799.04 0
799.11 0
799.17 0
799.24 0
799.30 0
799.37 0
799.43 0
799.50 0
799.56 0
799.62 0
799.69 0
799.75 0
799.82 0
799.88 0
799.95 0
800.01 0
800.08 0
800.14 0
800.21 0
800.27 0
800.34 0
800.40 0
800.47 0
800.53 0
800.60 0
800.66 0
800.73 0
800.79 0
800.86 0
800.92 0
800.99 0
801.05 0
801.12 0
801.18 0
801.25 0
801.31 0
801.38 0
801.44 0
801.51 0
801.57 0
801.63 0
801.70 0
801.76 0
801.83 0
801.89 0
801.96 0
802.02 0
802.09 0
802.15 0
802.22 0
802.28 0
802.35 0
802.41 0
802.48 0
802.54 0
802.61 0
802.67 0
802.74 0
802.80 0
802.87 0
802.93 0
803.00 0
803.06 0
803.13 0
803.19 0
803.26 0
803.32 0
803.39 0
803.45 0
803.52 0
803.58 0
803.65 0
803.71 0
803.78 0
803.84 0
803.91 0
803.97 0
804.04 0
804.10 0
804.17 0
804.23 0
804.30 0
804.36 0
804.43 0
804.49 0
804.56 0
804.62 0
804.69 0
804.75 0
804.82 0
804.88 0
804.95 0
805.01 0
805.08 0
805.14 0
805.21 0
805.27 0
805.34 0
805.40 0
805.47 0
805.53 0
805.60 0
805.66 0
805.73 0
805.79 0
805.86 0
805.92 0
805.99 0
806.05 0
806.12 0
806.18 0
806.25 0
806.31 0
806.38 0
806.44 0
806.51 0
806.57 0
806.64 0
806.70 0
806.77 1
806.83 1
806.90 2
806.96 3
807.03 3
807.09 3
807.16 3
807.22 2
807.29 1
807.35 1
807.42 0
807.49 0
807.55 0
807.62 0
807.68 0
807.75 0
807.81 0
807.88 0
807.94 0
808.01 0
808.07 0
808.14 0
808.20 0
808.27 0
808.33 0
808.40 0
808.46 0
808.53 0
808.59 0
808.66 1
808.72 1
808.79 2
808.85 3
808.92 3
808.98 3
809.05 3
809.11 3
809.18 2
809.24 1
809.31 1
809.37 0
809.44 0
809.51 0
809.57 0
809.64 0
809.70 0
809.77 0
809.83 0
809.90 0
809.96 0
810.03 0
810.09 0
810.16 0
810.22 0
810.29 0
810.35 0
810.42 0
810.48 0
810.55 0
810.61 0
810.68 0
810.74 0
810.81 0
810.87 0
810.94 0
811.01 0
811.07 0
811.14 0
811.20 0
811.27 0
811.33 1
811.40 1
811.46 2
811.53 2
811.59 3
811.66 3
811.72 2
811.79 2
811.85 2
811.92 1
811.98 1
812.05 1
812.12 0
812.18 1
812.25 1
812.31 1
812.38 1
812.44 1
812.51 1
812.57 1
812.64 0
812.70 0
812.77 0
812.83 0
812.90 0
812.96 0
813.03 0
813.10 0
813.16 0
813.23 0
813.29 0
813.36 0
813.42 0
813.49 0
813.55 0
813.62 0
813.68 0
813.75 0
813.81 0
813.88 0
813.94 1
814.01 1
814.08 2
814.14 2
814.21 3
814.27 3
814.34 3
814.40 2
814.47 2
814.53 1
814.60 1
814.66 0
814.73 0
814.79 0
814.86 0
814.93 0
814.99 0
815.06 0
815.12 0
815.19 0
815.25 0
815.32 0
815.38 0
815.45 0
815.51 0
815.58 0
815.65 0
815.71 0
815.78 0
815.84 0
815.91 0
815.97 0
816.04 0
816.10 0
816.17 0
816.23 0
816.30 0
816.37 0
816.43 0
816.50 0
816.56 0
816.63 0
816.69 0
816.76 0
816.82 1
816.89 1
816.95 1
817.02 2
817.09 2
817.15 1
817.22 1
817.28 1
817.35 1
817.41 0
817.48 0
817.54 0
817.61 0
817.68 0
817.74 0
817.81 0
817.87 0
817.94 0
818.00 0
818.07 0
818.13 0
818.20 0
818.27 0
818.33 0
818.40 0
818.46 0
818.53 0
818.59 0
818.66 0
818.72 0
818.79 0
818.86 1
818.92 1
818.99 1
819.05 1
819.12 1
819.18 1
819.25 1
819.31 1
819.38 0
819.45 1
819.51 1
819.58 1
819.64 1
819.71 1
819.77 1
819.84 0
819.91 0
819.97 0
820.04 0
820.10 0
820.17 0
820.23 0
820.30 1
820.36 1
820.43 1
820.50 1
820.56 1
820.63 0
820.69 0
820.76 0
820.82 0
820.89 0
820.96 0
821.02 0
821.09 0
821.15 0
821.22 0
821.28 0
821.35 0
821.42 0
821.48 0
821.55 1
821.61 1
821.68 1
821.74 0
821.81 0
821.87 0
821.94 0
822.01 0
822.07 0
822.14 0
822.20 0
822.27 0
822.33 0
822.40 0
822.47 0
822.53 0
822.60 0
822.66 0
822.73 0
822.79 0
822.86 0
822.93 0
822.99 0
823.06 0
823.12 0
823.19 0
823.26 0
823.32 0
823.39 0
823.45 0
823.52 0
823.58 0
823.65 0
823.72 0
823.78 0
823.85 0
823.91 0
823.98 0
824.04 0
824.11 0
824.18 0
824.24 0
824.31 0
824.37 1
824.44 1
824.50 1
824.57 1
824.64 1
824.70 0
824.77 0
824.83 0
824.90 0
824.97 0
825.03 0
825.10 0
825.16 0
825.23 0
825.29 0
825.36 0
825.43 0
825.49 0
825.56 0
825.62 0
825.69 0
825.76 0
825.82 0
825.89 0
825.95 0
826.02 0
826.08 0
826.15 0
826.22 0
826.28 0
826.35 0
826.41 0
826.48 0
826.55 0
826.61 0
826.68 0
826.74 0
826.81 0
826.88 0
826.94 0
827.01 0
827.07 0
827.14 0
827.20 0
827.27 0
827.34 0
827.40 0
827.47 0
827.53 0
827.60 0
827.67 0
827.73 0
827.80 0
827.86 0
827.93 0
828.00 0
828.06 0
828.13 0
828.19 0
828.26 0
828.33 0
828.39 0
828.46 0
828.52 0
828.59 1
828.66 1
828.72 1
828.79 1
828.85 1
828.92 1
828.99 1
829.05 1
829.12 1
829.18 1
829.25 1
829.32 1
829.38 1
829.45 0
829.51 0
829.58 0
829.65 0
829.71 0
829.78 0
829.84 0
829.91 0
829.98 0
830.04 0
830.11 0
830.17 0
830.24 0
830.31 0
830.37 0
830.44 0
830.50 0
830.57 0
830.64 0
830.70 0
830.77 0
830.83 0
830.90 0
830.97 0
831.03 0
831.10 0
831.16 0
831.23 0
831.30 0
831.36 0
831.43 0
831.49 0
831.56 0
831.63 1
831.69 1
831.76 1
831.83 1
831.89 1
831.96 1
832.02 1
832.09 1
832.16 1
832.22 0
832.29 0
832.35 0
832.42 0
832.49 0
832.55 0
832.62 0
832.68 0
832.75 0
832.82 0
832.88 0
832.95 0
833.02 0
833.08 0
833.15 0
833.21 0
833.28 0
833.35 0
833.41 0
833.48 0
833.54 1
833.61 1
833.68 1
833.74 1
833.81 0
833.88 0
833.94 0
834.01 0
834.07 0
834.14 0
834.21 0
834.27 0
834.34 0
834.40 0
834.47 1
834.54 1
834.60 1
834.67 0
834.74 0
834.80 0
834.87 0
834.93 0
835.00 0
835.07 0
835.13 0
835.20 0
835.27 0
835.33 0
835.40 0
835.46 0
835.53 0
835.60 0
835.66 0
835.73 0
835.80 0
835.86 0
835.93 0
835.99 0
836.06 0
836.13 0
836.19 0
836.26 0
836.33 0
836.39 0
836.46 0
836.52 0
836.59 0
836.66 0
836.72 0
836.79 1
836.86 1
836.92 1
836.99 1
837.05 0
837.12 0
837.19 0
837.25 0
837.32 0
837.39 0
837.45 0
837.52 0
837.59 0
837.65 0
837.72 0
837.78 0
837.85 0
837.92 0
837.98 0
838.05 0
838.12 0
838.18 0
838.25 0
838.31 0
838.38 0
838.45 0
838.51 0
838.58 0
838.65 0
838.71 0
838.78 0
838.85 0
838.91 0
838.98 0
839.04 0
839.11 0
839.18 0
839.24 0
839.31 0
839.38 0
839.44 0
839.51 0
839.58 0
839.64 0
839.71 0
839.78 0
839.84 0
839.91 0
839.97 0
840.04 0
840.11 0
840.17 0
840.24 0
840.31 0
840.37 0
840.44 0
840.51 0
840.57 0
840.64 0
840.71 0
840.77 0
840.84 0
840.90 0
840.97 0
841.04 0
841.10 0
841.17 0
841.24 0
841.30 0
841.37 0
841.44 0
841.50 0
841.57 0
841.64 0
841.70 0
841.77 0
841.84 0
841.90 0
841.97 0
842.03 0
842.10 1
842.17 1
842.23 1
842.30 1
842.37 1
842.43 0
842.50 0
842.57 0
842.63 0
842.70 0
842.77 0
842.83 0
842.90 0
842.97 0
843.03 0
843.10 0
843.17 0
843.23 0
843.30 0
843.37 0
843.43 0
843.50 0
843.56 0
843.63 0
843.70 0
843.76 0
843.83 0
843.90 0
843.96 0
844.03 0
844.10 0
844.16 0
844.23 0
844.30 0
844.36 0
844.43 0
844.50 0
844.56 0
844.63 0
844.70 0
844.76 0
844.83 0
844.90 0
844.96 0
845.03 0
845.10 0
845.16 0
845.23 0
845.30 0
845.36 0
845.43 0
845.50 0
845.56 0
845.63 0
845.70 0
845.76 0
845.83 0
845.90 0
845.96 1
846.03 1
846.10 1
846.16 1
846.23 1
846.30 1
846.36 0
846.43 0
846.50 0
846.56 0
846.63 0
846.70 0
846.76 0
846.83 0
846.90 0
846.96 0
847.03 0
847.10 0
847.16 0
847.23 0
847.30 0
847.36 0
847.43 0
847.50 0
847.56 0
847.63 0
847.70 0
847.76 0
847.83 0
847.90 0
847.96 0
848.03 0
848.10 0
848.16 0
848.23 0
848.30 0
848.36 0
848.43 0
848.50 0
848.56 0
848.63 0
848.70 0
848.76 0
848.83 0
848.90 0
848.96 0
849.03 0
849.10 0
849.17 0
849.23 0
849.30 0
849.37 0
849.43 0
849.50 0
849.57 0
849.63 0
849.70 0
849.77 0
849.83 0
849.90 0
849.97 0
850.03 0
850.10 0
850.17 1
850.23 1
850.30 1
850.37 0
850.43 0
850.50 0
850.57 0
850.63 0
850.70 0
850.77 0
850.84 0
850.90 0
850.97 0
851.04 0
851.10 0
851.17 0
851.24 0
851.30 0
851.37 0
851.44 0
851.50 0
851.57 0
851.64 0
851.70 0
851.77 0
851.84 0
851.91 0
851.97 0
852.04 0
852.11 0
852.17 0
852.24 0
852.31 0
852.37 0
852.44 0
852.51 0
852.57 0
852.64 0
852.71 0
852.77 0
852.84 0
852.91 0
852.98 0
853.04 0
853.11 0
853.18 0
853.24 0
853.31 0
853.38 0
853.44 0
853.51 0
853.58 0
853.65 0
853.71 0
853.78 0
853.85 0
853.91 0
853.98 0
854.05 0
854.11 0
854.18 0
854.25 0
854.31 0
854.38 0
854.45 0
854.52 0
854.58 0
854.65 0
854.72 0
854.78 0
854.85 0
854.92 0
854.98 0
855.05 0
855.12 0
855.19 0
855.25 0
855.32 0
855.39 0
855.45 0
855.52 0
855.59 0
855.65 0
855.72 0
855.79 0
855.86 0
855.92 0
855.99 0
856.06 0
856.12 0
856.19 0
856.26 0
856.33 0
856.39 0
856.46 0
856.53 0
856.59 0
856.66 0
856.73 0
856.79 0
856.86 0
856.93 0
857.00 0
857.06 0
857.13 0
857.20 0
857.26 0
857.33 0
857.40 0
857.47 0
857.53 0
857.60 0
857.67 0
857.73 0
857.80 0
857.87 0
857.94 0
858.00 0
858.07 0
858.14 0
858.20 0
858.27 0
858.34 0
858.41 0
858.47 0
858.54 0
858.61 0
858.67 0
858.74 0
858.81 0
858.88 0
858.94 0
859.01 0
859.08 0
859.14 0
859.21 0
859.28 0
859.35 0
859.41 0
859.48 1
859.55 1
859.61 1
859.68 1
859.75 0
859.82 0
859.88 0
859.95 0
860.02 0
860.08 0
860.15 1
860.22 1
860.29 1
860.35 1
860.42 1
860.49 0
860.56 0
860.62 0
860.69 0
860.76 0
860.82 0
860.89 0
860.96 0
861.03 0
861.09 0
861.16 0
861.23 0
861.30 0
861.36 0
861.43 0
861.50 0
861.56 0
861.63 0
861.70 0
861.77 0
861.83 0
861.90 0
861.97 0
862.04 0
862.10 0
862.17 0
862.24 0
862.30 0
862.37 0
862.44 0
862.51 0
862.57 0
862.64 0
862.71 0
862.78 0
862.84 0
862.91 0
862.98 0
863.04 0
863.11 0
863.18 0
863.25 0
863.31 0
863.38 0
863.45 0
863.52 0
863.58 0
863.65 0
863.72 0
863.79 0
863.85 0
863.92 0
863.99 0
864.05 0
864.12 0
864.19 0
864.26 0
864.32 0
864.39 0
864.46 0
864.53 0
864.59 0
864.66 0
864.73 0
864.80 0
864.86 0
864.93 0
865.00 0
865.07 0
865.13 0
865.20 0
865.27 0
865.34 0
865.40 0
865.47 0
865.54 0
865.60 0
865.67 0
865.74 0
865.81 0
865.87 0
865.94 0
866.01 0
866.08 0
866.14 0
866.21 0
866.28 0
866.35 0
866.41 0
866.48 0
866.55 0
866.62 0
866.68 0
866.75 0
866.82 0
866.89 0
866.95 0
867.02 0
867.09 0
867.16 0
867.22 0
867.29 0
867.36 0
867.43 0
867.49 0
867.56 0
867.63 0
867.70 0
867.76 0
867.83 0
867.90 0
867.97 0
868.03 0
868.10 0
868.17 0
868.24 0
868.30 0
868.37 0
868.44 0
868.51 0
868.57 0
868.64 0
868.71 0
868.78 0
868.84 0
868.91 0
868.98 0
869.05 0
869.11 0
869.18 0
869.25 0
869.32 0
869.38 0
869.45 0
869.52 0
869.59 0
869.65 0
869.72 0
869.79 0
869.86 0
869.93 0
869.99 0
870.06 0
870.13 0
870.20 0
870.26 0
870.33 0
870.40 0
870.47 0
870.53 0
870.60 0
870.67 0
870.74 0
870.80 0
870.87 0
870.94 0
871.01 0
871.07 0
871.14 0
871.21 0
871.28 0
871.35 0
871.41 0
871.48 0
871.55 0
871.62 0
871.68 0
871.75 0
871.82 0
871.89 0
871.95 0
872.02 0
872.09 0
872.16 0
872.22 0
872.29 0
872.36 0
872.43 0
872.50 0
872.56 0
872.63 0
872.70 0
872.77 0
872.83 0
872.90 0
872.97 0
873.04 0
873.10 0
873.17 0
873.24 0
873.31 0
873.38 0
873.44 0
873.51 0
873.58 0
873.65 0
873.71 0
873.78 0
873.85 0
873.92 0
873.99 0
874.05 0
874.12 0
874.19 0
874.26 0
874.32 0
874.39 0
874.46 0
874.53 0
874.60 0
874.66 0
874.73 0
874.80 0
874.87 0
874.93 0
875.00 0
875.07 0
875.14 0
875.21 0
875.27 0
875.34 0
875.41 0
875.48 0
875.54 0
875.61 0
875.68 0
875.75 0
875.82 0
875.88 0
875.95 0
876.02 0
876.09 0
876.15 0
876.22 0
876.29 0
876.36 0
876.43 0
876.49 0
876.56 0
876.63 0
876.70 0
876.77 0
876.83 0
876.90 0
876.97 0
877.04 0
877.10 0
877.17 0
877.24 0
877.31 0
877.38 0
877.44 0
877.51 0
877.58 0
877.65 0
877.72 0
877.78 0
877.85 0
877.92 0
877.99 0
878.05 0
878.12 0
878.19 0
878.26 0
878.33 1
878.39 1
878.46 1
878.53 1
878.60 1
878.67 0
878.73 0
878.80 0
878.87 0
878.94 0
879.01 0
879.07 0
879.14 0
879.21 0
879.28 0
879.35 0
879.41 0
879.48 0
879.55 0
879.62 0
879.69 0
879.75 0
879.82 0
879.89 0
879.96 0
880.03 0
880.09 0
880.16 0
880.23 0
880.30 0
880.37 0
880.43 0
880.50 1
880.57 1
880.64 0
880.71 0
880.77 0
880.84 0
880.91 0
880.98 0
881.05 0
881.11 0
881.18 0
881.25 0
881.32 0
881.39 0
881.45 0
881.52 0
881.59 0
881.66 0
881.73 0
881.79 0
881.86 0
881.93 0
882.00 0
882.07 0
882.13 0
882.20 0
882.27 0
882.34 0
882.41 0
882.47 0
882.54 0
882.61 0
882.68 0
882.75 0
882.81 0
882.88 0
882.95 0
883.02 0
883.09 0
883.16 0
883.22 0
883.29 0
883.36 0
883.43 0
883.50 0
883.56 0
883.63 0
883.70 0
883.77 0
883.84 0
883.90 0
883.97 0
884.04 0
884.11 0
884.18 1
884.25 1
884.31 1
884.38 1
884.45 1
884.52 1
884.59 0
884.65 0
884.72 0
884.79 0
884.86 0
884.93 0
884.99 0
885.06 0
885.13 0
885.20 0
885.27 0
885.34 0
885.40 0
885.47 0
885.54 0
885.61 0
885.68 0
885.75 0
885.81 0
885.88 0
885.95 0
886.02 0
886.09 0
886.15 0
886.22 0
886.29 0
886.36 0
886.43 0
886.50 0
886.56 0
886.63 0
886.70 0
886.77 0
886.84 0
886.90 0
886.97 0
887.04 0
887.11 0
887.18 0
887.25 0
887.31 0
887.38 0
887.45 0
887.52 0
887.59 0
887.66 0
887.72 0
887.79 0
887.86 0
887.93 0
888.00 0
888.07 0
888.13 0
888.20 0
888.27 0
888.34 0
888.41 0
888.48 0
888.54 0
888.61 0
888.68 0
888.75 0
888.82 0
888.89 0
888.95 0
889.02 0
889.09 0
889.16 0
889.23 0
889.30 0
889.36 0
889.43 0
889.50 0
889.57 0
889.64 0
889.71 1
889.77 1
889.84 1
889.91 1
889.98 0
890.05 0
890.12 0
890.18 0
890.25 0
890.32 0
890.39 0
890.46 0
890.53 0
890.59 0
890.66 0
890.73 0
890.80 0
890.87 0
890.94 0
891.00 0
891.07 0
891.14 0
891.21 0
891.28 0
891.35 0
891.41 0
891.48 0
891.55 0
891.62 0
891.69 0
891.76 0
891.83 0
891.89 0
891.96 0
892.03 0
892.10 0
892.17 0
892.24 0
892.30 0
892.37 0
892.44 0
892.51 0
892.58 0
892.65 0
892.72 0
892.78 0
892.85 0
892.92 0
892.99 0
893.06 0
893.13 0
893.19 0
893.26 0
893.33 0
893.40 1
893.47 1
893.54 1
893.61 0
893.67 0
893.74 0
893.81 0
893.88 0
893.95 0
894.02 0
894.09 0
894.15 0
894.22 1
894.29 1
894.36 0
894.43 0
894.50 0
894.57 0
894.63 0
894.70 0
894.77 0
894.84 0
894.91 0
894.98 0
895.04 0
895.11 0
895.18 0
895.25 0
895.32 0
895.39 0
895.46 0
895.52 0
895.59 0
895.66 0
895.73 0
895.80 0
895.87 0
895.94 0
896.00 0
896.07 0
896.14 0
896.21 0
896.28 0
896.35 0
896.42 0
896.49 0
896.55 0
896.62 0
896.69 0
896.76 0
896.83 0
896.90 0
896.97 0
897.03 0
897.10 0
897.17 0
897.24 0
897.31 0
897.38 0
897.45 0
897.51 0
897.58 0
897.65 0
897.72 0
897.79 0
897.86 0
897.93 0
898.00 0
898.06 0
898.13 0
898.20 0
898.27 0
898.34 0
898.41 0
898.48 0
898.54 0
898.61 0
898.68 0
898.75 0
898.82 0
898.89 0
898.96 0
899.03 0
899.09 0
899.16 0
899.23 0
899.30 0
899.37 0
899.44 0
899.51 0
899.58 0
899.64 0
899.71 0
899.78 0
899.85 0
899.92 0
899.99 0
900.06 0
900.13 0
900.19 0
900.26 0
900.33 0
900.40 0
900.47 0
900.54 0
900.61 0
900.68 0
900.74 0
900.81 0
900.88 0
900.95 0
901.02 0
901.09 0
901.16 0
901.23 0
901.29 0
901.36 0
901.43 0
901.50 0
901.57 0
901.64 0
901.71 0
901.78 0
901.85 0
901.91 0
901.98 0
902.05 0
902.12 0
902.19 0
902.26 0
902.33 0
902.40 0
902.46 0
902.53 0
902.60 0
902.67 0
902.74 0
902.81 0
902.88 0
902.95 0
903.02 0
903.08 0
903.15 0
903.22 0
903.29 0
903.36 0
903.43 0
903.50 0
903.57 0
903.64 0
903.70 0
903.77 0
903.84 0
903.91 0
903.98 0
904.05 0
904.12 0
904.19 0
904.26 0
904.32 0
904.39 0
904.46 0
904.53 0
904.60 0
904.67 0
904.74 0
904.81 0
904.88 0
904.94 0
905.01 0
905.08 0
905.15 0
905.22 1
905.29 1
905.36 1
905.43 0
905.50 0
905.57 0
905.63 0
905.70 0
905.77 0
905.84 0
905.91 0
905.98 0
906.05 0
906.12 0
906.19 0
906.25 0
906.32 0
906.39 0
906.46 0
906.53 0
906.60 0
906.67 0
906.74 0
906.81 0
906.88 0
906.94 0
907.01 0
907.08 0
907.15 0
907.22 0
907.29 0
907.36 0
907.43 0
907.50 0
907.57 0
907.64 0
907.70 0
907.77 0
907.84 0
907.91 0
907.98 0
908.05 0
908.12 0
908.19 0
908.26 0
908.33 0
908.39 0
908.46 0
908.53 0
908.60 0
908.67 0
908.74 0
908.81 0
908.88 0
908.95 0
909.02 0
909.09 0
909.15 0
909.22 0
909.29 0
909.36 0
909.43 1
909.50 1
909.57 0
909.64 0
909.71 0
909.78 0
909.85 0
909.92 0
909.98 0
910.05 0
910.12 0
910.19 0
910.26 0
910.33 0
910.40 0
910.47 0
910.54 0
910.61 0
910.68 0
910.74 0
910.81 0
910.88 0
910.95 0
911.02 0
911.09 0
911.16 0
911.23 0
911.30 0
911.37 0
911.44 0
911.51 0
911.57 0
911.64 0
911.71 0
911.78 0
911.85 0
911.92 0
911.99 0
912.06 0
912.13 0
912.20 0
912.27 0
912.34 0
912.41 0
912.47 0
912.54 0
912.61 0
912.68 0
912.75 0
912.82 0
912.89 0
912.96 0
913.03 0
913.10 0
913.17 0
913.24 0
913.31 0
913.37 0
913.44 0
913.51 0
913.58 0
913.65 0
913.72 0
913.79 0
913.86 0
913.93 0
914.00 0
914.07 0
914.14 0
914.21 0
914.28 0
914.34 0
914.41 0
914.48 0
914.55 0
914.62 0
914.69 0
914.76 0
914.83 0
914.90 0
914.97 0
915.04 0
915.11 1
915.18 1
915.25 1
915.31 0
915.38 0
915.45 0
915.52 0
915.59 0
915.66 0
915.73 0
915.80 0
915.87 0
915.94 0
916.01 0
916.08 0
916.15 0
916.22 0
916.29 0
916.36 0
916.42 0
916.49 0
916.56 0
916.63 0
916.70 0
916.77 0
916.84 0
916.91 0
916.98 0
917.05 0
917.12 0
917.19 0
917.26 0
917.33 0
917.40 0
917.47 0
917.53 0
917.60 0
917.67 0
917.74 0
917.81 0
917.88 0
917.95 0
918.02 0
918.09 0
918.16 0
918.23 0
918.30 0
918.37 0
918.44 0
918.51 0
918.58 0
918.65 0
918.72 0
918.78 0
918.85 0
918.92 0
918.99 0
919.06 0
919.13 0
919.20 0
919.27 0
919.34 0
919.41 0
919.48 0
919.55 0
919.62 0
919.69 0
919.76 0
919.83 0
919.90 0
919.97 0
920.04 0
920.11 0
920.17 0
920.24 0
920.31 0
920.38 0
920.45 0
920.52 0
920.59 0
920.66 0
920.73 0
920.80 0
920.87 0
920.94 0
921.01 0
921.08 0
921.15 0
921.22 0
921.29 0
921.36 0
921.43 0
921.50 0
921.57 0
921.63 0
921.70 0
921.77 0
921.84 0
921.91 0
921.98 0
922.05 0
922.12 0
922.19 0
922.26 0
922.33 0
922.40 0
922.47 0
922.54 0
922.61 0
922.68 0
922.75 0
922.82 0
922.89 0
922.96 0
923.03 0
923.10 0
923.17 0
923.24 0
923.31 0
923.38 0
923.44 0
923.51 0
923.58 0
923.65 0
923.72 0
923.79 0
923.86 0
923.93 0
924.00 0
924.07 0
924.14 0
924.21 0
924.28 0
924.35 0
924.42 0
924.49 0
924.56 0
924.63 0
924.70 0
924.77 0
924.84 0
924.91 0
924.98 1
925.05 1
925.12 1
925.19 1
925.26 0
925.33 0
925.40 0
925.47 0
925.54 0
925.60 0
925.67 0
925.74 0
925.81 0
925.88 0
925.95 0
926.02 0
926.09 0
926.16 0
926.23 0
926.30 0
926.37 0
926.44 0
926.51 0
926.58 0
926.65 0
926.72 0
926.79 0
926.86 0
926.93 0
927.00 0
927.07 0
927.14 0
927.21 0
927.28 0
927.35 1
927.42 1
927.49 1
927.56 1
927.63 1
927.70 1
927.77 1
927.84 1
927.91 1
927.98 1
928.05 0
928.12 0
928.19 0
928.26 0
928.33 0
928.40 0
928.47 0
928.54 0
928.61 0
928.67 1
928.74 1
928.81 1
928.88 1
928.95 1
929.02 1
929.09 1
929.16 0
929.23 0
929.30 0
929.37 0
929.44 0
929.51 0
929.58 0
929.65 0
929.72 0
929.79 0
929.86 0
929.93 0
930.00 0
930.07 0
930.14 0
930.21 0
930.28 0
930.35 0
930.42 0
930.49 0
930.56 0
930.63 0
930.70 0
930.77 0
930.84 0
930.91 0
930.98 0
931.05 0
931.12 0
931.19 0
931.26 0
931.33 0
931.40 0
931.47 0
931.54 0
931.61 0
931.68 0
931.75 0
931.82 0
931.89 0
931.96 0
932.03 0
932.10 0
932.17 0
932.24 0
932.31 0
932.38 0
932.45 0
932.52 0
932.59 0
932.66 0
932.73 0
932.80 0
932.87 0
932.94 0
933.01 0
933.08 0
933.15 0
933.22 0
933.29 0
933.36 0
933.43 0
933.50 0
933.57 0
933.64 0
933.71 0
933.78 0
933.85 0
933.92 0
933.99 0
934.06 0
934.13 0
934.20 0
934.27 0
934.34 0
934.41 0
934.48 0
934.55 0
934.62 0
934.69 0
934.76 0
934.83 0
934.90 0
934.97 0
935.04 0
935.11 0
935.18 0
935.25 0
935.32 0
935.39 0
935.46 0
935.53 0
935.60 0
935.67 0
935.74 0
935.81 0
935.88 0
935.95 0
936.02 0
936.09 0
936.16 0
936.23 0
936.30 0
936.37 0
936.44 0
936.51 0
936.58 0
936.65 0
936.72 0
936.79 0
936.86 0
936.93 0
937.00 0
937.07 0
937.14 0
937.21 0
937.28 0
937.35 0
937.42 0
937.50 0
937.57 0
937.64 0
937.71 0
937.78 0
937.85 0
937.92 0
937.99 0
938.06 0
938.13 0
938.20 0
938.27 0
938.34 0
938.41 0
938.48 0
938.55 0
938.62 0
938.69 0
938.76 0
938.83 0
938.90 0
938.97 0
939.04 0
939.11 0
939.18 0
939.25 0
939.32 0
939.39 0
939.46 0
939.53 0
939.60 0
939.67 0
939.74 0
939.81 0
939.88 0
939.95 0
940.02 0
940.09 0
940.16 0
940.23 0
940.30 0
940.37 0
940.44 0
940.51 0
940.59 0
940.66 0
940.73 0
940.80 0
940.87 0
940.94 0
941.01 0
941.08 0
941.15 0
941.22 0
941.29 0
941.36 0
941.43 0
941.50 0
941.57 0
941.64 0
941.71 0
941.78 0
941.85 0
941.92 0
941.99 0
942.06 0
942.13 0
942.20 0
942.27 0
942.34 0
942.41 0
942.48 0
942.55 0
942.62 0
942.69 0
942.77 1
942.84 1
942.91 1
942.98 1
943.05 0
943.12 0
943.19 0
943.26 0
943.33 0
943.40 0
943.47 0
943.54 0
943.61 0
943.68 0
943.75 0
943.82 0
943.89 0
943.96 0
944.03 0
944.10 0
944.17 0
944.24 0
944.31 0
944.38 0
944.45 0
944.52 0
944.60 0
944.67 0
944.74 0
944.81 0
944.88 0
944.95 1
945.02 1
945.09 1
945.16 1
945.23 1
945.30 1
945.37 0
945.44 0
945.51 0
945.58 0
945.65 0
945.72 0
945.79 0
945.86 0
945.93 0
946.00 0
946.08 1
946.15 0
946.22 0
946.29 0
946.36 0
946.43 0
946.50 0
946.57 0
946.64 0
946.71 0
946.78 0
946.85 0
946.92 0
946.99 0
947.06 0
947.13 0
947.20 0
947.27 0
947.34 0
947.41 0
947.49 0
947.56 0
947.63 0
947.70 0
947.77 0
947.84 0
947.91 0
947.98 0
948.05 0
948.12 0
948.19 0
948.26 0
948.33 0
948.40 0
948.47 0
948.54 0
948.61 0
948.68 0
948.76 0
948.83 0
948.90 0
948.97 0
949.04 0
949.11 0
949.18 0
949.25 1
949.32 1
949.39 1
949.46 1
949.53 1
949.60 1
949.67 2
949.74 2
949.81 2
949.89 2
949.96 2
950.03 2
950.10 2
950.17 2
950.24 3
950.31 3
950.38 3
950.45 3
950.52 4
950.59 4
950.66 4
950.73 5
950.80 5
950.87 5
950.94 5
951.02 5
951.09 5
951.16 5
951.23 4
951.30 4
951.37 4
951.44 4
951.51 4
951.58 4
951.65 4
951.72 4
951.79 4
951.86 4
951.93 4
952.01 3
952.08 3
952.15 3
952.22 3
952.29 3
952.36 3
952.43 3
952.50 2
952.57 2
952.64 2
952.71 2
952.78 2
952.85 2
952.92 2
953.00 2
953.07 2
953.14 1
953.21 1
953.28 1
953.35 1
953.42 1
953.49 1
953.56 1
953.63 1
953.70 1
953.77 1
953.84 1
953.92 1
953.99 1
954.06 1
954.13 1
954.20 0
954.27 0
954.34 0
954.41 0
954.48 0
954.55 0
954.62 0
954.69 0
954.76 0
954.84 0
954.91 0
954.98 0
955.05 1
955.12 1
955.19 1
955.26 1
955.33 1
955.40 1
955.47 0
955.54 0
955.61 0
955.69 0
955.76 0
955.83 0
955.90 0
955.97 1
956.04 1
956.11 1
956.18 1
956.25 1
956.32 1
956.39 1
956.47 1
956.54 1
956.61 0
956.68 0
956.75 0
956.82 0
956.89 0
956.96 0
957.03 1
957.10 1
957.17 1
957.24 1
957.32 1
957.39 1
957.46 1
957.53 1
957.60 1
957.67 0
957.74 0
957.81 0
957.88 0
957.95 0
958.02 0
958.10 0
958.17 0
958.24 0
958.31 0
958.38 1
958.45 1
958.52 1
958.59 0
958.66 0
958.73 0
958.81 0
958.88 0
958.95 0
959.02 0
959.09 0
959.16 0
959.23 0
959.30 0
959.37 0
959.44 0
959.52 0
959.59 0
959.66 0
959.73 0
959.80 0
959.87 0
959.94 0
960.01 0
960.08 0
960.15 0
960.23 0
960.30 0
960.37 0
960.44 0
960.51 0
960.58 0
960.65 0
960.72 0
960.79 0
960.86 0
960.94 0
961.01 0
961.08 0
961.15 0
961.22 0
961.29 0
961.36 0
961.43 0
961.50 0
961.57 0
961.65 0
961.72 0
961.79 0
961.86 0
961.93 0
962.00 0
962.07 0
962.14 0
962.21 0
962.29 0
962.36 0
962.43 0
962.50 0
962.57 0
962.64 0
962.71 0
962.78 0
962.85 0
962.93 0
963.00 0
963.07 0
963.14 0
963.21 0
963.28 1
963.35 1
963.42 1
963.49 1
963.57 1
963.64 1
963.71 1
963.78 1
963.85 1
963.92 1
963.99 1
964.06 1
964.13 1
964.21 1
964.28 1
964.35 1
964.42 0
964.49 0
964.56 0
964.63 0
964.70 0
964.78 1
964.85 1
964.92 1
964.99 1
965.06 1
965.13 1
965.20 1
965.27 0
965.34 0
965.42 0
965.49 0
965.56 0
965.63 0
965.70 0
965.77 0
965.84 0
965.91 0
965.99 1
966.06 1
966.13 1
966.20 1
966.27 1
966.34 1
966.41 0
966.48 0
966.56 0
966.63 0
966.70 0
966.77 0
966.84 1
966.91 1
966.98 1
967.05 1
967.13 1
967.20 1
967.27 1
967.34 1
967.41 1
967.48 1
967.55 1
967.62 1
967.70 1
967.77 1
967.84 1
967.91 1
967.98 1
968.05 1
968.12 1
968.19 1
968.27 1
968.34 1
968.41 1
968.48 1
968.55 1
968.62 1
968.69 1
968.77 1
968.84 1
968.91 1
968.98 1
969.05 1
969.12 1
969.19 1
969.26 1
969.34 1
969.41 1
969.48 1
969.55 1
969.62 1
969.69 1
969.76 1
969.84 1
969.91 1
969.98 1
970.05 1
970.12 1
970.19 1
970.26 1
970.34 1
970.41 1
970.48 0
970.55 0
970.62 0
970.69 0
970.76 0
970.84 0
970.91 0
970.98 0
971.05 0
971.12 0
971.19 1
971.26 1
971.33 0
971.41 0
971.48 0
971.55 0
971.62 0
971.69 0
971.76 0
971.83 0
971.91 0
971.98 0
972.05 0
972.12 0
972.19 0
972.26 0
972.34 0
972.41 1
972.48 1
972.55 1
972.62 1
972.69 0
972.76 0
972.84 0
972.91 0
972.98 0
973.05 0
973.12 0
973.19 0
973.26 0
973.34 0
973.41 0
973.48 0
973.55 1
973.62 1
973.69 1
973.76 1
973.84 1
973.91 1
973.98 1
974.05 1
974.12 0
974.19 0
974.27 0
974.34 0
974.41 0
974.48 0
974.55 1
974.62 1
974.69 1
974.77 1
974.84 1
974.91 1
974.98 1
975.05 0
975.12 0
975.20 0
975.27 0
975.34 0
975.41 0
975.48 0
975.55 0
975.62 0
975.70 0
975.77 0
975.84 0
975.91 0
975.98 0
976.05 0
976.13 0
976.20 0
976.27 0
976.34 0
976.41 0
976.48 0
976.56 0
976.63 0
976.70 0
976.77 0
976.84 0
976.91 0
976.99 0
977.06 0
977.13 0
977.20 0
977.27 0
977.34 0
977.42 0
977.49 0
977.56 0
977.63 0
977.70 0
977.77 0
977.85 0
977.92 0
977.99 0
978.06 1
978.13 1
978.20 1
978.28 1
978.35 1
978.42 1
978.49 0
978.56 0
978.63 0
978.71 0
978.78 0
978.85 1
978.92 1
978.99 1
979.06 1
979.14 1
979.21 1
979.28 1
979.35 1
979.42 1
979.49 0
979.57 0
979.64 0
979.71 0
979.78 0
979.85 0
979.92 0
980.00 0
980.07 0
980.14 0
980.21 0
980.28 0
980.35 0
980.43 0
980.50 1
980.57 1
980.64 1
980.71 1
980.79 0
980.86 0
980.93 0
981.00 0
981.07 0
981.14 0
981.22 1
981.29 1
981.36 1
981.43 1
981.50 1
981.58 0
981.65 0
981.72 0
981.79 0
981.86 0
981.93 0
982.01 0
982.08 1
982.15 1
982.22 1
982.29 1
982.37 1
982.44 1
982.51 1
982.58 0
982.65 0
982.72 0
982.80 0
982.87 0
982.94 1
983.01 1
983.08 1
983.16 1
983.23 1
983.30 1
983.37 1
983.44 1
983.51 1
983.59 1
983.66 1
983.73 1
983.80 1
983.87 1
983.95 1
984.02 1
984.09 1
984.16 1
984.23 1
984.31 1
984.38 1
984.45 1
984.52 1
984.59 1
984.66 1
984.74 0
984.81 0
984.88 0
984.95 0
985.02 0
985.10 0
985.17 0
985.24 0
985.31 0
985.38 0
985.46 0
985.53 1
985.60 1
985.67 1
985.74 1
985.82 1
985.89 1
985.96 1
986.03 1
986.10 1
986.18 1
986.25 1
986.32 1
986.39 2
986.46 2
986.54 2
986.61 2
986.68 1
986.75 1
986.82 1
986.90 1
986.97 1
987.04 1
987.11 1
987.18 1
987.26 1
987.33 1
987.40 1
987.47 1
987.54 1
987.62 1
987.69 1
987.76 0
987.83 0
987.90 0
987.98 0
988.05 0
988.12 0
988.19 0
988.26 1
988.34 1
988.41 1
988.48 1
988.55 1
988.62 1
988.70 1
988.77 1
988.84 1
988.91 1
988.98 1
989.06 1
989.13 1
989.20 1
989.27 1
989.34 2
989.42 2
989.49 2
989.56 2
989.63 1
989.71 1
989.78 1
989.85 1
989.92 1
989.99 1
990.07 1
990.14 1
990.21 1
990.28 1
990.35 1
990.43 1
990.50 1
990.57 1
990.64 2
990.71 2
990.79 2
990.86 2
990.93 2
991.00 2
991.08 2
991.15 2
991.22 2
991.29 2
991.36 1
991.44 1
991.51 1
991.58 1
991.65 1
991.72 1
991.80 0
991.87 0
991.94 0
992.01 0
992.09 0
992.16 1
992.23 1
992.30 1
992.37 1
992.45 1
992.52 1
992.59 1
992.66 1
992.74 1
992.81 1
992.88 1
992.95 1
993.02 1
993.10 1
993.17 1
993.24 1
993.31 1
993.39 1
993.46 1
993.53 0
993.60 0
993.67 0
993.75 0
993.82 0
993.89 0
993.96 0
994.04 0
994.11 0
994.18 0
994.25 0
994.32 0
994.40 1
994.47 1
994.54 1
994.61 1
994.69 1
994.76 1
994.83 1
994.90 1
994.97 1
995.05 1
995.12 1
995.19 1
995.26 0
995.34 0
995.41 0
995.48 0
995.55 1
995.63 1
995.70 1
995.77 1
995.84 1
995.91 1
995.99 1
996.06 1
996.13 0
996.20 0
996.28 0
996.35 0
996.42 0
996.49 0
996.57 0
996.64 0
996.71 0
996.78 0
996.86 0
996.93 0
997.00 0
997.07 0
997.14 0
997.22 0
997.29 0
997.36 0
997.43 0
997.51 0
997.58 0
997.65 0
997.72 0
997.80 0
997.87 0
997.94 0
998.01 0
998.09 1
998.16 1
998.23 1
998.30 1
998.38 1
998.45 1
998.52 0
998.59 0
998.66 0
998.74 0
998.81 0
998.88 0
998.95 0
999.03 1
999.10 1
999.17 1
999.24 1
999.32 1
999.39 1
999.46 1
999.53 1
999.61 1
999.68 1
999.75 1
999.82 1
999.90 1
999.97 1
1000.04 1
1000.11 1
1000.19 1
1000.26 1
1000.33 1
1000.40 1
1000.48 0
1000.55 0
1000.62 0
1000.69 0
1000.77 0
1000.84 0
1000.91 1
1000.98 1
1001.06 1
1001.13 1
1001.20 1
1001.27 1
1001.35 1
1001.42 1
1001.49 2
1001.56 2
1001.64 2
1001.71 2
1001.78 2
1001.85 1
1001.93 1
1002.00 1
1002.07 1
1002.14 0
1002.22 0
1002.29 0
1002.36 0
1002.43 0
1002.51 0
1002.58 1
1002.65 1
1002.72 2
1002.80 2
1002.87 3
1002.94 3
1003.01 3
1003.09 3
1003.16 2
1003.23 2
1003.31 1
1003.38 1
1003.45 0
1003.52 0
1003.60 1
1003.67 1
1003.74 1
1003.81 2
1003.89 2
1003.96 2
1004.03 2
1004.10 2
1004.18 2
1004.25 2
1004.32 2
1004.39 2
1004.47 2
1004.54 2
1004.61 2
1004.68 3
1004.76 3
1004.83 3
1004.90 3
1004.98 4
1005.05 4
1005.12 4
1005.19 4
1005.27 4
1005.34 4
1005.41 3
1005.48 3
1005.56 3
1005.63 3
1005.70 3
1005.77 3
1005.85 3
1005.92 2
1005.99 2
1006.07 2
1006.14 2
1006.21 2
1006.28 2
1006.36 3
1006.43 4
1006.50 4
1006.57 4
1006.65 5
1006.72 5
1006.79 5
1006.87 6
1006.94 6
1007.01 7
1007.08 8
1007.16 9
1007.23 9
1007.30 9
1007.37 8
1007.45 8
1007.52 7
1007.59 7
1007.67 6
1007.74 6
1007.81 7
1007.88 7
1007.96 8
1008.03 8
1008.10 8
1008.17 8
1008.25 7
1008.32 7
1008.39 6
1008.47 6
1008.54 6
1008.61 6
1008.68 6
1008.76 6
1008.83 6
1008.90 6
1008.98 6
1009.05 6
1009.12 5
1009.19 5
1009.27 5
1009.34 5
1009.41 4
1009.48 4
1009.56 4
1009.63 4
1009.70 4
1009.78 4
1009.85 3
1009.92 3
1009.99 3
1010.07 2
1010.14 2
1010.21 2
1010.29 2
1010.36 2
1010.43 2
1010.50 3
1010.58 2
1010.65 2
1010.72 2
1010.80 1
1010.87 1
1010.94 0
1011.01 0
1011.09 0
1011.16 0
1011.23 0
1011.31 0
1011.38 0
1011.45 0
1011.52 0
1011.60 0
1011.67 0
1011.74 0
1011.82 0
1011.89 0
1011.96 0
1012.03 0
1012.11 1
1012.18 1
1012.25 1
1012.33 1
1012.40 1
1012.47 0
1012.55 0
1012.62 0
1012.69 0
1012.76 0
1012.84 0
1012.91 0
1012.98 0
1013.06 0
1013.13 0
1013.20 1
1013.27 1
1013.35 1
1013.42 1
1013.49 0
1013.57 0
1013.64 0
1013.71 0
1013.79 0
1013.86 0
1013.93 0
1014.00 0
1014.08 0
1014.15 0
1014.22 0
1014.30 0
1014.37 0
1014.44 0
1014.51 0
1014.59 0
1014.66 0
1014.73 0
1014.81 0
1014.88 0
1014.95 0
1015.03 0
1015.10 0
1015.17 0
1015.24 0
1015.32 1
1015.39 0
1015.46 0
1015.54 0
1015.61 0
1015.68 0
1015.76 0
1015.83 0
1015.90 1
1015.98 2
1016.05 2
1016.12 3
1016.19 3
1016.27 3
1016.34 3
1016.41 3
1016.49 3
1016.56 3
1016.63 2
1016.71 2
1016.78 1
1016.85 1
1016.93 1
1017.00 0
1017.07 1
1017.14 1
1017.22 2
1017.29 3
1017.36 4
1017.44 5
1017.51 6
1017.58 6
1017.66 7
1017.73 7
1017.80 7
1017.88 6
1017.95 6
1018.02 6
1018.09 5
1018.17 5
1018.24 5
1018.31 4
1018.39 4
1018.46 4
1018.53 3
1018.61 3
1018.68 2
1018.75 2
1018.83 2
1018.90 2
1018.97 3
1019.05 3
1019.12 4
1019.19 6
1019.26 6
1019.34 7
1019.41 7
1019.48 6
1019.56 5
1019.63 4
1019.70 3
1019.78 2
1019.85 2
1019.92 2
1020.00 2
1020.07 2
1020.14 3
1020.22 3
1020.29 3
1020.36 3
1020.44 2
1020.51 2
1020.58 2
1020.66 2
1020.73 2
1020.80 2
1020.88 2
1020.95 2
1021.02 2
1021.09 1
1021.17 1
1021.24 1
1021.31 1
1021.39 1
1021.46 1
1021.53 2
1021.61 3
1021.68 4
1021.75 5
1021.83 6
1021.90 7
1021.97 8
1022.05 9
1022.12 10
1022.19 11
1022.27 12
1022.34 14
1022.41 16
1022.49 19
1022.56 22
1022.63 24
1022.71 27
1022.78 30
1022.85 33
1022.93 36
1023.00 40
1023.07 45
1023.15 49
1023.22 52
1023.29 55
1023.37 57
1023.44 58
1023.51 58
1023.59 57
1023.66 57
1023.73 56
1023.81 56
1023.88 55
1023.95 55
1024.03 54
1024.10 54
1024.17 53
1024.25 53
1024.32 53
1024.39 53
1024.47 53
1024.54 53
1024.61 53
1024.69 52
1024.76 51
1024.83 50
1024.91 49
1024.98 47
1025.05 46
1025.13 44
1025.20 42
1025.27 40
1025.35 37
1025.42 35
1025.49 34
1025.57 33
1025.64 31
1025.71 30
1025.79 29
1025.86 27
1025.93 26
1026.01 24
1026.08 23
1026.15 22
1026.23 21
1026.30 20
1026.37 19
1026.45 18
1026.52 17
1026.59 16
1026.67 15
1026.74 14
1026.81 13
1026.89 13
1026.96 13
1027.04 13
1027.11 13
1027.18 13
1027.26 13
1027.33 13
1027.40 13
1027.48 13
1027.55 13
1027.62 13
1027.70 13
1027.77 13
1027.84 13
1027.92 12
1027.99 12
1028.06 12
1028.14 12
1028.21 12
1028.28 12
1028.36 13
1028.43 13
1028.50 14
1028.58 14
1028.65 14
1028.72 15
1028.80 15
1028.87 15
1028.95 15
1029.02 15
1029.09 16
1029.17 16
1029.24 17
1029.31 17
1029.39 18
1029.46 18
1029.53 18
1029.61 18
1029.68 17
1029.75 16
1029.83 15
1029.90 14
1029.97 14
1030.05 13
1030.12 12
1030.20 11
1030.27 10
1030.34 10
1030.42 9
1030.49 8
1030.56 7
1030.64 7
1030.71 7
1030.78 7
1030.86 7
1030.93 8
1031.00 9
1031.08 10
1031.15 11
1031.23 11
1031.30 12
1031.37 12
1031.45 12
1031.52 11
1031.59 10
1031.67 10
1031.74 9
1031.81 9
1031.89 8
1031.96 8
1032.04 7
1032.11 7
1032.18 6
1032.26 5
1032.33 4
1032.40 3
1032.48 3
1032.55 2
1032.62 2
1032.70 2
1032.77 2
1032.85 2
1032.92 2
1032.99 2
1033.07 2
1033.14 2
1033.21 1
1033.29 1
1033.36 0
1033.43 0
1033.51 0
1033.58 1
1033.66 1
1033.73 1
1033.80 2
1033.88 2
1033.95 2
1034.02 2
1034.10 1
1034.17 1
1034.24 0
1034.32 0
1034.39 0
1034.47 1
1034.54 1
1034.61 2
1034.69 3
1034.76 4
1034.83 5
1034.91 5
1034.98 5
1035.06 5
1035.13 4
1035.20 4
1035.28 4
1035.35 4
1035.42 5
1035.50 5
1035.57 5
1035.65 6
1035.72 6
1035.79 5
1035.87 5
1035.94 5
1036.01 4
1036.09 4
1036.16 4
1036.24 5
1036.31 5
1036.38 5
1036.46 5
1036.53 4
1036.60 3
1036.68 2
1036.75 1
1036.83 0
1036.90 0
1036.97 0
1037.05 0
1037.12 0
1037.20 0
1037.27 0
1037.34 0
1037.42 0
1037.49 0
1037.56 0
1037.64 0
1037.71 0
1037.79 1
1037.86 1
1037.93 2
1038.01 3
1038.08 3
1038.15 4
1038.23 4
1038.30 4
1038.38 4
1038.45 4
1038.52 4
1038.60 3
1038.67 2
1038.75 1
1038.82 0
1038.89 0
1038.97 0
1039.04 0
1039.11 0
1039.19 0
1039.26 1
1039.34 2
1039.41 3
1039.48 3
1039.56 3
1039.63 2
1039.71 2
1039.78 2
1039.85 2
1039.93 3
1040.00 4
1040.08 4
1040.15 5
1040.22 5
1040.30 5
1040.37 4
1040.44 4
1040.52 4
1040.59 4
1040.67 4
1040.74 4
1040.81 4
1040.89 4
1040.96 4
1041.04 4
1041.11 4
1041.18 4
1041.26 4
1041.33 4
1041.41 5
1041.48 6
1041.55 7
1041.63 9
1041.70 10
1041.78 12
1041.85 13
1041.92 14
1042.00 16
1042.07 17
1042.15 18
1042.22 18
1042.29 18
1042.37 18
1042.44 18
1042.52 17
1042.59 17
1042.66 17
1042.74 17
1042.81 18
1042.89 19
1042.96 20
1043.03 21
1043.11 21
1043.18 21
1043.26 20
1043.33 19
1043.40 18
1043.48 16
1043.55 15
1043.63 14
1043.70 13
1043.77 13
1043.85 13
1043.92 15
1044.00 16
1044.07 18
1044.14 19
1044.22 21
1044.29 22
1044.37 22
1044.44 22
1044.51 22
1044.59 21
1044.66 20
1044.74 19
1044.81 18
1044.88 18
1044.96 19
1045.03 19
1045.11 20
1045.18 20
1045.26 19
1045.33 18
1045.40 16
1045.48 14
1045.55 13
1045.63 12
1045.70 12
1045.77 12
1045.85 13
1045.92 13
1046.00 14
1046.07 14
1046.14 14
1046.22 13
1046.29 13
1046.37 12
1046.44 11
1046.52 11
1046.59 10
1046.66 9
1046.74 9
1046.81 8
1046.89 8
1046.96 8
1047.03 7
1047.11 7
1047.18 6
1047.26 6
1047.33 5
1047.40 5
1047.48 6
1047.55 6
1047.63 6
1047.70 7
1047.78 8
1047.85 8
1047.92 9
1048.00 9
1048.07 9
1048.15 9
1048.22 9
1048.30 8
1048.37 8
1048.44 7
1048.52 6
1048.59 6
1048.67 5
1048.74 5
1048.81 5
1048.89 5
1048.96 6
1049.04 6
1049.11 7
1049.19 8
1049.26 9
1049.33 10
1049.41 10
1049.48 10
1049.56 10
1049.63 10
1049.71 10
1049.78 10
1049.85 10
1049.93 10
1050.00 10
1050.08 11
1050.15 11
1050.23 11
1050.30 12
1050.37 11
1050.45 11
1050.52 10
1050.60 10
1050.67 9
1050.75 9
1050.82 9
1050.89 9
1050.97 10
1051.04 11
1051.12 11
1051.19 12
1051.27 13
1051.34 13
1051.41 13
1051.49 13
1051.56 13
1051.64 14
1051.71 14
1051.79 15
1051.86 15
1051.93 15
1052.01 15
1052.08 14
1052.16 14
1052.23 13
1052.31 13
1052.38 12
1052.45 11
1052.53 10
1052.60 8
1052.68 7
1052.75 5
1052.83 3
1052.90 2
1052.97 1
1053.05 0
1053.12 0
1053.20 0
1053.27 0
1053.35 0
1053.42 1
1053.50 1
1053.57 2
1053.64 3
1053.72 3
1053.79 3
1053.87 2
1053.94 1
1054.02 1
1054.09 0
1054.17 0
1054.24 0
1054.31 1
1054.39 3
1054.46 4
1054.54 5
1054.61 6
1054.69 6
1054.76 6
1054.83 6
1054.91 5
1054.98 4
1055.06 3
1055.13 2
1055.21 2
1055.28 2
1055.36 2
1055.43 3
1055.50 3
1055.58 4
1055.65 5
1055.73 6
1055.80 7
1055.88 7
1055.95 8
1056.03 8
1056.10 8
1056.17 7
1056.25 7
1056.32 7
1056.40 6
1056.47 6
1056.55 5
1056.62 3
1056.70 2
1056.77 2
1056.85 1
1056.92 1
1056.99 2
1057.07 3
1057.14 3
1057.22 4
1057.29 5
1057.37 5
1057.44 5
1057.52 6
1057.59 6
1057.66 6
1057.74 6
1057.81 6
1057.89 5
1057.96 4
1058.04 3
1058.11 2
1058.19 2
1058.26 1
1058.34 2
1058.41 2
1058.48 2
1058.56 2
1058.63 2
1058.71 1
1058.78 0
1058.86 0
1058.93 0
1059.01 0
1059.08 0
1059.16 0
1059.23 0
1059.31 0
1059.38 0
1059.45 1
1059.53 2
1059.60 4
1059.68 5
1059.75 5
1059.83 6
1059.90 7
1059.98 7
1060.05 8
1060.13 9
1060.20 10
1060.28 12
1060.35 13
1060.42 14
1060.50 14
1060.57 14
1060.65 14
1060.72 14
1060.80 13
1060.87 13
1060.95 12
1061.02 12
1061.10 12
1061.17 12
1061.25 12
1061.32 13
1061.39 13
1061.47 14
1061.54 15
1061.62 15
1061.69 15
1061.77 15
1061.84 15
1061.92 15
1061.99 14
1062.07 13
1062.14 11
1062.22 9
1062.29 7
1062.37 5
1062.44 4
1062.51 3
1062.59 4
1062.66 5
1062.74 6
1062.81 8
1062.89 10
1062.96 12
1063.04 13
1063.11 13
1063.19 13
1063.26 12
1063.34 10
1063.41 9
1063.49 7
1063.56 6
1063.64 5
1063.71 5
1063.79 5
1063.86 6
1063.93 8
1064.01 10
1064.08 12
1064.16 13
1064.23 14
1064.31 14
1064.38 13
1064.46 13
1064.53 13
1064.61 13
1064.68 14
1064.76 14
1064.83 15
1064.91 15
1064.98 15
1065.06 15
1065.13 15
1065.21 14
1065.28 13
1065.36 13
1065.43 12
1065.50 12
1065.58 11
1065.65 11
1065.73 11
1065.80 11
1065.88 12
1065.95 12
1066.03 13
1066.10 13
1066.18 13
1066.25 13
1066.33 12
1066.40 12
1066.48 11
1066.55 10
1066.63 9
1066.70 9
1066.78 9
1066.85 10
1066.93 11
1067.00 12
1067.08 12
1067.15 12
1067.23 11
1067.30 10
1067.38 8
1067.45 7
1067.53 6
1067.60 6
1067.68 7
1067.75 9
1067.83 11
1067.90 13
1067.97 15
1068.05 17
1068.12 18
1068.20 18
1068.27 17
1068.35 17
1068.42 16
1068.50 16
1068.57 16
1068.65 16
1068.72 16
1068.80 17
1068.87 17
1068.95 16
1069.02 16
1069.10 15
1069.17 14
1069.25 14
1069.32 14
1069.40 14
1069.47 14
1069.55 15
1069.62 15
1069.70 15
1069.77 15
1069.85 15
1069.92 15
1070.00 15
1070.07 15
1070.15 15
1070.22 14
1070.30 13
1070.37 12
1070.45 11
1070.52 9
1070.60 6
1070.67 4
1070.75 1
1070.82 0
1070.90 0
1070.97 0
1071.05 0
1071.12 0
1071.20 0
1071.27 0
1071.35 0
1071.42 1
1071.50 2
1071.57 3
1071.65 4
1071.72 5
1071.80 5
1071.87 5
1071.95 5
1072.02 4
1072.10 4
1072.17 3
1072.25 3
1072.32 3
1072.40 3
1072.47 4
1072.55 4
1072.62 4
1072.70 4
1072.77 4
1072.85 4
1072.92 3
1073.00 3
1073.07 2
1073.15 2
1073.22 1
1073.30 1
1073.37 1
1073.45 1
1073.52 1
1073.60 2
1073.67 4
1073.75 5
1073.82 6
1073.90 7
1073.97 8
1074.05 8
1074.12 8
1074.20 7
1074.28 7
1074.35 6
1074.43 6
1074.50 6
1074.58 7
1074.65 7
1074.73 7
1074.80 6
1074.88 5
1074.95 4
1075.03 3
1075.10 1
1075.18 0
1075.25 0
1075.33 0
1075.40 2
1075.48 3
1075.55 4
1075.63 5
1075.70 6
1075.78 5
1075.85 4
1075.93 3
1076.00 2
1076.08 1
1076.15 0
1076.23 0
1076.30 0
1076.38 1
1076.45 2
1076.53 2
1076.60 4
1076.68 5
1076.76 6
1076.83 8
1076.91 10
1076.98 13
1077.06 15
1077.13 16
1077.21 17
1077.28 17
1077.36 17
1077.43 16
1077.51 14
1077.58 13
1077.66 12
1077.73 11
1077.81 10
1077.88 10
1077.96 10
1078.03 9
1078.11 9
1078.18 7
1078.26 6
1078.33 4
1078.41 2
1078.49 0
1078.56 0
1078.64 0
1078.71 0
1078.79 0
1078.86 0
1078.94 0
1079.01 0
1079.09 0
1079.16 0
1079.24 1
1079.31 2
1079.39 3
1079.46 4
1079.54 5
1079.61 5
1079.69 5
1079.77 5
1079.84 5
1079.92 6
1079.99 6
1080.07 7
1080.14 8
1080.22 10
1080.29 10
1080.37 11
1080.44 11
1080.52 11
1080.59 12
1080.67 13
1080.74 15
1080.82 17
1080.90 18
1080.97 19
1081.05 19
1081.12 18
1081.20 15
1081.27 12
1081.35 9
1081.42 6
1081.50 3
1081.57 2
1081.65 3
1081.72 3
1081.80 4
1081.87 5
1081.95 5
1082.03 4
1082.10 2
1082.18 0
1082.25 0
1082.33 0
1082.40 0
1082.48 0
1082.55 0
1082.63 0
1082.70 0
1082.78 1
1082.85 2
1082.93 2
1083.01 3
1083.08 4
1083.16 5
1083.23 7
1083.31 9
1083.38 11
1083.46 12
1083.53 14
1083.61 14
1083.68 15
1083.76 15
1083.84 16
1083.91 16
1083.99 17
1084.06 17
1084.14 17
1084.21 17
1084.29 17
1084.36 16
1084.44 15
1084.51 14
1084.59 13
1084.67 13
1084.74 13
1084.82 12
1084.89 12
1084.97 11
1085.04 10
1085.12 9
1085.19 8
1085.27 8
1085.34 8
1085.42 9
1085.50 10
1085.57 12
1085.65 13
1085.72 15
1085.80 16
1085.87 17
1085.95 18
1086.02 18
1086.10 18
1086.18 18
1086.25 18
1086.33 18
1086.40 18
1086.48 19
1086.55 19
1086.63 20
1086.70 21
1086.78 22
1086.86 23
1086.93 24
1087.01 25
1087.08 25
1087.16 24
1087.23 22
1087.31 21
1087.38 19
1087.46 17
1087.54 17
1087.61 17
1087.69 17
1087.76 18
1087.84 19
1087.91 20
1087.99 20
1088.06 20
1088.14 19
1088.22 19
1088.29 18
1088.37 17
1088.44 17
1088.52 18
1088.59 18
1088.67 19
1088.74 20
1088.82 20
1088.90 20
1088.97 20
1089.05 19
1089.12 18
1089.20 16
1089.27 15
1089.35 14
1089.43 14
1089.50 14
1089.58 15
1089.65 16
1089.73 17
1089.80 18
1089.88 20
1089.96 22
1090.03 24
1090.11 26
1090.18 28
1090.26 30
1090.33 30
1090.41 31
1090.48 31
1090.56 30
1090.64 30
1090.71 29
1090.79 29
1090.86 29
1090.94 29
1091.01 30
1091.09 30
1091.17 31
1091.24 31
1091.32 32
1091.39 32
1091.47 32
1091.54 31
1091.62 31
1091.70 29
1091.77 28
1091.85 26
1091.92 25
1092.00 24
1092.07 22
1092.15 21
1092.23 19
1092.30 17
1092.38 15
1092.45 14
1092.53 12
1092.60 12
1092.68 12
1092.76 13
1092.83 14
1092.91 14
1092.98 14
1093.06 14
1093.14 14
1093.21 15
1093.29 15
1093.36 16
1093.44 17
1093.51 19
1093.59 20
1093.67 22
1093.74 24
1093.82 26
1093.89 28
1093.97 30
1094.04 32
1094.12 34
1094.20 35
1094.27 36
1094.35 34
1094.42 32
1094.50 30
1094.58 27
1094.65 25
1094.73 24
1094.80 23
1094.88 24
1094.95 24
1095.03 25
1095.11 25
1095.18 25
1095.26 25
1095.33 25
1095.41 25
1095.49 26
1095.56 27
1095.64 28
1095.71 30
1095.79 31
1095.86 32
1095.94 33
1096.02 34
1096.09 35
1096.17 37
1096.24 38
1096.32 38
1096.40 39
1096.47 39
1096.55 39
1096.62 38
1096.70 37
1096.78 37
1096.85 36
1096.93 35
1097.00 35
1097.08 35
1097.15 35
1097.23 35
1097.31 36
1097.38 36
1097.46 37
1097.53 37
1097.61 37
1097.69 37
1097.76 37
1097.84 36
1097.91 35
1097.99 33
1098.07 30
1098.14 28
1098.22 25
1098.29 23
1098.37 22
1098.45 22
1098.52 22
1098.60 23
1098.67 23
1098.75 23
1098.83 23
1098.90 22
1098.98 20
1099.05 18
1099.13 16
1099.21 14
1099.28 12
1099.36 10
1099.43 9
1099.51 7
1099.58 6
1099.66 5
1099.74 4
1099.81 3
1099.89 2
1099.96 2
1100.04 1
1100.12 1
1100.19 0
1100.27 0
1100.34 0
1100.42 0
1100.50 0
1100.57 0
1100.65 0
1100.73 0
1100.80 2
1100.88 4
1100.95 5
1101.03 6
1101.11 7
1101.18 8
1101.26 10
1101.33 11
1101.41 13
1101.49 14
1101.56 15
1101.64 16
1101.71 16
1101.79 16
1101.87 16
1101.94 16
1102.02 15
1102.09 13
1102.17 11
1102.25 8
1102.32 6
1102.40 4
1102.47 3
1102.55 2
1102.63 2
1102.70 3
1102.78 4
1102.86 5
1102.93 6
1103.01 6
1103.08 6
1103.16 6
1103.24 6
1103.31 6
1103.39 5
1103.46 5
1103.54 6
1103.62 6
1103.69 7
1103.77 9
1103.84 10
1103.92 12
1104.00 14
1104.07 17
1104.15 19
1104.23 22
1104.30 24
1104.38 27
1104.45 29
1104.53 30
1104.61 30
1104.68 29
1104.76 28
1104.83 26
1104.91 25
1104.99 25
1105.06 25
1105.14 26
1105.22 27
1105.29 28
1105.37 30
1105.44 32
1105.52 33
1105.60 35
1105.67 36
1105.75 38
1105.83 38
1105.90 38
1105.98 37
1106.05 36
1106.13 34
1106.21 33
1106.28 32
1106.36 32
1106.43 33
1106.51 34
1106.59 35
1106.66 36
1106.74 37
1106.82 37
1106.89 38
1106.97 38
1107.04 37
1107.12 37
1107.20 37
1107.27 38
1107.35 38
1107.43 38
1107.50 37
1107.58 37
1107.65 36
1107.73 34
1107.81 33
1107.88 32
1107.96 31
1108.04 32
1108.11 32
1108.19 33
1108.27 33
1108.34 32
1108.42 31
1108.49 29
1108.57 26
1108.65 23
1108.72 20
1108.80 17
1108.88 16
1108.95 16
1109.03 17
1109.10 18
1109.18 21
1109.26 23
1109.33 25
1109.41 28
1109.49 30
1109.56 31
1109.64 33
1109.72 34
1109.79 34
1109.87 34
1109.94 34
1110.02 35
1110.10 36
1110.17 37
1110.25 39
1110.33 42
1110.40 45
1110.48 47
1110.55 49
1110.63 49
1110.71 49
1110.78 48
1110.86 45
1110.94 42
1111.01 38
1111.09 34
1111.17 31
1111.24 28
1111.32 27
1111.40 25
1111.47 24
1111.55 23
1111.62 21
1111.70 18
1111.78 14
1111.85 10
1111.93 6
1112.01 2
1112.08 0
1112.16 0
1112.24 0
1112.31 0
1112.39 0
1112.47 0
1112.54 0
1112.62 0
1112.69 0
1112.77 1
1112.85 4
1112.92 6
1113.00 9
1113.08 11
1113.15 14
1113.23 16
1113.31 17
1113.38 19
1113.46 20
1113.54 21
1113.61 22
1113.69 23
1113.76 23
1113.84 22
1113.92 22
1113.99 21
1114.07 20
1114.15 18
1114.22 16
1114.30 14
1114.38 12
1114.45 10
1114.53 9
1114.61 8
1114.68 9
1114.76 11
1114.84 12
1114.91 14
1114.99 15
1115.07 15
1115.14 15
1115.22 14
1115.29 12
1115.37 10
1115.45 8
1115.52 6
1115.60 5
1115.68 4
1115.75 3
1115.83 3
1115.91 4
1115.98 5
1116.06 7
1116.14 9
1116.21 12
1116.29 14
1116.37 16
1116.44 18
1116.52 20
1116.60 22
1116.67 23
1116.75 25
1116.83 27
1116.90 28
1116.98 30
1117.06 32
1117.13 34
1117.21 35
1117.29 37
1117.36 37
1117.44 37
1117.52 37
1117.59 35
1117.67 33
1117.75 30
1117.82 27
1117.90 25
1117.98 23
1118.05 22
1118.13 22
1118.21 22
1118.28 23
1118.36 24
1118.44 26
1118.51 27
1118.59 28
1118.66 29
1118.74 30
1118.82 31
1118.89 33
1118.97 36
1119.05 40
1119.12 44
1119.20 47
1119.28 50
1119.35 52
1119.43 52
1119.51 52
1119.58 52
1119.66 51
1119.74 51
1119.81 51
1119.89 51
1119.97 50
1120.05 50
1120.12 48
1120.20 47
1120.28 45
1120.35 43
1120.43 41
1120.51 39
1120.58 37
1120.66 36
1120.74 36
1120.81 36
1120.89 37
1120.97 39
1121.04 41
1121.12 43
1121.20 44
1121.27 45
1121.35 44
1121.43 42
1121.50 40
1121.58 37
1121.66 35
1121.73 34
1121.81 34
1121.89 34
1121.96 36
1122.04 38
1122.12 41
1122.19 43
1122.27 46
1122.35 48
1122.42 49
1122.50 50
1122.58 50
1122.65 48
1122.73 45
1122.81 42
1122.88 37
1122.96 33
1123.04 30
1123.11 28
1123.19 28
1123.27 29
1123.35 30
1123.42 31
1123.50 32
1123.58 31
1123.65 30
1123.73 27
1123.81 24
1123.88 21
1123.96 18
1124.04 16
1124.11 16
1124.19 16
1124.27 17
1124.34 18
1124.42 20
1124.50 21
1124.57 23
1124.65 23
1124.73 23
1124.81 24
1124.88 23
1124.96 23
1125.04 23
1125.11 22
1125.19 22
1125.27 22
1125.34 21
1125.42 21
1125.50 20
1125.57 21
1125.65 21
1125.73 22
1125.80 23
1125.88 25
1125.96 26
1126.04 27
1126.11 27
1126.19 26
1126.27 26
1126.34 25
1126.42 23
1126.50 22
1126.57 21
1126.65 19
1126.73 16
1126.80 14
1126.88 13
1126.96 12
1127.04 11
1127.11 12
1127.19 13
1127.27 15
1127.34 16
1127.42 18
1127.50 18
1127.57 18
1127.65 18
1127.73 16
1127.80 14
1127.88 11
1127.96 8
1128.04 5
1128.11 2
1128.19 1
1128.27 0
1128.34 0
1128.42 1
1128.50 3
1128.57 5
1128.65 6
1128.73 7
1128.81 7
1128.88 7
1128.96 6
1129.04 6
1129.11 6
1129.19 6
1129.27 7
1129.34 9
1129.42 11
1129.50 13
1129.58 15
1129.65 16
1129.73 16
1129.81 16
1129.88 15
1129.96 13
1130.04 11
1130.11 9
1130.19 7
1130.27 6
1130.35 6
1130.42 7
1130.50 10
1130.58 12
1130.65 15
1130.73 17
1130.81 17
1130.89 16
1130.96 14
1131.04 10
1131.12 6
1131.19 3
1131.27 1
1131.35 0
1131.42 0
1131.50 1
1131.58 2
1131.66 3
1131.73 2
1131.81 1
1131.89 0
1131.96 0
1132.04 0
1132.12 0
1132.20 0
1132.27 0
1132.35 2
1132.43 5
1132.50 7
1132.58 9
1132.66 11
1132.74 12
1132.81 13
1132.89 14
1132.97 15
1133.04 16
1133.12 17
1133.20 17
1133.28 17
1133.35 16
1133.43 15
1133.51 14
1133.58 14
1133.66 16
1133.74 19
1133.82 23
1133.89 28
1133.97 33
1134.05 38
1134.12 42
1134.20 45
1134.28 48
1134.36 51
1134.43 54
1134.51 58
1134.59 61
1134.66 64
1134.74 65
1134.82 64
1134.90 62
1134.97 58
1135.05 53
1135.13 48
1135.21 43
1135.28 39
1135.36 36
1135.44 34
1135.51 32
1135.59 31
1135.67 31
1135.75 31
1135.82 31
1135.90 31
1135.98 31
1136.05 33
1136.13 34
1136.21 37
1136.29 39
1136.36 42
1136.44 44
1136.52 46
1136.60 47
1136.67 48
1136.75 48
1136.83 48
1136.90 47
1136.98 45
1137.06 44
1137.14 42
1137.21 41
1137.29 40
1137.37 39
1137.45 37
1137.52 36
1137.60 33
1137.68 30
1137.75 28
1137.83 25
1137.91 23
1137.99 22
1138.06 22
1138.14 22
1138.22 22
1138.30 22
1138.37 21
1138.45 20
1138.53 18
1138.60 17
1138.68 16
1138.76 15
1138.84 16
1138.91 18
1138.99 19
1139.07 21
1139.15 23
1139.22 25
1139.30 26
1139.38 27
1139.46 29
1139.53 30
1139.61 31
1139.69 32
1139.77 33
1139.84 33
1139.92 33
1140.00 32
1140.07 30
1140.15 28
1140.23 25
1140.31 23
1140.38 20
1140.46 19
1140.54 19
1140.62 19
1140.69 20
1140.77 20
1140.85 20
1140.93 19
1141.00 17
1141.08 14
1141.16 11
1141.24 9
1141.31 8
1141.39 8
1141.47 9
1141.55 10
1141.62 11
1141.70 12
1141.78 13
1141.86 14
1141.93 15
1142.01 16
1142.09 16
1142.16 17
1142.24 18
1142.32 19
1142.40 19
1142.47 20
1142.55 21
1142.63 23
1142.71 25
1142.78 27
1142.86 28
1142.94 29
1143.02 29
1143.09 28
1143.17 27
1143.25 25
1143.33 24
1143.40 23
1143.48 22
1143.56 22
1143.64 22
1143.71 21
1143.79 22
1143.87 22
1143.95 23
1144.02 24
1144.10 25
1144.18 26
1144.26 26
1144.33 25
1144.41 24
1144.49 21
1144.57 18
1144.64 15
1144.72 13
1144.80 11
1144.88 10
1144.95 10
1145.03 10
1145.11 10
1145.19 10
1145.26 10
1145.34 10
1145.42 11
1145.50 11
1145.58 12
1145.65 12
1145.73 12
1145.81 13
1145.89 14
1145.96 15
1146.04 17
1146.12 18
1146.20 19
1146.27 19
1146.35 17
1146.43 13
1146.51 9
1146.58 4
1146.66 0
1146.74 0
1146.82 0
1146.89 0
1146.97 0
1147.05 0
1147.13 0
1147.20 1
1147.28 0
1147.36 0
1147.44 0
1147.52 1
1147.59 2
1147.67 4
1147.75 6
1147.83 8
1147.90 9
1147.98 11
1148.06 13
1148.14 15
1148.21 17
1148.29 19
1148.37 20
1148.45 21
1148.52 22
1148.60 22
1148.68 23
1148.76 24
1148.84 25
1148.91 27
1148.99 29
1149.07 30
1149.15 32
1149.22 33
1149.30 33
1149.38 32
1149.46 31
1149.53 29
1149.61 28
1149.69 26
1149.77 25
1149.85 25
1149.92 25
1150.00 25
1150.08 27
1150.16 29
1150.23 31
1150.31 35
1150.39 38
1150.47 43
1150.54 47
1150.62 51
1150.70 56
1150.78 60
1150.86 64
1150.93 68
1151.01 71
1151.09 72
1151.17 73
1151.24 71
1151.32 69
1151.40 66
1151.48 63
1151.56 61
1151.63 61
1151.71 62
1151.79 64
1151.87 67
1151.94 69
1152.02 70
1152.10 71
1152.18 71
1152.26 71
1152.33 71
1152.41 72
1152.49 73
1152.57 75
1152.64 78
1152.72 80
1152.80 82
1152.88 85
1152.96 88
1153.03 91
1153.11 94
1153.19 98
1153.27 101
1153.34 105
1153.42 108
1153.50 111
1153.58 113
1153.66 114
1153.73 114
1153.81 112
1153.89 108
1153.97 103
1154.05 98
1154.12 92
1154.20 87
1154.28 83
1154.36 79
1154.43 76
1154.51 73
1154.59 69
1154.67 65
1154.75 60
1154.82 56
1154.90 52
1154.98 48
1155.06 45
1155.14 42
1155.21 40
1155.29 37
1155.37 34
1155.45 32
1155.52 29
1155.60 28
1155.68 27
1155.76 26
1155.84 26
1155.91 26
1155.99 26
1156.07 26
1156.15 25
1156.23 24
1156.30 23
1156.38 22
1156.46 21
1156.54 21
1156.62 21
1156.69 21
1156.77 22
1156.85 22
1156.93 23
1157.01 23
1157.08 24
1157.16 25
1157.24 27
1157.32 30
1157.40 33
1157.47 37
1157.55 41
1157.63 44
1157.71 46
1157.79 46
1157.86 44
1157.94 41
1158.02 36
1158.10 31
1158.18 25
1158.25 20
1158.33 15
1158.41 10
1158.49 7
1158.57 4
1158.64 2
1158.72 1
1158.80 1
1158.88 3
1158.96 5
1159.03 9
1159.11 13
1159.19 19
1159.27 25
1159.35 32
1159.42 38
1159.50 43
1159.58 47
1159.66 49
1159.74 49
1159.81 49
1159.89 48
1159.97 47
1160.05 46
1160.13 46
1160.20 45
1160.28 45
1160.36 45
1160.44 45
1160.52 45
1160.59 46
1160.67 48
1160.75 51
1160.83 54
1160.91 58
1160.98 61
1161.06 64
1161.14 65
1161.22 66
1161.30 66
1161.37 64
1161.45 61
1161.53 58
1161.61 53
1161.69 49
1161.77 45
1161.84 42
1161.92 40
1162.00 40
1162.08 41
1162.16 42
1162.23 44
1162.31 45
1162.39 47
1162.47 48
1162.55 49
1162.62 50
1162.70 51
1162.78 53
1162.86 54
1162.94 55
1163.02 56
1163.09 56
1163.17 55
1163.25 53
1163.33 50
1163.41 46
1163.48 42
1163.56 37
1163.64 33
1163.72 30
1163.80 27
1163.88 26
1163.95 27
1164.03 29
1164.11 33
1164.19 39
1164.27 46
1164.34 52
1164.42 57
1164.50 60
1164.58 60
1164.66 58
1164.74 55
1164.81 50
1164.89 46
1164.97 43
1165.05 41
1165.13 40
1165.20 39
1165.28 39
1165.36 37
1165.44 35
1165.52 32
1165.60 28
1165.67 23
1165.75 17
1165.83 11
1165.91 6
1165.99 1
1166.07 0
1166.14 0
1166.22 0
1166.30 0
1166.38 0
1166.46 0
1166.54 0
1166.61 0
1166.69 2
1166.77 6
1166.85 9
1166.93 12
1167.00 15
1167.08 16
1167.16 17
1167.24 18
1167.32 18
1167.40 19
1167.47 20
1167.55 21
1167.63 23
1167.71 24
1167.79 25
1167.87 26
1167.94 26
1168.02 26
1168.10 25
1168.18 25
1168.26 25
1168.34 25
1168.41 24
1168.49 24
1168.57 23
1168.65 22
1168.73 21
1168.81 20
1168.88 19
1168.96 18
1169.04 18
1169.12 18
1169.20 19
1169.28 21
1169.35 23
1169.43 26
1169.51 30
1169.59 33
1169.67 36
1169.75 38
1169.82 39
1169.90 39
1169.98 39
1170.06 38
1170.14 37
1170.22 36
1170.30 36
1170.37 36
1170.45 36
1170.53 36
1170.61 36
1170.69 34
1170.77 32
1170.84 30
1170.92 26
1171.00 24
1171.08 21
1171.16 19
1171.24 17
1171.31 15
1171.39 14
1171.47 13
1171.55 12
1171.63 13
1171.71 14
1171.79 16
1171.86 19
1171.94 23
1172.02 28
1172.10 33
1172.18 38
1172.26 42
1172.33 45
1172.41 47
1172.49 48
1172.57 48
1172.65 46
1172.73 44
1172.81 40
1172.88 36
1172.96 33
1173.04 30
1173.12 27
1173.20 26
1173.28 25
1173.35 25
1173.43 24
1173.51 22
1173.59 20
1173.67 17
1173.75 14
1173.83 12
1173.90 11
1173.98 12
1174.06 14
1174.14 17
1174.22 20
1174.30 22
1174.38 24
1174.45 25
1174.53 27
1174.61 28
1174.69 30
1174.77 33
1174.85 35
1174.93 37
1175.00 38
1175.08 37
1175.16 35
1175.24 32
1175.32 27
1175.40 23
1175.48 18
1175.55 14
1175.63 11
1175.71 10
1175.79 10
1175.87 11
1175.95 14
1176.03 17
1176.10 21
1176.18 25
1176.26 29
1176.34 34
1176.42 38
1176.50 42
1176.58 45
1176.65 48
1176.73 50
1176.81 51
1176.89 52
1176.97 51
1177.05 50
1177.13 50
1177.20 50
1177.28 50
1177.36 53
1177.44 56
1177.52 61
1177.60 66
1177.68 72
1177.75 78
1177.83 83
1177.91 88
1177.99 91
1178.07 93
1178.15 94
1178.23 95
1178.31 94
1178.38 94
1178.46 93
1178.54 92
1178.62 90
1178.70 88
1178.78 85
1178.86 83
1178.93 80
1179.01 78
1179.09 77
1179.17 77
1179.25 78
1179.33 80
1179.41 84
1179.49 89
1179.56 94
1179.64 100
1179.72 106
1179.80 111
1179.88 115
1179.96 117
1180.04 117
1180.12 114
1180.19 109
1180.27 102
1180.35 94
1180.43 86
1180.51 78
1180.59 70
1180.67 63
1180.75 57
1180.82 53
1180.90 50
1180.98 49
1181.06 48
1181.14 48
1181.22 49
1181.30 50
1181.38 51
1181.45 51
1181.53 50
1181.61 49
1181.69 47
1181.77 44
1181.85 41
1181.93 37
1182.01 33
1182.08 30
1182.16 28
1182.24 27
1182.32 27
1182.40 28
1182.48 30
1182.56 32
1182.64 33
1182.71 34
1182.79 34
1182.87 33
1182.95 32
1183.03 32
1183.11 34
1183.19 37
1183.27 43
1183.35 50
1183.42 58
1183.50 65
1183.58 71
1183.66 74
1183.74 75
1183.82 74
1183.90 71
1183.98 69
1184.05 67
1184.13 67
1184.21 69
1184.29 73
1184.37 78
1184.45 83
1184.53 89
1184.61 94
1184.69 100
1184.76 106
1184.84 112
1184.92 120
1185.00 130
1185.08 140
1185.16 151
1185.24 161
1185.32 171
1185.40 179
1185.47 186
1185.55 192
1185.63 196
1185.71 200
1185.79 202
1185.87 202
1185.95 201
1186.03 197
1186.11 192
1186.18 186
1186.26 179
1186.34 173
1186.42 166
1186.50 160
1186.58 155
1186.66 150
1186.74 146
1186.82 140
1186.90 134
1186.97 127
1187.05 120
1187.13 113
1187.21 108
1187.29 103
1187.37 100
1187.45 99
1187.53 98
1187.61 96
1187.69 94
1187.76 91
1187.84 86
1187.92 79
1188.00 72
1188.08 65
1188.16 57
1188.24 51
1188.32 46
1188.40 42
1188.47 40
1188.55 38
1188.63 37
1188.71 37
1188.79 38
1188.87 39
1188.95 40
1189.03 41
1189.11 42
1189.19 43
1189.27 43
1189.34 44
1189.42 44
1189.50 44
1189.58 44
1189.66 44
1189.74 45
1189.82 46
1189.90 47
1189.98 47
1190.06 47
1190.13 47
1190.21 47
1190.29 46
1190.37 44
1190.45 42
1190.53 41
1190.61 39
1190.69 37
1190.77 35
1190.85 34
1190.93 34
1191.00 35
1191.08 35
1191.16 36
1191.24 36
1191.32 34
1191.40 31
1191.48 27
1191.56 22
1191.64 17
1191.72 12
1191.80 9
1191.87 9
1191.95 10
1192.03 13
1192.11 18
1192.19 23
1192.27 29
1192.35 33
1192.43 37
1192.51 39
1192.59 39
1192.67 38
1192.75 36
1192.82 33
1192.90 30
1192.98 28
1193.06 26
1193.14 27
1193.22 29
1193.30 32
1193.38 36
1193.46 40
1193.54 44
1193.62 46
1193.69 47
1193.77 46
1193.85 44
1193.93 42
1194.01 40
1194.09 39
1194.17 40
1194.25 42
1194.33 45
1194.41 48
1194.49 51
1194.57 54
1194.65 55
1194.72 55
1194.80 54
1194.88 52
1194.96 49
1195.04 46
1195.12 42
1195.20 38
1195.28 36
1195.36 33
1195.44 32
1195.52 30
1195.60 29
1195.68 28
1195.75 27
1195.83 26
1195.91 25
1195.99 24
1196.07 24
1196.15 23
1196.23 21
1196.31 19
1196.39 15
1196.47 11
1196.55 6
1196.63 2
1196.71 0
1196.78 0
1196.86 0
1196.94 0
1197.02 0
1197.10 0
1197.18 0
1197.26 0
1197.34 0
1197.42 2
1197.50 5
1197.58 9
1197.66 13
1197.74 16
1197.82 19
1197.90 22
1197.97 26
1198.05 29
1198.13 32
1198.21 35
1198.29 38
1198.37 39
1198.45 39
1198.53 38
1198.61 36
1198.69 35
1198.77 35
1198.85 36
1198.93 37
1199.01 39
1199.09 41
1199.16 44
1199.24 45
1199.32 47
1199.40 48
1199.48 49
1199.56 50
1199.64 50
1199.72 50
1199.80 49
1199.88 47
1199.96 45
1200.04 44
1200.12 43
1200.20 42
1200.28 43
1200.36 43
1200.43 44
1200.51 44
1200.59 44
1200.67 44
1200.75 44
1200.83 44
1200.91 44
1200.99 44
1201.07 45
1201.15 45
1201.23 46
1201.31 47
1201.39 49
1201.47 51
1201.55 55
1201.63 58
1201.71 61
1201.78 64
1201.86 65
1201.94 66
1202.02 65
1202.10 63
1202.18 61
1202.26 58
1202.34 54
1202.42 51
1202.50 47
1202.58 44
1202.66 43
1202.74 42
1202.82 42
1202.90 43
1202.98 44
1203.06 44
1203.14 44
1203.22 43
1203.29 41
1203.37 39
1203.45 37
1203.53 36
1203.61 36
1203.69 37
1203.77 38
1203.85 39
1203.93 39
1204.01 39
1204.09 36
1204.17 33
1204.25 28
1204.33 24
1204.41 20
1204.49 18
1204.57 17
1204.65 17
1204.73 19
1204.81 21
1204.89 23
1204.96 25
1205.04 25
1205.12 26
1205.20 26
1205.28 26
1205.36 27
1205.44 28
1205.52 30
1205.60 30
1205.68 29
1205.76 27
1205.84 22
1205.92 16
1206.00 10
1206.08 5
1206.16 3
1206.24 4
1206.32 7
1206.40 13
1206.48 20
1206.56 27
1206.64 32
1206.72 36
1206.79 38
1206.87 39
1206.95 39
1207.03 38
1207.11 37
1207.19 36
1207.27 35
1207.35 33
1207.43 31
1207.51 30
1207.59 30
1207.67 30
1207.75 31
1207.83 33
1207.91 35
1207.99 38
1208.07 40
1208.15 41
1208.23 43
1208.31 44
1208.39 44
1208.47 45
1208.55 45
1208.63 45
1208.71 44
1208.79 44
1208.87 43
1208.95 42
1209.03 39
1209.10 36
1209.18 33
1209.26 29
1209.34 24
1209.42 21
1209.50 18
1209.58 16
1209.66 14
1209.74 13
1209.82 13
1209.90 12
1209.98 11
1210.06 10
1210.14 10
1210.22 10
1210.30 12
1210.38 15
1210.46 19
1210.54 24
1210.62 30
1210.70 37
1210.78 45
1210.86 53
1210.94 60
1211.02 66
1211.10 69
1211.18 71
1211.26 71
1211.34 68
1211.42 64
1211.50 59
1211.58 54
1211.66 49
1211.74 45
1211.82 42
1211.90 41
1211.98 41
1212.06 42
1212.13 46
1212.21 50
1212.29 54
1212.37 59
1212.45 62
1212.53 65
1212.61 66
1212.69 65
1212.77 64
1212.85 62
1212.93 59
1213.01 57
1213.09 55
1213.17 53
1213.25 52
1213.33 52
1213.41 52
1213.49 54
1213.57 56
1213.65 59
1213.73 63
1213.81 65
1213.89 67
1213.97 67
1214.05 67
1214.13 66
1214.21 65
1214.29 64
1214.37 65
1214.45 65
1214.53 66
1214.61 66
1214.69 65
1214.77 63
1214.85 59
1214.93 53
1215.01 48
1215.09 44
1215.17 41
1215.25 41
1215.33 42
1215.41 44
1215.49 47
1215.57 50
1215.65 53
1215.73 54
1215.81 55
1215.89 55
1215.97 55
1216.05 54
1216.13 53
1216.21 52
1216.29 51
1216.37 50
1216.45 50
1216.53 51
1216.61 52
1216.69 52
1216.77 52
1216.85 51
1216.93 48
1217.01 44
1217.09 39
1217.17 34
1217.25 30
1217.33 26
1217.41 24
1217.49 22
1217.57 22
1217.65 22
1217.73 22
1217.81 22
1217.89 21
1217.97 20
1218.05 17
1218.13 13
1218.21 9
1218.29 5
1218.37 1
1218.45 0
1218.53 0
1218.61 0
1218.69 0
1218.77 0
1218.85 0
1218.93 0
1219.01 0
1219.09 0
1219.17 0
1219.25 3
1219.33 6
1219.41 9
1219.49 12
1219.57 15
1219.65 18
1219.73 20
1219.81 23
1219.89 26
1219.97 29
1220.05 32
1220.13 34
1220.21 36
1220.29 36
1220.37 35
1220.45 34
1220.53 34
1220.61 34
1220.69 35
1220.77 38
1220.85 43
1220.93 47
1221.01 52
1221.09 56
1221.17 58
1221.25 58
1221.33 55
1221.41 50
1221.49 44
1221.57 38
1221.65 34
1221.73 31
1221.81 31
1221.89 33
1221.97 36
1222.05 39
1222.13 42
1222.21 45
1222.29 47
1222.37 49
1222.45 51
1222.53 54
1222.61 58
1222.69 63
1222.77 67
1222.85 69
1222.93 71
1223.01 71
1223.09 69
1223.17 67
1223.25 65
1223.33 63
1223.41 62
1223.49 60
1223.57 58
1223.65 55
1223.73 51
1223.81 46
1223.89 42
1223.97 38
1224.05 35
1224.13 35
1224.21 36
1224.29 38
1224.37 41
1224.45 44
1224.53 46
1224.61 47
1224.69 46
1224.77 43
1224.85 39
1224.93 33
1225.01 27
1225.09 22
1225.17 17
1225.26 14
1225.34 11
1225.42 9
1225.50 6
1225.58 3
1225.66 0
1225.74 0
1225.82 0
1225.90 0
1225.98 0
1226.06 0
1226.14 0
1226.22 0
1226.30 6
1226.38 14
1226.46 22
1226.54 30
1226.62 37
1226.70 44
1226.78 50
1226.86 57
1226.94 63
1227.02 69
1227.10 75
1227.18 79
1227.26 81
1227.34 83
1227.42 83
1227.50 82
1227.58 81
1227.66 81
1227.74 82
1227.82 84
1227.90 86
1227.98 89
1228.06 90
1228.14 90
1228.22 88
1228.31 84
1228.39 78
1228.47 70
1228.55 62
1228.63 54
1228.71 47
1228.79 42
1228.87 38
1228.95 37
1229.03 37
1229.11 38
1229.19 39
1229.27 39
1229.35 40
1229.43 40
1229.51 41
1229.59 42
1229.67 44
1229.75 47
1229.83 51
1229.91 56
1229.99 59
1230.07 62
1230.15 62
1230.23 62
1230.31 60
1230.39 57
1230.47 53
1230.56 50
1230.64 48
1230.72 47
1230.80 46
1230.88 47
1230.96 49
1231.04 52
1231.12 55
1231.20 59
1231.28 61
1231.36 63
1231.44 62
1231.52 61
1231.60 57
1231.68 53
1231.76 48
1231.84 44
1231.92 42
1232.00 41
1232.08 43
1232.16 45
1232.24 48
1232.32 50
1232.40 51
1232.49 48
1232.57 44
1232.65 39
1232.73 33
1232.81 28
1232.89 25
1232.97 24
1233.05 25
1233.13 26
1233.21 27
1233.29 28
1233.37 26
1233.45 23
1233.53 19
1233.61 15
1233.69 11
1233.77 7
1233.85 5
1233.93 4
1234.01 3
1234.09 1
1234.18 0
1234.26 0
1234.34 0
1234.42 0
1234.50 0
1234.58 0
1234.66 0
1234.74 0
1234.82 6
1234.90 14
1234.98 21
1235.06 29
1235.14 35
1235.22 39
1235.30 41
1235.38 41
1235.46 39
1235.54 36
1235.63 34
1235.71 31
1235.79 30
1235.87 30
1235.95 30
1236.03 31
1236.11 31
1236.19 31
1236.27 30
1236.35 28
1236.43 25
1236.51 22
1236.59 19
1236.67 17
1236.75 15
1236.83 13
1236.91 12
1236.99 11
1237.08 10
1237.16 10
1237.24 12
1237.32 15
1237.40 21
1237.48 27
1237.56 33
1237.64 39
1237.72 44
1237.80 47
1237.88 47
1237.96 46
1238.04 43
1238.12 39
1238.20 35
1238.28 30
1238.37 26
1238.45 22
1238.53 20
1238.61 18
1238.69 17
1238.77 17
1238.85 16
1238.93 14
1239.01 12
1239.09 9
1239.17 7
1239.25 5
1239.33 5
1239.41 7
1239.49 11
1239.58 16
1239.66 23
1239.74 29
1239.82 35
1239.90 39
1239.98 43
1240.06 45
1240.14 46
1240.22 47
1240.30 48
1240.38 49
1240.46 51
1240.54 53
1240.62 54
1240.71 55
1240.79 56
1240.87 56
1240.95 57
1241.03 59
1241.11 62
1241.19 66
1241.27 70
1241.35 75
1241.43 78
1241.51 78
1241.59 76
1241.67 70
1241.75 64
1241.84 56
1241.92 50
1242.00 46
1242.08 45
1242.16 46
1242.24 49
1242.32 53
1242.40 56
1242.48 57
1242.56 55
1242.64 51
1242.72 46
1242.80 39
1242.89 31
1242.97 24
1243.05 18
1243.13 13
1243.21 9
1243.29 7
1243.37 7
1243.45 8
1243.53 11
1243.61 16
1243.69 22
1243.77 28
1243.86 35
1243.94 41
1244.02 45
1244.10 48
1244.18 49
1244.26 50
1244.34 50
1244.42 51
1244.50 53
1244.58 55
1244.66 57
1244.74 60
1244.83 63
1244.91 66
1244.99 68
1245.07 70
1245.15 72
1245.23 73
1245.31 73
1245.39 72
1245.47 68
1245.55 63
1245.63 56
1245.72 48
1245.80 40
1245.88 33
1245.96 28
1246.04 25
1246.12 26
1246.20 29
1246.28 33
1246.36 39
1246.44 44
1246.52 48
1246.60 51
1246.69 53
1246.77 53
1246.85 53
1246.93 53
1247.01 52
1247.09 52
1247.17 51
1247.25 50
1247.33 48
1247.41 47
1247.50 45
1247.58 44
1247.66 43
1247.74 43
1247.82 44
1247.90 46
1247.98 50
1248.06 55
1248.14 60
1248.22 66
1248.30 72
1248.39 76
1248.47 79
1248.55 81
1248.63 81
1248.71 81
1248.79 81
1248.87 81
1248.95 82
1249.03 84
1249.11 86
1249.20 89
1249.28 91
1249.36 93
1249.44 95
1249.52 96
1249.60 96
1249.68 96
1249.76 94
1249.84 92
1249.92 89
1250.01 85
1250.09 81
1250.17 77
1250.25 74
1250.33 73
1250.41 74
1250.49 77
1250.57 83
1250.65 89
1250.73 95
1250.82 100
1250.90 103
1250.98 103
1251.06 102
1251.14 100
1251.22 97
1251.30 96
1251.38 97
1251.46 101
1251.55 106
1251.63 113
1251.71 121
1251.79 128
1251.87 135
1251.95 141
1252.03 146
1252.11 149
1252.19 152
1252.28 153
1252.36 152
1252.44 150
1252.52 146
1252.60 141
1252.68 137
1252.76 135
1252.84 136
1252.92 139
1253.01 145
1253.09 151
1253.17 158
1253.25 162
1253.33 164
1253.41 162
1253.49 159
1253.57 153
1253.65 147
1253.74 141
1253.82 136
1253.90 132
1253.98 129
1254.06 127
1254.14 126
1254.22 125
1254.30 124
1254.38 122
1254.47 118
1254.55 113
1254.63 108
1254.71 102
1254.79 96
1254.87 91
1254.95 89
1255.03 90
1255.12 92
1255.20 97
1255.28 102
1255.36 108
1255.44 113
1255.52 117
1255.60 120
1255.68 122
1255.76 122
1255.85 121
1255.93 118
1256.01 113
1256.09 106
1256.17 97
1256.25 87
1256.33 78
1256.41 71
1256.50 66
1256.58 63
1256.66 63
1256.74 65
1256.82 68
1256.90 71
1256.98 73
1257.06 74
1257.15 73
1257.23 72
1257.31 69
1257.39 65
1257.47 61
1257.55 56
1257.63 52
1257.71 49
1257.80 47
1257.88 46
1257.96 48
1258.04 50
1258.12 53
1258.20 55
1258.28 57
1258.36 56
1258.45 54
1258.53 50
1258.61 45
1258.69 39
1258.77 33
1258.85 28
1258.93 24
1259.02 21
1259.10 19
1259.18 18
1259.26 18
1259.34 20
1259.42 23
1259.50 27
1259.58 30
1259.67 33
1259.75 35
1259.83 35
1259.91 34
1259.99 32
1260.07 30
1260.15 29
1260.24 28
1260.32 29
1260.40 31
1260.48 34
1260.56 38
1260.64 44
1260.72 50
1260.80 57
1260.89 62
1260.97 67
1261.05 68
1261.13 68
1261.21 65
1261.29 61
1261.37 56
1261.46 52
1261.54 49
1261.62 45
1261.70 41
1261.78 36
1261.86 29
1261.94 21
1262.03 11
1262.11 1
1262.19 0
1262.27 0
1262.35 0
1262.43 0
1262.51 0
1262.60 0
1262.68 0
1262.76 2
1262.84 11
1262.92 19
1263.00 25
1263.08 29
1263.17 31
1263.25 31
1263.33 32
1263.41 33
1263.49 35
1263.57 37
1263.65 39
1263.74 41
1263.82 43
1263.90 44
1263.98 45
1264.06 46
1264.14 47
1264.22 48
1264.31 48
1264.39 47
1264.47 45
1264.55 42
1264.63 38
1264.71 36
1264.80 34
1264.88 34
1264.96 36
1265.04 39
1265.12 43
1265.20 46
1265.28 49
1265.37 51
1265.45 53
1265.53 54
1265.61 55
1265.69 57
1265.77 59
1265.86 60
1265.94 61
1266.02 60
1266.10 58
1266.18 57
1266.26 56
1266.34 58
1266.43 63
1266.51 73
1266.59 85
1266.67 98
1266.75 111
1266.83 123
1266.92 132
1267.00 138
1267.08 142
1267.16 144
1267.24 145
1267.32 146
1267.40 147
1267.49 147
1267.57 147
1267.65 147
1267.73 146
1267.81 146
1267.89 145
1267.98 144
1268.06 141
1268.14 138
1268.22 132
1268.30 126
1268.38 119
1268.47 112
1268.55 108
1268.63 105
1268.71 104
1268.79 106
1268.87 108
1268.96 110
1269.04 113
1269.12 115
1269.20 116
1269.28 118
1269.36 119
1269.45 119
1269.53 117
1269.61 114
1269.69 109
1269.77 102
1269.85 93
1269.94 84
1270.02 76
1270.10 71
1270.18 67
1270.26 67
1270.34 69
1270.43 73
1270.51 78
1270.59 82
1270.67 84
1270.75 86
1270.83 87
1270.92 88
1271.00 88
1271.08 89
1271.16 89
1271.24 88
1271.32 86
1271.41 83
1271.49 78
1271.57 73
1271.65 68
1271.73 62
1271.81 58
1271.90 55
1271.98 54
1272.06 55
1272.14 56
1272.22 60
1272.30 64
1272.39 68
1272.47 73
1272.55 78
1272.63 83
1272.71 88
1272.80 92
1272.88 95
1272.96 96
1273.04 97
1273.12 97
1273.20 95
1273.29 91
1273.37 86
1273.45 80
1273.53 73
1273.61 64
1273.69 55
1273.78 45
1273.86 34
1273.94 23
1274.02 13
1274.10 3
1274.19 0
1274.27 0
1274.35 0
1274.43 0
1274.51 0
1274.59 0
1274.68 0
1274.76 0
1274.84 2
1274.92 8
1275.00 14
1275.09 19
1275.17 23
1275.25 26
1275.33 28
1275.41 28
1275.49 29
1275.58 30
1275.66 32
1275.74 35
1275.82 40
1275.90 45
1275.99 50
1276.07 53
1276.15 55
1276.23 56
1276.31 56
1276.40 55
1276.48 52
1276.56 49
1276.64 45
1276.72 39
1276.80 32
1276.89 24
1276.97 16
1277.05 10
1277.13 7
1277.21 6
1277.30 10
1277.38 16
1277.46 24
1277.54 32
1277.62 38
1277.71 41
1277.79 42
1277.87 40
1277.95 37
1278.03 32
1278.12 27
1278.20 22
1278.28 19
1278.36 17
1278.44 17
1278.52 19
1278.61 23
1278.69 30
1278.77 38
1278.85 47
1278.93 57
1279.02 66
1279.10 75
1279.18 82
1279.26 88
1279.34 90
1279.43 89
1279.51 85
1279.59 78
1279.67 68
1279.75 58
1279.84 47
1279.92 39
1280.00 34
1280.08 32
1280.16 34
1280.25 38
1280.33 43
1280.41 48
1280.49 53
1280.57 55
1280.66 56
1280.74 56
1280.82 55
1280.90 54
1280.98 54
1281.07 55
1281.15 59
1281.23 63
1281.31 68
1281.39 73
1281.48 77
1281.56 80
1281.64 82
1281.72 83
1281.80 82
1281.89 82
1281.97 81
1282.05 80
1282.13 81
1282.21 83
1282.30 86
1282.38 90
1282.46 93
1282.54 97
1282.63 99
1282.71 100
1282.79 100
1282.87 98
1282.95 95
1283.04 92
1283.12 87
1283.20 83
1283.28 79
1283.36 75
1283.45 72
1283.53 71
1283.61 72
1283.69 74
1283.77 76
1283.86 79
1283.94 81
1284.02 83
1284.10 84
1284.19 84
1284.27 84
1284.35 85
1284.43 87
1284.51 88
1284.60 88
1284.68 87
1284.76 86
1284.84 84
1284.92 83
1285.01 84
1285.09 86
1285.17 89
1285.25 94
1285.34 98
1285.42 102
1285.50 104
1285.58 105
1285.66 106
1285.75 106
1285.83 107
1285.91 109
1285.99 112
1286.07 114
1286.16 116
1286.24 116
1286.32 115
1286.40 111
1286.49 107
1286.57 101
1286.65 96
1286.73 90
1286.81 86
1286.90 82
1286.98 78
1287.06 74
1287.14 69
1287.23 64
1287.31 59
1287.39 54
1287.47 50
1287.55 47
1287.64 45
1287.72 47
1287.80 51
1287.88 57
1287.97 65
1288.05 73
1288.13 81
1288.21 87
1288.29 90
1288.38 90
1288.46 87
1288.54 81
1288.62 74
1288.71 66
1288.79 59
1288.87 53
1288.95 50
1289.03 50
1289.12 52
1289.20 55
1289.28 58
1289.36 59
1289.45 58
1289.53 55
1289.61 49
1289.69 42
1289.78 36
1289.86 31
1289.94 29
1290.02 31
1290.10 35
1290.19 43
1290.27 52
1290.35 61
1290.43 71
1290.52 80
1290.60 90
1290.68 98
1290.76 106
1290.85 113
1290.93 119
1291.01 121
1291.09 122
1291.18 120
1291.26 117
1291.34 114
1291.42 111
1291.50 108
1291.59 105
1291.67 102
1291.75 98
1291.83 93
1291.92 87
1292.00 82
1292.08 78
1292.16 76
1292.25 77
1292.33 78
1292.41 78
1292.49 76
1292.58 70
1292.66 61
1292.74 49
1292.82 37
1292.90 26
1292.99 16
1293.07 10
1293.15 6
1293.23 4
1293.32 4
1293.40 4
1293.48 4
1293.56 4
1293.65 4
1293.73 6
1293.81 8
1293.89 11
1293.98 16
1294.06 22
1294.14 29
1294.22 36
1294.31 43
1294.39 48
1294.47 51
1294.55 51
1294.64 48
1294.72 41
1294.80 33
1294.88 24
1294.97 15
1295.05 9
1295.13 4
1295.21 2
1295.30 3
1295.38 5
1295.46 9
1295.54 13
1295.63 18
1295.71 22
1295.79 25
1295.87 28
1295.96 29
1296.04 29
1296.12 28
1296.20 26
1296.29 23
1296.37 20
1296.45 17
1296.53 14
1296.62 11
1296.70 10
1296.78 8
1296.86 8
1296.95 7
1297.03 7
1297.11 6
1297.19 4
1297.28 2
1297.36 0
1297.44 0
1297.52 0
1297.61 0
1297.69 0
1297.77 0
1297.85 0
1297.94 0
1298.02 4
1298.10 9
1298.18 14
1298.27 19
1298.35 23
1298.43 26
1298.51 27
1298.60 26
1298.68 23
1298.76 18
1298.84 12
1298.93 8
1299.01 5
1299.09 5
1299.18 8
1299.26 14
1299.34 21
1299.42 29
1299.51 37
1299.59 43
1299.67 49
1299.75 53
1299.84 56
1299.92 60
1300.00 63
1300.08 68
1300.17 74
1300.25 82
1300.33 91
1300.41 101
1300.50 111
1300.58 120
1300.66 127
1300.75 131
1300.83 132
1300.91 129
1300.99 123
1301.08 115
1301.16 108
1301.24 101
1301.32 96
1301.41 93
1301.49 92
1301.57 91
1301.65 90
1301.74 88
1301.82 83
1301.90 76
1301.99 65
1302.07 53
1302.15 40
1302.23 27
1302.32 17
1302.40 8
1302.48 2
1302.56 0
1302.65 0
1302.73 0
1302.81 0
1302.89 0
1302.98 0
1303.06 0
1303.14 2
1303.23 7
1303.31 11
1303.39 14
1303.47 15
1303.56 14
1303.64 12
1303.72 8
1303.80 3
1303.89 0
1303.97 0
1304.05 0
1304.14 0
1304.22 0
1304.30 0
1304.38 0
1304.47 0
1304.55 7
1304.63 17
1304.72 28
1304.80 36
1304.88 41
1304.96 44
1305.05 42
1305.13 39
1305.21 34
1305.29 28
1305.38 22
1305.46 16
1305.54 11
1305.63 7
1305.71 4
1305.79 2
1305.87 3
1305.96 5
1306.04 9
1306.12 15
1306.21 21
1306.29 26
1306.37 30
1306.45 31
1306.54 29
1306.62 25
1306.70 20
1306.79 15
1306.87 10
1306.95 6
1307.03 5
1307.12 5
1307.20 8
1307.28 13
1307.37 20
1307.45 29
1307.53 37
1307.61 44
1307.70 50
1307.78 54
1307.86 57
1307.95 60
1308.03 64
1308.11 70
1308.19 77
1308.28 86
1308.36 93
1308.44 98
1308.53 101
1308.61 100
1308.69 95
1308.77 89
1308.86 81
1308.94 74
1309.02 67
1309.11 61
1309.19 57
1309.27 54
1309.36 51
1309.44 50
1309.52 49
1309.60 49
1309.69 50
1309.77 50
1309.85 50
1309.94 50
1310.02 50
1310.10 49
1310.18 49
1310.27 49
1310.35 50
1310.43 51
1310.52 51
1310.60 52
1310.68 51
1310.77 50
1310.85 47
1310.93 43
1311.01 38
1311.10 34
1311.18 30
1311.26 27
1311.35 25
1311.43 22
1311.51 19
1311.59 13
1311.68 6
1311.76 0
1311.84 0
1311.93 0
1312.01 0
1312.09 0
1312.18 0
1312.26 0
1312.34 1
1312.43 9
1312.51 16
1312.59 21
1312.67 23
1312.76 22
1312.84 19
1312.92 14
1313.01 9
1313.09 5
1313.17 3
1313.26 4
1313.34 9
1313.42 18
1313.50 28
1313.59 37
1313.67 45
1313.75 49
1313.84 50
1313.92 49
1314.00 47
1314.09 44
1314.17 44
1314.25 45
1314.34 47
1314.42 50
1314.50 52
1314.58 54
1314.67 53
1314.75 52
1314.83 49
1314.92 47
1315.00 47
1315.08 48
1315.17 51
1315.25 55
1315.33 60
1315.42 64
1315.50 67
1315.58 68
1315.66 67
1315.75 65
1315.83 63
1315.91 60
1316.00 57
1316.08 54
1316.16 51
1316.25 49
1316.33 48
1316.41 48
1316.50 48
1316.58 50
1316.66 51
1316.75 52
1316.83 52
1316.91 51
1317.00 49
1317.08 45
1317.16 40
1317.24 34
1317.33 28
1317.41 22
1317.49 16
1317.58 11
1317.66 7
1317.74 4
1317.83 3
1317.91 2
1317.99 1
1318.08 1
1318.16 0
1318.24 0
1318.33 0
1318.41 0
1318.49 0
1318.58 0
1318.66 0
1318.74 3
1318.83 8
1318.91 14
1318.99 20
1319.08 23
1319.16 25
1319.24 25
1319.32 24
1319.41 21
1319.49 18
1319.57 16
1319.66 14
1319.74 15
1319.82 19
1319.91 25
1319.99 34
1320.07 46
1320.16 60
1320.24 76
1320.32 92
1320.41 108
1320.49 121
1320.57 131
1320.66 138
1320.74 140
1320.82 140
1320.91 136
1320.99 132
1321.07 128
1321.16 125
1321.24 124
1321.32 125
1321.41 128
1321.49 134
1321.57 141
1321.66 148
1321.74 155
1321.82 162
1321.91 168
1321.99 174
1322.07 180
1322.16 187
1322.24 196
1322.32 209
1322.41 225
1322.49 246
1322.57 271
1322.66 300
1322.74 332
1322.82 366
1322.91 400
1322.99 436
1323.07 470
1323.16 503
1323.24 535
1323.32 566
1323.41 595
1323.49 624
1323.57 652
1323.66 679
1323.74 703
1323.82 725
1323.91 743
1323.99 759
1324.07 773
1324.16 785
1324.24 796
1324.32 806
1324.41 816
1324.49 823
1324.57 828
1324.66 830
1324.74 830
1324.82 826
1324.91 822
1324.99 816
1325.07 809
1325.16 801
1325.24 791
1325.33 780
1325.41 766
1325.49 750
1325.58 731
1325.66 709
1325.74 687
1325.83 665
1325.91 643
1325.99 624
1326.08 606
1326.16 590
1326.24 576
1326.33 563
1326.41 551
1326.49 541
1326.58 533
1326.66 526
1326.74 520
1326.83 515
1326.91 509
1326.99 502
1327.08 493
1327.16 482
1327.24 470
1327.33 456
1327.41 440
1327.50 423
1327.58 407
1327.66 392
1327.75 378
1327.83 367
1327.91 358
1328.00 350
1328.08 343
1328.16 337
1328.25 331
1328.33 325
1328.41 320
1328.50 315
1328.58 311
1328.66 309
1328.75 308
1328.83 308
1328.91 307
1329.00 305
1329.08 300
1329.17 293
1329.25 283
1329.33 271
1329.42 258
1329.50 246
1329.58 237
1329.67 231
1329.75 228
1329.83 229
1329.92 230
1330.00 232
1330.08 233
1330.17 232
1330.25 230
1330.34 227
1330.42 223
1330.50 221
1330.59 219
1330.67 219
1330.75 219
1330.84 219
1330.92 219
1331.00 219
1331.09 219
1331.17 219
1331.26 219
1331.34 218
1331.42 215
1331.51 208
1331.59 199
1331.67 189
1331.76 178
1331.84 169
1331.92 163
1332.01 161
1332.09 163
1332.18 167
1332.26 171
1332.34 174
1332.43 174
1332.51 172
1332.59 167
1332.68 160
1332.76 152
1332.84 145
1332.93 138
1333.01 132
1333.10 126
1333.18 121
1333.26 115
1333.35 109
1333.43 103
1333.51 96
1333.60 90
1333.68 85
1333.76 81
1333.85 79
1333.93 78
1334.02 78
1334.10 78
1334.18 76
1334.27 73
1334.35 69
1334.43 63
1334.52 58
1334.60 54
1334.69 51
1334.77 52
1334.85 54
1334.94 58
1335.02 62
1335.10 66
1335.19 68
1335.27 71
1335.36 73
1335.44 74
1335.52 76
1335.61 77
1335.69 79
1335.77 80
1335.86 80
1335.94 79
1336.03 78
1336.11 77
1336.19 75
1336.28 73
1336.36 71
1336.44 71
1336.53 71
1336.61 72
1336.70 74
1336.78 78
1336.86 81
1336.95 85
1337.03 88
1337.11 90
1337.20 91
1337.28 91
1337.37 88
1337.45 82
1337.53 75
1337.62 66
1337.70 57
1337.79 46
1337.87 35
1337.95 25
1338.04 15
1338.12 6
1338.20 0
1338.29 0
1338.37 0
1338.46 0
1338.54 0
1338.62 0
1338.71 0
1338.79 0
1338.88 3
1338.96 10
1339.04 16
1339.13 21
1339.21 25
1339.29 27
1339.38 27
1339.46 27
1339.55 26
1339.63 24
1339.71 21
1339.80 18
1339.88 14
1339.97 12
1340.05 11
1340.13 13
1340.22 18
1340.30 25
1340.38 35
1340.47 46
1340.55 58
1340.64 70
1340.72 80
1340.80 89
1340.89 96
1340.97 100
1341.06 102
1341.14 101
1341.22 98
1341.31 92
1341.39 84
1341.48 75
1341.56 66
1341.64 57
1341.73 51
1341.81 46
1341.90 44
1341.98 44
1342.06 46
1342.15 50
1342.23 55
1342.32 61
1342.40 69
1342.48 77
1342.57 85
1342.65 93
1342.74 101
1342.82 109
1342.90 115
1342.99 120
1343.07 124
1343.16 126
1343.24 128
1343.32 128
1343.41 126
1343.49 124
1343.58 122
1343.66 121
1343.74 120
1343.83 121
1343.91 124
1344.00 128
1344.08 132
1344.16 135
1344.25 137
1344.33 136
1344.42 133
1344.50 125
1344.58 115
1344.67 103
1344.75 89
1344.84 75
1344.92 64
1345.00 55
1345.09 52
1345.17 53
1345.26 59
1345.34 68
1345.42 79
1345.51 89
1345.59 98
1345.68 104
1345.76 108
1345.84 110
1345.93 112
1346.01 115
1346.10 120
1346.18 128
1346.26 138
1346.35 149
1346.43 160
1346.52 169
1346.60 175
1346.68 179
1346.77 181
1346.85 182
1346.94 183
1347.02 187
1347.11 194
1347.19 205
1347.27 219
1347.36 234
1347.44 249
1347.53 263
1347.61 273
1347.69 279
1347.78 282
1347.86 282
1347.95 279
1348.03 276
1348.11 274
1348.20 272
1348.28 272
1348.37 272
1348.45 272
1348.54 272
1348.62 271
1348.70 267
1348.79 262
1348.87 255
1348.96 245
1349.04 233
1349.12 219
1349.21 203
1349.29 186
1349.38 168
1349.46 150
1349.55 133
1349.63 117
1349.71 102
1349.80 89
1349.88 77
1349.97 68
1350.05 59
1350.14 53
1350.22 48
1350.30 44
1350.39 41
1350.47 39
1350.56 38
1350.64 39
1350.72 41
1350.81 44
1350.89 48
1350.98 54
1351.06 60
1351.15 67
1351.23 73
1351.31 79
1351.40 84
1351.48 88
1351.57 90
1351.65 89
1351.74 87
1351.82 82
1351.90 75
1351.99 68
1352.07 61
1352.16 55
1352.24 49
1352.33 44
1352.41 40
1352.49 37
1352.58 34
1352.66 32
1352.75 29
1352.83 27
1352.92 25
1353.00 24
1353.08 24
1353.17 25
1353.25 28
1353.34 31
1353.42 36
1353.51 40
1353.59 44
1353.67 45
1353.76 44
1353.84 41
1353.93 36
1354.01 30
1354.10 23
1354.18 18
1354.26 15
1354.35 15
1354.43 16
1354.52 20
1354.60 24
1354.69 29
1354.77 33
1354.85 36
1354.94 37
1355.02 36
1355.11 34
1355.19 32
1355.28 30
1355.36 29
1355.45 28
1355.53 29
1355.61 30
1355.70 31
1355.78 32
1355.87 32
1355.95 31
1356.04 30
1356.12 28
1356.20 26
1356.29 26
1356.37 26
1356.46 27
1356.54 29
1356.63 30
1356.71 31
1356.80 30
1356.88 29
1356.96 28
1357.05 26
1357.13 24
1357.22 23
1357.30 23
1357.39 23
1357.47 25
1357.56 28
1357.64 31
1357.72 36
1357.81 40
1357.89 45
1357.98 50
1358.06 53
1358.15 56
1358.23 59
1358.32 61
1358.40 63
1358.48 65
1358.57 67
1358.65 68
1358.74 68
1358.82 66
1358.91 63
1358.99 59
1359.08 56
1359.16 55
1359.24 56
1359.33 59
1359.41 64
1359.50 68
1359.58 70
1359.67 70
1359.75 68
1359.84 64
1359.92 60
1360.01 58
1360.09 59
1360.17 64
1360.26 72
1360.34 81
1360.43 90
1360.51 98
1360.60 102
1360.68 104
1360.77 102
1360.85 99
1360.94 94
1361.02 88
1361.10 82
1361.19 76
1361.27 71
1361.36 65
1361.44 59
1361.53 54
1361.61 50
1361.70 46
1361.78 44
1361.87 43
1361.95 44
1362.03 44
1362.12 45
1362.20 44
1362.29 41
1362.37 37
1362.46 31
1362.54 25
1362.63 18
1362.71 11
1362.80 5
1362.88 0
1362.96 0
1363.05 0
1363.13 0
1363.22 0
1363.30 0
1363.39 0
1363.47 0
1363.56 1
1363.64 9
1363.73 19
1363.81 28
1363.90 36
1363.98 44
1364.07 50
1364.15 56
1364.23 61
1364.32 65
1364.40 67
1364.49 67
1364.57 64
1364.66 59
1364.74 51
1364.83 41
1364.91 31
1365.00 20
1365.08 10
1365.17 2
1365.25 0
1365.33 0
1365.42 0
1365.50 0
1365.59 0
1365.67 0
1365.76 1
1365.84 8
1365.93 16
1366.01 24
1366.10 32
1366.18 39
1366.27 44
1366.35 47
1366.44 48
1366.52 47
1366.61 46
1366.69 43
1366.77 40
1366.86 35
1366.94 30
1367.03 24
1367.11 17
1367.20 11
1367.28 6
1367.37 3
1367.45 4
1367.54 8
1367.62 15
1367.71 23
1367.79 31
1367.88 36
1367.96 39
1368.05 37
1368.13 32
1368.22 26
1368.30 18
1368.39 11
1368.47 6
1368.55 2
1368.64 2
1368.72 2
1368.81 4
1368.89 6
1368.98 9
1369.06 11
1369.15 12
1369.23 14
1369.32 14
1369.40 15
1369.49 15
1369.57 14
1369.66 11
1369.74 6
1369.83 0
1369.91 0
1370.00 0
1370.08 0
1370.17 0
1370.25 0
1370.34 0
1370.42 0
1370.51 5
1370.59 11
1370.67 15
1370.76 17
1370.84 17
1370.93 15
1371.01 10
1371.10 5
1371.18 0
1371.27 0
1371.35 0
1371.44 0
1371.52 0
1371.61 0
1371.69 0
1371.78 3
1371.86 7
1371.95 11
1372.03 12
1372.12 10
1372.20 7
1372.29 3
1372.37 0
1372.46 0
1372.54 0
1372.63 0
1372.71 0
1372.80 0
1372.88 4
1372.97 9
1373.05 13
1373.14 17
1373.22 21
1373.31 25
1373.39 30
1373.48 35
1373.56 40
1373.65 46
1373.73 50
1373.82 54
1373.90 56
1373.99 57
1374.07 58
1374.16 59
1374.24 60
1374.33 63
1374.41 68
1374.50 73
1374.58 79
1374.67 85
1374.75 91
1374.84 95
1374.92 99
1375.01 103
1375.09 105
1375.18 108
1375.26 109
1375.35 108
1375.43 105
1375.52 100
1375.60 94
1375.69 87
1375.77 80
1375.86 75
1375.94 73
1376.03 72
1376.11 74
1376.20 78
1376.28 83
1376.37 88
1376.45 94
1376.54 100
1376.62 104
1376.71 106
1376.79 104
1376.88 99
1376.96 90
1377.05 80
1377.13 69
1377.22 60
1377.30 53
1377.39 49
1377.47 47
1377.56 47
1377.64 50
1377.73 53
1377.81 59
1377.90 66
1377.98 76
1378.07 86
1378.15 97
1378.24 106
1378.32 113
1378.41 116
1378.49 116
1378.58 113
1378.66 107
1378.75 101
1378.83 96
1378.92 93
1379.00 93
1379.09 94
1379.17 96
1379.26 98
1379.34 99
1379.43 98
1379.51 95
1379.60 90
1379.68 85
1379.77 79
1379.85 74
1379.94 68
1380.02 62
1380.11 55
1380.19 48
1380.28 41
1380.36 34
1380.45 29
1380.53 27
1380.62 27
1380.70 30
1380.79 35
1380.88 40
1380.96 45
1381.05 49
1381.13 51
1381.22 52
1381.30 52
1381.39 52
1381.47 51
1381.56 51
1381.64 50
1381.73 50
1381.81 49
1381.90 48
1381.98 48
1382.07 47
1382.15 46
1382.24 44
1382.32 42
1382.41 38
1382.49 34
1382.58 29
1382.66 23
1382.75 17
1382.83 12
1382.92 7
1383.01 4
1383.09 2
1383.18 1
1383.26 2
1383.35 3
1383.43 5
1383.52 7
1383.60 9
1383.69 10
1383.77 12
1383.86 15
1383.94 18
1384.03 23
1384.11 30
1384.20 39
1384.28 49
1384.37 60
1384.45 70
1384.54 79
1384.62 86
1384.71 89
1384.80 91
1384.88 89
1384.97 86
1385.05 81
1385.14 76
1385.22 71
1385.31 67
1385.39 64
1385.48 61
1385.56 59
1385.65 56
1385.73 52
1385.82 45
1385.90 36
1385.99 26
1386.07 16
1386.16 6
1386.25 0
1386.33 0
1386.42 0
1386.50 0
1386.59 0
1386.67 0
1386.76 0
1386.84 0
1386.93 0
1387.01 7
1387.10 19
1387.18 33
1387.27 48
1387.35 60
1387.44 70
1387.53 76
1387.61 78
1387.70 76
1387.78 71
1387.87 64
1387.95 57
1388.04 52
1388.12 50
1388.21 51
1388.29 54
1388.38 58
1388.46 63
1388.55 67
1388.64 69
1388.72 69
1388.81 68
1388.89 66
1388.98 63
1389.06 60
1389.15 56
1389.23 52
1389.32 48
1389.40 45
1389.49 42
1389.58 39
1389.66 38
1389.75 37
1389.83 36
1389.92 35
1390.00 34
1390.09 32
1390.17 30
1390.26 28
1390.34 25
1390.43 22
1390.52 20
1390.60 19
1390.69 20
1390.77 22
1390.86 26
1390.94 33
1391.03 41
1391.11 50
1391.20 59
1391.28 67
1391.37 74
1391.46 79
1391.54 82
1391.63 83
1391.71 84
1391.80 85
1391.88 86
1391.97 88
1392.05 91
1392.14 95
1392.22 100
1392.31 104
1392.40 108
1392.48 108
1392.57 107
1392.65 102
1392.74 94
1392.82 85
1392.91 75
1392.99 65
1393.08 56
1393.17 48
1393.25 42
1393.34 38
1393.42 34
1393.51 31
1393.59 28
1393.68 26
1393.76 24
1393.85 21
1393.94 19
1394.02 16
1394.11 13
1394.19 11
1394.28 11
1394.36 14
1394.45 18
1394.53 26
1394.62 34
1394.71 43
1394.79 52
1394.88 59
1394.96 65
1395.05 71
1395.13 76
1395.22 81
1395.30 87
1395.39 93
1395.48 101
1395.56 109
1395.65 116
1395.73 123
1395.82 128
1395.90 132
1395.99 133
1396.08 133
1396.16 131
1396.25 128
1396.33 124
1396.42 119
1396.50 114
1396.59 110
1396.67 106
1396.76 103
1396.85 102
1396.93 101
1397.02 103
1397.10 106
1397.19 112
1397.27 119
1397.36 126
1397.45 134
1397.53 141
1397.62 147
1397.70 152
1397.79 156
1397.87 160
1397.96 164
1398.05 169
1398.13 176
1398.22 184
1398.30 192
1398.39 199
1398.47 204
1398.56 206
1398.65 205
1398.73 202
1398.82 196
1398.90 188
1398.99 180
1399.07 172
1399.16 164
1399.25 158
1399.33 151
1399.42 146
1399.50 141
1399.59 138
1399.67 135
1399.76 134
1399.85 133
1399.93 134
1400.02 134
1400.10 136
1400.19 137
1400.27 138
1400.36 139
1400.45 139
1400.53 138
1400.62 133
1400.70 126
1400.79 117
1400.87 105
1400.96 93
1401.05 79
1401.13 67
1401.22 56
1401.30 46
1401.39 38
1401.48 31
1401.56 25
1401.65 19
1401.73 14
1401.82 9
1401.90 4
1401.99 0
1402.08 0
1402.16 0
1402.25 0
1402.33 0
1402.42 0
1402.50 0
1402.59 0
1402.68 2
1402.76 15
1402.85 30
1402.93 48
1403.02 67
1403.11 86
1403.19 103
1403.28 116
1403.36 124
1403.45 126
1403.53 122
1403.62 113
1403.71 103
1403.79 91
1403.88 80
1403.96 71
1404.05 63
1404.14 57
1404.22 51
1404.31 48
1404.39 46
1404.48 46
1404.57 47
1404.65 50
1404.74 51
1404.82 52
1404.91 50
1404.99 45
1405.08 40
1405.17 35
1405.25 31
1405.34 31
1405.42 34
1405.51 39
1405.60 46
1405.68 53
1405.77 60
1405.85 64
1405.94 68
1406.03 70
1406.11 72
1406.20 73
1406.28 73
1406.37 72
1406.46 69
1406.54 66
1406.63 62
1406.71 57
1406.80 53
1406.89 51
1406.97 50
1407.06 52
1407.14 55
1407.23 60
1407.32 65
1407.40 70
1407.49 75
1407.57 79
1407.66 84
1407.74 88
1407.83 92
1407.92 96
1408.00 99
1408.09 100
1408.17 98
1408.26 94
1408.35 87
1408.43 77
1408.52 67
1408.60 58
1408.69 50
1408.78 45
1408.86 44
1408.95 45
1409.04 49
1409.12 54
1409.21 60
1409.29 66
1409.38 72
1409.47 77
1409.55 81
1409.64 84
1409.72 87
1409.81 89
1409.90 91
1409.98 91
1410.07 91
1410.15 90
1410.24 88
1410.33 86
1410.41 82
1410.50 78
1410.58 73
1410.67 67
1410.76 60
1410.84 52
1410.93 45
1411.01 38
1411.10 31
1411.19 27
1411.27 24
1411.36 23
1411.44 24
1411.53 28
1411.62 32
1411.70 38
1411.79 44
1411.88 49
1411.96 52
1412.05 52
1412.13 48
1412.22 42
1412.31 33
1412.39 24
1412.48 16
1412.56 11
1412.65 11
1412.74 16
1412.82 27
1412.91 41
1412.99 57
1413.08 75
1413.17 91
1413.25 106
1413.34 117
1413.43 126
1413.51 133
1413.60 136
1413.68 137
1413.77 136
1413.86 133
1413.94 128
1414.03 122
1414.12 116
1414.20 110
1414.29 104
1414.37 98
1414.46 92
1414.55 84
1414.63 75
1414.72 63
1414.80 51
1414.89 40
1414.98 32
1415.06 27
1415.15 26
1415.24 30
1415.32 37
1415.41 44
1415.49 49
1415.58 52
1415.67 53
1415.75 52
1415.84 50
1415.93 48
1416.01 48
1416.10 51
1416.18 57
1416.27 65
1416.36 73
1416.44 82
1416.53 88
1416.62 92
1416.70 92
1416.79 89
1416.87 84
1416.96 78
1417.05 73
1417.13 67
1417.22 62
1417.31 58
1417.39 53
1417.48 46
1417.56 39
1417.65 31
1417.74 23
1417.82 15
1417.91 8
1418.00 2
1418.08 0
1418.17 0
1418.25 0
1418.34 0
1418.43 0
1418.51 0
1418.60 0
1418.69 0
1418.77 6
1418.86 21
1418.95 37
1419.03 52
1419.12 65
1419.20 77
1419.29 87
1419.38 95
1419.46 103
1419.55 109
1419.64 114
1419.72 116
1419.81 116
1419.89 113
1419.98 109
1420.07 102
1420.15 94
1420.24 85
1420.33 75
1420.41 65
1420.50 54
1420.59 43
1420.67 31
1420.76 19
1420.85 9
1420.93 0
1421.02 0
1421.10 0
1421.19 0
1421.28 0
1421.36 2
1421.45 7
1421.54 13
1421.62 19
1421.71 24
1421.80 29
1421.88 34
1421.97 38
1422.05 41
1422.14 43
1422.23 44
1422.31 45
1422.40 47
1422.49 50
1422.57 56
1422.66 63
1422.75 72
1422.83 79
1422.92 85
1423.01 88
1423.09 88
1423.18 85
1423.26 80
1423.35 75
1423.44 69
1423.52 65
1423.61 61
1423.70 58
1423.78 56
1423.87 53
1423.96 50
1424.04 45
1424.13 39
1424.22 32
1424.30 25
1424.39 18
1424.48 12
1424.56 6
1424.65 2
1424.73 0
1424.82 0
1424.91 0
1424.99 0
1425.08 0
1425.17 0
1425.25 5
1425.34 12
1425.43 20
1425.51 29
1425.60 37
1425.69 43
1425.77 46
1425.86 45
1425.95 41
1426.03 35
1426.12 27
1426.21 21
1426.29 17
1426.38 16
1426.47 19
1426.55 25
1426.64 34
1426.73 46
1426.81 60
1426.90 73
1426.98 87
1427.07 99
1427.16 110
1427.24 120
1427.33 130
1427.42 140
1427.50 151
1427.59 164
1427.68 177
1427.76 189
1427.85 198
1427.94 203
1428.02 204
1428.11 200
1428.20 193
1428.28 184
1428.37 176
1428.46 169
1428.54 166
1428.63 164
1428.72 165
1428.80 166
1428.89 167
1428.98 166
1429.06 163
1429.15 158
1429.24 150
1429.32 142
1429.41 134
1429.50 128
1429.58 124
1429.67 124
1429.76 126
1429.84 131
1429.93 135
1430.02 139
1430.10 139
1430.19 136
1430.28 128
1430.36 116
1430.45 102
1430.54 87
1430.62 75
1430.71 68
1430.80 65
1430.88 69
1430.97 77
1431.06 87
1431.14 98
1431.23 106
1431.32 112
1431.40 115
1431.49 116
1431.58 116
1431.66 116
1431.75 116
1431.84 118
1431.92 121
1432.01 125
1432.10 130
1432.18 136
1432.27 143
1432.36 152
1432.44 163
1432.53 176
1432.62 188
1432.70 199
1432.79 207
1432.88 210
1432.96 209
1433.05 202
1433.14 191
1433.22 177
1433.31 161
1433.40 145
1433.49 131
1433.57 119
1433.66 109
1433.75 103
1433.83 100
1433.92 101
1434.01 103
1434.09 107
1434.18 113
1434.27 119
1434.35 125
1434.44 131
1434.53 136
1434.61 141
1434.70 145
1434.79 147
1434.87 148
1434.96 148
1435.05 145
1435.13 142
1435.22 137
1435.31 133
1435.39 128
1435.48 123
1435.57 117
1435.66 111
1435.74 103
1435.83 95
1435.92 86
1436.00 78
1436.09 71
1436.18 65
1436.26 60
1436.35 55
1436.44 49
1436.52 41
1436.61 31
1436.70 19
1436.78 6
1436.87 0
1436.96 0
1437.04 0
1437.13 0
1437.22 0
1437.31 0
1437.39 0
1437.48 0
1437.57 13
1437.65 27
1437.74 42
1437.83 59
1437.91 75
1438.00 93
1438.09 109
1438.17 125
1438.26 140
1438.35 152
1438.44 162
1438.52 169
1438.61 174
1438.70 177
1438.78 177
1438.87 175
1438.96 171
1439.04 166
1439.13 160
1439.22 155
1439.30 150
1439.39 146
1439.48 143
1439.57 139
1439.65 133
1439.74 125
1439.83 114
1439.91 99
1440.00 82
1440.09 63
1440.17 43
1440.26 24
1440.35 5
1440.43 0
1440.52 0
1440.61 0
1440.70 0
1440.78 0
1440.87 0
1440.96 0
1441.04 0
1441.13 9
1441.22 27
1441.30 45
1441.39 58
1441.48 68
1441.57 72
1441.65 72
1441.74 70
1441.83 67
1441.91 64
1442.00 62
1442.09 59
1442.17 56
1442.26 52
1442.35 49
1442.44 46
1442.52 46
1442.61 48
1442.70 54
1442.78 61
1442.87 70
1442.96 79
1443.05 85
1443.13 88
1443.22 88
1443.31 85
1443.39 80
1443.48 74
1443.57 67
1443.65 60
1443.74 54
1443.83 50
1443.92 46
1444.00 44
1444.09 43
1444.18 42
1444.26 43
1444.35 44
1444.44 45
1444.53 46
1444.61 47
1444.70 47
1444.79 48
1444.87 49
1444.96 52
1445.05 57
1445.14 66
1445.22 76
1445.31 90
1445.40 104
1445.48 120
1445.57 135
1445.66 149
1445.75 161
1445.83 170
1445.92 175
1446.01 177
1446.09 175
1446.18 171
1446.27 166
1446.36 163
1446.44 163
1446.53 166
1446.62 173
1446.70 182
1446.79 193
1446.88 203
1446.97 212
1447.05 219
1447.14 226
1447.23 233
1447.31 241
1447.40 249
1447.49 257
1447.58 264
1447.66 268
1447.75 270
1447.84 270
1447.92 267
1448.01 264
1448.10 262
1448.19 261
1448.27 262
1448.36 263
1448.45 265
1448.54 265
1448.62 263
1448.71 259
1448.80 253
1448.88 246
1448.97 238
1449.06 233
1449.15 230
1449.23 230
1449.32 232
1449.41 234
1449.49 235
1449.58 233
1449.67 227
1449.76 216
1449.84 202
1449.93 188
1450.02 174
1450.11 163
1450.19 156
1450.28 151
1450.37 149
1450.45 149
1450.54 148
1450.63 146
1450.72 144
1450.80 142
1450.89 141
1450.98 141
1451.07 144
1451.15 149
1451.24 155
1451.33 161
1451.41 165
1451.50 167
1451.59 166
1451.68 162
1451.76 157
1451.85 152
1451.94 148
1452.03 146
1452.11 146
1452.20 148
1452.29 152
1452.38 157
1452.46 161
1452.55 165
1452.64 168
1452.72 171
1452.81 174
1452.90 178
1452.99 183
1453.07 189
1453.16 195
1453.25 200
1453.34 204
1453.42 203
1453.51 198
1453.60 188
1453.69 175
1453.77 160
1453.86 145
1453.95 131
1454.04 121
1454.12 114
1454.21 110
1454.30 108
1454.38 105
1454.47 101
1454.56 94
1454.65 85
1454.73 76
1454.82 66
1454.91 59
1455.00 55
1455.08 55
1455.17 60
1455.26 70
1455.35 82
1455.43 95
1455.52 107
1455.61 118
1455.70 125
1455.78 129
1455.87 130
1455.96 130
1456.05 127
1456.13 125
1456.22 123
1456.31 120
1456.40 118
1456.48 116
1456.57 113
1456.66 108
1456.75 103
1456.83 97
1456.92 90
1457.01 82
1457.10 75
1457.18 67
1457.27 59
1457.36 51
1457.45 44
1457.53 36
1457.62 30
1457.71 23
1457.80 17
1457.88 12
1457.97 7
1458.06 3
1458.15 0
1458.23 0
1458.32 0
1458.41 0
1458.50 0
1458.58 0
1458.67 0
1458.76 0
1458.85 0
1458.93 0
1459.02 7
1459.11 17
1459.20 29
1459.28 42
1459.37 54
1459.46 64
1459.55 71
1459.63 74
1459.72 76
1459.81 77
1459.90 78
1459.98 81
1460.07 87
1460.16 96
1460.25 107
1460.33 119
1460.42 131
1460.51 140
1460.60 146
1460.68 148
1460.77 145
1460.86 138
1460.95 129
1461.03 119
1461.12 109
1461.21 101
1461.30 95
1461.39 92
1461.47 92
1461.56 96
1461.65 102
1461.74 110
1461.82 120
1461.91 129
1462.00 137
1462.09 142
1462.17 143
1462.26 140
1462.35 133
1462.44 124
1462.52 113
1462.61 103
1462.70 93
1462.79 85
1462.87 80
1462.96 76
1463.05 75
1463.14 74
1463.23 75
1463.31 77
1463.40 78
1463.49 78
1463.58 78
1463.66 77
1463.75 76
1463.84 75
1463.93 74
1464.01 74
1464.10 73
1464.19 72
1464.28 71
1464.37 68
1464.45 66
1464.54 62
1464.63 59
1464.72 56
1464.80 52
1464.89 48
1464.98 44
1465.07 40
1465.15 37
1465.24 34
1465.33 32
1465.42 32
1465.51 34
1465.59 39
1465.68 47
1465.77 59
1465.86 73
1465.94 89
1466.03 104
1466.12 117
1466.21 125
1466.30 128
1466.38 127
1466.47 121
1466.56 113
1466.65 105
1466.73 96
1466.82 89
1466.91 82
1467.00 75
1467.09 68
1467.17 61
1467.26 53
1467.35 45
1467.44 39
1467.52 35
1467.61 34
1467.70 34
1467.79 36
1467.88 40
1467.96 44
1468.05 48
1468.14 51
1468.23 53
1468.31 54
1468.40 54
1468.49 52
1468.58 50
1468.67 47
1468.75 45
1468.84 44
1468.93 43
1469.02 43
1469.10 44
1469.19 44
1469.28 44
1469.37 43
1469.46 41
1469.54 39
1469.63 36
1469.72 34
1469.81 33
1469.90 35
1469.98 39
1470.07 46
1470.16 54
1470.25 64
1470.33 73
1470.42 80
1470.51 85
1470.60 87
1470.69 86
1470.77 83
1470.86 78
1470.95 73
1471.04 68
1471.13 64
1471.21 62
1471.30 63
1471.39 65
1471.48 69
1471.57 75
1471.65 81
1471.74 88
1471.83 95
1471.92 100
1472.00 105
1472.09 108
1472.18 109
1472.27 108
1472.36 106
1472.44 104
1472.53 101
1472.62 99
1472.71 99
1472.80 100
1472.88 102
1472.97 104
1473.06 106
1473.15 105
1473.24 101
1473.32 94
1473.41 85
1473.50 74
1473.59 62
1473.68 52
1473.76 44
1473.85 41
1473.94 42
1474.03 47
1474.12 56
1474.20 67
1474.29 77
1474.38 86
1474.47 91
1474.56 93
1474.64 91
1474.73 88
1474.82 85
1474.91 84
1475.00 86
1475.08 89
1475.17 94
1475.26 98
1475.35 99
1475.44 95
1475.52 86
1475.61 73
1475.70 56
1475.79 37
1475.88 19
1475.96 3
1476.05 0
1476.14 0
1476.23 0
1476.32 0
1476.40 0
1476.49 0
1476.58 0
1476.67 0
1476.76 6
1476.84 15
1476.93 24
1477.02 31
1477.11 38
1477.20 43
1477.29 48
1477.37 52
1477.46 58
1477.55 63
1477.64 68
1477.73 72
1477.81 74
1477.90 74
1477.99 70
1478.08 64
1478.17 55
1478.25 45
1478.34 37
1478.43 30
1478.52 26
1478.61 25
1478.69 27
1478.78 30
1478.87 32
1478.96 32
1479.05 31
1479.14 28
1479.22 23
1479.31 17
1479.40 10
1479.49 3
1479.58 0
1479.66 0
1479.75 0
1479.84 0
1479.93 0
1480.02 0
1480.11 6
1480.19 14
1480.28 20
1480.37 25
1480.46 29
1480.55 32
1480.63 33
1480.72 34
1480.81 36
1480.90 38
1480.99 41
1481.08 46
1481.16 52
1481.25 60
1481.34 70
1481.43 83
1481.52 98
1481.60 115
1481.69 130
1481.78 144
1481.87 153
1481.96 157
1482.05 155
1482.13 149
1482.22 140
1482.31 129
1482.40 118
1482.49 109
1482.57 102
1482.66 98
1482.75 96
1482.84 96
1482.93 97
1483.02 99
1483.10 100
1483.19 100
1483.28 97
1483.37 94
1483.46 89
1483.55 84
1483.63 80
1483.72 78
1483.81 78
1483.90 80
1483.99 81
1484.08 83
1484.16 83
1484.25 83
1484.34 84
1484.43 86
1484.52 92
1484.61 102
1484.69 114
1484.78 127
1484.87 139
1484.96 148
1485.05 152
1485.13 151
1485.22 146
1485.31 138
1485.40 132
1485.49 127
1485.58 125
1485.66 125
1485.75 127
1485.84 129
1485.93 129
1486.02 128
1486.11 126
1486.19 124
1486.28 124
1486.37 127
1486.46 134
1486.55 144
1486.64 155
1486.73 164
1486.81 172
1486.90 176
1486.99 177
1487.08 176
1487.17 174
1487.26 172
1487.34 169
1487.43 165
1487.52 159
1487.61 149
1487.70 136
1487.79 121
1487.87 106
1487.96 94
1488.05 85
1488.14 82
1488.23 82
1488.32 83
1488.40 84
1488.49 83
1488.58 80
1488.67 75
1488.76 71
1488.85 68
1488.94 68
1489.02 70
1489.11 73
1489.20 77
1489.29 77
1489.38 73
1489.47 65
1489.55 54
1489.64 40
1489.73 27
1489.82 16
1489.91 8
1490.00 5
1490.08 4
1490.17 6
1490.26 7
1490.35 8
1490.44 7
1490.53 4
1490.62 1
1490.70 0
1490.79 0
1490.88 0
1490.97 0
1491.06 0
1491.15 0
1491.24 2
1491.32 5
1491.41 7
1491.50 8
1491.59 7
1491.68 5
1491.77 1
1491.85 0
1491.94 0
1492.03 0
1492.12 0
1492.21 6
1492.30 15
1492.39 24
1492.47 33
1492.56 38
1492.65 41
1492.74 41
1492.83 39
1492.92 35
1493.01 31
1493.09 27
1493.18 24
1493.27 21
1493.36 18
1493.45 17
1493.54 17
1493.63 19
1493.71 22
1493.80 27
1493.89 32
1493.98 37
1494.07 41
1494.16 43
1494.25 43
1494.33 42
1494.42 39
1494.51 35
1494.60 30
1494.69 25
1494.78 19
1494.87 14
1494.95 10
1495.04 7
1495.13 6
1495.22 8
1495.31 12
1495.40 18
1495.49 26
1495.57 34
1495.66 42
1495.75 48
1495.84 53
1495.93 55
1496.02 56
1496.11 55
1496.20 53
1496.28 51
1496.37 49
1496.46 48
1496.55 49
1496.64 50
1496.73 52
1496.82 56
1496.90 60
1496.99 64
1497.08 69
1497.17 73
1497.26 76
1497.35 77
1497.44 76
1497.53 73
1497.61 70
1497.70 66
1497.79 64
1497.88 64
1497.97 68
1498.06 75
1498.15 83
1498.23 92
1498.32 99
1498.41 104
1498.50 105
1498.59 104
1498.68 101
1498.77 95
1498.86 89
1498.94 82
1499.03 74
1499.12 67
1499.21 59
1499.30 53
1499.39 48
1499.48 45
1499.57 45
1499.65 47
1499.74 51
1499.83 56
1499.92 60
1500.01 62
1500.10 61
1500.19 59
1500.28 56
1500.36 54
1500.45 54
1500.54 56
1500.63 61
1500.72 66
1500.81 72
1500.90 76
1500.99 77
1501.07 75
1501.16 70
1501.25 63
1501.34 56
1501.43 52
1501.52 50
1501.61 51
1501.70 57
1501.78 66
1501.87 77
1501.96 88
1502.05 97
1502.14 104
1502.23 107
1502.32 107
1502.41 104
1502.50 99
1502.58 93
1502.67 88
1502.76 84
1502.85 82
1502.94 81
1503.03 82
1503.12 84
1503.21 86
1503.30 88
1503.38 87
1503.47 85
1503.56 80
1503.65 76
1503.74 71
1503.83 68
1503.92 67
1504.01 68
1504.09 70
1504.18 72
1504.27 74
1504.36 74
1504.45 73
1504.54 72
1504.63 69
1504.72 65
1504.81 60
1504.89 53
1504.98 45
1505.07 35
1505.16 26
1505.25 18
1505.34 12
1505.43 8
1505.52 7
1505.61 6
1505.70 5
1505.78 4
1505.87 2
1505.96 0
1506.05 0
1506.14 0
1506.23 2
1506.32 6
1506.41 11
1506.50 14
1506.58 15
1506.67 13
1506.76 8
1506.85 0
1506.94 0
1507.03 0
1507.12 0
1507.21 0
1507.30 0
1507.39 0
1507.47 7
1507.56 16
1507.65 24
1507.74 29
1507.83 30
1507.92 29
1508.01 25
1508.10 20
1508.19 16
1508.28 11
1508.36 7
1508.45 4
1508.54 2
1508.63 1
1508.72 2
1508.81 6
1508.90 13
1508.99 23
1509.08 35
1509.17 49
1509.25 64
1509.34 79
1509.43 94
1509.52 108
1509.61 123
1509.70 137
1509.79 150
1509.88 163
1509.97 175
1510.06 185
1510.14 192
1510.23 198
1510.32 201
1510.41 201
1510.50 199
1510.59 194
1510.68 188
1510.77 181
1510.86 175
1510.95 171
1511.04 169
1511.12 169
1511.21 170
1511.30 172
1511.39 175
1511.48 177
1511.57 178
1511.66 180
1511.75 183
1511.84 187
1511.93 192
1512.02 197
1512.10 200
1512.19 202
1512.28 201
1512.37 196
1512.46 189
1512.55 179
1512.64 169
1512.73 158
1512.82 148
1512.91 138
1513.00 130
1513.09 121
1513.17 112
1513.26 104
1513.35 95
1513.44 88
1513.53 82
1513.62 76
1513.71 71
1513.80 65
1513.89 56
1513.98 46
1514.07 34
1514.16 22
1514.24 12
1514.33 4
1514.42 1
1514.51 2
1514.60 6
1514.69 12
1514.78 18
1514.87 24
1514.96 29
1515.05 32
1515.14 35
1515.23 37
1515.31 39
1515.40 41
1515.49 43
1515.58 44
1515.67 47
1515.76 49
1515.85 51
1515.94 53
1516.03 54
1516.12 54
1516.21 53
1516.30 52
1516.39 51
1516.47 51
1516.56 53
1516.65 56
1516.74 59
1516.83 62
1516.92 64
1517.01 63
1517.10 59
1517.19 54
1517.28 47
1517.37 41
1517.46 36
1517.55 32
1517.63 27
1517.72 24
1517.81 20
1517.90 15
1517.99 11
1518.08 8
1518.17 7
1518.26 7
1518.35 9
1518.44 11
1518.53 13
1518.62 14
1518.71 14
1518.80 13
1518.89 12
1518.97 11
1519.06 11
1519.15 13
1519.24 16
1519.33 19
1519.42 21
1519.51 22
1519.60 22
1519.69 19
1519.78 15
1519.87 11
1519.96 8
1520.05 6
1520.14 6
1520.23 9
1520.31 14
1520.40 21
1520.49 28
1520.58 35
1520.67 41
1520.76 45
1520.85 47
1520.94 47
1521.03 46
1521.12 45
1521.21 46
1521.30 47
1521.39 49
1521.48 52
1521.57 54
1521.66 56
1521.74 57
1521.83 57
1521.92 55
1522.01 53
1522.10 49
1522.19 44
1522.28 39
1522.37 32
1522.46 25
1522.55 18
1522.64 11
1522.73 4
1522.82 0
1522.91 0
1523.00 0
1523.09 0
1523.18 0
1523.26 0
1523.35 1
1523.44 6
1523.53 11
1523.62 13
1523.71 13
1523.80 9
1523.89 4
1523.98 0
1524.07 0
1524.16 0
1524.25 0
1524.34 0
1524.43 2
1524.52 8
1524.61 15
1524.70 21
1524.79 25
1524.88 28
1524.96 29
1525.05 28
1525.14 26
1525.23 24
1525.32 21
1525.41 19
1525.50 19
1525.59 22
1525.68 27
1525.77 35
1525.86 45
1525.95 55
1526.04 63
1526.13 69
1526.22 71
1526.31 70
1526.40 64
1526.49 55
1526.58 45
1526.67 35
1526.75 26
1526.84 19
1526.93 16
1527.02 14
1527.11 14
1527.20 14
1527.29 13
1527.38 12
1527.47 9
1527.56 6
1527.65 4
1527.74 2
1527.83 3
1527.92 6
1528.01 10
1528.10 14
1528.19 19
1528.28 22
1528.37 24
1528.46 25
1528.55 26
1528.64 25
1528.73 25
1528.82 25
1528.90 25
1528.99 24
1529.08 24
1529.17 22
1529.26 20
1529.35 16
1529.44 11
1529.53 7
1529.62 4
1529.71 3
1529.80 6
1529.89 12
1529.98 20
1530.07 31
1530.16 41
1530.25 52
1530.34 60
1530.43 68
1530.52 75
1530.61 82
1530.70 87
1530.79 91
1530.88 93
1530.97 93
1531.06 89
1531.15 84
1531.24 76
1531.33 69
1531.41 64
1531.50 60
1531.59 59
1531.68 60
1531.77 61
1531.86 63
1531.95 63
1532.04 62
1532.13 59
1532.22 54
1532.31 49
1532.40 46
1532.49 45
1532.58 46
1532.67 48
1532.76 51
1532.85 53
1532.94 53
1533.03 51
1533.12 48
1533.21 46
1533.30 45
1533.39 46
1533.48 49
1533.57 51
1533.66 51
1533.75 48
1533.84 42
1533.93 35
1534.02 26
1534.11 20
1534.20 15
1534.29 13
1534.38 11
1534.47 9
1534.56 5
1534.65 0
1534.73 0
1534.82 0
1534.91 0
1535.00 0
1535.09 0
1535.18 0
1535.27 6
1535.36 26
1535.45 49
1535.54 71
1535.63 91
1535.72 107
1535.81 119
1535.90 127
1535.99 132
1536.08 135
1536.17 137
1536.26 139
1536.35 141
1536.44 141
1536.53 141
1536.62 139
1536.71 137
1536.80 134
1536.89 132
1536.98 132
1537.07 133
1537.16 137
1537.25 144
1537.34 154
1537.43 165
1537.52 178
1537.61 189
1537.70 199
1537.79 207
1537.88 211
1537.97 214
1538.06 214
1538.15 214
1538.24 213
1538.33 212
1538.42 212
1538.51 212
1538.60 211
1538.69 210
1538.78 209
1538.87 206
1538.96 204
1539.05 201
1539.14 199
1539.23 197
1539.32 194
1539.41 192
1539.50 189
1539.59 186
1539.68 183
1539.77 181
1539.86 178
1539.95 175
1540.04 171
1540.13 166
1540.22 158
1540.31 149
1540.40 140
1540.49 132
1540.58 127
1540.67 124
1540.76 123
1540.85 123
1540.94 123
1541.03 121
1541.12 118
1541.21 113
1541.30 108
1541.39 104
1541.48 101
1541.57 99
1541.66 99
1541.75 99
1541.84 97
1541.93 95
1542.02 92
1542.11 89
1542.20 86
1542.29 86
1542.38 87
1542.47 91
1542.56 96
1542.65 100
1542.74 103
1542.83 102
1542.92 98
1543.01 91
1543.10 83
1543.19 75
1543.28 69
1543.37 67
1543.46 67
1543.55 71
1543.64 77
1543.73 84
1543.82 92
1543.91 101
1544.00 110
1544.09 119
1544.18 129
1544.27 140
1544.36 151
1544.45 162
1544.54 172
1544.63 182
1544.72 190
1544.81 196
1544.90 202
1544.99 206
1545.08 210
1545.17 214
1545.26 217
1545.35 219
1545.44 221
1545.53 221
1545.62 220
1545.71 218
1545.80 216
1545.89 214
1545.98 212
1546.07 210
1546.16 208
1546.25 206
1546.34 203
1546.43 199
1546.52 195
1546.61 189
1546.70 184
1546.79 177
1546.88 171
1546.97 166
1547.06 163
1547.15 161
1547.24 163
1547.33 166
1547.42 170
1547.51 175
1547.60 180
1547.69 183
1547.78 184
1547.87 183
1547.96 180
1548.05 174
1548.14 168
1548.23 160
1548.32 153
1548.41 149
1548.50 148
1548.59 152
1548.68 160
1548.77 172
1548.86 185
1548.95 198
1549.04 207
1549.13 214
1549.22 216
1549.31 214
1549.40 210
1549.49 204
1549.58 196
1549.67 185
1549.76 172
1549.86 156
1549.95 138
1550.04 119
1550.13 100
1550.22 83
1550.31 68
1550.40 57
1550.49 49
1550.58 43
1550.67 38
1550.76 35
1550.85 32
1550.94 29
1551.03 25
1551.12 21
1551.21 15
1551.30 9
1551.39 2
1551.48 0
1551.57 0
1551.66 0
1551.75 0
1551.84 0
1551.93 0
1552.02 0
1552.11 0
1552.20 5
1552.29 9
1552.38 10
1552.47 11
1552.56 12
1552.65 13
1552.74 14
1552.83 16
1552.92 19
1553.01 22
1553.10 24
1553.19 26
1553.29 27
1553.38 28
1553.47 28
1553.56 26
1553.65 23
1553.74 20
1553.83 16
1553.92 13
1554.01 12
1554.10 14
1554.19 21
1554.28 31
1554.37 43
1554.46 55
1554.55 65
1554.64 72
1554.73 75
1554.82 76
1554.91 76
1555.00 77
1555.09 80
1555.18 88
1555.27 98
1555.36 112
1555.45 126
1555.54 139
1555.63 147
1555.72 150
1555.82 146
1555.91 136
1556.00 120
1556.09 102
1556.18 83
1556.27 69
1556.36 60
1556.45 59
1556.54 63
1556.63 71
1556.72 81
1556.81 89
1556.90 95
1556.99 97
1557.08 97
1557.17 97
1557.26 97
1557.35 98
1557.44 100
1557.53 104
1557.62 107
1557.71 109
1557.80 109
1557.90 108
1557.99 107
1558.08 105
1558.17 106
1558.26 109
1558.35 115
1558.44 124
1558.53 136
1558.62 149
1558.71 160
1558.80 168
1558.89 172
1558.98 170
1559.07 163
1559.16 152
1559.25 140
1559.34 127
1559.43 116
1559.52 108
1559.61 101
1559.70 97
1559.80 94
1559.89 92
1559.98 91
1560.07 92
1560.16 95
1560.25 101
1560.34 109
1560.43 119
1560.52 129
1560.61 140
1560.70 148
1560.79 153
1560.88 156
1560.97 156
1561.06 155
1561.15 152
1561.24 149
1561.33 146
1561.42 144
1561.52 141
1561.61 139
1561.70 136
1561.79 133
1561.88 129
1561.97 125
1562.06 121
1562.15 119
1562.24 120
1562.33 123
1562.42 130
1562.51 139
1562.60 149
1562.69 161
1562.78 171
1562.87 180
1562.96 186
1563.06 189
1563.15 189
1563.24 187
1563.33 183
1563.42 179
1563.51 178
1563.60 178
1563.69 181
1563.78 186
1563.87 192
1563.96 198
1564.05 201
1564.14 202
1564.23 202
1564.32 202
1564.41 202
1564.51 206
1564.60 214
1564.69 227
1564.78 244
1564.87 265
1564.96 288
1565.05 311
1565.14 335
1565.23 357
1565.32 376
1565.41 393
1565.50 406
1565.59 417
1565.68 426
1565.77 434
1565.87 442
1565.96 450
1566.05 458
1566.14 464
1566.23 467
1566.32 468
1566.41 465
1566.50 461
1566.59 457
1566.68 453
1566.77 452
1566.86 454
1566.95 458
1567.04 464
1567.14 468
1567.23 470
1567.32 471
1567.41 470
1567.50 469
1567.59 470
1567.68 476
1567.77 487
1567.86 504
1567.95 525
1568.04 547
1568.13 569
1568.22 587
1568.31 602
1568.41 613
1568.50 620
1568.59 627
1568.68 632
1568.77 636
1568.86 638
1568.95 638
1569.04 635
1569.13 629
1569.22 621
1569.31 612
1569.40 604
1569.49 599
1569.59 596
1569.68 594
1569.77 593
1569.86 590
1569.95 584
1570.04 575
1570.13 562
1570.22 549
1570.31 536
1570.40 526
1570.49 520
1570.58 519
1570.68 525
1570.77 535
1570.86 547
1570.95 559
1571.04 568
1571.13 571
1571.22 567
1571.31 559
1571.40 546
1571.49 532
1571.58 521
1571.67 513
1571.77 509
1571.86 508
1571.95 508
1572.04 509
1572.13 507
1572.22 503
1572.31 496
1572.40 486
1572.49 473
1572.58 459
1572.67 443
1572.77 426
1572.86 408
1572.95 390
1573.04 373
1573.13 356
1573.22 342
1573.31 330
1573.40 323
1573.49 319
1573.58 319
1573.67 320
1573.76 322
1573.86 323
1573.95 321
1574.04 315
1574.13 304
1574.22 289
1574.31 273
1574.40 257
1574.49 242
1574.58 231
1574.67 223
1574.77 219
1574.86 219
1574.95 220
1575.04 223
1575.13 228
1575.22 233
1575.31 237
1575.40 239
1575.49 239
1575.58 235
1575.67 227
1575.77 215
1575.86 201
1575.95 186
1576.04 171
1576.13 159
1576.22 149
1576.31 144
1576.40 142
1576.49 143
1576.58 146
1576.68 152
1576.77 158
1576.86 164
1576.95 171
1577.04 176
1577.13 181
1577.22 184
1577.31 186
1577.40 186
1577.49 185
1577.59 184
1577.68 182
1577.77 180
1577.86 178
1577.95 177
1578.04 177
1578.13 176
1578.22 175
1578.31 174
1578.40 173
1578.50 172
1578.59 171
1578.68 172
1578.77 175
1578.86 179
1578.95 183
1579.04 188
1579.13 192
1579.22 194
1579.32 194
1579.41 193
1579.50 191
1579.59 190
1579.68 190
1579.77 191
1579.86 193
1579.95 196
1580.04 198
1580.14 198
1580.23 196
1580.32 193
1580.41 190
1580.50 188
1580.59 186
1580.68 185
1580.77 183
1580.86 182
1580.96 181
1581.05 178
1581.14 176
1581.23 175
1581.32 175
1581.41 176
1581.50 177
1581.59 178
1581.68 178
1581.78 177
1581.87 175
1581.96 172
1582.05 169
1582.14 168
1582.23 168
1582.32 170
1582.41 174
1582.50 180
1582.60 187
1582.69 195
1582.78 201
1582.87 206
1582.96 208
1583.05 206
1583.14 199
1583.23 188
1583.33 173
1583.42 157
1583.51 141
1583.60 129
1583.69 121
1583.78 119
1583.87 122
1583.96 129
1584.06 138
1584.15 148
1584.24 157
1584.33 164
1584.42 167
1584.51 166
1584.60 163
1584.69 157
1584.78 149
1584.88 141
1584.97 133
1585.06 125
1585.15 118
1585.24 110
1585.33 102
1585.42 95
1585.51 88
1585.61 82
1585.70 77
1585.79 73
1585.88 70
1585.97 67
1586.06 64
1586.15 60
1586.24 57
1586.34 55
1586.43 57
1586.52 61
1586.61 69
1586.70 79
1586.79 91
1586.88 102
1586.98 110
1587.07 115
1587.16 117
1587.25 116
1587.34 113
1587.43 111
1587.52 109
1587.61 109
1587.71 110
1587.80 111
1587.89 111
1587.98 109
1588.07 105
1588.16 100
1588.25 94
1588.34 87
1588.44 80
1588.53 73
1588.62 66
1588.71 61
1588.80 56
1588.89 52
1588.98 49
1589.08 48
1589.17 48
1589.26 51
1589.35 54
1589.44 57
1589.53 58
1589.62 57
1589.72 52
1589.81 42
1589.90 29
1589.99 16
1590.08 3
1590.17 0
1590.26 0
1590.35 0
1590.45 0
1590.54 0
1590.63 1
1590.72 5
1590.81 7
1590.90 6
1590.99 5
1591.09 4
1591.18 3
1591.27 3
1591.36 3
1591.45 3
1591.54 4
1591.63 5
1591.73 6
1591.82 8
1591.91 11
1592.00 16
1592.09 21
1592.18 27
1592.27 31
1592.37 35
1592.46 39
1592.55 42
1592.64 46
1592.73 50
1592.82 54
1592.91 58
1593.01 61
1593.10 60
1593.19 56
1593.28 48
1593.37 36
1593.46 23
1593.56 9
1593.65 0
1593.74 0
1593.83 0
1593.92 0
1594.01 0
1594.10 11
1594.20 26
1594.29 41
1594.38 53
1594.47 62
1594.56 66
1594.65 67
1594.74 65
1594.84 62
1594.93 60
1595.02 57
1595.11 53
1595.20 49
1595.29 45
1595.39 39
1595.48 34
1595.57 31
1595.66 29
1595.75 29
1595.84 32
1595.93 36
1596.03 41
1596.12 45
1596.21 47
1596.30 48
1596.39 48
1596.48 46
1596.58 43
1596.67 40
1596.76 36
1596.85 32
1596.94 27
1597.03 22
1597.13 18
1597.22 14
1597.31 11
1597.40 10
1597.49 10
1597.58 13
1597.67 16
1597.77 19
1597.86 21
1597.95 21
1598.04 19
1598.13 15
1598.22 10
1598.32 5
1598.41 1
1598.50 0
1598.59 1
1598.68 3
1598.77 6
1598.87 9
1598.96 9
1599.05 7
1599.14 2
1599.23 0
1599.32 0
1599.42 0
1599.51 0
1599.60 0
1599.69 7
1599.78 22
1599.87 39
1599.97 54
1600.06 67
1600.15 74
1600.24 77
1600.33 74
1600.42 68
1600.52 58
1600.61 46
1600.70 33
1600.79 21
1600.88 10
1600.97 1
1601.07 0
1601.16 0
1601.25 0
1601.34 3
1601.43 11
1601.52 19
1601.62 25
1601.71 29
1601.80 30
1601.89 28
1601.98 24
1602.07 19
1602.17 14
1602.26 8
1602.35 2
1602.44 0
1602.53 0
1602.63 0
1602.72 0
1602.81 0
1602.90 5
1602.99 18
1603.08 33
1603.18 49
1603.27 65
1603.36 79
1603.45 90
1603.54 97
1603.63 99
1603.73 98
1603.82 93
1603.91 85
1604.00 77
1604.09 70
1604.19 65
1604.28 64
1604.37 66
1604.46 73
1604.55 81
1604.64 91
1604.74 99
1604.83 105
1604.92 107
1605.01 105
1605.10 99
1605.19 92
1605.29 85
1605.38 81
1605.47 79
1605.56 79
1605.65 82
1605.75 84
1605.84 86
1605.93 84
1606.02 80
1606.11 74
1606.21 66
1606.30 59
1606.39 53
1606.48 49
1606.57 47
1606.66 47
1606.76 48
1606.85 50
1606.94 54
1607.03 59
1607.12 66
1607.22 76
1607.31 90
1607.40 108
1607.49 127
1607.58 145
1607.67 162
1607.77 176
1607.86 186
1607.95 192
1608.04 195
1608.13 198
1608.23 199
1608.32 201
1608.41 202
1608.50 202
1608.59 200
1608.69 197
1608.78 190
1608.87 182
1608.96 172
1609.05 161
1609.15 151
1609.24 143
1609.33 138
1609.42 136
1609.51 138
1609.61 143
1609.70 149
1609.79 153
1609.88 154
1609.97 150
1610.06 141
1610.16 128
1610.25 113
1610.34 99
1610.43 87
1610.52 81
1610.62 80
1610.71 83
1610.80 89
1610.89 95
1610.98 99
1611.08 101
1611.17 100
1611.26 97
1611.35 95
1611.44 94
1611.54 96
1611.63 100
1611.72 106
1611.81 110
1611.90 112
1612.00 111
1612.09 106
1612.18 100
1612.27 94
1612.36 91
1612.46 94
1612.55 104
1612.64 120
1612.73 139
1612.82 159
1612.92 176
1613.01 189
1613.10 196
1613.19 198
1613.29 195
1613.38 191
1613.47 186
1613.56 183
1613.65 181
1613.75 181
1613.84 182
1613.93 184
1614.02 185
1614.11 186
1614.21 187
1614.30 188
1614.39 187
1614.48 186
1614.57 185
1614.67 183
1614.76 180
1614.85 176
1614.94 173
1615.03 170
1615.13 168
1615.22 167
1615.31 168
1615.40 172
1615.49 179
1615.59 189
1615.68 202
1615.77 218
1615.86 234
1615.96 248
1616.05 259
1616.14 264
1616.23 264
1616.32 258
1616.42 247
1616.51 233
1616.60 218
1616.69 203
1616.78 189
1616.88 176
1616.97 164
1617.06 152
1617.15 139
1617.25 126
1617.34 113
1617.43 100
1617.52 88
1617.61 79
1617.71 73
1617.80 72
1617.89 74
1617.98 80
1618.08 87
1618.17 96
1618.26 103
1618.35 110
1618.44 116
1618.54 122
1618.63 129
1618.72 138
1618.81 148
1618.90 159
1619.00 168
1619.09 174
1619.18 177
1619.27 176
1619.37 171
1619.46 163
1619.55 153
1619.64 142
1619.73 132
1619.83 124
1619.92 117
1620.01 115
1620.10 116
1620.20 121
1620.29 129
1620.38 136
1620.47 143
1620.57 145
1620.66 143
1620.75 137
1620.84 129
1620.93 120
1621.03 115
1621.12 114
1621.21 118
1621.30 126
1621.40 137
1621.49 149
1621.58 160
1621.67 168
1621.76 172
1621.86 173
1621.95 171
1622.04 166
1622.13 160
1622.23 155
1622.32 150
1622.41 146
1622.50 143
1622.60 141
1622.69 140
1622.78 138
1622.87 136
1622.96 133
1623.06 129
1623.15 126
1623.24 123
1623.33 119
1623.43 115
1623.52 111
1623.61 105
1623.70 100
1623.80 94
1623.89 90
1623.98 88
1624.07 89
1624.17 92
1624.26 97
1624.35 100
1624.44 102
1624.53 99
1624.63 93
1624.72 83
1624.81 72
1624.90 61
1625.00 52
1625.09 45
1625.18 42
1625.27 43
1625.37 46
1625.46 52
1625.55 59
1625.64 66
1625.74 74
1625.83 82
1625.92 88
1626.01 93
1626.11 95
1626.20 96
1626.29 95
1626.38 93
1626.47 90
1626.57 86
1626.66 80
1626.75 73
1626.84 65
1626.94 54
1627.03 42
1627.12 28
1627.21 14
1627.31 1
1627.40 0
1627.49 0
1627.58 0
1627.68 0
1627.77 0
1627.86 10
1627.95 26
1628.05 42
1628.14 56
1628.23 65
1628.32 70
1628.42 70
1628.51 65
1628.60 57
1628.69 47
1628.79 35
1628.88 24
1628.97 14
1629.06 8
1629.16 4
1629.25 3
1629.34 5
1629.43 7
1629.53 9
1629.62 10
1629.71 9
1629.80 6
1629.90 1
1629.99 0
1630.08 0
1630.17 0
1630.27 0
1630.36 0
1630.45 0
1630.54 0
1630.64 2
1630.73 7
1630.82 11
1630.91 14
1631.01 16
1631.10 20
1631.19 25
1631.28 32
1631.38 40
1631.47 50
1631.56 61
1631.65 71
1631.75 80
1631.84 86
1631.93 90
1632.03 92
1632.12 91
1632.21 89
1632.30 85
1632.40 80
1632.49 74
1632.58 68
1632.67 61
1632.77 53
1632.86 43
1632.95 33
1633.04 22
1633.14 11
1633.23 2
1633.32 0
1633.41 0
1633.51 0
1633.60 0
1633.69 0
1633.78 0
1633.88 0
1633.97 2
1634.06 5
1634.16 10
1634.25 15
1634.34 22
1634.43 29
1634.53 37
1634.62 47
1634.71 60
1634.80 75
1634.90 92
1634.99 110
1635.08 127
1635.17 141
1635.27 151
1635.36 155
1635.45 154
1635.55 148
1635.64 139
1635.73 129
1635.82 119
1635.92 110
1636.01 103
1636.10 98
1636.19 96
1636.29 94
1636.38 93
1636.47 90
1636.56 85
1636.66 78
1636.75 71
1636.84 64
1636.94 60
1637.03 60
1637.12 63
1637.21 70
1637.31 77
1637.40 82
1637.49 83
1637.58 80
1637.68 73
1637.77 61
1637.86 48
1637.96 34
1638.05 22
1638.14 14
1638.23 9
1638.33 9
1638.42 12
1638.51 18
1638.61 27
1638.70 36
1638.79 44
1638.88 51
1638.98 57
1639.07 61
1639.16 62
1639.25 62
1639.35 60
1639.44 56
1639.53 51
1639.63 46
1639.72 41
1639.81 37
1639.90 34
1640.00 32
1640.09 32
1640.18 35
1640.28 40
1640.37 47
1640.46 56
1640.55 65
1640.65 75
1640.74 84
1640.83 91
1640.93 96
1641.02 98
1641.11 98
1641.20 98
1641.30 98
1641.39 99
1641.48 103
1641.58 109
1641.67 116
1641.76 124
1641.85 130
1641.95 133
1642.04 133
1642.13 131
1642.23 127
1642.32 122
1642.41 119
1642.50 116
1642.60 113
1642.69 111
1642.78 108
1642.88 104
1642.97 99
1643.06 95
1643.15 92
1643.25 91
1643.34 92
1643.43 94
1643.53 97
1643.62 101
1643.71 104
1643.80 105
1643.90 105
1643.99 103
1644.08 98
1644.18 92
1644.27 83
1644.36 75
1644.45 66
1644.55 58
1644.64 52
1644.73 47
1644.83 44
1644.92 41
1645.01 37
1645.11 31
1645.20 24
1645.29 15
1645.38 6
1645.48 0
1645.57 0
1645.66 0
1645.76 3
1645.85 17
1645.94 34
1646.03 54
1646.13 73
1646.22 87
1646.31 96
1646.41 98
1646.50 95
1646.59 88
1646.69 81
1646.78 74
1646.87 70
1646.96 70
1647.06 73
1647.15 76
1647.24 80
1647.34 83
1647.43 84
1647.52 83
1647.62 80
1647.71 76
1647.80 72
1647.90 68
1647.99 65
1648.08 62
1648.17 60
1648.27 58
1648.36 57
1648.45 56
1648.55 55
1648.64 55
1648.73 55
1648.83 52
1648.92 48
1649.01 41
1649.10 31
1649.20 20
1649.29 9
1649.38 0
1649.48 0
1649.57 0
1649.66 0
1649.76 0
1649.85 0
1649.94 0
1650.04 0
1650.13 0
1650.22 0
1650.31 8
1650.41 18
1650.50 31
1650.59 45
1650.69 58
1650.78 68
1650.87 76
1650.97 80
1651.06 82
1651.15 82
1651.25 83
1651.34 84
1651.43 87
1651.53 92
1651.62 97
1651.71 103
1651.80 108
1651.90 113
1651.99 117
1652.08 119
1652.18 120
1652.27 119
1652.36 117
1652.46 115
1652.55 112
1652.64 109
1652.74 107
1652.83 106
1652.92 106
1653.02 108
1653.11 111
1653.20 115
1653.30 120
1653.39 122
1653.48 122
1653.57 116
1653.67 107
1653.76 94
1653.85 78
1653.95 63
1654.04 49
1654.13 38
1654.23 31
1654.32 27
1654.41 27
1654.51 29
1654.60 33
1654.69 37
1654.79 41
1654.88 43
1654.97 45
1655.07 44
1655.16 43
1655.25 41
1655.35 40
1655.44 39
1655.53 40
1655.63 42
1655.72 46
1655.81 50
1655.91 54
1656.00 57
1656.09 57
1656.19 52
1656.28 44
1656.37 33
1656.47 19
1656.56 5
1656.65 0
1656.74 0
1656.84 0
1656.93 0
1657.02 0
1657.12 0
1657.21 0
1657.30 1
1657.40 5
1657.49 9
1657.58 12
1657.68 15
1657.77 18
1657.86 20
1657.96 23
1658.05 26
1658.14 29
1658.24 32
1658.33 35
1658.42 39
1658.52 41
1658.61 40
1658.70 38
1658.80 32
1658.89 24
1658.98 15
1659.08 6
1659.17 0
1659.26 0
1659.36 0
1659.45 0
1659.54 4
1659.64 13
1659.73 25
1659.82 39
1659.92 53
1660.01 69
1660.10 87
1660.20 107
1660.29 127
1660.38 146
1660.48 164
1660.57 179
1660.67 190
1660.76 198
1660.85 203
1660.95 205
1661.04 208
1661.13 210
1661.23 212
1661.32 214
1661.41 214
1661.51 214
1661.60 212
1661.69 210
1661.79 209
1661.88 208
1661.97 208
1662.07 208
1662.16 207
1662.25 203
1662.35 196
1662.44 185
1662.53 172
1662.63 158
1662.72 145
1662.81 136
1662.91 131
1663.00 130
1663.09 134
1663.19 140
1663.28 148
1663.37 155
1663.47 161
1663.56 165
1663.65 167
1663.75 166
1663.84 162
1663.94 155
1664.03 144
1664.12 130
1664.22 113
1664.31 95
1664.40 78
1664.50 65
1664.59 59
1664.68 59
1664.78 64
1664.87 73
1664.96 82
1665.06 88
1665.15 88
1665.24 82
1665.34 70
1665.43 56
1665.52 43
1665.62 34
1665.71 31
1665.81 34
1665.90 42
1665.99 52
1666.09 60
1666.18 66
1666.27 66
1666.37 60
1666.46 50
1666.55 38
1666.65 24
1666.74 12
1666.83 3
1666.93 0
1667.02 0
1667.12 0
1667.21 6
1667.30 13
1667.40 22
1667.49 31
1667.58 41
1667.68 50
1667.77 59
1667.86 66
1667.96 71
1668.05 75
1668.14 78
1668.24 80
1668.33 83
1668.43 88
1668.52 94
1668.61 102
1668.71 110
1668.80 116
1668.89 119
1668.99 118
1669.08 113
1669.17 104
1669.27 93
1669.36 82
1669.46 71
1669.55 62
1669.64 57
1669.74 56
1669.83 60
1669.92 68
1670.02 78
1670.11 89
1670.20 98
1670.30 104
1670.39 104
1670.49 99
1670.58 90
1670.67 76
1670.77 62
1670.86 49
1670.95 37
1671.05 28
1671.14 23
1671.24 22
1671.33 23
1671.42 28
1671.52 34
1671.61 41
1671.70 49
1671.80 57
1671.89 64
1671.98 70
1672.08 75
1672.17 81
1672.27 86
1672.36 90
1672.45 92
1672.55 93
1672.64 91
1672.73 87
1672.83 81
1672.92 74
1673.02 67
1673.11 62
1673.20 60
1673.30 58
1673.39 58
1673.48 58
1673.58 58
1673.67 59
1673.77 61
1673.86 64
1673.95 69
1674.05 76
1674.14 84
1674.23 91
1674.33 97
1674.42 102
1674.52 104
1674.61 103
1674.70 100
1674.80 95
1674.89 88
1674.98 80
1675.08 71
1675.17 62
1675.27 53
1675.36 43
1675.45 33
1675.55 21
1675.64 8
1675.74 0
1675.83 0
1675.92 0
1676.02 0
1676.11 0
1676.20 0
1676.30 8
1676.39 28
1676.49 48
1676.58 65
1676.67 77
1676.77 81
1676.86 79
1676.95 72
1677.05 61
1677.14 49
1677.24 37
1677.33 28
1677.42 22
1677.52 20
1677.61 20
1677.71 22
1677.80 24
1677.89 25
1677.99 23
1678.08 19
1678.18 14
1678.27 7
1678.36 1
1678.46 0
1678.55 0
1678.64 0
1678.74 0
1678.83 0
1678.93 0
1679.02 5
1679.11 14
1679.21 26
1679.30 38
1679.40 51
1679.49 62
1679.58 69
1679.68 71
1679.77 68
1679.87 60
1679.96 50
1680.05 41
1680.15 34
1680.24 30
1680.34 31
1680.43 34
1680.52 40
1680.62 46
1680.71 52
1680.80 59
1680.90 66
1680.99 73
1681.09 80
1681.18 88
1681.27 95
1681.37 101
1681.46 105
1681.56 106
1681.65 105
1681.74 102
1681.84 97
1681.93 92
1682.03 89
1682.12 87
1682.21 87
1682.31 88
1682.40 91
1682.50 92
1682.59 90
1682.68 84
1682.78 74
1682.87 60
1682.97 44
1683.06 29
1683.15 16
1683.25 6
1683.34 2
1683.44 4
1683.53 9
1683.62 18
1683.72 29
1683.81 41
1683.91 52
1684.00 63
1684.09 72
1684.19 80
1684.28 86
1684.38 91
1684.47 96
1684.57 103
1684.66 110
1684.75 119
1684.85 128
1684.94 138
1685.04 145
1685.13 149
1685.22 148
1685.32 143
1685.41 134
1685.51 123
1685.60 110
1685.69 98
1685.79 88
1685.88 79
1685.98 74
1686.07 71
1686.16 70
1686.26 73
1686.35 78
1686.45 87
1686.54 97
1686.64 108
1686.73 119
1686.82 128
1686.92 134
1687.01 136
1687.11 133
1687.20 125
1687.29 114
1687.39 100
1687.48 86
1687.58 72
1687.67 62
1687.76 54
1687.86 48
1687.95 44
1688.05 40
1688.14 38
1688.24 35
1688.33 34
1688.42 34
1688.52 37
1688.61 43
1688.71 50
1688.80 58
1688.89 65
1688.99 69
1689.08 71
1689.18 68
1689.27 63
1689.37 56
1689.46 47
1689.55 38
1689.65 28
1689.74 18
1689.84 8
1689.93 0
1690.03 0
1690.12 0
1690.21 0
1690.31 0
1690.40 0
1690.50 0
1690.59 0
1690.68 2
1690.78 15
1690.87 29
1690.97 42
1691.06 55
1691.16 67
1691.25 79
1691.34 90
1691.44 102
1691.53 112
1691.63 122
1691.72 130
1691.82 136
1691.91 138
1692.00 138
1692.10 134
1692.19 128
1692.29 120
1692.38 112
1692.48 104
1692.57 98
1692.66 95
1692.76 95
1692.85 100
1692.95 107
1693.04 114
1693.14 121
1693.23 125
1693.32 125
1693.42 122
1693.51 115
1693.61 107
1693.70 98
1693.80 89
1693.89 81
1693.98 72
1694.08 65
1694.17 58
1694.27 52
1694.36 47
1694.46 44
1694.55 43
1694.64 46
1694.74 51
1694.83 58
1694.93 66
1695.02 75
1695.12 82
1695.21 88
1695.31 93
1695.40 96
1695.49 98
1695.59 98
1695.68 98
1695.78 97
1695.87 95
1695.97 90
1696.06 84
1696.15 74
1696.25 63
1696.34 49
1696.44 35
1696.53 20
1696.63 7
1696.72 0
1696.82 0
1696.91 0
1697.00 0
1697.10 0
1697.19 0
1697.29 0
1697.38 0
1697.48 9
1697.57 18
1697.67 24
1697.76 26
1697.85 24
1697.95 20
1698.04 17
1698.14 16
1698.23 20
1698.33 29
1698.42 43
1698.51 61
1698.61 80
1698.70 98
1698.80 114
1698.89 125
1698.99 132
1699.08 133
1699.18 130
1699.27 123
1699.37 115
1699.46 105
1699.55 97
1699.65 91
1699.74 89
1699.84 90
1699.93 93
1700.03 98
1700.12 104
1700.22 109
1700.31 112
1700.40 114
1700.50 115
1700.59 115
1700.69 115
1700.78 115
1700.88 114
1700.97 113
1701.07 110
1701.16 106
1701.26 100
1701.35 93
1701.44 86
1701.54 79
1701.63 74
1701.73 69
1701.82 65
1701.92 62
1702.01 59
1702.11 58
1702.20 57
1702.30 57
1702.39 58
1702.48 61
1702.58 64
1702.67 68
1702.77 70
1702.86 70
1702.96 68
1703.05 65
1703.15 61
1703.24 55
1703.34 50
1703.43 46
1703.52 41
1703.62 36
1703.71 29
1703.81 22
1703.90 15
1704.00 8
1704.09 2
1704.19 0
1704.28 0
1704.38 3
1704.47 8
1704.57 15
1704.66 23
1704.75 30
1704.85 36
1704.94 41
1705.04 43
1705.13 45
1705.23 44
1705.32 42
1705.42 40
1705.51 39
1705.61 40
1705.70 43
1705.80 50
1705.89 59
1705.98 69
1706.08 79
1706.17 86
1706.27 90
1706.36 90
1706.46 86
1706.55 79
1706.65 73
1706.74 67
1706.84 64
1706.93 64
1707.03 67
1707.12 74
1707.22 84
1707.31 95
1707.40 108
1707.50 123
1707.59 139
1707.69 156
1707.78 172
1707.88 188
1707.97 202
1708.07 214
1708.16 221
1708.26 224
1708.35 221
1708.45 215
1708.54 205
1708.64 193
1708.73 180
1708.83 169
1708.92 159
1709.02 152
1709.11 147
1709.20 146
1709.30 146
1709.39 148
1709.49 151
1709.58 154
1709.68 156
1709.77 157
1709.87 156
1709.96 154
1710.06 150
1710.15 145
1710.25 141
1710.34 137
1710.44 134
1710.53 132
1710.63 131
1710.72 129
1710.82 127
1710.91 125
1711.01 124
1711.10 124
1711.19 125
1711.29 128
1711.38 133
1711.48 138
1711.57 141
1711.67 142
1711.76 140
1711.86 136
1711.95 130
1712.05 123
1712.14 117
1712.24 111
1712.33 106
1712.43 101
1712.52 95
1712.62 88
1712.71 80
1712.81 72
1712.90 65
1713.00 60
1713.09 57
1713.19 58
1713.28 61
1713.38 65
1713.47 69
1713.57 72
1713.66 73
1713.76 75
1713.85 77
1713.95 82
1714.04 89
1714.13 99
1714.23 110
1714.32 120
1714.42 128
1714.51 135
1714.61 139
1714.70 142
1714.80 145
1714.89 149
1714.99 154
1715.08 158
1715.18 160
1715.27 156
1715.37 145
1715.46 128
1715.56 105
1715.65 81
1715.75 57
1715.84 38
1715.94 25
1716.03 17
1716.13 15
1716.22 15
1716.32 16
1716.41 17
1716.51 17
1716.60 18
1716.70 19
1716.79 23
1716.89 29
1716.98 36
1717.08 43
1717.17 51
1717.27 58
1717.36 65
1717.46 73
1717.55 81
1717.65 91
1717.74 100
1717.84 109
1717.93 117
1718.03 122
1718.12 124
1718.22 125
1718.31 124
1718.41 121
1718.50 117
1718.60 112
1718.69 108
1718.79 103
1718.88 101
1718.98 100
1719.07 101
1719.17 104
1719.26 107
1719.36 109
1719.45 109
1719.55 105
1719.64 97
1719.74 85
1719.83 71
1719.93 57
1720.02 44
1720.12 34
1720.21 28
1720.31 26
1720.40 27
1720.50 31
1720.59 35
1720.69 40
1720.78 45
1720.88 48
1720.97 49
1721.07 49
1721.16 46
1721.26 41
1721.35 34
1721.45 27
1721.54 20
1721.64 13
1721.73 7
1721.83 2
1721.92 0
1722.02 0
1722.11 0
1722.21 0
1722.30 0
1722.40 0
1722.49 0
1722.59 0
1722.69 1
1722.78 12
1722.88 27
1722.97 45
1723.07 65
1723.16 86
1723.26 106
1723.35 122
1723.45 133
1723.54 139
1723.64 141
1723.73 140
1723.83 137
1723.92 135
1724.02 135
1724.11 137
1724.21 143
1724.30 151
1724.40 161
1724.49 172
1724.59 183
1724.68 193
1724.78 199
1724.87 202
1724.97 201
1725.06 196
1725.16 186
1725.25 175
1725.35 162
1725.44 150
1725.54 140
1725.64 131
1725.73 125
1725.83 122
1725.92 120
1726.02 120
1726.11 121
1726.21 123
1726.30 124
1726.40 126
1726.49 128
1726.59 129
1726.68 130
1726.78 132
1726.87 134
1726.97 135
1727.06 134
1727.16 132
1727.25 127
1727.35 121
1727.44 115
1727.54 109
1727.63 105
1727.73 103
1727.83 103
1727.92 104
1728.02 107
1728.11 109
1728.21 112
1728.30 115
1728.40 120
1728.49 127
1728.59 136
1728.68 145
1728.78 155
1728.87 162
1728.97 168
1729.06 173
1729.16 176
1729.25 179
1729.35 182
1729.45 184
1729.54 185
1729.64 182
1729.73 176
1729.83 166
1729.92 154
1730.02 143
1730.11 134
1730.21 130
1730.30 132
1730.40 138
1730.49 147
1730.59 155
1730.68 160
1730.78 160
1730.88 155
1730.97 145
1731.07 132
1731.16 119
1731.26 109
1731.35 104
1731.45 103
1731.54 107
1731.64 113
1731.73 120
1731.83 126
1731.92 128
1732.02 127
1732.11 121
1732.21 112
1732.31 102
1732.40 92
1732.50 84
1732.59 80
1732.69 80
1732.78 85
1732.88 94
1732.97 105
1733.07 115
1733.16 123
1733.26 127
1733.35 126
1733.45 123
1733.55 118
1733.64 114
1733.74 112
1733.83 111
1733.93 113
1734.02 116
1734.12 118
1734.21 119
1734.31 118
1734.40 115
1734.50 111
1734.60 107
1734.69 103
1734.79 100
1734.88 99
1734.98 100
1735.07 103
1735.17 107
1735.26 113
1735.36 119
1735.45 124
1735.55 127
1735.65 129
1735.74 127
1735.84 122
1735.93 114
1736.03 103
1736.12 91
1736.22 78
1736.31 67
1736.41 59
1736.50 56
1736.60 58
1736.70 66
1736.79 79
1736.89 93
1736.98 108
1737.08 121
1737.17 129
1737.27 132
1737.36 128
1737.46 121
1737.56 111
1737.65 102
1737.75 94
1737.84 91
1737.94 91
1738.03 94
1738.13 101
1738.22 107
1738.32 114
1738.42 119
1738.51 123
1738.61 126
1738.70 128
1738.80 130
1738.89 131
1738.99 131
1739.08 129
1739.18 124
1739.28 117
1739.37 108
1739.47 98
1739.56 90
1739.66 84
1739.75 81
1739.85 81
1739.94 83
1740.04 87
1740.14 90
1740.23 94
1740.33 96
1740.42 97
1740.52 98
1740.61 99
1740.71 100
1740.81 102
1740.90 106
1741.00 110
1741.09 115
1741.19 120
1741.28 126
1741.38 130
1741.47 133
1741.57 134
1741.67 132
1741.76 127
1741.86 120
1741.95 111
1742.05 100
1742.14 88
1742.24 76
1742.34 66
1742.43 57
1742.53 50
1742.62 45
1742.72 41
1742.81 38
1742.91 34
1743.01 29
1743.10 23
1743.20 18
1743.29 15
1743.39 14
1743.48 16
1743.58 22
1743.67 31
1743.77 41
1743.87 52
1743.96 61
1744.06 70
1744.15 77
1744.25 83
1744.34 88
1744.44 92
1744.54 98
1744.63 105
1744.73 113
1744.82 122
1744.92 131
1745.01 140
1745.11 146
1745.21 150
1745.30 151
1745.40 149
1745.49 144
1745.59 139
1745.69 133
1745.78 127
1745.88 121
1745.97 117
1746.07 113
1746.16 109
1746.26 104
1746.36 99
1746.45 93
1746.55 86
1746.64 80
1746.74 75
1746.83 71
1746.93 68
1747.03 66
1747.12 65
1747.22 64
1747.31 63
1747.41 62
1747.50 61
1747.60 60
1747.70 61
1747.79 62
1747.89 66
1747.98 71
1748.08 79
1748.18 90
1748.27 103
1748.37 119
1748.46 135
1748.56 150
1748.65 163
1748.75 173
1748.85 179
1748.94 181
1749.04 181
1749.13 178
1749.23 175
1749.33 171
1749.42 167
1749.52 160
1749.61 150
1749.71 137
1749.80 122
1749.90 105
1750.00 88
1750.09 73
1750.19 61
1750.28 51
1750.38 45
1750.48 39
1750.57 34
1750.67 28
1750.76 21
1750.86 12
1750.96 5
1751.05 0
1751.15 0
1751.24 0
1751.34 0
1751.44 0
1751.53 0
1751.63 0
1751.72 0
1751.82 0
1751.91 0
1752.01 0
1752.11 1
1752.20 6
1752.30 12
1752.39 19
1752.49 28
1752.59 37
1752.68 46
1752.78 56
1752.87 65
1752.97 75
1753.07 84
1753.16 93
1753.26 102
1753.35 112
1753.45 122
1753.55 133
1753.64 143
1753.74 150
1753.83 155
1753.93 155
1754.03 150
1754.12 142
1754.22 133
1754.31 124
1754.41 118
1754.51 116
1754.60 117
1754.70 121
1754.79 125
1754.89 128
1754.99 127
1755.08 123
1755.18 115
1755.27 105
1755.37 94
1755.47 85
1755.56 77
1755.66 73
1755.75 73
1755.85 76
1755.95 81
1756.04 87
1756.14 93
1756.23 98
1756.33 101
1756.43 103
1756.52 102
1756.62 100
1756.71 96
1756.81 92
1756.91 87
1757.00 83
1757.10 80
1757.19 78
1757.29 77
1757.39 77
1757.48 76
1757.58 74
1757.67 70
1757.77 64
1757.87 55
1757.96 45
1758.06 32
1758.16 20
1758.25 9
1758.35 0
1758.44 0
1758.54 0
1758.64 0
1758.73 0
1758.83 0
1758.92 0
1759.02 0
1759.12 1
1759.21 7
1759.31 12
1759.40 16
1759.50 18
1759.60 20
1759.69 22
1759.79 26
1759.89 32
1759.98 39
1760.08 47
1760.17 55
1760.27 62
1760.37 66
1760.46 67
1760.56 66
1760.65 63
1760.75 57
1760.85 49
1760.94 40
1761.04 31
1761.14 23
1761.23 18
1761.33 17
1761.42 20
1761.52 27
1761.62 36
1761.71 44
1761.81 51
1761.90 55
1762.00 58
1762.10 62
1762.19 69
1762.29 81
1762.39 97
1762.48 116
1762.58 136
1762.67 153
1762.77 164
1762.87 168
1762.96 164
1763.06 156
1763.16 144
1763.25 133
1763.35 125
1763.44 121
1763.54 123
1763.64 129
1763.73 137
1763.83 148
1763.93 157
1764.02 162
1764.12 160
1764.21 150
1764.31 132
1764.41 107
1764.50 78
1764.60 49
1764.70 24
1764.79 5
1764.89 0
1764.98 0
1765.08 0
1765.18 7
1765.27 20
1765.37 34
1765.47 46
1765.56 55
1765.66 60
1765.75 64
1765.85 67
1765.95 72
1766.04 79
1766.14 90
1766.24 104
1766.33 118
1766.43 130
1766.53 140
1766.62 145
1766.72 147
1766.81 146
1766.91 145
1767.01 145
1767.10 148
1767.20 153
1767.30 160
1767.39 167
1767.49 173
1767.58 176
1767.68 175
1767.78 170
1767.87 162
1767.97 152
1768.07 142
1768.16 133
1768.26 128
1768.36 127
1768.45 128
1768.55 132
1768.64 138
1768.74 144
1768.84 149
1768.93 154
1769.03 156
1769.13 157
1769.22 157
1769.32 155
1769.42 153
1769.51 152
1769.61 150
1769.71 148
1769.80 146
1769.90 143
1769.99 140
1770.09 136
1770.19 133
1770.28 131
1770.38 133
1770.48 136
1770.57 142
1770.67 150
1770.77 159
1770.86 168
1770.96 177
1771.06 185
1771.15 192
1771.25 199
1771.34 204
1771.44 209
1771.54 212
1771.63 214
1771.73 214
1771.83 213
1771.92 211
1772.02 208
1772.12 203
1772.21 197
1772.31 189
1772.41 181
1772.50 174
1772.60 168
1772.70 164
1772.79 162
1772.89 160
1772.98 158
1773.08 155
1773.18 151
1773.27 146
1773.37 141
1773.47 138
1773.56 137
1773.66 141
1773.76 149
1773.85 161
1773.95 176
1774.05 192
1774.14 209
1774.24 225
1774.34 236
1774.43 244
1774.53 246
1774.63 242
1774.72 234
1774.82 222
1774.92 209
1775.01 196
1775.11 184
1775.20 172
1775.30 160
1775.40 147
1775.49 134
1775.59 119
1775.69 104
1775.78 89
1775.88 76
1775.98 65
1776.07 58
1776.17 54
1776.27 53
1776.36 55
1776.46 59
1776.56 64
1776.65 70
1776.75 75
1776.85 80
1776.94 85
1777.04 88
1777.14 91
1777.23 93
1777.33 93
1777.43 91
1777.52 87
1777.62 80
1777.72 72
1777.81 62
1777.91 52
1778.01 43
1778.10 33
1778.20 24
1778.30 16
1778.39 10
1778.49 5
1778.59 1
1778.68 0
1778.78 0
1778.88 0
1778.97 0
1779.07 0
1779.17 0
1779.26 0
1779.36 0
1779.46 0
1779.55 0
1779.65 8
1779.75 16
1779.84 22
1779.94 26
1780.04 27
1780.13 24
1780.23 18
1780.33 13
1780.42 9
1780.52 9
1780.62 14
1780.71 24
1780.81 39
1780.91 56
1781.00 73
1781.10 87
1781.20 97
1781.29 102
1781.39 101
1781.49 95
1781.58 85
1781.68 71
1781.78 56
1781.87 41
1781.97 25
1782.07 11
1782.16 0
1782.26 0
1782.36 0
1782.45 0
1782.55 0
1782.65 0
1782.74 0
1782.84 0
1782.94 7
1783.03 12
1783.13 15
1783.23 15
1783.33 14
1783.42 12
1783.52 12
1783.62 13
1783.71 16
1783.81 21
1783.91 27
1784.00 35
1784.10 43
1784.20 53
1784.29 65
1784.39 80
1784.49 96
1784.58 112
1784.68 127
1784.78 141
1784.87 152
1784.97 161
1785.07 169
1785.16 175
1785.26 181
1785.36 184
1785.45 185
1785.55 182
1785.65 174
1785.75 163
1785.84 149
1785.94 135
1786.04 123
1786.13 112
1786.23 105
1786.33 99
1786.42 96
1786.52 94
1786.62 93
1786.71 94
1786.81 94
1786.91 94
1787.00 93
1787.10 90
1787.20 85
1787.30 78
1787.39 70
1787.49 61
1787.59 53
1787.68 47
1787.78 43
1787.88 41
1787.97 42
1788.07 44
1788.17 46
1788.26 48
1788.36 48
1788.46 46
1788.56 41
1788.65 33
1788.75 24
1788.85 15
1788.94 8
1789.04 5
1789.14 9
1789.23 18
1789.33 34
1789.43 54
1789.52 75
1789.62 94
1789.72 108
1789.82 116
1789.91 117
1790.01 112
1790.11 104
1790.20 95
1790.30 87
1790.40 82
1790.49 81
1790.59 81
1790.69 83
1790.78 82
1790.88 79
1790.98 73
1791.08 64
1791.17 53
1791.27 44
1791.37 39
1791.46 38
1791.56 43
1791.66 53
1791.75 67
1791.85 82
1791.95 98
1792.05 114
1792.14 128
1792.24 140
1792.34 150
1792.43 157
1792.53 160
1792.63 159
1792.73 155
1792.82 149
1792.92 142
1793.02 135
1793.11 132
1793.21 131
1793.31 133
1793.40 137
1793.50 143
1793.60 148
1793.70 153
1793.79 155
1793.89 156
1793.99 154
1794.08 150
1794.18 144
1794.28 136
1794.38 128
1794.47 121
1794.57 116
1794.67 112
1794.76 111
1794.86 113
1794.96 116
1795.05 119
1795.15 122
1795.25 124
1795.35 123
1795.44 122
1795.54 120
1795.64 119
1795.73 117
1795.83 115
1795.93 112
1796.03 107
1796.12 98
1796.22 85
1796.32 69
1796.41 51
1796.51 33
1796.61 18
1796.71 5
1796.80 0
1796.90 0
1797.00 0
1797.09 1
1797.19 10
1797.29 22
1797.39 35
1797.48 47
1797.58 57
1797.68 66
1797.77 73
1797.87 79
1797.97 85
1798.07 91
1798.16 97
1798.26 104
1798.36 109
1798.45 113
1798.55 116
1798.65 117
1798.75 116
1798.84 115
1798.94 112
1799.04 109
1799.14 106
1799.23 103
1799.33 102
1799.43 104
1799.52 110
1799.62 122
1799.72 138
1799.82 158
1799.91 178
1800.01 195
1800.11 207
1800.20 212
1800.30 210
1800.40 203
1800.50 191
1800.59 177
1800.69 165
1800.79 154
1800.89 147
1800.98 141
1801.08 138
1801.18 135
1801.27 132
1801.37 126
1801.47 116
1801.57 102
1801.66 85
1801.76 64
1801.86 42
1801.96 22
1802.05 5
1802.15 0
1802.25 0
1802.34 0
1802.44 0
1802.54 4
1802.64 16
1802.73 28
1802.83 39
1802.93 46
1803.03 51
1803.12 52
1803.22 50
1803.32 45
1803.41 40
1803.51 35
1803.61 30
1803.71 26
1803.80 23
1803.90 20
1804.00 17
1804.10 14
1804.19 11
1804.29 8
1804.39 5
1804.49 4
1804.58 2
1804.68 1
1804.78 0
1804.87 0
1804.97 0
1805.07 0
1805.17 0
1805.26 0
1805.36 0
1805.46 3
1805.56 14
1805.65 25
1805.75 36
1805.85 44
1805.95 50
1806.04 52
1806.14 53
1806.24 51
1806.34 49
1806.43 46
1806.53 44
1806.63 42
1806.73 41
1806.82 41
1806.92 41
1807.02 45
1807.11 51
1807.21 60
1807.31 72
1807.41 85
1807.50 98
1807.60 109
1807.70 117
1807.80 120
1807.89 119
1807.99 116
1808.09 111
1808.19 106
1808.28 102
1808.38 98
1808.48 95
1808.58 93
1808.67 93
1808.77 92
1808.87 92
1808.97 91
1809.06 89
1809.16 85
1809.26 79
1809.36 71
1809.45 61
1809.55 50
1809.65 37
1809.75 22
1809.84 7
1809.94 0
1810.04 0
1810.14 0
1810.23 0
1810.33 0
1810.43 0
1810.53 0
1810.62 0
1810.72 16
1810.82 43
1810.92 68
1811.01 88
1811.11 102
1811.21 110
1811.31 111
1811.40 109
1811.50 104
1811.60 99
1811.70 93
1811.79 86
1811.89 77
1811.99 67
1812.09 56
1812.18 45
1812.28 35
1812.38 27
1812.48 22
1812.57 21
1812.67 23
1812.77 29
1812.87 38
1812.96 52
1813.06 70
1813.16 93
1813.26 119
1813.36 145
1813.45 169
1813.55 188
1813.65 202
1813.75 209
1813.84 211
1813.94 210
1814.04 208
1814.14 205
1814.23 202
1814.33 198
1814.43 191
1814.53 182
1814.62 170
1814.72 157
1814.82 145
1814.92 135
1815.01 130
1815.11 128
1815.21 131
1815.31 135
1815.41 139
1815.50 142
1815.60 145
1815.70 147
1815.80 151
1815.89 158
1815.99 167
1816.09 179
1816.19 192
1816.28 204
1816.38 213
1816.48 220
1816.58 224
1816.67 226
1816.77 229
1816.87 232
1816.97 237
1817.07 244
1817.16 252
1817.26 260
1817.36 267
1817.46 273
1817.55 278
1817.65 282
1817.75 286
1817.85 291
1817.95 299
1818.04 311
1818.14 326
1818.24 343
1818.34 362
1818.43 379
1818.53 392
1818.63 400
1818.73 403
1818.82 401
1818.92 395
1819.02 387
1819.12 379
1819.22 371
1819.31 363
1819.41 354
1819.51 345
1819.61 333
1819.70 321
1819.80 307
1819.90 294
1820.00 281
1820.10 271
1820.19 263
1820.29 257
1820.39 253
1820.49 250
1820.58 249
1820.68 249
1820.78 251
1820.88 254
1820.98 259
1821.07 265
1821.17 271
1821.27 275
1821.37 279
1821.46 281
1821.56 282
1821.66 282
1821.76 284
1821.86 288
1821.95 293
1822.05 298
1822.15 302
1822.25 302
1822.34 300
1822.44 294
1822.54 286
1822.64 278
1822.74 271
1822.83 268
1822.93 268
1823.03 273
1823.13 280
1823.23 291
1823.32 303
1823.42 315
1823.52 324
1823.62 330
1823.71 331
1823.81 325
1823.91 313
1824.01 296
1824.11 276
1824.20 256
1824.30 237
1824.40 222
1824.50 211
1824.60 204
1824.69 198
1824.79 192
1824.89 184
1824.99 173
1825.09 160
1825.18 146
1825.28 133
1825.38 124
1825.48 122
1825.57 126
1825.67 134
1825.77 146
1825.87 159
1825.97 171
1826.06 182
1826.16 189
1826.26 193
1826.36 195
1826.46 195
1826.55 193
1826.65 189
1826.75 184
1826.85 178
1826.95 174
1827.04 171
1827.14 168
1827.24 168
1827.34 169
1827.44 170
1827.53 173
1827.63 176
1827.73 179
1827.83 183
1827.93 186
1828.02 187
1828.12 186
1828.22 181
1828.32 173
1828.42 163
1828.51 151
1828.61 138
1828.71 125
1828.81 115
1828.91 107
1829.00 101
1829.10 98
1829.20 97
1829.30 98
1829.40 101
1829.49 104
1829.59 108
1829.69 111
1829.79 114
1829.89 116
1829.98 118
1830.08 119
1830.18 119
1830.28 118
1830.38 116
1830.47 111
1830.57 103
1830.67 94
1830.77 84
1830.87 75
1830.96 68
1831.06 63
1831.16 61
1831.26 60
1831.36 60
1831.45 59
1831.55 58
1831.65 57
1831.75 57
1831.85 59
1831.95 63
1832.04 69
1832.14 75
1832.24 80
1832.34 82
1832.44 81
1832.53 78
1832.63 73
1832.73 69
1832.83 67
1832.93 67
1833.02 68
1833.12 69
1833.22 68
1833.32 65
1833.42 57
1833.51 47
1833.61 33
1833.71 18
1833.81 4
1833.91 0
1834.01 0
1834.10 0
1834.20 0
1834.30 0
1834.40 0
1834.50 0
1834.59 0
1834.69 8
1834.79 22
1834.89 35
1834.99 46
1835.09 56
1835.18 63
1835.28 68
1835.38 72
1835.48 74
1835.58 77
1835.67 79
1835.77 82
1835.87 84
1835.97 84
1836.07 84
1836.17 81
1836.26 78
1836.36 73
1836.46 70
1836.56 67
1836.66 66
1836.75 66
1836.85 67
1836.95 69
1837.05 72
1837.15 76
1837.25 83
1837.34 93
1837.44 107
1837.54 125
1837.64 145
1837.74 166
1837.84 185
1837.93 202
1838.03 213
1838.13 219
1838.23 220
1838.33 216
1838.42 209
1838.52 203
1838.62 199
1838.72 199
1838.82 204
1838.92 214
1839.01 226
1839.11 239
1839.21 249
1839.31 255
1839.41 257
1839.51 255
1839.60 252
1839.70 248
1839.80 246
1839.90 244
1840.00 244
1840.10 244
1840.19 242
1840.29 238
1840.39 231
1840.49 223
1840.59 214
1840.69 206
1840.78 199
1840.88 194
1840.98 190
1841.08 186
1841.18 181
1841.28 174
1841.37 164
1841.47 151
1841.57 135
1841.67 118
1841.77 101
1841.87 86
1841.96 76
1842.06 73
1842.16 77
1842.26 87
1842.36 103
1842.46 121
1842.55 137
1842.65 148
1842.75 152
1842.85 148
1842.95 137
1843.05 121
1843.14 105
1843.24 92
1843.34 85
1843.44 85
1843.54 91
1843.64 103
1843.73 115
1843.83 127
1843.93 135
1844.03 140
1844.13 139
1844.23 136
1844.33 131
1844.42 126
1844.52 122
1844.62 118
1844.72 115
1844.82 112
1844.92 108
1845.01 103
1845.11 99
1845.21 95
1845.31 94
1845.41 96
1845.51 101
1845.60 107
1845.70 114
1845.80 120
1845.90 122
1846.00 121
1846.10 117
1846.20 110
1846.29 104
1846.39 98
1846.49 93
1846.59 89
1846.69 86
1846.79 83
1846.89 80
1846.98 77
1847.08 75
1847.18 74
1847.28 76
1847.38 80
1847.48 85
1847.57 91
1847.67 95
1847.77 97
1847.87 96
1847.97 91
1848.07 87
1848.17 83
1848.26 82
1848.36 85
1848.46 94
1848.56 107
1848.66 123
1848.76 141
1848.86 161
1848.95 179
1849.05 197
1849.15 212
1849.25 224
1849.35 234
1849.45 240
1849.55 243
1849.64 243
1849.74 238
1849.84 230
1849.94 218
1850.04 202
1850.14 184
1850.24 165
1850.33 149
1850.43 136
1850.53 129
1850.63 127
1850.73 129
1850.83 133
1850.93 138
1851.02 141
1851.12 142
1851.22 140
1851.32 136
1851.42 129
1851.52 121
1851.62 112
1851.71 102
1851.81 93
1851.91 84
1852.01 78
1852.11 75
1852.21 76
1852.31 80
1852.40 90
1852.50 103
1852.60 119
1852.70 136
1852.80 152
1852.90 166
1853.00 176
1853.10 183
1853.19 186
1853.29 186
1853.39 183
1853.49 179
1853.59 172
1853.69 163
1853.79 153
1853.88 141
1853.98 130
1854.08 120
1854.18 112
1854.28 107
1854.38 104
1854.48 104
1854.58 106
1854.67 108
1854.77 110
1854.87 110
1854.97 109
1855.07 105
1855.17 98
1855.27 88
1855.36 75
1855.46 59
1855.56 41
1855.66 24
1855.76 8
1855.86 0
1855.96 0
1856.06 0
1856.15 0
1856.25 8
1856.35 23
1856.45 40
1856.55 56
1856.65 68
1856.75 76
1856.85 79
1856.94 77
1857.04 72
1857.14 66
1857.24 60
1857.34 54
1857.44 49
1857.54 44
1857.64 38
1857.73 31
1857.83 20
1857.93 9
1858.03 0
1858.13 0
1858.23 0
1858.33 0
1858.43 0
1858.53 0
1858.62 0
1858.72 0
1858.82 1
1858.92 12
1859.02 24
1859.12 38
1859.22 55
1859.32 72
1859.41 90
1859.51 107
1859.61 119
1859.71 126
1859.81 127
1859.91 122
1860.01 112
1860.11 99
1860.21 85
1860.30 73
1860.40 64
1860.50 60
1860.60 59
1860.70 62
1860.80 68
1860.90 75
1861.00 83
1861.09 91
1861.19 99
1861.29 105
1861.39 109
1861.49 111
1861.59 109
1861.69 105
1861.79 97
1861.89 87
1861.98 76
1862.08 66
1862.18 57
1862.28 51
1862.38 47
1862.48 45
1862.58 44
1862.68 43
1862.78 42
1862.87 41
1862.97 42
1863.07 44
1863.17 49
1863.27 56
1863.37 66
1863.47 75
1863.57 83
1863.67 87
1863.77 88
1863.86 83
1863.96 76
1864.06 66
1864.16 57
1864.26 52
1864.36 52
1864.46 59
1864.56 73
1864.66 90
1864.75 109
1864.85 126
1864.95 137
1865.05 141
1865.15 136
1865.25 125
1865.35 109
1865.45 93
1865.55 78
1865.65 66
1865.74 58
1865.84 55
1865.94 53
1866.04 52
1866.14 50
1866.24 48
1866.34 46
1866.44 45
1866.54 44
1866.64 46
1866.73 48
1866.83 49
1866.93 50
1867.03 49
1867.13 45
1867.23 40
1867.33 35
1867.43 31
1867.53 28
1867.63 26
1867.72 25
1867.82 26
1867.92 27
1868.02 29
1868.12 33
1868.22 39
1868.32 47
1868.42 56
1868.52 65
1868.62 72
1868.72 76
1868.81 78
1868.91 75
1869.01 71
1869.11 65
1869.21 60
1869.31 58
1869.41 59
1869.51 65
1869.61 74
1869.71 85
1869.81 97
1869.90 106
1870.00 112
1870.10 113
1870.20 108
1870.30 99
1870.40 87
1870.50 75
1870.60 63
1870.70 55
1870.80 49
1870.90 47
1870.99 47
1871.09 47
1871.19 45
1871.29 41
1871.39 33
1871.49 21
1871.59 6
1871.69 0
1871.79 0
1871.89 0
1871.99 0
1872.09 0
1872.18 0
1872.28 0
1872.38 2
1872.48 17
1872.58 29
1872.68 37
1872.78 41
1872.88 43
1872.98 45
1873.08 48
1873.18 53
1873.28 61
1873.37 70
1873.47 80
1873.57 89
1873.67 96
1873.77 100
1873.87 102
1873.97 102
1874.07 100
1874.17 98
1874.27 95
1874.37 93
1874.47 90
1874.57 86
1874.66 83
1874.76 79
1874.86 76
1874.96 76
1875.06 78
1875.16 83
1875.26 90
1875.36 97
1875.46 105
1875.56 111
1875.66 115
1875.76 117
1875.86 118
1875.95 119
1876.05 119
1876.15 117
1876.25 115
1876.35 110
1876.45 102
1876.55 90
1876.65 76
1876.75 60
1876.85 45
1876.95 33
1877.05 25
1877.15 23
1877.25 28
1877.34 38
1877.44 52
1877.54 68
1877.64 84
1877.74 99
1877.84 111
1877.94 119
1878.04 122
1878.14 121
1878.24 118
1878.34 112
1878.44 105
1878.54 100
1878.64 96
1878.73 95
1878.83 96
1878.93 98
1879.03 100
1879.13 101
1879.23 101
1879.33 99
1879.43 98
1879.53 97
1879.63 98
1879.73 103
1879.83 111
1879.93 122
1880.03 134
1880.13 145
1880.23 153
1880.32 157
1880.42 156
1880.52 152
1880.62 145
1880.72 137
1880.82 130
1880.92 124
1881.02 118
1881.12 112
1881.22 105
1881.32 95
1881.42 83
1881.52 68
1881.62 53
1881.72 39
1881.82 29
1881.91 25
1882.01 27
1882.11 36
1882.21 51
1882.31 69
1882.41 87
1882.51 103
1882.61 114
1882.71 121
1882.81 122
1882.91 120
1883.01 117
1883.11 117
1883.21 121
1883.31 131
1883.41 143
1883.51 157
1883.61 168
1883.70 173
1883.80 173
1883.90 168
1884.00 160
1884.10 151
1884.20 144
1884.30 140
1884.40 137
1884.50 134
1884.60 129
1884.70 122
1884.80 111
1884.90 97
1885.00 81
1885.10 65
1885.20 50
1885.30 37
1885.40 26
1885.50 19
1885.60 18
1885.69 21
1885.79 29
1885.89 40
1885.99 52
1886.09 64
1886.19 72
1886.29 74
1886.39 70
1886.49 61
1886.59 50
1886.69 39
1886.79 33
1886.89 35
1886.99 45
1887.09 63
1887.19 85
1887.29 109
1887.39 130
1887.49 144
1887.59 153
1887.69 155
1887.79 153
1887.88 151
1887.98 150
1888.08 150
1888.18 153
1888.28 156
1888.38 160
1888.48 162
1888.58 161
1888.68 158
1888.78 154
1888.88 150
1888.98 147
1889.08 144
1889.18 144
1889.28 146
1889.38 150
1889.48 155
1889.58 161
1889.68 166
1889.78 169
1889.88 168
1889.98 163
1890.08 153
1890.18 138
1890.28 121
1890.37 103
1890.47 88
1890.57 79
1890.67 76
1890.77 79
1890.87 88
1890.97 100
1891.07 111
1891.17 118
1891.27 120
1891.37 116
1891.47 106
1891.57 92
1891.67 77
1891.77 61
1891.87 46
1891.97 34
1892.07 25
1892.17 18
1892.27 13
1892.37 8
1892.47 4
1892.57 0
1892.67 0
1892.77 0
1892.87 0
1892.97 0
1893.07 0
1893.17 0
1893.27 0
1893.37 0
1893.47 5
1893.56 12
1893.66 18
1893.76 24
1893.86 30
1893.96 34
1894.06 37
1894.16 39
1894.26 39
1894.36 40
1894.46 42
1894.56 46
1894.66 53
1894.76 63
1894.86 75
1894.96 90
1895.06 105
1895.16 120
1895.26 132
1895.36 143
1895.46 151
1895.56 155
1895.66 157
1895.76 157
1895.86 155
1895.96 153
1896.06 153
1896.16 153
1896.26 156
1896.36 160
1896.46 165
1896.56 170
1896.66 172
1896.76 172
1896.86 170
1896.96 166
1897.06 161
1897.16 156
1897.26 152
1897.36 149
1897.46 146
1897.56 143
1897.66 137
1897.76 129
1897.86 118
1897.96 105
1898.06 91
1898.16 78
1898.25 67
1898.35 61
1898.45 59
1898.55 60
1898.65 63
1898.75 67
1898.85 71
1898.95 73
1899.05 74
1899.15 74
1899.25 74
1899.35 73
1899.45 72
1899.55 71
1899.65 71
1899.75 74
1899.85 80
1899.95 90
1900.05 105
1900.15 123
1900.25 143
1900.35 162
1900.45 178
1900.55 190
1900.65 196
1900.75 197
1900.85 192
1900.95 184
1901.05 174
1901.15 163
1901.25 152
1901.35 142
1901.45 133
1901.55 124
1901.65 116
1901.75 107
1901.85 97
1901.95 86
1902.05 75
1902.15 64
1902.25 53
1902.35 42
1902.45 33
1902.55 26
1902.65 21
1902.75 20
1902.85 22
1902.95 26
1903.05 34
1903.15 42
1903.25 49
1903.35 54
1903.45 56
1903.55 56
1903.65 54
1903.75 51
1903.85 48
1903.95 45
1904.05 43
1904.15 42
1904.25 40
1904.35 38
1904.45 35
1904.55 32
1904.65 29
1904.75 26
1904.85 24
1904.95 21
1905.05 20
1905.15 20
1905.25 21
1905.35 22
1905.45 24
1905.55 25
1905.65 28
1905.75 31
1905.85 37
1905.95 45
1906.05 56
1906.15 70
1906.25 84
1906.35 97
1906.45 107
1906.55 114
1906.65 118
1906.75 119
1906.85 118
1906.95 116
1907.05 114
1907.15 112
1907.25 110
1907.35 107
1907.45 104
1907.55 100
1907.65 94
1907.75 87
1907.85 80
1907.95 74
1908.05 69
1908.15 65
1908.25 64
1908.35 63
1908.45 63
1908.55 60
1908.65 54
1908.75 47
1908.85 38
1908.95 32
1909.05 30
1909.15 34
1909.25 46
1909.35 64
1909.45 85
1909.55 106
1909.65 125
1909.75 138
1909.86 146
1909.96 148
1910.06 148
1910.16 145
1910.26 143
1910.36 141
1910.46 140
1910.56 138
1910.66 135
1910.76 129
1910.86 120
1910.96 109
1911.06 96
1911.16 83
1911.26 69
1911.36 54
1911.46 39
1911.56 25
1911.66 11
1911.76 1
1911.86 0
1911.96 0
1912.06 0
1912.16 0
1912.26 2
1912.36 4
1912.46 2
1912.56 0
1912.66 0
1912.76 0
1912.86 0
1912.96 1
1913.06 13
1913.16 28
1913.26 46
1913.36 65
1913.46 84
1913.56 100
1913.66 115
1913.76 126
1913.86 134
1913.96 139
1914.06 140
1914.16 136
1914.26 130
1914.36 120
1914.47 107
1914.57 91
1914.67 74
1914.77 56
1914.87 38
1914.97 22
1915.07 9
1915.17 1
1915.27 0
1915.37 2
1915.47 10
1915.57 21
1915.67 33
1915.77 43
1915.87 50
1915.97 52
1916.07 50
1916.17 44
1916.27 37
1916.37 29
1916.47 24
1916.57 21
1916.67 20
1916.77 22
1916.87 25
1916.97 27
1917.07 27
1917.17 26
1917.27 22
1917.37 17
1917.47 12
1917.57 8
1917.68 6
1917.78 7
1917.88 9
1917.98 13
1918.08 18
1918.18 24
1918.28 30
1918.38 35
1918.48 41
1918.58 47
1918.68 52
1918.78 56
1918.88 58
1918.98 60
1919.08 60
1919.18 58
1919.28 56
1919.38 53
1919.48 51
1919.58 48
1919.68 47
1919.78 46
1919.88 47
1919.98 49
1920.08 53
1920.18 58
1920.29 65
1920.39 73
1920.49 81
1920.59 90
1920.69 98
1920.79 104
1920.89 107
1920.99 108
1921.09 106
1921.19 103
1921.29 98
1921.39 94
1921.49 90
1921.59 89
1921.69 90
1921.79 93
1921.89 98
1921.99 104
1922.09 110
1922.19 116
1922.29 121
1922.39 124
1922.50 125
1922.60 124
1922.70 121
1922.80 118
1922.90 116
1923.00 115
1923.10 116
1923.20 117
1923.30 119
1923.40 119
1923.50 117
1923.60 113
1923.70 108
1923.80 103
1923.90 98
1924.00 95
1924.10 93
1924.20 91
1924.30 89
1924.41 86
1924.51 83
1924.61 81
1924.71 81
1924.81 84
1924.91 91
1925.01 102
1925.11 117
1925.21 135
1925.31 158
1925.41 181
1925.51 205
1925.61 224
1925.71 238
1925.81 243
1925.91 239
1926.01 227
1926.11 209
1926.22 188
1926.32 169
1926.42 152
1926.52 141
1926.62 133
1926.72 129
1926.82 125
1926.92 119
1927.02 112
1927.12 101
1927.22 89
1927.32 77
1927.42 66
1927.52 56
1927.62 50
1927.72 47
1927.82 46
1927.93 48
1928.03 54
1928.13 63
1928.23 77
1928.33 95
1928.43 115
1928.53 136
1928.63 155
1928.73 170
1928.83 181
1928.93 187
1929.03 189
1929.13 188
1929.23 188
1929.33 188
1929.44 187
1929.54 184
1929.64 179
1929.74 170
1929.84 160
1929.94 149
1930.04 140
1930.14 135
1930.24 133
1930.34 136
1930.44 141
1930.54 148
1930.64 155
1930.74 161
1930.84 166
1930.95 170
1931.05 172
1931.15 172
1931.25 168
1931.35 161
1931.45 151
1931.55 136
1931.65 119
1931.75 100
1931.85 80
1931.95 60
1932.05 42
1932.15 27
1932.25 16
1932.36 11
1932.46 12
1932.56 18
1932.66 27
1932.76 38
1932.86 48
1932.96 56
1933.06 61
1933.16 64
1933.26 64
1933.36 65
1933.46 65
1933.56 66
1933.67 68
1933.77 70
1933.87 72
1933.97 73
1934.07 72
1934.17 70
1934.27 67
1934.37 62
1934.47 57
1934.57 51
1934.67 45
1934.77 38
1934.88 31
1934.98 23
1935.08 14
1935.18 6
1935.28 0
1935.38 0
1935.48 0
1935.58 0
1935.68 0
1935.78 0
1935.88 0
1935.98 0
1936.08 4
1936.19 19
1936.29 33
1936.39 46
1936.49 55
1936.59 60
1936.69 64
1936.79 67
1936.89 72
1936.99 80
1937.09 92
1937.19 104
1937.30 114
1937.40 118
1937.50 115
1937.60 105
1937.70 91
1937.80 77
1937.90 67
1938.00 63
1938.10 65
1938.20 70
1938.30 77
1938.40 82
1938.51 84
1938.61 83
1938.71 81
1938.81 81
1938.91 85
1939.01 92
1939.11 103
1939.21 114
1939.31 123
1939.41 130
1939.51 133
1939.62 134
1939.72 135
1939.82 137
1939.92 141
1940.02 146
1940.12 150
1940.22 153
1940.32 153
1940.42 152
1940.52 150
1940.63 148
1940.73 148
1940.83 152
1940.93 159
1941.03 169
1941.13 180
1941.23 192
1941.33 202
1941.43 210
1941.53 215
1941.64 216
1941.74 213
1941.84 206
1941.94 196
1942.04 184
1942.14 173
1942.24 163
1942.34 156
1942.44 151
1942.54 149
1942.65 149
1942.75 150
1942.85 151
1942.95 152
1943.05 153
1943.15 156
1943.25 160
1943.35 168
1943.45 180
1943.55 195
1943.66 213
1943.76 234
1943.86 255
1943.96 276
1944.06 293
1944.16 305
1944.26 312
1944.36 313
1944.46 309
1944.56 301
1944.67 294
1944.77 287
1944.87 283
1944.97 283
1945.07 285
1945.17 289
1945.27 291
1945.37 291
1945.47 287
1945.58 280
1945.68 272
1945.78 263
1945.88 257
1945.98 253
1946.08 252
1946.18 253
1946.28 254
1946.38 253
1946.49 251
1946.59 245
1946.69 238
1946.79 229
1946.89 220
1946.99 212
1947.09 207
1947.19 205
1947.29 208
1947.40 214
1947.50 224
1947.60 236
1947.70 248
1947.80 257
1947.90 262
1948.00 263
1948.10 258
1948.20 249
1948.31 237
1948.41 225
1948.51 213
1948.61 202
1948.71 193
1948.81 186
1948.91 182
1949.01 179
1949.12 177
1949.22 177
1949.32 178
1949.42 179
1949.52 179
1949.62 179
1949.72 177
1949.82 175
1949.92 171
1950.03 167
1950.13 162
1950.23 155
1950.33 146
1950.43 135
1950.53 125
1950.63 117
1950.73 112
1950.84 113
1950.94 119
1951.04 130
1951.14 145
1951.24 161
1951.34 176
1951.44 187
1951.54 195
1951.65 198
1951.75 197
1951.85 193
1951.95 185
1952.05 176
1952.15 167
1952.25 159
1952.35 154
1952.46 153
1952.56 154
1952.66 159
1952.76 164
1952.86 169
1952.96 171
1953.06 169
1953.16 164
1953.27 155
1953.37 145
1953.47 133
1953.57 120
1953.67 109
1953.77 98
1953.87 87
1953.97 78
1954.08 70
1954.18 64
1954.28 60
1954.38 57
1954.48 54
1954.58 50
1954.68 44
1954.79 36
1954.89 26
1954.99 13
1955.09 0
1955.19 0
1955.29 0
1955.39 0
1955.49 0
1955.60 0
1955.70 0
1955.80 0
1955.90 4
1956.00 18
1956.10 32
1956.20 44
1956.31 55
1956.41 65
1956.51 75
1956.61 86
1956.71 99
1956.81 112
1956.91 122
1957.02 129
1957.12 130
1957.22 125
1957.32 114
1957.42 99
1957.52 82
1957.62 65
1957.72 52
1957.83 44
1957.93 43
1958.03 48
1958.13 58
1958.23 72
1958.33 86
1958.43 99
1958.54 109
1958.64 116
1958.74 121
1958.84 126
1958.94 131
1959.04 138
1959.14 146
1959.25 154
1959.35 162
1959.45 168
1959.55 173
1959.65 177
1959.75 180
1959.85 183
1959.96 186
1960.06 189
1960.16 189
1960.26 187
1960.36 181
1960.46 171
1960.57 160
1960.67 150
1960.77 142
1960.87 138
1960.97 138
1961.07 140
1961.17 145
1961.28 151
1961.38 155
1961.48 159
1961.58 161
1961.68 161
1961.78 162
1961.88 161
1961.99 160
1962.09 158
1962.19 155
1962.29 151
1962.39 148
1962.49 146
1962.60 144
1962.70 143
1962.80 143
1962.90 143
1963.00 143
1963.10 142
1963.20 141
1963.31 138
1963.41 134
1963.51 127
1963.61 118
1963.71 108
1963.81 98
1963.92 89
1964.02 83
1964.12 82
1964.22 84
1964.32 90
1964.42 97
1964.52 104
1964.63 110
1964.73 116
1964.83 122
1964.93 130
1965.03 139
1965.13 150
1965.24 162
1965.34 173
1965.44 183
1965.54 190
1965.64 195
1965.74 199
1965.85 202
1965.95 205
1966.05 207
1966.15 207
1966.25 204
1966.35 198
1966.46 191
1966.56 183
1966.66 176
1966.76 171
1966.86 168
1966.96 168
1967.06 169
1967.17 169
1967.27 166
1967.37 162
1967.47 154
1967.57 145
1967.67 136
1967.78 128
1967.88 121
1967.98 115
1968.08 111
1968.18 106
1968.28 103
1968.39 100
1968.49 98
1968.59 98
1968.69 99
1968.79 102
1968.89 107
1969.00 113
1969.10 121
1969.20 130
1969.30 139
1969.40 146
1969.51 151
1969.61 152
1969.71 148
1969.81 141
1969.91 131
1970.01 120
1970.12 111
1970.22 104
1970.32 102
1970.42 102
1970.52 104
1970.62 107
1970.73 110
1970.83 114
1970.93 119
1971.03 126
1971.13 137
1971.23 149
1971.34 161
1971.44 172
1971.54 178
1971.64 179
1971.74 174
1971.85 164
1971.95 152
1972.05 138
1972.15 124
1972.25 110
1972.35 95
1972.46 81
1972.56 67
1972.66 54
1972.76 43
1972.86 38
1972.96 37
1973.07 42
1973.17 49
1973.27 58
1973.37 66
1973.47 71
1973.58 73
1973.68 74
1973.78 75
1973.88 77
1973.98 83
1974.08 93
1974.19 107
1974.29 124
1974.39 141
1974.49 155
1974.59 165
1974.70 171
1974.80 171
1974.90 166
1975.00 157
1975.10 147
1975.20 137
1975.31 129
1975.41 122
1975.51 119
1975.61 118
1975.71 120
1975.82 123
1975.92 128
1976.02 132
1976.12 133
1976.22 132
1976.33 126
1976.43 116
1976.53 100
1976.63 80
1976.73 59
1976.83 37
1976.94 19
1977.04 5
1977.14 0
1977.24 0
1977.34 0
1977.45 8
1977.55 19
1977.65 31
1977.75 42
1977.85 52
1977.96 59
1978.06 63
1978.16 63
1978.26 59
1978.36 52
1978.47 41
1978.57 29
1978.67 15
1978.77 3
1978.87 0
1978.98 0
1979.08 0
1979.18 0
1979.28 0
1979.38 0
1979.49 0
1979.59 0
1979.69 4
1979.79 12
1979.89 21
1979.99 32
1980.10 44
1980.20 58
1980.30 74
1980.40 90
1980.50 107
1980.61 123
1980.71 138
1980.81 150
1980.91 160
1981.01 165
1981.12 166
1981.22 162
1981.32 153
1981.42 139
1981.52 122
1981.63 103
1981.73 85
1981.83 70
1981.93 57
1982.03 48
1982.14 42
1982.24 37
1982.34 32
1982.44 26
1982.55 18
1982.65 9
1982.75 1
1982.85 0
1982.95 0
1983.06 0
1983.16 0
1983.26 3
1983.36 10
1983.46 16
1983.57 19
1983.67 21
1983.77 23
1983.87 26
1983.97 32
1984.08 41
1984.18 55
1984.28 71
1984.38 86
1984.48 98
1984.59 105
1984.69 107
1984.79 102
1984.89 93
1984.99 82
1985.10 69
1985.20 58
1985.30 49
1985.40 42
1985.51 36
1985.61 33
1985.71 29
1985.81 26
1985.91 22
1986.02 18
1986.12 15
1986.22 12
1986.32 10
1986.42 9
1986.53 11
1986.63 13
1986.73 17
1986.83 21
1986.94 26
1987.04 32
1987.14 39
1987.24 47
1987.34 54
1987.45 62
1987.55 69
1987.65 75
1987.75 79
1987.85 80
1987.96 81
1988.06 81
1988.16 81
1988.26 81
1988.37 81
1988.47 81
1988.57 81
1988.67 78
1988.77 74
1988.88 67
1988.98 58
1989.08 49
1989.18 40
1989.29 32
1989.39 27
1989.49 26
1989.59 27
1989.69 31
1989.80 37
1989.90 44
1990.00 51
1990.10 58
1990.21 65
1990.31 71
1990.41 77
1990.51 80
1990.61 81
1990.72 79
1990.82 73
1990.92 65
1991.02 55
1991.13 46
1991.23 41
1991.33 39
1991.43 40
1991.54 44
1991.64 50
1991.74 56
1991.84 60
1991.94 63
1992.05 64
1992.15 65
1992.25 66
1992.35 68
1992.46 70
1992.56 73
1992.66 76
1992.76 79
1992.86 80
1992.97 77
1993.07 72
1993.17 66
1993.27 60
1993.38 55
1993.48 55
1993.58 60
1993.68 69
1993.79 81
1993.89 94
1993.99 105
1994.09 113
1994.20 116
1994.30 116
1994.40 113
1994.50 108
1994.60 102
1994.71 95
1994.81 88
1994.91 81
1995.01 73
1995.12 64
1995.22 55
1995.32 47
1995.42 40
1995.53 34
1995.63 30
1995.73 28
1995.83 26
1995.94 24
1996.04 21
1996.14 18
1996.24 13
1996.34 8
1996.45 3
1996.55 0
1996.65 0
1996.75 0
1996.86 0
1996.96 0
1997.06 2
1997.16 9
1997.27 19
1997.37 32
1997.47 47
1997.57 64
1997.68 81
1997.78 97
1997.88 111
1997.98 121
1998.09 126
1998.19 127
1998.29 124
1998.39 119
1998.50 111
1998.60 103
1998.70 95
1998.80 89
1998.91 83
1999.01 77
1999.11 71
1999.21 62
1999.32 52
1999.42 40
1999.52 26
1999.62 13
1999.73 1
1999.83 0
1999.93 0
2000.03 0
2000.14 0
2000.24 0
2000.34 0
2000.44 0
2000.55 0
2000.65 5
2000.75 10
2000.85 14
2000.96 17
2001.06 18
2001.16 18
2001.26 17
2001.37 16
2001.47 17
2001.57 21
2001.67 26
2001.78 33
2001.88 40
2001.98 46
2002.08 51
2002.19 55
2002.29 56
2002.39 55
2002.49 54
2002.60 52
2002.70 50
2002.80 49
2002.90 47
2003.01 47
2003.11 47
2003.21 47
2003.31 48
2003.42 49
2003.52 51
2003.62 54
2003.72 59
2003.83 66
2003.93 76
2004.03 87
2004.13 99
2004.24 111
2004.34 120
2004.44 127
2004.55 130
2004.65 131
2004.75 129
2004.85 126
2004.96 125
2005.06 126
2005.16 130
2005.26 137
2005.37 147
2005.47 159
2005.57 171
2005.67 180
2005.78 186
2005.88 189
2005.98 188
2006.08 185
2006.19 182
2006.29 179
2006.39 179
2006.50 180
2006.60 182
2006.70 182
2006.80 179
2006.91 172
2007.01 161
2007.11 148
2007.21 133
2007.32 120
2007.42 110
2007.52 105
2007.62 103
2007.73 104
2007.83 108
2007.93 112
2008.04 114
2008.14 115
2008.24 111
2008.34 105
2008.45 97
2008.55 88
2008.65 79
2008.75 72
2008.86 68
2008.96 69
2009.06 73
2009.17 81
2009.27 91
2009.37 102
2009.47 113
2009.58 123
2009.68 131
2009.78 137
2009.88 140
2009.99 139
2010.09 133
2010.19 122
2010.30 106
2010.40 86
2010.50 63
2010.60 38
2010.71 14
2010.81 0
2010.91 0
2011.01 0
2011.12 0
2011.22 0
2011.32 0
2011.43 0
2011.53 0
2011.63 1
2011.73 19
2011.84 39
2011.94 58
2012.04 78
2012.15 96
2012.25 113
2012.35 129
2012.45 143
2012.56 155
2012.66 165
2012.76 171
2012.86 176
2012.97 180
2013.07 184
2013.17 190
2013.28 200
2013.38 214
2013.48 232
2013.58 251
2013.69 269
2013.79 282
2013.89 289
2014.00 288
2014.10 279
2014.20 263
2014.30 244
2014.41 224
2014.51 206
2014.61 191
2014.72 180
2014.82 172
2014.92 166
2015.02 159
2015.13 151
2015.23 141
2015.33 130
2015.44 118
2015.54 109
2015.64 103
2015.74 102
2015.85 105
2015.95 113
2016.05 124
2016.16 135
2016.26 146
2016.36 156
2016.47 164
2016.57 170
2016.67 177
2016.77 184
2016.88 192
2016.98 202
2017.08 211
2017.19 220
2017.29 227
2017.39 230
2017.49 231
2017.60 229
2017.70 224
2017.80 216
2017.91 207
2018.01 198
2018.11 187
2018.22 177
2018.32 170
2018.42 168
2018.52 170
2018.63 176
2018.73 187
2018.83 198
2018.94 207
2019.04 212
2019.14 210
2019.24 202
2019.35 189
2019.45 175
2019.55 161
2019.66 151
2019.76 145
2019.86 143
2019.97 145
2020.07 149
2020.17 153
2020.27 155
2020.38 154
2020.48 150
2020.58 142
2020.69 133
2020.79 122
2020.89 114
2021.00 109
2021.10 108
2021.20 113
2021.31 121
2021.41 129
2021.51 134
2021.61 135
2021.72 129
2021.82 119
2021.92 107
2022.03 97
2022.13 90
2022.23 90
2022.34 94
2022.44 101
2022.54 107
2022.64 111
2022.75 109
2022.85 103
2022.95 92
2023.06 81
2023.16 71
2023.26 64
2023.37 62
2023.47 63
2023.57 66
2023.68 69
2023.78 71
2023.88 69
2023.98 65
2024.09 58
2024.19 51
2024.29 45
2024.40 44
2024.50 46
2024.60 52
2024.71 60
2024.81 68
2024.91 75
2025.02 80
2025.12 82
2025.22 82
2025.33 79
2025.43 74
2025.53 67
2025.63 58
2025.74 48
2025.84 37
2025.94 27
2026.05 18
2026.15 13
2026.25 10
2026.36 9
2026.46 9
2026.56 7
2026.67 3
2026.77 0
2026.87 0
2026.98 0
2027.08 0
2027.18 0
2027.29 0
2027.39 0
2027.49 8
2027.60 18
2027.70 27
2027.80 32
2027.90 35
2028.01 34
2028.11 31
2028.21 28
2028.32 25
2028.42 24
2028.52 27
2028.63 32
2028.73 41
2028.83 51
2028.94 61
2029.04 70
2029.14 76
2029.25 80
2029.35 81
2029.45 80
2029.56 77
2029.66 72
2029.76 66
2029.87 57
2029.97 48
2030.07 39
2030.18 32
2030.28 31
2030.38 36
2030.49 48
2030.59 66
2030.69 88
2030.80 109
2030.90 126
2031.00 137
2031.11 139
2031.21 133
2031.31 121
2031.42 105
2031.52 87
2031.62 69
2031.73 54
2031.83 43
2031.93 36
2032.03 34
2032.14 39
2032.24 48
2032.34 62
2032.45 80
2032.55 99
2032.65 117
2032.76 132
2032.86 144
2032.96 150
2033.07 153
2033.17 154
2033.27 154
2033.38 155
2033.48 158
2033.58 165
2033.69 175
2033.79 188
2033.89 204
2034.00 221
2034.10 239
2034.21 259
2034.31 279
2034.41 299
2034.52 318
2034.62 334
2034.72 348
2034.83 357
2034.93 362
2035.03 363
2035.14 360
2035.24 356
2035.34 351
2035.45 348
2035.55 345
2035.65 344
2035.76 343
2035.86 340
2035.96 336
2036.07 329
2036.17 321
2036.27 314
2036.38 309
2036.48 305
2036.58 302
2036.69 300
2036.79 296
2036.89 290
2037.00 282
2037.10 272
2037.20 262
2037.31 254
2037.41 248
2037.51 246
2037.62 245
2037.72 244
2037.82 241
2037.93 236
2038.03 227
2038.13 215
2038.24 202
2038.34 190
2038.45 180
2038.55 174
2038.65 173
2038.76 175
2038.86 181
2038.96 189
2039.07 198
2039.17 206
2039.27 213
2039.38 217
2039.48 218
2039.58 217
2039.69 212
2039.79 206
2039.89 199
2040.00 191
2040.10 182
2040.20 173
2040.31 165
2040.41 159
2040.52 154
2040.62 153
2040.72 158
2040.83 168
2040.93 183
2041.03 202
2041.14 224
2041.24 246
2041.34 268
2041.45 286
2041.55 301
2041.65 310
2041.76 313
2041.86 310
2041.96 301
2042.07 287
2042.17 269
2042.28 250
2042.38 232
2042.48 215
2042.59 202
2042.69 191
2042.79 181
2042.90 173
2043.00 166
2043.10 159
2043.21 152
2043.31 147
2043.41 144
2043.52 143
2043.62 145
2043.73 149
2043.83 155
2043.93 162
2044.04 170
2044.14 179
2044.24 188
2044.35 197
2044.45 206
2044.55 215
2044.66 223
2044.76 230
2044.87 236
2044.97 241
2045.07 246
2045.18 253
2045.28 262
2045.38 276
2045.49 294
2045.59 315
2045.69 337
2045.80 357
2045.90 374
2046.01 386
2046.11 392
2046.21 394
2046.32 391
2046.42 385
2046.52 376
2046.63 365
2046.73 351
2046.84 335
2046.94 319
2047.04 304
2047.15 292
2047.25 286
2047.35 285
2047.46 289
2047.56 297
2047.66 306
2047.77 311
2047.87 311
2047.98 305
2048.08 292
2048.18 273
2048.29 250
2048.39 227
2048.49 205
2048.60 186
2048.70 171
2048.81 160
2048.91 153
2049.01 147
2049.12 143
2049.22 138
2049.32 132
2049.43 126
2049.53 120
2049.64 115
2049.74 112
2049.84 111
2049.95 114
2050.05 120
2050.15 131
2050.26 145
2050.36 162
2050.47 180
2050.57 199
2050.67 216
2050.78 232
2050.88 246
2050.98 258
2051.09 267
2051.19 275
2051.30 282
2051.40 285
2051.50 286
2051.61 283
2051.71 276
2051.81 265
2051.92 252
2052.02 237
2052.13 224
2052.23 214
2052.33 206
2052.44 200
2052.54 195
2052.65 188
2052.75 180
2052.85 169
2052.96 156
2053.06 142
2053.16 128
2053.27 114
2053.37 100
2053.48 88
2053.58 76
2053.68 66
2053.79 57
2053.89 50
2054.00 43
2054.10 38
2054.20 33
2054.31 30
2054.41 28
2054.51 28
2054.62 32
2054.72 38
2054.83 48
2054.93 59
2055.03 68
2055.14 75
2055.24 78
2055.35 76
2055.45 70
2055.55 62
2055.66 55
2055.76 51
2055.87 52
2055.97 57
2056.07 66
2056.18 77
2056.28 87
2056.39 95
2056.49 100
2056.59 99
2056.70 95
2056.80 89
2056.90 83
2057.01 77
2057.11 73
2057.22 71
2057.32 72
2057.42 76
2057.53 82
2057.63 91
2057.74 103
2057.84 116
2057.94 130
2058.05 142
2058.15 149
2058.26 149
2058.36 141
2058.46 123
2058.57 100
2058.67 75
2058.78 53
2058.88 37
2058.98 31
2059.09 33
2059.19 43
2059.30 55
2059.40 68
2059.50 79
2059.61 86
2059.71 90
2059.82 92
2059.92 94
2060.02 97
2060.13 100
2060.23 103
2060.34 105
2060.44 105
2060.54 104
2060.65 101
2060.75 99
2060.86 96
2060.96 96
2061.06 95
2061.17 96
2061.27 96
2061.38 96
2061.48 96
2061.58 96
2061.69 97
2061.79 100
2061.90 107
2062.00 117
2062.11 131
2062.21 147
2062.31 163
2062.42 177
2062.52 187
2062.63 191
2062.73 188
2062.83 178
2062.94 164
2063.04 147
2063.15 128
2063.25 111
2063.35 94
2063.46 79
2063.56 66
2063.67 52
2063.77 39
2063.87 25
2063.98 12
2064.08 1
2064.19 0
2064.29 0
2064.40 0
2064.50 0
2064.60 0
2064.71 0
2064.81 0
2064.92 0
2065.02 4
2065.12 15
2065.23 28
2065.33 44
2065.44 62
2065.54 81
2065.64 98
2065.75 113
2065.85 122
2065.96 125
2066.06 122
2066.17 114
2066.27 103
2066.37 90
2066.48 78
2066.58 68
2066.69 59
2066.79 52
2066.90 47
2067.00 42
2067.10 36
2067.21 30
2067.31 22
2067.42 13
2067.52 2
2067.62 0
2067.73 0
2067.83 0
2067.94 0
2068.04 0
2068.15 2
2068.25 15
2068.35 29
2068.46 41
2068.56 51
2068.67 58
2068.77 63
2068.88 68
2068.98 73
2069.08 80
2069.19 87
2069.29 94
2069.40 100
2069.50 104
2069.60 108
2069.71 112
2069.81 116
2069.92 122
2070.02 131
2070.13 141
2070.23 153
2070.33 163
2070.44 172
2070.54 176
2070.65 174
2070.75 167
2070.86 153
2070.96 133
2071.06 107
2071.17 78
2071.27 47
2071.38 18
2071.48 0
2071.59 0
2071.69 0
2071.79 0
2071.90 0
2072.00 0
2072.11 0
2072.21 0
2072.32 8
2072.42 23
2072.53 36
2072.63 47
2072.73 58
2072.84 68
2072.94 79
2073.05 90
2073.15 101
2073.26 111
2073.36 119
2073.46 123
2073.57 123
2073.67 118
2073.78 109
2073.88 96
2073.99 83
2074.09 71
2074.19 63
2074.30 58
2074.40 57
2074.51 59
2074.61 63
2074.72 67
2074.82 70
2074.93 72
2075.03 71
2075.13 68
2075.24 64
2075.34 59
2075.45 56
2075.55 55
2075.66 60
2075.76 70
2075.87 86
2075.97 105
2076.07 125
2076.18 142
2076.28 153
2076.39 157
2076.49 154
2076.60 145
2076.70 134
2076.81 123
2076.91 115
2077.01 110
2077.12 110
2077.22 113
2077.33 117
2077.43 121
2077.54 125
2077.64 129
2077.75 132
2077.85 136
2077.95 140
2078.06 144
2078.16 149
2078.27 152
2078.37 155
2078.48 157
2078.58 159
2078.69 161
2078.79 165
2078.89 170
2079.00 176
2079.10 181
2079.21 186
2079.31 188
2079.42 189
2079.52 187
2079.63 184
2079.73 180
2079.84 176
2079.94 173
2080.04 170
2080.15 169
2080.25 167
2080.36 166
2080.46 164
2080.57 161
2080.67 158
2080.78 154
2080.88 151
2080.98 150
2081.09 153
2081.19 161
2081.30 173
2081.40 190
2081.51 209
2081.61 230
2081.72 248
2081.82 263
2081.93 271
2082.03 273
2082.14 269
2082.24 260
2082.34 248
2082.45 235
2082.55 223
2082.66 210
2082.76 197
2082.87 183
2082.97 167
2083.08 150
2083.18 133
2083.29 119
2083.39 108
2083.49 103
2083.60 102
2083.70 105
2083.81 110
2083.91 113
2084.02 113
2084.12 108
2084.23 101
2084.33 92
2084.44 85
2084.54 82
2084.65 85
2084.75 94
2084.85 107
2084.96 122
2085.06 135
2085.17 146
2085.27 151
2085.38 151
2085.48 147
2085.59 138
2085.69 126
2085.80 113
2085.90 98
2086.01 83
2086.11 69
2086.22 55
2086.32 43
2086.42 32
2086.53 22
2086.63 14
2086.74 7
2086.84 2
2086.95 0
2087.05 0
2087.16 4
2087.26 10
2087.37 18
2087.47 25
2087.58 29
2087.68 28
2087.79 23
2087.89 16
2088.00 9
2088.10 5
2088.20 4
2088.31 9
2088.41 17
2088.52 27
2088.62 38
2088.73 49
2088.83 58
2088.94 66
2089.04 73
2089.15 80
2089.25 85
2089.36 89
2089.46 90
2089.57 89
2089.67 85
2089.78 79
2089.88 72
2089.99 63
2090.09 53
2090.20 43
2090.30 31
2090.40 18
2090.51 5
2090.61 0
2090.72 0
2090.82 0
2090.93 0
2091.03 0
2091.14 0
2091.24 1
2091.35 9
2091.45 15
2091.56 17
2091.66 16
2091.77 13
2091.87 9
2091.98 4
2092.08 1
2092.19 0
2092.29 0
2092.40 0
2092.50 0
2092.61 0
2092.71 0
2092.82 0
2092.92 0
2093.03 1
2093.13 3
2093.23 7
2093.34 12
2093.44 19
2093.55 28
2093.65 38
2093.76 50
2093.86 63
2093.97 75
2094.07 85
2094.18 91
2094.28 91
2094.39 86
2094.49 77
2094.60 65
2094.70 54
2094.81 44
2094.91 39
2095.02 38
2095.12 41
2095.23 46
2095.33 54
2095.44 63
2095.54 72
2095.65 81
2095.75 88
2095.86 91
2095.96 90
2096.07 83
2096.17 72
2096.28 57
2096.38 41
2096.49 25
2096.59 11
2096.70 1
2096.80 0
2096.91 0
2097.01 0
2097.12 0
2097.22 0
2097.33 0
2097.43 0
2097.54 0
2097.64 6
2097.75 25
2097.85 44
2097.96 61
2098.06 76
2098.17 85
2098.27 91
2098.38 93
2098.48 93
2098.59 93
2098.69 95
2098.80 97
2098.90 101
2099.01 104
2099.11 106
2099.22 108
2099.32 108
2099.43 107
2099.53 106
2099.64 106
2099.74 107
2099.85 109
2099.95 110
2100.06 111
2100.16 109
2100.27 107
2100.37 104
2100.48 101
2100.58 101
2100.69 103
2100.79 108
2100.90 113
2101.00 117
2101.11 117
2101.21 113
2101.32 106
2101.42 97
2101.53 89
2101.63 85
2101.74 87
2101.84 95
2101.95 109
2102.05 128
2102.16 150
2102.26 172
2102.37 192
2102.47 210
2102.58 223
2102.68 232
2102.79 236
2102.89 234
2103.00 227
2103.10 215
2103.21 199
2103.31 181
2103.42 164
2103.52 150
2103.63 138
2103.73 131
2103.84 126
2103.94 123
2104.05 122
2104.15 119
2104.26 116
2104.36 112
2104.47 108
2104.57 106
2104.68 107
2104.78 112
2104.89 119
2104.99 129
2105.10 139
2105.21 149
2105.31 156
2105.42 160
2105.52 159
2105.63 155
2105.73 148
2105.84 139
2105.94 128
2106.05 118
2106.15 110
2106.26 104
2106.36 102
2106.47 104
2106.57 110
2106.68 119
2106.78 127
2106.89 134
2106.99 136
2107.10 134
2107.20 125
2107.31 111
2107.41 93
2107.52 76
2107.62 60
2107.73 48
2107.83 40
2107.94 37
2108.05 37
2108.15 40
2108.26 45
2108.36 52
2108.47 63
2108.57 78
2108.68 97
2108.78 119
2108.89 143
2108.99 165
2109.10 182
2109.20 193
2109.31 197
2109.41 193
2109.52 183
2109.62 169
2109.73 152
2109.83 135
2109.94 118
2110.04 103
2110.15 90
2110.26 80
2110.36 71
2110.47 65
2110.57 61
2110.68 60
2110.78 62
2110.89 66
2110.99 72
2111.10 80
2111.20 87
2111.31 95
2111.41 101
2111.52 106
2111.62 109
2111.73 111
2111.83 112
2111.94 112
2112.05 112
2112.15 109
2112.26 106
2112.36 100
2112.47 93
2112.57 86
2112.68 79
2112.78 72
2112.89 67
2112.99 62
2113.10 57
2113.20 49
2113.31 39
2113.42 26
2113.52 10
2113.63 0
2113.73 0
2113.84 0
2113.94 0
2114.05 0
2114.15 0
2114.26 0
2114.36 0
2114.47 9
2114.57 23
2114.68 36
2114.78 49
2114.89 63
2115.00 79
2115.10 97
2115.21 116
2115.31 133
2115.42 147
2115.52 153
2115.63 151
2115.73 142
2115.84 127
2115.94 112
2116.05 102
2116.16 100
2116.26 108
2116.37 125
2116.47 148
2116.58 173
2116.68 195
2116.79 212
2116.89 223
2117.00 226
2117.10 226
2117.21 223
2117.32 220
2117.42 218
2117.53 218
2117.63 217
2117.74 216
2117.84 213
2117.95 206
2118.05 198
2118.16 187
2118.26 174
2118.37 160
2118.48 146
2118.58 131
2118.69 116
2118.79 99
2118.90 81
2119.00 64
2119.11 48
2119.21 35
2119.32 25
2119.42 19
2119.53 19
2119.64 24
2119.74 32
2119.85 40
2119.95 48
2120.06 52
2120.16 52
2120.27 47
2120.37 38
2120.48 27
2120.59 17
2120.69 10
2120.80 8
2120.90 11
2121.01 20
2121.11 33
2121.22 49
2121.32 64
2121.43 78
2121.54 89
2121.64 96
2121.75 99
2121.85 97
2121.96 93
2122.06 87
2122.17 81
2122.27 76
2122.38 73
2122.49 72
2122.59 72
2122.70 73
2122.80 74
2122.91 75
2123.01 76
2123.12 77
2123.22 79
2123.33 83
2123.44 88
2123.54 94
2123.65 98
2123.75 100
2123.86 97
2123.96 91
2124.07 81
2124.18 69
2124.28 56
2124.39 45
2124.49 36
2124.60 29
2124.70 23
2124.81 19
2124.91 14
2125.02 10
2125.13 6
2125.23 2
2125.34 1
2125.44 1
2125.55 2
2125.65 3
2125.76 2
2125.87 1
2125.97 0
2126.08 0
2126.18 0
2126.29 0
2126.39 0
2126.50 0
2126.61 1
2126.71 3
2126.82 3
2126.92 2
2127.03 1
2127.13 2
2127.24 5
2127.35 12
2127.45 21
2127.56 31
2127.66 40
2127.77 46
2127.87 50
2127.98 50
2128.09 50
2128.19 51
2128.30 54
2128.40 61
2128.51 71
2128.61 85
2128.72 100
2128.83 115
2128.93 128
2129.04 138
2129.14 143
2129.25 142
2129.35 136
2129.46 126
2129.57 114
2129.67 103
2129.78 96
2129.88 93
2129.99 95
2130.09 103
2130.20 114
2130.31 128
2130.41 141
2130.52 153
2130.62 163
2130.73 171
2130.83 179
2130.94 185
2131.05 190
2131.15 193
2131.26 193
2131.36 188
2131.47 179
2131.58 167
2131.68 153
2131.79 140
2131.89 132
2132.00 130
2132.10 134
2132.21 144
2132.32 157
2132.42 171
2132.53 182
2132.63 190
2132.74 194
2132.85 195
2132.95 195
2133.06 194
2133.16 192
2133.27 189
2133.37 183
2133.48 173
2133.59 159
2133.69 143
2133.80 127
2133.90 113
2134.01 105
2134.12 102
2134.22 104
2134.33 108
2134.43 112
2134.54 113
2134.64 110
2134.75 104
2134.86 96
2134.96 89
2135.07 84
2135.17 82
2135.28 83
2135.39 88
2135.49 94
2135.60 101
2135.70 110
2135.81 118
2135.92 128
2136.02 137
2136.13 146
2136.23 153
2136.34 157
2136.45 159
2136.55 158
2136.66 154
2136.76 149
2136.87 142
2136.98 136
2137.08 128
2137.19 121
2137.29 112
2137.40 104
2137.50 96
2137.61 89
2137.72 83
2137.82 79
2137.93 75
2138.03 71
2138.14 65
2138.25 59
2138.35 51
2138.46 43
2138.56 36
2138.67 31
2138.78 27
2138.88 25
2138.99 25
2139.09 26
2139.20 26
2139.31 27
2139.41 27
2139.52 27
2139.62 28
2139.73 27
2139.84 27
2139.94 26
2140.05 24
2140.15 20
2140.26 14
2140.37 7
2140.47 0
2140.58 0
2140.68 0
2140.79 0
2140.90 0
2141.00 0
2141.11 0
2141.21 0
2141.32 2
2141.43 11
2141.53 21
2141.64 31
2141.75 41
2141.85 52
2141.96 62
2142.06 73
2142.17 82
2142.28 90
2142.38 96
2142.49 99
2142.59 99
2142.70 96
2142.81 89
2142.91 79
2143.02 68
2143.12 57
2143.23 47
2143.34 42
2143.44 40
2143.55 43
2143.65 50
2143.76 59
2143.87 67
2143.97 73
2144.08 76
2144.19 75
2144.29 70
2144.40 62
2144.50 52
2144.61 42
2144.72 34
2144.82 29
2144.93 27
2145.03 31
2145.14 39
2145.25 49
2145.35 60
2145.46 69
2145.57 74
2145.67 76
2145.78 72
2145.88 66
2145.99 57
2146.10 49
2146.20 44
2146.31 41
2146.41 41
2146.52 46
2146.63 53
2146.73 62
2146.84 74
2146.95 86
2147.05 98
2147.16 110
2147.26 121
2147.37 130
2147.48 136
2147.58 141
2147.69 143
2147.80 144
2147.90 145
2148.01 146
2148.11 147
2148.22 150
2148.33 155
2148.43 162
2148.54 169
2148.64 175
2148.75 180
2148.86 182
2148.96 179
2149.07 172
2149.18 161
2149.28 147
2149.39 132
2149.49 118
2149.60 105
2149.71 94
2149.81 87
2149.92 82
2150.03 78
2150.13 75
2150.24 73
2150.34 72
2150.45 73
2150.56 76
2150.66 83
2150.77 93
2150.88 106
2150.98 121
2151.09 135
2151.20 148
2151.30 157
2151.41 163
2151.51 165
2151.62 164
2151.73 162
2151.83 160
2151.94 159
2152.05 157
2152.15 153
2152.26 147
2152.36 138
2152.47 127
2152.58 116
2152.68 106
2152.79 98
2152.90 94
2153.00 93
2153.11 94
2153.22 97
2153.32 98
2153.43 99
2153.53 98
2153.64 97
2153.75 96
2153.85 98
2153.96 102
2154.07 108
2154.17 118
2154.28 128
2154.39 138
2154.49 146
2154.60 151
2154.70 152
2154.81 150
2154.92 147
2155.02 144
2155.13 143
2155.24 144
2155.34 149
2155.45 155
2155.56 162
2155.66 169
2155.77 174
2155.87 175
2155.98 173
2156.09 167
2156.19 159
2156.30 147
2156.41 135
2156.51 123
2156.62 110
2156.73 99
2156.83 88
2156.94 78
2157.05 69
2157.15 61
2157.26 55
2157.36 50
2157.47 49
2157.58 50
2157.68 53
2157.79 58
2157.90 63
2158.00 69
2158.11 72
2158.22 74
2158.32 74
2158.43 73
2158.54 73
2158.64 76
2158.75 84
2158.86 97
2158.96 117
2159.07 140
2159.17 166
2159.28 191
2159.39 213
2159.49 232
2159.60 247
2159.71 258
2159.81 266
2159.92 273
2160.03 277
2160.13 278
2160.24 278
2160.35 275
2160.45 271
2160.56 267
2160.67 264
2160.77 263
2160.88 263
2160.99 264
2161.09 265
2161.20 267
2161.31 268
2161.41 269
2161.52 270
2161.62 272
2161.73 273
2161.84 275
2161.94 275
2162.05 273
2162.16 269
2162.26 264
2162.37 260
2162.48 257
2162.58 257
2162.69 261
2162.80 269
2162.90 281
2163.01 295
2163.12 310
2163.22 323
2163.33 333
2163.44 338
2163.54 338
2163.65 332
2163.76 322
2163.86 311
2163.97 299
2164.08 288
2164.18 279
2164.29 274
2164.40 270
2164.50 267
2164.61 264
2164.72 260
2164.82 253
2164.93 245
2165.04 236
2165.14 227
2165.25 219
2165.36 212
2165.46 208
2165.57 206
2165.68 205
2165.78 204
2165.89 203
2166.00 200
2166.10 195
2166.21 188
2166.32 179
2166.42 169
2166.53 161
2166.64 155
2166.74 152
2166.85 152
2166.96 154
2167.06 158
2167.17 161
2167.28 161
2167.38 159
2167.49 153
2167.60 145
2167.70 136
2167.81 128
2167.92 120
2168.02 115
2168.13 111
2168.24 109
2168.34 106
2168.45 102
2168.56 97
2168.66 92
2168.77 86
2168.88 81
2168.98 77
2169.09 74
2169.20 72
2169.30 69
2169.41 65
2169.52 57
2169.62 47
2169.73 33
2169.84 17
2169.94 0
2170.05 0
2170.16 0
2170.26 0
2170.37 0
2170.48 0
2170.58 0
2170.69 0
2170.80 9
2170.90 38
2171.01 65
2171.12 87
2171.23 102
2171.33 108
2171.44 107
2171.55 99
2171.65 88
2171.76 76
2171.87 65
2171.97 55
2172.08 48
2172.19 44
2172.29 43
2172.40 45
2172.51 51
2172.61 60
2172.72 71
2172.83 83
2172.93 94
2173.04 101
2173.15 102
2173.25 98
2173.36 90
2173.47 78
2173.58 67
2173.68 60
2173.79 60
2173.90 68
2174.00 84
2174.11 106
2174.22 129
2174.32 150
2174.43 165
2174.54 173
2174.64 171
2174.75 161
2174.86 144
2174.96 123
2175.07 100
2175.18 77
2175.28 56
2175.39 39
2175.50 26
2175.61 19
2175.71 16
2175.82 16
2175.93 19
2176.03 23
2176.14 26
2176.25 27
2176.35 25
2176.46 20
2176.57 14
2176.67 7
2176.78 1
2176.89 0
2177.00 0
2177.10 0
2177.21 0
2177.32 0
2177.42 0
2177.53 0
2177.64 0
2177.74 4
2177.85 15
2177.96 25
2178.06 34
2178.17 41
2178.28 44
2178.39 46
2178.49 45
2178.60 45
2178.71 45
2178.81 47
2178.92 48
2179.03 47
2179.13 43
2179.24 36
2179.35 26
2179.46 16
2179.56 6
2179.67 0
2179.78 0
2179.88 2
2179.99 11
2180.10 24
2180.20 38
2180.31 51
2180.42 62
2180.53 70
2180.63 77
2180.74 81
2180.85 85
2180.95 89
2181.06 93
2181.17 96
2181.27 97
2181.38 93
2181.49 85
2181.60 73
2181.70 57
2181.81 42
2181.92 29
2182.02 21
2182.13 19
2182.24 21
2182.35 27
2182.45 35
2182.56 44
2182.67 52
2182.77 60
2182.88 68
2182.99 76
2183.09 83
2183.20 89
2183.31 92
2183.42 93
2183.52 90
2183.63 85
2183.74 78
2183.84 70
2183.95 63
2184.06 59
2184.17 57
2184.27 59
2184.38 65
2184.49 74
2184.59 85
2184.70 97
2184.81 110
2184.92 122
2185.02 132
2185.13 140
2185.24 144
2185.34 146
2185.45 148
2185.56 149
2185.67 150
2185.77 154
2185.88 160
2185.99 168
2186.09 177
2186.20 188
2186.31 200
2186.42 212
2186.52 224
2186.63 236
2186.74 247
2186.84 258
2186.95 266
2187.06 271
2187.17 274
2187.27 273
2187.38 270
2187.49 265
2187.59 260
2187.70 255
2187.81 250
2187.92 244
2188.02 235
2188.13 222
2188.24 205
2188.35 185
2188.45 164
2188.56 145
2188.67 130
2188.77 122
2188.88 122
2188.99 132
2189.10 150
2189.20 175
2189.31 204
2189.42 235
2189.52 264
2189.63 288
2189.74 305
2189.85 315
2189.95 318
2190.06 316
2190.17 312
2190.28 308
2190.38 304
2190.49 300
2190.60 297
2190.70 293
2190.81 290
2190.92 286
2191.03 283
2191.13 281
2191.24 280
2191.35 279
2191.46 280
2191.56 280
2191.67 280
2191.78 281
2191.88 283
2191.99 288
2192.10 295
2192.21 304
2192.31 315
2192.42 327
2192.53 336
2192.64 341
2192.74 339
2192.85 329
2192.96 313
2193.06 289
2193.17 261
2193.28 232
2193.39 204
2193.49 179
2193.60 159
2193.71 144
2193.82 132
2193.92 121
2194.03 110
2194.14 98
2194.25 86
2194.35 75
2194.46 67
2194.57 64
2194.67 66
2194.78 73
2194.89 82
2195.00 92
2195.10 103
2195.21 112
2195.32 121
2195.43 131
2195.53 143
2195.64 158
2195.75 174
2195.86 191
2195.96 206
2196.07 217
2196.18 222
2196.29 222
2196.39 219
2196.50 212
2196.61 206
2196.72 200
2196.82 197
2196.93 197
2197.04 198
2197.15 200
2197.25 201
2197.36 200
2197.47 197
2197.57 191
2197.68 183
2197.79 172
2197.90 159
2198.00 146
2198.11 132
2198.22 118
2198.33 106
2198.43 95
2198.54 87
2198.65 82
2198.76 81
2198.86 84
2198.97 91
2199.08 101
2199.19 113
2199.29 125
2199.40 136
2199.51 144
2199.62 148
2199.72 148
2199.83 145
2199.94 139
2200.05 131
2200.15 122
2200.26 112
2200.37 102
2200.48 93
2200.58 85
2200.69 79
2200.80 75
2200.91 74
2201.01 76
2201.12 80
2201.23 85
2201.34 90
2201.44 92
2201.55 93
2201.66 92
2201.77 88
2201.87 83
2201.98 77
2202.09 73
2202.20 69
2202.30 66
2202.41 63
2202.52 59
2202.63 53
2202.73 46
2202.84 38
2202.95 31
2203.06 27
2203.16 27
2203.27 32
2203.38 40
2203.49 50
2203.60 59
2203.70 63
2203.81 61
2203.92 51
2204.03 36
2204.13 17
2204.24 0
2204.35 0
2204.46 0
2204.56 0
2204.67 0
2204.78 0
2204.89 0
2204.99 0
2205.10 0
2205.21 18
2205.32 39
2205.42 60
2205.53 81
2205.64 98
2205.75 112
2205.86 122
2205.96 128
2206.07 133
2206.18 138
2206.29 144
2206.39 152
2206.50 160
2206.61 169
2206.72 175
2206.82 178
2206.93 177
2207.04 172
2207.15 164
2207.25 154
2207.36 144
2207.47 134
2207.58 126
2207.69 119
2207.79 116
2207.90 118
2208.01 125
2208.12 136
2208.22 152
2208.33 168
2208.44 184
2208.55 196
2208.65 202
2208.76 202
2208.87 196
2208.98 187
2209.09 175
2209.19 162
2209.30 148
2209.41 131
2209.52 113
2209.62 92
2209.73 70
2209.84 47
2209.95 27
2210.05 12
2210.16 4
2210.27 2
2210.38 7
2210.49 16
2210.59 28
2210.70 42
2210.81 54
2210.92 66
2211.02 75
2211.13 83
2211.24 88
2211.35 89
2211.46 88
2211.56 83
2211.67 77
2211.78 70
2211.89 63
2211.99 57
2212.10 52
2212.21 49
2212.32 47
2212.43 45
2212.53 43
2212.64 42
2212.75 41
2212.86 41
2212.96 40
2213.07 40
2213.18 40
2213.29 41
2213.40 42
2213.50 44
2213.61 48
2213.72 51
2213.83 54
2213.94 55
2214.04 55
2214.15 53
2214.26 50
2214.37 46
2214.47 44
2214.58 43
2214.69 44
2214.80 47
2214.91 52
2215.01 58
2215.12 66
2215.23 74
2215.34 81
2215.45 87
2215.55 91
2215.66 94
2215.77 96
2215.88 98
2215.98 103
2216.09 111
2216.20 121
2216.31 131
2216.42 141
2216.52 148
2216.63 151
2216.74 149
2216.85 144
2216.96 137
2217.06 129
2217.17 122
2217.28 116
2217.39 112
2217.50 110
2217.60 108
2217.71 105
2217.82 100
2217.93 94
2218.03 87
2218.14 78
2218.25 69
2218.36 61
2218.47 53
2218.57 47
2218.68 43
2218.79 40
2218.90 39
2219.01 40
2219.11 42
2219.22 47
2219.33 52
2219.44 59
2219.55 66
2219.65 72
2219.76 78
2219.87 84
2219.98 88
2220.09 92
2220.19 96
2220.30 101
2220.41 106
2220.52 111
2220.63 117
2220.73 123
2220.84 127
2220.95 131
2221.06 133
2221.17 134
2221.27 134
2221.38 135
2221.49 137
2221.60 141
2221.71 146
2221.81 153
2221.92 162
2222.03 170
2222.14 179
2222.25 187
2222.35 193
2222.46 198
2222.57 201
2222.68 202
2222.79 201
2222.89 198
2223.00 192
2223.11 183
2223.22 172
2223.33 159
2223.43 146
2223.54 135
2223.65 126
2223.76 121
2223.87 119
2223.98 121
2224.08 125
2224.19 129
2224.30 133
2224.41 134
2224.52 133
2224.62 131
2224.73 127
2224.84 123
2224.95 121
2225.06 121
2225.16 123
2225.27 125
2225.38 127
2225.49 128
2225.60 128
2225.70 125
2225.81 121
2225.92 115
2226.03 109
2226.14 102
2226.25 94
2226.35 86
2226.46 78
2226.57 70
2226.68 63
2226.79 58
2226.89 55
2227.00 54
2227.11 55
2227.22 55
2227.33 56
2227.44 56
2227.54 55
2227.65 54
2227.76 54
2227.87 55
2227.98 56
2228.08 57
2228.19 57
2228.30 55
2228.41 50
2228.52 44
2228.63 35
2228.73 26
2228.84 17
2228.95 9
2229.06 3
2229.17 0
2229.27 0
2229.38 0
2229.49 0
2229.60 0
2229.71 0
2229.82 0
2229.92 0
2230.03 0
2230.14 0
2230.25 2
2230.36 12
2230.46 26
2230.57 41
2230.68 57
2230.79 72
2230.90 86
2231.01 98
2231.11 107
2231.22 114
2231.33 118
2231.44 119
2231.55 119
2231.66 116
2231.76 111
2231.87 104
2231.98 96
2232.09 87
2232.20 77
2232.31 67
2232.41 58
2232.52 51
2232.63 44
2232.74 38
2232.85 32
2232.95 28
2233.06 26
2233.17 26
2233.28 28
2233.39 32
2233.50 39
2233.60 46
2233.71 53
2233.82 58
2233.93 62
2234.04 64
2234.15 66
2234.25 69
2234.36 73
2234.47 78
2234.58 85
2234.69 92
2234.80 99
2234.90 106
2235.01 114
2235.12 122
2235.23 133
2235.34 145
2235.45 159
2235.55 173
2235.66 186
2235.77 195
2235.88 201
2235.99 202
2236.10 201
2236.20 196
2236.31 189
2236.42 180
2236.53 171
2236.64 161
2236.75 152
2236.86 145
2236.96 140
2237.07 138
2237.18 137
2237.29 137
2237.40 137
2237.51 135
2237.61 130
2237.72 123
2237.83 115
2237.94 108
2238.05 104
2238.16 102
2238.26 103
2238.37 107
2238.48 112
2238.59 118
2238.70 124
2238.81 129
2238.92 133
2239.02 136
2239.13 138
2239.24 137
2239.35 135
2239.46 130
2239.57 124
2239.67 117
2239.78 109
2239.89 101
2240.00 92
2240.11 82
2240.22 72
2240.33 61
2240.43 51
2240.54 42
2240.65 36
2240.76 32
2240.87 30
2240.98 31
2241.08 32
2241.19 33
2241.30 32
2241.41 29
2241.52 27
2241.63 23
2241.74 21
2241.84 19
2241.95 19
2242.06 19
2242.17 19
2242.28 19
2242.39 19
2242.50 18
2242.60 17
2242.71 17
2242.82 16
2242.93 14
2243.04 12
2243.15 9
2243.25 4
2243.36 0
2243.47 0
2243.58 0
2243.69 0
2243.80 0
2243.91 0
2244.01 0
2244.12 0
2244.23 8
2244.34 19
2244.45 30
2244.56 41
2244.67 49
2244.77 56
2244.88 61
2244.99 64
2245.10 67
2245.21 70
2245.32 73
2245.43 77
2245.53 82
2245.64 86
2245.75 89
2245.86 90
2245.97 88
2246.08 84
2246.19 77
2246.30 69
2246.40 61
2246.51 54
2246.62 49
2246.73 47
2246.84 46
2246.95 46
2247.06 45
2247.16 41
2247.27 34
2247.38 25
2247.49 14
2247.60 4
2247.71 0
2247.82 0
2247.92 0
2248.03 0
2248.14 9
2248.25 21
2248.36 34
2248.47 47
2248.58 59
2248.69 70
2248.79 80
2248.90 88
2249.01 95
2249.12 102
2249.23 107
2249.34 112
2249.45 116
2249.56 120
2249.66 124
2249.77 128
2249.88 133
2249.99 136
2250.10 138
2250.21 137
2250.32 133
2250.42 127
2250.53 118
2250.64 110
2250.75 102
2250.86 96
2250.97 93
2251.08 91
2251.19 92
2251.29 94
2251.40 97
2251.51 103
2251.62 111
2251.73 121
2251.84 132
2251.95 143
2252.06 153
2252.16 161
2252.27 165
2252.38 167
2252.49 168
2252.60 167
2252.71 166
2252.82 164
2252.93 161
2253.03 158
2253.14 153
2253.25 148
2253.36 143
2253.47 139
2253.58 136
2253.69 135
2253.80 134
2253.91 133
2254.01 130
2254.12 127
2254.23 121
2254.34 116
2254.45 110
2254.56 106
2254.67 102
2254.78 99
2254.88 98
2254.99 97
2255.10 98
2255.21 100
2255.32 104
2255.43 110
2255.54 119
2255.65 129
2255.76 141
2255.86 153
2255.97 165
2256.08 176
2256.19 184
2256.30 189
2256.41 190
2256.52 188
2256.63 183
2256.73 177
2256.84 169
2256.95 160
2257.06 150
2257.17 140
2257.28 128
2257.39 116
2257.50 104
2257.61 93
2257.71 84
2257.82 79
2257.93 76
2258.04 77
2258.15 80
2258.26 84
2258.37 87
2258.48 88
2258.59 88
2258.70 86
2258.80 84
2258.91 82
2259.02 82
2259.13 84
2259.24 90
2259.35 97
2259.46 105
2259.57 111
2259.68 115
2259.78 114
2259.89 108
2260.00 98
2260.11 86
2260.22 74
2260.33 63
2260.44 56
2260.55 53
2260.66 54
2260.76 59
2260.87 67
2260.98 78
2261.09 90
2261.20 102
2261.31 113
2261.42 122
2261.53 129
2261.64 131
2261.75 130
2261.85 125
2261.96 118
2262.07 112
2262.18 106
2262.29 103
2262.40 102
2262.51 103
2262.62 105
2262.73 105
2262.84 104
2262.94 101
2263.05 97
2263.16 92
2263.27 90
2263.38 92
2263.49 98
2263.60 108
2263.71 120
2263.82 131
2263.93 138
2264.04 138
2264.14 130
2264.25 114
2264.36 91
2264.47 65
2264.58 38
2264.69 13
2264.80 0
2264.91 0
2265.02 0
2265.13 0
2265.23 0
2265.34 0
2265.45 0
2265.56 0
2265.67 5
2265.78 17
2265.89 28
2266.00 37
2266.11 44
2266.22 48
2266.33 51
2266.43 53
2266.54 54
2266.65 57
2266.76 61
2266.87 66
2266.98 70
2267.09 73
2267.20 76
2267.31 76
2267.42 76
2267.53 75
2267.64 75
2267.74 75
2267.85 75
2267.96 75
2268.07 74
2268.18 73
2268.29 72
2268.40 72
2268.51 75
2268.62 82
2268.73 92
2268.84 104
2268.95 116
2269.05 126
2269.16 130
2269.27 130
2269.38 127
2269.49 121
2269.60 117
2269.71 115
2269.82 116
2269.93 119
2270.04 124
2270.15 128
2270.26 130
2270.36 131
2270.47 130
2270.58 127
2270.69 124
2270.80 121
2270.91 118
2271.02 116
2271.13 117
2271.24 120
2271.35 126
2271.46 132
2271.57 139
2271.68 144
2271.78 146
2271.89 145
2272.00 140
2272.11 131
2272.22 119
2272.33 106
2272.44 92
2272.55 79
2272.66 68
2272.77 60
2272.88 56
2272.99 55
2273.10 58
2273.20 62
2273.31 68
2273.42 75
2273.53 82
2273.64 89
2273.75 97
2273.86 105
2273.97 113
2274.08 119
2274.19 123
2274.30 123
2274.41 120
2274.52 116
2274.63 113
2274.73 114
2274.84 121
2274.95 135
2275.06 153
2275.17 174
2275.28 195
2275.39 213
2275.50 225
2275.61 231
2275.72 231
2275.83 227
2275.94 218
2276.05 207
2276.16 195
2276.27 182
2276.37 169
2276.48 157
2276.59 146
2276.70 136
2276.81 127
2276.92 119
2277.03 113
2277.14 108
2277.25 106
2277.36 107
2277.47 110
2277.58 116
2277.69 122
2277.80 126
2277.91 128
2278.01 124
2278.12 117
2278.23 105
2278.34 91
2278.45 77
2278.56 66
2278.67 59
2278.78 57
2278.89 61
2279.00 70
2279.11 83
2279.22 98
2279.33 114
2279.44 128
2279.55 141
2279.66 152
2279.77 161
2279.87 166
2279.98 169
2280.09 170
2280.20 168
2280.31 162
2280.42 152
2280.53 139
2280.64 122
2280.75 104
2280.86 85
2280.97 67
2281.08 51
2281.19 39
2281.30 32
2281.41 28
2281.52 28
2281.63 32
2281.74 38
2281.84 45
2281.95 53
2282.06 60
2282.17 67
2282.28 73
2282.39 79
2282.50 84
2282.61 89
2282.72 94
2282.83 100
2282.94 107
2283.05 116
2283.16 126
2283.27 137
2283.38 149
2283.49 159
2283.60 168
2283.71 173
2283.82 175
2283.93 175
2284.04 173
2284.14 170
2284.25 167
2284.36 164
2284.47 162
2284.58 158
2284.69 153
2284.80 146
2284.91 137
2285.02 128
2285.13 118
2285.24 110
2285.35 105
2285.46 103
2285.57 104
2285.68 109
2285.79 116
2285.90 125
2286.01 136
2286.12 146
2286.23 155
2286.34 161
2286.45 162
2286.55 159
2286.66 149
2286.77 135
2286.88 116
2286.99 95
2287.10 74
2287.21 54
2287.32 35
2287.43 18
2287.54 4
2287.65 0
2287.76 0
2287.87 0
2287.98 0
2288.09 0
2288.20 0
2288.31 0
2288.42 0
2288.53 2
2288.64 18
2288.75 35
2288.86 54
2288.97 72
2289.08 88
2289.19 102
2289.30 113
2289.41 119
2289.51 123
2289.62 123
2289.73 122
2289.84 120
2289.95 119
2290.06 121
2290.17 125
2290.28 132
2290.39 143
2290.50 157
2290.61 174
2290.72 191
2290.83 207
2290.94 220
2291.05 228
2291.16 229
2291.27 223
2291.38 211
2291.49 195
2291.60 176
2291.71 157
2291.82 139
2291.93 122
2292.04 106
2292.15 92
2292.26 79
2292.37 68
2292.48 59
2292.59 53
2292.70 50
2292.81 51
2292.92 54
2293.03 59
2293.13 66
2293.24 73
2293.35 80
2293.46 85
2293.57 89
2293.68 90
2293.79 89
2293.90 85
2294.01 80
2294.12 77
2294.23 78
2294.34 84
2294.45 96
2294.56 113
2294.67 132
2294.78 150
2294.89 164
2295.00 173
2295.11 175
2295.22 173
2295.33 168
2295.44 161
2295.55 155
2295.66 150
2295.77 147
2295.88 144
2295.99 141
2296.10 138
2296.21 136
2296.32 135
2296.43 136
2296.54 137
2296.65 139
2296.76 141
2296.87 141
2296.98 138
2297.09 132
2297.20 125
2297.31 118
2297.42 112
2297.53 107
2297.64 104
2297.75 102
2297.86 100
2297.97 96
2298.08 91
2298.19 84
2298.30 77
2298.41 70
2298.52 65
2298.63 63
2298.74 66
2298.85 73
2298.96 84
2299.07 98
2299.18 113
2299.28 128
2299.39 139
2299.50 146
2299.61 149
2299.72 145
2299.83 137
2299.94 124
2300.05 108
2300.16 93
2300.27 78
2300.38 67
2300.49 59
2300.60 55
2300.71 55
2300.82 57
2300.93 61
2301.04 63
2301.15 64
2301.26 63
2301.37 61
2301.48 59
2301.59 58
2301.70 59
2301.81 63
2301.92 70
2302.03 78
2302.14 87
2302.25 96
2302.36 103
2302.47 108
2302.58 110
2302.69 109
2302.80 104
2302.91 96
2303.02 84
2303.13 70
2303.24 55
2303.35 40
2303.46 28
2303.57 19
2303.68 13
2303.79 9
2303.90 7
2304.01 6
2304.12 5
2304.23 4
2304.34 3
2304.45 1
2304.56 0
2304.67 0
2304.78 0
2304.89 0
2305.00 0
2305.11 0
2305.22 0
2305.33 4
2305.44 16
2305.55 32
2305.66 49
2305.77 65
2305.88 80
2305.99 92
2306.10 100
2306.21 105
2306.32 105
2306.43 104
2306.54 101
2306.65 97
2306.76 93
2306.87 90
2306.98 88
2307.09 86
2307.20 85
2307.31 87
2307.42 91
2307.53 99
2307.64 111
2307.75 126
2307.86 143
2307.97 160
2308.08 176
2308.19 189
2308.31 199
2308.42 205
2308.53 208
2308.64 209
2308.75 207
2308.86 202
2308.97 195
2309.08 185
2309.19 172
2309.30 158
2309.41 144
2309.52 131
2309.63 120
2309.74 111
2309.85 105
2309.96 100
2310.07 96
2310.18 93
2310.29 89
2310.40 86
2310.51 80
2310.62 73
2310.73 63
2310.84 53
2310.95 43
2311.06 35
2311.17 30
2311.28 31
2311.39 36
2311.50 46
2311.61 58
2311.72 71
2311.83 82
2311.94 91
2312.05 97
2312.16 100
2312.27 102
2312.38 102
2312.49 99
2312.60 95
2312.71 88
2312.82 79
2312.93 67
2313.04 54
2313.15 40
2313.26 28
2313.37 20
2313.48 15
2313.59 15
2313.70 19
2313.81 28
2313.92 39
2314.03 53
2314.14 69
2314.25 87
2314.37 106
2314.48 125
2314.59 143
2314.70 159
2314.81 171
2314.92 179
2315.03 181
2315.14 178
2315.25 170
2315.36 157
2315.47 143
2315.58 128
2315.69 113
2315.80 100
2315.91 88
2316.02 80
2316.13 75
2316.24 73
2316.35 74
2316.46 79
2316.57 86
2316.68 94
2316.79 103
2316.90 112
2317.01 121
2317.12 129
2317.23 135
2317.34 139
2317.45 142
2317.56 143
2317.67 142
2317.78 141
2317.89 141
2318.00 143
2318.12 147
2318.23 156
2318.34 167
2318.45 181
2318.56 195
2318.67 207
2318.78 215
2318.89 218
2319.00 214
2319.11 206
2319.22 193
2319.33 178
2319.44 163
2319.55 149
2319.66 138
2319.77 128
2319.88 120
2319.99 112
2320.10 102
2320.21 89
2320.32 75
2320.43 59
2320.54 43
2320.65 31
2320.76 24
2320.87 23
2320.99 28
2321.10 37
2321.21 49
2321.32 63
2321.43 78
2321.54 93
2321.65 110
2321.76 128
2321.87 146
2321.98 164
2322.09 179
2322.20 189
2322.31 193
2322.42 190
2322.53 180
2322.64 166
2322.75 151
2322.86 136
2322.97 123
2323.08 113
2323.19 107
2323.30 103
2323.41 101
2323.53 99
2323.64 98
2323.75 97
2323.86 97
2323.97 98
2324.08 100
2324.19 103
2324.30 105
2324.41 105
2324.52 103
2324.63 99
2324.74 94
2324.85 88
2324.96 83
2325.07 79
2325.18 78
2325.29 77
2325.40 76
2325.51 75
2325.62 73
2325.74 71
2325.85 69
2325.96 70
2326.07 74
2326.18 81
2326.29 89
2326.40 98
2326.51 105
2326.62 109
2326.73 109
2326.84 105
2326.95 99
2327.06 92
2327.17 86
2327.28 80
2327.39 74
2327.50 68
2327.61 61
2327.73 55
2327.84 50
2327.95 47
2328.06 47
2328.17 53
2328.28 63
2328.39 75
2328.50 90
2328.61 105
2328.72 118
2328.83 129
2328.94 139
2329.05 146
2329.16 151
2329.27 153
2329.38 153
2329.49 150
2329.61 144
2329.72 136
2329.83 128
2329.94 120
2330.05 114
2330.16 111
2330.27 109
2330.38 107
2330.49 104
2330.60 98
2330.71 86
2330.82 70
2330.93 49
2331.04 27
2331.15 7
2331.26 0
2331.38 0
2331.49 0
2331.60 0
2331.71 0
2331.82 2
2331.93 9
2332.04 12
2332.15 12
2332.26 9
2332.37 6
2332.48 4
2332.59 4
2332.70 5
2332.81 7
2332.92 9
2333.04 10
2333.15 9
2333.26 8
2333.37 8
2333.48 9
2333.59 12
2333.70 16
2333.81 23
2333.92 29
2334.03 35
2334.14 41
2334.25 45
2334.36 48
2334.47 52
2334.59 55
2334.70 58
2334.81 62
2334.92 66
2335.03 69
2335.14 74
2335.25 79
2335.36 87
2335.47 97
2335.58 110
2335.69 123
2335.80 136
2335.91 147
2336.03 155
2336.14 159
2336.25 157
2336.36 152
2336.47 143
2336.58 133
2336.69 121
2336.80 109
2336.91 98
2337.02 87
2337.13 76
2337.24 66
2337.35 57
2337.47 49
2337.58 43
2337.69 39
2337.80 36
2337.91 34
2338.02 32
2338.13 30
2338.24 28
2338.35 26
2338.46 26
2338.57 27
2338.68 31
2338.80 39
2338.91 49
2339.02 62
2339.13 77
2339.24 93
2339.35 109
2339.46 124
2339.57 136
2339.68 147
2339.79 153
2339.90 156
2340.01 156
2340.13 152
2340.24 145
2340.35 136
2340.46 126
2340.57 114
2340.68 102
2340.79 90
2340.90 79
2341.01 69
2341.12 60
2341.23 52
2341.35 44
2341.46 36
2341.57 26
2341.68 16
2341.79 5
2341.90 0
2342.01 0
2342.12 0
2342.23 0
2342.34 13
2342.45 33
2342.57 53
2342.68 71
2342.79 84
2342.90 88
2343.01 85
2343.12 76
2343.23 62
2343.34 48
2343.45 35
2343.56 25
2343.67 20
2343.79 19
2343.90 22
2344.01 28
2344.12 35
2344.23 41
2344.34 47
2344.45 49
2344.56 49
2344.67 45
2344.78 39
2344.90 31
2345.01 21
2345.12 12
2345.23 2
2345.34 0
2345.45 0
2345.56 0
2345.67 0
2345.78 0
2345.89 0
2346.01 0
2346.12 0
2346.23 10
2346.34 25
2346.45 40
2346.56 51
2346.67 59
2346.78 63
2346.89 65
2347.00 66
2347.12 70
2347.23 77
2347.34 88
2347.45 101
2347.56 117
2347.67 132
2347.78 145
2347.89 155
2348.00 161
2348.11 164
2348.23 165
2348.34 163
2348.45 159
2348.56 153
2348.67 144
2348.78 134
2348.89 123
2349.00 110
2349.11 97
2349.23 85
2349.34 73
2349.45 64
2349.56 57
2349.67 54
2349.78 53
2349.89 55
2350.00 60
2350.11 65
2350.23 69
2350.34 73
2350.45 76
2350.56 78
2350.67 83
2350.78 91
2350.89 104
2351.00 121
2351.11 143
2351.23 167
2351.34 191
2351.45 213
2351.56 230
2351.67 242
2351.78 248
2351.89 250
2352.00 249
2352.11 245
2352.23 242
2352.34 239
2352.45 238
2352.56 239
2352.67 242
2352.78 244
2352.89 244
2353.00 241
2353.11 233
2353.23 221
2353.34 207
2353.45 193
2353.56 179
2353.67 167
2353.78 157
2353.89 149
2354.00 140
2354.12 131
2354.23 120
2354.34 107
2354.45 95
2354.56 83
2354.67 74
2354.78 68
2354.89 68
2355.01 72
2355.12 81
2355.23 94
2355.34 108
2355.45 123
2355.56 136
2355.67 148
2355.78 158
2355.89 165
2356.01 172
2356.12 177
2356.23 181
2356.34 183
2356.45 184
2356.56 183
2356.67 182
2356.78 181
2356.90 181
2357.01 182
2357.12 186
2357.23 192
2357.34 200
2357.45 208
2357.56 217
2357.68 226
2357.79 233
2357.90 239
2358.01 242
2358.12 241
2358.23 236
2358.34 226
2358.45 213
2358.57 196
2358.68 178
2358.79 161
2358.90 145
2359.01 134
2359.12 128
2359.23 127
2359.34 133
2359.46 144
2359.57 159
2359.68 177
2359.79 195
2359.90 210
2360.01 220
2360.12 223
2360.24 217
2360.35 205
2360.46 187
2360.57 166
2360.68 145
2360.79 125
2360.90 109
2361.01 98
2361.13 90
2361.24 87
2361.35 88
2361.46 91
2361.57 96
2361.68 101
2361.79 106
2361.91 109
2362.02 110
2362.13 109
2362.24 104
2362.35 96
2362.46 86
2362.57 74
2362.69 59
2362.80 44
2362.91 29
2363.02 16
2363.13 6
2363.24 0
2363.35 0
2363.47 0
2363.58 6
2363.69 14
2363.80 22
2363.91 29
2364.02 33
2364.13 34
2364.25 32
2364.36 27
2364.47 19
2364.58 11
2364.69 3
2364.80 0
2364.91 0
2365.03 0
2365.14 0
2365.25 0
2365.36 2
2365.47 13
2365.58 27
2365.69 42
2365.81 58
2365.92 74
2366.03 88
2366.14 102
2366.25 114
2366.36 124
2366.47 132
2366.59 137
2366.70 139
2366.81 137
2366.92 132
2367.03 122
2367.14 109
2367.26 93
2367.37 75
2367.48 54
2367.59 34
2367.70 14
2367.81 0
2367.92 0
2368.04 0
2368.15 0
2368.26 0
2368.37 0
2368.48 0
2368.59 0
2368.70 0
2368.82 7
2368.93 19
2369.04 32
2369.15 47
2369.26 61
2369.37 73
2369.49 82
2369.60 87
2369.71 87
2369.82 83
2369.93 74
2370.04 62
2370.16 49
2370.27 35
2370.38 22
2370.49 11
2370.60 4
2370.71 0
2370.82 0
2370.94 1
2371.05 6
2371.16 12
2371.27 17
2371.38 22
2371.49 26
2371.61 29
2371.72 32
2371.83 35
2371.94 40
2372.05 46
2372.16 54
2372.28 65
2372.39 77
2372.50 90
2372.61 102
2372.72 112
2372.83 119
2372.95 123
2373.06 123
2373.17 120
2373.28 115
2373.39 109
2373.50 103
2373.62 100
2373.73 99
2373.84 101
2373.95 106
2374.06 113
2374.17 123
2374.29 133
2374.40 143
2374.51 153
2374.62 161
2374.73 168
2374.84 172
2374.96 174
2375.07 175
2375.18 174
2375.29 172
2375.40 169
2375.51 165
2375.63 159
2375.74 153
2375.85 146
2375.96 140
2376.07 135
2376.18 133
2376.30 135
2376.41 140
2376.52 147
2376.63 155
2376.74 163
2376.85 169
2376.97 172
2377.08 172
2377.19 168
2377.30 162
2377.41 155
2377.52 146
2377.64 137
2377.75 129
2377.86 122
2377.97 117
2378.08 114
2378.20 113
2378.31 114
2378.42 115
2378.53 117
2378.64 118
2378.75 118
2378.87 116
2378.98 114
2379.09 110
2379.20 105
2379.31 100
2379.42 94
2379.54 87
2379.65 80
2379.76 74
2379.87 69
2379.98 65
2380.10 62
2380.21 60
2380.32 58
2380.43 56
2380.54 55
2380.65 54
2380.77 54
2380.88 56
2380.99 59
2381.10 63
2381.21 68
2381.33 74
2381.44 80
2381.55 85
2381.66 89
2381.77 91
2381.88 92
2382.00 89
2382.11 84
2382.22 76
2382.33 67
2382.44 60
2382.56 54
2382.67 53
2382.78 56
2382.89 63
2383.00 74
2383.12 86
2383.23 99
2383.34 110
2383.45 120
2383.56 128
2383.67 133
2383.79 136
2383.90 136
2384.01 136
2384.12 133
2384.23 130
2384.35 123
2384.46 115
2384.57 103
2384.68 89
2384.79 72
2384.91 53
2385.02 35
2385.13 19
2385.24 6
2385.35 0
2385.47 0
2385.58 0
2385.69 0
2385.80 0
2385.91 0
2386.03 0
2386.14 0
2386.25 0
2386.36 17
2386.47 43
2386.58 70
2386.70 93
2386.81 109
2386.92 116
2387.03 111
2387.14 98
2387.26 79
2387.37 60
2387.48 44
2387.59 34
2387.70 29
2387.82 28
2387.93 29
2388.04 29
2388.15 26
2388.26 19
2388.38 9
2388.49 0
2388.60 0
2388.71 0
2388.82 0
2388.94 0
2389.05 0
2389.16 0
2389.27 0
2389.38 11
2389.50 25
2389.61 36
2389.72 41
2389.83 40
2389.95 32
2390.06 18
2390.17 1
2390.28 0
2390.39 0
2390.51 0
2390.62 0
2390.73 0
2390.84 0
2390.95 0
2391.07 9
2391.18 24
2391.29 35
2391.40 40
2391.51 41
2391.63 40
2391.74 38
2391.85 38
2391.96 41
2392.07 47
2392.19 56
2392.30 67
2392.41 77
2392.52 87
2392.63 94
2392.75 98
2392.86 100
2392.97 98
2393.08 95
2393.20 88
2393.31 80
2393.42 71
2393.53 61
2393.64 53
2393.76 47
2393.87 44
2393.98 45
2394.09 48
2394.20 53
2394.32 58
2394.43 61
2394.54 61
2394.65 58
2394.77 53
2394.88 46
2394.99 40
2395.10 36
2395.21 35
2395.33 38
2395.44 44
2395.55 54
2395.66 66
2395.77 79
2395.89 94
2396.00 110
2396.11 125
2396.22 140
2396.34 154
2396.45 167
2396.56 177
2396.67 186
2396.78 192
2396.90 193
2397.01 191
2397.12 186
2397.23 177
2397.35 167
2397.46 155
2397.57 145
2397.68 138
2397.79 134
2397.91 133
2398.02 134
2398.13 138
2398.24 141
2398.36 143
2398.47 142
2398.58 138
2398.69 131
2398.80 122
2398.92 112
2399.03 103
2399.14 94
2399.25 88
2399.37 83
2399.48 81
2399.59 79
2399.70 79
2399.81 78
2399.93 77
2400.04 75
2400.15 72
2400.26 65
2400.38 56
2400.49 45
2400.60 33
2400.71 22
2400.83 14
2400.94 12
2401.05 16
2401.16 27
2401.27 42
2401.39 60
2401.50 77
2401.61 90
2401.72 99
2401.84 102
2401.95 101
2402.06 98
2402.17 96
2402.29 97
2402.40 99
2402.51 103
2402.62 106
2402.73 106
2402.85 104
2402.96 99
2403.07 94
2403.18 91
2403.30 92
2403.41 97
2403.52 106
2403.63 118
2403.75 129
2403.86 137
2403.97 140
2404.08 140
2404.20 136
2404.31 131
2404.42 128
2404.53 128
2404.64 133
2404.76 141
2404.87 151
2404.98 162
2405.09 172
2405.21 181
2405.32 188
2405.43 192
2405.54 195
2405.66 195
2405.77 192
2405.88 187
2405.99 179
2406.11 169
2406.22 160
2406.33 151
2406.44 144
2406.56 141
2406.67 140
2406.78 141
2406.89 142
2407.01 141
2407.12 136
2407.23 127
2407.34 116
2407.46 104
2407.57 91
2407.68 80
2407.79 72
2407.91 68
2408.02 68
2408.13 69
2408.24 72
2408.35 74
2408.47 74
2408.58 73
2408.69 72
2408.80 71
2408.92 72
2409.03 76
2409.14 83
2409.25 92
2409.37 101
2409.48 109
2409.59 117
2409.70 124
2409.82 131
2409.93 141
2410.04 153
2410.15 168
2410.27 183
2410.38 196
2410.49 205
2410.60 208
2410.72 206
2410.83 199
2410.94 189
2411.05 180
2411.17 172
2411.28 165
2411.39 160
2411.51 153
2411.62 142
2411.73 127
2411.84 108
2411.96 86
2412.07 64
2412.18 46
2412.29 32
2412.41 25
2412.52 23
2412.63 25
2412.74 31
2412.86 37
2412.97 43
2413.08 49
2413.19 55
2413.31 62
2413.42 71
2413.53 80
2413.64 92
2413.76 104
2413.87 116
2413.98 128
2414.09 139
2414.21 149
2414.32 156
2414.43 161
2414.54 163
2414.66 162
2414.77 157
2414.88 149
2415.00 137
2415.11 123
2415.22 106
2415.33 88
2415.45 71
2415.56 58
2415.67 50
2415.78 51
2415.90 60
2416.01 79
2416.12 104
2416.23 132
2416.35 159
2416.46 181
2416.57 195
2416.68 201
2416.80 198
2416.91 189
2417.02 176
2417.14 161
2417.25 145
2417.36 129
2417.47 113
2417.59 98
2417.70 85
2417.81 75
2417.92 70
2418.04 70
2418.15 75
2418.26 83
2418.38 94
2418.49 106
2418.60 115
2418.71 122
2418.83 125
2418.94 124
2419.05 120
2419.16 112
2419.28 103
2419.39 94
2419.50 86
2419.62 82
2419.73 83
2419.84 87
2419.95 95
2420.07 105
2420.18 115
2420.29 122
2420.40 127
2420.52 128
2420.63 126
2420.74 122
2420.86 117
2420.97 112
2421.08 107
2421.19 102
2421.31 98
2421.42 95
2421.53 93
2421.64 93
2421.76 95
2421.87 97
2421.98 99
2422.10 98
2422.21 96
2422.32 91
2422.43 85
2422.55 77
2422.66 70
2422.77 64
2422.89 59
2423.00 55
2423.11 50
2423.22 43
2423.34 32
2423.45 19
2423.56 4
2423.68 0
2423.79 0
2423.90 0
2424.01 0
2424.13 0
2424.24 0
2424.35 0
2424.47 1
2424.58 20
2424.69 37
2424.80 49
2424.92 57
2425.03 61
2425.14 61
2425.26 59
2425.37 57
2425.48 57
2425.59 59
2425.71 63
2425.82 69
2425.93 77
2426.05 86
2426.16 96
2426.27 106
2426.38 117
2426.50 126
2426.61 135
2426.72 141
2426.84 143
2426.95 143
2427.06 139
2427.17 132
2427.29 123
2427.40 114
2427.51 103
2427.63 93
2427.74 83
2427.85 74
2427.96 67
2428.08 63
2428.19 61
2428.30 61
2428.42 61
2428.53 60
2428.64 58
2428.76 54
2428.87 50
2428.98 46
2429.09 43
2429.21 42
2429.32 42
2429.43 44
2429.55 45
2429.66 46
2429.77 45
2429.88 43
2430.00 40
2430.11 37
2430.22 34
2430.34 33
2430.45 34
2430.56 39
2430.68 46
2430.79 56
2430.90 67
2431.01 78
2431.13 88
2431.24 97
2431.35 103
2431.47 108
2431.58 111
2431.69 112
2431.81 111
2431.92 108
2432.03 105
2432.14 101
2432.26 98
2432.37 97
2432.48 99
2432.60 105
2432.71 114
2432.82 126
2432.94 140
2433.05 156
2433.16 173
2433.28 190
2433.39 207
2433.50 224
2433.61 241
2433.73 257
2433.84 271
2433.95 283
2434.07 292
2434.18 298
2434.29 300
2434.41 299
2434.52 296
2434.63 290
2434.74 283
2434.86 274
2434.97 263
2435.08 250
2435.20 234
2435.31 216
2435.42 196
2435.54 176
2435.65 158
2435.76 143
2435.88 130
2435.99 118
2436.10 108
2436.22 98
2436.33 87
2436.44 76
2436.55 66
2436.67 56
2436.78 49
2436.89 45
2437.01 44
2437.12 45
2437.23 47
2437.35 49
2437.46 51
2437.57 54
2437.69 57
2437.80 62
2437.91 66
2438.03 70
2438.14 73
2438.25 72
2438.37 67
2438.48 59
2438.59 50
2438.70 41
2438.82 35
2438.93 34
2439.04 38
2439.16 47
2439.27 60
2439.38 75
2439.50 89
2439.61 102
2439.72 111
2439.84 117
2439.95 118
2440.06 116
2440.18 110
2440.29 101
2440.40 89
2440.52 75
2440.63 62
2440.74 49
2440.86 38
2440.97 30
2441.08 25
2441.20 24
2441.31 26
2441.42 30
2441.53 36
2441.65 43
2441.76 49
2441.87 54
2441.99 55
2442.10 54
2442.21 50
2442.33 42
2442.44 33
2442.55 22
2442.67 11
2442.78 1
2442.89 0
2443.01 0
2443.12 0
2443.23 0
2443.35 0
2443.46 0
2443.57 0
2443.69 0
2443.80 6
2443.91 13
2444.03 20
2444.14 27
2444.25 36
2444.37 48
2444.48 62
2444.59 80
2444.71 99
2444.82 120
2444.93 139
2445.05 156
2445.16 168
2445.27 175
2445.39 176
2445.50 172
2445.61 167
2445.73 160
2445.84 154
2445.95 151
2446.07 151
2446.18 153
2446.29 155
2446.41 157
2446.52 156
2446.63 153
2446.75 147
2446.86 139
2446.97 130
2447.09 121
2447.20 114
2447.31 109
2447.43 107
2447.54 109
2447.65 114
2447.77 120
2447.88 128
2447.99 135
2448.11 142
2448.22 148
2448.33 154
2448.45 158
2448.56 163
2448.67 168
2448.79 174
2448.90 179
2449.01 183
2449.13 186
2449.24 188
2449.35 189
2449.47 190
2449.58 191
2449.70 193
2449.81 194
2449.92 194
2450.04 192
2450.15 188
2450.26 183
2450.38 176
2450.49 170
2450.60 165
2450.72 160
2450.83 155
2450.94 149
2451.06 141
2451.17 132
2451.28 122
2451.40 113
2451.51 109
2451.62 110
2451.74 117
2451.85 129
2451.96 142
2452.08 154
2452.19 162
2452.30 165
2452.42 162
2452.53 153
2452.65 143
2452.76 132
2452.87 124
2452.99 119
2453.10 118
2453.21 120
2453.33 123
2453.44 126
2453.55 127
2453.67 127
2453.78 125
2453.89 122
2454.01 119
2454.12 117
2454.23 115
2454.35 113
2454.46 108
2454.58 101
2454.69 89
2454.80 74
2454.92 57
2455.03 38
2455.14 21
2455.26 6
2455.37 0
2455.48 0
2455.60 0
2455.71 0
2455.82 0
2455.94 0
2456.05 0
2456.17 0
2456.28 2
2456.39 4
2456.51 6
2456.62 11
2456.73 20
2456.85 33
2456.96 50
2457.07 68
2457.19 85
2457.30 97
2457.41 103
2457.53 103
2457.64 97
2457.76 87
2457.87 77
2457.98 69
2458.10 64
2458.21 61
2458.32 60
2458.44 60
2458.55 59
2458.66 58
2458.78 57
2458.89 57
2459.01 59
2459.12 65
2459.23 74
2459.35 86
2459.46 100
2459.57 113
2459.69 124
2459.80 134
2459.91 140
2460.03 144
2460.14 143
2460.26 138
2460.37 129
2460.48 118
2460.60 103
2460.71 87
2460.82 72
2460.94 58
2461.05 46
2461.17 37
2461.28 31
2461.39 29
2461.51 30
2461.62 35
2461.73 42
2461.85 52
2461.96 62
2462.07 71
2462.19 77
2462.30 80
2462.42 78
2462.53 73
2462.64 65
2462.76 57
2462.87 49
2462.98 44
2463.10 42
2463.21 44
2463.33 48
2463.44 55
2463.55 64
2463.67 73
2463.78 82
2463.89 91
2464.01 97
2464.12 101
2464.24 104
2464.35 106
2464.46 107
2464.58 108
2464.69 110
2464.80 114
2464.92 120
2465.03 127
2465.15 137
2465.26 148
2465.37 160
2465.49 173
2465.60 184
2465.72 193
2465.83 197
2465.94 197
2466.06 191
2466.17 182
2466.28 170
2466.40 156
2466.51 144
2466.63 134
2466.74 128
2466.85 125
2466.97 126
2467.08 130
2467.19 138
2467.31 147
2467.42 160
2467.54 173
2467.65 187
2467.76 200
2467.88 211
2467.99 219
2468.11 224
2468.22 225
2468.33 227
2468.45 229
2468.56 234
2468.67 242
2468.79 254
2468.90 267
2469.02 280
2469.13 290
2469.24 295
2469.36 294
2469.47 286
2469.59 274
2469.70 259
2469.81 241
2469.93 223
2470.04 205
2470.16 188
2470.27 172
2470.38 156
2470.50 140
2470.61 125
2470.73 112
2470.84 101
2470.95 94
2471.07 91
2471.18 92
2471.29 95
2471.41 99
2471.52 102
2471.64 103
2471.75 101
2471.86 97
2471.98 92
2472.09 86
2472.21 81
2472.32 80
2472.43 81
2472.55 85
2472.66 91
2472.78 98
2472.89 104
2473.00 107
2473.12 107
2473.23 104
2473.35 99
2473.46 92
2473.57 84
2473.69 77
2473.80 69
2473.92 61
2474.03 53
2474.14 44
2474.26 35
2474.37 27
2474.49 21
2474.60 15
2474.71 12
2474.83 11
2474.94 12
2475.06 14
2475.17 19
2475.28 26
2475.40 36
2475.51 48
2475.63 60
2475.74 72
2475.85 80
2475.97 83
2476.08 78
2476.20 67
2476.31 51
2476.42 32
2476.54 14
2476.65 0
2476.77 0
2476.88 0
2476.99 0
2477.11 0
2477.22 1
2477.34 8
2477.45 14
2477.56 20
2477.68 25
2477.79 32
2477.91 41
2478.02 51
2478.14 62
2478.25 70
2478.36 75
2478.48 77
2478.59 76
2478.71 74
2478.82 72
2478.93 73
2479.05 76
2479.16 80
2479.28 81
2479.39 77
2479.50 67
2479.62 49
2479.73 27
2479.85 5
2479.96 0
2480.08 0
2480.19 0
2480.30 0
2480.42 0
2480.53 0
2480.65 10
2480.76 16
2480.87 19
2480.99 18
2481.10 16
2481.22 13
2481.33 8
2481.44 3
2481.56 0
2481.67 0
2481.79 0
2481.90 0
2482.02 0
2482.13 0
2482.24 0
2482.36 2
2482.47 15
2482.59 27
2482.70 39
2482.82 49
2482.93 58
2483.04 65
2483.16 71
2483.27 76
2483.39 80
2483.50 83
2483.61 84
2483.73 84
2483.84 81
2483.96 75
2484.07 68
2484.19 59
2484.30 52
2484.41 47
2484.53 46
2484.64 50
2484.76 59
2484.87 71
2484.99 86
2485.10 100
2485.21 113
2485.33 123
2485.44 129
2485.56 132
2485.67 130
2485.79 123
2485.90 112
2486.01 99
2486.13 83
2486.24 68
2486.36 54
2486.47 45
2486.59 41
2486.70 42
2486.81 48
2486.93 57
2487.04 69
2487.16 81
2487.27 94
2487.39 107
2487.50 121
2487.61 135
2487.73 148
2487.84 158
2487.96 164
2488.07 164
2488.19 157
2488.30 142
2488.41 124
2488.53 102
2488.64 81
2488.76 62
2488.87 45
2488.99 32
2489.10 21
2489.21 14
2489.33 10
2489.44 11
2489.56 16
2489.67 26
2489.79 40
2489.90 55
2490.01 70
2490.13 83
2490.24 91
2490.36 95
2490.47 94
2490.59 89
2490.70 80
2490.82 70
2490.93 58
2491.04 48
2491.16 41
2491.27 37
2491.39 38
2491.50 45
2491.62 55
2491.73 68
2491.84 81
2491.96 94
2492.07 104
2492.19 112
2492.30 116
2492.42 119
2492.53 121
2492.65 124
2492.76 127
2492.87 131
2492.99 135
2493.10 140
2493.22 145
2493.33 148
2493.45 150
2493.56 150
2493.68 149
2493.79 145
2493.90 138
2494.02 127
2494.13 112
2494.25 96
2494.36 79
2494.48 64
2494.59 52
2494.71 46
2494.82 46
2494.93 51
2495.05 60
2495.16 71
2495.28 81
2495.39 89
2495.51 95
2495.62 96
2495.74 95
2495.85 90
2495.97 85
2496.08 78
2496.19 71
2496.31 63
2496.42 54
2496.54 46
2496.65 40
2496.77 35
2496.88 34
2497.00 36
2497.11 41
2497.22 47
2497.34 52
2497.45 56
2497.57 58
2497.68 57
2497.80 54
2497.91 51
2498.03 47
2498.14 44
2498.26 41
2498.37 38
2498.48 33
2498.60 28
2498.71 21
2498.83 13
2498.94 5
2499.06 0
2499.17 0
2499.29 0
2499.40 0
2499.52 0
2499.63 0
2499.75 4
2499.86 9
2499.97 13
2500.09 14
2500.20 14
2500.32 12
2500.43 10
2500.55 7
2500.66 4
2500.78 0
2500.89 0
2501.01 0
2501.12 0
2501.23 0
2501.35 0
2501.46 0
2501.58 3
2501.69 21
2501.81 42
2501.92 63
2502.04 81
2502.15 97
2502.27 109
2502.38 119
2502.50 129
2502.61 139
2502.73 148
2502.84 155
2502.95 158
2503.07 156
2503.18 148
2503.30 137
2503.41 125
2503.53 116
2503.64 111
2503.76 111
2503.87 117
2503.99 125
2504.10 133
2504.22 138
2504.33 140
2504.45 136
2504.56 129
2504.67 119
2504.79 108
2504.90 97
2505.02 88
2505.13 82
2505.25 77
2505.36 74
2505.48 71
2505.59 69
2505.71 68
2505.82 69
2505.94 72
2506.05 78
2506.17 89
2506.28 104
2506.40 122
2506.51 142
2506.62 162
2506.74 179
2506.85 191
2506.97 198
2507.08 197
2507.20 191
2507.31 179
2507.43 164
2507.54 147
2507.66 131
2507.77 116
2507.89 103
2508.00 92
2508.12 84
2508.23 78
2508.35 74
2508.46 71
2508.58 70
2508.69 71
2508.81 72
2508.92 74
2509.04 74
2509.15 72
2509.26 67
2509.38 59
2509.49 49
2509.61 36
2509.72 24
2509.84 12
2509.95 4
2510.07 0
2510.18 0
2510.30 0
2510.41 0
2510.53 0
2510.64 0
2510.76 0
2510.87 0
2510.99 0
2511.10 0
2511.22 0
2511.33 7
2511.45 16
2511.56 25
2511.68 34
2511.79 41
2511.91 45
2512.02 46
2512.14 43
2512.25 37
2512.37 30
2512.48 24
2512.60 20
2512.71 18
2512.82 20
2512.94 24
2513.05 28
2513.17 30
2513.28 30
2513.40 27
2513.51 21
2513.63 14
2513.74 7
2513.86 1
2513.97 0
2514.09 0
2514.20 5
2514.32 15
2514.43 29
2514.55 45
2514.66 61
2514.78 77
2514.89 88
2515.01 95
2515.12 97
2515.24 95
2515.35 91
2515.47 86
2515.58 81
2515.70 78
2515.81 75
2515.93 73
2516.04 71
2516.16 70
2516.27 71
2516.39 77
2516.50 88
2516.62 105
2516.73 128
2516.85 155
2516.96 184
2517.08 211
2517.19 234
2517.31 250
2517.42 260
2517.54 263
2517.65 260
2517.77 252
2517.88 240
2518.00 225
2518.11 210
2518.23 197
2518.34 185
2518.46 177
2518.57 172
2518.69 170
2518.80 170
2518.92 171
2519.03 170
2519.15 167
2519.26 160
2519.38 148
2519.49 133
2519.61 115
2519.72 98
2519.84 84
2519.95 75
2520.07 70
2520.18 69
2520.30 70
2520.41 71
2520.53 70
2520.64 66
2520.76 60
2520.87 55
2520.99 53
2521.10 55
2521.22 63
2521.33 75
2521.45 91
2521.56 107
2521.68 122
2521.79 133
2521.91 138
2522.02 138
2522.14 133
2522.25 123
2522.37 112
2522.48 99
2522.60 86
2522.71 77
2522.83 70
2522.94 66
2523.06 65
2523.18 66
2523.29 69
2523.41 72
2523.52 77
2523.64 82
2523.75 88
2523.87 93
2523.98 97
2524.10 100
2524.21 100
2524.33 99
2524.44 96
2524.56 91
2524.67 85
2524.79 77
2524.90 68
2525.02 57
2525.13 45
2525.25 33
2525.36 22
2525.48 14
2525.59 11
2525.71 11
2525.82 17
2525.94 26
2526.05 39
2526.17 53
2526.28 67
2526.40 80
2526.51 91
2526.63 100
2526.75 107
2526.86 113
2526.98 118
2527.09 121
2527.21 122
2527.32 119
2527.44 111
2527.55 97
2527.67 81
2527.78 62
2527.90 45
2528.01 32
2528.13 27
2528.24 29
2528.36 37
2528.47 50
2528.59 62
2528.70 73
2528.82 80
2528.93 83
2529.05 83
2529.16 82
2529.28 81
2529.40 81
2529.51 82
2529.63 82
2529.74 82
2529.86 79
2529.97 75
2530.09 70
2530.20 67
2530.32 66
2530.43 71
2530.55 79
2530.66 93
2530.78 110
2530.89 128
2531.01 147
2531.12 165
2531.24 181
2531.36 196
2531.47 209
2531.59 220
2531.70 229
2531.82 236
2531.93 241
2532.05 243
2532.16 241
2532.28 235
2532.39 227
2532.51 215
2532.62 204
2532.74 193
2532.85 184
2532.97 178
2533.09 175
2533.20 175
2533.32 176
2533.43 176
2533.55 175
2533.66 172
2533.78 169
2533.89 167
2534.01 167
2534.12 169
2534.24 173
2534.35 178
2534.47 184
2534.58 186
2534.70 185
2534.82 179
2534.93 170
2535.05 157
2535.16 143
2535.28 128
2535.39 114
2535.51 102
2535.62 90
2535.74 78
2535.85 65
2535.97 50
2536.09 33
2536.20 17
2536.32 0
2536.43 0
2536.55 0
2536.66 0
2536.78 0
2536.89 0
2537.01 0
2537.12 0
2537.24 0
2537.35 7
2537.47 19
2537.59 34
2537.70 50
2537.82 68
2537.93 86
2538.05 103
2538.16 117
2538.28 128
2538.39 135
2538.51 138
2538.62 139
2538.74 139
2538.86 141
2538.97 146
2539.09 156
2539.20 170
2539.32 186
2539.43 203
2539.55 217
2539.66 227
2539.78 231
2539.90 230
2540.01 224
2540.13 216
2540.24 208
2540.36 200
2540.47 193
2540.59 186
2540.70 178
2540.82 167
2540.93 155
2541.05 141
2541.17 128
2541.28 118
2541.40 111
2541.51 109
2541.63 110
2541.74 114
2541.86 118
2541.97 123
2542.09 128
2542.21 133
2542.32 139
2542.44 146
2542.55 154
2542.67 163
2542.78 171
2542.90 179
2543.01 187
2543.13 194
2543.25 204
2543.36 216
2543.48 233
2543.59 255
2543.71 283
2543.82 313
2543.94 345
2544.06 376
2544.17 404
2544.29 427
2544.40 445
2544.52 459
2544.63 470
2544.75 479
2544.86 488
2544.98 497
2545.10 506
2545.21 514
2545.33 522
2545.44 528
2545.56 531
2545.67 532
2545.79 531
2545.90 529
2546.02 527
2546.14 527
2546.25 528
2546.37 531
2546.48 535
2546.60 539
2546.71 541
2546.83 539
2546.95 533
2547.06 524
2547.18 513
2547.29 502
2547.41 493
2547.52 487
2547.64 484
2547.76 483
2547.87 482
2547.99 479
2548.10 473
2548.22 462
2548.33 447
2548.45 428
2548.57 408
2548.68 391
2548.80 377
2548.91 371
2549.03 370
2549.14 376
2549.26 384
2549.38 394
2549.49 401
2549.61 404
2549.72 401
2549.84 392
2549.95 378
2550.07 360
2550.19 341
2550.30 319
2550.42 296
2550.53 273
2550.65 251
2550.76 229
2550.88 209
2551.00 191
2551.11 175
2551.23 162
2551.34 151
2551.46 141
2551.57 132
2551.69 124
2551.81 118
2551.92 114
2552.04 114
2552.15 116
2552.27 121
2552.38 127
2552.50 131
2552.62 131
2552.73 127
2552.85 120
2552.96 111
2553.08 102
2553.20 96
2553.31 94
2553.43 97
2553.54 103
2553.66 111
2553.77 118
2553.89 123
2554.01 126
2554.12 125
2554.24 123
2554.35 120
2554.47 120
2554.59 121
2554.70 124
2554.82 129
2554.93 135
2555.05 140
2555.16 145
2555.28 151
2555.40 156
2555.51 162
2555.63 168
2555.74 174
2555.86 179
2555.98 182
2556.09 184
2556.21 183
2556.32 181
2556.44 177
2556.55 172
2556.67 166
2556.79 160
2556.90 154
2557.02 149
2557.13 148
2557.25 149
2557.37 152
2557.48 158
2557.60 165
2557.71 170
2557.83 174
2557.95 175
2558.06 176
2558.18 177
2558.29 180
2558.41 187
2558.53 198
2558.64 211
2558.76 225
2558.87 238
2558.99 248
2559.10 255
2559.22 259
2559.34 259
2559.45 258
2559.57 257
2559.68 255
2559.80 253
2559.92 252
2560.03 252
2560.15 252
2560.26 253
2560.38 256
2560.50 259
2560.61 264
2560.73 268
2560.84 271
2560.96 272
2561.08 270
2561.19 264
2561.31 255
2561.42 244
2561.54 232
2561.66 222
2561.77 217
2561.89 215
2562.00 218
2562.12 225
2562.24 234
2562.35 243
2562.47 249
2562.58 253
2562.70 253
2562.82 250
2562.93 246
2563.05 241
2563.16 236
2563.28 231
2563.40 228
2563.51 226
2563.63 225
2563.74 224
2563.86 224
2563.98 223
2564.09 223
2564.21 221
2564.32 218
2564.44 214
2564.56 208
2564.67 199
2564.79 186
2564.91 171
2565.02 154
2565.14 137
2565.25 123
2565.37 113
2565.49 109
2565.60 110
2565.72 117
2565.83 126
2565.95 135
2566.07 144
2566.18 151
2566.30 157
2566.41 164
2566.53 172
2566.65 182
2566.76 193
2566.88 205
2566.99 215
2567.11 223
2567.23 229
2567.34 232
2567.46 233
2567.58 236
2567.69 241
2567.81 249
2567.92 261
2568.04 274
2568.16 288
2568.27 300
2568.39 308
2568.50 311
2568.62 309
2568.74 301
2568.85 290
2568.97 277
2569.09 263
2569.20 248
2569.32 234
2569.43 221
2569.55 208
2569.67 196
2569.78 185
2569.90 174
2570.01 163
2570.13 151
2570.25 138
2570.36 121
2570.48 102
2570.60 80
2570.71 57
2570.83 35
2570.94 15
2571.06 0
2571.18 0
2571.29 0
2571.41 0
2571.53 0
2571.64 0
2571.76 0
2571.87 0
2571.99 4
2572.11 8
2572.22 12
2572.34 15
2572.46 19
2572.57 24
2572.69 32
2572.80 42
2572.92 54
2573.04 67
2573.15 82
2573.27 96
2573.39 110
2573.50 122
2573.62 133
2573.73 141
2573.85 147
2573.97 151
2574.08 154
2574.20 157
2574.32 160
2574.43 161
2574.55 159
2574.66 155
2574.78 145
2574.90 132
2575.01 116
2575.13 100
2575.25 88
2575.36 80
2575.48 79
2575.59 85
2575.71 96
2575.83 108
2575.94 121
2576.06 131
2576.18 137
2576.29 140
2576.41 139
2576.53 134
2576.64 129
2576.76 122
2576.87 114
2576.99 107
2577.11 99
2577.22 92
2577.34 86
2577.46 80
2577.57 76
2577.69 74
2577.80 73
2577.92 74
2578.04 77
2578.15 81
2578.27 87
2578.39 95
2578.50 105
2578.62 118
2578.74 132
2578.85 149
2578.97 166
2579.09 183
2579.20 198
2579.32 210
2579.43 217
2579.55 221
2579.67 220
2579.78 218
2579.90 214
2580.02 212
2580.13 211
2580.25 211
2580.37 212
2580.48 214
2580.60 213
2580.71 210
2580.83 204
2580.95 195
2581.06 183
2581.18 169
2581.30 154
2581.41 137
2581.53 120
2581.65 102
2581.76 85
2581.88 68
2582.00 54
2582.11 42
2582.23 33
2582.34 27
2582.46 23
2582.58 21
2582.69 21
2582.81 21
2582.93 22
2583.04 24
2583.16 26
2583.28 29
2583.39 32
2583.51 35
2583.63 38
2583.74 43
2583.86 49
2583.98 56
2584.09 64
2584.21 73
2584.33 80
2584.44 85
2584.56 87
2584.67 85
2584.79 79
2584.91 72
2585.02 65
2585.14 60
2585.26 59
2585.37 60
2585.49 65
2585.61 69
2585.72 73
2585.84 74
2585.96 73
2586.07 71
2586.19 69
2586.31 70
2586.42 75
2586.54 85
2586.66 99
2586.77 115
2586.89 132
2587.01 148
2587.12 163
2587.24 177
2587.36 190
2587.47 204
2587.59 219
2587.71 235
2587.82 251
2587.94 266
2588.05 278
2588.17 288
2588.29 293
2588.40 295
2588.52 292
2588.64 286
2588.75 275
2588.87 262
2588.99 246
2589.10 228
2589.22 209
2589.34 191
2589.45 173
2589.57 156
2589.69 140
2589.80 124
2589.92 108
2590.04 91
2590.15 73
2590.27 56
2590.39 40
2590.50 26
2590.62 17
2590.74 13
2590.85 14
2590.97 20
2591.09 29
2591.20 41
2591.32 55
2591.44 70
2591.55 85
2591.67 99
2591.79 114
2591.90 126
2592.02 136
2592.14 143
2592.25 145
2592.37 143
2592.49 137
2592.60 128
2592.72 118
2592.84 108
2592.95 98
2593.07 89
2593.19 80
2593.30 70
2593.42 60
2593.54 48
2593.65 35
2593.77 23
2593.89 10
2594.00 0
2594.12 0
2594.24 0
2594.35 0
2594.47 0
2594.59 0
2594.70 0
2594.82 0
2594.94 1
2595.06 19
2595.17 38
2595.29 55
2595.41 68
2595.52 76
2595.64 79
2595.76 78
2595.87 74
2595.99 66
2596.11 58
2596.22 49
2596.34 41
2596.46 35
2596.57 30
2596.69 27
2596.81 28
2596.92 33
2597.04 43
2597.16 56
2597.27 73
2597.39 92
2597.51 111
2597.62 129
2597.74 144
2597.86 155
2597.97 161
2598.09 162
2598.21 158
2598.33 150
2598.44 138
2598.56 123
2598.68 106
2598.79 90
2598.91 76
2599.03 65
2599.14 57
2599.26 52
2599.38 50
2599.49 50
2599.61 53
2599.73 58
2599.84 66
2599.96 76
2600.08 87
2600.19 99
2600.31 109
2600.43 117
2600.55 123
2600.66 127
2600.78 130
2600.90 133
2601.01 136
2601.13 140
2601.25 145
2601.36 151
2601.48 157
2601.60 163
2601.71 168
2601.83 172
2601.95 176
2602.06 179
2602.18 181
2602.30 182
2602.42 181
2602.53 179
2602.65 176
2602.77 173
2602.88 170
2603.00 167
2603.12 164
2603.23 162
2603.35 160
2603.47 157
2603.58 153
2603.70 149
2603.82 144
2603.94 140
2604.05 136
2604.17 133
2604.29 132
2604.40 133
2604.52 135
2604.64 139
2604.75 142
2604.87 145
2604.99 147
2605.11 147
2605.22 146
2605.34 142
2605.46 135
2605.57 127
2605.69 115
2605.81 99
2605.92 80
2606.04 58
2606.16 36
2606.28 16
2606.39 0
2606.51 0
2606.63 0
2606.74 0
2606.86 0
2606.98 0
2607.09 0
2607.21 0
2607.33 0
2607.45 0
2607.56 1
2607.68 8
2607.80 21
2607.91 36
2608.03 54
2608.15 70
2608.26 82
2608.38 87
2608.50 87
2608.62 82
2608.73 76
2608.85 69
2608.97 65
2609.08 65
2609.20 69
2609.32 77
2609.44 87
2609.55 100
2609.67 114
2609.79 127
2609.90 138
2610.02 145
2610.14 147
2610.25 142
2610.37 131
2610.49 116
2610.61 99
2610.72 83
2610.84 72
2610.96 67
2611.07 68
2611.19 75
2611.31 86
2611.43 101
2611.54 117
2611.66 134
2611.78 151
2611.89 167
2612.01 179
2612.13 187
2612.25 191
2612.36 188
2612.48 182
2612.60 172
2612.71 163
2612.83 156
2612.95 153
2613.07 154
2613.18 157
2613.30 162
2613.42 165
2613.53 167
2613.65 166
2613.77 162
2613.89 158
2614.00 155
2614.12 153
2614.24 152
2614.35 152
2614.47 154
2614.59 156
2614.71 157
2614.82 159
2614.94 160
2615.06 162
2615.17 163
2615.29 165
2615.41 165
2615.53 164
2615.64 161
2615.76 155
2615.88 147
2616.00 136
2616.11 123
2616.23 110
2616.35 98
2616.46 87
2616.58 80
2616.70 75
2616.82 73
2616.93 74
2617.05 77
2617.17 82
2617.28 88
2617.40 95
2617.52 102
2617.64 108
2617.75 113
2617.87 116
2617.99 117
2618.11 115
2618.22 111
2618.34 105
2618.46 97
2618.57 89
2618.69 80
2618.81 73
2618.93 66
2619.04 63
2619.16 63
2619.28 68
2619.40 76
2619.51 87
2619.63 102
2619.75 117
2619.87 132
2619.98 145
2620.10 156
2620.22 165
2620.33 171
2620.45 175
2620.57 177
2620.69 178
2620.80 178
2620.92 177
2621.04 177
2621.16 177
2621.27 179
2621.39 182
2621.51 185
2621.62 190
2621.74 194
2621.86 197
2621.98 198
2622.09 197
2622.21 194
2622.33 189
2622.45 183
2622.56 176
2622.68 169
2622.80 162
2622.92 157
2623.03 154
2623.15 154
2623.27 156
2623.39 160
2623.50 165
2623.62 171
2623.74 175
2623.86 178
2623.97 179
2624.09 179
2624.21 177
2624.32 172
2624.44 167
2624.56 162
2624.68 157
2624.79 152
2624.91 148
2625.03 146
2625.15 144
2625.26 141
2625.38 138
2625.50 133
2625.62 126
2625.73 118
2625.85 108
2625.97 97
2626.09 86
2626.20 75
2626.32 64
2626.44 55
2626.56 48
2626.67 43
2626.79 42
2626.91 45
2627.03 51
2627.14 60
2627.26 70
2627.38 81
2627.50 90
2627.61 98
2627.73 105
2627.85 111
2627.97 116
2628.08 123
2628.20 133
2628.32 146
2628.44 162
2628.55 180
2628.67 198
2628.79 212
2628.91 222
2629.02 226
2629.14 224
2629.26 217
2629.38 208
2629.49 198
2629.61 189
2629.73 183
2629.85 180
2629.96 180
2630.08 184
2630.20 192
2630.32 201
2630.43 211
2630.55 221
2630.67 228
2630.79 231
2630.90 229
2631.02 223
2631.14 213
2631.26 201
2631.37 191
2631.49 182
2631.61 176
2631.73 173
2631.84 172
2631.96 172
2632.08 171
2632.20 169
2632.31 167
2632.43 165
2632.55 164
2632.67 165
2632.78 168
2632.90 171
2633.02 173
2633.14 173
2633.26 169
2633.37 163
2633.49 155
2633.61 147
2633.73 140
2633.84 137
2633.96 138
2634.08 142
2634.20 147
2634.31 153
2634.43 157
2634.55 158
2634.67 157
2634.78 153
2634.90 151
2635.02 151
2635.14 156
2635.25 165
2635.37 177
2635.49 192
2635.61 205
2635.73 214
2635.84 219
2635.96 219
2636.08 216
2636.20 210
2636.31 204
2636.43 198
2636.55 192
2636.67 188
2636.78 184
2636.90 180
2637.02 175
2637.14 170
2637.26 163
2637.37 157
2637.49 150
2637.61 142
2637.73 132
2637.84 121
2637.96 107
2638.08 88
2638.20 67
2638.31 44
2638.43 22
2638.55 6
2638.67 0
2638.79 0
2638.90 7
2639.02 25
2639.14 48
2639.26 72
2639.37 92
2639.49 105
2639.61 109
2639.73 106
2639.85 97
2639.96 85
2640.08 74
2640.20 66
2640.32 62
2640.43 62
2640.55 65
2640.67 71
2640.79 76
2640.91 81
2641.02 85
2641.14 87
2641.26 88
2641.38 88
2641.49 87
2641.61 88
2641.73 91
2641.85 96
2641.97 104
2642.08 114
2642.20 125
2642.32 135
2642.44 145
2642.55 153
2642.67 160
2642.79 165
2642.91 171
2643.03 177
2643.14 182
2643.26 187
2643.38 192
2643.50 194
2643.61 194
2643.73 193
2643.85 191
2643.97 188
2644.09 186
2644.20 183
2644.32 178
2644.44 171
2644.56 161
2644.68 146
2644.79 127
2644.91 105
2645.03 80
2645.15 54
2645.26 29
2645.38 5
2645.50 0
2645.62 0
2645.74 0
2645.85 0
2645.97 0
2646.09 0
2646.21 0
2646.33 0
2646.44 14
2646.56 31
2646.68 44
2646.80 54
2646.92 59
2647.03 59
2647.15 56
2647.27 49
2647.39 41
2647.50 32
2647.62 24
2647.74 19
2647.86 17
2647.98 18
2648.09 22
2648.21 29
2648.33 39
2648.45 51
2648.57 66
2648.68 85
2648.80 106
2648.92 129
2649.04 151
2649.16 169
2649.27 181
2649.39 186
2649.51 182
2649.63 172
2649.75 158
2649.86 143
2649.98 130
2650.10 119
2650.22 113
2650.34 109
2650.45 106
2650.57 105
2650.69 104
2650.81 104
2650.93 104
2651.04 106
2651.16 109
2651.28 112
2651.40 116
2651.52 119
2651.63 120
2651.75 120
2651.87 122
2651.99 126
2652.11 135
2652.22 149
2652.34 169
2652.46 192
2652.58 215
2652.70 234
2652.81 246
2652.93 250
2653.05 244
2653.17 231
2653.29 214
2653.40 195
2653.52 176
2653.64 159
2653.76 145
2653.88 133
2653.99 123
2654.11 116
2654.23 109
2654.35 105
2654.47 103
2654.58 104
2654.70 106
2654.82 110
2654.94 115
2655.06 121
2655.18 126
2655.29 131
2655.41 135
2655.53 139
2655.65 144
2655.77 148
2655.88 150
2656.00 150
2656.12 146
2656.24 138
2656.36 125
2656.47 108
2656.59 89
2656.71 69
2656.83 51
2656.95 38
2657.07 28
2657.18 23
2657.30 20
2657.42 18
2657.54 17
2657.66 15
2657.77 12
2657.89 10
2658.01 10
2658.13 13
2658.25 19
2658.36 25
2658.48 30
2658.60 33
2658.72 32
2658.84 28
2658.96 22
2659.07 15
2659.19 9
2659.31 3
2659.43 0
2659.55 0
2659.66 0
2659.78 0
2659.90 0
2660.02 0
2660.14 0
2660.26 0
2660.37 2
2660.49 17
2660.61 34
2660.73 48
2660.85 60
2660.97 69
2661.08 74
2661.20 76
2661.32 75
2661.44 72
2661.56 66
2661.67 59
2661.79 50
2661.91 40
2662.03 29
2662.15 21
2662.27 16
2662.38 17
2662.50 24
2662.62 36
2662.74 51
2662.86 66
2662.98 78
2663.09 85
2663.21 84
2663.33 77
2663.45 63
2663.57 44
2663.68 23
2663.80 3
2663.92 0
2664.04 0
2664.16 0
2664.28 0
2664.39 0
2664.51 2
2664.63 22
2664.75 42
2664.87 61
2664.99 76
2665.10 86
2665.22 94
2665.34 99
2665.46 107
2665.58 118
2665.70 133
2665.81 153
2665.93 174
2666.05 194
2666.17 211
2666.29 222
2666.41 227
2666.52 225
2666.64 219
2666.76 210
2666.88 200
2667.00 192
2667.12 186
2667.23 182
2667.35 180
2667.47 180
2667.59 179
2667.71 177
2667.83 174
2667.94 170
2668.06 165
2668.18 161
2668.30 158
2668.42 158
2668.54 159
2668.66 162
2668.77 166
2668.89 170
2669.01 175
2669.13 177
2669.25 178
2669.37 177
2669.48 171
2669.60 162
2669.72 151
2669.84 138
2669.96 125
2670.08 116
2670.19 110
2670.31 107
2670.43 106
2670.55 105
2670.67 101
2670.79 93
2670.91 80
2671.02 65
2671.14 52
2671.26 44
2671.38 44
2671.50 52
2671.62 67
2671.73 88
2671.85 109
2671.97 128
2672.09 144
2672.21 155
2672.33 161
2672.45 164
2672.56 165
2672.68 165
2672.80 164
2672.92 162
2673.04 158
2673.16 152
2673.27 144
2673.39 136
2673.51 128
2673.63 120
2673.75 113
2673.87 109
2673.99 106
2674.10 103
2674.22 101
2674.34 98
2674.46 94
2674.58 90
2674.70 86
2674.82 83
2674.93 83
2675.05 84
2675.17 88
2675.29 94
2675.41 100
2675.53 106
2675.65 112
2675.76 117
2675.88 121
2676.00 125
2676.12 128
2676.24 130
2676.36 131
2676.47 132
2676.59 133
2676.71 134
2676.83 136
2676.95 138
2677.07 140
2677.19 143
2677.30 146
2677.42 148
2677.54 151
2677.66 154
2677.78 157
2677.90 159
2678.02 161
2678.14 161
2678.25 159
2678.37 155
2678.49 151
2678.61 147
2678.73 144
2678.85 144
2678.97 144
2679.08 146
2679.20 147
2679.32 148
2679.44 148
2679.56 147
2679.68 145
2679.80 144
2679.91 144
2680.03 146
2680.15 151
2680.27 158
2680.39 169
2680.51 181
2680.63 194
2680.75 206
2680.86 215
2680.98 219
2681.10 217
2681.22 209
2681.34 196
2681.46 181
2681.58 165
2681.69 150
2681.81 135
2681.93 121
2682.05 108
2682.17 94
2682.29 78
2682.41 61
2682.53 43
2682.64 24
2682.76 5
2682.88 0
2683.00 0
2683.12 0
2683.24 0
2683.36 0
2683.47 0
2683.59 0
2683.71 0
2683.83 11
2683.95 24
2684.07 33
2684.19 37
2684.31 36
2684.42 30
2684.54 24
2684.66 20
2684.78 19
2684.90 21
2685.02 27
2685.14 33
2685.26 39
2685.37 44
2685.49 47
2685.61 50
2685.73 54
2685.85 60
2685.97 68
2686.09 78
2686.21 87
2686.33 95
2686.44 101
2686.56 104
2686.68 105
2686.80 106
2686.92 109
2687.04 115
2687.16 125
2687.28 139
2687.39 153
2687.51 168
2687.63 179
2687.75 187
2687.87 189
2687.99 186
2688.11 179
2688.23 169
2688.34 160
2688.46 153
2688.58 150
2688.70 154
2688.82 162
2688.94 175
2689.06 192
2689.18 209
2689.30 226
2689.41 240
2689.53 252
2689.65 260
2689.77 265
2689.89 268
2690.01 268
2690.13 268
2690.25 266
2690.37 265
2690.48 264
2690.60 264
2690.72 264
2690.84 266
2690.96 268
2691.08 272
2691.20 277
2691.32 284
2691.44 293
2691.55 304
2691.67 317
2691.79 332
2691.91 348
2692.03 363
2692.15 378
2692.27 391
2692.39 404
2692.51 417
2692.62 431
2692.74 447
2692.86 465
2692.98 484
2693.10 502
2693.22 517
2693.34 528
2693.46 533
2693.58 531
2693.69 522
2693.81 508
2693.93 490
2694.05 469
2694.17 448
2694.29 427
2694.41 409
2694.53 393
2694.65 381
2694.77 370
2694.88 360
2695.00 349
2695.12 337
2695.24 323
2695.36 309
2695.48 294
2695.60 281
2695.72 272
2695.84 268
2695.96 269
2696.07 275
2696.19 284
2696.31 294
2696.43 303
2696.55 309
2696.67 310
2696.79 306
2696.91 299
2697.03 289
2697.15 278
2697.26 268
2697.38 259
2697.50 251
2697.62 243
2697.74 236
2697.86 230
2697.98 224
2698.10 221
2698.22 220
2698.34 222
2698.45 224
2698.57 226
2698.69 227
2698.81 227
2698.93 225
2699.05 221
2699.17 215
2699.29 208
2699.41 201
2699.53 192
2699.65 184
2699.76 177
2699.88 171
2700.00 169
2700.12 169
2700.24 172
2700.36 176
2700.48 180
2700.60 184
2700.72 185
2700.84 185
2700.96 182
2701.07 178
2701.19 172
2701.31 163
2701.43 150
2701.55 135
2701.67 120
2701.79 105
2701.91 93
2702.03 86
2702.15 85
2702.27 90
2702.39 98
2702.50 106
2702.62 112
2702.74 114
2702.86 113
2702.98 108
2703.10 102
2703.22 97
2703.34 95
2703.46 96
2703.58 100
2703.70 104
2703.81 109
2703.93 112
2704.05 113
2704.17 112
2704.29 110
2704.41 109
2704.53 110
2704.65 114
2704.77 121
2704.89 131
2705.01 140
2705.13 149
2705.25 154
2705.36 154
2705.48 148
2705.60 137
2705.72 124
2705.84 111
2705.96 103
2706.08 100
2706.20 105
2706.32 115
2706.44 130
2706.56 145
2706.68 157
2706.80 166
2706.91 169
2707.03 167
2707.15 162
2707.27 153
2707.39 144
2707.51 136
2707.63 129
2707.75 124
2707.87 121
2707.99 119
2708.11 118
2708.23 115
2708.35 110
2708.46 104
2708.58 96
2708.70 88
2708.82 81
2708.94 76
2709.06 73
2709.18 73
2709.30 74
2709.42 75
2709.54 76
2709.66 75
2709.78 71
2709.90 67
2710.02 61
2710.13 55
2710.25 50
2710.37 47
2710.49 45
2710.61 45
2710.73 47
2710.85 50
2710.97 54
2711.09 59
2711.21 64
2711.33 68
2711.45 69
2711.57 69
2711.69 67
2711.81 63
2711.92 58
2712.04 52
2712.16 46
2712.28 40
2712.40 33
2712.52 26
2712.64 17
2712.76 6
2712.88 0
2713.00 0
2713.12 0
2713.24 0
2713.36 0
2713.48 0
2713.60 0
2713.72 0
2713.83 6
2713.95 20
2714.07 33
2714.19 45
2714.31 56
2714.43 66
2714.55 76
2714.67 84
2714.79 90
2714.91 93
2715.03 93
2715.15 90
2715.27 84
2715.39 75
2715.51 66
2715.63 58
2715.75 51
2715.86 47
2715.98 46
2716.10 46
2716.22 48
2716.34 51
2716.46 56
2716.58 61
2716.70 69
2716.82 78
2716.94 87
2717.06 97
2717.18 106
2717.30 113
2717.42 118
2717.54 120
2717.66 120
2717.78 120
2717.90 120
2718.01 122
2718.13 125
2718.25 130
2718.37 137
2718.49 144
2718.61 151
2718.73 156
2718.85 159
2718.97 160
2719.09 158
2719.21 155
2719.33 150
2719.45 145
2719.57 140
2719.69 137
2719.81 134
2719.93 132
2720.05 131
2720.17 130
2720.29 128
2720.41 125
2720.52 121
2720.64 116
2720.76 111
2720.88 105
2721.00 99
2721.12 94
2721.24 88
2721.36 83
2721.48 78
2721.60 73
2721.72 69
2721.84 65
2721.96 63
2722.08 62
2722.20 63
2722.32 65
2722.44 70
2722.56 76
2722.68 84
2722.80 92
2722.92 101
2723.04 111
2723.16 120
2723.27 129
2723.39 137
2723.51 145
2723.63 151
2723.75 154
2723.87 156
2723.99 153
2724.11 148
2724.23 139
2724.35 126
2724.47 112
2724.59 96
2724.71 81
2724.83 68
2724.95 57
2725.07 50
2725.19 47
2725.31 46
2725.43 48
2725.55 52
2725.67 56
2725.79 61
2725.91 66
2726.03 72
2726.15 80
2726.27 89
2726.39 101
2726.50 114
2726.62 128
2726.74 141
2726.86 152
2726.98 157
2727.10 157
2727.22 151
2727.34 139
2727.46 123
2727.58 106
2727.70 91
2727.82 80
2727.94 75
2728.06 77
2728.18 84
2728.30 95
2728.42 107
2728.54 118
2728.66 126
2728.78 131
2728.90 132
2729.02 132
2729.14 133
2729.26 136
2729.38 141
2729.50 148
2729.62 157
2729.74 164
2729.86 169
2729.98 170
2730.10 167
2730.22 159
2730.34 148
2730.46 136
2730.58 122
2730.70 108
2730.81 97
2730.93 89
2731.05 86
2731.17 88
2731.29 96
2731.41 107
2731.53 121
2731.65 136
2731.77 150
2731.89 163
2732.01 174
2732.13 182
2732.25 187
2732.37 190
2732.49 191
2732.61 189
2732.73 186
2732.85 181
2732.97 175
2733.09 169
2733.21 162
2733.33 156
2733.45 151
2733.57 148
2733.69 146
2733.81 146
2733.93 145
2734.05 145
2734.17 145
2734.29 145
2734.41 145
2734.53 144
2734.65 143
2734.77 141
2734.89 138
2735.01 134
2735.13 128
2735.25 121
2735.37 114
2735.49 108
2735.61 103
2735.73 101
2735.85 101
2735.97 101
2736.09 102
2736.21 101
2736.33 98
2736.45 92
2736.57 85
2736.69 76
2736.81 68
2736.93 64
2737.05 63
2737.17 65
2737.29 72
2737.41 80
2737.53 89
2737.65 95
2737.77 98
2737.89 96
2738.01 90
2738.13 80
2738.25 69
2738.37 57
2738.49 47
2738.61 41
2738.73 38
2738.85 39
2738.96 43
2739.08 50
2739.20 57
2739.32 64
2739.44 68
2739.56 70
2739.68 70
2739.80 67
2739.92 64
2740.04 63
2740.16 63
2740.28 67
2740.40 75
2740.52 87
2740.64 102
2740.76 119
2740.88 137
2741.00 153
2741.12 165
2741.24 172
2741.36 173
2741.48 167
2741.60 156
2741.72 142
2741.84 127
2741.96 114
2742.08 105
2742.20 101
2742.32 101
2742.44 105
2742.56 111
2742.68 118
2742.80 124
2742.92 130
2743.04 134
2743.16 137
2743.28 140
2743.40 144
2743.52 149
2743.64 154
2743.76 160
2743.88 165
2744.00 166
2744.12 164
2744.25 157
2744.37 145
2744.49 129
2744.61 112
2744.73 95
2744.85 81
2744.97 69
2745.09 62
2745.21 58
2745.33 57
2745.45 57
2745.57 59
2745.69 60
2745.81 60
2745.93 62
2746.05 64
2746.17 68
2746.29 74
2746.41 81
2746.53 90
2746.65 100
2746.77 108
2746.89 115
2747.01 121
2747.13 125
2747.25 126
2747.37 123
2747.49 116
2747.61 103
2747.73 84
2747.85 61
2747.97 35
2748.09 10
2748.21 0
2748.33 0
2748.45 0
2748.57 0
2748.69 0
2748.81 0
2748.93 0
2749.05 3
2749.17 10
2749.29 15
2749.41 20
2749.53 25
2749.65 32
2749.77 40
2749.89 49
2750.01 58
2750.13 65
2750.25 69
2750.37 70
2750.49 69
2750.61 66
2750.73 64
2750.85 62
2750.97 63
2751.09 64
2751.21 67
2751.33 69
2751.45 70
2751.57 69
2751.69 66
2751.81 60
2751.93 53
2752.05 44
2752.17 34
2752.29 23
2752.42 13
2752.54 4
2752.66 0
2752.78 0
2752.90 0
2753.02 0
2753.14 0
2753.26 0
2753.38 0
2753.50 0
2753.62 0
2753.74 0
2753.86 4
2753.98 11
2754.10 21
2754.22 32
2754.34 43
2754.46 51
2754.58 55
2754.70 54
2754.82 50
2754.94 44
2755.06 38
2755.18 35
2755.30 34
2755.42 36
2755.54 37
2755.66 38
2755.78 37
2755.90 33
2756.02 29
2756.14 25
2756.26 23
2756.38 22
2756.50 22
2756.63 23
2756.75 23
2756.87 22
2756.99 19
2757.11 14
2757.23 9
2757.35 3
2757.47 0
2757.59 0
2757.71 0
2757.83 0
2757.95 0
2758.07 0
2758.19 0
2758.31 0
2758.43 9
2758.55 25
2758.67 40
2758.79 51
2758.91 56
2759.03 55
2759.15 51
2759.27 46
2759.39 44
2759.51 48
2759.63 57
2759.75 70
2759.87 83
2760.00 94
2760.12 100
2760.24 99
2760.36 93
2760.48 83
2760.60 72
2760.72 61
2760.84 53
2760.96 48
2761.08 46
2761.20 48
2761.32 52
2761.44 59
2761.56 68
2761.68 77
2761.80 85
2761.92 92
2762.04 97
2762.16 100
2762.28 102
2762.40 104
2762.52 106
2762.64 109
2762.77 113
2762.89 117
2763.01 120
2763.13 123
2763.25 124
2763.37 124
2763.49 124
2763.61 123
2763.73 122
2763.85 122
2763.97 123
2764.09 125
2764.21 128
2764.33 132
2764.45 136
2764.57 141
2764.69 145
2764.81 150
2764.93 154
2765.05 158
2765.18 161
2765.30 162
2765.42 160
2765.54 155
2765.66 147
2765.78 138
2765.90 129
2766.02 123
2766.14 122
2766.26 124
2766.38 130
2766.50 137
2766.62 142
2766.74 146
2766.86 145
2766.98 143
2767.10 142
2767.22 143
2767.34 148
2767.47 158
2767.59 172
2767.71 187
2767.83 200
2767.95 209
2768.07 213
2768.19 212
2768.31 207
2768.43 200
2768.55 193
2768.67 187
2768.79 183
2768.91 181
2769.03 180
2769.15 179
2769.27 179
2769.39 179
2769.52 180
2769.64 180
2769.76 180
2769.88 179
2770.00 176
2770.12 171
2770.24 163
2770.36 153
2770.48 142
2770.60 133
2770.72 126
2770.84 125
2770.96 130
2771.08 141
2771.20 157
2771.32 177
2771.45 197
2771.57 217
2771.69 234
2771.81 247
2771.93 258
2772.05 267
2772.17 276
2772.29 284
2772.41 292
2772.53 300
2772.65 307
2772.77 313
2772.89 317
2773.01 318
2773.14 318
2773.26 318
2773.38 319
2773.50 321
2773.62 325
2773.74 331
2773.86 338
2773.98 343
2774.10 347
2774.22 347
2774.34 344
2774.46 338
2774.58 330
2774.70 322
2774.82 317
2774.95 316
2775.07 320
2775.19 328
2775.31 339
2775.43 351
2775.55 362
2775.67 369
2775.79 372
2775.91 370
2776.03 364
2776.15 356
2776.27 345
2776.39 333
2776.52 319
2776.64 305
2776.76 292
2776.88 279
2777.00 270
2777.12 264
2777.24 263
2777.36 267
2777.48 276
2777.60 290
2777.72 306
2777.84 324
2777.96 341
2778.09 357
2778.21 370
2778.33 378
2778.45 379
2778.57 375
2778.69 365
2778.81 352
2778.93 336
2779.05 321
2779.17 308
2779.29 298
2779.41 291
2779.54 286
2779.66 282
2779.78 279
2779.90 277
2780.02 277
2780.14 277
2780.26 278
2780.38 279
2780.50 279
2780.62 277
2780.74 271
2780.86 263
2780.99 251
2781.11 237
2781.23 222
2781.35 208
2781.47 195
2781.59 184
2781.71 176
2781.83 170
2781.95 167
2782.07 165
2782.19 166
2782.32 166
2782.44 167
2782.56 167
2782.68 165
2782.80 162
2782.92 159
2783.04 157
2783.16 156
2783.28 160
2783.40 167
2783.52 176
2783.64 185
2783.77 192
2783.89 195
2784.01 194
2784.13 187
2784.25 177
2784.37 166
2784.49 156
2784.61 147
2784.73 141
2784.85 136
2784.98 132
2785.10 129
2785.22 125
2785.34 120
2785.46 117
2785.58 115
2785.70 117
2785.82 121
2785.94 128
2786.06 134
2786.18 139
2786.31 140
2786.43 136
2786.55 128
2786.67 118
2786.79 110
2786.91 106
2787.03 108
2787.15 115
2787.27 128
2787.39 143
2787.52 159
2787.64 173
2787.76 185
2787.88 194
2788.00 200
2788.12 206
2788.24 211
2788.36 218
2788.48 226
2788.60 235
2788.73 246
2788.85 257
2788.97 266
2789.09 273
2789.21 276
2789.33 274
2789.45 268
2789.57 258
2789.69 247
2789.82 235
2789.94 224
2790.06 215
2790.18 209
2790.30 206
2790.42 204
2790.54 203
2790.66 204
2790.78 205
2790.90 206
2791.03 208
2791.15 209
2791.27 209
2791.39 206
2791.51 200
2791.63 189
2791.75 175
2791.87 159
2791.99 143
2792.12 129
2792.24 119
2792.36 113
2792.48 112
2792.60 115
2792.72 120
2792.84 125
2792.96 129
2793.08 130
2793.21 128
2793.33 123
2793.45 114
2793.57 103
2793.69 91
2793.81 81
2793.93 73
2794.05 69
2794.17 68
2794.30 71
2794.42 77
2794.54 82
2794.66 87
2794.78 91
2794.90 93
2795.02 93
2795.14 91
2795.27 88
2795.39 84
2795.51 79
2795.63 75
2795.75 72
2795.87 71
2795.99 73
2796.11 78
2796.23 84
2796.36 92
2796.48 100
2796.60 105
2796.72 107
2796.84 105
2796.96 99
2797.08 90
2797.20 78
2797.33 65
2797.45 53
2797.57 43
2797.69 36
2797.81 31
2797.93 29
2798.05 29
2798.17 31
2798.30 34
2798.42 38
2798.54 42
2798.66 47
2798.78 51
2798.90 55
2799.02 58
2799.14 59
2799.27 60
2799.39 61
2799.51 61
2799.63 61
2799.75 60
2799.87 57
2799.99 52
2800.11 45
2800.24 36
2800.36 28
2800.48 21
2800.60 16
2800.72 15
2800.84 17
2800.96 19
2801.08 22
2801.21 23
2801.33 22
2801.45 17
2801.57 9
2801.69 0
2801.81 0
2801.93 0
2802.05 0
2802.18 0
2802.30 0
2802.42 0
2802.54 0
2802.66 17
2802.78 32
2802.90 45
2803.03 53
2803.15 54
2803.27 50
2803.39 41
2803.51 29
2803.63 17
2803.75 7
2803.88 1
2804.00 0
2804.12 4
2804.24 14
2804.36 27
2804.48 43
2804.60 60
2804.72 77
2804.85 92
2804.97 104
2805.09 111
2805.21 113
2805.33 112
2805.45 108
2805.57 103
2805.70 98
2805.82 95
2805.94 93
2806.06 93
2806.18 92
2806.30 91
2806.42 89
2806.55 86
2806.67 83
2806.79 80
2806.91 78
2807.03 79
2807.15 82
2807.27 89
2807.40 97
2807.52 107
2807.64 117
2807.76 127
2807.88 133
2808.00 134
2808.12 130
2808.25 121
2808.37 109
2808.49 96
2808.61 82
2808.73 69
2808.85 59
2808.97 51
2809.10 43
2809.22 34
2809.34 25
2809.46 15
2809.58 5
2809.70 0
2809.82 0
2809.95 0
2810.07 0
2810.19 0
2810.31 6
2810.43 17
2810.55 27
2810.68 34
2810.80 35
2810.92 31
2811.04 22
2811.16 12
2811.28 4
2811.40 0
2811.53 0
2811.65 0
2811.77 0
2811.89 0
2812.01 0
2812.13 0
2812.25 0
2812.38 0
2812.50 0
2812.62 5
2812.74 10
2812.86 13
2812.98 12
2813.11 8
2813.23 2
2813.35 0
2813.47 0
2813.59 0
2813.71 0
2813.84 4
2813.96 14
2814.08 24
2814.20 33
2814.32 39
2814.44 41
2814.56 39
2814.69 34
2814.81 26
2814.93 17
2815.05 8
2815.17 0
2815.29 0
2815.42 0
2815.54 0
2815.66 0
2815.78 0
2815.90 4
2816.02 11
2816.15 16
2816.27 19
2816.39 18
2816.51 15
2816.63 13
2816.75 12
2816.88 17
2817.00 28
2817.12 45
2817.24 66
2817.36 88
2817.48 109
2817.61 126
2817.73 137
2817.85 145
2817.97 151
2818.09 156
2818.21 164
2818.34 173
2818.46 183
2818.58 192
2818.70 197
2818.82 198
2818.94 191
2819.07 180
2819.19 165
2819.31 149
2819.43 135
2819.55 125
2819.67 121
2819.80 122
2819.92 126
2820.04 134
2820.16 141
2820.28 148
2820.40 154
2820.53 158
2820.65 162
2820.77 166
2820.89 171
2821.01 175
2821.13 179
2821.26 181
2821.38 181
2821.50 178
2821.62 175
2821.74 173
2821.86 173
2821.99 179
2822.11 189
2822.23 204
2822.35 219
2822.47 234
2822.60 244
2822.72 247
2822.84 243
2822.96 233
2823.08 218
2823.20 200
2823.33 183
2823.45 169
2823.57 157
2823.69 150
2823.81 145
2823.93 144
2824.06 143
2824.18 142
2824.30 139
2824.42 132
2824.54 122
2824.67 109
2824.79 93
2824.91 76
2825.03 62
2825.15 50
2825.27 42
2825.40 39
2825.52 40
2825.64 45
2825.76 54
2825.88 66
2826.01 80
2826.13 94
2826.25 109
2826.37 121
2826.49 130
2826.61 135
2826.74 135
2826.86 132
2826.98 127
2827.10 122
2827.22 116
2827.35 112
2827.47 107
2827.59 101
2827.71 94
2827.83 85
2827.96 75
2828.08 65
2828.20 57
2828.32 52
2828.44 50
2828.56 52
2828.69 55
2828.81 56
2828.93 55
2829.05 49
2829.17 41
2829.30 31
2829.42 23
2829.54 17
2829.66 17
2829.78 20
2829.91 26
2830.03 33
2830.15 38
2830.27 40
2830.39 38
2830.52 34
2830.64 30
2830.76 28
2830.88 30
2831.00 38
2831.12 52
2831.25 72
2831.37 96
2831.49 123
2831.61 151
2831.73 178
2831.86 203
2831.98 225
2832.10 243
2832.22 257
2832.34 269
2832.47 278
2832.59 284
2832.71 289
2832.83 292
2832.95 295
2833.08 298
2833.20 301
2833.32 305
2833.44 309
2833.56 312
2833.69 314
2833.81 314
2833.93 312
2834.05 308
2834.17 303
2834.30 296
2834.42 287
2834.54 275
2834.66 260
2834.78 243
2834.91 224
2835.03 205
2835.15 187
2835.27 172
2835.39 164
2835.52 161
2835.64 163
2835.76 168
2835.88 174
2836.00 180
2836.13 184
2836.25 187
2836.37 188
2836.49 189
2836.62 192
2836.74 197
2836.86 203
2836.98 210
2837.10 217
2837.23 222
2837.35 226
2837.47 226
2837.59 223
2837.71 217
2837.84 209
2837.96 202
2838.08 196
2838.20 192
2838.32 192
2838.45 194
2838.57 197
2838.69 198
2838.81 196
2838.93 187
2839.06 173
2839.18 154
2839.30 133
2839.42 112
2839.55 94
2839.67 82
2839.79 76
2839.91 75
2840.03 78
2840.16 85
2840.28 94
2840.40 104
2840.52 117
2840.64 132
2840.77 150
2840.89 169
2841.01 189
2841.13 207
2841.26 223
2841.38 234
2841.50 240
2841.62 240
2841.74 235
2841.87 226
2841.99 213
2842.11 199
2842.23 185
2842.36 173
2842.48 166
2842.60 165
2842.72 171
2842.84 181
2842.97 194
2843.09 207
2843.21 217
2843.33 222
2843.45 223
2843.58 221
2843.70 217
2843.82 214
2843.94 211
2844.07 208
2844.19 205
2844.31 199
2844.43 191
2844.55 181
2844.68 171
2844.80 163
2844.92 158
2845.04 158
2845.17 161
2845.29 166
2845.41 172
2845.53 177
2845.66 178
2845.78 174
2845.90 166
2846.02 154
2846.14 139
2846.27 123
2846.39 107
2846.51 91
2846.63 76
2846.76 64
2846.88 53
2847.00 45
2847.12 39
2847.24 35
2847.37 32
2847.49 31
2847.61 30
2847.73 29
2847.86 29
2847.98 30
2848.10 33
2848.22 38
2848.35 43
2848.47 48
2848.59 50
2848.71 48
2848.83 42
2848.96 31
2849.08 20
2849.20 9
2849.32 0
2849.45 0
2849.57 0
2849.69 0
2849.81 0
2849.94 0
2850.06 0
2850.18 0
2850.30 0
2850.43 0
2850.55 0
2850.67 7
2850.79 17
2850.91 29
2851.04 40
2851.16 48
2851.28 50
2851.40 47
2851.53 38
2851.65 23
2851.77 5
2851.89 0
2852.02 0
2852.14 0
2852.26 0
2852.38 0
2852.51 0
2852.63 17
2852.75 41
2852.87 62
2853.00 77
2853.12 83
2853.24 81
2853.36 71
2853.48 55
2853.61 36
2853.73 17
2853.85 0
2853.97 0
2854.10 0
2854.22 0
2854.34 0
2854.46 0
2854.59 0
2854.71 0
2854.83 0
2854.95 11
2855.08 22
2855.20 30
2855.32 35
2855.44 37
2855.57 35
2855.69 32
2855.81 29
2855.93 27
2856.06 25
2856.18 24
2856.30 25
2856.42 27
2856.55 32
2856.67 41
2856.79 52
2856.91 65
2857.04 79
2857.16 90
2857.28 98
2857.40 99
2857.53 95
2857.65 87
2857.77 77
2857.89 68
2858.02 62
2858.14 59
2858.26 59
2858.38 63
2858.51 67
2858.63 71
2858.75 74
2858.87 75
2859.00 75
2859.12 73
2859.24 70
2859.36 66
2859.49 61
2859.61 55
2859.73 48
2859.85 40
2859.98 33
2860.10 28
2860.22 26
2860.34 27
2860.47 32
2860.59 42
2860.71 55
2860.84 69
2860.96 82
2861.08 92
2861.20 98
2861.33 99
2861.45 94
2861.57 87
2861.69 78
2861.82 69
2861.94 63
2862.06 59
2862.18 59
2862.31 61
2862.43 63
2862.55 63
2862.67 61
2862.80 57
2862.92 51
2863.04 46
2863.16 44
2863.29 46
2863.41 55
2863.53 69
2863.66 88
2863.78 107
2863.90 127
2864.02 144
2864.15 158
2864.27 169
2864.39 179
2864.51 188
2864.64 196
2864.76 204
2864.88 209
2865.00 211
2865.13 209
2865.25 202
2865.37 192
2865.50 180
2865.62 167
2865.74 155
2865.86 143
2865.99 133
2866.11 122
2866.23 112
2866.35 100
2866.48 87
2866.60 74
2866.72 63
2866.85 55
2866.97 51
2867.09 51
2867.21 54
2867.34 57
2867.46 58
2867.58 57
2867.70 52
2867.83 45
2867.95 38
2868.07 32
2868.20 29
2868.32 28
2868.44 28
2868.56 27
2868.69 25
2868.81 20
2868.93 11
2869.05 1
2869.18 0
2869.30 0
2869.42 0
2869.55 0
2869.67 0
2869.79 0
2869.91 0
2870.04 5
2870.16 18
2870.28 27
2870.40 33
2870.53 34
2870.65 30
2870.77 21
2870.90 9
2871.02 0
2871.14 0
2871.26 0
2871.39 0
2871.51 0
2871.63 0
2871.76 0
2871.88 0
2872.00 7
2872.12 24
2872.25 41
2872.37 57
2872.49 71
2872.62 84
2872.74 93
2872.86 100
2872.98 105
2873.11 109
2873.23 112
2873.35 115
2873.48 119
2873.60 124
2873.72 130
2873.84 136
2873.97 141
2874.09 143
2874.21 143
2874.34 140
2874.46 133
2874.58 124
2874.70 114
2874.83 103
2874.95 94
2875.07 87
2875.20 81
2875.32 76
2875.44 70
2875.56 62
2875.69 51
2875.81 37
2875.93 22
2876.06 7
2876.18 0
2876.30 0
2876.42 0
2876.55 0
2876.67 0
2876.79 0
2876.92 0
2877.04 0
2877.16 5
2877.29 16
2877.41 26
2877.53 34
2877.65 41
2877.78 47
2877.90 51
2878.02 55
2878.15 58
2878.27 59
2878.39 58
2878.51 55
2878.64 50
2878.76 45
2878.88 39
2879.01 33
2879.13 27
2879.25 22
2879.38 17
2879.50 11
2879.62 4
2879.74 0
2879.87 0
2879.99 0
2880.11 0
2880.24 0
2880.36 8
2880.48 18
2880.61 27
2880.73 34
2880.85 37
2880.97 36
2881.10 31
2881.22 24
2881.34 16
2881.47 6
2881.59 0
2881.71 0
2881.84 0
2881.96 0
2882.08 0
2882.20 9
2882.33 23
2882.45 39
2882.57 54
2882.70 68
2882.82 78
2882.94 82
2883.07 81
2883.19 74
2883.31 63
2883.44 50
2883.56 38
2883.68 28
2883.80 22
2883.93 20
2884.05 22
2884.17 27
2884.30 33
2884.42 40
2884.54 47
2884.67 53
2884.79 57
2884.91 60
2885.04 59
2885.16 57
2885.28 52
2885.40 47
2885.53 40
2885.65 34
2885.77 29
2885.90 24
2886.02 19
2886.14 15
2886.27 12
2886.39 9
2886.51 6
2886.64 4
2886.76 3
2886.88 3
2887.01 3
2887.13 3
2887.25 5
2887.37 6
2887.50 7
2887.62 7
2887.74 7
2887.87 5
2887.99 2
2888.11 0
2888.24 0
2888.36 0
2888.48 0
2888.61 0
2888.73 0
2888.85 0
2888.98 1
2889.10 7
2889.22 13
2889.35 18
2889.47 23
2889.59 26
2889.72 28
2889.84 28
2889.96 27
2890.08 26
2890.21 26
2890.33 28
2890.45 33
2890.58 41
2890.70 52
2890.82 65
2890.95 80
2891.07 95
2891.19 110
2891.32 122
2891.44 132
2891.56 137
2891.69 138
2891.81 134
2891.93 128
2892.06 122
2892.18 118
2892.30 117
2892.43 122
2892.55 132
2892.67 145
2892.80 158
2892.92 169
2893.04 176
2893.17 177
2893.29 172
2893.41 162
2893.54 149
2893.66 135
2893.78 124
2893.91 115
2894.03 109
2894.15 107
2894.28 107
2894.40 108
2894.52 110
2894.65 111
2894.77 113
2894.89 114
2895.02 115
2895.14 117
2895.26 119
2895.39 122
2895.51 124
2895.63 125
2895.76 125
2895.88 121
2896.00 115
2896.13 106
2896.25 95
2896.37 83
2896.50 71
2896.62 59
2896.74 51
2896.87 45
2896.99 42
2897.11 40
2897.24 40
2897.36 39
2897.48 38
2897.61 35
2897.73 33
2897.85 33
2897.98 35
2898.10 39
2898.22 46
2898.35 53
2898.47 59
2898.59 64
2898.72 65
2898.84 64
2898.96 60
2899.09 54
2899.21 47
2899.33 40
2899.46 31
2899.58 23
2899.70 16
2899.83 11
2899.95 7
2900.07 6
2900.20 5
2900.32 5
2900.44 4
2900.57 3
2900.69 2
2900.81 1
2900.94 3
2901.06 7
2901.18 15
2901.31 25
2901.43 39
2901.55 56
2901.68 75
2901.80 95
2901.92 114
2902.05 134
2902.17 151
2902.30 168
2902.42 183
2902.54 198
2902.67 212
2902.79 228
2902.91 245
2903.04 261
2903.16 277
2903.28 290
2903.41 298
2903.53 302
2903.65 301
2903.78 296
2903.90 288
2904.02 280
2904.15 271
2904.27 263
2904.39 256
2904.52 249
2904.64 242
2904.77 236
2904.89 229
2905.01 222
2905.14 215
2905.26 208
2905.38 201
2905.51 195
2905.63 188
2905.75 181
2905.88 174
2906.00 168
2906.12 161
2906.25 156
2906.37 151
2906.49 147
2906.62 143
2906.74 140
2906.87 138
2906.99 136
2907.11 135
2907.24 133
2907.36 130
2907.48 126
2907.61 119
2907.73 109
2907.85 98
2907.98 84
2908.10 70
2908.22 56
2908.35 44
2908.47 35
2908.60 28
2908.72 24
2908.84 21
2908.97 19
2909.09 15
2909.21 10
2909.34 3
2909.46 0
2909.58 0
2909.71 0
2909.83 0
2909.96 0
2910.08 0
2910.20 0
2910.33 0
2910.45 11
2910.57 24
2910.70 39
2910.82 54
2910.94 68
2911.07 82
2911.19 94
2911.32 104
2911.44 114
2911.56 124
2911.69 133
2911.81 142
2911.93 150
2912.06 154
2912.18 155
2912.30 151
2912.43 144
2912.55 134
2912.68 123
2912.80 114
2912.92 105
2913.05 99
2913.17 94
2913.29 90
2913.42 85
2913.54 79
2913.67 72
2913.79 64
2913.91 56
2914.04 47
2914.16 39
2914.28 31
2914.41 25
2914.53 19
2914.66 16
2914.78 15
2914.90 16
2915.03 19
2915.15 24
2915.27 30
2915.40 37
2915.52 44
2915.65 51
2915.77 57
2915.89 61
2916.02 63
2916.14 63
2916.26 61
2916.39 60
2916.51 60
2916.64 62
2916.76 66
2916.88 70
2917.01 75
2917.13 78
2917.25 79
2917.38 78
2917.50 74
2917.63 69
2917.75 65
2917.87 61
2918.00 60
2918.12 61
2918.24 62
2918.37 64
2918.49 64
2918.62 63
2918.74 59
2918.86 52
2918.99 44
2919.11 34
2919.24 23
2919.36 12
2919.48 2
2919.61 0
2919.73 0
2919.85 0
2919.98 0
2920.10 0
2920.23 0
2920.35 0
2920.47 2
2920.60 6
2920.72 9
2920.85 11
2920.97 12
2921.09 12
2921.22 12
2921.34 11
2921.46 9
2921.59 7
2921.71 5
2921.84 5
2921.96 5
2922.08 7
2922.21 10
2922.33 15
2922.46 21
2922.58 28
2922.70 38
2922.83 48
2922.95 60
2923.08 73
2923.20 84
2923.32 94
2923.45 102
2923.57 105
2923.69 104
2923.82 101
2923.94 96
2924.07 91
2924.19 87
2924.31 85
2924.44 85
2924.56 86
2924.69 87
2924.81 87
2924.93 86
2925.06 85
2925.18 83
2925.31 80
2925.43 77
2925.55 72
2925.68 67
2925.80 60
2925.93 54
2926.05 50
2926.17 49
2926.30 52
2926.42 58
2926.55 68
2926.67 79
2926.79 88
2926.92 96
2927.04 100
2927.17 102
2927.29 103
2927.41 104
2927.54 106
2927.66 109
2927.79 114
2927.91 119
2928.03 123
2928.16 127
2928.28 128
2928.41 126
2928.53 121
2928.65 114
2928.78 105
2928.90 96
2929.03 86
2929.15 79
2929.27 74
2929.40 70
2929.52 68
2929.65 66
2929.77 64
2929.89 59
2930.02 53
2930.14 45
2930.27 35
2930.39 25
2930.51 15
2930.64 5
2930.76 0
2930.89 0
2931.01 0
2931.13 0
2931.26 0
2931.38 0
2931.51 0
2931.63 0
2931.76 0
2931.88 7
2932.00 17
2932.13 30
2932.25 44
2932.38 62
2932.50 81
2932.62 101
2932.75 121
2932.87 140
2933.00 157
2933.12 171
2933.24 182
2933.37 189
2933.49 193
2933.62 195
2933.74 196
2933.87 198
2933.99 198
2934.11 199
2934.24 197
2934.36 193
2934.49 185
2934.61 173
2934.73 160
2934.86 145
2934.98 132
2935.11 122
2935.23 115
2935.36 112
2935.48 113
2935.60 117
2935.73 122
2935.85 130
2935.98 139
2936.10 148
2936.22 156
2936.35 163
2936.47 166
2936.60 166
2936.72 162
2936.85 156
2936.97 149
2937.09 140
2937.22 131
2937.34 121
2937.47 109
2937.59 97
2937.71 84
2937.84 71
2937.96 60
2938.09 52
2938.21 46
2938.34 43
2938.46 43
2938.58 45
2938.71 49
2938.83 56
2938.96 67
2939.08 83
2939.21 103
2939.33 124
2939.45 144
2939.58 159
2939.70 166
2939.83 165
2939.95 154
2940.08 136
2940.20 115
2940.32 94
2940.45 75
2940.57 60
2940.70 49
2940.82 41
2940.95 37
2941.07 36
2941.19 36
2941.32 38
2941.44 42
2941.57 47
2941.69 53
2941.82 60
2941.94 66
2942.06 72
2942.19 78
2942.31 84
2942.44 91
2942.56 99
2942.69 108
2942.81 118
2942.93 126
2943.06 133
2943.18 135
2943.31 133
2943.43 128
2943.56 120
2943.68 113
2943.80 109
2943.93 109
2944.05 116
2944.18 129
2944.30 144
2944.43 160
2944.55 174
2944.68 183
2944.80 187
2944.92 186
2945.05 182
2945.17 175
2945.30 169
2945.42 165
2945.55 165
2945.67 167
2945.79 172
2945.92 179
2946.04 184
2946.17 188
2946.29 188
2946.42 185
2946.54 179
2946.67 172
2946.79 165
2946.91 161
2947.04 160
2947.16 162
2947.29 169
2947.41 178
2947.54 190
2947.66 203
2947.79 216
2947.91 228
2948.03 239
2948.16 250
2948.28 259
2948.41 267
2948.53 274
2948.66 279
2948.78 281
2948.91 282
2949.03 280
2949.15 276
2949.28 270
2949.40 263
2949.53 255
2949.65 247
2949.78 238
2949.90 228
2950.03 217
2950.15 203
2950.27 187
2950.40 170
2950.52 153
2950.65 138
2950.77 126
2950.90 118
2951.02 116
2951.15 118
2951.27 124
2951.40 130
2951.52 135
2951.64 138
2951.77 137
2951.89 132
2952.02 125
2952.14 118
2952.27 111
2952.39 107
2952.52 106
2952.64 110
2952.76 116
2952.89 124
2953.01 131
2953.14 137
2953.26 139
2953.39 138
2953.51 133
2953.64 124
2953.76 112
2953.89 99
2954.01 86
2954.13 73
2954.26 62
2954.38 53
2954.51 46
2954.63 42
2954.76 39
2954.88 39
2955.01 39
2955.13 39
2955.26 39
2955.38 37
2955.51 33
2955.63 26
2955.75 16
2955.88 4
2956.00 0
2956.13 0
2956.25 0
2956.38 0
2956.50 0
2956.63 0
2956.75 0
2956.88 0
2957.00 10
2957.13 21
2957.25 30
2957.37 36
2957.50 39
2957.62 37
2957.75 32
2957.87 24
2958.00 16
2958.12 8
2958.25 1
2958.37 0
2958.50 0
2958.62 0
2958.75 0
2958.87 4
2959.00 12
2959.12 22
2959.24 35
2959.37 51
2959.49 69
2959.62 88
2959.74 106
2959.87 123
2959.99 136
2960.12 145
2960.24 150
2960.37 150
2960.49 147
2960.62 141
2960.74 134
2960.87 126
2960.99 120
2961.11 116
2961.24 114
2961.36 114
2961.49 118
2961.61 124
2961.74 134
2961.86 145
2961.99 158
2962.11 171
2962.24 181
2962.36 188
2962.49 188
2962.61 184
2962.74 176
2962.86 167
2962.99 157
2963.11 150
2963.24 144
2963.36 139
2963.48 133
2963.61 125
2963.73 114
2963.86 101
2963.98 87
2964.11 74
2964.23 64
2964.36 59
2964.48 57
2964.61 59
2964.73 63
2964.86 68
2964.98 73
2965.11 77
2965.23 80
2965.36 82
2965.48 83
2965.61 84
2965.73 85
2965.86 86
2965.98 87
2966.11 88
2966.23 89
2966.36 89
2966.48 87
2966.60 85
2966.73 83
2966.85 81
2966.98 80
2967.10 81
2967.23 83
2967.35 86
2967.48 87
2967.60 85
2967.73 77
2967.85 64
2967.98 46
2968.10 25
2968.23 4
2968.35 0
2968.48 0
2968.60 0
2968.73 0
2968.85 0
2968.98 18
2969.10 33
2969.23 45
2969.35 49
2969.48 47
2969.60 38
2969.73 24
2969.85 7
2969.98 0
2970.10 0
2970.23 0
2970.35 0
2970.48 0
2970.60 0
2970.73 0
2970.85 0
2970.98 6
2971.10 16
2971.23 23
2971.35 27
2971.48 30
2971.60 32
2971.73 34
2971.85 39
2971.97 46
2972.10 54
2972.22 63
2972.35 70
2972.47 76
2972.60 78
2972.72 78
2972.85 75
2972.97 72
2973.10 69
2973.22 68
2973.35 69
2973.47 72
2973.60 76
2973.72 81
2973.85 85
2973.97 89
2974.10 91
2974.22 90
2974.35 87
2974.47 80
2974.60 71
2974.72 61
2974.85 49
2974.97 39
2975.10 31
2975.22 28
2975.35 30
2975.47 37
2975.60 50
2975.72 66
2975.85 85
2975.97 105
2976.10 124
2976.22 143
2976.35 160
2976.47 177
2976.60 194
2976.72 212
2976.85 230
2976.97 248
2977.10 264
2977.22 275
2977.35 281
2977.47 281
2977.60 276
2977.73 266
2977.85 256
2977.98 246
2978.10 238
2978.23 232
2978.35 228
2978.48 225
2978.60 222
2978.73 217
2978.85 210
2978.98 201
2979.10 190
2979.23 180
2979.35 170
2979.48 161
2979.60 155
2979.73 151
2979.85 150
2979.98 152
2980.10 157
2980.23 164
2980.35 172
2980.48 182
2980.60 192
2980.73 201
2980.85 209
2980.98 214
2981.10 214
2981.23 209
2981.35 199
2981.48 183
2981.60 163
2981.73 141
2981.85 120
2981.98 103
2982.10 90
2982.23 83
2982.35 82
2982.48 88
2982.60 97
2982.73 110
2982.85 123
2982.98 135
2983.11 143
2983.23 146
2983.36 143
2983.48 136
2983.61 125
2983.73 111
2983.86 96
2983.98 80
2984.11 65
2984.23 50
2984.36 34
2984.48 20
2984.61 6
2984.73 0
2984.86 0
2984.98 0
2985.11 0
2985.23 0
2985.36 0
2985.48 0
2985.61 0
2985.73 2
2985.86 9
2985.98 17
2986.11 25
2986.24 32
2986.36 39
2986.49 45
2986.61 48
2986.74 50
2986.86 50
2986.99 50
2987.11 50
2987.24 51
2987.36 53
2987.49 56
2987.61 61
2987.74 67
2987.86 73
2987.99 80
2988.11 86
2988.24 93
2988.36 99
2988.49 105
2988.62 111
2988.74 115
2988.87 117
2988.99 117
2989.12 114
2989.24 108
2989.37 100
2989.49 88
2989.62 75
2989.74 63
2989.87 52
2989.99 44
2990.12 42
2990.24 46
2990.37 55
2990.50 70
2990.62 87
2990.75 104
2990.87 119
2991.00 131
2991.12 138
2991.25 143
2991.37 146
2991.50 150
2991.62 157
2991.75 168
2991.87 182
2992.00 198
2992.12 215
2992.25 234
2992.38 253
2992.50 274
2992.63 294
2992.75 315
2992.88 335
2993.00 351
2993.13 364
2993.25 372
2993.38 376
2993.50 375
2993.63 373
2993.75 370
2993.88 365
2994.01 360
2994.13 352
2994.26 342
2994.38 327
2994.51 309
2994.63 287
2994.76 263
2994.88 239
2995.01 217
2995.13 199
2995.26 185
2995.39 178
2995.51 176
2995.64 179
2995.76 185
2995.89 190
2996.01 194
2996.14 194
2996.26 190
2996.39 182
2996.51 172
2996.64 160
2996.77 150
2996.89 142
2997.02 137
2997.14 136
2997.27 139
2997.39 146
2997.52 155
2997.64 164
2997.77 172
2997.89 179
2998.02 183
2998.15 184
2998.27 183
2998.40 180
2998.52 174
2998.65 167
2998.77 158
2998.90 148
2999.02 136
2999.15 123
2999.27 109
2999.40 94
2999.53 78
2999.65 61
2999.78 43
2999.90 26
3000.03 11
3000.15 1
3000.28 0
3000.40 0
3000.53 8
3000.66 21
3000.78 37
3000.91 52
3001.03 64
3001.16 72
3001.28 74
3001.41 73
3001.53 69
3001.66 65
3001.79 62
3001.91 62
3002.04 63
3002.16 65
3002.29 68
3002.41 69
3002.54 68
3002.66 64
3002.79 58
3002.92 51
3003.04 44
3003.17 38
3003.29 33
3003.42 31
3003.54 31
3003.67 33
3003.80 38
3003.92 43
3004.05 49
3004.17 56
3004.30 63
3004.42 70
3004.55 78
3004.67 88
3004.80 97
3004.93 106
3005.05 113
3005.18 118
3005.30 120
3005.43 116
3005.55 108
3005.68 95
3005.81 78
3005.93 59
3006.06 41
3006.18 26
3006.31 15
3006.43 10
3006.56 11
3006.68 15
3006.81 22
3006.94 30
3007.06 36
3007.19 41
3007.31 45
3007.44 46
3007.56 47
3007.69 47
3007.82 45
3007.94 42
3008.07 38
3008.19 34
3008.32 30
3008.44 28
3008.57 27
3008.70 29
3008.82 32
3008.95 36
3009.07 38
3009.20 38
3009.32 36
3009.45 31
3009.58 26
3009.70 20
3009.83 15
3009.95 11
3010.08 9
3010.20 8
3010.33 8
3010.46 9
3010.58 9
3010.71 10
3010.83 10
3010.96 9
3011.08 7
3011.21 5
3011.34 2
3011.46 0
3011.59 0
3011.71 0
3011.84 0
3011.97 0
3012.09 0
3012.22 0
3012.34 0
3012.47 2
3012.59 10
3012.72 20
3012.85 33
3012.97 47
3013.10 62
3013.22 76
3013.35 87
3013.47 95
3013.60 99
3013.73 100
3013.85 97
3013.98 92
3014.10 88
3014.23 85
3014.36 85
3014.48 87
3014.61 90
3014.73 94
3014.86 96
3014.98 94
3015.11 87
3015.24 75
3015.36 59
3015.49 42
3015.61 25
3015.74 10
3015.87 0
3015.99 0
3016.12 0
3016.24 0
3016.37 0
3016.50 0
3016.62 0
3016.75 0
3016.87 1
3017.00 4
3017.12 7
3017.25 10
3017.38 12
3017.50 13
3017.63 13
3017.75 14
3017.88 15
3018.01 17
3018.13 21
3018.26 28
3018.38 37
3018.51 47
3018.64 57
3018.76 67
3018.89 77
3019.01 84
3019.14 89
3019.27 90
3019.39 89
3019.52 85
3019.64 79
3019.77 73
3019.89 70
3020.02 72
3020.15 79
3020.27 91
3020.40 108
3020.52 125
3020.65 141
3020.78 152
3020.90 156
3021.03 154
3021.15 146
3021.28 135
3021.41 121
3021.53 107
3021.66 95
3021.78 84
3021.91 74
3022.04 65
3022.16 56
3022.29 48
3022.41 40
3022.54 34
3022.67 30
3022.79 28
3022.92 28
3023.04 30
3023.17 33
3023.30 37
3023.42 40
3023.55 42
3023.67 43
3023.80 42
3023.93 39
3024.05 36
3024.18 31
3024.30 25
3024.43 19
3024.56 12
3024.68 5
3024.81 0
3024.93 0
3025.06 0
3025.19 0
3025.31 0
3025.44 0
3025.57 0
3025.69 0
3025.82 0
3025.94 2
3026.07 8
3026.20 17
3026.32 27
3026.45 40
3026.57 54
3026.70 69
3026.83 81
3026.95 90
3027.08 93
3027.20 89
3027.33 77
3027.46 60
3027.58 40
3027.71 20
3027.83 3
3027.96 0
3028.09 0
3028.21 0
3028.34 3
3028.47 18
3028.59 34
3028.72 49
3028.84 61
3028.97 69
3029.10 74
3029.22 75
3029.35 75
3029.47 75
3029.60 76
3029.73 77
3029.85 78
3029.98 78
3030.11 77
3030.23 74
3030.36 71
3030.48 69
3030.61 69
3030.74 72
3030.86 77
3030.99 83
3031.11 89
3031.24 96
3031.37 102
3031.49 110
3031.62 119
3031.75 130
3031.87 143
3032.00 157
3032.12 170
3032.25 182
3032.38 191
3032.50 199
3032.63 205
3032.75 212
3032.88 218
3033.01 223
3033.13 227
3033.26 228
3033.39 225
3033.51 220
3033.64 212
3033.76 202
3033.89 191
3034.02 180
3034.14 168
3034.27 156
3034.40 145
3034.52 136
3034.65 130
3034.77 127
3034.90 129
3035.03 133
3035.15 139
3035.28 143
3035.41 143
3035.53 139
3035.66 130
3035.78 116
3035.91 100
3036.04 83
3036.16 68
3036.29 57
3036.42 51
3036.54 52
3036.67 58
3036.80 70
3036.92 87
3037.05 105
3037.17 122
3037.30 134
3037.43 140
3037.55 138
3037.68 128
3037.81 112
3037.93 92
3038.06 72
3038.18 54
3038.31 41
3038.44 33
3038.56 30
3038.69 31
3038.82 36
3038.94 43
3039.07 51
3039.20 60
3039.32 68
3039.45 74
3039.57 77
3039.70 77
3039.83 73
3039.95 65
3040.08 53
3040.21 39
3040.33 23
3040.46 9
3040.59 0
3040.71 0
3040.84 0
3040.96 0
3041.09 0
3041.22 0
3041.34 0
3041.47 0
3041.60 0
3041.72 7
3041.85 21
3041.98 39
3042.10 58
3042.23 77
3042.35 94
3042.48 109
3042.61 120
3042.73 128
3042.86 134
3042.99 138
3043.11 141
3043.24 141
3043.37 140
3043.49 137
3043.62 134
3043.75 133
3043.87 135
3044.00 142
3044.12 155
3044.25 173
3044.38 193
3044.50 212
3044.63 227
3044.76 237
3044.88 239
3045.01 235
3045.14 225
3045.26 212
3045.39 199
3045.52 186
3045.64 177
3045.77 172
3045.90 172
3046.02 176
3046.15 184
3046.27 195
3046.40 206
3046.53 216
3046.65 223
3046.78 227
3046.91 229
3047.03 228
3047.16 225
3047.29 221
3047.41 216
3047.54 212
3047.67 207
3047.79 203
3047.92 201
3048.05 201
3048.17 204
3048.30 212
3048.43 224
3048.55 241
3048.68 261
3048.81 282
3048.93 302
3049.06 318
3049.19 328
3049.31 332
3049.44 329
3049.56 319
3049.69 304
3049.82 286
3049.94 266
3050.07 245
3050.20 227
3050.32 211
3050.45 199
3050.58 191
3050.70 185
3050.83 180
3050.96 175
3051.08 169
3051.21 161
3051.34 151
3051.46 140
3051.59 130
3051.72 122
3051.84 117
3051.97 115
3052.10 115
3052.22 117
3052.35 119
3052.48 120
3052.60 122
3052.73 123
3052.86 125
3052.98 128
3053.11 130
3053.24 132
3053.36 132
3053.49 129
3053.62 125
3053.74 120
3053.87 113
3054.00 106
3054.12 99
3054.25 92
3054.38 83
3054.50 73
3054.63 61
3054.76 48
3054.88 34
3055.01 19
3055.14 5
3055.26 0
3055.39 0
3055.52 0
3055.64 0
3055.77 0
3055.90 0
3056.02 0
3056.15 0
3056.28 10
3056.40 36
3056.53 64
3056.66 92
3056.78 115
3056.91 132
3057.04 142
3057.16 146
3057.29 143
3057.42 136
3057.54 125
3057.67 113
3057.80 100
3057.92 88
3058.05 76
3058.18 65
3058.30 57
3058.43 53
3058.56 52
3058.68 55
3058.81 61
3058.94 70
3059.06 81
3059.19 92
3059.32 103
3059.44 112
3059.57 119
3059.70 125
3059.82 128
3059.95 129
3060.08 129
3060.21 128
3060.33 125
3060.46 123
3060.59 120
3060.71 116
3060.84 113
3060.97 110
3061.09 107
3061.22 103
3061.35 99
3061.47 93
3061.60 87
3061.73 81
3061.85 75
3061.98 70
3062.11 67
3062.23 65
3062.36 64
3062.49 64
3062.61 65
3062.74 67
3062.87 70
3063.00 73
3063.12 75
3063.25 77
3063.38 77
3063.50 76
3063.63 75
3063.76 74
3063.88 76
3064.01 83
3064.14 96
3064.26 115
3064.39 138
3064.52 166
3064.64 195
3064.77 222
3064.90 247
3065.03 266
3065.15 281
3065.28 291
3065.41 297
3065.53 302
3065.66 307
3065.79 314
3065.91 323
3066.04 334
3066.17 344
3066.29 353
3066.42 358
3066.55 359
3066.67 356
3066.80 351
3066.93 346
3067.06 344
3067.18 344
3067.31 348
3067.44 353
3067.56 359
3067.69 363
3067.82 365
3067.94 364
3068.07 361
3068.20 358
3068.32 356
3068.45 355
3068.58 355
3068.71 354
3068.83 351
3068.96 345
3069.09 336
3069.21 322
3069.34 306
3069.47 288
3069.59 270
3069.72 253
3069.85 237
3069.98 224
3070.10 212
3070.23 203
3070.36 195
3070.48 188
3070.61 180
3070.74 171
3070.86 162
3070.99 155
3071.12 149
3071.25 147
3071.37 148
3071.50 152
3071.63 157
3071.75 161
3071.88 161
3072.01 158
3072.13 151
3072.26 141
3072.39 131
3072.52 121
3072.64 113
3072.77 107
3072.90 101
3073.02 96
3073.15 92
3073.28 88
3073.41 85
3073.53 83
3073.66 81
3073.79 79
3073.91 77
3074.04 73
3074.17 67
3074.29 60
3074.42 54
3074.55 50
3074.68 49
3074.80 52
3074.93 60
3075.06 71
3075.18 85
3075.31 99
3075.44 112
3075.57 123
3075.69 131
3075.82 135
3075.95 135
3076.07 131
3076.20 125
3076.33 117
3076.46 108
3076.58 99
3076.71 89
3076.84 79
3076.96 70
3077.09 60
3077.22 51
3077.35 42
3077.47 36
3077.60 32
3077.73 34
3077.85 39
3077.98 49
3078.11 61
3078.24 73
3078.36 83
3078.49 90
3078.62 92
3078.74 92
3078.87 89
3079.00 86
3079.13 82
3079.25 79
3079.38 75
3079.51 72
3079.63 68
3079.76 64
3079.89 60
3080.02 57
3080.14 56
3080.27 57
3080.40 59
3080.52 62
3080.65 66
3080.78 69
3080.91 72
3081.03 74
3081.16 76
3081.29 78
3081.41 81
3081.54 85
3081.67 90
3081.80 97
3081.92 105
3082.05 113
3082.18 120
3082.31 125
3082.43 127
3082.56 125
3082.69 120
3082.81 114
3082.94 107
3083.07 103
3083.20 100
3083.32 100
3083.45 101
3083.58 104
3083.71 108
3083.83 112
3083.96 118
3084.09 126
3084.21 135
3084.34 145
3084.47 153
3084.60 157
3084.72 156
3084.85 147
3084.98 129
3085.11 104
3085.23 74
3085.36 43
3085.49 16
3085.61 0
3085.74 0
3085.87 0
3086.00 0
3086.12 6
3086.25 22
3086.38 39
3086.51 53
3086.63 63
3086.76 70
3086.89 75
3087.02 78
3087.14 80
3087.27 82
3087.40 84
3087.52 86
3087.65 88
3087.78 89
3087.91 91
3088.03 91
3088.16 89
3088.29 84
3088.42 76
3088.54 65
3088.67 52
3088.80 39
3088.93 26
3089.05 16
3089.18 10
3089.31 8
3089.44 8
3089.56 9
3089.69 10
3089.82 11
3089.94 10
3090.07 9
3090.20 7
3090.33 5
3090.45 4
3090.58 3
3090.71 1
3090.84 0
3090.96 0
3091.09 0
3091.22 0
3091.35 0
3091.47 0
3091.60 0
3091.73 1
3091.86 11
3091.98 23
3092.11 38
3092.24 54
3092.37 71
3092.49 87
3092.62 103
3092.75 117
3092.88 128
3093.00 137
3093.13 142
3093.26 143
3093.39 142
3093.51 138
3093.64 133
3093.77 129
3093.90 126
3094.02 125
3094.15 126
3094.28 128
3094.41 130
3094.53 131
3094.66 131
3094.79 128
3094.92 124
3095.04 118
3095.17 112
3095.30 107
3095.43 105
3095.55 104
3095.68 106
3095.81 108
3095.94 111
3096.06 113
3096.19 113
3096.32 112
3096.45 110
3096.57 107
3096.70 105
3096.83 104
3096.96 102
3097.08 101
3097.21 99
3097.34 96
3097.47 94
3097.59 93
3097.72 92
3097.85 93
3097.98 96
3098.10 99
3098.23 102
3098.36 106
3098.49 110
3098.61 113
3098.74 115
3098.87 117
3099.00 118
3099.12 118
3099.25 117
3099.38 115
3099.51 114
3099.63 114
3099.76 115
3099.89 120
3100.02 126
3100.15 135
3100.27 144
3100.40 152
3100.53 157
3100.66 159
3100.78 158
3100.91 154
3101.04 148
3101.17 142
3101.29 135
3101.42 129
3101.55 124
3101.68 119
3101.80 116
3101.93 115
3102.06 115
3102.19 117
3102.31 122
3102.44 128
3102.57 135
3102.70 142
3102.83 148
3102.95 153
3103.08 158
3103.21 161
3103.34 164
3103.46 166
3103.59 167
3103.72 165
3103.85 161
3103.97 152
3104.10 139
3104.23 124
3104.36 107
3104.49 91
3104.61 77
3104.74 68
3104.87 63
3105.00 63
3105.12 67
3105.25 72
3105.38 78
3105.51 83
3105.63 86
3105.76 88
3105.89 90
3106.02 91
3106.15 95
3106.27 100
3106.40 108
3106.53 117
3106.66 128
3106.78 138
3106.91 148
3107.04 157
3107.17 164
3107.30 169
3107.42 172
3107.55 172
3107.68 171
3107.81 168
3107.93 164
3108.06 161
3108.19 157
3108.32 154
3108.45 152
3108.57 149
3108.70 145
3108.83 140
3108.96 134
3109.08 126
3109.21 117
3109.34 107
3109.47 96
3109.60 85
3109.72 74
3109.85 64
3109.98 55
3110.11 49
3110.23 44
3110.36 41
3110.49 40
3110.62 39
3110.75 38
3110.87 36
3111.00 34
3111.13 32
3111.26 32
3111.38 35
3111.51 43
3111.64 55
3111.77 70
3111.90 87
3112.02 103
3112.15 115
3112.28 122
3112.41 123
3112.54 118
3112.66 110
3112.79 101
3112.92 93
3113.05 89
3113.17 89
3113.30 91
3113.43 95
3113.56 97
3113.69 98
3113.81 95
3113.94 89
3114.07 81
3114.20 74
3114.33 68
3114.45 63
3114.58 62
3114.71 62
3114.84 65
3114.97 69
3115.09 75
3115.22 82
3115.35 90
3115.48 99
3115.61 106
3115.73 111
3115.86 112
3115.99 109
3116.12 104
3116.24 98
3116.37 92
3116.50 88
3116.63 88
3116.76 90
3116.88 95
3117.01 101
3117.14 107
3117.27 112
3117.40 115
3117.52 115
3117.65 113
3117.78 108
3117.91 102
3118.04 96
3118.16 89
3118.29 83
3118.42 79
3118.55 76
3118.68 73
3118.80 69
3118.93 63
3119.06 56
3119.19 48
3119.32 39
3119.44 31
3119.57 26
3119.70 23
3119.83 22
3119.96 22
3120.08 21
3120.21 16
3120.34 8
3120.47 0
3120.60 0
3120.72 0
3120.85 0
3120.98 0
3121.11 0
3121.24 0
3121.36 3
3121.49 18
3121.62 32
3121.75 44
3121.88 53
3122.00 61
3122.13 65
3122.26 67
3122.39 64
3122.52 57
3122.65 46
3122.77 31
3122.90 15
3123.03 1
3123.16 0
3123.29 0
3123.41 0
3123.54 0
3123.67 9
3123.80 20
3123.93 30
3124.05 36
3124.18 39
3124.31 40
3124.44 40
3124.57 40
3124.69 43
3124.82 49
3124.95 58
3125.08 68
3125.21 80
3125.34 91
3125.46 101
3125.59 109
3125.72 116
3125.85 121
3125.98 127
3126.10 134
3126.23 141
3126.36 150
3126.49 159
3126.62 168
3126.74 176
3126.87 183
3127.00 189
3127.13 195
3127.26 200
3127.39 205
3127.51 210
3127.64 215
3127.77 218
3127.90 220
3128.03 220
3128.15 219
3128.28 216
3128.41 215
3128.54 216
3128.67 220
3128.80 229
3128.92 242
3129.05 258
3129.18 276
3129.31 296
3129.44 315
3129.56 333
3129.69 348
3129.82 361
3129.95 369
3130.08 372
3130.21 369
3130.33 359
3130.46 343
3130.59 324
3130.72 302
3130.85 280
3130.98 261
3131.10 245
3131.23 233
3131.36 225
3131.49 220
3131.62 218
3131.74 218
3131.87 221
3132.00 224
3132.13 229
3132.26 234
3132.39 239
3132.51 243
3132.64 245
3132.77 245
3132.90 245
3133.03 244
3133.16 243
3133.28 243
3133.41 244
3133.54 247
3133.67 249
3133.80 252
3133.93 254
3134.05 254
3134.18 252
3134.31 247
3134.44 240
3134.57 231
3134.70 221
3134.82 212
3134.95 206
3135.08 203
3135.21 204
3135.34 209
3135.47 216
3135.59 225
3135.72 233
3135.85 239
3135.98 242
3136.11 243
3136.24 242
3136.36 239
3136.49 235
3136.62 231
3136.75 228
3136.88 224
3137.01 221
3137.13 218
3137.26 214
3137.39 208
3137.52 198
3137.65 185
3137.78 168
3137.90 149
3138.03 131
3138.16 116
3138.29 107
3138.42 105
3138.55 109
3138.67 119
3138.80 131
3138.93 142
3139.06 150
3139.19 152
3139.32 147
3139.44 136
3139.57 121
3139.70 102
3139.83 83
3139.96 66
3140.09 51
3140.22 42
3140.34 38
3140.47 39
3140.60 43
3140.73 49
3140.86 56
3140.99 63
3141.11 68
3141.24 72
3141.37 74
3141.50 75
3141.63 73
3141.76 70
3141.89 66
3142.01 60
3142.14 55
3142.27 51
3142.40 48
3142.53 47
3142.66 46
3142.78 45
3142.91 41
3143.04 34
3143.17 24
3143.30 12
3143.43 0
3143.56 0
3143.68 0
3143.81 0
3143.94 0
3144.07 4
3144.20 17
3144.33 30
3144.46 38
3144.58 40
3144.71 34
3144.84 20
3144.97 2
3145.10 0
3145.23 0
3145.35 0
3145.48 0
3145.61 0
3145.74 0
3145.87 9
3146.00 29
3146.13 43
3146.25 49
3146.38 46
3146.51 35
3146.64 19
3146.77 3
3146.90 0
3147.03 0
3147.15 0
3147.28 0
3147.41 0
3147.54 0
3147.67 0
3147.80 3
3147.93 10
3148.05 15
3148.18 19
3148.31 21
3148.44 21
3148.57 19
3148.70 16
3148.83 12
3148.95 8
3149.08 3
3149.21 0
3149.34 0
3149.47 0
3149.60 0
3149.73 0
3149.86 0
3149.98 0
3150.11 0
3150.24 11
3150.37 26
3150.50 39
3150.63 48
3150.76 52
3150.88 51
3151.01 46
3151.14 39
3151.27 34
3151.40 32
3151.53 34
3151.66 37
3151.79 42
3151.91 45
3152.04 46
3152.17 42
3152.30 34
3152.43 23
3152.56 12
3152.69 0
3152.81 0
3152.94 0
3153.07 0
3153.20 0
3153.33 0
3153.46 0
3153.59 0
3153.72 0
3153.84 10
3153.97 26
3154.10 44
3154.23 60
3154.36 74
3154.49 85
3154.62 92
3154.75 97
3154.87 100
3155.00 101
3155.13 102
3155.26 102
3155.39 103
3155.52 103
3155.65 105
3155.77 107
3155.90 109
3156.03 112
3156.16 114
3156.29 114
3156.42 111
3156.55 106
3156.68 99
3156.81 91
3156.93 83
3157.06 77
3157.19 74
3157.32 74
3157.45 78
3157.58 86
3157.71 97
3157.84 109
3157.96 121
3158.09 131
3158.22 138
3158.35 139
3158.48 137
3158.61 131
3158.74 124
3158.87 117
3158.99 112
3159.12 110
3159.25 110
3159.38 112
3159.51 113
3159.64 113
3159.77 111
3159.90 109
3160.03 105
3160.15 101
3160.28 97
3160.41 93
3160.54 90
3160.67 90
3160.80 92
3160.93 98
3161.06 108
3161.18 121
3161.31 134
3161.44 145
3161.57 152
3161.70 151
3161.83 143
3161.96 130
3162.09 112
3162.22 95
3162.34 80
3162.47 71
3162.60 68
3162.73 71
3162.86 79
3162.99 91
3163.12 103
3163.25 115
3163.38 125
3163.50 134
3163.63 140
3163.76 145
3163.89 148
3164.02 150
3164.15 152
3164.28 153
3164.41 155
3164.54 156
3164.66 157
3164.79 158
3164.92 158
3165.05 158
3165.18 158
3165.31 159
3165.44 159
3165.57 160
3165.70 161
3165.83 160
3165.95 159
3166.08 156
3166.21 150
3166.34 141
3166.47 130
3166.60 119
3166.73 108
3166.86 99
3166.99 93
3167.12 90
3167.24 90
3167.37 92
3167.50 93
3167.63 94
3167.76 92
3167.89 89
3168.02 83
3168.15 77
3168.28 69
3168.41 62
3168.53 56
3168.66 50
3168.79 46
3168.92 43
3169.05 41
3169.18 40
3169.31 40
3169.44 40
3169.57 41
3169.70 44
3169.82 48
3169.95 54
3170.08 60
3170.21 67
3170.34 72
3170.47 74
3170.60 75
3170.73 74
3170.86 71
3170.99 69
3171.11 67
3171.24 66
3171.37 68
3171.50 70
3171.63 72
3171.76 75
3171.89 79
3172.02 82
3172.15 85
3172.28 88
3172.41 91
3172.53 94
3172.66 94
3172.79 91
3172.92 84
3173.05 73
3173.18 58
3173.31 41
3173.44 23
3173.57 6
3173.70 0
3173.83 0
3173.95 0
3174.08 0
3174.21 0
3174.34 8
3174.47 13
3174.60 15
3174.73 12
3174.86 6
3174.99 0
3175.12 0
3175.25 0
3175.38 0
3175.50 5
3175.63 21
3175.76 40
3175.89 61
3176.02 78
3176.15 92
3176.28 99
3176.41 102
3176.54 101
3176.67 97
3176.80 94
3176.93 92
3177.05 91
3177.18 92
3177.31 93
3177.44 94
3177.57 95
3177.70 94
3177.83 93
3177.96 91
3178.09 90
3178.22 88
3178.35 87
3178.48 89
3178.60 92
3178.73 99
3178.86 109
3178.99 119
3179.12 130
3179.25 139
3179.38 144
3179.51 146
3179.64 145
3179.77 143
3179.90 142
3180.03 145
3180.16 151
3180.28 160
3180.41 172
3180.54 184
3180.67 195
3180.80 205
3180.93 211
3181.06 214
3181.19 212
3181.32 204
3181.45 191
3181.58 174
3181.71 155
3181.84 136
3181.97 121
3182.09 112
3182.22 111
3182.35 118
3182.48 130
3182.61 145
3182.74 159
3182.87 169
3183.00 175
3183.13 177
3183.26 175
3183.39 171
3183.52 166
3183.65 163
3183.78 163
3183.90 164
3184.03 168
3184.16 172
3184.29 175
3184.42 178
3184.55 177
3184.68 172
3184.81 163
3184.94 148
3185.07 130
3185.20 110
3185.33 88
3185.46 68
3185.59 51
3185.72 41
3185.84 38
3185.97 40
3186.10 47
3186.23 58
3186.36 70
3186.49 83
3186.62 93
3186.75 103
3186.88 111
3187.01 119
3187.14 126
3187.27 130
3187.40 132
3187.53 131
3187.66 127
3187.79 120
3187.92 110
3188.04 100
3188.17 90
3188.30 82
3188.43 76
3188.56 72
3188.69 70
3188.82 69
3188.95 70
3189.08 72
3189.21 73
3189.34 76
3189.47 79
3189.60 81
3189.73 83
3189.86 82
3189.99 80
3190.12 76
3190.24 68
3190.37 58
3190.50 47
3190.63 34
3190.76 20
3190.89 7
3191.02 0
3191.15 0
3191.28 0
3191.41 0
3191.54 0
3191.67 0
3191.80 0
3191.93 0
3192.06 0
3192.19 12
3192.32 28
3192.45 47
3192.58 66
3192.70 86
3192.83 105
3192.96 123
3193.09 139
3193.22 152
3193.35 161
3193.48 165
3193.61 164
3193.74 157
3193.87 145
3194.00 130
3194.13 111
3194.26 93
3194.39 75
3194.52 60
3194.65 48
3194.78 39
3194.91 34
3195.04 32
3195.17 33
3195.30 38
3195.42 46
3195.55 57
3195.68 70
3195.81 83
3195.94 95
3196.07 105
3196.20 112
3196.33 118
3196.46 123
3196.59 128
3196.72 132
3196.85 135
3196.98 136
3197.11 134
3197.24 129
3197.37 122
3197.50 114
3197.63 108
3197.76 104
3197.89 105
3198.02 109
3198.15 116
3198.28 126
3198.41 137
3198.53 147
3198.66 158
3198.79 168
3198.92 176
3199.05 181
3199.18 183
3199.31 181
3199.44 173
3199.57 161
3199.70 145
3199.83 128
3199.96 111
3200.09 96
3200.22 83
3200.35 75
3200.48 71
3200.61 70
3200.74 72
3200.87 76
3201.00 81
3201.13 86
3201.26 91
3201.39 96
3201.52 100
3201.65 104
3201.78 108
3201.91 110
3202.04 110
3202.17 109
3202.29 107
3202.42 105
3202.55 103
3202.68 103
3202.81 105
3202.94 109
3203.07 115
3203.20 121
3203.33 128
3203.46 133
3203.59 136
3203.72 137
3203.85 135
3203.98 130
3204.11 123
3204.24 113
3204.37 103
3204.50 93
3204.63 86
3204.76 81
3204.89 80
3205.02 81
3205.15 83
3205.28 85
3205.41 85
3205.54 84
3205.67 82
3205.80 80
3205.93 79
3206.06 80
3206.19 82
3206.32 84
3206.45 85
3206.58 84
3206.71 79
3206.84 72
3206.97 64
3207.10 57
3207.23 52
3207.36 49
3207.48 49
3207.61 50
3207.74 51
3207.87 50
3208.00 48
3208.13 43
3208.26 38
3208.39 33
3208.52 31
3208.65 31
3208.78 35
3208.91 41
3209.04 49
3209.17 56
3209.30 61
3209.43 64
3209.56 65
3209.69 64
3209.82 63
3209.95 62
3210.08 64
3210.21 67
3210.34 69
3210.47 71
3210.60 72
3210.73 69
3210.86 66
3210.99 61
3211.12 59
3211.25 59
3211.38 63
3211.51 71
3211.64 84
3211.77 100
3211.90 118
3212.03 136
3212.16 152
3212.29 164
3212.42 170
3212.55 169
3212.68 161
3212.81 146
3212.94 125
3213.07 101
3213.20 75
3213.33 49
3213.46 26
3213.59 6
3213.72 0
3213.85 0
3213.98 0
3214.11 0
3214.24 0
3214.37 0
3214.50 0
3214.63 4
3214.76 15
3214.89 27
3215.02 40
3215.15 54
3215.28 67
3215.41 81
3215.54 93
3215.67 104
3215.80 114
3215.93 124
3216.06 133
3216.19 141
3216.32 147
3216.45 148
3216.58 143
3216.71 132
3216.84 116
3216.97 95
3217.10 74
3217.23 55
3217.36 40
3217.49 30
3217.62 25
3217.75 23
3217.88 23
3218.01 24
3218.14 23
3218.27 21
3218.40 15
3218.53 7
3218.66 0
3218.79 0
3218.92 0
3219.05 0
3219.18 0
3219.31 0
3219.44 0
3219.57 0
3219.70 4
3219.83 11
3219.96 15
3220.09 18
3220.22 19
3220.35 19
3220.48 21
3220.61 23
3220.74 25
3220.87 27
3221.00 30
3221.13 32
3221.26 35
3221.39 40
3221.52 45
3221.65 52
3221.78 59
3221.91 65
3222.04 70
3222.17 73
3222.30 72
3222.43 67
3222.56 61
3222.69 52
3222.82 42
3222.95 33
3223.08 26
3223.21 21
3223.34 20
3223.47 23
3223.60 31
3223.73 43
3223.86 58
3223.99 76
3224.12 94
3224.25 110
3224.38 123
3224.51 132
3224.64 137
3224.77 138
3224.90 136
3225.03 133
3225.16 128
3225.29 124
3225.42 121
3225.55 118
3225.68 114
3225.81 109
3225.94 103
3226.07 94
3226.20 83
3226.33 70
3226.46 57
3226.59 46
3226.72 37
3226.85 32
3226.98 32
3227.11 37
3227.24 43
3227.38 49
3227.51 53
3227.64 52
3227.77 46
3227.90 37
3228.03 24
3228.16 11
3228.29 0
3228.42 0
3228.55 0
3228.68 0
3228.81 0
3228.94 0
3229.07 0
3229.20 0
3229.33 0
3229.46 7
3229.59 21
3229.72 36
3229.85 49
3229.98 60
3230.11 66
3230.24 68
3230.37 66
3230.50 62
3230.63 57
3230.76 53
3230.89 50
3231.02 49
3231.15 51
3231.28 53
3231.41 57
3231.54 60
3231.67 64
3231.80 68
3231.93 72
3232.06 77
3232.19 83
3232.32 89
3232.45 94
3232.59 97
3232.72 96
3232.85 91
3232.98 83
3233.11 73
3233.24 64
3233.37 58
3233.50 57
3233.63 63
3233.76 76
3233.89 97
3234.02 120
3234.15 144
3234.28 164
3234.41 176
3234.54 180
3234.67 177
3234.80 167
3234.93 156
3235.06 147
3235.19 142
3235.32 144
3235.45 152
3235.58 161
3235.71 171
3235.84 177
3235.97 179
3236.10 175
3236.23 167
3236.37 156
3236.50 146
3236.63 137
3236.76 132
3236.89 128
3237.02 126
3237.15 125
3237.28 123
3237.41 119
3237.54 114
3237.67 107
3237.80 101
3237.93 95
3238.06 91
3238.19 88
3238.32 85
3238.45 81
3238.58 76
3238.71 69
3238.84 58
3238.97 46
3239.10 32
3239.23 18
3239.36 5
3239.50 0
3239.63 0
3239.76 0
3239.89 0
3240.02 0
3240.15 0
3240.28 0
3240.41 5
3240.54 12
3240.67 18
3240.80 24
3240.93 30
3241.06 34
3241.19 38
3241.32 39
3241.45 39
3241.58 36
3241.71 30
3241.84 23
3241.97 16
3242.10 8
3242.24 1
3242.37 0
3242.50 0
3242.63 0
3242.76 0
3242.89 2
3243.02 9
3243.15 18
3243.28 27
3243.41 35
3243.54 42
3243.67 47
3243.80 49
3243.93 48
3244.06 45
3244.19 42
3244.32 38
3244.45 35
3244.58 33
3244.72 32
3244.85 32
3244.98 33
3245.11 32
3245.24 31
3245.37 28
3245.50 25
3245.63 20
3245.76 15
3245.89 10
3246.02 7
3246.15 4
3246.28 3
3246.41 3
3246.54 6
3246.67 9
3246.80 14
3246.93 19
3247.07 23
3247.20 25
3247.33 26
3247.46 25
3247.59 22
3247.72 21
3247.85 21
3247.98 24
3248.11 31
3248.24 41
3248.37 52
3248.50 63
3248.63 71
3248.76 75
3248.89 74
3249.02 68
3249.16 59
3249.29 50
3249.42 42
3249.55 35
3249.68 32
3249.81 31
3249.94 33
3250.07 36
3250.20 41
3250.33 48
3250.46 56
3250.59 65
3250.72 72
3250.85 78
3250.98 80
3251.12 78
3251.25 71
3251.38 62
3251.51 50
3251.64 39
3251.77 29
3251.90 22
3252.03 18
3252.16 16
3252.29 17
3252.42 18
3252.55 20
3252.68 23
3252.81 24
3252.95 25
3253.08 25
3253.21 23
3253.34 19
3253.47 13
3253.60 5
3253.73 0
3253.86 0
3253.99 0
3254.12 0
3254.25 0
3254.38 3
3254.51 8
3254.64 11
3254.78 10
3254.91 6
3255.04 0
3255.17 0
3255.30 0
3255.43 0
3255.56 5
3255.69 17
3255.82 32
3255.95 46
3256.08 59
3256.21 69
3256.34 76
3256.48 81
3256.61 84
3256.74 86
3256.87 89
3257.00 91
3257.13 92
3257.26 92
3257.39 91
3257.52 89
3257.65 87
3257.78 86
3257.91 88
3258.05 94
3258.18 103
3258.31 114
3258.44 126
3258.57 136
3258.70 143
3258.83 144
3258.96 139
3259.09 129
3259.22 114
3259.35 97
3259.48 81
3259.62 67
3259.75 57
3259.88 53
3260.01 54
3260.14 58
3260.27 63
3260.40 67
3260.53 68
3260.66 65
3260.79 61
3260.92 56
3261.05 53
3261.19 52
3261.32 54
3261.45 57
3261.58 58
3261.71 55
3261.84 47
3261.97 34
3262.10 19
3262.23 4
3262.36 0
3262.49 0
3262.63 0
3262.76 0
3262.89 4
3263.02 14
3263.15 23
3263.28 32
3263.41 41
3263.54 50
3263.67 60
3263.80 71
3263.93 81
3264.07 91
3264.20 98
3264.33 103
3264.46 107
3264.59 109
3264.72 110
3264.85 110
3264.98 109
3265.11 106
3265.24 101
3265.38 94
3265.51 86
3265.64 78
3265.77 68
3265.90 59
3266.03 48
3266.16 38
3266.29 27
3266.42 16
3266.55 5
3266.68 0
3266.82 0
3266.95 0
3267.08 0
3267.21 0
3267.34 0
3267.47 0
3267.60 0
3267.73 3
3267.86 14
3267.99 25
3268.13 35
3268.26 43
3268.39 49
3268.52 56
3268.65 63
3268.78 72
3268.91 84
3269.04 97
3269.17 111
3269.31 123
3269.44 131
3269.57 132
3269.70 127
3269.83 114
3269.96 97
3270.09 77
3270.22 58
3270.35 43
3270.48 34
3270.62 31
3270.75 34
3270.88 42
3271.01 52
3271.14 61
3271.27 69
3271.40 74
3271.53 76
3271.66 77
3271.80 77
3271.93 75
3272.06 73
3272.19 69
3272.32 65
3272.45 60
3272.58 55
3272.71 52
3272.84 51
3272.98 52
3273.11 55
3273.24 59
3273.37 63
3273.50 67
3273.63 70
3273.76 72
3273.89 76
3274.02 83
3274.16 92
3274.29 103
3274.42 117
3274.55 130
3274.68 141
3274.81 150
3274.94 156
3275.07 160
3275.20 162
3275.34 166
3275.47 170
3275.60 175
3275.73 179
3275.86 182
3275.99 180
3276.12 175
3276.25 165
3276.39 151
3276.52 137
3276.65 123
3276.78 113
3276.91 105
3277.04 102
3277.17 101
3277.30 101
3277.44 103
3277.57 103
3277.70 103
3277.83 103
3277.96 105
3278.09 107
3278.22 110
3278.35 113
3278.48 116
3278.62 119
3278.75 121
3278.88 124
3279.01 129
3279.14 137
3279.27 148
3279.40 161
3279.53 173
3279.67 183
3279.80 191
3279.93 196
3280.06 200
3280.19 204
3280.32 209
3280.45 218
3280.58 228
3280.72 239
3280.85 247
3280.98 251
3281.11 250
3281.24 244
3281.37 235
3281.50 225
3281.64 218
3281.77 213
3281.90 212
3282.03 213
3282.16 215
3282.29 215
3282.42 212
3282.55 206
3282.69 197
3282.82 187
3282.95 178
3283.08 171
3283.21 166
3283.34 164
3283.47 163
3283.60 163
3283.74 163
3283.87 162
3284.00 160
3284.13 156
3284.26 152
3284.39 147
3284.52 141
3284.66 134
3284.79 127
3284.92 118
3285.05 108
3285.18 96
3285.31 83
3285.44 68
3285.58 54
3285.71 40
3285.84 27
3285.97 17
3286.10 9
3286.23 2
3286.36 0
3286.49 0
3286.63 0
3286.76 0
3286.89 0
3287.02 0
3287.15 0
3287.28 0
3287.41 13
3287.55 32
3287.68 49
3287.81 62
3287.94 71
3288.07 77
3288.20 85
3288.33 94
3288.47 108
3288.60 125
3288.73 143
3288.86 161
3288.99 175
3289.12 185
3289.25 189
3289.39 188
3289.52 185
3289.65 180
3289.78 176
3289.91 171
3290.04 166
3290.17 161
3290.31 155
3290.44 148
3290.57 140
3290.70 131
3290.83 123
3290.96 116
3291.09 110
3291.23 106
3291.36 103
3291.49 103
3291.62 104
3291.75 107
3291.88 111
3292.02 114
3292.15 116
3292.28 117
3292.41 116
3292.54 113
3292.67 109
3292.80 106
3292.94 103
3293.07 101
3293.20 100
3293.33 101
3293.46 101
3293.59 101
3293.73 101
3293.86 101
3293.99 101
3294.12 102
3294.25 107
3294.38 115
3294.51 127
3294.65 142
3294.78 159
3294.91 174
3295.04 185
3295.17 192
3295.30 193
3295.44 190
3295.57 185
3295.70 179
3295.83 174
3295.96 170
3296.09 167
3296.22 163
3296.36 160
3296.49 156
3296.62 152
3296.75 150
3296.88 149
3297.01 148
3297.15 148
3297.28 146
3297.41 140
3297.54 131
3297.67 118
3297.80 102
3297.94 84
3298.07 66
3298.20 50
3298.33 37
3298.46 29
3298.59 24
3298.73 24
3298.86 28
3298.99 34
3299.12 40
3299.25 46
3299.38 50
3299.52 52
3299.65 52
3299.78 51
3299.91 50
3300.04 49
3300.17 49
3300.31 50
3300.44 52
3300.57 55
3300.70 59
3300.83 65
3300.96 73
3301.10 83
3301.23 94
3301.36 106
3301.49 118
3301.62 130
3301.75 144
3301.89 158
3302.02 174
3302.15 191
3302.28 206
3302.41 219
3302.54 227
3302.68 230
3302.81 228
3302.94 223
3303.07 216
3303.20 208
3303.33 201
3303.47 194
3303.60 188
3303.73 179
3303.86 168
3303.99 154
3304.12 138
3304.26 124
3304.39 114
3304.52 108
3304.65 110
3304.78 117
3304.92 129
3305.05 144
3305.18 159
3305.31 172
3305.44 184
3305.57 194
3305.71 202
3305.84 208
3305.97 215
3306.10 220
3306.23 225
3306.36 231
3306.50 239
3306.63 248
3306.76 260
3306.89 274
3307.02 290
3307.16 305
3307.29 316
3307.42 321
3307.55 320
3307.68 313
3307.81 299
3307.95 283
3308.08 266
3308.21 252
3308.34 242
3308.47 237
3308.61 239
3308.74 247
3308.87 260
3309.00 276
3309.13 293
3309.26 309
3309.40 322
3309.53 328
3309.66 328
3309.79 321
3309.92 307
3310.06 289
3310.19 269
3310.32 248
3310.45 229
3310.58 213
3310.71 199
3310.85 189
3310.98 179
3311.11 170
3311.24 161
3311.37 152
3311.51 143
3311.64 136
3311.77 132
3311.90 130
3312.03 132
3312.17 136
3312.30 142
3312.43 147
3312.56 153
3312.69 158
3312.83 162
3312.96 167
3313.09 171
3313.22 176
3313.35 181
3313.48 185
3313.62 188
3313.75 188
3313.88 186
3314.01 182
3314.14 176
3314.28 172
3314.41 168
3314.54 167
3314.67 168
3314.80 170
3314.94 173
3315.07 175
3315.20 176
3315.33 175
3315.46 172
3315.60 166
3315.73 159
3315.86 151
3315.99 141
3316.12 131
3316.26 122
3316.39 116
3316.52 112
3316.65 112
3316.78 116
3316.92 123
3317.05 132
3317.18 140
3317.31 145
3317.44 146
3317.58 141
3317.71 132
3317.84 118
3317.97 103
3318.10 88
3318.24 77
3318.37 69
3318.50 67
3318.63 71
3318.76 80
3318.90 93
3319.03 108
3319.16 123
3319.29 136
3319.42 145
3319.56 150
3319.69 150
3319.82 145
3319.95 137
3320.08 129
3320.22 121
3320.35 115
3320.48 111
3320.61 109
3320.74 107
3320.88 104
3321.01 99
3321.14 89
3321.27 74
3321.41 54
3321.54 30
3321.67 2
3321.80 0
3321.93 0
3322.07 0
3322.20 0
3322.33 0
3322.46 0
3322.59 0
3322.73 5
3322.86 33
3322.99 58
3323.12 79
3323.25 95
3323.39 107
3323.52 116
3323.65 123
3323.78 129
3323.92 135
3324.05 139
3324.18 141
3324.31 139
3324.44 132
3324.58 121
3324.71 106
3324.84 87
3324.97 68
3325.10 51
3325.24 39
3325.37 32
3325.50 30
3325.63 34
3325.77 39
3325.90 45
3326.03 49
3326.16 49
3326.29 46
3326.43 42
3326.56 37
3326.69 33
3326.82 31
3326.96 30
3327.09 32
3327.22 34
3327.35 37
3327.48 41
3327.62 47
3327.75 56
3327.88 69
3328.01 85
3328.14 105
3328.28 126
3328.41 148
3328.54 168
3328.67 186
3328.81 201
3328.94 215
3329.07 228
3329.20 241
3329.34 257
3329.47 273
3329.60 289
3329.73 305
3329.86 318
3330.00 330
3330.13 339
3330.26 348
3330.39 358
3330.53 371
3330.66 386
3330.79 403
3330.92 422
3331.05 439
3331.19 454
3331.32 464
3331.45 469
3331.58 467
3331.72 460
3331.85 450
3331.98 437
3332.11 425
3332.25 415
3332.38 408
3332.51 403
3332.64 401
3332.77 400
3332.91 400
3333.04 400
3333.17 400
3333.30 401
3333.44 402
3333.57 404
3333.70 406
3333.83 406
3333.97 405
3334.10 402
3334.23 395
3334.36 386
3334.49 374
3334.63 361
3334.76 346
3334.89 331
3335.02 314
3335.16 296
3335.29 279
3335.42 262
3335.55 247
3335.69 236
3335.82 229
3335.95 226
3336.08 226
3336.22 228
3336.35 227
3336.48 223
3336.61 215
3336.74 202
3336.88 185
3337.01 168
3337.14 152
3337.27 140
3337.41 132
3337.54 127
3337.67 125
3337.80 124
3337.94 123
3338.07 121
3338.20 117
3338.33 113
3338.47 109
3338.60 107
3338.73 106
3338.86 107
3339.00 110
3339.13 114
3339.26 119
3339.39 123
3339.53 127
3339.66 132
3339.79 138
3339.92 144
3340.06 152
3340.19 160
3340.32 169
3340.45 178
3340.59 187
3340.72 196
3340.85 205
3340.98 216
3341.12 227
3341.25 238
3341.38 246
3341.51 250
3341.65 250
3341.78 245
3341.91 237
3342.04 226
3342.18 214
3342.31 204
3342.44 195
3342.57 186
3342.71 177
3342.84 166
3342.97 154
3343.10 139
3343.24 123
3343.37 107
3343.50 92
3343.63 79
3343.77 69
3343.90 61
3344.03 55
3344.16 49
3344.30 44
3344.43 39
3344.56 36
3344.69 36
3344.83 39
3344.96 47
3345.09 60
3345.22 75
3345.36 91
3345.49 104
3345.62 112
3345.75 114
3345.89 110
3346.02 101
3346.15 88
3346.28 74
3346.42 60
3346.55 48
3346.68 36
3346.81 26
3346.95 16
3347.08 7
3347.21 0
3347.34 0
3347.48 0
3347.61 0
3347.74 0
3347.87 0
3348.01 0
3348.14 0
3348.27 5
3348.41 26
3348.54 47
3348.67 67
3348.80 84
3348.94 95
3349.07 100
3349.20 102
3349.33 100
3349.47 96
3349.60 92
3349.73 90
3349.86 91
3350.00 97
3350.13 108
3350.26 125
3350.39 146
3350.53 171
3350.66 196
3350.79 221
3350.93 241
3351.06 257
3351.19 266
3351.32 270
3351.46 268
3351.59 262
3351.72 252
3351.85 239
3351.99 226
3352.12 213
3352.25 204
3352.39 199
3352.52 199
3352.65 204
3352.78 212
3352.92 223
3353.05 234
3353.18 243
3353.31 248
3353.45 249
3353.58 247
3353.71 241
3353.85 232
3353.98 223
3354.11 214
3354.24 206
3354.38 201
3354.51 198
3354.64 197
3354.77 198
3354.91 200
3355.04 202
3355.17 203
3355.31 203
3355.44 202
3355.57 200
3355.70 198
3355.84 195
3355.97 193
3356.10 192
3356.23 190
3356.37 188
3356.50 185
3356.63 180
3356.77 174
3356.90 167
3357.03 160
3357.16 156
3357.30 154
3357.43 157
3357.56 164
3357.70 174
3357.83 185
3357.96 195
3358.09 203
3358.23 209
3358.36 212
3358.49 213
3358.62 213
3358.76 214
3358.89 217
3359.02 220
3359.16 224
3359.29 228
3359.42 230
3359.55 228
3359.69 223
3359.82 214
3359.95 203
3360.09 190
3360.22 177
3360.35 165
3360.48 156
3360.62 150
3360.75 146
3360.88 144
3361.02 144
3361.15 143
3361.28 142
3361.41 139
3361.55 135
3361.68 131
3361.81 128
3361.95 126
3362.08 126
3362.21 127
3362.35 130
3362.48 132
3362.61 134
3362.74 134
3362.88 134
3363.01 134
3363.14 135
3363.28 139
3363.41 144
3363.54 149
3363.67 153
3363.81 154
3363.94 152
3364.07 147
3364.21 140
3364.34 131
3364.47 122
3364.60 114
3364.74 105
3364.87 96
3365.00 87
3365.14 79
3365.27 72
3365.40 68
3365.54 67
3365.67 70
3365.80 75
3365.93 81
3366.07 88
3366.20 93
3366.33 99
3366.47 104
3366.60 112
3366.73 124
3366.87 141
3367.00 164
3367.13 191
3367.26 219
3367.40 246
3367.53 270
3367.66 288
3367.80 300
3367.93 306
3368.06 306
3368.20 303
3368.33 297
3368.46 290
3368.59 281
3368.73 272
3368.86 262
3368.99 251
3369.13 239
3369.26 227
3369.39 215
3369.53 206
3369.66 200
3369.79 197
3369.92 199
3370.06 203
3370.19 210
3370.32 217
3370.46 224
3370.59 229
3370.72 233
3370.86 236
3370.99 238
3371.12 240
3371.26 242
3371.39 245
3371.52 247
3371.65 249
3371.79 250
3371.92 250
3372.05 250
3372.19 249
3372.32 250
3372.45 252
3372.59 254
3372.72 255
3372.85 255
3372.99 252
3373.12 246
3373.25 237
3373.38 226
3373.52 215
3373.65 206
3373.78 198
3373.92 194
3374.05 191
3374.18 189
3374.32 188
3374.45 187
3374.58 188
3374.72 191
3374.85 196
3374.98 202
3375.12 209
3375.25 215
3375.38 219
3375.51 219
3375.65 217
3375.78 211
3375.91 204
3376.05 196
3376.18 188
3376.31 181
3376.45 177
3376.58 174
3376.71 174
3376.85 175
3376.98 179
3377.11 185
3377.25 192
3377.38 201
3377.51 209
3377.65 217
3377.78 224
3377.91 229
3378.05 231
3378.18 229
3378.31 224
3378.44 215
3378.58 204
3378.71 192
3378.84 181
3378.98 174
3379.11 171
3379.24 175
3379.38 183
3379.51 195
3379.64 208
3379.78 220
3379.91 228
3380.04 230
3380.18 226
3380.31 216
3380.44 202
3380.58 186
3380.71 171
3380.84 158
3380.98 149
3381.11 143
3381.24 140
3381.38 139
3381.51 137
3381.64 135
3381.78 132
3381.91 130
3382.04 130
3382.18 132
3382.31 139
3382.44 149
3382.58 161
3382.71 174
3382.84 187
3382.98 199
3383.11 209
3383.24 218
3383.38 226
3383.51 232
3383.64 235
3383.78 235
3383.91 230
3384.04 221
3384.18 208
3384.31 193
3384.44 177
3384.58 163
3384.71 150
3384.84 139
3384.98 130
3385.11 122
3385.24 115
3385.38 108
3385.51 102
3385.64 97
3385.78 90
3385.91 82
3386.04 71
3386.18 59
3386.31 45
3386.44 31
3386.58 18
3386.71 8
3386.84 1
3386.98 0
3387.11 0
3387.24 2
3387.38 6
3387.51 10
3387.64 16
3387.78 23
3387.91 33
3388.04 46
3388.18 61
3388.31 79
3388.44 96
3388.58 113
3388.71 128
3388.84 139
3388.98 145
3389.11 147
3389.24 144
3389.38 137
3389.51 127
3389.64 114
3389.78 102
3389.91 90
3390.04 80
3390.18 73
3390.31 70
3390.44 71
3390.58 73
3390.71 77
3390.85 79
3390.98 79
3391.11 76
3391.25 69
3391.38 59
3391.51 48
3391.65 37
3391.78 26
3391.91 16
3392.05 6
3392.18 0
3392.31 0
3392.45 0
3392.58 0
3392.71 0
3392.85 0
3392.98 0
3393.11 0
3393.25 3
3393.38 22
3393.51 41
3393.65 59
3393.78 73
3393.92 82
3394.05 88
3394.18 90
3394.32 90
3394.45 89
3394.58 87
3394.72 86
3394.85 85
3394.98 82
3395.12 79
3395.25 73
3395.38 66
3395.52 56
3395.65 45
3395.79 33
3395.92 20
3396.05 7
3396.19 0
3396.32 0
3396.45 0
3396.59 0
3396.72 0
3396.85 0
3396.99 9
3397.12 30
3397.25 54
3397.39 79
3397.52 101
3397.66 118
3397.79 128
3397.92 131
3398.06 127
3398.19 118
3398.32 107
3398.46 96
3398.59 87
3398.72 81
3398.86 77
3398.99 74
3399.12 69
3399.26 61
3399.39 50
3399.53 35
3399.66 18
3399.79 3
3399.93 0
3400.06 0
3400.19 0
3400.33 0
3400.46 0
3400.59 0
3400.73 2
3400.86 4
3401.00 4
3401.13 4
3401.26 4
3401.40 7
3401.53 12
3401.66 19
3401.80 28
3401.93 38
3402.07 47
3402.20 55
3402.33 61
3402.47 65
3402.60 68
3402.73 71
3402.87 75
3403.00 78
3403.13 82
3403.27 85
3403.40 86
3403.54 86
3403.67 85
3403.80 84
3403.94 83
3404.07 83
3404.20 85
3404.34 88
3404.47 91
3404.61 93
3404.74 94
3404.87 94
3405.01 93
3405.14 92
3405.27 94
3405.41 98
3405.54 104
3405.68 113
3405.81 123
3405.94 132
3406.08 141
3406.21 148
3406.34 153
3406.48 157
3406.61 160
3406.75 165
3406.88 172
3407.01 181
3407.15 191
3407.28 201
3407.41 209
3407.55 214
3407.68 216
3407.82 214
3407.95 211
3408.08 207
3408.22 203
3408.35 201
3408.48 201
3408.62 204
3408.75 209
3408.89 214
3409.02 219
3409.15 223
3409.29 225
3409.42 223
3409.56 218
3409.69 210
3409.82 198
3409.96 183
3410.09 167
3410.22 150
3410.36 133
3410.49 116
3410.63 102
3410.76 91
3410.89 84
3411.03 82
3411.16 86
3411.30 94
3411.43 106
3411.56 120
3411.70 133
3411.83 143
3411.96 147
3412.10 145
3412.23 136
3412.37 121
3412.50 101
3412.63 79
3412.77 59
3412.90 43
3413.04 33
3413.17 31
3413.30 38
3413.44 51
3413.57 67
3413.71 85
3413.84 99
3413.97 108
3414.11 112
3414.24 111
3414.37 109
3414.51 108
3414.64 111
3414.78 121
3414.91 137
3415.04 157
3415.18 177
3415.31 195
3415.45 206
3415.58 208
3415.71 201
3415.85 187
3415.98 166
3416.12 144
3416.25 121
3416.38 100
3416.52 83
3416.65 71
3416.79 62
3416.92 58
3417.05 58
3417.19 60
3417.32 64
3417.46 70
3417.59 76
3417.72 82
3417.86 87
3417.99 92
3418.13 97
3418.26 101
3418.39 105
3418.53 110
3418.66 116
3418.80 121
3418.93 125
3419.06 127
3419.20 128
3419.33 127
3419.47 123
3419.60 118
3419.73 112
3419.87 107
3420.00 103
3420.14 102
3420.27 104
3420.40 107
3420.54 112
3420.67 116
3420.81 118
3420.94 117
3421.07 114
3421.21 108
3421.34 102
3421.48 96
3421.61 92
3421.74 89
3421.88 88
3422.01 85
3422.15 81
3422.28 75
3422.41 67
3422.55 58
3422.68 51
3422.82 45
3422.95 41
3423.09 40
3423.22 40
3423.35 40
3423.49 38
3423.62 34
3423.76 29
3423.89 23
3424.02 16
3424.16 10
3424.29 6
3424.43 4
3424.56 3
3424.69 2
3424.83 0
3424.96 0
3425.10 0
3425.23 0
3425.37 0
3425.50 0
3425.63 0
3425.77 0
3425.90 12
3426.04 28
3426.17 45
3426.30 62
3426.44 78
3426.57 91
3426.71 102
3426.84 110
3426.98 117
3427.11 123
3427.24 129
3427.38 137
3427.51 145
3427.65 155
3427.78 166
3427.91 175
3428.05 183
3428.18 187
3428.32 188
3428.45 186
3428.59 180
3428.72 173
3428.85 165
3428.99 157
3429.12 150
3429.26 144
3429.39 137
3429.52 130
3429.66 121
3429.79 110
3429.93 101
3430.06 93
3430.20 88
3430.33 89
3430.46 96
3430.60 108
3430.73 123
3430.87 138
3431.00 152
3431.14 162
3431.27 169
3431.40 172
3431.54 174
3431.67 173
3431.81 172
3431.94 169
3432.08 163
3432.21 156
3432.34 147
3432.48 137
3432.61 129
3432.75 125
3432.88 127
3433.02 133
3433.15 144
3433.28 156
3433.42 169
3433.55 178
3433.69 184
3433.82 185
3433.96 182
3434.09 176
3434.22 171
3434.36 167
3434.49 165
3434.63 164
3434.76 165
3434.90 166
3435.03 166
3435.16 165
3435.30 164
3435.43 164
3435.57 168
3435.70 179
3435.84 197
3435.97 224
3436.10 258
3436.24 298
3436.37 340
3436.51 382
3436.64 421
3436.78 455
3436.91 483
3437.05 505
3437.18 520
3437.31 528
3437.45 530
3437.58 526
3437.72 518
3437.85 507
3437.99 495
3438.12 485
3438.25 479
3438.39 477
3438.52 480
3438.66 488
3438.79 500
3438.93 514
3439.06 530
3439.20 544
3439.33 557
3439.46 565
3439.60 568
3439.73 566
3439.87 558
3440.00 546
3440.14 533
3440.27 518
3440.41 504
3440.54 491
3440.67 479
3440.81 468
3440.94 457
3441.08 446
3441.21 436
3441.35 426
3441.48 417
3441.62 409
3441.75 400
3441.88 389
3442.02 376
3442.15 359
3442.29 340
3442.42 319
3442.56 299
3442.69 280
3442.83 264
3442.96 251
3443.09 243
3443.23 239
3443.36 236
3443.50 235
3443.63 234
3443.77 232
3443.90 227
3444.04 221
3444.17 212
3444.30 204
3444.44 196
3444.57 190
3444.71 186
3444.84 183
3444.98 182
3445.11 180
3445.25 176
3445.38 171
3445.52 164
3445.65 157
3445.78 149
3445.92 141
3446.05 134
3446.19 126
3446.32 118
3446.46 109
3446.59 98
3446.73 88
3446.86 78
3447.00 71
3447.13 66
3447.26 66
3447.40 69
3447.53 75
3447.67 83
3447.80 90
3447.94 96
3448.07 100
3448.21 103
3448.34 106
3448.48 108
3448.61 112
3448.74 117
3448.88 122
3449.01 125
3449.15 125
3449.28 121
3449.42 114
3449.55 104
3449.69 92
3449.82 79
3449.96 67
3450.09 55
3450.23 42
3450.36 30
3450.49 19
3450.63 9
3450.76 2
3450.90 0
3451.03 0
3451.17 3
3451.30 9
3451.44 15
3451.57 20
3451.71 24
3451.84 26
3451.98 26
3452.11 25
3452.25 23
3452.38 21
3452.51 19
3452.65 18
3452.78 18
3452.92 20
3453.05 25
3453.19 34
3453.32 45
3453.46 56
3453.59 67
3453.73 74
3453.86 75
3454.00 70
3454.13 58
3454.27 41
3454.40 22
3454.53 4
3454.67 0
3454.80 0
3454.94 0
3455.07 0
3455.21 0
3455.34 0
3455.48 6
3455.61 15
3455.75 21
3455.88 23
3456.02 22
3456.15 16
3456.29 8
3456.42 0
3456.56 0
3456.69 0
3456.83 0
3456.96 0
3457.09 0
3457.23 0
3457.36 0
3457.50 7
3457.63 17
3457.77 26
3457.90 35
3458.04 42
3458.17 49
3458.31 54
3458.44 59
3458.58 64
3458.71 69
3458.85 75
3458.98 82
3459.12 90
3459.25 99
3459.39 109
3459.52 120
3459.66 130
3459.79 138
3459.93 144
3460.06 146
3460.19 145
3460.33 141
3460.46 135
3460.60 129
3460.73 122
3460.87 116
3461.00 111
3461.14 106
3461.27 99
3461.41 92
3461.54 82
3461.68 70
3461.81 57
3461.95 44
3462.08 31
3462.22 20
3462.35 9
3462.49 0
3462.62 0
3462.76 0
3462.89 0
3463.03 0
3463.16 0
3463.30 0
3463.43 0
3463.57 0
3463.70 8
3463.84 18
3463.97 26
3464.11 33
3464.24 37
3464.38 39
3464.51 40
3464.65 42
3464.78 46
3464.92 52
3465.05 61
3465.18 73
3465.32 86
3465.45 99
3465.59 111
3465.72 121
3465.86 128
3465.99 130
3466.13 129
3466.26 125
3466.40 119
3466.53 113
3466.67 108
3466.80 106
3466.94 106
3467.07 107
3467.21 110
3467.34 111
3467.48 112
3467.61 111
3467.75 110
3467.88 109
3468.02 109
3468.15 112
3468.29 117
3468.42 124
3468.56 133
3468.69 143
3468.83 153
3468.96 161
3469.10 168
3469.23 172
3469.37 174
3469.50 174
3469.64 172
3469.77 170
3469.91 168
3470.04 169
3470.18 173
3470.31 179
3470.45 187
3470.58 196
3470.72 204
3470.85 210
3470.99 213
3471.12 213
3471.26 209
3471.39 202
3471.53 194
3471.66 185
3471.80 177
3471.93 172
3472.07 170
3472.20 170
3472.34 173
3472.47 178
3472.61 183
3472.74 187
3472.88 190
3473.01 191
3473.15 190
3473.28 190
3473.42 189
3473.55 189
3473.69 189
3473.82 189
3473.96 188
3474.10 184
3474.23 177
3474.37 167
3474.50 154
3474.64 139
3474.77 124
3474.91 111
3475.04 103
3475.18 101
3475.31 107
3475.45 120
3475.58 139
3475.72 160
3475.85 182
3475.99 201
3476.12 214
3476.26 220
3476.39 221
3476.53 218
3476.66 213
3476.80 209
3476.93 207
3477.07 210
3477.20 216
3477.34 225
3477.47 235
3477.61 245
3477.74 254
3477.88 260
3478.01 262
3478.15 262
3478.28 258
3478.42 253
3478.55 247
3478.69 242
3478.82 237
3478.96 233
3479.10 228
3479.23 222
3479.37 213
3479.50 200
3479.64 183
3479.77 165
3479.91 145
3480.04 127
3480.18 110
3480.31 96
3480.45 84
3480.58 75
3480.72 68
3480.85 62
3480.99 58
3481.12 55
3481.26 54
3481.39 55
3481.53 55
3481.66 55
3481.80 53
3481.93 49
3482.07 43
3482.21 37
3482.34 30
3482.48 25
3482.61 23
3482.75 25
3482.88 29
3483.02 36
3483.15 42
3483.29 47
3483.42 47
3483.56 42
3483.69 33
3483.83 22
3483.96 11
3484.10 1
3484.23 0
3484.37 0
3484.50 0
3484.64 0
3484.78 0
3484.91 0
3485.05 1
3485.18 2
3485.32 3
3485.45 3
3485.59 3
3485.72 5
3485.86 9
3485.99 17
3486.13 27
3486.26 39
3486.40 53
3486.53 67
3486.67 79
3486.81 88
3486.94 94
3487.08 97
3487.21 99
3487.35 98
3487.48 97
3487.62 96
3487.75 96
3487.89 96
3488.02 96
3488.16 95
3488.29 93
3488.43 88
3488.56 79
3488.70 68
3488.84 55
3488.97 42
3489.11 31
3489.24 24
3489.38 24
3489.51 29
3489.65 39
3489.78 51
3489.92 64
3490.05 75
3490.19 83
3490.32 89
3490.46 91
3490.60 93
3490.73 94
3490.87 94
3491.00 94
3491.14 95
3491.27 95
3491.41 95
3491.54 95
3491.68 94
3491.81 94
3491.95 93
3492.09 93
3492.22 92
3492.36 91
3492.49 91
3492.63 92
3492.76 94
3492.90 97
3493.03 103
3493.17 110
3493.30 119
3493.44 130
3493.58 142
3493.71 154
3493.85 166
3493.98 176
3494.12 185
3494.25 191
3494.39 195
3494.52 196
3494.66 195
3494.79 192
3494.93 189
3495.07 185
3495.20 181
3495.34 178
3495.47 177
3495.61 179
3495.74 181
3495.88 185
3496.01 187
3496.15 187
3496.28 184
3496.42 178
3496.56 169
3496.69 159
3496.83 150
3496.96 143
3497.10 140
3497.23 139
3497.37 140
3497.50 141
3497.64 140
3497.78 134
3497.91 124
3498.05 109
3498.18 92
3498.32 74
3498.45 59
3498.59 49
3498.72 45
3498.86 48
3499.00 57
3499.13 70
3499.27 87
3499.40 102
3499.54 116
3499.67 126
3499.81 132
3499.94 133
3500.08 132
3500.22 129
3500.35 124
3500.49 119
3500.62 112
3500.76 104
3500.89 94
3501.03 83
3501.17 72
3501.30 61
3501.44 53
3501.57 48
3501.71 46
3501.84 47
3501.98 50
3502.11 54
3502.25 56
3502.39 57
3502.52 56
3502.66 55
3502.79 54
3502.93 55
3503.06 59
3503.20 66
3503.34 76
3503.47 87
3503.61 96
3503.74 103
3503.88 107
3504.01 106
3504.15 101
3504.29 93
3504.42 83
3504.56 70
3504.69 56
3504.83 40
3504.96 24
3505.10 7
3505.23 0
3505.37 0
3505.51 0
3505.64 0
3505.78 0
3505.91 0
3506.05 0
3506.18 0
3506.32 11
3506.46 30
3506.59 49
3506.73 67
3506.86 82
3507.00 94
3507.13 103
3507.27 111
3507.41 116
3507.54 121
3507.68 126
3507.81 130
3507.95 134
3508.09 139
3508.22 143
3508.36 147
3508.49 150
3508.63 154
3508.76 158
3508.90 163
3509.04 168
3509.17 174
3509.31 179
3509.44 183
3509.58 185
3509.71 185
3509.85 184
3509.99 181
3510.12 180
3510.26 180
3510.39 182
3510.53 187
3510.66 191
3510.80 195
3510.94 196
3511.07 195
3511.21 191
3511.34 185
3511.48 180
3511.62 177
3511.75 176
3511.89 178
3512.02 183
3512.16 189
3512.29 197
3512.43 204
3512.57 210
3512.70 216
3512.84 220
3512.97 223
3513.11 223
3513.25 221
3513.38 217
3513.52 211
3513.65 204
3513.79 196
3513.92 188
3514.06 179
3514.20 172
3514.33 164
3514.47 158
3514.60 152
3514.74 149
3514.88 149
3515.01 152
3515.15 157
3515.28 165
3515.42 174
3515.56 183
3515.69 191
3515.83 197
3515.96 201
3516.10 204
3516.23 206
3516.37 207
3516.51 208
3516.64 210
3516.78 211
3516.91 211
3517.05 208
3517.19 202
3517.32 193
3517.46 180
3517.59 164
3517.73 148
3517.87 133
3518.00 120
3518.14 109
3518.27 100
3518.41 93
3518.55 87
3518.68 82
3518.82 79
3518.95 77
3519.09 77
3519.23 81
3519.36 87
3519.50 95
3519.63 102
3519.77 106
3519.91 107
3520.04 103
3520.18 95
3520.31 84
3520.45 71
3520.58 59
3520.72 49
3520.86 42
3520.99 37
3521.13 35
3521.26 34
3521.40 33
3521.54 33
3521.67 33
3521.81 33
3521.94 33
3522.08 34
3522.22 35
3522.35 35
3522.49 34
3522.63 31
3522.76 28
3522.90 25
3523.03 23
3523.17 23
3523.31 25
3523.44 30
3523.58 36
3523.71 41
3523.85 44
3523.99 44
3524.12 41
3524.26 35
3524.39 27
3524.53 19
3524.67 12
3524.80 7
3524.94 4
3525.07 3
3525.21 2
3525.35 1
3525.48 0
3525.62 0
3525.75 0
3525.89 0
3526.03 0
3526.16 0
3526.30 0
3526.43 10
3526.57 25
3526.71 40
3526.84 55
3526.98 66
3527.12 71
3527.25 71
3527.39 64
3527.52 54
3527.66 40
3527.80 26
3527.93 12
3528.07 0
3528.20 0
3528.34 0
3528.48 0
3528.61 0
3528.75 0
3528.89 0
3529.02 0
3529.16 0
3529.29 6
3529.43 12
3529.57 18
3529.70 23
3529.84 27
3529.97 32
3530.11 37
3530.25 43
3530.38 52
3530.52 63
3530.66 78
3530.79 95
3530.93 113
3531.06 130
3531.20 144
3531.34 152
3531.47 154
3531.61 151
3531.74 145
3531.88 140
3532.02 139
3532.15 142
3532.29 150
3532.43 162
3532.56 175
3532.70 185
3532.83 191
3532.97 192
3533.11 188
3533.24 181
3533.38 172
3533.52 163
3533.65 155
3533.79 150
3533.92 147
3534.06 145
3534.20 146
3534.33 147
3534.47 150
3534.61 154
3534.74 161
3534.88 169
3535.01 179
3535.15 191
3535.29 203
3535.42 214
3535.56 223
3535.70 228
3535.83 230
3535.97 228
3536.10 222
3536.24 212
3536.38 200
3536.51 185
3536.65 167
3536.79 148
3536.92 129
3537.06 110
3537.20 93
3537.33 80
3537.47 72
3537.60 68
3537.74 67
3537.88 68
3538.01 68
3538.15 68
3538.29 66
3538.42 65
3538.56 66
3538.69 74
3538.83 88
3538.97 111
3539.10 140
3539.24 171
3539.38 200
3539.51 223
3539.65 238
3539.79 243
3539.92 242
3540.06 236
3540.19 229
3540.33 225
3540.47 225
3540.60 230
3540.74 239
3540.88 251
3541.01 264
3541.15 279
3541.29 295
3541.42 311
3541.56 325
3541.69 337
3541.83 345
3541.97 347
3542.10 344
3542.24 336
3542.38 325
3542.51 313
3542.65 303
3542.79 295
3542.92 290
3543.06 286
3543.20 283
3543.33 279
3543.47 277
3543.60 276
3543.74 278
3543.88 283
3544.01 292
3544.15 303
3544.29 314
3544.42 324
3544.56 332
3544.70 340
3544.83 347
3544.97 354
3545.11 361
3545.24 368
3545.38 375
3545.51 380
3545.65 384
3545.79 386
3545.92 389
3546.06 392
3546.20 397
3546.33 402
3546.47 406
3546.61 410
3546.74 410
3546.88 409
3547.02 407
3547.15 405
3547.29 406
3547.43 410
3547.56 419
3547.70 432
3547.84 447
3547.97 462
3548.11 474
3548.24 482
3548.38 483
3548.52 476
3548.65 462
3548.79 441
3548.93 416
3549.06 389
3549.20 362
3549.34 337
3549.47 315
3549.61 297
3549.75 284
3549.88 276
3550.02 272
3550.16 273
3550.29 276
3550.43 284
3550.57 293
3550.70 303
3550.84 312
3550.98 318
3551.11 321
3551.25 319
3551.39 313
3551.52 301
3551.66 286
3551.80 269
3551.93 252
3552.07 237
3552.21 225
3552.34 219
3552.48 218
3552.61 222
3552.75 230
3552.89 240
3553.02 250
3553.16 258
3553.30 264
3553.43 266
3553.57 265
3553.71 260
3553.84 253
3553.98 244
3554.12 235
3554.25 225
3554.39 217
3554.53 209
3554.66 202
3554.80 197
3554.94 193
3555.07 189
3555.21 186
3555.35 184
3555.48 182
3555.62 180
3555.76 178
3555.89 175
3556.03 172
3556.17 168
3556.30 164
3556.44 161
3556.58 159
3556.71 158
3556.85 158
3556.99 158
3557.12 158
3557.26 157
3557.40 156
3557.53 156
3557.67 158
3557.81 163
3557.94 170
3558.08 179
3558.22 188
3558.35 197
3558.49 204
3558.63 208
3558.76 210
3558.90 209
3559.04 206
3559.18 202
3559.31 197
3559.45 192
3559.59 185
3559.72 179
3559.86 174
3560.00 170
3560.13 168
3560.27 169
3560.41 172
3560.54 179
3560.68 189
3560.82 199
3560.95 210
3561.09 221
3561.23 232
3561.36 240
3561.50 247
3561.64 250
3561.77 249
3561.91 244
3562.05 234
3562.18 220
3562.32 204
3562.46 188
3562.59 174
3562.73 164
3562.87 158
3563.00 158
3563.14 160
3563.28 163
3563.42 165
3563.55 163
3563.69 157
3563.83 146
3563.96 132
3564.10 115
3564.24 98
3564.37 80
3564.51 63
3564.65 48
3564.78 34
3564.92 24
3565.06 17
3565.19 15
3565.33 19
3565.47 28
3565.60 41
3565.74 57
3565.88 72
3566.02 86
3566.15 97
3566.29 104
3566.43 107
3566.56 109
3566.70 110
3566.84 112
3566.97 118
3567.11 127
3567.25 138
3567.38 150
3567.52 162
3567.66 171
3567.79 177
3567.93 179
3568.07 178
3568.21 174
3568.34 168
3568.48 161
3568.62 153
3568.75 145
3568.89 136
3569.03 127
3569.16 118
3569.30 110
3569.44 101
3569.57 94
3569.71 89
3569.85 85
3569.99 84
3570.12 84
3570.26 86
3570.40 89
3570.53 91
3570.67 93
3570.81 93
3570.94 91
3571.08 87
3571.22 84
3571.35 80
3571.49 76
3571.63 73
3571.77 70
3571.90 67
3572.04 64
3572.18 61
3572.31 57
3572.45 55
3572.59 54
3572.72 54
3572.86 55
3573.00 57
3573.14 59
3573.27 61
3573.41 63
3573.55 65
3573.68 67
3573.82 69
3573.96 70
3574.09 70
3574.23 70
3574.37 70
3574.51 72
3574.64 75
3574.78 80
3574.92 85
3575.05 89
3575.19 89
3575.33 86
3575.46 79
3575.60 68
3575.74 55
3575.88 41
3576.01 26
3576.15 12
3576.29 0
3576.42 0
3576.56 0
3576.70 0
3576.84 0
3576.97 0
3577.11 0
3577.25 0
3577.38 6
3577.52 16
3577.66 23
3577.80 27
3577.93 30
3578.07 32
3578.21 33
3578.34 36
3578.48 39
3578.62 43
3578.75 48
3578.89 50
3579.03 51
3579.17 50
3579.30 46
3579.44 41
3579.58 36
3579.71 33
3579.85 34
3579.99 39
3580.13 46
3580.26 56
3580.40 63
3580.54 68
3580.67 66
3580.81 60
3580.95 50
3581.09 38
3581.22 29
3581.36 24
3581.50 25
3581.63 32
3581.77 43
3581.91 56
3582.05 70
3582.18 80
3582.32 88
3582.46 91
3582.59 91
3582.73 88
3582.87 84
3583.01 78
3583.14 72
3583.28 68
3583.42 66
3583.56 64
3583.69 63
3583.83 61
3583.97 57
3584.10 51
3584.24 43
3584.38 35
3584.52 28
3584.65 23
3584.79 22
3584.93 24
3585.06 27
3585.20 30
3585.34 31
3585.48 32
3585.61 31
3585.75 31
3585.89 33
3586.03 39
3586.16 47
3586.30 58
3586.44 69
3586.57 80
3586.71 89
3586.85 95
3586.99 98
3587.12 100
3587.26 100
3587.40 101
3587.54 101
3587.67 102
3587.81 105
3587.95 109
3588.08 114
3588.22 119
3588.36 123
3588.50 126
3588.63 127
3588.77 125
3588.91 121
3589.05 115
3589.18 106
3589.32 96
3589.46 84
3589.59 73
3589.73 62
3589.87 54
3590.01 48
3590.14 45
3590.28 45
3590.42 48
3590.56 53
3590.69 60
3590.83 68
3590.97 76
3591.11 84
3591.24 91
3591.38 98
3591.52 103
3591.65 108
3591.79 111
3591.93 115
3592.07 119
3592.20 125
3592.34 133
3592.48 143
3592.62 154
3592.75 163
3592.89 171
3593.03 175
3593.17 174
3593.30 169
3593.44 161
3593.58 150
3593.72 137
3593.85 125
3593.99 113
3594.13 102
3594.26 93
3594.40 85
3594.54 81
3594.68 80
3594.81 81
3594.95 84
3595.09 87
3595.23 89
3595.36 87
3595.50 81
3595.64 70
3595.78 54
3595.91 36
3596.05 19
3596.19 3
3596.33 0
3596.46 0
3596.60 0
3596.74 0
3596.88 0
3597.01 0
3597.15 0
3597.29 0
3597.43 5
3597.56 15
3597.70 25
3597.84 32
3597.98 37
3598.11 38
3598.25 37
3598.39 35
3598.53 34
3598.66 36
3598.80 41
3598.94 50
3599.08 61
3599.21 73
3599.35 84
3599.49 93
3599.63 98
3599.76 100
3599.90 98
3600.04 95
3600.18 89
3600.31 83
3600.45 77
3600.59 71
3600.73 65
3600.86 60
3601.00 56
3601.14 51
3601.28 47
3601.41 43
3601.55 38
3601.69 34
3601.83 31
3601.96 30
3602.10 32
3602.24 35
3602.38 40
3602.51 47
3602.65 53
3602.79 58
3602.93 61
3603.06 62
3603.20 62
3603.34 61
3603.48 60
3603.61 60
3603.75 61
3603.89 64
3604.03 70
3604.16 81
3604.30 96
3604.44 116
3604.58 139
3604.72 164
3604.85 188
3604.99 209
3605.13 224
3605.27 234
3605.40 238
3605.54 236
3605.68 228
3605.82 214
3605.95 196
3606.09 174
3606.23 148
3606.37 122
3606.50 95
3606.64 71
3606.78 52
3606.92 38
3607.05 30
3607.19 27
3607.33 28
3607.47 31
3607.61 36
3607.74 39
3607.88 42
3608.02 43
3608.16 43
3608.29 43
3608.43 41
3608.57 38
3608.71 36
3608.84 34
3608.98 34
3609.12 36
3609.26 40
3609.40 45
3609.53 51
3609.67 58
3609.81 65
3609.95 72
3610.08 80
3610.22 89
3610.36 99
3610.50 109
3610.63 120
3610.77 128
3610.91 134
3611.05 136
3611.19 134
3611.32 130
3611.46 126
3611.60 123
3611.74 122
3611.87 125
3612.01 129
3612.15 133
3612.29 136
3612.43 136
3612.56 134
3612.70 131
3612.84 129
3612.98 127
3613.11 128
3613.25 129
3613.39 130
3613.53 130
3613.67 127
3613.80 120
3613.94 111
3614.08 100
3614.22 89
3614.35 80
3614.49 73
3614.63 69
3614.77 69
3614.91 73
3615.04 81
3615.18 92
3615.32 105
3615.46 119
3615.59 133
3615.73 145
3615.87 155
3616.01 162
3616.15 168
3616.28 172
3616.42 177
3616.56 182
3616.70 188
3616.83 194
3616.97 200
3617.11 204
3617.25 205
3617.39 204
3617.52 200
3617.66 195
3617.80 189
3617.94 184
3618.08 179
3618.21 173
3618.35 168
3618.49 161
3618.63 153
3618.76 145
3618.90 138
3619.04 132
3619.18 130
3619.32 132
3619.45 138
3619.59 147
3619.73 160
3619.87 174
3620.01 189
3620.14 202
3620.28 214
3620.42 223
3620.56 229
3620.70 233
3620.83 236
3620.97 239
3621.11 242
3621.25 246
3621.38 250
3621.52 253
3621.66 256
3621.80 256
3621.94 256
3622.07 254
3622.21 253
3622.35 251
3622.49 249
3622.63 247
3622.76 245
3622.90 242
3623.04 240
3623.18 238
3623.32 238
3623.45 239
3623.59 242
3623.73 246
3623.87 250
3624.01 255
3624.14 258
3624.28 261
3624.42 261
3624.56 258
3624.70 252
3624.83 241
3624.97 228
3625.11 213
3625.25 198
3625.39 184
3625.52 173
3625.66 166
3625.80 162
3625.94 159
3626.08 157
3626.21 154
3626.35 150
3626.49 146
3626.63 142
3626.77 139
3626.90 137
3627.04 136
3627.18 136
3627.32 137
3627.46 139
3627.59 143
3627.73 148
3627.87 155
3628.01 162
3628.15 169
3628.28 175
3628.42 177
3628.56 176
3628.70 171
3628.84 162
3628.97 150
3629.11 138
3629.25 125
3629.39 114
3629.53 105
3629.66 98
3629.80 93
3629.94 88
3630.08 82
3630.22 75
3630.36 67
3630.49 57
3630.63 46
3630.77 36
3630.91 28
3631.05 21
3631.18 17
3631.32 16
3631.46 15
3631.60 15
3631.74 15
3631.87 14
3632.01 12
3632.15 8
3632.29 3
3632.43 0
3632.57 0
3632.70 0
3632.84 0
3632.98 0
3633.12 0
3633.26 0
3633.39 0
3633.53 3
3633.67 9
3633.81 18
3633.95 27
3634.08 38
3634.22 49
3634.36 59
3634.50 67
3634.64 71
3634.78 72
3634.91 70
3635.05 67
3635.19 65
3635.33 67
3635.47 73
3635.60 81
3635.74 90
3635.88 99
3636.02 103
3636.16 103
3636.30 98
3636.43 90
3636.57 80
3636.71 69
3636.85 59
3636.99 50
3637.12 41
3637.26 32
3637.40 23
3637.54 14
3637.68 5
3637.82 0
3637.95 0
3638.09 0
3638.23 0
3638.37 0
3638.51 0
3638.65 0
3638.78 0
3638.92 0
3639.06 5
3639.20 14
3639.34 26
3639.48 43
3639.61 64
3639.75 88
3639.89 113
3640.03 137
3640.17 158
3640.30 176
3640.44 190
3640.58 201
3640.72 209
3640.86 216
3641.00 222
3641.13 225
3641.27 227
3641.41 226
3641.55 223
3641.69 218
3641.83 211
3641.96 202
3642.10 192
3642.24 182
3642.38 171
3642.52 160
3642.66 152
3642.79 146
3642.93 142
3643.07 141
3643.21 140
3643.35 139
3643.49 139
3643.62 138
3643.76 137
3643.90 138
3644.04 142
3644.18 149
3644.32 159
3644.45 170
3644.59 181
3644.73 192
3644.87 202
3645.01 211
3645.15 219
3645.28 227
3645.42 234
3645.56 239
3645.70 241
3645.84 239
3645.98 230
3646.11 216
3646.25 196
3646.39 173
3646.53 149
3646.67 126
3646.81 109
3646.95 99
3647.08 98
3647.22 105
3647.36 119
3647.50 137
3647.64 155
3647.78 170
3647.91 180
3648.05 182
3648.19 177
3648.33 167
3648.47 154
3648.61 140
3648.74 128
3648.88 119
3649.02 112
3649.16 107
3649.30 104
3649.44 100
3649.58 96
3649.71 92
3649.85 89
3649.99 88
3650.13 89
3650.27 93
3650.41 98
3650.54 103
3650.68 107
3650.82 110
3650.96 110
3651.10 109
3651.24 109
3651.38 108
3651.51 110
3651.65 111
3651.79 114
3651.93 116
3652.07 118
3652.21 118
3652.35 118
3652.48 116
3652.62 114
3652.76 111
3652.90 106
3653.04 100
3653.18 93
3653.31 86
3653.45 79
3653.59 75
3653.73 74
3653.87 77
3654.01 83
3654.15 90
3654.28 97
3654.42 100
3654.56 99
3654.70 94
3654.84 85
3654.98 77
3655.12 70
3655.25 69
3655.39 73
3655.53 83
3655.67 98
3655.81 115
3655.95 130
3656.09 141
3656.22 146
3656.36 146
3656.50 141
3656.64 132
3656.78 122
3656.92 114
3657.06 107
3657.19 104
3657.33 103
3657.47 103
3657.61 104
3657.75 104
3657.89 103
3658.03 101
3658.17 98
3658.30 96
3658.44 95
3658.58 96
3658.72 99
3658.86 103
3659.00 109
3659.14 116
3659.27 122
3659.41 128
3659.55 132
3659.69 134
3659.83 135
3659.97 135
3660.11 135
3660.24 133
3660.38 132
3660.52 132
3660.66 133
3660.80 134
3660.94 137
3661.08 139
3661.22 142
3661.35 144
3661.49 146
3661.63 147
3661.77 148
3661.91 149
3662.05 148
3662.19 146
3662.32 145
3662.46 144
3662.60 144
3662.74 147
3662.88 153
3663.02 162
3663.16 173
3663.30 187
3663.43 201
3663.57 215
3663.71 229
3663.85 242
3663.99 255
3664.13 265
3664.27 273
3664.41 278
3664.54 279
3664.68 276
3664.82 269
3664.96 259
3665.10 247
3665.24 233
3665.38 220
3665.52 207
3665.65 194
3665.79 183
3665.93 172
3666.07 162
3666.21 151
3666.35 139
3666.49 127
3666.63 116
3666.76 108
3666.90 103
3667.04 102
3667.18 105
3667.32 112
3667.46 120
3667.60 127
3667.74 133
3667.88 136
3668.01 137
3668.15 135
3668.29 132
3668.43 129
3668.57 125
3668.71 121
3668.85 117
3668.99 114
3669.12 112
3669.26 111
3669.40 112
3669.54 115
3669.68 119
3669.82 123
3669.96 127
3670.10 130
3670.24 134
3670.37 139
3670.51 147
3670.65 158
3670.79 172
3670.93 187
3671.07 200
3671.21 210
3671.35 214
3671.48 213
3671.62 206
3671.76 194
3671.90 180
3672.04 164
3672.18 146
3672.32 130
3672.46 115
3672.60 104
3672.73 98
3672.87 97
3673.01 101
3673.15 110
3673.29 121
3673.43 132
3673.57 141
3673.71 146
3673.85 147
3673.99 144
3674.12 138
3674.26 130
3674.40 119
3674.54 109
3674.68 99
3674.82 91
3674.96 85
3675.10 83
3675.24 84
3675.37 87
3675.51 94
3675.65 101
3675.79 110
3675.93 119
3676.07 130
3676.21 141
3676.35 154
3676.49 168
3676.63 182
3676.76 194
3676.90 204
3677.04 211
3677.18 212
3677.32 209
3677.46 201
3677.60 189
3677.74 176
3677.88 162
3678.01 151
3678.15 141
3678.29 134
3678.43 130
3678.57 126
3678.71 124
3678.85 120
3678.99 117
3679.13 113
3679.27 111
3679.40 110
3679.54 110
3679.68 112
3679.82 116
3679.96 121
3680.10 126
3680.24 131
3680.38 133
3680.52 134
3680.66 133
3680.80 130
3680.93 127
3681.07 126
3681.21 127
3681.35 130
3681.49 137
3681.63 145
3681.77 154
3681.91 161
3682.05 166
3682.19 166
3682.33 162
3682.46 155
3682.60 145
3682.74 134
3682.88 124
3683.02 117
3683.16 114
3683.30 115
3683.44 119
3683.58 126
3683.72 135
3683.86 145
3683.99 154
3684.13 160
3684.27 163
3684.41 162
3684.55 156
3684.69 146
3684.83 132
3684.97 118
3685.11 103
3685.25 92
3685.39 84
3685.52 81
3685.66 82
3685.80 88
3685.94 97
3686.08 104
3686.22 110
3686.36 112
3686.50 111
3686.64 106
3686.78 99
3686.92 92
3687.06 86
3687.19 83
3687.33 82
3687.47 82
3687.61 83
3687.75 83
3687.89 81
3688.03 78
3688.17 75
3688.31 73
3688.45 72
3688.59 72
3688.73 73
3688.86 74
3689.00 75
3689.14 73
3689.28 70
3689.42 65
3689.56 60
3689.70 54
3689.84 48
3689.98 41
3690.12 35
3690.26 30
3690.40 27
3690.54 26
3690.67 28
3690.81 33
3690.95 39
3691.09 46
3691.23 52
3691.37 59
3691.51 65
3691.65 73
3691.79 82
3691.93 92
3692.07 103
3692.21 112
3692.35 117
3692.48 118
3692.62 115
3692.76 110
3692.90 103
3693.04 99
3693.18 97
3693.32 98
3693.46 103
3693.60 109
3693.74 115
3693.88 121
3694.02 123
3694.16 122
3694.30 116
3694.43 106
3694.57 92
3694.71 75
3694.85 58
3694.99 40
3695.13 25
3695.27 12
3695.41 3
3695.55 0
3695.69 0
3695.83 0
3695.97 0
3696.11 0
3696.25 0
3696.39 0
3696.52 0
3696.66 0
3696.80 11
3696.94 26
3697.08 40
3697.22 54
3697.36 66
3697.50 76
3697.64 84
3697.78 91
3697.92 98
3698.06 103
3698.20 107
3698.34 111
3698.48 116
3698.62 121
3698.75 127
3698.89 134
3699.03 143
3699.17 151
3699.31 158
3699.45 164
3699.59 167
3699.73 168
3699.87 167
3700.01 163
3700.15 158
3700.29 151
3700.43 143
3700.57 134
3700.71 125
3700.85 114
3700.99 103
3701.12 93
3701.26 84
3701.40 77
3701.54 74
3701.68 74
3701.82 77
3701.96 81
3702.10 85
3702.24 88
3702.38 89
3702.52 88
3702.66 84
3702.80 80
3702.94 74
3703.08 69
3703.22 64
3703.36 60
3703.50 55
3703.63 51
3703.77 46
3703.91 42
3704.05 39
3704.19 36
3704.33 35
3704.47 36
3704.61 39
3704.75 43
3704.89 49
3705.03 54
3705.17 60
3705.31 67
3705.45 75
3705.59 85
3705.73 95
3705.87 108
3706.01 122
3706.15 135
3706.29 146
3706.42 154
3706.56 159
3706.70 161
3706.84 160
3706.98 156
3707.12 151
3707.26 145
3707.40 139
3707.54 133
3707.68 129
3707.82 128
3707.96 130
3708.10 136
3708.24 145
3708.38 155
3708.52 163
3708.66 170
3708.80 173
3708.94 171
3709.08 166
3709.22 159
3709.36 151
3709.50 144
3709.63 138
3709.77 134
3709.91 131
3710.05 128
3710.19 125
3710.33 121
3710.47 115
3710.61 109
3710.75 105
3710.89 103
3711.03 105
3711.17 111
3711.31 120
3711.45 131
3711.59 141
3711.73 150
3711.87 155
3712.01 157
3712.15 157
3712.29 154
3712.43 151
3712.57 147
3712.71 143
3712.85 138
3712.99 132
3713.13 125
3713.27 118
3713.40 113
3713.54 109
3713.68 108
3713.82 110
3713.96 114
3714.10 118
3714.24 122
3714.38 124
3714.52 125
3714.66 125
3714.80 122
3714.94 118
3715.08 111
3715.22 100
3715.36 84
3715.50 65
3715.64 43
3715.78 20
3715.92 0
3716.06 0
3716.20 0
3716.34 0
3716.48 0
3716.62 0
3716.76 0
3716.90 0
3717.04 2
3717.18 17
3717.32 32
3717.46 45
3717.60 55
3717.74 62
3717.88 67
3718.02 70
3718.16 74
3718.29 78
3718.43 84
3718.57 91
3718.71 101
3718.85 111
3718.99 122
3719.13 132
3719.27 140
3719.41 147
3719.55 151
3719.69 152
3719.83 151
3719.97 148
3720.11 145
3720.25 144
3720.39 144
3720.53 147
3720.67 153
3720.81 159
3720.95 164
3721.09 166
3721.23 163
3721.37 155
3721.51 143
3721.65 126
3721.79 108
3721.93 89
3722.07 72
3722.21 59
3722.35 50
3722.49 46
3722.63 47
3722.77 50
3722.91 54
3723.05 59
3723.19 62
3723.33 62
3723.47 59
3723.61 54
3723.75 48
3723.89 42
3724.03 37
3724.17 36
3724.31 37
3724.45 42
3724.59 48
3724.73 55
3724.87 60
3725.01 63
3725.15 63
3725.29 61
3725.43 56
3725.57 52
3725.71 50
3725.85 50
3725.99 54
3726.13 60
3726.27 66
3726.41 71
3726.55 71
3726.68 67
3726.82 58
3726.96 45
3727.10 31
3727.24 20
3727.38 13
3727.52 13
3727.66 20
3727.80 34
3727.94 51
3728.08 69
3728.22 83
3728.36 93
3728.50 98
3728.64 99
3728.78 99
3728.92 101
3729.06 108
3729.20 120
3729.34 136
3729.48 156
3729.62 176
3729.76 195
3729.90 210
3730.04 222
3730.18 230
3730.32 235
3730.46 239
3730.60 241
3730.74 244
3730.88 246
3731.02 247
3731.16 247
3731.30 246
3731.44 243
3731.58 239
3731.72 235
3731.86 232
3732.00 230
3732.14 230
3732.28 230
3732.42 230
3732.56 229
3732.70 226
3732.84 222
3732.98 216
3733.12 211
3733.26 207
3733.40 206
3733.54 208
3733.68 214
3733.82 221
3733.96 229
3734.10 237
3734.24 244
3734.38 250
3734.52 256
3734.66 261
3734.80 268
3734.94 277
3735.08 285
3735.22 293
3735.36 298
3735.50 300
3735.64 298
3735.78 293
3735.93 284
3736.07 273
3736.21 262
3736.35 251
3736.49 241
3736.63 231
3736.77 224
3736.91 219
3737.05 216
3737.19 216
3737.33 220
3737.47 226
3737.61 235
3737.75 244
3737.89 252
3738.03 258
3738.17 260
3738.31 259
3738.45 255
3738.59 248
3738.73 240
3738.87 232
3739.01 225
3739.15 220
3739.29 216
3739.43 215
3739.57 217
3739.71 220
3739.85 223
3739.99 225
3740.13 223
3740.27 218
3740.41 209
3740.55 196
3740.69 182
3740.83 169
3740.97 158
3741.11 149
3741.25 144
3741.39 141
3741.53 139
3741.67 137
3741.81 135
3741.95 130
3742.09 125
3742.23 119
3742.37 114
3742.51 109
3742.65 107
3742.79 106
3742.93 107
3743.07 109
3743.21 110
3743.35 111
3743.49 111
3743.63 110
3743.77 110
3743.91 111
3744.05 113
3744.19 116
3744.33 117
3744.48 115
3744.62 111
3744.76 103
3744.90 94
3745.04 84
3745.18 76
3745.32 70
3745.46 68
3745.60 69
3745.74 72
3745.88 76
3746.02 82
3746.16 87
3746.30 93
3746.44 98
3746.58 103
3746.72 107
3746.86 110
3747.00 110
3747.14 108
3747.28 105
3747.42 102
3747.56 97
3747.70 92
3747.84 85
3747.98 76
3748.12 66
3748.26 54
3748.40 42
3748.54 31
3748.68 21
3748.82 13
3748.96 5
3749.10 0
3749.25 0
3749.39 0
3749.53 0
3749.67 0
3749.81 0
3749.95 0
3750.09 0
3750.23 6
3750.37 20
3750.51 34
3750.65 45
3750.79 54
3750.93 59
3751.07 62
3751.21 64
3751.35 66
3751.49 69
3751.63 75
3751.77 84
3751.91 97
3752.05 111
3752.19 126
3752.33 140
3752.47 151
3752.61 157
3752.75 160
3752.89 159
3753.04 158
3753.18 158
3753.32 161
3753.46 169
3753.60 183
3753.74 200
3753.88 221
3754.02 241
3754.16 259
3754.30 272
3754.44 279
3754.58 279
3754.72 272
3754.86 260
3755.00 245
3755.14 230
3755.28 220
3755.42 216
3755.56 218
3755.70 228
3755.84 242
3755.98 258
3756.12 272
3756.27 283
3756.41 289
3756.55 290
3756.69 286
3756.83 279
3756.97 271
3757.11 263
3757.25 257
3757.39 254
3757.53 253
3757.67 256
3757.81 259
3757.95 263
3758.09 264
3758.23 262
3758.37 256
3758.51 247
3758.65 238
3758.79 228
3758.93 221
3759.08 216
3759.22 212
3759.36 206
3759.50 196
3759.64 181
3759.78 160
3759.92 135
3760.06 108
3760.20 83
3760.34 65
3760.48 54
3760.62 52
3760.76 57
3760.90 68
3761.04 80
3761.18 93
3761.32 104
3761.46 114
3761.61 123
3761.75 132
3761.89 141
3762.03 149
3762.17 158
3762.31 164
3762.45 167
3762.59 167
3762.73 163
3762.87 156
3763.01 147
3763.15 137
3763.29 125
3763.43 111
3763.57 98
3763.71 85
3763.85 74
3764.00 65
3764.14 61
3764.28 60
3764.42 64
3764.56 69
3764.70 75
3764.84 80
3764.98 82
3765.12 81
3765.26 78
3765.40 75
3765.54 72
3765.68 72
3765.82 75
3765.96 82
3766.10 91
3766.25 99
3766.39 107
3766.53 112
3766.67 113
3766.81 111
3766.95 107
3767.09 102
3767.23 98
3767.37 97
3767.51 100
3767.65 108
3767.79 120
3767.93 136
3768.07 153
3768.21 169
3768.36 182
3768.50 191
3768.64 196
3768.78 197
3768.92 196
3769.06 194
3769.20 194
3769.34 195
3769.48 198
3769.62 203
3769.76 208
3769.90 214
3770.04 219
3770.18 224
3770.33 229
3770.47 235
3770.61 242
3770.75 250
3770.89 257
3771.03 262
3771.17 264
3771.31 260
3771.45 251
3771.59 236
3771.73 217
3771.87 196
3772.01 175
3772.16 157
3772.30 143
3772.44 135
3772.58 135
3772.72 140
3772.86 150
3773.00 162
3773.14 175
3773.28 185
3773.42 191
3773.56 194
3773.70 192
3773.84 188
3773.99 183
3774.13 178
3774.27 173
3774.41 168
3774.55 162
3774.69 153
3774.83 143
3774.97 129
3775.11 115
3775.25 101
3775.39 87
3775.53 75
3775.68 64
3775.82 56
3775.96 48
3776.10 43
3776.24 40
3776.38 40
3776.52 44
3776.66 51
3776.80 60
3776.94 72
3777.08 86
3777.22 99
3777.37 113
3777.51 125
3777.65 137
3777.79 145
3777.93 150
3778.07 151
3778.21 147
3778.35 138
3778.49 127
3778.63 114
3778.77 103
3778.91 96
3779.06 93
3779.20 95
3779.34 101
3779.48 110
3779.62 120
3779.76 129
3779.90 136
3780.04 140
3780.18 141
3780.32 139
3780.46 135
3780.61 130
3780.75 127
3780.89 126
3781.03 127
3781.17 132
3781.31 139
3781.45 147
3781.59 155
3781.73 162
3781.87 167
3782.02 168
3782.16 165
3782.30 158
3782.44 150
3782.58 140
3782.72 132
3782.86 127
3783.00 127
3783.14 130
3783.28 137
3783.42 145
3783.57 152
3783.71 155
3783.85 156
3783.99 152
3784.13 146
3784.27 139
3784.41 132
3784.55 125
3784.69 120
3784.83 115
3784.98 109
3785.12 103
3785.26 96
3785.40 89
3785.54 85
3785.68 82
3785.82 84
3785.96 90
3786.10 99
3786.24 108
3786.39 115
3786.53 120
3786.67 120
3786.81 117
3786.95 111
3787.09 103
3787.23 95
3787.37 87
3787.51 80
3787.66 74
3787.80 69
3787.94 64
3788.08 61
3788.22 59
3788.36 57
3788.50 56
3788.64 56
3788.78 55
3788.92 55
3789.07 55
3789.21 54
3789.35 55
3789.49 55
3789.63 54
3789.77 53
3789.91 50
3790.05 47
3790.19 43
3790.34 40
3790.48 38
3790.62 38
3790.76 40
3790.90 44
3791.04 51
3791.18 59
3791.32 68
3791.46 78
3791.61 88
3791.75 96
3791.89 101
3792.03 102
3792.17 99
3792.31 94
3792.45 87
3792.59 80
3792.73 77
3792.88 78
3793.02 84
3793.16 93
3793.30 104
3793.44 114
3793.58 121
3793.72 125
3793.86 127
3794.01 127
3794.15 127
3794.29 129
3794.43 132
3794.57 137
3794.71 143
3794.85 148
3794.99 151
3795.13 153
3795.28 154
3795.42 153
3795.56 150
3795.70 147
3795.84 142
3795.98 137
3796.12 131
3796.26 124
3796.41 119
3796.55 114
3796.69 110
3796.83 108
3796.97 106
3797.11 105
3797.25 104
3797.39 105
3797.54 106
3797.68 108
3797.82 111
3797.96 115
3798.10 119
3798.24 122
3798.38 125
3798.52 127
3798.67 127
3798.81 126
3798.95 123
3799.09 119
3799.23 111
3799.37 101
3799.51 88
3799.65 73
3799.80 57
3799.94 39
3800.08 22
3800.22 8
3800.36 0
3800.50 0
3800.64 0
3800.78 0
3800.93 0
3801.07 0
3801.21 0
3801.35 0
3801.49 0
3801.63 2
3801.77 6
3801.92 12
3802.06 22
3802.20 34
3802.34 49
3802.48 63
3802.62 76
3802.76 86
3802.90 92
3803.05 94
3803.19 94
3803.33 94
3803.47 95
3803.61 99
3803.75 105
3803.89 113
3804.04 120
3804.18 125
3804.32 126
3804.46 122
3804.60 113
3804.74 102
3804.88 90
3805.02 79
3805.17 71
3805.31 67
3805.45 66
3805.59 66
3805.73 68
3805.87 69
3806.01 68
3806.16 64
3806.30 56
3806.44 47
3806.58 36
3806.72 26
3806.86 18
3807.00 13
3807.15 12
3807.29 13
3807.43 17
3807.57 21
3807.71 24
3807.85 28
3807.99 30
3808.14 34
3808.28 38
3808.42 45
3808.56 56
3808.70 70
3808.84 88
3808.98 108
3809.13 128
3809.27 146
3809.41 159
3809.55 166
3809.69 167
3809.83 161
3809.97 149
3810.12 136
3810.26 123
3810.40 112
3810.54 104
3810.68 100
3810.82 98
3810.96 96
3811.11 94
3811.25 88
3811.39 80
3811.53 69
3811.67 55
3811.81 40
3811.96 25
3812.10 13
3812.24 3
3812.38 0
3812.52 0
3812.66 0
3812.80 0
3812.95 0
3813.09 0
3813.23 0
3813.37 0
3813.51 0
3813.65 0
3813.80 0
3813.94 1
3814.08 6
3814.22 12
3814.36 19
3814.50 27
3814.64 35
3814.79 44
3814.93 54
3815.07 66
3815.21 78
3815.35 90
3815.49 101
3815.64 110
3815.78 116
3815.92 119
3816.06 119
3816.20 117
3816.34 115
3816.48 114
3816.63 115
3816.77 116
3816.91 117
3817.05 118
3817.19 118
3817.33 116
3817.48 112
3817.62 106
3817.76 100
3817.90 92
3818.04 86
3818.18 79
3818.33 74
3818.47 71
3818.61 69
3818.75 69
3818.89 70
3819.03 73
3819.18 77
3819.32 79
3819.46 80
3819.60 78
3819.74 71
3819.88 59
3820.03 43
3820.17 26
3820.31 9
3820.45 0
3820.59 0
3820.73 0
3820.88 0
3821.02 0
3821.16 0
3821.30 0
3821.44 0
3821.58 0
3821.73 8
3821.87 25
3822.01 44
3822.15 61
3822.29 73
3822.43 78
3822.58 76
3822.72 67
3822.86 54
3823.00 42
3823.14 34
3823.28 33
3823.43 41
3823.57 57
3823.71 81
3823.85 109
3823.99 138
3824.13 166
3824.28 190
3824.42 208
3824.56 221
3824.70 227
3824.84 228
3824.99 225
3825.13 220
3825.27 212
3825.41 203
3825.55 193
3825.69 180
3825.84 166
3825.98 150
3826.12 134
3826.26 120
3826.40 108
3826.54 100
3826.69 96
3826.83 96
3826.97 98
3827.11 103
3827.25 109
3827.40 117
3827.54 128
3827.68 140
3827.82 156
3827.96 173
3828.10 191
3828.25 206
3828.39 218
3828.53 225
3828.67 226
3828.81 222
3828.96 214
3829.10 206
3829.24 199
3829.38 193
3829.52 188
3829.66 183
3829.81 178
3829.95 171
3830.09 164
3830.23 155
3830.37 148
3830.52 142
3830.66 137
3830.80 134
3830.94 130
3831.08 126
3831.22 121
3831.37 116
3831.51 110
3831.65 107
3831.79 106
3831.93 108
3832.08 113
3832.22 119
3832.36 123
3832.50 125
3832.64 123
3832.79 117
3832.93 107
3833.07 95
3833.21 82
3833.35 68
3833.49 55
3833.64 43
3833.78 32
3833.92 23
3834.06 18
3834.20 16
3834.35 19
3834.49 24
3834.63 32
3834.77 41
3834.91 49
3835.06 55
3835.20 61
3835.34 65
3835.48 70
3835.62 77
3835.77 88
3835.91 101
3836.05 118
3836.19 137
3836.33 156
3836.48 175
3836.62 190
3836.76 201
3836.90 204
3837.04 200
3837.19 187
3837.33 168
3837.47 146
3837.61 122
3837.75 102
3837.90 87
3838.04 80
3838.18 80
3838.32 87
3838.46 100
3838.60 116
3838.75 133
3838.89 151
3839.03 167
3839.17 179
3839.32 187
3839.46 191
3839.60 191
3839.74 188
3839.88 184
3840.03 179
3840.17 175
3840.31 173
3840.45 173
3840.59 176
3840.74 180
3840.88 185
3841.02 192
3841.16 199
3841.30 204
3841.45 207
3841.59 208
3841.73 206
3841.87 201
3842.01 194
3842.16 186
3842.30 178
3842.44 171
3842.58 166
3842.72 163
3842.87 163
3843.01 166
3843.15 171
3843.29 180
3843.43 190
3843.58 200
3843.72 210
3843.86 217
3844.00 220
3844.14 218
3844.29 213
3844.43 203
3844.57 191
3844.71 177
3844.86 161
3845.00 144
3845.14 127
3845.28 111
3845.42 96
3845.57 84
3845.71 74
3845.85 68
3845.99 66
3846.13 68
3846.28 73
3846.42 81
3846.56 92
3846.70 105
3846.85 119
3846.99 133
3847.13 145
3847.27 155
3847.41 162
3847.56 166
3847.70 167
3847.84 165
3847.98 161
3848.12 153
3848.27 144
3848.41 133
3848.55 123
3848.69 115
3848.84 109
3848.98 108
3849.12 110
3849.26 116
3849.40 124
3849.55 132
3849.69 138
3849.83 142
3849.97 141
3850.12 137
3850.26 129
3850.40 118
3850.54 106
3850.68 94
3850.83 82
3850.97 70
3851.11 59
3851.25 47
3851.40 36
3851.54 25
3851.68 15
3851.82 7
3851.96 2
3852.11 1
3852.25 3
3852.39 6
3852.53 9
3852.68 11
3852.82 10
3852.96 8
3853.10 4
3853.24 1
3853.39 0
3853.53 0
3853.67 2
3853.81 6
3853.96 13
3854.10 21
3854.24 29
3854.38 38
3854.53 48
3854.67 57
3854.81 64
3854.95 68
3855.09 70
3855.24 68
3855.38 63
3855.52 56
3855.66 48
3855.81 42
3855.95 38
3856.09 35
3856.23 35
3856.38 35
3856.52 34
3856.66 33
3856.80 30
3856.94 25
3857.09 20
3857.23 15
3857.37 10
3857.51 6
3857.66 3
3857.80 0
3857.94 0
3858.08 1
3858.23 4
3858.37 9
3858.51 16
3858.65 22
3858.80 26
3858.94 26
3859.08 22
3859.22 13
3859.37 3
3859.51 0
3859.65 0
3859.79 0
3859.93 0
3860.08 0
3860.22 0
3860.36 0
3860.50 1
3860.65 10
3860.79 18
3860.93 25
3861.07 30
3861.22 35
3861.36 38
3861.50 38
3861.64 36
3861.79 33
3861.93 27
3862.07 20
3862.21 12
3862.36 4
3862.50 0
3862.64 0
3862.78 0
3862.93 0
3863.07 0
3863.21 0
3863.35 6
3863.50 15
3863.64 25
3863.78 35
3863.92 44
3864.07 52
3864.21 60
3864.35 67
3864.49 73
3864.63 80
3864.78 88
3864.92 95
3865.06 103
3865.20 109
3865.35 115
3865.49 119
3865.63 121
3865.77 121
3865.92 119
3866.06 116
3866.20 112
3866.34 107
3866.49 103
3866.63 99
3866.77 97
3866.92 97
3867.06 98
3867.20 101
3867.34 105
3867.49 109
3867.63 112
3867.77 113
3867.91 111
3868.06 108
3868.20 103
3868.34 98
3868.48 93
3868.63 90
3868.77 89
3868.91 90
3869.05 95
3869.20 104
3869.34 116
3869.48 131
3869.62 149
3869.77 168
3869.91 188
3870.05 206
3870.19 220
3870.34 230
3870.48 234
3870.62 233
3870.76 228
3870.91 222
3871.05 216
3871.19 213
3871.33 213
3871.48 216
3871.62 223
3871.76 232
3871.90 240
3872.05 249
3872.19 255
3872.33 259
3872.48 262
3872.62 263
3872.76 265
3872.90 267
3873.05 271
3873.19 276
3873.33 282
3873.47 287
3873.62 291
3873.76 292
3873.90 288
3874.04 278
3874.19 263
3874.33 245
3874.47 225
3874.62 206
3874.76 190
3874.90 178
3875.04 172
3875.19 170
3875.33 171
3875.47 173
3875.61 174
3875.76 173
3875.90 170
3876.04 165
3876.18 159
3876.33 156
3876.47 155
3876.61 158
3876.76 163
3876.90 171
3877.04 179
3877.18 188
3877.33 195
3877.47 202
3877.61 208
3877.75 213
3877.90 218
3878.04 222
3878.18 225
3878.33 226
3878.47 226
3878.61 226
3878.75 228
3878.90 232
3879.04 240
3879.18 251
3879.32 264
3879.47 276
3879.61 286
3879.75 292
3879.90 294
3880.04 291
3880.18 285
3880.32 278
3880.47 272
3880.61 266
3880.75 262
3880.89 259
3881.04 256
3881.18 252
3881.32 245
3881.47 236
3881.61 224
3881.75 212
3881.89 200
3882.04 192
3882.18 187
3882.32 186
3882.47 187
3882.61 189
3882.75 191
3882.89 193
3883.04 194
3883.18 196
3883.32 199
3883.47 205
3883.61 214
3883.75 225
3883.89 236
3884.04 247
3884.18 255
3884.32 260
3884.47 260
3884.61 256
3884.75 248
3884.89 238
3885.04 227
3885.18 216
3885.32 209
3885.47 205
3885.61 206
3885.75 212
3885.89 220
3886.04 231
3886.18 243
3886.32 254
3886.47 264
3886.61 272
3886.75 278
3886.89 282
3887.04 284
3887.18 282
3887.32 278
3887.47 269
3887.61 258
3887.75 243
3887.89 228
3888.04 212
3888.18 196
3888.32 183
3888.47 173
3888.61 166
3888.75 163
3888.89 162
3889.04 162
3889.18 164
3889.32 167
3889.47 170
3889.61 172
3889.75 175
3889.90 178
3890.04 180
3890.18 183
3890.32 187
3890.47 191
3890.61 198
3890.75 206
3890.90 217
3891.04 230
3891.18 245
3891.32 260
3891.47 275
3891.61 289
3891.75 300
3891.90 309
3892.04 317
3892.18 325
3892.33 335
3892.47 345
3892.61 356
3892.75 367
3892.90 375
3893.04 379
3893.18 378
3893.33 373
3893.47 365
3893.61 355
3893.76 345
3893.90 335
3894.04 327
3894.18 320
3894.33 315
3894.47 310
3894.61 307
3894.76 307
3894.90 309
3895.04 315
3895.19 325
3895.33 340
3895.47 358
3895.62 378
3895.76 398
3895.90 417
3896.04 431
3896.19 439
3896.33 439
3896.47 432
3896.62 418
3896.76 400
3896.90 380
3897.05 361
3897.19 346
3897.33 335
3897.48 329
3897.62 325
3897.76 324
3897.90 324
3898.05 323
3898.19 321
3898.33 318
3898.48 314
3898.62 309
3898.76 304
3898.91 298
3899.05 292
3899.19 286
3899.34 279
3899.48 273
3899.62 266
3899.76 257
3899.91 247
3900.05 235
3900.19 222
3900.34 209
3900.48 195
3900.62 183
3900.77 173
3900.91 165
3901.05 159
3901.20 156
3901.34 154
3901.48 153
3901.63 153
3901.77 154
3901.91 157
3902.06 163
3902.20 172
3902.34 186
3902.48 203
3902.63 221
3902.77 238
3902.91 252
3903.06 260
3903.20 263
3903.34 259
3903.49 251
3903.63 240
3903.77 227
3903.92 213
3904.06 197
3904.20 181
3904.35 162
3904.49 143
3904.63 124
3904.78 105
3904.92 88
3905.06 75
3905.21 65
3905.35 58
3905.49 54
3905.64 51
3905.78 49
3905.92 47
3906.06 45
3906.21 42
3906.35 39
3906.49 37
3906.64 35
3906.78 35
3906.92 34
3907.07 34
3907.21 33
3907.35 33
3907.50 32
3907.64 32
3907.78 32
3907.93 33
3908.07 34
3908.21 35
3908.36 34
3908.50 32
3908.64 28
3908.79 22
3908.93 17
3909.07 11
3909.22 6
3909.36 2
3909.50 0
3909.65 0
3909.79 0
3909.93 0
3910.08 0
3910.22 0
3910.36 0
3910.51 0
3910.65 10
3910.79 28
3910.94 46
3911.08 63
3911.22 77
3911.37 87
3911.51 91
3911.65 90
3911.80 87
3911.94 81
3912.08 76
3912.23 73
3912.37 74
3912.51 78
3912.66 85
3912.80 92
3912.94 99
3913.09 103
3913.23 103
3913.37 98
3913.52 91
3913.66 84
3913.80 77
3913.95 73
3914.09 73
3914.23 76
3914.38 81
3914.52 86
3914.66 90
3914.81 91
3914.95 90
3915.09 85
3915.24 77
3915.38 69
3915.52 59
3915.67 49
3915.81 41
3915.95 34
3916.10 29
3916.24 29
3916.39 32
3916.53 38
3916.67 45
3916.82 52
3916.96 57
3917.10 58
3917.25 55
3917.39 48
3917.53 39
3917.68 29
3917.82 20
3917.96 12
3918.11 5
3918.25 0
3918.39 0
3918.54 0
3918.68 0
3918.82 0
3918.97 0
3919.11 0
3919.25 0
3919.40 0
3919.54 11
3919.68 22
3919.83 29
3919.97 32
3920.12 31
3920.26 26
3920.40 18
3920.55 10
3920.69 4
3920.83 2
3920.98 2
3921.12 5
3921.26 9
3921.41 14
3921.55 18
3921.69 23
3921.84 30
3921.98 38
3922.12 49
3922.27 61
3922.41 74
3922.56 84
3922.70 89
3922.84 88
3922.99 81
3923.13 71
3923.27 58
3923.42 47
3923.56 38
3923.70 34
3923.85 34
3923.99 37
3924.13 42
3924.28 47
3924.42 52
3924.57 56
3924.71 58
3924.85 60
3925.00 62
3925.14 65
3925.28 69
3925.43 74
3925.57 79
3925.71 84
3925.86 88
3926.00 91
3926.14 92
3926.29 94
3926.43 96
3926.58 100
3926.72 106
3926.86 114
3927.01 124
3927.15 135
3927.29 147
3927.44 157
3927.58 166
3927.72 171
3927.87 170
3928.01 164
3928.16 151
3928.30 131
3928.44 107
3928.59 82
3928.73 58
3928.87 37
3929.02 24
3929.16 17
3929.30 19
3929.45 25
3929.59 35
3929.74 46
3929.88 54
3930.02 60
3930.17 61
3930.31 58
3930.45 52
3930.60 45
3930.74 38
3930.89 31
3931.03 26
3931.17 21
3931.32 17
3931.46 13
3931.60 9
3931.75 5
3931.89 2
3932.03 1
3932.18 2
3932.32 5
3932.47 10
3932.61 16
3932.75 23
3932.90 30
3933.04 37
3933.18 43
3933.33 48
3933.47 52
3933.62 55
3933.76 57
3933.90 58
3934.05 58
3934.19 57
3934.33 55
3934.48 53
3934.62 49
3934.77 44
3934.91 37
3935.05 29
3935.20 21
3935.34 13
3935.48 6
3935.63 1
3935.77 0
3935.92 0
3936.06 0
3936.20 0
3936.35 0
3936.49 0
3936.64 0
3936.78 0
3936.92 0
3937.07 9
3937.21 20
3937.35 32
3937.50 43
3937.64 52
3937.79 58
3937.93 61
3938.07 61
3938.22 59
3938.36 56
3938.50 52
3938.65 47
3938.79 42
3938.94 36
3939.08 31
3939.22 27
3939.37 22
3939.51 18
3939.66 14
3939.80 11
3939.94 9
3940.09 7
3940.23 7
3940.38 9
3940.52 14
3940.66 21
3940.81 30
3940.95 41
3941.09 52
3941.24 62
3941.38 67
3941.53 67
3941.67 62
3941.81 51
3941.96 37
3942.10 23
3942.25 11
3942.39 3
3942.53 1
3942.68 4
3942.82 11
3942.97 21
3943.11 31
3943.25 42
3943.40 52
3943.54 62
3943.68 72
3943.83 84
3943.97 97
3944.12 111
3944.26 126
3944.40 141
3944.55 155
3944.69 167
3944.84 176
3944.98 182
3945.12 184
3945.27 183
3945.41 178
3945.56 170
3945.70 159
3945.84 147
3945.99 136
3946.13 129
3946.28 126
3946.42 130
3946.56 139
3946.71 152
3946.85 165
3947.00 175
3947.14 180
3947.28 180
3947.43 176
3947.57 168
3947.72 159
3947.86 152
3948.00 147
3948.15 144
3948.29 143
3948.44 143
3948.58 145
3948.72 146
3948.87 148
3949.01 150
3949.16 151
3949.30 150
3949.44 147
3949.59 142
3949.73 133
3949.88 121
3950.02 110
3950.16 99
3950.31 91
3950.45 88
3950.60 89
3950.74 93
3950.88 98
3951.03 104
3951.17 107
3951.32 108
3951.46 107
3951.60 104
3951.75 101
3951.89 98
3952.04 95
3952.18 91
3952.33 84
3952.47 74
3952.61 59
3952.76 41
3952.90 22
3953.05 4
3953.19 0
3953.33 0
3953.48 0
3953.62 0
3953.77 0
3953.91 0
3954.05 0
3954.20 0
3954.34 6
3954.49 18
3954.63 32
3954.78 46
3954.92 59
3955.06 71
3955.21 79
3955.35 84
3955.50 84
3955.64 81
3955.78 74
3955.93 66
3956.07 57
3956.22 50
3956.36 45
3956.51 43
3956.65 43
3956.79 44
3956.94 47
3957.08 51
3957.23 54
3957.37 57
3957.51 61
3957.66 65
3957.80 71
3957.95 77
3958.09 84
3958.24 93
3958.38 103
3958.52 115
3958.67 128
3958.81 142
3958.96 157
3959.10 171
3959.24 184
3959.39 196
3959.53 207
3959.68 218
3959.82 229
3959.97 242
3960.11 256
3960.25 271
3960.40 285
3960.54 299
3960.69 311
3960.83 322
3960.98 332
3961.12 341
3961.26 348
3961.41 353
3961.55 356
3961.70 354
3961.84 349
3961.99 341
3962.13 331
3962.27 321
3962.42 313
3962.56 309
3962.71 310
3962.85 315
3963.00 323
3963.14 331
3963.28 339
3963.43 343
3963.57 344
3963.72 341
3963.86 336
3964.01 330
3964.15 324
3964.29 318
3964.44 311
3964.58 303
3964.73 293
3964.87 281
3965.02 270
3965.16 259
3965.30 253
3965.45 251
3965.59 253
3965.74 257
3965.88 263
3966.03 269
3966.17 273
3966.31 274
3966.46 275
3966.60 274
3966.75 273
3966.89 271
3967.04 267
3967.18 261
3967.32 253
3967.47 243
3967.61 233
3967.76 224
3967.90 217
3968.05 214
3968.19 214
3968.34 215
3968.48 218
3968.62 222
3968.77 225
3968.91 228
3969.06 229
3969.20 230
3969.35 228
3969.49 226
3969.63 224
3969.78 223
3969.92 225
3970.07 231
3970.21 238
3970.36 245
3970.50 249
3970.65 248
3970.79 239
3970.93 224
3971.08 205
3971.22 185
3971.37 167
3971.51 153
3971.66 145
3971.80 140
3971.95 138
3972.09 136
3972.23 132
3972.38 126
3972.52 119
3972.67 112
3972.81 106
3972.96 104
3973.10 108
3973.25 118
3973.39 133
3973.53 152
3973.68 170
3973.82 185
3973.97 195
3974.11 200
3974.26 200
3974.40 199
3974.55 199
3974.69 203
3974.84 210
3974.98 220
3975.12 233
3975.27 244
3975.41 254
3975.56 260
3975.70 265
3975.85 269
3975.99 274
3976.14 282
3976.28 294
3976.42 309
3976.57 326
3976.71 342
3976.86 356
3977.00 367
3977.15 373
3977.29 375
3977.44 372
3977.58 368
3977.73 363
3977.87 360
3978.01 359
3978.16 359
3978.30 361
3978.45 362
3978.59 361
3978.74 358
3978.88 353
3979.03 347
3979.17 342
3979.32 339
3979.46 338
3979.61 339
3979.75 340
3979.89 341
3980.04 339
3980.18 334
3980.33 326
3980.47 316
3980.62 306
3980.76 297
3980.91 292
3981.05 291
3981.20 295
3981.34 303
3981.48 314
3981.63 326
3981.77 337
3981.92 344
3982.06 347
3982.21 344
3982.35 336
3982.50 323
3982.64 306
3982.79 287
3982.93 266
3983.08 245
3983.22 225
3983.37 208
3983.51 194
3983.65 183
3983.80 173
3983.94 163
3984.09 152
3984.23 141
3984.38 128
3984.52 114
3984.67 102
3984.81 93
3984.96 85
3985.10 80
3985.25 77
3985.39 75
3985.54 73
3985.68 72
3985.82 72
3985.97 72
3986.11 73
3986.26 73
3986.40 72
3986.55 70
3986.69 65
3986.84 61
3986.98 56
3987.13 53
3987.27 52
3987.42 53
3987.56 53
3987.71 52
3987.85 49
3988.00 44
3988.14 38
3988.28 32
3988.43 27
3988.57 25
3988.72 25
3988.86 26
3989.01 27
3989.15 25
3989.30 21
3989.44 12
3989.59 2
3989.73 0
3989.88 0
3990.02 0
3990.17 0
3990.31 0
3990.46 0
3990.60 0
3990.75 4
3990.89 15
3991.04 23
3991.18 28
3991.33 30
3991.47 28
3991.61 25
3991.76 23
3991.90 23
3992.05 27
3992.19 35
3992.34 45
3992.48 56
3992.63 67
3992.77 75
3992.92 81
3993.06 84
3993.21 85
3993.35 85
3993.50 83
3993.64 81
3993.79 76
3993.93 69
3994.08 59
3994.22 47
3994.37 34
3994.51 23
3994.66 14
3994.80 11
3994.95 12
3995.09 18
3995.24 26
3995.38 35
3995.53 41
3995.67 43
3995.82 39
3995.96 31
3996.10 19
3996.25 5
3996.39 0
3996.54 0
3996.68 0
3996.83 0
3996.97 0
3997.12 13
3997.26 33
3997.41 53
3997.55 70
3997.70 84
3997.84 93
3997.99 98
3998.13 101
3998.28 103
3998.42 105
3998.57 107
3998.71 109
3998.86 110
3999.00 110
3999.15 109
3999.29 108
3999.44 106
3999.58 104
3999.73 102
3999.87 101
4000.02 98
4000.16 94
4000.31 88
4000.45 79
4000.60 69
4000.74 58
4000.89 48
4001.03 37
4001.18 27
4001.32 17
4001.47 7
4001.61 0
4001.76 0
4001.90 0
4002.05 0
4002.19 0
4002.34 0
4002.48 0
4002.63 0
4002.77 5
4002.92 12
4003.06 16
4003.21 17
4003.35 16
4003.50 13
4003.64 11
4003.79 10
4003.93 10
4004.08 13
4004.22 17
4004.37 21
4004.51 25
4004.66 27
4004.80 27
4004.95 26
4005.09 26
4005.24 26
4005.38 27
4005.53 29
4005.67 31
4005.82 33
4005.96 34
4006.11 35
4006.25 36
4006.40 38
4006.54 41
4006.69 44
4006.83 48
4006.98 51
4007.12 52
4007.27 51
4007.41 48
4007.56 43
4007.70 36
4007.85 28
4007.99 20
4008.14 12
4008.28 5
4008.43 0
4008.57 0
4008.72 0
4008.86 4
4009.01 11
4009.16 22
4009.30 33
4009.45 46
4009.59 60
4009.74 74
4009.88 88
4010.03 103
4010.17 117
4010.32 131
4010.46 145
4010.61 156
4010.75 165
4010.90 169
4011.04 168
4011.19 163
4011.33 154
4011.48 144
4011.62 133
4011.77 124
4011.91 118
4012.06 116
4012.20 117
4012.35 122
4012.49 130
4012.64 140
4012.78 153
4012.93 166
4013.07 180
4013.22 194
4013.36 207
4013.51 219
4013.66 229
4013.80 239
4013.95 248
4014.09 256
4014.24 262
4014.38 267
4014.53 269
4014.67 267
4014.82 262
4014.96 253
4015.11 242
4015.25 230
4015.40 218
4015.54 207
4015.69 196
4015.83 185
4015.98 176
4016.12 167
4016.27 160
4016.41 154
4016.56 150
4016.70 147
4016.85 143
4017.00 139
4017.14 131
4017.29 120
4017.43 107
4017.58 94
4017.72 81
4017.87 72
4018.01 68
4018.16 67
4018.30 70
4018.45 74
4018.59 80
4018.74 87
4018.88 93
4019.03 100
4019.17 108
4019.32 116
4019.47 124
4019.61 131
4019.76 137
4019.90 141
4020.05 144
4020.19 147
4020.34 149
4020.48 151
4020.63 152
4020.77 152
4020.92 150
4021.06 146
4021.21 140
4021.35 131
4021.50 119
4021.65 105
4021.79 90
4021.94 74
4022.08 57
4022.23 40
4022.37 26
4022.52 14
4022.66 6
4022.81 2
4022.95 2
4023.10 4
4023.24 9
4023.39 12
4023.53 13
4023.68 11
4023.83 6
4023.97 0
4024.12 0
4024.26 0
4024.41 0
4024.55 0
4024.70 0
4024.84 0
4024.99 1
4025.13 8
4025.28 14
4025.43 20
4025.57 27
4025.72 34
4025.86 40
4026.01 46
4026.15 50
4026.30 53
4026.44 56
4026.59 58
4026.73 61
4026.88 65
4027.02 71
4027.17 77
4027.32 84
4027.46 92
4027.61 99
4027.75 108
4027.90 117
4028.04 128
4028.19 140
4028.33 153
4028.48 165
4028.62 175
4028.77 181
4028.92 182
4029.06 179
4029.21 172
4029.35 163
4029.50 153
4029.64 144
4029.79 136
4029.93 130
4030.08 126
4030.23 123
4030.37 123
4030.52 123
4030.66 123
4030.81 124
4030.95 125
4031.10 125
4031.24 125
4031.39 125
4031.53 125
4031.68 125
4031.83 125
4031.97 123
4032.12 118
4032.26 112
4032.41 102
4032.55 90
4032.70 75
4032.84 58
4032.99 42
4033.14 27
4033.28 16
4033.43 9
4033.57 7
4033.72 10
4033.86 15
4034.01 23
4034.15 31
4034.30 36
4034.45 39
4034.59 39
4034.74 36
4034.88 30
4035.03 21
4035.17 13
4035.32 7
4035.47 4
4035.61 7
4035.76 14
4035.90 27
4036.05 42
4036.19 58
4036.34 72
4036.48 80
4036.63 84
4036.78 81
4036.92 72
4037.07 60
4037.21 47
4037.36 33
4037.50 22
4037.65 15
4037.79 12
4037.94 13
4038.09 19
4038.23 28
4038.38 39
4038.52 51
4038.67 62
4038.81 72
4038.96 80
4039.11 84
4039.25 86
4039.40 86
4039.54 84
4039.69 81
4039.83 77
4039.98 73
4040.13 69
4040.27 66
4040.42 62
4040.56 60
4040.71 58
4040.85 57
4041.00 56
4041.15 56
4041.29 55
4041.44 55
4041.58 54
4041.73 54
4041.87 55
4042.02 58
4042.17 64
4042.31 73
4042.46 84
4042.60 98
4042.75 112
4042.89 125
4043.04 135
4043.19 141
4043.33 143
4043.48 141
4043.62 137
4043.77 132
4043.91 130
4044.06 134
4044.21 142
4044.35 157
4044.50 174
4044.64 192
4044.79 207
4044.93 218
4045.08 223
4045.23 225
4045.37 224
4045.52 225
4045.66 228
4045.81 234
4045.95 244
4046.10 253
4046.25 261
4046.39 265
4046.54 263
4046.68 255
4046.83 242
4046.98 227
4047.12 210
4047.27 194
4047.41 180
4047.56 169
4047.70 161
4047.85 155
4048.00 151
4048.14 147
4048.29 142
4048.43 136
4048.58 129
4048.73 121
4048.87 113
4049.02 108
4049.16 104
4049.31 104
4049.45 107
4049.60 112
4049.75 120
4049.89 128
4050.04 136
4050.18 143
4050.33 147
4050.48 147
4050.62 144
4050.77 135
4050.91 123
4051.06 106
4051.20 88
4051.35 68
4051.50 49
4051.64 31
4051.79 16
4051.93 5
4052.08 0
4052.23 0
4052.37 0
4052.52 0
4052.66 0
4052.81 0
4052.96 5
4053.10 13
4053.25 20
4053.39 25
4053.54 26
4053.69 21
4053.83 11
4053.98 0
4054.12 0
4054.27 0
4054.41 0
4054.56 0
4054.71 0
4054.85 1
4055.00 17
4055.14 31
4055.29 41
4055.44 45
4055.58 46
4055.73 43
4055.87 40
4056.02 37
4056.17 36
4056.31 36
4056.46 38
4056.60 40
4056.75 41
4056.90 42
4057.04 43
4057.19 43
4057.33 45
4057.48 49
4057.63 55
4057.77 63
4057.92 73
4058.06 85
4058.21 99
4058.36 114
4058.50 128
4058.65 142
4058.79 155
4058.94 166
4059.09 173
4059.23 177
4059.38 177
4059.52 171
4059.67 161
4059.82 146
4059.96 127
4060.11 107
4060.25 88
4060.40 70
4060.55 56
4060.69 46
4060.84 40
4060.98 37
4061.13 35
4061.28 34
4061.42 33
4061.57 31
4061.72 30
4061.86 29
4062.01 30
4062.15 34
4062.30 42
4062.45 52
4062.59 66
4062.74 82
4062.88 99
4063.03 114
4063.18 126
4063.32 133
4063.47 134
4063.61 128
4063.76 117
4063.91 102
4064.05 85
4064.20 68
4064.34 53
4064.49 39
4064.64 29
4064.78 22
4064.93 17
4065.08 14
4065.22 13
4065.37 12
4065.51 12
4065.66 13
4065.81 13
4065.95 13
4066.10 12
4066.24 11
4066.39 9
4066.54 7
4066.68 6
4066.83 5
4066.98 5
4067.12 5
4067.27 7
4067.41 8
4067.56 10
4067.71 11
4067.85 11
4068.00 10
4068.14 8
4068.29 6
4068.44 3
4068.58 0
4068.73 0
4068.88 0
4069.02 0
4069.17 0
4069.31 0
4069.46 0
4069.61 0
4069.75 3
4069.90 11
4070.05 20
4070.19 30
4070.34 40
4070.48 49
4070.63 57
4070.78 64
4070.92 70
4071.07 74
4071.22 76
4071.36 77
4071.51 76
4071.65 74
4071.80 71
4071.95 68
4072.09 66
4072.24 64
4072.39 63
4072.53 63
4072.68 63
4072.82 65
4072.97 67
4073.12 68
4073.26 70
4073.41 70
4073.56 70
4073.70 68
4073.85 67
4073.99 65
4074.14 63
4074.29 62
4074.43 61
4074.58 60
4074.73 60
4074.87 60
4075.02 61
4075.16 63
4075.31 65
4075.46 67
4075.60 70
4075.75 73
4075.90 75
4076.04 79
4076.19 83
4076.34 89
4076.48 96
4076.63 104
4076.77 113
4076.92 123
4077.07 133
4077.21 143
4077.36 155
4077.51 167
4077.65 181
4077.80 195
4077.94 208
4078.09 219
4078.24 226
4078.38 229
4078.53 229
4078.68 226
4078.82 224
4078.97 224
4079.12 227
4079.26 235
4079.41 248
4079.56 265
4079.70 283
4079.85 301
4079.99 317
4080.14 328
4080.29 335
4080.43 336
4080.58 333
4080.73 327
4080.87 321
4081.02 316
4081.17 316
4081.31 320
4081.46 327
4081.60 337
4081.75 348
4081.90 358
4082.04 364
4082.19 365
4082.34 361
4082.48 353
4082.63 340
4082.78 322
4082.92 303
4083.07 282
4083.22 263
4083.36 247
4083.51 236
4083.66 230
4083.80 230
4083.95 234
4084.09 241
4084.24 247
4084.39 251
4084.53 252
4084.68 250
4084.83 244
4084.97 235
4085.12 224
4085.27 211
4085.41 198
4085.56 185
4085.71 176
4085.85 170
4086.00 169
4086.15 173
4086.29 179
4086.44 186
4086.58 192
4086.73 194
4086.88 192
4087.02 186
4087.17 176
4087.32 166
4087.46 155
4087.61 145
4087.76 137
4087.90 131
4088.05 125
4088.20 121
4088.34 117
4088.49 113
4088.64 109
4088.78 105
4088.93 101
4089.08 96
4089.22 90
4089.37 85
4089.52 81
4089.66 77
4089.81 76
4089.96 76
4090.10 76
4090.25 76
4090.40 76
4090.54 76
4090.69 74
4090.83 70
4090.98 65
4091.13 59
4091.27 53
4091.42 47
4091.57 43
4091.71 41
4091.86 42
4092.01 46
4092.15 51
4092.30 58
4092.45 64
4092.59 71
4092.74 76
4092.89 82
4093.03 86
4093.18 90
4093.33 94
4093.47 96
4093.62 98
4093.77 98
4093.91 97
4094.06 94
4094.21 90
4094.35 85
4094.50 78
4094.65 72
4094.79 65
4094.94 58
4095.09 52
4095.23 47
4095.38 43
4095.53 40
4095.67 39
4095.82 40
4095.97 43
4096.11 47
4096.26 51
4096.41 55
4096.55 57
4096.70 58
4096.85 57
4096.99 54
4097.14 51
4097.29 50
4097.43 50
4097.58 54
4097.73 60
4097.87 68
4098.02 77
4098.17 84
4098.31 88
4098.46 87
4098.61 81
4098.75 71
4098.90 59
4099.05 45
4099.19 32
4099.34 20
4099.49 11
4099.64 3
4099.78 0
4099.93 0
4100.08 0
4100.22 0
4100.37 0
4100.52 2
4100.66 14
4100.81 30
4100.96 47
4101.10 63
4101.25 77
4101.40 87
4101.54 92
4101.69 92
4101.84 88
4101.98 82
4102.13 74
4102.28 66
4102.42 60
4102.57 56
4102.72 53
4102.86 51
4103.01 49
4103.16 46
4103.30 41
4103.45 33
4103.60 21
4103.75 8
4103.89 0
4104.04 0
4104.19 0
4104.33 0
4104.48 0
4104.63 0
4104.77 0
4104.92 11
4105.07 34
4105.21 57
4105.36 77
4105.51 92
4105.65 101
4105.80 103
4105.95 100
4106.09 92
4106.24 83
4106.39 74
4106.54 68
4106.68 64
4106.83 65
4106.98 69
4107.12 77
4107.27 87
4107.42 98
4107.56 111
4107.71 126
4107.86 140
4108.00 154
4108.15 166
4108.30 176
4108.44 181
4108.59 181
4108.74 176
4108.89 167
4109.03 154
4109.18 139
4109.33 124
4109.47 107
4109.62 90
4109.77 73
4109.91 55
4110.06 36
4110.21 19
4110.35 3
4110.50 0
4110.65 0
4110.80 0
4110.94 0
4111.09 0
4111.24 0
4111.38 0
4111.53 0
4111.68 6
4111.82 12
4111.97 16
4112.12 17
4112.27 14
4112.41 10
4112.56 3
4112.71 0
4112.85 0
4113.00 0
4113.15 0
4113.29 0
4113.44 0
4113.59 0
4113.74 0
4113.88 9
4114.03 23
4114.18 39
4114.32 52
4114.47 62
4114.62 67
4114.76 67
4114.91 63
4115.06 55
4115.21 45
4115.35 34
4115.50 25
4115.65 18
4115.79 13
4115.94 11
4116.09 12
4116.23 16
4116.38 22
4116.53 28
4116.68 33
4116.82 37
4116.97 38
4117.12 37
4117.26 34
4117.41 31
4117.56 31
4117.71 34
4117.85 42
4118.00 55
4118.15 70
4118.29 86
4118.44 101
4118.59 111
4118.73 116
4118.88 116
4119.03 112
4119.18 105
4119.32 97
4119.47 91
4119.62 86
4119.76 84
4119.91 85
4120.06 89
4120.21 93
4120.35 96
4120.50 98
4120.65 97
4120.79 94
4120.94 89
4121.09 83
4121.24 78
4121.38 75
4121.53 74
4121.68 77
4121.82 81
4121.97 86
4122.12 90
4122.27 94
4122.41 96
4122.56 98
4122.71 99
4122.85 101
4123.00 104
4123.15 108
4123.30 111
4123.44 114
4123.59 114
4123.74 111
4123.88 107
4124.03 102
4124.18 96
4124.33 93
4124.47 92
4124.62 95
4124.77 101
4124.92 109
4125.06 118
4125.21 127
4125.36 134
4125.50 138
4125.65 139
4125.80 137
4125.95 134
4126.09 131
4126.24 130
4126.39 132
4126.53 136
4126.68 143
4126.83 152
4126.98 163
4127.12 176
4127.27 191
4127.42 208
4127.57 226
4127.71 244
4127.86 260
4128.01 272
4128.15 278
4128.30 278
4128.45 271
4128.60 260
4128.74 247
4128.89 235
4129.04 226
4129.19 224
4129.33 228
4129.48 238
4129.63 253
4129.77 271
4129.92 289
4130.07 307
4130.22 323
4130.36 337
4130.51 347
4130.66 354
4130.81 356
4130.95 355
4131.10 349
4131.25 340
4131.39 331
4131.54 323
4131.69 318
4131.84 317
4131.98 321
4132.13 329
4132.28 341
4132.43 353
4132.57 365
4132.72 374
4132.87 382
4133.02 388
4133.16 392
4133.31 397
4133.46 402
4133.60 411
4133.75 422
4133.90 438
4134.05 456
4134.19 476
4134.34 496
4134.49 515
4134.64 531
4134.78 542
4134.93 549
4135.08 554
4135.23 556
4135.37 557
4135.52 559
4135.67 562
4135.82 564
4135.96 567
4136.11 570
4136.26 572
4136.40 576
4136.55 583
4136.70 593
4136.85 606
4136.99 624
4137.14 643
4137.29 662
4137.44 678
4137.58 690
4137.73 698
4137.88 702
4138.03 703
4138.17 704
4138.32 705
4138.47 709
4138.62 716
4138.76 725
4138.91 738
4139.06 753
4139.21 767
4139.35 780
4139.50 791
4139.65 798
4139.80 803
4139.94 804
4140.09 803
4140.24 803
4140.39 803
4140.53 804
4140.68 807
4140.83 810
4140.98 816
4141.12 823
4141.27 831
4141.42 841
4141.57 853
4141.71 868
4141.86 886
4142.01 909
4142.16 939
4142.30 976
4142.45 1022
4142.60 1077
4142.75 1138
4142.89 1202
4143.04 1266
4143.19 1327
4143.34 1381
4143.48 1429
4143.63 1472
4143.78 1511
4143.93 1548
4144.07 1585
4144.22 1622
4144.37 1659
4144.52 1694
4144.66 1727
4144.81 1757
4144.96 1786
4145.11 1815
4145.25 1844
4145.40 1873
4145.55 1903
4145.70 1934
4145.84 1965
4145.99 1996
4146.14 2027
4146.29 2057
4146.43 2086
4146.58 2112
4146.73 2132
4146.88 2144
4147.02 2145
4147.17 2135
4147.32 2116
4147.47 2089
4147.62 2058
4147.76 2025
4147.91 1993
4148.06 1964
4148.21 1938
4148.35 1914
4148.50 1893
4148.65 1872
4148.80 1849
4148.94 1824
4149.09 1795
4149.24 1760
4149.39 1720
4149.53 1677
4149.68 1631
4149.83 1586
4149.98 1541
4150.13 1499
4150.27 1460
4150.42 1422
4150.57 1385
4150.72 1348
4150.86 1311
4151.01 1274
4151.16 1238
4151.31 1203
4151.45 1170
4151.60 1140
4151.75 1112
4151.90 1087
4152.04 1065
4152.19 1045
4152.34 1028
4152.49 1011
4152.64 997
4152.78 983
4152.93 971
4153.08 960
4153.23 950
4153.37 941
4153.52 931
4153.67 921
4153.82 910
4153.96 898
4154.11 883
4154.26 867
4154.41 848
4154.56 829
4154.70 810
4154.85 791
4155.00 772
4155.15 756
4155.29 741
4155.44 729
4155.59 718
4155.74 710
4155.89 703
4156.03 698
4156.18 694
4156.33 693
4156.48 693
4156.62 694
4156.77 696
4156.92 696
4157.07 696
4157.22 692
4157.36 686
4157.51 677
4157.66 664
4157.81 650
4157.95 635
4158.10 620
4158.25 607
4158.40 599
4158.55 595
4158.69 595
4158.84 598
4158.99 602
4159.14 604
4159.28 602
4159.43 595
4159.58 582
4159.73 566
4159.88 547
4160.02 528
4160.17 511
4160.32 496
4160.47 483
4160.61 472
4160.76 462
4160.91 452
4161.06 443
4161.21 435
4161.35 429
4161.50 424
4161.65 422
4161.80 420
4161.95 418
4162.09 415
4162.24 409
4162.39 401
4162.54 392
4162.68 384
4162.83 378
4162.98 376
4163.13 378
4163.28 383
4163.42 387
4163.57 389
4163.72 385
4163.87 375
4164.02 358
4164.16 339
4164.31 319
4164.46 302
4164.61 290
4164.76 283
4164.90 280
4165.05 279
4165.20 277
4165.35 271
4165.50 263
4165.64 253
4165.79 242
4165.94 235
4166.09 232
4166.23 232
4166.38 234
4166.53 236
4166.68 235
4166.83 232
4166.97 227
4167.12 221
4167.27 216
4167.42 215
4167.57 218
4167.71 224
4167.86 230
4168.01 236
4168.16 239
4168.31 240
4168.45 239
4168.60 237
4168.75 236
4168.90 239
4169.05 245
4169.19 254
4169.34 264
4169.49 273
4169.64 280
4169.79 282
4169.93 281
4170.08 276
4170.23 269
4170.38 262
4170.53 256
4170.67 253
4170.82 254
4170.97 259
4171.12 266
4171.27 277
4171.41 289
4171.56 301
4171.71 312
4171.86 321
4172.01 327
4172.15 331
4172.30 334
4172.45 336
4172.60 339
4172.75 343
4172.89 348
4173.04 354
4173.19 361
4173.34 366
4173.49 368
4173.63 368
4173.78 364
4173.93 358
4174.08 350
4174.23 340
4174.38 330
4174.52 319
4174.67 308
4174.82 296
4174.97 284
4175.12 274
4175.26 265
4175.41 261
4175.56 260
4175.71 265
4175.86 274
4176.00 286
4176.15 298
4176.30 310
4176.45 318
4176.60 323
4176.74 324
4176.89 322
4177.04 318
4177.19 314
4177.34 310
4177.49 305
4177.63 300
4177.78 293
4177.93 284
4178.08 273
4178.23 263
4178.37 253
4178.52 247
4178.67 246
4178.82 250
4178.97 260
4179.12 274
4179.26 291
4179.41 310
4179.56 329
4179.71 348
4179.86 370
4180.00 393
4180.15 421
4180.30 452
4180.45 487
4180.60 522
4180.75 557
4180.89 589
4181.04 618
4181.19 643
4181.34 666
4181.49 687
4181.63 710
4181.78 736
4181.93 766
4182.08 802
4182.23 843
4182.38 888
4182.52 934
4182.67 978
4182.82 1018
4182.97 1051
4183.12 1077
4183.26 1095
4183.41 1106
4183.56 1112
4183.71 1116
4183.86 1120
4184.01 1124
4184.15 1131
4184.30 1140
4184.45 1149
4184.60 1160
4184.75 1170
4184.90 1178
4185.04 1184
4185.19 1186
4185.34 1183
4185.49 1178
4185.64 1169
4185.79 1160
4185.93 1151
4186.08 1146
4186.23 1145
4186.38 1147
4186.53 1149
4186.68 1150
4186.82 1145
4186.97 1134
4187.12 1114
4187.27 1086
4187.42 1054
4187.56 1018
4187.71 983
4187.86 950
4188.01 920
4188.16 891
4188.31 865
4188.45 839
4188.60 813
4188.75 788
4188.90 766
4189.05 749
4189.20 737
4189.34 732
4189.49 732
4189.64 733
4189.79 734
4189.94 730
4190.09 721
4190.24 707
4190.38 688
4190.53 669
4190.68 651
4190.83 635
4190.98 623
4191.13 615
4191.27 607
4191.42 598
4191.57 587
4191.72 572
4191.87 553
4192.02 532
4192.16 509
4192.31 487
4192.46 466
4192.61 448
4192.76 432
4192.91 418
4193.05 405
4193.20 392
4193.35 377
4193.50 362
4193.65 346
4193.80 330
4193.94 314
4194.09 299
4194.24 284
4194.39 271
4194.54 259
4194.69 247
4194.84 236
4194.98 227
4195.13 217
4195.28 208
4195.43 199
4195.58 190
4195.73 181
4195.87 172
4196.02 164
4196.17 159
4196.32 157
4196.47 158
4196.62 163
4196.77 171
4196.91 182
4197.06 192
4197.21 201
4197.36 206
4197.51 206
4197.66 201
4197.80 193
4197.95 183
4198.10 172
4198.25 164
4198.40 158
4198.55 154
4198.70 151
4198.84 148
4198.99 142
4199.14 133
4199.29 122
4199.44 110
4199.59 98
4199.74 89
4199.88 82
4200.03 78
4200.18 77
4200.33 78
4200.48 79
4200.63 82
4200.78 85
4200.92 89
4201.07 95
4201.22 100
4201.37 105
4201.52 107
4201.67 106
4201.82 101
4201.96 90
4202.11 76
4202.26 60
4202.41 44
4202.56 29
4202.71 16
4202.86 6
4203.00 0
4203.15 0
4203.30 0
4203.45 0
4203.60 0
4203.75 0
4203.90 0
4204.04 0
4204.19 0
4204.34 14
4204.49 36
4204.64 58
4204.79 77
4204.94 90
4205.08 96
4205.23 95
4205.38 91
4205.53 84
4205.68 77
4205.83 72
4205.98 69
4206.12 70
4206.27 74
4206.42 79
4206.57 85
4206.72 90
4206.87 93
4207.02 93
4207.17 91
4207.31 86
4207.46 80
4207.61 73
4207.76 68
4207.91 65
4208.06 64
4208.21 65
4208.35 68
4208.50 71
4208.65 74
4208.80 77
4208.95 79
4209.10 80
4209.25 81
4209.40 80
4209.54 77
4209.69 74
4209.84 71
4209.99 67
4210.14 64
4210.29 61
4210.44 60
4210.59 58
4210.73 57
4210.88 56
4211.03 56
4211.18 59
4211.33 64
4211.48 72
4211.63 82
4211.78 92
4211.92 100
4212.07 104
4212.22 103
4212.37 97
4212.52 87
4212.67 74
4212.82 60
4212.97 47
4213.11 36
4213.26 25
4213.41 16
4213.56 8
4213.71 1
4213.86 0
4214.01 0
4214.16 0
4214.30 0
4214.45 0
4214.60 0
4214.75 0
4214.90 0
4215.05 0
4215.20 0
4215.35 6
4215.49 17
4215.64 31
4215.79 47
4215.94 64
4216.09 79
4216.24 90
4216.39 97
4216.54 101
4216.69 101
4216.83 98
4216.98 95
4217.13 93
4217.28 91
4217.43 89
4217.58 86
4217.73 82
4217.88 76
4218.02 70
4218.17 64
4218.32 61
4218.47 62
4218.62 67
4218.77 76
4218.92 86
4219.07 97
4219.22 106
4219.36 112
4219.51 115
4219.66 117
4219.81 120
4219.96 125
4220.11 133
4220.26 144
4220.41 157
4220.56 171
4220.70 185
4220.85 197
4221.00 208
4221.15 216
4221.30 222
4221.45 225
4221.60 227
4221.75 228
4221.90 228
4222.04 228
4222.19 231
4222.34 235
4222.49 243
4222.64 253
4222.79 265
4222.94 279
4223.09 291
4223.24 301
4223.39 308
4223.53 313
4223.68 315
4223.83 317
4223.98 319
4224.13 321
4224.28 323
4224.43 324
4224.58 323
4224.73 320
4224.87 314
4225.02 305
4225.17 296
4225.32 287
4225.47 281
4225.62 277
4225.77 276
4225.92 276
4226.07 277
4226.22 278
4226.36 276
4226.51 272
4226.66 268
4226.81 263
4226.96 258
4227.11 255
4227.26 254
4227.41 255
4227.56 256
4227.71 257
4227.86 256
4228.00 253
4228.15 246
4228.30 236
4228.45 223
4228.60 208
4228.75 191
4228.90 174
4229.05 157
4229.20 140
4229.35 123
4229.49 108
4229.64 95
4229.79 83
4229.94 73
4230.09 64
4230.24 57
4230.39 53
4230.54 51
4230.69 53
4230.84 58
4230.99 68
4231.13 81
4231.28 95
4231.43 109
4231.58 119
4231.73 125
4231.88 126
4232.03 122
4232.18 114
4232.33 105
4232.48 98
4232.63 93
4232.77 92
4232.92 95
4233.07 101
4233.22 109
4233.37 116
4233.52 121
4233.67 122
4233.82 117
4233.97 108
4234.12 94
4234.27 79
4234.41 63
4234.56 50
4234.71 40
4234.86 34
4235.01 33
4235.16 35
4235.31 38
4235.46 40
4235.61 42
4235.76 41
4235.91 38
4236.06 33
4236.20 29
4236.35 26
4236.50 27
4236.65 33
4236.80 45
4236.95 63
4237.10 86
4237.25 111
4237.40 138
4237.55 163
4237.70 185
4237.85 203
4237.99 216
4238.14 225
4238.29 231
4238.44 233
4238.59 232
4238.74 231
4238.89 229
4239.04 229
4239.19 231
4239.34 235
4239.49 242
4239.64 251
4239.79 261
4239.93 271
4240.08 278
4240.23 282
4240.38 281
4240.53 277
4240.68 270
4240.83 261
4240.98 252
4241.13 244
4241.28 238
4241.43 235
4241.58 236
4241.73 241
4241.88 249
4242.02 261
4242.17 276
4242.32 292
4242.47 307
4242.62 320
4242.77 331
4242.92 339
4243.07 343
4243.22 345
4243.37 345
4243.52 345
4243.67 344
4243.82 343
4243.97 341
4244.11 338
4244.26 334
4244.41 330
4244.56 327
4244.71 326
4244.86 331
4245.01 340
4245.16 354
4245.31 369
4245.46 384
4245.61 396
4245.76 402
4245.91 403
4246.06 401
4246.21 399
4246.35 401
4246.50 408
4246.65 421
4246.80 440
4246.95 462
4247.10 484
4247.25 504
4247.40 522
4247.55 537
4247.70 552
4247.85 568
4248.00 587
4248.15 610
4248.30 638
4248.45 670
4248.60 705
4248.74 740
4248.89 776
4249.04 812
4249.19 848
4249.34 883
4249.49 919
4249.64 956
4249.79 994
4249.94 1035
4250.09 1080
4250.24 1127
4250.39 1178
4250.54 1232
4250.69 1287
4250.84 1344
4250.99 1400
4251.14 1455
4251.28 1509
4251.43 1560
4251.58 1610
4251.73 1657
4251.88 1702
4252.03 1744
4252.18 1784
4252.33 1822
4252.48 1860
4252.63 1896
4252.78 1930
4252.93 1962
4253.08 1990
4253.23 2012
4253.38 2026
4253.53 2031
4253.68 2027
4253.83 2015
4253.98 1997
4254.12 1975
4254.27 1951
4254.42 1925
4254.57 1899
4254.72 1871
4254.87 1841
4255.02 1809
4255.17 1775
4255.32 1741
4255.47 1705
4255.62 1669
4255.77 1631
4255.92 1592
4256.07 1551
4256.22 1507
4256.37 1460
4256.52 1412
4256.67 1364
4256.82 1319
4256.97 1277
4257.11 1239
4257.26 1207
4257.41 1177
4257.56 1151
4257.71 1125
4257.86 1099
4258.01 1072
4258.16 1044
4258.31 1016
4258.46 988
4258.61 962
4258.76 938
4258.91 916
4259.06 896
4259.21 878
4259.36 860
4259.51 843
4259.66 824
4259.81 805
4259.96 785
4260.11 764
4260.26 745
4260.41 728
4260.56 713
4260.70 699
4260.85 686
4261.00 672
4261.15 654
4261.30 632
4261.45 605
4261.60 575
4261.75 545
4261.90 518
4262.05 498
4262.20 487
4262.35 486
4262.50 494
4262.65 508
4262.80 527
4262.95 546
4263.10 563
4263.25 578
4263.40 589
4263.55 597
4263.70 602
4263.85 604
4264.00 603
4264.15 599
4264.30 591
4264.45 580
4264.60 567
4264.75 551
4264.89 533
4265.04 515
4265.19 498
4265.34 484
4265.49 474
4265.64 470
4265.79 471
4265.94 477
4266.09 485
4266.24 492
4266.39 494
4266.54 491
4266.69 480
4266.84 464
4266.99 444
4267.14 422
4267.29 402
4267.44 383
4267.59 367
4267.74 354
4267.89 343
4268.04 334
4268.19 325
4268.34 317
4268.49 308
4268.64 301
4268.79 294
4268.94 289
4269.09 286
4269.24 287
4269.39 293
4269.54 302
4269.69 313
4269.84 327
4269.99 340
4270.14 354
4270.28 369
4270.43 383
4270.58 397
4270.73 411
4270.88 423
4271.03 431
4271.18 433
4271.33 429
4271.48 418
4271.63 401
4271.78 380
4271.93 359
4272.08 338
4272.23 319
4272.38 303
4272.53 291
4272.68 283
4272.83 278
4272.98 276
4273.13 276
4273.28 278
4273.43 282
4273.58 286
4273.73 289
4273.88 289
4274.03 285
4274.18 276
4274.33 262
4274.48 244
4274.63 224
4274.78 204
4274.93 187
4275.08 175
4275.23 170
4275.38 171
4275.53 176
4275.68 182
4275.83 187
4275.98 187
4276.13 181
4276.28 168
4276.43 150
4276.58 130
4276.73 111
4276.88 96
4277.03 88
4277.18 87
4277.33 90
4277.48 96
4277.63 102
4277.78 104
4277.93 103
4278.08 98
4278.23 91
4278.38 84
4278.53 79
4278.68 78
4278.83 80
4278.98 87
4279.13 95
4279.28 103
4279.43 110
4279.58 113
4279.73 113
4279.88 110
4280.03 105
4280.18 99
4280.33 93
4280.48 88
4280.63 85
4280.78 82
4280.93 81
4281.08 80
4281.23 78
4281.38 75
4281.53 70
4281.68 64
4281.83 59
4281.98 54
4282.13 50
4282.28 48
4282.43 48
4282.58 49
4282.73 51
4282.88 52
4283.03 54
4283.18 57
4283.33 62
4283.48 69
4283.63 76
4283.78 83
4283.93 88
4284.08 89
4284.23 87
4284.38 80
4284.53 72
4284.68 65
4284.83 59
4284.98 57
4285.13 57
4285.28 58
4285.43 60
4285.58 59
4285.73 56
4285.88 51
4286.03 44
4286.18 37
4286.33 32
4286.48 30
4286.63 31
4286.78 34
4286.93 39
4287.08 45
4287.23 52
4287.38 59
4287.53 67
4287.68 76
4287.83 84
4287.98 92
4288.13 98
4288.28 102
4288.43 103
4288.58 101
4288.73 98
4288.88 96
4289.03 94
4289.18 95
4289.33 98
4289.48 103
4289.63 108
4289.78 114
4289.93 119
4290.08 122
4290.23 125
4290.38 126
4290.53 124
4290.68 122
4290.83 118
4290.98 112
4291.13 106
4291.28 101
4291.43 96
4291.58 92
4291.73 89
4291.88 86
4292.03 82
4292.18 78
4292.33 74
4292.48 69
4292.63 64
4292.78 59
4292.93 54
4293.08 50
4293.23 45
4293.38 38
4293.53 30
4293.68 22
4293.83 12
4293.98 3
4294.13 0
4294.28 0
4294.43 0
4294.58 0
4294.73 0
4294.88 0
4295.03 0
4295.18 0
4295.33 0
4295.48 10
4295.63 24
4295.78 40
4295.93 58
4296.08 73
4296.24 86
4296.39 92
4296.54 93
4296.69 88
4296.84 80
4296.99 70
4297.14 60
4297.29 51
4297.44 45
4297.59 41
4297.74 38
4297.89 35
4298.04 33
4298.19 32
4298.34 32
4298.49 35
4298.64 40
4298.79 47
4298.94 57
4299.09 68
4299.24 78
4299.39 88
4299.54 96
4299.69 103
4299.84 110
4299.99 118
4300.14 127
4300.29 138
4300.44 151
4300.59 166
4300.74 182
4300.89 196
4301.04 209
4301.19 218
4301.34 223
4301.49 225
4301.65 223
4301.80 220
4301.95 215
4302.10 211
4302.25 207
4302.40 206
4302.55 206
4302.70 208
4302.85 213
4303.00 219
4303.15 227
4303.30 236
4303.45 248
4303.60 261
4303.75 276
4303.90 292
4304.05 308
4304.20 322
4304.35 333
4304.50 340
4304.65 342
4304.80 339
4304.95 330
4305.10 317
4305.25 300
4305.40 282
4305.55 263
4305.70 245
4305.86 228
4306.01 215
4306.16 204
4306.31 197
4306.46 192
4306.61 190
4306.76 188
4306.91 186
4307.06 184
4307.21 181
4307.36 178
4307.51 175
4307.66 174
4307.81 174
4307.96 176
4308.11 180
4308.26 185
4308.41 189
4308.56 191
4308.71 189
4308.86 182
4309.01 170
4309.16 153
4309.31 133
4309.47 113
4309.62 94
4309.77 80
4309.92 71
4310.07 67
4310.22 67
4310.37 68
4310.52 71
4310.67 73
4310.82 75
4310.97 76
4311.12 78
4311.27 78
4311.42 78
4311.57 77
4311.72 74
4311.87 70
4312.02 66
4312.17 63
4312.32 62
4312.48 62
4312.63 62
4312.78 60
4312.93 55
4313.08 46
4313.23 32
4313.38 16
4313.53 0
4313.68 0
4313.83 0
4313.98 0
4314.13 0
4314.28 0
4314.43 0
4314.58 0
4314.73 0
4314.88 16
4315.03 36
4315.18 56
4315.34 74
4315.49 89
4315.64 101
4315.79 111
4315.94 118
4316.09 125
4316.24 131
4316.39 138
4316.54 143
4316.69 147
4316.84 147
4316.99 143
4317.14 136
4317.29 126
4317.44 117
4317.59 110
4317.74 108
4317.90 112
4318.05 120
4318.20 132
4318.35 143
4318.50 152
4318.65 156
4318.80 156
4318.95 152
4319.10 147
4319.25 144
4319.40 144
4319.55 148
4319.70 156
4319.85 165
4320.00 174
4320.15 180
4320.31 183
4320.46 182
4320.61 180
4320.76 177
4320.91 173
4321.06 171
4321.21 168
4321.36 167
4321.51 166
4321.66 166
4321.81 167
4321.96 171
4322.11 178
4322.26 188
4322.41 200
4322.57 214
4322.72 228
4322.87 241
4323.02 249
4323.17 253
4323.32 252
4323.47 247
4323.62 239
4323.77 229
4323.92 220
4324.07 210
4324.22 202
4324.37 196
4324.52 191
4324.68 186
4324.83 181
4324.98 176
4325.13 171
4325.28 165
4325.43 160
4325.58 154
4325.73 149
4325.88 145
4326.03 141
4326.18 139
4326.33 137
4326.48 135
4326.63 133
4326.79 130
4326.94 124
4327.09 117
4327.24 107
4327.39 96
4327.54 85
4327.69 77
4327.84 73
4327.99 75
4328.14 82
4328.29 93
4328.44 106
4328.59 119
4328.75 129
4328.90 137
4329.05 141
4329.20 142
4329.35 143
4329.50 145
4329.65 147
4329.80 152
4329.95 158
4330.10 165
4330.25 174
4330.40 183
4330.56 191
4330.71 199
4330.86 207
4331.01 214
4331.16 221
4331.31 229
4331.46 237
4331.61 246
4331.76 256
4331.91 267
4332.06 278
4332.21 287
4332.37 295
4332.52 299
4332.67 300
4332.82 297
4332.97 292
4333.12 284
4333.27 276
4333.42 268
4333.57 261
4333.72 256
4333.87 254
4334.03 256
4334.18 261
4334.33 270
4334.48 281
4334.63 295
4334.78 311
4334.93 328
4335.08 345
4335.23 361
4335.38 376
4335.53 389
4335.69 401
4335.84 411
4335.99 421
4336.14 430
4336.29 438
4336.44 445
4336.59 451
4336.74 456
4336.89 460
4337.04 464
4337.19 468
4337.35 472
4337.50 478
4337.65 483
4337.80 490
4337.95 495
4338.10 500
4338.25 503
4338.40 505
4338.55 506
4338.70 506
4338.86 506
4339.01 505
4339.16 504
4339.31 502
4339.46 498
4339.61 492
4339.76 486
4339.91 480
4340.06 476
4340.21 473
4340.36 474
4340.52 476
4340.67 481
4340.82 485
4340.97 489
4341.12 492
4341.27 492
4341.42 490
4341.57 484
4341.72 475
4341.87 463
4342.03 447
4342.18 427
4342.33 404
4342.48 379
4342.63 352
4342.78 327
4342.93 303
4343.08 282
4343.23 265
4343.39 250
4343.54 236
4343.69 222
4343.84 207
4343.99 190
4344.14 172
4344.29 155
4344.44 140
4344.59 130
4344.74 125
4344.90 124
4345.05 127
4345.20 132
4345.35 138
4345.50 145
4345.65 151
4345.80 158
4345.95 164
4346.10 169
4346.26 173
4346.41 175
4346.56 174
4346.71 170
4346.86 162
4347.01 152
4347.16 140
4347.31 126
4347.46 113
4347.62 100
4347.77 89
4347.92 81
4348.07 77
4348.22 78
4348.37 83
4348.52 93
4348.67 105
4348.82 118
4348.98 131
4349.13 142
4349.28 150
4349.43 156
4349.58 159
4349.73 160
4349.88 161
4350.03 163
4350.19 167
4350.34 172
4350.49 179
4350.64 187
4350.79 193
4350.94 198
4351.09 201
4351.24 201
4351.39 200
4351.55 199
4351.70 199
4351.85 202
4352.00 208
4352.15 216
4352.30 227
4352.45 238
4352.60 251
4352.76 264
4352.91 277
4353.06 291
4353.21 307
4353.36 324
4353.51 344
4353.66 365
4353.81 387
4353.97 408
4354.12 428
4354.27 446
4354.42 461
4354.57 473
4354.72 482
4354.87 489
4355.02 494
4355.18 500
4355.33 505
4355.48 511
4355.63 516
4355.78 520
4355.93 522
4356.08 522
4356.23 518
4356.39 510
4356.54 498
4356.69 484
4356.84 468
4356.99 452
4357.14 437
4357.29 425
4357.44 416
4357.60 410
4357.75 406
4357.90 402
4358.05 399
4358.20 398
4358.35 398
4358.50 401
4358.65 405
4358.81 411
4358.96 417
4359.11 423
4359.26 425
4359.41 423
4359.56 417
4359.71 407
4359.87 395
4360.02 380
4360.17 364
4360.32 347
4360.47 328
4360.62 308
4360.77 286
4360.92 263
4361.08 242
4361.23 223
4361.38 208
4361.53 199
4361.68 195
4361.83 196
4361.98 201
4362.14 211
4362.29 224
4362.44 239
4362.59 256
4362.74 273
4362.89 290
4363.04 306
4363.20 320
4363.35 330
4363.50 337
4363.65 341
4363.80 341
4363.95 338
4364.10 332
4364.26 325
4364.41 315
4364.56 307
4364.71 299
4364.86 295
4365.01 294
4365.16 298
4365.32 305
4365.47 314
4365.62 324
4365.77 335
4365.92 343
4366.07 347
4366.22 346
4366.38 339
4366.53 328
4366.68 311
4366.83 292
4366.98 273
4367.13 255
4367.28 242
4367.44 234
4367.59 231
4367.74 233
4367.89 237
4368.04 242
4368.19 246
4368.34 247
4368.50 246
4368.65 242
4368.80 237
4368.95 232
4369.10 227
4369.25 224
4369.40 221
4369.56 218
4369.71 213
4369.86 207
4370.01 199
4370.16 191
4370.31 184
4370.47 178
4370.62 175
4370.77 174
4370.92 174
4371.07 176
4371.22 178
4371.37 180
4371.53 183
4371.68 188
4371.83 194
4371.98 202
4372.13 210
4372.28 218
4372.44 224
4372.59 226
4372.74 224
4372.89 217
4373.04 208
4373.19 197
4373.34 187
4373.50 178
4373.65 171
4373.80 168
4373.95 166
4374.10 167
4374.25 169
4374.41 173
4374.56 178
4374.71 185
4374.86 192
4375.01 200
4375.16 206
4375.32 211
4375.47 211
4375.62 208
4375.77 202
4375.92 192
4376.07 181
4376.23 170
4376.38 159
4376.53 151
4376.68 144
4376.83 139
4376.98 136
4377.14 135
4377.29 135
4377.44 136
4377.59 136
4377.74 137
4377.89 138
4378.04 140
4378.20 142
4378.35 147
4378.50 154
4378.65 163
4378.80 173
4378.95 183
4379.11 193
4379.26 202
4379.41 210
4379.56 216
4379.71 220
4379.86 221
4380.02 220
4380.17 217
4380.32 211
4380.47 203
4380.62 196
4380.78 189
4380.93 184
4381.08 182
4381.23 182
4381.38 184
4381.53 187
4381.69 190
4381.84 193
4381.99 195
4382.14 197
4382.29 197
4382.44 197
4382.60 195
4382.75 192
4382.90 186
4383.05 178
4383.20 168
4383.35 157
4383.51 146
4383.66 135
4383.81 126
4383.96 119
4384.11 116
4384.26 115
4384.42 117
4384.57 120
4384.72 124
4384.87 127
4385.02 127
4385.18 124
4385.33 117
4385.48 108
4385.63 98
4385.78 89
4385.93 80
4386.09 73
4386.24 69
4386.39 65
4386.54 62
4386.69 57
4386.85 51
4387.00 42
4387.15 31
4387.30 19
4387.45 6
4387.60 0
4387.76 0
4387.91 0
4388.06 0
4388.21 0
4388.36 0
4388.52 0
4388.67 1
4388.82 5
4388.97 9
4389.12 11
4389.27 13
4389.43 16
4389.58 19
4389.73 22
4389.88 24
4390.03 25
4390.19 24
4390.34 21
4390.49 16
4390.64 9
4390.79 1
4390.94 0
4391.10 0
4391.25 0
4391.40 1
4391.55 12
4391.70 25
4391.86 39
4392.01 50
4392.16 58
4392.31 61
4392.46 61
4392.62 59
4392.77 56
4392.92 54
4393.07 55
4393.22 58
4393.38 63
4393.53 69
4393.68 76
4393.83 83
4393.98 90
4394.13 95
4394.29 101
4394.44 107
4394.59 113
4394.74 119
4394.89 124
4395.05 128
4395.20 131
4395.35 131
4395.50 131
4395.65 132
4395.81 134
4395.96 139
4396.11 145
4396.26 151
4396.41 156
4396.57 157
4396.72 153
4396.87 144
4397.02 131
4397.17 117
4397.33 104
4397.48 93
4397.63 85
4397.78 80
4397.93 77
4398.09 75
4398.24 74
4398.39 74
4398.54 75
4398.69 78
4398.85 83
4399.00 89
4399.15 97
4399.30 106
4399.45 115
4399.61 124
4399.76 133
4399.91 141
4400.06 150
4400.21 160
4400.37 170
4400.52 182
4400.67 194
4400.82 206
4400.97 216
4401.13 225
4401.28 231
4401.43 235
4401.58 237
4401.73 239
4401.89 241
4402.04 245
4402.19 250
4402.34 257
4402.50 264
4402.65 270
4402.80 274
4402.95 275
4403.10 275
4403.26 275
4403.41 276
4403.56 281
4403.71 290
4403.86 304
4404.02 324
4404.17 346
4404.32 369
4404.47 390
4404.62 408
4404.78 421
4404.93 429
4405.08 432
4405.23 431
4405.38 428
4405.54 424
4405.69 421
4405.84 420
4405.99 420
4406.15 421
4406.30 421
4406.45 420
4406.60 416
4406.75 411
4406.91 404
4407.06 395
4407.21 385
4407.36 374
4407.51 366
4407.67 359
4407.82 354
4407.97 352
4408.12 352
4408.28 353
4408.43 353
4408.58 352
4408.73 349
4408.88 344
4409.04 336
4409.19 328
4409.34 318
4409.49 307
4409.65 295
4409.80 282
4409.95 268
4410.10 253
4410.25 237
4410.41 222
4410.56 209
4410.71 200
4410.86 194
4411.02 192
4411.17 193
4411.32 196
4411.47 198
4411.62 198
4411.78 195
4411.93 187
4412.08 175
4412.23 160
4412.39 143
4412.54 128
4412.69 114
4412.84 104
4412.99 97
4413.15 94
4413.30 92
4413.45 91
4413.60 91
4413.76 89
4413.91 86
4414.06 82
4414.21 78
4414.36 75
4414.52 73
4414.67 75
4414.82 79
4414.97 87
4415.13 96
4415.28 104
4415.43 110
4415.58 113
4415.74 112
4415.89 106
4416.04 97
4416.19 87
4416.34 78
4416.50 71
4416.65 67
4416.80 66
4416.95 67
4417.11 70
4417.26 73
4417.41 76
4417.56 78
4417.72 78
4417.87 78
4418.02 76
4418.17 73
4418.33 68
4418.48 62
4418.63 57
4418.78 52
4418.93 50
4419.09 50
4419.24 53
4419.39 59
4419.54 67
4419.70 76
4419.85 85
4420.00 93
4420.15 98
4420.31 101
4420.46 99
4420.61 92
4420.76 81
4420.92 67
4421.07 52
4421.22 38
4421.37 28
4421.52 21
4421.68 20
4421.83 24
4421.98 32
4422.13 41
4422.29 50
4422.44 59
4422.59 65
4422.74 68
4422.90 67
4423.05 63
4423.20 56
4423.35 47
4423.51 36
4423.66 26
4423.81 17
4423.96 9
4424.12 3
4424.27 0
4424.42 0
4424.57 0
4424.73 0
4424.88 0
4425.03 0
4425.18 0
4425.34 1
4425.49 7
4425.64 11
4425.79 13
4425.95 12
4426.10 8
4426.25 3
4426.40 0
4426.56 0
4426.71 0
4426.86 0
4427.01 2
4427.17 8
4427.32 14
4427.47 20
4427.62 26
4427.78 32
4427.93 38
4428.08 44
4428.23 50
4428.39 53
4428.54 56
4428.69 57
4428.84 57
4429.00 57
4429.15 57
4429.30 58
4429.45 58
4429.61 59
4429.76 58
4429.91 56
4430.06 53
4430.22 48
4430.37 43
4430.52 39
4430.67 35
4430.83 32
4430.98 32
4431.13 33
4431.28 36
4431.44 41
4431.59 48
4431.74 55
4431.89 61
4432.05 65
4432.20 67
4432.35 67
4432.50 65
4432.66 63
4432.81 62
4432.96 62
4433.12 64
4433.27 68
4433.42 71
4433.57 73
4433.73 73
4433.88 72
4434.03 70
4434.18 68
4434.34 68
4434.49 68
4434.64 70
4434.79 72
4434.95 72
4435.10 70
4435.25 66
4435.40 59
4435.56 50
4435.71 39
4435.86 27
4436.02 15
4436.17 4
4436.32 0
4436.47 0
4436.63 0
4436.78 0
4436.93 0
4437.08 0
4437.24 0
4437.39 0
4437.54 0
4437.69 11
4437.85 24
4438.00 39
4438.15 55
4438.31 72
4438.46 88
4438.61 103
4438.76 118
4438.92 130
4439.07 141
4439.22 150
4439.37 157
4439.53 163
4439.68 166
4439.83 169
4439.99 169
4440.14 169
4440.29 169
4440.44 169
4440.60 169
4440.75 168
4440.90 167
4441.05 164
4441.21 159
4441.36 150
4441.51 140
4441.67 127
4441.82 113
4441.97 99
4442.12 86
4442.28 76
4442.43 70
4442.58 66
4442.73 64
4442.89 62
4443.04 60
4443.19 56
4443.35 49
4443.50 40
4443.65 30
4443.80 20
4443.96 12
4444.11 7
4444.26 4
4444.42 4
4444.57 4
4444.72 3
4444.87 2
4445.03 0
4445.18 0
4445.33 0
4445.48 0
4445.64 0
4445.79 0
4445.94 0
4446.10 8
4446.25 19
4446.40 29
4446.55 39
4446.71 49
4446.86 57
4447.01 63
4447.17 68
4447.32 70
4447.47 70
4447.62 67
4447.78 63
4447.93 58
4448.08 54
4448.24 53
4448.39 55
4448.54 61
4448.69 69
4448.85 78
4449.00 85
4449.15 91
4449.31 95
4449.46 98
4449.61 102
4449.76 109
4449.92 120
4450.07 136
4450.22 155
4450.38 176
4450.53 198
4450.68 218
4450.83 237
4450.99 254
4451.14 268
4451.29 280
4451.45 289
4451.60 296
4451.75 299
4451.91 298
4452.06 294
4452.21 286
4452.36 276
4452.52 266
4452.67 257
4452.82 249
4452.98 243
4453.13 238
4453.28 234
4453.43 229
4453.59 223
4453.74 215
4453.89 206
4454.05 196
4454.20 186
4454.35 177
4454.51 171
4454.66 167
4454.81 167
4454.96 171
4455.12 179
4455.27 189
4455.42 200
4455.58 212
4455.73 222
4455.88 229
4456.04 232
4456.19 232
4456.34 228
4456.49 221
4456.65 212
4456.80 202
4456.95 194
4457.11 186
4457.26 179
4457.41 173
4457.57 167
4457.72 161
4457.87 155
4458.02 150
4458.18 147
4458.33 146
4458.48 147
4458.64 150
4458.79 153
4458.94 154
4459.10 154
4459.25 152
4459.40 148
4459.56 143
4459.71 139
4459.86 134
4460.01 130
4460.17 126
4460.32 121
4460.47 115
4460.63 109
4460.78 104
4460.93 101
4461.09 101
4461.24 103
4461.39 106
4461.54 112
4461.70 118
4461.85 124
4462.00 128
4462.16 131
4462.31 133
4462.46 134
4462.62 136
4462.77 138
4462.92 141
4463.08 145
4463.23 148
4463.38 150
4463.54 149
4463.69 146
4463.84 138
4463.99 128
4464.15 117
4464.30 105
4464.45 94
4464.61 87
4464.76 82
4464.91 81
4465.07 80
4465.22 80
4465.37 79
4465.53 76
4465.68 72
4465.83 67
4465.99 62
4466.14 59
4466.29 58
4466.45 61
4466.60 67
4466.75 76
4466.90 88
4467.06 102
4467.21 115
4467.36 128
4467.52 140
4467.67 148
4467.82 155
4467.98 158
4468.13 161
4468.28 162
4468.44 164
4468.59 164
4468.74 165
4468.90 163
4469.05 159
4469.20 153
4469.36 143
4469.51 132
4469.66 120
4469.82 108
4469.97 97
4470.12 89
4470.28 83
4470.43 79
4470.58 77
4470.74 75
4470.89 75
4471.04 75
4471.20 78
4471.35 82
4471.50 86
4471.65 91
4471.81 95
4471.96 96
4472.11 95
4472.27 92
4472.42 87
4472.57 83
4472.73 79
4472.88 78
4473.03 80
4473.19 83
4473.34 89
4473.49 95
4473.65 102
4473.80 107
4473.95 110
4474.11 109
4474.26 104
4474.41 93
4474.57 78
4474.72 59
4474.87 40
4475.03 23
4475.18 10
4475.33 3
4475.49 1
4475.64 3
4475.79 8
4475.95 15
4476.10 23
4476.25 30
4476.41 38
4476.56 47
4476.71 57
4476.87 69
4477.02 82
4477.17 93
4477.33 103
4477.48 108
4477.63 108
4477.79 102
4477.94 91
4478.09 76
4478.25 59
4478.40 41
4478.55 25
4478.71 11
4478.86 1
4479.01 0
4479.17 0
4479.32 0
4479.47 0
4479.63 0
4479.78 0
4479.93 0
4480.09 0
4480.24 0
4480.40 0
4480.55 4
4480.70 13
4480.86 25
4481.01 38
4481.16 52
4481.32 66
4481.47 77
4481.62 88
4481.78 97
4481.93 106
4482.08 114
4482.24 123
4482.39 132
4482.54 140
4482.70 148
4482.85 153
4483.00 156
4483.16 156
4483.31 152
4483.46 146
4483.62 137
4483.77 127
4483.92 117
4484.08 107
4484.23 100
4484.38 94
4484.54 92
4484.69 93
4484.85 97
4485.00 101
4485.15 105
4485.31 108
4485.46 110
4485.61 112
4485.77 113
4485.92 116
4486.07 119
4486.23 124
4486.38 128
4486.53 130
4486.69 129
4486.84 125
4486.99 118
4487.15 109
4487.30 103
4487.46 99
4487.61 101
4487.76 109
4487.92 120
4488.07 135
4488.22 149
4488.38 161
4488.53 168
4488.68 172
4488.84 173
4488.99 172
4489.14 172
4489.30 175
4489.45 181
4489.60 191
4489.76 202
4489.91 214
4490.07 223
4490.22 230
4490.37 232
4490.53 231
4490.68 226
4490.83 218
4490.99 210
4491.14 202
4491.29 194
4491.45 186
4491.60 180
4491.76 176
4491.91 173
4492.06 173
4492.22 177
4492.37 184
4492.52 193
4492.68 204
4492.83 215
4492.98 225
4493.14 232
4493.29 236
4493.45 236
4493.60 233
4493.75 228
4493.91 224
4494.06 221
4494.21 220
4494.37 222
4494.52 228
4494.67 236
4494.83 246
4494.98 255
4495.14 264
4495.29 272
4495.44 279
4495.60 287
4495.75 296
4495.90 307
4496.06 321
4496.21 334
4496.36 347
4496.52 356
4496.67 360
4496.83 360
4496.98 357
4497.13 353
4497.29 349
4497.44 346
4497.59 347
4497.75 350
4497.90 356
4498.06 363
4498.21 371
4498.36 380
4498.52 388
4498.67 394
4498.82 398
4498.98 399
4499.13 397
4499.29 392
4499.44 385
4499.59 378
4499.75 373
4499.90 370
4500.05 371
4500.21 375
4500.36 381
4500.52 388
4500.67 394
4500.82 399
4500.98 401
4501.13 400
4501.28 398
4501.44 394
4501.59 390
4501.75 386
4501.90 383
4502.05 379
4502.21 375
4502.36 371
4502.51 370
4502.67 371
4502.82 378
4502.98 390
4503.13 408
4503.28 430
4503.44 454
4503.59 477
4503.74 498
4503.90 514
4504.05 525
4504.21 531
4504.36 533
4504.51 533
4504.67 533
4504.82 533
4504.98 533
4505.13 531
4505.28 526
4505.44 518
4505.59 508
4505.74 495
4505.90 485
4506.05 478
4506.21 478
4506.36 485
4506.51 500
4506.67 519
4506.82 541
4506.98 562
4507.13 580
4507.28 595
4507.44 606
4507.59 615
4507.74 622
4507.90 630
4508.05 640
4508.21 653
4508.36 671
4508.51 691
4508.67 715
4508.82 741
4508.98 769
4509.13 796
4509.28 823
4509.44 849
4509.59 875
4509.75 902
4509.90 930
4510.05 961
4510.21 995
4510.36 1031
4510.52 1070
4510.67 1108
4510.82 1146
4510.98 1181
4511.13 1215
4511.28 1246
4511.44 1277
4511.59 1307
4511.75 1336
4511.90 1364
4512.05 1388
4512.21 1409
4512.36 1424
4512.52 1435
4512.67 1441
4512.82 1444
4512.98 1446
4513.13 1448
4513.29 1451
4513.44 1454
4513.59 1457
4513.75 1456
4513.90 1451
4514.06 1440
4514.21 1422
4514.36 1401
4514.52 1377
4514.67 1353
4514.83 1333
4514.98 1316
4515.13 1303
4515.29 1292
4515.44 1279
4515.60 1264
4515.75 1245
4515.90 1221
4516.06 1194
4516.21 1167
4516.37 1140
4516.52 1115
4516.67 1092
4516.83 1072
4516.98 1053
4517.14 1035
4517.29 1018
4517.44 1001
4517.60 985
4517.75 970
4517.91 954
4518.06 938
4518.21 921
4518.37 901
4518.52 880
4518.68 857
4518.83 834
4518.99 812
4519.14 791
4519.29 774
4519.45 759
4519.60 747
4519.76 737
4519.91 728
4520.06 721
4520.22 715
4520.37 709
4520.53 704
4520.68 699
4520.83 695
4520.99 692
4521.14 688
4521.30 684
4521.45 679
4521.60 673
4521.76 664
4521.91 655
4522.07 644
4522.22 634
4522.38 625
4522.53 617
4522.68 611
4522.84 606
4522.99 601
4523.15 593
4523.30 580
4523.45 561
4523.61 537
4523.76 508
4523.92 475
4524.07 441
4524.23 407
4524.38 376
4524.53 348
4524.69 324
4524.84 304
4525.00 288
4525.15 277
4525.30 268
4525.46 262
4525.61 257
4525.77 252
4525.92 247
4526.08 240
4526.23 231
4526.38 221
4526.54 211
4526.69 204
4526.85 200
4527.00 200
4527.15 206
4527.31 216
4527.46 229
4527.62 244
4527.77 258
4527.93 270
4528.08 280
4528.23 286
4528.39 287
4528.54 285
4528.70 280
4528.85 272
4529.01 261
4529.16 248
4529.31 232
4529.47 215
4529.62 197
4529.78 179
4529.93 162
4530.09 148
4530.24 137
4530.39 130
4530.55 126
4530.70 123
4530.86 121
4531.01 117
4531.17 112
4531.32 106
4531.47 100
4531.63 97
4531.78 96
4531.94 98
4532.09 102
4532.25 106
4532.40 110
4532.55 112
4532.71 112
4532.86 109
4533.02 105
4533.17 100
4533.33 96
4533.48 93
4533.63 92
4533.79 95
4533.94 99
4534.10 104
4534.25 110
4534.41 114
4534.56 116
4534.71 115
4534.87 112
4535.02 108
4535.18 104
4535.33 101
4535.49 101
4535.64 103
4535.80 108
4535.95 115
4536.10 122
4536.26 129
4536.41 136
4536.57 142
4536.72 147
4536.88 151
4537.03 153
4537.18 153
4537.34 149
4537.49 141
4537.65 128
4537.80 110
4537.96 89
4538.11 67
4538.27 45
4538.42 25
4538.57 9
4538.73 0
4538.88 0
4539.04 0
4539.19 0
4539.35 0
4539.50 0
4539.65 0
4539.81 0
4539.96 3
4540.12 7
4540.27 9
4540.43 10
4540.58 10
4540.74 8
4540.89 5
4541.04 2
4541.20 0
4541.35 0
4541.51 0
4541.66 0
4541.82 0
4541.97 0
4542.13 8
4542.28 21
4542.43 36
4542.59 52
4542.74 68
4542.90 83
4543.05 95
4543.21 105
4543.36 112
4543.52 118
4543.67 123
4543.83 129
4543.98 135
4544.13 141
4544.29 148
4544.44 156
4544.60 163
4544.75 170
4544.91 176
4545.06 180
4545.22 184
4545.37 186
4545.52 187
4545.68 186
4545.83 185
4545.99 182
4546.14 180
4546.30 177
4546.45 174
4546.61 172
4546.76 168
4546.92 164
4547.07 158
4547.22 149
4547.38 139
4547.53 129
4547.69 121
4547.84 117
4548.00 119
4548.15 126
4548.31 138
4548.46 153
4548.62 167
4548.77 179
4548.93 185
4549.08 186
4549.23 181
4549.39 172
4549.54 159
4549.70 144
4549.85 127
4550.01 110
4550.16 94
4550.32 79
4550.47 66
4550.63 58
4550.78 56
4550.94 57
4551.09 62
4551.24 69
4551.40 75
4551.55 79
4551.71 81
4551.86 81
4552.02 78
4552.17 76
4552.33 74
4552.48 75
4552.64 78
4552.79 84
4552.95 93
4553.10 104
4553.25 116
4553.41 129
4553.56 141
4553.72 151
4553.87 157
4554.03 159
4554.18 155
4554.34 147
4554.49 135
4554.65 123
4554.80 110
4554.96 99
4555.11 92
4555.27 87
4555.42 85
4555.57 86
4555.73 88
4555.88 92
4556.04 98
4556.19 107
4556.35 117
4556.50 129
4556.66 140
4556.81 151
4556.97 158
4557.12 163
4557.28 164
4557.43 163
4557.59 159
4557.74 153
4557.90 147
4558.05 139
4558.21 130
4558.36 120
4558.51 108
4558.67 96
4558.82 84
4558.98 75
4559.13 70
4559.29 68
4559.44 70
4559.60 74
4559.75 79
4559.91 85
4560.06 90
4560.22 96
4560.37 104
4560.53 114
4560.68 126
4560.84 139
4560.99 152
4561.15 162
4561.30 168
4561.46 170
4561.61 169
4561.76 166
4561.92 164
4562.07 164
4562.23 167
4562.38 171
4562.54 177
4562.69 181
4562.85 184
4563.00 185
4563.16 184
4563.31 182
4563.47 180
4563.62 179
4563.78 178
4563.93 178
4564.09 178
4564.24 179
4564.40 179
4564.55 178
4564.71 177
4564.86 176
4565.02 174
4565.17 172
4565.33 170
4565.48 168
4565.64 166
4565.79 164
4565.95 162
4566.10 161
4566.26 161
4566.41 162
4566.56 165
4566.72 171
4566.87 178
4567.03 186
4567.18 196
4567.34 207
4567.49 219
4567.65 231
4567.80 243
4567.96 252
4568.11 259
4568.27 263
4568.42 264
4568.58 262
4568.73 258
4568.89 253
4569.04 247
4569.20 240
4569.35 233
4569.51 225
4569.66 216
4569.82 207
4569.97 199
4570.13 194
4570.28 191
4570.44 191
4570.59 193
4570.75 197
4570.90 200
4571.06 202
4571.21 201
4571.37 198
4571.52 191
4571.68 182
4571.83 172
4571.99 161
4572.14 150
4572.30 139
4572.45 129
4572.61 120
4572.76 112
4572.92 107
4573.07 103
4573.23 102
4573.38 102
4573.54 104
4573.69 107
4573.85 108
4574.00 109
4574.16 108
4574.31 106
4574.47 104
4574.62 101
4574.78 100
4574.93 99
4575.09 99
4575.24 101
4575.40 103
4575.55 104
4575.71 105
4575.86 105
4576.02 103
4576.17 98
4576.33 90
4576.48 78
4576.64 64
4576.79 47
4576.95 30
4577.10 14
4577.26 1
4577.41 0
4577.57 0
4577.72 0
4577.88 0
4578.03 0
4578.19 0
4578.34 0
4578.50 0
4578.65 4
4578.81 13
4578.96 22
4579.12 30
4579.27 39
4579.43 47
4579.58 55
4579.74 63
4579.89 72
4580.05 82
4580.20 93
4580.36 104
4580.52 116
4580.67 127
4580.83 137
4580.98 147
4581.14 154
4581.29 159
4581.45 162
4581.60 162
4581.76 161
4581.91 158
4582.07 154
4582.22 149
4582.38 144
4582.53 138
4582.69 133
4582.84 127
4583.00 124
4583.15 122
4583.31 123
4583.46 126
4583.62 130
4583.77 135
4583.93 139
4584.08 142
4584.24 143
4584.39 144
4584.55 143
4584.70 143
4584.86 143
4585.01 144
4585.17 146
4585.33 150
4585.48 155
4585.64 159
4585.79 163
4585.95 166
4586.10 167
4586.26 167
4586.41 166
4586.57 162
4586.72 157
4586.88 150
4587.03 141
4587.19 132
4587.34 122
4587.50 114
4587.65 107
4587.81 102
4587.96 101
4588.12 101
4588.27 101
4588.43 102
4588.58 101
4588.74 98
4588.90 93
4589.05 87
4589.21 80
4589.36 73
4589.52 68
4589.67 65
4589.83 65
4589.98 66
4590.14 69
4590.29 74
4590.45 80
4590.60 88
4590.76 96
4590.91 104
4591.07 111
4591.22 116
4591.38 119
4591.54 119
4591.69 115
4591.85 109
4592.00 103
4592.16 98
4592.31 97
4592.47 100
4592.62 107
4592.78 117
4592.93 128
4593.09 137
4593.24 142
4593.40 144
4593.55 142
4593.71 138
4593.87 133
4594.02 130
4594.18 128
4594.33 128
4594.49 130
4594.64 131
4594.80 132
4594.95 131
4595.11 129
4595.26 126
4595.42 122
4595.57 117
4595.73 113
4595.88 107
4596.04 101
4596.20 93
4596.35 83
4596.51 71
4596.66 57
4596.82 44
4596.97 34
4597.13 26
4597.28 23
4597.44 24
4597.59 29
4597.75 35
4597.91 41
4598.06 46
4598.22 50
4598.37 54
4598.53 57
4598.68 60
4598.84 63
4598.99 64
4599.15 62
4599.30 57
4599.46 47
4599.61 35
4599.77 21
4599.93 10
4600.08 3
4600.24 2
4600.39 7
4600.55 16
4600.70 27
4600.86 36
4601.01 41
4601.17 40
4601.32 35
4601.48 28
4601.64 21
4601.79 17
4601.95 17
4602.10 21
4602.26 29
4602.41 38
4602.57 48
4602.72 57
4602.88 63
4603.04 68
4603.19 71
4603.35 71
4603.50 70
4603.66 67
4603.81 63
4603.97 58
4604.12 53
4604.28 48
4604.43 44
4604.59 41
4604.75 39
4604.90 38
4605.06 38
4605.21 39
4605.37 41
4605.52 43
4605.68 45
4605.83 47
4605.99 48
4606.15 48
4606.30 47
4606.46 45
4606.61 40
4606.77 34
4606.92 27
4607.08 18
4607.23 10
4607.39 1
4607.55 0
4607.70 0
4607.86 0
4608.01 0
4608.17 0
4608.32 0
4608.48 0
4608.64 0
4608.79 6
4608.95 17
4609.10 29
4609.26 40
4609.41 50
4609.57 59
4609.72 66
4609.88 72
4610.04 75
4610.19 77
4610.35 78
4610.50 77
4610.66 76
4610.81 75
4610.97 74
4611.12 72
4611.28 70
4611.44 68
4611.59 68
4611.75 69
4611.90 72
4612.06 78
4612.21 85
4612.37 92
4612.53 98
4612.68 102
4612.84 101
4612.99 97
4613.15 90
4613.30 83
4613.46 76
4613.62 71
4613.77 70
4613.93 74
4614.08 81
4614.24 91
4614.39 101
4614.55 110
4614.71 116
4614.86 118
4615.02 115
4615.17 109
4615.33 100
4615.48 91
4615.64 81
4615.80 71
4615.95 63
4616.11 55
4616.26 47
4616.42 41
4616.57 37
4616.73 36
4616.89 38
4617.04 44
4617.20 52
4617.35 60
4617.51 68
4617.66 73
4617.82 75
4617.98 73
4618.13 67
4618.29 59
4618.44 49
4618.60 40
4618.75 33
4618.91 27
4619.07 23
4619.22 21
4619.38 21
4619.53 22
4619.69 25
4619.84 28
4620.00 33
4620.16 38
4620.31 45
4620.47 52
4620.62 58
4620.78 65
4620.94 70
4621.09 75
4621.25 78
4621.40 82
4621.56 84
4621.71 87
4621.87 89
4622.03 90
4622.18 91
4622.34 89
4622.49 86
4622.65 80
4622.81 72
4622.96 63
4623.12 52
4623.27 41
4623.43 32
4623.58 25
4623.74 21
4623.90 20
4624.05 21
4624.21 23
4624.36 26
4624.52 30
4624.68 35
4624.83 41
4624.99 48
4625.14 57
4625.30 67
4625.45 77
4625.61 86
4625.77 92
4625.92 96
4626.08 95
4626.23 90
4626.39 80
4626.55 66
4626.70 50
4626.86 32
4627.01 15
4627.17 0
4627.33 0
4627.48 0
4627.64 0
4627.79 0
4627.95 0
4628.11 0
4628.26 0
4628.42 0
4628.57 4
4628.73 17
4628.88 34
4629.04 55
4629.20 77
4629.35 99
4629.51 120
4629.66 136
4629.82 147
4629.98 152
4630.13 152
4630.29 146
4630.44 135
4630.60 119
4630.76 101
4630.91 80
4631.07 58
4631.22 38
4631.38 20
4631.54 7
4631.69 0
4631.85 0
4632.00 0
4632.16 0
4632.32 0
4632.47 0
4632.63 4
4632.78 8
4632.94 11
4633.10 13
4633.25 14
4633.41 13
4633.56 12
4633.72 12
4633.88 12
4634.03 15
4634.19 19
4634.34 23
4634.50 26
4634.66 25
4634.81 21
4634.97 12
4635.12 1
4635.28 0
4635.44 0
4635.59 0
4635.75 0
4635.90 0
4636.06 0
4636.22 0
4636.37 6
4636.53 20
4636.68 32
4636.84 43
4637.00 52
4637.15 59
4637.31 63
4637.47 65
4637.62 65
4637.78 63
4637.93 62
4638.09 61
4638.25 60
4638.40 60
4638.56 60
4638.71 60
4638.87 59
4639.03 57
4639.18 55
4639.34 55
4639.49 56
4639.65 61
4639.81 68
4639.96 78
4640.12 89
4640.28 100
4640.43 109
4640.59 114
4640.74 116
4640.90 115
4641.06 113
4641.21 112
4641.37 111
4641.52 114
4641.68 118
4641.84 123
4641.99 129
4642.15 134
4642.31 136
4642.46 136
4642.62 133
4642.77 128
4642.93 120
4643.09 112
4643.24 105
4643.40 98
4643.55 92
4643.71 89
4643.87 87
4644.02 86
4644.18 87
4644.34 88
4644.49 89
4644.65 90
4644.80 90
4644.96 90
4645.12 90
4645.27 90
4645.43 90
4645.59 90
4645.74 91
4645.90 93
4646.05 96
4646.21 99
4646.37 104
4646.52 109
4646.68 115
4646.83 120
4646.99 125
4647.15 128
4647.30 130
4647.46 129
4647.62 126
4647.77 121
4647.93 112
4648.08 102
4648.24 90
4648.40 77
4648.55 65
4648.71 55
4648.87 48
4649.02 44
4649.18 44
4649.34 46
4649.49 50
4649.65 53
4649.80 53
4649.96 50
4650.12 43
4650.27 34
4650.43 24
4650.59 16
4650.74 12
4650.90 13
4651.05 20
4651.21 33
4651.37 49
4651.52 67
4651.68 84
4651.84 98
4651.99 106
4652.15 108
4652.30 106
4652.46 100
4652.62 94
4652.77 90
4652.93 88
4653.09 91
4653.24 96
4653.40 102
4653.56 109
4653.71 114
4653.87 117
4654.02 119
4654.18 121
4654.34 123
4654.49 126
4654.65 131
4654.81 135
4654.96 138
4655.12 140
4655.28 139
4655.43 136
4655.59 132
4655.74 128
4655.90 125
4656.06 123
4656.21 122
4656.37 121
4656.53 119
4656.68 116
4656.84 112
4657.00 108
4657.15 104
4657.31 102
4657.47 100
4657.62 101
4657.78 102
4657.93 104
4658.09 105
4658.25 106
4658.40 105
4658.56 104
4658.72 103
4658.87 103
4659.03 106
4659.19 110
4659.34 115
4659.50 119
4659.66 122
4659.81 123
4659.97 121
4660.12 116
4660.28 110
4660.44 103
4660.59 97
4660.75 93
4660.91 92
4661.06 93
4661.22 96
4661.38 99
4661.53 101
4661.69 102
4661.85 101
4662.00 98
4662.16 93
4662.32 88
4662.47 82
4662.63 75
4662.79 66
4662.94 55
4663.10 42
4663.25 26
4663.41 9
4663.57 0
4663.72 0
4663.88 0
4664.04 0
4664.19 0
4664.35 0
4664.51 0
4664.66 0
4664.82 9
4664.98 26
4665.13 41
4665.29 55
4665.45 67
4665.60 76
4665.76 82
4665.92 85
4666.07 86
4666.23 86
4666.39 86
4666.54 87
4666.70 91
4666.86 98
4667.01 107
4667.17 117
4667.32 126
4667.48 134
4667.64 140
4667.79 143
4667.95 146
4668.11 147
4668.26 149
4668.42 152
4668.58 156
4668.73 159
4668.89 161
4669.05 163
4669.20 163
4669.36 163
4669.52 164
4669.67 165
4669.83 167
4669.99 169
4670.14 171
4670.30 170
4670.46 166
4670.61 161
4670.77 153
4670.93 146
4671.08 140
4671.24 136
4671.40 134
4671.55 134
4671.71 134
4671.87 134
4672.02 134
4672.18 133
4672.34 131
4672.49 131
4672.65 132
4672.81 134
4672.96 137
4673.12 138
4673.28 138
4673.43 136
4673.59 131
4673.75 125
4673.90 119
4674.06 111
4674.22 104
4674.37 96
4674.53 88
4674.69 80
4674.84 73
4675.00 68
4675.16 67
4675.31 70
4675.47 75
4675.63 82
4675.78 89
4675.94 92
4676.10 91
4676.25 84
4676.41 72
4676.57 58
4676.72 44
4676.88 33
4677.04 26
4677.19 25
4677.35 28
4677.51 37
4677.67 48
4677.82 61
4677.98 75
4678.14 89
4678.29 102
4678.45 113
4678.61 121
4678.76 125
4678.92 126
4679.08 122
4679.23 115
4679.39 105
4679.55 93
4679.70 81
4679.86 70
4680.02 60
4680.17 53
4680.33 48
4680.49 47
4680.64 49
4680.80 52
4680.96 58
4681.11 63
4681.27 69
4681.43 73
4681.58 76
4681.74 79
4681.90 82
4682.06 86
4682.21 90
4682.37 95
4682.53 99
4682.68 103
4682.84 105
4683.00 106
4683.15 106
4683.31 106
4683.47 108
4683.62 113
4683.78 120
4683.94 128
4684.09 137
4684.25 144
4684.41 148
4684.57 146
4684.72 139
4684.88 126
4685.04 111
4685.19 94
4685.35 79
4685.51 66
4685.66 57
4685.82 52
4685.98 50
4686.13 50
4686.29 50
4686.45 49
4686.60 48
4686.76 47
4686.92 45
4687.08 44
4687.23 43
4687.39 43
4687.55 44
4687.70 42
4687.86 39
4688.02 34
4688.17 28
4688.33 21
4688.49 16
4688.64 13
4688.80 14
4688.96 18
4689.12 23
4689.27 27
4689.43 29
4689.59 28
4689.74 24
4689.90 18
4690.06 13
4690.21 10
4690.37 11
4690.53 16
4690.69 25
4690.84 35
4691.00 46
4691.16 57
4691.31 66
4691.47 76
4691.63 84
4691.78 93
4691.94 101
4692.10 108
4692.25 111
4692.41 110
4692.57 104
4692.73 94
4692.88 81
4693.04 66
4693.20 51
4693.35 38
4693.51 29
4693.67 23
4693.83 21
4693.98 19
4694.14 19
4694.30 19
4694.45 19
4694.61 18
4694.77 19
4694.92 20
4695.08 22
4695.24 25
4695.40 27
4695.55 28
4695.71 27
4695.87 23
4696.02 18
4696.18 12
4696.34 7
4696.49 5
4696.65 6
4696.81 11
4696.97 19
4697.12 30
4697.28 40
4697.44 49
4697.59 56
4697.75 60
4697.91 62
4698.07 62
4698.22 62
4698.38 62
4698.54 63
4698.69 64
4698.85 65
4699.01 67
4699.17 70
4699.32 74
4699.48 78
4699.64 85
4699.79 91
4699.95 98
4700.11 103
4700.27 103
4700.42 99
4700.58 88
4700.74 73
4700.89 56
4701.05 37
4701.21 21
4701.37 9
4701.52 3
4701.68 0
4701.84 1
4701.99 4
4702.15 6
4702.31 6
4702.47 5
4702.62 2
4702.78 0
4702.94 0
4703.09 0
4703.25 0
4703.41 0
4703.57 0
4703.72 6
4703.88 13
4704.04 21
4704.19 28
4704.35 32
4704.51 33
4704.67 32
4704.82 28
4704.98 23
4705.14 19
4705.30 15
4705.45 13
4705.61 14
4705.77 15
4705.92 18
4706.08 20
4706.24 20
4706.40 18
4706.55 13
4706.71 6
4706.87 0
4707.02 0
4707.18 0
4707.34 0
4707.50 0
4707.65 0
4707.81 0
4707.97 0
4708.13 5
4708.28 10
4708.44 14
4708.60 16
4708.75 19
4708.91 23
4709.07 30
4709.23 40
4709.38 52
4709.54 65
4709.70 79
4709.86 91
4710.01 102
4710.17 111
4710.33 119
4710.48 126
4710.64 134
4710.80 141
4710.96 148
4711.11 153
4711.27 157
4711.43 159
4711.59 162
4711.74 167
4711.90 176
4712.06 190
4712.22 209
4712.37 231
4712.53 253
4712.69 274
4712.84 291
4713.00 303
4713.16 309
4713.32 310
4713.47 307
4713.63 301
4713.79 292
4713.95 283
4714.10 275
4714.26 269
4714.42 267
4714.58 267
4714.73 272
4714.89 279
4715.05 289
4715.21 298
4715.36 307
4715.52 313
4715.68 317
4715.83 319
4715.99 319
4716.15 317
4716.31 314
4716.46 310
4716.62 307
4716.78 305
4716.94 305
4717.09 306
4717.25 308
4717.41 310
4717.57 313
4717.72 313
4717.88 312
4718.04 309
4718.20 304
4718.35 300
4718.51 296
4718.67 292
4718.83 288
4718.98 284
4719.14 278
4719.30 270
4719.46 260
4719.61 248
4719.77 237
4719.93 228
4720.09 221
4720.24 218
4720.40 218
4720.56 219
4720.72 222
4720.87 224
4721.03 226
4721.19 226
4721.35 226
4721.50 224
4721.66 221
4721.82 218
4721.98 213
4722.13 206
4722.29 199
4722.45 191
4722.61 183
4722.76 174
4722.92 165
4723.08 155
4723.24 145
4723.39 133
4723.55 121
4723.71 109
4723.87 98
4724.02 89
4724.18 82
4724.34 77
4724.50 75
4724.65 75
4724.81 75
4724.97 77
4725.13 78
4725.28 78
4725.44 80
4725.60 82
4725.76 85
4725.91 88
4726.07 93
4726.23 97
4726.39 99
4726.54 100
4726.70 99
4726.86 96
4727.02 92
4727.17 90
4727.33 88
4727.49 88
4727.65 88
4727.80 89
4727.96 90
4728.12 90
4728.28 89
4728.43 88
4728.59 87
4728.75 87
4728.91 88
4729.07 89
4729.22 91
4729.38 95
4729.54 99
4729.70 105
4729.85 111
4730.01 117
4730.17 122
4730.33 125
4730.48 127
4730.64 128
4730.80 129
4730.96 130
4731.11 132
4731.27 134
4731.43 135
4731.59 134
4731.75 130
4731.90 122
4732.06 112
4732.22 102
4732.38 92
4732.53 84
4732.69 80
4732.85 80
4733.01 83
4733.16 88
4733.32 95
4733.48 102
4733.64 108
4733.79 112
4733.95 115
4734.11 115
4734.27 114
4734.43 111
4734.58 108
4734.74 105
4734.90 100
4735.06 95
4735.21 88
4735.37 78
4735.53 67
4735.69 55
4735.85 44
4736.00 34
4736.16 28
4736.32 25
4736.48 26
4736.63 29
4736.79 34
4736.95 38
4737.11 41
4737.26 42
4737.42 40
4737.58 37
4737.74 33
4737.90 30
4738.05 27
4738.21 27
4738.37 30
4738.53 35
4738.68 41
4738.84 47
4739.00 51
4739.16 53
4739.32 52
4739.47 48
4739.63 41
4739.79 34
4739.95 28
4740.10 23
4740.26 21
4740.42 22
4740.58 25
4740.74 31
4740.89 38
4741.05 45
4741.21 52
4741.37 57
4741.53 60
4741.68 60
4741.84 57
4742.00 51
4742.16 44
4742.31 36
4742.47 30
4742.63 25
4742.79 22
4742.95 20
4743.10 19
4743.26 18
4743.42 16
4743.58 11
4743.73 6
4743.89 0
4744.05 0
4744.21 0
4744.37 0
4744.52 0
4744.68 0
4744.84 0
4745.00 0
4745.16 6
4745.31 20
4745.47 38
4745.63 56
4745.79 75
4745.95 92
4746.10 106
4746.26 116
4746.42 122
4746.58 124
4746.73 123
4746.89 119
4747.05 114
4747.21 110
4747.37 107
4747.52 107
4747.68 110
4747.84 116
4748.00 127
4748.16 140
4748.31 156
4748.47 174
4748.63 192
4748.79 208
4748.95 223
4749.10 235
4749.26 245
4749.42 253
4749.58 258
4749.74 261
4749.89 263
4750.05 264
4750.21 264
4750.37 264
4750.53 266
4750.68 271
4750.84 277
4751.00 284
4751.16 291
4751.32 296
4751.47 298
4751.63 295
4751.79 287
4751.95 276
4752.11 262
4752.26 246
4752.42 231
4752.58 219
4752.74 210
4752.90 204
4753.05 202
4753.21 202
4753.37 206
4753.53 212
4753.69 220
4753.84 231
4754.00 242
4754.16 254
4754.32 266
4754.48 277
4754.63 285
4754.79 290
4754.95 290
4755.11 286
4755.27 277
4755.42 262
4755.58 242
4755.74 218
4755.90 192
4756.06 167
4756.21 146
4756.37 130
4756.53 121
4756.69 120
4756.85 126
4757.00 135
4757.16 145
4757.32 155
4757.48 161
4757.64 164
4757.79 163
4757.95 160
4758.11 155
4758.27 151
4758.43 150
4758.59 150
4758.74 152
4758.90 157
4759.06 162
4759.22 167
4759.38 171
4759.53 173
4759.69 175
4759.85 175
4760.01 175
4760.17 176
4760.32 177
4760.48 179
4760.64 181
4760.80 183
4760.96 183
4761.12 182
4761.27 180
4761.43 177
4761.59 174
4761.75 171
4761.91 169
4762.06 168
4762.22 168
4762.38 170
4762.54 174
4762.70 180
4762.86 188
4763.01 199
4763.17 211
4763.33 224
4763.49 235
4763.65 243
4763.80 249
4763.96 254
4764.12 259
4764.28 267
4764.44 279
4764.60 295
4764.75 314
4764.91 334
4765.07 351
4765.23 363
4765.39 368
4765.54 368
4765.70 363
4765.86 356
4766.02 350
4766.18 344
4766.34 341
4766.49 338
4766.65 335
4766.81 330
4766.97 324
4767.13 317
4767.29 308
4767.44 298
4767.60 286
4767.76 273
4767.92 259
4768.08 246
4768.23 233
4768.39 223
4768.55 217
4768.71 215
4768.87 218
4769.03 224
4769.18 233
4769.34 243
4769.50 253
4769.66 263
4769.82 272
4769.98 280
4770.13 287
4770.29 292
4770.45 295
4770.61 297
4770.77 298
4770.93 299
4771.08 301
4771.24 304
4771.40 308
4771.56 312
4771.72 316
4771.88 319
4772.03 320
4772.19 318
[truncated: 751,867 more chars]
