# Supplementary material for: Methylobacterium Species Promoting Rice and Barley Growth and Interaction Specificity Revealed with Whole-Cell Matrix-Assisted Laser Desorption / Ionization-Time-of-Flight Mass Spectrometry (MALDI-TOF/MS) Analysis
Source: PLoS One. 2015 Jun 8;10(6):e0129509. doi: 10.1371/journal.pone.0129509 (PMC4460032; doi:10.1371/journal.pone.0129509)
Supplement: S2 Data — (ZIP) [file pone.0129509.s002.zip › Supplementary data 2 (ms from inoculated rice)/control-8.txt]

779.66 0
779.73 0
779.79 0
779.85 0
779.92 0
779.98 0
780.05 0
780.11 0
780.17 0
780.24 0
780.30 0
780.37 0
780.43 0
780.49 0
780.56 0
780.62 0
780.69 0
780.75 0
780.81 0
780.88 0
780.94 0
781.01 0
781.07 0
781.13 0
781.20 0
781.26 0
781.33 0
781.39 0
781.46 0
781.52 0
781.58 0
781.65 0
781.71 0
781.78 0
781.84 0
781.90 0
781.97 0
782.03 0
782.10 0
782.16 0
782.22 0
782.29 0
782.35 0
782.42 0
782.48 0
782.54 0
782.61 0
782.67 0
782.74 0
782.80 0
782.87 0
782.93 0
782.99 0
783.06 0
783.12 0
783.19 0
783.25 0
783.31 0
783.38 0
783.44 0
783.51 0
783.57 0
783.63 0
783.70 0
783.76 0
783.83 0
783.89 0
783.96 0
784.02 0
784.08 0
784.15 0
784.21 0
784.28 0
784.34 0
784.40 0
784.47 0
784.53 0
784.60 0
784.66 0
784.73 0
784.79 0
784.85 0
784.92 0
784.98 0
785.05 0
785.11 0
785.18 0
785.24 0
785.30 0
785.37 0
785.43 0
785.50 0
785.56 0
785.62 0
785.69 0
785.75 0
785.82 0
785.88 0
785.95 0
786.01 0
786.07 0
786.14 0
786.20 0
786.27 0
786.33 0
786.40 0
786.46 0
786.52 0
786.59 0
786.65 0
786.72 0
786.78 0
786.85 0
786.91 0
786.97 0
787.04 0
787.10 0
787.17 0
787.23 0
787.30 0
787.36 0
787.42 0
787.49 0
787.55 0
787.62 0
787.68 0
787.75 0
787.81 0
787.87 0
787.94 0
788.00 0
788.07 0
788.13 0
788.20 0
788.26 0
788.32 0
788.39 0
788.45 0
788.52 0
788.58 0
788.65 0
788.71 0
788.78 0
788.84 0
788.90 0
788.97 0
789.03 0
789.10 0
789.16 0
789.23 0
789.29 0
789.35 0
789.42 0
789.48 0
789.55 0
789.61 0
789.68 0
789.74 0
789.81 0
789.87 0
789.93 0
790.00 0
790.06 0
790.13 0
790.19 0
790.26 0
790.32 0
790.39 0
790.45 0
790.51 0
790.58 0
790.64 0
790.71 0
790.77 0
790.84 0
790.90 0
790.96 0
791.03 0
791.09 0
791.16 0
791.22 0
791.29 0
791.35 0
791.42 0
791.48 0
791.55 0
791.61 0
791.67 0
791.74 0
791.80 0
791.87 0
791.93 0
792.00 0
792.06 0
792.13 0
792.19 0
792.25 0
792.32 0
792.38 0
792.45 0
792.51 0
792.58 0
792.64 0
792.71 0
792.77 0
792.84 0
792.90 0
792.96 0
793.03 0
793.09 0
793.16 0
793.22 0
793.29 0
793.35 0
793.42 0
793.48 0
793.55 0
793.61 0
793.67 0
793.74 0
793.80 0
793.87 0
793.93 0
794.00 0
794.06 0
794.13 0
794.19 0
794.26 0
794.32 0
794.38 0
794.45 0
794.51 0
794.58 0
794.64 0
794.71 0
794.77 0
794.84 0
794.90 0
794.97 0
795.03 0
795.10 0
795.16 0
795.22 0
795.29 0
795.35 0
795.42 0
795.48 0
795.55 0
795.61 0
795.68 0
795.74 0
795.81 0
795.87 0
795.94 0
796.00 0
796.06 0
796.13 0
796.19 0
796.26 0
796.32 0
796.39 0
796.45 0
796.52 0
796.58 0
796.65 0
796.71 0
796.78 0
796.84 0
796.91 0
796.97 0
797.03 0
797.10 0
797.16 0
797.23 0
797.29 0
797.36 0
797.42 0
797.49 0
797.55 0
797.62 0
797.68 0
797.75 0
797.81 0
797.88 0
797.94 0
798.01 0
798.07 0
798.14 0
798.20 0
798.26 0
798.33 0
798.39 0
798.46 0
798.52 0
798.59 0
798.65 0
798.72 0
798.78 0
798.85 0
798.91 0
798.98 0
799.04 0
799.11 0
799.17 0
799.24 0
799.30 0
799.37 0
799.43 0
799.50 0
799.56 0
799.62 0
799.69 0
799.75 0
799.82 0
799.88 0
799.95 0
800.01 0
800.08 0
800.14 0
800.21 0
800.27 0
800.34 0
800.40 0
800.47 0
800.53 0
800.60 0
800.66 0
800.73 0
800.79 0
800.86 0
800.92 0
800.99 0
801.05 0
801.12 0
801.18 0
801.25 0
801.31 0
801.38 0
801.44 0
801.51 0
801.57 0
801.63 0
801.70 0
801.76 0
801.83 0
801.89 0
801.96 0
802.02 0
802.09 0
802.15 0
802.22 0
802.28 0
802.35 0
802.41 0
802.48 0
802.54 0
802.61 0
802.67 0
802.74 0
802.80 0
802.87 0
802.93 0
803.00 0
803.06 0
803.13 0
803.19 0
803.26 0
803.32 0
803.39 0
803.45 0
803.52 0
803.58 0
803.65 0
803.71 0
803.78 0
803.84 0
803.91 0
803.97 0
804.04 0
804.10 0
804.17 0
804.23 0
804.30 0
804.36 0
804.43 0
804.49 0
804.56 0
804.62 0
804.69 0
804.75 0
804.82 0
804.88 0
804.95 0
805.01 0
805.08 0
805.14 0
805.21 0
805.27 0
805.34 0
805.40 0
805.47 0
805.53 0
805.60 0
805.66 0
805.73 0
805.79 0
805.86 0
805.92 0
805.99 0
806.05 0
806.12 0
806.18 0
806.25 0
806.31 0
806.38 0
806.44 0
806.51 0
806.57 0
806.64 0
806.70 0
806.77 1
806.83 3
806.90 4
806.96 5
807.03 6
807.09 6
807.16 5
807.22 4
807.29 3
807.35 1
807.42 0
807.49 0
807.55 0
807.62 0
807.68 0
807.75 0
807.81 0
807.88 1
807.94 1
808.01 1
808.07 1
808.14 1
808.20 1
808.27 1
808.33 0
808.40 0
808.46 0
808.53 0
808.59 0
808.66 1
808.72 2
808.79 4
808.85 6
808.92 7
808.98 8
809.05 8
809.11 7
809.18 5
809.24 3
809.31 2
809.37 1
809.44 1
809.51 1
809.57 1
809.64 1
809.70 2
809.77 2
809.83 2
809.90 2
809.96 2
810.03 1
810.09 1
810.16 1
810.22 0
810.29 0
810.35 0
810.42 0
810.48 0
810.55 0
810.61 0
810.68 0
810.74 0
810.81 0
810.87 0
810.94 0
811.01 0
811.07 0
811.14 0
811.20 1
811.27 1
811.33 2
811.40 3
811.46 3
811.53 4
811.59 4
811.66 3
811.72 3
811.79 2
811.85 1
811.92 1
811.98 1
812.05 1
812.12 1
812.18 1
812.25 1
812.31 2
812.38 2
812.44 2
812.51 2
812.57 1
812.64 1
812.70 1
812.77 1
812.83 0
812.90 0
812.96 0
813.03 0
813.10 0
813.16 0
813.23 0
813.29 0
813.36 0
813.42 1
813.49 1
813.55 1
813.62 1
813.68 1
813.75 1
813.81 2
813.88 2
813.94 2
814.01 3
814.08 4
814.14 5
814.21 6
814.27 6
814.34 5
814.40 4
814.47 3
814.53 3
814.60 2
814.66 2
814.73 2
814.79 2
814.86 2
814.93 2
814.99 1
815.06 1
815.12 1
815.19 1
815.25 1
815.32 1
815.38 1
815.45 1
815.51 1
815.58 1
815.65 1
815.71 1
815.78 1
815.84 1
815.91 1
815.97 0
816.04 0
816.10 1
816.17 1
816.23 1
816.30 1
816.37 1
816.43 1
816.50 1
816.56 1
816.63 1
816.69 1
816.76 2
816.82 2
816.89 3
816.95 3
817.02 3
817.09 3
817.15 2
817.22 2
817.28 1
817.35 1
817.41 1
817.48 1
817.54 1
817.61 1
817.68 1
817.74 1
817.81 1
817.87 0
817.94 0
818.00 0
818.07 0
818.13 0
818.20 1
818.27 1
818.33 1
818.40 1
818.46 1
818.53 1
818.59 0
818.66 0
818.72 0
818.79 0
818.86 1
818.92 1
818.99 1
819.05 1
819.12 1
819.18 1
819.25 1
819.31 1
819.38 1
819.45 1
819.51 1
819.58 1
819.64 1
819.71 1
819.77 1
819.84 0
819.91 0
819.97 0
820.04 0
820.10 0
820.17 0
820.23 0
820.30 1
820.36 1
820.43 1
820.50 1
820.56 1
820.63 1
820.69 1
820.76 1
820.82 1
820.89 1
820.96 0
821.02 0
821.09 1
821.15 1
821.22 1
821.28 1
821.35 1
821.42 1
821.48 1
821.55 1
821.61 1
821.68 2
821.74 1
821.81 1
821.87 1
821.94 1
822.01 1
822.07 1
822.14 0
822.20 0
822.27 0
822.33 0
822.40 0
822.47 1
822.53 1
822.60 1
822.66 1
822.73 1
822.79 1
822.86 1
822.93 1
822.99 1
823.06 1
823.12 0
823.19 0
823.26 0
823.32 0
823.39 0
823.45 0
823.52 1
823.58 1
823.65 1
823.72 1
823.78 1
823.85 1
823.91 1
823.98 1
824.04 0
824.11 0
824.18 0
824.24 0
824.31 0
824.37 1
824.44 1
824.50 1
824.57 1
824.64 1
824.70 1
824.77 1
824.83 1
824.90 1
824.97 1
825.03 1
825.10 1
825.16 1
825.23 0
825.29 0
825.36 0
825.43 0
825.49 0
825.56 0
825.62 0
825.69 0
825.76 0
825.82 0
825.89 0
825.95 0
826.02 1
826.08 1
826.15 1
826.22 1
826.28 1
826.35 1
826.41 1
826.48 1
826.55 1
826.61 1
826.68 1
826.74 1
826.81 1
826.88 1
826.94 1
827.01 1
827.07 1
827.14 1
827.20 1
827.27 1
827.34 1
827.40 0
827.47 0
827.53 0
827.60 0
827.67 0
827.73 0
827.80 0
827.86 0
827.93 0
828.00 0
828.06 0
828.13 0
828.19 0
828.26 0
828.33 0
828.39 0
828.46 0
828.52 0
828.59 1
828.66 1
828.72 1
828.79 1
828.85 1
828.92 1
828.99 1
829.05 1
829.12 1
829.18 1
829.25 1
829.32 1
829.38 1
829.45 0
829.51 0
829.58 0
829.65 0
829.71 0
829.78 0
829.84 0
829.91 0
829.98 0
830.04 0
830.11 0
830.17 0
830.24 0
830.31 0
830.37 0
830.44 0
830.50 0
830.57 0
830.64 0
830.70 0
830.77 0
830.83 0
830.90 0
830.97 0
831.03 0
831.10 0
831.16 0
831.23 0
831.30 1
831.36 1
831.43 1
831.49 1
831.56 1
831.63 1
831.69 2
831.76 2
831.83 2
831.89 2
831.96 1
832.02 1
832.09 1
832.16 1
832.22 1
832.29 1
832.35 0
832.42 0
832.49 0
832.55 0
832.62 0
832.68 0
832.75 0
832.82 0
832.88 0
832.95 0
833.02 0
833.08 0
833.15 0
833.21 0
833.28 0
833.35 0
833.41 0
833.48 0
833.54 1
833.61 1
833.68 1
833.74 1
833.81 1
833.88 1
833.94 1
834.01 1
834.07 1
834.14 1
834.21 1
834.27 0
834.34 0
834.40 0
834.47 0
834.54 0
834.60 0
834.67 1
834.74 1
834.80 1
834.87 1
834.93 1
835.00 1
835.07 0
835.13 0
835.20 0
835.27 0
835.33 0
835.40 0
835.46 0
835.53 0
835.60 0
835.66 0
835.73 0
835.80 0
835.86 0
835.93 1
835.99 1
836.06 1
836.13 1
836.19 0
836.26 0
836.33 0
836.39 0
836.46 0
836.52 1
836.59 1
836.66 1
836.72 1
836.79 1
836.86 1
836.92 1
836.99 1
837.05 1
837.12 1
837.19 1
837.25 1
837.32 0
837.39 0
837.45 0
837.52 0
837.59 0
837.65 0
837.72 1
837.78 1
837.85 1
837.92 1
837.98 1
838.05 1
838.12 0
838.18 0
838.25 0
838.31 0
838.38 0
838.45 0
838.51 1
838.58 1
838.65 1
838.71 1
838.78 1
838.85 1
838.91 1
838.98 1
839.04 1
839.11 1
839.18 0
839.24 0
839.31 0
839.38 0
839.44 0
839.51 1
839.58 1
839.64 1
839.71 1
839.78 1
839.84 1
839.91 1
839.97 1
840.04 1
840.11 1
840.17 1
840.24 1
840.31 0
840.37 0
840.44 0
840.51 0
840.57 0
840.64 0
840.71 0
840.77 0
840.84 0
840.90 0
840.97 0
841.04 0
841.10 0
841.17 0
841.24 1
841.30 1
841.37 1
841.44 1
841.50 1
841.57 1
841.64 1
841.70 1
841.77 1
841.84 0
841.90 0
841.97 0
842.03 0
842.10 0
842.17 0
842.23 0
842.30 0
842.37 0
842.43 0
842.50 0
842.57 0
842.63 0
842.70 0
842.77 0
842.83 0
842.90 0
842.97 0
843.03 0
843.10 0
843.17 0
843.23 0
843.30 0
843.37 0
843.43 0
843.50 0
843.56 0
843.63 0
843.70 0
843.76 0
843.83 0
843.90 0
843.96 0
844.03 0
844.10 0
844.16 0
844.23 0
844.30 1
844.36 1
844.43 1
844.50 1
844.56 1
844.63 1
844.70 1
844.76 1
844.83 1
844.90 1
844.96 1
845.03 0
845.10 0
845.16 0
845.23 0
845.30 0
845.36 0
845.43 0
845.50 0
845.56 0
845.63 0
845.70 1
845.76 1
845.83 1
845.90 1
845.96 1
846.03 0
846.10 1
846.16 1
846.23 1
846.30 1
846.36 1
846.43 1
846.50 1
846.56 1
846.63 1
846.70 0
846.76 0
846.83 0
846.90 0
846.96 0
847.03 0
847.10 0
847.16 0
847.23 1
847.30 1
847.36 1
847.43 1
847.50 1
847.56 1
847.63 1
847.70 0
847.76 0
847.83 0
847.90 0
847.96 0
848.03 0
848.10 0
848.16 0
848.23 0
848.30 0
848.36 0
848.43 0
848.50 0
848.56 0
848.63 0
848.70 0
848.76 1
848.83 1
848.90 1
848.96 1
849.03 1
849.10 1
849.17 1
849.23 1
849.30 1
849.37 1
849.43 1
849.50 1
849.57 1
849.63 1
849.70 1
849.77 1
849.83 1
849.90 0
849.97 0
850.03 0
850.10 0
850.17 0
850.23 0
850.30 0
850.37 0
850.43 0
850.50 1
850.57 1
850.63 1
850.70 1
850.77 1
850.84 1
850.90 1
850.97 1
851.04 1
851.10 1
851.17 1
851.24 1
851.30 0
851.37 0
851.44 0
851.50 0
851.57 0
851.64 0
851.70 0
851.77 0
851.84 0
851.91 0
851.97 0
852.04 1
852.11 1
852.17 1
852.24 1
852.31 1
852.37 1
852.44 1
852.51 1
852.57 1
852.64 1
852.71 1
852.77 1
852.84 1
852.91 1
852.98 1
853.04 1
853.11 1
853.18 1
853.24 1
853.31 1
853.38 1
853.44 1
853.51 0
853.58 0
853.65 0
853.71 0
853.78 0
853.85 0
853.91 0
853.98 0
854.05 0
854.11 0
854.18 0
854.25 0
854.31 0
854.38 0
854.45 0
854.52 0
854.58 1
854.65 1
854.72 1
854.78 1
854.85 1
854.92 1
854.98 1
855.05 0
855.12 0
855.19 0
855.25 0
855.32 0
855.39 0
855.45 1
855.52 1
855.59 1
855.65 1
855.72 0
855.79 0
855.86 0
855.92 0
855.99 0
856.06 0
856.12 0
856.19 0
856.26 0
856.33 0
856.39 0
856.46 1
856.53 1
856.59 1
856.66 1
856.73 1
856.79 1
856.86 1
856.93 1
857.00 1
857.06 1
857.13 1
857.20 1
857.26 1
857.33 1
857.40 1
857.47 1
857.53 0
857.60 0
857.67 0
857.73 0
857.80 0
857.87 0
857.94 0
858.00 0
858.07 0
858.14 0
858.20 1
858.27 1
858.34 0
858.41 0
858.47 0
858.54 0
858.61 0
858.67 1
858.74 1
858.81 1
858.88 1
858.94 1
859.01 0
859.08 0
859.14 0
859.21 0
859.28 0
859.35 0
859.41 0
859.48 0
859.55 0
859.61 1
859.68 1
859.75 1
859.82 0
859.88 0
859.95 0
860.02 0
860.08 0
860.15 0
860.22 0
860.29 0
860.35 0
860.42 0
860.49 0
860.56 0
860.62 0
860.69 0
860.76 0
860.82 0
860.89 0
860.96 0
861.03 0
861.09 0
861.16 0
861.23 0
861.30 0
861.36 0
861.43 0
861.50 0
861.56 0
861.63 0
861.70 0
861.77 0
861.83 0
861.90 0
861.97 0
862.04 0
862.10 0
862.17 0
862.24 0
862.30 0
862.37 0
862.44 0
862.51 0
862.57 1
862.64 1
862.71 1
862.78 1
862.84 1
862.91 1
862.98 1
863.04 1
863.11 1
863.18 1
863.25 1
863.31 1
863.38 0
863.45 0
863.52 0
863.58 0
863.65 0
863.72 0
863.79 0
863.85 0
863.92 0
863.99 0
864.05 0
864.12 0
864.19 0
864.26 1
864.32 1
864.39 1
864.46 1
864.53 1
864.59 1
864.66 0
864.73 0
864.80 0
864.86 0
864.93 0
865.00 0
865.07 0
865.13 0
865.20 0
865.27 0
865.34 0
865.40 0
865.47 0
865.54 0
865.60 1
865.67 1
865.74 1
865.81 1
865.87 1
865.94 1
866.01 1
866.08 1
866.14 1
866.21 1
866.28 1
866.35 0
866.41 0
866.48 0
866.55 0
866.62 0
866.68 0
866.75 0
866.82 0
866.89 0
866.95 0
867.02 0
867.09 0
867.16 0
867.22 0
867.29 0
867.36 0
867.43 0
867.49 0
867.56 0
867.63 0
867.70 0
867.76 0
867.83 0
867.90 0
867.97 1
868.03 1
868.10 1
868.17 0
868.24 0
868.30 0
868.37 0
868.44 0
868.51 0
868.57 0
868.64 0
868.71 0
868.78 0
868.84 0
868.91 0
868.98 0
869.05 0
869.11 0
869.18 0
869.25 0
869.32 0
869.38 0
869.45 0
869.52 0
869.59 0
869.65 0
869.72 0
869.79 0
869.86 0
869.93 0
869.99 0
870.06 0
870.13 0
870.20 0
870.26 0
870.33 0
870.40 0
870.47 0
870.53 0
870.60 0
870.67 0
870.74 1
870.80 1
870.87 1
870.94 1
871.01 1
871.07 1
871.14 1
871.21 1
871.28 1
871.35 1
871.41 1
871.48 1
871.55 1
871.62 1
871.68 1
871.75 1
871.82 0
871.89 0
871.95 0
872.02 0
872.09 0
872.16 0
872.22 0
872.29 0
872.36 0
872.43 0
872.50 0
872.56 0
872.63 0
872.70 0
872.77 0
872.83 1
872.90 1
872.97 0
873.04 0
873.10 0
873.17 0
873.24 0
873.31 0
873.38 0
873.44 0
873.51 1
873.58 1
873.65 1
873.71 1
873.78 1
873.85 1
873.92 0
873.99 0
874.05 0
874.12 0
874.19 0
874.26 0
874.32 1
874.39 1
874.46 1
874.53 1
874.60 1
874.66 1
874.73 1
874.80 1
874.87 1
874.93 0
875.00 0
875.07 0
875.14 0
875.21 0
875.27 0
875.34 0
875.41 0
875.48 0
875.54 0
875.61 0
875.68 0
875.75 0
875.82 0
875.88 0
875.95 0
876.02 0
876.09 0
876.15 0
876.22 1
876.29 1
876.36 1
876.43 1
876.49 1
876.56 1
876.63 0
876.70 0
876.77 0
876.83 0
876.90 0
876.97 0
877.04 0
877.10 0
877.17 1
877.24 1
877.31 1
877.38 0
877.44 0
877.51 0
877.58 0
877.65 0
877.72 0
877.78 0
877.85 0
877.92 0
877.99 0
878.05 1
878.12 1
878.19 0
878.26 0
878.33 0
878.39 0
878.46 0
878.53 0
878.60 0
878.67 0
878.73 1
878.80 1
878.87 1
878.94 1
879.01 1
879.07 1
879.14 0
879.21 0
879.28 1
879.35 1
879.41 1
879.48 1
879.55 1
879.62 1
879.69 1
879.75 1
879.82 1
879.89 0
879.96 0
880.03 0
880.09 0
880.16 0
880.23 0
880.30 0
880.37 0
880.43 0
880.50 0
880.57 0
880.64 0
880.71 0
880.77 0
880.84 0
880.91 0
880.98 1
881.05 1
881.11 1
881.18 1
881.25 1
881.32 1
881.39 0
881.45 0
881.52 0
881.59 0
881.66 0
881.73 0
881.79 0
881.86 0
881.93 0
882.00 0
882.07 1
882.13 1
882.20 1
882.27 1
882.34 1
882.41 0
882.47 0
882.54 0
882.61 0
882.68 0
882.75 0
882.81 0
882.88 0
882.95 0
883.02 0
883.09 0
883.16 1
883.22 1
883.29 1
883.36 1
883.43 1
883.50 1
883.56 1
883.63 1
883.70 1
883.77 1
883.84 1
883.90 1
883.97 1
884.04 1
884.11 1
884.18 1
884.25 1
884.31 1
884.38 1
884.45 1
884.52 0
884.59 0
884.65 0
884.72 0
884.79 0
884.86 0
884.93 0
884.99 0
885.06 0
885.13 0
885.20 0
885.27 0
885.34 0
885.40 0
885.47 0
885.54 0
885.61 0
885.68 0
885.75 0
885.81 0
885.88 0
885.95 0
886.02 0
886.09 0
886.15 0
886.22 0
886.29 0
886.36 0
886.43 0
886.50 0
886.56 0
886.63 0
886.70 0
886.77 0
886.84 0
886.90 0
886.97 0
887.04 0
887.11 0
887.18 0
887.25 0
887.31 0
887.38 0
887.45 0
887.52 0
887.59 0
887.66 0
887.72 0
887.79 0
887.86 0
887.93 0
888.00 0
888.07 0
888.13 0
888.20 0
888.27 0
888.34 0
888.41 0
888.48 0
888.54 0
888.61 0
888.68 0
888.75 0
888.82 0
888.89 0
888.95 0
889.02 0
889.09 0
889.16 0
889.23 0
889.30 0
889.36 0
889.43 1
889.50 1
889.57 1
889.64 0
889.71 0
889.77 0
889.84 0
889.91 0
889.98 0
890.05 0
890.12 0
890.18 0
890.25 0
890.32 0
890.39 0
890.46 0
890.53 0
890.59 0
890.66 0
890.73 0
890.80 1
890.87 1
890.94 1
891.00 1
891.07 1
891.14 1
891.21 1
891.28 1
891.35 1
891.41 0
891.48 0
891.55 0
891.62 0
891.69 0
891.76 0
891.83 0
891.89 0
891.96 0
892.03 0
892.10 0
892.17 0
892.24 0
892.30 0
892.37 0
892.44 0
892.51 0
892.58 0
892.65 0
892.72 0
892.78 0
892.85 0
892.92 0
892.99 0
893.06 0
893.13 0
893.19 0
893.26 0
893.33 0
893.40 0
893.47 0
893.54 0
893.61 0
893.67 0
893.74 0
893.81 0
893.88 0
893.95 0
894.02 0
894.09 0
894.15 0
894.22 0
894.29 0
894.36 0
894.43 0
894.50 0
894.57 0
894.63 0
894.70 0
894.77 0
894.84 0
894.91 1
894.98 1
895.04 1
895.11 1
895.18 1
895.25 1
895.32 0
895.39 0
895.46 0
895.52 0
895.59 0
895.66 0
895.73 0
895.80 0
895.87 0
895.94 0
896.00 0
896.07 0
896.14 1
896.21 1
896.28 1
896.35 0
896.42 0
896.49 0
896.55 0
896.62 0
896.69 0
896.76 0
896.83 0
896.90 0
896.97 1
897.03 1
897.10 1
897.17 1
897.24 1
897.31 1
897.38 1
897.45 1
897.51 1
897.58 0
897.65 0
897.72 0
897.79 0
897.86 0
897.93 1
898.00 1
898.06 1
898.13 0
898.20 0
898.27 0
898.34 0
898.41 0
898.48 0
898.54 0
898.61 0
898.68 0
898.75 0
898.82 0
898.89 0
898.96 0
899.03 0
899.09 0
899.16 0
899.23 0
899.30 0
899.37 0
899.44 0
899.51 0
899.58 0
899.64 0
899.71 0
899.78 0
899.85 0
899.92 0
899.99 0
900.06 0
900.13 0
900.19 0
900.26 0
900.33 0
900.40 0
900.47 0
900.54 0
900.61 0
900.68 0
900.74 0
900.81 0
900.88 0
900.95 0
901.02 0
901.09 0
901.16 0
901.23 0
901.29 0
901.36 0
901.43 0
901.50 0
901.57 0
901.64 0
901.71 0
901.78 0
901.85 0
901.91 0
901.98 0
902.05 0
902.12 0
902.19 0
902.26 0
902.33 0
902.40 0
902.46 0
902.53 0
902.60 0
902.67 0
902.74 0
902.81 0
902.88 0
902.95 0
903.02 0
903.08 0
903.15 0
903.22 0
903.29 0
903.36 0
903.43 0
903.50 0
903.57 0
903.64 0
903.70 0
903.77 0
903.84 0
903.91 0
903.98 0
904.05 0
904.12 0
904.19 0
904.26 0
904.32 0
904.39 0
904.46 0
904.53 0
904.60 0
904.67 0
904.74 0
904.81 0
904.88 0
904.94 0
905.01 0
905.08 0
905.15 0
905.22 0
905.29 0
905.36 0
905.43 0
905.50 0
905.57 0
905.63 0
905.70 0
905.77 0
905.84 0
905.91 0
905.98 0
906.05 0
906.12 0
906.19 0
906.25 0
906.32 0
906.39 0
906.46 0
906.53 0
906.60 0
906.67 0
906.74 1
906.81 1
906.88 1
906.94 1
907.01 1
907.08 1
907.15 1
907.22 1
907.29 1
907.36 0
907.43 0
907.50 0
907.57 0
907.64 0
907.70 0
907.77 0
907.84 0
907.91 0
907.98 0
908.05 1
908.12 1
908.19 1
908.26 0
908.33 0
908.39 0
908.46 0
908.53 0
908.60 0
908.67 0
908.74 1
908.81 1
908.88 1
908.95 1
909.02 1
909.09 1
909.15 1
909.22 1
909.29 1
909.36 1
909.43 1
909.50 1
909.57 1
909.64 1
909.71 1
909.78 1
909.85 1
909.92 1
909.98 1
910.05 1
910.12 1
910.19 1
910.26 1
910.33 1
910.40 1
910.47 1
910.54 1
910.61 1
910.68 1
910.74 1
910.81 1
910.88 1
910.95 1
911.02 2
911.09 2
911.16 2
911.23 2
911.30 2
911.37 2
911.44 2
911.51 2
911.57 2
911.64 2
911.71 2
911.78 2
911.85 2
911.92 2
911.99 2
912.06 2
912.13 2
912.20 2
912.27 2
912.34 2
912.41 1
912.47 1
912.54 1
912.61 0
912.68 0
912.75 0
912.82 0
912.89 1
912.96 1
913.03 1
913.10 1
913.17 1
913.24 1
913.31 2
913.37 2
913.44 2
913.51 2
913.58 1
913.65 1
913.72 1
913.79 1
913.86 0
913.93 0
914.00 0
914.07 0
914.14 0
914.21 0
914.28 0
914.34 0
914.41 0
914.48 0
914.55 1
914.62 1
914.69 1
914.76 1
914.83 1
914.90 1
914.97 1
915.04 1
915.11 1
915.18 1
915.25 1
915.31 1
915.38 1
915.45 1
915.52 1
915.59 1
915.66 1
915.73 1
915.80 1
915.87 1
915.94 1
916.01 1
916.08 1
916.15 1
916.22 1
916.29 0
916.36 0
916.42 0
916.49 0
916.56 0
916.63 0
916.70 0
916.77 0
916.84 0
916.91 0
916.98 0
917.05 0
917.12 0
917.19 0
917.26 0
917.33 0
917.40 0
917.47 0
917.53 0
917.60 0
917.67 0
917.74 0
917.81 0
917.88 1
917.95 1
918.02 1
918.09 1
918.16 1
918.23 0
918.30 0
918.37 0
918.44 0
918.51 0
918.58 0
918.65 0
918.72 0
918.78 0
918.85 0
918.92 0
918.99 0
919.06 0
919.13 0
919.20 1
919.27 1
919.34 0
919.41 0
919.48 0
919.55 0
919.62 0
919.69 0
919.76 0
919.83 0
919.90 0
919.97 0
920.04 1
920.11 1
920.17 1
920.24 1
920.31 1
920.38 1
920.45 0
920.52 0
920.59 0
920.66 0
920.73 0
920.80 0
920.87 0
920.94 0
921.01 0
921.08 0
921.15 0
921.22 0
921.29 0
921.36 0
921.43 0
921.50 0
921.57 0
921.63 0
921.70 0
921.77 0
921.84 0
921.91 0
921.98 0
922.05 0
922.12 0
922.19 1
922.26 1
922.33 1
922.40 1
922.47 1
922.54 1
922.61 1
922.68 1
922.75 0
922.82 0
922.89 0
922.96 0
923.03 0
923.10 0
923.17 0
923.24 0
923.31 0
923.38 1
923.44 1
923.51 1
923.58 1
923.65 1
923.72 1
923.79 1
923.86 1
923.93 1
924.00 1
924.07 1
924.14 1
924.21 1
924.28 1
924.35 0
924.42 0
924.49 0
924.56 1
924.63 1
924.70 1
924.77 1
924.84 1
924.91 1
924.98 1
925.05 1
925.12 1
925.19 1
925.26 1
925.33 1
925.40 1
925.47 1
925.54 2
925.60 2
925.67 2
925.74 2
925.81 2
925.88 2
925.95 2
926.02 2
926.09 2
926.16 3
926.23 3
926.30 3
926.37 4
926.44 5
926.51 5
926.58 6
926.65 7
926.72 9
926.79 10
926.86 12
926.93 13
927.00 14
927.07 15
927.14 15
927.21 16
927.28 16
927.35 17
927.42 17
927.49 18
927.56 19
927.63 20
927.70 21
927.77 22
927.84 22
927.91 23
927.98 23
928.05 23
928.12 23
928.19 23
928.26 22
928.33 22
928.40 22
928.47 22
928.54 21
928.61 21
928.67 20
928.74 20
928.81 19
928.88 19
928.95 19
929.02 19
929.09 19
929.16 20
929.23 20
929.30 20
929.37 20
929.44 20
929.51 19
929.58 19
929.65 19
929.72 18
929.79 18
929.86 18
929.93 18
930.00 17
930.07 17
930.14 16
930.21 16
930.28 15
930.35 13
930.42 12
930.49 11
930.56 10
930.63 9
930.70 8
930.77 8
930.84 8
930.91 7
930.98 7
931.05 6
931.12 6
931.19 5
931.26 5
931.33 4
931.40 4
931.47 4
931.54 4
931.61 4
931.68 4
931.75 4
931.82 4
931.89 4
931.96 4
932.03 4
932.10 4
932.17 4
932.24 4
932.31 3
932.38 3
932.45 3
932.52 3
932.59 3
932.66 3
932.73 3
932.80 3
932.87 3
932.94 3
933.01 2
933.08 2
933.15 2
933.22 2
933.29 2
933.36 2
933.43 2
933.50 2
933.57 1
933.64 1
933.71 1
933.78 0
933.85 0
933.92 0
933.99 0
934.06 1
934.13 1
934.20 1
934.27 1
934.34 2
934.41 2
934.48 2
934.55 1
934.62 1
934.69 1
934.76 1
934.83 1
934.90 0
934.97 0
935.04 0
935.11 0
935.18 0
935.25 0
935.32 1
935.39 1
935.46 1
935.53 1
935.60 1
935.67 1
935.74 1
935.81 1
935.88 1
935.95 1
936.02 1
936.09 1
936.16 1
936.23 0
936.30 0
936.37 0
936.44 0
936.51 0
936.58 0
936.65 0
936.72 0
936.79 0
936.86 0
936.93 0
937.00 0
937.07 0
937.14 0
937.21 0
937.28 0
937.35 0
937.42 0
937.50 0
937.57 0
937.64 0
937.71 0
937.78 0
937.85 0
937.92 0
937.99 0
938.06 0
938.13 0
938.20 0
938.27 0
938.34 0
938.41 0
938.48 0
938.55 1
938.62 1
938.69 1
938.76 1
938.83 1
938.90 1
938.97 1
939.04 1
939.11 1
939.18 0
939.25 0
939.32 0
939.39 0
939.46 0
939.53 0
939.60 0
939.67 0
939.74 0
939.81 0
939.88 0
939.95 0
940.02 0
940.09 0
940.16 0
940.23 0
940.30 0
940.37 0
940.44 0
940.51 0
940.59 0
940.66 0
940.73 0
940.80 0
940.87 0
940.94 0
941.01 0
941.08 0
941.15 0
941.22 0
941.29 0
941.36 0
941.43 0
941.50 1
941.57 0
941.64 0
941.71 0
941.78 0
941.85 0
941.92 0
941.99 0
942.06 0
942.13 0
942.20 0
942.27 0
942.34 0
942.41 0
942.48 0
942.55 0
942.62 0
942.69 0
942.77 0
942.84 0
942.91 0
942.98 0
943.05 0
943.12 0
943.19 0
943.26 0
943.33 0
943.40 0
943.47 0
943.54 0
943.61 0
943.68 0
943.75 0
943.82 0
943.89 0
943.96 0
944.03 0
944.10 0
944.17 0
944.24 0
944.31 0
944.38 0
944.45 0
944.52 0
944.60 0
944.67 0
944.74 0
944.81 0
944.88 0
944.95 0
945.02 0
945.09 0
945.16 0
945.23 0
945.30 0
945.37 0
945.44 0
945.51 0
945.58 0
945.65 0
945.72 0
945.79 0
945.86 0
945.93 1
946.00 1
946.08 1
946.15 1
946.22 0
946.29 0
946.36 0
946.43 0
946.50 0
946.57 0
946.64 0
946.71 0
946.78 0
946.85 0
946.92 0
946.99 0
947.06 0
947.13 0
947.20 0
947.27 0
947.34 0
947.41 0
947.49 0
947.56 1
947.63 1
947.70 1
947.77 0
947.84 0
947.91 0
947.98 0
948.05 0
948.12 0
948.19 0
948.26 0
948.33 0
948.40 0
948.47 0
948.54 0
948.61 0
948.68 1
948.76 1
948.83 1
948.90 1
948.97 1
949.04 1
949.11 1
949.18 1
949.25 1
949.32 1
949.39 1
949.46 1
949.53 1
949.60 1
949.67 1
949.74 1
949.81 1
949.89 1
949.96 1
950.03 1
950.10 1
950.17 1
950.24 2
950.31 2
950.38 2
950.45 2
950.52 2
950.59 2
950.66 2
950.73 2
950.80 2
950.87 2
950.94 2
951.02 2
951.09 3
951.16 3
951.23 3
951.30 3
951.37 3
951.44 3
951.51 3
951.58 3
951.65 3
951.72 3
951.79 3
951.86 3
951.93 3
952.01 3
952.08 3
952.15 3
952.22 3
952.29 3
952.36 3
952.43 3
952.50 3
952.57 3
952.64 3
952.71 3
952.78 2
952.85 2
952.92 2
953.00 1
953.07 1
953.14 1
953.21 0
953.28 1
953.35 1
953.42 1
953.49 1
953.56 1
953.63 2
953.70 2
953.77 2
953.84 2
953.92 2
953.99 2
954.06 2
954.13 2
954.20 2
954.27 2
954.34 2
954.41 2
954.48 2
954.55 2
954.62 1
954.69 1
954.76 1
954.84 1
954.91 1
954.98 1
955.05 1
955.12 1
955.19 1
955.26 1
955.33 0
955.40 0
955.47 0
955.54 0
955.61 0
955.69 0
955.76 0
955.83 0
955.90 0
955.97 0
956.04 0
956.11 0
956.18 0
956.25 1
956.32 1
956.39 1
956.47 2
956.54 2
956.61 2
956.68 2
956.75 1
956.82 1
956.89 1
956.96 1
957.03 1
957.10 1
957.17 1
957.24 1
957.32 1
957.39 1
957.46 0
957.53 0
957.60 0
957.67 0
957.74 1
957.81 1
957.88 2
957.95 2
958.02 2
958.10 2
958.17 2
958.24 2
958.31 2
958.38 1
958.45 1
958.52 1
958.59 0
958.66 0
958.73 0
958.81 0
958.88 0
958.95 0
959.02 0
959.09 0
959.16 0
959.23 0
959.30 1
959.37 0
959.44 0
959.52 0
959.59 0
959.66 0
959.73 0
959.80 0
959.87 0
959.94 0
960.01 0
960.08 0
960.15 0
960.23 0
960.30 1
960.37 1
960.44 1
960.51 1
960.58 1
960.65 1
960.72 1
960.79 1
960.86 1
960.94 0
961.01 0
961.08 0
961.15 0
961.22 0
961.29 0
961.36 1
961.43 1
961.50 1
961.57 2
961.65 2
961.72 2
961.79 2
961.86 2
961.93 1
962.00 1
962.07 1
962.14 1
962.21 1
962.29 0
962.36 0
962.43 0
962.50 0
962.57 0
962.64 0
962.71 0
962.78 0
962.85 0
962.93 0
963.00 0
963.07 0
963.14 0
963.21 1
963.28 1
963.35 2
963.42 2
963.49 2
963.57 2
963.64 2
963.71 1
963.78 1
963.85 1
963.92 1
963.99 2
964.06 3
964.13 5
964.21 5
964.28 6
964.35 6
964.42 6
964.49 6
964.56 6
964.63 7
964.70 7
964.78 8
964.85 9
964.92 10
964.99 11
965.06 12
965.13 13
965.20 14
965.27 15
965.34 17
965.42 18
965.49 20
965.56 21
965.63 23
965.70 24
965.77 25
965.84 26
965.91 27
965.99 27
966.06 27
966.13 27
966.20 27
966.27 26
966.34 26
966.41 26
966.48 26
966.56 27
966.63 27
966.70 27
966.77 27
966.84 28
966.91 28
966.98 28
967.05 29
967.13 29
967.20 29
967.27 29
967.34 29
967.41 29
967.48 28
967.55 28
967.62 27
967.70 27
967.77 26
967.84 25
967.91 25
967.98 24
968.05 23
968.12 22
968.19 21
968.27 20
968.34 18
968.41 17
968.48 16
968.55 15
968.62 15
968.69 14
968.77 14
968.84 14
968.91 14
968.98 13
969.05 13
969.12 13
969.19 12
969.26 12
969.34 11
969.41 10
969.48 10
969.55 10
969.62 10
969.69 10
969.76 10
969.84 10
969.91 10
969.98 10
970.05 10
970.12 9
970.19 8
970.26 7
970.34 6
970.41 5
970.48 4
970.55 3
970.62 3
970.69 2
970.76 1
970.84 1
970.91 1
970.98 1
971.05 1
971.12 1
971.19 2
971.26 3
971.33 3
971.41 3
971.48 4
971.55 4
971.62 4
971.69 4
971.76 4
971.83 4
971.91 4
971.98 4
972.05 3
972.12 3
972.19 2
972.26 1
972.34 1
972.41 0
972.48 0
972.55 0
972.62 0
972.69 0
972.76 1
972.84 1
972.91 2
972.98 2
973.05 2
973.12 2
973.19 2
973.26 1
973.34 1
973.41 0
973.48 0
973.55 0
973.62 0
973.69 0
973.76 0
973.84 1
973.91 1
973.98 1
974.05 0
974.12 0
974.19 0
974.27 0
974.34 0
974.41 0
974.48 0
974.55 0
974.62 0
974.69 1
974.77 1
974.84 1
974.91 1
974.98 1
975.05 0
975.12 0
975.20 0
975.27 0
975.34 1
975.41 1
975.48 1
975.55 2
975.62 2
975.70 1
975.77 1
975.84 0
975.91 0
975.98 0
976.05 0
976.13 0
976.20 0
976.27 0
976.34 0
976.41 1
976.48 1
976.56 1
976.63 1
976.70 1
976.77 0
976.84 0
976.91 0
976.99 0
977.06 0
977.13 1
977.20 1
977.27 2
977.34 2
977.42 2
977.49 2
977.56 2
977.63 2
977.70 2
977.77 2
977.85 2
977.92 2
977.99 2
978.06 2
978.13 3
978.20 3
978.28 3
978.35 3
978.42 3
978.49 3
978.56 2
978.63 2
978.71 2
978.78 2
978.85 2
978.92 2
978.99 2
979.06 3
979.14 3
979.21 4
979.28 4
979.35 3
979.42 3
979.49 2
979.57 1
979.64 1
979.71 0
979.78 0
979.85 0
979.92 0
980.00 0
980.07 0
980.14 0
980.21 0
980.28 0
980.35 0
980.43 0
980.50 0
980.57 1
980.64 1
980.71 1
980.79 1
980.86 0
980.93 0
981.00 0
981.07 0
981.14 1
981.22 2
981.29 3
981.36 4
981.43 4
981.50 5
981.58 4
981.65 4
981.72 3
981.79 2
981.86 1
981.93 0
982.01 0
982.08 0
982.15 0
982.22 0
982.29 1
982.37 1
982.44 1
982.51 1
982.58 1
982.65 1
982.72 0
982.80 0
982.87 0
982.94 0
983.01 0
983.08 0
983.16 1
983.23 2
983.30 2
983.37 2
983.44 3
983.51 3
983.59 2
983.66 2
983.73 2
983.80 2
983.87 1
983.95 1
984.02 1
984.09 1
984.16 2
984.23 2
984.31 3
984.38 3
984.45 3
984.52 3
984.59 3
984.66 3
984.74 3
984.81 3
984.88 2
984.95 2
985.02 1
985.10 1
985.17 1
985.24 1
985.31 1
985.38 1
985.46 1
985.53 0
985.60 0
985.67 0
985.74 0
985.82 0
985.89 0
985.96 0
986.03 0
986.10 0
986.18 0
986.25 0
986.32 1
986.39 1
986.46 2
986.54 2
986.61 2
986.68 2
986.75 3
986.82 4
986.90 4
986.97 5
987.04 7
987.11 8
987.18 9
987.26 10
987.33 10
987.40 11
987.47 11
987.54 10
987.62 10
987.69 10
987.76 10
987.83 10
987.90 10
987.98 11
988.05 11
988.12 12
988.19 13
988.26 14
988.34 15
988.41 17
988.48 19
988.55 20
988.62 21
988.70 22
988.77 23
988.84 23
988.91 23
988.98 23
989.06 23
989.13 23
989.20 24
989.27 24
989.34 24
989.42 23
989.49 23
989.56 22
989.63 21
989.71 20
989.78 20
989.85 20
989.92 21
989.99 21
990.07 22
990.14 23
990.21 23
990.28 22
990.35 21
990.43 20
990.50 19
990.57 18
990.64 17
990.71 16
990.79 16
990.86 16
990.93 16
991.00 15
991.08 15
991.15 15
991.22 14
991.29 14
991.36 14
991.44 13
991.51 13
991.58 13
991.65 13
991.72 12
991.80 12
991.87 11
991.94 10
992.01 10
992.09 9
992.16 8
992.23 8
992.30 8
992.37 8
992.45 8
992.52 8
992.59 8
992.66 8
992.74 9
992.81 8
992.88 8
992.95 7
993.02 7
993.10 6
993.17 5
993.24 5
993.31 5
993.39 4
993.46 4
993.53 4
993.60 3
993.67 3
993.75 2
993.82 1
993.89 1
993.96 0
994.04 0
994.11 0
994.18 0
994.25 0
994.32 0
994.40 0
994.47 0
994.54 0
994.61 0
994.69 1
994.76 1
994.83 2
994.90 1
994.97 1
995.05 1
995.12 0
995.19 0
995.26 0
995.34 0
995.41 0
995.48 0
995.55 0
995.63 0
995.70 0
995.77 0
995.84 0
995.91 0
995.99 1
996.06 2
996.13 3
996.20 4
996.28 4
996.35 4
996.42 4
996.49 3
996.57 3
996.64 3
996.71 4
996.78 4
996.86 5
996.93 5
997.00 5
997.07 5
997.14 4
997.22 4
997.29 3
997.36 2
997.43 2
997.51 2
997.58 2
997.65 3
997.72 4
997.80 4
997.87 4
997.94 4
998.01 3
998.09 3
998.16 2
998.23 2
998.30 2
998.38 3
998.45 3
998.52 4
998.59 4
998.66 5
998.74 5
998.81 6
998.88 6
998.95 7
999.03 9
999.10 11
999.17 13
999.24 14
999.32 16
999.39 16
999.46 16
999.53 16
999.61 16
999.68 15
999.75 14
999.82 13
999.90 12
999.97 11
1000.04 10
1000.11 9
1000.19 7
1000.26 6
1000.33 5
1000.40 4
1000.48 4
1000.55 4
1000.62 5
1000.69 6
1000.77 7
1000.84 9
1000.91 10
1000.98 10
1001.06 11
1001.13 11
1001.20 11
1001.27 11
1001.35 12
1001.42 12
1001.49 12
1001.56 12
1001.64 12
1001.71 13
1001.78 15
1001.85 16
1001.93 19
1002.00 21
1002.07 24
1002.14 25
1002.22 26
1002.29 26
1002.36 26
1002.43 26
1002.51 26
1002.58 27
1002.65 28
1002.72 29
1002.80 30
1002.87 31
1002.94 32
1003.01 33
1003.09 34
1003.16 36
1003.23 39
1003.31 41
1003.38 44
1003.45 46
1003.52 49
1003.60 51
1003.67 53
1003.74 54
1003.81 56
1003.89 58
1003.96 59
1004.03 60
1004.10 60
1004.18 60
1004.25 60
1004.32 59
1004.39 59
1004.47 59
1004.54 60
1004.61 61
1004.68 63
1004.76 65
1004.83 68
1004.90 70
1004.98 73
1005.05 75
1005.12 76
1005.19 77
1005.27 78
1005.34 78
1005.41 77
1005.48 77
1005.56 76
1005.63 75
1005.70 75
1005.77 74
1005.85 73
1005.92 72
1005.99 72
1006.07 71
1006.14 70
1006.21 69
1006.28 67
1006.36 65
1006.43 61
1006.50 58
1006.57 55
1006.65 52
1006.72 50
1006.79 49
1006.87 49
1006.94 49
1007.01 50
1007.08 50
1007.16 51
1007.23 52
1007.30 52
1007.37 52
1007.45 51
1007.52 49
1007.59 48
1007.67 46
1007.74 44
1007.81 42
1007.88 40
1007.96 37
1008.03 34
1008.10 31
1008.17 29
1008.25 26
1008.32 24
1008.39 23
1008.47 22
1008.54 22
1008.61 23
1008.68 24
1008.76 25
1008.83 26
1008.90 26
1008.98 26
1009.05 25
1009.12 23
1009.19 20
1009.27 18
1009.34 16
1009.41 14
1009.48 13
1009.56 12
1009.63 12
1009.70 12
1009.78 12
1009.85 12
1009.92 13
1009.99 13
1010.07 14
1010.14 14
1010.21 15
1010.29 15
1010.36 15
1010.43 15
1010.50 13
1010.58 11
1010.65 9
1010.72 7
1010.80 6
1010.87 6
1010.94 7
1011.01 9
1011.09 11
1011.16 13
1011.23 15
1011.31 15
1011.38 14
1011.45 12
1011.52 10
1011.60 8
1011.67 5
1011.74 3
1011.82 2
1011.89 1
1011.96 1
1012.03 1
1012.11 1
1012.18 2
1012.25 4
1012.33 7
1012.40 10
1012.47 12
1012.55 15
1012.62 17
1012.69 17
1012.76 18
1012.84 17
1012.91 16
1012.98 15
1013.06 13
1013.13 12
1013.20 10
1013.27 9
1013.35 7
1013.42 6
1013.49 5
1013.57 4
1013.64 4
1013.71 4
1013.79 5
1013.86 5
1013.93 6
1014.00 6
1014.08 7
1014.15 8
1014.22 9
1014.30 9
1014.37 9
1014.44 9
1014.51 9
1014.59 8
1014.66 8
1014.73 8
1014.81 9
1014.88 10
1014.95 10
1015.03 11
1015.10 12
1015.17 13
1015.24 14
1015.32 15
1015.39 15
1015.46 16
1015.54 16
1015.61 15
1015.68 13
1015.76 11
1015.83 8
1015.90 6
1015.98 4
1016.05 3
1016.12 2
1016.19 3
1016.27 3
1016.34 4
1016.41 4
1016.49 4
1016.56 4
1016.63 3
1016.71 3
1016.78 4
1016.85 5
1016.93 6
1017.00 7
1017.07 8
1017.14 8
1017.22 7
1017.29 6
1017.36 4
1017.44 2
1017.51 0
1017.58 0
1017.66 0
1017.73 0
1017.80 0
1017.88 0
1017.95 0
1018.02 0
1018.09 0
1018.17 0
1018.24 1
1018.31 1
1018.39 1
1018.46 1
1018.53 1
1018.61 1
1018.68 1
1018.75 1
1018.83 2
1018.90 3
1018.97 5
1019.05 6
1019.12 7
1019.19 8
1019.26 9
1019.34 10
1019.41 12
1019.48 13
1019.56 14
1019.63 15
1019.70 14
1019.78 13
1019.85 10
1019.92 6
1020.00 3
1020.07 0
1020.14 0
1020.22 0
1020.29 0
1020.36 0
1020.44 0
1020.51 0
1020.58 0
1020.66 0
1020.73 1
1020.80 3
1020.88 6
1020.95 8
1021.02 10
1021.09 11
1021.17 11
1021.24 9
1021.31 7
1021.39 4
1021.46 1
1021.53 0
1021.61 0
1021.68 0
1021.75 0
1021.83 0
1021.90 1
1021.97 2
1022.05 3
1022.12 4
1022.19 4
1022.27 3
1022.34 2
1022.41 1
1022.49 0
1022.56 0
1022.63 0
1022.71 0
1022.78 0
1022.85 0
1022.93 0
1023.00 1
1023.07 2
1023.15 2
1023.22 2
1023.29 1
1023.37 0
1023.44 0
1023.51 0
1023.59 0
1023.66 0
1023.73 1
1023.81 2
1023.88 3
1023.95 4
1024.03 5
1024.10 6
1024.17 7
1024.25 9
1024.32 10
1024.39 11
1024.47 12
1024.54 14
1024.61 15
1024.69 15
1024.76 16
1024.83 16
1024.91 16
1024.98 16
1025.05 16
1025.13 16
1025.20 17
1025.27 18
1025.35 19
1025.42 21
1025.49 22
1025.57 24
1025.64 24
1025.71 25
1025.79 26
1025.86 27
1025.93 28
1026.01 29
1026.08 31
1026.15 34
1026.23 36
1026.30 39
1026.37 42
1026.45 44
1026.52 46
1026.59 47
1026.67 47
1026.74 48
1026.81 48
1026.89 49
1026.96 52
1027.04 54
1027.11 57
1027.18 60
1027.26 63
1027.33 64
1027.40 65
1027.48 66
1027.55 65
1027.62 66
1027.70 66
1027.77 67
1027.84 69
1027.92 70
1027.99 72
1028.06 74
1028.14 76
1028.21 77
1028.28 79
1028.36 81
1028.43 83
1028.50 85
1028.58 87
1028.65 88
1028.72 89
1028.80 88
1028.87 87
1028.95 86
1029.02 84
1029.09 83
1029.17 82
1029.24 81
1029.31 80
1029.39 80
1029.46 80
1029.53 79
1029.61 78
1029.68 77
1029.75 75
1029.83 73
1029.90 70
1029.97 67
1030.05 64
1030.12 61
1030.20 58
1030.27 55
1030.34 52
1030.42 49
1030.49 46
1030.56 44
1030.64 42
1030.71 41
1030.78 40
1030.86 39
1030.93 38
1031.00 36
1031.08 35
1031.15 33
1031.23 32
1031.30 31
1031.37 31
1031.45 30
1031.52 29
1031.59 29
1031.67 28
1031.74 27
1031.81 26
1031.89 25
1031.96 24
1032.04 24
1032.11 24
1032.18 24
1032.26 25
1032.33 26
1032.40 27
1032.48 29
1032.55 30
1032.62 30
1032.70 29
1032.77 27
1032.85 24
1032.92 20
1032.99 18
1033.07 16
1033.14 14
1033.21 14
1033.29 14
1033.36 14
1033.43 14
1033.51 13
1033.58 12
1033.66 10
1033.73 9
1033.80 8
1033.88 7
1033.95 7
1034.02 6
1034.10 6
1034.17 6
1034.24 5
1034.32 4
1034.39 3
1034.47 2
1034.54 1
1034.61 1
1034.69 0
1034.76 0
1034.83 0
1034.91 0
1034.98 0
1035.06 0
1035.13 0
1035.20 0
1035.28 0
1035.35 0
1035.42 0
1035.50 0
1035.57 1
1035.65 1
1035.72 2
1035.79 3
1035.87 4
1035.94 5
1036.01 5
1036.09 6
1036.16 8
1036.24 10
1036.31 11
1036.38 13
1036.46 15
1036.53 16
1036.60 17
1036.68 17
1036.75 17
1036.83 17
1036.90 17
1036.97 18
1037.05 19
1037.12 21
1037.20 22
1037.27 22
1037.34 22
1037.42 21
1037.49 19
1037.56 16
1037.64 14
1037.71 13
1037.79 12
1037.86 11
1037.93 11
1038.01 11
1038.08 11
1038.15 12
1038.23 12
1038.30 11
1038.38 11
1038.45 11
1038.52 10
1038.60 10
1038.67 11
1038.75 12
1038.82 13
1038.89 14
1038.97 14
1039.04 14
1039.11 12
1039.19 10
1039.26 7
1039.34 4
1039.41 2
1039.48 2
1039.56 2
1039.63 4
1039.71 6
1039.78 10
1039.85 13
1039.93 16
1040.00 19
1040.08 22
1040.15 24
1040.22 25
1040.30 26
1040.37 27
1040.44 27
1040.52 27
1040.59 27
1040.67 26
1040.74 26
1040.81 26
1040.89 27
1040.96 29
1041.04 31
1041.11 34
1041.18 37
1041.26 41
1041.33 45
1041.41 49
1041.48 52
1041.55 56
1041.63 58
1041.70 61
1041.78 63
1041.85 65
1041.92 68
1042.00 72
1042.07 77
1042.15 83
1042.22 90
1042.29 97
1042.37 105
1042.44 111
1042.52 118
1042.59 123
1042.66 129
1042.74 135
1042.81 141
1042.89 147
1042.96 152
1043.03 157
1043.11 161
1043.18 163
1043.26 166
1043.33 168
1043.40 171
1043.48 174
1043.55 177
1043.63 179
1043.70 180
1043.77 181
1043.85 181
1043.92 180
1044.00 180
1044.07 181
1044.14 182
1044.22 183
1044.29 184
1044.37 184
1044.44 184
1044.51 182
1044.59 180
1044.66 177
1044.74 176
1044.81 174
1044.88 174
1044.96 174
1045.03 174
1045.11 173
1045.18 172
1045.26 170
1045.33 168
1045.40 166
1045.48 165
1045.55 165
1045.63 165
1045.70 165
1045.77 164
1045.85 162
1045.92 160
1046.00 157
1046.07 154
1046.14 152
1046.22 150
1046.29 148
1046.37 146
1046.44 143
1046.52 139
1046.59 134
1046.66 128
1046.74 123
1046.81 118
1046.89 114
1046.96 112
1047.03 111
1047.11 111
1047.18 112
1047.26 112
1047.33 112
1047.40 110
1047.48 107
1047.55 103
1047.63 99
1047.70 95
1047.78 92
1047.85 89
1047.92 88
1048.00 87
1048.07 87
1048.15 86
1048.22 86
1048.30 85
1048.37 85
1048.44 84
1048.52 84
1048.59 84
1048.67 84
1048.74 84
1048.81 84
1048.89 82
1048.96 80
1049.04 78
1049.11 76
1049.19 74
1049.26 73
1049.33 73
1049.41 74
1049.48 74
1049.56 74
1049.63 73
1049.71 70
1049.78 66
1049.85 62
1049.93 58
1050.00 54
1050.08 51
1050.15 50
1050.23 50
1050.30 51
1050.37 52
1050.45 54
1050.52 55
1050.60 56
1050.67 57
1050.75 58
1050.82 59
1050.89 59
1050.97 58
1051.04 58
1051.12 57
1051.19 55
1051.27 53
1051.34 51
1051.41 49
1051.49 46
1051.56 44
1051.64 42
1051.71 40
1051.79 39
1051.86 39
1051.93 40
1052.01 41
1052.08 42
1052.16 42
1052.23 42
1052.31 40
1052.38 39
1052.45 37
1052.53 35
1052.60 33
1052.68 32
1052.75 31
1052.83 30
1052.90 29
1052.97 27
1053.05 25
1053.12 23
1053.20 21
1053.27 19
1053.35 17
1053.42 15
1053.50 14
1053.57 14
1053.64 14
1053.72 14
1053.79 14
1053.87 13
1053.94 12
1054.02 11
1054.09 10
1054.17 9
1054.24 9
1054.31 8
1054.39 8
1054.46 9
1054.54 9
1054.61 8
1054.69 7
1054.76 6
1054.83 5
1054.91 4
1054.98 3
1055.06 2
1055.13 1
1055.21 1
1055.28 2
1055.36 2
1055.43 2
1055.50 2
1055.58 2
1055.65 1
1055.73 1
1055.80 0
1055.88 0
1055.95 1
1056.03 2
1056.10 3
1056.17 4
1056.25 4
1056.32 3
1056.40 2
1056.47 0
1056.55 0
1056.62 0
1056.70 0
1056.77 0
1056.85 0
1056.92 0
1056.99 0
1057.07 1
1057.14 2
1057.22 4
1057.29 5
1057.37 6
1057.44 6
1057.52 5
1057.59 4
1057.66 2
1057.74 0
1057.81 0
1057.89 0
1057.96 2
1058.04 5
1058.11 9
1058.19 12
1058.26 15
1058.34 16
1058.41 17
1058.48 16
1058.56 15
1058.63 13
1058.71 12
1058.78 11
1058.86 10
1058.93 9
1059.01 8
1059.08 8
1059.16 8
1059.23 9
1059.31 12
1059.38 14
1059.45 17
1059.53 20
1059.60 23
1059.68 24
1059.75 24
1059.83 24
1059.90 22
1059.98 20
1060.05 18
1060.13 16
1060.20 14
1060.28 13
1060.35 12
1060.42 11
1060.50 11
1060.57 11
1060.65 10
1060.72 10
1060.80 10
1060.87 9
1060.95 9
1061.02 9
1061.10 10
1061.17 13
1061.25 16
1061.32 19
1061.39 23
1061.47 26
1061.54 29
1061.62 30
1061.69 30
1061.77 30
1061.84 29
1061.92 28
1061.99 28
1062.07 28
1062.14 28
1062.22 28
1062.29 27
1062.37 25
1062.44 22
1062.51 19
1062.59 16
1062.66 14
1062.74 13
1062.81 14
1062.89 17
1062.96 21
1063.04 25
1063.11 29
1063.19 33
1063.26 36
1063.34 37
1063.41 38
1063.49 39
1063.56 39
1063.64 40
1063.71 40
1063.79 39
1063.86 38
1063.93 36
1064.01 34
1064.08 33
1064.16 33
1064.23 36
1064.31 40
1064.38 46
1064.46 53
1064.53 60
1064.61 67
1064.68 72
1064.76 75
1064.83 77
1064.91 78
1064.98 77
1065.06 76
1065.13 74
1065.21 71
1065.28 69
1065.36 67
1065.43 66
1065.50 65
1065.58 64
1065.65 65
1065.73 66
1065.80 67
1065.88 69
1065.95 71
1066.03 73
1066.10 74
1066.18 74
1066.25 73
1066.33 71
1066.40 69
1066.48 66
1066.55 63
1066.63 61
1066.70 59
1066.78 58
1066.85 58
1066.93 59
1067.00 60
1067.08 61
1067.15 61
1067.23 62
1067.30 62
1067.38 61
1067.45 60
1067.53 59
1067.60 57
1067.68 56
1067.75 54
1067.83 53
1067.90 52
1067.97 50
1068.05 49
1068.12 47
1068.20 46
1068.27 45
1068.35 45
1068.42 46
1068.50 47
1068.57 48
1068.65 49
1068.72 49
1068.80 49
1068.87 49
1068.95 49
1069.02 49
1069.10 48
1069.17 47
1069.25 46
1069.32 44
1069.40 42
1069.47 39
1069.55 36
1069.62 33
1069.70 31
1069.77 29
1069.85 28
1069.92 26
1070.00 23
1070.07 21
1070.15 18
1070.22 14
1070.30 11
1070.37 8
1070.45 5
1070.52 3
1070.60 2
1070.67 1
1070.75 0
1070.82 0
1070.90 0
1070.97 0
1071.05 0
1071.12 0
1071.20 0
1071.27 0
1071.35 0
1071.42 2
1071.50 4
1071.57 5
1071.65 6
1071.72 7
1071.80 7
1071.87 7
1071.95 7
1072.02 6
1072.10 5
1072.17 3
1072.25 2
1072.32 0
1072.40 0
1072.47 0
1072.55 0
1072.62 0
1072.70 0
1072.77 0
1072.85 2
1072.92 6
1073.00 11
1073.07 16
1073.15 20
1073.22 22
1073.30 22
1073.37 20
1073.45 17
1073.52 14
1073.60 12
1073.67 10
1073.75 10
1073.82 10
1073.90 9
1073.97 8
1074.05 6
1074.12 3
1074.20 0
1074.28 0
1074.35 0
1074.43 0
1074.50 0
1074.58 0
1074.65 0
1074.73 1
1074.80 1
1074.88 2
1074.95 2
1075.03 2
1075.10 2
1075.18 2
1075.25 3
1075.33 5
1075.40 7
1075.48 11
1075.55 14
1075.63 18
1075.70 21
1075.78 23
1075.85 25
1075.93 25
1076.00 26
1076.08 26
1076.15 25
1076.23 25
1076.30 25
1076.38 25
1076.45 25
1076.53 24
1076.60 24
1076.68 24
1076.76 23
1076.83 23
1076.91 21
1076.98 20
1077.06 19
1077.13 18
1077.21 17
1077.28 17
1077.36 18
1077.43 19
1077.51 21
1077.58 23
1077.66 25
1077.73 27
1077.81 28
1077.88 27
1077.96 26
1078.03 23
1078.11 20
1078.18 18
1078.26 16
1078.33 17
1078.41 18
1078.49 21
1078.56 24
1078.64 28
1078.71 32
1078.79 35
1078.86 38
1078.94 41
1079.01 42
1079.09 43
1079.16 42
1079.24 41
1079.31 40
1079.39 38
1079.46 36
1079.54 33
1079.61 30
1079.69 27
1079.77 24
1079.84 21
1079.92 19
1079.99 18
1080.07 19
1080.14 22
1080.22 27
1080.29 32
1080.37 38
1080.44 42
1080.52 46
1080.59 49
1080.67 50
1080.74 51
1080.82 50
1080.90 50
1080.97 49
1081.05 49
1081.12 49
1081.20 50
1081.27 52
1081.35 56
1081.42 62
1081.50 68
1081.57 76
1081.65 83
1081.72 90
1081.80 96
1081.87 102
1081.95 106
1082.03 110
1082.10 112
1082.18 113
1082.25 112
1082.33 110
1082.40 108
1082.48 107
1082.55 105
1082.63 105
1082.70 106
1082.78 107
1082.85 107
1082.93 107
1083.01 105
1083.08 102
1083.16 99
1083.23 96
1083.31 95
1083.38 96
1083.46 99
1083.53 103
1083.61 107
1083.68 110
1083.76 111
1083.84 112
1083.91 111
1083.99 108
1084.06 105
1084.14 102
1084.21 99
1084.29 96
1084.36 92
1084.44 87
1084.51 83
1084.59 79
1084.67 77
1084.74 75
1084.82 75
1084.89 76
1084.97 76
1085.04 77
1085.12 76
1085.19 74
1085.27 72
1085.34 70
1085.42 68
1085.50 67
1085.57 67
1085.65 68
1085.72 69
1085.80 70
1085.87 72
1085.95 73
1086.02 75
1086.10 77
1086.18 79
1086.25 80
1086.33 82
1086.40 83
1086.48 83
1086.55 83
1086.63 82
1086.70 80
1086.78 77
1086.86 74
1086.93 70
1087.01 65
1087.08 61
1087.16 57
1087.23 54
1087.31 53
1087.38 53
1087.46 53
1087.54 55
1087.61 57
1087.69 60
1087.76 61
1087.84 62
1087.91 62
1087.99 61
1088.06 59
1088.14 59
1088.22 59
1088.29 61
1088.37 66
1088.44 72
1088.52 81
1088.59 90
1088.67 100
1088.74 110
1088.82 119
1088.90 127
1088.97 134
1089.05 139
1089.12 144
1089.20 148
1089.27 152
1089.35 155
1089.43 157
1089.50 159
1089.58 160
1089.65 160
1089.73 160
1089.80 161
1089.88 162
1089.96 164
1090.03 167
1090.11 172
1090.18 176
1090.26 181
1090.33 186
1090.41 190
1090.48 193
1090.56 196
1090.64 199
1090.71 203
1090.79 207
1090.86 211
1090.94 216
1091.01 221
1091.09 225
1091.17 228
1091.24 229
1091.32 229
1091.39 228
1091.47 225
1091.54 221
1091.62 217
1091.70 212
1091.77 208
1091.85 203
1091.92 198
1092.00 192
1092.07 186
1092.15 181
1092.23 177
1092.30 175
1092.38 176
1092.45 180
1092.53 186
1092.60 193
1092.68 200
1092.76 205
1092.83 206
1092.91 204
1092.98 197
1093.06 188
1093.14 176
1093.21 163
1093.29 149
1093.36 137
1093.44 127
1093.51 119
1093.59 112
1093.67 108
1093.74 104
1093.82 101
1093.89 99
1093.97 97
1094.04 96
1094.12 94
1094.20 93
1094.27 91
1094.35 88
1094.42 85
1094.50 82
1094.58 78
1094.65 75
1094.73 72
1094.80 69
1094.88 66
1094.95 62
1095.03 59
1095.11 55
1095.18 51
1095.26 48
1095.33 45
1095.41 45
1095.49 46
1095.56 48
1095.64 53
1095.71 58
1095.79 65
1095.86 72
1095.94 78
1096.02 85
1096.09 91
1096.17 96
1096.24 100
1096.32 104
1096.40 107
1096.47 110
1096.55 113
1096.62 116
1096.70 118
1096.78 119
1096.85 119
1096.93 116
1097.00 112
1097.08 106
1097.15 98
1097.23 91
1097.31 85
1097.38 79
1097.46 75
1097.53 71
1097.61 68
1097.69 65
1097.76 62
1097.84 59
1097.91 56
1097.99 54
1098.07 52
1098.14 51
1098.22 49
1098.29 47
1098.37 44
1098.45 41
1098.52 37
1098.60 34
1098.67 31
1098.75 29
1098.83 28
1098.90 26
1098.98 25
1099.05 23
1099.13 21
1099.21 17
1099.28 14
1099.36 10
1099.43 6
1099.51 3
1099.58 2
1099.66 2
1099.74 2
1099.81 3
1099.89 3
1099.96 3
1100.04 2
1100.12 0
1100.19 0
1100.27 0
1100.34 0
1100.42 0
1100.50 0
1100.57 0
1100.65 0
1100.73 1
1100.80 3
1100.88 4
1100.95 5
1101.03 6
1101.11 6
1101.18 7
1101.26 7
1101.33 7
1101.41 8
1101.49 8
1101.56 7
1101.64 4
1101.71 2
1101.79 0
1101.87 0
1101.94 0
1102.02 2
1102.09 7
1102.17 13
1102.25 20
1102.32 25
1102.40 28
1102.47 29
1102.55 29
1102.63 28
1102.70 27
1102.78 27
1102.86 28
1102.93 31
1103.01 35
1103.08 41
1103.16 46
1103.24 52
1103.31 57
1103.39 61
1103.46 64
1103.54 66
1103.62 68
1103.69 69
1103.77 71
1103.84 75
1103.92 81
1104.00 90
1104.07 101
1104.15 114
1104.23 129
1104.30 143
1104.38 156
1104.45 168
1104.53 177
1104.61 184
1104.68 190
1104.76 197
1104.83 204
1104.91 214
1104.99 226
1105.06 240
1105.14 254
1105.22 269
1105.29 282
1105.37 294
1105.44 305
1105.52 315
1105.60 325
1105.67 337
1105.75 350
1105.83 363
1105.90 376
1105.98 387
1106.05 396
1106.13 401
1106.21 403
1106.28 403
1106.36 403
1106.43 403
1106.51 406
1106.59 412
1106.66 421
1106.74 431
1106.82 444
1106.89 456
1106.97 468
1107.04 480
1107.12 491
1107.20 501
1107.27 509
1107.35 517
1107.43 524
1107.50 529
1107.58 532
1107.65 534
1107.73 533
1107.81 532
1107.88 530
1107.96 527
1108.04 524
1108.11 521
1108.19 518
1108.27 515
1108.34 512
1108.42 508
1108.49 504
1108.57 500
1108.65 495
1108.72 489
1108.80 482
1108.88 474
1108.95 464
1109.03 454
1109.10 442
1109.18 429
1109.26 417
1109.33 404
1109.41 391
1109.49 380
1109.56 369
1109.64 359
1109.72 350
1109.79 341
1109.87 333
1109.94 324
1110.02 316
1110.10 307
1110.17 298
1110.25 289
1110.33 280
1110.40 270
1110.48 260
1110.55 249
1110.63 238
1110.71 226
1110.78 213
1110.86 199
1110.94 186
1111.01 174
1111.09 163
1111.17 153
1111.24 146
1111.32 140
1111.40 136
1111.47 132
1111.55 129
1111.62 126
1111.70 122
1111.78 117
1111.85 110
1111.93 103
1112.01 94
1112.08 86
1112.16 77
1112.24 69
1112.31 63
1112.39 57
1112.47 52
1112.54 49
1112.62 46
1112.69 45
1112.77 44
1112.85 45
1112.92 47
1113.00 50
1113.08 53
1113.15 56
1113.23 57
1113.31 56
1113.38 52
1113.46 47
1113.54 41
1113.61 35
1113.69 30
1113.76 27
1113.84 26
1113.92 26
1113.99 27
1114.07 26
1114.15 24
1114.22 21
1114.30 17
1114.38 14
1114.45 12
1114.53 12
1114.61 14
1114.68 17
1114.76 21
1114.84 25
1114.91 28
1114.99 29
1115.07 30
1115.14 31
1115.22 33
1115.29 34
1115.37 37
1115.45 39
1115.52 41
1115.60 42
1115.68 41
1115.75 39
1115.83 37
1115.91 34
1115.98 32
1116.06 29
1116.14 26
1116.21 24
1116.29 21
1116.37 18
1116.44 15
1116.52 12
1116.60 11
1116.67 11
1116.75 13
1116.83 15
1116.90 17
1116.98 20
1117.06 23
1117.13 26
1117.21 28
1117.29 31
1117.36 34
1117.44 38
1117.52 42
1117.59 46
1117.67 50
1117.75 53
1117.82 55
1117.90 56
1117.98 56
1118.05 57
1118.13 58
1118.21 62
1118.28 68
1118.36 76
1118.44 87
1118.51 98
1118.59 111
1118.66 123
1118.74 134
1118.82 144
1118.89 153
1118.97 160
1119.05 166
1119.12 170
1119.20 174
1119.28 177
1119.35 178
1119.43 179
1119.51 178
1119.58 177
1119.66 175
1119.74 174
1119.81 174
1119.89 175
1119.97 179
1120.05 184
1120.12 190
1120.20 197
1120.28 204
1120.35 211
1120.43 220
1120.51 230
1120.58 242
1120.66 254
1120.74 267
1120.81 278
1120.89 287
1120.97 294
1121.04 299
1121.12 303
1121.20 305
1121.27 306
1121.35 308
1121.43 308
1121.50 308
1121.58 306
1121.66 304
1121.73 300
1121.81 295
1121.89 291
1121.96 288
1122.04 286
1122.12 286
1122.19 286
1122.27 286
1122.35 285
1122.42 283
1122.50 278
1122.58 272
1122.65 265
1122.73 259
1122.81 253
1122.88 249
1122.96 245
1123.04 243
1123.11 240
1123.19 238
1123.27 235
1123.35 231
1123.42 228
1123.50 223
1123.58 218
1123.65 212
1123.73 205
1123.81 198
1123.88 191
1123.96 184
1124.04 176
1124.11 169
1124.19 162
1124.27 156
1124.34 149
1124.42 143
1124.50 137
1124.57 132
1124.65 126
1124.73 121
1124.81 115
1124.88 108
1124.96 100
1125.04 93
1125.11 85
1125.19 78
1125.27 72
1125.34 67
1125.42 62
1125.50 57
1125.57 52
1125.65 47
1125.73 41
1125.80 34
1125.88 28
1125.96 21
1126.04 16
1126.11 11
1126.19 8
1126.27 7
1126.34 7
1126.42 7
1126.50 8
1126.57 8
1126.65 7
1126.73 4
1126.80 0
1126.88 0
1126.96 0
1127.04 0
1127.11 0
1127.19 3
1127.27 7
1127.34 11
1127.42 12
1127.50 10
1127.57 5
1127.65 0
1127.73 0
1127.80 0
1127.88 0
1127.96 0
1128.04 0
1128.11 1
1128.19 5
1128.27 8
1128.34 9
1128.42 9
1128.50 7
1128.57 5
1128.65 2
1128.73 0
1128.81 0
1128.88 0
1128.96 0
1129.04 0
1129.11 0
1129.19 0
1129.27 0
1129.34 0
1129.42 2
1129.50 5
1129.58 7
1129.65 9
1129.73 10
1129.81 12
1129.88 13
1129.96 14
1130.04 15
1130.11 17
1130.19 18
1130.27 18
1130.35 20
1130.42 21
1130.50 22
1130.58 24
1130.65 25
1130.73 25
1130.81 24
1130.89 22
1130.96 21
1131.04 20
1131.12 19
1131.19 19
1131.27 19
1131.35 19
1131.42 21
1131.50 23
1131.58 27
1131.66 32
1131.73 40
1131.81 48
1131.89 57
1131.96 66
1132.04 73
1132.12 78
1132.20 82
1132.27 86
1132.35 92
1132.43 100
1132.50 113
1132.58 130
1132.66 151
1132.74 175
1132.81 200
1132.89 224
1132.97 246
1133.04 265
1133.12 280
1133.20 293
1133.28 303
1133.35 315
1133.43 327
1133.51 341
1133.58 357
1133.66 375
1133.74 392
1133.82 409
1133.89 424
1133.97 437
1134.05 448
1134.12 457
1134.20 467
1134.28 476
1134.36 485
1134.43 495
1134.51 506
1134.59 519
1134.66 533
1134.74 550
1134.82 569
1134.90 587
1134.97 604
1135.05 618
1135.13 628
1135.21 634
1135.28 636
1135.36 637
1135.44 637
1135.51 638
1135.59 640
1135.67 644
1135.75 650
1135.82 657
1135.90 666
1135.98 677
1136.05 687
1136.13 698
1136.21 707
1136.29 714
1136.36 718
1136.44 717
1136.52 712
1136.60 704
1136.67 693
1136.75 681
1136.83 668
1136.90 654
1136.98 639
1137.06 624
1137.14 607
1137.21 590
1137.29 571
1137.37 552
1137.45 532
1137.52 512
1137.60 493
1137.68 474
1137.75 457
1137.83 443
1137.91 431
1137.99 422
1138.06 413
1138.14 405
1138.22 395
1138.30 384
1138.37 369
1138.45 354
1138.53 337
1138.60 322
1138.68 309
1138.76 300
1138.84 293
1138.91 288
1138.99 285
1139.07 282
1139.15 277
1139.22 269
1139.30 257
1139.38 242
1139.46 224
1139.53 204
1139.61 184
1139.69 164
1139.77 147
1139.84 132
1139.92 121
1140.00 112
1140.07 105
1140.15 100
1140.23 96
1140.31 93
1140.38 90
1140.46 90
1140.54 90
1140.62 92
1140.69 94
1140.77 97
1140.85 99
1140.93 101
1141.00 103
1141.08 105
1141.16 107
1141.24 108
1141.31 110
1141.39 110
1141.47 109
1141.55 106
1141.62 102
1141.70 97
1141.78 93
1141.86 88
1141.93 83
1142.01 78
1142.09 71
1142.16 63
1142.24 53
1142.32 42
1142.40 31
1142.47 20
1142.55 11
1142.63 5
1142.71 4
1142.78 6
1142.86 10
1142.94 16
1143.02 23
1143.09 28
1143.17 33
1143.25 36
1143.33 37
1143.40 39
1143.48 39
1143.56 40
1143.64 41
1143.71 42
1143.79 43
1143.87 45
1143.95 47
1144.02 50
1144.10 52
1144.18 54
1144.26 56
1144.33 58
1144.41 61
1144.49 66
1144.57 73
1144.64 84
1144.72 96
1144.80 109
1144.88 121
1144.95 131
1145.03 138
1145.11 142
1145.19 144
1145.26 147
1145.34 150
1145.42 154
1145.50 159
1145.58 165
1145.65 171
1145.73 175
1145.81 178
1145.89 180
1145.96 181
1146.04 182
1146.12 183
1146.20 183
1146.27 183
1146.35 182
1146.43 178
1146.51 173
1146.58 166
1146.66 159
1146.74 152
1146.82 147
1146.89 145
1146.97 147
1147.05 152
1147.13 159
1147.20 166
1147.28 173
1147.36 179
1147.44 182
1147.52 182
1147.59 181
1147.67 180
1147.75 180
1147.83 182
1147.90 187
1147.98 195
1148.06 206
1148.14 219
1148.21 234
1148.29 250
1148.37 267
1148.45 284
1148.52 302
1148.60 320
1148.68 338
1148.76 356
1148.84 373
1148.91 390
1148.99 405
1149.07 418
1149.15 428
1149.22 436
1149.30 441
1149.38 444
1149.46 447
1149.53 450
1149.61 454
1149.69 461
1149.77 471
1149.85 485
1149.92 503
1150.00 524
1150.08 550
1150.16 579
1150.23 611
1150.31 645
1150.39 681
1150.47 717
1150.54 754
1150.62 790
1150.70 827
1150.78 865
1150.86 904
1150.93 945
1151.01 987
1151.09 1030
1151.17 1072
1151.24 1111
1151.32 1148
1151.40 1179
1151.48 1207
1151.56 1230
1151.63 1249
1151.71 1265
1151.79 1279
1151.87 1291
1151.94 1301
1152.02 1309
1152.10 1317
1152.18 1324
1152.26 1332
1152.33 1340
1152.41 1348
1152.49 1355
1152.57 1362
1152.64 1366
1152.72 1367
1152.80 1366
1152.88 1362
1152.96 1357
1153.03 1353
1153.11 1348
1153.19 1343
1153.27 1337
1153.34 1329
1153.42 1318
1153.50 1302
1153.58 1284
1153.66 1263
1153.73 1242
1153.81 1223
1153.89 1206
1153.97 1191
1154.05 1179
1154.12 1168
1154.20 1155
1154.28 1139
1154.36 1118
1154.43 1094
1154.51 1067
1154.59 1037
1154.67 1007
1154.75 978
1154.82 952
1154.90 927
1154.98 904
1155.06 882
1155.14 862
1155.21 841
1155.29 819
1155.37 797
1155.45 774
1155.52 753
1155.60 732
1155.68 713
1155.76 697
1155.84 683
1155.91 671
1155.99 661
1156.07 651
1156.15 640
1156.23 630
1156.30 618
1156.38 604
1156.46 590
1156.54 574
1156.62 558
1156.69 542
1156.77 525
1156.85 508
1156.93 492
1157.01 476
1157.08 462
1157.16 448
1157.24 435
1157.32 424
1157.40 412
1157.47 401
1157.55 389
1157.63 377
1157.71 365
1157.79 353
1157.86 342
1157.94 333
1158.02 326
1158.10 320
1158.18 317
1158.25 315
1158.33 314
1158.41 314
1158.49 316
1158.57 317
1158.64 319
1158.72 321
1158.80 323
1158.88 324
1158.96 324
1159.03 321
1159.11 316
1159.19 309
1159.27 299
1159.35 288
1159.42 277
1159.50 266
1159.58 257
1159.66 250
1159.74 245
1159.81 242
1159.89 238
1159.97 235
1160.05 232
1160.13 228
1160.20 223
1160.28 218
1160.36 212
1160.44 205
1160.52 196
1160.59 185
1160.67 174
1160.75 163
1160.83 154
1160.91 147
1160.98 142
1161.06 139
1161.14 138
1161.22 137
1161.30 135
1161.37 132
1161.45 128
1161.53 122
1161.61 116
1161.69 109
1161.77 103
1161.84 97
1161.92 92
1162.00 87
1162.08 80
1162.16 73
1162.23 65
1162.31 56
1162.39 48
1162.47 41
1162.55 37
1162.62 36
1162.70 39
1162.78 45
1162.86 51
1162.94 58
1163.02 63
1163.09 68
1163.17 71
1163.25 74
1163.33 77
1163.41 81
1163.48 84
1163.56 87
1163.64 88
1163.72 86
1163.80 81
1163.88 74
1163.95 67
1164.03 60
1164.11 54
1164.19 52
1164.27 52
1164.34 54
1164.42 57
1164.50 60
1164.58 62
1164.66 63
1164.74 61
1164.81 57
1164.89 51
1164.97 45
1165.05 38
1165.13 30
1165.20 23
1165.28 16
1165.36 9
1165.44 2
1165.52 0
1165.60 0
1165.67 0
1165.75 0
1165.83 0
1165.91 0
1165.99 0
1166.07 0
1166.14 5
1166.22 12
1166.30 20
1166.38 26
1166.46 31
1166.54 36
1166.61 40
1166.69 43
1166.77 46
1166.85 50
1166.93 54
1167.00 59
1167.08 65
1167.16 69
1167.24 73
1167.32 75
1167.40 74
1167.47 69
1167.55 62
1167.63 53
1167.71 42
1167.79 30
1167.87 18
1167.94 8
1168.02 0
1168.10 0
1168.18 0
1168.26 0
1168.34 0
1168.41 0
1168.49 0
1168.57 0
1168.65 1
1168.73 2
1168.81 4
1168.88 6
1168.96 9
1169.04 13
1169.12 18
1169.20 22
1169.28 25
1169.35 25
1169.43 22
1169.51 18
1169.59 11
1169.67 4
1169.75 0
1169.82 0
1169.90 0
1169.98 0
1170.06 0
1170.14 0
1170.22 0
1170.30 0
1170.37 3
1170.45 6
1170.53 10
1170.61 14
1170.69 18
1170.77 23
1170.84 29
1170.92 36
1171.00 44
1171.08 54
1171.16 64
1171.24 73
1171.31 82
1171.39 89
1171.47 94
1171.55 98
1171.63 100
1171.71 101
1171.79 103
1171.86 105
1171.94 107
1172.02 110
1172.10 114
1172.18 119
1172.26 124
1172.33 130
1172.41 137
1172.49 144
1172.57 151
1172.65 158
1172.73 164
1172.81 168
1172.88 171
1172.96 171
1173.04 170
1173.12 167
1173.20 163
1173.28 159
1173.35 156
1173.43 153
1173.51 151
1173.59 149
1173.67 148
1173.75 148
1173.83 148
1173.90 148
1173.98 149
1174.06 149
1174.14 148
1174.22 145
1174.30 141
1174.38 137
1174.45 132
1174.53 128
1174.61 126
1174.69 125
1174.77 127
1174.85 130
1174.93 134
1175.00 138
1175.08 141
1175.16 142
1175.24 142
1175.32 140
1175.40 135
1175.48 130
1175.55 123
1175.63 118
1175.71 114
1175.79 114
1175.87 118
1175.95 126
1176.03 137
1176.10 150
1176.18 164
1176.26 176
1176.34 185
1176.42 189
1176.50 189
1176.58 185
1176.65 177
1176.73 167
1176.81 157
1176.89 146
1176.97 137
1177.05 129
1177.13 122
1177.20 117
1177.28 113
1177.36 110
1177.44 107
1177.52 104
1177.60 101
1177.68 98
1177.75 94
1177.83 89
1177.91 83
1177.99 76
1178.07 67
1178.15 58
1178.23 50
1178.31 43
1178.38 38
1178.46 35
1178.54 35
1178.62 35
1178.70 36
1178.78 36
1178.86 35
1178.93 34
1179.01 33
1179.09 32
1179.17 33
1179.25 34
1179.33 37
1179.41 39
1179.49 40
1179.56 40
1179.64 38
1179.72 36
1179.80 32
1179.88 28
1179.96 25
1180.04 22
1180.12 20
1180.19 17
1180.27 14
1180.35 10
1180.43 7
1180.51 4
1180.59 2
1180.67 1
1180.75 1
1180.82 1
1180.90 2
1180.98 1
1181.06 0
1181.14 0
1181.22 0
1181.30 0
1181.38 0
1181.45 0
1181.53 2
1181.61 6
1181.69 10
1181.77 13
1181.85 15
1181.93 16
1182.01 17
1182.08 18
1182.16 19
1182.24 20
1182.32 20
1182.40 18
1182.48 17
1182.56 15
1182.64 15
1182.71 16
1182.79 21
1182.87 27
1182.95 35
1183.03 43
1183.11 51
1183.19 57
1183.27 63
1183.35 69
1183.42 75
1183.50 80
1183.58 85
1183.66 88
1183.74 89
1183.82 88
1183.90 85
1183.98 81
1184.05 77
1184.13 72
1184.21 67
1184.29 62
1184.37 58
1184.45 55
1184.53 52
1184.61 52
1184.69 53
1184.76 56
1184.84 59
1184.92 62
1185.00 64
1185.08 64
1185.16 62
1185.24 59
1185.32 55
1185.40 53
1185.47 52
1185.55 53
1185.63 56
1185.71 62
1185.79 70
1185.87 78
1185.95 87
1186.03 95
1186.11 103
1186.18 109
1186.26 114
1186.34 118
1186.42 122
1186.50 126
1186.58 130
1186.66 132
1186.74 132
1186.82 131
1186.90 127
1186.97 123
1187.05 119
1187.13 116
1187.21 116
1187.29 119
1187.37 123
1187.45 130
1187.53 137
1187.61 144
1187.69 150
1187.76 156
1187.84 161
1187.92 164
1188.00 168
1188.08 170
1188.16 174
1188.24 178
1188.32 184
1188.40 192
1188.47 201
1188.55 211
1188.63 222
1188.71 231
1188.79 240
1188.87 249
1188.95 260
1189.03 273
1189.11 289
1189.19 308
1189.27 330
1189.34 353
1189.42 375
1189.50 395
1189.58 412
1189.66 424
1189.74 434
1189.82 442
1189.90 450
1189.98 458
1190.06 466
1190.13 474
1190.21 482
1190.29 488
1190.37 491
1190.45 492
1190.53 490
1190.61 487
1190.69 485
1190.77 483
1190.85 484
1190.93 488
1191.00 494
1191.08 501
1191.16 507
1191.24 510
1191.32 509
1191.40 504
1191.48 496
1191.56 487
1191.64 482
1191.72 483
1191.80 491
1191.87 504
1191.95 522
1192.03 540
1192.11 557
1192.19 568
1192.27 572
1192.35 570
1192.43 562
1192.51 550
1192.59 535
1192.67 517
1192.75 498
1192.82 478
1192.90 456
1192.98 435
1193.06 414
1193.14 395
1193.22 379
1193.30 365
1193.38 354
1193.46 344
1193.54 337
1193.62 331
1193.69 327
1193.77 325
1193.85 324
1193.93 324
1194.01 325
1194.09 325
1194.17 324
1194.25 322
1194.33 318
1194.41 313
1194.49 307
1194.57 300
1194.65 291
1194.72 280
1194.80 268
1194.88 255
1194.96 242
1195.04 229
1195.12 218
1195.20 208
1195.28 200
1195.36 194
1195.44 189
1195.52 185
1195.60 181
1195.68 177
1195.75 173
1195.83 169
1195.91 164
1195.99 159
1196.07 154
1196.15 147
1196.23 140
1196.31 133
1196.39 128
1196.47 123
1196.55 120
1196.63 117
1196.71 112
1196.78 106
1196.86 99
1196.94 88
1197.02 77
1197.10 66
1197.18 57
1197.26 50
1197.34 47
1197.42 48
1197.50 53
1197.58 60
1197.66 70
1197.74 79
1197.82 86
1197.90 90
1197.97 89
1198.05 85
1198.13 77
1198.21 66
1198.29 56
1198.37 46
1198.45 37
1198.53 29
1198.61 22
1198.69 14
1198.77 6
1198.85 0
1198.93 0
1199.01 0
1199.09 0
1199.16 0
1199.24 0
1199.32 0
1199.40 0
1199.48 5
1199.56 13
1199.64 19
1199.72 24
1199.80 26
1199.88 26
1199.96 25
1200.04 24
1200.12 22
1200.20 20
1200.28 18
1200.36 16
1200.43 15
1200.51 15
1200.59 16
1200.67 18
1200.75 20
1200.83 23
1200.91 23
1200.99 22
1201.07 17
1201.15 9
1201.23 1
1201.31 0
1201.39 0
1201.47 0
1201.55 0
1201.63 0
1201.71 5
1201.78 19
1201.86 35
1201.94 49
1202.02 62
1202.10 71
1202.18 74
1202.26 73
1202.34 66
1202.42 57
1202.50 45
1202.58 35
1202.66 27
1202.74 22
1202.82 23
1202.90 26
1202.98 32
1203.06 39
1203.14 44
1203.22 48
1203.29 48
1203.37 46
1203.45 40
1203.53 32
1203.61 22
1203.69 11
1203.77 2
1203.85 0
1203.93 0
1204.01 0
1204.09 0
1204.17 1
1204.25 6
1204.33 9
1204.41 9
1204.49 7
1204.57 4
1204.65 0
1204.73 0
1204.81 0
1204.89 0
1204.96 0
1205.04 4
1205.12 10
1205.20 17
1205.28 23
1205.36 27
1205.44 31
1205.52 33
1205.60 33
1205.68 32
1205.76 29
1205.84 26
1205.92 23
1206.00 20
1206.08 18
1206.16 16
1206.24 16
1206.32 18
1206.40 21
1206.48 25
1206.56 28
1206.64 31
1206.72 33
1206.79 32
1206.87 30
1206.95 26
1207.03 21
1207.11 17
1207.19 14
1207.27 12
1207.35 12
1207.43 12
1207.51 12
1207.59 12
1207.67 10
1207.75 6
1207.83 1
1207.91 0
1207.99 0
1208.07 0
1208.15 0
1208.23 0
1208.31 0
1208.39 0
1208.47 0
1208.55 4
1208.63 9
1208.71 12
1208.79 15
1208.87 17
1208.95 20
1209.03 24
1209.10 30
1209.18 37
1209.26 46
1209.34 55
1209.42 62
1209.50 68
1209.58 71
1209.66 72
1209.74 72
1209.82 71
1209.90 68
1209.98 65
1210.06 61
1210.14 56
1210.22 49
1210.30 43
1210.38 38
1210.46 35
1210.54 35
1210.62 37
1210.70 43
1210.78 52
1210.86 61
1210.94 71
1211.02 81
1211.10 89
1211.18 95
1211.26 99
1211.34 102
1211.42 104
1211.50 105
1211.58 106
1211.66 107
1211.74 110
1211.82 114
1211.90 120
1211.98 128
1212.06 137
1212.13 146
1212.21 153
1212.29 158
1212.37 159
1212.45 156
1212.53 153
1212.61 151
1212.69 151
1212.77 155
1212.85 162
1212.93 170
1213.01 179
1213.09 186
1213.17 190
1213.25 192
1213.33 194
1213.41 195
1213.49 199
1213.57 204
1213.65 212
1213.73 221
1213.81 231
1213.89 241
1213.97 248
1214.05 252
1214.13 253
1214.21 250
1214.29 245
1214.37 238
1214.45 233
1214.53 231
1214.61 232
1214.69 236
1214.77 243
1214.85 249
1214.93 252
1215.01 251
1215.09 246
1215.17 236
1215.25 224
1215.33 210
1215.41 197
1215.49 185
1215.57 175
1215.65 167
1215.73 159
1215.81 151
1215.89 143
1215.97 134
1216.05 125
1216.13 115
1216.21 106
1216.29 97
1216.37 91
1216.45 86
1216.53 83
1216.61 83
1216.69 84
1216.77 86
1216.85 88
1216.93 90
1217.01 89
1217.09 86
1217.17 80
1217.25 72
1217.33 62
1217.41 53
1217.49 44
1217.57 38
1217.65 35
1217.73 34
1217.81 35
1217.89 35
1217.97 34
1218.05 30
1218.13 25
1218.21 18
1218.29 12
1218.37 6
1218.45 3
1218.53 1
1218.61 1
1218.69 1
1218.77 3
1218.85 4
1218.93 6
1219.01 9
1219.09 13
1219.17 19
1219.25 25
1219.33 32
1219.41 39
1219.49 44
1219.57 48
1219.65 50
1219.73 51
1219.81 51
1219.89 51
1219.97 52
1220.05 53
1220.13 54
1220.21 56
1220.29 57
1220.37 57
1220.45 56
1220.53 53
1220.61 49
1220.69 42
1220.77 34
1220.85 25
1220.93 16
1221.01 7
1221.09 0
1221.17 0
1221.25 0
1221.33 0
1221.41 3
1221.49 6
1221.57 7
1221.65 5
1221.73 1
1221.81 0
1221.89 0
1221.97 0
1222.05 0
1222.13 1
1222.21 10
1222.29 20
1222.37 29
1222.45 36
1222.53 40
1222.61 40
1222.69 39
1222.77 36
1222.85 34
1222.93 32
1223.01 31
1223.09 30
1223.17 29
1223.25 28
1223.33 27
1223.41 25
1223.49 23
1223.57 23
1223.65 23
1223.73 25
1223.81 27
1223.89 29
1223.97 30
1224.05 31
1224.13 31
1224.21 31
1224.29 33
1224.37 37
1224.45 43
1224.53 51
1224.61 59
1224.69 67
1224.77 73
1224.85 75
1224.93 76
1225.01 74
1225.09 72
1225.17 70
1225.26 70
1225.34 72
1225.42 75
1225.50 79
1225.58 82
1225.66 85
1225.74 86
1225.82 86
1225.90 87
1225.98 89
1226.06 95
1226.14 105
1226.22 118
1226.30 133
1226.38 148
1226.46 161
1226.54 170
1226.62 174
1226.70 173
1226.78 168
1226.86 162
1226.94 156
1227.02 151
1227.10 151
1227.18 154
1227.26 163
1227.34 176
1227.42 192
1227.50 209
1227.58 225
1227.66 238
1227.74 246
1227.82 249
1227.90 248
1227.98 245
1228.06 241
1228.14 240
1228.22 241
1228.31 245
1228.39 252
1228.47 261
1228.55 270
1228.63 279
1228.71 287
1228.79 292
1228.87 295
1228.95 296
1229.03 294
1229.11 289
1229.19 282
1229.27 274
1229.35 265
1229.43 257
1229.51 252
1229.59 249
1229.67 252
1229.75 259
1229.83 269
1229.91 282
1229.99 296
1230.07 309
1230.15 319
1230.23 326
1230.31 330
1230.39 329
1230.47 326
1230.56 320
1230.64 311
1230.72 299
1230.80 286
1230.88 271
1230.96 255
1231.04 241
1231.12 229
1231.20 219
1231.28 213
1231.36 209
1231.44 206
1231.52 203
1231.60 198
1231.68 191
1231.76 181
1231.84 169
1231.92 157
1232.00 145
1232.08 134
1232.16 126
1232.24 122
1232.32 123
1232.40 127
1232.49 136
1232.57 147
1232.65 159
1232.73 169
1232.81 176
1232.89 179
1232.97 177
1233.05 171
1233.13 163
1233.21 153
1233.29 144
1233.37 135
1233.45 127
1233.53 119
1233.61 111
1233.69 103
1233.77 96
1233.85 89
1233.93 83
1234.01 79
1234.09 77
1234.18 76
1234.26 76
1234.34 75
1234.42 74
1234.50 73
1234.58 74
1234.66 75
1234.74 79
1234.82 85
1234.90 91
1234.98 96
1235.06 98
1235.14 98
1235.22 94
1235.30 87
1235.38 78
1235.46 70
1235.54 62
1235.63 55
1235.71 49
1235.79 44
1235.87 39
1235.95 35
1236.03 32
1236.11 30
1236.19 29
1236.27 27
1236.35 25
1236.43 21
1236.51 15
1236.59 10
1236.67 6
1236.75 4
1236.83 7
1236.91 12
1236.99 18
1237.08 25
1237.16 31
1237.24 35
1237.32 36
1237.40 37
1237.48 38
1237.56 41
1237.64 45
1237.72 50
1237.80 56
1237.88 62
1237.96 67
1238.04 72
1238.12 76
1238.20 79
1238.28 79
1238.37 78
1238.45 75
1238.53 69
1238.61 62
1238.69 54
1238.77 46
1238.85 38
1238.93 29
1239.01 21
1239.09 14
1239.17 8
1239.25 3
1239.33 2
1239.41 4
1239.49 10
1239.58 19
1239.66 32
1239.74 48
1239.82 63
1239.90 78
1239.98 91
1240.06 101
1240.14 110
1240.22 117
1240.30 122
1240.38 126
1240.46 129
1240.54 129
1240.62 126
1240.71 119
1240.79 107
1240.87 91
1240.95 73
1241.03 53
1241.11 33
1241.19 15
1241.27 1
1241.35 0
1241.43 0
1241.51 0
1241.59 0
1241.67 0
1241.75 5
1241.84 10
1241.92 13
1242.00 14
1242.08 13
1242.16 9
1242.24 5
1242.32 0
1242.40 0
1242.48 0
1242.56 0
1242.64 0
1242.72 0
1242.80 0
1242.89 0
1242.97 3
1243.05 12
1243.13 21
1243.21 29
1243.29 36
1243.37 40
1243.45 41
1243.53 42
1243.61 42
1243.69 42
1243.77 42
1243.86 41
1243.94 39
1244.02 37
1244.10 33
1244.18 30
1244.26 27
1244.34 26
1244.42 26
1244.50 28
1244.58 31
1244.66 32
1244.74 32
1244.83 31
1244.91 29
1244.99 28
1245.07 29
1245.15 33
1245.23 38
1245.31 46
1245.39 55
1245.47 64
1245.55 72
1245.63 78
1245.72 83
1245.80 86
1245.88 86
1245.96 84
1246.04 79
1246.12 71
1246.20 61
1246.28 49
1246.36 34
1246.44 18
1246.52 3
1246.60 0
1246.69 0
1246.77 0
1246.85 0
1246.93 0
1247.01 0
1247.09 0
1247.17 0
1247.25 8
1247.33 20
1247.41 33
1247.50 44
1247.58 55
1247.66 63
1247.74 69
1247.82 72
1247.90 71
1247.98 67
1248.06 62
1248.14 58
1248.22 55
1248.30 55
1248.39 58
1248.47 62
1248.55 66
1248.63 69
1248.71 71
1248.79 72
1248.87 72
1248.95 74
1249.03 78
1249.11 85
1249.20 94
1249.28 104
1249.36 115
1249.44 124
1249.52 131
1249.60 136
1249.68 141
1249.76 147
1249.84 153
1249.92 161
1250.01 169
1250.09 177
1250.17 183
1250.25 187
1250.33 187
1250.41 185
1250.49 183
1250.57 181
1250.65 181
1250.73 184
1250.82 191
1250.90 200
1250.98 210
1251.06 219
1251.14 227
1251.22 235
1251.30 243
1251.38 252
1251.46 261
1251.55 272
1251.63 284
1251.71 296
1251.79 305
1251.87 312
1251.95 317
1252.03 321
1252.11 325
1252.19 331
1252.28 337
1252.36 343
1252.44 346
1252.52 345
1252.60 337
1252.68 323
1252.76 306
1252.84 287
1252.92 269
1253.01 255
1253.09 246
1253.17 241
1253.25 241
1253.33 244
1253.41 250
1253.49 257
1253.57 266
1253.65 276
1253.74 286
1253.82 294
1253.90 300
1253.98 304
1254.06 304
1254.14 303
1254.22 299
1254.30 293
1254.38 286
1254.47 278
1254.55 268
1254.63 256
1254.71 244
1254.79 230
1254.87 217
1254.95 204
1255.03 194
1255.12 186
1255.20 180
1255.28 176
1255.36 174
1255.44 172
1255.52 170
1255.60 168
1255.68 164
1255.76 158
1255.85 151
1255.93 141
1256.01 129
1256.09 118
1256.17 106
1256.25 96
1256.33 88
1256.41 83
1256.50 79
1256.58 77
1256.66 75
1256.74 74
1256.82 73
1256.90 73
1256.98 73
1257.06 74
1257.15 77
1257.23 80
1257.31 85
1257.39 90
1257.47 95
1257.55 98
1257.63 100
1257.71 100
1257.80 98
1257.88 94
1257.96 92
1258.04 91
1258.12 93
1258.20 99
1258.28 107
1258.36 118
1258.45 131
1258.53 142
1258.61 151
1258.69 156
1258.77 156
1258.85 151
1258.93 144
1259.02 135
1259.10 126
1259.18 118
1259.26 111
1259.34 105
1259.42 98
1259.50 89
1259.58 78
1259.67 64
1259.75 49
1259.83 33
1259.91 18
1259.99 6
1260.07 0
1260.15 0
1260.24 0
1260.32 0
1260.40 0
1260.48 0
1260.56 0
1260.64 0
1260.72 5
1260.80 10
1260.89 13
1260.97 15
1261.05 16
1261.13 14
1261.21 12
1261.29 10
1261.37 8
1261.46 8
1261.54 9
1261.62 12
1261.70 14
1261.78 16
1261.86 16
1261.94 14
1262.03 11
1262.11 7
1262.19 3
1262.27 2
1262.35 1
1262.43 2
1262.51 3
1262.60 5
1262.68 5
1262.76 5
1262.84 6
1262.92 9
1263.00 14
1263.08 23
1263.17 34
1263.25 46
1263.33 56
1263.41 64
1263.49 67
1263.57 65
1263.65 59
1263.74 51
1263.82 40
1263.90 29
1263.98 20
1264.06 12
1264.14 5
1264.22 0
1264.31 0
1264.39 0
1264.47 0
1264.55 0
1264.63 0
1264.71 0
1264.80 0
1264.88 0
1264.96 2
1265.04 9
1265.12 15
1265.20 22
1265.28 30
1265.37 40
1265.45 54
1265.53 74
1265.61 98
1265.69 127
1265.77 157
1265.86 187
1265.94 213
1266.02 233
1266.10 246
1266.18 252
1266.26 254
1266.34 254
1266.43 253
1266.51 254
1266.59 259
1266.67 269
1266.75 283
1266.83 299
1266.92 317
1267.00 333
1267.08 345
1267.16 354
1267.24 357
1267.32 357
1267.40 356
1267.49 356
1267.57 360
1267.65 369
1267.73 383
1267.81 401
1267.89 420
1267.98 438
1268.06 452
1268.14 461
1268.22 465
1268.30 464
1268.38 460
1268.47 455
1268.55 451
1268.63 449
1268.71 450
1268.79 455
1268.87 462
1268.96 473
1269.04 485
1269.12 498
1269.20 511
1269.28 522
1269.36 532
1269.45 538
1269.53 541
1269.61 541
1269.69 538
1269.77 530
1269.85 520
1269.94 506
1270.02 490
1270.10 471
1270.18 450
1270.26 428
1270.34 404
1270.43 382
1270.51 360
1270.59 341
1270.67 325
1270.75 313
1270.83 304
1270.92 297
1271.00 290
1271.08 281
1271.16 270
1271.24 255
1271.32 238
1271.41 221
1271.49 206
1271.57 195
1271.65 189
1271.73 189
1271.81 194
1271.90 202
1271.98 211
1272.06 219
1272.14 225
1272.22 229
1272.30 230
1272.39 230
1272.47 228
1272.55 226
1272.63 224
1272.71 222
1272.80 220
1272.88 218
1272.96 216
1273.04 213
1273.12 210
1273.20 207
1273.29 203
1273.37 199
1273.45 195
1273.53 189
1273.61 182
1273.69 174
1273.78 166
1273.86 157
1273.94 151
1274.02 147
1274.10 147
1274.19 150
1274.27 157
1274.35 165
1274.43 175
1274.51 184
1274.59 191
1274.68 196
1274.76 200
1274.84 202
1274.92 203
1275.00 204
1275.09 205
1275.17 206
1275.25 207
1275.33 209
1275.41 212
1275.49 216
1275.58 220
1275.66 225
1275.74 229
1275.82 233
1275.90 234
1275.99 232
1276.07 227
1276.15 219
1276.23 209
1276.31 196
1276.40 183
1276.48 171
1276.56 160
1276.64 151
1276.72 144
1276.80 139
1276.89 134
1276.97 131
1277.05 127
1277.13 123
1277.21 117
1277.30 111
1277.38 104
1277.46 97
1277.54 89
1277.62 83
1277.71 77
1277.79 72
1277.87 69
1277.95 66
1278.03 64
1278.12 60
1278.20 55
1278.28 48
1278.36 39
1278.44 28
1278.52 16
1278.61 5
1278.69 0
1278.77 0
1278.85 0
1278.93 0
1279.02 0
1279.10 0
1279.18 0
1279.26 1
1279.34 7
1279.43 12
1279.51 15
1279.59 16
1279.67 16
1279.75 16
1279.84 18
1279.92 23
1280.00 30
1280.08 38
1280.16 46
1280.25 54
1280.33 60
1280.41 64
1280.49 67
1280.57 70
1280.66 73
1280.74 77
1280.82 79
1280.90 80
1280.98 76
1281.07 68
1281.15 57
1281.23 44
1281.31 30
1281.39 18
1281.48 8
1281.56 2
1281.64 0
1281.72 0
1281.80 0
1281.89 4
1281.97 12
1282.05 22
1282.13 35
1282.21 48
1282.30 62
1282.38 75
1282.46 87
1282.54 100
1282.63 113
1282.71 127
1282.79 140
1282.87 153
1282.95 165
1283.04 175
1283.12 185
1283.20 192
1283.28 198
1283.36 202
1283.45 206
1283.53 208
1283.61 209
1283.69 210
1283.77 211
1283.86 212
1283.94 215
1284.02 219
1284.10 224
1284.19 229
1284.27 231
1284.35 229
1284.43 224
1284.51 215
1284.60 206
1284.68 197
1284.76 191
1284.84 189
1284.92 191
1285.01 196
1285.09 201
1285.17 206
1285.25 208
1285.34 210
1285.42 211
1285.50 214
1285.58 222
1285.66 233
1285.75 248
1285.83 264
1285.91 280
1285.99 292
1286.07 301
1286.16 305
1286.24 306
1286.32 304
1286.40 303
1286.49 302
1286.57 303
1286.65 307
1286.73 311
1286.81 317
1286.90 322
1286.98 327
1287.06 331
1287.14 335
1287.23 338
1287.31 342
1287.39 347
1287.47 353
1287.55 361
1287.64 369
1287.72 378
1287.80 385
1287.88 389
1287.97 389
1288.05 383
1288.13 372
1288.21 357
1288.29 343
1288.38 330
1288.46 322
1288.54 319
1288.62 322
1288.71 330
1288.79 340
1288.87 350
1288.95 359
1289.03 365
1289.12 368
1289.20 369
1289.28 368
1289.36 364
1289.45 359
1289.53 351
1289.61 343
1289.69 336
1289.78 331
1289.86 328
1289.94 328
1290.02 331
1290.10 336
1290.19 341
1290.27 345
1290.35 347
1290.43 346
1290.52 344
1290.60 340
1290.68 335
1290.76 331
1290.85 326
1290.93 322
1291.01 317
1291.09 313
1291.18 307
1291.26 301
1291.34 292
1291.42 281
1291.50 269
1291.59 256
1291.67 243
1291.75 231
1291.83 221
1291.92 212
1292.00 204
1292.08 197
1292.16 190
1292.25 183
1292.33 177
1292.41 174
1292.49 173
1292.58 177
1292.66 184
1292.74 194
1292.82 204
1292.90 212
1292.99 215
1293.07 214
1293.15 206
1293.23 193
1293.32 177
1293.40 159
1293.48 142
1293.56 127
1293.65 117
1293.73 110
1293.81 108
1293.89 108
1293.98 110
1294.06 112
1294.14 114
1294.22 115
1294.31 117
1294.39 121
1294.47 126
1294.55 135
1294.64 148
1294.72 161
1294.80 174
1294.88 184
1294.97 189
1295.05 188
1295.13 181
1295.21 169
1295.30 155
1295.38 142
1295.46 131
1295.54 123
1295.63 118
1295.71 113
1295.79 108
1295.87 101
1295.96 93
1296.04 82
1296.12 70
1296.20 59
1296.29 48
1296.37 40
1296.45 33
1296.53 26
1296.62 20
1296.70 13
1296.78 7
1296.86 0
1296.95 0
1297.03 0
1297.11 0
1297.19 0
1297.28 0
1297.36 0
1297.44 0
1297.52 0
1297.61 4
1297.69 13
1297.77 26
1297.85 42
1297.94 59
1298.02 76
1298.10 92
1298.18 105
1298.27 115
1298.35 122
1298.43 125
1298.51 127
1298.60 127
1298.68 127
1298.76 128
1298.84 131
1298.93 134
1299.01 140
1299.09 147
1299.18 155
1299.26 162
1299.34 169
1299.42 175
1299.51 181
1299.59 187
1299.67 195
1299.75 204
1299.84 214
1299.92 224
1300.00 232
1300.08 237
1300.17 238
1300.25 235
1300.33 230
1300.41 224
1300.50 218
1300.58 214
1300.66 212
1300.75 211
1300.83 211
1300.91 210
1300.99 209
1301.08 207
1301.16 205
1301.24 204
1301.32 204
1301.41 205
1301.49 206
1301.57 207
1301.65 209
1301.74 209
1301.82 209
1301.90 209
1301.99 210
1302.07 211
1302.15 213
1302.23 214
1302.32 213
1302.40 210
1302.48 206
1302.56 200
1302.65 193
1302.73 188
1302.81 186
1302.89 188
1302.98 195
1303.06 206
1303.14 220
1303.23 234
1303.31 248
1303.39 258
1303.47 264
1303.56 267
1303.64 269
1303.72 270
1303.80 271
1303.89 273
1303.97 276
1304.05 278
1304.14 280
1304.22 279
1304.30 277
1304.38 273
1304.47 269
1304.55 265
1304.63 262
1304.72 260
1304.80 260
1304.88 259
1304.96 259
1305.05 257
1305.13 255
1305.21 253
1305.29 250
1305.38 245
1305.46 240
1305.54 231
1305.63 220
1305.71 205
1305.79 188
1305.87 171
1305.96 156
1306.04 145
1306.12 141
1306.21 144
1306.29 152
1306.37 165
1306.45 179
1306.54 191
1306.62 199
1306.70 202
1306.79 201
1306.87 196
1306.95 191
1307.03 186
1307.12 185
1307.20 188
1307.28 194
1307.37 203
1307.45 212
1307.53 220
1307.61 226
1307.70 228
1307.78 228
1307.86 225
1307.95 221
1308.03 215
1308.11 209
1308.19 201
1308.28 192
1308.36 181
1308.44 170
1308.53 158
1308.61 146
1308.69 136
1308.77 128
1308.86 120
1308.94 113
1309.02 105
1309.11 95
1309.19 82
1309.27 68
1309.36 53
1309.44 40
1309.52 31
1309.60 27
1309.69 30
1309.77 38
1309.85 48
1309.94 60
1310.02 69
1310.10 74
1310.18 75
1310.27 71
1310.35 66
1310.43 61
1310.52 57
1310.60 58
1310.68 63
1310.77 71
1310.85 83
1310.93 95
1311.01 108
1311.10 120
1311.18 131
1311.26 140
1311.35 147
1311.43 154
1311.51 160
1311.59 168
1311.68 179
1311.76 192
1311.84 207
1311.93 225
1312.01 243
1312.09 260
1312.18 273
1312.26 281
1312.34 285
1312.43 284
1312.51 278
1312.59 268
1312.67 256
1312.76 241
1312.84 226
1312.92 210
1313.01 196
1313.09 187
1313.17 181
1313.26 181
1313.34 186
1313.42 195
1313.50 207
1313.59 221
1313.67 235
1313.75 247
1313.84 257
1313.92 265
1314.00 270
1314.09 271
1314.17 271
1314.25 272
1314.34 275
1314.42 282
1314.50 293
1314.58 309
1314.67 327
1314.75 345
1314.83 361
1314.92 371
1315.00 376
1315.08 376
1315.17 372
1315.25 367
1315.33 361
1315.42 356
1315.50 353
1315.58 351
1315.66 350
1315.75 349
1315.83 348
1315.91 347
1316.00 344
1316.08 340
1316.16 334
1316.25 325
1316.33 314
1316.41 303
1316.50 294
1316.58 288
1316.66 287
1316.75 289
1316.83 293
1316.91 297
1317.00 299
1317.08 297
1317.16 292
1317.24 284
1317.33 277
1317.41 272
1317.49 270
1317.58 272
1317.66 276
1317.74 282
1317.83 287
1317.91 291
1317.99 292
1318.08 291
1318.16 286
1318.24 279
1318.33 267
1318.41 253
1318.49 236
1318.58 220
1318.66 205
1318.74 194
1318.83 186
1318.91 182
1318.99 182
1319.08 184
1319.16 186
1319.24 187
1319.32 186
1319.41 182
1319.49 174
1319.57 163
1319.66 148
1319.74 132
1319.82 113
1319.91 94
1319.99 74
1320.07 54
1320.16 35
1320.24 15
1320.32 0
1320.41 0
1320.49 0
1320.57 0
1320.66 0
1320.74 0
1320.82 0
1320.91 0
1320.99 7
1321.07 27
1321.16 45
1321.24 60
1321.32 73
1321.41 83
1321.49 91
1321.57 97
1321.66 101
1321.74 104
1321.82 106
1321.91 108
1321.99 110
1322.07 112
1322.16 116
1322.24 122
1322.32 129
1322.41 137
1322.49 147
1322.57 159
1322.66 170
1322.74 182
1322.82 191
1322.91 198
1322.99 202
1323.07 203
1323.16 200
1323.24 195
1323.32 188
1323.41 180
1323.49 173
1323.57 167
1323.66 162
1323.74 159
1323.82 158
1323.91 160
1323.99 164
1324.07 169
1324.16 176
1324.24 184
1324.32 193
1324.41 203
1324.49 212
1324.57 221
1324.66 228
1324.74 232
1324.82 233
1324.91 231
1324.99 227
1325.07 224
1325.16 223
1325.24 225
1325.33 232
1325.41 243
1325.49 257
1325.58 272
1325.66 285
1325.74 295
1325.83 300
1325.91 300
1325.99 298
1326.08 294
1326.16 290
1326.24 288
1326.33 288
1326.41 292
1326.49 296
1326.58 302
1326.66 308
1326.74 314
1326.83 321
1326.91 329
1326.99 337
1327.08 346
1327.16 354
1327.24 362
1327.33 366
1327.41 367
1327.50 366
1327.58 364
1327.66 362
1327.75 362
1327.83 364
1327.91 370
1328.00 379
1328.08 389
1328.16 398
1328.25 407
1328.33 413
1328.41 417
1328.50 421
1328.58 426
1328.66 432
1328.75 440
1328.83 450
1328.91 461
1329.00 472
1329.08 482
1329.17 489
1329.25 496
1329.33 504
1329.42 514
1329.50 527
1329.58 543
1329.67 559
1329.75 576
1329.83 593
1329.92 609
1330.00 626
1330.08 645
1330.17 667
1330.25 693
1330.34 721
1330.42 749
1330.50 773
1330.59 793
1330.67 806
1330.75 814
1330.84 817
1330.92 818
1331.00 817
1331.09 817
1331.17 816
1331.26 816
1331.34 815
1331.42 814
1331.51 812
1331.59 810
1331.67 807
1331.76 804
1331.84 801
1331.92 799
1332.01 797
1332.09 797
1332.18 799
1332.26 800
1332.34 801
1332.43 799
1332.51 795
1332.59 785
1332.68 771
1332.76 753
1332.84 732
1332.93 711
1333.01 690
1333.10 672
1333.18 656
1333.26 642
1333.35 631
1333.43 622
1333.51 616
1333.60 614
1333.68 615
1333.76 620
1333.85 627
1333.93 636
1334.02 644
1334.10 650
1334.18 652
1334.27 650
1334.35 645
1334.43 636
1334.52 625
1334.60 611
1334.69 596
1334.77 581
1334.85 566
1334.94 552
1335.02 538
1335.10 524
1335.19 510
1335.27 494
1335.36 476
1335.44 456
1335.52 436
1335.61 416
1335.69 397
1335.77 381
1335.86 366
1335.94 354
1336.03 344
1336.11 334
1336.19 325
1336.28 316
1336.36 309
1336.44 303
1336.53 300
1336.61 298
1336.70 299
1336.78 300
1336.86 301
1336.95 300
1337.03 299
1337.11 296
1337.20 293
1337.28 290
1337.37 287
1337.45 283
1337.53 279
1337.62 273
1337.70 265
1337.79 255
1337.87 243
1337.95 231
1338.04 220
1338.12 209
1338.20 199
1338.29 191
1338.37 184
1338.46 178
1338.54 171
1338.62 165
1338.71 158
1338.79 150
1338.88 142
1338.96 135
1339.04 129
1339.13 125
1339.21 126
1339.29 131
1339.38 140
1339.46 151
1339.55 163
1339.63 173
1339.71 180
1339.80 184
1339.88 187
1339.97 189
1340.05 192
1340.13 196
1340.22 200
1340.30 203
1340.38 206
1340.47 208
1340.55 208
1340.64 208
1340.72 208
1340.80 208
1340.89 209
1340.97 209
1341.06 208
1341.14 206
1341.22 203
1341.31 199
1341.39 194
1341.48 190
1341.56 188
1341.64 188
1341.73 190
1341.81 194
1341.90 200
1341.98 207
1342.06 213
1342.15 220
1342.23 226
1342.32 233
1342.40 242
1342.48 252
1342.57 264
1342.65 277
1342.74 290
1342.82 301
1342.90 309
1342.99 313
1343.07 314
1343.16 311
1343.24 306
1343.32 298
1343.41 290
1343.49 283
1343.58 277
1343.66 276
1343.74 279
1343.83 288
1343.91 301
1344.00 316
1344.08 330
1344.16 342
1344.25 350
1344.33 353
1344.42 352
1344.50 349
1344.58 345
1344.67 343
1344.75 345
1344.84 350
1344.92 358
1345.00 368
1345.09 379
1345.17 391
1345.26 403
1345.34 415
1345.42 425
1345.51 436
1345.59 447
1345.68 457
1345.76 465
1345.84 471
1345.93 474
1346.01 474
1346.10 471
1346.18 465
1346.26 459
1346.35 453
1346.43 449
1346.52 446
1346.60 443
1346.68 438
1346.77 431
1346.85 420
1346.94 407
1347.02 390
1347.11 371
1347.19 352
1347.27 333
1347.36 314
1347.44 296
1347.53 279
1347.61 261
1347.69 244
1347.78 226
1347.86 208
1347.95 190
1348.03 175
1348.11 163
1348.20 155
1348.28 151
1348.37 152
1348.45 153
1348.54 155
1348.62 154
1348.70 150
1348.79 144
1348.87 136
1348.96 128
1349.04 122
1349.12 117
1349.21 114
1349.29 110
1349.38 104
1349.46 95
1349.55 83
1349.63 68
1349.71 53
1349.80 40
1349.88 30
1349.97 23
1350.05 20
1350.14 20
1350.22 21
1350.30 23
1350.39 26
1350.47 27
1350.56 28
1350.64 29
1350.72 30
1350.81 33
1350.89 38
1350.98 44
1351.06 54
1351.15 65
1351.23 75
1351.31 83
1351.40 87
1351.48 87
1351.57 82
1351.65 73
1351.74 61
1351.82 47
1351.90 33
1351.99 19
1352.07 7
1352.16 0
1352.24 0
1352.33 0
1352.41 0
1352.49 1
1352.58 13
1352.66 25
1352.75 35
1352.83 39
1352.92 37
1353.00 30
1353.08 18
1353.17 4
1353.25 0
1353.34 0
1353.42 0
1353.51 0
1353.59 0
1353.67 0
1353.76 0
1353.84 0
1353.93 0
1354.01 8
1354.10 21
1354.18 37
1354.26 55
1354.35 74
1354.43 91
1354.52 104
1354.60 113
1354.69 116
1354.77 115
1354.85 110
1354.94 104
1355.02 97
1355.11 90
1355.19 85
1355.28 81
1355.36 78
1355.45 77
1355.53 79
1355.61 84
1355.70 93
1355.78 106
1355.87 121
1355.95 137
1356.04 152
1356.12 165
1356.20 176
1356.29 183
1356.37 188
1356.46 193
1356.54 198
1356.63 206
1356.71 218
1356.80 235
1356.88 259
1356.96 287
1357.05 320
1357.13 354
1357.22 385
1357.30 411
1357.39 430
1357.47 440
1357.56 444
1357.64 443
1357.72 441
1357.81 442
1357.89 447
1357.98 457
1358.06 469
1358.15 481
1358.23 489
1358.32 491
1358.40 486
1358.48 474
1358.57 459
1358.65 445
1358.74 438
1358.82 440
1358.91 453
1358.99 477
1359.08 508
1359.16 544
1359.24 579
1359.33 610
1359.41 636
1359.50 655
1359.58 666
1359.67 672
1359.75 671
1359.84 667
1359.92 658
1360.01 645
1360.09 630
1360.17 613
1360.26 595
1360.34 577
1360.43 559
1360.51 542
1360.60 526
1360.68 512
1360.77 501
1360.85 493
1360.94 488
1361.02 486
1361.10 487
1361.19 489
1361.27 492
1361.36 495
1361.44 498
1361.53 500
1361.61 501
1361.70 502
1361.78 502
1361.87 503
1361.95 504
1362.03 506
1362.12 510
1362.20 515
1362.29 523
1362.37 531
1362.46 539
1362.54 544
1362.63 544
1362.71 536
1362.80 521
1362.88 500
1362.96 474
1363.05 449
1363.13 427
1363.22 411
1363.30 404
1363.39 404
1363.47 410
1363.56 420
1363.64 430
1363.73 439
1363.81 444
1363.90 447
1363.98 446
1364.07 443
1364.15 437
1364.23 429
1364.32 419
1364.40 406
1364.49 390
1364.57 372
1364.66 354
1364.74 338
1364.83 324
1364.91 315
1365.00 308
1365.08 303
1365.17 297
1365.25 290
1365.33 280
1365.42 266
1365.50 250
1365.59 234
1365.67 219
1365.76 208
1365.84 200
1365.93 196
1366.01 196
1366.10 197
1366.18 199
1366.27 201
1366.35 204
1366.44 206
1366.52 210
1366.61 214
1366.69 219
1366.77 225
1366.86 229
1366.94 230
1367.03 227
1367.11 219
1367.20 206
1367.28 189
1367.37 169
1367.45 150
1367.54 132
1367.62 118
1367.71 109
1367.79 106
1367.88 109
1367.96 118
1368.05 133
1368.13 151
1368.22 171
1368.30 193
1368.39 213
1368.47 232
1368.55 246
1368.64 257
1368.72 262
1368.81 263
1368.89 260
1368.98 253
1369.06 243
1369.15 231
1369.23 218
1369.32 205
1369.40 194
1369.49 185
1369.57 181
1369.66 180
1369.74 183
1369.83 188
1369.91 194
1370.00 200
1370.08 206
1370.17 210
1370.25 215
1370.34 219
1370.42 224
1370.51 228
1370.59 232
1370.67 235
1370.76 236
1370.84 236
1370.93 234
1371.01 231
1371.10 228
1371.18 226
1371.27 226
1371.35 228
1371.44 231
1371.52 236
1371.61 242
1371.69 248
1371.78 253
1371.86 258
1371.95 261
1372.03 264
1372.12 267
1372.20 270
1372.29 276
1372.37 283
1372.46 293
1372.54 305
1372.63 319
1372.71 333
1372.80 346
1372.88 356
1372.97 364
1373.05 370
1373.14 374
1373.22 377
1373.31 380
1373.39 384
1373.48 389
1373.56 395
1373.65 402
1373.73 411
1373.82 422
1373.90 437
1373.99 455
1374.07 475
1374.16 496
1374.24 518
1374.33 539
1374.41 560
1374.50 581
1374.58 604
1374.67 630
1374.75 659
1374.84 691
1374.92 725
1375.01 756
1375.09 784
1375.18 807
1375.26 823
1375.35 834
1375.43 842
1375.52 850
1375.60 858
1375.69 869
1375.77 882
1375.86 896
1375.94 910
1376.03 923
1376.11 936
1376.20 946
1376.28 956
1376.37 965
1376.45 972
1376.54 977
1376.62 980
1376.71 980
1376.79 979
1376.88 976
1376.96 972
1377.05 966
1377.13 958
1377.22 947
1377.30 930
1377.39 908
1377.47 880
1377.56 848
1377.64 816
1377.73 786
1377.81 761
1377.90 743
1377.98 733
1378.07 730
1378.15 733
1378.24 740
1378.32 749
1378.41 760
1378.49 769
1378.58 777
1378.66 782
1378.75 783
1378.83 778
1378.92 768
1379.00 751
1379.09 727
1379.17 699
1379.26 667
1379.34 633
1379.43 601
1379.51 571
1379.60 543
1379.68 519
1379.77 496
1379.85 474
1379.94 452
1380.02 430
1380.11 409
1380.19 391
1380.28 378
1380.36 370
1380.45 369
1380.53 373
1380.62 380
1380.70 389
1380.79 396
1380.88 401
1380.96 404
1381.05 405
1381.13 406
1381.22 408
1381.30 412
1381.39 417
1381.47 421
1381.56 423
1381.64 420
1381.73 411
1381.81 398
1381.90 384
1381.98 369
1382.07 357
1382.15 350
1382.24 347
1382.32 346
1382.41 346
1382.49 344
1382.58 338
1382.66 328
1382.75 314
1382.83 300
1382.92 285
1383.01 271
1383.09 260
1383.18 250
1383.26 242
1383.35 234
1383.43 227
1383.52 221
1383.60 215
1383.69 210
1383.77 206
1383.86 201
1383.94 197
1384.03 191
1384.11 184
1384.20 176
1384.28 168
1384.37 162
1384.45 157
1384.54 154
1384.62 151
1384.71 149
1384.80 146
1384.88 143
1384.97 138
1385.05 135
1385.14 133
1385.22 133
1385.31 137
1385.39 144
1385.48 154
1385.56 164
1385.65 172
1385.73 176
1385.82 174
1385.90 165
1385.99 150
1386.07 130
1386.16 110
1386.25 91
1386.33 75
1386.42 63
1386.50 55
1386.59 51
1386.67 48
1386.76 46
1386.84 45
1386.93 46
1387.01 49
1387.10 55
1387.18 63
1387.27 73
1387.35 83
1387.44 91
1387.53 97
1387.61 98
1387.70 94
1387.78 85
1387.87 72
1387.95 55
1388.04 37
1388.12 18
1388.21 1
1388.29 0
1388.38 0
1388.46 0
1388.55 0
1388.64 0
1388.72 0
1388.81 0
1388.89 4
1388.98 13
1389.06 19
1389.15 22
1389.23 21
1389.32 17
1389.40 12
1389.49 7
1389.58 6
1389.66 10
1389.75 20
1389.83 37
1389.92 57
1390.00 78
1390.09 95
1390.17 106
1390.26 110
1390.34 107
1390.43 99
1390.52 88
1390.60 79
1390.69 71
1390.77 67
1390.86 65
1390.94 64
1391.03 64
1391.11 63
1391.20 62
1391.28 61
1391.37 60
1391.46 60
1391.54 61
1391.63 63
1391.71 64
1391.80 64
1391.88 60
1391.97 53
1392.05 41
1392.14 26
1392.22 9
1392.31 0
1392.40 0
1392.48 0
1392.57 0
1392.65 0
1392.74 0
1392.82 5
1392.91 19
1392.99 30
1393.08 38
1393.17 40
1393.25 38
1393.34 34
1393.42 28
1393.51 23
1393.59 20
1393.68 19
1393.76 19
1393.85 18
1393.94 14
1394.02 6
1394.11 0
1394.19 0
1394.28 0
1394.36 0
1394.45 0
1394.53 0
1394.62 0
1394.71 28
1394.79 62
1394.88 94
1394.96 121
1395.05 140
1395.13 150
1395.22 152
1395.30 148
1395.39 140
1395.48 133
1395.56 126
1395.65 122
1395.73 121
1395.82 121
1395.90 122
1395.99 123
1396.08 124
1396.16 125
1396.25 128
1396.33 131
1396.42 135
1396.50 138
1396.59 140
1396.67 140
1396.76 136
1396.85 129
1396.93 118
1397.02 104
1397.10 88
1397.19 70
1397.27 52
1397.36 36
1397.45 25
1397.53 19
1397.62 19
1397.70 25
1397.79 34
1397.87 45
1397.96 53
1398.05 57
1398.13 56
1398.22 52
1398.30 46
1398.39 39
1398.47 35
1398.56 35
1398.65 40
1398.73 49
1398.82 59
1398.90 70
1398.99 80
1399.07 86
1399.16 88
1399.25 84
1399.33 75
1399.42 63
1399.50 50
1399.59 38
1399.67 31
1399.76 30
1399.85 33
1399.93 41
1400.02 50
1400.10 59
1400.19 66
1400.27 71
1400.36 74
1400.45 74
1400.53 74
1400.62 72
1400.70 68
1400.79 62
1400.87 53
1400.96 44
1401.05 36
1401.13 30
1401.22 29
1401.30 33
1401.39 42
1401.48 53
1401.56 64
1401.65 72
1401.73 74
1401.82 70
1401.90 61
1401.99 47
1402.08 31
1402.16 16
1402.25 4
1402.33 0
1402.42 0
1402.50 0
1402.59 0
1402.68 3
1402.76 10
1402.85 15
1402.93 20
1403.02 25
1403.11 31
1403.19 39
1403.28 50
1403.36 63
1403.45 77
1403.53 87
1403.62 93
1403.71 91
1403.79 83
1403.88 69
1403.96 53
1404.05 39
1404.14 31
1404.22 30
1404.31 38
1404.39 54
1404.48 76
1404.57 102
1404.65 128
1404.74 152
1404.82 171
1404.91 182
1404.99 186
1405.08 184
1405.17 176
1405.25 166
1405.34 157
1405.42 151
1405.51 150
1405.60 153
1405.68 160
1405.77 165
1405.85 169
1405.94 167
1406.03 159
1406.11 144
1406.20 125
1406.28 105
1406.37 86
1406.46 71
1406.54 62
1406.63 56
1406.71 54
1406.80 52
1406.89 48
1406.97 41
1407.06 31
1407.14 18
1407.23 5
1407.32 0
1407.40 0
1407.49 0
1407.57 0
1407.66 2
1407.74 15
1407.83 30
1407.92 45
1408.00 60
1408.09 73
1408.17 83
1408.26 91
1408.35 96
1408.43 100
1408.52 106
1408.60 113
1408.69 124
1408.78 136
1408.86 150
1408.95 162
1409.04 170
1409.12 174
1409.21 171
1409.29 162
1409.38 149
1409.47 133
1409.55 116
1409.64 100
1409.72 85
1409.81 69
1409.90 54
1409.98 38
1410.07 20
1410.15 4
1410.24 0
1410.33 0
1410.41 0
1410.50 0
1410.58 0
1410.67 0
1410.76 0
1410.84 0
1410.93 5
1411.01 18
1411.10 35
1411.19 54
1411.27 75
1411.36 98
1411.44 119
1411.53 139
1411.62 155
1411.70 169
1411.79 178
1411.88 184
1411.96 187
1412.05 187
1412.13 182
1412.22 172
1412.31 157
1412.39 137
1412.48 113
1412.56 88
1412.65 65
1412.74 46
1412.82 34
1412.91 29
1412.99 30
1413.08 36
1413.17 46
1413.25 56
1413.34 67
1413.43 76
1413.51 86
1413.60 96
1413.68 107
1413.77 119
1413.86 131
1413.94 142
1414.03 151
1414.12 157
1414.20 160
1414.29 160
1414.37 158
1414.46 156
1414.55 155
1414.63 154
1414.72 153
1414.80 152
1414.89 149
1414.98 144
1415.06 136
1415.15 126
1415.24 114
1415.32 102
1415.41 93
1415.49 85
1415.58 80
1415.67 77
1415.75 76
1415.84 76
1415.93 77
1416.01 78
1416.10 80
1416.18 82
1416.27 84
1416.36 86
1416.44 87
1416.53 86
1416.62 86
1416.70 85
1416.79 84
1416.87 83
1416.96 83
1417.05 83
1417.13 84
1417.22 87
1417.31 91
1417.39 97
1417.48 103
1417.56 109
1417.65 113
1417.74 114
1417.82 114
1417.91 113
1418.00 113
1418.08 114
1418.17 119
1418.25 127
1418.34 138
1418.43 151
1418.51 166
1418.60 181
1418.69 197
1418.77 212
1418.86 225
1418.95 236
1419.03 243
1419.12 246
1419.20 245
1419.29 239
1419.38 230
1419.46 220
1419.55 209
1419.64 199
1419.72 190
1419.81 185
1419.89 185
1419.98 188
1420.07 195
1420.15 202
1420.24 209
1420.33 215
1420.41 218
1420.50 218
1420.59 215
1420.67 210
1420.76 206
1420.85 202
1420.93 199
1421.02 197
1421.10 195
1421.19 193
1421.28 188
1421.36 181
1421.45 171
1421.54 159
1421.62 145
1421.71 133
1421.80 122
1421.88 115
1421.97 111
1422.05 110
1422.14 111
1422.23 112
1422.31 112
1422.40 110
1422.49 106
1422.57 100
1422.66 94
1422.75 88
1422.83 83
1422.92 79
1423.01 77
1423.09 77
1423.18 77
1423.26 79
1423.35 83
1423.44 88
1423.52 95
1423.61 103
1423.70 113
1423.78 122
1423.87 131
1423.96 137
1424.04 141
1424.13 143
1424.22 143
1424.30 141
1424.39 137
1424.48 132
1424.56 124
1424.65 115
1424.73 104
1424.82 92
1424.91 82
1424.99 74
1425.08 70
1425.17 70
1425.25 72
1425.34 76
1425.43 79
1425.51 80
1425.60 77
1425.69 73
1425.77 69
1425.86 66
1425.95 67
1426.03 70
1426.12 75
1426.21 80
1426.29 82
1426.38 81
1426.47 77
1426.55 71
1426.64 65
1426.73 63
1426.81 66
1426.90 75
1426.98 90
1427.07 107
1427.16 125
1427.24 141
1427.33 154
1427.42 164
1427.50 170
1427.59 174
1427.68 176
1427.76 175
1427.85 174
1427.94 170
1428.02 166
1428.11 160
1428.20 155
1428.28 150
1428.37 147
1428.46 146
1428.54 145
1428.63 144
1428.72 141
1428.80 136
1428.89 128
1428.98 118
1429.06 107
1429.15 96
1429.24 86
1429.32 78
1429.41 72
1429.50 70
1429.58 71
1429.67 76
1429.76 84
1429.84 96
1429.93 109
1430.02 121
1430.10 131
1430.19 135
1430.28 134
1430.36 128
1430.45 119
1430.54 108
1430.62 99
1430.71 94
1430.80 93
1430.88 97
1430.97 104
1431.06 113
1431.14 121
1431.23 126
1431.32 127
1431.40 121
1431.49 110
1431.58 93
1431.66 71
1431.75 48
1431.84 24
1431.92 1
1432.01 0
1432.10 0
1432.18 0
1432.27 0
1432.36 0
1432.44 0
1432.53 0
1432.62 0
1432.70 19
1432.79 37
1432.88 51
1432.96 57
1433.05 56
1433.14 48
1433.22 34
1433.31 18
1433.40 2
1433.49 0
1433.57 0
1433.66 0
1433.75 0
1433.83 0
1433.92 0
1434.01 0
1434.09 0
1434.18 12
1434.27 27
1434.35 39
1434.44 48
1434.53 54
1434.61 57
1434.70 59
1434.79 60
1434.87 61
1434.96 62
1435.05 61
1435.13 59
1435.22 55
1435.31 50
1435.39 46
1435.48 45
1435.57 50
1435.66 60
1435.74 77
1435.83 97
1435.92 119
1436.00 140
1436.09 156
1436.18 166
1436.26 169
1436.35 167
1436.44 161
1436.52 152
1436.61 144
1436.70 139
1436.78 138
1436.87 142
1436.96 151
1437.04 162
1437.13 175
1437.22 186
1437.31 194
1437.39 198
1437.48 197
1437.57 194
1437.65 190
1437.74 188
1437.83 188
1437.91 193
1438.00 202
1438.09 217
1438.17 234
1438.26 253
1438.35 273
1438.44 292
1438.52 310
1438.61 325
1438.70 338
1438.78 349
1438.87 359
1438.96 367
1439.04 374
1439.13 377
1439.22 379
1439.30 377
1439.39 373
1439.48 368
1439.57 364
1439.65 364
1439.74 368
1439.83 379
1439.91 394
1440.00 413
1440.09 432
1440.17 450
1440.26 465
1440.35 475
1440.43 482
1440.52 485
1440.61 486
1440.70 484
1440.78 479
1440.87 469
1440.96 454
1441.04 433
1441.13 408
1441.22 382
1441.30 356
1441.39 335
1441.48 318
1441.57 307
1441.65 301
1441.74 297
1441.83 293
1441.91 287
1442.00 280
1442.09 270
1442.17 258
1442.26 246
1442.35 236
1442.44 230
1442.52 228
1442.61 230
1442.70 237
1442.78 248
1442.87 261
1442.96 276
1443.05 290
1443.13 302
1443.22 309
1443.31 310
1443.39 304
1443.48 292
1443.57 274
1443.65 253
1443.74 231
1443.83 211
1443.92 194
1444.00 181
1444.09 174
1444.18 173
1444.26 176
1444.35 182
1444.44 190
1444.53 199
1444.61 206
1444.70 210
1444.79 210
1444.87 206
1444.96 199
1445.05 190
1445.14 180
1445.22 173
1445.31 168
1445.40 164
1445.48 162
1445.57 160
1445.66 157
1445.75 153
1445.83 148
1445.92 145
1446.01 145
1446.09 150
1446.18 159
1446.27 172
1446.36 186
1446.44 199
1446.53 209
1446.62 213
1446.70 210
1446.79 202
1446.88 189
1446.97 173
1447.05 157
1447.14 144
1447.23 134
1447.31 127
1447.40 122
1447.49 117
1447.58 111
1447.66 101
1447.75 87
1447.84 70
1447.92 52
1448.01 35
1448.10 21
1448.19 11
1448.27 5
1448.36 4
1448.45 5
1448.54 7
1448.62 9
1448.71 8
1448.80 6
1448.88 2
1448.97 0
1449.06 0
1449.15 0
1449.23 0
1449.32 0
1449.41 0
1449.49 1
1449.58 12
1449.67 29
1449.76 50
1449.84 74
1449.93 100
1450.02 125
1450.11 145
1450.19 160
1450.28 169
1450.37 171
1450.45 168
1450.54 162
1450.63 153
1450.72 142
1450.80 131
1450.89 119
1450.98 109
1451.07 101
1451.15 96
1451.24 95
1451.33 98
1451.41 105
1451.50 114
1451.59 124
1451.68 134
1451.76 143
1451.85 150
1451.94 154
1452.03 153
1452.11 148
1452.20 141
1452.29 134
1452.38 129
1452.46 128
1452.55 134
1452.64 148
1452.72 167
1452.81 191
1452.90 216
1452.99 239
1453.07 258
1453.16 272
1453.25 281
1453.34 284
1453.42 283
1453.51 280
1453.60 275
1453.69 270
1453.77 266
1453.86 263
1453.95 261
1454.04 259
1454.12 255
1454.21 250
1454.30 242
1454.38 233
1454.47 223
1454.56 213
1454.65 203
1454.73 194
1454.82 185
1454.91 176
1455.00 168
1455.08 163
1455.17 161
1455.26 163
1455.35 169
1455.43 176
1455.52 183
1455.61 186
1455.70 185
1455.78 180
1455.87 171
1455.96 160
1456.05 152
1456.13 147
1456.22 146
1456.31 149
1456.40 156
1456.48 165
1456.57 174
1456.66 184
1456.75 193
1456.83 201
1456.92 207
1457.01 210
1457.10 209
1457.18 204
1457.27 195
1457.36 184
1457.45 174
1457.53 165
1457.62 160
1457.71 158
1457.80 160
1457.88 162
1457.97 162
1458.06 158
1458.15 150
1458.23 139
1458.32 126
1458.41 114
1458.50 103
1458.58 94
1458.67 88
1458.76 84
1458.85 80
1458.93 75
1459.02 70
1459.11 64
1459.20 60
1459.28 58
1459.37 59
1459.46 65
1459.55 73
1459.63 82
1459.72 91
1459.81 98
1459.90 101
1459.98 102
1460.07 100
1460.16 97
1460.25 95
1460.33 92
1460.42 90
1460.51 87
1460.60 84
1460.68 79
1460.77 74
1460.86 70
1460.95 68
1461.03 69
1461.12 72
1461.21 77
1461.30 84
1461.39 91
1461.47 98
1461.56 103
1461.65 105
1461.74 103
1461.82 95
1461.91 81
1462.00 62
1462.09 39
1462.17 16
1462.26 0
1462.35 0
1462.44 0
1462.52 0
1462.61 0
1462.70 13
1462.79 30
1462.87 45
1462.96 56
1463.05 61
1463.14 60
1463.23 55
1463.31 46
1463.40 35
1463.49 22
1463.58 8
1463.66 0
1463.75 0
1463.84 0
1463.93 0
1464.01 0
1464.10 0
1464.19 0
1464.28 6
1464.37 15
1464.45 21
1464.54 24
1464.63 22
1464.72 14
1464.80 4
1464.89 0
1464.98 0
1465.07 0
1465.15 0
1465.24 0
1465.33 9
1465.42 22
1465.51 30
1465.59 31
1465.68 24
1465.77 12
1465.86 0
1465.94 0
1466.03 0
1466.12 0
1466.21 0
1466.30 1
1466.38 15
1466.47 29
1466.56 43
1466.65 56
1466.73 69
1466.82 85
1466.91 103
1467.00 123
1467.09 144
1467.17 163
1467.26 180
1467.35 191
1467.44 198
1467.52 200
1467.61 199
1467.70 195
1467.79 191
1467.88 190
1467.96 192
1468.05 198
1468.14 208
1468.23 220
1468.31 233
1468.40 244
1468.49 251
1468.58 255
1468.67 256
1468.75 257
1468.84 259
1468.93 263
1469.02 266
1469.10 269
1469.19 269
1469.28 265
1469.37 257
1469.46 247
1469.54 236
1469.63 225
1469.72 216
1469.81 207
1469.90 196
1469.98 180
1470.07 161
1470.16 138
1470.25 113
1470.33 90
1470.42 71
1470.51 56
1470.60 48
1470.69 45
1470.77 47
1470.86 55
1470.95 67
1471.04 82
1471.13 97
1471.21 111
1471.30 120
1471.39 123
1471.48 120
1471.57 113
1471.65 104
1471.74 98
1471.83 96
1471.92 101
1472.00 110
1472.09 120
1472.18 129
1472.27 134
1472.36 134
1472.44 131
1472.53 125
1472.62 120
1472.71 116
1472.80 115
1472.88 117
1472.97 123
1473.06 130
1473.15 139
1473.24 150
1473.32 161
1473.41 172
1473.50 182
1473.59 190
1473.68 196
1473.76 200
1473.85 201
1473.94 201
1474.03 200
1474.12 198
1474.20 194
1474.29 188
1474.38 178
1474.47 165
1474.56 150
1474.64 133
1474.73 117
1474.82 103
1474.91 96
1475.00 97
1475.08 107
1475.17 127
1475.26 155
1475.35 191
1475.44 230
1475.52 268
1475.61 305
1475.70 336
1475.79 361
1475.88 378
1475.96 387
1476.05 389
1476.14 383
1476.23 372
1476.32 355
1476.40 336
1476.49 318
1476.58 303
1476.67 294
1476.76 293
1476.84 298
1476.93 309
1477.02 322
1477.11 335
1477.20 344
1477.29 347
1477.37 345
1477.46 340
1477.55 332
1477.64 325
1477.73 321
1477.81 321
1477.90 323
1477.99 328
1478.08 332
1478.17 334
1478.25 335
1478.34 336
1478.43 337
1478.52 340
1478.61 345
1478.69 351
1478.78 354
1478.87 353
1478.96 346
1479.05 331
1479.14 311
1479.22 289
1479.31 268
1479.40 249
1479.49 236
1479.58 227
1479.66 223
1479.75 222
1479.84 222
1479.93 223
1480.02 224
1480.11 227
1480.19 231
1480.28 236
1480.37 243
1480.46 249
1480.55 255
1480.63 259
1480.72 259
1480.81 255
1480.90 248
1480.99 238
1481.08 229
1481.16 221
1481.25 215
1481.34 213
1481.43 212
1481.52 212
1481.60 210
1481.69 204
1481.78 194
1481.87 181
1481.96 166
1482.05 154
1482.13 145
1482.22 142
1482.31 145
1482.40 152
1482.49 162
1482.57 173
1482.66 184
1482.75 195
1482.84 205
1482.93 214
1483.02 222
1483.10 227
1483.19 228
1483.28 222
1483.37 210
1483.46 194
1483.55 174
1483.63 154
1483.72 137
1483.81 124
1483.90 116
1483.99 112
1484.08 111
1484.16 109
1484.25 107
1484.34 103
1484.43 97
1484.52 92
1484.61 89
1484.69 88
1484.78 92
1484.87 98
1484.96 105
1485.05 112
1485.13 117
1485.22 119
1485.31 117
1485.40 108
1485.49 93
1485.58 73
1485.66 50
1485.75 26
1485.84 5
1485.93 0
1486.02 0
1486.11 0
1486.19 0
1486.28 3
1486.37 12
1486.46 16
1486.55 14
1486.64 7
1486.73 0
1486.81 0
1486.90 0
1486.99 0
1487.08 10
1487.17 29
1487.26 50
1487.34 73
1487.43 98
1487.52 123
1487.61 149
1487.70 176
1487.79 202
1487.87 227
1487.96 248
1488.05 263
1488.14 271
1488.23 270
1488.32 263
1488.40 252
1488.49 239
1488.58 227
1488.67 217
1488.76 210
1488.85 205
1488.94 201
1489.02 198
1489.11 195
1489.20 193
1489.29 194
1489.38 200
1489.47 212
1489.55 231
1489.64 253
1489.73 278
1489.82 301
1489.91 319
1490.00 330
1490.08 333
1490.17 330
1490.26 322
1490.35 314
1490.44 307
1490.53 304
1490.62 308
1490.70 317
1490.79 331
1490.88 346
1490.97 362
1491.06 376
1491.15 388
1491.24 398
1491.32 407
1491.41 414
1491.50 421
1491.59 429
1491.68 437
1491.77 445
1491.85 454
1491.94 466
1492.03 479
1492.12 494
1492.21 509
1492.30 524
1492.39 536
1492.47 543
1492.56 543
1492.65 534
1492.74 518
1492.83 497
1492.92 471
1493.01 443
1493.09 417
1493.18 394
1493.27 374
1493.36 357
1493.45 343
1493.54 332
1493.63 323
1493.71 318
1493.80 316
1493.89 319
1493.98 327
1494.07 339
1494.16 353
1494.25 367
1494.33 377
1494.42 383
1494.51 385
1494.60 382
1494.69 379
1494.78 376
1494.87 377
1494.95 380
1495.04 386
1495.13 393
1495.22 398
1495.31 402
1495.40 403
1495.49 403
1495.57 402
1495.66 400
1495.75 398
1495.84 395
1495.93 389
1496.02 380
1496.11 369
1496.20 355
1496.28 341
1496.37 328
1496.46 316
1496.55 307
1496.64 300
1496.73 293
1496.82 285
1496.90 276
1496.99 266
1497.08 255
1497.17 244
1497.26 236
1497.35 230
1497.44 229
1497.53 231
1497.61 238
1497.70 249
1497.79 262
1497.88 278
1497.97 292
1498.06 304
1498.15 309
1498.23 308
1498.32 299
1498.41 281
1498.50 258
1498.59 232
1498.68 206
1498.77 184
1498.86 167
1498.94 156
1499.03 150
1499.12 150
1499.21 154
1499.30 160
1499.39 168
1499.48 177
1499.57 185
1499.65 192
1499.74 195
1499.83 194
1499.92 187
1500.01 175
1500.10 159
1500.19 140
1500.28 119
1500.36 99
1500.45 81
1500.54 64
1500.63 49
1500.72 36
1500.81 25
1500.90 16
1500.99 11
1501.07 10
1501.16 15
1501.25 24
1501.34 36
1501.43 49
1501.52 60
1501.61 68
1501.70 73
1501.78 76
1501.87 78
1501.96 81
1502.05 86
1502.14 93
1502.23 99
1502.32 103
1502.41 101
1502.50 95
1502.58 84
1502.67 70
1502.76 57
1502.85 46
1502.94 39
1503.03 36
1503.12 36
1503.21 38
1503.30 41
1503.38 43
1503.47 46
1503.56 48
1503.65 51
1503.74 52
1503.83 53
1503.92 54
1504.01 53
1504.09 53
1504.18 52
1504.27 53
1504.36 55
1504.45 58
1504.54 60
1504.63 60
1504.72 56
1504.81 48
1504.89 36
1504.98 20
1505.07 1
1505.16 0
1505.25 0
1505.34 0
1505.43 0
1505.52 0
1505.61 0
1505.70 0
1505.78 3
1505.87 25
1505.96 47
1506.05 69
1506.14 90
1506.23 109
1506.32 126
1506.41 139
1506.50 147
1506.58 150
1506.67 150
1506.76 148
1506.85 146
1506.94 147
1507.03 152
1507.12 160
1507.21 172
1507.30 184
1507.39 196
1507.47 207
1507.56 216
1507.65 225
1507.74 233
1507.83 240
1507.92 245
1508.01 247
1508.10 243
1508.19 235
1508.28 224
1508.36 213
1508.45 204
1508.54 202
1508.63 208
1508.72 219
1508.81 235
1508.90 254
1508.99 273
1509.08 292
1509.17 310
1509.25 328
1509.34 346
1509.43 363
1509.52 377
1509.61 386
1509.70 387
1509.79 380
1509.88 366
1509.97 348
1510.06 327
1510.14 309
1510.23 296
1510.32 292
1510.41 295
1510.50 307
1510.59 325
1510.68 348
1510.77 374
1510.86 401
1510.95 427
1511.04 451
1511.12 470
1511.21 485
1511.30 494
1511.39 496
1511.48 492
1511.57 484
1511.66 473
1511.75 459
1511.84 445
1511.93 430
1512.02 414
1512.10 397
1512.19 378
1512.28 359
1512.37 339
1512.46 320
1512.55 303
1512.64 291
1512.73 284
1512.82 282
1512.91 284
1513.00 287
1513.09 288
1513.17 287
1513.26 283
1513.35 277
1513.44 270
1513.53 266
1513.62 266
1513.71 272
1513.80 283
1513.89 298
1513.98 313
1514.07 327
1514.16 338
1514.24 346
1514.33 349
1514.42 350
1514.51 351
1514.60 353
1514.69 356
1514.78 360
1514.87 363
1514.96 364
1515.05 360
1515.14 350
1515.23 333
1515.31 312
1515.40 288
1515.49 266
1515.58 247
1515.67 234
1515.76 229
1515.85 231
1515.94 238
1516.03 249
1516.12 262
1516.21 274
1516.30 282
1516.39 286
1516.47 282
1516.56 271
1516.65 253
1516.74 229
1516.83 202
1516.92 174
1517.01 151
1517.10 132
1517.19 120
1517.28 115
1517.37 115
1517.46 118
1517.55 124
1517.63 132
1517.72 141
1517.81 152
1517.90 163
1517.99 175
1518.08 187
1518.17 196
1518.26 202
1518.35 203
1518.44 197
1518.53 183
1518.62 161
1518.71 132
1518.80 97
1518.89 58
1518.97 19
1519.06 0
1519.15 0
1519.24 0
1519.33 0
1519.42 0
1519.51 0
1519.60 0
1519.69 9
1519.78 20
1519.87 27
1519.96 31
1520.05 35
1520.14 44
1520.23 58
1520.31 78
1520.40 102
1520.49 126
1520.58 147
1520.67 163
1520.76 174
1520.85 180
1520.94 182
1521.03 181
1521.12 176
1521.21 170
1521.30 161
1521.39 149
1521.48 135
1521.57 121
1521.66 110
1521.74 101
1521.83 97
1521.92 97
1522.01 101
1522.10 108
1522.19 117
1522.28 127
1522.37 140
1522.46 156
1522.55 173
1522.64 192
1522.73 208
1522.82 219
1522.91 221
1523.00 215
1523.09 201
1523.18 183
1523.26 164
1523.35 148
1523.44 139
1523.53 135
1523.62 136
1523.71 138
1523.80 140
1523.89 140
1523.98 138
1524.07 134
1524.16 130
1524.25 127
1524.34 128
1524.43 133
1524.52 142
1524.61 153
1524.70 165
1524.79 177
1524.88 187
1524.96 195
1525.05 200
1525.14 205
1525.23 210
1525.32 215
1525.41 220
1525.50 225
1525.59 227
1525.68 227
1525.77 221
1525.86 211
1525.95 196
1526.04 178
1526.13 161
1526.22 146
1526.31 134
1526.40 125
1526.49 119
1526.58 116
1526.67 112
1526.75 106
1526.84 99
1526.93 90
1527.02 81
1527.11 72
1527.20 64
1527.29 59
1527.38 57
1527.47 59
1527.56 63
1527.65 70
1527.74 78
1527.83 88
1527.92 98
1528.01 108
1528.10 119
1528.19 130
1528.28 142
1528.37 154
1528.46 168
1528.55 185
1528.64 205
1528.73 227
1528.82 252
1528.90 276
1528.99 295
1529.08 308
1529.17 312
1529.26 307
1529.35 296
1529.44 281
1529.53 267
1529.62 257
1529.71 252
1529.80 254
1529.89 259
1529.98 266
1530.07 273
1530.16 282
1530.25 291
1530.34 303
1530.43 316
1530.52 332
1530.61 348
1530.70 365
1530.79 381
1530.88 396
1530.97 410
1531.06 424
1531.15 437
1531.24 448
1531.33 454
1531.41 457
1531.50 454
1531.59 447
1531.68 436
1531.77 426
1531.86 419
1531.95 415
1532.04 416
1532.13 422
1532.22 431
1532.31 441
1532.40 451
1532.49 458
1532.58 460
1532.67 457
1532.76 450
1532.85 439
1532.94 427
1533.03 417
1533.12 409
1533.21 406
1533.30 407
1533.39 411
1533.48 417
1533.57 425
1533.66 434
1533.75 444
1533.84 458
1533.93 473
1534.02 490
1534.11 506
1534.20 519
1534.29 527
1534.38 529
1534.47 525
1534.56 514
1534.65 499
1534.73 482
1534.82 464
1534.91 447
1535.00 432
1535.09 419
1535.18 410
1535.27 405
1535.36 405
1535.45 411
1535.54 423
1535.63 443
1535.72 468
1535.81 496
1535.90 525
1535.99 552
1536.08 574
1536.17 589
1536.26 598
1536.35 602
1536.44 604
1536.53 608
1536.62 615
1536.71 625
1536.80 639
1536.89 653
1536.98 665
1537.07 672
1537.16 673
1537.25 668
1537.34 659
1537.43 647
1537.52 636
1537.61 625
1537.70 616
1537.79 607
1537.88 600
1537.97 593
1538.06 585
1538.15 577
1538.24 571
1538.33 565
1538.42 563
1538.51 563
1538.60 565
1538.69 569
1538.78 575
1538.87 582
1538.96 591
1539.05 601
1539.14 611
1539.23 620
1539.32 628
1539.41 635
1539.50 640
1539.59 644
1539.68 648
1539.77 652
1539.86 655
1539.95 656
1540.04 654
1540.13 647
1540.22 636
1540.31 620
1540.40 603
1540.49 585
1540.58 569
1540.67 554
1540.76 541
1540.85 526
1540.94 510
1541.03 491
1541.12 471
1541.21 451
1541.30 435
1541.39 426
1541.48 426
1541.57 435
1541.66 452
1541.75 474
1541.84 497
1541.93 519
1542.02 534
1542.11 540
1542.20 534
1542.29 516
1542.38 485
1542.47 445
1542.56 400
1542.65 356
1542.74 318
1542.83 292
1542.92 278
1543.01 276
1543.10 282
1543.19 292
1543.28 302
1543.37 309
1543.46 312
1543.55 309
1543.64 301
1543.73 287
1543.82 267
1543.91 241
1544.00 208
1544.09 171
1544.18 132
1544.27 97
1544.36 69
1544.45 52
1544.54 47
1544.63 51
1544.72 62
1544.81 75
1544.90 87
1544.99 97
1545.08 103
1545.17 107
1545.26 111
1545.35 115
1545.44 119
1545.53 122
1545.62 120
1545.71 113
1545.80 99
1545.89 79
1545.98 55
1546.07 32
1546.16 12
1546.25 0
1546.34 0
1546.43 0
1546.52 0
1546.61 0
1546.70 1
1546.79 0
1546.88 0
1546.97 0
1547.06 0
1547.15 0
1547.24 0
1547.33 13
1547.42 31
1547.51 50
1547.60 68
1547.69 83
1547.78 93
1547.87 99
1547.96 102
1548.05 103
1548.14 103
1548.23 104
1548.32 106
1548.41 109
1548.50 114
1548.59 120
1548.68 129
1548.77 140
1548.86 156
1548.95 174
1549.04 195
1549.13 217
1549.22 236
1549.31 251
1549.40 261
1549.49 267
1549.58 270
1549.67 273
1549.76 279
1549.86 288
1549.95 301
1550.04 318
1550.13 337
1550.22 358
1550.31 380
1550.40 403
1550.49 425
1550.58 446
1550.67 464
1550.76 478
1550.85 486
1550.94 490
1551.03 488
1551.12 484
1551.21 478
1551.30 475
1551.39 474
1551.48 475
1551.57 477
1551.66 479
1551.75 481
1551.84 482
1551.93 484
1552.02 487
1552.11 493
1552.20 503
1552.29 518
1552.38 536
1552.47 557
1552.56 579
1552.65 602
1552.74 625
1552.83 650
1552.92 677
1553.01 707
1553.10 741
1553.19 777
1553.29 814
1553.38 849
1553.47 880
1553.56 906
1553.65 925
1553.74 941
1553.83 955
1553.92 971
1554.01 992
1554.10 1019
1554.19 1053
1554.28 1092
1554.37 1132
1554.46 1172
1554.55 1209
1554.64 1241
1554.73 1269
1554.82 1295
1554.91 1317
1555.00 1336
1555.09 1352
1555.18 1364
1555.27 1369
1555.36 1368
1555.45 1361
1555.54 1352
1555.63 1344
1555.72 1341
1555.82 1346
1555.91 1360
1556.00 1383
1556.09 1410
1556.18 1437
1556.27 1461
1556.36 1479
1556.45 1489
1556.54 1489
1556.63 1483
1556.72 1471
1556.81 1458
1556.90 1446
1556.99 1436
1557.08 1432
1557.17 1434
1557.26 1443
1557.35 1461
1557.44 1486
1557.53 1518
1557.62 1555
1557.71 1594
1557.80 1631
1557.90 1662
1557.99 1685
1558.08 1695
1558.17 1693
1558.26 1679
1558.35 1655
1558.44 1627
1558.53 1599
1558.62 1576
1558.71 1561
1558.80 1555
1558.89 1556
1558.98 1561
1559.07 1567
1559.16 1570
1559.25 1567
1559.34 1560
1559.43 1551
1559.52 1544
1559.61 1539
1559.70 1537
1559.80 1536
1559.89 1531
1559.98 1522
1560.07 1505
1560.16 1482
1560.25 1456
1560.34 1432
1560.43 1415
1560.52 1408
1560.61 1413
1560.70 1427
1560.79 1448
1560.88 1471
1560.97 1491
1561.06 1505
1561.15 1512
1561.24 1511
1561.33 1503
1561.42 1489
1561.52 1470
1561.61 1448
1561.70 1422
1561.79 1394
1561.88 1363
1561.97 1331
1562.06 1297
1562.15 1263
1562.24 1229
1562.33 1198
1562.42 1168
1562.51 1141
1562.60 1116
1562.69 1093
1562.78 1074
1562.87 1057
1562.96 1043
1563.06 1032
1563.15 1024
1563.24 1015
1563.33 1006
1563.42 994
1563.51 979
1563.60 961
1563.69 941
1563.78 918
1563.87 895
1563.96 870
1564.05 844
1564.14 818
1564.23 791
1564.32 764
1564.41 739
1564.51 717
1564.60 697
1564.69 681
1564.78 669
1564.87 659
1564.96 652
1565.05 648
1565.14 646
1565.23 646
1565.32 647
1565.41 647
1565.50 647
1565.59 646
1565.68 643
1565.77 638
1565.87 631
1565.96 622
1566.05 611
1566.14 599
1566.23 585
1566.32 571
1566.41 557
1566.50 545
1566.59 536
1566.68 531
1566.77 529
1566.86 531
1566.95 537
1567.04 547
1567.14 560
1567.23 575
1567.32 592
1567.41 606
1567.50 617
1567.59 622
1567.68 619
1567.77 609
1567.86 593
1567.95 574
1568.04 556
1568.13 541
1568.22 533
1568.31 530
1568.41 533
1568.50 540
1568.59 548
1568.68 556
1568.77 562
1568.86 566
1568.95 569
1569.04 573
1569.13 578
1569.22 586
1569.31 597
1569.40 611
1569.49 626
1569.59 637
1569.68 643
1569.77 641
1569.86 630
1569.95 611
1570.04 588
1570.13 566
1570.22 549
1570.31 542
1570.40 544
1570.49 553
1570.58 563
1570.68 571
1570.77 571
1570.86 563
1570.95 548
1571.04 529
1571.13 512
1571.22 498
1571.31 490
1571.40 483
1571.49 476
1571.58 464
1571.67 446
1571.77 422
1571.86 396
1571.95 371
1572.04 351
1572.13 338
1572.22 334
1572.31 335
1572.40 340
1572.49 346
1572.58 351
1572.67 356
1572.77 362
1572.86 368
1572.95 375
1573.04 382
1573.13 388
1573.22 389
1573.31 382
1573.40 366
1573.49 342
1573.58 310
1573.67 273
1573.76 235
1573.86 198
1573.95 165
1574.04 137
1574.13 115
1574.22 98
1574.31 87
1574.40 81
1574.49 82
1574.58 88
1574.67 99
1574.77 114
1574.86 130
1574.95 148
1575.04 164
1575.13 180
1575.22 195
1575.31 208
1575.40 218
1575.49 225
1575.58 227
1575.67 223
1575.77 214
1575.86 201
1575.95 186
1576.04 173
1576.13 165
1576.22 163
1576.31 167
1576.40 174
1576.49 181
1576.58 185
1576.68 181
1576.77 169
1576.86 150
1576.95 128
1577.04 107
1577.13 89
1577.22 76
1577.31 67
1577.40 63
1577.49 60
1577.59 55
1577.68 47
1577.77 36
1577.86 20
1577.95 3
1578.04 0
1578.13 0
1578.22 0
1578.31 0
1578.40 0
1578.50 0
1578.59 0
1578.68 7
1578.77 24
1578.86 37
1578.95 42
1579.04 40
1579.13 32
1579.22 19
1579.32 4
1579.41 0
1579.50 0
1579.59 0
1579.68 0
1579.77 0
1579.86 0
1579.95 0
1580.04 0
1580.14 5
1580.23 17
1580.32 30
1580.41 43
1580.50 56
1580.59 69
1580.68 82
1580.77 94
1580.86 104
1580.96 112
1581.05 115
1581.14 113
1581.23 104
1581.32 90
1581.41 73
1581.50 56
1581.59 42
1581.68 33
1581.78 30
1581.87 36
1581.96 48
1582.05 65
1582.14 85
1582.23 106
1582.32 126
1582.41 144
1582.50 158
1582.60 168
1582.69 171
1582.78 169
1582.87 162
1582.96 152
1583.05 139
1583.14 126
1583.23 114
1583.33 100
1583.42 86
1583.51 70
1583.60 51
1583.69 31
1583.78 10
1583.87 0
1583.96 0
1584.06 0
1584.15 0
1584.24 0
1584.33 0
1584.42 0
1584.51 0
1584.60 11
1584.69 29
1584.78 48
1584.88 66
1584.97 83
1585.06 98
1585.15 112
1585.24 125
1585.33 137
1585.42 148
1585.51 158
1585.61 166
1585.70 174
1585.79 180
1585.88 184
1585.97 187
1586.06 188
1586.15 187
1586.24 186
1586.34 183
1586.43 180
1586.52 178
1586.61 177
1586.70 179
1586.79 182
1586.88 186
1586.98 190
1587.07 194
1587.16 198
1587.25 202
1587.34 205
1587.43 210
1587.52 215
1587.61 219
1587.71 221
1587.80 219
1587.89 211
1587.98 198
1588.07 181
1588.16 161
1588.25 141
1588.34 124
1588.44 110
1588.53 101
1588.62 96
1588.71 96
1588.80 99
1588.89 104
1588.98 111
1589.08 118
1589.17 125
1589.26 130
1589.35 134
1589.44 135
1589.53 134
1589.62 133
1589.72 131
1589.81 132
1589.90 133
1589.99 134
1590.08 133
1590.17 125
1590.26 110
1590.35 88
1590.45 60
1590.54 29
1590.63 0
1590.72 0
1590.81 0
1590.90 0
1590.99 0
1591.09 0
1591.18 0
1591.27 0
1591.36 0
1591.45 16
1591.54 30
1591.63 44
1591.73 56
1591.82 65
1591.91 71
1592.00 75
1592.09 81
1592.18 90
1592.27 104
1592.37 124
1592.46 150
1592.55 179
1592.64 209
1592.73 236
1592.82 258
1592.91 275
1593.01 287
1593.10 295
1593.19 301
1593.28 307
1593.37 312
1593.46 315
1593.56 313
1593.65 306
1593.74 291
1593.83 268
1593.92 238
1594.01 206
1594.10 176
1594.20 152
1594.29 137
1594.38 134
1594.47 141
1594.56 157
1594.65 179
1594.74 203
1594.84 226
1594.93 245
1595.02 260
1595.11 269
1595.20 275
1595.29 280
1595.39 284
1595.48 290
1595.57 299
1595.66 311
1595.75 325
1595.84 341
1595.93 358
1596.03 377
1596.12 398
1596.21 420
1596.30 446
1596.39 474
1596.48 504
1596.58 533
1596.67 561
1596.76 585
1596.85 603
1596.94 615
1597.03 620
1597.13 619
1597.22 613
1597.31 605
1597.40 595
1597.49 586
1597.58 581
1597.67 579
1597.77 583
1597.86 593
1597.95 607
1598.04 625
1598.13 644
1598.22 663
1598.32 679
1598.41 691
1598.50 699
1598.59 702
1598.68 701
1598.77 698
1598.87 695
1598.96 693
1599.05 693
1599.14 694
1599.23 697
1599.32 701
1599.42 704
1599.51 707
1599.60 709
1599.69 711
1599.78 713
1599.87 714
1599.97 715
1600.06 714
1600.15 710
1600.24 702
1600.33 692
1600.42 680
1600.52 667
1600.61 654
1600.70 645
1600.79 639
1600.88 636
1600.97 636
1601.07 636
1601.16 634
1601.25 629
1601.34 622
1601.43 612
1601.52 601
1601.62 591
1601.71 581
1601.80 573
1601.89 564
1601.98 552
1602.07 537
1602.17 518
1602.26 495
1602.35 472
1602.44 451
1602.53 434
1602.63 423
1602.72 417
1602.81 416
1602.90 418
1602.99 420
1603.08 422
1603.18 423
1603.27 426
1603.36 432
1603.45 441
1603.54 455
1603.63 472
1603.73 493
1603.82 516
1603.91 536
1604.00 554
1604.09 568
1604.19 577
1604.28 581
1604.37 580
1604.46 578
1604.55 575
1604.64 574
1604.74 574
1604.83 576
1604.92 578
1605.01 579
1605.10 577
1605.19 572
1605.29 563
1605.38 551
1605.47 538
1605.56 526
1605.65 515
1605.75 505
1605.84 497
1605.93 488
1606.02 480
1606.11 471
1606.21 464
1606.30 459
1606.39 456
1606.48 456
1606.57 457
1606.66 457
1606.76 454
1606.85 449
1606.94 441
1607.03 432
1607.12 423
1607.22 416
1607.31 414
1607.40 416
1607.49 422
1607.58 430
1607.67 438
1607.77 446
1607.86 452
1607.95 454
1608.04 451
1608.13 444
1608.23 434
1608.32 420
1608.41 405
1608.50 391
1608.59 378
1608.69 368
1608.78 361
1608.87 356
1608.96 353
1609.05 351
1609.15 348
1609.24 345
1609.33 343
1609.42 341
1609.51 339
1609.61 337
1609.70 333
1609.79 326
1609.88 317
1609.97 303
1610.06 287
1610.16 272
1610.25 260
1610.34 254
1610.43 255
1610.52 263
1610.62 274
1610.71 287
1610.80 297
1610.89 301
1610.98 298
1611.08 289
1611.17 276
1611.26 261
1611.35 247
1611.44 237
1611.54 230
1611.63 228
1611.72 231
1611.81 236
1611.90 245
1612.00 255
1612.09 267
1612.18 281
1612.27 296
1612.36 312
1612.46 327
1612.55 339
1612.64 348
1612.73 350
1612.82 345
1612.92 332
1613.01 310
1613.10 282
1613.19 252
1613.29 222
1613.38 195
1613.47 174
1613.56 161
1613.65 155
1613.75 154
1613.84 155
1613.93 156
1614.02 156
1614.11 153
1614.21 148
1614.30 141
1614.39 134
1614.48 129
1614.57 127
1614.67 129
1614.76 133
1614.85 139
1614.94 146
1615.03 151
1615.13 154
1615.22 155
1615.31 154
1615.40 153
1615.49 153
1615.59 154
1615.68 156
1615.77 159
1615.86 164
1615.96 170
1616.05 176
1616.14 182
1616.23 187
1616.32 193
1616.42 200
1616.51 207
1616.60 214
1616.69 223
1616.78 231
1616.88 237
1616.97 239
1617.06 235
1617.15 223
1617.25 205
1617.34 182
1617.43 157
1617.52 133
1617.61 111
1617.71 94
1617.80 81
1617.89 69
1617.98 56
1618.08 40
1618.17 21
1618.26 1
1618.35 0
1618.44 0
1618.54 0
1618.63 0
1618.72 0
1618.81 0
1618.90 0
1619.00 0
1619.09 21
1619.18 45
1619.27 69
1619.37 92
1619.46 113
1619.55 133
1619.64 151
1619.73 168
1619.83 183
1619.92 195
1620.01 205
1620.10 211
1620.20 214
1620.29 214
1620.38 211
1620.47 207
1620.57 203
1620.66 197
1620.75 191
1620.84 183
1620.93 173
1621.03 162
1621.12 148
1621.21 132
1621.30 115
1621.40 96
1621.49 75
1621.58 53
1621.67 31
1621.76 10
1621.86 0
1621.95 0
1622.04 0
1622.13 0
1622.23 0
1622.32 0
1622.41 14
1622.50 30
1622.60 45
1622.69 57
1622.78 67
1622.87 76
1622.96 86
1623.06 95
1623.15 104
1623.24 112
1623.33 119
1623.43 123
1623.52 126
1623.61 125
1623.70 122
1623.80 116
1623.89 106
1623.98 94
1624.07 81
1624.17 69
1624.26 61
1624.35 58
1624.44 62
1624.53 72
1624.63 86
1624.72 103
1624.81 120
1624.90 134
1625.00 146
1625.09 155
1625.18 161
1625.27 164
1625.37 164
1625.46 159
1625.55 151
1625.64 139
1625.74 122
1625.83 102
1625.92 79
1626.01 55
1626.11 33
1626.20 14
1626.29 0
1626.38 0
1626.47 0
1626.57 0
1626.66 0
1626.75 0
1626.84 0
1626.94 0
1627.03 0
1627.12 0
1627.21 1
1627.31 6
1627.40 13
1627.49 24
1627.58 36
1627.68 49
1627.77 62
1627.86 74
1627.95 87
1628.05 102
1628.14 119
1628.23 137
1628.32 156
1628.42 172
1628.51 184
1628.60 189
1628.69 187
1628.79 178
1628.88 162
1628.97 144
1629.06 124
1629.16 105
1629.25 88
1629.34 75
1629.43 66
1629.53 63
1629.62 65
1629.71 72
1629.80 84
1629.90 99
1629.99 113
1630.08 124
1630.17 131
1630.27 133
1630.36 132
1630.45 130
1630.54 129
1630.64 130
1630.73 136
1630.82 143
1630.91 151
1631.01 156
1631.10 156
1631.19 152
1631.28 146
1631.38 139
1631.47 137
1631.56 140
1631.65 151
1631.75 169
1631.84 189
1631.93 209
1632.03 224
1632.12 232
1632.21 231
1632.30 220
1632.40 204
1632.49 186
1632.58 170
1632.67 160
1632.77 157
1632.86 162
1632.95 171
1633.04 182
1633.14 190
1633.23 193
1633.32 193
1633.41 192
1633.51 193
1633.60 198
1633.69 209
1633.78 223
1633.88 238
1633.97 249
1634.06 253
1634.16 248
1634.25 234
1634.34 213
1634.43 189
1634.53 164
1634.62 139
1634.71 117
1634.80 99
1634.90 85
1634.99 79
1635.08 81
1635.17 92
1635.27 112
1635.36 136
1635.45 160
1635.55 179
1635.64 187
1635.73 186
1635.82 175
1635.92 159
1636.01 143
1636.10 130
1636.19 124
1636.29 125
1636.38 130
1636.47 138
1636.56 145
1636.66 151
1636.75 154
1636.84 155
1636.94 153
1637.03 150
1637.12 147
1637.21 143
1637.31 139
1637.40 135
1637.49 133
1637.58 133
1637.68 134
1637.77 137
1637.86 140
1637.96 142
1638.05 142
1638.14 141
1638.23 139
1638.33 139
1638.42 142
1638.51 147
1638.61 154
1638.70 162
1638.79 170
1638.88 176
1638.98 182
1639.07 187
1639.16 192
1639.25 197
1639.35 201
1639.44 204
1639.53 203
1639.63 201
1639.72 196
1639.81 193
1639.90 192
1640.00 196
1640.09 205
1640.18 218
1640.28 232
1640.37 243
1640.46 249
1640.55 250
1640.65 246
1640.74 238
1640.83 230
1640.93 222
1641.02 217
1641.11 213
1641.20 208
1641.30 202
1641.39 193
1641.48 182
1641.58 168
1641.67 153
1641.76 140
1641.85 128
1641.95 122
1642.04 120
1642.13 122
1642.23 127
1642.32 133
1642.41 139
1642.50 142
1642.60 142
1642.69 138
1642.78 132
1642.88 124
1642.97 116
1643.06 108
1643.15 101
1643.25 96
1643.34 93
1643.43 90
1643.53 86
1643.62 83
1643.71 79
1643.80 75
1643.90 71
1643.99 69
1644.08 68
1644.18 69
1644.27 71
1644.36 73
1644.45 76
1644.55 78
1644.64 79
1644.73 81
1644.83 84
1644.92 87
1645.01 93
1645.11 98
1645.20 104
1645.29 107
1645.38 108
1645.48 106
1645.57 104
1645.66 102
1645.76 103
1645.85 109
1645.94 121
1646.03 138
1646.13 157
1646.22 175
1646.31 191
1646.41 203
1646.50 213
1646.59 222
1646.69 233
1646.78 245
1646.87 259
1646.96 270
1647.06 276
1647.15 275
1647.24 265
1647.34 246
1647.43 223
1647.52 198
1647.62 176
1647.71 159
1647.80 149
1647.90 144
1647.99 142
1648.08 140
1648.17 136
1648.27 129
1648.36 120
1648.45 109
1648.55 100
1648.64 92
1648.73 87
1648.83 85
1648.92 83
1649.01 79
1649.10 72
1649.20 60
1649.29 45
1649.38 27
1649.48 9
1649.57 0
1649.66 0
1649.76 0
1649.85 0
1649.94 0
1650.04 0
1650.13 0
1650.22 0
1650.31 4
1650.41 17
1650.50 29
1650.59 39
1650.69 45
1650.78 46
1650.87 42
1650.97 34
1651.06 23
1651.15 12
1651.25 4
1651.34 0
1651.43 0
1651.53 1
1651.62 7
1651.71 15
1651.80 25
1651.90 35
1651.99 46
1652.08 58
1652.18 72
1652.27 85
1652.36 98
1652.46 109
1652.55 116
1652.64 118
1652.74 114
1652.83 108
1652.92 100
1653.02 92
1653.11 86
1653.20 81
1653.30 77
1653.39 74
1653.48 72
1653.57 68
1653.67 65
1653.76 62
1653.85 60
1653.95 58
1654.04 56
1654.13 52
1654.23 45
1654.32 36
1654.41 25
1654.51 15
1654.60 7
1654.69 4
1654.79 5
1654.88 10
1654.97 18
1655.07 26
1655.16 31
1655.25 32
1655.35 26
1655.44 16
1655.53 1
1655.63 0
1655.72 0
1655.81 0
1655.91 0
1656.00 0
1656.09 0
1656.19 4
1656.28 34
1656.37 71
1656.47 110
1656.56 149
1656.65 183
1656.74 208
1656.84 224
1656.93 230
1657.02 226
1657.12 216
1657.21 204
1657.30 191
1657.40 180
1657.49 171
1657.58 163
1657.68 156
1657.77 149
1657.86 143
1657.96 137
1658.05 131
1658.14 127
1658.24 125
1658.33 126
1658.42 129
1658.52 133
1658.61 137
1658.70 139
1658.80 137
1658.89 131
1658.98 118
1659.08 101
1659.17 82
1659.26 61
1659.36 43
1659.45 29
1659.54 20
1659.64 17
1659.73 18
1659.82 22
1659.92 28
1660.01 35
1660.10 41
1660.20 45
1660.29 48
1660.38 49
1660.48 51
1660.57 54
1660.67 59
1660.76 66
1660.85 77
1660.95 90
1661.04 103
1661.13 116
1661.23 126
1661.32 133
1661.41 137
1661.51 138
1661.60 138
1661.69 136
1661.79 135
1661.88 134
1661.97 133
1662.07 131
1662.16 128
1662.25 124
1662.35 119
1662.44 114
1662.53 110
1662.63 106
1662.72 102
1662.81 96
1662.91 88
1663.00 76
1663.09 60
1663.19 42
1663.28 22
1663.37 5
1663.47 0
1663.56 0
1663.65 0
1663.75 0
1663.84 0
1663.94 5
1664.03 10
1664.12 13
1664.22 12
1664.31 8
1664.40 4
1664.50 0
1664.59 0
1664.68 0
1664.78 9
1664.87 25
1664.96 47
1665.06 73
1665.15 102
1665.24 130
1665.34 155
1665.43 175
1665.52 191
1665.62 204
1665.71 213
1665.81 221
1665.90 228
1665.99 233
1666.09 235
1666.18 232
1666.27 224
1666.37 209
1666.46 191
1666.55 169
1666.65 147
1666.74 127
1666.83 111
1666.93 102
1667.02 99
1667.12 101
1667.21 107
1667.30 113
1667.40 119
1667.49 120
1667.58 117
1667.68 109
1667.77 99
1667.86 89
1667.96 82
1668.05 78
1668.14 80
1668.24 86
1668.33 95
1668.43 104
1668.52 112
1668.61 119
1668.71 123
1668.80 126
1668.89 125
1668.99 123
1669.08 117
1669.17 109
1669.27 100
1669.36 92
1669.46 86
1669.55 85
1669.64 92
1669.74 106
1669.83 126
1669.92 151
1670.02 177
1670.11 200
1670.20 217
1670.30 226
1670.39 226
1670.49 218
1670.58 203
1670.67 184
1670.77 163
1670.86 143
1670.95 125
1671.05 109
1671.14 96
1671.24 87
1671.33 82
1671.42 81
1671.52 83
1671.61 88
1671.70 92
1671.80 95
1671.89 94
1671.98 91
1672.08 86
1672.17 82
1672.27 82
1672.36 86
1672.45 96
1672.55 109
1672.64 123
1672.73 135
1672.83 144
1672.92 148
1673.02 149
1673.11 146
1673.20 140
1673.30 132
1673.39 122
1673.48 112
1673.58 100
1673.67 88
1673.77 76
1673.86 66
1673.95 57
1674.05 50
1674.14 45
1674.23 43
1674.33 42
1674.42 43
1674.52 44
1674.61 44
1674.70 42
1674.80 40
1674.89 38
1674.98 36
1675.08 36
1675.17 39
1675.27 47
1675.36 57
1675.45 69
1675.55 83
1675.64 96
1675.74 109
1675.83 121
1675.92 130
1676.02 135
1676.11 137
1676.20 135
1676.30 130
1676.39 125
1676.49 121
1676.58 121
1676.67 124
1676.77 133
1676.86 145
1676.95 156
1677.05 164
1677.14 166
1677.24 159
1677.33 144
1677.42 123
1677.52 97
1677.61 70
1677.71 46
1677.80 26
1677.89 11
1677.99 0
1678.08 0
1678.18 0
1678.27 0
1678.36 0
1678.46 0
1678.55 0
1678.64 0
1678.74 0
1678.83 5
1678.93 10
1679.02 15
1679.11 20
1679.21 27
1679.30 36
1679.40 46
1679.49 58
1679.58 71
1679.68 86
1679.77 100
1679.87 114
1679.96 127
1680.05 140
1680.15 152
1680.24 163
1680.34 172
1680.43 181
1680.52 187
1680.62 190
1680.71 191
1680.80 189
1680.90 186
1680.99 183
1681.09 180
1681.18 181
1681.27 183
1681.37 187
1681.46 192
1681.56 194
1681.65 193
1681.74 187
1681.84 178
1681.93 166
1682.03 156
1682.12 148
1682.21 146
1682.31 151
1682.40 160
1682.50 173
1682.59 188
1682.68 202
1682.78 212
1682.87 219
1682.97 222
1683.06 219
1683.15 213
1683.25 203
1683.34 191
1683.44 180
1683.53 170
1683.62 165
1683.72 165
1683.81 169
1683.91 177
1684.00 185
1684.09 191
1684.19 194
1684.28 192
1684.38 188
1684.47 183
1684.57 180
1684.66 180
1684.75 186
1684.85 195
1684.94 206
1685.04 216
1685.13 225
1685.22 231
1685.32 234
1685.41 234
1685.51 231
1685.60 227
1685.69 222
1685.79 215
1685.88 205
1685.98 194
1686.07 182
1686.16 168
1686.26 156
1686.35 144
1686.45 134
1686.54 127
1686.64 123
1686.73 121
1686.82 121
1686.92 125
1687.01 132
1687.11 143
1687.20 158
1687.29 177
1687.39 198
1687.48 220
1687.58 239
1687.67 252
1687.76 257
1687.86 252
1687.95 236
1688.05 211
1688.14 182
1688.24 151
1688.33 123
1688.42 102
1688.52 88
1688.61 81
1688.71 79
1688.80 79
1688.89 78
1688.99 76
1689.08 72
1689.18 68
1689.27 64
1689.37 62
1689.46 63
1689.55 65
1689.65 66
1689.74 66
1689.84 64
1689.93 59
1690.03 52
1690.12 47
1690.21 45
1690.31 46
1690.40 51
1690.50 60
1690.59 72
1690.68 86
1690.78 101
1690.87 116
1690.97 131
1691.06 146
1691.16 160
1691.25 173
1691.34 184
1691.44 193
1691.53 197
1691.63 198
1691.72 194
1691.82 186
1691.91 175
1692.00 161
1692.10 146
1692.19 129
1692.29 112
1692.38 96
1692.48 80
1692.57 68
1692.66 62
1692.76 63
1692.85 73
1692.95 89
1693.04 110
1693.14 131
1693.23 147
1693.32 155
1693.42 153
1693.51 142
1693.61 126
1693.70 108
1693.80 92
1693.89 80
1693.98 73
1694.08 70
1694.17 71
1694.27 74
1694.36 78
1694.46 83
1694.55 91
1694.64 100
1694.74 112
1694.83 126
1694.93 141
1695.02 155
1695.12 167
1695.21 176
1695.31 181
1695.40 181
1695.49 174
1695.59 162
1695.68 145
1695.78 124
1695.87 102
1695.97 83
1696.06 69
1696.15 62
1696.25 62
1696.34 68
1696.44 78
1696.53 89
1696.63 99
1696.72 107
1696.82 113
1696.91 118
1697.00 124
1697.10 132
1697.19 141
1697.29 151
1697.38 161
1697.48 170
1697.57 176
1697.67 180
1697.76 181
1697.85 182
1697.95 183
1698.04 183
1698.14 182
1698.23 180
1698.33 177
1698.42 172
1698.51 166
1698.61 161
1698.70 158
1698.80 160
1698.89 167
1698.99 177
1699.08 189
1699.18 201
1699.27 210
1699.37 217
1699.46 221
1699.55 222
1699.65 222
1699.74 222
1699.84 222
1699.93 221
1700.03 220
1700.12 218
1700.22 218
1700.31 218
1700.40 220
1700.50 222
1700.59 223
1700.69 224
1700.78 221
1700.88 216
1700.97 208
1701.07 199
1701.16 190
1701.26 181
1701.35 174
1701.44 168
1701.54 162
1701.63 157
1701.73 154
1701.82 153
1701.92 157
1702.01 167
1702.11 185
1702.20 209
1702.30 238
1702.39 267
1702.48 291
1702.58 307
1702.67 311
1702.77 305
1702.86 290
1702.96 271
1703.05 253
1703.15 241
1703.24 236
1703.34 238
1703.43 245
1703.52 254
1703.62 260
1703.71 260
1703.81 251
1703.90 233
1704.00 207
1704.09 175
1704.19 141
1704.28 108
1704.38 78
1704.47 53
1704.57 32
1704.66 15
1704.75 0
1704.85 0
1704.94 0
1705.04 0
1705.13 0
1705.23 0
1705.32 0
1705.42 0
1705.51 0
1705.61 12
1705.70 28
1705.80 42
1705.89 52
1705.98 55
1706.08 52
1706.17 43
1706.27 28
1706.36 10
1706.46 0
1706.55 0
1706.65 0
1706.74 0
1706.84 0
1706.93 0
1707.03 0
1707.12 0
1707.22 19
1707.31 44
1707.40 66
1707.50 85
1707.59 98
1707.69 105
1707.78 108
1707.88 106
1707.97 99
1708.07 89
1708.16 75
1708.26 61
1708.35 47
1708.45 37
1708.54 33
1708.64 38
1708.73 50
1708.83 67
1708.92 84
1709.02 98
1709.11 106
1709.20 105
1709.30 97
1709.39 85
1709.49 73
1709.58 62
1709.68 55
1709.77 52
1709.87 53
1709.96 56
1710.06 59
1710.15 62
1710.25 63
1710.34 65
1710.44 67
1710.53 71
1710.63 78
1710.72 90
1710.82 106
1710.91 125
1711.01 145
1711.10 163
1711.19 177
1711.29 186
1711.38 190
1711.48 188
1711.57 183
1711.67 176
1711.76 169
1711.86 160
1711.95 150
1712.05 140
1712.14 129
1712.24 119
1712.33 111
1712.43 108
1712.52 111
1712.62 121
1712.71 137
1712.81 155
1712.90 174
1713.00 189
1713.09 198
1713.19 200
1713.28 196
1713.38 187
1713.47 176
1713.57 164
1713.66 154
1713.76 147
1713.85 143
1713.95 140
1714.04 138
1714.13 136
1714.23 130
1714.32 122
1714.42 112
1714.51 101
1714.61 90
1714.70 82
1714.80 77
1714.89 77
1714.99 80
1715.08 87
1715.18 95
1715.27 106
1715.37 120
1715.46 135
1715.56 151
1715.65 168
1715.75 182
1715.84 194
1715.94 202
1716.03 207
1716.13 210
1716.22 213
1716.32 220
1716.41 229
1716.51 241
1716.60 254
1716.70 265
1716.79 274
1716.89 279
1716.98 279
1717.08 277
1717.17 272
1717.27 266
1717.36 258
1717.46 249
1717.55 238
1717.65 225
1717.74 213
1717.84 202
1717.93 195
1718.03 191
1718.12 191
1718.22 195
1718.31 201
1718.41 207
1718.50 211
1718.60 215
1718.69 216
1718.79 215
1718.88 212
1718.98 207
1719.07 203
1719.17 197
1719.26 192
1719.36 187
1719.45 183
1719.55 179
1719.64 176
1719.74 172
1719.83 167
1719.93 160
1720.02 151
1720.12 140
1720.21 127
1720.31 114
1720.40 103
1720.50 95
1720.59 91
1720.69 90
1720.78 92
1720.88 93
1720.97 92
1721.07 88
1721.16 81
1721.26 71
1721.35 61
1721.45 54
1721.54 50
1721.64 51
1721.73 56
1721.83 64
1721.92 73
1722.02 82
1722.11 88
1722.21 92
1722.30 92
1722.40 89
1722.49 83
1722.59 76
1722.69 67
1722.78 57
1722.88 48
1722.97 38
1723.07 27
1723.16 16
1723.26 4
1723.35 0
1723.45 0
1723.54 0
1723.64 0
1723.73 16
1723.83 41
1723.92 70
1724.02 97
1724.11 120
1724.21 133
1724.30 136
1724.40 128
1724.49 111
1724.59 87
1724.68 60
1724.78 35
1724.87 13
1724.97 0
1725.06 0
1725.16 0
1725.25 0
1725.35 0
1725.44 0
1725.54 0
1725.64 0
1725.73 2
1725.83 9
1725.92 19
1726.02 30
1726.11 40
1726.21 48
1726.30 52
1726.40 51
1726.49 45
1726.59 35
1726.68 23
1726.78 12
1726.87 2
1726.97 0
1727.06 0
1727.16 0
1727.25 0
1727.35 0
1727.44 0
1727.54 0
1727.63 0
1727.73 0
1727.83 0
1727.92 1
1728.02 9
1728.11 19
1728.21 31
1728.30 43
1728.40 52
1728.49 59
1728.59 61
1728.68 61
1728.78 59
1728.87 57
1728.97 57
1729.06 59
1729.16 65
1729.25 73
1729.35 83
1729.45 92
1729.54 99
1729.64 103
1729.73 103
1729.83 101
1729.92 97
1730.02 92
1730.11 86
1730.21 80
1730.30 72
1730.40 63
1730.49 53
1730.59 41
1730.68 29
1730.78 18
1730.88 10
1730.97 5
1731.07 5
1731.16 8
1731.26 14
1731.35 21
1731.45 28
1731.54 33
1731.64 37
1731.73 40
1731.83 42
1731.92 43
1732.02 42
1732.11 40
1732.21 35
1732.31 28
1732.40 17
1732.50 5
1732.59 0
1732.69 0
1732.78 0
1732.88 0
1732.97 0
1733.07 0
1733.16 0
1733.26 0
1733.35 10
1733.45 26
1733.55 41
1733.64 54
1733.74 63
1733.83 68
1733.93 68
1734.02 62
1734.12 52
1734.21 40
1734.31 27
1734.40 16
1734.50 8
1734.60 7
1734.69 13
1734.79 27
1734.88 47
1734.98 71
1735.07 95
1735.17 116
1735.26 132
1735.36 141
1735.45 144
1735.55 140
1735.65 134
1735.74 124
1735.84 114
1735.93 103
1736.03 92
1736.12 82
1736.22 74
1736.31 67
1736.41 62
1736.50 62
1736.60 68
1736.70 80
1736.79 97
1736.89 119
1736.98 142
1737.08 164
1737.17 181
1737.27 193
1737.36 197
1737.46 196
1737.56 190
1737.65 182
1737.75 173
1737.84 166
1737.94 161
1738.03 161
1738.13 165
1738.22 176
1738.32 192
1738.42 213
1738.51 234
1738.61 253
1738.70 267
1738.80 273
1738.89 272
1738.99 265
1739.08 253
1739.18 239
1739.28 225
1739.37 209
1739.47 191
1739.56 171
1739.66 147
1739.75 120
1739.85 91
1739.94 62
1740.04 35
1740.14 12
1740.23 0
1740.33 0
1740.42 0
1740.52 0
1740.61 0
1740.71 0
1740.81 0
1740.90 0
1741.00 0
1741.09 7
1741.19 17
1741.28 26
1741.38 36
1741.47 44
1741.57 51
1741.67 56
1741.76 59
1741.86 62
1741.95 65
1742.05 70
1742.14 77
1742.24 82
1742.34 86
1742.43 87
1742.53 86
1742.62 83
1742.72 80
1742.81 80
1742.91 85
1743.01 95
1743.10 108
1743.20 123
1743.29 137
1743.39 149
1743.48 155
1743.58 156
1743.67 152
1743.77 143
1743.87 132
1743.96 120
1744.06 107
1744.15 96
1744.25 88
1744.34 83
1744.44 83
1744.54 86
1744.63 93
1744.73 102
1744.82 112
1744.92 121
1745.01 130
1745.11 138
1745.21 147
1745.30 157
1745.40 168
1745.49 178
1745.59 186
1745.69 191
1745.78 191
1745.88 188
1745.97 185
1746.07 183
1746.16 187
1746.26 196
1746.36 210
1746.45 228
1746.55 247
1746.64 265
1746.74 279
1746.83 288
1746.93 292
1747.03 289
1747.12 280
1747.22 266
1747.31 245
1747.41 220
1747.50 192
1747.60 164
1747.70 139
1747.79 118
1747.89 102
1747.98 90
1748.08 82
1748.18 75
1748.27 67
1748.37 59
1748.46 51
1748.56 44
1748.65 39
1748.75 36
1748.85 35
1748.94 37
1749.04 42
1749.13 48
1749.23 53
1749.33 57
1749.42 57
1749.52 52
1749.61 43
1749.71 29
1749.80 12
1749.90 0
1750.00 0
1750.09 0
1750.19 0
1750.28 0
1750.38 0
1750.48 0
1750.57 2
1750.67 18
1750.76 31
1750.86 37
1750.96 37
1751.05 32
1751.15 24
1751.24 17
1751.34 14
1751.44 19
1751.53 32
1751.63 53
1751.72 78
1751.82 105
1751.91 129
1752.01 146
1752.11 156
1752.20 156
1752.30 147
1752.39 131
1752.49 110
1752.59 87
1752.68 65
1752.78 46
1752.87 33
1752.97 26
1753.07 24
1753.16 26
1753.26 30
1753.35 32
1753.45 32
1753.55 28
1753.64 23
1753.74 19
1753.83 17
1753.93 18
1754.03 22
1754.12 29
1754.22 35
1754.31 39
1754.41 40
1754.51 37
1754.60 34
1754.70 31
1754.79 31
1754.89 35
1754.99 41
1755.08 49
1755.18 57
1755.27 63
1755.37 63
1755.47 60
1755.56 55
1755.66 49
1755.75 44
1755.85 42
1755.95 42
1756.04 44
1756.14 47
1756.23 49
1756.33 48
1756.43 46
1756.52 44
1756.62 42
1756.71 42
1756.81 43
1756.91 44
1757.00 46
1757.10 47
1757.19 47
1757.29 46
1757.39 44
1757.48 45
1757.58 47
1757.67 51
1757.77 56
1757.87 63
1757.96 69
1758.06 75
1758.16 80
1758.25 85
1758.35 90
1758.44 96
1758.54 101
1758.64 108
1758.73 116
1758.83 125
1758.92 136
1759.02 147
1759.12 159
1759.21 170
1759.31 181
1759.40 190
1759.50 198
1759.60 205
1759.69 210
1759.79 214
1759.89 215
1759.98 214
1760.08 211
1760.17 207
1760.27 205
1760.37 208
1760.46 217
1760.56 234
1760.65 256
1760.75 281
1760.85 302
1760.94 315
1761.04 317
1761.14 307
1761.23 286
1761.33 259
1761.42 232
1761.52 212
1761.62 201
1761.71 203
1761.81 215
1761.90 234
1762.00 255
1762.10 271
1762.19 277
1762.29 273
1762.39 259
1762.48 238
1762.58 216
1762.67 196
1762.77 180
1762.87 169
1762.96 162
1763.06 158
1763.16 156
1763.25 154
1763.35 155
1763.44 160
1763.54 170
1763.64 185
1763.73 204
1763.83 221
1763.93 235
1764.02 243
1764.12 245
1764.21 241
1764.31 234
1764.41 229
1764.50 229
1764.60 235
1764.70 245
1764.79 256
1764.89 263
1764.98 262
1765.08 251
1765.18 231
1765.27 203
1765.37 171
1765.47 141
1765.56 116
1765.66 97
1765.75 85
1765.85 78
1765.95 75
1766.04 75
1766.14 75
1766.24 77
1766.33 78
1766.43 82
1766.53 87
1766.62 94
1766.72 101
1766.81 109
1766.91 115
1767.01 121
1767.10 126
1767.20 130
1767.30 135
1767.39 139
1767.49 142
1767.58 142
1767.68 136
1767.78 125
1767.87 109
1767.97 89
1768.07 66
1768.16 43
1768.26 23
1768.36 7
1768.45 0
1768.55 0
1768.64 0
1768.74 0
1768.84 0
1768.93 0
1769.03 0
1769.13 0
1769.22 0
1769.32 3
1769.42 24
1769.51 52
1769.61 82
1769.71 114
1769.80 142
1769.90 167
1769.99 186
1770.09 201
1770.19 213
1770.28 224
1770.38 234
1770.48 243
1770.57 249
1770.67 251
1770.77 247
1770.86 236
1770.96 222
1771.06 206
1771.15 193
1771.25 185
1771.34 183
1771.44 187
1771.54 193
1771.63 197
1771.73 195
1771.83 185
1771.92 168
1772.02 146
1772.12 123
1772.21 100
1772.31 80
1772.41 63
1772.50 50
1772.60 40
1772.70 31
1772.79 25
1772.89 24
1772.98 27
1773.08 36
1773.18 51
1773.27 71
1773.37 95
1773.47 120
1773.56 145
1773.66 168
1773.76 188
1773.85 204
1773.95 217
1774.05 225
1774.14 231
1774.24 234
1774.34 235
1774.43 236
1774.53 236
1774.63 235
1774.72 235
1774.82 235
1774.92 234
1775.01 233
1775.11 231
1775.20 228
1775.30 223
1775.40 217
1775.49 208
1775.59 197
1775.69 185
1775.78 173
1775.88 164
1775.98 160
1776.07 163
1776.17 173
1776.27 191
1776.36 213
1776.46 238
1776.56 261
1776.65 280
1776.75 293
1776.85 299
1776.94 300
1777.04 298
1777.14 294
1777.23 290
1777.33 288
1777.43 288
1777.52 290
1777.62 292
1777.72 293
1777.81 291
1777.91 285
1778.01 275
1778.10 260
1778.20 242
1778.30 224
1778.39 206
1778.49 192
1778.59 183
1778.68 179
1778.78 182
1778.88 190
1778.97 202
1779.07 217
1779.17 231
1779.26 244
1779.36 253
1779.46 259
1779.55 261
1779.65 259
1779.75 254
1779.84 249
1779.94 245
1780.04 245
1780.13 249
1780.23 256
1780.33 266
1780.42 276
1780.52 283
1780.62 288
1780.71 289
1780.81 287
1780.91 285
1781.00 282
1781.10 280
1781.20 278
1781.29 276
1781.39 272
1781.49 266
1781.58 259
1781.68 252
1781.78 245
1781.87 241
1781.97 237
1782.07 234
1782.16 230
1782.26 227
1782.36 223
1782.45 220
1782.55 218
1782.65 219
1782.74 223
1782.84 228
1782.94 235
1783.03 242
1783.13 249
1783.23 255
1783.33 258
1783.42 260
1783.52 257
1783.62 250
1783.71 239
1783.81 223
1783.91 206
1784.00 189
1784.10 174
1784.20 164
1784.29 160
1784.39 160
1784.49 164
1784.58 170
1784.68 175
1784.78 180
1784.87 183
1784.97 186
1785.07 189
1785.16 191
1785.26 192
1785.36 190
1785.45 182
1785.55 166
1785.65 142
1785.75 109
1785.84 72
1785.94 33
1786.04 0
1786.13 0
1786.23 0
1786.33 0
1786.42 0
1786.52 0
1786.62 0
1786.71 0
1786.81 12
1786.91 31
1787.00 47
1787.10 57
1787.20 62
1787.30 62
1787.39 59
1787.49 56
1787.59 51
1787.68 46
1787.78 39
1787.88 30
1787.97 19
1788.07 9
1788.17 0
1788.26 0
1788.36 0
1788.46 6
1788.56 22
1788.65 42
1788.75 65
1788.85 87
1788.94 106
1789.04 122
1789.14 133
1789.23 138
1789.33 137
1789.43 133
1789.52 126
1789.62 116
1789.72 106
1789.82 95
1789.91 87
1790.01 81
1790.11 78
1790.20 76
1790.30 74
1790.40 72
1790.49 67
1790.59 58
1790.69 47
1790.78 33
1790.88 19
1790.98 8
1791.08 2
1791.17 2
1791.27 8
1791.37 20
1791.46 34
1791.56 47
1791.66 57
1791.75 61
1791.85 60
1791.95 54
1792.05 45
1792.14 37
1792.24 30
1792.34 26
1792.43 23
1792.53 21
1792.63 17
1792.73 11
1792.82 3
1792.92 0
1793.02 0
1793.11 0
1793.21 0
1793.31 0
1793.40 0
1793.50 0
1793.60 0
1793.70 0
1793.79 3
1793.89 14
1793.99 30
1794.08 53
1794.18 80
1794.28 109
1794.38 136
1794.47 161
1794.57 179
1794.67 192
1794.76 201
1794.86 206
1794.96 210
1795.05 215
1795.15 219
1795.25 224
1795.35 229
1795.44 235
1795.54 240
1795.64 245
1795.73 249
1795.83 250
1795.93 246
1796.03 237
1796.12 221
1796.22 202
1796.32 182
1796.41 163
1796.51 148
1796.61 138
1796.71 134
1796.80 134
1796.90 135
1797.00 137
1797.09 139
1797.19 141
1797.29 144
1797.39 148
1797.48 154
1797.58 162
1797.68 171
1797.77 180
1797.87 188
1797.97 193
1798.07 196
1798.16 196
1798.26 194
1798.36 191
1798.45 188
1798.55 187
1798.65 187
1798.75 188
1798.84 191
1798.94 193
1799.04 195
1799.14 194
1799.23 193
1799.33 190
1799.43 186
1799.52 182
1799.62 180
1799.72 178
1799.82 178
1799.91 178
1800.01 177
1800.11 175
1800.20 171
1800.30 166
1800.40 158
1800.50 150
1800.59 140
1800.69 131
1800.79 123
1800.89 115
1800.98 109
1801.08 103
1801.18 98
1801.27 93
1801.37 88
1801.47 83
1801.57 79
1801.66 76
1801.76 76
1801.86 78
1801.96 81
1802.05 84
1802.15 85
1802.25 81
1802.34 73
1802.44 63
1802.54 53
1802.64 47
1802.73 46
1802.83 51
1802.93 61
1803.03 75
1803.12 89
1803.22 101
1803.32 110
1803.41 116
1803.51 118
1803.61 116
1803.71 109
1803.80 98
1803.90 83
1804.00 63
1804.10 41
1804.19 19
1804.29 0
1804.39 0
1804.49 0
1804.58 0
1804.68 0
1804.78 0
1804.87 12
1804.97 25
1805.07 34
1805.17 37
1805.26 32
1805.36 22
1805.46 8
1805.56 0
1805.65 0
1805.75 0
1805.85 0
1805.95 0
1806.04 0
1806.14 0
1806.24 10
1806.34 23
1806.43 34
1806.53 42
1806.63 46
1806.73 47
1806.82 46
1806.92 42
1807.02 37
1807.11 32
1807.21 27
1807.31 25
1807.41 27
1807.50 34
1807.60 47
1807.70 65
1807.80 87
1807.89 110
1807.99 131
1808.09 147
1808.19 157
1808.28 161
1808.38 161
1808.48 157
1808.58 154
1808.67 153
1808.77 155
1808.87 161
1808.97 170
1809.06 178
1809.16 185
1809.26 189
1809.36 187
1809.45 181
1809.55 169
1809.65 154
1809.75 138
1809.84 121
1809.94 106
1810.04 94
1810.14 87
1810.23 85
1810.33 87
1810.43 93
1810.53 98
1810.62 100
1810.72 95
1810.82 82
1810.92 60
1811.01 32
1811.11 3
1811.21 0
1811.31 0
1811.40 0
1811.50 0
1811.60 0
1811.70 0
1811.79 0
1811.89 15
1811.99 26
1812.09 32
1812.18 34
1812.28 35
1812.38 36
1812.48 41
1812.57 48
1812.67 60
1812.77 73
1812.87 88
1812.96 99
1813.06 106
1813.16 107
1813.26 101
1813.36 90
1813.45 76
1813.55 63
1813.65 54
1813.75 52
1813.84 59
1813.94 73
1814.04 92
1814.14 114
1814.23 133
1814.33 147
1814.43 154
1814.53 154
1814.62 147
1814.72 138
1814.82 129
1814.92 122
1815.01 117
1815.11 116
1815.21 117
1815.31 120
1815.41 125
1815.50 129
1815.60 133
1815.70 136
1815.80 136
1815.89 131
1815.99 121
1816.09 106
1816.19 88
1816.28 67
1816.38 48
1816.48 31
1816.58 21
1816.67 17
1816.77 20
1816.87 30
1816.97 44
1817.07 63
1817.16 83
1817.26 102
1817.36 117
1817.46 125
1817.55 123
1817.65 110
1817.75 89
1817.85 61
1817.95 33
1818.04 7
1818.14 0
1818.24 0
1818.34 0
1818.43 0
1818.53 0
1818.63 12
1818.73 26
1818.82 40
1818.92 52
1819.02 62
1819.12 70
1819.22 77
1819.31 83
1819.41 87
1819.51 89
1819.61 89
1819.70 85
1819.80 76
1819.90 63
1820.00 44
1820.10 21
1820.19 0
1820.29 0
1820.39 0
1820.49 0
1820.58 0
1820.68 0
1820.78 0
1820.88 0
1820.98 11
1821.07 26
1821.17 37
1821.27 43
1821.37 44
1821.46 39
1821.56 31
1821.66 22
1821.76 13
1821.86 9
1821.95 11
1822.05 21
1822.15 38
1822.25 62
1822.34 89
1822.44 118
1822.54 145
1822.64 166
1822.74 180
1822.83 186
1822.93 185
1823.03 178
1823.13 168
1823.23 156
1823.32 145
1823.42 135
1823.52 128
1823.62 123
1823.71 121
1823.81 123
1823.91 128
1824.01 137
1824.11 148
1824.20 161
1824.30 173
1824.40 182
1824.50 186
1824.60 184
1824.69 176
1824.79 164
1824.89 150
1824.99 138
1825.09 130
1825.18 127
1825.28 129
1825.38 136
1825.48 146
1825.57 156
1825.67 166
1825.77 175
1825.87 184
1825.97 192
1826.06 198
1826.16 199
1826.26 195
1826.36 184
1826.46 166
1826.55 145
1826.65 123
1826.75 105
1826.85 95
1826.95 94
1827.04 103
1827.14 119
1827.24 139
1827.34 159
1827.44 178
1827.53 193
1827.63 204
1827.73 210
1827.83 210
1827.93 205
1828.02 192
1828.12 172
1828.22 145
1828.32 115
1828.42 85
1828.51 58
1828.61 36
1828.71 19
1828.81 10
1828.91 6
1829.00 6
1829.10 9
1829.20 12
1829.30 15
1829.40 16
1829.49 15
1829.59 10
1829.69 3
1829.79 0
1829.89 0
1829.98 0
1830.08 0
1830.18 0
1830.28 0
1830.38 0
1830.47 7
1830.57 18
1830.67 31
1830.77 44
1830.87 59
1830.96 74
1831.06 88
1831.16 100
1831.26 110
1831.36 116
1831.45 119
1831.55 117
1831.65 113
1831.75 106
1831.85 100
1831.95 94
1832.04 92
1832.14 95
1832.24 105
1832.34 121
1832.44 143
1832.53 171
1832.63 199
1832.73 226
1832.83 246
1832.93 258
1833.02 261
1833.12 255
1833.22 244
1833.32 228
1833.42 211
1833.51 195
1833.61 182
1833.71 173
1833.81 167
1833.91 164
1834.01 162
1834.10 160
1834.20 156
1834.30 149
1834.40 140
1834.50 129
1834.59 120
1834.69 114
1834.79 113
1834.89 116
1834.99 122
1835.09 128
1835.18 131
1835.28 130
1835.38 124
1835.48 115
1835.58 105
1835.67 97
1835.77 91
1835.87 88
1835.97 90
1836.07 96
1836.17 106
1836.26 119
1836.36 133
1836.46 147
1836.56 159
1836.66 166
1836.75 168
1836.85 166
1836.95 162
1837.05 158
1837.15 157
1837.25 158
1837.34 162
1837.44 168
1837.54 172
1837.64 173
1837.74 170
1837.84 161
1837.93 150
1838.03 137
1838.13 125
1838.23 117
1838.33 113
1838.42 115
1838.52 122
1838.62 134
1838.72 150
1838.82 167
1838.92 183
1839.01 195
1839.11 202
1839.21 201
1839.31 192
1839.41 177
1839.51 157
1839.60 135
1839.70 113
1839.80 93
1839.90 77
1840.00 65
1840.10 55
1840.19 47
1840.29 39
1840.39 31
1840.49 24
1840.59 19
1840.69 17
1840.78 17
1840.88 22
1840.98 29
1841.08 39
1841.18 50
1841.28 60
1841.37 69
1841.47 77
1841.57 83
1841.67 87
1841.77 88
1841.87 87
1841.96 83
1842.06 78
1842.16 71
1842.26 64
1842.36 59
1842.46 57
1842.55 58
1842.65 61
1842.75 65
1842.85 71
1842.95 77
1843.05 84
1843.14 92
1843.24 102
1843.34 114
1843.44 129
1843.54 143
1843.64 157
1843.73 168
1843.83 174
1843.93 177
1844.03 178
1844.13 176
1844.23 174
1844.33 171
1844.42 167
1844.52 163
1844.62 158
1844.72 153
1844.82 150
1844.92 148
1845.01 147
1845.11 147
1845.21 145
1845.31 140
1845.41 128
1845.51 110
1845.60 86
1845.70 60
1845.80 35
1845.90 15
1846.00 3
1846.10 2
1846.20 10
1846.29 27
1846.39 48
1846.49 71
1846.59 91
1846.69 105
1846.79 111
1846.89 111
1846.98 106
1847.08 98
1847.18 92
1847.28 91
1847.38 96
1847.48 107
1847.57 123
1847.67 141
1847.77 158
1847.87 173
1847.97 182
1848.07 187
1848.17 186
1848.26 182
1848.36 174
1848.46 163
1848.56 149
1848.66 132
1848.76 114
1848.86 94
1848.95 77
1849.05 63
1849.15 55
1849.25 51
1849.35 51
1849.45 51
1849.55 48
1849.64 41
1849.74 31
1849.84 20
1849.94 9
1850.04 3
1850.14 5
1850.24 13
1850.33 29
1850.43 47
1850.53 66
1850.63 83
1850.73 97
1850.83 109
1850.93 119
1851.02 128
1851.12 138
1851.22 147
1851.32 156
1851.42 163
1851.52 169
1851.62 172
1851.71 172
1851.81 171
1851.91 168
1852.01 163
1852.11 156
1852.21 146
1852.31 133
1852.40 118
1852.50 102
1852.60 85
1852.70 70
1852.80 56
1852.90 44
1853.00 34
1853.10 25
1853.19 16
1853.29 8
1853.39 0
1853.49 0
1853.59 0
1853.69 0
1853.79 0
1853.88 0
1853.98 14
1854.08 32
1854.18 51
1854.28 68
1854.38 80
1854.48 85
1854.58 83
1854.67 76
1854.77 64
1854.87 52
1854.97 42
1855.07 35
1855.17 32
1855.27 32
1855.36 34
1855.46 36
1855.56 34
1855.66 30
1855.76 20
1855.86 8
1855.96 0
1856.06 0
1856.15 0
1856.25 0
1856.35 0
1856.45 0
1856.55 0
1856.65 0
1856.75 11
1856.85 31
1856.94 53
1857.04 78
1857.14 103
1857.24 128
1857.34 152
1857.44 171
1857.54 184
1857.64 191
1857.73 190
1857.83 184
1857.93 173
1858.03 159
1858.13 143
1858.23 125
1858.33 107
1858.43 89
1858.53 70
1858.62 51
1858.72 32
1858.82 13
1858.92 0
1859.02 0
1859.12 0
1859.22 0
1859.32 0
1859.41 0
1859.51 0
1859.61 0
1859.71 10
1859.81 34
1859.91 54
1860.01 68
1860.11 75
1860.21 75
1860.30 72
1860.40 68
1860.50 68
1860.60 73
1860.70 84
1860.80 98
1860.90 113
1861.00 126
1861.09 135
1861.19 137
1861.29 135
1861.39 129
1861.49 121
1861.59 112
1861.69 106
1861.79 102
1861.89 100
1861.98 100
1862.08 102
1862.18 104
1862.28 106
1862.38 107
1862.48 106
1862.58 103
1862.68 98
1862.78 91
1862.87 82
1862.97 71
1863.07 59
1863.17 47
1863.27 37
1863.37 30
1863.47 30
1863.57 38
1863.67 54
1863.77 77
1863.86 103
1863.96 131
1864.06 156
1864.16 174
1864.26 181
1864.36 175
1864.46 156
1864.56 127
1864.66 90
1864.75 52
1864.85 15
1864.95 0
1865.05 0
1865.15 0
1865.25 0
1865.35 0
1865.45 0
1865.55 0
1865.65 0
1865.74 4
1865.84 23
1865.94 42
1866.04 62
1866.14 80
1866.24 95
1866.34 104
1866.44 107
1866.54 106
1866.64 101
1866.73 94
1866.83 87
1866.93 81
1867.03 78
1867.13 76
1867.23 75
1867.33 72
1867.43 65
1867.53 54
1867.63 37
1867.72 16
1867.82 0
1867.92 0
1868.02 0
1868.12 0
1868.22 0
1868.32 0
1868.42 0
1868.52 0
1868.62 11
1868.72 42
1868.81 74
1868.91 104
1869.01 132
1869.11 153
1869.21 167
1869.31 174
1869.41 172
1869.51 164
1869.61 150
1869.71 134
1869.81 117
1869.90 101
1870.00 86
1870.10 73
1870.20 62
1870.30 51
1870.40 40
1870.50 28
1870.60 15
1870.70 2
1870.80 0
1870.90 0
1870.99 0
1871.09 0
1871.19 0
1871.29 11
1871.39 28
1871.49 43
1871.59 55
1871.69 62
1871.79 65
1871.89 66
1871.99 68
1872.09 72
1872.18 79
1872.28 90
1872.38 103
1872.48 115
1872.58 124
1872.68 127
1872.78 123
1872.88 113
1872.98 99
1873.08 84
1873.18 71
1873.28 63
1873.37 60
1873.47 62
1873.57 70
1873.67 81
1873.77 94
1873.87 106
1873.97 115
1874.07 119
1874.17 118
1874.27 112
1874.37 101
1874.47 87
1874.57 72
1874.66 59
1874.76 49
1874.86 44
1874.96 41
1875.06 40
1875.16 39
1875.26 36
1875.36 32
1875.46 26
1875.56 19
1875.66 15
1875.76 15
1875.86 22
1875.95 35
1876.05 53
1876.15 72
1876.25 89
1876.35 102
1876.45 109
1876.55 110
1876.65 107
1876.75 103
1876.85 104
1876.95 110
1877.05 124
1877.15 142
1877.25 164
1877.34 187
1877.44 207
1877.54 222
1877.64 231
1877.74 235
1877.84 233
1877.94 228
1878.04 219
1878.14 207
1878.24 193
1878.34 178
1878.44 160
1878.54 139
1878.64 117
1878.73 93
1878.83 69
1878.93 46
1879.03 27
1879.13 16
1879.23 13
1879.33 21
1879.43 37
1879.53 59
1879.63 81
1879.73 100
1879.83 112
1879.93 117
1880.03 115
1880.13 109
1880.23 103
1880.32 99
1880.42 97
1880.52 99
1880.62 101
1880.72 104
1880.82 106
1880.92 109
1881.02 113
1881.12 119
1881.22 128
1881.32 139
1881.42 150
1881.52 158
1881.62 160
1881.72 157
1881.82 147
1881.91 133
1882.01 117
1882.11 102
1882.21 89
1882.31 79
1882.41 75
1882.51 75
1882.61 80
1882.71 91
1882.81 105
1882.91 120
1883.01 135
1883.11 146
1883.21 151
1883.31 150
1883.41 143
1883.51 131
1883.61 117
1883.70 104
1883.80 92
1883.90 83
1884.00 77
1884.10 72
1884.20 70
1884.30 68
1884.40 66
1884.50 66
1884.60 69
1884.70 74
1884.80 83
1884.90 94
1885.00 107
1885.10 120
1885.20 132
1885.30 143
1885.40 154
1885.50 163
1885.60 171
1885.69 179
1885.79 185
1885.89 189
1885.99 190
1886.09 190
1886.19 187
1886.29 182
1886.39 176
1886.49 169
1886.59 159
1886.69 147
1886.79 132
1886.89 118
1886.99 105
1887.09 96
1887.19 95
1887.29 101
1887.39 113
1887.49 127
1887.59 140
1887.69 148
1887.79 149
1887.88 142
1887.98 129
1888.08 112
1888.18 96
1888.28 80
1888.38 67
1888.48 54
1888.58 41
1888.68 28
1888.78 14
1888.88 0
1888.98 0
1889.08 0
1889.18 0
1889.28 0
1889.38 0
1889.48 0
1889.58 0
1889.68 0
1889.78 7
1889.88 17
1889.98 28
1890.08 41
1890.18 55
1890.28 70
1890.37 84
1890.47 95
1890.57 103
1890.67 105
1890.77 101
1890.87 92
1890.97 77
1891.07 60
1891.17 41
1891.27 25
1891.37 13
1891.47 6
1891.57 5
1891.67 9
1891.77 18
1891.87 30
1891.97 45
1892.07 60
1892.17 77
1892.27 95
1892.37 113
1892.47 129
1892.57 143
1892.67 152
1892.77 157
1892.87 157
1892.97 151
1893.07 142
1893.17 132
1893.27 122
1893.37 115
1893.47 111
1893.56 111
1893.66 114
1893.76 118
1893.86 121
1893.96 122
1894.06 119
1894.16 114
1894.26 107
1894.36 104
1894.46 104
1894.56 111
1894.66 122
1894.76 135
1894.86 147
1894.96 155
1895.06 158
1895.16 155
1895.26 149
1895.36 140
1895.46 130
1895.56 118
1895.66 104
1895.76 87
1895.86 68
1895.96 48
1896.06 28
1896.16 12
1896.26 2
1896.36 0
1896.46 2
1896.56 9
1896.66 15
1896.76 19
1896.86 18
1896.96 12
1897.06 3
1897.16 0
1897.26 0
1897.36 0
1897.46 0
1897.56 0
1897.66 0
1897.76 7
1897.86 21
1897.96 37
1898.06 55
1898.16 74
1898.25 92
1898.35 109
1898.45 120
1898.55 125
1898.65 120
1898.75 105
1898.85 82
1898.95 54
1899.05 24
1899.15 0
1899.25 0
1899.35 0
1899.45 0
1899.55 0
1899.65 0
1899.75 5
1899.85 26
1899.95 48
1900.05 67
1900.15 84
1900.25 99
1900.35 111
1900.45 123
1900.55 132
1900.65 138
1900.75 139
1900.85 134
1900.95 120
1901.05 100
1901.15 75
1901.25 48
1901.35 24
1901.45 5
1901.55 0
1901.65 0
1901.75 0
1901.85 0
1901.95 0
1902.05 3
1902.15 5
1902.25 7
1902.35 9
1902.45 13
1902.55 22
1902.65 37
1902.75 57
1902.85 80
1902.95 105
1903.05 127
1903.15 144
1903.25 153
1903.35 154
1903.45 148
1903.55 137
1903.65 125
1903.75 118
1903.85 119
1903.95 128
1904.05 145
1904.15 167
1904.25 189
1904.35 208
1904.45 220
1904.55 222
1904.65 216
1904.75 202
1904.85 184
1904.95 166
1905.05 150
1905.15 139
1905.25 135
1905.35 137
1905.45 144
1905.55 154
1905.65 163
1905.75 171
1905.85 174
1905.95 174
1906.05 170
1906.15 163
1906.25 156
1906.35 148
1906.45 142
1906.55 136
1906.65 131
1906.75 127
1906.85 122
1906.95 117
1907.05 108
1907.15 97
1907.25 84
1907.35 72
1907.45 62
1907.55 58
1907.65 59
1907.75 66
1907.85 77
1907.95 90
1908.05 100
1908.15 105
1908.25 104
1908.35 97
1908.45 87
1908.55 77
1908.65 71
1908.75 70
1908.85 75
1908.95 86
1909.05 100
1909.15 114
1909.25 126
1909.35 131
1909.45 130
1909.55 122
1909.65 106
1909.75 84
1909.86 60
1909.96 35
1910.06 15
1910.16 2
1910.26 0
1910.36 7
1910.46 26
1910.56 53
1910.66 84
1910.76 114
1910.86 137
1910.96 151
1911.06 154
1911.16 147
1911.26 133
1911.36 115
1911.46 97
1911.56 83
1911.66 74
1911.76 70
1911.86 72
1911.96 78
1912.06 88
1912.16 102
1912.26 118
1912.36 135
1912.46 151
1912.56 164
1912.66 173
1912.76 178
1912.86 180
1912.96 181
1913.06 183
1913.16 185
1913.26 188
1913.36 190
1913.46 189
1913.56 184
1913.66 173
1913.76 159
1913.86 146
1913.96 136
1914.06 131
1914.16 135
1914.26 145
1914.36 158
1914.47 172
1914.57 180
1914.67 182
1914.77 175
1914.87 161
1914.97 142
1915.07 120
1915.17 97
1915.27 74
1915.37 52
1915.47 32
1915.57 13
1915.67 0
1915.77 0
1915.87 0
1915.97 0
1916.07 15
1916.17 41
1916.27 70
1916.37 97
1916.47 119
1916.57 131
1916.67 134
1916.77 129
1916.87 116
1916.97 100
1917.07 81
1917.17 62
1917.27 41
1917.37 20
1917.47 0
1917.57 0
1917.68 0
1917.78 0
1917.88 0
1917.98 0
1918.08 0
1918.18 0
1918.28 6
1918.38 35
1918.48 60
1918.58 81
1918.68 94
1918.78 100
1918.88 102
1918.98 101
1919.08 100
1919.18 101
1919.28 104
1919.38 108
1919.48 113
1919.58 116
1919.68 117
1919.78 116
1919.88 112
1919.98 108
1920.08 104
1920.18 102
1920.29 101
1920.39 102
1920.49 104
1920.59 107
1920.69 110
1920.79 114
1920.89 120
1920.99 128
1921.09 141
1921.19 157
1921.29 176
1921.39 197
1921.49 219
1921.59 240
1921.69 257
1921.79 270
1921.89 277
1921.99 281
1922.09 281
1922.19 280
1922.29 278
1922.39 276
1922.50 276
1922.60 276
1922.70 275
1922.80 272
1922.90 267
1923.00 259
1923.10 250
1923.20 243
1923.30 240
1923.40 243
1923.50 252
1923.60 267
1923.70 286
1923.80 305
1923.90 323
1924.00 337
1924.10 346
1924.20 351
1924.30 354
1924.41 354
1924.51 352
1924.61 348
1924.71 344
1924.81 340
1924.91 336
1925.01 333
1925.11 331
1925.21 330
1925.31 330
1925.41 330
1925.51 329
1925.61 328
1925.71 325
1925.81 320
1925.91 313
1926.01 303
1926.11 291
1926.22 277
1926.32 261
1926.42 245
1926.52 229
1926.62 214
1926.72 200
1926.82 185
1926.92 171
1927.02 157
1927.12 144
1927.22 132
1927.32 123
1927.42 117
1927.52 113
1927.62 110
1927.72 109
1927.82 108
1927.93 108
1928.03 112
1928.13 119
1928.23 131
1928.33 147
1928.43 166
1928.53 185
1928.63 203
1928.73 219
1928.83 232
1928.93 243
1929.03 254
1929.13 264
1929.23 274
1929.33 285
1929.44 295
1929.54 305
1929.64 314
1929.74 321
1929.84 328
1929.94 333
1930.04 338
1930.14 341
1930.24 345
1930.34 348
1930.44 351
1930.54 354
1930.64 357
1930.74 361
1930.84 365
1930.95 366
1931.05 365
1931.15 359
1931.25 346
1931.35 327
1931.45 301
1931.55 272
1931.65 241
1931.75 212
1931.85 187
1931.95 170
1932.05 159
1932.15 155
1932.25 158
1932.36 165
1932.46 175
1932.56 186
1932.66 197
1932.76 207
1932.86 213
1932.96 217
1933.06 216
1933.16 212
1933.26 205
1933.36 196
1933.46 187
1933.56 178
1933.67 171
1933.77 169
1933.87 173
1933.97 185
1934.07 202
1934.17 224
1934.27 247
1934.37 268
1934.47 284
1934.57 292
1934.67 292
1934.77 287
1934.88 280
1934.98 273
1935.08 268
1935.18 264
1935.28 261
1935.38 258
1935.48 252
1935.58 243
1935.68 231
1935.78 218
1935.88 206
1935.98 196
1936.08 190
1936.19 187
1936.29 186
1936.39 185
1936.49 184
1936.59 181
1936.69 178
1936.79 175
1936.89 172
1936.99 170
1937.09 169
1937.19 166
1937.30 162
1937.40 157
1937.50 152
1937.60 146
1937.70 143
1937.80 143
1937.90 146
1938.00 150
1938.10 156
1938.20 160
1938.30 162
1938.40 162
1938.51 163
1938.61 166
1938.71 174
1938.81 186
1938.91 203
1939.01 222
1939.11 241
1939.21 256
1939.31 265
1939.41 268
1939.51 266
1939.62 260
1939.72 252
1939.82 244
1939.92 236
1940.02 229
1940.12 224
1940.22 220
1940.32 217
1940.42 215
1940.52 214
1940.63 213
1940.73 212
1940.83 211
1940.93 214
1941.03 221
1941.13 236
1941.23 258
1941.33 286
1941.43 319
1941.53 353
1941.64 382
1941.74 404
1941.84 417
1941.94 421
1942.04 417
1942.14 408
1942.24 395
1942.34 380
1942.44 364
1942.54 349
1942.65 333
1942.75 317
1942.85 301
1942.95 286
1943.05 270
1943.15 255
1943.25 243
1943.35 233
1943.45 226
1943.55 223
1943.66 223
1943.76 226
1943.86 231
1943.96 237
1944.06 244
1944.16 254
1944.26 268
1944.36 287
1944.46 311
1944.56 339
1944.67 367
1944.77 392
1944.87 411
1944.97 422
1945.07 426
1945.17 423
1945.27 416
1945.37 408
1945.47 401
1945.58 395
1945.68 393
1945.78 392
1945.88 394
1945.98 397
1946.08 400
1946.18 403
1946.28 404
1946.38 404
1946.49 401
1946.59 393
1946.69 382
1946.79 367
1946.89 350
1946.99 331
1947.09 312
1947.19 295
1947.29 280
1947.40 267
1947.50 254
1947.60 242
1947.70 229
1947.80 217
1947.90 208
1948.00 203
1948.10 205
1948.20 214
1948.31 229
1948.41 248
1948.51 265
1948.61 276
1948.71 278
1948.81 271
1948.91 254
1949.01 231
1949.12 205
1949.22 180
1949.32 158
1949.42 140
1949.52 126
1949.62 114
1949.72 102
1949.82 90
1949.92 75
1950.03 56
1950.13 34
1950.23 11
1950.33 0
1950.43 0
1950.53 0
1950.63 0
1950.73 0
1950.84 0
1950.94 0
1951.04 0
1951.14 16
1951.24 33
1951.34 46
1951.44 53
1951.54 56
1951.65 54
1951.75 49
1951.85 44
1951.95 39
1952.05 35
1952.15 32
1952.25 31
1952.35 33
1952.46 37
1952.56 44
1952.66 54
1952.76 66
1952.86 80
1952.96 95
1953.06 110
1953.16 125
1953.27 140
1953.37 154
1953.47 165
1953.57 172
1953.67 176
1953.77 176
1953.87 172
1953.97 166
1954.08 161
1954.18 156
1954.28 154
1954.38 155
1954.48 158
1954.58 163
1954.68 170
1954.79 178
1954.89 189
1954.99 200
1955.09 213
1955.19 226
1955.29 237
1955.39 247
1955.49 255
1955.60 262
1955.70 268
1955.80 275
1955.90 283
1956.00 292
1956.10 300
1956.20 305
1956.31 306
1956.41 302
1956.51 294
1956.61 282
1956.71 268
1956.81 254
1956.91 241
1957.02 230
1957.12 220
1957.22 210
1957.32 200
1957.42 190
1957.52 181
1957.62 175
1957.72 173
1957.83 176
1957.93 183
1958.03 194
1958.13 205
1958.23 215
1958.33 222
1958.43 228
1958.54 234
1958.64 243
1958.74 255
1958.84 273
1958.94 296
1959.04 321
1959.14 343
1959.25 361
1959.35 370
1959.45 370
1959.55 363
1959.65 350
1959.75 335
1959.85 321
1959.96 311
1960.06 306
1960.16 306
1960.26 309
1960.36 311
1960.46 312
1960.57 309
1960.67 301
1960.77 289
1960.87 273
1960.97 256
1961.07 239
1961.17 221
1961.28 204
1961.38 188
1961.48 175
1961.58 166
1961.68 161
1961.78 162
1961.88 170
1961.99 184
1962.09 203
1962.19 226
1962.29 250
1962.39 274
1962.49 296
1962.60 316
1962.70 332
1962.80 346
1962.90 358
1963.00 370
1963.10 382
1963.20 393
1963.31 404
1963.41 414
1963.51 420
1963.61 422
1963.71 419
1963.81 412
1963.92 404
1964.02 396
1964.12 389
1964.22 384
1964.32 382
1964.42 379
1964.52 376
1964.63 369
1964.73 359
1964.83 346
1964.93 331
1965.03 318
1965.13 308
1965.24 302
1965.34 299
1965.44 300
1965.54 303
1965.64 308
1965.74 314
1965.85 319
1965.95 324
1966.05 328
1966.15 329
1966.25 328
1966.35 324
1966.46 318
1966.56 310
1966.66 302
1966.76 296
1966.86 293
1966.96 292
1967.06 294
1967.17 296
1967.27 298
1967.37 299
1967.47 296
1967.57 290
1967.67 282
1967.78 271
1967.88 261
1967.98 254
1968.08 250
1968.18 250
1968.28 254
1968.39 260
1968.49 266
1968.59 269
1968.69 269
1968.79 264
1968.89 255
1969.00 244
1969.10 230
1969.20 214
1969.30 198
1969.40 182
1969.51 169
1969.61 160
1969.71 157
1969.81 161
1969.91 173
1970.01 189
1970.12 207
1970.22 224
1970.32 236
1970.42 242
1970.52 241
1970.62 235
1970.73 225
1970.83 212
1970.93 199
1971.03 185
1971.13 171
1971.23 158
1971.34 147
1971.44 138
1971.54 134
1971.64 135
1971.74 142
1971.85 153
1971.95 166
1972.05 179
1972.15 190
1972.25 199
1972.35 206
1972.46 212
1972.56 218
1972.66 223
1972.76 227
1972.86 229
1972.96 225
1973.07 215
1973.17 198
1973.27 175
1973.37 150
1973.47 125
1973.58 104
1973.68 89
1973.78 81
1973.88 80
1973.98 81
1974.08 83
1974.19 84
1974.29 83
1974.39 80
1974.49 75
1974.59 69
1974.70 63
1974.80 57
1974.90 52
1975.00 49
1975.10 49
1975.20 52
1975.31 60
1975.41 73
1975.51 89
1975.61 109
1975.71 131
1975.82 154
1975.92 178
1976.02 199
1976.12 216
1976.22 228
1976.33 232
1976.43 227
1976.53 213
1976.63 192
1976.73 167
1976.83 141
1976.94 118
1977.04 100
1977.14 91
1977.24 89
1977.34 94
1977.45 103
1977.55 113
1977.65 123
1977.75 131
1977.85 136
1977.96 138
1978.06 136
1978.16 132
1978.26 127
1978.36 119
1978.47 112
1978.57 104
1978.67 96
1978.77 89
1978.87 82
1978.98 76
1979.08 71
1979.18 65
1979.28 61
1979.38 57
1979.49 54
1979.59 50
1979.69 46
1979.79 40
1979.89 32
1979.99 21
1980.10 9
1980.20 0
1980.30 0
1980.40 0
1980.50 0
1980.61 0
1980.71 0
1980.81 0
1980.91 0
1981.01 4
1981.12 16
1981.22 28
1981.32 40
1981.42 52
1981.52 65
1981.63 78
1981.73 92
1981.83 107
1981.93 121
1982.03 135
1982.14 146
1982.24 154
1982.34 160
1982.44 165
1982.55 171
1982.65 176
1982.75 183
1982.85 190
1982.95 196
1983.06 201
1983.16 203
1983.26 204
1983.36 205
1983.46 207
1983.57 211
1983.67 217
1983.77 226
1983.87 235
1983.97 243
1984.08 249
1984.18 253
1984.28 254
1984.38 254
1984.48 253
1984.59 254
1984.69 257
1984.79 261
1984.89 266
1984.99 268
1985.10 265
1985.20 253
1985.30 233
1985.40 205
1985.51 173
1985.61 141
1985.71 115
1985.81 98
1985.91 91
1986.02 94
1986.12 102
1986.22 108
1986.32 109
1986.42 101
1986.53 85
1986.63 64
1986.73 42
1986.83 24
1986.94 15
1987.04 15
1987.14 24
1987.24 41
1987.34 60
1987.45 80
1987.55 98
1987.65 113
1987.75 124
1987.85 132
1987.96 137
1988.06 140
1988.16 141
1988.26 139
1988.37 136
1988.47 131
1988.57 126
1988.67 123
1988.77 121
1988.88 120
1988.98 119
1989.08 118
1989.18 114
1989.29 108
1989.39 100
1989.49 93
1989.59 90
1989.69 93
1989.80 102
1989.90 116
1990.00 134
1990.10 151
1990.21 164
1990.31 172
1990.41 173
1990.51 169
1990.61 163
1990.72 157
1990.82 154
1990.92 152
1991.02 152
1991.13 150
1991.23 146
1991.33 136
1991.43 120
1991.54 98
1991.64 74
1991.74 50
1991.84 29
1991.94 12
1992.05 0
1992.15 0
1992.25 0
1992.35 0
1992.46 0
1992.56 0
1992.66 0
1992.76 13
1992.86 35
1992.97 61
1993.07 90
1993.17 119
1993.27 143
1993.38 161
1993.48 171
1993.58 173
1993.68 171
1993.79 169
1993.89 169
1993.99 173
1994.09 181
1994.20 192
1994.30 204
1994.40 213
1994.50 217
1994.60 215
1994.71 210
1994.81 202
1994.91 195
1995.01 190
1995.12 190
1995.22 192
1995.32 196
1995.42 200
1995.53 202
1995.63 201
1995.73 196
1995.83 188
1995.94 179
1996.04 169
1996.14 159
1996.24 150
1996.34 141
1996.45 132
1996.55 122
1996.65 109
1996.75 94
1996.86 75
1996.96 53
1997.06 31
1997.16 11
1997.27 0
1997.37 0
1997.47 0
1997.57 0
1997.68 0
1997.78 0
1997.88 0
1997.98 0
1998.09 0
1998.19 0
1998.29 1
1998.39 12
1998.50 32
1998.60 59
1998.70 91
1998.80 125
1998.91 158
1999.01 185
1999.11 205
1999.21 215
1999.32 218
1999.42 215
1999.52 207
1999.62 199
1999.73 192
1999.83 191
1999.93 197
2000.03 211
2000.14 231
2000.24 256
2000.34 282
2000.44 307
2000.55 328
2000.65 345
2000.75 358
2000.85 368
2000.96 376
2001.06 381
2001.16 384
2001.26 384
2001.37 381
2001.47 373
2001.57 361
2001.67 348
2001.78 334
2001.88 320
2001.98 307
2002.08 293
2002.19 279
2002.29 264
2002.39 248
2002.49 233
2002.60 221
2002.70 213
2002.80 212
2002.90 218
2003.01 232
2003.11 253
2003.21 279
2003.31 306
2003.42 332
2003.52 355
2003.62 373
2003.72 386
2003.83 395
2003.93 400
2004.03 404
2004.13 406
2004.24 410
2004.34 412
2004.44 413
2004.55 411
2004.65 406
2004.75 398
2004.85 387
2004.96 375
2005.06 365
2005.16 358
2005.26 356
2005.37 359
2005.47 365
2005.57 372
2005.67 379
2005.78 385
2005.88 387
2005.98 386
2006.08 382
2006.19 375
2006.29 367
2006.39 357
2006.50 347
2006.60 338
2006.70 330
2006.80 324
2006.91 319
2007.01 313
2007.11 307
2007.21 301
2007.32 294
2007.42 286
2007.52 280
2007.62 276
2007.73 275
2007.83 275
2007.93 276
2008.04 276
2008.14 273
2008.24 268
2008.34 261
2008.45 253
2008.55 245
2008.65 239
2008.75 236
2008.86 237
2008.96 242
2009.06 250
2009.17 261
2009.27 274
2009.37 286
2009.47 295
2009.58 297
2009.68 292
2009.78 280
2009.88 264
2009.99 247
2010.09 233
2010.19 224
2010.30 222
2010.40 227
2010.50 235
2010.60 245
2010.71 252
2010.81 255
2010.91 253
2011.01 245
2011.12 233
2011.22 217
2011.32 201
2011.43 184
2011.53 170
2011.63 159
2011.73 153
2011.84 150
2011.94 151
2012.04 153
2012.15 156
2012.25 159
2012.35 162
2012.45 163
2012.56 162
2012.66 157
2012.76 148
2012.86 136
2012.97 122
2013.07 109
2013.17 100
2013.28 97
2013.38 101
2013.48 111
2013.58 126
2013.69 142
2013.79 158
2013.89 170
2014.00 179
2014.10 183
2014.20 181
2014.30 175
2014.41 165
2014.51 152
2014.61 139
2014.72 128
2014.82 121
2014.92 120
2015.02 125
2015.13 133
2015.23 143
2015.33 153
2015.44 159
2015.54 162
2015.64 162
2015.74 159
2015.85 156
2015.95 153
2016.05 152
2016.16 152
2016.26 152
2016.36 152
2016.47 151
2016.57 148
2016.67 145
2016.77 142
2016.88 139
2016.98 139
2017.08 143
2017.19 151
2017.29 163
2017.39 177
2017.49 192
2017.60 205
2017.70 211
2017.80 209
2017.91 197
2018.01 179
2018.11 156
2018.22 133
2018.32 115
2018.42 103
2018.52 99
2018.63 101
2018.73 104
2018.83 108
2018.94 109
2019.04 108
2019.14 106
2019.24 106
2019.35 109
2019.45 114
2019.55 120
2019.66 125
2019.76 126
2019.86 123
2019.97 117
2020.07 110
2020.17 107
2020.27 110
2020.38 120
2020.48 137
2020.58 160
2020.69 184
2020.79 206
2020.89 224
2021.00 237
2021.10 244
2021.20 247
2021.31 245
2021.41 240
2021.51 232
2021.61 221
2021.72 209
2021.82 196
2021.92 183
2022.03 174
2022.13 169
2022.23 170
2022.34 177
2022.44 189
2022.54 204
2022.64 218
2022.75 228
2022.85 233
2022.95 230
2023.06 219
2023.16 202
2023.26 180
2023.37 158
2023.47 138
2023.57 122
2023.68 111
2023.78 108
2023.88 112
2023.98 123
2024.09 137
2024.19 155
2024.29 172
2024.40 186
2024.50 195
2024.60 198
2024.71 194
2024.81 185
2024.91 176
2025.02 170
2025.12 170
2025.22 177
2025.33 192
2025.43 212
2025.53 233
2025.63 253
2025.74 266
2025.84 271
2025.94 269
2026.05 260
2026.15 248
2026.25 236
2026.36 228
2026.46 225
2026.56 227
2026.67 234
2026.77 241
2026.87 246
2026.98 244
2027.08 234
2027.18 217
2027.29 195
2027.39 172
2027.49 152
2027.60 140
2027.70 137
2027.80 140
2027.90 148
2028.01 154
2028.11 155
2028.21 147
2028.32 130
2028.42 106
2028.52 79
2028.63 51
2028.73 27
2028.83 8
2028.94 0
2029.04 0
2029.14 0
2029.25 0
2029.35 0
2029.45 0
2029.56 0
2029.66 0
2029.76 0
2029.87 0
2029.97 4
2030.07 16
2030.18 33
2030.28 54
2030.38 77
2030.49 101
2030.59 124
2030.69 145
2030.80 163
2030.90 177
2031.00 188
2031.11 195
2031.21 197
2031.31 195
2031.42 188
2031.52 175
2031.62 160
2031.73 143
2031.83 126
2031.93 109
2032.03 95
2032.14 82
2032.24 70
2032.34 58
2032.45 45
2032.55 30
2032.65 15
2032.76 0
2032.86 0
2032.96 0
2033.07 0
2033.17 0
2033.27 0
2033.38 0
2033.48 0
2033.58 10
2033.69 21
2033.79 27
2033.89 30
2034.00 30
2034.10 31
2034.21 34
2034.31 40
2034.41 50
2034.52 63
2034.62 75
2034.72 87
2034.83 99
2034.93 109
2035.03 119
2035.14 131
2035.24 144
2035.34 157
2035.45 170
2035.55 180
2035.65 185
2035.76 187
2035.86 183
2035.96 177
2036.07 168
2036.17 157
2036.27 147
2036.38 138
2036.48 130
2036.58 125
2036.69 123
2036.79 124
2036.89 127
2037.00 133
2037.10 139
2037.20 144
2037.31 147
2037.41 149
2037.51 150
2037.62 149
2037.72 148
2037.82 146
2037.93 143
2038.03 138
2038.13 132
2038.24 125
2038.34 118
2038.45 111
2038.55 106
2038.65 104
2038.76 104
2038.86 107
2038.96 111
2039.07 115
2039.17 120
2039.27 125
2039.38 128
2039.48 129
2039.58 130
2039.69 129
2039.79 129
2039.89 128
2040.00 130
2040.10 134
2040.20 142
2040.31 153
2040.41 168
2040.52 185
2040.62 204
2040.72 223
2040.83 241
2040.93 256
2041.03 268
2041.14 274
2041.24 274
2041.34 268
2041.45 257
2041.55 240
2041.65 221
2041.76 200
2041.86 181
2041.96 165
2042.07 152
2042.17 143
2042.28 138
2042.38 134
2042.48 132
2042.59 131
2042.69 131
2042.79 132
2042.90 137
2043.00 145
2043.10 156
2043.21 169
2043.31 181
2043.41 191
2043.52 196
2043.62 195
2043.73 188
2043.83 177
2043.93 165
2044.04 153
2044.14 144
2044.24 137
2044.35 131
2044.45 125
2044.55 119
2044.66 113
2044.76 106
2044.87 100
2044.97 97
2045.07 99
2045.18 105
2045.28 116
2045.38 126
2045.49 135
2045.59 138
2045.69 135
2045.80 126
2045.90 111
2046.01 96
2046.11 82
2046.21 72
2046.32 67
2046.42 66
2046.52 66
2046.63 66
2046.73 64
2046.84 58
2046.94 50
2047.04 39
2047.15 29
2047.25 20
2047.35 12
2047.46 7
2047.56 2
2047.66 0
2047.77 0
2047.87 0
2047.98 0
2048.08 0
2048.18 8
2048.29 23
2048.39 41
2048.49 60
2048.60 79
2048.70 97
2048.81 112
2048.91 126
2049.01 137
2049.12 145
2049.22 150
2049.32 151
2049.43 148
2049.53 142
2049.64 133
2049.74 124
2049.84 116
2049.95 112
2050.05 112
2050.15 117
2050.26 127
2050.36 139
2050.47 151
2050.57 162
2050.67 169
2050.78 170
2050.88 165
2050.98 155
2051.09 140
2051.19 124
2051.30 107
2051.40 94
2051.50 86
2051.61 86
2051.71 94
2051.81 109
2051.92 129
2052.02 151
2052.13 171
2052.23 186
2052.33 192
2052.44 188
2052.54 174
2052.65 154
2052.75 131
2052.85 110
2052.96 93
2053.06 82
2053.16 77
2053.27 77
2053.37 80
2053.48 84
2053.58 89
2053.68 95
2053.79 102
2053.89 110
2054.00 118
2054.10 126
2054.20 131
2054.31 131
2054.41 126
2054.51 115
2054.62 100
2054.72 82
2054.83 65
2054.93 51
2055.03 42
2055.14 36
2055.24 35
2055.35 36
2055.45 39
2055.55 42
2055.66 45
2055.76 48
2055.87 52
2055.97 58
2056.07 65
2056.18 71
2056.28 74
2056.39 74
2056.49 69
2056.59 59
2056.70 46
2056.80 33
2056.90 23
2057.01 16
2057.11 14
2057.22 16
2057.32 19
2057.42 21
2057.53 19
2057.63 12
2057.74 1
2057.84 0
2057.94 0
2058.05 0
2058.15 0
2058.26 0
2058.36 0
2058.46 3
2058.57 13
2058.67 21
2058.78 27
2058.88 32
2058.98 38
2059.09 45
2059.19 55
2059.30 65
2059.40 74
2059.50 80
2059.61 80
2059.71 76
2059.82 67
2059.92 56
2060.02 44
2060.13 33
2060.23 24
2060.34 18
2060.44 16
2060.54 17
2060.65 21
2060.75 27
2060.86 34
2060.96 41
2061.06 47
2061.17 49
2061.27 48
2061.38 44
2061.48 39
2061.58 32
2061.69 25
2061.79 20
2061.90 16
2062.00 14
2062.11 13
2062.21 13
2062.31 17
2062.42 24
2062.52 34
2062.63 47
2062.73 62
2062.83 76
2062.94 88
2063.04 96
2063.15 101
2063.25 103
2063.35 105
2063.46 108
2063.56 115
2063.67 124
2063.77 135
2063.87 144
2063.98 149
2064.08 148
2064.19 140
2064.29 128
2064.40 116
2064.50 105
2064.60 100
2064.71 101
2064.81 107
2064.92 117
2065.02 128
2065.12 137
2065.23 141
2065.33 141
2065.44 135
2065.54 126
2065.64 113
2065.75 99
2065.85 86
2065.96 75
2066.06 68
2066.17 66
2066.27 68
2066.37 75
2066.48 83
2066.58 92
2066.69 101
2066.79 109
2066.90 116
2067.00 123
2067.10 131
2067.21 138
2067.31 144
2067.42 148
2067.52 149
2067.62 147
2067.73 143
2067.83 138
2067.94 136
2068.04 135
2068.15 138
2068.25 142
2068.35 146
2068.46 148
2068.56 147
2068.67 145
2068.77 141
2068.88 137
2068.98 133
2069.08 128
2069.19 124
2069.29 120
2069.40 115
2069.50 109
2069.60 103
2069.71 98
2069.81 94
2069.92 89
2070.02 83
2070.13 75
2070.23 65
2070.33 52
2070.44 39
2070.54 27
2070.65 17
2070.75 12
2070.86 11
2070.96 15
2071.06 21
2071.17 28
2071.27 33
2071.38 36
2071.48 36
2071.59 35
2071.69 33
2071.79 30
2071.90 27
2072.00 23
2072.11 15
2072.21 4
2072.32 0
2072.42 0
2072.53 0
2072.63 0
2072.73 0
2072.84 0
2072.94 0
2073.05 12
2073.15 35
2073.26 56
2073.36 73
2073.46 85
2073.57 92
2073.67 94
2073.78 91
2073.88 85
2073.99 75
2074.09 63
2074.19 50
2074.30 39
2074.40 29
2074.51 22
2074.61 19
2074.72 17
2074.82 18
2074.93 20
2075.03 23
2075.13 29
2075.24 36
2075.34 45
2075.45 54
2075.55 63
2075.66 69
2075.76 70
2075.87 66
2075.97 56
2076.07 42
2076.18 27
2076.28 13
2076.39 4
2076.49 2
2076.60 8
2076.70 21
2076.81 40
2076.91 62
2077.01 84
2077.12 103
2077.22 119
2077.33 130
2077.43 135
2077.54 134
2077.64 127
2077.75 113
2077.85 94
2077.95 71
2078.06 48
2078.16 29
2078.27 17
2078.37 15
2078.48 23
2078.58 39
2078.69 61
2078.79 83
2078.89 102
2079.00 115
2079.10 122
2079.21 123
2079.31 122
2079.42 122
2079.52 126
2079.63 134
2079.73 147
2079.84 161
2079.94 173
2080.04 180
2080.15 179
2080.25 169
2080.36 154
2080.46 135
2080.57 116
2080.67 100
2080.78 90
2080.88 87
2080.98 89
2081.09 96
2081.19 106
2081.30 116
2081.40 125
2081.51 133
2081.61 138
2081.72 141
2081.82 143
2081.93 145
2082.03 149
2082.14 154
2082.24 159
2082.34 162
2082.45 162
2082.55 158
2082.66 147
2082.76 131
2082.87 112
2082.97 92
2083.08 75
2083.18 63
2083.29 57
2083.39 58
2083.49 64
2083.60 75
2083.70 88
2083.81 102
2083.91 117
2084.02 131
2084.12 141
2084.23 147
2084.33 147
2084.44 141
2084.54 130
2084.65 117
2084.75 104
2084.85 95
2084.96 92
2085.06 94
2085.17 102
2085.27 114
2085.38 128
2085.48 140
2085.59 148
2085.69 153
2085.80 154
2085.90 151
2086.01 144
2086.11 136
2086.22 126
2086.32 114
2086.42 102
2086.53 88
2086.63 74
2086.74 61
2086.84 51
2086.95 45
2087.05 45
2087.16 51
2087.26 62
2087.37 77
2087.47 95
2087.58 111
2087.68 124
2087.79 131
2087.89 131
2088.00 125
2088.10 111
2088.20 95
2088.31 78
2088.41 65
2088.52 56
2088.62 54
2088.73 55
2088.83 59
2088.94 63
2089.04 64
2089.15 60
2089.25 51
2089.36 38
2089.46 22
2089.57 5
2089.67 0
2089.78 0
2089.88 0
2089.99 0
2090.09 0
2090.20 0
2090.30 0
2090.40 0
2090.51 14
2090.61 30
2090.72 44
2090.82 54
2090.93 61
2091.03 64
2091.14 64
2091.24 62
2091.35 61
2091.45 60
2091.56 62
2091.66 68
2091.77 78
2091.87 95
2091.98 117
2092.08 146
2092.19 179
2092.29 214
2092.40 247
2092.50 274
2092.61 292
2092.71 301
2092.82 298
2092.92 287
2093.03 268
2093.13 245
2093.23 221
2093.34 200
2093.44 182
2093.55 170
2093.65 164
2093.76 165
2093.86 170
2093.97 178
2094.07 186
2094.18 190
2094.28 187
2094.39 175
2094.49 153
2094.60 123
2094.70 87
2094.81 52
2094.91 22
2095.02 0
2095.12 0
2095.23 0
2095.33 0
2095.44 15
2095.54 30
2095.65 41
2095.75 46
2095.86 45
2095.96 38
2096.07 26
2096.17 13
2096.28 0
2096.38 0
2096.49 0
2096.59 0
2096.70 0
2096.80 0
2096.91 0
2097.01 0
2097.12 0
2097.22 6
2097.33 21
2097.43 40
2097.54 62
2097.64 85
2097.75 111
2097.85 138
2097.96 164
2098.06 190
2098.17 213
2098.27 232
2098.38 248
2098.48 260
2098.59 269
2098.69 275
2098.80 280
2098.90 285
2099.01 291
2099.11 298
2099.22 308
2099.32 319
2099.43 332
2099.53 345
2099.64 359
2099.74 371
2099.85 379
2099.95 383
2100.06 382
2100.16 379
2100.27 373
2100.37 365
2100.48 358
2100.58 352
2100.69 347
2100.79 340
2100.90 332
2101.00 321
2101.11 308
2101.21 295
2101.32 283
2101.42 275
2101.53 273
2101.63 277
2101.74 287
2101.84 298
2101.95 308
2102.05 312
2102.16 308
2102.26 296
2102.37 278
2102.47 258
2102.58 240
2102.68 229
2102.79 226
2102.89 232
2103.00 243
2103.10 258
2103.21 273
2103.31 284
2103.42 292
2103.52 295
2103.63 294
2103.73 289
2103.84 282
2103.94 272
2104.05 259
2104.15 243
2104.26 222
2104.36 199
2104.47 175
2104.57 153
2104.68 133
2104.78 120
2104.89 112
2104.99 112
2105.10 116
2105.21 122
2105.31 128
2105.42 132
2105.52 132
2105.63 130
2105.73 126
2105.84 123
2105.94 124
2106.05 132
2106.15 146
2106.26 168
2106.36 193
2106.47 218
2106.57 239
2106.68 252
2106.78 254
2106.89 247
2106.99 233
2107.10 216
2107.20 200
2107.31 189
2107.41 186
2107.52 192
2107.62 204
2107.73 221
2107.83 239
2107.94 254
2108.05 262
2108.15 264
2108.26 257
2108.36 244
2108.47 227
2108.57 210
2108.68 193
2108.78 180
2108.89 170
2108.99 163
2109.10 157
2109.20 151
2109.31 143
2109.41 133
2109.52 123
2109.62 113
2109.73 105
2109.83 100
2109.94 98
2110.04 100
2110.15 102
2110.26 106
2110.36 110
2110.47 113
2110.57 117
2110.68 120
2110.78 124
2110.89 126
2110.99 128
2111.10 126
2111.20 121
2111.31 112
2111.41 101
2111.52 88
2111.62 76
2111.73 65
2111.83 58
2111.94 52
2112.05 47
2112.15 39
2112.26 28
2112.36 14
2112.47 0
2112.57 0
2112.68 0
2112.78 0
2112.89 0
2112.99 0
2113.10 0
2113.20 0
2113.31 15
2113.42 35
2113.52 51
2113.63 65
2113.73 75
2113.84 86
2113.94 98
2114.05 113
2114.15 131
2114.26 154
2114.36 179
2114.47 206
2114.57 232
2114.68 254
2114.78 269
2114.89 275
2115.00 272
2115.10 257
2115.21 234
2115.31 205
2115.42 174
2115.52 143
2115.63 115
2115.73 92
2115.84 76
2115.94 66
2116.05 62
2116.16 64
2116.26 70
2116.37 78
2116.47 85
2116.58 88
2116.68 86
2116.79 79
2116.89 68
2117.00 56
2117.10 46
2117.21 40
2117.32 39
2117.42 41
2117.53 46
2117.63 52
2117.74 56
2117.84 60
2117.95 65
2118.05 73
2118.16 84
2118.26 97
2118.37 110
2118.48 119
2118.58 122
2118.69 117
2118.79 105
2118.90 89
2119.00 73
2119.11 60
2119.21 54
2119.32 56
2119.42 63
2119.53 75
2119.64 88
2119.74 100
2119.85 108
2119.95 115
2120.06 122
2120.16 131
2120.27 147
2120.37 169
2120.48 199
2120.59 232
2120.69 265
2120.80 292
2120.90 308
2121.01 311
2121.11 300
2121.22 278
2121.32 249
2121.43 220
2121.54 194
2121.64 175
2121.75 165
2121.85 164
2121.96 168
2122.06 177
2122.17 187
2122.27 196
2122.38 203
2122.49 208
2122.59 209
2122.70 209
2122.80 207
2122.91 204
2123.01 201
2123.12 198
2123.22 195
2123.33 190
2123.44 184
2123.54 177
2123.65 168
2123.75 158
2123.86 146
2123.96 132
2124.07 117
2124.18 101
2124.28 85
2124.39 71
2124.49 61
2124.60 55
2124.70 54
2124.81 59
2124.91 68
2125.02 81
2125.13 94
2125.23 108
2125.34 119
2125.44 127
2125.55 131
2125.65 131
2125.76 129
2125.87 125
2125.97 122
2126.08 119
2126.18 118
2126.29 118
2126.39 117
2126.50 115
2126.61 111
2126.71 105
2126.82 99
2126.92 94
2127.03 93
2127.13 95
2127.24 102
2127.35 110
2127.45 116
2127.56 118
2127.66 114
2127.77 101
2127.87 81
2127.98 54
2128.09 26
2128.19 0
2128.30 0
2128.40 0
2128.51 0
2128.61 0
2128.72 0
2128.83 0
2128.93 0
2129.04 0
2129.14 16
2129.25 41
2129.35 69
2129.46 97
2129.57 125
2129.67 150
2129.78 171
2129.88 189
2129.99 202
2130.09 212
2130.20 218
2130.31 222
2130.41 222
2130.52 218
2130.62 210
2130.73 198
2130.83 182
2130.94 164
2131.05 145
2131.15 129
2131.26 114
2131.36 102
2131.47 92
2131.58 85
2131.68 79
2131.79 74
2131.89 72
2132.00 73
2132.10 79
2132.21 89
2132.32 102
2132.42 117
2132.53 132
2132.63 145
2132.74 152
2132.85 155
2132.95 153
2133.06 150
2133.16 146
2133.27 143
2133.37 142
2133.48 144
2133.59 148
2133.69 154
2133.80 161
2133.90 167
2134.01 174
2134.12 179
2134.22 183
2134.33 187
2134.43 189
2134.54 192
2134.64 194
2134.75 196
2134.86 196
2134.96 194
2135.07 189
2135.17 181
2135.28 170
2135.39 158
2135.49 146
2135.60 135
2135.70 128
2135.81 123
2135.92 121
2136.02 120
2136.13 121
2136.23 122
2136.34 123
2136.45 125
2136.55 127
2136.66 127
2136.76 127
2136.87 125
2136.98 121
2137.08 116
2137.19 110
2137.29 104
2137.40 97
2137.50 91
2137.61 83
2137.72 75
2137.82 67
2137.93 58
2138.03 50
2138.14 45
2138.25 43
2138.35 45
2138.46 52
2138.56 62
2138.67 75
2138.78 89
2138.88 101
2138.99 110
2139.09 115
2139.20 117
2139.31 116
2139.41 116
2139.52 117
2139.62 120
2139.73 127
2139.84 136
2139.94 146
2140.05 154
2140.15 161
2140.26 164
2140.37 164
2140.47 160
2140.58 153
2140.68 144
2140.79 133
2140.90 122
2141.00 112
2141.11 106
2141.21 104
2141.32 108
2141.43 118
2141.53 133
2141.64 150
2141.75 169
2141.85 188
2141.96 203
2142.06 212
2142.17 214
2142.28 208
2142.38 192
2142.49 168
2142.59 137
2142.70 103
2142.81 72
2142.91 47
2143.02 32
2143.12 27
2143.23 31
2143.34 39
2143.44 50
2143.55 60
2143.65 67
2143.76 71
2143.87 74
2143.97 75
2144.08 76
2144.19 75
2144.29 71
2144.40 63
2144.50 53
2144.61 42
2144.72 32
2144.82 26
2144.93 27
2145.03 32
2145.14 40
2145.25 49
2145.35 54
2145.46 53
2145.57 47
2145.67 35
2145.78 22
2145.88 10
2145.99 2
2146.10 0
2146.20 3
2146.31 10
2146.41 21
2146.52 33
2146.63 43
2146.73 49
2146.84 52
2146.95 49
2147.05 41
2147.16 29
2147.26 13
2147.37 0
2147.48 0
2147.58 0
2147.69 0
2147.80 0
2147.90 0
2148.01 0
2148.11 0
2148.22 20
2148.33 49
2148.43 76
2148.54 99
2148.64 117
2148.75 130
2148.86 138
2148.96 144
2149.07 148
2149.18 152
2149.28 156
2149.39 160
2149.49 163
2149.60 168
2149.71 172
2149.81 176
2149.92 182
2150.03 186
2150.13 189
2150.24 189
2150.34 185
2150.45 179
2150.56 170
2150.66 164
2150.77 160
2150.88 162
2150.98 168
2151.09 175
2151.20 181
2151.30 182
2151.41 177
2151.51 165
2151.62 149
2151.73 133
2151.83 121
2151.94 115
2152.05 117
2152.15 126
2152.26 141
2152.36 158
2152.47 175
2152.58 189
2152.68 199
2152.79 205
2152.90 207
2153.00 204
2153.11 197
2153.22 186
2153.32 172
2153.43 157
2153.53 142
2153.64 128
2153.75 118
2153.85 114
2153.96 116
2154.07 122
2154.17 132
2154.28 143
2154.39 154
2154.49 161
2154.60 164
2154.70 163
2154.81 159
2154.92 152
2155.02 145
2155.13 138
2155.24 134
2155.34 131
2155.45 131
2155.56 130
2155.66 130
2155.77 128
2155.87 125
2155.98 120
2156.09 112
2156.19 103
2156.30 94
2156.41 86
2156.51 80
2156.62 78
2156.73 78
2156.83 81
2156.94 86
2157.05 91
2157.15 94
2157.26 94
2157.36 92
2157.47 88
2157.58 85
2157.68 82
2157.79 82
2157.90 83
2158.00 86
2158.11 87
2158.22 87
2158.32 83
2158.43 78
2158.54 72
2158.64 67
2158.75 67
2158.86 71
2158.96 81
2159.07 96
2159.17 115
2159.28 135
2159.39 155
2159.49 173
2159.60 189
2159.71 202
2159.81 213
2159.92 221
2160.03 228
2160.13 235
2160.24 240
2160.35 245
2160.45 248
2160.56 248
2160.67 247
2160.77 242
2160.88 233
2160.99 220
2161.09 204
2161.20 187
2161.31 168
2161.41 151
2161.52 136
2161.62 125
2161.73 118
2161.84 114
2161.94 111
2162.05 108
2162.16 105
2162.26 101
2162.37 97
2162.48 94
2162.58 93
2162.69 96
2162.80 105
2162.90 119
2163.01 136
2163.12 153
2163.22 169
2163.33 181
2163.44 188
2163.54 189
2163.65 187
2163.76 183
2163.86 180
2163.97 179
2164.08 179
2164.18 181
2164.29 182
2164.40 181
2164.50 177
2164.61 169
2164.72 158
2164.82 145
2164.93 131
2165.04 118
2165.14 107
2165.25 99
2165.36 95
2165.46 95
2165.57 98
2165.68 106
2165.78 118
2165.89 131
2166.00 146
2166.10 159
2166.21 169
2166.32 174
2166.42 175
2166.53 172
2166.64 166
2166.74 161
2166.85 156
2166.96 152
2167.06 148
2167.17 144
2167.28 139
2167.38 132
2167.49 124
2167.60 115
2167.70 108
2167.81 105
2167.92 106
2168.02 110
2168.13 116
2168.24 120
2168.34 121
2168.45 117
2168.56 108
2168.66 94
2168.77 80
2168.88 67
2168.98 59
2169.09 57
2169.20 60
2169.30 66
2169.41 73
2169.52 78
2169.62 80
2169.73 78
2169.84 75
2169.94 73
2170.05 75
2170.16 83
2170.26 97
2170.37 115
2170.48 135
2170.58 154
2170.69 168
2170.80 177
2170.90 181
2171.01 181
2171.12 176
2171.23 169
2171.33 160
2171.44 150
2171.55 139
2171.65 129
2171.76 119
2171.87 111
2171.97 108
2172.08 109
2172.19 113
2172.29 119
2172.40 127
2172.51 135
2172.61 143
2172.72 151
2172.83 159
2172.93 168
2173.04 178
2173.15 189
2173.25 200
2173.36 208
2173.47 213
2173.58 213
2173.68 207
2173.79 195
2173.90 180
2174.00 162
2174.11 145
2174.22 131
2174.32 121
2174.43 115
2174.54 111
2174.64 108
2174.75 103
2174.86 96
2174.96 87
2175.07 77
2175.18 68
2175.28 62
2175.39 61
2175.50 63
2175.61 69
2175.71 78
2175.82 88
2175.93 98
2176.03 108
2176.14 119
2176.25 131
2176.35 145
2176.46 160
2176.57 176
2176.67 191
2176.78 204
2176.89 211
2177.00 211
2177.10 202
2177.21 186
2177.32 162
2177.42 134
2177.53 104
2177.64 73
2177.74 44
2177.85 19
2177.96 0
2178.06 0
2178.17 0
2178.28 0
2178.39 0
2178.49 0
2178.60 0
2178.71 0
2178.81 5
2178.92 19
2179.03 31
2179.13 41
2179.24 50
2179.35 59
2179.46 71
2179.56 86
2179.67 105
2179.78 126
2179.88 147
2179.99 165
2180.10 177
2180.20 182
2180.31 177
2180.42 163
2180.53 143
2180.63 118
2180.74 93
2180.85 70
2180.95 53
2181.06 44
2181.17 42
2181.27 46
2181.38 56
2181.49 70
2181.60 86
2181.70 102
2181.81 119
2181.92 135
2182.02 148
2182.13 156
2182.24 159
2182.35 155
2182.45 147
2182.56 136
2182.67 125
2182.77 117
2182.88 116
2182.99 121
2183.09 131
2183.20 145
2183.31 159
2183.42 171
2183.52 177
2183.63 177
2183.74 170
2183.84 160
2183.95 148
2184.06 138
2184.17 132
2184.27 130
2184.38 132
2184.49 137
2184.59 140
2184.70 140
2184.81 136
2184.92 127
2185.02 115
2185.13 103
2185.24 94
2185.34 89
2185.45 89
2185.56 94
2185.67 101
2185.77 107
2185.88 110
2185.99 109
2186.09 102
2186.20 90
2186.31 75
2186.42 59
2186.52 46
2186.63 38
2186.74 36
2186.84 42
2186.95 54
2187.06 71
2187.17 91
2187.27 109
2187.38 124
2187.49 133
2187.59 137
2187.70 138
2187.81 136
2187.92 134
2188.02 136
2188.13 142
2188.24 153
2188.35 166
2188.45 178
2188.56 188
2188.67 193
2188.77 191
2188.88 183
2188.99 170
2189.10 154
2189.20 137
2189.31 121
2189.42 106
2189.52 92
2189.63 80
2189.74 68
2189.85 57
2189.95 46
2190.06 37
2190.17 31
2190.28 30
2190.38 32
2190.49 39
2190.60 51
2190.70 65
2190.81 83
2190.92 101
2191.03 119
2191.13 134
2191.24 146
2191.35 152
2191.46 153
2191.56 147
2191.67 136
2191.78 121
2191.88 103
2191.99 84
2192.10 66
2192.21 49
2192.31 36
2192.42 28
2192.53 27
2192.64 31
2192.74 40
2192.85 52
2192.96 63
2193.06 73
2193.17 80
2193.28 84
2193.39 86
2193.49 89
2193.60 93
2193.71 100
2193.82 108
2193.92 115
2194.03 121
2194.14 124
2194.25 124
2194.35 124
2194.46 126
2194.57 131
2194.67 139
2194.78 149
2194.89 159
2195.00 167
2195.10 172
2195.21 176
2195.32 179
2195.43 184
2195.53 192
2195.64 203
2195.75 217
2195.86 233
2195.96 247
2196.07 257
2196.18 263
2196.29 263
2196.39 257
2196.50 244
2196.61 225
2196.72 199
2196.82 169
2196.93 137
2197.04 104
2197.15 75
2197.25 52
2197.36 37
2197.47 29
2197.57 26
2197.68 27
2197.79 27
2197.90 25
2198.00 20
2198.11 10
2198.22 0
2198.33 0
2198.43 0
2198.54 0
2198.65 0
2198.76 0
2198.86 0
2198.97 2
2199.08 29
2199.19 60
2199.29 91
2199.40 117
2199.51 134
2199.62 140
2199.72 134
2199.83 117
2199.94 93
2200.05 67
2200.15 43
2200.26 24
2200.37 12
2200.48 7
2200.58 6
2200.69 8
2200.80 9
2200.91 10
2201.01 10
2201.12 12
2201.23 17
2201.34 27
2201.44 43
2201.55 63
2201.66 86
2201.77 110
2201.87 131
2201.98 149
2202.09 161
2202.20 167
2202.30 168
2202.41 162
2202.52 151
2202.63 136
2202.73 118
2202.84 101
2202.95 87
2203.06 77
2203.16 75
2203.27 79
2203.38 90
2203.49 105
2203.60 122
2203.70 139
2203.81 152
2203.92 160
2204.03 163
2204.13 159
2204.24 150
2204.35 139
2204.46 128
2204.56 121
2204.67 120
2204.78 126
2204.89 139
2204.99 157
2205.10 177
2205.21 196
2205.32 213
2205.42 226
2205.53 238
2205.64 248
2205.75 257
2205.86 262
2205.96 263
2206.07 258
2206.18 246
2206.29 229
2206.39 208
2206.50 187
2206.61 170
2206.72 160
2206.82 156
2206.93 159
2207.04 166
2207.15 175
2207.25 182
2207.36 187
2207.47 189
2207.58 188
2207.69 186
2207.79 182
2207.90 176
2208.01 168
2208.12 158
2208.22 148
2208.33 137
2208.44 128
2208.55 121
2208.65 118
2208.76 117
2208.87 114
2208.98 109
2209.09 97
2209.19 78
2209.30 54
2209.41 26
2209.52 0
2209.62 0
2209.73 0
2209.84 0
2209.95 0
2210.05 0
2210.16 0
2210.27 0
2210.38 0
2210.49 28
2210.59 62
2210.70 96
2210.81 126
2210.92 148
2211.02 160
2211.13 161
2211.24 150
2211.35 130
2211.46 103
2211.56 74
2211.67 45
2211.78 19
2211.89 0
2211.99 0
2212.10 0
2212.21 0
2212.32 0
2212.43 0
2212.53 0
2212.64 0
2212.75 0
2212.86 17
2212.96 35
2213.07 49
2213.18 60
2213.29 65
2213.40 65
2213.50 60
2213.61 54
2213.72 48
2213.83 43
2213.94 39
2214.04 38
2214.15 38
2214.26 38
2214.37 38
2214.47 35
2214.58 28
2214.69 20
2214.80 10
2214.91 1
2215.01 0
2215.12 0
2215.23 0
2215.34 5
2215.45 15
2215.55 26
2215.66 36
2215.77 45
2215.88 52
2215.98 57
2216.09 59
2216.20 58
2216.31 53
2216.42 46
2216.52 36
2216.63 26
2216.74 18
2216.85 14
2216.96 15
2217.06 21
2217.17 31
2217.28 41
2217.39 49
2217.50 56
2217.60 59
2217.71 60
2217.82 60
2217.93 61
2218.03 62
2218.14 64
2218.25 65
2218.36 63
2218.47 58
2218.57 50
2218.68 39
2218.79 28
2218.90 18
2219.01 11
2219.11 6
2219.22 3
2219.33 0
2219.44 0
2219.55 0
2219.65 0
2219.76 0
2219.87 0
2219.98 0
2220.09 0
2220.19 5
2220.30 21
2220.41 38
2220.52 53
2220.63 62
2220.73 68
2220.84 69
2220.95 71
2221.06 74
2221.17 82
2221.27 96
2221.38 115
2221.49 135
2221.60 153
2221.71 165
2221.81 168
2221.92 162
2222.03 146
2222.14 123
2222.25 97
2222.35 70
2222.46 47
2222.57 29
2222.68 18
2222.79 16
2222.89 21
2223.00 31
2223.11 45
2223.22 58
2223.33 69
2223.43 75
2223.54 77
2223.65 75
2223.76 73
2223.87 72
2223.98 75
2224.08 82
2224.19 92
2224.30 104
2224.41 116
2224.52 125
2224.62 133
2224.73 138
2224.84 142
2224.95 146
2225.06 151
2225.16 156
2225.27 160
2225.38 162
2225.49 161
2225.60 156
2225.70 148
2225.81 138
2225.92 127
2226.03 116
2226.14 106
2226.25 96
2226.35 86
2226.46 76
2226.57 65
2226.68 55
2226.79 46
2226.89 39
2227.00 34
2227.11 31
2227.22 30
2227.33 29
2227.44 31
2227.54 34
2227.65 39
2227.76 49
2227.87 63
2227.98 82
2228.08 102
2228.19 121
2228.30 136
2228.41 144
2228.52 145
2228.63 138
2228.73 125
2228.84 109
2228.95 93
2229.06 80
2229.17 72
2229.27 71
2229.38 77
2229.49 88
2229.60 103
2229.71 119
2229.82 133
2229.92 143
2230.03 146
2230.14 143
2230.25 135
2230.36 122
2230.46 108
2230.57 94
2230.68 83
2230.79 75
2230.90 71
2231.01 72
2231.11 78
2231.22 86
2231.33 97
2231.44 108
2231.55 118
2231.66 126
2231.76 133
2231.87 137
2231.98 140
2232.09 143
2232.20 145
2232.31 146
2232.41 145
2232.52 142
2232.63 136
2232.74 129
2232.85 121
2232.95 114
2233.06 111
2233.17 112
2233.28 118
2233.39 126
2233.50 133
2233.60 139
2233.71 139
2233.82 133
2233.93 121
2234.04 102
2234.15 78
2234.25 53
2234.36 29
2234.47 9
2234.58 0
2234.69 0
2234.80 0
2234.90 1
2235.01 15
2235.12 29
2235.23 40
2235.34 45
2235.45 41
2235.55 29
2235.66 10
2235.77 0
2235.88 0
2235.99 0
2236.10 0
2236.20 0
2236.31 0
2236.42 0
2236.53 16
2236.64 32
2236.75 41
2236.86 40
2236.96 33
2237.07 23
2237.18 13
2237.29 7
2237.40 8
2237.51 17
2237.61 36
2237.72 61
2237.83 90
2237.94 119
2238.05 144
2238.16 162
2238.26 169
2238.37 162
2238.48 142
2238.59 110
2238.70 72
2238.81 33
2238.92 0
2239.02 0
2239.13 0
2239.24 0
2239.35 0
2239.46 0
2239.57 0
2239.67 11
2239.78 18
2239.89 21
2240.00 20
2240.11 19
2240.22 18
2240.33 18
2240.43 20
2240.54 22
2240.65 25
2240.76 29
2240.87 36
2240.98 47
2241.08 61
2241.19 78
2241.30 94
2241.41 109
2241.52 119
2241.63 125
2241.74 125
2241.84 120
2241.95 113
2242.06 104
2242.17 94
2242.28 83
2242.39 72
2242.50 62
2242.60 52
2242.71 44
2242.82 36
2242.93 29
2243.04 23
2243.15 17
2243.25 11
2243.36 5
2243.47 0
2243.58 0
2243.69 0
2243.80 0
2243.91 0
2244.01 0
2244.12 0
2244.23 0
2244.34 0
2244.45 0
2244.56 10
2244.67 30
2244.77 55
2244.88 84
2244.99 116
2245.10 146
2245.21 171
2245.32 191
2245.43 202
2245.53 207
2245.64 205
2245.75 197
2245.86 186
2245.97 173
2246.08 158
2246.19 143
2246.30 128
2246.40 114
2246.51 102
2246.62 92
2246.73 85
2246.84 80
2246.95 79
2247.06 79
2247.16 80
2247.27 80
2247.38 79
2247.49 76
2247.60 72
2247.71 66
2247.82 59
2247.92 51
2248.03 43
2248.14 35
2248.25 27
2248.36 19
2248.47 13
2248.58 11
2248.69 15
2248.79 24
2248.90 40
2249.01 61
2249.12 83
2249.23 104
2249.34 121
2249.45 132
2249.56 140
2249.66 144
2249.77 148
2249.88 155
2249.99 164
2250.10 175
2250.21 187
2250.32 197
2250.42 202
2250.53 200
2250.64 191
2250.75 174
2250.86 151
2250.97 124
2251.08 96
2251.19 70
2251.29 48
2251.40 32
2251.51 22
2251.62 17
2251.73 16
2251.84 16
2251.95 14
2252.06 10
2252.16 4
2252.27 0
2252.38 0
2252.49 0
2252.60 0
2252.71 0
2252.82 0
2252.93 0
2253.03 0
2253.14 0
2253.25 1
2253.36 5
2253.47 15
2253.58 33
2253.69 58
2253.80 87
2253.91 114
2254.01 134
2254.12 145
2254.23 144
2254.34 134
2254.45 116
2254.56 97
2254.67 79
2254.78 66
2254.88 58
2254.99 56
2255.10 58
2255.21 61
2255.32 66
2255.43 70
2255.54 74
2255.65 78
2255.76 82
2255.86 88
2255.97 96
2256.08 104
2256.19 114
2256.30 125
2256.41 134
2256.52 140
2256.63 143
2256.73 140
2256.84 134
2256.95 124
2257.06 114
2257.17 104
2257.28 96
2257.39 92
2257.50 91
2257.61 94
2257.71 98
2257.82 104
2257.93 110
2258.04 115
2258.15 118
2258.26 120
2258.37 122
2258.48 122
2258.59 122
2258.70 123
2258.80 125
2258.91 128
2259.02 131
2259.13 134
2259.24 135
2259.35 135
2259.46 131
2259.57 123
2259.68 113
2259.78 101
2259.89 89
2260.00 76
2260.11 64
2260.22 52
2260.33 43
2260.44 35
2260.55 29
2260.66 25
2260.76 23
2260.87 23
2260.98 25
2261.09 30
2261.20 37
2261.31 47
2261.42 62
2261.53 80
2261.64 102
2261.75 126
2261.85 150
2261.96 173
2262.07 192
2262.18 204
2262.29 208
2262.40 203
2262.51 190
2262.62 170
2262.73 147
2262.84 122
2262.94 98
2263.05 77
2263.16 60
2263.27 49
2263.38 43
2263.49 41
2263.60 45
2263.71 54
2263.82 68
2263.93 86
2264.04 105
2264.14 124
2264.25 139
2264.36 149
2264.47 152
2264.58 148
2264.69 139
2264.80 125
2264.91 108
2265.02 89
2265.13 69
2265.23 50
2265.34 34
2265.45 23
2265.56 16
2265.67 14
2265.78 15
2265.89 16
2266.00 15
2266.11 11
2266.22 3
2266.33 0
2266.43 0
2266.54 0
2266.65 0
2266.76 0
2266.87 0
2266.98 0
2267.09 11
2267.20 22
2267.31 30
2267.42 35
2267.53 39
2267.64 41
2267.74 43
2267.85 45
2267.96 49
2268.07 54
2268.18 62
2268.29 70
2268.40 78
2268.51 87
2268.62 94
2268.73 100
2268.84 105
2268.95 110
2269.05 116
2269.16 122
2269.27 128
2269.38 134
2269.49 138
2269.60 142
2269.71 143
2269.82 141
2269.93 138
2270.04 133
2270.15 127
2270.26 121
2270.36 115
2270.47 109
2270.58 104
2270.69 101
2270.80 98
2270.91 96
2271.02 94
2271.13 94
2271.24 94
2271.35 96
2271.46 99
2271.57 104
2271.68 109
2271.78 114
2271.89 117
2272.00 117
2272.11 114
2272.22 108
2272.33 102
2272.44 96
2272.55 93
2272.66 92
2272.77 94
2272.88 97
2272.99 101
2273.10 105
2273.20 107
2273.31 109
2273.42 110
2273.53 112
2273.64 116
2273.75 121
2273.86 126
2273.97 131
2274.08 133
2274.19 132
2274.30 127
2274.41 117
2274.52 103
2274.63 87
2274.73 71
2274.84 56
2274.95 42
2275.06 29
2275.17 19
2275.28 10
2275.39 3
2275.50 0
2275.61 0
2275.72 0
2275.83 2
2275.94 5
2276.05 6
2276.16 5
2276.27 2
2276.37 0
2276.48 0
2276.59 0
2276.70 0
2276.81 0
2276.92 11
2277.03 28
2277.14 48
2277.25 69
2277.36 89
2277.47 106
2277.58 121
2277.69 131
2277.80 137
2277.91 139
2278.01 139
2278.12 137
2278.23 133
2278.34 128
2278.45 121
2278.56 114
2278.67 105
2278.78 94
2278.89 82
2279.00 71
2279.11 61
2279.22 53
2279.33 47
2279.44 45
2279.55 45
2279.66 46
2279.77 46
2279.87 45
2279.98 43
2280.09 41
2280.20 39
2280.31 40
2280.42 43
2280.53 47
2280.64 51
2280.75 52
2280.86 48
2280.97 39
2281.08 25
2281.19 10
2281.30 0
2281.41 0
2281.52 0
2281.63 0
2281.74 15
2281.84 36
2281.95 58
2282.06 77
2282.17 90
2282.28 96
2282.39 93
2282.50 84
2282.61 73
2282.72 63
2282.83 57
2282.94 57
2283.05 62
2283.16 70
2283.27 79
2283.38 85
2283.49 88
2283.60 87
2283.71 84
2283.82 81
2283.93 80
2284.04 84
2284.14 91
2284.25 104
2284.36 119
2284.47 135
2284.58 152
2284.69 167
2284.80 180
2284.91 189
2285.02 194
2285.13 195
2285.24 194
2285.35 190
2285.46 186
2285.57 180
2285.68 174
2285.79 167
2285.90 158
2286.01 149
2286.12 139
2286.23 131
2286.34 125
2286.45 123
2286.55 124
2286.66 127
2286.77 132
2286.88 137
2286.99 143
2287.10 151
2287.21 165
2287.32 184
2287.43 210
2287.54 241
2287.65 272
2287.76 300
2287.87 320
2287.98 329
2288.09 326
2288.20 313
2288.31 293
2288.42 268
2288.53 240
2288.64 214
2288.75 190
2288.86 169
2288.97 151
2289.08 138
2289.19 129
2289.30 125
2289.41 125
2289.51 127
2289.62 131
2289.73 136
2289.84 142
2289.95 148
2290.06 154
2290.17 159
2290.28 162
2290.39 162
2290.50 158
2290.61 151
2290.72 139
2290.83 125
2290.94 111
2291.05 98
2291.16 88
2291.27 81
2291.38 77
2291.49 76
2291.60 78
2291.71 84
2291.82 92
2291.93 102
2292.04 114
2292.15 126
2292.26 135
2292.37 141
2292.48 140
2292.59 135
2292.70 125
2292.81 113
2292.92 101
2293.03 92
2293.13 86
2293.24 83
2293.35 83
2293.46 84
2293.57 87
2293.68 89
2293.79 90
2293.90 91
2294.01 91
2294.12 89
2294.23 85
2294.34 79
2294.45 73
2294.56 67
2294.67 62
2294.78 59
2294.89 59
2295.00 62
2295.11 69
2295.22 79
2295.33 92
2295.44 107
2295.55 125
2295.66 141
2295.77 154
2295.88 163
2295.99 165
2296.10 161
2296.21 152
2296.32 140
2296.43 127
2296.54 114
2296.65 103
2296.76 92
2296.87 79
2296.98 65
2297.09 49
2297.20 31
2297.31 14
2297.42 0
2297.53 0
2297.64 0
2297.75 0
2297.86 0
2297.97 0
2298.08 0
2298.19 0
2298.30 0
2298.41 2
2298.52 14
2298.63 30
2298.74 49
2298.85 71
2298.96 95
2299.07 121
2299.18 147
2299.28 172
2299.39 194
2299.50 211
2299.61 224
2299.72 231
2299.83 231
2299.94 226
2300.05 217
2300.16 207
2300.27 195
2300.38 184
2300.49 174
2300.60 166
2300.71 159
2300.82 154
2300.93 150
2301.04 146
2301.15 143
2301.26 139
2301.37 133
2301.48 127
2301.59 121
2301.70 114
2301.81 108
2301.92 103
2302.03 98
2302.14 95
2302.25 93
2302.36 90
2302.47 87
2302.58 83
2302.69 78
2302.80 73
2302.91 69
2303.02 68
2303.13 72
2303.24 81
2303.35 98
2303.46 121
2303.57 146
2303.68 172
2303.79 193
2303.90 208
2304.01 216
2304.12 219
2304.23 221
2304.34 225
2304.45 235
2304.56 251
2304.67 271
2304.78 290
2304.89 306
2305.00 313
2305.11 311
2305.22 300
2305.33 282
2305.44 261
2305.55 241
2305.66 223
2305.77 208
2305.88 194
2305.99 181
2306.10 167
2306.21 152
2306.32 138
2306.43 124
2306.54 113
2306.65 106
2306.76 106
2306.87 111
2306.98 120
2307.09 131
2307.20 144
2307.31 156
2307.42 167
2307.53 176
2307.64 182
2307.75 185
2307.86 185
2307.97 182
2308.08 175
2308.19 166
2308.31 156
2308.42 146
2308.53 137
2308.64 131
2308.75 128
2308.86 129
2308.97 132
2309.08 137
2309.19 143
2309.30 150
2309.41 157
2309.52 164
2309.63 169
2309.74 172
2309.85 172
2309.96 169
2310.07 164
2310.18 158
2310.29 150
2310.40 142
2310.51 136
2310.62 131
2310.73 128
2310.84 126
2310.95 127
2311.06 130
2311.17 137
2311.28 147
2311.39 161
2311.50 178
2311.61 199
2311.72 221
2311.83 241
2311.94 259
2312.05 271
2312.16 278
2312.27 280
2312.38 278
2312.49 273
2312.60 268
2312.71 265
2312.82 264
2312.93 266
2313.04 269
2313.15 273
2313.26 278
2313.37 283
2313.48 287
2313.59 289
2313.70 289
2313.81 287
2313.92 283
2314.03 277
2314.14 269
2314.25 261
2314.37 252
2314.48 244
2314.59 236
2314.70 227
2314.81 219
2314.92 211
2315.03 206
2315.14 201
2315.25 197
2315.36 193
2315.47 189
2315.58 183
2315.69 176
2315.80 168
2315.91 158
2316.02 150
2316.13 140
2316.24 130
2316.35 118
2316.46 103
2316.57 84
2316.68 62
2316.79 38
2316.90 15
2317.01 0
2317.12 0
2317.23 0
2317.34 0
2317.45 0
2317.56 0
2317.67 0
2317.78 0
2317.89 0
2318.00 12
2318.12 45
2318.23 83
2318.34 124
2318.45 164
2318.56 197
2318.67 220
2318.78 230
2318.89 229
2319.00 218
2319.11 203
2319.22 188
2319.33 177
2319.44 172
2319.55 176
2319.66 187
2319.77 203
2319.88 220
2319.99 235
2320.10 245
2320.21 249
2320.32 247
2320.43 241
2320.54 234
2320.65 227
2320.76 222
2320.87 221
2320.99 224
2321.10 229
2321.21 235
2321.32 242
2321.43 248
2321.54 252
2321.65 253
2321.76 253
2321.87 253
2321.98 255
2322.09 260
2322.20 268
2322.31 281
2322.42 295
2322.53 309
2322.64 319
2322.75 323
2322.86 320
2322.97 309
2323.08 293
2323.19 275
2323.30 258
2323.41 244
2323.53 235
2323.64 230
2323.75 230
2323.86 232
2323.97 235
2324.08 237
2324.19 238
2324.30 236
2324.41 233
2324.52 228
2324.63 223
2324.74 220
2324.85 219
2324.96 222
2325.07 229
2325.18 240
2325.29 254
2325.40 271
2325.51 290
2325.62 312
2325.74 335
2325.85 358
2325.96 379
2326.07 397
2326.18 410
2326.29 418
2326.40 418
2326.51 412
2326.62 399
2326.73 381
2326.84 358
2326.95 333
2327.06 306
2327.17 279
2327.28 254
2327.39 233
2327.50 216
2327.61 205
2327.73 200
2327.84 201
2327.95 206
2328.06 214
2328.17 224
2328.28 234
2328.39 242
2328.50 248
2328.61 253
2328.72 257
2328.83 260
2328.94 263
2329.05 265
2329.16 266
2329.27 265
2329.38 260
2329.49 250
2329.61 238
2329.72 224
2329.83 212
2329.94 204
2330.05 200
2330.16 200
2330.27 203
2330.38 207
2330.49 207
2330.60 205
2330.71 198
2330.82 189
2330.93 180
2331.04 171
2331.15 164
2331.26 158
2331.38 153
2331.49 146
2331.60 135
2331.71 119
2331.82 99
2331.93 76
2332.04 53
2332.15 33
2332.26 18
2332.37 10
2332.48 10
2332.59 15
2332.70 25
2332.81 36
2332.92 47
2333.04 55
2333.15 60
2333.26 63
2333.37 65
2333.48 67
2333.59 68
2333.70 70
2333.81 72
2333.92 74
2334.03 73
2334.14 70
2334.25 64
2334.36 54
2334.47 40
2334.59 22
2334.70 2
2334.81 0
2334.92 0
2335.03 0
2335.14 0
2335.25 0
2335.36 0
2335.47 0
2335.58 8
2335.69 33
2335.80 52
2335.91 64
2336.03 68
2336.14 66
2336.25 61
2336.36 58
2336.47 57
2336.58 63
2336.69 73
2336.80 85
2336.91 98
2337.02 109
2337.13 116
2337.24 118
2337.35 117
2337.47 111
2337.58 103
2337.69 95
2337.80 88
2337.91 83
2338.02 80
2338.13 79
2338.24 80
2338.35 80
2338.46 79
2338.57 76
2338.68 71
2338.80 64
2338.91 57
2339.02 52
2339.13 53
2339.24 61
2339.35 77
2339.46 101
2339.57 131
2339.68 164
2339.79 197
2339.90 225
2340.01 246
2340.13 258
2340.24 262
2340.35 260
2340.46 254
2340.57 247
2340.68 242
2340.79 241
2340.90 244
2341.01 251
2341.12 259
2341.23 267
2341.35 274
2341.46 276
2341.57 273
2341.68 265
2341.79 252
2341.90 236
2342.01 219
2342.12 204
2342.23 194
2342.34 191
2342.45 194
2342.57 203
2342.68 217
2342.79 232
2342.90 245
2343.01 253
2343.12 253
2343.23 246
2343.34 232
2343.45 212
2343.56 190
2343.67 170
2343.79 153
2343.90 142
2344.01 136
2344.12 134
2344.23 135
2344.34 137
2344.45 138
2344.56 137
2344.67 133
2344.78 127
2344.90 118
2345.01 108
2345.12 99
2345.23 93
2345.34 91
2345.45 94
2345.56 101
2345.67 113
2345.78 127
2345.89 141
2346.01 152
2346.12 160
2346.23 163
2346.34 162
2346.45 156
2346.56 145
2346.67 129
2346.78 108
2346.89 84
2347.00 57
2347.12 27
2347.23 0
2347.34 0
2347.45 0
2347.56 0
2347.67 0
2347.78 0
2347.89 0
2348.00 0
2348.11 0
2348.23 25
2348.34 52
2348.45 79
2348.56 101
2348.67 118
2348.78 128
2348.89 133
2349.00 134
2349.11 132
2349.23 131
2349.34 131
2349.45 133
2349.56 135
2349.67 136
2349.78 135
2349.89 131
2350.00 125
2350.11 119
2350.23 114
2350.34 111
2350.45 111
2350.56 113
2350.67 114
2350.78 114
2350.89 113
2351.00 109
2351.11 105
2351.23 101
2351.34 101
2351.45 103
2351.56 109
2351.67 116
2351.78 125
2351.89 132
2352.00 137
2352.11 137
2352.23 132
2352.34 120
2352.45 104
2352.56 85
2352.67 65
2352.78 49
2352.89 38
2353.00 36
2353.11 43
2353.23 57
2353.34 77
2353.45 99
2353.56 121
2353.67 140
2353.78 155
2353.89 165
2354.00 172
2354.12 176
2354.23 177
2354.34 175
2354.45 171
2354.56 165
2354.67 155
2354.78 143
2354.89 130
2355.01 117
2355.12 109
2355.23 104
2355.34 103
2355.45 105
2355.56 109
2355.67 110
2355.78 108
2355.89 101
2356.01 88
2356.12 73
2356.23 60
2356.34 51
2356.45 50
2356.56 59
2356.67 79
2356.78 105
2356.90 135
2357.01 162
2357.12 184
2357.23 198
2357.34 207
2357.45 212
2357.56 216
2357.68 223
2357.79 233
2357.90 245
2358.01 256
2358.12 264
2358.23 268
2358.34 267
2358.45 263
2358.57 258
2358.68 255
2358.79 256
2358.90 259
2359.01 265
2359.12 271
2359.23 276
2359.34 278
2359.46 276
2359.57 269
2359.68 259
2359.79 246
2359.90 230
2360.01 215
2360.12 200
2360.24 187
2360.35 176
2360.46 167
2360.57 161
2360.68 156
2360.79 153
2360.90 150
2361.01 147
2361.13 146
2361.24 146
2361.35 148
2361.46 151
2361.57 155
2361.68 158
2361.79 160
2361.91 160
2362.02 157
2362.13 152
2362.24 146
2362.35 140
2362.46 137
2362.57 138
2362.69 143
2362.80 152
2362.91 164
2363.02 176
2363.13 184
2363.24 186
2363.35 180
2363.47 168
2363.58 152
2363.69 134
2363.80 120
2363.91 112
2364.02 111
2364.13 116
2364.25 124
2364.36 131
2364.47 134
2364.58 132
2364.69 124
2364.80 113
2364.91 99
2365.03 85
2365.14 74
2365.25 64
2365.36 58
2365.47 54
2365.58 54
2365.69 56
2365.81 62
2365.92 70
2366.03 80
2366.14 91
2366.25 101
2366.36 108
2366.47 112
2366.59 113
2366.70 111
2366.81 108
2366.92 105
2367.03 103
2367.14 102
2367.26 102
2367.37 102
2367.48 101
2367.59 99
2367.70 94
2367.81 86
2367.92 74
2368.04 58
2368.15 39
2368.26 18
2368.37 0
2368.48 0
2368.59 0
2368.70 0
2368.82 0
2368.93 0
2369.04 0
2369.15 0
2369.26 1
2369.37 24
2369.49 49
2369.60 73
2369.71 96
2369.82 114
2369.93 127
2370.04 133
2370.16 131
2370.27 122
2370.38 110
2370.49 97
2370.60 85
2370.71 80
2370.82 81
2370.94 90
2371.05 106
2371.16 127
2371.27 151
2371.38 174
2371.49 192
2371.61 204
2371.72 207
2371.83 200
2371.94 184
2372.05 161
2372.16 136
2372.28 111
2372.39 92
2372.50 79
2372.61 73
2372.72 70
2372.83 68
2372.95 63
2373.06 52
2373.17 37
2373.28 20
2373.39 5
2373.50 0
2373.62 0
2373.73 7
2373.84 27
2373.95 52
2374.06 78
2374.17 101
2374.29 119
2374.40 131
2374.51 140
2374.62 146
2374.73 152
2374.84 160
2374.96 169
2375.07 179
2375.18 186
2375.29 189
2375.40 187
2375.51 180
2375.63 172
2375.74 164
2375.85 160
2375.96 159
2376.07 164
2376.18 172
2376.30 183
2376.41 194
2376.52 203
2376.63 210
2376.74 214
2376.85 214
2376.97 209
2377.08 199
2377.19 187
2377.30 172
2377.41 158
2377.52 144
2377.64 134
2377.75 128
2377.86 126
2377.97 128
2378.08 134
2378.20 142
2378.31 151
2378.42 160
2378.53 167
2378.64 172
2378.75 173
2378.87 171
2378.98 169
2379.09 167
2379.20 168
2379.31 173
2379.42 181
2379.54 191
2379.65 203
2379.76 215
2379.87 226
2379.98 236
2380.10 244
2380.21 250
2380.32 254
2380.43 254
2380.54 250
2380.65 241
2380.77 229
2380.88 215
2380.99 201
2381.10 188
2381.21 177
2381.33 169
2381.44 163
2381.55 158
2381.66 154
2381.77 150
2381.88 145
2382.00 139
2382.11 132
2382.22 125
2382.33 119
2382.44 116
2382.56 117
2382.67 123
2382.78 135
2382.89 152
2383.00 171
2383.12 191
2383.23 207
2383.34 219
2383.45 226
2383.56 228
2383.67 225
2383.79 219
2383.90 213
2384.01 206
2384.12 201
2384.23 196
2384.35 191
2384.46 186
2384.57 178
2384.68 168
2384.79 154
2384.91 135
2385.02 113
2385.13 89
2385.24 67
2385.35 48
2385.47 36
2385.58 32
2385.69 34
2385.80 41
2385.91 50
2386.03 58
2386.14 63
2386.25 66
2386.36 67
2386.47 68
2386.58 69
2386.70 71
2386.81 72
2386.92 70
2387.03 64
2387.14 53
2387.26 37
2387.37 19
2387.48 2
2387.59 0
2387.70 0
2387.82 0
2387.93 0
2388.04 0
2388.15 0
2388.26 0
2388.38 0
2388.49 8
2388.60 18
2388.71 29
2388.82 39
2388.94 49
2389.05 57
2389.16 64
2389.27 68
2389.38 70
2389.50 70
2389.61 71
2389.72 73
2389.83 78
2389.95 88
2390.06 102
2390.17 118
2390.28 134
2390.39 148
2390.51 157
2390.62 159
2390.73 155
2390.84 146
2390.95 131
2391.07 114
2391.18 96
2391.29 79
2391.40 63
2391.51 50
2391.63 41
2391.74 35
2391.85 33
2391.96 34
2392.07 39
2392.19 46
2392.30 57
2392.41 69
2392.52 82
2392.63 94
2392.75 106
2392.86 114
2392.97 119
2393.08 119
2393.20 116
2393.31 110
2393.42 103
2393.53 97
2393.64 92
2393.76 92
2393.87 97
2393.98 108
2394.09 125
2394.20 147
2394.32 174
2394.43 202
2394.54 228
2394.65 247
2394.77 258
2394.88 260
2394.99 251
2395.10 236
2395.21 216
2395.33 197
2395.44 180
2395.55 168
2395.66 159
2395.77 153
2395.89 147
2396.00 138
2396.11 126
2396.22 110
2396.34 92
2396.45 75
2396.56 61
2396.67 50
2396.78 41
2396.90 34
2397.01 26
2397.12 18
2397.23 8
2397.35 0
2397.46 0
2397.57 0
2397.68 0
2397.79 0
2397.91 0
2398.02 0
2398.13 0
2398.24 5
2398.36 14
2398.47 22
2398.58 28
2398.69 33
2398.80 38
2398.92 45
2399.03 53
2399.14 62
2399.25 71
2399.37 80
2399.48 86
2399.59 88
2399.70 85
2399.81 78
2399.93 67
2400.04 55
2400.15 43
2400.26 32
2400.38 24
2400.49 19
2400.60 17
2400.71 17
2400.83 18
2400.94 20
2401.05 23
2401.16 25
2401.27 27
2401.39 28
2401.50 27
2401.61 25
2401.72 21
2401.84 16
2401.95 10
2402.06 4
2402.17 0
2402.29 0
2402.40 0
2402.51 0
2402.62 0
2402.73 0
2402.85 0
2402.96 2
2403.07 5
2403.18 8
2403.30 8
2403.41 7
2403.52 5
2403.63 4
2403.75 7
2403.86 15
2403.97 30
2404.08 49
2404.20 71
2404.31 91
2404.42 105
2404.53 111
2404.64 106
2404.76 93
2404.87 75
2404.98 57
2405.09 42
2405.21 33
2405.32 33
2405.43 40
2405.54 52
2405.66 67
2405.77 84
2405.88 100
2405.99 118
2406.11 135
2406.22 154
2406.33 173
2406.44 192
2406.56 211
2406.67 227
2406.78 240
2406.89 251
2407.01 258
2407.12 262
2407.23 262
2407.34 259
2407.46 252
2407.57 241
2407.68 225
2407.79 207
2407.91 187
2408.02 166
2408.13 148
2408.24 134
2408.35 125
2408.47 122
2408.58 123
2408.69 127
2408.80 132
2408.92 137
2409.03 140
2409.14 140
2409.25 137
2409.37 131
2409.48 123
2409.59 116
2409.70 110
2409.82 105
2409.93 103
2410.04 103
2410.15 102
2410.27 100
2410.38 96
2410.49 90
2410.60 81
2410.72 71
2410.83 63
2410.94 56
2411.05 51
2411.17 47
2411.28 43
2411.39 35
2411.51 23
2411.62 6
2411.73 0
2411.84 0
2411.96 0
2412.07 0
2412.18 0
2412.29 0
2412.41 0
2412.52 7
2412.63 30
2412.74 51
2412.86 67
2412.97 76
2413.08 80
2413.19 80
2413.31 77
2413.42 74
2413.53 73
2413.64 74
2413.76 79
2413.87 86
2413.98 94
2414.09 101
2414.21 106
2414.32 107
2414.43 104
2414.54 99
2414.66 92
2414.77 83
2414.88 74
2415.00 63
2415.11 52
2415.22 42
2415.33 33
2415.45 26
2415.56 24
2415.67 26
2415.78 31
2415.90 38
2416.01 44
2416.12 47
2416.23 46
2416.35 41
2416.46 35
2416.57 27
2416.68 21
2416.80 17
2416.91 16
2417.02 17
2417.14 18
2417.25 18
2417.36 19
2417.47 20
2417.59 21
2417.70 24
2417.81 28
2417.92 35
2418.04 43
2418.15 52
2418.26 57
2418.38 59
2418.49 56
2418.60 47
2418.71 33
2418.83 15
2418.94 0
2419.05 0
2419.16 0
2419.28 0
2419.39 0
2419.50 0
2419.62 0
2419.73 0
2419.84 6
2419.95 32
2420.07 59
2420.18 82
2420.29 100
2420.40 110
2420.52 113
2420.63 109
2420.74 100
2420.86 90
2420.97 82
2421.08 76
2421.19 73
2421.31 75
2421.42 79
2421.53 83
2421.64 87
2421.76 88
2421.87 87
2421.98 84
2422.10 79
2422.21 74
2422.32 69
2422.43 65
2422.55 61
2422.66 56
2422.77 50
2422.89 42
2423.00 35
2423.11 30
2423.22 28
2423.34 29
2423.45 35
2423.56 45
2423.68 57
2423.79 68
2423.90 76
2424.01 82
2424.13 85
2424.24 87
2424.35 90
2424.47 94
2424.58 100
2424.69 108
2424.80 116
2424.92 121
2425.03 122
2425.14 115
2425.26 103
2425.37 86
2425.48 67
2425.59 50
2425.71 39
2425.82 34
2425.93 37
2426.05 48
2426.16 63
2426.27 80
2426.38 96
2426.50 108
2426.61 115
2426.72 116
2426.84 114
2426.95 109
2427.06 103
2427.17 95
2427.29 86
2427.40 78
2427.51 69
2427.63 60
2427.74 52
2427.85 45
2427.96 39
2428.08 34
2428.19 29
2428.30 24
2428.42 18
2428.53 11
2428.64 4
2428.76 0
2428.87 0
2428.98 0
2429.09 0
2429.21 0
2429.32 2
2429.43 5
2429.55 6
2429.66 4
2429.77 2
2429.88 0
2430.00 0
2430.11 0
2430.22 3
2430.34 9
2430.45 19
2430.56 32
2430.68 48
2430.79 67
2430.90 88
2431.01 111
2431.13 133
2431.24 152
2431.35 166
2431.47 174
2431.58 175
2431.69 168
2431.81 156
2431.92 137
2432.03 114
2432.14 87
2432.26 60
2432.37 32
2432.48 7
2432.60 0
2432.71 0
2432.82 0
2432.94 0
2433.05 0
2433.16 0
2433.28 0
2433.39 4
2433.50 14
2433.61 22
2433.73 28
2433.84 32
2433.95 36
2434.07 41
2434.18 49
2434.29 61
2434.41 75
2434.52 92
2434.63 108
2434.74 123
2434.86 135
2434.97 143
2435.08 147
2435.20 148
2435.31 147
2435.42 146
2435.54 145
2435.65 146
2435.76 149
2435.88 154
2435.99 158
2436.10 162
2436.22 163
2436.33 160
2436.44 153
2436.55 141
2436.67 127
2436.78 111
2436.89 97
2437.01 85
2437.12 78
2437.23 76
2437.35 78
2437.46 84
2437.57 92
2437.69 101
2437.80 110
2437.91 117
2438.03 121
2438.14 121
2438.25 119
2438.37 114
2438.48 107
2438.59 99
2438.70 89
2438.82 80
2438.93 69
2439.04 58
2439.16 48
2439.27 38
2439.38 32
2439.50 31
2439.61 34
2439.72 40
2439.84 47
2439.95 54
2440.06 59
2440.18 60
2440.29 58
2440.40 54
2440.52 50
2440.63 46
2440.74 41
2440.86 37
2440.97 32
2441.08 27
2441.20 21
2441.31 16
2441.42 13
2441.53 13
2441.65 17
2441.76 24
2441.87 35
2441.99 47
2442.10 61
2442.21 74
2442.33 86
2442.44 96
2442.55 102
2442.67 104
2442.78 102
2442.89 95
2443.01 86
2443.12 75
2443.23 63
2443.35 53
2443.46 46
2443.57 43
2443.69 45
2443.80 53
2443.91 66
2444.03 84
2444.14 104
2444.25 125
2444.37 144
2444.48 161
2444.59 171
2444.71 176
2444.82 175
2444.93 170
2445.05 162
2445.16 154
2445.27 147
2445.39 143
2445.50 142
2445.61 144
2445.73 148
2445.84 152
2445.95 155
2446.07 158
2446.18 158
2446.29 157
2446.41 155
2446.52 152
2446.63 147
2446.75 141
2446.86 132
2446.97 122
2447.09 110
2447.20 99
2447.31 87
2447.43 78
2447.54 71
2447.65 68
2447.77 67
2447.88 71
2447.99 77
2448.11 87
2448.22 98
2448.33 109
2448.45 117
2448.56 122
2448.67 121
2448.79 113
2448.90 98
2449.01 78
2449.13 53
2449.24 27
2449.35 2
2449.47 0
2449.58 0
2449.70 0
2449.81 0
2449.92 0
2450.04 0
2450.15 0
2450.26 5
2450.38 23
2450.49 36
2450.60 45
2450.72 51
2450.83 54
2450.94 57
2451.06 62
2451.17 68
2451.28 77
2451.40 85
2451.51 91
2451.62 92
2451.74 87
2451.85 75
2451.96 58
2452.08 38
2452.19 20
2452.30 7
2452.42 1
2452.53 3
2452.65 13
2452.76 27
2452.87 44
2452.99 62
2453.10 78
2453.21 93
2453.33 104
2453.44 112
2453.55 117
2453.67 117
2453.78 113
2453.89 106
2454.01 97
2454.12 90
2454.23 87
2454.35 90
2454.46 99
2454.58 112
2454.69 127
2454.80 140
2454.92 148
2455.03 149
2455.14 143
2455.26 131
2455.37 117
2455.48 103
2455.60 93
2455.71 88
2455.82 90
2455.94 101
2456.05 120
2456.17 146
2456.28 178
2456.39 212
2456.51 245
2456.62 271
2456.73 288
2456.85 291
2456.96 282
2457.07 260
2457.19 229
2457.30 192
2457.41 154
2457.53 118
2457.64 86
2457.76 58
2457.87 36
2457.98 18
2458.10 6
2458.21 0
2458.32 0
2458.44 2
2458.55 9
2458.66 16
2458.78 21
2458.89 22
2459.01 16
2459.12 6
2459.23 0
2459.35 0
2459.46 0
2459.57 0
2459.69 0
2459.80 0
2459.91 9
2460.03 24
2460.14 37
2460.26 49
2460.37 58
2460.48 66
2460.60 75
2460.71 84
2460.82 95
2460.94 108
2461.05 122
2461.17 137
2461.28 151
2461.39 165
2461.51 176
2461.62 186
2461.73 192
2461.85 197
2461.96 199
2462.07 200
2462.19 200
2462.30 198
2462.42 195
2462.53 190
2462.64 183
2462.76 174
2462.87 164
2462.98 154
2463.10 144
2463.21 136
2463.33 130
2463.44 125
2463.55 122
2463.67 119
2463.78 115
2463.89 109
2464.01 100
2464.12 87
2464.24 72
2464.35 59
2464.46 49
2464.58 44
2464.69 47
2464.80 58
2464.92 73
2465.03 89
2465.15 103
2465.26 111
2465.37 112
2465.49 107
2465.60 98
2465.72 88
2465.83 79
2465.94 74
2466.06 72
2466.17 71
2466.28 69
2466.40 64
2466.51 55
2466.63 43
2466.74 29
2466.85 16
2466.97 5
2467.08 0
2467.19 0
2467.31 0
2467.42 0
2467.54 0
2467.65 0
2467.76 0
2467.88 0
2467.99 0
2468.11 2
2468.22 6
2468.33 11
2468.45 14
2468.56 16
2468.67 17
2468.79 16
2468.90 14
2469.02 11
2469.13 10
2469.24 11
2469.36 14
2469.47 21
2469.59 30
2469.70 41
2469.81 52
2469.93 63
2470.04 71
2470.16 75
2470.27 76
2470.38 73
2470.50 68
2470.61 61
2470.73 53
2470.84 46
2470.95 41
2471.07 37
2471.18 35
2471.29 35
2471.41 36
2471.52 39
2471.64 40
2471.75 41
2471.86 40
2471.98 37
2472.09 32
2472.21 27
2472.32 24
2472.43 25
2472.55 31
2472.66 44
2472.78 64
2472.89 88
2473.00 115
2473.12 141
2473.23 164
2473.35 182
2473.46 192
2473.57 194
2473.69 188
2473.80 175
2473.92 157
2474.03 134
2474.14 110
2474.26 85
2474.37 62
2474.49 42
2474.60 25
2474.71 12
2474.83 2
2474.94 0
2475.06 0
2475.17 0
2475.28 0
2475.40 1
2475.51 7
2475.63 14
2475.74 18
2475.85 20
2475.97 19
2476.08 15
2476.20 12
2476.31 9
2476.42 8
2476.54 9
2476.65 13
2476.77 19
2476.88 24
2476.99 29
2477.11 31
2477.22 30
2477.34 28
2477.45 23
2477.56 16
2477.68 9
2477.79 2
2477.91 0
2478.02 0
2478.14 0
2478.25 0
2478.36 0
2478.48 0
2478.59 0
2478.71 0
2478.82 6
2478.93 11
2479.05 15
2479.16 19
2479.28 22
2479.39 26
2479.50 33
2479.62 44
2479.73 61
2479.85 83
2479.96 109
2480.08 136
2480.19 162
2480.30 184
2480.42 199
2480.53 205
2480.65 202
2480.76 191
2480.87 171
2480.99 144
2481.10 113
2481.22 81
2481.33 50
2481.44 25
2481.56 8
2481.67 0
2481.79 2
2481.90 12
2482.02 28
2482.13 46
2482.24 64
2482.36 79
2482.47 87
2482.59 90
2482.70 88
2482.82 82
2482.93 74
2483.04 67
2483.16 61
2483.27 56
2483.39 53
2483.50 50
2483.61 46
2483.73 41
2483.84 35
2483.96 28
2484.07 20
2484.19 13
2484.30 6
2484.41 1
2484.53 0
2484.64 0
2484.76 1
2484.87 7
2484.99 17
2485.10 28
2485.21 40
2485.33 51
2485.44 62
2485.56 73
2485.67 84
2485.79 95
2485.90 106
2486.01 115
2486.13 122
2486.24 123
2486.36 119
2486.47 108
2486.59 93
2486.70 77
2486.81 63
2486.93 52
2487.04 46
2487.16 46
2487.27 48
2487.39 53
2487.50 58
2487.61 62
2487.73 64
2487.84 66
2487.96 66
2488.07 66
2488.19 66
2488.30 65
2488.41 65
2488.53 67
2488.64 72
2488.76 81
2488.87 94
2488.99 110
2489.10 129
2489.21 147
2489.33 163
2489.44 174
2489.56 179
2489.67 176
2489.79 167
2489.90 151
2490.01 130
2490.13 106
2490.24 81
2490.36 60
2490.47 44
2490.59 34
2490.70 30
2490.82 32
2490.93 39
2491.04 47
2491.16 56
2491.27 63
2491.39 67
2491.50 68
2491.62 67
2491.73 65
2491.84 63
2491.96 62
2492.07 64
2492.19 70
2492.30 79
2492.42 90
2492.53 100
2492.65 107
2492.76 111
2492.87 110
2492.99 106
2493.10 99
2493.22 92
2493.33 88
2493.45 88
2493.56 93
2493.68 103
2493.79 117
2493.90 131
2494.02 145
2494.13 156
2494.25 164
2494.36 168
2494.48 169
2494.59 168
2494.71 165
2494.82 162
2494.93 159
2495.05 155
2495.16 151
2495.28 145
2495.39 137
2495.51 129
2495.62 120
2495.74 110
2495.85 101
2495.97 92
2496.08 86
2496.19 81
2496.31 79
2496.42 78
2496.54 81
2496.65 87
2496.77 94
2496.88 102
2497.00 109
2497.11 115
2497.22 117
2497.34 115
2497.45 111
2497.57 105
2497.68 102
2497.80 101
2497.91 104
2498.03 110
2498.14 119
2498.26 129
2498.37 138
2498.48 146
2498.60 152
2498.71 157
2498.83 160
2498.94 161
2499.06 159
2499.17 154
2499.29 146
2499.40 138
2499.52 130
2499.63 125
2499.75 124
2499.86 129
2499.97 137
2500.09 146
2500.20 153
2500.32 158
2500.43 158
2500.55 154
2500.66 147
2500.78 139
2500.89 131
2501.01 124
2501.12 117
2501.23 108
2501.35 97
2501.46 84
2501.58 68
2501.69 50
2501.81 33
2501.92 17
2502.04 5
2502.15 0
2502.27 0
2502.38 5
2502.50 17
2502.61 31
2502.73 44
2502.84 53
2502.95 57
2503.07 56
2503.18 50
2503.30 46
2503.41 46
2503.53 54
2503.64 71
2503.76 96
2503.87 125
2503.99 152
2504.10 174
2504.22 185
2504.33 184
2504.45 173
2504.56 154
2504.67 129
2504.79 103
2504.90 78
2505.02 54
2505.13 32
2505.25 13
2505.36 0
2505.48 0
2505.59 0
2505.71 0
2505.82 0
2505.94 0
2506.05 0
2506.17 0
2506.28 3
2506.40 6
2506.51 10
2506.62 16
2506.74 24
2506.85 36
2506.97 52
2507.08 72
2507.20 93
2507.31 113
2507.43 130
2507.54 145
2507.66 154
2507.77 159
2507.89 159
2508.00 156
2508.12 149
2508.23 139
2508.35 127
2508.46 113
2508.58 98
2508.69 83
2508.81 71
2508.92 64
2509.04 63
2509.15 68
2509.26 77
2509.38 89
2509.49 98
2509.61 102
2509.72 98
2509.84 88
2509.95 72
2510.07 57
2510.18 44
2510.30 39
2510.41 42
2510.53 54
2510.64 72
2510.76 92
2510.87 111
2510.99 125
2511.10 134
2511.22 136
2511.33 132
2511.45 123
2511.56 112
2511.68 102
2511.79 94
2511.91 90
2512.02 92
2512.14 100
2512.25 113
2512.37 127
2512.48 141
2512.60 150
2512.71 155
2512.82 153
2512.94 145
2513.05 134
2513.17 121
2513.28 111
2513.40 103
2513.51 98
2513.63 95
2513.74 92
2513.86 88
2513.97 83
2514.09 75
2514.20 66
2514.32 58
2514.43 50
2514.55 42
2514.66 36
2514.78 30
2514.89 25
2515.01 18
2515.12 9
2515.24 0
2515.35 0
2515.47 0
2515.58 0
2515.70 0
2515.81 0
2515.93 0
2516.04 0
2516.16 15
2516.27 43
2516.39 72
2516.50 101
2516.62 127
2516.73 150
2516.85 169
2516.96 184
2517.08 196
2517.19 205
2517.31 213
2517.42 218
2517.54 223
2517.65 226
2517.77 228
2517.88 230
2518.00 232
2518.11 233
2518.23 234
2518.34 233
2518.46 229
2518.57 223
2518.69 213
2518.80 200
2518.92 185
2519.03 169
2519.15 154
2519.26 141
2519.38 132
2519.49 126
2519.61 124
2519.72 125
2519.84 128
2519.95 132
2520.07 135
2520.18 137
2520.30 138
2520.41 138
2520.53 137
2520.64 136
2520.76 135
2520.87 134
2520.99 133
2521.10 130
2521.22 126
2521.33 119
2521.45 110
2521.56 100
2521.68 89
2521.79 81
2521.91 75
2522.02 74
2522.14 78
2522.25 85
2522.37 96
2522.48 110
2522.60 125
2522.71 141
2522.83 157
2522.94 174
2523.06 190
2523.18 204
2523.29 215
2523.41 222
2523.52 226
2523.64 229
2523.75 231
2523.87 235
2523.98 242
2524.10 251
2524.21 261
2524.33 270
2524.44 277
2524.56 282
2524.67 286
2524.79 287
2524.90 286
2525.02 281
2525.13 272
2525.25 258
2525.36 238
2525.48 215
2525.59 192
2525.71 170
2525.82 153
2525.94 140
2526.05 131
2526.17 124
2526.28 119
2526.40 115
2526.51 114
2526.63 116
2526.75 122
2526.86 133
2526.98 149
2527.09 166
2527.21 182
2527.32 195
2527.44 202
2527.55 202
2527.67 199
2527.78 193
2527.90 188
2528.01 187
2528.13 190
2528.24 196
2528.36 203
2528.47 208
2528.59 208
2528.70 204
2528.82 196
2528.93 187
2529.05 180
2529.16 177
2529.28 177
2529.40 181
2529.51 187
2529.63 191
2529.74 194
2529.86 193
2529.97 188
2530.09 179
2530.20 167
2530.32 152
2530.43 133
2530.55 113
2530.66 92
2530.78 74
2530.89 61
2531.01 55
2531.12 58
2531.24 68
2531.36 84
2531.47 103
2531.59 119
2531.70 132
2531.82 137
2531.93 137
2532.05 131
2532.16 122
2532.28 114
2532.39 108
2532.51 108
2532.62 113
2532.74 122
2532.85 134
2532.97 147
2533.09 156
2533.20 160
2533.32 158
2533.43 148
2533.55 134
2533.66 116
2533.78 99
2533.89 84
2534.01 77
2534.12 78
2534.24 88
2534.35 107
2534.47 130
2534.58 155
2534.70 178
2534.82 196
2534.93 206
2535.05 208
2535.16 203
2535.28 194
2535.39 181
2535.51 169
2535.62 159
2535.74 153
2535.85 151
2535.97 154
2536.09 160
2536.20 169
2536.32 179
2536.43 190
2536.55 200
2536.66 208
2536.78 212
2536.89 213
2537.01 210
2537.12 204
2537.24 194
2537.35 182
2537.47 170
2537.59 158
2537.70 147
2537.82 138
2537.93 129
2538.05 121
2538.16 114
2538.28 106
2538.39 99
2538.51 93
2538.62 88
2538.74 85
2538.86 85
2538.97 89
2539.09 96
2539.20 106
2539.32 119
2539.43 134
2539.55 148
2539.66 160
2539.78 168
2539.90 172
2540.01 171
2540.13 167
2540.24 158
2540.36 146
2540.47 133
2540.59 119
2540.70 105
2540.82 92
2540.93 81
2541.05 71
2541.17 65
2541.28 60
2541.40 57
2541.51 55
2541.63 54
2541.74 55
2541.86 56
2541.97 59
2542.09 64
2542.21 71
2542.32 79
2542.44 88
2542.55 97
2542.67 105
2542.78 111
2542.90 114
2543.01 112
2543.13 106
2543.25 96
2543.36 82
2543.48 68
2543.59 54
2543.71 42
2543.82 34
2543.94 30
2544.06 30
2544.17 35
2544.29 43
2544.40 54
2544.52 68
2544.63 81
2544.75 93
2544.86 100
2544.98 102
2545.10 98
2545.21 89
2545.33 77
2545.44 63
2545.56 50
2545.67 40
2545.79 35
2545.90 33
2546.02 37
2546.14 45
2546.25 57
2546.37 72
2546.48 88
2546.60 103
2546.71 115
2546.83 123
2546.95 127
2547.06 125
2547.18 118
2547.29 109
2547.41 100
2547.52 91
2547.64 83
2547.76 78
2547.87 74
2547.99 72
2548.10 70
2548.22 69
2548.33 69
2548.45 72
2548.57 78
2548.68 88
2548.80 103
2548.91 122
2549.03 144
2549.14 166
2549.26 188
2549.38 207
2549.49 225
2549.61 239
2549.72 251
2549.84 259
2549.95 262
2550.07 260
2550.19 252
2550.30 238
2550.42 216
2550.53 189
2550.65 157
2550.76 123
2550.88 88
2551.00 55
2551.11 28
2551.23 7
2551.34 0
2551.46 0
2551.57 0
2551.69 9
2551.81 24
2551.92 39
2552.04 52
2552.15 61
2552.27 66
2552.38 66
2552.50 62
2552.62 56
2552.73 50
2552.85 44
2552.96 40
2553.08 40
2553.20 45
2553.31 56
2553.43 72
2553.54 92
2553.66 114
2553.77 135
2553.89 151
2554.01 159
2554.12 158
2554.24 149
2554.35 134
2554.47 115
2554.59 97
2554.70 83
2554.82 74
2554.93 73
2555.05 77
2555.16 86
2555.28 98
2555.40 110
2555.51 122
2555.63 132
2555.74 141
2555.86 149
2555.98 156
2556.09 162
2556.21 169
2556.32 176
2556.44 184
2556.55 193
2556.67 203
2556.79 213
2556.90 221
2557.02 227
2557.13 231
2557.25 233
2557.37 235
2557.48 236
2557.60 240
2557.71 245
2557.83 250
2557.95 253
2558.06 253
2558.18 246
2558.29 231
2558.41 211
2558.53 189
2558.64 167
2558.76 151
2558.87 143
2558.99 144
2559.10 152
2559.22 163
2559.34 174
2559.45 181
2559.57 181
2559.68 177
2559.80 168
2559.92 158
2560.03 150
2560.15 144
2560.26 140
2560.38 136
2560.50 132
2560.61 125
2560.73 114
2560.84 101
2560.96 86
2561.08 69
2561.19 51
2561.31 32
2561.42 14
2561.54 0
2561.66 0
2561.77 0
2561.89 0
2562.00 0
2562.12 0
2562.24 0
2562.35 0
2562.47 5
2562.58 14
2562.70 19
2562.82 22
2562.93 23
2563.05 23
2563.16 23
2563.28 23
2563.40 23
2563.51 22
2563.63 20
2563.74 19
2563.86 19
2563.98 21
2564.09 28
2564.21 39
2564.32 53
2564.44 70
2564.56 86
2564.67 99
2564.79 108
2564.91 112
2565.02 112
2565.14 109
2565.25 107
2565.37 109
2565.49 117
2565.60 131
2565.72 150
2565.83 172
2565.95 194
2566.07 212
2566.18 223
2566.30 225
2566.41 219
2566.53 206
2566.65 186
2566.76 163
2566.88 139
2566.99 114
2567.11 92
2567.23 73
2567.34 57
2567.46 47
2567.58 41
2567.69 40
2567.81 42
2567.92 47
2568.04 53
2568.16 59
2568.27 67
2568.39 77
2568.50 88
2568.62 101
2568.74 116
2568.85 131
2568.97 144
2569.09 154
2569.20 160
2569.32 163
2569.43 162
2569.55 159
2569.67 154
2569.78 147
2569.90 140
2570.01 131
2570.13 122
2570.25 113
2570.36 105
2570.48 101
2570.60 99
2570.71 102
2570.83 108
2570.94 117
2571.06 125
2571.18 132
2571.29 137
2571.41 137
2571.53 134
2571.64 129
2571.76 123
2571.87 117
2571.99 112
2572.11 108
2572.22 105
2572.34 102
2572.46 97
2572.57 92
2572.69 86
2572.80 79
2572.92 72
2573.04 68
2573.15 66
2573.27 68
2573.39 72
2573.50 79
2573.62 88
2573.73 101
2573.85 116
2573.97 132
2574.08 150
2574.20 167
2574.32 181
2574.43 189
2574.55 191
2574.66 186
2574.78 173
2574.90 155
2575.01 135
2575.13 115
2575.25 99
2575.36 87
2575.48 80
2575.59 78
2575.71 80
2575.83 85
2575.94 92
2576.06 98
2576.18 102
2576.29 103
2576.41 101
2576.53 96
2576.64 88
2576.76 79
2576.87 72
2576.99 68
2577.11 67
2577.22 70
2577.34 76
2577.46 83
2577.57 90
2577.69 96
2577.80 99
2577.92 99
2578.04 97
2578.15 92
2578.27 87
2578.39 83
2578.50 82
2578.62 83
2578.74 89
2578.85 97
2578.97 106
2579.09 114
2579.20 118
2579.32 119
2579.43 117
2579.55 112
2579.67 107
2579.78 102
2579.90 99
2580.02 98
2580.13 98
2580.25 99
2580.37 99
2580.48 99
2580.60 98
2580.71 98
2580.83 98
2580.95 100
2581.06 102
2581.18 105
2581.30 109
2581.41 115
2581.53 122
2581.65 130
2581.76 141
2581.88 153
2582.00 167
2582.11 181
2582.23 194
2582.34 208
2582.46 221
2582.58 233
2582.69 245
2582.81 254
2582.93 261
2583.04 263
2583.16 259
2583.28 250
2583.39 236
2583.51 220
2583.63 206
2583.74 197
2583.86 194
2583.98 198
2584.09 208
2584.21 220
2584.33 231
2584.44 239
2584.56 243
2584.67 241
2584.79 233
2584.91 222
2585.02 207
2585.14 191
2585.26 173
2585.37 156
2585.49 139
2585.61 123
2585.72 109
2585.84 98
2585.96 88
2586.07 80
2586.19 75
2586.31 71
2586.42 71
2586.54 72
2586.66 75
2586.77 79
2586.89 82
2587.01 85
2587.12 85
2587.24 83
2587.36 79
2587.47 74
2587.59 72
2587.71 72
2587.82 75
2587.94 81
2588.05 87
2588.17 92
2588.29 93
2588.40 91
2588.52 88
2588.64 85
2588.75 86
2588.87 94
2588.99 109
2589.10 130
2589.22 155
2589.34 180
2589.45 203
2589.57 221
2589.69 233
2589.80 240
2589.92 243
2590.04 242
2590.15 238
2590.27 232
2590.39 224
2590.50 217
2590.62 211
2590.74 209
2590.85 211
2590.97 217
2591.09 226
2591.20 235
2591.32 240
2591.44 241
2591.55 235
2591.67 226
2591.79 215
2591.90 206
2592.02 203
2592.14 208
2592.25 220
2592.37 237
2592.49 256
2592.60 274
2592.72 287
2592.84 293
2592.95 293
2593.07 287
2593.19 278
2593.30 267
2593.42 255
2593.54 243
2593.65 230
2593.77 214
2593.89 196
2594.00 176
2594.12 157
2594.24 141
2594.35 130
2594.47 127
2594.59 132
2594.70 142
2594.82 155
2594.94 167
2595.06 176
2595.17 180
2595.29 178
2595.41 171
2595.52 163
2595.64 153
2595.76 142
2595.87 130
2595.99 116
2596.11 100
2596.22 83
2596.34 65
2596.46 50
2596.57 38
2596.69 31
2596.81 29
2596.92 30
2597.04 34
2597.16 38
2597.27 42
2597.39 46
2597.51 50
2597.62 55
2597.74 61
2597.86 69
2597.97 76
2598.09 83
2598.21 88
2598.33 89
2598.44 87
2598.56 81
2598.68 73
2598.79 61
2598.91 48
2599.03 33
2599.14 18
2599.26 4
2599.38 0
2599.49 0
2599.61 0
2599.73 0
2599.84 0
2599.96 0
2600.08 3
2600.19 11
2600.31 17
2600.43 20
2600.55 18
2600.66 12
2600.78 5
2600.90 0
2601.01 0
2601.13 0
2601.25 0
2601.36 0
2601.48 0
2601.60 0
2601.71 1
2601.83 2
2601.95 3
2602.06 4
2602.18 7
2602.30 12
2602.42 19
2602.53 27
2602.65 35
2602.77 42
2602.88 47
2603.00 48
2603.12 47
2603.23 45
2603.35 40
2603.47 34
2603.58 26
2603.70 18
2603.82 11
2603.94 4
2604.05 0
2604.17 0
2604.29 0
2604.40 0
2604.52 0
2604.64 0
2604.75 0
2604.87 0
2604.99 4
2605.11 17
2605.22 35
2605.34 58
2605.46 84
2605.57 110
2605.69 132
2605.81 148
2605.92 157
2606.04 159
2606.16 155
2606.28 148
2606.39 142
2606.51 137
2606.63 135
2606.74 134
2606.86 133
2606.98 130
2607.09 126
2607.21 118
2607.33 110
2607.45 103
2607.56 97
2607.68 93
2607.80 90
2607.91 87
2608.03 84
2608.15 79
2608.26 73
2608.38 68
2608.50 64
2608.62 63
2608.73 66
2608.85 71
2608.97 78
2609.08 83
2609.20 86
2609.32 86
2609.44 81
2609.55 74
2609.67 66
2609.79 58
2609.90 53
2610.02 51
2610.14 51
2610.25 54
2610.37 58
2610.49 63
2610.61 70
2610.72 77
2610.84 86
2610.96 95
2611.07 103
2611.19 108
2611.31 109
2611.43 104
2611.54 93
2611.66 77
2611.78 59
2611.89 41
2612.01 27
2612.13 20
2612.25 19
2612.36 24
2612.48 33
2612.60 45
2612.71 55
2612.83 62
2612.95 65
2613.07 65
2613.18 61
2613.30 57
2613.42 54
2613.53 54
2613.65 58
2613.77 66
2613.89 77
2614.00 89
2614.12 100
2614.24 109
2614.35 116
2614.47 118
2614.59 118
2614.71 117
2614.82 115
2614.94 114
2615.06 117
2615.17 122
2615.29 132
2615.41 145
2615.53 161
2615.64 179
2615.76 198
2615.88 215
2616.00 228
2616.11 237
2616.23 238
2616.35 234
2616.46 224
2616.58 211
2616.70 196
2616.82 182
2616.93 168
2617.05 156
2617.17 145
2617.28 136
2617.40 131
2617.52 129
2617.64 132
2617.75 140
2617.87 151
2617.99 163
2618.11 175
2618.22 185
2618.34 191
2618.46 193
2618.57 190
2618.69 182
2618.81 169
2618.93 152
2619.04 130
2619.16 105
2619.28 81
2619.40 59
2619.51 43
2619.63 34
2619.75 30
2619.87 31
2619.98 35
2620.10 40
2620.22 44
2620.33 49
2620.45 56
2620.57 66
2620.69 80
2620.80 98
2620.92 118
2621.04 139
2621.16 157
2621.27 170
2621.39 177
2621.51 178
2621.62 174
2621.74 166
2621.86 157
2621.98 148
2622.09 141
2622.21 138
2622.33 137
2622.45 139
2622.56 143
2622.68 148
2622.80 154
2622.92 159
2623.03 164
2623.15 167
2623.27 167
2623.39 164
2623.50 155
2623.62 141
2623.74 122
2623.86 102
2623.97 82
2624.09 66
2624.21 55
2624.32 49
2624.44 47
2624.56 48
2624.68 49
2624.79 48
2624.91 46
2625.03 42
2625.15 39
2625.26 35
2625.38 33
2625.50 30
2625.62 26
2625.73 19
2625.85 10
2625.97 0
2626.09 0
2626.20 0
2626.32 0
2626.44 0
2626.56 0
2626.67 0
2626.79 0
2626.91 5
2627.03 15
2627.14 23
2627.26 30
2627.38 38
2627.50 47
2627.61 58
2627.73 71
2627.85 83
2627.97 95
2628.08 103
2628.20 107
2628.32 106
2628.44 100
2628.55 92
2628.67 83
2628.79 74
2628.91 67
2629.02 63
2629.14 61
2629.26 63
2629.38 66
2629.49 71
2629.61 76
2629.73 81
2629.85 86
2629.96 88
2630.08 89
2630.20 88
2630.32 88
2630.43 88
2630.55 90
2630.67 93
2630.79 98
2630.90 105
2631.02 112
2631.14 119
2631.26 126
2631.37 134
2631.49 144
2631.61 156
2631.73 167
2631.84 176
2631.96 181
2632.08 179
2632.20 169
2632.31 153
2632.43 133
2632.55 112
2632.67 94
2632.78 81
2632.90 74
2633.02 72
2633.14 73
2633.26 75
2633.37 75
2633.49 71
2633.61 63
2633.73 52
2633.84 40
2633.96 31
2634.08 25
2634.20 24
2634.31 28
2634.43 36
2634.55 47
2634.67 56
2634.78 62
2634.90 66
2635.02 67
2635.14 66
2635.25 67
2635.37 71
2635.49 79
2635.61 91
2635.73 105
2635.84 121
2635.96 135
2636.08 146
2636.20 152
2636.31 154
2636.43 151
2636.55 147
2636.67 141
2636.78 136
2636.90 131
2637.02 127
2637.14 123
2637.26 116
2637.37 106
2637.49 91
2637.61 71
2637.73 49
2637.84 25
2637.96 3
2638.08 0
2638.20 0
2638.31 0
2638.43 0
2638.55 0
2638.67 13
2638.79 34
2638.90 54
2639.02 71
2639.14 84
2639.26 90
2639.37 91
2639.49 88
2639.61 83
2639.73 77
2639.85 73
2639.96 71
2640.08 70
2640.20 69
2640.32 67
2640.43 63
2640.55 59
2640.67 53
2640.79 46
2640.91 41
2641.02 36
2641.14 33
2641.26 33
2641.38 34
2641.49 38
2641.61 43
2641.73 49
2641.85 56
2641.97 60
2642.08 63
2642.20 64
2642.32 63
2642.44 60
2642.55 57
2642.67 54
2642.79 52
2642.91 50
2643.03 48
2643.14 44
2643.26 39
2643.38 33
2643.50 25
2643.61 17
2643.73 8
2643.85 1
2643.97 0
2644.09 0
2644.20 0
2644.32 0
2644.44 0
2644.56 0
2644.68 0
2644.79 0
2644.91 7
2645.03 15
2645.15 22
2645.26 25
2645.38 23
2645.50 16
2645.62 7
2645.74 0
2645.85 0
2645.97 0
2646.09 0
2646.21 0
2646.33 0
2646.44 0
2646.56 0
2646.68 5
2646.80 9
2646.92 15
2647.03 22
2647.15 31
2647.27 45
2647.39 61
2647.50 79
2647.62 95
2647.74 108
2647.86 115
2647.98 117
2648.09 115
2648.21 111
2648.33 106
2648.45 102
2648.57 99
2648.68 96
2648.80 94
2648.92 91
2649.04 88
2649.16 85
2649.27 85
2649.39 86
2649.51 90
2649.63 97
2649.75 107
2649.86 118
2649.98 128
2650.10 136
2650.22 140
2650.34 140
2650.45 133
2650.57 122
2650.69 107
2650.81 90
2650.93 72
2651.04 57
2651.16 44
2651.28 34
2651.40 28
2651.52 25
2651.63 27
2651.75 33
2651.87 45
2651.99 61
2652.11 80
2652.22 101
2652.34 120
2652.46 135
2652.58 144
2652.70 144
2652.81 136
2652.93 122
2653.05 104
2653.17 84
2653.29 64
2653.40 46
2653.52 32
2653.64 20
2653.76 11
2653.88 3
2653.99 0
2654.11 0
2654.23 0
2654.35 0
2654.47 0
2654.58 0
2654.70 2
2654.82 7
2654.94 10
2655.06 11
2655.18 10
2655.29 7
2655.41 4
2655.53 1
2655.65 0
2655.77 0
2655.88 1
2656.00 6
2656.12 15
2656.24 26
2656.36 40
2656.47 57
2656.59 73
2656.71 87
2656.83 98
2656.95 104
2657.07 106
2657.18 105
2657.30 101
2657.42 97
2657.54 92
2657.66 87
2657.77 82
2657.89 77
2658.01 73
2658.13 70
2658.25 68
2658.36 69
2658.48 72
2658.60 76
2658.72 80
2658.84 83
2658.96 82
2659.07 79
2659.19 72
2659.31 66
2659.43 61
2659.55 60
2659.66 65
2659.78 76
2659.90 93
2660.02 113
2660.14 135
2660.26 154
2660.37 170
2660.49 180
2660.61 184
2660.73 180
2660.85 172
2660.97 158
2661.08 143
2661.20 129
2661.32 115
2661.44 105
2661.56 97
2661.67 91
2661.79 87
2661.91 83
2662.03 78
2662.15 70
2662.27 61
2662.38 50
2662.50 38
2662.62 26
2662.74 17
2662.86 12
2662.98 11
2663.09 17
2663.21 27
2663.33 42
2663.45 60
2663.57 77
2663.68 93
2663.80 106
2663.92 114
2664.04 118
2664.16 119
2664.28 118
2664.39 119
2664.51 122
2664.63 128
2664.75 135
2664.87 141
2664.99 145
2665.10 145
2665.22 140
2665.34 128
2665.46 112
2665.58 92
2665.70 70
2665.81 48
2665.93 28
2666.05 10
2666.17 0
2666.29 0
2666.41 0
2666.52 0
2666.64 0
2666.76 0
2666.88 0
2667.00 0
2667.12 0
2667.23 8
2667.35 16
2667.47 25
2667.59 33
2667.71 40
2667.83 46
2667.94 48
2668.06 48
2668.18 45
2668.30 39
2668.42 29
2668.54 18
2668.66 6
2668.77 0
2668.89 0
2669.01 0
2669.13 0
2669.25 0
2669.37 0
2669.48 0
2669.60 0
2669.72 10
2669.84 26
2669.96 40
2670.08 50
2670.19 55
2670.31 55
2670.43 51
2670.55 45
2670.67 38
2670.79 31
2670.91 27
2671.02 25
2671.14 24
2671.26 23
2671.38 22
2671.50 19
2671.62 13
2671.73 6
2671.85 0
2671.97 0
2672.09 0
2672.21 0
2672.33 0
2672.45 1
2672.56 14
2672.68 31
2672.80 49
2672.92 68
2673.04 85
2673.16 101
2673.27 112
2673.39 118
2673.51 118
2673.63 113
2673.75 104
2673.87 92
2673.99 79
2674.10 67
2674.22 57
2674.34 49
2674.46 45
2674.58 43
2674.70 41
2674.82 40
2674.93 37
2675.05 31
2675.17 23
2675.29 13
2675.41 1
2675.53 0
2675.65 0
2675.76 0
2675.88 0
2676.00 0
2676.12 0
2676.24 0
2676.36 3
2676.47 24
2676.59 48
2676.71 74
2676.83 99
2676.95 122
2677.07 141
2677.19 155
2677.30 162
2677.42 164
2677.54 159
2677.66 149
2677.78 134
2677.90 117
2678.02 100
2678.14 83
2678.25 67
2678.37 54
2678.49 43
2678.61 35
2678.73 31
2678.85 31
2678.97 37
2679.08 49
2679.20 66
2679.32 88
2679.44 113
2679.56 137
2679.68 159
2679.80 178
2679.91 192
2680.03 201
2680.15 205
2680.27 204
2680.39 198
2680.51 188
2680.63 173
2680.75 157
2680.86 139
2680.98 123
2681.10 108
2681.22 95
2681.34 86
2681.46 79
2681.58 74
2681.69 70
2681.81 66
2681.93 64
2682.05 62
2682.17 60
2682.29 58
2682.41 56
2682.53 54
2682.64 52
2682.76 51
2682.88 51
2683.00 53
2683.12 59
2683.24 67
2683.36 77
2683.47 88
2683.59 98
2683.71 107
2683.83 113
2683.95 117
2684.07 118
2684.19 117
2684.31 117
2684.42 119
2684.54 125
2684.66 135
2684.78 150
2684.90 168
2685.02 186
2685.14 201
2685.26 211
2685.37 214
2685.49 209
2685.61 198
2685.73 183
2685.85 167
2685.97 151
2686.09 138
2686.21 129
2686.33 124
2686.44 121
2686.56 118
2686.68 113
2686.80 104
2686.92 89
2687.04 68
2687.16 44
2687.28 18
2687.39 0
2687.51 0
2687.63 0
2687.75 0
2687.87 0
2687.99 0
2688.11 0
2688.23 0
2688.34 2
2688.46 18
2688.58 35
2688.70 52
2688.82 68
2688.94 84
2689.06 97
2689.18 107
2689.30 114
2689.41 116
2689.53 114
2689.65 108
2689.77 101
2689.89 94
2690.01 88
2690.13 83
2690.25 78
2690.37 72
2690.48 62
2690.60 48
2690.72 30
2690.84 11
2690.96 0
2691.08 0
2691.20 0
2691.32 0
2691.44 0
2691.55 16
2691.67 38
2691.79 58
2691.91 72
2692.03 79
2692.15 79
2692.27 76
2692.39 71
2692.51 69
2692.62 71
2692.74 75
2692.86 80
2692.98 86
2693.10 92
2693.22 98
2693.34 101
2693.46 104
2693.58 105
2693.69 104
2693.81 100
2693.93 93
2694.05 83
2694.17 74
2694.29 67
2694.41 64
2694.53 67
2694.65 74
2694.77 85
2694.88 96
2695.00 105
2695.12 111
2695.24 111
2695.36 108
2695.48 102
2695.60 94
2695.72 87
2695.84 80
2695.96 75
2696.07 73
2696.19 72
2696.31 73
2696.43 75
2696.55 80
2696.67 86
2696.79 95
2696.91 104
2697.03 116
2697.15 126
2697.26 133
2697.38 134
2697.50 129
2697.62 118
2697.74 103
2697.86 87
2697.98 73
2698.10 64
2698.22 61
2698.34 65
2698.45 72
2698.57 80
2698.69 85
2698.81 84
2698.93 78
2699.05 66
2699.17 51
2699.29 33
2699.41 17
2699.53 4
2699.65 0
2699.76 0
2699.88 0
2700.00 0
2700.12 3
2700.24 9
2700.36 13
2700.48 14
2700.60 12
2700.72 8
2700.84 1
2700.96 0
2701.07 0
2701.19 0
2701.31 0
2701.43 0
2701.55 5
2701.67 17
2701.79 30
2701.91 42
2702.03 53
2702.15 61
2702.27 67
2702.39 69
2702.50 70
2702.62 70
2702.74 71
2702.86 73
2702.98 77
2703.10 84
2703.22 93
2703.34 104
2703.46 115
2703.58 125
2703.70 133
2703.81 138
2703.93 140
2704.05 139
2704.17 136
2704.29 130
2704.41 123
2704.53 116
2704.65 110
2704.77 105
2704.89 103
2705.01 105
2705.13 111
2705.25 120
2705.36 132
2705.48 144
2705.60 153
2705.72 158
2705.84 158
2705.96 153
2706.08 144
2706.20 133
2706.32 118
2706.44 101
2706.56 82
2706.68 61
2706.80 40
2706.91 20
2707.03 4
2707.15 0
2707.27 0
2707.39 0
2707.51 0
2707.63 5
2707.75 7
2707.87 5
2707.99 0
2708.11 0
2708.23 0
2708.35 0
2708.46 0
2708.58 6
2708.70 18
2708.82 29
2708.94 40
2709.06 49
2709.18 56
2709.30 62
2709.42 68
2709.54 72
2709.66 74
2709.78 74
2709.90 70
2710.02 64
2710.13 57
2710.25 51
2710.37 47
2710.49 46
2710.61 47
2710.73 51
2710.85 57
2710.97 63
2711.09 71
2711.21 82
2711.33 95
2711.45 112
2711.57 130
2711.69 148
2711.81 165
2711.92 178
2712.04 185
2712.16 188
2712.28 186
2712.40 180
2712.52 173
2712.64 165
2712.76 159
2712.88 155
2713.00 153
2713.12 154
2713.24 158
2713.36 161
2713.48 164
2713.60 165
2713.72 164
2713.83 162
2713.95 160
2714.07 160
2714.19 166
2714.31 175
2714.43 188
2714.55 201
2714.67 212
2714.79 218
2714.91 220
2715.03 217
2715.15 212
2715.27 208
2715.39 206
2715.51 207
2715.63 210
2715.75 213
2715.86 215
2715.98 217
2716.10 217
2716.22 216
2716.34 214
2716.46 211
2716.58 206
2716.70 197
2716.82 185
2716.94 169
2717.06 151
2717.18 133
2717.30 119
2717.42 108
2717.54 102
2717.66 100
2717.78 101
2717.90 104
2718.01 107
2718.13 110
2718.25 112
2718.37 112
2718.49 110
2718.61 106
2718.73 100
2718.85 95
2718.97 93
2719.09 93
2719.21 98
2719.33 106
2719.45 115
2719.57 125
2719.69 132
2719.81 137
2719.93 140
2720.05 139
2720.17 137
2720.29 133
2720.41 129
2720.52 125
2720.64 119
2720.76 114
2720.88 108
2721.00 103
2721.12 100
2721.24 100
2721.36 102
2721.48 106
2721.60 111
2721.72 116
2721.84 121
2721.96 123
2722.08 123
2722.20 120
2722.32 114
2722.44 106
2722.56 97
2722.68 88
2722.80 81
2722.92 75
2723.04 73
2723.16 75
2723.27 81
2723.39 91
2723.51 102
2723.63 115
2723.75 127
2723.87 137
2723.99 142
2724.11 142
2724.23 136
2724.35 125
2724.47 108
2724.59 89
2724.71 69
2724.83 50
2724.95 35
2725.07 25
2725.19 22
2725.31 26
2725.43 37
2725.55 55
2725.67 79
2725.79 106
2725.91 134
2726.03 160
2726.15 182
2726.27 197
2726.39 205
2726.50 205
2726.62 199
2726.74 188
2726.86 173
2726.98 155
2727.10 137
2727.22 118
2727.34 102
2727.46 90
2727.58 84
2727.70 84
2727.82 92
2727.94 106
2728.06 123
2728.18 140
2728.30 154
2728.42 162
2728.54 162
2728.66 155
2728.78 142
2728.90 127
2729.02 112
2729.14 100
2729.26 91
2729.38 85
2729.50 81
2729.62 76
2729.74 71
2729.86 64
2729.98 56
2730.10 49
2730.22 43
2730.34 39
2730.46 37
2730.58 36
2730.70 36
2730.81 36
2730.93 34
2731.05 32
2731.17 28
2731.29 22
2731.41 15
2731.53 8
2731.65 0
2731.77 0
2731.89 0
2732.01 0
2732.13 0
2732.25 0
2732.37 0
2732.49 0
2732.61 0
2732.73 19
2732.85 48
2732.97 86
2733.09 129
2733.21 172
2733.33 212
2733.45 244
2733.57 265
2733.69 274
2733.81 272
2733.93 265
2734.05 254
2734.17 245
2734.29 240
2734.41 238
2734.53 238
2734.65 239
2734.77 239
2734.89 235
2735.01 227
2735.13 217
2735.25 205
2735.37 192
2735.49 181
2735.61 171
2735.73 164
2735.85 163
2735.97 166
2736.09 174
2736.21 185
2736.33 199
2736.45 211
2736.57 219
2736.69 219
2736.81 211
2736.93 194
2737.05 170
2737.17 141
2737.29 112
2737.41 84
2737.53 62
2737.65 46
2737.77 37
2737.89 34
2738.01 36
2738.13 41
2738.25 47
2738.37 52
2738.49 55
2738.61 57
2738.73 58
2738.85 60
2738.96 64
2739.08 72
2739.20 84
2739.32 101
2739.44 119
2739.56 135
2739.68 148
2739.80 155
2739.92 156
2740.04 152
2740.16 143
2740.28 132
2740.40 122
2740.52 115
2740.64 111
2740.76 110
2740.88 111
2741.00 115
2741.12 120
2741.24 126
2741.36 133
2741.48 140
2741.60 146
2741.72 152
2741.84 155
2741.96 157
2742.08 156
2742.20 155
2742.32 152
2742.44 149
2742.56 147
2742.68 145
2742.80 146
2742.92 149
2743.04 157
2743.16 170
2743.28 189
2743.40 212
2743.52 236
2743.64 259
2743.76 277
2743.88 290
2744.00 294
2744.12 292
2744.25 285
2744.37 277
2744.49 271
2744.61 267
2744.73 267
2744.85 269
2744.97 273
2745.09 276
2745.21 274
2745.33 266
2745.45 252
2745.57 233
2745.69 213
2745.81 194
2745.93 180
2746.05 174
2746.17 177
2746.29 186
2746.41 201
2746.53 217
2746.65 232
2746.77 244
2746.89 253
2747.01 258
2747.13 262
2747.25 265
2747.37 268
2747.49 269
2747.61 267
2747.73 262
2747.85 252
2747.97 238
2748.09 222
2748.21 205
2748.33 190
2748.45 179
2748.57 172
2748.69 169
2748.81 169
2748.93 172
2749.05 176
2749.17 181
2749.29 184
2749.41 186
2749.53 184
2749.65 177
2749.77 165
2749.89 148
2750.01 128
2750.13 108
2750.25 90
2750.37 75
2750.49 66
2750.61 62
2750.73 62
2750.85 65
2750.97 70
2751.09 77
2751.21 83
2751.33 88
2751.45 90
2751.57 90
2751.69 87
2751.81 81
2751.93 73
2752.05 63
2752.17 52
2752.29 41
2752.42 30
2752.54 18
2752.66 6
2752.78 0
2752.90 0
2753.02 0
2753.14 0
2753.26 0
2753.38 0
2753.50 0
2753.62 8
2753.74 15
2753.86 18
2753.98 17
2754.10 14
2754.22 10
2754.34 7
2754.46 5
2754.58 6
2754.70 10
2754.82 15
2754.94 21
2755.06 29
2755.18 38
2755.30 49
2755.42 60
2755.54 73
2755.66 86
2755.78 99
2755.90 110
2756.02 119
2756.14 123
2756.26 124
2756.38 120
2756.50 113
2756.63 104
2756.75 92
2756.87 80
2756.99 69
2757.11 60
2757.23 54
2757.35 51
2757.47 53
2757.59 59
2757.71 68
2757.83 78
2757.95 90
2758.07 100
2758.19 107
2758.31 112
2758.43 112
2758.55 109
2758.67 106
2758.79 101
2758.91 98
2759.03 96
2759.15 97
2759.27 101
2759.39 108
2759.51 118
2759.63 130
2759.75 145
2759.87 162
2760.00 178
2760.12 193
2760.24 203
2760.36 207
2760.48 205
2760.60 198
2760.72 186
2760.84 173
2760.96 159
2761.08 146
2761.20 133
2761.32 121
2761.44 108
2761.56 95
2761.68 83
2761.80 72
2761.92 64
2762.04 59
2762.16 57
2762.28 57
2762.40 59
2762.52 61
2762.64 64
2762.77 67
2762.89 72
2763.01 77
2763.13 84
2763.25 92
2763.37 102
2763.49 111
2763.61 122
2763.73 132
2763.85 142
2763.97 150
2764.09 155
2764.21 156
2764.33 153
2764.45 145
2764.57 134
2764.69 120
2764.81 106
2764.93 91
2765.05 78
2765.18 68
2765.30 62
2765.42 60
2765.54 63
2765.66 69
2765.78 79
2765.90 90
2766.02 102
2766.14 114
2766.26 126
2766.38 138
2766.50 149
2766.62 159
2766.74 166
2766.86 170
2766.98 171
2767.10 167
2767.22 159
2767.34 148
2767.47 136
2767.59 124
2767.71 114
2767.83 108
2767.95 106
2768.07 108
2768.19 114
2768.31 123
2768.43 132
2768.55 139
2768.67 145
2768.79 147
2768.91 147
2769.03 146
2769.15 145
2769.27 147
2769.39 151
2769.52 158
2769.64 166
2769.76 173
2769.88 178
2770.00 180
2770.12 178
2770.24 173
2770.36 167
2770.48 161
2770.60 159
2770.72 158
2770.84 160
2770.96 161
2771.08 160
2771.20 158
2771.32 152
2771.45 145
2771.57 138
2771.69 133
2771.81 132
2771.93 134
2772.05 137
2772.17 140
2772.29 141
2772.41 140
2772.53 137
2772.65 132
2772.77 127
2772.89 122
2773.01 117
2773.14 112
2773.26 105
2773.38 96
2773.50 85
2773.62 72
2773.74 58
2773.86 43
2773.98 28
2774.10 14
2774.22 2
2774.34 0
2774.46 0
2774.58 0
2774.70 0
2774.82 0
2774.95 0
2775.07 0
2775.19 5
2775.31 14
2775.43 20
2775.55 22
2775.67 20
2775.79 14
2775.91 6
2776.03 0
2776.15 0
2776.27 0
2776.39 0
2776.52 2
2776.64 13
2776.76 25
2776.88 39
2777.00 53
2777.12 67
2777.24 80
2777.36 92
2777.48 103
2777.60 113
2777.72 122
2777.84 129
2777.96 136
2778.09 143
2778.21 151
2778.33 160
2778.45 169
2778.57 178
2778.69 185
2778.81 189
2778.93 189
2779.05 185
2779.17 178
2779.29 170
2779.41 163
2779.54 159
2779.66 160
2779.78 164
2779.90 169
2780.02 174
2780.14 175
2780.26 171
2780.38 162
2780.50 148
2780.62 131
2780.74 115
2780.86 102
2780.99 93
2781.11 90
2781.23 92
2781.35 97
2781.47 103
2781.59 108
2781.71 111
2781.83 109
2781.95 102
2782.07 92
2782.19 79
2782.32 64
2782.44 48
2782.56 34
2782.68 23
2782.80 16
2782.92 13
2783.04 14
2783.16 19
2783.28 26
2783.40 33
2783.52 40
2783.64 45
2783.77 49
2783.89 52
2784.01 55
2784.13 60
2784.25 65
2784.37 70
2784.49 74
2784.61 77
2784.73 77
2784.85 77
2784.98 77
2785.10 80
2785.22 84
2785.34 90
2785.46 95
2785.58 99
2785.70 99
2785.82 95
2785.94 88
2786.06 78
2786.18 68
2786.31 59
2786.43 52
2786.55 46
2786.67 43
2786.79 40
2786.91 36
2787.03 32
2787.15 25
2787.27 18
2787.39 12
2787.52 8
2787.64 9
2787.76 13
2787.88 22
2788.00 34
2788.12 45
2788.24 54
2788.36 60
2788.48 60
2788.60 58
2788.73 54
2788.85 51
2788.97 50
2789.09 54
2789.21 63
2789.33 75
2789.45 90
2789.57 104
2789.69 115
2789.82 120
2789.94 120
2790.06 114
2790.18 103
2790.30 90
2790.42 76
2790.54 62
2790.66 49
2790.78 38
2790.90 27
2791.03 17
2791.15 9
2791.27 1
2791.39 0
2791.51 0
2791.63 0
2791.75 0
2791.87 0
2791.99 0
2792.12 0
2792.24 0
2792.36 8
2792.48 21
2792.60 34
2792.72 43
2792.84 50
2792.96 54
2793.08 57
2793.21 61
2793.33 67
2793.45 77
2793.57 91
2793.69 108
2793.81 124
2793.93 139
2794.05 149
2794.17 153
2794.30 150
2794.42 142
2794.54 130
2794.66 115
2794.78 99
2794.90 84
2795.02 72
2795.14 65
2795.27 64
2795.39 70
2795.51 83
2795.63 102
2795.75 126
2795.87 152
2795.99 177
2796.11 200
2796.23 217
2796.36 226
2796.48 229
2796.60 226
2796.72 219
2796.84 210
2796.96 200
2797.08 191
2797.20 183
2797.33 175
2797.45 169
2797.57 162
2797.69 154
2797.81 146
2797.93 138
2798.05 129
2798.17 120
2798.30 112
2798.42 104
2798.54 98
2798.66 95
2798.78 93
2798.90 93
2799.02 94
2799.14 97
2799.27 101
2799.39 105
2799.51 109
2799.63 113
2799.75 118
2799.87 122
2799.99 125
2800.11 126
2800.24 125
2800.36 122
2800.48 115
2800.60 108
2800.72 100
2800.84 93
2800.96 88
2801.08 87
2801.21 90
2801.33 95
2801.45 101
2801.57 108
2801.69 114
2801.81 118
2801.93 120
2802.05 122
2802.18 124
2802.30 129
2802.42 137
2802.54 148
2802.66 161
2802.78 173
2802.90 181
2803.03 185
2803.15 182
2803.27 173
2803.39 160
2803.51 144
2803.63 129
2803.75 115
2803.88 102
2804.00 91
2804.12 81
2804.24 71
2804.36 61
2804.48 51
2804.60 44
2804.72 40
2804.85 39
2804.97 40
2805.09 42
2805.21 42
2805.33 40
2805.45 35
2805.57 27
2805.70 20
2805.82 15
2805.94 16
2806.06 23
2806.18 37
2806.30 55
2806.42 75
2806.55 92
2806.67 106
2806.79 116
2806.91 121
2807.03 123
2807.15 125
2807.27 128
2807.40 132
2807.52 135
2807.64 137
2807.76 136
2807.88 130
2808.00 122
2808.12 111
2808.25 101
2808.37 94
2808.49 91
2808.61 92
2808.73 96
2808.85 101
2808.97 104
2809.10 105
2809.22 102
2809.34 97
2809.46 90
2809.58 83
2809.70 78
2809.82 77
2809.95 77
2810.07 79
2810.19 82
2810.31 82
2810.43 80
2810.55 74
2810.68 64
2810.80 52
2810.92 37
2811.04 22
2811.16 8
2811.28 0
2811.40 0
2811.53 0
2811.65 0
2811.77 0
2811.89 0
2812.01 0
2812.13 0
2812.25 0
2812.38 9
2812.50 29
2812.62 51
2812.74 75
2812.86 96
2812.98 114
2813.11 127
2813.23 136
2813.35 140
2813.47 142
2813.59 143
2813.71 144
2813.84 143
2813.96 141
2814.08 139
2814.20 135
2814.32 130
2814.44 125
2814.56 120
2814.69 115
2814.81 108
2814.93 98
2815.05 84
2815.17 67
2815.29 48
2815.42 28
2815.54 11
2815.66 0
2815.78 0
2815.90 0
2816.02 0
2816.15 0
2816.27 5
2816.39 16
2816.51 27
2816.63 39
2816.75 53
2816.88 67
2817.00 84
2817.12 100
2817.24 116
2817.36 130
2817.48 141
2817.61 148
2817.73 150
2817.85 149
2817.97 145
2818.09 141
2818.21 138
2818.34 136
2818.46 135
2818.58 135
2818.70 135
2818.82 136
2818.94 138
2819.07 143
2819.19 150
2819.31 162
2819.43 178
2819.55 196
2819.67 213
2819.80 228
2819.92 236
2820.04 237
2820.16 230
2820.28 216
2820.40 197
2820.53 177
2820.65 157
2820.77 138
2820.89 123
2821.01 110
2821.13 101
2821.26 95
2821.38 91
2821.50 89
2821.62 88
2821.74 87
2821.86 84
2821.99 78
2822.11 68
2822.23 56
2822.35 43
2822.47 31
2822.60 22
2822.72 19
2822.84 21
2822.96 26
2823.08 32
2823.20 36
2823.33 35
2823.45 29
2823.57 17
2823.69 2
2823.81 0
2823.93 0
2824.06 0
2824.18 0
2824.30 0
2824.42 0
2824.54 0
2824.67 4
2824.79 18
2824.91 32
2825.03 46
2825.15 60
2825.27 76
2825.40 94
2825.52 112
2825.64 131
2825.76 147
2825.88 159
2826.01 167
2826.13 169
2826.25 168
2826.37 164
2826.49 160
2826.61 156
2826.74 153
2826.86 153
2826.98 154
2827.10 156
2827.22 161
2827.35 166
2827.47 171
2827.59 176
2827.71 179
2827.83 180
2827.96 179
2828.08 175
2828.20 169
2828.32 162
2828.44 155
2828.56 147
2828.69 138
2828.81 129
2828.93 120
2829.05 112
2829.17 106
2829.30 102
2829.42 101
2829.54 103
2829.66 105
2829.78 107
2829.91 106
2830.03 102
2830.15 96
2830.27 90
2830.39 85
2830.52 84
2830.64 87
2830.76 92
2830.88 99
2831.00 104
2831.12 107
2831.25 105
2831.37 100
2831.49 92
2831.61 82
2831.73 71
2831.86 58
2831.98 46
2832.10 35
2832.22 25
2832.34 19
2832.47 17
2832.59 19
2832.71 26
2832.83 36
2832.95 46
2833.08 57
2833.20 66
2833.32 73
2833.44 77
2833.56 81
2833.69 84
2833.81 87
2833.93 91
2834.05 95
2834.17 99
2834.30 101
2834.42 100
2834.54 96
2834.66 88
2834.78 77
2834.91 63
2835.03 47
2835.15 31
2835.27 16
2835.39 2
2835.52 0
2835.64 0
2835.76 0
2835.88 0
2836.00 0
2836.13 0
2836.25 0
2836.37 0
2836.49 6
2836.62 21
2836.74 36
2836.86 52
2836.98 67
2837.10 81
2837.23 93
2837.35 103
2837.47 108
2837.59 108
2837.71 103
2837.84 92
2837.96 78
2838.08 61
2838.20 42
2838.32 24
2838.45 7
2838.57 0
2838.69 0
2838.81 0
2838.93 0
2839.06 0
2839.18 0
2839.30 0
2839.42 0
2839.55 5
2839.67 29
2839.79 52
2839.91 72
2840.03 86
2840.16 93
2840.28 95
2840.40 95
2840.52 96
2840.64 98
2840.77 104
2840.89 112
2841.01 123
2841.13 132
2841.26 139
2841.38 142
2841.50 142
2841.62 140
2841.74 137
2841.87 132
2841.99 128
2842.11 124
2842.23 120
2842.36 117
2842.48 115
2842.60 114
2842.72 114
2842.84 115
2842.97 118
2843.09 121
2843.21 124
2843.33 126
2843.45 127
2843.58 126
2843.70 124
2843.82 119
2843.94 113
2844.07 105
2844.19 97
2844.31 91
2844.43 86
2844.55 83
2844.68 83
2844.80 83
2844.92 83
2845.04 82
2845.17 78
2845.29 71
2845.41 63
2845.53 56
2845.66 50
2845.78 48
2845.90 50
2846.02 53
2846.14 57
2846.27 60
2846.39 58
2846.51 53
2846.63 44
2846.76 34
2846.88 24
2847.00 17
2847.12 16
2847.24 21
2847.37 32
2847.49 46
2847.61 62
2847.73 76
2847.86 85
2847.98 88
2848.10 84
2848.22 75
2848.35 62
2848.47 48
2848.59 35
2848.71 24
2848.83 15
2848.96 7
2849.08 1
2849.20 0
2849.32 0
2849.45 0
2849.57 0
2849.69 0
2849.81 0
2849.94 1
2850.06 4
2850.18 5
2850.30 4
2850.43 4
2850.55 5
2850.67 10
2850.79 18
2850.91 30
2851.04 44
2851.16 59
2851.28 72
2851.40 82
2851.53 88
2851.65 90
2851.77 88
2851.89 82
2852.02 74
2852.14 63
2852.26 51
2852.38 40
2852.51 29
2852.63 20
2852.75 14
2852.87 9
2853.00 5
2853.12 2
2853.24 0
2853.36 0
2853.48 0
2853.61 0
2853.73 0
2853.85 0
2853.97 0
2854.10 0
2854.22 10
2854.34 27
2854.46 43
2854.59 57
2854.71 68
2854.83 76
2854.95 81
2855.08 83
2855.20 86
2855.32 88
2855.44 91
2855.57 94
2855.69 96
2855.81 97
2855.93 97
2856.06 97
2856.18 96
2856.30 96
2856.42 97
2856.55 98
2856.67 98
2856.79 96
2856.91 91
2857.04 82
2857.16 71
2857.28 58
2857.40 47
2857.53 40
2857.65 38
2857.77 44
2857.89 56
2858.02 72
2858.14 90
2858.26 106
2858.38 119
2858.51 126
2858.63 126
2858.75 120
2858.87 109
2859.00 98
2859.12 90
2859.24 89
2859.36 95
2859.49 110
2859.61 134
2859.73 162
2859.85 191
2859.98 215
2860.10 231
2860.22 236
2860.34 231
2860.47 218
2860.59 198
2860.71 177
2860.84 159
2860.96 145
2861.08 138
2861.20 136
2861.33 140
2861.45 148
2861.57 160
2861.69 174
2861.82 189
2861.94 205
2862.06 222
2862.18 236
2862.31 248
2862.43 255
2862.55 258
2862.67 255
2862.80 249
2862.92 242
2863.04 233
2863.16 226
2863.29 218
2863.41 210
2863.53 200
2863.66 189
2863.78 176
2863.90 162
2864.02 150
2864.15 141
2864.27 137
2864.39 139
2864.51 146
2864.64 154
2864.76 163
2864.88 171
2865.00 176
2865.13 178
2865.25 177
2865.37 174
2865.50 170
2865.62 164
2865.74 159
2865.86 152
2865.99 145
2866.11 138
2866.23 130
2866.35 121
2866.48 111
2866.60 101
2866.72 91
2866.85 82
2866.97 74
2867.09 68
2867.21 66
2867.34 66
2867.46 70
2867.58 76
2867.70 84
2867.83 93
2867.95 101
2868.07 109
2868.20 115
2868.32 119
2868.44 120
2868.56 120
2868.69 119
2868.81 119
2868.93 121
2869.05 127
2869.18 136
2869.30 149
2869.42 164
2869.55 180
2869.67 195
2869.79 207
2869.91 217
2870.04 223
2870.16 228
2870.28 230
2870.40 232
2870.53 231
2870.65 229
2870.77 223
2870.90 213
2871.02 199
2871.14 183
2871.26 166
2871.39 150
2871.51 137
2871.63 129
2871.76 126
2871.88 128
2872.00 134
2872.12 142
2872.25 150
2872.37 158
2872.49 164
2872.62 167
2872.74 170
2872.86 172
2872.98 175
2873.11 180
2873.23 187
2873.35 194
2873.48 202
2873.60 207
2873.72 208
2873.84 204
2873.97 195
2874.09 181
2874.21 164
2874.34 146
2874.46 130
2874.58 116
2874.70 106
2874.83 101
2874.95 102
2875.07 108
2875.20 118
2875.32 130
2875.44 143
2875.56 153
2875.69 159
2875.81 159
2875.93 154
2876.06 146
2876.18 137
2876.30 129
2876.42 123
2876.55 121
2876.67 122
2876.79 123
2876.92 123
2877.04 119
2877.16 111
2877.29 100
2877.41 87
2877.53 75
2877.65 67
2877.78 62
2877.90 62
2878.02 65
2878.15 68
2878.27 70
2878.39 70
2878.51 66
2878.64 59
2878.76 51
2878.88 44
2879.01 39
2879.13 40
2879.25 45
2879.38 55
2879.50 67
2879.62 82
2879.74 97
2879.87 111
2879.99 126
2880.11 140
2880.24 156
2880.36 172
2880.48 188
2880.61 202
2880.73 215
2880.85 224
2880.97 229
2881.10 230
2881.22 226
2881.34 218
2881.47 206
2881.59 189
2881.71 169
2881.84 145
2881.96 120
2882.08 96
2882.20 78
2882.33 69
2882.45 69
2882.57 81
2882.70 101
2882.82 126
2882.94 152
2883.07 172
2883.19 183
2883.31 184
2883.44 178
2883.56 167
2883.68 154
2883.80 145
2883.93 141
2884.05 143
2884.17 150
2884.30 159
2884.42 166
2884.54 171
2884.67 172
2884.79 169
2884.91 162
2885.04 153
2885.16 143
2885.28 134
2885.40 125
2885.53 117
2885.65 112
2885.77 109
2885.90 108
2886.02 110
2886.14 113
2886.27 116
2886.39 117
2886.51 114
2886.64 106
2886.76 93
2886.88 78
2887.01 63
2887.13 51
2887.25 44
2887.37 44
2887.50 50
2887.62 61
2887.74 74
2887.87 86
2887.99 94
2888.11 98
2888.24 98
2888.36 96
2888.48 92
2888.61 87
2888.73 81
2888.85 73
2888.98 64
2889.10 53
2889.22 40
2889.35 28
2889.47 17
2889.59 9
2889.72 4
2889.84 4
2889.96 7
2890.08 11
2890.21 17
2890.33 23
2890.45 27
2890.58 28
2890.70 26
2890.82 18
2890.95 6
2891.07 0
2891.19 0
2891.32 0
2891.44 0
2891.56 0
2891.69 0
2891.81 6
2891.93 42
2892.06 82
2892.18 122
2892.30 156
2892.43 181
2892.55 196
2892.67 202
2892.80 199
2892.92 191
2893.04 180
2893.17 168
2893.29 155
2893.41 140
2893.54 123
2893.66 105
2893.78 86
2893.91 68
2894.03 53
2894.15 42
2894.28 36
2894.40 37
2894.52 42
2894.65 50
2894.77 59
2894.89 66
2895.02 72
2895.14 76
2895.26 78
2895.39 79
2895.51 80
2895.63 82
2895.76 84
2895.88 86
2896.00 84
2896.13 80
2896.25 72
2896.37 61
2896.50 47
2896.62 34
2896.74 21
2896.87 12
2896.99 6
2897.11 4
2897.24 5
2897.36 9
2897.48 16
2897.61 25
2897.73 35
2897.85 47
2897.98 59
2898.10 72
2898.22 84
2898.35 95
2898.47 103
2898.59 108
2898.72 109
2898.84 105
2898.96 97
2899.09 87
2899.21 77
2899.33 68
2899.46 62
2899.58 59
2899.70 58
2899.83 60
2899.95 64
2900.07 67
2900.20 71
2900.32 72
2900.44 72
2900.57 69
2900.69 65
2900.81 58
2900.94 52
2901.06 46
2901.18 43
2901.31 42
2901.43 43
2901.55 48
2901.68 54
2901.80 62
2901.92 69
2902.05 76
2902.17 79
2902.30 78
2902.42 73
2902.54 64
2902.67 52
2902.79 40
2902.91 30
2903.04 24
2903.16 24
2903.28 31
2903.41 44
2903.53 62
2903.65 83
2903.78 106
2903.90 127
2904.02 146
2904.15 158
2904.27 164
2904.39 161
2904.52 150
2904.64 133
2904.77 114
2904.89 94
2905.01 78
2905.14 67
2905.26 63
2905.38 65
2905.51 73
2905.63 83
2905.75 93
2905.88 103
2906.00 110
2906.12 114
2906.25 114
2906.37 111
2906.49 107
2906.62 103
2906.74 99
2906.87 96
2906.99 95
2907.11 93
2907.24 90
2907.36 85
2907.48 79
2907.61 70
2907.73 62
2907.85 54
2907.98 48
2908.10 44
2908.22 43
2908.35 43
2908.47 44
2908.60 44
2908.72 43
2908.84 41
2908.97 37
2909.09 30
2909.21 22
2909.34 13
2909.46 3
2909.58 0
2909.71 0
2909.83 0
2909.96 0
2910.08 0
2910.20 0
2910.33 0
2910.45 2
2910.57 4
2910.70 5
2910.82 6
2910.94 9
2911.07 16
2911.19 25
2911.32 38
2911.44 53
2911.56 68
2911.69 81
2911.81 90
2911.93 94
2912.06 93
2912.18 87
2912.30 78
2912.43 68
2912.55 59
2912.68 53
2912.80 50
2912.92 51
2913.05 57
2913.17 66
2913.29 78
2913.42 90
2913.54 101
2913.67 108
2913.79 111
2913.91 107
2914.04 97
2914.16 83
2914.28 68
2914.41 55
2914.53 46
2914.66 44
2914.78 48
2914.90 57
2915.03 68
2915.15 77
2915.27 84
2915.40 88
2915.52 88
2915.65 86
2915.77 85
2915.89 86
2916.02 89
2916.14 96
2916.26 104
2916.39 111
2916.51 117
2916.64 118
2916.76 115
2916.88 108
2917.01 97
2917.13 85
2917.25 75
2917.38 68
2917.50 66
2917.63 68
2917.75 72
2917.87 78
2918.00 83
2918.12 86
2918.24 86
2918.37 85
2918.49 84
2918.62 86
2918.74 92
2918.86 103
2918.99 118
2919.11 135
2919.24 152
2919.36 164
2919.48 171
2919.61 171
2919.73 166
2919.85 157
2919.98 147
2920.10 137
2920.23 128
2920.35 120
2920.47 114
2920.60 107
2920.72 102
2920.85 98
2920.97 96
2921.09 98
2921.22 102
2921.34 109
2921.46 118
2921.59 127
2921.71 137
2921.84 146
2921.96 153
2922.08 160
2922.21 164
2922.33 165
2922.46 162
2922.58 155
2922.70 145
2922.83 133
2922.95 121
2923.08 112
2923.20 107
2923.32 107
2923.45 111
2923.57 117
2923.69 123
2923.82 128
2923.94 129
2924.07 125
2924.19 120
2924.31 114
2924.44 110
2924.56 110
2924.69 115
2924.81 125
2924.93 137
2925.06 150
2925.18 160
2925.31 167
2925.43 171
2925.55 173
2925.68 174
2925.80 175
2925.93 178
2926.05 181
2926.17 184
2926.30 186
2926.42 187
2926.55 186
2926.67 183
2926.79 179
2926.92 174
2927.04 168
2927.17 162
2927.29 154
2927.41 143
2927.54 130
2927.66 115
2927.79 100
2927.91 85
2928.03 73
2928.16 66
2928.28 64
2928.41 67
2928.53 75
2928.65 85
2928.78 94
2928.90 101
2929.03 102
2929.15 97
2929.27 86
2929.40 71
2929.52 54
2929.65 37
2929.77 21
2929.89 7
2930.02 0
2930.14 0
2930.27 0
2930.39 0
2930.51 0
2930.64 0
2930.76 0
2930.89 0
2931.01 1
2931.13 20
2931.26 38
2931.38 55
2931.51 65
2931.63 69
2931.76 66
2931.88 59
2932.00 49
2932.13 40
2932.25 34
2932.38 32
2932.50 33
2932.62 37
2932.75 43
2932.87 49
2933.00 56
2933.12 64
2933.24 71
2933.37 79
2933.49 87
2933.62 95
2933.74 101
2933.87 106
2933.99 108
2934.11 109
2934.24 109
2934.36 110
2934.49 112
2934.61 116
2934.73 122
2934.86 130
2934.98 138
2935.11 146
2935.23 152
2935.36 155
2935.48 155
2935.60 151
2935.73 144
2935.85 134
2935.98 124
2936.10 114
2936.22 107
2936.35 103
2936.47 103
2936.60 107
2936.72 113
2936.85 120
2936.97 126
2937.09 129
2937.22 128
2937.34 126
2937.47 122
2937.59 120
2937.71 121
2937.84 127
2937.96 137
2938.09 150
2938.21 165
2938.34 179
2938.46 188
2938.58 192
2938.71 188
2938.83 179
2938.96 164
2939.08 147
2939.21 129
2939.33 111
2939.45 96
2939.58 82
2939.70 72
2939.83 65
2939.95 63
2940.08 66
2940.20 75
2940.32 90
2940.45 109
2940.57 130
2940.70 149
2940.82 164
2940.95 172
2941.07 172
2941.19 166
2941.32 155
2941.44 142
2941.57 129
2941.69 120
2941.82 114
2941.94 111
2942.06 110
2942.19 109
2942.31 106
2942.44 100
2942.56 92
2942.69 82
2942.81 70
2942.93 59
2943.06 48
2943.18 38
2943.31 29
2943.43 22
2943.56 17
2943.68 15
2943.80 19
2943.93 28
2944.05 45
2944.18 66
2944.30 92
2944.43 118
2944.55 142
2944.68 161
2944.80 173
2944.92 178
2945.05 177
2945.17 171
2945.30 162
2945.42 153
2945.55 146
2945.67 142
2945.79 140
2945.92 140
2946.04 140
2946.17 140
2946.29 136
2946.42 129
2946.54 118
2946.67 104
2946.79 88
2946.91 74
2947.04 63
2947.16 56
2947.29 53
2947.41 55
2947.54 58
2947.66 61
2947.79 62
2947.91 60
2948.03 56
2948.16 52
2948.28 49
2948.41 49
2948.53 53
2948.66 61
2948.78 68
2948.91 73
2949.03 74
2949.15 70
2949.28 63
2949.40 56
2949.53 52
2949.65 53
2949.78 59
2949.90 68
2950.03 78
2950.15 83
2950.27 83
2950.40 76
2950.52 64
2950.65 49
2950.77 35
2950.90 24
2951.02 20
2951.15 22
2951.27 29
2951.40 40
2951.52 52
2951.64 65
2951.77 75
2951.89 83
2952.02 87
2952.14 87
2952.27 85
2952.39 81
2952.52 76
2952.64 72
2952.76 70
2952.89 71
2953.01 75
2953.14 80
2953.26 86
2953.39 90
2953.51 92
2953.64 89
2953.76 81
2953.89 69
2954.01 54
2954.13 38
2954.26 23
2954.38 10
2954.51 1
2954.63 0
2954.76 0
2954.88 0
2955.01 0
2955.13 0
2955.26 0
2955.38 0
2955.51 0
2955.63 0
2955.75 4
2955.88 12
2956.00 20
2956.13 29
2956.25 38
2956.38 49
2956.50 60
2956.63 72
2956.75 85
2956.88 97
2957.00 109
2957.13 120
2957.25 128
2957.37 134
2957.50 137
2957.62 140
2957.75 143
2957.87 147
2958.00 151
2958.12 155
2958.25 158
2958.37 159
2958.50 156
2958.62 150
2958.75 142
2958.87 134
2959.00 130
2959.12 130
2959.24 136
2959.37 147
2959.49 161
2959.62 174
2959.74 184
2959.87 191
2959.99 192
2960.12 191
2960.24 188
2960.37 186
2960.49 187
2960.62 191
2960.74 198
2960.87 207
2960.99 217
2961.11 227
2961.24 234
2961.36 237
2961.49 235
2961.61 227
2961.74 215
2961.86 200
2961.99 181
2962.11 163
2962.24 144
2962.36 127
2962.49 109
2962.61 90
2962.74 69
2962.86 48
2962.99 27
2963.11 11
2963.24 2
2963.36 2
2963.48 13
2963.61 33
2963.73 57
2963.86 80
2963.98 98
2964.11 106
2964.23 104
2964.36 91
2964.48 72
2964.61 50
2964.73 30
2964.86 15
2964.98 7
2965.11 5
2965.23 9
2965.36 15
2965.48 20
2965.61 23
2965.73 22
2965.86 18
2965.98 11
2966.11 2
2966.23 0
2966.36 0
2966.48 0
2966.60 0
2966.73 0
2966.85 0
2966.98 0
2967.10 4
2967.23 22
2967.35 43
2967.48 65
2967.60 86
2967.73 104
2967.85 119
2967.98 130
2968.10 136
2968.23 139
2968.35 140
2968.48 138
2968.60 135
2968.73 129
2968.85 123
2968.98 115
2969.10 107
2969.23 99
2969.35 91
2969.48 84
2969.60 79
2969.73 76
2969.85 74
2969.98 75
2970.10 78
2970.23 85
2970.35 93
2970.48 103
2970.60 113
2970.73 122
2970.85 130
2970.98 136
2971.10 140
2971.23 142
2971.35 144
2971.48 146
2971.60 149
2971.73 152
2971.85 155
2971.97 158
2972.10 161
2972.22 162
2972.35 163
2972.47 163
2972.60 162
2972.72 161
2972.85 161
2972.97 164
2973.10 170
2973.22 182
2973.35 199
2973.47 220
2973.60 242
2973.72 262
2973.85 276
2973.97 281
2974.10 277
2974.22 263
2974.35 242
2974.47 218
2974.60 192
2974.72 168
2974.85 147
2974.97 129
2975.10 116
2975.22 105
2975.35 97
2975.47 90
2975.60 84
2975.72 76
2975.85 67
2975.97 56
2976.10 46
2976.22 38
2976.35 33
2976.47 34
2976.60 40
2976.72 52
2976.85 69
2976.97 88
2977.10 108
2977.22 126
2977.35 141
2977.47 152
2977.60 158
2977.73 159
2977.85 156
2977.98 150
2978.10 144
2978.23 139
2978.35 136
2978.48 136
2978.60 139
2978.73 144
2978.85 149
2978.98 152
2979.10 151
2979.23 145
2979.35 132
2979.48 114
2979.60 92
2979.73 68
2979.85 45
2979.98 24
2980.10 10
2980.23 1
2980.35 0
2980.48 2
2980.60 9
2980.73 15
2980.85 20
2980.98 22
2981.10 20
2981.23 14
2981.35 5
2981.48 0
2981.60 0
2981.73 0
2981.85 0
2981.98 0
2982.10 0
2982.23 0
2982.35 19
2982.48 43
2982.60 67
2982.73 92
2982.85 113
2982.98 131
2983.11 145
2983.23 154
2983.36 159
2983.48 162
2983.61 164
2983.73 167
2983.86 171
2983.98 176
2984.11 182
2984.23 187
2984.36 190
2984.48 190
2984.61 188
2984.73 183
2984.86 176
2984.98 167
2985.11 156
2985.23 144
2985.36 130
2985.48 115
2985.61 101
2985.73 89
2985.86 81
2985.98 78
2986.11 79
2986.24 84
2986.36 91
2986.49 99
2986.61 106
2986.74 112
2986.86 117
2986.99 121
2987.11 125
2987.24 127
2987.36 130
2987.49 132
2987.61 135
2987.74 140
2987.86 145
2987.99 151
2988.11 157
2988.24 162
2988.36 164
2988.49 163
2988.62 157
2988.74 148
2988.87 137
2988.99 126
2989.12 117
2989.24 111
2989.37 108
2989.49 109
2989.62 114
2989.74 120
2989.87 128
2989.99 136
2990.12 142
2990.24 146
2990.37 147
2990.50 143
2990.62 135
2990.75 123
2990.87 110
2991.00 96
2991.12 84
2991.25 76
2991.37 73
2991.50 77
2991.62 86
2991.75 98
2991.87 111
2992.00 122
2992.12 128
2992.25 126
2992.38 118
2992.50 104
2992.63 88
2992.75 72
2992.88 58
2993.00 48
2993.13 44
2993.25 43
2993.38 46
2993.50 51
2993.63 59
2993.75 68
2993.88 80
2994.01 94
2994.13 109
2994.26 126
2994.38 144
2994.51 162
2994.63 179
2994.76 194
2994.88 207
2995.01 218
2995.13 225
2995.26 228
2995.39 228
2995.51 226
2995.64 221
2995.76 214
2995.89 204
2996.01 194
2996.14 182
2996.26 171
2996.39 163
2996.51 158
2996.64 157
2996.77 161
2996.89 168
2997.02 178
2997.14 188
2997.27 199
2997.39 208
2997.52 216
2997.64 222
2997.77 224
2997.89 223
2998.02 218
2998.15 209
2998.27 197
2998.40 184
2998.52 174
2998.65 167
2998.77 166
2998.90 171
2999.02 180
2999.15 191
2999.27 201
2999.40 210
2999.53 215
2999.65 216
2999.78 212
2999.90 205
3000.03 197
3000.15 189
3000.28 183
3000.40 180
3000.53 179
3000.66 182
3000.78 186
3000.91 192
3001.03 199
3001.16 205
3001.28 210
3001.41 213
3001.53 212
3001.66 207
3001.79 198
3001.91 185
3002.04 169
3002.16 152
3002.29 134
3002.41 117
3002.54 103
3002.66 91
3002.79 81
3002.92 73
3003.04 67
3003.17 61
3003.29 56
3003.42 51
3003.54 47
3003.67 44
3003.80 43
3003.92 46
3004.05 52
3004.17 60
3004.30 71
3004.42 81
3004.55 90
3004.67 97
3004.80 100
3004.93 101
3005.05 99
3005.18 95
3005.30 92
3005.43 89
3005.55 87
3005.68 87
3005.81 87
3005.93 86
3006.06 85
3006.18 81
3006.31 76
3006.43 71
3006.56 65
3006.68 61
3006.81 61
3006.94 65
3007.06 73
3007.19 83
3007.31 93
3007.44 100
3007.56 103
3007.69 100
3007.82 93
3007.94 82
3008.07 71
3008.19 61
3008.32 55
3008.44 52
3008.57 51
3008.70 52
3008.82 54
3008.95 57
3009.07 58
3009.20 59
3009.32 58
3009.45 56
3009.58 50
3009.70 42
3009.83 29
3009.95 15
3010.08 2
3010.20 0
3010.33 0
3010.46 0
3010.58 1
3010.71 15
3010.83 29
3010.96 42
3011.08 49
3011.21 51
3011.34 49
3011.46 43
3011.59 38
3011.71 35
3011.84 36
3011.97 40
3012.09 48
3012.22 57
3012.34 67
3012.47 76
3012.59 84
3012.72 89
3012.85 92
3012.97 91
3013.10 87
3013.22 78
3013.35 67
3013.47 52
3013.60 35
3013.73 18
3013.85 0
3013.98 0
3014.10 0
3014.23 0
3014.36 0
3014.48 0
3014.61 0
3014.73 0
3014.86 0
3014.98 14
3015.11 32
3015.24 49
3015.36 64
3015.49 77
3015.61 89
3015.74 98
3015.87 107
3015.99 115
3016.12 124
3016.24 131
3016.37 138
3016.50 144
3016.62 148
3016.75 150
3016.87 149
3017.00 147
3017.12 144
3017.25 140
3017.38 135
3017.50 131
3017.63 127
3017.75 123
3017.88 120
3018.01 118
3018.13 116
3018.26 116
3018.38 118
3018.51 122
3018.64 126
3018.76 130
3018.89 134
3019.01 135
3019.14 134
3019.27 131
3019.39 127
3019.52 123
3019.64 121
3019.77 120
3019.89 119
3020.02 118
3020.15 115
3020.27 108
3020.40 98
3020.52 84
3020.65 69
3020.78 54
3020.90 42
3021.03 33
3021.15 28
3021.28 26
3021.41 26
3021.53 24
3021.66 19
3021.78 11
3021.91 1
3022.04 0
3022.16 0
3022.29 0
3022.41 0
3022.54 0
3022.67 0
3022.79 0
3022.92 5
3023.04 21
3023.17 39
3023.30 59
3023.42 78
3023.55 93
3023.67 102
3023.80 104
3023.93 100
3024.05 91
3024.18 81
3024.30 72
3024.43 65
3024.56 61
3024.68 60
3024.81 59
3024.93 57
3025.06 54
3025.19 48
3025.31 42
3025.44 35
3025.57 30
3025.69 27
3025.82 27
3025.94 30
3026.07 36
3026.20 45
3026.32 55
3026.45 66
3026.57 79
3026.70 94
3026.83 109
3026.95 126
3027.08 143
3027.20 161
3027.33 178
3027.46 193
3027.58 206
3027.71 217
3027.83 223
3027.96 227
3028.09 228
3028.21 226
3028.34 224
3028.47 223
3028.59 223
3028.72 226
3028.84 229
3028.97 231
3029.10 232
3029.22 228
3029.35 221
3029.47 211
3029.60 201
3029.73 192
3029.85 184
3029.98 178
3030.11 172
3030.23 164
3030.36 153
3030.48 141
3030.61 127
3030.74 113
3030.86 101
3030.99 91
3031.11 83
3031.24 78
3031.37 73
3031.49 70
3031.62 69
3031.75 71
3031.87 76
3032.00 83
3032.12 91
3032.25 96
3032.38 97
3032.50 92
3032.63 80
3032.75 64
3032.88 46
3033.01 31
3033.13 20
3033.26 16
3033.39 17
3033.51 22
3033.64 30
3033.76 38
3033.89 45
3034.02 51
3034.14 57
3034.27 63
3034.40 70
3034.52 76
3034.65 79
3034.77 79
3034.90 74
3035.03 65
3035.15 53
3035.28 40
3035.41 30
3035.53 26
3035.66 28
3035.78 36
3035.91 48
3036.04 62
3036.16 75
3036.29 86
3036.42 93
3036.54 96
3036.67 96
3036.80 96
3036.92 96
3037.05 97
3037.17 99
3037.30 101
3037.43 103
3037.55 103
3037.68 100
3037.81 96
3037.93 91
3038.06 89
3038.18 92
3038.31 100
3038.44 114
3038.56 132
3038.69 152
3038.82 172
3038.94 188
3039.07 200
3039.20 208
3039.32 212
3039.45 214
3039.57 212
3039.70 207
3039.83 198
3039.95 185
3040.08 168
3040.21 148
3040.33 127
3040.46 109
3040.59 97
3040.71 90
3040.84 89
3040.96 91
3041.09 93
3041.22 93
3041.34 89
3041.47 79
3041.60 67
3041.72 53
3041.85 40
3041.98 30
3042.10 25
3042.23 23
3042.35 26
3042.48 33
3042.61 41
3042.73 51
3042.86 61
3042.99 69
3043.11 75
3043.24 76
3043.37 72
3043.49 65
3043.62 54
3043.75 40
3043.87 27
3044.00 13
3044.12 0
3044.25 0
3044.38 0
3044.50 0
3044.63 0
3044.76 0
3044.88 0
3045.01 0
3045.14 0
3045.26 13
3045.39 25
3045.52 34
3045.64 41
3045.77 45
3045.90 47
3046.02 50
3046.15 53
3046.27 58
3046.40 66
3046.53 76
3046.65 88
3046.78 100
3046.91 111
3047.03 120
3047.16 124
3047.29 125
3047.41 122
3047.54 118
3047.67 112
3047.79 105
3047.92 97
3048.05 90
3048.17 82
3048.30 75
3048.43 70
3048.55 68
3048.68 71
3048.81 80
3048.93 94
3049.06 110
3049.19 125
3049.31 136
3049.44 139
3049.56 135
3049.69 123
3049.82 106
3049.94 87
3050.07 69
3050.20 54
3050.32 44
3050.45 36
3050.58 32
3050.70 29
3050.83 27
3050.96 25
3051.08 22
3051.21 19
3051.34 16
3051.46 13
3051.59 11
3051.72 10
3051.84 10
3051.97 13
3052.10 18
3052.22 26
3052.35 37
3052.48 51
3052.60 68
3052.73 86
3052.86 104
3052.98 121
3053.11 136
3053.24 149
3053.36 159
3053.49 167
3053.62 174
3053.74 179
3053.87 185
3054.00 190
3054.12 195
3054.25 201
3054.38 208
3054.50 215
3054.63 223
3054.76 231
3054.88 237
3055.01 240
3055.14 241
3055.26 238
3055.39 232
3055.52 223
3055.64 214
3055.77 205
3055.90 199
3056.02 196
3056.15 199
3056.28 205
3056.40 216
3056.53 228
3056.66 240
3056.78 250
3056.91 255
3057.04 256
3057.16 252
3057.29 246
3057.42 239
3057.54 231
3057.67 223
3057.80 216
3057.92 209
3058.05 203
3058.18 195
3058.30 188
3058.43 179
3058.56 170
3058.68 161
3058.81 153
3058.94 147
3059.06 143
3059.19 142
3059.32 143
3059.44 146
3059.57 150
3059.70 153
3059.82 155
3059.95 155
3060.08 154
3060.21 153
3060.33 151
3060.46 149
3060.59 147
3060.71 142
3060.84 135
3060.97 126
3061.09 115
3061.22 104
3061.35 96
3061.47 91
3061.60 91
3061.73 94
3061.85 98
3061.98 101
3062.11 101
3062.23 96
3062.36 86
3062.49 73
3062.61 60
3062.74 49
3062.87 43
3063.00 43
3063.12 47
3063.25 53
3063.38 59
3063.50 62
3063.63 62
3063.76 58
3063.88 52
3064.01 47
3064.14 43
3064.26 42
3064.39 46
3064.52 55
3064.64 68
3064.77 85
3064.90 105
3065.03 127
3065.15 149
3065.28 170
3065.41 187
3065.53 198
3065.66 202
3065.79 199
3065.91 191
3066.04 181
3066.17 170
3066.29 161
3066.42 155
3066.55 152
3066.67 151
3066.80 154
3066.93 160
3067.06 168
3067.18 179
3067.31 191
3067.44 203
3067.56 212
3067.69 216
3067.82 212
3067.94 201
3068.07 183
3068.20 161
3068.32 137
3068.45 114
3068.58 95
3068.71 82
3068.83 76
3068.96 76
3069.09 82
3069.21 92
3069.34 104
3069.47 115
3069.59 124
3069.72 127
3069.85 126
3069.98 119
3070.10 109
3070.23 98
3070.36 89
3070.48 85
3070.61 86
3070.74 91
3070.86 100
3070.99 109
3071.12 117
3071.25 121
3071.37 119
3071.50 112
3071.63 100
3071.75 84
3071.88 68
3072.01 51
3072.13 36
3072.26 23
3072.39 13
3072.52 7
3072.64 2
3072.77 0
3072.90 0
3073.02 0
3073.15 0
3073.28 0
3073.41 0
3073.53 0
3073.66 0
3073.79 5
3073.91 25
3074.04 49
3074.17 73
3074.29 97
3074.42 119
3074.55 137
3074.68 150
3074.80 158
3074.93 161
3075.06 159
3075.18 152
3075.31 141
3075.44 129
3075.57 115
3075.69 101
3075.82 86
3075.95 71
3076.07 55
3076.20 38
3076.33 20
3076.46 4
3076.58 0
3076.71 0
3076.84 0
3076.96 0
3077.09 0
3077.22 0
3077.35 0
3077.47 6
3077.60 15
3077.73 22
3077.85 25
3077.98 24
3078.11 20
3078.24 14
3078.36 10
3078.49 7
3078.62 8
3078.74 9
3078.87 11
3079.00 11
3079.13 9
3079.25 4
3079.38 0
3079.51 0
3079.63 0
3079.76 0
3079.89 4
3080.02 18
3080.14 35
3080.27 52
3080.40 67
3080.52 79
3080.65 87
3080.78 92
3080.91 97
3081.03 101
3081.16 107
3081.29 114
3081.41 122
3081.54 128
3081.67 132
3081.80 132
3081.92 129
3082.05 124
3082.18 119
3082.31 117
3082.43 120
3082.56 127
3082.69 137
3082.81 146
3082.94 153
3083.07 153
3083.20 148
3083.32 138
3083.45 127
3083.58 116
3083.71 109
3083.83 107
3083.96 107
3084.09 108
3084.21 107
3084.34 101
3084.47 89
3084.60 72
3084.72 51
3084.85 31
3084.98 12
3085.11 0
3085.23 0
3085.36 0
3085.49 0
3085.61 0
3085.74 0
3085.87 0
3086.00 0
3086.12 0
3086.25 4
3086.38 11
3086.51 18
3086.63 23
3086.76 26
3086.89 25
3087.02 23
3087.14 20
3087.27 18
3087.40 19
3087.52 24
3087.65 32
3087.78 44
3087.91 56
3088.03 68
3088.16 80
3088.29 90
3088.42 101
3088.54 110
3088.67 119
3088.80 128
3088.93 136
3089.05 142
3089.18 148
3089.31 151
3089.44 152
3089.56 150
3089.69 145
3089.82 136
3089.94 125
3090.07 111
3090.20 97
3090.33 82
3090.45 68
3090.58 56
3090.71 46
3090.84 38
3090.96 35
3091.09 35
3091.22 40
3091.35 49
3091.47 61
3091.60 76
3091.73 91
3091.86 104
3091.98 114
3092.11 121
3092.24 124
3092.37 126
3092.49 126
3092.62 127
3092.75 129
3092.88 131
3093.00 133
3093.13 133
3093.26 131
3093.39 126
3093.51 118
3093.64 108
3093.77 98
3093.90 87
3094.02 78
3094.15 71
3094.28 66
3094.41 64
3094.53 64
3094.66 65
3094.79 66
3094.92 68
3095.04 70
3095.17 72
3095.30 75
3095.43 80
3095.55 87
3095.68 95
3095.81 105
3095.94 114
3096.06 123
3096.19 131
3096.32 139
3096.45 147
3096.57 156
3096.70 165
3096.83 174
3096.96 183
3097.08 190
3097.21 196
3097.34 199
3097.47 202
3097.59 203
3097.72 203
3097.85 202
3097.98 197
3098.10 189
3098.23 176
3098.36 157
3098.49 136
3098.61 111
3098.74 87
3098.87 65
3099.00 46
3099.12 31
3099.25 20
3099.38 14
3099.51 10
3099.63 10
3099.76 12
3099.89 18
3100.02 26
3100.15 35
3100.27 46
3100.40 56
3100.53 65
3100.66 71
3100.78 76
3100.91 80
3101.04 82
3101.17 84
3101.29 87
3101.42 89
3101.55 93
3101.68 96
3101.80 100
3101.93 105
3102.06 111
3102.19 117
3102.31 124
3102.44 129
3102.57 133
3102.70 134
3102.83 134
3102.95 132
3103.08 128
3103.21 124
3103.34 121
3103.46 118
3103.59 116
3103.72 114
3103.85 111
3103.97 109
3104.10 105
3104.23 99
3104.36 90
3104.49 78
3104.61 62
3104.74 44
3104.87 27
3105.00 13
3105.12 7
3105.25 9
3105.38 21
3105.51 39
3105.63 62
3105.76 84
3105.89 102
3106.02 114
3106.15 119
3106.27 118
3106.40 115
3106.53 110
3106.66 107
3106.78 105
3106.91 106
3107.04 107
3107.17 108
3107.30 109
3107.42 110
3107.55 112
3107.68 117
3107.81 124
3107.93 135
3108.06 148
3108.19 161
3108.32 173
3108.45 181
3108.57 183
3108.70 178
3108.83 166
3108.96 148
3109.08 126
3109.21 104
3109.34 84
3109.47 70
3109.60 62
3109.72 59
3109.85 61
3109.98 67
3110.11 75
3110.23 81
3110.36 87
3110.49 92
3110.62 96
3110.75 100
3110.87 103
3111.00 105
3111.13 108
3111.26 111
3111.38 114
3111.51 118
3111.64 123
3111.77 131
3111.90 141
3112.02 154
3112.15 168
3112.28 181
3112.41 193
3112.54 201
3112.66 205
3112.79 204
3112.92 198
3113.05 187
3113.17 173
3113.30 157
3113.43 140
3113.56 123
3113.69 105
3113.81 88
3113.94 71
3114.07 56
3114.20 43
3114.33 34
3114.45 30
3114.58 32
3114.71 38
3114.84 48
3114.97 59
3115.09 70
3115.22 80
3115.35 88
3115.48 94
3115.61 99
3115.73 103
3115.86 106
3115.99 108
3116.12 108
3116.24 106
3116.37 100
3116.50 92
3116.63 82
3116.76 70
3116.88 58
3117.01 49
3117.14 44
3117.27 43
3117.40 47
3117.52 54
3117.65 64
3117.78 73
3117.91 81
3118.04 84
3118.16 83
3118.29 78
3118.42 68
3118.55 54
3118.68 38
3118.80 21
3118.93 4
3119.06 0
3119.19 0
3119.32 0
3119.44 0
3119.57 0
3119.70 0
3119.83 0
3119.96 5
3120.08 12
3120.21 16
3120.34 18
3120.47 20
3120.60 23
3120.72 27
3120.85 34
3120.98 42
3121.11 51
3121.24 59
3121.36 66
3121.49 73
3121.62 80
3121.75 87
3121.88 96
3122.00 105
3122.13 115
3122.26 124
3122.39 130
3122.52 135
3122.65 136
3122.77 137
3122.90 136
3123.03 135
3123.16 135
3123.29 135
3123.41 134
3123.54 131
3123.67 125
3123.80 115
3123.93 104
3124.05 92
3124.18 81
3124.31 73
3124.44 69
3124.57 68
3124.69 69
3124.82 72
3124.95 74
3125.08 73
3125.21 71
3125.34 66
3125.46 59
3125.59 52
3125.72 45
3125.85 39
3125.98 34
3126.10 30
3126.23 28
3126.36 29
3126.49 31
3126.62 37
3126.74 45
3126.87 54
3127.00 65
3127.13 74
3127.26 81
3127.39 86
3127.51 88
3127.64 88
3127.77 86
3127.90 83
3128.03 81
3128.15 80
3128.28 81
3128.41 82
3128.54 84
3128.67 86
3128.80 87
3128.92 87
3129.05 85
3129.18 83
3129.31 80
3129.44 78
3129.56 77
3129.69 78
3129.82 83
3129.95 90
3130.08 100
3130.21 111
3130.33 123
3130.46 134
3130.59 144
3130.72 151
3130.85 156
3130.98 159
3131.10 159
3131.23 158
3131.36 157
3131.49 158
3131.62 160
3131.74 165
3131.87 173
3132.00 183
3132.13 195
3132.26 206
3132.39 215
3132.51 221
3132.64 223
3132.77 220
3132.90 212
3133.03 202
3133.16 190
3133.28 177
3133.41 164
3133.54 152
3133.67 140
3133.80 127
3133.93 116
3134.05 104
3134.18 94
3134.31 86
3134.44 80
3134.57 77
3134.70 78
3134.82 83
3134.95 90
3135.08 98
3135.21 104
3135.34 107
3135.47 105
3135.59 97
3135.72 83
3135.85 65
3135.98 46
3136.11 29
3136.24 14
3136.36 4
3136.49 0
3136.62 0
3136.75 0
3136.88 0
3137.01 0
3137.13 0
3137.26 0
3137.39 0
3137.52 0
3137.65 0
3137.78 7
3137.90 17
3138.03 28
3138.16 36
3138.29 42
3138.42 45
3138.55 46
3138.67 47
3138.80 50
3138.93 56
3139.06 63
3139.19 71
3139.32 79
3139.44 86
3139.57 93
3139.70 99
3139.83 105
3139.96 114
3140.09 124
3140.22 134
3140.34 143
3140.47 149
3140.60 151
3140.73 149
3140.86 143
3140.99 136
3141.11 127
3141.24 119
3141.37 111
3141.50 105
3141.63 100
3141.76 95
3141.89 90
3142.01 84
3142.14 77
3142.27 70
3142.40 63
3142.53 55
3142.66 47
3142.78 40
3142.91 32
3143.04 24
3143.17 15
3143.30 5
3143.43 0
3143.56 0
3143.68 0
3143.81 0
3143.94 0
3144.07 0
3144.20 0
3144.33 0
3144.46 12
3144.58 25
3144.71 37
3144.84 45
3144.97 51
3145.10 56
3145.23 60
3145.35 64
3145.48 68
3145.61 71
3145.74 74
3145.87 76
3146.00 78
3146.13 80
3146.25 83
3146.38 87
3146.51 90
3146.64 92
3146.77 91
3146.90 86
3147.03 78
3147.15 67
3147.28 55
3147.41 44
3147.54 35
3147.67 30
3147.80 27
3147.93 25
3148.05 23
3148.18 20
3148.31 16
3148.44 13
3148.57 13
3148.70 17
3148.83 26
3148.95 40
3149.08 57
3149.21 73
3149.34 87
3149.47 96
3149.60 100
3149.73 100
3149.86 95
3149.98 89
3150.11 82
3150.24 74
3150.37 67
3150.50 60
3150.63 54
3150.76 50
3150.88 50
3151.01 55
3151.14 64
3151.27 77
3151.40 91
3151.53 106
3151.66 119
3151.79 131
3151.91 140
3152.04 148
3152.17 153
3152.30 157
3152.43 158
3152.56 155
3152.69 148
3152.81 137
3152.94 123
3153.07 107
3153.20 89
3153.33 72
3153.46 55
3153.59 40
3153.72 26
3153.84 14
3153.97 5
3154.10 0
3154.23 0
3154.36 0
3154.49 4
3154.62 8
3154.75 13
3154.87 15
3155.00 15
3155.13 13
3155.26 9
3155.39 2
3155.52 0
3155.65 0
3155.77 0
3155.90 0
3156.03 0
3156.16 0
3156.29 0
3156.42 0
3156.55 4
3156.68 9
3156.81 13
3156.93 18
3157.06 24
3157.19 33
3157.32 44
3157.45 59
3157.58 75
3157.71 92
3157.84 109
3157.96 126
3158.09 140
3158.22 153
3158.35 164
3158.48 172
3158.61 177
3158.74 179
3158.87 177
3158.99 173
3159.12 166
3159.25 158
3159.38 150
3159.51 141
3159.64 131
3159.77 121
3159.90 111
3160.03 101
3160.15 92
3160.28 85
3160.41 83
3160.54 85
3160.67 92
3160.80 104
3160.93 120
3161.06 136
3161.18 152
3161.31 167
3161.44 181
3161.57 193
3161.70 206
3161.83 218
3161.96 231
3162.09 243
3162.22 253
3162.34 258
3162.47 259
3162.60 253
3162.73 243
3162.86 229
3162.99 216
3163.12 204
3163.25 195
3163.38 191
3163.50 190
3163.63 191
3163.76 192
3163.89 191
3164.02 186
3164.15 175
3164.28 160
3164.41 141
3164.54 120
3164.66 100
3164.79 83
3164.92 71
3165.05 64
3165.18 62
3165.31 63
3165.44 66
3165.57 69
3165.70 71
3165.83 71
3165.95 68
3166.08 63
3166.21 58
3166.34 54
3166.47 53
3166.60 56
3166.73 63
3166.86 75
3166.99 88
3167.12 100
3167.24 110
3167.37 117
3167.50 120
3167.63 119
3167.76 115
3167.89 110
3168.02 105
3168.15 102
3168.28 99
3168.41 99
3168.53 100
3168.66 101
3168.79 101
3168.92 98
3169.05 95
3169.18 91
3169.31 88
3169.44 90
3169.57 97
3169.70 110
3169.82 128
3169.95 149
3170.08 170
3170.21 187
3170.34 199
3170.47 205
3170.60 206
3170.73 202
3170.86 196
3170.99 189
3171.11 182
3171.24 175
3171.37 170
3171.50 167
3171.63 166
3171.76 167
3171.89 168
3172.02 168
3172.15 166
3172.28 161
3172.41 152
3172.53 139
3172.66 124
3172.79 110
3172.92 96
3173.05 87
3173.18 81
3173.31 80
3173.44 82
3173.57 87
3173.70 92
3173.83 96
3173.95 100
3174.08 104
3174.21 107
3174.34 112
3174.47 120
3174.60 131
3174.73 146
3174.86 162
3174.99 178
3175.12 191
3175.25 201
3175.38 206
3175.50 206
3175.63 201
3175.76 194
3175.89 185
3176.02 177
3176.15 169
3176.28 162
3176.41 156
3176.54 151
3176.67 144
3176.80 138
3176.93 131
3177.05 125
3177.18 119
3177.31 115
3177.44 113
3177.57 114
3177.70 118
3177.83 125
3177.96 134
3178.09 143
3178.22 149
3178.35 152
3178.48 150
3178.60 144
3178.73 136
3178.86 130
3178.99 128
3179.12 131
3179.25 141
3179.38 154
3179.51 168
3179.64 179
3179.77 187
3179.90 189
3180.03 185
3180.16 179
3180.28 170
3180.41 161
3180.54 150
3180.67 138
3180.80 123
3180.93 105
3181.06 84
3181.19 63
3181.32 44
3181.45 28
3181.58 17
3181.71 12
3181.84 10
3181.97 11
3182.09 13
3182.22 16
3182.35 20
3182.48 27
3182.61 39
3182.74 56
3182.87 79
3183.00 108
3183.13 140
3183.26 174
3183.39 208
3183.52 238
3183.65 264
3183.78 284
3183.90 298
3184.03 306
3184.16 308
3184.29 306
3184.42 299
3184.55 289
3184.68 277
3184.81 261
3184.94 243
3185.07 224
3185.20 204
3185.33 186
3185.46 172
3185.59 163
3185.72 159
3185.84 160
3185.97 164
3186.10 171
3186.23 177
3186.36 182
3186.49 186
3186.62 187
3186.75 185
3186.88 180
3187.01 172
3187.14 162
3187.27 149
3187.40 136
3187.53 124
3187.66 114
3187.79 105
3187.92 97
3188.04 88
3188.17 75
3188.30 57
3188.43 35
3188.56 11
3188.69 0
3188.82 0
3188.95 0
3189.08 0
3189.21 0
3189.34 0
3189.47 0
3189.60 0
3189.73 11
3189.86 25
3189.99 38
3190.12 49
3190.24 57
3190.37 62
3190.50 63
3190.63 59
3190.76 50
3190.89 37
3191.02 22
3191.15 7
3191.28 0
3191.41 0
3191.54 0
3191.67 0
3191.80 0
3191.93 0
3192.06 15
3192.19 35
3192.32 58
3192.45 80
3192.58 99
3192.70 113
3192.83 121
3192.96 123
3193.09 120
3193.22 115
3193.35 108
3193.48 103
3193.61 100
3193.74 100
3193.87 101
3194.00 104
3194.13 109
3194.26 114
3194.39 120
3194.52 127
3194.65 133
3194.78 137
3194.91 139
3195.04 138
3195.17 132
3195.30 123
3195.42 111
3195.55 99
3195.68 89
3195.81 82
3195.94 78
3196.07 79
3196.20 84
3196.33 91
3196.46 99
3196.59 107
3196.72 114
3196.85 117
3196.98 118
3197.11 115
3197.24 110
3197.37 102
3197.50 94
3197.63 87
3197.76 82
3197.89 80
3198.02 81
3198.15 85
3198.28 90
3198.41 96
3198.53 99
3198.66 99
3198.79 96
3198.92 91
3199.05 84
3199.18 76
3199.31 71
3199.44 69
3199.57 73
3199.70 82
3199.83 96
3199.96 114
3200.09 135
3200.22 156
3200.35 175
3200.48 190
3200.61 201
3200.74 210
3200.87 215
3201.00 220
3201.13 223
3201.26 225
3201.39 226
3201.52 226
3201.65 223
3201.78 219
3201.91 215
3202.04 212
3202.17 211
3202.29 211
3202.42 212
3202.55 212
3202.68 211
3202.81 208
3202.94 203
3203.07 198
3203.20 196
3203.33 198
3203.46 204
3203.59 216
3203.72 230
3203.85 245
3203.98 257
3204.11 265
3204.24 267
3204.37 263
3204.50 254
3204.63 243
3204.76 232
3204.89 223
3205.02 219
3205.15 219
3205.28 223
3205.41 230
3205.54 238
3205.67 246
3205.80 251
3205.93 254
3206.06 254
3206.19 251
3206.32 247
3206.45 241
3206.58 236
3206.71 231
3206.84 227
3206.97 225
3207.10 224
3207.23 223
3207.36 222
3207.48 221
3207.61 218
3207.74 212
3207.87 203
3208.00 190
3208.13 175
3208.26 158
3208.39 141
3208.52 127
3208.65 117
3208.78 114
3208.91 117
3209.04 125
3209.17 137
3209.30 149
3209.43 159
3209.56 166
3209.69 171
3209.82 173
3209.95 174
3210.08 174
3210.21 173
3210.34 171
3210.47 168
3210.60 162
3210.73 155
3210.86 147
3210.99 141
3211.12 139
3211.25 141
3211.38 147
3211.51 154
3211.64 162
3211.77 168
3211.90 171
3212.03 171
3212.16 168
3212.29 164
3212.42 161
3212.55 159
3212.68 160
3212.81 163
3212.94 168
3213.07 173
3213.20 178
3213.33 180
3213.46 179
3213.59 174
3213.72 164
3213.85 151
3213.98 135
3214.11 120
3214.24 107
3214.37 97
3214.50 91
3214.63 88
3214.76 87
3214.89 85
3215.02 81
3215.15 72
3215.28 59
3215.41 43
3215.54 24
3215.67 4
3215.80 0
3215.93 0
3216.06 0
3216.19 0
3216.32 0
3216.45 0
3216.58 0
3216.71 1
3216.84 16
3216.97 29
3217.10 39
3217.23 46
3217.36 51
3217.49 55
3217.62 59
3217.75 65
3217.88 72
3218.01 80
3218.14 89
3218.27 96
3218.40 101
3218.53 103
3218.66 101
3218.79 95
3218.92 87
3219.05 78
3219.18 70
3219.31 65
3219.44 65
3219.57 68
3219.70 74
3219.83 82
3219.96 90
3220.09 98
3220.22 105
3220.35 111
3220.48 115
3220.61 117
3220.74 116
3220.87 113
3221.00 107
3221.13 98
3221.26 89
3221.39 81
3221.52 73
3221.65 67
3221.78 63
3221.91 60
3222.04 57
3222.17 53
3222.30 48
3222.43 42
3222.56 35
3222.69 28
3222.82 24
3222.95 24
3223.08 29
3223.21 38
3223.34 50
3223.47 63
3223.60 77
3223.73 90
3223.86 102
3223.99 114
3224.12 126
3224.25 140
3224.38 156
3224.51 173
3224.64 188
3224.77 201
3224.90 210
3225.03 214
3225.16 213
3225.29 209
3225.42 202
3225.55 195
3225.68 188
3225.81 182
3225.94 178
3226.07 174
3226.20 170
3226.33 166
3226.46 160
3226.59 152
3226.72 144
3226.85 134
3226.98 124
3227.11 114
3227.24 104
3227.38 92
3227.51 81
3227.64 69
3227.77 58
3227.90 48
3228.03 41
3228.16 37
3228.29 36
3228.42 38
3228.55 42
3228.68 47
3228.81 53
3228.94 57
3229.07 62
3229.20 65
3229.33 69
3229.46 75
3229.59 83
3229.72 94
3229.85 107
3229.98 122
3230.11 137
3230.24 149
3230.37 156
3230.50 159
3230.63 158
3230.76 154
3230.89 151
3231.02 148
3231.15 147
3231.28 147
3231.41 147
3231.54 145
3231.67 140
3231.80 133
3231.93 124
3232.06 113
3232.19 103
3232.32 94
3232.45 86
3232.59 81
3232.72 77
3232.85 75
3232.98 74
3233.11 72
3233.24 69
3233.37 66
3233.50 63
3233.63 61
3233.76 60
3233.89 62
3234.02 66
3234.15 72
3234.28 79
3234.41 87
3234.54 95
3234.67 103
3234.80 112
3234.93 122
3235.06 134
3235.19 146
3235.32 158
3235.45 169
3235.58 176
3235.71 177
3235.84 171
3235.97 159
3236.10 143
3236.23 126
3236.37 110
3236.50 99
3236.63 95
3236.76 98
3236.89 108
3237.02 122
3237.15 139
3237.28 157
3237.41 173
3237.54 186
3237.67 194
3237.80 197
3237.93 194
3238.06 186
3238.19 174
3238.32 160
3238.45 146
3238.58 134
3238.71 126
3238.84 121
3238.97 119
3239.10 117
3239.23 113
3239.36 107
3239.50 97
3239.63 85
3239.76 70
3239.89 55
3240.02 40
3240.15 27
3240.28 15
3240.41 4
3240.54 0
3240.67 0
3240.80 0
3240.93 0
3241.06 0
3241.19 0
3241.32 0
3241.45 0
3241.58 8
3241.71 26
3241.84 41
3241.97 53
3242.10 58
3242.24 58
3242.37 52
3242.50 43
3242.63 33
3242.76 24
3242.89 18
3243.02 15
3243.15 15
3243.28 18
3243.41 24
3243.54 31
3243.67 39
3243.80 46
3243.93 52
3244.06 57
3244.19 60
3244.32 61
3244.45 59
3244.58 56
3244.72 54
3244.85 52
3244.98 52
3245.11 52
3245.24 52
3245.37 52
3245.50 51
3245.63 49
3245.76 47
3245.89 45
3246.02 46
3246.15 49
3246.28 54
3246.41 61
3246.54 70
3246.67 78
3246.80 85
3246.93 89
3247.07 91
3247.20 92
3247.33 92
3247.46 91
3247.59 88
3247.72 85
3247.85 81
3247.98 76
3248.11 69
3248.24 62
3248.37 55
3248.50 48
3248.63 40
3248.76 33
3248.89 27
3249.02 24
3249.16 26
3249.29 33
3249.42 44
3249.55 59
3249.68 74
3249.81 88
3249.94 97
3250.07 100
3250.20 98
3250.33 91
3250.46 81
3250.59 70
3250.72 60
3250.85 51
3250.98 44
3251.12 38
3251.25 34
3251.38 31
3251.51 28
3251.64 25
3251.77 21
3251.90 15
3252.03 6
3252.16 0
3252.29 0
3252.42 0
3252.55 0
3252.68 0
3252.81 0
3252.95 0
3253.08 0
3253.21 12
3253.34 24
3253.47 32
3253.60 37
3253.73 39
3253.86 38
3253.99 36
3254.12 35
3254.25 35
3254.38 37
3254.51 41
3254.64 44
3254.78 47
3254.91 48
3255.04 48
3255.17 46
3255.30 44
3255.43 42
3255.56 41
3255.69 42
3255.82 46
3255.95 52
3256.08 60
3256.21 68
3256.34 77
3256.48 84
3256.61 88
3256.74 88
3256.87 82
3257.00 72
3257.13 57
3257.26 40
3257.39 23
3257.52 10
3257.65 2
3257.78 0
3257.91 6
3258.05 18
3258.18 34
3258.31 52
3258.44 70
3258.57 86
3258.70 99
3258.83 108
3258.96 114
3259.09 117
3259.22 117
3259.35 115
3259.48 111
3259.62 106
3259.75 101
3259.88 96
3260.01 93
3260.14 92
3260.27 93
3260.40 96
3260.53 98
3260.66 98
3260.79 94
3260.92 86
3261.05 76
3261.19 65
3261.32 55
3261.45 48
3261.58 46
3261.71 48
3261.84 51
3261.97 56
3262.10 59
3262.23 61
3262.36 60
3262.49 58
3262.63 55
3262.76 53
3262.89 51
3263.02 52
3263.15 56
3263.28 65
3263.41 78
3263.54 95
3263.67 115
3263.80 135
3263.93 154
3264.07 169
3264.20 180
3264.33 187
3264.46 189
3264.59 186
3264.72 178
3264.85 167
3264.98 152
3265.11 133
3265.24 111
3265.38 88
3265.51 65
3265.64 43
3265.77 23
3265.90 5
3266.03 0
3266.16 0
3266.29 0
3266.42 0
3266.55 0
3266.68 0
3266.82 0
3266.95 0
3267.08 4
3267.21 18
3267.34 32
3267.47 47
3267.60 61
3267.73 74
3267.86 84
3267.99 91
3268.13 96
3268.26 98
3268.39 99
3268.52 101
3268.65 104
3268.78 108
3268.91 113
3269.04 117
3269.17 119
3269.31 119
3269.44 115
3269.57 108
3269.70 99
3269.83 92
3269.96 86
3270.09 83
3270.22 82
3270.35 81
3270.48 79
3270.62 74
3270.75 65
3270.88 52
3271.01 38
3271.14 24
3271.27 14
3271.40 10
3271.53 14
3271.66 24
3271.80 41
3271.93 60
3272.06 80
3272.19 98
3272.32 112
3272.45 122
3272.58 129
3272.71 133
3272.84 135
3272.98 137
3273.11 138
3273.24 138
3273.37 138
3273.50 137
3273.63 137
3273.76 138
3273.89 139
3274.02 141
3274.16 144
3274.29 146
3274.42 149
3274.55 151
3274.68 153
3274.81 155
3274.94 158
3275.07 160
3275.20 162
3275.34 164
3275.47 165
3275.60 166
3275.73 165
3275.86 164
3275.99 163
3276.12 162
3276.25 161
3276.39 160
3276.52 157
3276.65 153
3276.78 148
3276.91 141
3277.04 132
3277.17 121
3277.30 108
3277.44 95
3277.57 81
3277.70 69
3277.83 58
3277.96 53
3278.09 52
3278.22 57
3278.35 65
3278.48 76
3278.62 86
3278.75 92
3278.88 94
3279.01 90
3279.14 81
3279.27 71
3279.40 61
3279.53 54
3279.67 51
3279.80 53
3279.93 60
3280.06 70
3280.19 82
3280.32 96
3280.45 108
3280.58 119
3280.72 126
3280.85 129
3280.98 128
3281.11 124
3281.24 119
3281.37 113
3281.50 109
3281.64 107
3281.77 106
3281.90 104
3282.03 100
3282.16 95
3282.29 87
3282.42 79
3282.55 73
3282.69 70
3282.82 72
3282.95 79
3283.08 90
3283.21 102
3283.34 114
3283.47 125
3283.60 133
3283.74 140
3283.87 145
3284.00 151
3284.13 156
3284.26 163
3284.39 170
3284.52 178
3284.66 184
3284.79 189
3284.92 192
3285.05 193
3285.18 190
3285.31 186
3285.44 179
3285.58 170
3285.71 161
3285.84 150
3285.97 139
3286.10 128
3286.23 116
3286.36 106
3286.49 98
3286.63 91
3286.76 87
3286.89 83
3287.02 79
3287.15 76
3287.28 71
3287.41 68
3287.55 66
3287.68 67
3287.81 72
3287.94 79
3288.07 89
3288.20 99
3288.33 108
3288.47 114
3288.60 118
3288.73 120
3288.86 120
3288.99 119
3289.12 120
3289.25 122
3289.39 126
3289.52 132
3289.65 140
3289.78 148
3289.91 156
3290.04 163
3290.17 167
3290.31 167
3290.44 163
3290.57 157
3290.70 150
3290.83 141
3290.96 131
3291.09 122
3291.23 112
3291.36 102
3291.49 92
3291.62 83
3291.75 76
3291.88 71
3292.02 69
3292.15 71
3292.28 76
3292.41 85
3292.54 97
3292.67 111
3292.80 127
3292.94 143
3293.07 157
3293.20 169
3293.33 176
3293.46 178
3293.59 175
3293.73 168
3293.86 158
3293.99 147
3294.12 136
3294.25 128
3294.38 121
3294.51 116
3294.65 111
3294.78 107
3294.91 103
3295.04 97
3295.17 91
3295.30 84
3295.44 77
3295.57 72
3295.70 68
3295.83 64
3295.96 60
3296.09 54
3296.22 47
3296.36 38
3296.49 28
3296.62 19
3296.75 12
3296.88 9
3297.01 10
3297.15 13
3297.28 17
3297.41 18
3297.54 17
3297.67 13
3297.80 7
3297.94 0
3298.07 0
3298.20 0
3298.33 0
3298.46 0
3298.59 0
3298.73 0
3298.86 0
3298.99 0
3299.12 4
3299.25 17
3299.38 33
3299.52 53
3299.65 73
3299.78 93
3299.91 110
3300.04 124
3300.17 135
3300.31 142
3300.44 147
3300.57 150
3300.70 151
3300.83 149
3300.96 145
3301.10 139
3301.23 131
3301.36 124
3301.49 118
3301.62 114
3301.75 115
3301.89 118
3302.02 124
3302.15 129
3302.28 134
3302.41 135
3302.54 132
3302.68 124
3302.81 113
3302.94 100
3303.07 86
3303.20 73
3303.33 64
3303.47 57
3303.60 54
3303.73 54
3303.86 56
3303.99 59
3304.12 62
3304.26 64
3304.39 64
3304.52 64
3304.65 63
3304.78 61
3304.92 57
3305.05 52
3305.18 45
3305.31 39
3305.44 35
3305.57 34
3305.71 39
3305.84 52
3305.97 71
3306.10 94
3306.23 118
3306.36 140
3306.50 156
3306.63 165
3306.76 167
3306.89 163
3307.02 156
3307.16 149
3307.29 143
3307.42 140
3307.55 138
3307.68 137
3307.81 136
3307.95 133
3308.08 128
3308.21 123
3308.34 117
3308.47 112
3308.61 107
3308.74 104
3308.87 101
3309.00 99
3309.13 97
3309.26 97
3309.40 98
3309.53 102
3309.66 107
3309.79 114
3309.92 121
3310.06 127
3310.19 130
3310.32 129
3310.45 124
3310.58 115
3310.71 104
3310.85 92
3310.98 81
3311.11 73
3311.24 68
3311.37 66
3311.51 69
3311.64 74
3311.77 82
3311.90 89
3312.03 95
3312.17 99
3312.30 99
3312.43 96
3312.56 91
3312.69 84
3312.83 78
3312.96 72
3313.09 69
3313.22 69
3313.35 72
3313.48 80
3313.62 92
3313.75 108
3313.88 125
3314.01 141
3314.14 152
3314.28 155
3314.41 150
3314.54 136
3314.67 117
3314.80 95
3314.94 76
3315.07 62
3315.20 56
3315.33 56
3315.46 61
3315.60 68
3315.73 74
3315.86 77
3315.99 76
3316.12 72
3316.26 66
3316.39 59
3316.52 53
3316.65 48
3316.78 46
3316.92 45
3317.05 47
3317.18 51
3317.31 60
3317.44 72
3317.58 87
3317.71 105
3317.84 124
3317.97 141
3318.10 154
3318.24 161
3318.37 162
3318.50 157
3318.63 147
3318.76 135
3318.90 124
3319.03 116
3319.16 113
3319.29 116
3319.42 124
3319.56 135
3319.69 147
3319.82 158
3319.95 168
3320.08 174
3320.22 178
3320.35 178
3320.48 175
3320.61 169
3320.74 160
3320.88 150
3321.01 140
3321.14 131
3321.27 126
3321.41 125
3321.54 129
3321.67 135
3321.80 142
3321.93 147
3322.07 148
3322.20 144
3322.33 134
3322.46 120
3322.59 104
3322.73 87
3322.86 73
3322.99 63
3323.12 58
3323.25 56
3323.39 58
3323.52 62
3323.65 68
3323.78 74
3323.92 83
3324.05 94
3324.18 108
3324.31 124
3324.44 142
3324.58 158
3324.71 171
3324.84 178
3324.97 179
3325.10 175
3325.24 167
3325.37 158
3325.50 151
3325.63 149
3325.77 152
3325.90 161
3326.03 177
3326.16 196
3326.29 218
3326.43 238
3326.56 254
3326.69 263
3326.82 264
3326.96 255
3327.09 239
3327.22 220
3327.35 201
3327.48 185
3327.62 175
3327.75 170
3327.88 170
3328.01 169
3328.14 165
3328.28 156
3328.41 139
3328.54 117
3328.67 93
3328.81 69
3328.94 50
3329.07 39
3329.20 38
3329.34 46
3329.47 63
3329.60 86
3329.73 113
3329.86 141
3330.00 165
3330.13 185
3330.26 199
3330.39 205
3330.53 206
3330.66 202
3330.79 194
3330.92 184
3331.05 175
3331.19 167
3331.32 162
3331.45 159
3331.58 157
3331.72 155
3331.85 152
3331.98 147
3332.11 140
3332.25 129
3332.38 117
3332.51 104
3332.64 93
3332.77 84
3332.91 79
3333.04 78
3333.17 82
3333.30 88
3333.44 97
3333.57 105
3333.70 111
3333.83 115
3333.97 116
3334.10 113
3334.23 107
3334.36 99
3334.49 88
3334.63 77
3334.76 63
3334.89 49
3335.02 35
3335.16 22
3335.29 10
3335.42 1
3335.55 0
3335.69 0
3335.82 0
3335.95 0
3336.08 0
3336.22 0
3336.35 0
3336.48 0
3336.61 0
3336.74 0
3336.88 0
3337.01 9
3337.14 22
3337.27 37
3337.41 52
3337.54 65
3337.67 74
3337.80 78
3337.94 76
3338.07 71
3338.20 65
3338.33 59
3338.47 57
3338.60 59
3338.73 65
3338.86 73
3339.00 81
3339.13 86
3339.26 88
3339.39 85
3339.53 80
3339.66 72
3339.79 63
3339.92 53
3340.06 45
3340.19 39
3340.32 34
3340.45 31
3340.59 31
3340.72 34
3340.85 39
3340.98 45
3341.12 51
3341.25 53
3341.38 53
3341.51 49
3341.65 44
3341.78 41
3341.91 40
3342.04 45
3342.18 54
3342.31 67
3342.44 82
3342.57 97
3342.71 110
3342.84 121
3342.97 131
3343.10 140
3343.24 150
3343.37 161
3343.50 172
3343.63 182
3343.77 190
3343.90 195
3344.03 194
3344.16 188
3344.30 177
3344.43 161
3344.56 141
3344.69 121
3344.83 102
3344.96 89
3345.09 83
3345.22 85
3345.36 95
3345.49 111
3345.62 128
3345.75 145
3345.89 159
3346.02 169
3346.15 175
3346.28 178
3346.42 179
3346.55 178
3346.68 174
3346.81 165
3346.95 151
3347.08 129
3347.21 101
3347.34 70
3347.48 38
3347.61 9
3347.74 0
3347.87 0
3348.01 0
3348.14 0
3348.27 0
3348.41 7
3348.54 30
3348.67 53
3348.80 76
3348.94 96
3349.07 113
3349.20 125
3349.33 133
3349.47 136
3349.60 136
3349.73 134
3349.86 131
3350.00 127
3350.13 124
3350.26 123
3350.39 124
3350.53 126
3350.66 128
3350.79 129
3350.93 128
3351.06 125
3351.19 119
3351.32 112
3351.46 103
3351.59 95
3351.72 86
3351.85 76
3351.99 65
3352.12 53
3352.25 39
3352.39 26
3352.52 15
3352.65 6
3352.78 2
3352.92 1
3353.05 3
3353.18 7
3353.31 11
3353.45 14
3353.58 17
3353.71 21
3353.85 25
3353.98 30
3354.11 35
3354.24 39
3354.38 41
3354.51 41
3354.64 37
3354.77 32
3354.91 26
3355.04 21
3355.17 18
3355.31 17
3355.44 19
3355.57 21
3355.70 21
3355.84 18
3355.97 11
3356.10 1
3356.23 0
3356.37 0
3356.50 0
3356.63 0
3356.77 0
3356.90 0
3357.03 0
3357.16 12
3357.30 21
3357.43 26
3357.56 28
3357.70 30
3357.83 34
3357.96 44
3358.09 60
3358.23 82
3358.36 107
3358.49 131
3358.62 151
3358.76 165
3358.89 173
3359.02 175
3359.16 175
3359.29 175
3359.42 177
3359.55 182
3359.69 187
3359.82 190
3359.95 190
3360.09 183
3360.22 172
3360.35 156
3360.48 139
3360.62 124
3360.75 113
3360.88 108
3361.02 107
3361.15 111
3361.28 116
3361.41 124
3361.55 132
3361.68 142
3361.81 152
3361.95 163
3362.08 172
3362.21 179
3362.35 180
3362.48 175
3362.61 165
3362.74 150
3362.88 134
3363.01 120
3363.14 110
3363.28 106
3363.41 107
3363.54 110
3363.67 112
3363.81 112
3363.94 108
3364.07 99
3364.21 88
3364.34 77
3364.47 67
3364.60 61
3364.74 57
3364.87 55
3365.00 53
3365.14 51
3365.27 48
3365.40 45
3365.54 45
3365.67 49
3365.80 56
3365.93 67
3366.07 78
3366.20 87
3366.33 92
3366.47 93
3366.60 91
3366.73 88
3366.87 86
3367.00 86
3367.13 89
3367.26 93
3367.40 96
3367.53 97
3367.66 94
3367.80 87
3367.93 78
3368.06 68
3368.20 60
3368.33 55
3368.46 54
3368.59 56
3368.73 60
3368.86 63
3368.99 65
3369.13 63
3369.26 58
3369.39 49
3369.53 38
3369.66 26
3369.79 15
3369.92 6
3370.06 0
3370.19 0
3370.32 0
3370.46 0
3370.59 0
3370.72 0
3370.86 0
3370.99 0
3371.12 0
3371.26 2
3371.39 13
3371.52 24
3371.65 33
3371.79 39
3371.92 40
3372.05 36
3372.19 28
3372.32 15
3372.45 0
3372.59 0
3372.72 0
3372.85 0
3372.99 0
3373.12 0
3373.25 0
3373.38 1
3373.52 18
3373.65 33
3373.78 45
3373.92 53
3374.05 59
3374.18 64
3374.32 70
3374.45 76
3374.58 83
3374.72 90
3374.85 96
3374.98 99
3375.12 101
3375.25 100
3375.38 99
3375.51 97
3375.65 96
3375.78 94
3375.91 92
3376.05 89
3376.18 84
3376.31 78
3376.45 71
3376.58 62
3376.71 53
3376.85 43
3376.98 35
3377.11 29
3377.25 26
3377.38 29
3377.51 36
3377.65 48
3377.78 61
3377.91 74
3378.05 84
3378.18 89
3378.31 89
3378.44 87
3378.58 83
3378.71 81
3378.84 82
3378.98 88
3379.11 96
3379.24 106
3379.38 116
3379.51 124
3379.64 129
3379.78 130
3379.91 129
3380.04 128
3380.18 127
3380.31 130
3380.44 135
3380.58 142
3380.71 150
3380.84 157
3380.98 162
3381.11 161
3381.24 153
3381.38 140
3381.51 121
3381.64 98
3381.78 73
3381.91 48
3382.04 25
3382.18 5
3382.31 0
3382.44 0
3382.58 0
3382.71 0
3382.84 0
3382.98 0
3383.11 0
3383.24 0
3383.38 4
3383.51 14
3383.64 24
3383.78 33
3383.91 41
3384.04 47
3384.18 51
3384.31 52
3384.44 51
3384.58 48
3384.71 45
3384.84 42
3384.98 42
3385.11 44
3385.24 49
3385.38 55
3385.51 61
3385.64 65
3385.78 65
3385.91 60
3386.04 52
3386.18 42
3386.31 32
3386.44 23
3386.58 18
3386.71 16
3386.84 17
3386.98 20
3387.11 23
3387.24 26
3387.38 29
3387.51 30
3387.64 30
3387.78 29
3387.91 27
3388.04 25
3388.18 22
3388.31 19
3388.44 19
3388.58 22
3388.71 29
3388.84 39
3388.98 51
3389.11 61
3389.24 68
3389.38 70
3389.51 67
3389.64 59
3389.78 50
3389.91 41
3390.04 34
3390.18 30
3390.31 30
3390.44 32
3390.58 34
3390.71 37
3390.85 41
3390.98 46
3391.11 52
3391.25 60
3391.38 69
3391.51 78
3391.65 86
3391.78 93
3391.91 97
3392.05 99
3392.18 98
3392.31 95
3392.45 90
3392.58 82
3392.71 72
3392.85 62
3392.98 53
3393.11 47
3393.25 44
3393.38 44
3393.51 48
3393.65 54
3393.78 61
3393.92 66
3394.05 69
3394.18 69
3394.32 69
3394.45 68
3394.58 69
3394.72 72
3394.85 78
3394.98 85
3395.12 93
3395.25 101
3395.38 107
3395.52 109
3395.65 108
3395.79 103
3395.92 95
3396.05 85
3396.19 74
3396.32 64
3396.45 54
3396.59 47
3396.72 42
3396.85 40
3396.99 41
3397.12 41
3397.25 42
3397.39 43
3397.52 45
3397.66 46
3397.79 48
3397.92 51
3398.06 55
3398.19 59
3398.32 61
3398.46 61
3398.59 59
3398.72 55
3398.86 51
3398.99 47
3399.12 44
3399.26 45
3399.39 49
3399.53 57
3399.66 69
3399.79 84
3399.93 101
3400.06 119
3400.19 137
3400.33 152
3400.46 164
3400.59 172
3400.73 174
3400.86 173
3401.00 167
3401.13 158
3401.26 148
3401.40 138
3401.53 128
3401.66 121
3401.80 115
3401.93 111
3402.07 107
3402.20 102
3402.33 94
3402.47 84
3402.60 71
3402.73 57
3402.87 42
3403.00 28
3403.13 17
3403.27 8
3403.40 3
3403.54 1
3403.67 1
3403.80 5
3403.94 9
3404.07 15
3404.20 19
3404.34 21
3404.47 21
3404.61 18
3404.74 12
3404.87 4
3405.01 0
3405.14 0
3405.27 0
3405.41 0
3405.54 0
3405.68 0
3405.81 0
3405.94 0
3406.08 1
3406.21 9
3406.34 17
3406.48 25
3406.61 31
3406.75 35
3406.88 37
3407.01 38
3407.15 39
3407.28 39
3407.41 39
3407.55 40
3407.68 39
3407.82 38
3407.95 35
3408.08 31
3408.22 26
3408.35 22
3408.48 20
3408.62 21
3408.75 23
3408.89 28
3409.02 33
3409.15 39
3409.29 44
3409.42 48
3409.56 49
3409.69 49
3409.82 47
3409.96 44
3410.09 40
3410.22 35
3410.36 30
3410.49 27
3410.63 25
3410.76 25
3410.89 28
3411.03 34
3411.16 42
3411.30 50
3411.43 56
3411.56 58
3411.70 57
3411.83 53
3411.96 47
3412.10 42
3412.23 38
3412.37 37
3412.50 40
3412.63 44
3412.77 49
3412.90 53
3413.04 56
3413.17 57
3413.30 59
3413.44 62
3413.57 67
3413.71 77
3413.84 89
3413.97 102
3414.11 114
3414.24 122
3414.37 126
3414.51 125
3414.64 122
3414.78 117
3414.91 112
3415.04 108
3415.18 106
3415.31 105
3415.45 105
3415.58 104
3415.71 101
3415.85 97
3415.98 91
3416.12 82
3416.25 74
3416.38 66
3416.52 60
3416.65 57
3416.79 58
3416.92 64
3417.05 72
3417.19 83
3417.32 94
3417.46 102
3417.59 108
3417.72 109
3417.86 106
3417.99 103
3418.13 99
3418.26 96
3418.39 96
3418.53 98
3418.66 101
3418.80 103
3418.93 103
3419.06 102
3419.20 99
3419.33 96
3419.47 92
3419.60 91
3419.73 90
3419.87 90
3420.00 89
3420.14 85
3420.27 79
3420.40 70
3420.54 58
3420.67 45
3420.81 32
3420.94 19
3421.07 8
3421.21 0
3421.34 0
3421.48 0
3421.61 4
3421.74 16
3421.88 32
3422.01 51
3422.15 70
3422.28 88
3422.41 104
3422.55 116
3422.68 126
3422.82 133
3422.95 138
3423.09 142
3423.22 144
3423.35 144
3423.49 143
3423.62 142
3423.76 141
3423.89 141
3424.02 143
3424.16 145
3424.29 147
3424.43 149
3424.56 149
3424.69 146
3424.83 141
3424.96 133
3425.10 122
3425.23 110
3425.37 96
3425.50 81
3425.63 67
3425.77 53
3425.90 41
3426.04 32
3426.17 24
3426.30 19
3426.44 15
3426.57 12
3426.71 11
3426.84 9
3426.98 7
3427.11 4
3427.24 0
3427.38 0
3427.51 0
3427.65 0
3427.78 0
3427.91 0
3428.05 0
3428.18 4
3428.32 22
3428.45 42
3428.59 61
3428.72 76
3428.85 84
3428.99 86
3429.12 82
3429.26 75
3429.39 67
3429.52 61
3429.66 59
3429.79 60
3429.93 62
3430.06 64
3430.20 62
3430.33 56
3430.46 45
3430.60 30
3430.73 16
3430.87 3
3431.00 0
3431.14 0
3431.27 0
3431.40 1
3431.54 10
3431.67 19
3431.81 28
3431.94 36
3432.08 44
3432.21 50
3432.34 54
3432.48 55
3432.61 52
3432.75 47
3432.88 37
3433.02 25
3433.15 13
3433.28 3
3433.42 0
3433.55 0
3433.69 0
3433.82 11
3433.96 26
3434.09 43
3434.22 58
3434.36 69
3434.49 75
3434.63 75
3434.76 70
3434.90 60
3435.03 48
3435.16 36
3435.30 26
3435.43 18
3435.57 15
3435.70 17
3435.84 23
3435.97 34
3436.10 46
3436.24 59
3436.37 68
3436.51 71
3436.64 68
3436.78 57
3436.91 43
3437.05 27
3437.18 13
3437.31 6
3437.45 8
3437.58 18
3437.72 37
3437.85 60
3437.99 84
3438.12 106
3438.25 124
3438.39 135
3438.52 141
3438.66 141
3438.79 137
3438.93 131
3439.06 124
3439.20 117
3439.33 113
3439.46 110
3439.60 109
3439.73 109
3439.87 108
3440.00 106
3440.14 101
3440.27 92
3440.41 82
3440.54 69
3440.67 56
3440.81 43
3440.94 32
3441.08 22
3441.21 15
3441.35 9
3441.48 4
3441.62 0
3441.75 0
3441.88 0
3442.02 0
3442.15 0
3442.29 6
3442.42 15
3442.56 26
3442.69 38
3442.83 49
3442.96 57
3443.09 61
3443.23 60
3443.36 55
3443.50 46
3443.63 35
3443.77 24
3443.90 14
3444.04 6
3444.17 1
3444.30 0
3444.44 0
3444.57 0
3444.71 0
3444.84 0
3444.98 0
3445.11 0
3445.25 0
3445.38 0
3445.52 0
3445.65 6
3445.78 13
3445.92 21
3446.05 32
3446.19 45
3446.32 61
3446.46 81
3446.59 102
3446.73 125
3446.86 146
3447.00 165
3447.13 178
3447.26 184
3447.40 183
3447.53 174
3447.67 158
3447.80 136
3447.94 110
3448.07 83
3448.21 59
3448.34 39
3448.48 25
3448.61 20
3448.74 23
3448.88 32
3449.01 45
3449.15 58
3449.28 70
3449.42 79
3449.55 85
3449.69 88
3449.82 90
3449.96 91
3450.09 92
3450.23 96
3450.36 102
3450.49 110
3450.63 119
3450.76 128
3450.90 135
3451.03 138
3451.17 136
3451.30 131
3451.44 121
3451.57 111
3451.71 102
3451.84 96
3451.98 92
3452.11 92
3452.25 94
3452.38 100
3452.51 108
3452.65 119
3452.78 133
3452.92 149
3453.05 166
3453.19 181
3453.32 194
3453.46 202
3453.59 204
3453.73 201
3453.86 193
3454.00 182
3454.13 169
3454.27 156
3454.40 144
3454.53 135
3454.67 129
3454.80 128
3454.94 130
3455.07 135
3455.21 143
3455.34 151
3455.48 158
3455.61 161
3455.75 162
3455.88 158
3456.02 152
3456.15 143
3456.29 133
3456.42 120
3456.56 106
3456.69 92
3456.83 77
3456.96 64
3457.09 52
3457.23 43
3457.36 36
3457.50 32
3457.63 29
3457.77 27
3457.90 25
3458.04 23
3458.17 22
3458.31 20
3458.44 20
3458.58 21
3458.71 23
3458.85 27
3458.98 30
3459.12 32
3459.25 32
3459.39 30
3459.52 26
3459.66 19
3459.79 11
3459.93 3
3460.06 0
3460.19 0
3460.33 0
3460.46 0
3460.60 0
3460.73 0
3460.87 0
3461.00 0
3461.14 4
3461.27 17
3461.41 31
3461.54 47
3461.68 63
3461.81 77
3461.95 88
3462.08 95
3462.22 99
3462.35 100
3462.49 97
3462.62 91
3462.76 83
3462.89 73
3463.03 63
3463.16 54
3463.30 47
3463.43 42
3463.57 41
3463.70 44
3463.84 49
3463.97 56
3464.11 62
3464.24 67
3464.38 71
3464.51 72
3464.65 70
3464.78 66
3464.92 59
3465.05 51
3465.18 41
3465.32 30
3465.45 20
3465.59 10
3465.72 4
3465.86 0
3465.99 0
3466.13 2
3466.26 5
3466.40 9
3466.53 13
3466.67 14
3466.80 13
3466.94 9
3467.07 5
3467.21 0
3467.34 0
3467.48 0
3467.61 0
3467.75 0
3467.88 0
3468.02 0
3468.15 0
3468.29 1
3468.42 14
3468.56 29
3468.69 43
3468.83 53
3468.96 58
3469.10 57
3469.23 51
3469.37 41
3469.50 31
3469.64 22
3469.77 18
3469.91 18
3470.04 23
3470.18 31
3470.31 41
3470.45 52
3470.58 62
3470.72 72
3470.85 81
3470.99 89
3471.12 96
3471.26 102
3471.39 106
3471.53 109
3471.66 111
3471.80 112
3471.93 114
3472.07 117
3472.20 120
3472.34 124
3472.47 126
3472.61 124
3472.74 118
3472.88 107
3473.01 93
3473.15 77
3473.28 62
3473.42 48
3473.55 39
3473.69 35
3473.82 33
3473.96 35
3474.10 39
3474.23 43
3474.37 48
3474.50 52
3474.64 56
3474.77 60
3474.91 65
3475.04 70
3475.18 77
3475.31 87
3475.45 101
3475.58 120
3475.72 142
3475.85 168
3475.99 195
3476.12 219
3476.26 239
3476.39 251
3476.53 255
3476.66 251
3476.80 241
3476.93 226
3477.07 208
3477.20 190
3477.34 173
3477.47 156
3477.61 142
3477.74 129
3477.88 119
3478.01 111
3478.15 106
3478.28 104
3478.42 103
3478.55 103
3478.69 103
3478.82 102
3478.96 100
3479.10 97
3479.23 92
3479.37 87
3479.50 83
3479.64 78
3479.77 73
3479.91 68
3480.04 64
3480.18 60
3480.31 56
3480.45 52
3480.58 49
3480.72 45
3480.85 43
3480.99 40
3481.12 39
3481.26 39
3481.39 40
3481.53 43
3481.66 46
3481.80 51
3481.93 55
3482.07 59
3482.21 62
3482.34 64
3482.48 65
3482.61 64
3482.75 63
3482.88 60
3483.02 56
3483.15 53
3483.29 52
3483.42 51
3483.56 53
3483.69 56
3483.83 62
3483.96 69
3484.10 76
3484.23 82
3484.37 87
3484.50 92
3484.64 95
3484.78 99
3484.91 104
3485.05 112
3485.18 123
3485.32 136
3485.45 151
3485.59 167
3485.72 182
3485.86 195
3485.99 203
3486.13 207
3486.26 206
3486.40 201
3486.53 192
3486.67 179
3486.81 164
3486.94 147
3487.08 130
3487.21 112
3487.35 95
3487.48 80
3487.62 67
3487.75 57
3487.89 50
3488.02 46
3488.16 45
3488.29 48
3488.43 54
3488.56 64
3488.70 75
3488.84 88
3488.97 101
3489.11 115
3489.24 128
3489.38 142
3489.51 155
3489.65 168
3489.78 178
3489.92 185
3490.05 188
3490.19 187
3490.32 182
3490.46 175
3490.60 166
3490.73 156
3490.87 146
3491.00 135
3491.14 123
3491.27 109
3491.41 93
3491.54 77
3491.68 63
3491.81 53
3491.95 48
3492.09 49
3492.22 54
3492.36 62
3492.49 71
3492.63 78
3492.76 83
3492.90 84
3493.03 83
3493.17 80
3493.30 76
3493.44 71
3493.58 67
3493.71 63
3493.85 60
3493.98 57
3494.12 56
3494.25 56
3494.39 58
3494.52 62
3494.66 66
3494.79 72
3494.93 77
3495.07 81
3495.20 85
3495.34 86
3495.47 86
3495.61 83
3495.74 79
3495.88 73
3496.01 68
3496.15 64
3496.28 61
3496.42 60
3496.56 60
3496.69 61
3496.83 62
3496.96 63
3497.10 64
3497.23 64
3497.37 65
3497.50 65
3497.64 65
3497.78 64
3497.91 62
3498.05 58
3498.18 52
3498.32 43
3498.45 33
3498.59 23
3498.72 13
3498.86 6
3499.00 3
3499.13 2
3499.27 2
3499.40 2
3499.54 2
3499.67 0
3499.81 0
3499.94 0
3500.08 0
3500.22 0
3500.35 0
3500.49 0
3500.62 12
3500.76 26
3500.89 43
3501.03 60
3501.17 77
3501.30 94
3501.44 111
3501.57 127
3501.71 143
3501.84 156
3501.98 166
3502.11 172
3502.25 174
3502.39 172
3502.52 168
3502.66 163
3502.79 159
3502.93 156
3503.06 156
3503.20 158
3503.34 161
3503.47 164
3503.61 166
3503.74 167
3503.88 167
3504.01 166
3504.15 165
3504.29 165
3504.42 167
3504.56 171
3504.69 177
3504.83 184
3504.96 190
3505.10 195
3505.23 195
3505.37 190
3505.51 178
3505.64 161
3505.78 139
3505.91 116
3506.05 95
3506.18 78
3506.32 66
3506.46 60
3506.59 61
3506.73 67
3506.86 74
3507.00 82
3507.13 89
3507.27 93
3507.41 95
3507.54 96
3507.68 94
3507.81 93
3507.95 92
3508.09 92
3508.22 93
3508.36 94
3508.49 96
3508.63 96
3508.76 94
3508.90 88
3509.04 77
3509.17 64
3509.31 48
3509.44 32
3509.58 17
3509.71 4
3509.85 0
3509.99 0
3510.12 0
3510.26 0
3510.39 0
3510.53 5
3510.66 15
3510.80 26
3510.94 36
3511.07 42
3511.21 45
3511.34 44
3511.48 39
3511.62 33
3511.75 26
3511.89 21
3512.02 18
3512.16 17
3512.29 17
3512.43 15
3512.57 12
3512.70 8
3512.84 2
3512.97 0
3513.11 0
3513.25 0
3513.38 0
3513.52 3
3513.65 15
3513.79 30
3513.92 46
3514.06 61
3514.20 72
3514.33 78
3514.47 75
3514.60 64
3514.74 46
3514.88 22
3515.01 0
3515.15 0
3515.28 0
3515.42 0
3515.56 0
3515.69 0
3515.83 0
3515.96 0
3516.10 7
3516.23 31
3516.37 55
3516.51 75
3516.64 91
3516.78 103
3516.91 111
3517.05 114
3517.19 113
3517.32 108
3517.46 101
3517.59 92
3517.73 82
3517.87 73
3518.00 65
3518.14 60
3518.27 59
3518.41 60
3518.55 63
3518.68 69
3518.82 75
3518.95 81
3519.09 88
3519.23 97
3519.36 107
3519.50 118
3519.63 131
3519.77 144
3519.91 157
3520.04 167
3520.18 175
3520.31 178
3520.45 178
3520.58 173
3520.72 166
3520.86 156
3520.99 146
3521.13 137
3521.26 130
3521.40 126
3521.54 124
3521.67 124
3521.81 125
3521.94 126
3522.08 124
3522.22 119
3522.35 113
3522.49 107
3522.63 102
3522.76 101
3522.90 104
3523.03 111
3523.17 122
3523.31 135
3523.44 148
3523.58 159
3523.71 166
3523.85 170
3523.99 171
3524.12 169
3524.26 167
3524.39 164
3524.53 163
3524.67 165
3524.80 169
3524.94 176
3525.07 183
3525.21 191
3525.35 197
3525.48 200
3525.62 201
3525.75 202
3525.89 205
3526.03 211
3526.16 223
3526.30 238
3526.43 258
3526.57 277
3526.71 295
3526.84 309
3526.98 319
3527.12 325
3527.25 327
3527.39 328
3527.52 327
3527.66 326
3527.80 325
3527.93 322
3528.07 320
3528.20 317
3528.34 313
3528.48 308
3528.61 301
3528.75 292
3528.89 281
3529.02 267
3529.16 252
3529.29 237
3529.43 224
3529.57 213
3529.70 206
3529.84 201
3529.97 197
3530.11 193
3530.25 188
3530.38 181
3530.52 173
3530.66 165
3530.79 158
3530.93 154
3531.06 154
3531.20 158
3531.34 167
3531.47 180
3531.61 196
3531.74 212
3531.88 227
3532.02 240
3532.15 250
3532.29 256
3532.43 258
3532.56 256
3532.70 252
3532.83 245
3532.97 235
3533.11 224
3533.24 212
3533.38 200
3533.52 190
3533.65 182
3533.79 178
3533.92 177
3534.06 179
3534.20 183
3534.33 185
3534.47 186
3534.61 183
3534.74 176
3534.88 165
3535.01 151
3535.15 136
3535.29 121
3535.42 108
3535.56 99
3535.70 93
3535.83 93
3535.97 96
3536.10 103
3536.24 112
3536.38 123
3536.51 135
3536.65 147
3536.79 158
3536.92 166
3537.06 172
3537.20 174
3537.33 173
3537.47 168
3537.60 159
3537.74 145
3537.88 128
3538.01 108
3538.15 86
3538.29 62
3538.42 40
3538.56 19
3538.69 3
3538.83 0
3538.97 0
3539.10 0
3539.24 0
3539.38 0
3539.51 0
3539.65 0
3539.79 0
3539.92 6
3540.06 11
3540.19 16
3540.33 19
3540.47 20
3540.60 20
3540.74 18
3540.88 17
3541.01 17
3541.15 20
3541.29 27
3541.42 38
3541.56 52
3541.69 68
3541.83 85
3541.97 102
3542.10 117
3542.24 129
3542.38 137
3542.51 140
3542.65 138
3542.79 134
3542.92 128
3543.06 124
3543.20 121
3543.33 121
3543.47 122
3543.60 124
3543.74 124
3543.88 122
3544.01 117
3544.15 111
3544.29 105
3544.42 100
3544.56 98
3544.70 97
3544.83 97
3544.97 98
3545.11 97
3545.24 96
3545.38 95
3545.51 94
3545.65 96
3545.79 100
3545.92 105
3546.06 112
3546.20 117
3546.33 120
3546.47 121
3546.61 118
3546.74 113
3546.88 107
3547.02 101
3547.15 98
3547.29 98
3547.43 100
3547.56 104
3547.70 110
3547.84 116
3547.97 120
3548.11 122
3548.24 120
3548.38 114
3548.52 104
3548.65 89
3548.79 71
3548.93 52
3549.06 34
3549.20 20
3549.34 10
3549.47 4
3549.61 0
3549.75 0
3549.88 0
3550.02 0
3550.16 0
3550.29 0
3550.43 0
3550.57 0
3550.70 0
3550.84 8
3550.98 23
3551.11 35
3551.25 43
3551.39 45
3551.52 41
3551.66 33
3551.80 22
3551.93 13
3552.07 7
3552.21 4
3552.34 6
3552.48 11
3552.61 17
3552.75 23
3552.89 29
3553.02 35
3553.16 39
3553.30 43
3553.43 46
3553.57 49
3553.71 52
3553.84 54
3553.98 55
3554.12 56
3554.25 57
3554.39 59
3554.53 62
3554.66 64
3554.80 64
3554.94 62
3555.07 56
3555.21 48
3555.35 38
3555.48 30
3555.62 26
3555.76 29
3555.89 39
3556.03 57
3556.17 79
3556.30 102
3556.44 125
3556.58 145
3556.71 159
3556.85 170
3556.99 177
3557.12 182
3557.26 186
3557.40 190
3557.53 194
3557.67 197
3557.81 198
3557.94 197
3558.08 190
3558.22 180
3558.35 166
3558.49 151
3558.63 137
3558.76 126
3558.90 120
3559.04 118
3559.18 120
3559.31 122
3559.45 122
3559.59 119
3559.72 113
3559.86 104
3560.00 94
3560.13 84
3560.27 76
3560.41 71
3560.54 68
3560.68 67
3560.82 69
3560.95 74
3561.09 80
3561.23 89
3561.36 97
3561.50 105
3561.64 112
3561.77 117
3561.91 120
3562.05 122
3562.18 125
3562.32 131
3562.46 139
3562.59 149
3562.73 161
3562.87 171
3563.00 181
3563.14 188
3563.28 192
3563.42 194
3563.55 194
3563.69 192
3563.83 190
3563.96 186
3564.10 183
3564.24 181
3564.37 182
3564.51 185
3564.65 190
3564.78 197
3564.92 204
3565.06 207
3565.19 206
3565.33 201
3565.47 191
3565.60 179
3565.74 167
3565.88 156
3566.02 150
3566.15 148
3566.29 150
3566.43 154
3566.56 159
3566.70 164
3566.84 168
3566.97 171
3567.11 170
3567.25 168
3567.38 162
3567.52 155
3567.66 145
3567.79 135
3567.93 125
3568.07 118
3568.21 113
3568.34 111
3568.48 113
3568.62 117
3568.75 122
3568.89 126
3569.03 126
3569.16 124
3569.30 118
3569.44 109
3569.57 99
3569.71 90
3569.85 84
3569.99 82
3570.12 84
3570.26 88
3570.40 92
3570.53 96
3570.67 96
3570.81 93
3570.94 87
3571.08 78
3571.22 70
3571.35 62
3571.49 57
3571.63 54
3571.77 53
3571.90 54
3572.04 57
3572.18 62
3572.31 69
3572.45 77
3572.59 87
3572.72 97
3572.86 107
3573.00 116
3573.14 124
3573.27 129
3573.41 133
3573.55 135
3573.68 134
3573.82 131
3573.96 126
3574.09 121
3574.23 115
3574.37 111
3574.51 108
3574.64 108
3574.78 110
3574.92 114
3575.05 119
3575.19 125
3575.33 130
3575.46 134
3575.60 136
3575.74 136
3575.88 134
3576.01 129
3576.15 123
3576.29 115
3576.42 108
3576.56 102
3576.70 99
3576.84 97
3576.97 96
3577.11 95
3577.25 91
3577.38 83
3577.52 73
3577.66 60
3577.80 47
3577.93 35
3578.07 27
3578.21 23
3578.34 22
3578.48 25
3578.62 29
3578.75 35
3578.89 43
3579.03 51
3579.17 60
3579.30 68
3579.44 75
3579.58 78
3579.71 76
3579.85 71
3579.99 62
3580.13 52
3580.26 44
3580.40 38
3580.54 35
3580.67 33
3580.81 32
3580.95 31
3581.09 27
3581.22 23
3581.36 17
3581.50 10
3581.63 5
3581.77 0
3581.91 0
3582.05 0
3582.18 0
3582.32 0
3582.46 0
3582.59 0
3582.73 0
3582.87 0
3583.01 2
3583.14 8
3583.28 14
3583.42 21
3583.56 27
3583.69 33
3583.83 39
3583.97 44
3584.10 47
3584.24 48
3584.38 48
3584.52 47
3584.65 47
3584.79 49
3584.93 53
3585.06 60
3585.20 68
3585.34 77
3585.48 84
3585.61 90
3585.75 93
3585.89 93
3586.03 91
3586.16 85
3586.30 78
3586.44 68
3586.57 58
3586.71 47
3586.85 38
3586.99 30
3587.12 25
3587.26 21
3587.40 17
3587.54 15
3587.67 12
3587.81 10
3587.95 8
3588.08 7
3588.22 6
3588.36 6
3588.50 7
3588.63 6
3588.77 5
3588.91 3
3589.05 0
3589.18 0
3589.32 0
3589.46 0
3589.59 0
3589.73 0
3589.87 0
3590.01 0
3590.14 3
3590.28 9
3590.42 17
3590.56 27
3590.69 40
3590.83 54
3590.97 68
3591.11 81
3591.24 90
3591.38 94
3591.52 93
3591.65 86
3591.79 76
3591.93 64
3592.07 52
3592.20 41
3592.34 34
3592.48 30
3592.62 28
3592.75 30
3592.89 35
3593.03 43
3593.17 53
3593.30 66
3593.44 80
3593.58 94
3593.72 107
3593.85 116
3593.99 122
3594.13 124
3594.26 121
3594.40 117
3594.54 111
3594.68 107
3594.81 103
3594.95 101
3595.09 99
3595.23 99
3595.36 100
3595.50 101
3595.64 103
3595.78 106
3595.91 109
3596.05 111
3596.19 113
3596.33 114
3596.46 116
3596.60 119
3596.74 126
3596.88 136
3597.01 150
3597.15 165
3597.29 180
3597.43 193
3597.56 203
3597.70 210
3597.84 215
3597.98 219
3598.11 223
3598.25 227
3598.39 229
3598.53 229
3598.66 224
3598.80 215
3598.94 201
3599.08 183
3599.21 165
3599.35 146
3599.49 128
3599.63 111
3599.76 94
3599.90 78
3600.04 62
3600.18 44
3600.31 27
3600.45 11
3600.59 0
3600.73 0
3600.86 0
3601.00 0
3601.14 0
3601.28 0
3601.41 0
3601.55 0
3601.69 4
3601.83 11
3601.96 16
3602.10 21
3602.24 25
3602.38 27
3602.51 29
3602.65 29
3602.79 29
3602.93 28
3603.06 25
3603.20 22
3603.34 18
3603.48 13
3603.61 10
3603.75 6
3603.89 4
3604.03 3
3604.16 5
3604.30 10
3604.44 18
3604.58 29
3604.72 41
3604.85 54
3604.99 65
3605.13 72
3605.27 75
3605.40 73
3605.54 68
3605.68 63
3605.82 58
3605.95 58
3606.09 64
3606.23 77
3606.37 94
3606.50 113
3606.64 133
3606.78 150
3606.92 161
3607.05 166
3607.19 166
3607.33 161
3607.47 153
3607.61 144
3607.74 137
3607.88 131
3608.02 128
3608.16 128
3608.29 131
3608.43 137
3608.57 145
3608.71 154
3608.84 163
3608.98 172
3609.12 180
3609.26 186
3609.40 190
3609.53 192
3609.67 192
3609.81 190
3609.95 185
3610.08 178
3610.22 167
3610.36 153
3610.50 140
3610.63 128
3610.77 120
3610.91 116
3611.05 120
3611.19 129
3611.32 141
3611.46 155
3611.60 168
3611.74 179
3611.87 185
3612.01 188
3612.15 188
3612.29 186
3612.43 186
3612.56 187
3612.70 191
3612.84 198
3612.98 205
3613.11 210
3613.25 211
3613.39 205
3613.53 193
3613.67 175
3613.80 152
3613.94 127
3614.08 102
3614.22 80
3614.35 61
3614.49 46
3614.63 33
3614.77 24
3614.91 15
3615.04 8
3615.18 1
3615.32 0
3615.46 0
3615.59 0
3615.73 0
3615.87 0
3616.01 6
3616.15 15
3616.28 25
3616.42 34
3616.56 43
3616.70 49
3616.83 53
3616.97 55
3617.11 57
3617.25 57
3617.39 57
3617.52 57
3617.66 58
3617.80 61
3617.94 65
3618.08 70
3618.21 75
3618.35 80
3618.49 85
3618.63 89
3618.76 93
3618.90 97
3619.04 100
3619.18 103
3619.32 105
3619.45 105
3619.59 104
3619.73 100
3619.87 96
3620.01 91
3620.14 87
3620.28 83
3620.42 81
3620.56 79
3620.70 77
3620.83 76
3620.97 75
3621.11 74
3621.25 75
3621.38 77
3621.52 81
3621.66 86
3621.80 90
3621.94 94
3622.07 94
3622.21 92
3622.35 88
3622.49 84
3622.63 80
3622.76 78
3622.90 77
3623.04 78
3623.18 79
3623.32 79
3623.45 77
3623.59 73
3623.73 68
3623.87 61
3624.01 55
3624.14 47
3624.28 39
3624.42 30
3624.56 20
3624.70 10
3624.83 0
3624.97 0
3625.11 0
3625.25 0
3625.39 0
3625.52 0
3625.66 0
3625.80 0
3625.94 0
3626.08 11
3626.21 22
3626.35 33
3626.49 43
3626.63 53
3626.77 62
3626.90 71
3627.04 81
3627.18 91
3627.32 101
3627.46 111
3627.59 119
3627.73 124
3627.87 125
3628.01 124
3628.15 120
3628.28 116
3628.42 115
3628.56 115
3628.70 118
3628.84 122
3628.97 124
3629.11 123
3629.25 118
3629.39 112
3629.53 105
3629.66 101
3629.80 102
3629.94 109
3630.08 121
3630.22 135
3630.36 150
3630.49 161
3630.63 168
3630.77 170
3630.91 167
3631.05 162
3631.18 155
3631.32 150
3631.46 145
3631.60 143
3631.74 141
3631.87 141
3632.01 141
3632.15 140
3632.29 139
3632.43 136
3632.57 132
3632.70 126
3632.84 118
3632.98 109
3633.12 100
3633.26 94
3633.39 90
3633.53 90
3633.67 93
3633.81 100
3633.95 108
3634.08 116
3634.22 122
3634.36 125
3634.50 126
3634.64 123
3634.78 117
3634.91 109
3635.05 101
3635.19 95
3635.33 92
3635.47 95
3635.60 105
3635.74 123
3635.88 147
3636.02 174
3636.16 203
3636.30 230
3636.43 250
3636.57 262
3636.71 265
3636.85 260
3636.99 248
3637.12 232
3637.26 215
3637.40 199
3637.54 185
3637.68 174
3637.82 166
3637.95 158
3638.09 152
3638.23 146
3638.37 141
3638.51 138
3638.65 135
3638.78 134
3638.92 133
3639.06 132
3639.20 133
3639.34 134
3639.48 139
3639.61 147
3639.75 159
3639.89 174
3640.03 191
3640.17 206
3640.30 218
3640.44 224
3640.58 225
3640.72 222
3640.86 215
3641.00 206
3641.13 195
3641.27 185
3641.41 173
3641.55 160
3641.69 144
3641.83 127
3641.96 107
3642.10 87
3642.24 68
3642.38 53
3642.52 43
3642.66 40
3642.79 43
3642.93 52
3643.07 63
3643.21 74
3643.35 82
3643.49 86
3643.62 84
3643.76 77
3643.90 65
3644.04 53
3644.18 42
3644.32 35
3644.45 34
3644.59 41
3644.73 56
3644.87 76
3645.01 99
3645.15 122
3645.28 140
3645.42 151
3645.56 153
3645.70 146
3645.84 132
3645.98 114
3646.11 95
3646.25 77
3646.39 64
3646.53 55
3646.67 51
3646.81 51
3646.95 52
3647.08 55
3647.22 57
3647.36 59
3647.50 61
3647.64 63
3647.78 67
3647.91 72
3648.05 78
3648.19 86
3648.33 94
3648.47 103
3648.61 112
3648.74 121
3648.88 128
3649.02 131
3649.16 131
3649.30 125
3649.44 114
3649.58 99
3649.71 82
3649.85 66
3649.99 54
3650.13 48
3650.27 46
3650.41 49
3650.54 54
3650.68 60
3650.82 64
3650.96 66
3651.10 65
3651.24 62
3651.38 58
3651.51 54
3651.65 49
3651.79 44
3651.93 42
3652.07 42
3652.21 43
3652.35 46
3652.48 49
3652.62 52
3652.76 54
3652.90 55
3653.04 53
3653.18 51
3653.31 48
3653.45 45
3653.59 43
3653.73 42
3653.87 41
3654.01 41
3654.15 42
3654.28 43
3654.42 45
3654.56 49
3654.70 53
3654.84 59
3654.98 66
3655.12 75
3655.25 87
3655.39 101
3655.53 116
3655.67 131
3655.81 142
3655.95 149
3656.09 150
3656.22 143
3656.36 130
3656.50 110
3656.64 88
3656.78 64
3656.92 41
3657.06 20
3657.19 2
3657.33 0
3657.47 0
3657.61 0
3657.75 0
3657.89 0
3658.03 0
3658.17 0
3658.30 0
3658.44 6
3658.58 26
3658.72 46
3658.86 64
3659.00 79
3659.14 88
3659.27 92
3659.41 90
3659.55 85
3659.69 79
3659.83 74
3659.97 71
3660.11 70
3660.24 74
3660.38 80
3660.52 89
3660.66 99
3660.80 110
3660.94 119
3661.08 125
3661.22 126
3661.35 122
3661.49 112
3661.63 97
3661.77 79
3661.91 60
3662.05 41
3662.19 25
3662.32 11
3662.46 2
3662.60 0
3662.74 0
3662.88 0
3663.02 5
3663.16 16
3663.30 31
3663.43 48
3663.57 67
3663.71 84
3663.85 100
3663.99 112
3664.13 120
3664.27 124
3664.41 124
3664.54 123
3664.68 119
3664.82 114
3664.96 108
3665.10 101
3665.24 93
3665.38 84
3665.52 76
3665.65 69
3665.79 64
3665.93 62
3666.07 61
3666.21 62
3666.35 63
3666.49 64
3666.63 65
3666.76 67
3666.90 70
3667.04 76
3667.18 86
3667.32 97
3667.46 110
3667.60 122
3667.74 131
3667.88 138
3668.01 142
3668.15 142
3668.29 142
3668.43 141
3668.57 140
3668.71 140
3668.85 141
3668.99 141
3669.12 140
3669.26 138
3669.40 135
3669.54 130
3669.68 124
3669.82 117
3669.96 109
3670.10 101
3670.24 94
3670.37 88
3670.51 82
3670.65 78
3670.79 76
3670.93 75
3671.07 76
3671.21 77
3671.35 79
3671.48 83
3671.62 87
3671.76 92
3671.90 98
3672.04 104
3672.18 108
3672.32 111
3672.46 112
3672.60 109
3672.73 104
3672.87 97
3673.01 90
3673.15 84
3673.29 80
3673.43 78
3673.57 77
3673.71 77
3673.85 76
3673.99 73
3674.12 68
3674.26 60
3674.40 53
3674.54 47
3674.68 44
3674.82 44
3674.96 49
3675.10 57
3675.24 67
3675.37 76
3675.51 83
3675.65 87
3675.79 88
3675.93 85
3676.07 79
3676.21 71
3676.35 63
3676.49 57
3676.63 52
3676.76 51
3676.90 52
3677.04 57
3677.18 65
3677.32 75
3677.46 84
3677.60 91
3677.74 95
3677.88 95
3678.01 91
3678.15 84
3678.29 74
3678.43 63
3678.57 53
3678.71 46
3678.85 42
3678.99 41
3679.13 45
3679.27 52
3679.40 62
3679.54 72
3679.68 82
3679.82 88
3679.96 92
3680.10 91
3680.24 87
3680.38 81
3680.52 75
3680.66 69
3680.80 65
3680.93 62
3681.07 60
3681.21 58
3681.35 58
3681.49 57
3681.63 56
3681.77 54
3681.91 53
3682.05 51
3682.19 50
3682.33 48
3682.46 46
3682.60 45
3682.74 45
3682.88 45
3683.02 45
3683.16 44
3683.30 44
3683.44 44
3683.58 45
3683.72 48
3683.86 53
3683.99 60
3684.13 68
3684.27 75
3684.41 81
3684.55 83
3684.69 82
3684.83 79
3684.97 76
3685.11 75
3685.25 77
3685.39 82
3685.52 92
3685.66 104
3685.80 117
3685.94 129
3686.08 138
3686.22 143
3686.36 144
3686.50 142
3686.64 137
3686.78 131
3686.92 123
3687.06 115
3687.19 107
3687.33 100
3687.47 95
3687.61 91
3687.75 91
3687.89 92
3688.03 96
3688.17 99
3688.31 101
3688.45 100
3688.59 96
3688.73 89
3688.86 79
3689.00 67
3689.14 54
3689.28 40
3689.42 27
3689.56 16
3689.70 8
3689.84 4
3689.98 5
3690.12 11
3690.26 19
3690.40 27
3690.54 34
3690.67 38
3690.81 37
3690.95 32
3691.09 24
3691.23 13
3691.37 3
3691.51 0
3691.65 0
3691.79 0
3691.93 0
3692.07 0
3692.21 0
3692.35 0
3692.48 0
3692.62 6
3692.76 21
3692.90 37
3693.04 53
3693.18 68
3693.32 84
3693.46 100
3693.60 117
3693.74 137
3693.88 158
3694.02 179
3694.16 199
3694.30 215
3694.43 224
3694.57 226
3694.71 220
3694.85 207
3694.99 189
3695.13 169
3695.27 151
3695.41 137
3695.55 128
3695.69 124
3695.83 122
3695.97 121
3696.11 116
3696.25 108
3696.39 96
3696.52 80
3696.66 63
3696.80 46
3696.94 30
3697.08 17
3697.22 6
3697.36 0
3697.50 0
3697.64 0
3697.78 0
3697.92 4
3698.06 17
3698.20 32
3698.34 47
3698.48 61
3698.62 72
3698.75 80
3698.89 84
3699.03 86
3699.17 87
3699.31 89
3699.45 93
3699.59 98
3699.73 105
3699.87 114
3700.01 123
3700.15 131
3700.29 138
3700.43 142
3700.57 144
3700.71 145
3700.85 144
3700.99 143
3701.12 140
3701.26 136
3701.40 133
3701.54 129
3701.68 124
3701.82 120
3701.96 116
3702.10 112
3702.24 108
3702.38 103
3702.52 97
3702.66 89
3702.80 80
3702.94 71
3703.08 62
3703.22 56
3703.36 54
3703.50 56
3703.63 62
3703.77 71
3703.91 82
3704.05 92
3704.19 102
3704.33 108
3704.47 110
3704.61 106
3704.75 97
3704.89 83
3705.03 66
3705.17 46
3705.31 26
3705.45 8
3705.59 0
3705.73 0
3705.87 0
3706.01 0
3706.15 0
3706.29 8
3706.42 20
3706.56 32
3706.70 43
3706.84 52
3706.98 60
3707.12 68
3707.26 75
3707.40 82
3707.54 90
3707.68 98
3707.82 105
3707.96 111
3708.10 114
3708.24 114
3708.38 110
3708.52 102
3708.66 92
3708.80 78
3708.94 64
3709.08 50
3709.22 40
3709.36 33
3709.50 32
3709.63 35
3709.77 41
3709.91 50
3710.05 60
3710.19 69
3710.33 75
3710.47 77
3710.61 75
3710.75 69
3710.89 61
3711.03 51
3711.17 42
3711.31 35
3711.45 30
3711.59 30
3711.73 32
3711.87 36
3712.01 41
3712.15 45
3712.29 48
3712.43 49
3712.57 47
3712.71 43
3712.85 38
3712.99 33
3713.13 29
3713.27 28
3713.40 31
3713.54 38
3713.68 51
3713.82 67
3713.96 84
3714.10 101
3714.24 115
3714.38 125
3714.52 129
3714.66 128
3714.80 123
3714.94 114
3715.08 103
3715.22 91
3715.36 78
3715.50 66
3715.64 56
3715.78 47
3715.92 41
3716.06 36
3716.20 34
3716.34 35
3716.48 37
3716.62 42
3716.76 49
3716.90 57
3717.04 65
3717.18 71
3717.32 75
3717.46 76
3717.60 75
3717.74 73
3717.88 71
3718.02 70
3718.16 70
3718.29 70
3718.43 69
3718.57 68
3718.71 66
3718.85 64
3718.99 64
3719.13 64
3719.27 66
3719.41 69
3719.55 72
3719.69 73
3719.83 73
3719.97 72
3720.11 69
3720.25 65
3720.39 61
3720.53 56
3720.67 51
3720.81 46
3720.95 39
3721.09 31
3721.23 23
3721.37 14
3721.51 5
3721.65 0
3721.79 0
3721.93 0
3722.07 0
3722.21 2
3722.35 9
3722.49 19
3722.63 30
3722.77 42
3722.91 53
3723.05 64
3723.19 72
3723.33 76
3723.47 77
3723.61 74
3723.75 68
3723.89 60
3724.03 51
3724.17 44
3724.31 38
3724.45 35
3724.59 32
3724.73 28
3724.87 24
3725.01 17
3725.15 8
3725.29 0
3725.43 0
3725.57 0
3725.71 0
3725.85 0
3725.99 0
3726.13 0
3726.27 0
3726.41 5
3726.55 11
3726.68 16
3726.82 21
3726.96 26
3727.10 31
3727.24 36
3727.38 42
3727.52 47
3727.66 49
3727.80 48
3727.94 44
3728.08 36
3728.22 27
3728.36 17
3728.50 9
3728.64 5
3728.78 4
3728.92 5
3729.06 8
3729.20 11
3729.34 13
3729.48 12
3729.62 11
3729.76 8
3729.90 5
3730.04 3
3730.18 1
3730.32 0
3730.46 0
3730.60 0
3730.74 2
3730.88 4
3731.02 7
3731.16 10
3731.30 13
3731.44 15
3731.58 16
3731.72 16
3731.86 15
3732.00 13
3732.14 11
3732.28 8
3732.42 5
3732.56 3
3732.70 1
3732.84 0
3732.98 0
3733.12 0
3733.26 0
3733.40 0
3733.54 0
3733.68 0
3733.82 0
3733.96 0
3734.10 2
3734.24 11
3734.38 23
3734.52 37
3734.66 51
3734.80 64
3734.94 77
3735.08 88
3735.22 99
3735.36 110
3735.50 120
3735.64 128
3735.78 134
3735.93 136
3736.07 134
3736.21 131
3736.35 126
3736.49 122
3736.63 122
3736.77 125
3736.91 132
3737.05 143
3737.19 155
3737.33 168
3737.47 179
3737.61 188
3737.75 195
3737.89 198
3738.03 198
3738.17 194
3738.31 189
3738.45 182
3738.59 175
3738.73 167
3738.87 160
3739.01 155
3739.15 150
3739.29 148
3739.43 146
3739.57 146
3739.71 147
3739.85 149
3739.99 151
3740.13 152
3740.27 151
3740.41 147
3740.55 140
3740.69 130
3740.83 117
3740.97 102
3741.11 86
3741.25 69
3741.39 53
3741.53 36
3741.67 19
3741.81 2
3741.95 0
3742.09 0
3742.23 0
3742.37 0
3742.51 0
3742.65 0
3742.79 0
3742.93 0
3743.07 17
3743.21 40
3743.35 63
3743.49 84
3743.63 103
3743.77 118
3743.91 130
3744.05 140
3744.19 147
3744.33 153
3744.48 158
3744.62 162
3744.76 166
3744.90 168
3745.04 168
3745.18 167
3745.32 164
3745.46 159
3745.60 153
3745.74 145
3745.88 136
3746.02 128
3746.16 122
3746.30 121
3746.44 126
3746.58 140
3746.72 160
3746.86 185
3747.00 211
3747.14 233
3747.28 247
3747.42 250
3747.56 244
3747.70 228
3747.84 206
3747.98 182
3748.12 159
3748.26 140
3748.40 126
3748.54 116
3748.68 111
3748.82 107
3748.96 104
3749.10 101
3749.25 97
3749.39 92
3749.53 89
3749.67 87
3749.81 89
3749.95 94
3750.09 101
3750.23 109
3750.37 117
3750.51 124
3750.65 128
3750.79 130
3750.93 131
3751.07 132
3751.21 133
3751.35 136
3751.49 138
3751.63 141
3751.77 143
3751.91 142
3752.05 137
3752.19 129
3752.33 117
3752.47 102
3752.61 85
3752.75 66
3752.89 48
3753.04 31
3753.18 18
3753.32 8
3753.46 3
3753.60 2
3753.74 5
3753.88 13
3754.02 24
3754.16 40
3754.30 59
3754.44 82
3754.58 107
3754.72 131
3754.86 153
3755.00 171
3755.14 181
3755.28 185
3755.42 181
3755.56 171
3755.70 160
3755.84 149
3755.98 142
3756.12 140
3756.27 144
3756.41 151
3756.55 162
3756.69 173
3756.83 183
3756.97 191
3757.11 194
3757.25 193
3757.39 188
3757.53 180
3757.67 169
3757.81 157
3757.95 145
3758.09 134
3758.23 124
3758.37 114
3758.51 104
3758.65 93
3758.79 81
3758.93 70
3759.08 60
3759.22 52
3759.36 45
3759.50 41
3759.64 39
3759.78 38
3759.92 39
3760.06 42
3760.20 46
3760.34 53
3760.48 59
3760.62 64
3760.76 64
3760.90 59
3761.04 46
3761.18 28
3761.32 6
3761.46 0
3761.61 0
3761.75 0
3761.89 0
3762.03 0
3762.17 0
3762.31 0
3762.45 12
3762.59 20
3762.73 24
3762.87 25
3763.01 25
3763.15 27
3763.29 30
3763.43 36
3763.57 44
3763.71 53
3763.85 61
3764.00 69
3764.14 75
3764.28 79
3764.42 83
3764.56 85
3764.70 87
3764.84 89
3764.98 92
3765.12 95
3765.26 99
3765.40 104
3765.54 109
3765.68 115
3765.82 120
3765.96 125
3766.10 129
3766.25 133
3766.39 135
3766.53 136
3766.67 136
3766.81 136
3766.95 136
3767.09 138
3767.23 142
3767.37 150
3767.51 162
3767.65 176
3767.79 191
3767.93 204
3768.07 214
3768.21 220
3768.36 222
3768.50 221
3768.64 218
3768.78 215
3768.92 211
3769.06 207
3769.20 204
3769.34 199
3769.48 194
3769.62 188
3769.76 182
3769.90 175
3770.04 169
3770.18 163
3770.33 159
3770.47 158
3770.61 159
3770.75 162
3770.89 166
3771.03 169
3771.17 170
3771.31 169
3771.45 163
3771.59 152
3771.73 139
3771.87 124
3772.01 108
3772.16 93
3772.30 80
3772.44 69
3772.58 61
3772.72 56
3772.86 54
3773.00 53
3773.14 53
3773.28 53
3773.42 51
3773.56 49
3773.70 46
3773.84 44
3773.99 43
3774.13 45
3774.27 48
3774.41 54
3774.55 59
3774.69 62
3774.83 62
3774.97 59
3775.11 52
3775.25 44
3775.39 38
3775.53 34
3775.68 35
3775.82 40
3775.96 50
3776.10 61
3776.24 74
3776.38 86
3776.52 97
3776.66 106
3776.80 112
3776.94 114
3777.08 113
3777.22 108
3777.37 100
3777.51 89
3777.65 78
3777.79 69
3777.93 64
3778.07 64
3778.21 69
3778.35 76
3778.49 84
3778.63 90
3778.77 93
3778.91 91
3779.06 86
3779.20 80
3779.34 73
3779.48 67
3779.62 62
3779.76 56
3779.90 50
3780.04 43
3780.18 37
3780.32 32
3780.46 29
3780.61 28
3780.75 28
3780.89 28
3781.03 25
3781.17 19
3781.31 11
3781.45 0
3781.59 0
3781.73 0
3781.87 0
3782.02 0
3782.16 4
3782.30 20
3782.44 38
3782.58 56
3782.72 72
3782.86 86
3783.00 97
3783.14 105
3783.28 112
3783.42 117
3783.57 121
3783.71 122
3783.85 122
3783.99 120
3784.13 115
3784.27 107
3784.41 98
3784.55 90
3784.69 84
3784.83 81
3784.98 81
3785.12 83
3785.26 87
3785.40 90
3785.54 90
3785.68 87
3785.82 80
3785.96 70
3786.10 59
3786.24 48
3786.39 39
3786.53 35
3786.67 35
3786.81 39
3786.95 46
3787.09 55
3787.23 65
3787.37 73
3787.51 79
3787.66 81
3787.80 80
3787.94 75
3788.08 69
3788.22 63
3788.36 57
3788.50 54
3788.64 53
3788.78 53
3788.92 53
3789.07 51
3789.21 47
3789.35 41
3789.49 33
3789.63 26
3789.77 21
3789.91 20
3790.05 26
3790.19 37
3790.34 51
3790.48 65
3790.62 76
3790.76 82
3790.90 82
3791.04 76
3791.18 65
3791.32 53
3791.46 41
3791.61 31
3791.75 22
3791.89 17
3792.03 14
3792.17 14
3792.31 17
3792.45 20
3792.59 24
3792.73 28
3792.88 29
3793.02 28
3793.16 23
3793.30 15
3793.44 6
3793.58 0
3793.72 0
3793.86 0
3794.01 0
3794.15 0
3794.29 0
3794.43 0
3794.57 0
3794.71 0
3794.85 5
3794.99 14
3795.13 24
3795.28 35
3795.42 46
3795.56 55
3795.70 63
3795.84 70
3795.98 75
3796.12 79
3796.26 83
3796.41 87
3796.55 89
3796.69 91
3796.83 91
3796.97 89
3797.11 87
3797.25 83
3797.39 79
3797.54 75
3797.68 70
3797.82 64
3797.96 57
3798.10 51
3798.24 46
3798.38 43
3798.52 43
3798.67 45
3798.81 51
3798.95 59
3799.09 67
3799.23 74
3799.37 80
3799.51 82
3799.65 81
3799.80 77
3799.94 71
3800.08 64
3800.22 58
3800.36 55
3800.50 55
3800.64 58
3800.78 65
3800.93 74
3801.07 82
3801.21 90
3801.35 95
3801.49 97
3801.63 97
3801.77 95
3801.92 92
3802.06 88
3802.20 84
3802.34 81
3802.48 80
3802.62 81
3802.76 84
3802.90 88
3803.05 93
3803.19 98
3803.33 100
3803.47 100
3803.61 98
3803.75 93
3803.89 87
3804.04 81
3804.18 77
3804.32 75
3804.46 77
3804.60 83
3804.74 93
3804.88 105
3805.02 118
3805.17 131
3805.31 141
3805.45 148
3805.59 152
3805.73 152
3805.87 149
3806.01 146
3806.16 142
3806.30 138
3806.44 136
3806.58 135
3806.72 136
3806.86 138
3807.00 143
3807.15 149
3807.29 156
3807.43 165
3807.57 174
3807.71 181
3807.85 186
3807.99 187
3808.14 184
3808.28 178
3808.42 169
3808.56 158
3808.70 147
3808.84 137
3808.98 130
3809.13 127
3809.27 131
3809.41 140
3809.55 153
3809.69 167
3809.83 179
3809.97 186
3810.12 188
3810.26 185
3810.40 179
3810.54 173
3810.68 169
3810.82 168
3810.96 171
3811.11 175
3811.25 179
3811.39 181
3811.53 180
3811.67 177
3811.81 170
3811.96 163
3812.10 157
3812.24 151
3812.38 148
3812.52 148
3812.66 150
3812.80 155
3812.95 161
3813.09 168
3813.23 173
3813.37 177
3813.51 177
3813.65 176
3813.80 172
3813.94 168
3814.08 163
3814.22 157
3814.36 151
3814.50 144
3814.64 136
3814.79 127
3814.93 119
3815.07 111
3815.21 104
3815.35 99
3815.49 97
3815.64 95
3815.78 95
3815.92 93
3816.06 92
3816.20 91
3816.34 90
3816.48 91
3816.63 94
3816.77 100
3816.91 108
3817.05 117
3817.19 125
3817.33 132
3817.48 135
3817.62 135
3817.76 131
3817.90 125
3818.04 118
3818.18 110
3818.33 102
3818.47 95
3818.61 89
3818.75 83
3818.89 77
3819.03 69
3819.18 61
3819.32 54
3819.46 48
3819.60 44
3819.74 45
3819.88 47
3820.03 52
3820.17 57
3820.31 60
3820.45 61
3820.59 60
3820.73 57
3820.88 55
3821.02 54
3821.16 55
3821.30 59
3821.44 64
3821.58 69
3821.73 73
3821.87 76
3822.01 79
3822.15 81
3822.29 84
3822.43 89
3822.58 94
3822.72 99
3822.86 102
3823.00 102
3823.14 100
3823.28 94
3823.43 87
3823.57 79
3823.71 74
3823.85 70
3823.99 70
3824.13 72
3824.28 76
3824.42 81
3824.56 87
3824.70 93
3824.84 99
3824.99 105
3825.13 110
3825.27 115
3825.41 118
3825.55 119
3825.69 117
3825.84 112
3825.98 105
3826.12 96
3826.26 89
3826.40 83
3826.54 79
3826.69 77
3826.83 75
3826.97 71
3827.11 65
3827.25 54
3827.40 39
3827.54 22
3827.68 5
3827.82 0
3827.96 0
3828.10 0
3828.25 0
3828.39 0
3828.53 0
3828.67 0
3828.81 8
3828.96 15
3829.10 19
3829.24 20
3829.38 18
3829.52 14
3829.66 9
3829.81 5
3829.95 3
3830.09 3
3830.23 5
3830.37 9
3830.52 13
3830.66 17
3830.80 20
3830.94 22
3831.08 25
3831.22 28
3831.37 32
3831.51 36
3831.65 39
3831.79 41
3831.93 38
3832.08 33
3832.22 25
3832.36 15
3832.50 7
3832.64 0
3832.79 0
3832.93 0
3833.07 6
3833.21 14
3833.35 23
3833.49 31
3833.64 39
3833.78 46
3833.92 53
3834.06 62
3834.20 73
3834.35 86
3834.49 100
3834.63 114
3834.77 126
3834.91 135
3835.06 140
3835.20 141
3835.34 139
3835.48 134
3835.62 127
3835.77 121
3835.91 114
3836.05 109
3836.19 106
3836.33 104
3836.48 103
3836.62 103
3836.76 103
3836.90 102
3837.04 99
3837.19 94
3837.33 88
3837.47 82
3837.61 77
3837.75 73
3837.90 72
3838.04 72
3838.18 72
3838.32 73
3838.46 72
3838.60 71
3838.75 70
3838.89 71
3839.03 74
3839.17 81
3839.32 90
3839.46 103
3839.60 116
3839.74 129
3839.88 138
3840.03 144
3840.17 145
3840.31 142
3840.45 135
3840.59 127
3840.74 119
3840.88 113
3841.02 112
3841.16 114
3841.30 120
3841.45 127
3841.59 133
3841.73 136
3841.87 136
3842.01 131
3842.16 123
3842.30 115
3842.44 108
3842.58 103
3842.72 99
3842.87 97
3843.01 94
3843.15 89
3843.29 82
3843.43 71
3843.58 60
3843.72 50
3843.86 42
3844.00 38
3844.14 39
3844.29 45
3844.43 53
3844.57 64
3844.71 75
3844.86 85
3845.00 94
3845.14 102
3845.28 108
3845.42 113
3845.57 115
3845.71 115
3845.85 112
3845.99 106
3846.13 97
3846.28 87
3846.42 76
3846.56 63
3846.70 51
3846.85 39
3846.99 28
3847.13 19
3847.27 12
3847.41 7
3847.56 6
3847.70 9
3847.84 14
3847.98 21
3848.12 27
3848.27 33
3848.41 37
3848.55 39
3848.69 39
3848.84 39
3848.98 39
3849.12 40
3849.26 41
3849.40 44
3849.55 48
3849.69 55
3849.83 63
3849.97 74
3850.12 85
3850.26 95
3850.40 102
3850.54 105
3850.68 102
3850.83 93
3850.97 79
3851.11 61
3851.25 42
3851.40 22
3851.54 6
3851.68 0
3851.82 0
3851.96 0
3852.11 0
3852.25 0
3852.39 2
3852.53 12
3852.68 21
3852.82 30
3852.96 38
3853.10 45
3853.24 50
3853.39 54
3853.53 57
3853.67 59
3853.81 58
3853.96 54
3854.10 48
3854.24 41
3854.38 33
3854.53 27
3854.67 23
3854.81 23
3854.95 29
3855.09 38
3855.24 51
3855.38 65
3855.52 78
3855.66 87
3855.81 92
3855.95 89
3856.09 81
3856.23 69
3856.38 56
3856.52 44
3856.66 35
3856.80 30
3856.94 28
3857.09 27
3857.23 26
3857.37 22
3857.51 16
3857.66 8
3857.80 0
3857.94 0
3858.08 0
3858.23 0
3858.37 0
3858.51 0
3858.65 0
3858.80 0
3858.94 9
3859.08 27
3859.22 47
3859.37 64
3859.51 79
3859.65 90
3859.79 95
3859.93 96
3860.08 93
3860.22 87
3860.36 80
3860.50 73
3860.65 65
3860.79 58
3860.93 52
3861.07 48
3861.22 46
3861.36 46
3861.50 50
3861.64 55
3861.79 61
3861.93 66
3862.07 68
3862.21 69
3862.36 67
3862.50 64
3862.64 61
3862.78 59
3862.93 59
3863.07 61
3863.21 64
3863.35 67
3863.50 69
3863.64 70
3863.78 68
3863.92 62
3864.07 53
3864.21 39
3864.35 22
3864.49 3
3864.63 0
3864.78 0
3864.92 0
3865.06 0
3865.20 0
3865.35 0
3865.49 0
3865.63 2
3865.77 18
3865.92 32
3866.06 44
3866.20 55
3866.34 66
3866.49 78
3866.63 90
3866.77 103
3866.92 115
3867.06 126
3867.20 135
3867.34 141
3867.49 145
3867.63 147
3867.77 146
3867.91 142
3868.06 137
3868.20 132
3868.34 128
3868.48 127
3868.63 128
3868.77 132
3868.91 138
3869.05 145
3869.20 150
3869.34 151
3869.48 149
3869.62 144
3869.77 136
3869.91 125
3870.05 114
3870.19 103
3870.34 92
3870.48 82
3870.62 74
3870.76 66
3870.91 60
3871.05 54
3871.19 50
3871.33 46
3871.48 41
3871.62 36
3871.76 30
3871.90 24
3872.05 19
3872.19 16
3872.33 14
3872.48 15
3872.62 17
3872.76 18
3872.90 17
3873.05 14
3873.19 9
3873.33 1
3873.47 0
3873.62 0
3873.76 0
3873.90 0
3874.04 0
3874.19 0
3874.33 0
3874.47 4
3874.62 13
3874.76 19
3874.90 23
3875.04 24
3875.19 24
3875.33 24
3875.47 23
3875.61 22
3875.76 24
3875.90 28
3876.04 35
3876.18 46
3876.33 59
3876.47 74
3876.61 90
3876.76 105
3876.90 117
3877.04 125
3877.18 128
3877.33 126
3877.47 120
3877.61 110
3877.75 97
3877.90 82
3878.04 66
3878.18 48
3878.33 30
3878.47 14
3878.61 1
3878.75 0
3878.90 0
3879.04 0
3879.18 0
3879.32 4
3879.47 10
3879.61 13
3879.75 13
3879.90 11
3880.04 8
3880.18 7
3880.32 8
3880.47 12
3880.61 22
3880.75 37
3880.89 55
3881.04 76
3881.18 99
3881.32 120
3881.47 139
3881.61 152
3881.75 158
3881.89 157
3882.04 150
3882.18 139
3882.32 126
3882.47 112
3882.61 101
3882.75 91
3882.89 82
3883.04 73
3883.18 63
3883.32 52
3883.47 40
3883.61 29
3883.75 21
3883.89 17
3884.04 18
3884.18 23
3884.32 29
3884.47 36
3884.61 40
3884.75 42
3884.89 41
3885.04 39
3885.18 37
3885.32 36
3885.47 35
3885.61 36
3885.75 37
3885.89 37
3886.04 37
3886.18 36
3886.32 35
3886.47 34
3886.61 35
3886.75 36
3886.89 39
3887.04 43
3887.18 49
3887.32 58
3887.47 69
3887.61 80
3887.75 92
3887.89 102
3888.04 111
3888.18 116
3888.32 119
3888.47 118
3888.61 115
3888.75 110
3888.89 103
3889.04 96
3889.18 89
3889.32 84
3889.47 80
3889.61 79
3889.75 81
3889.90 84
3890.04 89
3890.18 93
3890.32 96
3890.47 98
3890.61 97
3890.75 93
3890.90 86
3891.04 77
3891.18 65
3891.32 51
3891.47 36
3891.61 20
3891.75 7
3891.90 0
3892.04 0
3892.18 0
3892.33 0
3892.47 0
3892.61 2
3892.75 11
3892.90 20
3893.04 27
3893.18 32
3893.33 34
3893.47 32
3893.61 27
3893.76 19
3893.90 11
3894.04 5
3894.18 2
3894.33 4
3894.47 11
3894.61 22
3894.76 35
3894.90 48
3895.04 58
3895.19 64
3895.33 64
3895.47 58
3895.62 47
3895.76 33
3895.90 18
3896.04 2
3896.19 0
3896.33 0
3896.47 0
3896.62 0
3896.76 0
3896.90 0
3897.05 0
3897.19 2
3897.33 13
3897.48 21
3897.62 26
3897.76 28
3897.90 26
3898.05 22
3898.19 17
3898.33 14
3898.48 12
3898.62 14
3898.76 19
3898.91 26
3899.05 34
3899.19 43
3899.34 52
3899.48 60
3899.62 67
3899.76 73
3899.91 79
3900.05 83
3900.19 85
3900.34 83
3900.48 78
3900.62 70
3900.77 60
3900.91 51
3901.05 43
3901.20 38
3901.34 38
3901.48 42
3901.63 50
3901.77 59
3901.91 68
3902.06 76
3902.20 83
3902.34 87
3902.48 89
3902.63 90
3902.77 88
3902.91 84
3903.06 78
3903.20 71
3903.34 60
3903.49 49
3903.63 37
3903.77 26
3903.92 18
3904.06 12
3904.20 10
3904.35 12
3904.49 15
3904.63 19
3904.78 23
3904.92 27
3905.06 31
3905.21 33
3905.35 35
3905.49 37
3905.64 38
3905.78 39
3905.92 40
3906.06 40
3906.21 39
3906.35 38
3906.49 34
3906.64 28
3906.78 20
3906.92 10
3907.07 0
3907.21 0
3907.35 0
3907.50 0
3907.64 0
3907.78 0
3907.93 0
3908.07 0
3908.21 0
3908.36 11
3908.50 23
3908.64 34
3908.79 43
3908.93 49
3909.07 50
3909.22 47
3909.36 41
3909.50 35
3909.65 31
3909.79 31
3909.93 34
3910.08 41
3910.22 49
3910.36 56
3910.51 62
3910.65 68
3910.79 75
3910.94 85
3911.08 99
3911.22 115
3911.37 133
3911.51 150
3911.65 162
3911.80 167
3911.94 165
3912.08 156
3912.23 143
3912.37 129
3912.51 114
3912.66 101
3912.80 90
3912.94 82
3913.09 75
3913.23 69
3913.37 64
3913.52 60
3913.66 56
3913.80 52
3913.95 49
3914.09 46
3914.23 43
3914.38 40
3914.52 38
3914.66 38
3914.81 39
3914.95 43
3915.09 49
3915.24 57
3915.38 64
3915.52 70
3915.67 73
3915.81 73
3915.95 70
3916.10 65
3916.24 60
3916.39 55
3916.53 50
3916.67 45
3916.82 40
3916.96 35
3917.10 30
3917.25 27
3917.39 27
3917.53 29
3917.68 35
3917.82 43
3917.96 50
3918.11 57
3918.25 62
3918.39 65
3918.54 65
3918.68 66
3918.82 66
3918.97 67
3919.11 70
3919.25 73
3919.40 77
3919.54 82
3919.68 88
3919.83 94
3919.97 101
3920.12 109
3920.26 116
3920.40 122
3920.55 125
3920.69 126
3920.83 124
3920.98 120
3921.12 113
3921.26 104
3921.41 94
3921.55 85
3921.69 77
3921.84 72
3921.98 69
3922.12 67
3922.27 66
3922.41 66
3922.56 65
3922.70 64
3922.84 62
3922.99 61
3923.13 61
3923.27 61
3923.42 61
3923.56 60
3923.70 58
3923.85 54
3923.99 50
3924.13 45
3924.28 42
3924.42 41
3924.57 40
3924.71 41
3924.85 41
3925.00 39
3925.14 35
3925.28 29
3925.43 22
3925.57 15
3925.71 9
3925.86 6
3926.00 5
3926.14 5
3926.29 6
3926.43 7
3926.58 8
3926.72 7
3926.86 6
3927.01 5
3927.15 5
3927.29 4
3927.44 4
3927.58 3
3927.72 1
3927.87 0
3928.01 0
3928.16 0
3928.30 0
3928.44 0
3928.59 0
3928.73 7
3928.87 25
3929.02 48
3929.16 74
3929.30 98
3929.45 120
3929.59 136
3929.74 147
3929.88 151
3930.02 151
3930.17 148
3930.31 142
3930.45 136
3930.60 130
3930.74 124
3930.89 120
3931.03 117
3931.17 116
3931.32 117
3931.46 119
3931.60 120
3931.75 121
3931.89 119
3932.03 114
3932.18 106
3932.32 97
3932.47 88
3932.61 80
3932.75 75
3932.90 74
3933.04 77
3933.18 86
3933.33 99
3933.47 117
3933.62 138
3933.76 159
3933.90 180
3934.05 197
3934.19 210
3934.33 219
3934.48 223
3934.62 223
3934.77 222
3934.91 222
3935.05 221
3935.20 222
3935.34 223
3935.48 225
3935.63 224
3935.77 222
3935.92 217
3936.06 211
3936.20 204
3936.35 198
3936.49 192
3936.64 188
3936.78 185
3936.92 183
3937.07 182
3937.21 182
3937.35 181
3937.50 182
3937.64 182
3937.79 181
3937.93 180
3938.07 177
3938.22 173
3938.36 166
3938.50 156
3938.65 144
3938.79 129
3938.94 111
3939.08 92
3939.22 73
3939.37 55
3939.51 41
3939.66 31
3939.80 26
3939.94 27
3940.09 33
3940.23 43
3940.38 56
3940.52 68
3940.66 79
3940.81 87
3940.95 92
3941.09 93
3941.24 92
3941.38 91
3941.53 91
3941.67 93
3941.81 99
3941.96 108
3942.10 117
3942.25 127
3942.39 134
3942.53 138
3942.68 139
3942.82 136
3942.97 129
3943.11 119
3943.25 105
3943.40 89
3943.54 72
3943.68 56
3943.83 42
3943.97 31
3944.12 22
3944.26 16
3944.40 9
3944.55 2
3944.69 0
3944.84 0
3944.98 0
3945.12 0
3945.27 0
3945.41 0
3945.56 0
3945.70 0
3945.84 11
3945.99 21
3946.13 31
3946.28 38
3946.42 44
3946.56 49
3946.71 54
3946.85 59
3947.00 64
3947.14 71
3947.28 79
3947.43 86
3947.57 90
3947.72 91
3947.86 87
3948.00 78
3948.15 67
3948.29 54
3948.44 43
3948.58 37
3948.72 34
3948.87 35
3949.01 39
3949.16 42
3949.30 45
3949.44 47
3949.59 47
3949.73 49
3949.88 54
3950.02 62
3950.16 74
3950.31 86
3950.45 98
3950.60 107
3950.74 110
3950.88 109
3951.03 104
3951.17 99
3951.32 94
3951.46 92
3951.60 93
3951.75 95
3951.89 96
3952.04 96
3952.18 94
3952.33 90
3952.47 86
3952.61 86
3952.76 89
3952.90 97
3953.05 109
3953.19 122
3953.33 134
3953.48 140
3953.62 140
3953.77 133
3953.91 119
3954.05 101
3954.20 80
3954.34 61
3954.49 44
3954.63 33
3954.78 27
3954.92 26
3955.06 31
3955.21 38
3955.35 48
3955.50 57
3955.64 64
3955.78 70
3955.93 77
3956.07 84
3956.22 94
3956.36 109
3956.51 127
3956.65 148
3956.79 169
3956.94 188
3957.08 202
3957.23 209
3957.37 210
3957.51 204
3957.66 192
3957.80 174
3957.95 154
3958.09 131
3958.24 108
3958.38 86
3958.52 66
3958.67 51
3958.81 41
3958.96 37
3959.10 38
3959.24 42
3959.39 49
3959.53 56
3959.68 63
3959.82 68
3959.97 72
3960.11 75
3960.25 78
3960.40 80
3960.54 83
3960.69 85
3960.83 87
3960.98 88
3961.12 87
3961.26 84
3961.41 78
3961.55 68
3961.70 55
3961.84 40
3961.99 25
3962.13 11
3962.27 1
3962.42 0
3962.56 0
3962.71 8
3962.85 21
3963.00 37
3963.14 54
3963.28 68
3963.43 77
3963.57 82
3963.72 83
3963.86 79
3964.01 74
3964.15 67
3964.29 59
3964.44 53
3964.58 48
3964.73 44
3964.87 42
3965.02 43
3965.16 47
3965.30 54
3965.45 64
3965.59 78
3965.74 94
3965.88 110
3966.03 125
3966.17 136
3966.31 142
3966.46 141
3966.60 132
3966.75 117
3966.89 97
3967.04 75
3967.18 53
3967.32 34
3967.47 20
3967.61 12
3967.76 10
3967.90 14
3968.05 21
3968.19 29
3968.34 37
3968.48 42
3968.62 44
3968.77 43
3968.91 39
3969.06 34
3969.20 30
3969.35 25
3969.49 21
3969.63 16
3969.78 10
3969.92 1
3970.07 0
3970.21 0
3970.36 0
3970.50 0
3970.65 0
3970.79 0
3970.93 0
3971.08 17
3971.22 42
3971.37 68
3971.51 90
3971.66 105
3971.80 114
3971.95 115
3972.09 112
3972.23 106
3972.38 98
3972.52 91
3972.67 85
3972.81 79
3972.96 73
3973.10 67
3973.25 58
3973.39 47
3973.53 36
3973.68 26
3973.82 19
3973.97 16
3974.11 18
3974.26 24
3974.40 32
3974.55 42
3974.69 51
3974.84 57
3974.98 60
3975.12 61
3975.27 61
3975.41 59
3975.56 56
3975.70 51
3975.85 47
3975.99 41
3976.14 36
3976.28 30
3976.42 24
3976.57 20
3976.71 16
3976.86 12
3977.00 9
3977.15 5
3977.29 0
3977.44 0
3977.58 0
3977.73 0
3977.87 0
3978.01 0
3978.16 6
3978.30 17
3978.45 28
3978.59 39
3978.74 48
3978.88 54
3979.03 57
3979.17 60
3979.32 63
3979.46 68
3979.61 75
3979.75 83
3979.89 93
3980.04 102
3980.18 109
3980.33 113
3980.47 114
3980.62 112
3980.76 107
3980.91 102
3981.05 97
3981.20 91
3981.34 87
3981.48 83
3981.63 81
3981.77 80
3981.92 79
3982.06 79
3982.21 79
3982.35 80
3982.50 81
3982.64 82
3982.79 83
3982.93 83
3983.08 84
3983.22 85
3983.37 86
3983.51 87
3983.65 87
3983.80 85
3983.94 81
3984.09 74
3984.23 64
3984.38 51
3984.52 37
3984.67 23
3984.81 12
3984.96 4
3985.10 1
3985.25 1
3985.39 5
3985.54 10
3985.68 16
3985.82 20
3985.97 23
3986.11 25
3986.26 26
3986.40 26
3986.55 26
3986.69 26
3986.84 27
3986.98 28
3987.13 29
3987.27 31
3987.42 34
3987.56 35
3987.71 37
3987.85 38
3988.00 38
3988.14 38
3988.28 39
3988.43 42
3988.57 47
3988.72 55
3988.86 64
3989.01 72
3989.15 77
3989.30 78
3989.44 75
3989.59 67
3989.73 57
3989.88 45
3990.02 35
3990.17 27
3990.31 22
3990.46 20
3990.60 19
3990.75 18
3990.89 16
3991.04 11
3991.18 4
3991.33 0
3991.47 0
3991.61 0
3991.76 0
3991.90 0
3992.05 0
3992.19 9
3992.34 26
3992.48 44
3992.63 58
3992.77 69
3992.92 73
3993.06 72
3993.21 68
3993.35 62
3993.50 54
3993.64 47
3993.79 41
3993.93 34
3994.08 25
3994.22 15
3994.37 2
3994.51 0
3994.66 0
3994.80 0
3994.95 0
3995.09 0
3995.24 0
3995.38 0
3995.53 4
3995.67 18
3995.82 31
3995.96 41
3996.10 49
3996.25 55
3996.39 61
3996.54 67
3996.68 73
3996.83 77
3996.97 80
3997.12 79
3997.26 74
3997.41 66
3997.55 58
3997.70 51
3997.84 48
3997.99 49
3998.13 54
3998.28 62
3998.42 71
3998.57 79
3998.71 86
3998.86 90
3999.00 94
3999.15 97
3999.29 101
3999.44 104
3999.58 108
3999.73 112
3999.87 116
4000.02 122
4000.16 131
4000.31 144
4000.45 161
4000.60 181
4000.74 201
4000.89 219
4001.03 232
4001.18 236
4001.32 233
4001.47 222
4001.61 204
4001.76 184
4001.90 162
4002.05 142
4002.19 125
4002.34 113
4002.48 108
4002.63 108
4002.77 113
4002.92 122
4003.06 130
4003.21 136
4003.35 138
4003.50 134
4003.64 126
4003.79 114
4003.93 101
4004.08 89
4004.22 79
4004.37 71
4004.51 65
4004.66 61
4004.80 57
4004.95 53
4005.09 49
4005.24 45
4005.38 42
4005.53 39
4005.67 38
4005.82 39
4005.96 41
4006.11 45
4006.25 49
4006.40 55
4006.54 62
4006.69 69
4006.83 74
4006.98 77
4007.12 77
4007.27 75
4007.41 71
4007.56 66
4007.70 62
4007.85 61
4007.99 65
4008.14 74
4008.28 89
4008.43 108
4008.57 128
4008.72 147
4008.86 163
4009.01 174
4009.16 179
4009.30 179
4009.45 175
4009.59 170
4009.74 166
4009.88 163
4010.03 162
4010.17 163
4010.32 164
4010.46 163
4010.61 159
4010.75 151
4010.90 138
4011.04 121
4011.19 104
4011.33 87
4011.48 74
4011.62 68
4011.77 69
4011.91 76
4012.06 88
4012.20 101
4012.35 113
4012.49 120
4012.64 122
4012.78 119
4012.93 112
4013.07 104
4013.22 95
4013.36 90
4013.51 88
4013.66 90
4013.80 96
4013.95 106
4014.09 116
4014.24 127
4014.38 138
4014.53 147
4014.67 154
4014.82 159
4014.96 163
4015.11 165
4015.25 166
4015.40 166
4015.54 164
4015.69 160
4015.83 153
4015.98 145
4016.12 135
4016.27 124
4016.41 113
4016.56 103
4016.70 94
4016.85 86
4017.00 78
4017.14 71
4017.29 63
4017.43 54
4017.58 44
4017.72 35
4017.87 26
4018.01 19
4018.16 14
4018.30 11
4018.45 10
4018.59 11
4018.74 11
4018.88 12
4019.03 11
4019.17 8
4019.32 3
4019.47 0
4019.61 0
4019.76 0
4019.90 0
4020.05 0
4020.19 0
4020.34 0
4020.48 12
4020.63 27
4020.77 43
4020.92 57
4021.06 69
4021.21 78
4021.35 82
4021.50 83
4021.65 81
4021.79 76
4021.94 70
4022.08 63
4022.23 56
4022.37 50
4022.52 44
4022.66 39
4022.81 35
4022.95 31
4023.10 28
4023.24 27
4023.39 27
4023.53 30
4023.68 34
4023.83 40
4023.97 47
4024.12 53
4024.26 59
4024.41 64
4024.55 68
4024.70 71
4024.84 74
4024.99 77
4025.13 82
4025.28 90
4025.43 100
4025.57 112
4025.72 124
4025.86 134
4026.01 141
4026.15 142
4026.30 137
4026.44 128
4026.59 115
4026.73 102
4026.88 88
4027.02 77
4027.17 68
4027.32 61
4027.46 56
4027.61 53
4027.75 51
4027.90 50
4028.04 50
4028.19 50
4028.33 49
4028.48 49
4028.62 46
4028.77 43
4028.92 38
4029.06 34
4029.21 32
4029.35 35
4029.50 43
4029.64 56
4029.79 75
4029.93 97
4030.08 120
4030.23 141
4030.37 158
4030.52 171
4030.66 180
4030.81 185
4030.95 188
4031.10 190
4031.24 191
4031.39 190
4031.53 189
4031.68 187
4031.83 183
4031.97 180
4032.12 177
4032.26 176
4032.41 174
4032.55 172
4032.70 167
4032.84 161
4032.99 153
4033.14 143
4033.28 132
4033.43 122
4033.57 114
4033.72 108
4033.86 102
4034.01 96
4034.15 88
4034.30 80
4034.45 70
4034.59 61
4034.74 53
4034.88 49
4035.03 49
4035.17 53
4035.32 59
4035.47 66
4035.61 73
4035.76 78
4035.90 82
4036.05 84
4036.19 85
4036.34 85
4036.48 86
4036.63 85
4036.78 82
4036.92 76
4037.07 68
4037.21 59
4037.36 50
4037.50 43
4037.65 40
4037.79 43
4037.94 51
4038.09 64
4038.23 80
4038.38 97
4038.52 115
4038.67 132
4038.81 147
4038.96 162
4039.11 176
4039.25 190
4039.40 204
4039.54 218
4039.69 231
4039.83 242
4039.98 250
4040.13 253
4040.27 252
4040.42 245
4040.56 234
4040.71 220
4040.85 205
4041.00 191
4041.15 179
4041.29 171
4041.44 167
4041.58 167
4041.73 170
4041.87 175
4042.02 179
4042.17 181
4042.31 181
4042.46 177
4042.60 172
4042.75 166
4042.89 161
4043.04 157
4043.19 155
4043.33 153
4043.48 150
4043.62 146
4043.77 141
4043.91 133
4044.06 125
4044.21 117
4044.35 110
4044.50 106
4044.64 105
4044.79 106
4044.93 107
4045.08 109
4045.23 111
4045.37 114
4045.52 118
4045.66 122
4045.81 127
4045.95 132
4046.10 133
4046.25 130
4046.39 122
4046.54 109
4046.68 93
4046.83 75
4046.98 58
4047.12 45
4047.27 37
4047.41 34
4047.56 36
4047.70 43
4047.85 53
4048.00 64
4048.14 76
4048.29 85
4048.43 91
4048.58 94
4048.73 93
4048.87 90
4049.02 85
4049.16 81
4049.31 79
4049.45 79
4049.60 81
4049.75 85
4049.89 88
4050.04 90
4050.18 90
4050.33 88
4050.48 83
4050.62 77
4050.77 70
4050.91 64
4051.06 59
4051.20 56
4051.35 54
4051.50 54
4051.64 54
4051.79 55
4051.93 55
4052.08 55
4052.23 56
4052.37 58
4052.52 61
4052.66 67
4052.81 74
4052.96 82
4053.10 89
4053.25 94
4053.39 94
4053.54 90
4053.69 80
4053.83 67
4053.98 53
4054.12 40
4054.27 30
4054.41 24
4054.56 21
4054.71 21
4054.85 21
4055.00 20
4055.14 16
4055.29 10
4055.44 1
4055.58 0
4055.73 0
4055.87 0
4056.02 0
4056.17 0
4056.31 0
4056.46 0
4056.60 4
4056.75 15
4056.90 26
4057.04 37
4057.19 48
4057.33 58
4057.48 67
4057.63 75
4057.77 81
4057.92 88
4058.06 96
4058.21 105
4058.36 116
4058.50 129
4058.65 140
4058.79 148
4058.94 150
4059.09 144
4059.23 129
4059.38 107
4059.52 80
4059.67 52
4059.82 26
4059.96 6
4060.11 0
4060.25 0
4060.40 0
4060.55 0
4060.69 1
4060.84 9
4060.98 18
4061.13 27
4061.28 35
4061.42 43
4061.57 48
4061.72 53
4061.86 56
4062.01 59
4062.15 64
4062.30 70
4062.45 78
4062.59 88
4062.74 98
4062.88 106
4063.03 110
4063.18 110
4063.32 106
4063.47 100
4063.61 92
4063.76 84
4063.91 76
4064.05 69
4064.20 62
4064.34 57
4064.49 52
4064.64 49
4064.78 46
4064.93 45
4065.08 42
4065.22 37
4065.37 28
4065.51 16
4065.66 1
4065.81 0
4065.95 0
4066.10 0
4066.24 0
4066.39 0
4066.54 0
4066.68 0
4066.83 4
4066.98 16
4067.12 25
4067.27 32
4067.41 38
4067.56 43
4067.71 47
4067.85 52
4068.00 58
4068.14 66
4068.29 76
4068.44 87
4068.58 99
4068.73 112
4068.88 122
4069.02 131
4069.17 136
4069.31 138
4069.46 137
4069.61 135
4069.75 132
4069.90 131
4070.05 130
4070.19 129
4070.34 125
4070.48 119
4070.63 109
4070.78 95
4070.92 79
4071.07 63
4071.22 50
4071.36 42
4071.51 40
4071.65 44
4071.80 52
4071.95 62
4072.09 72
4072.24 81
4072.39 87
4072.53 91
4072.68 94
4072.82 96
4072.97 98
4073.12 102
4073.26 107
4073.41 113
4073.56 118
4073.70 122
4073.85 124
4073.99 123
4074.14 120
4074.29 114
4074.43 109
4074.58 104
4074.73 100
4074.87 99
4075.02 100
4075.16 103
4075.31 107
4075.46 111
4075.60 115
4075.75 118
4075.90 121
4076.04 124
4076.19 127
4076.34 129
4076.48 130
4076.63 129
4076.77 125
4076.92 118
4077.07 109
4077.21 99
4077.36 91
4077.51 84
4077.65 82
4077.80 83
4077.94 86
4078.09 91
4078.24 94
4078.38 94
4078.53 89
4078.68 79
4078.82 65
4078.97 47
4079.12 28
4079.26 12
4079.41 1
4079.56 0
4079.70 2
4079.85 14
4079.99 29
4080.14 46
4080.29 60
4080.43 69
4080.58 73
4080.73 70
4080.87 64
4081.02 54
4081.17 43
4081.31 33
4081.46 24
4081.60 19
4081.75 16
4081.90 16
4082.04 18
4082.19 21
4082.34 25
4082.48 29
4082.63 30
4082.78 31
4082.92 32
4083.07 32
4083.22 34
4083.36 37
4083.51 42
4083.66 47
4083.80 53
4083.95 57
4084.09 59
4084.24 58
4084.39 57
4084.53 54
4084.68 53
4084.83 54
4084.97 58
4085.12 64
4085.27 73
4085.41 83
4085.56 92
4085.71 99
4085.85 104
4086.00 107
4086.15 108
4086.29 108
4086.44 108
4086.58 109
4086.73 112
4086.88 115
4087.02 120
4087.17 124
4087.32 128
4087.46 130
4087.61 130
4087.76 127
4087.90 121
4088.05 113
4088.20 103
4088.34 93
4088.49 86
4088.64 81
4088.78 80
4088.93 83
4089.08 89
4089.22 96
4089.37 103
4089.52 110
4089.66 118
4089.81 126
4089.96 136
4090.10 147
4090.25 159
4090.40 169
4090.54 176
4090.69 178
4090.83 176
4090.98 170
4091.13 163
4091.27 155
4091.42 149
4091.57 146
4091.71 144
4091.86 143
4092.01 140
4092.15 135
4092.30 125
4092.45 111
4092.59 93
4092.74 72
4092.89 51
4093.03 33
4093.18 19
4093.33 11
4093.47 10
4093.62 13
4093.77 20
4093.91 27
4094.06 34
4094.21 38
4094.35 40
4094.50 39
4094.65 37
4094.79 35
4094.94 32
4095.09 31
4095.23 30
4095.38 30
4095.53 30
4095.67 31
4095.82 32
4095.97 34
4096.11 37
4096.26 41
4096.41 46
4096.55 51
4096.70 56
4096.85 61
4096.99 65
4097.14 68
4097.29 70
4097.43 72
4097.58 74
4097.73 76
4097.87 76
4098.02 76
4098.17 74
4098.31 70
4098.46 65
4098.61 58
4098.75 50
4098.90 41
4099.05 32
4099.19 23
4099.34 14
4099.49 7
4099.64 1
4099.78 0
4099.93 3
4100.08 11
4100.22 22
4100.37 35
4100.52 47
4100.66 58
4100.81 65
4100.96 68
4101.10 68
4101.25 65
4101.40 60
4101.54 54
4101.69 48
4101.84 43
4101.98 37
4102.13 30
4102.28 23
4102.42 15
4102.57 7
4102.72 0
4102.86 0
4103.01 0
4103.16 0
4103.30 0
4103.45 0
4103.60 0
4103.75 0
4103.89 1
4104.04 8
4104.19 14
4104.33 19
4104.48 23
4104.63 24
4104.77 25
4104.92 24
4105.07 23
4105.21 22
4105.36 22
4105.51 22
4105.65 23
4105.80 24
4105.95 25
4106.09 27
4106.24 28
4106.39 29
4106.54 28
4106.68 27
4106.83 23
4106.98 19
4107.12 13
4107.27 6
4107.42 0
4107.56 0
4107.71 0
4107.86 0
4108.00 0
4108.15 0
4108.30 1
4108.44 13
4108.59 26
4108.74 41
4108.89 54
4109.03 64
4109.18 72
4109.33 76
4109.47 78
4109.62 80
4109.77 82
4109.91 85
4110.06 90
4110.21 95
4110.35 100
4110.50 104
4110.65 106
4110.80 106
4110.94 104
4111.09 101
4111.24 97
4111.38 92
4111.53 89
4111.68 86
4111.82 85
4111.97 86
4112.12 87
4112.27 88
4112.41 87
4112.56 86
4112.71 81
4112.85 74
4113.00 65
4113.15 55
4113.29 45
4113.44 38
4113.59 33
4113.74 33
4113.88 38
4114.03 47
4114.18 59
4114.32 72
4114.47 83
4114.62 91
4114.76 94
4114.91 93
4115.06 88
4115.21 81
4115.35 74
4115.50 71
4115.65 72
4115.79 80
4115.94 92
4116.09 109
4116.23 126
4116.38 142
4116.53 154
4116.68 161
4116.82 163
4116.97 160
4117.12 156
4117.26 151
4117.41 148
4117.56 147
4117.71 148
4117.85 150
4118.00 151
4118.15 150
4118.29 146
4118.44 139
4118.59 129
4118.73 117
4118.88 104
4119.03 91
4119.18 80
4119.32 70
4119.47 63
4119.62 58
4119.76 55
4119.91 55
4120.06 56
4120.21 59
4120.35 63
4120.50 67
4120.65 71
4120.79 74
4120.94 77
4121.09 78
4121.24 78
4121.38 75
4121.53 70
4121.68 62
4121.82 54
4121.97 45
4122.12 37
4122.27 31
4122.41 26
4122.56 22
4122.71 18
4122.85 13
4123.00 9
4123.15 5
4123.30 3
4123.44 3
4123.59 5
4123.74 9
4123.88 14
4124.03 20
4124.18 24
4124.33 27
4124.47 30
4124.62 31
4124.77 33
4124.92 36
4125.06 40
4125.21 45
4125.36 50
4125.50 56
4125.65 59
4125.80 59
4125.95 57
4126.09 52
4126.24 48
4126.39 45
4126.53 45
4126.68 49
4126.83 57
4126.98 66
4127.12 77
4127.27 87
4127.42 95
4127.57 103
4127.71 110
4127.86 115
4128.01 119
4128.15 122
4128.30 123
4128.45 122
4128.60 119
4128.74 116
4128.89 115
4129.04 115
4129.19 118
4129.33 123
4129.48 128
4129.63 132
4129.77 134
4129.92 133
4130.07 130
4130.22 126
4130.36 122
4130.51 119
4130.66 117
4130.81 116
4130.95 114
4131.10 111
4131.25 107
4131.39 102
4131.54 98
4131.69 93
4131.84 90
4131.98 88
4132.13 86
4132.28 84
4132.43 81
4132.57 77
4132.72 72
4132.87 67
4133.02 62
4133.16 57
4133.31 53
4133.46 48
4133.60 44
4133.75 41
4133.90 38
4134.05 36
4134.19 37
4134.34 39
4134.49 43
4134.64 48
4134.78 52
4134.93 54
4135.08 54
4135.23 49
4135.37 41
4135.52 29
4135.67 16
4135.82 2
4135.96 0
4136.11 0
4136.26 0
4136.40 0
4136.55 0
4136.70 0
4136.85 0
4136.99 8
4137.14 17
4137.29 21
4137.44 22
4137.58 20
4137.73 14
4137.88 7
4138.03 0
4138.17 0
4138.32 0
4138.47 0
4138.62 0
4138.76 0
4138.91 0
4139.06 0
4139.21 0
4139.35 11
4139.50 27
4139.65 46
4139.80 66
4139.94 87
4140.09 105
4140.24 120
4140.39 130
4140.53 134
4140.68 133
4140.83 128
4140.98 120
4141.12 113
4141.27 107
4141.42 103
4141.57 103
4141.71 105
4141.86 109
4142.01 114
4142.16 120
4142.30 124
4142.45 127
4142.60 128
4142.75 125
4142.89 119
4143.04 109
4143.19 95
4143.34 79
4143.48 63
4143.63 48
4143.78 36
4143.93 29
4144.07 26
4144.22 26
4144.37 29
4144.52 33
4144.66 37
4144.81 39
4144.96 41
4145.11 41
4145.25 42
4145.40 43
4145.55 45
4145.70 49
4145.84 54
4145.99 59
4146.14 65
4146.29 70
4146.43 73
4146.58 74
4146.73 72
4146.88 67
4147.02 61
4147.17 54
4147.32 47
4147.47 44
4147.62 43
4147.76 47
4147.91 54
4148.06 63
4148.21 73
4148.35 81
4148.50 86
4148.65 88
4148.80 87
4148.94 83
4149.09 77
4149.24 70
4149.39 63
4149.53 55
4149.68 47
4149.83 39
4149.98 33
4150.13 28
4150.27 26
4150.42 26
4150.57 29
4150.72 34
4150.86 39
4151.01 43
4151.16 46
4151.31 48
4151.45 49
4151.60 52
4151.75 57
4151.90 64
4152.04 72
4152.19 82
4152.34 90
4152.49 98
4152.64 103
4152.78 108
4152.93 111
4153.08 115
4153.23 118
4153.37 122
4153.52 125
4153.67 127
4153.82 126
4153.96 124
4154.11 120
4154.26 113
4154.41 104
4154.56 93
4154.70 80
4154.85 67
4155.00 54
4155.15 44
4155.29 39
4155.44 38
4155.59 43
4155.74 53
4155.89 64
4156.03 76
4156.18 86
4156.33 92
4156.48 95
4156.62 96
4156.77 94
4156.92 93
4157.07 91
4157.22 89
4157.36 87
4157.51 84
4157.66 80
4157.81 75
4157.95 70
4158.10 66
4158.25 65
4158.40 67
4158.55 73
4158.69 82
4158.84 92
4158.99 101
4159.14 107
4159.28 108
4159.43 103
4159.58 95
4159.73 82
4159.88 69
4160.02 57
4160.17 47
4160.32 41
4160.47 39
4160.61 39
4160.76 41
4160.91 42
4161.06 44
4161.21 46
4161.35 47
4161.50 48
4161.65 49
4161.80 51
4161.95 54
4162.09 57
4162.24 60
4162.39 62
4162.54 64
4162.68 67
4162.83 70
4162.98 74
4163.13 80
4163.28 87
4163.42 95
4163.57 103
4163.72 108
4163.87 109
4164.02 107
4164.16 101
4164.31 92
4164.46 82
4164.61 72
4164.76 62
4164.90 54
4165.05 48
4165.20 44
4165.35 41
4165.50 41
4165.64 41
4165.79 42
4165.94 41
4166.09 38
4166.23 31
4166.38 23
4166.53 13
4166.68 3
4166.83 0
4166.97 0
4167.12 0
4167.27 0
4167.42 4
4167.57 7
4167.71 7
4167.86 5
4168.01 2
4168.16 0
4168.31 0
4168.45 0
4168.60 0
4168.75 0
4168.90 2
4169.05 2
4169.19 0
4169.34 0
4169.49 0
4169.64 0
4169.79 1
4169.93 7
4170.08 14
4170.23 22
4170.38 29
4170.53 35
4170.67 39
4170.82 42
4170.97 43
4171.12 44
4171.27 44
4171.41 42
4171.56 38
4171.71 31
4171.86 24
4172.01 17
4172.15 13
4172.30 15
4172.45 22
4172.60 34
4172.75 51
4172.89 69
4173.04 86
4173.19 100
4173.34 111
4173.49 119
4173.63 125
4173.78 130
4173.93 133
4174.08 136
4174.23 137
4174.38 135
4174.52 131
4174.67 125
4174.82 116
4174.97 107
4175.12 97
4175.26 88
4175.41 81
4175.56 74
4175.71 70
4175.86 67
4176.00 66
4176.15 66
4176.30 68
4176.45 71
4176.60 75
4176.74 81
4176.89 87
4177.04 93
4177.19 100
4177.34 106
4177.49 113
4177.63 118
4177.78 123
4177.93 125
4178.08 126
4178.23 124
4178.37 120
4178.52 114
4178.67 108
4178.82 103
4178.97 99
4179.12 97
4179.26 98
4179.41 101
4179.56 108
4179.71 116
4179.86 124
4180.00 133
4180.15 141
4180.30 147
4180.45 150
4180.60 152
4180.75 151
4180.89 148
4181.04 143
4181.19 136
4181.34 127
4181.49 118
4181.63 108
4181.78 98
4181.93 88
4182.08 79
4182.23 71
4182.38 65
4182.52 60
4182.67 58
4182.82 57
4182.97 57
4183.12 58
4183.26 58
4183.41 56
4183.56 51
4183.71 44
4183.86 36
4184.01 25
4184.15 15
4184.30 6
4184.45 0
4184.60 0
4184.75 0
4184.90 8
4185.04 20
4185.19 37
4185.34 58
4185.49 79
4185.64 99
4185.79 116
4185.93 129
4186.08 137
4186.23 140
4186.38 139
4186.53 135
4186.68 127
4186.82 117
4186.97 104
4187.12 91
4187.27 77
4187.42 64
4187.56 53
4187.71 44
4187.86 38
4188.01 33
4188.16 31
4188.31 30
4188.45 32
4188.60 38
4188.75 48
4188.90 61
4189.05 75
4189.20 89
4189.34 101
4189.49 110
4189.64 114
4189.79 115
4189.94 113
4190.09 109
4190.24 106
4190.38 105
4190.53 105
4190.68 107
4190.83 110
4190.98 114
4191.13 117
4191.27 121
4191.42 123
4191.57 125
4191.72 126
4191.87 126
4192.02 124
4192.16 119
4192.31 111
4192.46 101
4192.61 89
4192.76 75
4192.91 63
4193.05 54
4193.20 49
4193.35 50
4193.50 56
4193.65 67
4193.80 82
4193.94 99
4194.09 117
4194.24 133
4194.39 147
4194.54 156
4194.69 161
4194.84 161
4194.98 157
4195.13 149
4195.28 139
4195.43 127
4195.58 115
4195.73 104
4195.87 94
4196.02 86
4196.17 80
4196.32 75
4196.47 71
4196.62 68
4196.77 64
4196.91 60
4197.06 55
4197.21 50
4197.36 47
4197.51 45
4197.66 45
4197.80 47
4197.95 51
4198.10 55
4198.25 58
4198.40 61
4198.55 62
4198.70 63
4198.84 63
4198.99 63
4199.14 63
4199.29 63
4199.44 62
4199.59 62
4199.74 61
4199.88 60
4200.03 60
4200.18 60
4200.33 61
4200.48 63
4200.63 65
4200.78 65
4200.92 63
4201.07 58
4201.22 50
4201.37 37
4201.52 21
4201.67 3
4201.82 0
4201.96 0
4202.11 0
4202.26 0
4202.41 0
4202.56 0
4202.71 0
4202.86 0
4203.00 19
4203.15 36
4203.30 51
4203.45 62
4203.60 71
4203.75 77
4203.90 81
4204.04 83
4204.19 82
4204.34 80
4204.49 76
4204.64 72
4204.79 68
4204.94 66
4205.08 67
4205.23 70
4205.38 74
4205.53 81
4205.68 88
4205.83 95
4205.98 103
4206.12 111
4206.27 118
4206.42 124
4206.57 128
4206.72 130
4206.87 129
4207.02 125
4207.17 118
4207.31 110
4207.46 101
4207.61 92
4207.76 85
4207.91 80
4208.06 78
4208.21 81
4208.35 88
4208.50 99
4208.65 115
4208.80 133
4208.95 153
4209.10 172
4209.25 188
4209.40 198
4209.54 201
4209.69 198
4209.84 189
4209.99 176
4210.14 162
4210.29 150
4210.44 141
4210.59 136
4210.73 134
4210.88 135
4211.03 137
4211.18 139
4211.33 142
4211.48 145
4211.63 147
4211.78 151
4211.92 154
4212.07 156
4212.22 157
4212.37 157
4212.52 153
4212.67 148
4212.82 140
4212.97 132
4213.11 125
4213.26 121
4213.41 119
4213.56 119
4213.71 122
4213.86 125
4214.01 127
4214.16 129
4214.30 129
4214.45 128
4214.60 127
4214.75 128
4214.90 130
4215.05 132
4215.20 136
4215.35 139
4215.49 141
4215.64 140
4215.79 137
4215.94 131
4216.09 121
4216.24 110
4216.39 97
4216.54 84
4216.69 73
4216.83 63
4216.98 55
4217.13 49
4217.28 43
4217.43 36
4217.58 29
4217.73 21
4217.88 14
4218.02 8
4218.17 6
4218.32 7
4218.47 12
4218.62 21
4218.77 33
4218.92 45
4219.07 59
4219.22 71
4219.36 82
4219.51 89
4219.66 91
4219.81 87
4219.96 78
4220.11 64
4220.26 46
4220.41 27
4220.56 8
4220.70 0
4220.85 0
4221.00 0
4221.15 0
4221.30 0
4221.45 0
4221.60 3
4221.75 10
4221.90 14
4222.04 14
4222.19 12
4222.34 9
4222.49 7
4222.64 8
4222.79 13
4222.94 25
4223.09 43
4223.24 65
4223.39 88
4223.53 111
4223.68 131
4223.83 145
4223.98 154
4224.13 156
4224.28 155
4224.43 151
4224.58 146
4224.73 143
4224.87 139
4225.02 135
4225.17 129
4225.32 120
4225.47 107
4225.62 91
4225.77 74
4225.92 58
4226.07 46
4226.22 40
4226.36 39
4226.51 44
4226.66 53
4226.81 63
4226.96 74
4227.11 86
4227.26 99
4227.41 113
4227.56 131
4227.71 150
4227.86 170
4228.00 190
4228.15 207
4228.30 219
4228.45 227
4228.60 230
4228.75 229
4228.90 224
4229.05 217
4229.20 209
4229.35 199
4229.49 191
4229.64 184
4229.79 179
4229.94 178
4230.09 179
4230.24 182
4230.39 186
4230.54 191
4230.69 195
4230.84 197
4230.99 199
4231.13 198
4231.28 196
4231.43 191
4231.58 184
4231.73 175
4231.88 166
4232.03 159
4232.18 155
4232.33 152
4232.48 151
4232.63 151
4232.77 150
4232.92 147
4233.07 141
4233.22 135
4233.37 129
4233.52 125
4233.67 124
4233.82 124
4233.97 126
4234.12 130
4234.27 134
4234.41 140
4234.56 146
4234.71 153
4234.86 161
4235.01 169
4235.16 176
4235.31 181
4235.46 184
4235.61 185
4235.76 184
4235.91 181
4236.06 176
4236.20 170
4236.35 164
4236.50 158
4236.65 151
4236.80 143
4236.95 135
4237.10 126
4237.25 116
4237.40 106
4237.55 97
4237.70 90
4237.85 84
4237.99 81
4238.14 80
4238.29 81
4238.44 84
4238.59 87
4238.74 90
4238.89 92
4239.04 91
4239.19 90
4239.34 86
4239.49 83
4239.64 80
4239.79 80
4239.93 83
4240.08 90
4240.23 99
4240.38 108
4240.53 117
4240.68 123
4240.83 127
4240.98 129
4241.13 129
4241.28 128
4241.43 127
4241.58 125
4241.73 123
4241.88 120
4242.02 115
4242.17 109
4242.32 102
4242.47 96
4242.62 89
4242.77 84
4242.92 82
4243.07 81
4243.22 83
4243.37 88
4243.52 94
4243.67 102
4243.82 110
4243.97 118
4244.11 124
4244.26 130
4244.41 134
4244.56 136
4244.71 138
4244.86 138
4245.01 137
4245.16 135
4245.31 131
4245.46 124
4245.61 115
4245.76 106
4245.91 96
4246.06 87
4246.21 81
4246.35 78
4246.50 80
4246.65 85
4246.80 91
4246.95 97
4247.10 102
4247.25 103
4247.40 101
4247.55 96
4247.70 89
4247.85 81
4248.00 73
4248.15 66
4248.30 60
4248.45 56
4248.60 53
4248.74 53
4248.89 57
4249.04 64
4249.19 75
4249.34 88
4249.49 103
4249.64 116
4249.79 127
4249.94 133
4250.09 135
4250.24 133
4250.39 127
4250.54 121
4250.69 115
4250.84 112
4250.99 114
4251.14 119
4251.28 128
4251.43 137
4251.58 147
4251.73 154
4251.88 158
4252.03 157
4252.18 153
4252.33 148
4252.48 144
4252.63 141
4252.78 142
4252.93 145
4253.08 150
4253.23 154
4253.38 158
4253.53 160
4253.68 159
4253.83 157
4253.98 153
4254.12 149
4254.27 144
4254.42 136
4254.57 126
4254.72 114
4254.87 99
4255.02 83
4255.17 67
4255.32 53
4255.47 42
4255.62 36
4255.77 34
4255.92 37
4256.07 43
4256.22 51
4256.37 59
4256.52 66
4256.67 72
4256.82 75
4256.97 76
4257.11 76
4257.26 75
4257.41 75
4257.56 76
4257.71 79
4257.86 83
4258.01 88
4258.16 93
4258.31 99
4258.46 106
4258.61 111
4258.76 116
4258.91 118
4259.06 118
4259.21 115
4259.36 107
4259.51 97
4259.66 84
4259.81 70
4259.96 55
4260.11 42
4260.26 29
4260.41 16
4260.56 3
4260.70 0
4260.85 0
4261.00 0
4261.15 0
4261.30 0
4261.45 0
4261.60 0
4261.75 0
4261.90 17
4262.05 40
4262.20 63
4262.35 83
4262.50 97
4262.65 105
4262.80 106
4262.95 101
4263.10 92
4263.25 80
4263.40 68
4263.55 58
4263.70 52
4263.85 50
4264.00 51
4264.15 53
4264.30 57
4264.45 59
4264.60 61
4264.75 61
4264.89 61
4265.04 62
4265.19 65
4265.34 71
4265.49 80
4265.64 90
4265.79 102
4265.94 114
4266.09 127
4266.24 140
4266.39 152
4266.54 165
4266.69 177
4266.84 189
4266.99 198
4267.14 205
4267.29 208
4267.44 209
4267.59 206
4267.74 200
4267.89 194
4268.04 186
4268.19 179
4268.34 173
4268.49 167
4268.64 162
4268.79 157
4268.94 152
4269.09 146
4269.24 139
4269.39 133
4269.54 126
4269.69 120
4269.84 115
4269.99 112
4270.14 112
4270.28 113
4270.43 115
4270.58 117
4270.73 117
4270.88 117
4271.03 114
4271.18 110
4271.33 105
4271.48 100
4271.63 96
4271.78 93
4271.93 90
4272.08 87
4272.23 83
4272.38 78
4272.53 71
4272.68 62
4272.83 54
4272.98 48
4273.13 45
4273.28 46
4273.43 52
4273.58 59
4273.73 67
4273.88 73
4274.03 74
4274.18 72
4274.33 64
4274.48 53
4274.63 41
4274.78 30
4274.93 20
4275.08 14
4275.23 10
4275.38 11
4275.53 14
4275.68 20
4275.83 28
4275.98 37
4276.13 46
4276.28 55
4276.43 62
4276.58 66
4276.73 68
4276.88 70
4277.03 70
4277.18 72
4277.33 77
4277.48 83
4277.63 90
4277.78 99
4277.93 105
4278.08 110
4278.23 111
4278.38 110
4278.53 107
4278.68 104
4278.83 101
4278.98 97
4279.13 93
4279.28 88
4279.43 81
4279.58 72
4279.73 60
4279.88 48
4280.03 37
4280.18 26
4280.33 18
4280.48 11
4280.63 7
4280.78 4
4280.93 0
4281.08 0
4281.23 0
4281.38 0
4281.53 0
4281.68 0
4281.83 0
4281.98 0
4282.13 2
4282.28 17
4282.43 34
4282.58 52
4282.73 68
4282.88 83
4283.03 95
4283.18 106
4283.33 116
4283.48 124
4283.63 132
4283.78 137
4283.93 139
4284.08 138
4284.23 132
4284.38 123
4284.53 112
4284.68 100
4284.83 88
4284.98 78
4285.13 70
4285.28 63
4285.43 57
4285.58 52
4285.73 47
4285.88 43
4286.03 40
4286.18 39
4286.33 40
4286.48 43
4286.63 47
4286.78 51
4286.93 55
4287.08 57
4287.23 59
4287.38 59
4287.53 58
4287.68 58
4287.83 57
4287.98 56
4288.13 54
4288.28 52
4288.43 48
4288.58 45
4288.73 42
4288.88 39
4289.03 36
4289.18 34
4289.33 32
4289.48 28
4289.63 24
4289.78 19
4289.93 14
4290.08 10
4290.23 9
4290.38 9
4290.53 11
4290.68 14
4290.83 15
4290.98 16
4291.13 15
4291.28 11
4291.43 5
4291.58 0
4291.73 0
4291.88 0
4292.03 0
4292.18 0
4292.33 0
4292.48 0
4292.63 5
4292.78 21
4292.93 37
4293.08 52
4293.23 63
4293.38 70
4293.53 73
4293.68 72
4293.83 71
4293.98 70
4294.13 71
4294.28 75
4294.43 79
4294.58 85
4294.73 89
4294.88 92
4295.03 94
4295.18 96
4295.33 99
4295.48 104
4295.63 113
4295.78 125
4295.93 139
4296.08 154
4296.24 169
4296.39 183
4296.54 193
4296.69 201
4296.84 205
4296.99 206
4297.14 203
4297.29 198
4297.44 192
4297.59 186
4297.74 182
4297.89 181
4298.04 182
4298.19 186
4298.34 190
4298.49 195
4298.64 199
4298.79 201
4298.94 201
4299.09 198
4299.24 192
4299.39 184
4299.54 175
4299.69 167
4299.84 159
4299.99 152
4300.14 147
4300.29 144
4300.44 142
4300.59 139
4300.74 136
4300.89 131
4301.04 124
4301.19 118
4301.34 111
4301.49 105
4301.65 101
4301.80 101
4301.95 103
4302.10 109
4302.25 115
4302.40 120
4302.55 123
4302.70 122
4302.85 118
4303.00 112
4303.15 105
4303.30 99
4303.45 94
4303.60 92
4303.75 91
4303.90 91
4304.05 89
4304.20 87
4304.35 82
4304.50 77
4304.65 71
4304.80 65
4304.95 59
4305.10 54
4305.25 50
4305.40 47
4305.55 43
4305.70 40
4305.86 35
4306.01 29
4306.16 23
4306.31 18
4306.46 13
4306.61 10
4306.76 10
4306.91 13
4307.06 18
4307.21 24
4307.36 31
4307.51 39
4307.66 46
4307.81 54
4307.96 62
4308.11 70
4308.26 78
4308.41 84
4308.56 87
4308.71 87
4308.86 82
4309.01 75
4309.16 66
4309.31 58
4309.47 51
4309.62 48
4309.77 48
4309.92 50
4310.07 51
4310.22 51
4310.37 46
4310.52 36
4310.67 23
4310.82 8
4310.97 0
4311.12 0
4311.27 0
4311.42 0
4311.57 0
4311.72 0
4311.87 15
4312.02 34
4312.17 52
4312.32 67
4312.48 76
4312.63 78
4312.78 74
4312.93 66
4313.08 53
4313.23 40
4313.38 27
4313.53 18
4313.68 12
4313.83 9
4313.98 10
4314.13 12
4314.28 14
4314.43 15
4314.58 15
4314.73 13
4314.88 11
4315.03 10
4315.18 11
4315.34 14
4315.49 20
4315.64 27
4315.79 35
4315.94 42
4316.09 50
4316.24 56
4316.39 61
4316.54 66
4316.69 71
4316.84 74
4316.99 77
4317.14 79
4317.29 81
4317.44 82
4317.59 82
4317.74 81
4317.90 79
4318.05 76
4318.20 70
4318.35 63
4318.50 53
4318.65 42
4318.80 29
4318.95 16
4319.10 5
4319.25 0
4319.40 0
4319.55 0
4319.70 0
4319.85 0
4320.00 0
4320.15 2
4320.31 4
4320.46 5
4320.61 4
4320.76 3
4320.91 5
4321.06 9
4321.21 17
4321.36 27
4321.51 38
4321.66 48
4321.81 59
4321.96 69
4322.11 80
4322.26 92
4322.41 106
4322.57 121
4322.72 135
4322.87 149
4323.02 160
4323.17 169
4323.32 176
4323.47 181
4323.62 186
4323.77 191
4323.92 194
4324.07 195
4324.22 194
4324.37 191
4324.52 186
4324.68 181
4324.83 177
4324.98 173
4325.13 172
4325.28 170
4325.43 168
4325.58 163
4325.73 155
4325.88 144
4326.03 131
4326.18 117
4326.33 106
4326.48 100
4326.63 100
4326.79 107
4326.94 119
4327.09 135
4327.24 153
4327.39 170
4327.54 184
4327.69 194
4327.84 200
4327.99 201
4328.14 199
4328.29 194
4328.44 187
4328.59 180
4328.75 175
4328.90 170
4329.05 168
4329.20 168
4329.35 170
4329.50 175
4329.65 181
4329.80 187
4329.95 192
4330.10 195
4330.25 196
4330.40 194
4330.56 190
4330.71 187
4330.86 186
4331.01 187
4331.16 189
4331.31 192
4331.46 194
4331.61 193
4331.76 189
4331.91 182
4332.06 171
4332.21 159
4332.37 147
4332.52 136
4332.67 127
4332.82 121
4332.97 117
4333.12 116
4333.27 115
4333.42 115
4333.57 114
4333.72 112
4333.87 109
4334.03 104
4334.18 99
4334.33 94
4334.48 87
4334.63 80
4334.78 72
4334.93 62
4335.08 51
4335.23 39
4335.38 28
4335.53 19
4335.69 12
4335.84 10
4335.99 12
4336.14 17
4336.29 25
4336.44 35
4336.59 45
4336.74 54
4336.89 62
4337.04 69
4337.19 76
4337.35 82
4337.50 87
4337.65 92
4337.80 96
4337.95 97
4338.10 96
4338.25 93
4338.40 87
4338.55 81
4338.70 75
4338.86 70
4339.01 67
4339.16 66
4339.31 67
4339.46 70
4339.61 74
4339.76 78
4339.91 82
4340.06 85
4340.21 87
4340.36 89
4340.52 90
4340.67 92
4340.82 95
4340.97 100
4341.12 107
4341.27 115
4341.42 123
4341.57 129
4341.72 132
4341.87 132
4342.03 128
4342.18 123
4342.33 116
4342.48 109
4342.63 104
4342.78 101
4342.93 101
4343.08 103
4343.23 107
4343.39 112
4343.54 118
4343.69 125
4343.84 133
4343.99 140
4344.14 147
4344.29 153
4344.44 157
4344.59 158
4344.74 156
4344.90 149
4345.05 137
4345.20 123
4345.35 105
4345.50 86
4345.65 66
4345.80 47
4345.95 30
4346.10 15
4346.26 3
4346.41 0
4346.56 0
4346.71 0
4346.86 0
4347.01 0
4347.16 0
4347.31 0
4347.46 3
4347.62 8
4347.77 11
4347.92 13
4348.07 13
4348.22 14
4348.37 16
4348.52 21
4348.67 29
4348.82 42
4348.98 58
4349.13 75
4349.28 91
4349.43 105
4349.58 115
4349.73 120
4349.88 123
4350.03 124
4350.19 126
4350.34 131
4350.49 140
4350.64 154
4350.79 171
4350.94 189
4351.09 208
4351.24 223
4351.39 236
4351.55 243
4351.70 246
4351.85 246
4352.00 245
4352.15 243
4352.30 242
4352.45 242
4352.60 241
4352.76 238
4352.91 231
4353.06 219
4353.21 202
4353.36 179
4353.51 152
4353.66 123
4353.81 94
4353.97 68
4354.12 46
4354.27 30
4354.42 20
4354.57 14
4354.72 13
4354.87 15
4355.02 20
4355.18 26
4355.33 35
4355.48 45
4355.63 56
4355.78 69
4355.93 81
4356.08 92
4356.23 103
4356.39 111
4356.54 119
4356.69 126
4356.84 135
4356.99 145
4357.14 157
4357.29 170
4357.44 182
4357.60 192
4357.75 198
4357.90 199
4358.05 194
4358.20 184
4358.35 170
4358.50 156
4358.65 142
4358.81 129
4358.96 119
4359.11 111
4359.26 104
4359.41 97
4359.56 90
4359.71 84
4359.87 80
4360.02 78
4360.17 78
4360.32 80
4360.47 83
4360.62 84
4360.77 82
4360.92 77
4361.08 70
4361.23 62
4361.38 56
4361.53 52
4361.68 53
4361.83 57
4361.98 64
4362.14 72
4362.29 79
4362.44 85
4362.59 89
4362.74 92
4362.89 94
4363.04 95
4363.20 96
4363.35 97
4363.50 96
4363.65 94
4363.80 90
4363.95 84
4364.10 79
4364.26 75
4364.41 75
4364.56 80
4364.71 91
4364.86 105
4365.01 123
4365.16 141
4365.32 157
4365.47 170
4365.62 177
4365.77 180
4365.92 178
4366.07 172
4366.22 164
4366.38 154
4366.53 143
4366.68 132
4366.83 121
4366.98 110
4367.13 101
4367.28 95
4367.44 90
4367.59 88
4367.74 88
4367.89 90
4368.04 95
4368.19 102
4368.34 109
4368.50 117
4368.65 122
4368.80 125
4368.95 126
4369.10 124
4369.25 119
4369.40 113
4369.56 107
4369.71 102
4369.86 98
4370.01 95
4370.16 93
4370.31 90
4370.47 87
4370.62 83
4370.77 77
4370.92 70
4371.07 62
4371.22 54
4371.37 47
4371.53 39
4371.68 33
4371.83 27
4371.98 22
4372.13 19
4372.28 19
4372.44 21
4372.59 25
4372.74 32
4372.89 39
4373.04 47
4373.19 53
4373.34 59
4373.50 63
4373.65 67
4373.80 71
4373.95 74
4374.10 78
4374.25 79
4374.41 79
4374.56 76
4374.71 69
4374.86 60
4375.01 50
4375.16 41
4375.32 35
4375.47 32
4375.62 35
4375.77 42
4375.92 52
4376.07 64
4376.23 77
4376.38 90
4376.53 101
4376.68 111
4376.83 119
4376.98 125
4377.14 128
4377.29 129
4377.44 129
4377.59 126
4377.74 123
4377.89 119
4378.04 116
4378.20 115
4378.35 114
4378.50 114
4378.65 113
4378.80 112
4378.95 107
4379.11 101
4379.26 92
4379.41 81
4379.56 71
4379.71 62
4379.86 55
4380.02 49
4380.17 46
4380.32 43
4380.47 40
4380.62 37
4380.78 33
4380.93 28
4381.08 24
4381.23 21
4381.38 19
4381.53 19
4381.69 23
4381.84 29
4381.99 37
4382.14 46
4382.29 55
4382.44 65
4382.60 76
4382.75 87
4382.90 99
4383.05 112
4383.20 124
4383.35 134
4383.51 141
4383.66 141
4383.81 137
4383.96 127
4384.11 114
4384.26 99
4384.42 86
4384.57 75
4384.72 68
4384.87 63
4385.02 61
4385.18 59
4385.33 58
4385.48 57
4385.63 55
4385.78 54
4385.93 52
4386.09 50
4386.24 48
4386.39 46
4386.54 43
4386.69 40
4386.85 37
4387.00 36
4387.15 35
4387.30 35
4387.45 36
4387.60 37
4387.76 38
4387.91 38
4388.06 39
4388.21 40
4388.36 41
4388.52 42
4388.67 42
4388.82 40
4388.97 36
4389.12 30
4389.27 24
4389.43 17
4389.58 12
4389.73 10
4389.88 10
4390.03 13
4390.19 16
4390.34 20
4390.49 22
4390.64 22
4390.79 20
4390.94 16
4391.10 11
4391.25 6
4391.40 1
4391.55 0
4391.70 0
4391.86 0
4392.01 0
4392.16 5
4392.31 10
4392.46 17
4392.62 24
4392.77 30
4392.92 36
4393.07 38
4393.22 39
4393.38 37
4393.53 33
4393.68 28
4393.83 23
4393.98 18
4394.13 13
4394.29 9
4394.44 5
4394.59 2
4394.74 0
4394.89 0
4395.05 0
4395.20 0
4395.35 0
4395.50 0
4395.65 0
4395.81 0
4395.96 3
4396.11 5
4396.26 6
4396.41 7
4396.57 9
4396.72 12
4396.87 14
4397.02 17
4397.17 20
4397.33 22
4397.48 24
4397.63 25
4397.78 26
4397.93 27
4398.09 27
4398.24 27
4398.39 26
4398.54 27
4398.69 27
4398.85 30
4399.00 33
4399.15 37
4399.30 41
4399.45 44
4399.61 44
4399.76 42
4399.91 38
4400.06 31
4400.21 24
4400.37 17
4400.52 12
4400.67 10
4400.82 11
4400.97 16
4401.13 25
4401.28 37
4401.43 51
4401.58 65
4401.73 78
4401.89 89
4402.04 97
4402.19 103
4402.34 106
4402.50 107
4402.65 106
4402.80 102
4402.95 97
4403.10 91
4403.26 87
4403.41 84
4403.56 84
4403.71 88
4403.86 96
4404.02 105
4404.17 115
4404.32 124
4404.47 132
4404.62 139
4404.78 144
4404.93 149
4405.08 154
4405.23 159
4405.38 165
4405.54 169
4405.69 173
4405.84 175
4405.99 177
4406.15 180
4406.30 182
4406.45 186
4406.60 191
4406.75 196
4406.91 200
4407.06 202
4407.21 203
4407.36 203
4407.51 201
4407.67 198
4407.82 194
4407.97 190
4408.12 186
4408.28 182
4408.43 179
4408.58 177
4408.73 177
4408.88 178
4409.04 179
4409.19 180
4409.34 178
4409.49 174
4409.65 166
4409.80 157
4409.95 147
4410.10 140
4410.25 138
4410.41 143
4410.56 156
4410.71 175
4410.86 197
4411.02 220
4411.17 241
4411.32 259
4411.47 274
4411.62 286
4411.78 296
4411.93 302
4412.08 305
4412.23 303
4412.39 295
4412.54 281
4412.69 262
4412.84 241
4412.99 221
4413.15 204
4413.30 193
4413.45 188
4413.60 188
4413.76 193
4413.91 199
4414.06 205
4414.21 210
4414.36 214
4414.52 216
4414.67 217
4414.82 217
4414.97 217
4415.13 217
4415.28 217
4415.43 218
4415.58 219
4415.74 220
4415.89 221
4416.04 221
4416.19 219
4416.34 215
4416.50 207
4416.65 196
4416.80 183
4416.95 167
4417.11 150
4417.26 134
4417.41 118
4417.56 105
4417.72 95
4417.87 90
4418.02 90
4418.17 96
4418.33 106
4418.48 120
4418.63 136
4418.78 151
4418.93 165
4419.09 176
4419.24 184
4419.39 189
4419.54 193
4419.70 195
4419.85 198
4420.00 201
4420.15 205
4420.31 210
4420.46 215
4420.61 220
4420.76 225
4420.92 230
4421.07 235
4421.22 239
4421.37 242
4421.52 244
4421.68 243
4421.83 241
4421.98 238
4422.13 235
4422.29 232
4422.44 231
4422.59 230
4422.74 230
4422.90 229
4423.05 226
4423.20 220
4423.35 211
4423.51 199
4423.66 185
4423.81 171
4423.96 158
4424.12 146
4424.27 134
4424.42 123
4424.57 110
4424.73 96
4424.88 80
4425.03 64
4425.18 47
4425.34 31
4425.49 19
4425.64 11
4425.79 9
4425.95 12
4426.10 20
4426.25 33
4426.40 48
4426.56 64
4426.71 78
4426.86 91
4427.01 101
4427.17 109
4427.32 113
4427.47 116
4427.62 115
4427.78 113
4427.93 108
4428.08 101
4428.23 93
4428.39 86
4428.54 80
4428.69 74
4428.84 70
4429.00 68
4429.15 67
4429.30 66
4429.45 65
4429.61 65
4429.76 66
4429.91 68
4430.06 73
4430.22 81
4430.37 91
4430.52 104
4430.67 118
4430.83 132
4430.98 145
4431.13 155
4431.28 161
4431.44 163
4431.59 163
4431.74 159
4431.89 155
4432.05 149
4432.20 144
4432.35 138
4432.50 131
4432.66 124
4432.81 115
4432.96 105
4433.12 93
4433.27 82
4433.42 73
4433.57 66
4433.73 63
4433.88 63
4434.03 67
4434.18 72
4434.34 79
4434.49 85
4434.64 92
4434.79 98
4434.95 105
4435.10 113
4435.25 123
4435.40 135
4435.56 148
4435.71 160
4435.86 170
4436.02 178
4436.17 182
4436.32 184
4436.47 184
4436.63 184
4436.78 183
4436.93 184
4437.08 184
4437.24 185
4437.39 184
4437.54 182
4437.69 180
4437.85 176
4438.00 172
4438.15 168
4438.31 163
4438.46 158
4438.61 153
4438.76 147
4438.92 140
4439.07 133
4439.22 126
4439.37 119
4439.53 113
4439.68 108
4439.83 103
4439.99 97
4440.14 92
4440.29 85
4440.44 78
4440.60 69
4440.75 60
4440.90 50
4441.05 42
4441.21 35
4441.36 30
4441.51 28
4441.67 28
4441.82 29
4441.97 31
4442.12 32
4442.28 31
4442.43 28
4442.58 23
4442.73 16
4442.89 10
4443.04 3
4443.19 0
4443.35 0
4443.50 0
4443.65 0
4443.80 0
4443.96 0
4444.11 1
4444.26 3
4444.42 4
4444.57 3
4444.72 2
4444.87 2
4445.03 4
4445.18 9
4445.33 19
4445.48 31
4445.64 44
4445.79 57
4445.94 67
4446.10 75
4446.25 79
4446.40 80
4446.55 79
4446.71 77
4446.86 75
4447.01 73
4447.17 72
4447.32 70
4447.47 70
4447.62 71
4447.78 74
4447.93 78
4448.08 85
4448.24 94
4448.39 103
4448.54 112
4448.69 120
4448.85 128
4449.00 134
4449.15 141
4449.31 147
4449.46 153
4449.61 159
4449.76 164
4449.92 166
4450.07 166
4450.22 163
4450.38 157
4450.53 151
4450.68 145
4450.83 140
4450.99 138
4451.14 136
4451.29 136
4451.45 135
4451.60 132
4451.75 128
4451.91 122
4452.06 115
4452.21 109
4452.36 102
4452.52 97
4452.67 92
4452.82 88
4452.98 86
4453.13 85
4453.28 85
4453.43 89
4453.59 94
4453.74 101
4453.89 107
4454.05 111
4454.20 110
4454.35 105
4454.51 94
4454.66 80
4454.81 66
4454.96 54
4455.12 47
4455.27 44
4455.42 47
4455.58 54
4455.73 62
4455.88 71
4456.04 79
4456.19 86
4456.34 92
4456.49 97
4456.65 102
4456.80 107
4456.95 112
4457.11 116
4457.26 118
4457.41 118
4457.57 114
4457.72 108
4457.87 101
4458.02 92
4458.18 83
4458.33 75
4458.48 69
4458.64 65
4458.79 62
4458.94 61
4459.10 61
4459.25 63
4459.40 68
4459.56 75
4459.71 85
4459.86 97
4460.01 109
4460.17 121
4460.32 131
4460.47 136
4460.63 136
4460.78 131
4460.93 121
4461.09 109
4461.24 97
4461.39 86
4461.54 78
4461.70 75
4461.85 75
4462.00 79
4462.16 85
4462.31 91
4462.46 97
4462.62 101
4462.77 103
4462.92 102
4463.08 100
4463.23 97
4463.38 93
4463.54 88
4463.69 83
4463.84 78
4463.99 72
4464.15 67
4464.30 61
4464.45 55
4464.61 48
4464.76 43
4464.91 37
4465.07 32
4465.22 30
4465.37 30
4465.53 32
4465.68 37
4465.83 44
4465.99 52
4466.14 59
4466.29 65
4466.45 69
4466.60 70
4466.75 69
4466.90 66
4467.06 61
4467.21 55
4467.36 50
4467.52 44
4467.67 40
4467.82 38
4467.98 37
4468.13 39
4468.28 43
4468.44 48
4468.59 54
4468.74 61
4468.90 68
4469.05 76
4469.20 83
4469.36 91
4469.51 98
4469.66 104
4469.82 109
4469.97 114
4470.12 117
4470.28 119
4470.43 118
4470.58 115
4470.74 110
4470.89 101
4471.04 91
4471.20 80
4471.35 70
4471.50 62
4471.65 58
4471.81 56
4471.96 58
4472.11 61
4472.27 65
4472.42 69
4472.57 71
4472.73 71
4472.88 68
4473.03 61
4473.19 52
4473.34 39
4473.49 25
4473.65 12
4473.80 0
4473.95 0
4474.11 0
4474.26 0
4474.41 0
4474.57 0
4474.72 0
4474.87 0
4475.03 0
4475.18 6
4475.33 12
4475.49 17
4475.64 23
4475.79 30
4475.95 39
4476.10 51
4476.25 65
4476.41 79
4476.56 91
4476.71 100
4476.87 104
4477.02 103
4477.17 97
4477.33 87
4477.48 76
4477.63 65
4477.79 54
4477.94 45
4478.09 40
4478.25 38
4478.40 40
4478.55 45
4478.71 52
4478.86 60
4479.01 66
4479.17 68
4479.32 66
4479.47 58
4479.63 47
4479.78 35
4479.93 25
4480.09 19
4480.24 17
4480.40 21
4480.55 27
4480.70 34
4480.86 39
4481.01 41
4481.16 39
4481.32 34
4481.47 27
4481.62 21
4481.78 17
4481.93 14
4482.08 13
4482.24 13
4482.39 13
4482.54 14
4482.70 13
4482.85 12
4483.00 10
4483.16 8
4483.31 5
4483.46 0
4483.62 0
4483.77 0
4483.92 0
4484.08 0
4484.23 0
4484.38 4
4484.54 17
4484.69 32
4484.85 47
4485.00 61
4485.15 73
4485.31 82
4485.46 89
4485.61 95
4485.77 100
4485.92 104
4486.07 108
4486.23 113
4486.38 117
4486.53 122
4486.69 126
4486.84 131
4486.99 137
4487.15 142
4487.30 147
4487.46 151
4487.61 153
4487.76 153
4487.92 150
4488.07 145
4488.22 139
4488.38 132
4488.53 125
4488.68 116
4488.84 108
4488.99 98
4489.14 87
4489.30 76
4489.45 65
4489.60 55
4489.76 46
4489.91 39
4490.07 33
4490.22 30
4490.37 28
4490.53 26
4490.68 25
4490.83 24
4490.99 22
4491.14 20
4491.29 18
4491.45 16
4491.60 13
4491.76 11
4491.91 10
4492.06 9
4492.22 8
4492.37 7
4492.52 5
4492.68 2
4492.83 0
4492.98 0
4493.14 0
4493.29 0
4493.45 0
4493.60 0
4493.75 0
4493.91 2
4494.06 9
4494.21 15
4494.37 22
4494.52 29
4494.67 36
4494.83 43
4494.98 49
4495.14 54
4495.29 58
4495.44 59
4495.60 58
4495.75 55
4495.90 52
4496.06 51
4496.21 53
4496.36 59
4496.52 70
4496.67 82
4496.83 96
4496.98 106
4497.13 113
4497.29 113
4497.44 109
4497.59 100
4497.75 89
4497.90 78
4498.06 68
4498.21 62
4498.36 59
4498.52 59
4498.67 63
4498.82 68
4498.98 74
4499.13 81
4499.29 88
4499.44 95
4499.59 99
4499.75 102
4499.90 103
4500.05 101
4500.21 98
4500.36 93
4500.52 87
4500.67 82
4500.82 78
4500.98 76
4501.13 73
4501.28 70
4501.44 66
4501.59 61
4501.75 56
4501.90 53
4502.05 53
4502.21 56
4502.36 62
4502.51 70
4502.67 77
4502.82 82
4502.98 84
4503.13 82
4503.28 80
4503.44 77
4503.59 77
4503.74 81
4503.90 87
4504.05 95
4504.21 103
4504.36 111
4504.51 117
4504.67 120
4504.82 120
4504.98 118
4505.13 114
4505.28 109
4505.44 104
4505.59 97
4505.74 90
4505.90 82
4506.05 73
4506.21 64
4506.36 56
4506.51 48
4506.67 43
4506.82 41
4506.98 45
4507.13 54
4507.28 69
4507.44 88
4507.59 109
4507.74 128
4507.90 143
4508.05 152
4508.21 155
4508.36 152
4508.51 145
4508.67 137
4508.82 128
4508.98 121
4509.13 114
4509.28 107
4509.44 101
4509.59 94
4509.75 88
4509.90 83
4510.05 79
4510.21 78
4510.36 81
4510.52 86
4510.67 93
4510.82 100
4510.98 107
4511.13 111
4511.28 112
4511.44 110
4511.59 105
4511.75 100
4511.90 94
4512.05 90
4512.21 88
4512.36 88
4512.52 88
4512.67 89
4512.82 87
4512.98 84
4513.13 79
4513.29 73
4513.44 65
4513.59 59
4513.75 53
4513.90 49
4514.06 47
4514.21 46
4514.36 47
4514.52 50
4514.67 54
4514.83 58
4514.98 62
4515.13 65
4515.29 65
4515.44 64
4515.60 60
4515.75 54
4515.90 49
4516.06 44
4516.21 41
4516.37 39
4516.52 38
4516.67 37
4516.83 34
4516.98 30
4517.14 25
4517.29 18
4517.44 10
4517.60 3
4517.75 0
4517.91 0
4518.06 0
4518.21 0
4518.37 0
4518.52 0
4518.68 0
4518.83 0
4518.99 1
4519.14 9
4519.29 17
4519.45 25
4519.60 30
4519.76 32
4519.91 30
4520.06 25
4520.22 19
4520.37 11
4520.53 4
4520.68 0
4520.83 0
4520.99 0
4521.14 0
4521.30 0
4521.45 0
4521.60 2
4521.76 4
4521.91 6
4522.07 9
4522.22 14
4522.38 20
4522.53 28
4522.68 36
4522.84 43
4522.99 49
4523.15 53
4523.30 54
4523.45 55
4523.61 56
4523.76 57
4523.92 60
4524.07 65
4524.23 71
4524.38 77
4524.53 82
4524.69 84
4524.84 83
4525.00 79
4525.15 74
4525.30 68
4525.46 62
4525.61 57
4525.77 53
4525.92 51
4526.08 51
4526.23 53
4526.38 56
4526.54 61
4526.69 65
4526.85 69
4527.00 71
4527.15 71
4527.31 71
4527.46 72
4527.62 76
4527.77 84
4527.93 95
4528.08 109
4528.23 122
4528.39 132
4528.54 136
4528.70 135
4528.85 129
4529.01 122
4529.16 115
4529.31 112
4529.47 111
4529.62 114
4529.78 116
4529.93 119
4530.09 120
4530.24 120
4530.39 120
4530.55 121
4530.70 124
4530.86 129
4531.01 134
4531.17 139
4531.32 140
4531.47 140
4531.63 137
4531.78 134
4531.94 132
4532.09 131
4532.25 133
4532.40 137
4532.55 142
4532.71 144
4532.86 144
4533.02 139
4533.17 130
4533.33 117
4533.48 103
4533.63 90
4533.79 81
4533.94 77
4534.10 80
4534.25 88
4534.41 100
4534.56 112
4534.71 122
4534.87 129
4535.02 130
4535.18 127
4535.33 121
4535.49 113
4535.64 107
4535.80 105
4535.95 106
4536.10 113
4536.26 123
4536.41 136
4536.57 150
4536.72 162
4536.88 172
4537.03 177
4537.18 177
4537.34 173
4537.49 167
4537.65 159
4537.80 151
4537.96 145
4538.11 141
4538.27 138
4538.42 137
4538.57 135
4538.73 133
4538.88 129
4539.04 124
4539.19 117
4539.35 110
4539.50 103
4539.65 99
4539.81 98
4539.96 99
4540.12 102
4540.27 105
4540.43 109
4540.58 110
4540.74 108
4540.89 103
4541.04 93
4541.20 80
4541.35 63
4541.51 43
4541.66 23
4541.82 4
4541.97 0
4542.13 0
4542.28 0
4542.43 0
4542.59 0
4542.74 0
4542.90 0
4543.05 4
4543.21 10
4543.36 14
4543.52 17
4543.67 19
4543.83 21
4543.98 23
4544.13 24
4544.29 24
4544.44 22
4544.60 19
4544.75 15
4544.91 11
4545.06 6
4545.22 4
4545.37 4
4545.52 7
4545.68 15
4545.83 25
4545.99 37
4546.14 49
4546.30 58
4546.45 65
4546.61 67
4546.76 64
4546.92 59
4547.07 53
4547.22 47
4547.38 44
4547.53 44
4547.69 47
4547.84 54
4548.00 63
4548.15 74
4548.31 86
4548.46 99
4548.62 112
4548.77 123
4548.93 134
4549.08 142
4549.23 148
4549.39 153
4549.54 155
4549.70 156
4549.85 157
4550.01 157
4550.16 157
4550.32 154
4550.47 150
4550.63 144
4550.78 136
4550.94 128
4551.09 119
4551.24 112
4551.40 109
4551.55 109
4551.71 113
4551.86 120
4552.02 131
4552.17 143
4552.33 154
4552.48 165
4552.64 174
4552.79 181
4552.95 186
4553.10 188
4553.25 189
4553.41 188
4553.56 185
4553.72 181
4553.87 173
4554.03 164
4554.18 153
4554.34 142
4554.49 133
4554.65 128
4554.80 127
4554.96 130
4555.11 136
4555.27 144
4555.42 150
4555.57 154
4555.73 154
4555.88 151
4556.04 146
4556.19 142
4556.35 138
4556.50 136
4556.66 135
4556.81 134
4556.97 132
4557.12 128
4557.28 123
4557.43 116
4557.59 109
4557.74 103
4557.90 97
4558.05 93
4558.21 90
4558.36 88
4558.51 85
4558.67 82
4558.82 79
4558.98 76
4559.13 73
4559.29 72
4559.44 72
4559.60 73
4559.75 76
4559.91 80
4560.06 84
4560.22 88
4560.37 91
4560.53 94
4560.68 96
4560.84 97
4560.99 97
4561.15 96
4561.30 94
4561.46 91
4561.61 88
4561.76 84
4561.92 79
4562.07 73
4562.23 68
4562.38 64
4562.54 61
4562.69 60
4562.85 60
4563.00 63
4563.16 66
4563.31 70
4563.47 74
4563.62 77
4563.78 79
4563.93 79
4564.09 77
4564.24 72
4564.40 62
4564.55 50
4564.71 35
4564.86 20
4565.02 6
4565.17 0
4565.33 0
4565.48 0
4565.64 3
4565.79 13
4565.95 24
4566.10 32
4566.26 36
4566.41 38
4566.56 39
4566.72 40
4566.87 44
4567.03 52
4567.18 63
4567.34 78
4567.49 94
4567.65 109
4567.80 122
4567.96 131
4568.11 137
4568.27 141
4568.42 143
4568.58 143
4568.73 142
4568.89 140
4569.04 138
4569.20 135
4569.35 130
4569.51 125
4569.66 119
4569.82 113
4569.97 107
4570.13 102
4570.28 98
4570.44 94
4570.59 91
4570.75 88
4570.90 85
4571.06 82
4571.21 81
4571.37 81
4571.52 83
4571.68 86
4571.83 90
4571.99 93
4572.14 93
4572.30 90
4572.45 84
4572.61 75
4572.76 67
4572.92 61
4573.07 60
4573.23 64
4573.38 73
4573.54 85
4573.69 98
4573.85 108
4574.00 115
4574.16 115
4574.31 111
4574.47 102
4574.62 92
4574.78 80
4574.93 70
4575.09 60
4575.24 52
4575.40 43
4575.55 36
4575.71 28
4575.86 20
4576.02 13
4576.17 6
4576.33 0
4576.48 0
4576.64 0
4576.79 0
4576.95 0
4577.10 0
4577.26 3
4577.41 5
4577.57 4
4577.72 3
4577.88 0
4578.03 0
4578.19 0
4578.34 0
4578.50 5
4578.65 12
4578.81 19
4578.96 25
4579.12 28
4579.27 28
4579.43 23
4579.58 15
4579.74 5
4579.89 0
4580.05 0
4580.20 0
4580.36 0
4580.52 0
4580.67 15
4580.83 34
4580.98 54
4581.14 73
4581.29 88
4581.45 98
4581.60 104
4581.76 106
4581.91 105
4582.07 101
4582.22 95
4582.38 88
4582.53 80
4582.69 73
4582.84 66
4583.00 61
4583.15 58
4583.31 55
4583.46 53
4583.62 49
4583.77 44
4583.93 37
4584.08 28
4584.24 17
4584.39 6
4584.55 0
4584.70 0
4584.86 0
4585.01 0
4585.17 0
4585.33 0
4585.48 0
4585.64 2
4585.79 8
4585.95 13
4586.10 16
4586.26 17
4586.41 16
4586.57 13
4586.72 8
4586.88 4
4587.03 1
4587.19 0
4587.34 3
4587.50 8
4587.65 16
4587.81 26
4587.96 36
4588.12 44
4588.27 52
4588.43 57
4588.58 61
4588.74 63
4588.90 62
4589.05 58
4589.21 51
4589.36 44
4589.52 37
4589.67 32
4589.83 31
4589.98 33
4590.14 39
4590.29 46
4590.45 52
4590.60 57
4590.76 60
4590.91 62
4591.07 63
4591.22 65
4591.38 68
4591.54 71
4591.69 73
4591.85 72
4592.00 68
4592.16 61
4592.31 50
4592.47 38
4592.62 26
4592.78 15
4592.93 6
4593.09 1
4593.24 0
4593.40 1
4593.55 5
4593.71 10
4593.87 17
4594.02 24
4594.18 31
4594.33 38
4594.49 44
4594.64 51
4594.80 56
4594.95 61
4595.11 65
4595.26 68
4595.42 69
4595.57 68
4595.73 65
4595.88 59
4596.04 52
4596.20 43
4596.35 33
4596.51 25
4596.66 18
4596.82 14
4596.97 14
4597.13 16
4597.28 22
4597.44 30
4597.59 38
4597.75 45
4597.91 49
4598.06 51
4598.22 50
4598.37 48
4598.53 44
4598.68 42
4598.84 40
4598.99 40
4599.15 40
4599.30 39
4599.46 38
4599.61 35
4599.77 31
4599.93 28
4600.08 26
4600.24 26
4600.39 31
4600.55 39
4600.70 48
4600.86 57
4601.01 64
4601.17 66
4601.32 63
4601.48 56
4601.64 45
4601.79 32
4601.95 19
4602.10 9
4602.26 0
4602.41 0
4602.57 0
4602.72 0
4602.88 0
4603.04 0
4603.19 0
4603.35 0
4603.50 0
4603.66 1
4603.81 5
4603.97 9
4604.12 14
4604.28 19
4604.43 26
4604.59 32
4604.75 39
4604.90 45
4605.06 48
4605.21 48
4605.37 44
4605.52 37
4605.68 26
4605.83 15
4605.99 4
4606.15 0
4606.30 0
4606.46 0
4606.61 0
4606.77 8
4606.92 18
4607.08 29
4607.23 39
4607.39 49
4607.55 58
4607.70 67
4607.86 74
4608.01 82
4608.17 89
4608.32 97
4608.48 104
4608.64 112
4608.79 119
4608.95 124
4609.10 126
4609.26 125
4609.41 121
4609.57 115
4609.72 106
4609.88 96
4610.04 85
4610.19 72
4610.35 59
4610.50 46
4610.66 35
4610.81 26
4610.97 23
4611.12 26
4611.28 35
4611.44 50
4611.59 68
4611.75 87
4611.90 104
4612.06 117
4612.21 123
4612.37 125
4612.53 122
4612.68 118
4612.84 115
4612.99 115
4613.15 118
4613.30 124
4613.46 133
4613.62 142
4613.77 149
4613.93 154
4614.08 156
4614.24 156
4614.39 156
4614.55 155
4614.71 156
4614.86 158
4615.02 159
4615.17 158
4615.33 154
4615.48 145
4615.64 134
4615.80 122
4615.95 110
4616.11 102
4616.26 98
4616.42 98
4616.57 104
4616.73 113
4616.89 124
4617.04 136
4617.20 149
4617.35 160
4617.51 168
4617.66 173
4617.82 173
4617.98 168
4618.13 159
4618.29 146
4618.44 131
4618.60 115
4618.75 102
4618.91 93
4619.07 88
4619.22 90
4619.38 96
4619.53 104
4619.69 113
4619.84 118
4620.00 118
4620.16 112
4620.31 101
4620.47 86
4620.62 71
4620.78 57
4620.94 48
4621.09 43
4621.25 43
4621.40 45
4621.56 48
4621.71 51
4621.87 53
4622.03 55
4622.18 57
4622.34 61
4622.49 67
4622.65 74
4622.81 80
4622.96 82
4623.12 79
4623.27 70
4623.43 55
4623.58 37
4623.74 18
4623.90 1
4624.05 0
4624.21 0
4624.36 0
4624.52 0
4624.68 0
4624.83 0
4624.99 0
4625.14 3
4625.30 5
4625.45 8
4625.61 11
4625.77 17
4625.92 27
4626.08 42
4626.23 59
4626.39 80
4626.55 101
4626.70 119
4626.86 134
4627.01 144
4627.17 149
4627.33 149
4627.48 147
4627.64 143
4627.79 141
4627.95 140
4628.11 144
4628.26 151
4628.42 162
4628.57 175
4628.73 190
4628.88 202
4629.04 211
4629.20 216
4629.35 215
4629.51 212
4629.66 206
4629.82 200
4629.98 197
4630.13 196
4630.29 196
4630.44 196
4630.60 193
4630.76 187
4630.91 176
4631.07 161
4631.22 145
4631.38 129
4631.54 115
4631.69 105
4631.85 97
4632.00 91
4632.16 86
4632.32 82
4632.47 78
4632.63 75
4632.78 73
4632.94 74
4633.10 77
4633.25 81
4633.41 87
4633.56 93
4633.72 98
4633.88 100
4634.03 100
4634.19 97
4634.34 91
4634.50 84
4634.66 77
4634.81 69
4634.97 63
4635.12 59
4635.28 56
4635.44 56
4635.59 57
4635.75 60
4635.90 63
4636.06 66
4636.22 70
4636.37 72
4636.53 75
4636.68 77
4636.84 80
4637.00 85
4637.15 90
4637.31 96
4637.47 103
4637.62 109
4637.78 113
4637.93 115
4638.09 116
4638.25 115
4638.40 114
4638.56 114
4638.71 114
4638.87 116
4639.03 118
4639.18 120
4639.34 122
4639.49 123
4639.65 123
4639.81 124
4639.96 126
4640.12 127
4640.28 129
4640.43 129
4640.59 127
4640.74 123
4640.90 116
4641.06 108
4641.21 101
4641.37 96
4641.52 94
4641.68 97
4641.84 105
4641.99 115
4642.15 127
4642.31 138
4642.46 146
4642.62 151
4642.77 151
4642.93 147
4643.09 140
4643.24 132
4643.40 125
4643.55 119
4643.71 115
4643.87 114
4644.02 113
4644.18 112
4644.34 109
4644.49 104
4644.65 97
4644.80 89
4644.96 81
4645.12 73
4645.27 66
4645.43 63
4645.59 62
4645.74 65
4645.90 69
4646.05 75
4646.21 81
4646.37 88
4646.52 92
4646.68 96
4646.83 98
4646.99 100
4647.15 103
4647.30 107
4647.46 112
4647.62 117
4647.77 122
4647.93 123
4648.08 121
4648.24 115
4648.40 106
4648.55 97
4648.71 89
4648.87 85
4649.02 85
4649.18 90
4649.34 100
4649.49 111
4649.65 124
4649.80 135
4649.96 143
4650.12 149
4650.27 151
4650.43 149
4650.59 145
4650.74 138
4650.90 129
4651.05 120
4651.21 111
4651.37 102
4651.52 95
4651.68 89
4651.84 84
4651.99 80
4652.15 75
4652.30 70
4652.46 65
4652.62 61
4652.77 57
4652.93 56
4653.09 56
4653.24 57
4653.40 59
4653.56 60
4653.71 59
4653.87 55
4654.02 47
4654.18 36
4654.34 23
4654.49 9
4654.65 0
4654.81 0
4654.96 0
4655.12 0
4655.28 0
4655.43 0
4655.59 0
4655.74 0
4655.90 2
4656.06 9
4656.21 16
4656.37 23
4656.53 28
4656.68 31
4656.84 33
4657.00 32
4657.15 32
4657.31 33
4657.47 36
4657.62 41
4657.78 50
4657.93 60
4658.09 69
4658.25 75
4658.40 78
4658.56 76
4658.72 71
4658.87 64
4659.03 57
4659.19 52
4659.34 48
4659.50 48
4659.66 50
4659.81 54
4659.97 60
4660.12 68
4660.28 77
4660.44 87
4660.59 97
4660.75 107
4660.91 115
4661.06 122
4661.22 128
4661.38 133
4661.53 137
4661.69 140
4661.85 140
4662.00 138
4662.16 132
4662.32 124
4662.47 114
4662.63 105
4662.79 98
4662.94 95
4663.10 97
4663.25 102
4663.41 110
4663.57 118
4663.72 125
4663.88 130
4664.04 131
4664.19 129
4664.35 125
4664.51 119
4664.66 112
4664.82 105
4664.98 98
4665.13 92
4665.29 88
4665.45 84
4665.60 83
4665.76 82
4665.92 82
4666.07 81
4666.23 80
4666.39 79
4666.54 76
4666.70 72
4666.86 68
4667.01 64
4667.17 61
4667.32 58
4667.48 56
4667.64 55
4667.79 56
4667.95 59
4668.11 64
4668.26 70
4668.42 78
4668.58 86
4668.73 93
4668.89 98
4669.05 100
4669.20 100
4669.36 99
4669.52 99
4669.67 100
4669.83 103
4669.99 107
4670.14 112
4670.30 115
4670.46 116
4670.61 112
4670.77 106
4670.93 98
4671.08 89
4671.24 82
4671.40 78
4671.55 77
4671.71 80
4671.87 85
4672.02 91
4672.18 97
4672.34 100
4672.49 100
4672.65 97
4672.81 90
4672.96 81
4673.12 71
4673.28 62
4673.43 53
4673.59 46
4673.75 40
4673.90 35
4674.06 31
4674.22 26
4674.37 22
4674.53 19
4674.69 16
4674.84 15
4675.00 16
4675.16 18
4675.31 22
4675.47 27
4675.63 33
4675.78 39
4675.94 46
4676.10 55
4676.25 64
4676.41 73
4676.57 83
4676.72 92
4676.88 99
4677.04 104
4677.19 107
4677.35 106
4677.51 104
4677.67 101
4677.82 98
4677.98 97
4678.14 96
4678.29 96
4678.45 96
4678.61 96
4678.76 96
4678.92 97
4679.08 100
4679.23 106
4679.39 116
4679.55 127
4679.70 140
4679.86 152
4680.02 160
4680.17 164
4680.33 164
4680.49 160
4680.64 155
4680.80 150
4680.96 148
4681.11 148
4681.27 151
4681.43 155
4681.58 158
4681.74 160
4681.90 160
4682.06 158
4682.21 153
4682.37 148
4682.53 143
4682.68 138
4682.84 134
4683.00 130
4683.15 127
4683.31 122
4683.47 114
4683.62 104
4683.78 92
4683.94 79
4684.09 66
4684.25 54
4684.41 46
4684.57 42
4684.72 42
4684.88 45
4685.04 51
4685.19 58
4685.35 66
4685.51 72
4685.66 77
4685.82 80
4685.98 82
4686.13 83
4686.29 82
4686.45 80
4686.60 78
4686.76 74
4686.92 69
4687.08 62
4687.23 55
4687.39 47
4687.55 39
4687.70 30
4687.86 21
4688.02 14
4688.17 10
4688.33 9
4688.49 11
4688.64 19
4688.80 30
4688.96 45
4689.12 59
4689.27 73
4689.43 85
4689.59 95
4689.74 102
4689.90 107
4690.06 111
4690.21 112
4690.37 112
4690.53 108
4690.69 100
4690.84 88
4691.00 75
4691.16 60
4691.31 46
4691.47 33
4691.63 22
4691.78 14
4691.94 7
4692.10 1
4692.25 0
4692.41 0
4692.57 0
4692.73 0
4692.88 0
4693.04 0
4693.20 0
4693.35 0
4693.51 4
4693.67 10
4693.83 16
4693.98 22
4694.14 28
4694.30 33
4694.45 38
4694.61 43
4694.77 47
4694.92 51
4695.08 53
4695.24 53
4695.40 51
4695.55 45
4695.71 37
4695.87 28
4696.02 19
4696.18 12
4696.34 7
4696.49 5
4696.65 7
4696.81 11
4696.97 17
4697.12 23
4697.28 30
4697.44 36
4697.59 40
4697.75 43
4697.91 43
4698.07 41
4698.22 38
4698.38 35
4698.54 32
4698.69 30
4698.85 30
4699.01 33
4699.17 38
4699.32 46
4699.48 57
4699.64 70
4699.79 85
4699.95 99
4700.11 110
4700.27 116
4700.42 116
4700.58 110
4700.74 100
4700.89 89
4701.05 79
4701.21 73
4701.37 71
4701.52 73
4701.68 77
4701.84 81
4701.99 81
4702.15 76
4702.31 64
4702.47 48
4702.62 29
4702.78 10
4702.94 0
4703.09 0
4703.25 0
4703.41 0
4703.57 0
4703.72 0
4703.88 9
4704.04 17
4704.19 23
4704.35 27
4704.51 28
4704.67 29
4704.82 30
4704.98 30
4705.14 32
4705.30 33
4705.45 36
4705.61 39
4705.77 42
4705.92 46
4706.08 51
4706.24 57
4706.40 64
4706.55 71
4706.71 79
4706.87 86
4707.02 93
4707.18 99
4707.34 104
4707.50 106
4707.65 108
4707.81 106
4707.97 103
4708.13 96
4708.28 88
4708.44 77
4708.60 65
4708.75 52
4708.91 39
4709.07 28
4709.23 19
4709.38 11
4709.54 5
4709.70 0
4709.86 0
4710.01 0
4710.17 0
4710.33 0
4710.48 0
4710.64 0
4710.80 0
4710.96 1
4711.11 1
4711.27 2
4711.43 2
4711.59 3
4711.74 4
4711.90 5
4712.06 6
4712.22 7
4712.37 9
4712.53 12
4712.69 16
4712.84 20
4713.00 25
4713.16 31
4713.32 37
4713.47 44
4713.63 52
4713.79 60
4713.95 70
4714.10 79
4714.26 88
4714.42 96
4714.58 103
4714.73 109
4714.89 114
4715.05 117
4715.21 118
4715.36 118
4715.52 115
4715.68 109
4715.83 101
4715.99 91
4716.15 79
4716.31 68
4716.46 57
4716.62 46
4716.78 37
4716.94 29
4717.09 21
4717.25 14
4717.41 9
4717.57 5
4717.72 4
4717.88 6
4718.04 11
4718.20 19
4718.35 28
4718.51 38
4718.67 50
4718.83 61
4718.98 71
4719.14 80
4719.30 87
4719.46 92
4719.61 94
4719.77 95
4719.93 94
4720.09 93
4720.24 92
4720.40 91
4720.56 90
4720.72 90
4720.87 90
4721.03 91
4721.19 93
4721.35 96
4721.50 101
4721.66 106
4721.82 111
4721.98 112
4722.13 110
4722.29 103
4722.45 92
4722.61 77
4722.76 62
4722.92 48
4723.08 39
4723.24 34
4723.39 36
4723.55 42
4723.71 51
4723.87 61
4724.02 69
4724.18 74
4724.34 76
4724.50 74
4724.65 70
4724.81 64
4724.97 57
4725.13 50
4725.28 45
4725.44 41
4725.60 40
4725.76 41
4725.91 45
4726.07 51
4726.23 58
4726.39 64
4726.54 69
4726.70 72
4726.86 73
4727.02 73
4727.17 73
4727.33 73
4727.49 75
4727.65 77
4727.80 80
4727.96 82
4728.12 82
4728.28 81
4728.43 76
4728.59 70
4728.75 62
4728.91 53
4729.07 44
4729.22 35
4729.38 26
4729.54 16
4729.70 7
4729.85 0
4730.01 0
4730.17 0
4730.33 0
4730.48 0
4730.64 4
4730.80 13
4730.96 20
4731.11 26
4731.27 29
4731.43 30
4731.59 30
4731.75 29
4731.90 30
4732.06 32
4732.22 35
4732.38 38
4732.53 40
4732.69 40
4732.85 38
4733.01 32
4733.16 25
4733.32 18
4733.48 11
4733.64 7
4733.79 7
4733.95 10
4734.11 15
4734.27 21
4734.43 26
4734.58 29
4734.74 30
4734.90 27
4735.06 24
4735.21 21
4735.37 20
4735.53 22
4735.69 25
4735.85 29
4736.00 34
4736.16 37
4736.32 38
4736.48 36
4736.63 33
4736.79 30
4736.95 28
4737.11 28
4737.26 30
4737.42 35
4737.58 41
4737.74 48
4737.90 54
4738.05 60
4738.21 66
4738.37 71
4738.53 76
4738.68 81
4738.84 84
4739.00 86
4739.16 84
4739.32 80
4739.47 72
4739.63 62
4739.79 50
4739.95 40
4740.10 30
4740.26 22
4740.42 15
4740.58 9
4740.74 3
4740.89 0
4741.05 0
4741.21 0
4741.37 0
4741.53 0
4741.68 0
4741.84 0
4742.00 0
4742.16 5
4742.31 14
4742.47 21
4742.63 26
4742.79 27
4742.95 25
4743.10 20
4743.26 14
4743.42 7
4743.58 1
4743.73 0
4743.89 0
4744.05 0
4744.21 0
4744.37 3
4744.52 6
4744.68 10
4744.84 15
4745.00 21
4745.16 27
4745.31 35
4745.47 43
4745.63 50
4745.79 55
4745.95 58
4746.10 57
4746.26 53
4746.42 46
4746.58 35
4746.73 24
4746.89 12
4747.05 2
4747.21 0
4747.37 0
4747.52 0
4747.68 0
4747.84 0
4748.00 0
4748.16 0
4748.31 0
4748.47 4
4748.63 7
4748.79 11
4748.95 15
4749.10 19
4749.26 23
4749.42 26
4749.58 29
4749.74 30
4749.89 30
4750.05 29
4750.21 25
4750.37 21
4750.53 15
4750.68 8
4750.84 2
4751.00 0
4751.16 0
4751.32 0
4751.47 0
4751.63 1
4751.79 6
4751.95 11
4752.11 16
4752.26 20
4752.42 25
4752.58 29
[truncated: 734,373 more chars]
