# Supplementary material for: Methylobacterium Species Promoting Rice and Barley Growth and Interaction Specificity Revealed with Whole-Cell Matrix-Assisted Laser Desorption / Ionization-Time-of-Flight Mass Spectrometry (MALDI-TOF/MS) Analysis
Source: PLoS One. 2015 Jun 8;10(6):e0129509. doi: 10.1371/journal.pone.0129509 (PMC4460032; doi:10.1371/journal.pone.0129509)
Supplement: S2 Data — (ZIP) [file pone.0129509.s002.zip › Supplementary data 2 (ms from inoculated rice)/control-9.txt]

779.66 0
779.73 0
779.79 0
779.85 0
779.92 0
779.98 0
780.05 0
780.11 0
780.17 0
780.24 0
780.30 0
780.37 0
780.43 0
780.49 0
780.56 0
780.62 0
780.69 0
780.75 0
780.81 0
780.88 0
780.94 0
781.01 0
781.07 0
781.13 0
781.20 0
781.26 0
781.33 0
781.39 0
781.46 0
781.52 0
781.58 0
781.65 0
781.71 0
781.78 0
781.84 0
781.90 0
781.97 0
782.03 0
782.10 0
782.16 0
782.22 0
782.29 0
782.35 0
782.42 0
782.48 0
782.54 0
782.61 0
782.67 0
782.74 0
782.80 0
782.87 0
782.93 0
782.99 0
783.06 0
783.12 0
783.19 0
783.25 0
783.31 0
783.38 0
783.44 0
783.51 0
783.57 0
783.63 0
783.70 0
783.76 0
783.83 0
783.89 0
783.96 0
784.02 0
784.08 0
784.15 0
784.21 0
784.28 0
784.34 0
784.40 0
784.47 0
784.53 0
784.60 0
784.66 0
784.73 0
784.79 0
784.85 0
784.92 0
784.98 0
785.05 0
785.11 0
785.18 0
785.24 0
785.30 0
785.37 0
785.43 0
785.50 0
785.56 0
785.62 0
785.69 0
785.75 0
785.82 0
785.88 0
785.95 0
786.01 0
786.07 0
786.14 0
786.20 0
786.27 0
786.33 0
786.40 0
786.46 0
786.52 0
786.59 0
786.65 0
786.72 0
786.78 0
786.85 0
786.91 0
786.97 0
787.04 0
787.10 0
787.17 0
787.23 0
787.30 0
787.36 0
787.42 0
787.49 0
787.55 0
787.62 0
787.68 0
787.75 0
787.81 0
787.87 0
787.94 0
788.00 0
788.07 0
788.13 0
788.20 0
788.26 0
788.32 0
788.39 0
788.45 0
788.52 0
788.58 0
788.65 0
788.71 0
788.78 0
788.84 0
788.90 0
788.97 0
789.03 0
789.10 0
789.16 0
789.23 0
789.29 0
789.35 0
789.42 0
789.48 0
789.55 0
789.61 0
789.68 0
789.74 0
789.81 0
789.87 0
789.93 0
790.00 0
790.06 0
790.13 0
790.19 0
790.26 0
790.32 0
790.39 0
790.45 0
790.51 0
790.58 0
790.64 0
790.71 0
790.77 0
790.84 0
790.90 0
790.96 0
791.03 0
791.09 0
791.16 0
791.22 0
791.29 0
791.35 0
791.42 0
791.48 0
791.55 0
791.61 0
791.67 0
791.74 0
791.80 0
791.87 0
791.93 0
792.00 0
792.06 0
792.13 0
792.19 0
792.25 0
792.32 0
792.38 0
792.45 0
792.51 0
792.58 0
792.64 0
792.71 0
792.77 0
792.84 0
792.90 0
792.96 0
793.03 0
793.09 0
793.16 0
793.22 0
793.29 0
793.35 0
793.42 0
793.48 0
793.55 0
793.61 0
793.67 0
793.74 0
793.80 0
793.87 0
793.93 0
794.00 0
794.06 0
794.13 0
794.19 0
794.26 0
794.32 0
794.38 0
794.45 0
794.51 0
794.58 0
794.64 0
794.71 0
794.77 0
794.84 0
794.90 0
794.97 0
795.03 0
795.10 0
795.16 0
795.22 0
795.29 0
795.35 0
795.42 0
795.48 0
795.55 0
795.61 0
795.68 0
795.74 0
795.81 0
795.87 0
795.94 0
796.00 0
796.06 0
796.13 0
796.19 0
796.26 0
796.32 0
796.39 0
796.45 0
796.52 0
796.58 0
796.65 0
796.71 0
796.78 0
796.84 0
796.91 0
796.97 0
797.03 0
797.10 0
797.16 0
797.23 0
797.29 0
797.36 0
797.42 0
797.49 0
797.55 0
797.62 0
797.68 0
797.75 0
797.81 0
797.88 0
797.94 0
798.01 0
798.07 0
798.14 0
798.20 0
798.26 0
798.33 0
798.39 0
798.46 0
798.52 0
798.59 0
798.65 0
798.72 0
798.78 0
798.85 0
798.91 0
798.98 0
799.04 0
799.11 0
799.17 0
799.24 0
799.30 0
799.37 0
799.43 0
799.50 0
799.56 0
799.62 0
799.69 0
799.75 0
799.82 0
799.88 0
799.95 0
800.01 0
800.08 0
800.14 0
800.21 0
800.27 0
800.34 0
800.40 0
800.47 0
800.53 0
800.60 0
800.66 0
800.73 0
800.79 0
800.86 0
800.92 0
800.99 0
801.05 0
801.12 0
801.18 0
801.25 0
801.31 0
801.38 0
801.44 0
801.51 0
801.57 0
801.63 0
801.70 0
801.76 0
801.83 0
801.89 0
801.96 0
802.02 0
802.09 0
802.15 0
802.22 0
802.28 0
802.35 0
802.41 0
802.48 0
802.54 0
802.61 0
802.67 0
802.74 0
802.80 0
802.87 0
802.93 0
803.00 0
803.06 0
803.13 0
803.19 0
803.26 0
803.32 0
803.39 0
803.45 0
803.52 0
803.58 0
803.65 0
803.71 0
803.78 0
803.84 0
803.91 0
803.97 0
804.04 0
804.10 0
804.17 0
804.23 0
804.30 0
804.36 0
804.43 0
804.49 0
804.56 0
804.62 0
804.69 0
804.75 0
804.82 0
804.88 0
804.95 0
805.01 0
805.08 0
805.14 0
805.21 0
805.27 0
805.34 0
805.40 0
805.47 0
805.53 0
805.60 0
805.66 0
805.73 0
805.79 0
805.86 0
805.92 0
805.99 0
806.05 0
806.12 0
806.18 0
806.25 0
806.31 0
806.38 0
806.44 0
806.51 0
806.57 0
806.64 0
806.70 0
806.77 1
806.83 2
806.90 3
806.96 4
807.03 5
807.09 6
807.16 6
807.22 5
807.29 4
807.35 3
807.42 1
807.49 0
807.55 0
807.62 0
807.68 0
807.75 0
807.81 0
807.88 1
807.94 1
808.01 1
808.07 1
808.14 1
808.20 1
808.27 1
808.33 0
808.40 0
808.46 0
808.53 0
808.59 0
808.66 1
808.72 2
808.79 4
808.85 6
808.92 7
808.98 8
809.05 8
809.11 7
809.18 6
809.24 4
809.31 3
809.37 2
809.44 2
809.51 2
809.57 2
809.64 2
809.70 2
809.77 2
809.83 2
809.90 1
809.96 1
810.03 1
810.09 1
810.16 1
810.22 0
810.29 0
810.35 0
810.42 0
810.48 0
810.55 0
810.61 0
810.68 0
810.74 0
810.81 1
810.87 1
810.94 1
811.01 0
811.07 0
811.14 0
811.20 1
811.27 1
811.33 2
811.40 2
811.46 3
811.53 3
811.59 3
811.66 3
811.72 3
811.79 2
811.85 1
811.92 1
811.98 1
812.05 1
812.12 1
812.18 1
812.25 1
812.31 1
812.38 1
812.44 1
812.51 1
812.57 1
812.64 0
812.70 0
812.77 0
812.83 0
812.90 0
812.96 0
813.03 0
813.10 0
813.16 0
813.23 0
813.29 0
813.36 0
813.42 0
813.49 0
813.55 0
813.62 0
813.68 0
813.75 0
813.81 0
813.88 0
813.94 1
814.01 1
814.08 2
814.14 3
814.21 3
814.27 3
814.34 3
814.40 3
814.47 2
814.53 1
814.60 1
814.66 0
814.73 0
814.79 1
814.86 1
814.93 1
814.99 1
815.06 1
815.12 1
815.19 1
815.25 1
815.32 1
815.38 0
815.45 0
815.51 0
815.58 0
815.65 0
815.71 0
815.78 0
815.84 0
815.91 1
815.97 1
816.04 1
816.10 1
816.17 1
816.23 1
816.30 1
816.37 1
816.43 1
816.50 1
816.56 1
816.63 1
816.69 1
816.76 2
816.82 3
816.89 3
816.95 3
817.02 3
817.09 3
817.15 2
817.22 2
817.28 1
817.35 1
817.41 0
817.48 0
817.54 1
817.61 1
817.68 1
817.74 1
817.81 1
817.87 1
817.94 0
818.00 0
818.07 0
818.13 0
818.20 0
818.27 0
818.33 0
818.40 0
818.46 0
818.53 0
818.59 0
818.66 0
818.72 0
818.79 0
818.86 0
818.92 1
818.99 1
819.05 1
819.12 1
819.18 1
819.25 1
819.31 1
819.38 1
819.45 1
819.51 1
819.58 1
819.64 1
819.71 1
819.77 1
819.84 1
819.91 0
819.97 0
820.04 0
820.10 0
820.17 0
820.23 0
820.30 0
820.36 0
820.43 0
820.50 0
820.56 0
820.63 0
820.69 0
820.76 0
820.82 0
820.89 0
820.96 0
821.02 0
821.09 1
821.15 1
821.22 0
821.28 0
821.35 0
821.42 0
821.48 0
821.55 0
821.61 0
821.68 1
821.74 1
821.81 1
821.87 1
821.94 1
822.01 1
822.07 1
822.14 1
822.20 1
822.27 1
822.33 1
822.40 1
822.47 1
822.53 1
822.60 0
822.66 0
822.73 0
822.79 0
822.86 0
822.93 0
822.99 0
823.06 0
823.12 0
823.19 0
823.26 0
823.32 0
823.39 0
823.45 0
823.52 1
823.58 1
823.65 1
823.72 1
823.78 1
823.85 1
823.91 1
823.98 1
824.04 1
824.11 0
824.18 0
824.24 0
824.31 0
824.37 0
824.44 1
824.50 1
824.57 1
824.64 1
824.70 1
824.77 0
824.83 0
824.90 0
824.97 0
825.03 0
825.10 0
825.16 0
825.23 0
825.29 1
825.36 1
825.43 1
825.49 1
825.56 1
825.62 1
825.69 1
825.76 1
825.82 1
825.89 1
825.95 1
826.02 1
826.08 0
826.15 0
826.22 0
826.28 0
826.35 0
826.41 0
826.48 1
826.55 1
826.61 1
826.68 1
826.74 0
826.81 0
826.88 0
826.94 0
827.01 0
827.07 0
827.14 0
827.20 1
827.27 1
827.34 1
827.40 1
827.47 1
827.53 1
827.60 1
827.67 1
827.73 0
827.80 0
827.86 0
827.93 0
828.00 0
828.06 0
828.13 0
828.19 0
828.26 0
828.33 0
828.39 0
828.46 0
828.52 0
828.59 0
828.66 0
828.72 0
828.79 0
828.85 0
828.92 1
828.99 1
829.05 1
829.12 1
829.18 1
829.25 0
829.32 0
829.38 0
829.45 0
829.51 0
829.58 0
829.65 0
829.71 0
829.78 0
829.84 0
829.91 0
829.98 0
830.04 0
830.11 0
830.17 0
830.24 0
830.31 0
830.37 0
830.44 0
830.50 0
830.57 0
830.64 0
830.70 0
830.77 0
830.83 0
830.90 0
830.97 0
831.03 0
831.10 0
831.16 0
831.23 0
831.30 0
831.36 0
831.43 1
831.49 1
831.56 1
831.63 1
831.69 1
831.76 1
831.83 1
831.89 1
831.96 1
832.02 1
832.09 1
832.16 1
832.22 1
832.29 1
832.35 0
832.42 0
832.49 0
832.55 0
832.62 1
832.68 1
832.75 1
832.82 1
832.88 1
832.95 1
833.02 1
833.08 0
833.15 0
833.21 0
833.28 0
833.35 0
833.41 0
833.48 0
833.54 0
833.61 0
833.68 0
833.74 0
833.81 0
833.88 0
833.94 0
834.01 0
834.07 0
834.14 0
834.21 0
834.27 1
834.34 1
834.40 1
834.47 1
834.54 1
834.60 1
834.67 1
834.74 1
834.80 1
834.87 1
834.93 1
835.00 1
835.07 1
835.13 1
835.20 1
835.27 1
835.33 1
835.40 1
835.46 0
835.53 0
835.60 0
835.66 0
835.73 0
835.80 0
835.86 0
835.93 0
835.99 0
836.06 0
836.13 1
836.19 1
836.26 1
836.33 1
836.39 1
836.46 0
836.52 0
836.59 0
836.66 0
836.72 0
836.79 1
836.86 1
836.92 1
836.99 1
837.05 1
837.12 1
837.19 0
837.25 0
837.32 0
837.39 0
837.45 0
837.52 0
837.59 1
837.65 1
837.72 1
837.78 1
837.85 1
837.92 0
837.98 0
838.05 0
838.12 0
838.18 0
838.25 0
838.31 0
838.38 0
838.45 0
838.51 1
838.58 1
838.65 1
838.71 1
838.78 2
838.85 2
838.91 2
838.98 2
839.04 2
839.11 1
839.18 1
839.24 1
839.31 1
839.38 0
839.44 0
839.51 0
839.58 0
839.64 0
839.71 0
839.78 0
839.84 0
839.91 1
839.97 1
840.04 1
840.11 1
840.17 1
840.24 1
840.31 1
840.37 1
840.44 1
840.51 1
840.57 1
840.64 1
840.71 1
840.77 1
840.84 0
840.90 0
840.97 0
841.04 0
841.10 0
841.17 0
841.24 1
841.30 1
841.37 1
841.44 1
841.50 1
841.57 1
841.64 1
841.70 1
841.77 1
841.84 1
841.90 1
841.97 1
842.03 1
842.10 1
842.17 1
842.23 1
842.30 1
842.37 1
842.43 1
842.50 1
842.57 1
842.63 1
842.70 1
842.77 1
842.83 1
842.90 0
842.97 0
843.03 0
843.10 0
843.17 0
843.23 0
843.30 0
843.37 0
843.43 0
843.50 0
843.56 0
843.63 0
843.70 1
843.76 1
843.83 1
843.90 1
843.96 1
844.03 1
844.10 1
844.16 1
844.23 1
844.30 1
844.36 1
844.43 0
844.50 0
844.56 0
844.63 0
844.70 0
844.76 0
844.83 0
844.90 1
844.96 1
845.03 1
845.10 1
845.16 1
845.23 1
845.30 1
845.36 1
845.43 1
845.50 1
845.56 1
845.63 1
845.70 1
845.76 1
845.83 1
845.90 1
845.96 1
846.03 1
846.10 0
846.16 0
846.23 0
846.30 0
846.36 0
846.43 0
846.50 0
846.56 0
846.63 0
846.70 0
846.76 0
846.83 0
846.90 0
846.96 0
847.03 0
847.10 0
847.16 0
847.23 0
847.30 0
847.36 0
847.43 0
847.50 1
847.56 1
847.63 1
847.70 1
847.76 1
847.83 1
847.90 1
847.96 0
848.03 0
848.10 0
848.16 0
848.23 0
848.30 0
848.36 0
848.43 0
848.50 0
848.56 0
848.63 0
848.70 0
848.76 0
848.83 0
848.90 0
848.96 0
849.03 0
849.10 0
849.17 0
849.23 0
849.30 0
849.37 0
849.43 0
849.50 0
849.57 0
849.63 0
849.70 0
849.77 0
849.83 0
849.90 0
849.97 0
850.03 0
850.10 0
850.17 0
850.23 0
850.30 0
850.37 0
850.43 0
850.50 0
850.57 0
850.63 0
850.70 0
850.77 0
850.84 0
850.90 0
850.97 0
851.04 0
851.10 0
851.17 0
851.24 0
851.30 0
851.37 0
851.44 0
851.50 1
851.57 1
851.64 1
851.70 1
851.77 1
851.84 0
851.91 0
851.97 0
852.04 1
852.11 1
852.17 1
852.24 1
852.31 1
852.37 1
852.44 1
852.51 1
852.57 1
852.64 0
852.71 0
852.77 0
852.84 0
852.91 0
852.98 0
853.04 0
853.11 0
853.18 0
853.24 0
853.31 0
853.38 0
853.44 0
853.51 0
853.58 0
853.65 0
853.71 0
853.78 0
853.85 0
853.91 0
853.98 0
854.05 0
854.11 0
854.18 0
854.25 1
854.31 1
854.38 1
854.45 1
854.52 1
854.58 1
854.65 0
854.72 0
854.78 0
854.85 0
854.92 0
854.98 0
855.05 0
855.12 0
855.19 0
855.25 0
855.32 0
855.39 0
855.45 0
855.52 0
855.59 0
855.65 0
855.72 0
855.79 0
855.86 0
855.92 0
855.99 0
856.06 0
856.12 0
856.19 1
856.26 1
856.33 1
856.39 1
856.46 1
856.53 0
856.59 0
856.66 0
856.73 0
856.79 0
856.86 0
856.93 0
857.00 0
857.06 0
857.13 0
857.20 0
857.26 0
857.33 0
857.40 0
857.47 0
857.53 0
857.60 0
857.67 0
857.73 0
857.80 1
857.87 1
857.94 1
858.00 0
858.07 0
858.14 0
858.20 0
858.27 0
858.34 0
858.41 0
858.47 0
858.54 0
858.61 0
858.67 0
858.74 0
858.81 0
858.88 0
858.94 0
859.01 0
859.08 0
859.14 0
859.21 0
859.28 0
859.35 1
859.41 1
859.48 1
859.55 1
859.61 1
859.68 1
859.75 1
859.82 1
859.88 1
859.95 1
860.02 0
860.08 0
860.15 0
860.22 0
860.29 0
860.35 0
860.42 0
860.49 0
860.56 0
860.62 0
860.69 0
860.76 0
860.82 0
860.89 1
860.96 1
861.03 1
861.09 0
861.16 0
861.23 0
861.30 0
861.36 0
861.43 0
861.50 0
861.56 0
861.63 1
861.70 1
861.77 1
861.83 1
861.90 1
861.97 0
862.04 0
862.10 0
862.17 0
862.24 0
862.30 0
862.37 0
862.44 0
862.51 0
862.57 0
862.64 0
862.71 0
862.78 1
862.84 1
862.91 1
862.98 1
863.04 1
863.11 1
863.18 1
863.25 0
863.31 0
863.38 0
863.45 0
863.52 0
863.58 0
863.65 0
863.72 0
863.79 0
863.85 0
863.92 0
863.99 1
864.05 1
864.12 1
864.19 1
864.26 1
864.32 1
864.39 1
864.46 1
864.53 1
864.59 0
864.66 0
864.73 0
864.80 0
864.86 0
864.93 0
865.00 0
865.07 0
865.13 0
865.20 0
865.27 0
865.34 0
865.40 0
865.47 0
865.54 0
865.60 0
865.67 0
865.74 0
865.81 0
865.87 0
865.94 0
866.01 0
866.08 0
866.14 0
866.21 0
866.28 0
866.35 0
866.41 0
866.48 0
866.55 1
866.62 1
866.68 1
866.75 1
866.82 1
866.89 1
866.95 1
867.02 0
867.09 0
867.16 0
867.22 0
867.29 0
867.36 0
867.43 0
867.49 0
867.56 1
867.63 1
867.70 1
867.76 1
867.83 1
867.90 1
867.97 1
868.03 1
868.10 1
868.17 1
868.24 1
868.30 1
868.37 1
868.44 1
868.51 0
868.57 0
868.64 0
868.71 0
868.78 0
868.84 0
868.91 0
868.98 0
869.05 0
869.11 0
869.18 0
869.25 0
869.32 0
869.38 0
869.45 0
869.52 0
869.59 0
869.65 0
869.72 0
869.79 0
869.86 0
869.93 0
869.99 0
870.06 0
870.13 0
870.20 0
870.26 0
870.33 0
870.40 0
870.47 0
870.53 0
870.60 0
870.67 0
870.74 0
870.80 0
870.87 0
870.94 0
871.01 0
871.07 0
871.14 0
871.21 1
871.28 1
871.35 1
871.41 0
871.48 0
871.55 0
871.62 0
871.68 0
871.75 0
871.82 0
871.89 0
871.95 0
872.02 0
872.09 0
872.16 0
872.22 0
872.29 0
872.36 0
872.43 0
872.50 0
872.56 0
872.63 0
872.70 0
872.77 0
872.83 0
872.90 1
872.97 1
873.04 1
873.10 1
873.17 1
873.24 1
873.31 1
873.38 1
873.44 1
873.51 0
873.58 0
873.65 0
873.71 0
873.78 0
873.85 0
873.92 0
873.99 0
874.05 0
874.12 0
874.19 0
874.26 0
874.32 0
874.39 0
874.46 0
874.53 0
874.60 0
874.66 0
874.73 0
874.80 0
874.87 0
874.93 0
875.00 0
875.07 1
875.14 1
875.21 1
875.27 1
875.34 1
875.41 1
875.48 1
875.54 1
875.61 0
875.68 0
875.75 0
875.82 0
875.88 0
875.95 0
876.02 0
876.09 0
876.15 0
876.22 0
876.29 1
876.36 1
876.43 1
876.49 1
876.56 0
876.63 0
876.70 0
876.77 0
876.83 0
876.90 0
876.97 0
877.04 0
877.10 0
877.17 0
877.24 0
877.31 0
877.38 0
877.44 0
877.51 0
877.58 0
877.65 1
877.72 1
877.78 1
877.85 1
877.92 0
877.99 0
878.05 0
878.12 0
878.19 0
878.26 0
878.33 0
878.39 0
878.46 0
878.53 0
878.60 0
878.67 0
878.73 0
878.80 0
878.87 0
878.94 0
879.01 0
879.07 0
879.14 0
879.21 0
879.28 0
879.35 0
879.41 0
879.48 0
879.55 0
879.62 0
879.69 0
879.75 0
879.82 0
879.89 0
879.96 0
880.03 0
880.09 0
880.16 0
880.23 0
880.30 0
880.37 0
880.43 0
880.50 0
880.57 0
880.64 0
880.71 0
880.77 0
880.84 0
880.91 0
880.98 0
881.05 0
881.11 0
881.18 0
881.25 0
881.32 0
881.39 0
881.45 0
881.52 0
881.59 0
881.66 0
881.73 0
881.79 0
881.86 0
881.93 0
882.00 0
882.07 0
882.13 0
882.20 0
882.27 0
882.34 1
882.41 1
882.47 1
882.54 1
882.61 1
882.68 1
882.75 1
882.81 0
882.88 0
882.95 0
883.02 0
883.09 0
883.16 0
883.22 0
883.29 0
883.36 0
883.43 0
883.50 0
883.56 0
883.63 0
883.70 0
883.77 1
883.84 0
883.90 0
883.97 0
884.04 0
884.11 0
884.18 0
884.25 0
884.31 0
884.38 0
884.45 0
884.52 0
884.59 0
884.65 0
884.72 0
884.79 0
884.86 0
884.93 0
884.99 0
885.06 1
885.13 1
885.20 1
885.27 1
885.34 1
885.40 1
885.47 1
885.54 0
885.61 0
885.68 0
885.75 0
885.81 0
885.88 0
885.95 0
886.02 0
886.09 0
886.15 0
886.22 0
886.29 0
886.36 0
886.43 0
886.50 0
886.56 0
886.63 0
886.70 0
886.77 0
886.84 0
886.90 0
886.97 0
887.04 0
887.11 0
887.18 0
887.25 0
887.31 0
887.38 0
887.45 0
887.52 0
887.59 0
887.66 0
887.72 0
887.79 0
887.86 0
887.93 0
888.00 0
888.07 0
888.13 0
888.20 0
888.27 0
888.34 0
888.41 0
888.48 0
888.54 0
888.61 0
888.68 0
888.75 0
888.82 0
888.89 0
888.95 0
889.02 0
889.09 0
889.16 0
889.23 0
889.30 0
889.36 0
889.43 0
889.50 0
889.57 0
889.64 0
889.71 0
889.77 1
889.84 1
889.91 1
889.98 0
890.05 0
890.12 0
890.18 0
890.25 0
890.32 0
890.39 0
890.46 0
890.53 0
890.59 0
890.66 0
890.73 0
890.80 0
890.87 0
890.94 0
891.00 0
891.07 0
891.14 0
891.21 0
891.28 0
891.35 0
891.41 0
891.48 0
891.55 0
891.62 0
891.69 1
891.76 1
891.83 1
891.89 1
891.96 1
892.03 0
892.10 0
892.17 0
892.24 0
892.30 0
892.37 0
892.44 0
892.51 0
892.58 0
892.65 0
892.72 0
892.78 0
892.85 0
892.92 0
892.99 0
893.06 0
893.13 0
893.19 0
893.26 1
893.33 1
893.40 1
893.47 1
893.54 1
893.61 1
893.67 1
893.74 1
893.81 1
893.88 0
893.95 0
894.02 0
894.09 0
894.15 0
894.22 0
894.29 1
894.36 1
894.43 1
894.50 1
894.57 1
894.63 1
894.70 1
894.77 0
894.84 0
894.91 0
894.98 0
895.04 0
895.11 0
895.18 0
895.25 0
895.32 0
895.39 0
895.46 0
895.52 1
895.59 1
895.66 0
895.73 0
895.80 0
895.87 0
895.94 0
896.00 0
896.07 1
896.14 1
896.21 1
896.28 1
896.35 1
896.42 1
896.49 1
896.55 1
896.62 1
896.69 1
896.76 1
896.83 0
896.90 0
896.97 0
897.03 0
897.10 0
897.17 0
897.24 0
897.31 0
897.38 0
897.45 0
897.51 1
897.58 1
897.65 1
897.72 1
897.79 0
897.86 0
897.93 0
898.00 0
898.06 0
898.13 0
898.20 1
898.27 1
898.34 1
898.41 1
898.48 1
898.54 1
898.61 1
898.68 1
898.75 1
898.82 0
898.89 0
898.96 0
899.03 0
899.09 0
899.16 0
899.23 0
899.30 0
899.37 0
899.44 0
899.51 0
899.58 1
899.64 1
899.71 0
899.78 0
899.85 0
899.92 0
899.99 0
900.06 0
900.13 0
900.19 0
900.26 0
900.33 0
900.40 0
900.47 1
900.54 1
900.61 1
900.68 0
900.74 0
900.81 0
900.88 0
900.95 0
901.02 0
901.09 0
901.16 0
901.23 0
901.29 0
901.36 0
901.43 0
901.50 0
901.57 0
901.64 0
901.71 0
901.78 0
901.85 0
901.91 0
901.98 0
902.05 0
902.12 0
902.19 0
902.26 0
902.33 0
902.40 0
902.46 0
902.53 0
902.60 0
902.67 0
902.74 0
902.81 0
902.88 0
902.95 0
903.02 0
903.08 0
903.15 0
903.22 0
903.29 0
903.36 0
903.43 0
903.50 0
903.57 0
903.64 0
903.70 0
903.77 0
903.84 0
903.91 0
903.98 0
904.05 0
904.12 1
904.19 1
904.26 1
904.32 1
904.39 0
904.46 0
904.53 0
904.60 0
904.67 0
904.74 0
904.81 0
904.88 0
904.94 0
905.01 0
905.08 0
905.15 0
905.22 0
905.29 0
905.36 0
905.43 0
905.50 0
905.57 0
905.63 0
905.70 0
905.77 0
905.84 0
905.91 0
905.98 0
906.05 0
906.12 0
906.19 0
906.25 0
906.32 0
906.39 0
906.46 0
906.53 0
906.60 0
906.67 0
906.74 0
906.81 0
906.88 0
906.94 0
907.01 0
907.08 0
907.15 0
907.22 0
907.29 0
907.36 0
907.43 0
907.50 0
907.57 0
907.64 0
907.70 0
907.77 0
907.84 0
907.91 0
907.98 0
908.05 0
908.12 0
908.19 0
908.26 0
908.33 0
908.39 0
908.46 0
908.53 0
908.60 0
908.67 0
908.74 0
908.81 0
908.88 0
908.95 0
909.02 0
909.09 0
909.15 0
909.22 0
909.29 0
909.36 0
909.43 0
909.50 0
909.57 0
909.64 0
909.71 0
909.78 0
909.85 0
909.92 1
909.98 1
910.05 1
910.12 1
910.19 0
910.26 0
910.33 0
910.40 0
910.47 0
910.54 0
910.61 0
910.68 0
910.74 0
910.81 0
910.88 0
910.95 0
911.02 0
911.09 0
911.16 0
911.23 0
911.30 0
911.37 0
911.44 0
911.51 0
911.57 0
911.64 0
911.71 0
911.78 1
911.85 1
911.92 1
911.99 1
912.06 1
912.13 1
912.20 1
912.27 2
912.34 2
912.41 2
912.47 2
912.54 2
912.61 2
912.68 2
912.75 1
912.82 1
912.89 1
912.96 1
913.03 1
913.10 1
913.17 1
913.24 1
913.31 1
913.37 1
913.44 1
913.51 1
913.58 1
913.65 1
913.72 1
913.79 1
913.86 0
913.93 0
914.00 0
914.07 0
914.14 0
914.21 0
914.28 0
914.34 0
914.41 0
914.48 0
914.55 0
914.62 0
914.69 0
914.76 0
914.83 0
914.90 0
914.97 0
915.04 1
915.11 1
915.18 1
915.25 1
915.31 1
915.38 1
915.45 1
915.52 1
915.59 1
915.66 1
915.73 0
915.80 0
915.87 0
915.94 0
916.01 0
916.08 1
916.15 1
916.22 1
916.29 0
916.36 0
916.42 0
916.49 0
916.56 0
916.63 0
916.70 0
916.77 0
916.84 0
916.91 0
916.98 0
917.05 0
917.12 0
917.19 0
917.26 0
917.33 0
917.40 0
917.47 0
917.53 0
917.60 0
917.67 0
917.74 0
917.81 0
917.88 0
917.95 1
918.02 1
918.09 1
918.16 1
918.23 0
918.30 0
918.37 0
918.44 0
918.51 0
918.58 0
918.65 0
918.72 0
918.78 0
918.85 0
918.92 0
918.99 0
919.06 0
919.13 0
919.20 0
919.27 0
919.34 0
919.41 0
919.48 0
919.55 0
919.62 0
919.69 0
919.76 0
919.83 0
919.90 0
919.97 0
920.04 0
920.11 0
920.17 0
920.24 0
920.31 0
920.38 0
920.45 0
920.52 0
920.59 0
920.66 0
920.73 0
920.80 0
920.87 1
920.94 1
921.01 1
921.08 1
921.15 1
921.22 1
921.29 1
921.36 0
921.43 0
921.50 0
921.57 0
921.63 0
921.70 0
921.77 0
921.84 0
921.91 0
921.98 0
922.05 0
922.12 0
922.19 0
922.26 0
922.33 0
922.40 0
922.47 0
922.54 0
922.61 0
922.68 0
922.75 0
922.82 0
922.89 0
922.96 0
923.03 0
923.10 0
923.17 0
923.24 0
923.31 0
923.38 0
923.44 0
923.51 0
923.58 0
923.65 0
923.72 0
923.79 1
923.86 1
923.93 1
924.00 1
924.07 0
924.14 0
924.21 0
924.28 0
924.35 0
924.42 0
924.49 0
924.56 0
924.63 0
924.70 0
924.77 0
924.84 0
924.91 0
924.98 0
925.05 0
925.12 0
925.19 0
925.26 0
925.33 0
925.40 0
925.47 1
925.54 1
925.60 1
925.67 1
925.74 1
925.81 1
925.88 1
925.95 1
926.02 1
926.09 1
926.16 1
926.23 2
926.30 2
926.37 3
926.44 3
926.51 4
926.58 5
926.65 5
926.72 6
926.79 6
926.86 6
926.93 6
927.00 6
927.07 6
927.14 6
927.21 6
927.28 6
927.35 5
927.42 6
927.49 6
927.56 6
927.63 7
927.70 8
927.77 9
927.84 10
927.91 10
927.98 10
928.05 10
928.12 9
928.19 9
928.26 8
928.33 8
928.40 8
928.47 9
928.54 9
928.61 10
928.67 10
928.74 10
928.81 10
928.88 10
928.95 10
929.02 9
929.09 9
929.16 9
929.23 8
929.30 8
929.37 8
929.44 7
929.51 7
929.58 6
929.65 6
929.72 5
929.79 5
929.86 5
929.93 5
930.00 5
930.07 5
930.14 5
930.21 5
930.28 4
930.35 4
930.42 4
930.49 3
930.56 3
930.63 3
930.70 3
930.77 3
930.84 2
930.91 2
930.98 2
931.05 2
931.12 2
931.19 2
931.26 2
931.33 2
931.40 2
931.47 2
931.54 2
931.61 2
931.68 2
931.75 2
931.82 2
931.89 2
931.96 2
932.03 1
932.10 1
932.17 1
932.24 1
932.31 1
932.38 1
932.45 1
932.52 1
932.59 1
932.66 1
932.73 1
932.80 0
932.87 0
932.94 0
933.01 0
933.08 0
933.15 0
933.22 0
933.29 0
933.36 0
933.43 0
933.50 0
933.57 1
933.64 1
933.71 1
933.78 1
933.85 1
933.92 1
933.99 1
934.06 1
934.13 2
934.20 2
934.27 1
934.34 1
934.41 1
934.48 0
934.55 0
934.62 0
934.69 0
934.76 0
934.83 0
934.90 0
934.97 0
935.04 0
935.11 0
935.18 0
935.25 0
935.32 0
935.39 0
935.46 0
935.53 0
935.60 0
935.67 0
935.74 0
935.81 0
935.88 0
935.95 0
936.02 0
936.09 0
936.16 0
936.23 0
936.30 0
936.37 0
936.44 0
936.51 0
936.58 0
936.65 0
936.72 0
936.79 0
936.86 0
936.93 0
937.00 0
937.07 0
937.14 0
937.21 0
937.28 0
937.35 0
937.42 1
937.50 1
937.57 1
937.64 1
937.71 1
937.78 1
937.85 1
937.92 1
937.99 1
938.06 1
938.13 0
938.20 0
938.27 0
938.34 0
938.41 0
938.48 0
938.55 0
938.62 0
938.69 0
938.76 0
938.83 1
938.90 1
938.97 1
939.04 1
939.11 1
939.18 1
939.25 1
939.32 0
939.39 0
939.46 0
939.53 0
939.60 0
939.67 0
939.74 0
939.81 0
939.88 0
939.95 0
940.02 0
940.09 0
940.16 0
940.23 0
940.30 0
940.37 0
940.44 0
940.51 0
940.59 0
940.66 0
940.73 0
940.80 0
940.87 0
940.94 0
941.01 0
941.08 0
941.15 0
941.22 0
941.29 0
941.36 0
941.43 0
941.50 0
941.57 0
941.64 0
941.71 0
941.78 0
941.85 0
941.92 0
941.99 0
942.06 1
942.13 1
942.20 1
942.27 1
942.34 1
942.41 1
942.48 0
942.55 0
942.62 0
942.69 0
942.77 0
942.84 0
942.91 0
942.98 0
943.05 0
943.12 0
943.19 0
943.26 0
943.33 0
943.40 0
943.47 1
943.54 1
943.61 1
943.68 1
943.75 1
943.82 1
943.89 1
943.96 1
944.03 1
944.10 1
944.17 1
944.24 1
944.31 1
944.38 0
944.45 0
944.52 0
944.60 1
944.67 1
944.74 1
944.81 1
944.88 1
944.95 1
945.02 1
945.09 1
945.16 1
945.23 1
945.30 1
945.37 1
945.44 1
945.51 1
945.58 1
945.65 1
945.72 0
945.79 0
945.86 0
945.93 0
946.00 0
946.08 0
946.15 0
946.22 1
946.29 1
946.36 1
946.43 1
946.50 0
946.57 0
946.64 0
946.71 1
946.78 1
946.85 1
946.92 2
946.99 2
947.06 2
947.13 2
947.20 1
947.27 1
947.34 1
947.41 1
947.49 1
947.56 1
947.63 1
947.70 1
947.77 1
947.84 1
947.91 1
947.98 1
948.05 1
948.12 0
948.19 0
948.26 0
948.33 0
948.40 0
948.47 0
948.54 0
948.61 0
948.68 0
948.76 0
948.83 0
948.90 1
948.97 1
949.04 1
949.11 1
949.18 1
949.25 1
949.32 1
949.39 1
949.46 1
949.53 1
949.60 1
949.67 1
949.74 1
949.81 1
949.89 1
949.96 1
950.03 1
950.10 1
950.17 1
950.24 2
950.31 2
950.38 2
950.45 3
950.52 3
950.59 3
950.66 3
950.73 3
950.80 3
950.87 3
950.94 3
951.02 3
951.09 3
951.16 3
951.23 2
951.30 2
951.37 2
951.44 2
951.51 2
951.58 2
951.65 2
951.72 2
951.79 2
951.86 2
951.93 2
952.01 2
952.08 2
952.15 3
952.22 3
952.29 3
952.36 3
952.43 2
952.50 2
952.57 2
952.64 2
952.71 2
952.78 1
952.85 1
952.92 1
953.00 1
953.07 1
953.14 0
953.21 0
953.28 0
953.35 0
953.42 0
953.49 0
953.56 0
953.63 0
953.70 1
953.77 1
953.84 1
953.92 2
953.99 2
954.06 1
954.13 1
954.20 1
954.27 1
954.34 0
954.41 0
954.48 1
954.55 1
954.62 2
954.69 2
954.76 2
954.84 2
954.91 2
954.98 1
955.05 1
955.12 0
955.19 0
955.26 0
955.33 0
955.40 0
955.47 0
955.54 0
955.61 0
955.69 0
955.76 1
955.83 1
955.90 1
955.97 1
956.04 1
956.11 1
956.18 1
956.25 0
956.32 0
956.39 0
956.47 0
956.54 0
956.61 0
956.68 1
956.75 1
956.82 1
956.89 1
956.96 1
957.03 0
957.10 0
957.17 0
957.24 0
957.32 0
957.39 0
957.46 0
957.53 0
957.60 0
957.67 0
957.74 0
957.81 0
957.88 0
957.95 0
958.02 0
958.10 0
958.17 0
958.24 0
958.31 0
958.38 0
958.45 0
958.52 0
958.59 0
958.66 0
958.73 0
958.81 0
958.88 0
958.95 0
959.02 0
959.09 0
959.16 0
959.23 1
959.30 1
959.37 2
959.44 2
959.52 2
959.59 3
959.66 3
959.73 3
959.80 2
959.87 2
959.94 2
960.01 1
960.08 1
960.15 1
960.23 1
960.30 1
960.37 1
960.44 1
960.51 1
960.58 1
960.65 2
960.72 2
960.79 2
960.86 1
960.94 1
961.01 1
961.08 1
961.15 1
961.22 1
961.29 0
961.36 0
961.43 0
961.50 1
961.57 1
961.65 1
961.72 1
961.79 1
961.86 1
961.93 1
962.00 1
962.07 1
962.14 1
962.21 2
962.29 1
962.36 1
962.43 1
962.50 1
962.57 1
962.64 1
962.71 1
962.78 1
962.85 1
962.93 1
963.00 1
963.07 1
963.14 1
963.21 1
963.28 1
963.35 2
963.42 2
963.49 2
963.57 2
963.64 3
963.71 3
963.78 3
963.85 2
963.92 2
963.99 2
964.06 2
964.13 2
964.21 3
964.28 3
964.35 4
964.42 5
964.49 6
964.56 6
964.63 6
964.70 6
964.78 6
964.85 6
964.92 6
964.99 6
965.06 7
965.13 7
965.20 7
965.27 8
965.34 8
965.42 9
965.49 10
965.56 11
965.63 12
965.70 12
965.77 13
965.84 13
965.91 13
965.99 13
966.06 13
966.13 13
966.20 13
966.27 13
966.34 13
966.41 13
966.48 14
966.56 15
966.63 16
966.70 17
966.77 18
966.84 19
966.91 20
966.98 20
967.05 20
967.13 20
967.20 20
967.27 20
967.34 20
967.41 20
967.48 20
967.55 20
967.62 20
967.70 19
967.77 19
967.84 18
967.91 18
967.98 18
968.05 17
968.12 17
968.19 17
968.27 16
968.34 16
968.41 15
968.48 14
968.55 14
968.62 13
968.69 13
968.77 12
968.84 13
968.91 13
968.98 13
969.05 13
969.12 13
969.19 13
969.26 12
969.34 11
969.41 11
969.48 10
969.55 10
969.62 10
969.69 10
969.76 10
969.84 9
969.91 8
969.98 8
970.05 7
970.12 7
970.19 7
970.26 8
970.34 8
970.41 9
970.48 9
970.55 9
970.62 9
970.69 9
970.76 8
970.84 7
970.91 7
970.98 6
971.05 5
971.12 5
971.19 4
971.26 4
971.33 4
971.41 4
971.48 4
971.55 4
971.62 5
971.69 5
971.76 5
971.83 5
971.91 5
971.98 5
972.05 5
972.12 4
972.19 4
972.26 4
972.34 3
972.41 3
972.48 2
972.55 2
972.62 2
972.69 2
972.76 2
972.84 2
972.91 3
972.98 3
973.05 4
973.12 4
973.19 4
973.26 4
973.34 4
973.41 4
973.48 4
973.55 3
973.62 3
973.69 3
973.76 3
973.84 3
973.91 3
973.98 4
974.05 4
974.12 4
974.19 4
974.27 4
974.34 4
974.41 4
974.48 4
974.55 4
974.62 4
974.69 4
974.77 4
974.84 4
974.91 4
974.98 4
975.05 4
975.12 4
975.20 3
975.27 3
975.34 2
975.41 1
975.48 1
975.55 1
975.62 1
975.70 1
975.77 1
975.84 1
975.91 1
975.98 1
976.05 1
976.13 1
976.20 1
976.27 0
976.34 0
976.41 0
976.48 0
976.56 0
976.63 0
976.70 0
976.77 0
976.84 0
976.91 0
976.99 0
977.06 0
977.13 0
977.20 1
977.27 2
977.34 2
977.42 3
977.49 3
977.56 3
977.63 3
977.70 3
977.77 3
977.85 2
977.92 2
977.99 2
978.06 2
978.13 2
978.20 2
978.28 2
978.35 2
978.42 2
978.49 2
978.56 2
978.63 2
978.71 2
978.78 1
978.85 1
978.92 1
978.99 0
979.06 0
979.14 0
979.21 0
979.28 0
979.35 0
979.42 0
979.49 0
979.57 0
979.64 0
979.71 0
979.78 0
979.85 0
979.92 0
980.00 0
980.07 1
980.14 1
980.21 1
980.28 1
980.35 1
980.43 1
980.50 1
980.57 0
980.64 0
980.71 0
980.79 0
980.86 0
980.93 0
981.00 0
981.07 0
981.14 0
981.22 0
981.29 1
981.36 1
981.43 1
981.50 2
981.58 2
981.65 2
981.72 2
981.79 2
981.86 2
981.93 2
982.01 3
982.08 3
982.15 3
982.22 3
982.29 3
982.37 2
982.44 2
982.51 1
982.58 1
982.65 1
982.72 1
982.80 1
982.87 0
982.94 0
983.01 0
983.08 0
983.16 0
983.23 0
983.30 1
983.37 1
983.44 1
983.51 1
983.59 0
983.66 0
983.73 1
983.80 1
983.87 2
983.95 2
984.02 3
984.09 4
984.16 4
984.23 3
984.31 2
984.38 1
984.45 0
984.52 0
984.59 0
984.66 0
984.74 0
984.81 0
984.88 0
984.95 1
985.02 1
985.10 2
985.17 1
985.24 1
985.31 0
985.38 0
985.46 0
985.53 0
985.60 1
985.67 2
985.74 3
985.82 4
985.89 5
985.96 6
986.03 6
986.10 7
986.18 7
986.25 6
986.32 6
986.39 6
986.46 5
986.54 5
986.61 4
986.68 4
986.75 4
986.82 5
986.90 6
986.97 7
987.04 7
987.11 8
987.18 8
987.26 7
987.33 7
987.40 6
987.47 6
987.54 7
987.62 8
987.69 9
987.76 10
987.83 12
987.90 13
987.98 14
988.05 15
988.12 17
988.19 18
988.26 19
988.34 20
988.41 21
988.48 22
988.55 23
988.62 24
988.70 26
988.77 27
988.84 29
988.91 30
988.98 31
989.06 32
989.13 33
989.20 33
989.27 33
989.34 34
989.42 34
989.49 35
989.56 35
989.63 34
989.71 34
989.78 32
989.85 31
989.92 29
989.99 27
990.07 26
990.14 26
990.21 26
990.28 27
990.35 28
990.43 29
990.50 29
990.57 30
990.64 29
990.71 29
990.79 28
990.86 28
990.93 28
991.00 29
991.08 30
991.15 30
991.22 30
991.29 30
991.36 28
991.44 27
991.51 25
991.58 23
991.65 22
991.72 21
991.80 20
991.87 19
991.94 19
992.01 19
992.09 19
992.16 18
992.23 18
992.30 18
992.37 18
992.45 17
992.52 17
992.59 16
992.66 15
992.74 14
992.81 13
992.88 12
992.95 11
993.02 10
993.10 9
993.17 8
993.24 8
993.31 8
993.39 8
993.46 8
993.53 8
993.60 8
993.67 7
993.75 7
993.82 7
993.89 7
993.96 6
994.04 6
994.11 6
994.18 6
994.25 5
994.32 5
994.40 4
994.47 3
994.54 3
994.61 2
994.69 2
994.76 2
994.83 3
994.90 3
994.97 3
995.05 3
995.12 2
995.19 1
995.26 0
995.34 0
995.41 0
995.48 0
995.55 0
995.63 0
995.70 0
995.77 0
995.84 0
995.91 1
995.99 2
996.06 2
996.13 2
996.20 2
996.28 2
996.35 2
996.42 2
996.49 2
996.57 3
996.64 3
996.71 4
996.78 5
996.86 6
996.93 6
997.00 7
997.07 7
997.14 6
997.22 6
997.29 5
997.36 5
997.43 4
997.51 4
997.58 4
997.65 4
997.72 4
997.80 4
997.87 4
997.94 4
998.01 3
998.09 3
998.16 3
998.23 3
998.30 4
998.38 4
998.45 5
998.52 6
998.59 6
998.66 6
998.74 6
998.81 6
998.88 5
998.95 5
999.03 4
999.10 4
999.17 4
999.24 4
999.32 4
999.39 4
999.46 4
999.53 4
999.61 4
999.68 4
999.75 3
999.82 3
999.90 2
999.97 2
1000.04 2
1000.11 2
1000.19 2
1000.26 3
1000.33 2
1000.40 2
1000.48 2
1000.55 2
1000.62 2
1000.69 2
1000.77 3
1000.84 4
1000.91 4
1000.98 5
1001.06 5
1001.13 6
1001.20 6
1001.27 6
1001.35 7
1001.42 7
1001.49 8
1001.56 8
1001.64 9
1001.71 9
1001.78 10
1001.85 10
1001.93 10
1002.00 11
1002.07 11
1002.14 11
1002.22 11
1002.29 12
1002.36 12
1002.43 13
1002.51 14
1002.58 15
1002.65 16
1002.72 17
1002.80 17
1002.87 18
1002.94 19
1003.01 20
1003.09 21
1003.16 23
1003.23 25
1003.31 28
1003.38 30
1003.45 32
1003.52 34
1003.60 36
1003.67 38
1003.74 40
1003.81 43
1003.89 45
1003.96 48
1004.03 51
1004.10 53
1004.18 54
1004.25 55
1004.32 55
1004.39 55
1004.47 55
1004.54 55
1004.61 55
1004.68 56
1004.76 57
1004.83 59
1004.90 61
1004.98 62
1005.05 64
1005.12 65
1005.19 66
1005.27 67
1005.34 67
1005.41 67
1005.48 67
1005.56 67
1005.63 66
1005.70 65
1005.77 64
1005.85 63
1005.92 62
1005.99 62
1006.07 61
1006.14 61
1006.21 61
1006.28 62
1006.36 62
1006.43 63
1006.50 63
1006.57 63
1006.65 63
1006.72 63
1006.79 63
1006.87 62
1006.94 61
1007.01 60
1007.08 58
1007.16 56
1007.23 54
1007.30 52
1007.37 51
1007.45 49
1007.52 48
1007.59 47
1007.67 46
1007.74 46
1007.81 46
1007.88 47
1007.96 47
1008.03 48
1008.10 49
1008.17 49
1008.25 49
1008.32 48
1008.39 47
1008.47 45
1008.54 44
1008.61 42
1008.68 40
1008.76 39
1008.83 37
1008.90 36
1008.98 34
1009.05 34
1009.12 34
1009.19 34
1009.27 35
1009.34 36
1009.41 37
1009.48 38
1009.56 39
1009.63 40
1009.70 41
1009.78 41
1009.85 40
1009.92 39
1009.99 38
1010.07 38
1010.14 37
1010.21 37
1010.29 37
1010.36 37
1010.43 37
1010.50 37
1010.58 36
1010.65 34
1010.72 33
1010.80 31
1010.87 30
1010.94 29
1011.01 29
1011.09 30
1011.16 31
1011.23 31
1011.31 31
1011.38 30
1011.45 28
1011.52 26
1011.60 24
1011.67 23
1011.74 22
1011.82 22
1011.89 24
1011.96 25
1012.03 27
1012.11 29
1012.18 31
1012.25 32
1012.33 33
1012.40 33
1012.47 34
1012.55 34
1012.62 34
1012.69 35
1012.76 35
1012.84 35
1012.91 35
1012.98 35
1013.06 36
1013.13 36
1013.20 36
1013.27 35
1013.35 35
1013.42 34
1013.49 32
1013.57 30
1013.64 29
1013.71 27
1013.79 27
1013.86 26
1013.93 27
1014.00 28
1014.08 30
1014.15 31
1014.22 33
1014.30 33
1014.37 33
1014.44 32
1014.51 31
1014.59 29
1014.66 27
1014.73 25
1014.81 23
1014.88 20
1014.95 18
1015.03 16
1015.10 14
1015.17 13
1015.24 11
1015.32 10
1015.39 10
1015.46 9
1015.54 9
1015.61 9
1015.68 9
1015.76 9
1015.83 10
1015.90 10
1015.98 10
1016.05 10
1016.12 10
1016.19 10
1016.27 10
1016.34 11
1016.41 11
1016.49 12
1016.56 13
1016.63 14
1016.71 14
1016.78 14
1016.85 13
1016.93 12
1017.00 11
1017.07 10
1017.14 9
1017.22 8
1017.29 8
1017.36 8
1017.44 8
1017.51 9
1017.58 10
1017.66 11
1017.73 12
1017.80 12
1017.88 12
1017.95 12
1018.02 12
1018.09 12
1018.17 12
1018.24 12
1018.31 13
1018.39 13
1018.46 13
1018.53 12
1018.61 12
1018.68 11
1018.75 10
1018.83 9
1018.90 9
1018.97 10
1019.05 10
1019.12 10
1019.19 10
1019.26 10
1019.34 9
1019.41 7
1019.48 6
1019.56 4
1019.63 3
1019.70 2
1019.78 2
1019.85 2
1019.92 2
1020.00 3
1020.07 5
1020.14 6
1020.22 8
1020.29 10
1020.36 11
1020.44 12
1020.51 13
1020.58 12
1020.66 12
1020.73 11
1020.80 10
1020.88 9
1020.95 8
1021.02 7
1021.09 6
1021.17 4
1021.24 3
1021.31 2
1021.39 0
1021.46 0
1021.53 0
1021.61 0
1021.68 1
1021.75 2
1021.83 3
1021.90 4
1021.97 4
1022.05 4
1022.12 3
1022.19 2
1022.27 1
1022.34 0
1022.41 0
1022.49 0
1022.56 0
1022.63 0
1022.71 0
1022.78 0
1022.85 0
1022.93 0
1023.00 0
1023.07 0
1023.15 0
1023.22 2
1023.29 3
1023.37 5
1023.44 6
1023.51 7
1023.59 8
1023.66 8
1023.73 8
1023.81 9
1023.88 9
1023.95 9
1024.03 10
1024.10 11
1024.17 12
1024.25 13
1024.32 14
1024.39 16
1024.47 18
1024.54 19
1024.61 20
1024.69 21
1024.76 22
1024.83 22
1024.91 21
1024.98 21
1025.05 21
1025.13 21
1025.20 23
1025.27 24
1025.35 26
1025.42 27
1025.49 28
1025.57 29
1025.64 30
1025.71 31
1025.79 32
1025.86 34
1025.93 36
1026.01 39
1026.08 42
1026.15 45
1026.23 48
1026.30 51
1026.37 54
1026.45 56
1026.52 58
1026.59 61
1026.67 64
1026.74 68
1026.81 74
1026.89 80
1026.96 87
1027.04 95
1027.11 103
1027.18 110
1027.26 115
1027.33 118
1027.40 119
1027.48 119
1027.55 118
1027.62 117
1027.70 115
1027.77 114
1027.84 114
1027.92 115
1027.99 116
1028.06 117
1028.14 119
1028.21 122
1028.28 124
1028.36 128
1028.43 132
1028.50 135
1028.58 139
1028.65 141
1028.72 144
1028.80 145
1028.87 146
1028.95 147
1029.02 149
1029.09 150
1029.17 152
1029.24 154
1029.31 155
1029.39 155
1029.46 153
1029.53 149
1029.61 144
1029.68 138
1029.75 132
1029.83 126
1029.90 121
1029.97 117
1030.05 114
1030.12 112
1030.20 110
1030.27 108
1030.34 106
1030.42 103
1030.49 99
1030.56 94
1030.64 89
1030.71 85
1030.78 81
1030.86 78
1030.93 75
1031.00 74
1031.08 74
1031.15 75
1031.23 76
1031.30 77
1031.37 77
1031.45 77
1031.52 76
1031.59 74
1031.67 72
1031.74 69
1031.81 65
1031.89 62
1031.96 58
1032.04 55
1032.11 52
1032.18 49
1032.26 46
1032.33 42
1032.40 39
1032.48 36
1032.55 34
1032.62 32
1032.70 31
1032.77 30
1032.85 29
1032.92 28
1032.99 27
1033.07 25
1033.14 23
1033.21 21
1033.29 21
1033.36 21
1033.43 21
1033.51 23
1033.58 24
1033.66 25
1033.73 25
1033.80 25
1033.88 25
1033.95 24
1034.02 23
1034.10 21
1034.17 20
1034.24 18
1034.32 17
1034.39 15
1034.47 13
1034.54 12
1034.61 12
1034.69 13
1034.76 15
1034.83 17
1034.91 19
1034.98 20
1035.06 21
1035.13 20
1035.20 18
1035.28 16
1035.35 15
1035.42 14
1035.50 13
1035.57 13
1035.65 12
1035.72 12
1035.79 11
1035.87 10
1035.94 9
1036.01 8
1036.09 7
1036.16 7
1036.24 7
1036.31 6
1036.38 6
1036.46 5
1036.53 5
1036.60 5
1036.68 5
1036.75 5
1036.83 6
1036.90 7
1036.97 8
1037.05 9
1037.12 10
1037.20 11
1037.27 11
1037.34 11
1037.42 10
1037.49 10
1037.56 10
1037.64 11
1037.71 12
1037.79 14
1037.86 15
1037.93 15
1038.01 15
1038.08 15
1038.15 14
1038.23 13
1038.30 13
1038.38 13
1038.45 12
1038.52 12
1038.60 11
1038.67 10
1038.75 8
1038.82 6
1038.89 4
1038.97 2
1039.04 0
1039.11 0
1039.19 0
1039.26 0
1039.34 0
1039.41 0
1039.48 0
1039.56 0
1039.63 0
1039.71 0
1039.78 0
1039.85 0
1039.93 0
1040.00 2
1040.08 4
1040.15 5
1040.22 6
1040.30 8
1040.37 9
1040.44 11
1040.52 14
1040.59 17
1040.67 19
1040.74 22
1040.81 23
1040.89 24
1040.96 25
1041.04 25
1041.11 25
1041.18 26
1041.26 28
1041.33 31
1041.41 34
1041.48 39
1041.55 44
1041.63 51
1041.70 60
1041.78 69
1041.85 79
1041.92 88
1042.00 97
1042.07 106
1042.15 114
1042.22 120
1042.29 127
1042.37 132
1042.44 137
1042.52 141
1042.59 145
1042.66 149
1042.74 153
1042.81 158
1042.89 163
1042.96 169
1043.03 175
1043.11 181
1043.18 187
1043.26 191
1043.33 194
1043.40 195
1043.48 196
1043.55 195
1043.63 195
1043.70 195
1043.77 196
1043.85 196
1043.92 197
1044.00 198
1044.07 198
1044.14 197
1044.22 196
1044.29 196
1044.37 195
1044.44 196
1044.51 197
1044.59 200
1044.66 204
1044.74 209
1044.81 213
1044.88 217
1044.96 220
1045.03 221
1045.11 220
1045.18 218
1045.26 215
1045.33 212
1045.40 209
1045.48 207
1045.55 206
1045.63 204
1045.70 202
1045.77 200
1045.85 198
1045.92 195
1046.00 193
1046.07 192
1046.14 190
1046.22 189
1046.29 187
1046.37 185
1046.44 183
1046.52 179
1046.59 176
1046.66 171
1046.74 167
1046.81 162
1046.89 157
1046.96 152
1047.03 147
1047.11 142
1047.18 138
1047.26 134
1047.33 130
1047.40 127
1047.48 124
1047.55 121
1047.63 118
1047.70 115
1047.78 112
1047.85 109
1047.92 106
1048.00 105
1048.07 104
1048.15 104
1048.22 105
1048.30 106
1048.37 107
1048.44 109
1048.52 110
1048.59 111
1048.67 111
1048.74 110
1048.81 108
1048.89 106
1048.96 102
1049.04 99
1049.11 95
1049.19 92
1049.26 89
1049.33 87
1049.41 86
1049.48 86
1049.56 87
1049.63 88
1049.71 90
1049.78 92
1049.85 93
1049.93 94
1050.00 94
1050.08 92
1050.15 90
1050.23 88
1050.30 84
1050.37 81
1050.45 77
1050.52 74
1050.60 72
1050.67 70
1050.75 69
1050.82 70
1050.89 72
1050.97 74
1051.04 77
1051.12 80
1051.19 83
1051.27 84
1051.34 84
1051.41 83
1051.49 80
1051.56 77
1051.64 74
1051.71 70
1051.79 67
1051.86 64
1051.93 61
1052.01 58
1052.08 56
1052.16 53
1052.23 50
1052.31 47
1052.38 44
1052.45 41
1052.53 38
1052.60 36
1052.68 35
1052.75 34
1052.83 33
1052.90 32
1052.97 30
1053.05 28
1053.12 25
1053.20 21
1053.27 18
1053.35 16
1053.42 14
1053.50 15
1053.57 16
1053.64 18
1053.72 20
1053.79 23
1053.87 24
1053.94 25
1054.02 25
1054.09 25
1054.17 25
1054.24 25
1054.31 25
1054.39 26
1054.46 26
1054.54 26
1054.61 24
1054.69 22
1054.76 18
1054.83 15
1054.91 10
1054.98 6
1055.06 3
1055.13 0
1055.21 0
1055.28 0
1055.36 0
1055.43 1
1055.50 4
1055.58 7
1055.65 9
1055.73 10
1055.80 11
1055.88 10
1055.95 10
1056.03 9
1056.10 9
1056.17 10
1056.25 10
1056.32 10
1056.40 10
1056.47 10
1056.55 10
1056.62 9
1056.70 8
1056.77 6
1056.85 4
1056.92 3
1056.99 0
1057.07 0
1057.14 0
1057.22 0
1057.29 0
1057.37 0
1057.44 0
1057.52 0
1057.59 1
1057.66 1
1057.74 0
1057.81 0
1057.89 0
1057.96 0
1058.04 1
1058.11 2
1058.19 4
1058.26 6
1058.34 8
1058.41 10
1058.48 11
1058.56 11
1058.63 11
1058.71 11
1058.78 9
1058.86 8
1058.93 6
1059.01 4
1059.08 3
1059.16 2
1059.23 2
1059.31 2
1059.38 3
1059.45 5
1059.53 7
1059.60 9
1059.68 10
1059.75 10
1059.83 10
1059.90 10
1059.98 10
1060.05 10
1060.13 11
1060.20 12
1060.28 13
1060.35 14
1060.42 14
1060.50 14
1060.57 13
1060.65 12
1060.72 11
1060.80 11
1060.87 12
1060.95 13
1061.02 14
1061.10 16
1061.17 17
1061.25 18
1061.32 19
1061.39 19
1061.47 20
1061.54 22
1061.62 23
1061.69 25
1061.77 27
1061.84 29
1061.92 31
1061.99 32
1062.07 33
1062.14 32
1062.22 32
1062.29 32
1062.37 31
1062.44 31
1062.51 31
1062.59 31
1062.66 31
1062.74 30
1062.81 29
1062.89 28
1062.96 27
1063.04 26
1063.11 27
1063.19 28
1063.26 30
1063.34 32
1063.41 34
1063.49 35
1063.56 35
1063.64 36
1063.71 36
1063.79 38
1063.86 40
1063.93 42
1064.01 45
1064.08 48
1064.16 50
1064.23 51
1064.31 51
1064.38 51
1064.46 50
1064.53 51
1064.61 53
1064.68 57
1064.76 63
1064.83 69
1064.91 76
1064.98 83
1065.06 90
1065.13 95
1065.21 100
1065.28 103
1065.36 107
1065.43 109
1065.50 112
1065.58 114
1065.65 115
1065.73 116
1065.80 116
1065.88 115
1065.95 113
1066.03 112
1066.10 110
1066.18 109
1066.25 108
1066.33 107
1066.40 107
1066.48 107
1066.55 107
1066.63 106
1066.70 104
1066.78 102
1066.85 100
1066.93 98
1067.00 98
1067.08 98
1067.15 100
1067.23 103
1067.30 106
1067.38 109
1067.45 112
1067.53 113
1067.60 113
1067.68 111
1067.75 109
1067.83 106
1067.90 103
1067.97 100
1068.05 97
1068.12 94
1068.20 92
1068.27 89
1068.35 87
1068.42 86
1068.50 85
1068.57 84
1068.65 84
1068.72 85
1068.80 86
1068.87 87
1068.95 87
1069.02 88
1069.10 87
1069.17 85
1069.25 82
1069.32 78
1069.40 73
1069.47 68
1069.55 62
1069.62 58
1069.70 55
1069.77 53
1069.85 52
1069.92 51
1070.00 51
1070.07 50
1070.15 49
1070.22 47
1070.30 44
1070.37 41
1070.45 36
1070.52 32
1070.60 28
1070.67 24
1070.75 21
1070.82 19
1070.90 18
1070.97 18
1071.05 18
1071.12 19
1071.20 20
1071.27 20
1071.35 19
1071.42 17
1071.50 15
1071.57 13
1071.65 11
1071.72 9
1071.80 9
1071.87 8
1071.95 9
1072.02 9
1072.10 9
1072.17 9
1072.25 10
1072.32 10
1072.40 11
1072.47 11
1072.55 10
1072.62 9
1072.70 7
1072.77 4
1072.85 0
1072.92 0
1073.00 0
1073.07 0
1073.15 0
1073.22 0
1073.30 0
1073.37 0
1073.45 1
1073.52 6
1073.60 10
1073.67 15
1073.75 19
1073.82 23
1073.90 27
1073.97 29
1074.05 30
1074.12 30
1074.20 28
1074.28 26
1074.35 25
1074.43 24
1074.50 24
1074.58 26
1074.65 29
1074.73 32
1074.80 34
1074.88 35
1074.95 34
1075.03 33
1075.10 31
1075.18 28
1075.25 25
1075.33 23
1075.40 21
1075.48 19
1075.55 18
1075.63 16
1075.70 14
1075.78 13
1075.85 11
1075.93 9
1076.00 8
1076.08 8
1076.15 9
1076.23 10
1076.30 12
1076.38 15
1076.45 18
1076.53 22
1076.60 25
1076.68 28
1076.76 30
1076.83 33
1076.91 35
1076.98 36
1077.06 37
1077.13 36
1077.21 35
1077.28 32
1077.36 30
1077.43 28
1077.51 26
1077.58 25
1077.66 24
1077.73 23
1077.81 22
1077.88 21
1077.96 20
1078.03 19
1078.11 18
1078.18 18
1078.26 19
1078.33 21
1078.41 23
1078.49 25
1078.56 27
1078.64 28
1078.71 28
1078.79 28
1078.86 28
1078.94 28
1079.01 28
1079.09 29
1079.16 30
1079.24 31
1079.31 32
1079.39 32
1079.46 33
1079.54 32
1079.61 31
1079.69 29
1079.77 28
1079.84 26
1079.92 26
1079.99 26
1080.07 28
1080.14 31
1080.22 36
1080.29 42
1080.37 49
1080.44 57
1080.52 64
1080.59 70
1080.67 75
1080.74 78
1080.82 80
1080.90 82
1080.97 83
1081.05 86
1081.12 90
1081.20 94
1081.27 100
1081.35 105
1081.42 109
1081.50 112
1081.57 113
1081.65 114
1081.72 114
1081.80 114
1081.87 116
1081.95 118
1082.03 120
1082.10 124
1082.18 128
1082.25 132
1082.33 136
1082.40 140
1082.48 143
1082.55 147
1082.63 150
1082.70 153
1082.78 155
1082.85 157
1082.93 158
1083.01 159
1083.08 160
1083.16 161
1083.23 161
1083.31 163
1083.38 164
1083.46 165
1083.53 167
1083.61 168
1083.68 168
1083.76 168
1083.84 166
1083.91 164
1083.99 160
1084.06 156
1084.14 150
1084.21 143
1084.29 135
1084.36 127
1084.44 117
1084.51 107
1084.59 96
1084.67 87
1084.74 79
1084.82 72
1084.89 67
1084.97 64
1085.04 63
1085.12 63
1085.19 64
1085.27 66
1085.34 67
1085.42 67
1085.50 66
1085.57 65
1085.65 64
1085.72 63
1085.80 63
1085.87 64
1085.95 67
1086.02 71
1086.10 75
1086.18 78
1086.25 79
1086.33 80
1086.40 79
1086.48 77
1086.55 74
1086.63 72
1086.70 69
1086.78 67
1086.86 65
1086.93 63
1087.01 62
1087.08 61
1087.16 61
1087.23 61
1087.31 61
1087.38 62
1087.46 62
1087.54 63
1087.61 62
1087.69 62
1087.76 61
1087.84 61
1087.91 61
1087.99 61
1088.06 62
1088.14 62
1088.22 63
1088.29 63
1088.37 63
1088.44 63
1088.52 64
1088.59 66
1088.67 68
1088.74 72
1088.82 77
1088.90 82
1088.97 88
1089.05 95
1089.12 101
1089.20 107
1089.27 113
1089.35 117
1089.43 120
1089.50 123
1089.58 124
1089.65 125
1089.73 125
1089.80 124
1089.88 124
1089.96 123
1090.03 123
1090.11 124
1090.18 125
1090.26 127
1090.33 131
1090.41 135
1090.48 140
1090.56 144
1090.64 148
1090.71 152
1090.79 154
1090.86 157
1090.94 159
1091.01 160
1091.09 159
1091.17 157
1091.24 153
1091.32 148
1091.39 142
1091.47 136
1091.54 132
1091.62 129
1091.70 129
1091.77 129
1091.85 130
1091.92 130
1092.00 130
1092.07 128
1092.15 124
1092.23 119
1092.30 114
1092.38 109
1092.45 103
1092.53 99
1092.60 94
1092.68 91
1092.76 89
1092.83 87
1092.91 86
1092.98 85
1093.06 85
1093.14 84
1093.21 84
1093.29 83
1093.36 82
1093.44 79
1093.51 76
1093.59 70
1093.67 64
1093.74 56
1093.82 49
1093.89 41
1093.97 35
1094.04 30
1094.12 26
1094.20 23
1094.27 21
1094.35 20
1094.42 19
1094.50 19
1094.58 21
1094.65 24
1094.73 28
1094.80 34
1094.88 41
1094.95 48
1095.03 53
1095.11 56
1095.18 58
1095.26 57
1095.33 55
1095.41 53
1095.49 50
1095.56 48
1095.64 47
1095.71 47
1095.79 47
1095.86 47
1095.94 48
1096.02 50
1096.09 53
1096.17 55
1096.24 57
1096.32 58
1096.40 57
1096.47 54
1096.55 50
1096.62 46
1096.70 42
1096.78 38
1096.85 35
1096.93 33
1097.00 31
1097.08 30
1097.15 29
1097.23 27
1097.31 26
1097.38 26
1097.46 25
1097.53 24
1097.61 23
1097.69 21
1097.76 20
1097.84 20
1097.91 20
1097.99 22
1098.07 23
1098.14 24
1098.22 24
1098.29 24
1098.37 21
1098.45 19
1098.52 15
1098.60 12
1098.67 9
1098.75 7
1098.83 6
1098.90 4
1098.98 2
1099.05 0
1099.13 0
1099.21 0
1099.28 0
1099.36 0
1099.43 0
1099.51 0
1099.58 0
1099.66 7
1099.74 13
1099.81 18
1099.89 20
1099.96 19
1100.04 16
1100.12 11
1100.19 7
1100.27 4
1100.34 2
1100.42 2
1100.50 4
1100.57 5
1100.65 6
1100.73 6
1100.80 5
1100.88 4
1100.95 2
1101.03 0
1101.11 0
1101.18 0
1101.26 0
1101.33 0
1101.41 0
1101.49 0
1101.56 0
1101.64 2
1101.71 5
1101.79 8
1101.87 9
1101.94 9
1102.02 7
1102.09 4
1102.17 0
1102.25 0
1102.32 0
1102.40 0
1102.47 0
1102.55 0
1102.63 0
1102.70 3
1102.78 10
1102.86 18
1102.93 27
1103.01 36
1103.08 44
1103.16 53
1103.24 60
1103.31 68
1103.39 75
1103.46 81
1103.54 86
1103.62 89
1103.69 92
1103.77 94
1103.84 96
1103.92 100
1104.00 105
1104.07 112
1104.15 121
1104.23 132
1104.30 144
1104.38 155
1104.45 165
1104.53 174
1104.61 182
1104.68 189
1104.76 197
1104.83 206
1104.91 216
1104.99 227
1105.06 239
1105.14 251
1105.22 260
1105.29 267
1105.37 271
1105.44 272
1105.52 270
1105.60 267
1105.67 265
1105.75 264
1105.83 265
1105.90 269
1105.98 274
1106.05 280
1106.13 287
1106.21 293
1106.28 298
1106.36 303
1106.43 306
1106.51 310
1106.59 313
1106.66 316
1106.74 319
1106.82 323
1106.89 326
1106.97 331
1107.04 335
1107.12 339
1107.20 343
1107.27 347
1107.35 351
1107.43 354
1107.50 358
1107.58 361
1107.65 362
1107.73 362
1107.81 359
1107.88 353
1107.96 345
1108.04 336
1108.11 326
1108.19 318
1108.27 310
1108.34 304
1108.42 299
1108.49 294
1108.57 289
1108.65 285
1108.72 280
1108.80 276
1108.88 272
1108.95 271
1109.03 270
1109.10 271
1109.18 272
1109.26 272
1109.33 270
1109.41 267
1109.49 262
1109.56 255
1109.64 246
1109.72 237
1109.79 226
1109.87 215
1109.94 203
1110.02 191
1110.10 180
1110.17 171
1110.25 162
1110.33 154
1110.40 147
1110.48 139
1110.55 131
1110.63 121
1110.71 110
1110.78 97
1110.86 85
1110.94 75
1111.01 67
1111.09 62
1111.17 62
1111.24 65
1111.32 72
1111.40 79
1111.47 87
1111.55 93
1111.62 96
1111.70 96
1111.78 93
1111.85 87
1111.93 81
1112.01 74
1112.08 68
1112.16 64
1112.24 60
1112.31 58
1112.39 56
1112.47 56
1112.54 56
1112.62 57
1112.69 59
1112.77 61
1112.85 64
1112.92 66
1113.00 67
1113.08 67
1113.15 66
1113.23 64
1113.31 60
1113.38 56
1113.46 51
1113.54 46
1113.61 41
1113.69 35
1113.76 30
1113.84 24
1113.92 20
1113.99 16
1114.07 14
1114.15 12
1114.22 11
1114.30 11
1114.38 12
1114.45 12
1114.53 12
1114.61 11
1114.68 10
1114.76 8
1114.84 7
1114.91 6
1114.99 6
1115.07 7
1115.14 10
1115.22 15
1115.29 20
1115.37 26
1115.45 31
1115.52 36
1115.60 40
1115.68 42
1115.75 42
1115.83 42
1115.91 41
1115.98 38
1116.06 36
1116.14 33
1116.21 30
1116.29 27
1116.37 24
1116.44 21
1116.52 18
1116.60 14
1116.67 11
1116.75 8
1116.83 5
1116.90 4
1116.98 4
1117.06 5
1117.13 8
1117.21 11
1117.29 14
1117.36 16
1117.44 18
1117.52 20
1117.59 22
1117.67 25
1117.75 30
1117.82 36
1117.90 44
1117.98 51
1118.05 58
1118.13 64
1118.21 69
1118.28 74
1118.36 79
1118.44 83
1118.51 88
1118.59 92
1118.66 95
1118.74 98
1118.82 99
1118.89 100
1118.97 102
1119.05 105
1119.12 110
1119.20 119
1119.28 130
1119.35 142
1119.43 154
1119.51 164
1119.58 172
1119.66 177
1119.74 180
1119.81 179
1119.89 178
1119.97 175
1120.05 173
1120.12 172
1120.20 172
1120.28 173
1120.35 176
1120.43 179
1120.51 183
1120.58 187
1120.66 190
1120.74 193
1120.81 196
1120.89 198
1120.97 199
1121.04 202
1121.12 205
1121.20 210
1121.27 216
1121.35 224
1121.43 232
1121.50 240
1121.58 245
1121.66 247
1121.73 246
1121.81 243
1121.89 237
1121.96 230
1122.04 223
1122.12 218
1122.19 214
1122.27 212
1122.35 211
1122.42 210
1122.50 209
1122.58 208
1122.65 205
1122.73 200
1122.81 194
1122.88 187
1122.96 179
1123.04 172
1123.11 166
1123.19 161
1123.27 156
1123.35 152
1123.42 148
1123.50 142
1123.58 136
1123.65 130
1123.73 123
1123.81 116
1123.88 110
1123.96 104
1124.04 100
1124.11 97
1124.19 96
1124.27 95
1124.34 94
1124.42 94
1124.50 95
1124.57 95
1124.65 95
1124.73 95
1124.81 95
1124.88 95
1124.96 95
1125.04 96
1125.11 97
1125.19 98
1125.27 98
1125.34 97
1125.42 95
1125.50 92
1125.57 90
1125.65 87
1125.73 85
1125.80 82
1125.88 79
1125.96 75
1126.04 70
1126.11 65
1126.19 60
1126.27 56
1126.34 53
1126.42 52
1126.50 52
1126.57 53
1126.65 54
1126.73 55
1126.80 55
1126.88 55
1126.96 55
1127.04 53
1127.11 51
1127.19 49
1127.27 47
1127.34 46
1127.42 45
1127.50 45
1127.57 46
1127.65 47
1127.73 48
1127.80 49
1127.88 49
1127.96 48
1128.04 46
1128.11 44
1128.19 40
1128.27 36
1128.34 31
1128.42 27
1128.50 24
1128.57 21
1128.65 20
1128.73 21
1128.81 23
1128.88 26
1128.96 29
1129.04 31
1129.11 31
1129.19 29
1129.27 26
1129.34 21
1129.42 16
1129.50 10
1129.58 5
1129.65 0
1129.73 0
1129.81 0
1129.88 0
1129.96 0
1130.04 0
1130.11 0
1130.19 0
1130.27 3
1130.35 6
1130.42 8
1130.50 8
1130.58 7
1130.65 5
1130.73 5
1130.81 6
1130.89 8
1130.96 11
1131.04 15
1131.12 20
1131.19 24
1131.27 28
1131.35 32
1131.42 36
1131.50 40
1131.58 45
1131.66 50
1131.73 55
1131.81 58
1131.89 62
1131.96 65
1132.04 68
1132.12 72
1132.20 78
1132.27 84
1132.35 92
1132.43 100
1132.50 108
1132.58 116
1132.66 123
1132.74 130
1132.81 136
1132.89 142
1132.97 148
1133.04 157
1133.12 167
1133.20 178
1133.28 193
1133.35 209
1133.43 226
1133.51 244
1133.58 262
1133.66 278
1133.74 291
1133.82 302
1133.89 309
1133.97 315
1134.05 319
1134.12 323
1134.20 328
1134.28 336
1134.36 346
1134.43 357
1134.51 369
1134.59 381
1134.66 392
1134.74 400
1134.82 406
1134.90 410
1134.97 413
1135.05 417
1135.13 420
1135.21 424
1135.28 428
1135.36 431
1135.44 434
1135.51 435
1135.59 436
1135.67 437
1135.75 438
1135.82 440
1135.90 442
1135.98 443
1136.05 442
1136.13 439
1136.21 432
1136.29 423
1136.36 412
1136.44 401
1136.52 391
1136.60 382
1136.67 375
1136.75 370
1136.83 367
1136.90 366
1136.98 367
1137.06 369
1137.14 374
1137.21 379
1137.29 384
1137.37 387
1137.45 387
1137.52 384
1137.60 376
1137.68 364
1137.75 351
1137.83 336
1137.91 322
1137.99 310
1138.06 299
1138.14 292
1138.22 285
1138.30 281
1138.37 276
1138.45 271
1138.53 266
1138.60 260
1138.68 252
1138.76 244
1138.84 235
1138.91 225
1138.99 216
1139.07 207
1139.15 199
1139.22 192
1139.30 186
1139.38 181
1139.46 175
1139.53 170
1139.61 165
1139.69 159
1139.77 154
1139.84 149
1139.92 144
1140.00 140
1140.07 137
1140.15 134
1140.23 132
1140.31 129
1140.38 126
1140.46 121
1140.54 115
1140.62 108
1140.69 98
1140.77 88
1140.85 78
1140.93 69
1141.00 61
1141.08 56
1141.16 52
1141.24 48
1141.31 43
1141.39 37
1141.47 30
1141.55 21
1141.62 13
1141.70 6
1141.78 1
1141.86 0
1141.93 0
1142.01 0
1142.09 1
1142.16 2
1142.24 1
1142.32 0
1142.40 0
1142.47 0
1142.55 0
1142.63 0
1142.71 0
1142.78 1
1142.86 1
1142.94 1
1143.02 1
1143.09 2
1143.17 3
1143.25 5
1143.33 9
1143.40 14
1143.48 19
1143.56 25
1143.64 32
1143.71 37
1143.79 43
1143.87 47
1143.95 52
1144.02 57
1144.10 62
1144.18 67
1144.26 72
1144.33 78
1144.41 82
1144.49 86
1144.57 88
1144.64 90
1144.72 90
1144.80 89
1144.88 88
1144.95 86
1145.03 85
1145.11 84
1145.19 85
1145.26 86
1145.34 90
1145.42 95
1145.50 101
1145.58 106
1145.65 110
1145.73 112
1145.81 110
1145.89 105
1145.96 97
1146.04 89
1146.12 82
1146.20 78
1146.27 79
1146.35 84
1146.43 93
1146.51 104
1146.58 117
1146.66 129
1146.74 139
1146.82 147
1146.89 153
1146.97 158
1147.05 161
1147.13 164
1147.20 167
1147.28 168
1147.36 168
1147.44 166
1147.52 162
1147.59 158
1147.67 153
1147.75 150
1147.83 149
1147.90 151
1147.98 156
1148.06 164
1148.14 174
1148.21 185
1148.29 196
1148.37 208
1148.45 221
1148.52 233
1148.60 244
1148.68 256
1148.76 268
1148.84 279
1148.91 289
1148.99 300
1149.07 310
1149.15 319
1149.22 327
1149.30 333
1149.38 337
1149.46 339
1149.53 341
1149.61 345
1149.69 351
1149.77 360
1149.85 374
1149.92 392
1150.00 414
1150.08 437
1150.16 462
1150.23 486
1150.31 509
1150.39 530
1150.47 549
1150.54 565
1150.62 581
1150.70 596
1150.78 610
1150.86 626
1150.93 644
1151.01 664
1151.09 687
1151.17 713
1151.24 742
1151.32 772
1151.40 804
1151.48 835
1151.56 865
1151.63 892
1151.71 916
1151.79 935
1151.87 951
1151.94 963
1152.02 971
1152.10 977
1152.18 979
1152.26 978
1152.33 973
1152.41 967
1152.49 957
1152.57 944
1152.64 930
1152.72 916
1152.80 902
1152.88 889
1152.96 878
1153.03 869
1153.11 863
1153.19 857
1153.27 853
1153.34 848
1153.42 842
1153.50 836
1153.58 829
1153.66 822
1153.73 815
1153.81 808
1153.89 801
1153.97 793
1154.05 785
1154.12 776
1154.20 764
1154.28 751
1154.36 735
1154.43 719
1154.51 701
1154.59 684
1154.67 669
1154.75 655
1154.82 643
1154.90 631
1154.98 620
1155.06 608
1155.14 594
1155.21 579
1155.29 561
1155.37 542
1155.45 522
1155.52 503
1155.60 485
1155.68 468
1155.76 454
1155.84 441
1155.91 429
1155.99 418
1156.07 406
1156.15 394
1156.23 382
1156.30 370
1156.38 358
1156.46 346
1156.54 335
1156.62 325
1156.69 315
1156.77 305
1156.85 296
1156.93 289
1157.01 283
1157.08 278
1157.16 273
1157.24 269
1157.32 264
1157.40 258
1157.47 251
1157.55 244
1157.63 237
1157.71 232
1157.79 227
1157.86 224
1157.94 221
1158.02 218
1158.10 216
1158.18 213
1158.25 210
1158.33 207
1158.41 204
1158.49 201
1158.57 198
1158.64 195
1158.72 192
1158.80 190
1158.88 187
1158.96 185
1159.03 185
1159.11 186
1159.19 189
1159.27 194
1159.35 200
1159.42 205
1159.50 209
1159.58 210
1159.66 209
1159.74 203
1159.81 196
1159.89 186
1159.97 176
1160.05 167
1160.13 158
1160.20 149
1160.28 140
1160.36 130
1160.44 120
1160.52 110
1160.59 100
1160.67 91
1160.75 84
1160.83 80
1160.91 78
1160.98 78
1161.06 78
1161.14 77
1161.22 75
1161.30 71
1161.37 66
1161.45 60
1161.53 55
1161.61 52
1161.69 51
1161.77 52
1161.84 56
1161.92 61
1162.00 66
1162.08 70
1162.16 72
1162.23 71
1162.31 69
1162.39 65
1162.47 60
1162.55 55
1162.62 49
1162.70 45
1162.78 41
1162.86 37
1162.94 35
1163.02 34
1163.09 33
1163.17 33
1163.25 34
1163.33 34
1163.41 34
1163.48 33
1163.56 32
1163.64 32
1163.72 32
1163.80 34
1163.88 37
1163.95 40
1164.03 42
1164.11 45
1164.19 46
1164.27 47
1164.34 49
1164.42 51
1164.50 54
1164.58 58
1164.66 62
1164.74 64
1164.81 64
1164.89 60
1164.97 52
1165.05 42
1165.13 30
1165.20 19
1165.28 9
1165.36 2
1165.44 0
1165.52 0
1165.60 0
1165.67 0
1165.75 0
1165.83 0
1165.91 0
1165.99 0
1166.07 0
1166.14 0
1166.22 0
1166.30 1
1166.38 5
1166.46 9
1166.54 13
1166.61 16
1166.69 17
1166.77 17
1166.85 15
1166.93 14
1167.00 12
1167.08 13
1167.16 15
1167.24 19
1167.32 25
1167.40 32
1167.47 40
1167.55 49
1167.63 59
1167.71 69
1167.79 80
1167.87 92
1167.94 103
1168.02 113
1168.10 121
1168.18 125
1168.26 127
1168.34 126
1168.41 121
1168.49 115
1168.57 108
1168.65 100
1168.73 93
1168.81 85
1168.88 76
1168.96 67
1169.04 57
1169.12 47
1169.20 38
1169.28 32
1169.35 28
1169.43 27
1169.51 29
1169.59 33
1169.67 39
1169.75 44
1169.82 50
1169.90 55
1169.98 60
1170.06 65
1170.14 69
1170.22 73
1170.30 75
1170.37 76
1170.45 75
1170.53 74
1170.61 74
1170.69 76
1170.77 80
1170.84 88
1170.92 97
1171.00 107
1171.08 116
1171.16 123
1171.24 127
1171.31 127
1171.39 126
1171.47 124
1171.55 123
1171.63 124
1171.71 128
1171.79 134
1171.86 141
1171.94 148
1172.02 153
1172.10 156
1172.18 156
1172.26 153
1172.33 148
1172.41 143
1172.49 139
1172.57 136
1172.65 137
1172.73 141
1172.81 146
1172.88 153
1172.96 159
1173.04 165
1173.12 170
1173.20 174
1173.28 177
1173.35 179
1173.43 181
1173.51 183
1173.59 183
1173.67 184
1173.75 183
1173.83 182
1173.90 179
1173.98 176
1174.06 174
1174.14 171
1174.22 170
1174.30 170
1174.38 172
1174.45 174
1174.53 176
1174.61 177
1174.69 178
1174.77 176
1174.85 174
1174.93 171
1175.00 168
1175.08 166
1175.16 165
1175.24 164
1175.32 165
1175.40 166
1175.48 167
1175.55 169
1175.63 172
1175.71 174
1175.79 176
1175.87 175
1175.95 172
1176.03 166
1176.10 157
1176.18 146
1176.26 134
1176.34 123
1176.42 112
1176.50 104
1176.58 97
1176.65 91
1176.73 87
1176.81 83
1176.89 80
1176.97 78
1177.05 78
1177.13 80
1177.20 84
1177.28 87
1177.36 91
1177.44 93
1177.52 93
1177.60 92
1177.68 90
1177.75 88
1177.83 86
1177.91 85
1177.99 84
1178.07 84
1178.15 83
1178.23 83
1178.31 82
1178.38 81
1178.46 80
1178.54 80
1178.62 79
1178.70 79
1178.78 78
1178.86 77
1178.93 76
1179.01 73
1179.09 69
1179.17 65
1179.25 60
1179.33 56
1179.41 51
1179.49 47
1179.56 44
1179.64 41
1179.72 38
1179.80 36
1179.88 34
1179.96 33
1180.04 34
1180.12 36
1180.19 39
1180.27 43
1180.35 46
1180.43 47
1180.51 45
1180.59 41
1180.67 34
1180.75 26
1180.82 18
1180.90 11
1180.98 6
1181.06 3
1181.14 3
1181.22 5
1181.30 7
1181.38 10
1181.45 11
1181.53 12
1181.61 11
1181.69 9
1181.77 5
1181.85 0
1181.93 0
1182.01 0
1182.08 0
1182.16 0
1182.24 0
1182.32 0
1182.40 2
1182.48 14
1182.56 27
1182.64 40
1182.71 50
1182.79 58
1182.87 62
1182.95 65
1183.03 65
1183.11 66
1183.19 68
1183.27 70
1183.35 73
1183.42 76
1183.50 80
1183.58 84
1183.66 88
1183.74 92
1183.82 94
1183.90 94
1183.98 91
1184.05 86
1184.13 77
1184.21 67
1184.29 57
1184.37 48
1184.45 43
1184.53 41
1184.61 44
1184.69 50
1184.76 58
1184.84 67
1184.92 77
1185.00 84
1185.08 91
1185.16 95
1185.24 97
1185.32 97
1185.40 96
1185.47 93
1185.55 90
1185.63 86
1185.71 81
1185.79 77
1185.87 75
1185.95 73
1186.03 74
1186.11 77
1186.18 81
1186.26 86
1186.34 92
1186.42 98
1186.50 104
1186.58 109
1186.66 114
1186.74 118
1186.82 122
1186.90 126
1186.97 131
1187.05 137
1187.13 144
1187.21 153
1187.29 164
1187.37 175
1187.45 186
1187.53 195
1187.61 201
1187.69 203
1187.76 202
1187.84 197
1187.92 192
1188.00 187
1188.08 184
1188.16 184
1188.24 188
1188.32 196
1188.40 205
1188.47 216
1188.55 227
1188.63 238
1188.71 247
1188.79 254
1188.87 258
1188.95 261
1189.03 263
1189.11 263
1189.19 263
1189.27 263
1189.34 264
1189.42 266
1189.50 270
1189.58 273
1189.66 277
1189.74 281
1189.82 284
1189.90 286
1189.98 287
1190.06 288
1190.13 288
1190.21 289
1190.29 290
1190.37 290
1190.45 291
1190.53 291
1190.61 290
1190.69 290
1190.77 290
1190.85 291
1190.93 293
1191.00 295
1191.08 298
1191.16 299
1191.24 300
1191.32 301
1191.40 301
1191.48 301
1191.56 302
1191.64 304
1191.72 305
1191.80 305
1191.87 304
1191.95 301
1192.03 297
1192.11 292
1192.19 286
1192.27 280
1192.35 276
1192.43 272
1192.51 269
1192.59 267
1192.67 264
1192.75 260
1192.82 254
1192.90 246
1192.98 236
1193.06 224
1193.14 212
1193.22 200
1193.30 191
1193.38 184
1193.46 181
1193.54 181
1193.62 184
1193.69 188
1193.77 191
1193.85 194
1193.93 195
1194.01 194
1194.09 192
1194.17 190
1194.25 188
1194.33 187
1194.41 186
1194.49 184
1194.57 181
1194.65 175
1194.72 167
1194.80 159
1194.88 151
1194.96 144
1195.04 141
1195.12 140
1195.20 142
1195.28 145
1195.36 147
1195.44 147
1195.52 143
1195.60 135
1195.68 125
1195.75 116
1195.83 108
1195.91 105
1195.99 108
1196.07 116
1196.15 128
1196.23 141
1196.31 152
1196.39 159
1196.47 159
1196.55 154
1196.63 144
1196.71 131
1196.78 118
1196.86 107
1196.94 101
1197.02 99
1197.10 101
1197.18 107
1197.26 116
1197.34 125
1197.42 133
1197.50 138
1197.58 140
1197.66 139
1197.74 135
1197.82 128
1197.90 121
1197.97 114
1198.05 108
1198.13 103
1198.21 99
1198.29 95
1198.37 90
1198.45 85
1198.53 79
1198.61 73
1198.69 68
1198.77 66
1198.85 67
1198.93 70
1199.01 76
1199.09 82
1199.16 87
1199.24 91
1199.32 93
1199.40 93
1199.48 93
1199.56 92
1199.64 92
1199.72 93
1199.80 94
1199.88 94
1199.96 95
1200.04 96
1200.12 96
1200.20 97
1200.28 98
1200.36 99
1200.43 99
1200.51 97
1200.59 94
1200.67 87
1200.75 78
1200.83 68
1200.91 59
1200.99 52
1201.07 47
1201.15 47
1201.23 49
1201.31 53
1201.39 58
1201.47 61
1201.55 62
1201.63 62
1201.71 63
1201.78 64
1201.86 69
1201.94 77
1202.02 88
1202.10 101
1202.18 113
1202.26 123
1202.34 129
1202.42 131
1202.50 127
1202.58 119
1202.66 109
1202.74 96
1202.82 83
1202.90 69
1202.98 56
1203.06 44
1203.14 33
1203.22 24
1203.29 17
1203.37 13
1203.45 12
1203.53 16
1203.61 23
1203.69 32
1203.77 41
1203.85 50
1203.93 55
1204.01 56
1204.09 53
1204.17 45
1204.25 35
1204.33 24
1204.41 13
1204.49 4
1204.57 0
1204.65 0
1204.73 0
1204.81 0
1204.89 0
1204.96 0
1205.04 0
1205.12 0
1205.20 0
1205.28 5
1205.36 12
1205.44 18
1205.52 24
1205.60 29
1205.68 32
1205.76 34
1205.84 36
1205.92 39
1206.00 43
1206.08 50
1206.16 57
1206.24 65
1206.32 71
1206.40 76
1206.48 77
1206.56 75
1206.64 70
1206.72 64
1206.79 56
1206.87 49
1206.95 43
1207.03 38
1207.11 35
1207.19 34
1207.27 35
1207.35 38
1207.43 42
1207.51 46
1207.59 51
1207.67 56
1207.75 62
1207.83 68
1207.91 75
1207.99 84
1208.07 94
1208.15 104
1208.23 113
1208.31 121
1208.39 128
1208.47 134
1208.55 137
1208.63 140
1208.71 141
1208.79 141
1208.87 141
1208.95 140
1209.03 138
1209.10 136
1209.18 133
1209.26 129
1209.34 124
1209.42 119
1209.50 113
1209.58 109
1209.66 105
1209.74 104
1209.82 105
1209.90 108
1209.98 112
1210.06 115
1210.14 117
1210.22 118
1210.30 118
1210.38 117
1210.46 118
1210.54 121
1210.62 125
1210.70 131
1210.78 136
1210.86 140
1210.94 141
1211.02 140
1211.10 137
1211.18 132
1211.26 127
1211.34 124
1211.42 123
1211.50 125
1211.58 129
1211.66 137
1211.74 148
1211.82 161
1211.90 177
1211.98 192
1212.06 207
1212.13 219
1212.21 227
1212.29 232
1212.37 233
1212.45 231
1212.53 229
1212.61 226
1212.69 223
1212.77 221
1212.85 220
1212.93 221
1213.01 223
1213.09 227
1213.17 233
1213.25 241
1213.33 249
1213.41 257
1213.49 263
1213.57 267
1213.65 270
1213.73 272
1213.81 273
1213.89 275
1213.97 276
1214.05 278
1214.13 278
1214.21 278
1214.29 276
1214.37 274
1214.45 272
1214.53 272
1214.61 275
1214.69 280
1214.77 287
1214.85 294
1214.93 298
1215.01 299
1215.09 294
1215.17 287
1215.25 277
1215.33 267
1215.41 260
1215.49 257
1215.57 257
1215.65 259
1215.73 262
1215.81 263
1215.89 262
1215.97 257
1216.05 250
1216.13 242
1216.21 235
1216.29 228
1216.37 222
1216.45 218
1216.53 216
1216.61 214
1216.69 213
1216.77 212
1216.85 212
1216.93 211
1217.01 210
1217.09 209
1217.17 207
1217.25 204
1217.33 201
1217.41 197
1217.49 194
1217.57 190
1217.65 187
1217.73 183
1217.81 179
1217.89 174
1217.97 167
1218.05 159
1218.13 150
1218.21 142
1218.29 135
1218.37 129
1218.45 123
1218.53 117
1218.61 109
1218.69 101
1218.77 91
1218.85 82
1218.93 75
1219.01 71
1219.09 71
1219.17 75
1219.25 82
1219.33 91
1219.41 100
1219.49 108
1219.57 114
1219.65 118
1219.73 120
1219.81 119
1219.89 117
1219.97 114
1220.05 112
1220.13 111
1220.21 112
1220.29 114
1220.37 117
1220.45 119
1220.53 119
1220.61 117
1220.69 114
1220.77 111
1220.85 109
1220.93 110
1221.01 114
1221.09 120
1221.17 127
1221.25 132
1221.33 135
1221.41 135
1221.49 132
1221.57 127
1221.65 122
1221.73 119
1221.81 117
1221.89 117
1221.97 118
1222.05 120
1222.13 122
1222.21 122
1222.29 121
1222.37 118
1222.45 115
1222.53 113
1222.61 113
1222.69 116
1222.77 122
1222.85 130
1222.93 139
1223.01 147
1223.09 152
1223.17 156
1223.25 157
1223.33 155
1223.41 153
1223.49 150
1223.57 147
1223.65 145
1223.73 145
1223.81 147
1223.89 151
1223.97 157
1224.05 164
1224.13 171
1224.21 176
1224.29 179
1224.37 179
1224.45 176
1224.53 172
1224.61 167
1224.69 164
1224.77 165
1224.85 168
1224.93 176
1225.01 185
1225.09 195
1225.17 203
1225.26 209
1225.34 212
1225.42 211
1225.50 208
1225.58 204
1225.66 198
1225.74 191
1225.82 184
1225.90 178
1225.98 174
1226.06 172
1226.14 174
1226.22 179
1226.30 187
1226.38 198
1226.46 210
1226.54 221
1226.62 231
1226.70 239
1226.78 246
1226.86 252
1226.94 257
1227.02 263
1227.10 269
1227.18 277
1227.26 286
1227.34 296
1227.42 307
1227.50 317
1227.58 326
1227.66 333
1227.74 336
1227.82 337
1227.90 336
1227.98 335
1228.06 335
1228.14 336
1228.22 340
1228.31 345
1228.39 349
1228.47 352
1228.55 353
1228.63 353
1228.71 353
1228.79 353
1228.87 355
1228.95 359
1229.03 364
1229.11 370
1229.19 375
1229.27 380
1229.35 383
1229.43 386
1229.51 387
1229.59 387
1229.67 385
1229.75 381
1229.83 374
1229.91 366
1229.99 356
1230.07 346
1230.15 337
1230.23 329
1230.31 324
1230.39 321
1230.47 321
1230.56 324
1230.64 329
1230.72 336
1230.80 343
1230.88 350
1230.96 356
1231.04 359
1231.12 359
1231.20 357
1231.28 354
1231.36 351
1231.44 348
1231.52 346
1231.60 345
1231.68 342
1231.76 338
1231.84 330
1231.92 319
1232.00 305
1232.08 290
1232.16 275
1232.24 262
1232.32 250
1232.40 241
1232.49 233
1232.57 226
1232.65 220
1232.73 216
1232.81 212
1232.89 211
1232.97 213
1233.05 217
1233.13 223
1233.21 230
1233.29 236
1233.37 242
1233.45 246
1233.53 248
1233.61 249
1233.69 250
1233.77 251
1233.85 253
1233.93 255
1234.01 257
1234.09 257
1234.18 254
1234.26 249
1234.34 239
1234.42 227
1234.50 214
1234.58 201
1234.66 189
1234.74 179
1234.82 171
1234.90 166
1234.98 162
1235.06 159
1235.14 156
1235.22 155
1235.30 154
1235.38 155
1235.46 157
1235.54 161
1235.63 165
1235.71 170
1235.79 175
1235.87 180
1235.95 185
1236.03 190
1236.11 193
1236.19 195
1236.27 196
1236.35 196
1236.43 193
1236.51 190
1236.59 186
1236.67 182
1236.75 178
1236.83 174
1236.91 169
1236.99 165
1237.08 160
1237.16 155
1237.24 152
1237.32 149
1237.40 148
1237.48 150
1237.56 154
1237.64 159
1237.72 166
1237.80 173
1237.88 180
1237.96 184
1238.04 185
1238.12 183
1238.20 177
1238.28 167
1238.37 156
1238.45 142
1238.53 130
1238.61 119
1238.69 112
1238.77 109
1238.85 110
1238.93 113
1239.01 117
1239.09 119
1239.17 118
1239.25 114
1239.33 107
1239.41 98
1239.49 89
1239.58 81
1239.66 74
1239.74 69
1239.82 67
1239.90 66
1239.98 67
1240.06 70
1240.14 73
1240.22 78
1240.30 84
1240.38 91
1240.46 99
1240.54 107
1240.62 114
1240.71 121
1240.79 127
1240.87 132
1240.95 137
1241.03 142
1241.11 148
1241.19 154
1241.27 160
1241.35 165
1241.43 167
1241.51 166
1241.59 160
1241.67 150
1241.75 136
1241.84 120
1241.92 103
1242.00 87
1242.08 73
1242.16 63
1242.24 58
1242.32 56
1242.40 57
1242.48 60
1242.56 63
1242.64 67
1242.72 70
1242.80 73
1242.89 74
1242.97 74
1243.05 74
1243.13 73
1243.21 71
1243.29 71
1243.37 70
1243.45 71
1243.53 72
1243.61 74
1243.69 76
1243.77 77
1243.86 77
1243.94 74
1244.02 69
1244.10 64
1244.18 57
1244.26 52
1244.34 47
1244.42 44
1244.50 42
1244.58 41
1244.66 40
1244.74 41
1244.83 42
1244.91 44
1244.99 46
1245.07 46
1245.15 45
1245.23 42
1245.31 37
1245.39 31
1245.47 24
1245.55 18
1245.63 15
1245.72 13
1245.80 12
1245.88 13
1245.96 12
1246.04 11
1246.12 8
1246.20 4
1246.28 0
1246.36 0
1246.44 0
1246.52 0
1246.60 0
1246.69 0
1246.77 0
1246.85 2
1246.93 13
1247.01 25
1247.09 38
1247.17 51
1247.25 64
1247.33 75
1247.41 87
1247.50 97
1247.58 105
1247.66 112
1247.74 116
1247.82 118
1247.90 118
1247.98 117
1248.06 115
1248.14 115
1248.22 116
1248.30 120
1248.39 125
1248.47 133
1248.55 140
1248.63 147
1248.71 152
1248.79 154
1248.87 152
1248.95 148
1249.03 143
1249.11 139
1249.20 138
1249.28 142
1249.36 151
1249.44 164
1249.52 181
1249.60 199
1249.68 215
1249.76 228
1249.84 236
1249.92 241
1250.01 244
1250.09 245
1250.17 246
1250.25 248
1250.33 250
1250.41 253
1250.49 257
1250.57 262
1250.65 268
1250.73 274
1250.82 281
1250.90 287
1250.98 292
1251.06 296
1251.14 298
1251.22 302
1251.30 307
1251.38 316
1251.46 330
1251.55 350
1251.63 374
1251.71 400
1251.79 426
1251.87 448
1251.95 466
1252.03 479
1252.11 488
1252.19 493
1252.28 496
1252.36 498
1252.44 500
1252.52 501
1252.60 501
1252.68 498
1252.76 493
1252.84 484
1252.92 473
1253.01 462
1253.09 451
1253.17 441
1253.25 434
1253.33 430
1253.41 428
1253.49 427
1253.57 427
1253.65 428
1253.74 429
1253.82 430
1253.90 432
1253.98 435
1254.06 439
1254.14 443
1254.22 446
1254.30 448
1254.38 449
1254.47 447
1254.55 441
1254.63 433
1254.71 422
1254.79 408
1254.87 393
1254.95 378
1255.03 362
1255.12 348
1255.20 337
1255.28 329
1255.36 324
1255.44 321
1255.52 318
1255.60 314
1255.68 308
1255.76 299
1255.85 287
1255.93 273
1256.01 259
1256.09 247
1256.17 238
1256.25 233
1256.33 233
1256.41 236
1256.50 242
1256.58 246
1256.66 248
1256.74 245
1256.82 240
1256.90 231
1256.98 222
1257.06 214
1257.15 208
1257.23 205
1257.31 205
1257.39 206
1257.47 207
1257.55 208
1257.63 206
1257.71 203
1257.80 198
1257.88 191
1257.96 186
1258.04 182
1258.12 181
1258.20 183
1258.28 189
1258.36 197
1258.45 209
1258.53 222
1258.61 234
1258.69 245
1258.77 254
1258.85 261
1258.93 265
1259.02 266
1259.10 265
1259.18 262
1259.26 260
1259.34 257
1259.42 253
1259.50 250
1259.58 247
1259.67 243
1259.75 238
1259.83 233
1259.91 227
1259.99 221
1260.07 213
1260.15 205
1260.24 195
1260.32 185
1260.40 174
1260.48 165
1260.56 157
1260.64 152
1260.72 149
1260.80 150
1260.89 152
1260.97 156
1261.05 160
1261.13 165
1261.21 170
1261.29 177
1261.37 185
1261.46 195
1261.54 206
1261.62 218
1261.70 230
1261.78 239
1261.86 246
1261.94 250
1262.03 251
1262.11 250
1262.19 247
1262.27 241
1262.35 235
1262.43 226
1262.51 217
1262.60 205
1262.68 193
1262.76 180
1262.84 168
1262.92 157
1263.00 147
1263.08 140
1263.17 136
1263.25 134
1263.33 134
1263.41 135
1263.49 134
1263.57 133
1263.65 130
1263.74 126
1263.82 122
1263.90 119
1263.98 118
1264.06 120
1264.14 124
1264.22 128
1264.31 133
1264.39 137
1264.47 140
1264.55 142
1264.63 145
1264.71 149
1264.80 155
1264.88 162
1264.96 169
1265.04 177
1265.12 184
1265.20 188
1265.28 189
1265.37 186
1265.45 181
1265.53 174
1265.61 167
1265.69 164
1265.77 165
1265.86 171
1265.94 182
1266.02 198
1266.10 214
1266.18 231
1266.26 245
1266.34 256
1266.43 265
1266.51 272
1266.59 278
1266.67 286
1266.75 297
1266.83 311
1266.92 328
1267.00 349
1267.08 372
1267.16 395
1267.24 418
1267.32 437
1267.40 451
1267.49 460
1267.57 462
1267.65 460
1267.73 453
1267.81 446
1267.89 438
1267.98 432
1268.06 429
1268.14 429
1268.22 431
1268.30 434
1268.38 436
1268.47 437
1268.55 436
1268.63 434
1268.71 430
1268.79 426
1268.87 422
1268.96 419
1269.04 417
1269.12 416
1269.20 416
1269.28 415
1269.36 416
1269.45 417
1269.53 420
1269.61 423
1269.69 428
1269.77 434
1269.85 439
1269.94 444
1270.02 448
1270.10 451
1270.18 452
1270.26 453
1270.34 452
1270.43 450
1270.51 447
1270.59 443
1270.67 439
1270.75 434
1270.83 431
1270.92 430
1271.00 432
1271.08 437
1271.16 443
1271.24 450
1271.32 457
1271.41 462
1271.49 463
1271.57 461
1271.65 453
1271.73 440
1271.81 419
1271.90 393
1271.98 363
1272.06 330
1272.14 300
1272.22 274
1272.30 255
1272.39 246
1272.47 244
1272.55 249
1272.63 256
1272.71 264
1272.80 269
1272.88 271
1272.96 269
1273.04 265
1273.12 259
1273.20 255
1273.29 252
1273.37 254
1273.45 258
1273.53 264
1273.61 272
1273.69 278
1273.78 281
1273.86 280
1273.94 274
1274.02 263
1274.10 249
1274.19 234
1274.27 219
1274.35 206
1274.43 197
1274.51 192
1274.59 190
1274.68 190
1274.76 191
1274.84 193
1274.92 196
1275.00 200
1275.09 204
1275.17 208
1275.25 211
1275.33 213
1275.41 213
1275.49 212
1275.58 209
1275.66 207
1275.74 205
1275.82 206
1275.90 208
1275.99 210
1276.07 211
1276.15 210
1276.23 208
1276.31 204
1276.40 199
1276.48 195
1276.56 193
1276.64 193
1276.72 194
1276.80 197
1276.89 198
1276.97 198
1277.05 196
1277.13 192
1277.21 187
1277.30 183
1277.38 181
1277.46 181
1277.54 181
1277.62 181
1277.71 180
1277.79 175
1277.87 168
1277.95 157
1278.03 146
1278.12 133
1278.20 122
1278.28 111
1278.36 102
1278.44 94
1278.52 86
1278.61 78
1278.69 70
1278.77 62
1278.85 53
1278.93 44
1279.02 34
1279.10 22
1279.18 11
1279.26 0
1279.34 0
1279.43 0
1279.51 0
1279.59 0
1279.67 0
1279.75 0
1279.84 0
1279.92 0
1280.00 10
1280.08 19
1280.16 27
1280.25 34
1280.33 38
1280.41 42
1280.49 46
1280.57 49
1280.66 52
1280.74 54
1280.82 57
1280.90 58
1280.98 58
1281.07 58
1281.15 58
1281.23 59
1281.31 62
1281.39 66
1281.48 69
1281.56 71
1281.64 70
1281.72 67
1281.80 60
1281.89 51
1281.97 41
1282.05 33
1282.13 25
1282.21 19
1282.30 15
1282.38 13
1282.46 13
1282.54 15
1282.63 21
1282.71 30
1282.79 42
1282.87 56
1282.95 70
1283.04 82
1283.12 91
1283.20 97
1283.28 101
1283.36 104
1283.45 109
1283.53 115
1283.61 122
1283.69 130
1283.77 136
1283.86 139
1283.94 137
1284.02 132
1284.10 125
1284.19 117
1284.27 109
1284.35 103
1284.43 99
1284.51 96
1284.60 92
1284.68 87
1284.76 80
1284.84 73
1284.92 68
1285.01 65
1285.09 68
1285.17 75
1285.25 87
1285.34 103
1285.42 121
1285.50 139
1285.58 157
1285.66 174
1285.75 189
1285.83 205
1285.91 219
1285.99 232
1286.07 242
1286.16 249
1286.24 252
1286.32 251
1286.40 246
1286.49 238
1286.57 228
1286.65 218
1286.73 210
1286.81 204
1286.90 202
1286.98 202
1287.06 206
1287.14 212
1287.23 218
1287.31 225
1287.39 230
1287.47 233
1287.55 233
1287.64 230
1287.72 224
1287.80 217
1287.88 209
1287.97 200
1288.05 194
1288.13 190
1288.21 189
1288.29 191
1288.38 196
1288.46 203
1288.54 210
1288.62 217
1288.71 223
1288.79 228
1288.87 231
1288.95 233
1289.03 231
1289.12 227
1289.20 219
1289.28 209
1289.36 196
1289.45 184
1289.53 174
1289.61 167
1289.69 167
1289.78 172
1289.86 182
1289.94 195
1290.02 208
1290.10 218
1290.19 224
1290.27 225
1290.35 222
1290.43 218
1290.52 216
1290.60 216
1290.68 218
1290.76 223
1290.85 228
1290.93 233
1291.01 237
1291.09 242
1291.18 248
1291.26 256
1291.34 267
1291.42 280
1291.50 293
1291.59 305
1291.67 312
1291.75 315
1291.83 313
1291.92 306
1292.00 297
1292.08 286
1292.16 275
1292.25 263
1292.33 251
1292.41 239
1292.49 227
1292.58 215
1292.66 202
1292.74 189
1292.82 176
1292.90 163
1292.99 151
1293.07 139
1293.15 129
1293.23 122
1293.32 117
1293.40 114
1293.48 111
1293.56 108
1293.65 105
1293.73 102
1293.81 97
1293.89 93
1293.98 89
1294.06 86
1294.14 82
1294.22 79
1294.31 76
1294.39 73
1294.47 71
1294.55 69
1294.64 67
1294.72 64
1294.80 61
1294.88 57
1294.97 52
1295.05 47
1295.13 43
1295.21 39
1295.30 36
1295.38 34
1295.46 33
1295.54 34
1295.63 36
1295.71 39
1295.79 44
1295.87 51
1295.96 60
1296.04 69
1296.12 76
1296.20 81
1296.29 83
1296.37 80
1296.45 75
1296.53 68
1296.62 62
1296.70 58
1296.78 60
1296.86 66
1296.95 77
1297.03 91
1297.11 105
1297.19 118
1297.28 127
1297.36 132
1297.44 132
1297.52 127
1297.61 117
1297.69 104
1297.77 89
1297.85 74
1297.94 60
1298.02 51
1298.10 45
1298.18 46
1298.27 51
1298.35 59
1298.43 69
1298.51 81
1298.60 92
1298.68 102
1298.76 110
1298.84 116
1298.93 120
1299.01 122
1299.09 122
1299.18 121
1299.26 120
1299.34 122
1299.42 127
1299.51 136
1299.59 148
1299.67 162
1299.75 176
1299.84 188
1299.92 196
1300.00 199
1300.08 199
1300.17 196
1300.25 191
1300.33 185
1300.41 179
1300.50 172
1300.58 163
1300.66 153
1300.75 142
1300.83 130
1300.91 120
1300.99 113
1301.08 109
1301.16 110
1301.24 115
1301.32 122
1301.41 133
1301.49 144
1301.57 158
1301.65 173
1301.74 189
1301.82 206
1301.90 222
1301.99 235
1302.07 242
1302.15 244
1302.23 239
1302.32 228
1302.40 212
1302.48 194
1302.56 176
1302.65 159
1302.73 145
1302.81 133
1302.89 123
1302.98 115
1303.06 109
1303.14 103
1303.23 99
1303.31 95
1303.39 92
1303.47 89
1303.56 85
1303.64 82
1303.72 77
1303.80 71
1303.89 64
1303.97 56
1304.05 49
1304.14 43
1304.22 39
1304.30 37
1304.38 39
1304.47 45
1304.55 54
1304.63 65
1304.72 78
1304.80 91
1304.88 103
1304.96 112
1305.05 116
1305.13 115
1305.21 109
1305.29 100
1305.38 89
1305.46 79
1305.54 74
1305.63 74
1305.71 81
1305.79 94
1305.87 111
1305.96 130
1306.04 148
1306.12 161
1306.21 170
1306.29 175
1306.37 175
1306.45 174
1306.54 174
1306.62 176
1306.70 182
1306.79 190
1306.87 202
1306.95 215
1307.03 229
1307.12 242
1307.20 254
1307.28 263
1307.37 269
1307.45 271
1307.53 268
1307.61 261
1307.70 251
1307.78 239
1307.86 227
1307.95 217
1308.03 209
1308.11 204
1308.19 202
1308.28 201
1308.36 201
1308.44 200
1308.53 198
1308.61 195
1308.69 191
1308.77 187
1308.86 183
1308.94 178
1309.02 173
1309.11 167
1309.19 158
1309.27 147
1309.36 134
1309.44 120
1309.52 106
1309.60 95
1309.69 89
1309.77 89
1309.85 95
1309.94 104
1310.02 115
1310.10 125
1310.18 132
1310.27 133
1310.35 129
1310.43 122
1310.52 114
1310.60 108
1310.68 106
1310.77 108
1310.85 114
1310.93 123
1311.01 132
1311.10 141
1311.18 146
1311.26 149
1311.35 150
1311.43 150
1311.51 150
1311.59 151
1311.68 154
1311.76 159
1311.84 166
1311.93 175
1312.01 184
1312.09 195
1312.18 207
1312.26 221
1312.34 234
1312.43 248
1312.51 260
1312.59 271
1312.67 279
1312.76 285
1312.84 289
1312.92 290
1313.01 291
1313.09 291
1313.17 290
1313.26 288
1313.34 284
1313.42 278
1313.50 269
1313.59 260
1313.67 251
1313.75 244
1313.84 241
1313.92 242
1314.00 247
1314.09 255
1314.17 264
1314.25 273
1314.34 282
1314.42 291
1314.50 297
1314.58 301
1314.67 303
1314.75 302
1314.83 299
1314.92 293
1315.00 285
1315.08 278
1315.17 271
1315.25 266
1315.33 263
1315.42 261
1315.50 260
1315.58 259
1315.66 257
1315.75 253
1315.83 248
1315.91 242
1316.00 235
1316.08 228
1316.16 222
1316.25 217
1316.33 215
1316.41 213
1316.50 211
1316.58 208
1316.66 202
1316.75 193
1316.83 182
1316.91 170
1317.00 159
1317.08 152
1317.16 150
1317.24 154
1317.33 162
1317.41 174
1317.49 185
1317.58 194
1317.66 199
1317.74 198
1317.83 192
1317.91 182
1317.99 172
1318.08 163
1318.16 158
1318.24 158
1318.33 163
1318.41 171
1318.49 179
1318.58 184
1318.66 184
1318.74 177
1318.83 162
1318.91 141
1318.99 116
1319.08 90
1319.16 66
1319.24 45
1319.32 28
1319.41 14
1319.49 4
1319.57 0
1319.66 0
1319.74 0
1319.82 0
1319.91 0
1319.99 0
1320.07 5
1320.16 11
1320.24 15
1320.32 16
1320.41 14
1320.49 10
1320.57 4
1320.66 0
1320.74 0
1320.82 0
1320.91 0
1320.99 0
1321.07 0
1321.16 0
1321.24 0
1321.32 0
1321.41 0
1321.49 4
1321.57 11
1321.66 18
1321.74 24
1321.82 27
1321.91 27
1321.99 23
1322.07 17
1322.16 9
1322.24 2
1322.32 0
1322.41 0
1322.49 0
1322.57 0
1322.66 1
1322.74 8
1322.82 16
1322.91 25
1322.99 34
1323.07 42
1323.16 49
1323.24 55
1323.32 61
1323.41 66
1323.49 71
1323.57 77
1323.66 82
1323.74 88
1323.82 93
1323.91 98
1323.99 100
1324.07 102
1324.16 104
1324.24 107
1324.32 112
1324.41 120
1324.49 132
1324.57 146
1324.66 163
1324.74 179
1324.82 194
1324.91 205
1324.99 210
1325.07 211
1325.16 207
1325.24 200
1325.33 192
1325.41 185
1325.49 181
1325.58 179
1325.66 180
1325.74 184
1325.83 188
1325.91 193
1325.99 196
1326.08 197
1326.16 197
1326.24 195
1326.33 192
1326.41 188
1326.49 184
1326.58 179
1326.66 175
1326.74 172
1326.83 171
1326.91 174
1326.99 183
1327.08 199
1327.16 221
1327.24 249
1327.33 280
1327.41 310
1327.50 336
1327.58 354
1327.66 365
1327.75 367
1327.83 364
1327.91 358
1328.00 353
1328.08 351
1328.16 353
1328.25 360
1328.33 372
1328.41 386
1328.50 401
1328.58 415
1328.66 426
1328.75 435
1328.83 442
1328.91 449
1329.00 457
1329.08 469
1329.17 486
1329.25 508
1329.33 533
1329.42 561
1329.50 588
1329.58 613
1329.67 634
1329.75 652
1329.83 666
1329.92 678
1330.00 689
1330.08 701
1330.17 714
1330.25 727
1330.34 740
1330.42 750
1330.50 757
1330.59 760
1330.67 756
1330.75 748
1330.84 735
1330.92 720
1331.00 704
1331.09 691
1331.17 681
1331.26 676
1331.34 677
1331.42 683
1331.51 693
1331.59 705
1331.67 718
1331.76 728
1331.84 736
1331.92 739
1332.01 738
1332.09 732
1332.18 722
1332.26 711
1332.34 700
1332.43 688
1332.51 678
1332.59 667
1332.68 657
1332.76 646
1332.84 634
1332.93 622
1333.01 611
1333.10 603
1333.18 598
1333.26 595
1333.35 593
1333.43 591
1333.51 588
1333.60 582
1333.68 573
1333.76 561
1333.85 544
1333.93 525
1334.02 502
1334.10 477
1334.18 451
1334.27 426
1334.35 406
1334.43 392
1334.52 385
1334.60 383
1334.69 384
1334.77 385
1334.85 383
1334.94 375
1335.02 361
1335.10 341
1335.19 319
1335.27 296
1335.36 277
1335.44 263
1335.52 255
1335.61 251
1335.69 251
1335.77 251
1335.86 250
1335.94 246
1336.03 241
1336.11 235
1336.19 232
1336.28 232
1336.36 237
1336.44 247
1336.53 259
1336.61 272
1336.70 284
1336.78 292
1336.86 295
1336.95 296
1337.03 294
1337.11 290
1337.20 285
1337.28 279
1337.37 274
1337.45 267
1337.53 261
1337.62 253
1337.70 246
1337.79 240
1337.87 234
1337.95 229
1338.04 225
1338.12 221
1338.20 217
1338.29 213
1338.37 208
1338.46 203
1338.54 197
1338.62 189
1338.71 180
1338.79 170
1338.88 159
1338.96 147
1339.04 137
1339.13 131
1339.21 128
1339.29 131
1339.38 138
1339.46 148
1339.55 159
1339.63 167
1339.71 170
1339.80 169
1339.88 163
1339.97 154
1340.05 144
1340.13 136
1340.22 130
1340.30 128
1340.38 128
1340.47 130
1340.55 132
1340.64 133
1340.72 134
1340.80 134
1340.89 134
1340.97 133
1341.06 134
1341.14 137
1341.22 140
1341.31 146
1341.39 153
1341.48 160
1341.56 170
1341.64 183
1341.73 201
1341.81 223
1341.90 252
1341.98 285
1342.06 321
1342.15 356
1342.23 386
1342.32 407
1342.40 418
1342.48 419
1342.57 413
1342.65 405
1342.74 397
1342.82 394
1342.90 399
1342.99 410
1343.07 426
1343.16 443
1343.24 460
1343.32 473
1343.41 482
1343.49 485
1343.58 482
1343.66 476
1343.74 467
1343.83 456
1343.91 443
1344.00 430
1344.08 418
1344.16 410
1344.25 406
1344.33 407
1344.42 414
1344.50 425
1344.58 438
1344.67 453
1344.75 466
1344.84 476
1344.92 483
1345.00 486
1345.09 485
1345.17 480
1345.26 474
1345.34 468
1345.42 461
1345.51 457
1345.59 453
1345.68 452
1345.76 452
1345.84 452
1345.93 453
1346.01 454
1346.10 455
1346.18 456
1346.26 456
1346.35 456
1346.43 455
1346.52 452
1346.60 447
1346.68 442
1346.77 437
1346.85 434
1346.94 433
1347.02 435
1347.11 439
1347.19 443
1347.27 445
1347.36 444
1347.44 440
1347.53 434
1347.61 426
1347.69 419
1347.78 413
1347.86 409
1347.95 407
1348.03 405
1348.11 402
1348.20 397
1348.28 387
1348.37 375
1348.45 361
1348.54 346
1348.62 333
1348.70 323
1348.79 317
1348.87 314
1348.96 314
1349.04 315
1349.12 314
1349.21 310
1349.29 301
1349.38 286
1349.46 266
1349.55 242
1349.63 219
1349.71 197
1349.80 180
1349.88 169
1349.97 163
1350.05 161
1350.14 161
1350.22 160
1350.30 157
1350.39 152
1350.47 143
1350.56 132
1350.64 119
1350.72 106
1350.81 92
1350.89 78
1350.98 65
1351.06 54
1351.15 47
1351.23 44
1351.31 47
1351.40 54
1351.48 66
1351.57 78
1351.65 88
1351.74 93
1351.82 90
1351.90 79
1351.99 62
1352.07 41
1352.16 19
1352.24 0
1352.33 0
1352.41 0
1352.49 0
1352.58 0
1352.66 0
1352.75 0
1352.83 0
1352.92 0
1353.00 10
1353.08 20
1353.17 29
1353.25 36
1353.34 41
1353.42 45
1353.51 48
1353.59 51
1353.67 56
1353.76 64
1353.84 73
1353.93 84
1354.01 97
1354.10 112
1354.18 128
1354.26 146
1354.35 165
1354.43 186
1354.52 206
1354.60 225
1354.69 240
1354.77 251
1354.85 257
1354.94 257
1355.02 253
1355.11 245
1355.19 236
1355.28 229
1355.36 225
1355.45 225
1355.53 231
1355.61 241
1355.70 253
1355.78 266
1355.87 276
1355.95 283
1356.04 287
1356.12 289
1356.20 290
1356.29 289
1356.37 289
1356.46 288
1356.54 287
1356.63 287
1356.71 287
1356.80 288
1356.88 291
1356.96 295
1357.05 299
1357.13 302
1357.22 305
1357.30 307
1357.39 310
1357.47 314
1357.56 320
1357.64 330
1357.72 342
1357.81 356
1357.89 371
1357.98 386
1358.06 399
1358.15 410
1358.23 419
1358.32 425
1358.40 431
1358.48 436
1358.57 441
1358.65 447
1358.74 454
1358.82 462
1358.91 470
1358.99 476
1359.08 481
1359.16 483
1359.24 483
1359.33 481
1359.41 478
1359.50 474
1359.58 472
1359.67 470
1359.75 470
1359.84 472
1359.92 473
1360.01 475
1360.09 476
1360.17 478
1360.26 479
1360.34 480
1360.43 481
1360.51 483
1360.60 485
1360.68 487
1360.77 488
1360.85 489
1360.94 488
1361.02 485
1361.10 480
1361.19 473
1361.27 465
1361.36 455
1361.44 446
1361.53 438
1361.61 433
1361.70 432
1361.78 435
1361.87 442
1361.95 452
1362.03 463
1362.12 474
1362.20 485
1362.29 493
1362.37 499
1362.46 500
1362.54 497
1362.63 486
1362.71 469
1362.80 445
1362.88 418
1362.96 389
1363.05 362
1363.13 340
1363.22 324
1363.30 314
1363.39 310
1363.47 309
1363.56 309
1363.64 307
1363.73 301
1363.81 292
1363.90 279
1363.98 266
1364.07 255
1364.15 247
1364.23 245
1364.32 249
1364.40 256
1364.49 264
1364.57 270
1364.66 272
1364.74 269
1364.83 261
1364.91 251
1365.00 240
1365.08 229
1365.17 221
1365.25 215
1365.33 213
1365.42 213
1365.50 217
1365.59 224
1365.67 233
1365.76 244
1365.84 254
1365.93 261
1366.01 263
1366.10 259
1366.18 250
1366.27 237
1366.35 221
1366.44 206
1366.52 191
1366.61 180
1366.69 171
1366.77 165
1366.86 161
1366.94 161
1367.03 163
1367.11 168
1367.20 176
1367.28 185
1367.37 193
1367.45 200
1367.54 205
1367.62 207
1367.71 206
1367.79 203
1367.88 197
1367.96 190
1368.05 181
1368.13 171
1368.22 159
1368.30 147
1368.39 135
1368.47 126
1368.55 120
1368.64 118
1368.72 122
1368.81 130
1368.89 140
1368.98 151
1369.06 160
1369.15 167
1369.23 170
1369.32 168
1369.40 164
1369.49 158
1369.57 152
1369.66 147
1369.74 144
1369.83 143
1369.91 144
1370.00 145
1370.08 145
1370.17 145
1370.25 143
1370.34 142
1370.42 143
1370.51 147
1370.59 155
1370.67 167
1370.76 182
1370.84 200
1370.93 218
1371.01 235
1371.10 250
1371.18 261
1371.27 267
1371.35 268
1371.44 265
1371.52 257
1371.61 245
1371.69 232
1371.78 219
1371.86 207
1371.95 199
1372.03 194
1372.12 193
1372.20 194
1372.29 196
1372.37 198
1372.46 199
1372.54 200
1372.63 201
1372.71 205
1372.80 213
1372.88 224
1372.97 240
1373.05 258
1373.14 279
1373.22 300
1373.31 322
1373.39 346
1373.48 371
1373.56 398
1373.65 426
1373.73 455
1373.82 482
1373.90 506
1373.99 525
1374.07 541
1374.16 552
1374.24 560
1374.33 565
1374.41 568
1374.50 568
1374.58 565
1374.67 560
1374.75 556
1374.84 554
1374.92 557
1375.01 567
1375.09 582
1375.18 602
1375.26 624
1375.35 644
1375.43 662
1375.52 676
1375.60 687
1375.69 695
1375.77 702
1375.86 707
1375.94 709
1376.03 707
1376.11 702
1376.20 692
1376.28 681
1376.37 669
1376.45 659
1376.54 653
1376.62 650
1376.71 652
1376.79 658
1376.88 667
1376.96 679
1377.05 691
1377.13 704
1377.22 716
1377.30 726
1377.39 733
1377.47 736
1377.56 735
1377.64 730
1377.73 718
1377.81 702
1377.90 680
1377.98 654
1378.07 625
1378.15 597
1378.24 571
1378.32 550
1378.41 536
1378.49 530
1378.58 533
1378.66 541
1378.75 555
1378.83 571
1378.92 587
1379.00 601
1379.09 608
1379.17 608
1379.26 600
1379.34 585
1379.43 564
1379.51 540
1379.60 514
1379.68 490
1379.77 467
1379.85 447
1379.94 428
1380.02 410
1380.11 390
1380.19 369
1380.28 345
1380.36 321
1380.45 297
1380.53 275
1380.62 258
1380.70 247
1380.79 242
1380.88 243
1380.96 249
1381.05 257
1381.13 266
1381.22 273
1381.30 279
1381.39 282
1381.47 284
1381.56 286
1381.64 288
1381.73 293
1381.81 299
1381.90 306
1381.98 314
1382.07 322
1382.15 327
1382.24 329
1382.32 327
1382.41 321
1382.49 311
1382.58 298
1382.66 284
1382.75 270
1382.83 259
1382.92 251
1383.01 246
1383.09 244
1383.18 243
1383.26 242
1383.35 239
1383.43 235
1383.52 228
1383.60 220
1383.69 211
1383.77 203
1383.86 196
1383.94 189
1384.03 181
1384.11 170
1384.20 157
1384.28 140
1384.37 119
1384.45 96
1384.54 71
1384.62 48
1384.71 26
1384.80 8
1384.88 0
1384.97 0
1385.05 0
1385.14 0
1385.22 0
1385.31 0
1385.39 0
1385.48 0
1385.56 4
1385.65 12
1385.73 19
1385.82 25
1385.90 29
1385.99 33
1386.07 35
1386.16 36
1386.25 36
1386.33 35
1386.42 34
1386.50 33
1386.59 32
1386.67 30
1386.76 28
1386.84 23
1386.93 16
1387.01 7
1387.10 0
1387.18 0
1387.27 0
1387.35 0
1387.44 0
1387.53 0
1387.61 0
1387.70 0
1387.78 9
1387.87 17
1387.95 24
1388.04 28
1388.12 31
1388.21 32
1388.29 33
1388.38 33
1388.46 35
1388.55 39
1388.64 45
1388.72 53
1388.81 61
1388.89 69
1388.98 76
1389.06 79
1389.15 78
1389.23 73
1389.32 65
1389.40 55
1389.49 47
1389.58 40
1389.66 37
1389.75 37
1389.83 42
1389.92 50
1390.00 60
1390.09 71
1390.17 80
1390.26 87
1390.34 91
1390.43 92
1390.52 89
1390.60 85
1390.69 81
1390.77 78
1390.86 78
1390.94 82
1391.03 89
1391.11 98
1391.20 108
1391.28 117
1391.37 124
1391.46 128
1391.54 128
1391.63 125
1391.71 117
1391.80 106
1391.88 92
1391.97 77
1392.05 60
1392.14 42
1392.22 25
1392.31 10
1392.40 0
1392.48 0
1392.57 0
1392.65 0
1392.74 0
1392.82 0
1392.91 7
1392.99 24
1393.08 44
1393.17 66
1393.25 88
1393.34 109
1393.42 127
1393.51 140
1393.59 145
1393.68 144
1393.76 134
1393.85 119
1393.94 98
1394.02 75
1394.11 53
1394.19 34
1394.28 20
1394.36 12
1394.45 8
1394.53 7
1394.62 5
1394.71 1
1394.79 0
1394.88 0
1394.96 0
1395.05 0
1395.13 0
1395.22 0
1395.30 0
1395.39 17
1395.48 33
1395.56 45
1395.65 50
1395.73 48
1395.82 40
1395.90 29
1395.99 18
1396.08 10
1396.16 4
1396.25 2
1396.33 1
1396.42 0
1396.50 0
1396.59 0
1396.67 0
1396.76 0
1396.85 0
1396.93 0
1397.02 0
1397.10 3
1397.19 7
1397.27 9
1397.36 9
1397.45 9
1397.53 9
1397.62 10
1397.70 15
1397.79 22
1397.87 32
1397.96 43
1398.05 55
1398.13 66
1398.22 77
1398.30 85
1398.39 91
1398.47 95
1398.56 95
1398.65 92
1398.73 86
1398.82 78
1398.90 71
1398.99 65
1399.07 62
1399.16 63
1399.25 67
1399.33 75
1399.42 83
1399.50 91
1399.59 96
1399.67 99
1399.76 101
1399.85 102
1399.93 104
1400.02 106
1400.10 106
1400.19 104
1400.27 98
1400.36 86
1400.45 68
1400.53 45
1400.62 22
1400.70 1
1400.79 0
1400.87 0
1400.96 0
1401.05 0
1401.13 0
1401.22 0
1401.30 0
1401.39 8
1401.48 16
1401.56 22
1401.65 27
1401.73 31
1401.82 33
1401.90 33
1401.99 32
1402.08 30
1402.16 29
1402.25 29
1402.33 31
1402.42 36
1402.50 42
1402.59 47
1402.68 49
1402.76 46
1402.85 37
1402.93 22
1403.02 5
1403.11 0
1403.19 0
1403.28 0
1403.36 0
1403.45 0
1403.53 17
1403.62 41
1403.71 67
1403.79 91
1403.88 112
1403.96 130
1404.05 145
1404.14 155
1404.22 158
1404.31 153
1404.39 141
1404.48 123
1404.57 101
1404.65 77
1404.74 55
1404.82 36
1404.91 21
1404.99 10
1405.08 1
1405.17 0
1405.25 0
1405.34 0
1405.42 0
1405.51 0
1405.60 0
1405.68 0
1405.77 0
1405.85 9
1405.94 20
1406.03 27
1406.11 32
1406.20 34
1406.28 33
1406.37 30
1406.46 26
1406.54 23
1406.63 19
1406.71 16
1406.80 11
1406.89 6
1406.97 1
1407.06 0
1407.14 0
1407.23 0
1407.32 0
1407.40 5
1407.49 14
1407.57 24
1407.66 33
1407.74 42
1407.83 49
1407.92 56
1408.00 60
1408.09 64
1408.17 67
1408.26 70
1408.35 73
1408.43 75
1408.52 77
1408.60 76
1408.69 74
1408.78 69
1408.86 62
1408.95 53
1409.04 45
1409.12 37
1409.21 32
1409.29 29
1409.38 27
1409.47 26
1409.55 24
1409.64 21
1409.72 17
1409.81 11
1409.90 5
1409.98 0
1410.07 0
1410.15 0
1410.24 0
1410.33 0
1410.41 0
1410.50 0
1410.58 0
1410.67 0
1410.76 2
1410.84 7
1410.93 12
1411.01 17
1411.10 24
1411.19 31
1411.27 38
1411.36 45
1411.44 51
1411.53 55
1411.62 55
1411.70 52
1411.79 45
1411.88 38
1411.96 31
1412.05 28
1412.13 30
1412.22 37
1412.31 49
1412.39 63
1412.48 76
1412.56 86
1412.65 91
1412.74 92
1412.82 90
1412.91 89
1412.99 88
1413.08 91
1413.17 95
1413.25 101
1413.34 108
1413.43 114
1413.51 121
1413.60 127
1413.68 133
1413.77 138
1413.86 142
1413.94 143
1414.03 142
1414.12 138
1414.20 133
1414.29 128
1414.37 125
1414.46 127
1414.55 134
1414.63 147
1414.72 164
1414.80 185
1414.89 207
1414.98 228
1415.06 247
1415.15 263
1415.24 274
1415.32 281
1415.41 282
1415.49 278
1415.58 270
1415.67 260
1415.75 248
1415.84 237
1415.93 228
1416.01 221
1416.10 217
1416.18 213
1416.27 209
1416.36 204
1416.44 195
1416.53 184
1416.62 171
1416.70 157
1416.79 144
1416.87 131
1416.96 121
1417.05 112
1417.13 106
1417.22 102
1417.31 99
1417.39 97
1417.48 97
1417.56 98
1417.65 102
1417.74 107
1417.82 114
1417.91 121
1418.00 129
1418.08 134
1418.17 136
1418.25 134
1418.34 128
1418.43 120
1418.51 114
1418.60 112
1418.69 114
1418.77 122
1418.86 134
1418.95 146
1419.03 157
1419.12 162
1419.20 162
1419.29 156
1419.38 147
1419.46 136
1419.55 124
1419.64 113
1419.72 103
1419.81 95
1419.89 89
1419.98 86
1420.07 86
1420.15 88
1420.24 91
1420.33 95
1420.41 98
1420.50 98
1420.59 96
1420.67 93
1420.76 88
1420.85 84
1420.93 81
1421.02 82
1421.10 86
1421.19 93
1421.28 102
1421.36 112
1421.45 122
1421.54 131
1421.62 139
1421.71 146
1421.80 151
1421.88 156
1421.97 160
1422.05 164
1422.14 167
1422.23 169
1422.31 170
1422.40 170
1422.49 169
1422.57 167
1422.66 163
1422.75 158
1422.83 152
1422.92 146
1423.01 141
1423.09 136
1423.18 133
1423.26 129
1423.35 125
1423.44 120
1423.52 115
1423.61 110
1423.70 105
1423.78 103
1423.87 102
1423.96 101
1424.04 100
1424.13 97
1424.22 90
1424.30 78
1424.39 62
1424.48 44
1424.56 25
1424.65 9
1424.73 0
1424.82 0
1424.91 0
1424.99 0
1425.08 3
1425.17 8
1425.25 11
1425.34 11
1425.43 8
1425.51 2
1425.60 0
1425.69 0
1425.77 0
1425.86 0
1425.95 0
1426.03 0
1426.12 1
1426.21 14
1426.29 31
1426.38 50
1426.47 69
1426.55 89
1426.64 106
1426.73 121
1426.81 132
1426.90 138
1426.98 140
1427.07 139
1427.16 136
1427.24 132
1427.33 128
1427.42 127
1427.50 130
1427.59 135
1427.68 143
1427.76 152
1427.85 160
1427.94 167
1428.02 171
1428.11 172
1428.20 170
1428.28 166
1428.37 159
1428.46 151
1428.54 140
1428.63 129
1428.72 119
1428.80 110
1428.89 104
1428.98 99
1429.06 96
1429.15 92
1429.24 88
1429.32 82
1429.41 76
1429.50 70
1429.58 65
1429.67 61
1429.76 58
1429.84 56
1429.93 51
1430.02 43
1430.10 30
1430.19 15
1430.28 0
1430.36 0
1430.45 0
1430.54 0
1430.62 0
1430.71 1
1430.80 23
1430.88 46
1430.97 68
1431.06 86
1431.14 98
1431.23 103
1431.32 103
1431.40 98
1431.49 89
1431.58 78
1431.66 67
1431.75 55
1431.84 44
1431.92 36
1432.01 32
1432.10 32
1432.18 36
1432.27 44
1432.36 52
1432.44 58
1432.53 60
1432.62 55
1432.70 44
1432.79 30
1432.88 13
1432.96 0
1433.05 0
1433.14 0
1433.22 0
1433.31 13
1433.40 30
1433.49 45
1433.57 56
1433.66 61
1433.75 59
1433.83 50
1433.92 37
1434.01 23
1434.09 9
1434.18 0
1434.27 0
1434.35 0
1434.44 0
1434.53 0
1434.61 0
1434.70 0
1434.79 0
1434.87 0
1434.96 7
1435.05 20
1435.13 35
1435.22 52
1435.31 71
1435.39 92
1435.48 115
1435.57 139
1435.66 160
1435.74 177
1435.83 188
1435.92 191
1436.00 185
1436.09 173
1436.18 156
1436.26 138
1436.35 119
1436.44 104
1436.52 92
1436.61 87
1436.70 87
1436.78 94
1436.87 106
1436.96 124
1437.04 145
1437.13 169
1437.22 194
1437.31 219
1437.39 242
1437.48 262
1437.57 277
1437.65 287
1437.74 291
1437.83 291
1437.91 288
1438.00 287
1438.09 288
1438.17 295
1438.26 308
1438.35 325
1438.44 342
1438.52 357
1438.61 367
1438.70 370
1438.78 365
1438.87 355
1438.96 342
1439.04 329
1439.13 319
1439.22 312
1439.30 310
1439.39 311
1439.48 313
1439.57 316
1439.65 319
1439.74 320
1439.83 320
1439.91 320
1440.00 319
1440.09 317
1440.17 312
1440.26 305
1440.35 294
1440.43 280
1440.52 262
1440.61 241
1440.70 219
1440.78 198
1440.87 178
1440.96 161
1441.04 148
1441.13 138
1441.22 131
1441.30 127
1441.39 123
1441.48 120
1441.57 116
1441.65 110
1441.74 103
1441.83 94
1441.91 85
1442.00 75
1442.09 65
1442.17 56
1442.26 48
1442.35 43
1442.44 40
1442.52 41
1442.61 47
1442.70 56
1442.78 67
1442.87 79
1442.96 90
1443.05 98
1443.13 102
1443.22 101
1443.31 97
1443.39 92
1443.48 87
1443.57 84
1443.65 84
1443.74 88
1443.83 93
1443.92 98
1444.00 102
1444.09 104
1444.18 103
1444.26 99
1444.35 92
1444.44 86
1444.53 80
1444.61 77
1444.70 75
1444.79 74
1444.87 74
1444.96 73
1445.05 70
1445.14 64
1445.22 55
1445.31 42
1445.40 26
1445.48 9
1445.57 0
1445.66 0
1445.75 0
1445.83 0
1445.92 0
1446.01 0
1446.09 0
1446.18 0
1446.27 15
1446.36 40
1446.44 64
1446.53 86
1446.62 103
1446.70 116
1446.79 122
1446.88 123
1446.97 117
1447.05 107
1447.14 94
1447.23 80
1447.31 66
1447.40 56
1447.49 49
1447.58 47
1447.66 48
1447.75 50
1447.84 53
1447.92 55
1448.01 57
1448.10 58
1448.19 59
1448.27 62
1448.36 66
1448.45 72
1448.54 78
1448.62 86
1448.71 95
1448.80 104
1448.88 115
1448.97 126
1449.06 137
1449.15 148
1449.23 158
1449.32 167
1449.41 174
1449.49 180
1449.58 184
1449.67 187
1449.76 188
1449.84 186
1449.93 182
1450.02 176
1450.11 167
1450.19 155
1450.28 143
1450.37 131
1450.45 121
1450.54 114
1450.63 111
1450.72 113
1450.80 121
1450.89 135
1450.98 152
1451.07 172
1451.15 192
1451.24 210
1451.33 225
1451.41 236
1451.50 242
1451.59 245
1451.68 245
1451.76 244
1451.85 241
1451.94 239
1452.03 236
1452.11 232
1452.20 229
1452.29 225
1452.38 221
1452.46 215
1452.55 209
1452.64 202
1452.72 195
1452.81 188
1452.90 183
1452.99 182
1453.07 185
1453.16 195
1453.25 210
1453.34 229
1453.42 250
1453.51 271
1453.60 289
1453.69 300
1453.77 304
1453.86 301
1453.95 292
1454.04 278
1454.12 262
1454.21 248
1454.30 236
1454.38 229
1454.47 225
1454.56 224
1454.65 224
1454.73 224
1454.82 224
1454.91 223
1455.00 223
1455.08 226
1455.17 231
1455.26 239
1455.35 248
1455.43 254
1455.52 256
1455.61 253
1455.70 244
1455.78 229
1455.87 212
1455.96 192
1456.05 172
1456.13 152
1456.22 132
1456.31 113
1456.40 96
1456.48 83
1456.57 75
1456.66 74
1456.75 78
1456.83 86
1456.92 94
1457.01 97
1457.10 93
1457.18 80
1457.27 57
1457.36 29
1457.45 0
1457.53 0
1457.62 0
1457.71 0
1457.80 0
1457.88 0
1457.97 0
1458.06 0
1458.15 15
1458.23 28
1458.32 36
1458.41 40
1458.50 41
1458.58 38
1458.67 33
1458.76 25
1458.85 15
1458.93 6
1459.02 0
1459.11 0
1459.20 0
1459.28 12
1459.37 31
1459.46 55
1459.55 81
1459.63 104
1459.72 123
1459.81 133
1459.90 135
1459.98 129
1460.07 116
1460.16 100
1460.25 83
1460.33 67
1460.42 51
1460.51 37
1460.60 24
1460.68 14
1460.77 6
1460.86 1
1460.95 0
1461.03 1
1461.12 4
1461.21 7
1461.30 8
1461.39 8
1461.47 7
1461.56 4
1461.65 2
1461.74 2
1461.82 6
1461.91 14
1462.00 26
1462.09 41
1462.17 56
1462.26 68
1462.35 76
1462.44 78
1462.52 74
1462.61 67
1462.70 58
1462.79 52
1462.87 50
1462.96 53
1463.05 63
1463.14 77
1463.23 94
1463.31 112
1463.40 127
1463.49 139
1463.58 147
1463.66 152
1463.75 154
1463.84 152
1463.93 149
1464.01 143
1464.10 133
1464.19 121
1464.28 106
1464.37 90
1464.45 74
1464.54 60
1464.63 47
1464.72 36
1464.80 28
1464.89 21
1464.98 16
1465.07 13
1465.15 12
1465.24 14
1465.33 18
1465.42 23
1465.51 28
1465.59 30
1465.68 30
1465.77 27
1465.86 21
1465.94 14
1466.03 6
1466.12 1
1466.21 0
1466.30 3
1466.38 12
1466.47 27
1466.56 46
1466.65 67
1466.73 87
1466.82 102
1466.91 112
1467.00 115
1467.09 112
1467.17 104
1467.26 95
1467.35 86
1467.44 79
1467.52 75
1467.61 75
1467.70 79
1467.79 86
1467.88 95
1467.96 107
1468.05 119
1468.14 131
1468.23 141
1468.31 149
1468.40 154
1468.49 156
1468.58 154
1468.67 150
1468.75 144
1468.84 138
1468.93 132
1469.02 127
1469.10 124
1469.19 124
1469.28 125
1469.37 128
1469.46 131
1469.54 134
1469.63 136
1469.72 136
1469.81 136
1469.90 135
1469.98 134
1470.07 134
1470.16 133
1470.25 132
1470.33 129
1470.42 127
1470.51 124
1470.60 124
1470.69 125
1470.77 130
1470.86 139
1470.95 150
1471.04 162
1471.13 173
1471.21 181
1471.30 184
1471.39 182
1471.48 176
1471.57 165
1471.65 151
1471.74 135
1471.83 118
1471.92 99
1472.00 79
1472.09 58
1472.18 38
1472.27 17
1472.36 0
1472.44 0
1472.53 0
1472.62 0
1472.71 0
1472.80 0
1472.88 0
1472.97 0
1473.06 3
1473.15 15
1473.24 27
1473.32 36
1473.41 45
1473.50 54
1473.59 64
1473.68 77
1473.76 92
1473.85 110
1473.94 129
1474.03 147
1474.12 165
1474.20 182
1474.29 198
1474.38 212
1474.47 225
1474.56 235
1474.64 243
1474.73 249
1474.82 253
1474.91 254
1475.00 253
1475.08 251
1475.17 247
1475.26 243
1475.35 239
1475.44 236
1475.52 235
1475.61 239
1475.70 248
1475.79 263
1475.88 281
1475.96 301
1476.05 318
1476.14 330
1476.23 335
1476.32 334
1476.40 330
1476.49 325
1476.58 325
1476.67 330
1476.76 342
1476.84 357
1476.93 373
1477.02 386
1477.11 392
1477.20 389
1477.29 377
1477.37 359
1477.46 336
1477.55 315
1477.64 298
1477.73 287
1477.81 284
1477.90 288
1477.99 298
1478.08 311
1478.17 326
1478.25 341
1478.34 356
1478.43 370
1478.52 384
1478.61 398
1478.69 411
1478.78 422
1478.87 429
1478.96 430
1479.05 425
1479.14 415
1479.22 400
1479.31 384
1479.40 368
1479.49 354
1479.58 344
1479.66 337
1479.75 332
1479.84 330
1479.93 328
1480.02 327
1480.11 326
1480.19 325
1480.28 323
1480.37 319
1480.46 312
1480.55 301
1480.63 285
1480.72 265
1480.81 240
1480.90 213
1480.99 185
1481.08 160
1481.16 138
1481.25 123
1481.34 113
1481.43 110
1481.52 110
1481.60 111
1481.69 110
1481.78 104
1481.87 92
1481.96 76
1482.05 58
1482.13 39
1482.22 21
1482.31 7
1482.40 0
1482.49 0
1482.57 0
1482.66 0
1482.75 0
1482.84 0
1482.93 0
1483.02 0
1483.10 0
1483.19 11
1483.28 22
1483.37 33
1483.46 44
1483.55 52
1483.63 57
1483.72 59
1483.81 58
1483.90 53
1483.99 46
1484.08 40
1484.16 37
1484.25 39
1484.34 44
1484.43 52
1484.52 61
1484.61 68
1484.69 71
1484.78 70
1484.87 67
1484.96 63
1485.05 58
1485.13 55
1485.22 50
1485.31 45
1485.40 36
1485.49 24
1485.58 10
1485.66 0
1485.75 0
1485.84 0
1485.93 0
1486.02 0
1486.11 0
1486.19 0
1486.28 0
1486.37 4
1486.46 18
1486.55 32
1486.64 46
1486.73 59
1486.81 70
1486.90 79
1486.99 85
1487.08 89
1487.17 92
1487.26 94
1487.34 97
1487.43 100
1487.52 106
1487.61 114
1487.70 123
1487.79 133
1487.87 143
1487.96 154
1488.05 164
1488.14 174
1488.23 184
1488.32 193
1488.40 201
1488.49 206
1488.58 209
1488.67 212
1488.76 214
1488.85 219
1488.94 228
1489.02 240
1489.11 256
1489.20 273
1489.29 288
1489.38 297
1489.47 298
1489.55 292
1489.64 279
1489.73 261
1489.82 242
1489.91 225
1490.00 214
1490.08 210
1490.17 214
1490.26 226
1490.35 244
1490.44 266
1490.53 289
1490.62 311
1490.70 329
1490.79 344
1490.88 357
1490.97 367
1491.06 377
1491.15 387
1491.24 397
1491.32 406
1491.41 412
1491.50 417
1491.59 420
1491.68 423
1491.77 427
1491.85 434
1491.94 443
1492.03 452
1492.12 460
1492.21 463
1492.30 460
1492.39 452
1492.47 439
1492.56 426
1492.65 415
1492.74 410
1492.83 411
1492.92 420
1493.01 434
1493.09 451
1493.18 468
1493.27 483
1493.36 497
1493.45 508
1493.54 518
1493.63 527
1493.71 536
1493.80 543
1493.89 548
1493.98 551
1494.07 552
1494.16 551
1494.25 550
1494.33 551
1494.42 557
1494.51 569
1494.60 586
1494.69 606
1494.78 626
1494.87 641
1494.95 647
1495.04 642
1495.13 628
1495.22 607
1495.31 585
1495.40 568
1495.49 560
1495.57 564
1495.66 580
1495.75 604
1495.84 632
1495.93 657
1496.02 675
1496.11 682
1496.20 676
1496.28 658
1496.37 631
1496.46 598
1496.55 565
1496.64 537
1496.73 517
1496.82 507
1496.90 506
1496.99 511
1497.08 517
1497.17 519
1497.26 515
1497.35 502
1497.44 482
1497.53 459
1497.61 437
1497.70 420
1497.79 410
1497.88 408
1497.97 411
1498.06 416
1498.15 419
1498.23 418
1498.32 411
1498.41 397
1498.50 377
1498.59 352
1498.68 326
1498.77 298
1498.86 271
1498.94 247
1499.03 228
1499.12 215
1499.21 210
1499.30 213
1499.39 221
1499.48 232
1499.57 244
1499.65 253
1499.74 256
1499.83 252
1499.92 243
1500.01 231
1500.10 218
1500.19 207
1500.28 200
1500.36 197
1500.45 197
1500.54 200
1500.63 203
1500.72 205
1500.81 205
1500.90 201
1500.99 194
1501.07 182
1501.16 167
1501.25 149
1501.34 129
1501.43 109
1501.52 90
1501.61 73
1501.70 58
1501.78 45
1501.87 33
1501.96 24
1502.05 17
1502.14 14
1502.23 17
1502.32 26
1502.41 42
1502.50 63
1502.58 86
1502.67 108
1502.76 126
1502.85 137
1502.94 139
1503.03 133
1503.12 120
1503.21 102
1503.30 79
1503.38 54
1503.47 30
1503.56 7
1503.65 0
1503.74 0
1503.83 0
1503.92 0
1504.01 0
1504.09 0
1504.18 0
1504.27 0
1504.36 15
1504.45 32
1504.54 45
1504.63 52
1504.72 55
1504.81 52
1504.89 47
1504.98 39
1505.07 31
1505.16 24
1505.25 19
1505.34 16
1505.43 16
1505.52 17
1505.61 20
1505.70 24
1505.78 30
1505.87 39
1505.96 50
1506.05 66
1506.14 85
1506.23 109
1506.32 134
1506.41 160
1506.50 182
1506.58 200
1506.67 212
1506.76 218
1506.85 219
1506.94 216
1507.03 211
1507.12 206
1507.21 199
1507.30 193
1507.39 188
1507.47 185
1507.56 186
1507.65 193
1507.74 206
1507.83 228
1507.92 256
1508.01 288
1508.10 321
1508.19 350
1508.28 371
1508.36 381
1508.45 377
1508.54 362
1508.63 338
1508.72 309
1508.81 280
1508.90 254
1508.99 234
1509.08 221
1509.17 214
1509.25 209
1509.34 207
1509.43 206
1509.52 205
1509.61 206
1509.70 210
1509.79 218
1509.88 229
1509.97 244
1510.06 259
1510.14 273
1510.23 286
1510.32 296
1510.41 304
1510.50 310
1510.59 314
1510.68 318
1510.77 321
1510.86 323
1510.95 324
1511.04 322
1511.12 319
1511.21 315
1511.30 309
1511.39 304
1511.48 300
1511.57 300
1511.66 302
1511.75 309
1511.84 318
1511.93 330
1512.02 344
1512.10 355
1512.19 364
1512.28 368
1512.37 367
1512.46 361
1512.55 351
1512.64 341
1512.73 333
1512.82 330
1512.91 334
1513.00 345
1513.09 362
1513.17 381
1513.26 400
1513.35 414
1513.44 423
1513.53 424
1513.62 419
1513.71 408
1513.80 394
1513.89 380
1513.98 368
1514.07 360
1514.16 357
1514.24 359
1514.33 365
1514.42 373
1514.51 383
1514.60 392
1514.69 398
1514.78 400
1514.87 396
1514.96 387
1515.05 374
1515.14 360
1515.23 346
1515.31 337
1515.40 332
1515.49 332
1515.58 334
1515.67 335
1515.76 333
1515.85 327
1515.94 315
1516.03 301
1516.12 285
1516.21 271
1516.30 260
1516.39 252
1516.47 246
1516.56 242
1516.65 239
1516.74 237
1516.83 236
1516.92 235
1517.01 237
1517.10 242
1517.19 249
1517.28 257
1517.37 268
1517.46 279
1517.55 292
1517.63 304
1517.72 316
1517.81 326
1517.90 332
1517.99 335
1518.08 334
1518.17 330
1518.26 324
1518.35 318
1518.44 311
1518.53 304
1518.62 297
1518.71 287
1518.80 277
1518.89 265
1518.97 253
1519.06 242
1519.15 232
1519.24 223
1519.33 214
1519.42 206
1519.51 199
1519.60 192
1519.69 188
1519.78 187
1519.87 191
1519.96 198
1520.05 208
1520.14 219
1520.23 228
1520.31 234
1520.40 236
1520.49 235
1520.58 231
1520.67 226
1520.76 222
1520.85 218
1520.94 215
1521.03 215
1521.12 218
1521.21 224
1521.30 232
1521.39 241
1521.48 249
1521.57 254
1521.66 254
1521.74 247
1521.83 234
1521.92 217
1522.01 198
1522.10 179
1522.19 164
1522.28 154
1522.37 150
1522.46 151
1522.55 156
1522.64 163
1522.73 170
1522.82 175
1522.91 176
1523.00 173
1523.09 168
1523.18 162
1523.26 158
1523.35 158
1523.44 162
1523.53 170
1523.62 181
1523.71 194
1523.80 205
1523.89 213
1523.98 218
1524.07 220
1524.16 218
1524.25 214
1524.34 208
1524.43 200
1524.52 189
1524.61 177
1524.70 163
1524.79 147
1524.88 131
1524.96 116
1525.05 104
1525.14 95
1525.23 92
1525.32 92
1525.41 95
1525.50 99
1525.59 104
1525.68 108
1525.77 111
1525.86 112
1525.95 112
1526.04 111
1526.13 112
1526.22 114
1526.31 121
1526.40 131
1526.49 144
1526.58 159
1526.67 173
1526.75 184
1526.84 191
1526.93 195
1527.02 195
1527.11 195
1527.20 195
1527.29 195
1527.38 196
1527.47 196
1527.56 195
1527.65 193
1527.74 191
1527.83 189
1527.92 190
1528.01 192
1528.10 196
1528.19 201
1528.28 204
1528.37 206
1528.46 209
1528.55 212
1528.64 220
1528.73 232
1528.82 250
1528.90 272
1528.99 296
1529.08 317
1529.17 332
1529.26 339
1529.35 338
1529.44 332
1529.53 323
1529.62 318
1529.71 320
1529.80 334
1529.89 357
1529.98 389
1530.07 425
1530.16 459
1530.25 487
1530.34 507
1530.43 518
1530.52 522
1530.61 518
1530.70 509
1530.79 498
1530.88 485
1530.97 473
1531.06 463
1531.15 458
1531.24 459
1531.33 466
1531.41 480
1531.50 498
1531.59 518
1531.68 537
1531.77 554
1531.86 567
1531.95 576
1532.04 580
1532.13 582
1532.22 581
1532.31 578
1532.40 575
1532.49 573
1532.58 573
1532.67 576
1532.76 580
1532.85 584
1532.94 586
1533.03 584
1533.12 575
1533.21 562
1533.30 545
1533.39 527
1533.48 511
1533.57 499
1533.66 489
1533.75 483
1533.84 478
1533.93 473
1534.02 469
1534.11 465
1534.20 464
1534.29 465
1534.38 470
1534.47 479
1534.56 490
1534.65 503
1534.73 516
1534.82 529
1534.91 540
1535.00 551
1535.09 560
1535.18 568
1535.27 577
1535.36 587
1535.45 600
1535.54 618
1535.63 639
1535.72 663
1535.81 686
1535.90 707
1535.99 720
1536.08 726
1536.17 723
1536.26 713
1536.35 699
1536.44 683
1536.53 668
1536.62 655
1536.71 646
1536.80 642
1536.89 642
1536.98 645
1537.07 652
1537.16 661
1537.25 671
1537.34 679
1537.43 685
1537.52 686
1537.61 684
1537.70 679
1537.79 672
1537.88 666
1537.97 662
1538.06 662
1538.15 667
1538.24 675
1538.33 687
1538.42 699
1538.51 712
1538.60 724
1538.69 733
1538.78 740
1538.87 745
1538.96 749
1539.05 751
1539.14 752
1539.23 751
1539.32 747
1539.41 741
1539.50 731
1539.59 716
1539.68 697
1539.77 672
1539.86 644
1539.95 614
1540.04 582
1540.13 550
1540.22 520
1540.31 491
1540.40 466
1540.49 443
1540.58 423
1540.67 405
1540.76 390
1540.85 378
1540.94 367
1541.03 356
1541.12 344
1541.21 330
1541.30 315
1541.39 298
1541.48 282
1541.57 268
1541.66 259
1541.75 255
1541.84 256
1541.93 259
1542.02 263
1542.11 265
1542.20 264
1542.29 261
1542.38 256
1542.47 253
1542.56 252
1542.65 254
1542.74 258
1542.83 263
1542.92 266
1543.01 266
1543.10 262
1543.19 256
1543.28 248
1543.37 240
1543.46 232
1543.55 225
1543.64 218
1543.73 211
1543.82 202
1543.91 193
1544.00 184
1544.09 174
1544.18 164
1544.27 153
1544.36 142
1544.45 129
1544.54 113
1544.63 96
1544.72 78
1544.81 61
1544.90 45
1544.99 30
1545.08 17
1545.17 6
1545.26 0
1545.35 0
1545.44 0
1545.53 0
1545.62 0
1545.71 0
1545.80 0
1545.89 0
1545.98 0
1546.07 12
1546.16 23
1546.25 30
1546.34 32
1546.43 28
1546.52 21
1546.61 12
1546.70 3
1546.79 0
1546.88 0
1546.97 0
1547.06 0
1547.15 0
1547.24 3
1547.33 11
1547.42 19
1547.51 28
1547.60 39
1547.69 51
1547.78 65
1547.87 83
1547.96 104
1548.05 127
1548.14 150
1548.23 170
1548.32 184
1548.41 194
1548.50 199
1548.59 201
1548.68 202
1548.77 207
1548.86 217
1548.95 232
1549.04 251
1549.13 272
1549.22 291
1549.31 307
1549.40 317
1549.49 320
1549.58 320
1549.67 317
1549.76 316
1549.86 320
1549.95 331
1550.04 350
1550.13 377
1550.22 410
1550.31 445
1550.40 479
1550.49 507
1550.58 527
1550.67 538
1550.76 540
1550.85 535
1550.94 525
1551.03 512
1551.12 499
1551.21 489
1551.30 481
1551.39 478
1551.48 478
1551.57 483
1551.66 492
1551.75 504
1551.84 519
1551.93 535
1552.02 551
1552.11 567
1552.20 582
1552.29 597
1552.38 613
1552.47 630
1552.56 649
1552.65 668
1552.74 686
1552.83 702
1552.92 717
1553.01 732
1553.10 749
1553.19 771
1553.29 799
1553.38 833
1553.47 872
1553.56 913
1553.65 952
1553.74 985
1553.83 1011
1553.92 1028
1554.01 1038
1554.10 1044
1554.19 1050
1554.28 1057
1554.37 1065
1554.46 1073
1554.55 1082
1554.64 1088
1554.73 1093
1554.82 1096
1554.91 1099
1555.00 1106
1555.09 1118
1555.18 1134
1555.27 1153
1555.36 1172
1555.45 1188
1555.54 1199
1555.63 1204
1555.72 1203
1555.82 1199
1555.91 1194
1556.00 1189
1556.09 1184
1556.18 1181
1556.27 1177
1556.36 1173
1556.45 1167
1556.54 1158
1556.63 1148
1556.72 1135
1556.81 1121
1556.90 1106
1556.99 1090
1557.08 1073
1557.17 1057
1557.26 1040
1557.35 1025
1557.44 1012
1557.53 1004
1557.62 1001
1557.71 1007
1557.80 1020
1557.90 1041
1557.99 1067
1558.08 1095
1558.17 1118
1558.26 1133
1558.35 1135
1558.44 1123
1558.53 1098
1558.62 1063
1558.71 1023
1558.80 983
1558.89 948
1558.98 921
1559.07 903
1559.16 892
1559.25 888
1559.34 885
1559.43 882
1559.52 876
1559.61 866
1559.70 854
1559.80 841
1559.89 829
1559.98 820
1560.07 813
1560.16 808
1560.25 803
1560.34 795
1560.43 783
1560.52 766
1560.61 744
1560.70 719
1560.79 692
1560.88 666
1560.97 642
1561.06 622
1561.15 607
1561.24 597
1561.33 593
1561.42 594
1561.52 598
1561.61 602
1561.70 604
1561.79 601
1561.88 592
1561.97 574
1562.06 550
1562.15 521
1562.24 491
1562.33 464
1562.42 442
1562.51 428
1562.60 421
1562.69 421
1562.78 424
1562.87 428
1562.96 432
1563.06 433
1563.15 433
1563.24 430
1563.33 426
1563.42 419
1563.51 411
1563.60 399
1563.69 384
1563.78 365
1563.87 343
1563.96 318
1564.05 294
1564.14 271
1564.23 251
1564.32 235
1564.41 224
1564.51 220
1564.60 220
1564.69 225
1564.78 233
1564.87 241
1564.96 248
1565.05 253
1565.14 256
1565.23 255
1565.32 252
1565.41 245
1565.50 237
1565.59 226
1565.68 213
1565.77 201
1565.87 190
1565.96 182
1566.05 178
1566.14 177
1566.23 178
1566.32 180
1566.41 180
1566.50 176
1566.59 170
1566.68 161
1566.77 152
1566.86 144
1566.95 136
1567.04 129
1567.14 122
1567.23 114
1567.32 104
1567.41 91
1567.50 79
1567.59 69
1567.68 64
1567.77 66
1567.86 76
1567.95 95
1568.04 121
1568.13 154
1568.22 191
1568.31 230
1568.41 270
1568.50 310
1568.59 347
1568.68 380
1568.77 406
1568.86 424
1568.95 435
1569.04 438
1569.13 437
1569.22 434
1569.31 434
1569.40 437
1569.49 443
1569.59 453
1569.68 463
1569.77 471
1569.86 474
1569.95 470
1570.04 458
1570.13 441
1570.22 419
1570.31 396
1570.40 374
1570.49 354
1570.58 338
1570.68 325
1570.77 314
1570.86 305
1570.95 298
1571.04 292
1571.13 289
1571.22 286
1571.31 285
1571.40 284
1571.49 280
1571.58 274
1571.67 263
1571.77 248
1571.86 230
1571.95 209
1572.04 189
1572.13 171
1572.22 159
1572.31 153
1572.40 154
1572.49 161
1572.58 172
1572.67 184
1572.77 194
1572.86 201
1572.95 203
1573.04 201
1573.13 196
1573.22 188
1573.31 178
1573.40 166
1573.49 153
1573.58 139
1573.67 126
1573.76 114
1573.86 107
1573.95 105
1574.04 111
1574.13 123
1574.22 138
1574.31 155
1574.40 168
1574.49 176
1574.58 178
1574.67 177
1574.77 173
1574.86 170
1574.95 168
1575.04 168
1575.13 169
1575.22 169
1575.31 166
1575.40 160
1575.49 152
1575.58 143
1575.67 137
1575.77 135
1575.86 139
1575.95 149
1576.04 163
1576.13 178
1576.22 192
1576.31 204
1576.40 213
1576.49 220
1576.58 225
1576.68 228
1576.77 232
1576.86 234
1576.95 236
1577.04 236
1577.13 236
1577.22 236
1577.31 235
1577.40 234
1577.49 234
1577.59 234
1577.68 234
1577.77 234
1577.86 234
1577.95 233
1578.04 231
1578.13 230
1578.22 228
1578.31 225
1578.40 221
1578.50 217
1578.59 212
1578.68 205
1578.77 197
1578.86 188
1578.95 177
1579.04 164
1579.13 150
1579.22 136
1579.32 122
1579.41 110
1579.50 101
1579.59 96
1579.68 95
1579.77 98
1579.86 104
1579.95 112
1580.04 119
1580.14 124
1580.23 127
1580.32 126
1580.41 123
1580.50 118
1580.59 113
1580.68 108
1580.77 104
1580.86 102
1580.96 103
1581.05 108
1581.14 114
1581.23 122
1581.32 130
1581.41 138
1581.50 145
1581.59 151
1581.68 157
1581.78 162
1581.87 167
1581.96 172
1582.05 175
1582.14 176
1582.23 173
1582.32 167
1582.41 159
1582.50 149
1582.60 137
1582.69 123
1582.78 108
1582.87 91
1582.96 71
1583.05 50
1583.14 28
1583.23 8
1583.33 0
1583.42 0
1583.51 0
1583.60 0
1583.69 0
1583.78 12
1583.87 33
1583.96 54
1584.06 71
1584.15 83
1584.24 89
1584.33 90
1584.42 87
1584.51 82
1584.60 75
1584.69 67
1584.78 58
1584.88 47
1584.97 35
1585.06 21
1585.15 9
1585.24 0
1585.33 0
1585.42 0
1585.51 0
1585.61 2
1585.70 11
1585.79 20
1585.88 29
1585.97 36
1586.06 40
1586.15 40
1586.24 37
1586.34 29
1586.43 18
1586.52 6
1586.61 0
1586.70 0
1586.79 0
1586.88 0
1586.98 0
1587.07 0
1587.16 0
1587.25 0
1587.34 1
1587.43 4
1587.52 8
1587.61 12
1587.71 16
1587.80 17
1587.89 16
1587.98 13
1588.07 6
1588.16 0
1588.25 0
1588.34 0
1588.44 0
1588.53 0
1588.62 0
1588.71 0
1588.80 0
1588.89 4
1588.98 12
1589.08 20
1589.17 28
1589.26 40
1589.35 54
1589.44 69
1589.53 86
1589.62 101
1589.72 113
1589.81 122
1589.90 126
1589.99 127
1590.08 128
1590.17 132
1590.26 141
1590.35 154
1590.45 173
1590.54 194
1590.63 216
1590.72 234
1590.81 246
1590.90 251
1590.99 251
1591.09 245
1591.18 236
1591.27 225
1591.36 214
1591.45 205
1591.54 197
1591.63 189
1591.73 182
1591.82 174
1591.91 164
1592.00 154
1592.09 142
1592.18 131
1592.27 122
1592.37 119
1592.46 124
1592.55 139
1592.64 163
1592.73 195
1592.82 233
1592.91 273
1593.01 309
1593.10 337
1593.19 354
1593.28 360
1593.37 354
1593.46 338
1593.56 318
1593.65 298
1593.74 283
1593.83 276
1593.92 279
1594.01 289
1594.10 306
1594.20 326
1594.29 346
1594.38 364
1594.47 377
1594.56 387
1594.65 394
1594.74 399
1594.84 403
1594.93 404
1595.02 402
1595.11 397
1595.20 389
1595.29 378
1595.39 366
1595.48 356
1595.57 348
1595.66 345
1595.75 345
1595.84 346
1595.93 348
1596.03 346
1596.12 341
1596.21 332
1596.30 321
1596.39 309
1596.48 299
1596.58 293
1596.67 292
1596.76 295
1596.85 302
1596.94 310
1597.03 319
1597.13 328
1597.22 337
1597.31 346
1597.40 356
1597.49 367
1597.58 381
1597.67 398
1597.77 417
1597.86 437
1597.95 456
1598.04 471
1598.13 482
1598.22 484
1598.32 478
1598.41 465
1598.50 446
1598.59 426
1598.68 411
1598.77 401
1598.87 401
1598.96 408
1599.05 419
1599.14 429
1599.23 434
1599.32 430
1599.42 417
1599.51 395
1599.60 369
1599.69 341
1599.78 315
1599.87 294
1599.97 277
1600.06 265
1600.15 255
1600.24 247
1600.33 238
1600.42 228
1600.52 218
1600.61 207
1600.70 198
1600.79 191
1600.88 186
1600.97 182
1601.07 178
1601.16 173
1601.25 165
1601.34 156
1601.43 147
1601.52 141
1601.62 140
1601.71 146
1601.80 158
1601.89 175
1601.98 195
1602.07 215
1602.17 233
1602.26 248
1602.35 259
1602.44 266
1602.53 268
1602.63 266
1602.72 259
1602.81 245
1602.90 227
1602.99 205
1603.08 183
1603.18 163
1603.27 146
1603.36 134
1603.45 126
1603.54 120
1603.63 113
1603.73 104
1603.82 94
1603.91 84
1604.00 78
1604.09 76
1604.19 80
1604.28 90
1604.37 101
1604.46 110
1604.55 113
1604.64 108
1604.74 95
1604.83 78
1604.92 61
1605.01 48
1605.10 41
1605.19 41
1605.29 47
1605.38 54
1605.47 62
1605.56 68
1605.65 71
1605.75 74
1605.84 77
1605.93 82
1606.02 91
1606.11 103
1606.21 118
1606.30 134
1606.39 149
1606.48 164
1606.57 177
1606.66 187
1606.76 197
1606.85 204
1606.94 210
1607.03 213
1607.12 215
1607.22 214
1607.31 212
1607.40 208
1607.49 203
1607.58 196
1607.67 188
1607.77 180
1607.86 172
1607.95 163
1608.04 155
1608.13 148
1608.23 141
1608.32 135
1608.41 131
1608.50 128
1608.59 128
1608.69 130
1608.78 134
1608.87 137
1608.96 139
1609.05 138
1609.15 135
1609.24 130
1609.33 123
1609.42 118
1609.51 116
1609.61 118
1609.70 124
1609.79 134
1609.88 148
1609.97 164
1610.06 180
1610.16 194
1610.25 205
1610.34 210
1610.43 208
1610.52 197
1610.62 179
1610.71 155
1610.80 128
1610.89 100
1610.98 74
1611.08 52
1611.17 36
1611.26 27
1611.35 25
1611.44 29
1611.54 37
1611.63 46
1611.72 53
1611.81 54
1611.90 48
1612.00 34
1612.09 16
1612.18 0
1612.27 0
1612.36 0
1612.46 0
1612.55 7
1612.64 33
1612.73 62
1612.82 91
1612.92 116
1613.01 135
1613.10 146
1613.19 151
1613.29 149
1613.38 144
1613.47 136
1613.56 126
1613.65 116
1613.75 108
1613.84 102
1613.93 99
1614.02 97
1614.11 98
1614.21 99
1614.30 99
1614.39 98
1614.48 95
1614.57 89
1614.67 78
1614.76 63
1614.85 44
1614.94 22
1615.03 0
1615.13 0
1615.22 0
1615.31 0
1615.40 0
1615.49 0
1615.59 0
1615.68 14
1615.77 29
1615.86 39
1615.96 41
1616.05 35
1616.14 23
1616.23 7
1616.32 0
1616.42 0
1616.51 0
1616.60 0
1616.69 0
1616.78 0
1616.88 0
1616.97 5
1617.06 17
1617.15 25
1617.25 30
1617.34 30
1617.43 27
1617.52 22
1617.61 15
1617.71 9
1617.80 3
1617.89 0
1617.98 0
1618.08 0
1618.17 0
1618.26 0
1618.35 0
1618.44 0
1618.54 1
1618.63 7
1618.72 12
1618.81 15
1618.90 17
1619.00 18
1619.09 21
1619.18 27
1619.27 36
1619.37 49
1619.46 65
1619.55 83
1619.64 99
1619.73 112
1619.83 119
1619.92 122
1620.01 120
1620.10 117
1620.20 112
1620.29 107
1620.38 102
1620.47 97
1620.57 90
1620.66 80
1620.75 66
1620.84 51
1620.93 35
1621.03 22
1621.12 12
1621.21 8
1621.30 11
1621.40 18
1621.49 30
1621.58 45
1621.67 59
1621.76 73
1621.86 84
1621.95 91
1622.04 95
1622.13 96
1622.23 95
1622.32 92
1622.41 90
1622.50 87
1622.60 84
1622.69 81
1622.78 77
1622.87 71
1622.96 64
1623.06 55
1623.15 44
1623.24 33
1623.33 22
1623.43 11
1623.52 1
1623.61 0
1623.70 0
1623.80 0
1623.89 0
1623.98 0
1624.07 0
1624.17 0
1624.26 0
1624.35 3
1624.44 10
1624.53 20
1624.63 33
1624.72 48
1624.81 65
1624.90 81
1625.00 95
1625.09 104
1625.18 108
1625.27 108
1625.37 106
1625.46 104
1625.55 105
1625.64 107
1625.74 112
1625.83 117
1625.92 121
1626.01 121
1626.11 120
1626.20 116
1626.29 114
1626.38 114
1626.47 119
1626.57 128
1626.66 143
1626.75 159
1626.84 176
1626.94 189
1627.03 197
1627.12 200
1627.21 199
1627.31 194
1627.40 188
1627.49 183
1627.58 181
1627.68 183
1627.77 188
1627.86 195
1627.95 204
1628.05 211
1628.14 216
1628.23 217
1628.32 215
1628.42 210
1628.51 201
1628.60 190
1628.69 177
1628.79 164
1628.88 151
1628.97 138
1629.06 126
1629.16 116
1629.25 105
1629.34 95
1629.43 85
1629.53 76
1629.62 68
1629.71 63
1629.80 63
1629.90 67
1629.99 77
1630.08 93
1630.17 113
1630.27 137
1630.36 164
1630.45 192
1630.54 218
1630.64 242
1630.73 260
1630.82 273
1630.91 278
1631.01 278
1631.10 273
1631.19 268
1631.28 265
1631.38 266
1631.47 273
1631.56 284
1631.65 299
1631.75 313
1631.84 324
1631.93 329
1632.03 327
1632.12 319
1632.21 307
1632.30 292
1632.40 276
1632.49 261
1632.58 247
1632.67 235
1632.77 223
1632.86 211
1632.95 198
1633.04 186
1633.14 175
1633.23 165
1633.32 156
1633.41 149
1633.51 142
1633.60 137
1633.69 132
1633.78 129
1633.88 128
1633.97 131
1634.06 137
1634.16 144
1634.25 153
1634.34 160
1634.43 166
1634.53 170
1634.62 173
1634.71 177
1634.80 183
1634.90 191
1634.99 202
1635.08 214
1635.17 224
1635.27 233
1635.36 237
1635.45 238
1635.55 237
1635.64 236
1635.73 236
1635.82 237
1635.92 240
1636.01 244
1636.10 247
1636.19 248
1636.29 246
1636.38 240
1636.47 231
1636.56 221
1636.66 212
1636.75 203
1636.84 196
1636.94 189
1637.03 183
1637.12 176
1637.21 169
1637.31 162
1637.40 155
1637.49 150
1637.58 148
1637.68 149
1637.77 152
1637.86 156
1637.96 159
1638.05 159
1638.14 155
1638.23 146
1638.33 135
1638.42 123
1638.51 110
1638.61 100
1638.70 92
1638.79 88
1638.88 87
1638.98 88
1639.07 89
1639.16 88
1639.25 83
1639.35 74
1639.44 59
1639.53 40
1639.63 20
1639.72 1
1639.81 0
1639.90 0
1640.00 0
1640.09 0
1640.18 0
1640.28 0
1640.37 4
1640.46 9
1640.55 10
1640.65 10
1640.74 10
1640.83 12
1640.93 18
1641.02 28
1641.11 41
1641.20 56
1641.30 71
1641.39 85
1641.48 98
1641.58 111
1641.67 124
1641.76 136
1641.85 147
1641.95 157
1642.04 164
1642.13 167
1642.23 167
1642.32 163
1642.41 156
1642.50 146
1642.60 133
1642.69 116
1642.78 96
1642.88 73
1642.97 50
1643.06 27
1643.15 6
1643.25 0
1643.34 0
1643.43 0
1643.53 0
1643.62 0
1643.71 0
1643.80 0
1643.90 9
1643.99 33
1644.08 60
1644.18 90
1644.27 120
1644.36 146
1644.45 167
1644.55 182
1644.64 191
1644.73 194
1644.83 190
1644.92 180
1645.01 167
1645.11 152
1645.20 136
1645.29 123
1645.38 113
1645.48 110
1645.57 114
1645.66 125
1645.76 141
1645.85 160
1645.94 180
1646.03 197
1646.13 212
1646.22 222
1646.31 229
1646.41 233
1646.50 236
1646.59 237
1646.69 236
1646.78 231
1646.87 221
1646.96 204
1647.06 182
1647.15 154
1647.24 123
1647.34 91
1647.43 62
1647.52 37
1647.62 17
1647.71 5
1647.80 0
1647.90 0
1647.99 0
1648.08 0
1648.17 0
1648.27 0
1648.36 0
1648.45 0
1648.55 0
1648.64 0
1648.73 0
1648.83 11
1648.92 27
1649.01 45
1649.10 65
1649.20 87
1649.29 107
1649.38 124
1649.48 137
1649.57 146
1649.66 150
1649.76 152
1649.85 151
1649.94 149
1650.04 148
1650.13 146
1650.22 145
1650.31 142
1650.41 139
1650.50 134
1650.59 129
1650.69 124
1650.78 118
1650.87 113
1650.97 110
1651.06 109
1651.15 108
1651.25 109
1651.34 111
1651.43 114
1651.53 120
1651.62 128
1651.71 137
1651.80 146
1651.90 154
1651.99 158
1652.08 156
1652.18 148
1652.27 134
1652.36 115
1652.46 96
1652.55 77
1652.64 61
1652.74 49
1652.83 41
1652.92 36
1653.02 32
1653.11 30
1653.20 30
1653.30 35
1653.39 45
1653.48 62
1653.57 87
1653.67 116
1653.76 148
1653.85 180
1653.95 207
1654.04 228
1654.13 242
1654.23 248
1654.32 248
1654.41 243
1654.51 235
1654.60 225
1654.69 213
1654.79 202
1654.88 190
1654.97 181
1655.07 173
1655.16 167
1655.25 164
1655.35 165
1655.44 169
1655.53 177
1655.63 186
1655.72 198
1655.81 210
1655.91 222
1656.00 232
1656.09 239
1656.19 242
1656.28 242
1656.37 238
1656.47 231
1656.56 222
1656.65 211
1656.74 200
1656.84 188
1656.93 177
1657.02 166
1657.12 157
1657.21 148
1657.30 141
1657.40 136
1657.49 133
1657.58 134
1657.68 138
1657.77 146
1657.86 156
1657.96 167
1658.05 176
1658.14 180
1658.24 178
1658.33 170
1658.42 157
1658.52 142
1658.61 126
1658.70 111
1658.80 97
1658.89 82
1658.98 66
1659.08 46
1659.17 25
1659.26 5
1659.36 0
1659.45 0
1659.54 0
1659.64 0
1659.73 4
1659.82 25
1659.92 47
1660.01 68
1660.10 87
1660.20 102
1660.29 113
1660.38 121
1660.48 123
1660.57 121
1660.67 112
1660.76 98
1660.85 82
1660.95 66
1661.04 55
1661.13 51
1661.23 55
1661.32 66
1661.41 81
1661.51 95
1661.60 104
1661.69 106
1661.79 101
1661.88 92
1661.97 81
1662.07 72
1662.16 68
1662.25 67
1662.35 68
1662.44 68
1662.53 64
1662.63 54
1662.72 40
1662.81 23
1662.91 8
1663.00 0
1663.09 0
1663.19 0
1663.28 0
1663.37 0
1663.47 0
1663.56 0
1663.65 0
1663.75 0
1663.84 1
1663.94 21
1664.03 46
1664.12 73
1664.22 99
1664.31 119
1664.40 132
1664.50 135
1664.59 132
1664.68 124
1664.78 116
1664.87 111
1664.96 113
1665.06 122
1665.15 139
1665.24 161
1665.34 184
1665.43 204
1665.52 218
1665.62 222
1665.71 218
1665.81 206
1665.90 192
1665.99 178
1666.09 168
1666.18 163
1666.27 164
1666.37 167
1666.46 170
1666.55 171
1666.65 168
1666.74 160
1666.83 147
1666.93 132
1667.02 117
1667.12 103
1667.21 92
1667.30 85
1667.40 83
1667.49 86
1667.58 93
1667.68 102
1667.77 112
1667.86 122
1667.96 132
1668.05 139
1668.14 146
1668.24 153
1668.33 160
1668.43 168
1668.52 179
1668.61 189
1668.71 199
1668.80 205
1668.89 208
1668.99 205
1669.08 198
1669.17 189
1669.27 179
1669.36 171
1669.46 166
1669.55 164
1669.64 165
1669.74 167
1669.83 168
1669.92 166
1670.02 158
1670.11 146
1670.20 129
1670.30 110
1670.39 92
1670.49 78
1670.58 71
1670.67 74
1670.77 86
1670.86 105
1670.95 127
1671.05 148
1671.14 164
1671.24 173
1671.33 176
1671.42 174
1671.52 170
1671.61 168
1671.70 169
1671.80 173
1671.89 181
1671.98 189
1672.08 195
1672.17 198
1672.27 196
1672.36 187
1672.45 173
1672.55 152
1672.64 127
1672.73 98
1672.83 68
1672.92 40
1673.02 14
1673.11 0
1673.20 0
1673.30 0
1673.39 0
1673.48 0
1673.58 0
1673.67 0
1673.77 0
1673.86 2
1673.95 10
1674.05 17
1674.14 25
1674.23 33
1674.33 41
1674.42 49
1674.52 57
1674.61 67
1674.70 78
1674.80 91
1674.89 104
1674.98 117
1675.08 129
1675.17 138
1675.27 142
1675.36 140
1675.45 132
1675.55 120
1675.64 105
1675.74 88
1675.83 71
1675.92 57
1676.02 48
1676.11 45
1676.20 48
1676.30 54
1676.39 62
1676.49 70
1676.58 76
1676.67 79
1676.77 77
1676.86 73
1676.95 66
1677.05 58
1677.14 50
1677.24 43
1677.33 39
1677.42 39
1677.52 44
1677.61 53
1677.71 66
1677.80 79
1677.89 91
1677.99 99
1678.08 103
1678.18 103
1678.27 102
1678.36 100
1678.46 101
1678.55 103
1678.64 109
1678.74 117
1678.83 126
1678.93 133
1679.02 140
1679.11 144
1679.21 148
1679.30 151
1679.40 153
1679.49 155
1679.58 157
1679.68 157
1679.77 154
1679.87 148
1679.96 140
1680.05 131
1680.15 122
1680.24 114
1680.34 107
1680.43 102
1680.52 98
1680.62 94
1680.71 89
1680.80 84
1680.90 80
1680.99 77
1681.09 77
1681.18 80
1681.27 83
1681.37 87
1681.46 91
1681.56 94
1681.65 95
1681.74 96
1681.84 98
1681.93 104
1682.03 115
1682.12 129
1682.21 146
1682.31 163
1682.40 177
1682.50 185
1682.59 186
1682.68 180
1682.78 168
1682.87 152
1682.97 134
1683.06 118
1683.15 105
1683.25 98
1683.34 96
1683.44 99
1683.53 107
1683.62 118
1683.72 130
1683.81 140
1683.91 149
1684.00 156
1684.09 160
1684.19 164
1684.28 170
1684.38 177
1684.47 187
1684.57 198
1684.66 210
1684.75 221
1684.85 229
1684.94 234
1685.04 236
1685.13 235
1685.22 232
1685.32 227
1685.41 221
1685.51 214
1685.60 207
1685.69 199
1685.79 191
1685.88 182
1685.98 173
1686.07 164
1686.16 157
1686.26 153
1686.35 151
1686.45 150
1686.54 150
1686.64 147
1686.73 140
1686.82 130
1686.92 117
1687.01 103
1687.11 91
1687.20 85
1687.29 86
1687.39 93
1687.48 104
1687.58 115
1687.67 124
1687.76 129
1687.86 129
1687.95 128
1688.05 127
1688.14 130
1688.24 139
1688.33 154
1688.42 174
1688.52 196
1688.61 217
1688.71 234
1688.80 244
1688.89 248
1688.99 247
1689.08 242
1689.18 235
1689.27 229
1689.37 226
1689.46 225
1689.55 228
1689.65 234
1689.74 242
1689.84 253
1689.93 264
1690.03 275
1690.12 282
1690.21 285
1690.31 283
1690.40 275
1690.50 262
1690.59 246
1690.68 230
1690.78 215
1690.87 203
1690.97 195
1691.06 192
1691.16 193
1691.25 197
1691.34 201
1691.44 206
1691.53 208
1691.63 207
1691.72 202
1691.82 195
1691.91 186
1692.00 179
1692.10 174
1692.19 174
1692.29 181
1692.38 192
1692.48 206
1692.57 222
1692.66 235
1692.76 243
1692.85 242
1692.95 233
1693.04 215
1693.14 192
1693.23 167
1693.32 143
1693.42 124
1693.51 112
1693.61 109
1693.70 113
1693.80 122
1693.89 133
1693.98 144
1694.08 153
1694.17 159
1694.27 164
1694.36 168
1694.46 172
1694.55 179
1694.64 189
1694.74 202
1694.83 216
1694.93 230
1695.02 242
1695.12 249
1695.21 252
1695.31 248
1695.40 239
1695.49 228
1695.59 217
1695.68 210
1695.78 209
1695.87 214
1695.97 228
1696.06 248
1696.15 273
1696.25 300
1696.34 325
1696.44 346
1696.53 361
1696.63 367
1696.72 363
1696.82 352
1696.91 334
1697.00 314
1697.10 295
1697.19 281
1697.29 273
1697.38 275
1697.48 284
1697.57 300
1697.67 320
1697.76 342
1697.85 364
1697.95 383
1698.04 398
1698.14 407
1698.23 412
1698.33 411
1698.42 406
1698.51 399
1698.61 391
1698.70 386
1698.80 382
1698.89 382
1698.99 382
1699.08 383
1699.18 383
1699.27 380
1699.37 375
1699.46 368
1699.55 359
1699.65 351
1699.74 344
1699.84 338
1699.93 334
1700.03 333
1700.12 335
1700.22 338
1700.31 343
1700.40 345
1700.50 343
1700.59 334
1700.69 317
1700.78 293
1700.88 263
1700.97 232
1701.07 202
1701.16 177
1701.26 156
1701.35 141
1701.44 129
1701.54 121
1701.63 114
1701.73 110
1701.82 107
1701.92 108
1702.01 110
1702.11 112
1702.20 114
1702.30 114
1702.39 112
1702.48 111
1702.58 111
1702.67 116
1702.77 125
1702.86 139
1702.96 155
1703.05 167
1703.15 173
1703.24 170
1703.34 157
1703.43 135
1703.52 107
1703.62 78
1703.71 49
1703.81 24
1703.90 3
1704.00 0
1704.09 0
1704.19 0
1704.28 0
1704.38 0
1704.47 0
1704.57 0
1704.66 0
1704.75 15
1704.85 31
1704.94 43
1705.04 49
1705.13 50
1705.23 47
1705.32 43
1705.42 41
1705.51 44
1705.61 52
1705.70 61
1705.80 70
1705.89 76
1705.98 77
1706.08 74
1706.17 70
1706.27 69
1706.36 72
1706.46 80
1706.55 94
1706.65 110
1706.74 123
1706.84 130
1706.93 128
1707.03 119
1707.12 104
1707.22 88
1707.31 73
1707.40 63
1707.50 61
1707.59 64
1707.69 71
1707.78 79
1707.88 87
1707.97 92
1708.07 96
1708.16 97
1708.26 99
1708.35 102
1708.45 106
1708.54 111
1708.64 115
1708.73 117
1708.83 114
1708.92 108
1709.02 97
1709.11 85
1709.20 74
1709.30 63
1709.39 57
1709.49 54
1709.58 54
1709.68 57
1709.77 62
1709.87 67
1709.96 72
1710.06 76
1710.15 79
1710.25 78
1710.34 75
1710.44 69
1710.53 61
1710.63 51
1710.72 42
1710.82 34
1710.91 28
1711.01 24
1711.10 21
1711.19 18
1711.29 12
1711.38 3
1711.48 0
1711.57 0
1711.67 0
1711.76 0
1711.86 0
1711.95 0
1712.05 0
1712.14 23
1712.24 48
1712.33 70
1712.43 86
1712.52 94
1712.62 96
1712.71 94
1712.81 91
1712.90 91
1713.00 97
1713.09 108
1713.19 126
1713.28 147
1713.38 168
1713.47 186
1713.57 197
1713.66 200
1713.76 195
1713.85 184
1713.95 169
1714.04 154
1714.13 141
1714.23 131
1714.32 127
1714.42 127
1714.51 130
1714.61 136
1714.70 144
1714.80 154
1714.89 166
1714.99 179
1715.08 194
1715.18 208
1715.27 220
1715.37 227
1715.46 230
1715.56 227
1715.65 219
1715.75 209
1715.84 198
1715.94 189
1716.03 183
1716.13 179
1716.22 178
1716.32 178
1716.41 178
1716.51 177
1716.60 176
1716.70 174
1716.79 174
1716.89 177
1716.98 182
1717.08 189
1717.17 196
1717.27 201
1717.36 203
1717.46 201
1717.55 196
1717.65 188
1717.74 179
1717.84 172
1717.93 167
1718.03 164
1718.12 166
1718.22 171
1718.31 178
1718.41 188
1718.50 198
1718.60 208
1718.69 217
1718.79 223
1718.88 225
1718.98 223
1719.07 217
1719.17 207
1719.26 195
1719.36 182
1719.45 170
1719.55 161
1719.64 156
1719.74 155
1719.83 158
1719.93 164
1720.02 170
1720.12 175
1720.21 177
1720.31 176
1720.40 172
1720.50 166
1720.59 159
1720.69 153
1720.78 148
1720.88 143
1720.97 137
1721.07 129
1721.16 119
1721.26 105
1721.35 87
1721.45 69
1721.54 53
1721.64 39
1721.73 30
1721.83 26
1721.92 25
1722.02 26
1722.11 27
1722.21 26
1722.30 22
1722.40 19
1722.49 17
1722.59 21
1722.69 31
1722.78 49
1722.88 74
1722.97 101
1723.07 128
1723.16 150
1723.26 165
1723.35 174
1723.45 177
1723.54 176
1723.64 173
1723.73 168
1723.83 162
1723.92 157
1724.02 152
1724.11 147
1724.21 144
1724.30 143
1724.40 144
1724.49 146
1724.59 148
1724.68 147
1724.78 143
1724.87 135
1724.97 121
1725.06 104
1725.16 87
1725.25 72
1725.35 62
1725.44 57
1725.54 58
1725.64 60
1725.73 63
1725.83 63
1725.92 58
1726.02 48
1726.11 34
1726.21 20
1726.30 10
1726.40 7
1726.49 12
1726.59 27
1726.68 51
1726.78 81
1726.87 115
1726.97 150
1727.06 182
1727.16 211
1727.25 232
1727.35 245
1727.44 250
1727.54 247
1727.63 238
1727.73 227
1727.83 216
1727.92 209
1728.02 206
1728.11 208
1728.21 213
1728.30 217
1728.40 218
1728.49 214
1728.59 203
1728.68 185
1728.78 162
1728.87 136
1728.97 110
1729.06 85
1729.16 63
1729.25 44
1729.35 29
1729.45 16
1729.54 5
1729.64 0
1729.73 0
1729.83 0
1729.92 0
1730.02 0
1730.11 0
1730.21 0
1730.30 0
1730.40 3
1730.49 8
1730.59 13
1730.68 18
1730.78 23
1730.88 27
1730.97 29
1731.07 28
1731.16 25
1731.26 18
1731.35 11
1731.45 7
1731.54 8
1731.64 18
1731.73 38
1731.83 66
1731.92 99
1732.02 132
1732.11 160
1732.21 181
1732.31 190
1732.40 188
1732.50 177
1732.59 159
1732.69 138
1732.78 119
1732.88 103
1732.97 92
1733.07 88
1733.16 91
1733.26 99
1733.35 112
1733.45 127
1733.55 140
1733.64 150
1733.74 155
1733.83 153
1733.93 146
1734.02 133
1734.12 119
1734.21 104
1734.31 91
1734.40 80
1734.50 71
1734.60 64
1734.69 59
1734.79 55
1734.88 52
1734.98 51
1735.07 52
1735.17 56
1735.26 62
1735.36 69
1735.45 76
1735.55 81
1735.65 83
1735.74 83
1735.84 80
1735.93 76
1736.03 72
1736.12 71
1736.22 72
1736.31 77
1736.41 84
1736.50 92
1736.60 100
1736.70 109
1736.79 119
1736.89 129
1736.98 141
1737.08 155
1737.17 169
1737.27 182
1737.36 192
1737.46 198
1737.56 198
1737.65 194
1737.75 185
1737.84 174
1737.94 161
1738.03 147
1738.13 131
1738.22 115
1738.32 99
1738.42 83
1738.51 68
1738.61 53
1738.70 39
1738.80 25
1738.89 10
1738.99 0
1739.08 0
1739.18 0
1739.28 0
1739.37 0
1739.47 0
1739.56 0
1739.66 0
1739.75 11
1739.85 34
1739.94 56
1740.04 74
1740.14 88
1740.23 95
1740.33 97
1740.42 96
1740.52 93
1740.61 90
1740.71 87
1740.81 84
1740.90 82
1741.00 81
1741.09 79
1741.19 78
1741.28 77
1741.38 78
1741.47 82
1741.57 88
1741.67 98
1741.76 112
1741.86 132
1741.95 156
1742.05 186
1742.14 218
1742.24 251
1742.34 280
1742.43 301
1742.53 311
1742.62 306
1742.72 288
1742.81 259
1742.91 223
1743.01 186
1743.10 151
1743.20 124
1743.29 107
1743.39 99
1743.48 99
1743.58 104
1743.67 113
1743.77 121
1743.87 126
1743.96 127
1744.06 123
1744.15 117
1744.25 111
1744.34 105
1744.44 100
1744.54 98
1744.63 98
1744.73 99
1744.82 101
1744.92 102
1745.01 103
1745.11 105
1745.21 109
1745.30 112
1745.40 115
1745.49 116
1745.59 113
1745.69 106
1745.78 96
1745.88 83
1745.97 71
1746.07 62
1746.16 59
1746.26 61
1746.36 66
1746.45 73
1746.55 78
1746.64 80
1746.74 81
1746.83 80
1746.93 81
1747.03 85
1747.12 91
1747.22 100
1747.31 107
1747.41 113
1747.50 116
1747.60 117
1747.70 119
1747.79 123
1747.89 131
1747.98 141
1748.08 153
1748.18 163
1748.27 166
1748.37 162
1748.46 149
1748.56 130
1748.65 108
1748.75 86
1748.85 67
1748.94 53
1749.04 46
1749.13 43
1749.23 43
1749.33 42
1749.42 39
1749.52 34
1749.61 25
1749.71 16
1749.80 9
1749.90 6
1750.00 7
1750.09 12
1750.19 19
1750.28 24
1750.38 25
1750.48 21
1750.57 12
1750.67 0
1750.76 0
1750.86 0
1750.96 0
1751.05 0
1751.15 0
1751.24 0
1751.34 6
1751.44 25
1751.53 45
1751.63 64
1751.72 80
1751.82 91
1751.91 96
1752.01 95
1752.11 89
1752.20 77
1752.30 64
1752.39 52
1752.49 43
1752.59 38
1752.68 40
1752.78 48
1752.87 61
1752.97 76
1753.07 91
1753.16 103
1753.26 112
1753.35 115
1753.45 113
1753.55 108
1753.64 100
1753.74 90
1753.83 79
1753.93 67
1754.03 53
1754.12 39
1754.22 26
1754.31 14
1754.41 6
1754.51 2
1754.60 3
1754.70 8
1754.79 16
1754.89 28
1754.99 41
1755.08 57
1755.18 75
1755.27 96
1755.37 117
1755.47 140
1755.56 161
1755.66 181
1755.75 196
1755.85 208
1755.95 216
1756.04 219
1756.14 218
1756.23 211
1756.33 201
1756.43 186
1756.52 168
1756.62 150
1756.71 133
1756.81 121
1756.91 114
1757.00 112
1757.10 116
1757.19 123
1757.29 132
1757.39 142
1757.48 154
1757.58 166
1757.67 180
1757.77 196
1757.87 214
1757.96 232
1758.06 250
1758.16 265
1758.25 277
1758.35 284
1758.44 287
1758.54 288
1758.64 287
1758.73 285
1758.83 284
1758.92 282
1759.02 281
1759.12 277
1759.21 271
1759.31 261
1759.40 248
1759.50 232
1759.60 217
1759.69 202
1759.79 193
1759.89 190
1759.98 196
1760.08 211
1760.17 232
1760.27 257
1760.37 285
1760.46 310
1760.56 332
1760.65 346
1760.75 355
1760.85 360
1760.94 362
1761.04 361
1761.14 360
1761.23 358
1761.33 355
1761.42 350
1761.52 341
1761.62 331
1761.71 319
1761.81 308
1761.90 300
1762.00 297
1762.10 301
1762.19 310
1762.29 323
1762.39 337
1762.48 347
1762.58 351
1762.67 346
1762.77 332
1762.87 311
1762.96 287
1763.06 264
1763.16 246
1763.25 235
1763.35 233
1763.44 239
1763.54 251
1763.64 266
1763.73 283
1763.83 298
1763.93 310
1764.02 317
1764.12 320
1764.21 317
1764.31 309
1764.41 297
1764.50 281
1764.60 263
1764.70 244
1764.79 225
1764.89 208
1764.98 193
1765.08 179
1765.18 167
1765.27 155
1765.37 142
1765.47 129
1765.56 114
1765.66 100
1765.75 88
1765.85 78
1765.95 71
1766.04 69
1766.14 69
1766.24 71
1766.33 73
1766.43 74
1766.53 74
1766.62 73
1766.72 72
1766.81 71
1766.91 69
1767.01 67
1767.10 63
1767.20 54
1767.30 41
1767.39 23
1767.49 4
1767.58 0
1767.68 0
1767.78 0
1767.87 0
1767.97 0
1768.07 0
1768.16 0
1768.26 7
1768.36 19
1768.45 29
1768.55 35
1768.64 39
1768.74 41
1768.84 44
1768.93 48
1769.03 54
1769.13 61
1769.22 68
1769.32 74
1769.42 81
1769.51 88
1769.61 95
1769.71 101
1769.80 108
1769.90 115
1769.99 121
1770.09 125
1770.19 127
1770.28 126
1770.38 124
1770.48 124
1770.57 127
1770.67 135
1770.77 147
1770.86 163
1770.96 179
1771.06 193
1771.15 202
1771.25 204
1771.34 199
1771.44 189
1771.54 178
1771.63 166
1771.73 158
1771.83 154
1771.92 155
1772.02 159
1772.12 163
1772.21 167
1772.31 169
1772.41 167
1772.50 163
1772.60 156
1772.70 148
1772.79 138
1772.89 128
1772.98 120
1773.08 115
1773.18 116
1773.27 123
1773.37 139
1773.47 161
1773.56 188
1773.66 216
1773.76 239
1773.85 254
1773.95 259
1774.05 252
1774.14 237
1774.24 216
1774.34 193
1774.43 173
1774.53 157
1774.63 147
1774.72 143
1774.82 144
1774.92 148
1775.01 153
1775.11 159
1775.20 165
1775.30 171
1775.40 176
1775.49 179
1775.59 182
1775.69 183
1775.78 182
1775.88 182
1775.98 182
1776.07 184
1776.17 188
1776.27 195
1776.36 205
1776.46 218
1776.56 233
1776.65 248
1776.75 263
1776.85 275
1776.94 284
1777.04 288
1777.14 288
1777.23 284
1777.33 278
1777.43 271
1777.52 264
1777.62 260
1777.72 258
1777.81 259
1777.91 262
1778.01 265
1778.10 268
1778.20 270
1778.30 270
1778.39 269
1778.49 267
1778.59 265
1778.68 263
1778.78 262
1778.88 259
1778.97 256
1779.07 251
1779.17 244
1779.26 235
1779.36 224
1779.46 212
1779.55 200
1779.65 190
1779.75 182
1779.84 175
1779.94 172
1780.04 171
1780.13 173
1780.23 179
1780.33 189
1780.42 203
1780.52 221
1780.62 240
1780.71 259
1780.81 274
1780.91 283
1781.00 284
1781.10 277
1781.20 263
1781.29 244
1781.39 222
1781.49 198
1781.58 177
1781.68 158
1781.78 143
1781.87 133
1781.97 127
1782.07 127
1782.16 131
1782.26 139
1782.36 149
1782.45 157
1782.55 161
1782.65 160
1782.74 153
1782.84 142
1782.94 129
1783.03 116
1783.13 106
1783.23 99
1783.33 96
1783.42 97
1783.52 100
1783.62 104
1783.71 106
1783.81 107
1783.91 104
1784.00 97
1784.10 88
1784.20 78
1784.29 69
1784.39 65
1784.49 66
1784.58 71
1784.68 81
1784.78 92
1784.87 104
1784.97 116
1785.07 129
1785.16 143
1785.26 159
1785.36 178
1785.45 199
1785.55 220
1785.65 239
1785.75 252
1785.84 259
1785.94 259
1786.04 250
1786.13 236
1786.23 218
1786.33 198
1786.42 179
1786.52 161
1786.62 144
1786.71 128
1786.81 113
1786.91 97
1787.00 80
1787.10 63
1787.20 48
1787.30 37
1787.39 29
1787.49 25
1787.59 25
1787.68 28
1787.78 32
1787.88 38
1787.97 42
1788.07 46
1788.17 49
1788.26 50
1788.36 49
1788.46 46
1788.56 42
1788.65 38
1788.75 33
1788.85 28
1788.94 23
1789.04 18
1789.14 14
1789.23 11
1789.33 7
1789.43 4
1789.52 1
1789.62 0
1789.72 0
1789.82 0
1789.91 0
1790.01 0
1790.11 0
1790.20 0
1790.30 4
1790.40 23
1790.49 46
1790.59 70
1790.69 93
1790.78 112
1790.88 127
1790.98 138
1791.08 147
1791.17 155
1791.27 163
1791.37 170
1791.46 175
1791.56 177
1791.66 177
1791.75 175
1791.85 172
1791.95 170
1792.05 170
1792.14 173
1792.24 177
1792.34 181
1792.43 183
1792.53 181
1792.63 174
1792.73 161
1792.82 144
1792.92 123
1793.02 103
1793.11 85
1793.21 71
1793.31 65
1793.40 65
1793.50 70
1793.60 80
1793.70 92
1793.79 104
1793.89 116
1793.99 126
1794.08 136
1794.18 144
1794.28 151
1794.38 157
1794.47 159
1794.57 157
1794.67 153
1794.76 147
1794.86 141
1794.96 137
1795.05 138
1795.15 146
1795.25 158
1795.35 175
1795.44 193
1795.54 208
1795.64 220
1795.73 225
1795.83 225
1795.93 221
1796.03 213
1796.12 206
1796.22 199
1796.32 194
1796.41 191
1796.51 190
1796.61 189
1796.71 187
1796.80 185
1796.90 182
1797.00 179
1797.09 176
1797.19 175
1797.29 176
1797.39 181
1797.48 187
1797.58 196
1797.68 206
1797.77 217
1797.87 226
1797.97 232
1798.07 236
1798.16 235
1798.26 229
1798.36 218
1798.45 202
1798.55 183
1798.65 163
1798.75 143
1798.84 128
1798.94 119
1799.04 118
1799.14 123
1799.23 132
1799.33 143
1799.43 154
1799.52 161
1799.62 165
1799.72 165
1799.82 161
1799.91 155
1800.01 148
1800.11 139
1800.20 129
1800.30 117
1800.40 105
1800.50 91
1800.59 78
1800.69 65
1800.79 56
1800.89 50
1800.98 49
1801.08 53
1801.18 65
1801.27 82
1801.37 104
1801.47 127
1801.57 151
1801.66 173
1801.76 191
1801.86 205
1801.96 215
1802.05 222
1802.15 227
1802.25 230
1802.34 230
1802.44 225
1802.54 215
1802.64 199
1802.73 178
1802.83 154
1802.93 129
1803.03 105
1803.12 84
1803.22 68
1803.32 55
1803.41 46
1803.51 40
1803.61 35
1803.71 30
1803.80 25
1803.90 18
1804.00 11
1804.10 3
1804.19 0
1804.29 0
1804.39 0
1804.49 0
1804.58 0
1804.68 0
1804.78 0
1804.87 0
1804.97 6
1805.07 18
1805.17 31
1805.26 43
1805.36 54
1805.46 62
1805.56 69
1805.65 74
1805.75 77
1805.85 78
1805.95 78
1806.04 78
1806.14 78
1806.24 80
1806.34 84
1806.43 93
1806.53 105
1806.63 122
1806.73 141
1806.82 161
1806.92 178
1807.02 193
1807.11 203
1807.21 209
1807.31 211
1807.41 208
1807.50 202
1807.60 192
1807.70 179
1807.80 161
1807.89 140
1807.99 118
1808.09 95
1808.19 74
1808.28 56
1808.38 43
1808.48 35
1808.58 31
1808.67 32
1808.77 35
1808.87 39
1808.97 43
1809.06 44
1809.16 43
1809.26 39
1809.36 34
1809.45 28
1809.55 23
1809.65 19
1809.75 19
1809.84 21
1809.94 24
1810.04 28
1810.14 29
1810.23 26
1810.33 20
1810.43 8
1810.53 0
1810.62 0
1810.72 0
1810.82 0
1810.92 0
1811.01 0
1811.11 0
1811.21 3
1811.31 21
1811.40 39
1811.50 57
1811.60 74
1811.70 92
1811.79 108
1811.89 119
1811.99 125
1812.09 124
1812.18 116
1812.28 104
1812.38 88
1812.48 75
1812.57 66
1812.67 66
1812.77 74
1812.87 89
1812.96 109
1813.06 129
1813.16 147
1813.26 161
1813.36 169
1813.45 170
1813.55 166
1813.65 157
1813.75 145
1813.84 131
1813.94 117
1814.04 105
1814.14 97
1814.23 92
1814.33 89
1814.43 89
1814.53 90
1814.62 90
1814.72 89
1814.82 87
1814.92 85
1815.01 84
1815.11 84
1815.21 86
1815.31 89
1815.41 92
1815.50 96
1815.60 99
1815.70 103
1815.80 110
1815.89 123
1815.99 142
1816.09 167
1816.19 197
1816.28 229
1816.38 260
1816.48 285
1816.58 302
1816.67 310
1816.77 311
1816.87 308
1816.97 302
1817.07 296
1817.16 293
1817.26 291
1817.36 291
1817.46 290
1817.55 288
1817.65 282
1817.75 273
1817.85 261
1817.95 249
1818.04 238
1818.14 231
1818.24 229
1818.34 233
1818.43 241
1818.53 253
1818.63 265
1818.73 274
1818.82 279
1818.92 278
1819.02 272
1819.12 262
1819.22 250
1819.31 240
1819.41 232
1819.51 228
1819.61 229
1819.70 234
1819.80 243
1819.90 255
1820.00 267
1820.10 279
1820.19 289
1820.29 294
1820.39 295
1820.49 290
1820.58 280
1820.68 264
1820.78 244
1820.88 219
1820.98 193
1821.07 168
1821.17 145
1821.27 127
1821.37 115
1821.46 109
1821.56 110
1821.66 115
1821.76 122
1821.86 129
1821.95 134
1822.05 137
1822.15 137
1822.25 133
1822.34 127
1822.44 120
1822.54 113
1822.64 108
1822.74 106
1822.83 108
1822.93 115
1823.03 128
1823.13 146
1823.23 167
1823.32 190
1823.42 212
1823.52 232
1823.62 248
1823.71 258
1823.81 264
1823.91 266
1824.01 266
1824.11 264
1824.20 262
1824.30 261
1824.40 262
1824.50 265
1824.60 268
1824.69 271
1824.79 274
1824.89 276
1824.99 277
1825.09 279
1825.18 281
1825.28 284
1825.38 287
1825.48 289
1825.57 288
1825.67 284
1825.77 275
1825.87 261
1825.97 245
1826.06 227
1826.16 209
1826.26 194
1826.36 183
1826.46 175
1826.55 170
1826.65 167
1826.75 164
1826.85 159
1826.95 151
1827.04 141
1827.14 129
1827.24 114
1827.34 99
1827.44 83
1827.53 68
1827.63 55
1827.73 44
1827.83 35
1827.93 28
1828.02 22
1828.12 18
1828.22 13
1828.32 8
1828.42 3
1828.51 0
1828.61 0
1828.71 0
1828.81 0
1828.91 0
1829.00 0
1829.10 0
1829.20 0
1829.30 9
1829.40 28
1829.49 50
1829.59 76
1829.69 103
1829.79 131
1829.89 158
1829.98 183
1830.08 204
1830.18 220
1830.28 231
1830.38 236
1830.47 236
1830.57 232
1830.67 224
1830.77 215
1830.87 206
1830.96 199
1831.06 195
1831.16 193
1831.26 194
1831.36 197
1831.45 201
1831.55 206
1831.65 210
1831.75 214
1831.85 216
1831.95 217
1832.04 219
1832.14 220
1832.24 222
1832.34 224
1832.44 224
1832.53 222
1832.63 220
1832.73 219
1832.83 221
1832.93 229
1833.02 245
1833.12 268
1833.22 297
1833.32 327
1833.42 353
1833.51 373
1833.61 383
1833.71 385
1833.81 380
1833.91 369
1834.01 356
1834.10 343
1834.20 331
1834.30 320
1834.40 309
1834.50 300
1834.59 291
1834.69 283
1834.79 277
1834.89 274
1834.99 273
1835.09 275
1835.18 277
1835.28 279
1835.38 278
1835.48 274
1835.58 267
1835.67 257
1835.77 245
1835.87 234
1835.97 224
1836.07 218
1836.17 214
1836.26 215
1836.36 218
1836.46 223
1836.56 228
1836.66 233
1836.75 235
1836.85 236
1836.95 235
1837.05 232
1837.15 228
1837.25 223
1837.34 217
1837.44 210
1837.54 204
1837.64 197
1837.74 192
1837.84 188
1837.93 186
1838.03 186
1838.13 186
1838.23 187
1838.33 185
1838.42 182
1838.52 177
1838.62 173
1838.72 170
1838.82 169
1838.92 172
1839.01 176
1839.11 180
1839.21 182
1839.31 183
1839.41 182
1839.51 181
1839.60 182
1839.70 185
1839.80 191
1839.90 200
1840.00 210
1840.10 219
1840.19 227
1840.29 236
1840.39 245
1840.49 254
1840.59 265
1840.69 275
1840.78 282
1840.88 285
1840.98 282
1841.08 272
1841.18 257
1841.28 236
1841.37 212
1841.47 186
1841.57 159
1841.67 131
1841.77 103
1841.87 76
1841.96 53
1842.06 33
1842.16 19
1842.26 11
1842.36 10
1842.46 15
1842.55 26
1842.65 40
1842.75 55
1842.85 69
1842.95 77
1843.05 79
1843.14 75
1843.24 65
1843.34 54
1843.44 45
1843.54 40
1843.64 40
1843.73 47
1843.83 55
1843.93 60
1844.03 59
1844.13 50
1844.23 33
1844.33 12
1844.42 0
1844.52 0
1844.62 0
1844.72 0
1844.82 0
1844.92 0
1845.01 0
1845.11 0
1845.21 7
1845.31 13
1845.41 21
1845.51 33
1845.60 50
1845.70 73
1845.80 100
1845.90 129
1846.00 156
1846.10 179
1846.20 195
1846.29 203
1846.39 202
1846.49 193
1846.59 178
1846.69 158
1846.79 136
1846.89 112
1846.98 91
1847.08 73
1847.18 60
1847.28 51
1847.38 48
1847.48 50
1847.57 55
1847.67 63
1847.77 73
1847.87 84
1847.97 95
1848.07 104
1848.17 112
1848.26 116
1848.36 118
1848.46 118
1848.56 118
1848.66 120
1848.76 125
1848.86 134
1848.95 145
1849.05 157
1849.15 166
1849.25 169
1849.35 165
1849.45 154
1849.55 137
1849.64 118
1849.74 99
1849.84 81
1849.94 65
1850.04 51
1850.14 39
1850.24 27
1850.33 15
1850.43 5
1850.53 0
1850.63 0
1850.73 0
1850.83 0
1850.93 0
1851.02 3
1851.12 6
1851.22 7
1851.32 5
1851.42 2
1851.52 0
1851.62 0
1851.71 0
1851.81 0
1851.91 7
1852.01 16
1852.11 27
1852.21 35
1852.31 40
1852.40 40
1852.50 34
1852.60 22
1852.70 7
1852.80 0
1852.90 0
1853.00 0
1853.10 0
1853.19 0
1853.29 0
1853.39 19
1853.49 43
1853.59 67
1853.69 89
1853.79 110
1853.88 127
1853.98 142
1854.08 156
1854.18 168
1854.28 180
1854.38 189
1854.48 198
1854.58 204
1854.67 209
1854.77 211
1854.87 210
1854.97 207
1855.07 202
1855.17 196
1855.27 191
1855.36 188
1855.46 190
1855.56 196
1855.66 205
1855.76 214
1855.86 221
1855.96 224
1856.06 223
1856.15 218
1856.25 211
1856.35 204
1856.45 197
1856.55 190
1856.65 180
1856.75 168
1856.85 152
1856.94 132
1857.04 113
1857.14 98
1857.24 91
1857.34 94
1857.44 108
1857.54 131
1857.64 160
1857.73 189
1857.83 216
1857.93 238
1858.03 253
1858.13 264
1858.23 271
1858.33 276
1858.43 278
1858.53 277
1858.62 273
1858.72 267
1858.82 261
1858.92 255
1859.02 252
1859.12 253
1859.22 256
1859.32 260
1859.41 262
1859.51 256
1859.61 243
1859.71 221
1859.81 195
1859.91 168
1860.01 145
1860.11 130
1860.21 126
1860.30 133
1860.40 146
1860.50 162
1860.60 176
1860.70 184
1860.80 183
1860.90 176
1861.00 164
1861.09 149
1861.19 137
1861.29 129
1861.39 126
1861.49 127
1861.59 131
1861.69 136
1861.79 140
1861.89 143
1861.98 143
1862.08 140
1862.18 135
1862.28 130
1862.38 126
1862.48 123
1862.58 125
1862.68 129
1862.78 138
1862.87 148
1862.97 158
1863.07 166
1863.17 170
1863.27 171
1863.37 169
1863.47 167
1863.57 167
1863.67 171
1863.77 179
1863.86 192
1863.96 206
1864.06 219
1864.16 229
1864.26 234
1864.36 236
1864.46 236
1864.56 237
1864.66 240
1864.75 244
1864.85 249
1864.95 252
1865.05 251
1865.15 244
1865.25 229
1865.35 207
1865.45 180
1865.55 151
1865.65 122
1865.74 96
1865.84 77
1865.94 65
1866.04 61
1866.14 63
1866.24 69
1866.34 78
1866.44 88
1866.54 99
1866.64 112
1866.73 127
1866.83 143
1866.93 161
1867.03 180
1867.13 197
1867.23 212
1867.33 222
1867.43 229
1867.53 230
1867.63 225
1867.72 215
1867.82 200
1867.92 182
1868.02 161
1868.12 139
1868.22 119
1868.32 102
1868.42 88
1868.52 78
1868.62 70
1868.72 64
1868.81 58
1868.91 52
1869.01 46
1869.11 39
1869.21 33
1869.31 27
1869.41 22
1869.51 16
1869.61 10
1869.71 2
1869.81 0
1869.90 0
1870.00 0
1870.10 0
1870.20 0
1870.30 0
1870.40 0
1870.50 12
1870.60 40
1870.70 69
1870.80 94
1870.90 112
1870.99 121
1871.09 122
1871.19 116
1871.29 106
1871.39 94
1871.49 84
1871.59 74
1871.69 68
1871.79 64
1871.89 60
1871.99 57
1872.09 52
1872.18 46
1872.28 38
1872.38 28
1872.48 18
1872.58 9
1872.68 0
1872.78 0
1872.88 0
1872.98 0
1873.08 8
1873.18 24
1873.28 47
1873.37 72
1873.47 99
1873.57 124
1873.67 146
1873.77 162
1873.87 171
1873.97 174
1874.07 172
1874.17 166
1874.27 155
1874.37 142
1874.47 128
1874.57 113
1874.66 99
1874.76 86
1874.86 75
1874.96 66
1875.06 61
1875.16 58
1875.26 58
1875.36 64
1875.46 75
1875.56 93
1875.66 119
1875.76 149
1875.86 181
1875.95 209
1876.05 230
1876.15 240
1876.25 239
1876.35 229
1876.45 212
1876.55 194
1876.65 178
1876.75 166
1876.85 157
1876.95 150
1877.05 142
1877.15 131
1877.25 115
1877.34 95
1877.44 73
1877.54 51
1877.64 31
1877.74 15
1877.84 2
1877.94 0
1878.04 0
1878.14 0
1878.24 0
1878.34 1
1878.44 13
1878.54 28
1878.64 45
1878.73 63
1878.83 79
1878.93 92
1879.03 102
1879.13 107
1879.23 108
1879.33 105
1879.43 98
1879.53 88
1879.63 76
1879.73 64
1879.83 53
1879.93 48
1880.03 51
1880.13 63
1880.23 84
1880.32 111
1880.42 140
1880.52 167
1880.62 188
1880.72 201
1880.82 204
1880.92 200
1881.02 189
1881.12 176
1881.22 163
1881.32 149
1881.42 137
1881.52 126
1881.62 117
1881.72 109
1881.82 103
1881.91 100
1882.01 99
1882.11 102
1882.21 108
1882.31 116
1882.41 124
1882.51 131
1882.61 137
1882.71 142
1882.81 145
1882.91 148
1883.01 150
1883.11 152
1883.21 152
1883.31 150
1883.41 144
1883.51 137
1883.61 128
1883.70 119
1883.80 113
1883.90 110
1884.00 110
1884.10 113
1884.20 119
1884.30 126
1884.40 133
1884.50 140
1884.60 145
1884.70 147
1884.80 145
1884.90 141
1885.00 134
1885.10 126
1885.20 119
1885.30 113
1885.40 110
1885.50 110
1885.60 111
1885.69 113
1885.79 114
1885.89 116
1885.99 119
1886.09 123
1886.19 130
1886.29 139
1886.39 148
1886.49 157
1886.59 163
1886.69 164
1886.79 160
1886.89 154
1886.99 146
1887.09 141
1887.19 139
1887.29 142
1887.39 148
1887.49 156
1887.59 163
1887.69 166
1887.79 163
1887.88 153
1887.98 139
1888.08 120
1888.18 99
1888.28 77
1888.38 56
1888.48 37
1888.58 19
1888.68 4
1888.78 0
1888.88 0
1888.98 0
1889.08 0
1889.18 0
1889.28 0
1889.38 0
1889.48 5
1889.58 11
1889.68 15
1889.78 17
1889.88 17
1889.98 17
1890.08 20
1890.18 25
1890.28 33
1890.37 43
1890.47 51
1890.57 56
1890.67 55
1890.77 47
1890.87 35
1890.97 22
1891.07 12
1891.17 10
1891.27 19
1891.37 40
1891.47 71
1891.57 110
1891.67 153
1891.77 194
1891.87 232
1891.97 263
1892.07 286
1892.17 300
1892.27 304
1892.37 300
1892.47 289
1892.57 273
1892.67 254
1892.77 236
1892.87 221
1892.97 209
1893.07 201
1893.17 197
1893.27 197
1893.37 200
1893.47 206
1893.56 213
1893.66 221
1893.76 229
1893.86 236
1893.96 241
1894.06 244
1894.16 244
1894.26 244
1894.36 244
1894.46 245
1894.56 247
1894.66 249
1894.76 252
1894.86 253
1894.96 253
1895.06 251
1895.16 248
1895.26 245
1895.36 242
1895.46 238
1895.56 234
1895.66 229
1895.76 224
1895.86 220
1895.96 218
1896.06 220
1896.16 227
1896.26 237
1896.36 252
1896.46 268
1896.56 285
1896.66 302
1896.76 317
1896.86 331
1896.96 340
1897.06 346
1897.16 347
1897.26 343
1897.36 334
1897.46 323
1897.56 311
1897.66 300
1897.76 293
1897.86 291
1897.96 293
1898.06 299
1898.16 307
1898.25 314
1898.35 320
1898.45 323
1898.55 325
1898.65 326
1898.75 328
1898.85 332
1898.95 337
1899.05 341
1899.15 344
1899.25 343
1899.35 336
1899.45 323
1899.55 303
1899.65 279
1899.75 250
1899.85 219
1899.95 186
1900.05 155
1900.15 128
1900.25 107
1900.35 95
1900.45 92
1900.55 98
1900.65 112
1900.75 130
1900.85 149
1900.95 168
1901.05 186
1901.15 202
1901.25 217
1901.35 230
1901.45 241
1901.55 249
1901.65 253
1901.75 253
1901.85 250
1901.95 244
1902.05 234
1902.15 223
1902.25 209
1902.35 194
1902.45 178
1902.55 162
1902.65 150
1902.75 145
1902.85 146
1902.95 155
1903.05 167
1903.15 180
1903.25 188
1903.35 189
1903.45 179
1903.55 161
1903.65 136
1903.75 109
1903.85 86
1903.95 69
1904.05 62
1904.15 63
1904.25 73
1904.35 87
1904.45 103
1904.55 118
1904.65 133
1904.75 146
1904.85 157
1904.95 167
1905.05 176
1905.15 182
1905.25 183
1905.35 181
1905.45 175
1905.55 167
1905.65 159
1905.75 153
1905.85 150
1905.95 150
1906.05 153
1906.15 158
1906.25 163
1906.35 168
1906.45 173
1906.55 176
1906.65 180
1906.75 183
1906.85 186
1906.95 188
1907.05 188
1907.15 186
1907.25 180
1907.35 172
1907.45 161
1907.55 150
1907.65 140
1907.75 132
1907.85 127
1907.95 125
1908.05 124
1908.15 125
1908.25 126
1908.35 127
1908.45 129
1908.55 131
1908.65 134
1908.75 138
1908.85 142
1908.95 146
1909.05 148
1909.15 147
1909.25 143
1909.35 135
1909.45 125
1909.55 115
1909.65 107
1909.75 103
1909.86 105
1909.96 112
1910.06 123
1910.16 136
1910.26 148
1910.36 158
1910.46 166
1910.56 173
1910.66 182
1910.76 193
1910.86 208
1910.96 227
1911.06 247
1911.16 267
1911.26 283
1911.36 292
1911.46 295
1911.56 290
1911.66 281
1911.76 269
1911.86 255
1911.96 242
1912.06 230
1912.16 219
1912.26 210
1912.36 200
1912.46 190
1912.56 178
1912.66 166
1912.76 153
1912.86 142
1912.96 133
1913.06 126
1913.16 120
1913.26 115
1913.36 108
1913.46 97
1913.56 84
1913.66 68
1913.76 51
1913.86 34
1913.96 17
1914.06 3
1914.16 0
1914.26 0
1914.36 0
1914.47 0
1914.57 0
1914.67 0
1914.77 0
1914.87 0
1914.97 7
1915.07 18
1915.17 28
1915.27 38
1915.37 49
1915.47 61
1915.57 73
1915.67 83
1915.77 90
1915.87 93
1915.97 89
1916.07 80
1916.17 67
1916.27 53
1916.37 41
1916.47 33
1916.57 31
1916.67 35
1916.77 45
1916.87 57
1916.97 70
1917.07 80
1917.17 86
1917.27 87
1917.37 82
1917.47 74
1917.57 64
1917.68 58
1917.78 57
1917.88 65
1917.98 81
1918.08 105
1918.18 133
1918.28 162
1918.38 188
1918.48 207
1918.58 221
1918.68 228
1918.78 232
1918.88 234
1918.98 238
1919.08 242
1919.18 247
1919.28 253
1919.38 257
1919.48 260
1919.58 261
1919.68 261
1919.78 261
1919.88 262
1919.98 263
1920.08 266
1920.18 269
1920.29 272
1920.39 274
1920.49 275
1920.59 274
1920.69 271
1920.79 268
1920.89 263
1920.99 258
1921.09 251
1921.19 242
1921.29 232
1921.39 219
1921.49 206
1921.59 194
1921.69 184
1921.79 178
1921.89 177
1921.99 181
1922.09 188
1922.19 197
1922.29 203
1922.39 204
1922.50 198
1922.60 183
1922.70 162
1922.80 136
1922.90 109
1923.00 87
1923.10 73
1923.20 70
1923.30 76
1923.40 90
1923.50 108
1923.60 125
1923.70 137
1923.80 141
1923.90 139
1924.00 131
1924.10 121
1924.20 112
1924.30 106
1924.41 105
1924.51 109
1924.61 118
1924.71 131
1924.81 145
1924.91 158
1925.01 170
1925.11 177
1925.21 178
1925.31 173
1925.41 161
1925.51 141
1925.61 116
1925.71 86
1925.81 53
1925.91 21
1926.01 0
1926.11 0
1926.22 0
1926.32 0
1926.42 0
1926.52 18
1926.62 52
1926.72 88
1926.82 122
1926.92 149
1927.02 170
1927.12 181
1927.22 185
1927.32 181
1927.42 172
1927.52 160
1927.62 148
1927.72 138
1927.82 132
1927.93 130
1928.03 132
1928.13 137
1928.23 143
1928.33 149
1928.43 154
1928.53 157
1928.63 158
1928.73 158
1928.83 158
1928.93 157
1929.03 157
1929.13 157
1929.23 158
1929.33 161
1929.44 166
1929.54 174
1929.64 184
1929.74 197
1929.84 212
1929.94 228
1930.04 243
1930.14 254
1930.24 259
1930.34 257
1930.44 247
1930.54 230
1930.64 207
1930.74 179
1930.84 151
1930.95 124
1931.05 100
1931.15 81
1931.25 66
1931.35 54
1931.45 45
1931.55 37
1931.65 29
1931.75 20
1931.85 9
1931.95 0
1932.05 0
1932.15 0
1932.25 0
1932.36 0
1932.46 0
1932.56 0
1932.66 0
1932.76 5
1932.86 14
1932.96 20
1933.06 23
1933.16 24
1933.26 24
1933.36 25
1933.46 27
1933.56 32
1933.67 40
1933.77 48
1933.87 57
1933.97 63
1934.07 66
1934.17 66
1934.27 63
1934.37 59
1934.47 57
1934.57 58
1934.67 63
1934.77 72
1934.88 85
1934.98 98
1935.08 111
1935.18 121
1935.28 128
1935.38 130
1935.48 129
1935.58 124
1935.68 116
1935.78 107
1935.88 98
1935.98 90
1936.08 83
1936.19 77
1936.29 74
1936.39 73
1936.49 73
1936.59 75
1936.69 80
1936.79 86
1936.89 96
1936.99 107
1937.09 119
1937.19 131
1937.30 139
1937.40 144
1937.50 144
1937.60 139
1937.70 131
1937.80 121
1937.90 111
1938.00 104
1938.10 98
1938.20 95
1938.30 92
1938.40 88
1938.51 82
1938.61 72
1938.71 59
1938.81 44
1938.91 30
1939.01 18
1939.11 11
1939.21 8
1939.31 11
1939.41 15
1939.51 22
1939.62 29
1939.72 37
1939.82 46
1939.92 54
1940.02 63
1940.12 71
1940.22 78
1940.32 82
1940.42 84
1940.52 83
1940.63 82
1940.73 83
1940.83 86
1940.93 92
1941.03 100
1941.13 109
1941.23 117
1941.33 121
1941.43 121
1941.53 116
1941.64 106
1941.74 93
1941.84 78
1941.94 64
1942.04 52
1942.14 44
1942.24 40
1942.34 41
1942.44 46
1942.54 55
1942.65 67
1942.75 82
1942.85 98
1942.95 114
1943.05 128
1943.15 138
1943.25 144
1943.35 146
1943.45 145
1943.55 142
1943.66 140
1943.76 140
1943.86 141
1943.96 143
1944.06 145
1944.16 146
1944.26 146
1944.36 146
1944.46 148
1944.56 153
1944.67 165
1944.77 182
1944.87 204
1944.97 225
1945.07 243
1945.17 256
1945.27 262
1945.37 261
1945.47 253
1945.58 240
1945.68 222
1945.78 202
1945.88 178
1945.98 153
1946.08 128
1946.18 105
1946.28 86
1946.38 72
1946.49 61
1946.59 54
1946.69 49
1946.79 47
1946.89 48
1946.99 53
1947.09 63
1947.19 76
1947.29 92
1947.40 107
1947.50 118
1947.60 125
1947.70 125
1947.80 119
1947.90 109
1948.00 98
1948.10 89
1948.20 83
1948.31 81
1948.41 82
1948.51 84
1948.61 84
1948.71 80
1948.81 72
1948.91 58
1949.01 41
1949.12 22
1949.22 4
1949.32 0
1949.42 0
1949.52 0
1949.62 0
1949.72 0
1949.82 0
1949.92 0
1950.03 0
1950.13 6
1950.23 18
1950.33 30
1950.43 43
1950.53 54
1950.63 63
1950.73 70
1950.84 74
1950.94 76
1951.04 74
1951.14 69
1951.24 63
1951.34 55
1951.44 49
1951.54 44
1951.65 40
1951.75 39
1951.85 40
1951.95 41
1952.05 42
1952.15 43
1952.25 46
1952.35 49
1952.46 53
1952.56 57
1952.66 59
1952.76 57
1952.86 51
1952.96 39
1953.06 24
1953.16 6
1953.27 0
1953.37 0
1953.47 0
1953.57 0
1953.67 0
1953.77 0
1953.87 0
1953.97 1
1954.08 12
1954.18 21
1954.28 29
1954.38 35
1954.48 41
1954.58 48
1954.68 58
1954.79 69
1954.89 81
1954.99 92
1955.09 103
1955.19 113
1955.29 123
1955.39 134
1955.49 147
1955.60 162
1955.70 178
1955.80 194
1955.90 206
1956.00 215
1956.10 218
1956.20 217
1956.31 211
1956.41 200
1956.51 187
1956.61 172
1956.71 155
1956.81 139
1956.91 121
1957.02 104
1957.12 87
1957.22 71
1957.32 56
1957.42 42
1957.52 32
1957.62 26
1957.72 24
1957.83 27
1957.93 32
1958.03 40
1958.13 47
1958.23 54
1958.33 60
1958.43 64
1958.54 65
1958.64 65
1958.74 62
1958.84 59
1958.94 54
1959.04 49
1959.14 44
1959.25 41
1959.35 42
1959.45 46
1959.55 53
1959.65 63
1959.75 75
1959.85 87
1959.96 95
1960.06 99
1960.16 97
1960.26 88
1960.36 72
1960.46 51
1960.57 28
1960.67 7
1960.77 0
1960.87 0
1960.97 0
1961.07 1
1961.17 25
1961.28 57
1961.38 91
1961.48 123
1961.58 148
1961.68 165
1961.78 173
1961.88 172
1961.99 167
1962.09 162
1962.19 159
1962.29 161
1962.39 167
1962.49 177
1962.60 188
1962.70 200
1962.80 211
1962.90 224
1963.00 238
1963.10 255
1963.20 276
1963.31 298
1963.41 320
1963.51 336
1963.61 346
1963.71 346
1963.81 339
1963.92 327
1964.02 314
1964.12 302
1964.22 294
1964.32 290
1964.42 289
1964.52 289
1964.63 289
1964.73 288
1964.83 286
1964.93 284
1965.03 282
1965.13 280
1965.24 278
1965.34 275
1965.44 269
1965.54 260
1965.64 249
1965.74 236
1965.85 224
1965.95 216
1966.05 212
1966.15 213
1966.25 219
1966.35 227
1966.46 234
1966.56 239
1966.66 240
1966.76 237
1966.86 231
1966.96 224
1967.06 219
1967.17 216
1967.27 218
1967.37 222
1967.47 227
1967.57 230
1967.67 230
1967.78 225
1967.88 214
1967.98 197
1968.08 175
1968.18 150
1968.28 127
1968.39 106
1968.49 90
1968.59 81
1968.69 80
1968.79 85
1968.89 93
1969.00 104
1969.10 112
1969.20 117
1969.30 119
1969.40 119
1969.51 119
1969.61 121
1969.71 128
1969.81 141
1969.91 160
1970.01 183
1970.12 205
1970.22 224
1970.32 236
1970.42 240
1970.52 235
1970.62 223
1970.73 205
1970.83 185
1970.93 166
1971.03 149
1971.13 139
1971.23 134
1971.34 137
1971.44 145
1971.54 157
1971.64 171
1971.74 184
1971.85 193
1971.95 195
1972.05 191
1972.15 178
1972.25 159
1972.35 134
1972.46 106
1972.56 78
1972.66 55
1972.76 37
1972.86 26
1972.96 23
1973.07 26
1973.17 33
1973.27 43
1973.37 53
1973.47 63
1973.58 72
1973.68 77
1973.78 80
1973.88 78
1973.98 72
1974.08 61
1974.19 48
1974.29 34
1974.39 20
1974.49 10
1974.59 3
1974.70 1
1974.80 2
1974.90 4
1975.00 6
1975.10 6
1975.20 3
1975.31 0
1975.41 0
1975.51 0
1975.61 0
1975.71 0
1975.82 0
1975.92 3
1976.02 7
1976.12 10
1976.22 10
1976.33 7
1976.43 3
1976.53 0
1976.63 0
1976.73 0
1976.83 0
1976.94 0
1977.04 0
1977.14 0
1977.24 0
1977.34 0
1977.45 0
1977.55 7
1977.65 24
1977.75 46
1977.85 73
1977.96 101
1978.06 128
1978.16 152
1978.26 174
1978.36 191
1978.47 204
1978.57 213
1978.67 215
1978.77 213
1978.87 205
1978.98 194
1979.08 180
1979.18 165
1979.28 149
1979.38 133
1979.49 118
1979.59 106
1979.69 97
1979.79 92
1979.89 94
1979.99 102
1980.10 114
1980.20 130
1980.30 146
1980.40 159
1980.50 168
1980.61 173
1980.71 173
1980.81 171
1980.91 167
1981.01 163
1981.12 160
1981.22 156
1981.32 152
1981.42 148
1981.52 141
1981.63 133
1981.73 121
1981.83 108
1981.93 94
1982.03 80
1982.14 69
1982.24 62
1982.34 59
1982.44 59
1982.55 61
1982.65 63
1982.75 64
1982.85 62
1982.95 57
1983.06 50
1983.16 44
1983.26 38
1983.36 35
1983.46 33
1983.57 34
1983.67 35
1983.77 36
1983.87 35
1983.97 33
1984.08 30
1984.18 26
1984.28 22
1984.38 17
1984.48 12
1984.59 7
1984.69 3
1984.79 1
1984.89 1
1984.99 6
1985.10 15
1985.20 29
1985.30 46
1985.40 64
1985.51 80
1985.61 92
1985.71 98
1985.81 99
1985.91 97
1986.02 93
1986.12 88
1986.22 82
1986.32 76
1986.42 70
1986.53 62
1986.63 52
1986.73 40
1986.83 28
1986.94 16
1987.04 5
1987.14 0
1987.24 0
1987.34 0
1987.45 0
1987.55 0
1987.65 0
1987.75 0
1987.85 0
1987.96 8
1988.06 22
1988.16 35
1988.26 45
1988.37 53
1988.47 61
1988.57 71
1988.67 83
1988.77 98
1988.88 115
1988.98 129
1989.08 138
1989.18 140
1989.29 132
1989.39 118
1989.49 97
1989.59 75
1989.69 53
1989.80 35
1989.90 23
1990.00 18
1990.10 19
1990.21 24
1990.31 33
1990.41 44
1990.51 53
1990.61 59
1990.72 60
1990.82 57
1990.92 50
1991.02 40
1991.13 30
1991.23 23
1991.33 19
1991.43 19
1991.54 23
1991.64 28
1991.74 31
1991.84 30
1991.94 25
1992.05 16
1992.15 5
1992.25 0
1992.35 0
1992.46 0
1992.56 0
1992.66 9
1992.76 21
1992.86 34
1992.97 45
1993.07 53
1993.17 59
1993.27 62
1993.38 63
1993.48 62
1993.58 59
1993.68 56
1993.79 55
1993.89 57
1993.99 64
1994.09 75
1994.20 91
1994.30 109
1994.40 125
1994.50 136
1994.60 139
1994.71 135
1994.81 123
1994.91 108
1995.01 91
1995.12 76
1995.22 64
1995.32 58
1995.42 57
1995.53 60
1995.63 66
1995.73 75
1995.83 85
1995.94 96
1996.04 107
1996.14 117
1996.24 127
1996.34 135
1996.45 143
1996.55 149
1996.65 152
1996.75 152
1996.86 146
1996.96 134
1997.06 116
1997.16 94
1997.27 71
1997.37 50
1997.47 34
1997.57 25
1997.68 22
1997.78 23
1997.88 26
1997.98 26
1998.09 21
1998.19 12
1998.29 0
1998.39 0
1998.50 0
1998.60 0
1998.70 0
1998.80 0
1998.91 0
1999.01 8
1999.11 35
1999.21 65
1999.32 93
1999.42 118
1999.52 137
1999.62 149
1999.73 155
1999.83 154
1999.93 149
2000.03 140
2000.14 130
2000.24 123
2000.34 118
2000.44 117
2000.55 120
2000.65 124
2000.75 128
2000.85 131
2000.96 130
2001.06 125
2001.16 115
2001.26 100
2001.37 82
2001.47 61
2001.57 40
2001.67 21
2001.78 6
2001.88 0
2001.98 0
2002.08 0
2002.19 9
2002.29 20
2002.39 30
2002.49 39
2002.60 45
2002.70 50
2002.80 55
2002.90 62
2003.01 71
2003.11 83
2003.21 94
2003.31 104
2003.42 108
2003.52 106
2003.62 98
2003.72 84
2003.83 66
2003.93 49
2004.03 36
2004.13 29
2004.24 28
2004.34 31
2004.44 38
2004.55 45
2004.65 52
2004.75 55
2004.85 57
2004.96 58
2005.06 58
2005.16 58
2005.26 58
2005.37 55
2005.47 51
2005.57 45
2005.67 39
2005.78 34
2005.88 32
2005.98 35
2006.08 42
2006.19 52
2006.29 64
2006.39 75
2006.50 82
2006.60 86
2006.70 87
2006.80 86
2006.91 84
2007.01 83
2007.11 82
2007.21 82
2007.32 83
2007.42 86
2007.52 91
2007.62 98
2007.73 109
2007.83 122
2007.93 137
2008.04 152
2008.14 165
2008.24 177
2008.34 186
2008.45 192
2008.55 198
2008.65 203
2008.75 207
2008.86 208
2008.96 205
2009.06 198
2009.17 187
2009.27 173
2009.37 157
2009.47 142
2009.58 129
2009.68 121
2009.78 115
2009.88 112
2009.99 111
2010.09 109
2010.19 107
2010.30 106
2010.40 106
2010.50 109
2010.60 118
2010.71 133
2010.81 154
2010.91 180
2011.01 206
2011.12 230
2011.22 250
2011.32 262
2011.43 266
2011.53 266
2011.63 262
2011.73 258
2011.84 255
2011.94 253
2012.04 250
2012.15 245
2012.25 237
2012.35 222
2012.45 203
2012.56 179
2012.66 154
2012.76 127
2012.86 99
2012.97 72
2013.07 44
2013.17 17
2013.28 0
2013.38 0
2013.48 0
2013.58 0
2013.69 0
2013.79 0
2013.89 0
2014.00 0
2014.10 9
2014.20 33
2014.30 55
2014.41 76
2014.51 93
2014.61 108
2014.72 119
2014.82 126
2014.92 131
2015.02 133
2015.13 132
2015.23 130
2015.33 127
2015.44 125
2015.54 124
2015.64 123
2015.74 123
2015.85 122
2015.95 118
2016.05 111
2016.16 100
2016.26 86
2016.36 68
2016.47 50
2016.57 35
2016.67 24
2016.77 20
2016.88 22
2016.98 30
2017.08 42
2017.19 56
2017.29 72
2017.39 88
2017.49 104
2017.60 121
2017.70 136
2017.80 149
2017.91 157
2018.01 159
2018.11 153
2018.22 141
2018.32 126
2018.42 110
2018.52 96
2018.63 86
2018.73 82
2018.83 82
2018.94 86
2019.04 93
2019.14 102
2019.24 111
2019.35 121
2019.45 132
2019.55 141
2019.66 149
2019.76 154
2019.86 157
2019.97 156
2020.07 153
2020.17 148
2020.27 144
2020.38 141
2020.48 144
2020.58 151
2020.69 163
2020.79 178
2020.89 197
2021.00 214
2021.10 230
2021.20 240
2021.31 246
2021.41 246
2021.51 243
2021.61 236
2021.72 229
2021.82 222
2021.92 214
2022.03 207
2022.13 199
2022.23 188
2022.34 175
2022.44 156
2022.54 134
2022.64 108
2022.75 82
2022.85 57
2022.95 36
2023.06 21
2023.16 13
2023.26 12
2023.37 14
2023.47 18
2023.57 20
2023.68 20
2023.78 18
2023.88 14
2023.98 10
2024.09 8
2024.19 9
2024.29 14
2024.40 21
2024.50 29
2024.60 36
2024.71 39
2024.81 38
2024.91 33
2025.02 26
2025.12 17
2025.22 11
2025.33 9
2025.43 12
2025.53 20
2025.63 30
2025.74 40
2025.84 50
2025.94 56
2026.05 57
2026.15 53
2026.25 44
2026.36 33
2026.46 20
2026.56 6
2026.67 0
2026.77 0
2026.87 0
2026.98 0
2027.08 0
2027.18 0
2027.29 0
2027.39 0
2027.49 0
2027.60 18
2027.70 38
2027.80 58
2027.90 76
2028.01 93
2028.11 110
2028.21 129
2028.32 151
2028.42 176
2028.52 203
2028.63 229
2028.73 253
2028.83 272
2028.94 282
2029.04 284
2029.14 278
2029.25 268
2029.35 254
2029.45 241
2029.56 229
2029.66 221
2029.76 214
2029.87 209
2029.97 204
2030.07 197
2030.18 191
2030.28 187
2030.38 186
2030.49 188
2030.59 194
2030.69 200
2030.80 206
2030.90 207
2031.00 201
2031.11 189
2031.21 170
2031.31 150
2031.42 130
2031.52 113
2031.62 101
2031.73 95
2031.83 91
2031.93 88
2032.03 83
2032.14 75
2032.24 63
2032.34 49
2032.45 35
2032.55 23
2032.65 15
2032.76 10
2032.86 9
2032.96 8
2033.07 7
2033.17 5
2033.27 4
2033.38 5
2033.48 10
2033.58 23
2033.69 41
2033.79 65
2033.89 91
2034.00 116
2034.10 136
2034.21 152
2034.31 162
2034.41 168
2034.52 173
2034.62 178
2034.72 184
2034.83 193
2034.93 204
2035.03 217
2035.14 233
2035.24 248
2035.34 263
2035.45 275
2035.55 283
2035.65 285
2035.76 280
2035.86 268
2035.96 251
2036.07 230
2036.17 206
2036.27 181
2036.38 157
2036.48 134
2036.58 112
2036.69 92
2036.79 73
2036.89 57
2037.00 45
2037.10 39
2037.20 39
2037.31 46
2037.41 60
2037.51 78
2037.62 97
2037.72 115
2037.82 130
2037.93 141
2038.03 149
2038.13 156
2038.24 165
2038.34 179
2038.45 198
2038.55 222
2038.65 248
2038.76 273
2038.86 295
2038.96 309
2039.07 315
2039.17 313
2039.27 304
2039.38 292
2039.48 278
2039.58 264
2039.69 253
2039.79 243
2039.89 235
2040.00 228
2040.10 224
2040.20 222
2040.31 225
2040.41 231
2040.52 242
2040.62 255
2040.72 267
2040.83 275
2040.93 277
2041.03 274
2041.14 266
2041.24 258
2041.34 253
2041.45 253
2041.55 262
2041.65 277
2041.76 297
2041.86 320
2041.96 341
2042.07 360
2042.17 374
2042.28 383
2042.38 387
2042.48 386
2042.59 382
2042.69 376
2042.79 371
2042.90 368
2043.00 368
2043.10 370
2043.21 372
2043.31 371
2043.41 364
2043.52 349
2043.62 328
2043.73 303
2043.83 280
2043.93 261
2044.04 251
2044.14 250
2044.24 257
2044.35 269
2044.45 283
2044.55 297
2044.66 311
2044.76 323
2044.87 333
2044.97 340
2045.07 345
2045.18 345
2045.28 343
2045.38 337
2045.49 331
2045.59 324
2045.69 318
2045.80 313
2045.90 305
2046.01 294
2046.11 278
2046.21 258
2046.32 235
2046.42 212
2046.52 193
2046.63 181
2046.73 176
2046.84 177
2046.94 182
2047.04 186
2047.15 188
2047.25 184
2047.35 176
2047.46 166
2047.56 155
2047.66 146
2047.77 138
2047.87 134
2047.98 131
2048.08 129
2048.18 128
2048.29 129
2048.39 131
2048.49 135
2048.60 141
2048.70 148
2048.81 155
2048.91 160
2049.01 161
2049.12 159
2049.22 155
2049.32 151
2049.43 148
2049.53 148
2049.64 150
2049.74 154
2049.84 158
2049.95 160
2050.05 156
2050.15 147
2050.26 133
2050.36 117
2050.47 100
2050.57 88
2050.67 84
2050.78 89
2050.88 105
2050.98 130
2051.09 159
2051.19 187
2051.30 209
2051.40 220
2051.50 217
2051.61 202
2051.71 177
2051.81 146
2051.92 116
2052.02 90
2052.13 72
2052.23 62
2052.33 61
2052.44 65
2052.54 72
2052.65 80
2052.75 86
2052.85 90
2052.96 92
2053.06 93
2053.16 94
2053.27 97
2053.37 102
2053.48 109
2053.58 119
2053.68 128
2053.79 137
2053.89 144
2054.00 147
2054.10 146
2054.20 141
2054.31 135
2054.41 129
2054.51 124
2054.62 124
2054.72 128
2054.83 138
2054.93 151
2055.03 166
2055.14 178
2055.24 186
2055.35 189
2055.45 187
2055.55 182
2055.66 177
2055.76 175
2055.87 178
2055.97 185
2056.07 195
2056.18 205
2056.28 212
2056.39 216
2056.49 214
2056.59 208
2056.70 198
2056.80 187
2056.90 175
2057.01 163
2057.11 151
2057.22 139
2057.32 125
2057.42 110
2057.53 94
2057.63 77
2057.74 60
2057.84 44
2057.94 29
2058.05 14
2058.15 2
2058.26 0
2058.36 0
2058.46 0
2058.57 0
2058.67 0
2058.78 0
2058.88 0
2058.98 1
2059.09 9
2059.19 16
2059.30 22
2059.40 25
2059.50 29
2059.61 34
2059.71 41
2059.82 51
2059.92 65
2060.02 81
2060.13 98
2060.23 113
2060.34 128
2060.44 140
2060.54 149
2060.65 156
2060.75 161
2060.86 164
2060.96 164
2061.06 162
2061.17 157
2061.27 151
2061.38 145
2061.48 140
2061.58 137
2061.69 136
2061.79 137
2061.90 141
2062.00 146
2062.11 151
2062.21 157
2062.31 162
2062.42 167
2062.52 171
2062.63 173
2062.73 173
2062.83 170
2062.94 164
2063.04 155
2063.15 144
2063.25 131
2063.35 118
2063.46 106
2063.56 94
2063.67 82
2063.77 70
2063.87 57
2063.98 45
2064.08 34
2064.19 26
2064.29 24
2064.40 30
2064.50 46
2064.60 72
2064.71 107
2064.81 146
2064.92 186
2065.02 221
2065.12 249
2065.23 266
2065.33 272
2065.44 268
2065.54 255
2065.64 236
2065.75 211
2065.85 185
2065.96 160
2066.06 138
2066.17 122
2066.27 112
2066.37 109
2066.48 110
2066.58 113
2066.69 114
2066.79 112
2066.90 103
2067.00 88
2067.10 68
2067.21 44
2067.31 21
2067.42 1
2067.52 0
2067.62 0
2067.73 0
2067.83 0
2067.94 2
2068.04 16
2068.15 29
2068.25 40
2068.35 47
2068.46 52
2068.56 53
2068.67 51
2068.77 47
2068.88 40
2068.98 30
2069.08 19
2069.19 7
2069.29 0
2069.40 0
2069.50 0
2069.60 0
2069.71 0
2069.81 6
2069.92 24
2070.02 47
2070.13 73
2070.23 99
2070.33 123
2070.44 140
2070.54 148
2070.65 145
2070.75 130
2070.86 105
2070.96 74
2071.06 40
2071.17 9
2071.27 0
2071.38 0
2071.48 0
2071.59 0
2071.69 0
2071.79 20
2071.90 51
2072.00 84
2072.11 115
2072.21 141
2072.32 159
2072.42 168
2072.53 167
2072.63 157
2072.73 139
2072.84 116
2072.94 89
2073.05 62
2073.15 37
2073.26 16
2073.36 0
2073.46 0
2073.57 0
2073.67 0
2073.78 0
2073.88 0
2073.99 0
2074.09 0
2074.19 0
2074.30 7
2074.40 26
2074.51 45
2074.61 62
2074.72 78
2074.82 90
2074.93 101
2075.03 110
2075.13 118
2075.24 125
2075.34 129
2075.45 132
2075.55 134
2075.66 135
2075.76 137
2075.87 142
2075.97 148
2076.07 157
2076.18 164
2076.28 168
2076.39 167
2076.49 159
2076.60 145
2076.70 129
2076.81 113
2076.91 99
2077.01 90
2077.12 85
2077.22 85
2077.33 86
2077.43 88
2077.54 89
2077.64 88
2077.75 87
2077.85 85
2077.95 84
2078.06 86
2078.16 91
2078.27 99
2078.37 111
2078.48 125
2078.58 142
2078.69 160
2078.79 176
2078.89 189
2079.00 197
2079.10 200
2079.21 199
2079.31 195
2079.42 191
2079.52 189
2079.63 191
2079.73 197
2079.84 205
2079.94 215
2080.04 224
2080.15 230
2080.25 233
2080.36 231
2080.46 225
2080.57 216
2080.67 206
2080.78 194
2080.88 184
2080.98 177
2081.09 174
2081.19 176
2081.30 182
2081.40 190
2081.51 199
2081.61 204
2081.72 205
2081.82 199
2081.93 185
2082.03 165
2082.14 142
2082.24 117
2082.34 96
2082.45 82
2082.55 77
2082.66 82
2082.76 95
2082.87 111
2082.97 128
2083.08 140
2083.18 143
2083.29 138
2083.39 126
2083.49 111
2083.60 96
2083.70 86
2083.81 83
2083.91 88
2084.02 98
2084.12 113
2084.23 127
2084.33 138
2084.44 144
2084.54 147
2084.65 147
2084.75 148
2084.85 152
2084.96 161
2085.06 174
2085.17 190
2085.27 206
2085.38 218
2085.48 223
2085.59 219
2085.69 208
2085.80 189
2085.90 167
2086.01 143
2086.11 121
2086.22 103
2086.32 91
2086.42 86
2086.53 87
2086.63 95
2086.74 107
2086.84 120
2086.95 131
2087.05 138
2087.16 140
2087.26 134
2087.37 123
2087.47 107
2087.58 90
2087.68 73
2087.79 58
2087.89 49
2088.00 44
2088.10 43
2088.20 46
2088.31 51
2088.41 55
2088.52 58
2088.62 57
2088.73 55
2088.83 51
2088.94 47
2089.04 44
2089.15 43
2089.25 43
2089.36 44
2089.46 44
2089.57 40
2089.67 32
2089.78 21
2089.88 6
2089.99 0
2090.09 0
2090.20 0
2090.30 0
2090.40 0
2090.51 0
2090.61 0
2090.72 1
2090.82 24
2090.93 44
2091.03 61
2091.14 70
2091.24 72
2091.35 66
2091.45 55
2091.56 40
2091.66 26
2091.77 14
2091.87 7
2091.98 5
2092.08 7
2092.19 10
2092.29 12
2092.40 12
2092.50 9
2092.61 5
2092.71 1
2092.82 0
2092.92 0
2093.03 5
2093.13 12
2093.23 21
2093.34 28
2093.44 33
2093.55 36
2093.65 35
2093.76 33
2093.86 32
2093.97 32
2094.07 35
2094.18 44
2094.28 58
2094.39 75
2094.49 95
2094.60 116
2094.70 134
2094.81 146
2094.91 152
2095.02 153
2095.12 150
2095.23 146
2095.33 143
2095.44 143
2095.54 148
2095.65 156
2095.75 166
2095.86 176
2095.96 183
2096.07 187
2096.17 185
2096.28 177
2096.38 165
2096.49 149
2096.59 131
2096.70 115
2096.80 101
2096.91 90
2097.01 84
2097.12 81
2097.22 80
2097.33 79
2097.43 77
2097.54 74
2097.64 70
2097.75 65
2097.85 61
2097.96 58
2098.06 58
2098.17 59
2098.27 63
2098.38 68
2098.48 74
2098.59 82
2098.69 89
2098.80 95
2098.90 97
2099.01 93
2099.11 83
2099.22 67
2099.32 49
2099.43 33
2099.53 22
2099.64 23
2099.74 36
2099.85 62
2099.95 96
2100.06 132
2100.16 164
2100.27 187
2100.37 196
2100.48 192
2100.58 178
2100.69 158
2100.79 137
2100.90 118
2101.00 104
2101.11 95
2101.21 91
2101.32 91
2101.42 93
2101.53 96
2101.63 99
2101.74 102
2101.84 106
2101.95 109
2102.05 112
2102.16 116
2102.26 119
2102.37 123
2102.47 126
2102.58 128
2102.68 127
2102.79 124
2102.89 119
2103.00 111
2103.10 103
2103.21 95
2103.31 88
2103.42 82
2103.52 79
2103.63 77
2103.73 76
2103.84 78
2103.94 82
2104.05 88
2104.15 96
2104.26 107
2104.36 119
2104.47 133
2104.57 147
2104.68 161
2104.78 173
2104.89 182
2104.99 186
2105.10 183
2105.21 173
2105.31 157
2105.42 136
2105.52 111
2105.63 87
2105.73 64
2105.84 44
2105.94 28
2106.05 17
2106.15 8
2106.26 3
2106.36 0
2106.47 0
2106.57 3
2106.68 9
2106.78 17
2106.89 27
2106.99 34
2107.10 37
2107.20 33
2107.31 22
2107.41 5
2107.52 0
2107.62 0
2107.73 0
2107.83 0
2107.94 0
2108.05 0
2108.15 2
2108.26 24
2108.36 40
2108.47 49
2108.57 49
2108.68 42
2108.78 32
2108.89 23
2108.99 18
2109.10 20
2109.20 29
2109.31 45
2109.41 65
2109.52 87
2109.62 107
2109.73 124
2109.83 135
2109.94 142
2110.04 143
2110.15 141
2110.26 135
2110.36 128
2110.47 120
2110.57 112
2110.68 104
2110.78 96
2110.89 86
2110.99 74
2111.10 61
2111.20 47
2111.31 34
2111.41 25
2111.52 22
2111.62 26
2111.73 36
2111.83 50
2111.94 63
2112.05 71
2112.15 73
2112.26 67
2112.36 55
2112.47 41
2112.57 28
2112.68 19
2112.78 18
2112.89 22
2112.99 33
2113.10 46
2113.20 59
2113.31 70
2113.42 78
2113.52 81
2113.63 79
2113.73 73
2113.84 66
2113.94 59
2114.05 55
2114.15 57
2114.26 64
2114.36 78
2114.47 95
2114.57 113
2114.68 131
2114.78 146
2114.89 159
2115.00 171
2115.10 182
2115.21 193
2115.31 203
2115.42 211
2115.52 215
2115.63 213
2115.73 205
2115.84 191
2115.94 171
2116.05 147
2116.16 121
2116.26 95
2116.37 70
2116.47 47
2116.58 30
2116.68 19
2116.79 15
2116.89 19
2117.00 31
2117.10 47
2117.21 67
2117.32 88
2117.42 107
2117.53 120
2117.63 128
2117.74 128
2117.84 121
2117.95 109
2118.05 94
2118.16 79
2118.26 67
2118.37 57
2118.48 49
2118.58 44
2118.69 41
2118.79 37
2118.90 31
2119.00 25
2119.11 18
2119.21 10
2119.32 2
2119.42 0
2119.53 0
2119.64 0
2119.74 0
2119.85 0
2119.95 0
2120.06 0
2120.16 0
2120.27 9
2120.37 18
2120.48 26
2120.59 33
2120.69 39
2120.80 44
2120.90 48
2121.01 50
2121.11 51
2121.22 50
2121.32 47
2121.43 43
2121.54 36
2121.64 28
2121.75 17
2121.85 6
2121.96 0
2122.06 0
2122.17 0
2122.27 0
2122.38 8
2122.49 23
2122.59 39
2122.70 51
2122.80 56
2122.91 54
2123.01 45
2123.12 32
2123.22 18
2123.33 6
2123.44 0
2123.54 0
2123.65 5
2123.75 15
2123.86 26
2123.96 37
2124.07 45
2124.18 49
2124.28 49
2124.39 44
2124.49 36
2124.60 24
2124.70 9
2124.81 0
2124.91 0
2125.02 0
2125.13 0
2125.23 0
2125.34 0
2125.44 0
2125.55 0
2125.65 14
2125.76 25
2125.87 31
2125.97 31
2126.08 26
2126.18 20
2126.29 14
2126.39 12
2126.50 14
2126.61 18
2126.71 23
2126.82 26
2126.92 26
2127.03 23
2127.13 16
2127.24 9
2127.35 2
2127.45 0
2127.56 0
2127.66 4
2127.77 13
2127.87 26
2127.98 43
2128.09 61
2128.19 80
2128.30 98
2128.40 114
2128.51 126
2128.61 135
2128.72 138
2128.83 138
2128.93 135
2129.04 132
2129.14 132
2129.25 136
2129.35 145
2129.46 157
2129.57 172
2129.67 188
2129.78 201
2129.88 211
2129.99 217
2130.09 218
2130.20 215
2130.31 210
2130.41 202
2130.52 192
2130.62 183
2130.73 176
2130.83 174
2130.94 178
2131.05 188
2131.15 202
2131.26 217
2131.36 231
2131.47 238
2131.58 235
2131.68 223
2131.79 202
2131.89 175
2132.00 146
2132.10 118
2132.21 94
2132.32 78
2132.42 69
2132.53 65
2132.63 64
2132.74 64
2132.85 63
2132.95 61
2133.06 60
2133.16 61
2133.27 66
2133.37 76
2133.48 91
2133.59 108
2133.69 124
2133.80 136
2133.90 140
2134.01 137
2134.12 126
2134.22 110
2134.33 93
2134.43 82
2134.54 78
2134.64 85
2134.75 100
2134.86 121
2134.96 142
2135.07 160
2135.17 171
2135.28 175
2135.39 171
2135.49 163
2135.60 153
2135.70 145
2135.81 140
2135.92 137
2136.02 138
2136.13 141
2136.23 147
2136.34 156
2136.45 168
2136.55 183
2136.66 201
2136.76 218
2136.87 234
2136.98 246
2137.08 251
2137.19 250
2137.29 242
2137.40 229
2137.50 212
2137.61 194
2137.72 175
2137.82 155
2137.93 135
2138.03 111
2138.14 85
2138.25 55
2138.35 25
2138.46 0
2138.56 0
2138.67 0
2138.78 0
2138.88 0
2138.99 0
2139.09 17
2139.20 50
2139.31 82
2139.41 112
2139.52 137
2139.62 158
2139.73 175
2139.84 187
2139.94 195
2140.05 199
2140.15 198
2140.26 191
2140.37 180
2140.47 166
2140.58 149
2140.68 131
2140.79 113
2140.90 95
2141.00 77
2141.11 60
2141.21 43
2141.32 28
2141.43 15
2141.53 3
2141.64 0
2141.75 0
2141.85 0
2141.96 0
2142.06 0
2142.17 0
2142.28 0
2142.38 0
2142.49 0
2142.59 11
2142.70 26
2142.81 42
2142.91 57
2143.02 71
2143.12 82
2143.23 87
2143.34 86
2143.44 78
2143.55 64
2143.65 44
2143.76 18
2143.87 0
2143.97 0
2144.08 0
2144.19 0
2144.29 0
2144.40 0
2144.50 0
2144.61 0
2144.72 23
2144.82 55
2144.93 83
2145.03 103
2145.14 116
2145.25 122
2145.35 122
2145.46 120
2145.57 117
2145.67 114
2145.78 112
2145.88 109
2145.99 105
2146.10 99
2146.20 91
2146.31 82
2146.41 76
2146.52 72
2146.63 74
2146.73 80
2146.84 88
2146.95 96
2147.05 101
2147.16 101
2147.26 96
2147.37 88
2147.48 78
2147.58 71
2147.69 68
2147.80 72
2147.90 83
2148.01 101
2148.11 124
2148.22 149
2148.33 173
2148.43 191
2148.54 201
2148.64 201
2148.75 191
2148.86 173
2148.96 151
2149.07 130
2149.18 112
2149.28 101
2149.39 96
2149.49 95
2149.60 97
2149.71 99
2149.81 100
2149.92 100
2150.03 99
2150.13 98
2150.24 96
2150.34 93
2150.45 88
2150.56 81
2150.66 73
2150.77 63
2150.88 56
2150.98 53
2151.09 54
2151.20 60
2151.30 72
2151.41 85
2151.51 100
2151.62 113
2151.73 123
2151.83 130
2151.94 133
2152.05 134
2152.15 134
2152.26 134
2152.36 135
2152.47 139
2152.58 146
2152.68 155
2152.79 166
2152.90 179
2153.00 193
2153.11 206
2153.22 218
2153.32 227
2153.43 234
2153.53 235
2153.64 230
2153.75 217
2153.85 198
2153.96 172
2154.07 143
2154.17 112
2154.28 83
2154.39 58
2154.49 39
2154.60 27
2154.70 22
2154.81 22
2154.92 27
2155.02 34
2155.13 43
2155.24 51
2155.34 59
2155.45 66
2155.56 72
2155.66 77
2155.77 81
2155.87 84
2155.98 86
2156.09 88
2156.19 89
2156.30 87
2156.41 83
2156.51 76
2156.62 64
2156.73 48
2156.83 30
2156.94 9
2157.05 0
2157.15 0
2157.26 0
2157.36 0
2157.47 0
2157.58 0
2157.68 0
2157.79 0
2157.90 9
2158.00 28
2158.11 47
2158.22 64
2158.32 77
2158.43 85
2158.54 87
2158.64 84
2158.75 74
2158.86 61
2158.96 45
2159.07 29
2159.17 16
2159.28 7
2159.39 4
2159.49 6
2159.60 13
2159.71 22
2159.81 31
2159.92 38
2160.03 42
2160.13 43
2160.24 42
2160.35 42
2160.45 44
2160.56 50
2160.67 60
2160.77 74
2160.88 87
2160.99 98
2161.09 106
2161.20 109
2161.31 109
2161.41 108
2161.52 106
2161.62 107
2161.73 111
2161.84 118
2161.94 126
2162.05 134
2162.16 138
2162.26 138
2162.37 131
2162.48 118
2162.58 102
2162.69 84
2162.80 68
2162.90 56
2163.01 49
2163.12 47
2163.22 50
2163.33 55
2163.44 62
2163.54 71
2163.65 80
2163.76 88
2163.86 96
2163.97 101
2164.08 103
2164.18 102
2164.29 97
2164.40 92
2164.50 88
2164.61 89
2164.72 93
2164.82 102
2164.93 111
2165.04 118
2165.14 120
2165.25 116
2165.36 107
2165.46 94
2165.57 81
2165.68 69
2165.78 61
2165.89 56
2166.00 56
2166.10 59
2166.21 64
2166.32 72
2166.42 82
2166.53 94
2166.64 107
2166.74 121
2166.85 134
2166.96 144
2167.06 150
2167.17 153
2167.28 156
2167.38 158
2167.49 162
2167.60 168
2167.70 175
2167.81 183
2167.92 191
2168.02 196
2168.13 199
2168.24 201
2168.34 202
2168.45 205
2168.56 209
2168.66 213
2168.77 219
2168.88 225
2168.98 229
2169.09 229
2169.20 226
2169.30 218
2169.41 206
2169.52 192
2169.62 178
2169.73 165
2169.84 157
2169.94 154
2170.05 155
2170.16 158
2170.26 163
2170.37 166
2170.48 166
2170.58 163
2170.69 158
2170.80 151
2170.90 145
2171.01 139
2171.12 135
2171.23 130
2171.33 125
2171.44 118
2171.55 109
2171.65 97
2171.76 84
2171.87 71
2171.97 62
2172.08 56
2172.19 57
2172.29 63
2172.40 74
2172.51 87
2172.61 99
2172.72 108
2172.83 112
2172.93 111
2173.04 105
2173.15 96
2173.25 86
2173.36 77
2173.47 70
2173.58 63
2173.68 57
2173.79 51
2173.90 45
2174.00 38
2174.11 32
2174.22 27
2174.32 24
2174.43 24
2174.54 25
2174.64 26
2174.75 25
2174.86 22
2174.96 16
2175.07 8
2175.18 0
2175.28 0
2175.39 0
2175.50 0
2175.61 0
2175.71 0
2175.82 0
2175.93 0
2176.03 0
2176.14 14
2176.25 33
2176.35 54
2176.46 75
2176.57 92
2176.67 102
2176.78 102
2176.89 94
2177.00 80
2177.10 63
2177.21 47
2177.32 34
2177.42 24
2177.53 19
2177.64 15
2177.74 13
2177.85 12
2177.96 12
2178.06 13
2178.17 16
2178.28 18
2178.39 20
2178.49 20
2178.60 18
2178.71 14
2178.81 11
2178.92 10
2179.03 14
2179.13 21
2179.24 33
2179.35 47
2179.46 60
2179.56 70
2179.67 76
2179.78 77
2179.88 74
2179.99 70
2180.10 67
2180.20 67
2180.31 70
2180.42 77
2180.53 86
2180.63 94
2180.74 100
2180.85 101
2180.95 97
2181.06 90
2181.17 80
2181.27 70
2181.38 62
2181.49 56
2181.60 53
2181.70 52
2181.81 54
2181.92 57
2182.02 62
2182.13 68
2182.24 74
2182.35 77
2182.45 78
2182.56 73
2182.67 61
2182.77 43
2182.88 21
2182.99 0
2183.09 0
2183.20 0
2183.31 0
2183.42 0
2183.52 1
2183.63 25
2183.74 48
2183.84 67
2183.95 78
2184.06 81
2184.17 79
2184.27 74
2184.38 70
2184.49 69
2184.59 73
2184.70 82
2184.81 93
2184.92 105
2185.02 115
2185.13 120
2185.24 119
2185.34 111
2185.45 98
2185.56 82
2185.67 66
2185.77 51
2185.88 41
2185.99 37
2186.09 37
2186.20 41
2186.31 48
2186.42 55
2186.52 62
2186.63 67
2186.74 70
2186.84 72
2186.95 72
2187.06 70
2187.17 67
2187.27 64
2187.38 59
2187.49 56
2187.59 53
2187.70 53
2187.81 55
2187.92 58
2188.02 65
2188.13 72
2188.24 80
2188.35 88
2188.45 96
2188.56 105
2188.67 115
2188.77 125
2188.88 135
2188.99 144
2189.10 151
2189.20 153
2189.31 150
2189.42 141
2189.52 127
2189.63 110
2189.74 93
2189.85 77
2189.95 64
2190.06 55
2190.17 47
2190.28 39
2190.38 31
2190.49 22
2190.60 11
2190.70 2
2190.81 0
2190.92 0
2191.03 0
2191.13 0
2191.24 0
2191.35 0
2191.46 0
2191.56 0
2191.67 0
2191.78 6
2191.88 17
2191.99 30
2192.10 42
2192.21 53
2192.31 60
2192.42 66
2192.53 72
2192.64 81
2192.74 92
2192.85 108
2192.96 126
2193.06 145
2193.17 161
2193.28 174
2193.39 181
2193.49 186
2193.60 190
2193.71 194
2193.82 200
2193.92 206
2194.03 211
2194.14 213
2194.25 208
2194.35 197
2194.46 179
2194.57 158
2194.67 136
2194.78 114
2194.89 95
2195.00 78
2195.10 65
2195.21 54
2195.32 45
2195.43 37
2195.53 31
2195.64 24
2195.75 19
2195.86 13
2195.96 10
2196.07 9
2196.18 13
2196.29 21
2196.39 33
2196.50 47
2196.61 61
2196.72 71
2196.82 75
2196.93 71
2197.04 61
2197.15 46
2197.25 28
2197.36 10
2197.47 0
2197.57 0
2197.68 0
2197.79 0
2197.90 0
2198.00 0
2198.11 0
2198.22 1
2198.33 8
2198.43 13
2198.54 17
2198.65 20
2198.76 25
2198.86 33
2198.97 44
2199.08 57
2199.19 71
2199.29 82
2199.40 89
2199.51 90
2199.62 86
2199.72 79
2199.83 73
2199.94 70
2200.05 70
2200.15 76
2200.26 86
2200.37 99
2200.48 113
2200.58 127
2200.69 141
2200.80 155
2200.91 168
2201.01 181
2201.12 193
2201.23 203
2201.34 211
2201.44 216
2201.55 218
2201.66 218
2201.77 216
2201.87 214
2201.98 212
2202.09 208
2202.20 204
2202.30 197
2202.41 187
2202.52 173
2202.63 155
2202.73 135
2202.84 114
2202.95 94
2203.06 78
2203.16 66
2203.27 60
2203.38 58
2203.49 59
2203.60 63
2203.70 68
2203.81 74
2203.92 80
2204.03 87
2204.13 93
2204.24 99
2204.35 105
2204.46 110
2204.56 114
2204.67 118
2204.78 123
2204.89 127
2204.99 131
2205.10 132
2205.21 129
2205.32 122
2205.42 108
2205.53 90
2205.64 70
2205.75 50
2205.86 35
2205.96 27
2206.07 26
2206.18 32
2206.29 45
2206.39 61
2206.50 80
2206.61 98
2206.72 114
2206.82 127
2206.93 134
2207.04 136
2207.15 134
2207.25 128
2207.36 120
2207.47 114
2207.58 111
2207.69 114
2207.79 120
2207.90 128
2208.01 135
2208.12 139
2208.22 136
2208.33 127
2208.44 113
2208.55 96
2208.65 82
2208.76 72
2208.87 67
2208.98 67
2209.09 71
2209.19 75
2209.30 79
2209.41 80
2209.52 80
2209.62 78
2209.73 77
2209.84 77
2209.95 78
2210.05 80
2210.16 82
2210.27 84
2210.38 84
2210.49 83
2210.59 80
2210.70 74
2210.81 67
2210.92 59
2211.02 49
2211.13 40
2211.24 31
2211.35 23
2211.46 16
2211.56 10
2211.67 4
2211.78 0
2211.89 0
2211.99 0
2212.10 0
2212.21 0
2212.32 0
2212.43 7
2212.53 18
2212.64 31
2212.75 47
2212.86 65
2212.96 82
2213.07 96
2213.18 106
2213.29 110
2213.40 108
2213.50 100
2213.61 90
2213.72 80
2213.83 73
2213.94 70
2214.04 72
2214.15 76
2214.26 82
2214.37 88
2214.47 93
2214.58 98
2214.69 104
2214.80 111
2214.91 120
2215.01 131
2215.12 142
2215.23 151
2215.34 157
2215.45 159
2215.55 157
2215.66 152
2215.77 144
2215.88 134
2215.98 123
2216.09 111
2216.20 99
2216.31 87
2216.42 75
2216.52 67
2216.63 63
2216.74 64
2216.85 70
2216.96 79
2217.06 91
2217.17 102
2217.28 110
2217.39 113
2217.50 111
2217.60 106
2217.71 98
2217.82 89
2217.93 81
2218.03 73
2218.14 67
2218.25 63
2218.36 61
2218.47 60
2218.57 59
2218.68 60
2218.79 62
2218.90 64
2219.01 65
2219.11 64
2219.22 63
2219.33 59
2219.44 55
2219.55 51
2219.65 49
2219.76 52
2219.87 60
2219.98 73
2220.09 89
2220.19 106
2220.30 120
2220.41 129
2220.52 132
2220.63 128
2220.73 120
2220.84 110
2220.95 101
2221.06 94
2221.17 91
2221.27 92
2221.38 96
2221.49 101
2221.60 105
2221.71 109
2221.81 111
2221.92 112
2222.03 112
2222.14 111
2222.25 110
2222.35 109
2222.46 109
2222.57 108
2222.68 106
2222.79 103
2222.89 101
2223.00 101
2223.11 103
2223.22 108
2223.33 114
2223.43 120
2223.54 124
2223.65 124
2223.76 118
2223.87 106
2223.98 89
2224.08 69
2224.19 47
2224.30 24
2224.41 2
2224.52 0
2224.62 0
2224.73 0
2224.84 0
2224.95 0
2225.06 0
2225.16 0
2225.27 0
2225.38 16
2225.49 35
2225.60 52
2225.70 67
2225.81 81
2225.92 94
2226.03 106
2226.14 119
2226.25 133
2226.35 148
2226.46 165
2226.57 182
2226.68 197
2226.79 208
2226.89 213
2227.00 211
2227.11 203
2227.22 191
2227.33 178
2227.44 168
2227.54 163
2227.65 162
2227.76 166
2227.87 173
2227.98 181
2228.08 188
2228.19 195
2228.30 202
2228.41 209
2228.52 217
2228.63 225
2228.73 233
2228.84 238
2228.95 240
2229.06 237
2229.17 230
2229.27 220
2229.38 208
2229.49 195
2229.60 184
2229.71 175
2229.82 169
2229.92 166
2230.03 165
2230.14 166
2230.25 168
2230.36 169
2230.46 166
2230.57 158
2230.68 145
2230.79 125
2230.90 102
2231.01 78
2231.11 56
2231.22 41
2231.33 34
2231.44 37
2231.55 50
2231.66 67
2231.76 87
2231.87 104
2231.98 114
2232.09 116
2232.20 110
2232.31 96
2232.41 77
2232.52 55
2232.63 32
2232.74 9
2232.85 0
2232.95 0
2233.06 0
2233.17 0
2233.28 0
2233.39 0
2233.50 0
2233.60 0
2233.71 18
2233.82 37
2233.93 50
2234.04 56
2234.15 54
2234.25 46
2234.36 34
2234.47 22
2234.58 11
2234.69 4
2234.80 0
2234.90 0
2235.01 0
2235.12 0
2235.23 0
2235.34 0
2235.45 0
2235.55 0
2235.66 13
2235.77 33
2235.88 58
2235.99 86
2236.10 114
2236.20 142
2236.31 166
2236.42 188
2236.53 205
2236.64 217
2236.75 224
2236.86 223
2236.96 215
2237.07 201
2237.18 181
2237.29 159
2237.40 137
2237.51 117
2237.61 103
2237.72 92
2237.83 85
2237.94 78
2238.05 69
2238.16 57
2238.26 39
2238.37 18
2238.48 0
2238.59 0
2238.70 0
2238.81 0
2238.92 0
2239.02 0
2239.13 0
2239.24 0
2239.35 1
2239.46 18
2239.57 35
2239.67 55
2239.78 76
2239.89 96
2240.00 114
2240.11 126
2240.22 130
2240.33 127
2240.43 118
2240.54 105
2240.65 91
2240.76 78
2240.87 67
2240.98 59
2241.08 54
2241.19 49
2241.30 46
2241.41 43
2241.52 41
2241.63 40
2241.74 38
2241.84 35
2241.95 31
2242.06 24
2242.17 16
2242.28 5
2242.39 0
2242.50 0
2242.60 0
2242.71 0
2242.82 0
2242.93 0
2243.04 0
2243.15 0
2243.25 12
2243.36 28
2243.47 44
2243.58 59
2243.69 72
2243.80 84
2243.91 95
2244.01 104
2244.12 114
2244.23 125
2244.34 138
2244.45 152
2244.56 168
2244.67 186
2244.77 204
2244.88 222
2244.99 238
2245.10 250
2245.21 258
2245.32 261
2245.43 258
2245.53 251
2245.64 241
2245.75 229
2245.86 218
2245.97 207
2246.08 196
2246.19 186
2246.30 176
2246.40 164
2246.51 152
2246.62 140
2246.73 131
2246.84 125
2246.95 125
2247.06 131
2247.16 141
2247.27 153
2247.38 164
2247.49 171
2247.60 171
2247.71 164
2247.82 152
2247.92 137
2248.03 121
2248.14 108
2248.25 99
2248.36 93
2248.47 89
2248.58 84
2248.69 77
2248.79 65
2248.90 49
2249.01 30
2249.12 11
2249.23 0
2249.34 0
2249.45 0
2249.56 0
2249.66 0
2249.77 9
2249.88 28
2249.99 48
2250.10 65
2250.21 76
2250.32 81
2250.42 79
2250.53 74
2250.64 67
2250.75 63
2250.86 62
2250.97 64
2251.08 71
2251.19 78
2251.29 86
2251.40 91
2251.51 96
2251.62 99
2251.73 103
2251.84 108
2251.95 115
2252.06 121
2252.16 125
2252.27 126
2252.38 120
2252.49 108
2252.60 90
2252.71 68
2252.82 44
2252.93 21
2253.03 1
2253.14 0
2253.25 0
2253.36 0
2253.47 0
2253.58 11
2253.69 26
2253.80 39
2253.91 48
2254.01 52
2254.12 53
2254.23 51
2254.34 50
2254.45 49
2254.56 46
2254.67 42
2254.78 34
2254.88 23
2254.99 9
2255.10 0
2255.21 0
2255.32 0
2255.43 0
2255.54 0
2255.65 0
2255.76 0
2255.86 0
2255.97 10
2256.08 25
2256.19 39
2256.30 51
2256.41 62
2256.52 71
2256.63 77
2256.73 80
2256.84 80
2256.95 76
2257.06 71
2257.17 64
2257.28 56
2257.39 48
2257.50 41
2257.61 35
2257.71 30
2257.82 27
2257.93 26
2258.04 26
2258.15 28
2258.26 33
2258.37 39
2258.48 48
2258.59 57
2258.70 67
2258.80 78
2258.91 89
2259.02 100
2259.13 110
2259.24 118
2259.35 126
2259.46 133
2259.57 138
2259.68 142
2259.78 144
2259.89 144
2260.00 144
2260.11 141
2260.22 135
2260.33 127
2260.44 117
2260.55 105
2260.66 94
2260.76 84
2260.87 76
2260.98 71
2261.09 69
2261.20 69
2261.31 70
2261.42 71
2261.53 74
2261.64 78
2261.75 84
2261.85 90
2261.96 98
2262.07 105
2262.18 111
2262.29 114
2262.40 114
2262.51 110
2262.62 103
2262.73 92
2262.84 79
2262.94 65
2263.05 52
2263.16 41
2263.27 36
2263.38 37
2263.49 45
2263.60 57
2263.71 72
2263.82 85
2263.93 92
2264.04 91
2264.14 83
2264.25 68
2264.36 50
2264.47 34
2264.58 22
2264.69 18
2264.80 19
2264.91 24
2265.02 31
2265.13 34
2265.23 33
2265.34 27
2265.45 15
2265.56 1
2265.67 0
2265.78 0
2265.89 0
2266.00 0
2266.11 0
2266.22 16
2266.33 39
2266.43 63
2266.54 85
2266.65 104
2266.76 121
2266.87 137
2266.98 152
2267.09 169
2267.20 186
2267.31 202
2267.42 215
2267.53 221
2267.64 219
2267.74 206
2267.85 185
2267.96 157
2268.07 127
2268.18 97
2268.29 72
2268.40 52
2268.51 40
2268.62 34
2268.73 35
2268.84 39
2268.95 45
2269.05 52
2269.16 57
2269.27 59
2269.38 57
2269.49 51
2269.60 43
2269.71 33
2269.82 23
2269.93 15
2270.04 8
2270.15 3
2270.26 0
2270.36 0
2270.47 0
2270.58 0
2270.69 0
2270.80 0
2270.91 0
2271.02 0
2271.13 13
2271.24 42
2271.35 73
2271.46 104
2271.57 130
2271.68 151
2271.78 164
2271.89 169
2272.00 168
2272.11 162
2272.22 153
2272.33 142
2272.44 133
2272.55 127
2272.66 124
2272.77 124
2272.88 125
2272.99 126
2273.10 127
2273.20 127
2273.31 126
2273.42 124
2273.53 122
2273.64 120
2273.75 117
2273.86 112
2273.97 104
2274.08 94
2274.19 84
2274.30 75
2274.41 68
2274.52 66
2274.63 68
2274.73 74
2274.84 83
2274.95 95
2275.06 107
2275.17 118
2275.28 126
2275.39 130
2275.50 129
2275.61 123
2275.72 114
2275.83 103
2275.94 92
2276.05 82
2276.16 72
2276.27 62
2276.37 52
2276.48 42
2276.59 32
2276.70 22
2276.81 13
2276.92 5
2277.03 0
2277.14 0
2277.25 0
2277.36 0
2277.47 0
2277.58 0
2277.69 0
2277.80 0
2277.91 0
2278.01 4
2278.12 15
2278.23 26
2278.34 39
2278.45 51
2278.56 61
2278.67 69
2278.78 73
2278.89 73
2279.00 67
2279.11 57
2279.22 44
2279.33 29
2279.44 15
2279.55 2
2279.66 0
2279.77 0
2279.87 0
2279.98 1
2280.09 16
2280.20 35
2280.31 57
2280.42 80
2280.53 101
2280.64 120
2280.75 136
2280.86 147
2280.97 155
2281.08 158
2281.19 157
2281.30 153
2281.41 148
2281.52 142
2281.63 136
2281.74 132
2281.84 129
2281.95 126
2282.06 123
2282.17 118
2282.28 111
2282.39 102
2282.50 92
2282.61 84
2282.72 81
2282.83 84
2282.94 94
2283.05 112
2283.16 135
2283.27 161
2283.38 187
2283.49 210
2283.60 228
2283.71 240
2283.82 246
2283.93 248
2284.04 247
2284.14 245
2284.25 243
2284.36 240
2284.47 238
2284.58 233
2284.69 226
2284.80 216
2284.91 205
2285.02 193
2285.13 180
2285.24 168
2285.35 158
2285.46 147
2285.57 138
2285.68 129
2285.79 120
2285.90 113
2286.01 106
2286.12 100
2286.23 95
2286.34 89
2286.45 81
2286.55 72
2286.66 61
2286.77 49
2286.88 37
2286.99 26
2287.10 17
2287.21 11
2287.32 9
2287.43 13
2287.54 19
2287.65 29
2287.76 41
2287.87 53
2287.98 65
2288.09 76
2288.20 85
2288.31 94
2288.42 104
2288.53 116
2288.64 130
2288.75 147
2288.86 166
2288.97 186
2289.08 204
2289.19 218
2289.30 228
2289.41 232
2289.51 232
2289.62 228
2289.73 221
2289.84 211
2289.95 199
2290.06 186
2290.17 170
2290.28 153
2290.39 136
2290.50 120
2290.61 106
2290.72 95
2290.83 86
2290.94 79
2291.05 71
2291.16 61
2291.27 50
2291.38 39
2291.49 29
2291.60 22
2291.71 17
2291.82 14
2291.93 12
2292.04 8
2292.15 2
2292.26 0
2292.37 0
2292.48 0
2292.59 0
2292.70 0
2292.81 0
2292.92 0
2293.03 17
2293.13 40
2293.24 63
2293.35 84
2293.46 102
2293.57 113
2293.68 116
2293.79 110
2293.90 95
2294.01 73
2294.12 47
2294.23 20
2294.34 0
2294.45 0
2294.56 0
2294.67 0
2294.78 0
2294.89 10
2295.00 28
2295.11 44
2295.22 56
2295.33 66
2295.44 72
2295.55 77
2295.66 81
2295.77 84
2295.88 88
2295.99 90
2296.10 91
2296.21 90
2296.32 86
2296.43 82
2296.54 77
2296.65 75
2296.76 76
2296.87 81
2296.98 90
2297.09 102
2297.20 115
2297.31 128
2297.42 140
2297.53 150
2297.64 159
2297.75 166
2297.86 170
2297.97 172
2298.08 169
2298.19 161
2298.30 149
2298.41 132
2298.52 110
2298.63 85
2298.74 57
2298.85 29
2298.96 1
2299.07 0
2299.18 0
2299.28 0
2299.39 0
2299.50 0
2299.61 0
2299.72 0
2299.83 0
2299.94 24
2300.05 48
2300.16 73
2300.27 95
2300.38 116
2300.49 137
2300.60 157
2300.71 179
2300.82 201
2300.93 224
2301.04 247
2301.15 267
2301.26 285
2301.37 299
2301.48 307
2301.59 311
2301.70 312
2301.81 311
2301.92 311
2302.03 313
2302.14 315
2302.25 318
2302.36 320
2302.47 319
2302.58 315
2302.69 307
2302.80 296
2302.91 284
2303.02 271
2303.13 259
2303.24 247
2303.35 235
2303.46 223
2303.57 208
2303.68 192
2303.79 174
2303.90 156
2304.01 140
2304.12 127
2304.23 119
2304.34 117
2304.45 121
2304.56 130
2304.67 142
2304.78 158
2304.89 174
2305.00 191
2305.11 207
2305.22 219
2305.33 228
2305.44 231
2305.55 227
2305.66 215
2305.77 198
2305.88 177
2305.99 156
2306.10 138
2306.21 126
2306.32 123
2306.43 126
2306.54 134
2306.65 144
2306.76 151
2306.87 155
2306.98 153
2307.09 147
2307.20 139
2307.31 130
2307.42 123
2307.53 118
2307.64 115
2307.75 112
2307.86 109
2307.97 104
2308.08 98
2308.19 90
2308.31 81
2308.42 74
2308.53 72
2308.64 76
2308.75 87
2308.86 104
2308.97 127
2309.08 155
2309.19 184
2309.30 213
2309.41 239
2309.52 261
2309.63 279
2309.74 291
2309.85 299
2309.96 301
2310.07 297
2310.18 288
2310.29 273
2310.40 254
2310.51 232
2310.62 207
2310.73 183
2310.84 160
2310.95 141
2311.06 127
2311.17 117
2311.28 111
2311.39 107
2311.50 104
2311.61 100
2311.72 95
2311.83 90
2311.94 83
2312.05 77
2312.16 70
2312.27 62
2312.38 52
2312.49 38
2312.60 21
2312.71 0
2312.82 0
2312.93 0
2313.04 0
2313.15 0
2313.26 0
2313.37 0
2313.48 0
2313.59 11
2313.70 31
2313.81 46
2313.92 56
2314.03 63
2314.14 67
2314.25 68
2314.37 68
2314.48 67
2314.59 64
2314.70 60
2314.81 55
2314.92 49
2315.03 44
2315.14 39
2315.25 35
2315.36 32
2315.47 29
2315.58 27
2315.69 27
2315.80 29
2315.91 33
2316.02 38
2316.13 44
2316.24 50
2316.35 54
2316.46 58
2316.57 62
2316.68 67
2316.79 75
2316.90 87
2317.01 102
2317.12 119
2317.23 136
2317.34 151
2317.45 165
2317.56 176
2317.67 187
2317.78 198
2317.89 209
2318.00 221
2318.12 235
2318.23 249
2318.34 262
2318.45 273
2318.56 283
2318.67 291
2318.78 297
2318.89 302
2319.00 305
2319.11 305
2319.22 303
2319.33 299
2319.44 292
2319.55 281
2319.66 266
2319.77 247
2319.88 227
2319.99 206
2320.10 188
2320.21 174
2320.32 166
2320.43 164
2320.54 166
2320.65 169
2320.76 171
2320.87 171
2320.99 167
2321.10 163
2321.21 158
2321.32 157
2321.43 159
2321.54 164
2321.65 169
2321.76 172
2321.87 170
2321.98 160
2322.09 143
2322.20 121
2322.31 98
2322.42 76
2322.53 59
2322.64 49
2322.75 46
2322.86 49
2322.97 54
2323.08 61
2323.19 69
2323.30 75
2323.41 79
2323.53 82
2323.64 84
2323.75 85
2323.86 84
2323.97 82
2324.08 79
2324.19 75
2324.30 72
2324.41 69
2324.52 66
2324.63 63
2324.74 59
2324.85 54
2324.96 46
2325.07 37
2325.18 28
2325.29 22
2325.40 20
2325.51 22
2325.62 30
2325.74 42
2325.85 57
2325.96 75
2326.07 91
2326.18 105
2326.29 114
2326.40 118
2326.51 116
2326.62 110
2326.73 100
2326.84 87
2326.95 76
2327.06 67
2327.17 62
2327.28 62
2327.39 66
2327.50 72
2327.61 78
2327.73 82
2327.84 82
2327.95 76
2328.06 64
2328.17 48
2328.28 30
2328.39 10
2328.50 0
2328.61 0
2328.72 0
2328.83 0
2328.94 0
2329.05 0
2329.16 2
2329.27 9
2329.38 12
2329.49 12
2329.61 11
2329.72 10
2329.83 11
2329.94 16
2330.05 24
2330.16 33
2330.27 43
2330.38 53
2330.49 62
2330.60 73
2330.71 86
2330.82 102
2330.93 121
2331.04 140
2331.15 159
2331.26 174
2331.38 184
2331.49 190
2331.60 190
2331.71 186
2331.82 180
2331.93 172
2332.04 163
2332.15 152
2332.26 139
2332.37 126
2332.48 111
2332.59 97
2332.70 84
2332.81 73
2332.92 64
2333.04 57
2333.15 52
2333.26 48
2333.37 45
2333.48 43
2333.59 44
2333.70 49
2333.81 59
2333.92 72
2334.03 87
2334.14 101
2334.25 110
2334.36 111
2334.47 105
2334.59 92
2334.70 74
2334.81 55
2334.92 38
2335.03 26
2335.14 19
2335.25 19
2335.36 26
2335.47 39
2335.58 56
2335.69 75
2335.80 96
2335.91 115
2336.03 131
2336.14 141
2336.25 147
2336.36 149
2336.47 148
2336.58 145
2336.69 142
2336.80 139
2336.91 136
2337.02 130
2337.13 122
2337.24 112
2337.35 100
2337.47 89
2337.58 78
2337.69 71
2337.80 67
2337.91 66
2338.02 68
2338.13 71
2338.24 74
2338.35 77
2338.46 79
2338.57 78
2338.68 76
2338.80 71
2338.91 66
2339.02 61
2339.13 55
2339.24 50
2339.35 47
2339.46 45
2339.57 46
2339.68 49
2339.79 55
2339.90 65
2340.01 76
2340.13 89
2340.24 101
2340.35 109
2340.46 114
2340.57 113
2340.68 108
2340.79 101
2340.90 95
2341.01 92
2341.12 95
2341.23 105
2341.35 121
2341.46 140
2341.57 161
2341.68 180
2341.79 195
2341.90 204
2342.01 207
2342.12 206
2342.23 201
2342.34 193
2342.45 181
2342.57 167
2342.68 151
2342.79 134
2342.90 118
2343.01 104
2343.12 93
2343.23 86
2343.34 82
2343.45 79
2343.56 78
2343.67 78
2343.79 80
2343.90 85
2344.01 94
2344.12 106
2344.23 120
2344.34 133
2344.45 142
2344.56 145
2344.67 142
2344.78 135
2344.90 125
2345.01 118
2345.12 115
2345.23 119
2345.34 127
2345.45 139
2345.56 150
2345.67 159
2345.78 163
2345.89 166
2346.01 168
2346.12 173
2346.23 182
2346.34 195
2346.45 212
2346.56 230
2346.67 246
2346.78 259
2346.89 268
2347.00 274
2347.12 277
2347.23 279
2347.34 279
2347.45 277
2347.56 270
2347.67 259
2347.78 243
2347.89 222
2348.00 197
2348.11 171
2348.23 148
2348.34 129
2348.45 117
2348.56 114
2348.67 119
2348.78 133
2348.89 150
2349.00 170
2349.11 187
2349.23 200
2349.34 205
2349.45 202
2349.56 191
2349.67 173
2349.78 152
2349.89 132
2350.00 115
2350.11 103
2350.23 97
2350.34 95
2350.45 94
2350.56 92
2350.67 87
2350.78 79
2350.89 70
2351.00 62
2351.11 60
2351.23 65
2351.34 77
2351.45 96
2351.56 118
2351.67 140
2351.78 157
2351.89 167
2352.00 170
2352.11 168
2352.23 162
2352.34 156
2352.45 150
2352.56 146
2352.67 142
2352.78 138
2352.89 132
2353.00 123
2353.11 112
2353.23 102
2353.34 94
2353.45 91
2353.56 93
2353.67 102
2353.78 116
2353.89 133
2354.00 152
2354.12 170
2354.23 185
2354.34 197
2354.45 205
2354.56 207
2354.67 204
2354.78 196
2354.89 183
2355.01 168
2355.12 151
2355.23 135
2355.34 121
2355.45 112
2355.56 105
2355.67 101
2355.78 97
2355.89 93
2356.01 85
2356.12 76
2356.23 64
2356.34 51
2356.45 40
2356.56 30
2356.67 22
2356.78 16
2356.90 10
2357.01 4
2357.12 0
2357.23 0
2357.34 0
2357.45 0
2357.56 0
2357.68 0
2357.79 0
2357.90 0
2358.01 7
2358.12 19
2358.23 29
2358.34 40
2358.45 50
2358.57 60
2358.68 69
2358.79 80
2358.90 90
2359.01 101
2359.12 111
2359.23 120
2359.34 127
2359.46 131
2359.57 131
2359.68 128
2359.79 122
2359.90 113
2360.01 103
2360.12 93
2360.24 83
2360.35 75
2360.46 68
2360.57 61
2360.68 55
2360.79 48
2360.90 41
2361.01 33
2361.13 24
2361.24 17
2361.35 12
2361.46 11
2361.57 14
2361.68 21
2361.79 31
2361.91 45
2362.02 62
2362.13 81
2362.24 102
2362.35 123
2362.46 145
2362.57 166
2362.69 184
2362.80 198
2362.91 208
2363.02 214
2363.13 216
2363.24 217
2363.35 216
2363.47 215
2363.58 214
2363.69 212
2363.80 208
2363.91 203
2364.02 196
2364.13 187
2364.25 176
2364.36 165
2364.47 151
2364.58 137
2364.69 122
2364.80 108
2364.91 95
2365.03 85
2365.14 79
2365.25 79
2365.36 85
2365.47 96
2365.58 110
2365.69 124
2365.81 138
2365.92 147
2366.03 150
2366.14 146
2366.25 135
2366.36 119
2366.47 99
2366.59 80
2366.70 65
2366.81 55
2366.92 51
2367.03 52
2367.14 55
2367.26 56
2367.37 52
2367.48 43
2367.59 28
2367.70 11
2367.81 0
2367.92 0
2368.04 0
2368.15 0
2368.26 0
2368.37 0
2368.48 9
2368.59 19
2368.70 24
2368.82 25
2368.93 22
2369.04 16
2369.15 7
2369.26 0
2369.37 0
2369.49 0
2369.60 0
2369.71 0
2369.82 0
2369.93 0
2370.04 1
2370.16 18
2370.27 35
2370.38 50
2370.49 62
2370.60 70
2370.71 74
2370.82 75
2370.94 73
2371.05 71
2371.16 71
2371.27 73
2371.38 79
2371.49 87
2371.61 95
2371.72 103
2371.83 107
2371.94 107
2372.05 103
2372.16 95
2372.28 84
2372.39 73
2372.50 62
2372.61 54
2372.72 49
2372.83 49
2372.95 54
2373.06 64
2373.17 78
2373.28 92
2373.39 106
2373.50 117
2373.62 123
2373.73 123
2373.84 120
2373.95 115
2374.06 111
2374.17 109
2374.29 111
2374.40 118
2374.51 128
2374.62 141
2374.73 156
2374.84 172
2374.96 187
2375.07 199
2375.18 208
2375.29 211
2375.40 209
2375.51 200
2375.63 185
2375.74 167
2375.85 146
2375.96 126
2376.07 109
2376.18 97
2376.30 90
2376.41 90
2376.52 96
2376.63 106
2376.74 118
2376.85 130
2376.97 140
2377.08 148
2377.19 153
2377.30 155
2377.41 156
2377.52 154
2377.64 151
2377.75 147
2377.86 142
2377.97 137
2378.08 135
2378.20 134
2378.31 136
2378.42 139
2378.53 141
2378.64 141
2378.75 136
2378.87 128
2378.98 116
2379.09 105
2379.20 98
2379.31 95
2379.42 98
2379.54 106
2379.65 119
2379.76 133
2379.87 146
2379.98 158
2380.10 166
2380.21 172
2380.32 175
2380.43 174
2380.54 172
2380.65 168
2380.77 163
2380.88 158
2380.99 153
2381.10 148
2381.21 144
2381.33 139
2381.44 133
2381.55 127
2381.66 121
2381.77 115
2381.88 112
2382.00 111
2382.11 113
2382.22 117
2382.33 123
2382.44 130
2382.56 137
2382.67 144
2382.78 150
2382.89 155
2383.00 160
2383.12 162
2383.23 162
2383.34 160
2383.45 155
2383.56 148
2383.67 139
2383.79 128
2383.90 115
2384.01 102
2384.12 90
2384.23 80
2384.35 74
2384.46 71
2384.57 72
2384.68 76
2384.79 81
2384.91 84
2385.02 84
2385.13 83
2385.24 82
2385.35 84
2385.47 88
2385.58 97
2385.69 109
2385.80 121
2385.91 130
2386.03 132
2386.14 126
2386.25 111
2386.36 90
2386.47 65
2386.58 37
2386.70 12
2386.81 0
2386.92 0
2387.03 0
2387.14 0
2387.26 0
2387.37 0
2387.48 0
2387.59 11
2387.70 27
2387.82 41
2387.93 54
2388.04 67
2388.15 79
2388.26 93
2388.38 107
2388.49 119
2388.60 129
2388.71 133
2388.82 130
2388.94 121
2389.05 107
2389.16 90
2389.27 73
2389.38 56
2389.50 41
2389.61 29
2389.72 18
2389.83 9
2389.95 1
2390.06 0
2390.17 0
2390.28 0
2390.39 0
2390.51 0
2390.62 0
2390.73 0
2390.84 0
2390.95 8
2391.07 19
2391.18 30
2391.29 42
2391.40 54
2391.51 66
2391.63 79
2391.74 93
2391.85 108
2391.96 124
2392.07 139
2392.19 150
2392.30 158
2392.41 161
2392.52 162
2392.63 162
2392.75 164
2392.86 169
2392.97 181
2393.08 198
2393.20 218
2393.31 238
2393.42 256
2393.53 269
2393.64 277
2393.76 279
2393.87 277
2393.98 273
2394.09 267
2394.20 260
2394.32 252
2394.43 242
2394.54 230
2394.65 218
2394.77 206
2394.88 195
2394.99 184
2395.10 173
2395.21 161
2395.33 146
2395.44 130
2395.55 112
2395.66 97
2395.77 86
2395.89 81
2396.00 82
2396.11 89
2396.22 100
2396.34 111
2396.45 119
2396.56 124
2396.67 125
2396.78 123
2396.90 120
2397.01 118
2397.12 119
2397.23 121
2397.35 125
2397.46 131
2397.57 136
2397.68 141
2397.79 146
2397.91 152
2398.02 158
2398.13 165
2398.24 173
2398.36 182
2398.47 194
2398.58 207
2398.69 222
2398.80 236
2398.92 249
2399.03 259
2399.14 266
2399.25 268
2399.37 267
2399.48 265
2399.59 263
2399.70 263
2399.81 265
2399.93 268
2400.04 271
2400.15 270
2400.26 264
2400.38 253
2400.49 236
2400.60 218
2400.71 199
2400.83 183
2400.94 172
2401.05 166
2401.16 163
2401.27 163
2401.39 165
2401.50 167
2401.61 170
2401.72 172
2401.84 174
2401.95 175
2402.06 174
2402.17 170
2402.29 163
2402.40 153
2402.51 144
2402.62 137
2402.73 135
2402.85 139
2402.96 151
2403.07 169
2403.18 191
2403.30 212
2403.41 228
2403.52 237
2403.63 238
2403.75 229
2403.86 213
2403.97 193
2404.08 172
2404.20 154
2404.31 141
2404.42 133
2404.53 129
2404.64 128
2404.76 127
2404.87 123
2404.98 116
2405.09 107
2405.21 98
2405.32 89
2405.43 84
2405.54 82
2405.66 83
2405.77 84
2405.88 84
2405.99 79
2406.11 70
2406.22 57
2406.33 41
2406.44 26
2406.56 13
2406.67 3
2406.78 0
2406.89 0
2407.01 0
2407.12 0
2407.23 0
2407.34 0
2407.46 0
2407.57 0
2407.68 0
2407.79 18
2407.91 42
2408.02 67
2408.13 92
2408.24 113
2408.35 131
2408.47 146
2408.58 161
2408.69 177
2408.80 196
2408.92 218
2409.03 244
2409.14 271
2409.25 299
2409.37 324
2409.48 346
2409.59 364
2409.70 377
2409.82 387
2409.93 392
2410.04 392
2410.15 385
2410.27 371
2410.38 348
2410.49 316
2410.60 277
2410.72 233
2410.83 190
2410.94 151
2411.05 120
2411.17 100
2411.28 93
2411.39 98
2411.51 112
2411.62 133
2411.73 157
2411.84 181
2411.96 199
2412.07 211
2412.18 215
2412.29 212
2412.41 204
2412.52 194
2412.63 184
2412.74 177
2412.86 173
2412.97 174
2413.08 177
2413.19 181
2413.31 185
2413.42 186
2413.53 185
2413.64 183
2413.76 179
2413.87 177
2413.98 176
2414.09 177
2414.21 178
2414.32 180
2414.43 181
2414.54 179
2414.66 175
2414.77 169
2414.88 161
2415.00 154
2415.11 149
2415.22 147
2415.33 149
2415.45 154
2415.56 160
2415.67 167
2415.78 172
2415.90 175
2416.01 176
2416.12 176
2416.23 176
2416.35 178
2416.46 183
2416.57 188
2416.68 194
2416.80 197
2416.91 196
2417.02 190
2417.14 179
2417.25 162
2417.36 143
2417.47 122
2417.59 101
2417.70 80
2417.81 61
2417.92 43
2418.04 27
2418.15 13
2418.26 3
2418.38 0
2418.49 0
2418.60 0
2418.71 1
2418.83 12
2418.94 26
2419.05 42
2419.16 59
2419.28 74
2419.39 88
2419.50 98
2419.62 105
2419.73 109
2419.84 108
2419.95 103
2420.07 94
2420.18 81
2420.29 66
2420.40 50
2420.52 37
2420.63 29
2420.74 29
2420.86 37
2420.97 54
2421.08 77
2421.19 105
2421.31 132
2421.42 157
2421.53 176
2421.64 189
2421.76 195
2421.87 196
2421.98 190
2422.10 179
2422.21 165
2422.32 148
2422.43 130
2422.55 114
2422.66 102
2422.77 95
2422.89 96
2423.00 103
2423.11 116
2423.22 134
2423.34 153
2423.45 172
2423.56 190
2423.68 205
2423.79 217
2423.90 227
2424.01 233
2424.13 237
2424.24 238
2424.35 238
2424.47 236
2424.58 233
2424.69 229
2424.80 226
2424.92 223
2425.03 220
2425.14 216
2425.26 208
2425.37 197
2425.48 181
2425.59 162
2425.71 139
2425.82 114
2425.93 89
2426.05 65
2426.16 45
2426.27 29
2426.38 16
2426.50 8
2426.61 3
2426.72 1
2426.84 1
2426.95 1
2427.06 2
2427.17 1
2427.29 0
2427.40 0
2427.51 0
2427.63 0
2427.74 0
2427.85 0
2427.96 4
2428.08 16
2428.19 29
2428.30 42
2428.42 51
2428.53 56
2428.64 57
2428.76 55
2428.87 51
2428.98 48
2429.09 48
2429.21 52
2429.32 60
2429.43 71
2429.55 83
2429.66 94
2429.77 102
2429.88 106
2430.00 107
2430.11 105
2430.22 102
2430.34 99
2430.45 97
2430.56 97
2430.68 99
2430.79 100
2430.90 100
2431.01 97
2431.13 89
2431.24 78
2431.35 63
2431.47 48
2431.58 34
2431.69 25
2431.81 21
2431.92 23
2432.03 29
2432.14 36
2432.26 43
2432.37 46
2432.48 46
2432.60 42
2432.71 36
2432.82 30
2432.94 28
2433.05 29
2433.16 36
2433.28 46
2433.39 60
2433.50 76
2433.61 92
2433.73 106
2433.84 116
2433.95 123
2434.07 126
2434.18 125
2434.29 122
2434.41 117
2434.52 112
2434.63 109
2434.74 108
2434.86 111
2434.97 116
2435.08 124
2435.20 134
2435.31 143
2435.42 152
2435.54 159
2435.65 165
2435.76 169
2435.88 173
2435.99 177
2436.10 181
2436.22 186
2436.33 192
2436.44 197
2436.55 203
2436.67 209
2436.78 214
2436.89 219
2437.01 223
2437.12 225
2437.23 224
2437.35 219
2437.46 210
2437.57 197
2437.69 181
2437.80 166
2437.91 152
2438.03 142
2438.14 137
2438.25 137
2438.37 142
2438.48 150
2438.59 161
2438.70 173
2438.82 186
2438.93 199
2439.04 210
2439.16 218
2439.27 223
2439.38 225
2439.50 225
2439.61 220
2439.72 214
2439.84 204
2439.95 193
2440.06 180
2440.18 165
2440.29 150
2440.40 135
2440.52 122
2440.63 111
2440.74 104
2440.86 99
2440.97 97
2441.08 98
2441.20 101
2441.31 106
2441.42 114
2441.53 124
2441.65 136
2441.76 148
2441.87 159
2441.99 167
2442.10 171
2442.21 170
2442.33 167
2442.44 161
2442.55 154
2442.67 150
2442.78 148
2442.89 149
2443.01 153
2443.12 159
2443.23 164
2443.35 168
2443.46 170
2443.57 168
2443.69 164
2443.80 158
2443.91 151
2444.03 144
2444.14 138
2444.25 134
2444.37 132
2444.48 134
2444.59 139
2444.71 146
2444.82 155
2444.93 166
2445.05 176
2445.16 184
2445.27 190
2445.39 192
2445.50 190
2445.61 185
2445.73 176
2445.84 166
2445.95 157
2446.07 148
2446.18 140
2446.29 133
2446.41 128
2446.52 121
2446.63 113
2446.75 104
2446.86 92
2446.97 80
2447.09 67
2447.20 54
2447.31 40
2447.43 28
2447.54 16
2447.65 6
2447.77 0
2447.88 0
2447.99 0
2448.11 0
2448.22 0
2448.33 0
2448.45 0
2448.56 0
2448.67 2
2448.79 14
2448.90 27
2449.01 40
2449.13 55
2449.24 70
2449.35 85
2449.47 98
2449.58 108
2449.70 114
2449.81 115
2449.92 113
2450.04 108
2450.15 100
2450.26 92
2450.38 82
2450.49 71
2450.60 58
2450.72 45
2450.83 32
2450.94 22
2451.06 16
2451.17 16
2451.28 20
2451.40 30
2451.51 41
2451.62 53
2451.74 63
2451.85 70
2451.96 75
2452.08 78
2452.19 79
2452.30 80
2452.42 80
2452.53 81
2452.65 80
2452.76 78
2452.87 73
2452.99 65
2453.10 54
2453.21 42
2453.33 31
2453.44 24
2453.55 20
2453.67 23
2453.78 29
2453.89 38
2454.01 48
2454.12 55
2454.23 58
2454.35 57
2454.46 54
2454.58 49
2454.69 45
2454.80 43
2454.92 45
2455.03 50
2455.14 58
2455.26 68
2455.37 79
2455.48 90
2455.60 100
2455.71 108
2455.82 114
2455.94 118
2456.05 119
2456.17 119
2456.28 117
2456.39 115
2456.51 113
2456.62 112
2456.73 111
2456.85 109
2456.96 107
2457.07 105
2457.19 102
2457.30 100
2457.41 98
2457.53 97
2457.64 96
2457.76 97
2457.87 98
2457.98 98
2458.10 99
2458.21 98
2458.32 97
2458.44 95
2458.55 93
2458.66 89
2458.78 84
2458.89 77
2459.01 71
2459.12 64
2459.23 58
2459.35 54
2459.46 52
2459.57 52
2459.69 52
2459.80 50
2459.91 47
2460.03 43
2460.14 38
2460.26 35
2460.37 35
2460.48 42
2460.60 57
2460.71 77
2460.82 101
2460.94 127
2461.05 150
2461.17 169
2461.28 180
2461.39 183
2461.51 175
2461.62 158
2461.73 132
2461.85 102
2461.96 71
2462.07 42
2462.19 20
2462.30 7
2462.42 3
2462.53 7
2462.64 15
2462.76 26
2462.87 36
2462.98 44
2463.10 49
2463.21 54
2463.33 58
2463.44 63
2463.55 69
2463.67 73
2463.78 77
2463.89 77
2464.01 76
2464.12 71
2464.24 66
2464.35 61
2464.46 58
2464.58 58
2464.69 62
2464.80 70
2464.92 80
2465.03 91
2465.15 100
2465.26 106
2465.37 106
2465.49 99
2465.60 86
2465.72 68
2465.83 49
2465.94 31
2466.06 17
2466.17 8
2466.28 5
2466.40 6
2466.51 8
2466.63 9
2466.74 7
2466.85 3
2466.97 0
2467.08 0
2467.19 0
2467.31 0
2467.42 0
2467.54 0
2467.65 1
2467.76 8
2467.88 12
2467.99 14
2468.11 12
2468.22 9
2468.33 4
2468.45 0
2468.56 0
2468.67 0
2468.79 0
2468.90 0
2469.02 0
2469.13 0
2469.24 0
2469.36 0
2469.47 0
2469.59 1
2469.70 8
2469.81 20
2469.93 35
2470.04 53
2470.16 70
2470.27 86
2470.38 99
2470.50 107
2470.61 111
2470.73 111
2470.84 106
2470.95 96
2471.07 83
2471.18 69
2471.29 54
2471.41 40
2471.52 29
2471.64 21
2471.75 16
2471.86 15
2471.98 14
2472.09 15
2472.21 16
2472.32 17
2472.43 19
2472.55 22
2472.66 27
2472.78 36
2472.89 47
2473.00 61
2473.12 76
2473.23 91
2473.35 105
2473.46 117
2473.57 128
2473.69 138
2473.80 149
2473.92 163
2474.03 178
2474.14 194
2474.26 207
2474.37 214
2474.49 213
2474.60 203
2474.71 183
2474.83 158
2474.94 131
2475.06 108
2475.17 93
2475.28 86
2475.40 88
2475.51 97
2475.63 109
2475.74 120
2475.85 128
2475.97 129
2476.08 123
2476.20 110
2476.31 91
2476.42 68
2476.54 46
2476.65 26
2476.77 10
2476.88 1
2476.99 0
2477.11 0
2477.22 1
2477.34 6
2477.45 14
2477.56 23
2477.68 33
2477.79 44
2477.91 55
2478.02 64
2478.14 72
2478.25 76
2478.36 78
2478.48 80
2478.59 83
2478.71 88
2478.82 97
2478.93 108
2479.05 120
2479.16 130
2479.28 137
2479.39 138
2479.50 134
2479.62 127
2479.73 118
2479.85 110
2479.96 104
2480.08 101
2480.19 101
2480.30 104
2480.42 108
2480.53 111
2480.65 113
2480.76 112
2480.87 107
2480.99 98
2481.10 85
2481.22 67
2481.33 48
2481.44 28
2481.56 11
2481.67 0
2481.79 0
2481.90 0
2482.02 0
2482.13 8
2482.24 16
2482.36 23
2482.47 28
2482.59 33
2482.70 40
2482.82 51
2482.93 67
2483.04 86
2483.16 108
2483.27 129
2483.39 145
2483.50 155
2483.61 158
2483.73 154
2483.84 146
2483.96 134
2484.07 121
2484.19 108
2484.30 97
2484.41 88
2484.53 80
2484.64 71
2484.76 62
2484.87 51
2484.99 37
2485.10 19
2485.21 0
2485.33 0
2485.44 0
2485.56 0
2485.67 0
2485.79 0
2485.90 0
2486.01 0
2486.13 2
2486.24 26
2486.36 50
2486.47 73
2486.59 94
2486.70 113
2486.81 128
2486.93 138
2487.04 145
2487.16 149
2487.27 148
2487.39 145
2487.50 140
2487.61 135
2487.73 130
2487.84 127
2487.96 124
2488.07 123
2488.19 123
2488.30 124
2488.41 122
2488.53 119
2488.64 112
2488.76 104
2488.87 93
2488.99 83
2489.10 75
2489.21 69
2489.33 67
2489.44 66
2489.56 65
2489.67 63
2489.79 57
2489.90 48
2490.01 35
2490.13 22
2490.24 10
2490.36 3
2490.47 2
2490.59 9
2490.70 24
2490.82 47
2490.93 76
2491.04 109
2491.16 142
2491.27 172
2491.39 195
2491.50 209
2491.62 212
2491.73 204
2491.84 188
2491.96 166
2492.07 143
2492.19 122
2492.30 105
2492.42 94
2492.53 88
2492.65 87
2492.76 87
2492.87 85
2492.99 81
2493.10 71
2493.22 57
2493.33 40
2493.45 21
2493.56 5
2493.68 0
2493.79 0
2493.90 0
2494.02 14
2494.13 35
2494.25 58
2494.36 81
2494.48 101
2494.59 117
2494.71 127
2494.82 133
2494.93 136
2495.05 136
2495.16 137
2495.28 138
2495.39 139
2495.51 140
2495.62 139
2495.74 135
2495.85 127
2495.97 115
2496.08 100
2496.19 83
2496.31 66
2496.42 52
2496.54 41
2496.65 34
2496.77 31
2496.88 32
2497.00 35
2497.11 42
2497.22 50
2497.34 61
2497.45 73
2497.57 84
2497.68 92
2497.80 97
2497.91 96
2498.03 90
2498.14 80
2498.26 67
2498.37 52
2498.48 37
2498.60 23
2498.71 8
2498.83 0
2498.94 0
2499.06 0
2499.17 0
2499.29 0
2499.40 0
2499.52 0
2499.63 0
2499.75 8
2499.86 24
2499.97 39
2500.09 52
2500.20 65
2500.32 79
2500.43 95
2500.55 113
2500.66 132
2500.78 149
2500.89 162
2501.01 170
2501.12 170
2501.23 163
2501.35 150
2501.46 133
2501.58 115
2501.69 99
2501.81 86
2501.92 80
2502.04 78
2502.15 82
2502.27 89
2502.38 97
2502.50 104
2502.61 109
2502.73 113
2502.84 117
2502.95 124
2503.07 135
2503.18 150
2503.30 168
2503.41 187
2503.53 204
2503.64 215
2503.76 218
2503.87 213
2503.99 201
2504.10 185
2504.22 168
2504.33 154
2504.45 142
2504.56 135
2504.67 129
2504.79 124
2504.90 118
2505.02 110
2505.13 101
2505.25 95
2505.36 93
2505.48 97
2505.59 110
2505.71 130
2505.82 155
2505.94 181
2506.05 205
2506.17 222
2506.28 230
2506.40 230
2506.51 222
2506.62 209
2506.74 195
2506.85 182
2506.97 172
2507.08 166
2507.20 163
2507.31 162
2507.43 161
2507.54 160
2507.66 157
2507.77 152
2507.89 145
2508.00 136
2508.12 127
2508.23 118
2508.35 111
2508.46 106
2508.58 104
2508.69 103
2508.81 104
2508.92 103
2509.04 99
2509.15 91
2509.26 78
2509.38 61
2509.49 43
2509.61 25
2509.72 12
2509.84 6
2509.95 8
2510.07 18
2510.18 35
2510.30 56
2510.41 77
2510.53 96
2510.64 111
2510.76 119
2510.87 122
2510.99 120
2511.10 117
2511.22 113
2511.33 111
2511.45 112
2511.56 116
2511.68 123
2511.79 131
2511.91 140
2512.02 147
2512.14 154
2512.25 160
2512.37 166
2512.48 171
2512.60 176
2512.71 182
2512.82 188
2512.94 194
2513.05 200
2513.17 206
2513.28 208
2513.40 208
2513.51 202
2513.63 191
2513.74 174
2513.86 152
2513.97 126
2514.09 100
2514.20 76
2514.32 57
2514.43 44
2514.55 38
2514.66 39
2514.78 44
2514.89 50
2515.01 57
2515.12 63
2515.24 68
2515.35 72
2515.47 77
2515.58 84
2515.70 93
2515.81 105
2515.93 117
2516.04 127
2516.16 133
2516.27 134
2516.39 129
2516.50 119
2516.62 107
2516.73 94
2516.85 82
2516.96 73
2517.08 68
2517.19 67
2517.31 68
2517.42 71
2517.54 75
2517.65 81
2517.77 88
2517.88 96
2518.00 106
2518.11 116
2518.23 126
2518.34 135
2518.46 140
2518.57 140
2518.69 135
2518.80 125
2518.92 110
2519.03 92
2519.15 73
2519.26 56
2519.38 41
2519.49 30
2519.61 24
2519.72 20
2519.84 19
2519.95 19
2520.07 18
2520.18 17
2520.30 19
2520.41 24
2520.53 35
2520.64 50
2520.76 68
2520.87 86
2520.99 98
2521.10 103
2521.22 97
2521.33 84
2521.45 67
2521.56 49
2521.68 36
2521.79 29
2521.91 28
2522.02 32
2522.14 37
2522.25 41
2522.37 42
2522.48 39
2522.60 34
2522.71 28
2522.83 22
2522.94 18
2523.06 16
2523.18 14
2523.29 12
2523.41 9
2523.52 6
2523.64 2
2523.75 0
2523.87 0
2523.98 0
2524.10 0
2524.21 0
2524.33 0
2524.44 0
2524.56 0
2524.67 2
2524.79 4
2524.90 7
2525.02 11
2525.13 19
2525.25 28
2525.36 39
2525.48 50
2525.59 58
2525.71 63
2525.82 64
2525.94 63
2526.05 63
2526.17 66
2526.28 76
2526.40 92
2526.51 115
2526.63 142
2526.75 168
2526.86 188
2526.98 200
2527.09 202
2527.21 195
2527.32 181
2527.44 163
2527.55 145
2527.67 130
2527.78 120
2527.90 112
2528.01 106
2528.13 100
2528.24 93
2528.36 85
2528.47 77
2528.59 72
2528.70 71
2528.82 75
2528.93 85
2529.05 99
2529.16 115
2529.28 132
2529.40 147
2529.51 160
2529.63 170
2529.74 178
2529.86 185
2529.97 192
2530.09 197
2530.20 201
2530.32 204
2530.43 205
2530.55 204
2530.66 202
2530.78 199
2530.89 195
2531.01 192
2531.12 190
2531.24 187
2531.36 184
2531.47 178
2531.59 170
2531.70 158
2531.82 144
2531.93 128
2532.05 114
2532.16 101
2532.28 92
2532.39 86
2532.51 82
2532.62 78
2532.74 74
2532.85 69
2532.97 64
2533.09 58
2533.20 55
2533.32 56
2533.43 60
2533.55 68
2533.66 77
2533.78 87
2533.89 94
2534.01 98
2534.12 98
2534.24 94
2534.35 89
2534.47 82
2534.58 75
2534.70 69
2534.82 65
2534.93 61
2535.05 58
2535.16 54
2535.28 49
2535.39 42
2535.51 35
2535.62 27
2535.74 19
2535.85 12
2535.97 8
2536.09 6
2536.20 7
2536.32 10
2536.43 13
2536.55 14
2536.66 13
2536.78 8
2536.89 0
2537.01 0
2537.12 0
2537.24 0
2537.35 0
2537.47 0
2537.59 2
2537.70 21
2537.82 42
2537.93 61
2538.05 75
2538.16 84
2538.28 87
2538.39 84
2538.51 77
2538.62 67
2538.74 55
2538.86 43
2538.97 32
2539.09 23
2539.20 17
2539.32 16
2539.43 21
2539.55 33
2539.66 52
2539.78 76
2539.90 102
2540.01 126
2540.13 145
2540.24 156
2540.36 156
2540.47 149
2540.59 135
2540.70 120
2540.82 105
2540.93 93
2541.05 87
2541.17 83
2541.28 82
2541.40 81
2541.51 78
2541.63 73
2541.74 66
2541.86 57
2541.97 49
2542.09 42
2542.21 37
2542.32 36
2542.44 36
2542.55 38
2542.67 41
2542.78 43
2542.90 43
2543.01 43
2543.13 42
2543.25 41
2543.36 41
2543.48 42
2543.59 44
2543.71 46
2543.82 48
2543.94 47
2544.06 44
2544.17 40
2544.29 36
2544.40 33
2544.52 31
2544.63 32
2544.75 35
2544.86 38
2544.98 42
2545.10 45
2545.21 47
2545.33 49
2545.44 52
2545.56 57
2545.67 65
2545.79 76
2545.90 91
2546.02 108
2546.14 125
2546.25 141
2546.37 155
2546.48 164
2546.60 169
2546.71 167
2546.83 160
2546.95 149
2547.06 137
2547.18 124
2547.29 114
2547.41 108
2547.52 106
2547.64 108
2547.76 112
2547.87 116
2547.99 119
2548.10 121
2548.22 121
2548.33 122
2548.45 124
2548.57 129
2548.68 134
2548.80 139
2548.91 142
2549.03 139
2549.14 132
2549.26 120
2549.38 106
2549.49 93
2549.61 84
2549.72 81
2549.84 85
2549.95 93
2550.07 105
2550.19 116
2550.30 124
2550.42 128
2550.53 126
2550.65 118
2550.76 106
2550.88 94
2551.00 83
2551.11 76
2551.23 74
2551.34 75
2551.46 79
2551.57 84
2551.69 87
2551.81 89
2551.92 91
2552.04 93
2552.15 98
2552.27 104
2552.38 110
2552.50 116
2552.62 118
2552.73 114
2552.85 104
2552.96 89
2553.08 71
2553.20 54
2553.31 41
2553.43 35
2553.54 36
2553.66 45
2553.77 59
2553.89 76
2554.01 94
2554.12 110
2554.24 122
2554.35 128
2554.47 129
2554.59 128
2554.70 126
2554.82 124
2554.93 127
2555.05 133
2555.16 141
2555.28 151
2555.40 158
2555.51 159
2555.63 153
2555.74 140
2555.86 120
2555.98 97
2556.09 74
2556.21 54
2556.32 40
2556.44 30
2556.55 25
2556.67 21
2556.79 17
2556.90 12
2557.02 7
2557.13 2
2557.25 0
2557.37 0
2557.48 0
2557.60 1
2557.71 4
2557.83 7
2557.95 7
2558.06 7
2558.18 6
2558.29 4
2558.41 4
2558.53 4
2558.64 5
2558.76 5
2558.87 5
2558.99 3
2559.10 0
2559.22 0
2559.34 0
2559.45 0
2559.57 0
2559.68 0
2559.80 0
2559.92 1
2560.03 9
2560.15 18
2560.26 27
2560.38 34
2560.50 39
2560.61 43
2560.73 45
2560.84 44
2560.96 42
2561.08 40
2561.19 37
2561.31 36
2561.42 37
2561.54 40
2561.66 45
2561.77 52
2561.89 60
2562.00 69
2562.12 78
2562.24 89
2562.35 99
2562.47 110
2562.58 118
2562.70 125
2562.82 127
2562.93 125
2563.05 118
2563.16 107
2563.28 92
2563.40 75
2563.51 56
2563.63 37
2563.74 17
2563.86 0
2563.98 0
2564.09 0
2564.21 0
2564.32 0
2564.44 0
2564.56 0
2564.67 13
2564.79 33
2564.91 52
2565.02 69
2565.14 83
2565.25 94
2565.37 103
2565.49 110
2565.60 116
2565.72 121
2565.83 123
2565.95 121
2566.07 117
2566.18 109
2566.30 101
2566.41 92
2566.53 86
2566.65 85
2566.76 91
2566.88 102
2566.99 118
2567.11 137
2567.23 154
2567.34 168
2567.46 176
2567.58 177
2567.69 172
2567.81 163
2567.92 151
2568.04 139
2568.16 130
2568.27 124
2568.39 123
2568.50 126
2568.62 133
2568.74 145
2568.85 158
2568.97 173
2569.09 187
2569.20 197
2569.32 201
2569.43 196
2569.55 183
2569.67 162
2569.78 138
2569.90 112
2570.01 88
2570.13 70
2570.25 58
2570.36 51
2570.48 47
2570.60 43
2570.71 38
2570.83 32
2570.94 25
2571.06 17
2571.18 11
2571.29 8
2571.41 9
2571.53 12
2571.64 19
2571.76 26
2571.87 33
2571.99 39
2572.11 45
2572.22 49
2572.34 53
2572.46 56
2572.57 60
2572.69 65
2572.80 71
2572.92 76
2573.04 83
2573.15 89
2573.27 95
2573.39 99
2573.50 102
2573.62 101
2573.73 98
2573.85 90
2573.97 80
2574.08 68
2574.20 57
2574.32 50
2574.43 47
2574.55 51
2574.66 61
2574.78 76
2574.90 92
2575.01 108
2575.13 120
2575.25 126
2575.36 128
2575.48 126
2575.59 121
2575.71 114
2575.83 109
2575.94 107
2576.06 107
2576.18 108
2576.29 112
2576.41 114
2576.53 115
2576.64 110
2576.76 100
2576.87 84
2576.99 64
2577.11 42
2577.22 22
2577.34 5
2577.46 0
2577.57 0
2577.69 0
2577.80 1
2577.92 6
2578.04 9
2578.15 7
2578.27 1
2578.39 0
2578.50 0
2578.62 0
2578.74 0
2578.85 4
2578.97 22
2579.09 43
2579.20 66
2579.32 89
2579.43 112
2579.55 134
2579.67 156
2579.78 179
2579.90 204
2580.02 228
2580.13 250
2580.25 266
2580.37 274
2580.48 273
2580.60 263
2580.71 247
2580.83 226
2580.95 205
2581.06 185
2581.18 169
2581.30 158
2581.41 149
2581.53 142
2581.65 135
2581.76 126
2581.88 114
2582.00 100
2582.11 85
2582.23 73
2582.34 64
2582.46 62
2582.58 65
2582.69 71
2582.81 80
2582.93 88
2583.04 94
2583.16 96
2583.28 95
2583.39 93
2583.51 93
2583.63 95
2583.74 100
2583.86 107
2583.98 114
2584.09 119
2584.21 120
2584.33 117
2584.44 110
2584.56 102
2584.67 93
2584.79 85
2584.91 79
2585.02 75
2585.14 73
2585.26 72
2585.37 72
2585.49 72
2585.61 72
2585.72 72
2585.84 71
2585.96 69
2586.07 67
2586.19 65
2586.31 64
2586.42 63
2586.54 64
2586.66 65
2586.77 67
2586.89 70
2587.01 73
2587.12 79
2587.24 86
2587.36 94
2587.47 104
2587.59 115
2587.71 128
2587.82 141
2587.94 155
2588.05 170
2588.17 185
2588.29 199
2588.40 211
2588.52 219
2588.64 221
2588.75 217
2588.87 208
2588.99 197
2589.10 185
2589.22 177
2589.34 175
2589.45 178
2589.57 186
2589.69 196
2589.80 204
2589.92 208
2590.04 204
2590.15 193
2590.27 174
2590.39 152
2590.50 128
2590.62 106
2590.74 89
2590.85 79
2590.97 76
2591.09 78
2591.20 84
2591.32 91
2591.44 95
2591.55 96
2591.67 93
2591.79 86
2591.90 78
2592.02 67
2592.14 56
2592.25 45
2592.37 34
2592.49 25
2592.60 19
2592.72 16
2592.84 20
2592.95 29
2593.07 43
2593.19 58
2593.30 71
2593.42 80
2593.54 82
2593.65 78
2593.77 69
2593.89 59
2594.00 49
2594.12 42
2594.24 39
2594.35 39
2594.47 41
2594.59 43
2594.70 46
2594.82 49
2594.94 52
2595.06 55
2595.17 58
2595.29 62
2595.41 64
2595.52 65
2595.64 62
2595.76 55
2595.87 47
2595.99 38
2596.11 30
2596.22 26
2596.34 26
2596.46 30
2596.57 37
2596.69 44
2596.81 50
2596.92 53
2597.04 52
2597.16 49
2597.27 46
2597.39 43
2597.51 41
2597.62 40
2597.74 39
2597.86 36
2597.97 30
2598.09 22
2598.21 13
2598.33 5
2598.44 0
2598.56 0
2598.68 0
2598.79 0
2598.91 0
2599.03 0
2599.14 0
2599.26 1
2599.38 1
2599.49 0
2599.61 0
2599.73 2
2599.84 6
2599.96 13
2600.08 22
2600.19 32
2600.31 41
2600.43 47
2600.55 48
2600.66 46
2600.78 41
2600.90 36
2601.01 32
2601.13 31
2601.25 32
2601.36 37
2601.48 46
2601.60 58
2601.71 73
2601.83 91
2601.95 113
2602.06 136
2602.18 159
2602.30 177
2602.42 190
2602.53 197
2602.65 198
2602.77 193
2602.88 187
2603.00 180
2603.12 174
2603.23 170
2603.35 169
2603.47 167
2603.58 167
2603.70 165
2603.82 163
2603.94 159
2604.05 154
2604.17 148
2604.29 141
2604.40 134
2604.52 128
2604.64 123
2604.75 119
2604.87 118
2604.99 119
2605.11 123
2605.22 130
2605.34 141
2605.46 154
2605.57 168
2605.69 183
2605.81 196
2605.92 205
2606.04 209
2606.16 209
2606.28 205
2606.39 198
2606.51 191
2606.63 184
2606.74 178
2606.86 173
2606.98 169
2607.09 165
2607.21 161
2607.33 158
2607.45 156
2607.56 153
2607.68 149
2607.80 144
2607.91 135
2608.03 123
2608.15 109
2608.26 95
2608.38 84
2608.50 77
2608.62 77
2608.73 82
2608.85 92
2608.97 104
2609.08 115
2609.20 123
2609.32 127
2609.44 125
2609.55 120
2609.67 111
2609.79 101
2609.90 92
2610.02 83
2610.14 76
2610.25 70
2610.37 67
2610.49 65
2610.61 65
2610.72 68
2610.84 74
2610.96 83
2611.07 92
2611.19 98
2611.31 99
2611.43 92
2611.54 78
2611.66 59
2611.78 38
2611.89 20
2612.01 8
2612.13 3
2612.25 5
2612.36 12
2612.48 21
2612.60 30
2612.71 38
2612.83 43
2612.95 46
2613.07 47
2613.18 48
2613.30 50
2613.42 51
2613.53 53
2613.65 55
2613.77 54
2613.89 51
2614.00 44
2614.12 35
2614.24 23
2614.35 14
2614.47 8
2614.59 9
2614.71 16
2614.82 28
2614.94 43
2615.06 56
2615.17 66
2615.29 69
2615.41 65
2615.53 57
2615.64 47
2615.76 37
2615.88 30
2616.00 27
2616.11 27
2616.23 30
2616.35 33
2616.46 34
2616.58 33
2616.70 29
2616.82 24
2616.93 17
2617.05 11
2617.17 7
2617.28 3
2617.40 0
2617.52 0
2617.64 0
2617.75 0
2617.87 0
2617.99 0
2618.11 0
2618.22 0
2618.34 0
2618.46 11
2618.57 25
2618.69 39
2618.81 52
2618.93 63
2619.04 72
2619.16 78
2619.28 83
2619.40 88
2619.51 94
2619.63 102
2619.75 112
2619.87 124
2619.98 136
2620.10 146
2620.22 154
2620.33 156
2620.45 154
2620.57 146
2620.69 136
2620.80 124
2620.92 113
2621.04 104
2621.16 97
2621.27 92
2621.39 87
2621.51 82
2621.62 75
2621.74 66
2621.86 57
2621.98 49
2622.09 42
2622.21 39
2622.33 38
2622.45 38
2622.56 38
2622.68 37
2622.80 34
2622.92 30
2623.03 26
2623.15 22
2623.27 22
2623.39 24
2623.50 31
2623.62 40
2623.74 49
2623.86 55
2623.97 56
2624.09 52
2624.21 45
2624.32 35
2624.44 26
2624.56 21
2624.68 23
2624.79 32
2624.91 45
2625.03 60
2625.15 74
2625.26 85
2625.38 90
2625.50 89
2625.62 84
2625.73 74
2625.85 64
2625.97 53
2626.09 44
2626.20 36
2626.32 28
2626.44 21
2626.56 14
2626.67 6
2626.79 0
2626.91 0
2627.03 0
2627.14 0
2627.26 0
2627.38 0
2627.50 17
2627.61 39
2627.73 61
2627.85 80
2627.97 94
2628.08 100
2628.20 101
2628.32 98
2628.44 94
2628.55 92
2628.67 92
2628.79 94
2628.91 96
2629.02 98
2629.14 97
2629.26 95
2629.38 91
2629.49 87
2629.61 86
2629.73 86
2629.85 90
2629.96 95
2630.08 101
2630.20 107
2630.32 112
2630.43 114
2630.55 112
2630.67 105
2630.79 92
2630.90 74
2631.02 51
2631.14 25
2631.26 0
2631.37 0
2631.49 0
2631.61 0
2631.73 0
2631.84 0
2631.96 0
2632.08 0
2632.20 2
2632.31 19
2632.43 35
2632.55 48
2632.67 58
2632.78 62
2632.90 61
2633.02 54
2633.14 43
2633.26 30
2633.37 17
2633.49 6
2633.61 0
2633.73 0
2633.84 0
2633.96 3
2634.08 8
2634.20 13
2634.31 18
2634.43 22
2634.55 25
2634.67 28
2634.78 33
2634.90 41
2635.02 54
2635.14 70
2635.25 90
2635.37 112
2635.49 135
2635.61 156
2635.73 174
2635.84 188
2635.96 198
2636.08 205
2636.20 209
2636.31 211
2636.43 211
2636.55 209
2636.67 204
2636.78 197
2636.90 187
2637.02 175
2637.14 162
2637.26 147
2637.37 131
2637.49 114
2637.61 97
2637.73 82
2637.84 70
2637.96 63
2638.08 62
2638.20 67
2638.31 77
2638.43 92
2638.55 109
2638.67 125
2638.79 141
2638.90 154
2639.02 166
2639.14 177
2639.26 188
2639.37 197
2639.49 204
2639.61 209
2639.73 210
2639.85 206
2639.96 198
2640.08 186
2640.20 170
2640.32 152
2640.43 132
2640.55 110
2640.67 87
2640.79 63
2640.91 39
2641.02 17
2641.14 0
2641.26 0
2641.38 0
2641.49 0
2641.61 0
2641.73 0
2641.85 0
2641.97 2
2642.08 10
2642.20 16
2642.32 19
2642.44 21
2642.55 21
2642.67 21
2642.79 20
2642.91 19
2643.03 18
2643.14 15
2643.26 11
2643.38 5
2643.50 0
2643.61 0
2643.73 0
2643.85 0
2643.97 0
2644.09 0
2644.20 0
2644.32 1
2644.44 17
2644.56 32
2644.68 45
2644.79 53
2644.91 55
2645.03 53
2645.15 47
2645.26 41
2645.38 38
2645.50 39
2645.62 45
2645.74 53
2645.85 64
2645.97 74
2646.09 83
2646.21 90
2646.33 98
2646.44 107
2646.56 118
2646.68 131
2646.80 147
2646.92 164
2647.03 179
2647.15 192
2647.27 202
2647.39 209
2647.50 214
2647.62 217
2647.74 218
2647.86 218
2647.98 217
2648.09 213
2648.21 206
2648.33 196
2648.45 184
2648.57 171
2648.68 157
2648.80 144
2648.92 132
2649.04 120
2649.16 110
2649.27 101
2649.39 94
2649.51 91
2649.63 93
2649.75 101
2649.86 114
2649.98 131
2650.10 149
2650.22 165
2650.34 178
2650.45 184
2650.57 185
2650.69 180
2650.81 171
2650.93 160
2651.04 149
2651.16 138
2651.28 128
2651.40 119
2651.52 111
2651.63 104
2651.75 98
2651.87 93
2651.99 90
2652.11 89
2652.22 89
2652.34 90
2652.46 90
2652.58 89
2652.70 85
2652.81 79
2652.93 72
2653.05 63
2653.17 54
2653.29 45
2653.40 37
2653.52 29
2653.64 21
2653.76 13
2653.88 6
2653.99 0
2654.11 0
2654.23 0
2654.35 0
2654.47 0
2654.58 0
2654.70 0
2654.82 0
2654.94 0
2655.06 1
2655.18 7
2655.29 15
2655.41 25
2655.53 35
2655.65 43
2655.77 48
2655.88 47
2656.00 42
2656.12 34
2656.24 26
2656.36 22
2656.47 25
2656.59 36
2656.71 55
2656.83 77
2656.95 100
2657.07 119
2657.18 129
2657.30 129
2657.42 120
2657.54 105
2657.66 88
2657.77 73
2657.89 62
2658.01 57
2658.13 55
2658.25 57
2658.36 60
2658.48 65
2658.60 71
2658.72 80
2658.84 92
2658.96 107
2659.07 124
2659.19 140
2659.31 153
2659.43 162
2659.55 165
2659.66 162
2659.78 155
2659.90 145
2660.02 134
2660.14 124
2660.26 114
2660.37 105
2660.49 96
2660.61 88
2660.73 79
2660.85 72
2660.97 67
2661.08 67
2661.20 71
2661.32 81
2661.44 94
2661.56 107
2661.67 119
2661.79 127
2661.91 130
2662.03 130
2662.15 129
2662.27 129
2662.38 132
2662.50 139
2662.62 149
2662.74 160
2662.86 168
2662.98 172
2663.09 170
2663.21 163
2663.33 150
2663.45 134
2663.57 117
2663.68 99
2663.80 82
2663.92 67
2664.04 53
2664.16 40
2664.28 29
2664.39 20
2664.51 14
2664.63 11
2664.75 12
2664.87 19
2664.99 29
2665.10 42
2665.22 57
2665.34 71
2665.46 82
2665.58 90
2665.70 93
2665.81 93
2665.93 91
2666.05 89
2666.17 89
2666.29 91
2666.41 94
2666.52 98
2666.64 101
2666.76 101
2666.88 100
2667.00 97
2667.12 94
2667.23 93
2667.35 94
2667.47 97
2667.59 101
2667.71 105
2667.83 107
2667.94 105
2668.06 100
2668.18 92
2668.30 82
2668.42 71
2668.54 58
2668.66 46
2668.77 33
2668.89 20
2669.01 7
2669.13 0
2669.25 0
2669.37 0
2669.48 0
2669.60 0
2669.72 4
2669.84 18
2669.96 33
2670.08 46
2670.19 54
2670.31 56
2670.43 53
2670.55 44
2670.67 31
2670.79 16
2670.91 0
2671.02 0
2671.14 0
2671.26 0
2671.38 0
2671.50 0
2671.62 0
2671.73 5
2671.85 15
2671.97 20
2672.09 20
2672.21 16
2672.33 9
2672.45 2
2672.56 0
2672.68 0
2672.80 0
2672.92 0
2673.04 8
2673.16 20
2673.27 33
2673.39 46
2673.51 58
2673.63 69
2673.75 78
2673.87 85
2673.99 90
2674.10 93
2674.22 93
2674.34 91
2674.46 88
2674.58 84
2674.70 78
2674.82 72
2674.93 66
2675.05 59
2675.17 52
2675.29 45
2675.41 37
2675.53 29
2675.65 22
2675.76 15
2675.88 9
2676.00 3
2676.12 0
2676.24 0
2676.36 0
2676.47 0
2676.59 0
2676.71 0
2676.83 0
2676.95 0
2677.07 0
2677.19 12
2677.30 28
2677.42 48
2677.54 69
2677.66 91
2677.78 112
2677.90 130
2678.02 144
2678.14 155
2678.25 163
2678.37 169
2678.49 174
2678.61 179
2678.73 184
2678.85 186
2678.97 185
2679.08 181
2679.20 174
2679.32 165
2679.44 157
2679.56 152
2679.68 150
2679.80 153
2679.91 157
2680.03 162
2680.15 165
2680.27 165
2680.39 162
2680.51 159
2680.63 156
2680.75 157
2680.86 163
2680.98 171
2681.10 180
2681.22 188
2681.34 194
2681.46 197
2681.58 197
2681.69 195
2681.81 195
2681.93 195
2682.05 195
2682.17 196
2682.29 195
2682.41 191
2682.53 184
2682.64 176
2682.76 167
2682.88 160
2683.00 157
2683.12 157
2683.24 161
2683.36 165
2683.47 169
2683.59 170
2683.71 167
2683.83 162
2683.95 156
2684.07 150
2684.19 144
2684.31 141
2684.42 139
2684.54 138
2684.66 137
2684.78 136
2684.90 133
2685.02 132
2685.14 132
2685.26 135
2685.37 143
2685.49 155
2685.61 169
2685.73 184
2685.85 197
2685.97 206
2686.09 208
2686.21 205
2686.33 197
2686.44 187
2686.56 177
2686.68 170
2686.80 168
2686.92 172
2687.04 182
2687.16 196
2687.28 212
2687.39 230
2687.51 245
2687.63 258
2687.75 266
2687.87 269
2687.99 268
2688.11 264
2688.23 257
2688.34 248
2688.46 236
2688.58 221
2688.70 204
2688.82 183
2688.94 161
2689.06 139
2689.18 119
2689.30 102
2689.41 90
2689.53 81
2689.65 75
2689.77 73
2689.89 72
2690.01 74
2690.13 77
2690.25 82
2690.37 90
2690.48 100
2690.60 111
2690.72 124
2690.84 137
2690.96 150
2691.08 162
2691.20 171
2691.32 178
2691.44 180
2691.55 179
2691.67 174
2691.79 166
2691.91 157
2692.03 146
2692.15 135
2692.27 126
2692.39 117
2692.51 110
2692.62 104
2692.74 98
2692.86 93
2692.98 86
2693.10 79
2693.22 70
2693.34 61
2693.46 52
2693.58 44
2693.69 40
2693.81 39
2693.93 42
2694.05 47
2694.17 55
2694.29 62
2694.41 67
2694.53 69
2694.65 69
2694.77 68
2694.88 68
2695.00 70
2695.12 75
2695.24 85
2695.36 98
2695.48 112
2695.60 126
2695.72 137
2695.84 144
2695.96 146
2696.07 144
2696.19 137
2696.31 129
2696.43 120
2696.55 109
2696.67 98
2696.79 86
2696.91 73
2697.03 58
2697.15 44
2697.26 32
2697.38 24
2697.50 20
2697.62 21
2697.74 27
2697.86 38
2697.98 52
2698.10 67
2698.22 81
2698.34 93
2698.45 103
2698.57 109
2698.69 111
2698.81 109
2698.93 102
2699.05 93
2699.17 82
2699.29 70
2699.41 61
2699.53 55
2699.65 54
2699.76 57
2699.88 64
2700.00 72
2700.12 80
2700.24 87
2700.36 94
2700.48 99
2700.60 103
2700.72 107
2700.84 110
2700.96 110
2701.07 107
2701.19 98
2701.31 85
2701.43 67
2701.55 47
2701.67 27
2701.79 9
2701.91 0
2702.03 0
2702.15 0
2702.27 1
2702.39 12
2702.50 25
2702.62 36
2702.74 43
2702.86 45
2702.98 42
2703.10 35
2703.22 25
2703.34 15
2703.46 7
2703.58 3
2703.70 4
2703.81 8
2703.93 16
2704.05 25
2704.17 31
2704.29 35
2704.41 34
2704.53 30
2704.65 23
2704.77 15
2704.89 9
2705.01 6
2705.13 5
2705.25 6
2705.36 6
2705.48 6
2705.60 4
2705.72 0
2705.84 0
2705.96 0
2706.08 0
2706.20 0
2706.32 0
2706.44 0
2706.56 1
2706.68 7
2706.80 17
2706.91 30
2707.03 48
2707.15 70
2707.27 95
2707.39 121
2707.51 145
2707.63 163
2707.75 174
2707.87 177
2707.99 172
2708.11 160
2708.23 144
2708.35 125
2708.46 107
2708.58 93
2708.70 84
2708.82 83
2708.94 88
2709.06 100
2709.18 117
2709.30 135
2709.42 153
2709.54 167
2709.66 175
2709.78 176
2709.90 172
2710.02 162
2710.13 148
2710.25 135
2710.37 123
2710.49 113
2710.61 107
2710.73 103
2710.85 101
2710.97 98
2711.09 93
2711.21 86
2711.33 78
2711.45 68
2711.57 59
2711.69 52
2711.81 49
2711.92 50
2712.04 57
2712.16 69
2712.28 84
2712.40 100
2712.52 116
2712.64 130
2712.76 140
2712.88 145
2713.00 146
2713.12 142
2713.24 136
2713.36 130
2713.48 124
2713.60 121
2713.72 119
2713.83 119
2713.95 119
2714.07 117
2714.19 112
2714.31 102
2714.43 86
2714.55 67
2714.67 45
2714.79 24
2714.91 8
2715.03 2
2715.15 6
2715.27 24
2715.39 52
2715.51 89
2715.63 128
2715.75 165
2715.86 194
2715.98 212
2716.10 217
2716.22 212
2716.34 200
2716.46 184
2716.58 169
2716.70 158
2716.82 152
2716.94 151
2717.06 152
2717.18 155
2717.30 158
2717.42 160
2717.54 160
2717.66 159
2717.78 156
2717.90 152
2718.01 147
2718.13 142
2718.25 136
2718.37 131
2718.49 127
2718.61 126
2718.73 127
2718.85 131
2718.97 136
2719.09 141
2719.21 146
2719.33 148
2719.45 147
2719.57 144
2719.69 138
2719.81 133
2719.93 129
2720.05 127
2720.17 129
2720.29 134
2720.41 141
2720.52 152
2720.64 163
2720.76 175
2720.88 187
2721.00 198
2721.12 207
2721.24 214
2721.36 217
2721.48 217
2721.60 214
2721.72 207
2721.84 199
2721.96 187
2722.08 174
2722.20 160
2722.32 145
2722.44 130
2722.56 115
2722.68 103
2722.80 94
2722.92 90
2723.04 91
2723.16 98
2723.27 110
2723.39 125
2723.51 142
2723.63 158
2723.75 172
2723.87 182
2723.99 187
2724.11 187
2724.23 183
2724.35 176
2724.47 167
2724.59 156
2724.71 146
2724.83 135
2724.95 126
2725.07 119
2725.19 115
2725.31 117
2725.43 124
2725.55 135
2725.67 149
2725.79 163
2725.91 175
2726.03 182
2726.15 183
2726.27 179
2726.39 171
2726.50 161
2726.62 152
2726.74 143
2726.86 134
2726.98 124
2727.10 112
2727.22 97
2727.34 79
2727.46 59
2727.58 39
2727.70 21
2727.82 7
2727.94 0
2728.06 0
2728.18 0
2728.30 9
2728.42 21
2728.54 35
2728.66 50
2728.78 63
2728.90 72
2729.02 76
2729.14 75
2729.26 69
2729.38 59
2729.50 45
2729.62 29
2729.74 13
2729.86 0
2729.98 0
2730.10 0
2730.22 0
2730.34 0
2730.46 0
2730.58 0
2730.70 0
2730.81 5
2730.93 30
2731.05 56
2731.17 82
2731.29 107
2731.41 130
2731.53 150
2731.65 169
2731.77 188
2731.89 205
2732.01 223
2732.13 242
2732.25 262
2732.37 283
2732.49 304
2732.61 323
2732.73 338
2732.85 347
2732.97 351
2733.09 348
2733.21 339
2733.33 327
2733.45 313
2733.57 299
2733.69 285
2733.81 271
2733.93 256
2734.05 241
2734.17 228
2734.29 220
2734.41 217
2734.53 221
2734.65 231
2734.77 246
2734.89 261
2735.01 273
2735.13 279
2735.25 279
2735.37 272
2735.49 262
2735.61 249
2735.73 236
2735.85 224
2735.97 215
2736.09 207
2736.21 202
2736.33 198
2736.45 197
2736.57 199
2736.69 205
2736.81 212
2736.93 223
2737.05 237
2737.17 255
2737.29 277
2737.41 300
2737.53 323
2737.65 344
2737.77 358
2737.89 363
2738.01 359
2738.13 346
2738.25 328
2738.37 308
2738.49 290
2738.61 276
2738.73 269
2738.85 266
2738.96 266
2739.08 267
2739.20 268
2739.32 269
2739.44 269
2739.56 270
2739.68 271
2739.80 272
2739.92 274
2740.04 274
2740.16 273
2740.28 270
2740.40 265
2740.52 260
2740.64 253
2740.76 246
2740.88 239
2741.00 232
2741.12 226
2741.24 221
2741.36 219
2741.48 219
2741.60 221
2741.72 224
2741.84 228
2741.96 231
2742.08 231
2742.20 228
2742.32 221
2742.44 211
2742.56 197
2742.68 183
2742.80 169
2742.92 157
2743.04 149
2743.16 143
2743.28 139
2743.40 136
2743.52 133
2743.64 130
2743.76 127
2743.88 124
2744.00 122
2744.12 121
2744.25 121
2744.37 122
2744.49 124
2744.61 127
2744.73 131
2744.85 139
2744.97 150
2745.09 163
2745.21 180
2745.33 196
2745.45 211
2745.57 222
2745.69 229
2745.81 229
2745.93 226
2746.05 219
2746.17 213
2746.29 208
2746.41 207
2746.53 208
2746.65 210
2746.77 210
2746.89 208
2747.01 201
2747.13 191
2747.25 178
2747.37 165
2747.49 155
2747.61 150
2747.73 150
2747.85 154
2747.97 162
2748.09 172
2748.21 181
2748.33 190
2748.45 197
2748.57 201
2748.69 204
2748.81 205
2748.93 204
2749.05 201
2749.17 196
2749.29 187
2749.41 176
2749.53 163
2749.65 149
2749.77 137
2749.89 128
2750.01 123
2750.13 123
2750.25 126
2750.37 131
2750.49 134
2750.61 135
2750.73 132
2750.85 126
2750.97 117
2751.09 107
2751.21 98
2751.33 91
2751.45 86
2751.57 83
2751.69 80
2751.81 78
2751.93 77
2752.05 76
2752.17 77
2752.29 79
2752.42 82
2752.54 85
2752.66 89
2752.78 94
2752.90 101
2753.02 109
2753.14 118
2753.26 126
2753.38 133
2753.50 136
2753.62 136
2753.74 134
2753.86 131
2753.98 129
2754.10 128
2754.22 128
2754.34 128
2754.46 124
2754.58 117
2754.70 104
2754.82 87
2754.94 67
2755.06 48
2755.18 32
2755.30 22
2755.42 18
2755.54 18
2755.66 22
2755.78 27
2755.90 31
2756.02 34
2756.14 36
2756.26 37
2756.38 41
2756.50 45
2756.63 50
2756.75 55
2756.87 59
2756.99 61
2757.11 63
2757.23 65
2757.35 71
2757.47 81
2757.59 96
2757.71 114
2757.83 132
2757.95 148
2758.07 160
2758.19 167
2758.31 170
2758.43 169
2758.55 167
2758.67 165
2758.79 164
2758.91 164
2759.03 163
2759.15 161
2759.27 158
2759.39 155
2759.51 152
2759.63 151
2759.75 153
2759.87 158
2760.00 164
2760.12 170
2760.24 173
2760.36 172
2760.48 168
2760.60 162
2760.72 156
2760.84 153
2760.96 154
2761.08 160
2761.20 169
2761.32 180
2761.44 190
2761.56 196
2761.68 199
2761.80 199
2761.92 198
2762.04 196
2762.16 195
2762.28 197
2762.40 201
2762.52 206
2762.64 212
2762.77 217
2762.89 220
2763.01 222
2763.13 223
2763.25 222
2763.37 220
2763.49 218
2763.61 215
2763.73 210
2763.85 203
2763.97 194
2764.09 183
2764.21 170
2764.33 155
2764.45 138
2764.57 121
2764.69 105
2764.81 92
2764.93 82
2765.05 78
2765.18 79
2765.30 87
2765.42 100
2765.54 114
2765.66 128
2765.78 138
2765.90 142
2766.02 138
2766.14 127
2766.26 110
2766.38 92
2766.50 73
2766.62 58
2766.74 45
2766.86 35
2766.98 28
2767.10 22
2767.22 14
2767.34 6
2767.47 0
2767.59 0
2767.71 0
2767.83 0
2767.95 0
2768.07 0
2768.19 0
2768.31 0
2768.43 10
2768.55 25
2768.67 39
2768.79 53
2768.91 66
2769.03 76
2769.15 83
2769.27 88
2769.39 89
2769.52 87
2769.64 82
2769.76 74
2769.88 66
2770.00 60
2770.12 58
2770.24 61
2770.36 70
2770.48 83
2770.60 98
2770.72 111
2770.84 119
2770.96 119
2771.08 110
2771.20 93
2771.32 70
2771.45 44
2771.57 19
2771.69 0
2771.81 0
2771.93 0
2772.05 0
2772.17 0
2772.29 0
2772.41 4
2772.53 9
2772.65 10
2772.77 7
2772.89 4
2773.01 2
2773.14 5
2773.26 16
2773.38 34
2773.50 60
2773.62 88
2773.74 116
2773.86 140
2773.98 157
2774.10 166
2774.22 169
2774.34 167
2774.46 163
2774.58 159
2774.70 154
2774.82 149
2774.95 142
2775.07 134
2775.19 125
2775.31 118
2775.43 114
2775.55 116
2775.67 123
2775.79 135
2775.91 150
2776.03 164
2776.15 173
2776.27 175
2776.39 170
2776.52 159
2776.64 144
2776.76 127
2776.88 110
2777.00 94
2777.12 80
2777.24 67
2777.36 55
2777.48 44
2777.60 33
2777.72 24
2777.84 18
2777.96 16
2778.09 18
2778.21 25
2778.33 40
2778.45 60
2778.57 85
2778.69 111
2778.81 137
2778.93 159
2779.05 175
2779.17 183
2779.29 184
2779.41 179
2779.54 171
2779.66 160
2779.78 147
2779.90 135
2780.02 121
2780.14 108
2780.26 93
2780.38 78
2780.50 63
2780.62 48
2780.74 36
2780.86 26
2780.99 20
2781.11 20
2781.23 23
2781.35 32
2781.47 43
2781.59 56
2781.71 68
2781.83 79
2781.95 86
2782.07 87
2782.19 82
2782.32 71
2782.44 53
2782.56 31
2782.68 9
2782.80 0
2782.92 0
2783.04 0
2783.16 0
2783.28 0
2783.40 0
2783.52 0
2783.64 1
2783.77 10
2783.89 17
2784.01 24
2784.13 31
2784.25 41
2784.37 51
2784.49 63
2784.61 76
2784.73 89
2784.85 104
2784.98 120
2785.10 139
2785.22 159
2785.34 180
2785.46 199
2785.58 214
2785.70 221
2785.82 219
2785.94 206
2786.06 184
2786.18 157
2786.31 129
2786.43 103
2786.55 84
2786.67 72
2786.79 68
2786.91 69
2787.03 73
2787.15 78
2787.27 84
2787.39 90
2787.52 98
2787.64 108
2787.76 120
2787.88 132
2788.00 142
2788.12 148
2788.24 149
2788.36 142
2788.48 131
2788.60 118
2788.73 106
2788.85 96
2788.97 90
2789.09 89
2789.21 91
2789.33 95
2789.45 100
2789.57 103
2789.69 104
2789.82 104
2789.94 102
2790.06 97
2790.18 92
2790.30 86
2790.42 80
2790.54 75
2790.66 72
2790.78 72
2790.90 76
2791.03 83
2791.15 93
2791.27 105
2791.39 117
2791.51 129
2791.63 138
2791.75 143
2791.87 147
2791.99 149
2792.12 150
2792.24 152
2792.36 155
2792.48 159
2792.60 164
2792.72 169
2792.84 174
2792.96 177
2793.08 179
2793.21 180
2793.33 181
2793.45 180
2793.57 178
2793.69 175
2793.81 170
2793.93 164
2794.05 156
2794.17 146
2794.30 134
2794.42 119
2794.54 102
2794.66 82
2794.78 62
2794.90 44
2795.02 28
2795.14 16
2795.27 8
2795.39 4
2795.51 4
2795.63 6
2795.75 10
2795.87 16
2795.99 22
2796.11 29
2796.23 35
2796.36 38
2796.48 37
2796.60 31
2796.72 19
2796.84 5
2796.96 0
2797.08 0
2797.20 0
2797.33 0
2797.45 0
2797.57 0
2797.69 0
2797.81 2
2797.93 19
2798.05 32
2798.17 39
2798.30 41
2798.42 39
2798.54 33
2798.66 28
2798.78 27
2798.90 30
2799.02 41
2799.14 57
2799.27 77
2799.39 98
2799.51 116
2799.63 129
2799.75 133
2799.87 130
2799.99 120
2800.11 107
2800.24 94
2800.36 83
2800.48 77
2800.60 76
2800.72 78
2800.84 83
2800.96 87
2801.08 88
2801.21 86
2801.33 80
2801.45 71
2801.57 62
2801.69 54
2801.81 49
2801.93 50
2802.05 54
2802.18 63
2802.30 72
2802.42 81
2802.54 86
2802.66 88
2802.78 86
2802.90 81
2803.03 77
2803.15 75
2803.27 76
2803.39 80
2803.51 87
2803.63 94
2803.75 100
2803.88 103
2804.00 102
2804.12 98
2804.24 94
2804.36 91
2804.48 92
2804.60 98
2804.72 110
2804.85 128
2804.97 149
2805.09 172
2805.21 192
2805.33 207
2805.45 215
2805.57 213
2805.70 201
2805.82 178
2805.94 148
2806.06 114
2806.18 80
2806.30 50
2806.42 28
2806.55 16
2806.67 13
2806.79 19
2806.91 32
2807.03 47
2807.15 64
2807.27 79
2807.40 93
2807.52 103
2807.64 110
2807.76 113
2807.88 113
2808.00 109
2808.12 101
2808.25 90
2808.37 75
2808.49 58
2808.61 40
2808.73 22
2808.85 5
2808.97 0
2809.10 0
2809.22 0
2809.34 0
2809.46 1
2809.58 16
2809.70 34
2809.82 52
2809.95 69
2810.07 84
2810.19 95
2810.31 101
2810.43 102
2810.55 98
2810.68 90
2810.80 82
2810.92 75
2811.04 71
2811.16 73
2811.28 80
2811.40 92
2811.53 106
2811.65 119
2811.77 128
2811.89 131
2812.01 129
2812.13 123
2812.25 116
2812.38 111
2812.50 109
2812.62 113
2812.74 120
2812.86 131
2812.98 142
2813.11 152
2813.23 159
2813.35 161
2813.47 158
2813.59 152
2813.71 143
2813.84 133
2813.96 124
2814.08 117
2814.20 113
2814.32 112
2814.44 114
2814.56 119
2814.69 126
2814.81 134
2814.93 143
2815.05 150
2815.17 155
2815.29 155
2815.42 149
2815.54 137
2815.66 121
2815.78 102
2815.90 83
2816.02 65
2816.15 51
2816.27 41
2816.39 36
2816.51 34
2816.63 35
2816.75 36
2816.88 38
2817.00 40
2817.12 41
2817.24 42
2817.36 41
2817.48 39
2817.61 34
2817.73 27
2817.85 16
2817.97 4
2818.09 0
2818.21 0
2818.34 0
2818.46 0
2818.58 0
2818.70 9
2818.82 29
2818.94 52
2819.07 73
2819.19 90
2819.31 103
2819.43 110
2819.55 112
2819.67 110
2819.80 103
2819.92 93
2820.04 80
2820.16 65
2820.28 50
2820.40 35
2820.53 22
2820.65 12
2820.77 8
2820.89 8
2821.01 13
2821.13 22
2821.26 32
2821.38 42
2821.50 49
2821.62 52
2821.74 50
2821.86 44
2821.99 35
2822.11 25
2822.23 14
2822.35 4
2822.47 0
2822.60 0
2822.72 0
2822.84 0
2822.96 0
2823.08 0
2823.20 9
2823.33 26
2823.45 43
2823.57 61
2823.69 76
2823.81 88
2823.93 98
2824.06 107
2824.18 115
2824.30 125
2824.42 134
2824.54 144
2824.67 151
2824.79 157
2824.91 160
2825.03 162
2825.15 164
2825.27 168
2825.40 176
2825.52 189
2825.64 205
2825.76 222
2825.88 238
2826.01 248
2826.13 250
2826.25 241
2826.37 220
2826.49 190
2826.61 152
2826.74 111
2826.86 71
2826.98 35
2827.10 4
2827.22 0
2827.35 0
2827.47 0
2827.59 0
2827.71 0
2827.83 0
2827.96 0
2828.08 0
2828.20 9
2828.32 27
2828.44 46
2828.56 64
2828.69 80
2828.81 94
2828.93 105
2829.05 112
2829.17 114
2829.30 111
2829.42 104
2829.54 93
2829.66 81
2829.78 68
2829.91 56
2830.03 45
2830.15 34
2830.27 24
2830.39 16
2830.52 8
2830.64 3
2830.76 2
2830.88 4
2831.00 11
2831.12 21
2831.25 32
2831.37 42
2831.49 51
2831.61 58
2831.73 63
2831.86 67
2831.98 72
2832.10 79
2832.22 88
2832.34 101
2832.47 115
2832.59 131
2832.71 148
2832.83 165
2832.95 181
2833.08 194
2833.20 203
2833.32 207
2833.44 205
2833.56 198
2833.69 186
2833.81 170
2833.93 153
2834.05 137
2834.17 123
2834.30 112
2834.42 106
2834.54 103
2834.66 103
2834.78 104
2834.91 106
2835.03 108
2835.15 109
2835.27 110
2835.39 111
2835.52 113
2835.64 115
2835.76 117
2835.88 119
2836.00 121
2836.13 121
2836.25 118
2836.37 113
2836.49 105
2836.62 94
2836.74 82
2836.86 69
2836.98 56
2837.10 45
2837.23 37
2837.35 33
2837.47 34
2837.59 39
2837.71 48
2837.84 60
2837.96 73
2838.08 85
2838.20 95
2838.32 101
2838.45 105
2838.57 105
2838.69 104
2838.81 101
2838.93 99
2839.06 96
2839.18 94
2839.30 94
2839.42 95
2839.55 98
2839.67 102
2839.79 107
2839.91 111
2840.03 114
2840.16 115
2840.28 112
2840.40 108
2840.52 101
2840.64 94
2840.77 87
2840.89 82
2841.01 80
2841.13 79
2841.26 80
2841.38 81
2841.50 79
2841.62 75
2841.74 69
2841.87 62
2841.99 58
2842.11 58
2842.23 64
2842.36 75
2842.48 90
2842.60 105
2842.72 118
2842.84 128
2842.97 135
2843.09 140
2843.21 144
2843.33 150
2843.45 158
2843.58 167
2843.70 175
2843.82 180
2843.94 183
2844.07 181
2844.19 175
2844.31 168
2844.43 160
2844.55 153
2844.68 147
2844.80 144
2844.92 144
2845.04 147
2845.17 153
2845.29 162
2845.41 174
2845.53 188
2845.66 204
2845.78 219
2845.90 232
2846.02 240
2846.14 241
2846.27 234
2846.39 221
2846.51 204
2846.63 184
2846.76 165
2846.88 149
2847.00 136
2847.12 125
2847.24 115
2847.37 106
2847.49 95
2847.61 83
2847.73 71
2847.86 58
2847.98 47
2848.10 39
2848.22 33
2848.35 28
2848.47 26
2848.59 24
2848.71 21
2848.83 17
2848.96 10
2849.08 0
2849.20 0
2849.32 0
2849.45 0
2849.57 0
2849.69 0
2849.81 0
2849.94 0
2850.06 7
2850.18 17
2850.30 22
2850.43 24
2850.55 22
2850.67 17
2850.79 13
2850.91 10
2851.04 12
2851.16 18
2851.28 28
2851.40 42
2851.53 57
2851.65 71
2851.77 84
2851.89 94
2852.02 99
2852.14 99
2852.26 94
2852.38 85
2852.51 74
2852.63 63
2852.75 53
2852.87 47
2853.00 45
2853.12 47
2853.24 51
2853.36 57
2853.48 63
2853.61 69
2853.73 75
2853.85 81
2853.97 87
2854.10 93
2854.22 98
2854.34 102
2854.46 103
2854.59 101
2854.71 98
2854.83 93
2854.95 89
2855.08 86
2855.20 86
2855.32 89
2855.44 96
2855.57 105
2855.69 116
2855.81 127
2855.93 138
2856.06 149
2856.18 159
2856.30 169
2856.42 179
2856.55 190
2856.67 201
2856.79 212
2856.91 221
2857.04 228
2857.16 230
2857.28 226
2857.40 215
2857.53 198
2857.65 175
2857.77 150
2857.89 125
2858.02 104
2858.14 88
2858.26 78
2858.38 75
2858.51 78
2858.63 86
2858.75 95
2858.87 106
2859.00 117
2859.12 127
2859.24 137
2859.36 147
2859.49 154
2859.61 158
2859.73 158
2859.85 155
2859.98 150
2860.10 144
2860.22 140
2860.34 139
2860.47 142
2860.59 149
2860.71 156
2860.84 162
2860.96 164
2861.08 161
2861.20 152
2861.33 139
2861.45 122
2861.57 103
2861.69 83
2861.82 61
2861.94 40
2862.06 20
2862.18 1
2862.31 0
2862.43 0
2862.55 0
2862.67 0
2862.80 0
2862.92 0
2863.04 0
2863.16 3
2863.29 11
2863.41 19
2863.53 25
2863.66 28
2863.78 29
2863.90 28
2864.02 26
2864.15 23
2864.27 20
2864.39 18
2864.51 17
2864.64 17
2864.76 19
2864.88 21
2865.00 25
2865.13 30
2865.25 38
2865.37 47
2865.50 58
2865.62 68
2865.74 78
2865.86 86
2865.99 93
2866.11 99
2866.23 105
2866.35 112
2866.48 119
2866.60 126
2866.72 131
2866.85 133
2866.97 132
2867.09 127
2867.21 120
2867.34 112
2867.46 104
2867.58 100
2867.70 100
2867.83 105
2867.95 113
2868.07 125
2868.20 138
2868.32 153
2868.44 166
2868.56 177
2868.69 186
2868.81 191
2868.93 193
2869.05 191
2869.18 188
2869.30 183
2869.42 178
2869.55 172
2869.67 166
2869.79 160
2869.91 153
2870.04 146
2870.16 140
2870.28 134
2870.40 128
2870.53 122
2870.65 116
2870.77 109
2870.90 100
2871.02 91
2871.14 81
2871.26 71
2871.39 65
2871.51 64
2871.63 68
2871.76 76
2871.88 87
2872.00 98
2872.12 106
2872.25 110
2872.37 108
2872.49 101
2872.62 90
2872.74 79
2872.86 68
2872.98 59
2873.11 53
2873.23 50
2873.35 50
2873.48 53
2873.60 56
2873.72 61
2873.84 66
2873.97 71
2874.09 79
2874.21 89
2874.34 102
2874.46 119
2874.58 139
2874.70 162
2874.83 185
2874.95 205
2875.07 221
2875.20 230
2875.32 232
2875.44 227
2875.56 215
2875.69 199
2875.81 179
2875.93 160
2876.06 142
2876.18 127
2876.30 116
2876.42 108
2876.55 102
2876.67 97
2876.79 92
2876.92 86
2877.04 80
2877.16 77
2877.29 78
2877.41 84
2877.53 97
2877.65 115
2877.78 138
2877.90 161
2878.02 181
2878.15 195
2878.27 203
2878.39 203
2878.51 197
2878.64 186
2878.76 174
2878.88 160
2879.01 148
2879.13 136
2879.25 124
2879.38 114
2879.50 105
2879.62 98
2879.74 93
2879.87 90
2879.99 90
2880.11 90
2880.24 89
2880.36 87
2880.48 81
2880.61 74
2880.73 65
2880.85 55
2880.97 45
2881.10 37
2881.22 32
2881.34 30
2881.47 32
2881.59 37
2881.71 46
2881.84 57
2881.96 69
2882.08 78
2882.20 84
2882.33 86
2882.45 82
2882.57 74
2882.70 63
2882.82 52
2882.94 42
2883.07 36
2883.19 34
2883.31 38
2883.44 48
2883.56 63
2883.68 84
2883.80 106
2883.93 127
2884.05 146
2884.17 159
2884.30 164
2884.42 163
2884.54 155
2884.67 144
2884.79 131
2884.91 118
2885.04 109
2885.16 103
2885.28 102
2885.40 105
2885.53 112
2885.65 122
2885.77 135
2885.90 147
2886.02 159
2886.14 169
2886.27 175
2886.39 177
2886.51 174
2886.64 166
2886.76 153
2886.88 136
2887.01 116
2887.13 96
2887.25 78
2887.37 64
2887.50 56
2887.62 54
2887.74 59
2887.87 69
2887.99 82
2888.11 97
2888.24 112
2888.36 127
2888.48 141
2888.61 154
2888.73 167
2888.85 181
2888.98 196
2889.10 212
2889.22 225
2889.35 236
2889.47 241
2889.59 240
2889.72 229
2889.84 209
2889.96 180
2890.08 144
2890.21 104
2890.33 64
2890.45 28
2890.58 1
2890.70 0
2890.82 0
2890.95 0
2891.07 0
2891.19 6
2891.32 18
2891.44 26
2891.56 29
2891.69 26
2891.81 19
2891.93 8
2892.06 0
2892.18 0
2892.30 0
2892.43 0
2892.55 0
2892.67 0
2892.80 0
2892.92 0
2893.04 8
2893.17 23
2893.29 40
2893.41 58
2893.54 75
2893.66 91
2893.78 106
2893.91 117
2894.03 127
2894.15 133
2894.28 136
2894.40 136
2894.52 131
2894.65 122
2894.77 109
2894.89 94
2895.02 78
2895.14 63
2895.26 52
2895.39 44
2895.51 42
2895.63 44
2895.76 48
2895.88 52
2896.00 55
2896.13 56
2896.25 55
2896.37 54
2896.50 54
2896.62 55
2896.74 57
2896.87 60
2896.99 64
2897.11 69
2897.24 75
2897.36 82
2897.48 91
2897.61 102
2897.73 113
2897.85 123
2897.98 134
2898.10 143
2898.22 152
2898.35 161
2898.47 171
2898.59 181
2898.72 190
2898.84 196
2898.96 196
2899.09 191
2899.21 180
2899.33 164
2899.46 144
2899.58 122
2899.70 101
2899.83 81
2899.95 64
2900.07 51
2900.20 42
2900.32 38
2900.44 38
2900.57 41
2900.69 48
2900.81 58
2900.94 71
2901.06 84
2901.18 98
2901.31 111
2901.43 121
2901.55 128
2901.68 131
2901.80 131
2901.92 129
2902.05 129
2902.17 133
2902.30 142
2902.42 159
2902.54 181
2902.67 207
2902.79 233
2902.91 254
2903.04 269
2903.16 274
2903.28 271
2903.41 261
2903.53 248
2903.65 232
2903.78 218
2903.90 205
2904.02 195
2904.15 186
2904.27 179
2904.39 173
2904.52 170
2904.64 168
2904.77 168
2904.89 170
2905.01 173
2905.14 176
2905.26 179
2905.38 179
2905.51 177
2905.63 172
2905.75 164
2905.88 152
2906.00 138
2906.12 121
2906.25 102
2906.37 84
2906.49 67
2906.62 55
2906.74 50
2906.87 51
2906.99 59
2907.11 72
2907.24 88
2907.36 103
2907.48 114
2907.61 121
2907.73 122
2907.85 117
2907.98 109
2908.10 100
2908.22 92
2908.35 88
2908.47 90
2908.60 98
2908.72 111
2908.84 126
2908.97 138
2909.09 147
2909.21 150
2909.34 147
2909.46 140
2909.58 131
2909.71 122
2909.83 116
2909.96 110
2910.08 105
2910.20 98
2910.33 88
2910.45 76
2910.57 64
2910.70 55
2910.82 50
2910.94 51
2911.07 58
2911.19 70
2911.32 84
2911.44 95
2911.56 102
2911.69 103
2911.81 98
2911.93 89
2912.06 78
2912.18 68
2912.30 62
2912.43 61
2912.55 65
2912.68 73
2912.80 84
2912.92 95
2913.05 105
2913.17 112
2913.29 115
2913.42 115
2913.54 113
2913.67 108
2913.79 104
2913.91 101
2914.04 99
2914.16 98
2914.28 99
2914.41 100
2914.53 102
2914.66 104
2914.78 108
2914.90 113
2915.03 120
2915.15 128
2915.27 138
2915.40 146
2915.52 152
2915.65 154
2915.77 154
2915.89 150
2916.02 145
2916.14 141
2916.26 140
2916.39 141
2916.51 143
2916.64 145
2916.76 145
2916.88 142
2917.01 137
2917.13 130
2917.25 124
2917.38 121
2917.50 122
2917.63 126
2917.75 134
2917.87 141
2918.00 147
2918.12 149
2918.24 147
2918.37 141
2918.49 132
2918.62 123
2918.74 115
2918.86 110
2918.99 107
2919.11 104
2919.24 101
2919.36 96
2919.48 88
2919.61 77
2919.73 64
2919.85 50
2919.98 38
2920.10 28
2920.23 22
2920.35 21
2920.47 23
2920.60 28
2920.72 36
2920.85 44
2920.97 53
2921.09 60
2921.22 67
2921.34 74
2921.46 80
2921.59 86
2921.71 92
2921.84 98
2921.96 103
2922.08 106
2922.21 107
2922.33 105
2922.46 101
2922.58 95
2922.70 87
2922.83 80
2922.95 75
2923.08 73
2923.20 75
2923.32 81
2923.45 91
2923.57 102
2923.69 113
2923.82 120
2923.94 124
2924.07 123
2924.19 116
2924.31 106
2924.44 94
2924.56 82
2924.69 72
2924.81 63
2924.93 57
2925.06 53
2925.18 49
2925.31 43
2925.43 36
2925.55 25
2925.68 13
2925.80 0
2925.93 0
2926.05 0
2926.17 0
2926.30 0
2926.42 0
2926.55 0
2926.67 0
2926.79 0
2926.92 14
2927.04 32
2927.17 52
2927.29 73
2927.41 95
2927.54 115
2927.66 132
2927.79 146
2927.91 155
2928.03 161
2928.16 163
2928.28 164
2928.41 163
2928.53 161
2928.65 159
2928.78 156
2928.90 150
2929.03 144
2929.15 135
2929.27 125
2929.40 113
2929.52 99
2929.65 82
2929.77 63
2929.89 41
2930.02 17
2930.14 0
2930.27 0
2930.39 0
2930.51 0
2930.64 0
2930.76 0
2930.89 0
2931.01 0
2931.13 7
2931.26 26
2931.38 46
2931.51 64
2931.63 81
2931.76 96
2931.88 108
2932.00 117
2932.13 124
2932.25 130
2932.38 135
2932.50 141
2932.62 147
2932.75 153
2932.87 159
2933.00 163
2933.12 164
2933.24 161
2933.37 154
2933.49 144
2933.62 132
2933.74 119
2933.87 108
2933.99 99
2934.11 94
2934.24 94
2934.36 97
2934.49 105
2934.61 114
2934.73 125
2934.86 136
2934.98 145
2935.11 152
2935.23 157
2935.36 158
2935.48 157
2935.60 153
2935.73 149
2935.85 145
2935.98 143
2936.10 143
2936.22 143
2936.35 143
2936.47 142
2936.60 139
2936.72 133
2936.85 126
2936.97 119
2937.09 113
2937.22 111
2937.34 112
2937.47 115
2937.59 119
2937.71 122
2937.84 124
2937.96 123
2938.09 120
2938.21 114
2938.34 105
2938.46 94
2938.58 82
2938.71 69
2938.83 58
2938.96 48
2939.08 42
2939.21 41
2939.33 44
2939.45 50
2939.58 61
2939.70 74
2939.83 90
2939.95 106
2940.08 124
2940.20 143
2940.32 162
2940.45 180
2940.57 197
2940.70 213
2940.82 227
2940.95 239
2941.07 251
2941.19 261
2941.32 271
2941.44 280
2941.57 289
2941.69 297
2941.82 302
2941.94 303
2942.06 300
2942.19 294
2942.31 285
2942.44 276
2942.56 267
2942.69 259
2942.81 252
2942.93 245
2943.06 238
2943.18 228
2943.31 215
2943.43 202
2943.56 188
2943.68 176
2943.80 167
2943.93 160
2944.05 157
2944.18 155
2944.30 153
2944.43 150
2944.55 146
2944.68 141
2944.80 136
2944.92 132
2945.05 131
2945.17 133
2945.30 138
2945.42 143
2945.55 146
2945.67 145
2945.79 139
2945.92 127
2946.04 110
2946.17 90
2946.29 70
2946.42 53
2946.54 41
2946.67 33
2946.79 29
2946.91 30
2947.04 32
2947.16 35
2947.29 39
2947.41 41
2947.54 43
2947.66 44
2947.79 44
2947.91 44
2948.03 44
2948.16 46
2948.28 48
2948.41 52
2948.53 58
2948.66 66
2948.78 74
2948.91 82
2949.03 90
2949.15 98
2949.28 106
2949.40 114
2949.53 122
2949.65 129
2949.78 136
2949.90 141
2950.03 145
2950.15 146
2950.27 147
2950.40 146
2950.52 145
2950.65 143
2950.77 142
2950.90 141
2951.02 139
2951.15 135
2951.27 130
2951.40 122
2951.52 112
2951.64 99
2951.77 84
2951.89 68
2952.02 55
2952.14 45
2952.27 41
2952.39 45
2952.52 55
2952.64 72
2952.76 94
2952.89 117
2953.01 141
2953.14 164
2953.26 183
2953.39 199
2953.51 211
2953.64 218
2953.76 219
2953.89 214
2954.01 201
2954.13 181
2954.26 155
2954.38 124
2954.51 91
2954.63 58
2954.76 29
2954.88 7
2955.01 0
2955.13 0
2955.26 0
2955.38 2
2955.51 16
2955.63 29
2955.75 39
2955.88 44
2956.00 45
2956.13 44
2956.25 44
2956.38 48
2956.50 58
2956.63 71
2956.75 87
2956.88 103
2957.00 114
2957.13 122
2957.25 125
2957.37 126
2957.50 125
2957.62 124
2957.75 123
2957.87 122
2958.00 120
2958.12 118
2958.25 116
2958.37 116
2958.50 117
2958.62 121
2958.75 125
2958.87 130
2959.00 132
2959.12 132
2959.24 129
2959.37 124
2959.49 120
2959.62 117
2959.74 117
2959.87 122
2959.99 130
2960.12 140
2960.24 149
2960.37 155
2960.49 155
2960.62 148
2960.74 133
2960.87 112
2960.99 86
2961.11 58
2961.24 32
2961.36 9
2961.49 0
2961.61 0
2961.74 0
2961.86 0
2961.99 0
2962.11 0
2962.24 0
2962.36 0
2962.49 0
2962.61 4
2962.74 12
2962.86 22
2962.99 36
2963.11 50
2963.24 65
2963.36 78
2963.48 87
2963.61 93
2963.73 95
2963.86 96
2963.98 96
2964.11 97
2964.23 99
2964.36 102
2964.48 105
2964.61 107
2964.73 108
2964.86 107
2964.98 103
2965.11 99
2965.23 92
2965.36 85
2965.48 76
2965.61 66
2965.73 54
2965.86 41
2965.98 28
2966.11 16
2966.23 5
2966.36 0
2966.48 0
2966.60 0
2966.73 10
2966.85 30
2966.98 55
2967.10 82
2967.23 110
2967.35 133
2967.48 148
2967.60 154
2967.73 149
2967.85 137
2967.98 119
2968.10 100
2968.23 82
2968.35 67
2968.48 57
2968.60 52
2968.73 49
2968.85 46
2968.98 42
2969.10 37
2969.23 31
2969.35 25
2969.48 21
2969.60 20
2969.73 22
2969.85 26
2969.98 32
2970.10 38
2970.23 46
2970.35 57
2970.48 73
2970.60 93
2970.73 119
2970.85 148
2970.98 180
2971.10 210
2971.23 235
2971.35 253
2971.48 263
2971.60 266
2971.73 264
2971.85 259
2971.97 253
2972.10 248
2972.22 244
2972.35 242
2972.47 240
2972.60 236
2972.72 229
2972.85 218
2972.97 202
2973.10 184
2973.22 163
2973.35 144
2973.47 128
2973.60 117
2973.72 111
2973.85 110
2973.97 112
2974.10 115
2974.22 119
2974.35 123
2974.47 127
2974.60 132
2974.72 137
2974.85 143
2974.97 150
2975.10 155
2975.22 159
2975.35 160
2975.47 157
2975.60 151
2975.72 142
2975.85 130
2975.97 117
2976.10 103
2976.22 88
2976.35 75
2976.47 65
2976.60 59
2976.72 58
2976.85 62
2976.97 70
2977.10 81
2977.22 94
2977.35 107
2977.47 118
2977.60 127
2977.73 135
2977.85 141
2977.98 147
2978.10 152
2978.23 158
2978.35 162
2978.48 164
2978.60 163
2978.73 161
2978.85 157
2978.98 154
2979.10 152
2979.23 152
2979.35 154
2979.48 158
2979.60 163
2979.73 166
2979.85 166
2979.98 163
2980.10 154
2980.23 140
2980.35 122
2980.48 101
2980.60 79
2980.73 59
2980.85 42
2980.98 32
2981.10 27
2981.23 30
2981.35 39
2981.48 53
2981.60 70
2981.73 88
2981.85 105
2981.98 120
2982.10 132
2982.23 137
2982.35 137
2982.48 131
2982.60 120
2982.73 105
2982.85 88
2982.98 71
2983.11 55
2983.23 41
2983.36 29
2983.48 20
2983.61 13
2983.73 9
2983.86 6
2983.98 4
2984.11 1
2984.23 0
2984.36 0
2984.48 0
2984.61 0
2984.73 0
2984.86 0
2984.98 0
2985.11 9
2985.23 29
2985.36 50
2985.48 70
2985.61 87
2985.73 100
2985.86 111
2985.98 122
2986.11 133
2986.24 144
2986.36 154
2986.49 161
2986.61 163
2986.74 160
2986.86 151
2986.99 139
2987.11 126
2987.24 112
2987.36 100
2987.49 90
2987.61 82
2987.74 78
2987.86 76
2987.99 78
2988.11 83
2988.24 92
2988.36 101
2988.49 109
2988.62 115
2988.74 116
2988.87 111
2988.99 102
2989.12 88
2989.24 73
2989.37 56
2989.49 39
2989.62 24
2989.74 12
2989.87 3
2989.99 0
2990.12 2
2990.24 9
2990.37 20
2990.50 33
2990.62 48
2990.75 62
2990.87 74
2991.00 84
2991.12 91
2991.25 97
2991.37 102
2991.50 106
2991.62 110
2991.75 114
2991.87 119
2992.00 124
2992.12 128
2992.25 132
2992.38 133
2992.50 131
2992.63 125
2992.75 115
2992.88 102
2993.00 89
2993.13 78
2993.25 71
2993.38 70
2993.50 73
2993.63 81
2993.75 93
2993.88 106
2994.01 119
2994.13 131
2994.26 141
2994.38 148
2994.51 150
2994.63 149
2994.76 145
2994.88 138
2995.01 130
2995.13 120
2995.26 111
2995.39 104
2995.51 99
2995.64 99
2995.76 103
2995.89 112
2996.01 124
2996.14 136
2996.26 147
2996.39 152
2996.51 151
2996.64 142
2996.77 128
2996.89 110
2997.02 92
2997.14 77
2997.27 67
2997.39 61
2997.52 59
2997.64 59
2997.77 61
2997.89 61
2998.02 58
2998.15 54
2998.27 49
2998.40 44
2998.52 41
2998.65 43
2998.77 50
2998.90 63
2999.02 80
2999.15 99
2999.27 117
2999.40 132
2999.53 144
2999.65 150
2999.78 153
2999.90 154
3000.03 153
3000.15 152
3000.28 151
3000.40 148
3000.53 145
3000.66 141
3000.78 136
3000.91 131
3001.03 129
3001.16 130
3001.28 134
3001.41 141
3001.53 151
3001.66 160
3001.79 166
3001.91 169
3002.04 167
3002.16 160
3002.29 151
3002.41 141
3002.54 133
3002.66 128
3002.79 127
3002.92 129
3003.04 132
3003.17 135
3003.29 135
3003.42 131
3003.54 124
3003.67 115
3003.80 104
3003.92 94
3004.05 86
3004.17 79
3004.30 74
3004.42 70
3004.55 64
3004.67 57
3004.80 49
3004.93 40
3005.05 30
3005.18 21
3005.30 11
3005.43 0
3005.55 0
3005.68 0
3005.81 0
3005.93 0
3006.06 0
3006.18 0
3006.31 0
3006.43 11
3006.56 42
3006.68 74
3006.81 103
3006.94 124
3007.06 137
3007.19 140
3007.31 136
3007.44 127
3007.56 117
3007.69 107
3007.82 100
3007.94 95
3008.07 92
3008.19 88
3008.32 83
3008.44 75
3008.57 64
3008.70 53
3008.82 42
3008.95 33
3009.07 27
3009.20 24
3009.32 25
3009.45 28
3009.58 35
3009.70 45
3009.83 56
3009.95 69
3010.08 82
3010.20 93
3010.33 102
3010.46 108
3010.58 112
3010.71 113
3010.83 113
3010.96 114
3011.08 116
3011.21 119
3011.34 123
3011.46 125
3011.59 125
3011.71 122
3011.84 115
3011.97 107
3012.09 98
3012.22 90
3012.34 84
3012.47 82
3012.59 85
3012.72 92
3012.85 102
3012.97 112
3013.10 121
3013.22 126
3013.35 125
3013.47 120
3013.60 110
3013.73 98
3013.85 85
3013.98 74
3014.10 64
3014.23 57
3014.36 51
3014.48 48
3014.61 46
3014.73 46
3014.86 48
3014.98 54
3015.11 62
3015.24 73
3015.36 86
3015.49 99
3015.61 110
3015.74 116
3015.87 116
3015.99 110
3016.12 98
3016.24 80
3016.37 59
3016.50 36
3016.62 15
3016.75 0
3016.87 0
3017.00 0
3017.12 0
3017.25 0
3017.38 0
3017.50 0
3017.63 1
3017.75 9
3017.88 15
3018.01 17
3018.13 16
3018.26 14
3018.38 12
3018.51 13
3018.64 18
3018.76 25
3018.89 34
3019.01 42
3019.14 48
3019.27 49
3019.39 48
3019.52 44
3019.64 41
3019.77 41
3019.89 45
3020.02 56
3020.15 71
3020.27 88
3020.40 104
3020.52 115
3020.65 119
3020.78 115
3020.90 104
3021.03 87
3021.15 68
3021.28 49
3021.41 33
3021.53 21
3021.66 15
3021.78 15
3021.91 20
3022.04 28
3022.16 37
3022.29 45
3022.41 50
3022.54 53
3022.67 54
3022.79 53
3022.92 53
3023.04 55
3023.17 58
3023.30 61
3023.42 64
3023.55 67
3023.67 68
3023.80 69
3023.93 70
3024.05 71
3024.18 72
3024.30 72
3024.43 71
3024.56 69
3024.68 69
3024.81 71
3024.93 77
3025.06 88
3025.19 102
3025.31 117
3025.44 131
3025.57 142
3025.69 148
3025.82 150
3025.94 148
3026.07 144
3026.20 138
3026.32 130
3026.45 120
3026.57 108
3026.70 94
3026.83 81
3026.95 70
3027.08 63
3027.20 61
3027.33 61
3027.46 63
3027.58 63
3027.71 59
3027.83 51
3027.96 39
3028.09 26
3028.21 15
3028.34 9
3028.47 10
3028.59 15
3028.72 24
3028.84 33
3028.97 40
3029.10 44
3029.22 44
3029.35 43
3029.47 42
3029.60 44
3029.73 49
3029.85 58
3029.98 69
3030.11 81
3030.23 93
3030.36 103
3030.48 112
3030.61 118
3030.74 122
3030.86 125
3030.99 128
3031.11 128
3031.24 125
3031.37 120
3031.49 111
3031.62 101
3031.75 91
3031.87 83
3032.00 81
3032.12 85
3032.25 95
3032.38 108
3032.50 123
3032.63 137
3032.75 149
3032.88 159
3033.01 166
3033.13 171
3033.26 174
3033.39 176
3033.51 174
3033.64 168
3033.76 157
3033.89 142
3034.02 124
3034.14 104
3034.27 84
3034.40 65
3034.52 48
3034.65 31
3034.77 16
3034.90 2
3035.03 0
3035.15 0
3035.28 0
3035.41 0
3035.53 0
3035.66 0
3035.78 0
3035.91 0
3036.04 11
3036.16 32
3036.29 53
3036.42 73
3036.54 89
3036.67 100
3036.80 105
3036.92 106
3037.05 103
3037.17 99
3037.30 97
3037.43 97
3037.55 102
3037.68 110
3037.81 121
3037.93 133
3038.06 146
3038.18 157
3038.31 167
3038.44 174
3038.56 179
3038.69 181
3038.82 181
3038.94 180
3039.07 178
3039.20 173
3039.32 168
3039.45 162
3039.57 156
3039.70 148
3039.83 140
3039.95 130
3040.08 118
3040.21 105
3040.33 90
3040.46 74
3040.59 59
3040.71 48
3040.84 41
3040.96 41
3041.09 47
3041.22 57
3041.34 69
3041.47 81
3041.60 91
3041.72 98
3041.85 100
3041.98 98
3042.10 94
3042.23 90
3042.35 86
3042.48 83
3042.61 83
3042.73 85
3042.86 88
3042.99 91
3043.11 91
3043.24 88
3043.37 83
3043.49 75
3043.62 68
3043.75 63
3043.87 62
3044.00 65
3044.12 71
3044.25 78
3044.38 83
3044.50 86
3044.63 84
3044.76 81
3044.88 76
3045.01 72
3045.14 71
3045.26 72
3045.39 77
3045.52 83
3045.64 89
3045.77 95
3045.90 98
3046.02 99
3046.15 97
3046.27 91
3046.40 82
3046.53 72
3046.65 61
3046.78 53
3046.91 48
3047.03 47
3047.16 50
3047.29 55
3047.41 59
3047.54 60
3047.67 57
3047.79 47
3047.92 34
3048.05 19
3048.17 4
3048.30 0
3048.43 0
3048.55 0
3048.68 0
3048.81 3
3048.93 10
3049.06 14
3049.19 13
3049.31 9
3049.44 3
3049.56 0
3049.69 0
3049.82 0
3049.94 0
3050.07 4
3050.20 16
3050.32 30
3050.45 45
3050.58 61
3050.70 77
3050.83 94
3050.96 110
3051.08 126
3051.21 140
3051.34 153
3051.46 161
3051.59 165
3051.72 163
3051.84 157
3051.97 147
3052.10 138
3052.22 130
3052.35 128
3052.48 131
3052.60 140
3052.73 153
3052.86 169
3052.98 184
3053.11 196
3053.24 204
3053.36 206
3053.49 203
3053.62 195
3053.74 183
3053.87 167
3054.00 151
3054.12 137
3054.25 127
3054.38 123
3054.50 126
3054.63 135
3054.76 149
3054.88 165
3055.01 183
3055.14 198
3055.26 210
3055.39 219
3055.52 223
3055.64 225
3055.77 225
3055.90 225
3056.02 224
3056.15 224
3056.28 226
3056.40 230
3056.53 235
3056.66 240
3056.78 245
3056.91 248
3057.04 249
3057.16 247
3057.29 242
3057.42 235
3057.54 227
3057.67 218
3057.80 210
3057.92 203
3058.05 198
3058.18 194
3058.30 193
3058.43 193
3058.56 193
3058.68 195
3058.81 197
3058.94 200
3059.06 204
3059.19 208
3059.32 212
3059.44 216
3059.57 218
3059.70 217
3059.82 214
3059.95 207
3060.08 199
3060.21 188
3060.33 178
3060.46 169
3060.59 162
3060.71 159
3060.84 159
3060.97 162
3061.09 167
3061.22 172
3061.35 175
3061.47 176
3061.60 172
3061.73 164
3061.85 152
3061.98 139
3062.11 126
3062.23 116
3062.36 110
3062.49 108
3062.61 109
3062.74 111
3062.87 111
3063.00 107
3063.12 100
3063.25 91
3063.38 82
3063.50 76
3063.63 75
3063.76 80
3063.88 91
3064.01 107
3064.14 127
3064.26 148
3064.39 169
3064.52 188
3064.64 202
3064.77 211
3064.90 213
3065.03 208
3065.15 197
3065.28 181
3065.41 163
3065.53 147
3065.66 134
3065.79 127
3065.91 126
3066.04 134
3066.17 147
3066.29 166
3066.42 187
3066.55 207
3066.67 223
3066.80 233
3066.93 234
3067.06 228
3067.18 213
3067.31 194
3067.44 171
3067.56 148
3067.69 127
3067.82 109
3067.94 96
3068.07 86
3068.20 82
3068.32 83
3068.45 88
3068.58 96
3068.71 103
3068.83 107
3068.96 107
3069.09 101
3069.21 89
3069.34 73
3069.47 56
3069.59 42
3069.72 32
3069.85 27
3069.98 27
3070.10 29
3070.23 33
3070.36 38
3070.48 42
3070.61 47
3070.74 52
3070.86 60
3070.99 68
3071.12 76
3071.25 83
3071.37 86
3071.50 85
3071.63 79
3071.75 69
3071.88 57
3072.01 45
3072.13 35
3072.26 30
3072.39 31
3072.52 36
3072.64 46
3072.77 59
3072.90 73
3073.02 87
3073.15 98
3073.28 107
3073.41 112
3073.53 116
3073.66 120
3073.79 126
3073.91 134
3074.04 144
3074.17 152
3074.29 157
3074.42 154
3074.55 143
3074.68 123
3074.80 98
3074.93 75
3075.06 58
3075.18 50
3075.31 54
3075.44 68
3075.57 89
3075.69 112
3075.82 132
3075.95 144
3076.07 149
3076.20 145
3076.33 135
3076.46 120
3076.58 103
3076.71 84
3076.84 66
3076.96 48
3077.09 30
3077.22 12
3077.35 0
3077.47 0
3077.60 0
3077.73 0
3077.85 0
3077.98 0
3078.11 0
3078.24 0
3078.36 4
3078.49 24
3078.62 46
3078.74 66
3078.87 84
3079.00 100
3079.13 113
3079.25 124
3079.38 132
3079.51 139
3079.63 143
3079.76 144
3079.89 141
3080.02 134
3080.14 123
3080.27 109
3080.40 92
3080.52 76
3080.65 61
3080.78 48
3080.91 40
3081.03 36
3081.16 39
3081.29 48
3081.41 62
3081.54 80
3081.67 99
3081.80 116
3081.92 127
3082.05 131
3082.18 128
3082.31 118
3082.43 104
3082.56 88
3082.69 73
3082.81 59
3082.94 48
3083.07 39
3083.20 34
3083.32 32
3083.45 33
3083.58 37
3083.71 43
3083.83 49
3083.96 55
3084.09 61
3084.21 65
3084.34 70
3084.47 75
3084.60 82
3084.72 90
3084.85 98
3084.98 106
3085.11 111
3085.23 113
3085.36 110
3085.49 103
3085.61 92
3085.74 80
3085.87 68
3086.00 59
3086.12 55
3086.25 57
3086.38 65
3086.51 77
3086.63 91
3086.76 104
3086.89 111
3087.02 112
3087.14 107
3087.27 97
3087.40 85
3087.52 74
3087.65 68
3087.78 68
3087.91 74
3088.03 83
3088.16 95
3088.29 105
3088.42 112
3088.54 116
3088.67 117
3088.80 117
3088.93 119
3089.05 123
3089.18 129
3089.31 137
3089.44 144
3089.56 150
3089.69 152
3089.82 150
3089.94 143
3090.07 132
3090.20 118
3090.33 101
3090.45 84
3090.58 66
3090.71 49
3090.84 33
3090.96 20
3091.09 10
3091.22 4
3091.35 4
3091.47 8
3091.60 16
3091.73 28
3091.86 41
3091.98 54
3092.11 64
3092.24 72
3092.37 76
3092.49 77
3092.62 77
3092.75 77
3092.88 78
3093.00 81
3093.13 86
3093.26 93
3093.39 102
3093.51 112
3093.64 122
3093.77 131
3093.90 141
3094.02 150
3094.15 159
3094.28 167
3094.41 176
3094.53 183
3094.66 189
3094.79 192
3094.92 191
3095.04 188
3095.17 182
3095.30 176
3095.43 169
3095.55 162
3095.68 157
3095.81 152
3095.94 147
3096.06 141
3096.19 133
3096.32 125
3096.45 116
3096.57 106
3096.70 97
3096.83 90
3096.96 86
3097.08 86
3097.21 90
3097.34 94
3097.47 99
3097.59 101
3097.72 98
3097.85 89
3097.98 75
3098.10 58
3098.23 41
3098.36 28
3098.49 20
3098.61 20
3098.74 27
3098.87 41
3099.00 59
3099.12 77
3099.25 94
3099.38 107
3099.51 113
3099.63 115
3099.76 111
3099.89 106
3100.02 100
3100.15 96
3100.27 96
3100.40 99
3100.53 107
3100.66 116
3100.78 126
3100.91 137
3101.04 146
3101.17 154
3101.29 162
3101.42 168
3101.55 174
3101.68 178
3101.80 180
3101.93 177
3102.06 167
3102.19 152
3102.31 130
3102.44 104
3102.57 75
3102.70 48
3102.83 25
3102.95 7
3103.08 0
3103.21 0
3103.34 0
3103.46 0
3103.59 0
3103.72 0
3103.85 0
3103.97 0
3104.10 0
3104.23 0
3104.36 14
3104.49 30
3104.61 48
3104.74 65
3104.87 77
3105.00 84
3105.12 85
3105.25 80
3105.38 70
3105.51 58
3105.63 45
3105.76 34
3105.89 26
3106.02 21
3106.15 20
3106.27 23
3106.40 30
3106.53 40
3106.66 54
3106.78 69
3106.91 84
3107.04 98
3107.17 110
3107.30 118
3107.42 123
3107.55 125
3107.68 126
3107.81 126
3107.93 128
3108.06 131
3108.19 138
3108.32 147
3108.45 159
3108.57 171
3108.70 181
3108.83 190
3108.96 195
3109.08 197
3109.21 195
3109.34 191
3109.47 185
3109.60 179
3109.72 173
3109.85 167
3109.98 163
3110.11 158
3110.23 153
3110.36 147
3110.49 139
3110.62 130
3110.75 120
3110.87 110
3111.00 101
3111.13 95
3111.26 94
3111.38 99
3111.51 109
3111.64 123
3111.77 140
3111.90 155
3112.02 167
3112.15 173
3112.28 173
3112.41 168
3112.54 159
3112.66 148
3112.79 136
3112.92 125
3113.05 114
3113.17 102
3113.30 91
3113.43 78
3113.56 65
3113.69 52
3113.81 42
3113.94 34
3114.07 29
3114.20 26
3114.33 24
3114.45 21
3114.58 16
3114.71 8
3114.84 0
3114.97 0
3115.09 0
3115.22 0
3115.35 0
3115.48 0
3115.61 0
3115.73 0
3115.86 11
3115.99 22
3116.12 30
3116.24 35
3116.37 38
3116.50 39
3116.63 41
3116.76 42
3116.88 44
3117.01 44
3117.14 44
3117.27 42
3117.40 40
3117.52 39
3117.65 39
3117.78 41
3117.91 44
3118.04 48
3118.16 52
3118.29 57
3118.42 62
3118.55 68
3118.68 75
3118.80 84
3118.93 93
3119.06 101
3119.19 106
3119.32 106
3119.44 102
3119.57 95
3119.70 87
3119.83 80
3119.96 75
3120.08 71
3120.21 68
3120.34 64
3120.47 60
3120.60 55
3120.72 51
3120.85 48
3120.98 47
3121.11 48
3121.24 50
3121.36 53
3121.49 55
3121.62 55
3121.75 56
3121.88 58
3122.00 62
3122.13 69
3122.26 80
3122.39 95
3122.52 112
3122.65 128
3122.77 142
3122.90 154
3123.03 162
3123.16 167
3123.29 170
3123.41 171
3123.54 173
3123.67 177
3123.80 183
3123.93 193
3124.05 203
3124.18 213
3124.31 221
3124.44 223
3124.57 218
3124.69 208
3124.82 194
3124.95 179
3125.08 166
3125.21 158
3125.34 155
3125.46 155
3125.59 158
3125.72 159
3125.85 157
3125.98 151
3126.10 140
3126.23 126
3126.36 112
3126.49 99
3126.62 88
3126.74 80
3126.87 75
3127.00 71
3127.13 67
3127.26 64
3127.39 59
3127.51 55
3127.64 50
3127.77 48
3127.90 47
3128.03 49
3128.15 54
3128.28 62
3128.41 72
3128.54 84
3128.67 96
3128.80 107
3128.92 116
3129.05 123
3129.18 130
3129.31 135
3129.44 140
3129.56 145
3129.69 148
3129.82 150
3129.95 149
3130.08 146
3130.21 142
3130.33 138
3130.46 136
3130.59 135
3130.72 137
3130.85 141
3130.98 147
3131.10 153
3131.23 158
3131.36 163
3131.49 166
3131.62 167
3131.74 167
3131.87 164
3132.00 158
3132.13 149
3132.26 136
3132.39 121
3132.51 104
3132.64 88
3132.77 73
3132.90 60
3133.03 50
3133.16 44
3133.28 39
3133.41 37
3133.54 36
3133.67 35
3133.80 36
3133.93 36
3134.05 37
3134.18 38
3134.31 40
3134.44 43
3134.57 48
3134.70 55
3134.82 62
3134.95 71
3135.08 79
3135.21 85
3135.34 89
3135.47 90
3135.59 90
3135.72 87
3135.85 82
3135.98 77
3136.11 71
3136.24 64
3136.36 57
3136.49 50
3136.62 43
3136.75 38
3136.88 35
3137.01 35
3137.13 36
3137.26 41
3137.39 46
3137.52 53
3137.65 60
3137.78 68
3137.90 74
3138.03 78
3138.16 79
3138.29 79
3138.42 76
3138.55 72
3138.67 68
3138.80 65
3138.93 64
3139.06 64
3139.19 66
3139.32 66
3139.44 62
3139.57 54
3139.70 40
3139.83 20
3139.96 0
3140.09 0
3140.22 0
3140.34 0
3140.47 0
3140.60 0
3140.73 0
3140.86 0
3140.99 13
3141.11 29
3141.24 41
3141.37 47
3141.50 50
3141.63 49
3141.76 48
3141.89 47
3142.01 45
3142.14 43
3142.27 41
3142.40 36
3142.53 30
3142.66 21
3142.78 12
3142.91 2
3143.04 0
3143.17 0
3143.30 0
3143.43 0
3143.56 0
3143.68 0
3143.81 0
3143.94 5
3144.07 16
3144.20 24
3144.33 29
3144.46 28
3144.58 21
3144.71 10
3144.84 0
3144.97 0
3145.10 0
3145.23 0
3145.35 0
3145.48 0
3145.61 12
3145.74 30
3145.87 45
3146.00 55
3146.13 58
3146.25 56
3146.38 53
3146.51 51
3146.64 54
3146.77 61
3146.90 73
3147.03 87
3147.15 100
3147.28 110
3147.41 115
3147.54 114
3147.67 108
3147.80 99
3147.93 89
3148.05 81
3148.18 74
3148.31 72
3148.44 74
3148.57 80
3148.70 87
3148.83 94
3148.95 101
3149.08 105
3149.21 107
3149.34 106
3149.47 104
3149.60 102
3149.73 102
3149.86 104
3149.98 108
3150.11 113
3150.24 119
3150.37 124
3150.50 129
3150.63 134
3150.76 137
3150.88 141
3151.01 143
3151.14 145
3151.27 145
3151.40 143
3151.53 140
3151.66 136
3151.79 133
3151.91 131
3152.04 133
3152.17 139
3152.30 148
3152.43 158
3152.56 169
3152.69 177
3152.81 182
3152.94 183
3153.07 180
3153.20 174
3153.33 165
3153.46 156
3153.59 146
3153.72 137
3153.84 128
3153.97 121
3154.10 114
3154.23 108
3154.36 101
3154.49 93
3154.62 83
3154.75 71
3154.87 56
3155.00 41
3155.13 27
3155.26 15
3155.39 8
3155.52 6
3155.65 11
3155.77 24
3155.90 43
3156.03 65
3156.16 88
3156.29 109
3156.42 125
3156.55 136
3156.68 140
3156.81 139
3156.93 136
3157.06 132
3157.19 129
3157.32 128
3157.45 129
3157.58 132
3157.71 136
3157.84 140
3157.96 144
3158.09 149
3158.22 155
3158.35 162
3158.48 170
3158.61 178
3158.74 183
3158.87 184
3158.99 180
3159.12 172
3159.25 160
3159.38 147
3159.51 137
3159.64 130
3159.77 128
3159.90 130
3160.03 133
3160.15 136
3160.28 136
3160.41 132
3160.54 126
3160.67 118
3160.80 111
3160.93 106
3161.06 103
3161.18 102
3161.31 103
3161.44 104
3161.57 105
3161.70 106
3161.83 107
3161.96 109
3162.09 110
3162.22 112
3162.34 112
3162.47 112
3162.60 109
3162.73 105
3162.86 100
3162.99 93
3163.12 87
3163.25 82
3163.38 80
3163.50 81
3163.63 86
3163.76 95
3163.89 108
3164.02 124
3164.15 141
3164.28 159
3164.41 175
3164.54 189
3164.66 200
3164.79 205
3164.92 206
3165.05 202
3165.18 197
3165.31 191
3165.44 187
3165.57 185
3165.70 186
3165.83 186
3165.95 185
3166.08 179
3166.21 169
3166.34 155
3166.47 139
3166.60 125
3166.73 112
3166.86 102
3166.99 96
3167.12 90
3167.24 85
3167.37 79
3167.50 72
3167.63 66
3167.76 62
3167.89 60
3168.02 63
3168.15 69
3168.28 79
3168.41 90
3168.53 102
3168.66 113
3168.79 124
3168.92 131
3169.05 135
3169.18 135
3169.31 131
3169.44 123
3169.57 112
3169.70 99
3169.82 88
3169.95 80
3170.08 76
3170.21 77
3170.34 81
3170.47 86
3170.60 92
3170.73 97
3170.86 100
3170.99 102
3171.11 104
3171.24 106
3171.37 110
3171.50 112
3171.63 112
3171.76 107
3171.89 97
3172.02 82
3172.15 64
3172.28 45
3172.41 30
3172.53 18
3172.66 12
3172.79 11
3172.92 14
3173.05 20
3173.18 28
3173.31 36
3173.44 46
3173.57 56
3173.70 67
3173.83 77
3173.95 88
3174.08 97
3174.21 106
3174.34 113
3174.47 118
3174.60 121
3174.73 123
3174.86 123
3174.99 121
3175.12 116
3175.25 108
3175.38 97
3175.50 83
3175.63 68
3175.76 53
3175.89 41
3176.02 32
3176.15 28
3176.28 28
3176.41 32
3176.54 36
3176.67 41
3176.80 43
3176.93 45
3177.05 45
3177.18 45
3177.31 46
3177.44 49
3177.57 53
3177.70 57
3177.83 58
3177.96 56
3178.09 50
3178.22 38
3178.35 22
3178.48 3
3178.60 0
3178.73 0
3178.86 0
3178.99 0
3179.12 0
3179.25 0
3179.38 0
3179.51 3
3179.64 33
3179.77 64
3179.90 91
3180.03 111
3180.16 121
3180.28 119
3180.41 107
3180.54 87
3180.67 64
3180.80 44
3180.93 28
3181.06 20
3181.19 19
3181.32 24
3181.45 32
3181.58 42
3181.71 51
3181.84 61
3181.97 71
3182.09 83
3182.22 97
3182.35 114
3182.48 132
3182.61 147
3182.74 159
3182.87 164
3183.00 162
3183.13 154
3183.26 142
3183.39 129
3183.52 116
3183.65 106
3183.78 99
3183.90 95
3184.03 93
3184.16 91
3184.29 87
3184.42 82
3184.55 77
3184.68 70
3184.81 64
3184.94 59
3185.07 55
3185.20 51
3185.33 47
3185.46 42
3185.59 37
3185.72 30
3185.84 24
3185.97 18
3186.10 13
3186.23 10
3186.36 9
3186.49 11
3186.62 16
3186.75 24
3186.88 34
3187.01 44
3187.14 54
3187.27 61
3187.40 65
3187.53 65
3187.66 62
3187.79 56
3187.92 48
3188.04 40
3188.17 32
3188.30 27
3188.43 24
3188.56 25
3188.69 30
3188.82 38
3188.95 49
3189.08 61
3189.21 73
3189.34 84
3189.47 93
3189.60 99
3189.73 103
3189.86 104
3189.99 103
3190.12 99
3190.24 92
3190.37 81
3190.50 67
3190.63 50
3190.76 31
3190.89 13
3191.02 0
3191.15 0
3191.28 0
3191.41 0
3191.54 0
3191.67 0
3191.80 0
3191.93 5
3192.06 8
3192.19 9
3192.32 9
3192.45 9
3192.58 10
3192.70 13
3192.83 17
3192.96 21
3193.09 24
3193.22 23
3193.35 20
3193.48 14
3193.61 7
3193.74 2
3193.87 0
3194.00 2
3194.13 8
3194.26 17
3194.39 28
3194.52 39
3194.65 48
3194.78 55
3194.91 60
3195.04 61
3195.17 60
3195.30 57
3195.42 54
3195.55 51
3195.68 49
3195.81 50
3195.94 52
3196.07 54
3196.20 55
3196.33 54
3196.46 49
3196.59 40
3196.72 29
3196.85 19
3196.98 11
3197.11 7
3197.24 7
3197.37 7
3197.50 7
3197.63 4
3197.76 0
3197.89 0
3198.02 0
3198.15 0
3198.28 0
3198.41 0
3198.53 2
3198.66 19
3198.79 36
3198.92 50
3199.05 59
3199.18 63
3199.31 62
3199.44 60
3199.57 58
3199.70 57
3199.83 56
3199.96 55
3200.09 55
3200.22 54
3200.35 53
3200.48 53
3200.61 54
3200.74 57
3200.87 61
3201.00 64
3201.13 65
3201.26 63
3201.39 58
3201.52 51
3201.65 44
3201.78 40
3201.91 38
3202.04 39
3202.17 41
3202.29 42
3202.42 40
3202.55 34
3202.68 26
3202.81 16
3202.94 8
3203.07 3
3203.20 3
3203.33 8
3203.46 17
3203.59 32
3203.72 49
3203.85 69
3203.98 90
3204.11 111
3204.24 130
3204.37 147
3204.50 160
3204.63 169
3204.76 173
3204.89 173
3205.02 169
3205.15 163
3205.28 153
3205.41 140
3205.54 126
3205.67 110
3205.80 94
3205.93 80
3206.06 67
3206.19 56
3206.32 50
3206.45 46
3206.58 46
3206.71 48
3206.84 52
3206.97 57
3207.10 61
3207.23 63
3207.36 62
3207.48 58
3207.61 53
3207.74 47
3207.87 43
3208.00 43
3208.13 48
3208.26 60
3208.39 77
3208.52 96
3208.65 113
3208.78 126
3208.91 133
3209.04 133
3209.17 126
3209.30 116
3209.43 105
3209.56 96
3209.69 91
3209.82 91
3209.95 95
3210.08 101
3210.21 108
3210.34 114
3210.47 119
3210.60 123
3210.73 127
3210.86 132
3210.99 139
3211.12 146
3211.25 151
3211.38 152
3211.51 148
3211.64 137
3211.77 120
3211.90 98
3212.03 76
3212.16 56
3212.29 40
3212.42 29
3212.55 24
3212.68 23
3212.81 25
3212.94 29
3213.07 33
3213.20 36
3213.33 38
3213.46 38
3213.59 36
3213.72 34
3213.85 30
3213.98 25
3214.11 19
3214.24 12
3214.37 4
3214.50 0
3214.63 0
3214.76 0
3214.89 0
3215.02 0
3215.15 0
3215.28 0
3215.41 0
3215.54 19
3215.67 41
3215.80 62
3215.93 81
3216.06 95
3216.19 104
3216.32 106
3216.45 104
3216.58 98
3216.71 90
3216.84 81
3216.97 74
3217.10 70
3217.23 69
3217.36 71
3217.49 76
3217.62 82
3217.75 86
3217.88 87
3218.01 84
3218.14 76
3218.27 64
3218.40 49
3218.53 35
3218.66 24
3218.79 17
3218.92 16
3219.05 19
3219.18 27
3219.31 37
3219.44 50
3219.57 64
3219.70 79
3219.83 94
3219.96 109
3220.09 123
3220.22 134
3220.35 141
3220.48 145
3220.61 144
3220.74 140
3220.87 133
3221.00 126
3221.13 120
3221.26 115
3221.39 112
3221.52 110
3221.65 108
3221.78 105
3221.91 103
3222.04 100
3222.17 98
3222.30 95
3222.43 92
3222.56 89
3222.69 84
3222.82 78
3222.95 71
3223.08 66
3223.21 62
3223.34 62
3223.47 66
3223.60 72
3223.73 80
3223.86 87
3223.99 92
3224.12 94
3224.25 92
3224.38 87
3224.51 80
3224.64 71
3224.77 63
3224.90 54
3225.03 46
3225.16 38
3225.29 31
3225.42 23
3225.55 18
3225.68 15
3225.81 16
3225.94 21
3226.07 30
3226.20 43
3226.33 57
3226.46 70
3226.59 81
3226.72 87
3226.85 89
3226.98 86
3227.11 80
3227.24 72
3227.38 63
3227.51 56
3227.64 50
3227.77 48
3227.90 49
3228.03 51
3228.16 55
3228.29 57
3228.42 57
3228.55 53
3228.68 45
3228.81 35
3228.94 22
3229.07 10
3229.20 0
3229.33 0
3229.46 0
3229.59 0
3229.72 0
3229.85 0
3229.98 0
3230.11 0
3230.24 0
3230.37 8
3230.50 23
3230.63 40
3230.76 56
3230.89 71
3231.02 83
3231.15 92
3231.28 98
3231.41 101
3231.54 100
3231.67 96
3231.80 88
3231.93 77
3232.06 63
3232.19 46
3232.32 30
3232.45 14
3232.59 0
3232.72 0
3232.85 0
3232.98 0
3233.11 0
3233.24 0
3233.37 0
3233.50 0
3233.63 0
3233.76 0
3233.89 6
3234.02 17
3234.15 31
3234.28 47
3234.41 64
3234.54 79
3234.67 92
3234.80 101
3234.93 108
3235.06 114
3235.19 119
3235.32 125
3235.45 133
3235.58 140
3235.71 148
3235.84 155
3235.97 162
3236.10 169
3236.23 176
3236.37 183
3236.50 188
3236.63 192
3236.76 193
3236.89 191
3237.02 185
3237.15 176
3237.28 165
3237.41 153
3237.54 140
3237.67 128
3237.80 117
3237.93 107
3238.06 99
3238.19 94
3238.32 90
3238.45 88
3238.58 86
3238.71 83
3238.84 79
3238.97 73
3239.10 65
3239.23 56
3239.36 47
3239.50 38
3239.63 32
3239.76 27
3239.89 24
3240.02 21
3240.15 16
3240.28 10
3240.41 2
3240.54 0
3240.67 0
3240.80 0
3240.93 0
3241.06 0
3241.19 0
3241.32 0
3241.45 2
3241.58 15
3241.71 28
3241.84 43
3241.97 58
3242.10 74
3242.24 91
3242.37 108
3242.50 124
3242.63 137
3242.76 145
3242.89 146
3243.02 141
3243.15 130
3243.28 116
3243.41 101
3243.54 87
3243.67 74
3243.80 63
3243.93 52
3244.06 40
3244.19 26
3244.32 10
3244.45 0
3244.58 0
3244.72 0
3244.85 0
3244.98 0
3245.11 0
3245.24 0
3245.37 8
3245.50 17
3245.63 23
3245.76 27
3245.89 30
3246.02 31
3246.15 32
3246.28 33
3246.41 34
3246.54 36
3246.67 39
3246.80 42
3246.93 46
3247.07 49
3247.20 53
3247.33 56
3247.46 60
3247.59 64
3247.72 69
3247.85 73
3247.98 77
3248.11 80
3248.24 80
3248.37 77
3248.50 70
3248.63 61
3248.76 49
3248.89 37
3249.02 27
3249.16 19
3249.29 16
3249.42 19
3249.55 27
3249.68 41
3249.81 58
3249.94 76
3250.07 91
3250.20 101
3250.33 103
3250.46 99
3250.59 89
3250.72 77
3250.85 64
3250.98 54
3251.12 49
3251.25 51
3251.38 58
3251.51 70
3251.64 85
3251.77 101
3251.90 113
3252.03 121
3252.16 123
3252.29 119
3252.42 110
3252.55 97
3252.68 83
3252.81 70
3252.95 57
3253.08 46
3253.21 36
3253.34 28
3253.47 20
3253.60 14
3253.73 9
3253.86 6
3253.99 6
3254.12 9
3254.25 15
3254.38 25
3254.51 39
3254.64 55
3254.78 71
3254.91 86
3255.04 97
3255.17 102
3255.30 100
3255.43 92
3255.56 78
3255.69 61
3255.82 44
3255.95 30
3256.08 19
3256.21 12
3256.34 10
3256.48 12
3256.61 16
3256.74 22
3256.87 27
3257.00 32
3257.13 36
3257.26 37
3257.39 36
3257.52 34
3257.65 32
3257.78 29
3257.91 29
3258.05 31
3258.18 36
3258.31 43
3258.44 51
3258.57 58
3258.70 63
3258.83 62
3258.96 55
3259.09 43
3259.22 29
3259.35 15
3259.48 4
3259.62 0
3259.75 1
3259.88 8
3260.01 18
3260.14 28
3260.27 35
3260.40 39
3260.53 40
3260.66 40
3260.79 41
3260.92 44
3261.05 49
3261.19 56
3261.32 62
3261.45 66
3261.58 67
3261.71 66
3261.84 64
3261.97 63
3262.10 66
3262.23 72
3262.36 83
3262.49 95
3262.63 108
3262.76 117
3262.89 122
3263.02 122
3263.15 117
3263.28 109
3263.41 100
3263.54 91
3263.67 83
3263.80 77
3263.93 73
3264.07 69
3264.20 67
3264.33 67
3264.46 69
3264.59 72
3264.72 78
3264.85 83
3264.98 86
3265.11 87
3265.24 84
3265.38 76
3265.51 64
3265.64 49
3265.77 33
3265.90 18
3266.03 6
3266.16 0
3266.29 0
3266.42 0
3266.55 0
3266.68 6
3266.82 13
3266.95 17
3267.08 19
3267.21 17
3267.34 12
3267.47 4
3267.60 0
3267.73 0
3267.86 0
3267.99 0
3268.13 0
3268.26 0
3268.39 0
3268.52 3
3268.65 16
3268.78 29
3268.91 43
3269.04 56
3269.17 67
3269.31 75
3269.44 79
3269.57 78
3269.70 74
3269.83 65
3269.96 55
3270.09 45
3270.22 37
3270.35 32
3270.48 31
3270.62 34
3270.75 41
3270.88 48
3271.01 55
3271.14 59
3271.27 60
3271.40 58
3271.53 54
3271.66 50
3271.80 45
3271.93 43
3272.06 44
3272.19 47
3272.32 53
3272.45 61
3272.58 71
3272.71 83
3272.84 96
3272.98 109
3273.11 121
3273.24 129
3273.37 133
3273.50 132
3273.63 126
3273.76 116
3273.89 104
3274.02 93
3274.16 83
3274.29 77
3274.42 73
3274.55 73
3274.68 74
3274.81 76
3274.94 77
3275.07 77
3275.20 77
3275.34 74
3275.47 70
3275.60 65
3275.73 58
3275.86 51
3275.99 43
3276.12 36
3276.25 30
3276.39 26
3276.52 25
3276.65 27
3276.78 31
3276.91 36
3277.04 42
3277.17 46
3277.30 48
3277.44 48
3277.57 45
3277.70 40
3277.83 36
3277.96 32
3278.09 30
3278.22 30
3278.35 32
3278.48 35
3278.62 38
3278.75 41
3278.88 42
3279.01 42
3279.14 42
3279.27 40
3279.40 39
3279.53 38
3279.67 37
3279.80 38
3279.93 41
3280.06 44
3280.19 47
3280.32 49
3280.45 49
3280.58 47
3280.72 43
3280.85 38
3280.98 34
3281.11 31
3281.24 32
3281.37 35
3281.50 40
3281.64 46
3281.77 51
3281.90 54
3282.03 54
3282.16 53
3282.29 50
3282.42 47
3282.55 43
3282.69 40
3282.82 37
3282.95 36
3283.08 36
3283.21 38
3283.34 41
3283.47 47
3283.60 53
3283.74 59
3283.87 64
3284.00 67
3284.13 69
3284.26 69
3284.39 69
3284.52 69
3284.66 69
3284.79 68
3284.92 65
3285.05 60
3285.18 51
3285.31 40
3285.44 28
3285.58 16
3285.71 7
3285.84 4
3285.97 7
3286.10 15
3286.23 29
3286.36 45
3286.49 63
3286.63 80
3286.76 93
3286.89 102
3287.02 107
3287.15 109
3287.28 109
3287.41 108
3287.55 107
3287.68 108
3287.81 110
3287.94 113
3288.07 118
3288.20 124
3288.33 131
3288.47 138
3288.60 146
3288.73 152
3288.86 155
3288.99 156
3289.12 152
3289.25 146
3289.39 138
3289.52 128
3289.65 118
3289.78 107
3289.91 96
3290.04 84
3290.17 71
3290.31 57
3290.44 43
3290.57 30
3290.70 17
3290.83 7
3290.96 0
3291.09 0
3291.23 0
3291.36 0
3291.49 0
3291.62 4
3291.75 12
3291.88 19
3292.02 25
3292.15 28
3292.28 28
3292.41 25
3292.54 20
3292.67 13
3292.80 7
3292.94 2
3293.07 0
3293.20 0
3293.33 0
3293.46 0
3293.59 0
3293.73 0
3293.86 0
3293.99 0
3294.12 0
3294.25 0
3294.38 0
3294.51 1
3294.65 7
3294.78 17
3294.91 30
3295.04 45
3295.17 61
3295.30 76
3295.44 88
3295.57 95
3295.70 97
3295.83 95
3295.96 89
3296.09 82
3296.22 76
3296.36 74
3296.49 76
3296.62 82
3296.75 90
3296.88 99
3297.01 106
3297.15 111
3297.28 111
3297.41 107
3297.54 100
3297.67 91
3297.80 81
3297.94 71
3298.07 61
3298.20 52
3298.33 44
3298.46 36
3298.59 30
3298.73 24
3298.86 20
3298.99 18
3299.12 18
3299.25 21
3299.38 26
3299.52 34
3299.65 42
3299.78 51
3299.91 59
3300.04 66
3300.17 72
3300.31 76
3300.44 78
3300.57 80
3300.70 80
3300.83 79
3300.96 77
3301.10 72
3301.23 65
3301.36 54
3301.49 42
3301.62 28
3301.75 16
3301.89 8
3302.02 5
3302.15 8
3302.28 17
3302.41 29
3302.54 42
3302.68 54
3302.81 63
3302.94 68
3303.07 71
3303.20 72
3303.33 73
3303.47 75
3303.60 80
3303.73 86
3303.86 93
3303.99 102
3304.12 112
3304.26 123
3304.39 135
3304.52 148
3304.65 162
3304.78 176
3304.92 189
3305.05 202
3305.18 214
3305.31 223
3305.44 229
3305.57 232
3305.71 231
3305.84 225
3305.97 214
3306.10 198
3306.23 179
3306.36 157
3306.50 136
3306.63 116
3306.76 100
3306.89 91
3307.02 87
3307.16 87
3307.29 91
3307.42 97
3307.55 102
3307.68 106
3307.81 107
3307.95 107
3308.08 105
3308.21 103
3308.34 102
3308.47 100
3308.61 99
3308.74 99
3308.87 100
3309.00 100
3309.13 101
3309.26 102
3309.40 104
3309.53 105
3309.66 106
3309.79 105
3309.92 103
3310.06 99
3310.19 94
3310.32 89
3310.45 83
3310.58 77
3310.71 70
3310.85 61
3310.98 49
3311.11 34
3311.24 17
3311.37 0
3311.51 0
3311.64 0
3311.77 0
3311.90 0
3312.03 0
3312.17 0
3312.30 0
3312.43 0
3312.56 5
3312.69 21
3312.83 41
3312.96 66
3313.09 92
3313.22 115
3313.35 132
3313.48 140
3313.62 137
3313.75 127
3313.88 113
3314.01 98
3314.14 89
3314.28 86
3314.41 90
3314.54 97
3314.67 104
3314.80 109
3314.94 108
3315.07 100
3315.20 88
3315.33 73
3315.46 59
3315.60 49
3315.73 46
3315.86 51
3315.99 62
3316.12 77
3316.26 95
3316.39 111
3316.52 126
3316.65 137
3316.78 146
3316.92 153
3317.05 159
3317.18 165
3317.31 170
3317.44 176
3317.58 181
3317.71 186
3317.84 190
3317.97 193
3318.10 195
3318.24 195
3318.37 193
3318.50 188
3318.63 180
3318.76 172
3318.90 164
3319.03 159
3319.16 157
3319.29 157
3319.42 160
3319.56 163
3319.69 165
3319.82 164
3319.95 159
3320.08 152
3320.22 143
3320.35 136
3320.48 130
3320.61 128
3320.74 130
3320.88 133
3321.01 136
3321.14 136
3321.27 131
3321.41 122
3321.54 110
3321.67 96
3321.80 82
3321.93 72
3322.07 66
3322.20 65
3322.33 69
3322.46 76
3322.59 85
3322.73 95
3322.86 105
3322.99 115
3323.12 124
3323.25 131
3323.39 135
3323.52 136
3323.65 133
3323.78 126
3323.92 115
3324.05 103
3324.18 90
3324.31 79
3324.44 69
3324.58 61
3324.71 56
3324.84 54
3324.97 56
3325.10 64
3325.24 77
3325.37 94
3325.50 116
3325.63 138
3325.77 159
3325.90 176
3326.03 186
3326.16 190
3326.29 188
3326.43 181
3326.56 172
3326.69 162
3326.82 153
3326.96 146
3327.09 142
3327.22 140
3327.35 142
3327.48 146
3327.62 150
3327.75 155
3327.88 157
3328.01 156
3328.14 152
3328.28 143
3328.41 132
3328.54 121
3328.67 111
3328.81 106
3328.94 106
3329.07 110
3329.20 116
3329.34 122
3329.47 124
3329.60 122
3329.73 113
3329.86 98
3330.00 80
3330.13 62
3330.26 45
3330.39 31
3330.53 24
3330.66 21
3330.79 25
3330.92 33
3331.05 44
3331.19 56
3331.32 67
3331.45 75
3331.58 78
3331.72 76
3331.85 70
3331.98 62
3332.11 55
3332.25 51
3332.38 51
3332.51 55
3332.64 61
3332.77 68
3332.91 73
3333.04 74
3333.17 72
3333.30 67
3333.44 61
3333.57 57
3333.70 56
3333.83 60
3333.97 66
3334.10 75
3334.23 83
3334.36 89
3334.49 90
3334.63 86
3334.76 76
3334.89 59
3335.02 39
3335.16 16
3335.29 0
3335.42 0
3335.55 0
3335.69 0
3335.82 0
3335.95 0
3336.08 0
3336.22 0
3336.35 14
3336.48 32
3336.61 46
3336.74 54
3336.88 59
3337.01 63
3337.14 68
3337.27 77
3337.41 90
3337.54 106
3337.67 121
3337.80 132
3337.94 138
3338.07 139
3338.20 134
3338.33 128
3338.47 122
3338.60 121
3338.73 124
3338.86 131
3339.00 142
3339.13 155
3339.26 169
3339.39 181
3339.53 192
3339.66 201
3339.79 208
3339.92 212
3340.06 212
3340.19 208
3340.32 201
3340.45 190
3340.59 178
3340.72 166
3340.85 157
3340.98 151
3341.12 150
3341.25 154
3341.38 162
3341.51 172
3341.65 184
3341.78 196
3341.91 207
3342.04 216
3342.18 221
3342.31 222
3342.44 220
3342.57 213
3342.71 204
3342.84 192
3342.97 179
3343.10 166
3343.24 155
3343.37 145
3343.50 139
3343.63 134
3343.77 131
3343.90 128
3344.03 124
3344.16 120
3344.30 116
3344.43 112
3344.56 108
3344.69 107
3344.83 106
3344.96 106
3345.09 106
3345.22 104
3345.36 102
3345.49 98
3345.62 96
3345.75 95
3345.89 98
3346.02 103
3346.15 110
3346.28 118
3346.42 125
3346.55 131
3346.68 135
3346.81 139
3346.95 142
3347.08 145
3347.21 150
3347.34 156
3347.48 163
3347.61 169
3347.74 176
3347.87 183
3348.01 190
3348.14 196
3348.27 202
3348.41 207
3348.54 211
3348.67 213
3348.80 214
3348.94 213
3349.07 210
3349.20 208
3349.33 206
3349.47 205
3349.60 205
3349.73 206
3349.86 208
3350.00 210
3350.13 213
3350.26 216
3350.39 218
3350.53 220
3350.66 222
3350.79 223
3350.93 224
3351.06 225
3351.19 224
3351.32 222
3351.46 219
3351.59 213
3351.72 206
3351.85 197
3351.99 190
3352.12 183
3352.25 179
3352.39 177
3352.52 177
3352.65 179
3352.78 181
3352.92 181
3353.05 180
3353.18 176
3353.31 171
3353.45 166
3353.58 160
3353.71 154
3353.85 148
3353.98 141
3354.11 133
3354.24 124
3354.38 117
3354.51 112
3354.64 112
3354.77 118
3354.91 129
3355.04 145
3355.17 164
3355.31 181
3355.44 195
3355.57 204
3355.70 206
3355.84 203
3355.97 196
3356.10 187
3356.23 177
3356.37 169
3356.50 162
3356.63 157
3356.77 153
3356.90 150
3357.03 148
3357.16 147
3357.30 149
3357.43 152
3357.56 157
3357.70 163
3357.83 168
3357.96 171
3358.09 170
3358.23 166
3358.36 159
3358.49 151
3358.62 144
3358.76 139
3358.89 138
3359.02 140
3359.16 146
3359.29 153
3359.42 160
3359.55 167
3359.69 172
3359.82 174
3359.95 171
3360.09 165
3360.22 155
3360.35 143
3360.48 128
3360.62 114
3360.75 102
3360.88 93
3361.02 90
3361.15 92
3361.28 100
3361.41 114
3361.55 131
3361.68 149
3361.81 165
3361.95 178
3362.08 184
3362.21 184
3362.35 178
3362.48 167
3362.61 153
3362.74 139
3362.88 127
3363.01 116
3363.14 107
3363.28 99
3363.41 92
3363.54 85
3363.67 79
3363.81 75
3363.94 72
3364.07 71
3364.21 70
3364.34 69
3364.47 67
3364.60 64
3364.74 61
3364.87 60
3365.00 63
3365.14 73
3365.27 89
3365.40 111
3365.54 138
3365.67 168
3365.80 196
3365.93 221
3366.07 241
3366.20 255
3366.33 264
3366.47 266
3366.60 264
3366.73 259
3366.87 252
3367.00 243
3367.13 236
3367.26 230
3367.40 226
3367.53 222
3367.66 219
3367.80 213
3367.93 205
3368.06 194
3368.20 179
3368.33 164
3368.46 149
3368.59 138
3368.73 132
3368.86 132
3368.99 139
3369.13 150
3369.26 164
3369.39 179
3369.53 191
3369.66 200
3369.79 205
3369.92 207
3370.06 206
3370.19 205
3370.32 204
3370.46 203
3370.59 202
3370.72 199
3370.86 193
3370.99 186
3371.12 176
3371.26 167
3371.39 158
3371.52 151
3371.65 146
3371.79 143
3371.92 141
3372.05 138
3372.19 134
3372.32 128
3372.45 123
3372.59 118
3372.72 114
3372.85 112
3372.99 110
3373.12 107
3373.25 101
3373.38 92
3373.52 79
3373.65 65
3373.78 49
3373.92 33
3374.05 19
3374.18 6
3374.32 0
3374.45 0
3374.58 0
3374.72 0
3374.85 0
3374.98 0
3375.12 0
3375.25 0
3375.38 0
3375.51 3
3375.65 10
3375.78 20
3375.91 33
3376.05 49
3376.18 67
3376.31 85
3376.45 101
3376.58 111
3376.71 117
3376.85 118
3376.98 115
3377.11 110
3377.25 106
3377.38 104
3377.51 104
3377.65 106
3377.78 110
3377.91 115
3378.05 120
3378.18 124
3378.31 128
3378.44 130
3378.58 131
3378.71 131
3378.84 128
3378.98 124
3379.11 117
3379.24 109
3379.38 99
3379.51 88
3379.64 76
3379.78 66
3379.91 56
3380.04 47
3380.18 40
3380.31 35
3380.44 31
3380.58 29
3380.71 29
3380.84 32
3380.98 38
3381.11 45
3381.24 55
3381.38 64
3381.51 73
3381.64 78
3381.78 81
3381.91 81
3382.04 77
3382.18 72
3382.31 66
3382.44 60
3382.58 57
3382.71 56
3382.84 59
3382.98 65
3383.11 75
3383.24 88
3383.38 105
3383.51 123
3383.64 142
3383.78 161
3383.91 177
3384.04 189
3384.18 198
3384.31 201
3384.44 200
3384.58 195
3384.71 190
3384.84 185
3384.98 181
3385.11 178
3385.24 177
3385.38 174
3385.51 171
3385.64 165
3385.78 157
3385.91 148
3386.04 139
3386.18 132
3386.31 127
3386.44 124
3386.58 122
3386.71 120
3386.84 118
3386.98 114
3387.11 109
3387.24 104
3387.38 101
3387.51 101
3387.64 104
3387.78 111
3387.91 120
3388.04 129
3388.18 139
3388.31 146
3388.44 149
3388.58 150
3388.71 147
3388.84 142
3388.98 136
3389.11 130
3389.24 124
3389.38 119
3389.51 114
3389.64 108
3389.78 100
3389.91 90
3390.04 78
3390.18 66
3390.31 55
3390.44 49
3390.58 47
3390.71 50
3390.85 57
3390.98 65
3391.11 73
3391.25 78
3391.38 79
3391.51 78
3391.65 76
3391.78 75
3391.91 74
3392.05 75
3392.18 76
3392.31 78
3392.45 78
3392.58 76
3392.71 75
3392.85 76
3392.98 81
3393.11 90
3393.25 103
3393.38 117
3393.51 129
3393.65 136
3393.78 136
3393.92 127
3394.05 113
3394.18 96
3394.32 80
3394.45 68
3394.58 62
3394.72 61
3394.85 65
3394.98 71
3395.12 77
3395.25 79
3395.38 77
3395.52 72
3395.65 64
3395.79 54
3395.92 45
3396.05 36
3396.19 29
3396.32 22
3396.45 16
3396.59 10
3396.72 5
3396.85 2
3396.99 2
3397.12 5
3397.25 11
3397.39 21
3397.52 32
3397.66 43
3397.79 52
3397.92 58
3398.06 62
3398.19 64
3398.32 66
3398.46 68
3398.59 72
3398.72 79
3398.86 88
3398.99 99
3399.12 111
3399.26 123
3399.39 135
3399.53 147
3399.66 158
3399.79 166
3399.93 170
3400.06 169
3400.19 163
3400.33 153
3400.46 139
3400.59 125
3400.73 113
3400.86 106
3401.00 106
3401.13 112
3401.26 124
3401.40 141
3401.53 160
3401.66 178
3401.80 194
3401.93 205
3402.07 211
3402.20 213
3402.33 211
3402.47 207
3402.60 203
3402.73 200
3402.87 199
3403.00 198
3403.13 196
3403.27 191
3403.40 184
3403.54 172
3403.67 157
3403.80 139
3403.94 121
3404.07 105
3404.20 91
3404.34 82
3404.47 79
3404.61 80
3404.74 85
3404.87 93
3405.01 103
3405.14 112
3405.27 120
3405.41 126
3405.54 128
3405.68 127
3405.81 122
3405.94 114
3406.08 102
3406.21 88
3406.34 74
3406.48 61
3406.61 51
3406.75 43
3406.88 36
3407.01 29
3407.15 20
3407.28 8
3407.41 0
3407.55 0
3407.68 0
3407.82 0
3407.95 0
3408.08 0
3408.22 0
3408.35 0
3408.48 10
3408.62 18
3408.75 25
3408.89 32
3409.02 41
3409.15 53
3409.29 66
3409.42 80
3409.56 93
3409.69 104
3409.82 112
3409.96 115
3410.09 113
3410.22 108
3410.36 101
3410.49 94
3410.63 88
3410.76 83
3410.89 82
3411.03 84
3411.16 88
3411.30 93
3411.43 98
3411.56 100
3411.70 101
3411.83 98
3411.96 92
3412.10 84
3412.23 76
3412.37 68
3412.50 61
3412.63 56
3412.77 51
3412.90 49
3413.04 50
3413.17 54
3413.30 62
3413.44 73
3413.57 86
3413.71 100
3413.84 112
3413.97 120
3414.11 122
3414.24 119
3414.37 111
3414.51 101
3414.64 89
3414.78 78
3414.91 68
3415.04 60
3415.18 54
3415.31 50
3415.45 48
3415.58 49
3415.71 51
3415.85 56
3415.98 61
3416.12 66
3416.25 70
3416.38 75
3416.52 79
3416.65 83
3416.79 88
3416.92 93
3417.05 97
3417.19 100
3417.32 100
3417.46 98
3417.59 92
3417.72 84
3417.86 75
3417.99 65
3418.13 57
3418.26 52
3418.39 49
3418.53 50
3418.66 54
3418.80 62
3418.93 73
3419.06 87
3419.20 103
3419.33 119
3419.47 134
3419.60 147
3419.73 156
3419.87 160
3420.00 160
3420.14 156
3420.27 148
3420.40 139
3420.54 128
3420.67 118
3420.81 109
3420.94 102
3421.07 99
3421.21 98
3421.34 101
3421.48 106
3421.61 113
3421.74 119
3421.88 123
3422.01 124
3422.15 124
3422.28 121
3422.41 118
3422.55 116
3422.68 114
3422.82 114
3422.95 114
3423.09 114
3423.22 113
3423.35 112
3423.49 110
3423.62 107
3423.76 103
3423.89 98
3424.02 93
3424.16 89
3424.29 87
3424.43 88
3424.56 93
3424.69 102
3424.83 113
3424.96 125
3425.10 134
3425.23 138
3425.37 138
3425.50 136
3425.63 132
3425.77 129
3425.90 128
3426.04 129
3426.17 130
3426.30 129
3426.44 125
3426.57 118
3426.71 110
3426.84 102
3426.98 98
3427.11 98
3427.24 103
3427.38 112
3427.51 120
3427.65 126
3427.78 128
3427.91 125
3428.05 119
3428.18 110
3428.32 102
3428.45 95
3428.59 90
3428.72 86
3428.85 84
3428.99 82
3429.12 79
3429.26 75
3429.39 70
3429.52 64
3429.66 57
3429.79 49
3429.93 39
3430.06 29
3430.20 19
3430.33 9
3430.46 0
3430.60 0
3430.73 0
3430.87 0
3431.00 0
3431.14 0
3431.27 0
3431.40 0
3431.54 0
3431.67 7
3431.81 16
3431.94 22
3432.08 25
3432.21 24
3432.34 19
3432.48 12
3432.61 5
3432.75 2
3432.88 3
3433.02 10
3433.15 22
3433.28 39
3433.42 56
3433.55 73
3433.69 85
3433.82 93
3433.96 95
3434.09 93
3434.22 88
3434.36 82
3434.49 77
3434.63 74
3434.76 75
3434.90 79
3435.03 85
3435.16 93
3435.30 101
3435.43 109
3435.57 116
3435.70 122
3435.84 128
3435.97 132
3436.10 135
3436.24 136
3436.37 134
3436.51 128
3436.64 119
3436.78 106
3436.91 92
3437.05 79
3437.18 67
3437.31 59
3437.45 54
3437.58 51
3437.72 50
3437.85 48
3437.99 46
3438.12 44
3438.25 41
3438.39 40
3438.52 40
3438.66 41
3438.79 44
3438.93 47
3439.06 51
3439.20 56
3439.33 63
3439.46 71
3439.60 82
3439.73 94
3439.87 106
3440.00 117
3440.14 124
3440.27 128
3440.41 128
3440.54 123
3440.67 115
3440.81 104
3440.94 92
3441.08 80
3441.21 71
3441.35 64
3441.48 61
3441.62 63
3441.75 68
3441.88 76
3442.02 86
3442.15 94
3442.29 102
3442.42 106
3442.56 108
3442.69 106
3442.83 101
3442.96 95
3443.09 88
3443.23 80
3443.36 73
3443.50 68
3443.63 65
3443.77 65
3443.90 67
3444.04 70
3444.17 74
3444.30 76
3444.44 77
3444.57 74
3444.71 68
3444.84 59
3444.98 48
3445.11 37
3445.25 27
3445.38 21
3445.52 18
3445.65 20
3445.78 26
3445.92 34
3446.05 43
3446.19 53
3446.32 63
3446.46 73
3446.59 82
3446.73 91
3446.86 98
3447.00 105
3447.13 111
3447.26 115
3447.40 119
3447.53 123
3447.67 128
3447.80 134
3447.94 140
3448.07 146
3448.21 150
3448.34 151
3448.48 150
3448.61 147
3448.74 144
3448.88 143
3449.01 145
3449.15 150
3449.28 160
3449.42 171
3449.55 184
3449.69 197
3449.82 208
3449.96 215
3450.09 220
3450.23 222
3450.36 222
3450.49 221
3450.63 220
3450.76 221
3450.90 225
3451.03 234
3451.17 247
3451.30 263
3451.44 279
3451.57 293
3451.71 303
3451.84 310
3451.98 314
3452.11 317
3452.25 324
3452.38 337
3452.51 356
3452.65 382
3452.78 411
3452.92 438
3453.05 460
3453.19 472
3453.32 474
3453.46 464
3453.59 446
3453.73 424
3453.86 401
3454.00 380
3454.13 363
3454.27 353
3454.40 348
3454.53 347
3454.67 349
3454.80 352
3454.94 355
3455.07 358
3455.21 363
3455.34 368
3455.48 374
3455.61 382
3455.75 391
3455.88 400
3456.02 408
3456.15 414
3456.29 419
3456.42 423
3456.56 425
3456.69 426
3456.83 425
3456.96 421
3457.09 414
3457.23 405
3457.36 392
3457.50 376
3457.63 358
3457.77 339
3457.90 317
3458.04 296
3458.17 276
3458.31 259
3458.44 247
3458.58 241
3458.71 243
3458.85 250
3458.98 262
3459.12 273
3459.25 281
3459.39 284
3459.52 282
3459.66 274
3459.79 263
3459.93 250
3460.06 237
3460.19 225
3460.33 213
3460.46 200
3460.60 186
3460.73 170
3460.87 155
3461.00 141
3461.14 133
3461.27 132
3461.41 141
3461.54 158
3461.68 183
3461.81 211
3461.95 238
3462.08 261
3462.22 277
3462.35 285
3462.49 285
3462.62 279
3462.76 269
3462.89 256
3463.03 243
3463.16 230
3463.30 218
3463.43 207
3463.57 197
3463.70 188
3463.84 178
3463.97 168
3464.11 156
3464.24 143
3464.38 128
3464.51 114
3464.65 100
3464.78 87
3464.92 78
3465.05 71
3465.18 67
3465.32 66
3465.45 66
3465.59 66
3465.72 65
3465.86 63
3465.99 59
3466.13 52
3466.26 44
3466.40 34
3466.53 24
3466.67 14
3466.80 7
3466.94 3
3467.07 2
3467.21 4
3467.34 9
3467.48 13
3467.61 16
3467.75 15
3467.88 10
3468.02 1
3468.15 0
3468.29 0
3468.42 0
3468.56 0
3468.69 0
3468.83 7
3468.96 34
3469.10 66
3469.23 101
3469.37 135
3469.50 165
3469.64 190
3469.77 206
3469.91 213
3470.04 213
3470.18 207
3470.31 198
3470.45 187
3470.58 176
3470.72 167
3470.85 160
3470.99 152
3471.12 144
3471.26 134
3471.39 123
3471.53 111
3471.66 99
3471.80 89
3471.93 82
3472.07 79
3472.20 81
3472.34 87
3472.47 96
3472.61 108
3472.74 119
3472.88 129
3473.01 137
3473.15 141
3473.28 142
3473.42 141
3473.55 139
3473.69 136
3473.82 133
3473.96 130
3474.10 127
3474.23 122
3474.37 118
3474.50 113
3474.64 110
3474.77 107
3474.91 106
3475.04 106
3475.18 106
3475.31 104
3475.45 100
3475.58 93
3475.72 83
3475.85 70
3475.99 56
3476.12 42
3476.26 31
3476.39 24
3476.53 22
3476.66 25
3476.80 33
3476.93 42
3477.07 52
3477.20 60
3477.34 65
3477.47 67
3477.61 67
3477.74 65
3477.88 63
3478.01 63
3478.15 65
3478.28 69
3478.42 76
3478.55 85
3478.69 94
3478.82 102
3478.96 110
3479.10 114
3479.23 116
3479.37 115
3479.50 113
3479.64 108
3479.77 103
3479.91 97
3480.04 92
3480.18 88
3480.31 86
3480.45 87
3480.58 91
3480.72 98
3480.85 108
3480.99 118
3481.12 128
3481.26 136
3481.39 142
3481.53 145
3481.66 144
3481.80 140
3481.93 134
3482.07 124
3482.21 114
3482.34 104
3482.48 96
3482.61 91
3482.75 88
3482.88 88
3483.02 89
3483.15 89
3483.29 88
3483.42 84
3483.56 78
3483.69 70
3483.83 61
3483.96 52
3484.10 43
3484.23 36
3484.37 31
3484.50 28
3484.64 28
3484.78 31
3484.91 38
3485.05 47
3485.18 57
3485.32 68
3485.45 79
3485.59 87
3485.72 94
3485.86 97
3485.99 96
3486.13 90
3486.26 81
3486.40 67
3486.53 50
3486.67 32
3486.81 14
3486.94 0
3487.08 0
3487.21 0
3487.35 0
3487.48 0
3487.62 0
3487.75 5
3487.89 14
3488.02 20
3488.16 25
3488.29 30
3488.43 36
3488.56 43
3488.70 54
3488.84 67
3488.97 81
3489.11 96
3489.24 108
3489.38 119
3489.51 128
3489.65 136
3489.78 143
3489.92 149
3490.05 155
3490.19 160
3490.32 162
3490.46 161
3490.60 156
3490.73 148
3490.87 139
3491.00 131
3491.14 125
3491.27 124
3491.41 126
3491.54 134
3491.68 146
3491.81 162
3491.95 180
3492.09 199
3492.22 216
3492.36 232
3492.49 244
3492.63 250
3492.76 252
3492.90 248
3493.03 239
3493.17 227
3493.30 214
3493.44 201
3493.58 190
3493.71 182
3493.85 177
3493.98 175
3494.12 175
3494.25 175
3494.39 175
3494.52 173
3494.66 170
3494.79 167
3494.93 164
3495.07 161
3495.20 158
3495.34 154
3495.47 151
3495.61 146
3495.74 140
3495.88 134
3496.01 130
3496.15 128
3496.28 131
3496.42 139
3496.56 151
3496.69 166
3496.83 183
3496.96 198
3497.10 210
3497.23 219
3497.37 224
3497.50 227
3497.64 228
3497.78 229
3497.91 229
3498.05 229
3498.18 227
3498.32 223
3498.45 215
3498.59 204
3498.72 191
3498.86 175
3499.00 159
3499.13 141
3499.27 124
3499.40 108
3499.54 94
3499.67 84
3499.81 78
3499.94 76
3500.08 80
3500.22 86
3500.35 94
3500.49 101
3500.62 107
3500.76 110
3500.89 112
3501.03 114
3501.17 118
3501.30 124
3501.44 134
3501.57 147
3501.71 160
3501.84 172
3501.98 181
3502.11 184
3502.25 181
3502.39 172
3502.52 156
3502.66 137
3502.79 115
3502.93 93
3503.06 73
3503.20 56
3503.34 42
3503.47 31
3503.61 22
3503.74 14
3503.88 7
3504.01 2
3504.15 0
3504.29 0
3504.42 3
3504.56 10
3504.69 19
3504.83 29
3504.96 36
3505.10 41
3505.23 43
3505.37 41
3505.51 38
3505.64 34
3505.78 28
3505.91 23
3506.05 16
3506.18 9
3506.32 0
3506.46 0
3506.59 0
3506.73 0
3506.86 0
3507.00 0
3507.13 0
3507.27 0
3507.41 3
3507.54 8
3507.68 12
3507.81 16
3507.95 22
3508.09 30
3508.22 40
3508.36 50
3508.49 59
3508.63 64
3508.76 66
3508.90 62
3509.04 55
3509.17 48
3509.31 43
3509.44 41
3509.58 44
3509.71 50
3509.85 59
3509.99 68
3510.12 75
3510.26 79
3510.39 79
3510.53 75
3510.66 68
3510.80 57
3510.94 45
3511.07 32
3511.21 19
3511.34 6
3511.48 0
3511.62 0
3511.75 0
3511.89 0
3512.02 0
3512.16 0
3512.29 0
3512.43 0
3512.57 0
3512.70 14
3512.84 30
3512.97 45
3513.11 56
3513.25 61
3513.38 60
3513.52 55
3513.65 48
3513.79 43
3513.92 42
3514.06 45
3514.20 51
3514.33 58
3514.47 62
3514.60 61
3514.74 56
3514.88 48
3515.01 41
3515.15 36
3515.28 37
3515.42 44
3515.56 55
3515.69 67
3515.83 78
3515.96 87
3516.10 93
3516.23 99
3516.37 106
3516.51 115
3516.64 127
3516.78 139
3516.91 149
3517.05 152
3517.19 149
3517.32 138
3517.46 121
3517.59 102
3517.73 84
3517.87 69
3518.00 60
3518.14 56
3518.27 58
3518.41 63
3518.55 70
3518.68 79
3518.82 89
3518.95 98
3519.09 107
3519.23 113
3519.36 117
3519.50 118
3519.63 116
3519.77 110
3519.91 104
3520.04 97
3520.18 91
3520.31 87
3520.45 86
3520.58 88
3520.72 93
3520.86 102
3520.99 112
3521.13 124
3521.26 136
3521.40 146
3521.54 151
3521.67 151
3521.81 144
3521.94 132
3522.08 116
3522.22 100
3522.35 85
3522.49 72
3522.63 64
3522.76 57
3522.90 52
3523.03 45
3523.17 36
3523.31 25
3523.44 11
3523.58 0
3523.71 0
3523.85 0
3523.99 0
3524.12 0
3524.26 0
3524.39 0
3524.53 0
3524.67 0
3524.80 13
3524.94 29
3525.07 45
3525.21 61
3525.35 75
3525.48 85
3525.62 91
3525.75 91
3525.89 87
3526.03 79
3526.16 70
3526.30 59
3526.43 49
3526.57 39
3526.71 31
3526.84 25
3526.98 23
3527.12 25
3527.25 32
3527.39 44
3527.52 61
3527.66 81
3527.80 102
3527.93 122
3528.07 138
3528.20 147
3528.34 147
3528.48 139
3528.61 122
3528.75 98
3528.89 71
3529.02 45
3529.16 22
3529.29 7
3529.43 0
3529.57 1
3529.70 8
3529.84 19
3529.97 31
3530.11 40
3530.25 47
3530.38 50
3530.52 51
3530.66 52
3530.79 54
3530.93 59
3531.06 68
3531.20 81
3531.34 97
3531.47 115
3531.61 133
3531.74 149
3531.88 162
3532.02 172
3532.15 178
3532.29 181
3532.43 183
3532.56 183
3532.70 182
3532.83 181
3532.97 180
3533.11 179
3533.24 178
3533.38 175
3533.52 172
3533.65 166
3533.79 159
3533.92 151
3534.06 142
3534.20 135
3534.33 129
3534.47 125
3534.61 122
3534.74 120
3534.88 116
3535.01 110
3535.15 103
3535.29 93
3535.42 85
3535.56 77
3535.70 73
3535.83 73
3535.97 77
3536.10 85
3536.24 96
3536.38 108
3536.51 122
3536.65 134
3536.79 145
3536.92 153
3537.06 158
3537.20 158
3537.33 156
3537.47 152
3537.60 146
3537.74 142
3537.88 140
3538.01 139
3538.15 141
3538.29 143
3538.42 143
3538.56 139
3538.69 133
3538.83 123
3538.97 111
3539.10 99
3539.24 87
3539.38 78
3539.51 71
3539.65 67
3539.79 65
3539.92 64
3540.06 63
3540.19 62
3540.33 62
3540.47 62
3540.60 61
3540.74 60
3540.88 60
3541.01 60
3541.15 62
3541.29 65
3541.42 70
3541.56 79
3541.69 91
3541.83 106
3541.97 122
3542.10 138
3542.24 152
3542.38 162
3542.51 168
3542.65 168
3542.79 162
3542.92 152
3543.06 140
3543.20 125
3543.33 111
3543.47 98
3543.60 86
3543.74 75
3543.88 66
3544.01 58
3544.15 52
3544.29 49
3544.42 47
3544.56 48
3544.70 51
3544.83 53
3544.97 54
3545.11 51
3545.24 43
3545.38 31
3545.51 15
3545.65 0
3545.79 0
3545.92 0
3546.06 0
3546.20 0
3546.33 0
3546.47 0
3546.61 0
3546.74 7
3546.88 27
3547.02 48
3547.15 67
3547.29 81
3547.43 91
3547.56 96
3547.70 95
3547.84 88
3547.97 77
3548.11 62
3548.24 44
3548.38 26
3548.52 10
3548.65 0
3548.79 0
3548.93 0
3549.06 0
3549.20 0
3549.34 7
3549.47 18
3549.61 29
3549.75 41
3549.88 53
3550.02 65
3550.16 77
3550.29 87
3550.43 95
3550.57 99
3550.70 100
3550.84 97
3550.98 89
3551.11 80
3551.25 68
3551.39 56
3551.52 45
3551.66 36
3551.80 29
3551.93 26
3552.07 27
3552.21 30
3552.34 34
3552.48 36
3552.61 37
3552.75 35
3552.89 32
3553.02 29
3553.16 28
3553.30 31
3553.43 37
3553.57 44
3553.71 51
3553.84 56
3553.98 59
3554.12 59
3554.25 59
3554.39 60
3554.53 66
3554.66 77
3554.80 92
3554.94 108
3555.07 122
3555.21 130
3555.35 133
3555.48 130
3555.62 122
3555.76 114
3555.89 108
3556.03 104
3556.17 102
3556.30 101
3556.44 98
3556.58 91
3556.71 80
3556.85 64
3556.99 47
3557.12 29
3557.26 14
3557.40 3
3557.53 0
3557.67 0
3557.81 0
3557.94 0
3558.08 6
3558.22 14
3558.35 23
3558.49 35
3558.63 48
3558.76 63
3558.90 79
3559.04 93
3559.18 106
3559.31 116
3559.45 122
3559.59 125
3559.72 128
3559.86 131
3560.00 136
3560.13 142
3560.27 148
3560.41 154
3560.54 158
3560.68 157
3560.82 153
3560.95 145
3561.09 134
3561.23 122
3561.36 112
3561.50 103
3561.64 97
3561.77 93
3561.91 92
3562.05 92
3562.18 92
3562.32 92
3562.46 93
3562.59 94
3562.73 95
3562.87 97
3563.00 100
3563.14 103
3563.28 107
3563.42 111
3563.55 114
3563.69 115
3563.83 115
3563.96 113
3564.10 110
3564.24 105
3564.37 100
3564.51 94
3564.65 90
3564.78 89
3564.92 90
3565.06 96
3565.19 104
3565.33 114
3565.47 123
3565.60 128
3565.74 130
3565.88 126
3566.02 117
3566.15 104
3566.29 91
3566.43 77
3566.56 64
3566.70 52
3566.84 42
3566.97 32
3567.11 23
3567.25 14
3567.38 7
3567.52 1
3567.66 0
3567.79 0
3567.93 0
3568.07 0
3568.21 2
3568.34 6
3568.48 9
3568.62 11
3568.75 12
3568.89 9
3569.03 5
3569.16 0
3569.30 0
3569.44 0
3569.57 0
3569.71 0
3569.85 0
3569.99 10
3570.12 25
3570.26 41
3570.40 57
3570.53 69
3570.67 79
3570.81 85
3570.94 88
3571.08 88
3571.22 86
3571.35 81
3571.49 76
3571.63 70
3571.77 64
3571.90 59
3572.04 55
3572.18 52
3572.31 50
3572.45 49
3572.59 47
3572.72 45
3572.86 43
3573.00 41
3573.14 42
3573.27 43
3573.41 47
3573.55 53
3573.68 60
3573.82 68
3573.96 76
3574.09 84
3574.23 90
3574.37 94
3574.51 98
3574.64 99
3574.78 99
3574.92 96
3575.05 92
3575.19 86
3575.33 78
3575.46 67
3575.60 53
3575.74 39
3575.88 24
3576.01 10
3576.15 0
3576.29 0
3576.42 0
3576.56 0
3576.70 0
3576.84 0
3576.97 0
3577.11 0
3577.25 0
3577.38 5
3577.52 21
3577.66 40
3577.80 60
3577.93 80
3578.07 96
3578.21 106
3578.34 110
3578.48 109
3578.62 103
3578.75 93
3578.89 83
3579.03 73
3579.17 65
3579.30 57
3579.44 52
3579.58 49
3579.71 47
3579.85 48
3579.99 52
3580.13 57
3580.26 64
3580.40 72
3580.54 80
3580.67 89
3580.81 99
3580.95 109
3581.09 119
3581.22 127
3581.36 131
3581.50 131
3581.63 126
3581.77 116
3581.91 102
3582.05 86
3582.18 70
3582.32 57
3582.46 45
3582.59 37
3582.73 31
3582.87 27
3583.01 25
3583.14 24
3583.28 25
3583.42 28
3583.56 32
3583.69 40
3583.83 51
3583.97 64
3584.10 81
3584.24 100
3584.38 117
3584.52 132
3584.65 141
3584.79 143
3584.93 139
3585.06 128
3585.20 115
3585.34 102
3585.48 91
3585.61 84
3585.75 81
3585.89 80
3586.03 82
3586.16 83
3586.30 83
3586.44 80
3586.57 76
3586.71 71
3586.85 66
3586.99 60
3587.12 57
3587.26 56
3587.40 58
3587.54 64
3587.67 71
3587.81 78
3587.95 84
3588.08 87
3588.22 86
3588.36 81
3588.50 73
3588.63 63
3588.77 52
3588.91 41
3589.05 32
3589.18 23
3589.32 15
3589.46 11
3589.59 11
3589.73 15
3589.87 24
3590.01 38
3590.14 55
3590.28 73
3590.42 88
3590.56 99
3590.69 104
3590.83 105
3590.97 100
3591.11 92
3591.24 82
3591.38 71
3591.52 59
3591.65 46
3591.79 34
3591.93 23
3592.07 13
3592.20 5
3592.34 0
3592.48 0
3592.62 0
3592.75 0
3592.89 0
3593.03 0
3593.17 0
3593.30 0
3593.44 0
3593.58 5
3593.72 13
3593.85 21
3593.99 28
3594.13 34
3594.26 39
3594.40 43
3594.54 46
3594.68 47
3594.81 46
3594.95 43
3595.09 36
3595.23 27
3595.36 15
3595.50 3
3595.64 0
3595.78 0
3595.91 0
3596.05 0
3596.19 0
3596.33 0
3596.46 0
3596.60 0
3596.74 8
3596.88 18
3597.01 28
3597.15 37
3597.29 46
3597.43 53
3597.56 59
3597.70 64
3597.84 69
3597.98 74
3598.11 79
3598.25 84
3598.39 88
3598.53 91
3598.66 92
3598.80 91
3598.94 85
3599.08 77
3599.21 65
3599.35 51
3599.49 36
3599.63 21
3599.76 8
3599.90 0
3600.04 0
3600.18 0
3600.31 3
3600.45 14
3600.59 28
3600.73 42
3600.86 53
3601.00 59
3601.14 60
3601.28 55
3601.41 49
3601.55 43
3601.69 42
3601.83 46
3601.96 57
3602.10 72
3602.24 88
3602.38 102
3602.51 111
3602.65 114
3602.79 111
3602.93 103
3603.06 93
3603.20 82
3603.34 71
3603.48 62
3603.61 54
3603.75 49
3603.89 46
3604.03 47
3604.16 52
3604.30 62
3604.44 74
3604.58 88
3604.72 100
3604.85 109
3604.99 111
3605.13 106
3605.27 95
3605.40 79
3605.54 61
3605.68 44
3605.82 32
3605.95 23
3606.09 20
3606.23 22
3606.37 27
3606.50 36
3606.64 46
3606.78 58
3606.92 71
3607.05 83
3607.19 94
3607.33 104
3607.47 110
3607.61 114
3607.74 115
3607.88 115
3608.02 113
3608.16 111
3608.29 109
3608.43 106
3608.57 103
3608.71 101
3608.84 101
3608.98 103
3609.12 108
3609.26 116
3609.40 125
3609.53 134
3609.67 143
3609.81 149
3609.95 154
3610.08 156
3610.22 157
3610.36 156
3610.50 155
3610.63 155
3610.77 154
3610.91 154
3611.05 153
3611.19 151
3611.32 149
3611.46 146
3611.60 143
3611.74 141
3611.87 141
3612.01 143
3612.15 147
3612.29 152
3612.43 155
3612.56 154
3612.70 148
3612.84 136
3612.98 120
3613.11 102
3613.25 86
3613.39 74
3613.53 68
3613.67 67
3613.80 73
3613.94 82
3614.08 93
3614.22 103
3614.35 110
3614.49 112
3614.63 108
3614.77 99
3614.91 85
3615.04 70
3615.18 55
3615.32 44
3615.46 37
3615.59 37
3615.73 41
3615.87 49
3616.01 59
3616.15 68
3616.28 77
3616.42 86
3616.56 95
3616.70 104
3616.83 115
3616.97 125
3617.11 136
3617.25 144
3617.39 151
3617.52 154
3617.66 154
3617.80 150
3617.94 142
3618.08 132
3618.21 121
3618.35 109
3618.49 97
3618.63 87
3618.76 80
3618.90 75
3619.04 72
3619.18 69
3619.32 68
3619.45 66
3619.59 64
3619.73 62
3619.87 62
3620.01 63
3620.14 66
3620.28 70
3620.42 74
3620.56 78
3620.70 80
3620.83 81
3620.97 78
3621.11 72
3621.25 62
3621.38 50
3621.52 37
3621.66 23
3621.80 11
3621.94 1
3622.07 0
3622.21 0
3622.35 0
3622.49 0
3622.63 1
3622.76 6
3622.90 9
3623.04 9
3623.18 7
3623.32 3
3623.45 0
3623.59 0
3623.73 0
3623.87 0
3624.01 5
3624.14 13
3624.28 21
3624.42 28
3624.56 34
3624.70 36
3624.83 37
3624.97 36
3625.11 37
3625.25 39
3625.39 43
3625.52 48
3625.66 55
3625.80 62
3625.94 67
3626.08 70
3626.21 70
3626.35 68
3626.49 65
3626.63 62
3626.77 59
3626.90 59
3627.04 61
3627.18 64
3627.32 68
3627.46 69
3627.59 67
3627.73 61
3627.87 51
3628.01 37
3628.15 22
3628.28 7
3628.42 0
3628.56 0
3628.70 0
3628.84 0
3628.97 0
3629.11 2
3629.25 4
3629.39 3
3629.53 1
3629.66 0
3629.80 0
3629.94 0
3630.08 4
3630.22 14
3630.36 27
3630.49 41
3630.63 56
3630.77 70
3630.91 83
3631.05 94
3631.18 105
3631.32 117
3631.46 129
3631.60 142
3631.74 155
3631.87 166
3632.01 174
3632.15 177
3632.29 175
3632.43 168
3632.57 157
3632.70 146
3632.84 135
3632.98 127
3633.12 124
3633.26 126
3633.39 132
3633.53 139
3633.67 146
3633.81 152
3633.95 154
3634.08 153
3634.22 149
3634.36 144
3634.50 138
3634.64 134
3634.78 131
3634.91 130
3635.05 131
3635.19 134
3635.33 137
3635.47 140
3635.60 141
3635.74 139
3635.88 133
3636.02 122
3636.16 108
3636.30 91
3636.43 73
3636.57 55
3636.71 40
3636.85 29
3636.99 23
3637.12 22
3637.26 27
3637.40 39
3637.54 56
3637.68 77
3637.82 100
3637.95 122
3638.09 142
3638.23 157
3638.37 166
3638.51 170
3638.65 170
3638.78 167
3638.92 162
3639.06 156
3639.20 147
3639.34 134
3639.48 118
3639.61 99
3639.75 80
3639.89 62
3640.03 50
3640.17 44
3640.30 45
3640.44 52
3640.58 63
3640.72 74
3640.86 84
3641.00 90
3641.13 92
3641.27 92
3641.41 90
3641.55 88
3641.69 87
3641.83 87
3641.96 87
3642.10 86
3642.24 82
3642.38 74
3642.52 63
3642.66 47
3642.79 30
3642.93 13
3643.07 0
3643.21 0
3643.35 0
3643.49 0
3643.62 0
3643.76 4
3643.90 16
3644.04 25
3644.18 30
3644.32 28
3644.45 20
3644.59 9
3644.73 0
3644.87 0
3645.01 0
3645.15 0
3645.28 0
3645.42 0
3645.56 0
3645.70 0
3645.84 3
3645.98 6
3646.11 10
3646.25 15
3646.39 23
3646.53 31
3646.67 40
3646.81 46
3646.95 50
3647.08 50
3647.22 46
3647.36 39
3647.50 32
3647.64 25
3647.78 19
3647.91 17
3648.05 20
3648.19 28
3648.33 41
3648.47 59
3648.61 80
3648.74 102
3648.88 124
3649.02 143
3649.16 156
3649.30 163
3649.44 164
3649.58 159
3649.71 150
3649.85 139
3649.99 127
3650.13 115
3650.27 105
3650.41 96
3650.54 87
3650.68 80
3650.82 74
3650.96 67
3651.10 60
3651.24 53
3651.38 46
3651.51 39
3651.65 33
3651.79 27
3651.93 22
3652.07 17
3652.21 12
3652.35 7
3652.48 1
3652.62 0
3652.76 0
3652.90 0
3653.04 0
3653.18 0
3653.31 0
3653.45 1
3653.59 3
3653.73 4
3653.87 5
3654.01 5
3654.15 5
3654.28 4
3654.42 2
3654.56 0
3654.70 0
3654.84 0
3654.98 0
3655.12 0
3655.25 0
3655.39 0
3655.53 2
3655.67 6
3655.81 10
3655.95 13
3656.09 16
3656.22 18
3656.36 22
3656.50 26
3656.64 31
3656.78 35
3656.92 38
3657.06 41
3657.19 43
3657.33 45
3657.47 47
3657.61 49
3657.75 51
3657.89 53
3658.03 52
3658.17 48
3658.30 42
3658.44 32
3658.58 20
3658.72 8
3658.86 0
3659.00 0
3659.14 0
3659.27 0
3659.41 0
3659.55 0
3659.69 4
3659.83 12
3659.97 19
3660.11 24
3660.24 27
3660.38 26
3660.52 21
3660.66 15
3660.80 7
3660.94 0
3661.08 0
3661.22 0
3661.35 0
3661.49 0
3661.63 0
3661.77 0
3661.91 2
3662.05 8
3662.19 12
3662.32 14
3662.46 17
3662.60 21
3662.74 27
3662.88 36
3663.02 49
3663.16 64
3663.30 80
3663.43 95
3663.57 106
3663.71 114
3663.85 117
3663.99 117
3664.13 114
3664.27 109
3664.41 103
3664.54 97
3664.68 92
3664.82 88
3664.96 86
3665.10 86
3665.24 88
3665.38 90
3665.52 94
3665.65 97
3665.79 100
3665.93 99
3666.07 95
3666.21 87
3666.35 76
3666.49 62
3666.63 47
3666.76 32
3666.90 19
3667.04 8
3667.18 0
3667.32 0
3667.46 0
3667.60 0
3667.74 0
3667.88 0
3668.01 0
3668.15 0
3668.29 0
3668.43 8
3668.57 24
3668.71 40
3668.85 55
3668.99 66
3669.12 73
3669.26 76
3669.40 77
3669.54 77
3669.68 78
3669.82 79
3669.96 83
3670.10 88
3670.24 94
3670.37 100
3670.51 105
3670.65 110
3670.79 114
3670.93 118
3671.07 121
3671.21 124
3671.35 125
3671.48 126
3671.62 124
3671.76 119
3671.90 112
3672.04 103
3672.18 94
3672.32 85
3672.46 77
3672.60 71
3672.73 66
3672.87 62
3673.01 60
3673.15 59
3673.29 61
3673.43 66
3673.57 73
3673.71 82
3673.85 91
3673.99 99
3674.12 105
3674.26 107
3674.40 105
3674.54 100
3674.68 92
3674.82 84
3674.96 77
3675.10 70
3675.24 65
3675.37 62
3675.51 59
3675.65 57
3675.79 55
3675.93 53
3676.07 50
3676.21 45
3676.35 39
3676.49 31
3676.63 21
3676.76 10
3676.90 0
3677.04 0
3677.18 0
3677.32 0
3677.46 0
3677.60 0
3677.74 0
3677.88 0
3678.01 0
3678.15 14
3678.29 27
3678.43 39
3678.57 49
3678.71 57
3678.85 63
3678.99 68
3679.13 74
3679.27 80
3679.40 89
3679.54 98
3679.68 108
3679.82 116
3679.96 123
3680.10 128
3680.24 134
3680.38 141
3680.52 148
3680.66 157
3680.80 165
3680.93 170
3681.07 172
3681.21 169
3681.35 162
3681.49 154
3681.63 146
3681.77 139
3681.91 133
3682.05 127
3682.19 121
3682.33 114
3682.46 104
3682.60 94
3682.74 83
3682.88 73
3683.02 65
3683.16 60
3683.30 55
3683.44 51
3683.58 47
3683.72 42
3683.86 37
3683.99 32
3684.13 28
3684.27 25
3684.41 24
3684.55 25
3684.69 28
3684.83 32
3684.97 36
3685.11 42
3685.25 48
3685.39 53
3685.52 57
3685.66 61
3685.80 63
3685.94 64
3686.08 66
3686.22 68
3686.36 71
3686.50 74
3686.64 77
3686.78 77
3686.92 74
3687.06 69
3687.19 60
3687.33 50
3687.47 40
3687.61 31
3687.75 23
3687.89 18
3688.03 17
3688.17 21
3688.31 28
3688.45 40
3688.59 55
3688.73 71
3688.86 88
3689.00 103
3689.14 114
3689.28 120
3689.42 121
3689.56 115
3689.70 106
3689.84 94
3689.98 81
3690.12 71
3690.26 66
3690.40 66
3690.54 74
3690.67 87
3690.81 105
3690.95 125
3691.09 143
3691.23 158
3691.37 167
3691.51 170
3691.65 167
3691.79 159
3691.93 148
3692.07 134
3692.21 120
3692.35 107
3692.48 96
3692.62 87
3692.76 81
3692.90 79
3693.04 80
3693.18 84
3693.32 92
3693.46 102
3693.60 114
3693.74 125
3693.88 135
3694.02 141
3694.16 143
3694.30 140
3694.43 133
3694.57 123
3694.71 114
3694.85 106
3694.99 102
3695.13 102
3695.27 106
3695.41 113
3695.55 122
3695.69 131
3695.83 137
3695.97 140
3696.11 140
3696.25 135
3696.39 126
3696.52 114
3696.66 100
3696.80 83
3696.94 67
3697.08 50
3697.22 35
3697.36 22
3697.50 13
3697.64 9
3697.78 10
3697.92 14
3698.06 20
3698.20 27
3698.34 33
3698.48 38
3698.62 42
3698.75 45
3698.89 49
3699.03 54
3699.17 59
3699.31 64
3699.45 68
3699.59 69
3699.73 68
3699.87 65
3700.01 61
3700.15 57
3700.29 54
3700.43 53
3700.57 53
3700.71 54
3700.85 56
3700.99 58
3701.12 61
3701.26 65
3701.40 71
3701.54 81
3701.68 94
3701.82 107
3701.96 121
3702.10 133
3702.24 142
3702.38 146
3702.52 146
3702.66 143
3702.80 138
3702.94 132
3703.08 128
3703.22 125
3703.36 125
3703.50 124
3703.63 124
3703.77 123
3703.91 119
3704.05 113
3704.19 105
3704.33 95
3704.47 86
3704.61 79
3704.75 75
3704.89 73
3705.03 75
3705.17 78
3705.31 82
3705.45 85
3705.59 89
3705.73 91
3705.87 93
3706.01 94
3706.15 95
3706.29 95
3706.42 96
3706.56 97
3706.70 99
3706.84 101
3706.98 103
3707.12 106
3707.26 109
3707.40 110
3707.54 109
3707.68 106
3707.82 102
3707.96 95
3708.10 89
3708.24 83
3708.38 81
3708.52 82
3708.66 87
3708.80 96
3708.94 108
3709.08 121
3709.22 134
3709.36 144
3709.50 151
3709.63 153
3709.77 153
3709.91 149
3710.05 145
3710.19 140
3710.33 136
3710.47 134
3710.61 134
3710.75 135
3710.89 137
3711.03 138
3711.17 138
3711.31 135
3711.45 130
3711.59 122
3711.73 113
3711.87 102
3712.01 93
3712.15 84
3712.29 76
3712.43 71
3712.57 68
3712.71 67
3712.85 69
3712.99 73
3713.13 82
3713.27 95
3713.40 111
3713.54 129
3713.68 148
3713.82 163
3713.96 175
3714.10 181
3714.24 182
3714.38 179
3714.52 172
3714.66 165
3714.80 158
3714.94 151
3715.08 146
3715.22 142
3715.36 137
3715.50 132
3715.64 125
3715.78 116
3715.92 106
3716.06 95
3716.20 84
3716.34 75
3716.48 69
3716.62 66
3716.76 67
3716.90 69
3717.04 72
3717.18 74
3717.32 74
3717.46 71
3717.60 66
3717.74 59
3717.88 51
3718.02 43
3718.16 36
3718.29 31
3718.43 26
3718.57 21
3718.71 16
3718.85 9
3718.99 0
3719.13 0
3719.27 0
3719.41 0
3719.55 0
3719.69 0
3719.83 0
3719.97 0
3720.11 0
3720.25 10
3720.39 23
3720.53 34
3720.67 44
3720.81 51
3720.95 56
3721.09 60
3721.23 63
3721.37 64
3721.51 65
3721.65 65
3721.79 63
3721.93 59
3722.07 52
3722.21 42
3722.35 30
3722.49 18
3722.63 8
3722.77 0
3722.91 0
3723.05 0
3723.19 1
3723.33 9
3723.47 19
3723.61 30
3723.75 41
3723.89 52
3724.03 63
3724.17 72
3724.31 80
3724.45 87
3724.59 91
3724.73 93
3724.87 93
3725.01 92
3725.15 89
3725.29 86
3725.43 84
3725.57 83
3725.71 82
3725.85 83
3725.99 84
3726.13 87
3726.27 90
3726.41 93
3726.55 96
3726.68 98
3726.82 98
3726.96 95
3727.10 92
3727.24 88
3727.38 84
3727.52 82
3727.66 81
3727.80 81
3727.94 81
3728.08 78
3728.22 73
3728.36 65
3728.50 55
3728.64 44
3728.78 35
3728.92 29
3729.06 27
3729.20 28
3729.34 32
3729.48 37
3729.62 42
3729.76 45
3729.90 46
3730.04 45
3730.18 43
3730.32 41
3730.46 39
3730.60 38
3730.74 37
3730.88 34
3731.02 29
3731.16 22
3731.30 12
3731.44 1
3731.58 0
3731.72 0
3731.86 0
3732.00 0
3732.14 0
3732.28 7
3732.42 19
3732.56 32
3732.70 42
3732.84 50
3732.98 55
3733.12 58
3733.26 58
3733.40 57
3733.54 54
3733.68 51
3733.82 49
3733.96 47
3734.10 47
3734.24 46
3734.38 46
3734.52 45
3734.66 42
3734.80 38
3734.94 33
3735.08 26
3735.22 20
3735.36 15
3735.50 13
3735.64 13
3735.78 16
3735.93 21
3736.07 26
3736.21 33
3736.35 38
3736.49 41
3736.63 43
3736.77 41
3736.91 37
3737.05 32
3737.19 24
3737.33 15
3737.47 6
3737.61 0
3737.75 0
3737.89 0
3738.03 0
3738.17 0
3738.31 0
3738.45 4
3738.59 10
3738.73 14
3738.87 16
3739.01 14
3739.15 10
3739.29 5
3739.43 0
3739.57 0
3739.71 0
3739.85 0
3739.99 0
3740.13 0
3740.27 0
3740.41 0
3740.55 6
3740.69 16
3740.83 26
3740.97 36
3741.11 44
3741.25 53
3741.39 60
3741.53 66
3741.67 71
3741.81 77
3741.95 82
3742.09 86
3742.23 87
3742.37 85
3742.51 78
3742.65 68
3742.79 54
3742.93 38
3743.07 23
3743.21 10
3743.35 2
3743.49 0
3743.63 2
3743.77 10
3743.91 22
3744.05 37
3744.19 52
3744.33 67
3744.48 80
3744.62 91
3744.76 100
3744.90 108
3745.04 114
3745.18 118
3745.32 122
3745.46 123
3745.60 123
3745.74 121
3745.88 117
3746.02 114
3746.16 110
3746.30 108
3746.44 106
3746.58 106
3746.72 107
3746.86 109
3747.00 109
3747.14 107
3747.28 104
3747.42 98
3747.56 91
3747.70 86
3747.84 84
3747.98 89
3748.12 99
3748.26 116
3748.40 137
3748.54 158
3748.68 178
3748.82 192
3748.96 201
3749.10 204
3749.25 203
3749.39 201
3749.53 199
3749.67 198
3749.81 200
3749.95 203
3750.09 207
3750.23 210
3750.37 213
3750.51 214
3750.65 214
3750.79 214
3750.93 216
3751.07 218
3751.21 223
3751.35 229
3751.49 237
3751.63 243
3751.77 247
3751.91 248
3752.05 245
3752.19 237
3752.33 224
3752.47 207
3752.61 186
3752.75 163
3752.89 139
3753.04 115
3753.18 93
3753.32 74
3753.46 60
3753.60 50
3753.74 47
3753.88 50
3754.02 58
3754.16 70
3754.30 84
3754.44 98
3754.58 109
3754.72 116
3754.86 118
3755.00 116
3755.14 111
3755.28 104
3755.42 96
3755.56 90
3755.70 85
3755.84 81
3755.98 79
3756.12 79
3756.27 82
3756.41 86
3756.55 93
3756.69 101
3756.83 111
3756.97 121
3757.11 129
3757.25 134
3757.39 137
3757.53 136
3757.67 133
3757.81 129
3757.95 126
3758.09 123
3758.23 121
3758.37 121
3758.51 123
3758.65 125
3758.79 129
3758.93 136
3759.08 145
3759.22 157
3759.36 172
3759.50 189
3759.64 205
3759.78 220
3759.92 230
3760.06 236
3760.20 238
3760.34 235
3760.48 230
3760.62 223
3760.76 216
3760.90 209
3761.04 199
3761.18 187
3761.32 173
3761.46 157
3761.61 141
3761.75 127
3761.89 118
3762.03 115
3762.17 119
3762.31 127
3762.45 138
3762.59 149
3762.73 157
3762.87 162
3763.01 164
3763.15 165
3763.29 164
3763.43 165
3763.57 167
3763.71 170
3763.85 172
3764.00 173
3764.14 171
3764.28 164
3764.42 154
3764.56 140
3764.70 125
3764.84 112
3764.98 101
3765.12 95
3765.26 94
3765.40 97
3765.54 102
3765.68 107
3765.82 111
3765.96 113
3766.10 113
3766.25 113
3766.39 114
3766.53 117
3766.67 123
3766.81 132
3766.95 143
3767.09 155
3767.23 166
3767.37 177
3767.51 184
3767.65 189
3767.79 192
3767.93 191
3768.07 188
3768.21 182
3768.36 173
3768.50 164
3768.64 154
3768.78 145
3768.92 138
3769.06 134
3769.20 133
3769.34 135
3769.48 141
3769.62 147
3769.76 154
3769.90 159
3770.04 162
3770.18 162
3770.33 160
3770.47 157
3770.61 153
3770.75 150
3770.89 149
3771.03 150
3771.17 153
3771.31 158
3771.45 164
3771.59 169
3771.73 172
3771.87 172
3772.01 170
3772.16 166
3772.30 161
3772.44 157
3772.58 154
3772.72 151
3772.86 148
3773.00 144
3773.14 136
3773.28 124
3773.42 110
3773.56 94
3773.70 80
3773.84 68
3773.99 60
3774.13 55
3774.27 52
3774.41 51
3774.55 50
3774.69 50
3774.83 51
3774.97 53
3775.11 57
3775.25 61
3775.39 66
3775.53 69
3775.68 69
3775.82 68
3775.96 64
3776.10 59
3776.24 54
3776.38 49
3776.52 45
3776.66 44
3776.80 45
3776.94 51
3777.08 60
3777.22 73
3777.37 88
3777.51 103
3777.65 118
3777.79 131
3777.93 142
3778.07 151
3778.21 159
3778.35 166
3778.49 171
3778.63 174
3778.77 174
3778.91 171
3779.06 165
3779.20 156
3779.34 145
3779.48 131
3779.62 115
3779.76 98
3779.90 80
3780.04 63
3780.18 46
3780.32 31
3780.46 18
3780.61 7
3780.75 0
3780.89 0
3781.03 0
3781.17 0
3781.31 0
3781.45 0
3781.59 0
3781.73 0
3781.87 3
3782.02 13
3782.16 21
3782.30 27
3782.44 31
3782.58 32
3782.72 33
3782.86 34
3783.00 35
3783.14 37
3783.28 37
3783.42 36
3783.57 33
3783.71 29
3783.85 27
3783.99 27
3784.13 32
3784.27 42
3784.41 56
3784.55 73
3784.69 90
3784.83 104
3784.98 115
3785.12 119
3785.26 118
3785.40 111
3785.54 100
3785.68 86
3785.82 71
3785.96 58
3786.10 48
3786.24 41
3786.39 37
3786.53 37
3786.67 40
3786.81 45
3786.95 51
3787.09 57
3787.23 63
3787.37 69
3787.51 74
3787.66 77
3787.80 78
3787.94 77
3788.08 74
3788.22 70
3788.36 66
3788.50 64
3788.64 63
3788.78 65
3788.92 69
3789.07 74
3789.21 78
3789.35 80
3789.49 78
3789.63 75
3789.77 71
3789.91 67
3790.05 66
3790.19 68
3790.34 74
3790.48 83
3790.62 93
3790.76 102
3790.90 107
3791.04 108
3791.18 105
3791.32 97
3791.46 87
3791.61 76
3791.75 64
3791.89 54
3792.03 46
3792.17 40
3792.31 36
3792.45 35
3792.59 37
3792.73 41
3792.88 49
3793.02 59
3793.16 70
3793.30 79
3793.44 86
3793.58 89
3793.72 87
3793.86 80
3794.01 70
3794.15 58
3794.29 46
3794.43 37
3794.57 31
3794.71 27
3794.85 25
3794.99 26
3795.13 27
3795.28 29
3795.42 32
3795.56 36
3795.70 40
3795.84 45
3795.98 50
3796.12 53
3796.26 54
3796.41 53
3796.55 50
3796.69 44
3796.83 37
3796.97 28
3797.11 19
3797.25 10
3797.39 0
3797.54 0
3797.68 0
3797.82 0
3797.96 0
3798.10 0
3798.24 0
3798.38 0
3798.52 3
3798.67 10
3798.81 17
3798.95 21
3799.09 23
3799.23 24
3799.37 23
3799.51 22
3799.65 21
3799.80 20
3799.94 19
3800.08 20
3800.22 22
3800.36 28
3800.50 38
3800.64 52
3800.78 71
3800.93 92
3801.07 115
3801.21 137
3801.35 158
3801.49 175
3801.63 189
3801.77 199
3801.92 206
3802.06 207
3802.20 204
3802.34 196
3802.48 186
3802.62 175
3802.76 164
3802.90 157
3803.05 155
3803.19 158
3803.33 166
3803.47 175
3803.61 184
3803.75 189
3803.89 189
3804.04 183
3804.18 172
3804.32 158
3804.46 144
3804.60 133
3804.74 124
3804.88 119
3805.02 117
3805.17 115
3805.31 113
3805.45 109
3805.59 104
3805.73 99
3805.87 93
3806.01 89
3806.16 86
3806.30 85
3806.44 85
3806.58 87
3806.72 88
3806.86 88
3807.00 87
3807.15 84
3807.29 81
3807.43 78
3807.57 76
3807.71 76
3807.85 79
3807.99 86
3808.14 95
3808.28 106
3808.42 117
3808.56 126
3808.70 132
3808.84 134
3808.98 132
3809.13 124
3809.27 113
3809.41 100
3809.55 86
3809.69 72
3809.83 60
3809.97 50
3810.12 45
3810.26 42
3810.40 41
3810.54 42
3810.68 43
3810.82 43
3810.96 42
3811.11 41
3811.25 40
3811.39 39
3811.53 40
3811.67 41
3811.81 42
3811.96 42
3812.10 42
3812.24 39
3812.38 36
3812.52 32
3812.66 28
3812.80 26
3812.95 25
3813.09 26
3813.23 28
3813.37 31
3813.51 35
3813.65 39
3813.80 43
3813.94 49
3814.08 55
3814.22 62
3814.36 70
3814.50 77
3814.64 84
3814.79 90
3814.93 95
3815.07 99
3815.21 103
3815.35 107
3815.49 110
3815.64 112
3815.78 113
3815.92 111
3816.06 106
3816.20 99
3816.34 92
3816.48 84
3816.63 78
3816.77 75
3816.91 74
3817.05 76
3817.19 79
3817.33 83
3817.48 86
3817.62 89
3817.76 90
3817.90 89
3818.04 88
3818.18 84
3818.33 79
3818.47 73
3818.61 64
3818.75 55
3818.89 46
3819.03 39
3819.18 33
3819.32 30
3819.46 29
3819.60 30
3819.74 33
3819.88 37
3820.03 41
3820.17 47
3820.31 53
3820.45 59
3820.59 64
3820.73 70
3820.88 76
3821.02 82
3821.16 87
3821.30 93
3821.44 98
3821.58 103
3821.73 107
3821.87 109
3822.01 110
3822.15 109
3822.29 108
3822.43 106
3822.58 104
3822.72 102
3822.86 101
3823.00 100
3823.14 100
3823.28 101
3823.43 103
3823.57 105
3823.71 107
3823.85 108
3823.99 107
3824.13 102
3824.28 94
3824.42 83
3824.56 69
3824.70 55
3824.84 43
3824.99 33
3825.13 26
3825.27 23
3825.41 24
3825.55 26
3825.69 32
3825.84 41
3825.98 52
3826.12 64
3826.26 78
3826.40 92
3826.54 103
3826.69 110
3826.83 113
3826.97 110
3827.11 104
3827.25 95
3827.40 86
3827.54 78
3827.68 72
3827.82 69
3827.96 70
3828.10 73
3828.25 78
3828.39 83
3828.53 90
3828.67 98
3828.81 108
3828.96 119
3829.10 132
3829.24 147
3829.38 162
3829.52 175
3829.66 185
3829.81 190
3829.95 189
3830.09 181
3830.23 168
3830.37 150
3830.52 131
3830.66 114
3830.80 101
3830.94 93
3831.08 92
3831.22 94
3831.37 100
3831.51 107
3831.65 112
3831.79 115
3831.93 117
3832.08 117
3832.22 117
3832.36 117
3832.50 118
3832.64 119
3832.79 119
3832.93 119
3833.07 116
3833.21 112
3833.35 106
3833.49 99
3833.64 92
3833.78 85
3833.92 81
3834.06 79
3834.20 80
3834.35 85
3834.49 94
3834.63 103
3834.77 113
3834.91 120
3835.06 125
3835.20 127
3835.34 127
3835.48 125
3835.62 122
3835.77 119
3835.91 116
3836.05 112
3836.19 108
3836.33 105
3836.48 101
3836.62 98
3836.76 96
3836.90 94
3837.04 92
3837.19 89
3837.33 86
3837.47 83
3837.61 81
3837.75 82
3837.90 85
3838.04 92
3838.18 101
3838.32 111
3838.46 121
3838.60 128
3838.75 132
3838.89 132
3839.03 128
3839.17 119
3839.32 108
3839.46 96
3839.60 84
3839.74 75
3839.88 70
3840.03 70
3840.17 73
3840.31 79
3840.45 86
3840.59 92
3840.74 96
3840.88 98
3841.02 96
3841.16 92
3841.30 86
3841.45 77
3841.59 66
3841.73 52
3841.87 35
3842.01 17
3842.16 0
3842.30 0
3842.44 0
3842.58 0
3842.72 0
3842.87 0
3843.01 0
3843.15 0
3843.29 0
3843.43 15
3843.58 35
3843.72 55
3843.86 75
3844.00 94
3844.14 111
3844.29 126
3844.43 139
3844.57 150
3844.71 162
3844.86 174
3845.00 186
3845.14 197
3845.28 206
3845.42 210
3845.57 211
3845.71 207
3845.85 201
3845.99 194
3846.13 189
3846.28 186
3846.42 185
3846.56 184
3846.70 181
3846.85 174
3846.99 163
3847.13 148
3847.27 131
3847.41 114
3847.56 100
3847.70 89
3847.84 83
3847.98 83
3848.12 87
3848.27 94
3848.41 104
3848.55 115
3848.69 126
3848.84 136
3848.98 143
3849.12 149
3849.26 154
3849.40 158
3849.55 161
3849.69 163
3849.83 165
3849.97 166
3850.12 164
3850.26 162
3850.40 157
3850.54 152
3850.68 146
3850.83 140
3850.97 136
3851.11 134
3851.25 134
3851.40 137
3851.54 143
3851.68 151
3851.82 160
3851.96 170
3852.11 179
3852.25 185
3852.39 188
3852.53 185
3852.68 177
3852.82 165
3852.96 150
3853.10 135
3853.24 118
3853.39 104
3853.53 91
3853.67 79
3853.81 69
3853.96 60
3854.10 51
3854.24 43
3854.38 37
3854.53 33
3854.67 32
3854.81 34
3854.95 40
3855.09 50
3855.24 62
3855.38 77
3855.52 93
3855.66 109
3855.81 125
3855.95 140
3856.09 153
3856.23 164
3856.38 173
3856.52 182
3856.66 188
3856.80 192
3856.94 194
3857.09 193
3857.23 189
3857.37 182
3857.51 173
3857.66 163
3857.80 154
3857.94 148
3858.08 145
3858.23 146
3858.37 151
3858.51 158
3858.65 166
3858.80 173
3858.94 177
3859.08 177
3859.22 173
3859.37 165
3859.51 154
3859.65 141
3859.79 130
3859.93 121
3860.08 115
3860.22 112
3860.36 111
3860.50 112
3860.65 112
3860.79 112
3860.93 111
3861.07 111
3861.22 113
3861.36 117
3861.50 126
3861.64 138
3861.79 154
3861.93 171
3862.07 189
3862.21 206
3862.36 220
3862.50 230
3862.64 236
3862.78 238
3862.93 237
3863.07 235
3863.21 232
3863.35 228
3863.50 223
3863.64 217
3863.78 210
3863.92 202
3864.07 194
3864.21 186
3864.35 179
3864.49 174
3864.63 170
3864.78 168
3864.92 166
3865.06 163
3865.20 158
3865.35 151
3865.49 141
3865.63 129
3865.77 117
3865.92 105
3866.06 95
3866.20 88
3866.34 84
3866.49 84
3866.63 87
3866.77 93
3866.92 99
3867.06 107
3867.20 117
3867.34 127
3867.49 139
3867.63 150
3867.77 159
3867.91 166
3868.06 170
3868.20 170
3868.34 167
3868.48 160
3868.63 151
3868.77 141
3868.91 131
3869.05 119
3869.20 107
3869.34 96
3869.48 86
3869.62 77
3869.77 69
3869.91 62
3870.05 55
3870.19 48
3870.34 40
3870.48 31
3870.62 21
3870.76 11
3870.91 3
3871.05 0
3871.19 0
3871.33 0
3871.48 0
3871.62 0
3871.76 0
3871.90 0
3872.05 0
3872.19 0
3872.33 3
3872.48 7
3872.62 11
3872.76 13
3872.90 13
3873.05 12
3873.19 10
3873.33 8
3873.47 8
3873.62 9
3873.76 11
3873.90 15
3874.04 18
3874.19 22
3874.33 25
3874.47 27
3874.62 29
3874.76 31
3874.90 33
3875.04 36
3875.19 39
3875.33 43
3875.47 46
3875.61 48
3875.76 48
3875.90 45
3876.04 39
3876.18 31
3876.33 21
3876.47 11
3876.61 3
3876.76 0
3876.90 0
3877.04 0
3877.18 0
3877.33 1
3877.47 5
3877.61 8
3877.75 8
3877.90 7
3878.04 3
3878.18 0
3878.33 0
3878.47 0
3878.61 0
3878.75 3
3878.90 15
3879.04 32
3879.18 51
3879.32 70
3879.47 87
3879.61 99
3879.75 107
3879.90 111
3880.04 112
3880.18 110
3880.32 106
3880.47 101
3880.61 95
3880.75 87
3880.89 77
3881.04 67
3881.18 58
3881.32 51
3881.47 48
3881.61 49
3881.75 55
3881.89 64
3882.04 75
3882.18 85
3882.32 93
3882.47 99
3882.61 100
3882.75 97
3882.89 91
3883.04 82
3883.18 74
3883.32 68
3883.47 64
3883.61 64
3883.75 66
3883.89 72
3884.04 78
3884.18 82
3884.32 86
3884.47 88
3884.61 91
3884.75 93
3884.89 98
3885.04 103
3885.18 110
3885.32 116
3885.47 120
3885.61 120
3885.75 116
3885.89 110
3886.04 102
3886.18 96
3886.32 92
3886.47 91
3886.61 93
3886.75 95
3886.89 95
3887.04 93
3887.18 86
3887.32 76
3887.47 63
3887.61 48
3887.75 33
3887.89 19
3888.04 7
3888.18 0
3888.32 0
3888.47 0
3888.61 0
3888.75 0
3888.89 13
3889.04 29
3889.18 47
3889.32 64
3889.47 79
3889.61 90
3889.75 98
3889.90 103
3890.04 106
3890.18 108
3890.32 108
3890.47 108
3890.61 108
3890.75 107
3890.90 109
3891.04 113
3891.18 119
3891.32 127
3891.47 136
3891.61 143
3891.75 145
3891.90 142
3892.04 134
3892.18 123
3892.33 111
3892.47 101
3892.61 97
3892.75 97
3892.90 104
3893.04 113
3893.18 124
3893.33 134
3893.47 141
3893.61 144
3893.76 145
3893.90 144
3894.04 143
3894.18 144
3894.33 146
3894.47 152
3894.61 159
3894.76 168
3894.90 176
3895.04 181
3895.19 184
3895.33 184
3895.47 182
3895.62 179
3895.76 177
3895.90 178
3896.04 181
3896.19 188
3896.33 195
3896.47 202
3896.62 206
3896.76 205
3896.90 200
3897.05 191
3897.19 181
3897.33 170
3897.48 161
3897.62 153
3897.76 148
3897.90 142
3898.05 136
3898.19 128
3898.33 119
3898.48 109
3898.62 102
3898.76 96
3898.91 94
3899.05 93
3899.19 95
3899.34 97
3899.48 99
3899.62 102
3899.76 105
3899.91 108
3900.05 113
3900.19 119
3900.34 126
3900.48 134
3900.62 142
3900.77 150
3900.91 156
3901.05 160
3901.20 161
3901.34 159
3901.48 152
3901.63 141
3901.77 128
3901.91 113
3902.06 100
3902.20 89
3902.34 81
3902.48 76
3902.63 75
3902.77 76
3902.91 77
3903.06 79
3903.20 80
3903.34 80
3903.49 81
3903.63 81
3903.77 81
3903.92 81
3904.06 81
3904.20 82
3904.35 82
3904.49 83
3904.63 84
3904.78 86
3904.92 89
3905.06 92
3905.21 96
3905.35 99
3905.49 103
3905.64 106
3905.78 109
3905.92 111
3906.06 112
3906.21 113
3906.35 114
3906.49 114
3906.64 116
3906.78 119
3906.92 123
3907.07 127
3907.21 131
3907.35 132
3907.50 131
3907.64 127
3907.78 122
3907.93 117
3908.07 114
3908.21 112
3908.36 113
3908.50 115
3908.64 118
3908.79 120
3908.93 123
3909.07 125
3909.22 128
3909.36 132
3909.50 137
3909.65 143
3909.79 150
3909.93 156
3910.08 161
3910.22 163
3910.36 163
3910.51 161
3910.65 156
3910.79 150
3910.94 141
3911.08 131
3911.22 118
3911.37 102
3911.51 85
3911.65 66
3911.80 46
3911.94 28
3912.08 11
3912.23 0
3912.37 0
3912.51 0
3912.66 0
3912.80 0
3912.94 0
3913.09 0
3913.23 0
3913.37 1
3913.52 17
3913.66 34
3913.80 48
3913.95 56
3914.09 58
3914.23 54
3914.38 45
3914.52 33
3914.66 21
3914.81 11
3914.95 4
3915.09 3
3915.24 6
3915.38 12
3915.52 20
3915.67 28
3915.81 34
3915.95 40
3916.10 43
3916.24 46
3916.39 49
3916.53 52
3916.67 58
3916.82 64
3916.96 72
3917.10 80
3917.25 87
3917.39 91
3917.53 91
3917.68 86
3917.82 77
3917.96 65
3918.11 50
3918.25 34
3918.39 20
3918.54 8
3918.68 1
3918.82 0
3918.97 0
3919.11 4
3919.25 14
3919.40 26
3919.54 39
3919.68 53
3919.83 67
3919.97 80
3920.12 91
3920.26 99
3920.40 105
3920.55 107
3920.69 107
3920.83 105
3920.98 101
3921.12 96
3921.26 93
3921.41 90
3921.55 89
3921.69 89
3921.84 89
3921.98 89
3922.12 87
3922.27 84
3922.41 80
3922.56 77
3922.70 75
3922.84 74
3922.99 75
3923.13 77
3923.27 79
3923.42 78
3923.56 76
3923.70 73
3923.85 68
3923.99 65
3924.13 62
3924.28 61
3924.42 61
3924.57 62
3924.71 64
3924.85 65
3925.00 66
3925.14 68
3925.28 71
3925.43 75
3925.57 78
3925.71 81
3925.86 83
3926.00 82
3926.14 80
3926.29 77
3926.43 73
3926.58 69
3926.72 66
3926.86 65
3927.01 64
3927.15 63
3927.29 61
3927.44 60
3927.58 57
3927.72 55
3927.87 52
3928.01 48
3928.16 44
3928.30 39
3928.44 33
3928.59 26
3928.73 21
3928.87 18
3929.02 18
3929.16 22
3929.30 30
3929.45 39
3929.59 48
3929.74 55
3929.88 58
3930.02 56
3930.17 51
3930.31 42
3930.45 32
3930.60 22
3930.74 13
3930.89 6
3931.03 1
3931.17 1
3931.32 4
3931.46 11
3931.60 21
3931.75 33
3931.89 45
3932.03 54
3932.18 60
3932.32 61
3932.47 57
3932.61 51
3932.75 42
3932.90 33
3933.04 24
3933.18 15
3933.33 7
3933.47 0
3933.62 0
3933.76 0
3933.90 0
3934.05 0
3934.19 0
3934.33 0
3934.48 0
3934.62 4
3934.77 11
3934.91 16
3935.05 20
3935.20 23
3935.34 27
3935.48 32
3935.63 38
3935.77 44
3935.92 50
3936.06 54
3936.20 57
3936.35 59
3936.49 60
3936.64 63
3936.78 67
3936.92 74
3937.07 81
3937.21 90
3937.35 98
3937.50 105
3937.64 111
3937.79 117
3937.93 123
3938.07 128
3938.22 132
3938.36 133
3938.50 132
3938.65 127
3938.79 119
3938.94 109
3939.08 99
3939.22 90
3939.37 83
3939.51 78
3939.66 75
3939.80 74
3939.94 75
3940.09 77
3940.23 82
3940.38 89
3940.52 97
3940.66 105
3940.81 112
3940.95 115
3941.09 115
3941.24 110
3941.38 102
3941.53 92
3941.67 84
3941.81 79
3941.96 78
3942.10 80
3942.25 85
3942.39 88
3942.53 88
3942.68 83
3942.82 73
3942.97 59
3943.11 44
3943.25 32
3943.40 24
3943.54 22
3943.68 26
3943.83 35
3943.97 48
3944.12 62
3944.26 74
3944.40 84
3944.55 88
3944.69 89
3944.84 84
3944.98 76
3945.12 65
3945.27 54
3945.41 42
3945.56 33
3945.70 28
3945.84 26
3945.99 27
3946.13 32
3946.28 38
3946.42 45
3946.56 52
3946.71 57
3946.85 60
3947.00 61
3947.14 59
3947.28 56
3947.43 52
3947.57 46
3947.72 40
3947.86 35
3948.00 30
3948.15 26
3948.29 23
3948.44 19
3948.58 15
3948.72 10
3948.87 3
3949.01 0
3949.16 0
3949.30 0
3949.44 0
3949.59 0
3949.73 0
3949.88 0
3950.02 0
3950.16 7
3950.31 15
3950.45 23
3950.60 33
3950.74 47
3950.88 65
3951.03 87
3951.17 112
3951.32 136
3951.46 157
3951.60 173
3951.75 183
3951.89 189
3952.04 193
3952.18 196
3952.33 201
3952.47 207
3952.61 214
3952.76 220
3952.90 223
3953.05 221
3953.19 214
3953.33 203
3953.48 188
3953.62 170
3953.77 152
3953.91 133
3954.05 115
3954.20 97
3954.34 81
3954.49 67
3954.63 56
3954.78 47
3954.92 41
3955.06 37
3955.21 34
3955.35 31
3955.50 28
3955.64 24
3955.78 18
3955.93 11
3956.07 3
3956.22 0
3956.36 0
3956.51 0
3956.65 0
3956.79 0
3956.94 0
3957.08 0
3957.23 4
3957.37 23
3957.51 43
3957.66 60
3957.80 73
3957.95 81
3958.09 86
3958.24 89
3958.38 91
3958.52 92
3958.67 93
3958.81 93
3958.96 94
3959.10 95
3959.24 97
3959.39 100
3959.53 104
3959.68 109
3959.82 114
3959.97 120
3960.11 125
3960.25 129
3960.40 132
3960.54 135
3960.69 139
3960.83 142
3960.98 147
3961.12 152
3961.26 156
3961.41 158
3961.55 158
3961.70 154
3961.84 147
3961.99 138
3962.13 127
3962.27 116
3962.42 106
3962.56 99
3962.71 94
3962.85 92
3963.00 91
3963.14 91
3963.28 90
3963.43 87
3963.57 84
3963.72 78
3963.86 72
3964.01 66
3964.15 60
3964.29 54
3964.44 48
3964.58 42
3964.73 37
3964.87 31
3965.02 26
3965.16 23
3965.30 21
3965.45 22
3965.59 25
3965.74 31
3965.88 40
3966.03 51
3966.17 63
3966.31 76
3966.46 89
3966.60 102
3966.75 113
3966.89 122
3967.04 127
3967.18 129
3967.32 127
3967.47 120
3967.61 110
3967.76 97
3967.90 84
3968.05 73
3968.19 66
3968.34 63
3968.48 66
3968.62 73
3968.77 82
3968.91 91
3969.06 98
3969.20 102
3969.35 102
3969.49 99
3969.63 95
3969.78 90
3969.92 87
3970.07 87
3970.21 88
3970.36 90
3970.50 92
3970.65 91
3970.79 88
3970.93 80
3971.08 70
3971.22 58
3971.37 46
3971.51 36
3971.66 28
3971.80 23
3971.95 20
3972.09 18
3972.23 17
3972.38 17
3972.52 18
3972.67 18
3972.81 20
3972.96 21
3973.10 21
3973.25 21
3973.39 19
3973.53 16
3973.68 12
3973.82 8
3973.97 6
3974.11 6
3974.26 8
3974.40 12
3974.55 19
3974.69 28
3974.84 39
3974.98 49
3975.12 57
3975.27 64
3975.41 66
3975.56 64
3975.70 58
3975.85 48
3975.99 38
3976.14 26
3976.28 16
3976.42 7
3976.57 0
3976.71 0
3976.86 0
3977.00 0
3977.15 5
3977.29 15
3977.44 25
3977.58 35
3977.73 43
3977.87 48
3978.01 49
3978.16 49
3978.30 47
3978.45 45
3978.59 43
3978.74 42
3978.88 40
3979.03 37
3979.17 31
3979.32 24
3979.46 16
3979.61 9
3979.75 4
3979.89 3
3980.04 5
3980.18 10
3980.33 17
3980.47 27
3980.62 37
3980.76 48
3980.91 59
3981.05 71
3981.20 83
3981.34 94
3981.48 104
3981.63 110
3981.77 114
3981.92 116
3982.06 116
3982.21 115
3982.35 115
3982.50 114
3982.64 113
3982.79 108
3982.93 100
3983.08 89
3983.22 75
3983.37 61
3983.51 51
3983.65 45
3983.80 46
3983.94 52
3984.09 61
3984.23 70
3984.38 74
3984.52 72
3984.67 63
3984.81 48
3984.96 30
3985.10 12
3985.25 0
3985.39 0
3985.54 0
3985.68 0
3985.82 0
3985.97 1
3986.11 5
3986.26 7
3986.40 6
3986.55 3
3986.69 2
3986.84 1
3986.98 3
3987.13 7
3987.27 11
3987.42 16
3987.56 19
3987.71 22
3987.85 24
3988.00 27
3988.14 31
3988.28 38
3988.43 47
3988.57 58
3988.72 70
3988.86 82
3989.01 93
3989.15 102
3989.30 106
3989.44 107
3989.59 104
3989.73 100
3989.88 95
3990.02 90
3990.17 87
3990.31 85
3990.46 84
3990.60 83
3990.75 82
3990.89 80
3991.04 79
3991.18 77
3991.33 76
3991.47 76
3991.61 75
3991.76 73
3991.90 71
3992.05 68
3992.19 64
3992.34 62
3992.48 61
3992.63 62
3992.77 64
3992.92 66
3993.06 68
3993.21 68
3993.35 68
3993.50 66
3993.64 64
3993.79 62
3993.93 59
3994.08 54
3994.22 46
3994.37 36
3994.51 22
3994.66 7
3994.80 0
3994.95 0
3995.09 0
3995.24 0
3995.38 0
3995.53 2
3995.67 22
3995.82 43
3995.96 64
3996.10 81
3996.25 92
3996.39 97
3996.54 96
3996.68 91
3996.83 83
3996.97 74
3997.12 67
3997.26 62
3997.41 60
3997.55 62
3997.70 65
3997.84 70
3997.99 77
3998.13 84
3998.28 91
3998.42 98
3998.57 104
3998.71 106
3998.86 105
3999.00 100
3999.15 91
3999.29 78
3999.44 65
3999.58 52
3999.73 41
3999.87 34
4000.02 30
4000.16 30
4000.31 34
4000.45 41
4000.60 50
4000.74 63
4000.89 78
4001.03 94
4001.18 110
4001.32 124
4001.47 134
4001.61 140
4001.76 139
4001.90 135
4002.05 127
4002.19 117
4002.34 108
4002.48 100
4002.63 95
4002.77 93
4002.92 93
4003.06 94
4003.21 93
4003.35 91
4003.50 85
4003.64 76
4003.79 64
4003.93 50
4004.08 36
4004.22 24
4004.37 15
4004.51 9
4004.66 6
4004.80 4
4004.95 3
4005.09 1
4005.24 0
4005.38 0
4005.53 0
4005.67 0
4005.82 0
4005.96 0
4006.11 0
4006.25 1
4006.40 5
4006.54 8
4006.69 13
4006.83 21
4006.98 31
4007.12 44
4007.27 59
4007.41 73
4007.56 85
4007.70 92
4007.85 94
4007.99 92
4008.14 85
4008.28 78
4008.43 71
4008.57 66
4008.72 64
4008.86 66
4009.01 69
4009.16 73
4009.30 76
4009.45 75
4009.59 71
4009.74 62
4009.88 49
4010.03 34
4010.17 19
4010.32 7
4010.46 0
4010.61 0
4010.75 0
4010.90 0
4011.04 0
4011.19 0
4011.33 0
4011.48 0
4011.62 0
4011.77 0
4011.91 6
4012.06 20
4012.20 35
4012.35 48
4012.49 58
4012.64 63
4012.78 62
4012.93 58
4013.07 52
4013.22 48
4013.36 45
4013.51 46
4013.66 50
4013.80 56
4013.95 63
4014.09 72
4014.24 81
4014.38 91
4014.53 100
4014.67 108
4014.82 114
4014.96 116
4015.11 113
4015.25 108
4015.40 101
4015.54 96
4015.69 95
4015.83 100
4015.98 111
4016.12 125
4016.27 141
4016.41 155
4016.56 165
4016.70 169
4016.85 170
4017.00 167
4017.14 166
4017.29 166
4017.43 169
4017.58 176
4017.72 184
4017.87 192
4018.01 198
4018.16 199
4018.30 195
4018.45 183
4018.59 166
4018.74 145
4018.88 121
4019.03 99
4019.17 80
4019.32 68
4019.47 62
4019.61 62
4019.76 69
4019.90 78
4020.05 90
4020.19 101
4020.34 111
4020.48 119
4020.63 126
4020.77 131
4020.92 134
4021.06 135
4021.21 135
4021.35 133
4021.50 129
4021.65 125
4021.79 119
4021.94 112
4022.08 105
4022.23 98
4022.37 92
4022.52 89
4022.66 89
4022.81 95
4022.95 106
4023.10 121
4023.24 140
4023.39 160
4023.53 179
4023.68 195
4023.83 204
4023.97 205
4024.12 198
4024.26 184
4024.41 164
4024.55 141
4024.70 119
4024.84 99
4024.99 85
4025.13 77
4025.28 76
4025.43 80
4025.57 88
4025.72 98
4025.86 106
4026.01 112
4026.15 114
4026.30 111
4026.44 103
4026.59 93
4026.73 83
4026.88 74
4027.02 70
4027.17 72
4027.32 79
4027.46 89
4027.61 101
4027.75 112
4027.90 119
4028.04 122
4028.19 121
4028.33 117
4028.48 113
4028.62 109
4028.77 107
4028.92 106
4029.06 106
4029.21 107
4029.35 106
4029.50 102
4029.64 96
4029.79 87
4029.93 78
4030.08 70
4030.23 67
4030.37 69
4030.52 79
4030.66 96
4030.81 117
4030.95 142
4031.10 166
4031.24 188
4031.39 206
4031.53 219
4031.68 229
4031.83 236
4031.97 239
4032.12 239
4032.26 235
4032.41 226
4032.55 215
4032.70 200
4032.84 184
4032.99 168
4033.14 154
4033.28 142
4033.43 132
4033.57 123
4033.72 114
4033.86 107
4034.01 102
4034.15 99
4034.30 100
4034.45 105
4034.59 115
4034.74 128
4034.88 141
4035.03 151
4035.17 157
4035.32 158
4035.47 152
4035.61 143
4035.76 132
4035.90 122
4036.05 114
4036.19 109
4036.34 107
4036.48 107
4036.63 108
4036.78 107
4036.92 104
4037.07 99
4037.21 92
4037.36 83
4037.50 73
4037.65 64
4037.79 57
4037.94 52
4038.09 51
4038.23 53
4038.38 57
4038.52 63
4038.67 67
4038.81 68
4038.96 64
4039.11 56
4039.25 45
4039.40 31
4039.54 20
4039.69 13
4039.83 13
4039.98 21
4040.13 34
4040.27 51
4040.42 68
4040.56 80
4040.71 86
4040.85 84
4041.00 77
4041.15 67
4041.29 57
4041.44 51
4041.58 51
4041.73 56
4041.87 65
4042.02 75
4042.17 85
4042.31 91
4042.46 95
4042.60 95
4042.75 94
4042.89 91
4043.04 88
4043.19 86
4043.33 85
4043.48 84
4043.62 83
4043.77 81
4043.91 78
4044.06 73
4044.21 67
4044.35 59
4044.50 50
4044.64 43
4044.79 37
4044.93 33
4045.08 31
4045.23 30
4045.37 30
4045.52 30
4045.66 30
4045.81 30
4045.95 30
4046.10 30
4046.25 29
4046.39 29
4046.54 26
4046.68 22
4046.83 16
4046.98 8
4047.12 0
4047.27 0
4047.41 0
4047.56 0
4047.70 0
4047.85 0
4048.00 0
4048.14 0
4048.29 0
4048.43 9
4048.58 17
4048.73 26
4048.87 34
4049.02 40
4049.16 44
4049.31 47
4049.45 47
4049.60 47
4049.75 47
4049.89 49
4050.04 52
4050.18 58
4050.33 66
4050.48 76
4050.62 88
4050.77 101
4050.91 113
4051.06 123
4051.20 129
4051.35 129
4051.50 124
4051.64 112
4051.79 97
4051.93 79
4052.08 59
4052.23 40
4052.37 21
4052.52 3
4052.66 0
4052.81 0
4052.96 0
4053.10 0
4053.25 0
4053.39 0
4053.54 0
4053.69 0
4053.83 15
4053.98 41
4054.12 67
4054.27 92
4054.41 115
4054.56 135
4054.71 152
4054.85 166
4055.00 176
4055.14 182
4055.29 185
4055.44 184
4055.58 179
4055.73 171
4055.87 161
4056.02 150
4056.17 136
4056.31 121
4056.46 106
4056.60 90
4056.75 75
4056.90 63
4057.04 52
4057.19 45
4057.33 43
4057.48 43
4057.63 47
4057.77 53
4057.92 59
4058.06 65
4058.21 69
4058.36 72
4058.50 72
4058.65 71
4058.79 70
4058.94 69
4059.09 68
4059.23 69
4059.38 72
4059.52 76
4059.67 80
4059.82 84
4059.96 87
4060.11 89
4060.25 89
4060.40 90
4060.55 90
4060.69 90
4060.84 92
4060.98 94
4061.13 97
4061.28 99
4061.42 102
4061.57 103
4061.72 103
4061.86 102
4062.01 100
4062.15 97
4062.30 94
4062.45 90
4062.59 86
4062.74 82
4062.88 79
4063.03 76
4063.18 75
4063.32 75
4063.47 77
4063.61 79
4063.76 82
4063.91 85
4064.05 88
4064.20 91
4064.34 93
4064.49 94
4064.64 92
4064.78 89
4064.93 84
4065.08 78
4065.22 72
4065.37 66
4065.51 61
4065.66 57
4065.81 55
4065.95 54
4066.10 54
4066.24 55
4066.39 57
4066.54 60
4066.68 66
4066.83 73
4066.98 82
4067.12 90
4067.27 96
4067.41 100
4067.56 100
4067.71 97
4067.85 93
4068.00 89
4068.14 87
4068.29 88
4068.44 92
4068.58 99
4068.73 107
4068.88 115
4069.02 124
4069.17 133
4069.31 142
4069.46 150
4069.61 159
4069.75 166
4069.90 172
4070.05 176
4070.19 177
4070.34 175
4070.48 169
4070.63 160
4070.78 148
4070.92 134
4071.07 120
4071.22 108
4071.36 100
4071.51 97
4071.65 100
4071.80 109
4071.95 122
4072.09 138
4072.24 154
4072.39 169
4072.53 181
4072.68 190
4072.82 194
4072.97 193
4073.12 189
4073.26 181
4073.41 172
4073.56 163
4073.70 156
4073.85 151
4073.99 150
4074.14 151
4074.29 155
4074.43 159
4074.58 162
4074.73 162
4074.87 158
4075.02 151
4075.16 140
4075.31 127
4075.46 113
4075.60 100
4075.75 89
4075.90 80
4076.04 75
4076.19 73
4076.34 73
4076.48 74
4076.63 77
4076.77 79
4076.92 80
4077.07 80
4077.21 78
4077.36 74
4077.51 68
4077.65 60
4077.80 51
4077.94 42
4078.09 33
4078.24 26
4078.38 22
4078.53 22
4078.68 23
4078.82 27
4078.97 31
4079.12 35
4079.26 39
4079.41 43
4079.56 45
4079.70 49
4079.85 53
4079.99 58
4080.14 64
4080.29 71
4080.43 79
4080.58 87
4080.73 96
4080.87 106
4081.02 114
4081.17 122
4081.31 129
4081.46 134
4081.60 136
4081.75 136
4081.90 135
4082.04 132
4082.19 129
4082.34 126
4082.48 123
4082.63 121
4082.78 118
4082.92 115
4083.07 110
4083.22 104
4083.36 98
4083.51 91
4083.66 84
4083.80 79
4083.95 75
4084.09 73
4084.24 71
4084.39 69
4084.53 66
4084.68 62
4084.83 57
4084.97 49
4085.12 40
4085.27 29
4085.41 16
4085.56 4
4085.71 0
4085.85 0
4086.00 0
4086.15 0
4086.29 0
4086.44 0
4086.58 0
4086.73 0
4086.88 9
4087.02 18
4087.17 26
4087.32 33
4087.46 39
4087.61 44
4087.76 47
4087.90 49
4088.05 49
4088.20 46
4088.34 42
4088.49 37
4088.64 32
4088.78 27
4088.93 23
4089.08 21
4089.22 20
4089.37 20
4089.52 20
4089.66 20
4089.81 20
4089.96 19
4090.10 19
4090.25 20
4090.40 23
4090.54 29
4090.69 37
4090.83 49
4090.98 63
4091.13 79
4091.27 97
4091.42 116
4091.57 136
4091.71 155
4091.86 174
4092.01 191
4092.15 204
4092.30 214
4092.45 220
4092.59 220
4092.74 217
4092.89 211
4093.03 202
4093.18 192
4093.33 182
4093.47 171
4093.62 161
4093.77 151
4093.91 142
4094.06 134
4094.21 128
4094.35 124
4094.50 122
4094.65 120
4094.79 117
4094.94 113
4095.09 106
4095.23 97
4095.38 86
4095.53 73
4095.67 62
4095.82 54
4095.97 48
4096.11 47
4096.26 50
4096.41 56
4096.55 65
4096.70 77
4096.85 91
4096.99 107
4097.14 124
4097.29 142
4097.43 160
4097.58 174
4097.73 184
4097.87 188
4098.02 187
4098.17 181
4098.31 172
4098.46 161
4098.61 150
4098.75 141
4098.90 133
4099.05 127
4099.19 123
4099.34 121
4099.49 121
4099.64 123
4099.78 125
4099.93 128
4100.08 130
4100.22 131
4100.37 133
4100.52 135
4100.66 139
4100.81 146
4100.96 155
4101.10 167
4101.25 180
4101.40 193
4101.54 203
4101.69 211
4101.84 217
4101.98 220
4102.13 222
4102.28 224
4102.42 225
4102.57 225
4102.72 225
4102.86 224
4103.01 222
4103.16 219
4103.30 215
4103.45 210
4103.60 205
4103.75 198
4103.89 191
4104.04 182
4104.19 174
4104.33 166
4104.48 159
4104.63 153
4104.77 145
4104.92 137
4105.07 126
4105.21 112
4105.36 97
4105.51 80
4105.65 65
4105.80 53
4105.95 45
4106.09 40
4106.24 39
4106.39 40
4106.54 42
4106.68 45
4106.83 49
4106.98 53
4107.12 58
4107.27 64
4107.42 68
4107.56 71
4107.71 71
4107.86 68
4108.00 61
4108.15 51
4108.30 41
4108.44 30
4108.59 23
4108.74 20
4108.89 22
4109.03 29
4109.18 43
4109.33 62
4109.47 86
4109.62 112
4109.77 138
4109.91 162
4110.06 182
4110.21 197
4110.35 207
4110.50 212
4110.65 214
4110.80 214
4110.94 211
4111.09 208
4111.24 203
4111.38 196
4111.53 187
4111.68 175
4111.82 162
4111.97 147
4112.12 132
4112.27 117
4112.41 105
4112.56 96
4112.71 90
4112.85 89
4113.00 90
4113.15 92
4113.29 95
4113.44 98
4113.59 98
4113.74 98
4113.88 98
4114.03 98
4114.18 101
4114.32 107
4114.47 115
4114.62 127
4114.76 140
4114.91 153
4115.06 164
4115.21 172
4115.35 175
4115.50 173
4115.65 165
4115.79 155
4115.94 143
4116.09 132
4116.23 123
4116.38 117
4116.53 114
4116.68 114
4116.82 113
4116.97 112
4117.12 108
4117.26 104
4117.41 98
4117.56 92
4117.71 87
4117.85 83
4118.00 81
4118.15 79
4118.29 78
4118.44 76
4118.59 73
4118.73 68
4118.88 61
4119.03 52
4119.18 41
4119.32 28
4119.47 14
4119.62 1
4119.76 0
4119.91 0
4120.06 0
4120.21 0
4120.35 0
4120.50 0
4120.65 0
4120.79 0
4120.94 11
4121.09 25
4121.24 39
4121.38 53
4121.53 67
4121.68 79
4121.82 90
4121.97 97
4122.12 101
4122.27 103
4122.41 102
4122.56 100
4122.71 99
4122.85 99
4123.00 101
4123.15 105
4123.30 111
4123.44 118
4123.59 124
4123.74 130
4123.88 134
4124.03 135
4124.18 132
4124.33 126
4124.47 115
4124.62 99
4124.77 81
4124.92 63
4125.06 46
4125.21 33
4125.36 27
4125.50 27
4125.65 35
4125.80 47
4125.95 62
4126.09 75
4126.24 86
4126.39 92
4126.53 92
4126.68 88
4126.83 82
4126.98 77
4127.12 75
4127.27 79
4127.42 89
4127.57 104
4127.71 122
4127.86 142
4128.01 159
4128.15 174
4128.30 183
4128.45 188
4128.60 189
4128.74 186
4128.89 181
4129.04 174
4129.19 166
4129.33 155
4129.48 143
4129.63 130
4129.77 117
4129.92 105
4130.07 94
4130.22 85
4130.36 80
4130.51 77
4130.66 77
4130.81 80
4130.95 87
4131.10 96
4131.25 107
4131.39 118
4131.54 129
4131.69 137
4131.84 141
4131.98 142
4132.13 138
4132.28 131
4132.43 124
4132.57 117
4132.72 111
4132.87 106
4133.02 103
4133.16 100
4133.31 97
4133.46 92
4133.60 85
4133.75 76
4133.90 65
4134.05 54
4134.19 44
4134.34 34
4134.49 27
4134.64 22
4134.78 20
4134.93 18
4135.08 18
4135.23 16
4135.37 13
4135.52 9
4135.67 4
4135.82 0
4135.96 0
4136.11 0
4136.26 0
4136.40 3
4136.55 6
4136.70 7
4136.85 6
4136.99 2
4137.14 0
4137.29 0
4137.44 0
4137.58 0
4137.73 1
4137.88 9
4138.03 19
4138.17 26
4138.32 30
4138.47 30
4138.62 27
4138.76 23
4138.91 23
4139.06 27
4139.21 39
4139.35 56
4139.50 77
4139.65 98
4139.80 115
4139.94 123
4140.09 123
4140.24 115
4140.39 100
4140.53 82
4140.68 64
4140.83 50
4140.98 41
4141.12 36
4141.27 35
4141.42 37
4141.57 39
4141.71 42
4141.86 44
4142.01 45
4142.16 47
4142.30 48
4142.45 49
4142.60 49
4142.75 48
4142.89 47
4143.04 46
4143.19 47
4143.34 50
4143.48 56
4143.63 65
4143.78 77
4143.93 91
4144.07 103
4144.22 114
4144.37 123
4144.52 128
4144.66 131
4144.81 131
4144.96 130
4145.11 129
4145.25 128
4145.40 126
4145.55 125
4145.70 123
4145.84 122
4145.99 120
4146.14 118
4146.29 117
4146.43 116
4146.58 116
4146.73 117
4146.88 119
4147.02 122
4147.17 124
4147.32 124
4147.47 120
4147.62 113
4147.76 102
4147.91 88
4148.06 74
4148.21 62
4148.35 54
4148.50 52
4148.65 56
4148.80 66
4148.94 79
4149.09 93
4149.24 105
4149.39 113
4149.53 116
4149.68 113
4149.83 105
4149.98 94
4150.13 81
4150.27 68
4150.42 58
4150.57 51
4150.72 48
4150.86 49
4151.01 52
4151.16 56
4151.31 60
4151.45 62
4151.60 62
4151.75 61
4151.90 59
4152.04 57
4152.19 56
4152.34 57
4152.49 60
4152.64 62
4152.78 64
4152.93 62
4153.08 58
4153.23 50
4153.37 41
4153.52 31
4153.67 24
4153.82 21
4153.96 22
4154.11 26
4154.26 32
4154.41 37
4154.56 40
4154.70 40
4154.85 36
4155.00 30
4155.15 24
4155.29 19
4155.44 17
4155.59 17
4155.74 20
4155.89 25
4156.03 32
4156.18 40
4156.33 47
4156.48 54
4156.62 60
4156.77 63
4156.92 65
4157.07 64
4157.22 63
4157.36 62
4157.51 63
4157.66 67
4157.81 75
4157.95 85
4158.10 97
4158.25 109
4158.40 120
4158.55 129
4158.69 134
4158.84 136
4158.99 134
4159.14 131
4159.28 127
4159.43 124
4159.58 124
4159.73 128
4159.88 135
4160.02 145
4160.17 157
4160.32 168
4160.47 177
4160.61 182
4160.76 183
4160.91 178
4161.06 170
4161.21 158
4161.35 143
4161.50 126
4161.65 107
4161.80 86
4161.95 63
4162.09 41
4162.24 18
4162.39 0
4162.54 0
4162.68 0
4162.83 0
4162.98 0
4163.13 0
4163.28 0
4163.42 0
4163.57 6
4163.72 14
4163.87 20
4164.02 25
4164.16 32
4164.31 40
4164.46 51
4164.61 64
4164.76 78
4164.90 90
4165.05 99
4165.20 103
4165.35 103
4165.50 97
4165.64 87
4165.79 76
4165.94 64
4166.09 53
4166.23 43
4166.38 36
4166.53 32
4166.68 31
4166.83 32
4166.97 34
4167.12 38
4167.27 43
4167.42 47
4167.57 51
4167.71 54
4167.86 56
4168.01 58
4168.16 59
4168.31 60
4168.45 60
4168.60 60
4168.75 60
4168.90 60
4169.05 60
4169.19 60
4169.34 61
4169.49 63
4169.64 65
4169.79 66
4169.93 65
4170.08 63
4170.23 59
4170.38 53
4170.53 46
4170.67 38
4170.82 30
4170.97 22
4171.12 13
4171.27 4
4171.41 0
4171.56 0
4171.71 0
4171.86 0
4172.01 0
4172.15 0
4172.30 0
4172.45 0
4172.60 6
4172.75 17
4172.89 27
4173.04 37
4173.19 45
4173.34 52
4173.49 55
4173.63 55
4173.78 52
4173.93 48
4174.08 44
4174.23 42
4174.38 44
4174.52 50
4174.67 61
4174.82 75
4174.97 90
4175.12 105
4175.26 119
4175.41 130
4175.56 139
4175.71 145
4175.86 148
4176.00 150
4176.15 149
4176.30 148
4176.45 146
4176.60 143
4176.74 140
4176.89 137
4177.04 133
4177.19 128
4177.34 122
4177.49 115
4177.63 107
4177.78 98
4177.93 91
4178.08 84
4178.23 80
4178.37 78
4178.52 78
4178.67 79
4178.82 81
4178.97 82
4179.12 81
4179.26 79
4179.41 75
4179.56 71
4179.71 67
4179.86 64
4180.00 63
4180.15 65
4180.30 69
4180.45 74
4180.60 79
4180.75 84
4180.89 87
4181.04 88
4181.19 87
4181.34 86
4181.49 85
4181.63 84
4181.78 83
4181.93 81
4182.08 78
4182.23 74
4182.38 70
4182.52 68
4182.67 69
4182.82 74
4182.97 82
4183.12 93
4183.26 103
4183.41 111
4183.56 115
4183.71 115
4183.86 111
4184.01 104
4184.15 98
4184.30 93
4184.45 92
4184.60 93
4184.75 96
4184.90 101
4185.04 105
4185.19 106
4185.34 105
4185.49 100
4185.64 93
4185.79 83
4185.93 74
4186.08 65
4186.23 57
4186.38 52
4186.53 50
4186.68 49
4186.82 49
4186.97 49
4187.12 48
4187.27 45
4187.42 42
4187.56 39
4187.71 36
4187.86 35
4188.01 35
4188.16 37
4188.31 40
4188.45 43
4188.60 46
4188.75 49
4188.90 50
4189.05 52
4189.20 53
4189.34 56
4189.49 60
4189.64 66
4189.79 72
4189.94 78
4190.09 82
4190.24 84
4190.38 83
4190.53 79
4190.68 73
4190.83 66
4190.98 60
4191.13 56
4191.27 55
4191.42 58
4191.57 63
4191.72 69
4191.87 76
4192.02 82
4192.16 84
4192.31 82
4192.46 75
4192.61 65
4192.76 52
4192.91 38
4193.05 26
4193.20 15
4193.35 6
4193.50 0
4193.65 0
4193.80 0
4193.94 0
4194.09 0
4194.24 0
4194.39 0
4194.54 0
4194.69 0
4194.84 3
4194.98 11
4195.13 19
4195.28 26
4195.43 31
4195.58 35
4195.73 38
4195.87 39
4196.02 41
4196.17 42
4196.32 43
4196.47 46
4196.62 48
4196.77 50
4196.91 52
4197.06 53
4197.21 53
4197.36 51
4197.51 49
4197.66 46
4197.80 44
4197.95 43
4198.10 42
4198.25 42
4198.40 43
4198.55 43
4198.70 44
4198.84 45
4198.99 46
4199.14 49
4199.29 53
4199.44 58
4199.59 64
4199.74 70
4199.88 76
4200.03 80
4200.18 82
4200.33 82
4200.48 80
4200.63 77
4200.78 73
4200.92 70
4201.07 69
4201.22 70
4201.37 75
4201.52 82
4201.67 90
4201.82 98
4201.96 105
4202.11 110
4202.26 114
4202.41 117
4202.56 119
4202.71 121
4202.86 123
4203.00 123
4203.15 121
4203.30 118
4203.45 113
4203.60 106
4203.75 99
4203.90 92
4204.04 86
4204.19 80
4204.34 75
4204.49 68
4204.64 60
4204.79 49
4204.94 37
4205.08 25
4205.23 14
4205.38 5
4205.53 1
4205.68 1
4205.83 5
4205.98 12
4206.12 21
4206.27 30
4206.42 39
4206.57 47
4206.72 52
4206.87 55
4207.02 55
4207.17 52
4207.31 47
4207.46 42
4207.61 37
4207.76 35
4207.91 35
4208.06 38
4208.21 43
4208.35 49
4208.50 54
4208.65 58
4208.80 60
4208.95 60
4209.10 60
4209.25 60
4209.40 63
4209.54 68
4209.69 75
4209.84 83
4209.99 90
4210.14 93
4210.29 92
4210.44 85
4210.59 74
4210.73 59
4210.88 43
4211.03 26
4211.18 12
4211.33 0
4211.48 0
4211.63 0
4211.78 0
4211.92 0
4212.07 0
4212.22 0
4212.37 0
4212.52 4
4212.67 11
4212.82 15
4212.97 17
4213.11 17
4213.26 15
4213.41 12
4213.56 8
4213.71 4
4213.86 2
4214.01 1
4214.16 3
4214.30 9
4214.45 20
4214.60 34
4214.75 50
4214.90 68
4215.05 83
4215.20 95
4215.35 102
4215.49 105
4215.64 103
4215.79 97
4215.94 88
4216.09 76
4216.24 64
4216.39 52
4216.54 40
4216.69 32
4216.83 26
4216.98 24
4217.13 26
4217.28 30
4217.43 35
4217.58 40
4217.73 44
4217.88 47
4218.02 50
4218.17 51
4218.32 51
4218.47 53
4218.62 55
4218.77 60
4218.92 66
4219.07 73
4219.22 81
4219.36 88
4219.51 93
4219.66 94
4219.81 91
4219.96 84
4220.11 73
4220.26 61
4220.41 48
4220.56 36
4220.70 28
4220.85 24
4221.00 26
4221.15 32
4221.30 43
4221.45 58
4221.60 74
4221.75 89
4221.90 102
4222.04 112
4222.19 118
4222.34 121
4222.49 123
4222.64 123
4222.79 124
4222.94 124
4223.09 125
4223.24 125
4223.39 126
4223.53 126
4223.68 127
4223.83 128
4223.98 128
4224.13 129
4224.28 129
4224.43 128
4224.58 126
4224.73 122
4224.87 118
4225.02 114
4225.17 112
4225.32 111
4225.47 111
4225.62 114
4225.77 118
4225.92 125
4226.07 132
4226.22 138
4226.36 143
4226.51 145
4226.66 143
4226.81 137
4226.96 128
4227.11 119
4227.26 111
4227.41 105
4227.56 102
4227.71 101
4227.86 100
4228.00 98
4228.15 95
4228.30 90
4228.45 84
4228.60 79
4228.75 76
4228.90 75
4229.05 78
4229.20 82
4229.35 88
4229.49 94
4229.64 100
4229.79 105
4229.94 108
4230.09 111
4230.24 115
4230.39 119
4230.54 124
4230.69 130
4230.84 134
4230.99 136
4231.13 135
4231.28 129
4231.43 119
4231.58 108
4231.73 98
4231.88 91
4232.03 88
4232.18 91
4232.33 98
4232.48 108
4232.63 118
4232.77 127
4232.92 135
4233.07 140
4233.22 143
4233.37 143
4233.52 139
4233.67 133
4233.82 122
4233.97 108
4234.12 93
4234.27 76
4234.41 62
4234.56 49
4234.71 41
4234.86 36
4235.01 33
4235.16 33
4235.31 33
4235.46 34
4235.61 35
4235.76 36
4235.91 39
4236.06 42
4236.20 47
4236.35 52
4236.50 56
4236.65 60
4236.80 62
4236.95 64
4237.10 65
4237.25 67
4237.40 70
4237.55 75
4237.70 81
4237.85 88
4237.99 94
4238.14 97
4238.29 96
4238.44 91
4238.59 84
4238.74 76
4238.89 70
4239.04 69
4239.19 71
4239.34 78
4239.49 87
4239.64 97
4239.79 108
4239.93 116
4240.08 123
4240.23 127
4240.38 129
4240.53 130
4240.68 129
4240.83 125
4240.98 120
4241.13 113
4241.28 105
4241.43 95
4241.58 84
4241.73 72
4241.88 61
4242.02 52
4242.17 44
4242.32 39
4242.47 38
4242.62 40
4242.77 46
4242.92 54
4243.07 62
4243.22 69
4243.37 74
4243.52 77
4243.67 78
4243.82 77
4243.97 76
4244.11 75
4244.26 74
4244.41 74
4244.56 74
4244.71 74
4244.86 73
4245.01 72
4245.16 71
4245.31 71
4245.46 74
4245.61 79
4245.76 87
4245.91 98
4246.06 111
4246.21 125
4246.35 139
4246.50 150
4246.65 158
4246.80 161
4246.95 161
4247.10 158
4247.25 151
4247.40 143
4247.55 135
4247.70 128
4247.85 124
4248.00 122
4248.15 124
4248.30 127
4248.45 131
4248.60 136
4248.74 138
4248.89 139
4249.04 136
4249.19 130
4249.34 121
4249.49 110
4249.64 97
4249.79 84
4249.94 72
4250.09 61
4250.24 52
4250.39 44
4250.54 38
4250.69 33
4250.84 28
4250.99 22
4251.14 17
4251.28 11
4251.43 5
4251.58 0
4251.73 0
4251.88 0
4252.03 0
4252.18 0
4252.33 0
4252.48 0
4252.63 0
4252.78 2
4252.93 14
4253.08 28
4253.23 41
4253.38 55
4253.53 66
4253.68 76
4253.83 81
4253.98 83
4254.12 81
4254.27 75
4254.42 67
4254.57 58
4254.72 51
4254.87 49
4255.02 52
4255.17 60
4255.32 73
4255.47 88
4255.62 103
4255.77 116
4255.92 126
4256.07 131
4256.22 133
4256.37 130
4256.52 126
4256.67 119
4256.82 111
4256.97 103
4257.11 96
4257.26 88
4257.41 80
4257.56 71
4257.71 60
4257.86 47
4258.01 33
4258.16 20
4258.31 7
4258.46 0
4258.61 0
4258.76 0
4258.91 0
4259.06 8
4259.21 17
4259.36 27
4259.51 36
4259.66 45
4259.81 53
4259.96 61
4260.11 69
4260.26 77
4260.41 84
4260.56 89
4260.70 92
4260.85 94
4261.00 96
4261.15 98
4261.30 101
4261.45 106
4261.60 112
4261.75 118
4261.90 123
4262.05 126
4262.20 127
4262.35 125
4262.50 122
4262.65 118
4262.80 116
4262.95 114
4263.10 115
4263.25 116
4263.40 119
4263.55 123
4263.70 127
4263.85 131
4264.00 134
4264.15 136
4264.30 137
4264.45 135
4264.60 133
4264.75 129
4264.89 126
4265.04 124
4265.19 125
4265.34 129
4265.49 134
4265.64 140
4265.79 146
4265.94 150
4266.09 152
4266.24 152
4266.39 151
4266.54 149
4266.69 146
4266.84 143
4266.99 139
4267.14 133
4267.29 126
4267.44 117
4267.59 108
4267.74 99
4267.89 92
4268.04 88
4268.19 87
4268.34 89
4268.49 93
4268.64 98
4268.79 101
4268.94 103
4269.09 103
4269.24 102
4269.39 101
4269.54 100
4269.69 100
4269.84 101
4269.99 102
4270.14 101
4270.28 98
4270.43 93
4270.58 86
4270.73 78
4270.88 70
4271.03 62
4271.18 56
4271.33 51
4271.48 47
4271.63 44
4271.78 43
4271.93 42
4272.08 45
4272.23 51
4272.38 59
4272.53 69
4272.68 79
4272.83 87
4272.98 91
4273.13 91
4273.28 87
4273.43 80
4273.58 72
4273.73 66
4273.88 62
4274.03 61
4274.18 63
4274.33 65
4274.48 67
4274.63 68
4274.78 67
4274.93 64
4275.08 60
4275.23 55
4275.38 51
4275.53 47
4275.68 44
4275.83 40
4275.98 35
4276.13 28
4276.28 20
4276.43 11
4276.58 1
4276.73 0
4276.88 0
4277.03 0
4277.18 0
4277.33 0
4277.48 0
4277.63 0
4277.78 0
4277.93 8
4278.08 17
4278.23 25
4278.38 35
4278.53 45
4278.68 56
4278.83 67
4278.98 76
4279.13 84
4279.28 88
4279.43 90
4279.58 89
4279.73 86
4279.88 82
4280.03 78
4280.18 74
4280.33 71
4280.48 69
4280.63 70
4280.78 73
4280.93 78
4281.08 86
4281.23 95
4281.38 105
4281.53 113
4281.68 119
4281.83 122
4281.98 122
4282.13 118
4282.28 112
4282.43 106
4282.58 98
4282.73 91
4282.88 84
4283.03 77
4283.18 70
4283.33 63
4283.48 56
4283.63 50
4283.78 46
4283.93 45
4284.08 48
4284.23 56
4284.38 67
4284.53 81
4284.68 96
4284.83 111
4284.98 123
4285.13 132
4285.28 137
4285.43 139
4285.58 139
4285.73 136
4285.88 133
4286.03 128
4286.18 124
4286.33 119
4286.48 113
4286.63 107
4286.78 101
4286.93 93
4287.08 83
4287.23 72
4287.38 61
4287.53 50
4287.68 42
4287.83 37
4287.98 36
4288.13 40
4288.28 47
4288.43 56
4288.58 65
4288.73 73
4288.88 80
4289.03 85
4289.18 89
4289.33 92
4289.48 96
4289.63 101
4289.78 107
4289.93 114
4290.08 121
4290.23 126
4290.38 128
4290.53 126
4290.68 121
4290.83 112
4290.98 102
4291.13 92
4291.28 83
4291.43 78
4291.58 75
4291.73 73
4291.88 72
4292.03 72
4292.18 70
4292.33 67
4292.48 63
4292.63 59
4292.78 53
4292.93 47
4293.08 40
4293.23 33
4293.38 26
4293.53 21
4293.68 18
4293.83 18
4293.98 20
4294.13 24
4294.28 27
4294.43 30
4294.58 31
4294.73 31
4294.88 30
4295.03 31
4295.18 34
4295.33 40
4295.48 49
4295.63 59
4295.78 69
4295.93 78
4296.08 85
4296.24 93
4296.39 100
4296.54 108
4296.69 117
4296.84 126
4296.99 134
4297.14 139
4297.29 139
4297.44 133
4297.59 123
4297.74 110
4297.89 94
4298.04 79
4298.19 65
4298.34 55
4298.49 47
4298.64 42
4298.79 38
4298.94 37
4299.09 37
4299.24 39
4299.39 43
4299.54 48
4299.69 53
4299.84 58
4299.99 61
4300.14 61
4300.29 57
4300.44 50
4300.59 41
4300.74 31
4300.89 23
4301.04 18
4301.19 17
4301.34 19
4301.49 25
4301.65 32
4301.80 41
4301.95 50
4302.10 58
4302.25 65
4302.40 69
4302.55 73
4302.70 76
4302.85 78
4303.00 82
4303.15 86
4303.30 92
4303.45 100
4303.60 110
4303.75 121
4303.90 133
4304.05 144
4304.20 155
4304.35 164
4304.50 168
4304.65 168
4304.80 164
4304.95 156
4305.10 145
4305.25 133
4305.40 122
4305.55 113
4305.70 108
4305.86 104
4306.01 101
4306.16 98
4306.31 94
4306.46 89
4306.61 83
4306.76 75
4306.91 67
4307.06 58
4307.21 49
4307.36 38
4307.51 27
4307.66 16
4307.81 5
4307.96 0
4308.11 0
4308.26 0
4308.41 0
4308.56 0
4308.71 0
4308.86 0
4309.01 0
4309.16 2
4309.31 11
4309.47 22
4309.62 35
4309.77 50
4309.92 67
4310.07 83
4310.22 97
4310.37 108
4310.52 113
4310.67 113
4310.82 109
4310.97 102
4311.12 93
4311.27 85
4311.42 80
4311.57 79
4311.72 82
4311.87 89
4312.02 99
4312.17 112
4312.32 125
4312.48 137
4312.63 146
4312.78 150
4312.93 149
4313.08 143
4313.23 133
4313.38 122
4313.53 113
4313.68 108
4313.83 107
4313.98 110
4314.13 116
4314.28 121
4314.43 124
4314.58 122
4314.73 116
4314.88 105
4315.03 92
4315.18 77
4315.34 62
4315.49 49
4315.64 37
4315.79 28
4315.94 20
4316.09 15
4316.24 13
4316.39 14
4316.54 20
4316.69 29
4316.84 41
4316.99 55
4317.14 69
4317.29 80
4317.44 87
4317.59 90
4317.74 89
4317.90 86
4318.05 83
4318.20 81
4318.35 80
4318.50 80
4318.65 79
4318.80 77
4318.95 74
4319.10 69
4319.25 64
4319.40 60
4319.55 58
4319.70 59
4319.85 63
4320.00 70
4320.15 79
4320.31 90
4320.46 102
4320.61 115
4320.76 129
4320.91 142
4321.06 155
4321.21 165
4321.36 173
4321.51 180
4321.66 184
4321.81 186
4321.96 186
4322.11 184
4322.26 180
4322.41 174
4322.57 164
4322.72 153
4322.87 140
4323.02 127
4323.17 115
4323.32 105
4323.47 100
4323.62 99
4323.77 102
4323.92 108
4324.07 115
4324.22 120
4324.37 123
4324.52 122
4324.68 117
4324.83 110
4324.98 102
4325.13 96
4325.28 92
4325.43 92
4325.58 97
4325.73 104
4325.88 113
4326.03 122
4326.18 130
4326.33 135
4326.48 137
4326.63 137
4326.79 135
4326.94 132
4327.09 132
4327.24 134
4327.39 141
4327.54 150
4327.69 161
4327.84 173
4327.99 183
4328.14 190
4328.29 195
4328.44 196
4328.59 194
4328.75 189
4328.90 184
4329.05 178
4329.20 172
4329.35 168
4329.50 165
4329.65 165
4329.80 168
4329.95 170
4330.10 172
4330.25 170
4330.40 165
4330.56 156
4330.71 145
4330.86 134
4331.01 126
4331.16 121
4331.31 121
4331.46 123
4331.61 126
4331.76 127
4331.91 126
4332.06 123
4332.21 118
4332.37 114
4332.52 112
4332.67 112
4332.82 115
4332.97 119
4333.12 122
4333.27 123
4333.42 121
4333.57 117
4333.72 110
4333.87 100
4334.03 91
4334.18 82
4334.33 74
4334.48 70
4334.63 69
4334.78 71
4334.93 77
4335.08 85
4335.23 92
4335.38 96
4335.53 96
4335.69 91
4335.84 81
4335.99 68
4336.14 56
4336.29 46
4336.44 41
4336.59 40
4336.74 44
4336.89 51
4337.04 56
4337.19 60
4337.35 60
4337.50 56
4337.65 50
4337.80 43
4337.95 38
4338.10 34
4338.25 33
4338.40 34
4338.55 35
4338.70 35
4338.86 31
4339.01 24
4339.16 13
4339.31 1
4339.46 0
4339.61 0
4339.76 0
4339.91 0
4340.06 0
4340.21 0
4340.36 0
4340.52 2
4340.67 14
4340.82 25
4340.97 35
4341.12 43
4341.27 48
4341.42 52
4341.57 54
4341.72 57
4341.87 61
4342.03 66
4342.18 72
4342.33 79
4342.48 86
4342.63 94
4342.78 102
4342.93 111
4343.08 122
4343.23 133
4343.39 145
4343.54 156
4343.69 166
4343.84 171
4343.99 172
4344.14 167
4344.29 155
4344.44 136
4344.59 113
4344.74 87
4344.90 62
4345.05 41
4345.20 27
4345.35 20
4345.50 22
4345.65 31
4345.80 43
4345.95 56
4346.10 68
4346.26 78
4346.41 85
4346.56 92
4346.71 99
4346.86 108
4347.01 118
4347.16 129
4347.31 139
4347.46 147
4347.62 152
4347.77 154
4347.92 153
4348.07 151
4348.22 150
4348.37 150
4348.52 153
4348.67 157
4348.82 162
4348.98 167
4349.13 169
4349.28 167
4349.43 161
4349.58 150
4349.73 137
4349.88 124
4350.03 111
4350.19 103
4350.34 101
4350.49 103
4350.64 110
4350.79 118
4350.94 127
4351.09 135
4351.24 141
4351.39 146
4351.55 150
4351.70 154
4351.85 160
4352.00 166
4352.15 172
4352.30 177
4352.45 179
4352.60 179
4352.76 176
4352.91 171
4353.06 165
4353.21 159
4353.36 156
4353.51 155
4353.66 158
4353.81 162
4353.97 167
4354.12 171
4354.27 172
4354.42 168
4354.57 159
4354.72 145
4354.87 127
4355.02 107
4355.18 87
4355.33 70
4355.48 56
4355.63 48
4355.78 44
4355.93 45
4356.08 48
4356.23 54
4356.39 60
4356.54 66
4356.69 71
4356.84 76
4356.99 81
4357.14 85
4357.29 88
4357.44 91
4357.60 92
4357.75 91
4357.90 90
4358.05 89
4358.20 90
4358.35 92
4358.50 96
4358.65 103
4358.81 111
4358.96 120
4359.11 129
4359.26 136
4359.41 141
4359.56 144
4359.71 143
4359.87 139
4360.02 130
4360.17 117
4360.32 102
4360.47 87
4360.62 73
4360.77 63
4360.92 58
4361.08 57
4361.23 59
4361.38 62
4361.53 63
4361.68 61
4361.83 55
4361.98 45
4362.14 34
4362.29 23
4362.44 13
4362.59 6
4362.74 2
4362.89 1
4363.04 0
4363.20 0
4363.35 0
4363.50 0
4363.65 0
4363.80 0
4363.95 0
4364.10 0
4364.26 0
4364.41 0
4364.56 5
4364.71 13
4364.86 23
4365.01 34
4365.16 44
4365.32 53
4365.47 61
4365.62 68
4365.77 74
4365.92 81
4366.07 89
4366.22 97
4366.38 104
4366.53 110
4366.68 115
4366.83 117
4366.98 116
4367.13 113
4367.28 108
4367.44 101
4367.59 94
4367.74 87
4367.89 79
4368.04 70
4368.19 62
4368.34 55
4368.50 48
4368.65 42
4368.80 37
4368.95 33
4369.10 30
4369.25 28
4369.40 25
4369.56 22
4369.71 20
4369.86 19
4370.01 18
4370.16 19
4370.31 22
4370.47 27
4370.62 35
4370.77 44
4370.92 55
4371.07 66
4371.22 75
4371.37 81
4371.53 83
4371.68 80
4371.83 75
4371.98 68
4372.13 62
4372.28 59
4372.44 59
4372.59 62
4372.74 66
4372.89 69
4373.04 72
4373.19 74
4373.34 75
4373.50 76
4373.65 79
4373.80 84
4373.95 90
4374.10 96
4374.25 102
4374.41 106
4374.56 109
4374.71 111
4374.86 111
4375.01 111
4375.16 110
4375.32 109
4375.47 108
4375.62 107
4375.77 108
4375.92 109
4376.07 111
4376.23 113
4376.38 113
4376.53 110
4376.68 103
4376.83 92
4376.98 77
4377.14 60
4377.29 45
4377.44 32
4377.59 24
4377.74 21
4377.89 22
4378.04 25
4378.20 29
4378.35 33
4378.50 36
4378.65 37
4378.80 38
4378.95 39
4379.11 40
4379.26 42
4379.41 43
4379.56 46
4379.71 48
4379.86 51
4380.02 55
4380.17 59
4380.32 64
4380.47 69
4380.62 75
4380.78 80
4380.93 85
4381.08 91
4381.23 97
4381.38 105
4381.53 113
4381.69 122
4381.84 130
4381.99 136
4382.14 140
4382.29 142
4382.44 143
4382.60 144
4382.75 146
4382.90 149
4383.05 152
4383.20 154
4383.35 153
4383.51 151
4383.66 146
4383.81 140
4383.96 135
4384.11 132
4384.26 131
4384.42 133
4384.57 135
4384.72 137
4384.87 138
4385.02 136
4385.18 132
4385.33 126
4385.48 118
4385.63 110
4385.78 102
4385.93 94
4386.09 86
4386.24 79
4386.39 72
4386.54 66
4386.69 60
4386.85 54
4387.00 50
4387.15 49
4387.30 50
4387.45 55
4387.60 62
4387.76 72
4387.91 83
4388.06 94
4388.21 104
4388.36 111
4388.52 117
4388.67 121
4388.82 124
4388.97 126
4389.12 126
4389.27 123
4389.43 118
4389.58 110
4389.73 99
4389.88 86
4390.03 72
4390.19 59
4390.34 49
4390.49 43
4390.64 42
4390.79 45
4390.94 53
4391.10 64
4391.25 75
4391.40 86
4391.55 94
4391.70 99
4391.86 100
4392.01 98
4392.16 94
4392.31 89
4392.46 83
4392.62 77
4392.77 72
4392.92 68
4393.07 64
4393.22 60
4393.38 57
4393.53 54
4393.68 52
4393.83 49
4393.98 46
4394.13 42
4394.29 38
4394.44 32
4394.59 26
4394.74 18
4394.89 10
4395.05 1
4395.20 0
4395.35 0
4395.50 0
4395.65 0
4395.81 0
4395.96 0
4396.11 0
4396.26 0
4396.41 9
4396.57 21
4396.72 33
4396.87 42
4397.02 49
4397.17 54
4397.33 55
4397.48 53
4397.63 49
4397.78 44
4397.93 37
4398.09 29
4398.24 22
4398.39 15
4398.54 10
4398.69 9
4398.85 12
4399.00 19
4399.15 29
4399.30 41
4399.45 55
4399.61 67
4399.76 77
4399.91 83
4400.06 87
4400.21 89
4400.37 89
4400.52 89
4400.67 91
4400.82 94
4400.97 99
4401.13 107
4401.28 116
4401.43 125
4401.58 132
4401.73 137
4401.89 139
4402.04 137
4402.19 134
4402.34 129
4402.50 125
4402.65 122
4402.80 122
4402.95 125
4403.10 130
4403.26 136
4403.41 141
4403.56 144
4403.71 145
4403.86 143
4404.02 139
4404.17 135
4404.32 132
4404.47 131
4404.62 132
4404.78 136
4404.93 142
4405.08 149
4405.23 155
4405.38 161
4405.54 167
4405.69 171
4405.84 173
4405.99 174
4406.15 173
4406.30 170
4406.45 165
4406.60 159
4406.75 152
4406.91 145
4407.06 138
4407.21 131
4407.36 125
4407.51 119
4407.67 114
4407.82 108
4407.97 102
4408.12 96
4408.28 90
4408.43 86
4408.58 83
4408.73 83
4408.88 84
4409.04 87
4409.19 91
4409.34 95
4409.49 99
4409.65 102
4409.80 105
4409.95 111
4410.10 118
4410.25 129
4410.41 144
4410.56 162
4410.71 182
4410.86 201
4411.02 217
4411.17 229
4411.32 236
4411.47 236
4411.62 231
4411.78 221
4411.93 210
4412.08 199
4412.23 190
4412.39 185
4412.54 182
4412.69 183
4412.84 185
4412.99 188
4413.15 189
4413.30 188
4413.45 185
4413.60 181
4413.76 176
4413.91 172
4414.06 169
4414.21 167
4414.36 166
4414.52 164
4414.67 162
4414.82 158
4414.97 153
4415.13 148
4415.28 143
4415.43 138
4415.58 135
4415.74 131
4415.89 127
4416.04 122
4416.19 115
4416.34 106
4416.50 98
4416.65 92
4416.80 88
4416.95 89
4417.11 94
4417.26 103
4417.41 113
4417.56 124
4417.72 131
4417.87 135
4418.02 134
4418.17 130
4418.33 123
4418.48 116
4418.63 110
4418.78 106
4418.93 106
4419.09 109
4419.24 115
4419.39 122
4419.54 129
4419.70 135
4419.85 139
4420.00 139
4420.15 137
4420.31 132
4420.46 126
4420.61 120
4420.76 116
4420.92 115
4421.07 117
4421.22 122
4421.37 128
4421.52 135
4421.68 140
4421.83 142
4421.98 141
4422.13 138
4422.29 131
4422.44 122
4422.59 113
4422.74 103
4422.90 95
4423.05 89
4423.20 87
4423.35 88
4423.51 94
4423.66 103
4423.81 115
4423.96 128
4424.12 141
4424.27 153
4424.42 162
4424.57 168
4424.73 172
4424.88 172
4425.03 169
4425.18 163
4425.34 153
4425.49 140
4425.64 126
4425.79 111
4425.95 98
4426.10 87
4426.25 79
4426.40 75
4426.56 74
4426.71 74
4426.86 74
4427.01 75
4427.17 76
4427.32 78
4427.47 81
4427.62 85
4427.78 91
4427.93 97
4428.08 103
4428.23 109
4428.39 113
4428.54 118
4428.69 123
4428.84 128
4429.00 134
4429.15 138
4429.30 141
4429.45 141
4429.61 138
4429.76 133
4429.91 125
4430.06 118
4430.22 112
4430.37 108
4430.52 106
4430.67 105
4430.83 104
4430.98 101
4431.13 96
4431.28 89
4431.44 79
4431.59 68
4431.74 58
4431.89 50
4432.05 44
4432.20 42
4432.35 44
4432.50 48
4432.66 53
4432.81 58
4432.96 64
4433.12 68
4433.27 71
4433.42 73
4433.57 72
4433.73 69
4433.88 65
4434.03 59
4434.18 52
4434.34 46
4434.49 40
4434.64 36
4434.79 34
4434.95 34
4435.10 34
4435.25 35
4435.40 35
4435.56 35
4435.71 34
4435.86 32
4436.02 31
4436.17 30
4436.32 30
4436.47 30
4436.63 29
4436.78 28
4436.93 24
4437.08 20
4437.24 15
4437.39 12
4437.54 11
4437.69 12
4437.85 16
4438.00 21
4438.15 26
4438.31 29
4438.46 29
4438.61 25
4438.76 19
4438.92 12
4439.07 6
4439.22 1
4439.37 0
4439.53 0
4439.68 1
4439.83 3
4439.99 4
4440.14 4
4440.29 1
4440.44 0
4440.60 0
4440.75 0
4440.90 0
4441.05 0
4441.21 12
4441.36 30
4441.51 52
4441.67 74
4441.82 94
4441.97 110
4442.12 120
4442.28 123
4442.43 119
4442.58 110
4442.73 97
4442.89 83
4443.04 70
4443.19 58
4443.35 50
4443.50 44
4443.65 40
4443.80 38
4443.96 38
4444.11 38
4444.26 40
4444.42 44
4444.57 50
4444.72 57
4444.87 64
4445.03 72
4445.18 79
4445.33 84
4445.48 88
4445.64 90
4445.79 91
4445.94 91
4446.10 91
4446.25 89
4446.40 87
4446.55 84
4446.71 80
4446.86 76
4447.01 72
4447.17 69
4447.32 67
4447.47 66
4447.62 65
4447.78 63
4447.93 60
4448.08 55
4448.24 51
4448.39 47
4448.54 45
4448.69 45
4448.85 49
4449.00 55
4449.15 62
4449.31 68
4449.46 72
4449.61 74
4449.76 72
4449.92 68
4450.07 63
4450.22 57
4450.38 53
4450.53 51
4450.68 50
4450.83 50
4450.99 50
4451.14 49
4451.29 46
4451.45 40
4451.60 32
4451.75 21
4451.91 9
4452.06 0
4452.21 0
4452.36 0
4452.52 0
4452.67 0
4452.82 0
4452.98 10
4453.13 22
4453.28 33
4453.43 45
4453.59 56
4453.74 66
4453.89 74
4454.05 81
4454.20 85
4454.35 86
4454.51 85
4454.66 82
4454.81 79
4454.96 75
4455.12 72
4455.27 70
4455.42 68
4455.58 66
4455.73 64
4455.88 60
4456.04 56
4456.19 52
4456.34 49
4456.49 48
4456.65 49
4456.80 51
4456.95 54
4457.11 55
4457.26 54
4457.41 48
4457.57 40
4457.72 30
4457.87 19
4458.02 9
4458.18 0
4458.33 0
4458.48 0
4458.64 0
4458.79 0
4458.94 0
4459.10 0
4459.25 0
4459.40 0
4459.56 5
4459.71 15
4459.86 26
4460.01 35
4460.17 43
4460.32 50
4460.47 55
4460.63 59
4460.78 62
4460.93 62
4461.09 61
4461.24 56
4461.39 50
4461.54 42
4461.70 35
4461.85 31
4462.00 30
4462.16 34
4462.31 43
4462.46 55
4462.62 68
4462.77 80
4462.92 89
4463.08 92
4463.23 91
4463.38 84
4463.54 74
4463.69 62
4463.84 52
4463.99 45
4464.15 43
4464.30 45
4464.45 50
4464.61 55
4464.76 60
4464.91 61
4465.07 58
4465.22 53
4465.37 47
4465.53 42
4465.68 39
4465.83 38
4465.99 40
4466.14 43
4466.29 46
4466.45 48
4466.60 48
4466.75 47
4466.90 46
4467.06 46
4467.21 45
4467.36 44
4467.52 42
4467.67 38
4467.82 33
4467.98 27
4468.13 21
4468.28 16
4468.44 12
4468.59 12
4468.74 13
4468.90 17
4469.05 22
4469.20 27
4469.36 32
4469.51 37
4469.66 40
4469.82 42
4469.97 41
4470.12 39
4470.28 34
4470.43 27
4470.58 20
4470.74 14
4470.89 8
4471.04 6
4471.20 6
4471.35 10
4471.50 16
4471.65 25
4471.81 36
4471.96 48
4472.11 59
4472.27 68
4472.42 74
4472.57 77
4472.73 76
4472.88 73
4473.03 68
4473.19 63
4473.34 60
4473.49 58
4473.65 60
4473.80 63
4473.95 68
4474.11 73
4474.26 78
4474.41 81
4474.57 80
4474.72 77
4474.87 71
4475.03 64
4475.18 56
4475.33 48
4475.49 44
4475.64 41
4475.79 41
4475.95 41
4476.10 41
4476.25 41
4476.41 40
4476.56 38
4476.71 36
4476.87 34
4477.02 34
4477.17 35
4477.33 35
4477.48 35
4477.63 35
4477.79 33
4477.94 32
4478.09 31
4478.25 32
4478.40 36
4478.55 42
4478.71 49
4478.86 58
4479.01 67
4479.17 74
4479.32 80
4479.47 85
4479.63 88
4479.78 90
4479.93 93
4480.09 96
4480.24 99
4480.40 104
4480.55 109
4480.70 115
4480.86 123
4481.01 131
4481.16 142
4481.32 152
4481.47 163
4481.62 173
4481.78 181
4481.93 187
4482.08 189
4482.24 190
4482.39 188
4482.54 185
4482.70 181
4482.85 175
4483.00 168
4483.16 160
4483.31 150
4483.46 139
4483.62 129
4483.77 119
4483.92 110
4484.08 103
4484.23 98
4484.38 95
4484.54 94
4484.69 93
4484.85 92
4485.00 92
4485.15 91
4485.31 90
4485.46 88
4485.61 85
4485.77 83
4485.92 80
4486.07 77
4486.23 73
4486.38 67
4486.53 58
4486.69 47
4486.84 32
4486.99 17
4487.15 2
4487.30 0
4487.46 0
4487.61 0
4487.76 0
4487.92 0
4488.07 0
4488.22 5
4488.38 10
4488.53 13
4488.68 13
4488.84 12
4488.99 10
4489.14 7
4489.30 4
4489.45 2
4489.60 0
4489.76 0
4489.91 0
4490.07 3
4490.22 9
4490.37 16
4490.53 25
4490.68 34
4490.83 43
4490.99 50
4491.14 56
4491.29 61
4491.45 65
4491.60 68
4491.76 72
4491.91 77
4492.06 82
4492.22 87
4492.37 91
4492.52 94
4492.68 96
4492.83 96
4492.98 95
4493.14 93
4493.29 93
4493.45 93
4493.60 94
4493.75 94
4493.91 92
4494.06 89
4494.21 83
4494.37 75
4494.52 67
4494.67 59
4494.83 53
4494.98 49
4495.14 47
4495.29 47
4495.44 47
4495.60 48
4495.75 50
4495.90 52
4496.06 55
4496.21 60
4496.36 65
4496.52 71
4496.67 76
4496.83 78
4496.98 79
4497.13 78
4497.29 75
4497.44 72
4497.59 71
4497.75 73
4497.90 78
4498.06 87
4498.21 98
4498.36 109
4498.52 118
4498.67 123
4498.82 124
4498.98 119
4499.13 112
4499.29 102
4499.44 92
4499.59 84
4499.75 79
4499.90 75
4500.05 73
4500.21 71
4500.36 69
4500.52 67
4500.67 65
4500.82 63
4500.98 63
4501.13 65
4501.28 70
4501.44 79
4501.59 91
4501.75 104
4501.90 118
4502.05 131
4502.21 142
4502.36 149
4502.51 153
4502.67 152
4502.82 148
4502.98 140
4503.13 130
4503.28 117
4503.44 102
4503.59 88
4503.74 75
4503.90 65
4504.05 60
4504.21 59
4504.36 64
4504.51 71
4504.67 80
4504.82 88
4504.98 94
4505.13 96
4505.28 96
4505.44 95
4505.59 93
4505.74 92
4505.90 91
4506.05 90
4506.21 89
4506.36 86
4506.51 83
4506.67 78
4506.82 74
4506.98 70
4507.13 67
4507.28 64
4507.44 61
4507.59 57
4507.74 53
4507.90 47
4508.05 41
4508.21 34
4508.36 28
4508.51 22
4508.67 18
4508.82 15
4508.98 13
4509.13 13
4509.28 16
4509.44 21
4509.59 28
4509.75 38
4509.90 48
4510.05 59
4510.21 68
4510.36 74
4510.52 75
4510.67 73
4510.82 66
4510.98 56
4511.13 45
4511.28 33
4511.44 23
4511.59 14
4511.75 8
4511.90 5
4512.05 4
4512.21 6
4512.36 12
4512.52 21
4512.67 33
4512.82 45
4512.98 56
4513.13 64
4513.29 67
4513.44 64
4513.59 56
4513.75 44
4513.90 30
4514.06 17
4514.21 7
4514.36 0
4514.52 0
4514.67 0
4514.83 0
4514.98 0
4515.13 0
4515.29 0
4515.44 0
4515.60 0
4515.75 0
4515.90 4
4516.06 13
4516.21 22
4516.37 32
4516.52 41
4516.67 49
4516.83 57
4516.98 65
4517.14 73
4517.29 82
4517.44 92
4517.60 103
4517.75 114
4517.91 124
4518.06 132
4518.21 138
4518.37 143
4518.52 146
4518.68 148
4518.83 149
4518.99 148
4519.14 146
4519.29 141
4519.45 136
4519.60 129
4519.76 123
4519.91 118
4520.06 116
4520.22 113
4520.37 112
4520.53 109
4520.68 104
4520.83 98
4520.99 90
4521.14 81
4521.30 74
4521.45 69
4521.60 64
4521.76 60
4521.91 55
4522.07 50
4522.22 44
4522.38 38
4522.53 35
4522.68 34
4522.84 37
4522.99 42
4523.15 47
4523.30 52
4523.45 56
4523.61 58
4523.76 61
4523.92 65
4524.07 71
4524.23 80
4524.38 92
4524.53 104
4524.69 117
4524.84 129
4525.00 139
4525.15 147
4525.30 154
4525.46 159
4525.61 162
4525.77 163
4525.92 162
4526.08 159
4526.23 154
4526.38 147
4526.54 140
4526.69 132
4526.85 124
4527.00 116
4527.15 108
4527.31 102
4527.46 98
4527.62 94
4527.77 91
4527.93 88
4528.08 83
4528.23 76
4528.39 66
4528.54 55
4528.70 44
4528.85 34
4529.01 28
4529.16 26
4529.31 28
4529.47 35
4529.62 44
4529.78 55
4529.93 66
4530.09 76
4530.24 86
4530.39 96
4530.55 104
4530.70 112
4530.86 118
4531.01 121
4531.17 120
4531.32 113
4531.47 101
4531.63 86
4531.78 69
4531.94 53
4532.09 41
4532.25 34
4532.40 31
4532.55 32
4532.71 34
4532.86 36
4533.02 37
4533.17 35
4533.33 32
4533.48 28
4533.63 24
4533.79 22
4533.94 21
4534.10 22
4534.25 25
4534.41 31
4534.56 38
4534.71 49
4534.87 61
4535.02 73
4535.18 85
4535.33 95
4535.49 101
4535.64 102
4535.80 98
4535.95 90
4536.10 79
4536.26 68
4536.41 57
4536.57 47
4536.72 41
4536.88 37
4537.03 35
4537.18 36
4537.34 38
4537.49 41
4537.65 44
4537.80 47
4537.96 49
4538.11 51
4538.27 53
4538.42 54
4538.57 55
4538.73 55
4538.88 53
4539.04 49
4539.19 42
4539.35 33
4539.50 22
4539.65 10
4539.81 0
4539.96 0
4540.12 0
4540.27 0
4540.43 0
4540.58 0
4540.74 0
4540.89 0
4541.04 9
4541.20 19
4541.35 31
4541.51 43
4541.66 54
4541.82 65
4541.97 73
4542.13 80
4542.28 85
4542.43 89
4542.59 91
4542.74 91
4542.90 90
4543.05 86
4543.21 80
4543.36 70
4543.52 59
4543.67 47
4543.83 36
4543.98 28
4544.13 22
4544.29 19
4544.44 19
4544.60 21
4544.75 24
4544.91 27
4545.06 30
4545.22 34
4545.37 38
4545.52 43
4545.68 49
4545.83 55
4545.99 61
4546.14 65
4546.30 67
4546.45 66
4546.61 60
4546.76 52
4546.92 42
4547.07 31
4547.22 23
4547.38 18
4547.53 16
4547.69 19
4547.84 24
4548.00 30
4548.15 37
4548.31 43
4548.46 48
4548.62 51
4548.77 53
4548.93 55
4549.08 58
4549.23 62
4549.39 67
4549.54 75
4549.70 82
4549.85 90
4550.01 97
4550.16 103
4550.32 109
4550.47 113
4550.63 118
4550.78 123
4550.94 126
4551.09 127
4551.24 124
4551.40 117
4551.55 107
4551.71 95
4551.86 83
4552.02 71
4552.17 61
4552.33 51
4552.48 40
4552.64 27
4552.79 12
4552.95 0
4553.10 0
4553.25 0
4553.41 0
4553.56 0
4553.72 0
4553.87 6
4554.03 23
4554.18 40
4554.34 55
4554.49 67
4554.65 78
4554.80 89
4554.96 100
4555.11 112
4555.27 123
4555.42 130
4555.57 133
4555.73 130
4555.88 120
4556.04 104
4556.19 84
4556.35 64
4556.50 47
4556.66 34
4556.81 25
4556.97 22
4557.12 22
4557.28 25
4557.43 29
4557.59 33
4557.74 36
4557.90 38
4558.05 39
4558.21 40
4558.36 41
4558.51 43
4558.67 46
4558.82 50
4558.98 54
4559.13 57
4559.29 57
4559.44 54
4559.60 47
4559.75 36
4559.91 22
4560.06 6
4560.22 0
4560.37 0
4560.53 0
4560.68 0
4560.84 0
4560.99 0
4561.15 0
4561.30 0
4561.46 9
4561.61 22
4561.76 31
4561.92 38
4562.07 41
4562.23 42
4562.38 40
4562.54 36
4562.69 30
4562.85 23
4563.00 16
4563.16 11
4563.31 10
4563.47 13
4563.62 20
4563.78 31
4563.93 44
4564.09 55
4564.24 63
4564.40 67
4564.55 66
4564.71 61
4564.86 55
4565.02 49
4565.17 44
4565.33 40
4565.48 37
4565.64 36
4565.79 35
4565.95 34
4566.10 32
4566.26 28
4566.41 23
4566.56 16
4566.72 7
4566.87 0
4567.03 0
4567.18 0
4567.34 0
4567.49 0
4567.65 0
4567.80 0
4567.96 4
4568.11 6
4568.27 7
4568.42 6
4568.58 5
4568.73 5
4568.89 6
4569.04 9
4569.20 12
4569.35 15
4569.51 17
4569.66 18
4569.82 17
4569.97 14
4570.13 11
4570.28 8
4570.44 4
4570.59 2
4570.75 2
4570.90 4
4571.06 10
4571.21 19
4571.37 31
4571.52 44
4571.68 57
4571.83 70
4571.99 80
4572.14 89
4572.30 95
4572.45 100
4572.61 102
4572.76 102
4572.92 99
4573.07 93
4573.23 83
4573.38 70
4573.54 55
4573.69 39
4573.85 25
4574.00 14
4574.16 6
4574.31 3
4574.47 2
4574.62 5
4574.78 7
4574.93 9
4575.09 9
4575.24 8
4575.40 7
4575.55 7
4575.71 9
4575.86 14
4576.02 22
4576.17 32
4576.33 43
4576.48 55
4576.64 66
4576.79 76
4576.95 84
4577.10 88
4577.26 88
4577.41 85
4577.57 77
4577.72 66
4577.88 52
4578.03 38
4578.19 23
4578.34 11
4578.50 2
4578.65 0
4578.81 0
4578.96 1
4579.12 10
4579.27 22
4579.43 37
4579.58 53
4579.74 68
4579.89 82
4580.05 95
4580.20 103
4580.36 108
4580.52 107
4580.67 102
4580.83 91
4580.98 78
4581.14 62
4581.29 46
4581.45 34
4581.60 27
4581.76 26
4581.91 33
4582.07 46
4582.22 64
4582.38 83
4582.53 100
4582.69 115
4582.84 125
4583.00 132
4583.15 136
4583.31 139
4583.46 141
4583.62 142
4583.77 143
4583.93 142
4584.08 139
4584.24 132
4584.39 122
4584.55 110
4584.70 97
4584.86 86
4585.01 76
4585.17 68
4585.33 63
4585.48 60
4585.64 58
4585.79 57
4585.95 57
4586.10 58
4586.26 60
4586.41 62
4586.57 66
4586.72 71
4586.88 78
4587.03 88
4587.19 98
4587.34 108
4587.50 117
4587.65 122
4587.81 123
4587.96 119
4588.12 110
4588.27 97
4588.43 82
4588.58 67
4588.74 53
4588.90 42
4589.05 33
4589.21 25
4589.36 18
4589.52 11
4589.67 4
4589.83 0
4589.98 0
4590.14 0
4590.29 0
4590.45 0
4590.60 0
4590.76 0
4590.91 0
4591.07 0
4591.22 8
4591.38 17
4591.54 25
4591.69 33
4591.85 39
4592.00 43
4592.16 44
4592.31 43
4592.47 43
4592.62 44
4592.78 48
4592.93 56
4593.09 67
4593.24 79
4593.40 91
4593.55 101
4593.71 108
4593.87 113
4594.02 114
4594.18 114
4594.33 112
4594.49 108
4594.64 103
4594.80 96
4594.95 86
4595.11 74
4595.26 60
4595.42 46
4595.57 35
4595.73 27
4595.88 24
4596.04 25
4596.20 30
4596.35 36
4596.51 43
4596.66 49
4596.82 53
4596.97 55
4597.13 56
4597.28 57
4597.44 58
4597.59 58
4597.75 57
4597.91 55
4598.06 52
4598.22 48
4598.37 46
4598.53 46
4598.68 49
4598.84 57
4598.99 69
4599.15 84
4599.30 101
4599.46 117
4599.61 131
4599.77 142
4599.93 149
4600.08 153
4600.24 155
4600.39 157
4600.55 159
4600.70 162
4600.86 165
4601.01 168
4601.17 169
4601.32 168
4601.48 164
4601.64 157
4601.79 150
4601.95 142
4602.10 134
4602.26 129
4602.41 125
4602.57 124
4602.72 126
4602.88 128
4603.04 131
4603.19 134
4603.35 137
4603.50 138
4603.66 138
4603.81 137
4603.97 136
4604.12 134
4604.28 132
4604.43 130
4604.59 129
4604.75 127
4604.90 125
4605.06 123
4605.21 119
4605.37 113
4605.52 107
4605.68 99
4605.83 91
4605.99 85
4606.15 82
4606.30 81
4606.46 84
4606.61 89
4606.77 97
4606.92 105
4607.08 113
4607.23 121
4607.39 128
4607.55 134
4607.70 140
4607.86 146
4608.01 150
4608.17 152
4608.32 152
4608.48 150
4608.64 144
4608.79 136
4608.95 126
4609.10 115
4609.26 105
4609.41 96
4609.57 88
4609.72 82
4609.88 79
4610.04 80
4610.19 83
4610.35 89
4610.50 95
4610.66 101
4610.81 103
4610.97 101
4611.12 95
4611.28 85
4611.44 73
4611.59 62
4611.75 54
4611.90 49
4612.06 46
4612.21 44
4612.37 43
4612.53 42
4612.68 41
4612.84 41
4612.99 44
4613.15 49
4613.30 56
4613.46 63
4613.62 67
4613.77 68
4613.93 63
4614.08 54
4614.24 43
4614.39 31
4614.55 22
4614.71 17
4614.86 18
4615.02 23
4615.17 31
4615.33 39
4615.48 44
4615.64 47
4615.80 46
4615.95 43
4616.11 39
4616.26 36
4616.42 34
4616.57 34
4616.73 37
4616.89 41
4617.04 46
4617.20 52
4617.35 57
4617.51 61
4617.66 63
4617.82 64
4617.98 62
4618.13 59
4618.29 53
4618.44 47
4618.60 41
4618.75 36
4618.91 34
4619.07 34
4619.22 36
4619.38 40
4619.53 44
4619.69 47
4619.84 50
4620.00 51
4620.16 51
4620.31 51
4620.47 51
4620.62 52
4620.78 52
4620.94 52
4621.09 51
4621.25 49
4621.40 47
4621.56 46
4621.71 46
4621.87 49
4622.03 53
4622.18 59
4622.34 65
4622.49 72
4622.65 79
4622.81 87
4622.96 94
4623.12 103
4623.27 113
4623.43 124
4623.58 134
4623.74 144
4623.90 153
4624.05 159
4624.21 162
4624.36 164
4624.52 163
4624.68 162
4624.83 161
4624.99 160
4625.14 158
4625.30 155
4625.45 152
4625.61 146
4625.77 140
4625.92 134
4626.08 128
4626.23 123
4626.39 118
4626.55 114
4626.70 109
4626.86 103
4627.01 96
4627.17 88
4627.33 82
4627.48 77
4627.64 76
4627.79 78
4627.95 84
4628.11 91
4628.26 97
4628.42 101
4628.57 103
4628.73 102
4628.88 99
4629.04 95
4629.20 91
4629.35 88
4629.51 86
4629.66 85
4629.82 85
4629.98 84
4630.13 83
4630.29 82
4630.44 80
4630.60 78
4630.76 76
4630.91 74
4631.07 74
4631.22 75
4631.38 78
4631.54 83
4631.69 88
4631.85 94
4632.00 100
4632.16 104
4632.32 107
4632.47 107
4632.63 105
4632.78 101
4632.94 95
4633.10 88
4633.25 80
4633.41 72
4633.56 64
4633.72 57
4633.88 51
4634.03 46
4634.19 42
4634.34 39
4634.50 37
4634.66 38
4634.81 40
4634.97 44
4635.12 49
4635.28 56
4635.44 62
4635.59 68
4635.75 73
4635.90 76
4636.06 76
4636.22 73
4636.37 66
4636.53 56
4636.68 44
4636.84 31
4637.00 18
4637.15 7
4637.31 0
4637.47 0
4637.62 0
4637.78 2
4637.93 11
4638.09 23
4638.25 36
4638.40 49
4638.56 61
4638.71 70
4638.87 76
4639.03 77
4639.18 74
4639.34 68
4639.49 59
4639.65 49
4639.81 38
4639.96 29
4640.12 21
4640.28 15
4640.43 11
4640.59 8
4640.74 6
4640.90 4
4641.06 2
4641.21 1
4641.37 0
4641.52 0
4641.68 0
4641.84 0
4641.99 0
4642.15 0
4642.31 0
4642.46 0
4642.62 0
4642.77 5
4642.93 11
4643.09 16
4643.24 19
4643.40 18
4643.55 15
4643.71 9
4643.87 2
4644.02 0
4644.18 0
4644.34 0
4644.49 0
4644.65 0
4644.80 3
4644.96 8
4645.12 13
4645.27 18
4645.43 21
4645.59 25
4645.74 28
4645.90 31
4646.05 33
4646.21 36
4646.37 38
4646.52 40
4646.68 39
4646.83 37
4646.99 34
4647.15 29
4647.30 25
4647.46 22
4647.62 21
4647.77 22
4647.93 25
4648.08 29
4648.24 34
4648.40 38
4648.55 41
4648.71 42
4648.87 43
4649.02 42
4649.18 41
4649.34 40
4649.49 40
4649.65 39
4649.80 38
4649.96 37
4650.12 36
4650.27 36
4650.43 37
4650.59 36
4650.74 34
4650.90 31
4651.05 24
4651.21 16
4651.37 5
4651.52 0
4651.68 0
4651.84 0
4651.99 0
4652.15 0
4652.30 0
4652.46 0
4652.62 6
4652.77 14
4652.93 18
4653.09 18
4653.24 15
4653.40 11
4653.56 8
4653.71 6
4653.87 6
4654.02 7
4654.18 9
4654.34 10
4654.49 10
4654.65 9
4654.81 7
4654.96 5
4655.12 4
4655.28 3
4655.43 4
4655.59 6
4655.74 9
4655.90 13
4656.06 18
4656.21 24
4656.37 31
4656.53 39
4656.68 45
4656.84 50
4657.00 54
4657.15 58
4657.31 62
4657.47 68
4657.62 77
4657.78 88
4657.93 101
4658.09 114
4658.25 124
4658.40 132
4658.56 138
4658.72 141
4658.87 141
4659.03 140
4659.19 135
4659.34 128
4659.50 117
4659.66 103
4659.81 88
4659.97 74
4660.12 61
4660.28 53
4660.44 48
4660.59 46
4660.75 47
4660.91 50
4661.06 53
4661.22 56
4661.38 58
4661.53 60
4661.69 62
4661.85 63
4662.00 63
4662.16 62
4662.32 60
4662.47 57
4662.63 53
4662.79 49
4662.94 43
4663.10 36
4663.25 28
4663.41 20
4663.57 13
4663.72 8
4663.88 8
4664.04 14
4664.19 24
4664.35 39
4664.51 56
4664.66 72
4664.82 86
4664.98 95
4665.13 100
4665.29 100
4665.45 97
4665.60 91
4665.76 83
4665.92 73
4666.07 62
4666.23 52
4666.39 43
4666.54 36
4666.70 32
4666.86 30
4667.01 30
4667.17 32
4667.32 33
4667.48 34
4667.64 34
4667.79 33
4667.95 32
4668.11 31
4668.26 32
4668.42 35
4668.58 40
4668.73 48
4668.89 57
4669.05 65
4669.20 70
4669.36 73
4669.52 72
4669.67 66
4669.83 58
4669.99 48
4670.14 38
4670.30 30
4670.46 22
4670.61 16
4670.77 10
4670.93 5
4671.08 0
4671.24 0
4671.40 0
4671.55 0
4671.71 0
4671.87 0
4672.02 0
4672.18 0
4672.34 3
4672.49 9
4672.65 16
4672.81 23
4672.96 31
4673.12 42
4673.28 55
4673.43 69
4673.59 84
4673.75 98
4673.90 110
4674.06 118
4674.22 122
4674.37 122
4674.53 120
4674.69 115
4674.84 108
4675.00 101
4675.16 94
4675.31 87
4675.47 81
4675.63 75
4675.78 71
4675.94 67
4676.10 62
4676.25 56
4676.41 50
4676.57 42
4676.72 34
4676.88 27
4677.04 21
4677.19 18
4677.35 17
4677.51 19
4677.67 23
4677.82 27
4677.98 31
4678.14 33
4678.29 34
4678.45 32
4678.61 29
4678.76 25
4678.92 23
4679.08 22
4679.23 25
4679.39 32
4679.55 41
4679.70 52
4679.86 61
4680.02 68
4680.17 71
4680.33 69
4680.49 62
4680.64 52
4680.80 41
4680.96 30
4681.11 21
4681.27 16
4681.43 16
4681.58 19
4681.74 25
4681.90 32
4682.06 41
4682.21 49
4682.37 57
4682.53 64
4682.68 72
4682.84 80
4683.00 90
4683.15 100
4683.31 110
4683.47 118
4683.62 123
4683.78 122
4683.94 116
4684.09 106
4684.25 93
4684.41 79
4684.57 67
4684.72 59
4684.88 55
4685.04 54
4685.19 55
4685.35 55
4685.51 53
4685.66 46
4685.82 36
4685.98 24
4686.13 12
4686.29 2
4686.45 0
4686.60 0
4686.76 0
4686.92 0
4687.08 0
4687.23 0
4687.39 0
4687.55 0
4687.70 0
4687.86 2
4688.02 7
4688.17 12
4688.33 18
4688.49 22
4688.64 24
4688.80 24
4688.96 22
4689.12 19
4689.27 16
4689.43 14
4689.59 13
4689.74 15
4689.90 20
4690.06 27
4690.21 35
4690.37 45
4690.53 54
4690.69 63
4690.84 72
4691.00 79
4691.16 86
4691.31 91
4691.47 97
4691.63 102
4691.78 107
4691.94 111
4692.10 115
4692.25 116
4692.41 116
4692.57 113
4692.73 107
4692.88 99
4693.04 89
4693.20 79
4693.35 70
4693.51 64
4693.67 60
4693.83 58
4693.98 58
4694.14 59
4694.30 58
4694.45 56
4694.61 51
4694.77 44
4694.92 36
4695.08 29
4695.24 22
4695.40 19
4695.55 18
4695.71 20
4695.87 26
4696.02 34
4696.18 45
4696.34 57
4696.49 69
4696.65 80
4696.81 89
4696.97 95
4697.12 98
4697.28 98
4697.44 96
4697.59 92
4697.75 88
4697.91 85
4698.07 83
4698.22 83
4698.38 85
4698.54 86
4698.69 85
4698.85 82
4699.01 76
4699.17 67
4699.32 57
4699.48 46
4699.64 37
4699.79 31
4699.95 27
4700.11 26
4700.27 26
4700.42 27
4700.58 27
4700.74 28
4700.89 29
4701.05 30
4701.21 34
4701.37 38
4701.52 44
4701.68 48
4701.84 50
4701.99 50
4702.15 47
4702.31 43
4702.47 39
4702.62 37
4702.78 37
4702.94 39
4703.09 44
4703.25 49
4703.41 54
4703.57 57
4703.72 57
4703.88 56
4704.04 53
4704.19 49
4704.35 46
4704.51 44
4704.67 45
4704.82 47
4704.98 50
4705.14 54
4705.30 57
4705.45 60
4705.61 61
4705.77 61
4705.92 61
4706.08 60
4706.24 59
4706.40 59
4706.55 59
4706.71 59
4706.87 56
4707.02 53
4707.18 48
4707.34 41
4707.50 36
4707.65 31
4707.81 30
4707.97 32
4708.13 38
4708.28 48
4708.44 60
4708.60 73
4708.75 85
4708.91 94
4709.07 100
4709.23 101
4709.38 99
4709.54 94
4709.70 88
4709.86 83
4710.01 80
4710.17 79
4710.33 80
4710.48 83
4710.64 87
4710.80 91
4710.96 94
4711.11 97
4711.27 99
4711.43 101
4711.59 102
4711.74 104
4711.90 106
4712.06 108
4712.22 110
4712.37 111
4712.53 113
4712.69 113
4712.84 112
4713.00 109
4713.16 106
4713.32 102
4713.47 99
4713.63 98
4713.79 100
4713.95 104
4714.10 110
4714.26 115
4714.42 118
4714.58 117
4714.73 111
4714.89 99
4715.05 83
4715.21 64
4715.36 44
4715.52 25
4715.68 11
4715.83 2
4715.99 0
4716.15 0
4716.31 0
4716.46 2
4716.62 2
4716.78 1
4716.94 0
4717.09 0
4717.25 0
4717.41 0
4717.57 0
4717.72 3
4717.88 15
4718.04 29
4718.20 46
4718.35 63
4718.51 80
4718.67 97
4718.83 113
4718.98 128
4719.14 141
4719.30 151
4719.46 157
4719.61 160
4719.77 160
4719.93 157
4720.09 154
4720.24 153
4720.40 153
4720.56 155
4720.72 159
4720.87 163
4721.03 166
4721.19 166
4721.35 161
4721.50 152
4721.66 139
4721.82 124
4721.98 107
4722.13 90
4722.29 73
4722.45 58
4722.61 45
4722.76 33
4722.92 22
4723.08 13
4723.24 5
4723.39 0
4723.55 0
4723.71 0
4723.87 0
4724.02 0
4724.18 6
4724.34 17
4724.50 30
4724.65 43
4724.81 54
4724.97 63
4725.13 69
4725.28 73
4725.44 75
4725.60 75
4725.76 75
4725.91 75
4726.07 75
4726.23 76
4726.39 78
4726.54 80
4726.70 84
4726.86 89
4727.02 95
4727.17 101
4727.33 107
4727.49 111
4727.65 114
4727.80 116
4727.96 118
4728.12 119
4728.28 120
4728.43 120
4728.59 120
4728.75 119
4728.91 117
4729.07 113
4729.22 108
4729.38 103
4729.54 97
4729.70 92
4729.85 89
4730.01 87
4730.17 88
4730.33 90
4730.48 93
4730.64 97
4730.80 102
4730.96 107
4731.11 112
4731.27 118
4731.43 125
4731.59 132
4731.75 139
4731.90 145
4732.06 150
4732.22 151
4732.38 148
4732.53 141
4732.69 131
4732.85 118
4733.01 104
4733.16 88
4733.32 71
4733.48 54
4733.64 38
4733.79 22
4733.95 7
4734.11 0
4734.27 0
4734.43 0
4734.58 0
4734.74 0
4734.90 0
4735.06 0
4735.21 0
4735.37 6
4735.53 17
4735.69 27
4735.85 37
4736.00 47
4736.16 58
4736.32 70
4736.48 84
4736.63 97
4736.79 110
4736.95 120
4737.11 129
4737.26 135
4737.42 140
4737.58 144
4737.74 148
4737.90 151
4738.05 155
4738.21 159
4738.37 163
4738.53 164
4738.68 164
4738.84 162
4739.00 158
4739.16 152
4739.32 144
4739.47 135
4739.63 127
4739.79 120
4739.95 114
4740.10 111
4740.26 111
4740.42 112
4740.58 115
4740.74 119
4740.89 122
4741.05 125
4741.21 128
4741.37 129
4741.53 130
4741.68 131
4741.84 131
4742.00 130
4742.16 127
4742.31 123
4742.47 117
4742.63 108
4742.79 97
4742.95 85
4743.10 75
4743.26 66
4743.42 60
4743.58 59
4743.73 62
4743.89 68
4744.05 76
4744.21 83
4744.37 89
4744.52 91
4744.68 89
4744.84 83
4745.00 75
4745.16 67
4745.31 59
4745.47 53
4745.63 50
4745.79 50
4745.95 53
4746.10 56
4746.26 61
4746.42 65
4746.58 70
4746.73 74
4746.89 78
4747.05 82
4747.21 86
4747.37 90
4747.52 94
4747.68 97
4747.84 99
4748.00 101
4748.16 102
4748.31 103
4748.47 104
4748.63 105
4748.79 106
4748.95 106
4749.10 105
4749.26 103
4749.42 100
4749.58 97
4749.74 93
4749.89 90
4750.05 88
4750.21 87
4750.37 87
4750.53 86
4750.68 84
4750.84 81
4751.00 77
4751.16 72
4751.32 68
4751.47 64
4751.63 63
4751.79 64
4751.95 67
4752.11 69
4752.26 70
4752.42 70
4752.58 70
4752.74 68
4752.90 69
4753.05 72
4753.21 80
4753.37 93
4753.53 109
4753.69 126
4753.84 140
4754.00 149
4754.16 153
4754.32 150
4754.48 142
4754.63 130
4754.79 118
4754.95 106
4755.11 95
4755.27 85
4755.42 76
4755.58 68
[truncated: 732,916 more chars]
