# Supplementary material for: Methylobacterium Species Promoting Rice and Barley Growth and Interaction Specificity Revealed with Whole-Cell Matrix-Assisted Laser Desorption / Ionization-Time-of-Flight Mass Spectrometry (MALDI-TOF/MS) Analysis
Source: PLoS One. 2015 Jun 8;10(6):e0129509. doi: 10.1371/journal.pone.0129509 (PMC4460032; doi:10.1371/journal.pone.0129509)
Supplement: S3 Data — (ZIP) [file pone.0129509.s003.zip]

Archive with 149 entries (146 files):
- Supplementary data 3 (ms from barley)/
- Supplementary data 3 (ms from barley)/.DS_Store
- __MACOSX/
- __MACOSX/Supplementary data 3 (ms from barley)/
- __MACOSX/Supplementary data 3 (ms from barley)/._.DS_Store
- Supplementary data 3 (ms from barley)/10a.txt
- Supplementary data 3 (ms from barley)/10b.txt
- Supplementary data 3 (ms from barley)/10c.txt
- Supplementary data 3 (ms from barley)/11a.txt
- Supplementary data 3 (ms from barley)/11b.txt
- Supplementary data 3 (ms from barley)/11c.txt
- Supplementary data 3 (ms from barley)/12a.txt
- Supplementary data 3 (ms from barley)/12b.txt
- Supplementary data 3 (ms from barley)/12c.txt
- Supplementary data 3 (ms from barley)/13a.txt
- Supplementary data 3 (ms from barley)/13b.txt
- Supplementary data 3 (ms from barley)/13c.txt
- Supplementary data 3 (ms from barley)/14a.txt
- Supplementary data 3 (ms from barley)/14b.txt
- Supplementary data 3 (ms from barley)/14c.txt
- Supplementary data 3 (ms from barley)/15a.txt
- Supplementary data 3 (ms from barley)/15b.txt
- Supplementary data 3 (ms from barley)/15c.txt
- Supplementary data 3 (ms from barley)/16a.txt
- Supplementary data 3 (ms from barley)/16b.txt
- Supplementary data 3 (ms from barley)/16c.txt
- Supplementary data 3 (ms from barley)/17a.txt
- Supplementary data 3 (ms from barley)/17b.txt
- Supplementary data 3 (ms from barley)/17c.txt
- Supplementary data 3 (ms from barley)/18a.txt
- Supplementary data 3 (ms from barley)/18b.txt
- Supplementary data 3 (ms from barley)/18c.txt
- Supplementary data 3 (ms from barley)/19a.txt
- Supplementary data 3 (ms from barley)/19b.txt
- Supplementary data 3 (ms from barley)/19c.txt
- Supplementary data 3 (ms from barley)/1a.txt
- Supplementary data 3 (ms from barley)/1b.txt
- Supplementary data 3 (ms from barley)/1c.txt
- Supplementary data 3 (ms from barley)/20a.txt
- Supplementary data 3 (ms from barley)/20b.txt
- Supplementary data 3 (ms from barley)/20c.txt
- Supplementary data 3 (ms from barley)/21a.txt
- Supplementary data 3 (ms from barley)/21b.txt
- Supplementary data 3 (ms from barley)/21c.txt
- Supplementary data 3 (ms from barley)/22a.txt
- Supplementary data 3 (ms from barley)/22b.txt
- Supplementary data 3 (ms from barley)/22c.txt
- Supplementary data 3 (ms from barley)/23a.txt
- Supplementary data 3 (ms from barley)/23b.txt
- Supplementary data 3 (ms from barley)/23c.txt
- Supplementary data 3 (ms from barley)/24a.txt
- Supplementary data 3 (ms from barley)/24b.txt
- Supplementary data 3 (ms from barley)/24c.txt
- Supplementary data 3 (ms from barley)/25a.txt
- Supplementary data 3 (ms from barley)/25b.txt
- Supplementary data 3 (ms from barley)/25c.txt
- Supplementary data 3 (ms from barley)/26a.txt
- Supplementary data 3 (ms from barley)/26b.txt
- Supplementary data 3 (ms from barley)/26c.txt
- Supplementary data 3 (ms from barley)/27a.txt
- Supplementary data 3 (ms from barley)/27b.txt
- Supplementary data 3 (ms from barley)/27c.txt
- Supplementary data 3 (ms from barley)/28a.txt
- Supplementary data 3 (ms from barley)/28b.txt
- Supplementary data 3 (ms from barley)/28c.txt
- Supplementary data 3 (ms from barley)/29a.txt
- Supplementary data 3 (ms from barley)/29b.txt
- Supplementary data 3 (ms from barley)/29c.txt
- Supplementary data 3 (ms from barley)/2a.txt
- Supplementary data 3 (ms from barley)/2b.txt
- Supplementary data 3 (ms from barley)/2c.txt
- Supplementary data 3 (ms from barley)/30a.txt
- Supplementary data 3 (ms from barley)/30b.txt
- Supplementary data 3 (ms from barley)/30c.txt
- Supplementary data 3 (ms from barley)/31a.txt
- Supplementary data 3 (ms from barley)/31b.txt
- Supplementary data 3 (ms from barley)/31c.txt
- Supplementary data 3 (ms from barley)/32a.txt
- Supplementary data 3 (ms from barley)/32b.txt
- Supplementary data 3 (ms from barley)/32c.txt
- Supplementary data 3 (ms from barley)/33a.txt
- Supplementary data 3 (ms from barley)/33b.txt
- Supplementary data 3 (ms from barley)/33c.txt
- Supplementary data 3 (ms from barley)/34a.txt
- Supplementary data 3 (ms from barley)/34b.txt
- Supplementary data 3 (ms from barley)/34c.txt
- Supplementary data 3 (ms from barley)/35a.txt
- Supplementary data 3 (ms from barley)/35b.txt
- Supplementary data 3 (ms from barley)/35c.txt
- Supplementary data 3 (ms from barley)/36a.txt
- Supplementary data 3 (ms from barley)/36b.txt
- Supplementary data 3 (ms from barley)/36c.txt
- Supplementary data 3 (ms from barley)/37a.txt
- Supplementary data 3 (ms from barley)/37b.txt
- Supplementary data 3 (ms from barley)/37c.txt
- Supplementary data 3 (ms from barley)/38a.txt
- Supplementary data 3 (ms from barley)/38b.txt
- Supplementary data 3 (ms from barley)/38c.txt
- Supplementary data 3 (ms from barley)/39a.txt
- Supplementary data 3 (ms from barley)/39b.txt
- Supplementary data 3 (ms from barley)/39c.txt
- Supplementary data 3 (ms from barley)/3a.txt
- Supplementary data 3 (ms from barley)/3b.txt
- Supplementary data 3 (ms from barley)/3c.txt
- Supplementary data 3 (ms from barley)/40a.txt
- Supplementary data 3 (ms from barley)/40b.txt
- Supplementary data 3 (ms from barley)/40c.txt
- Supplementary data 3 (ms from barley)/41a.txt
- Supplementary data 3 (ms from barley)/41b.txt
- Supplementary data 3 (ms from barley)/41c.txt
- Supplementary data 3 (ms from barley)/42a.txt
- Supplementary data 3 (ms from barley)/42b.txt
- Supplementary data 3 (ms from barley)/42c.txt
- Supplementary data 3 (ms from barley)/43a.txt
- Supplementary data 3 (ms from barley)/43b.txt
- Supplementary data 3 (ms from barley)/43c.txt
- Supplementary data 3 (ms from barley)/44a.txt
- Supplementary data 3 (ms from barley)/44b.txt
- Supplementary data 3 (ms from barley)/44c.txt
- Supplementary data 3 (ms from barley)/45a.txt
- Supplementary data 3 (ms from barley)/45b.txt
- Supplementary data 3 (ms from barley)/45c.txt
- Supplementary data 3 (ms from barley)/46a.txt
- Supplementary data 3 (ms from barley)/46b.txt
- Supplementary data 3 (ms from barley)/46c.txt
- Supplementary data 3 (ms from barley)/47a.txt
- Supplementary data 3 (ms from barley)/47b.txt
- Supplementary data 3 (ms from barley)/47c.txt
- Supplementary data 3 (ms from barley)/48a.txt
- Supplementary data 3 (ms from barley)/48b.txt
- Supplementary data 3 (ms from barley)/48c.txt
- Supplementary data 3 (ms from barley)/4a.txt
- Supplementary data 3 (ms from barley)/4b.txt
- Supplementary data 3 (ms from barley)/4c.txt
- Supplementary data 3 (ms from barley)/5a.txt
- Supplementary data 3 (ms from barley)/5b.txt
- Supplementary data 3 (ms from barley)/5c.txt
- Supplementary data 3 (ms from barley)/6a.txt
- Supplementary data 3 (ms from barley)/6b.txt
- Supplementary data 3 (ms from barley)/6c.txt
- Supplementary data 3 (ms from barley)/7a.txt
- Supplementary data 3 (ms from barley)/7b.txt
- Supplementary data 3 (ms from barley)/7c.txt
- Supplementary data 3 (ms from barley)/8a.txt
- Supplementary data 3 (ms from barley)/8b.txt
- Supplementary data 3 (ms from barley)/8c.txt
- Supplementary data 3 (ms from barley)/9a.txt
- Supplementary data 3 (ms from barley)/9b.txt
- Supplementary data 3 (ms from barley)/9c.txt
