# Supplementary material for: Methylobacterium Species Promoting Rice and Barley Growth and Interaction Specificity Revealed with Whole-Cell Matrix-Assisted Laser Desorption / Ionization-Time-of-Flight Mass Spectrometry (MALDI-TOF/MS) Analysis
Source: PLoS One. 2015 Jun 8;10(6):e0129509. doi: 10.1371/journal.pone.0129509 (PMC4460032; doi:10.1371/journal.pone.0129509)
Supplement: S3 Data — (ZIP) [file pone.0129509.s003.zip › Supplementary data 3 (ms from barley)/10a.txt]

779.67 0
779.73 0
779.79 0
779.86 0
779.92 0
779.99 0
780.05 0
780.11 0
780.18 0
780.24 0
780.31 0
780.37 0
780.43 0
780.50 0
780.56 0
780.63 0
780.69 0
780.76 0
780.82 0
780.88 0
780.95 0
781.01 0
781.08 0
781.14 0
781.20 0
781.27 0
781.33 0
781.40 0
781.46 0
781.52 0
781.59 0
781.65 0
781.72 0
781.78 0
781.84 0
781.91 0
781.97 0
782.04 0
782.10 0
782.17 0
782.23 0
782.29 0
782.36 0
782.42 0
782.49 0
782.55 0
782.61 0
782.68 0
782.74 0
782.81 0
782.87 0
782.93 0
783.00 0
783.06 0
783.13 0
783.19 0
783.26 0
783.32 0
783.38 0
783.45 0
783.51 0
783.58 0
783.64 0
783.70 0
783.77 0
783.83 0
783.90 0
783.96 0
784.03 0
784.09 0
784.15 0
784.22 0
784.28 0
784.35 0
784.41 0
784.47 0
784.54 0
784.60 0
784.67 0
784.73 0
784.80 0
784.86 0
784.92 0
784.99 0
785.05 0
785.12 0
785.18 0
785.25 0
785.31 0
785.37 0
785.44 0
785.50 0
785.57 0
785.63 0
785.70 0
785.76 0
785.82 0
785.89 0
785.95 0
786.02 0
786.08 0
786.15 0
786.21 0
786.27 0
786.34 0
786.40 0
786.47 0
786.53 0
786.60 0
786.66 0
786.72 0
786.79 0
786.85 0
786.92 0
786.98 0
787.05 0
787.11 0
787.17 0
787.24 0
787.30 0
787.37 0
787.43 0
787.50 0
787.56 0
787.62 0
787.69 0
787.75 0
787.82 0
787.88 0
787.95 0
788.01 0
788.07 0
788.14 0
788.20 0
788.27 0
788.33 0
788.40 0
788.46 0
788.53 0
788.59 0
788.65 0
788.72 0
788.78 0
788.85 0
788.91 0
788.98 0
789.04 0
789.10 0
789.17 0
789.23 0
789.30 0
789.36 0
789.43 0
789.49 0
789.56 0
789.62 0
789.68 0
789.75 0
789.81 0
789.88 0
789.94 0
790.01 0
790.07 0
790.14 0
790.20 0
790.26 0
790.33 0
790.39 0
790.46 0
790.52 0
790.59 0
790.65 0
790.72 0
790.78 0
790.84 0
790.91 0
790.97 0
791.04 0
791.10 0
791.17 0
791.23 0
791.30 0
791.36 0
791.42 0
791.49 0
791.55 0
791.62 0
791.68 0
791.75 0
791.81 0
791.88 0
791.94 0
792.01 0
792.07 0
792.13 0
792.20 0
792.26 0
792.33 0
792.39 0
792.46 0
792.52 0
792.59 0
792.65 0
792.71 0
792.78 0
792.84 0
792.91 0
792.97 0
793.04 0
793.10 0
793.17 0
793.23 0
793.30 0
793.36 0
793.43 0
793.49 0
793.55 0
793.62 0
793.68 0
793.75 0
793.81 0
793.88 0
793.94 0
794.01 0
794.07 0
794.14 0
794.20 0
794.26 0
794.33 0
794.39 0
794.46 0
794.52 0
794.59 0
794.65 0
794.72 0
794.78 0
794.85 0
794.91 0
794.98 0
795.04 0
795.10 0
795.17 0
795.23 0
795.30 0
795.36 0
795.43 0
795.49 0
795.56 0
795.62 0
795.69 0
795.75 0
795.82 0
795.88 0
795.95 0
796.01 0
796.07 0
796.14 0
796.20 0
796.27 0
796.33 0
796.40 0
796.46 0
796.53 0
796.59 0
796.66 0
796.72 0
796.79 0
796.85 0
796.92 0
796.98 0
797.05 0
797.11 0
797.17 0
797.24 0
797.30 0
797.37 0
797.43 0
797.50 0
797.56 0
797.63 0
797.69 0
797.76 0
797.82 0
797.89 0
797.95 0
798.02 0
798.08 0
798.15 0
798.21 0
798.28 0
798.34 0
798.41 0
798.47 0
798.53 0
798.60 0
798.66 0
798.73 0
798.79 0
798.86 0
798.92 0
798.99 0
799.05 0
799.12 0
799.18 0
799.25 0
799.31 0
799.38 0
799.44 0
799.51 0
799.57 0
799.64 0
799.70 0
799.77 0
799.83 0
799.90 0
799.96 0
800.03 0
800.09 0
800.15 0
800.22 0
800.28 0
800.35 0
800.41 0
800.48 0
800.54 0
800.61 0
800.67 0
800.74 0
800.80 0
800.87 0
800.93 0
801.00 0
801.06 0
801.13 0
801.19 0
801.26 0
801.32 0
801.39 0
801.45 0
801.52 0
801.58 0
801.65 0
801.71 0
801.78 0
801.84 0
801.91 0
801.97 0
802.04 0
802.10 0
802.17 0
802.23 0
802.30 0
802.36 0
802.43 0
802.49 0
802.56 0
802.62 0
802.69 0
802.75 0
802.82 0
802.88 0
802.95 0
803.01 0
803.08 0
803.14 0
803.21 0
803.27 0
803.34 0
803.40 0
803.47 0
803.53 0
803.60 0
803.66 0
803.73 0
803.79 0
803.86 0
803.92 0
803.99 0
804.05 0
804.12 0
804.18 0
804.25 0
804.31 0
804.38 0
804.44 0
804.51 0
804.57 0
804.64 0
804.70 0
804.77 0
804.83 0
804.90 0
804.96 0
805.03 0
805.09 0
805.16 0
805.22 0
805.29 0
805.35 0
805.42 0
805.48 0
805.55 0
805.61 0
805.68 0
805.74 0
805.81 0
805.87 0
805.94 0
806.00 0
806.07 0
806.13 0
806.20 0
806.26 0
806.33 0
806.39 0
806.46 0
806.52 0
806.59 0
806.65 0
806.72 0
806.78 0
806.85 0
806.91 0
806.98 0
807.04 0
807.11 0
807.17 0
807.24 0
807.30 0
807.37 0
807.43 0
807.50 0
807.56 0
807.63 0
807.69 0
807.76 0
807.83 0
807.89 0
807.96 0
808.02 0
808.09 0
808.15 0
808.22 0
808.28 0
808.35 0
808.41 0
808.48 0
808.54 0
808.61 0
808.67 0
808.74 0
808.80 0
808.87 0
808.93 0
809.00 0
809.06 0
809.13 0
809.19 0
809.26 0
809.32 0
809.39 0
809.45 0
809.52 0
809.59 0
809.65 0
809.72 0
809.78 0
809.85 0
809.91 0
809.98 0
810.04 0
810.11 0
810.17 0
810.24 0
810.30 0
810.37 0
810.43 0
810.50 0
810.56 0
810.63 0
810.69 0
810.76 0
810.83 0
810.89 0
810.96 0
811.02 0
811.09 0
811.15 0
811.22 0
811.28 0
811.35 0
811.41 0
811.48 0
811.54 0
811.61 0
811.67 0
811.74 0
811.80 0
811.87 0
811.94 0
812.00 0
812.07 0
812.13 0
812.20 0
812.26 0
812.33 0
812.39 0
812.46 0
812.52 0
812.59 0
812.65 0
812.72 0
812.78 0
812.85 0
812.92 0
812.98 0
813.05 0
813.11 0
813.18 0
813.24 0
813.31 0
813.37 0
813.44 0
813.50 0
813.57 0
813.63 0
813.70 0
813.77 0
813.83 0
813.90 0
813.96 0
814.03 0
814.09 0
814.16 0
814.22 0
814.29 0
814.35 0
814.42 0
814.48 0
814.55 0
814.62 0
814.68 0
814.75 0
814.81 0
814.88 0
814.94 0
815.01 0
815.07 0
815.14 0
815.20 0
815.27 0
815.34 0
815.40 0
815.47 0
815.53 0
815.60 0
815.66 0
815.73 0
815.79 0
815.86 0
815.92 0
815.99 0
816.06 0
816.12 0
816.19 0
816.25 0
816.32 0
816.38 0
816.45 0
816.51 0
816.58 0
816.65 0
816.71 0
816.78 0
816.84 0
816.91 0
816.97 0
817.04 0
817.10 0
817.17 0
817.24 0
817.30 0
817.37 0
817.43 0
817.50 0
817.56 0
817.63 0
817.69 0
817.76 0
817.82 0
817.89 0
817.96 0
818.02 0
818.09 0
818.15 0
818.22 0
818.28 0
818.35 0
818.42 0
818.48 0
818.55 0
818.61 0
818.68 0
818.74 0
818.81 0
818.87 0
818.94 0
819.01 0
819.07 0
819.14 0
819.20 0
819.27 0
819.33 0
819.40 0
819.46 0
819.53 0
819.60 0
819.66 0
819.73 0
819.79 0
819.86 0
819.92 0
819.99 0
820.06 0
820.12 0
820.19 0
820.25 0
820.32 0
820.38 0
820.45 0
820.52 0
820.58 0
820.65 0
820.71 0
820.78 0
820.84 0
820.91 0
820.97 0
821.04 0
821.11 0
821.17 0
821.24 0
821.30 0
821.37 0
821.43 0
821.50 0
821.57 0
821.63 0
821.70 0
821.76 0
821.83 0
821.89 0
821.96 0
822.03 0
822.09 0
822.16 0
822.22 0
822.29 0
822.35 0
822.42 0
822.49 0
822.55 0
822.62 0
822.68 0
822.75 0
822.82 0
822.88 0
822.95 0
823.01 0
823.08 0
823.14 0
823.21 0
823.28 0
823.34 0
823.41 0
823.47 0
823.54 0
823.60 0
823.67 0
823.74 0
823.80 0
823.87 0
823.93 0
824.00 0
824.06 0
824.13 0
824.20 0
824.26 0
824.33 0
824.39 0
824.46 0
824.53 0
824.59 0
824.66 0
824.72 0
824.79 0
824.85 0
824.92 0
824.99 0
825.05 0
825.12 0
825.18 0
825.25 0
825.32 0
825.38 0
825.45 0
825.51 0
825.58 0
825.65 0
825.71 0
825.78 0
825.84 0
825.91 0
825.97 0
826.04 0
826.11 0
826.17 0
826.24 0
826.30 0
826.37 0
826.44 0
826.50 0
826.57 0
826.63 0
826.70 0
826.77 0
826.83 0
826.90 0
826.96 0
827.03 0
827.09 0
827.16 0
827.23 0
827.29 0
827.36 0
827.42 0
827.49 0
827.56 0
827.62 0
827.69 0
827.75 0
827.82 0
827.89 0
827.95 0
828.02 0
828.08 0
828.15 0
828.22 0
828.28 0
828.35 0
828.41 0
828.48 0
828.55 0
828.61 0
828.68 0
828.74 0
828.81 0
828.88 0
828.94 0
829.01 0
829.07 0
829.14 0
829.21 0
829.27 0
829.34 0
829.40 0
829.47 0
829.54 0
829.60 0
829.67 0
829.73 0
829.80 0
829.87 0
829.93 0
830.00 0
830.06 0
830.13 0
830.20 0
830.26 0
830.33 0
830.39 0
830.46 0
830.53 0
830.59 0
830.66 0
830.73 0
830.79 0
830.86 0
830.92 0
830.99 0
831.06 0
831.12 0
831.19 0
831.25 0
831.32 0
831.39 0
831.45 0
831.52 0
831.58 0
831.65 0
831.72 0
831.78 0
831.85 0
831.91 0
831.98 0
832.05 0
832.11 0
832.18 0
832.25 0
832.31 0
832.38 0
832.44 0
832.51 0
832.58 0
832.64 0
832.71 0
832.77 0
832.84 0
832.91 0
832.97 0
833.04 0
833.11 0
833.17 0
833.24 0
833.30 0
833.37 0
833.44 0
833.50 0
833.57 0
833.63 0
833.70 0
833.77 0
833.83 0
833.90 0
833.97 0
834.03 0
834.10 0
834.16 0
834.23 0
834.30 0
834.36 0
834.43 0
834.50 0
834.56 0
834.63 0
834.69 0
834.76 0
834.83 0
834.89 0
834.96 0
835.03 0
835.09 0
835.16 0
835.22 0
835.29 0
835.36 0
835.42 0
835.49 0
835.56 0
835.62 0
835.69 0
835.75 0
835.82 0
835.89 0
835.95 0
836.02 0
836.09 0
836.15 0
836.22 0
836.28 0
836.35 0
836.42 0
836.48 0
836.55 0
836.62 0
836.68 0
836.75 0
836.81 0
836.88 0
836.95 0
837.01 0
837.08 0
837.15 0
837.21 0
837.28 0
837.35 0
837.41 0
837.48 0
837.54 0
837.61 0
837.68 0
837.74 0
837.81 0
837.88 0
837.94 0
838.01 0
838.08 0
838.14 0
838.21 0
838.27 0
838.34 0
838.41 0
838.47 0
838.54 0
838.61 0
838.67 0
838.74 0
838.81 0
838.87 0
838.94 0
839.00 0
839.07 0
839.14 0
839.20 0
839.27 0
839.34 0
839.40 0
839.47 0
839.54 0
839.60 0
839.67 0
839.74 0
839.80 0
839.87 0
839.93 0
840.00 0
840.07 0
840.13 0
840.20 0
840.27 0
840.33 0
840.40 0
840.47 0
840.53 0
840.60 0
840.67 0
840.73 0
840.80 0
840.87 0
840.93 0
841.00 0
841.06 0
841.13 0
841.20 0
841.26 0
841.33 0
841.40 0
841.46 0
841.53 0
841.60 0
841.66 0
841.73 0
841.80 0
841.86 0
841.93 0
842.00 0
842.06 0
842.13 0
842.20 0
842.26 0
842.33 0
842.39 0
842.46 0
842.53 0
842.59 0
842.66 0
842.73 0
842.79 0
842.86 0
842.93 0
842.99 0
843.06 0
843.13 0
843.19 0
843.26 0
843.33 0
843.39 0
843.46 0
843.53 0
843.59 0
843.66 0
843.73 0
843.79 0
843.86 0
843.93 0
843.99 0
844.06 0
844.13 0
844.19 0
844.26 0
844.33 0
844.39 0
844.46 0
844.53 0
844.59 0
844.66 0
844.73 0
844.79 0
844.86 0
844.93 0
844.99 0
845.06 0
845.13 0
845.19 0
845.26 0
845.32 0
845.39 0
845.46 0
845.52 0
845.59 0
845.66 0
845.72 0
845.79 0
845.86 0
845.92 0
845.99 0
846.06 0
846.12 0
846.19 0
846.26 0
846.33 0
846.39 0
846.46 0
846.53 0
846.59 0
846.66 0
846.73 0
846.79 0
846.86 0
846.93 0
846.99 0
847.06 0
847.13 0
847.19 0
847.26 0
847.33 0
847.39 0
847.46 0
847.53 0
847.59 0
847.66 0
847.73 0
847.79 0
847.86 0
847.93 0
847.99 0
848.06 0
848.13 0
848.19 0
848.26 0
848.33 0
848.39 0
848.46 0
848.53 0
848.59 0
848.66 0
848.73 0
848.79 0
848.86 0
848.93 0
848.99 0
849.06 0
849.13 0
849.20 0
849.26 0
849.33 0
849.40 0
849.46 0
849.53 0
849.60 0
849.66 0
849.73 0
849.80 0
849.86 0
849.93 0
850.00 0
850.06 0
850.13 0
850.20 0
850.26 0
850.33 0
850.40 0
850.47 0
850.53 0
850.60 0
850.67 0
850.73 0
850.80 0
850.87 0
850.93 0
851.00 0
851.07 0
851.13 0
851.20 0
851.27 0
851.33 0
851.40 0
851.47 0
851.54 0
851.60 0
851.67 0
851.74 0
851.80 0
851.87 0
851.94 0
852.00 0
852.07 0
852.14 0
852.20 0
852.27 0
852.34 0
852.40 0
852.47 0
852.54 0
852.61 0
852.67 0
852.74 0
852.81 0
852.87 0
852.94 0
853.01 0
853.07 0
853.14 0
853.21 0
853.28 0
853.34 0
853.41 0
853.48 0
853.54 0
853.61 0
853.68 0
853.74 0
853.81 0
853.88 0
853.95 0
854.01 0
854.08 0
854.15 0
854.21 0
854.28 0
854.35 0
854.41 0
854.48 0
854.55 0
854.62 0
854.68 0
854.75 0
854.82 0
854.88 0
854.95 0
855.02 0
855.08 0
855.15 0
855.22 0
855.29 0
855.35 0
855.42 0
855.49 0
855.55 0
855.62 0
855.69 0
855.75 0
855.82 0
855.89 0
855.96 0
856.02 0
856.09 0
856.16 0
856.22 0
856.29 0
856.36 0
856.43 0
856.49 0
856.56 0
856.63 0
856.69 0
856.76 0
856.83 0
856.90 0
856.96 0
857.03 0
857.10 0
857.16 0
857.23 0
857.30 0
857.36 0
857.43 0
857.50 0
857.57 0
857.63 0
857.70 0
857.77 0
857.83 0
857.90 0
857.97 0
858.04 0
858.10 0
858.17 0
858.24 0
858.31 0
858.37 0
858.44 0
858.51 0
858.57 0
858.64 0
858.71 0
858.78 0
858.84 0
858.91 0
858.98 0
859.04 0
859.11 0
859.18 0
859.25 0
859.31 0
859.38 0
859.45 0
859.51 0
859.58 0
859.65 0
859.72 0
859.78 0
859.85 0
859.92 0
859.98 0
860.05 0
860.12 0
860.19 0
860.25 0
860.32 0
860.39 0
860.46 0
860.52 0
860.59 0
860.66 0
860.72 0
860.79 0
860.86 0
860.93 0
860.99 0
861.06 0
861.13 0
861.20 0
861.26 0
861.33 0
861.40 0
861.46 0
861.53 0
861.60 0
861.67 0
861.73 0
861.80 0
861.87 0
861.94 0
862.00 0
862.07 0
862.14 0
862.20 0
862.27 0
862.34 0
862.41 0
862.47 0
862.54 0
862.61 0
862.68 0
862.74 0
862.81 0
862.88 0
862.95 0
863.01 0
863.08 0
863.15 0
863.21 0
863.28 0
863.35 0
863.42 0
863.48 0
863.55 0
863.62 0
863.69 0
863.75 0
863.82 0
863.89 0
863.96 0
864.02 0
864.09 0
864.16 0
864.23 0
864.29 0
864.36 0
864.43 0
864.50 0
864.56 0
864.63 0
864.70 0
864.76 0
864.83 0
864.90 0
864.97 0
865.03 0
865.10 0
865.17 0
865.24 0
865.30 0
865.37 0
865.44 0
865.51 0
865.57 0
865.64 0
865.71 0
865.78 0
865.84 0
865.91 0
865.98 0
866.05 0
866.11 0
866.18 0
866.25 0
866.32 0
866.38 0
866.45 0
866.52 0
866.59 0
866.65 0
866.72 0
866.79 0
866.86 0
866.92 0
866.99 0
867.06 0
867.13 0
867.19 0
867.26 0
867.33 0
867.40 0
867.46 0
867.53 0
867.60 0
867.67 0
867.73 0
867.80 0
867.87 0
867.94 0
868.00 0
868.07 0
868.14 0
868.21 0
868.27 0
868.34 0
868.41 0
868.48 0
868.54 0
868.61 0
868.68 0
868.75 0
868.81 0
868.88 0
868.95 0
869.02 0
869.08 0
869.15 0
869.22 0
869.29 0
869.35 0
869.42 0
869.49 0
869.56 0
869.63 0
869.69 0
869.76 0
869.83 0
869.90 0
869.96 0
870.03 0
870.10 0
870.17 0
870.23 0
870.30 0
870.37 0
870.44 0
870.50 0
870.57 0
870.64 0
870.71 0
870.78 0
870.84 0
870.91 0
870.98 0
871.05 0
871.11 0
871.18 0
871.25 0
871.32 0
871.38 0
871.45 0
871.52 0
871.59 0
871.65 0
871.72 0
871.79 0
871.86 0
871.93 0
871.99 0
872.06 0
872.13 0
872.20 0
872.26 0
872.33 0
872.40 0
872.47 0
872.53 0
872.60 0
872.67 0
872.74 0
872.81 0
872.87 0
872.94 0
873.01 0
873.08 0
873.14 0
873.21 0
873.28 0
873.35 0
873.42 0
873.48 0
873.55 0
873.62 0
873.69 0
873.75 0
873.82 0
873.89 0
873.96 0
874.03 0
874.09 0
874.16 0
874.23 0
874.30 0
874.36 0
874.43 0
874.50 0
874.57 0
874.64 0
874.70 0
874.77 0
874.84 0
874.91 0
874.97 0
875.04 0
875.11 0
875.18 0
875.25 0
875.31 0
875.38 0
875.45 0
875.52 0
875.58 0
875.65 0
875.72 0
875.79 0
875.86 0
875.92 0
875.99 0
876.06 0
876.13 0
876.20 0
876.26 0
876.33 0
876.40 0
876.47 0
876.53 0
876.60 0
876.67 0
876.74 0
876.81 0
876.87 0
876.94 0
877.01 0
877.08 0
877.15 0
877.21 0
877.28 0
877.35 0
877.42 0
877.49 0
877.55 0
877.62 0
877.69 0
877.76 0
877.82 0
877.89 0
877.96 0
878.03 0
878.10 0
878.16 0
878.23 0
878.30 0
878.37 0
878.44 0
878.50 0
878.57 0
878.64 0
878.71 0
878.78 0
878.84 0
878.91 0
878.98 0
879.05 0
879.12 0
879.18 0
879.25 0
879.32 0
879.39 0
879.46 0
879.52 0
879.59 0
879.66 0
879.73 0
879.80 0
879.86 0
879.93 0
880.00 0
880.07 0
880.14 0
880.20 0
880.27 0
880.34 0
880.41 0
880.48 0
880.54 0
880.61 0
880.68 0
880.75 0
880.82 0
880.88 0
880.95 0
881.02 0
881.09 0
881.16 0
881.22 0
881.29 0
881.36 0
881.43 0
881.50 0
881.56 0
881.63 0
881.70 0
881.77 0
881.84 0
881.90 0
881.97 0
882.04 0
882.11 0
882.18 0
882.25 0
882.31 0
882.38 0
882.45 0
882.52 0
882.59 0
882.65 0
882.72 0
882.79 0
882.86 0
882.93 0
882.99 0
883.06 0
883.13 0
883.20 0
883.27 0
883.33 0
883.40 0
883.47 0
883.54 0
883.61 0
883.68 0
883.74 0
883.81 0
883.88 0
883.95 0
884.02 0
884.08 0
884.15 0
884.22 0
884.29 0
884.36 0
884.43 0
884.49 0
884.56 0
884.63 0
884.70 0
884.77 0
884.83 0
884.90 0
884.97 0
885.04 0
885.11 0
885.18 0
885.24 0
885.31 0
885.38 0
885.45 0
885.52 0
885.58 0
885.65 0
885.72 0
885.79 0
885.86 0
885.93 0
885.99 0
886.06 0
886.13 0
886.20 0
886.27 0
886.34 0
886.40 0
886.47 0
886.54 0
886.61 0
886.68 0
886.75 0
886.81 0
886.88 0
886.95 0
887.02 0
887.09 0
887.15 0
887.22 0
887.29 0
887.36 0
887.43 0
887.50 0
887.56 0
887.63 0
887.70 0
887.77 0
887.84 0
887.91 0
887.97 0
888.04 0
888.11 0
888.18 0
888.25 0
888.32 0
888.38 0
888.45 0
888.52 0
888.59 0
888.66 0
888.73 0
888.79 0
888.86 0
888.93 0
889.00 0
889.07 0
889.14 0
889.20 0
889.27 0
889.34 0
889.41 0
889.48 0
889.55 0
889.61 0
889.68 0
889.75 0
889.82 0
889.89 0
889.96 0
890.02 0
890.09 0
890.16 0
890.23 0
890.30 0
890.37 0
890.44 0
890.50 0
890.57 0
890.64 0
890.71 0
890.78 0
890.85 0
890.91 0
890.98 0
891.05 0
891.12 0
891.19 0
891.26 0
891.32 0
891.39 0
891.46 0
891.53 0
891.60 0
891.67 0
891.74 0
891.80 0
891.87 0
891.94 0
892.01 0
892.08 0
892.15 0
892.21 0
892.28 0
892.35 0
892.42 0
892.49 0
892.56 0
892.63 0
892.69 0
892.76 0
892.83 0
892.90 0
892.97 0
893.04 0
893.11 0
893.17 0
893.24 0
893.31 0
893.38 0
893.45 0
893.52 0
893.58 0
893.65 0
893.72 0
893.79 0
893.86 0
893.93 0
894.00 0
894.06 0
894.13 0
894.20 0
894.27 0
894.34 0
894.41 0
894.48 0
894.54 0
894.61 0
894.68 0
894.75 0
894.82 0
894.89 0
894.96 0
895.02 0
895.09 0
895.16 0
895.23 0
895.30 0
895.37 0
895.44 0
895.50 0
895.57 0
895.64 0
895.71 0
895.78 0
895.85 0
895.92 0
895.98 0
896.05 0
896.12 0
896.19 0
896.26 0
896.33 0
896.40 0
896.47 0
896.53 0
896.60 0
896.67 0
896.74 0
896.81 0
896.88 0
896.95 0
897.01 0
897.08 0
897.15 0
897.22 0
897.29 0
897.36 0
897.43 0
897.50 0
897.56 0
897.63 0
897.70 0
897.77 0
897.84 0
897.91 0
897.98 0
898.04 0
898.11 0
898.18 0
898.25 0
898.32 0
898.39 0
898.46 0
898.53 0
898.59 0
898.66 0
898.73 0
898.80 0
898.87 0
898.94 0
899.01 0
899.08 0
899.14 0
899.21 0
899.28 0
899.35 0
899.42 0
899.49 0
899.56 0
899.63 0
899.69 0
899.76 0
899.83 0
899.90 0
899.97 0
900.04 0
900.11 0
900.18 0
900.24 0
900.31 0
900.38 0
900.45 0
900.52 0
900.59 0
900.66 0
900.73 0
900.79 0
900.86 0
900.93 0
901.00 0
901.07 0
901.14 0
901.21 0
901.28 0
901.35 0
901.41 0
901.48 0
901.55 0
901.62 0
901.69 0
901.76 0
901.83 0
901.90 0
901.96 0
902.03 0
902.10 0
902.17 0
902.24 0
902.31 0
902.38 0
902.45 0
902.52 0
902.58 0
902.65 0
902.72 0
902.79 0
902.86 0
902.93 0
903.00 0
903.07 0
903.14 0
903.20 0
903.27 0
903.34 0
903.41 0
903.48 0
903.55 0
903.62 0
903.69 0
903.76 0
903.82 0
903.89 0
903.96 0
904.03 0
904.10 0
904.17 0
904.24 0
904.31 0
904.38 0
904.45 0
904.51 0
904.58 0
904.65 0
904.72 0
904.79 0
904.86 0
904.93 0
905.00 0
905.07 0
905.13 0
905.20 0
905.27 0
905.34 0
905.41 0
905.48 0
905.55 0
905.62 0
905.69 0
905.76 0
905.82 0
905.89 0
905.96 0
906.03 0
906.10 0
906.17 0
906.24 0
906.31 0
906.38 0
906.45 0
906.51 0
906.58 0
906.65 0
906.72 0
906.79 0
906.86 0
906.93 0
907.00 0
907.07 0
907.14 0
907.21 0
907.27 0
907.34 0
907.41 0
907.48 0
907.55 0
907.62 0
907.69 0
907.76 0
907.83 0
907.90 0
907.96 0
908.03 0
908.10 0
908.17 0
908.24 0
908.31 0
908.38 0
908.45 0
908.52 0
908.59 0
908.66 0
908.72 0
908.79 0
908.86 0
908.93 0
909.00 0
909.07 0
909.14 0
909.21 0
909.28 0
909.35 0
909.42 0
909.49 0
909.55 0
909.62 0
909.69 0
909.76 0
909.83 0
909.90 0
909.97 0
910.04 0
910.11 0
910.18 0
910.25 0
910.31 0
910.38 0
910.45 0
910.52 0
910.59 0
910.66 0
910.73 0
910.80 0
910.87 0
910.94 0
911.01 0
911.08 0
911.15 0
911.21 0
911.28 0
911.35 0
911.42 0
911.49 0
911.56 0
911.63 0
911.70 0
911.77 0
911.84 0
911.91 0
911.98 0
912.05 0
912.11 0
912.18 0
912.25 0
912.32 0
912.39 0
912.46 0
912.53 0
912.60 0
912.67 0
912.74 0
912.81 0
912.88 0
912.95 0
913.01 0
913.08 0
913.15 0
913.22 0
913.29 0
913.36 0
913.43 0
913.50 0
913.57 0
913.64 0
913.71 0
913.78 0
913.85 0
913.92 0
913.98 0
914.05 0
914.12 0
914.19 0
914.26 0
914.33 0
914.40 0
914.47 0
914.54 0
914.61 0
914.68 0
914.75 0
914.82 0
914.89 0
914.96 0
915.02 0
915.09 0
915.16 0
915.23 0
915.30 0
915.37 0
915.44 0
915.51 0
915.58 0
915.65 0
915.72 0
915.79 0
915.86 0
915.93 0
916.00 0
916.06 0
916.13 0
916.20 0
916.27 0
916.34 0
916.41 0
916.48 0
916.55 0
916.62 0
916.69 0
916.76 0
916.83 0
916.90 0
916.97 0
917.04 0
917.11 0
917.18 0
917.24 0
917.31 0
917.38 0
917.45 0
917.52 0
917.59 0
917.66 0
917.73 0
917.80 0
917.87 0
917.94 0
918.01 0
918.08 0
918.15 0
918.22 0
918.29 0
918.36 0
918.43 0
918.50 0
918.56 0
918.63 0
918.70 0
918.77 0
918.84 0
918.91 0
918.98 0
919.05 0
919.12 0
919.19 0
919.26 0
919.33 0
919.40 0
919.47 0
919.54 0
919.61 0
919.68 0
919.75 0
919.82 0
919.89 0
919.95 0
920.02 0
920.09 0
920.16 0
920.23 0
920.30 0
920.37 0
920.44 0
920.51 0
920.58 0
920.65 0
920.72 0
920.79 0
920.86 0
920.93 0
921.00 0
921.07 0
921.14 0
921.21 0
921.28 0
921.35 0
921.42 0
921.49 0
921.55 0
921.62 0
921.69 0
921.76 0
921.83 0
921.90 0
921.97 0
922.04 0
922.11 0
922.18 0
922.25 0
922.32 0
922.39 0
922.46 0
922.53 0
922.60 0
922.67 0
922.74 0
922.81 0
922.88 0
922.95 0
923.02 0
923.09 0
923.16 0
923.23 0
923.30 0
923.37 0
923.43 0
923.50 0
923.57 0
923.64 0
923.71 0
923.78 0
923.85 0
923.92 0
923.99 0
924.06 0
924.13 0
924.20 0
924.27 0
924.34 0
924.41 0
924.48 0
924.55 0
924.62 0
924.69 0
924.76 0
924.83 0
924.90 0
924.97 0
925.04 0
925.11 0
925.18 0
925.25 0
925.32 0
925.39 0
925.46 0
925.53 0
925.60 0
925.67 0
925.74 0
925.80 0
925.87 0
925.94 0
926.01 0
926.08 0
926.15 0
926.22 0
926.29 0
926.36 0
926.43 0
926.50 0
926.57 0
926.64 0
926.71 0
926.78 0
926.85 0
926.92 0
926.99 0
927.06 0
927.13 0
927.20 0
927.27 0
927.34 0
927.41 0
927.48 0
927.55 0
927.62 0
927.69 0
927.76 0
927.83 0
927.90 0
927.97 0
928.04 0
928.11 0
928.18 0
928.25 0
928.32 0
928.39 0
928.46 0
928.53 0
928.60 0
928.67 0
928.74 0
928.81 0
928.88 0
928.95 0
929.02 0
929.09 0
929.16 0
929.23 0
929.30 0
929.37 0
929.44 0
929.51 0
929.58 0
929.65 0
929.72 0
929.79 0
929.85 0
929.92 0
929.99 0
930.06 0
930.13 0
930.20 0
930.27 0
930.34 0
930.41 0
930.48 0
930.55 0
930.62 0
930.69 0
930.76 0
930.83 0
930.90 0
930.97 0
931.04 0
931.11 0
931.18 0
931.25 0
931.32 0
931.39 0
931.46 0
931.53 0
931.60 0
931.67 0
931.74 0
931.81 0
931.88 0
931.95 0
932.02 0
932.09 0
932.16 0
932.23 0
932.30 0
932.37 0
932.44 0
932.51 0
932.58 0
932.65 0
932.72 0
932.79 0
932.86 0
932.93 0
933.00 0
933.07 0
933.14 0
933.21 0
933.28 0
933.35 0
933.42 0
933.49 0
933.56 0
933.63 0
933.70 0
933.77 0
933.84 0
933.91 0
933.98 0
934.05 0
934.12 0
934.19 0
934.26 0
934.33 0
934.40 0
934.47 0
934.54 0
934.61 0
934.68 0
934.75 0
934.82 0
934.90 0
934.97 0
935.04 0
935.11 0
935.18 0
935.25 0
935.32 0
935.39 0
935.46 0
935.53 0
935.60 0
935.67 0
935.74 0
935.81 0
935.88 0
935.95 0
936.02 0
936.09 0
936.16 0
936.23 0
936.30 0
936.37 0
936.44 0
936.51 0
936.58 0
936.65 0
936.72 0
936.79 0
936.86 0
936.93 0
937.00 0
937.07 0
937.14 0
937.21 0
937.28 0
937.35 0
937.42 0
937.49 0
937.56 0
937.63 0
937.70 0
937.77 0
937.84 0
937.91 0
937.98 0
938.05 0
938.12 0
938.19 0
938.26 0
938.33 0
938.40 0
938.47 0
938.54 0
938.61 0
938.68 0
938.75 0
938.82 0
938.89 0
938.96 0
939.04 0
939.11 0
939.18 0
939.25 0
939.32 0
939.39 0
939.46 0
939.53 0
939.60 0
939.67 0
939.74 0
939.81 0
939.88 0
939.95 0
940.02 0
940.09 0
940.16 0
940.23 0
940.30 0
940.37 0
940.44 0
940.51 0
940.58 0
940.65 0
940.72 0
940.79 0
940.86 0
940.93 0
941.00 0
941.07 0
941.14 0
941.21 0
941.28 0
941.35 0
941.43 0
941.50 0
941.57 0
941.64 0
941.71 0
941.78 0
941.85 0
941.92 0
941.99 0
942.06 0
942.13 0
942.20 0
942.27 0
942.34 0
942.41 0
942.48 0
942.55 0
942.62 0
942.69 0
942.76 0
942.83 0
942.90 0
942.97 0
943.04 0
943.11 0
943.18 0
943.26 0
943.33 0
943.40 0
943.47 0
943.54 0
943.61 0
943.68 0
943.75 0
943.82 0
943.89 0
943.96 0
944.03 0
944.10 0
944.17 0
944.24 0
944.31 0
944.38 0
944.45 0
944.52 0
944.59 0
944.66 0
944.73 0
944.80 0
944.88 0
944.95 0
945.02 0
945.09 0
945.16 0
945.23 0
945.30 0
945.37 0
945.44 0
945.51 0
945.58 0
945.65 0
945.72 0
945.79 0
945.86 0
945.93 0
946.00 0
946.07 0
946.14 0
946.21 0
946.29 0
946.36 0
946.43 0
946.50 0
946.57 0
946.64 0
946.71 0
946.78 0
946.85 0
946.92 0
946.99 0
947.06 0
947.13 0
947.20 0
947.27 0
947.34 0
947.41 0
947.48 0
947.55 0
947.63 0
947.70 0
947.77 0
947.84 0
947.91 0
947.98 0
948.05 0
948.12 0
948.19 0
948.26 0
948.33 0
948.40 0
948.47 0
948.54 0
948.61 0
948.68 0
948.75 0
948.83 0
948.90 0
948.97 0
949.04 0
949.11 0
949.18 0
949.25 0
949.32 0
949.39 0
949.46 0
949.53 0
949.60 0
949.67 0
949.74 0
949.81 0
949.89 0
949.96 0
950.03 0
950.10 0
950.17 0
950.24 0
950.31 0
950.38 0
950.45 0
950.52 0
950.59 0
950.66 0
950.73 0
950.80 0
950.87 0
950.95 0
951.02 0
951.09 0
951.16 0
951.23 0
951.30 0
951.37 0
951.44 0
951.51 0
951.58 0
951.65 0
951.72 0
951.79 0
951.86 0
951.94 0
952.01 0
952.08 0
952.15 0
952.22 0
952.29 0
952.36 0
952.43 0
952.50 0
952.57 0
952.64 0
952.71 0
952.78 0
952.85 0
952.93 0
953.00 0
953.07 0
953.14 0
953.21 0
953.28 0
953.35 0
953.42 0
953.49 0
953.56 0
953.63 0
953.70 0
953.78 0
953.85 0
953.92 0
953.99 0
954.06 0
954.13 0
954.20 0
954.27 0
954.34 0
954.41 0
954.48 0
954.55 0
954.62 0
954.70 0
954.77 0
954.84 0
954.91 0
954.98 0
955.05 0
955.12 0
955.19 0
955.26 0
955.33 0
955.40 0
955.48 0
955.55 0
955.62 0
955.69 0
955.76 0
955.83 0
955.90 0
955.97 0
956.04 0
956.11 0
956.18 0
956.25 0
956.33 0
956.40 0
956.47 0
956.54 0
956.61 0
956.68 0
956.75 0
956.82 0
956.89 0
956.96 0
957.03 0
957.11 0
957.18 0
957.25 0
957.32 0
957.39 0
957.46 0
957.53 0
957.60 0
957.67 0
957.74 0
957.81 0
957.89 0
957.96 0
958.03 0
958.10 0
958.17 0
958.24 0
958.31 0
958.38 0
958.45 0
958.52 0
958.60 0
958.67 0
958.74 0
958.81 0
958.88 0
958.95 0
959.02 0
959.09 0
959.16 0
959.23 0
959.31 0
959.38 0
959.45 0
959.52 0
959.59 0
959.66 0
959.73 0
959.80 0
959.87 0
959.94 0
960.02 0
960.09 0
960.16 0
960.23 0
960.30 0
960.37 0
960.44 0
960.51 0
960.58 0
960.66 0
960.73 0
960.80 0
960.87 0
960.94 0
961.01 0
961.08 0
961.15 0
961.22 0
961.29 0
961.37 0
961.44 0
961.51 0
961.58 0
961.65 0
961.72 0
961.79 0
961.86 0
961.93 0
962.01 0
962.08 0
962.15 0
962.22 0
962.29 0
962.36 0
962.43 0
962.50 0
962.57 0
962.65 0
962.72 0
962.79 0
962.86 0
962.93 0
963.00 0
963.07 0
963.14 0
963.21 0
963.29 0
963.36 0
963.43 0
963.50 0
963.57 0
963.64 0
963.71 0
963.78 0
963.86 0
963.93 0
964.00 0
964.07 0
964.14 0
964.21 0
964.28 0
964.35 0
964.42 0
964.50 0
964.57 0
964.64 0
964.71 0
964.78 0
964.85 0
964.92 0
964.99 0
965.07 0
965.14 0
965.21 0
965.28 0
965.35 0
965.42 0
965.49 0
965.56 0
965.64 0
965.71 0
965.78 0
965.85 0
965.92 0
965.99 0
966.06 0
966.13 0
966.21 0
966.28 0
966.35 0
966.42 0
966.49 0
966.56 0
966.63 0
966.70 0
966.78 0
966.85 0
966.92 0
966.99 0
967.06 0
967.13 0
967.20 0
967.27 0
967.35 0
967.42 0
967.49 0
967.56 0
967.63 0
967.70 0
967.77 0
967.85 0
967.92 0
967.99 0
968.06 0
968.13 0
968.20 0
968.27 0
968.34 0
968.42 0
968.49 0
968.56 0
968.63 0
968.70 0
968.77 0
968.84 0
968.92 0
968.99 0
969.06 0
969.13 0
969.20 0
969.27 0
969.34 0
969.41 0
969.49 0
969.56 0
969.63 0
969.70 0
969.77 0
969.84 0
969.91 0
969.99 0
970.06 0
970.13 0
970.20 0
970.27 0
970.34 0
970.41 0
970.49 0
970.56 0
970.63 0
970.70 0
970.77 0
970.84 0
970.91 0
970.99 0
971.06 0
971.13 0
971.20 0
971.27 0
971.34 0
971.41 0
971.49 0
971.56 0
971.63 0
971.70 0
971.77 0
971.84 0
971.91 0
971.99 0
972.06 0
972.13 0
972.20 0
972.27 0
972.34 0
972.41 0
972.49 0
972.56 0
972.63 0
972.70 0
972.77 0
972.84 0
972.92 0
972.99 0
973.06 0
973.13 0
973.20 0
973.27 0
973.34 0
973.42 0
973.49 0
973.56 0
973.63 0
973.70 0
973.77 0
973.85 0
973.92 0
973.99 0
974.06 0
974.13 0
974.20 0
974.27 0
974.35 0
974.42 0
974.49 0
974.56 0
974.63 0
974.70 0
974.78 0
974.85 0
974.92 0
974.99 0
975.06 0
975.13 0
975.20 0
975.28 0
975.35 0
975.42 0
975.49 0
975.56 0
975.63 0
975.71 0
975.78 0
975.85 0
975.92 0
975.99 0
976.06 0
976.14 0
976.21 0
976.28 0
976.35 0
976.42 0
976.49 0
976.57 0
976.64 0
976.71 0
976.78 0
976.85 0
976.92 0
977.00 0
977.07 0
977.14 0
977.21 0
977.28 0
977.35 0
977.43 0
977.50 0
977.57 0
977.64 0
977.71 0
977.78 0
977.86 0
977.93 0
978.00 0
978.07 0
978.14 0
978.21 0
978.29 0
978.36 0
978.43 0
978.50 0
978.57 0
978.64 0
978.72 0
978.79 0
978.86 0
978.93 0
979.00 0
979.07 0
979.15 0
979.22 0
979.29 0
979.36 0
979.43 0
979.51 0
979.58 0
979.65 0
979.72 0
979.79 0
979.86 0
979.94 0
980.01 0
980.08 0
980.15 0
980.22 0
980.29 0
980.37 0
980.44 0
980.51 0
980.58 0
980.65 0
980.73 0
980.80 0
980.87 0
980.94 0
981.01 0
981.08 0
981.16 0
981.23 0
981.30 0
981.37 0
981.44 0
981.52 0
981.59 0
981.66 0
981.73 0
981.80 0
981.87 0
981.95 0
982.02 0
982.09 0
982.16 0
982.23 0
982.31 0
982.38 0
982.45 0
982.52 0
982.59 0
982.66 0
982.74 0
982.81 0
982.88 0
982.95 0
983.02 0
983.10 0
983.17 0
983.24 0
983.31 0
983.38 0
983.46 0
983.53 0
983.60 0
983.67 0
983.74 0
983.81 0
983.89 0
983.96 0
984.03 0
984.10 0
984.17 0
984.25 0
984.32 0
984.39 0
984.46 0
984.53 0
984.61 0
984.68 1
984.75 1
984.82 1
984.89 1
984.97 1
985.04 0
985.11 0
985.18 0
985.25 0
985.33 0
985.40 0
985.47 0
985.54 0
985.61 0
985.69 0
985.76 0
985.83 0
985.90 0
985.97 0
986.05 0
986.12 0
986.19 0
986.26 0
986.33 0
986.41 0
986.48 0
986.55 0
986.62 0
986.69 0
986.77 0
986.84 0
986.91 0
986.98 0
987.05 0
987.13 0
987.20 0
987.27 0
987.34 0
987.41 0
987.49 0
987.56 0
987.63 0
987.70 0
987.77 0
987.85 1
987.92 1
987.99 1
988.06 1
988.13 1
988.21 1
988.28 1
988.35 1
988.42 0
988.49 0
988.57 0
988.64 0
988.71 0
988.78 0
988.85 0
988.93 0
989.00 0
989.07 0
989.14 0
989.22 0
989.29 0
989.36 0
989.43 0
989.50 0
989.58 0
989.65 0
989.72 0
989.79 0
989.86 1
989.94 1
990.01 1
990.08 1
990.15 1
990.22 1
990.30 1
990.37 1
990.44 1
990.51 1
990.59 1
990.66 1
990.73 1
990.80 1
990.87 1
990.95 1
991.02 1
991.09 1
991.16 1
991.24 1
991.31 1
991.38 1
991.45 0
991.52 0
991.60 0
991.67 0
991.74 0
991.81 0
991.88 0
991.96 0
992.03 1
992.10 1
992.17 1
992.25 1
992.32 1
992.39 1
992.46 0
992.53 0
992.61 0
992.68 0
992.75 0
992.82 0
992.90 0
992.97 1
993.04 1
993.11 1
993.18 1
993.26 1
993.33 1
993.40 1
993.47 1
993.55 0
993.62 0
993.69 0
993.76 0
993.84 0
993.91 0
993.98 0
994.05 0
994.12 0
994.20 0
994.27 1
994.34 1
994.41 1
994.49 1
994.56 1
994.63 1
994.70 1
994.78 1
994.85 2
994.92 2
994.99 2
995.06 2
995.14 2
995.21 2
995.28 2
995.35 2
995.43 2
995.50 2
995.57 1
995.64 1
995.72 1
995.79 1
995.86 1
995.93 1
996.00 1
996.08 1
996.15 1
996.22 1
996.29 1
996.37 1
996.44 2
996.51 2
996.58 2
996.66 2
996.73 2
996.80 1
996.87 1
996.95 1
997.02 1
997.09 1
997.16 0
997.24 0
997.31 0
997.38 0
997.45 0
997.52 0
997.60 0
997.67 0
997.74 0
997.81 0
997.89 0
997.96 0
998.03 0
998.10 0
998.18 0
998.25 0
998.32 0
998.39 0
998.47 0
998.54 0
998.61 0
998.68 0
998.76 0
998.83 0
998.90 0
998.97 0
999.05 0
999.12 0
999.19 1
999.26 1
999.34 1
999.41 1
999.48 1
999.55 1
999.63 1
999.70 1
999.77 1
999.84 1
999.92 1
999.99 1
1000.06 1
1000.13 1
1000.21 1
1000.28 1
1000.35 1
1000.42 1
1000.50 1
1000.57 1
1000.64 0
1000.71 0
1000.79 0
1000.86 0
1000.93 1
1001.00 1
1001.08 1
1001.15 2
1001.22 2
1001.29 2
1001.37 2
1001.44 2
1001.51 2
1001.58 2
1001.66 2
1001.73 2
1001.80 2
1001.87 2
1001.95 1
1002.02 1
1002.09 1
1002.16 1
1002.24 1
1002.31 1
1002.38 1
1002.45 1
1002.53 1
1002.60 1
1002.67 1
1002.74 1
1002.82 1
1002.89 0
1002.96 0
1003.04 0
1003.11 1
1003.18 1
1003.25 1
1003.33 1
1003.40 1
1003.47 1
1003.54 1
1003.62 1
1003.69 1
1003.76 1
1003.83 1
1003.91 1
1003.98 1
1004.05 0
1004.12 0
1004.20 0
1004.27 0
1004.34 0
1004.42 0
1004.49 0
1004.56 0
1004.63 1
1004.71 1
1004.78 1
1004.85 1
1004.92 1
1005.00 1
1005.07 2
1005.14 2
1005.21 2
1005.29 1
1005.36 1
1005.43 1
1005.51 2
1005.58 2
1005.65 2
1005.72 2
1005.80 2
1005.87 2
1005.94 2
1006.01 2
1006.09 2
1006.16 1
1006.23 1
1006.31 1
1006.38 0
1006.45 0
1006.52 0
1006.60 0
1006.67 1
1006.74 1
1006.81 1
1006.89 2
1006.96 2
1007.03 2
1007.11 2
1007.18 2
1007.25 2
1007.32 1
1007.40 2
1007.47 2
1007.54 2
1007.61 2
1007.69 2
1007.76 2
1007.83 1
1007.91 1
1007.98 1
1008.05 1
1008.12 0
1008.20 0
1008.27 0
1008.34 0
1008.42 0
1008.49 0
1008.56 1
1008.63 1
1008.71 1
1008.78 1
1008.85 1
1008.92 1
1009.00 0
1009.07 0
1009.14 1
1009.22 1
1009.29 1
1009.36 1
1009.43 1
1009.51 2
1009.58 2
1009.65 1
1009.73 1
1009.80 1
1009.87 1
1009.94 1
1010.02 1
1010.09 1
1010.16 1
1010.24 1
1010.31 1
1010.38 1
1010.45 2
1010.53 2
1010.60 1
1010.67 1
1010.75 1
1010.82 1
1010.89 0
1010.96 0
1011.04 0
1011.11 1
1011.18 1
1011.26 1
1011.33 1
1011.40 2
1011.48 2
1011.55 2
1011.62 1
1011.69 1
1011.77 1
1011.84 1
1011.91 1
1011.99 1
1012.06 1
1012.13 1
1012.20 1
1012.28 2
1012.35 2
1012.42 2
1012.50 3
1012.57 3
1012.64 3
1012.71 3
1012.79 2
1012.86 2
1012.93 1
1013.01 1
1013.08 1
1013.15 0
1013.23 0
1013.30 0
1013.37 0
1013.44 0
1013.52 0
1013.59 0
1013.66 0
1013.74 0
1013.81 1
1013.88 1
1013.96 1
1014.03 1
1014.10 2
1014.17 2
1014.25 1
1014.32 1
1014.39 1
1014.47 1
1014.54 1
1014.61 0
1014.69 0
1014.76 1
1014.83 1
1014.90 1
1014.98 1
1015.05 1
1015.12 1
1015.20 1
1015.27 1
1015.34 1
1015.42 1
1015.49 0
1015.56 0
1015.64 0
1015.71 0
1015.78 0
1015.85 0
1015.93 0
1016.00 0
1016.07 0
1016.15 0
1016.22 0
1016.29 0
1016.37 0
1016.44 0
1016.51 0
1016.59 0
1016.66 0
1016.73 0
1016.80 0
1016.88 0
1016.95 0
1017.02 1
1017.10 1
1017.17 2
1017.24 2
1017.32 2
1017.39 3
1017.46 3
1017.54 3
1017.61 3
1017.68 3
1017.76 3
1017.83 2
1017.90 2
1017.97 2
1018.05 2
1018.12 2
1018.19 2
1018.27 2
1018.34 2
1018.41 2
1018.49 2
1018.56 2
1018.63 2
1018.71 3
1018.78 4
1018.85 4
1018.93 4
1019.00 5
1019.07 5
1019.15 4
1019.22 4
1019.29 4
1019.36 4
1019.44 4
1019.51 4
1019.58 4
1019.66 5
1019.73 5
1019.80 6
1019.88 6
1019.95 7
1020.02 7
1020.10 7
1020.17 7
1020.24 6
1020.32 6
1020.39 6
1020.46 5
1020.54 5
1020.61 5
1020.68 4
1020.76 4
1020.83 3
1020.90 3
1020.98 2
1021.05 2
1021.12 2
1021.20 2
1021.27 2
1021.34 2
1021.42 2
1021.49 2
1021.56 2
1021.64 2
1021.71 1
1021.78 1
1021.85 1
1021.93 1
1022.00 1
1022.07 1
1022.15 2
1022.22 2
1022.29 3
1022.37 3
1022.44 4
1022.51 4
1022.59 4
1022.66 4
1022.73 4
1022.81 4
1022.88 3
1022.95 3
1023.03 3
1023.10 4
1023.17 4
1023.25 3
1023.32 3
1023.39 3
1023.47 3
1023.54 3
1023.61 3
1023.69 3
1023.76 3
1023.83 3
1023.91 3
1023.98 3
1024.05 4
1024.13 4
1024.20 4
1024.27 4
1024.35 4
1024.42 3
1024.49 3
1024.57 3
1024.64 3
1024.71 3
1024.79 3
1024.86 3
1024.94 3
1025.01 3
1025.08 3
1025.16 3
1025.23 3
1025.30 3
1025.38 2
1025.45 2
1025.52 1
1025.60 0
1025.67 0
1025.74 0
1025.82 0
1025.89 0
1025.96 0
1026.04 1
1026.11 2
1026.18 3
1026.26 4
1026.33 5
1026.40 5
1026.48 5
1026.55 5
1026.62 5
1026.70 5
1026.77 4
1026.84 4
1026.92 3
1026.99 3
1027.06 3
1027.14 3
1027.21 3
1027.29 3
1027.36 3
1027.43 3
1027.51 3
1027.58 3
1027.65 3
1027.73 3
1027.80 3
1027.87 3
1027.95 3
1028.02 3
1028.09 2
1028.17 2
1028.24 2
1028.31 2
1028.39 2
1028.46 2
1028.53 3
1028.61 3
1028.68 3
1028.76 3
1028.83 4
1028.90 4
1028.98 4
1029.05 4
1029.12 4
1029.20 5
1029.27 5
1029.34 5
1029.42 5
1029.49 5
1029.56 5
1029.64 5
1029.71 4
1029.78 3
1029.86 2
1029.93 1
1030.01 1
1030.08 0
1030.15 0
1030.23 1
1030.30 1
1030.37 2
1030.45 3
1030.52 4
1030.59 5
1030.67 6
1030.74 7
1030.82 7
1030.89 7
1030.96 7
1031.04 7
1031.11 7
1031.18 7
1031.26 7
1031.33 7
1031.40 8
1031.48 8
1031.55 8
1031.62 8
1031.70 7
1031.77 7
1031.85 7
1031.92 6
1031.99 7
1032.07 7
1032.14 7
1032.21 7
1032.29 8
1032.36 7
1032.44 7
1032.51 6
1032.58 6
1032.66 5
1032.73 4
1032.80 3
1032.88 3
1032.95 3
1033.02 3
1033.10 3
1033.17 4
1033.25 5
1033.32 5
1033.39 6
1033.47 6
1033.54 6
1033.61 6
1033.69 6
1033.76 6
1033.84 6
1033.91 6
1033.98 6
1034.06 6
1034.13 6
1034.20 6
1034.28 6
1034.35 5
1034.42 5
1034.50 5
1034.57 4
1034.65 4
1034.72 4
1034.79 4
1034.87 5
1034.94 5
1035.01 5
1035.09 5
1035.16 6
1035.24 6
1035.31 5
1035.38 5
1035.46 5
1035.53 4
1035.61 4
1035.68 4
1035.75 4
1035.83 5
1035.90 6
1035.97 7
1036.05 7
1036.12 7
1036.20 7
1036.27 6
1036.34 6
1036.42 5
1036.49 4
1036.56 4
1036.64 4
1036.71 5
1036.79 5
1036.86 5
1036.93 5
1037.01 5
1037.08 5
1037.15 5
1037.23 6
1037.30 6
1037.38 6
1037.45 6
1037.52 6
1037.60 6
1037.67 6
1037.75 5
1037.82 4
1037.89 4
1037.97 4
1038.04 5
1038.11 6
1038.19 7
1038.26 9
1038.34 10
1038.41 10
1038.48 10
1038.56 10
1038.63 8
1038.71 7
1038.78 6
1038.85 5
1038.93 4
1039.00 4
1039.08 4
1039.15 4
1039.22 4
1039.30 4
1039.37 4
1039.44 3
1039.52 3
1039.59 2
1039.67 2
1039.74 2
1039.81 1
1039.89 1
1039.96 2
1040.04 2
1040.11 2
1040.18 3
1040.26 3
1040.33 3
1040.41 3
1040.48 3
1040.55 2
1040.63 2
1040.70 2
1040.78 2
1040.85 2
1040.92 3
1041.00 3
1041.07 3
1041.15 3
1041.22 3
1041.29 2
1041.37 2
1041.44 2
1041.52 1
1041.59 0
1041.66 0
1041.74 0
1041.81 0
1041.89 0
1041.96 0
1042.03 0
1042.11 0
1042.18 0
1042.26 0
1042.33 0
1042.40 1
1042.48 1
1042.55 2
1042.63 2
1042.70 2
1042.77 3
1042.85 3
1042.92 3
1043.00 3
1043.07 3
1043.14 4
1043.22 4
1043.29 4
1043.37 4
1043.44 4
1043.51 4
1043.59 4
1043.66 4
1043.74 4
1043.81 4
1043.88 4
1043.96 5
1044.03 5
1044.11 5
1044.18 5
1044.25 5
1044.33 4
1044.40 4
1044.48 3
1044.55 3
1044.63 3
1044.70 3
1044.77 3
1044.85 3
1044.92 3
1045.00 3
1045.07 2
1045.14 2
1045.22 1
1045.29 1
1045.37 1
1045.44 1
1045.51 1
1045.59 2
1045.66 3
1045.74 3
1045.81 3
1045.89 3
1045.96 3
1046.03 3
1046.11 3
1046.18 3
1046.26 3
1046.33 3
1046.40 3
1046.48 3
1046.55 3
1046.63 2
1046.70 2
1046.78 2
1046.85 2
1046.92 3
1047.00 4
1047.07 6
1047.15 7
1047.22 9
1047.29 10
1047.37 10
1047.44 10
1047.52 9
1047.59 8
1047.67 7
1047.74 5
1047.81 4
1047.89 3
1047.96 2
1048.04 1
1048.11 1
1048.18 0
1048.26 0
1048.33 0
1048.41 0
1048.48 0
1048.56 0
1048.63 0
1048.70 0
1048.78 0
1048.85 0
1048.93 0
1049.00 1
1049.08 2
1049.15 3
1049.22 4
1049.30 5
1049.37 6
1049.45 7
1049.52 7
1049.60 7
1049.67 6
1049.74 6
1049.82 5
1049.89 4
1049.97 4
1050.04 4
1050.12 3
1050.19 3
1050.26 3
1050.34 3
1050.41 4
1050.49 5
1050.56 6
1050.64 7
1050.71 8
1050.78 9
1050.86 10
1050.93 11
1051.01 11
1051.08 10
1051.16 10
1051.23 9
1051.30 9
1051.38 8
1051.45 8
1051.53 7
1051.60 6
1051.68 5
1051.75 4
1051.82 2
1051.90 1
1051.97 0
1052.05 0
1052.12 0
1052.20 1
1052.27 2
1052.35 3
1052.42 5
1052.49 5
1052.57 5
1052.64 5
1052.72 3
1052.79 2
1052.87 1
1052.94 0
1053.01 0
1053.09 0
1053.16 0
1053.24 0
1053.31 0
1053.39 0
1053.46 1
1053.54 1
1053.61 2
1053.68 1
1053.76 1
1053.83 0
1053.91 0
1053.98 0
1054.06 1
1054.13 1
1054.21 2
1054.28 2
1054.35 2
1054.43 1
1054.50 1
1054.58 0
1054.65 0
1054.73 0
1054.80 0
1054.88 0
1054.95 1
1055.02 1
1055.10 2
1055.17 3
1055.25 4
1055.32 4
1055.40 5
1055.47 5
1055.55 6
1055.62 6
1055.69 6
1055.77 6
1055.84 6
1055.92 6
1055.99 6
1056.07 6
1056.14 6
1056.22 6
1056.29 6
1056.37 6
1056.44 7
1056.51 7
1056.59 7
1056.66 7
1056.74 6
1056.81 6
1056.89 6
1056.96 6
1057.04 6
1057.11 5
1057.19 5
1057.26 4
1057.33 4
1057.41 3
1057.48 2
1057.56 1
1057.63 0
1057.71 0
1057.78 1
1057.86 1
1057.93 2
1058.01 2
1058.08 2
1058.15 3
1058.23 3
1058.30 3
1058.38 4
1058.45 4
1058.53 5
1058.60 5
1058.68 5
1058.75 5
1058.83 5
1058.90 5
1058.97 5
1059.05 5
1059.12 5
1059.20 5
1059.27 6
1059.35 6
1059.42 6
1059.50 6
1059.57 6
1059.65 6
1059.72 6
1059.80 7
1059.87 7
1059.94 7
1060.02 7
1060.09 7
1060.17 7
1060.24 7
1060.32 8
1060.39 9
1060.47 9
1060.54 10
1060.62 11
1060.69 11
1060.77 12
1060.84 12
1060.92 13
1060.99 13
1061.06 14
1061.14 14
1061.21 13
1061.29 12
1061.36 11
1061.44 10
1061.51 9
1061.59 8
1061.66 7
1061.74 7
1061.81 7
1061.89 7
1061.96 8
1062.04 8
1062.11 9
1062.19 9
1062.26 9
1062.33 9
1062.41 9
1062.48 8
1062.56 7
1062.63 6
1062.71 5
1062.78 4
1062.86 4
1062.93 5
1063.01 5
1063.08 6
1063.16 8
1063.23 9
1063.31 10
1063.38 11
1063.46 12
1063.53 13
1063.61 14
1063.68 14
1063.75 14
1063.83 13
1063.90 13
1063.98 12
1064.05 10
1064.13 9
1064.20 8
1064.28 7
1064.35 7
1064.43 7
1064.50 8
1064.58 9
1064.65 10
1064.73 11
1064.80 13
1064.88 14
1064.95 15
1065.03 16
1065.10 17
1065.18 18
1065.25 19
1065.33 19
1065.40 19
1065.48 19
1065.55 18
1065.62 17
1065.70 15
1065.77 14
1065.85 14
1065.92 13
1066.00 13
1066.07 13
1066.15 13
1066.22 13
1066.30 13
1066.37 13
1066.45 13
1066.52 13
1066.60 14
1066.67 14
1066.75 15
1066.82 16
1066.90 17
1066.97 18
1067.05 18
1067.12 18
1067.20 18
1067.27 18
1067.35 17
1067.42 17
1067.50 16
1067.57 15
1067.65 15
1067.72 14
1067.80 14
1067.87 13
1067.95 13
1068.02 12
1068.10 12
1068.17 11
1068.25 11
1068.32 10
1068.40 10
1068.47 10
1068.55 9
1068.62 9
1068.70 9
1068.77 8
1068.85 8
1068.92 7
1069.00 7
1069.07 7
1069.15 7
1069.22 7
1069.30 7
1069.37 7
1069.45 7
1069.52 6
1069.59 6
1069.67 5
1069.74 4
1069.82 3
1069.89 3
1069.97 2
1070.04 1
1070.12 1
1070.19 1
1070.27 0
1070.34 0
1070.42 0
1070.49 0
1070.57 0
1070.64 0
1070.72 0
1070.79 0
1070.87 1
1070.95 3
1071.02 5
1071.10 7
1071.17 10
1071.25 12
1071.32 13
1071.40 14
1071.47 14
1071.55 14
1071.62 13
1071.70 11
1071.77 10
1071.85 9
1071.92 8
1072.00 8
1072.07 8
1072.15 8
1072.22 8
1072.30 9
1072.37 9
1072.45 9
1072.52 8
1072.60 8
1072.67 8
1072.75 9
1072.82 9
1072.90 9
1072.97 10
1073.05 10
1073.12 11
1073.20 11
1073.27 12
1073.35 12
1073.42 12
1073.50 12
1073.57 12
1073.65 12
1073.72 12
1073.80 12
1073.87 12
1073.95 11
1074.02 11
1074.10 11
1074.17 11
1074.25 12
1074.32 13
1074.40 15
1074.47 16
1074.55 17
1074.62 18
1074.70 18
1074.77 18
1074.85 17
1074.92 16
1075.00 15
1075.08 15
1075.15 14
1075.23 15
1075.30 15
1075.38 16
1075.45 16
1075.53 17
1075.60 18
1075.68 18
1075.75 19
1075.83 20
1075.90 21
1075.98 22
1076.05 23
1076.13 24
1076.20 24
1076.28 23
1076.35 23
1076.43 22
1076.50 21
1076.58 19
1076.65 18
1076.73 18
1076.80 17
1076.88 18
1076.96 18
1077.03 19
1077.11 19
1077.18 20
1077.26 20
1077.33 20
1077.41 21
1077.48 21
1077.56 22
1077.63 22
1077.71 23
1077.78 23
1077.86 24
1077.93 24
1078.01 24
1078.08 23
1078.16 23
1078.23 22
1078.31 21
1078.39 20
1078.46 20
1078.54 19
1078.61 18
1078.69 17
1078.76 16
1078.84 15
1078.91 14
1078.99 13
1079.06 12
1079.14 11
1079.21 11
1079.29 10
1079.36 10
1079.44 9
1079.51 9
1079.59 8
1079.67 8
1079.74 8
1079.82 9
1079.89 10
1079.97 12
1080.04 14
1080.12 17
1080.19 19
1080.27 21
1080.34 22
1080.42 23
1080.49 24
1080.57 24
1080.65 23
1080.72 22
1080.80 20
1080.87 18
1080.95 16
1081.02 14
1081.10 12
1081.17 11
1081.25 12
1081.32 12
1081.40 14
1081.47 16
1081.55 18
1081.62 20
1081.70 21
1081.78 22
1081.85 23
1081.93 23
1082.00 23
1082.08 23
1082.15 22
1082.23 22
1082.30 21
1082.38 19
1082.45 18
1082.53 18
1082.61 17
1082.68 17
1082.76 16
1082.83 15
1082.91 14
1082.98 13
1083.06 10
1083.13 8
1083.21 6
1083.28 4
1083.36 3
1083.44 2
1083.51 1
1083.59 0
1083.66 0
1083.74 0
1083.81 0
1083.89 0
1083.96 0
1084.04 0
1084.11 0
1084.19 1
1084.27 1
1084.34 2
1084.42 2
1084.49 1
1084.57 1
1084.64 0
1084.72 0
1084.79 0
1084.87 0
1084.94 0
1085.02 0
1085.10 2
1085.17 4
1085.25 6
1085.32 9
1085.40 12
1085.47 14
1085.55 15
1085.62 16
1085.70 16
1085.78 15
1085.85 15
1085.93 13
1086.00 12
1086.08 11
1086.15 9
1086.23 9
1086.30 8
1086.38 8
1086.46 9
1086.53 9
1086.61 10
1086.68 11
1086.76 12
1086.83 13
1086.91 14
1086.98 14
1087.06 14
1087.14 14
1087.21 12
1087.29 11
1087.36 9
1087.44 7
1087.51 5
1087.59 4
1087.67 3
1087.74 2
1087.82 2
1087.89 3
1087.97 3
1088.04 4
1088.12 5
1088.19 6
1088.27 6
1088.35 6
1088.42 6
1088.50 6
1088.57 6
1088.65 7
1088.72 8
1088.80 10
1088.88 11
1088.95 12
1089.03 13
1089.10 14
1089.18 14
1089.25 15
1089.33 15
1089.40 15
1089.48 16
1089.56 18
1089.63 20
1089.71 21
1089.78 23
1089.86 24
1089.93 24
1090.01 24
1090.09 22
1090.16 20
1090.24 17
1090.31 15
1090.39 12
1090.46 10
1090.54 9
1090.62 9
1090.69 9
1090.77 10
1090.84 11
1090.92 12
1090.99 13
1091.07 14
1091.15 14
1091.22 14
1091.30 14
1091.37 13
1091.45 13
1091.52 12
1091.60 12
1091.68 12
1091.75 13
1091.83 14
1091.90 16
1091.98 17
1092.05 18
1092.13 19
1092.21 20
1092.28 21
1092.36 21
1092.43 22
1092.51 23
1092.59 24
1092.66 25
1092.74 26
1092.81 28
1092.89 29
1092.96 30
1093.04 31
1093.12 32
1093.19 33
1093.27 34
1093.34 34
1093.42 33
1093.49 31
1093.57 29
1093.65 27
1093.72 25
1093.80 24
1093.87 23
1093.95 24
1094.03 25
1094.10 27
1094.18 28
1094.25 28
1094.33 29
1094.40 29
1094.48 29
1094.56 30
1094.63 32
1094.71 33
1094.78 35
1094.86 36
1094.94 37
1095.01 38
1095.09 38
1095.16 38
1095.24 38
1095.31 38
1095.39 39
1095.47 39
1095.54 40
1095.62 40
1095.69 40
1095.77 39
1095.85 38
1095.92 37
1096.00 36
1096.07 35
1096.15 34
1096.23 33
1096.30 32
1096.38 30
1096.45 27
1096.53 25
1096.61 22
1096.68 19
1096.76 18
1096.83 18
1096.91 19
1096.98 22
1097.06 25
1097.14 29
1097.21 32
1097.29 33
1097.36 33
1097.44 32
1097.52 30
1097.59 26
1097.67 23
1097.74 21
1097.82 19
1097.90 18
1097.97 18
1098.05 18
1098.12 19
1098.20 19
1098.28 20
1098.35 20
1098.43 19
1098.50 19
1098.58 19
1098.66 18
1098.73 18
1098.81 17
1098.88 17
1098.96 17
1099.04 17
1099.11 17
1099.19 17
1099.26 18
1099.34 18
1099.42 19
1099.49 19
1099.57 19
1099.64 19
1099.72 19
1099.80 19
1099.87 18
1099.95 17
1100.02 16
1100.10 14
1100.18 13
1100.25 12
1100.33 11
1100.40 11
1100.48 11
1100.56 12
1100.63 13
1100.71 14
1100.78 14
1100.86 14
1100.94 13
1101.01 12
1101.09 10
1101.17 9
1101.24 8
1101.32 6
1101.39 5
1101.47 4
1101.55 2
1101.62 1
1101.70 0
1101.77 0
1101.85 0
1101.93 0
1102.00 0
1102.08 0
1102.15 0
1102.23 0
1102.31 2
1102.38 4
1102.46 6
1102.53 8
1102.61 9
1102.69 9
1102.76 9
1102.84 8
1102.92 8
1102.99 8
1103.07 9
1103.14 10
1103.22 12
1103.30 14
1103.37 16
1103.45 17
1103.52 18
1103.60 18
1103.68 17
1103.75 16
1103.83 14
1103.91 12
1103.98 10
1104.06 8
1104.13 7
1104.21 6
1104.29 6
1104.36 7
1104.44 7
1104.51 8
1104.59 8
1104.67 8
1104.74 8
1104.82 7
1104.90 7
1104.97 8
1105.05 8
1105.12 9
1105.20 10
1105.28 10
1105.35 11
1105.43 10
1105.51 10
1105.58 10
1105.66 9
1105.73 9
1105.81 9
1105.89 10
1105.96 10
1106.04 11
1106.12 13
1106.19 14
1106.27 16
1106.34 17
1106.42 19
1106.50 21
1106.57 23
1106.65 24
1106.73 25
1106.80 25
1106.88 25
1106.95 25
1107.03 25
1107.11 25
1107.18 26
1107.26 27
1107.34 29
1107.41 30
1107.49 30
1107.56 29
1107.64 27
1107.72 25
1107.79 24
1107.87 23
1107.95 22
1108.02 23
1108.10 24
1108.18 26
1108.25 27
1108.33 29
1108.40 30
1108.48 31
1108.56 31
1108.63 32
1108.71 33
1108.79 34
1108.86 37
1108.94 40
1109.01 44
1109.09 47
1109.17 50
1109.24 52
1109.32 52
1109.40 50
1109.47 47
1109.55 43
1109.63 39
1109.70 35
1109.78 32
1109.85 31
1109.93 30
1110.01 31
1110.08 32
1110.16 33
1110.24 33
1110.31 33
1110.39 33
1110.47 31
1110.54 29
1110.62 27
1110.70 25
1110.77 23
1110.85 21
1110.92 20
1111.00 19
1111.08 19
1111.15 19
1111.23 19
1111.31 18
1111.38 17
1111.46 16
1111.54 14
1111.61 11
1111.69 9
1111.76 8
1111.84 7
1111.92 8
1111.99 10
1112.07 13
1112.15 16
1112.22 19
1112.30 22
1112.38 24
1112.45 25
1112.53 24
1112.61 22
1112.68 20
1112.76 16
1112.84 13
1112.91 10
1112.99 8
1113.06 7
1113.14 7
1113.22 9
1113.29 11
1113.37 13
1113.45 16
1113.52 18
1113.60 18
1113.68 19
1113.75 18
1113.83 18
1113.91 18
1113.98 18
1114.06 18
1114.14 19
1114.21 20
1114.29 20
1114.37 21
1114.44 21
1114.52 20
1114.60 20
1114.67 19
1114.75 18
1114.82 18
1114.90 17
1114.98 17
1115.05 17
1115.13 17
1115.21 18
1115.28 19
1115.36 21
1115.44 23
1115.51 24
1115.59 26
1115.67 26
1115.74 25
1115.82 24
1115.90 22
1115.97 20
1116.05 18
1116.13 16
1116.20 15
1116.28 15
1116.36 15
1116.43 15
1116.51 16
1116.59 17
1116.66 17
1116.74 18
1116.82 19
1116.89 20
1116.97 21
1117.05 23
1117.12 25
1117.20 28
1117.28 30
1117.35 31
1117.43 32
1117.51 31
1117.58 30
1117.66 28
1117.74 26
1117.81 24
1117.89 22
1117.97 20
1118.04 19
1118.12 19
1118.20 19
1118.27 19
1118.35 19
1118.43 19
1118.50 19
1118.58 18
1118.66 19
1118.73 19
1118.81 19
1118.89 18
1118.96 17
1119.04 16
1119.12 15
1119.19 13
1119.27 12
1119.35 12
1119.42 12
1119.50 13
1119.58 15
1119.65 17
1119.73 19
1119.81 21
1119.88 22
1119.96 22
1120.04 21
1120.11 20
1120.19 19
1120.27 19
1120.34 19
1120.42 20
1120.50 22
1120.57 25
1120.65 28
1120.73 32
1120.80 35
1120.88 38
1120.96 40
1121.03 41
1121.11 42
1121.19 42
1121.26 42
1121.34 41
1121.42 40
1121.49 40
1121.57 41
1121.65 42
1121.72 44
1121.80 46
1121.88 48
1121.95 49
1122.03 49
1122.11 48
1122.19 45
1122.26 42
1122.34 39
1122.42 36
1122.49 34
1122.57 32
1122.65 32
1122.72 32
1122.80 33
1122.88 33
1122.95 34
1123.03 35
1123.11 36
1123.18 36
1123.26 36
1123.34 35
1123.41 33
1123.49 31
1123.57 27
1123.64 24
1123.72 22
1123.80 20
1123.88 19
1123.95 19
1124.03 18
1124.11 18
1124.18 17
1124.26 16
1124.34 15
1124.41 13
1124.49 12
1124.57 10
1124.64 10
1124.72 9
1124.80 9
1124.87 8
1124.95 7
1125.03 6
1125.11 4
1125.18 3
1125.26 1
1125.34 0
1125.41 0
1125.49 0
1125.57 0
1125.64 0
1125.72 0
1125.80 1
1125.87 2
1125.95 2
1126.03 1
1126.11 1
1126.18 0
1126.26 0
1126.34 1
1126.41 3
1126.49 5
1126.57 7
1126.64 10
1126.72 12
1126.80 15
1126.87 17
1126.95 19
1127.03 20
1127.11 21
1127.18 21
1127.26 21
1127.34 21
1127.41 21
1127.49 21
1127.57 20
1127.64 20
1127.72 19
1127.80 17
1127.88 16
1127.95 14
1128.03 13
1128.11 12
1128.18 12
1128.26 12
1128.34 13
1128.41 13
1128.49 15
1128.57 16
1128.65 17
1128.72 18
1128.80 20
1128.88 21
1128.95 22
1129.03 23
1129.11 24
1129.18 24
1129.26 24
1129.34 23
1129.42 23
1129.49 22
1129.57 21
1129.65 21
1129.72 21
1129.80 22
1129.88 23
1129.96 24
1130.03 25
1130.11 26
1130.19 26
1130.26 26
1130.34 26
1130.42 26
1130.49 25
1130.57 24
1130.65 23
1130.73 21
1130.80 18
1130.88 15
1130.96 12
1131.03 9
1131.11 6
1131.19 4
1131.27 3
1131.34 3
1131.42 3
1131.50 4
1131.57 5
1131.65 7
1131.73 8
1131.81 10
1131.88 11
1131.96 12
1132.04 13
1132.11 15
1132.19 16
1132.27 17
1132.35 17
1132.42 18
1132.50 18
1132.58 18
1132.65 18
1132.73 18
1132.81 18
1132.89 18
1132.96 19
1133.04 20
1133.12 20
1133.19 20
1133.27 19
1133.35 17
1133.43 15
1133.50 14
1133.58 12
1133.66 11
1133.73 9
1133.81 8
1133.89 7
1133.97 5
1134.04 4
1134.12 4
1134.20 4
1134.28 5
1134.35 6
1134.43 7
1134.51 7
1134.58 8
1134.66 7
1134.74 5
1134.82 3
1134.89 1
1134.97 0
1135.05 0
1135.12 0
1135.20 0
1135.28 1
1135.36 4
1135.43 8
1135.51 13
1135.59 17
1135.67 21
1135.74 25
1135.82 29
1135.90 32
1135.97 35
1136.05 38
1136.13 41
1136.21 43
1136.28 46
1136.36 48
1136.44 50
1136.52 51
1136.59 52
1136.67 52
1136.75 51
1136.82 49
1136.90 46
1136.98 42
1137.06 37
1137.13 34
1137.21 31
1137.29 29
1137.37 28
1137.44 28
1137.52 29
1137.60 31
1137.67 32
1137.75 34
1137.83 35
1137.91 36
1137.98 37
1138.06 37
1138.14 36
1138.22 35
1138.29 33
1138.37 31
1138.45 30
1138.53 29
1138.60 30
1138.68 31
1138.76 33
1138.84 35
1138.91 37
1138.99 37
1139.07 37
1139.14 35
1139.22 33
1139.30 31
1139.38 29
1139.45 28
1139.53 28
1139.61 29
1139.69 30
1139.76 31
1139.84 31
1139.92 32
1140.00 33
1140.07 34
1140.15 34
1140.23 35
1140.31 35
1140.38 34
1140.46 34
1140.54 34
1140.62 34
1140.69 34
1140.77 34
1140.85 34
1140.92 33
1141.00 31
1141.08 28
1141.16 25
1141.23 22
1141.31 18
1141.39 14
1141.47 11
1141.54 8
1141.62 6
1141.70 4
1141.78 3
1141.85 3
1141.93 3
1142.01 4
1142.09 6
1142.16 7
1142.24 9
1142.32 12
1142.40 14
1142.47 16
1142.55 18
1142.63 19
1142.71 20
1142.78 20
1142.86 20
1142.94 19
1143.02 19
1143.09 19
1143.17 20
1143.25 21
1143.33 23
1143.40 24
1143.48 25
1143.56 26
1143.64 27
1143.71 27
1143.79 29
1143.87 31
1143.95 34
1144.02 36
1144.10 38
1144.18 39
1144.26 38
1144.33 36
1144.41 33
1144.49 29
1144.57 27
1144.64 25
1144.72 24
1144.80 24
1144.88 24
1144.96 23
1145.03 22
1145.11 21
1145.19 18
1145.27 16
1145.34 14
1145.42 11
1145.50 10
1145.58 8
1145.65 6
1145.73 4
1145.81 2
1145.89 0
1145.96 0
1146.04 0
1146.12 0
1146.20 0
1146.27 0
1146.35 0
1146.43 0
1146.51 1
1146.58 4
1146.66 7
1146.74 10
1146.82 14
1146.90 16
1146.97 19
1147.05 22
1147.13 24
1147.21 27
1147.28 29
1147.36 31
1147.44 32
1147.52 31
1147.59 30
1147.67 27
1147.75 24
1147.83 21
1147.90 18
1147.98 17
1148.06 18
1148.14 20
1148.22 22
1148.29 25
1148.37 27
1148.45 28
1148.53 28
1148.60 26
1148.68 24
1148.76 22
1148.84 20
1148.91 19
1148.99 19
1149.07 19
1149.15 20
1149.23 21
1149.30 23
1149.38 24
1149.46 26
1149.54 29
1149.61 32
1149.69 35
1149.77 39
1149.85 43
1149.93 45
1150.00 47
1150.08 48
1150.16 47
1150.24 45
1150.31 42
1150.39 37
1150.47 33
1150.55 29
1150.63 25
1150.70 21
1150.78 19
1150.86 18
1150.94 17
1151.01 16
1151.09 16
1151.17 15
1151.25 15
1151.33 14
1151.40 13
1151.48 13
1151.56 13
1151.64 15
1151.71 16
1151.79 18
1151.87 21
1151.95 22
1152.03 24
1152.10 24
1152.18 23
1152.26 22
1152.34 21
1152.41 19
1152.49 17
1152.57 16
1152.65 16
1152.73 17
1152.80 19
1152.88 22
1152.96 26
1153.04 30
1153.12 34
1153.19 37
1153.27 40
1153.35 41
1153.43 42
1153.50 40
1153.58 38
1153.66 34
1153.74 31
1153.82 27
1153.89 24
1153.97 22
1154.05 21
1154.13 20
1154.21 21
1154.28 22
1154.36 23
1154.44 24
1154.52 26
1154.59 27
1154.67 28
1154.75 27
1154.83 27
1154.91 25
1154.98 24
1155.06 23
1155.14 22
1155.22 22
1155.30 23
1155.37 25
1155.45 28
1155.53 32
1155.61 35
1155.69 37
1155.76 39
1155.84 39
1155.92 37
1156.00 34
1156.08 30
1156.15 26
1156.23 22
1156.31 18
1156.39 15
1156.47 13
1156.54 13
1156.62 14
1156.70 15
1156.78 16
1156.85 16
1156.93 17
1157.01 17
1157.09 17
1157.17 17
1157.24 18
1157.32 20
1157.40 22
1157.48 24
1157.56 26
1157.63 28
1157.71 29
1157.79 30
1157.87 31
1157.95 33
1158.02 34
1158.10 36
1158.18 36
1158.26 35
1158.34 32
1158.41 28
1158.49 22
1158.57 16
1158.65 10
1158.73 6
1158.81 4
1158.88 4
1158.96 7
1159.04 12
1159.12 17
1159.20 23
1159.27 28
1159.35 31
1159.43 32
1159.51 31
1159.59 29
1159.66 26
1159.74 23
1159.82 21
1159.90 19
1159.98 18
1160.05 16
1160.13 14
1160.21 11
1160.29 7
1160.37 2
1160.44 0
1160.52 0
1160.60 0
1160.68 0
1160.76 0
1160.84 0
1160.91 0
1160.99 0
1161.07 4
1161.15 8
1161.23 11
1161.30 13
1161.38 16
1161.46 18
1161.54 21
1161.62 22
1161.69 24
1161.77 25
1161.85 25
1161.93 25
1162.01 25
1162.09 26
1162.16 26
1162.24 27
1162.32 28
1162.40 28
1162.48 29
1162.55 28
1162.63 27
1162.71 26
1162.79 23
1162.87 21
1162.95 18
1163.02 16
1163.10 15
1163.18 15
1163.26 16
1163.34 18
1163.41 19
1163.49 21
1163.57 21
1163.65 20
1163.73 18
1163.81 16
1163.88 14
1163.96 12
1164.04 10
1164.12 10
1164.20 10
1164.27 12
1164.35 13
1164.43 16
1164.51 18
1164.59 21
1164.67 24
1164.74 27
1164.82 30
1164.90 33
1164.98 35
1165.06 38
1165.14 40
1165.21 42
1165.29 43
1165.37 44
1165.45 44
1165.53 44
1165.60 43
1165.68 43
1165.76 42
1165.84 42
1165.92 42
1166.00 43
1166.07 44
1166.15 45
1166.23 47
1166.31 49
1166.39 51
1166.47 53
1166.54 55
1166.62 56
1166.70 57
1166.78 57
1166.86 55
1166.94 52
1167.01 48
1167.09 43
1167.17 37
1167.25 31
1167.33 26
1167.41 20
1167.48 16
1167.56 13
1167.64 12
1167.72 12
1167.80 14
1167.88 16
1167.95 19
1168.03 21
1168.11 22
1168.19 23
1168.27 24
1168.35 25
1168.42 26
1168.50 27
1168.58 28
1168.66 30
1168.74 31
1168.82 31
1168.89 30
1168.97 28
1169.05 25
1169.13 21
1169.21 18
1169.29 15
1169.36 12
1169.44 10
1169.52 10
1169.60 10
1169.68 11
1169.76 12
1169.84 14
1169.91 15
1169.99 16
1170.07 17
1170.15 18
1170.23 19
1170.31 19
1170.38 20
1170.46 20
1170.54 20
1170.62 20
1170.70 20
1170.78 19
1170.85 19
1170.93 19
1171.01 19
1171.09 19
1171.17 19
1171.25 18
1171.33 16
1171.40 13
1171.48 10
1171.56 7
1171.64 5
1171.72 5
1171.80 6
1171.87 9
1171.95 13
1172.03 18
1172.11 22
1172.19 26
1172.27 28
1172.35 27
1172.42 26
1172.50 23
1172.58 19
1172.66 16
1172.74 13
1172.82 12
1172.90 13
1172.97 15
1173.05 20
1173.13 26
1173.21 33
1173.29 41
1173.37 49
1173.44 55
1173.52 60
1173.60 63
1173.68 64
1173.76 64
1173.84 62
1173.92 60
1173.99 58
1174.07 56
1174.15 55
1174.23 54
1174.31 55
1174.39 56
1174.47 59
1174.54 61
1174.62 64
1174.70 67
1174.78 69
1174.86 71
1174.94 73
1175.02 74
1175.09 75
1175.17 75
1175.25 75
1175.33 73
1175.41 71
1175.49 66
1175.57 61
1175.64 55
1175.72 48
1175.80 42
1175.88 35
1175.96 30
1176.04 26
1176.12 24
1176.20 23
1176.27 25
1176.35 28
1176.43 33
1176.51 38
1176.59 43
1176.67 48
1176.75 51
1176.82 53
1176.90 53
1176.98 51
1177.06 49
1177.14 46
1177.22 43
1177.30 41
1177.37 39
1177.45 38
1177.53 36
1177.61 34
1177.69 30
1177.77 27
1177.85 23
1177.93 19
1178.00 18
1178.08 18
1178.16 21
1178.24 27
1178.32 35
1178.40 44
1178.48 53
1178.56 61
1178.63 68
1178.71 72
1178.79 75
1178.87 75
1178.95 74
1179.03 72
1179.11 70
1179.18 68
1179.26 66
1179.34 64
1179.42 63
1179.50 61
1179.58 60
1179.66 58
1179.74 56
1179.81 54
1179.89 52
1179.97 52
1180.05 52
1180.13 55
1180.21 60
1180.29 66
1180.37 75
1180.44 83
1180.52 91
1180.60 96
1180.68 98
1180.76 96
1180.84 91
1180.92 84
1181.00 75
1181.08 66
1181.15 59
1181.23 54
1181.31 52
1181.39 52
1181.47 53
1181.55 56
1181.63 59
1181.71 62
1181.78 64
1181.86 65
1181.94 66
1182.02 66
1182.10 65
1182.18 64
1182.26 62
1182.34 59
1182.41 57
1182.49 54
1182.57 51
1182.65 48
1182.73 46
1182.81 43
1182.89 41
1182.97 39
1183.05 39
1183.12 39
1183.20 41
1183.28 43
1183.36 46
1183.44 49
1183.52 51
1183.60 51
1183.68 50
1183.76 47
1183.83 42
1183.91 37
1183.99 31
1184.07 26
1184.15 23
1184.23 20
1184.31 19
1184.39 19
1184.47 20
1184.54 20
1184.62 21
1184.70 22
1184.78 24
1184.86 27
1184.94 31
1185.02 36
1185.10 41
1185.18 45
1185.25 48
1185.33 49
1185.41 49
1185.49 48
1185.57 47
1185.65 46
1185.73 46
1185.81 46
1185.89 47
1185.96 48
1186.04 49
1186.12 49
1186.20 48
1186.28 45
1186.36 41
1186.44 35
1186.52 29
1186.60 22
1186.68 16
1186.75 10
1186.83 7
1186.91 6
1186.99 6
1187.07 8
1187.15 11
1187.23 12
1187.31 13
1187.39 12
1187.47 10
1187.54 7
1187.62 4
1187.70 3
1187.78 3
1187.86 4
1187.94 6
1188.02 8
1188.10 11
1188.18 12
1188.26 13
1188.33 13
1188.41 12
1188.49 11
1188.57 11
1188.65 11
1188.73 12
1188.81 14
1188.89 17
1188.97 21
1189.05 24
1189.13 25
1189.20 26
1189.28 25
1189.36 23
1189.44 21
1189.52 19
1189.60 19
1189.68 20
1189.76 23
1189.84 27
1189.92 30
1189.99 33
1190.07 35
1190.15 34
1190.23 31
1190.31 27
1190.39 22
1190.47 16
1190.55 12
1190.63 8
1190.71 5
1190.79 4
1190.87 4
1190.94 6
1191.02 9
1191.10 12
1191.18 16
1191.26 21
1191.34 23
1191.42 25
1191.50 24
1191.58 21
1191.66 16
1191.74 9
1191.81 3
1191.89 0
1191.97 0
1192.05 0
1192.13 0
1192.21 0
1192.29 0
1192.37 0
1192.45 3
1192.53 5
1192.61 7
1192.69 7
1192.76 7
1192.84 7
1192.92 7
1193.00 8
1193.08 9
1193.16 9
1193.24 10
1193.32 11
1193.40 12
1193.48 13
1193.56 14
1193.64 16
1193.71 18
1193.79 19
1193.87 20
1193.95 20
1194.03 19
1194.11 19
1194.19 20
1194.27 22
1194.35 24
1194.43 27
1194.51 30
1194.59 32
1194.67 32
1194.74 32
1194.82 32
1194.90 33
1194.98 35
1195.06 38
1195.14 41
1195.22 45
1195.30 48
1195.38 50
1195.46 50
1195.54 48
1195.62 46
1195.70 43
1195.78 40
1195.85 38
1195.93 36
1196.01 35
1196.09 33
1196.17 31
1196.25 30
1196.33 29
1196.41 29
1196.49 31
1196.57 34
1196.65 38
1196.73 42
1196.81 46
1196.89 48
1196.96 50
1197.04 51
1197.12 51
1197.20 50
1197.28 49
1197.36 48
1197.44 48
1197.52 47
1197.60 47
1197.68 46
1197.76 44
1197.84 42
1197.92 39
1198.00 35
1198.08 31
1198.15 26
1198.23 22
1198.31 20
1198.39 20
1198.47 22
1198.55 26
1198.63 32
1198.71 38
1198.79 44
1198.87 47
1198.95 48
1199.03 47
1199.11 44
1199.19 40
1199.27 37
1199.35 35
1199.42 34
1199.50 34
1199.58 36
1199.66 37
1199.74 39
1199.82 39
1199.90 40
1199.98 40
1200.06 41
1200.14 41
1200.22 42
1200.30 42
1200.38 42
1200.46 42
1200.54 42
1200.62 42
1200.70 43
1200.77 44
1200.85 45
1200.93 47
1201.01 48
1201.09 49
1201.17 50
1201.25 51
1201.33 53
1201.41 55
1201.49 57
1201.57 59
1201.65 61
1201.73 61
1201.81 61
1201.89 59
1201.97 56
1202.05 53
1202.13 51
1202.21 50
1202.28 49
1202.36 50
1202.44 50
1202.52 50
1202.60 49
1202.68 48
1202.76 45
1202.84 42
1202.92 39
1203.00 35
1203.08 32
1203.16 30
1203.24 28
1203.32 27
1203.40 27
1203.48 27
1203.56 26
1203.64 25
1203.72 23
1203.80 21
1203.88 20
1203.95 19
1204.03 20
1204.11 23
1204.19 27
1204.27 31
1204.35 36
1204.43 40
1204.51 43
1204.59 45
1204.67 45
1204.75 44
1204.83 43
1204.91 41
1204.99 39
1205.07 38
1205.15 38
1205.23 38
1205.31 38
1205.39 37
1205.47 36
1205.55 35
1205.63 33
1205.71 31
1205.79 30
1205.86 28
1205.94 27
1206.02 26
1206.10 24
1206.18 21
1206.26 18
1206.34 15
1206.42 12
1206.50 10
1206.58 8
1206.66 8
1206.74 8
1206.82 9
1206.90 10
1206.98 11
1207.06 12
1207.14 12
1207.22 13
1207.30 13
1207.38 13
1207.46 13
1207.54 13
1207.62 15
1207.70 17
1207.78 20
1207.86 25
1207.94 31
1208.02 38
1208.09 45
1208.17 52
1208.25 59
1208.33 64
1208.41 67
1208.49 69
1208.57 70
1208.65 69
1208.73 68
1208.81 67
1208.89 66
1208.97 65
1209.05 64
1209.13 63
1209.21 61
1209.29 58
1209.37 56
1209.45 54
1209.53 52
1209.61 51
1209.69 50
1209.77 50
1209.85 50
1209.93 50
1210.01 51
1210.09 51
1210.17 51
1210.25 50
1210.33 49
1210.41 49
1210.49 48
1210.57 49
1210.65 50
1210.73 52
1210.81 53
1210.89 54
1210.97 53
1211.04 51
1211.12 49
1211.20 45
1211.28 43
1211.36 40
1211.44 39
1211.52 37
1211.60 34
1211.68 31
1211.76 26
1211.84 20
1211.92 15
1212.00 10
1212.08 7
1212.16 7
1212.24 9
1212.32 14
1212.40 20
1212.48 27
1212.56 33
1212.64 38
1212.72 40
1212.80 41
1212.88 40
1212.96 37
1213.04 34
1213.12 32
1213.20 30
1213.28 29
1213.36 30
1213.44 33
1213.52 37
1213.60 42
1213.68 47
1213.76 51
1213.84 55
1213.92 57
1214.00 58
1214.08 58
1214.16 57
1214.24 56
1214.32 54
1214.40 53
1214.48 51
1214.56 50
1214.64 49
1214.72 49
1214.80 48
1214.88 48
1214.96 47
1215.04 47
1215.12 46
1215.20 44
1215.28 43
1215.36 42
1215.44 42
1215.52 42
1215.60 42
1215.68 43
1215.76 44
1215.84 45
1215.92 45
1216.00 44
1216.08 43
1216.16 43
1216.24 43
1216.32 43
1216.40 44
1216.48 45
1216.56 45
1216.64 45
1216.72 43
1216.80 41
1216.88 37
1216.96 35
1217.04 34
1217.12 35
1217.20 37
1217.28 40
1217.36 44
1217.44 46
1217.52 47
1217.60 45
1217.68 42
1217.76 36
1217.84 29
1217.92 21
1218.00 12
1218.08 4
1218.16 0
1218.24 0
1218.32 0
1218.40 0
1218.48 0
1218.56 0
1218.64 0
1218.72 0
1218.80 4
1218.88 8
1218.96 12
1219.04 14
1219.12 16
1219.20 16
1219.28 17
1219.36 16
1219.44 15
1219.52 14
1219.60 12
1219.68 12
1219.76 12
1219.84 13
1219.92 16
1220.00 19
1220.08 24
1220.16 29
1220.24 33
1220.32 36
1220.40 38
1220.48 38
1220.56 39
1220.64 38
1220.72 38
1220.80 37
1220.88 36
1220.96 34
1221.04 32
1221.12 30
1221.20 28
1221.28 28
1221.36 29
1221.44 31
1221.52 33
1221.60 35
1221.68 38
1221.76 40
1221.84 42
1221.92 46
1222.00 50
1222.08 53
1222.16 56
1222.24 57
1222.32 56
1222.40 52
1222.48 46
1222.56 40
1222.64 34
1222.72 29
1222.80 27
1222.88 26
1222.96 26
1223.04 26
1223.12 27
1223.20 28
1223.28 28
1223.36 29
1223.44 30
1223.52 31
1223.60 32
1223.68 34
1223.76 35
1223.84 36
1223.92 38
1224.00 39
1224.08 41
1224.16 42
1224.24 43
1224.33 44
1224.41 44
1224.49 44
1224.57 43
1224.65 43
1224.73 42
1224.81 42
1224.89 41
1224.97 40
1225.05 37
1225.13 34
1225.21 30
1225.29 24
1225.37 19
1225.45 13
1225.53 8
1225.61 4
1225.69 1
1225.77 0
1225.85 1
1225.93 3
1226.01 6
1226.09 10
1226.17 15
1226.25 20
1226.33 25
1226.41 30
1226.49 35
1226.57 40
1226.65 45
1226.73 51
1226.81 56
1226.89 60
1226.97 63
1227.05 64
1227.13 63
1227.21 59
1227.29 54
1227.38 48
1227.46 41
1227.54 34
1227.62 28
1227.70 24
1227.78 21
1227.86 20
1227.94 21
1228.02 23
1228.10 26
1228.18 29
1228.26 32
1228.34 34
1228.42 35
1228.50 35
1228.58 34
1228.66 33
1228.74 33
1228.82 33
1228.90 34
1228.98 36
1229.06 39
1229.14 43
1229.22 47
1229.30 52
1229.38 57
1229.46 61
1229.54 65
1229.63 69
1229.71 71
1229.79 71
1229.87 70
1229.95 68
1230.03 66
1230.11 64
1230.19 63
1230.27 64
1230.35 66
1230.43 68
1230.51 70
1230.59 71
1230.67 71
1230.75 69
1230.83 66
1230.91 62
1230.99 58
1231.07 56
1231.15 54
1231.23 55
1231.31 57
1231.39 60
1231.47 65
1231.56 70
1231.64 75
1231.72 80
1231.80 84
1231.88 86
1231.96 86
1232.04 85
1232.12 83
1232.20 80
1232.28 77
1232.36 75
1232.44 73
1232.52 72
1232.60 72
1232.68 71
1232.76 70
1232.84 70
1232.92 69
1233.00 70
1233.08 70
1233.16 70
1233.25 69
1233.33 67
1233.41 65
1233.49 61
1233.57 56
1233.65 52
1233.73 47
1233.81 43
1233.89 39
1233.97 35
1234.05 30
1234.13 26
1234.21 22
1234.29 19
1234.37 16
1234.45 15
1234.53 16
1234.61 18
1234.70 20
1234.78 22
1234.86 23
1234.94 23
1235.02 21
1235.10 20
1235.18 18
1235.26 17
1235.34 17
1235.42 19
1235.50 21
1235.58 23
1235.66 26
1235.74 28
1235.82 30
1235.90 32
1235.98 34
1236.06 37
1236.15 40
1236.23 43
1236.31 46
1236.39 49
1236.47 51
1236.55 52
1236.63 52
1236.71 52
1236.79 50
1236.87 49
1236.95 49
1237.03 50
1237.11 52
1237.19 56
1237.27 61
1237.35 65
1237.44 70
1237.52 72
1237.60 73
1237.68 73
1237.76 71
1237.84 69
1237.92 67
1238.00 65
1238.08 63
1238.16 61
1238.24 60
1238.32 57
1238.40 54
1238.48 50
1238.56 45
1238.65 41
1238.73 38
1238.81 36
1238.89 35
1238.97 35
1239.05 36
1239.13 37
1239.21 37
1239.29 36
1239.37 34
1239.45 31
1239.53 27
1239.61 24
1239.69 23
1239.78 22
1239.86 24
1239.94 28
1240.02 32
1240.10 36
1240.18 40
1240.26 42
1240.34 44
1240.42 45
1240.50 46
1240.58 47
1240.66 50
1240.74 54
1240.83 59
1240.91 64
1240.99 69
1241.07 73
1241.15 76
1241.23 78
1241.31 79
1241.39 80
1241.47 81
1241.55 82
1241.63 83
1241.71 86
1241.79 88
1241.88 91
1241.96 93
1242.04 95
1242.12 95
1242.20 94
1242.28 93
1242.36 90
1242.44 87
1242.52 84
1242.60 81
1242.68 78
1242.76 76
1242.84 75
1242.93 74
1243.01 73
1243.09 72
1243.17 71
1243.25 68
1243.33 65
1243.41 60
1243.49 54
1243.57 48
1243.65 42
1243.73 38
1243.81 36
1243.90 35
1243.98 36
1244.06 38
1244.14 41
1244.22 44
1244.30 47
1244.38 49
1244.46 51
1244.54 53
1244.62 54
1244.70 55
1244.79 56
1244.87 56
1244.95 55
1245.03 53
1245.11 52
1245.19 50
1245.27 49
1245.35 49
1245.43 50
1245.51 54
1245.59 59
1245.68 65
1245.76 71
1245.84 77
1245.92 82
1246.00 87
1246.08 91
1246.16 93
1246.24 96
1246.32 98
1246.40 100
1246.48 102
1246.57 105
1246.65 107
1246.73 109
1246.81 110
1246.89 109
1246.97 108
1247.05 105
1247.13 102
1247.21 99
1247.29 97
1247.38 96
1247.46 96
1247.54 97
1247.62 98
1247.70 99
1247.78 100
1247.86 101
1247.94 101
1248.02 101
1248.10 101
1248.18 101
1248.27 100
1248.35 99
1248.43 98
1248.51 96
1248.59 95
1248.67 92
1248.75 89
1248.83 85
1248.91 80
1249.00 75
1249.08 69
1249.16 65
1249.24 62
1249.32 61
1249.40 62
1249.48 63
1249.56 65
1249.64 65
1249.72 64
1249.81 61
1249.89 58
1249.97 55
1250.05 53
1250.13 52
1250.21 54
1250.29 57
1250.37 60
1250.45 63
1250.53 65
1250.62 64
1250.70 61
1250.78 56
1250.86 48
1250.94 38
1251.02 28
1251.10 18
1251.18 10
1251.26 6
1251.35 5
1251.43 10
1251.51 18
1251.59 28
1251.67 39
1251.75 49
1251.83 56
1251.91 59
1251.99 59
1252.08 56
1252.16 52
1252.24 46
1252.32 42
1252.40 39
1252.48 38
1252.56 39
1252.64 42
1252.72 46
1252.81 50
1252.89 53
1252.97 54
1253.05 54
1253.13 51
1253.21 46
1253.29 40
1253.37 31
1253.46 22
1253.54 14
1253.62 6
1253.70 0
1253.78 0
1253.86 0
1253.94 0
1254.02 0
1254.10 0
1254.19 0
1254.27 0
1254.35 0
1254.43 1
1254.51 5
1254.59 9
1254.67 14
1254.75 19
1254.84 22
1254.92 25
1255.00 28
1255.08 32
1255.16 36
1255.24 42
1255.32 49
1255.40 56
1255.49 63
1255.57 69
1255.65 73
1255.73 75
1255.81 76
1255.89 76
1255.97 77
1256.05 79
1256.14 82
1256.22 87
1256.30 92
1256.38 96
1256.46 99
1256.54 99
1256.62 98
1256.70 96
1256.79 93
1256.87 91
1256.95 90
1257.03 91
1257.11 95
1257.19 100
1257.27 108
1257.35 116
1257.44 123
1257.52 129
1257.60 132
1257.68 133
1257.76 129
1257.84 124
1257.92 116
1258.00 107
1258.09 97
1258.17 89
1258.25 81
1258.33 75
1258.41 71
1258.49 68
1258.57 66
1258.66 65
1258.74 66
1258.82 67
1258.90 67
1258.98 68
1259.06 67
1259.14 65
1259.22 62
1259.31 59
1259.39 56
1259.47 53
1259.55 51
1259.63 51
1259.71 52
1259.79 53
1259.88 55
1259.96 58
1260.04 60
1260.12 61
1260.20 61
1260.28 61
1260.36 60
1260.45 58
1260.53 55
1260.61 53
1260.69 50
1260.77 48
1260.85 46
1260.93 44
1261.02 42
1261.10 40
1261.18 36
1261.26 32
1261.34 26
1261.42 21
1261.50 17
1261.59 14
1261.67 13
1261.75 14
1261.83 17
1261.91 22
1261.99 28
1262.07 35
1262.16 42
1262.24 48
1262.32 54
1262.40 58
1262.48 60
1262.56 60
1262.64 57
1262.73 53
1262.81 49
1262.89 46
1262.97 44
1263.05 44
1263.13 45
1263.21 47
1263.30 49
1263.38 50
1263.46 50
1263.54 48
1263.62 46
1263.70 45
1263.78 44
1263.87 46
1263.95 50
1264.03 56
1264.11 63
1264.19 70
1264.27 76
1264.36 79
1264.44 80
1264.52 79
1264.60 74
1264.68 69
1264.76 62
1264.84 57
1264.93 52
1265.01 49
1265.09 47
1265.17 47
1265.25 48
1265.33 50
1265.42 53
1265.50 56
1265.58 60
1265.66 64
1265.74 67
1265.82 69
1265.90 70
1265.99 69
1266.07 68
1266.15 65
1266.23 61
1266.31 58
1266.39 55
1266.48 52
1266.56 50
1266.64 49
1266.72 49
1266.80 50
1266.88 51
1266.97 52
1267.05 53
1267.13 55
1267.21 56
1267.29 58
1267.37 61
1267.45 64
1267.54 68
1267.62 73
1267.70 79
1267.78 85
1267.86 90
1267.94 95
1268.03 98
1268.11 100
1268.19 100
1268.27 99
1268.35 95
1268.43 89
1268.52 83
1268.60 76
1268.68 69
1268.76 62
1268.84 56
1268.92 51
1269.01 45
1269.09 39
1269.17 33
1269.25 27
1269.33 21
1269.41 15
1269.50 10
1269.58 6
1269.66 3
1269.74 0
1269.82 0
1269.90 0
1269.99 0
1270.07 0
1270.15 0
1270.23 0
1270.31 0
1270.40 2
1270.48 4
1270.56 5
1270.64 5
1270.72 5
1270.80 6
1270.89 8
1270.97 11
1271.05 14
1271.13 18
1271.21 22
1271.29 25
1271.38 27
1271.46 29
1271.54 30
1271.62 31
1271.70 32
1271.78 34
1271.87 36
1271.95 38
1272.03 40
1272.11 41
1272.19 39
1272.28 36
1272.36 31
1272.44 25
1272.52 18
1272.60 13
1272.68 11
1272.77 11
1272.85 16
1272.93 24
1273.01 34
1273.09 45
1273.17 56
1273.26 67
1273.34 76
1273.42 84
1273.50 91
1273.58 97
1273.67 103
1273.75 109
1273.83 114
1273.91 117
1273.99 119
1274.07 119
1274.16 117
1274.24 112
1274.32 106
1274.40 99
1274.48 92
1274.57 84
1274.65 77
1274.73 70
1274.81 64
1274.89 59
1274.98 55
1275.06 52
1275.14 51
1275.22 51
1275.30 52
1275.38 55
1275.47 59
1275.55 64
1275.63 69
1275.71 73
1275.79 76
1275.88 78
1275.96 78
1276.04 77
1276.12 75
1276.20 74
1276.29 72
1276.37 73
1276.45 75
1276.53 79
1276.61 85
1276.69 92
1276.78 99
1276.86 105
1276.94 111
1277.02 114
1277.10 116
1277.19 116
1277.27 116
1277.35 115
1277.43 115
1277.51 115
1277.60 116
1277.68 119
1277.76 122
1277.84 125
1277.92 129
1278.01 131
1278.09 133
1278.17 132
1278.25 128
1278.33 122
1278.42 113
1278.50 102
1278.58 91
1278.66 81
1278.74 74
1278.83 71
1278.91 72
1278.99 77
1279.07 83
1279.15 90
1279.24 94
1279.32 95
1279.40 91
1279.48 82
1279.56 70
1279.65 56
1279.73 43
1279.81 33
1279.89 27
1279.97 24
1280.06 26
1280.14 31
1280.22 38
1280.30 47
1280.38 56
1280.47 66
1280.55 76
1280.63 84
1280.71 91
1280.79 95
1280.88 95
1280.96 93
1281.04 88
1281.12 80
1281.20 71
1281.29 63
1281.37 55
1281.45 48
1281.53 42
1281.61 39
1281.70 37
1281.78 36
1281.86 37
1281.94 39
1282.02 42
1282.11 44
1282.19 46
1282.27 47
1282.35 45
1282.44 42
1282.52 37
1282.60 32
1282.68 26
1282.76 21
1282.85 17
1282.93 14
1283.01 11
1283.09 9
1283.17 8
1283.26 5
1283.34 3
1283.42 0
1283.50 0
1283.59 0
1283.67 0
1283.75 0
1283.83 0
1283.91 0
1284.00 0
1284.08 0
1284.16 2
1284.24 4
1284.32 6
1284.41 9
1284.49 13
1284.57 17
1284.65 23
1284.74 28
1284.82 34
1284.90 39
1284.98 43
1285.06 45
1285.15 45
1285.23 46
1285.31 47
1285.39 50
1285.47 55
1285.56 62
1285.64 71
1285.72 79
1285.80 86
1285.89 90
1285.97 91
1286.05 89
1286.13 84
1286.21 78
1286.30 71
1286.38 65
1286.46 61
1286.54 59
1286.63 59
1286.71 60
1286.79 62
1286.87 64
1286.95 66
1287.04 67
1287.12 67
1287.20 65
1287.28 62
1287.37 59
1287.45 55
1287.53 50
1287.61 47
1287.70 45
1287.78 45
1287.86 46
1287.94 49
1288.02 51
1288.11 54
1288.19 55
1288.27 56
1288.35 56
1288.44 56
1288.52 56
1288.60 58
1288.68 60
1288.77 62
1288.85 65
1288.93 66
1289.01 66
1289.09 63
1289.18 59
1289.26 53
1289.34 45
1289.42 37
1289.51 28
1289.59 20
1289.67 13
1289.75 6
1289.84 1
1289.92 0
1290.00 0
1290.08 0
1290.16 5
1290.25 10
1290.33 17
1290.41 24
1290.49 32
1290.58 40
1290.66 50
1290.74 60
1290.82 71
1290.91 81
1290.99 90
1291.07 96
1291.15 98
1291.24 97
1291.32 93
1291.40 87
1291.48 79
1291.56 72
1291.65 65
1291.73 59
1291.81 54
1291.89 50
1291.98 46
1292.06 43
1292.14 41
1292.22 41
1292.31 41
1292.39 43
1292.47 46
1292.55 49
1292.64 50
1292.72 50
1292.80 47
1292.88 43
1292.97 37
1293.05 30
1293.13 24
1293.21 19
1293.30 16
1293.38 16
1293.46 18
1293.54 22
1293.63 26
1293.71 29
1293.79 31
1293.87 30
1293.96 27
1294.04 23
1294.12 18
1294.20 15
1294.29 14
1294.37 14
1294.45 17
1294.53 20
1294.62 24
1294.70 28
1294.78 32
1294.86 35
1294.95 40
1295.03 44
1295.11 48
1295.19 51
1295.28 53
1295.36 54
1295.44 52
1295.52 48
1295.61 43
1295.69 37
1295.77 31
1295.85 26
1295.94 22
1296.02 20
1296.10 20
1296.18 21
1296.27 24
1296.35 28
1296.43 32
1296.51 35
1296.60 38
1296.68 38
1296.76 38
1296.84 36
1296.93 35
1297.01 36
1297.09 38
1297.17 41
1297.26 47
1297.34 53
1297.42 59
1297.50 63
1297.59 65
1297.67 65
1297.75 63
1297.83 60
1297.92 57
1298.00 55
1298.08 53
1298.16 52
1298.25 51
1298.33 50
1298.41 48
1298.50 44
1298.58 39
1298.66 34
1298.74 30
1298.83 27
1298.91 27
1298.99 28
1299.07 31
1299.16 36
1299.24 41
1299.32 46
1299.40 49
1299.49 52
1299.57 54
1299.65 55
1299.73 57
1299.82 58
1299.90 60
1299.98 61
1300.07 61
1300.15 59
1300.23 56
1300.31 52
1300.40 48
1300.48 46
1300.56 45
1300.64 47
1300.73 51
1300.81 55
1300.89 59
1300.97 63
1301.06 64
1301.14 64
1301.22 61
1301.31 58
1301.39 54
1301.47 49
1301.55 45
1301.64 42
1301.72 41
1301.80 41
1301.88 44
1301.97 48
1302.05 53
1302.13 58
1302.22 62
1302.30 65
1302.38 66
1302.46 66
1302.55 65
1302.63 65
1302.71 66
1302.79 68
1302.88 71
1302.96 75
1303.04 78
1303.13 80
1303.21 80
1303.29 78
1303.37 74
1303.46 68
1303.54 61
1303.62 54
1303.70 47
1303.79 41
1303.87 35
1303.95 30
1304.04 26
1304.12 23
1304.20 20
1304.28 19
1304.37 18
1304.45 20
1304.53 24
1304.62 30
1304.70 38
1304.78 47
1304.86 56
1304.95 63
1305.03 69
1305.11 72
1305.20 72
1305.28 71
1305.36 69
1305.44 67
1305.53 65
1305.61 64
1305.69 62
1305.78 61
1305.86 60
1305.94 57
1306.02 55
1306.11 52
1306.19 49
1306.27 47
1306.36 45
1306.44 43
1306.52 42
1306.60 40
1306.69 38
1306.77 36
1306.85 34
1306.94 33
1307.02 31
1307.10 29
1307.18 26
1307.27 21
1307.35 16
1307.43 9
1307.52 2
1307.60 0
1307.68 0
1307.76 0
1307.85 6
1307.93 17
1308.01 31
1308.10 45
1308.18 57
1308.26 67
1308.34 73
1308.43 75
1308.51 73
1308.59 68
1308.68 63
1308.76 58
1308.84 54
1308.93 52
1309.01 51
1309.09 50
1309.17 49
1309.26 47
1309.34 44
1309.42 40
1309.51 36
1309.59 32
1309.67 30
1309.75 31
1309.84 33
1309.92 39
1310.00 46
1310.09 54
1310.17 61
1310.25 67
1310.34 70
1310.42 70
1310.50 67
1310.58 63
1310.67 58
1310.75 54
1310.83 50
1310.92 46
1311.00 42
1311.08 36
1311.17 30
1311.25 21
1311.33 11
1311.41 1
1311.50 0
1311.58 0
1311.66 0
1311.75 0
1311.83 0
1311.91 0
1312.00 0
1312.08 1
1312.16 7
1312.25 12
1312.33 17
1312.41 19
1312.49 21
1312.58 21
1312.66 21
1312.74 19
1312.83 18
1312.91 18
1312.99 19
1313.08 21
1313.16 23
1313.24 26
1313.33 29
1313.41 33
1313.49 37
1313.57 42
1313.66 48
1313.74 54
1313.82 60
1313.91 65
1313.99 69
1314.07 71
1314.16 71
1314.24 69
1314.32 66
1314.41 62
1314.49 57
1314.57 53
1314.65 50
1314.74 48
1314.82 47
1314.90 46
1314.99 46
1315.07 47
1315.15 47
1315.24 47
1315.32 48
1315.40 49
1315.49 50
1315.57 51
1315.65 51
1315.74 52
1315.82 53
1315.90 55
1315.99 58
1316.07 63
1316.15 68
1316.23 74
1316.32 80
1316.40 86
1316.48 91
1316.57 96
1316.65 102
1316.73 108
1316.82 117
1316.90 127
1316.98 138
1317.07 149
1317.15 160
1317.23 170
1317.32 179
1317.40 186
1317.48 191
1317.57 195
1317.65 199
1317.73 202
1317.82 204
1317.90 203
1317.98 200
1318.07 195
1318.15 186
1318.23 174
1318.31 160
1318.40 145
1318.48 131
1318.56 119
1318.65 109
1318.73 102
1318.81 97
1318.90 96
1318.98 96
1319.06 97
1319.15 99
1319.23 100
1319.31 102
1319.40 102
1319.48 102
1319.56 100
1319.65 98
1319.73 96
1319.81 94
1319.90 92
1319.98 91
1320.06 91
1320.15 92
1320.23 94
1320.31 95
1320.40 96
1320.48 98
1320.56 100
1320.65 101
1320.73 103
1320.81 103
1320.90 103
1320.98 101
1321.06 98
1321.15 94
1321.23 89
1321.31 84
1321.40 80
1321.48 76
1321.56 74
1321.65 73
1321.73 74
1321.81 75
1321.90 78
1321.98 82
1322.06 88
1322.15 96
1322.23 105
1322.31 114
1322.40 122
1322.48 129
1322.56 134
1322.65 137
1322.73 140
1322.81 145
1322.90 152
1322.98 163
1323.06 177
1323.15 193
1323.23 209
1323.31 221
1323.40 229
1323.48 231
1323.56 227
1323.65 219
1323.73 209
1323.81 199
1323.90 192
1323.98 187
1324.06 186
1324.15 186
1324.23 188
1324.32 190
1324.40 193
1324.48 195
1324.57 198
1324.65 200
1324.73 202
1324.82 204
1324.90 203
1324.98 199
1325.07 193
1325.15 185
1325.23 176
1325.32 167
1325.40 159
1325.48 152
1325.57 147
1325.65 142
1325.73 136
1325.82 130
1325.90 123
1325.98 115
1326.07 105
1326.15 96
1326.23 86
1326.32 76
1326.40 68
1326.49 62
1326.57 58
1326.65 58
1326.74 62
1326.82 68
1326.90 76
1326.99 86
1327.07 95
1327.15 103
1327.24 109
1327.32 114
1327.40 115
1327.49 115
1327.57 113
1327.65 110
1327.74 108
1327.82 106
1327.91 106
1327.99 108
1328.07 110
1328.16 113
1328.24 113
1328.32 112
1328.41 109
1328.49 104
1328.57 98
1328.66 92
1328.74 88
1328.82 87
1328.91 89
1328.99 93
1329.07 99
1329.16 106
1329.24 113
1329.33 118
1329.41 121
1329.49 122
1329.58 121
1329.66 118
1329.74 115
1329.83 112
1329.91 111
1329.99 111
1330.08 113
1330.16 116
1330.25 120
1330.33 123
1330.41 125
1330.50 123
1330.58 120
1330.66 114
1330.75 108
1330.83 101
1330.91 95
1331.00 90
1331.08 87
1331.17 83
1331.25 81
1331.33 78
1331.42 77
1331.50 77
1331.58 79
1331.67 83
1331.75 91
1331.83 100
1331.92 109
1332.00 118
1332.09 125
1332.17 128
1332.25 128
1332.34 125
1332.42 118
1332.50 110
1332.59 102
1332.67 94
1332.76 88
1332.84 83
1332.92 80
1333.01 76
1333.09 72
1333.17 66
1333.26 58
1333.34 47
1333.42 35
1333.51 23
1333.59 12
1333.68 3
1333.76 0
1333.84 0
1333.93 0
1334.01 0
1334.09 0
1334.18 0
1334.26 0
1334.35 0
1334.43 0
1334.51 1
1334.60 8
1334.68 15
1334.76 23
1334.85 31
1334.93 38
1335.02 45
1335.10 51
1335.18 59
1335.27 66
1335.35 75
1335.43 84
1335.52 92
1335.60 100
1335.69 107
1335.77 113
1335.85 117
1335.94 120
1336.02 122
1336.10 123
1336.19 123
1336.27 122
1336.36 121
1336.44 120
1336.52 121
1336.61 123
1336.69 127
1336.78 132
1336.86 137
1336.94 143
1337.03 148
1337.11 152
1337.19 154
1337.28 154
1337.36 153
1337.45 151
1337.53 148
1337.61 145
1337.70 141
1337.78 138
1337.87 136
1337.95 136
1338.03 138
1338.12 141
1338.20 145
1338.28 148
1338.37 149
1338.45 147
1338.54 144
1338.62 140
1338.70 136
1338.79 133
1338.87 132
1338.96 133
1339.04 135
1339.12 136
1339.21 135
1339.29 133
1339.38 129
1339.46 123
1339.54 117
1339.63 110
1339.71 105
1339.79 100
1339.88 95
1339.96 90
1340.05 85
1340.13 81
1340.21 76
1340.30 72
1340.38 70
1340.47 70
1340.55 72
1340.63 76
1340.72 82
1340.80 88
1340.89 95
1340.97 102
1341.05 108
1341.14 115
1341.22 120
1341.31 125
1341.39 130
1341.47 133
1341.56 136
1341.64 138
1341.73 139
1341.81 139
1341.89 139
1341.98 139
1342.06 140
1342.15 140
1342.23 140
1342.31 141
1342.40 142
1342.48 143
1342.57 144
1342.65 145
1342.73 145
1342.82 144
1342.90 143
1342.99 141
1343.07 138
1343.15 135
1343.24 133
1343.32 131
1343.41 131
1343.49 132
1343.57 135
1343.66 139
1343.74 145
1343.83 151
1343.91 156
1343.99 160
1344.08 161
1344.16 160
1344.25 156
1344.33 150
1344.41 144
1344.50 139
1344.58 135
1344.67 134
1344.75 134
1344.83 136
1344.92 138
1345.00 139
1345.09 140
1345.17 141
1345.26 140
1345.34 139
1345.42 138
1345.51 138
1345.59 137
1345.68 136
1345.76 134
1345.84 132
1345.93 128
1346.01 123
1346.10 116
1346.18 108
1346.26 99
1346.35 89
1346.43 80
1346.52 72
1346.60 66
1346.68 63
1346.77 63
1346.85 64
1346.94 68
1347.02 72
1347.11 77
1347.19 82
1347.27 86
1347.36 91
1347.44 95
1347.53 99
1347.61 103
1347.69 106
1347.78 108
1347.86 109
1347.95 109
1348.03 108
1348.12 106
1348.20 103
1348.28 99
1348.37 96
1348.45 92
1348.54 90
1348.62 88
1348.70 85
1348.79 83
1348.87 79
1348.96 76
1349.04 72
1349.13 68
1349.21 65
1349.29 64
1349.38 63
1349.46 64
1349.55 64
1349.63 64
1349.72 64
1349.80 64
1349.88 63
1349.97 61
1350.05 59
1350.14 57
1350.22 54
1350.31 50
1350.39 45
1350.47 40
1350.56 35
1350.64 31
1350.73 29
1350.81 30
1350.89 33
1350.98 39
1351.06 45
1351.15 52
1351.23 56
1351.32 59
1351.40 61
1351.48 61
1351.57 61
1351.65 63
1351.74 67
1351.82 75
1351.91 87
1351.99 101
1352.07 116
1352.16 132
1352.24 145
1352.33 155
1352.41 162
1352.50 165
1352.58 165
1352.66 162
1352.75 159
1352.83 154
1352.92 149
1353.00 142
1353.09 134
1353.17 124
1353.26 113
1353.34 102
1353.42 91
1353.51 83
1353.59 79
1353.68 79
1353.76 82
1353.85 89
1353.93 98
1354.01 107
1354.10 117
1354.18 125
1354.27 131
1354.35 134
1354.44 135
1354.52 133
1354.61 129
1354.69 124
1354.77 119
1354.86 114
1354.94 110
1355.03 109
1355.11 111
1355.20 114
1355.28 119
1355.36 125
1355.45 132
1355.53 137
1355.62 142
1355.70 144
1355.79 145
1355.87 142
1355.96 138
1356.04 132
1356.12 125
1356.21 118
1356.29 112
1356.38 108
1356.46 105
1356.55 105
1356.63 106
1356.72 108
1356.80 111
1356.88 115
1356.97 120
1357.05 125
1357.14 130
1357.22 134
1357.31 136
1357.39 137
1357.48 137
1357.56 136
1357.64 135
1357.73 133
1357.81 132
1357.90 130
1357.98 128
1358.07 125
1358.15 121
1358.24 116
1358.32 111
1358.40 107
1358.49 103
1358.57 101
1358.66 101
1358.74 102
1358.83 104
1358.91 107
1359.00 108
1359.08 108
1359.17 106
1359.25 102
1359.33 97
1359.42 92
1359.50 88
1359.59 86
1359.67 84
1359.76 84
1359.84 85
1359.93 86
1360.01 88
1360.10 91
1360.18 96
1360.26 103
1360.35 111
1360.43 121
1360.52 130
1360.60 138
1360.69 144
1360.77 149
1360.86 151
1360.94 153
1361.03 154
1361.11 153
1361.19 153
1361.28 151
1361.36 148
1361.45 143
1361.53 137
1361.62 131
1361.70 125
1361.79 120
1361.87 118
1361.96 118
1362.04 121
1362.13 125
1362.21 130
1362.29 134
1362.38 137
1362.46 137
1362.55 136
1362.63 133
1362.72 129
1362.80 125
1362.89 120
1362.97 114
1363.06 108
1363.14 102
1363.23 95
1363.31 87
1363.39 80
1363.48 73
1363.56 68
1363.65 65
1363.73 64
1363.82 67
1363.90 72
1363.99 78
1364.07 84
1364.16 89
1364.24 92
1364.33 93
1364.41 92
1364.50 92
1364.58 93
1364.66 96
1364.75 102
1364.83 111
1364.92 121
1365.00 130
1365.09 137
1365.17 140
1365.26 140
1365.34 135
1365.43 127
1365.51 117
1365.60 105
1365.68 94
1365.77 83
1365.85 73
1365.94 65
1366.02 58
1366.11 52
1366.19 47
1366.27 41
1366.36 35
1366.44 28
1366.53 21
1366.61 15
1366.70 11
1366.78 8
1366.87 6
1366.95 6
1367.04 8
1367.12 10
1367.21 12
1367.29 14
1367.38 15
1367.46 17
1367.55 17
1367.63 17
1367.72 16
1367.80 14
1367.89 11
1367.97 10
1368.05 9
1368.14 9
1368.22 11
1368.31 12
1368.39 13
1368.48 11
1368.56 8
1368.65 2
1368.73 0
1368.82 0
1368.90 0
1368.99 0
1369.07 0
1369.16 0
1369.24 0
1369.33 0
1369.41 3
1369.50 7
1369.58 12
1369.67 18
1369.75 26
1369.84 34
1369.92 42
1370.01 50
1370.09 56
1370.18 61
1370.26 63
1370.35 64
1370.43 64
1370.51 63
1370.60 60
1370.68 55
1370.77 49
1370.85 43
1370.94 37
1371.02 32
1371.11 30
1371.19 31
1371.28 34
1371.36 39
1371.45 44
1371.53 48
1371.62 49
1371.70 49
1371.79 46
1371.87 42
1371.96 38
1372.04 35
1372.13 34
1372.21 33
1372.30 33
1372.38 34
1372.47 34
1372.55 34
1372.64 34
1372.72 34
1372.81 33
1372.89 32
1372.98 32
1373.06 32
1373.15 33
1373.23 35
1373.32 39
1373.40 44
1373.49 49
1373.57 52
1373.66 53
1373.74 51
1373.83 46
1373.91 38
1374.00 30
1374.08 21
1374.17 14
1374.25 10
1374.34 8
1374.42 8
1374.51 10
1374.59 13
1374.68 16
1374.76 20
1374.85 24
1374.93 29
1375.02 34
1375.10 40
1375.19 47
1375.27 55
1375.36 63
1375.44 72
1375.53 82
1375.61 91
1375.70 100
1375.78 106
1375.87 110
1375.95 111
1376.04 110
1376.12 108
1376.21 105
1376.29 104
1376.38 103
1376.46 103
1376.55 102
1376.63 101
1376.72 98
1376.80 93
1376.89 86
1376.97 79
1377.06 73
1377.14 68
1377.23 64
1377.31 62
1377.40 60
1377.48 60
1377.57 59
1377.65 60
1377.74 63
1377.82 66
1377.91 70
1377.99 75
1378.08 79
1378.16 81
1378.25 82
1378.33 81
1378.42 80
1378.50 78
1378.59 76
1378.67 74
1378.76 72
1378.85 68
1378.93 63
1379.02 56
1379.10 47
1379.19 38
1379.27 29
1379.36 22
1379.44 18
1379.53 19
1379.61 24
1379.70 33
1379.78 43
1379.87 54
1379.95 62
1380.04 66
1380.12 67
1380.21 64
1380.29 58
1380.38 51
1380.46 44
1380.55 39
1380.63 36
1380.72 36
1380.80 36
1380.89 38
1380.97 39
1381.06 39
1381.14 37
1381.23 34
1381.32 29
1381.40 24
1381.49 17
1381.57 11
1381.66 5
1381.74 0
1381.83 0
1381.91 0
1382.00 0
1382.08 0
1382.17 0
1382.25 0
1382.34 0
1382.42 0
1382.51 1
1382.59 6
1382.68 12
1382.76 20
1382.85 29
1382.93 37
1383.02 43
1383.11 48
1383.19 50
1383.28 49
1383.36 47
1383.45 43
1383.53 39
1383.62 35
1383.70 31
1383.79 29
1383.87 28
1383.96 28
1384.04 28
1384.13 29
1384.21 29
1384.30 30
1384.38 32
1384.47 35
1384.56 40
1384.64 48
1384.73 57
1384.81 67
1384.90 77
1384.98 84
1385.07 88
1385.15 89
1385.24 88
1385.32 85
1385.41 81
1385.49 78
1385.58 77
1385.66 76
1385.75 77
1385.83 79
1385.92 80
1386.01 81
1386.09 82
1386.18 83
1386.26 83
1386.35 84
1386.43 84
1386.52 84
1386.60 84
1386.69 84
1386.77 83
1386.86 81
1386.94 78
1387.03 75
1387.12 71
1387.20 66
1387.29 61
1387.37 54
1387.46 46
1387.54 38
1387.63 31
1387.71 24
1387.80 19
1387.88 14
1387.97 11
1388.05 7
1388.14 2
1388.23 0
1388.31 0
1388.40 0
1388.48 0
1388.57 0
1388.65 0
1388.74 0
1388.82 0
1388.91 7
1388.99 13
1389.08 19
1389.17 24
1389.25 29
1389.34 37
1389.42 48
1389.51 62
1389.59 79
1389.68 97
1389.76 113
1389.85 126
1389.93 134
1390.02 135
1390.11 130
1390.19 120
1390.28 108
1390.36 96
1390.45 86
1390.53 79
1390.62 78
1390.70 81
1390.79 88
1390.88 98
1390.96 110
1391.05 121
1391.13 131
1391.22 138
1391.30 141
1391.39 139
1391.47 132
1391.56 122
1391.64 108
1391.73 94
1391.82 81
1391.90 70
1391.99 62
1392.07 59
1392.16 58
1392.24 59
1392.33 60
1392.41 61
1392.50 60
1392.59 59
1392.67 58
1392.76 59
1392.84 61
1392.93 65
1393.01 70
1393.10 74
1393.18 77
1393.27 78
1393.36 77
1393.44 73
1393.53 67
1393.61 61
1393.70 54
1393.78 49
1393.87 46
1393.95 46
1394.04 49
1394.13 55
1394.21 64
1394.30 72
1394.38 78
1394.47 81
1394.55 78
1394.64 71
1394.73 62
1394.81 51
1394.90 42
1394.98 37
1395.07 36
1395.15 39
1395.24 45
1395.32 52
1395.41 57
1395.50 62
1395.58 64
1395.67 66
1395.75 66
1395.84 65
1395.92 64
1396.01 63
1396.10 61
1396.18 61
1396.27 61
1396.35 64
1396.44 70
1396.52 78
1396.61 88
1396.70 99
1396.78 108
1396.87 113
1396.95 116
1397.04 115
1397.12 111
1397.21 107
1397.30 102
1397.38 99
1397.47 96
1397.55 94
1397.64 91
1397.72 88
1397.81 84
1397.90 79
1397.98 74
1398.07 69
1398.15 64
1398.24 59
1398.32 55
1398.41 50
1398.50 46
1398.58 41
1398.67 39
1398.75 38
1398.84 42
1398.92 50
1399.01 62
1399.10 76
1399.18 90
1399.27 100
1399.35 105
1399.44 103
1399.52 95
1399.61 84
1399.70 72
1399.78 62
1399.87 56
1399.95 54
1400.04 56
1400.12 59
1400.21 60
1400.30 59
1400.38 55
1400.47 47
1400.55 37
1400.64 28
1400.73 19
1400.81 13
1400.90 8
1400.98 5
1401.07 3
1401.15 2
1401.24 2
1401.33 3
1401.41 5
1401.50 9
1401.58 13
1401.67 18
1401.76 23
1401.84 28
1401.93 33
1402.01 38
1402.10 41
1402.18 44
1402.27 45
1402.36 46
1402.44 46
1402.53 47
1402.61 49
1402.70 53
1402.79 57
1402.87 62
1402.96 65
1403.04 66
1403.13 64
1403.21 60
1403.30 54
1403.39 47
1403.47 41
1403.56 37
1403.64 33
1403.73 32
1403.82 31
1403.90 32
1403.99 33
1404.07 34
1404.16 34
1404.25 35
1404.33 36
1404.42 36
1404.50 36
1404.59 36
1404.68 37
1404.76 38
1404.85 40
1404.93 43
1405.02 48
1405.10 53
1405.19 58
1405.28 63
1405.36 67
1405.45 71
1405.53 75
1405.62 79
1405.71 85
1405.79 92
1405.88 100
1405.96 107
1406.05 114
1406.14 120
1406.22 125
1406.31 129
1406.39 132
1406.48 134
1406.57 135
1406.65 136
1406.74 138
1406.82 139
1406.91 142
1407.00 145
1407.08 149
1407.17 153
1407.25 157
1407.34 161
1407.43 165
1407.51 166
1407.60 166
1407.68 161
1407.77 152
1407.86 139
1407.94 121
1408.03 100
1408.11 78
1408.20 59
1408.29 43
1408.37 34
1408.46 30
1408.54 30
1408.63 34
1408.72 37
1408.80 39
1408.89 38
1408.97 36
1409.06 32
1409.15 28
1409.23 25
1409.32 22
1409.40 19
1409.49 17
1409.58 13
1409.66 9
1409.75 5
1409.84 1
1409.92 0
1410.01 0
1410.09 0
1410.18 1
1410.27 3
1410.35 5
1410.44 6
1410.52 5
1410.61 3
1410.70 1
1410.78 0
1410.87 0
1410.95 0
1411.04 0
1411.13 0
1411.21 2
1411.30 7
1411.39 12
1411.47 17
1411.56 21
1411.64 23
1411.73 25
1411.82 26
1411.90 27
1411.99 29
1412.07 30
1412.16 32
1412.25 34
1412.33 35
1412.42 35
1412.51 36
1412.59 36
1412.68 37
1412.76 37
1412.85 37
1412.94 36
1413.02 33
1413.11 29
1413.19 24
1413.28 19
1413.37 15
1413.45 11
1413.54 8
1413.63 5
1413.71 1
1413.80 0
1413.88 0
1413.97 0
1414.06 0
1414.14 0
1414.23 0
1414.32 0
1414.40 3
1414.49 10
1414.57 16
1414.66 20
1414.75 22
1414.83 22
1414.92 21
1415.01 19
1415.09 19
1415.18 19
1415.26 21
1415.35 25
1415.44 31
1415.52 38
1415.61 46
1415.70 55
1415.78 64
1415.87 72
1415.95 78
1416.04 83
1416.13 88
1416.21 91
1416.30 95
1416.39 100
1416.47 105
1416.56 112
1416.64 119
1416.73 125
1416.82 128
1416.90 128
1416.99 124
1417.08 118
1417.16 109
1417.25 99
1417.33 89
1417.42 80
1417.51 74
1417.59 69
1417.68 67
1417.77 66
1417.85 66
1417.94 66
1418.03 66
1418.11 65
1418.20 64
1418.28 62
1418.37 61
1418.46 60
1418.54 60
1418.63 61
1418.72 63
1418.80 67
1418.89 72
1418.97 79
1419.06 88
1419.15 98
1419.23 107
1419.32 116
1419.41 123
1419.49 129
1419.58 133
1419.67 138
1419.75 143
1419.84 149
1419.93 155
1420.01 159
1420.10 161
1420.18 159
1420.27 153
1420.36 144
1420.44 133
1420.53 122
1420.62 112
1420.70 105
1420.79 99
1420.88 96
1420.96 94
1421.05 91
1421.13 88
1421.22 85
1421.31 82
1421.39 80
1421.48 79
1421.57 81
1421.65 85
1421.74 89
1421.83 94
1421.91 99
1422.00 101
1422.09 102
1422.17 100
1422.26 96
1422.35 88
1422.43 78
1422.52 66
1422.60 54
1422.69 42
1422.78 33
1422.86 27
1422.95 25
1423.04 26
1423.12 31
1423.21 37
1423.30 45
1423.38 53
1423.47 62
1423.56 69
1423.64 75
1423.73 79
1423.82 81
1423.90 81
1423.99 78
1424.07 75
1424.16 71
1424.25 67
1424.33 65
1424.42 64
1424.51 66
1424.59 69
1424.68 72
1424.77 76
1424.85 79
1424.94 81
1425.03 81
1425.11 79
1425.20 75
1425.29 71
1425.37 66
1425.46 61
1425.55 57
1425.63 54
1425.72 54
1425.81 55
1425.89 60
1425.98 67
1426.07 76
1426.15 85
1426.24 95
1426.33 103
1426.41 108
1426.50 111
1426.59 111
1426.67 109
1426.76 104
1426.84 98
1426.93 89
1427.02 79
1427.10 66
1427.19 52
1427.28 37
1427.36 22
1427.45 9
1427.54 0
1427.62 0
1427.71 0
1427.80 0
1427.88 0
1427.97 0
1428.06 0
1428.14 1
1428.23 6
1428.32 10
1428.40 12
1428.49 12
1428.58 9
1428.66 6
1428.75 1
1428.84 0
1428.92 0
1429.01 0
1429.10 0
1429.18 0
1429.27 0
1429.36 4
1429.44 10
1429.53 16
1429.62 21
1429.70 26
1429.79 30
1429.88 36
1429.96 44
1430.05 54
1430.14 66
1430.22 77
1430.31 87
1430.40 94
1430.48 96
1430.57 93
1430.66 88
1430.74 81
1430.83 76
1430.92 74
1431.00 76
1431.09 83
1431.18 93
1431.26 105
1431.35 118
1431.44 130
1431.53 139
1431.61 144
1431.70 146
1431.79 145
1431.87 141
1431.96 137
1432.05 133
1432.13 130
1432.22 130
1432.31 132
1432.39 136
1432.48 140
1432.57 142
1432.65 144
1432.74 143
1432.83 140
1432.91 137
1433.00 135
1433.09 134
1433.17 136
1433.26 138
1433.35 140
1433.43 140
1433.52 137
1433.61 130
1433.69 120
1433.78 108
1433.87 97
1433.96 89
1434.04 86
1434.13 89
1434.22 98
1434.30 110
1434.39 125
1434.48 139
1434.56 152
1434.65 160
1434.74 164
1434.82 164
1434.91 159
1435.00 152
1435.08 143
1435.17 132
1435.26 122
1435.34 112
1435.43 104
1435.52 98
1435.61 94
1435.69 92
1435.78 90
1435.87 88
1435.95 86
1436.04 83
1436.13 79
1436.21 74
1436.30 70
1436.39 67
1436.47 64
1436.56 63
1436.65 65
1436.73 70
1436.82 78
1436.91 88
1437.00 101
1437.08 114
1437.17 127
1437.26 136
1437.34 142
1437.43 143
1437.52 140
1437.60 134
1437.69 127
1437.78 120
1437.86 114
1437.95 109
1438.04 107
1438.13 107
1438.21 108
1438.30 110
1438.39 112
1438.47 115
1438.56 116
1438.65 117
1438.73 116
1438.82 113
1438.91 110
1438.99 107
1439.08 105
1439.17 105
1439.26 106
1439.34 107
1439.43 108
1439.52 105
1439.60 99
1439.69 89
1439.78 76
1439.86 62
1439.95 48
1440.04 35
1440.13 27
1440.21 22
1440.30 22
1440.39 25
1440.47 31
1440.56 39
1440.65 48
1440.73 58
1440.82 69
1440.91 80
1441.00 91
1441.08 101
1441.17 109
1441.26 115
1441.34 119
1441.43 120
1441.52 119
1441.61 117
1441.69 114
1441.78 111
1441.87 108
1441.95 105
1442.04 101
1442.13 96
1442.21 90
1442.30 83
1442.39 77
1442.48 71
1442.56 68
1442.65 68
1442.74 70
1442.82 74
1442.91 78
1443.00 82
1443.09 84
1443.17 84
1443.26 81
1443.35 76
1443.43 71
1443.52 65
1443.61 60
1443.70 56
1443.78 54
1443.87 54
1443.96 54
1444.04 54
1444.13 54
1444.22 53
1444.30 52
1444.39 51
1444.48 51
1444.57 50
1444.65 49
1444.74 47
1444.83 42
1444.91 35
1445.00 24
1445.09 13
1445.18 2
1445.26 0
1445.35 0
1445.44 0
1445.52 0
1445.61 5
1445.70 18
1445.79 31
1445.87 45
1445.96 57
1446.05 66
1446.14 71
1446.22 74
1446.31 73
1446.40 69
1446.48 62
1446.57 55
1446.66 47
1446.75 40
1446.83 35
1446.92 32
1447.01 31
1447.09 32
1447.18 34
1447.27 36
1447.36 38
1447.44 39
1447.53 40
1447.62 42
1447.70 44
1447.79 48
1447.88 52
1447.97 57
1448.05 63
1448.14 69
1448.23 74
1448.32 78
1448.40 81
1448.49 84
1448.58 85
1448.66 86
1448.75 87
1448.84 88
1448.93 88
1449.01 87
1449.10 85
1449.19 81
1449.28 76
1449.36 71
1449.45 66
1449.54 63
1449.62 60
1449.71 60
1449.80 60
1449.89 61
1449.97 63
1450.06 64
1450.15 66
1450.24 67
1450.32 69
1450.41 70
1450.50 71
1450.59 71
1450.67 70
1450.76 67
1450.85 64
1450.93 61
1451.02 59
1451.11 58
1451.20 60
1451.28 65
1451.37 71
1451.46 80
1451.55 89
1451.63 97
1451.72 104
1451.81 110
1451.90 113
1451.98 114
1452.07 114
1452.16 113
1452.24 113
1452.33 114
1452.42 117
1452.51 123
1452.59 131
1452.68 140
1452.77 150
1452.86 159
1452.94 165
1453.03 169
1453.12 171
1453.21 170
1453.29 168
1453.38 166
1453.47 165
1453.56 166
1453.64 168
1453.73 172
1453.82 177
1453.91 183
1453.99 190
1454.08 196
1454.17 202
1454.25 207
1454.34 210
1454.43 212
1454.52 210
1454.60 206
1454.69 197
1454.78 185
1454.87 170
1454.95 151
1455.04 131
1455.13 112
1455.22 96
1455.30 83
1455.39 75
1455.48 72
1455.57 73
1455.65 76
1455.74 81
1455.83 85
1455.92 89
1456.00 92
1456.09 94
1456.18 96
1456.27 98
1456.35 101
1456.44 105
1456.53 108
1456.62 112
1456.70 117
1456.79 122
1456.88 130
1456.97 138
1457.05 148
1457.14 156
1457.23 163
1457.32 167
1457.40 168
1457.49 167
1457.58 164
1457.67 161
1457.75 157
1457.84 152
1457.93 145
1458.02 136
1458.10 123
1458.19 109
1458.28 93
1458.37 79
1458.45 67
1458.54 59
1458.63 55
1458.72 53
1458.80 53
1458.89 53
1458.98 51
1459.07 48
1459.15 44
1459.24 40
1459.33 38
1459.42 38
1459.51 40
1459.59 44
1459.68 49
1459.77 52
1459.86 53
1459.94 50
1460.03 45
1460.12 37
1460.21 29
1460.29 23
1460.38 20
1460.47 20
1460.56 23
1460.64 29
1460.73 37
1460.82 45
1460.91 53
1460.99 60
1461.08 65
1461.17 70
1461.26 73
1461.35 74
1461.43 72
1461.52 67
1461.61 60
1461.70 50
1461.78 38
1461.87 24
1461.96 11
1462.05 0
1462.13 0
1462.22 0
1462.31 0
1462.40 0
1462.48 0
1462.57 0
1462.66 0
1462.75 0
1462.84 6
1462.92 14
1463.01 23
1463.10 31
1463.19 37
1463.27 40
1463.36 39
1463.45 35
1463.54 27
1463.62 19
1463.71 11
1463.80 6
1463.89 5
1463.98 7
1464.06 12
1464.15 20
1464.24 28
1464.33 37
1464.41 44
1464.50 50
1464.59 54
1464.68 57
1464.77 59
1464.85 59
1464.94 56
1465.03 52
1465.12 46
1465.20 38
1465.29 31
1465.38 25
1465.47 22
1465.56 24
1465.64 31
1465.73 43
1465.82 59
1465.91 78
1465.99 96
1466.08 112
1466.17 125
1466.26 134
1466.35 140
1466.43 144
1466.52 147
1466.61 150
1466.70 154
1466.78 157
1466.87 157
1466.96 154
1467.05 146
1467.14 134
1467.22 119
1467.31 102
1467.40 88
1467.49 78
1467.57 75
1467.66 77
1467.75 85
1467.84 95
1467.93 105
1468.01 113
1468.10 116
1468.19 115
1468.28 109
1468.37 101
1468.45 94
1468.54 89
1468.63 88
1468.72 89
1468.80 93
1468.89 98
1468.98 101
1469.07 103
1469.16 101
1469.24 98
1469.33 94
1469.42 89
1469.51 84
1469.60 80
1469.68 77
1469.77 75
1469.86 74
1469.95 73
1470.03 73
1470.12 72
1470.21 71
1470.30 69
1470.39 67
1470.47 65
1470.56 63
1470.65 62
1470.74 63
1470.83 64
1470.91 66
1471.00 67
1471.09 66
1471.18 61
1471.27 53
1471.35 43
1471.44 31
1471.53 21
1471.62 13
1471.71 7
1471.79 4
1471.88 3
1471.97 3
1472.06 2
1472.15 1
1472.23 0
1472.32 0
1472.41 0
1472.50 0
1472.59 0
1472.67 0
1472.76 0
1472.85 0
1472.94 0
1473.02 0
1473.11 1
1473.20 5
1473.29 13
1473.38 23
1473.46 35
1473.55 48
1473.64 58
1473.73 65
1473.82 67
1473.91 66
1473.99 63
1474.08 59
1474.17 55
1474.26 51
1474.35 48
1474.43 44
1474.52 40
1474.61 36
1474.70 31
1474.79 28
1474.87 26
1474.96 26
1475.05 29
1475.14 32
1475.23 34
1475.31 33
1475.40 28
1475.49 19
1475.58 7
1475.67 0
1475.75 0
1475.84 0
1475.93 0
1476.02 0
1476.11 0
1476.19 8
1476.28 23
1476.37 36
1476.46 46
1476.55 52
1476.63 53
1476.72 52
1476.81 50
1476.90 48
1476.99 47
1477.08 48
1477.16 50
1477.25 54
1477.34 57
1477.43 58
1477.52 55
1477.60 49
1477.69 38
1477.78 25
1477.87 11
1477.96 0
1478.04 0
1478.13 0
1478.22 0
1478.31 0
1478.40 0
1478.49 0
1478.57 0
1478.66 0
1478.75 6
1478.84 17
1478.93 31
1479.01 47
1479.10 63
1479.19 76
1479.28 86
1479.37 92
1479.46 94
1479.54 93
1479.63 90
1479.72 87
1479.81 83
1479.90 79
1479.98 74
1480.07 69
1480.16 62
1480.25 54
1480.34 45
1480.43 35
1480.51 26
1480.60 16
1480.69 6
1480.78 0
1480.87 0
1480.95 0
1481.04 0
1481.13 0
1481.22 1
1481.31 13
1481.40 27
1481.48 41
1481.57 53
1481.66 63
1481.75 69
1481.84 71
1481.93 70
1482.01 67
1482.10 63
1482.19 59
1482.28 55
1482.37 53
1482.46 53
1482.54 54
1482.63 57
1482.72 60
1482.81 63
1482.90 66
1482.98 68
1483.07 71
1483.16 73
1483.25 76
1483.34 79
1483.43 81
1483.51 82
1483.60 80
1483.69 77
1483.78 73
1483.87 69
1483.96 67
1484.04 68
1484.13 73
1484.22 82
1484.31 94
1484.40 108
1484.49 121
1484.57 133
1484.66 140
1484.75 143
1484.84 141
1484.93 134
1485.02 125
1485.10 115
1485.19 105
1485.28 97
1485.37 90
1485.46 85
1485.55 80
1485.63 75
1485.72 69
1485.81 64
1485.90 57
1485.99 50
1486.08 43
1486.17 35
1486.25 28
1486.34 21
1486.43 16
1486.52 13
1486.61 14
1486.70 18
1486.78 27
1486.87 38
1486.96 51
1487.05 64
1487.14 75
1487.23 83
1487.31 86
1487.40 84
1487.49 78
1487.58 70
1487.67 60
1487.76 52
1487.84 45
1487.93 41
1488.02 39
1488.11 38
1488.20 37
1488.29 37
1488.38 39
1488.46 43
1488.55 52
1488.64 64
1488.73 81
1488.82 99
1488.91 117
1488.99 132
1489.08 142
1489.17 147
1489.26 146
1489.35 140
1489.44 132
1489.53 122
1489.61 111
1489.70 101
1489.79 92
1489.88 84
1489.97 77
1490.06 70
1490.14 63
1490.23 56
1490.32 48
1490.41 40
1490.50 31
1490.59 22
1490.68 16
1490.76 13
1490.85 15
1490.94 23
1491.03 35
1491.12 51
1491.21 68
1491.30 85
1491.38 98
1491.47 108
1491.56 112
1491.65 112
1491.74 109
1491.83 103
1491.92 97
1492.00 91
1492.09 85
1492.18 79
1492.27 74
1492.36 70
1492.45 67
1492.54 64
1492.62 64
1492.71 66
1492.80 70
1492.89 75
1492.98 81
1493.07 86
1493.16 90
1493.24 91
1493.33 89
1493.42 83
1493.51 77
1493.60 69
1493.69 62
1493.78 57
1493.86 53
1493.95 51
1494.04 49
1494.13 47
1494.22 44
1494.31 41
1494.40 37
1494.48 33
1494.57 30
1494.66 28
1494.75 28
1494.84 29
1494.93 32
1495.02 37
1495.11 43
1495.19 50
1495.28 56
1495.37 60
1495.46 60
1495.55 57
1495.64 49
1495.73 39
1495.81 26
1495.90 12
1495.99 0
1496.08 0
1496.17 0
1496.26 0
1496.35 0
1496.44 0
1496.52 0
1496.61 0
1496.70 0
1496.79 17
1496.88 35
1496.97 53
1497.06 68
1497.14 82
1497.23 92
1497.32 98
1497.41 102
1497.50 101
1497.59 98
1497.68 91
1497.77 82
1497.85 72
1497.94 62
1498.03 52
1498.12 44
1498.21 39
1498.30 37
1498.39 38
1498.48 42
1498.56 47
1498.65 52
1498.74 55
1498.83 57
1498.92 58
1499.01 58
1499.10 57
1499.19 58
1499.27 59
1499.36 60
1499.45 60
1499.54 59
1499.63 56
1499.72 49
1499.81 41
1499.90 32
1499.98 23
1500.07 16
1500.16 12
1500.25 12
1500.34 14
1500.43 19
1500.52 25
1500.61 30
1500.70 35
1500.78 38
1500.87 40
1500.96 41
1501.05 41
1501.14 39
1501.23 37
1501.32 34
1501.41 31
1501.49 28
1501.58 25
1501.67 21
1501.76 18
1501.85 16
1501.94 16
1502.03 17
1502.12 20
1502.21 23
1502.29 28
1502.38 32
1502.47 34
1502.56 36
1502.65 34
1502.74 31
1502.83 27
1502.92 22
1503.01 17
1503.09 13
1503.18 11
1503.27 12
1503.36 16
1503.45 23
1503.54 32
1503.63 42
1503.72 52
1503.81 61
1503.89 68
1503.98 73
1504.07 75
1504.16 74
1504.25 71
1504.34 67
1504.43 61
1504.52 55
1504.61 48
1504.69 41
1504.78 34
1504.87 27
1504.96 21
1505.05 16
1505.14 14
1505.23 13
1505.32 14
1505.41 16
1505.50 18
1505.58 18
1505.67 17
1505.76 14
1505.85 11
1505.94 9
1506.03 9
1506.12 11
1506.21 15
1506.30 21
1506.38 27
1506.47 33
1506.56 38
1506.65 42
1506.74 46
1506.83 50
1506.92 55
1507.01 62
1507.10 68
1507.19 75
1507.27 80
1507.36 82
1507.45 82
1507.54 80
1507.63 75
1507.72 69
1507.81 62
1507.90 56
1507.99 50
1508.08 45
1508.17 39
1508.25 34
1508.34 29
1508.43 26
1508.52 23
1508.61 23
1508.70 25
1508.79 28
1508.88 34
1508.97 40
1509.06 46
1509.14 53
1509.23 58
1509.32 62
1509.41 66
1509.50 68
1509.59 70
1509.68 72
1509.77 73
1509.86 73
1509.95 72
1510.04 71
1510.12 68
1510.21 65
1510.30 62
1510.39 59
1510.48 58
1510.57 57
1510.66 57
1510.75 58
1510.84 58
1510.93 59
1511.02 61
1511.10 64
1511.19 68
1511.28 75
1511.37 84
1511.46 95
1511.55 107
1511.64 119
1511.73 131
1511.82 142
1511.91 151
1512.00 159
1512.09 166
1512.17 172
1512.26 176
1512.35 177
1512.44 177
1512.53 173
1512.62 168
1512.71 161
1512.80 153
1512.89 144
1512.98 136
1513.07 128
1513.16 120
1513.24 110
1513.33 99
1513.42 87
1513.51 73
1513.60 60
1513.69 48
1513.78 37
1513.87 26
1513.96 15
1514.05 5
1514.14 0
1514.23 0
1514.31 0
1514.40 0
1514.49 0
1514.58 0
1514.67 0
1514.76 0
1514.85 3
1514.94 21
1515.03 42
1515.12 64
1515.21 86
1515.30 106
1515.39 122
1515.47 132
1515.56 135
1515.65 132
1515.74 123
1515.83 111
1515.92 97
1516.01 83
1516.10 71
1516.19 61
1516.28 53
1516.37 47
1516.46 41
1516.55 35
1516.64 28
1516.72 20
1516.81 12
1516.90 5
1516.99 0
1517.08 0
1517.17 0
1517.26 0
1517.35 4
1517.44 9
1517.53 14
1517.62 18
1517.71 22
1517.80 24
1517.89 26
1517.98 26
1518.06 25
1518.15 22
1518.24 17
1518.33 11
1518.42 6
1518.51 2
1518.60 0
1518.69 0
1518.78 3
1518.87 8
1518.96 13
1519.05 15
1519.14 15
1519.23 11
1519.32 5
1519.40 0
1519.49 0
1519.58 0
1519.67 0
1519.76 0
1519.85 0
1519.94 1
1520.03 11
1520.12 21
1520.21 29
1520.30 36
1520.39 41
1520.48 45
1520.57 50
1520.66 55
1520.75 61
1520.83 68
1520.92 76
1521.01 86
1521.10 95
1521.19 104
1521.28 113
1521.37 121
1521.46 126
1521.55 128
1521.64 127
1521.73 123
1521.82 116
1521.91 109
1522.00 102
1522.09 98
1522.18 98
1522.27 102
1522.36 110
1522.44 121
1522.53 135
1522.62 150
1522.71 164
1522.80 174
1522.89 180
1522.98 180
1523.07 175
1523.16 166
1523.25 155
1523.34 144
1523.43 136
1523.52 132
1523.61 132
1523.70 136
1523.79 142
1523.88 149
1523.97 155
1524.06 158
1524.14 157
1524.23 154
1524.32 147
1524.41 138
1524.50 128
1524.59 118
1524.68 107
1524.77 97
1524.86 87
1524.95 77
1525.04 65
1525.13 53
1525.22 39
1525.31 26
1525.40 13
1525.49 3
1525.58 0
1525.67 0
1525.76 0
1525.85 3
1525.94 12
1526.02 21
1526.11 29
1526.20 36
1526.29 41
1526.38 45
1526.47 49
1526.56 55
1526.65 62
1526.74 72
1526.83 84
1526.92 96
1527.01 107
1527.10 116
1527.19 121
1527.28 124
1527.37 124
1527.46 123
1527.55 122
1527.64 122
1527.73 124
1527.82 128
1527.91 134
1528.00 140
1528.09 145
1528.18 149
1528.26 152
1528.35 153
1528.44 154
1528.53 154
1528.62 154
1528.71 153
1528.80 151
1528.89 147
1528.98 142
1529.07 134
1529.16 126
1529.25 117
1529.34 108
1529.43 100
1529.52 92
1529.61 85
1529.70 78
1529.79 71
1529.88 66
1529.97 62
1530.06 60
1530.15 61
1530.24 67
1530.33 76
1530.42 89
1530.51 104
1530.60 120
1530.69 134
1530.78 144
1530.87 150
1530.95 150
1531.04 147
1531.13 141
1531.22 134
1531.31 128
1531.40 122
1531.49 116
1531.58 110
1531.67 102
1531.76 92
1531.85 82
1531.94 73
1532.03 67
1532.12 63
1532.21 63
1532.30 66
1532.39 70
1532.48 73
1532.57 75
1532.66 76
1532.75 75
1532.84 74
1532.93 74
1533.02 75
1533.11 77
1533.20 79
1533.29 80
1533.38 81
1533.47 81
1533.56 79
1533.65 76
1533.74 72
1533.83 65
1533.92 57
1534.01 48
1534.10 37
1534.19 27
1534.28 17
1534.37 8
1534.46 0
1534.55 0
1534.64 0
1534.72 0
1534.81 0
1534.90 0
1534.99 0
1535.08 0
1535.17 0
1535.26 10
1535.35 28
1535.44 47
1535.53 67
1535.62 86
1535.71 101
1535.80 110
1535.89 113
1535.98 110
1536.07 102
1536.16 93
1536.25 85
1536.34 81
1536.43 84
1536.52 93
1536.61 108
1536.70 124
1536.79 139
1536.88 148
1536.97 150
1537.06 144
1537.15 132
1537.24 116
1537.33 98
1537.42 83
1537.51 69
1537.60 60
1537.69 54
1537.78 51
1537.87 51
1537.96 51
1538.05 51
1538.14 50
1538.23 49
1538.32 46
1538.41 41
1538.50 35
1538.59 30
1538.68 26
1538.77 24
1538.86 27
1538.95 33
1539.04 42
1539.13 55
1539.22 69
1539.31 83
1539.40 96
1539.49 107
1539.58 115
1539.67 120
1539.76 121
1539.85 117
1539.94 109
1540.03 96
1540.12 81
1540.21 65
1540.30 50
1540.39 36
1540.48 25
1540.57 18
1540.66 14
1540.75 14
1540.84 16
1540.93 21
1541.02 27
1541.11 34
1541.20 40
1541.29 47
1541.38 53
1541.47 59
1541.56 65
1541.65 71
1541.74 76
1541.83 79
1541.92 81
1542.01 81
1542.10 78
1542.19 73
1542.28 67
1542.37 60
1542.46 53
1542.55 47
1542.64 43
1542.73 40
1542.82 41
1542.91 43
1543.00 46
1543.09 50
1543.18 55
1543.27 61
1543.36 68
1543.45 77
1543.54 89
1543.63 103
1543.72 118
1543.81 133
1543.90 146
1543.99 155
1544.08 159
1544.17 159
1544.26 155
1544.35 148
1544.44 139
1544.53 130
1544.62 121
1544.71 111
1544.80 100
1544.89 90
1544.98 79
1545.07 69
1545.16 61
1545.25 56
1545.34 54
1545.43 54
1545.52 55
1545.61 57
1545.70 58
1545.79 59
1545.88 58
1545.97 57
1546.06 57
1546.15 59
1546.24 65
1546.33 74
1546.42 87
1546.51 101
1546.60 116
1546.69 130
1546.78 140
1546.87 147
1546.96 150
1547.05 149
1547.14 147
1547.23 143
1547.32 140
1547.42 138
1547.51 137
1547.60 137
1547.69 139
1547.78 141
1547.87 145
1547.96 147
1548.05 150
1548.14 150
1548.23 149
1548.32 146
1548.41 140
1548.50 134
1548.59 127
1548.68 121
1548.77 116
1548.86 114
1548.95 114
1549.04 116
1549.13 121
1549.22 127
1549.31 134
1549.40 141
1549.49 149
1549.58 156
1549.67 163
1549.76 170
1549.85 178
1549.94 187
1550.03 195
1550.12 204
1550.21 211
1550.30 216
1550.39 219
1550.48 219
1550.57 217
1550.66 213
1550.75 209
1550.84 205
1550.93 201
1551.02 196
1551.12 190
1551.21 183
1551.30 174
1551.39 162
1551.48 150
1551.57 136
1551.66 124
1551.75 112
1551.84 102
1551.93 93
1552.02 85
1552.11 77
1552.20 69
1552.29 59
1552.38 47
1552.47 36
1552.56 24
1552.65 15
1552.74 8
1552.83 4
1552.92 3
1553.01 3
1553.10 3
1553.19 2
1553.28 0
1553.37 0
1553.46 0
1553.55 0
1553.64 0
1553.73 0
1553.83 0
1553.92 5
1554.01 15
1554.10 24
1554.19 33
1554.28 42
1554.37 50
1554.46 59
1554.55 68
1554.64 77
1554.73 85
1554.82 91
1554.91 96
1555.00 97
1555.09 97
1555.18 94
1555.27 91
1555.36 88
1555.45 87
1555.54 88
1555.63 91
1555.72 97
1555.81 104
1555.90 112
1555.99 119
1556.09 127
1556.18 134
1556.27 142
1556.36 150
1556.45 159
1556.54 168
1556.63 178
1556.72 187
1556.81 196
1556.90 203
1556.99 208
1557.08 211
1557.17 210
1557.26 207
1557.35 202
1557.44 195
1557.53 188
1557.62 182
1557.71 177
1557.80 175
1557.89 175
1557.99 177
1558.08 180
1558.17 183
1558.26 185
1558.35 186
1558.44 185
1558.53 181
1558.62 175
1558.71 167
1558.80 158
1558.89 149
1558.98 142
1559.07 138
1559.16 139
1559.25 144
1559.34 153
1559.43 163
1559.52 172
1559.61 179
1559.71 183
1559.80 184
1559.89 183
1559.98 183
1560.07 186
1560.16 192
1560.25 202
1560.34 215
1560.43 228
1560.52 239
1560.61 246
1560.70 248
1560.79 244
1560.88 236
1560.97 225
1561.06 212
1561.15 200
1561.24 191
1561.34 184
1561.43 181
1561.52 179
1561.61 179
1561.70 180
1561.79 179
1561.88 176
1561.97 171
1562.06 163
1562.15 152
1562.24 141
1562.33 132
1562.42 125
1562.51 123
1562.60 124
1562.69 129
1562.79 136
1562.88 142
1562.97 146
1563.06 148
1563.15 148
1563.24 147
1563.33 145
1563.42 145
1563.51 147
1563.60 151
1563.69 155
1563.78 159
1563.87 161
1563.96 160
1564.05 158
1564.14 154
1564.24 150
1564.33 147
1564.42 144
1564.51 143
1564.60 144
1564.69 146
1564.78 149
1564.87 152
1564.96 155
1565.05 157
1565.14 157
1565.23 155
1565.32 151
1565.41 146
1565.51 140
1565.60 133
1565.69 128
1565.78 123
1565.87 118
1565.96 114
1566.05 110
1566.14 106
1566.23 102
1566.32 100
1566.41 99
1566.50 100
1566.59 104
1566.68 109
1566.78 115
1566.87 120
1566.96 125
1567.05 129
1567.14 131
1567.23 133
1567.32 136
1567.41 138
1567.50 142
1567.59 146
1567.68 148
1567.77 148
1567.86 143
1567.96 135
1568.05 122
1568.14 107
1568.23 92
1568.32 79
1568.41 70
1568.50 67
1568.59 69
1568.68 76
1568.77 86
1568.86 98
1568.95 112
1569.05 126
1569.14 139
1569.23 152
1569.32 163
1569.41 171
1569.50 177
1569.59 179
1569.68 179
1569.77 177
1569.86 172
1569.95 165
1570.04 157
1570.14 147
1570.23 138
1570.32 128
1570.41 120
1570.50 113
1570.59 110
1570.68 110
1570.77 114
1570.86 119
1570.95 125
1571.04 132
1571.13 138
1571.23 143
1571.32 146
1571.41 147
1571.50 146
1571.59 145
1571.68 142
1571.77 141
1571.86 142
1571.95 148
1572.04 159
1572.13 176
1572.23 197
1572.32 218
1572.41 236
1572.50 249
1572.59 253
1572.68 249
1572.77 236
1572.86 218
1572.95 196
1573.04 175
1573.13 155
1573.23 137
1573.32 124
1573.41 113
1573.50 106
1573.59 101
1573.68 99
1573.77 99
1573.86 100
1573.95 103
1574.04 105
1574.13 106
1574.23 104
1574.32 100
1574.41 91
1574.50 78
1574.59 63
1574.68 47
1574.77 30
1574.86 14
1574.95 0
1575.04 0
1575.14 0
1575.23 0
1575.32 0
1575.41 0
1575.50 0
1575.59 0
1575.68 0
1575.77 7
1575.86 22
1575.95 38
1576.05 54
1576.14 69
1576.23 82
1576.32 91
1576.41 96
1576.50 95
1576.59 91
1576.68 82
1576.77 70
1576.87 56
1576.96 42
1577.05 30
1577.14 20
1577.23 12
1577.32 7
1577.41 5
1577.50 6
1577.59 11
1577.68 18
1577.78 28
1577.87 42
1577.96 58
1578.05 74
1578.14 90
1578.23 104
1578.32 115
1578.41 122
1578.50 125
1578.60 126
1578.69 125
1578.78 124
1578.87 122
1578.96 121
1579.05 121
1579.14 122
1579.23 125
1579.32 130
1579.42 137
1579.51 146
1579.60 156
1579.69 166
1579.78 174
1579.87 181
1579.96 185
1580.05 187
1580.14 189
1580.24 190
1580.33 192
1580.42 194
1580.51 196
1580.60 196
1580.69 194
1580.78 189
1580.87 183
1580.96 177
1581.06 173
1581.15 172
1581.24 174
1581.33 180
1581.42 185
1581.51 190
1581.60 191
1581.69 187
1581.79 178
1581.88 165
1581.97 150
1582.06 135
1582.15 122
1582.24 111
1582.33 104
1582.42 101
1582.51 102
1582.61 105
1582.70 110
1582.79 116
1582.88 123
1582.97 131
1583.06 138
1583.15 144
1583.24 150
1583.34 155
1583.43 158
1583.52 159
1583.61 159
1583.70 156
1583.79 152
1583.88 148
1583.97 143
1584.07 139
1584.16 136
1584.25 133
1584.34 130
1584.43 128
1584.52 126
1584.61 124
1584.70 122
1584.80 121
1584.89 121
1584.98 123
1585.07 127
1585.16 133
1585.25 140
1585.34 147
1585.43 153
1585.53 157
1585.62 157
1585.71 155
1585.80 149
1585.89 142
1585.98 134
1586.07 128
1586.17 124
1586.26 123
1586.35 126
1586.44 132
1586.53 140
1586.62 147
1586.71 153
1586.80 157
1586.90 159
1586.99 158
1587.08 155
1587.17 150
1587.26 146
1587.35 141
1587.44 139
1587.53 137
1587.63 137
1587.72 138
1587.81 140
1587.90 142
1587.99 145
1588.08 147
1588.17 149
1588.27 150
1588.36 150
1588.45 150
1588.54 147
1588.63 144
1588.72 137
1588.81 128
1588.91 117
1589.00 103
1589.09 88
1589.18 72
1589.27 59
1589.36 48
1589.45 42
1589.55 42
1589.64 49
1589.73 60
1589.82 76
1589.91 95
1590.00 114
1590.09 132
1590.19 149
1590.28 162
1590.37 173
1590.46 180
1590.55 183
1590.64 183
1590.73 180
1590.83 175
1590.92 167
1591.01 159
1591.10 151
1591.19 144
1591.28 139
1591.37 136
1591.47 135
1591.56 134
1591.65 133
1591.74 130
1591.83 123
1591.92 112
1592.01 97
1592.11 80
1592.20 63
1592.29 47
1592.38 34
1592.47 27
1592.56 25
1592.65 29
1592.75 37
1592.84 47
1592.93 59
1593.02 69
1593.11 76
1593.20 78
1593.30 77
1593.39 71
1593.48 63
1593.57 55
1593.66 48
1593.75 44
1593.84 45
1593.94 51
1594.03 60
1594.12 71
1594.21 82
1594.30 92
1594.39 99
1594.49 101
1594.58 100
1594.67 95
1594.76 87
1594.85 77
1594.94 66
1595.03 55
1595.13 43
1595.22 30
1595.31 18
1595.40 6
1595.49 0
1595.58 0
1595.68 0
1595.77 0
1595.86 0
1595.95 0
1596.04 1
1596.13 8
1596.23 13
1596.32 14
1596.41 12
1596.50 8
1596.59 4
1596.68 3
1596.77 6
1596.87 13
1596.96 23
1597.05 33
1597.14 43
1597.23 49
1597.32 52
1597.42 50
1597.51 47
1597.60 42
1597.69 40
1597.78 39
1597.87 42
1597.97 47
1598.06 53
1598.15 60
1598.24 67
1598.33 73
1598.42 77
1598.52 79
1598.61 79
1598.70 76
1598.79 70
1598.88 61
1598.97 51
1599.07 39
1599.16 27
1599.25 15
1599.34 4
1599.43 0
1599.52 0
1599.62 0
1599.71 0
1599.80 0
1599.89 0
1599.98 0
1600.07 0
1600.17 1
1600.26 15
1600.35 30
1600.44 46
1600.53 63
1600.62 79
1600.72 93
1600.81 106
1600.90 116
1600.99 124
1601.08 131
1601.18 137
1601.27 142
1601.36 148
1601.45 155
1601.54 163
1601.63 171
1601.73 179
1601.82 185
1601.91 189
1602.00 191
1602.09 191
1602.18 191
1602.28 193
1602.37 197
1602.46 205
1602.55 215
1602.64 227
1602.74 239
1602.83 248
1602.92 255
1603.01 259
1603.10 258
1603.19 254
1603.29 245
1603.38 234
1603.47 218
1603.56 200
1603.65 181
1603.75 162
1603.84 146
1603.93 135
1604.02 128
1604.11 127
1604.20 129
1604.30 132
1604.39 134
1604.48 135
1604.57 132
1604.66 128
1604.76 123
1604.85 118
1604.94 114
1605.03 112
1605.12 110
1605.21 109
1605.31 106
1605.40 102
1605.49 97
1605.58 89
1605.67 81
1605.77 72
1605.86 63
1605.95 56
1606.04 51
1606.13 49
1606.23 49
1606.32 52
1606.41 56
1606.50 59
1606.59 61
1606.68 61
1606.78 58
1606.87 51
1606.96 42
1607.05 33
1607.14 23
1607.24 15
1607.33 9
1607.42 8
1607.51 12
1607.60 21
1607.70 33
1607.79 47
1607.88 60
1607.97 69
1608.06 73
1608.16 71
1608.25 65
1608.34 55
1608.43 45
1608.52 36
1608.61 29
1608.71 22
1608.80 16
1608.89 10
1608.98 4
1609.07 0
1609.17 0
1609.26 0
1609.35 3
1609.44 11
1609.53 19
1609.63 27
1609.72 32
1609.81 34
1609.90 35
1609.99 37
1610.09 42
1610.18 53
1610.27 70
1610.36 90
1610.45 112
1610.55 133
1610.64 151
1610.73 163
1610.82 169
1610.91 169
1611.01 164
1611.10 155
1611.19 143
1611.28 129
1611.37 114
1611.47 101
1611.56 90
1611.65 83
1611.74 82
1611.83 84
1611.93 90
1612.02 96
1612.11 101
1612.20 102
1612.30 97
1612.39 88
1612.48 74
1612.57 59
1612.66 45
1612.76 34
1612.85 27
1612.94 27
1613.03 31
1613.12 39
1613.22 49
1613.31 60
1613.40 71
1613.49 81
1613.58 89
1613.68 94
1613.77 96
1613.86 93
1613.95 86
1614.04 76
1614.14 67
1614.23 60
1614.32 60
1614.41 69
1614.51 86
1614.60 108
1614.69 132
1614.78 153
1614.87 166
1614.97 168
1615.06 157
1615.15 137
1615.24 111
1615.33 83
1615.43 58
1615.52 38
1615.61 24
1615.70 18
1615.80 17
1615.89 20
1615.98 25
1616.07 31
1616.16 37
1616.26 42
1616.35 46
1616.44 49
1616.53 53
1616.62 58
1616.72 63
1616.81 69
1616.90 76
1616.99 82
1617.09 88
1617.18 92
1617.27 95
1617.36 97
1617.45 99
1617.55 99
1617.64 98
1617.73 96
1617.82 92
1617.92 87
1618.01 81
1618.10 73
1618.19 64
1618.28 56
1618.38 47
1618.47 39
1618.56 32
1618.65 26
1618.75 22
1618.84 21
1618.93 22
1619.02 25
1619.11 31
1619.21 37
1619.30 43
1619.39 48
1619.48 49
1619.58 48
1619.67 44
1619.76 39
1619.85 33
1619.95 27
1620.04 23
1620.13 23
1620.22 27
1620.31 36
1620.41 50
1620.50 68
1620.59 88
1620.68 107
1620.78 121
1620.87 130
1620.96 130
1621.05 122
1621.15 107
1621.24 87
1621.33 67
1621.42 48
1621.51 32
1621.61 22
1621.70 16
1621.79 15
1621.88 18
1621.98 24
1622.07 31
1622.16 41
1622.25 51
1622.35 61
1622.44 69
1622.53 75
1622.62 77
1622.71 76
1622.81 70
1622.90 61
1622.99 51
1623.08 39
1623.18 28
1623.27 19
1623.36 11
1623.45 5
1623.55 1
1623.64 0
1623.73 0
1623.82 0
1623.92 0
1624.01 0
1624.10 0
1624.19 0
1624.29 0
1624.38 0
1624.47 3
1624.56 9
1624.65 17
1624.75 24
1624.84 31
1624.93 36
1625.02 40
1625.12 42
1625.21 42
1625.30 42
1625.39 41
1625.49 40
1625.58 39
1625.67 37
1625.76 36
1625.86 36
1625.95 36
1626.04 37
1626.13 38
1626.23 38
1626.32 37
1626.41 34
1626.50 29
1626.60 22
1626.69 16
1626.78 10
1626.87 7
1626.97 6
1627.06 8
1627.15 12
1627.24 18
1627.34 24
1627.43 31
1627.52 39
1627.61 49
1627.71 62
1627.80 77
1627.89 93
1627.98 109
1628.08 123
1628.17 133
1628.26 136
1628.35 133
1628.45 124
1628.54 110
1628.63 94
1628.72 79
1628.82 65
1628.91 55
1629.00 49
1629.09 47
1629.19 50
1629.28 54
1629.37 61
1629.46 70
1629.56 80
1629.65 90
1629.74 100
1629.83 108
1629.93 113
1630.02 112
1630.11 105
1630.20 91
1630.30 72
1630.39 50
1630.48 27
1630.57 7
1630.67 0
1630.76 0
1630.85 0
1630.94 0
1631.04 0
1631.13 8
1631.22 24
1631.32 41
1631.41 57
1631.50 72
1631.59 85
1631.69 95
1631.78 101
1631.87 102
1631.96 98
1632.06 91
1632.15 82
1632.24 71
1632.33 62
1632.43 55
1632.52 53
1632.61 55
1632.70 63
1632.80 75
1632.89 89
1632.98 105
1633.08 121
1633.17 135
1633.26 146
1633.35 152
1633.45 154
1633.54 152
1633.63 147
1633.72 140
1633.82 134
1633.91 130
1634.00 127
1634.09 126
1634.19 126
1634.28 126
1634.37 123
1634.47 118
1634.56 111
1634.65 101
1634.74 90
1634.84 80
1634.93 71
1635.02 66
1635.11 65
1635.21 68
1635.30 74
1635.39 83
1635.49 93
1635.58 104
1635.67 113
1635.76 120
1635.86 125
1635.95 128
1636.04 127
1636.13 124
1636.23 118
1636.32 110
1636.41 100
1636.51 89
1636.60 76
1636.69 62
1636.78 46
1636.88 29
1636.97 11
1637.06 0
1637.15 0
1637.25 0
1637.34 0
1637.43 0
1637.53 0
1637.62 0
1637.71 4
1637.80 14
1637.90 20
1637.99 23
1638.08 23
1638.18 20
1638.27 18
1638.36 17
1638.45 19
1638.55 24
1638.64 32
1638.73 41
1638.82 52
1638.92 61
1639.01 69
1639.10 76
1639.20 79
1639.29 81
1639.38 81
1639.47 81
1639.57 81
1639.66 82
1639.75 85
1639.85 89
1639.94 95
1640.03 101
1640.12 108
1640.22 113
1640.31 116
1640.40 116
1640.50 114
1640.59 109
1640.68 101
1640.77 90
1640.87 77
1640.96 63
1641.05 48
1641.15 35
1641.24 24
1641.33 16
1641.42 9
1641.52 4
1641.61 0
1641.70 0
1641.80 0
1641.89 0
1641.98 0
1642.07 0
1642.17 0
1642.26 0
1642.35 2
1642.45 12
1642.54 22
1642.63 31
1642.73 39
1642.82 47
1642.91 55
1643.00 63
1643.10 71
1643.19 79
1643.28 86
1643.38 92
1643.47 97
1643.56 99
1643.65 100
1643.75 98
1643.84 96
1643.93 93
1644.03 90
1644.12 88
1644.21 87
1644.31 85
1644.40 83
1644.49 79
1644.58 74
1644.68 68
1644.77 62
1644.86 58
1644.96 57
1645.05 60
1645.14 66
1645.24 76
1645.33 87
1645.42 98
1645.51 109
1645.61 118
1645.70 125
1645.79 131
1645.89 137
1645.98 142
1646.07 147
1646.17 150
1646.26 153
1646.35 152
1646.44 150
1646.54 144
1646.63 138
1646.72 132
1646.82 128
1646.91 126
1647.00 127
1647.10 131
1647.19 134
1647.28 136
1647.37 134
1647.47 128
1647.56 117
1647.65 104
1647.75 89
1647.84 77
1647.93 68
1648.03 64
1648.12 67
1648.21 76
1648.31 90
1648.40 109
1648.49 129
1648.58 150
1648.68 170
1648.77 187
1648.86 200
1648.96 208
1649.05 210
1649.14 208
1649.24 201
1649.33 192
1649.42 180
1649.52 169
1649.61 159
1649.70 152
1649.80 148
1649.89 148
1649.98 151
1650.07 155
1650.17 159
1650.26 162
1650.35 162
1650.45 158
1650.54 152
1650.63 143
1650.73 132
1650.82 120
1650.91 108
1651.01 98
1651.10 88
1651.19 81
1651.29 75
1651.38 71
1651.47 67
1651.56 64
1651.66 60
1651.75 58
1651.84 57
1651.94 58
1652.03 63
1652.12 71
1652.22 81
1652.31 92
1652.40 103
1652.50 113
1652.59 121
1652.68 128
1652.78 134
1652.87 138
1652.96 141
1653.06 140
1653.15 134
1653.24 124
1653.34 110
1653.43 94
1653.52 78
1653.62 64
1653.71 56
1653.80 51
1653.90 50
1653.99 50
1654.08 48
1654.17 42
1654.27 33
1654.36 22
1654.45 12
1654.55 6
1654.64 5
1654.73 10
1654.83 20
1654.92 32
1655.01 44
1655.11 53
1655.20 59
1655.29 62
1655.39 62
1655.48 60
1655.57 58
1655.67 58
1655.76 58
1655.85 58
1655.95 57
1656.04 54
1656.13 48
1656.23 41
1656.32 33
1656.41 26
1656.51 21
1656.60 19
1656.69 19
1656.79 20
1656.88 21
1656.97 20
1657.07 18
1657.16 14
1657.25 9
1657.35 6
1657.44 5
1657.53 6
1657.63 8
1657.72 11
1657.81 13
1657.91 14
1658.00 14
1658.09 13
1658.19 12
1658.28 11
1658.37 11
1658.47 12
1658.56 13
1658.65 14
1658.75 16
1658.84 17
1658.93 18
1659.03 20
1659.12 20
1659.21 19
1659.31 15
1659.40 8
1659.49 0
1659.59 0
1659.68 0
1659.77 0
1659.87 0
1659.96 0
1660.05 0
1660.15 0
1660.24 9
1660.33 19
1660.43 27
1660.52 34
1660.62 40
1660.71 48
1660.80 57
1660.90 68
1660.99 80
1661.08 93
1661.18 107
1661.27 120
1661.36 133
1661.46 144
1661.55 155
1661.64 164
1661.74 170
1661.83 173
1661.92 174
1662.02 173
1662.11 170
1662.20 165
1662.30 161
1662.39 159
1662.48 159
1662.58 161
1662.67 164
1662.76 169
1662.86 173
1662.95 177
1663.05 177
1663.14 175
1663.23 170
1663.33 163
1663.42 155
1663.51 148
1663.61 142
1663.70 138
1663.79 137
1663.89 139
1663.98 144
1664.07 151
1664.17 160
1664.26 170
1664.35 181
1664.45 193
1664.54 203
1664.64 212
1664.73 218
1664.82 222
1664.92 223
1665.01 222
1665.10 220
1665.20 217
1665.29 214
1665.38 211
1665.48 208
1665.57 205
1665.66 200
1665.76 195
1665.85 189
1665.94 182
1666.04 176
1666.13 171
1666.23 168
1666.32 167
1666.41 169
1666.51 173
1666.60 180
1666.69 187
1666.79 193
1666.88 197
1666.97 199
1667.07 199
1667.16 197
1667.26 194
1667.35 192
1667.44 192
1667.54 193
1667.63 193
1667.72 191
1667.82 186
1667.91 177
1668.00 164
1668.10 148
1668.19 132
1668.29 117
1668.38 106
1668.47 100
1668.57 99
1668.66 103
1668.75 112
1668.85 123
1668.94 134
1669.03 144
1669.13 151
1669.22 156
1669.32 158
1669.41 160
1669.50 162
1669.60 164
1669.69 167
1669.78 169
1669.88 168
1669.97 163
1670.06 153
1670.16 137
1670.25 117
1670.35 95
1670.44 72
1670.53 53
1670.63 38
1670.72 31
1670.81 31
1670.91 38
1671.00 52
1671.10 69
1671.19 88
1671.28 106
1671.38 119
1671.47 126
1671.56 127
1671.66 123
1671.75 115
1671.85 105
1671.94 97
1672.03 92
1672.13 91
1672.22 94
1672.31 99
1672.41 105
1672.50 109
1672.60 111
1672.69 110
1672.78 107
1672.88 102
1672.97 97
1673.06 94
1673.16 94
1673.25 96
1673.35 99
1673.44 100
1673.53 98
1673.63 91
1673.72 79
1673.81 62
1673.91 43
1674.00 24
1674.10 9
1674.19 0
1674.28 0
1674.38 0
1674.47 5
1674.57 14
1674.66 23
1674.75 31
1674.85 38
1674.94 43
1675.03 49
1675.13 53
1675.22 58
1675.32 62
1675.41 64
1675.50 65
1675.60 65
1675.69 63
1675.79 60
1675.88 57
1675.97 55
1676.07 52
1676.16 51
1676.25 50
1676.35 50
1676.44 51
1676.54 53
1676.63 55
1676.72 58
1676.82 61
1676.91 63
1677.01 65
1677.10 66
1677.19 67
1677.29 68
1677.38 72
1677.48 77
1677.57 84
1677.66 93
1677.76 102
1677.85 111
1677.94 119
1678.04 125
1678.13 131
1678.23 136
1678.32 141
1678.41 147
1678.51 153
1678.60 156
1678.70 156
1678.79 153
1678.88 146
1678.98 135
1679.07 122
1679.17 109
1679.26 97
1679.35 87
1679.45 80
1679.54 75
1679.64 73
1679.73 73
1679.82 74
1679.92 74
1680.01 73
1680.11 68
1680.20 59
1680.29 48
1680.39 36
1680.48 24
1680.58 14
1680.67 8
1680.76 3
1680.86 1
1680.95 0
1681.05 0
1681.14 0
1681.23 0
1681.33 0
1681.42 0
1681.52 0
1681.61 0
1681.70 2
1681.80 12
1681.89 24
1681.99 36
1682.08 47
1682.17 57
1682.27 65
1682.36 71
1682.46 75
1682.55 78
1682.64 80
1682.74 82
1682.83 83
1682.93 84
1683.02 85
1683.11 85
1683.21 85
1683.30 84
1683.40 83
1683.49 80
1683.58 76
1683.68 70
1683.77 61
1683.87 50
1683.96 37
1684.05 23
1684.15 8
1684.24 0
1684.34 0
1684.43 0
1684.53 0
1684.62 0
1684.71 2
1684.81 24
1684.90 50
1685.00 77
1685.09 103
1685.18 126
1685.28 144
1685.37 157
1685.47 164
1685.56 166
1685.65 162
1685.75 153
1685.84 138
1685.94 120
1686.03 102
1686.13 85
1686.22 73
1686.31 68
1686.41 69
1686.50 74
1686.60 81
1686.69 86
1686.78 89
1686.88 88
1686.97 85
1687.07 82
1687.16 81
1687.26 84
1687.35 91
1687.44 101
1687.54 112
1687.63 122
1687.73 131
1687.82 139
1687.91 145
1688.01 153
1688.10 161
1688.20 169
1688.29 177
1688.39 184
1688.48 187
1688.57 186
1688.67 181
1688.76 172
1688.86 160
1688.95 146
1689.04 132
1689.14 119
1689.23 108
1689.33 101
1689.42 98
1689.52 100
1689.61 106
1689.70 117
1689.80 130
1689.89 146
1689.99 162
1690.08 178
1690.18 193
1690.27 207
1690.36 220
1690.46 230
1690.55 239
1690.65 245
1690.74 248
1690.84 247
1690.93 242
1691.02 232
1691.12 219
1691.21 203
1691.31 187
1691.40 173
1691.50 161
1691.59 153
1691.68 148
1691.78 147
1691.87 147
1691.97 146
1692.06 144
1692.16 141
1692.25 135
1692.34 129
1692.44 124
1692.53 119
1692.63 115
1692.72 111
1692.82 105
1692.91 96
1693.00 86
1693.10 76
1693.19 67
1693.29 61
1693.38 61
1693.48 66
1693.57 74
1693.67 85
1693.76 97
1693.85 110
1693.95 123
1694.04 138
1694.14 157
1694.23 178
1694.33 202
1694.42 225
1694.51 245
1694.61 261
1694.70 270
1694.80 273
1694.89 273
1694.99 271
1695.08 268
1695.18 265
1695.27 262
1695.36 258
1695.46 252
1695.55 243
1695.65 230
1695.74 215
1695.84 197
1695.93 177
1696.02 157
1696.12 137
1696.21 119
1696.31 103
1696.40 88
1696.50 77
1696.59 70
1696.69 67
1696.78 69
1696.87 76
1696.97 88
1697.06 105
1697.16 127
1697.25 151
1697.35 176
1697.44 199
1697.54 217
1697.63 231
1697.72 238
1697.82 238
1697.91 233
1698.01 222
1698.10 207
1698.20 190
1698.29 171
1698.39 151
1698.48 131
1698.58 112
1698.67 96
1698.76 82
1698.86 72
1698.95 67
1699.05 66
1699.14 71
1699.24 80
1699.33 93
1699.43 106
1699.52 118
1699.61 128
1699.71 133
1699.80 134
1699.90 131
1699.99 128
1700.09 127
1700.18 129
1700.28 134
1700.37 141
1700.47 149
1700.56 155
1700.65 157
1700.75 153
1700.84 145
1700.94 133
1701.03 119
1701.13 106
1701.22 94
1701.32 85
1701.41 78
1701.51 72
1701.60 68
1701.69 64
1701.79 63
1701.88 64
1701.98 68
1702.07 76
1702.17 86
1702.26 97
1702.36 106
1702.45 110
1702.55 109
1702.64 102
1702.74 92
1702.83 81
1702.92 70
1703.02 60
1703.11 54
1703.21 51
1703.30 49
1703.40 49
1703.49 49
1703.59 50
1703.68 54
1703.78 60
1703.87 69
1703.97 80
1704.06 91
1704.15 101
1704.25 107
1704.34 110
1704.44 108
1704.53 104
1704.63 99
1704.72 95
1704.82 93
1704.91 96
1705.01 102
1705.10 111
1705.20 120
1705.29 128
1705.39 133
1705.48 135
1705.57 135
1705.67 133
1705.76 131
1705.86 131
1705.95 133
1706.05 136
1706.14 141
1706.24 145
1706.33 149
1706.43 151
1706.52 153
1706.62 157
1706.71 162
1706.81 168
1706.90 175
1707.00 181
1707.09 183
1707.18 181
1707.28 174
1707.37 162
1707.47 149
1707.56 135
1707.66 124
1707.75 116
1707.85 111
1707.94 108
1708.04 106
1708.13 104
1708.23 101
1708.32 95
1708.42 88
1708.51 77
1708.61 65
1708.70 51
1708.80 36
1708.89 22
1708.99 11
1709.08 2
1709.17 0
1709.27 0
1709.36 0
1709.46 0
1709.55 0
1709.65 0
1709.74 0
1709.84 0
1709.93 0
1710.03 0
1710.12 8
1710.22 21
1710.31 34
1710.41 47
1710.50 56
1710.60 62
1710.69 63
1710.79 61
1710.88 57
1710.98 52
1711.07 48
1711.17 45
1711.26 44
1711.36 43
1711.45 42
1711.55 40
1711.64 36
1711.73 31
1711.83 26
1711.92 22
1712.02 20
1712.11 20
1712.21 23
1712.30 25
1712.40 27
1712.49 26
1712.59 22
1712.68 15
1712.78 7
1712.87 0
1712.97 0
1713.06 0
1713.16 3
1713.25 13
1713.35 27
1713.44 43
1713.54 58
1713.63 71
1713.73 83
1713.82 93
1713.92 102
1714.01 112
1714.11 122
1714.20 132
1714.30 142
1714.39 149
1714.49 153
1714.58 152
1714.68 145
1714.77 134
1714.87 121
1714.96 107
1715.06 95
1715.15 84
1715.25 77
1715.34 73
1715.44 70
1715.53 68
1715.63 65
1715.72 62
1715.82 58
1715.91 54
1716.01 49
1716.10 46
1716.20 43
1716.29 42
1716.39 44
1716.48 48
1716.58 54
1716.67 63
1716.77 72
1716.86 81
1716.96 89
1717.05 94
1717.15 96
1717.24 96
1717.34 94
1717.43 93
1717.53 92
1717.62 92
1717.72 94
1717.81 97
1717.91 100
1718.00 101
1718.10 100
1718.19 99
1718.29 96
1718.38 94
1718.48 93
1718.57 94
1718.67 97
1718.76 101
1718.86 106
1718.95 110
1719.05 113
1719.14 115
1719.24 119
1719.33 123
1719.43 129
1719.52 138
1719.62 147
1719.71 156
1719.81 163
1719.90 166
1720.00 165
1720.09 159
1720.19 150
1720.28 139
1720.38 130
1720.47 122
1720.57 117
1720.66 115
1720.76 113
1720.85 112
1720.95 112
1721.04 111
1721.14 111
1721.23 112
1721.33 115
1721.42 119
1721.52 124
1721.61 128
1721.71 133
1721.80 135
1721.90 137
1721.99 138
1722.09 139
1722.19 141
1722.28 145
1722.38 151
1722.47 158
1722.57 166
1722.66 173
1722.76 180
1722.85 185
1722.95 189
1723.04 191
1723.14 190
1723.23 187
1723.33 181
1723.42 174
1723.52 168
1723.61 162
1723.71 157
1723.80 153
1723.90 150
1723.99 147
1724.09 141
1724.18 133
1724.28 123
1724.37 112
1724.47 102
1724.56 93
1724.66 85
1724.76 80
1724.85 76
1724.95 72
1725.04 68
1725.14 64
1725.23 61
1725.33 57
1725.42 54
1725.52 51
1725.61 48
1725.71 47
1725.80 46
1725.90 46
1725.99 49
1726.09 53
1726.18 60
1726.28 67
1726.37 75
1726.47 82
1726.56 87
1726.66 90
1726.76 91
1726.85 91
1726.95 91
1727.04 92
1727.14 94
1727.23 95
1727.33 95
1727.42 91
1727.52 84
1727.61 72
1727.71 57
1727.80 40
1727.90 22
1727.99 6
1728.09 0
1728.18 0
1728.28 0
1728.38 0
1728.47 0
1728.57 0
1728.66 0
1728.76 0
1728.85 2
1728.95 10
1729.04 19
1729.14 29
1729.23 40
1729.33 52
1729.42 65
1729.52 78
1729.61 90
1729.71 101
1729.81 111
1729.90 118
1730.00 122
1730.09 123
1730.19 119
1730.28 113
1730.38 104
1730.47 94
1730.57 84
1730.66 74
1730.76 66
1730.85 62
1730.95 61
1731.05 63
1731.14 69
1731.24 78
1731.33 88
1731.43 98
1731.52 105
1731.62 109
1731.71 108
1731.81 102
1731.90 94
1732.00 83
1732.09 71
1732.19 60
1732.29 50
1732.38 41
1732.48 33
1732.57 26
1732.67 20
1732.76 16
1732.86 14
1732.95 14
1733.05 17
1733.14 23
1733.24 31
1733.34 41
1733.43 53
1733.53 66
1733.62 77
1733.72 87
1733.81 93
1733.91 95
1734.00 91
1734.10 81
1734.19 68
1734.29 53
1734.39 38
1734.48 28
1734.58 22
1734.67 22
1734.77 28
1734.86 36
1734.96 45
1735.05 52
1735.15 55
1735.24 55
1735.34 51
1735.44 46
1735.53 41
1735.63 39
1735.72 39
1735.82 42
1735.91 48
1736.01 56
1736.10 66
1736.20 77
1736.30 88
1736.39 98
1736.49 105
1736.58 110
1736.68 111
1736.77 111
1736.87 110
1736.96 110
1737.06 112
1737.16 119
1737.25 129
1737.35 141
1737.44 152
1737.54 160
1737.63 164
1737.73 163
1737.82 157
1737.92 147
1738.02 135
1738.11 121
1738.21 109
1738.30 101
1738.40 97
1738.49 99
1738.59 109
1738.68 125
1738.78 144
1738.88 164
1738.97 181
1739.07 192
1739.16 195
1739.26 190
1739.35 179
1739.45 165
1739.55 149
1739.64 135
1739.74 121
1739.83 110
1739.93 101
1740.02 91
1740.12 82
1740.21 72
1740.31 62
1740.41 52
1740.50 42
1740.60 33
1740.69 24
1740.79 17
1740.88 11
1740.98 9
1741.08 10
1741.17 16
1741.27 27
1741.36 42
1741.46 60
1741.55 78
1741.65 94
1741.75 104
1741.84 106
1741.94 100
1742.03 87
1742.13 69
1742.22 51
1742.32 34
1742.42 23
1742.51 18
1742.61 18
1742.70 20
1742.80 22
1742.89 22
1742.99 19
1743.09 13
1743.18 7
1743.28 0
1743.37 0
1743.47 0
1743.56 0
1743.66 0
1743.76 0
1743.85 0
1743.95 0
1744.04 0
1744.14 0
1744.23 8
1744.33 17
1744.43 28
1744.52 38
1744.62 48
1744.71 57
1744.81 66
1744.90 74
1745.00 82
1745.10 90
1745.19 99
1745.29 109
1745.38 117
1745.48 125
1745.57 130
1745.67 132
1745.77 131
1745.86 127
1745.96 121
1746.05 112
1746.15 104
1746.25 96
1746.34 89
1746.44 85
1746.53 83
1746.63 84
1746.72 89
1746.82 96
1746.92 107
1747.01 121
1747.11 136
1747.20 151
1747.30 167
1747.40 181
1747.49 193
1747.59 203
1747.68 212
1747.78 221
1747.87 231
1747.97 244
1748.07 260
1748.16 282
1748.26 310
1748.35 342
1748.45 376
1748.55 410
1748.64 441
1748.74 467
1748.83 485
1748.93 498
1749.03 506
1749.12 512
1749.22 519
1749.31 530
1749.41 545
1749.50 562
1749.60 580
1749.70 595
1749.79 604
1749.89 605
1749.98 598
1750.08 584
1750.18 563
1750.27 541
1750.37 517
1750.46 495
1750.56 475
1750.66 458
1750.75 445
1750.85 435
1750.94 428
1751.04 425
1751.14 425
1751.23 427
1751.33 430
1751.42 432
1751.52 432
1751.61 428
1751.71 421
1751.81 411
1751.90 399
1752.00 385
1752.09 371
1752.19 355
1752.29 339
1752.38 321
1752.48 301
1752.57 281
1752.67 260
1752.77 239
1752.86 221
1752.96 208
1753.05 199
1753.15 196
1753.25 198
1753.34 202
1753.44 206
1753.53 208
1753.63 207
1753.73 201
1753.82 191
1753.92 179
1754.01 165
1754.11 152
1754.21 141
1754.30 131
1754.40 125
1754.49 120
1754.59 118
1754.69 117
1754.78 117
1754.88 116
1754.98 116
1755.07 116
1755.17 116
1755.26 118
1755.36 122
1755.46 126
1755.55 130
1755.65 133
1755.74 135
1755.84 134
1755.94 130
1756.03 124
1756.13 115
1756.22 105
1756.32 95
1756.42 85
1756.51 78
1756.61 75
1756.70 75
1756.80 79
1756.90 87
1756.99 97
1757.09 109
1757.18 122
1757.28 137
1757.38 152
1757.47 167
1757.57 181
1757.67 192
1757.76 198
1757.86 200
1757.95 198
1758.05 194
1758.15 190
1758.24 188
1758.34 189
1758.43 193
1758.53 200
1758.63 208
1758.72 214
1758.82 218
1758.92 218
1759.01 215
1759.11 209
1759.20 202
1759.30 193
1759.40 183
1759.49 173
1759.59 163
1759.68 156
1759.78 153
1759.88 153
1759.97 158
1760.07 167
1760.17 175
1760.26 182
1760.36 186
1760.45 185
1760.55 180
1760.65 172
1760.74 164
1760.84 157
1760.94 153
1761.03 153
1761.13 155
1761.22 157
1761.32 157
1761.42 153
1761.51 144
1761.61 130
1761.70 112
1761.80 93
1761.90 77
1761.99 65
1762.09 59
1762.19 58
1762.28 61
1762.38 65
1762.47 67
1762.57 68
1762.67 66
1762.76 65
1762.86 65
1762.96 68
1763.05 74
1763.15 82
1763.24 90
1763.34 95
1763.44 97
1763.53 96
1763.63 93
1763.73 90
1763.82 89
1763.92 91
1764.02 96
1764.11 103
1764.21 111
1764.30 119
1764.40 127
1764.50 135
1764.59 142
1764.69 148
1764.79 154
1764.88 159
1764.98 163
1765.07 168
1765.17 172
1765.27 176
1765.36 179
1765.46 179
1765.56 175
1765.65 168
1765.75 157
1765.85 143
1765.94 129
1766.04 116
1766.13 106
1766.23 97
1766.33 90
1766.42 83
1766.52 75
1766.62 67
1766.71 56
1766.81 46
1766.91 36
1767.00 28
1767.10 22
1767.19 17
1767.29 15
1767.39 15
1767.48 15
1767.58 17
1767.68 19
1767.77 23
1767.87 27
1767.97 33
1768.06 42
1768.16 52
1768.25 63
1768.35 75
1768.45 87
1768.54 98
1768.64 107
1768.74 113
1768.83 118
1768.93 123
1769.03 128
1769.12 133
1769.22 139
1769.32 146
1769.41 153
1769.51 159
1769.60 164
1769.70 168
1769.80 171
1769.89 174
1769.99 177
1770.09 180
1770.18 181
1770.28 182
1770.38 181
1770.47 177
1770.57 169
1770.67 158
1770.76 144
1770.86 127
1770.96 108
1771.05 87
1771.15 67
1771.24 48
1771.34 31
1771.44 16
1771.53 3
1771.63 0
1771.73 0
1771.82 0
1771.92 0
1772.02 0
1772.11 0
1772.21 0
1772.31 0
1772.40 4
1772.50 19
1772.60 34
1772.69 48
1772.79 62
1772.89 75
1772.98 89
1773.08 103
1773.18 119
1773.27 136
1773.37 153
1773.46 169
1773.56 182
1773.66 189
1773.75 193
1773.85 193
1773.95 191
1774.04 190
1774.14 192
1774.24 197
1774.33 205
1774.43 214
1774.53 221
1774.62 225
1774.72 225
1774.82 221
1774.91 213
1775.01 204
1775.11 194
1775.20 185
1775.30 177
1775.40 170
1775.49 161
1775.59 151
1775.69 138
1775.78 122
1775.88 105
1775.98 89
1776.07 75
1776.17 66
1776.27 64
1776.36 67
1776.46 76
1776.56 88
1776.65 100
1776.75 109
1776.85 114
1776.94 114
1777.04 109
1777.14 100
1777.23 88
1777.33 75
1777.43 61
1777.52 48
1777.62 35
1777.72 22
1777.81 9
1777.91 0
1778.01 0
1778.10 0
1778.20 0
1778.30 0
1778.39 0
1778.49 0
1778.59 1
1778.68 10
1778.78 16
1778.88 19
1778.97 18
1779.07 16
1779.17 14
1779.26 15
1779.36 20
1779.46 30
1779.55 44
1779.65 61
1779.75 77
1779.84 91
1779.94 99
1780.04 102
1780.13 100
1780.23 95
1780.33 89
1780.42 85
1780.52 83
1780.62 84
1780.71 89
1780.81 95
1780.91 101
1781.00 104
1781.10 106
1781.20 105
1781.29 103
1781.39 101
1781.49 101
1781.58 105
1781.68 110
1781.78 116
1781.87 122
1781.97 124
1782.07 123
1782.17 117
1782.26 109
1782.36 99
1782.46 90
1782.55 82
1782.65 75
1782.75 69
1782.84 64
1782.94 60
1783.04 57
1783.13 57
1783.23 59
1783.33 64
1783.42 72
1783.52 83
1783.62 95
1783.71 105
1783.81 112
1783.91 117
1784.00 118
1784.10 115
1784.20 109
1784.30 102
1784.39 95
1784.49 86
1784.59 78
1784.68 69
1784.78 61
1784.88 52
1784.97 43
1785.07 35
1785.17 26
1785.26 18
1785.36 11
1785.46 5
1785.55 2
1785.65 2
1785.75 4
1785.85 7
1785.94 11
1786.04 14
1786.14 14
1786.23 11
1786.33 5
1786.43 0
1786.52 0
1786.62 0
1786.72 0
1786.81 0
1786.91 0
1787.01 12
1787.10 33
1787.20 58
1787.30 83
1787.40 106
1787.49 125
1787.59 139
1787.69 147
1787.78 149
1787.88 145
1787.98 137
1788.07 125
1788.17 111
1788.27 96
1788.37 83
1788.46 71
1788.56 62
1788.66 57
1788.75 54
1788.85 53
1788.95 54
1789.04 57
1789.14 62
1789.24 68
1789.33 76
1789.43 83
1789.53 90
1789.63 95
1789.72 98
1789.82 99
1789.92 100
1790.01 104
1790.11 113
1790.21 126
1790.30 142
1790.40 160
1790.50 175
1790.60 183
1790.69 183
1790.79 173
1790.89 155
1790.98 133
1791.08 111
1791.18 92
1791.28 79
1791.37 74
1791.47 76
1791.57 83
1791.66 91
1791.76 99
1791.86 104
1791.95 105
1792.05 104
1792.15 101
1792.25 99
1792.34 98
1792.44 100
1792.54 102
1792.63 105
1792.73 106
1792.83 106
1792.93 104
1793.02 102
1793.12 101
1793.22 103
1793.31 106
1793.41 112
1793.51 116
1793.60 119
1793.70 118
1793.80 113
1793.90 105
1793.99 95
1794.09 86
1794.19 77
1794.28 71
1794.38 67
1794.48 64
1794.58 63
1794.67 63
1794.77 63
1794.87 65
1794.96 69
1795.06 74
1795.16 80
1795.26 87
1795.35 92
1795.45 96
1795.55 97
1795.64 96
1795.74 92
1795.84 86
1795.94 78
1796.03 67
1796.13 54
1796.23 40
1796.32 27
1796.42 16
1796.52 10
1796.62 10
1796.71 17
1796.81 29
1796.91 47
1797.00 66
1797.10 84
1797.20 100
1797.30 112
1797.39 120
1797.49 125
1797.59 129
1797.69 131
1797.78 132
1797.88 134
1797.98 134
1798.07 134
1798.17 132
1798.27 129
1798.37 126
1798.46 123
1798.56 119
1798.66 114
1798.75 109
1798.85 104
1798.95 99
1799.05 94
1799.14 90
1799.24 87
1799.34 87
1799.44 88
1799.53 89
1799.63 89
1799.73 88
1799.82 86
1799.92 83
1800.02 81
1800.12 81
1800.21 85
1800.31 93
1800.41 103
1800.51 115
1800.60 126
1800.70 135
1800.80 140
1800.89 142
1800.99 139
1801.09 134
1801.19 126
1801.28 115
1801.38 104
1801.48 93
1801.58 83
1801.67 74
1801.77 67
1801.87 63
1801.96 62
1802.06 63
1802.16 66
1802.26 72
1802.35 79
1802.45 87
1802.55 95
1802.65 101
1802.74 106
1802.84 109
1802.94 109
1803.04 109
1803.13 110
1803.23 113
1803.33 117
1803.43 123
1803.52 129
1803.62 135
1803.72 138
1803.81 138
1803.91 136
1804.01 133
1804.11 131
1804.20 132
1804.30 137
1804.40 145
1804.50 157
1804.59 171
1804.69 184
1804.79 196
1804.89 205
1804.98 212
1805.08 216
1805.18 217
1805.28 216
1805.37 213
1805.47 210
1805.57 207
1805.67 206
1805.76 208
1805.86 216
1805.96 230
1806.05 249
1806.15 271
1806.25 295
1806.35 315
1806.44 330
1806.54 338
1806.64 338
1806.74 332
1806.83 322
1806.93 310
1807.03 300
1807.13 292
1807.22 288
1807.32 286
1807.42 287
1807.52 290
1807.61 293
1807.71 298
1807.81 301
1807.91 303
1808.00 303
1808.10 300
1808.20 294
1808.30 286
1808.39 277
1808.49 269
1808.59 262
1808.69 259
1808.78 258
1808.88 261
1808.98 265
1809.08 269
1809.17 272
1809.27 271
1809.37 267
1809.47 260
1809.56 249
1809.66 237
1809.76 224
1809.86 212
1809.95 201
1810.05 193
1810.15 187
1810.25 182
1810.34 177
1810.44 172
1810.54 167
1810.64 161
1810.73 156
1810.83 150
1810.93 147
1811.03 145
1811.13 145
1811.22 147
1811.32 150
1811.42 153
1811.52 156
1811.61 156
1811.71 154
1811.81 150
1811.91 144
1812.00 137
1812.10 131
1812.20 125
1812.30 121
1812.39 118
1812.49 117
1812.59 116
1812.69 116
1812.78 114
1812.88 113
1812.98 109
1813.08 105
1813.17 98
1813.27 91
1813.37 82
1813.47 73
1813.57 63
1813.66 53
1813.76 43
1813.86 34
1813.96 26
1814.05 21
1814.15 19
1814.25 21
1814.35 28
1814.44 39
1814.54 54
1814.64 71
1814.74 90
1814.83 110
1814.93 129
1815.03 146
1815.13 161
1815.23 173
1815.32 182
1815.42 187
1815.52 186
1815.62 181
1815.71 170
1815.81 155
1815.91 137
1816.01 116
1816.10 95
1816.20 75
1816.30 58
1816.40 44
1816.50 34
1816.59 29
1816.69 27
1816.79 30
1816.89 36
1816.98 45
1817.08 57
1817.18 70
1817.28 83
1817.38 94
1817.47 104
1817.57 111
1817.67 115
1817.77 117
1817.86 118
1817.96 118
1818.06 118
1818.16 119
1818.26 121
1818.35 125
1818.45 130
1818.55 135
1818.65 139
1818.74 141
1818.84 141
1818.94 140
1819.04 138
1819.14 137
1819.23 137
1819.33 139
1819.43 141
1819.53 144
1819.62 146
1819.72 146
1819.82 145
1819.92 143
1820.02 142
1820.11 141
1820.21 142
1820.31 143
1820.41 145
1820.50 146
1820.60 145
1820.70 142
1820.80 139
1820.90 136
1820.99 133
1821.09 132
1821.19 132
1821.29 131
1821.38 131
1821.48 128
1821.58 122
1821.68 113
1821.78 102
1821.87 90
1821.97 81
1822.07 76
1822.17 77
1822.27 86
1822.36 101
1822.46 119
1822.56 138
1822.66 154
1822.76 165
1822.85 171
1822.95 171
1823.05 169
1823.15 165
1823.24 162
1823.34 159
1823.44 158
1823.54 156
1823.64 154
1823.73 150
1823.83 145
1823.93 139
1824.03 133
1824.13 128
1824.22 126
1824.32 126
1824.42 128
1824.52 130
1824.62 131
1824.71 131
1824.81 128
1824.91 122
1825.01 114
1825.11 106
1825.20 99
1825.30 94
1825.40 92
1825.50 92
1825.59 95
1825.69 98
1825.79 100
1825.89 101
1825.99 101
1826.08 101
1826.18 102
1826.28 106
1826.38 114
1826.48 126
1826.57 141
1826.67 157
1826.77 170
1826.87 178
1826.97 180
1827.06 176
1827.16 165
1827.26 150
1827.36 133
1827.46 115
1827.55 98
1827.65 83
1827.75 72
1827.85 65
1827.95 63
1828.04 64
1828.14 69
1828.24 76
1828.34 82
1828.44 88
1828.53 92
1828.63 94
1828.73 95
1828.83 96
1828.93 95
1829.03 94
1829.12 89
1829.22 82
1829.32 72
1829.42 59
1829.52 43
1829.61 26
1829.71 10
1829.81 0
1829.91 0
1830.01 0
1830.10 0
1830.20 0
1830.30 0
1830.40 0
1830.50 0
1830.59 2
1830.69 11
1830.79 21
1830.89 31
1830.99 43
1831.08 57
1831.18 72
1831.28 89
1831.38 104
1831.48 118
1831.58 129
1831.67 137
1831.77 141
1831.87 142
1831.97 142
1832.07 140
1832.16 140
1832.26 139
1832.36 141
1832.46 144
1832.56 150
1832.65 158
1832.75 169
1832.85 182
1832.95 198
1833.05 216
1833.15 233
1833.24 249
1833.34 262
1833.44 270
1833.54 275
1833.64 275
1833.73 272
1833.83 268
1833.93 262
1834.03 257
1834.13 251
1834.23 245
1834.32 237
1834.42 229
1834.52 221
1834.62 212
1834.72 204
1834.81 198
1834.91 192
1835.01 186
1835.11 181
1835.21 176
1835.31 170
1835.40 164
1835.50 160
1835.60 157
1835.70 156
1835.80 158
1835.90 163
1835.99 169
1836.09 175
1836.19 180
1836.29 182
1836.39 183
1836.48 183
1836.58 183
1836.68 186
1836.78 192
1836.88 202
1836.98 214
1837.07 229
1837.17 242
1837.27 254
1837.37 261
1837.47 265
1837.57 265
1837.66 262
1837.76 258
1837.86 255
1837.96 254
1838.06 256
1838.16 260
1838.25 264
1838.35 266
1838.45 266
1838.55 262
1838.65 254
1838.75 244
1838.84 232
1838.94 220
1839.04 210
1839.14 201
1839.24 193
1839.34 188
1839.43 185
1839.53 184
1839.63 187
1839.73 192
1839.83 198
1839.93 204
1840.02 208
1840.12 208
1840.22 203
1840.32 194
1840.42 184
1840.52 174
1840.61 167
1840.71 162
1840.81 159
1840.91 158
1841.01 157
1841.11 155
1841.20 152
1841.30 151
1841.40 152
1841.50 157
1841.60 164
1841.70 171
1841.79 178
1841.89 182
1841.99 181
1842.09 177
1842.19 170
1842.29 161
1842.38 153
1842.48 145
1842.58 138
1842.68 130
1842.78 121
1842.88 110
1842.98 97
1843.07 82
1843.17 66
1843.27 50
1843.37 35
1843.47 20
1843.57 7
1843.66 0
1843.76 0
1843.86 0
1843.96 0
1844.06 0
1844.16 0
1844.26 0
1844.35 1
1844.45 5
1844.55 8
1844.65 10
1844.75 12
1844.85 15
1844.94 20
1845.04 27
1845.14 35
1845.24 43
1845.34 51
1845.44 57
1845.54 62
1845.63 67
1845.73 74
1845.83 81
1845.93 90
1846.03 100
1846.13 109
1846.22 117
1846.32 121
1846.42 122
1846.52 120
1846.62 117
1846.72 113
1846.82 109
1846.91 104
1847.01 100
1847.11 95
1847.21 90
1847.31 84
1847.41 77
1847.51 69
1847.60 63
1847.70 57
1847.80 53
1847.90 50
1848.00 50
1848.10 52
1848.20 55
1848.29 60
1848.39 65
1848.49 71
1848.59 78
1848.69 83
1848.79 87
1848.89 88
1848.98 87
1849.08 84
1849.18 78
1849.28 72
1849.38 66
1849.48 61
1849.58 58
1849.67 56
1849.77 55
1849.87 52
1849.97 47
1850.07 40
1850.17 31
1850.27 22
1850.36 13
1850.46 7
1850.56 4
1850.66 4
1850.76 6
1850.86 9
1850.96 13
1851.06 18
1851.15 22
1851.25 26
1851.35 31
1851.45 37
1851.55 44
1851.65 51
1851.75 57
1851.84 61
1851.94 63
1852.04 63
1852.14 62
1852.24 61
1852.34 61
1852.44 63
1852.54 68
1852.63 74
1852.73 82
1852.83 90
1852.93 99
1853.03 106
1853.13 112
1853.23 115
1853.32 113
1853.42 106
1853.52 96
1853.62 82
1853.72 68
1853.82 57
1853.92 50
1854.02 50
1854.11 55
1854.21 65
1854.31 76
1854.41 86
1854.51 92
1854.61 94
1854.71 91
1854.81 84
1854.90 74
1855.00 62
1855.10 50
1855.20 38
1855.30 28
1855.40 19
1855.50 12
1855.60 8
1855.69 4
1855.79 3
1855.89 2
1855.99 1
1856.09 0
1856.19 0
1856.29 0
1856.39 0
1856.48 0
1856.58 0
1856.68 0
1856.78 0
1856.88 4
1856.98 12
1857.08 22
1857.18 32
1857.28 42
1857.37 52
1857.47 59
1857.57 64
1857.67 66
1857.77 65
1857.87 62
1857.97 58
1858.07 53
1858.16 48
1858.26 44
1858.36 40
1858.46 36
1858.56 33
1858.66 30
1858.76 29
1858.86 32
1858.96 40
1859.05 54
1859.15 71
1859.25 89
1859.35 106
1859.45 118
1859.55 124
1859.65 123
1859.75 117
1859.84 110
1859.94 103
1860.04 100
1860.14 99
1860.24 101
1860.34 104
1860.44 106
1860.54 104
1860.64 99
1860.73 89
1860.83 77
1860.93 64
1861.03 50
1861.13 38
1861.23 28
1861.33 21
1861.43 17
1861.53 15
1861.63 17
1861.72 20
1861.82 26
1861.92 32
1862.02 39
1862.12 44
1862.22 48
1862.32 51
1862.42 54
1862.52 56
1862.61 58
1862.71 63
1862.81 68
1862.91 74
1863.01 80
1863.11 84
1863.21 86
1863.31 85
1863.41 81
1863.51 74
1863.60 66
1863.70 56
1863.80 47
1863.90 39
1864.00 34
1864.10 34
1864.20 39
1864.30 49
1864.40 62
1864.50 78
1864.59 93
1864.69 107
1864.79 118
1864.89 126
1864.99 132
1865.09 136
1865.19 139
1865.29 141
1865.39 142
1865.49 144
1865.58 147
1865.68 152
1865.78 159
1865.88 168
1865.98 180
1866.08 192
1866.18 203
1866.28 212
1866.38 216
1866.48 216
1866.57 214
1866.67 209
1866.77 203
1866.87 197
1866.97 192
1867.07 188
1867.17 186
1867.27 185
1867.37 187
1867.47 191
1867.57 195
1867.66 197
1867.76 197
1867.86 192
1867.96 182
1868.06 166
1868.16 148
1868.26 130
1868.36 113
1868.46 101
1868.56 92
1868.66 87
1868.75 86
1868.85 85
1868.95 84
1869.05 83
1869.15 80
1869.25 76
1869.35 71
1869.45 65
1869.55 57
1869.65 48
1869.75 39
1869.85 31
1869.94 24
1870.04 20
1870.14 21
1870.24 26
1870.34 36
1870.44 49
1870.54 61
1870.64 71
1870.74 76
1870.84 75
1870.94 67
1871.03 52
1871.13 34
1871.23 13
1871.33 0
1871.43 0
1871.53 0
1871.63 0
1871.73 0
1871.83 0
1871.93 0
1872.03 0
1872.13 8
1872.23 23
1872.32 35
1872.42 45
1872.52 52
1872.62 57
1872.72 61
1872.82 64
1872.92 68
1873.02 71
1873.12 74
1873.22 75
1873.32 74
1873.42 71
1873.52 66
1873.61 62
1873.71 60
1873.81 62
1873.91 69
1874.01 82
1874.11 97
1874.21 114
1874.31 130
1874.41 142
1874.51 150
1874.61 153
1874.71 153
1874.81 152
1874.90 151
1875.00 150
1875.10 150
1875.20 149
1875.30 147
1875.40 142
1875.50 134
1875.60 126
1875.70 118
1875.80 112
1875.90 110
1876.00 113
1876.10 120
1876.20 131
1876.29 144
1876.39 159
1876.49 174
1876.59 188
1876.69 199
1876.79 207
1876.89 209
1876.99 206
1877.09 198
1877.19 184
1877.29 165
1877.39 145
1877.49 125
1877.59 108
1877.69 96
1877.78 89
1877.88 89
1877.98 93
1878.08 102
1878.18 114
1878.28 125
1878.38 136
1878.48 145
1878.58 151
1878.68 155
1878.78 157
1878.88 157
1878.98 156
1879.08 156
1879.18 155
1879.28 155
1879.37 154
1879.47 153
1879.57 152
1879.67 150
1879.77 149
1879.87 147
1879.97 146
1880.07 147
1880.17 149
1880.27 151
1880.37 153
1880.47 154
1880.57 153
1880.67 150
1880.77 144
1880.87 136
1880.97 129
1881.06 123
1881.16 120
1881.26 118
1881.36 118
1881.46 116
1881.56 112
1881.66 104
1881.76 94
1881.86 82
1881.96 72
1882.06 64
1882.16 61
1882.26 62
1882.36 66
1882.46 72
1882.56 78
1882.66 82
1882.76 84
1882.86 83
1882.95 79
1883.05 71
1883.15 62
1883.25 52
1883.35 41
1883.45 33
1883.55 28
1883.65 26
1883.75 29
1883.85 37
1883.95 48
1884.05 61
1884.15 74
1884.25 85
1884.35 92
1884.45 96
1884.55 95
1884.65 90
1884.75 84
1884.85 80
1884.95 78
1885.04 80
1885.14 85
1885.24 92
1885.34 98
1885.44 102
1885.54 102
1885.64 96
1885.74 86
1885.84 73
1885.94 58
1886.04 45
1886.14 36
1886.24 31
1886.34 32
1886.44 38
1886.54 48
1886.64 58
1886.74 67
1886.84 71
1886.94 71
1887.04 65
1887.14 56
1887.24 44
1887.33 33
1887.43 23
1887.53 16
1887.63 12
1887.73 11
1887.83 11
1887.93 13
1888.03 16
1888.13 18
1888.23 20
1888.33 21
1888.43 22
1888.53 23
1888.63 24
1888.73 25
1888.83 28
1888.93 30
1889.03 31
1889.13 30
1889.23 26
1889.33 18
1889.43 9
1889.53 0
1889.63 0
1889.73 0
1889.83 0
1889.93 0
1890.03 0
1890.12 6
1890.22 18
1890.32 29
1890.42 40
1890.52 48
1890.62 52
1890.72 54
1890.82 51
1890.92 46
1891.02 37
1891.12 27
1891.22 16
1891.32 4
1891.42 0
1891.52 0
1891.62 0
1891.72 0
1891.82 0
1891.92 0
1892.02 0
1892.12 0
1892.22 4
1892.32 15
1892.42 27
1892.52 37
1892.62 47
1892.72 54
1892.82 59
1892.92 62
1893.02 64
1893.12 64
1893.22 64
1893.32 64
1893.42 65
1893.52 66
1893.62 68
1893.72 71
1893.81 73
1893.91 76
1894.01 79
1894.11 83
1894.21 87
1894.31 92
1894.41 97
1894.51 104
1894.61 110
1894.71 116
1894.81 122
1894.91 127
1895.01 131
1895.11 135
1895.21 138
1895.31 141
1895.41 142
1895.51 143
1895.61 141
1895.71 137
1895.81 131
1895.91 123
1896.01 114
1896.11 105
1896.21 95
1896.31 85
1896.41 74
1896.51 63
1896.61 51
1896.71 38
1896.81 26
1896.91 16
1897.01 9
1897.11 7
1897.21 9
1897.31 15
1897.41 23
1897.51 32
1897.61 39
1897.71 44
1897.81 48
1897.91 51
1898.01 54
1898.11 59
1898.21 65
1898.31 71
1898.41 76
1898.51 77
1898.61 74
1898.71 67
1898.81 57
1898.91 46
1899.01 38
1899.11 34
1899.21 36
1899.31 44
1899.41 55
1899.51 70
1899.61 84
1899.71 98
1899.81 108
1899.91 114
1900.01 115
1900.11 112
1900.21 104
1900.31 92
1900.41 78
1900.51 63
1900.61 52
1900.71 44
1900.81 43
1900.91 48
1901.01 58
1901.11 71
1901.21 84
1901.31 92
1901.41 95
1901.51 90
1901.61 78
1901.71 61
1901.81 41
1901.91 21
1902.01 6
1902.11 0
1902.21 0
1902.31 0
1902.41 10
1902.51 24
1902.61 38
1902.71 50
1902.81 58
1902.91 62
1903.01 63
1903.11 61
1903.21 60
1903.31 59
1903.41 61
1903.51 64
1903.61 68
1903.71 71
1903.81 72
1903.91 71
1904.01 67
1904.11 61
1904.21 52
1904.31 43
1904.41 32
1904.51 20
1904.61 8
1904.71 0
1904.81 0
1904.91 0
1905.01 0
1905.11 0
1905.21 0
1905.31 5
1905.41 8
1905.51 8
1905.61 5
1905.71 1
1905.81 0
1905.91 2
1906.01 10
1906.11 22
1906.21 36
1906.31 52
1906.41 66
1906.51 79
1906.61 90
1906.71 98
1906.81 104
1906.91 107
1907.01 108
1907.11 105
1907.21 99
1907.31 91
1907.41 81
1907.51 72
1907.61 65
1907.71 62
1907.81 63
1907.91 68
1908.01 77
1908.11 88
1908.21 99
1908.31 108
1908.41 112
1908.51 112
1908.61 108
1908.71 101
1908.81 93
1908.91 86
1909.01 82
1909.11 79
1909.21 78
1909.31 77
1909.41 76
1909.51 73
1909.61 72
1909.71 71
1909.81 74
1909.91 80
1910.01 88
1910.11 99
1910.21 109
1910.31 118
1910.41 123
1910.51 126
1910.61 125
1910.71 123
1910.81 120
1910.92 117
1911.02 114
1911.12 111
1911.22 109
1911.32 106
1911.42 103
1911.52 99
1911.62 94
1911.72 89
1911.82 83
1911.92 74
1912.02 65
1912.12 54
1912.22 43
1912.32 32
1912.42 23
1912.52 17
1912.62 15
1912.72 14
1912.82 15
1912.92 15
1913.02 14
1913.12 10
1913.22 5
1913.32 0
1913.42 0
1913.52 0
1913.62 2
1913.72 11
1913.82 22
1913.92 35
1914.02 46
1914.12 55
1914.22 63
1914.32 71
1914.42 79
1914.52 91
1914.63 105
1914.73 122
1914.83 138
1914.93 153
1915.03 163
1915.13 170
1915.23 172
1915.33 171
1915.43 167
1915.53 161
1915.63 153
1915.73 143
1915.83 132
1915.93 120
1916.03 109
1916.13 99
1916.23 92
1916.33 87
1916.43 84
1916.53 82
1916.63 80
1916.73 79
1916.83 79
1916.93 80
1917.03 84
1917.13 91
1917.23 99
1917.33 109
1917.44 117
1917.54 122
1917.64 125
1917.74 125
1917.84 121
1917.94 116
1918.04 109
1918.14 100
1918.24 90
1918.34 81
1918.44 72
1918.54 66
1918.64 64
1918.74 66
1918.84 73
1918.94 83
1919.04 93
1919.14 101
1919.24 105
1919.34 104
1919.44 97
1919.54 85
1919.64 70
1919.75 54
1919.85 38
1919.95 24
1920.05 13
1920.15 4
1920.25 0
1920.35 0
1920.45 0
1920.55 0
1920.65 0
1920.75 0
1920.85 0
1920.95 0
1921.05 0
1921.15 13
1921.25 26
1921.35 37
1921.45 44
1921.55 47
1921.65 47
1921.75 45
1921.86 43
1921.96 41
1922.06 39
1922.16 38
1922.26 36
1922.36 32
1922.46 27
1922.56 20
1922.66 14
1922.76 10
1922.86 10
1922.96 15
1923.06 25
1923.16 38
1923.26 53
1923.36 66
1923.46 76
1923.56 81
1923.66 80
1923.77 75
1923.87 68
1923.97 61
1924.07 57
1924.17 56
1924.27 58
1924.37 63
1924.47 69
1924.57 75
1924.67 81
1924.77 86
1924.87 90
1924.97 94
1925.07 97
1925.17 100
1925.27 102
1925.37 104
1925.48 106
1925.58 109
1925.68 114
1925.78 119
1925.88 125
1925.98 131
1926.08 136
1926.18 141
1926.28 145
1926.38 150
1926.48 156
1926.58 164
1926.68 173
1926.78 181
1926.88 186
1926.98 189
1927.09 188
1927.19 184
1927.29 178
1927.39 172
1927.49 166
1927.59 160
1927.69 154
1927.79 145
1927.89 135
1927.99 123
1928.09 110
1928.19 98
1928.29 88
1928.39 83
1928.49 81
1928.60 82
1928.70 84
1928.80 84
1928.90 81
1929.00 75
1929.10 66
1929.20 56
1929.30 47
1929.40 40
1929.50 36
1929.60 36
1929.70 37
1929.80 40
1929.90 43
1930.01 46
1930.11 50
1930.21 53
1930.31 57
1930.41 61
1930.51 66
1930.61 71
1930.71 76
1930.81 78
1930.91 79
1931.01 77
1931.11 71
1931.21 62
1931.32 50
1931.42 38
1931.52 28
1931.62 21
1931.72 19
1931.82 22
1931.92 29
1932.02 38
1932.12 50
1932.22 62
1932.32 74
1932.42 87
1932.52 100
1932.63 114
1932.73 128
1932.83 142
1932.93 155
1933.03 166
1933.13 175
1933.23 182
1933.33 187
1933.43 191
1933.53 192
1933.63 192
1933.73 190
1933.83 187
1933.94 182
1934.04 177
1934.14 173
1934.24 168
1934.34 163
1934.44 158
1934.54 151
1934.64 144
1934.74 137
1934.84 130
1934.94 125
1935.05 124
1935.15 126
1935.25 132
1935.35 141
1935.45 151
1935.55 159
1935.65 166
1935.75 168
1935.85 167
1935.95 163
1936.05 158
1936.15 153
1936.26 149
1936.36 146
1936.46 143
1936.56 139
1936.66 132
1936.76 123
1936.86 110
1936.96 97
1937.06 85
1937.16 76
1937.26 74
1937.37 79
1937.47 91
1937.57 109
1937.67 129
1937.77 149
1937.87 164
1937.97 172
1938.07 173
1938.17 166
1938.27 155
1938.37 142
1938.48 131
1938.58 122
1938.68 118
1938.78 118
1938.88 122
1938.98 128
1939.08 135
1939.18 142
1939.28 148
1939.38 152
1939.49 154
1939.59 153
1939.69 150
1939.79 145
1939.89 136
1939.99 127
1940.09 117
1940.19 110
1940.29 106
1940.39 109
1940.50 118
1940.60 132
1940.70 150
1940.80 169
1940.90 185
1941.00 196
1941.10 200
1941.20 198
1941.30 191
1941.40 182
1941.51 171
1941.61 159
1941.71 147
1941.81 134
1941.91 120
1942.01 104
1942.11 89
1942.21 74
1942.31 61
1942.41 51
1942.52 43
1942.62 36
1942.72 28
1942.82 20
1942.92 9
1943.02 0
1943.12 0
1943.22 0
1943.32 0
1943.43 0
1943.53 0
1943.63 0
1943.73 0
1943.83 10
1943.93 33
1944.03 59
1944.13 85
1944.23 110
1944.34 132
1944.44 151
1944.54 168
1944.64 184
1944.74 200
1944.84 215
1944.94 229
1945.04 241
1945.14 247
1945.25 246
1945.35 238
1945.45 223
1945.55 205
1945.65 186
1945.75 169
1945.85 156
1945.95 147
1946.05 141
1946.16 136
1946.26 129
1946.36 121
1946.46 111
1946.56 101
1946.66 95
1946.76 93
1946.86 96
1946.96 104
1947.07 115
1947.17 127
1947.27 137
1947.37 145
1947.47 149
1947.57 151
1947.67 151
1947.77 151
1947.88 150
1947.98 150
1948.08 150
1948.18 151
1948.28 154
1948.38 156
1948.48 160
1948.58 166
1948.68 173
1948.79 183
1948.89 195
1948.99 208
1949.09 222
1949.19 234
1949.29 243
1949.39 248
1949.49 249
1949.60 245
1949.70 236
1949.80 224
1949.90 209
1950.00 191
1950.10 172
1950.20 155
1950.30 141
1950.41 133
1950.51 133
1950.61 140
1950.71 154
1950.81 170
1950.91 187
1951.01 199
1951.11 206
1951.22 206
1951.32 201
1951.42 193
1951.52 184
1951.62 176
1951.72 168
1951.82 162
1951.92 156
1952.03 150
1952.13 146
1952.23 144
1952.33 145
1952.43 150
1952.53 159
1952.63 169
1952.74 177
1952.84 182
1952.94 182
1953.04 176
1953.14 165
1953.24 153
1953.34 141
1953.44 132
1953.55 126
1953.65 124
1953.75 123
1953.85 122
1953.95 122
1954.05 121
1954.15 122
1954.26 124
1954.36 128
1954.46 135
1954.56 142
1954.66 149
1954.76 154
1954.86 156
1954.96 155
1955.07 152
1955.17 151
1955.27 153
1955.37 159
1955.47 170
1955.57 183
1955.67 198
1955.78 210
1955.88 217
1955.98 221
1956.08 220
1956.18 219
1956.28 218
1956.38 220
1956.49 226
1956.59 235
1956.69 248
1956.79 263
1956.89 280
1956.99 296
1957.09 312
1957.20 325
1957.30 335
1957.40 341
1957.50 340
1957.60 334
1957.70 322
1957.80 308
1957.91 291
1958.01 276
1958.11 263
1958.21 254
1958.31 248
1958.41 245
1958.51 243
1958.62 242
1958.72 238
1958.82 233
1958.92 224
1959.02 211
1959.12 196
1959.23 178
1959.33 161
1959.43 144
1959.53 129
1959.63 116
1959.73 106
1959.83 99
1959.94 94
1960.04 91
1960.14 88
1960.24 88
1960.34 90
1960.44 94
1960.54 101
1960.65 109
1960.75 119
1960.85 128
1960.95 136
1961.05 140
1961.15 142
1961.26 141
1961.36 138
1961.46 134
1961.56 130
1961.66 126
1961.76 123
1961.86 120
1961.97 117
1962.07 114
1962.17 111
1962.27 107
1962.37 103
1962.47 98
1962.58 92
1962.68 85
1962.78 78
1962.88 70
1962.98 62
1963.08 53
1963.19 45
1963.29 36
1963.39 27
1963.49 19
1963.59 11
1963.69 3
1963.79 0
1963.90 0
1964.00 0
1964.10 0
1964.20 0
1964.30 0
1964.40 0
1964.51 0
1964.61 7
1964.71 21
1964.81 36
1964.91 49
1965.01 61
1965.12 71
1965.22 80
1965.32 86
1965.42 92
1965.52 97
1965.62 100
1965.73 99
1965.83 95
1965.93 87
1966.03 76
1966.13 62
1966.23 49
1966.34 37
1966.44 28
1966.54 24
1966.64 25
1966.74 29
1966.84 35
1966.95 42
1967.05 50
1967.15 58
1967.25 67
1967.35 78
1967.45 91
1967.56 107
1967.66 123
1967.76 140
1967.86 155
1967.96 167
1968.06 175
1968.17 181
1968.27 185
1968.37 188
1968.47 191
1968.57 196
1968.67 202
1968.78 209
1968.88 215
1968.98 220
1969.08 221
1969.18 220
1969.29 216
1969.39 210
1969.49 203
1969.59 198
1969.69 195
1969.79 195
1969.90 198
1970.00 201
1970.10 203
1970.20 203
1970.30 199
1970.40 191
1970.51 180
1970.61 167
1970.71 155
1970.81 144
1970.91 136
1971.02 132
1971.12 132
1971.22 135
1971.32 140
1971.42 144
1971.52 147
1971.63 147
1971.73 146
1971.83 143
1971.93 143
1972.03 145
1972.13 152
1972.24 164
1972.34 180
1972.44 198
1972.54 215
1972.64 230
1972.75 241
1972.85 247
1972.95 249
1973.05 246
1973.15 240
1973.26 231
1973.36 220
1973.46 208
1973.56 198
1973.66 189
1973.76 184
1973.87 184
1973.97 188
1974.07 196
1974.17 204
1974.27 211
1974.38 213
1974.48 209
1974.58 199
1974.68 184
1974.78 166
1974.89 147
1974.99 132
1975.09 119
1975.19 112
1975.29 107
1975.39 105
1975.50 104
1975.60 102
1975.70 99
1975.80 94
1975.90 88
1976.01 82
1976.11 78
1976.21 76
1976.31 77
1976.41 81
1976.52 87
1976.62 95
1976.72 103
1976.82 112
1976.92 119
1977.03 125
1977.13 131
1977.23 135
1977.33 138
1977.43 139
1977.54 139
1977.64 136
1977.74 131
1977.84 125
1977.94 116
1978.04 107
1978.15 99
1978.25 92
1978.35 87
1978.45 84
1978.55 82
1978.66 81
1978.76 80
1978.86 78
1978.96 74
1979.06 68
1979.17 61
1979.27 55
1979.37 52
1979.47 53
1979.57 61
1979.68 74
1979.78 91
1979.88 109
1979.98 123
1980.08 132
1980.19 132
1980.29 124
1980.39 111
1980.49 95
1980.60 81
1980.70 72
1980.80 70
1980.90 73
1981.00 81
1981.11 91
1981.21 101
1981.31 110
1981.41 116
1981.51 120
1981.62 120
1981.72 116
1981.82 109
1981.92 98
1982.02 85
1982.13 70
1982.23 57
1982.33 48
1982.43 44
1982.53 45
1982.64 51
1982.74 61
1982.84 72
1982.94 83
1983.04 92
1983.15 100
1983.25 107
1983.35 112
1983.45 116
1983.56 118
1983.66 119
1983.76 118
1983.86 116
1983.96 115
1984.07 113
1984.17 112
1984.27 112
1984.37 111
1984.47 110
1984.58 106
1984.68 100
1984.78 91
1984.88 82
1984.99 73
1985.09 65
1985.19 60
1985.29 57
1985.39 57
1985.50 57
1985.60 59
1985.70 59
1985.80 59
1985.90 59
1986.01 58
1986.11 56
1986.21 55
1986.31 53
1986.42 51
1986.52 48
1986.62 45
1986.72 40
1986.82 36
1986.93 31
1987.03 27
1987.13 23
1987.23 19
1987.34 15
1987.44 9
1987.54 2
1987.64 0
1987.74 0
1987.85 0
1987.95 0
1988.05 0
1988.15 0
1988.26 0
1988.36 15
1988.46 36
1988.56 53
1988.66 63
1988.77 65
1988.87 60
1988.97 49
1989.07 36
1989.18 24
1989.28 16
1989.38 12
1989.48 12
1989.58 15
1989.69 19
1989.79 24
1989.89 29
1989.99 33
1990.10 38
1990.20 42
1990.30 47
1990.40 51
1990.51 56
1990.61 61
1990.71 67
1990.81 73
1990.91 81
1991.02 91
1991.12 101
1991.22 111
1991.32 118
1991.43 122
1991.53 123
1991.63 120
1991.73 113
1991.84 104
1991.94 94
1992.04 82
1992.14 68
1992.24 54
1992.35 39
1992.45 25
1992.55 13
1992.65 3
1992.76 0
1992.86 0
1992.96 3
1993.06 12
1993.17 25
1993.27 40
1993.37 56
1993.47 71
1993.58 85
1993.68 98
1993.78 108
1993.88 116
1993.98 123
1994.09 129
1994.19 134
1994.29 139
1994.39 141
1994.50 140
1994.60 134
1994.70 124
1994.80 108
1994.91 88
1995.01 67
1995.11 48
1995.21 32
1995.32 22
1995.42 18
1995.52 19
1995.62 22
1995.73 27
1995.83 31
1995.93 33
1996.03 34
1996.14 35
1996.24 36
1996.34 38
1996.44 42
1996.54 47
1996.65 52
1996.75 56
1996.85 56
1996.95 55
1997.06 52
1997.16 50
1997.26 49
1997.36 49
1997.47 51
1997.57 54
1997.67 55
1997.77 55
1997.88 53
1997.98 50
1998.08 47
1998.18 45
1998.29 44
1998.39 46
1998.49 50
1998.59 54
1998.70 59
1998.80 64
1998.90 69
1999.00 74
1999.11 79
1999.21 84
1999.31 89
1999.41 92
1999.52 95
1999.62 97
1999.72 98
1999.82 101
1999.93 105
2000.03 111
2000.13 118
2000.23 123
2000.34 126
2000.44 124
2000.54 118
2000.65 107
2000.75 93
2000.85 79
2000.95 65
2001.06 54
2001.16 45
2001.26 39
2001.36 34
2001.47 31
2001.57 27
2001.67 23
2001.77 19
2001.88 15
2001.98 10
2002.08 6
2002.18 2
2002.29 0
2002.39 0
2002.49 0
2002.59 5
2002.70 14
2002.80 26
2002.90 40
2003.00 55
2003.11 68
2003.21 78
2003.31 85
2003.41 88
2003.52 90
2003.62 91
2003.72 92
2003.83 94
2003.93 94
2004.03 93
2004.13 88
2004.24 79
2004.34 64
2004.44 46
2004.54 25
2004.65 6
2004.75 0
2004.85 0
2004.95 0
2005.06 0
2005.16 0
2005.26 0
2005.37 0
2005.47 5
2005.57 13
2005.67 18
2005.78 21
2005.88 22
2005.98 23
2006.08 25
2006.19 28
2006.29 32
2006.39 36
2006.49 40
2006.60 42
2006.70 43
2006.80 41
2006.91 38
2007.01 34
2007.11 31
2007.21 29
2007.32 28
2007.42 27
2007.52 28
2007.62 28
2007.73 26
2007.83 23
2007.93 19
2008.04 15
2008.14 12
2008.24 11
2008.34 14
2008.45 18
2008.55 24
2008.65 28
2008.75 29
2008.86 27
2008.96 20
2009.06 11
2009.17 1
2009.27 0
2009.37 0
2009.47 0
2009.58 0
2009.68 4
2009.78 15
2009.89 25
2009.99 31
2010.09 33
2010.19 31
2010.30 26
2010.40 21
2010.50 17
2010.61 16
2010.71 17
2010.81 20
2010.91 24
2011.02 28
2011.12 31
2011.22 33
2011.32 34
2011.43 35
2011.53 35
2011.63 37
2011.74 38
2011.84 40
2011.94 42
2012.04 43
2012.15 44
2012.25 44
2012.35 45
2012.46 47
2012.56 49
2012.66 51
2012.76 52
2012.87 53
2012.97 52
2013.07 51
2013.18 50
2013.28 50
2013.38 50
2013.48 52
2013.59 54
2013.69 56
2013.79 57
2013.90 55
2014.00 52
2014.10 49
2014.20 45
2014.31 42
2014.41 41
2014.51 42
2014.62 44
2014.72 46
2014.82 46
2014.93 45
2015.03 41
2015.13 34
2015.23 23
2015.34 12
2015.44 0
2015.54 0
2015.65 0
2015.75 0
2015.85 0
2015.95 0
2016.06 0
2016.16 3
2016.26 8
2016.37 9
2016.47 9
2016.57 9
2016.68 11
2016.78 16
2016.88 24
2016.98 34
2017.09 47
2017.19 59
2017.29 69
2017.40 75
2017.50 77
2017.60 74
2017.71 66
2017.81 55
2017.91 43
2018.01 30
2018.12 19
2018.22 11
2018.32 7
2018.43 7
2018.53 10
2018.63 17
2018.74 27
2018.84 39
2018.94 54
2019.04 70
2019.15 86
2019.25 100
2019.35 113
2019.46 123
2019.56 131
2019.66 136
2019.77 140
2019.87 141
2019.97 141
2020.07 136
2020.18 126
2020.28 111
2020.38 93
2020.49 73
2020.59 55
2020.69 42
2020.80 36
2020.90 39
2021.00 49
2021.11 61
2021.21 73
2021.31 83
2021.41 88
2021.52 88
2021.62 86
2021.72 82
2021.83 79
2021.93 78
2022.03 79
2022.14 82
2022.24 87
2022.34 92
2022.45 98
2022.55 104
2022.65 109
2022.75 112
2022.86 112
2022.96 109
2023.06 102
2023.17 94
2023.27 87
2023.37 81
2023.48 77
2023.58 76
2023.68 77
2023.79 79
2023.89 80
2023.99 79
2024.10 77
2024.20 74
2024.30 71
2024.40 70
2024.51 71
2024.61 74
2024.71 79
2024.82 87
2024.92 98
2025.02 109
2025.13 121
2025.23 130
2025.33 136
2025.44 136
2025.54 131
2025.64 120
2025.75 107
2025.85 95
2025.95 85
2026.06 78
2026.16 75
2026.26 75
2026.37 75
2026.47 74
2026.57 69
2026.68 62
2026.78 52
2026.88 43
2026.98 34
2027.09 28
2027.19 24
2027.29 22
2027.40 21
2027.50 21
2027.60 22
2027.71 25
2027.81 30
2027.91 37
2028.02 46
2028.12 56
2028.22 65
2028.33 73
2028.43 78
2028.53 81
2028.64 82
2028.74 82
2028.84 80
2028.95 79
2029.05 77
2029.15 76
2029.26 76
2029.36 76
2029.46 78
2029.57 80
2029.67 82
2029.77 85
2029.88 88
2029.98 89
2030.08 90
2030.19 90
2030.29 90
2030.39 90
2030.50 90
2030.60 91
2030.70 93
2030.81 97
2030.91 102
2031.01 110
2031.12 119
2031.22 131
2031.32 144
2031.43 157
2031.53 168
2031.63 176
2031.74 179
2031.84 175
2031.94 166
2032.05 151
2032.15 132
2032.25 110
2032.36 88
2032.46 65
2032.56 45
2032.67 27
2032.77 13
2032.87 2
2032.98 0
2033.08 0
2033.18 0
2033.29 0
2033.39 0
2033.49 0
2033.60 0
2033.70 0
2033.80 0
2033.91 0
2034.01 10
2034.11 25
2034.22 43
2034.32 62
2034.42 82
2034.53 99
2034.63 113
2034.73 122
2034.84 125
2034.94 124
2035.04 117
2035.15 108
2035.25 96
2035.35 83
2035.46 72
2035.56 63
2035.67 58
2035.77 57
2035.87 60
2035.98 65
2036.08 71
2036.18 76
2036.29 80
2036.39 82
2036.49 83
2036.60 84
2036.70 86
2036.80 91
2036.91 97
2037.01 105
2037.11 113
2037.22 118
2037.32 121
2037.42 119
2037.53 113
2037.63 105
2037.73 97
2037.84 91
2037.94 88
2038.05 90
2038.15 96
2038.25 105
2038.36 115
2038.46 125
2038.56 132
2038.67 137
2038.77 140
2038.87 140
2038.98 139
2039.08 139
2039.18 141
2039.29 145
2039.39 151
2039.49 159
2039.60 168
2039.70 176
2039.81 183
2039.91 187
2040.01 190
2040.12 191
2040.22 191
2040.32 193
2040.43 196
2040.53 202
2040.63 208
2040.74 214
2040.84 217
2040.94 218
2041.05 215
2041.15 209
2041.26 202
2041.36 195
2041.46 191
2041.57 191
2041.67 193
2041.77 197
2041.88 201
2041.98 201
2042.08 196
2042.19 184
2042.29 166
2042.39 141
2042.50 114
2042.60 86
2042.71 62
2042.81 43
2042.91 31
2043.02 26
2043.12 26
2043.22 32
2043.33 41
2043.43 53
2043.53 64
2043.64 75
2043.74 84
2043.85 92
2043.95 98
2044.05 103
2044.16 107
2044.26 111
2044.36 116
2044.47 120
2044.57 125
2044.68 130
2044.78 134
2044.88 137
2044.99 140
2045.09 142
2045.19 145
2045.30 148
2045.40 151
2045.50 154
2045.61 158
2045.71 161
2045.82 163
2045.92 165
2046.02 166
2046.13 166
2046.23 165
2046.33 163
2046.44 159
2046.54 153
2046.65 147
2046.75 141
2046.85 135
2046.96 132
2047.06 130
2047.16 132
2047.27 137
2047.37 144
2047.48 152
2047.58 159
2047.68 164
2047.79 164
2047.89 159
2047.99 148
2048.10 133
2048.20 116
2048.31 101
2048.41 91
2048.51 88
2048.62 95
2048.72 109
2048.82 128
2048.93 148
2049.03 164
2049.14 173
2049.24 175
2049.34 169
2049.45 156
2049.55 141
2049.65 125
2049.76 111
2049.86 102
2049.97 97
2050.07 97
2050.17 102
2050.28 110
2050.38 120
2050.48 130
2050.59 140
2050.69 150
2050.80 159
2050.90 168
2051.00 178
2051.11 188
2051.21 199
2051.32 209
2051.42 217
2051.52 223
2051.63 225
2051.73 224
2051.83 219
2051.94 212
2052.04 205
2052.15 199
2052.25 196
2052.35 196
2052.46 199
2052.56 204
2052.67 212
2052.77 219
2052.87 225
2052.98 230
2053.08 231
2053.19 230
2053.29 226
2053.39 221
2053.50 215
2053.60 209
2053.70 204
2053.81 200
2053.91 197
2054.02 193
2054.12 187
2054.22 177
2054.33 163
2054.43 144
2054.54 121
2054.64 97
2054.74 73
2054.85 52
2054.95 37
2055.06 28
2055.16 26
2055.26 29
2055.37 36
2055.47 47
2055.58 58
2055.68 69
2055.78 78
2055.89 85
2055.99 90
2056.10 92
2056.20 94
2056.30 93
2056.41 91
2056.51 89
2056.62 87
2056.72 85
2056.82 85
2056.93 87
2057.03 93
2057.14 102
2057.24 113
2057.34 127
2057.45 142
2057.55 157
2057.66 171
2057.76 184
2057.86 194
2057.97 201
2058.07 205
2058.18 205
2058.28 201
2058.38 194
2058.49 185
2058.59 174
2058.70 163
2058.80 152
2058.90 141
2059.01 132
2059.11 124
2059.22 119
2059.32 116
2059.42 115
2059.53 115
2059.63 116
2059.74 117
2059.84 116
2059.94 113
2060.05 109
2060.15 106
2060.26 103
2060.36 105
2060.46 110
2060.57 121
2060.67 136
2060.78 154
2060.88 173
2060.98 193
2061.09 212
2061.19 230
2061.30 247
2061.40 261
2061.51 272
2061.61 279
2061.71 283
2061.82 285
2061.92 284
2062.03 283
2062.13 283
2062.23 286
2062.34 290
2062.44 296
2062.55 300
2062.65 302
2062.75 300
2062.86 295
2062.96 288
2063.07 282
2063.17 277
2063.28 274
2063.38 274
2063.48 276
2063.59 277
2063.69 277
2063.80 275
2063.90 272
2064.00 267
2064.11 262
2064.21 258
2064.32 254
2064.42 250
2064.53 244
2064.63 234
2064.73 219
2064.84 200
2064.94 177
2065.05 152
2065.15 128
2065.25 106
2065.36 90
2065.46 78
2065.57 71
2065.67 67
2065.78 64
2065.88 61
2065.98 57
2066.09 51
2066.19 43
2066.30 35
2066.40 27
2066.50 20
2066.61 12
2066.71 3
2066.82 0
2066.92 0
2067.03 0
2067.13 0
2067.23 0
2067.34 0
2067.44 0
2067.55 1
2067.65 25
2067.76 50
2067.86 75
2067.96 95
2068.07 110
2068.17 121
2068.28 128
2068.38 132
2068.49 136
2068.59 141
2068.69 148
2068.80 156
2068.90 165
2069.01 174
2069.11 180
2069.22 183
2069.32 182
2069.42 177
2069.53 170
2069.63 160
2069.74 150
2069.84 141
2069.95 135
2070.05 132
2070.15 133
2070.26 136
2070.36 141
2070.47 146
2070.57 152
2070.68 157
2070.78 162
2070.88 168
2070.99 174
2071.09 180
2071.20 184
2071.30 188
2071.41 189
2071.51 188
2071.62 186
2071.72 183
2071.82 180
2071.93 176
2072.03 172
2072.14 165
2072.24 155
2072.35 142
2072.45 127
2072.55 113
2072.66 101
2072.76 92
2072.87 90
2072.97 92
2073.08 98
2073.18 108
2073.29 119
2073.39 131
2073.49 145
2073.60 160
2073.70 174
2073.81 186
2073.91 194
2074.02 198
2074.12 195
2074.23 186
2074.33 173
2074.43 160
2074.54 147
2074.64 136
2074.75 128
2074.85 123
2074.96 119
2075.06 115
2075.16 113
2075.27 111
2075.37 110
2075.48 110
2075.58 111
2075.69 112
2075.79 112
2075.90 109
2076.00 104
2076.11 98
2076.21 92
2076.31 86
2076.42 81
2076.52 78
2076.63 76
2076.73 73
2076.84 69
2076.94 65
2077.05 60
2077.15 55
2077.25 52
2077.36 50
2077.46 51
2077.57 55
2077.67 62
2077.78 71
2077.88 83
2077.99 98
2078.09 114
2078.20 130
2078.30 144
2078.40 157
2078.51 167
2078.61 175
2078.72 182
2078.82 187
2078.93 190
2079.03 192
2079.14 190
2079.24 185
2079.34 176
2079.45 165
2079.55 152
2079.66 139
2079.76 127
2079.87 118
2079.97 112
2080.08 109
2080.18 110
2080.29 113
2080.39 117
2080.50 122
2080.60 128
2080.70 132
2080.81 136
2080.91 139
2081.02 142
2081.12 146
2081.23 151
2081.33 157
2081.44 165
2081.54 174
2081.65 183
2081.75 191
2081.85 196
2081.96 199
2082.06 197
2082.17 191
2082.27 181
2082.38 168
2082.48 153
2082.59 138
2082.69 123
2082.80 110
2082.90 99
2083.01 89
2083.11 79
2083.22 69
2083.32 57
2083.42 45
2083.53 33
2083.63 22
2083.74 14
2083.84 10
2083.95 10
2084.05 13
2084.16 18
2084.26 23
2084.37 28
2084.47 32
2084.58 34
2084.68 35
2084.79 36
2084.89 35
2084.99 35
2085.10 33
2085.20 32
2085.31 31
2085.41 31
2085.52 33
2085.62 36
2085.73 42
2085.83 48
2085.94 55
2086.04 62
2086.15 69
2086.25 74
2086.36 77
2086.46 79
2086.57 78
2086.67 75
2086.77 72
2086.88 70
2086.98 69
2087.09 72
2087.19 78
2087.30 86
2087.40 96
2087.51 106
2087.61 113
2087.72 118
2087.82 119
2087.93 116
2088.03 109
2088.14 98
2088.24 85
2088.35 70
2088.45 54
2088.56 38
2088.66 23
2088.77 12
2088.87 5
2088.97 4
2089.08 6
2089.18 11
2089.29 18
2089.39 24
2089.50 28
2089.60 31
2089.71 33
2089.81 36
2089.92 41
2090.02 48
2090.13 56
2090.23 65
2090.34 71
2090.44 75
2090.55 76
2090.65 72
2090.76 67
2090.86 61
2090.97 56
2091.07 55
2091.18 58
2091.28 65
2091.39 78
2091.49 93
2091.60 110
2091.70 125
2091.81 135
2091.91 139
2092.01 135
2092.12 122
2092.22 101
2092.33 77
2092.43 50
2092.54 26
2092.64 7
2092.75 0
2092.85 0
2092.96 0
2093.06 0
2093.17 3
2093.27 12
2093.38 19
2093.48 25
2093.59 27
2093.69 26
2093.80 23
2093.90 18
2094.01 12
2094.11 6
2094.22 2
2094.32 0
2094.43 0
2094.53 0
2094.64 0
2094.74 0
2094.85 0
2094.95 0
2095.06 0
2095.16 0
2095.27 0
2095.37 5
2095.48 17
2095.58 31
2095.69 45
2095.79 57
2095.90 65
2096.00 69
2096.11 72
2096.21 75
2096.32 79
2096.42 85
2096.53 94
2096.63 105
2096.74 115
2096.84 124
2096.95 131
2097.05 136
2097.16 140
2097.26 143
2097.37 146
2097.47 150
2097.58 155
2097.68 160
2097.79 164
2097.89 169
2098.00 175
2098.10 180
2098.21 187
2098.31 193
2098.42 199
2098.52 202
2098.63 201
2098.73 197
2098.84 188
2098.94 176
2099.05 163
2099.15 149
2099.26 136
2099.36 125
2099.47 118
2099.57 115
2099.68 117
2099.78 124
2099.89 136
2099.99 151
2100.10 165
2100.20 176
2100.31 179
2100.41 176
2100.52 166
2100.62 153
2100.73 139
2100.83 128
2100.94 123
2101.04 123
2101.15 128
2101.25 134
2101.36 141
2101.46 147
2101.57 150
2101.67 151
2101.78 150
2101.88 147
2101.99 144
2102.09 138
2102.20 131
2102.30 121
2102.41 110
2102.52 99
2102.62 89
2102.73 79
2102.83 72
2102.94 68
2103.04 65
2103.15 65
2103.25 65
2103.36 66
2103.46 67
2103.57 68
2103.67 68
2103.78 66
2103.88 61
2103.99 54
2104.09 43
2104.20 31
2104.30 18
2104.41 7
2104.51 2
2104.62 3
2104.72 11
2104.83 27
2104.93 46
2105.04 65
2105.14 81
2105.25 91
2105.35 94
2105.46 89
2105.57 78
2105.67 64
2105.78 48
2105.88 32
2105.99 17
2106.09 2
2106.20 0
2106.30 0
2106.41 0
2106.51 0
2106.62 0
2106.72 0
2106.83 0
2106.93 0
2107.04 13
2107.14 31
2107.25 49
2107.35 65
2107.46 79
2107.56 91
2107.67 102
2107.78 112
2107.88 121
2107.99 129
2108.09 134
2108.20 136
2108.30 132
2108.41 123
2108.51 107
2108.62 86
2108.72 63
2108.83 41
2108.93 22
2109.04 9
2109.14 2
2109.25 0
2109.35 0
2109.46 2
2109.56 3
2109.67 2
2109.78 2
2109.88 3
2109.99 7
2110.09 16
2110.20 30
2110.30 47
2110.41 64
2110.51 79
2110.62 87
2110.72 89
2110.83 84
2110.93 74
2111.04 61
2111.14 48
2111.25 37
2111.36 28
2111.46 24
2111.57 23
2111.67 26
2111.78 32
2111.88 43
2111.99 56
2112.09 73
2112.20 90
2112.30 106
2112.41 119
2112.51 125
2112.62 126
2112.73 120
2112.83 110
2112.94 97
2113.04 87
2113.15 80
2113.25 80
2113.36 86
2113.46 97
2113.57 110
2113.67 122
2113.78 130
2113.88 134
2113.99 132
2114.10 124
2114.20 113
2114.31 102
2114.41 91
2114.52 84
2114.62 82
2114.73 84
2114.83 91
2114.94 100
2115.04 109
2115.15 116
2115.26 121
2115.36 122
2115.47 121
2115.57 119
2115.68 119
2115.78 121
2115.89 126
2115.99 134
2116.10 143
2116.20 153
2116.31 161
2116.42 166
2116.52 170
2116.63 172
2116.73 173
2116.84 174
2116.94 175
2117.05 174
2117.15 173
2117.26 170
2117.36 166
2117.47 161
2117.58 154
2117.68 148
2117.79 142
2117.89 136
2118.00 131
2118.10 124
2118.21 116
2118.31 106
2118.42 93
2118.53 80
2118.63 65
2118.74 51
2118.84 39
2118.95 27
2119.05 17
2119.16 7
2119.26 0
2119.37 0
2119.48 0
2119.58 0
2119.69 0
2119.79 0
2119.90 0
2120.00 0
2120.11 6
2120.21 28
2120.32 51
2120.43 72
2120.53 89
2120.64 102
2120.74 111
2120.85 117
2120.95 121
2121.06 125
2121.16 129
2121.27 135
2121.38 141
2121.48 147
2121.59 152
2121.69 155
2121.80 154
2121.90 151
2122.01 145
2122.12 139
2122.22 134
2122.33 129
2122.43 127
2122.54 126
2122.64 126
2122.75 126
2122.85 126
2122.96 126
2123.07 128
2123.17 131
2123.28 135
2123.38 139
2123.49 141
2123.59 140
2123.70 137
2123.81 132
2123.91 128
2124.02 126
2124.12 128
2124.23 133
2124.33 141
2124.44 150
2124.55 157
2124.65 162
2124.76 165
2124.86 167
2124.97 170
2125.07 176
2125.18 186
2125.29 200
2125.39 213
2125.50 225
2125.60 231
2125.71 230
2125.81 221
2125.92 204
2126.03 184
2126.13 160
2126.24 137
2126.34 114
2126.45 92
2126.55 71
2126.66 52
2126.77 35
2126.87 24
2126.98 18
2127.08 20
2127.19 29
2127.29 43
2127.40 60
2127.51 76
2127.61 87
2127.72 91
2127.82 87
2127.93 76
2128.03 62
2128.14 46
2128.25 33
2128.35 24
2128.46 20
2128.56 22
2128.67 28
2128.77 38
2128.88 48
2128.99 59
2129.09 67
2129.20 72
2129.30 74
2129.41 75
2129.52 76
2129.62 77
2129.73 79
2129.83 83
2129.94 87
2130.04 92
2130.15 95
2130.26 95
2130.36 92
2130.47 86
2130.57 77
2130.68 66
2130.79 55
2130.89 44
2131.00 34
2131.10 28
2131.21 24
2131.31 22
2131.42 22
2131.53 21
2131.63 20
2131.74 18
2131.84 13
2131.95 6
2132.06 0
2132.16 0
2132.27 0
2132.37 0
2132.48 0
2132.58 0
2132.69 0
2132.80 4
2132.90 6
2133.01 5
2133.11 4
2133.22 3
2133.33 3
2133.43 8
2133.54 17
2133.64 31
2133.75 48
2133.86 65
2133.96 80
2134.07 91
2134.17 98
2134.28 100
2134.39 98
2134.49 94
2134.60 91
2134.70 90
2134.81 93
2134.91 100
2135.02 109
2135.13 120
2135.23 129
2135.34 135
2135.44 138
2135.55 138
2135.66 136
2135.76 135
2135.87 135
2135.97 138
2136.08 144
2136.19 151
2136.29 158
2136.40 163
2136.50 165
2136.61 162
2136.72 154
2136.82 143
2136.93 128
2137.03 110
2137.14 91
2137.25 71
2137.35 51
2137.46 33
2137.56 18
2137.67 5
2137.78 0
2137.88 0
2137.99 0
2138.09 0
2138.20 0
2138.31 3
2138.41 14
2138.52 25
2138.62 38
2138.73 50
2138.84 61
2138.94 73
2139.05 83
2139.15 93
2139.26 102
2139.37 111
2139.47 118
2139.58 125
2139.68 129
2139.79 131
2139.90 131
2140.00 128
2140.11 122
2140.22 112
2140.32 100
2140.43 86
2140.53 70
2140.64 53
2140.75 38
2140.85 24
2140.96 12
2141.06 3
2141.17 0
2141.28 0
2141.38 0
2141.49 0
2141.59 0
2141.70 0
2141.81 0
2141.91 0
2142.02 5
2142.12 23
2142.23 40
2142.34 53
2142.44 59
2142.55 56
2142.66 43
2142.76 23
2142.87 0
2142.97 0
2143.08 0
2143.19 0
2143.29 0
2143.40 0
2143.50 0
2143.61 0
2143.72 16
2143.82 39
2143.93 57
2144.04 68
2144.14 73
2144.25 74
2144.35 71
2144.46 68
2144.57 64
2144.67 60
2144.78 56
2144.88 51
2144.99 46
2145.10 43
2145.20 44
2145.31 51
2145.42 64
2145.52 85
2145.63 112
2145.73 142
2145.84 170
2145.95 194
2146.05 211
2146.16 221
2146.27 224
2146.37 221
2146.48 216
2146.58 209
2146.69 202
2146.80 194
2146.90 184
2147.01 172
2147.12 158
2147.22 142
2147.33 126
2147.43 112
2147.54 101
2147.65 94
2147.75 90
2147.86 88
2147.97 86
2148.07 83
2148.18 80
2148.28 75
2148.39 71
2148.50 67
2148.60 64
2148.71 61
2148.82 60
2148.92 60
2149.03 63
2149.13 69
2149.24 80
2149.35 94
2149.45 113
2149.56 134
2149.67 156
2149.77 176
2149.88 191
2149.98 200
2150.09 203
2150.20 198
2150.30 188
2150.41 171
2150.52 150
2150.62 127
2150.73 103
2150.84 80
2150.94 60
2151.05 44
2151.15 33
2151.26 26
2151.37 25
2151.47 27
2151.58 31
2151.69 37
2151.79 43
2151.90 49
2152.01 53
2152.11 56
2152.22 57
2152.32 56
2152.43 54
2152.54 52
2152.64 51
2152.75 52
2152.86 56
2152.96 63
2153.07 73
2153.18 85
2153.28 97
2153.39 107
2153.49 114
2153.60 117
2153.71 118
2153.81 117
2153.92 117
2154.03 121
2154.13 128
2154.24 138
2154.35 151
2154.45 164
2154.56 176
2154.67 186
2154.77 191
2154.88 192
2154.98 188
2155.09 179
2155.20 164
2155.30 145
2155.41 122
2155.52 97
2155.62 71
2155.73 45
2155.84 22
2155.94 4
2156.05 0
2156.16 0
2156.26 0
2156.37 0
2156.47 0
2156.58 0
2156.69 0
2156.79 0
2156.90 3
2157.01 6
2157.11 11
2157.22 19
2157.33 29
2157.43 42
2157.54 55
2157.65 66
2157.75 73
2157.86 77
2157.97 77
2158.07 76
2158.18 74
2158.29 75
2158.39 78
2158.50 86
2158.60 97
2158.71 111
2158.82 127
2158.92 145
2159.03 164
2159.14 183
2159.24 201
2159.35 218
2159.46 231
2159.56 240
2159.67 244
2159.78 243
2159.88 239
2159.99 233
2160.10 227
2160.20 224
2160.31 224
2160.42 227
2160.52 229
2160.63 231
2160.74 228
2160.84 223
2160.95 215
2161.06 205
2161.16 197
2161.27 192
2161.38 188
2161.48 187
2161.59 185
2161.70 182
2161.80 176
2161.91 167
2162.02 157
2162.12 148
2162.23 141
2162.33 140
2162.44 144
2162.55 153
2162.65 166
2162.76 181
2162.87 195
2162.97 207
2163.08 215
2163.19 219
2163.29 218
2163.40 212
2163.51 201
2163.61 187
2163.72 169
2163.83 149
2163.93 129
2164.04 109
2164.15 91
2164.25 77
2164.36 68
2164.47 62
2164.57 58
2164.68 55
2164.79 50
2164.89 44
2165.00 35
2165.11 23
2165.21 11
2165.32 0
2165.43 0
2165.53 0
2165.64 0
2165.75 0
2165.85 0
2165.96 0
2166.07 0
2166.17 0
2166.28 3
2166.39 6
2166.50 11
2166.60 19
2166.71 30
2166.82 45
2166.92 63
2167.03 83
2167.14 104
2167.24 124
2167.35 140
2167.46 152
2167.56 160
2167.67 164
2167.78 167
2167.88 170
2167.99 175
2168.10 181
2168.20 188
2168.31 194
2168.42 197
2168.52 196
2168.63 189
2168.74 178
2168.84 165
2168.95 152
2169.06 142
2169.16 134
2169.27 129
2169.38 126
2169.48 123
2169.59 118
2169.70 111
2169.80 102
2169.91 92
2170.02 83
2170.13 76
2170.23 73
2170.34 73
2170.45 75
2170.55 79
2170.66 84
2170.77 90
2170.87 95
2170.98 101
2171.09 109
2171.19 118
2171.30 127
2171.41 137
2171.51 147
2171.62 157
2171.73 166
2171.83 174
2171.94 184
2172.05 194
2172.15 206
2172.26 217
2172.37 228
2172.48 235
2172.58 238
2172.69 237
2172.80 232
2172.90 224
2173.01 213
2173.12 199
2173.22 185
2173.33 171
2173.44 156
2173.54 143
2173.65 130
2173.76 120
2173.87 112
2173.97 105
2174.08 101
2174.19 97
2174.29 94
2174.40 92
2174.51 92
2174.61 93
2174.72 97
2174.83 103
2174.93 110
2175.04 118
2175.15 125
2175.26 129
2175.36 129
2175.47 124
2175.58 116
2175.68 104
2175.79 91
2175.90 78
2176.00 67
2176.11 59
2176.22 54
2176.32 51
2176.43 49
2176.54 46
2176.65 42
2176.75 37
2176.86 32
2176.97 27
2177.07 25
2177.18 26
2177.29 29
2177.39 33
2177.50 36
2177.61 37
2177.72 35
2177.82 31
2177.93 25
2178.04 17
2178.14 11
2178.25 5
2178.36 2
2178.46 1
2178.57 3
2178.68 6
2178.79 11
2178.89 17
2179.00 23
2179.11 28
2179.21 33
2179.32 38
2179.43 42
2179.53 48
2179.64 54
2179.75 62
2179.86 72
2179.96 84
2180.07 97
2180.18 110
2180.28 124
2180.39 136
2180.50 147
2180.61 154
2180.71 159
2180.82 160
2180.93 159
2181.03 156
2181.14 151
2181.25 146
2181.35 140
2181.46 133
2181.57 125
2181.68 115
2181.78 103
2181.89 89
2182.00 75
2182.10 62
2182.21 52
2182.32 46
2182.43 44
2182.53 46
2182.64 49
2182.75 54
2182.85 59
2182.96 63
2183.07 66
2183.18 69
2183.28 72
2183.39 74
2183.50 75
2183.60 74
2183.71 72
2183.82 68
2183.93 64
2184.03 60
2184.14 56
2184.25 54
2184.35 54
2184.46 53
2184.57 52
2184.68 50
2184.78 45
2184.89 38
2185.00 29
2185.10 19
2185.21 9
2185.32 0
2185.43 0
2185.53 0
2185.64 0
2185.75 0
2185.85 0
2185.96 0
2186.07 0
2186.18 2
2186.28 10
2186.39 18
2186.50 25
2186.61 31
2186.71 36
2186.82 41
2186.93 45
2187.03 51
2187.14 58
2187.25 66
2187.36 73
2187.46 80
2187.57 84
2187.68 86
2187.78 84
2187.89 79
2188.00 73
2188.11 66
2188.21 62
2188.32 61
2188.43 66
2188.54 75
2188.64 87
2188.75 102
2188.86 116
2188.96 127
2189.07 134
2189.18 137
2189.29 137
2189.39 134
2189.50 130
2189.61 128
2189.72 126
2189.82 126
2189.93 126
2190.04 126
2190.14 124
2190.25 119
2190.36 113
2190.47 106
2190.57 101
2190.68 99
2190.79 102
2190.90 108
2191.00 117
2191.11 126
2191.22 132
2191.33 133
2191.43 128
2191.54 119
2191.65 107
2191.75 95
2191.86 84
2191.97 77
2192.08 73
2192.18 73
2192.29 73
2192.40 73
2192.51 70
2192.61 65
2192.72 57
2192.83 48
2192.94 40
2193.04 34
2193.15 33
2193.26 37
2193.36 46
2193.47 59
2193.58 74
2193.69 90
2193.79 108
2193.90 126
2194.01 144
2194.12 161
2194.22 177
2194.33 190
2194.44 198
2194.55 200
2194.65 196
2194.76 186
2194.87 173
2194.98 158
2195.08 144
2195.19 130
2195.30 118
2195.41 107
2195.51 96
2195.62 84
2195.73 71
2195.84 56
2195.94 42
2196.05 29
2196.16 19
2196.27 13
2196.37 12
2196.48 14
2196.59 20
2196.69 27
2196.80 34
2196.91 40
2197.02 46
2197.12 49
2197.23 52
2197.34 55
2197.45 57
2197.55 61
2197.66 66
2197.77 74
2197.88 85
2197.98 99
2198.09 115
2198.20 130
2198.31 142
2198.41 150
2198.52 152
2198.63 149
2198.74 145
2198.84 142
2198.95 143
2199.06 149
2199.17 159
2199.27 169
2199.38 177
2199.49 180
2199.60 175
2199.70 166
2199.81 153
2199.92 142
2200.03 136
2200.14 134
2200.24 138
2200.35 143
2200.46 149
2200.57 152
2200.67 151
2200.78 145
2200.89 136
2201.00 125
2201.10 113
2201.21 101
2201.32 91
2201.43 84
2201.53 80
2201.64 80
2201.75 82
2201.86 86
2201.96 90
2202.07 92
2202.18 90
2202.29 84
2202.39 76
2202.50 65
2202.61 54
2202.72 44
2202.82 33
2202.93 24
2203.04 13
2203.15 3
2203.26 0
2203.36 0
2203.47 0
2203.58 0
2203.69 0
2203.79 0
2203.90 0
2204.01 8
2204.12 17
2204.22 23
2204.33 24
2204.44 21
2204.55 13
2204.65 3
2204.76 0
2204.87 0
2204.98 0
2205.09 0
2205.19 0
2205.30 0
2205.41 0
2205.52 15
2205.62 34
2205.73 54
2205.84 73
2205.95 90
2206.05 101
2206.16 106
2206.27 104
2206.38 98
2206.48 89
2206.59 80
2206.70 74
2206.81 73
2206.92 77
2207.02 85
2207.13 96
2207.24 106
2207.35 114
2207.45 119
2207.56 121
2207.67 120
2207.78 116
2207.89 110
2207.99 103
2208.10 96
2208.21 88
2208.32 81
2208.42 74
2208.53 71
2208.64 72
2208.75 79
2208.86 93
2208.96 114
2209.07 138
2209.18 164
2209.29 189
2209.39 210
2209.50 227
2209.61 239
2209.72 247
2209.82 254
2209.93 258
2210.04 260
2210.15 259
2210.26 253
2210.36 242
2210.47 224
2210.58 202
2210.69 177
2210.80 153
2210.90 132
2211.01 117
2211.12 108
2211.23 106
2211.33 112
2211.44 123
2211.55 138
2211.66 155
2211.77 171
2211.87 183
2211.98 190
2212.09 190
2212.20 183
2212.30 171
2212.41 156
2212.52 140
2212.63 127
2212.74 117
2212.84 113
2212.95 112
2213.06 116
2213.17 123
2213.28 131
2213.38 139
2213.49 147
2213.60 153
2213.71 156
2213.81 156
2213.92 153
2214.03 147
2214.14 139
2214.25 131
2214.35 124
2214.46 120
2214.57 121
2214.68 125
2214.79 131
2214.89 138
2215.00 141
2215.11 139
2215.22 131
2215.33 117
2215.43 101
2215.54 85
2215.65 73
2215.76 68
2215.86 69
2215.97 76
2216.08 87
2216.19 100
2216.30 112
2216.40 121
2216.51 129
2216.62 136
2216.73 143
2216.84 150
2216.94 157
2217.05 165
2217.16 173
2217.27 179
2217.38 182
2217.48 183
2217.59 181
2217.70 178
2217.81 176
2217.92 174
2218.02 175
2218.13 179
2218.24 184
2218.35 191
2218.46 197
2218.56 201
2218.67 202
2218.78 199
2218.89 193
2219.00 183
2219.10 171
2219.21 158
2219.32 143
2219.43 129
2219.54 114
2219.64 100
2219.75 88
2219.86 78
2219.97 72
2220.08 71
2220.18 76
2220.29 87
2220.40 102
2220.51 121
2220.62 139
2220.72 154
2220.83 165
2220.94 171
2221.05 171
2221.16 168
2221.26 163
2221.37 157
2221.48 151
2221.59 146
2221.70 139
2221.81 130
2221.91 120
2222.02 106
2222.13 90
2222.24 72
2222.35 55
2222.45 40
2222.56 29
2222.67 21
2222.78 17
2222.89 18
2222.99 22
2223.10 28
2223.21 34
2223.32 38
2223.43 39
2223.53 37
2223.64 32
2223.75 27
2223.86 23
2223.97 22
2224.08 26
2224.18 33
2224.29 42
2224.40 53
2224.51 63
2224.62 73
2224.72 83
2224.83 94
2224.94 109
2225.05 126
2225.16 146
2225.26 167
2225.37 187
2225.48 203
2225.59 214
2225.70 220
2225.81 222
2225.91 221
2226.02 216
2226.13 209
2226.24 200
2226.35 188
2226.45 172
2226.56 154
2226.67 134
2226.78 112
2226.89 91
2227.00 73
2227.10 57
2227.21 46
2227.32 38
2227.43 34
2227.54 35
2227.65 38
2227.75 45
2227.86 55
2227.97 68
2228.08 80
2228.19 92
2228.29 102
2228.40 108
2228.51 110
2228.62 108
2228.73 101
2228.84 92
2228.94 81
2229.05 71
2229.16 63
2229.27 59
2229.38 59
2229.49 63
2229.59 69
2229.70 77
2229.81 85
2229.92 91
2230.03 96
2230.13 99
2230.24 101
2230.35 102
2230.46 102
2230.57 103
2230.68 102
2230.78 102
2230.89 103
2231.00 104
2231.11 106
2231.22 110
2231.33 114
2231.43 118
2231.54 119
2231.65 118
2231.76 113
2231.87 105
2231.98 97
2232.08 89
2232.19 84
2232.30 83
2232.41 86
2232.52 92
2232.63 100
2232.73 109
2232.84 116
2232.95 122
2233.06 127
2233.17 131
2233.28 135
2233.38 141
2233.49 149
2233.60 158
2233.71 168
2233.82 177
2233.93 186
2234.03 194
2234.14 200
2234.25 204
2234.36 205
2234.47 203
2234.58 200
2234.68 194
2234.79 188
2234.90 184
2235.01 181
2235.12 181
2235.23 183
2235.34 186
2235.44 190
2235.55 194
2235.66 197
2235.77 198
2235.88 198
2235.99 196
2236.09 192
2236.20 188
2236.31 184
2236.42 182
2236.53 183
2236.64 187
2236.74 196
2236.85 207
2236.96 219
2237.07 230
2237.18 237
2237.29 239
2237.40 236
2237.50 228
2237.61 215
2237.72 201
2237.83 186
2237.94 174
2238.05 167
2238.15 165
2238.26 168
2238.37 177
2238.48 190
2238.59 202
2238.70 212
2238.81 215
2238.91 211
2239.02 199
2239.13 179
2239.24 155
2239.35 129
2239.46 103
2239.56 79
2239.67 58
2239.78 40
2239.89 25
2240.00 14
2240.11 6
2240.22 2
2240.32 0
2240.43 0
2240.54 1
2240.65 1
2240.76 1
2240.87 0
2240.98 0
2241.08 0
2241.19 0
2241.30 0
2241.41 0
2241.52 4
2241.63 14
2241.74 27
2241.84 41
2241.95 56
2242.06 70
2242.17 83
2242.28 94
2242.39 103
2242.50 111
2242.60 116
2242.71 119
2242.82 119
2242.93 116
2243.04 111
2243.15 104
2243.26 96
2243.36 88
2243.47 81
2243.58 78
2243.69 79
2243.80 83
2243.91 91
2244.02 100
2244.12 110
2244.23 119
2244.34 125
2244.45 128
2244.56 127
2244.67 122
2244.78 114
2244.88 102
2244.99 90
2245.10 77
2245.21 69
2245.32 66
2245.43 71
2245.54 84
2245.65 105
2245.75 129
2245.86 153
2245.97 172
2246.08 182
2246.19 182
2246.30 172
2246.41 154
2246.51 129
2246.62 102
2246.73 77
2246.84 56
2246.95 42
2247.06 38
2247.17 42
2247.28 55
2247.38 74
2247.49 94
2247.60 111
2247.71 122
2247.82 127
2247.93 124
2248.04 116
2248.15 105
2248.25 94
2248.36 85
2248.47 79
2248.58 75
2248.69 74
2248.80 75
2248.91 78
2249.01 82
2249.12 86
2249.23 91
2249.34 95
2249.45 98
2249.56 99
2249.67 100
2249.78 102
2249.88 107
2249.99 115
2250.10 126
2250.21 140
2250.32 155
2250.43 169
2250.54 179
2250.65 184
2250.76 185
2250.86 180
2250.97 172
2251.08 161
2251.19 151
2251.30 141
2251.41 133
2251.52 128
2251.63 126
2251.73 126
2251.84 127
2251.95 128
2252.06 127
2252.17 125
2252.28 120
2252.39 114
2252.50 110
2252.60 107
2252.71 107
2252.82 110
2252.93 114
2253.04 117
2253.15 118
2253.26 114
2253.37 107
2253.48 96
2253.58 84
2253.69 71
2253.80 59
2253.91 48
2254.02 40
2254.13 35
2254.24 31
2254.35 29
2254.45 27
2254.56 26
2254.67 24
2254.78 21
2254.89 16
2255.00 9
2255.11 0
2255.22 0
2255.33 0
2255.43 0
2255.54 0
2255.65 0
2255.76 0
2255.87 0
2255.98 4
2256.09 16
2256.20 26
2256.31 34
2256.42 39
2256.52 41
2256.63 40
2256.74 38
2256.85 35
2256.96 33
2257.07 32
2257.18 34
2257.29 38
2257.40 44
2257.50 54
2257.61 66
2257.72 81
2257.83 97
2257.94 113
2258.05 128
2258.16 140
2258.27 148
2258.38 153
2258.48 153
2258.59 149
2258.70 142
2258.81 133
2258.92 124
2259.03 114
2259.14 105
2259.25 97
2259.36 90
2259.47 85
2259.57 80
2259.68 74
2259.79 69
2259.90 64
2260.01 60
2260.12 58
2260.23 58
2260.34 61
2260.45 67
2260.56 73
2260.66 78
2260.77 80
2260.88 78
2260.99 73
2261.10 67
2261.21 61
2261.32 57
2261.43 58
2261.54 62
2261.65 70
2261.75 80
2261.86 90
2261.97 99
2262.08 105
2262.19 110
2262.30 113
2262.41 115
2262.52 116
2262.63 118
2262.74 119
2262.85 121
2262.95 122
2263.06 124
2263.17 127
2263.28 132
2263.39 139
2263.50 148
2263.61 157
2263.72 166
2263.83 172
2263.94 176
2264.05 176
2264.15 173
2264.26 167
2264.37 159
2264.48 150
2264.59 142
2264.70 134
2264.81 128
2264.92 122
2265.03 118
2265.14 115
2265.25 111
2265.35 107
2265.46 104
2265.57 100
2265.68 98
2265.79 98
2265.90 100
2266.01 105
2266.12 112
2266.23 121
2266.34 132
2266.45 143
2266.56 154
2266.66 167
2266.77 181
2266.88 197
2266.99 213
2267.10 227
2267.21 238
2267.32 243
2267.43 241
2267.54 231
2267.65 213
2267.76 190
2267.87 164
2267.97 139
2268.08 118
2268.19 103
2268.30 96
2268.41 96
2268.52 103
2268.63 113
2268.74 125
2268.85 138
2268.96 151
2269.07 164
2269.18 178
2269.29 194
2269.39 213
2269.50 232
2269.61 251
2269.72 269
2269.83 282
2269.94 291
2270.05 294
2270.16 291
2270.27 282
2270.38 270
2270.49 255
2270.60 239
2270.71 222
2270.81 206
2270.92 191
2271.03 177
2271.14 164
2271.25 152
2271.36 143
2271.47 136
2271.58 133
2271.69 134
2271.80 138
2271.91 145
2272.02 150
2272.13 154
2272.24 152
2272.34 143
2272.45 128
2272.56 108
2272.67 86
2272.78 64
2272.89 47
2273.00 34
2273.11 29
2273.22 30
2273.33 37
2273.44 49
2273.55 63
2273.66 78
2273.77 94
2273.87 108
2273.98 119
2274.09 127
2274.20 131
2274.31 131
2274.42 128
2274.53 122
2274.64 115
2274.75 110
2274.86 107
2274.97 107
2275.08 110
2275.19 114
2275.30 119
2275.41 123
2275.52 122
2275.62 118
2275.73 111
2275.84 103
2275.95 96
2276.06 91
2276.17 90
2276.28 93
2276.39 100
2276.50 109
2276.61 120
2276.72 130
2276.83 139
2276.94 146
2277.05 153
2277.16 158
2277.27 164
2277.38 170
2277.48 176
2277.59 180
2277.70 182
2277.81 181
2277.92 177
2278.03 170
2278.14 163
2278.25 155
2278.36 149
2278.47 145
2278.58 143
2278.69 142
2278.80 143
2278.91 145
2279.02 149
2279.13 154
2279.24 161
2279.35 170
2279.45 180
2279.56 190
2279.67 198
2279.78 204
2279.89 207
2280.00 208
2280.11 208
2280.22 207
2280.33 206
2280.44 205
2280.55 204
2280.66 203
2280.77 201
2280.88 198
2280.99 194
2281.10 191
2281.21 188
2281.32 185
2281.43 184
2281.53 183
2281.64 182
2281.75 182
2281.86 181
2281.97 179
2282.08 178
2282.19 179
2282.30 181
2282.41 185
2282.52 193
2282.63 204
2282.74 217
2282.85 232
2282.96 246
2283.07 260
2283.18 270
2283.29 276
2283.40 278
2283.51 275
2283.62 268
2283.73 258
2283.84 246
2283.94 234
2284.05 223
2284.16 213
2284.27 206
2284.38 201
2284.49 199
2284.60 200
2284.71 203
2284.82 209
2284.93 216
2285.04 224
2285.15 231
2285.26 237
2285.37 241
2285.48 242
2285.59 241
2285.70 239
2285.81 237
2285.92 236
2286.03 236
2286.14 238
2286.25 240
2286.36 241
2286.47 241
2286.58 238
2286.69 233
2286.79 224
2286.90 213
2287.01 200
2287.12 185
2287.23 171
2287.34 158
2287.45 150
2287.56 146
2287.67 147
2287.78 152
2287.89 157
2288.00 160
2288.11 157
2288.22 148
2288.33 132
2288.44 113
2288.55 95
2288.66 82
2288.77 77
2288.88 83
2288.99 99
2289.10 122
2289.21 149
2289.32 176
2289.43 200
2289.54 219
2289.65 233
2289.76 242
2289.87 245
2289.98 244
2290.09 240
2290.20 233
2290.30 223
2290.41 213
2290.52 203
2290.63 195
2290.74 188
2290.85 183
2290.96 179
2291.07 175
2291.18 170
2291.29 162
2291.40 151
2291.51 137
2291.62 121
2291.73 104
2291.84 90
2291.95 81
2292.06 79
2292.17 85
2292.28 98
2292.39 116
2292.50 136
2292.61 155
2292.72 169
2292.83 179
2292.94 183
2293.05 182
2293.16 178
2293.27 171
2293.38 164
2293.49 157
2293.60 152
2293.71 148
2293.82 147
2293.93 148
2294.04 149
2294.15 150
2294.26 149
2294.37 147
2294.48 142
2294.59 135
2294.70 129
2294.81 124
2294.92 122
2295.03 124
2295.14 129
2295.25 136
2295.36 143
2295.46 149
2295.57 152
2295.68 151
2295.79 146
2295.90 140
2296.01 131
2296.12 124
2296.23 119
2296.34 119
2296.45 124
2296.56 136
2296.67 152
2296.78 170
2296.89 189
2297.00 205
2297.11 216
2297.22 220
2297.33 217
2297.44 208
2297.55 195
2297.66 180
2297.77 164
2297.88 150
2297.99 137
2298.10 126
2298.21 116
2298.32 106
2298.43 96
2298.54 84
2298.65 73
2298.76 60
2298.87 47
2298.98 33
2299.09 20
2299.20 7
2299.31 0
2299.42 0
2299.53 0
2299.64 0
2299.75 0
2299.86 0
2299.97 0
2300.08 0
2300.19 6
2300.30 22
2300.41 35
2300.52 46
2300.63 54
2300.74 60
2300.85 64
2300.96 69
2301.07 77
2301.18 87
2301.29 100
2301.40 113
2301.51 125
2301.62 135
2301.73 142
2301.84 147
2301.95 149
2302.06 149
2302.17 149
2302.28 148
2302.39 148
2302.50 149
2302.61 152
2302.72 158
2302.83 168
2302.94 182
2303.05 199
2303.16 217
2303.27 233
2303.38 246
2303.49 253
2303.60 255
2303.71 251
2303.82 245
2303.93 237
2304.04 229
2304.15 224
2304.26 221
2304.37 220
2304.48 218
2304.59 216
2304.70 212
2304.81 205
2304.92 197
2305.03 188
2305.14 178
2305.25 168
2305.36 158
2305.47 149
2305.58 140
2305.69 133
2305.80 127
2305.91 124
2306.02 126
2306.13 132
2306.24 145
2306.35 164
2306.46 188
2306.57 214
2306.68 240
2306.79 262
2306.90 278
2307.01 284
2307.12 282
2307.23 271
2307.34 254
2307.45 236
2307.56 217
2307.67 202
2307.79 191
2307.90 183
2308.01 179
2308.12 177
2308.23 176
2308.34 174
2308.45 171
2308.56 167
2308.67 162
2308.78 157
2308.89 152
2309.00 150
2309.11 150
2309.22 153
2309.33 157
2309.44 162
2309.55 166
2309.66 169
2309.77 171
2309.88 172
2309.99 174
2310.10 177
2310.21 182
2310.32 187
2310.43 191
2310.54 192
2310.65 189
2310.76 181
2310.87 169
2310.98 154
2311.09 139
2311.20 124
2311.31 113
2311.42 105
2311.53 101
2311.64 101
2311.75 103
2311.86 105
2311.97 105
2312.08 103
2312.19 98
2312.30 88
2312.41 75
2312.52 60
2312.63 44
2312.74 31
2312.85 21
2312.96 15
2313.08 16
2313.19 22
2313.30 33
2313.41 48
2313.52 64
2313.63 81
2313.74 98
2313.85 113
2313.96 126
2314.07 136
2314.18 143
2314.29 147
2314.40 149
2314.51 149
2314.62 150
2314.73 153
2314.84 159
2314.95 168
2315.06 179
2315.17 192
2315.28 204
2315.39 215
2315.50 223
2315.61 226
2315.72 223
2315.83 216
2315.94 205
2316.05 191
2316.16 177
2316.27 164
2316.38 155
2316.49 149
2316.61 148
2316.72 149
2316.83 150
2316.94 152
2317.05 152
2317.16 150
2317.27 148
2317.38 147
2317.49 146
2317.60 146
2317.71 147
2317.82 147
2317.93 146
2318.04 144
2318.15 140
2318.26 136
2318.37 133
2318.48 131
2318.59 130
2318.70 130
2318.81 130
2318.92 130
2319.03 130
2319.14 132
2319.25 135
2319.37 141
2319.48 151
2319.59 162
2319.70 175
2319.81 188
2319.92 198
2320.03 203
2320.14 203
2320.25 197
2320.36 186
2320.47 172
2320.58 156
2320.69 141
2320.80 129
2320.91 120
2321.02 115
2321.13 115
2321.24 118
2321.35 125
2321.46 136
2321.57 149
2321.68 164
2321.79 180
2321.91 193
2322.02 201
2322.13 203
2322.24 199
2322.35 188
2322.46 173
2322.57 157
2322.68 141
2322.79 127
2322.90 117
2323.01 109
2323.12 102
2323.23 94
2323.34 85
2323.45 73
2323.56 60
2323.67 45
2323.78 31
2323.89 19
2324.01 10
2324.12 5
2324.23 3
2324.34 4
2324.45 5
2324.56 7
2324.67 7
2324.78 5
2324.89 1
2325.00 0
2325.11 0
2325.22 0
2325.33 0
2325.44 0
2325.55 0
2325.66 10
2325.77 20
2325.88 30
2326.00 39
2326.11 46
2326.22 51
2326.33 56
2326.44 61
2326.55 67
2326.66 73
2326.77 80
2326.88 88
2326.99 94
2327.10 100
2327.21 104
2327.32 106
2327.43 107
2327.54 106
2327.65 103
2327.76 101
2327.88 97
2327.99 94
2328.10 90
2328.21 85
2328.32 80
2328.43 72
2328.54 63
2328.65 52
2328.76 41
2328.87 28
2328.98 17
2329.09 6
2329.20 0
2329.31 0
2329.42 0
2329.54 0
2329.65 0
2329.76 0
2329.87 11
2329.98 24
2330.09 39
2330.20 52
2330.31 61
2330.42 67
2330.53 68
2330.64 66
2330.75 63
2330.86 59
2330.97 56
2331.08 54
2331.20 53
2331.31 51
2331.42 48
2331.53 45
2331.64 40
2331.75 36
2331.86 34
2331.97 36
2332.08 42
2332.19 54
2332.30 69
2332.41 84
2332.52 98
2332.63 108
2332.75 113
2332.86 113
2332.97 109
2333.08 104
2333.19 100
2333.30 97
2333.41 97
2333.52 99
2333.63 101
2333.74 103
2333.85 103
2333.96 101
2334.07 99
2334.19 96
2334.30 95
2334.41 96
2334.52 99
2334.63 105
2334.74 111
2334.85 116
2334.96 119
2335.07 118
2335.18 114
2335.29 105
2335.40 94
2335.51 81
2335.63 68
2335.74 56
2335.85 46
2335.96 36
2336.07 28
2336.18 19
2336.29 12
2336.40 5
2336.51 2
2336.62 2
2336.73 6
2336.84 16
2336.96 30
2337.07 46
2337.18 63
2337.29 79
2337.40 93
2337.51 104
2337.62 113
2337.73 119
2337.84 125
2337.95 128
2338.06 131
2338.18 132
2338.29 130
2338.40 127
2338.51 123
2338.62 118
2338.73 114
2338.84 113
2338.95 115
2339.06 121
2339.17 130
2339.28 140
2339.39 150
2339.51 158
2339.62 162
2339.73 162
2339.84 161
2339.95 160
2340.06 161
2340.17 166
2340.28 176
2340.39 188
2340.50 201
2340.61 212
2340.73 217
2340.84 214
2340.95 203
2341.06 184
2341.17 161
2341.28 135
2341.39 109
2341.50 86
2341.61 67
2341.72 53
2341.84 44
2341.95 39
2342.06 35
2342.17 32
2342.28 28
2342.39 23
2342.50 17
2342.61 11
2342.72 7
2342.83 7
2342.94 10
2343.06 18
2343.17 29
2343.28 41
2343.39 53
2343.50 64
2343.61 73
2343.72 80
2343.83 88
2343.94 95
2344.05 103
2344.17 111
2344.28 120
2344.39 127
2344.50 132
2344.61 133
2344.72 130
2344.83 124
2344.94 117
2345.05 109
2345.17 103
2345.28 102
2345.39 105
2345.50 113
2345.61 125
2345.72 138
2345.83 151
2345.94 160
2346.05 164
2346.16 163
2346.28 155
2346.39 142
2346.50 126
2346.61 106
2346.72 87
2346.83 67
2346.94 50
2347.05 34
2347.16 22
2347.28 13
2347.39 7
2347.50 3
2347.61 3
2347.72 5
2347.83 9
2347.94 17
2348.05 28
2348.16 43
2348.28 62
2348.39 83
2348.50 105
2348.61 126
2348.72 143
2348.83 156
2348.94 164
2349.05 167
2349.16 167
2349.28 165
2349.39 163
2349.50 162
2349.61 164
2349.72 168
2349.83 172
2349.94 175
2350.05 175
2350.16 171
2350.28 160
2350.39 145
2350.50 126
2350.61 105
2350.72 84
2350.83 65
2350.94 50
2351.05 39
2351.16 34
2351.28 32
2351.39 35
2351.50 41
2351.61 48
2351.72 54
2351.83 59
2351.94 61
2352.05 59
2352.17 55
2352.28 48
2352.39 41
2352.50 33
2352.61 25
2352.72 18
2352.83 11
2352.94 5
2353.06 1
2353.17 0
2353.28 3
2353.39 12
2353.50 25
2353.61 41
2353.72 59
2353.83 73
2353.95 83
2354.06 87
2354.17 83
2354.28 74
2354.39 62
2354.50 49
2354.61 37
2354.72 28
2354.84 24
2354.95 23
2355.06 28
2355.17 38
2355.28 53
2355.39 71
2355.50 91
2355.61 109
2355.73 124
2355.84 133
2355.95 137
2356.06 134
2356.17 127
2356.28 118
2356.39 110
2356.50 103
2356.62 100
2356.73 100
2356.84 102
2356.95 106
2357.06 111
2357.17 116
2357.28 120
2357.40 122
2357.51 122
2357.62 120
2357.73 116
2357.84 110
2357.95 104
2358.06 99
2358.17 96
2358.29 94
2358.40 94
2358.51 95
2358.62 95
2358.73 93
2358.84 86
2358.95 76
2359.07 63
2359.18 48
2359.29 34
2359.40 23
2359.51 15
2359.62 11
2359.73 9
2359.84 9
2359.96 8
2360.07 6
2360.18 3
2360.29 0
2360.40 0
2360.51 0
2360.62 0
2360.74 0
2360.85 1
2360.96 4
2361.07 6
2361.18 7
2361.29 6
2361.40 4
2361.52 0
2361.63 0
2361.74 0
2361.85 0
2361.96 0
2362.07 0
2362.18 0
2362.30 10
2362.41 24
2362.52 40
2362.63 57
2362.74 73
2362.85 86
2362.96 95
2363.08 100
2363.19 102
2363.30 100
2363.41 98
2363.52 95
2363.63 92
2363.74 91
2363.86 91
2363.97 91
2364.08 93
2364.19 97
2364.30 104
2364.41 113
2364.53 126
2364.64 140
2364.75 153
2364.86 163
2364.97 167
2365.08 165
2365.19 157
2365.31 145
2365.42 132
2365.53 119
2365.64 107
2365.75 97
2365.86 88
2365.97 77
2366.09 64
2366.20 48
2366.31 31
2366.42 15
2366.53 2
2366.64 0
2366.76 0
2366.87 0
2366.98 5
2367.09 16
2367.20 26
2367.31 32
2367.43 32
2367.54 27
2367.65 18
2367.76 6
2367.87 0
2367.98 0
2368.09 0
2368.21 0
2368.32 0
2368.43 0
2368.54 1
2368.65 7
2368.76 10
2368.88 11
2368.99 10
2369.10 8
2369.21 8
2369.32 10
2369.43 15
2369.55 24
2369.66 35
2369.77 49
2369.88 64
2369.99 81
2370.10 98
2370.21 114
2370.33 130
2370.44 144
2370.55 156
2370.66 166
2370.77 175
2370.88 184
2371.00 192
2371.11 201
2371.22 209
2371.33 217
2371.44 222
2371.55 225
2371.67 223
2371.78 216
2371.89 204
2372.00 186
2372.11 165
2372.22 142
2372.34 118
2372.45 96
2372.56 78
2372.67 65
2372.78 58
2372.89 57
2373.01 60
2373.12 66
2373.23 74
2373.34 81
2373.45 88
2373.56 92
2373.68 95
2373.79 98
2373.90 100
2374.01 103
2374.12 105
2374.24 108
2374.35 113
2374.46 118
2374.57 126
2374.68 135
2374.79 145
2374.91 155
2375.02 164
2375.13 170
2375.24 174
2375.35 174
2375.46 173
2375.58 170
2375.69 167
2375.80 164
2375.91 163
2376.02 164
2376.13 167
2376.25 172
2376.36 181
2376.47 193
2376.58 209
2376.69 227
2376.81 245
2376.92 263
2377.03 277
2377.14 287
2377.25 291
2377.36 290
2377.48 285
2377.59 278
2377.70 268
2377.81 257
2377.92 247
2378.04 237
2378.15 229
2378.26 222
2378.37 216
2378.48 211
2378.59 205
2378.71 199
2378.82 192
2378.93 186
2379.04 180
2379.15 176
2379.27 176
2379.38 180
2379.49 188
2379.60 200
2379.71 215
2379.82 230
2379.94 245
2380.05 256
2380.16 263
2380.27 265
2380.38 262
2380.50 254
2380.61 243
2380.72 229
2380.83 215
2380.94 203
2381.06 194
2381.17 189
2381.28 191
2381.39 198
2381.50 209
2381.61 223
2381.73 237
2381.84 247
2381.95 253
2382.06 251
2382.17 242
2382.29 227
2382.40 209
2382.51 188
2382.62 168
2382.73 151
2382.85 139
2382.96 132
2383.07 131
2383.18 133
2383.29 139
2383.41 145
2383.52 150
2383.63 152
2383.74 150
2383.85 144
2383.97 134
2384.08 124
2384.19 114
2384.30 107
2384.41 103
2384.52 103
2384.64 104
2384.75 107
2384.86 110
2384.97 112
2385.08 113
2385.20 115
2385.31 117
2385.42 118
2385.53 118
2385.64 115
2385.76 107
2385.87 95
2385.98 80
2386.09 62
2386.20 46
2386.32 33
2386.43 26
2386.54 25
2386.65 28
2386.76 35
2386.88 41
2386.99 45
2387.10 46
2387.21 43
2387.32 38
2387.44 31
2387.55 25
2387.66 19
2387.77 14
2387.89 12
2388.00 12
2388.11 14
2388.22 18
2388.33 25
2388.45 33
2388.56 43
2388.67 53
2388.78 62
2388.89 68
2389.01 70
2389.12 69
2389.23 63
2389.34 54
2389.45 43
2389.57 30
2389.68 17
2389.79 5
2389.90 0
2390.01 0
2390.13 0
2390.24 0
2390.35 0
2390.46 0
2390.57 0
2390.69 0
2390.80 3
2390.91 14
2391.02 25
2391.14 36
2391.25 44
2391.36 50
2391.47 53
2391.58 54
2391.70 54
2391.81 55
2391.92 56
2392.03 60
2392.14 65
2392.26 71
2392.37 76
2392.48 81
2392.59 84
2392.71 87
2392.82 92
2392.93 100
2393.04 111
2393.15 123
2393.27 136
2393.38 146
2393.49 152
2393.60 152
2393.71 148
2393.83 140
2393.94 130
2394.05 121
2394.16 114
2394.28 110
2394.39 109
2394.50 109
2394.61 111
2394.72 114
2394.84 115
2394.95 115
2395.06 114
2395.17 112
2395.29 108
2395.40 105
2395.51 102
2395.62 101
2395.73 101
2395.85 102
2395.96 105
2396.07 109
2396.18 112
2396.30 114
2396.41 114
2396.52 112
2396.63 108
2396.74 103
2396.86 96
2396.97 87
2397.08 77
2397.19 66
2397.31 55
2397.42 45
2397.53 36
2397.64 30
2397.76 28
2397.87 29
2397.98 32
2398.09 38
2398.20 44
2398.32 50
2398.43 54
2398.54 56
2398.65 56
2398.77 56
2398.88 58
2398.99 63
2399.10 72
2399.21 86
2399.33 103
2399.44 121
2399.55 138
2399.66 152
2399.78 162
2399.89 166
2400.00 165
2400.11 162
2400.23 158
2400.34 155
2400.45 154
2400.56 156
2400.68 158
2400.79 161
2400.90 161
2401.01 157
2401.12 150
2401.24 141
2401.35 130
2401.46 119
2401.57 110
2401.69 104
2401.80 100
2401.91 99
2402.02 99
2402.14 102
2402.25 106
2402.36 112
2402.47 119
2402.59 125
2402.70 131
2402.81 135
2402.92 136
2403.03 134
2403.15 130
2403.26 124
2403.37 119
2403.48 116
2403.60 116
2403.71 119
2403.82 124
2403.93 129
2404.05 131
2404.16 131
2404.27 127
2404.38 119
2404.50 107
2404.61 93
2404.72 76
2404.83 59
2404.95 43
2405.06 30
2405.17 20
2405.28 15
2405.40 14
2405.51 17
2405.62 21
2405.73 24
2405.85 25
2405.96 23
2406.07 17
2406.18 9
2406.30 1
2406.41 0
2406.52 0
2406.63 0
2406.75 4
2406.86 13
2406.97 21
2407.08 29
2407.20 34
2407.31 36
2407.42 37
2407.53 36
2407.65 33
2407.76 29
2407.87 25
2407.98 21
2408.10 16
2408.21 10
2408.32 4
2408.43 0
2408.55 0
2408.66 0
2408.77 0
2408.88 0
2409.00 0
2409.11 0
2409.22 0
2409.33 11
2409.45 29
2409.56 49
2409.67 68
2409.78 85
2409.90 99
2410.01 111
2410.12 121
2410.23 129
2410.35 137
2410.46 144
2410.57 149
2410.68 151
2410.80 151
2410.91 147
2411.02 140
2411.13 132
2411.25 122
2411.36 110
2411.47 98
2411.58 85
2411.70 71
2411.81 57
2411.92 45
2412.04 36
2412.15 33
2412.26 37
2412.37 46
2412.49 59
2412.60 74
2412.71 88
2412.82 98
2412.94 103
2413.05 102
2413.16 96
2413.27 87
2413.39 77
2413.50 67
2413.61 59
2413.72 54
2413.84 51
2413.95 50
2414.06 52
2414.18 54
2414.29 57
2414.40 61
2414.51 65
2414.63 70
2414.74 76
2414.85 82
2414.96 88
2415.08 91
2415.19 90
2415.30 85
2415.41 75
2415.53 60
2415.64 42
2415.75 25
2415.87 11
2415.98 2
2416.09 0
2416.20 5
2416.32 15
2416.43 28
2416.54 42
2416.65 55
2416.77 66
2416.88 76
2416.99 86
2417.11 98
2417.22 113
2417.33 132
2417.44 154
2417.56 177
2417.67 197
2417.78 212
2417.89 220
2418.01 219
2418.12 210
2418.23 196
2418.35 178
2418.46 161
2418.57 146
2418.68 136
2418.80 131
2418.91 129
2419.02 131
2419.13 135
2419.25 138
2419.36 140
2419.47 140
2419.59 138
2419.70 136
2419.81 132
2419.92 129
2420.04 125
2420.15 121
2420.26 116
2420.38 110
2420.49 102
2420.60 94
2420.71 85
2420.83 76
2420.94 67
2421.05 60
2421.17 55
2421.28 52
2421.39 49
2421.50 48
2421.62 47
2421.73 47
2421.84 47
2421.95 47
2422.07 47
2422.18 48
2422.29 48
2422.41 50
2422.52 52
2422.63 55
2422.74 59
2422.86 65
2422.97 72
2423.08 79
2423.20 86
2423.31 93
2423.42 99
2423.53 102
2423.65 101
2423.76 98
2423.87 91
2423.99 81
2424.10 71
2424.21 61
2424.33 54
2424.44 51
2424.55 52
2424.66 57
2424.78 64
2424.89 74
2425.00 84
2425.12 93
2425.23 101
2425.34 106
2425.45 108
2425.57 106
2425.68 101
2425.79 93
2425.91 83
2426.02 72
2426.13 60
2426.24 48
2426.36 37
2426.47 28
2426.58 20
2426.70 15
2426.81 14
2426.92 15
2427.04 18
2427.15 21
2427.26 23
2427.37 22
2427.49 17
2427.60 10
2427.71 1
2427.83 0
2427.94 0
2428.05 0
2428.17 0
2428.28 0
2428.39 0
2428.50 0
2428.62 0
2428.73 10
2428.84 25
2428.96 41
2429.07 58
2429.18 73
2429.30 84
2429.41 88
2429.52 84
2429.63 74
2429.75 59
2429.86 41
2429.97 24
2430.09 9
2430.20 0
2430.31 0
2430.43 0
2430.54 0
2430.65 3
2430.76 10
2430.88 18
2430.99 24
2431.10 29
2431.22 33
2431.33 35
2431.44 37
2431.56 39
2431.67 40
2431.78 42
2431.90 43
2432.01 43
2432.12 43
2432.23 41
2432.35 38
2432.46 34
2432.57 29
2432.69 23
2432.80 19
2432.91 16
2433.03 16
2433.14 17
2433.25 19
2433.37 22
2433.48 25
2433.59 29
2433.70 33
2433.82 38
2433.93 43
2434.04 50
2434.16 56
2434.27 62
2434.38 65
2434.50 67
2434.61 66
2434.72 64
2434.84 62
2434.95 62
2435.06 62
2435.18 65
2435.29 69
2435.40 75
2435.51 81
2435.63 87
2435.74 93
2435.85 98
2435.97 102
2436.08 104
2436.19 105
2436.31 103
2436.42 99
2436.53 94
2436.65 89
2436.76 83
2436.87 77
2436.99 71
2437.10 65
2437.21 60
2437.33 54
2437.44 50
2437.55 47
2437.67 47
2437.78 50
2437.89 54
2438.00 60
2438.12 65
2438.23 67
2438.34 67
2438.46 65
2438.57 61
2438.68 57
2438.80 54
2438.91 53
2439.02 54
2439.14 56
2439.25 59
2439.36 64
2439.48 68
2439.59 72
2439.70 76
2439.82 79
2439.93 80
2440.04 80
2440.16 77
2440.27 72
2440.38 66
2440.50 59
2440.61 52
2440.72 46
2440.84 40
2440.95 35
2441.06 31
2441.18 30
2441.29 31
2441.40 36
2441.52 45
2441.63 59
2441.74 76
2441.86 93
2441.97 109
2442.08 121
2442.20 129
2442.31 130
2442.42 128
2442.54 121
2442.65 113
2442.76 105
2442.88 98
2442.99 94
2443.10 92
2443.22 92
2443.33 95
2443.44 99
2443.56 105
2443.67 111
2443.78 117
2443.90 123
2444.01 127
2444.12 130
2444.24 130
2444.35 129
2444.46 125
2444.58 120
2444.69 114
2444.80 107
2444.92 101
2445.03 94
2445.14 87
2445.26 80
2445.37 73
2445.48 67
2445.60 63
2445.71 61
2445.82 62
2445.94 66
2446.05 75
2446.16 86
2446.28 99
2446.39 112
2446.50 123
2446.62 131
2446.73 136
2446.84 138
2446.96 138
2447.07 138
2447.18 138
2447.30 141
2447.41 147
2447.52 156
2447.64 167
2447.75 178
2447.86 187
2447.98 191
2448.09 190
2448.20 182
2448.32 169
2448.43 152
2448.55 134
2448.66 115
2448.77 98
2448.89 82
2449.00 68
2449.11 55
2449.23 45
2449.34 38
2449.45 36
2449.57 37
2449.68 44
2449.79 56
2449.91 72
2450.02 90
2450.13 108
2450.25 124
2450.36 135
2450.47 139
2450.59 137
2450.70 128
2450.81 114
2450.93 98
2451.04 81
2451.16 66
2451.27 53
2451.38 45
2451.50 42
2451.61 44
2451.72 51
2451.84 63
2451.95 79
2452.06 98
2452.18 118
2452.29 137
2452.40 154
2452.52 166
2452.63 173
2452.74 175
2452.86 173
2452.97 168
2453.09 161
2453.20 154
2453.31 149
2453.43 144
2453.54 142
2453.65 140
2453.77 141
2453.88 141
2453.99 142
2454.11 142
2454.22 140
2454.33 137
2454.45 133
2454.56 128
2454.68 126
2454.79 126
2454.90 129
2455.02 135
2455.13 143
2455.24 151
2455.36 158
2455.47 163
2455.58 167
2455.70 169
2455.81 172
2455.93 174
2456.04 176
2456.15 178
2456.27 180
2456.38 181
2456.49 182
2456.61 183
2456.72 185
2456.83 187
2456.95 189
2457.06 190
2457.18 189
2457.29 186
2457.40 179
2457.52 171
2457.63 162
2457.74 154
2457.86 148
2457.97 143
2458.08 140
2458.20 139
2458.31 138
2458.43 136
2458.54 133
2458.65 128
2458.77 120
2458.88 109
2458.99 95
2459.11 78
2459.22 60
2459.34 42
2459.45 27
2459.56 17
2459.68 13
2459.79 17
2459.90 28
2460.02 45
2460.13 65
2460.25 85
2460.36 103
2460.47 115
2460.59 120
2460.70 120
2460.81 116
2460.93 110
2461.04 104
2461.16 100
2461.27 99
2461.38 100
2461.50 102
2461.61 104
2461.72 104
2461.84 102
2461.95 100
2462.07 98
2462.18 97
2462.29 102
2462.41 111
2462.52 125
2462.63 144
2462.75 164
2462.86 183
2462.98 198
2463.09 207
2463.20 210
2463.32 208
2463.43 201
2463.54 192
2463.66 183
2463.77 176
2463.89 172
2464.00 169
2464.11 169
2464.23 170
2464.34 172
2464.46 174
2464.57 177
2464.68 178
2464.80 179
2464.91 176
2465.02 170
2465.14 159
2465.25 146
2465.37 131
2465.48 115
2465.59 99
2465.71 86
2465.82 74
2465.94 65
2466.05 58
2466.16 52
2466.28 49
2466.39 49
2466.50 52
2466.62 57
2466.73 64
2466.85 73
2466.96 81
2467.07 88
2467.19 94
2467.30 100
2467.42 105
2467.53 111
2467.64 118
2467.76 126
2467.87 132
2467.98 137
2468.10 138
2468.21 135
2468.33 129
2468.44 120
2468.55 111
2468.67 103
2468.78 98
2468.90 96
2469.01 98
2469.12 101
2469.24 105
2469.35 110
2469.47 113
2469.58 116
2469.69 118
2469.81 120
2469.92 121
2470.04 120
2470.15 116
2470.26 107
2470.38 92
2470.49 72
2470.61 47
2470.72 21
2470.83 0
2470.95 0
2471.06 0
2471.18 0
2471.29 0
2471.40 0
2471.52 0
2471.63 0
2471.75 0
2471.86 16
2471.97 33
2472.09 52
2472.20 72
2472.32 92
2472.43 112
2472.54 129
2472.66 144
2472.77 157
2472.89 166
2473.00 173
2473.11 177
2473.23 180
2473.34 180
2473.46 181
2473.57 181
2473.68 183
2473.80 186
2473.91 191
2474.03 199
2474.14 207
2474.25 214
2474.37 219
2474.48 222
2474.60 222
2474.71 222
2474.82 221
2474.94 220
2475.05 220
2475.17 219
2475.28 216
2475.39 211
2475.51 203
2475.62 193
2475.74 184
2475.85 177
2475.96 174
2476.08 175
2476.19 179
2476.31 185
2476.42 191
2476.54 195
2476.65 195
2476.76 192
2476.88 185
2476.99 177
2477.11 170
2477.22 164
2477.33 159
2477.45 157
2477.56 157
2477.68 160
2477.79 165
2477.90 172
2478.02 179
2478.13 186
2478.25 192
2478.36 196
2478.48 197
2478.59 197
2478.70 194
2478.82 189
2478.93 182
2479.05 174
2479.16 163
2479.27 152
2479.39 139
2479.50 126
2479.62 115
2479.73 106
2479.85 100
2479.96 98
2480.07 98
2480.19 100
2480.30 100
2480.42 99
2480.53 95
2480.64 90
2480.76 83
2480.87 77
2480.99 75
2481.10 76
2481.22 81
2481.33 90
2481.44 102
2481.56 114
2481.67 125
2481.79 133
2481.90 139
2482.02 142
2482.13 142
2482.24 142
2482.36 141
2482.47 141
2482.59 140
2482.70 140
2482.82 138
2482.93 136
2483.04 132
2483.16 127
2483.27 123
2483.39 121
2483.50 121
2483.62 123
2483.73 128
2483.84 135
2483.96 141
2484.07 147
2484.19 152
2484.30 155
2484.42 157
2484.53 156
2484.64 152
2484.76 146
2484.87 138
2484.99 127
2485.10 115
2485.22 103
2485.33 93
2485.44 84
2485.56 79
2485.67 76
2485.79 77
2485.90 79
2486.02 84
2486.13 89
2486.24 95
2486.36 103
2486.47 110
2486.59 118
2486.70 126
2486.82 133
2486.93 138
2487.04 142
2487.16 143
2487.27 143
2487.39 141
2487.50 140
2487.62 140
2487.73 141
2487.84 143
2487.96 145
2488.07 145
2488.19 143
2488.30 139
2488.42 132
2488.53 126
2488.65 120
2488.76 115
2488.87 112
2488.99 110
2489.10 110
2489.22 112
2489.33 115
2489.45 120
2489.56 127
2489.67 136
2489.79 146
2489.90 155
2490.02 162
2490.13 166
2490.25 164
2490.36 157
2490.48 145
2490.59 130
2490.70 113
2490.82 98
2490.93 85
2491.05 78
2491.16 78
2491.28 84
2491.39 96
2491.51 112
2491.62 129
2491.73 145
2491.85 159
2491.96 168
2492.08 173
2492.19 174
2492.31 173
2492.42 171
2492.54 168
2492.65 166
2492.76 163
2492.88 160
2492.99 156
2493.11 152
2493.22 149
2493.34 149
2493.45 152
2493.57 160
2493.68 173
2493.80 189
2493.91 207
2494.02 225
2494.14 240
2494.25 251
2494.37 257
2494.48 260
2494.60 259
2494.71 257
2494.83 254
2494.94 253
2495.06 252
2495.17 254
2495.28 259
2495.40 265
2495.51 273
2495.63 282
2495.74 290
2495.86 296
2495.97 298
2496.09 297
2496.20 291
2496.32 282
2496.43 270
2496.54 256
2496.66 242
2496.77 229
2496.89 219
2497.00 211
2497.12 205
2497.23 202
2497.35 201
2497.46 203
2497.58 206
2497.69 213
2497.80 223
2497.92 236
2498.03 251
2498.15 267
2498.26 281
2498.38 292
2498.49 296
2498.61 294
2498.72 285
2498.84 273
2498.95 259
2499.07 246
2499.18 236
2499.29 230
2499.41 227
2499.52 226
2499.64 225
2499.75 223
2499.87 219
2499.98 213
2500.10 208
2500.21 204
2500.33 205
2500.44 212
2500.56 225
2500.67 243
2500.78 263
2500.90 282
2501.01 297
2501.13 305
2501.24 304
2501.36 296
2501.47 281
2501.59 263
2501.70 245
2501.82 230
2501.93 218
2502.05 210
2502.16 204
2502.28 198
2502.39 193
2502.51 187
2502.62 182
2502.73 179
2502.85 179
2502.96 182
2503.08 186
2503.19 191
2503.31 193
2503.42 191
2503.54 183
2503.65 171
2503.77 156
2503.88 141
2504.00 130
2504.11 125
2504.23 128
2504.34 138
2504.46 153
2504.57 171
2504.68 187
2504.80 197
2504.91 201
2505.03 196
2505.14 185
2505.26 170
2505.37 153
2505.49 137
2505.60 125
2505.72 116
2505.83 110
2505.95 107
2506.06 105
2506.18 104
2506.29 104
2506.41 104
2506.52 106
2506.64 107
2506.75 109
2506.87 110
2506.98 109
2507.10 106
2507.21 100
2507.32 91
2507.44 80
2507.55 68
2507.67 56
2507.78 46
2507.90 38
2508.01 32
2508.13 28
2508.24 27
2508.36 28
2508.47 32
2508.59 37
2508.70 43
2508.82 50
2508.93 57
2509.05 63
2509.16 68
2509.28 70
2509.39 71
2509.51 68
2509.62 63
2509.74 56
2509.85 47
2509.97 37
2510.08 27
2510.20 19
2510.31 14
2510.43 13
2510.54 17
2510.66 26
2510.77 37
2510.89 51
2511.00 64
2511.12 74
2511.23 82
2511.35 86
2511.46 87
2511.57 86
2511.69 85
2511.80 85
2511.92 85
2512.03 87
2512.15 88
2512.26 88
2512.38 85
2512.49 78
2512.61 67
2512.72 52
2512.84 36
2512.95 20
2513.07 8
2513.18 0
2513.30 0
2513.41 0
2513.53 0
2513.64 0
2513.76 0
2513.87 0
2513.99 0
2514.10 0
2514.22 0
2514.33 0
2514.45 1
2514.56 17
2514.68 42
2514.79 73
2514.91 109
2515.02 146
2515.14 180
2515.25 209
2515.37 231
2515.48 246
2515.60 254
2515.71 256
2515.83 253
2515.94 247
2516.06 237
2516.17 224
2516.29 208
2516.40 190
2516.52 170
2516.63 148
2516.75 128
2516.86 108
2516.98 91
2517.09 76
2517.21 64
2517.32 56
2517.44 50
2517.55 46
2517.67 44
2517.78 41
2517.90 36
2518.01 29
2518.13 20
2518.24 10
2518.36 0
2518.47 0
2518.59 0
2518.70 0
2518.82 0
2518.93 0
2519.05 0
2519.16 0
2519.28 2
2519.39 4
2519.51 5
2519.63 8
2519.74 13
2519.86 19
2519.97 26
2520.09 35
2520.20 45
2520.32 57
2520.43 69
2520.55 83
2520.66 98
2520.78 114
2520.89 130
2521.01 145
2521.12 158
2521.24 169
2521.35 176
2521.47 180
2521.58 181
2521.70 178
2521.81 172
2521.93 164
2522.04 154
2522.16 145
2522.27 137
2522.39 131
2522.50 125
2522.62 121
2522.73 117
2522.85 111
2522.96 104
2523.08 96
2523.19 87
2523.31 78
2523.42 69
2523.54 62
2523.65 56
2523.77 53
2523.89 53
2524.00 55
2524.12 57
2524.23 60
2524.35 62
2524.46 62
2524.58 59
2524.69 53
2524.81 45
2524.92 36
2525.04 29
2525.15 25
2525.27 25
2525.38 29
2525.50 35
2525.61 42
2525.73 47
2525.84 48
2525.96 44
2526.07 37
2526.19 28
2526.30 21
2526.42 17
2526.54 19
2526.65 27
2526.77 39
2526.88 54
2527.00 69
2527.11 83
2527.23 95
2527.34 105
2527.46 114
2527.57 123
2527.69 133
2527.80 143
2527.92 153
2528.03 163
2528.15 170
2528.26 173
2528.38 173
2528.50 169
2528.61 163
2528.73 154
2528.84 143
2528.96 132
2529.07 120
2529.19 107
2529.30 94
2529.42 82
2529.53 71
2529.65 63
2529.76 57
2529.88 54
2529.99 54
2530.11 57
2530.22 63
2530.34 72
2530.46 82
2530.57 94
2530.69 106
2530.80 118
2530.92 130
2531.03 142
2531.15 153
2531.26 162
2531.38 170
2531.49 175
2531.61 176
2531.72 174
2531.84 169
2531.96 162
2532.07 155
2532.19 151
2532.30 149
2532.42 149
2532.53 150
2532.65 149
2532.76 145
2532.88 136
2532.99 125
2533.11 112
2533.22 102
2533.34 99
2533.46 103
2533.57 116
2533.69 135
2533.80 156
2533.92 176
2534.03 192
2534.15 200
2534.26 203
2534.38 201
2534.49 197
2534.61 194
2534.72 192
2534.84 193
2534.96 196
2535.07 200
2535.19 203
2535.30 205
2535.42 204
2535.53 203
2535.65 200
2535.76 198
2535.88 196
2535.99 196
2536.11 198
2536.23 202
2536.34 209
2536.46 217
2536.57 226
2536.69 233
2536.80 238
2536.92 237
2537.03 230
2537.15 218
2537.27 201
2537.38 183
2537.50 167
2537.61 155
2537.73 149
2537.84 151
2537.96 159
2538.07 170
2538.19 183
2538.30 194
2538.42 201
2538.54 204
2538.65 203
2538.77 199
2538.88 194
2539.00 191
2539.11 191
2539.23 196
2539.34 205
2539.46 219
2539.58 237
2539.69 256
2539.81 277
2539.92 296
2540.04 311
2540.15 322
2540.27 326
2540.38 325
2540.50 317
2540.62 306
2540.73 293
2540.85 281
2540.96 272
2541.08 267
2541.19 265
2541.31 267
2541.42 272
2541.54 276
2541.66 281
2541.77 284
2541.89 286
2542.00 286
2542.12 285
2542.23 285
2542.35 285
2542.47 286
2542.58 287
2542.70 288
2542.81 288
2542.93 286
2543.04 283
2543.16 279
2543.27 274
2543.39 271
2543.51 267
2543.62 265
2543.74 262
2543.85 258
2543.97 254
2544.08 247
2544.20 238
2544.32 228
2544.43 217
2544.55 207
2544.66 198
2544.78 193
2544.89 190
2545.01 191
2545.13 195
2545.24 200
2545.36 204
2545.47 205
2545.59 203
2545.70 197
2545.82 187
2545.93 176
2546.05 164
2546.17 153
2546.28 145
2546.40 140
2546.51 137
2546.63 136
2546.74 135
2546.86 135
2546.98 133
2547.09 130
2547.21 125
2547.32 117
2547.44 108
2547.55 98
2547.67 87
2547.79 77
2547.90 70
2548.02 67
2548.13 66
2548.25 68
2548.37 72
2548.48 75
2548.60 76
2548.71 75
2548.83 71
2548.94 64
2549.06 57
2549.18 50
2549.29 44
2549.41 41
2549.52 41
2549.64 45
2549.75 51
2549.87 61
2549.99 71
2550.10 82
2550.22 91
2550.33 98
2550.45 100
2550.56 99
2550.68 93
2550.80 86
2550.91 76
2551.03 66
2551.14 56
2551.26 49
2551.38 42
2551.49 39
2551.61 38
2551.72 39
2551.84 42
2551.95 47
2552.07 51
2552.19 55
2552.30 58
2552.42 59
2552.53 58
2552.65 56
2552.77 55
2552.88 56
2553.00 58
2553.11 63
2553.23 72
2553.34 82
2553.46 93
2553.58 104
2553.69 113
2553.81 120
2553.92 125
2554.04 127
2554.16 127
2554.27 125
2554.39 122
2554.50 118
2554.62 114
2554.74 111
2554.85 109
2554.97 109
2555.08 111
2555.20 115
2555.31 121
2555.43 127
2555.55 134
2555.66 141
2555.78 147
2555.89 152
2556.01 156
2556.13 159
2556.24 161
2556.36 162
2556.47 161
2556.59 159
2556.71 157
2556.82 154
2556.94 152
2557.05 148
2557.17 144
2557.29 140
2557.40 134
2557.52 129
2557.63 124
2557.75 122
2557.87 121
2557.98 122
2558.10 124
2558.21 127
2558.33 131
2558.45 133
2558.56 136
2558.68 138
2558.79 140
2558.91 142
2559.03 142
2559.14 139
2559.26 132
2559.37 119
2559.49 102
2559.61 82
2559.72 61
2559.84 42
2559.95 27
2560.07 16
2560.19 11
2560.30 10
2560.42 11
2560.53 12
2560.65 13
2560.77 12
2560.88 9
2561.00 4
2561.11 0
2561.23 0
2561.35 0
2561.46 0
2561.58 0
2561.69 0
2561.81 0
2561.93 0
2562.04 9
2562.16 21
2562.27 34
2562.39 44
2562.51 52
2562.62 55
2562.74 54
2562.85 51
2562.97 47
2563.09 45
2563.20 45
2563.32 49
2563.43 54
2563.55 59
2563.67 61
2563.78 60
2563.90 56
2564.02 49
2564.13 43
2564.25 40
2564.36 43
2564.48 53
2564.60 69
2564.71 89
2564.83 111
2564.94 130
2565.06 145
2565.18 152
2565.29 152
2565.41 145
2565.52 133
2565.64 118
2565.76 103
2565.87 89
2565.99 79
2566.11 73
2566.22 70
2566.34 70
2566.45 71
2566.57 71
2566.69 71
2566.80 69
2566.92 66
2567.03 63
2567.15 58
2567.27 54
2567.38 49
2567.50 44
2567.62 39
2567.73 33
2567.85 28
2567.96 23
2568.08 20
2568.20 21
2568.31 26
2568.43 35
2568.55 49
2568.66 68
2568.78 88
2568.89 108
2569.01 126
2569.13 139
2569.24 145
2569.36 145
2569.47 139
2569.59 129
2569.71 116
2569.82 104
2569.94 91
2570.06 79
2570.17 67
2570.29 56
2570.40 47
2570.52 42
2570.64 42
2570.75 51
2570.87 69
2570.99 94
2571.10 124
2571.22 155
2571.33 181
2571.45 201
2571.57 211
2571.68 212
2571.80 204
2571.92 190
2572.03 173
2572.15 155
2572.27 137
2572.38 122
2572.50 111
2572.61 103
2572.73 100
2572.85 100
2572.96 103
2573.08 106
2573.20 108
2573.31 110
2573.43 109
2573.54 107
2573.66 104
2573.78 101
2573.89 99
2574.01 98
2574.13 100
2574.24 103
2574.36 107
2574.48 113
2574.59 119
2574.71 122
2574.82 124
2574.94 122
2575.06 117
2575.17 111
2575.29 104
2575.41 97
2575.52 91
2575.64 87
2575.76 85
2575.87 83
2575.99 81
2576.10 79
2576.22 76
2576.34 73
2576.45 67
2576.57 61
2576.69 52
2576.80 43
2576.92 33
2577.04 23
2577.15 15
2577.27 9
2577.38 6
2577.50 6
2577.62 7
2577.73 9
2577.85 11
2577.97 15
2578.08 18
2578.20 21
2578.32 24
2578.43 26
2578.55 25
2578.67 22
2578.78 17
2578.90 11
2579.01 4
2579.13 0
2579.25 0
2579.36 0
2579.48 0
2579.60 0
2579.71 0
2579.83 0
2579.95 0
2580.06 0
2580.18 5
2580.30 11
2580.41 18
2580.53 25
2580.64 34
2580.76 42
2580.88 50
2580.99 57
2581.11 63
2581.23 65
2581.34 65
2581.46 63
2581.58 59
2581.69 54
2581.81 50
2581.93 49
2582.04 52
2582.16 60
2582.28 72
2582.39 85
2582.51 100
2582.63 112
2582.74 121
2582.86 126
2582.98 128
2583.09 128
2583.21 129
2583.32 130
2583.44 133
2583.56 137
2583.67 142
2583.79 147
2583.91 150
2584.02 152
2584.14 153
2584.26 152
2584.37 151
2584.49 148
2584.61 143
2584.72 136
2584.84 126
2584.96 115
2585.07 103
2585.19 90
2585.31 77
2585.42 66
2585.54 55
2585.66 45
2585.77 36
2585.89 28
2586.01 20
2586.12 15
2586.24 11
2586.36 11
2586.47 13
2586.59 18
2586.71 24
2586.82 30
2586.94 35
2587.06 37
2587.17 37
2587.29 33
2587.41 26
2587.52 17
2587.64 8
2587.76 0
2587.87 0
2587.99 0
2588.11 0
2588.22 0
2588.34 0
2588.45 0
2588.57 0
2588.69 0
2588.80 4
2588.92 16
2589.04 32
2589.15 52
2589.27 73
2589.39 95
2589.51 114
2589.62 131
2589.74 142
2589.86 148
2589.97 149
2590.09 145
2590.21 138
2590.32 129
2590.44 120
2590.56 112
2590.67 107
2590.79 105
2590.91 105
2591.02 108
2591.14 111
2591.26 113
2591.37 114
2591.49 113
2591.61 109
2591.72 104
2591.84 96
2591.96 88
2592.07 80
2592.19 73
2592.31 68
2592.42 66
2592.54 67
2592.66 70
2592.77 77
2592.89 85
2593.01 95
2593.12 106
2593.24 117
2593.36 127
2593.47 135
2593.59 141
2593.71 144
2593.82 146
2593.94 146
2594.06 144
2594.17 142
2594.29 138
2594.41 134
2594.52 129
2594.64 123
2594.76 115
2594.88 107
2594.99 97
2595.11 87
2595.23 77
2595.34 68
2595.46 62
2595.58 59
2595.69 59
2595.81 64
2595.93 71
2596.04 81
2596.16 91
2596.28 99
2596.39 104
2596.51 106
2596.63 102
2596.74 95
2596.86 83
2596.98 67
2597.09 49
2597.21 31
2597.33 14
2597.45 0
2597.56 0
2597.68 0
2597.80 0
2597.91 0
2598.03 2
2598.15 11
2598.26 20
2598.38 29
2598.50 37
2598.61 44
2598.73 52
2598.85 60
2598.96 68
2599.08 77
2599.20 84
2599.32 89
2599.43 91
2599.55 91
2599.67 89
2599.78 87
2599.90 85
2600.02 87
2600.13 91
2600.25 99
2600.37 108
2600.48 116
2600.60 123
2600.72 127
2600.84 127
2600.95 124
2601.07 118
2601.19 109
2601.30 99
2601.42 86
2601.54 72
2601.65 57
2601.77 40
2601.89 24
2602.00 9
2602.12 0
2602.24 0
2602.36 0
2602.47 0
2602.59 0
2602.71 1
2602.82 9
2602.94 15
2603.06 17
2603.17 15
2603.29 10
2603.41 3
2603.53 0
2603.64 0
2603.76 0
2603.88 0
2603.99 2
2604.11 11
2604.23 22
2604.34 32
2604.46 42
2604.58 50
2604.70 56
2604.81 59
2604.93 62
2605.05 63
2605.16 65
2605.28 70
2605.40 77
2605.51 87
2605.63 98
2605.75 108
2605.87 113
2605.98 114
2606.10 109
2606.22 100
2606.33 88
2606.45 75
2606.57 66
2606.69 62
2606.80 64
2606.92 72
2607.04 86
2607.15 102
2607.27 120
2607.39 135
2607.50 146
2607.62 152
2607.74 153
2607.86 151
2607.97 147
2608.09 145
2608.21 147
2608.32 153
2608.44 163
2608.56 178
2608.68 195
2608.79 214
2608.91 234
2609.03 254
2609.14 272
2609.26 286
2609.38 295
2609.50 300
2609.61 299
2609.73 295
2609.85 290
2609.96 288
2610.08 289
2610.20 295
2610.32 304
2610.43 315
2610.55 323
2610.67 327
2610.78 325
2610.90 316
2611.02 303
2611.14 288
2611.25 274
2611.37 264
2611.49 260
2611.60 264
2611.72 274
2611.84 289
2611.96 308
2612.07 328
2612.19 347
2612.31 365
2612.42 379
2612.54 390
2612.66 397
2612.78 400
2612.89 400
2613.01 396
2613.13 391
2613.25 384
2613.36 378
2613.48 373
2613.60 370
2613.71 370
2613.83 371
2613.95 372
2614.07 371
2614.18 368
2614.30 362
2614.42 354
2614.53 344
2614.65 334
2614.77 323
2614.89 312
2615.00 299
2615.12 285
2615.24 268
2615.36 250
2615.47 232
2615.59 215
2615.71 201
2615.82 191
2615.94 185
2616.06 184
2616.18 187
2616.29 191
2616.41 195
2616.53 198
2616.65 198
2616.76 194
2616.88 187
2617.00 178
2617.11 169
2617.23 161
2617.35 156
2617.47 155
2617.58 157
2617.70 161
2617.82 166
2617.94 170
2618.05 172
2618.17 171
2618.29 167
2618.41 161
2618.52 152
2618.64 142
2618.76 132
2618.87 121
2618.99 111
2619.11 101
2619.23 95
2619.34 92
2619.46 94
2619.58 102
2619.70 115
2619.81 131
2619.93 148
2620.05 162
2620.17 169
2620.28 169
2620.40 162
2620.52 151
2620.63 139
2620.75 130
2620.87 128
2620.99 135
2621.10 150
2621.22 170
2621.34 192
2621.46 213
2621.57 230
2621.69 242
2621.81 248
2621.93 250
2622.04 250
2622.16 250
2622.28 252
2622.40 257
2622.51 264
2622.63 273
2622.75 282
2622.87 288
2622.98 287
2623.10 281
2623.22 268
2623.34 251
2623.45 233
2623.57 216
2623.69 204
2623.81 197
2623.92 196
2624.04 199
2624.16 204
2624.27 210
2624.39 214
2624.51 216
2624.63 216
2624.74 216
2624.86 216
2624.98 218
2625.10 222
2625.21 228
2625.33 234
2625.45 241
2625.57 246
2625.68 248
2625.80 247
2625.92 243
2626.04 236
2626.15 228
2626.27 220
2626.39 211
2626.51 204
2626.62 200
2626.74 200
2626.86 204
2626.98 211
2627.09 221
2627.21 231
2627.33 237
2627.45 237
2627.56 229
2627.68 214
2627.80 195
2627.92 174
2628.04 157
2628.15 146
2628.27 145
2628.39 152
2628.51 167
2628.62 186
2628.74 205
2628.86 223
2628.98 237
2629.09 246
2629.21 251
2629.33 254
2629.45 253
2629.56 251
2629.68 246
2629.80 240
2629.92 230
2630.03 218
2630.15 204
2630.27 188
2630.39 170
2630.50 152
2630.62 134
2630.74 118
2630.86 106
2630.97 98
2631.09 95
2631.21 98
2631.33 106
2631.45 117
2631.56 130
2631.68 142
2631.80 152
2631.92 161
2632.03 167
2632.15 171
2632.27 173
2632.39 172
2632.50 167
2632.62 158
2632.74 146
2632.86 133
2632.97 120
2633.09 112
2633.21 107
2633.33 108
2633.44 113
2633.56 120
2633.68 125
2633.80 127
2633.92 124
2634.03 115
2634.15 102
2634.27 88
2634.39 73
2634.50 61
2634.62 53
2634.74 49
2634.86 49
2634.97 53
2635.09 59
2635.21 67
2635.33 76
2635.45 85
2635.56 93
2635.68 99
2635.80 103
2635.92 105
2636.03 105
2636.15 104
2636.27 104
2636.39 105
2636.51 109
2636.62 114
2636.74 118
2636.86 122
2636.98 122
2637.09 118
2637.21 110
2637.33 99
2637.45 87
2637.56 76
2637.68 68
2637.80 63
2637.92 62
2638.04 64
2638.15 68
2638.27 74
2638.39 81
2638.51 89
2638.62 99
2638.74 111
2638.86 124
2638.98 138
2639.10 150
2639.21 158
2639.33 161
2639.45 159
2639.57 151
2639.68 139
2639.80 125
2639.92 112
2640.04 99
2640.16 89
2640.27 82
2640.39 76
2640.51 73
2640.63 72
2640.75 72
2640.86 76
2640.98 82
2641.10 90
2641.22 98
2641.33 106
2641.45 113
2641.57 118
2641.69 123
2641.81 127
2641.92 131
2642.04 138
2642.16 145
2642.28 152
2642.40 157
2642.51 158
2642.63 155
2642.75 147
2642.87 135
2642.98 121
2643.10 108
2643.22 98
2643.34 93
2643.46 91
2643.57 93
2643.69 97
2643.81 102
2643.93 104
2644.05 105
2644.16 102
2644.28 97
2644.40 91
2644.52 84
2644.64 76
2644.75 69
2644.87 62
2644.99 55
2645.11 48
2645.22 43
2645.34 38
2645.46 34
2645.58 31
2645.70 28
2645.81 24
2645.93 18
2646.05 8
2646.17 0
2646.29 0
2646.40 0
2646.52 0
2646.64 0
2646.76 0
2646.88 0
2646.99 2
2647.11 24
2647.23 47
2647.35 66
2647.47 80
2647.58 88
2647.70 90
2647.82 90
2647.94 88
2648.06 87
2648.17 88
2648.29 91
2648.41 97
2648.53 102
2648.65 107
2648.76 108
2648.88 106
2649.00 100
2649.12 93
2649.24 83
2649.35 74
2649.47 67
2649.59 61
2649.71 59
2649.83 59
2649.94 62
2650.06 67
2650.18 75
2650.30 84
2650.42 95
2650.53 108
2650.65 121
2650.77 133
2650.89 143
2651.01 151
2651.12 156
2651.24 159
2651.36 159
2651.48 158
2651.60 157
2651.71 156
2651.83 155
2651.95 154
2652.07 152
2652.19 150
2652.31 147
2652.42 145
2652.54 146
2652.66 151
2652.78 162
2652.90 179
2653.01 202
2653.13 229
2653.25 258
2653.37 285
2653.49 307
2653.60 322
2653.72 329
2653.84 328
2653.96 319
2654.08 304
2654.19 285
2654.31 263
2654.43 241
2654.55 218
2654.67 196
2654.79 175
2654.90 155
2655.02 138
2655.14 123
2655.26 112
2655.38 104
2655.49 103
2655.61 107
2655.73 117
2655.85 133
2655.97 152
2656.09 171
2656.20 186
2656.32 193
2656.44 189
2656.56 175
2656.68 153
2656.79 126
2656.91 99
2657.03 76
2657.15 59
2657.27 50
2657.39 46
2657.50 45
2657.62 46
2657.74 47
2657.86 51
2657.98 57
2658.09 68
2658.21 83
2658.33 103
2658.45 125
2658.57 144
2658.69 158
2658.80 165
2658.92 164
2659.04 157
2659.16 146
2659.28 136
2659.40 127
2659.51 123
2659.63 123
2659.75 126
2659.87 130
2659.99 134
2660.10 138
2660.22 142
2660.34 145
2660.46 150
2660.58 155
2660.70 161
2660.81 169
2660.93 175
2661.05 181
2661.17 184
2661.29 185
2661.41 184
2661.52 181
2661.64 175
2661.76 168
2661.88 160
2662.00 150
2662.12 140
2662.23 129
2662.35 119
2662.47 111
2662.59 107
2662.71 107
2662.83 112
2662.94 119
2663.06 128
2663.18 138
2663.30 148
2663.42 157
2663.54 166
2663.65 174
2663.77 182
2663.89 187
2664.01 189
2664.13 186
2664.25 177
2664.36 164
2664.48 146
2664.60 126
2664.72 106
2664.84 87
2664.96 70
2665.07 56
2665.19 44
2665.31 36
2665.43 31
2665.55 30
2665.67 33
2665.78 39
2665.90 47
2666.02 56
2666.14 63
2666.26 68
2666.38 70
2666.49 70
2666.61 70
2666.73 71
2666.85 74
2666.97 80
2667.09 88
2667.21 94
2667.32 98
2667.44 98
2667.56 92
2667.68 83
2667.80 72
2667.92 62
2668.03 54
2668.15 50
2668.27 50
2668.39 52
2668.51 55
2668.63 57
2668.74 57
2668.86 56
2668.98 54
2669.10 51
2669.22 47
2669.34 42
2669.46 36
2669.57 28
2669.69 19
2669.81 8
2669.93 0
2670.05 0
2670.17 0
2670.28 0
2670.40 0
2670.52 2
2670.64 12
2670.76 20
2670.88 24
2671.00 22
2671.11 15
2671.23 5
2671.35 0
2671.47 0
2671.59 0
2671.71 0
2671.83 0
2671.94 2
2672.06 17
2672.18 34
2672.30 50
2672.42 64
2672.54 75
2672.66 84
2672.77 90
2672.89 94
2673.01 96
2673.13 95
2673.25 91
2673.37 85
2673.48 76
2673.60 66
2673.72 56
2673.84 46
2673.96 38
2674.08 33
2674.20 31
2674.31 30
2674.43 31
2674.55 32
2674.67 32
2674.79 32
2674.91 33
2675.03 36
2675.15 41
2675.26 49
2675.38 59
2675.50 72
2675.62 86
2675.74 99
2675.86 109
2675.98 116
2676.09 119
2676.21 118
2676.33 115
2676.45 110
2676.57 105
2676.69 100
2676.81 95
2676.92 90
2677.04 86
2677.16 81
2677.28 79
2677.40 80
2677.52 87
2677.64 102
2677.75 122
2677.87 147
2677.99 171
2678.11 192
2678.23 205
2678.35 210
2678.47 208
2678.59 199
2678.70 188
2678.82 175
2678.94 162
2679.06 149
2679.18 136
2679.30 124
2679.42 113
2679.53 102
2679.65 94
2679.77 89
2679.89 88
2680.01 88
2680.13 90
2680.25 92
2680.37 94
2680.48 95
2680.60 95
2680.72 97
2680.84 99
2680.96 104
2681.08 111
2681.20 118
2681.32 125
2681.43 130
2681.55 131
2681.67 128
2681.79 121
2681.91 114
2682.03 109
2682.15 106
2682.27 108
2682.38 114
2682.50 124
2682.62 135
2682.74 144
2682.86 151
2682.98 153
2683.10 150
2683.22 143
2683.33 133
2683.45 119
2683.57 105
2683.69 93
2683.81 84
2683.93 77
2684.05 75
2684.17 76
2684.28 79
2684.40 83
2684.52 87
2684.64 92
2684.76 96
2684.88 100
2685.00 103
2685.12 106
2685.24 107
2685.35 108
2685.47 109
2685.59 110
2685.71 115
2685.83 123
2685.95 136
2686.07 152
2686.19 172
2686.30 194
2686.42 215
2686.54 234
2686.66 250
2686.78 263
2686.90 274
2687.02 281
2687.14 285
2687.26 285
2687.37 284
2687.49 280
2687.61 275
2687.73 271
2687.85 268
2687.97 269
2688.09 274
2688.21 283
2688.33 296
2688.44 312
2688.56 330
2688.68 347
2688.80 361
2688.92 372
2689.04 378
2689.16 380
2689.28 378
2689.40 375
2689.51 372
2689.63 370
2689.75 370
2689.87 371
2689.99 373
2690.11 376
2690.23 379
2690.35 381
2690.47 383
2690.58 384
2690.70 384
2690.82 382
2690.94 378
2691.06 373
2691.18 368
2691.30 364
2691.42 360
2691.54 357
2691.66 356
2691.77 356
2691.89 356
2692.01 356
2692.13 356
2692.25 355
2692.37 354
2692.49 354
2692.61 354
2692.73 355
2692.84 357
2692.96 362
2693.08 369
2693.20 378
2693.32 390
2693.44 406
2693.56 425
2693.68 449
2693.80 476
2693.92 507
2694.03 540
2694.15 573
2694.27 607
2694.39 639
2694.51 671
2694.63 702
2694.75 735
2694.87 771
2694.99 811
2695.11 855
2695.23 904
2695.34 956
2695.46 1008
2695.58 1058
2695.70 1103
2695.82 1142
2695.94 1174
2696.06 1198
2696.18 1215
2696.30 1229
2696.42 1240
2696.53 1252
2696.65 1266
2696.77 1283
2696.89 1302
2697.01 1322
2697.13 1341
2697.25 1355
2697.37 1362
2697.49 1363
2697.61 1357
2697.73 1345
2697.84 1328
2697.96 1308
2698.08 1284
2698.20 1257
2698.32 1225
2698.44 1188
2698.56 1147
2698.68 1103
2698.80 1057
2698.92 1011
2699.04 965
2699.15 921
2699.27 878
2699.39 837
2699.51 798
2699.63 764
2699.75 734
2699.87 709
2699.99 690
2700.11 677
2700.23 669
2700.35 665
2700.47 662
2700.58 659
2700.70 654
2700.82 645
2700.94 631
2701.06 613
2701.18 590
2701.30 565
2701.42 540
2701.54 517
2701.66 498
2701.78 482
2701.90 469
2702.01 456
2702.13 440
2702.25 422
2702.37 400
2702.49 378
2702.61 358
2702.73 343
2702.85 334
2702.97 333
2703.09 339
2703.21 346
2703.33 354
2703.45 358
2703.56 357
2703.68 350
2703.80 339
2703.92 326
2704.04 311
2704.16 296
2704.28 283
2704.40 270
2704.52 256
2704.64 240
2704.76 222
2704.88 203
2705.00 182
2705.11 162
2705.23 143
2705.35 129
2705.47 118
2705.59 113
2705.71 110
2705.83 111
2705.95 112
2706.07 113
2706.19 112
2706.31 109
2706.43 104
2706.55 98
2706.66 91
2706.78 84
2706.90 77
2707.02 71
2707.14 65
2707.26 59
2707.38 52
2707.50 44
2707.62 35
2707.74 25
2707.86 14
2707.98 3
2708.10 0
2708.22 0
2708.34 0
2708.45 0
2708.57 0
2708.69 0
2708.81 0
2708.93 0
2709.05 5
2709.17 19
2709.29 33
2709.41 46
2709.53 56
2709.65 62
2709.77 62
2709.89 56
2710.01 46
2710.13 35
2710.24 23
2710.36 12
2710.48 5
2710.60 1
2710.72 2
2710.84 6
2710.96 14
2711.08 23
2711.20 33
2711.32 43
2711.44 51
2711.56 58
2711.68 64
2711.80 69
2711.92 76
2712.04 85
2712.16 95
2712.27 107
2712.39 118
2712.51 128
2712.63 135
2712.75 140
2712.87 141
2712.99 141
2713.11 139
2713.23 137
2713.35 135
2713.47 132
2713.59 128
2713.71 123
2713.83 118
2713.95 112
2714.07 106
2714.19 101
2714.31 97
2714.42 95
2714.54 93
2714.66 90
2714.78 87
2714.90 84
2715.02 79
2715.14 74
2715.26 69
2715.38 64
2715.50 58
2715.62 51
2715.74 44
2715.86 36
2715.98 26
2716.10 16
2716.22 6
2716.34 0
2716.46 0
2716.58 0
2716.69 0
2716.81 10
2716.93 24
2717.05 40
2717.17 56
2717.29 71
2717.41 84
2717.53 93
2717.65 99
2717.77 101
2717.89 103
2718.01 106
2718.13 112
2718.25 123
2718.37 140
2718.49 160
2718.61 182
2718.73 203
2718.85 220
2718.97 233
2719.09 240
2719.21 245
2719.32 250
2719.44 256
2719.56 266
2719.68 280
2719.80 300
2719.92 323
2720.04 350
2720.16 377
2720.28 406
2720.40 434
2720.52 461
2720.64 486
2720.76 509
2720.88 531
2721.00 550
2721.12 569
2721.24 587
2721.36 604
2721.48 620
2721.60 638
2721.72 656
2721.84 676
2721.96 696
2722.08 717
2722.20 735
2722.31 751
2722.43 760
2722.55 761
2722.67 754
2722.79 739
2722.91 718
2723.03 692
2723.15 664
2723.27 636
2723.39 611
2723.51 588
2723.63 568
2723.75 553
2723.87 542
2723.99 535
2724.11 531
2724.23 529
2724.35 526
2724.47 523
2724.59 517
2724.71 508
2724.83 496
2724.95 483
2725.07 468
2725.19 451
2725.31 431
2725.43 410
2725.55 386
2725.67 360
2725.79 334
2725.91 309
2726.02 284
2726.14 262
2726.26 241
2726.38 221
2726.50 202
2726.62 184
2726.74 167
2726.86 151
2726.98 136
2727.10 122
2727.22 107
2727.34 92
2727.46 76
2727.58 60
2727.70 46
2727.82 35
2727.94 30
2728.06 33
2728.18 43
2728.30 58
2728.42 77
2728.54 97
2728.66 115
2728.78 130
2728.90 139
2729.02 144
2729.14 145
2729.26 142
2729.38 137
2729.50 130
2729.62 122
2729.74 113
2729.86 106
2729.98 100
2730.10 97
2730.22 98
2730.34 101
2730.46 107
2730.58 112
2730.70 116
2730.82 117
2730.94 114
2731.06 108
2731.18 98
2731.29 86
2731.41 72
2731.53 59
2731.65 48
2731.77 38
2731.89 30
2732.01 26
2732.13 25
2732.25 27
2732.37 32
2732.49 42
2732.61 53
2732.73 66
2732.85 79
2732.97 89
2733.09 95
2733.21 96
2733.33 92
2733.45 85
2733.57 75
2733.69 66
2733.81 59
2733.93 54
2734.05 50
2734.17 45
2734.29 38
2734.41 27
2734.53 12
2734.65 0
2734.77 0
2734.89 0
2735.01 0
2735.13 0
2735.25 0
2735.37 0
2735.49 0
2735.61 13
2735.73 35
2735.85 56
2735.97 74
2736.09 87
2736.21 96
2736.33 99
2736.45 97
2736.57 89
2736.69 78
2736.81 65
2736.93 54
2737.05 44
2737.17 39
2737.29 38
2737.41 41
2737.53 46
2737.65 52
2737.77 58
2737.89 62
2738.01 64
2738.13 64
2738.25 64
2738.37 63
2738.49 63
2738.61 64
2738.73 66
2738.85 70
2738.97 77
2739.09 87
2739.21 100
2739.33 115
2739.45 131
2739.57 146
2739.69 160
2739.81 171
2739.93 179
2740.05 184
2740.17 186
2740.29 185
2740.41 181
2740.53 176
2740.65 171
2740.77 168
2740.89 167
2741.01 168
2741.13 172
2741.25 177
2741.37 183
2741.49 186
2741.61 186
2741.73 183
2741.85 177
2741.97 169
2742.09 161
2742.21 153
2742.33 145
2742.45 138
2742.57 130
2742.69 120
2742.81 108
2742.93 94
2743.05 79
2743.17 63
2743.29 48
2743.41 35
2743.53 26
2743.65 21
2743.77 20
2743.89 24
2744.01 30
2744.13 40
2744.25 51
2744.37 63
2744.49 75
2744.61 87
2744.73 97
2744.85 104
2744.97 109
2745.09 111
2745.21 111
2745.33 108
2745.45 105
2745.57 102
2745.69 99
2745.81 97
2745.93 95
2746.05 93
2746.17 89
2746.29 86
2746.41 83
2746.53 82
2746.66 82
2746.78 86
2746.90 92
2747.02 100
2747.14 109
2747.26 118
2747.38 128
2747.50 138
2747.62 147
2747.74 156
2747.86 164
2747.98 172
2748.10 178
2748.22 182
2748.34 183
2748.46 180
2748.58 173
2748.70 162
2748.82 147
2748.94 130
2749.06 113
2749.18 97
2749.30 83
2749.42 73
2749.54 68
2749.66 68
2749.78 73
2749.90 84
2750.02 97
2750.14 112
2750.26 127
2750.38 140
2750.50 147
2750.62 148
2750.74 143
2750.86 133
2750.98 119
2751.10 104
2751.22 91
2751.34 82
2751.46 79
2751.58 82
2751.70 89
2751.82 101
2751.95 115
2752.07 131
2752.19 146
2752.31 160
2752.43 171
2752.55 178
2752.67 181
2752.79 182
2752.91 179
2753.03 176
2753.15 173
2753.27 170
2753.39 170
2753.51 172
2753.63 176
2753.75 183
2753.87 190
2753.99 200
2754.11 210
2754.23 222
2754.35 234
2754.47 246
2754.59 258
2754.71 269
2754.83 278
2754.95 285
2755.07 289
2755.19 291
2755.31 291
2755.43 290
2755.55 289
2755.68 289
2755.80 290
2755.92 293
2756.04 297
2756.16 300
2756.28 301
2756.40 299
2756.52 294
2756.64 286
2756.76 275
2756.88 264
2757.00 252
2757.12 240
2757.24 230
2757.36 220
2757.48 211
2757.60 203
2757.72 197
2757.84 193
2757.96 192
2758.08 193
2758.20 196
2758.32 198
2758.44 198
2758.56 195
2758.69 187
2758.81 175
2758.93 161
2759.05 148
2759.17 136
2759.29 127
2759.41 122
2759.53 120
2759.65 121
2759.77 122
2759.89 122
2760.01 122
2760.13 119
2760.25 114
2760.37 107
2760.49 98
2760.61 86
2760.73 72
2760.85 56
2760.97 40
2761.09 23
2761.21 9
2761.34 0
2761.46 0
2761.58 0
2761.70 0
2761.82 0
2761.94 0
2762.06 0
2762.18 0
2762.30 0
2762.42 6
2762.54 17
2762.66 28
2762.78 40
2762.90 51
2763.02 60
2763.14 67
2763.26 70
2763.38 70
2763.50 68
2763.63 63
2763.75 56
2763.87 48
2763.99 39
2764.11 30
2764.23 21
2764.35 12
2764.47 2
2764.59 0
2764.71 0
2764.83 0
2764.95 0
2765.07 0
2765.19 0
2765.31 0
2765.43 0
2765.55 8
2765.67 21
2765.80 34
2765.92 49
2766.04 64
2766.16 80
2766.28 96
2766.40 113
2766.52 129
2766.64 142
2766.76 153
2766.88 161
2767.00 167
2767.12 171
2767.24 175
2767.36 179
2767.48 185
2767.60 192
2767.73 202
2767.85 213
2767.97 225
2768.09 237
2768.21 247
2768.33 256
2768.45 262
2768.57 265
2768.69 265
2768.81 264
2768.93 263
2769.05 263
2769.17 264
2769.29 267
2769.41 272
2769.53 277
2769.66 281
2769.78 282
2769.90 280
2770.02 274
2770.14 264
2770.26 251
2770.38 237
2770.50 223
2770.62 210
2770.74 199
2770.86 190
2770.98 181
2771.10 174
2771.22 167
2771.35 163
2771.47 162
2771.59 165
2771.71 173
2771.83 185
2771.95 200
2772.07 217
2772.19 234
2772.31 249
2772.43 261
2772.55 269
2772.67 273
2772.79 272
2772.91 268
2773.04 262
2773.16 254
2773.28 248
2773.40 243
2773.52 240
2773.64 237
2773.76 234
2773.88 230
2774.00 225
2774.12 217
2774.24 209
2774.36 199
2774.48 188
2774.61 177
2774.73 166
2774.85 153
2774.97 139
2775.09 126
2775.21 113
2775.33 102
2775.45 94
2775.57 90
2775.69 91
2775.81 95
2775.93 102
2776.05 111
2776.18 120
2776.30 127
2776.42 132
2776.54 134
2776.66 131
2776.78 124
2776.90 115
2777.02 104
2777.14 94
2777.26 85
2777.38 79
2777.50 76
2777.63 76
2777.75 78
2777.87 81
2777.99 84
2778.11 85
2778.23 84
2778.35 80
2778.47 74
2778.59 66
2778.71 57
2778.83 48
2778.96 40
2779.08 36
2779.20 35
2779.32 37
2779.44 44
2779.56 52
2779.68 62
2779.80 72
2779.92 80
2780.04 88
2780.16 94
2780.28 99
2780.41 103
2780.53 107
2780.65 111
2780.77 114
2780.89 116
2781.01 119
2781.13 121
2781.25 123
2781.37 126
2781.49 131
2781.62 137
2781.74 143
2781.86 150
2781.98 155
2782.10 156
2782.22 155
2782.34 151
2782.46 144
2782.58 136
2782.70 129
2782.82 123
2782.95 119
2783.07 115
2783.19 113
2783.31 111
2783.43 110
2783.55 108
2783.67 107
2783.79 107
2783.91 107
2784.03 106
2784.16 105
2784.28 104
2784.40 102
2784.52 101
2784.64 101
2784.76 101
2784.88 101
2785.00 102
2785.12 101
2785.24 98
2785.37 95
2785.49 91
2785.61 86
2785.73 83
2785.85 79
2785.97 76
2786.09 72
2786.21 66
2786.33 59
2786.45 51
2786.58 42
2786.70 33
2786.82 26
2786.94 19
2787.06 14
2787.18 9
2787.30 4
2787.42 0
2787.54 0
2787.66 0
2787.79 0
2787.91 0
2788.03 0
2788.15 0
2788.27 0
2788.39 12
2788.51 26
2788.63 38
2788.75 47
2788.88 54
2789.00 60
2789.12 67
2789.24 76
2789.36 87
2789.48 99
2789.60 112
2789.72 123
2789.84 132
2789.97 138
2790.09 142
2790.21 146
2790.33 150
2790.45 156
2790.57 163
2790.69 172
2790.81 181
2790.93 189
2791.06 195
2791.18 199
2791.30 198
2791.42 194
2791.54 187
2791.66 180
2791.78 175
2791.90 174
2792.02 176
2792.15 183
2792.27 194
2792.39 206
2792.51 217
2792.63 226
2792.75 233
2792.87 237
2792.99 241
2793.12 245
2793.24 250
2793.36 255
2793.48 261
2793.60 266
2793.72 267
2793.84 266
2793.96 261
2794.09 254
2794.21 246
2794.33 239
2794.45 232
2794.57 226
2794.69 221
2794.81 215
2794.93 209
2795.05 203
2795.18 198
2795.30 195
2795.42 195
2795.54 198
2795.66 204
2795.78 213
2795.90 223
2796.02 234
2796.15 244
2796.27 252
2796.39 258
2796.51 261
2796.63 262
2796.75 260
2796.87 255
2796.99 246
2797.12 234
2797.24 219
2797.36 202
2797.48 184
2797.60 168
2797.72 155
2797.84 148
2797.96 148
2798.09 154
2798.21 164
2798.33 176
2798.45 187
2798.57 192
2798.69 188
2798.81 176
2798.94 155
2799.06 128
2799.18 100
2799.30 75
2799.42 55
2799.54 44
2799.66 42
2799.78 48
2799.91 59
2800.03 73
2800.15 86
2800.27 96
2800.39 102
2800.51 102
2800.63 99
2800.76 94
2800.88 89
2801.00 84
2801.12 81
2801.24 79
2801.36 79
2801.48 79
2801.60 79
2801.73 82
2801.85 88
2801.97 98
2802.09 112
2802.21 131
2802.33 152
2802.45 173
2802.58 193
2802.70 209
2802.82 218
2802.94 221
2803.06 216
2803.18 205
2803.30 189
2803.43 171
2803.55 153
2803.67 138
2803.79 127
2803.91 122
2804.03 123
2804.15 128
2804.28 136
2804.40 145
2804.52 153
2804.64 159
2804.76 160
2804.88 157
2805.00 149
2805.13 136
2805.25 122
2805.37 108
2805.49 96
2805.61 86
2805.73 80
2805.85 77
2805.98 75
2806.10 74
2806.22 73
2806.34 71
2806.46 68
2806.58 63
2806.70 56
2806.83 48
2806.95 40
2807.07 33
2807.19 28
2807.31 26
2807.43 29
2807.55 37
2807.68 50
2807.80 67
2807.92 87
2808.04 106
2808.16 123
2808.28 136
2808.41 141
2808.53 140
2808.65 131
2808.77 116
2808.89 98
2809.01 79
2809.13 62
2809.26 49
2809.38 43
2809.50 44
2809.62 51
2809.74 63
2809.86 77
2809.99 91
2810.11 101
2810.23 107
2810.35 109
2810.47 108
2810.59 106
2810.71 103
2810.84 99
2810.96 94
2811.08 87
2811.20 77
2811.32 62
2811.44 44
2811.57 24
2811.69 4
2811.81 0
2811.93 0
2812.05 0
2812.17 0
2812.30 0
2812.42 0
2812.54 0
2812.66 6
2812.78 17
2812.90 25
2813.02 28
2813.15 29
2813.27 29
2813.39 28
2813.51 30
2813.63 34
2813.75 41
2813.88 49
2814.00 59
2814.12 69
2814.24 79
2814.36 89
2814.48 100
2814.61 110
2814.73 119
2814.85 127
2814.97 133
2815.09 136
2815.21 135
2815.34 133
2815.46 129
2815.58 125
2815.70 124
2815.82 125
2815.94 129
2816.07 135
2816.19 142
2816.31 147
2816.43 149
2816.55 147
2816.67 137
2816.80 122
2816.92 101
2817.04 77
2817.16 54
2817.28 34
2817.40 21
2817.53 17
2817.65 24
2817.77 39
2817.89 59
2818.01 82
2818.13 102
2818.26 117
2818.38 124
2818.50 124
2818.62 119
2818.74 109
2818.87 100
2818.99 91
2819.11 86
2819.23 83
2819.35 82
2819.47 82
2819.60 82
2819.72 82
2819.84 81
2819.96 79
2820.08 77
2820.20 76
2820.33 77
2820.45 80
2820.57 86
2820.69 95
2820.81 105
2820.94 116
2821.06 127
2821.18 136
2821.30 144
2821.42 149
2821.54 154
2821.67 157
2821.79 159
2821.91 160
2822.03 160
2822.15 159
2822.28 157
2822.40 153
2822.52 149
2822.64 146
2822.76 145
2822.88 146
2823.01 149
2823.13 154
2823.25 160
2823.37 166
2823.49 171
2823.62 174
2823.74 177
2823.86 179
2823.98 182
2824.10 188
2824.22 196
2824.35 206
2824.47 217
2824.59 229
2824.71 239
2824.83 249
2824.96 257
2825.08 265
2825.20 271
2825.32 278
2825.44 283
2825.57 287
2825.69 288
2825.81 286
2825.93 281
2826.05 274
2826.17 265
2826.30 257
2826.42 249
2826.54 241
2826.66 235
2826.78 227
2826.91 218
2827.03 207
2827.15 194
2827.27 179
2827.39 164
2827.52 152
2827.64 142
2827.76 136
2827.88 134
2828.00 134
2828.13 135
2828.25 137
2828.37 139
2828.49 139
2828.61 139
2828.73 137
2828.86 134
2828.98 129
2829.10 120
2829.22 108
2829.34 92
2829.47 73
2829.59 53
2829.71 33
2829.83 15
2829.95 1
2830.08 0
2830.20 0
2830.32 0
2830.44 0
2830.56 5
2830.69 15
2830.81 23
2830.93 27
2831.05 27
2831.17 23
2831.30 14
2831.42 3
2831.54 0
2831.66 0
2831.78 0
2831.91 0
2832.03 0
2832.15 0
2832.27 0
2832.39 0
2832.52 5
2832.64 12
2832.76 18
2832.88 23
2833.00 26
2833.13 28
2833.25 29
2833.37 28
2833.49 28
2833.62 27
2833.74 26
2833.86 27
2833.98 29
2834.10 33
2834.23 40
2834.35 50
2834.47 62
2834.59 77
2834.71 92
2834.84 106
2834.96 116
2835.08 121
2835.20 122
2835.32 119
2835.45 113
2835.57 105
2835.69 99
2835.81 96
2835.93 95
2836.06 97
2836.18 102
2836.30 110
2836.42 119
2836.55 129
2836.67 140
2836.79 150
2836.91 158
2837.03 165
2837.16 167
2837.28 166
2837.40 161
2837.52 153
2837.64 143
2837.77 133
2837.89 122
2838.01 109
2838.13 96
2838.26 82
2838.38 66
2838.50 51
2838.62 38
2838.74 29
2838.87 23
2838.99 21
2839.11 23
2839.23 24
2839.35 25
2839.48 24
2839.60 20
2839.72 15
2839.84 9
2839.97 6
2840.09 6
2840.21 9
2840.33 17
2840.45 26
2840.58 37
2840.70 48
2840.82 57
2840.94 66
2841.07 75
2841.19 82
2841.31 90
2841.43 96
2841.55 102
2841.68 106
2841.80 110
2841.92 114
2842.04 119
2842.17 126
2842.29 135
2842.41 145
2842.53 154
2842.65 160
2842.78 163
2842.90 161
2843.02 155
2843.14 149
2843.27 144
2843.39 141
2843.51 141
2843.63 145
2843.76 149
2843.88 154
2844.00 158
2844.12 159
2844.24 157
2844.37 154
2844.49 149
2844.61 145
2844.73 141
2844.86 139
2844.98 137
2845.10 136
2845.22 135
2845.34 134
2845.47 133
2845.59 134
2845.71 136
2845.83 139
2845.96 144
2846.08 149
2846.20 153
2846.32 155
2846.45 153
2846.57 148
2846.69 141
2846.81 133
2846.94 126
2847.06 119
2847.18 113
2847.30 109
2847.42 106
2847.55 104
2847.67 101
2847.79 100
2847.91 99
2848.04 99
2848.16 101
2848.28 105
2848.40 110
2848.53 116
2848.65 122
2848.77 126
2848.89 128
2849.02 128
2849.14 127
2849.26 125
2849.38 125
2849.50 126
2849.63 129
2849.75 133
2849.87 136
2849.99 135
2850.12 129
2850.24 117
2850.36 100
2850.48 80
2850.61 59
2850.73 41
2850.85 28
2850.97 21
2851.10 20
2851.22 23
2851.34 28
2851.46 32
2851.59 34
2851.71 32
2851.83 28
2851.95 23
2852.08 17
2852.20 12
2852.32 9
2852.44 9
2852.57 12
2852.69 16
2852.81 21
2852.93 26
2853.06 30
2853.18 32
2853.30 32
2853.42 29
2853.55 25
2853.67 19
2853.79 13
2853.91 8
2854.04 2
2854.16 0
2854.28 0
2854.40 0
2854.53 0
2854.65 0
2854.77 0
2854.89 0
2855.02 0
2855.14 8
2855.26 27
2855.38 48
2855.51 72
2855.63 94
2855.75 116
2855.87 135
2856.00 153
2856.12 167
2856.24 179
2856.36 187
2856.49 193
2856.61 196
2856.73 197
2856.85 196
2856.98 192
2857.10 187
2857.22 179
2857.34 169
2857.47 159
2857.59 150
2857.71 143
2857.83 140
2857.96 139
2858.08 142
2858.20 146
2858.32 149
2858.45 151
2858.57 153
2858.69 154
2858.82 157
2858.94 163
2859.06 172
2859.18 184
2859.31 198
2859.43 211
2859.55 221
2859.67 224
2859.80 219
2859.92 205
2860.04 184
2860.16 157
2860.29 129
2860.41 104
2860.53 85
2860.65 74
2860.78 71
2860.90 74
2861.02 81
2861.14 89
2861.27 95
2861.39 100
2861.51 103
2861.64 105
2861.76 109
2861.88 114
2862.00 121
2862.13 131
2862.25 141
2862.37 151
2862.49 161
2862.62 168
2862.74 173
2862.86 176
2862.98 177
2863.11 179
2863.23 181
2863.35 184
2863.48 190
2863.60 197
2863.72 205
2863.84 212
2863.97 217
2864.09 221
2864.21 222
2864.33 223
2864.46 224
2864.58 228
2864.70 235
2864.83 246
2864.95 262
2865.07 280
2865.19 300
2865.32 319
2865.44 336
2865.56 349
2865.68 358
2865.81 363
2865.93 365
2866.05 364
2866.18 363
2866.30 360
2866.42 357
2866.54 353
2866.67 347
2866.79 338
2866.91 328
2867.04 316
2867.16 303
2867.28 291
2867.40 280
2867.53 271
2867.65 263
2867.77 257
2867.89 251
2868.02 244
2868.14 233
2868.26 217
2868.39 198
2868.51 176
2868.63 153
2868.75 130
2868.88 110
2869.00 94
2869.12 84
2869.25 78
2869.37 79
2869.49 84
2869.61 95
2869.74 111
2869.86 129
2869.98 148
2870.11 166
2870.23 180
2870.35 189
2870.47 192
2870.60 189
2870.72 181
2870.84 171
2870.97 160
2871.09 149
2871.21 141
2871.33 135
2871.46 132
2871.58 133
2871.70 137
2871.83 146
2871.95 158
2872.07 174
2872.19 192
2872.32 209
2872.44 222
2872.56 230
2872.69 232
2872.81 230
2872.93 226
2873.05 223
2873.18 223
2873.30 228
2873.42 236
2873.55 247
2873.67 256
2873.79 263
2873.91 264
2874.04 261
2874.16 253
2874.28 244
2874.41 235
2874.53 230
2874.65 228
2874.78 230
2874.90 235
2875.02 242
2875.14 250
2875.27 256
2875.39 261
2875.51 265
2875.64 271
2875.76 278
2875.88 286
2876.00 296
2876.13 305
2876.25 312
2876.37 315
2876.50 312
2876.62 303
2876.74 291
2876.87 275
2876.99 259
2877.11 241
2877.23 223
2877.36 203
2877.48 182
2877.60 159
2877.73 136
2877.85 114
2877.97 94
2878.10 80
2878.22 71
2878.34 68
2878.46 68
2878.59 69
2878.71 68
2878.83 63
2878.96 54
2879.08 41
2879.20 26
2879.33 11
2879.45 0
2879.57 0
2879.70 0
2879.82 0
2879.94 0
2880.06 0
2880.19 0
2880.31 0
2880.43 0
2880.56 1
2880.68 17
2880.80 36
2880.93 57
2881.05 77
2881.17 93
2881.29 104
2881.42 109
2881.54 110
2881.66 107
2881.79 102
2881.91 96
2882.03 90
2882.16 84
2882.28 78
2882.40 71
2882.53 63
2882.65 55
2882.77 46
2882.90 37
2883.02 29
2883.14 23
2883.26 18
2883.39 14
2883.51 12
2883.63 9
2883.76 7
2883.88 5
2884.00 5
2884.13 8
2884.25 13
2884.37 21
2884.50 31
2884.62 42
2884.74 55
2884.87 69
2884.99 82
2885.11 95
2885.23 109
2885.36 124
2885.48 138
2885.60 150
2885.73 159
2885.85 163
2885.97 164
2886.10 160
2886.22 153
2886.34 147
2886.47 143
2886.59 142
2886.71 144
2886.84 146
2886.96 147
2887.08 144
2887.21 136
2887.33 123
2887.45 105
2887.58 86
2887.70 66
2887.82 50
2887.95 36
2888.07 24
2888.19 16
2888.31 8
2888.44 1
2888.56 0
2888.68 0
2888.81 0
2888.93 0
2889.05 0
2889.18 0
2889.30 0
2889.42 0
2889.55 8
2889.67 19
2889.79 30
2889.92 41
2890.04 50
2890.16 56
2890.29 58
2890.41 55
2890.53 47
2890.66 35
2890.78 19
2890.90 3
2891.03 0
2891.15 0
2891.27 0
2891.40 0
2891.52 0
2891.64 0
2891.77 7
2891.89 26
2892.01 45
2892.14 62
2892.26 75
2892.38 83
2892.51 86
2892.63 87
2892.75 86
2892.88 85
2893.00 83
2893.12 81
2893.25 79
2893.37 74
2893.49 69
2893.62 61
2893.74 54
2893.86 46
2893.99 39
2894.11 34
2894.23 29
2894.36 25
2894.48 20
2894.60 15
2894.73 9
2894.85 4
2894.97 0
2895.10 0
2895.22 0
2895.34 0
2895.47 0
2895.59 0
2895.71 0
2895.84 4
2895.96 16
2896.08 28
2896.21 40
2896.33 51
2896.45 59
2896.58 66
2896.70 72
2896.82 79
2896.95 86
2897.07 94
2897.19 102
2897.32 108
2897.44 111
2897.56 110
2897.69 105
2897.81 97
2897.93 86
2898.06 73
2898.18 62
2898.31 52
2898.43 45
2898.55 40
2898.68 39
2898.80 41
2898.92 45
2899.05 52
2899.17 59
2899.29 65
2899.42 69
2899.54 70
2899.66 68
2899.79 62
2899.91 54
2900.03 46
2900.16 38
2900.28 31
2900.40 25
2900.53 21
2900.65 17
2900.77 14
2900.90 11
2901.02 9
2901.15 6
2901.27 5
2901.39 4
2901.52 4
2901.64 6
2901.76 9
2901.89 12
2902.01 15
2902.13 17
2902.26 17
2902.38 17
2902.50 16
2902.63 16
2902.75 19
2902.87 24
2903.00 34
2903.12 46
2903.25 61
2903.37 75
2903.49 89
2903.62 99
2903.74 105
2903.86 108
2903.99 107
2904.11 105
2904.23 101
2904.36 97
2904.48 95
2904.60 94
2904.73 93
2904.85 93
2904.98 93
2905.10 91
2905.22 88
2905.35 82
2905.47 74
2905.59 66
2905.72 57
2905.84 49
2905.96 41
2906.09 35
2906.21 29
2906.33 26
2906.46 25
2906.58 27
2906.71 32
2906.83 41
2906.95 51
2907.08 62
2907.20 71
2907.32 78
2907.45 82
2907.57 84
2907.69 83
2907.82 81
2907.94 76
2908.07 70
2908.19 62
2908.31 52
2908.44 39
2908.56 26
2908.68 14
2908.81 3
2908.93 0
2909.05 0
2909.18 0
2909.30 0
2909.43 0
2909.55 0
2909.67 0
2909.80 0
2909.92 1
2910.04 9
2910.17 17
2910.29 25
2910.42 31
2910.54 35
2910.66 37
2910.79 37
2910.91 36
2911.03 37
2911.16 40
2911.28 47
2911.41 57
2911.53 69
2911.65 83
2911.78 95
2911.90 106
2912.02 113
2912.15 117
2912.27 118
2912.39 118
2912.52 116
2912.64 115
2912.77 114
2912.89 113
2913.01 112
2913.14 109
2913.26 104
2913.39 98
2913.51 90
2913.63 82
2913.76 75
2913.88 71
2914.00 70
2914.13 73
2914.25 80
2914.38 88
2914.50 97
2914.62 105
2914.75 111
2914.87 113
2914.99 113
2915.12 108
2915.24 100
2915.37 88
2915.49 74
2915.61 59
2915.74 45
2915.86 35
2915.98 29
2916.11 28
2916.23 32
2916.36 39
2916.48 46
2916.60 52
2916.73 57
2916.85 61
2916.98 64
2917.10 69
2917.22 75
2917.35 82
2917.47 89
2917.59 95
2917.72 99
2917.84 101
2917.97 101
2918.09 101
2918.21 101
2918.34 102
2918.46 105
2918.59 109
2918.71 114
2918.83 122
2918.96 131
2919.08 142
2919.20 156
2919.33 171
2919.45 187
2919.58 204
2919.70 221
2919.82 238
2919.95 255
2920.07 273
2920.20 295
2920.32 319
2920.44 346
2920.57 374
2920.69 403
2920.82 430
2920.94 455
2921.06 476
2921.19 495
2921.31 511
2921.44 528
2921.56 545
2921.68 563
2921.81 581
2921.93 596
2922.06 608
2922.18 613
2922.30 611
2922.43 600
2922.55 582
2922.67 560
2922.80 536
2922.92 512
2923.05 490
2923.17 471
2923.29 456
2923.42 444
2923.54 435
2923.67 429
2923.79 424
2923.91 421
2924.04 419
2924.16 419
2924.29 419
2924.41 419
2924.53 419
2924.66 416
2924.78 413
2924.91 408
2925.03 402
2925.15 396
2925.28 389
2925.40 382
2925.53 374
2925.65 365
2925.77 355
2925.90 344
2926.02 333
2926.15 321
2926.27 310
2926.39 300
2926.52 291
2926.64 283
2926.77 277
2926.89 272
2927.02 270
2927.14 269
2927.26 270
2927.39 271
2927.51 272
2927.64 273
2927.76 271
2927.88 268
2928.01 261
2928.13 251
2928.26 238
2928.38 223
2928.50 207
2928.63 192
2928.75 178
2928.88 170
2929.00 168
2929.12 174
2929.25 187
2929.37 206
2929.50 228
2929.62 250
2929.74 268
2929.87 279
2929.99 283
2930.12 280
2930.24 270
2930.37 258
2930.49 247
2930.61 238
2930.74 234
2930.86 235
2930.99 241
2931.11 251
2931.23 263
2931.36 275
2931.48 286
2931.61 294
2931.73 298
2931.86 298
2931.98 294
2932.10 285
2932.23 273
2932.35 259
2932.48 244
2932.60 230
2932.72 217
2932.85 207
2932.97 202
2933.10 199
2933.22 200
2933.35 203
2933.47 206
2933.59 208
2933.72 208
2933.84 205
2933.97 201
2934.09 196
2934.21 192
2934.34 191
2934.46 194
2934.59 201
2934.71 210
2934.84 222
2934.96 233
2935.08 244
2935.21 253
2935.33 260
2935.46 266
2935.58 273
2935.71 281
2935.83 293
2935.95 308
2936.08 327
2936.20 350
2936.33 376
2936.45 406
2936.58 438
2936.70 471
2936.82 505
2936.95 538
2937.07 567
2937.20 591
2937.32 606
2937.45 614
2937.57 617
2937.69 615
2937.82 613
2937.94 614
2938.07 618
2938.19 626
2938.32 634
2938.44 641
2938.56 645
2938.69 646
2938.81 643
2938.94 639
2939.06 634
2939.19 630
2939.31 626
2939.43 623
2939.56 618
2939.68 612
2939.81 603
2939.93 593
2940.06 580
2940.18 565
2940.30 547
2940.43 528
2940.55 508
2940.68 489
2940.80 470
2940.93 455
2941.05 445
2941.17 440
2941.30 440
2941.42 443
2941.55 447
2941.67 451
2941.80 452
2941.92 451
2942.05 447
2942.17 440
2942.29 430
2942.42 418
2942.54 403
2942.67 385
2942.79 363
2942.92 338
2943.04 312
2943.16 287
2943.29 264
2943.41 245
2943.54 231
2943.66 220
2943.79 213
2943.91 206
2944.04 200
2944.16 193
2944.28 185
2944.41 176
2944.53 165
2944.66 153
2944.78 141
2944.91 127
2945.03 113
2945.16 99
2945.28 87
2945.40 78
2945.53 73
2945.65 73
2945.78 78
2945.90 85
2946.03 95
2946.15 105
2946.28 115
2946.40 123
2946.52 130
2946.65 134
2946.77 135
2946.90 132
2947.02 125
2947.15 114
2947.27 102
2947.40 92
2947.52 85
2947.64 84
2947.77 89
2947.89 100
2948.02 115
2948.14 129
2948.27 141
2948.39 149
2948.52 153
2948.64 154
2948.76 152
2948.89 149
2949.01 146
2949.14 143
2949.26 140
2949.39 136
2949.51 131
2949.64 125
2949.76 117
2949.89 110
2950.01 103
2950.13 98
2950.26 95
2950.38 94
2950.51 98
2950.63 104
2950.76 113
2950.88 124
2951.01 134
2951.13 141
2951.26 142
2951.38 137
2951.50 125
2951.63 109
2951.75 92
2951.88 77
2952.00 67
2952.13 61
2952.25 61
2952.38 64
2952.50 66
2952.63 67
2952.75 66
2952.88 63
2953.00 62
2953.12 63
2953.25 70
2953.37 82
2953.50 97
2953.62 111
2953.75 122
2953.87 127
2954.00 122
2954.12 110
2954.25 91
2954.37 67
2954.50 42
2954.62 18
2954.74 0
2954.87 0
2954.99 0
2955.12 0
2955.24 0
2955.37 0
2955.49 0
2955.62 0
2955.74 0
2955.87 12
2955.99 30
2956.12 49
2956.24 67
2956.37 85
2956.49 101
2956.61 115
2956.74 125
2956.86 132
2956.99 135
2957.11 137
2957.24 137
2957.36 138
2957.49 140
2957.61 143
2957.74 147
2957.86 151
2957.99 154
2958.11 155
2958.24 155
2958.36 156
2958.49 159
2958.61 166
2958.73 177
2958.86 190
2958.98 203
2959.11 213
2959.23 216
2959.36 211
2959.48 198
2959.61 180
2959.73 158
2959.86 137
2959.98 120
2960.11 110
2960.23 106
2960.36 108
2960.48 112
2960.61 119
2960.73 125
2960.86 130
2960.98 135
2961.10 140
2961.23 146
2961.35 153
2961.48 160
2961.60 165
2961.73 169
2961.85 170
2961.98 169
2962.10 166
2962.23 164
2962.35 163
2962.48 165
2962.60 170
2962.73 176
2962.85 184
2962.98 191
2963.10 199
2963.23 206
2963.35 214
2963.48 222
2963.60 231
2963.73 240
2963.85 248
2963.98 252
2964.10 253
2964.23 249
2964.35 242
2964.47 232
2964.60 223
2964.72 216
2964.85 212
2964.97 210
2965.10 209
2965.22 207
2965.35 202
2965.47 194
2965.60 182
2965.72 168
2965.85 154
2965.97 143
2966.10 134
2966.22 129
2966.35 125
2966.47 122
2966.60 118
2966.72 113
2966.85 106
2966.97 100
2967.10 95
2967.22 92
2967.35 92
2967.47 96
2967.60 103
2967.72 111
2967.85 119
2967.97 127
2968.10 135
2968.22 144
2968.35 153
2968.47 163
2968.60 175
2968.72 187
2968.85 197
2968.97 203
2969.10 204
2969.22 197
2969.35 183
2969.47 163
2969.60 139
2969.72 114
2969.85 91
2969.97 73
2970.10 59
2970.22 51
2970.35 47
2970.47 47
2970.60 48
2970.72 50
2970.85 51
2970.97 51
2971.10 50
2971.22 49
2971.35 48
2971.47 47
2971.60 47
2971.72 48
2971.85 49
2971.97 50
2972.10 51
2972.22 51
2972.35 51
2972.47 50
2972.60 50
2972.72 51
2972.85 54
2972.97 60
2973.10 68
2973.22 79
2973.35 91
2973.47 103
2973.60 113
2973.72 120
2973.85 122
2973.97 119
2974.10 111
2974.22 100
2974.35 87
2974.47 76
2974.60 68
2974.72 64
2974.85 65
2974.97 69
2975.10 76
2975.22 84
2975.35 93
2975.47 103
2975.60 116
2975.72 131
2975.85 150
2975.97 173
2976.10 198
2976.22 221
2976.35 241
2976.47 253
2976.60 257
2976.72 253
2976.85 241
2976.97 225
2977.10 208
2977.22 192
2977.35 179
2977.47 170
2977.60 163
2977.72 158
2977.85 153
2977.97 147
2978.10 141
2978.22 134
2978.35 127
2978.47 121
2978.60 116
2978.72 111
2978.85 105
2978.97 98
2979.10 90
2979.22 81
2979.35 73
2979.48 65
2979.60 60
2979.73 56
2979.85 52
2979.98 49
2980.10 45
2980.23 41
2980.35 38
2980.48 36
2980.60 38
2980.73 42
2980.85 49
2980.98 56
2981.10 64
2981.23 69
2981.35 71
2981.48 69
2981.60 63
2981.73 54
2981.85 43
2981.98 29
2982.10 16
2982.23 3
2982.35 0
2982.48 0
2982.61 0
2982.73 0
2982.86 0
2982.98 0
2983.11 0
2983.23 0
2983.36 4
2983.48 9
2983.61 14
2983.73 21
2983.86 29
2983.98 38
2984.11 47
2984.23 53
2984.36 55
2984.48 53
2984.61 45
2984.73 34
2984.86 22
2984.98 11
2985.11 4
2985.24 1
2985.36 4
2985.49 11
2985.61 21
2985.74 32
2985.86 42
2985.99 52
2986.11 61
2986.24 67
2986.36 73
2986.49 77
2986.61 80
2986.74 85
2986.86 89
2986.99 95
2987.12 102
2987.24 109
2987.37 116
2987.49 120
2987.62 120
2987.74 115
2987.87 105
2987.99 90
2988.12 74
2988.24 56
2988.37 42
2988.49 32
2988.62 29
2988.74 33
2988.87 44
2989.00 59
2989.12 77
2989.25 95
2989.37 109
2989.50 118
2989.62 122
2989.75 120
2989.87 115
2990.00 107
2990.12 101
2990.25 97
2990.37 96
2990.50 99
2990.63 103
2990.75 107
2990.88 108
2991.00 107
2991.13 103
2991.25 98
2991.38 94
2991.50 92
2991.63 93
2991.75 96
2991.88 98
2992.00 101
2992.13 101
2992.26 99
2992.38 96
2992.51 92
2992.63 90
2992.76 90
2992.88 90
2993.01 90
2993.13 89
2993.26 86
2993.38 82
2993.51 76
2993.64 71
2993.76 68
2993.89 69
2994.01 72
2994.14 79
2994.26 86
2994.39 94
2994.51 101
2994.64 107
2994.76 110
2994.89 112
2995.02 114
2995.14 115
2995.27 117
2995.39 121
2995.52 125
2995.64 130
2995.77 136
2995.89 140
2996.02 143
2996.15 144
2996.27 142
2996.40 139
2996.52 134
2996.65 129
2996.77 123
2996.90 118
2997.02 114
2997.15 111
2997.27 109
2997.40 110
2997.53 113
2997.65 119
2997.78 129
2997.90 142
2998.03 157
2998.15 172
2998.28 186
2998.40 197
2998.53 204
2998.66 209
2998.78 210
2998.91 211
2999.03 213
2999.16 216
2999.28 222
2999.41 230
2999.53 240
2999.66 251
2999.79 261
2999.91 270
3000.04 277
3000.16 283
3000.29 286
3000.41 286
3000.54 284
3000.67 279
3000.79 271
3000.92 260
3001.04 250
3001.17 240
3001.29 233
3001.42 230
3001.54 229
3001.67 231
3001.80 232
3001.92 231
3002.05 226
3002.17 217
3002.30 205
3002.42 192
3002.55 180
3002.68 172
3002.80 168
3002.93 167
3003.05 169
3003.18 172
3003.30 173
3003.43 172
3003.55 169
3003.68 165
3003.81 161
3003.93 157
3004.06 154
3004.18 152
3004.31 152
3004.43 154
3004.56 157
3004.69 164
3004.81 174
3004.94 188
3005.06 207
3005.19 229
3005.31 251
3005.44 273
3005.57 291
3005.69 303
3005.82 308
3005.94 306
3006.07 296
3006.19 282
3006.32 264
3006.45 244
3006.57 223
3006.70 204
3006.82 187
3006.95 172
3007.07 160
3007.20 150
3007.33 142
3007.45 136
3007.58 130
3007.70 123
3007.83 115
3007.95 105
3008.08 95
3008.21 85
3008.33 76
3008.46 70
3008.58 68
3008.71 71
3008.84 78
3008.96 87
3009.09 97
3009.21 106
3009.34 110
3009.46 109
3009.59 102
3009.72 89
3009.84 72
3009.97 52
3010.09 33
3010.22 18
3010.34 8
3010.47 4
3010.60 8
3010.72 17
3010.85 30
3010.97 46
3011.10 61
3011.23 74
3011.35 82
3011.48 85
3011.60 81
3011.73 73
3011.85 61
3011.98 49
3012.11 38
3012.23 28
3012.36 21
3012.48 15
3012.61 9
3012.74 3
3012.86 0
3012.99 0
3013.11 0
3013.24 0
3013.36 0
3013.49 0
3013.62 0
3013.74 2
3013.87 23
3013.99 48
3014.12 74
3014.25 98
3014.37 119
3014.50 135
3014.62 145
3014.75 151
3014.88 152
3015.00 153
3015.13 153
3015.25 156
3015.38 161
3015.51 168
3015.63 175
3015.76 179
3015.88 181
3016.01 179
3016.13 174
3016.26 167
3016.39 160
3016.51 154
3016.64 148
3016.76 143
3016.89 139
3017.02 134
3017.14 129
3017.27 124
3017.39 120
3017.52 115
3017.65 110
3017.77 107
3017.90 104
3018.02 104
3018.15 106
3018.28 110
3018.40 118
3018.53 128
3018.65 140
3018.78 153
3018.91 165
3019.03 176
3019.16 184
3019.28 190
3019.41 195
3019.54 198
3019.66 202
3019.79 206
3019.91 212
3020.04 219
3020.17 230
3020.29 242
3020.42 256
3020.54 270
3020.67 282
3020.80 291
3020.92 296
3021.05 296
3021.17 293
3021.30 287
3021.43 279
3021.55 269
3021.68 259
3021.80 248
3021.93 237
3022.06 226
3022.18 216
3022.31 205
3022.43 196
3022.56 187
3022.69 178
3022.81 169
3022.94 159
3023.06 146
3023.19 132
3023.32 116
3023.44 99
3023.57 83
3023.70 69
3023.82 60
3023.95 56
3024.07 58
3024.20 65
3024.33 75
3024.45 87
3024.58 98
3024.70 107
3024.83 113
3024.96 114
3025.08 112
3025.21 108
3025.33 103
3025.46 98
3025.59 93
3025.71 90
3025.84 89
3025.97 89
3026.09 91
3026.22 94
3026.34 99
3026.47 106
3026.60 112
3026.72 119
3026.85 126
3026.97 131
3027.10 136
3027.23 140
3027.35 144
3027.48 147
3027.61 150
3027.73 151
3027.86 150
3027.98 146
3028.11 140
3028.24 132
3028.36 125
3028.49 120
3028.61 119
3028.74 122
3028.87 127
3028.99 133
3029.12 136
3029.25 136
3029.37 131
3029.50 120
3029.62 105
3029.75 87
3029.88 68
3030.00 49
3030.13 31
3030.26 15
3030.38 1
3030.51 0
3030.63 0
3030.76 0
3030.89 0
3031.01 0
3031.14 0
3031.27 0
3031.39 0
3031.52 2
3031.64 12
3031.77 25
3031.90 41
3032.02 60
3032.15 81
3032.28 103
3032.40 123
3032.53 138
3032.65 147
3032.78 148
3032.91 143
3033.03 133
3033.16 121
3033.29 110
3033.41 102
3033.54 99
3033.66 101
3033.79 106
3033.92 113
3034.04 120
3034.17 126
3034.30 130
3034.42 134
3034.55 138
3034.67 143
3034.80 150
3034.93 159
3035.05 170
3035.18 182
3035.31 193
3035.43 204
3035.56 214
3035.69 222
3035.81 229
3035.94 235
3036.06 237
3036.19 237
3036.32 232
3036.44 223
3036.57 210
3036.70 193
3036.82 173
3036.95 152
3037.08 130
3037.20 109
3037.33 89
3037.45 72
3037.58 58
3037.71 49
3037.83 45
3037.96 46
3038.09 51
3038.21 59
3038.34 68
3038.47 76
3038.59 81
3038.72 82
3038.84 80
3038.97 73
3039.10 64
3039.22 54
3039.35 45
3039.48 38
3039.60 34
3039.73 32
3039.86 30
3039.98 28
3040.11 22
3040.24 14
3040.36 4
3040.49 0
3040.61 0
3040.74 0
3040.87 0
3040.99 0
3041.12 0
3041.25 0
3041.37 0
3041.50 6
3041.63 17
3041.75 30
3041.88 45
3042.01 60
3042.13 75
3042.26 88
3042.39 99
3042.51 107
3042.64 112
3042.76 115
3042.89 116
3043.02 117
3043.14 117
3043.27 118
3043.40 119
3043.52 118
3043.65 117
3043.78 114
3043.90 109
3044.03 103
3044.16 97
3044.28 93
3044.41 92
3044.54 95
3044.66 101
3044.79 111
3044.92 122
3045.04 133
3045.17 142
3045.29 149
3045.42 152
3045.55 153
3045.67 152
3045.80 150
3045.93 149
3046.05 148
3046.18 149
3046.31 151
3046.43 152
3046.56 153
3046.69 152
3046.81 151
3046.94 149
3047.07 148
3047.19 148
3047.32 150
3047.45 154
3047.57 161
3047.70 168
3047.83 176
3047.95 184
3048.08 189
3048.21 193
3048.33 194
3048.46 193
3048.59 191
3048.71 189
3048.84 188
3048.97 189
3049.09 192
3049.22 195
3049.35 197
3049.47 197
3049.60 194
3049.73 189
3049.85 182
3049.98 176
3050.11 173
3050.23 172
3050.36 174
3050.48 178
3050.61 181
3050.74 183
3050.86 183
3050.99 182
3051.12 182
3051.24 184
3051.37 191
3051.50 204
3051.62 221
3051.75 242
3051.88 262
3052.00 280
3052.13 293
3052.26 299
3052.38 300
3052.51 297
3052.64 291
3052.77 285
3052.89 280
3053.02 277
3053.15 273
3053.27 270
3053.40 265
3053.53 259
3053.65 251
3053.78 242
3053.91 235
3054.03 231
3054.16 231
3054.29 234
3054.41 241
3054.54 249
3054.67 257
3054.79 264
3054.92 269
3055.05 273
3055.17 276
3055.30 278
3055.43 278
3055.55 277
3055.68 273
3055.81 266
3055.93 255
3056.06 242
3056.19 226
3056.31 209
3056.44 195
3056.57 184
3056.69 177
3056.82 175
3056.95 177
3057.07 183
3057.20 193
3057.33 206
3057.45 223
3057.58 243
3057.71 265
3057.83 286
3057.96 306
3058.09 321
3058.22 329
3058.34 331
3058.47 326
3058.60 318
3058.72 307
3058.85 298
3058.98 292
3059.10 289
3059.23 290
3059.36 294
3059.48 297
3059.61 300
3059.74 299
3059.86 296
3059.99 289
3060.12 279
3060.24 268
3060.37 258
3060.50 249
3060.63 242
3060.75 238
3060.88 235
3061.01 233
3061.13 231
3061.26 228
3061.39 224
3061.51 217
3061.64 208
3061.77 198
3061.89 188
3062.02 179
3062.15 172
3062.27 168
3062.40 167
3062.53 172
3062.66 180
3062.78 192
3062.91 204
3063.04 216
3063.16 225
3063.29 231
3063.42 232
3063.54 229
3063.67 224
3063.80 216
3063.92 207
3064.05 198
3064.18 190
3064.30 181
3064.43 174
3064.56 168
3064.69 163
3064.81 160
3064.94 160
3065.07 161
3065.19 165
3065.32 168
3065.45 170
3065.57 170
3065.70 167
3065.83 161
3065.96 154
3066.08 145
3066.21 137
3066.34 129
3066.46 124
3066.59 121
3066.72 121
3066.84 124
3066.97 129
3067.10 135
3067.23 142
3067.35 149
3067.48 155
3067.61 160
3067.73 164
3067.86 168
3067.99 173
3068.11 177
3068.24 181
3068.37 184
3068.50 185
3068.62 185
3068.75 183
3068.88 179
3069.00 174
3069.13 169
3069.26 165
3069.38 164
3069.51 167
3069.64 174
3069.77 188
3069.89 206
3070.02 229
3070.15 253
3070.27 276
3070.40 294
3070.53 307
3070.65 313
3070.78 313
3070.91 308
3071.04 300
3071.16 292
3071.29 283
3071.42 276
3071.54 269
3071.67 262
3071.80 255
3071.93 249
3072.05 243
3072.18 239
3072.31 236
3072.43 234
3072.56 232
3072.69 229
3072.82 222
3072.94 210
3073.07 195
3073.20 178
3073.32 160
3073.45 144
3073.58 132
3073.71 125
3073.83 123
3073.96 125
3074.09 129
3074.21 133
3074.34 136
3074.47 138
3074.60 137
3074.72 134
3074.85 129
3074.98 125
3075.10 122
3075.23 121
3075.36 123
3075.49 129
3075.61 139
3075.74 152
3075.87 167
3075.99 183
3076.12 198
3076.25 211
3076.38 221
3076.50 227
3076.63 229
3076.76 226
3076.88 220
3077.01 209
3077.14 194
3077.27 178
3077.39 161
3077.52 145
3077.65 132
3077.77 123
3077.90 118
3078.03 119
3078.16 125
3078.28 136
3078.41 151
3078.54 168
3078.67 187
3078.79 207
3078.92 225
3079.05 243
3079.17 259
3079.30 275
3079.43 289
3079.56 303
3079.68 317
3079.81 329
3079.94 339
3080.06 348
3080.19 355
3080.32 360
3080.45 364
3080.57 367
3080.70 368
3080.83 369
3080.96 369
3081.08 369
3081.21 369
3081.34 368
3081.46 367
3081.59 364
3081.72 360
3081.85 354
3081.97 346
3082.10 337
3082.23 329
3082.36 324
3082.48 324
3082.61 330
3082.74 341
3082.87 357
3082.99 373
3083.12 388
3083.25 400
3083.37 405
3083.50 404
3083.63 398
3083.76 389
3083.88 378
3084.01 367
3084.14 355
3084.27 344
3084.39 331
3084.52 315
3084.65 296
3084.78 273
3084.90 248
3085.03 220
3085.16 192
3085.28 166
3085.41 142
3085.54 122
3085.67 104
3085.79 89
3085.92 75
3086.05 63
3086.18 52
3086.30 42
3086.43 34
3086.56 27
3086.69 21
3086.81 16
3086.94 12
3087.07 8
3087.20 4
3087.32 0
3087.45 0
3087.58 0
3087.71 0
3087.83 0
3087.96 3
3088.09 8
3088.21 11
3088.34 12
3088.47 9
3088.60 4
3088.72 0
3088.85 0
3088.98 0
3089.11 0
3089.23 0
3089.36 0
3089.49 0
3089.62 3
3089.74 12
3089.87 22
3090.00 34
3090.13 48
3090.25 62
3090.38 76
3090.51 88
3090.64 97
3090.76 103
3090.89 107
3091.02 111
3091.15 115
3091.27 123
3091.40 133
3091.53 146
3091.66 159
3091.78 169
3091.91 175
3092.04 175
3092.17 169
3092.29 160
3092.42 151
3092.55 143
3092.68 140
3092.80 142
3092.93 148
3093.06 156
3093.19 163
3093.31 167
3093.44 165
3093.57 159
3093.70 151
3093.82 142
3093.95 136
3094.08 135
3094.21 138
3094.33 146
3094.46 155
3094.59 163
3094.72 169
3094.84 172
3094.97 175
3095.10 179
3095.23 185
3095.35 194
3095.48 205
3095.61 217
3095.74 228
3095.87 235
3095.99 236
3096.12 232
3096.25 223
3096.38 211
3096.50 196
3096.63 182
3096.76 170
3096.89 160
3097.01 154
3097.14 151
3097.27 151
3097.40 154
3097.52 161
3097.65 171
3097.78 185
3097.91 202
3098.03 221
3098.16 240
3098.29 257
3098.42 269
3098.54 275
3098.67 274
3098.80 266
3098.93 252
3099.06 233
3099.18 213
3099.31 194
3099.44 178
3099.57 165
3099.69 158
3099.82 155
3099.95 158
3100.08 164
3100.20 172
3100.33 182
3100.46 191
3100.59 199
3100.72 205
3100.84 208
3100.97 207
3101.10 205
3101.23 201
3101.35 196
3101.48 192
3101.61 190
3101.74 188
3101.86 188
3101.99 187
3102.12 184
3102.25 179
3102.38 171
3102.50 160
3102.63 148
3102.76 137
3102.89 127
3103.01 120
3103.14 117
3103.27 118
3103.40 120
3103.52 124
3103.65 126
3103.78 125
3103.91 122
3104.04 117
3104.16 110
3104.29 104
3104.42 101
3104.55 100
3104.67 103
3104.80 107
3104.93 110
3105.06 111
3105.19 109
3105.31 102
3105.44 92
3105.57 81
3105.70 71
3105.82 62
3105.95 57
3106.08 55
3106.21 56
3106.34 57
3106.46 59
3106.59 60
3106.72 61
3106.85 60
3106.97 58
3107.10 56
3107.23 54
3107.36 53
3107.49 53
3107.61 54
3107.74 57
3107.87 61
3108.00 67
3108.13 74
3108.25 82
3108.38 91
3108.51 99
3108.64 106
3108.76 112
3108.89 115
3109.02 115
3109.15 114
3109.28 111
3109.40 110
3109.53 109
3109.66 111
3109.79 113
3109.92 116
3110.04 117
3110.17 117
3110.30 113
3110.43 107
3110.55 99
3110.68 90
3110.81 81
3110.94 73
3111.07 67
3111.19 62
3111.32 58
3111.45 54
3111.58 51
3111.71 48
3111.83 44
3111.96 42
3112.09 40
3112.22 40
3112.35 41
3112.47 42
3112.60 42
3112.73 40
3112.86 34
3112.98 25
3113.11 13
3113.24 0
3113.37 0
3113.50 0
3113.62 0
3113.75 0
3113.88 0
3114.01 0
3114.14 0
3114.26 0
3114.39 12
3114.52 26
3114.65 39
3114.78 52
3114.90 64
3115.03 76
3115.16 86
3115.29 96
3115.42 107
3115.54 116
3115.67 124
3115.80 129
3115.93 131
3116.06 130
3116.18 126
3116.31 120
3116.44 113
3116.57 107
3116.70 102
3116.82 96
3116.95 90
3117.08 83
3117.21 75
3117.34 67
3117.46 60
3117.59 55
3117.72 53
3117.85 56
3117.98 62
3118.10 69
3118.23 77
3118.36 84
3118.49 87
3118.62 86
3118.74 81
3118.87 71
3119.00 60
3119.13 50
3119.26 43
3119.39 41
3119.51 45
3119.64 56
3119.77 71
3119.90 90
3120.03 108
3120.15 125
3120.28 139
3120.41 148
3120.54 153
3120.67 154
3120.79 152
3120.92 146
3121.05 135
3121.18 120
3121.31 101
3121.43 79
3121.56 56
3121.69 34
3121.82 16
3121.95 3
3122.08 0
3122.20 0
3122.33 0
3122.46 0
3122.59 0
3122.72 0
3122.84 0
3122.97 0
3123.10 0
3123.23 0
3123.36 6
3123.48 19
3123.61 34
3123.74 48
3123.87 60
3124.00 67
3124.13 69
3124.25 66
3124.38 61
3124.51 53
3124.64 47
3124.77 42
3124.89 40
3125.02 42
3125.15 45
3125.28 51
3125.41 58
3125.54 65
3125.66 73
3125.79 80
3125.92 85
3126.05 88
3126.18 89
3126.30 86
3126.43 80
3126.56 72
3126.69 65
3126.82 60
3126.95 59
3127.07 60
3127.20 64
3127.33 68
3127.46 70
3127.59 69
3127.72 65
3127.84 60
3127.97 53
3128.10 47
3128.23 40
3128.36 34
3128.48 29
3128.61 24
3128.74 20
3128.87 18
3129.00 20
3129.13 25
3129.25 33
3129.38 43
3129.51 54
3129.64 62
3129.77 68
3129.90 69
3130.02 67
3130.15 63
3130.28 59
3130.41 56
3130.54 56
3130.67 59
3130.79 67
3130.92 78
3131.05 91
3131.18 103
3131.31 113
3131.44 119
3131.56 119
3131.69 114
3131.82 104
3131.95 92
3132.08 78
3132.21 65
3132.33 55
3132.46 47
3132.59 43
3132.72 41
3132.85 39
3132.98 37
3133.10 34
3133.23 28
3133.36 22
3133.49 15
3133.62 8
3133.75 2
3133.87 0
3134.00 0
3134.13 0
3134.26 0
3134.39 0
3134.52 1
3134.64 10
3134.77 22
3134.90 35
3135.03 45
3135.16 52
3135.29 54
3135.41 50
3135.54 42
3135.67 33
3135.80 24
3135.93 19
3136.06 17
3136.18 20
3136.31 25
3136.44 32
3136.57 38
3136.70 42
3136.83 45
3136.96 46
3137.08 46
3137.21 45
3137.34 45
3137.47 45
3137.60 46
3137.73 49
3137.85 54
3137.98 62
3138.11 73
3138.24 89
3138.37 106
3138.50 124
3138.62 141
3138.75 155
3138.88 165
3139.01 172
3139.14 176
3139.27 179
3139.40 182
3139.52 183
3139.65 185
3139.78 186
3139.91 187
3140.04 186
3140.17 185
3140.30 184
3140.42 181
3140.55 177
3140.68 170
3140.81 161
3140.94 149
3141.07 135
3141.19 119
3141.32 103
3141.45 87
3141.58 71
3141.71 57
3141.84 44
3141.97 32
3142.09 22
3142.22 13
3142.35 5
3142.48 0
3142.61 0
3142.74 0
3142.87 0
3142.99 0
3143.12 0
3143.25 0
3143.38 0
3143.51 0
3143.64 3
3143.77 9
3143.89 15
3144.02 21
3144.15 27
3144.28 30
3144.41 31
3144.54 28
3144.67 22
3144.79 13
3144.92 3
3145.05 0
3145.18 0
3145.31 0
3145.44 0
3145.57 0
3145.69 0
3145.82 0
3145.95 0
3146.08 13
3146.21 30
3146.34 49
3146.47 69
3146.59 87
3146.72 102
3146.85 112
3146.98 117
3147.11 117
3147.24 115
3147.37 112
3147.50 111
3147.62 111
3147.75 113
3147.88 116
3148.01 117
3148.14 116
3148.27 111
3148.40 103
3148.52 92
3148.65 80
3148.78 69
3148.91 59
3149.04 51
3149.17 47
3149.30 45
3149.43 45
3149.55 47
3149.68 51
3149.81 58
3149.94 66
3150.07 76
3150.20 86
3150.33 95
3150.45 103
3150.58 107
3150.71 107
3150.84 103
3150.97 97
3151.10 91
3151.23 87
3151.36 84
3151.48 85
3151.61 89
3151.74 96
3151.87 104
3152.00 113
3152.13 123
3152.26 134
3152.39 145
3152.51 154
3152.64 160
3152.77 162
3152.90 160
3153.03 152
3153.16 139
3153.29 120
3153.42 98
3153.54 72
3153.67 44
3153.80 16
3153.93 0
3154.06 0
3154.19 0
3154.32 0
3154.45 0
3154.57 0
3154.70 0
3154.83 0
3154.96 12
3155.09 39
3155.22 62
3155.35 81
3155.48 93
3155.60 97
3155.73 96
3155.86 89
3155.99 81
3156.12 71
3156.25 63
3156.38 58
3156.51 55
3156.64 56
3156.76 61
3156.89 69
3157.02 78
3157.15 88
3157.28 98
3157.41 107
3157.54 114
3157.67 119
3157.80 123
3157.92 126
3158.05 128
3158.18 131
3158.31 134
3158.44 136
3158.57 137
3158.70 136
3158.83 132
3158.95 125
3159.08 115
3159.21 102
3159.34 87
3159.47 70
3159.60 51
3159.73 32
3159.86 14
3159.99 0
3160.11 0
3160.24 0
3160.37 0
3160.50 0
3160.63 0
3160.76 9
3160.89 23
3161.02 35
3161.15 46
3161.28 53
3161.40 58
3161.53 61
3161.66 64
3161.79 68
3161.92 73
3162.05 81
3162.18 91
3162.31 103
3162.44 116
3162.56 129
3162.69 144
3162.82 162
3162.95 184
3163.08 212
3163.21 246
3163.34 286
3163.47 330
3163.60 377
3163.73 422
3163.85 464
3163.98 502
3164.11 535
3164.24 563
3164.37 588
3164.50 609
3164.63 629
3164.76 648
3164.89 668
3165.02 689
3165.14 711
3165.27 736
3165.40 763
3165.53 791
3165.66 818
3165.79 844
3165.92 868
3166.05 887
3166.18 903
3166.31 917
3166.43 928
3166.56 939
3166.69 950
3166.82 963
3166.95 975
3167.08 986
3167.21 993
3167.34 995
3167.47 990
3167.60 978
3167.72 959
3167.85 935
3167.98 910
3168.11 885
3168.24 864
3168.37 848
3168.50 837
3168.63 831
3168.76 828
3168.89 827
3169.02 824
3169.14 819
3169.27 809
3169.40 796
3169.53 778
3169.66 759
3169.79 738
3169.92 718
3170.05 699
3170.18 681
3170.31 664
3170.44 647
3170.56 631
3170.69 614
3170.82 596
3170.95 578
3171.08 559
3171.21 540
3171.34 519
3171.47 499
3171.60 480
3171.73 462
3171.86 446
3171.99 433
3172.11 420
3172.24 409
3172.37 398
3172.50 387
3172.63 377
3172.76 369
3172.89 366
3173.02 366
3173.15 369
3173.28 375
3173.41 381
3173.54 386
3173.66 388
3173.79 388
3173.92 385
3174.05 382
3174.18 378
3174.31 373
3174.44 369
3174.57 362
3174.70 353
3174.83 342
3174.96 327
3175.09 311
3175.21 294
3175.34 276
3175.47 259
3175.60 242
3175.73 226
3175.86 211
3175.99 198
3176.12 186
3176.25 177
3176.38 172
3176.51 169
3176.64 169
3176.77 169
3176.89 169
3177.02 168
3177.15 166
3177.28 161
3177.41 155
3177.54 148
3177.67 142
3177.80 136
3177.93 132
3178.06 131
3178.19 133
3178.32 136
3178.45 141
3178.57 145
3178.70 149
3178.83 151
3178.96 150
3179.09 146
3179.22 139
3179.35 131
3179.48 122
3179.61 112
3179.74 100
3179.87 88
3180.00 77
3180.13 66
3180.26 58
3180.39 55
3180.51 57
3180.64 64
3180.77 75
3180.90 89
3181.03 101
3181.16 112
3181.29 117
3181.42 118
3181.55 115
3181.68 111
3181.81 109
3181.94 110
3182.07 116
3182.20 126
3182.33 140
3182.45 153
3182.58 163
3182.71 170
3182.84 172
3182.97 170
3183.10 165
3183.23 159
3183.36 153
3183.49 148
3183.62 145
3183.75 142
3183.88 139
3184.01 133
3184.14 124
3184.27 112
3184.40 96
3184.52 78
3184.65 59
3184.78 40
3184.91 24
3185.04 10
3185.17 0
3185.30 0
3185.43 0
3185.56 0
3185.69 0
3185.82 0
3185.95 0
3186.08 0
3186.21 1
3186.34 6
3186.47 10
3186.60 13
3186.72 14
3186.85 15
3186.98 14
3187.11 14
3187.24 16
3187.37 20
3187.50 27
3187.63 34
3187.76 41
3187.89 46
3188.02 48
3188.15 45
3188.28 39
3188.41 29
3188.54 18
3188.67 6
3188.80 0
3188.93 0
3189.06 0
3189.18 0
3189.31 0
3189.44 0
3189.57 0
3189.70 0
3189.83 7
3189.96 21
3190.09 34
3190.22 44
3190.35 51
3190.48 52
3190.61 48
3190.74 38
3190.87 25
3191.00 12
3191.13 0
3191.26 0
3191.39 0
3191.52 0
3191.65 0
3191.77 0
3191.90 0
3192.03 0
3192.16 3
3192.29 13
3192.42 24
3192.55 35
3192.68 45
3192.81 53
3192.94 58
3193.07 58
3193.20 56
3193.33 50
3193.46 42
3193.59 34
3193.72 26
3193.85 21
3193.98 18
3194.11 17
3194.24 18
3194.37 17
3194.50 15
3194.63 11
3194.76 5
3194.88 0
3195.01 0
3195.14 0
3195.27 0
3195.40 0
3195.53 0
3195.66 2
3195.79 3
3195.92 3
3196.05 2
3196.18 1
3196.31 1
3196.44 4
3196.57 11
3196.70 20
3196.83 30
3196.96 39
3197.09 45
3197.22 47
3197.35 45
3197.48 38
3197.61 29
3197.74 19
3197.87 10
3198.00 2
3198.13 0
3198.26 0
3198.39 0
3198.51 0
3198.64 0
3198.77 1
3198.90 7
3199.03 14
3199.16 24
3199.29 35
3199.42 46
3199.55 57
3199.68 65
3199.81 68
3199.94 67
3200.07 61
3200.20 51
3200.33 41
3200.46 33
3200.59 28
3200.72 29
3200.85 35
3200.98 44
3201.11 55
3201.24 66
3201.37 75
3201.50 80
3201.63 83
3201.76 83
3201.89 81
3202.02 80
3202.15 78
3202.28 77
3202.41 76
3202.54 75
3202.67 72
3202.80 68
3202.93 62
3203.06 54
3203.19 46
3203.32 37
3203.44 28
3203.57 21
3203.70 16
3203.83 13
3203.96 12
3204.09 13
3204.22 15
3204.35 16
3204.48 15
3204.61 11
3204.74 5
3204.87 0
3205.00 0
3205.13 0
3205.26 0
3205.39 0
3205.52 0
3205.65 0
3205.78 12
3205.91 33
3206.04 56
3206.17 80
3206.30 103
3206.43 123
3206.56 139
3206.69 148
3206.82 151
3206.95 148
3207.08 141
3207.21 131
3207.34 122
3207.47 115
3207.60 112
3207.73 114
3207.86 118
3207.99 124
3208.12 130
3208.25 134
3208.38 136
3208.51 138
3208.64 138
3208.77 139
3208.90 142
3209.03 146
3209.16 152
3209.29 159
3209.42 166
3209.55 173
3209.68 178
3209.81 182
3209.94 184
3210.07 185
3210.20 187
3210.33 188
3210.46 191
3210.59 193
3210.72 195
3210.85 197
3210.98 197
3211.11 198
3211.24 199
3211.37 203
3211.50 210
3211.63 219
3211.76 229
3211.89 238
3212.02 244
3212.15 245
3212.28 242
3212.41 234
3212.54 224
3212.67 214
3212.80 205
3212.93 198
3213.06 194
3213.19 192
3213.32 192
3213.45 193
3213.58 194
3213.71 195
3213.84 195
3213.97 194
3214.10 189
3214.23 182
3214.36 173
3214.49 162
3214.62 151
3214.75 140
3214.88 130
3215.01 120
3215.14 110
3215.27 100
3215.40 89
3215.53 78
3215.66 69
3215.79 64
3215.92 65
3216.05 74
3216.18 90
3216.31 113
3216.44 140
3216.57 166
3216.70 189
3216.83 205
3216.96 213
3217.09 214
3217.22 209
3217.35 199
3217.48 186
3217.61 174
3217.74 162
3217.87 151
3218.00 142
3218.13 135
3218.26 130
3218.39 125
3218.52 120
3218.65 116
3218.78 112
3218.91 108
3219.04 104
3219.17 102
3219.30 101
3219.43 101
3219.56 100
3219.69 99
3219.82 96
3219.95 91
3220.08 84
3220.21 77
3220.34 69
3220.47 61
3220.60 54
3220.73 48
3220.86 42
3220.99 37
3221.12 32
3221.25 28
3221.38 24
3221.51 20
3221.64 17
3221.77 13
3221.90 8
3222.03 2
3222.16 0
3222.29 0
3222.42 0
3222.55 0
3222.68 0
3222.81 0
3222.94 0
3223.07 0
3223.20 10
3223.33 20
3223.46 28
3223.59 35
3223.72 39
3223.85 40
3223.98 40
3224.11 38
3224.24 35
3224.37 32
3224.50 29
3224.63 27
3224.76 25
3224.89 23
3225.03 21
3225.16 18
3225.29 14
3225.42 10
3225.55 7
3225.68 7
3225.81 11
3225.94 19
3226.07 29
3226.20 41
3226.33 51
3226.46 57
3226.59 60
3226.72 59
3226.85 56
3226.98 52
3227.11 50
3227.24 50
3227.37 52
3227.50 55
3227.63 57
3227.76 57
3227.89 56
3228.02 53
3228.15 49
3228.28 45
3228.41 42
3228.54 39
3228.67 35
3228.80 30
3228.93 23
3229.06 14
3229.19 4
3229.32 0
3229.45 0
3229.58 0
3229.71 0
3229.85 6
3229.98 19
3230.11 33
3230.24 48
3230.37 61
3230.50 74
3230.63 85
3230.76 96
3230.89 104
3231.02 110
3231.15 112
3231.28 109
3231.41 102
3231.54 92
3231.67 80
3231.80 70
3231.93 63
3232.06 60
3232.19 63
3232.32 69
3232.45 77
3232.58 84
3232.71 89
3232.84 90
3232.97 89
3233.10 85
3233.23 80
3233.36 78
3233.49 77
3233.63 80
3233.76 86
3233.89 91
3234.02 96
3234.15 98
3234.28 94
3234.41 86
3234.54 74
3234.67 60
3234.80 48
3234.93 39
3235.06 35
3235.19 38
3235.32 47
3235.45 61
3235.58 78
3235.71 94
3235.84 110
3235.97 122
3236.10 131
3236.23 136
3236.36 139
3236.49 140
3236.63 138
3236.76 134
3236.89 127
3237.02 118
3237.15 107
3237.28 94
3237.41 82
3237.54 72
3237.67 65
3237.80 61
3237.93 60
3238.06 59
3238.19 58
3238.32 54
3238.45 48
3238.58 41
3238.71 33
3238.84 28
3238.97 27
3239.10 29
3239.23 35
3239.37 41
3239.50 45
3239.63 47
3239.76 45
3239.89 40
3240.02 34
3240.15 30
3240.28 28
3240.41 30
3240.54 34
3240.67 40
3240.80 44
3240.93 44
3241.06 39
3241.19 29
3241.32 17
3241.45 4
3241.58 0
3241.71 0
3241.85 0
3241.98 0
3242.11 0
3242.24 0
3242.37 1
3242.50 4
3242.63 6
3242.76 7
3242.89 7
3243.02 8
3243.15 11
3243.28 17
3243.41 26
3243.54 35
3243.67 46
3243.80 58
3243.93 70
3244.07 82
3244.20 93
3244.33 104
3244.46 113
3244.59 122
3244.72 129
3244.85 134
3244.98 139
3245.11 142
3245.24 144
3245.37 146
3245.50 147
3245.63 149
3245.76 153
3245.89 157
3246.02 162
3246.16 165
3246.29 165
3246.42 161
3246.55 152
3246.68 140
3246.81 126
3246.94 113
3247.07 102
3247.20 95
3247.33 92
3247.46 95
3247.59 101
3247.72 111
3247.85 124
3247.98 139
3248.12 157
3248.25 176
3248.38 195
3248.51 213
3248.64 229
3248.77 243
3248.90 253
3249.03 261
3249.16 268
3249.29 277
3249.42 289
3249.55 308
3249.68 333
3249.81 366
3249.95 403
3250.08 443
3250.21 483
3250.34 518
3250.47 549
3250.60 576
3250.73 598
3250.86 619
3250.99 639
3251.12 660
3251.25 681
3251.38 700
3251.51 717
3251.64 731
3251.78 740
3251.91 747
3252.04 751
3252.17 754
3252.30 756
3252.43 758
3252.56 760
3252.69 763
3252.82 767
3252.95 770
3253.08 773
3253.21 777
3253.34 781
3253.48 784
3253.61 786
3253.74 788
3253.87 790
3254.00 791
3254.13 792
3254.26 791
3254.39 789
3254.52 784
3254.65 775
3254.78 762
3254.91 745
3255.05 728
3255.18 712
3255.31 699
3255.44 688
3255.57 681
3255.70 674
3255.83 668
3255.96 658
3256.09 645
3256.22 627
3256.35 607
3256.48 586
3256.62 566
3256.75 547
3256.88 532
3257.01 519
3257.14 507
3257.27 496
3257.40 483
3257.53 470
3257.66 454
3257.79 437
3257.92 419
3258.05 402
3258.19 386
3258.32 372
3258.45 362
3258.58 355
3258.71 351
3258.84 349
3258.97 349
3259.10 348
3259.23 344
3259.36 339
3259.49 331
3259.63 322
3259.76 316
3259.89 313
3260.02 315
3260.15 321
3260.28 331
3260.41 343
3260.54 354
3260.67 363
3260.80 368
3260.94 368
3261.07 366
3261.20 360
3261.33 353
3261.46 345
3261.59 336
3261.72 327
3261.85 318
3261.98 308
3262.11 298
3262.24 288
3262.38 280
3262.51 272
3262.64 267
3262.77 262
3262.90 259
3263.03 257
3263.16 256
3263.29 258
3263.42 261
3263.55 267
3263.69 275
3263.82 284
3263.95 292
3264.08 299
3264.21 303
3264.34 305
3264.47 306
3264.60 305
3264.73 305
3264.86 307
3265.00 312
3265.13 318
3265.26 326
3265.39 333
3265.52 341
3265.65 348
3265.78 356
3265.91 364
3266.04 375
3266.17 389
3266.31 408
3266.44 431
3266.57 460
3266.70 494
3266.83 534
3266.96 579
3267.09 630
3267.22 685
3267.35 742
3267.49 800
3267.62 859
3267.75 920
3267.88 982
3268.01 1049
3268.14 1121
3268.27 1199
3268.40 1281
3268.53 1365
3268.67 1451
3268.80 1536
3268.93 1620
3269.06 1701
3269.19 1779
3269.32 1855
3269.45 1926
3269.58 1991
3269.71 2047
3269.85 2095
3269.98 2133
3270.11 2163
3270.24 2185
3270.37 2199
3270.50 2209
3270.63 2216
3270.76 2221
3270.89 2226
3271.03 2232
3271.16 2239
3271.29 2246
3271.42 2253
3271.55 2257
3271.68 2254
3271.81 2245
3271.94 2227
3272.07 2202
3272.21 2170
3272.34 2132
3272.47 2090
3272.60 2045
3272.73 1996
3272.86 1945
3272.99 1890
3273.12 1835
3273.26 1779
3273.39 1724
3273.52 1672
3273.65 1623
3273.78 1579
3273.91 1539
3274.04 1502
3274.17 1466
3274.30 1430
3274.44 1391
3274.57 1349
3274.70 1301
3274.83 1249
3274.96 1194
3275.09 1137
3275.22 1081
3275.35 1028
3275.49 980
3275.62 936
3275.75 896
3275.88 859
3276.01 826
3276.14 796
3276.27 768
3276.40 744
3276.54 722
3276.67 701
3276.80 680
3276.93 657
3277.06 631
3277.19 602
3277.32 573
3277.45 545
3277.59 521
3277.72 502
3277.85 487
3277.98 475
3278.11 463
3278.24 448
3278.37 430
3278.51 409
3278.64 386
3278.77 363
3278.90 344
3279.03 328
3279.16 317
3279.29 309
3279.42 304
3279.56 300
3279.69 296
3279.82 291
3279.95 285
3280.08 279
3280.21 272
3280.34 267
3280.47 262
3280.61 258
3280.74 254
3280.87 250
3281.00 245
3281.13 235
3281.26 222
3281.39 205
3281.53 186
3281.66 165
3281.79 145
3281.92 129
3282.05 117
3282.18 110
3282.31 107
3282.45 109
3282.58 114
3282.71 119
3282.84 125
3282.97 132
3283.10 139
3283.23 148
3283.36 158
3283.50 171
3283.63 187
3283.76 202
3283.89 217
3284.02 229
3284.15 237
3284.28 241
3284.42 241
3284.55 240
3284.68 240
3284.81 242
3284.94 248
3285.07 258
3285.20 271
3285.34 284
3285.47 295
3285.60 301
3285.73 300
3285.86 292
3285.99 279
3286.12 261
3286.26 240
3286.39 220
3286.52 202
3286.65 187
3286.78 174
3286.91 162
3287.04 150
3287.18 136
3287.31 121
3287.44 105
3287.57 88
3287.70 73
3287.83 61
3287.97 53
3288.10 50
3288.23 52
3288.36 58
3288.49 67
3288.62 78
3288.75 90
3288.89 103
3289.02 116
3289.15 129
3289.28 142
3289.41 155
3289.54 168
3289.67 180
3289.81 191
3289.94 199
3290.07 204
3290.20 204
3290.33 199
3290.46 188
3290.60 173
3290.73 154
3290.86 136
3290.99 120
3291.12 111
3291.25 109
3291.38 116
3291.52 130
3291.65 148
3291.78 168
3291.91 186
3292.04 200
3292.17 209
3292.31 215
3292.44 216
3292.57 215
3292.70 211
3292.83 205
3292.96 196
3293.10 184
3293.23 168
3293.36 151
3293.49 133
3293.62 115
3293.75 100
3293.88 88
3294.02 80
3294.15 76
3294.28 74
3294.41 73
3294.54 71
3294.67 68
3294.81 63
3294.94 57
3295.07 51
3295.20 46
3295.33 42
3295.46 40
3295.60 39
3295.73 37
3295.86 33
3295.99 26
3296.12 15
3296.25 3
3296.39 0
3296.52 0
3296.65 0
3296.78 0
3296.91 0
3297.04 0
3297.18 0
3297.31 0
3297.44 13
3297.57 24
3297.70 32
3297.83 37
3297.97 37
3298.10 35
3298.23 33
3298.36 33
3298.49 38
3298.62 50
3298.76 69
3298.89 92
3299.02 117
3299.15 139
3299.28 155
3299.41 163
3299.55 163
3299.68 157
3299.81 148
3299.94 138
3300.07 129
3300.20 124
3300.34 121
3300.47 122
3300.60 125
3300.73 129
3300.86 135
3301.00 143
3301.13 153
3301.26 163
3301.39 172
3301.52 178
3301.65 182
3301.79 181
3301.92 177
3302.05 172
3302.18 167
3302.31 165
3302.44 167
3302.58 174
3302.71 185
3302.84 200
3302.97 215
3303.10 227
3303.24 235
3303.37 236
3303.50 230
3303.63 220
3303.76 207
3303.89 194
3304.03 182
3304.16 174
3304.29 167
3304.42 162
3304.55 156
3304.69 149
3304.82 139
3304.95 129
3305.08 120
3305.21 113
3305.34 111
3305.48 112
3305.61 117
3305.74 125
3305.87 133
3306.00 142
3306.14 150
3306.27 157
3306.40 165
3306.53 172
3306.66 179
3306.79 187
3306.93 194
3307.06 200
3307.19 206
3307.32 210
3307.45 214
3307.59 216
3307.72 217
3307.85 216
3307.98 216
3308.11 216
3308.25 218
3308.38 224
3308.51 232
3308.64 243
3308.77 256
3308.90 268
3309.04 277
3309.17 282
3309.30 284
3309.43 282
3309.56 276
3309.70 270
3309.83 262
3309.96 253
3310.09 245
3310.22 237
3310.36 229
3310.49 223
3310.62 217
3310.75 213
3310.88 209
3311.02 206
3311.15 203
3311.28 198
3311.41 192
3311.54 184
3311.68 174
3311.81 161
3311.94 145
3312.07 127
3312.20 107
3312.33 85
3312.47 64
3312.60 44
3312.73 29
3312.86 18
3312.99 14
3313.13 18
3313.26 29
3313.39 47
3313.52 69
3313.65 94
3313.79 117
3313.92 137
3314.05 151
3314.18 159
3314.31 159
3314.45 153
3314.58 142
3314.71 128
3314.84 114
3314.97 101
3315.11 90
3315.24 81
3315.37 75
3315.50 71
3315.64 69
3315.77 69
3315.90 70
3316.03 73
3316.16 77
3316.30 79
3316.43 81
3316.56 81
3316.69 79
3316.82 75
3316.96 69
3317.09 62
3317.22 53
3317.35 44
3317.48 36
3317.62 30
3317.75 26
3317.88 23
3318.01 23
3318.14 24
3318.28 25
3318.41 26
3318.54 27
3318.67 26
3318.80 25
3318.94 24
3319.07 23
3319.20 22
3319.33 21
3319.47 19
3319.60 16
3319.73 11
3319.86 5
3319.99 0
3320.13 0
3320.26 0
3320.39 0
3320.52 0
3320.65 0
3320.79 0
3320.92 0
3321.05 2
3321.18 9
3321.32 17
3321.45 24
3321.58 30
3321.71 35
3321.84 36
3321.98 35
3322.11 31
3322.24 24
3322.37 16
3322.50 7
3322.64 0
3322.77 0
3322.90 0
3323.03 0
3323.17 0
3323.30 0
3323.43 0
3323.56 0
3323.69 0
3323.83 0
3323.96 3
3324.09 9
3324.22 16
3324.36 23
3324.49 31
3324.62 38
3324.75 43
3324.88 47
3325.02 47
3325.15 45
3325.28 39
3325.41 32
3325.55 23
3325.68 14
3325.81 5
3325.94 0
3326.07 0
3326.21 0
3326.34 0
3326.47 0
3326.60 0
3326.74 0
3326.87 14
3327.00 33
3327.13 54
3327.26 74
3327.40 91
3327.53 104
3327.66 112
3327.79 117
3327.93 121
3328.06 126
3328.19 133
3328.32 144
3328.46 158
3328.59 175
3328.72 193
3328.85 210
3328.98 224
3329.12 233
3329.25 238
3329.38 238
3329.51 234
3329.65 226
3329.78 217
3329.91 206
3330.04 195
3330.18 185
3330.31 175
3330.44 166
3330.57 158
3330.70 153
3330.84 150
3330.97 151
3331.10 156
3331.23 164
3331.37 175
3331.50 186
3331.63 196
3331.76 202
3331.90 203
3332.03 199
3332.16 191
3332.29 182
3332.43 172
3332.56 163
3332.69 157
3332.82 154
3332.95 152
3333.09 150
3333.22 147
3333.35 142
3333.48 135
3333.62 127
3333.75 118
3333.88 111
3334.01 106
3334.15 104
3334.28 104
3334.41 104
3334.54 104
3334.68 103
3334.81 100
3334.94 95
3335.07 86
3335.21 76
3335.34 64
3335.47 51
3335.60 38
3335.74 26
3335.87 15
3336.00 6
3336.13 0
3336.26 0
3336.40 0
3336.53 0
3336.66 0
3336.79 0
3336.93 0
3337.06 0
3337.19 0
3337.32 2
3337.46 5
3337.59 8
3337.72 14
3337.85 22
3337.99 32
3338.12 43
3338.25 53
3338.38 61
3338.52 66
3338.65 69
3338.78 71
3338.91 72
3339.05 73
3339.18 76
3339.31 79
3339.44 83
3339.58 87
3339.71 90
3339.84 92
3339.97 94
3340.11 95
3340.24 96
3340.37 97
3340.50 97
3340.64 98
3340.77 100
3340.90 103
3341.03 109
3341.17 116
3341.30 125
3341.43 135
3341.56 146
3341.70 155
3341.83 163
3341.96 167
3342.10 168
3342.23 165
3342.36 158
3342.49 149
3342.63 138
3342.76 126
3342.89 113
3343.02 100
3343.16 87
3343.29 75
3343.42 64
3343.55 54
3343.69 45
3343.82 37
3343.95 30
3344.08 24
3344.22 19
3344.35 15
3344.48 13
3344.61 13
3344.75 13
3344.88 13
3345.01 14
3345.14 14
3345.28 13
3345.41 11
3345.54 9
3345.68 8
3345.81 8
3345.94 10
3346.07 15
3346.21 22
3346.34 29
3346.47 35
3346.60 37
3346.74 35
3346.87 29
3347.00 18
3347.13 6
3347.27 0
3347.40 0
3347.53 0
3347.67 0
3347.80 0
3347.93 0
3348.06 9
3348.20 26
3348.33 43
3348.46 60
3348.59 76
3348.73 88
3348.86 97
3348.99 104
3349.12 109
3349.26 112
3349.39 113
3349.52 111
3349.66 108
3349.79 103
3349.92 97
3350.05 91
3350.19 86
3350.32 84
3350.45 87
3350.58 93
3350.72 104
3350.85 117
3350.98 131
3351.12 144
3351.25 155
3351.38 161
3351.51 163
3351.65 160
3351.78 154
3351.91 146
3352.04 138
3352.18 130
3352.31 124
3352.44 121
3352.58 119
3352.71 118
3352.84 117
3352.97 115
3353.11 111
3353.24 105
3353.37 98
3353.51 90
3353.64 84
3353.77 78
3353.90 74
3354.04 71
3354.17 68
3354.30 66
3354.44 64
3354.57 63
3354.70 62
3354.83 64
3354.97 67
3355.10 71
3355.23 74
3355.36 75
3355.50 72
3355.63 65
3355.76 53
3355.90 39
3356.03 24
3356.16 11
3356.29 0
3356.43 0
3356.56 0
3356.69 0
3356.83 0
3356.96 0
3357.09 0
3357.22 0
3357.36 0
3357.49 2
3357.62 10
3357.76 19
3357.89 28
3358.02 37
3358.15 46
3358.29 55
3358.42 64
3358.55 73
3358.69 83
3358.82 91
3358.95 99
3359.08 106
3359.22 111
3359.35 114
3359.48 114
3359.62 112
3359.75 108
3359.88 103
3360.02 97
3360.15 91
3360.28 85
3360.41 80
3360.55 76
3360.68 71
3360.81 66
3360.95 62
3361.08 59
3361.21 58
3361.34 58
3361.48 60
3361.61 63
3361.74 67
3361.88 71
3362.01 75
3362.14 78
3362.28 82
3362.41 85
3362.54 90
3362.67 94
3362.81 99
3362.94 103
3363.07 107
3363.21 109
3363.34 110
3363.47 110
3363.61 110
3363.74 109
3363.87 108
3364.00 109
3364.14 112
3364.27 117
3364.40 124
3364.54 132
3364.67 142
3364.80 152
3364.94 161
3365.07 169
3365.20 175
3365.33 176
3365.47 173
3365.60 164
3365.73 151
3365.87 134
3366.00 114
3366.13 95
3366.27 76
3366.40 61
3366.53 49
3366.66 43
3366.80 42
3366.93 47
3367.06 57
3367.20 73
3367.33 92
3367.46 113
3367.60 133
3367.73 149
3367.86 160
3368.00 166
3368.13 168
3368.26 167
3368.39 168
3368.53 170
3368.66 177
3368.79 187
3368.93 201
3369.06 216
3369.19 231
3369.33 245
3369.46 256
3369.59 264
3369.73 271
3369.86 276
3369.99 281
3370.12 287
3370.26 295
3370.39 305
3370.52 316
3370.66 328
3370.79 339
3370.92 350
3371.06 360
3371.19 368
3371.32 375
3371.46 381
3371.59 385
3371.72 389
3371.86 392
3371.99 394
3372.12 397
3372.25 401
3372.39 405
3372.52 409
3372.65 413
3372.79 414
3372.92 412
3373.05 407
3373.19 398
3373.32 386
3373.45 373
3373.59 361
3373.72 351
3373.85 342
3373.99 336
3374.12 330
3374.25 322
3374.39 312
3374.52 299
3374.65 286
3374.79 272
3374.92 260
3375.05 252
3375.19 250
3375.32 254
3375.45 263
3375.58 277
3375.72 292
3375.85 308
3375.98 322
3376.12 333
3376.25 340
3376.38 344
3376.52 345
3376.65 344
3376.78 341
3376.92 338
3377.05 335
3377.18 333
3377.32 331
3377.45 330
3377.58 330
3377.72 331
3377.85 331
3377.98 331
3378.12 328
3378.25 323
3378.38 315
3378.52 303
3378.65 286
3378.78 263
3378.92 236
3379.05 204
3379.18 172
3379.32 142
3379.45 116
3379.58 97
3379.72 87
3379.85 83
3379.98 84
3380.12 87
3380.25 90
3380.38 91
3380.52 92
3380.65 92
3380.78 93
3380.92 98
3381.05 105
3381.18 114
3381.32 124
3381.45 134
3381.58 146
3381.72 158
3381.85 170
3381.98 184
3382.12 198
3382.25 211
3382.38 222
3382.52 229
3382.65 232
3382.78 231
3382.92 226
3383.05 220
3383.18 213
3383.32 207
3383.45 204
3383.58 203
3383.72 205
3383.85 209
3383.98 213
3384.12 217
3384.25 221
3384.38 224
3384.52 226
3384.65 230
3384.78 234
3384.92 240
3385.05 246
3385.18 254
3385.32 261
3385.45 268
3385.58 273
3385.72 276
3385.85 277
3385.98 274
3386.12 268
3386.25 259
3386.38 247
3386.52 233
3386.65 218
3386.79 206
3386.92 196
3387.05 191
3387.19 188
3387.32 188
3387.45 190
3387.59 193
3387.72 196
3387.85 200
3387.99 203
3388.12 208
3388.25 213
3388.39 218
3388.52 224
3388.65 230
3388.79 236
3388.92 243
3389.05 251
3389.19 259
3389.32 266
3389.45 272
3389.59 275
3389.72 277
3389.86 276
3389.99 275
3390.12 275
3390.26 275
3390.39 276
3390.52 279
3390.66 282
3390.79 286
3390.92 288
3391.06 289
3391.19 288
3391.32 282
3391.46 273
3391.59 260
3391.72 245
3391.86 230
3391.99 216
3392.13 205
3392.26 199
3392.39 196
3392.53 196
3392.66 196
3392.79 197
3392.93 196
3393.06 195
3393.19 192
3393.33 190
3393.46 187
3393.59 183
3393.73 179
3393.86 173
3394.00 165
3394.13 156
3394.26 146
3394.40 136
3394.53 126
3394.66 118
3394.80 111
3394.93 105
3395.06 99
3395.20 92
3395.33 85
3395.46 75
3395.60 65
3395.73 53
3395.87 41
3396.00 29
3396.13 18
3396.27 9
3396.40 1
3396.53 0
3396.67 0
3396.80 0
3396.93 0
3397.07 0
3397.20 0
3397.34 0
3397.47 0
3397.60 0
3397.74 8
3397.87 19
3398.00 29
3398.14 41
3398.27 51
3398.41 59
3398.54 64
3398.67 65
3398.81 63
3398.94 58
3399.07 50
3399.21 41
3399.34 32
3399.47 25
3399.61 22
3399.74 23
3399.88 28
3400.01 36
3400.14 46
3400.28 56
3400.41 65
3400.54 72
3400.68 77
3400.81 81
3400.95 85
3401.08 90
3401.21 97
3401.35 106
3401.48 115
3401.61 125
3401.75 132
3401.88 137
3402.02 137
3402.15 134
3402.28 128
3402.42 120
3402.55 111
3402.68 106
3402.82 105
3402.95 109
3403.09 119
3403.22 133
3403.35 148
3403.49 161
3403.62 170
3403.75 174
3403.89 173
3404.02 169
3404.16 164
3404.29 161
3404.42 161
3404.56 165
3404.69 172
3404.82 181
3404.96 190
3405.09 199
3405.23 207
3405.36 213
3405.49 219
3405.63 224
3405.76 230
3405.90 235
3406.03 240
3406.16 244
3406.30 248
3406.43 252
3406.56 256
3406.70 261
3406.83 267
3406.97 275
3407.10 285
3407.23 297
3407.37 311
3407.50 324
3407.63 335
3407.77 344
3407.90 348
3408.04 346
3408.17 339
3408.30 327
3408.44 312
3408.57 297
3408.71 283
3408.84 271
3408.97 264
3409.11 259
3409.24 258
3409.38 259
3409.51 262
3409.64 265
3409.78 267
3409.91 267
3410.04 264
3410.18 256
3410.31 244
3410.45 228
3410.58 209
3410.71 190
3410.85 172
3410.98 156
3411.12 141
3411.25 128
3411.38 117
3411.52 107
3411.65 100
3411.79 96
3411.92 96
3412.05 99
3412.19 104
3412.32 110
3412.46 114
3412.59 114
3412.72 111
3412.86 105
3412.99 97
3413.13 90
3413.26 84
3413.39 80
3413.53 78
3413.66 76
3413.80 74
3413.93 71
3414.06 68
3414.20 66
3414.33 65
3414.47 68
3414.60 72
3414.73 80
3414.87 88
3415.00 97
3415.14 105
3415.27 112
3415.40 117
3415.54 122
3415.67 127
3415.81 133
3415.94 140
3416.07 147
3416.21 155
3416.34 161
3416.48 166
3416.61 167
3416.74 164
3416.88 156
3417.01 144
3417.15 127
3417.28 109
3417.41 92
3417.55 77
3417.68 68
3417.82 65
3417.95 66
3418.08 71
3418.22 77
3418.35 82
3418.49 85
3418.62 87
3418.75 89
3418.89 91
3419.02 95
3419.16 100
3419.29 107
3419.42 113
3419.56 116
3419.69 116
3419.83 112
3419.96 105
3420.10 96
3420.23 88
3420.36 82
3420.50 79
3420.63 82
3420.77 88
3420.90 98
3421.03 111
3421.17 125
3421.30 139
3421.44 152
3421.57 164
3421.70 174
3421.84 183
3421.97 191
3422.11 198
3422.24 205
3422.38 210
3422.51 215
3422.64 218
3422.78 219
3422.91 216
3423.05 209
3423.18 198
3423.31 183
3423.45 166
3423.58 147
3423.72 130
3423.85 116
3423.99 108
3424.12 105
3424.25 109
3424.39 116
3424.52 125
3424.66 134
3424.79 138
3424.92 137
3425.06 130
3425.19 119
3425.33 106
3425.46 93
3425.60 83
3425.73 77
3425.86 74
3426.00 73
3426.13 73
3426.27 71
3426.40 66
3426.54 56
3426.67 41
3426.80 23
3426.94 3
3427.07 0
3427.21 0
3427.34 0
3427.47 0
3427.61 0
3427.74 0
3427.88 0
3428.01 0
3428.15 20
3428.28 43
3428.41 66
3428.55 89
3428.68 110
3428.82 130
3428.95 148
3429.09 162
3429.22 173
3429.35 178
3429.49 178
3429.62 172
3429.76 162
3429.89 147
3430.03 130
3430.16 111
3430.29 92
3430.43 75
3430.56 63
3430.70 58
3430.83 61
3430.97 74
3431.10 96
3431.23 124
3431.37 156
3431.50 186
3431.64 211
3431.77 230
3431.91 240
3432.04 244
3432.17 244
3432.31 243
3432.44 244
3432.58 247
3432.71 254
3432.85 264
3432.98 277
3433.12 290
3433.25 303
3433.38 316
3433.52 329
3433.65 342
3433.79 355
3433.92 368
3434.06 382
3434.19 396
3434.32 410
3434.46 422
3434.59 430
3434.73 435
3434.86 436
3435.00 432
3435.13 425
3435.27 415
3435.40 405
3435.53 396
3435.67 388
3435.80 382
3435.94 376
3436.07 370
3436.21 363
3436.34 356
3436.48 349
3436.61 343
3436.74 339
3436.88 337
3437.01 337
3437.15 338
3437.28 339
3437.42 339
3437.55 337
3437.69 334
3437.82 331
3437.95 326
3438.09 322
3438.22 317
3438.36 312
3438.49 303
3438.63 292
3438.76 278
3438.90 260
3439.03 241
3439.16 222
3439.30 203
3439.43 186
3439.57 172
3439.70 158
3439.84 146
3439.97 134
3440.11 121
3440.24 108
3440.37 95
3440.51 84
3440.64 75
3440.78 69
3440.91 67
3441.05 68
3441.18 73
3441.32 80
3441.45 90
3441.59 101
3441.72 114
3441.85 126
3441.99 138
3442.12 148
3442.26 157
3442.39 165
3442.53 169
3442.66 172
3442.80 173
3442.93 173
3443.07 171
3443.20 169
3443.33 166
3443.47 163
3443.60 160
3443.74 158
3443.87 157
3444.01 156
3444.14 157
3444.28 158
3444.41 160
3444.55 161
3444.68 163
3444.81 165
3444.95 167
3445.08 168
3445.22 169
3445.35 170
3445.49 171
3445.62 172
3445.76 173
3445.89 174
3446.03 175
3446.16 175
3446.30 174
3446.43 172
3446.56 168
3446.70 163
3446.83 158
3446.97 152
3447.10 145
3447.24 138
3447.37 131
3447.51 124
3447.64 117
3447.78 113
3447.91 111
3448.05 113
3448.18 118
3448.31 125
3448.45 133
3448.58 139
3448.72 139
3448.85 133
3448.99 121
3449.12 102
3449.26 80
3449.39 58
3449.53 39
3449.66 24
3449.80 14
3449.93 9
3450.07 7
3450.20 6
3450.33 4
3450.47 1
3450.60 0
3450.74 0
3450.87 0
3451.01 0
3451.14 0
3451.28 0
3451.41 0
3451.55 12
3451.68 24
3451.82 34
3451.95 40
3452.09 42
3452.22 39
3452.36 34
3452.49 29
3452.62 27
3452.76 31
3452.89 43
3453.03 63
3453.16 90
3453.30 118
3453.43 143
3453.57 160
3453.70 165
3453.84 159
3453.97 144
3454.11 123
3454.24 101
3454.38 81
3454.51 67
3454.65 58
3454.78 53
3454.92 51
3455.05 50
3455.19 51
3455.32 52
3455.46 54
3455.59 57
3455.72 59
3455.86 58
3455.99 55
3456.13 49
3456.26 41
3456.40 33
3456.53 28
3456.67 27
3456.80 31
3456.94 40
3457.07 50
3457.21 60
3457.34 68
3457.48 72
3457.61 73
3457.75 71
3457.88 68
3458.02 64
3458.15 62
3458.29 60
3458.42 59
3458.56 57
3458.69 55
3458.83 53
3458.96 51
3459.10 51
3459.23 54
3459.37 58
3459.50 64
3459.63 71
3459.77 76
3459.90 79
3460.04 78
3460.17 73
3460.31 66
3460.44 56
3460.58 46
3460.71 38
3460.85 33
3460.98 32
3461.12 35
3461.25 44
3461.39 57
3461.52 75
3461.66 95
3461.79 117
3461.93 139
3462.06 160
3462.20 178
3462.33 192
3462.47 201
3462.60 203
3462.74 200
3462.87 191
3463.01 178
3463.14 162
3463.28 145
3463.41 129
3463.55 117
3463.68 108
3463.82 104
3463.95 103
3464.09 106
3464.22 111
3464.36 115
3464.49 119
3464.63 121
3464.76 121
3464.90 121
3465.03 122
3465.17 124
3465.30 128
3465.44 134
3465.57 140
3465.71 144
3465.84 143
3465.98 136
3466.11 123
3466.25 105
3466.38 85
3466.52 65
3466.65 50
3466.79 43
3466.92 43
3467.06 51
3467.19 66
3467.33 84
3467.46 103
3467.60 121
3467.73 137
3467.87 151
3468.00 162
3468.14 169
3468.27 173
3468.41 173
3468.54 168
3468.68 159
3468.81 145
3468.95 130
3469.08 114
3469.22 100
3469.35 90
3469.49 85
3469.62 84
3469.76 87
3469.89 94
3470.03 104
3470.16 116
3470.30 130
3470.43 147
3470.57 166
3470.70 187
3470.84 210
3470.97 233
3471.11 256
3471.24 276
3471.38 292
3471.51 302
3471.65 304
3471.78 299
3471.92 288
3472.05 274
3472.19 258
3472.32 244
3472.46 234
3472.60 230
3472.73 230
3472.87 236
3473.00 245
3473.14 255
3473.27 266
3473.41 276
3473.54 284
3473.68 289
3473.81 291
3473.95 288
3474.08 283
3474.22 274
3474.35 263
3474.49 251
3474.62 240
3474.76 230
3474.89 224
3475.03 219
3475.16 217
3475.30 216
3475.43 214
3475.57 210
3475.70 203
3475.84 193
3475.97 181
3476.11 168
3476.24 158
3476.38 150
3476.51 145
3476.65 145
3476.79 147
3476.92 151
3477.06 155
3477.19 159
3477.33 160
3477.46 159
3477.60 156
3477.73 150
3477.87 142
3478.00 134
3478.14 125
3478.27 117
3478.41 109
3478.54 101
3478.68 94
3478.81 88
3478.95 83
3479.08 79
3479.22 77
3479.35 76
3479.49 77
3479.63 79
3479.76 84
3479.90 91
3480.03 99
3480.17 109
3480.30 121
3480.44 134
3480.57 146
3480.71 158
3480.84 167
3480.98 175
3481.11 179
3481.25 181
3481.38 179
3481.52 174
3481.65 167
3481.79 158
3481.93 148
3482.06 137
3482.20 127
3482.33 117
3482.47 107
3482.60 98
3482.74 90
3482.87 81
3483.01 72
3483.14 61
3483.28 50
3483.41 37
3483.55 25
3483.68 12
3483.82 0
3483.96 0
3484.09 0
3484.23 0
3484.36 0
3484.50 0
3484.63 0
3484.77 0
3484.90 0
3485.04 13
3485.17 31
3485.31 50
3485.44 67
3485.58 82
3485.71 95
3485.85 106
3485.99 115
3486.12 124
3486.26 131
3486.39 136
3486.53 139
3486.66 140
3486.80 137
3486.93 131
3487.07 122
3487.20 113
3487.34 103
3487.48 94
3487.61 87
3487.75 82
3487.88 79
3488.02 78
3488.15 78
3488.29 79
3488.42 79
3488.56 79
3488.69 77
3488.83 74
3488.96 69
3489.10 62
3489.24 53
3489.37 43
3489.51 33
3489.64 26
3489.78 21
3489.91 20
3490.05 25
3490.18 33
3490.32 46
3490.45 60
3490.59 76
3490.73 90
3490.86 103
3491.00 114
3491.13 122
3491.27 128
3491.40 131
3491.54 131
3491.67 127
3491.81 121
3491.95 112
3492.08 101
3492.22 90
3492.35 80
3492.49 73
3492.62 69
3492.76 69
3492.89 70
3493.03 73
3493.17 74
3493.30 73
3493.44 69
3493.57 62
3493.71 52
3493.84 43
3493.98 35
3494.11 32
3494.25 33
3494.38 38
3494.52 45
3494.66 53
3494.79 60
3494.93 63
3495.06 62
3495.20 58
3495.33 51
3495.47 45
3495.60 40
3495.74 37
3495.88 35
3496.01 34
3496.15 32
3496.28 30
3496.42 25
3496.55 20
3496.69 15
3496.83 11
3496.96 10
3497.10 12
3497.23 17
3497.37 26
3497.50 37
3497.64 50
3497.77 63
3497.91 76
3498.05 89
3498.18 99
3498.32 108
3498.45 113
3498.59 115
3498.72 113
3498.86 108
3499.00 98
3499.13 84
3499.27 67
3499.40 47
3499.54 26
3499.67 6
3499.81 0
3499.94 0
3500.08 0
3500.22 0
3500.35 0
3500.49 0
3500.62 0
3500.76 8
3500.89 15
3501.03 20
3501.17 21
3501.30 20
3501.44 18
3501.57 16
3501.71 14
3501.84 13
3501.98 13
3502.12 15
3502.25 19
3502.39 25
3502.52 33
3502.66 41
3502.79 50
3502.93 57
3503.07 63
3503.20 69
3503.34 74
3503.47 80
3503.61 86
3503.74 93
3503.88 100
3504.02 106
3504.15 110
3504.29 110
3504.42 108
3504.56 104
3504.69 97
3504.83 89
3504.97 80
3505.10 71
3505.24 62
3505.37 54
3505.51 45
3505.64 37
3505.78 30
3505.92 23
3506.05 18
3506.19 14
3506.32 11
3506.46 9
3506.60 9
3506.73 9
3506.87 11
3507.00 12
3507.14 13
3507.27 13
3507.41 12
3507.55 10
3507.68 7
3507.82 6
3507.95 6
3508.09 10
3508.22 17
3508.36 24
3508.50 32
3508.63 38
3508.77 40
3508.90 40
3509.04 39
3509.18 37
3509.31 37
3509.45 39
3509.58 43
3509.72 50
3509.85 57
3509.99 66
3510.13 75
3510.26 85
3510.40 94
3510.53 103
3510.67 110
3510.81 115
3510.94 116
3511.08 115
3511.21 113
3511.35 112
3511.49 115
3511.62 122
3511.76 135
3511.89 152
3512.03 171
3512.16 191
3512.30 209
3512.44 223
3512.57 233
3512.71 239
3512.84 241
3512.98 240
3513.12 236
3513.25 231
3513.39 224
3513.52 217
3513.66 210
3513.80 204
3513.93 199
3514.07 196
3514.20 195
3514.34 195
3514.48 198
3514.61 201
3514.75 205
3514.88 210
3515.02 214
3515.16 216
3515.29 215
3515.43 210
3515.56 202
3515.70 192
3515.83 183
3515.97 176
3516.11 174
3516.24 179
3516.38 190
3516.51 207
3516.65 228
3516.79 251
3516.92 274
3517.06 297
3517.19 317
3517.33 333
3517.47 345
3517.60 351
3517.74 350
3517.87 342
3518.01 329
3518.15 313
3518.28 296
3518.42 281
3518.55 270
3518.69 263
3518.83 261
3518.96 262
3519.10 267
3519.23 273
3519.37 282
3519.51 291
3519.64 300
3519.78 309
3519.92 316
3520.05 320
3520.19 320
3520.32 316
3520.46 307
3520.60 295
3520.73 281
3520.87 267
3521.00 255
3521.14 246
3521.28 242
3521.41 243
3521.55 248
3521.68 255
3521.82 263
3521.96 271
3522.09 277
3522.23 281
3522.36 284
3522.50 289
3522.64 296
3522.77 307
3522.91 322
3523.04 339
3523.18 358
3523.32 375
3523.45 388
3523.59 397
3523.73 399
3523.86 396
3524.00 387
3524.13 374
3524.27 357
3524.41 338
3524.54 319
3524.68 303
3524.81 291
3524.95 285
3525.09 286
3525.22 295
3525.36 311
3525.50 330
3525.63 349
3525.77 367
3525.90 380
3526.04 389
3526.18 392
3526.31 391
3526.45 387
3526.58 384
3526.72 380
3526.86 377
3526.99 373
3527.13 368
3527.27 362
3527.40 354
3527.54 346
3527.67 339
3527.81 334
3527.95 334
3528.08 337
3528.22 345
3528.36 353
3528.49 362
3528.63 368
3528.76 371
3528.90 371
3529.04 368
3529.17 364
3529.31 360
3529.44 359
3529.58 359
3529.72 360
3529.85 359
3529.99 356
3530.13 349
3530.26 337
3530.40 322
3530.53 305
3530.67 289
3530.81 276
3530.94 267
3531.08 261
3531.22 260
3531.35 260
3531.49 262
3531.62 264
3531.76 265
3531.90 267
3532.03 267
3532.17 268
3532.31 270
3532.44 274
3532.58 279
3532.72 288
3532.85 298
3532.99 312
3533.12 327
3533.26 343
3533.40 359
3533.53 374
3533.67 387
3533.81 398
3533.94 404
3534.08 407
3534.21 406
3534.35 402
3534.49 395
3534.62 387
3534.76 378
3534.90 370
3535.03 364
3535.17 359
3535.31 355
3535.44 352
3535.58 348
3535.71 343
3535.85 336
3535.99 326
3536.12 316
3536.26 304
3536.40 294
3536.53 286
3536.67 282
3536.81 280
3536.94 281
3537.08 282
3537.21 281
3537.35 276
3537.49 266
3537.62 252
3537.76 236
3537.90 221
3538.03 212
3538.17 210
3538.31 215
3538.44 227
3538.58 243
3538.71 259
3538.85 272
3538.99 279
3539.12 278
3539.26 272
3539.40 261
3539.53 248
3539.67 235
3539.81 226
3539.94 221
3540.08 221
3540.22 226
3540.35 234
3540.49 243
3540.62 252
3540.76 260
3540.90 264
3541.03 265
3541.17 263
3541.31 258
3541.44 250
3541.58 241
3541.72 231
3541.85 220
3541.99 210
3542.13 200
3542.26 193
3542.40 187
3542.54 183
3542.67 180
3542.81 178
3542.94 177
3543.08 177
3543.22 179
3543.35 182
3543.49 186
3543.63 190
3543.76 193
3543.90 193
3544.04 192
3544.17 187
3544.31 181
3544.45 174
3544.58 165
3544.72 157
3544.86 148
3544.99 139
3545.13 131
3545.27 125
3545.40 121
3545.54 121
3545.67 126
3545.81 136
3545.95 149
3546.08 165
3546.22 182
3546.36 200
3546.49 216
3546.63 230
3546.77 241
3546.90 246
3547.04 247
3547.18 244
3547.31 235
3547.45 223
3547.59 210
3547.72 196
3547.86 184
3548.00 175
3548.13 170
3548.27 168
3548.41 170
3548.54 172
3548.68 174
3548.82 173
3548.95 169
3549.09 161
3549.23 148
3549.36 133
3549.50 116
3549.64 99
3549.77 83
3549.91 69
3550.05 58
3550.18 51
3550.32 46
3550.46 46
3550.59 47
3550.73 49
3550.87 51
3551.00 52
3551.14 50
3551.28 47
3551.41 41
3551.55 35
3551.69 29
3551.82 25
3551.96 22
3552.10 21
3552.23 22
3552.37 25
3552.51 30
3552.64 38
3552.78 46
3552.92 56
3553.05 66
3553.19 76
3553.33 85
3553.46 90
3553.60 92
3553.74 90
3553.87 85
3554.01 78
3554.15 69
3554.28 59
3554.42 50
3554.56 42
3554.69 36
3554.83 32
3554.97 31
3555.10 31
3555.24 31
3555.38 30
3555.51 27
3555.65 20
3555.79 10
3555.92 0
3556.06 0
3556.20 0
3556.33 0
3556.47 0
3556.61 0
3556.74 0
3556.88 0
3557.02 20
3557.15 41
3557.29 58
3557.43 72
3557.56 79
3557.70 81
3557.84 77
3557.97 68
3558.11 57
3558.25 45
3558.38 35
3558.52 29
3558.66 26
3558.80 28
3558.93 32
3559.07 36
3559.21 39
3559.34 40
3559.48 38
3559.62 35
3559.75 32
3559.89 32
3560.03 36
3560.16 44
3560.30 55
3560.44 67
3560.57 78
3560.71 86
3560.85 90
3560.98 91
3561.12 88
3561.26 84
3561.39 79
3561.53 74
3561.67 70
3561.81 67
3561.94 64
3562.08 63
3562.22 63
3562.35 63
3562.49 63
3562.63 64
3562.76 64
3562.90 64
3563.04 63
3563.17 62
3563.31 62
3563.45 62
3563.58 63
3563.72 64
3563.86 64
3564.00 63
3564.13 61
3564.27 58
3564.41 54
3564.54 49
3564.68 43
3564.82 37
3564.95 31
3565.09 23
3565.23 14
3565.36 5
3565.50 0
3565.64 0
3565.78 0
3565.91 0
3566.05 0
3566.19 0
3566.32 1
3566.46 6
3566.60 9
3566.73 8
3566.87 5
3567.01 1
3567.14 0
3567.28 0
3567.42 0
3567.56 3
3567.69 14
3567.83 27
3567.97 43
3568.10 61
3568.24 77
3568.38 93
3568.51 107
3568.65 120
3568.79 132
3568.93 142
3569.06 153
3569.20 164
3569.34 174
3569.47 181
3569.61 186
3569.75 188
3569.88 186
3570.02 181
3570.16 175
3570.30 169
3570.43 165
3570.57 165
3570.71 169
3570.84 177
3570.98 188
3571.12 201
3571.25 215
3571.39 229
3571.53 242
3571.67 253
3571.80 262
3571.94 270
3572.08 277
3572.21 281
3572.35 284
3572.49 285
3572.63 284
3572.76 282
3572.90 279
3573.04 276
3573.17 272
3573.31 269
3573.45 267
3573.58 264
3573.72 259
3573.86 252
3574.00 242
3574.13 227
3574.27 210
3574.41 190
3574.54 169
3574.68 150
3574.82 133
3574.96 120
3575.09 113
3575.23 112
3575.37 116
3575.50 123
3575.64 132
3575.78 141
3575.92 148
3576.05 152
3576.19 152
3576.33 149
3576.46 143
3576.60 136
3576.74 128
3576.88 120
3577.01 114
3577.15 109
3577.29 106
3577.42 105
3577.56 106
3577.70 110
3577.84 116
3577.97 123
3578.11 129
3578.25 134
3578.38 136
3578.52 133
3578.66 128
3578.80 120
3578.93 112
3579.07 106
3579.21 101
3579.34 99
3579.48 97
3579.62 96
3579.76 93
3579.89 90
3580.03 85
3580.17 79
3580.30 75
3580.44 72
3580.58 71
3580.72 72
3580.85 75
3580.99 77
3581.13 77
3581.27 75
3581.40 70
3581.54 63
3581.68 57
3581.81 52
3581.95 50
3582.09 51
3582.23 57
3582.36 65
3582.50 76
3582.64 86
3582.77 97
3582.91 107
3583.05 116
3583.19 124
3583.32 133
3583.46 142
3583.60 152
3583.74 164
3583.87 178
3584.01 194
3584.15 211
3584.28 229
3584.42 245
3584.56 258
3584.70 268
3584.83 273
3584.97 276
3585.11 277
3585.25 278
3585.38 278
3585.52 279
3585.66 281
3585.80 285
3585.93 290
3586.07 298
3586.21 310
3586.34 325
3586.48 342
3586.62 359
3586.76 375
3586.89 388
3587.03 397
3587.17 401
3587.31 402
3587.44 401
3587.58 398
3587.72 395
3587.86 392
3587.99 391
3588.13 391
3588.27 392
3588.40 394
3588.54 396
3588.68 399
3588.82 401
3588.95 402
3589.09 401
3589.23 399
3589.37 395
3589.50 391
3589.64 386
3589.78 382
3589.92 378
3590.05 375
3590.19 371
3590.33 367
3590.47 363
3590.60 358
3590.74 352
3590.88 347
3591.01 343
3591.15 341
3591.29 341
3591.43 342
3591.56 345
3591.70 347
3591.84 347
3591.98 344
3592.11 338
3592.25 328
3592.39 316
3592.53 305
3592.66 295
3592.80 286
3592.94 277
3593.08 269
3593.21 258
3593.35 244
3593.49 227
3593.63 209
3593.76 192
3593.90 179
3594.04 171
3594.18 167
3594.31 168
3594.45 172
3594.59 177
3594.73 182
3594.86 187
3595.00 191
3595.14 195
3595.28 200
3595.41 206
3595.55 212
3595.69 219
3595.83 225
3595.96 230
3596.10 233
3596.24 234
3596.38 231
3596.51 224
3596.65 215
3596.79 205
3596.93 196
3597.06 191
3597.20 190
3597.34 193
3597.48 199
3597.61 208
3597.75 217
3597.89 227
3598.03 239
3598.16 252
3598.30 267
3598.44 285
3598.58 305
3598.71 325
3598.85 344
3598.99 359
3599.13 370
3599.26 378
3599.40 382
3599.54 383
3599.68 383
3599.81 383
3599.95 383
3600.09 381
3600.23 379
3600.37 375
3600.50 371
3600.64 365
3600.78 360
3600.92 355
3601.05 353
3601.19 352
3601.33 352
3601.47 352
3601.60 351
3601.74 348
3601.88 345
3602.02 342
3602.15 342
3602.29 344
3602.43 348
3602.57 354
3602.70 360
3602.84 361
3602.98 358
3603.12 348
3603.26 334
3603.39 317
3603.53 299
3603.67 285
3603.81 276
3603.94 273
3604.08 278
3604.22 287
3604.36 300
3604.49 315
3604.63 330
3604.77 345
3604.91 358
3605.04 370
3605.18 380
3605.32 388
3605.46 394
3605.60 398
3605.73 398
3605.87 396
3606.01 390
3606.15 381
3606.28 369
3606.42 354
3606.56 335
3606.70 312
3606.83 287
3606.97 259
3607.11 231
3607.25 203
3607.39 177
3607.52 154
3607.66 135
3607.80 121
3607.94 111
3608.07 106
3608.21 104
3608.35 105
3608.49 107
3608.63 109
3608.76 109
3608.90 109
3609.04 107
3609.18 103
3609.31 98
3609.45 92
3609.59 85
3609.73 79
3609.87 72
3610.00 65
3610.14 57
3610.28 50
3610.42 43
3610.55 35
3610.69 28
3610.83 22
3610.97 17
3611.11 13
3611.24 11
3611.38 10
3611.52 11
3611.66 11
3611.79 12
3611.93 12
3612.07 11
3612.21 8
3612.35 5
3612.48 2
3612.62 0
3612.76 0
3612.90 0
3613.03 0
3613.17 0
3613.31 0
3613.45 0
3613.59 0
3613.72 5
3613.86 12
3614.00 19
3614.14 25
3614.28 31
3614.41 37
3614.55 43
3614.69 49
3614.83 53
3614.96 57
3615.10 60
3615.24 61
3615.38 60
3615.52 58
3615.65 56
3615.79 55
3615.93 55
3616.07 58
3616.21 62
3616.34 68
3616.48 73
3616.62 75
3616.76 75
3616.90 70
3617.03 62
3617.17 51
3617.31 39
3617.45 29
3617.58 22
3617.72 18
3617.86 17
3618.00 19
3618.14 21
3618.27 25
3618.41 28
3618.55 32
3618.69 37
3618.83 43
3618.96 50
3619.10 58
3619.24 67
3619.38 77
3619.52 87
3619.65 97
3619.79 105
3619.93 111
3620.07 115
3620.21 118
3620.34 120
3620.48 121
3620.62 123
3620.76 126
3620.90 128
3621.03 129
3621.17 129
3621.31 125
3621.45 117
3621.59 105
3621.72 90
3621.86 74
3622.00 57
3622.14 41
3622.28 26
3622.41 14
3622.55 3
3622.69 0
3622.83 0
3622.97 0
3623.10 0
3623.24 0
3623.38 0
3623.52 0
3623.66 0
3623.79 3
3623.93 12
3624.07 22
3624.21 30
3624.35 36
3624.48 39
3624.62 38
3624.76 34
3624.90 27
3625.04 17
3625.17 5
3625.31 0
3625.45 0
3625.59 0
3625.73 0
3625.86 0
3626.00 0
3626.14 0
3626.28 0
3626.42 9
3626.56 17
3626.69 22
3626.83 25
3626.97 25
3627.11 23
3627.25 19
3627.38 14
3627.52 9
3627.66 4
3627.80 2
3627.94 1
3628.07 4
3628.21 9
3628.35 18
3628.49 28
3628.63 40
3628.77 53
3628.90 65
3629.04 75
3629.18 84
3629.32 89
3629.46 91
3629.59 90
3629.73 86
3629.87 79
3630.01 70
3630.15 59
3630.28 48
3630.42 38
3630.56 28
3630.70 20
3630.84 13
3630.98 9
3631.11 8
3631.25 9
3631.39 12
3631.53 16
3631.67 20
3631.80 24
3631.94 26
3632.08 27
3632.22 27
3632.36 26
3632.50 26
3632.63 28
3632.77 33
3632.91 40
3633.05 49
3633.19 59
3633.33 68
3633.46 75
3633.60 79
3633.74 82
3633.88 84
3634.02 86
3634.15 90
3634.29 96
3634.43 104
3634.57 113
3634.71 122
3634.85 129
3634.98 132
3635.12 132
3635.26 127
3635.40 120
3635.54 111
3635.68 100
3635.81 91
3635.95 82
3636.09 77
3636.23 74
3636.37 73
3636.50 75
3636.64 78
3636.78 81
3636.92 82
3637.06 81
3637.20 77
3637.33 71
3637.47 64
3637.61 58
3637.75 54
3637.89 53
3638.03 55
3638.16 59
3638.30 63
3638.44 67
3638.58 68
3638.72 65
3638.86 58
3638.99 49
3639.13 38
3639.27 29
3639.41 24
3639.55 24
3639.69 29
3639.82 40
3639.96 53
3640.10 67
3640.24 78
3640.38 84
3640.52 85
3640.65 82
3640.79 76
3640.93 70
3641.07 67
3641.21 66
3641.35 70
3641.48 76
3641.62 83
3641.76 89
3641.90 94
3642.04 95
3642.18 94
3642.32 91
3642.45 88
3642.59 86
3642.73 86
3642.87 88
3643.01 92
3643.15 97
3643.28 102
3643.42 107
3643.56 109
3643.70 110
3643.84 110
3643.98 110
3644.11 110
3644.25 110
3644.39 110
3644.53 110
3644.67 110
3644.81 108
3644.94 106
3645.08 105
3645.22 105
3645.36 108
3645.50 115
3645.64 125
3645.78 136
3645.91 148
3646.05 156
3646.19 160
3646.33 159
3646.47 153
3646.61 145
3646.74 137
3646.88 131
3647.02 129
3647.16 133
3647.30 142
3647.44 156
3647.58 172
3647.71 189
3647.85 204
3647.99 216
3648.13 226
3648.27 235
3648.41 244
3648.55 256
3648.68 272
3648.82 291
3648.96 313
3649.10 336
3649.24 358
3649.38 378
3649.52 393
3649.65 403
3649.79 407
3649.93 405
3650.07 396
3650.21 381
3650.35 361
3650.48 338
3650.62 315
3650.76 293
3650.90 276
3651.04 263
3651.18 255
3651.32 250
3651.45 246
3651.59 239
3651.73 230
3651.87 216
3652.01 200
3652.15 183
3652.29 167
3652.42 155
3652.56 147
3652.70 145
3652.84 149
3652.98 157
3653.12 169
3653.26 182
3653.39 196
3653.53 208
3653.67 218
3653.81 225
3653.95 227
3654.09 227
3654.23 222
3654.37 214
3654.50 203
3654.64 190
3654.78 175
3654.92 160
3655.06 146
3655.20 135
3655.34 129
3655.47 127
3655.61 129
3655.75 134
3655.89 140
3656.03 145
3656.17 148
3656.31 148
3656.44 148
3656.58 147
3656.72 148
3656.86 152
3657.00 159
3657.14 169
3657.28 180
3657.42 192
3657.55 202
3657.69 210
3657.83 218
3657.97 225
3658.11 235
3658.25 247
3658.39 260
3658.53 273
3658.66 285
3658.80 291
3658.94 292
3659.08 286
3659.22 275
3659.36 261
3659.50 246
3659.63 233
3659.77 224
3659.91 221
3660.05 224
3660.19 234
3660.33 248
3660.47 265
3660.61 283
3660.74 298
3660.88 308
3661.02 312
3661.16 310
3661.30 303
3661.44 295
3661.58 288
3661.72 285
3661.85 287
3661.99 292
3662.13 300
3662.27 309
3662.41 316
3662.55 320
3662.69 320
3662.83 318
3662.96 313
3663.10 306
3663.24 298
3663.38 290
3663.52 282
3663.66 274
3663.80 265
3663.94 256
3664.08 246
3664.21 236
3664.35 225
3664.49 215
3664.63 207
3664.77 202
3664.91 200
3665.05 201
3665.19 202
3665.32 202
3665.46 201
3665.60 197
3665.74 189
3665.88 179
3666.02 168
3666.16 157
3666.30 147
3666.44 139
3666.57 134
3666.71 132
3666.85 132
3666.99 132
3667.13 132
3667.27 130
3667.41 125
3667.55 119
3667.68 111
3667.82 102
3667.96 94
3668.10 89
3668.24 86
3668.38 86
3668.52 88
3668.66 91
3668.80 93
3668.93 94
3669.07 93
3669.21 90
3669.35 86
3669.49 82
3669.63 80
3669.77 80
3669.91 82
3670.05 86
3670.19 92
3670.32 97
3670.46 101
3670.60 104
3670.74 105
3670.88 105
3671.02 105
3671.16 105
3671.30 105
3671.44 107
3671.57 110
3671.71 114
3671.85 119
3671.99 124
3672.13 129
3672.27 131
3672.41 130
3672.55 126
3672.69 118
3672.83 105
3672.96 90
3673.10 72
3673.24 55
3673.38 40
3673.52 28
3673.66 19
3673.80 14
3673.94 11
3674.08 9
3674.21 6
3674.35 4
3674.49 3
3674.63 4
3674.77 7
3674.91 13
3675.05 21
3675.19 32
3675.33 43
3675.47 52
3675.61 60
3675.74 64
3675.88 64
3676.02 61
3676.16 55
3676.30 47
3676.44 38
3676.58 27
3676.72 17
3676.86 8
3677.00 0
3677.13 0
3677.27 0
3677.41 0
3677.55 0
3677.69 0
3677.83 0
3677.97 0
3678.11 2
3678.25 3
3678.39 4
3678.53 6
3678.66 10
3678.80 17
3678.94 27
3679.08 39
3679.22 53
3679.36 65
3679.50 75
3679.64 81
3679.78 83
3679.92 81
3680.06 76
3680.19 70
3680.33 64
3680.47 57
3680.61 52
3680.75 49
3680.89 47
3681.03 45
3681.17 45
3681.31 44
3681.45 43
3681.59 42
3681.72 41
3681.86 41
3682.00 42
3682.14 44
3682.28 48
3682.42 54
3682.56 60
3682.70 67
3682.84 73
3682.98 78
3683.12 82
3683.26 85
3683.39 88
3683.53 90
3683.67 93
3683.81 97
3683.95 102
3684.09 108
3684.23 114
3684.37 118
3684.51 121
3684.65 122
3684.79 121
3684.93 120
3685.06 118
3685.20 118
3685.34 120
3685.48 124
3685.62 129
3685.76 136
3685.90 144
3686.04 150
3686.18 156
3686.32 158
3686.46 158
3686.60 154
3686.74 146
3686.87 136
3687.01 123
3687.15 110
3687.29 98
3687.43 88
3687.57 83
3687.71 83
3687.85 87
3687.99 93
3688.13 102
3688.27 110
3688.41 117
3688.55 124
3688.68 129
3688.82 133
3688.96 136
3689.10 137
3689.24 137
3689.38 136
3689.52 134
3689.66 134
3689.80 136
3689.94 142
3690.08 150
3690.22 161
3690.36 173
3690.50 185
3690.64 194
3690.77 200
3690.91 201
3691.05 198
3691.19 189
3691.33 177
3691.47 162
3691.61 146
3691.75 130
3691.89 117
3692.03 106
3692.17 101
3692.31 99
3692.45 102
3692.59 109
3692.72 118
3692.86 128
3693.00 140
3693.14 150
3693.28 160
3693.42 167
3693.56 173
3693.70 176
3693.84 177
3693.98 175
3694.12 170
3694.26 163
3694.40 154
3694.54 143
3694.68 131
3694.82 119
3694.95 108
3695.09 98
3695.23 90
3695.37 84
3695.51 81
3695.65 80
3695.79 83
3695.93 90
3696.07 99
3696.21 110
3696.35 120
3696.49 128
3696.63 132
3696.77 132
3696.91 130
3697.05 127
3697.19 126
3697.32 129
3697.46 137
3697.60 149
3697.74 164
3697.88 179
3698.02 191
3698.16 200
3698.30 205
3698.44 204
3698.58 200
3698.72 195
3698.86 190
3699.00 186
3699.14 184
3699.28 186
3699.42 191
3699.56 199
3699.70 209
3699.84 220
3699.97 230
3700.11 239
3700.25 246
3700.39 250
3700.53 252
3700.67 252
3700.81 252
3700.95 251
3701.09 249
3701.23 247
3701.37 244
3701.51 240
3701.65 235
3701.79 229
3701.93 222
3702.07 214
3702.21 207
3702.35 202
3702.49 199
3702.63 198
3702.76 200
3702.90 204
3703.04 210
3703.18 216
3703.32 224
3703.46 232
3703.60 242
3703.74 252
3703.88 263
3704.02 274
3704.16 283
3704.30 290
3704.44 294
3704.58 295
3704.72 294
3704.86 290
3705.00 285
3705.14 280
3705.28 274
3705.42 270
3705.56 267
3705.70 267
3705.84 268
3705.97 273
3706.11 280
3706.25 288
3706.39 297
3706.53 305
3706.67 310
3706.81 313
3706.95 312
3707.09 309
3707.23 303
3707.37 295
3707.51 287
3707.65 277
3707.79 266
3707.93 255
3708.07 242
3708.21 228
3708.35 214
3708.49 198
3708.63 182
3708.77 166
3708.91 151
3709.05 137
3709.19 125
3709.33 113
3709.47 101
3709.61 91
3709.74 81
3709.88 74
3710.02 69
3710.16 67
3710.30 69
3710.44 74
3710.58 81
3710.72 89
3710.86 96
3711.00 102
3711.14 106
3711.28 108
3711.42 109
3711.56 108
3711.70 107
3711.84 105
3711.98 102
3712.12 99
3712.26 94
3712.40 89
3712.54 84
3712.68 79
3712.82 74
3712.96 71
3713.10 69
3713.24 68
3713.38 67
3713.52 65
3713.66 63
3713.80 58
3713.94 51
3714.08 43
3714.22 35
3714.36 28
3714.50 22
3714.64 18
3714.77 14
3714.91 9
3715.05 3
3715.19 0
3715.33 0
3715.47 0
3715.61 0
3715.75 0
3715.89 0
3716.03 0
3716.17 3
3716.31 20
3716.45 38
3716.59 54
3716.73 66
3716.87 74
3717.01 79
3717.15 81
3717.29 82
3717.43 84
3717.57 87
3717.71 90
3717.85 95
3717.99 98
3718.13 101
3718.27 101
3718.41 99
3718.55 95
3718.69 89
3718.83 82
3718.97 73
3719.11 65
3719.25 59
3719.39 55
3719.53 54
3719.67 58
3719.81 65
3719.95 74
3720.09 85
3720.23 95
3720.37 102
3720.51 106
3720.65 105
3720.79 101
3720.93 94
3721.07 86
3721.21 78
3721.35 73
3721.49 72
3721.63 75
3721.77 84
3721.91 98
3722.05 113
3722.19 128
3722.33 141
3722.47 149
3722.61 150
3722.75 144
3722.89 132
3723.03 116
3723.17 100
3723.31 85
3723.45 75
3723.59 68
3723.73 66
3723.86 67
3724.00 68
3724.14 69
3724.28 70
3724.42 70
3724.56 73
3724.70 77
3724.84 84
3724.98 95
3725.12 107
3725.26 120
3725.40 132
3725.54 143
3725.68 151
3725.82 156
3725.96 159
3726.10 161
3726.24 161
3726.38 160
3726.52 160
3726.66 161
3726.80 165
3726.94 170
3727.08 178
3727.22 188
3727.36 199
3727.50 207
3727.64 213
3727.78 215
3727.92 214
3728.06 210
3728.20 205
3728.34 201
3728.48 200
3728.62 203
3728.76 211
3728.90 223
3729.04 236
3729.18 248
3729.32 258
3729.46 263
3729.60 262
3729.74 257
3729.88 247
3730.02 236
3730.16 225
3730.30 214
3730.44 206
3730.58 200
3730.72 196
3730.86 192
3731.01 189
3731.15 186
3731.29 182
3731.43 179
3731.57 177
3731.71 176
3731.85 176
3731.99 177
3732.13 179
3732.27 180
3732.41 182
3732.55 182
3732.69 182
3732.83 180
3732.97 176
3733.11 168
3733.25 158
3733.39 144
3733.53 127
3733.67 108
3733.81 89
3733.95 70
3734.09 54
3734.23 39
3734.37 26
3734.51 14
3734.65 2
3734.79 0
3734.93 0
3735.07 0
3735.21 0
3735.35 0
3735.49 0
3735.63 0
3735.77 0
3735.91 15
3736.05 33
3736.19 48
3736.33 59
3736.47 66
3736.61 68
3736.75 69
3736.89 70
3737.03 73
3737.17 78
3737.31 87
3737.45 98
3737.59 111
3737.73 126
3737.87 141
3738.01 156
3738.15 171
3738.29 185
3738.43 199
3738.57 210
3738.71 217
3738.85 222
3738.99 225
3739.13 227
3739.27 231
3739.41 239
3739.55 252
3739.69 269
3739.83 290
3739.97 312
3740.12 336
3740.26 359
3740.40 381
3740.54 403
3740.68 426
3740.82 450
3740.96 475
3741.10 503
3741.24 532
3741.38 562
3741.52 592
3741.66 619
3741.80 643
3741.94 661
3742.08 674
3742.22 680
3742.36 682
3742.50 682
3742.64 680
3742.78 679
3742.92 679
3743.06 679
3743.20 679
3743.34 677
3743.48 673
3743.62 665
3743.76 655
3743.90 642
3744.04 628
3744.18 613
3744.32 599
3744.46 584
3744.60 571
3744.74 558
3744.88 547
3745.03 537
3745.17 529
3745.31 523
3745.45 516
3745.59 509
3745.73 502
3745.87 494
3746.01 487
3746.15 481
3746.29 477
3746.43 476
3746.57 477
3746.71 480
3746.85 481
3746.99 481
3747.13 477
3747.27 469
3747.41 458
3747.55 443
3747.69 427
3747.83 409
3747.97 391
3748.11 372
3748.25 354
3748.39 338
3748.53 323
3748.67 312
3748.81 303
3748.96 296
3749.10 291
3749.24 286
3749.38 280
3749.52 273
3749.66 264
3749.80 254
3749.94 243
3750.08 232
3750.22 222
3750.36 214
3750.50 208
3750.64 205
3750.78 203
3750.92 204
3751.06 205
3751.20 207
3751.34 209
3751.48 209
3751.62 207
3751.76 203
3751.90 195
3752.04 186
3752.19 175
3752.33 164
3752.47 153
3752.61 144
3752.75 136
3752.89 131
3753.03 127
3753.17 125
3753.31 124
3753.45 124
3753.59 124
3753.73 126
3753.87 128
3754.01 132
3754.15 136
3754.29 141
3754.43 146
3754.57 149
3754.71 151
3754.85 152
3755.00 151
3755.14 151
3755.28 151
3755.42 153
3755.56 155
3755.70 159
3755.84 162
3755.98 164
3756.12 165
3756.26 165
3756.40 163
3756.54 161
3756.68 157
3756.82 151
3756.96 144
3757.10 134
3757.24 122
3757.38 108
3757.52 94
3757.67 81
3757.81 71
3757.95 65
3758.09 64
3758.23 68
3758.37 76
3758.51 88
3758.65 101
3758.79 114
3758.93 125
3759.07 133
3759.21 137
3759.35 137
3759.49 134
3759.63 128
3759.77 122
3759.91 115
3760.06 111
3760.20 107
3760.34 106
3760.48 106
3760.62 109
3760.76 114
3760.90 121
3761.04 130
3761.18 142
3761.32 155
3761.46 169
3761.60 181
3761.74 190
3761.88 195
3762.02 196
3762.17 193
3762.31 187
3762.45 180
3762.59 174
3762.73 168
3762.87 165
3763.01 164
3763.15 164
3763.29 166
3763.43 167
3763.57 169
3763.71 171
3763.85 171
3763.99 172
3764.13 173
3764.28 175
3764.42 177
3764.56 181
3764.70 185
3764.84 190
3764.98 195
3765.12 198
3765.26 200
3765.40 200
3765.54 198
3765.68 197
3765.82 197
3765.96 201
3766.10 208
3766.25 218
3766.39 231
3766.53 245
3766.67 258
3766.81 267
3766.95 273
3767.09 275
3767.23 272
3767.37 265
3767.51 255
3767.65 244
3767.79 232
3767.93 221
3768.07 210
3768.22 200
3768.36 191
3768.50 180
3768.64 170
3768.78 158
3768.92 145
3769.06 133
3769.20 123
3769.34 115
3769.48 110
3769.62 107
3769.76 107
3769.90 108
3770.05 110
3770.19 112
3770.33 114
3770.47 116
3770.61 117
3770.75 119
3770.89 122
3771.03 124
3771.17 126
3771.31 128
3771.45 129
3771.59 128
3771.74 126
3771.88 123
3772.02 119
3772.16 116
3772.30 113
3772.44 111
3772.58 111
3772.72 112
3772.86 115
3773.00 119
3773.14 124
3773.28 129
3773.43 133
3773.57 138
3773.71 143
3773.85 147
3773.99 149
3774.13 151
3774.27 151
3774.41 149
3774.55 145
3774.69 141
3774.83 138
3774.98 136
3775.12 135
3775.26 137
3775.40 140
3775.54 144
3775.68 148
3775.82 153
3775.96 157
3776.10 162
3776.24 165
3776.38 168
3776.53 170
3776.67 170
3776.81 169
3776.95 166
3777.09 162
3777.23 157
3777.37 152
3777.51 148
3777.65 145
3777.79 142
3777.93 138
3778.08 133
3778.22 127
3778.36 120
3778.50 112
3778.64 103
3778.78 95
3778.92 88
3779.06 83
3779.20 80
3779.34 79
3779.49 79
3779.63 79
3779.77 79
3779.91 77
3780.05 73
3780.19 68
3780.33 62
3780.47 57
3780.61 53
3780.75 51
3780.90 52
3781.04 55
3781.18 60
3781.32 66
3781.46 70
3781.60 73
3781.74 74
3781.88 72
3782.02 68
3782.16 64
3782.31 60
3782.45 58
3782.59 58
3782.73 61
3782.87 64
3783.01 65
3783.15 64
3783.29 59
3783.43 50
3783.57 38
3783.72 24
3783.86 10
3784.00 0
3784.14 0
3784.28 0
3784.42 0
3784.56 0
3784.70 0
3784.84 0
3784.99 0
3785.13 5
3785.27 11
3785.41 15
3785.55 18
3785.69 20
3785.83 23
3785.97 29
3786.11 38
3786.26 49
3786.40 62
3786.54 73
3786.68 81
3786.82 84
3786.96 81
3787.10 72
3787.24 60
3787.38 46
3787.53 32
3787.67 22
3787.81 16
3787.95 15
3788.09 17
3788.23 21
3788.37 27
3788.51 32
3788.65 36
3788.80 38
3788.94 37
3789.08 34
3789.22 30
3789.36 25
3789.50 21
3789.64 19
3789.78 18
3789.92 18
3790.07 21
3790.21 26
3790.35 34
3790.49 45
3790.63 61
3790.77 80
3790.91 102
3791.05 123
3791.20 142
3791.34 154
3791.48 159
3791.62 155
3791.76 146
3791.90 133
3792.04 120
3792.18 109
3792.32 104
3792.47 103
3792.61 107
3792.75 115
3792.89 124
3793.03 135
3793.17 145
3793.31 155
3793.45 163
3793.60 169
3793.74 173
3793.88 174
3794.02 173
3794.16 170
3794.30 168
3794.44 167
3794.58 167
3794.73 170
3794.87 175
3795.01 180
3795.15 184
3795.29 188
3795.43 191
3795.57 192
3795.71 193
3795.86 193
3796.00 191
3796.14 189
3796.28 186
3796.42 181
3796.56 175
3796.70 170
3796.85 169
3796.99 170
3797.13 175
3797.27 183
3797.41 192
3797.55 198
3797.69 199
3797.83 193
3797.98 178
3798.12 157
3798.26 131
3798.40 104
3798.54 78
3798.68 57
3798.82 42
3798.96 33
3799.11 28
3799.25 26
3799.39 25
3799.53 23
3799.67 20
3799.81 17
3799.95 15
3800.10 16
3800.24 21
3800.38 29
3800.52 40
3800.66 50
3800.80 59
3800.94 64
3801.09 66
3801.23 66
3801.37 67
3801.51 70
3801.65 77
3801.79 86
3801.93 96
3802.08 106
3802.22 113
3802.36 118
3802.50 121
3802.64 124
3802.78 127
3802.92 132
3803.06 137
3803.21 143
3803.35 147
3803.49 150
3803.63 150
3803.77 149
3803.91 147
3804.05 146
3804.20 144
3804.34 143
3804.48 140
3804.62 135
3804.76 129
3804.90 121
3805.05 112
3805.19 103
3805.33 95
3805.47 88
3805.61 82
3805.75 75
3805.89 69
3806.04 62
3806.18 56
3806.32 51
3806.46 47
3806.60 45
3806.74 45
3806.88 46
3807.03 48
3807.17 50
3807.31 52
3807.45 54
3807.59 55
3807.73 55
3807.87 53
3808.02 49
3808.16 43
3808.30 34
3808.44 22
3808.58 9
3808.72 0
3808.87 0
3809.01 0
3809.15 0
3809.29 0
3809.43 0
3809.57 0
3809.71 0
3809.86 5
3810.00 20
3810.14 37
3810.28 55
3810.42 75
3810.56 97
3810.71 122
3810.85 151
3810.99 185
3811.13 225
3811.27 269
3811.41 317
3811.55 366
3811.70 413
3811.84 456
3811.98 495
3812.12 529
3812.26 560
3812.40 588
3812.55 617
3812.69 650
3812.83 688
3812.97 732
3813.11 779
3813.25 827
3813.40 873
3813.54 914
3813.68 949
3813.82 976
3813.96 996
3814.10 1011
3814.24 1021
3814.39 1029
3814.53 1034
3814.67 1036
3814.81 1036
3814.95 1035
3815.09 1035
3815.24 1035
3815.38 1038
3815.52 1044
3815.66 1052
3815.80 1061
3815.94 1068
3816.09 1073
3816.23 1075
3816.37 1072
3816.51 1067
3816.65 1059
3816.79 1050
3816.94 1040
3817.08 1029
3817.22 1019
3817.36 1008
3817.50 994
3817.64 978
3817.79 958
3817.93 933
3818.07 903
3818.21 871
3818.35 836
3818.49 801
3818.64 766
3818.78 735
3818.92 706
3819.06 682
3819.20 663
3819.35 649
3819.49 639
3819.63 633
3819.77 629
3819.91 625
3820.05 618
3820.20 607
3820.34 591
3820.48 569
3820.62 543
3820.76 513
3820.90 484
3821.05 457
3821.19 434
3821.33 415
3821.47 401
3821.61 390
3821.75 380
3821.90 371
3822.04 359
3822.18 346
3822.32 331
3822.46 315
3822.61 299
3822.75 285
3822.89 274
3823.03 267
3823.17 263
3823.31 262
3823.46 262
3823.60 262
3823.74 262
3823.88 259
3824.02 255
3824.17 247
3824.31 237
3824.45 225
3824.59 211
3824.73 197
3824.87 183
3825.02 171
3825.16 161
3825.30 155
3825.44 152
3825.58 153
3825.73 156
3825.87 160
3826.01 164
3826.15 166
3826.29 166
3826.43 163
3826.58 157
3826.72 148
3826.86 137
3827.00 126
3827.14 115
3827.29 108
3827.43 104
3827.57 104
3827.71 109
3827.85 117
3827.99 127
3828.14 137
3828.28 145
3828.42 149
3828.56 150
3828.70 146
3828.85 138
3828.99 128
3829.13 117
3829.27 106
3829.41 96
3829.56 87
3829.70 81
3829.84 78
3829.98 77
3830.12 79
3830.27 82
3830.41 87
3830.55 92
3830.69 98
3830.83 103
3830.97 107
3831.12 111
3831.26 114
3831.40 118
3831.54 121
3831.68 124
3831.83 125
3831.97 126
3832.11 124
3832.25 120
3832.39 115
3832.54 107
3832.68 100
3832.82 93
3832.96 87
3833.10 85
3833.25 84
3833.39 86
3833.53 90
3833.67 93
3833.81 95
3833.96 96
3834.10 95
3834.24 94
3834.38 91
3834.52 89
3834.67 86
3834.81 82
3834.95 78
3835.09 74
3835.23 69
3835.38 65
3835.52 64
3835.66 64
3835.80 65
3835.94 67
3836.09 68
3836.23 67
3836.37 63
3836.51 57
3836.65 48
3836.80 39
3836.94 29
3837.08 20
3837.22 13
3837.36 7
3837.51 2
3837.65 0
3837.79 0
3837.93 0
3838.07 0
3838.22 0
3838.36 0
3838.50 0
3838.64 0
3838.79 0
3838.93 1
3839.07 5
3839.21 9
3839.35 13
3839.50 16
3839.64 17
3839.78 15
3839.92 11
3840.06 6
3840.21 1
3840.35 0
3840.49 0
3840.63 4
3840.77 16
3840.92 32
3841.06 51
3841.20 72
3841.34 92
3841.49 112
3841.63 130
3841.77 146
3841.91 160
3842.05 171
3842.20 179
3842.34 183
3842.48 180
3842.62 171
3842.76 157
3842.91 138
3843.05 116
3843.19 95
3843.33 76
3843.48 61
3843.62 49
3843.76 41
3843.90 36
3844.04 33
3844.19 32
3844.33 31
3844.47 32
3844.61 33
3844.75 36
3844.90 39
3845.04 42
3845.18 45
3845.32 49
3845.47 52
3845.61 56
3845.75 60
3845.89 63
3846.03 65
3846.18 67
3846.32 69
3846.46 71
3846.60 75
3846.75 82
3846.89 90
3847.03 99
3847.17 107
3847.31 111
3847.46 111
3847.60 106
3847.74 96
3847.88 85
3848.03 74
3848.17 65
3848.31 59
3848.45 57
3848.59 57
3848.74 59
3848.88 62
3849.02 66
3849.16 70
3849.31 76
3849.45 84
3849.59 95
3849.73 109
3849.88 127
3850.02 146
3850.16 166
3850.30 185
3850.44 201
3850.59 214
3850.73 222
3850.87 226
3851.01 226
3851.16 225
3851.30 222
3851.44 219
3851.58 216
3851.73 213
3851.87 210
3852.01 208
3852.15 206
3852.29 204
3852.44 202
3852.58 199
3852.72 195
3852.86 189
3853.01 180
3853.15 169
3853.29 158
3853.43 147
3853.58 138
3853.72 132
3853.86 128
3854.00 126
3854.14 125
3854.29 123
3854.43 120
3854.57 116
3854.71 111
3854.86 107
3855.00 104
3855.14 103
3855.28 105
3855.43 111
3855.57 121
3855.71 133
3855.85 147
3856.00 162
3856.14 175
3856.28 185
3856.42 191
3856.57 192
3856.71 189
3856.85 182
3856.99 173
3857.14 162
3857.28 152
3857.42 142
3857.56 133
3857.70 125
3857.85 117
3857.99 111
3858.13 104
3858.27 99
3858.42 93
3858.56 88
3858.70 83
3858.84 78
3858.99 73
3859.13 68
3859.27 64
3859.41 61
3859.56 58
3859.70 56
3859.84 53
3859.98 51
3860.13 49
3860.27 47
3860.41 44
3860.55 40
3860.70 34
3860.84 26
3860.98 16
3861.12 3
3861.27 0
3861.41 0
3861.55 0
3861.69 0
3861.84 0
3861.98 0
3862.12 0
3862.26 1
3862.41 12
3862.55 21
3862.69 28
3862.83 34
3862.98 39
3863.12 42
3863.26 45
3863.40 47
3863.55 47
3863.69 46
3863.83 45
3863.97 43
3864.12 42
3864.26 43
3864.40 47
3864.54 55
3864.69 66
3864.83 79
3864.97 92
3865.11 104
3865.26 113
3865.40 117
3865.54 117
3865.68 111
3865.83 102
3865.97 89
3866.11 75
3866.26 60
3866.40 48
3866.54 38
3866.68 33
3866.83 32
3866.97 36
3867.11 43
3867.25 54
3867.40 67
3867.54 80
3867.68 94
3867.82 108
3867.97 121
3868.11 133
3868.25 143
3868.39 151
3868.54 157
3868.68 162
3868.82 166
3868.96 169
3869.11 172
3869.25 173
3869.39 174
3869.54 172
3869.68 167
3869.82 160
3869.96 154
3870.11 149
3870.25 147
3870.39 149
3870.53 155
3870.68 164
3870.82 173
3870.96 181
3871.10 186
3871.25 187
3871.39 186
3871.53 183
3871.68 180
3871.82 177
3871.96 177
3872.10 179
3872.25 182
3872.39 188
3872.53 194
3872.67 201
3872.82 208
3872.96 214
3873.10 219
3873.25 223
3873.39 225
3873.53 226
3873.67 227
3873.82 228
3873.96 228
3874.10 228
3874.24 227
3874.39 225
3874.53 220
3874.67 214
3874.82 205
3874.96 195
3875.10 186
3875.24 178
3875.39 174
3875.53 173
3875.67 176
3875.81 180
3875.96 186
3876.10 190
3876.24 192
3876.39 191
3876.53 189
3876.67 186
3876.81 184
3876.96 182
3877.10 181
3877.24 181
3877.39 181
3877.53 179
3877.67 175
3877.81 168
3877.96 160
3878.10 150
3878.24 140
3878.38 131
3878.53 123
3878.67 119
3878.81 116
3878.96 115
3879.10 115
3879.24 117
3879.38 119
3879.53 122
3879.67 125
3879.81 130
3879.96 137
3880.10 145
3880.24 154
3880.38 161
3880.53 165
3880.67 165
3880.81 159
3880.96 147
3881.10 131
3881.24 113
3881.38 97
3881.53 83
3881.67 75
3881.81 73
3881.96 75
3882.10 82
3882.24 90
3882.38 100
3882.53 108
3882.67 113
3882.81 114
3882.96 112
3883.10 106
3883.24 99
3883.38 92
3883.53 88
3883.67 88
3883.81 92
3883.96 100
3884.10 111
3884.24 121
3884.38 131
3884.53 138
3884.67 143
3884.81 146
3884.96 147
3885.10 147
3885.24 146
3885.39 145
3885.53 145
3885.67 145
3885.81 148
3885.96 154
3886.10 163
3886.24 176
3886.39 192
3886.53 210
3886.67 226
3886.81 241
3886.96 251
3887.10 256
3887.24 258
3887.39 257
3887.53 254
3887.67 251
3887.82 249
3887.96 247
3888.10 245
3888.24 243
3888.39 240
3888.53 235
3888.67 229
3888.82 221
3888.96 212
3889.10 202
3889.25 191
3889.39 180
3889.53 169
3889.67 159
3889.82 152
3889.96 148
3890.10 148
3890.25 149
3890.39 151
3890.53 152
3890.68 149
3890.82 141
3890.96 128
3891.11 112
3891.25 94
3891.39 78
3891.53 64
3891.68 55
3891.82 52
3891.96 53
3892.11 57
3892.25 62
3892.39 66
3892.54 67
3892.68 65
3892.82 57
3892.96 44
3893.11 28
3893.25 11
3893.39 0
3893.54 0
3893.68 0
3893.82 0
3893.97 0
3894.11 0
3894.25 0
3894.40 5
3894.54 12
3894.68 17
3894.83 18
3894.97 17
3895.11 14
3895.25 12
3895.40 12
3895.54 14
3895.68 19
3895.83 26
3895.97 32
3896.11 37
3896.26 40
3896.40 40
3896.54 37
3896.69 33
3896.83 29
3896.97 28
3897.12 29
3897.26 32
3897.40 37
3897.54 43
3897.69 47
3897.83 49
3897.97 49
3898.12 47
3898.26 44
3898.40 42
3898.55 41
3898.69 42
3898.83 46
3898.98 52
3899.12 60
3899.26 70
3899.41 80
3899.55 90
3899.69 98
3899.84 104
3899.98 109
3900.12 111
3900.27 113
3900.41 115
3900.55 117
3900.69 120
3900.84 122
3900.98 124
3901.12 125
3901.27 126
3901.41 129
3901.55 134
3901.70 142
3901.84 154
3901.98 168
3902.13 184
3902.27 199
3902.41 213
3902.56 224
3902.70 231
3902.84 234
3902.99 236
3903.13 236
3903.27 237
3903.42 238
3903.56 240
3903.70 242
3903.85 243
3903.99 243
3904.13 240
3904.28 235
3904.42 227
3904.56 217
3904.71 207
3904.85 198
3904.99 191
3905.14 186
3905.28 183
3905.42 183
3905.57 182
3905.71 181
3905.85 177
3906.00 170
3906.14 160
3906.28 147
3906.43 132
3906.57 118
3906.71 106
3906.86 96
3907.00 88
3907.14 82
3907.29 76
3907.43 70
3907.57 63
3907.72 55
3907.86 46
3908.00 38
3908.15 31
3908.29 25
3908.43 22
3908.58 22
3908.72 25
3908.86 30
3909.01 37
3909.15 44
3909.29 51
3909.44 55
3909.58 56
3909.72 54
3909.87 50
3910.01 44
3910.15 39
3910.30 35
3910.44 34
3910.58 36
3910.73 40
3910.87 46
3911.01 53
3911.16 62
3911.30 71
3911.44 81
3911.59 90
3911.73 100
3911.87 109
3912.02 117
3912.16 122
3912.30 125
3912.45 128
3912.59 129
3912.73 132
3912.88 136
3913.02 141
3913.17 148
3913.31 155
3913.45 160
3913.60 163
3913.74 163
3913.88 160
3914.03 155
3914.17 148
3914.31 141
3914.46 135
3914.60 129
3914.74 125
3914.89 123
3915.03 123
3915.17 125
3915.32 130
3915.46 137
3915.60 146
3915.75 154
3915.89 161
3916.03 164
3916.18 162
3916.32 153
3916.47 139
3916.61 120
3916.75 99
3916.90 77
3917.04 56
3917.18 40
3917.33 28
3917.47 22
3917.61 22
3917.76 26
3917.90 31
3918.04 38
3918.19 44
3918.33 49
3918.47 53
3918.62 58
3918.76 65
3918.91 73
3919.05 85
3919.19 97
3919.34 110
3919.48 122
3919.62 133
3919.77 142
3919.91 149
3920.05 155
3920.20 161
3920.34 166
3920.48 171
3920.63 174
3920.77 175
3920.92 173
3921.06 168
3921.20 160
3921.35 149
3921.49 138
3921.63 126
3921.78 114
3921.92 105
3922.06 98
3922.21 94
3922.35 93
3922.49 94
3922.64 96
3922.78 96
3922.93 94
3923.07 90
3923.21 82
3923.36 73
3923.50 65
3923.64 58
3923.79 54
3923.93 53
3924.07 55
3924.22 61
3924.36 69
3924.51 78
3924.65 88
3924.79 98
3924.94 105
3925.08 110
3925.22 111
3925.37 109
3925.51 104
3925.66 99
3925.80 94
3925.94 92
3926.09 93
3926.23 99
3926.37 108
3926.52 119
3926.66 131
3926.80 142
3926.95 151
3927.09 158
3927.24 163
3927.38 166
3927.52 166
3927.67 164
3927.81 160
3927.95 154
3928.10 146
3928.24 138
3928.39 132
3928.53 129
3928.67 131
3928.82 137
3928.96 147
3929.10 161
3929.25 175
3929.39 188
3929.54 198
3929.68 205
3929.82 210
3929.97 212
3930.11 213
3930.25 213
3930.40 214
3930.54 215
3930.69 214
3930.83 210
3930.97 204
3931.12 197
3931.26 188
3931.40 180
3931.55 173
3931.69 168
3931.84 163
3931.98 159
3932.12 153
3932.27 146
3932.41 137
3932.55 127
3932.70 117
3932.84 108
3932.99 100
3933.13 94
3933.27 87
3933.42 78
3933.56 67
3933.71 53
3933.85 36
3933.99 19
3934.14 2
3934.28 0
3934.42 0
3934.57 0
3934.71 0
3934.86 0
3935.00 0
3935.14 0
3935.29 0
3935.43 7
3935.58 21
3935.72 37
3935.86 52
3936.01 67
3936.15 81
3936.29 93
3936.44 105
3936.58 115
3936.73 124
3936.87 131
3937.01 138
3937.16 144
3937.30 147
3937.45 148
3937.59 146
3937.73 142
3937.88 136
3938.02 130
3938.17 125
3938.31 121
3938.45 119
3938.60 121
3938.74 125
3938.88 132
3939.03 141
3939.17 152
3939.32 163
3939.46 174
3939.60 182
3939.75 187
3939.89 188
3940.04 186
3940.18 182
3940.32 178
3940.47 174
3940.61 172
3940.76 174
3940.90 177
3941.04 181
3941.19 185
3941.33 187
3941.48 187
3941.62 184
3941.76 180
3941.91 174
3942.05 168
3942.20 162
3942.34 157
3942.48 153
3942.63 150
3942.77 147
3942.92 142
3943.06 137
3943.20 130
3943.35 122
3943.49 116
3943.64 110
3943.78 108
3943.92 109
3944.07 114
3944.21 121
3944.36 130
3944.50 138
3944.64 146
3944.79 150
3944.93 152
3945.08 152
3945.22 150
3945.36 148
3945.51 145
3945.65 142
3945.80 139
3945.94 136
3946.08 133
3946.23 130
3946.37 127
3946.52 125
3946.66 123
3946.80 121
3946.95 119
3947.09 117
3947.24 113
3947.38 107
3947.52 101
3947.67 94
3947.81 89
3947.96 87
3948.10 87
3948.24 91
3948.39 97
3948.53 104
3948.68 109
3948.82 112
3948.97 113
3949.11 111
3949.25 109
3949.40 107
3949.54 107
3949.69 109
3949.83 112
3949.97 115
3950.12 116
3950.26 116
3950.41 113
3950.55 107
3950.69 100
3950.84 92
3950.98 84
3951.13 79
3951.27 76
3951.42 76
3951.56 79
3951.70 82
3951.85 86
3951.99 90
3952.14 92
3952.28 91
3952.42 88
3952.57 83
3952.71 75
3952.86 65
3953.00 55
3953.15 44
3953.29 34
3953.43 27
3953.58 21
3953.72 18
3953.87 16
3954.01 14
3954.15 12
3954.30 9
3954.44 4
3954.59 0
3954.73 0
3954.88 0
3955.02 0
3955.16 1
3955.31 10
3955.45 21
3955.60 32
3955.74 42
3955.89 50
3956.03 54
3956.17 53
3956.32 48
3956.46 41
3956.61 32
3956.75 24
3956.90 17
3957.04 12
3957.18 11
3957.33 13
3957.47 16
3957.62 21
3957.76 25
3957.90 29
3958.05 31
3958.19 31
3958.34 31
3958.48 30
3958.63 30
3958.77 31
3958.91 32
3959.06 33
3959.20 32
3959.35 29
3959.49 23
3959.64 14
3959.78 3
3959.92 0
3960.07 0
3960.21 0
3960.36 0
3960.50 0
3960.65 0
3960.79 0
3960.94 3
3961.08 12
3961.22 19
3961.37 23
3961.51 24
3961.66 22
3961.80 19
3961.95 15
3962.09 11
3962.23 7
3962.38 3
3962.52 0
3962.67 0
3962.81 0
3962.96 0
3963.10 0
3963.24 0
3963.39 0
3963.53 3
3963.68 8
3963.82 12
3963.97 15
3964.11 16
3964.26 18
3964.40 22
3964.54 28
3964.69 36
3964.83 46
3964.98 56
3965.12 66
3965.27 76
3965.41 85
3965.55 96
3965.70 106
3965.84 116
3965.99 125
3966.13 130
3966.28 132
3966.42 130
3966.57 125
3966.71 120
3966.85 115
3967.00 113
3967.14 114
3967.29 119
3967.43 125
3967.58 131
3967.72 134
3967.87 132
3968.01 126
3968.15 115
3968.30 100
3968.44 85
3968.59 69
3968.73 56
3968.88 45
3969.02 38
3969.17 33
3969.31 32
3969.45 33
3969.60 36
3969.74 40
3969.89 46
3970.03 54
3970.18 61
3970.32 69
3970.47 78
3970.61 86
3970.76 93
3970.90 101
3971.04 106
3971.19 110
3971.33 109
3971.48 104
3971.62 95
3971.77 83
3971.91 69
3972.06 58
3972.20 52
3972.34 53
3972.49 62
3972.63 80
3972.78 103
3972.92 129
3973.07 153
3973.21 172
3973.36 184
3973.50 187
3973.65 182
3973.79 170
3973.93 156
3974.08 142
3974.22 131
3974.37 125
3974.51 125
3974.66 129
3974.80 134
3974.95 139
3975.09 141
3975.24 138
3975.38 131
3975.53 119
3975.67 105
3975.81 92
3975.96 80
3976.10 70
3976.25 62
3976.39 55
3976.54 50
3976.68 44
3976.83 39
3976.97 33
3977.12 27
3977.26 21
3977.40 14
3977.55 7
3977.69 0
3977.84 0
3977.98 0
3978.13 0
3978.27 0
3978.42 0
3978.56 0
3978.71 0
3978.85 0
3979.00 8
3979.14 18
3979.29 26
3979.43 35
3979.57 44
3979.72 52
3979.86 62
3980.01 72
3980.15 83
3980.30 93
3980.44 103
3980.59 111
3980.73 116
3980.88 119
3981.02 119
3981.17 116
3981.31 111
3981.46 106
3981.60 102
3981.74 98
3981.89 97
3982.03 99
3982.18 104
3982.32 112
3982.47 122
3982.61 134
3982.76 146
3982.90 159
3983.05 169
3983.19 176
3983.34 178
3983.48 175
3983.63 167
3983.77 156
3983.92 144
3984.06 132
3984.21 122
3984.35 114
3984.49 109
3984.64 105
3984.78 103
3984.93 101
3985.07 98
3985.22 96
3985.36 94
3985.51 94
3985.65 96
3985.80 99
3985.94 104
3986.09 109
3986.23 113
3986.38 116
3986.52 116
3986.67 115
3986.81 112
3986.96 108
3987.10 105
3987.25 103
3987.39 101
3987.53 101
3987.68 102
3987.82 102
3987.97 103
3988.11 104
3988.26 105
3988.40 104
3988.55 103
3988.69 101
3988.84 99
3988.98 97
3989.13 96
3989.27 95
3989.42 95
3989.56 96
3989.71 95
3989.85 93
3990.00 89
3990.14 83
3990.29 75
3990.43 68
3990.58 61
3990.72 58
3990.87 58
3991.01 62
3991.16 69
3991.30 79
3991.45 89
3991.59 98
3991.74 105
3991.88 108
3992.03 107
3992.17 104
3992.32 98
3992.46 93
3992.60 88
3992.75 85
3992.89 82
3993.04 79
3993.18 75
3993.33 69
3993.47 61
3993.62 52
3993.76 44
3993.91 39
3994.05 37
3994.20 39
3994.34 42
3994.49 46
3994.63 47
3994.78 44
3994.92 37
3995.07 27
3995.21 16
3995.36 7
3995.50 3
3995.65 4
3995.79 10
3995.94 19
3996.08 29
3996.23 37
3996.37 41
3996.52 42
3996.66 39
3996.81 34
3996.95 30
3997.10 27
3997.24 26
3997.39 27
3997.53 28
3997.68 29
3997.82 29
3997.97 27
3998.11 24
3998.26 19
3998.40 13
3998.55 8
3998.69 4
3998.84 0
3998.98 0
3999.13 0
3999.27 0
3999.42 0
3999.56 0
3999.71 0
3999.85 0
4000.00 0
4000.14 0
4000.29 5
4000.43 12
4000.58 19
4000.72 26
4000.87 31
4001.01 36
4001.16 40
4001.30 44
4001.45 49
4001.59 54
4001.74 58
4001.88 62
4002.03 65
4002.17 68
4002.32 70
4002.46 72
4002.61 72
4002.75 72
4002.90 71
4003.04 70
4003.19 70
4003.33 70
4003.48 72
4003.62 75
4003.77 80
4003.91 86
4004.06 93
4004.21 100
4004.35 108
4004.50 115
4004.64 122
4004.79 127
4004.93 130
4005.08 131
4005.22 127
4005.37 120
4005.51 111
4005.66 100
4005.80 89
4005.95 79
4006.09 72
4006.24 66
4006.38 63
4006.53 61
4006.67 60
4006.82 58
4006.96 54
4007.11 50
4007.25 44
4007.40 37
4007.54 30
4007.69 22
4007.83 15
4007.98 9
4008.12 3
4008.27 0
4008.41 0
4008.56 0
4008.70 0
4008.85 0
4009.00 0
4009.14 0
4009.29 0
4009.43 10
4009.58 23
4009.72 37
4009.87 50
4010.01 63
4010.16 72
4010.30 80
4010.45 87
4010.59 93
4010.74 98
4010.88 104
4011.03 111
4011.17 118
4011.32 125
4011.46 132
4011.61 136
4011.75 137
4011.90 133
4012.04 125
4012.19 112
4012.34 96
4012.48 79
4012.63 64
4012.77 53
4012.92 49
4013.06 51
4013.21 59
4013.35 70
4013.50 81
4013.64 89
4013.79 94
4013.93 94
4014.08 90
4014.22 85
4014.37 80
4014.51 79
4014.66 81
4014.81 87
4014.95 96
4015.10 106
4015.24 116
4015.39 125
4015.53 133
4015.68 141
4015.82 150
4015.97 162
4016.11 176
4016.26 191
4016.40 207
4016.55 219
4016.69 226
4016.84 226
4016.98 219
4017.13 205
4017.28 189
4017.42 172
4017.57 157
4017.71 147
4017.86 141
4018.00 140
4018.15 142
4018.29 145
4018.44 147
4018.58 146
4018.73 142
4018.87 134
4019.02 124
4019.17 112
4019.31 102
4019.46 95
4019.60 93
4019.75 96
4019.89 104
4020.04 115
4020.18 127
4020.33 137
4020.47 145
4020.62 147
4020.76 144
4020.91 137
4021.06 126
4021.20 114
4021.35 100
4021.49 88
4021.64 79
4021.78 72
4021.93 69
4022.07 68
4022.22 70
4022.36 72
4022.51 76
4022.66 79
4022.80 82
4022.95 84
4023.09 85
4023.24 85
4023.38 83
4023.53 80
4023.67 74
4023.82 69
4023.96 64
4024.11 61
4024.26 62
4024.40 68
4024.55 76
4024.69 87
4024.84 98
4024.98 108
4025.13 117
4025.27 124
4025.42 130
4025.56 136
4025.71 144
4025.86 152
4026.00 160
4026.15 167
4026.29 172
4026.44 174
4026.58 174
4026.73 173
4026.87 172
4027.02 173
4027.17 179
4027.31 189
4027.46 202
4027.60 217
4027.75 233
4027.89 246
4028.04 255
4028.18 259
4028.33 259
4028.48 255
4028.62 248
4028.77 242
4028.91 236
4029.06 232
4029.20 229
4029.35 228
4029.49 226
4029.64 223
4029.79 219
4029.93 213
4030.08 208
4030.22 202
4030.37 198
4030.51 196
4030.66 194
4030.80 193
4030.95 192
4031.10 192
4031.24 191
4031.39 189
4031.53 187
4031.68 184
4031.82 180
4031.97 174
4032.11 167
4032.26 159
4032.41 150
4032.55 142
4032.70 133
4032.84 125
4032.99 118
4033.13 110
4033.28 102
4033.43 94
4033.57 87
4033.72 81
4033.86 76
4034.01 72
4034.15 69
4034.30 66
4034.44 62
4034.59 56
4034.74 49
4034.88 41
4035.03 34
4035.17 31
4035.32 31
4035.46 36
4035.61 47
4035.76 61
4035.90 78
4036.05 96
4036.19 113
4036.34 129
4036.48 143
4036.63 154
4036.78 162
4036.92 168
4037.07 171
4037.21 171
4037.36 168
4037.50 163
4037.65 157
4037.80 151
4037.94 146
4038.09 145
4038.23 146
4038.38 152
4038.52 161
4038.67 172
4038.82 186
4038.96 201
4039.11 216
4039.25 232
4039.40 247
4039.54 262
4039.69 275
4039.84 287
4039.98 296
4040.13 304
4040.27 310
4040.42 316
4040.56 323
4040.71 330
4040.86 338
4041.00 345
4041.15 350
4041.29 352
4041.44 351
4041.59 347
4041.73 341
4041.88 335
4042.02 331
4042.17 330
4042.31 330
4042.46 332
4042.61 332
4042.75 330
4042.90 324
4043.04 313
4043.19 300
4043.33 285
4043.48 271
4043.63 258
4043.77 247
4043.92 238
4044.06 231
4044.21 224
4044.36 218
4044.50 213
4044.65 211
4044.79 211
4044.94 214
4045.08 220
4045.23 226
4045.38 232
4045.52 234
4045.67 233
4045.81 227
4045.96 215
4046.11 200
4046.25 180
4046.40 158
4046.54 135
4046.69 112
4046.84 92
4046.98 76
4047.13 68
4047.27 67
4047.42 76
4047.56 91
4047.71 110
4047.86 132
4048.00 154
4048.15 172
4048.29 187
4048.44 197
4048.59 203
4048.73 206
4048.88 205
4049.02 200
4049.17 192
4049.32 181
4049.46 166
4049.61 151
4049.75 135
4049.90 121
4050.05 111
4050.19 104
4050.34 101
4050.48 102
4050.63 106
4050.77 112
4050.92 119
4051.07 128
4051.21 136
4051.36 144
4051.50 152
4051.65 157
4051.80 161
4051.94 163
4052.09 163
4052.23 161
4052.38 157
4052.53 152
4052.67 148
4052.82 144
4052.96 142
4053.11 141
4053.26 143
4053.40 146
4053.55 151
4053.69 157
4053.84 162
4053.99 166
4054.13 169
4054.28 170
4054.42 170
4054.57 169
4054.72 167
4054.86 166
4055.01 164
4055.15 162
4055.30 158
4055.45 151
4055.59 143
4055.74 132
4055.88 121
4056.03 110
4056.18 103
4056.32 99
4056.47 101
4056.61 107
4056.76 117
4056.91 130
4057.05 144
4057.20 159
4057.35 174
4057.49 189
4057.64 204
4057.78 221
4057.93 238
4058.08 254
4058.22 269
4058.37 281
4058.51 290
4058.66 293
4058.81 291
4058.95 284
4059.10 272
4059.24 256
4059.39 238
4059.54 220
4059.68 204
4059.83 192
4059.97 184
4060.12 181
4060.27 182
4060.41 185
4060.56 189
4060.71 193
4060.85 195
4061.00 195
4061.14 193
4061.29 189
4061.44 184
4061.58 177
4061.73 170
4061.87 161
4062.02 152
4062.17 143
4062.31 134
4062.46 127
4062.61 123
4062.75 121
4062.90 122
4063.04 124
4063.19 125
4063.34 124
4063.48 119
4063.63 111
4063.77 101
4063.92 90
4064.07 79
4064.21 71
4064.36 64
4064.51 58
4064.65 52
4064.80 46
4064.94 39
4065.09 31
4065.24 26
4065.38 23
4065.53 25
4065.68 30
4065.82 38
4065.97 48
4066.11 57
4066.26 65
4066.41 70
4066.55 73
4066.70 75
4066.85 75
4066.99 75
4067.14 75
4067.28 74
4067.43 72
4067.58 69
4067.72 63
4067.87 55
4068.02 45
4068.16 31
4068.31 17
4068.45 2
4068.60 0
4068.75 0
4068.89 0
4069.04 0
4069.19 0
4069.33 0
4069.48 0
4069.62 0
4069.77 17
4069.92 41
4070.06 66
4070.21 90
4070.36 111
4070.50 128
4070.65 139
4070.79 145
4070.94 147
4071.09 143
4071.23 137
4071.38 129
4071.53 120
4071.67 113
4071.82 109
4071.97 108
4072.11 110
4072.26 115
4072.40 123
4072.55 130
4072.70 138
4072.84 144
4072.99 150
4073.14 154
4073.28 158
4073.43 163
4073.58 170
4073.72 179
4073.87 189
4074.01 201
4074.16 212
4074.31 222
4074.45 230
4074.60 233
4074.75 232
4074.89 228
4075.04 221
4075.19 212
4075.33 205
4075.48 200
4075.62 197
4075.77 197
4075.92 200
4076.06 204
4076.21 208
4076.36 212
4076.50 215
4076.65 216
4076.80 216
4076.94 216
4077.09 215
4077.23 215
4077.38 215
4077.53 216
4077.67 216
4077.82 215
4077.97 212
4078.11 207
4078.26 199
4078.41 191
4078.55 181
4078.70 172
4078.85 163
4078.99 156
4079.14 150
4079.29 145
4079.43 141
4079.58 139
4079.72 136
4079.87 133
4080.02 128
4080.16 120
4080.31 109
4080.46 95
4080.60 80
4080.75 65
4080.90 53
4081.04 45
4081.19 41
4081.34 42
4081.48 46
4081.63 50
4081.78 54
4081.92 55
4082.07 55
4082.21 52
4082.36 49
4082.51 47
4082.65 47
4082.80 49
4082.95 53
4083.09 59
4083.24 65
4083.39 70
4083.53 74
4083.68 76
4083.83 77
4083.97 76
4084.12 77
4084.27 79
4084.41 82
4084.56 87
4084.71 91
4084.85 94
4085.00 94
4085.15 89
4085.29 81
4085.44 69
4085.59 56
4085.73 45
4085.88 37
4086.03 34
4086.17 35
4086.32 40
4086.47 48
4086.61 57
4086.76 66
4086.90 72
4087.05 77
4087.20 79
4087.34 80
4087.49 81
4087.64 83
4087.78 86
4087.93 90
4088.08 94
4088.22 97
4088.37 97
4088.52 95
4088.66 89
4088.81 81
4088.96 74
4089.10 70
4089.25 70
4089.40 76
4089.54 87
4089.69 101
4089.84 115
4089.98 126
4090.13 131
4090.28 129
4090.42 119
4090.57 104
4090.72 86
4090.86 68
4091.01 53
4091.16 43
4091.30 41
4091.45 45
4091.60 54
4091.74 66
4091.89 80
4092.04 94
4092.18 108
4092.33 120
4092.48 132
4092.62 144
4092.77 154
4092.92 164
4093.06 172
4093.21 178
4093.36 183
4093.50 187
4093.65 191
4093.80 195
4093.94 200
4094.09 205
4094.24 209
4094.38 210
4094.53 210
4094.68 208
4094.83 205
4094.97 204
4095.12 206
4095.27 210
4095.41 218
4095.56 227
4095.71 239
4095.85 251
4096.00 262
4096.15 273
4096.29 281
4096.44 285
4096.59 287
4096.73 284
4096.88 279
4097.03 273
4097.17 266
4097.32 261
4097.47 257
4097.61 254
4097.76 251
4097.91 246
4098.05 237
4098.20 225
4098.35 209
4098.49 192
4098.64 173
4098.79 154
4098.93 135
4099.08 116
4099.23 98
4099.38 81
4099.52 65
4099.67 50
4099.82 38
4099.96 29
4100.11 23
4100.26 20
4100.40 19
4100.55 20
4100.70 19
4100.84 17
4100.99 11
4101.14 3
4101.28 0
4101.43 0
4101.58 0
4101.72 0
4101.87 0
4102.02 0
4102.17 0
4102.31 15
4102.46 35
4102.61 55
4102.75 73
4102.90 86
4103.05 92
4103.19 91
4103.34 83
4103.49 71
4103.63 56
4103.78 41
4103.93 28
4104.08 19
4104.22 13
4104.37 10
4104.52 9
4104.66 9
4104.81 11
4104.96 13
4105.10 17
4105.25 23
4105.40 32
4105.54 43
4105.69 56
4105.84 69
4105.99 81
4106.13 93
4106.28 103
4106.43 111
4106.57 118
4106.72 124
4106.87 129
4107.01 133
4107.16 137
4107.31 139
4107.45 139
4107.60 138
4107.75 133
4107.90 127
4108.04 119
4108.19 109
4108.34 100
4108.48 91
4108.63 84
4108.78 79
4108.92 76
4109.07 75
4109.22 77
4109.37 82
4109.51 89
4109.66 98
4109.81 108
4109.95 118
4110.10 127
4110.25 135
4110.39 140
4110.54 142
4110.69 141
4110.84 138
4110.98 132
4111.13 123
4111.28 113
4111.42 100
4111.57 85
4111.72 70
4111.86 53
4112.01 36
4112.16 20
4112.31 6
4112.45 0
4112.60 0
4112.75 0
4112.89 0
4113.04 0
4113.19 3
4113.34 10
4113.48 16
4113.63 22
4113.78 27
4113.92 31
4114.07 35
4114.22 37
4114.37 37
4114.51 34
4114.66 28
4114.81 20
4114.95 12
4115.10 5
4115.25 3
4115.39 4
4115.54 9
4115.69 15
4115.84 21
4115.98 24
4116.13 25
4116.28 23
4116.42 19
4116.57 14
4116.72 9
4116.87 6
4117.01 5
4117.16 6
4117.31 8
4117.45 13
4117.60 18
4117.75 24
4117.90 29
4118.04 33
4118.19 35
4118.34 37
4118.48 37
4118.63 36
4118.78 35
4118.93 32
4119.07 29
4119.22 26
4119.37 23
4119.52 21
4119.66 22
4119.81 24
4119.96 29
4120.10 34
4120.25 40
4120.40 46
4120.55 50
4120.69 53
4120.84 54
4120.99 55
4121.13 55
4121.28 55
4121.43 53
4121.58 51
4121.72 47
4121.87 43
4122.02 37
4122.16 31
4122.31 25
4122.46 20
4122.61 17
4122.75 16
4122.90 18
4123.05 23
4123.20 30
4123.34 37
4123.49 44
4123.64 47
4123.78 46
4123.93 40
4124.08 30
4124.23 18
4124.37 6
4124.52 0
4124.67 0
4124.82 0
4124.96 0
4125.11 0
4125.26 8
4125.40 23
4125.55 41
4125.70 61
4125.85 81
4125.99 98
4126.14 110
4126.29 116
4126.44 115
4126.58 109
4126.73 99
4126.88 89
4127.02 79
4127.17 73
4127.32 71
4127.47 72
4127.61 77
4127.76 85
4127.91 94
4128.06 103
4128.20 114
4128.35 124
4128.50 134
4128.65 144
4128.79 152
4128.94 157
4129.09 160
4129.23 160
4129.38 156
4129.53 150
4129.68 142
4129.82 133
4129.97 125
4130.12 118
4130.27 113
4130.41 111
4130.56 110
4130.71 112
4130.86 114
4131.00 118
4131.15 121
4131.30 123
4131.45 122
4131.59 120
4131.74 115
4131.89 109
4132.04 102
4132.18 95
4132.33 90
4132.48 87
4132.62 88
4132.77 91
4132.92 97
4133.07 105
4133.21 114
4133.36 122
4133.51 127
4133.66 130
4133.80 129
4133.95 125
4134.10 118
4134.25 111
4134.39 102
4134.54 95
4134.69 88
4134.84 83
4134.98 79
4135.13 75
4135.28 73
4135.43 72
4135.57 72
4135.72 72
4135.87 71
4136.02 69
4136.16 65
4136.31 61
4136.46 55
4136.61 50
4136.75 45
4136.90 41
4137.05 39
4137.20 37
4137.34 36
4137.49 34
4137.64 31
4137.79 28
4137.93 26
4138.08 26
4138.23 28
4138.38 34
4138.52 43
4138.67 52
4138.82 62
4138.97 70
4139.11 77
4139.26 81
4139.41 84
4139.56 86
4139.70 87
4139.85 88
4140.00 89
4140.15 87
4140.29 84
4140.44 79
4140.59 72
4140.74 64
4140.88 57
4141.03 51
4141.18 47
4141.33 45
4141.47 44
4141.62 44
4141.77 45
4141.92 48
4142.07 50
4142.21 52
4142.36 53
4142.51 52
4142.66 48
4142.80 42
4142.95 34
4143.10 26
4143.25 19
4143.39 14
4143.54 11
4143.69 9
4143.84 8
4143.98 7
4144.13 7
4144.28 7
4144.43 8
4144.57 8
4144.72 6
4144.87 3
4145.02 0
4145.17 0
4145.31 0
4145.46 0
4145.61 0
4145.76 0
4145.90 0
4146.05 2
4146.20 13
4146.35 24
4146.49 34
4146.64 42
4146.79 49
4146.94 54
4147.08 58
4147.23 62
4147.38 64
4147.53 66
4147.68 67
4147.82 69
4147.97 71
4148.12 73
4148.27 77
4148.41 82
4148.56 88
4148.71 95
4148.86 103
4149.00 110
4149.15 116
4149.30 120
4149.45 123
4149.60 125
4149.74 129
4149.89 134
4150.04 142
4150.19 154
4150.33 168
4150.48 183
4150.63 198
4150.78 209
4150.93 218
4151.07 223
4151.22 225
4151.37 227
4151.52 229
4151.66 233
4151.81 238
4151.96 243
4152.11 249
4152.25 254
4152.40 256
4152.55 257
4152.70 256
4152.85 255
4152.99 255
4153.14 254
4153.29 254
4153.44 254
4153.58 252
4153.73 248
4153.88 243
4154.03 236
4154.18 231
4154.32 227
4154.47 227
4154.62 230
4154.77 238
4154.92 248
4155.06 260
4155.21 270
4155.36 278
4155.51 283
4155.65 283
4155.80 280
4155.95 275
4156.10 271
4156.25 269
4156.39 270
4156.54 275
4156.69 281
4156.84 289
4156.98 295
4157.13 298
4157.28 298
4157.43 294
4157.58 286
4157.72 276
4157.87 265
4158.02 254
4158.17 243
4158.32 234
4158.46 226
4158.61 218
4158.76 210
4158.91 200
4159.06 188
4159.20 175
4159.35 162
4159.50 151
4159.65 142
4159.79 136
4159.94 135
4160.09 137
4160.24 142
4160.39 148
4160.53 154
4160.68 160
4160.83 165
4160.98 169
4161.13 171
4161.27 173
4161.42 174
4161.57 174
4161.72 175
4161.87 175
4162.01 174
4162.16 173
4162.31 171
4162.46 167
4162.61 162
4162.75 154
4162.90 145
4163.05 133
4163.20 119
4163.34 105
4163.49 89
4163.64 74
4163.79 60
4163.94 47
4164.08 35
4164.23 26
4164.38 18
4164.53 12
4164.68 9
4164.82 8
4164.97 9
4165.12 12
4165.27 16
4165.42 21
4165.56 27
4165.71 33
4165.86 39
4166.01 45
4166.16 51
4166.30 56
4166.45 60
4166.60 63
4166.75 63
4166.90 61
4167.04 57
4167.19 50
4167.34 41
4167.49 29
4167.64 16
4167.79 1
4167.93 0
4168.08 0
4168.23 0
4168.38 0
4168.53 0
4168.67 0
4168.82 0
4168.97 6
4169.12 17
4169.27 25
4169.41 28
4169.56 29
4169.71 28
4169.86 28
4170.01 30
4170.15 34
4170.30 41
4170.45 50
4170.60 58
4170.75 64
4170.89 69
4171.04 71
4171.19 70
4171.34 68
4171.49 64
4171.64 60
4171.78 54
4171.93 48
4172.08 41
4172.23 32
4172.38 24
4172.52 15
4172.67 6
4172.82 0
4172.97 0
4173.12 0
4173.26 0
4173.41 0
4173.56 0
4173.71 0
4173.86 0
4174.01 0
4174.15 3
4174.30 11
4174.45 21
4174.60 32
4174.75 42
4174.89 53
4175.04 62
4175.19 71
4175.34 80
4175.49 87
4175.64 93
4175.78 97
4175.93 96
4176.08 92
4176.23 84
4176.38 72
4176.52 59
4176.67 45
4176.82 35
4176.97 28
4177.12 26
4177.27 28
4177.41 33
4177.56 39
4177.71 45
4177.86 49
4178.01 52
4178.15 54
4178.30 54
4178.45 55
4178.60 55
4178.75 55
4178.90 55
4179.04 56
4179.19 56
4179.34 55
4179.49 54
4179.64 54
4179.79 54
4179.93 55
4180.08 55
4180.23 55
4180.38 55
4180.53 53
4180.67 50
4180.82 46
4180.97 40
4181.12 34
4181.27 29
4181.42 24
4181.56 20
4181.71 18
4181.86 19
4182.01 23
4182.16 31
4182.31 42
4182.45 56
4182.60 72
4182.75 88
4182.90 102
4183.05 112
4183.20 117
4183.34 116
4183.49 111
4183.64 104
4183.79 95
4183.94 89
4184.09 85
4184.23 83
4184.38 84
4184.53 86
4184.68 88
4184.83 88
4184.98 89
4185.12 90
4185.27 92
4185.42 98
4185.57 107
4185.72 122
4185.87 140
4186.01 160
4186.16 180
4186.31 197
4186.46 210
4186.61 217
4186.76 218
4186.90 214
4187.05 207
4187.20 197
4187.35 187
4187.50 179
4187.65 172
4187.80 168
4187.94 166
4188.09 164
4188.24 162
4188.39 160
4188.54 157
4188.69 154
4188.83 152
4188.98 152
4189.13 154
4189.28 159
4189.43 168
4189.58 178
4189.72 188
4189.87 197
4190.02 204
4190.17 207
4190.32 207
4190.47 205
4190.62 201
4190.76 196
4190.91 191
4191.06 184
4191.21 175
4191.36 164
4191.51 151
4191.65 135
4191.80 119
4191.95 104
4192.10 91
4192.25 80
4192.40 73
4192.55 68
4192.69 65
4192.84 62
4192.99 60
4193.14 58
4193.29 56
4193.44 53
4193.58 51
4193.73 50
4193.88 48
4194.03 46
4194.18 45
4194.33 43
4194.48 43
4194.62 44
4194.77 44
4194.92 44
4195.07 42
4195.22 39
4195.37 34
4195.52 29
4195.66 24
4195.81 23
4195.96 25
4196.11 31
4196.26 41
4196.41 54
4196.56 68
4196.70 80
4196.85 89
4197.00 93
4197.15 90
4197.30 80
4197.45 66
4197.60 48
4197.74 31
4197.89 15
4198.04 3
4198.19 0
4198.34 0
4198.49 0
4198.64 5
4198.78 13
4198.93 23
4199.08 32
4199.23 40
4199.38 44
4199.53 45
4199.68 42
4199.82 36
4199.97 27
4200.12 15
4200.27 4
4200.42 0
4200.57 0
4200.72 0
4200.86 0
4201.01 0
4201.16 0
4201.31 0
4201.46 0
4201.61 2
4201.76 10
4201.91 18
4202.05 27
4202.20 37
4202.35 47
4202.50 56
4202.65 63
4202.80 67
4202.95 68
4203.09 67
4203.24 63
4203.39 60
4203.54 59
4203.69 62
4203.84 69
4203.99 80
4204.14 94
4204.28 108
4204.43 121
4204.58 130
4204.73 135
4204.88 135
4205.03 132
4205.18 127
4205.32 123
4205.47 121
4205.62 122
4205.77 127
4205.92 136
4206.07 146
4206.22 158
4206.37 169
4206.51 179
4206.66 188
4206.81 196
4206.96 203
4207.11 211
4207.26 219
4207.41 229
4207.56 240
4207.70 252
4207.85 263
4208.00 274
4208.15 281
4208.30 285
4208.45 285
4208.60 281
4208.75 272
4208.89 260
4209.04 247
4209.19 233
4209.34 221
4209.49 211
4209.64 204
4209.79 200
4209.94 197
4210.08 195
4210.23 194
4210.38 193
4210.53 193
4210.68 194
4210.83 195
4210.98 196
4211.13 197
4211.28 196
4211.42 194
4211.57 191
4211.72 187
4211.87 184
4212.02 184
4212.17 187
4212.32 194
4212.47 204
4212.61 215
4212.76 226
4212.91 235
4213.06 242
4213.21 248
4213.36 252
4213.51 257
4213.66 263
4213.81 269
4213.95 277
4214.10 284
4214.25 290
4214.40 292
4214.55 290
4214.70 285
4214.85 277
4215.00 266
4215.15 253
4215.29 241
4215.44 231
4215.59 223
4215.74 216
4215.89 211
4216.04 208
4216.19 203
4216.34 198
4216.49 192
4216.63 184
4216.78 175
4216.93 166
4217.08 156
4217.23 147
4217.38 137
4217.53 128
4217.68 119
4217.83 111
4217.97 103
4218.12 96
4218.27 91
4218.42 87
4218.57 86
4218.72 85
4218.87 86
4219.02 88
4219.17 90
4219.32 90
4219.46 89
4219.61 85
4219.76 79
4219.91 71
4220.06 61
4220.21 49
4220.36 36
4220.51 23
4220.66 12
4220.80 4
4220.95 0
4221.10 0
4221.25 2
4221.40 9
4221.55 16
4221.70 24
4221.85 32
4222.00 39
4222.15 44
4222.29 49
4222.44 54
4222.59 57
4222.74 59
4222.89 60
4223.04 59
4223.19 58
4223.34 58
4223.49 60
4223.64 63
4223.79 67
4223.93 71
4224.08 74
4224.23 74
4224.38 72
4224.53 67
4224.68 61
4224.83 54
4224.98 48
4225.13 43
4225.28 39
4225.42 36
4225.57 34
4225.72 33
4225.87 33
4226.02 35
4226.17 39
4226.32 45
4226.47 52
4226.62 59
4226.77 66
4226.92 71
4227.06 73
4227.21 75
4227.36 74
4227.51 73
4227.66 72
4227.81 71
4227.96 72
4228.11 74
4228.26 79
4228.41 87
4228.56 97
4228.70 108
4228.85 118
4229.00 127
4229.15 132
4229.30 133
4229.45 131
4229.60 125
4229.75 117
4229.90 110
4230.05 102
4230.20 96
4230.35 91
4230.49 86
4230.64 82
4230.79 78
4230.94 74
4231.09 70
4231.24 65
4231.39 60
4231.54 55
4231.69 50
4231.84 47
4231.99 45
4232.14 45
4232.28 47
4232.43 51
4232.58 57
4232.73 63
4232.88 69
4233.03 76
4233.18 82
4233.33 89
4233.48 98
4233.63 107
4233.78 118
4233.93 128
4234.07 136
4234.22 141
4234.37 144
4234.52 143
4234.67 139
4234.82 134
4234.97 128
4235.12 123
4235.27 117
4235.42 112
4235.57 104
4235.72 94
4235.87 81
4236.01 64
4236.16 45
4236.31 25
4236.46 5
4236.61 0
4236.76 0
4236.91 0
4237.06 0
4237.21 0
4237.36 0
4237.51 0
4237.66 0
4237.81 12
4237.96 29
4238.10 44
4238.25 57
4238.40 65
4238.55 69
4238.70 69
4238.85 66
4239.00 60
4239.15 53
4239.30 44
4239.45 36
4239.60 29
4239.75 23
4239.90 20
4240.05 19
4240.20 20
4240.34 24
4240.49 30
4240.64 38
4240.79 46
4240.94 55
4241.09 62
4241.24 68
4241.39 70
4241.54 69
4241.69 64
4241.84 55
4241.99 43
4242.14 32
4242.29 22
4242.44 16
4242.58 15
4242.73 19
4242.88 28
4243.03 41
4243.18 56
4243.33 74
4243.48 93
4243.63 112
4243.78 130
4243.93 145
4244.08 156
4244.23 160
4244.38 157
4244.53 147
4244.68 132
4244.83 115
4244.97 99
4245.12 85
4245.27 77
4245.42 73
4245.57 74
4245.72 78
4245.87 84
4246.02 90
4246.17 97
4246.32 105
4246.47 113
4246.62 121
4246.77 130
4246.92 137
4247.07 141
4247.22 142
4247.37 139
4247.52 132
4247.66 122
4247.81 111
4247.96 99
4248.11 88
4248.26 79
4248.41 71
4248.56 65
4248.71 61
4248.86 60
4249.01 59
4249.16 60
4249.31 61
4249.46 60
4249.61 57
4249.76 51
4249.91 43
4250.06 34
4250.21 25
4250.36 17
4250.50 11
4250.65 8
4250.80 6
4250.95 5
4251.10 3
4251.25 1
4251.40 0
4251.55 0
4251.70 0
4251.85 0
4252.00 0
4252.15 0
4252.30 0
4252.45 4
4252.60 10
4252.75 14
4252.90 18
4253.05 19
4253.20 19
4253.35 16
4253.50 11
4253.65 5
4253.79 0
4253.94 0
4254.09 0
4254.24 0
4254.39 0
4254.54 0
4254.69 0
4254.84 2
4254.99 14
4255.14 24
4255.29 32
4255.44 35
4255.59 34
4255.74 28
4255.89 19
4256.04 9
4256.19 0
4256.34 0
4256.49 0
4256.64 0
4256.79 0
4256.94 0
4257.09 0
4257.24 6
4257.38 24
4257.53 44
4257.68 63
4257.83 82
4257.98 98
4258.13 112
4258.28 125
4258.43 135
4258.58 143
4258.73 149
4258.88 151
4259.03 150
4259.18 147
4259.33 143
4259.48 140
4259.63 140
4259.78 144
4259.93 152
4260.08 163
4260.23 175
4260.38 186
4260.53 195
4260.68 202
4260.83 206
4260.98 209
4261.13 214
4261.28 222
4261.43 233
4261.58 247
4261.73 262
4261.88 278
4262.02 291
4262.17 300
4262.32 307
4262.47 310
4262.62 314
4262.77 319
4262.92 329
4263.07 343
4263.22 363
4263.37 386
4263.52 412
4263.67 438
4263.82 461
4263.97 479
4264.12 493
4264.27 503
4264.42 511
4264.57 520
4264.72 532
4264.87 546
4265.02 562
4265.17 577
4265.32 587
4265.47 590
4265.62 585
4265.77 572
4265.92 554
4266.07 534
4266.22 515
4266.37 500
4266.52 489
4266.67 480
4266.82 472
4266.97 463
4267.12 451
4267.27 436
4267.42 419
4267.57 402
4267.72 387
4267.87 375
4268.02 367
4268.17 363
4268.31 363
4268.46 365
4268.61 368
4268.76 371
4268.91 373
4269.06 373
4269.21 371
4269.36 367
4269.51 359
4269.66 350
4269.81 338
4269.96 326
4270.11 315
4270.26 306
4270.41 301
4270.56 299
4270.71 302
4270.86 308
4271.01 316
4271.16 324
4271.31 333
4271.46 339
4271.61 343
4271.76 341
4271.91 335
4272.06 323
4272.21 307
4272.36 288
4272.51 269
4272.66 253
4272.81 240
4272.96 233
4273.11 230
4273.26 229
4273.41 229
4273.56 227
4273.71 222
4273.86 215
4274.01 206
4274.16 197
4274.31 189
4274.46 181
4274.61 174
4274.76 168
4274.91 162
4275.06 157
4275.21 152
4275.36 148
4275.51 146
4275.66 144
4275.81 144
4275.96 143
4276.11 142
4276.26 141
4276.41 139
4276.56 136
4276.71 135
4276.86 135
4277.01 136
4277.16 137
4277.31 138
4277.46 136
4277.61 131
4277.76 121
4277.91 107
4278.06 90
4278.21 73
4278.36 55
4278.51 40
4278.66 28
4278.81 19
4278.96 13
4279.11 10
4279.26 10
4279.41 12
4279.56 19
4279.71 30
4279.86 45
4280.01 63
4280.16 84
4280.31 105
4280.46 126
4280.61 145
4280.76 161
4280.91 176
4281.06 189
4281.21 202
4281.36 214
4281.51 223
4281.66 230
4281.81 233
4281.96 231
4282.11 224
4282.26 212
4282.41 197
4282.56 180
4282.71 164
4282.86 149
4283.01 138
4283.16 132
4283.31 130
4283.46 133
4283.61 138
4283.76 145
4283.91 152
4284.06 157
4284.21 162
4284.36 166
4284.51 169
4284.66 172
4284.81 176
4284.96 181
4285.11 186
4285.26 191
4285.41 197
4285.56 203
4285.71 209
4285.86 214
4286.01 218
4286.16 218
4286.31 215
4286.46 205
4286.61 191
4286.76 172
4286.91 150
4287.06 129
4287.21 111
4287.36 98
4287.51 91
4287.66 91
4287.81 96
4287.96 104
4288.11 113
4288.26 120
4288.41 126
4288.56 127
4288.71 126
4288.87 123
4289.02 119
4289.17 115
4289.32 112
4289.47 110
4289.62 109
4289.77 108
4289.92 107
4290.07 106
4290.22 105
4290.37 104
4290.52 104
4290.67 104
4290.82 105
4290.97 105
4291.12 106
4291.27 107
4291.42 107
4291.57 106
4291.72 104
4291.87 100
4292.02 94
4292.17 84
4292.32 73
4292.47 60
4292.62 45
4292.77 31
4292.92 18
4293.07 6
4293.22 0
4293.37 0
4293.52 0
4293.67 0
4293.82 0
4293.97 0
4294.12 0
4294.27 0
4294.42 0
4294.57 7
4294.72 15
4294.87 26
4295.02 38
4295.17 52
4295.33 69
4295.48 86
4295.63 103
4295.78 118
4295.93 128
4296.08 133
4296.23 131
4296.38 123
4296.53 110
4296.68 94
4296.83 78
4296.98 63
4297.13 51
4297.28 43
4297.43 40
4297.58 41
4297.73 45
4297.88 50
4298.03 56
4298.18 62
4298.33 68
4298.48 74
4298.63 79
4298.78 85
4298.93 91
4299.08 96
4299.23 102
4299.38 106
4299.53 111
4299.68 115
4299.84 120
4299.99 127
4300.14 134
4300.29 143
4300.44 151
4300.59 158
4300.74 161
4300.89 160
4301.04 153
4301.19 141
4301.34 126
4301.49 109
4301.64 92
4301.79 77
4301.94 64
4302.09 54
4302.24 47
4302.39 41
4302.54 39
4302.69 39
4302.84 44
4302.99 51
4303.14 61
4303.29 72
4303.44 83
4303.60 92
4303.75 98
4303.90 102
4304.05 102
4304.20 101
4304.35 97
4304.50 91
4304.65 84
4304.80 76
4304.95 68
4305.10 61
4305.25 55
4305.40 51
4305.55 50
4305.70 51
4305.85 53
4306.00 54
4306.15 55
4306.30 54
4306.45 52
4306.60 49
4306.76 45
4306.91 41
4307.06 38
4307.21 36
4307.36 36
4307.51 39
4307.66 43
4307.81 50
4307.96 58
4308.11 66
4308.26 74
4308.41 81
4308.56 85
4308.71 87
4308.86 86
4309.01 83
4309.16 78
4309.31 71
4309.46 63
4309.62 55
4309.77 48
4309.92 42
4310.07 37
4310.22 33
4310.37 30
4310.52 28
4310.67 28
4310.82 30
4310.97 35
4311.12 43
4311.27 52
4311.42 63
4311.57 73
4311.72 81
4311.87 85
4312.02 86
4312.17 85
4312.33 83
4312.48 80
4312.63 77
4312.78 75
4312.93 73
4313.08 72
4313.23 70
4313.38 68
4313.53 66
4313.68 62
4313.83 58
4313.98 51
4314.13 42
4314.28 30
4314.43 18
4314.58 7
4314.74 0
4314.89 0
4315.04 0
4315.19 3
4315.34 15
4315.49 30
4315.64 48
4315.79 67
4315.94 88
4316.09 108
4316.24 128
4316.39 146
4316.54 160
4316.69 169
4316.84 175
4316.99 176
4317.15 176
4317.30 174
4317.45 172
4317.60 171
4317.75 170
4317.90 166
4318.05 160
4318.20 151
4318.35 137
4318.50 121
4318.65 103
4318.80 85
4318.95 68
4319.10 53
4319.26 41
4319.41 33
4319.56 29
4319.71 29
4319.86 33
4320.01 40
4320.16 49
4320.31 61
4320.46 74
4320.61 87
4320.76 99
4320.91 109
4321.06 115
4321.21 116
4321.37 112
4321.52 103
4321.67 90
4321.82 75
4321.97 58
4322.12 44
4322.27 32
4322.42 25
4322.57 21
4322.72 22
4322.87 26
4323.02 33
4323.17 42
4323.33 53
4323.48 65
4323.63 78
4323.78 91
4323.93 102
4324.08 111
4324.23 117
4324.38 120
4324.53 120
4324.68 118
4324.83 114
4324.98 109
4325.14 105
4325.29 101
4325.44 99
4325.59 97
4325.74 96
4325.89 94
4326.04 92
4326.19 89
4326.34 86
4326.49 82
4326.64 79
4326.79 76
4326.95 73
4327.10 69
4327.25 65
4327.40 59
4327.55 51
4327.70 42
4327.85 32
4328.00 22
4328.15 15
4328.30 9
4328.45 5
4328.60 3
4328.76 2
4328.91 1
4329.06 0
4329.21 0
4329.36 0
4329.51 0
4329.66 0
4329.81 0
4329.96 0
4330.11 0
4330.26 0
4330.42 1
4330.57 4
4330.72 9
4330.87 14
4331.02 21
4331.17 30
4331.32 39
4331.47 50
4331.62 60
4331.77 67
4331.92 72
4332.08 73
4332.23 70
4332.38 63
4332.53 56
4332.68 48
4332.83 43
4332.98 40
4333.13 41
4333.28 44
4333.43 50
4333.58 56
4333.74 63
4333.89 68
4334.04 74
4334.19 78
4334.34 82
4334.49 87
4334.64 93
4334.79 100
4334.94 108
4335.09 117
4335.25 126
4335.40 133
4335.55 138
4335.70 140
4335.85 140
4336.00 136
4336.15 132
4336.30 128
4336.45 125
4336.60 123
4336.76 123
4336.91 126
4337.06 130
4337.21 137
4337.36 144
4337.51 153
4337.66 161
4337.81 168
4337.96 172
4338.11 171
4338.27 166
4338.42 157
4338.57 145
4338.72 132
4338.87 121
4339.02 113
4339.17 109
4339.32 109
4339.47 111
4339.63 114
4339.78 117
4339.93 117
4340.08 114
4340.23 109
4340.38 101
4340.53 92
4340.68 81
4340.83 71
4340.99 60
4341.14 49
4341.29 40
4341.44 34
4341.59 30
4341.74 29
4341.89 32
4342.04 36
4342.19 41
4342.35 47
4342.50 51
4342.65 54
4342.80 54
4342.95 53
4343.10 49
4343.25 43
4343.40 34
4343.55 23
4343.71 11
4343.86 0
4344.01 0
4344.16 0
4344.31 0
4344.46 0
4344.61 0
4344.76 0
4344.91 1
4345.07 8
4345.22 13
4345.37 15
4345.52 16
4345.67 17
4345.82 17
4345.97 18
4346.12 19
4346.28 21
4346.43 23
4346.58 25
4346.73 25
4346.88 25
4347.03 24
4347.18 23
4347.33 23
4347.48 23
4347.64 25
4347.79 27
4347.94 29
4348.09 29
4348.24 27
4348.39 23
4348.54 18
4348.69 13
4348.85 10
4349.00 9
4349.15 13
4349.30 20
4349.45 30
4349.60 40
4349.75 51
4349.90 60
4350.06 67
4350.21 73
4350.36 78
4350.51 84
4350.66 90
4350.81 97
4350.96 102
4351.11 106
4351.27 106
4351.42 102
4351.57 96
4351.72 88
4351.87 80
4352.02 73
4352.17 68
4352.32 64
4352.48 61
4352.63 56
4352.78 50
4352.93 42
4353.08 32
4353.23 22
4353.38 14
4353.53 9
4353.69 8
4353.84 10
4353.99 12
4354.14 15
4354.29 15
4354.44 13
4354.59 8
4354.75 4
4354.90 0
4355.05 0
4355.20 0
4355.35 3
4355.50 7
4355.65 10
4355.80 12
4355.96 10
4356.11 7
4356.26 2
4356.41 0
4356.56 0
4356.71 0
4356.86 0
4357.02 0
4357.17 0
4357.32 0
4357.47 3
4357.62 8
4357.77 12
4357.92 16
4358.08 19
4358.23 23
4358.38 25
4358.53 28
4358.68 30
4358.83 33
4358.98 36
4359.14 41
4359.29 47
4359.44 53
4359.59 59
4359.74 64
4359.89 67
4360.04 69
4360.20 68
4360.35 66
4360.50 61
4360.65 55
4360.80 47
4360.95 39
4361.10 31
4361.26 26
4361.41 23
4361.56 24
4361.71 27
4361.86 33
4362.01 39
4362.16 43
4362.32 45
4362.47 45
4362.62 43
4362.77 40
4362.92 38
4363.07 38
4363.22 39
4363.38 41
4363.53 43
4363.68 42
4363.83 38
4363.98 31
4364.13 21
4364.28 11
4364.44 3
4364.59 0
4364.74 0
4364.89 0
4365.04 1
4365.19 10
4365.35 19
4365.50 29
4365.65 38
4365.80 44
4365.95 49
4366.10 51
4366.25 52
4366.41 53
4366.56 54
4366.71 57
4366.86 61
4367.01 67
4367.16 72
4367.32 77
4367.47 80
4367.62 80
4367.77 78
4367.92 74
4368.07 70
4368.22 65
4368.38 61
4368.53 60
4368.68 63
4368.83 69
4368.98 80
4369.13 94
4369.29 111
4369.44 126
4369.59 139
4369.74 148
4369.89 150
4370.04 145
4370.19 137
4370.35 125
4370.50 112
4370.65 101
4370.80 92
4370.95 86
4371.10 81
4371.26 78
4371.41 76
4371.56 74
4371.71 71
4371.86 70
4372.01 69
4372.17 69
4372.32 70
4372.47 71
4372.62 71
4372.77 69
4372.92 66
4373.08 62
4373.23 57
4373.38 52
4373.53 48
4373.68 46
4373.83 46
4373.99 49
4374.14 54
4374.29 61
4374.44 70
4374.59 79
4374.74 87
4374.90 93
4375.05 96
4375.20 95
4375.35 90
4375.50 81
4375.65 70
4375.81 59
4375.96 49
4376.11 43
4376.26 40
4376.41 41
4376.56 44
4376.72 50
4376.87 55
4377.02 60
4377.17 64
4377.32 65
4377.47 65
4377.63 62
4377.78 57
4377.93 50
4378.08 43
4378.23 34
4378.39 26
4378.54 19
4378.69 15
4378.84 13
4378.99 13
4379.14 15
4379.30 19
4379.45 22
4379.60 26
4379.75 29
4379.90 33
4380.05 39
4380.21 45
4380.36 52
4380.51 60
4380.66 67
4380.81 72
4380.97 75
4381.12 77
4381.27 79
4381.42 81
4381.57 84
4381.72 90
4381.88 98
4382.03 108
4382.18 118
4382.33 129
4382.48 138
4382.63 147
4382.79 155
4382.94 161
4383.09 167
4383.24 172
4383.39 177
4383.55 183
4383.70 189
4383.85 196
4384.00 201
4384.15 206
4384.31 210
4384.46 213
4384.61 215
4384.76 216
4384.91 216
4385.06 216
4385.22 215
4385.37 213
4385.52 211
4385.67 207
4385.82 204
4385.98 201
4386.13 198
4386.28 194
4386.43 188
4386.58 181
4386.73 173
4386.89 166
4387.04 159
4387.19 155
4387.34 153
4387.49 154
4387.65 158
4387.80 163
4387.95 170
4388.10 179
4388.25 188
4388.41 198
4388.56 207
4388.71 212
4388.86 214
4389.01 211
4389.17 204
4389.32 193
4389.47 182
4389.62 170
4389.77 160
4389.93 151
4390.08 142
4390.23 133
4390.38 122
4390.53 111
4390.68 101
4390.84 91
4390.99 84
4391.14 79
4391.29 77
4391.44 77
4391.60 77
4391.75 77
4391.90 76
4392.05 73
4392.20 68
4392.36 62
4392.51 55
4392.66 49
4392.81 45
4392.96 42
4393.12 41
4393.27 40
4393.42 39
4393.57 37
4393.72 32
4393.88 26
4394.03 18
4394.18 9
4394.33 0
4394.48 0
4394.64 0
4394.79 0
4394.94 0
4395.09 0
4395.24 0
4395.40 0
4395.55 3
4395.70 16
4395.85 28
4396.00 37
4396.16 42
4396.31 42
4396.46 39
4396.61 33
4396.77 28
4396.92 25
4397.07 27
4397.22 35
4397.37 47
4397.53 64
4397.68 82
4397.83 99
4397.98 114
4398.13 124
4398.29 132
4398.44 138
4398.59 143
4398.74 149
4398.89 157
4399.05 167
4399.20 177
4399.35 189
4399.50 201
4399.65 214
4399.81 227
4399.96 241
4400.11 256
4400.26 272
4400.42 288
4400.57 304
4400.72 321
4400.87 336
4401.02 352
4401.18 367
4401.33 381
4401.48 395
4401.63 409
4401.78 421
4401.94 432
4402.09 443
4402.24 453
4402.39 465
4402.55 478
4402.70 493
4402.85 510
4403.00 526
4403.15 541
4403.31 553
4403.46 559
4403.61 558
4403.76 551
4403.91 538
4404.07 522
4404.22 504
4404.37 488
4404.52 475
4404.68 467
4404.83 464
4404.98 466
4405.13 469
4405.28 472
4405.44 472
4405.59 470
4405.74 463
4405.89 454
4406.05 442
4406.20 430
4406.35 416
4406.50 402
4406.65 387
4406.81 372
4406.96 356
4407.11 340
4407.26 326
4407.42 313
4407.57 303
4407.72 296
4407.87 291
4408.02 287
4408.18 283
4408.33 278
4408.48 271
4408.63 262
4408.79 251
4408.94 239
4409.09 226
4409.24 214
4409.40 205
4409.55 199
4409.70 197
4409.85 197
4410.00 198
4410.16 199
4410.31 198
4410.46 195
4410.61 189
4410.77 181
4410.92 173
4411.07 166
4411.22 159
4411.38 153
4411.53 147
4411.68 140
4411.83 131
4411.98 120
4412.14 108
4412.29 98
4412.44 89
4412.59 85
4412.75 84
4412.90 88
4413.05 94
4413.20 102
4413.36 111
4413.51 119
4413.66 125
4413.81 130
4413.96 132
4414.12 132
4414.27 130
4414.42 127
4414.57 122
4414.73 118
4414.88 114
4415.03 112
4415.18 113
4415.34 117
4415.49 125
4415.64 134
4415.79 143
4415.95 150
4416.10 152
4416.25 149
4416.40 140
4416.56 126
4416.71 110
4416.86 94
4417.01 82
4417.16 75
4417.32 75
4417.47 80
4417.62 88
4417.77 98
4417.93 107
4418.08 114
4418.23 120
4418.38 124
4418.54 129
4418.69 135
4418.84 143
4418.99 153
4419.15 165
4419.30 177
4419.45 189
4419.60 200
4419.76 210
4419.91 220
4420.06 231
4420.21 245
4420.37 262
4420.52 284
4420.67 311
4420.82 342
4420.98 375
4421.13 408
4421.28 440
4421.43 469
4421.59 495
4421.74 518
4421.89 539
4422.04 561
4422.20 584
4422.35 610
4422.50 639
4422.65 672
4422.81 707
4422.96 747
4423.11 789
4423.26 835
4423.42 882
4423.57 932
4423.72 984
4423.87 1036
4424.03 1089
4424.18 1141
4424.33 1192
4424.48 1240
4424.64 1284
4424.79 1325
4424.94 1360
4425.09 1393
4425.25 1424
4425.40 1455
4425.55 1490
4425.70 1528
4425.86 1568
4426.01 1610
4426.16 1650
4426.31 1686
4426.47 1714
4426.62 1733
4426.77 1744
4426.92 1746
4427.08 1743
4427.23 1735
4427.38 1724
4427.53 1709
4427.69 1693
4427.84 1673
4427.99 1650
4428.15 1624
4428.30 1596
4428.45 1568
4428.60 1541
4428.76 1518
4428.91 1498
4429.06 1481
4429.21 1466
4429.37 1451
4429.52 1434
4429.67 1414
4429.82 1390
4429.98 1363
4430.13 1336
4430.28 1310
4430.43 1286
4430.59 1264
4430.74 1243
4430.89 1221
4431.05 1196
4431.20 1167
4431.35 1134
4431.50 1097
4431.66 1056
4431.81 1013
4431.96 968
4432.11 923
4432.27 878
4432.42 835
4432.57 794
4432.72 756
4432.88 723
4433.03 694
4433.18 670
4433.34 650
4433.49 632
4433.64 614
4433.79 594
4433.95 572
4434.10 547
4434.25 521
4434.40 495
4434.56 471
4434.71 452
4434.86 437
4435.02 427
4435.17 420
4435.32 415
4435.47 410
4435.63 404
4435.78 395
4435.93 383
4436.08 368
4436.24 351
4436.39 332
4436.54 312
4436.70 292
4436.85 271
4437.00 250
4437.15 228
4437.31 206
4437.46 184
4437.61 161
4437.76 140
4437.92 120
4438.07 105
4438.22 93
4438.38 85
4438.53 81
4438.68 78
4438.83 77
4438.99 75
4439.14 73
4439.29 71
4439.45 70
4439.60 70
4439.75 72
4439.90 75
4440.06 77
4440.21 79
4440.36 80
4440.51 79
4440.67 77
4440.82 75
4440.97 73
4441.13 71
4441.28 69
4441.43 65
4441.58 60
4441.74 52
4441.89 43
4442.04 32
4442.20 21
4442.35 9
4442.50 0
4442.65 0
4442.81 0
4442.96 0
4443.11 0
4443.27 0
4443.42 0
4443.57 0
4443.72 1
4443.88 15
4444.03 29
4444.18 43
4444.34 55
4444.49 67
4444.64 78
4444.79 89
4444.95 101
4445.10 112
4445.25 123
4445.41 132
4445.56 139
4445.71 144
4445.86 146
4446.02 146
4446.17 144
4446.32 142
4446.48 140
4446.63 138
4446.78 136
4446.94 136
4447.09 136
4447.24 137
4447.39 138
4447.55 140
4447.70 141
4447.85 142
4448.01 141
4448.16 138
4448.31 132
4448.46 125
4448.62 116
4448.77 106
4448.92 96
4449.08 87
4449.23 79
4449.38 73
4449.54 70
4449.69 70
4449.84 74
4449.99 81
4450.15 93
4450.30 107
4450.45 124
4450.61 141
4450.76 157
4450.91 170
4451.07 179
4451.22 185
4451.37 188
4451.52 189
4451.68 191
4451.83 196
4451.98 204
4452.14 215
4452.29 228
4452.44 241
4452.60 252
4452.75 259
4452.90 261
4453.05 258
4453.21 251
4453.36 243
4453.51 233
4453.67 225
4453.82 220
4453.97 217
4454.13 217
4454.28 220
4454.43 223
4454.58 227
4454.74 229
4454.89 231
4455.04 232
4455.20 233
4455.35 234
4455.50 236
4455.66 241
4455.81 246
4455.96 252
4456.12 255
4456.27 256
4456.42 253
4456.57 247
4456.73 239
4456.88 229
4457.03 219
4457.19 209
4457.34 200
4457.49 192
4457.65 183
4457.80 174
4457.95 163
4458.11 153
4458.26 143
4458.41 133
4458.57 125
4458.72 119
4458.87 114
4459.02 111
4459.18 107
4459.33 103
4459.48 99
4459.64 96
4459.79 94
4459.94 92
4460.10 91
4460.25 90
4460.40 88
4460.56 85
4460.71 79
4460.86 72
4461.02 63
4461.17 55
4461.32 48
4461.48 43
4461.63 39
4461.78 38
4461.93 37
4462.09 35
4462.24 33
4462.39 29
4462.55 25
4462.70 21
4462.85 17
4463.01 14
4463.16 13
4463.31 12
4463.47 11
4463.62 11
4463.77 9
4463.93 8
4464.08 5
4464.23 1
4464.39 0
4464.54 0
4464.69 0
4464.85 0
4465.00 0
4465.15 0
4465.31 0
4465.46 3
4465.61 12
4465.76 21
4465.92 31
4466.07 40
4466.22 50
4466.38 59
4466.53 69
4466.68 79
4466.84 89
4466.99 97
4467.14 102
4467.30 104
4467.45 102
4467.60 98
4467.76 92
4467.91 87
4468.06 82
4468.22 81
4468.37 82
4468.52 85
4468.68 91
4468.83 97
4468.98 103
4469.14 108
4469.29 112
4469.44 114
4469.60 115
4469.75 113
4469.90 110
4470.06 106
4470.21 100
4470.36 92
4470.52 84
4470.67 75
4470.82 67
4470.98 60
4471.13 53
4471.28 48
4471.44 44
4471.59 42
4471.74 40
4471.90 39
4472.05 39
4472.20 42
4472.36 47
4472.51 55
4472.66 67
4472.82 83
4472.97 101
4473.12 119
4473.28 135
4473.43 146
4473.58 149
4473.74 144
4473.89 131
4474.04 113
4474.20 92
4474.35 73
4474.50 57
4474.66 48
4474.81 45
4474.96 46
4475.12 52
4475.27 59
4475.42 67
4475.58 74
4475.73 80
4475.89 84
4476.04 88
4476.19 90
4476.35 91
4476.50 90
4476.65 87
4476.81 83
4476.96 76
4477.11 68
4477.27 60
4477.42 51
4477.57 42
4477.73 35
4477.88 31
4478.03 29
4478.19 31
4478.34 37
4478.49 46
4478.65 57
4478.80 69
4478.95 81
4479.11 91
4479.26 97
4479.41 99
4479.57 97
4479.72 90
4479.88 80
4480.03 69
4480.18 59
4480.34 51
4480.49 48
4480.64 50
4480.80 57
4480.95 67
4481.10 80
4481.26 91
4481.41 101
4481.56 107
4481.72 109
4481.87 108
4482.02 105
4482.18 102
4482.33 98
4482.48 94
4482.64 91
4482.79 87
4482.95 83
4483.10 79
4483.25 74
4483.41 69
4483.56 65
4483.71 62
4483.87 59
4484.02 55
4484.17 51
4484.33 46
4484.48 39
4484.63 33
4484.79 28
4484.94 25
4485.10 27
4485.25 32
4485.40 41
4485.56 53
4485.71 67
4485.86 81
4486.02 94
4486.17 106
4486.32 115
4486.48 123
4486.63 128
4486.78 132
4486.94 134
4487.09 136
4487.25 137
4487.40 136
4487.55 133
4487.71 128
4487.86 121
4488.01 114
4488.17 108
4488.32 106
4488.47 108
4488.63 116
4488.78 128
4488.94 144
4489.09 161
4489.24 177
4489.40 192
4489.55 202
4489.70 209
4489.86 212
4490.01 210
4490.16 206
4490.32 199
4490.47 190
4490.63 181
4490.78 171
4490.93 161
4491.09 151
4491.24 142
4491.39 135
4491.55 130
4491.70 129
4491.86 133
4492.01 140
4492.16 150
4492.32 161
4492.47 170
4492.62 174
4492.78 175
4492.93 170
4493.08 162
4493.24 152
4493.39 144
4493.55 138
4493.70 135
4493.85 135
4494.01 137
4494.16 140
4494.31 141
4494.47 140
4494.62 136
4494.78 130
4494.93 121
4495.08 111
4495.24 100
4495.39 90
4495.54 81
4495.70 73
4495.85 66
4496.01 62
4496.16 60
4496.31 62
4496.47 66
4496.62 71
4496.77 78
4496.93 85
4497.08 90
4497.24 93
4497.39 96
4497.54 98
4497.70 100
4497.85 104
4498.01 108
4498.16 114
4498.31 118
4498.47 120
4498.62 120
4498.77 117
4498.93 113
4499.08 108
4499.24 102
4499.39 95
4499.54 89
4499.70 82
4499.85 74
4500.00 67
4500.16 61
4500.31 58
4500.47 59
4500.62 63
4500.77 70
4500.93 79
4501.08 88
4501.24 98
4501.39 107
4501.54 114
4501.70 120
4501.85 126
4502.01 132
4502.16 137
4502.31 144
4502.47 150
4502.62 157
4502.77 163
4502.93 168
4503.08 171
4503.24 174
4503.39 175
4503.54 176
4503.70 177
4503.85 177
4504.01 178
4504.16 179
4504.31 180
4504.47 181
4504.62 183
4504.78 186
4504.93 188
4505.08 190
4505.24 189
4505.39 185
4505.54 179
4505.70 169
4505.85 158
4506.01 147
4506.16 137
4506.31 131
4506.47 127
4506.62 127
4506.78 128
4506.93 129
4507.08 130
4507.24 130
4507.39 129
4507.55 127
4507.70 125
4507.85 122
4508.01 119
4508.16 115
4508.32 109
4508.47 102
4508.62 93
4508.78 82
4508.93 70
4509.09 59
4509.24 48
4509.39 38
4509.55 28
4509.70 19
4509.86 10
4510.01 0
4510.16 0
4510.32 0
4510.47 0
4510.63 0
4510.78 0
4510.93 0
4511.09 0
4511.24 0
4511.40 8
4511.55 18
4511.70 29
4511.86 40
4512.01 52
4512.17 65
4512.32 79
4512.47 93
4512.63 105
4512.78 116
4512.94 124
4513.09 130
4513.24 136
4513.40 142
4513.55 149
4513.71 157
4513.86 166
4514.01 175
4514.17 183
4514.32 189
4514.48 195
4514.63 199
4514.79 203
4514.94 206
4515.09 207
4515.25 205
4515.40 199
4515.56 190
4515.71 178
4515.86 164
4516.02 151
4516.17 139
4516.33 132
4516.48 129
4516.63 130
4516.79 136
4516.94 145
4517.10 157
4517.25 170
4517.41 182
4517.56 192
4517.71 198
4517.87 200
4518.02 197
4518.18 191
4518.33 182
4518.48 174
4518.64 167
4518.79 161
4518.95 157
4519.10 154
4519.25 150
4519.41 146
4519.56 140
4519.72 134
4519.87 127
4520.03 122
4520.18 117
4520.33 115
4520.49 116
4520.64 119
4520.80 124
4520.95 130
4521.11 136
4521.26 141
4521.41 144
4521.57 145
4521.72 144
4521.88 142
4522.03 141
4522.18 141
4522.34 143
4522.49 145
4522.65 148
4522.80 150
4522.96 150
4523.11 148
4523.26 143
4523.42 138
4523.57 133
4523.73 131
4523.88 132
4524.04 136
4524.19 144
4524.34 153
4524.50 163
4524.65 172
4524.81 178
4524.96 180
4525.12 180
4525.27 176
4525.42 171
4525.58 167
4525.73 164
4525.89 164
4526.04 167
4526.20 174
4526.35 182
4526.50 191
4526.66 199
4526.81 205
4526.97 209
4527.12 212
4527.28 213
4527.43 215
4527.58 219
4527.74 224
4527.89 231
4528.05 239
4528.20 248
4528.36 256
4528.51 262
4528.66 266
4528.82 268
4528.97 268
4529.13 267
4529.28 264
4529.44 261
4529.59 256
4529.74 250
4529.90 243
4530.05 234
4530.21 223
4530.36 210
4530.52 195
4530.67 178
4530.82 160
4530.98 140
4531.13 118
4531.29 97
4531.44 78
4531.60 61
4531.75 48
4531.91 39
4532.06 34
4532.21 32
4532.37 30
4532.52 29
4532.68 26
4532.83 21
4532.99 15
4533.14 8
4533.29 1
4533.45 0
4533.60 0
4533.76 0
4533.91 0
4534.07 0
4534.22 0
4534.38 0
4534.53 0
4534.68 12
4534.84 29
4534.99 47
4535.15 63
4535.30 76
4535.46 86
4535.61 93
4535.77 98
4535.92 102
4536.07 107
4536.23 113
4536.38 119
4536.54 126
4536.69 131
4536.85 134
4537.00 134
4537.16 131
4537.31 126
4537.46 119
4537.62 113
4537.77 107
4537.93 104
4538.08 102
4538.24 100
4538.39 96
4538.55 89
4538.70 79
4538.86 67
4539.01 54
4539.16 43
4539.32 36
4539.47 35
4539.63 39
4539.78 48
4539.94 61
4540.09 75
4540.25 89
4540.40 101
4540.55 111
4540.71 119
4540.86 125
4541.02 129
4541.17 132
4541.33 135
4541.48 137
4541.64 140
4541.79 142
4541.95 146
4542.10 149
4542.25 152
4542.41 153
4542.56 153
4542.72 152
4542.87 149
4543.03 144
4543.18 138
4543.34 131
4543.49 123
4543.65 116
4543.80 110
4543.95 107
4544.11 108
4544.26 112
4544.42 120
4544.57 131
4544.73 142
4544.88 153
4545.04 162
4545.19 168
4545.35 171
4545.50 172
4545.66 172
4545.81 172
4545.96 172
4546.12 171
4546.27 169
4546.43 165
4546.58 159
4546.74 153
4546.89 149
4547.05 147
4547.20 148
4547.36 153
4547.51 161
4547.67 170
4547.82 178
4547.98 185
4548.13 191
4548.28 197
4548.44 204
4548.59 212
4548.75 221
4548.90 230
4549.06 239
4549.21 246
4549.37 249
4549.52 250
4549.68 248
4549.83 245
4549.99 241
4550.14 236
4550.30 232
4550.45 226
4550.60 217
4550.76 205
4550.91 191
4551.07 176
4551.22 162
4551.38 150
4551.53 143
4551.69 140
4551.84 141
4552.00 145
4552.15 149
4552.31 153
4552.46 156
4552.62 157
4552.77 158
4552.93 159
4553.08 163
4553.23 170
4553.39 179
4553.54 190
4553.70 201
4553.85 212
4554.01 221
4554.16 228
4554.32 233
4554.47 237
4554.63 242
4554.78 248
4554.94 255
4555.09 264
4555.25 276
4555.40 288
4555.56 302
4555.71 315
4555.87 326
4556.02 334
4556.18 338
4556.33 338
4556.49 334
4556.64 328
4556.79 320
4556.95 312
4557.10 306
4557.26 302
4557.41 302
4557.57 304
4557.72 310
4557.88 317
4558.03 326
4558.19 337
4558.34 348
4558.50 358
4558.65 367
4558.81 374
4558.96 377
4559.12 377
4559.27 374
4559.43 370
4559.58 365
4559.74 362
4559.89 362
4560.05 364
4560.20 369
4560.36 374
4560.51 377
4560.67 379
4560.82 378
4560.98 377
4561.13 376
4561.29 379
4561.44 386
4561.59 398
4561.75 414
4561.90 432
4562.06 449
4562.21 463
4562.37 471
4562.52 474
4562.68 472
4562.83 467
4562.99 462
4563.14 458
4563.30 456
4563.45 457
4563.61 458
4563.76 459
4563.92 457
4564.07 454
4564.23 449
4564.38 444
4564.54 443
4564.69 445
4564.85 453
4565.00 465
4565.16 479
4565.31 493
4565.47 504
4565.62 512
4565.78 516
4565.93 519
4566.09 522
4566.24 525
4566.40 528
4566.55 532
4566.71 534
4566.86 534
4567.02 531
4567.17 526
4567.33 520
4567.48 513
4567.64 508
4567.79 505
4567.95 503
4568.10 502
4568.26 501
4568.41 497
4568.57 492
4568.72 484
4568.88 474
4569.03 462
4569.19 451
4569.34 440
4569.50 430
4569.65 422
4569.81 415
4569.96 409
4570.12 405
4570.27 401
4570.43 398
4570.58 396
4570.74 398
4570.89 401
4571.05 407
4571.20 415
4571.36 422
4571.51 427
4571.67 428
4571.82 426
4571.98 420
4572.13 412
4572.29 403
4572.44 394
4572.60 386
4572.75 379
4572.91 373
4573.06 366
4573.22 357
4573.37 346
4573.53 334
4573.68 322
4573.84 311
4573.99 301
4574.15 293
4574.30 286
4574.46 279
4574.61 271
4574.77 264
4574.92 255
4575.08 247
4575.23 240
4575.39 235
4575.55 233
4575.70 233
4575.86 235
4576.01 237
4576.17 237
4576.32 236
4576.48 231
4576.63 223
4576.79 214
4576.94 204
4577.10 195
4577.25 187
4577.41 181
4577.56 174
4577.72 167
4577.87 160
4578.03 153
4578.18 147
4578.34 143
4578.49 141
4578.65 142
4578.80 143
4578.96 145
4579.11 145
4579.27 143
4579.42 138
4579.58 130
4579.73 122
4579.89 112
4580.04 101
4580.20 90
4580.36 78
4580.51 66
4580.67 55
4580.82 45
4580.98 38
4581.13 33
4581.29 32
4581.44 35
4581.60 40
4581.75 46
4581.91 53
4582.06 61
4582.22 67
4582.37 71
4582.53 74
4582.68 76
4582.84 77
4582.99 78
4583.15 78
4583.30 79
4583.46 79
4583.62 78
4583.77 75
4583.93 71
4584.08 65
4584.24 58
4584.39 53
4584.55 50
4584.70 50
4584.86 52
4585.01 57
4585.17 65
4585.32 74
4585.48 83
4585.63 92
4585.79 102
4585.94 110
4586.10 117
4586.25 123
4586.41 126
4586.57 126
4586.72 122
4586.88 114
4587.03 103
4587.19 90
4587.34 77
4587.50 65
4587.65 56
4587.81 51
4587.96 49
4588.12 51
4588.27 55
4588.43 61
4588.58 68
4588.74 74
4588.90 79
4589.05 82
4589.21 84
4589.36 83
4589.52 81
4589.67 80
4589.83 79
4589.98 80
4590.14 83
4590.29 88
4590.45 94
4590.60 101
4590.76 108
4590.92 114
4591.07 118
4591.23 121
4591.38 123
4591.54 122
4591.69 121
4591.85 117
4592.00 111
4592.16 104
4592.31 95
4592.47 85
4592.62 75
4592.78 66
4592.94 58
4593.09 54
4593.25 53
4593.40 55
4593.56 61
4593.71 69
4593.87 78
4594.02 87
4594.18 94
4594.33 100
4594.49 103
4594.65 105
4594.80 105
4594.96 103
4595.11 97
4595.27 89
4595.42 77
4595.58 63
4595.73 49
4595.89 36
4596.04 27
4596.20 22
4596.36 21
4596.51 23
4596.67 26
4596.82 27
4596.98 25
4597.13 20
4597.29 12
4597.44 2
4597.60 0
4597.75 0
4597.91 0
4598.07 0
4598.22 0
4598.38 0
4598.53 0
4598.69 0
4598.84 7
4599.00 16
4599.15 23
4599.31 28
4599.47 29
4599.62 27
4599.78 23
4599.93 17
4600.09 11
4600.24 6
4600.40 3
4600.55 2
4600.71 3
4600.87 5
4601.02 7
4601.18 7
4601.33 6
4601.49 3
4601.64 0
4601.80 0
4601.95 0
4602.11 0
4602.27 0
4602.42 0
4602.58 4
4602.73 10
4602.89 16
4603.04 19
4603.20 21
4603.35 23
4603.51 26
4603.67 33
4603.82 44
4603.98 59
4604.13 77
4604.29 95
4604.44 113
4604.60 128
4604.75 140
4604.91 146
4605.07 149
4605.22 148
4605.38 146
4605.53 143
4605.69 140
4605.84 138
4606.00 139
4606.16 141
4606.31 144
4606.47 146
4606.62 148
4606.78 148
4606.93 146
4607.09 142
4607.24 137
4607.40 132
4607.56 127
4607.71 123
4607.87 120
4608.02 117
4608.18 115
4608.33 112
4608.49 111
4608.65 110
4608.80 110
4608.96 111
4609.11 114
4609.27 117
4609.42 118
4609.58 117
4609.74 112
4609.89 104
4610.05 94
4610.20 81
4610.36 69
4610.51 57
4610.67 48
4610.83 41
4610.98 37
4611.14 36
4611.29 38
4611.45 43
4611.60 51
4611.76 61
4611.92 72
4612.07 85
4612.23 98
4612.38 110
4612.54 121
4612.69 131
4612.85 139
4613.01 146
4613.16 151
4613.32 154
4613.47 154
4613.63 151
4613.78 145
4613.94 137
4614.10 127
4614.25 116
4614.41 105
4614.56 94
4614.72 83
4614.88 73
4615.03 64
4615.19 56
4615.34 50
4615.50 46
4615.65 46
4615.81 48
4615.97 52
4616.12 56
4616.28 60
4616.43 64
4616.59 67
4616.75 69
4616.90 72
4617.06 73
4617.21 73
4617.37 72
4617.52 68
4617.68 61
4617.84 54
4617.99 47
4618.15 41
4618.30 38
4618.46 38
4618.62 40
4618.77 42
4618.93 45
4619.08 47
4619.24 48
4619.39 48
4619.55 47
4619.71 47
4619.86 47
4620.02 49
4620.17 53
4620.33 58
4620.49 65
4620.64 73
4620.80 82
4620.95 91
4621.11 98
4621.26 102
4621.42 104
4621.58 104
4621.73 101
4621.89 97
4622.04 94
4622.20 91
4622.36 90
4622.51 91
4622.67 93
4622.82 96
4622.98 97
4623.14 97
4623.29 94
4623.45 89
4623.60 82
4623.76 73
4623.92 64
4624.07 55
4624.23 48
4624.38 42
4624.54 38
4624.70 36
4624.85 34
4625.01 33
4625.16 33
4625.32 32
4625.48 31
4625.63 30
4625.79 30
4625.94 30
4626.10 32
4626.25 36
4626.41 41
4626.57 46
4626.72 50
4626.88 54
4627.03 56
4627.19 56
4627.35 55
4627.50 53
4627.66 51
4627.81 48
4627.97 45
4628.13 43
4628.28 41
4628.44 40
4628.59 41
4628.75 44
4628.91 48
4629.06 53
4629.22 58
4629.38 62
4629.53 65
4629.69 66
4629.84 66
4630.00 63
4630.16 60
4630.31 55
4630.47 52
4630.62 50
4630.78 51
4630.94 57
4631.09 66
4631.25 78
4631.40 89
4631.56 99
4631.72 104
4631.87 104
4632.03 99
4632.18 92
4632.34 84
4632.50 78
4632.65 75
4632.81 76
4632.96 78
4633.12 82
4633.28 86
4633.43 90
4633.59 94
4633.75 97
4633.90 101
4634.06 104
4634.21 107
4634.37 109
4634.53 109
4634.68 108
4634.84 105
4634.99 102
4635.15 99
4635.31 98
4635.46 99
4635.62 101
4635.77 104
4635.93 106
4636.09 104
4636.24 97
4636.40 85
4636.56 68
4636.71 48
4636.87 28
4637.02 10
4637.18 0
4637.34 0
4637.49 0
4637.65 0
4637.80 0
4637.96 0
4638.12 0
4638.27 0
4638.43 1
4638.59 12
4638.74 24
4638.90 34
4639.05 40
4639.21 43
4639.37 43
4639.52 39
4639.68 35
4639.84 32
4639.99 31
4640.15 32
4640.30 35
4640.46 38
4640.62 41
4640.77 43
4640.93 42
4641.08 40
4641.24 36
4641.40 32
4641.55 30
4641.71 30
4641.87 32
4642.02 38
4642.18 45
4642.33 54
4642.49 63
4642.65 71
4642.80 78
4642.96 84
4643.12 88
4643.27 91
4643.43 92
4643.58 91
4643.74 90
4643.90 87
4644.05 83
4644.21 77
4644.37 71
4644.52 63
4644.68 56
4644.84 49
4644.99 44
4645.15 41
4645.30 43
4645.46 48
4645.62 56
4645.77 67
4645.93 79
4646.09 91
4646.24 102
4646.40 110
4646.55 114
4646.71 115
4646.87 110
4647.02 101
4647.18 88
4647.34 73
4647.49 57
4647.65 44
4647.81 34
4647.96 29
4648.12 28
4648.27 31
4648.43 37
4648.59 44
4648.74 51
4648.90 57
4649.06 61
4649.21 64
4649.37 67
4649.53 72
4649.68 79
4649.84 89
4649.99 103
4650.15 118
4650.31 131
4650.46 142
4650.62 147
4650.78 147
4650.93 142
4651.09 132
4651.25 121
4651.40 109
4651.56 97
4651.71 87
4651.87 77
4652.03 69
4652.18 63
4652.34 58
4652.50 55
4652.65 54
4652.81 56
4652.97 58
4653.12 62
4653.28 64
4653.44 65
4653.59 63
4653.75 59
4653.90 54
4654.06 48
4654.22 42
4654.37 37
4654.53 33
4654.69 31
4654.84 28
4655.00 25
4655.16 21
4655.31 16
4655.47 9
4655.63 1
4655.78 0
4655.94 0
4656.10 0
4656.25 0
4656.41 0
4656.56 0
4656.72 0
4656.88 1
4657.03 8
4657.19 13
4657.35 18
4657.50 21
4657.66 25
4657.82 29
4657.97 35
4658.13 42
4658.29 51
4658.44 61
4658.60 72
4658.76 82
4658.91 91
4659.07 97
4659.23 101
4659.38 104
4659.54 105
4659.69 105
4659.85 104
4660.01 103
4660.16 101
4660.32 98
4660.48 94
4660.63 89
4660.79 82
4660.95 76
4661.10 72
4661.26 69
4661.42 68
4661.57 71
4661.73 75
4661.89 80
4662.04 85
4662.20 87
4662.36 87
4662.51 84
4662.67 77
4662.83 68
4662.98 57
4663.14 45
4663.30 34
4663.45 25
4663.61 18
4663.77 16
4663.92 16
4664.08 20
4664.24 27
4664.39 34
4664.55 43
4664.71 50
4664.86 56
4665.02 60
4665.18 61
4665.33 61
4665.49 59
4665.65 55
4665.80 49
4665.96 41
4666.12 32
4666.27 23
4666.43 13
4666.59 5
4666.74 0
4666.90 0
4667.06 0
4667.21 0
4667.37 0
4667.53 4
4667.68 12
4667.84 21
4668.00 29
4668.15 36
4668.31 41
4668.47 43
4668.62 42
4668.78 39
4668.94 33
4669.09 25
4669.25 16
4669.41 7
4669.56 0
4669.72 0
4669.88 0
4670.03 0
4670.19 0
4670.35 0
4670.50 2
4670.66 5
4670.82 8
4670.97 11
4671.13 16
4671.29 22
4671.44 29
4671.60 37
4671.76 42
4671.91 46
4672.07 45
4672.23 40
4672.38 31
4672.54 19
4672.70 5
4672.85 0
4673.01 0
4673.17 0
4673.32 0
4673.48 0
4673.64 0
4673.79 0
4673.95 0
4674.11 16
4674.26 37
4674.42 56
4674.58 71
4674.74 83
4674.89 89
4675.05 91
4675.21 89
4675.36 85
4675.52 80
4675.68 74
4675.83 70
4675.99 66
4676.15 64
4676.30 61
4676.46 60
4676.62 60
4676.77 61
4676.93 63
4677.09 66
4677.24 70
4677.40 73
4677.56 75
4677.71 76
4677.87 77
4678.03 77
4678.19 78
4678.34 80
4678.50 83
4678.66 88
4678.81 93
4678.97 97
4679.13 100
4679.28 101
4679.44 100
4679.60 98
4679.75 95
4679.91 92
4680.07 89
4680.22 89
4680.38 90
4680.54 93
4680.70 98
4680.85 103
4681.01 107
4681.17 108
4681.32 107
4681.48 101
4681.64 91
4681.79 77
4681.95 62
4682.11 48
4682.26 35
4682.42 27
4682.58 22
4682.74 23
4682.89 27
4683.05 34
4683.21 42
4683.36 52
4683.52 62
4683.68 71
4683.83 80
4683.99 88
4684.15 94
4684.30 98
4684.46 99
4684.62 97
4684.78 92
4684.93 84
4685.09 76
4685.25 69
4685.40 65
4685.56 64
4685.72 67
4685.87 73
4686.03 80
4686.19 89
4686.35 96
4686.50 101
4686.66 104
4686.82 104
4686.97 103
4687.13 100
4687.29 96
4687.44 92
4687.60 88
4687.76 85
4687.92 84
4688.07 86
4688.23 90
4688.39 95
4688.54 102
4688.70 109
4688.86 115
4689.01 119
4689.17 123
4689.33 127
4689.49 130
4689.64 134
4689.80 137
4689.96 139
4690.11 141
4690.27 141
4690.43 140
4690.59 138
4690.74 135
4690.90 130
4691.06 125
4691.21 119
4691.37 112
4691.53 105
4691.68 98
4691.84 91
4692.00 84
4692.16 78
4692.31 74
4692.47 70
4692.63 68
4692.78 67
4692.94 68
4693.10 69
4693.26 71
4693.41 73
4693.57 74
4693.73 75
4693.88 75
4694.04 74
4694.20 72
4694.36 69
4694.51 66
4694.67 63
4694.83 61
4694.98 60
4695.14 60
4695.30 61
4695.46 61
4695.61 60
4695.77 58
4695.93 55
4696.08 52
4696.24 49
4696.40 49
4696.56 51
4696.71 56
4696.87 63
4697.03 69
4697.18 72
4697.34 71
4697.50 64
4697.66 52
4697.81 36
4697.97 19
4698.13 4
4698.28 0
4698.44 0
4698.60 0
4698.76 0
4698.91 0
4699.07 0
4699.23 1
4699.38 6
4699.54 10
4699.70 12
4699.86 12
4700.01 12
4700.17 11
4700.33 11
4700.49 13
4700.64 16
4700.80 20
4700.96 26
4701.11 32
4701.27 38
4701.43 44
4701.59 50
4701.74 56
4701.90 62
4702.06 69
4702.21 77
4702.37 86
4702.53 95
4702.69 106
4702.84 116
4703.00 126
4703.16 133
4703.32 137
4703.47 137
4703.63 134
4703.79 126
4703.94 117
4704.10 105
4704.26 92
4704.42 78
4704.57 66
4704.73 55
4704.89 46
4705.05 41
4705.20 41
4705.36 44
4705.52 51
4705.68 60
4705.83 69
4705.99 76
4706.15 81
4706.30 83
4706.46 84
4706.62 86
4706.78 88
4706.93 92
4707.09 97
4707.25 103
4707.41 109
4707.56 115
4707.72 121
4707.88 126
4708.04 132
4708.19 139
4708.35 148
4708.51 157
4708.66 165
4708.82 173
4708.98 179
4709.14 183
4709.29 186
4709.45 188
4709.61 190
4709.77 192
4709.92 194
4710.08 197
4710.24 201
4710.40 205
4710.55 211
4710.71 218
4710.87 226
4711.03 234
4711.18 243
4711.34 250
4711.50 255
4711.65 257
4711.81 256
4711.97 251
4712.13 243
4712.28 234
4712.44 225
4712.60 216
4712.76 210
4712.91 205
4713.07 202
4713.23 201
4713.39 199
4713.54 196
4713.70 191
4713.86 184
4714.02 175
4714.17 165
4714.33 156
4714.49 148
4714.65 142
4714.80 138
4714.96 136
4715.12 136
4715.28 136
4715.43 137
4715.59 136
4715.75 133
4715.91 129
4716.06 122
4716.22 115
4716.38 108
4716.54 102
4716.69 100
4716.85 101
4717.01 106
4717.17 115
4717.32 127
4717.48 141
4717.64 154
4717.80 167
4717.95 179
4718.11 188
4718.27 196
4718.43 201
4718.58 204
4718.74 204
4718.90 201
4719.06 195
4719.21 186
4719.37 174
4719.53 161
4719.69 148
4719.84 136
4720.00 125
4720.16 115
4720.32 107
4720.47 99
4720.63 92
4720.79 86
4720.95 80
4721.10 76
4721.26 74
4721.42 75
4721.58 76
4721.73 78
4721.89 79
4722.05 80
4722.21 80
4722.37 80
4722.52 80
4722.68 83
4722.84 88
4723.00 94
4723.15 100
4723.31 105
4723.47 107
4723.63 108
4723.78 107
4723.94 106
4724.10 105
4724.26 105
4724.41 105
4724.57 105
4724.73 104
4724.89 101
4725.04 96
4725.20 90
4725.36 84
4725.52 77
4725.68 70
4725.83 63
4725.99 56
4726.15 48
4726.31 39
4726.46 31
4726.62 22
4726.78 15
4726.94 9
4727.09 6
4727.25 5
4727.41 5
4727.57 6
4727.72 8
4727.88 10
4728.04 11
4728.20 11
4728.36 11
4728.51 10
4728.67 8
4728.83 6
4728.99 3
4729.14 0
4729.30 0
4729.46 0
4729.62 0
4729.77 0
4729.93 0
4730.09 0
4730.25 3
4730.41 16
4730.56 30
4730.72 43
4730.88 55
4731.04 63
4731.19 69
4731.35 72
4731.51 74
4731.67 74
4731.83 75
4731.98 75
4732.14 76
4732.30 76
4732.46 77
4732.61 79
4732.77 80
4732.93 82
4733.09 85
4733.25 89
4733.40 93
4733.56 99
4733.72 107
4733.88 116
4734.03 127
4734.19 139
4734.35 151
4734.51 162
4734.67 170
4734.82 174
4734.98 175
4735.14 172
4735.30 168
4735.45 163
4735.61 159
4735.77 158
4735.93 158
4736.09 160
4736.24 163
4736.40 163
4736.56 162
4736.72 158
4736.87 151
4737.03 143
4737.19 135
4737.35 127
4737.51 121
4737.66 117
4737.82 116
4737.98 118
4738.14 123
4738.30 129
4738.45 135
4738.61 141
4738.77 145
4738.93 145
4739.08 142
4739.24 135
4739.40 126
4739.56 115
4739.72 105
4739.87 97
4740.03 91
4740.19 88
4740.35 88
4740.51 90
4740.66 95
4740.82 103
4740.98 113
4741.14 126
4741.30 139
4741.45 152
4741.61 164
4741.77 173
4741.93 179
4742.08 181
4742.24 178
4742.40 170
4742.56 160
4742.72 147
4742.87 135
4743.03 126
4743.19 122
4743.35 123
4743.51 130
4743.66 141
4743.82 155
4743.98 168
4744.14 179
4744.30 187
4744.45 192
4744.61 195
4744.77 196
4744.93 196
4745.09 196
4745.24 196
4745.40 196
4745.56 195
4745.72 194
4745.88 192
4746.03 190
4746.19 187
4746.35 184
4746.51 181
4746.67 177
4746.82 173
4746.98 169
4747.14 164
4747.30 159
4747.46 152
4747.61 144
4747.77 134
4747.93 122
4748.09 107
4748.25 91
4748.40 74
4748.56 58
4748.72 43
4748.88 31
4749.04 23
4749.19 22
4749.35 26
4749.51 36
4749.67 51
4749.83 69
4749.98 87
4750.14 103
4750.30 113
4750.46 118
4750.62 117
4750.77 110
4750.93 100
4751.09 88
4751.25 76
4751.41 65
4751.56 57
4751.72 51
4751.88 46
4752.04 41
4752.20 38
4752.36 34
4752.51 30
4752.67 26
4752.83 23
4752.99 20
4753.15 18
4753.30 18
4753.46 20
4753.62 24
4753.78 30
4753.94 37
4754.09 44
4754.25 50
4754.41 55
4754.57 57
4754.73 57
4754.89 56
4755.04 53
4755.20 49
4755.36 46
4755.52 44
4755.68 43
4755.83 45
4755.99 48
4756.15 53
4756.31 59
4756.47 65
4756.62 69
4756.78 71
4756.94 70
4757.10 66
4757.26 60
4757.42 53
4757.57 46
4757.73 39
4757.89 33
4758.05 28
4758.21 22
4758.36 17
4758.52 10
4758.68 3
4758.84 0
4759.00 0
4759.16 0
4759.31 0
4759.47 0
4759.63 0
4759.79 0
4759.95 0
4760.11 10
4760.26 19
4760.42 28
4760.58 34
4760.74 39
4760.90 45
4761.05 51
4761.21 59
4761.37 70
4761.53 84
4761.69 100
4761.85 118
4762.00 135
4762.16 150
4762.32 162
4762.48 170
4762.64 175
4762.80 175
4762.95 172
4763.11 168
4763.27 162
4763.43 157
4763.59 153
4763.74 151
4763.90 150
4764.06 152
4764.22 154
4764.38 156
4764.54 158
4764.69 161
4764.85 163
4765.01 166
4765.17 169
4765.33 173
4765.49 178
4765.64 182
4765.80 184
4765.96 183
4766.12 181
4766.28 177
4766.44 173
4766.59 170
4766.75 169
4766.91 170
4767.07 172
4767.23 173
4767.39 171
4767.54 164
4767.70 153
4767.86 137
4768.02 120
4768.18 102
4768.34 87
4768.49 76
4768.65 69
4768.81 65
4768.97 63
4769.13 62
4769.29 62
4769.44 63
4769.60 65
4769.76 69
[truncated: 755,046 more chars]
