# Supplementary material for: Methylobacterium Species Promoting Rice and Barley Growth and Interaction Specificity Revealed with Whole-Cell Matrix-Assisted Laser Desorption / Ionization-Time-of-Flight Mass Spectrometry (MALDI-TOF/MS) Analysis
Source: PLoS One. 2015 Jun 8;10(6):e0129509. doi: 10.1371/journal.pone.0129509 (PMC4460032; doi:10.1371/journal.pone.0129509)
Supplement: S3 Data — (ZIP) [file pone.0129509.s003.zip › Supplementary data 3 (ms from barley)/10b.txt]

779.67 0
779.73 0
779.79 0
779.86 0
779.92 0
779.99 0
780.05 0
780.11 0
780.18 0
780.24 0
780.31 0
780.37 0
780.43 0
780.50 0
780.56 0
780.63 0
780.69 0
780.76 0
780.82 0
780.88 0
780.95 0
781.01 0
781.08 0
781.14 0
781.20 0
781.27 0
781.33 0
781.40 0
781.46 0
781.52 0
781.59 0
781.65 0
781.72 0
781.78 0
781.84 0
781.91 0
781.97 0
782.04 0
782.10 0
782.17 0
782.23 0
782.29 0
782.36 0
782.42 0
782.49 0
782.55 0
782.61 0
782.68 0
782.74 0
782.81 0
782.87 0
782.93 0
783.00 0
783.06 0
783.13 0
783.19 0
783.26 0
783.32 0
783.38 0
783.45 0
783.51 0
783.58 0
783.64 0
783.70 0
783.77 0
783.83 0
783.90 0
783.96 0
784.03 0
784.09 0
784.15 0
784.22 0
784.28 0
784.35 0
784.41 0
784.47 0
784.54 0
784.60 0
784.67 0
784.73 0
784.80 0
784.86 0
784.92 0
784.99 0
785.05 0
785.12 0
785.18 0
785.25 0
785.31 0
785.37 0
785.44 0
785.50 0
785.57 0
785.63 0
785.70 0
785.76 0
785.82 0
785.89 0
785.95 0
786.02 0
786.08 0
786.15 0
786.21 0
786.27 0
786.34 0
786.40 0
786.47 0
786.53 0
786.60 0
786.66 0
786.72 0
786.79 0
786.85 0
786.92 0
786.98 0
787.05 0
787.11 0
787.17 0
787.24 0
787.30 0
787.37 0
787.43 0
787.50 0
787.56 0
787.62 0
787.69 0
787.75 0
787.82 0
787.88 0
787.95 0
788.01 0
788.07 0
788.14 0
788.20 0
788.27 0
788.33 0
788.40 0
788.46 0
788.53 0
788.59 0
788.65 0
788.72 0
788.78 0
788.85 0
788.91 0
788.98 0
789.04 0
789.10 0
789.17 0
789.23 0
789.30 0
789.36 0
789.43 0
789.49 0
789.56 0
789.62 0
789.68 0
789.75 0
789.81 0
789.88 0
789.94 0
790.01 0
790.07 0
790.14 0
790.20 0
790.26 0
790.33 0
790.39 0
790.46 0
790.52 0
790.59 0
790.65 0
790.72 0
790.78 0
790.84 0
790.91 0
790.97 0
791.04 0
791.10 0
791.17 0
791.23 0
791.30 0
791.36 0
791.42 0
791.49 0
791.55 0
791.62 0
791.68 0
791.75 0
791.81 0
791.88 0
791.94 0
792.01 0
792.07 0
792.13 0
792.20 0
792.26 0
792.33 0
792.39 0
792.46 0
792.52 0
792.59 0
792.65 0
792.71 0
792.78 0
792.84 0
792.91 0
792.97 0
793.04 0
793.10 0
793.17 0
793.23 0
793.30 0
793.36 0
793.43 0
793.49 0
793.55 0
793.62 0
793.68 0
793.75 0
793.81 0
793.88 0
793.94 0
794.01 0
794.07 0
794.14 0
794.20 0
794.26 0
794.33 0
794.39 0
794.46 0
794.52 0
794.59 0
794.65 0
794.72 0
794.78 0
794.85 0
794.91 0
794.98 0
795.04 0
795.10 0
795.17 0
795.23 0
795.30 0
795.36 0
795.43 0
795.49 0
795.56 0
795.62 0
795.69 0
795.75 0
795.82 0
795.88 0
795.95 0
796.01 0
796.07 0
796.14 0
796.20 0
796.27 0
796.33 0
796.40 0
796.46 0
796.53 0
796.59 0
796.66 0
796.72 0
796.79 0
796.85 0
796.92 0
796.98 0
797.05 0
797.11 0
797.17 0
797.24 0
797.30 0
797.37 0
797.43 0
797.50 0
797.56 0
797.63 0
797.69 0
797.76 0
797.82 0
797.89 0
797.95 0
798.02 0
798.08 0
798.15 0
798.21 0
798.28 0
798.34 0
798.41 0
798.47 0
798.53 0
798.60 0
798.66 0
798.73 0
798.79 0
798.86 0
798.92 0
798.99 0
799.05 0
799.12 0
799.18 0
799.25 0
799.31 0
799.38 0
799.44 0
799.51 0
799.57 0
799.64 0
799.70 0
799.77 0
799.83 0
799.90 0
799.96 0
800.03 0
800.09 0
800.15 0
800.22 0
800.28 0
800.35 0
800.41 0
800.48 0
800.54 0
800.61 0
800.67 0
800.74 0
800.80 0
800.87 0
800.93 0
801.00 0
801.06 0
801.13 0
801.19 0
801.26 0
801.32 0
801.39 0
801.45 0
801.52 0
801.58 0
801.65 0
801.71 0
801.78 0
801.84 0
801.91 0
801.97 0
802.04 0
802.10 0
802.17 0
802.23 0
802.30 0
802.36 0
802.43 0
802.49 0
802.56 0
802.62 0
802.69 0
802.75 0
802.82 0
802.88 0
802.95 0
803.01 0
803.08 0
803.14 0
803.21 0
803.27 0
803.34 0
803.40 0
803.47 0
803.53 0
803.60 0
803.66 0
803.73 0
803.79 0
803.86 0
803.92 0
803.99 0
804.05 0
804.12 0
804.18 0
804.25 0
804.31 0
804.38 0
804.44 0
804.51 0
804.57 0
804.64 0
804.70 0
804.77 0
804.83 0
804.90 0
804.96 0
805.03 0
805.09 0
805.16 0
805.22 0
805.29 0
805.35 0
805.42 0
805.48 0
805.55 0
805.61 0
805.68 0
805.74 0
805.81 0
805.87 0
805.94 0
806.00 0
806.07 0
806.13 0
806.20 0
806.26 0
806.33 0
806.39 0
806.46 0
806.52 0
806.59 0
806.65 0
806.72 0
806.78 0
806.85 0
806.91 0
806.98 0
807.04 0
807.11 0
807.17 0
807.24 0
807.30 0
807.37 0
807.43 0
807.50 0
807.56 0
807.63 0
807.69 0
807.76 0
807.83 0
807.89 0
807.96 0
808.02 0
808.09 0
808.15 0
808.22 0
808.28 0
808.35 0
808.41 0
808.48 0
808.54 0
808.61 0
808.67 0
808.74 0
808.80 0
808.87 0
808.93 0
809.00 0
809.06 0
809.13 0
809.19 0
809.26 0
809.32 0
809.39 0
809.45 0
809.52 0
809.59 0
809.65 0
809.72 0
809.78 0
809.85 0
809.91 0
809.98 0
810.04 0
810.11 0
810.17 0
810.24 0
810.30 0
810.37 0
810.43 0
810.50 0
810.56 0
810.63 0
810.69 0
810.76 0
810.83 0
810.89 0
810.96 0
811.02 0
811.09 0
811.15 0
811.22 0
811.28 0
811.35 0
811.41 0
811.48 0
811.54 0
811.61 0
811.67 0
811.74 0
811.80 0
811.87 0
811.94 0
812.00 0
812.07 0
812.13 0
812.20 0
812.26 0
812.33 0
812.39 0
812.46 0
812.52 0
812.59 0
812.65 0
812.72 0
812.78 0
812.85 0
812.92 0
812.98 0
813.05 0
813.11 0
813.18 0
813.24 0
813.31 0
813.37 0
813.44 0
813.50 0
813.57 0
813.63 0
813.70 0
813.77 0
813.83 0
813.90 0
813.96 0
814.03 0
814.09 0
814.16 0
814.22 0
814.29 0
814.35 0
814.42 0
814.48 0
814.55 0
814.62 0
814.68 0
814.75 0
814.81 0
814.88 0
814.94 0
815.01 0
815.07 0
815.14 0
815.20 0
815.27 0
815.34 0
815.40 0
815.47 0
815.53 0
815.60 0
815.66 0
815.73 0
815.79 0
815.86 0
815.92 0
815.99 0
816.06 0
816.12 0
816.19 0
816.25 0
816.32 0
816.38 0
816.45 0
816.51 0
816.58 0
816.65 0
816.71 0
816.78 0
816.84 0
816.91 0
816.97 0
817.04 0
817.10 0
817.17 0
817.24 0
817.30 0
817.37 0
817.43 0
817.50 0
817.56 0
817.63 0
817.69 0
817.76 0
817.82 0
817.89 0
817.96 0
818.02 0
818.09 0
818.15 0
818.22 0
818.28 0
818.35 0
818.42 0
818.48 0
818.55 0
818.61 0
818.68 0
818.74 0
818.81 0
818.87 0
818.94 0
819.01 0
819.07 0
819.14 0
819.20 0
819.27 0
819.33 0
819.40 0
819.46 0
819.53 0
819.60 0
819.66 0
819.73 0
819.79 0
819.86 0
819.92 0
819.99 0
820.06 0
820.12 0
820.19 0
820.25 0
820.32 0
820.38 0
820.45 0
820.52 0
820.58 0
820.65 0
820.71 0
820.78 0
820.84 0
820.91 0
820.97 0
821.04 0
821.11 0
821.17 0
821.24 0
821.30 0
821.37 0
821.43 0
821.50 0
821.57 0
821.63 0
821.70 0
821.76 0
821.83 0
821.89 0
821.96 0
822.03 0
822.09 0
822.16 0
822.22 0
822.29 0
822.35 0
822.42 0
822.49 0
822.55 0
822.62 0
822.68 0
822.75 0
822.82 0
822.88 0
822.95 0
823.01 0
823.08 0
823.14 0
823.21 0
823.28 0
823.34 0
823.41 0
823.47 0
823.54 0
823.60 0
823.67 0
823.74 0
823.80 0
823.87 0
823.93 0
824.00 0
824.06 0
824.13 0
824.20 0
824.26 0
824.33 0
824.39 0
824.46 0
824.53 0
824.59 0
824.66 0
824.72 0
824.79 0
824.85 0
824.92 0
824.99 0
825.05 0
825.12 0
825.18 0
825.25 0
825.32 0
825.38 0
825.45 0
825.51 0
825.58 0
825.65 0
825.71 0
825.78 0
825.84 0
825.91 0
825.97 0
826.04 0
826.11 0
826.17 0
826.24 0
826.30 0
826.37 0
826.44 0
826.50 0
826.57 0
826.63 0
826.70 0
826.77 0
826.83 0
826.90 0
826.96 0
827.03 0
827.09 0
827.16 0
827.23 0
827.29 0
827.36 0
827.42 0
827.49 0
827.56 0
827.62 0
827.69 0
827.75 0
827.82 0
827.89 0
827.95 0
828.02 0
828.08 0
828.15 0
828.22 0
828.28 0
828.35 0
828.41 0
828.48 0
828.55 0
828.61 0
828.68 0
828.74 0
828.81 0
828.88 0
828.94 0
829.01 0
829.07 0
829.14 0
829.21 0
829.27 0
829.34 0
829.40 0
829.47 0
829.54 0
829.60 0
829.67 0
829.73 0
829.80 0
829.87 0
829.93 0
830.00 0
830.06 0
830.13 0
830.20 0
830.26 0
830.33 0
830.39 0
830.46 0
830.53 0
830.59 0
830.66 0
830.73 0
830.79 0
830.86 0
830.92 0
830.99 0
831.06 0
831.12 0
831.19 0
831.25 0
831.32 0
831.39 0
831.45 0
831.52 0
831.58 0
831.65 0
831.72 0
831.78 0
831.85 0
831.91 0
831.98 0
832.05 0
832.11 0
832.18 0
832.25 0
832.31 0
832.38 0
832.44 0
832.51 0
832.58 0
832.64 0
832.71 0
832.77 0
832.84 0
832.91 0
832.97 0
833.04 0
833.11 0
833.17 0
833.24 0
833.30 0
833.37 0
833.44 0
833.50 0
833.57 0
833.63 0
833.70 0
833.77 0
833.83 0
833.90 0
833.97 0
834.03 0
834.10 0
834.16 0
834.23 0
834.30 0
834.36 0
834.43 0
834.50 0
834.56 0
834.63 0
834.69 0
834.76 0
834.83 0
834.89 0
834.96 0
835.03 0
835.09 0
835.16 0
835.22 0
835.29 0
835.36 0
835.42 0
835.49 0
835.56 0
835.62 0
835.69 0
835.75 0
835.82 0
835.89 0
835.95 0
836.02 0
836.09 0
836.15 0
836.22 0
836.28 0
836.35 0
836.42 0
836.48 0
836.55 0
836.62 0
836.68 0
836.75 0
836.81 0
836.88 0
836.95 0
837.01 0
837.08 0
837.15 0
837.21 0
837.28 0
837.35 0
837.41 0
837.48 0
837.54 0
837.61 0
837.68 0
837.74 0
837.81 0
837.88 0
837.94 0
838.01 0
838.08 0
838.14 0
838.21 0
838.27 0
838.34 0
838.41 0
838.47 0
838.54 0
838.61 0
838.67 0
838.74 0
838.81 0
838.87 0
838.94 0
839.00 0
839.07 0
839.14 0
839.20 0
839.27 0
839.34 0
839.40 0
839.47 0
839.54 0
839.60 0
839.67 0
839.74 0
839.80 0
839.87 0
839.93 0
840.00 0
840.07 0
840.13 0
840.20 0
840.27 0
840.33 0
840.40 0
840.47 0
840.53 0
840.60 0
840.67 0
840.73 0
840.80 0
840.87 0
840.93 0
841.00 0
841.06 0
841.13 0
841.20 0
841.26 0
841.33 0
841.40 0
841.46 0
841.53 0
841.60 0
841.66 0
841.73 0
841.80 0
841.86 0
841.93 0
842.00 0
842.06 0
842.13 0
842.20 0
842.26 0
842.33 0
842.39 0
842.46 0
842.53 0
842.59 0
842.66 0
842.73 0
842.79 0
842.86 0
842.93 0
842.99 0
843.06 0
843.13 0
843.19 0
843.26 0
843.33 0
843.39 0
843.46 0
843.53 0
843.59 0
843.66 0
843.73 0
843.79 0
843.86 0
843.93 0
843.99 0
844.06 0
844.13 0
844.19 0
844.26 0
844.33 0
844.39 0
844.46 0
844.53 0
844.59 0
844.66 0
844.73 0
844.79 0
844.86 0
844.93 0
844.99 0
845.06 0
845.13 0
845.19 0
845.26 0
845.32 0
845.39 0
845.46 0
845.52 0
845.59 0
845.66 0
845.72 0
845.79 0
845.86 0
845.92 0
845.99 0
846.06 0
846.12 0
846.19 0
846.26 0
846.33 0
846.39 0
846.46 0
846.53 0
846.59 0
846.66 0
846.73 0
846.79 0
846.86 0
846.93 0
846.99 0
847.06 0
847.13 0
847.19 0
847.26 0
847.33 0
847.39 0
847.46 0
847.53 0
847.59 0
847.66 0
847.73 0
847.79 0
847.86 0
847.93 0
847.99 0
848.06 0
848.13 0
848.19 0
848.26 0
848.33 0
848.39 0
848.46 0
848.53 0
848.59 0
848.66 0
848.73 0
848.79 0
848.86 0
848.93 0
848.99 0
849.06 0
849.13 0
849.20 0
849.26 0
849.33 0
849.40 0
849.46 0
849.53 0
849.60 0
849.66 0
849.73 0
849.80 0
849.86 0
849.93 0
850.00 0
850.06 0
850.13 0
850.20 0
850.26 0
850.33 0
850.40 0
850.47 0
850.53 0
850.60 0
850.67 0
850.73 0
850.80 0
850.87 0
850.93 0
851.00 0
851.07 0
851.13 0
851.20 0
851.27 0
851.33 0
851.40 0
851.47 0
851.54 0
851.60 0
851.67 0
851.74 0
851.80 0
851.87 0
851.94 0
852.00 0
852.07 0
852.14 0
852.20 0
852.27 0
852.34 0
852.40 0
852.47 0
852.54 0
852.61 0
852.67 0
852.74 0
852.81 0
852.87 0
852.94 0
853.01 0
853.07 0
853.14 0
853.21 0
853.28 0
853.34 0
853.41 0
853.48 0
853.54 0
853.61 0
853.68 0
853.74 0
853.81 0
853.88 0
853.95 0
854.01 0
854.08 0
854.15 0
854.21 0
854.28 0
854.35 0
854.41 0
854.48 0
854.55 0
854.62 0
854.68 0
854.75 0
854.82 0
854.88 0
854.95 0
855.02 0
855.08 0
855.15 0
855.22 0
855.29 0
855.35 0
855.42 0
855.49 0
855.55 0
855.62 0
855.69 0
855.75 0
855.82 0
855.89 0
855.96 0
856.02 0
856.09 0
856.16 0
856.22 0
856.29 0
856.36 0
856.43 0
856.49 0
856.56 0
856.63 0
856.69 0
856.76 0
856.83 0
856.90 0
856.96 0
857.03 0
857.10 0
857.16 0
857.23 0
857.30 0
857.36 0
857.43 0
857.50 0
857.57 0
857.63 0
857.70 0
857.77 0
857.83 0
857.90 0
857.97 0
858.04 0
858.10 0
858.17 0
858.24 0
858.31 0
858.37 0
858.44 0
858.51 0
858.57 0
858.64 0
858.71 0
858.78 0
858.84 0
858.91 0
858.98 0
859.04 0
859.11 0
859.18 0
859.25 0
859.31 0
859.38 0
859.45 0
859.51 0
859.58 0
859.65 0
859.72 0
859.78 0
859.85 0
859.92 0
859.98 0
860.05 0
860.12 0
860.19 0
860.25 0
860.32 0
860.39 0
860.46 0
860.52 0
860.59 0
860.66 0
860.72 0
860.79 0
860.86 0
860.93 0
860.99 0
861.06 0
861.13 0
861.20 0
861.26 0
861.33 0
861.40 0
861.46 0
861.53 0
861.60 0
861.67 0
861.73 0
861.80 0
861.87 0
861.94 0
862.00 0
862.07 0
862.14 0
862.20 0
862.27 0
862.34 0
862.41 0
862.47 0
862.54 0
862.61 0
862.68 0
862.74 0
862.81 0
862.88 0
862.95 0
863.01 0
863.08 0
863.15 0
863.21 0
863.28 0
863.35 0
863.42 0
863.48 0
863.55 0
863.62 0
863.69 0
863.75 0
863.82 0
863.89 0
863.96 0
864.02 0
864.09 0
864.16 0
864.23 0
864.29 0
864.36 0
864.43 0
864.50 0
864.56 0
864.63 0
864.70 0
864.76 0
864.83 0
864.90 0
864.97 0
865.03 0
865.10 0
865.17 0
865.24 0
865.30 0
865.37 0
865.44 0
865.51 0
865.57 0
865.64 0
865.71 0
865.78 0
865.84 0
865.91 0
865.98 0
866.05 0
866.11 0
866.18 0
866.25 0
866.32 0
866.38 0
866.45 0
866.52 0
866.59 0
866.65 0
866.72 0
866.79 0
866.86 0
866.92 0
866.99 0
867.06 0
867.13 0
867.19 0
867.26 0
867.33 0
867.40 0
867.46 0
867.53 0
867.60 0
867.67 0
867.73 0
867.80 0
867.87 0
867.94 0
868.00 0
868.07 0
868.14 0
868.21 0
868.27 0
868.34 0
868.41 0
868.48 0
868.54 0
868.61 0
868.68 0
868.75 0
868.81 0
868.88 0
868.95 0
869.02 0
869.08 0
869.15 0
869.22 0
869.29 0
869.35 0
869.42 0
869.49 0
869.56 0
869.63 0
869.69 0
869.76 0
869.83 0
869.90 0
869.96 0
870.03 0
870.10 0
870.17 0
870.23 0
870.30 0
870.37 0
870.44 0
870.50 0
870.57 0
870.64 0
870.71 0
870.78 0
870.84 0
870.91 0
870.98 0
871.05 0
871.11 0
871.18 0
871.25 0
871.32 0
871.38 0
871.45 0
871.52 0
871.59 0
871.65 0
871.72 0
871.79 0
871.86 0
871.93 0
871.99 0
872.06 0
872.13 0
872.20 0
872.26 0
872.33 0
872.40 0
872.47 0
872.53 0
872.60 0
872.67 0
872.74 0
872.81 0
872.87 0
872.94 0
873.01 0
873.08 0
873.14 0
873.21 0
873.28 0
873.35 0
873.42 0
873.48 0
873.55 0
873.62 0
873.69 0
873.75 0
873.82 0
873.89 0
873.96 0
874.03 0
874.09 0
874.16 0
874.23 0
874.30 0
874.36 0
874.43 0
874.50 0
874.57 0
874.64 0
874.70 0
874.77 0
874.84 0
874.91 0
874.97 0
875.04 0
875.11 0
875.18 0
875.25 0
875.31 0
875.38 0
875.45 0
875.52 0
875.58 0
875.65 0
875.72 0
875.79 0
875.86 0
875.92 0
875.99 0
876.06 0
876.13 0
876.20 0
876.26 0
876.33 0
876.40 0
876.47 0
876.53 0
876.60 0
876.67 0
876.74 0
876.81 0
876.87 0
876.94 0
877.01 0
877.08 0
877.15 0
877.21 0
877.28 0
877.35 0
877.42 0
877.49 0
877.55 0
877.62 0
877.69 0
877.76 0
877.82 0
877.89 0
877.96 0
878.03 0
878.10 0
878.16 0
878.23 0
878.30 0
878.37 0
878.44 0
878.50 0
878.57 0
878.64 0
878.71 0
878.78 0
878.84 0
878.91 0
878.98 0
879.05 0
879.12 0
879.18 0
879.25 0
879.32 0
879.39 0
879.46 0
879.52 0
879.59 0
879.66 0
879.73 0
879.80 0
879.86 0
879.93 0
880.00 0
880.07 0
880.14 0
880.20 0
880.27 0
880.34 0
880.41 0
880.48 0
880.54 0
880.61 0
880.68 0
880.75 0
880.82 0
880.88 0
880.95 0
881.02 0
881.09 0
881.16 0
881.22 0
881.29 0
881.36 0
881.43 0
881.50 0
881.56 0
881.63 0
881.70 0
881.77 0
881.84 0
881.90 0
881.97 0
882.04 0
882.11 0
882.18 0
882.25 0
882.31 0
882.38 0
882.45 0
882.52 0
882.59 0
882.65 0
882.72 0
882.79 0
882.86 0
882.93 0
882.99 0
883.06 0
883.13 0
883.20 0
883.27 0
883.33 0
883.40 0
883.47 0
883.54 0
883.61 0
883.68 0
883.74 0
883.81 0
883.88 0
883.95 0
884.02 0
884.08 0
884.15 0
884.22 0
884.29 0
884.36 0
884.43 0
884.49 0
884.56 0
884.63 0
884.70 0
884.77 0
884.83 0
884.90 0
884.97 0
885.04 0
885.11 0
885.18 0
885.24 0
885.31 0
885.38 0
885.45 0
885.52 0
885.58 0
885.65 0
885.72 0
885.79 0
885.86 0
885.93 0
885.99 0
886.06 0
886.13 0
886.20 0
886.27 0
886.34 0
886.40 0
886.47 0
886.54 0
886.61 0
886.68 0
886.75 0
886.81 0
886.88 0
886.95 0
887.02 0
887.09 0
887.15 0
887.22 0
887.29 0
887.36 0
887.43 0
887.50 0
887.56 0
887.63 0
887.70 0
887.77 0
887.84 0
887.91 0
887.97 0
888.04 0
888.11 0
888.18 0
888.25 0
888.32 0
888.38 0
888.45 0
888.52 0
888.59 0
888.66 0
888.73 0
888.79 0
888.86 0
888.93 0
889.00 0
889.07 0
889.14 0
889.20 0
889.27 0
889.34 0
889.41 0
889.48 0
889.55 0
889.61 0
889.68 0
889.75 0
889.82 0
889.89 0
889.96 0
890.02 0
890.09 0
890.16 0
890.23 0
890.30 0
890.37 0
890.44 0
890.50 0
890.57 0
890.64 0
890.71 0
890.78 0
890.85 0
890.91 0
890.98 0
891.05 0
891.12 0
891.19 0
891.26 0
891.32 0
891.39 0
891.46 0
891.53 0
891.60 0
891.67 0
891.74 0
891.80 0
891.87 0
891.94 0
892.01 0
892.08 0
892.15 0
892.21 0
892.28 0
892.35 0
892.42 0
892.49 0
892.56 0
892.63 0
892.69 0
892.76 0
892.83 0
892.90 0
892.97 0
893.04 0
893.11 0
893.17 0
893.24 0
893.31 0
893.38 0
893.45 0
893.52 0
893.58 0
893.65 0
893.72 0
893.79 0
893.86 0
893.93 0
894.00 0
894.06 0
894.13 0
894.20 0
894.27 0
894.34 0
894.41 0
894.48 0
894.54 0
894.61 0
894.68 0
894.75 0
894.82 0
894.89 0
894.96 0
895.02 0
895.09 0
895.16 0
895.23 0
895.30 0
895.37 0
895.44 0
895.50 0
895.57 0
895.64 0
895.71 0
895.78 0
895.85 0
895.92 0
895.98 0
896.05 0
896.12 0
896.19 0
896.26 0
896.33 0
896.40 0
896.47 0
896.53 0
896.60 0
896.67 0
896.74 0
896.81 0
896.88 0
896.95 0
897.01 0
897.08 0
897.15 0
897.22 0
897.29 0
897.36 0
897.43 0
897.50 0
897.56 0
897.63 0
897.70 0
897.77 0
897.84 0
897.91 0
897.98 0
898.04 0
898.11 0
898.18 0
898.25 0
898.32 0
898.39 0
898.46 0
898.53 0
898.59 0
898.66 0
898.73 0
898.80 0
898.87 0
898.94 0
899.01 0
899.08 0
899.14 0
899.21 0
899.28 0
899.35 0
899.42 0
899.49 0
899.56 0
899.63 0
899.69 0
899.76 0
899.83 0
899.90 0
899.97 0
900.04 0
900.11 0
900.18 0
900.24 0
900.31 0
900.38 0
900.45 0
900.52 0
900.59 0
900.66 0
900.73 0
900.79 0
900.86 0
900.93 0
901.00 0
901.07 0
901.14 0
901.21 0
901.28 0
901.35 0
901.41 0
901.48 0
901.55 0
901.62 0
901.69 0
901.76 0
901.83 0
901.90 0
901.96 0
902.03 0
902.10 0
902.17 0
902.24 0
902.31 0
902.38 0
902.45 0
902.52 0
902.58 0
902.65 0
902.72 0
902.79 0
902.86 0
902.93 0
903.00 0
903.07 0
903.14 0
903.20 0
903.27 0
903.34 0
903.41 0
903.48 0
903.55 0
903.62 0
903.69 0
903.76 0
903.82 0
903.89 0
903.96 0
904.03 0
904.10 0
904.17 0
904.24 0
904.31 0
904.38 0
904.45 0
904.51 0
904.58 0
904.65 0
904.72 0
904.79 0
904.86 0
904.93 0
905.00 0
905.07 0
905.13 0
905.20 0
905.27 0
905.34 0
905.41 0
905.48 0
905.55 0
905.62 0
905.69 0
905.76 0
905.82 0
905.89 0
905.96 0
906.03 0
906.10 0
906.17 0
906.24 0
906.31 0
906.38 0
906.45 0
906.51 0
906.58 0
906.65 0
906.72 0
906.79 0
906.86 0
906.93 0
907.00 0
907.07 0
907.14 0
907.21 0
907.27 0
907.34 0
907.41 0
907.48 0
907.55 0
907.62 0
907.69 0
907.76 0
907.83 0
907.90 0
907.96 0
908.03 0
908.10 0
908.17 0
908.24 0
908.31 0
908.38 0
908.45 0
908.52 0
908.59 0
908.66 0
908.72 0
908.79 0
908.86 0
908.93 0
909.00 0
909.07 0
909.14 0
909.21 0
909.28 0
909.35 0
909.42 0
909.49 0
909.55 0
909.62 0
909.69 0
909.76 0
909.83 0
909.90 0
909.97 0
910.04 0
910.11 0
910.18 0
910.25 0
910.31 0
910.38 0
910.45 0
910.52 0
910.59 0
910.66 0
910.73 0
910.80 0
910.87 0
910.94 0
911.01 0
911.08 0
911.15 0
911.21 0
911.28 0
911.35 0
911.42 0
911.49 0
911.56 0
911.63 0
911.70 0
911.77 0
911.84 0
911.91 0
911.98 0
912.05 0
912.11 0
912.18 0
912.25 0
912.32 0
912.39 0
912.46 0
912.53 0
912.60 0
912.67 0
912.74 0
912.81 0
912.88 0
912.95 0
913.01 0
913.08 0
913.15 0
913.22 0
913.29 0
913.36 0
913.43 0
913.50 0
913.57 0
913.64 0
913.71 0
913.78 0
913.85 0
913.92 0
913.98 0
914.05 0
914.12 0
914.19 0
914.26 0
914.33 0
914.40 0
914.47 0
914.54 0
914.61 0
914.68 0
914.75 0
914.82 0
914.89 0
914.96 0
915.02 0
915.09 0
915.16 0
915.23 0
915.30 0
915.37 0
915.44 0
915.51 0
915.58 0
915.65 0
915.72 0
915.79 0
915.86 0
915.93 0
916.00 0
916.06 0
916.13 0
916.20 0
916.27 0
916.34 0
916.41 0
916.48 0
916.55 0
916.62 0
916.69 0
916.76 0
916.83 0
916.90 0
916.97 0
917.04 0
917.11 0
917.18 0
917.24 0
917.31 0
917.38 0
917.45 0
917.52 0
917.59 0
917.66 0
917.73 0
917.80 0
917.87 0
917.94 0
918.01 0
918.08 0
918.15 0
918.22 0
918.29 0
918.36 0
918.43 0
918.50 0
918.56 0
918.63 0
918.70 0
918.77 0
918.84 0
918.91 0
918.98 0
919.05 0
919.12 0
919.19 0
919.26 0
919.33 0
919.40 0
919.47 0
919.54 0
919.61 0
919.68 0
919.75 0
919.82 0
919.89 0
919.95 0
920.02 0
920.09 0
920.16 0
920.23 0
920.30 0
920.37 0
920.44 0
920.51 0
920.58 0
920.65 0
920.72 0
920.79 0
920.86 0
920.93 0
921.00 0
921.07 0
921.14 0
921.21 0
921.28 0
921.35 0
921.42 0
921.49 0
921.55 0
921.62 0
921.69 0
921.76 0
921.83 0
921.90 0
921.97 0
922.04 0
922.11 0
922.18 0
922.25 0
922.32 0
922.39 0
922.46 0
922.53 0
922.60 0
922.67 0
922.74 0
922.81 0
922.88 0
922.95 0
923.02 0
923.09 0
923.16 0
923.23 0
923.30 0
923.37 0
923.43 0
923.50 0
923.57 0
923.64 0
923.71 0
923.78 0
923.85 0
923.92 0
923.99 0
924.06 0
924.13 0
924.20 0
924.27 0
924.34 0
924.41 0
924.48 0
924.55 0
924.62 0
924.69 0
924.76 0
924.83 0
924.90 0
924.97 0
925.04 0
925.11 0
925.18 0
925.25 0
925.32 0
925.39 0
925.46 0
925.53 0
925.60 0
925.67 0
925.74 0
925.80 0
925.87 0
925.94 0
926.01 0
926.08 0
926.15 0
926.22 0
926.29 0
926.36 0
926.43 0
926.50 0
926.57 0
926.64 0
926.71 0
926.78 0
926.85 0
926.92 0
926.99 0
927.06 0
927.13 0
927.20 0
927.27 0
927.34 0
927.41 0
927.48 0
927.55 0
927.62 0
927.69 0
927.76 0
927.83 0
927.90 0
927.97 0
928.04 0
928.11 0
928.18 0
928.25 0
928.32 0
928.39 0
928.46 0
928.53 0
928.60 0
928.67 0
928.74 0
928.81 0
928.88 0
928.95 0
929.02 0
929.09 0
929.16 0
929.23 0
929.30 0
929.37 0
929.44 0
929.51 0
929.58 0
929.65 0
929.72 0
929.79 0
929.85 0
929.92 0
929.99 0
930.06 0
930.13 0
930.20 0
930.27 0
930.34 0
930.41 0
930.48 0
930.55 0
930.62 0
930.69 0
930.76 0
930.83 0
930.90 0
930.97 0
931.04 0
931.11 0
931.18 0
931.25 0
931.32 0
931.39 0
931.46 0
931.53 0
931.60 0
931.67 0
931.74 0
931.81 0
931.88 0
931.95 0
932.02 0
932.09 0
932.16 0
932.23 0
932.30 0
932.37 0
932.44 0
932.51 0
932.58 0
932.65 0
932.72 0
932.79 0
932.86 0
932.93 0
933.00 0
933.07 0
933.14 0
933.21 0
933.28 0
933.35 0
933.42 0
933.49 0
933.56 0
933.63 0
933.70 0
933.77 0
933.84 0
933.91 0
933.98 0
934.05 0
934.12 0
934.19 0
934.26 0
934.33 0
934.40 0
934.47 0
934.54 0
934.61 0
934.68 0
934.75 0
934.82 0
934.90 0
934.97 0
935.04 0
935.11 0
935.18 0
935.25 0
935.32 0
935.39 0
935.46 0
935.53 0
935.60 0
935.67 0
935.74 0
935.81 0
935.88 0
935.95 0
936.02 0
936.09 0
936.16 0
936.23 0
936.30 0
936.37 0
936.44 0
936.51 0
936.58 0
936.65 0
936.72 0
936.79 0
936.86 0
936.93 0
937.00 0
937.07 0
937.14 0
937.21 0
937.28 0
937.35 0
937.42 0
937.49 0
937.56 0
937.63 0
937.70 0
937.77 0
937.84 0
937.91 0
937.98 0
938.05 0
938.12 0
938.19 0
938.26 0
938.33 0
938.40 0
938.47 0
938.54 0
938.61 0
938.68 0
938.75 0
938.82 0
938.89 0
938.96 0
939.04 0
939.11 0
939.18 0
939.25 0
939.32 0
939.39 0
939.46 0
939.53 0
939.60 0
939.67 0
939.74 0
939.81 0
939.88 0
939.95 0
940.02 0
940.09 0
940.16 0
940.23 0
940.30 0
940.37 0
940.44 0
940.51 0
940.58 0
940.65 0
940.72 0
940.79 0
940.86 0
940.93 0
941.00 0
941.07 0
941.14 0
941.21 0
941.28 0
941.35 0
941.43 0
941.50 0
941.57 0
941.64 0
941.71 0
941.78 0
941.85 0
941.92 0
941.99 0
942.06 0
942.13 0
942.20 0
942.27 0
942.34 0
942.41 0
942.48 0
942.55 0
942.62 0
942.69 0
942.76 0
942.83 0
942.90 0
942.97 0
943.04 0
943.11 0
943.18 0
943.26 0
943.33 0
943.40 0
943.47 0
943.54 0
943.61 0
943.68 0
943.75 0
943.82 0
943.89 0
943.96 0
944.03 0
944.10 0
944.17 0
944.24 0
944.31 0
944.38 0
944.45 0
944.52 0
944.59 0
944.66 0
944.73 0
944.80 0
944.88 0
944.95 0
945.02 0
945.09 0
945.16 0
945.23 0
945.30 0
945.37 0
945.44 0
945.51 0
945.58 0
945.65 0
945.72 0
945.79 0
945.86 0
945.93 0
946.00 0
946.07 0
946.14 0
946.21 0
946.29 0
946.36 0
946.43 0
946.50 0
946.57 0
946.64 0
946.71 0
946.78 0
946.85 0
946.92 0
946.99 0
947.06 0
947.13 0
947.20 0
947.27 0
947.34 0
947.41 0
947.48 0
947.55 0
947.63 0
947.70 0
947.77 0
947.84 0
947.91 0
947.98 0
948.05 0
948.12 0
948.19 0
948.26 0
948.33 0
948.40 0
948.47 0
948.54 0
948.61 0
948.68 0
948.75 0
948.83 0
948.90 0
948.97 0
949.04 0
949.11 0
949.18 0
949.25 0
949.32 0
949.39 0
949.46 0
949.53 0
949.60 0
949.67 0
949.74 0
949.81 0
949.89 0
949.96 0
950.03 0
950.10 0
950.17 0
950.24 0
950.31 0
950.38 0
950.45 0
950.52 0
950.59 0
950.66 0
950.73 0
950.80 0
950.87 0
950.95 0
951.02 0
951.09 0
951.16 0
951.23 0
951.30 0
951.37 0
951.44 0
951.51 0
951.58 0
951.65 0
951.72 0
951.79 0
951.86 0
951.94 0
952.01 0
952.08 0
952.15 0
952.22 0
952.29 0
952.36 0
952.43 0
952.50 0
952.57 0
952.64 0
952.71 0
952.78 0
952.85 0
952.93 0
953.00 0
953.07 0
953.14 0
953.21 0
953.28 0
953.35 0
953.42 0
953.49 0
953.56 0
953.63 0
953.70 0
953.78 0
953.85 0
953.92 0
953.99 0
954.06 0
954.13 0
954.20 0
954.27 0
954.34 0
954.41 0
954.48 0
954.55 0
954.62 0
954.70 0
954.77 0
954.84 0
954.91 0
954.98 0
955.05 0
955.12 0
955.19 0
955.26 0
955.33 0
955.40 0
955.48 0
955.55 0
955.62 0
955.69 0
955.76 0
955.83 0
955.90 0
955.97 0
956.04 0
956.11 0
956.18 0
956.25 0
956.33 0
956.40 0
956.47 0
956.54 0
956.61 0
956.68 0
956.75 0
956.82 0
956.89 0
956.96 0
957.03 0
957.11 0
957.18 0
957.25 0
957.32 0
957.39 0
957.46 0
957.53 0
957.60 0
957.67 0
957.74 0
957.81 0
957.89 0
957.96 0
958.03 0
958.10 0
958.17 0
958.24 0
958.31 0
958.38 0
958.45 0
958.52 0
958.60 0
958.67 0
958.74 0
958.81 0
958.88 0
958.95 0
959.02 0
959.09 0
959.16 0
959.23 0
959.31 0
959.38 0
959.45 0
959.52 0
959.59 0
959.66 0
959.73 0
959.80 0
959.87 0
959.94 0
960.02 0
960.09 0
960.16 0
960.23 0
960.30 0
960.37 0
960.44 0
960.51 0
960.58 0
960.66 0
960.73 0
960.80 0
960.87 0
960.94 0
961.01 0
961.08 0
961.15 0
961.22 0
961.29 0
961.37 0
961.44 0
961.51 0
961.58 0
961.65 0
961.72 0
961.79 0
961.86 0
961.93 0
962.01 0
962.08 0
962.15 0
962.22 0
962.29 0
962.36 0
962.43 0
962.50 0
962.57 0
962.65 0
962.72 0
962.79 0
962.86 0
962.93 0
963.00 0
963.07 0
963.14 0
963.21 0
963.29 0
963.36 0
963.43 0
963.50 0
963.57 0
963.64 0
963.71 0
963.78 0
963.86 0
963.93 0
964.00 0
964.07 0
964.14 0
964.21 0
964.28 0
964.35 0
964.42 0
964.50 0
964.57 0
964.64 0
964.71 0
964.78 0
964.85 0
964.92 0
964.99 0
965.07 0
965.14 0
965.21 0
965.28 0
965.35 0
965.42 0
965.49 0
965.56 0
965.64 0
965.71 0
965.78 0
965.85 0
965.92 0
965.99 0
966.06 0
966.13 0
966.21 0
966.28 0
966.35 0
966.42 0
966.49 0
966.56 0
966.63 0
966.70 0
966.78 0
966.85 0
966.92 0
966.99 0
967.06 0
967.13 0
967.20 0
967.27 0
967.35 0
967.42 0
967.49 0
967.56 0
967.63 0
967.70 0
967.77 0
967.85 0
967.92 0
967.99 0
968.06 0
968.13 0
968.20 0
968.27 0
968.34 0
968.42 0
968.49 0
968.56 0
968.63 0
968.70 0
968.77 0
968.84 0
968.92 0
968.99 0
969.06 0
969.13 0
969.20 0
969.27 0
969.34 0
969.41 0
969.49 0
969.56 0
969.63 0
969.70 0
969.77 0
969.84 0
969.91 0
969.99 0
970.06 0
970.13 0
970.20 0
970.27 0
970.34 0
970.41 0
970.49 0
970.56 0
970.63 0
970.70 0
970.77 0
970.84 0
970.91 0
970.99 0
971.06 0
971.13 0
971.20 0
971.27 0
971.34 0
971.41 0
971.49 0
971.56 0
971.63 0
971.70 0
971.77 0
971.84 0
971.91 0
971.99 0
972.06 0
972.13 0
972.20 0
972.27 0
972.34 0
972.41 0
972.49 0
972.56 0
972.63 0
972.70 0
972.77 0
972.84 0
972.92 0
972.99 0
973.06 0
973.13 0
973.20 0
973.27 0
973.34 0
973.42 0
973.49 0
973.56 0
973.63 0
973.70 0
973.77 0
973.85 0
973.92 0
973.99 0
974.06 0
974.13 0
974.20 0
974.27 0
974.35 0
974.42 0
974.49 0
974.56 0
974.63 0
974.70 0
974.78 0
974.85 0
974.92 0
974.99 0
975.06 0
975.13 0
975.20 0
975.28 0
975.35 0
975.42 0
975.49 0
975.56 0
975.63 0
975.71 0
975.78 0
975.85 0
975.92 0
975.99 0
976.06 0
976.14 0
976.21 0
976.28 0
976.35 0
976.42 0
976.49 0
976.57 0
976.64 0
976.71 0
976.78 0
976.85 0
976.92 0
977.00 0
977.07 0
977.14 0
977.21 0
977.28 0
977.35 0
977.43 0
977.50 0
977.57 0
977.64 0
977.71 0
977.78 0
977.86 0
977.93 0
978.00 0
978.07 0
978.14 0
978.21 0
978.29 0
978.36 0
978.43 0
978.50 0
978.57 0
978.64 0
978.72 0
978.79 0
978.86 0
978.93 0
979.00 0
979.07 0
979.15 0
979.22 0
979.29 0
979.36 0
979.43 0
979.51 0
979.58 0
979.65 0
979.72 0
979.79 0
979.86 0
979.94 0
980.01 0
980.08 0
980.15 0
980.22 0
980.29 0
980.37 0
980.44 0
980.51 0
980.58 0
980.65 0
980.73 0
980.80 0
980.87 0
980.94 0
981.01 0
981.08 0
981.16 0
981.23 0
981.30 0
981.37 0
981.44 0
981.52 0
981.59 0
981.66 0
981.73 0
981.80 0
981.87 0
981.95 0
982.02 0
982.09 0
982.16 0
982.23 0
982.31 0
982.38 0
982.45 0
982.52 0
982.59 0
982.66 0
982.74 0
982.81 0
982.88 0
982.95 0
983.02 0
983.10 0
983.17 0
983.24 0
983.31 0
983.38 0
983.46 0
983.53 0
983.60 0
983.67 0
983.74 0
983.81 0
983.89 0
983.96 0
984.03 0
984.10 0
984.17 0
984.25 0
984.32 0
984.39 0
984.46 0
984.53 0
984.61 0
984.68 0
984.75 0
984.82 0
984.89 0
984.97 0
985.04 0
985.11 0
985.18 0
985.25 0
985.33 0
985.40 0
985.47 0
985.54 0
985.61 0
985.69 0
985.76 0
985.83 0
985.90 0
985.97 0
986.05 0
986.12 0
986.19 0
986.26 0
986.33 0
986.41 0
986.48 0
986.55 0
986.62 0
986.69 0
986.77 0
986.84 0
986.91 0
986.98 0
987.05 0
987.13 0
987.20 0
987.27 0
987.34 0
987.41 0
987.49 0
987.56 0
987.63 0
987.70 0
987.77 0
987.85 0
987.92 0
987.99 0
988.06 0
988.13 0
988.21 0
988.28 0
988.35 0
988.42 0
988.49 0
988.57 0
988.64 0
988.71 0
988.78 0
988.85 0
988.93 0
989.00 0
989.07 0
989.14 0
989.22 0
989.29 0
989.36 0
989.43 0
989.50 0
989.58 0
989.65 0
989.72 0
989.79 0
989.86 0
989.94 0
990.01 0
990.08 0
990.15 0
990.22 0
990.30 0
990.37 0
990.44 0
990.51 0
990.59 0
990.66 0
990.73 0
990.80 0
990.87 0
990.95 0
991.02 0
991.09 0
991.16 0
991.24 0
991.31 0
991.38 0
991.45 0
991.52 0
991.60 0
991.67 0
991.74 0
991.81 0
991.88 0
991.96 0
992.03 0
992.10 0
992.17 0
992.25 0
992.32 0
992.39 0
992.46 0
992.53 0
992.61 0
992.68 0
992.75 0
992.82 0
992.90 0
992.97 0
993.04 0
993.11 0
993.18 0
993.26 0
993.33 0
993.40 0
993.47 0
993.55 0
993.62 0
993.69 0
993.76 0
993.84 0
993.91 0
993.98 0
994.05 0
994.12 0
994.20 0
994.27 0
994.34 0
994.41 0
994.49 0
994.56 0
994.63 0
994.70 0
994.78 0
994.85 0
994.92 0
994.99 0
995.06 0
995.14 0
995.21 0
995.28 0
995.35 0
995.43 0
995.50 0
995.57 0
995.64 0
995.72 0
995.79 0
995.86 0
995.93 0
996.00 0
996.08 0
996.15 0
996.22 0
996.29 0
996.37 0
996.44 0
996.51 0
996.58 0
996.66 0
996.73 0
996.80 0
996.87 0
996.95 0
997.02 0
997.09 0
997.16 0
997.24 0
997.31 0
997.38 0
997.45 0
997.52 0
997.60 0
997.67 0
997.74 0
997.81 0
997.89 0
997.96 0
998.03 0
998.10 0
998.18 0
998.25 0
998.32 0
998.39 0
998.47 0
998.54 0
998.61 0
998.68 0
998.76 0
998.83 0
998.90 0
998.97 0
999.05 0
999.12 0
999.19 0
999.26 0
999.34 0
999.41 0
999.48 0
999.55 0
999.63 0
999.70 0
999.77 0
999.84 0
999.92 0
999.99 0
1000.06 0
1000.13 0
1000.21 0
1000.28 0
1000.35 0
1000.42 0
1000.50 0
1000.57 0
1000.64 0
1000.71 0
1000.79 0
1000.86 0
1000.93 0
1001.00 0
1001.08 0
1001.15 0
1001.22 0
1001.29 0
1001.37 0
1001.44 0
1001.51 0
1001.58 0
1001.66 0
1001.73 0
1001.80 0
1001.87 0
1001.95 0
1002.02 0
1002.09 0
1002.16 0
1002.24 0
1002.31 0
1002.38 0
1002.45 0
1002.53 0
1002.60 0
1002.67 0
1002.74 0
1002.82 0
1002.89 0
1002.96 0
1003.04 0
1003.11 0
1003.18 0
1003.25 0
1003.33 0
1003.40 0
1003.47 0
1003.54 0
1003.62 0
1003.69 0
1003.76 0
1003.83 0
1003.91 0
1003.98 0
1004.05 0
1004.12 0
1004.20 0
1004.27 0
1004.34 0
1004.42 0
1004.49 0
1004.56 0
1004.63 0
1004.71 0
1004.78 0
1004.85 0
1004.92 0
1005.00 0
1005.07 0
1005.14 0
1005.21 0
1005.29 0
1005.36 0
1005.43 0
1005.51 0
1005.58 0
1005.65 0
1005.72 0
1005.80 0
1005.87 0
1005.94 0
1006.01 0
1006.09 0
1006.16 0
1006.23 0
1006.31 0
1006.38 0
1006.45 0
1006.52 0
1006.60 0
1006.67 0
1006.74 0
1006.81 0
1006.89 0
1006.96 0
1007.03 0
1007.11 0
1007.18 0
1007.25 0
1007.32 0
1007.40 0
1007.47 0
1007.54 0
1007.61 0
1007.69 0
1007.76 0
1007.83 0
1007.91 0
1007.98 0
1008.05 0
1008.12 0
1008.20 0
1008.27 0
1008.34 0
1008.42 0
1008.49 0
1008.56 0
1008.63 0
1008.71 0
1008.78 0
1008.85 0
1008.92 0
1009.00 0
1009.07 0
1009.14 0
1009.22 0
1009.29 0
1009.36 0
1009.43 0
1009.51 0
1009.58 0
1009.65 0
1009.73 0
1009.80 0
1009.87 0
1009.94 0
1010.02 0
1010.09 0
1010.16 0
1010.24 0
1010.31 0
1010.38 0
1010.45 0
1010.53 0
1010.60 0
1010.67 0
1010.75 0
1010.82 0
1010.89 0
1010.96 0
1011.04 0
1011.11 0
1011.18 0
1011.26 0
1011.33 0
1011.40 0
1011.48 0
1011.55 0
1011.62 0
1011.69 0
1011.77 0
1011.84 0
1011.91 0
1011.99 0
1012.06 0
1012.13 0
1012.20 0
1012.28 0
1012.35 0
1012.42 0
1012.50 0
1012.57 0
1012.64 0
1012.71 0
1012.79 0
1012.86 0
1012.93 0
1013.01 0
1013.08 0
1013.15 0
1013.23 0
1013.30 0
1013.37 0
1013.44 0
1013.52 0
1013.59 0
1013.66 0
1013.74 0
1013.81 0
1013.88 0
1013.96 0
1014.03 0
1014.10 0
1014.17 0
1014.25 0
1014.32 0
1014.39 0
1014.47 0
1014.54 0
1014.61 0
1014.69 0
1014.76 0
1014.83 0
1014.90 0
1014.98 0
1015.05 0
1015.12 0
1015.20 0
1015.27 0
1015.34 0
1015.42 0
1015.49 0
1015.56 0
1015.64 0
1015.71 0
1015.78 0
1015.85 0
1015.93 0
1016.00 0
1016.07 0
1016.15 0
1016.22 0
1016.29 0
1016.37 0
1016.44 0
1016.51 0
1016.59 0
1016.66 0
1016.73 0
1016.80 0
1016.88 0
1016.95 0
1017.02 0
1017.10 0
1017.17 0
1017.24 0
1017.32 0
1017.39 0
1017.46 0
1017.54 0
1017.61 0
1017.68 0
1017.76 0
1017.83 0
1017.90 0
1017.97 0
1018.05 0
1018.12 0
1018.19 0
1018.27 0
1018.34 0
1018.41 0
1018.49 1
1018.56 1
1018.63 1
1018.71 1
1018.78 1
1018.85 1
1018.93 1
1019.00 1
1019.07 1
1019.15 1
1019.22 1
1019.29 1
1019.36 1
1019.44 1
1019.51 0
1019.58 0
1019.66 0
1019.73 0
1019.80 0
1019.88 0
1019.95 0
1020.02 0
1020.10 0
1020.17 1
1020.24 1
1020.32 1
1020.39 1
1020.46 1
1020.54 1
1020.61 1
1020.68 1
1020.76 1
1020.83 1
1020.90 1
1020.98 0
1021.05 0
1021.12 0
1021.20 0
1021.27 0
1021.34 0
1021.42 0
1021.49 0
1021.56 0
1021.64 0
1021.71 0
1021.78 0
1021.85 1
1021.93 1
1022.00 1
1022.07 1
1022.15 1
1022.22 1
1022.29 1
1022.37 1
1022.44 0
1022.51 0
1022.59 0
1022.66 0
1022.73 0
1022.81 0
1022.88 0
1022.95 0
1023.03 0
1023.10 0
1023.17 0
1023.25 0
1023.32 0
1023.39 1
1023.47 1
1023.54 1
1023.61 1
1023.69 1
1023.76 0
1023.83 0
1023.91 0
1023.98 0
1024.05 0
1024.13 0
1024.20 0
1024.27 0
1024.35 0
1024.42 0
1024.49 0
1024.57 0
1024.64 0
1024.71 0
1024.79 0
1024.86 0
1024.94 0
1025.01 0
1025.08 0
1025.16 0
1025.23 0
1025.30 0
1025.38 0
1025.45 0
1025.52 0
1025.60 0
1025.67 0
1025.74 0
1025.82 0
1025.89 0
1025.96 0
1026.04 0
1026.11 0
1026.18 0
1026.26 0
1026.33 0
1026.40 0
1026.48 0
1026.55 0
1026.62 0
1026.70 0
1026.77 0
1026.84 0
1026.92 0
1026.99 0
1027.06 0
1027.14 0
1027.21 0
1027.29 0
1027.36 0
1027.43 0
1027.51 0
1027.58 0
1027.65 0
1027.73 0
1027.80 0
1027.87 0
1027.95 0
1028.02 0
1028.09 0
1028.17 0
1028.24 0
1028.31 0
1028.39 0
1028.46 0
1028.53 0
1028.61 0
1028.68 0
1028.76 0
1028.83 0
1028.90 0
1028.98 0
1029.05 0
1029.12 0
1029.20 0
1029.27 0
1029.34 0
1029.42 0
1029.49 0
1029.56 0
1029.64 0
1029.71 0
1029.78 0
1029.86 0
1029.93 0
1030.01 0
1030.08 0
1030.15 0
1030.23 0
1030.30 0
1030.37 0
1030.45 0
1030.52 0
1030.59 0
1030.67 0
1030.74 0
1030.82 0
1030.89 1
1030.96 1
1031.04 1
1031.11 0
1031.18 0
1031.26 0
1031.33 0
1031.40 0
1031.48 0
1031.55 0
1031.62 0
1031.70 0
1031.77 0
1031.85 0
1031.92 0
1031.99 0
1032.07 0
1032.14 0
1032.21 0
1032.29 0
1032.36 0
1032.44 0
1032.51 0
1032.58 0
1032.66 0
1032.73 0
1032.80 0
1032.88 0
1032.95 0
1033.02 0
1033.10 0
1033.17 1
1033.25 1
1033.32 1
1033.39 1
1033.47 1
1033.54 1
1033.61 1
1033.69 1
1033.76 1
1033.84 1
1033.91 1
1033.98 1
1034.06 1
1034.13 1
1034.20 1
1034.28 0
1034.35 0
1034.42 0
1034.50 0
1034.57 0
1034.65 0
1034.72 0
1034.79 0
1034.87 0
1034.94 0
1035.01 0
1035.09 0
1035.16 0
1035.24 0
1035.31 0
1035.38 0
1035.46 0
1035.53 0
1035.61 0
1035.68 0
1035.75 0
1035.83 0
1035.90 0
1035.97 0
1036.05 0
1036.12 0
1036.20 0
1036.27 0
1036.34 0
1036.42 0
1036.49 0
1036.56 0
1036.64 0
1036.71 0
1036.79 0
1036.86 0
1036.93 0
1037.01 0
1037.08 1
1037.15 1
1037.23 1
1037.30 1
1037.38 1
1037.45 1
1037.52 0
1037.60 0
1037.67 0
1037.75 1
1037.82 1
1037.89 1
1037.97 1
1038.04 1
1038.11 1
1038.19 1
1038.26 1
1038.34 1
1038.41 1
1038.48 1
1038.56 1
1038.63 1
1038.71 1
1038.78 1
1038.85 1
1038.93 1
1039.00 0
1039.08 0
1039.15 0
1039.22 0
1039.30 0
1039.37 0
1039.44 0
1039.52 0
1039.59 0
1039.67 0
1039.74 0
1039.81 0
1039.89 0
1039.96 0
1040.04 0
1040.11 0
1040.18 0
1040.26 0
1040.33 0
1040.41 0
1040.48 0
1040.55 0
1040.63 0
1040.70 0
1040.78 0
1040.85 0
1040.92 0
1041.00 0
1041.07 0
1041.15 0
1041.22 0
1041.29 0
1041.37 0
1041.44 0
1041.52 0
1041.59 0
1041.66 0
1041.74 0
1041.81 0
1041.89 0
1041.96 0
1042.03 0
1042.11 0
1042.18 0
1042.26 0
1042.33 0
1042.40 0
1042.48 0
1042.55 0
1042.63 0
1042.70 0
1042.77 0
1042.85 0
1042.92 0
1043.00 0
1043.07 0
1043.14 0
1043.22 0
1043.29 0
1043.37 0
1043.44 0
1043.51 0
1043.59 1
1043.66 1
1043.74 1
1043.81 1
1043.88 1
1043.96 1
1044.03 1
1044.11 1
1044.18 1
1044.25 1
1044.33 1
1044.40 1
1044.48 1
1044.55 1
1044.63 0
1044.70 0
1044.77 0
1044.85 0
1044.92 0
1045.00 0
1045.07 0
1045.14 0
1045.22 0
1045.29 1
1045.37 1
1045.44 1
1045.51 0
1045.59 0
1045.66 0
1045.74 0
1045.81 0
1045.89 0
1045.96 0
1046.03 0
1046.11 1
1046.18 1
1046.26 1
1046.33 1
1046.40 1
1046.48 1
1046.55 0
1046.63 0
1046.70 0
1046.78 0
1046.85 0
1046.92 0
1047.00 0
1047.07 0
1047.15 0
1047.22 0
1047.29 1
1047.37 1
1047.44 2
1047.52 2
1047.59 2
1047.67 2
1047.74 2
1047.81 1
1047.89 1
1047.96 1
1048.04 1
1048.11 0
1048.18 0
1048.26 0
1048.33 0
1048.41 1
1048.48 1
1048.56 1
1048.63 1
1048.70 2
1048.78 2
1048.85 2
1048.93 2
1049.00 2
1049.08 2
1049.15 1
1049.22 1
1049.30 1
1049.37 1
1049.45 2
1049.52 2
1049.60 3
1049.67 3
1049.74 3
1049.82 4
1049.89 3
1049.97 3
1050.04 3
1050.12 3
1050.19 2
1050.26 2
1050.34 2
1050.41 2
1050.49 2
1050.56 1
1050.64 1
1050.71 1
1050.78 1
1050.86 1
1050.93 1
1051.01 1
1051.08 1
1051.16 1
1051.23 1
1051.30 0
1051.38 0
1051.45 1
1051.53 1
1051.60 1
1051.68 1
1051.75 2
1051.82 2
1051.90 2
1051.97 2
1052.05 2
1052.12 2
1052.20 2
1052.27 1
1052.35 1
1052.42 1
1052.49 1
1052.57 1
1052.64 0
1052.72 0
1052.79 0
1052.87 0
1052.94 1
1053.01 1
1053.09 1
1053.16 1
1053.24 1
1053.31 1
1053.39 1
1053.46 1
1053.54 1
1053.61 1
1053.68 1
1053.76 1
1053.83 2
1053.91 2
1053.98 2
1054.06 1
1054.13 1
1054.21 1
1054.28 1
1054.35 1
1054.43 1
1054.50 0
1054.58 0
1054.65 0
1054.73 0
1054.80 0
1054.88 0
1054.95 0
1055.02 0
1055.10 0
1055.17 0
1055.25 0
1055.32 0
1055.40 0
1055.47 0
1055.55 0
1055.62 0
1055.69 0
1055.77 0
1055.84 0
1055.92 0
1055.99 0
1056.07 0
1056.14 0
1056.22 0
1056.29 0
1056.37 0
1056.44 0
1056.51 0
1056.59 0
1056.66 0
1056.74 0
1056.81 0
1056.89 0
1056.96 0
1057.04 0
1057.11 0
1057.19 0
1057.26 0
1057.33 0
1057.41 0
1057.48 0
1057.56 0
1057.63 0
1057.71 0
1057.78 0
1057.86 0
1057.93 0
1058.01 0
1058.08 0
1058.15 0
1058.23 0
1058.30 0
1058.38 0
1058.45 0
1058.53 0
1058.60 0
1058.68 0
1058.75 0
1058.83 0
1058.90 0
1058.97 0
1059.05 0
1059.12 0
1059.20 1
1059.27 1
1059.35 2
1059.42 2
1059.50 2
1059.57 2
1059.65 2
1059.72 2
1059.80 2
1059.87 1
1059.94 1
1060.02 1
1060.09 1
1060.17 1
1060.24 0
1060.32 0
1060.39 0
1060.47 1
1060.54 1
1060.62 1
1060.69 2
1060.77 2
1060.84 3
1060.92 3
1060.99 3
1061.06 3
1061.14 3
1061.21 3
1061.29 3
1061.36 2
1061.44 2
1061.51 2
1061.59 2
1061.66 2
1061.74 2
1061.81 1
1061.89 1
1061.96 1
1062.04 0
1062.11 0
1062.19 0
1062.26 0
1062.33 0
1062.41 1
1062.48 1
1062.56 1
1062.63 1
1062.71 1
1062.78 1
1062.86 1
1062.93 1
1063.01 1
1063.08 1
1063.16 1
1063.23 1
1063.31 2
1063.38 2
1063.46 2
1063.53 2
1063.61 2
1063.68 2
1063.75 2
1063.83 2
1063.90 2
1063.98 3
1064.05 3
1064.13 2
1064.20 2
1064.28 2
1064.35 2
1064.43 1
1064.50 1
1064.58 1
1064.65 1
1064.73 2
1064.80 2
1064.88 3
1064.95 3
1065.03 4
1065.10 4
1065.18 4
1065.25 4
1065.33 4
1065.40 4
1065.48 4
1065.55 4
1065.62 4
1065.70 4
1065.77 4
1065.85 4
1065.92 4
1066.00 4
1066.07 4
1066.15 4
1066.22 3
1066.30 3
1066.37 2
1066.45 2
1066.52 1
1066.60 2
1066.67 2
1066.75 3
1066.82 4
1066.90 5
1066.97 5
1067.05 6
1067.12 6
1067.20 6
1067.27 6
1067.35 5
1067.42 4
1067.50 3
1067.57 3
1067.65 2
1067.72 1
1067.80 1
1067.87 1
1067.95 1
1068.02 1
1068.10 1
1068.17 1
1068.25 1
1068.32 1
1068.40 1
1068.47 1
1068.55 1
1068.62 0
1068.70 0
1068.77 1
1068.85 1
1068.92 1
1069.00 2
1069.07 2
1069.15 2
1069.22 3
1069.30 3
1069.37 3
1069.45 3
1069.52 2
1069.59 2
1069.67 1
1069.74 1
1069.82 1
1069.89 1
1069.97 1
1070.04 2
1070.12 2
1070.19 3
1070.27 3
1070.34 4
1070.42 4
1070.49 3
1070.57 3
1070.64 3
1070.72 2
1070.79 2
1070.87 1
1070.95 1
1071.02 1
1071.10 1
1071.17 1
1071.25 1
1071.32 2
1071.40 2
1071.47 2
1071.55 2
1071.62 2
1071.70 2
1071.77 1
1071.85 1
1071.92 0
1072.00 0
1072.07 0
1072.15 0
1072.22 0
1072.30 0
1072.37 0
1072.45 0
1072.52 0
1072.60 1
1072.67 2
1072.75 2
1072.82 3
1072.90 3
1072.97 3
1073.05 3
1073.12 2
1073.20 2
1073.27 2
1073.35 2
1073.42 2
1073.50 2
1073.57 2
1073.65 2
1073.72 2
1073.80 2
1073.87 2
1073.95 1
1074.02 1
1074.10 1
1074.17 1
1074.25 1
1074.32 0
1074.40 0
1074.47 0
1074.55 0
1074.62 0
1074.70 0
1074.77 1
1074.85 1
1074.92 2
1075.00 2
1075.08 3
1075.15 3
1075.23 3
1075.30 3
1075.38 2
1075.45 2
1075.53 2
1075.60 3
1075.68 3
1075.75 3
1075.83 3
1075.90 3
1075.98 3
1076.05 2
1076.13 2
1076.20 2
1076.28 2
1076.35 2
1076.43 2
1076.50 2
1076.58 2
1076.65 2
1076.73 2
1076.80 2
1076.88 1
1076.96 1
1077.03 1
1077.11 1
1077.18 1
1077.26 2
1077.33 2
1077.41 2
1077.48 3
1077.56 3
1077.63 3
1077.71 3
1077.78 2
1077.86 2
1077.93 2
1078.01 2
1078.08 2
1078.16 2
1078.23 2
1078.31 3
1078.39 3
1078.46 4
1078.54 4
1078.61 4
1078.69 4
1078.76 5
1078.84 5
1078.91 6
1078.99 6
1079.06 6
1079.14 6
1079.21 6
1079.29 6
1079.36 6
1079.44 6
1079.51 5
1079.59 5
1079.67 4
1079.74 3
1079.82 2
1079.89 2
1079.97 1
1080.04 1
1080.12 2
1080.19 2
1080.27 3
1080.34 4
1080.42 4
1080.49 5
1080.57 6
1080.65 6
1080.72 6
1080.80 6
1080.87 6
1080.95 5
1081.02 5
1081.10 4
1081.17 4
1081.25 3
1081.32 3
1081.40 2
1081.47 2
1081.55 1
1081.62 1
1081.70 1
1081.78 0
1081.85 0
1081.93 0
1082.00 0
1082.08 0
1082.15 0
1082.23 0
1082.30 0
1082.38 0
1082.45 1
1082.53 2
1082.61 3
1082.68 4
1082.76 4
1082.83 4
1082.91 3
1082.98 3
1083.06 2
1083.13 2
1083.21 1
1083.28 1
1083.36 2
1083.44 2
1083.51 2
1083.59 2
1083.66 2
1083.74 2
1083.81 1
1083.89 1
1083.96 0
1084.04 0
1084.11 0
1084.19 0
1084.27 0
1084.34 0
1084.42 0
1084.49 0
1084.57 0
1084.64 1
1084.72 1
1084.79 1
1084.87 2
1084.94 2
1085.02 2
1085.10 2
1085.17 2
1085.25 2
1085.32 2
1085.40 2
1085.47 2
1085.55 2
1085.62 2
1085.70 2
1085.78 2
1085.85 2
1085.93 2
1086.00 2
1086.08 2
1086.15 1
1086.23 1
1086.30 0
1086.38 0
1086.46 0
1086.53 0
1086.61 0
1086.68 0
1086.76 1
1086.83 2
1086.91 4
1086.98 4
1087.06 5
1087.14 6
1087.21 6
1087.29 6
1087.36 5
1087.44 5
1087.51 5
1087.59 5
1087.67 5
1087.74 5
1087.82 6
1087.89 6
1087.97 6
1088.04 6
1088.12 6
1088.19 6
1088.27 6
1088.35 6
1088.42 6
1088.50 6
1088.57 5
1088.65 5
1088.72 5
1088.80 5
1088.88 4
1088.95 4
1089.03 4
1089.10 3
1089.18 3
1089.25 3
1089.33 3
1089.40 3
1089.48 3
1089.56 3
1089.63 3
1089.71 3
1089.78 3
1089.86 3
1089.93 3
1090.01 4
1090.09 4
1090.16 4
1090.24 5
1090.31 5
1090.39 5
1090.46 5
1090.54 4
1090.62 4
1090.69 4
1090.77 4
1090.84 5
1090.92 5
1090.99 5
1091.07 6
1091.15 5
1091.22 5
1091.30 4
1091.37 3
1091.45 3
1091.52 2
1091.60 2
1091.68 2
1091.75 2
1091.83 3
1091.90 3
1091.98 3
1092.05 4
1092.13 4
1092.21 4
1092.28 4
1092.36 4
1092.43 4
1092.51 4
1092.59 5
1092.66 6
1092.74 6
1092.81 6
1092.89 6
1092.96 6
1093.04 5
1093.12 4
1093.19 3
1093.27 2
1093.34 1
1093.42 1
1093.49 1
1093.57 1
1093.65 1
1093.72 2
1093.80 3
1093.87 4
1093.95 5
1094.03 5
1094.10 6
1094.18 6
1094.25 6
1094.33 7
1094.40 7
1094.48 7
1094.56 8
1094.63 8
1094.71 8
1094.78 7
1094.86 7
1094.94 7
1095.01 6
1095.09 6
1095.16 7
1095.24 7
1095.31 8
1095.39 9
1095.47 10
1095.54 10
1095.62 10
1095.69 10
1095.77 10
1095.85 9
1095.92 8
1096.00 8
1096.07 7
1096.15 7
1096.23 7
1096.30 8
1096.38 8
1096.45 8
1096.53 9
1096.61 9
1096.68 9
1096.76 9
1096.83 9
1096.91 9
1096.98 9
1097.06 9
1097.14 8
1097.21 7
1097.29 6
1097.36 4
1097.44 3
1097.52 2
1097.59 2
1097.67 1
1097.74 1
1097.82 1
1097.90 1
1097.97 1
1098.05 0
1098.12 0
1098.20 0
1098.28 0
1098.35 0
1098.43 0
1098.50 1
1098.58 2
1098.66 3
1098.73 3
1098.81 4
1098.88 4
1098.96 5
1099.04 5
1099.11 4
1099.19 4
1099.26 4
1099.34 4
1099.42 4
1099.49 4
1099.57 5
1099.64 6
1099.72 6
1099.80 6
1099.87 6
1099.95 6
1100.02 6
1100.10 5
1100.18 5
1100.25 6
1100.33 6
1100.40 6
1100.48 7
1100.56 7
1100.63 7
1100.71 7
1100.78 7
1100.86 6
1100.94 5
1101.01 5
1101.09 5
1101.17 5
1101.24 5
1101.32 5
1101.39 5
1101.47 5
1101.55 5
1101.62 4
1101.70 4
1101.77 4
1101.85 3
1101.93 3
1102.00 4
1102.08 4
1102.15 4
1102.23 4
1102.31 4
1102.38 4
1102.46 4
1102.53 4
1102.61 4
1102.69 4
1102.76 5
1102.84 6
1102.92 6
1102.99 7
1103.07 7
1103.14 7
1103.22 6
1103.30 5
1103.37 4
1103.45 3
1103.52 2
1103.60 2
1103.68 1
1103.75 1
1103.83 1
1103.91 1
1103.98 1
1104.06 1
1104.13 1
1104.21 1
1104.29 1
1104.36 1
1104.44 1
1104.51 2
1104.59 4
1104.67 6
1104.74 9
1104.82 12
1104.90 15
1104.97 17
1105.05 18
1105.12 18
1105.20 17
1105.28 16
1105.35 15
1105.43 13
1105.51 12
1105.58 11
1105.66 10
1105.73 9
1105.81 9
1105.89 8
1105.96 8
1106.04 8
1106.12 7
1106.19 7
1106.27 6
1106.34 6
1106.42 5
1106.50 5
1106.57 5
1106.65 6
1106.73 6
1106.80 7
1106.88 7
1106.95 8
1107.03 8
1107.11 8
1107.18 8
1107.26 8
1107.34 8
1107.41 8
1107.49 8
1107.56 7
1107.64 7
1107.72 6
1107.79 6
1107.87 6
1107.95 7
1108.02 8
1108.10 8
1108.18 9
1108.25 9
1108.33 9
1108.40 9
1108.48 9
1108.56 9
1108.63 9
1108.71 9
1108.79 9
1108.86 9
1108.94 9
1109.01 8
1109.09 7
1109.17 6
1109.24 5
1109.32 4
1109.40 3
1109.47 2
1109.55 2
1109.63 1
1109.70 1
1109.78 1
1109.85 1
1109.93 1
1110.01 1
1110.08 0
1110.16 0
1110.24 0
1110.31 0
1110.39 0
1110.47 0
1110.54 0
1110.62 0
1110.70 0
1110.77 0
1110.85 0
1110.92 0
1111.00 0
1111.08 0
1111.15 1
1111.23 1
1111.31 2
1111.38 2
1111.46 3
1111.54 3
1111.61 2
1111.69 2
1111.76 1
1111.84 1
1111.92 1
1111.99 2
1112.07 3
1112.15 4
1112.22 4
1112.30 5
1112.38 5
1112.45 4
1112.53 4
1112.61 3
1112.68 2
1112.76 2
1112.84 3
1112.91 4
1112.99 5
1113.06 7
1113.14 9
1113.22 11
1113.29 13
1113.37 14
1113.45 15
1113.52 15
1113.60 15
1113.68 14
1113.75 13
1113.83 11
1113.91 11
1113.98 10
1114.06 10
1114.14 10
1114.21 11
1114.29 12
1114.37 12
1114.44 13
1114.52 13
1114.60 13
1114.67 13
1114.75 13
1114.82 13
1114.90 13
1114.98 13
1115.05 13
1115.13 14
1115.21 15
1115.28 16
1115.36 16
1115.44 17
1115.51 17
1115.59 17
1115.67 16
1115.74 15
1115.82 14
1115.90 13
1115.97 11
1116.05 10
1116.13 9
1116.20 9
1116.28 8
1116.36 8
1116.43 8
1116.51 9
1116.59 10
1116.66 11
1116.74 12
1116.82 13
1116.89 14
1116.97 14
1117.05 15
1117.12 15
1117.20 15
1117.28 15
1117.35 14
1117.43 13
1117.51 12
1117.58 11
1117.66 11
1117.74 10
1117.81 10
1117.89 10
1117.97 11
1118.04 11
1118.12 12
1118.20 12
1118.27 12
1118.35 12
1118.43 12
1118.50 13
1118.58 13
1118.66 14
1118.73 14
1118.81 15
1118.89 15
1118.96 14
1119.04 14
1119.12 13
1119.19 12
1119.27 11
1119.35 11
1119.42 10
1119.50 10
1119.58 10
1119.65 10
1119.73 9
1119.81 9
1119.88 8
1119.96 8
1120.04 7
1120.11 6
1120.19 6
1120.27 5
1120.34 5
1120.42 5
1120.50 5
1120.57 5
1120.65 5
1120.73 4
1120.80 4
1120.88 3
1120.96 3
1121.03 3
1121.11 3
1121.19 3
1121.26 3
1121.34 4
1121.42 4
1121.49 5
1121.57 5
1121.65 4
1121.72 4
1121.80 3
1121.88 3
1121.95 2
1122.03 2
1122.11 2
1122.19 1
1122.26 1
1122.34 1
1122.42 1
1122.49 2
1122.57 2
1122.65 3
1122.72 4
1122.80 5
1122.88 6
1122.95 6
1123.03 6
1123.11 6
1123.18 5
1123.26 5
1123.34 4
1123.41 4
1123.49 4
1123.57 4
1123.64 5
1123.72 5
1123.80 6
1123.88 7
1123.95 7
1124.03 7
1124.11 8
1124.18 8
1124.26 9
1124.34 9
1124.41 10
1124.49 10
1124.57 11
1124.64 11
1124.72 11
1124.80 12
1124.87 12
1124.95 11
1125.03 11
1125.11 10
1125.18 9
1125.26 8
1125.34 6
1125.41 4
1125.49 3
1125.57 1
1125.64 0
1125.72 0
1125.80 0
1125.87 0
1125.95 1
1126.03 1
1126.11 2
1126.18 3
1126.26 3
1126.34 3
1126.41 3
1126.49 3
1126.57 3
1126.64 4
1126.72 3
1126.80 3
1126.87 3
1126.95 2
1127.03 1
1127.11 1
1127.18 0
1127.26 0
1127.34 0
1127.41 1
1127.49 1
1127.57 2
1127.64 2
1127.72 2
1127.80 2
1127.88 2
1127.95 1
1128.03 1
1128.11 1
1128.18 1
1128.26 1
1128.34 1
1128.41 1
1128.49 1
1128.57 1
1128.65 1
1128.72 2
1128.80 2
1128.88 3
1128.95 4
1129.03 5
1129.11 5
1129.18 5
1129.26 5
1129.34 4
1129.42 4
1129.49 3
1129.57 3
1129.65 3
1129.72 3
1129.80 4
1129.88 4
1129.96 4
1130.03 4
1130.11 4
1130.19 4
1130.26 4
1130.34 4
1130.42 5
1130.49 6
1130.57 8
1130.65 9
1130.73 10
1130.80 10
1130.88 10
1130.96 9
1131.03 8
1131.11 7
1131.19 7
1131.27 6
1131.34 6
1131.42 6
1131.50 6
1131.57 6
1131.65 5
1131.73 5
1131.81 3
1131.88 2
1131.96 1
1132.04 0
1132.11 0
1132.19 0
1132.27 0
1132.35 0
1132.42 0
1132.50 0
1132.58 0
1132.65 0
1132.73 0
1132.81 1
1132.89 2
1132.96 3
1133.04 5
1133.12 7
1133.19 9
1133.27 11
1133.35 13
1133.43 14
1133.50 15
1133.58 15
1133.66 14
1133.73 14
1133.81 14
1133.89 14
1133.97 15
1134.04 16
1134.12 17
1134.20 18
1134.28 18
1134.35 17
1134.43 16
1134.51 15
1134.58 14
1134.66 13
1134.74 13
1134.82 13
1134.89 13
1134.97 13
1135.05 13
1135.12 13
1135.20 13
1135.28 12
1135.36 12
1135.43 13
1135.51 13
1135.59 14
1135.67 16
1135.74 17
1135.82 19
1135.90 20
1135.97 21
1136.05 21
1136.13 20
1136.21 19
1136.28 19
1136.36 18
1136.44 17
1136.52 16
1136.59 15
1136.67 14
1136.75 13
1136.82 12
1136.90 11
1136.98 10
1137.06 10
1137.13 10
1137.21 12
1137.29 14
1137.37 16
1137.44 18
1137.52 20
1137.60 21
1137.67 21
1137.75 21
1137.83 20
1137.91 19
1137.98 18
1138.06 16
1138.14 15
1138.22 13
1138.29 12
1138.37 12
1138.45 11
1138.53 11
1138.60 11
1138.68 11
1138.76 11
1138.84 10
1138.91 10
1138.99 10
1139.07 10
1139.14 11
1139.22 12
1139.30 13
1139.38 14
1139.45 16
1139.53 17
1139.61 17
1139.69 18
1139.76 19
1139.84 20
1139.92 21
1140.00 23
1140.07 25
1140.15 26
1140.23 27
1140.31 27
1140.38 27
1140.46 25
1140.54 22
1140.62 19
1140.69 16
1140.77 14
1140.85 11
1140.92 10
1141.00 9
1141.08 8
1141.16 7
1141.23 7
1141.31 6
1141.39 6
1141.47 6
1141.54 6
1141.62 6
1141.70 6
1141.78 6
1141.85 6
1141.93 7
1142.01 8
1142.09 9
1142.16 10
1142.24 12
1142.32 13
1142.40 14
1142.47 15
1142.55 15
1142.63 14
1142.71 13
1142.78 12
1142.86 11
1142.94 10
1143.02 9
1143.09 8
1143.17 7
1143.25 7
1143.33 6
1143.40 6
1143.48 5
1143.56 4
1143.64 3
1143.71 2
1143.79 1
1143.87 0
1143.95 0
1144.02 0
1144.10 0
1144.18 1
1144.26 1
1144.33 2
1144.41 3
1144.49 4
1144.57 4
1144.64 5
1144.72 6
1144.80 6
1144.88 6
1144.96 6
1145.03 6
1145.11 6
1145.19 5
1145.27 5
1145.34 5
1145.42 5
1145.50 4
1145.58 4
1145.65 4
1145.73 4
1145.81 4
1145.89 4
1145.96 4
1146.04 5
1146.12 6
1146.20 7
1146.27 9
1146.35 10
1146.43 11
1146.51 13
1146.58 13
1146.66 14
1146.74 13
1146.82 13
1146.90 11
1146.97 10
1147.05 9
1147.13 8
1147.21 7
1147.28 7
1147.36 7
1147.44 7
1147.52 7
1147.59 7
1147.67 7
1147.75 7
1147.83 6
1147.90 6
1147.98 6
1148.06 5
1148.14 5
1148.22 5
1148.29 5
1148.37 5
1148.45 5
1148.53 6
1148.60 7
1148.68 8
1148.76 9
1148.84 10
1148.91 11
1148.99 12
1149.07 12
1149.15 12
1149.23 12
1149.30 13
1149.38 13
1149.46 13
1149.54 13
1149.61 12
1149.69 12
1149.77 11
1149.85 10
1149.93 10
1150.00 10
1150.08 10
1150.16 11
1150.24 12
1150.31 14
1150.39 16
1150.47 18
1150.55 19
1150.63 20
1150.70 21
1150.78 21
1150.86 21
1150.94 21
1151.01 21
1151.09 21
1151.17 21
1151.25 20
1151.33 19
1151.40 18
1151.48 17
1151.56 17
1151.64 18
1151.71 19
1151.79 20
1151.87 21
1151.95 22
1152.03 21
1152.10 21
1152.18 20
1152.26 19
1152.34 18
1152.41 17
1152.49 16
1152.57 16
1152.65 16
1152.73 16
1152.80 15
1152.88 15
1152.96 15
1153.04 15
1153.12 14
1153.19 13
1153.27 13
1153.35 12
1153.43 12
1153.50 13
1153.58 14
1153.66 15
1153.74 16
1153.82 17
1153.89 17
1153.97 16
1154.05 14
1154.13 12
1154.21 10
1154.28 9
1154.36 8
1154.44 8
1154.52 7
1154.59 8
1154.67 8
1154.75 8
1154.83 7
1154.91 7
1154.98 6
1155.06 6
1155.14 7
1155.22 7
1155.30 8
1155.37 9
1155.45 10
1155.53 11
1155.61 11
1155.69 11
1155.76 10
1155.84 10
1155.92 9
1156.00 8
1156.08 7
1156.15 6
1156.23 6
1156.31 6
1156.39 7
1156.47 8
1156.54 10
1156.62 12
1156.70 14
1156.78 16
1156.85 17
1156.93 18
1157.01 19
1157.09 18
1157.17 17
1157.24 15
1157.32 13
1157.40 10
1157.48 8
1157.56 5
1157.63 3
1157.71 1
1157.79 0
1157.87 0
1157.95 0
1158.02 0
1158.10 0
1158.18 0
1158.26 0
1158.34 0
1158.41 0
1158.49 2
1158.57 3
1158.65 5
1158.73 6
1158.81 7
1158.88 9
1158.96 10
1159.04 12
1159.12 15
1159.20 17
1159.27 20
1159.35 22
1159.43 24
1159.51 24
1159.59 24
1159.66 22
1159.74 21
1159.82 19
1159.90 18
1159.98 17
1160.05 17
1160.13 17
1160.21 18
1160.29 20
1160.37 21
1160.44 23
1160.52 25
1160.60 26
1160.68 27
1160.76 27
1160.84 27
1160.91 26
1160.99 25
1161.07 24
1161.15 23
1161.23 23
1161.30 22
1161.38 22
1161.46 22
1161.54 22
1161.62 21
1161.69 20
1161.77 18
1161.85 15
1161.93 13
1162.01 10
1162.09 8
1162.16 5
1162.24 4
1162.32 3
1162.40 3
1162.48 3
1162.55 5
1162.63 6
1162.71 8
1162.79 9
1162.87 11
1162.95 12
1163.02 12
1163.10 13
1163.18 13
1163.26 14
1163.34 15
1163.41 15
1163.49 16
1163.57 17
1163.65 17
1163.73 17
1163.81 17
1163.88 16
1163.96 15
1164.04 13
1164.12 12
1164.20 10
1164.27 8
1164.35 6
1164.43 4
1164.51 3
1164.59 1
1164.67 1
1164.74 0
1164.82 0
1164.90 0
1164.98 0
1165.06 0
1165.14 1
1165.21 2
1165.29 4
1165.37 5
1165.45 7
1165.53 9
1165.60 10
1165.68 11
1165.76 12
1165.84 13
1165.92 13
1166.00 13
1166.07 13
1166.15 12
1166.23 11
1166.31 9
1166.39 8
1166.47 6
1166.54 5
1166.62 4
1166.70 4
1166.78 4
1166.86 4
1166.94 3
1167.01 3
1167.09 2
1167.17 1
1167.25 1
1167.33 1
1167.41 3
1167.48 5
1167.56 7
1167.64 10
1167.72 12
1167.80 13
1167.88 13
1167.95 13
1168.03 13
1168.11 12
1168.19 12
1168.27 12
1168.35 12
1168.42 12
1168.50 12
1168.58 11
1168.66 10
1168.74 8
1168.82 6
1168.89 4
1168.97 3
1169.05 2
1169.13 1
1169.21 0
1169.29 0
1169.36 1
1169.44 1
1169.52 2
1169.60 3
1169.68 4
1169.76 4
1169.84 4
1169.91 4
1169.99 3
1170.07 1
1170.15 0
1170.23 0
1170.31 0
1170.38 0
1170.46 0
1170.54 0
1170.62 0
1170.70 0
1170.78 0
1170.85 0
1170.93 1
1171.01 2
1171.09 3
1171.17 5
1171.25 7
1171.33 9
1171.40 10
1171.48 11
1171.56 12
1171.64 12
1171.72 11
1171.80 11
1171.87 10
1171.95 10
1172.03 11
1172.11 11
1172.19 12
1172.27 13
1172.35 14
1172.42 14
1172.50 15
1172.58 15
1172.66 15
1172.74 15
1172.82 15
1172.90 16
1172.97 17
1173.05 19
1173.13 20
1173.21 21
1173.29 21
1173.37 21
1173.44 21
1173.52 20
1173.60 19
1173.68 19
1173.76 18
1173.84 18
1173.92 17
1173.99 18
1174.07 18
1174.15 19
1174.23 20
1174.31 20
1174.39 21
1174.47 22
1174.54 23
1174.62 24
1174.70 26
1174.78 28
1174.86 30
1174.94 33
1175.02 36
1175.09 38
1175.17 40
1175.25 42
1175.33 43
1175.41 43
1175.49 43
1175.57 42
1175.64 40
1175.72 39
1175.80 36
1175.88 34
1175.96 32
1176.04 30
1176.12 28
1176.20 27
1176.27 25
1176.35 24
1176.43 23
1176.51 23
1176.59 24
1176.67 24
1176.75 25
1176.82 25
1176.90 25
1176.98 24
1177.06 23
1177.14 21
1177.22 19
1177.30 18
1177.37 17
1177.45 17
1177.53 17
1177.61 18
1177.69 18
1177.77 19
1177.85 19
1177.93 18
1178.00 17
1178.08 16
1178.16 15
1178.24 14
1178.32 15
1178.40 15
1178.48 17
1178.56 19
1178.63 22
1178.71 24
1178.79 25
1178.87 26
1178.95 27
1179.03 27
1179.11 26
1179.18 25
1179.26 23
1179.34 22
1179.42 21
1179.50 20
1179.58 19
1179.66 18
1179.74 18
1179.81 17
1179.89 16
1179.97 15
1180.05 14
1180.13 12
1180.21 11
1180.29 11
1180.37 12
1180.44 13
1180.52 16
1180.60 19
1180.68 22
1180.76 24
1180.84 26
1180.92 27
1181.00 27
1181.08 27
1181.15 27
1181.23 27
1181.31 27
1181.39 27
1181.47 28
1181.55 28
1181.63 29
1181.71 29
1181.78 29
1181.86 29
1181.94 29
1182.02 29
1182.10 29
1182.18 28
1182.26 28
1182.34 28
1182.41 29
1182.49 29
1182.57 30
1182.65 31
1182.73 33
1182.81 35
1182.89 38
1182.97 40
1183.05 43
1183.12 45
1183.20 46
1183.28 46
1183.36 46
1183.44 44
1183.52 42
1183.60 39
1183.68 37
1183.76 36
1183.83 35
1183.91 35
1183.99 36
1184.07 37
1184.15 38
1184.23 39
1184.31 39
1184.39 38
1184.47 36
1184.54 34
1184.62 32
1184.70 30
1184.78 28
1184.86 26
1184.94 26
1185.02 25
1185.10 25
1185.18 25
1185.25 24
1185.33 24
1185.41 22
1185.49 21
1185.57 20
1185.65 19
1185.73 19
1185.81 19
1185.89 20
1185.96 21
1186.04 21
1186.12 22
1186.20 21
1186.28 21
1186.36 20
1186.44 19
1186.52 18
1186.60 17
1186.68 16
1186.75 16
1186.83 16
1186.91 17
1186.99 19
1187.07 20
1187.15 22
1187.23 24
1187.31 25
1187.39 25
1187.47 24
1187.54 22
1187.62 20
1187.70 18
1187.78 16
1187.86 15
1187.94 15
1188.02 16
1188.10 18
1188.18 21
1188.26 23
1188.33 24
1188.41 25
1188.49 25
1188.57 23
1188.65 21
1188.73 19
1188.81 17
1188.89 15
1188.97 13
1189.05 12
1189.13 11
1189.20 10
1189.28 9
1189.36 9
1189.44 8
1189.52 8
1189.60 8
1189.68 7
1189.76 8
1189.84 8
1189.92 9
1189.99 10
1190.07 11
1190.15 13
1190.23 14
1190.31 16
1190.39 17
1190.47 17
1190.55 17
1190.63 16
1190.71 15
1190.79 14
1190.87 13
1190.94 13
1191.02 13
1191.10 13
1191.18 15
1191.26 16
1191.34 18
1191.42 19
1191.50 21
1191.58 21
1191.66 22
1191.74 21
1191.81 21
1191.89 20
1191.97 19
1192.05 17
1192.13 14
1192.21 12
1192.29 10
1192.37 7
1192.45 5
1192.53 3
1192.61 1
1192.69 0
1192.76 0
1192.84 0
1192.92 0
1193.00 0
1193.08 0
1193.16 0
1193.24 0
1193.32 0
1193.40 1
1193.48 3
1193.56 5
1193.64 7
1193.71 9
1193.79 11
1193.87 13
1193.95 13
1194.03 14
1194.11 14
1194.19 14
1194.27 14
1194.35 13
1194.43 12
1194.51 11
1194.59 10
1194.67 9
1194.74 8
1194.82 7
1194.90 7
1194.98 6
1195.06 6
1195.14 6
1195.22 6
1195.30 6
1195.38 6
1195.46 7
1195.54 9
1195.62 11
1195.70 14
1195.78 17
1195.85 19
1195.93 20
1196.01 21
1196.09 20
1196.17 20
1196.25 18
1196.33 17
1196.41 16
1196.49 16
1196.57 16
1196.65 16
1196.73 16
1196.81 17
1196.89 19
1196.96 20
1197.04 21
1197.12 22
1197.20 23
1197.28 23
1197.36 24
1197.44 24
1197.52 25
1197.60 25
1197.68 26
1197.76 26
1197.84 27
1197.92 27
1198.00 27
1198.08 28
1198.15 28
1198.23 27
1198.31 27
1198.39 26
1198.47 26
1198.55 26
1198.63 26
1198.71 28
1198.79 30
1198.87 32
1198.95 34
1199.03 36
1199.11 38
1199.19 39
1199.27 39
1199.35 39
1199.42 39
1199.50 40
1199.58 41
1199.66 42
1199.74 42
1199.82 42
1199.90 41
1199.98 39
1200.06 37
1200.14 34
1200.22 32
1200.30 30
1200.38 28
1200.46 27
1200.54 25
1200.62 24
1200.70 23
1200.77 22
1200.85 22
1200.93 22
1201.01 22
1201.09 24
1201.17 26
1201.25 27
1201.33 29
1201.41 29
1201.49 29
1201.57 29
1201.65 29
1201.73 29
1201.81 29
1201.89 31
1201.97 33
1202.05 34
1202.13 36
1202.21 37
1202.28 36
1202.36 34
1202.44 31
1202.52 26
1202.60 22
1202.68 18
1202.76 14
1202.84 12
1202.92 11
1203.00 12
1203.08 14
1203.16 16
1203.24 18
1203.32 20
1203.40 21
1203.48 22
1203.56 22
1203.64 21
1203.72 19
1203.80 16
1203.88 13
1203.95 10
1204.03 7
1204.11 5
1204.19 4
1204.27 4
1204.35 6
1204.43 7
1204.51 9
1204.59 10
1204.67 11
1204.75 10
1204.83 9
1204.91 7
1204.99 5
1205.07 3
1205.15 1
1205.23 0
1205.31 0
1205.39 0
1205.47 0
1205.55 2
1205.63 3
1205.71 3
1205.79 4
1205.86 3
1205.94 2
1206.02 0
1206.10 0
1206.18 0
1206.26 0
1206.34 0
1206.42 0
1206.50 0
1206.58 0
1206.66 1
1206.74 2
1206.82 3
1206.90 4
1206.98 6
1207.06 8
1207.14 9
1207.22 11
1207.30 13
1207.38 14
1207.46 14
1207.54 13
1207.62 12
1207.70 10
1207.78 7
1207.86 5
1207.94 4
1208.02 3
1208.09 2
1208.17 3
1208.25 3
1208.33 3
1208.41 4
1208.49 5
1208.57 5
1208.65 6
1208.73 7
1208.81 8
1208.89 9
1208.97 9
1209.05 8
1209.13 6
1209.21 5
1209.29 3
1209.37 3
1209.45 3
1209.53 6
1209.61 9
1209.69 13
1209.77 17
1209.85 20
1209.93 22
1210.01 21
1210.09 19
1210.17 16
1210.25 13
1210.33 9
1210.41 7
1210.49 6
1210.57 6
1210.65 8
1210.73 10
1210.81 13
1210.89 15
1210.97 17
1211.04 18
1211.12 18
1211.20 16
1211.28 14
1211.36 12
1211.44 11
1211.52 10
1211.60 11
1211.68 12
1211.76 14
1211.84 16
1211.92 18
1212.00 19
1212.08 18
1212.16 17
1212.24 15
1212.32 12
1212.40 10
1212.48 9
1212.56 8
1212.64 8
1212.72 8
1212.80 9
1212.88 10
1212.96 11
1213.04 11
1213.12 11
1213.20 10
1213.28 10
1213.36 10
1213.44 10
1213.52 11
1213.60 13
1213.68 15
1213.76 18
1213.84 21
1213.92 24
1214.00 27
1214.08 29
1214.16 30
1214.24 31
1214.32 32
1214.40 32
1214.48 31
1214.56 30
1214.64 29
1214.72 27
1214.80 24
1214.88 20
1214.96 17
1215.04 14
1215.12 11
1215.20 10
1215.28 10
1215.36 11
1215.44 13
1215.52 15
1215.60 16
1215.68 18
1215.76 19
1215.84 20
1215.92 20
1216.00 20
1216.08 20
1216.16 20
1216.24 19
1216.32 19
1216.40 18
1216.48 19
1216.56 20
1216.64 22
1216.72 23
1216.80 25
1216.88 26
1216.96 27
1217.04 26
1217.12 25
1217.20 23
1217.28 22
1217.36 20
1217.44 19
1217.52 17
1217.60 16
1217.68 16
1217.76 16
1217.84 16
1217.92 17
1218.00 17
1218.08 18
1218.16 19
1218.24 20
1218.32 20
1218.40 19
1218.48 18
1218.56 16
1218.64 15
1218.72 13
1218.80 11
1218.88 10
1218.96 8
1219.04 7
1219.12 5
1219.20 4
1219.28 3
1219.36 3
1219.44 3
1219.52 3
1219.60 4
1219.68 5
1219.76 6
1219.84 6
1219.92 6
1220.00 6
1220.08 6
1220.16 7
1220.24 7
1220.32 8
1220.40 9
1220.48 11
1220.56 12
1220.64 13
1220.72 14
1220.80 14
1220.88 15
1220.96 17
1221.04 18
1221.12 20
1221.20 23
1221.28 26
1221.36 29
1221.44 32
1221.52 35
1221.60 37
1221.68 39
1221.76 40
1221.84 40
1221.92 40
1222.00 40
1222.08 40
1222.16 41
1222.24 40
1222.32 40
1222.40 38
1222.48 36
1222.56 33
1222.64 30
1222.72 27
1222.80 24
1222.88 22
1222.96 21
1223.04 21
1223.12 21
1223.20 22
1223.28 22
1223.36 22
1223.44 22
1223.52 22
1223.60 21
1223.68 20
1223.76 19
1223.84 17
1223.92 16
1224.00 14
1224.08 11
1224.16 9
1224.24 7
1224.33 6
1224.41 6
1224.49 7
1224.57 9
1224.65 12
1224.73 15
1224.81 19
1224.89 22
1224.97 25
1225.05 27
1225.13 28
1225.21 29
1225.29 29
1225.37 29
1225.45 29
1225.53 29
1225.61 28
1225.69 28
1225.77 29
1225.85 29
1225.93 29
1226.01 29
1226.09 29
1226.17 28
1226.25 28
1226.33 27
1226.41 27
1226.49 27
1226.57 27
1226.65 27
1226.73 27
1226.81 26
1226.89 25
1226.97 23
1227.05 21
1227.13 19
1227.21 16
1227.29 13
1227.38 11
1227.46 9
1227.54 8
1227.62 6
1227.70 6
1227.78 6
1227.86 7
1227.94 8
1228.02 9
1228.10 10
1228.18 10
1228.26 9
1228.34 8
1228.42 6
1228.50 4
1228.58 2
1228.66 1
1228.74 0
1228.82 0
1228.90 0
1228.98 0
1229.06 0
1229.14 0
1229.22 0
1229.30 0
1229.38 0
1229.46 0
1229.54 0
1229.63 0
1229.71 1
1229.79 3
1229.87 4
1229.95 5
1230.03 6
1230.11 7
1230.19 8
1230.27 9
1230.35 10
1230.43 12
1230.51 14
1230.59 16
1230.67 19
1230.75 22
1230.83 25
1230.91 29
1230.99 33
1231.07 37
1231.15 41
1231.23 44
1231.31 45
1231.39 45
1231.47 43
1231.56 39
1231.64 34
1231.72 29
1231.80 24
1231.88 20
1231.96 17
1232.04 15
1232.12 14
1232.20 13
1232.28 13
1232.36 13
1232.44 12
1232.52 11
1232.60 10
1232.68 8
1232.76 6
1232.84 4
1232.92 2
1233.00 1
1233.08 2
1233.16 3
1233.25 5
1233.33 7
1233.41 10
1233.49 13
1233.57 15
1233.65 16
1233.73 16
1233.81 16
1233.89 15
1233.97 15
1234.05 15
1234.13 15
1234.21 17
1234.29 20
1234.37 24
1234.45 28
1234.53 32
1234.61 35
1234.70 37
1234.78 38
1234.86 38
1234.94 37
1235.02 35
1235.10 32
1235.18 30
1235.26 29
1235.34 28
1235.42 29
1235.50 30
1235.58 32
1235.66 34
1235.74 35
1235.82 35
1235.90 34
1235.98 31
1236.06 27
1236.15 22
1236.23 17
1236.31 13
1236.39 9
1236.47 7
1236.55 6
1236.63 7
1236.71 8
1236.79 10
1236.87 12
1236.95 14
1237.03 15
1237.11 16
1237.19 17
1237.27 18
1237.35 19
1237.44 20
1237.52 20
1237.60 20
1237.68 19
1237.76 17
1237.84 16
1237.92 15
1238.00 15
1238.08 16
1238.16 18
1238.24 20
1238.32 23
1238.40 25
1238.48 25
1238.56 24
1238.65 22
1238.73 19
1238.81 16
1238.89 13
1238.97 12
1239.05 11
1239.13 12
1239.21 13
1239.29 15
1239.37 17
1239.45 18
1239.53 20
1239.61 22
1239.69 23
1239.78 24
1239.86 24
1239.94 23
1240.02 22
1240.10 21
1240.18 18
1240.26 17
1240.34 15
1240.42 15
1240.50 15
1240.58 17
1240.66 18
1240.74 20
1240.83 22
1240.91 23
1240.99 24
1241.07 24
1241.15 23
1241.23 23
1241.31 22
1241.39 21
1241.47 20
1241.55 19
1241.63 17
1241.71 16
1241.79 14
1241.88 12
1241.96 11
1242.04 11
1242.12 11
1242.20 11
1242.28 10
1242.36 10
1242.44 10
1242.52 10
1242.60 10
1242.68 12
1242.76 14
1242.84 18
1242.93 22
1243.01 27
1243.09 31
1243.17 34
1243.25 35
1243.33 35
1243.41 33
1243.49 31
1243.57 28
1243.65 27
1243.73 26
1243.81 27
1243.90 28
1243.98 29
1244.06 31
1244.14 33
1244.22 34
1244.30 36
1244.38 38
1244.46 39
1244.54 40
1244.62 40
1244.70 39
1244.79 38
1244.87 35
1244.95 32
1245.03 30
1245.11 29
1245.19 28
1245.27 29
1245.35 30
1245.43 31
1245.51 31
1245.59 31
1245.68 30
1245.76 29
1245.84 26
1245.92 23
1246.00 21
1246.08 19
1246.16 18
1246.24 17
1246.32 16
1246.40 15
1246.48 14
1246.57 13
1246.65 12
1246.73 10
1246.81 8
1246.89 7
1246.97 5
1247.05 4
1247.13 4
1247.21 3
1247.29 3
1247.38 4
1247.46 5
1247.54 7
1247.62 10
1247.70 12
1247.78 15
1247.86 16
1247.94 17
1248.02 18
1248.10 18
1248.18 19
1248.27 20
1248.35 22
1248.43 24
1248.51 27
1248.59 29
1248.67 31
1248.75 32
1248.83 32
1248.91 31
1249.00 30
1249.08 28
1249.16 27
1249.24 25
1249.32 23
1249.40 21
1249.48 18
1249.56 16
1249.64 13
1249.72 10
1249.81 7
1249.89 5
1249.97 4
1250.05 3
1250.13 4
1250.21 5
1250.29 7
1250.37 8
1250.45 9
1250.53 10
1250.62 10
1250.70 10
1250.78 11
1250.86 11
1250.94 12
1251.02 12
1251.10 13
1251.18 12
1251.26 11
1251.35 9
1251.43 8
1251.51 8
1251.59 10
1251.67 12
1251.75 17
1251.83 22
1251.91 27
1251.99 32
1252.08 36
1252.16 38
1252.24 40
1252.32 41
1252.40 41
1252.48 40
1252.56 39
1252.64 38
1252.72 38
1252.81 38
1252.89 38
1252.97 38
1253.05 37
1253.13 36
1253.21 34
1253.29 31
1253.37 26
1253.46 21
1253.54 16
1253.62 11
1253.70 8
1253.78 6
1253.86 6
1253.94 8
1254.02 10
1254.10 13
1254.19 16
1254.27 18
1254.35 19
1254.43 20
1254.51 21
1254.59 21
1254.67 21
1254.75 22
1254.84 22
1254.92 23
1255.00 24
1255.08 25
1255.16 25
1255.24 26
1255.32 25
1255.40 25
1255.49 24
1255.57 24
1255.65 23
1255.73 23
1255.81 23
1255.89 24
1255.97 24
1256.05 25
1256.14 26
1256.22 26
1256.30 26
1256.38 26
1256.46 25
1256.54 24
1256.62 23
1256.70 22
1256.79 22
1256.87 22
1256.95 23
1257.03 25
1257.11 28
1257.19 32
1257.27 35
1257.35 39
1257.44 41
1257.52 43
1257.60 43
1257.68 43
1257.76 42
1257.84 40
1257.92 37
1258.00 35
1258.09 33
1258.17 30
1258.25 29
1258.33 27
1258.41 26
1258.49 26
1258.57 25
1258.66 25
1258.74 26
1258.82 26
1258.90 27
1258.98 28
1259.06 30
1259.14 32
1259.22 34
1259.31 36
1259.39 38
1259.47 40
1259.55 41
1259.63 41
1259.71 40
1259.79 40
1259.88 39
1259.96 39
1260.04 38
1260.12 38
1260.20 37
1260.28 37
1260.36 36
1260.45 34
1260.53 32
1260.61 29
1260.69 25
1260.77 20
1260.85 17
1260.93 13
1261.02 11
1261.10 11
1261.18 12
1261.26 14
1261.34 17
1261.42 20
1261.50 22
1261.59 23
1261.67 24
1261.75 23
1261.83 23
1261.91 22
1261.99 23
1262.07 24
1262.16 26
1262.24 27
1262.32 29
1262.40 29
1262.48 29
1262.56 27
1262.64 24
1262.73 22
1262.81 20
1262.89 19
1262.97 20
1263.05 22
1263.13 25
1263.21 28
1263.30 33
1263.38 37
1263.46 41
1263.54 45
1263.62 48
1263.70 51
1263.78 54
1263.87 56
1263.95 58
1264.03 60
1264.11 62
1264.19 64
1264.27 65
1264.36 65
1264.44 64
1264.52 61
1264.60 57
1264.68 52
1264.76 46
1264.84 41
1264.93 36
1265.01 32
1265.09 29
1265.17 27
1265.25 25
1265.33 23
1265.42 21
1265.50 20
1265.58 19
1265.66 20
1265.74 22
1265.82 26
1265.90 31
1265.99 36
1266.07 40
1266.15 44
1266.23 45
1266.31 45
1266.39 43
1266.48 40
1266.56 37
1266.64 35
1266.72 33
1266.80 34
1266.88 36
1266.97 39
1267.05 42
1267.13 45
1267.21 48
1267.29 49
1267.37 49
1267.45 47
1267.54 45
1267.62 41
1267.70 38
1267.78 33
1267.86 29
1267.94 23
1268.03 17
1268.11 11
1268.19 5
1268.27 0
1268.35 0
1268.43 0
1268.52 0
1268.60 0
1268.68 0
1268.76 0
1268.84 0
1268.92 2
1269.01 6
1269.09 9
1269.17 11
1269.25 12
1269.33 11
1269.41 10
1269.50 9
1269.58 7
1269.66 4
1269.74 2
1269.82 0
1269.90 0
1269.99 0
1270.07 0
1270.15 0
1270.23 0
1270.31 0
1270.40 0
1270.48 0
1270.56 1
1270.64 3
1270.72 5
1270.80 8
1270.89 12
1270.97 15
1271.05 19
1271.13 22
1271.21 24
1271.29 26
1271.38 26
1271.46 25
1271.54 23
1271.62 20
1271.70 17
1271.78 14
1271.87 11
1271.95 9
1272.03 8
1272.11 8
1272.19 10
1272.28 12
1272.36 14
1272.44 17
1272.52 18
1272.60 18
1272.68 17
1272.77 15
1272.85 12
1272.93 9
1273.01 6
1273.09 3
1273.17 1
1273.26 0
1273.34 0
1273.42 2
1273.50 4
1273.58 6
1273.67 9
1273.75 12
1273.83 15
1273.91 18
1273.99 21
1274.07 24
1274.16 28
1274.24 31
1274.32 34
1274.40 36
1274.48 37
1274.57 38
1274.65 38
1274.73 38
1274.81 38
1274.89 38
1274.98 38
1275.06 39
1275.14 39
1275.22 39
1275.30 37
1275.38 35
1275.47 33
1275.55 29
1275.63 26
1275.71 23
1275.79 21
1275.88 19
1275.96 19
1276.04 19
1276.12 19
1276.20 20
1276.29 22
1276.37 23
1276.45 23
1276.53 23
1276.61 23
1276.69 21
1276.78 19
1276.86 16
1276.94 12
1277.02 8
1277.10 5
1277.19 3
1277.27 1
1277.35 2
1277.43 4
1277.51 7
1277.60 11
1277.68 15
1277.76 18
1277.84 20
1277.92 21
1278.01 19
1278.09 17
1278.17 13
1278.25 10
1278.33 8
1278.42 8
1278.50 11
1278.58 16
1278.66 22
1278.74 28
1278.83 34
1278.91 38
1278.99 41
1279.07 43
1279.15 43
1279.24 42
1279.32 40
1279.40 38
1279.48 36
1279.56 33
1279.65 29
1279.73 26
1279.81 23
1279.89 19
1279.97 17
1280.06 14
1280.14 11
1280.22 9
1280.30 7
1280.38 5
1280.47 4
1280.55 5
1280.63 6
1280.71 8
1280.79 10
1280.88 12
1280.96 15
1281.04 16
1281.12 17
1281.20 16
1281.29 15
1281.37 14
1281.45 12
1281.53 10
1281.61 9
1281.70 8
1281.78 8
1281.86 9
1281.94 10
1282.02 11
1282.11 13
1282.19 15
1282.27 17
1282.35 19
1282.44 21
1282.52 24
1282.60 26
1282.68 28
1282.76 29
1282.85 29
1282.93 29
1283.01 29
1283.09 28
1283.17 26
1283.26 25
1283.34 25
1283.42 25
1283.50 25
1283.59 26
1283.67 27
1283.75 28
1283.83 29
1283.91 30
1284.00 30
1284.08 30
1284.16 30
1284.24 29
1284.32 29
1284.41 30
1284.49 31
1284.57 32
1284.65 35
1284.74 38
1284.82 41
1284.90 45
1284.98 48
1285.06 50
1285.15 51
1285.23 51
1285.31 51
1285.39 51
1285.47 51
1285.56 50
1285.64 50
1285.72 48
1285.80 46
1285.89 42
1285.97 37
1286.05 31
1286.13 26
1286.21 20
1286.30 16
1286.38 14
1286.46 13
1286.54 13
1286.63 14
1286.71 15
1286.79 17
1286.87 19
1286.95 21
1287.04 23
1287.12 25
1287.20 27
1287.28 29
1287.37 30
1287.45 31
1287.53 31
1287.61 30
1287.70 28
1287.78 25
1287.86 23
1287.94 20
1288.02 19
1288.11 18
1288.19 18
1288.27 18
1288.35 19
1288.44 19
1288.52 19
1288.60 19
1288.68 18
1288.77 17
1288.85 16
1288.93 15
1289.01 14
1289.09 14
1289.18 13
1289.26 13
1289.34 13
1289.42 13
1289.51 14
1289.59 15
1289.67 17
1289.75 18
1289.84 20
1289.92 22
1290.00 23
1290.08 24
1290.16 25
1290.25 25
1290.33 25
1290.41 24
1290.49 23
1290.58 21
1290.66 19
1290.74 17
1290.82 16
1290.91 15
1290.99 15
1291.07 15
1291.15 15
1291.24 15
1291.32 15
1291.40 15
1291.48 14
1291.56 12
1291.65 10
1291.73 8
1291.81 6
1291.89 6
1291.98 6
1292.06 9
1292.14 12
1292.22 18
1292.31 24
1292.39 30
1292.47 36
1292.55 41
1292.64 44
1292.72 45
1292.80 44
1292.88 42
1292.97 39
1293.05 36
1293.13 33
1293.21 30
1293.30 27
1293.38 24
1293.46 20
1293.54 15
1293.63 10
1293.71 5
1293.79 2
1293.87 0
1293.96 0
1294.04 1
1294.12 4
1294.20 6
1294.29 7
1294.37 8
1294.45 7
1294.53 5
1294.62 3
1294.70 0
1294.78 0
1294.86 0
1294.95 0
1295.03 0
1295.11 0
1295.19 0
1295.28 0
1295.36 2
1295.44 4
1295.52 5
1295.61 6
1295.69 6
1295.77 5
1295.85 4
1295.94 3
1296.02 3
1296.10 3
1296.18 4
1296.27 6
1296.35 9
1296.43 12
1296.51 17
1296.60 22
1296.68 28
1296.76 34
1296.84 40
1296.93 45
1297.01 48
1297.09 50
1297.17 51
1297.26 51
1297.34 49
1297.42 47
1297.50 46
1297.59 44
1297.67 43
1297.75 43
1297.83 44
1297.92 44
1298.00 45
1298.08 45
1298.16 45
1298.25 45
1298.33 44
1298.41 43
1298.50 41
1298.58 39
1298.66 36
1298.74 32
1298.83 29
1298.91 27
1298.99 25
1299.07 25
1299.16 27
1299.24 30
1299.32 35
1299.40 40
1299.49 44
1299.57 48
1299.65 50
1299.73 51
1299.82 51
1299.90 51
1299.98 50
1300.07 49
1300.15 49
1300.23 50
1300.31 51
1300.40 53
1300.48 56
1300.56 59
1300.64 62
1300.73 65
1300.81 67
1300.89 68
1300.97 67
1301.06 66
1301.14 64
1301.22 62
1301.31 60
1301.39 60
1301.47 59
1301.55 60
1301.64 60
1301.72 61
1301.80 62
1301.88 63
1301.97 63
1302.05 64
1302.13 64
1302.22 63
1302.30 62
1302.38 60
1302.46 58
1302.55 54
1302.63 50
1302.71 45
1302.79 40
1302.88 35
1302.96 30
1303.04 26
1303.13 23
1303.21 22
1303.29 22
1303.37 23
1303.46 24
1303.54 26
1303.62 27
1303.70 28
1303.79 30
1303.87 31
1303.95 32
1304.04 34
1304.12 36
1304.20 39
1304.28 42
1304.37 45
1304.45 47
1304.53 49
1304.62 51
1304.70 51
1304.78 51
1304.86 50
1304.95 48
1305.03 45
1305.11 42
1305.20 38
1305.28 35
1305.36 33
1305.44 31
1305.53 30
1305.61 29
1305.69 29
1305.78 30
1305.86 31
1305.94 33
1306.02 34
1306.11 35
1306.19 36
1306.27 37
1306.36 37
1306.44 36
1306.52 36
1306.60 36
1306.69 38
1306.77 40
1306.85 43
1306.94 45
1307.02 48
1307.10 49
1307.18 48
1307.27 46
1307.35 42
1307.43 38
1307.52 34
1307.60 30
1307.68 28
1307.76 27
1307.85 27
1307.93 27
1308.01 27
1308.10 26
1308.18 25
1308.26 23
1308.34 21
1308.43 19
1308.51 18
1308.59 18
1308.68 18
1308.76 19
1308.84 20
1308.93 21
1309.01 22
1309.09 22
1309.17 22
1309.26 23
1309.34 25
1309.42 29
1309.51 34
1309.59 38
1309.67 42
1309.75 44
1309.84 45
1309.92 43
1310.00 40
1310.09 36
1310.17 32
1310.25 29
1310.34 28
1310.42 27
1310.50 27
1310.58 27
1310.67 26
1310.75 25
1310.83 22
1310.92 19
1311.00 16
1311.08 14
1311.17 12
1311.25 12
1311.33 14
1311.41 16
1311.50 19
1311.58 21
1311.66 22
1311.75 21
1311.83 20
1311.91 18
1312.00 16
1312.08 14
1312.16 14
1312.25 14
1312.33 17
1312.41 20
1312.49 23
1312.58 27
1312.66 30
1312.74 32
1312.83 33
1312.91 33
1312.99 32
1313.08 30
1313.16 28
1313.24 26
1313.33 23
1313.41 20
1313.49 18
1313.57 16
1313.66 14
1313.74 13
1313.82 13
1313.91 13
1313.99 13
1314.07 13
1314.16 14
1314.24 15
1314.32 16
1314.41 17
1314.49 19
1314.57 22
1314.65 24
1314.74 27
1314.82 29
1314.90 32
1314.99 34
1315.07 36
1315.15 38
1315.24 40
1315.32 42
1315.40 45
1315.49 47
1315.57 50
1315.65 52
1315.74 55
1315.82 56
1315.90 55
1315.99 53
1316.07 50
1316.15 46
1316.23 42
1316.32 39
1316.40 37
1316.48 36
1316.57 35
1316.65 34
1316.73 33
1316.82 31
1316.90 28
1316.98 25
1317.07 22
1317.15 20
1317.23 19
1317.32 18
1317.40 18
1317.48 18
1317.57 18
1317.65 18
1317.73 18
1317.82 17
1317.90 16
1317.98 14
1318.07 13
1318.15 11
1318.23 10
1318.31 9
1318.40 11
1318.48 14
1318.56 18
1318.65 22
1318.73 27
1318.81 30
1318.90 32
1318.98 33
1319.06 33
1319.15 34
1319.23 35
1319.31 37
1319.40 39
1319.48 42
1319.56 45
1319.65 46
1319.73 47
1319.81 46
1319.90 45
1319.98 43
1320.06 41
1320.15 39
1320.23 38
1320.31 37
1320.40 37
1320.48 37
1320.56 37
1320.65 39
1320.73 41
1320.81 45
1320.90 48
1320.98 51
1321.06 53
1321.15 52
1321.23 50
1321.31 46
1321.40 42
1321.48 38
1321.56 35
1321.65 33
1321.73 31
1321.81 30
1321.90 29
1321.98 29
1322.06 30
1322.15 31
1322.23 32
1322.31 32
1322.40 33
1322.48 33
1322.56 32
1322.65 30
1322.73 28
1322.81 28
1322.90 29
1322.98 31
1323.06 34
1323.15 38
1323.23 41
1323.31 43
1323.40 42
1323.48 40
1323.56 36
1323.65 31
1323.73 26
1323.81 20
1323.90 14
1323.98 10
1324.06 6
1324.15 4
1324.23 3
1324.32 4
1324.40 6
1324.48 10
1324.57 13
1324.65 16
1324.73 19
1324.82 20
1324.90 21
1324.98 21
1325.07 21
1325.15 20
1325.23 20
1325.32 19
1325.40 19
1325.48 19
1325.57 19
1325.65 19
1325.73 20
1325.82 22
1325.90 23
1325.98 26
1326.07 28
1326.15 30
1326.23 31
1326.32 32
1326.40 33
1326.49 32
1326.57 31
1326.65 30
1326.74 27
1326.82 25
1326.90 22
1326.99 19
1327.07 17
1327.15 15
1327.24 13
1327.32 13
1327.40 12
1327.49 13
1327.57 13
1327.65 14
1327.74 15
1327.82 17
1327.91 18
1327.99 20
1328.07 21
1328.16 23
1328.24 24
1328.32 24
1328.41 24
1328.49 23
1328.57 22
1328.66 21
1328.74 18
1328.82 16
1328.91 15
1328.99 13
1329.07 13
1329.16 12
1329.24 13
1329.33 14
1329.41 14
1329.49 15
1329.58 15
1329.66 16
1329.74 17
1329.83 19
1329.91 21
1329.99 23
1330.08 25
1330.16 26
1330.25 26
1330.33 25
1330.41 22
1330.50 19
1330.58 16
1330.66 15
1330.75 16
1330.83 18
1330.91 21
1331.00 24
1331.08 27
1331.17 29
1331.25 29
1331.33 29
1331.42 28
1331.50 28
1331.58 28
1331.67 30
1331.75 32
1331.83 35
1331.92 37
1332.00 39
1332.09 40
1332.17 41
1332.25 41
1332.34 40
1332.42 40
1332.50 39
1332.59 38
1332.67 37
1332.76 36
1332.84 36
1332.92 36
1333.01 38
1333.09 40
1333.17 44
1333.26 48
1333.34 51
1333.42 54
1333.51 55
1333.59 56
1333.68 55
1333.76 54
1333.84 53
1333.93 51
1334.01 51
1334.09 51
1334.18 51
1334.26 52
1334.35 53
1334.43 54
1334.51 55
1334.60 55
1334.68 54
1334.76 53
1334.85 51
1334.93 48
1335.02 45
1335.10 42
1335.18 38
1335.27 35
1335.35 32
1335.43 29
1335.52 27
1335.60 25
1335.69 24
1335.77 25
1335.85 27
1335.94 30
1336.02 35
1336.10 39
1336.19 43
1336.27 45
1336.36 45
1336.44 43
1336.52 39
1336.61 34
1336.69 29
1336.78 25
1336.86 23
1336.94 22
1337.03 22
1337.11 22
1337.19 23
1337.28 23
1337.36 22
1337.45 21
1337.53 20
1337.61 19
1337.70 19
1337.78 18
1337.87 18
1337.95 19
1338.03 20
1338.12 22
1338.20 25
1338.28 30
1338.37 35
1338.45 41
1338.54 46
1338.62 49
1338.70 51
1338.79 51
1338.87 50
1338.96 48
1339.04 46
1339.12 45
1339.21 45
1339.29 46
1339.38 48
1339.46 49
1339.54 48
1339.63 47
1339.71 44
1339.79 40
1339.88 37
1339.96 34
1340.05 33
1340.13 33
1340.21 34
1340.30 35
1340.38 34
1340.47 33
1340.55 29
1340.63 25
1340.72 19
1340.80 14
1340.89 10
1340.97 8
1341.05 8
1341.14 9
1341.22 11
1341.31 14
1341.39 17
1341.47 18
1341.56 19
1341.64 19
1341.73 18
1341.81 17
1341.89 15
1341.98 13
1342.06 11
1342.15 9
1342.23 6
1342.31 4
1342.40 1
1342.48 0
1342.57 0
1342.65 0
1342.73 0
1342.82 0
1342.90 0
1342.99 0
1343.07 0
1343.15 0
1343.24 2
1343.32 6
1343.41 12
1343.49 18
1343.57 24
1343.66 29
1343.74 32
1343.83 32
1343.91 31
1343.99 29
1344.08 25
1344.16 22
1344.25 20
1344.33 19
1344.41 18
1344.50 17
1344.58 17
1344.67 17
1344.75 16
1344.83 16
1344.92 15
1345.00 15
1345.09 14
1345.17 14
1345.26 14
1345.34 15
1345.42 16
1345.51 17
1345.59 17
1345.68 18
1345.76 18
1345.84 17
1345.93 17
1346.01 16
1346.10 16
1346.18 16
1346.26 17
1346.35 18
1346.43 20
1346.52 22
1346.60 25
1346.68 28
1346.77 31
1346.85 32
1346.94 31
1347.02 30
1347.11 26
1347.19 23
1347.27 19
1347.36 15
1347.44 14
1347.53 13
1347.61 15
1347.69 17
1347.78 18
1347.86 20
1347.95 20
1348.03 19
1348.12 17
1348.20 14
1348.28 11
1348.37 9
1348.45 8
1348.54 6
1348.62 5
1348.70 3
1348.79 2
1348.87 2
1348.96 2
1349.04 5
1349.13 9
1349.21 15
1349.29 22
1349.38 29
1349.46 36
1349.55 41
1349.63 45
1349.72 47
1349.80 48
1349.88 48
1349.97 46
1350.05 43
1350.14 39
1350.22 35
1350.31 30
1350.39 25
1350.47 22
1350.56 20
1350.64 19
1350.73 20
1350.81 21
1350.89 22
1350.98 23
1351.06 23
1351.15 23
1351.23 21
1351.32 20
1351.40 18
1351.48 16
1351.57 15
1351.65 13
1351.74 10
1351.82 7
1351.91 4
1351.99 1
1352.07 0
1352.16 0
1352.24 0
1352.33 0
1352.41 3
1352.50 7
1352.58 11
1352.66 15
1352.75 17
1352.83 17
1352.92 16
1353.00 13
1353.09 10
1353.17 7
1353.26 5
1353.34 5
1353.42 4
1353.51 5
1353.59 5
1353.68 5
1353.76 5
1353.85 4
1353.93 4
1354.01 4
1354.10 5
1354.18 7
1354.27 10
1354.35 14
1354.44 17
1354.52 20
1354.61 22
1354.69 22
1354.77 21
1354.86 18
1354.94 15
1355.03 11
1355.11 8
1355.20 5
1355.28 4
1355.36 3
1355.45 3
1355.53 4
1355.62 5
1355.70 6
1355.79 7
1355.87 8
1355.96 10
1356.04 11
1356.12 12
1356.21 13
1356.29 14
1356.38 14
1356.46 14
1356.55 14
1356.63 14
1356.72 14
1356.80 14
1356.88 15
1356.97 16
1357.05 18
1357.14 21
1357.22 25
1357.31 29
1357.39 33
1357.48 36
1357.56 39
1357.64 41
1357.73 42
1357.81 43
1357.90 43
1357.98 43
1358.07 43
1358.15 43
1358.24 42
1358.32 41
1358.40 40
1358.49 38
1358.57 37
1358.66 36
1358.74 35
1358.83 36
1358.91 37
1359.00 39
1359.08 40
1359.17 42
1359.25 42
1359.33 42
1359.42 42
1359.50 40
1359.59 38
1359.67 36
1359.76 33
1359.84 29
1359.93 24
1360.01 19
1360.10 14
1360.18 9
1360.26 4
1360.35 1
1360.43 0
1360.52 0
1360.60 0
1360.69 0
1360.77 1
1360.86 3
1360.94 5
1361.03 8
1361.11 11
1361.19 15
1361.28 19
1361.36 24
1361.45 28
1361.53 32
1361.62 36
1361.70 38
1361.79 37
1361.87 35
1361.96 30
1362.04 23
1362.13 16
1362.21 9
1362.29 3
1362.38 0
1362.46 0
1362.55 0
1362.63 4
1362.72 9
1362.80 16
1362.89 22
1362.97 27
1363.06 31
1363.14 32
1363.23 31
1363.31 29
1363.39 26
1363.48 24
1363.56 22
1363.65 22
1363.73 22
1363.82 23
1363.90 23
1363.99 23
1364.07 23
1364.16 21
1364.24 19
1364.33 16
1364.41 13
1364.50 10
1364.58 7
1364.66 4
1364.75 1
1364.83 0
1364.92 0
1365.00 0
1365.09 0
1365.17 0
1365.26 0
1365.34 1
1365.43 6
1365.51 11
1365.60 16
1365.68 20
1365.77 23
1365.85 25
1365.94 25
1366.02 22
1366.11 18
1366.19 13
1366.27 7
1366.36 2
1366.44 0
1366.53 0
1366.61 0
1366.70 3
1366.78 7
1366.87 12
1366.95 17
1367.04 21
1367.12 24
1367.21 26
1367.29 28
1367.38 28
1367.46 28
1367.55 26
1367.63 23
1367.72 20
1367.80 16
1367.89 12
1367.97 9
1368.05 7
1368.14 6
1368.22 5
1368.31 6
1368.39 6
1368.48 7
1368.56 9
1368.65 10
1368.73 12
1368.82 13
1368.90 14
1368.99 14
1369.07 13
1369.16 11
1369.24 9
1369.33 6
1369.41 4
1369.50 1
1369.58 0
1369.67 0
1369.75 0
1369.84 0
1369.92 0
1370.01 0
1370.09 0
1370.18 0
1370.26 2
1370.35 3
1370.43 4
1370.51 4
1370.60 5
1370.68 5
1370.77 6
1370.85 7
1370.94 9
1371.02 10
1371.11 10
1371.19 10
1371.28 10
1371.36 11
1371.45 12
1371.53 14
1371.62 16
1371.70 18
1371.79 19
1371.87 18
1371.96 16
1372.04 13
1372.13 9
1372.21 5
1372.30 2
1372.38 2
1372.47 4
1372.55 8
1372.64 13
1372.72 18
1372.81 23
1372.89 27
1372.98 28
1373.06 28
1373.15 26
1373.23 24
1373.32 21
1373.40 20
1373.49 20
1373.57 21
1373.66 23
1373.74 26
1373.83 28
1373.91 30
1374.00 31
1374.08 31
1374.17 30
1374.25 30
1374.34 29
1374.42 29
1374.51 28
1374.59 27
1374.68 26
1374.76 26
1374.85 25
1374.93 25
1375.02 26
1375.10 28
1375.19 30
1375.27 32
1375.36 34
1375.44 37
1375.53 39
1375.61 41
1375.70 44
1375.78 46
1375.87 48
1375.95 49
1376.04 48
1376.12 47
1376.21 45
1376.29 43
1376.38 42
1376.46 43
1376.55 45
1376.63 47
1376.72 49
1376.80 50
1376.89 50
1376.97 49
1377.06 48
1377.14 47
1377.23 46
1377.31 46
1377.40 48
1377.48 52
1377.57 56
1377.65 62
1377.74 68
1377.82 73
1377.91 78
1377.99 81
1378.08 83
1378.16 82
1378.25 80
1378.33 75
1378.42 68
1378.50 60
1378.59 52
1378.67 44
1378.76 37
1378.85 32
1378.93 29
1379.02 28
1379.10 30
1379.19 34
1379.27 39
1379.36 44
1379.44 50
1379.53 56
1379.61 61
1379.70 66
1379.78 69
1379.87 70
1379.95 69
1380.04 67
1380.12 62
1380.21 57
1380.29 50
1380.38 44
1380.46 39
1380.55 34
1380.63 30
1380.72 27
1380.80 24
1380.89 21
1380.97 18
1381.06 14
1381.14 11
1381.23 9
1381.32 8
1381.40 9
1381.49 11
1381.57 14
1381.66 18
1381.74 22
1381.83 26
1381.91 29
1382.00 30
1382.08 31
1382.17 31
1382.25 31
1382.34 32
1382.42 34
1382.51 37
1382.59 40
1382.68 44
1382.76 47
1382.85 49
1382.93 50
1383.02 50
1383.11 48
1383.19 46
1383.28 44
1383.36 44
1383.45 44
1383.53 45
1383.62 47
1383.70 49
1383.79 50
1383.87 49
1383.96 48
1384.04 44
1384.13 40
1384.21 36
1384.30 32
1384.38 30
1384.47 29
1384.56 29
1384.64 29
1384.73 30
1384.81 31
1384.90 32
1384.98 34
1385.07 36
1385.15 38
1385.24 41
1385.32 43
1385.41 44
1385.49 43
1385.58 41
1385.66 36
1385.75 30
1385.83 24
1385.92 19
1386.01 15
1386.09 12
1386.18 12
1386.26 13
1386.35 15
1386.43 17
1386.52 19
1386.60 21
1386.69 21
1386.77 21
1386.86 21
1386.94 21
1387.03 22
1387.12 24
1387.20 26
1387.29 29
1387.37 32
1387.46 34
1387.54 36
1387.63 37
1387.71 37
1387.80 38
1387.88 39
1387.97 41
1388.05 43
1388.14 46
1388.23 49
1388.31 52
1388.40 53
1388.48 53
1388.57 52
1388.65 50
1388.74 47
1388.82 45
1388.91 42
1388.99 39
1389.08 36
1389.17 34
1389.25 32
1389.34 31
1389.42 31
1389.51 31
1389.59 32
1389.68 32
1389.76 31
1389.85 29
1389.93 26
1390.02 21
1390.11 16
1390.19 10
1390.28 6
1390.36 3
1390.45 2
1390.53 4
1390.62 8
1390.70 15
1390.79 23
1390.88 31
1390.96 40
1391.05 47
1391.13 53
1391.22 56
1391.30 57
1391.39 56
1391.47 54
1391.56 52
1391.64 50
1391.73 48
1391.82 47
1391.90 47
1391.99 47
1392.07 48
1392.16 48
1392.24 49
1392.33 49
1392.41 48
1392.50 47
1392.59 45
1392.67 43
1392.76 39
1392.84 34
1392.93 29
1393.01 23
1393.10 17
1393.18 12
1393.27 8
1393.36 5
1393.44 3
1393.53 4
1393.61 5
1393.70 6
1393.78 6
1393.87 6
1393.95 6
1394.04 5
1394.13 5
1394.21 6
1394.30 8
1394.38 12
1394.47 16
1394.55 19
1394.64 21
1394.73 23
1394.81 22
1394.90 22
1394.98 21
1395.07 21
1395.15 21
1395.24 22
1395.32 22
1395.41 22
1395.50 20
1395.58 17
1395.67 13
1395.75 8
1395.84 5
1395.92 4
1396.01 4
1396.10 6
1396.18 10
1396.27 13
1396.35 16
1396.44 18
1396.52 19
1396.61 18
1396.70 16
1396.78 14
1396.87 12
1396.95 9
1397.04 7
1397.12 4
1397.21 2
1397.30 0
1397.38 0
1397.47 0
1397.55 0
1397.64 0
1397.72 0
1397.81 0
1397.90 0
1397.98 0
1398.07 1
1398.15 5
1398.24 11
1398.32 16
1398.41 21
1398.50 25
1398.58 27
1398.67 27
1398.75 25
1398.84 22
1398.92 19
1399.01 14
1399.10 11
1399.18 8
1399.27 7
1399.35 7
1399.44 9
1399.52 13
1399.61 18
1399.70 23
1399.78 28
1399.87 31
1399.95 32
1400.04 31
1400.12 28
1400.21 25
1400.30 20
1400.38 16
1400.47 14
1400.55 13
1400.64 13
1400.73 15
1400.81 18
1400.90 21
1400.98 24
1401.07 27
1401.15 29
1401.24 30
1401.33 29
1401.41 27
1401.50 24
1401.58 21
1401.67 16
1401.76 12
1401.84 9
1401.93 6
1402.01 5
1402.10 5
1402.18 6
1402.27 8
1402.36 11
1402.44 14
1402.53 18
1402.61 23
1402.70 28
1402.79 32
1402.87 37
1402.96 41
1403.04 43
1403.13 45
1403.21 44
1403.30 43
1403.39 41
1403.47 38
1403.56 36
1403.64 34
1403.73 33
1403.82 33
1403.90 32
1403.99 32
1404.07 30
1404.16 28
1404.25 25
1404.33 22
1404.42 19
1404.50 16
1404.59 15
1404.68 14
1404.76 14
1404.85 15
1404.93 16
1405.02 18
1405.10 20
1405.19 22
1405.28 25
1405.36 26
1405.45 28
1405.53 29
1405.62 30
1405.71 31
1405.79 31
1405.88 32
1405.96 33
1406.05 34
1406.14 35
1406.22 36
1406.31 38
1406.39 40
1406.48 42
1406.57 43
1406.65 44
1406.74 43
1406.82 42
1406.91 40
1407.00 38
1407.08 36
1407.17 35
1407.25 35
1407.34 38
1407.43 42
1407.51 48
1407.60 54
1407.68 61
1407.77 68
1407.86 73
1407.94 78
1408.03 81
1408.11 82
1408.20 81
1408.29 78
1408.37 73
1408.46 67
1408.54 60
1408.63 54
1408.72 49
1408.80 45
1408.89 43
1408.97 42
1409.06 44
1409.15 46
1409.23 48
1409.32 49
1409.40 49
1409.49 47
1409.58 44
1409.66 41
1409.75 38
1409.84 36
1409.92 35
1410.01 35
1410.09 35
1410.18 36
1410.27 37
1410.35 37
1410.44 36
1410.52 36
1410.61 35
1410.70 34
1410.78 34
1410.87 35
1410.95 35
1411.04 35
1411.13 35
1411.21 34
1411.30 34
1411.39 33
1411.47 33
1411.56 34
1411.64 35
1411.73 36
1411.82 37
1411.90 37
1411.99 37
1412.07 36
1412.16 35
1412.25 33
1412.33 33
1412.42 33
1412.51 34
1412.59 36
1412.68 39
1412.76 41
1412.85 43
1412.94 44
1413.02 43
1413.11 41
1413.19 39
1413.28 36
1413.37 33
1413.45 30
1413.54 27
1413.63 24
1413.71 21
1413.80 18
1413.88 16
1413.97 13
1414.06 12
1414.14 11
1414.23 11
1414.32 11
1414.40 12
1414.49 15
1414.57 18
1414.66 23
1414.75 27
1414.83 31
1414.92 35
1415.01 38
1415.09 39
1415.18 40
1415.26 39
1415.35 38
1415.44 36
1415.52 35
1415.61 33
1415.70 32
1415.78 31
1415.87 30
1415.95 30
1416.04 30
1416.13 30
1416.21 30
1416.30 30
1416.39 30
1416.47 30
1416.56 30
1416.64 30
1416.73 30
1416.82 31
1416.90 33
1416.99 35
1417.08 37
1417.16 40
1417.25 42
1417.33 44
1417.42 44
1417.51 43
1417.59 40
1417.68 37
1417.77 32
1417.85 28
1417.94 24
1418.03 20
1418.11 17
1418.20 15
1418.28 13
1418.37 11
1418.46 9
1418.54 7
1418.63 6
1418.72 4
1418.80 3
1418.89 2
1418.97 1
1419.06 0
1419.15 0
1419.23 0
1419.32 0
1419.41 0
1419.49 0
1419.58 0
1419.67 0
1419.75 0
1419.84 2
1419.93 4
1420.01 7
1420.10 10
1420.18 14
1420.27 19
1420.36 25
1420.44 32
1420.53 39
1420.62 46
1420.70 52
1420.79 56
1420.88 58
1420.96 59
1421.05 58
1421.13 55
1421.22 50
1421.31 44
1421.39 38
1421.48 32
1421.57 27
1421.65 23
1421.74 20
1421.83 18
1421.91 18
1422.00 19
1422.09 21
1422.17 24
1422.26 27
1422.35 31
1422.43 36
1422.52 40
1422.60 45
1422.69 50
1422.78 55
1422.86 59
1422.95 62
1423.04 64
1423.12 64
1423.21 63
1423.30 60
1423.38 56
1423.47 51
1423.56 45
1423.64 40
1423.73 36
1423.82 33
1423.90 31
1423.99 30
1424.07 28
1424.16 27
1424.25 26
1424.33 26
1424.42 26
1424.51 28
1424.59 31
1424.68 35
1424.77 39
1424.85 43
1424.94 45
1425.03 46
1425.11 45
1425.20 43
1425.29 40
1425.37 36
1425.46 33
1425.55 31
1425.63 30
1425.72 30
1425.81 32
1425.89 36
1425.98 40
1426.07 44
1426.15 49
1426.24 53
1426.33 58
1426.41 63
1426.50 69
1426.59 76
1426.67 84
1426.76 94
1426.84 104
1426.93 113
1427.02 121
1427.10 127
1427.19 130
1427.28 130
1427.36 129
1427.45 125
1427.54 120
1427.62 114
1427.71 108
1427.80 102
1427.88 97
1427.97 93
1428.06 90
1428.14 90
1428.23 91
1428.32 94
1428.40 97
1428.49 101
1428.58 104
1428.66 106
1428.75 108
1428.84 108
1428.92 109
1429.01 108
1429.10 108
1429.18 107
1429.27 105
1429.36 103
1429.44 100
1429.53 97
1429.62 93
1429.70 90
1429.79 87
1429.88 85
1429.96 84
1430.05 83
1430.14 82
1430.22 80
1430.31 77
1430.40 73
1430.48 69
1430.57 65
1430.66 62
1430.74 59
1430.83 59
1430.92 59
1431.00 59
1431.09 60
1431.18 61
1431.26 62
1431.35 62
1431.44 62
1431.53 62
1431.61 62
1431.70 63
1431.79 63
1431.87 64
1431.96 63
1432.05 61
1432.13 58
1432.22 54
1432.31 49
1432.39 44
1432.48 38
1432.57 33
1432.65 29
1432.74 26
1432.83 24
1432.91 22
1433.00 21
1433.09 20
1433.17 19
1433.26 17
1433.35 15
1433.43 14
1433.52 12
1433.61 12
1433.69 12
1433.78 15
1433.87 18
1433.96 23
1434.04 28
1434.13 33
1434.22 36
1434.30 37
1434.39 37
1434.48 36
1434.56 34
1434.65 34
1434.74 34
1434.82 36
1434.91 38
1435.00 41
1435.08 42
1435.17 42
1435.26 40
1435.34 37
1435.43 33
1435.52 30
1435.61 27
1435.69 26
1435.78 25
1435.87 26
1435.95 26
1436.04 27
1436.13 29
1436.21 31
1436.30 33
1436.39 35
1436.47 37
1436.56 39
1436.65 38
1436.73 36
1436.82 33
1436.91 28
1437.00 23
1437.08 19
1437.17 16
1437.26 15
1437.34 16
1437.43 19
1437.52 24
1437.60 30
1437.69 37
1437.78 44
1437.86 50
1437.95 54
1438.04 57
1438.13 58
1438.21 58
1438.30 57
1438.39 56
1438.47 56
1438.56 57
1438.65 58
1438.73 59
1438.82 60
1438.91 59
1438.99 58
1439.08 56
1439.17 55
1439.26 56
1439.34 59
1439.43 64
1439.52 71
1439.60 77
1439.69 83
1439.78 86
1439.86 85
1439.95 82
1440.04 77
1440.13 70
1440.21 63
1440.30 58
1440.39 53
1440.47 50
1440.56 47
1440.65 45
1440.73 42
1440.82 39
1440.91 37
1441.00 34
1441.08 31
1441.17 29
1441.26 28
1441.34 27
1441.43 27
1441.52 27
1441.61 28
1441.69 30
1441.78 32
1441.87 35
1441.95 38
1442.04 42
1442.13 46
1442.21 50
1442.30 55
1442.39 59
1442.48 62
1442.56 65
1442.65 68
1442.74 69
1442.82 69
1442.91 69
1443.00 68
1443.09 66
1443.17 63
1443.26 60
1443.35 58
1443.43 55
1443.52 54
1443.61 53
1443.70 54
1443.78 56
1443.87 59
1443.96 62
1444.04 65
1444.13 68
1444.22 70
1444.30 71
1444.39 72
1444.48 71
1444.57 69
1444.65 66
1444.74 62
1444.83 58
1444.91 55
1445.00 53
1445.09 52
1445.18 52
1445.26 53
1445.35 54
1445.44 54
1445.52 55
1445.61 54
1445.70 54
1445.79 53
1445.87 51
1445.96 50
1446.05 48
1446.14 47
1446.22 46
1446.31 46
1446.40 47
1446.48 49
1446.57 52
1446.66 56
1446.75 59
1446.83 63
1446.92 66
1447.01 67
1447.09 68
1447.18 67
1447.27 66
1447.36 64
1447.44 62
1447.53 60
1447.62 59
1447.70 59
1447.79 61
1447.88 62
1447.97 64
1448.05 65
1448.14 65
1448.23 63
1448.32 60
1448.40 55
1448.49 49
1448.58 43
1448.66 39
1448.75 36
1448.84 35
1448.93 36
1449.01 38
1449.10 40
1449.19 41
1449.28 42
1449.36 44
1449.45 46
1449.54 49
1449.62 54
1449.71 60
1449.80 67
1449.89 75
1449.97 82
1450.06 89
1450.15 95
1450.24 100
1450.32 104
1450.41 107
1450.50 109
1450.59 111
1450.67 112
1450.76 112
1450.85 112
1450.93 110
1451.02 108
1451.11 104
1451.20 100
1451.28 95
1451.37 90
1451.46 83
1451.55 77
1451.63 70
1451.72 65
1451.81 61
1451.90 60
1451.98 60
1452.07 62
1452.16 65
1452.24 67
1452.33 70
1452.42 71
1452.51 72
1452.59 73
1452.68 74
1452.77 75
1452.86 77
1452.94 79
1453.03 81
1453.12 83
1453.21 85
1453.29 86
1453.38 88
1453.47 89
1453.56 89
1453.64 89
1453.73 88
1453.82 86
1453.91 83
1453.99 80
1454.08 77
1454.17 75
1454.25 75
1454.34 75
1454.43 77
1454.52 80
1454.60 84
1454.69 87
1454.78 89
1454.87 89
1454.95 87
1455.04 82
1455.13 74
1455.22 65
1455.30 55
1455.39 46
1455.48 39
1455.57 34
1455.65 32
1455.74 32
1455.83 34
1455.92 37
1456.00 39
1456.09 41
1456.18 43
1456.27 44
1456.35 44
1456.44 45
1456.53 46
1456.62 48
1456.70 52
1456.79 58
1456.88 64
1456.97 71
1457.05 76
1457.14 79
1457.23 79
1457.32 77
1457.40 74
1457.49 70
1457.58 66
1457.67 64
1457.75 64
1457.84 65
1457.93 66
1458.02 67
1458.10 67
1458.19 66
1458.28 63
1458.37 60
1458.45 56
1458.54 52
1458.63 48
1458.72 44
1458.80 41
1458.89 37
1458.98 34
1459.07 30
1459.15 26
1459.24 23
1459.33 21
1459.42 19
1459.51 19
1459.59 21
1459.68 23
1459.77 28
1459.86 32
1459.94 37
1460.03 42
1460.12 46
1460.21 49
1460.29 51
1460.38 52
1460.47 54
1460.56 55
1460.64 58
1460.73 61
1460.82 64
1460.91 68
1460.99 72
1461.08 75
1461.17 76
1461.26 76
1461.35 75
1461.43 72
1461.52 67
1461.61 62
1461.70 56
1461.78 50
1461.87 45
1461.96 40
1462.05 36
1462.13 33
1462.22 32
1462.31 31
1462.40 32
1462.48 33
1462.57 34
1462.66 36
1462.75 37
1462.84 39
1462.92 40
1463.01 40
1463.10 38
1463.19 36
1463.27 32
1463.36 29
1463.45 25
1463.54 22
1463.62 21
1463.71 21
1463.80 22
1463.89 23
1463.98 23
1464.06 23
1464.15 21
1464.24 18
1464.33 15
1464.41 12
1464.50 11
1464.59 11
1464.68 13
1464.77 17
1464.85 23
1464.94 29
1465.03 36
1465.12 42
1465.20 47
1465.29 51
1465.38 55
1465.47 58
1465.56 62
1465.64 65
1465.73 67
1465.82 68
1465.91 67
1465.99 64
1466.08 60
1466.17 56
1466.26 51
1466.35 47
1466.43 43
1466.52 41
1466.61 40
1466.70 39
1466.78 40
1466.87 40
1466.96 42
1467.05 43
1467.14 44
1467.22 46
1467.31 47
1467.40 48
1467.49 48
1467.57 48
1467.66 48
1467.75 47
1467.84 47
1467.93 46
1468.01 46
1468.10 45
1468.19 44
1468.28 43
1468.37 41
1468.45 37
1468.54 32
1468.63 25
1468.72 18
1468.80 10
1468.89 3
1468.98 0
1469.07 0
1469.16 0
1469.24 0
1469.33 0
1469.42 0
1469.51 0
1469.60 0
1469.68 3
1469.77 10
1469.86 17
1469.95 23
1470.03 27
1470.12 30
1470.21 31
1470.30 31
1470.39 30
1470.47 30
1470.56 31
1470.65 33
1470.74 35
1470.83 38
1470.91 41
1471.00 43
1471.09 44
1471.18 44
1471.27 42
1471.35 40
1471.44 37
1471.53 35
1471.62 34
1471.71 33
1471.79 33
1471.88 33
1471.97 32
1472.06 32
1472.15 30
1472.23 28
1472.32 25
1472.41 23
1472.50 21
1472.59 21
1472.67 22
1472.76 26
1472.85 31
1472.94 37
1473.02 42
1473.11 47
1473.20 49
1473.29 49
1473.38 46
1473.46 42
1473.55 37
1473.64 31
1473.73 26
1473.82 21
1473.91 17
1473.99 13
1474.08 10
1474.17 7
1474.26 6
1474.35 5
1474.43 7
1474.52 9
1474.61 13
1474.70 17
1474.79 21
1474.87 25
1474.96 28
1475.05 31
1475.14 34
1475.23 37
1475.31 40
1475.40 43
1475.49 46
1475.58 47
1475.67 48
1475.75 49
1475.84 50
1475.93 52
1476.02 56
1476.11 62
1476.19 69
1476.28 75
1476.37 80
1476.46 84
1476.55 85
1476.63 83
1476.72 79
1476.81 74
1476.90 69
1476.99 63
1477.08 57
1477.16 52
1477.25 46
1477.34 42
1477.43 38
1477.52 34
1477.60 32
1477.69 30
1477.78 28
1477.87 26
1477.96 24
1478.04 22
1478.13 20
1478.22 19
1478.31 20
1478.40 23
1478.49 28
1478.57 35
1478.66 43
1478.75 50
1478.84 57
1478.93 61
1479.01 62
1479.10 61
1479.19 58
1479.28 53
1479.37 48
1479.46 44
1479.54 40
1479.63 37
1479.72 35
1479.81 34
1479.90 34
1479.98 34
1480.07 34
1480.16 34
1480.25 34
1480.34 35
1480.43 35
1480.51 36
1480.60 36
1480.69 36
1480.78 35
1480.87 33
1480.95 31
1481.04 28
1481.13 24
1481.22 20
1481.31 16
1481.40 12
1481.48 8
1481.57 3
1481.66 0
1481.75 0
1481.84 0
1481.93 0
1482.01 0
1482.10 0
1482.19 0
1482.28 0
1482.37 2
1482.46 5
1482.54 9
1482.63 12
1482.72 17
1482.81 22
1482.90 28
1482.98 33
1483.07 37
1483.16 39
1483.25 39
1483.34 37
1483.43 34
1483.51 31
1483.60 28
1483.69 27
1483.78 28
1483.87 30
1483.96 34
1484.04 39
1484.13 43
1484.22 48
1484.31 52
1484.40 55
1484.49 58
1484.57 60
1484.66 61
1484.75 61
1484.84 58
1484.93 53
1485.02 47
1485.10 39
1485.19 32
1485.28 24
1485.37 19
1485.46 16
1485.55 16
1485.63 19
1485.72 23
1485.81 28
1485.90 33
1485.99 38
1486.08 41
1486.17 43
1486.25 44
1486.34 43
1486.43 41
1486.52 39
1486.61 36
1486.70 32
1486.78 29
1486.87 26
1486.96 23
1487.05 21
1487.14 19
1487.23 18
1487.31 18
1487.40 17
1487.49 16
1487.58 14
1487.67 11
1487.76 8
1487.84 5
1487.93 3
1488.02 2
1488.11 3
1488.20 5
1488.29 9
1488.38 13
1488.46 17
1488.55 20
1488.64 22
1488.73 21
1488.82 19
1488.91 14
1488.99 9
1489.08 3
1489.17 0
1489.26 0
1489.35 0
1489.44 2
1489.53 8
1489.61 17
1489.70 28
1489.79 38
1489.88 48
1489.97 56
1490.06 62
1490.14 67
1490.23 70
1490.32 72
1490.41 72
1490.50 71
1490.59 69
1490.68 64
1490.76 59
1490.85 52
1490.94 46
1491.03 40
1491.12 35
1491.21 32
1491.30 31
1491.38 31
1491.47 33
1491.56 35
1491.65 36
1491.74 36
1491.83 35
1491.92 32
1492.00 28
1492.09 23
1492.18 18
1492.27 14
1492.36 11
1492.45 11
1492.54 13
1492.62 17
1492.71 22
1492.80 28
1492.89 32
1492.98 35
1493.07 36
1493.16 34
1493.24 32
1493.33 29
1493.42 28
1493.51 28
1493.60 29
1493.69 32
1493.78 35
1493.86 38
1493.95 40
1494.04 40
1494.13 40
1494.22 39
1494.31 38
1494.40 37
1494.48 36
1494.57 34
1494.66 32
1494.75 29
1494.84 25
1494.93 20
1495.02 14
1495.11 10
1495.19 7
1495.28 5
1495.37 4
1495.46 5
1495.55 6
1495.64 8
1495.73 10
1495.81 12
1495.90 13
1495.99 13
1496.08 13
1496.17 12
1496.26 10
1496.35 9
1496.44 8
1496.52 9
1496.61 12
1496.70 15
1496.79 20
1496.88 25
1496.97 30
1497.06 35
1497.14 38
1497.23 40
1497.32 41
1497.41 41
1497.50 41
1497.59 41
1497.68 40
1497.77 39
1497.85 39
1497.94 38
1498.03 38
1498.12 38
1498.21 38
1498.30 38
1498.39 38
1498.48 38
1498.56 37
1498.65 35
1498.74 33
1498.83 29
1498.92 25
1499.01 21
1499.10 16
1499.19 12
1499.27 8
1499.36 5
1499.45 4
1499.54 4
1499.63 6
1499.72 11
1499.81 17
1499.90 25
1499.98 34
1500.07 43
1500.16 50
1500.25 56
1500.34 60
1500.43 61
1500.52 61
1500.61 60
1500.70 58
1500.78 56
1500.87 54
1500.96 54
1501.05 54
1501.14 55
1501.23 58
1501.32 60
1501.41 62
1501.49 63
1501.58 62
1501.67 58
1501.76 52
1501.85 43
1501.94 34
1502.03 24
1502.12 14
1502.21 6
1502.29 0
1502.38 0
1502.47 0
1502.56 0
1502.65 0
1502.74 0
1502.83 0
1502.92 0
1503.01 0
1503.09 3
1503.18 9
1503.27 14
1503.36 18
1503.45 22
1503.54 25
1503.63 27
1503.72 29
1503.81 32
1503.89 35
1503.98 40
1504.07 46
1504.16 53
1504.25 59
1504.34 64
1504.43 67
1504.52 66
1504.61 63
1504.69 57
1504.78 49
1504.87 42
1504.96 35
1505.05 29
1505.14 24
1505.23 21
1505.32 18
1505.41 15
1505.50 13
1505.58 11
1505.67 10
1505.76 9
1505.85 9
1505.94 11
1506.03 14
1506.12 18
1506.21 24
1506.30 30
1506.38 36
1506.47 41
1506.56 46
1506.65 49
1506.74 52
1506.83 55
1506.92 57
1507.01 59
1507.10 61
1507.19 62
1507.27 62
1507.36 61
1507.45 60
1507.54 58
1507.63 55
1507.72 53
1507.81 50
1507.90 48
1507.99 45
1508.08 44
1508.17 44
1508.25 45
1508.34 46
1508.43 47
1508.52 49
1508.61 49
1508.70 49
1508.79 47
1508.88 46
1508.97 45
1509.06 44
1509.14 45
1509.23 47
1509.32 49
1509.41 52
1509.50 53
1509.59 52
1509.68 48
1509.77 42
1509.86 34
1509.95 26
1510.04 17
1510.12 10
1510.21 5
1510.30 1
1510.39 0
1510.48 0
1510.57 0
1510.66 0
1510.75 0
1510.84 2
1510.93 8
1511.02 15
1511.10 24
1511.19 32
1511.28 41
1511.37 48
1511.46 53
1511.55 56
1511.64 58
1511.73 58
1511.82 58
1511.91 57
1512.00 56
1512.09 55
1512.17 55
1512.26 55
1512.35 55
1512.44 53
1512.53 50
1512.62 44
1512.71 37
1512.80 29
1512.89 19
1512.98 11
1513.07 3
1513.16 0
1513.24 0
1513.33 0
1513.42 0
1513.51 0
1513.60 2
1513.69 9
1513.78 16
1513.87 22
1513.96 28
1514.05 31
1514.14 33
1514.23 32
1514.31 30
1514.40 26
1514.49 23
1514.58 20
1514.67 17
1514.76 16
1514.85 15
1514.94 15
1515.03 16
1515.12 17
1515.21 18
1515.30 19
1515.39 19
1515.47 20
1515.56 19
1515.65 17
1515.74 15
1515.83 12
1515.92 10
1516.01 8
1516.10 8
1516.19 10
1516.28 14
1516.37 21
1516.46 29
1516.55 38
1516.64 48
1516.72 58
1516.81 67
1516.90 75
1516.99 81
1517.08 86
1517.17 88
1517.26 89
1517.35 87
1517.44 84
1517.53 79
1517.62 72
1517.71 65
1517.80 58
1517.89 51
1517.98 47
1518.06 44
1518.15 42
1518.24 40
1518.33 38
1518.42 36
1518.51 33
1518.60 29
1518.69 25
1518.78 22
1518.87 20
1518.96 19
1519.05 20
1519.14 22
1519.23 24
1519.32 27
1519.40 29
1519.49 30
1519.58 30
1519.67 30
1519.76 29
1519.85 27
1519.94 26
1520.03 26
1520.12 26
1520.21 27
1520.30 28
1520.39 29
1520.48 31
1520.57 32
1520.66 33
1520.75 34
1520.83 34
1520.92 33
1521.01 32
1521.10 31
1521.19 29
1521.28 27
1521.37 24
1521.46 20
1521.55 18
1521.64 16
1521.73 17
1521.82 21
1521.91 27
1522.00 35
1522.09 43
1522.18 52
1522.27 60
1522.36 67
1522.44 72
1522.53 75
1522.62 77
1522.71 79
1522.80 79
1522.89 79
1522.98 78
1523.07 76
1523.16 73
1523.25 69
1523.34 66
1523.43 63
1523.52 61
1523.61 60
1523.70 59
1523.79 59
1523.88 59
1523.97 59
1524.06 58
1524.14 56
1524.23 55
1524.32 52
1524.41 49
1524.50 46
1524.59 43
1524.68 41
1524.77 40
1524.86 41
1524.95 43
1525.04 47
1525.13 51
1525.22 56
1525.31 61
1525.40 63
1525.49 64
1525.58 61
1525.67 57
1525.76 50
1525.85 43
1525.94 37
1526.02 32
1526.11 30
1526.20 30
1526.29 33
1526.38 37
1526.47 41
1526.56 44
1526.65 45
1526.74 44
1526.83 41
1526.92 37
1527.01 33
1527.10 28
1527.19 23
1527.28 19
1527.37 16
1527.46 13
1527.55 11
1527.64 10
1527.73 10
1527.82 11
1527.91 13
1528.00 16
1528.09 20
1528.18 25
1528.26 30
1528.35 35
1528.44 40
1528.53 44
1528.62 47
1528.71 48
1528.80 47
1528.89 45
1528.98 42
1529.07 38
1529.16 35
1529.25 32
1529.34 30
1529.43 29
1529.52 29
1529.61 29
1529.70 30
1529.79 31
1529.88 31
1529.97 31
1530.06 31
1530.15 30
1530.24 30
1530.33 30
1530.42 30
1530.51 32
1530.60 34
1530.69 37
1530.78 40
1530.87 42
1530.95 43
1531.04 43
1531.13 41
1531.22 38
1531.31 35
1531.40 32
1531.49 31
1531.58 31
1531.67 33
1531.76 37
1531.85 41
1531.94 45
1532.03 49
1532.12 51
1532.21 52
1532.30 51
1532.39 48
1532.48 44
1532.57 39
1532.66 35
1532.75 32
1532.84 30
1532.93 28
1533.02 28
1533.11 27
1533.20 25
1533.29 22
1533.38 19
1533.47 15
1533.56 12
1533.65 10
1533.74 10
1533.83 11
1533.92 15
1534.01 20
1534.10 25
1534.19 31
1534.28 35
1534.37 39
1534.46 42
1534.55 44
1534.64 46
1534.72 47
1534.81 49
1534.90 51
1534.99 52
1535.08 54
1535.17 54
1535.26 55
1535.35 55
1535.44 54
1535.53 54
1535.62 54
1535.71 53
1535.80 51
1535.89 48
1535.98 44
1536.07 39
1536.16 33
1536.25 29
1536.34 27
1536.43 26
1536.52 29
1536.61 33
1536.70 39
1536.79 47
1536.88 54
1536.97 61
1537.06 68
1537.15 74
1537.24 78
1537.33 82
1537.42 84
1537.51 86
1537.60 88
1537.69 89
1537.78 90
1537.87 91
1537.96 91
1538.05 91
1538.14 89
1538.23 87
1538.32 83
1538.41 80
1538.50 76
1538.59 73
1538.68 70
1538.77 69
1538.86 68
1538.95 68
1539.04 69
1539.13 70
1539.22 70
1539.31 69
1539.40 67
1539.49 65
1539.58 61
1539.67 57
1539.76 54
1539.85 51
1539.94 50
1540.03 50
1540.12 51
1540.21 53
1540.30 57
1540.39 60
1540.48 64
1540.57 66
1540.66 67
1540.75 67
1540.84 65
1540.93 61
1541.02 57
1541.11 54
1541.20 51
1541.29 50
1541.38 50
1541.47 50
1541.56 51
1541.65 51
1541.74 51
1541.83 50
1541.92 48
1542.01 45
1542.10 42
1542.19 38
1542.28 35
1542.37 32
1542.46 30
1542.55 29
1542.64 29
1542.73 30
1542.82 33
1542.91 35
1543.00 37
1543.09 38
1543.18 39
1543.27 38
1543.36 37
1543.45 35
1543.54 33
1543.63 31
1543.72 28
1543.81 23
1543.90 18
1543.99 12
1544.08 6
1544.17 1
1544.26 0
1544.35 0
1544.44 0
1544.53 0
1544.62 1
1544.71 6
1544.80 12
1544.89 17
1544.98 22
1545.07 27
1545.16 31
1545.25 35
1545.34 38
1545.43 41
1545.52 44
1545.61 45
1545.70 46
1545.79 47
1545.88 47
1545.97 46
1546.06 43
1546.15 39
1546.24 34
1546.33 27
1546.42 19
1546.51 12
1546.60 6
1546.69 2
1546.78 0
1546.87 0
1546.96 0
1547.05 0
1547.14 0
1547.23 0
1547.32 0
1547.42 0
1547.51 0
1547.60 0
1547.69 0
1547.78 4
1547.87 8
1547.96 12
1548.05 15
1548.14 18
1548.23 20
1548.32 22
1548.41 23
1548.50 23
1548.59 22
1548.68 22
1548.77 21
1548.86 22
1548.95 23
1549.04 27
1549.13 33
1549.22 40
1549.31 49
1549.40 58
1549.49 66
1549.58 72
1549.67 75
1549.76 77
1549.85 75
1549.94 73
1550.03 70
1550.12 68
1550.21 67
1550.30 68
1550.39 69
1550.48 71
1550.57 71
1550.66 71
1550.75 68
1550.84 65
1550.93 60
1551.02 55
1551.12 52
1551.21 49
1551.30 49
1551.39 50
1551.48 53
1551.57 56
1551.66 60
1551.75 62
1551.84 64
1551.93 64
1552.02 65
1552.11 65
1552.20 66
1552.29 69
1552.38 74
1552.47 80
1552.56 86
1552.65 92
1552.74 96
1552.83 98
1552.92 97
1553.01 95
1553.10 91
1553.19 88
1553.28 85
1553.37 85
1553.46 86
1553.55 89
1553.64 93
1553.73 98
1553.83 103
1553.92 107
1554.01 111
1554.10 113
1554.19 113
1554.28 112
1554.37 110
1554.46 105
1554.55 100
1554.64 93
1554.73 86
1554.82 78
1554.91 70
1555.00 62
1555.09 56
1555.18 52
1555.27 50
1555.36 50
1555.45 53
1555.54 57
1555.63 62
1555.72 67
1555.81 73
1555.90 78
1555.99 82
1556.09 85
1556.18 86
1556.27 86
1556.36 85
1556.45 83
1556.54 80
1556.63 78
1556.72 78
1556.81 79
1556.90 82
1556.99 86
1557.08 91
1557.17 96
1557.26 99
1557.35 100
1557.44 100
1557.53 98
1557.62 94
1557.71 90
1557.80 85
1557.89 81
1557.99 78
1558.08 75
1558.17 73
1558.26 73
1558.35 72
1558.44 72
1558.53 73
1558.62 72
1558.71 71
1558.80 69
1558.89 67
1558.98 63
1559.07 59
1559.16 55
1559.25 51
1559.34 48
1559.43 46
1559.52 45
1559.61 44
1559.71 44
1559.80 45
1559.89 45
1559.98 45
1560.07 43
1560.16 41
1560.25 37
1560.34 33
1560.43 28
1560.52 24
1560.61 20
1560.70 18
1560.79 17
1560.88 18
1560.97 21
1561.06 25
1561.15 29
1561.24 32
1561.34 36
1561.43 38
1561.52 39
1561.61 40
1561.70 41
1561.79 42
1561.88 44
1561.97 47
1562.06 52
1562.15 56
1562.24 59
1562.33 62
1562.42 63
1562.51 62
1562.60 61
1562.69 59
1562.79 59
1562.88 59
1562.97 61
1563.06 65
1563.15 68
1563.24 72
1563.33 75
1563.42 78
1563.51 79
1563.60 81
1563.69 82
1563.78 82
1563.87 83
1563.96 84
1564.05 84
1564.14 83
1564.24 81
1564.33 79
1564.42 77
1564.51 76
1564.60 74
1564.69 74
1564.78 73
1564.87 73
1564.96 72
1565.05 71
1565.14 70
1565.23 69
1565.32 69
1565.41 69
1565.51 70
1565.60 71
1565.69 71
1565.78 71
1565.87 69
1565.96 67
1566.05 64
1566.14 62
1566.23 62
1566.32 63
1566.41 67
1566.50 71
1566.59 75
1566.68 78
1566.78 78
1566.87 76
1566.96 71
1567.05 65
1567.14 59
1567.23 53
1567.32 49
1567.41 47
1567.50 46
1567.59 47
1567.68 49
1567.77 50
1567.86 52
1567.96 52
1568.05 52
1568.14 52
1568.23 50
1568.32 47
1568.41 45
1568.50 42
1568.59 41
1568.68 39
1568.77 39
1568.86 39
1568.95 40
1569.05 40
1569.14 40
1569.23 39
1569.32 38
1569.41 37
1569.50 36
1569.59 37
1569.68 39
1569.77 42
1569.86 47
1569.95 52
1570.04 56
1570.14 60
1570.23 63
1570.32 65
1570.41 66
1570.50 66
1570.59 67
1570.68 67
1570.77 66
1570.86 64
1570.95 60
1571.04 55
1571.13 48
1571.23 43
1571.32 39
1571.41 37
1571.50 39
1571.59 42
1571.68 47
1571.77 52
1571.86 56
1571.95 57
1572.04 58
1572.13 57
1572.23 56
1572.32 55
1572.41 55
1572.50 55
1572.59 54
1572.68 53
1572.77 50
1572.86 46
1572.95 41
1573.04 36
1573.13 32
1573.23 28
1573.32 26
1573.41 24
1573.50 24
1573.59 24
1573.68 25
1573.77 26
1573.86 27
1573.95 29
1574.04 30
1574.13 32
1574.23 34
1574.32 35
1574.41 37
1574.50 39
1574.59 41
1574.68 43
1574.77 45
1574.86 48
1574.95 50
1575.04 52
1575.14 54
1575.23 55
1575.32 55
1575.41 54
1575.50 53
1575.59 52
1575.68 51
1575.77 51
1575.86 51
1575.95 51
1576.05 51
1576.14 51
1576.23 51
1576.32 51
1576.41 51
1576.50 52
1576.59 52
1576.68 53
1576.77 54
1576.87 53
1576.96 52
1577.05 51
1577.14 50
1577.23 50
1577.32 52
1577.41 55
1577.50 59
1577.59 64
1577.68 68
1577.78 71
1577.87 71
1577.96 69
1578.05 64
1578.14 58
1578.23 50
1578.32 42
1578.41 34
1578.50 27
1578.60 22
1578.69 19
1578.78 17
1578.87 16
1578.96 17
1579.05 18
1579.14 20
1579.23 22
1579.32 25
1579.42 28
1579.51 32
1579.60 35
1579.69 39
1579.78 40
1579.87 41
1579.96 41
1580.05 40
1580.14 38
1580.24 38
1580.33 38
1580.42 38
1580.51 39
1580.60 41
1580.69 42
1580.78 42
1580.87 43
1580.96 42
1581.06 41
1581.15 39
1581.24 36
1581.33 33
1581.42 30
1581.51 28
1581.60 25
1581.69 24
1581.79 23
1581.88 23
1581.97 23
1582.06 24
1582.15 25
1582.24 27
1582.33 31
1582.42 35
1582.51 40
1582.61 45
1582.70 49
1582.79 52
1582.88 54
1582.97 55
1583.06 56
1583.15 57
1583.24 59
1583.34 62
1583.43 65
1583.52 68
1583.61 71
1583.70 73
1583.79 76
1583.88 78
1583.97 80
1584.07 82
1584.16 83
1584.25 84
1584.34 83
1584.43 82
1584.52 79
1584.61 77
1584.70 74
1584.80 73
1584.89 73
1584.98 73
1585.07 73
1585.16 73
1585.25 73
1585.34 74
1585.43 75
1585.53 78
1585.62 81
1585.71 86
1585.80 92
1585.89 98
1585.98 104
1586.07 110
1586.17 114
1586.26 117
1586.35 119
1586.44 120
1586.53 119
1586.62 116
1586.71 113
1586.80 108
1586.90 104
1586.99 99
1587.08 94
1587.17 90
1587.26 86
1587.35 83
1587.44 80
1587.53 78
1587.63 76
1587.72 75
1587.81 74
1587.90 73
1587.99 72
1588.08 72
1588.17 72
1588.27 73
1588.36 74
1588.45 75
1588.54 75
1588.63 74
1588.72 71
1588.81 68
1588.91 65
1589.00 63
1589.09 62
1589.18 65
1589.27 69
1589.36 74
1589.45 78
1589.55 81
1589.64 81
1589.73 77
1589.82 72
1589.91 65
1590.00 59
1590.09 54
1590.19 52
1590.28 52
1590.37 56
1590.46 62
1590.55 69
1590.64 78
1590.73 87
1590.83 95
1590.92 103
1591.01 108
1591.10 111
1591.19 110
1591.28 105
1591.37 97
1591.47 88
1591.56 79
1591.65 72
1591.74 66
1591.83 63
1591.92 61
1592.01 61
1592.11 61
1592.20 61
1592.29 60
1592.38 60
1592.47 58
1592.56 58
1592.65 57
1592.75 57
1592.84 57
1592.93 56
1593.02 54
1593.11 51
1593.20 47
1593.30 42
1593.39 37
1593.48 32
1593.57 27
1593.66 22
1593.75 18
1593.84 14
1593.94 10
1594.03 8
1594.12 8
1594.21 11
1594.30 15
1594.39 21
1594.49 29
1594.58 36
1594.67 43
1594.76 48
1594.85 51
1594.94 51
1595.03 48
1595.13 43
1595.22 36
1595.31 28
1595.40 19
1595.49 9
1595.58 1
1595.68 0
1595.77 0
1595.86 0
1595.95 0
1596.04 0
1596.13 0
1596.23 0
1596.32 1
1596.41 5
1596.50 9
1596.59 11
1596.68 13
1596.77 15
1596.87 18
1596.96 20
1597.05 23
1597.14 26
1597.23 29
1597.32 32
1597.42 36
1597.51 40
1597.60 44
1597.69 50
1597.78 56
1597.87 61
1597.97 64
1598.06 65
1598.15 64
1598.24 59
1598.33 53
1598.42 45
1598.52 38
1598.61 33
1598.70 29
1598.79 28
1598.88 29
1598.97 31
1599.07 35
1599.16 39
1599.25 44
1599.34 49
1599.43 53
1599.52 56
1599.62 59
1599.71 61
1599.80 62
1599.89 62
1599.98 62
1600.07 61
1600.17 60
1600.26 60
1600.35 60
1600.44 62
1600.53 64
1600.62 66
1600.72 68
1600.81 68
1600.90 67
1600.99 64
1601.08 59
1601.18 52
1601.27 44
1601.36 36
1601.45 28
1601.54 23
1601.63 21
1601.73 22
1601.82 26
1601.91 32
1602.00 40
1602.09 48
1602.18 54
1602.28 58
1602.37 59
1602.46 59
1602.55 58
1602.64 57
1602.74 57
1602.83 59
1602.92 62
1603.01 65
1603.10 68
1603.19 69
1603.29 69
1603.38 68
1603.47 65
1603.56 62
1603.65 59
1603.75 56
1603.84 55
1603.93 55
1604.02 55
1604.11 56
1604.20 57
1604.30 58
1604.39 59
1604.48 59
1604.57 59
1604.66 59
1604.76 58
1604.85 57
1604.94 57
1605.03 56
1605.12 55
1605.21 53
1605.31 51
1605.40 48
1605.49 46
1605.58 43
1605.67 40
1605.77 39
1605.86 39
1605.95 40
1606.04 40
1606.13 39
1606.23 36
1606.32 31
1606.41 24
1606.50 16
1606.59 8
1606.68 2
1606.78 0
1606.87 0
1606.96 0
1607.05 1
1607.14 6
1607.24 12
1607.33 17
1607.42 22
1607.51 25
1607.60 26
1607.70 26
1607.79 26
1607.88 26
1607.97 27
1608.06 30
1608.16 34
1608.25 39
1608.34 44
1608.43 47
1608.52 49
1608.61 48
1608.71 45
1608.80 40
1608.89 35
1608.98 30
1609.07 26
1609.17 22
1609.26 19
1609.35 17
1609.44 14
1609.53 12
1609.63 8
1609.72 5
1609.81 1
1609.90 0
1609.99 0
1610.09 0
1610.18 0
1610.27 0
1610.36 0
1610.45 0
1610.55 0
1610.64 9
1610.73 19
1610.82 28
1610.91 37
1611.01 43
1611.10 48
1611.19 50
1611.28 50
1611.37 49
1611.47 48
1611.56 48
1611.65 50
1611.74 53
1611.83 58
1611.93 64
1612.02 69
1612.11 72
1612.20 73
1612.30 71
1612.39 68
1612.48 64
1612.57 61
1612.66 60
1612.76 62
1612.85 67
1612.94 73
1613.03 79
1613.12 85
1613.22 88
1613.31 89
1613.40 87
1613.49 83
1613.58 78
1613.68 73
1613.77 68
1613.86 64
1613.95 61
1614.04 59
1614.14 58
1614.23 58
1614.32 59
1614.41 60
1614.51 62
1614.60 63
1614.69 64
1614.78 63
1614.87 61
1614.97 58
1615.06 55
1615.15 51
1615.24 48
1615.33 46
1615.43 45
1615.52 44
1615.61 43
1615.70 42
1615.80 40
1615.89 37
1615.98 34
1616.07 32
1616.16 30
1616.26 29
1616.35 28
1616.44 28
1616.53 27
1616.62 27
1616.72 26
1616.81 25
1616.90 24
1616.99 22
1617.09 20
1617.18 18
1617.27 15
1617.36 12
1617.45 10
1617.55 8
1617.64 7
1617.73 8
1617.82 9
1617.92 11
1618.01 14
1618.10 16
1618.19 17
1618.28 19
1618.38 20
1618.47 21
1618.56 22
1618.65 22
1618.75 22
1618.84 21
1618.93 19
1619.02 16
1619.11 13
1619.21 11
1619.30 9
1619.39 9
1619.48 11
1619.58 15
1619.67 20
1619.76 25
1619.85 28
1619.95 30
1620.04 31
1620.13 30
1620.22 29
1620.31 28
1620.41 27
1620.50 27
1620.59 27
1620.68 26
1620.78 24
1620.87 22
1620.96 19
1621.05 15
1621.15 13
1621.24 11
1621.33 12
1621.42 15
1621.51 19
1621.61 26
1621.70 33
1621.79 40
1621.88 47
1621.98 53
1622.07 57
1622.16 60
1622.25 62
1622.35 63
1622.44 63
1622.53 63
1622.62 62
1622.71 61
1622.81 60
1622.90 59
1622.99 58
1623.08 57
1623.18 56
1623.27 55
1623.36 52
1623.45 49
1623.55 44
1623.64 37
1623.73 30
1623.82 22
1623.92 14
1624.01 8
1624.10 3
1624.19 0
1624.29 0
1624.38 0
1624.47 0
1624.56 0
1624.65 0
1624.75 0
1624.84 0
1624.93 0
1625.02 1
1625.12 3
1625.21 5
1625.30 8
1625.39 12
1625.49 16
1625.58 22
1625.67 28
1625.76 34
1625.86 41
1625.95 47
1626.04 52
1626.13 56
1626.23 58
1626.32 58
1626.41 58
1626.50 57
1626.60 56
1626.69 56
1626.78 56
1626.87 57
1626.97 57
1627.06 57
1627.15 56
1627.24 55
1627.34 52
1627.43 50
1627.52 48
1627.61 48
1627.71 49
1627.80 51
1627.89 54
1627.98 58
1628.08 63
1628.17 69
1628.26 76
1628.35 83
1628.45 90
1628.54 95
1628.63 100
1628.72 102
1628.82 101
1628.91 99
1629.00 96
1629.09 92
1629.19 89
1629.28 86
1629.37 84
1629.46 84
1629.56 85
1629.65 86
1629.74 88
1629.83 90
1629.93 91
1630.02 92
1630.11 91
1630.20 89
1630.30 86
1630.39 81
1630.48 75
1630.57 69
1630.67 62
1630.76 56
1630.85 49
1630.94 43
1631.04 38
1631.13 34
1631.22 32
1631.32 31
1631.41 32
1631.50 34
1631.59 37
1631.69 40
1631.78 42
1631.87 42
1631.96 40
1632.06 37
1632.15 32
1632.24 27
1632.33 22
1632.43 18
1632.52 16
1632.61 16
1632.70 19
1632.80 24
1632.89 30
1632.98 36
1633.08 42
1633.17 46
1633.26 49
1633.35 49
1633.45 48
1633.54 46
1633.63 42
1633.72 39
1633.82 36
1633.91 34
1634.00 33
1634.09 33
1634.19 33
1634.28 35
1634.37 35
1634.47 35
1634.56 34
1634.65 31
1634.74 27
1634.84 21
1634.93 17
1635.02 14
1635.11 14
1635.21 17
1635.30 24
1635.39 34
1635.49 46
1635.58 58
1635.67 69
1635.76 78
1635.86 84
1635.95 88
1636.04 89
1636.13 90
1636.23 90
1636.32 90
1636.41 91
1636.51 92
1636.60 94
1636.69 96
1636.78 99
1636.88 103
1636.97 106
1637.06 109
1637.15 110
1637.25 110
1637.34 109
1637.43 107
1637.53 104
1637.62 102
1637.71 102
1637.80 103
1637.90 106
1637.99 111
1638.08 115
1638.18 118
1638.27 119
1638.36 117
1638.45 113
1638.55 107
1638.64 99
1638.73 91
1638.82 82
1638.92 73
1639.01 64
1639.10 56
1639.20 50
1639.29 46
1639.38 44
1639.47 45
1639.57 47
1639.66 51
1639.75 54
1639.85 58
1639.94 60
1640.03 63
1640.12 65
1640.22 68
1640.31 71
1640.40 73
1640.50 74
1640.59 74
1640.68 72
1640.77 68
1640.87 62
1640.96 54
1641.05 44
1641.15 34
1641.24 23
1641.33 15
1641.42 8
1641.52 4
1641.61 2
1641.70 3
1641.80 5
1641.89 9
1641.98 12
1642.07 15
1642.17 17
1642.26 19
1642.35 21
1642.45 22
1642.54 22
1642.63 21
1642.73 19
1642.82 15
1642.91 10
1643.00 4
1643.10 0
1643.19 0
1643.28 0
1643.38 0
1643.47 0
1643.56 0
1643.65 0
1643.75 0
1643.84 1
1643.93 5
1644.03 8
1644.12 13
1644.21 19
1644.31 27
1644.40 34
1644.49 40
1644.58 46
1644.68 50
1644.77 52
1644.86 53
1644.96 54
1645.05 56
1645.14 58
1645.24 61
1645.33 64
1645.42 67
1645.51 68
1645.61 67
1645.70 63
1645.79 59
1645.89 52
1645.98 46
1646.07 39
1646.17 34
1646.26 30
1646.35 28
1646.44 27
1646.54 27
1646.63 28
1646.72 28
1646.82 29
1646.91 29
1647.00 29
1647.10 30
1647.19 31
1647.28 33
1647.37 35
1647.47 37
1647.56 37
1647.65 36
1647.75 34
1647.84 30
1647.93 26
1648.03 23
1648.12 22
1648.21 22
1648.31 26
1648.40 30
1648.49 35
1648.58 39
1648.68 40
1648.77 39
1648.86 35
1648.96 29
1649.05 21
1649.14 14
1649.24 6
1649.33 0
1649.42 0
1649.52 0
1649.61 0
1649.70 0
1649.80 0
1649.89 2
1649.98 9
1650.07 18
1650.17 28
1650.26 38
1650.35 47
1650.45 55
1650.54 62
1650.63 67
1650.73 71
1650.82 73
1650.91 74
1651.01 73
1651.10 71
1651.19 70
1651.29 69
1651.38 70
1651.47 72
1651.56 77
1651.66 82
1651.75 86
1651.84 89
1651.94 88
1652.03 84
1652.12 78
1652.22 69
1652.31 60
1652.40 51
1652.50 44
1652.59 38
1652.68 34
1652.78 30
1652.87 26
1652.96 23
1653.06 19
1653.15 17
1653.24 15
1653.34 15
1653.43 16
1653.52 17
1653.62 19
1653.71 20
1653.80 22
1653.90 23
1653.99 26
1654.08 29
1654.17 33
1654.27 38
1654.36 44
1654.45 49
1654.55 52
1654.64 55
1654.73 56
1654.83 55
1654.92 54
1655.01 52
1655.11 49
1655.20 47
1655.29 45
1655.39 45
1655.48 45
1655.57 47
1655.67 50
1655.76 53
1655.85 56
1655.95 59
1656.04 61
1656.13 61
1656.23 60
1656.32 59
1656.41 57
1656.51 55
1656.60 53
1656.69 52
1656.79 51
1656.88 51
1656.97 52
1657.07 54
1657.16 55
1657.25 56
1657.35 57
1657.44 58
1657.53 59
1657.63 59
1657.72 58
1657.81 57
1657.91 54
1658.00 50
1658.09 45
1658.19 40
1658.28 36
1658.37 33
1658.47 32
1658.56 34
1658.65 38
1658.75 43
1658.84 49
1658.93 55
1659.03 59
1659.12 62
1659.21 62
1659.31 61
1659.40 59
1659.49 56
1659.59 53
1659.68 51
1659.77 49
1659.87 48
1659.96 46
1660.05 45
1660.15 43
1660.24 41
1660.33 39
1660.43 37
1660.52 37
1660.62 37
1660.71 38
1660.80 39
1660.90 41
1660.99 43
1661.08 45
1661.18 48
1661.27 50
1661.36 53
1661.46 55
1661.55 56
1661.64 57
1661.74 56
1661.83 55
1661.92 53
1662.02 50
1662.11 45
1662.20 41
1662.30 35
1662.39 31
1662.48 28
1662.58 28
1662.67 30
1662.76 35
1662.86 42
1662.95 49
1663.05 57
1663.14 65
1663.23 71
1663.33 77
1663.42 82
1663.51 87
1663.61 92
1663.70 97
1663.79 100
1663.89 101
1663.98 101
1664.07 100
1664.17 97
1664.26 93
1664.35 89
1664.45 86
1664.54 84
1664.64 83
1664.73 82
1664.82 81
1664.92 79
1665.01 76
1665.10 71
1665.20 66
1665.29 61
1665.38 57
1665.48 54
1665.57 54
1665.66 56
1665.76 60
1665.85 65
1665.94 70
1666.04 73
1666.13 75
1666.23 76
1666.32 74
1666.41 70
1666.51 65
1666.60 60
1666.69 54
1666.79 48
1666.88 43
1666.97 39
1667.07 36
1667.16 35
1667.26 34
1667.35 35
1667.44 35
1667.54 36
1667.63 37
1667.72 38
1667.82 40
1667.91 42
1668.00 45
1668.10 49
1668.19 53
1668.29 57
1668.38 59
1668.47 59
1668.57 57
1668.66 54
1668.75 50
1668.85 46
1668.94 42
1669.03 41
1669.13 41
1669.22 43
1669.32 47
1669.41 52
1669.50 59
1669.60 65
1669.69 71
1669.78 75
1669.88 76
1669.97 74
1670.06 69
1670.16 61
1670.25 52
1670.35 44
1670.44 39
1670.53 36
1670.63 37
1670.72 41
1670.81 47
1670.91 53
1671.00 57
1671.10 59
1671.19 58
1671.28 54
1671.38 49
1671.47 43
1671.56 38
1671.66 36
1671.75 35
1671.85 38
1671.94 43
1672.03 50
1672.13 58
1672.22 65
1672.31 72
1672.41 76
1672.50 79
1672.60 79
1672.69 79
1672.78 77
1672.88 74
1672.97 71
1673.06 68
1673.16 66
1673.25 64
1673.35 64
1673.44 65
1673.53 68
1673.63 72
1673.72 77
1673.81 81
1673.91 84
1674.00 86
1674.10 86
1674.19 86
1674.28 84
1674.38 82
1674.47 79
1674.57 76
1674.66 73
1674.75 69
1674.85 65
1674.94 60
1675.03 54
1675.13 49
1675.22 44
1675.32 41
1675.41 41
1675.50 43
1675.60 47
1675.69 53
1675.79 59
1675.88 64
1675.97 68
1676.07 69
1676.16 68
1676.25 66
1676.35 64
1676.44 62
1676.54 60
1676.63 60
1676.72 59
1676.82 59
1676.91 57
1677.01 56
1677.10 53
1677.19 51
1677.29 49
1677.38 47
1677.48 46
1677.57 44
1677.66 43
1677.76 44
1677.85 45
1677.94 48
1678.04 54
1678.13 60
1678.23 67
1678.32 74
1678.41 79
1678.51 82
1678.60 82
1678.70 81
1678.79 77
1678.88 72
1678.98 66
1679.07 58
1679.17 49
1679.26 40
1679.35 30
1679.45 22
1679.54 16
1679.64 12
1679.73 11
1679.82 12
1679.92 13
1680.01 14
1680.11 14
1680.20 11
1680.29 7
1680.39 2
1680.48 0
1680.58 0
1680.67 0
1680.76 0
1680.86 0
1680.95 0
1681.05 0
1681.14 0
1681.23 4
1681.33 13
1681.42 23
1681.52 34
1681.61 45
1681.70 54
1681.80 61
1681.89 65
1681.99 66
1682.08 65
1682.17 62
1682.27 59
1682.36 55
1682.46 52
1682.55 50
1682.64 49
1682.74 48
1682.83 48
1682.93 48
1683.02 48
1683.11 48
1683.21 49
1683.30 49
1683.40 49
1683.49 48
1683.58 47
1683.68 45
1683.77 41
1683.87 38
1683.96 34
1684.05 31
1684.15 29
1684.24 28
1684.34 28
1684.43 28
1684.53 29
1684.62 30
1684.71 30
1684.81 31
1684.90 33
1685.00 34
1685.09 37
1685.18 41
1685.28 45
1685.37 49
1685.47 53
1685.56 57
1685.65 59
1685.75 61
1685.84 61
1685.94 60
1686.03 59
1686.13 57
1686.22 55
1686.31 54
1686.41 54
1686.50 55
1686.60 56
1686.69 58
1686.78 59
1686.88 59
1686.97 57
1687.07 55
1687.16 52
1687.26 50
1687.35 48
1687.44 46
1687.54 44
1687.63 42
1687.73 39
1687.82 36
1687.91 32
1688.01 28
1688.10 25
1688.20 23
1688.29 23
1688.39 24
1688.48 25
1688.57 27
1688.67 29
1688.76 30
1688.86 32
1688.95 34
1689.04 37
1689.14 42
1689.23 48
1689.33 54
1689.42 60
1689.52 65
1689.61 68
1689.70 70
1689.80 70
1689.89 69
1689.99 69
1690.08 70
1690.18 72
1690.27 77
1690.36 84
1690.46 94
1690.55 104
1690.65 114
1690.74 122
1690.84 127
1690.93 127
1691.02 123
1691.12 114
1691.21 103
1691.31 90
1691.40 78
1691.50 67
1691.59 59
1691.68 53
1691.78 50
1691.87 50
1691.97 52
1692.06 55
1692.16 59
1692.25 64
1692.34 68
1692.44 71
1692.53 72
1692.63 71
1692.72 67
1692.82 62
1692.91 55
1693.00 49
1693.10 43
1693.19 38
1693.29 34
1693.38 32
1693.48 31
1693.57 31
1693.67 32
1693.76 33
1693.85 35
1693.95 36
1694.04 37
1694.14 37
1694.23 36
1694.33 35
1694.42 33
1694.51 31
1694.61 30
1694.70 31
1694.80 32
1694.89 35
1694.99 38
1695.08 42
1695.18 47
1695.27 50
1695.36 53
1695.46 55
1695.55 55
1695.65 54
1695.74 51
1695.84 47
1695.93 43
1696.02 38
1696.12 35
1696.21 33
1696.31 33
1696.40 33
1696.50 33
1696.59 32
1696.69 30
1696.78 26
1696.87 22
1696.97 19
1697.06 16
1697.16 15
1697.25 15
1697.35 17
1697.44 19
1697.54 22
1697.63 25
1697.72 30
1697.82 37
1697.91 45
1698.01 55
1698.10 64
1698.20 72
1698.29 78
1698.39 82
1698.48 83
1698.58 82
1698.67 81
1698.76 80
1698.86 81
1698.95 83
1699.05 86
1699.14 89
1699.24 91
1699.33 91
1699.43 90
1699.52 86
1699.61 81
1699.71 75
1699.80 70
1699.90 65
1699.99 62
1700.09 61
1700.18 62
1700.28 64
1700.37 66
1700.47 67
1700.56 67
1700.65 65
1700.75 61
1700.84 56
1700.94 51
1701.03 46
1701.13 40
1701.22 35
1701.32 31
1701.41 27
1701.51 26
1701.60 26
1701.69 28
1701.79 32
1701.88 38
1701.98 46
1702.07 53
1702.17 60
1702.26 67
1702.36 72
1702.45 75
1702.55 76
1702.64 75
1702.74 73
1702.83 70
1702.92 66
1703.02 63
1703.11 60
1703.21 59
1703.30 57
1703.40 56
1703.49 54
1703.59 52
1703.68 49
1703.78 46
1703.87 44
1703.97 44
1704.06 46
1704.15 50
1704.25 55
1704.34 60
1704.44 64
1704.53 67
1704.63 68
1704.72 67
1704.82 64
1704.91 61
1705.01 58
1705.10 55
1705.20 54
1705.29 54
1705.39 55
1705.48 56
1705.57 55
1705.67 53
1705.76 49
1705.86 42
1705.95 34
1706.05 26
1706.14 19
1706.24 14
1706.33 12
1706.43 14
1706.52 19
1706.62 26
1706.71 34
1706.81 42
1706.90 49
1707.00 54
1707.09 56
1707.18 57
1707.28 56
1707.37 53
1707.47 49
1707.56 44
1707.66 38
1707.75 33
1707.85 29
1707.94 25
1708.04 24
1708.13 25
1708.23 28
1708.32 31
1708.42 35
1708.51 38
1708.61 39
1708.70 38
1708.80 36
1708.89 33
1708.99 30
1709.08 30
1709.17 32
1709.27 37
1709.36 45
1709.46 53
1709.55 61
1709.65 67
1709.74 70
1709.84 68
1709.93 63
1710.03 54
1710.12 43
1710.22 32
1710.31 21
1710.41 12
1710.50 6
1710.60 3
1710.69 4
1710.79 7
1710.88 13
1710.98 19
1711.07 25
1711.17 31
1711.26 35
1711.36 39
1711.45 41
1711.55 43
1711.64 43
1711.73 44
1711.83 44
1711.92 44
1712.02 46
1712.11 48
1712.21 51
1712.30 54
1712.40 58
1712.49 62
1712.59 65
1712.68 67
1712.78 67
1712.87 66
1712.97 64
1713.06 62
1713.16 60
1713.25 58
1713.35 55
1713.44 53
1713.54 51
1713.63 50
1713.73 48
1713.82 48
1713.92 48
1714.01 50
1714.11 53
1714.20 57
1714.30 61
1714.39 66
1714.49 70
1714.58 75
1714.68 79
1714.77 82
1714.87 85
1714.96 87
1715.06 88
1715.15 87
1715.25 85
1715.34 80
1715.44 74
1715.53 66
1715.63 58
1715.72 49
1715.82 42
1715.91 37
1716.01 33
1716.10 32
1716.20 33
1716.29 36
1716.39 41
1716.48 46
1716.58 53
1716.67 60
1716.77 68
1716.86 76
1716.96 84
1717.05 91
1717.15 98
1717.24 103
1717.34 105
1717.43 105
1717.53 103
1717.62 100
1717.72 96
1717.81 91
1717.91 88
1718.00 86
1718.10 84
1718.19 82
1718.29 81
1718.38 79
1718.48 76
1718.57 72
1718.67 67
1718.76 63
1718.86 58
1718.95 55
1719.05 53
1719.14 52
1719.24 53
1719.33 54
1719.43 56
1719.52 56
1719.62 54
1719.71 51
1719.81 45
1719.90 36
1720.00 27
1720.09 17
1720.19 8
1720.28 1
1720.38 0
1720.47 0
1720.57 0
1720.66 4
1720.76 10
1720.85 18
1720.95 27
1721.04 34
1721.14 41
1721.23 46
1721.33 50
1721.42 52
1721.52 52
1721.61 51
1721.71 49
1721.80 46
1721.90 43
1721.99 39
1722.09 36
1722.19 34
1722.28 32
1722.38 32
1722.47 33
1722.57 36
1722.66 39
1722.76 42
1722.85 44
1722.95 46
1723.04 47
1723.14 47
1723.23 48
1723.33 50
1723.42 53
1723.52 58
1723.61 64
1723.71 72
1723.80 80
1723.90 88
1723.99 96
1724.09 102
1724.18 108
1724.28 112
1724.37 114
1724.47 114
1724.56 112
1724.66 109
1724.76 104
1724.85 97
1724.95 90
1725.04 82
1725.14 75
1725.23 68
1725.33 63
1725.42 60
1725.52 60
1725.61 61
1725.71 64
1725.80 67
1725.90 69
1725.99 70
1726.09 69
1726.18 66
1726.28 63
1726.37 60
1726.47 57
1726.56 53
1726.66 49
1726.76 45
1726.85 40
1726.95 34
1727.04 28
1727.14 23
1727.23 17
1727.33 13
1727.42 10
1727.52 9
1727.61 10
1727.71 12
1727.80 14
1727.90 17
1727.99 19
1728.09 20
1728.18 19
1728.28 18
1728.38 17
1728.47 16
1728.57 16
1728.66 17
1728.76 19
1728.85 21
1728.95 23
1729.04 25
1729.14 27
1729.23 28
1729.33 28
1729.42 28
1729.52 28
1729.61 26
1729.71 24
1729.81 21
1729.90 18
1730.00 15
1730.09 12
1730.19 10
1730.28 9
1730.38 9
1730.47 9
1730.57 11
1730.66 12
1730.76 14
1730.85 16
1730.95 17
1731.05 19
1731.14 21
1731.24 24
1731.33 28
1731.43 34
1731.52 41
1731.62 49
1731.71 57
1731.81 64
1731.90 69
1732.00 73
1732.09 73
1732.19 71
1732.29 68
1732.38 63
1732.48 58
1732.57 55
1732.67 53
1732.76 52
1732.86 54
1732.95 56
1733.05 59
1733.14 62
1733.24 64
1733.34 65
1733.43 65
1733.53 64
1733.62 62
1733.72 59
1733.81 56
1733.91 52
1734.00 49
1734.10 45
1734.19 43
1734.29 40
1734.39 38
1734.48 37
1734.58 37
1734.67 39
1734.77 42
1734.86 47
1734.96 53
1735.05 60
1735.15 68
1735.24 76
1735.34 82
1735.44 88
1735.53 92
1735.63 96
1735.72 98
1735.82 100
1735.91 101
1736.01 102
1736.10 102
1736.20 102
1736.30 102
1736.39 101
1736.49 100
1736.58 99
1736.68 97
1736.77 95
1736.87 92
1736.96 88
1737.06 84
1737.16 79
1737.25 77
1737.35 75
1737.44 76
1737.54 77
1737.63 79
1737.73 80
1737.82 81
1737.92 80
1738.02 77
1738.11 74
1738.21 71
1738.30 67
1738.40 63
1738.49 60
1738.59 56
1738.68 53
1738.78 50
1738.88 47
1738.97 45
1739.07 42
1739.16 40
1739.26 38
1739.35 36
1739.45 33
1739.55 29
1739.64 26
1739.74 22
1739.83 19
1739.93 15
1740.02 11
1740.12 7
1740.21 2
1740.31 0
1740.41 0
1740.50 0
1740.60 0
1740.69 0
1740.79 0
1740.88 0
1740.98 0
1741.08 6
1741.17 16
1741.27 26
1741.36 37
1741.46 48
1741.55 58
1741.65 66
1741.75 72
1741.84 76
1741.94 77
1742.03 76
1742.13 74
1742.22 71
1742.32 69
1742.42 67
1742.51 65
1742.61 63
1742.70 60
1742.80 58
1742.89 55
1742.99 54
1743.09 55
1743.18 56
1743.28 59
1743.37 62
1743.47 65
1743.56 67
1743.66 67
1743.76 64
1743.85 60
1743.95 55
1744.04 49
1744.14 42
1744.23 35
1744.33 29
1744.43 22
1744.52 16
1744.62 10
1744.71 6
1744.81 3
1744.90 2
1745.00 2
1745.10 3
1745.19 6
1745.29 10
1745.38 14
1745.48 17
1745.57 20
1745.67 22
1745.77 23
1745.86 24
1745.96 24
1746.05 24
1746.15 24
1746.25 23
1746.34 22
1746.44 21
1746.53 19
1746.63 16
1746.72 13
1746.82 10
1746.92 8
1747.01 6
1747.11 6
1747.20 6
1747.30 7
1747.40 8
1747.49 8
1747.59 9
1747.68 8
1747.78 7
1747.87 5
1747.97 3
1748.07 1
1748.16 0
1748.26 1
1748.35 4
1748.45 7
1748.55 12
1748.64 16
1748.74 21
1748.83 25
1748.93 29
1749.03 34
1749.12 38
1749.22 43
1749.31 46
1749.41 48
1749.50 48
1749.60 46
1749.70 44
1749.79 41
1749.89 39
1749.98 40
1750.08 43
1750.18 49
1750.27 56
1750.37 63
1750.46 69
1750.56 73
1750.66 73
1750.75 70
1750.85 64
1750.94 57
1751.04 49
1751.14 42
1751.23 36
1751.33 32
1751.42 31
1751.52 31
1751.61 33
1751.71 36
1751.81 40
1751.90 44
1752.00 47
1752.09 50
1752.19 51
1752.29 52
1752.38 52
1752.48 52
1752.57 52
1752.67 54
1752.77 57
1752.86 63
1752.96 70
1753.05 78
1753.15 86
1753.25 94
1753.34 102
1753.44 108
1753.53 112
1753.63 116
1753.73 118
1753.82 118
1753.92 118
1754.01 116
1754.11 113
1754.21 109
1754.30 104
1754.40 99
1754.49 92
1754.59 84
1754.69 74
1754.78 62
1754.88 50
1754.98 38
1755.07 27
1755.17 18
1755.26 11
1755.36 6
1755.46 4
1755.55 4
1755.65 5
1755.74 8
1755.84 12
1755.94 15
1756.03 18
1756.13 19
1756.22 18
1756.32 14
1756.42 8
1756.51 1
1756.61 0
1756.70 0
1756.80 0
1756.90 0
1756.99 0
1757.09 0
1757.18 0
1757.28 1
1757.38 7
1757.47 12
1757.57 17
1757.67 21
1757.76 25
1757.86 29
1757.95 32
1758.05 35
1758.15 37
1758.24 38
1758.34 38
1758.43 38
1758.53 37
1758.63 36
1758.72 35
1758.82 36
1758.92 38
1759.01 42
1759.11 46
1759.20 52
1759.30 58
1759.40 64
1759.49 70
1759.59 73
1759.68 75
1759.78 75
1759.88 73
1759.97 70
1760.07 66
1760.17 63
1760.26 59
1760.36 57
1760.45 55
1760.55 54
1760.65 54
1760.74 53
1760.84 52
1760.94 50
1761.03 47
1761.13 43
1761.22 38
1761.32 32
1761.42 27
1761.51 23
1761.61 21
1761.70 22
1761.80 26
1761.90 33
1761.99 42
1762.09 53
1762.19 62
1762.28 70
1762.38 74
1762.47 73
1762.57 69
1762.67 61
1762.76 52
1762.86 42
1762.96 33
1763.05 27
1763.15 23
1763.24 22
1763.34 23
1763.44 26
1763.53 30
1763.63 34
1763.73 37
1763.82 40
1763.92 42
1764.02 42
1764.11 41
1764.21 41
1764.30 40
1764.40 40
1764.50 43
1764.59 47
1764.69 52
1764.79 58
1764.88 63
1764.98 67
1765.07 68
1765.17 67
1765.27 64
1765.36 59
1765.46 55
1765.56 50
1765.65 47
1765.75 45
1765.85 46
1765.94 48
1766.04 53
1766.13 58
1766.23 63
1766.33 67
1766.42 70
1766.52 72
1766.62 74
1766.71 75
1766.81 77
1766.91 78
1767.00 79
1767.10 79
1767.19 77
1767.29 73
1767.39 67
1767.48 60
1767.58 54
1767.68 49
1767.77 47
1767.87 46
1767.97 47
1768.06 48
1768.16 49
1768.25 49
1768.35 48
1768.45 46
1768.54 44
1768.64 43
1768.74 42
1768.83 42
1768.93 43
1769.03 44
1769.12 45
1769.22 45
1769.32 45
1769.41 44
1769.51 43
1769.60 41
1769.70 39
1769.80 36
1769.89 34
1769.99 31
1770.09 28
1770.18 25
1770.28 23
1770.38 21
1770.47 20
1770.57 18
1770.67 15
1770.76 12
1770.86 9
1770.96 6
1771.05 5
1771.15 6
1771.24 10
1771.34 17
1771.44 27
1771.53 37
1771.63 48
1771.73 56
1771.82 61
1771.92 62
1772.02 59
1772.11 53
1772.21 44
1772.31 36
1772.40 27
1772.50 21
1772.60 16
1772.69 13
1772.79 12
1772.89 12
1772.98 12
1773.08 13
1773.18 13
1773.27 13
1773.37 13
1773.46 12
1773.56 10
1773.66 8
1773.75 5
1773.85 1
1773.95 0
1774.04 0
1774.14 0
1774.24 0
1774.33 0
1774.43 0
1774.53 0
1774.62 0
1774.72 5
1774.82 12
1774.91 20
1775.01 27
1775.11 32
1775.20 36
1775.30 38
1775.40 39
1775.49 40
1775.59 42
1775.69 44
1775.78 47
1775.88 52
1775.98 56
1776.07 59
1776.17 60
1776.27 60
1776.36 57
1776.46 52
1776.56 46
1776.65 40
1776.75 35
1776.85 33
1776.94 33
1777.04 37
1777.14 44
1777.23 52
1777.33 61
1777.43 70
1777.52 77
1777.62 82
1777.72 85
1777.81 86
1777.91 87
1778.01 88
1778.10 89
1778.20 91
1778.30 93
1778.39 95
1778.49 97
1778.59 98
1778.68 98
1778.78 96
1778.88 91
1778.97 85
1779.07 77
1779.17 68
1779.26 59
1779.36 50
1779.46 42
1779.55 35
1779.65 30
1779.75 26
1779.84 22
1779.94 19
1780.04 17
1780.13 15
1780.23 15
1780.33 16
1780.42 18
1780.52 19
1780.62 21
1780.71 23
1780.81 25
1780.91 28
1781.00 32
1781.10 37
1781.20 44
1781.29 53
1781.39 62
1781.49 69
1781.58 75
1781.68 78
1781.78 78
1781.87 77
1781.97 74
1782.07 71
1782.17 68
1782.26 66
1782.36 63
1782.46 61
1782.55 58
1782.65 55
1782.75 52
1782.84 47
1782.94 42
1783.04 37
1783.13 33
1783.23 29
1783.33 26
1783.42 23
1783.52 22
1783.62 20
1783.71 19
1783.81 17
1783.91 14
1784.00 10
1784.10 7
1784.20 3
1784.30 1
1784.39 0
1784.49 0
1784.59 0
1784.68 0
1784.78 1
1784.88 2
1784.97 3
1785.07 4
1785.17 6
1785.26 8
1785.36 11
1785.46 13
1785.55 15
1785.65 16
1785.75 15
1785.85 14
1785.94 13
1786.04 14
1786.14 18
1786.23 26
1786.33 38
1786.43 54
1786.52 71
1786.62 88
1786.72 101
1786.81 111
1786.91 115
1787.01 116
1787.10 113
1787.20 109
1787.30 104
1787.40 99
1787.49 95
1787.59 91
1787.69 87
1787.78 83
1787.88 79
1787.98 74
1788.07 68
1788.17 62
1788.27 55
1788.37 48
1788.46 41
1788.56 34
1788.66 28
1788.75 24
1788.85 21
1788.95 19
1789.04 18
1789.14 18
1789.24 18
1789.33 18
1789.43 19
1789.53 21
1789.63 24
1789.72 29
1789.82 35
1789.92 41
1790.01 47
1790.11 52
1790.21 56
1790.30 58
1790.40 59
1790.50 59
1790.60 58
1790.69 56
1790.79 52
1790.89 48
1790.98 42
1791.08 36
1791.18 30
1791.28 26
1791.37 23
1791.47 23
1791.57 27
1791.66 32
1791.76 40
1791.86 49
1791.95 58
1792.05 67
1792.15 74
1792.25 79
1792.34 82
1792.44 84
1792.54 84
1792.63 82
1792.73 80
1792.83 78
1792.93 77
1793.02 75
1793.12 75
1793.22 75
1793.31 75
1793.41 75
1793.51 75
1793.60 74
1793.70 73
1793.80 71
1793.90 69
1793.99 66
1794.09 63
1794.19 57
1794.28 50
1794.38 41
1794.48 31
1794.58 19
1794.67 7
1794.77 0
1794.87 0
1794.96 0
1795.06 0
1795.16 0
1795.26 0
1795.35 2
1795.45 11
1795.55 20
1795.64 27
1795.74 33
1795.84 36
1795.94 37
1796.03 34
1796.13 30
1796.23 23
1796.32 15
1796.42 6
1796.52 0
1796.62 0
1796.71 0
1796.81 0
1796.91 0
1797.00 0
1797.10 0
1797.20 0
1797.30 5
1797.39 17
1797.49 29
1797.59 40
1797.69 50
1797.78 59
1797.88 67
1797.98 75
1798.07 81
1798.17 87
1798.27 92
1798.37 95
1798.46 96
1798.56 94
1798.66 89
1798.75 81
1798.85 72
1798.95 63
1799.05 55
1799.14 49
1799.24 46
1799.34 45
1799.44 47
1799.53 52
1799.63 58
1799.73 65
1799.82 72
1799.92 79
1800.02 86
1800.12 92
1800.21 96
1800.31 97
1800.41 96
1800.51 91
1800.60 84
1800.70 75
1800.80 65
1800.89 55
1800.99 46
1801.09 38
1801.19 30
1801.28 24
1801.38 18
1801.48 14
1801.58 10
1801.67 8
1801.77 8
1801.87 9
1801.96 12
1802.06 16
1802.16 21
1802.26 25
1802.35 29
1802.45 31
1802.55 31
1802.65 30
1802.74 27
1802.84 23
1802.94 18
1803.04 14
1803.13 10
1803.23 8
1803.33 7
1803.43 6
1803.52 7
1803.62 8
1803.72 9
1803.81 9
1803.91 9
1804.01 7
1804.11 5
1804.20 2
1804.30 0
1804.40 0
1804.50 1
1804.59 6
1804.69 14
1804.79 23
1804.89 33
1804.98 41
1805.08 47
1805.18 49
1805.28 47
1805.37 43
1805.47 36
1805.57 28
1805.67 21
1805.76 15
1805.86 9
1805.96 5
1806.05 2
1806.15 0
1806.25 0
1806.35 0
1806.44 0
1806.54 0
1806.64 0
1806.74 0
1806.83 0
1806.93 0
1807.03 0
1807.13 0
1807.22 0
1807.32 2
1807.42 4
1807.52 5
1807.61 6
1807.71 5
1807.81 3
1807.91 0
1808.00 0
1808.10 0
1808.20 0
1808.30 1
1808.39 5
1808.49 9
1808.59 14
1808.69 18
1808.78 21
1808.88 23
1808.98 24
1809.08 23
1809.17 22
1809.27 21
1809.37 19
1809.47 18
1809.56 16
1809.66 15
1809.76 14
1809.86 14
1809.95 15
1810.05 18
1810.15 21
1810.25 25
1810.34 28
1810.44 31
1810.54 32
1810.64 31
1810.73 29
1810.83 26
1810.93 22
1811.03 17
1811.13 14
1811.22 10
1811.32 7
1811.42 4
1811.52 2
1811.61 0
1811.71 0
1811.81 0
1811.91 0
1812.00 2
1812.10 5
1812.20 9
1812.30 13
1812.39 17
1812.49 21
1812.59 24
1812.69 27
1812.78 28
1812.88 28
1812.98 29
1813.08 29
1813.17 30
1813.27 31
1813.37 32
1813.47 33
1813.57 34
1813.66 35
1813.76 36
1813.86 36
1813.96 35
1814.05 33
1814.15 31
1814.25 28
1814.35 24
1814.44 21
1814.54 18
1814.64 15
1814.74 13
1814.83 12
1814.93 10
1815.03 9
1815.13 6
1815.23 4
1815.32 0
1815.42 0
1815.52 0
1815.62 0
1815.71 0
1815.81 0
1815.91 0
1816.01 0
1816.10 0
1816.20 4
1816.30 7
1816.40 10
1816.50 13
1816.59 16
1816.69 18
1816.79 21
1816.89 25
1816.98 29
1817.08 33
1817.18 37
1817.28 41
1817.38 44
1817.47 45
1817.57 45
1817.67 42
1817.77 38
1817.86 34
1817.96 31
1818.06 28
1818.16 27
1818.26 26
1818.35 27
1818.45 27
1818.55 27
1818.65 28
1818.74 29
1818.84 31
1818.94 34
1819.04 37
1819.14 40
1819.23 41
1819.33 39
1819.43 34
1819.53 26
1819.62 17
1819.72 7
1819.82 0
1819.92 0
1820.02 0
1820.11 0
1820.21 0
1820.31 0
1820.41 0
1820.50 3
1820.60 7
1820.70 10
1820.80 14
1820.90 20
1820.99 26
1821.09 33
1821.19 40
1821.29 46
1821.38 52
1821.48 56
1821.58 57
1821.68 57
1821.78 55
1821.87 52
1821.97 47
1822.07 42
1822.17 36
1822.27 30
1822.36 23
1822.46 17
1822.56 11
1822.66 6
1822.76 1
1822.85 0
1822.95 0
1823.05 0
1823.15 0
1823.24 0
1823.34 0
1823.44 0
1823.54 1
1823.64 6
1823.73 11
1823.83 14
1823.93 14
1824.03 13
1824.13 10
1824.22 7
1824.32 4
1824.42 2
1824.52 1
1824.62 1
1824.71 2
1824.81 2
1824.91 2
1825.01 2
1825.11 1
1825.20 0
1825.30 0
1825.40 0
1825.50 0
1825.59 0
1825.69 0
1825.79 2
1825.89 7
1825.99 13
1826.08 21
1826.18 29
1826.28 38
1826.38 46
1826.48 54
1826.57 60
1826.67 65
1826.77 67
1826.87 67
1826.97 65
1827.06 62
1827.16 56
1827.26 50
1827.36 44
1827.46 39
1827.55 35
1827.65 33
1827.75 32
1827.85 31
1827.95 31
1828.04 31
1828.14 31
1828.24 30
1828.34 30
1828.44 31
1828.53 33
1828.63 37
1828.73 42
1828.83 47
1828.93 53
1829.03 58
1829.12 62
1829.22 64
1829.32 64
1829.42 64
1829.52 62
1829.61 60
1829.71 58
1829.81 56
1829.91 55
1830.01 55
1830.10 56
1830.20 57
1830.30 58
1830.40 60
1830.50 61
1830.59 62
1830.69 62
1830.79 62
1830.89 61
1830.99 61
1831.08 61
1831.18 61
1831.28 61
1831.38 62
1831.48 62
1831.58 63
1831.67 64
1831.77 66
1831.87 68
1831.97 70
1832.07 73
1832.16 75
1832.26 76
1832.36 75
1832.46 73
1832.56 69
1832.65 64
1832.75 59
1832.85 53
1832.95 48
1833.05 43
1833.15 38
1833.24 33
1833.34 28
1833.44 23
1833.54 19
1833.64 17
1833.73 16
1833.83 18
1833.93 21
1834.03 25
1834.13 29
1834.23 33
1834.32 35
1834.42 36
1834.52 35
1834.62 32
1834.72 29
1834.81 26
1834.91 23
1835.01 20
1835.11 17
1835.21 16
1835.31 16
1835.40 18
1835.50 22
1835.60 27
1835.70 34
1835.80 41
1835.90 48
1835.99 52
1836.09 54
1836.19 55
1836.29 54
1836.39 53
1836.48 53
1836.58 54
1836.68 55
1836.78 56
1836.88 57
1836.98 55
1837.07 52
1837.17 47
1837.27 41
1837.37 35
1837.47 30
1837.57 28
1837.66 29
1837.76 31
1837.86 36
1837.96 41
1838.06 45
1838.16 49
1838.25 50
1838.35 51
1838.45 49
1838.55 47
1838.65 45
1838.75 42
1838.84 40
1838.94 38
1839.04 36
1839.14 33
1839.24 31
1839.34 28
1839.43 25
1839.53 23
1839.63 22
1839.73 22
1839.83 23
1839.93 25
1840.02 26
1840.12 27
1840.22 28
1840.32 27
1840.42 25
1840.52 23
1840.61 21
1840.71 20
1840.81 19
1840.91 19
1841.01 20
1841.11 22
1841.20 25
1841.30 28
1841.40 31
1841.50 33
1841.60 34
1841.70 32
1841.79 28
1841.89 22
1841.99 15
1842.09 7
1842.19 0
1842.29 0
1842.38 0
1842.48 0
1842.58 0
1842.68 1
1842.78 7
1842.88 13
1842.98 18
1843.07 22
1843.17 23
1843.27 22
1843.37 20
1843.47 16
1843.57 11
1843.66 6
1843.76 2
1843.86 0
1843.96 0
1844.06 2
1844.16 6
1844.26 10
1844.35 14
1844.45 17
1844.55 18
1844.65 18
1844.75 18
1844.85 17
1844.94 16
1845.04 16
1845.14 17
1845.24 18
1845.34 19
1845.44 20
1845.54 22
1845.63 23
1845.73 25
1845.83 27
1845.93 30
1846.03 32
1846.13 34
1846.22 34
1846.32 32
1846.42 28
1846.52 21
1846.62 13
1846.72 4
1846.82 0
1846.91 0
1847.01 0
1847.11 0
1847.21 0
1847.31 5
1847.41 14
1847.51 23
1847.60 31
1847.70 38
1847.80 44
1847.90 48
1848.00 50
1848.10 52
1848.20 54
1848.29 56
1848.39 58
1848.49 61
1848.59 65
1848.69 70
1848.79 74
1848.89 77
1848.98 79
1849.08 79
1849.18 76
1849.28 70
1849.38 62
1849.48 52
1849.58 41
1849.67 30
1849.77 19
1849.87 9
1849.97 1
1850.07 0
1850.17 0
1850.27 0
1850.36 0
1850.46 0
1850.56 0
1850.66 0
1850.76 0
1850.86 2
1850.96 4
1851.06 8
1851.15 11
1851.25 14
1851.35 16
1851.45 18
1851.55 19
1851.65 20
1851.75 20
1851.84 21
1851.94 21
1852.04 22
1852.14 22
1852.24 22
1852.34 21
1852.44 19
1852.54 17
1852.63 15
1852.73 14
1852.83 13
1852.93 14
1853.03 15
1853.13 17
1853.23 20
1853.32 23
1853.42 25
1853.52 28
1853.62 31
1853.72 35
1853.82 38
1853.92 42
1854.02 45
1854.11 48
1854.21 50
1854.31 52
1854.41 53
1854.51 53
1854.61 54
1854.71 55
1854.81 56
1854.90 58
1855.00 59
1855.10 61
1855.20 62
1855.30 62
1855.40 62
1855.50 60
1855.60 57
1855.69 53
1855.79 47
1855.89 42
1855.99 36
1856.09 32
1856.19 29
1856.29 27
1856.39 26
1856.48 26
1856.58 26
1856.68 24
1856.78 22
1856.88 18
1856.98 15
1857.08 13
1857.18 13
1857.28 16
1857.37 21
1857.47 28
1857.57 35
1857.67 43
1857.77 48
1857.87 51
1857.97 52
1858.07 50
1858.16 47
1858.26 44
1858.36 41
1858.46 40
1858.56 40
1858.66 41
1858.76 42
1858.86 43
1858.96 44
1859.05 44
1859.15 43
1859.25 42
1859.35 40
1859.45 38
1859.55 36
1859.65 34
1859.75 31
1859.84 29
1859.94 26
1860.04 24
1860.14 21
1860.24 18
1860.34 15
1860.44 10
1860.54 7
1860.64 3
1860.73 2
1860.83 2
1860.93 5
1861.03 10
1861.13 16
1861.23 22
1861.33 29
1861.43 35
1861.53 41
1861.63 47
1861.72 51
1861.82 54
1861.92 56
1862.02 56
1862.12 54
1862.22 52
1862.32 51
1862.42 50
1862.52 51
1862.61 54
1862.71 59
1862.81 65
1862.91 71
1863.01 76
1863.11 79
1863.21 80
1863.31 80
1863.41 78
1863.51 76
1863.60 74
1863.70 72
1863.80 71
1863.90 70
1864.00 70
1864.10 70
1864.20 71
1864.30 71
1864.40 72
1864.50 73
1864.59 73
1864.69 72
1864.79 69
1864.89 65
1864.99 58
1865.09 50
1865.19 40
1865.29 30
1865.39 20
1865.49 10
1865.58 1
1865.68 0
1865.78 0
1865.88 0
1865.98 0
1866.08 0
1866.18 0
1866.28 0
1866.38 1
1866.48 3
1866.57 5
1866.67 6
1866.77 8
1866.87 12
1866.97 16
1867.07 20
1867.17 25
1867.27 28
1867.37 30
1867.47 31
1867.57 30
1867.66 28
1867.76 25
1867.86 23
1867.96 20
1868.06 17
1868.16 14
1868.26 11
1868.36 9
1868.46 7
1868.56 5
1868.66 5
1868.75 7
1868.85 11
1868.95 17
1869.05 25
1869.15 36
1869.25 49
1869.35 62
1869.45 74
1869.55 84
1869.65 91
1869.75 95
1869.85 94
1869.94 91
1870.04 85
1870.14 79
1870.24 73
1870.34 70
1870.44 68
1870.54 67
1870.64 68
1870.74 70
1870.84 71
1870.94 72
1871.03 72
1871.13 73
1871.23 74
1871.33 77
1871.43 79
1871.53 82
1871.63 84
1871.73 85
1871.83 84
1871.93 82
1872.03 79
1872.13 76
1872.23 73
1872.32 70
1872.42 69
1872.52 69
1872.62 72
1872.72 76
1872.82 82
1872.92 88
1873.02 93
1873.12 97
1873.22 99
1873.32 98
1873.42 95
1873.52 90
1873.61 85
1873.71 78
1873.81 72
1873.91 65
1874.01 59
1874.11 53
1874.21 48
1874.31 44
1874.41 41
1874.51 40
1874.61 40
1874.71 42
1874.81 45
1874.90 48
1875.00 51
1875.10 54
1875.20 56
1875.30 57
1875.40 59
1875.50 60
1875.60 61
1875.70 62
1875.80 63
1875.90 64
1876.00 65
1876.10 67
1876.20 70
1876.29 75
1876.39 83
1876.49 92
1876.59 102
1876.69 112
1876.79 121
1876.89 127
1876.99 129
1877.09 127
1877.19 122
1877.29 114
1877.39 105
1877.49 95
1877.59 86
1877.69 78
1877.78 73
1877.88 70
1877.98 70
1878.08 73
1878.18 79
1878.28 86
1878.38 95
1878.48 102
1878.58 109
1878.68 113
1878.78 115
1878.88 114
1878.98 110
1879.08 104
1879.18 97
1879.28 89
1879.37 83
1879.47 77
1879.57 74
1879.67 72
1879.77 73
1879.87 75
1879.97 77
1880.07 80
1880.17 83
1880.27 86
1880.37 88
1880.47 90
1880.57 92
1880.67 92
1880.77 91
1880.87 89
1880.97 86
1881.06 82
1881.16 79
1881.26 75
1881.36 71
1881.46 67
1881.56 64
1881.66 61
1881.76 59
1881.86 58
1881.96 59
1882.06 60
1882.16 62
1882.26 64
1882.36 65
1882.46 64
1882.56 62
1882.66 58
1882.76 53
1882.86 48
1882.95 43
1883.05 38
1883.15 34
1883.25 32
1883.35 32
1883.45 33
1883.55 36
1883.65 39
1883.75 43
1883.85 46
1883.95 48
1884.05 47
1884.15 46
1884.25 44
1884.35 41
1884.45 39
1884.55 38
1884.65 37
1884.75 37
1884.85 36
1884.95 35
1885.04 32
1885.14 29
1885.24 25
1885.34 20
1885.44 17
1885.54 15
1885.64 14
1885.74 16
1885.84 20
1885.94 26
1886.04 34
1886.14 44
1886.24 53
1886.34 62
1886.44 70
1886.54 76
1886.64 79
1886.74 81
1886.84 80
1886.94 78
1887.04 74
1887.14 71
1887.24 68
1887.33 66
1887.43 65
1887.53 65
1887.63 66
1887.73 66
1887.83 65
1887.93 63
1888.03 59
1888.13 54
1888.23 48
1888.33 42
1888.43 36
1888.53 30
1888.63 24
1888.73 19
1888.83 14
1888.93 9
1889.03 6
1889.13 4
1889.23 5
1889.33 7
1889.43 12
1889.53 16
1889.63 21
1889.73 24
1889.83 25
1889.93 25
1890.03 22
1890.12 19
1890.22 15
1890.32 13
1890.42 11
1890.52 10
1890.62 9
1890.72 8
1890.82 7
1890.92 5
1891.02 2
1891.12 0
1891.22 0
1891.32 0
1891.42 0
1891.52 0
1891.62 0
1891.72 0
1891.82 0
1891.92 2
1892.02 5
1892.12 10
1892.22 14
1892.32 18
1892.42 20
1892.52 21
1892.62 20
1892.72 17
1892.82 14
1892.92 13
1893.02 13
1893.12 16
1893.22 22
1893.32 30
1893.42 40
1893.52 50
1893.62 61
1893.72 70
1893.81 80
1893.91 89
1894.01 97
1894.11 103
1894.21 106
1894.31 106
1894.41 104
1894.51 99
1894.61 94
1894.71 89
1894.81 85
1894.91 83
1895.01 82
1895.11 81
1895.21 78
1895.31 74
1895.41 67
1895.51 60
1895.61 51
1895.71 43
1895.81 36
1895.91 31
1896.01 28
1896.11 27
1896.21 26
1896.31 25
1896.41 24
1896.51 23
1896.61 21
1896.71 20
1896.81 20
1896.91 22
1897.01 27
1897.11 35
1897.21 44
1897.31 53
1897.41 61
1897.51 67
1897.61 70
1897.71 70
1897.81 68
1897.91 66
1898.01 64
1898.11 64
1898.21 66
1898.31 68
1898.41 71
1898.51 73
1898.61 74
1898.71 74
1898.81 72
1898.91 68
1899.01 63
1899.11 57
1899.21 51
1899.31 46
1899.41 42
1899.51 40
1899.61 39
1899.71 40
1899.81 42
1899.91 44
1900.01 47
1900.11 48
1900.21 49
1900.31 49
1900.41 48
1900.51 47
1900.61 46
1900.71 46
1900.81 47
1900.91 49
1901.01 52
1901.11 56
1901.21 60
1901.31 63
1901.41 63
1901.51 61
1901.61 56
1901.71 49
1901.81 41
1901.91 33
1902.01 27
1902.11 24
1902.21 23
1902.31 24
1902.41 26
1902.51 26
1902.61 26
1902.71 24
1902.81 21
1902.91 18
1903.01 17
1903.11 18
1903.21 20
1903.31 24
1903.41 29
1903.51 34
1903.61 39
1903.71 43
1903.81 46
1903.91 47
1904.01 47
1904.11 46
1904.21 45
1904.31 42
1904.41 39
1904.51 36
1904.61 33
1904.71 30
1904.81 26
1904.91 22
1905.01 18
1905.11 12
1905.21 7
1905.31 3
1905.41 0
1905.51 0
1905.61 0
1905.71 0
1905.81 0
1905.91 0
1906.01 0
1906.11 0
1906.21 0
1906.31 1
1906.41 7
1906.51 15
1906.61 23
1906.71 30
1906.81 36
1906.91 40
1907.01 41
1907.11 39
1907.21 36
1907.31 30
1907.41 25
1907.51 21
1907.61 17
1907.71 15
1907.81 13
1907.91 12
1908.01 11
1908.11 11
1908.21 12
1908.31 12
1908.41 13
1908.51 14
1908.61 15
1908.71 17
1908.81 18
1908.91 20
1909.01 20
1909.11 20
1909.21 18
1909.31 15
1909.41 11
1909.51 7
1909.61 3
1909.71 0
1909.81 0
1909.91 0
1910.01 0
1910.11 1
1910.21 4
1910.31 7
1910.41 9
1910.51 11
1910.61 10
1910.71 8
1910.81 5
1910.92 1
1911.02 0
1911.12 0
1911.22 0
1911.32 0
1911.42 0
1911.52 0
1911.62 4
1911.72 8
1911.82 11
1911.92 12
1912.02 11
1912.12 8
1912.22 5
1912.32 2
1912.42 0
1912.52 0
1912.62 2
1912.72 7
1912.82 13
1912.92 21
1913.02 31
1913.12 41
1913.22 51
1913.32 61
1913.42 70
1913.52 77
1913.62 83
1913.72 85
1913.82 85
1913.92 83
1914.02 79
1914.12 75
1914.22 71
1914.32 67
1914.42 64
1914.52 62
1914.63 60
1914.73 58
1914.83 56
1914.93 54
1915.03 50
1915.13 47
1915.23 43
1915.33 39
1915.43 36
1915.53 36
1915.63 38
1915.73 43
1915.83 50
1915.93 58
1916.03 67
1916.13 74
1916.23 80
1916.33 83
1916.43 86
1916.53 87
1916.63 90
1916.73 93
1916.83 98
1916.93 105
1917.03 114
1917.13 125
1917.23 138
1917.33 153
1917.44 169
1917.54 186
1917.64 202
1917.74 214
1917.84 222
1917.94 226
1918.04 226
1918.14 224
1918.24 220
1918.34 217
1918.44 216
1918.54 218
1918.64 222
1918.74 228
1918.84 234
1918.94 240
1919.04 243
1919.14 244
1919.24 242
1919.34 238
1919.44 234
1919.54 229
1919.64 223
1919.75 218
1919.85 212
1919.95 205
1920.05 198
1920.15 190
1920.25 183
1920.35 175
1920.45 168
1920.55 162
1920.65 155
1920.75 147
1920.85 138
1920.95 129
1921.05 121
1921.15 114
1921.25 111
1921.35 110
1921.45 113
1921.55 116
1921.65 119
1921.75 119
1921.86 115
1921.96 106
1922.06 92
1922.16 77
1922.26 61
1922.36 48
1922.46 37
1922.56 31
1922.66 28
1922.76 29
1922.86 30
1922.96 32
1923.06 33
1923.16 32
1923.26 29
1923.36 26
1923.46 22
1923.56 17
1923.66 13
1923.77 9
1923.87 5
1923.97 2
1924.07 0
1924.17 0
1924.27 0
1924.37 0
1924.47 0
1924.57 0
1924.67 0
1924.77 0
1924.87 0
1924.97 0
1925.07 2
1925.17 8
1925.27 17
1925.37 27
1925.48 37
1925.58 45
1925.68 49
1925.78 50
1925.88 48
1925.98 43
1926.08 36
1926.18 31
1926.28 26
1926.38 25
1926.48 25
1926.58 28
1926.68 32
1926.78 36
1926.88 40
1926.98 42
1927.09 42
1927.19 39
1927.29 35
1927.39 30
1927.49 24
1927.59 20
1927.69 17
1927.79 16
1927.89 17
1927.99 20
1928.09 24
1928.19 29
1928.29 32
1928.39 34
1928.49 33
1928.60 30
1928.70 25
1928.80 17
1928.90 8
1929.00 0
1929.10 0
1929.20 0
1929.30 0
1929.40 0
1929.50 0
1929.60 0
1929.70 5
1929.80 9
1929.90 11
1930.01 11
1930.11 9
1930.21 6
1930.31 3
1930.41 0
1930.51 0
1930.61 0
1930.71 1
1930.81 3
1930.91 6
1931.01 9
1931.11 14
1931.21 18
1931.32 23
1931.42 28
1931.52 31
1931.62 34
1931.72 36
1931.82 37
1931.92 38
1932.02 40
1932.12 43
1932.22 47
1932.32 52
1932.42 57
1932.52 62
1932.63 66
1932.73 71
1932.83 76
1932.93 81
1933.03 87
1933.13 92
1933.23 97
1933.33 101
1933.43 103
1933.53 102
1933.63 98
1933.73 91
1933.83 83
1933.94 75
1934.04 68
1934.14 61
1934.24 56
1934.34 53
1934.44 50
1934.54 48
1934.64 45
1934.74 40
1934.84 35
1934.94 30
1935.05 25
1935.15 21
1935.25 19
1935.35 19
1935.45 21
1935.55 24
1935.65 28
1935.75 31
1935.85 34
1935.95 35
1936.05 35
1936.15 35
1936.26 34
1936.36 32
1936.46 31
1936.56 29
1936.66 28
1936.76 28
1936.86 29
1936.96 31
1937.06 34
1937.16 38
1937.26 42
1937.37 46
1937.47 50
1937.57 52
1937.67 53
1937.77 53
1937.87 52
1937.97 50
1938.07 48
1938.17 46
1938.27 45
1938.37 45
1938.48 45
1938.58 46
1938.68 49
1938.78 52
1938.88 56
1938.98 61
1939.08 65
1939.18 70
1939.28 73
1939.38 75
1939.49 75
1939.59 74
1939.69 70
1939.79 66
1939.89 61
1939.99 56
1940.09 52
1940.19 49
1940.29 48
1940.39 49
1940.50 52
1940.60 56
1940.70 60
1940.80 65
1940.90 70
1941.00 74
1941.10 77
1941.20 80
1941.30 81
1941.40 81
1941.51 81
1941.61 80
1941.71 79
1941.81 77
1941.91 77
1942.01 77
1942.11 80
1942.21 84
1942.31 90
1942.41 97
1942.52 103
1942.62 109
1942.72 112
1942.82 111
1942.92 107
1943.02 100
1943.12 91
1943.22 82
1943.32 73
1943.43 66
1943.53 61
1943.63 58
1943.73 56
1943.83 54
1943.93 52
1944.03 49
1944.13 45
1944.23 42
1944.34 38
1944.44 36
1944.54 34
1944.64 34
1944.74 34
1944.84 33
1944.94 31
1945.04 28
1945.14 25
1945.25 22
1945.35 20
1945.45 19
1945.55 20
1945.65 23
1945.75 25
1945.85 27
1945.95 26
1946.05 21
1946.16 14
1946.26 3
1946.36 0
1946.46 0
1946.56 0
1946.66 0
1946.76 0
1946.86 0
1946.96 0
1947.07 3
1947.17 14
1947.27 23
1947.37 31
1947.47 36
1947.57 39
1947.67 41
1947.77 40
1947.88 37
1947.98 32
1948.08 26
1948.18 18
1948.28 10
1948.38 4
1948.48 0
1948.58 0
1948.68 0
1948.79 0
1948.89 4
1948.99 8
1949.09 12
1949.19 15
1949.29 18
1949.39 19
1949.49 21
1949.60 23
1949.70 26
1949.80 30
1949.90 35
1950.00 41
1950.10 48
1950.20 54
1950.30 59
1950.41 64
1950.51 67
1950.61 70
1950.71 71
1950.81 72
1950.91 70
1951.01 67
1951.11 62
1951.22 55
1951.32 46
1951.42 37
1951.52 28
1951.62 22
1951.72 19
1951.82 19
1951.92 23
1952.03 30
1952.13 39
1952.23 49
1952.33 59
1952.43 67
1952.53 72
1952.63 74
1952.74 72
1952.84 69
1952.94 64
1953.04 59
1953.14 54
1953.24 52
1953.34 51
1953.44 52
1953.55 53
1953.65 52
1953.75 50
1953.85 44
1953.95 37
1954.05 28
1954.15 19
1954.26 12
1954.36 8
1954.46 7
1954.56 8
1954.66 12
1954.76 18
1954.86 24
1954.96 30
1955.07 35
1955.17 39
1955.27 41
1955.37 42
1955.47 42
1955.57 42
1955.67 41
1955.78 40
1955.88 41
1955.98 43
1956.08 46
1956.18 50
1956.28 54
1956.38 59
1956.49 62
1956.59 63
1956.69 62
1956.79 59
1956.89 53
1956.99 45
1957.09 37
1957.20 29
1957.30 22
1957.40 18
1957.50 15
1957.60 15
1957.70 16
1957.80 18
1957.91 20
1958.01 21
1958.11 21
1958.21 19
1958.31 17
1958.41 14
1958.51 11
1958.62 8
1958.72 5
1958.82 1
1958.92 0
1959.02 0
1959.12 0
1959.23 0
1959.33 0
1959.43 0
1959.53 0
1959.63 0
1959.73 8
1959.83 15
1959.94 20
1960.04 22
1960.14 21
1960.24 18
1960.34 12
1960.44 6
1960.54 2
1960.65 0
1960.75 0
1960.85 2
1960.95 7
1961.05 12
1961.15 18
1961.26 23
1961.36 26
1961.46 29
1961.56 31
1961.66 32
1961.76 33
1961.86 34
1961.97 35
1962.07 35
1962.17 35
1962.27 34
1962.37 33
1962.47 31
1962.58 31
1962.68 31
1962.78 33
1962.88 36
1962.98 40
1963.08 46
1963.19 54
1963.29 61
1963.39 68
1963.49 74
1963.59 76
1963.69 76
1963.79 73
1963.90 68
1964.00 63
1964.10 58
1964.20 54
1964.30 52
1964.40 51
1964.51 50
1964.61 50
1964.71 51
1964.81 51
1964.91 51
1965.01 50
1965.12 50
1965.22 48
1965.32 47
1965.42 44
1965.52 42
1965.62 39
1965.73 38
1965.83 36
1965.93 36
1966.03 36
1966.13 37
1966.23 37
1966.34 36
1966.44 35
1966.54 33
1966.64 30
1966.74 26
1966.84 22
1966.95 17
1967.05 11
1967.15 6
1967.25 0
1967.35 0
1967.45 0
1967.56 0
1967.66 0
1967.76 0
1967.86 0
1967.96 8
1968.06 16
1968.17 23
1968.27 30
1968.37 36
1968.47 41
1968.57 46
1968.67 50
1968.78 54
1968.88 57
1968.98 59
1969.08 60
1969.18 61
1969.29 60
1969.39 58
1969.49 56
1969.59 53
1969.69 49
1969.79 45
1969.90 39
1970.00 33
1970.10 26
1970.20 20
1970.30 14
1970.40 9
1970.51 6
1970.61 3
1970.71 2
1970.81 0
1970.91 0
1971.02 0
1971.12 0
1971.22 0
1971.32 0
1971.42 0
1971.52 0
1971.63 0
1971.73 4
1971.83 9
1971.93 13
1972.03 16
1972.13 16
1972.24 14
1972.34 10
1972.44 6
1972.54 2
1972.64 0
1972.75 1
1972.85 3
1972.95 7
1973.05 11
1973.15 14
1973.26 17
1973.36 18
1973.46 18
1973.56 18
1973.66 18
1973.76 19
1973.87 20
1973.97 23
1974.07 28
1974.17 34
1974.27 41
1974.38 49
1974.48 57
1974.58 64
1974.68 69
1974.78 73
1974.89 74
1974.99 75
1975.09 74
1975.19 74
1975.29 74
1975.39 73
1975.50 70
1975.60 67
1975.70 61
1975.80 54
1975.90 47
1976.01 40
1976.11 34
1976.21 32
1976.31 32
1976.41 34
1976.52 38
1976.62 41
1976.72 44
1976.82 46
1976.92 45
1977.03 43
1977.13 39
1977.23 34
1977.33 29
1977.43 24
1977.54 20
1977.64 17
1977.74 16
1977.84 15
1977.94 15
1978.04 16
1978.15 18
1978.25 20
1978.35 23
1978.45 27
1978.55 31
1978.66 36
1978.76 39
1978.86 42
1978.96 42
1979.06 41
1979.17 38
1979.27 35
1979.37 30
1979.47 27
1979.57 24
1979.68 23
1979.78 22
1979.88 21
1979.98 20
1980.08 17
1980.19 13
1980.29 8
1980.39 2
1980.49 0
1980.60 0
1980.70 0
1980.80 0
1980.90 0
1981.00 0
1981.11 0
1981.21 0
1981.31 6
1981.41 10
1981.51 13
1981.62 15
1981.72 16
1981.82 17
1981.92 18
1982.02 21
1982.13 25
1982.23 29
1982.33 35
1982.43 40
1982.53 44
1982.64 47
1982.74 48
1982.84 48
1982.94 47
1983.04 45
1983.15 43
1983.25 41
1983.35 39
1983.45 37
1983.56 35
1983.66 35
1983.76 35
1983.86 36
1983.96 37
1984.07 37
1984.17 36
1984.27 33
1984.37 29
1984.47 24
1984.58 19
1984.68 12
1984.78 7
1984.88 2
1984.99 0
1985.09 0
1985.19 0
1985.29 4
1985.39 10
1985.50 18
1985.60 25
1985.70 32
1985.80 38
1985.90 43
1986.01 47
1986.11 49
1986.21 50
1986.31 51
1986.42 51
1986.52 50
1986.62 49
1986.72 46
1986.82 42
1986.93 37
1987.03 32
1987.13 26
1987.23 22
1987.34 18
1987.44 17
1987.54 18
1987.64 21
1987.74 26
1987.85 31
1987.95 37
1988.05 41
1988.15 44
1988.26 45
1988.36 45
1988.46 44
1988.56 43
1988.66 43
1988.77 45
1988.87 48
1988.97 53
1989.07 59
1989.18 65
1989.28 71
1989.38 74
1989.48 76
1989.58 76
1989.69 73
1989.79 67
1989.89 60
1989.99 53
1990.10 45
1990.20 38
1990.30 32
1990.40 27
1990.51 24
1990.61 22
1990.71 21
1990.81 22
1990.91 24
1991.02 29
1991.12 34
1991.22 42
1991.32 51
1991.43 62
1991.53 72
1991.63 83
1991.73 92
1991.84 99
1991.94 103
1992.04 106
1992.14 106
1992.24 106
1992.35 104
1992.45 103
1992.55 101
1992.65 98
1992.76 94
1992.86 90
1992.96 86
1993.06 83
1993.17 81
1993.27 80
1993.37 81
1993.47 83
1993.58 84
1993.68 85
1993.78 83
1993.88 80
1993.98 77
1994.09 73
1994.19 71
1994.29 70
1994.39 70
1994.50 71
1994.60 72
1994.70 72
1994.80 72
1994.91 70
1995.01 67
1995.11 63
1995.21 60
1995.32 56
1995.42 53
1995.52 50
1995.62 48
1995.73 46
1995.83 45
1995.93 45
1996.03 46
1996.14 49
1996.24 53
1996.34 58
1996.44 63
1996.54 67
1996.65 70
1996.75 70
1996.85 69
1996.95 67
1997.06 65
1997.16 63
1997.26 61
1997.36 61
1997.47 61
1997.57 60
1997.67 59
1997.77 57
1997.88 53
1997.98 48
1998.08 42
1998.18 36
1998.29 31
1998.39 27
1998.49 26
1998.59 26
1998.70 29
1998.80 35
1998.90 42
1999.00 49
1999.11 56
1999.21 61
1999.31 64
1999.41 64
1999.52 62
1999.62 57
1999.72 50
1999.82 44
1999.93 39
2000.03 37
2000.13 36
2000.23 38
2000.34 42
2000.44 46
2000.54 50
2000.65 54
2000.75 57
2000.85 60
2000.95 63
2001.06 67
2001.16 71
2001.26 75
2001.36 80
2001.47 83
2001.57 86
2001.67 87
2001.77 85
2001.88 81
2001.98 76
2002.08 69
2002.18 61
2002.29 55
2002.39 50
2002.49 48
2002.59 49
2002.70 53
2002.80 59
2002.90 65
2003.00 71
2003.11 76
2003.21 79
2003.31 80
2003.41 80
2003.52 79
2003.62 79
2003.72 79
2003.83 79
2003.93 78
2004.03 77
2004.13 75
2004.24 73
2004.34 71
2004.44 69
2004.54 69
2004.65 70
2004.75 71
2004.85 72
2004.95 72
2005.06 71
2005.16 69
2005.26 67
2005.37 64
2005.47 60
2005.57 56
2005.67 52
2005.78 48
2005.88 44
2005.98 41
2006.08 37
2006.19 35
2006.29 34
2006.39 34
2006.49 36
2006.60 38
2006.70 42
2006.80 46
2006.91 51
2007.01 55
2007.11 60
2007.21 63
2007.32 65
2007.42 64
2007.52 61
2007.62 55
2007.73 46
2007.83 37
2007.93 27
2008.04 19
2008.14 13
2008.24 11
2008.34 12
2008.45 16
2008.55 22
2008.65 28
2008.75 34
2008.86 39
2008.96 40
2009.06 40
2009.17 37
2009.27 32
2009.37 27
2009.47 21
2009.58 17
2009.68 13
2009.78 9
2009.89 7
2009.99 4
2010.09 2
2010.19 0
2010.30 0
2010.40 0
2010.50 0
2010.61 0
2010.71 0
2010.81 0
2010.91 0
2011.02 4
2011.12 14
2011.22 25
2011.32 36
2011.43 45
2011.53 51
2011.63 55
2011.74 55
2011.84 53
2011.94 50
2012.04 46
2012.15 43
2012.25 41
2012.35 42
2012.46 44
2012.56 48
2012.66 53
2012.76 57
2012.87 61
2012.97 62
2013.07 61
2013.18 58
2013.28 55
2013.38 52
2013.48 50
2013.59 49
2013.69 49
2013.79 49
2013.90 49
2014.00 49
2014.10 47
2014.20 45
2014.31 42
2014.41 39
2014.51 35
2014.62 31
2014.72 26
2014.82 22
2014.93 17
2015.03 13
2015.13 9
2015.23 7
2015.34 6
2015.44 7
2015.54 9
2015.65 13
2015.75 17
2015.85 21
2015.95 25
2016.06 29
2016.16 32
2016.26 34
2016.37 35
2016.47 35
2016.57 33
2016.68 30
2016.78 25
2016.88 19
2016.98 12
2017.09 6
2017.19 0
2017.29 0
2017.40 0
2017.50 0
2017.60 0
2017.71 0
2017.81 1
2017.91 8
2018.01 16
2018.12 24
2018.22 31
2018.32 36
2018.43 40
2018.53 42
2018.63 44
2018.74 44
2018.84 45
2018.94 45
2019.04 46
2019.15 46
2019.25 44
2019.35 40
2019.46 34
2019.56 27
2019.66 18
2019.77 10
2019.87 2
2019.97 0
2020.07 0
2020.18 0
2020.28 0
2020.38 0
2020.49 0
2020.59 0
2020.69 0
2020.80 1
2020.90 9
2021.00 17
2021.11 25
2021.21 32
2021.31 37
2021.41 41
2021.52 42
2021.62 42
2021.72 42
2021.83 43
2021.93 44
2022.03 46
2022.14 49
2022.24 51
2022.34 53
2022.45 52
2022.55 51
2022.65 47
2022.75 44
2022.86 41
2022.96 39
2023.06 39
2023.17 40
2023.27 42
2023.37 45
2023.48 48
2023.58 50
2023.68 53
2023.79 57
2023.89 60
2023.99 65
2024.10 71
2024.20 77
2024.30 82
2024.40 87
2024.51 91
2024.61 94
2024.71 95
2024.82 94
2024.92 92
2025.02 90
2025.13 88
2025.23 85
2025.33 84
2025.44 83
2025.54 84
2025.64 85
2025.75 87
2025.85 89
2025.95 91
2026.06 92
2026.16 91
2026.26 89
2026.37 85
2026.47 80
2026.57 74
2026.68 69
2026.78 63
2026.88 58
2026.98 55
2027.09 51
2027.19 49
2027.29 46
2027.40 44
2027.50 42
2027.60 41
2027.71 41
2027.81 41
2027.91 43
2028.02 45
2028.12 48
2028.22 51
2028.33 54
2028.43 56
2028.53 56
2028.64 56
2028.74 55
2028.84 53
2028.95 50
2029.05 47
2029.15 44
2029.26 42
2029.36 41
2029.46 41
2029.57 41
2029.67 42
2029.77 42
2029.88 41
2029.98 38
2030.08 34
2030.19 28
2030.29 23
2030.39 20
2030.50 18
2030.60 18
2030.70 21
2030.81 24
2030.91 29
2031.01 32
2031.12 35
2031.22 36
2031.32 37
2031.43 37
2031.53 38
2031.63 39
2031.74 41
2031.84 43
2031.94 46
2032.05 49
2032.15 50
2032.25 50
2032.36 49
2032.46 48
2032.56 46
2032.67 43
2032.77 41
2032.87 38
2032.98 34
2033.08 29
2033.18 24
2033.29 20
2033.39 18
2033.49 19
2033.60 23
2033.70 29
2033.80 38
2033.91 46
2034.01 53
2034.11 59
2034.22 62
2034.32 62
2034.42 62
2034.53 60
2034.63 59
2034.73 59
2034.84 59
2034.94 58
2035.04 58
2035.15 58
2035.25 57
2035.35 55
2035.46 54
2035.56 53
2035.67 52
2035.77 52
2035.87 51
2035.98 51
2036.08 51
2036.18 52
2036.29 54
2036.39 56
2036.49 59
2036.60 63
2036.70 66
2036.80 68
2036.91 69
2037.01 70
2037.11 72
2037.22 74
2037.32 77
2037.42 80
2037.53 82
2037.63 83
2037.73 82
2037.84 79
2037.94 75
2038.05 70
2038.15 65
2038.25 61
2038.36 57
2038.46 53
2038.56 50
2038.67 48
2038.77 48
2038.87 49
2038.98 53
2039.08 59
2039.18 66
2039.29 73
2039.39 79
2039.49 83
2039.60 85
2039.70 83
2039.81 79
2039.91 73
2040.01 67
2040.12 61
2040.22 55
2040.32 52
2040.43 50
2040.53 51
2040.63 55
2040.74 60
2040.84 67
2040.94 75
2041.05 84
2041.15 91
2041.26 98
2041.36 104
2041.46 109
2041.57 114
2041.67 120
2041.77 126
2041.88 133
2041.98 141
2042.08 148
2042.19 155
2042.29 160
2042.39 165
2042.50 169
2042.60 173
2042.71 178
2042.81 184
2042.91 191
2043.02 199
2043.12 209
2043.22 218
2043.33 228
2043.43 238
2043.53 248
2043.64 258
2043.74 266
2043.85 272
2043.95 274
2044.05 274
2044.16 269
2044.26 262
2044.36 252
2044.47 241
2044.57 228
2044.68 215
2044.78 201
2044.88 186
2044.99 170
2045.09 155
2045.19 140
2045.30 128
2045.40 117
2045.50 110
2045.61 105
2045.71 102
2045.82 101
2045.92 101
2046.02 101
2046.13 100
2046.23 99
2046.33 96
2046.44 92
2046.54 86
2046.65 79
2046.75 71
2046.85 62
2046.96 55
2047.06 49
2047.16 44
2047.27 42
2047.37 43
2047.48 45
2047.58 50
2047.68 56
2047.79 64
2047.89 73
2047.99 84
2048.10 94
2048.20 104
2048.31 113
2048.41 119
2048.51 123
2048.62 123
2048.72 121
2048.82 117
2048.93 111
2049.03 106
2049.14 100
2049.24 95
2049.34 91
2049.45 88
2049.55 85
2049.65 83
2049.76 82
2049.86 82
2049.97 83
2050.07 86
2050.17 89
2050.28 92
2050.38 95
2050.48 99
2050.59 103
2050.69 107
2050.80 113
2050.90 119
2051.00 125
2051.11 129
2051.21 131
2051.32 131
2051.42 127
2051.52 121
2051.63 113
2051.73 105
2051.83 98
2051.94 93
2052.04 90
2052.15 89
2052.25 90
2052.35 92
2052.46 96
2052.56 100
2052.67 104
2052.77 109
2052.87 114
2052.98 119
2053.08 124
2053.19 129
2053.29 134
2053.39 139
2053.50 144
2053.60 149
2053.70 152
2053.81 153
2053.91 151
2054.02 146
2054.12 137
2054.22 125
2054.33 113
2054.43 100
2054.54 88
2054.64 78
2054.74 70
2054.85 65
2054.95 61
2055.06 59
2055.16 57
2055.26 55
2055.37 53
2055.47 51
2055.58 48
2055.68 45
2055.78 41
2055.89 38
2055.99 36
2056.10 35
2056.20 36
2056.30 38
2056.41 41
2056.51 47
2056.62 53
2056.72 60
2056.82 67
2056.93 74
2057.03 78
2057.14 81
2057.24 80
2057.34 77
2057.45 73
2057.55 68
2057.66 63
2057.76 61
2057.86 60
2057.97 63
2058.07 68
2058.18 74
2058.28 80
2058.38 87
2058.49 94
2058.59 99
2058.70 103
2058.80 106
2058.90 107
2059.01 108
2059.11 107
2059.22 105
2059.32 102
2059.42 98
2059.53 93
2059.63 89
2059.74 84
2059.84 81
2059.94 78
2060.05 77
2060.15 77
2060.26 77
2060.36 77
2060.46 76
2060.57 73
2060.67 70
2060.78 67
2060.88 63
2060.98 59
2061.09 56
2061.19 54
2061.30 53
2061.40 52
2061.51 53
2061.61 55
2061.71 57
2061.82 59
2061.92 61
2062.03 62
2062.13 61
2062.23 59
2062.34 56
2062.44 53
2062.55 52
2062.65 51
2062.75 53
2062.86 55
2062.96 58
2063.07 60
2063.17 61
2063.28 60
2063.38 57
2063.48 53
2063.59 48
2063.69 43
2063.80 39
2063.90 36
2064.00 34
2064.11 34
2064.21 35
2064.32 37
2064.42 41
2064.53 46
2064.63 52
2064.73 59
2064.84 65
2064.94 71
2065.05 76
2065.15 81
2065.25 85
2065.36 89
2065.46 92
2065.57 94
2065.67 95
2065.78 94
2065.88 91
2065.98 88
2066.09 84
2066.19 82
2066.30 80
2066.40 79
2066.50 79
2066.61 79
2066.71 79
2066.82 78
2066.92 75
2067.03 73
2067.13 71
2067.23 70
2067.34 69
2067.44 70
2067.55 71
2067.65 74
2067.76 77
2067.86 82
2067.96 88
2068.07 95
2068.17 102
2068.28 109
2068.38 114
2068.49 118
2068.59 120
2068.69 119
2068.80 118
2068.90 115
2069.01 112
2069.11 109
2069.22 107
2069.32 105
2069.42 102
2069.53 100
2069.63 97
2069.74 93
2069.84 90
2069.95 85
2070.05 80
2070.15 75
2070.26 69
2070.36 63
2070.47 57
2070.57 54
2070.68 52
2070.78 53
2070.88 55
2070.99 58
2071.09 63
2071.20 66
2071.30 70
2071.41 72
2071.51 75
2071.62 78
2071.72 81
2071.82 85
2071.93 89
2072.03 93
2072.14 96
2072.24 97
2072.35 97
2072.45 96
2072.55 95
2072.66 93
2072.76 90
2072.87 87
2072.97 84
2073.08 81
2073.18 78
2073.29 75
2073.39 72
2073.49 69
2073.60 67
2073.70 64
2073.81 61
2073.91 57
2074.02 54
2074.12 52
2074.23 51
2074.33 53
2074.43 58
2074.54 64
2074.64 72
2074.75 80
2074.85 85
2074.96 87
2075.06 86
2075.16 82
2075.27 77
2075.37 71
2075.48 66
2075.58 63
2075.69 63
2075.79 64
2075.90 66
2076.00 69
2076.11 71
2076.21 72
2076.31 72
2076.42 72
2076.52 72
2076.63 73
2076.73 74
2076.84 77
2076.94 80
2077.05 84
2077.15 88
2077.25 91
2077.36 94
2077.46 96
2077.57 97
2077.67 97
2077.78 96
2077.88 95
2077.99 92
2078.09 89
2078.20 84
2078.30 76
2078.40 68
2078.51 57
2078.61 45
2078.72 33
2078.82 21
2078.93 11
2079.03 3
2079.14 0
2079.24 0
2079.34 0
2079.45 4
2079.55 12
2079.66 20
2079.76 27
2079.87 32
2079.97 34
2080.08 33
2080.18 29
2080.29 24
2080.39 20
2080.50 18
2080.60 19
2080.70 23
2080.81 29
2080.91 38
2081.02 46
2081.12 53
2081.23 59
2081.33 64
2081.44 66
2081.54 67
2081.65 66
2081.75 63
2081.85 60
2081.96 55
2082.06 50
2082.17 45
2082.27 41
2082.38 38
2082.48 38
2082.59 40
2082.69 44
2082.80 49
2082.90 53
2083.01 56
2083.11 58
2083.22 57
2083.32 55
2083.42 51
2083.53 44
2083.63 36
2083.74 26
2083.84 15
2083.95 5
2084.05 0
2084.16 0
2084.26 0
2084.37 0
2084.47 0
2084.58 0
2084.68 0
2084.79 0
2084.89 0
2084.99 2
2085.10 5
2085.20 10
2085.31 17
2085.41 25
2085.52 32
2085.62 37
2085.73 39
2085.83 38
2085.94 35
2086.04 31
2086.15 28
2086.25 26
2086.36 25
2086.46 25
2086.57 27
2086.67 29
2086.77 30
2086.88 31
2086.98 31
2087.09 31
2087.19 30
2087.30 30
2087.40 30
2087.51 31
2087.61 33
2087.72 34
2087.82 35
2087.93 35
2088.03 35
2088.14 34
2088.24 33
2088.35 31
2088.45 30
2088.56 29
2088.66 27
2088.77 25
2088.87 22
2088.97 19
2089.08 16
2089.18 14
2089.29 13
2089.39 13
2089.50 14
2089.60 15
2089.71 15
2089.81 15
2089.92 13
2090.02 10
2090.13 8
2090.23 7
2090.34 7
2090.44 9
2090.55 13
2090.65 19
2090.76 24
2090.86 30
2090.97 34
2091.07 38
2091.18 41
2091.28 44
2091.39 47
2091.49 51
2091.60 54
2091.70 56
2091.81 56
2091.91 55
2092.01 51
2092.12 45
2092.22 37
2092.33 30
2092.43 23
2092.54 18
2092.64 14
2092.75 12
2092.85 12
2092.96 14
2093.06 18
2093.17 24
2093.27 31
2093.38 40
2093.48 49
2093.59 57
2093.69 63
2093.80 68
2093.90 70
2094.01 70
2094.11 68
2094.22 65
2094.32 62
2094.43 60
2094.53 58
2094.64 56
2094.74 55
2094.85 54
2094.95 54
2095.06 53
2095.16 53
2095.27 53
2095.37 53
2095.48 53
2095.58 52
2095.69 51
2095.79 51
2095.90 50
2096.00 50
2096.11 51
2096.21 52
2096.32 54
2096.42 56
2096.53 56
2096.63 55
2096.74 53
2096.84 49
2096.95 45
2097.05 41
2097.16 39
2097.26 39
2097.37 40
2097.47 43
2097.58 47
2097.68 52
2097.79 55
2097.89 57
2098.00 58
2098.10 57
2098.21 55
2098.31 53
2098.42 49
2098.52 46
2098.63 44
2098.73 44
2098.84 44
2098.94 47
2099.05 51
2099.15 56
2099.26 61
2099.36 67
2099.47 73
2099.57 79
2099.68 84
2099.78 89
2099.89 93
2099.99 96
2100.10 98
2100.20 99
2100.31 99
2100.41 100
2100.52 100
2100.62 100
2100.73 99
2100.83 98
2100.94 97
2101.04 95
2101.15 94
2101.25 94
2101.36 95
2101.46 97
2101.57 99
2101.67 100
2101.78 100
2101.88 98
2101.99 92
2102.09 84
2102.20 73
2102.30 62
2102.41 52
2102.52 43
2102.62 36
2102.73 32
2102.83 31
2102.94 32
2103.04 34
2103.15 37
2103.25 41
2103.36 44
2103.46 46
2103.57 48
2103.67 48
2103.78 46
2103.88 42
2103.99 36
2104.09 29
2104.20 22
2104.30 16
2104.41 11
2104.51 9
2104.62 10
2104.72 14
2104.83 19
2104.93 25
2105.04 30
2105.14 34
2105.25 36
2105.35 36
2105.46 34
2105.57 31
2105.67 28
2105.78 26
2105.88 24
2105.99 24
2106.09 25
2106.20 26
2106.30 27
2106.41 29
2106.51 30
2106.62 31
2106.72 32
2106.83 32
2106.93 33
2107.04 35
2107.14 38
2107.25 42
2107.35 47
2107.46 52
2107.56 56
2107.67 59
2107.78 60
2107.88 59
2107.99 57
2108.09 55
2108.20 54
2108.30 55
2108.41 58
2108.51 63
2108.62 68
2108.72 74
2108.83 80
2108.93 83
2109.04 85
2109.14 84
2109.25 81
2109.35 77
2109.46 71
2109.56 66
2109.67 61
2109.78 57
2109.88 54
2109.99 51
2110.09 49
2110.20 46
2110.30 44
2110.41 41
2110.51 39
2110.62 38
2110.72 37
2110.83 36
2110.93 36
2111.04 34
2111.14 33
2111.25 30
2111.36 28
2111.46 28
2111.57 28
2111.67 31
2111.78 35
2111.88 41
2111.99 47
2112.09 53
2112.20 58
2112.30 61
2112.41 63
2112.51 63
2112.62 61
2112.73 59
2112.83 57
2112.94 55
2113.04 52
2113.15 50
2113.25 46
2113.36 40
2113.46 33
2113.57 23
2113.67 12
2113.78 1
2113.88 0
2113.99 0
2114.10 0
2114.20 0
2114.31 0
2114.41 12
2114.52 25
2114.62 39
2114.73 53
2114.83 66
2114.94 78
2115.04 88
2115.15 97
2115.26 103
2115.36 107
2115.47 107
2115.57 104
2115.68 98
2115.78 90
2115.89 79
2115.99 66
2116.10 54
2116.20 42
2116.31 32
2116.42 24
2116.52 19
2116.63 17
2116.73 18
2116.84 20
2116.94 23
2117.05 26
2117.15 28
2117.26 29
2117.36 27
2117.47 23
2117.58 18
2117.68 11
2117.79 4
2117.89 0
2118.00 0
2118.10 0
2118.21 0
2118.31 0
2118.42 0
2118.53 0
2118.63 0
2118.74 4
2118.84 9
2118.95 12
2119.05 14
2119.16 14
2119.26 13
2119.37 12
2119.48 12
2119.58 13
2119.69 14
2119.79 16
2119.90 18
2120.00 20
2120.11 21
2120.21 23
2120.32 25
2120.43 29
2120.53 34
2120.64 40
2120.74 46
2120.85 51
2120.95 54
2121.06 54
2121.16 53
2121.27 52
2121.38 51
2121.48 51
2121.59 52
2121.69 55
2121.80 58
2121.90 61
2122.01 62
2122.12 62
2122.22 61
2122.33 59
2122.43 58
2122.54 56
2122.64 56
2122.75 56
2122.85 57
2122.96 58
2123.07 59
2123.17 58
2123.28 57
2123.38 55
2123.49 52
2123.59 49
2123.70 46
2123.81 44
2123.91 42
2124.02 40
2124.12 37
2124.23 35
2124.33 33
2124.44 30
2124.55 27
2124.65 23
2124.76 19
2124.86 16
2124.97 14
2125.07 12
2125.18 13
2125.29 16
2125.39 20
2125.50 26
2125.60 32
2125.71 39
2125.81 45
2125.92 51
2126.03 56
2126.13 59
2126.24 61
2126.34 60
2126.45 57
2126.55 51
2126.66 44
2126.77 37
2126.87 30
2126.98 27
2127.08 28
2127.19 33
2127.29 41
2127.40 52
2127.51 62
2127.61 71
2127.72 77
2127.82 80
2127.93 79
2128.03 75
2128.14 69
2128.25 63
2128.35 57
2128.46 54
2128.56 52
2128.67 52
2128.77 54
2128.88 57
2128.99 61
2129.09 64
2129.20 67
2129.30 70
2129.41 73
2129.52 76
2129.62 79
2129.73 83
2129.83 87
2129.94 91
2130.04 94
2130.15 97
2130.26 98
2130.36 98
2130.47 95
2130.57 92
2130.68 87
2130.79 81
2130.89 76
2131.00 71
2131.10 66
2131.21 62
2131.31 57
2131.42 53
2131.53 48
2131.63 44
2131.74 41
2131.84 39
2131.95 38
2132.06 38
2132.16 37
2132.27 37
2132.37 35
2132.48 33
2132.58 32
2132.69 31
2132.80 32
2132.90 33
2133.01 35
2133.11 37
2133.22 40
2133.33 42
2133.43 46
2133.54 51
2133.64 57
2133.75 66
2133.86 75
2133.96 85
2134.07 93
2134.17 99
2134.28 103
2134.39 105
2134.49 107
2134.60 108
2134.70 109
2134.81 108
2134.91 107
2135.02 103
2135.13 97
2135.23 89
2135.34 80
2135.44 72
2135.55 65
2135.66 59
2135.76 55
2135.87 52
2135.97 49
2136.08 45
2136.19 40
2136.29 35
2136.40 32
2136.50 31
2136.61 32
2136.72 36
2136.82 42
2136.93 48
2137.03 53
2137.14 56
2137.25 58
2137.35 58
2137.46 57
2137.56 57
2137.67 57
2137.78 58
2137.88 60
2137.99 63
2138.09 67
2138.20 71
2138.31 76
2138.41 82
2138.52 88
2138.62 94
2138.73 99
2138.84 104
2138.94 107
2139.05 109
2139.15 109
2139.26 108
2139.37 107
2139.47 107
2139.58 107
2139.68 108
2139.79 110
2139.90 113
2140.00 115
2140.11 116
2140.22 114
2140.32 110
2140.43 103
2140.53 95
2140.64 85
2140.75 75
2140.85 66
2140.96 60
2141.06 55
2141.17 53
2141.28 53
2141.38 55
2141.49 58
2141.59 61
2141.70 64
2141.81 66
2141.91 67
2142.02 65
2142.12 62
2142.23 57
2142.34 50
2142.44 44
2142.55 38
2142.66 35
2142.76 33
2142.87 32
2142.97 33
2143.08 33
2143.19 33
2143.29 31
2143.40 29
2143.50 25
2143.61 22
2143.72 21
2143.82 21
2143.93 24
2144.04 29
2144.14 36
2144.25 44
2144.35 52
2144.46 59
2144.57 66
2144.67 71
2144.78 74
2144.88 76
2144.99 78
2145.10 78
2145.20 78
2145.31 77
2145.42 76
2145.52 74
2145.63 73
2145.73 73
2145.84 73
2145.95 74
2146.05 76
2146.16 79
2146.27 82
2146.37 85
2146.48 87
2146.58 90
2146.69 90
2146.80 89
2146.90 87
2147.01 82
2147.12 76
2147.22 69
2147.33 62
2147.43 54
2147.54 47
2147.65 40
2147.75 33
2147.86 27
2147.97 22
2148.07 17
2148.18 13
2148.28 9
2148.39 5
2148.50 1
2148.60 0
2148.71 0
2148.82 0
2148.92 0
2149.03 0
2149.13 0
2149.24 0
2149.35 2
2149.45 7
2149.56 11
2149.67 13
2149.77 13
2149.88 13
2149.98 14
2150.09 15
2150.20 18
2150.30 22
2150.41 29
2150.52 36
2150.62 44
2150.73 52
2150.84 61
2150.94 69
2151.05 76
2151.15 82
2151.26 86
2151.37 88
2151.47 87
2151.58 83
2151.69 77
2151.79 69
2151.90 60
2152.01 51
2152.11 42
2152.22 35
2152.32 29
2152.43 25
2152.54 21
2152.64 19
2152.75 18
2152.86 18
2152.96 20
2153.07 24
2153.18 29
2153.28 34
2153.39 40
2153.49 45
2153.60 48
2153.71 52
2153.81 54
2153.92 56
2154.03 58
2154.13 59
2154.24 59
2154.35 58
2154.45 55
2154.56 52
2154.67 49
2154.77 48
2154.88 48
2154.98 50
2155.09 54
2155.20 60
2155.30 66
2155.41 72
2155.52 77
2155.62 82
2155.73 85
2155.84 87
2155.94 88
2156.05 87
2156.16 85
2156.26 83
2156.37 82
2156.47 80
2156.58 80
2156.69 80
2156.79 79
2156.90 77
2157.01 74
2157.11 68
2157.22 61
2157.33 53
2157.43 44
2157.54 37
2157.65 32
2157.75 30
2157.86 30
2157.97 33
2158.07 37
2158.18 43
2158.29 48
2158.39 53
2158.50 56
2158.60 56
2158.71 54
2158.82 49
2158.92 42
2159.03 34
2159.14 25
2159.24 17
2159.35 11
2159.46 7
2159.56 4
2159.67 4
2159.78 4
2159.88 5
2159.99 5
2160.10 6
2160.20 6
2160.31 8
2160.42 10
2160.52 14
2160.63 18
2160.74 23
2160.84 27
2160.95 32
2161.06 36
2161.16 41
2161.27 46
2161.38 51
2161.48 58
2161.59 64
2161.70 71
2161.80 77
2161.91 82
2162.02 86
2162.12 87
2162.23 87
2162.33 84
2162.44 80
2162.55 73
2162.65 66
2162.76 60
2162.87 55
2162.97 53
2163.08 52
2163.19 52
2163.29 54
2163.40 57
2163.51 60
2163.61 64
2163.72 70
2163.83 77
2163.93 86
2164.04 95
2164.15 104
2164.25 111
2164.36 117
2164.47 119
2164.57 118
2164.68 115
2164.79 109
2164.89 101
2165.00 92
2165.11 82
2165.21 73
2165.32 63
2165.43 55
2165.53 48
2165.64 43
2165.75 40
2165.85 39
2165.96 40
2166.07 42
2166.17 45
2166.28 49
2166.39 54
2166.50 60
2166.60 66
2166.71 73
2166.82 81
2166.92 90
2167.03 100
2167.14 109
2167.24 118
2167.35 125
2167.46 130
2167.56 132
2167.67 131
2167.78 126
2167.88 119
2167.99 110
2168.10 101
2168.20 93
2168.31 86
2168.42 80
2168.52 75
2168.63 70
2168.74 66
2168.84 62
2168.95 57
2169.06 53
2169.16 50
2169.27 47
2169.38 45
2169.48 43
2169.59 42
2169.70 40
2169.80 37
2169.91 35
2170.02 33
2170.13 31
2170.23 31
2170.34 32
2170.45 35
2170.55 39
2170.66 42
2170.77 45
2170.87 46
2170.98 45
2171.09 44
2171.19 44
2171.30 44
2171.41 45
2171.51 48
2171.62 51
2171.73 55
2171.83 57
2171.94 57
2172.05 56
2172.15 53
2172.26 49
2172.37 46
2172.48 43
2172.58 42
2172.69 43
2172.80 45
2172.90 48
2173.01 51
2173.12 52
2173.22 53
2173.33 51
2173.44 48
2173.54 44
2173.65 40
2173.76 36
2173.87 33
2173.97 31
2174.08 30
2174.19 29
2174.29 28
2174.40 28
2174.51 28
2174.61 30
2174.72 34
2174.83 38
2174.93 44
2175.04 50
2175.15 56
2175.26 62
2175.36 66
2175.47 69
2175.58 72
2175.68 75
2175.79 78
2175.90 81
2176.00 85
2176.11 88
2176.22 92
2176.32 96
2176.43 99
2176.54 103
2176.65 107
2176.75 112
2176.86 118
2176.97 124
2177.07 130
2177.18 137
2177.29 142
2177.39 146
2177.50 147
2177.61 145
2177.72 140
2177.82 133
2177.93 124
2178.04 114
2178.14 104
2178.25 94
2178.36 85
2178.46 76
2178.57 67
2178.68 58
2178.79 49
2178.89 40
2179.00 32
2179.11 26
2179.21 21
2179.32 17
2179.43 15
2179.53 14
2179.64 14
2179.75 16
2179.86 20
2179.96 25
2180.07 31
2180.18 37
2180.28 42
2180.39 46
2180.50 48
2180.61 47
2180.71 44
2180.82 39
2180.93 31
2181.03 23
2181.14 14
2181.25 5
2181.35 0
2181.46 0
2181.57 0
2181.68 0
2181.78 0
2181.89 0
2182.00 0
2182.10 0
2182.21 3
2182.32 9
2182.43 14
2182.53 19
2182.64 23
2182.75 27
2182.85 30
2182.96 34
2183.07 39
2183.18 44
2183.28 50
2183.39 57
2183.50 65
2183.60 72
2183.71 79
2183.82 84
2183.93 86
2184.03 86
2184.14 84
2184.25 81
2184.35 77
2184.46 73
2184.57 69
2184.68 67
2184.78 67
2184.89 67
2185.00 69
2185.10 72
2185.21 75
2185.32 79
2185.43 83
2185.53 85
2185.64 87
2185.75 88
2185.85 88
2185.96 88
2186.07 86
2186.18 83
2186.28 80
2186.39 76
2186.50 72
2186.61 67
2186.71 62
2186.82 58
2186.93 53
2187.03 49
2187.14 46
2187.25 43
2187.36 42
2187.46 41
2187.57 43
2187.68 46
2187.78 51
2187.89 59
2188.00 67
2188.11 77
2188.21 86
2188.32 93
2188.43 99
2188.54 102
2188.64 102
2188.75 100
2188.86 97
2188.96 95
2189.07 94
2189.18 95
2189.29 97
2189.39 101
2189.50 106
2189.61 110
2189.72 112
2189.82 111
2189.93 108
2190.04 104
2190.14 98
2190.25 91
2190.36 84
2190.47 77
2190.57 72
2190.68 67
2190.79 63
2190.90 60
2191.00 57
2191.11 54
2191.22 51
2191.33 48
2191.43 46
2191.54 45
2191.65 45
2191.75 47
2191.86 50
2191.97 54
2192.08 58
2192.18 62
2192.29 66
2192.40 70
2192.51 73
2192.61 76
2192.72 77
2192.83 78
2192.94 78
2193.04 76
2193.15 74
2193.26 71
2193.36 67
2193.47 63
2193.58 59
2193.69 54
2193.79 50
2193.90 45
2194.01 41
2194.12 38
2194.22 36
2194.33 35
2194.44 38
2194.55 42
2194.65 47
2194.76 54
2194.87 61
2194.98 68
2195.08 73
2195.19 75
2195.30 76
2195.41 73
2195.51 69
2195.62 63
2195.73 56
2195.84 48
2195.94 42
2196.05 36
2196.16 32
2196.27 31
2196.37 32
2196.48 35
2196.59 41
2196.69 48
2196.80 56
2196.91 65
2197.02 73
2197.12 81
2197.23 87
2197.34 92
2197.45 94
2197.55 94
2197.66 91
2197.77 86
2197.88 80
2197.98 73
2198.09 65
2198.20 59
2198.31 55
2198.41 51
2198.52 48
2198.63 45
2198.74 40
2198.84 34
2198.95 26
2199.06 17
2199.17 8
2199.27 1
2199.38 0
2199.49 0
2199.60 0
2199.70 4
2199.81 13
2199.92 23
2200.03 34
2200.14 43
2200.24 51
2200.35 58
2200.46 62
2200.57 63
2200.67 62
2200.78 58
2200.89 53
2201.00 46
2201.10 39
2201.21 33
2201.32 30
2201.43 30
2201.53 33
2201.64 38
2201.75 43
2201.86 48
2201.96 50
2202.07 49
2202.18 46
2202.29 40
2202.39 33
2202.50 26
2202.61 20
2202.72 15
2202.82 11
2202.93 9
2203.04 8
2203.15 7
2203.26 8
2203.36 10
2203.47 12
2203.58 16
2203.69 20
2203.79 25
2203.90 30
2204.01 34
2204.12 37
2204.22 40
2204.33 42
2204.44 43
2204.55 44
2204.65 44
2204.76 46
2204.87 48
2204.98 51
2205.09 55
2205.19 60
2205.30 65
2205.41 72
2205.52 78
2205.62 82
2205.73 86
2205.84 86
2205.95 84
2206.05 80
2206.16 73
2206.27 65
2206.38 56
2206.48 49
2206.59 43
2206.70 40
2206.81 39
2206.92 41
2207.02 45
2207.13 50
2207.24 55
2207.35 59
2207.45 61
2207.56 62
2207.67 61
2207.78 59
2207.89 58
2207.99 58
2208.10 59
2208.21 62
2208.32 66
2208.42 71
2208.53 75
2208.64 77
2208.75 77
2208.86 74
2208.96 69
2209.07 63
2209.18 56
2209.29 50
2209.39 47
2209.50 47
2209.61 50
2209.72 56
2209.82 64
2209.93 71
2210.04 78
2210.15 82
2210.26 83
2210.36 82
2210.47 79
2210.58 75
2210.69 72
2210.80 71
2210.90 73
2211.01 78
2211.12 85
2211.23 94
2211.33 103
2211.44 110
2211.55 113
2211.66 113
2211.77 109
2211.87 102
2211.98 93
2212.09 85
2212.20 78
2212.30 74
2212.41 71
2212.52 70
2212.63 71
2212.74 72
2212.84 73
2212.95 74
2213.06 75
2213.17 75
2213.28 75
2213.38 75
2213.49 74
2213.60 73
2213.71 72
2213.81 72
2213.92 74
2214.03 77
2214.14 81
2214.25 86
2214.35 91
2214.46 94
2214.57 96
2214.68 95
2214.79 92
2214.89 88
2215.00 82
2215.11 76
2215.22 71
2215.33 66
2215.43 61
2215.54 57
2215.65 54
2215.76 52
2215.86 50
2215.97 49
2216.08 49
2216.19 49
2216.30 48
2216.40 47
2216.51 47
2216.62 46
2216.73 47
2216.84 50
2216.94 55
2217.05 61
2217.16 68
2217.27 73
2217.38 77
2217.48 77
2217.59 75
2217.70 69
2217.81 62
2217.92 55
2218.02 47
2218.13 41
2218.24 36
2218.35 31
2218.46 25
2218.56 18
2218.67 10
2218.78 1
2218.89 0
2219.00 0
2219.10 0
2219.21 0
2219.32 0
2219.43 0
2219.54 0
2219.64 0
2219.75 12
2219.86 25
2219.97 36
2220.08 46
2220.18 53
2220.29 56
2220.40 57
2220.51 56
2220.62 52
2220.72 48
2220.83 43
2220.94 39
2221.05 36
2221.16 34
2221.26 33
2221.37 33
2221.48 33
2221.59 34
2221.70 35
2221.81 38
2221.91 41
2222.02 47
2222.13 53
2222.24 59
2222.35 65
2222.45 69
2222.56 70
2222.67 69
2222.78 65
2222.89 59
2222.99 54
2223.10 50
2223.21 47
2223.32 47
2223.43 49
2223.53 52
2223.64 56
2223.75 59
2223.86 62
2223.97 64
2224.08 66
2224.18 67
2224.29 69
2224.40 71
2224.51 74
2224.62 79
2224.72 85
2224.83 91
2224.94 98
2225.05 103
2225.16 106
2225.26 106
2225.37 104
2225.48 99
2225.59 94
2225.70 88
2225.81 83
2225.91 79
2226.02 76
2226.13 74
2226.24 72
2226.35 72
2226.45 72
2226.56 73
2226.67 75
2226.78 77
2226.89 79
2227.00 81
2227.10 81
2227.21 79
2227.32 76
2227.43 72
2227.54 69
2227.65 66
2227.75 65
2227.86 66
2227.97 68
2228.08 72
2228.19 75
2228.29 78
2228.40 81
2228.51 82
2228.62 80
2228.73 77
2228.84 72
2228.94 65
2229.05 57
2229.16 51
2229.27 46
2229.38 44
2229.49 45
2229.59 50
2229.70 56
2229.81 63
2229.92 69
2230.03 72
2230.13 71
2230.24 67
2230.35 61
2230.46 53
2230.57 46
2230.68 41
2230.78 39
2230.89 40
2231.00 43
2231.11 47
2231.22 51
2231.33 54
2231.43 54
2231.54 52
2231.65 49
2231.76 44
2231.87 40
2231.98 38
2232.08 38
2232.19 42
2232.30 48
2232.41 57
2232.52 67
2232.63 77
2232.73 87
2232.84 94
2232.95 99
2233.06 101
2233.17 100
2233.28 96
2233.38 90
2233.49 83
2233.60 76
2233.71 70
2233.82 66
2233.93 65
2234.03 66
2234.14 70
2234.25 75
2234.36 81
2234.47 88
2234.58 96
2234.68 104
2234.79 111
2234.90 117
2235.01 120
2235.12 121
2235.23 119
2235.34 114
2235.44 108
2235.55 101
2235.66 94
2235.77 88
2235.88 84
2235.99 82
2236.09 82
2236.20 83
2236.31 85
2236.42 86
2236.53 88
2236.64 89
2236.74 90
2236.85 90
2236.96 91
2237.07 91
2237.18 92
2237.29 94
2237.40 95
2237.50 97
2237.61 98
2237.72 99
2237.83 98
2237.94 96
2238.05 92
2238.15 87
2238.26 82
2238.37 77
2238.48 74
2238.59 73
2238.70 74
2238.81 75
2238.91 78
2239.02 80
2239.13 80
2239.24 79
2239.35 77
2239.46 73
2239.56 70
2239.67 66
2239.78 64
2239.89 63
2240.00 62
2240.11 62
2240.22 63
2240.32 66
2240.43 69
2240.54 74
2240.65 81
2240.76 88
2240.87 94
2240.98 100
2241.08 103
2241.19 103
2241.30 100
2241.41 94
2241.52 88
2241.63 80
2241.74 71
2241.84 63
2241.95 55
2242.06 48
2242.17 41
2242.28 36
2242.39 33
2242.50 33
2242.60 35
2242.71 40
2242.82 46
2242.93 54
2243.04 62
2243.15 71
2243.26 78
2243.36 85
2243.47 91
2243.58 95
2243.69 98
2243.80 101
2243.91 102
2244.02 102
2244.12 101
2244.23 100
2244.34 97
2244.45 92
2244.56 86
2244.67 78
2244.78 69
2244.88 58
2244.99 47
2245.10 36
2245.21 27
2245.32 19
2245.43 14
2245.54 11
2245.65 10
2245.75 10
2245.86 13
2245.97 16
2246.08 19
2246.19 24
2246.30 29
2246.41 35
2246.51 42
2246.62 49
2246.73 57
2246.84 63
2246.95 69
2247.06 72
2247.17 72
2247.28 70
2247.38 66
2247.49 61
2247.60 55
2247.71 49
2247.82 45
2247.93 43
2248.04 42
2248.15 44
2248.25 47
2248.36 51
2248.47 55
2248.58 59
2248.69 62
2248.80 62
2248.91 60
2249.01 55
2249.12 48
2249.23 40
2249.34 32
2249.45 25
2249.56 21
2249.67 20
2249.78 21
2249.88 25
2249.99 29
2250.10 33
2250.21 37
2250.32 40
2250.43 42
2250.54 43
2250.65 45
2250.76 47
2250.86 48
2250.97 50
2251.08 51
2251.19 53
2251.30 54
2251.41 57
2251.52 60
2251.63 64
2251.73 67
2251.84 70
2251.95 70
2252.06 70
2252.17 69
2252.28 67
2252.39 68
2252.50 71
2252.60 75
2252.71 82
2252.82 89
2252.93 95
2253.04 99
2253.15 101
2253.26 100
2253.37 98
2253.48 94
2253.58 90
2253.69 85
2253.80 80
2253.91 74
2254.02 66
2254.13 57
2254.24 46
2254.35 33
2254.45 20
2254.56 6
2254.67 0
2254.78 0
2254.89 0
2255.00 0
2255.11 0
2255.22 0
2255.33 0
2255.43 0
2255.54 8
2255.65 16
2255.76 22
2255.87 26
2255.98 26
2256.09 25
2256.20 24
2256.31 22
2256.42 23
2256.52 26
2256.63 32
2256.74 41
2256.85 51
2256.96 61
2257.07 70
2257.18 79
2257.29 85
2257.40 89
2257.50 92
2257.61 93
2257.72 94
2257.83 94
2257.94 95
2258.05 95
2258.16 96
2258.27 96
2258.38 95
2258.48 93
2258.59 88
2258.70 82
2258.81 75
2258.92 68
2259.03 61
2259.14 55
2259.25 49
2259.36 44
2259.47 40
2259.57 36
2259.68 34
2259.79 34
2259.90 35
2260.01 39
2260.12 45
2260.23 52
2260.34 59
2260.45 66
2260.56 73
2260.66 77
2260.77 79
2260.88 79
2260.99 77
2261.10 73
2261.21 68
2261.32 63
2261.43 58
2261.54 56
2261.65 56
2261.75 59
2261.86 66
2261.97 74
2262.08 82
2262.19 89
2262.30 94
2262.41 96
2262.52 96
2262.63 93
2262.74 89
2262.85 84
2262.95 80
2263.06 76
2263.17 74
2263.28 73
2263.39 73
2263.50 75
2263.61 77
2263.72 80
2263.83 83
2263.94 84
2264.05 84
2264.15 83
2264.26 80
2264.37 75
2264.48 69
2264.59 63
2264.70 58
2264.81 52
2264.92 48
2265.03 45
2265.14 43
2265.25 43
2265.35 44
2265.46 46
2265.57 47
2265.68 48
2265.79 47
2265.90 44
2266.01 40
2266.12 34
2266.23 29
2266.34 23
2266.45 18
2266.56 13
2266.66 9
2266.77 6
2266.88 6
2266.99 7
2267.10 10
2267.21 14
2267.32 20
2267.43 28
2267.54 35
2267.65 42
2267.76 48
2267.87 53
2267.97 57
2268.08 59
2268.19 61
2268.30 63
2268.41 65
2268.52 68
2268.63 73
2268.74 79
2268.85 85
2268.96 91
2269.07 96
2269.18 99
2269.29 99
2269.39 95
2269.50 89
2269.61 81
2269.72 71
2269.83 61
2269.94 50
2270.05 42
2270.16 35
2270.27 31
2270.38 29
2270.49 31
2270.60 35
2270.71 40
2270.81 46
2270.92 52
2271.03 58
2271.14 62
2271.25 65
2271.36 66
2271.47 66
2271.58 65
2271.69 64
2271.80 62
2271.91 61
2272.02 61
2272.13 61
2272.24 61
2272.34 60
2272.45 58
2272.56 54
2272.67 49
2272.78 43
2272.89 36
2273.00 30
2273.11 24
2273.22 20
2273.33 17
2273.44 15
2273.55 16
2273.66 18
2273.77 22
2273.87 27
2273.98 31
2274.09 34
2274.20 35
2274.31 32
2274.42 27
2274.53 20
2274.64 12
2274.75 5
2274.86 0
2274.97 0
2275.08 0
2275.19 2
2275.30 7
2275.41 11
2275.52 15
2275.62 18
2275.73 19
2275.84 18
2275.95 18
2276.06 18
2276.17 18
2276.28 19
2276.39 20
2276.50 22
2276.61 23
2276.72 25
2276.83 27
2276.94 29
2277.05 32
2277.16 37
2277.27 42
2277.38 48
2277.48 54
2277.59 60
2277.70 65
2277.81 68
2277.92 69
2278.03 69
2278.14 68
2278.25 67
2278.36 65
2278.47 63
2278.58 61
2278.69 58
2278.80 55
2278.91 51
2279.02 48
2279.13 46
2279.24 45
2279.35 47
2279.45 50
2279.56 54
2279.67 56
2279.78 57
2279.89 56
2280.00 53
2280.11 49
2280.22 45
2280.33 41
2280.44 39
2280.55 39
2280.66 39
2280.77 39
2280.88 39
2280.99 39
2281.10 38
2281.21 36
2281.32 33
2281.43 30
2281.53 27
2281.64 24
2281.75 20
2281.86 16
2281.97 12
2282.08 7
2282.19 2
2282.30 0
2282.41 0
2282.52 0
2282.63 0
2282.74 0
2282.85 0
2282.96 0
2283.07 0
2283.18 5
2283.29 11
2283.40 18
2283.51 23
2283.62 28
2283.73 32
2283.84 37
2283.94 43
2284.05 51
2284.16 59
2284.27 68
2284.38 76
2284.49 83
2284.60 88
2284.71 91
2284.82 91
2284.93 91
2285.04 89
2285.15 86
2285.26 83
2285.37 78
2285.48 73
2285.59 67
2285.70 62
2285.81 58
2285.92 56
2286.03 58
2286.14 62
2286.25 68
2286.36 74
2286.47 78
2286.58 79
2286.69 76
2286.79 71
2286.90 64
2287.01 57
2287.12 51
2287.23 48
2287.34 47
2287.45 49
2287.56 53
2287.67 59
2287.78 66
2287.89 71
2288.00 76
2288.11 78
2288.22 77
2288.33 74
2288.44 70
2288.55 65
2288.66 61
2288.77 57
2288.88 53
2288.99 49
2289.10 44
2289.21 37
2289.32 29
2289.43 21
2289.54 14
2289.65 8
2289.76 4
2289.87 3
2289.98 4
2290.09 6
2290.20 8
2290.30 11
2290.41 14
2290.52 17
2290.63 20
2290.74 22
2290.85 24
2290.96 25
2291.07 25
2291.18 25
2291.29 25
2291.40 26
2291.51 28
2291.62 32
2291.73 37
2291.84 43
2291.95 49
2292.06 55
2292.17 59
2292.28 62
2292.39 63
2292.50 63
2292.61 61
2292.72 57
2292.83 52
2292.94 48
2293.05 44
2293.16 42
2293.27 42
2293.38 45
2293.49 51
2293.60 58
2293.71 66
2293.82 73
2293.93 79
2294.04 82
2294.15 83
2294.26 82
2294.37 81
2294.48 79
2294.59 78
2294.70 77
2294.81 76
2294.92 74
2295.03 72
2295.14 69
2295.25 66
2295.36 64
2295.46 65
2295.57 67
2295.68 73
2295.79 80
2295.90 88
2296.01 96
2296.12 102
2296.23 105
2296.34 104
2296.45 101
2296.56 96
2296.67 90
2296.78 84
2296.89 80
2297.00 77
2297.11 76
2297.22 77
2297.33 77
2297.44 77
2297.55 76
2297.66 73
2297.77 70
2297.88 66
2297.99 62
2298.10 60
2298.21 60
2298.32 62
2298.43 65
2298.54 68
2298.65 70
2298.76 69
2298.87 66
2298.98 60
2299.09 52
2299.20 43
2299.31 35
2299.42 29
2299.53 26
2299.64 26
2299.75 29
2299.86 32
2299.97 34
2300.08 35
2300.19 33
2300.30 30
2300.41 24
2300.52 19
2300.63 13
2300.74 10
2300.85 7
2300.96 6
2301.07 6
2301.18 6
2301.29 7
2301.40 9
2301.51 13
2301.62 19
2301.73 26
2301.84 36
2301.95 46
2302.06 56
2302.17 66
2302.28 73
2302.39 80
2302.50 84
2302.61 86
2302.72 87
2302.83 87
2302.94 85
2303.05 83
2303.16 79
2303.27 75
2303.38 69
2303.49 61
2303.60 54
2303.71 46
2303.82 40
2303.93 35
2304.04 32
2304.15 32
2304.26 32
2304.37 31
2304.48 30
2304.59 27
2304.70 24
2304.81 20
2304.92 17
2305.03 18
2305.14 21
2305.25 29
2305.36 39
2305.47 49
2305.58 59
2305.69 65
2305.80 68
2305.91 68
2306.02 65
2306.13 61
2306.24 57
2306.35 55
2306.46 55
2306.57 57
2306.68 60
2306.79 64
2306.90 67
2307.01 69
2307.12 68
2307.23 65
2307.34 60
2307.45 53
2307.56 44
2307.67 36
2307.79 27
2307.90 20
2308.01 15
2308.12 10
2308.23 7
2308.34 5
2308.45 4
2308.56 4
2308.67 6
2308.78 9
2308.89 13
2309.00 16
2309.11 19
2309.22 21
2309.33 21
2309.44 19
2309.55 18
2309.66 17
2309.77 17
2309.88 19
2309.99 22
2310.10 27
2310.21 34
2310.32 41
2310.43 50
2310.54 60
2310.65 70
2310.76 80
2310.87 88
2310.98 93
2311.09 95
2311.20 92
2311.31 86
2311.42 78
2311.53 68
2311.64 58
2311.75 49
2311.86 41
2311.97 36
2312.08 32
2312.19 29
2312.30 27
2312.41 25
2312.52 23
2312.63 20
2312.74 16
2312.85 11
2312.96 6
2313.08 1
2313.19 0
2313.30 0
2313.41 0
2313.52 0
2313.63 0
2313.74 0
2313.85 0
2313.96 0
2314.07 3
2314.18 8
2314.29 12
2314.40 16
2314.51 19
2314.62 22
2314.73 25
2314.84 27
2314.95 29
2315.06 31
2315.17 34
2315.28 38
2315.39 43
2315.50 49
2315.61 54
2315.72 59
2315.83 62
2315.94 63
2316.05 61
2316.16 56
2316.27 50
2316.38 42
2316.49 34
2316.61 26
2316.72 18
2316.83 13
2316.94 9
2317.05 7
2317.16 8
2317.27 12
2317.38 18
2317.49 25
2317.60 32
2317.71 37
2317.82 39
2317.93 39
2318.04 35
2318.15 29
2318.26 23
2318.37 17
2318.48 12
2318.59 11
2318.70 11
2318.81 14
2318.92 19
2319.03 23
2319.14 27
2319.25 29
2319.37 28
2319.48 25
2319.59 21
2319.70 15
2319.81 10
2319.92 7
2320.03 7
2320.14 9
2320.25 14
2320.36 20
2320.47 26
2320.58 29
2320.69 29
2320.80 27
2320.91 21
2321.02 15
2321.13 10
2321.24 7
2321.35 7
2321.46 9
2321.57 14
2321.68 19
2321.79 24
2321.91 27
2322.02 30
2322.13 31
2322.24 31
2322.35 30
2322.46 28
2322.57 26
2322.68 24
2322.79 22
2322.90 20
2323.01 18
2323.12 15
2323.23 12
2323.34 10
2323.45 9
2323.56 9
2323.67 11
2323.78 15
2323.89 21
2324.01 27
2324.12 33
2324.23 38
2324.34 41
2324.45 42
2324.56 41
2324.67 38
2324.78 36
2324.89 35
2325.00 35
2325.11 36
2325.22 40
2325.33 44
2325.44 49
2325.55 54
2325.66 58
2325.77 60
2325.88 60
2326.00 58
2326.11 53
2326.22 46
2326.33 38
2326.44 28
2326.55 19
2326.66 11
2326.77 4
2326.88 1
2326.99 0
2327.10 0
2327.21 1
2327.32 2
2327.43 2
2327.54 1
2327.65 0
2327.76 0
2327.88 0
2327.99 0
2328.10 0
2328.21 0
2328.32 4
2328.43 11
2328.54 19
2328.65 27
2328.76 32
2328.87 35
2328.98 33
2329.09 28
2329.20 18
2329.31 7
2329.42 0
2329.54 0
2329.65 0
2329.76 0
2329.87 0
2329.98 0
2330.09 0
2330.20 0
2330.31 8
2330.42 16
2330.53 21
2330.64 23
2330.75 24
2330.86 23
2330.97 21
2331.08 21
2331.20 22
2331.31 24
2331.42 27
2331.53 31
2331.64 34
2331.75 36
2331.86 37
2331.97 36
2332.08 35
2332.19 34
2332.30 33
2332.41 32
2332.52 32
2332.63 33
2332.75 33
2332.86 35
2332.97 36
2333.08 39
2333.19 42
2333.30 47
2333.41 52
2333.52 57
2333.63 61
2333.74 62
2333.85 60
2333.96 55
2334.07 49
2334.19 41
2334.30 35
2334.41 30
2334.52 28
2334.63 28
2334.74 29
2334.85 31
2334.96 32
2335.07 33
2335.18 33
2335.29 34
2335.40 36
2335.51 40
2335.63 45
2335.74 50
2335.85 55
2335.96 59
2336.07 61
2336.18 61
2336.29 60
2336.40 59
2336.51 59
2336.62 60
2336.73 65
2336.84 70
2336.96 77
2337.07 83
2337.18 87
2337.29 88
2337.40 86
2337.51 81
2337.62 73
2337.73 64
2337.84 54
2337.95 46
2338.06 39
2338.18 34
2338.29 31
2338.40 29
2338.51 27
2338.62 26
2338.73 25
2338.84 25
2338.95 25
2339.06 24
2339.17 23
2339.28 22
2339.39 21
2339.51 18
2339.62 15
2339.73 12
2339.84 9
2339.95 6
2340.06 4
2340.17 3
2340.28 3
2340.39 4
2340.50 6
2340.61 9
2340.73 12
2340.84 14
2340.95 16
2341.06 17
2341.17 18
2341.28 20
2341.39 22
2341.50 25
2341.61 30
2341.72 35
2341.84 40
2341.95 45
2342.06 48
2342.17 49
2342.28 49
2342.39 46
2342.50 42
2342.61 38
2342.72 33
2342.83 30
2342.94 27
2343.06 25
2343.17 23
2343.28 21
2343.39 19
2343.50 18
2343.61 17
2343.72 17
2343.83 18
2343.94 20
2344.05 21
2344.17 21
2344.28 20
2344.39 18
2344.50 14
2344.61 9
2344.72 5
2344.83 1
2344.94 0
2345.05 0
2345.17 1
2345.28 2
2345.39 4
2345.50 5
2345.61 7
2345.72 8
2345.83 10
2345.94 14
2346.05 20
2346.16 27
2346.28 35
2346.39 43
2346.50 51
2346.61 57
2346.72 61
2346.83 63
2346.94 64
2347.05 65
2347.16 65
2347.28 66
2347.39 66
2347.50 66
2347.61 66
2347.72 67
2347.83 70
2347.94 73
2348.05 79
2348.16 85
2348.28 92
2348.39 98
2348.50 103
2348.61 104
2348.72 103
2348.83 100
2348.94 95
2349.05 91
2349.16 89
2349.28 91
2349.39 96
2349.50 104
2349.61 113
2349.72 123
2349.83 130
2349.94 135
2350.05 136
2350.16 133
2350.28 129
2350.39 122
2350.50 116
2350.61 109
2350.72 103
2350.83 98
2350.94 94
2351.05 92
2351.16 92
2351.28 93
2351.39 97
2351.50 103
2351.61 111
2351.72 119
2351.83 127
2351.94 133
2352.05 137
2352.17 139
2352.28 137
2352.39 133
2352.50 127
2352.61 119
2352.72 110
2352.83 101
2352.94 92
2353.06 83
2353.17 73
2353.28 63
2353.39 53
2353.50 43
2353.61 33
2353.72 24
2353.83 16
2353.95 10
2354.06 5
2354.17 1
2354.28 0
2354.39 0
2354.50 0
2354.61 0
2354.72 0
2354.84 0
2354.95 0
2355.06 0
2355.17 0
2355.28 3
2355.39 8
2355.50 12
2355.61 16
2355.73 19
2355.84 24
2355.95 29
2356.06 34
2356.17 39
2356.28 44
2356.39 46
2356.50 46
2356.62 44
2356.73 40
2356.84 35
2356.95 31
2357.06 30
2357.17 32
2357.28 36
2357.40 42
2357.51 50
2357.62 58
2357.73 65
2357.84 71
2357.95 75
2358.06 77
2358.17 77
2358.29 75
2358.40 71
2358.51 67
2358.62 62
2358.73 57
2358.84 52
2358.95 47
2359.07 43
2359.18 39
2359.29 34
2359.40 30
2359.51 25
2359.62 21
2359.73 19
2359.84 18
2359.96 19
2360.07 22
2360.18 26
2360.29 32
2360.40 38
2360.51 44
2360.62 48
2360.74 51
2360.85 54
2360.96 56
2361.07 57
2361.18 59
2361.29 62
2361.40 65
2361.52 70
2361.63 75
2361.74 81
2361.85 87
2361.96 92
2362.07 97
2362.18 100
2362.30 101
2362.41 101
2362.52 99
2362.63 96
2362.74 92
2362.85 86
2362.96 78
2363.08 68
2363.19 56
2363.30 43
2363.41 29
2363.52 15
2363.63 2
2363.74 0
2363.86 0
2363.97 0
2364.08 0
2364.19 0
2364.30 0
2364.41 5
2364.53 13
2364.64 21
2364.75 27
2364.86 32
2364.97 35
2365.08 37
2365.19 38
2365.31 38
2365.42 38
2365.53 37
2365.64 36
2365.75 35
2365.86 33
2365.97 30
2366.09 27
2366.20 25
2366.31 23
2366.42 22
2366.53 22
2366.64 24
2366.76 26
2366.87 27
2366.98 28
2367.09 27
2367.20 24
2367.31 21
2367.43 17
2367.54 14
2367.65 12
2367.76 12
2367.87 14
2367.98 17
2368.09 20
2368.21 23
2368.32 25
2368.43 28
2368.54 32
2368.65 38
2368.76 44
2368.88 51
2368.99 58
2369.10 64
2369.21 67
2369.32 67
2369.43 64
2369.55 59
2369.66 51
2369.77 43
2369.88 35
2369.99 27
2370.10 21
2370.21 16
2370.33 13
2370.44 12
2370.55 14
2370.66 17
2370.77 22
2370.88 28
2371.00 34
2371.11 39
2371.22 44
2371.33 48
2371.44 51
2371.55 54
2371.67 58
2371.78 61
2371.89 64
2372.00 66
2372.11 66
2372.22 63
2372.34 59
2372.45 53
2372.56 45
2372.67 38
2372.78 31
2372.89 25
2373.01 20
2373.12 15
2373.23 11
2373.34 8
2373.45 6
2373.56 6
2373.68 7
2373.79 11
2373.90 16
2374.01 22
2374.12 27
2374.24 29
2374.35 29
2374.46 25
2374.57 18
2374.68 9
2374.79 1
2374.91 0
2375.02 0
2375.13 0
2375.24 0
2375.35 0
2375.46 0
2375.58 0
2375.69 0
2375.80 0
2375.91 6
2376.02 14
2376.13 24
2376.25 35
2376.36 47
2376.47 60
2376.58 74
2376.69 90
2376.81 107
2376.92 124
2377.03 140
2377.14 154
2377.25 164
2377.36 169
2377.48 170
2377.59 166
2377.70 159
2377.81 151
2377.92 142
2378.04 134
2378.15 127
2378.26 120
2378.37 112
2378.48 103
2378.59 94
2378.71 84
2378.82 74
2378.93 67
2379.04 62
2379.15 60
2379.27 60
2379.38 63
2379.49 67
2379.60 72
2379.71 76
2379.82 79
2379.94 81
2380.05 81
2380.16 79
2380.27 75
2380.38 70
2380.50 64
2380.61 57
2380.72 51
2380.83 46
2380.94 43
2381.06 41
2381.17 41
2381.28 42
2381.39 43
2381.50 44
2381.61 44
2381.73 42
2381.84 38
2381.95 34
2382.06 29
2382.17 24
2382.29 21
2382.40 20
2382.51 22
2382.62 27
2382.73 36
2382.85 47
2382.96 61
2383.07 76
2383.18 90
2383.29 103
2383.41 112
2383.52 118
2383.63 122
2383.74 123
2383.85 124
2383.97 125
2384.08 127
2384.19 129
2384.30 131
2384.41 132
2384.52 131
2384.64 128
2384.75 122
2384.86 115
2384.97 105
2385.08 95
2385.20 84
2385.31 72
2385.42 61
2385.53 51
2385.64 42
2385.76 35
2385.87 30
2385.98 29
2386.09 29
2386.20 32
2386.32 34
2386.43 37
2386.54 37
2386.65 35
2386.76 30
2386.88 23
2386.99 14
2387.10 5
2387.21 0
2387.32 0
2387.44 0
2387.55 0
2387.66 0
2387.77 0
2387.89 0
2388.00 4
2388.11 8
2388.22 10
2388.33 11
2388.45 11
2388.56 11
2388.67 10
2388.78 10
2388.89 11
2389.01 12
2389.12 15
2389.23 20
2389.34 24
2389.45 28
2389.57 32
2389.68 35
2389.79 37
2389.90 38
2390.01 39
2390.13 39
2390.24 40
2390.35 41
2390.46 41
2390.57 40
2390.69 38
2390.80 36
2390.91 34
2391.02 31
2391.14 29
2391.25 27
2391.36 24
2391.47 20
2391.58 16
2391.70 11
2391.81 6
2391.92 1
2392.03 0
2392.14 0
2392.26 0
2392.37 0
2392.48 0
2392.59 0
2392.71 0
2392.82 0
2392.93 1
2393.04 3
2393.15 6
2393.27 9
2393.38 11
2393.49 12
2393.60 12
2393.71 11
2393.83 9
2393.94 6
2394.05 3
2394.16 0
2394.28 0
2394.39 0
2394.50 0
2394.61 0
2394.72 2
2394.84 6
2394.95 10
2395.06 14
2395.17 17
2395.29 20
2395.40 22
2395.51 23
2395.62 23
2395.73 23
2395.85 23
2395.96 23
2396.07 25
2396.18 29
2396.30 36
2396.41 44
2396.52 55
2396.63 65
2396.74 73
2396.86 79
2396.97 81
2397.08 80
2397.19 77
2397.31 73
2397.42 70
2397.53 71
2397.64 75
2397.76 83
2397.87 93
2397.98 105
2398.09 116
2398.20 124
2398.32 130
2398.43 132
2398.54 131
2398.65 129
2398.77 125
2398.88 121
2398.99 116
2399.10 110
2399.21 103
2399.33 94
2399.44 83
2399.55 71
2399.66 56
2399.78 41
2399.89 26
2400.00 13
2400.11 2
2400.23 0
2400.34 0
2400.45 0
2400.56 0
2400.68 0
2400.79 0
2400.90 0
2401.01 0
2401.12 0
2401.24 0
2401.35 3
2401.46 8
2401.57 14
2401.69 19
2401.80 24
2401.91 27
2402.02 28
2402.14 27
2402.25 25
2402.36 23
2402.47 22
2402.59 22
2402.70 22
2402.81 24
2402.92 26
2403.03 27
2403.15 28
2403.26 28
2403.37 28
2403.48 27
2403.60 25
2403.71 23
2403.82 21
2403.93 19
2404.05 18
2404.16 18
2404.27 19
2404.38 23
2404.50 27
2404.61 33
2404.72 40
2404.83 47
2404.95 54
2405.06 62
2405.17 69
2405.28 76
2405.40 83
2405.51 91
2405.62 97
2405.73 102
2405.85 105
2405.96 106
2406.07 105
2406.18 103
2406.30 99
2406.41 95
2406.52 92
2406.63 89
2406.75 86
2406.86 83
2406.97 80
2407.08 75
2407.20 70
2407.31 65
2407.42 59
2407.53 55
2407.65 52
2407.76 50
2407.87 48
2407.98 45
2408.10 42
2408.21 37
2408.32 31
2408.43 25
2408.55 18
2408.66 13
2408.77 8
2408.88 4
2409.00 2
2409.11 1
2409.22 0
2409.33 2
2409.45 5
2409.56 9
2409.67 15
2409.78 21
2409.90 27
2410.01 33
2410.12 39
2410.23 43
2410.35 48
2410.46 51
2410.57 55
2410.68 57
2410.80 57
2410.91 54
2411.02 49
2411.13 42
2411.25 34
2411.36 26
2411.47 21
2411.58 18
2411.70 18
2411.81 19
2411.92 21
2412.04 22
2412.15 22
2412.26 20
2412.37 18
2412.49 14
2412.60 11
2412.71 8
2412.82 7
2412.94 6
2413.05 5
2413.16 4
2413.27 3
2413.39 1
2413.50 0
2413.61 0
2413.72 0
2413.84 2
2413.95 4
2414.06 7
2414.18 10
2414.29 14
2414.40 17
2414.51 19
2414.63 21
2414.74 20
2414.85 19
2414.96 16
2415.08 12
2415.19 9
2415.30 5
2415.41 3
2415.53 2
2415.64 2
2415.75 4
2415.87 7
2415.98 10
2416.09 12
2416.20 14
2416.32 16
2416.43 18
2416.54 19
2416.65 20
2416.77 20
2416.88 21
2416.99 20
2417.11 20
2417.22 18
2417.33 16
2417.44 13
2417.56 9
2417.67 3
2417.78 0
2417.89 0
2418.01 0
2418.12 0
2418.23 0
2418.35 0
2418.46 0
2418.57 0
2418.68 8
2418.80 19
2418.91 30
2419.02 40
2419.13 47
2419.25 52
2419.36 54
2419.47 54
2419.59 53
2419.70 52
2419.81 52
2419.92 52
2420.04 53
2420.15 54
2420.26 56
2420.38 59
2420.49 61
2420.60 65
2420.71 70
2420.83 77
2420.94 85
2421.05 94
2421.17 102
2421.28 108
2421.39 112
2421.50 113
2421.62 110
2421.73 105
2421.84 99
2421.95 94
2422.07 89
2422.18 86
2422.29 84
2422.41 84
2422.52 83
2422.63 82
2422.74 80
2422.86 77
2422.97 73
2423.08 70
2423.20 68
2423.31 68
2423.42 71
2423.53 77
2423.65 84
2423.76 93
2423.87 102
2423.99 111
2424.10 118
2424.21 125
2424.33 131
2424.44 138
2424.55 145
2424.66 153
2424.78 162
2424.89 170
2425.00 177
2425.12 183
2425.23 185
2425.34 184
2425.45 180
2425.57 174
2425.68 167
2425.79 159
2425.91 151
2426.02 144
2426.13 137
2426.24 132
2426.36 126
2426.47 121
2426.58 116
2426.70 112
2426.81 107
2426.92 102
2427.04 97
2427.15 90
2427.26 83
2427.37 75
2427.49 67
2427.60 58
2427.71 51
2427.83 46
2427.94 44
2428.05 44
2428.17 45
2428.28 47
2428.39 48
2428.50 49
2428.62 47
2428.73 45
2428.84 42
2428.96 39
2429.07 37
2429.18 36
2429.30 37
2429.41 39
2429.52 41
2429.63 43
2429.75 44
2429.86 44
2429.97 44
2430.09 43
2430.20 44
2430.31 46
2430.43 50
2430.54 55
2430.65 61
2430.76 67
2430.88 73
2430.99 80
2431.10 85
2431.22 91
2431.33 95
2431.44 99
2431.56 101
2431.67 102
2431.78 101
2431.90 97
2432.01 92
2432.12 85
2432.23 78
2432.35 71
2432.46 64
2432.57 59
2432.69 56
2432.80 54
2432.91 54
2433.03 57
2433.14 61
2433.25 66
2433.37 71
2433.48 75
2433.59 76
2433.70 74
2433.82 69
2433.93 61
2434.04 51
2434.16 40
2434.27 30
2434.38 20
2434.50 13
2434.61 6
2434.72 2
2434.84 0
2434.95 0
2435.06 0
2435.18 0
2435.29 2
2435.40 5
2435.51 6
2435.63 6
2435.74 4
2435.85 2
2435.97 0
2436.08 0
2436.19 0
2436.31 1
2436.42 3
2436.53 6
2436.65 8
2436.76 9
2436.87 7
2436.99 4
2437.10 0
2437.21 0
2437.33 0
2437.44 0
2437.55 0
2437.67 0
2437.78 4
2437.89 12
2438.00 20
2438.12 27
2438.23 32
2438.34 33
2438.46 32
2438.57 28
2438.68 22
2438.80 15
2438.91 8
2439.02 2
2439.14 0
2439.25 0
2439.36 0
2439.48 3
2439.59 8
2439.70 13
2439.82 19
2439.93 25
2440.04 30
2440.16 35
2440.27 39
2440.38 41
2440.50 42
2440.61 41
2440.72 36
2440.84 30
2440.95 23
2441.06 15
2441.18 9
2441.29 5
2441.40 4
2441.52 6
2441.63 10
2441.74 15
2441.86 22
2441.97 29
2442.08 35
2442.20 39
2442.31 43
2442.42 46
2442.54 49
2442.65 52
2442.76 55
2442.88 59
2442.99 63
2443.10 68
2443.22 70
2443.33 72
2443.44 71
2443.56 67
2443.67 61
2443.78 54
2443.90 46
2444.01 39
2444.12 33
2444.24 30
2444.35 28
2444.46 28
2444.58 30
2444.69 33
2444.80 37
2444.92 40
2445.03 44
2445.14 47
2445.26 49
2445.37 52
2445.48 54
2445.60 57
2445.71 59
2445.82 62
2445.94 64
2446.05 65
2446.16 65
2446.28 63
2446.39 60
2446.50 56
2446.62 51
2446.73 45
2446.84 40
2446.96 35
2447.07 32
2447.18 29
2447.30 28
2447.41 26
2447.52 24
2447.64 21
2447.75 17
2447.86 13
2447.98 8
2448.09 5
2448.20 5
2448.32 8
2448.43 14
2448.55 21
2448.66 28
2448.77 35
2448.89 40
2449.00 43
2449.11 45
2449.23 46
2449.34 49
2449.45 52
2449.57 57
2449.68 62
2449.79 67
2449.91 71
2450.02 72
2450.13 71
2450.25 68
2450.36 62
2450.47 57
2450.59 53
2450.70 49
2450.81 48
2450.93 50
2451.04 53
2451.16 59
2451.27 66
2451.38 75
2451.50 83
2451.61 92
2451.72 99
2451.84 105
2451.95 109
2452.06 110
2452.18 109
2452.29 106
2452.40 102
2452.52 97
2452.63 92
2452.74 85
2452.86 79
2452.97 71
2453.09 63
2453.20 54
2453.31 46
2453.43 38
2453.54 33
2453.65 29
2453.77 26
2453.88 25
2453.99 24
2454.11 23
2454.22 22
2454.33 20
2454.45 18
2454.56 15
2454.68 14
2454.79 13
2454.90 14
2455.02 16
2455.13 20
2455.24 25
2455.36 30
2455.47 34
2455.58 37
2455.70 38
2455.81 37
2455.93 33
2456.04 28
2456.15 21
2456.27 15
2456.38 9
2456.49 4
2456.61 1
2456.72 0
2456.83 0
2456.95 0
2457.06 0
2457.18 0
2457.29 0
2457.40 0
2457.52 0
2457.63 0
2457.74 0
2457.86 0
2457.97 0
2458.08 2
2458.20 4
2458.31 8
2458.43 12
2458.54 16
2458.65 21
2458.77 26
2458.88 31
2458.99 36
2459.11 39
2459.22 41
2459.34 42
2459.45 41
2459.56 40
2459.68 37
2459.79 34
2459.90 30
2460.02 26
2460.13 21
2460.25 17
2460.36 13
2460.47 10
2460.59 7
2460.70 5
2460.81 3
2460.93 2
2461.04 3
2461.16 4
2461.27 7
2461.38 11
2461.50 16
2461.61 22
2461.72 28
2461.84 35
2461.95 41
2462.07 46
2462.18 50
2462.29 52
2462.41 53
2462.52 52
2462.63 50
2462.75 47
2462.86 43
2462.98 39
2463.09 36
2463.20 33
2463.32 31
2463.43 31
2463.54 31
2463.66 32
2463.77 32
2463.89 33
2464.00 33
2464.11 33
2464.23 34
2464.34 35
2464.46 39
2464.57 43
2464.68 48
2464.80 54
2464.91 59
2465.02 63
2465.14 66
2465.25 69
2465.37 70
2465.48 71
2465.59 72
2465.71 72
2465.82 71
2465.94 69
2466.05 65
2466.16 60
2466.28 52
2466.39 44
2466.50 35
2466.62 27
2466.73 20
2466.85 17
2466.96 16
2467.07 18
2467.19 23
2467.30 28
2467.42 32
2467.53 34
2467.64 34
2467.76 32
2467.87 29
2467.98 25
2468.10 22
2468.21 20
2468.33 20
2468.44 21
2468.55 23
2468.67 24
2468.78 25
2468.90 25
2469.01 23
2469.12 20
2469.24 16
2469.35 13
2469.47 10
2469.58 10
2469.69 13
2469.81 18
2469.92 25
2470.04 33
2470.15 40
2470.26 46
2470.38 49
2470.49 48
2470.61 45
2470.72 39
2470.83 33
2470.95 26
2471.06 19
2471.18 15
2471.29 12
2471.40 11
2471.52 12
2471.63 15
2471.75 19
2471.86 23
2471.97 28
2472.09 33
2472.20 39
2472.32 45
2472.43 51
2472.54 57
2472.66 62
2472.77 65
2472.89 66
2473.00 64
2473.11 59
2473.23 52
2473.34 44
2473.46 35
2473.57 28
2473.68 21
2473.80 16
2473.91 13
2474.03 10
2474.14 8
2474.25 8
2474.37 10
2474.48 14
2474.60 19
2474.71 24
2474.82 30
2474.94 35
2475.05 39
2475.17 41
2475.28 42
2475.39 40
2475.51 38
2475.62 35
2475.74 32
2475.85 27
2475.96 23
2476.08 18
2476.19 13
2476.31 9
2476.42 5
2476.54 2
2476.65 0
2476.76 0
2476.88 2
2476.99 5
2477.11 8
2477.22 11
2477.33 14
2477.45 16
2477.56 17
2477.68 18
2477.79 19
2477.90 21
2478.02 24
2478.13 28
2478.25 32
2478.36 35
2478.48 39
2478.59 41
2478.70 41
2478.82 41
2478.93 40
2479.05 38
2479.16 36
2479.27 35
2479.39 33
2479.50 31
2479.62 30
2479.73 28
2479.85 27
2479.96 26
2480.07 26
2480.19 27
2480.30 28
2480.42 31
2480.53 33
2480.64 36
2480.76 38
2480.87 40
2480.99 41
2481.10 43
2481.22 44
2481.33 46
2481.44 47
2481.56 48
2481.67 48
2481.79 46
2481.90 43
2482.02 39
2482.13 34
2482.24 29
2482.36 26
2482.47 25
2482.59 25
2482.70 28
2482.82 32
2482.93 37
2483.04 42
2483.16 48
2483.27 54
2483.39 60
2483.50 65
2483.62 70
2483.73 75
2483.84 77
2483.96 77
2484.07 75
2484.19 71
2484.30 64
2484.42 56
2484.53 46
2484.64 37
2484.76 28
2484.87 20
2484.99 13
2485.10 6
2485.22 0
2485.33 0
2485.44 0
2485.56 0
2485.67 0
2485.79 0
2485.90 0
2486.02 0
2486.13 0
2486.24 9
2486.36 18
2486.47 26
2486.59 32
2486.70 36
2486.82 37
2486.93 36
2487.04 32
2487.16 27
2487.27 21
2487.39 14
2487.50 6
2487.62 0
2487.73 0
2487.84 0
2487.96 0
2488.07 0
2488.19 0
2488.30 0
2488.42 0
2488.53 10
2488.65 22
2488.76 35
2488.87 46
2488.99 55
2489.10 62
2489.22 67
2489.33 71
2489.45 75
2489.56 79
2489.67 82
2489.79 84
2489.90 84
2490.02 82
2490.13 78
2490.25 73
2490.36 66
2490.48 60
2490.59 56
2490.70 53
2490.82 52
2490.93 52
2491.05 53
2491.16 53
2491.28 53
2491.39 52
2491.51 51
2491.62 50
2491.73 50
2491.85 49
2491.96 50
2492.08 50
2492.19 51
2492.31 52
2492.42 52
2492.54 53
2492.65 54
2492.76 55
2492.88 56
2492.99 57
2493.11 59
2493.22 60
2493.34 63
2493.45 66
2493.57 70
2493.68 74
2493.80 80
2493.91 86
2494.02 92
2494.14 97
2494.25 100
2494.37 103
2494.48 105
2494.60 106
2494.71 108
2494.83 111
2494.94 115
2495.06 119
2495.17 122
2495.28 123
2495.40 122
2495.51 118
2495.63 111
2495.74 104
2495.86 97
2495.97 92
2496.09 89
2496.20 89
2496.32 90
2496.43 92
2496.54 93
2496.66 92
2496.77 87
2496.89 80
2497.00 72
2497.12 63
2497.23 57
2497.35 53
2497.46 54
2497.58 59
2497.69 69
2497.80 80
2497.92 92
2498.03 103
2498.15 111
2498.26 114
2498.38 114
2498.49 109
2498.61 101
2498.72 92
2498.84 82
2498.95 73
2499.07 66
2499.18 62
2499.29 62
2499.41 65
2499.52 72
2499.64 81
2499.75 91
2499.87 101
2499.98 109
2500.10 115
2500.21 118
2500.33 120
2500.44 122
2500.56 123
2500.67 124
2500.78 126
2500.90 127
2501.01 126
2501.13 124
2501.24 118
2501.36 109
2501.47 97
2501.59 83
2501.70 67
2501.82 52
2501.93 38
2502.05 26
2502.16 18
2502.28 14
2502.39 13
2502.51 15
2502.62 19
2502.73 24
2502.85 29
2502.96 33
2503.08 36
2503.19 38
2503.31 38
2503.42 37
2503.54 36
2503.65 33
2503.77 31
2503.88 29
2504.00 27
2504.11 27
2504.23 29
2504.34 32
2504.46 37
2504.57 43
2504.68 48
2504.80 51
2504.91 52
2505.03 50
2505.14 46
2505.26 40
2505.37 34
2505.49 27
2505.60 21
2505.72 17
2505.83 14
2505.95 14
2506.06 16
2506.18 22
2506.29 30
2506.41 40
2506.52 51
2506.64 62
2506.75 73
2506.87 83
2506.98 91
2507.10 97
2507.21 102
2507.32 105
2507.44 107
2507.55 107
2507.67 106
2507.78 105
2507.90 104
2508.01 103
2508.13 102
2508.24 101
2508.36 100
2508.47 99
2508.59 98
2508.70 95
2508.82 93
2508.93 90
2509.05 87
2509.16 84
2509.28 82
2509.39 81
2509.51 81
2509.62 81
2509.74 82
2509.85 82
2509.97 82
2510.08 80
2510.20 77
2510.31 73
2510.43 68
2510.54 63
2510.66 58
2510.77 53
2510.89 49
2511.00 46
2511.12 44
2511.23 42
2511.35 41
2511.46 41
2511.57 41
2511.69 41
2511.80 42
2511.92 42
2512.03 42
2512.15 43
2512.26 44
2512.38 45
2512.49 47
2512.61 48
2512.72 49
2512.84 48
2512.95 46
2513.07 43
2513.18 40
2513.30 38
2513.41 38
2513.53 38
2513.64 40
2513.76 42
2513.87 45
2513.99 48
2514.10 51
2514.22 54
2514.33 58
2514.45 63
2514.56 67
2514.68 69
2514.79 70
2514.91 69
2515.02 66
2515.14 61
2515.25 56
2515.37 51
2515.48 47
2515.60 46
2515.71 48
2515.83 53
2515.94 60
2516.06 69
2516.17 79
2516.29 88
2516.40 95
2516.52 100
2516.63 102
2516.75 100
2516.86 96
2516.98 89
2517.09 81
2517.21 73
2517.32 65
2517.44 58
2517.55 53
2517.67 49
2517.78 46
2517.90 45
2518.01 44
2518.13 44
2518.24 43
2518.36 42
2518.47 40
2518.59 38
2518.70 36
2518.82 35
2518.93 36
2519.05 39
2519.16 42
2519.28 46
2519.39 50
2519.51 53
2519.63 54
2519.74 53
2519.86 51
2519.97 48
2520.09 44
2520.20 40
2520.32 36
2520.43 33
2520.55 29
2520.66 25
2520.78 22
2520.89 20
2521.01 18
2521.12 18
2521.24 19
2521.35 22
2521.47 25
2521.58 29
2521.70 33
2521.81 36
2521.93 37
2522.04 37
2522.16 35
2522.27 32
2522.39 26
2522.50 20
2522.62 14
2522.73 9
2522.85 6
2522.96 4
2523.08 4
2523.19 6
2523.31 10
2523.42 15
2523.54 19
2523.65 23
2523.77 26
2523.89 28
2524.00 28
2524.12 26
2524.23 24
2524.35 20
2524.46 16
2524.58 12
2524.69 7
2524.81 2
2524.92 0
2525.04 0
2525.15 0
2525.27 0
2525.38 0
2525.50 0
2525.61 0
2525.73 0
2525.84 3
2525.96 6
2526.07 8
2526.19 10
2526.30 12
2526.42 14
2526.54 16
2526.65 19
2526.77 22
2526.88 25
2527.00 26
2527.11 25
2527.23 24
2527.34 23
2527.46 21
2527.57 22
2527.69 23
2527.80 26
2527.92 29
2528.03 32
2528.15 33
2528.26 32
2528.38 29
2528.50 24
2528.61 20
2528.73 15
2528.84 12
2528.96 10
2529.07 10
2529.19 11
2529.30 12
2529.42 14
2529.53 17
2529.65 20
2529.76 23
2529.88 27
2529.99 31
2530.11 35
2530.22 40
2530.34 45
2530.46 49
2530.57 52
2530.69 56
2530.80 58
2530.92 60
2531.03 62
2531.15 62
2531.26 61
2531.38 60
2531.49 58
2531.61 56
2531.72 55
2531.84 56
2531.96 57
2532.07 59
2532.19 62
2532.30 65
2532.42 66
2532.53 67
2532.65 67
2532.76 66
2532.88 66
2532.99 67
2533.11 68
2533.22 70
2533.34 71
2533.46 70
2533.57 68
2533.69 63
2533.80 57
2533.92 50
2534.03 44
2534.15 39
2534.26 37
2534.38 37
2534.49 40
2534.61 46
2534.72 53
2534.84 62
2534.96 70
2535.07 79
2535.19 86
2535.30 93
2535.42 99
2535.53 104
2535.65 108
2535.76 112
2535.88 115
2535.99 116
2536.11 117
2536.23 116
2536.34 113
2536.46 109
2536.57 103
2536.69 96
2536.80 88
2536.92 79
2537.03 70
2537.15 61
2537.27 53
2537.38 46
2537.50 41
2537.61 36
2537.73 33
2537.84 30
2537.96 26
2538.07 22
2538.19 17
2538.30 12
2538.42 9
2538.54 8
2538.65 8
2538.77 11
2538.88 16
2539.00 22
2539.11 28
2539.23 33
2539.34 37
2539.46 39
2539.58 40
2539.69 41
2539.81 43
2539.92 45
2540.04 47
2540.15 50
2540.27 53
2540.38 55
2540.50 56
2540.62 57
2540.73 58
2540.85 59
2540.96 60
2541.08 62
2541.19 64
2541.31 67
2541.42 70
2541.54 74
2541.66 78
2541.77 82
2541.89 87
2542.00 91
2542.12 95
2542.23 96
2542.35 95
2542.47 93
2542.58 88
2542.70 84
2542.81 80
2542.93 78
2543.04 78
2543.16 80
2543.27 83
2543.39 85
2543.51 88
2543.62 89
2543.74 90
2543.85 89
2543.97 88
2544.08 85
2544.20 82
2544.32 76
2544.43 69
2544.55 60
2544.66 49
2544.78 37
2544.89 27
2545.01 18
2545.13 11
2545.24 6
2545.36 3
2545.47 2
2545.59 1
2545.70 0
2545.82 0
2545.93 0
2546.05 0
2546.17 0
2546.28 0
2546.40 0
2546.51 0
2546.63 0
2546.74 5
2546.86 11
2546.98 17
2547.09 25
2547.21 32
2547.32 39
2547.44 46
2547.55 51
2547.67 54
2547.79 57
2547.90 58
2548.02 59
2548.13 59
2548.25 60
2548.37 60
2548.48 60
2548.60 58
2548.71 56
2548.83 51
2548.94 46
2549.06 40
2549.18 34
2549.29 29
2549.41 25
2549.52 22
2549.64 21
2549.75 19
2549.87 18
2549.99 17
2550.10 15
2550.22 14
2550.33 13
2550.45 13
2550.56 15
2550.68 19
2550.80 24
2550.91 32
2551.03 40
2551.14 50
2551.26 58
2551.38 66
2551.49 72
2551.61 75
2551.72 75
2551.84 73
2551.95 68
2552.07 63
2552.19 57
2552.30 51
2552.42 46
2552.53 42
2552.65 38
2552.77 33
2552.88 28
2553.00 22
2553.11 16
2553.23 9
2553.34 3
2553.46 0
2553.58 0
2553.69 0
2553.81 0
2553.92 0
2554.04 3
2554.16 7
2554.27 12
2554.39 16
2554.50 20
2554.62 25
2554.74 29
2554.85 33
2554.97 37
2555.08 41
2555.20 42
2555.31 42
2555.43 41
2555.55 37
2555.66 33
2555.78 29
2555.89 26
2556.01 27
2556.13 31
2556.24 39
2556.36 51
2556.47 66
2556.59 81
2556.71 94
2556.82 105
2556.94 111
2557.05 113
2557.17 111
2557.29 105
2557.40 98
2557.52 89
2557.63 79
2557.75 70
2557.87 60
2557.98 52
2558.10 45
2558.21 40
2558.33 38
2558.45 37
2558.56 39
2558.68 40
2558.79 42
2558.91 44
2559.03 44
2559.14 43
2559.26 42
2559.37 39
2559.49 37
2559.61 34
2559.72 31
2559.84 29
2559.95 28
2560.07 28
2560.19 27
2560.30 27
2560.42 26
2560.53 25
2560.65 24
2560.77 23
2560.88 24
2561.00 25
2561.11 27
2561.23 29
2561.35 30
2561.46 30
2561.58 28
2561.69 27
2561.81 26
2561.93 27
2562.04 32
2562.16 40
2562.27 50
2562.39 60
2562.51 69
2562.62 76
2562.74 79
2562.85 78
2562.97 75
2563.09 70
2563.20 64
2563.32 58
2563.43 52
2563.55 46
2563.67 41
2563.78 37
2563.90 34
2564.02 33
2564.13 33
2564.25 33
2564.36 34
2564.48 35
2564.60 34
2564.71 33
2564.83 31
2564.94 28
2565.06 26
2565.18 25
2565.29 24
2565.41 24
2565.52 24
2565.64 25
2565.76 27
2565.87 30
2565.99 35
2566.11 42
2566.22 50
2566.34 58
2566.45 64
2566.57 68
2566.69 70
2566.80 69
2566.92 67
2567.03 64
2567.15 63
2567.27 62
2567.38 63
2567.50 65
2567.62 66
2567.73 66
2567.85 65
2567.96 62
2568.08 60
2568.20 59
2568.31 59
2568.43 60
2568.55 62
2568.66 63
2568.78 63
2568.89 61
2569.01 57
2569.13 52
2569.24 47
2569.36 42
2569.47 38
2569.59 36
2569.71 34
2569.82 33
2569.94 33
2570.06 33
2570.17 33
2570.29 33
2570.40 34
2570.52 34
2570.64 35
2570.75 36
2570.87 37
2570.99 39
2571.10 41
2571.22 42
2571.33 44
2571.45 45
2571.57 45
2571.68 47
2571.80 49
2571.92 53
2572.03 57
2572.15 62
2572.27 66
2572.38 69
2572.50 70
2572.61 69
2572.73 67
2572.85 63
2572.96 60
2573.08 56
2573.20 53
2573.31 50
2573.43 48
2573.54 47
2573.66 47
2573.78 48
2573.89 51
2574.01 56
2574.13 62
2574.24 69
2574.36 77
2574.48 86
2574.59 94
2574.71 101
2574.82 107
2574.94 111
2575.06 113
2575.17 113
2575.29 110
2575.41 105
2575.52 98
2575.64 91
2575.76 83
2575.87 77
2575.99 73
2576.10 71
2576.22 71
2576.34 71
2576.45 71
2576.57 70
2576.69 67
2576.80 61
2576.92 54
2577.04 47
2577.15 42
2577.27 40
2577.38 41
2577.50 45
2577.62 52
2577.73 61
2577.85 70
2577.97 78
2578.08 84
2578.20 87
2578.32 89
2578.43 89
2578.55 89
2578.67 87
2578.78 86
2578.90 84
2579.01 83
2579.13 80
2579.25 78
2579.36 74
2579.48 69
2579.60 63
2579.71 56
2579.83 50
2579.95 44
2580.06 39
2580.18 34
2580.30 30
2580.41 27
2580.53 24
2580.64 24
2580.76 24
2580.88 25
2580.99 27
2581.11 28
2581.23 29
2581.34 29
2581.46 28
2581.58 27
2581.69 26
2581.81 26
2581.93 26
2582.04 27
2582.16 29
2582.28 29
2582.39 29
2582.51 27
2582.63 24
2582.74 20
2582.86 16
2582.98 12
2583.09 8
2583.21 4
2583.32 1
2583.44 0
2583.56 0
2583.67 0
2583.79 0
2583.91 0
2584.02 0
2584.14 0
2584.26 0
2584.37 4
2584.49 14
2584.61 25
2584.72 37
2584.84 47
2584.96 55
2585.07 60
2585.19 62
2585.31 61
2585.42 57
2585.54 53
2585.66 50
2585.77 48
2585.89 48
2586.01 50
2586.12 53
2586.24 56
2586.36 59
2586.47 59
2586.59 58
2586.71 56
2586.82 53
2586.94 50
2587.06 48
2587.17 49
2587.29 51
2587.41 55
2587.52 58
2587.64 60
2587.76 60
2587.87 57
2587.99 52
2588.11 46
2588.22 40
2588.34 36
2588.45 34
2588.57 35
2588.69 39
2588.80 44
2588.92 49
2589.04 54
2589.15 56
2589.27 56
2589.39 54
2589.51 51
2589.62 46
2589.74 42
2589.86 39
2589.97 37
2590.09 37
2590.21 38
2590.32 39
2590.44 42
2590.56 45
2590.67 48
2590.79 52
2590.91 55
2591.02 59
2591.14 62
2591.26 64
2591.37 65
2591.49 65
2591.61 63
2591.72 59
2591.84 54
2591.96 48
2592.07 41
2592.19 35
2592.31 29
2592.42 24
2592.54 20
2592.66 17
2592.77 14
2592.89 13
2593.01 13
2593.12 15
2593.24 17
2593.36 20
2593.47 24
2593.59 28
2593.71 31
2593.82 33
2593.94 35
2594.06 37
2594.17 39
2594.29 40
2594.41 42
2594.52 42
2594.64 42
2594.76 41
2594.88 39
2594.99 38
2595.11 39
2595.23 42
2595.34 48
2595.46 57
2595.58 69
2595.69 83
2595.81 97
2595.93 112
2596.04 126
2596.16 138
2596.28 146
2596.39 150
2596.51 150
2596.63 146
2596.74 138
2596.86 129
2596.98 120
2597.09 112
2597.21 107
2597.33 104
2597.45 103
2597.56 103
2597.68 102
2597.80 101
2597.91 99
2598.03 96
2598.15 94
2598.26 94
2598.38 97
2598.50 100
2598.61 104
2598.73 107
2598.85 106
2598.96 103
2599.08 96
2599.20 89
2599.32 81
2599.43 75
2599.55 73
2599.67 72
2599.78 74
2599.90 76
2600.02 78
2600.13 78
2600.25 77
2600.37 75
2600.48 73
2600.60 71
2600.72 71
2600.84 73
2600.95 75
2601.07 79
2601.19 82
2601.30 85
2601.42 86
2601.54 84
2601.65 80
2601.77 73
2601.89 63
2602.00 53
2602.12 44
2602.24 37
2602.36 33
2602.47 33
2602.59 37
2602.71 44
2602.82 52
2602.94 61
2603.06 68
2603.17 74
2603.29 78
2603.41 81
2603.53 82
2603.64 83
2603.76 84
2603.88 86
2603.99 87
2604.11 89
2604.23 90
2604.34 91
2604.46 92
2604.58 91
2604.70 90
2604.81 87
2604.93 85
2605.05 81
2605.16 77
2605.28 73
2605.40 69
2605.51 65
2605.63 61
2605.75 58
2605.87 55
2605.98 52
2606.10 50
2606.22 49
2606.33 47
2606.45 47
2606.57 47
2606.69 48
2606.80 50
2606.92 53
2607.04 56
2607.15 61
2607.27 67
2607.39 74
2607.50 84
2607.62 95
2607.74 105
2607.86 115
2607.97 122
2608.09 127
2608.21 130
2608.32 131
2608.44 131
2608.56 131
2608.68 131
2608.79 132
2608.91 132
2609.03 131
2609.14 129
2609.26 126
2609.38 123
2609.50 122
2609.61 123
2609.73 125
2609.85 130
2609.96 134
2610.08 138
2610.20 141
2610.32 141
2610.43 139
2610.55 135
2610.67 128
2610.78 121
2610.90 113
2611.02 104
2611.14 95
2611.25 87
2611.37 79
2611.49 74
2611.60 70
2611.72 67
2611.84 65
2611.96 64
2612.07 63
2612.19 63
2612.31 64
2612.42 67
2612.54 72
2612.66 78
2612.78 85
2612.89 93
2613.01 100
2613.13 104
2613.25 107
2613.36 107
2613.48 106
2613.60 104
2613.71 103
2613.83 102
2613.95 102
2614.07 104
2614.18 107
2614.30 111
2614.42 116
2614.53 119
2614.65 121
2614.77 120
2614.89 116
2615.00 108
2615.12 98
2615.24 86
2615.36 73
2615.47 61
2615.59 50
2615.71 42
2615.82 36
2615.94 33
2616.06 33
2616.18 34
2616.29 36
2616.41 38
2616.53 38
2616.65 37
2616.76 35
2616.88 32
2617.00 30
2617.11 29
2617.23 31
2617.35 34
2617.47 39
2617.58 45
2617.70 49
2617.82 52
2617.94 54
2618.05 53
2618.17 50
2618.29 46
2618.41 41
2618.52 36
2618.64 30
2618.76 25
2618.87 20
2618.99 17
2619.11 16
2619.23 17
2619.34 20
2619.46 24
2619.58 30
2619.70 37
2619.81 44
2619.93 50
2620.05 57
2620.17 62
2620.28 67
2620.40 71
2620.52 72
2620.63 71
2620.75 69
2620.87 64
2620.99 59
2621.10 54
2621.22 50
2621.34 47
2621.46 46
2621.57 45
2621.69 46
2621.81 46
2621.93 47
2622.04 48
2622.16 49
2622.28 50
2622.40 51
2622.51 52
2622.63 53
2622.75 54
2622.87 56
2622.98 58
2623.10 60
2623.22 64
2623.34 69
2623.45 74
2623.57 80
2623.69 85
2623.81 90
2623.92 94
2624.04 97
2624.16 99
2624.27 101
2624.39 103
2624.51 104
2624.63 105
2624.74 106
2624.86 105
2624.98 104
2625.10 102
2625.21 97
2625.33 91
2625.45 82
2625.57 72
2625.68 62
2625.80 51
2625.92 43
2626.04 36
2626.15 33
2626.27 34
2626.39 36
2626.51 40
2626.62 45
2626.74 50
2626.86 55
2626.98 60
2627.09 66
2627.21 73
2627.33 81
2627.45 90
2627.56 98
2627.68 105
2627.80 111
2627.92 114
2628.04 115
2628.15 113
2628.27 109
2628.39 104
2628.51 98
2628.62 92
2628.74 86
2628.86 81
2628.98 78
2629.09 76
2629.21 76
2629.33 77
2629.45 80
2629.56 82
2629.68 85
2629.80 87
2629.92 88
2630.03 89
2630.15 89
2630.27 88
2630.39 86
2630.50 84
2630.62 81
2630.74 76
2630.86 69
2630.97 61
2631.09 53
2631.21 46
2631.33 41
2631.45 39
2631.56 39
2631.68 41
2631.80 45
2631.92 50
2632.03 54
2632.15 57
2632.27 59
2632.39 60
2632.50 58
2632.62 55
2632.74 51
2632.86 45
2632.97 39
2633.09 34
2633.21 30
2633.33 29
2633.44 30
2633.56 33
2633.68 36
2633.80 40
2633.92 42
2634.03 43
2634.15 43
2634.27 44
2634.39 47
2634.50 52
2634.62 60
2634.74 70
2634.86 81
2634.97 93
2635.09 103
2635.21 111
2635.33 118
2635.45 123
2635.56 129
2635.68 136
2635.80 145
2635.92 158
2636.03 174
2636.15 192
2636.27 212
2636.39 233
2636.51 253
2636.62 274
2636.74 294
2636.86 314
2636.98 332
2637.09 349
2637.21 364
2637.33 376
2637.45 385
2637.56 393
2637.68 400
2637.80 408
2637.92 417
2638.04 429
2638.15 441
2638.27 454
2638.39 466
2638.51 475
2638.62 481
2638.74 483
2638.86 482
2638.98 479
2639.10 474
2639.21 467
2639.33 458
2639.45 448
2639.57 435
2639.68 420
2639.80 402
2639.92 384
2640.04 365
2640.16 346
2640.27 329
2640.39 312
2640.51 298
2640.63 285
2640.75 274
2640.86 263
2640.98 254
2641.10 245
2641.22 236
2641.33 227
2641.45 218
2641.57 210
2641.69 203
2641.81 196
2641.92 190
2642.04 183
2642.16 177
2642.28 171
2642.40 166
2642.51 161
2642.63 158
2642.75 157
2642.87 157
2642.98 157
2643.10 156
2643.22 153
2643.34 149
2643.46 144
2643.57 137
2643.69 131
2643.81 125
2643.93 120
2644.05 115
2644.16 110
2644.28 105
2644.40 100
2644.52 95
2644.64 90
2644.75 85
2644.87 80
2644.99 75
2645.11 71
2645.22 68
2645.34 67
2645.46 69
2645.58 73
2645.70 81
2645.81 89
2645.93 97
2646.05 102
2646.17 104
2646.29 103
2646.40 99
2646.52 93
2646.64 87
2646.76 82
2646.88 78
2646.99 75
2647.11 74
2647.23 72
2647.35 71
2647.47 69
2647.58 67
2647.70 66
2647.82 65
2647.94 64
2648.06 64
2648.17 64
2648.29 63
2648.41 62
2648.53 59
2648.65 57
2648.76 54
2648.88 53
2649.00 52
2649.12 52
2649.24 53
2649.35 53
2649.47 54
2649.59 52
2649.71 50
2649.83 47
2649.94 44
2650.06 40
2650.18 37
2650.30 35
2650.42 34
2650.53 34
2650.65 34
2650.77 34
2650.89 34
2651.01 32
2651.12 29
2651.24 25
2651.36 19
2651.48 13
2651.60 6
2651.71 1
2651.83 0
2651.95 0
2652.07 0
2652.19 0
2652.31 3
2652.42 5
2652.54 6
2652.66 5
2652.78 2
2652.90 0
2653.01 0
2653.13 0
2653.25 0
2653.37 2
2653.49 8
2653.60 15
2653.72 23
2653.84 29
2653.96 35
2654.08 40
2654.19 45
2654.31 49
2654.43 55
2654.55 60
2654.67 66
2654.79 72
2654.90 76
2655.02 80
2655.14 83
2655.26 85
2655.38 86
2655.49 85
2655.61 83
2655.73 81
2655.85 77
2655.97 73
2656.09 68
2656.20 65
2656.32 62
2656.44 61
2656.56 62
2656.68 65
2656.79 69
2656.91 76
2657.03 83
2657.15 92
2657.27 101
2657.39 109
2657.50 117
2657.62 122
2657.74 126
2657.86 126
2657.98 125
2658.09 122
2658.21 118
2658.33 114
2658.45 109
2658.57 105
2658.69 102
2658.80 100
2658.92 98
2659.04 96
2659.16 94
2659.28 92
2659.40 89
2659.51 85
2659.63 79
2659.75 72
2659.87 63
2659.99 52
2660.10 40
2660.22 28
2660.34 17
2660.46 7
2660.58 0
2660.70 0
2660.81 0
2660.93 2
2661.05 8
2661.17 16
2661.29 23
2661.41 30
2661.52 35
2661.64 38
2661.76 39
2661.88 37
2662.00 33
2662.12 28
2662.23 22
2662.35 16
2662.47 12
2662.59 9
2662.71 9
2662.83 10
2662.94 13
2663.06 15
2663.18 17
2663.30 17
2663.42 17
2663.54 15
2663.65 14
2663.77 13
2663.89 13
2664.01 14
2664.13 17
2664.25 21
2664.36 26
2664.48 33
2664.60 40
2664.72 49
2664.84 57
2664.96 64
2665.07 68
2665.19 70
2665.31 68
2665.43 63
2665.55 57
2665.67 50
2665.78 45
2665.90 42
2666.02 41
2666.14 43
2666.26 44
2666.38 46
2666.49 47
2666.61 46
2666.73 45
2666.85 43
2666.97 41
2667.09 39
2667.21 37
2667.32 35
2667.44 32
2667.56 30
2667.68 27
2667.80 25
2667.92 23
2668.03 23
2668.15 23
2668.27 24
2668.39 27
2668.51 29
2668.63 31
2668.74 32
2668.86 33
2668.98 34
2669.10 34
2669.22 34
2669.34 34
2669.46 36
2669.57 40
2669.69 45
2669.81 52
2669.93 59
2670.05 67
2670.17 72
2670.28 75
2670.40 75
2670.52 72
2670.64 67
2670.76 60
2670.88 53
2671.00 47
2671.11 42
2671.23 40
2671.35 41
2671.47 44
2671.59 49
2671.71 57
2671.83 65
2671.94 74
2672.06 83
2672.18 93
2672.30 102
2672.42 112
2672.54 122
2672.66 131
2672.77 138
2672.89 142
2673.01 143
2673.13 139
2673.25 132
2673.37 123
2673.48 113
2673.60 103
2673.72 95
2673.84 90
2673.96 87
2674.08 85
2674.20 83
2674.31 81
2674.43 77
2674.55 72
2674.67 64
2674.79 56
2674.91 46
2675.03 37
2675.15 27
2675.26 19
2675.38 11
2675.50 6
2675.62 3
2675.74 1
2675.86 0
2675.98 2
2676.09 4
2676.21 7
2676.33 11
2676.45 15
2676.57 20
2676.69 24
2676.81 27
2676.92 29
2677.04 30
2677.16 30
2677.28 28
2677.40 25
2677.52 22
2677.64 19
2677.75 18
2677.87 19
2677.99 24
2678.11 33
2678.23 43
2678.35 56
2678.47 68
2678.59 80
2678.70 90
2678.82 99
2678.94 105
2679.06 108
2679.18 110
2679.30 110
2679.42 108
2679.53 105
2679.65 101
2679.77 97
2679.89 93
2680.01 90
2680.13 87
2680.25 85
2680.37 84
2680.48 83
2680.60 81
2680.72 80
2680.84 79
2680.96 80
2681.08 83
2681.20 89
2681.32 96
2681.43 105
2681.55 114
2681.67 122
2681.79 129
2681.91 135
2682.03 139
2682.15 142
2682.27 144
2682.38 146
2682.50 146
2682.62 146
2682.74 144
2682.86 141
2682.98 137
2683.10 132
2683.22 127
2683.33 121
2683.45 117
2683.57 112
2683.69 108
2683.81 102
2683.93 96
2684.05 89
2684.17 82
2684.28 74
2684.40 67
2684.52 62
2684.64 60
2684.76 61
2684.88 64
2685.00 67
2685.12 71
2685.24 73
2685.35 73
2685.47 72
2685.59 69
2685.71 67
2685.83 65
2685.95 63
2686.07 63
2686.19 63
2686.30 64
2686.42 65
2686.54 67
2686.66 69
2686.78 72
2686.90 75
2687.02 78
2687.14 80
2687.26 81
2687.37 82
2687.49 83
2687.61 85
2687.73 88
2687.85 92
2687.97 96
2688.09 99
2688.21 100
2688.33 98
2688.44 95
2688.56 91
2688.68 86
2688.80 81
2688.92 78
2689.04 76
2689.16 74
2689.28 72
2689.40 69
2689.51 65
2689.63 59
2689.75 52
2689.87 44
2689.99 36
2690.11 28
2690.23 21
2690.35 15
2690.47 11
2690.58 10
2690.70 10
2690.82 12
2690.94 14
2691.06 17
2691.18 19
2691.30 20
2691.42 21
2691.54 21
2691.66 20
2691.77 17
2691.89 12
2692.01 6
2692.13 0
2692.25 0
2692.37 0
2692.49 0
2692.61 0
2692.73 0
2692.84 0
2692.96 0
2693.08 3
2693.20 11
2693.32 18
2693.44 24
2693.56 30
2693.68 34
2693.80 39
2693.92 43
2694.03 48
2694.15 54
2694.27 61
2694.39 67
2694.51 73
2694.63 77
2694.75 80
2694.87 81
2694.99 81
2695.11 80
2695.23 80
2695.34 81
2695.46 83
2695.58 85
2695.70 86
2695.82 87
2695.94 86
2696.06 84
2696.18 80
2696.30 75
2696.42 71
2696.53 68
2696.65 67
2696.77 68
2696.89 72
2697.01 77
2697.13 82
2697.25 87
2697.37 89
2697.49 90
2697.61 88
2697.73 83
2697.84 77
2697.96 70
2698.08 63
2698.20 57
2698.32 51
2698.44 46
2698.56 41
2698.68 37
2698.80 33
2698.92 30
2699.04 28
2699.15 28
2699.27 30
2699.39 34
2699.51 38
2699.63 43
2699.75 48
2699.87 51
2699.99 53
2700.11 54
2700.23 53
2700.35 52
2700.47 51
2700.58 51
2700.70 51
2700.82 52
2700.94 53
2701.06 54
2701.18 52
2701.30 49
2701.42 44
2701.54 38
2701.66 31
2701.78 24
2701.90 19
2702.01 15
2702.13 14
2702.25 13
2702.37 15
2702.49 17
2702.61 20
2702.73 24
2702.85 28
2702.97 32
2703.09 35
2703.21 37
2703.33 38
2703.45 36
2703.56 32
2703.68 27
2703.80 22
2703.92 18
2704.04 14
2704.16 12
2704.28 11
2704.40 9
2704.52 8
2704.64 6
2704.76 4
2704.88 4
2705.00 5
2705.11 9
2705.23 16
2705.35 24
2705.47 32
2705.59 37
2705.71 41
2705.83 40
2705.95 38
2706.07 34
2706.19 30
2706.31 27
2706.43 26
2706.55 26
2706.66 25
2706.78 24
2706.90 22
2707.02 18
2707.14 15
2707.26 12
2707.38 12
2707.50 13
2707.62 16
2707.74 21
2707.86 25
2707.98 28
2708.10 29
2708.22 28
2708.34 25
2708.45 21
2708.57 17
2708.69 14
2708.81 14
2708.93 15
2709.05 18
2709.17 22
2709.29 26
2709.41 29
2709.53 30
2709.65 30
2709.77 30
2709.89 31
2710.01 32
2710.13 35
2710.24 39
2710.36 44
2710.48 49
2710.60 54
2710.72 57
2710.84 59
2710.96 59
2711.08 59
2711.20 57
2711.32 55
2711.44 54
2711.56 54
2711.68 56
2711.80 61
2711.92 67
2712.04 74
2712.16 80
2712.27 83
2712.39 84
2712.51 81
2712.63 76
2712.75 70
2712.87 64
2712.99 60
2713.11 59
2713.23 60
2713.35 65
2713.47 72
2713.59 80
2713.71 89
2713.83 97
2713.95 103
2714.07 106
2714.19 106
2714.31 102
2714.42 95
2714.54 85
2714.66 75
2714.78 64
2714.90 56
2715.02 52
2715.14 51
2715.26 55
2715.38 62
2715.50 70
2715.62 77
2715.74 81
2715.86 82
2715.98 79
2716.10 73
2716.22 64
2716.34 55
2716.46 46
2716.58 37
2716.69 31
2716.81 25
2716.93 20
2717.05 17
2717.17 14
2717.29 13
2717.41 13
2717.53 13
2717.65 15
2717.77 16
2717.89 17
2718.01 17
2718.13 16
2718.25 14
2718.37 12
2718.49 10
2718.61 9
2718.73 9
2718.85 11
2718.97 15
2719.09 20
2719.21 27
2719.32 35
2719.44 44
2719.56 52
2719.68 59
2719.80 64
2719.92 65
2720.04 64
2720.16 61
2720.28 58
2720.40 54
2720.52 53
2720.64 54
2720.76 58
2720.88 64
2721.00 70
2721.12 77
2721.24 83
2721.36 89
2721.48 95
2721.60 100
2721.72 105
2721.84 112
2721.96 119
2722.08 126
2722.20 132
2722.31 137
2722.43 141
2722.55 143
2722.67 143
2722.79 142
2722.91 140
2723.03 137
2723.15 133
2723.27 130
2723.39 126
2723.51 121
2723.63 117
2723.75 111
2723.87 105
2723.99 99
2724.11 93
2724.23 88
2724.35 83
2724.47 80
2724.59 79
2724.71 78
2724.83 78
2724.95 78
2725.07 77
2725.19 76
2725.31 76
2725.43 75
2725.55 76
2725.67 77
2725.79 79
2725.91 80
2726.02 80
2726.14 79
2726.26 76
2726.38 72
2726.50 68
2726.62 65
2726.74 64
2726.86 64
2726.98 65
2727.10 67
2727.22 69
2727.34 70
2727.46 71
2727.58 70
2727.70 68
2727.82 67
2727.94 65
2728.06 65
2728.18 66
2728.30 68
2728.42 72
2728.54 77
2728.66 81
2728.78 85
2728.90 87
2729.02 87
2729.14 86
2729.26 85
2729.38 84
2729.50 83
2729.62 82
2729.74 82
2729.86 83
2729.98 83
2730.10 82
2730.22 81
2730.34 79
2730.46 75
2730.58 69
2730.70 61
2730.82 52
2730.94 41
2731.06 30
2731.18 20
2731.29 12
2731.41 6
2731.53 2
2731.65 0
2731.77 0
2731.89 0
2732.01 0
2732.13 0
2732.25 0
2732.37 0
2732.49 0
2732.61 0
2732.73 0
2732.85 3
2732.97 10
2733.09 18
2733.21 26
2733.33 34
2733.45 41
2733.57 46
2733.69 50
2733.81 52
2733.93 55
2734.05 56
2734.17 58
2734.29 58
2734.41 58
2734.53 58
2734.65 57
2734.77 57
2734.89 57
2735.01 57
2735.13 59
2735.25 62
2735.37 66
2735.49 70
2735.61 73
2735.73 74
2735.85 74
2735.97 72
2736.09 69
2736.21 65
2736.33 61
2736.45 58
2736.57 56
2736.69 56
2736.81 56
2736.93 55
2737.05 54
2737.17 52
2737.29 47
2737.41 42
2737.53 36
2737.65 30
2737.77 26
2737.89 22
2738.01 21
2738.13 21
2738.25 23
2738.37 27
2738.49 32
2738.61 38
2738.73 44
2738.85 49
2738.97 54
2739.09 57
2739.21 58
2739.33 58
2739.45 59
2739.57 60
2739.69 63
2739.81 69
2739.93 77
2740.05 87
2740.17 99
2740.29 112
2740.41 125
2740.53 138
2740.65 151
2740.77 162
2740.89 170
2741.01 175
2741.13 176
2741.25 174
2741.37 169
2741.49 163
2741.61 157
2741.73 151
2741.85 147
2741.97 143
2742.09 140
2742.21 136
2742.33 132
2742.45 127
2742.57 121
2742.69 114
2742.81 107
2742.93 99
2743.05 91
2743.17 83
2743.29 75
2743.41 68
2743.53 61
2743.65 57
2743.77 55
2743.89 54
2744.01 55
2744.13 56
2744.25 58
2744.37 58
2744.49 57
2744.61 54
2744.73 50
2744.85 43
2744.97 37
2745.09 30
2745.21 23
2745.33 18
2745.45 15
2745.57 14
2745.69 15
2745.81 17
2745.93 21
2746.05 26
2746.17 31
2746.29 37
2746.41 42
2746.53 47
2746.66 51
2746.78 53
2746.90 54
2747.02 53
2747.14 50
2747.26 45
2747.38 39
2747.50 33
2747.62 27
2747.74 23
2747.86 21
2747.98 23
2748.10 26
2748.22 32
2748.34 38
2748.46 45
2748.58 50
2748.70 54
2748.82 56
2748.94 56
2749.06 55
2749.18 52
2749.30 48
2749.42 43
2749.54 38
2749.66 33
2749.78 29
2749.90 25
2750.02 22
2750.14 21
2750.26 22
2750.38 25
2750.50 29
2750.62 34
2750.74 39
2750.86 43
2750.98 46
2751.10 48
2751.22 49
2751.34 49
2751.46 51
2751.58 55
2751.70 61
2751.82 68
2751.95 76
2752.07 82
2752.19 87
2752.31 88
2752.43 86
2752.55 81
2752.67 73
2752.79 65
2752.91 58
2753.03 52
2753.15 48
2753.27 46
2753.39 46
2753.51 45
2753.63 45
2753.75 44
2753.87 42
2753.99 40
2754.11 39
2754.23 39
2754.35 40
2754.47 43
2754.59 46
2754.71 48
2754.83 51
2754.95 51
2755.07 51
2755.19 49
2755.31 45
2755.43 39
2755.55 32
2755.68 24
2755.80 16
2755.92 8
2756.04 3
2756.16 0
2756.28 2
2756.40 8
2756.52 17
2756.64 28
2756.76 39
2756.88 50
2757.00 59
2757.12 66
2757.24 72
2757.36 78
2757.48 84
2757.60 91
2757.72 98
2757.84 105
2757.96 112
2758.08 117
2758.20 120
2758.32 121
2758.44 120
2758.56 117
2758.69 113
2758.81 108
2758.93 103
2759.05 97
2759.17 92
2759.29 87
2759.41 82
2759.53 77
2759.65 72
2759.77 67
2759.89 63
2760.01 58
2760.13 54
2760.25 49
2760.37 45
2760.49 40
2760.61 35
2760.73 29
2760.85 23
2760.97 16
2761.09 10
2761.21 5
2761.34 3
2761.46 4
2761.58 8
2761.70 16
2761.82 25
2761.94 34
2762.06 44
2762.18 52
2762.30 58
2762.42 63
2762.54 65
2762.66 66
2762.78 65
2762.90 64
2763.02 64
2763.14 66
2763.26 70
2763.38 77
2763.50 87
2763.63 97
2763.75 108
2763.87 118
2763.99 126
2764.11 132
2764.23 136
2764.35 138
2764.47 139
2764.59 138
2764.71 138
2764.83 136
2764.95 134
2765.07 131
2765.19 127
2765.31 124
2765.43 120
2765.55 117
2765.67 115
2765.80 114
2765.92 115
2766.04 116
2766.16 119
2766.28 121
2766.40 123
2766.52 124
2766.64 122
2766.76 117
2766.88 110
2767.00 100
2767.12 87
2767.24 74
2767.36 62
2767.48 51
2767.60 42
2767.73 37
2767.85 34
2767.97 33
2768.09 34
2768.21 34
2768.33 35
2768.45 34
2768.57 33
2768.69 32
2768.81 32
2768.93 33
2769.05 35
2769.17 38
2769.29 41
2769.41 45
2769.53 47
2769.66 49
2769.78 50
2769.90 51
2770.02 52
2770.14 53
2770.26 55
2770.38 58
2770.50 60
2770.62 62
2770.74 64
2770.86 66
2770.98 66
2771.10 66
2771.22 64
2771.35 62
2771.47 59
2771.59 56
2771.71 53
2771.83 52
2771.95 53
2772.07 55
2772.19 58
2772.31 62
2772.43 66
2772.55 69
2772.67 71
2772.79 71
2772.91 69
2773.04 66
2773.16 62
2773.28 58
2773.40 53
2773.52 49
2773.64 46
2773.76 44
2773.88 44
2774.00 47
2774.12 50
2774.24 55
2774.36 60
2774.48 64
2774.61 67
2774.73 69
2774.85 68
2774.97 66
2775.09 63
2775.21 60
2775.33 57
2775.45 55
2775.57 54
2775.69 54
2775.81 55
2775.93 56
2776.05 58
2776.18 61
2776.30 65
2776.42 70
2776.54 77
2776.66 85
2776.78 93
2776.90 99
2777.02 103
2777.14 102
2777.26 96
2777.38 87
2777.50 76
2777.63 66
2777.75 59
2777.87 55
2777.99 55
2778.11 57
2778.23 59
2778.35 60
2778.47 58
2778.59 51
2778.71 42
2778.83 30
2778.96 17
2779.08 7
2779.20 0
2779.32 0
2779.44 0
2779.56 2
2779.68 11
2779.80 20
2779.92 29
2780.04 35
2780.16 39
2780.28 41
2780.41 42
2780.53 45
2780.65 51
2780.77 61
2780.89 74
2781.01 89
2781.13 103
2781.25 113
2781.37 119
2781.49 120
2781.62 117
2781.74 111
2781.86 106
2781.98 101
2782.10 100
2782.22 100
2782.34 103
2782.46 105
2782.58 107
2782.70 108
2782.82 107
2782.95 106
2783.07 105
2783.19 106
2783.31 109
2783.43 114
2783.55 122
2783.67 131
2783.79 140
2783.91 149
2784.03 156
2784.16 160
2784.28 162
2784.40 161
2784.52 158
2784.64 153
2784.76 148
2784.88 143
2785.00 139
2785.12 135
2785.24 132
2785.37 129
2785.49 127
2785.61 124
2785.73 121
2785.85 118
2785.97 115
2786.09 110
2786.21 103
2786.33 95
2786.45 86
2786.58 76
2786.70 67
2786.82 58
2786.94 52
2787.06 48
2787.18 48
2787.30 50
2787.42 54
2787.54 58
2787.66 63
2787.79 66
2787.91 67
2788.03 65
2788.15 60
2788.27 53
2788.39 45
2788.51 35
2788.63 25
2788.75 15
2788.88 5
2789.00 0
2789.12 0
2789.24 0
2789.36 0
2789.48 0
2789.60 0
2789.72 0
2789.84 2
2789.97 6
2790.09 8
2790.21 9
2790.33 9
2790.45 9
2790.57 9
2790.69 8
2790.81 8
2790.93 8
2791.06 8
2791.18 9
2791.30 12
2791.42 15
2791.54 19
2791.66 23
2791.78 27
2791.90 29
2792.02 31
2792.15 32
2792.27 31
2792.39 30
2792.51 28
2792.63 26
2792.75 24
2792.87 21
2792.99 19
2793.12 18
2793.24 18
2793.36 20
2793.48 24
2793.60 29
2793.72 36
2793.84 43
2793.96 50
2794.09 57
2794.21 63
2794.33 69
2794.45 73
2794.57 77
2794.69 81
2794.81 85
2794.93 89
2795.05 92
2795.18 94
2795.30 94
2795.42 92
2795.54 87
2795.66 80
2795.78 72
2795.90 63
2796.02 54
2796.15 45
2796.27 37
2796.39 30
2796.51 24
2796.63 20
2796.75 16
2796.87 14
2796.99 13
2797.12 13
2797.24 13
2797.36 13
2797.48 14
2797.60 15
2797.72 16
2797.84 18
2797.96 22
2798.09 28
2798.21 36
2798.33 44
2798.45 54
2798.57 64
2798.69 73
2798.81 81
2798.94 87
2799.06 91
2799.18 93
2799.30 94
2799.42 93
2799.54 91
2799.66 88
2799.78 85
2799.91 81
2800.03 79
2800.15 77
2800.27 75
2800.39 75
2800.51 75
2800.63 75
2800.76 74
2800.88 74
2801.00 75
2801.12 76
2801.24 77
2801.36 80
2801.48 83
2801.60 85
2801.73 87
2801.85 88
2801.97 88
2802.09 88
2802.21 88
2802.33 89
2802.45 90
2802.58 92
2802.70 94
2802.82 94
2802.94 93
2803.06 90
2803.18 84
2803.30 77
2803.43 70
2803.55 63
2803.67 57
2803.79 53
2803.91 49
2804.03 46
2804.15 43
2804.28 40
2804.40 36
2804.52 33
2804.64 31
2804.76 30
2804.88 32
2805.00 35
2805.13 39
2805.25 44
2805.37 49
2805.49 52
2805.61 54
2805.73 53
2805.85 51
2805.98 46
2806.10 39
2806.22 31
2806.34 24
2806.46 18
2806.58 14
2806.70 14
2806.83 17
2806.95 22
2807.07 29
2807.19 36
2807.31 42
2807.43 47
2807.55 49
2807.68 50
2807.80 49
2807.92 47
2808.04 43
2808.16 39
2808.28 34
2808.41 28
2808.53 23
2808.65 19
2808.77 15
2808.89 12
2809.01 10
2809.13 9
2809.26 8
2809.38 7
2809.50 6
2809.62 3
2809.74 0
2809.86 0
2809.99 0
2810.11 0
2810.23 0
2810.35 0
2810.47 0
2810.59 2
2810.71 12
2810.84 23
2810.96 33
2811.08 43
2811.20 51
2811.32 59
2811.44 65
2811.57 71
2811.69 77
2811.81 83
2811.93 91
2812.05 98
2812.17 104
2812.30 109
2812.42 112
2812.54 113
2812.66 112
2812.78 110
2812.90 108
2813.02 106
2813.15 104
2813.27 102
2813.39 101
2813.51 100
2813.63 99
2813.75 98
2813.88 96
2814.00 93
2814.12 89
2814.24 84
2814.36 78
2814.48 72
2814.61 65
2814.73 58
2814.85 53
2814.97 50
2815.09 49
2815.21 50
2815.34 53
2815.46 58
2815.58 62
2815.70 65
2815.82 65
2815.94 62
2816.07 56
2816.19 49
2816.31 40
2816.43 33
2816.55 28
2816.67 26
2816.80 27
2816.92 32
2817.04 38
2817.16 46
2817.28 54
2817.40 63
2817.53 70
2817.65 77
2817.77 81
2817.89 82
2818.01 80
2818.13 75
2818.26 69
2818.38 64
2818.50 60
2818.62 59
2818.74 60
2818.87 64
2818.99 70
2819.11 76
2819.23 83
2819.35 90
2819.47 99
2819.60 108
2819.72 120
2819.84 134
2819.96 148
2820.08 163
2820.20 176
2820.33 188
2820.45 198
2820.57 204
2820.69 209
2820.81 213
2820.94 215
2821.06 216
2821.18 216
2821.30 216
2821.42 216
2821.54 217
2821.67 220
2821.79 226
2821.91 234
2822.03 246
2822.15 259
2822.28 274
2822.40 287
2822.52 298
2822.64 304
2822.76 306
2822.88 301
2823.01 292
2823.13 278
2823.25 262
2823.37 246
2823.49 232
2823.62 221
2823.74 215
2823.86 214
2823.98 215
2824.10 218
2824.22 221
2824.35 224
2824.47 226
2824.59 227
2824.71 226
2824.83 224
2824.96 221
2825.08 216
2825.20 209
2825.32 201
2825.44 193
2825.57 185
2825.69 177
2825.81 172
2825.93 167
2826.05 164
2826.17 161
2826.30 158
2826.42 153
2826.54 148
2826.66 143
2826.78 137
2826.91 132
2827.03 127
2827.15 122
2827.27 117
2827.39 113
2827.52 107
2827.64 102
2827.76 97
2827.88 93
2828.00 90
2828.13 90
2828.25 93
2828.37 99
2828.49 109
2828.61 122
2828.73 136
2828.86 150
2828.98 163
2829.10 174
2829.22 181
2829.34 184
2829.47 183
2829.59 179
2829.71 173
2829.83 164
2829.95 154
2830.08 143
2830.20 131
2830.32 118
2830.44 105
2830.56 92
2830.69 81
2830.81 73
2830.93 68
2831.05 66
2831.17 67
2831.30 68
2831.42 69
2831.54 68
2831.66 66
2831.78 64
2831.91 62
2832.03 62
2832.15 65
2832.27 69
2832.39 75
2832.52 79
2832.64 81
2832.76 79
2832.88 75
2833.00 69
2833.13 64
2833.25 61
2833.37 62
2833.49 67
2833.62 74
2833.74 81
2833.86 87
2833.98 91
2834.10 91
2834.23 87
2834.35 81
2834.47 72
2834.59 62
2834.71 53
2834.84 44
2834.96 37
2835.08 32
2835.20 29
2835.32 27
2835.45 27
2835.57 27
2835.69 26
2835.81 26
2835.93 24
2836.06 22
2836.18 20
2836.30 18
2836.42 16
2836.55 15
2836.67 15
2836.79 14
2836.91 14
2837.03 14
2837.16 16
2837.28 18
2837.40 22
2837.52 26
2837.64 31
2837.77 36
2837.89 39
2838.01 41
2838.13 41
2838.26 40
2838.38 39
2838.50 38
2838.62 37
2838.74 35
2838.87 33
2838.99 30
2839.11 26
2839.23 20
2839.35 14
2839.48 8
2839.60 3
2839.72 1
2839.84 1
2839.97 4
2840.09 9
2840.21 15
2840.33 22
2840.45 29
2840.58 36
2840.70 43
2840.82 51
2840.94 58
2841.07 64
2841.19 68
2841.31 71
2841.43 71
2841.55 69
2841.68 64
2841.80 58
2841.92 52
2842.04 47
2842.17 43
2842.29 40
2842.41 38
2842.53 37
2842.65 35
2842.78 33
2842.90 32
2843.02 33
2843.14 37
2843.27 44
2843.39 55
2843.51 69
2843.63 84
2843.76 99
2843.88 114
2844.00 127
2844.12 139
2844.24 148
2844.37 155
2844.49 159
2844.61 162
2844.73 163
2844.86 162
2844.98 160
2845.10 157
2845.22 153
2845.34 148
2845.47 142
2845.59 135
2845.71 126
2845.83 117
2845.96 107
2846.08 97
2846.20 87
2846.32 78
2846.45 71
2846.57 67
2846.69 65
2846.81 66
2846.94 70
2847.06 75
2847.18 81
2847.30 87
2847.42 91
2847.55 94
2847.67 94
2847.79 92
2847.91 88
2848.04 83
2848.16 77
2848.28 71
2848.40 66
2848.53 62
2848.65 60
2848.77 60
2848.89 63
2849.02 68
2849.14 75
2849.26 82
2849.38 89
2849.50 96
2849.63 102
2849.75 105
2849.87 106
2849.99 105
2850.12 101
2850.24 95
2850.36 88
2850.48 80
2850.61 73
2850.73 66
2850.85 61
2850.97 58
2851.10 56
2851.22 56
2851.34 56
2851.46 57
2851.59 58
2851.71 58
2851.83 60
2851.95 61
2852.08 63
2852.20 66
2852.32 70
2852.44 73
2852.57 75
2852.69 75
2852.81 73
2852.93 70
2853.06 65
2853.18 60
2853.30 57
2853.42 55
2853.55 55
2853.67 57
2853.79 61
2853.91 66
2854.04 70
2854.16 74
2854.28 78
2854.40 80
2854.53 82
2854.65 83
2854.77 85
2854.89 85
2855.02 85
2855.14 85
2855.26 84
2855.38 83
2855.51 80
2855.63 77
2855.75 72
2855.87 68
2856.00 63
2856.12 59
2856.24 57
2856.36 57
2856.49 61
2856.61 69
2856.73 79
2856.85 91
2856.98 101
2857.10 109
2857.22 114
2857.34 113
2857.47 109
2857.59 101
2857.71 91
2857.83 81
2857.96 72
2858.08 64
2858.20 57
2858.32 52
2858.45 49
2858.57 47
2858.69 47
2858.82 48
2858.94 50
2859.06 52
2859.18 52
2859.31 51
2859.43 49
2859.55 45
2859.67 40
2859.80 37
2859.92 35
2860.04 36
2860.16 39
2860.29 43
2860.41 47
2860.53 51
2860.65 53
2860.78 54
2860.90 53
2861.02 51
2861.14 50
2861.27 48
2861.39 48
2861.51 48
2861.64 50
2861.76 51
2861.88 52
2862.00 51
2862.13 49
2862.25 46
2862.37 42
2862.49 37
2862.62 32
2862.74 29
2862.86 27
2862.98 26
2863.11 28
2863.23 30
2863.35 34
2863.48 38
2863.60 41
2863.72 43
2863.84 43
2863.97 42
2864.09 40
2864.21 39
2864.33 40
2864.46 42
2864.58 47
2864.70 54
2864.83 62
2864.95 71
2865.07 81
2865.19 90
2865.32 99
2865.44 107
2865.56 114
2865.68 120
2865.81 124
2865.93 126
2866.05 126
2866.18 123
2866.30 117
2866.42 110
2866.54 103
2866.67 95
2866.79 89
2866.91 83
2867.04 78
2867.16 75
2867.28 73
2867.40 73
2867.53 76
2867.65 81
2867.77 89
2867.89 99
2868.02 109
2868.14 118
2868.26 124
2868.39 127
2868.51 126
2868.63 123
2868.75 118
2868.88 112
2869.00 108
2869.12 105
2869.25 104
2869.37 104
2869.49 104
2869.61 103
2869.74 102
2869.86 100
2869.98 97
2870.11 93
2870.23 88
2870.35 84
2870.47 79
2870.60 76
2870.72 74
2870.84 75
2870.97 77
2871.09 82
2871.21 88
2871.33 94
2871.46 99
2871.58 104
2871.70 107
2871.83 109
2871.95 110
2872.07 111
2872.19 112
2872.32 113
2872.44 115
2872.56 117
2872.69 118
2872.81 117
2872.93 114
2873.05 109
2873.18 101
2873.30 92
2873.42 83
2873.55 76
2873.67 71
2873.79 70
2873.91 71
2874.04 76
2874.16 81
2874.28 86
2874.41 91
2874.53 93
2874.65 92
2874.78 90
2874.90 87
2875.02 84
2875.14 80
2875.27 78
2875.39 77
2875.51 77
2875.64 78
2875.76 79
2875.88 80
2876.00 82
2876.13 84
2876.25 86
2876.37 87
2876.50 87
2876.62 86
2876.74 83
2876.87 78
2876.99 73
2877.11 68
2877.23 62
2877.36 57
2877.48 52
2877.60 46
2877.73 40
2877.85 35
2877.97 30
2878.10 28
2878.22 29
2878.34 33
2878.46 39
2878.59 46
2878.71 52
2878.83 57
2878.96 58
2879.08 56
2879.20 51
2879.33 45
2879.45 39
2879.57 34
2879.70 31
2879.82 31
2879.94 33
2880.06 38
2880.19 44
2880.31 51
2880.43 58
2880.56 64
2880.68 69
2880.80 72
2880.93 75
2881.05 77
2881.17 80
2881.29 84
2881.42 89
2881.54 93
2881.66 96
2881.79 96
2881.91 93
2882.03 86
2882.16 76
2882.28 64
2882.40 51
2882.53 40
2882.65 31
2882.77 24
2882.90 20
2883.02 17
2883.14 15
2883.26 13
2883.39 10
2883.51 7
2883.63 4
2883.76 1
2883.88 1
2884.00 3
2884.13 7
2884.25 13
2884.37 21
2884.50 30
2884.62 39
2884.74 48
2884.87 57
2884.99 65
2885.11 73
2885.23 79
2885.36 83
2885.48 85
2885.60 84
2885.73 81
2885.85 76
2885.97 69
2886.10 63
2886.22 57
2886.34 53
2886.47 50
2886.59 49
2886.71 48
2886.84 46
2886.96 45
2887.08 42
2887.21 39
2887.33 35
2887.45 31
2887.58 26
2887.70 21
2887.82 16
2887.95 10
2888.07 4
2888.19 0
2888.31 0
2888.44 0
2888.56 0
2888.68 0
2888.81 0
2888.93 0
2889.05 0
2889.18 4
2889.30 10
2889.42 16
2889.55 21
2889.67 26
2889.79 31
2889.92 35
2890.04 39
2890.16 42
2890.29 44
2890.41 44
2890.53 44
2890.66 43
2890.78 42
2890.90 41
2891.03 40
2891.15 41
2891.27 42
2891.40 43
2891.52 45
2891.64 47
2891.77 50
2891.89 51
2892.01 53
2892.14 56
2892.26 58
2892.38 62
2892.51 67
2892.63 73
2892.75 80
2892.88 88
2893.00 96
2893.12 103
2893.25 108
2893.37 112
2893.49 115
2893.62 115
2893.74 114
2893.86 111
2893.99 106
2894.11 100
2894.23 93
2894.36 86
2894.48 80
2894.60 77
2894.73 77
2894.85 80
2894.97 87
2895.10 97
2895.22 107
2895.34 118
2895.47 127
2895.59 134
2895.71 139
2895.84 141
2895.96 140
2896.08 138
2896.21 133
2896.33 127
2896.45 119
2896.58 111
2896.70 104
2896.82 98
2896.95 93
2897.07 91
2897.19 91
2897.32 92
2897.44 93
2897.56 94
2897.69 95
2897.81 94
2897.93 93
2898.06 90
2898.18 86
2898.31 82
2898.43 78
2898.55 73
2898.68 69
2898.80 64
2898.92 61
2899.05 60
2899.17 60
2899.29 61
2899.42 63
2899.54 66
2899.66 69
2899.79 71
2899.91 74
2900.03 77
2900.16 80
2900.28 84
2900.40 89
2900.53 93
2900.65 97
2900.77 99
2900.90 101
2901.02 101
2901.15 99
2901.27 96
2901.39 91
2901.52 84
2901.64 76
2901.76 66
2901.89 56
2902.01 46
2902.13 38
2902.26 30
2902.38 25
2902.50 23
2902.63 22
2902.75 22
2902.87 24
2903.00 26
2903.12 28
2903.25 30
2903.37 31
2903.49 32
2903.62 32
2903.74 32
2903.86 32
2903.99 32
2904.11 34
2904.23 36
2904.36 39
2904.48 43
2904.60 48
2904.73 52
2904.85 57
2904.98 62
2905.10 67
2905.22 72
2905.35 76
2905.47 80
2905.59 83
2905.72 83
2905.84 81
2905.96 76
2906.09 70
2906.21 64
2906.33 58
2906.46 54
2906.58 52
2906.71 51
2906.83 52
2906.95 53
2907.08 54
2907.20 54
2907.32 53
2907.45 51
2907.57 48
2907.69 46
2907.82 43
2907.94 42
2908.07 42
2908.19 44
2908.31 45
2908.44 47
2908.56 49
2908.68 49
2908.81 48
2908.93 47
2909.05 45
2909.18 42
2909.30 39
2909.43 36
2909.55 33
2909.67 30
2909.80 28
2909.92 25
2910.04 23
2910.17 21
2910.29 20
2910.42 20
2910.54 21
2910.66 22
2910.79 23
2910.91 24
2911.03 24
2911.16 22
2911.28 19
2911.41 16
2911.53 13
2911.65 10
2911.78 8
2911.90 6
2912.02 5
2912.15 4
2912.27 3
2912.39 3
2912.52 3
2912.64 6
2912.77 9
2912.89 13
2913.01 17
2913.14 20
2913.26 21
2913.39 21
2913.51 19
2913.63 16
2913.76 14
2913.88 14
2914.00 15
2914.13 19
2914.25 25
2914.38 33
2914.50 42
2914.62 50
2914.75 58
2914.87 65
2914.99 70
2915.12 74
2915.24 76
2915.37 78
2915.49 79
2915.61 80
2915.74 82
2915.86 83
2915.98 84
2916.11 84
2916.23 81
2916.36 77
2916.48 71
2916.60 63
2916.73 54
2916.85 47
2916.98 41
2917.10 35
2917.22 31
2917.35 27
2917.47 23
2917.59 19
2917.72 15
2917.84 12
2917.97 8
2918.09 6
2918.21 4
2918.34 2
2918.46 0
2918.59 0
2918.71 0
2918.83 0
2918.96 0
2919.08 0
2919.20 0
2919.33 0
2919.45 0
2919.58 3
2919.70 6
2919.82 10
2919.95 15
2920.07 20
2920.20 24
2920.32 28
2920.44 29
2920.57 29
2920.69 26
2920.82 22
2920.94 16
2921.06 10
2921.19 4
2921.31 0
2921.44 0
2921.56 0
2921.68 0
2921.81 0
2921.93 0
2922.06 8
2922.18 19
2922.30 32
2922.43 46
2922.55 61
2922.67 73
2922.80 84
2922.92 91
2923.05 96
2923.17 97
2923.29 96
2923.42 93
2923.54 89
2923.67 83
2923.79 76
2923.91 68
2924.04 58
2924.16 48
2924.29 37
2924.41 27
2924.53 19
2924.66 12
2924.78 8
2924.91 7
2925.03 8
2925.15 10
2925.28 13
2925.40 17
2925.53 21
2925.65 25
2925.77 27
2925.90 28
2926.02 29
2926.15 28
2926.27 27
2926.39 25
2926.52 23
2926.64 21
2926.77 19
2926.89 16
2927.02 13
2927.14 10
2927.26 7
2927.39 5
2927.51 4
2927.64 4
2927.76 5
2927.88 8
2928.01 13
2928.13 17
2928.26 22
2928.38 25
2928.50 27
2928.63 27
2928.75 26
2928.88 24
2929.00 20
2929.12 18
2929.25 15
2929.37 13
2929.50 11
2929.62 10
2929.74 9
2929.87 7
2929.99 5
2930.12 3
2930.24 1
2930.37 0
2930.49 0
2930.61 0
2930.74 0
2930.86 0
2930.99 0
2931.11 0
2931.23 0
2931.36 1
2931.48 1
2931.61 2
2931.73 2
2931.86 3
2931.98 3
2932.10 4
2932.23 5
2932.35 7
2932.48 8
2932.60 10
2932.72 11
2932.85 13
2932.97 16
2933.10 19
2933.22 23
2933.35 25
2933.47 27
2933.59 26
2933.72 23
2933.84 18
2933.97 11
2934.09 4
2934.21 0
2934.34 0
2934.46 0
2934.59 0
2934.71 0
2934.84 0
2934.96 1
2935.08 4
2935.21 6
2935.33 8
2935.46 11
2935.58 15
2935.71 22
2935.83 32
2935.95 43
2936.08 55
2936.20 66
2936.33 74
2936.45 79
2936.58 79
2936.70 75
2936.82 70
2936.95 63
2937.07 57
2937.20 52
2937.32 49
2937.45 48
2937.57 48
2937.69 50
2937.82 51
2937.94 52
2938.07 53
2938.19 54
2938.32 54
2938.44 55
2938.56 56
2938.69 57
2938.81 57
2938.94 57
2939.06 57
2939.19 57
2939.31 59
2939.43 62
2939.56 65
2939.68 69
2939.81 73
2939.93 75
2940.06 75
2940.18 74
2940.30 71
2940.43 67
2940.55 63
2940.68 60
2940.80 58
2940.93 57
2941.05 56
2941.17 57
2941.30 58
2941.42 61
2941.55 66
2941.67 71
2941.80 78
2941.92 84
2942.05 89
2942.17 93
2942.29 95
2942.42 93
2942.54 90
2942.67 85
2942.79 80
2942.92 75
2943.04 71
2943.16 67
2943.29 64
2943.41 62
2943.54 58
2943.66 54
2943.79 48
2943.91 42
2944.04 36
2944.16 32
2944.28 29
2944.41 27
2944.53 28
2944.66 30
2944.78 32
2944.91 32
2945.03 32
2945.16 29
2945.28 27
2945.40 24
2945.53 22
2945.65 22
2945.78 25
2945.90 31
2946.03 38
2946.15 48
2946.28 59
2946.40 70
2946.52 81
2946.65 89
2946.77 95
2946.90 98
2947.02 97
2947.15 92
2947.27 86
2947.40 79
2947.52 73
2947.64 68
2947.77 66
2947.89 64
2948.02 64
2948.14 65
2948.27 64
2948.39 64
2948.52 63
2948.64 62
2948.76 63
2948.89 64
2949.01 67
2949.14 71
2949.26 75
2949.39 78
2949.51 82
2949.64 85
2949.76 87
2949.89 89
2950.01 91
2950.13 92
2950.26 93
2950.38 93
2950.51 93
2950.63 94
2950.76 94
2950.88 96
2951.01 97
2951.13 99
2951.26 100
2951.38 100
2951.50 97
2951.63 94
2951.75 90
2951.88 86
2952.00 83
2952.13 82
2952.25 82
2952.38 83
2952.50 85
2952.63 86
2952.75 85
2952.88 84
2953.00 83
2953.12 82
2953.25 83
2953.37 85
2953.50 88
2953.62 92
2953.75 95
2953.87 98
2954.00 100
2954.12 101
2954.25 102
2954.37 101
2954.50 99
2954.62 96
2954.74 92
2954.87 88
2954.99 83
2955.12 78
2955.24 74
2955.37 71
2955.49 68
2955.62 66
2955.74 64
2955.87 63
2955.99 61
2956.12 59
2956.24 59
2956.37 59
2956.49 59
2956.61 60
2956.74 61
2956.86 61
2956.99 60
2957.11 58
2957.24 56
2957.36 55
2957.49 55
2957.61 58
2957.74 61
2957.86 66
2957.99 70
2958.11 74
2958.24 76
2958.36 77
2958.49 76
2958.61 73
2958.73 70
2958.86 67
2958.98 65
2959.11 63
2959.23 63
2959.36 63
2959.48 64
2959.61 64
2959.73 64
2959.86 62
2959.98 61
2960.11 59
2960.23 57
2960.36 56
2960.48 54
2960.61 53
2960.73 52
2960.86 51
2960.98 50
2961.10 49
2961.23 49
2961.35 51
2961.48 55
2961.60 61
2961.73 69
2961.85 80
2961.98 94
2962.10 109
2962.23 123
2962.35 135
2962.48 144
2962.60 147
2962.73 146
2962.85 139
2962.98 131
2963.10 121
2963.23 113
2963.35 107
2963.48 104
2963.60 104
2963.73 106
2963.85 109
2963.98 110
2964.10 110
2964.23 108
2964.35 104
2964.47 99
2964.60 92
2964.72 85
2964.85 77
2964.97 69
2965.10 60
2965.22 51
2965.35 43
2965.47 36
2965.60 31
2965.72 28
2965.85 27
2965.97 29
2966.10 31
2966.22 35
2966.35 38
2966.47 40
2966.60 40
2966.72 40
2966.85 39
2966.97 39
2967.10 39
2967.22 39
2967.35 41
2967.47 42
2967.60 44
2967.72 44
2967.85 44
2967.97 43
2968.10 43
2968.22 44
2968.35 46
2968.47 50
2968.60 56
2968.72 64
2968.85 73
2968.97 82
2969.10 89
2969.22 94
2969.35 96
2969.47 95
2969.60 91
2969.72 85
2969.85 78
2969.97 73
2970.10 69
2970.22 67
2970.35 66
2970.47 66
2970.60 64
2970.72 61
2970.85 56
2970.97 50
2971.10 43
2971.22 36
2971.35 31
2971.47 27
2971.60 26
2971.72 26
2971.85 29
2971.97 31
2972.10 34
2972.22 36
2972.35 37
2972.47 35
2972.60 32
2972.72 28
2972.85 24
2972.97 20
2973.10 17
2973.22 16
2973.35 17
2973.47 19
2973.60 22
2973.72 25
2973.85 27
2973.97 27
2974.10 26
2974.22 24
2974.35 21
2974.47 19
2974.60 19
2974.72 20
2974.85 23
2974.97 28
2975.10 34
2975.22 39
2975.35 44
2975.47 46
2975.60 46
2975.72 45
2975.85 42
2975.97 38
2976.10 35
2976.22 33
2976.35 32
2976.47 34
2976.60 39
2976.72 45
2976.85 52
2976.97 59
2977.10 67
2977.22 74
2977.35 81
2977.47 85
2977.60 89
2977.72 90
2977.85 89
2977.97 87
2978.10 84
2978.22 80
2978.35 77
2978.47 73
2978.60 71
2978.72 70
2978.85 69
2978.97 70
2979.10 71
2979.22 73
2979.35 76
2979.48 79
2979.60 81
2979.73 82
2979.85 81
2979.98 78
2980.10 74
2980.23 69
2980.35 64
2980.48 60
2980.60 58
2980.73 59
2980.85 61
2980.98 64
2981.10 66
2981.23 68
2981.35 67
2981.48 65
2981.60 62
2981.73 58
2981.85 54
2981.98 51
2982.10 50
2982.23 51
2982.35 54
2982.48 57
2982.61 62
2982.73 67
2982.86 72
2982.98 76
2983.11 79
2983.23 81
2983.36 81
2983.48 80
2983.61 78
2983.73 76
2983.86 74
2983.98 73
2984.11 72
2984.23 73
2984.36 75
2984.48 77
2984.61 80
2984.73 84
2984.86 87
2984.98 91
2985.11 94
2985.24 95
2985.36 96
2985.49 94
2985.61 91
2985.74 88
2985.86 84
2985.99 81
2986.11 80
2986.24 81
2986.36 84
2986.49 87
2986.61 91
2986.74 94
2986.86 96
2986.99 96
2987.12 94
2987.24 91
2987.37 87
2987.49 83
2987.62 80
2987.74 77
2987.87 76
2987.99 76
2988.12 77
2988.24 80
2988.37 84
2988.49 89
2988.62 95
2988.74 100
2988.87 106
2989.00 109
2989.12 111
2989.25 110
2989.37 106
2989.50 101
2989.62 95
2989.75 88
2989.87 83
2990.00 78
2990.12 74
2990.25 71
2990.37 69
2990.50 67
2990.63 66
2990.75 66
2990.88 68
2991.00 70
2991.13 71
2991.25 70
2991.38 68
2991.50 63
2991.63 58
2991.75 53
2991.88 49
2992.00 49
2992.13 52
2992.26 57
2992.38 63
2992.51 69
2992.63 73
2992.76 74
2992.88 73
2993.01 70
2993.13 66
2993.26 62
2993.38 60
2993.51 59
2993.64 61
2993.76 65
2993.89 71
2994.01 79
2994.14 87
2994.26 96
2994.39 104
2994.51 111
2994.64 115
2994.76 116
2994.89 115
2995.02 111
2995.14 105
2995.27 98
2995.39 92
2995.52 87
2995.64 83
2995.77 81
2995.89 80
2996.02 80
2996.15 80
2996.27 81
2996.40 81
2996.52 81
2996.65 81
2996.77 81
2996.90 80
2997.02 79
2997.15 78
2997.27 77
2997.40 75
2997.53 73
2997.65 72
2997.78 69
2997.90 67
2998.03 64
2998.15 61
2998.28 58
2998.40 54
2998.53 50
2998.66 46
2998.78 43
2998.91 41
2999.03 39
2999.16 38
2999.28 37
2999.41 38
2999.53 38
2999.66 38
2999.79 38
2999.91 38
3000.04 39
3000.16 40
3000.29 41
3000.41 42
3000.54 45
3000.67 47
3000.79 50
3000.92 54
3001.04 58
3001.17 62
3001.29 66
3001.42 70
3001.54 74
3001.67 79
3001.80 83
3001.92 86
3002.05 89
3002.17 91
3002.30 93
3002.42 94
3002.55 95
3002.68 97
3002.80 100
3002.93 106
3003.05 114
3003.18 124
3003.30 136
3003.43 148
3003.55 160
3003.68 172
3003.81 183
3003.93 192
3004.06 199
3004.18 204
3004.31 208
3004.43 210
3004.56 211
3004.69 210
3004.81 207
3004.94 202
3005.06 196
3005.19 188
3005.31 181
3005.44 174
3005.57 169
3005.69 165
3005.82 163
3005.94 161
3006.07 160
3006.19 157
3006.32 153
3006.45 147
3006.57 139
3006.70 129
3006.82 119
3006.95 110
3007.07 102
3007.20 95
3007.33 88
3007.45 83
3007.58 78
3007.70 73
3007.83 70
3007.95 68
3008.08 68
3008.21 69
3008.33 72
3008.46 76
3008.58 82
3008.71 89
3008.84 96
3008.96 103
3009.09 110
3009.21 116
3009.34 120
3009.46 122
3009.59 122
3009.72 119
3009.84 115
3009.97 110
3010.09 104
3010.22 99
3010.34 96
3010.47 94
3010.60 94
3010.72 95
3010.85 96
3010.97 96
3011.10 94
3011.23 89
3011.35 83
3011.48 75
3011.60 67
3011.73 61
3011.85 57
3011.98 57
3012.11 59
3012.23 63
3012.36 67
3012.48 71
3012.61 74
3012.74 75
3012.86 75
3012.99 74
3013.11 73
3013.24 71
3013.36 69
3013.49 67
3013.62 64
3013.74 60
3013.87 56
3013.99 52
3014.12 47
3014.25 43
3014.37 40
3014.50 36
3014.62 31
3014.75 26
3014.88 20
3015.00 13
3015.13 6
3015.25 0
3015.38 0
3015.51 0
3015.63 0
3015.76 0
3015.88 0
3016.01 0
3016.13 0
3016.26 3
3016.39 4
3016.51 5
3016.64 6
3016.76 9
3016.89 13
3017.02 19
3017.14 27
3017.27 36
3017.39 46
3017.52 54
3017.65 61
3017.77 67
3017.90 71
3018.02 74
3018.15 75
3018.28 76
3018.40 76
3018.53 76
3018.65 75
3018.78 73
3018.91 70
3019.03 66
3019.16 60
3019.28 53
3019.41 45
3019.54 36
3019.66 26
3019.79 17
3019.91 10
3020.04 6
3020.17 5
3020.29 7
3020.42 11
3020.54 16
3020.67 20
3020.80 24
3020.92 26
3021.05 27
3021.17 27
3021.30 27
3021.43 28
3021.55 31
3021.68 35
3021.80 40
3021.93 45
3022.06 48
3022.18 50
3022.31 51
3022.43 51
3022.56 50
3022.69 49
3022.81 48
3022.94 47
3023.06 46
3023.19 45
3023.32 44
3023.44 44
3023.57 44
3023.70 46
3023.82 49
3023.95 52
3024.07 56
3024.20 60
3024.33 64
3024.45 67
3024.58 70
3024.70 73
3024.83 74
3024.96 75
3025.08 74
3025.21 73
3025.33 71
3025.46 69
3025.59 68
3025.71 67
3025.84 68
3025.97 70
3026.09 71
3026.22 73
3026.34 74
3026.47 73
3026.60 72
3026.72 70
3026.85 69
3026.97 70
3027.10 72
3027.23 75
3027.35 79
3027.48 83
3027.61 86
3027.73 88
3027.86 90
3027.98 93
3028.11 97
3028.24 103
3028.36 111
3028.49 119
3028.61 127
3028.74 134
3028.87 138
3028.99 140
3029.12 140
3029.25 139
3029.37 139
3029.50 139
3029.62 140
3029.75 140
3029.88 138
3030.00 136
3030.13 131
3030.26 126
3030.38 120
3030.51 113
3030.63 106
3030.76 98
3030.89 88
3031.01 77
3031.14 64
3031.27 51
3031.39 39
3031.52 30
3031.64 22
3031.77 18
3031.90 17
3032.02 18
3032.15 21
3032.28 25
3032.40 29
3032.53 33
3032.65 37
3032.78 40
3032.91 41
3033.03 40
3033.16 38
3033.29 35
3033.41 32
3033.54 29
3033.66 28
3033.79 28
3033.92 29
3034.04 33
3034.17 36
3034.30 41
3034.42 44
3034.55 47
3034.67 49
3034.80 49
3034.93 48
3035.05 46
3035.18 43
3035.31 39
3035.43 37
3035.56 36
3035.69 37
3035.81 41
3035.94 48
3036.06 57
3036.19 67
3036.32 78
3036.44 88
3036.57 95
3036.70 99
3036.82 99
3036.95 95
3037.08 88
3037.20 80
3037.33 73
3037.45 67
3037.58 63
3037.71 61
3037.83 60
3037.96 60
3038.09 59
3038.21 57
3038.34 55
3038.47 52
3038.59 50
3038.72 49
3038.84 50
3038.97 52
3039.10 55
3039.22 59
3039.35 65
3039.48 71
3039.60 78
3039.73 86
3039.86 94
3039.98 102
3040.11 108
3040.24 111
3040.36 111
3040.49 107
3040.61 100
3040.74 91
3040.87 81
3040.99 70
3041.12 60
3041.25 49
3041.37 39
3041.50 30
3041.63 22
3041.75 17
3041.88 15
3042.01 15
3042.13 18
3042.26 22
3042.39 27
3042.51 30
3042.64 32
3042.76 32
3042.89 30
3043.02 28
3043.14 27
3043.27 26
3043.40 25
3043.52 24
3043.65 22
3043.78 19
3043.90 13
3044.03 6
3044.16 0
3044.28 0
3044.41 0
3044.54 0
3044.66 0
3044.79 0
3044.92 0
3045.04 0
3045.17 4
3045.29 14
3045.42 22
3045.55 29
3045.67 33
3045.80 35
3045.93 36
3046.05 35
3046.18 35
3046.31 37
3046.43 41
3046.56 46
3046.69 52
3046.81 57
3046.94 60
3047.07 62
3047.19 61
3047.32 59
3047.45 56
3047.57 54
3047.70 53
3047.83 53
3047.95 53
3048.08 53
3048.21 52
3048.33 50
3048.46 46
3048.59 41
3048.71 35
3048.84 30
3048.97 26
3049.09 24
3049.22 25
3049.35 28
3049.47 34
3049.60 40
3049.73 46
3049.85 50
3049.98 53
3050.11 53
3050.23 51
3050.36 48
3050.48 44
3050.61 40
3050.74 37
3050.86 35
3050.99 34
3051.12 33
3051.24 34
3051.37 35
3051.50 35
3051.62 36
3051.75 35
3051.88 33
3052.00 31
3052.13 27
3052.26 24
3052.38 21
3052.51 19
3052.64 19
3052.77 22
3052.89 27
3053.02 34
3053.15 41
3053.27 48
3053.40 53
3053.53 56
3053.65 57
3053.78 56
3053.91 54
3054.03 52
3054.16 48
3054.29 43
3054.41 38
3054.54 32
3054.67 24
3054.79 17
3054.92 10
3055.05 3
3055.17 0
3055.30 0
3055.43 0
3055.55 0
3055.68 2
3055.81 9
3055.93 17
3056.06 28
3056.19 39
3056.31 50
3056.44 60
3056.57 69
3056.69 76
3056.82 81
3056.95 84
3057.07 87
3057.20 88
3057.33 89
3057.45 88
3057.58 85
3057.71 80
3057.83 73
3057.96 63
3058.09 51
3058.22 38
3058.34 24
3058.47 12
3058.60 2
3058.72 0
3058.85 0
3058.98 0
3059.10 0
3059.23 0
3059.36 2
3059.48 5
3059.61 7
3059.74 6
3059.86 5
3059.99 3
3060.12 1
3060.24 0
3060.37 0
3060.50 1
3060.63 2
3060.75 4
3060.88 5
3061.01 5
3061.13 6
3061.26 6
3061.39 8
3061.51 11
3061.64 16
3061.77 23
3061.89 32
3062.02 41
3062.15 50
3062.27 57
3062.40 63
3062.53 66
3062.66 68
3062.78 68
3062.91 66
3063.04 64
3063.16 61
3063.29 57
3063.42 52
3063.54 47
3063.67 42
3063.80 38
3063.92 35
3064.05 35
3064.18 35
3064.30 38
3064.43 41
3064.56 44
3064.69 47
3064.81 49
3064.94 51
3065.07 53
3065.19 55
3065.32 57
3065.45 57
3065.57 57
3065.70 56
3065.83 53
3065.96 49
3066.08 45
3066.21 42
3066.34 41
3066.46 42
3066.59 46
3066.72 51
3066.84 58
3066.97 65
3067.10 72
3067.23 76
3067.35 78
3067.48 79
3067.61 79
3067.73 81
3067.86 84
3067.99 91
3068.11 99
3068.24 109
3068.37 119
3068.50 126
3068.62 130
3068.75 131
3068.88 129
3069.00 125
3069.13 123
3069.26 122
3069.38 125
3069.51 130
3069.64 137
3069.77 145
3069.89 152
3070.02 157
3070.15 159
3070.27 158
3070.40 153
3070.53 146
3070.65 138
3070.78 131
3070.91 126
3071.04 125
3071.16 128
3071.29 133
3071.42 140
3071.54 147
3071.67 153
3071.80 157
3071.93 158
3072.05 156
3072.18 152
3072.31 146
3072.43 139
3072.56 131
3072.69 121
3072.82 112
3072.94 103
3073.07 95
3073.20 90
3073.32 87
3073.45 86
3073.58 88
3073.71 91
3073.83 95
3073.96 98
3074.09 99
3074.21 97
3074.34 94
3074.47 89
3074.60 84
3074.72 80
3074.85 77
3074.98 77
3075.10 79
3075.23 82
3075.36 87
3075.49 90
3075.61 91
3075.74 90
3075.87 86
3075.99 80
3076.12 72
3076.25 63
3076.38 54
3076.50 45
3076.63 37
3076.76 30
3076.88 24
3077.01 19
3077.14 16
3077.27 15
3077.39 15
3077.52 16
3077.65 19
3077.77 21
3077.90 24
3078.03 27
3078.16 30
3078.28 33
3078.41 35
3078.54 37
3078.67 39
3078.79 40
3078.92 41
3079.05 41
3079.17 40
3079.30 40
3079.43 39
3079.56 39
3079.68 39
3079.81 40
3079.94 42
3080.06 46
3080.19 51
3080.32 57
3080.45 62
3080.57 66
3080.70 69
3080.83 71
3080.96 72
3081.08 74
3081.21 77
3081.34 80
3081.46 84
3081.59 88
3081.72 91
3081.85 92
3081.97 91
3082.10 88
3082.23 85
3082.36 81
3082.48 79
3082.61 78
3082.74 79
3082.87 82
3082.99 86
3083.12 90
3083.25 95
3083.37 99
3083.50 103
3083.63 106
3083.76 109
3083.88 111
3084.01 112
3084.14 114
3084.27 115
3084.39 115
3084.52 115
3084.65 115
3084.78 114
3084.90 112
3085.03 109
3085.16 104
3085.28 99
3085.41 94
3085.54 88
3085.67 84
3085.79 80
3085.92 77
3086.05 74
3086.18 71
3086.30 67
3086.43 61
3086.56 54
3086.69 46
3086.81 38
3086.94 31
3087.07 26
3087.20 25
3087.32 25
3087.45 28
3087.58 32
3087.71 35
3087.83 37
3087.96 38
3088.09 37
3088.21 36
3088.34 35
3088.47 34
3088.60 33
3088.72 31
3088.85 30
3088.98 27
3089.11 23
3089.23 19
3089.36 14
3089.49 9
3089.62 4
3089.74 0
3089.87 0
3090.00 0
3090.13 0
3090.25 0
3090.38 0
3090.51 0
3090.64 0
3090.76 4
3090.89 15
3091.02 24
3091.15 32
3091.27 36
3091.40 36
3091.53 33
3091.66 29
3091.78 24
3091.91 20
3092.04 17
3092.17 17
3092.29 18
3092.42 21
3092.55 25
3092.68 30
3092.80 34
3092.93 38
3093.06 42
3093.19 45
3093.31 47
3093.44 46
3093.57 45
3093.70 43
3093.82 40
3093.95 39
3094.08 38
3094.21 39
3094.33 40
3094.46 41
3094.59 42
3094.72 41
3094.84 40
3094.97 39
3095.10 38
3095.23 37
3095.35 37
3095.48 36
3095.61 36
3095.74 34
3095.87 31
3095.99 27
3096.12 22
3096.25 17
3096.38 13
3096.50 11
3096.63 13
3096.76 17
3096.89 24
3097.01 33
3097.14 42
3097.27 51
3097.40 58
3097.52 62
3097.65 63
3097.78 60
3097.91 55
3098.03 48
3098.16 39
3098.29 30
3098.42 21
3098.54 13
3098.67 6
3098.80 2
3098.93 1
3099.06 1
3099.18 3
3099.31 6
3099.44 7
3099.57 6
3099.69 4
3099.82 0
3099.95 0
3100.08 0
3100.20 0
3100.33 0
3100.46 0
3100.59 5
3100.72 15
3100.84 26
3100.97 38
3101.10 51
3101.23 63
3101.35 74
3101.48 83
3101.61 89
3101.74 91
3101.86 89
3101.99 85
3102.12 78
3102.25 70
3102.38 62
3102.50 57
3102.63 53
3102.76 52
3102.89 52
3103.01 54
3103.14 57
3103.27 59
3103.40 60
3103.52 59
3103.65 56
3103.78 53
3103.91 49
3104.04 45
3104.16 42
3104.29 41
3104.42 41
3104.55 41
3104.67 42
3104.80 44
3104.93 46
3105.06 49
3105.19 52
3105.31 55
3105.44 56
3105.57 56
3105.70 53
3105.82 48
3105.95 42
3106.08 34
3106.21 28
3106.34 23
3106.46 21
3106.59 21
3106.72 24
3106.85 27
3106.97 31
3107.10 35
3107.23 38
3107.36 39
3107.49 39
3107.61 37
3107.74 36
3107.87 34
3108.00 34
3108.13 35
3108.25 37
3108.38 40
3108.51 43
3108.64 46
3108.76 48
3108.89 49
3109.02 49
3109.15 49
3109.28 50
3109.40 52
3109.53 57
3109.66 65
3109.79 74
3109.92 85
3110.04 96
3110.17 106
3110.30 113
3110.43 118
3110.55 118
3110.68 115
3110.81 109
3110.94 100
3111.07 89
3111.19 78
3111.32 67
3111.45 56
3111.58 46
3111.71 37
3111.83 30
3111.96 25
3112.09 23
3112.22 23
3112.35 27
3112.47 33
3112.60 40
3112.73 49
3112.86 57
3112.98 65
3113.11 73
3113.24 80
3113.37 87
3113.50 92
3113.62 95
3113.75 96
3113.88 95
3114.01 91
3114.14 87
3114.26 82
3114.39 78
3114.52 76
3114.65 75
3114.78 77
3114.90 79
3115.03 80
3115.16 81
3115.29 80
3115.42 76
3115.54 71
3115.67 65
3115.80 59
3115.93 52
3116.06 47
3116.18 43
3116.31 41
3116.44 40
3116.57 40
3116.70 42
3116.82 45
3116.95 48
3117.08 50
3117.21 52
3117.34 53
3117.46 52
3117.59 51
3117.72 49
3117.85 47
3117.98 44
3118.10 40
3118.23 36
3118.36 32
3118.49 27
3118.62 23
3118.74 18
3118.87 15
3119.00 11
3119.13 6
3119.26 1
3119.39 0
3119.51 0
3119.64 0
3119.77 0
3119.90 0
3120.03 0
3120.15 0
3120.28 2
3120.41 12
3120.54 23
3120.67 31
3120.79 37
3120.92 39
3121.05 38
3121.18 35
3121.31 32
3121.43 29
3121.56 28
3121.69 28
3121.82 31
3121.95 35
3122.08 40
3122.20 45
3122.33 49
3122.46 52
3122.59 53
3122.72 52
3122.84 50
3122.97 48
3123.10 46
3123.23 45
3123.36 45
3123.48 46
3123.61 47
3123.74 47
3123.87 48
3124.00 48
3124.13 48
3124.25 48
3124.38 49
3124.51 49
3124.64 51
3124.77 53
3124.89 56
3125.02 60
3125.15 65
3125.28 69
3125.41 73
3125.54 74
3125.66 74
3125.79 72
3125.92 68
3126.05 66
3126.18 65
3126.30 66
3126.43 71
3126.56 77
3126.69 83
3126.82 88
3126.95 91
3127.07 92
3127.20 90
3127.33 88
3127.46 85
3127.59 83
3127.72 80
3127.84 78
3127.97 76
3128.10 74
3128.23 71
3128.36 69
3128.48 66
3128.61 63
3128.74 60
3128.87 55
3129.00 49
3129.13 42
3129.25 33
3129.38 24
3129.51 15
3129.64 8
3129.77 4
3129.90 2
3130.02 4
3130.15 9
3130.28 17
3130.41 26
3130.54 35
3130.67 43
3130.79 50
3130.92 56
3131.05 59
3131.18 60
3131.31 61
3131.44 60
3131.56 58
3131.69 56
3131.82 54
3131.95 51
3132.08 49
3132.21 48
3132.33 47
3132.46 47
3132.59 48
3132.72 48
3132.85 48
3132.98 47
3133.10 44
3133.23 39
3133.36 33
3133.49 26
3133.62 20
3133.75 16
3133.87 15
3134.00 18
3134.13 23
3134.26 31
3134.39 40
3134.52 48
3134.64 55
3134.77 60
3134.90 62
3135.03 61
3135.16 58
3135.29 53
3135.41 46
3135.54 39
3135.67 33
3135.80 26
3135.93 21
3136.06 17
3136.18 14
3136.31 12
3136.44 11
3136.57 10
3136.70 9
3136.83 8
3136.96 8
3137.08 7
3137.21 8
3137.34 10
3137.47 13
3137.60 17
3137.73 20
3137.85 23
3137.98 25
3138.11 26
3138.24 26
3138.37 26
3138.50 27
3138.62 27
3138.75 28
3138.88 29
3139.01 29
3139.14 28
3139.27 27
3139.40 24
3139.52 20
3139.65 16
3139.78 11
3139.91 7
3140.04 2
3140.17 0
3140.30 0
3140.42 0
3140.55 0
3140.68 0
3140.81 0
3140.94 0
3141.07 0
3141.19 2
3141.32 8
3141.45 14
3141.58 21
3141.71 28
3141.84 35
3141.97 42
3142.09 50
3142.22 58
3142.35 65
3142.48 72
3142.61 77
3142.74 81
3142.87 83
3142.99 83
3143.12 82
3143.25 79
3143.38 75
3143.51 71
3143.64 66
3143.77 62
3143.89 57
3144.02 53
3144.15 50
3144.28 48
3144.41 47
3144.54 47
3144.67 47
3144.79 48
3144.92 48
3145.05 47
3145.18 45
3145.31 42
3145.44 39
3145.57 36
3145.69 34
3145.82 33
3145.95 33
3146.08 33
3146.21 34
3146.34 35
3146.47 36
3146.59 38
3146.72 42
3146.85 46
3146.98 51
3147.11 56
3147.24 62
3147.37 66
3147.50 70
3147.62 72
3147.75 72
3147.88 71
3148.01 69
3148.14 65
3148.27 60
3148.40 53
3148.52 47
3148.65 41
3148.78 35
3148.91 30
3149.04 27
3149.17 24
3149.30 23
3149.43 23
3149.55 24
3149.68 26
3149.81 28
3149.94 31
3150.07 33
3150.20 35
3150.33 37
3150.45 38
3150.58 39
3150.71 40
3150.84 40
3150.97 40
3151.10 41
3151.23 40
3151.36 39
3151.48 38
3151.61 35
3151.74 31
3151.87 27
3152.00 23
3152.13 20
3152.26 20
3152.39 22
3152.51 26
3152.64 32
3152.77 40
3152.90 47
3153.03 53
3153.16 56
3153.29 58
3153.42 57
3153.54 54
3153.67 50
3153.80 46
3153.93 44
3154.06 43
3154.19 43
3154.32 45
3154.45 48
3154.57 50
3154.70 52
3154.83 51
3154.96 49
3155.09 46
3155.22 42
3155.35 39
3155.48 37
3155.60 37
3155.73 39
3155.86 42
3155.99 46
3156.12 51
3156.25 54
3156.38 57
3156.51 58
3156.64 58
3156.76 57
3156.89 55
3157.02 53
3157.15 52
3157.28 53
3157.41 54
3157.54 57
3157.67 59
3157.80 59
3157.92 57
3158.05 52
3158.18 44
3158.31 36
3158.44 27
3158.57 21
3158.70 18
3158.83 20
3158.95 26
3159.08 35
3159.21 46
3159.34 57
3159.47 65
3159.60 71
3159.73 72
3159.86 69
3159.99 62
3160.11 52
3160.24 41
3160.37 29
3160.50 17
3160.63 8
3160.76 2
3160.89 0
3161.02 0
3161.15 0
3161.28 4
3161.40 9
3161.53 14
3161.66 19
3161.79 24
3161.92 27
3162.05 30
3162.18 32
3162.31 34
3162.44 37
3162.56 39
3162.69 41
3162.82 42
3162.95 43
3163.08 44
3163.21 43
3163.34 43
3163.47 42
3163.60 42
3163.73 42
3163.85 43
3163.98 43
3164.11 43
3164.24 42
3164.37 40
3164.50 38
3164.63 37
3164.76 37
3164.89 38
3165.02 41
3165.14 45
3165.27 49
3165.40 52
3165.53 55
3165.66 57
3165.79 59
3165.92 62
3166.05 67
3166.18 73
3166.31 82
3166.43 90
3166.56 99
3166.69 106
3166.82 110
3166.95 111
3167.08 109
3167.21 104
3167.34 98
3167.47 91
3167.60 84
3167.72 76
3167.85 68
3167.98 60
3168.11 51
3168.24 43
3168.37 36
3168.50 32
3168.63 31
3168.76 35
3168.89 43
3169.02 55
3169.14 69
3169.27 83
3169.40 95
3169.53 105
3169.66 112
3169.79 115
3169.92 116
3170.05 117
3170.18 118
3170.31 123
3170.44 130
3170.56 140
3170.69 151
3170.82 163
3170.95 172
3171.08 178
3171.21 181
3171.34 179
3171.47 176
3171.60 171
3171.73 167
3171.86 162
3171.99 159
3172.11 155
3172.24 150
3172.37 144
3172.50 136
3172.63 126
3172.76 116
3172.89 107
3173.02 99
3173.15 93
3173.28 91
3173.41 92
3173.54 94
3173.66 97
3173.79 101
3173.92 103
3174.05 105
3174.18 105
3174.31 104
3174.44 101
3174.57 97
3174.70 91
3174.83 84
3174.96 75
3175.09 68
3175.21 61
3175.34 57
3175.47 55
3175.60 56
3175.73 59
3175.86 63
3175.99 68
3176.12 72
3176.25 75
3176.38 78
3176.51 81
3176.64 83
3176.77 85
3176.89 87
3177.02 88
3177.15 89
3177.28 90
3177.41 92
3177.54 94
3177.67 96
3177.80 97
3177.93 97
3178.06 95
3178.19 92
3178.32 88
3178.45 85
3178.57 85
3178.70 87
3178.83 93
3178.96 101
3179.09 110
3179.22 118
3179.35 123
3179.48 124
3179.61 121
3179.74 114
3179.87 104
3180.00 94
3180.13 83
3180.26 73
3180.39 66
3180.51 60
3180.64 57
3180.77 56
3180.90 57
3181.03 59
3181.16 61
3181.29 63
3181.42 63
3181.55 64
3181.68 64
3181.81 64
3181.94 65
3182.07 67
3182.20 70
3182.33 72
3182.45 75
3182.58 78
3182.71 79
3182.84 80
3182.97 79
3183.10 77
3183.23 74
3183.36 70
3183.49 66
3183.62 61
3183.75 57
3183.88 54
3184.01 52
3184.14 51
3184.27 50
3184.40 49
3184.52 49
3184.65 47
3184.78 45
3184.91 42
3185.04 39
3185.17 36
3185.30 33
3185.43 32
3185.56 31
3185.69 30
3185.82 31
3185.95 32
3186.08 33
3186.21 35
3186.34 38
3186.47 42
3186.60 48
3186.72 54
3186.85 60
3186.98 65
3187.11 69
3187.24 72
3187.37 72
3187.50 72
3187.63 70
3187.76 68
3187.89 64
3188.02 59
3188.15 53
3188.28 44
3188.41 35
3188.54 24
3188.67 14
3188.80 6
3188.93 0
3189.06 0
3189.18 0
3189.31 5
3189.44 12
3189.57 20
3189.70 27
3189.83 34
3189.96 39
3190.09 43
3190.22 45
3190.35 48
3190.48 49
3190.61 50
3190.74 51
3190.87 50
3191.00 49
3191.13 45
3191.26 41
3191.39 36
3191.52 30
3191.65 24
3191.77 18
3191.90 12
3192.03 6
3192.16 1
3192.29 0
3192.42 0
3192.55 0
3192.68 0
3192.81 0
3192.94 0
3193.07 0
3193.20 0
3193.33 2
3193.46 8
3193.59 15
3193.72 22
3193.85 30
3193.98 38
3194.11 45
3194.24 52
3194.37 57
3194.50 62
3194.63 65
3194.76 68
3194.88 70
3195.01 72
3195.14 74
3195.27 74
3195.40 74
3195.53 73
3195.66 71
3195.79 70
3195.92 68
3196.05 67
3196.18 68
3196.31 70
3196.44 73
3196.57 77
3196.70 80
3196.83 84
3196.96 87
3197.09 89
3197.22 91
3197.35 94
3197.48 95
3197.61 97
3197.74 97
3197.87 96
3198.00 92
3198.13 86
3198.26 78
3198.39 67
3198.51 56
3198.64 45
3198.77 34
3198.90 26
3199.03 20
3199.16 17
3199.29 18
3199.42 22
3199.55 29
3199.68 37
3199.81 47
3199.94 56
3200.07 64
3200.20 70
3200.33 73
3200.46 74
3200.59 71
3200.72 68
3200.85 65
3200.98 62
3201.11 61
3201.24 62
3201.37 65
3201.50 68
3201.63 72
3201.76 75
3201.89 78
3202.02 79
3202.15 78
3202.28 76
3202.41 73
3202.54 70
3202.67 68
3202.80 67
3202.93 68
3203.06 72
3203.19 77
3203.32 83
3203.44 88
3203.57 92
3203.70 93
3203.83 92
3203.96 89
3204.09 84
3204.22 80
3204.35 78
3204.48 77
3204.61 79
3204.74 82
3204.87 86
3205.00 89
3205.13 92
3205.26 94
3205.39 95
3205.52 95
3205.65 94
3205.78 92
3205.91 88
3206.04 82
3206.17 76
3206.30 68
3206.43 59
3206.56 50
3206.69 41
3206.82 33
3206.95 25
3207.08 20
3207.21 16
3207.34 15
3207.47 17
3207.60 20
3207.73 25
3207.86 31
3207.99 36
3208.12 40
3208.25 42
3208.38 43
3208.51 42
3208.64 40
3208.77 38
3208.90 36
3209.03 34
3209.16 31
3209.29 27
3209.42 23
3209.55 19
3209.68 14
3209.81 11
3209.94 9
3210.07 9
3210.20 10
3210.33 12
3210.46 14
3210.59 15
3210.72 17
3210.85 17
3210.98 18
3211.11 21
3211.24 26
3211.37 32
3211.50 40
3211.63 48
3211.76 55
3211.89 62
3212.02 68
3212.15 72
3212.28 76
3212.41 80
3212.54 84
3212.67 88
3212.80 90
3212.93 91
3213.06 92
3213.19 91
3213.32 90
3213.45 90
3213.58 90
3213.71 92
3213.84 95
3213.97 99
3214.10 103
3214.23 106
3214.36 107
3214.49 107
3214.62 104
3214.75 99
3214.88 94
3215.01 88
3215.14 83
3215.27 80
3215.40 79
3215.53 81
3215.66 84
3215.79 88
3215.92 92
3216.05 95
3216.18 98
3216.31 99
3216.44 100
3216.57 100
3216.70 99
3216.83 99
3216.96 99
3217.09 99
3217.22 99
3217.35 98
3217.48 97
3217.61 96
3217.74 94
3217.87 92
3218.00 90
3218.13 88
3218.26 84
3218.39 79
3218.52 72
3218.65 64
3218.78 54
3218.91 45
3219.04 35
3219.17 28
3219.30 23
3219.43 20
3219.56 21
3219.69 24
3219.82 29
3219.95 35
3220.08 42
3220.21 49
3220.34 56
3220.47 64
3220.60 71
3220.73 77
3220.86 83
3220.99 87
3221.12 90
3221.25 91
3221.38 91
3221.51 91
3221.64 92
3221.77 93
3221.90 95
3222.03 97
3222.16 99
3222.29 99
3222.42 98
3222.55 95
3222.68 92
3222.81 88
3222.94 86
3223.07 85
3223.20 86
3223.33 86
3223.46 85
3223.59 82
3223.72 76
3223.85 69
3223.98 59
3224.11 50
3224.24 42
3224.37 35
3224.50 31
3224.63 28
3224.76 27
3224.89 27
3225.03 27
3225.16 28
3225.29 29
3225.42 31
3225.55 34
3225.68 38
3225.81 43
3225.94 48
3226.07 54
3226.20 60
3226.33 65
3226.46 71
3226.59 76
3226.72 79
3226.85 79
3226.98 77
3227.11 72
3227.24 65
3227.37 58
3227.50 52
3227.63 49
3227.76 48
3227.89 51
3228.02 55
3228.15 58
3228.28 61
3228.41 61
3228.54 58
3228.67 54
3228.80 48
3228.93 42
3229.06 36
3229.19 31
3229.32 26
3229.45 23
3229.58 20
3229.71 20
3229.85 21
3229.98 25
3230.11 32
3230.24 42
3230.37 53
3230.50 65
3230.63 75
3230.76 83
3230.89 87
3231.02 88
3231.15 86
3231.28 83
3231.41 80
3231.54 79
3231.67 81
3231.80 84
3231.93 89
3232.06 94
3232.19 98
3232.32 99
3232.45 97
3232.58 91
3232.71 83
3232.84 74
3232.97 65
3233.10 57
3233.23 51
3233.36 47
3233.49 45
3233.63 45
3233.76 45
3233.89 45
3234.02 44
3234.15 42
3234.28 39
3234.41 37
3234.54 36
3234.67 36
3234.80 38
3234.93 42
3235.06 47
3235.19 52
3235.32 57
3235.45 61
3235.58 64
3235.71 65
3235.84 66
3235.97 66
3236.10 64
3236.23 62
3236.36 60
3236.49 57
3236.63 54
3236.76 51
3236.89 49
3237.02 49
3237.15 50
3237.28 51
3237.41 53
3237.54 55
3237.67 55
3237.80 54
3237.93 52
3238.06 48
3238.19 44
3238.32 39
3238.45 33
3238.58 27
3238.71 22
3238.84 16
3238.97 12
3239.10 8
3239.23 5
3239.37 3
3239.50 2
3239.63 2
3239.76 3
3239.89 5
3240.02 9
3240.15 14
3240.28 20
3240.41 28
3240.54 36
3240.67 43
3240.80 50
3240.93 54
3241.06 55
3241.19 54
3241.32 50
3241.45 46
3241.58 41
3241.71 37
3241.85 35
3241.98 35
3242.11 37
3242.24 39
3242.37 41
3242.50 44
3242.63 45
3242.76 46
3242.89 45
3243.02 43
3243.15 41
3243.28 38
3243.41 35
3243.54 31
3243.67 28
3243.80 24
3243.93 20
3244.07 16
3244.20 11
3244.33 6
3244.46 1
3244.59 0
3244.72 0
3244.85 0
3244.98 0
3245.11 0
3245.24 0
3245.37 0
3245.50 1
3245.63 3
3245.76 6
3245.89 8
3246.02 10
3246.16 11
3246.29 13
3246.42 13
3246.55 13
3246.68 13
3246.81 12
3246.94 12
3247.07 14
3247.20 17
3247.33 21
3247.46 25
3247.59 29
3247.72 31
3247.85 31
3247.98 27
3248.12 20
3248.25 11
3248.38 2
3248.51 0
3248.64 0
3248.77 0
3248.90 0
3249.03 0
3249.16 0
3249.29 0
3249.42 0
3249.55 16
3249.68 35
3249.81 53
3249.95 69
3250.08 81
3250.21 88
3250.34 91
3250.47 90
3250.60 88
3250.73 85
3250.86 83
3250.99 83
3251.12 83
3251.25 85
3251.38 85
3251.51 84
3251.64 80
3251.78 74
3251.91 65
3252.04 55
3252.17 44
3252.30 33
3252.43 25
3252.56 18
3252.69 13
3252.82 10
3252.95 8
3253.08 8
3253.21 8
3253.34 8
3253.48 9
3253.61 8
3253.74 7
3253.87 5
3254.00 1
3254.13 0
3254.26 0
3254.39 0
3254.52 0
3254.65 0
3254.78 0
3254.91 0
3255.05 1
3255.18 5
3255.31 7
3255.44 9
3255.57 9
3255.70 9
3255.83 9
3255.96 10
3256.09 11
3256.22 13
3256.35 16
3256.48 18
3256.62 19
3256.75 21
3256.88 22
3257.01 23
3257.14 24
3257.27 26
3257.40 28
3257.53 31
3257.66 34
3257.79 36
3257.92 38
3258.05 39
3258.19 39
3258.32 38
3258.45 37
3258.58 35
3258.71 34
3258.84 34
3258.97 34
3259.10 35
3259.23 36
3259.36 37
3259.49 38
3259.63 40
3259.76 42
3259.89 43
3260.02 46
3260.15 49
3260.28 53
3260.41 57
3260.54 62
3260.67 66
3260.80 70
3260.94 72
3261.07 73
3261.20 72
3261.33 70
3261.46 67
3261.59 64
3261.72 62
3261.85 60
3261.98 59
3262.11 58
3262.24 58
3262.38 58
3262.51 57
3262.64 57
3262.77 56
3262.90 55
3263.03 55
3263.16 55
3263.29 56
3263.42 58
3263.55 61
3263.69 66
3263.82 71
3263.95 75
3264.08 78
3264.21 80
3264.34 80
3264.47 78
3264.60 76
3264.73 73
3264.86 69
3265.00 64
3265.13 57
3265.26 50
3265.39 43
3265.52 36
3265.65 30
3265.78 26
3265.91 25
3266.04 27
3266.17 30
3266.31 35
3266.44 40
3266.57 44
3266.70 46
3266.83 47
3266.96 47
3267.09 45
3267.22 44
3267.35 44
3267.49 44
3267.62 46
3267.75 49
3267.88 52
3268.01 55
3268.14 57
3268.27 58
3268.40 57
3268.53 54
3268.67 49
3268.80 44
3268.93 39
3269.06 34
3269.19 31
3269.32 31
3269.45 32
3269.58 36
3269.71 41
3269.85 47
3269.98 54
3270.11 61
3270.24 67
3270.37 72
3270.50 75
3270.63 77
3270.76 77
3270.89 76
3271.03 75
3271.16 74
3271.29 75
3271.42 78
3271.55 85
3271.68 94
3271.81 106
3271.94 118
3272.07 129
3272.21 137
3272.34 140
3272.47 140
3272.60 136
3272.73 131
3272.86 125
3272.99 119
3273.12 114
3273.26 109
3273.39 104
3273.52 97
3273.65 90
3273.78 84
3273.91 78
3274.04 73
3274.17 71
3274.30 71
3274.44 71
3274.57 72
3274.70 72
3274.83 69
3274.96 65
3275.09 59
3275.22 51
3275.35 42
3275.49 34
3275.62 26
3275.75 20
3275.88 15
3276.01 11
3276.14 9
3276.27 7
3276.40 6
3276.54 3
3276.67 0
3276.80 0
3276.93 0
3277.06 0
3277.19 0
3277.32 0
3277.45 0
3277.59 0
3277.72 5
3277.85 15
3277.98 25
3278.11 36
3278.24 45
3278.37 52
3278.51 56
3278.64 58
3278.77 57
3278.90 54
3279.03 49
3279.16 43
3279.29 38
3279.42 33
3279.56 31
3279.69 30
3279.82 32
3279.95 36
3280.08 42
3280.21 48
3280.34 53
3280.47 57
3280.61 59
3280.74 60
3280.87 59
3281.00 57
3281.13 54
3281.26 52
3281.39 51
3281.53 51
3281.66 51
3281.79 53
3281.92 54
3282.05 55
3282.18 56
3282.31 56
3282.45 55
3282.58 53
3282.71 49
3282.84 44
3282.97 37
3283.10 30
3283.23 23
3283.36 18
3283.50 15
3283.63 14
3283.76 17
3283.89 22
3284.02 28
3284.15 33
3284.28 37
3284.42 36
3284.55 33
3284.68 26
3284.81 17
3284.94 7
3285.07 0
3285.20 0
3285.34 0
3285.47 0
3285.60 0
3285.73 0
3285.86 0
3285.99 0
3286.12 4
3286.26 8
3286.39 10
3286.52 11
3286.65 13
3286.78 17
3286.91 22
3287.04 29
3287.18 37
3287.31 45
3287.44 52
3287.57 56
3287.70 57
3287.83 54
3287.97 49
3288.10 43
3288.23 37
3288.36 33
3288.49 29
3288.62 27
3288.75 25
3288.89 24
3289.02 22
3289.15 19
3289.28 15
3289.41 9
3289.54 4
3289.67 0
3289.81 0
3289.94 0
3290.07 0
3290.20 3
3290.33 11
3290.46 21
3290.60 33
3290.73 44
3290.86 54
3290.99 65
3291.12 74
3291.25 84
3291.38 94
3291.52 104
3291.65 114
3291.78 124
3291.91 131
3292.04 136
3292.17 138
3292.31 136
3292.44 131
3292.57 123
3292.70 114
3292.83 104
3292.96 94
3293.10 84
3293.23 75
3293.36 66
3293.49 57
3293.62 49
3293.75 41
3293.88 34
3294.02 29
3294.15 25
3294.28 22
3294.41 21
3294.54 21
3294.67 21
3294.81 22
3294.94 23
3295.07 24
3295.20 26
3295.33 28
3295.46 30
3295.60 32
3295.73 33
3295.86 34
3295.99 34
3296.12 32
3296.25 29
3296.39 26
3296.52 22
3296.65 18
3296.78 15
3296.91 13
3297.04 13
3297.18 14
3297.31 16
3297.44 20
3297.57 24
3297.70 30
3297.83 35
3297.97 39
3298.10 43
3298.23 45
3298.36 46
3298.49 46
3298.62 44
3298.76 43
3298.89 41
3299.02 39
3299.15 38
3299.28 36
3299.41 34
3299.55 32
3299.68 30
3299.81 29
3299.94 29
3300.07 30
3300.20 33
3300.34 37
3300.47 43
3300.60 49
3300.73 56
3300.86 63
3301.00 70
3301.13 76
3301.26 80
3301.39 84
3301.52 87
3301.65 90
3301.79 91
3301.92 90
3302.05 88
3302.18 85
3302.31 80
3302.44 74
3302.58 68
3302.71 62
3302.84 57
3302.97 54
3303.10 52
3303.24 51
3303.37 50
3303.50 48
3303.63 46
3303.76 43
3303.89 40
3304.03 37
3304.16 36
3304.29 38
3304.42 43
3304.55 50
3304.69 60
3304.82 69
3304.95 76
3305.08 81
3305.21 82
3305.34 80
3305.48 76
3305.61 72
3305.74 67
3305.87 64
3306.00 62
3306.14 61
3306.27 61
3306.40 63
3306.53 65
3306.66 70
3306.79 75
3306.93 82
3307.06 88
3307.19 93
3307.32 96
3307.45 98
3307.59 98
3307.72 97
3307.85 96
3307.98 97
3308.11 100
3308.25 103
3308.38 107
3308.51 110
3308.64 111
3308.77 110
3308.90 107
3309.04 103
3309.17 99
3309.30 96
3309.43 94
3309.56 95
3309.70 98
3309.83 103
3309.96 109
3310.09 116
3310.22 121
3310.36 124
3310.49 125
3310.62 123
3310.75 118
3310.88 110
3311.02 102
3311.15 92
3311.28 82
3311.41 72
3311.54 64
3311.68 56
3311.81 50
3311.94 46
3312.07 43
3312.20 42
3312.33 41
3312.47 40
3312.60 39
3312.73 38
3312.86 37
3312.99 38
3313.13 41
3313.26 46
3313.39 53
3313.52 61
3313.65 68
3313.79 73
3313.92 75
3314.05 74
3314.18 70
3314.31 64
3314.45 58
3314.58 52
3314.71 46
3314.84 40
3314.97 35
3315.11 31
3315.24 27
3315.37 25
3315.50 22
3315.64 21
3315.77 20
3315.90 19
3316.03 19
3316.16 20
3316.30 22
3316.43 25
3316.56 30
3316.69 35
3316.82 41
3316.96 46
3317.09 50
3317.22 51
3317.35 51
3317.48 48
3317.62 44
3317.75 39
3317.88 34
3318.01 30
3318.14 29
3318.28 31
3318.41 35
3318.54 41
3318.67 49
3318.80 58
3318.94 66
3319.07 73
3319.20 78
3319.33 81
3319.47 82
3319.60 81
3319.73 80
3319.86 79
3319.99 78
3320.13 77
3320.26 76
3320.39 75
3320.52 74
3320.65 73
3320.79 73
3320.92 74
3321.05 76
3321.18 77
3321.32 77
3321.45 75
3321.58 70
3321.71 62
3321.84 54
3321.98 45
3322.11 37
3322.24 31
3322.37 27
3322.50 25
3322.64 24
3322.77 24
3322.90 24
3323.03 25
3323.17 27
3323.30 29
3323.43 31
3323.56 34
3323.69 37
3323.83 39
3323.96 40
3324.09 39
3324.22 38
3324.36 35
3324.49 32
3324.62 28
3324.75 25
3324.88 23
3325.02 21
3325.15 18
3325.28 16
3325.41 13
3325.55 9
3325.68 6
3325.81 2
3325.94 0
3326.07 1
3326.21 3
3326.34 9
3326.47 17
3326.60 26
3326.74 35
3326.87 42
3327.00 47
3327.13 48
3327.26 46
3327.40 42
3327.53 37
3327.66 32
3327.79 28
3327.93 27
3328.06 27
3328.19 28
3328.32 28
3328.46 27
3328.59 25
3328.72 20
3328.85 15
3328.98 9
3329.12 3
3329.25 0
3329.38 0
3329.51 0
3329.65 0
3329.78 1
3329.91 4
3330.04 7
3330.18 9
3330.31 9
3330.44 6
3330.57 3
3330.70 0
3330.84 0
3330.97 0
3331.10 0
3331.23 0
3331.37 1
3331.50 10
3331.63 22
3331.76 34
3331.90 46
3332.03 56
3332.16 65
3332.29 71
3332.43 75
3332.56 76
3332.69 74
3332.82 72
3332.95 68
3333.09 65
3333.22 62
3333.35 61
3333.48 62
3333.62 65
3333.75 70
3333.88 75
3334.01 82
3334.15 87
3334.28 92
3334.41 96
3334.54 99
3334.68 101
3334.81 103
3334.94 104
3335.07 104
3335.21 104
3335.34 102
3335.47 98
3335.60 93
3335.74 87
3335.87 81
3336.00 75
3336.13 71
3336.26 67
3336.40 63
3336.53 60
3336.66 57
3336.79 53
3336.93 49
3337.06 46
3337.19 44
3337.32 43
3337.46 42
3337.59 44
3337.72 46
3337.85 49
3337.99 52
3338.12 56
3338.25 61
3338.38 66
3338.52 71
3338.65 75
3338.78 77
3338.91 79
3339.05 80
3339.18 80
3339.31 82
3339.44 84
3339.58 88
3339.71 92
3339.84 97
3339.97 101
3340.11 103
3340.24 102
3340.37 99
3340.50 94
3340.64 88
3340.77 84
3340.90 80
3341.03 79
3341.17 79
3341.30 79
3341.43 79
3341.56 77
3341.70 72
3341.83 66
3341.96 59
3342.10 52
3342.23 47
3342.36 44
3342.49 46
3342.63 51
3342.76 59
3342.89 68
3343.02 79
3343.16 89
3343.29 97
3343.42 103
3343.55 106
3343.69 107
3343.82 106
3343.95 104
3344.08 100
3344.22 96
3344.35 90
3344.48 85
3344.61 79
3344.75 74
3344.88 69
3345.01 66
3345.14 63
3345.28 62
3345.41 62
3345.54 64
3345.68 66
3345.81 68
3345.94 71
3346.07 72
3346.21 73
3346.34 72
3346.47 70
3346.60 66
3346.74 60
3346.87 54
3347.00 47
3347.13 39
3347.27 31
3347.40 24
3347.53 19
3347.67 15
3347.80 14
3347.93 15
3348.06 18
3348.20 21
3348.33 24
3348.46 28
3348.59 31
3348.73 35
3348.86 40
3348.99 46
3349.12 53
3349.26 61
3349.39 70
3349.52 77
3349.66 83
3349.79 85
3349.92 85
3350.05 81
3350.19 75
3350.32 67
3350.45 59
3350.58 51
3350.72 44
3350.85 40
3350.98 37
3351.12 36
3351.25 35
3351.38 34
3351.51 33
3351.65 31
3351.78 29
3351.91 27
3352.04 27
3352.18 28
3352.31 29
3352.44 31
3352.58 32
3352.71 33
3352.84 33
3352.97 32
3353.11 32
3353.24 32
3353.37 33
3353.51 35
3353.64 37
3353.77 40
3353.90 42
3354.04 44
3354.17 46
3354.30 47
3354.44 48
3354.57 50
3354.70 53
3354.83 57
3354.97 62
3355.10 66
3355.23 70
3355.36 72
3355.50 72
3355.63 70
3355.76 66
3355.90 61
3356.03 57
3356.16 53
3356.29 50
3356.43 49
3356.56 49
3356.69 50
3356.83 51
3356.96 51
3357.09 48
3357.22 43
3357.36 36
3357.49 28
3357.62 20
3357.76 14
3357.89 10
3358.02 9
3358.15 10
3358.29 15
3358.42 21
3358.55 29
3358.69 37
3358.82 47
3358.95 56
3359.08 65
3359.22 73
3359.35 78
3359.48 81
3359.62 80
3359.75 76
3359.88 71
3360.02 64
3360.15 57
3360.28 49
3360.41 42
3360.55 35
3360.68 28
3360.81 20
3360.95 12
3361.08 3
3361.21 0
3361.34 0
3361.48 0
3361.61 0
3361.74 0
3361.88 0
3362.01 0
3362.14 0
3362.28 5
3362.41 11
3362.54 17
3362.67 22
3362.81 27
3362.94 34
3363.07 43
3363.21 55
3363.34 67
3363.47 80
3363.61 90
3363.74 97
3363.87 100
3364.00 98
3364.14 93
3364.27 86
3364.40 78
3364.54 72
3364.67 67
3364.80 64
3364.94 64
3365.07 64
3365.20 66
3365.33 68
3365.47 70
3365.60 71
3365.73 72
3365.87 71
3366.00 70
3366.13 69
3366.27 69
3366.40 71
3366.53 73
3366.66 77
3366.80 81
3366.93 84
3367.06 85
3367.20 83
3367.33 79
3367.46 72
3367.60 64
3367.73 56
3367.86 50
3368.00 46
3368.13 45
3368.26 46
3368.39 49
3368.53 52
3368.66 56
3368.79 58
3368.93 60
3369.06 60
3369.19 59
3369.33 57
3369.46 53
3369.59 49
3369.73 45
3369.86 43
3369.99 43
3370.12 45
3370.26 51
3370.39 60
3370.52 71
3370.66 83
3370.79 95
3370.92 106
3371.06 115
3371.19 123
3371.32 128
3371.46 130
3371.59 131
3371.72 130
3371.86 128
3371.99 124
3372.12 119
3372.25 113
3372.39 107
3372.52 100
3372.65 93
3372.79 85
3372.92 77
3373.05 69
3373.19 63
3373.32 57
3373.45 53
3373.59 50
3373.72 49
3373.85 48
3373.99 49
3374.12 50
3374.25 52
3374.39 53
3374.52 54
3374.65 55
3374.79 54
3374.92 53
3375.05 52
3375.19 50
3375.32 50
3375.45 50
3375.58 51
3375.72 52
3375.85 54
3375.98 56
3376.12 57
3376.25 56
3376.38 54
3376.52 50
3376.65 45
3376.78 39
3376.92 32
3377.05 26
3377.18 22
3377.32 21
3377.45 23
3377.58 27
3377.72 32
3377.85 37
3377.98 42
3378.12 44
3378.25 44
3378.38 42
3378.52 39
3378.65 37
3378.78 35
3378.92 34
3379.05 33
3379.18 32
3379.32 31
3379.45 29
3379.58 27
3379.72 27
3379.85 28
3379.98 32
3380.12 38
3380.25 45
3380.38 53
3380.52 60
3380.65 67
3380.78 72
3380.92 76
3381.05 78
3381.18 79
3381.32 79
3381.45 78
3381.58 75
3381.72 71
3381.85 66
3381.98 60
3382.12 55
3382.25 52
3382.38 50
3382.52 51
3382.65 53
3382.78 57
3382.92 62
3383.05 66
3383.18 69
3383.32 73
3383.45 76
3383.58 79
3383.72 83
3383.85 86
3383.98 88
3384.12 88
3384.25 87
3384.38 84
3384.52 80
3384.65 76
3384.78 74
3384.92 74
3385.05 77
3385.18 83
3385.32 89
3385.45 96
3385.58 101
3385.72 104
3385.85 105
3385.98 104
3386.12 101
3386.25 96
3386.38 92
3386.52 89
3386.65 87
3386.79 87
3386.92 91
3387.05 97
3387.19 104
3387.32 111
3387.45 117
3387.59 121
3387.72 121
3387.85 118
3387.99 113
3388.12 108
3388.25 103
3388.39 100
3388.52 100
3388.65 103
3388.79 109
3388.92 117
3389.05 127
3389.19 137
3389.32 147
3389.45 158
3389.59 168
3389.72 177
3389.86 184
3389.99 188
3390.12 190
3390.26 190
3390.39 188
3390.52 185
3390.66 184
3390.79 186
3390.92 192
3391.06 201
3391.19 212
3391.32 222
3391.46 231
3391.59 238
3391.72 241
3391.86 240
3391.99 238
3392.13 234
3392.26 229
3392.39 225
3392.53 220
3392.66 216
3392.79 210
3392.93 204
3393.06 196
3393.19 187
3393.33 177
3393.46 166
3393.59 155
3393.73 145
3393.86 136
3394.00 129
3394.13 124
3394.26 119
3394.40 116
3394.53 113
3394.66 111
3394.80 108
3394.93 105
3395.06 102
3395.20 98
3395.33 95
3395.46 91
3395.60 89
3395.73 87
3395.87 87
3396.00 88
3396.13 91
3396.27 94
3396.40 98
3396.53 102
3396.67 104
3396.80 105
3396.93 105
3397.07 104
3397.20 102
3397.34 100
3397.47 99
3397.60 100
3397.74 102
3397.87 106
3398.00 109
3398.14 113
3398.27 116
3398.41 117
3398.54 117
3398.67 117
3398.81 115
3398.94 113
3399.07 110
3399.21 107
3399.34 103
3399.47 98
3399.61 93
3399.74 88
3399.88 82
3400.01 75
3400.14 69
3400.28 62
3400.41 55
3400.54 49
3400.68 44
3400.81 41
3400.95 41
3401.08 44
3401.21 50
3401.35 56
3401.48 63
3401.61 69
3401.75 74
3401.88 78
3402.02 80
3402.15 82
3402.28 84
3402.42 85
3402.55 88
3402.68 91
3402.82 94
3402.95 98
3403.09 102
3403.22 106
3403.35 110
3403.49 113
3403.62 115
3403.75 115
3403.89 115
3404.02 114
3404.16 112
3404.29 110
3404.42 106
3404.56 102
3404.69 98
3404.82 92
3404.96 86
3405.09 79
3405.23 73
3405.36 67
3405.49 61
3405.63 57
3405.76 54
3405.90 51
3406.03 51
3406.16 51
3406.30 54
3406.43 57
3406.56 61
3406.70 64
3406.83 66
3406.97 65
3407.10 61
3407.23 55
3407.37 47
3407.50 39
3407.63 32
3407.77 27
3407.90 25
3408.04 27
3408.17 32
3408.30 40
3408.44 49
3408.57 59
3408.71 67
3408.84 73
3408.97 77
3409.11 78
3409.24 76
3409.38 74
3409.51 71
3409.64 67
3409.78 64
3409.91 61
3410.04 58
3410.18 56
3410.31 53
3410.45 50
3410.58 47
3410.71 46
3410.85 46
3410.98 48
3411.12 52
3411.25 58
3411.38 65
3411.52 73
3411.65 79
3411.79 83
3411.92 85
3412.05 86
3412.19 85
3412.32 84
3412.46 82
3412.59 80
3412.72 79
3412.86 77
3412.99 75
3413.13 74
3413.26 72
3413.39 71
3413.53 70
3413.66 68
3413.80 66
3413.93 63
3414.06 60
3414.20 56
3414.33 53
3414.47 52
3414.60 53
3414.73 57
3414.87 63
3415.00 70
3415.14 77
3415.27 83
3415.40 86
3415.54 87
3415.67 85
3415.81 82
3415.94 79
3416.07 76
3416.21 75
3416.34 76
3416.48 77
3416.61 77
3416.74 76
3416.88 74
3417.01 69
3417.15 64
3417.28 57
3417.41 50
3417.55 43
3417.68 38
3417.82 33
3417.95 31
3418.08 31
3418.22 32
3418.35 35
3418.49 39
3418.62 43
3418.75 45
3418.89 44
3419.02 41
3419.16 36
3419.29 29
3419.42 22
3419.56 17
3419.69 14
3419.83 15
3419.96 19
3420.10 25
3420.23 33
3420.36 40
3420.50 46
3420.63 49
3420.77 51
3420.90 51
3421.03 50
3421.17 50
3421.30 50
3421.44 51
3421.57 53
3421.70 54
3421.84 55
3421.97 55
3422.11 53
3422.24 51
3422.38 49
3422.51 46
3422.64 45
3422.78 45
3422.91 46
3423.05 49
3423.18 52
3423.31 54
3423.45 56
3423.58 57
3423.72 56
3423.85 54
3423.99 50
3424.12 46
3424.25 41
3424.39 37
3424.52 32
3424.66 28
3424.79 25
3424.92 23
3425.06 23
3425.19 25
3425.33 29
3425.46 34
3425.60 40
3425.73 47
3425.86 54
3426.00 60
3426.13 65
3426.27 68
3426.40 69
3426.54 69
3426.67 66
3426.80 62
3426.94 56
3427.07 49
3427.21 40
3427.34 31
3427.47 22
3427.61 12
3427.74 4
3427.88 0
3428.01 0
3428.15 0
3428.28 0
3428.41 0
3428.55 0
3428.68 0
3428.82 0
3428.95 1
3429.09 10
3429.22 20
3429.35 31
3429.49 41
3429.62 50
3429.76 58
3429.89 63
3430.03 67
3430.16 69
3430.29 69
3430.43 69
3430.56 68
3430.70 67
3430.83 66
3430.97 64
3431.10 62
3431.23 60
3431.37 58
3431.50 54
3431.64 50
3431.77 45
3431.91 39
3432.04 32
3432.17 23
3432.31 15
3432.44 7
3432.58 0
3432.71 0
3432.85 0
3432.98 0
3433.12 0
3433.25 8
3433.38 18
3433.52 28
3433.65 37
3433.79 43
3433.92 46
3434.06 46
3434.19 43
3434.32 38
3434.46 35
3434.59 32
3434.73 33
3434.86 35
3435.00 39
3435.13 42
3435.27 44
3435.40 44
3435.53 41
3435.67 35
3435.80 27
3435.94 19
3436.07 11
3436.21 6
3436.34 4
3436.48 6
3436.61 12
3436.74 19
3436.88 26
3437.01 33
3437.15 38
3437.28 41
3437.42 41
3437.55 40
3437.69 39
3437.82 39
3437.95 39
3438.09 41
3438.22 45
3438.36 49
3438.49 53
3438.63 55
3438.76 55
3438.90 52
3439.03 47
3439.16 41
3439.30 34
3439.43 29
3439.57 27
3439.70 29
3439.84 36
3439.97 45
3440.11 55
3440.24 65
3440.37 73
3440.51 78
3440.64 81
3440.78 81
3440.91 79
3441.05 78
3441.18 78
3441.32 79
3441.45 83
3441.59 88
3441.72 94
3441.85 100
3441.99 106
3442.12 111
3442.26 115
3442.39 116
3442.53 116
3442.66 114
3442.80 110
3442.93 105
3443.07 98
3443.20 91
3443.33 83
3443.47 76
3443.60 70
3443.74 65
3443.87 60
3444.01 57
3444.14 55
3444.28 54
3444.41 54
3444.55 56
3444.68 59
3444.81 62
3444.95 67
3445.08 71
3445.22 76
3445.35 80
3445.49 86
3445.62 93
3445.76 101
3445.89 110
3446.03 121
3446.16 131
3446.30 140
3446.43 149
3446.56 156
3446.70 164
3446.83 173
3446.97 182
3447.10 191
3447.24 200
3447.37 207
3447.51 212
3447.64 212
3447.78 207
3447.91 200
3448.05 190
3448.18 179
3448.31 168
3448.45 159
3448.58 152
3448.72 147
3448.85 142
3448.99 139
3449.12 135
3449.26 130
3449.39 125
3449.53 119
3449.66 112
3449.80 106
3449.93 100
3450.07 96
3450.20 94
3450.33 93
3450.47 94
3450.60 96
3450.74 98
3450.87 100
3451.01 102
3451.14 103
3451.28 104
3451.41 105
3451.55 106
3451.68 108
3451.82 110
3451.95 112
3452.09 114
3452.22 115
3452.36 115
3452.49 113
3452.62 110
3452.76 106
3452.89 101
3453.03 97
3453.16 93
3453.30 90
3453.43 89
3453.57 91
3453.70 95
3453.84 101
3453.97 108
3454.11 116
3454.24 125
3454.38 133
3454.51 139
3454.65 144
3454.78 148
3454.92 151
3455.05 154
3455.19 157
3455.32 161
3455.46 164
3455.59 166
3455.72 167
3455.86 165
3455.99 161
3456.13 155
3456.26 147
3456.40 139
3456.53 131
3456.67 124
3456.80 119
3456.94 117
3457.07 117
3457.21 119
3457.34 122
3457.48 125
3457.61 126
3457.75 125
3457.88 122
3458.02 117
3458.15 110
3458.29 103
3458.42 96
3458.56 92
3458.69 90
3458.83 90
3458.96 92
3459.10 97
3459.23 105
3459.37 114
3459.50 125
3459.63 137
3459.77 147
3459.90 156
3460.04 161
3460.17 161
3460.31 157
3460.44 148
3460.58 136
3460.71 123
3460.85 109
3460.98 95
3461.12 83
3461.25 73
3461.39 65
3461.52 59
3461.66 55
3461.79 51
3461.93 49
3462.06 47
3462.20 46
3462.33 44
3462.47 43
3462.60 42
3462.74 42
3462.87 42
3463.01 43
3463.14 46
3463.28 51
3463.41 58
3463.55 65
3463.68 72
3463.82 77
3463.95 80
3464.09 79
3464.22 76
3464.36 70
3464.49 64
3464.63 58
3464.76 53
3464.90 49
3465.03 47
3465.17 45
3465.30 44
3465.44 44
3465.57 45
3465.71 47
3465.84 51
3465.98 58
3466.11 67
3466.25 77
3466.38 88
3466.52 98
3466.65 106
3466.79 112
3466.92 114
3467.06 114
3467.19 111
3467.33 107
3467.46 101
3467.60 94
3467.73 86
3467.87 78
3468.00 70
3468.14 62
3468.27 57
3468.41 53
3468.54 53
3468.68 55
3468.81 60
3468.95 68
3469.08 78
3469.22 88
3469.35 99
3469.49 110
3469.62 120
3469.76 128
3469.89 134
3470.03 137
3470.16 138
3470.30 135
3470.43 130
3470.57 124
3470.70 117
3470.84 109
3470.97 103
3471.11 98
3471.24 95
3471.38 94
3471.51 93
3471.65 94
3471.78 96
3471.92 98
3472.05 99
3472.19 99
3472.32 98
3472.46 96
3472.60 92
3472.73 87
3472.87 82
3473.00 77
3473.14 71
3473.27 67
3473.41 63
3473.54 61
3473.68 61
3473.81 63
3473.95 67
3474.08 73
3474.22 79
3474.35 84
3474.49 88
3474.62 90
3474.76 89
3474.89 85
3475.03 79
3475.16 72
3475.30 65
3475.43 58
3475.57 52
3475.70 47
3475.84 41
3475.97 36
3476.11 31
3476.24 26
3476.38 20
3476.51 14
3476.65 9
3476.79 5
3476.92 1
3477.06 0
3477.19 0
3477.33 0
3477.46 0
3477.60 0
3477.73 0
3477.87 0
3478.00 0
3478.14 3
3478.27 8
3478.41 12
3478.54 15
3478.68 16
3478.81 16
3478.95 15
3479.08 14
3479.22 12
3479.35 11
3479.49 9
3479.63 8
3479.76 6
3479.90 5
3480.03 3
3480.17 3
3480.30 3
3480.44 4
3480.57 8
3480.71 13
3480.84 20
3480.98 29
3481.11 40
3481.25 52
3481.38 63
3481.52 72
3481.65 80
3481.79 86
3481.93 89
3482.06 90
3482.20 89
3482.33 86
3482.47 82
3482.60 77
3482.74 71
3482.87 65
3483.01 60
3483.14 55
3483.28 52
3483.41 50
3483.55 48
3483.68 47
3483.82 45
3483.96 42
3484.09 40
3484.23 39
3484.36 39
3484.50 39
3484.63 40
3484.77 41
3484.90 41
3485.04 40
3485.17 38
3485.31 36
3485.44 36
3485.58 37
3485.71 40
3485.85 45
3485.99 51
3486.12 57
3486.26 62
3486.39 65
3486.53 67
3486.66 66
3486.80 64
3486.93 60
3487.07 57
3487.20 55
3487.34 53
3487.48 52
3487.61 50
3487.75 47
3487.88 43
3488.02 37
3488.15 31
3488.29 23
3488.42 16
3488.56 9
3488.69 4
3488.83 0
3488.96 0
3489.10 0
3489.24 0
3489.37 0
3489.51 0
3489.64 3
3489.78 10
3489.91 16
3490.05 21
3490.18 24
3490.32 25
3490.45 23
3490.59 19
3490.73 14
3490.86 10
3491.00 6
3491.13 3
3491.27 1
3491.40 0
3491.54 0
3491.67 0
3491.81 0
3491.95 0
3492.08 0
3492.22 0
3492.35 1
3492.49 2
3492.62 3
3492.76 5
3492.89 7
3493.03 9
3493.17 13
3493.30 16
3493.44 21
3493.57 25
3493.71 29
3493.84 32
3493.98 34
3494.11 35
3494.25 35
3494.38 35
3494.52 34
3494.66 34
3494.79 33
3494.93 31
3495.06 28
3495.20 23
3495.33 17
3495.47 9
3495.60 2
3495.74 0
3495.88 0
3496.01 0
3496.15 0
3496.28 1
3496.42 7
3496.55 13
3496.69 19
3496.83 23
3496.96 26
3497.10 28
3497.23 28
3497.37 27
3497.50 26
3497.64 24
3497.77 24
3497.91 25
3498.05 27
3498.18 31
3498.32 35
3498.45 38
3498.59 40
3498.72 39
3498.86 36
3499.00 33
3499.13 30
3499.27 29
3499.40 32
3499.54 38
3499.67 47
3499.81 57
3499.94 69
3500.08 79
3500.22 87
3500.35 92
3500.49 94
3500.62 92
3500.76 88
3500.89 81
3501.03 72
3501.17 61
3501.30 50
3501.44 39
3501.57 30
3501.71 22
3501.84 17
3501.98 14
3502.12 14
3502.25 16
3502.39 19
3502.52 22
3502.66 25
3502.79 26
3502.93 26
3503.07 24
3503.20 21
3503.34 20
3503.47 20
3503.61 23
3503.74 29
3503.88 36
3504.02 44
3504.15 51
3504.29 56
3504.42 58
3504.56 58
3504.69 56
3504.83 53
3504.97 51
3505.10 49
3505.24 47
3505.37 44
3505.51 41
3505.64 37
3505.78 33
3505.92 28
3506.05 23
3506.19 20
3506.32 17
3506.46 16
3506.60 16
3506.73 16
3506.87 16
3507.00 16
3507.14 15
3507.27 15
3507.41 15
3507.55 16
3507.68 18
3507.82 20
3507.95 22
3508.09 24
3508.22 25
3508.36 26
3508.50 26
3508.63 26
3508.77 25
3508.90 23
3509.04 20
3509.18 16
3509.31 10
3509.45 4
3509.58 0
3509.72 0
3509.85 0
3509.99 0
3510.13 0
3510.26 0
3510.40 0
3510.53 0
3510.67 3
3510.81 7
3510.94 11
3511.08 16
3511.21 22
3511.35 30
3511.49 40
3511.62 51
3511.76 64
3511.89 75
3512.03 86
3512.16 93
3512.30 96
3512.44 95
3512.57 89
3512.71 81
3512.84 71
3512.98 62
3513.12 56
3513.25 53
3513.39 54
3513.52 58
3513.66 64
3513.80 70
3513.93 76
3514.07 81
3514.20 83
3514.34 83
3514.48 82
3514.61 80
3514.75 76
3514.88 73
3515.02 69
3515.16 66
3515.29 62
3515.43 59
3515.56 56
3515.70 53
3515.83 50
3515.97 47
3516.11 44
3516.24 42
3516.38 39
3516.51 36
3516.65 34
3516.79 33
3516.92 33
3517.06 35
3517.19 37
3517.33 40
3517.47 43
3517.60 47
3517.74 51
3517.87 55
3518.01 60
3518.15 65
3518.28 72
3518.42 80
3518.55 87
3518.69 95
3518.83 102
3518.96 108
3519.10 114
3519.23 118
3519.37 121
3519.51 123
3519.64 123
3519.78 123
3519.92 122
3520.05 121
3520.19 122
3520.32 123
3520.46 126
3520.60 129
3520.73 131
3520.87 132
3521.00 130
3521.14 126
3521.28 120
3521.41 113
3521.55 105
3521.68 100
3521.82 96
3521.96 93
3522.09 92
3522.23 91
3522.36 90
3522.50 89
3522.64 88
3522.77 86
3522.91 86
3523.04 85
3523.18 86
3523.32 88
3523.45 91
3523.59 95
3523.73 100
3523.86 106
3524.00 112
3524.13 118
3524.27 124
3524.41 129
3524.54 133
3524.68 136
3524.81 139
3524.95 140
3525.09 142
3525.22 142
3525.36 142
3525.50 143
3525.63 144
3525.77 146
3525.90 149
3526.04 154
3526.18 159
3526.31 165
3526.45 171
3526.58 178
3526.72 184
3526.86 191
3526.99 199
3527.13 205
3527.27 211
3527.40 215
3527.54 217
3527.67 215
3527.81 211
3527.95 204
3528.08 197
3528.22 189
3528.36 183
3528.49 178
3528.63 174
3528.76 170
3528.90 167
3529.04 163
3529.17 158
3529.31 152
3529.44 146
3529.58 138
3529.72 130
3529.85 120
3529.99 111
3530.13 101
3530.26 92
3530.40 83
3530.53 77
3530.67 72
3530.81 71
3530.94 71
3531.08 73
3531.22 77
3531.35 80
3531.49 83
3531.62 85
3531.76 85
3531.90 84
3532.03 83
3532.17 82
3532.31 82
3532.44 82
3532.58 83
3532.72 84
3532.85 85
3532.99 85
3533.12 84
3533.26 82
3533.40 79
3533.53 76
3533.67 74
3533.81 72
3533.94 70
3534.08 68
3534.21 67
3534.35 65
3534.49 64
3534.62 63
3534.76 63
3534.90 63
3535.03 64
3535.17 64
3535.31 62
3535.44 59
3535.58 53
3535.71 46
3535.85 39
3535.99 33
3536.12 29
3536.26 27
3536.40 28
3536.53 31
3536.67 36
3536.81 41
3536.94 47
3537.08 53
3537.21 61
3537.35 69
3537.49 77
3537.62 86
3537.76 95
3537.90 104
3538.03 110
3538.17 116
3538.31 119
3538.44 120
3538.58 120
3538.71 120
3538.85 121
3538.99 122
3539.12 125
3539.26 128
3539.40 131
3539.53 133
3539.67 132
3539.81 130
3539.94 128
3540.08 125
3540.22 123
3540.35 123
3540.49 125
3540.62 128
3540.76 132
3540.90 136
3541.03 139
3541.17 141
3541.31 141
3541.44 140
3541.58 137
3541.72 131
3541.85 125
3541.99 116
3542.13 107
3542.26 97
3542.40 87
3542.54 78
3542.67 71
3542.81 67
3542.94 66
3543.08 69
3543.22 74
3543.35 80
3543.49 86
3543.63 91
3543.76 94
3543.90 92
3544.04 88
3544.17 81
3544.31 73
3544.45 65
3544.58 57
3544.72 50
3544.86 45
3544.99 40
3545.13 35
3545.27 31
3545.40 26
3545.54 21
3545.67 18
3545.81 17
3545.95 17
3546.08 20
3546.22 24
3546.36 29
3546.49 33
3546.63 36
3546.77 37
3546.90 38
3547.04 38
3547.18 37
3547.31 38
3547.45 38
3547.59 39
3547.72 40
3547.86 39
3548.00 38
3548.13 35
3548.27 33
3548.41 32
3548.54 32
3548.68 35
3548.82 40
3548.95 47
3549.09 54
3549.23 60
3549.36 64
3549.50 65
3549.64 63
3549.77 59
3549.91 54
3550.05 48
3550.18 42
3550.32 37
3550.46 33
3550.59 29
3550.73 25
3550.87 20
3551.00 14
3551.14 8
3551.28 1
3551.41 0
3551.55 0
3551.69 0
3551.82 0
3551.96 0
3552.10 0
3552.23 0
3552.37 0
3552.51 10
3552.64 21
3552.78 31
3552.92 38
3553.05 42
3553.19 43
3553.33 41
3553.46 37
3553.60 31
3553.74 25
3553.87 20
3554.01 16
3554.15 12
3554.28 9
3554.42 6
3554.56 5
3554.69 4
3554.83 5
3554.97 8
3555.10 12
3555.24 18
3555.38 25
3555.51 33
3555.65 40
3555.79 48
3555.92 54
3556.06 59
3556.20 63
3556.33 65
3556.47 66
3556.61 65
3556.74 64
3556.88 62
3557.02 61
3557.15 61
3557.29 64
3557.43 68
3557.56 73
3557.70 76
3557.84 78
3557.97 77
3558.11 73
3558.25 66
3558.38 58
3558.52 51
3558.66 46
3558.80 43
3558.93 41
3559.07 40
3559.21 38
3559.34 34
3559.48 28
3559.62 19
3559.75 9
3559.89 0
3560.03 0
3560.16 0
3560.30 0
3560.44 0
3560.57 0
3560.71 0
3560.85 0
3560.98 13
3561.12 26
3561.26 39
3561.39 50
3561.53 57
3561.67 61
3561.81 60
3561.94 57
3562.08 50
3562.22 42
3562.35 33
3562.49 23
3562.63 14
3562.76 6
3562.90 0
3563.04 0
3563.17 0
3563.31 0
3563.45 0
3563.58 0
3563.72 0
3563.86 0
3564.00 0
3564.13 1
3564.27 6
3564.41 12
3564.54 18
3564.68 25
3564.82 31
3564.95 35
3565.09 37
3565.23 37
3565.36 35
3565.50 31
3565.64 26
3565.78 21
3565.91 16
3566.05 13
3566.19 13
3566.32 14
3566.46 18
3566.60 24
3566.73 31
3566.87 39
3567.01 46
3567.14 53
3567.28 58
3567.42 62
3567.56 64
3567.69 65
3567.83 65
3567.97 63
3568.10 60
3568.24 55
3568.38 49
3568.51 43
3568.65 36
3568.79 31
3568.93 28
3569.06 27
3569.20 28
3569.34 31
3569.47 34
3569.61 37
3569.75 39
3569.88 40
3570.02 40
3570.16 40
3570.30 42
3570.43 46
3570.57 50
3570.71 55
3570.84 59
3570.98 62
3571.12 63
3571.25 62
3571.39 59
3571.53 56
3571.67 54
3571.80 52
3571.94 52
3572.08 53
3572.21 56
3572.35 59
3572.49 62
3572.63 66
3572.76 68
3572.90 71
3573.04 71
3573.17 71
3573.31 69
3573.45 65
3573.58 60
3573.72 55
3573.86 50
3574.00 46
3574.13 43
3574.27 40
3574.41 38
3574.54 35
3574.68 32
3574.82 28
3574.96 25
3575.09 22
3575.23 20
3575.37 19
3575.50 19
3575.64 21
3575.78 23
3575.92 24
3576.05 26
3576.19 26
3576.33 27
3576.46 27
3576.60 28
3576.74 29
3576.88 31
3577.01 33
3577.15 35
3577.29 35
3577.42 34
3577.56 31
3577.70 28
3577.84 25
3577.97 21
3578.11 18
3578.25 15
3578.38 13
3578.52 10
3578.66 8
3578.80 5
3578.93 3
3579.07 2
3579.21 3
3579.34 5
3579.48 8
3579.62 11
3579.76 15
3579.89 19
3580.03 23
3580.17 25
3580.30 28
3580.44 31
3580.58 32
3580.72 33
3580.85 34
3580.99 33
3581.13 32
3581.27 29
3581.40 26
3581.54 23
3581.68 21
3581.81 20
3581.95 20
3582.09 21
3582.23 24
3582.36 28
3582.50 32
3582.64 35
3582.77 38
3582.91 40
3583.05 41
3583.19 41
3583.32 40
3583.46 39
3583.60 38
3583.74 35
3583.87 31
3584.01 25
3584.15 19
3584.28 11
3584.42 3
3584.56 0
3584.70 0
3584.83 0
3584.97 0
3585.11 0
3585.25 0
3585.38 10
3585.52 23
3585.66 38
3585.80 54
3585.93 70
3586.07 85
3586.21 98
3586.34 108
3586.48 116
3586.62 121
3586.76 124
3586.89 124
3587.03 123
3587.17 122
3587.31 121
3587.44 122
3587.58 123
3587.72 125
3587.86 128
3587.99 129
3588.13 130
3588.27 130
3588.40 129
3588.54 126
3588.68 123
3588.82 120
3588.95 115
3589.09 110
3589.23 104
3589.37 98
3589.50 92
3589.64 87
3589.78 82
3589.92 79
3590.05 75
3590.19 71
3590.33 67
3590.47 62
3590.60 57
3590.74 53
3590.88 50
3591.01 48
3591.15 47
3591.29 47
3591.43 47
3591.56 48
3591.70 50
3591.84 51
3591.98 52
3592.11 53
3592.25 52
3592.39 50
3592.53 46
3592.66 40
3592.80 33
3592.94 26
3593.08 21
3593.21 17
3593.35 15
3593.49 15
3593.63 17
3593.76 20
3593.90 23
3594.04 26
3594.18 29
3594.31 31
3594.45 32
3594.59 34
3594.73 36
3594.86 39
3595.00 42
3595.14 46
3595.28 49
3595.41 51
3595.55 52
3595.69 53
3595.83 53
3595.96 53
3596.10 54
3596.24 55
3596.38 57
3596.51 59
3596.65 60
3596.79 59
3596.93 55
3597.06 50
3597.20 43
3597.34 35
3597.48 28
3597.61 21
3597.75 18
3597.89 17
3598.03 20
3598.16 26
3598.30 34
3598.44 44
3598.58 55
3598.71 65
3598.85 74
3598.99 81
3599.13 86
3599.26 91
3599.40 94
3599.54 96
3599.68 98
3599.81 101
3599.95 105
3600.09 109
3600.23 114
3600.37 118
3600.50 121
3600.64 122
3600.78 119
3600.92 113
3601.05 105
3601.19 95
3601.33 87
3601.47 80
3601.60 78
3601.74 80
3601.88 87
3602.02 98
3602.15 112
3602.29 127
3602.43 142
3602.57 156
3602.70 167
3602.84 174
3602.98 177
3603.12 175
3603.26 169
3603.39 160
3603.53 148
3603.67 136
3603.81 126
3603.94 117
3604.08 110
3604.22 106
3604.36 105
3604.49 105
3604.63 106
3604.77 106
3604.91 106
3605.04 105
3605.18 103
3605.32 100
3605.46 96
3605.60 91
3605.73 86
3605.87 81
3606.01 76
3606.15 70
3606.28 66
3606.42 63
3606.56 60
3606.70 60
3606.83 60
3606.97 62
3607.11 65
3607.25 70
3607.39 74
3607.52 80
3607.66 85
3607.80 90
3607.94 95
3608.07 98
3608.21 100
3608.35 100
3608.49 99
3608.63 97
3608.76 94
3608.90 90
3609.04 84
3609.18 78
3609.31 69
3609.45 59
3609.59 48
3609.73 37
3609.87 25
3610.00 15
3610.14 5
3610.28 0
3610.42 0
3610.55 0
3610.69 0
3610.83 0
3610.97 0
3611.11 0
3611.24 0
3611.38 3
3611.52 7
3611.66 10
3611.79 12
3611.93 13
3612.07 14
3612.21 17
3612.35 20
3612.48 26
3612.62 33
3612.76 42
3612.90 53
3613.03 63
3613.17 72
3613.31 78
3613.45 82
3613.59 83
3613.72 81
3613.86 79
3614.00 77
3614.14 77
3614.28 80
3614.41 85
3614.55 91
3614.69 97
3614.83 101
3614.96 104
3615.10 104
3615.24 103
3615.38 100
3615.52 99
3615.65 97
3615.79 97
3615.93 97
3616.07 97
3616.21 97
3616.34 95
3616.48 91
3616.62 86
3616.76 79
3616.90 72
3617.03 64
3617.17 57
3617.31 51
3617.45 48
3617.58 46
3617.72 47
3617.86 49
3618.00 51
3618.14 53
3618.27 53
3618.41 51
3618.55 49
3618.69 46
3618.83 44
3618.96 44
3619.10 47
3619.24 52
3619.38 59
3619.52 66
3619.65 74
3619.79 81
3619.93 87
3620.07 90
3620.21 93
3620.34 95
3620.48 96
3620.62 98
3620.76 101
3620.90 103
3621.03 105
3621.17 104
3621.31 102
3621.45 98
3621.59 93
3621.72 88
3621.86 83
3622.00 81
3622.14 80
3622.28 80
3622.41 81
3622.55 81
3622.69 79
3622.83 76
3622.97 72
3623.10 67
3623.24 62
3623.38 56
3623.52 50
3623.66 45
3623.79 39
3623.93 34
3624.07 29
3624.21 26
3624.35 24
3624.48 23
3624.62 24
3624.76 27
3624.90 31
3625.04 35
3625.17 41
3625.31 46
3625.45 52
3625.59 58
3625.73 63
3625.86 67
3626.00 70
3626.14 73
3626.28 74
3626.42 75
3626.56 76
3626.69 76
3626.83 75
3626.97 75
3627.11 75
3627.25 74
3627.38 73
3627.52 71
3627.66 69
3627.80 67
3627.94 65
3628.07 64
3628.21 63
3628.35 62
3628.49 62
3628.63 61
3628.77 58
3628.90 54
3629.04 49
3629.18 41
3629.32 33
3629.46 24
3629.59 16
3629.73 9
3629.87 4
3630.01 0
3630.15 0
3630.28 0
3630.42 0
3630.56 0
3630.70 0
3630.84 0
3630.98 0
3631.11 0
3631.25 0
3631.39 1
3631.53 5
3631.67 9
3631.80 13
3631.94 17
3632.08 20
3632.22 24
3632.36 27
3632.50 30
3632.63 33
3632.77 37
3632.91 41
3633.05 45
3633.19 49
3633.33 52
3633.46 53
3633.60 53
3633.74 51
3633.88 49
3634.02 46
3634.15 44
3634.29 42
3634.43 43
3634.57 44
3634.71 48
3634.85 52
3634.98 57
3635.12 61
3635.26 64
3635.40 66
3635.54 66
3635.68 64
3635.81 61
3635.95 59
3636.09 58
3636.23 58
3636.37 60
3636.50 64
3636.64 70
3636.78 78
3636.92 88
3637.06 99
3637.20 110
3637.33 120
3637.47 129
3637.61 134
3637.75 136
3637.89 133
3638.03 127
3638.16 117
3638.30 107
3638.44 97
3638.58 90
3638.72 85
3638.86 83
3638.99 84
3639.13 86
3639.27 88
3639.41 89
3639.55 90
3639.69 89
3639.82 89
3639.96 88
3640.10 88
3640.24 88
3640.38 90
3640.52 92
3640.65 94
3640.79 98
3640.93 101
3641.07 104
3641.21 107
3641.35 109
3641.48 109
3641.62 107
3641.76 104
3641.90 99
3642.04 94
3642.18 89
3642.32 84
3642.45 81
3642.59 80
3642.73 82
3642.87 85
3643.01 91
3643.15 98
3643.28 106
3643.42 113
3643.56 118
3643.70 123
3643.84 125
3643.98 127
3644.11 127
3644.25 125
3644.39 123
3644.53 120
3644.67 116
3644.81 112
3644.94 107
3645.08 103
3645.22 99
3645.36 95
3645.50 93
3645.64 90
3645.78 89
3645.91 88
3646.05 87
3646.19 86
3646.33 84
3646.47 82
3646.61 79
3646.74 75
3646.88 70
3647.02 65
3647.16 60
3647.30 57
3647.44 54
3647.58 53
3647.71 53
3647.85 52
3647.99 51
3648.13 49
3648.27 46
3648.41 41
3648.55 36
3648.68 32
3648.82 28
3648.96 27
3649.10 27
3649.24 28
3649.38 31
3649.52 34
3649.65 38
3649.79 42
3649.93 46
3650.07 50
3650.21 52
3650.35 54
3650.48 54
3650.62 52
3650.76 50
3650.90 47
3651.04 45
3651.18 44
3651.32 42
3651.45 41
3651.59 39
3651.73 37
3651.87 33
3652.01 30
3652.15 27
3652.29 25
3652.42 24
3652.56 24
3652.70 24
3652.84 23
3652.98 21
3653.12 18
3653.26 15
3653.39 13
3653.53 11
3653.67 12
3653.81 14
3653.95 17
3654.09 21
3654.23 25
3654.37 28
3654.50 30
3654.64 30
3654.78 30
3654.92 29
3655.06 27
3655.20 26
3655.34 27
3655.47 29
3655.61 34
3655.75 40
3655.89 46
3656.03 50
3656.17 53
3656.31 52
3656.44 48
3656.58 43
3656.72 38
3656.86 35
3657.00 34
3657.14 38
3657.28 44
3657.42 54
3657.55 64
3657.69 74
3657.83 83
3657.97 90
3658.11 93
3658.25 95
3658.39 93
3658.53 90
3658.66 86
3658.80 82
3658.94 79
3659.08 77
3659.22 77
3659.36 78
3659.50 81
3659.63 84
3659.77 88
3659.91 92
3660.05 94
3660.19 95
3660.33 93
3660.47 90
3660.61 85
3660.74 78
3660.88 72
3661.02 66
3661.16 61
3661.30 58
3661.44 55
3661.58 53
3661.72 51
3661.85 48
3661.99 46
3662.13 43
3662.27 41
3662.41 41
3662.55 41
3662.69 42
3662.83 42
3662.96 41
3663.10 38
3663.24 34
3663.38 30
3663.52 26
3663.66 23
3663.80 23
3663.94 25
3664.08 29
3664.21 33
3664.35 36
3664.49 37
3664.63 36
3664.77 34
3664.91 30
3665.05 26
3665.19 24
3665.32 23
3665.46 24
3665.60 28
3665.74 33
3665.88 40
3666.02 46
3666.16 52
3666.30 55
3666.44 57
3666.57 56
3666.71 53
3666.85 48
3666.99 41
3667.13 34
3667.27 26
3667.41 19
3667.55 12
3667.68 8
3667.82 5
3667.96 5
3668.10 6
3668.24 10
3668.38 15
3668.52 22
3668.66 30
3668.80 39
3668.93 48
3669.07 55
3669.21 61
3669.35 65
3669.49 67
3669.63 68
3669.77 67
3669.91 66
3670.05 65
3670.19 65
3670.32 66
3670.46 69
3670.60 71
3670.74 74
3670.88 76
3671.02 77
3671.16 76
3671.30 73
3671.44 68
3671.57 63
3671.71 57
3671.85 53
3671.99 49
3672.13 48
3672.27 48
3672.41 49
3672.55 50
3672.69 52
3672.83 52
3672.96 52
3673.10 51
3673.24 49
3673.38 47
3673.52 45
3673.66 45
3673.80 45
3673.94 47
3674.08 50
3674.21 53
3674.35 56
3674.49 58
3674.63 58
3674.77 57
3674.91 54
3675.05 51
3675.19 46
3675.33 41
3675.47 35
3675.61 29
3675.74 23
3675.88 18
3676.02 13
3676.16 9
3676.30 5
3676.44 2
3676.58 0
3676.72 0
3676.86 0
3677.00 0
3677.13 0
3677.27 0
3677.41 0
3677.55 0
3677.69 1
3677.83 2
3677.97 3
3678.11 4
3678.25 5
3678.39 8
3678.53 12
3678.66 18
3678.80 24
3678.94 30
3679.08 33
3679.22 34
3679.36 31
3679.50 25
3679.64 16
3679.78 6
3679.92 0
3680.06 0
3680.19 0
3680.33 0
3680.47 0
3680.61 0
3680.75 1
3680.89 9
3681.03 16
3681.17 23
3681.31 29
3681.45 35
3681.59 40
3681.72 44
3681.86 47
3682.00 47
3682.14 44
3682.28 38
3682.42 29
3682.56 20
3682.70 12
3682.84 6
3682.98 3
3683.12 2
3683.26 4
3683.39 7
3683.53 9
3683.67 11
3683.81 10
3683.95 8
3684.09 5
3684.23 3
3684.37 1
3684.51 1
3684.65 2
3684.79 4
3684.93 7
3685.06 10
3685.20 13
3685.34 15
3685.48 17
3685.62 18
3685.76 19
3685.90 21
3686.04 23
3686.18 25
3686.32 28
3686.46 30
3686.60 32
3686.74 32
3686.87 31
3687.01 29
3687.15 26
3687.29 21
3687.43 17
3687.57 13
3687.71 10
3687.85 8
3687.99 7
3688.13 8
3688.27 9
3688.41 12
3688.55 16
3688.68 20
3688.82 24
3688.96 29
3689.10 34
3689.24 38
3689.38 43
3689.52 47
3689.66 49
3689.80 51
3689.94 52
3690.08 51
3690.22 50
3690.36 49
3690.50 47
3690.64 45
3690.77 42
3690.91 38
3691.05 33
3691.19 26
3691.33 18
3691.47 9
3691.61 1
3691.75 0
3691.89 0
3692.03 0
3692.17 0
3692.31 0
3692.45 7
3692.59 18
3692.72 29
3692.86 39
3693.00 46
3693.14 51
3693.28 52
3693.42 51
3693.56 49
3693.70 46
3693.84 43
3693.98 41
3694.12 40
3694.26 40
3694.40 41
3694.54 43
3694.68 44
3694.82 45
3694.95 45
3695.09 45
3695.23 46
3695.37 48
3695.51 51
3695.65 55
3695.79 60
3695.93 64
3696.07 67
3696.21 67
3696.35 64
3696.49 59
3696.63 51
3696.77 42
3696.91 33
3697.05 24
3697.19 17
3697.32 12
3697.46 11
3697.60 13
3697.74 19
3697.88 28
3698.02 39
3698.16 49
3698.30 59
3698.44 65
3698.58 68
3698.72 68
3698.86 65
3699.00 60
3699.14 55
3699.28 52
3699.42 50
3699.56 50
3699.70 53
3699.84 58
3699.97 64
3700.11 69
3700.25 74
3700.39 77
3700.53 79
3700.67 80
3700.81 80
3700.95 80
3701.09 80
3701.23 80
3701.37 80
3701.51 79
3701.65 77
3701.79 74
3701.93 70
3702.07 67
3702.21 65
3702.35 64
3702.49 64
3702.63 65
3702.76 65
3702.90 65
3703.04 65
3703.18 64
3703.32 64
3703.46 65
3703.60 66
3703.74 68
3703.88 69
3704.02 70
3704.16 70
3704.30 69
3704.44 68
3704.58 68
3704.72 69
3704.86 70
3705.00 73
3705.14 76
3705.28 78
3705.42 78
3705.56 76
3705.70 72
3705.84 66
3705.97 59
3706.11 53
3706.25 47
3706.39 44
3706.53 42
3706.67 42
3706.81 43
3706.95 45
3707.09 48
3707.23 50
3707.37 54
3707.51 58
3707.65 62
3707.79 68
3707.93 73
3708.07 79
3708.21 85
3708.35 89
3708.49 92
3708.63 94
3708.77 94
3708.91 94
3709.05 93
3709.19 94
3709.33 95
3709.47 98
3709.61 101
3709.74 106
3709.88 109
3710.02 111
3710.16 111
3710.30 108
3710.44 104
3710.58 97
3710.72 89
3710.86 81
3711.00 74
3711.14 67
3711.28 62
3711.42 59
3711.56 58
3711.70 58
3711.84 61
3711.98 65
3712.12 70
3712.26 75
3712.40 80
3712.54 84
3712.68 88
3712.82 92
3712.96 95
3713.10 99
3713.24 102
3713.38 107
3713.52 113
3713.66 119
3713.80 124
3713.94 128
3714.08 131
3714.22 130
3714.36 128
3714.50 124
3714.64 120
3714.77 116
3714.91 113
3715.05 111
3715.19 111
3715.33 111
3715.47 113
3715.61 115
3715.75 115
3715.89 115
3716.03 112
3716.17 107
3716.31 100
3716.45 91
3716.59 82
3716.73 74
3716.87 69
3717.01 66
3717.15 65
3717.29 67
3717.43 71
3717.57 73
3717.71 75
3717.85 74
3717.99 69
3718.13 63
3718.27 54
3718.41 44
3718.55 36
3718.69 31
3718.83 28
3718.97 29
3719.11 32
3719.25 36
3719.39 40
3719.53 43
3719.67 44
3719.81 43
3719.95 41
3720.09 38
3720.23 35
3720.37 32
3720.51 29
3720.65 26
3720.79 23
3720.93 21
3721.07 19
3721.21 18
3721.35 18
3721.49 19
3721.63 20
3721.77 22
3721.91 25
3722.05 27
3722.19 30
3722.33 33
3722.47 38
3722.61 42
3722.75 47
3722.89 50
3723.03 52
3723.17 52
3723.31 50
3723.45 47
3723.59 43
3723.73 38
3723.86 33
3724.00 27
3724.14 20
3724.28 13
3724.42 5
3724.56 0
3724.70 0
3724.84 0
3724.98 0
3725.12 0
3725.26 0
3725.40 0
3725.54 1
3725.68 6
3725.82 8
3725.96 10
3726.10 11
3726.24 11
3726.38 13
3726.52 16
3726.66 20
3726.80 25
3726.94 31
3727.08 38
3727.22 43
3727.36 48
3727.50 52
3727.64 54
3727.78 56
3727.92 57
3728.06 56
3728.20 54
3728.34 50
3728.48 43
3728.62 36
3728.76 28
3728.90 21
3729.04 15
3729.18 13
3729.32 13
3729.46 15
3729.60 19
3729.74 23
3729.88 27
3730.02 32
3730.16 37
3730.30 42
3730.44 48
3730.58 54
3730.72 59
3730.86 64
3731.01 68
3731.15 72
3731.29 74
3731.43 76
3731.57 80
3731.71 85
3731.85 91
3731.99 99
3732.13 106
3732.27 112
3732.41 117
3732.55 118
3732.69 115
3732.83 108
3732.97 99
3733.11 88
3733.25 76
3733.39 66
3733.53 58
3733.67 52
3733.81 48
3733.95 47
3734.09 46
3734.23 46
3734.37 47
3734.51 47
3734.65 49
3734.79 51
3734.93 55
3735.07 60
3735.21 66
3735.35 73
3735.49 80
3735.63 86
3735.77 93
3735.91 98
3736.05 104
3736.19 109
3736.33 116
3736.47 122
3736.61 129
3736.75 135
3736.89 140
3737.03 143
3737.17 142
3737.31 138
3737.45 132
3737.59 123
3737.73 115
3737.87 107
3738.01 101
3738.15 99
3738.29 99
3738.43 100
3738.57 102
3738.71 102
3738.85 101
3738.99 98
3739.13 93
3739.27 88
3739.41 83
3739.55 79
3739.69 76
3739.83 75
3739.97 74
3740.12 73
3740.26 72
3740.40 70
3740.54 67
3740.68 64
3740.82 60
3740.96 57
3741.10 54
3741.24 54
3741.38 56
3741.52 59
3741.66 64
3741.80 69
3741.94 73
3742.08 76
3742.22 78
3742.36 79
3742.50 80
3742.64 80
3742.78 79
3742.92 78
3743.06 76
3743.20 73
3743.34 69
3743.48 64
3743.62 60
3743.76 58
3743.90 57
3744.04 59
3744.18 64
3744.32 70
3744.46 77
3744.60 84
3744.74 91
3744.88 96
3745.03 101
3745.17 105
3745.31 110
3745.45 115
3745.59 120
3745.73 124
3745.87 125
3746.01 123
3746.15 119
3746.29 111
3746.43 101
3746.57 89
3746.71 76
3746.85 64
3746.99 54
3747.13 44
3747.27 37
3747.41 32
3747.55 29
3747.69 28
3747.83 29
3747.97 31
3748.11 35
3748.25 39
3748.39 43
3748.53 46
3748.67 48
3748.81 50
3748.96 51
3749.10 51
3749.24 51
3749.38 51
3749.52 51
3749.66 51
3749.80 51
3749.94 51
3750.08 51
3750.22 51
3750.36 51
3750.50 51
3750.64 51
3750.78 50
3750.92 50
3751.06 49
3751.20 48
3751.34 48
3751.48 47
3751.62 47
3751.76 48
3751.90 48
3752.04 48
3752.19 48
3752.33 49
3752.47 49
3752.61 49
3752.75 49
3752.89 50
3753.03 50
3753.17 51
3753.31 53
3753.45 54
3753.59 55
3753.73 55
3753.87 54
3754.01 51
3754.15 47
3754.29 41
3754.43 34
3754.57 27
3754.71 20
3754.85 15
3755.00 11
3755.14 9
3755.28 7
3755.42 7
3755.56 6
3755.70 6
3755.84 8
3755.98 10
3756.12 14
3756.26 19
3756.40 27
3756.54 36
3756.68 46
3756.82 56
3756.96 65
3757.10 71
3757.24 75
3757.38 75
3757.52 71
3757.67 64
3757.81 55
3757.95 44
3758.09 32
3758.23 20
3758.37 8
3758.51 0
3758.65 0
3758.79 0
3758.93 0
3759.07 0
3759.21 0
3759.35 0
3759.49 0
3759.63 0
3759.77 9
3759.91 19
3760.06 28
3760.20 35
3760.34 41
3760.48 45
3760.62 48
3760.76 50
3760.90 51
3761.04 53
3761.18 54
3761.32 56
3761.46 58
3761.60 59
3761.74 59
3761.88 59
3762.02 57
3762.17 53
3762.31 49
3762.45 43
3762.59 38
3762.73 32
3762.87 26
3763.01 22
3763.15 20
3763.29 20
3763.43 22
3763.57 26
3763.71 32
3763.85 39
3763.99 47
3764.13 56
3764.28 64
3764.42 71
3764.56 76
3764.70 80
3764.84 81
3764.98 79
3765.12 76
3765.26 70
3765.40 63
3765.54 56
3765.68 50
3765.82 47
3765.96 47
3766.10 49
3766.25 54
3766.39 60
3766.53 65
3766.67 70
3766.81 74
3766.95 76
3767.09 77
3767.23 78
3767.37 79
3767.51 79
3767.65 79
3767.79 78
3767.93 76
3768.07 72
3768.22 69
3768.36 65
3768.50 64
3768.64 63
3768.78 64
3768.92 64
3769.06 64
3769.20 63
3769.34 60
3769.48 56
3769.62 51
3769.76 45
3769.90 40
3770.05 37
3770.19 35
3770.33 35
3770.47 37
3770.61 40
3770.75 44
3770.89 48
3771.03 51
3771.17 54
3771.31 55
3771.45 54
3771.59 51
3771.74 48
3771.88 43
3772.02 40
3772.16 38
3772.30 37
3772.44 38
3772.58 40
3772.72 42
3772.86 44
3773.00 45
3773.14 46
3773.28 46
3773.43 46
3773.57 45
3773.71 44
3773.85 44
3773.99 42
3774.13 41
3774.27 40
3774.41 40
3774.55 41
3774.69 44
3774.83 48
3774.98 52
3775.12 56
3775.26 59
3775.40 59
3775.54 58
3775.68 54
3775.82 49
3775.96 44
3776.10 40
3776.24 38
3776.38 37
3776.53 38
3776.67 41
3776.81 43
3776.95 45
3777.09 46
3777.23 44
3777.37 41
3777.51 36
3777.65 30
3777.79 25
3777.93 20
3778.08 18
3778.22 18
3778.36 22
3778.50 28
3778.64 36
3778.78 45
3778.92 56
3779.06 68
3779.20 79
3779.34 90
3779.49 99
3779.63 107
3779.77 111
3779.91 113
3780.05 111
3780.19 107
3780.33 100
3780.47 92
3780.61 85
3780.75 80
3780.90 76
3781.04 75
3781.18 77
3781.32 79
3781.46 82
3781.60 85
3781.74 86
3781.88 86
3782.02 86
3782.16 86
3782.31 87
3782.45 88
3782.59 89
3782.73 90
3782.87 90
3783.01 88
3783.15 86
3783.29 84
3783.43 81
3783.57 78
3783.72 77
3783.86 76
3784.00 77
3784.14 78
3784.28 80
3784.42 83
3784.56 86
3784.70 88
3784.84 90
3784.99 90
3785.13 88
3785.27 85
3785.41 82
3785.55 78
3785.69 75
3785.83 72
3785.97 70
3786.11 69
3786.26 70
3786.40 73
3786.54 79
3786.68 88
3786.82 103
3786.96 121
3787.10 142
3787.24 164
3787.38 184
3787.53 202
3787.67 216
3787.81 226
3787.95 233
3788.09 238
3788.23 244
3788.37 250
3788.51 257
3788.65 265
3788.80 274
3788.94 283
3789.08 292
3789.22 298
3789.36 304
3789.50 307
3789.64 308
3789.78 309
3789.92 309
3790.07 310
3790.21 313
3790.35 318
3790.49 325
3790.63 332
3790.77 339
3790.91 345
3791.05 350
3791.20 353
3791.34 355
3791.48 356
3791.62 354
3791.76 350
3791.90 343
3792.04 334
3792.18 321
3792.32 308
3792.47 296
3792.61 286
3792.75 281
3792.89 279
3793.03 280
3793.17 281
3793.31 280
3793.45 276
3793.60 268
3793.74 257
3793.88 245
3794.02 233
3794.16 223
3794.30 217
3794.44 214
3794.58 214
3794.73 216
3794.87 217
3795.01 216
3795.15 213
3795.29 205
3795.43 194
3795.57 181
3795.71 165
3795.86 151
3796.00 138
3796.14 127
3796.28 121
3796.42 117
3796.56 116
3796.70 115
3796.85 115
3796.99 114
3797.13 110
3797.27 104
3797.41 97
3797.55 88
3797.69 79
3797.83 70
3797.98 62
3798.12 53
3798.26 45
3798.40 37
3798.54 28
3798.68 20
3798.82 12
3798.96 5
3799.11 0
3799.25 0
3799.39 0
3799.53 0
3799.67 4
3799.81 9
3799.95 16
3800.10 22
3800.24 27
3800.38 31
3800.52 34
3800.66 35
3800.80 34
3800.94 32
3801.09 31
3801.23 30
3801.37 31
3801.51 34
3801.65 38
3801.79 43
3801.93 48
3802.08 52
3802.22 55
3802.36 57
3802.50 58
3802.64 60
3802.78 61
3802.92 64
3803.06 67
3803.21 70
3803.35 72
3803.49 71
3803.63 68
3803.77 63
3803.91 57
3804.05 51
3804.20 45
3804.34 41
3804.48 39
3804.62 38
3804.76 39
3804.90 40
3805.05 43
3805.19 45
3805.33 48
3805.47 50
3805.61 52
3805.75 52
3805.89 51
3806.04 49
3806.18 46
3806.32 42
3806.46 39
3806.60 36
3806.74 34
3806.88 34
3807.03 35
3807.17 37
3807.31 40
3807.45 41
3807.59 42
3807.73 41
3807.87 38
3808.02 35
3808.16 31
3808.30 28
3808.44 26
3808.58 25
3808.72 26
3808.87 28
3809.01 32
3809.15 37
3809.29 43
3809.43 51
3809.57 58
3809.71 65
3809.86 72
3810.00 77
3810.14 82
3810.28 85
3810.42 86
3810.56 85
3810.71 82
3810.85 76
3810.99 68
3811.13 59
3811.27 50
3811.41 41
3811.55 35
3811.70 30
3811.84 28
3811.98 28
3812.12 29
3812.26 30
3812.40 31
3812.55 31
3812.69 30
3812.83 26
3812.97 22
3813.11 15
3813.25 8
3813.40 1
3813.54 0
3813.68 0
3813.82 0
3813.96 0
3814.10 0
3814.24 3
3814.39 10
3814.53 17
3814.67 24
3814.81 31
3814.95 36
3815.09 41
3815.24 44
3815.38 47
3815.52 49
3815.66 49
3815.80 49
3815.94 49
3816.09 50
3816.23 53
3816.37 58
3816.51 64
3816.65 70
3816.79 76
3816.94 80
3817.08 80
3817.22 77
3817.36 71
3817.50 65
3817.64 58
3817.79 53
3817.93 50
3818.07 48
3818.21 48
3818.35 48
3818.49 49
3818.64 50
3818.78 52
3818.92 54
3819.06 57
3819.20 61
3819.35 66
3819.49 70
3819.63 74
3819.77 77
3819.91 78
3820.05 77
3820.20 74
3820.34 69
3820.48 62
3820.62 54
3820.76 46
3820.90 40
3821.05 36
3821.19 37
3821.33 40
3821.47 47
3821.61 55
3821.75 61
3821.90 66
3822.04 67
3822.18 64
3822.32 58
3822.46 50
3822.61 41
3822.75 32
3822.89 25
3823.03 19
3823.17 16
3823.31 14
3823.46 15
3823.60 17
3823.74 20
3823.88 24
3824.02 27
3824.17 30
3824.31 31
3824.45 31
3824.59 30
3824.73 29
3824.87 29
3825.02 31
3825.16 34
3825.30 40
3825.44 48
3825.58 58
3825.73 69
3825.87 78
3826.01 86
3826.15 92
3826.29 95
3826.43 95
3826.58 93
3826.72 89
3826.86 84
3827.00 79
3827.14 74
3827.29 68
3827.43 62
3827.57 57
3827.71 52
3827.85 48
3827.99 45
3828.14 44
3828.28 43
3828.42 45
3828.56 48
3828.70 52
3828.85 56
3828.99 60
3829.13 63
3829.27 65
3829.41 65
3829.56 63
3829.70 59
3829.84 54
3829.98 48
3830.12 41
3830.27 35
3830.41 28
3830.55 20
3830.69 13
3830.83 6
3830.97 0
3831.12 0
3831.26 0
3831.40 0
3831.54 0
3831.68 0
3831.83 0
3831.97 0
3832.11 0
3832.25 2
3832.39 8
3832.54 15
3832.68 22
3832.82 30
3832.96 39
3833.10 47
3833.25 55
3833.39 62
3833.53 68
3833.67 72
3833.81 73
3833.96 72
3834.10 69
3834.24 63
3834.38 56
3834.52 49
3834.67 42
3834.81 37
3834.95 34
3835.09 33
3835.23 35
3835.38 38
3835.52 43
3835.66 50
3835.80 59
3835.94 69
3836.09 80
3836.23 90
3836.37 99
3836.51 106
3836.65 111
3836.80 112
3836.94 111
3837.08 107
3837.22 102
3837.36 97
3837.51 92
3837.65 89
3837.79 87
3837.93 87
3838.07 88
3838.22 89
3838.36 91
3838.50 92
3838.64 94
3838.79 97
3838.93 100
3839.07 102
3839.21 104
3839.35 106
3839.50 105
3839.64 104
3839.78 100
3839.92 96
3840.06 92
3840.21 88
3840.35 87
3840.49 87
3840.63 90
3840.77 94
3840.92 99
3841.06 103
3841.20 106
3841.34 106
3841.49 103
3841.63 97
3841.77 88
3841.91 78
3842.05 66
3842.20 56
3842.34 47
3842.48 41
3842.62 40
3842.76 41
3842.91 46
3843.05 51
3843.19 56
3843.33 60
3843.48 60
3843.62 59
3843.76 55
3843.90 49
3844.04 44
3844.19 39
3844.33 36
3844.47 33
3844.61 32
3844.75 33
3844.90 34
3845.04 36
3845.18 38
3845.32 39
3845.47 39
3845.61 37
3845.75 35
3845.89 32
3846.03 29
3846.18 26
3846.32 23
3846.46 21
3846.60 19
3846.75 15
3846.89 12
3847.03 7
3847.17 3
3847.31 0
3847.46 0
3847.60 0
3847.74 0
3847.88 0
3848.03 0
3848.17 2
3848.31 5
3848.45 9
3848.59 11
3848.74 12
3848.88 12
3849.02 10
3849.16 8
3849.31 7
3849.45 6
3849.59 8
3849.73 11
3849.88 16
3850.02 21
3850.16 27
3850.30 33
3850.44 37
3850.59 40
3850.73 40
3850.87 38
3851.01 35
3851.16 29
3851.30 21
3851.44 13
3851.58 5
3851.73 0
3851.87 0
3852.01 0
3852.15 0
3852.29 0
3852.44 6
3852.58 12
3852.72 16
3852.86 18
3853.01 16
3853.15 11
3853.29 4
3853.43 0
3853.58 0
3853.72 0
3853.86 0
3854.00 0
3854.14 0
3854.29 0
3854.43 0
3854.57 5
3854.71 11
3854.86 17
3855.00 22
3855.14 26
3855.28 30
3855.43 34
3855.57 38
3855.71 43
3855.85 49
3856.00 55
3856.14 61
3856.28 66
3856.42 69
3856.57 69
3856.71 67
3856.85 63
3856.99 59
3857.14 55
3857.28 51
3857.42 48
3857.56 46
3857.70 44
3857.85 42
3857.99 40
3858.13 37
3858.27 33
3858.42 28
3858.56 22
3858.70 16
3858.84 11
3858.99 6
3859.13 3
3859.27 2
3859.41 2
3859.56 4
3859.70 7
3859.84 10
3859.98 13
3860.13 15
3860.27 17
3860.41 18
3860.55 18
3860.70 17
3860.84 16
3860.98 13
3861.12 9
3861.27 4
3861.41 0
3861.55 0
3861.69 0
3861.84 0
3861.98 0
3862.12 0
3862.26 0
3862.41 6
3862.55 13
3862.69 19
3862.83 25
3862.98 30
3863.12 33
3863.26 34
3863.40 35
3863.55 35
3863.69 34
3863.83 33
3863.97 32
3864.12 30
3864.26 27
3864.40 24
3864.54 21
3864.69 18
3864.83 15
3864.97 13
3865.11 11
3865.26 9
3865.40 9
3865.54 8
3865.68 9
3865.83 11
3865.97 13
3866.11 15
3866.26 18
3866.40 21
3866.54 23
3866.68 26
3866.83 27
3866.97 27
3867.11 25
3867.25 22
3867.40 17
3867.54 10
3867.68 3
3867.82 0
3867.97 0
3868.11 0
3868.25 0
3868.39 0
3868.54 0
3868.68 0
3868.82 0
3868.96 7
3869.11 14
3869.25 20
3869.39 23
3869.54 25
3869.68 25
3869.82 22
3869.96 17
3870.11 11
3870.25 5
3870.39 0
3870.53 0
3870.68 0
3870.82 6
3870.96 16
3871.10 28
3871.25 40
3871.39 51
3871.53 58
3871.68 61
3871.82 60
3871.96 57
3872.10 51
3872.25 46
3872.39 40
3872.53 36
3872.67 33
3872.82 32
3872.96 31
3873.10 32
3873.25 33
3873.39 35
3873.53 37
3873.67 39
3873.82 41
3873.96 44
3874.10 46
3874.24 48
3874.39 49
3874.53 49
3874.67 47
3874.82 43
3874.96 37
3875.10 30
3875.24 23
3875.39 16
3875.53 10
3875.67 6
3875.81 4
3875.96 4
3876.10 5
3876.24 7
3876.39 10
3876.53 12
3876.67 13
3876.81 14
3876.96 14
3877.10 13
3877.24 12
3877.39 11
3877.53 9
3877.67 9
3877.81 9
3877.96 11
3878.10 15
3878.24 20
3878.38 27
3878.53 34
3878.67 40
3878.81 45
3878.96 47
3879.10 46
3879.24 43
3879.38 38
3879.53 31
3879.67 24
3879.81 16
3879.96 10
3880.10 5
3880.24 2
3880.38 2
3880.53 4
3880.67 8
3880.81 13
3880.96 17
3881.10 21
3881.24 23
3881.38 24
3881.53 23
3881.67 22
3881.81 21
3881.96 21
3882.10 22
3882.24 24
3882.38 27
3882.53 29
3882.67 30
3882.81 30
3882.96 28
3883.10 25
3883.24 21
3883.38 18
3883.53 16
3883.67 18
3883.81 22
3883.96 30
3884.10 39
3884.24 51
3884.38 64
3884.53 76
3884.67 88
3884.81 97
3884.96 104
3885.10 107
3885.24 107
3885.39 105
3885.53 101
3885.67 97
3885.81 93
3885.96 90
3886.10 88
3886.24 86
3886.39 83
3886.53 80
3886.67 76
3886.81 71
3886.96 67
3887.10 63
3887.24 60
3887.39 59
3887.53 58
3887.67 57
3887.82 56
3887.96 55
3888.10 53
3888.24 50
3888.39 47
3888.53 45
3888.67 43
3888.82 41
3888.96 40
3889.10 38
3889.25 35
3889.39 32
3889.53 27
3889.67 23
3889.82 20
3889.96 18
3890.10 17
3890.25 19
3890.39 22
3890.53 25
3890.68 29
3890.82 32
3890.96 33
3891.11 34
3891.25 34
3891.39 33
3891.53 33
3891.68 33
3891.82 34
3891.96 36
3892.11 40
3892.25 45
3892.39 49
3892.54 54
3892.68 57
3892.82 58
3892.96 57
3893.11 55
3893.25 52
3893.39 48
3893.54 43
3893.68 38
3893.82 33
3893.97 28
3894.11 24
3894.25 21
3894.40 19
3894.54 18
3894.68 17
3894.83 17
3894.97 16
3895.11 15
3895.25 13
3895.40 11
3895.54 9
3895.68 9
3895.83 10
3895.97 13
3896.11 18
3896.26 25
3896.40 34
3896.54 43
3896.69 52
3896.83 60
3896.97 67
3897.12 71
3897.26 72
3897.40 71
3897.54 66
3897.69 59
3897.83 51
3897.97 42
3898.12 33
3898.26 26
3898.40 20
3898.55 15
3898.69 11
3898.83 8
3898.98 6
3899.12 5
3899.26 4
3899.41 3
3899.55 3
3899.69 3
3899.84 4
3899.98 6
3900.12 8
3900.27 11
3900.41 16
3900.55 21
3900.69 27
3900.84 33
3900.98 40
3901.12 47
3901.27 53
3901.41 59
3901.55 65
3901.70 69
3901.84 72
3901.98 73
3902.13 73
3902.27 72
3902.41 70
3902.56 67
3902.70 63
3902.84 59
3902.99 55
3903.13 50
3903.27 44
3903.42 36
3903.56 28
3903.70 19
3903.85 11
3903.99 4
3904.13 0
3904.28 0
3904.42 0
3904.56 0
3904.71 2
3904.85 5
3904.99 7
3905.14 9
3905.28 10
3905.42 11
3905.57 11
3905.71 9
3905.85 7
3906.00 5
3906.14 1
3906.28 0
3906.43 0
3906.57 0
3906.71 0
3906.86 0
3907.00 0
3907.14 0
3907.29 0
3907.43 6
3907.57 13
3907.72 20
3907.86 28
3908.00 34
3908.15 38
3908.29 41
3908.43 43
3908.58 44
3908.72 44
3908.86 43
3909.01 42
3909.15 41
3909.29 40
3909.44 39
3909.58 37
3909.72 35
3909.87 34
3910.01 32
3910.15 30
3910.30 28
3910.44 26
3910.58 23
3910.73 21
3910.87 20
3911.01 20
3911.16 22
3911.30 25
3911.44 29
3911.59 32
3911.73 34
3911.87 35
3912.02 35
3912.16 34
3912.30 33
3912.45 33
3912.59 34
3912.73 37
3912.88 40
3913.02 43
3913.17 47
3913.31 50
3913.45 53
3913.60 57
3913.74 61
3913.88 66
3914.03 73
3914.17 79
3914.31 86
3914.46 92
3914.60 97
3914.74 99
3914.89 98
3915.03 96
3915.17 92
3915.32 87
3915.46 83
3915.60 80
3915.75 78
3915.89 77
3916.03 78
3916.18 81
3916.32 85
3916.47 90
3916.61 96
3916.75 102
3916.90 106
3917.04 108
3917.18 107
3917.33 104
3917.47 99
3917.61 93
3917.76 87
3917.90 80
3918.04 75
3918.19 70
3918.33 66
3918.47 62
3918.62 59
3918.76 55
3918.91 52
3919.05 50
3919.19 47
3919.34 45
3919.48 42
3919.62 39
3919.77 35
3919.91 31
3920.05 27
3920.20 24
3920.34 22
3920.48 22
3920.63 23
3920.77 25
3920.92 27
3921.06 29
3921.20 30
3921.35 30
3921.49 30
3921.63 30
3921.78 29
3921.92 29
3922.06 29
3922.21 30
3922.35 32
3922.49 37
3922.64 44
3922.78 51
3922.93 60
3923.07 68
3923.21 73
3923.36 76
3923.50 77
3923.64 75
3923.79 71
3923.93 69
3924.07 68
3924.22 71
3924.36 76
3924.51 83
3924.65 91
3924.79 98
3924.94 101
3925.08 99
3925.22 93
3925.37 83
3925.51 70
3925.66 56
3925.80 43
3925.94 31
3926.09 21
3926.23 14
3926.37 9
3926.52 6
3926.66 4
3926.80 3
3926.95 4
3927.09 5
3927.24 7
3927.38 9
3927.52 13
3927.67 16
3927.81 20
3927.95 24
3928.10 28
3928.24 32
3928.39 35
3928.53 39
3928.67 43
3928.82 47
3928.96 50
3929.10 54
3929.25 57
3929.39 60
3929.54 62
3929.68 63
3929.82 65
3929.97 66
3930.11 67
3930.25 69
3930.40 70
3930.54 71
3930.69 72
3930.83 73
3930.97 73
3931.12 73
3931.26 73
3931.40 74
3931.55 77
3931.69 80
3931.84 83
3931.98 87
3932.12 90
3932.27 91
3932.41 90
3932.55 87
3932.70 82
3932.84 76
3932.99 69
3933.13 61
3933.27 53
3933.42 46
3933.56 39
3933.71 33
3933.85 28
3933.99 24
3934.14 22
3934.28 22
3934.42 23
3934.57 26
3934.71 29
3934.86 32
3935.00 34
3935.14 36
3935.29 37
3935.43 37
3935.58 37
3935.72 35
3935.86 31
3936.01 27
3936.15 22
3936.29 17
3936.44 13
3936.58 11
3936.73 10
3936.87 12
3937.01 15
3937.16 20
3937.30 24
3937.45 28
3937.59 30
3937.73 30
3937.88 29
3938.02 25
3938.17 20
3938.31 15
3938.45 9
3938.60 4
3938.74 1
3938.88 0
3939.03 0
3939.17 0
3939.32 0
3939.46 0
3939.60 0
3939.75 0
3939.89 0
3940.04 0
3940.18 0
3940.32 2
3940.47 7
3940.61 14
3940.76 22
3940.90 30
3941.04 37
3941.19 43
3941.33 45
3941.48 45
3941.62 43
3941.76 39
3941.91 35
3942.05 31
3942.20 27
3942.34 23
3942.48 19
3942.63 15
3942.77 11
3942.92 7
3943.06 3
3943.20 0
3943.35 0
3943.49 0
3943.64 1
3943.78 5
3943.92 11
3944.07 18
3944.21 25
3944.36 31
3944.50 35
3944.64 37
3944.79 37
3944.93 35
3945.08 33
3945.22 31
3945.36 29
3945.51 28
3945.65 27
3945.80 27
3945.94 28
3946.08 30
3946.23 32
3946.37 35
3946.52 39
3946.66 43
3946.80 46
3946.95 48
3947.09 49
3947.24 48
3947.38 46
3947.52 44
3947.67 42
3947.81 42
3947.96 45
3948.10 51
3948.24 60
3948.39 71
3948.53 83
3948.68 94
3948.82 104
3948.97 112
3949.11 116
3949.25 117
3949.40 116
3949.54 115
3949.69 113
3949.83 112
3949.97 113
3950.12 116
3950.26 121
3950.41 126
3950.55 131
3950.69 136
3950.84 139
3950.98 141
3951.13 141
3951.27 140
3951.42 139
3951.56 138
3951.70 138
3951.85 136
3951.99 135
3952.14 132
3952.28 129
3952.42 126
3952.57 125
3952.71 125
3952.86 128
3953.00 134
3953.15 141
3953.29 149
3953.43 154
3953.58 157
3953.72 156
3953.87 152
3954.01 146
3954.15 141
3954.30 138
3954.44 137
3954.59 140
3954.73 145
3954.88 152
3955.02 157
3955.16 161
3955.31 161
3955.45 159
3955.60 154
3955.74 146
3955.89 137
3956.03 128
3956.17 118
3956.32 109
3956.46 102
3956.61 96
3956.75 91
3956.90 88
3957.04 87
3957.18 88
3957.33 90
3957.47 93
3957.62 98
3957.76 103
3957.90 107
3958.05 111
3958.19 114
3958.34 115
3958.48 113
3958.63 108
3958.77 101
3958.91 92
3959.06 81
3959.20 70
3959.35 59
3959.49 50
3959.64 43
3959.78 39
3959.92 39
3960.07 42
3960.21 48
3960.36 57
3960.50 65
3960.65 73
3960.79 79
3960.94 81
3961.08 81
3961.22 78
3961.37 73
3961.51 68
3961.66 64
3961.80 61
3961.95 60
3962.09 60
3962.23 62
3962.38 65
3962.52 68
3962.67 71
3962.81 74
3962.96 76
3963.10 77
3963.24 76
3963.39 73
3963.53 69
3963.68 64
3963.82 57
3963.97 50
3964.11 44
3964.26 39
3964.40 35
3964.54 32
3964.69 30
3964.83 29
3964.98 29
3965.12 28
3965.27 26
3965.41 24
3965.55 22
3965.70 19
3965.84 16
3965.99 13
3966.13 9
3966.28 5
3966.42 0
3966.57 0
3966.71 0
3966.85 0
3967.00 0
3967.14 0
3967.29 3
3967.43 9
3967.58 14
3967.72 19
3967.87 24
3968.01 28
3968.15 31
3968.30 33
3968.44 34
3968.59 33
3968.73 31
3968.88 29
3969.02 25
3969.17 22
3969.31 19
3969.45 18
3969.60 19
3969.74 21
3969.89 24
3970.03 28
3970.18 31
3970.32 32
3970.47 32
3970.61 29
3970.76 26
3970.90 22
3971.04 19
3971.19 18
3971.33 19
3971.48 24
3971.62 31
3971.77 41
3971.91 51
3972.06 60
3972.20 67
3972.34 70
3972.49 70
3972.63 67
3972.78 62
3972.92 56
3973.07 50
3973.21 46
3973.36 43
3973.50 42
3973.65 42
3973.79 43
3973.93 45
3974.08 47
3974.22 47
3974.37 47
3974.51 45
3974.66 42
3974.80 39
3974.95 37
3975.09 38
3975.24 41
3975.38 46
3975.53 53
3975.67 60
3975.81 66
3975.96 69
3976.10 68
3976.25 63
3976.39 54
3976.54 43
3976.68 31
3976.83 19
3976.97 9
3977.12 1
3977.26 0
3977.40 0
3977.55 0
3977.69 0
3977.84 0
3977.98 0
3978.13 0
3978.27 0
3978.42 0
3978.56 5
3978.71 9
3978.85 14
3979.00 19
3979.14 24
3979.29 28
3979.43 32
3979.57 35
3979.72 39
3979.86 43
3980.01 47
3980.15 52
3980.30 57
3980.44 60
3980.59 61
3980.73 61
3980.88 59
3981.02 56
3981.17 54
3981.31 54
3981.46 55
3981.60 58
3981.74 62
3981.89 66
3982.03 69
3982.18 69
3982.32 66
3982.47 61
3982.61 55
3982.76 49
3982.90 44
3983.05 41
3983.19 42
3983.34 47
3983.48 53
3983.63 61
3983.77 68
3983.92 74
3984.06 77
3984.21 78
3984.35 77
3984.49 74
3984.64 70
3984.78 66
3984.93 63
3985.07 59
3985.22 56
3985.36 53
3985.51 49
3985.65 44
3985.80 39
3985.94 34
3986.09 29
3986.23 26
3986.38 23
3986.52 21
3986.67 21
3986.81 21
3986.96 22
3987.10 23
3987.25 25
3987.39 26
3987.53 28
3987.68 29
3987.82 30
3987.97 30
3988.11 31
3988.26 32
3988.40 34
3988.55 37
3988.69 40
3988.84 43
3988.98 45
3989.13 46
3989.27 44
3989.42 41
3989.56 36
3989.71 31
3989.85 26
3990.00 22
3990.14 20
3990.29 20
3990.43 23
3990.58 27
3990.72 32
3990.87 37
3991.01 40
3991.16 42
3991.30 41
3991.45 38
3991.59 33
3991.74 29
3991.88 25
3992.03 24
3992.17 24
3992.32 26
3992.46 29
3992.60 32
3992.75 34
3992.89 37
3993.04 39
3993.18 41
3993.33 44
3993.47 48
3993.62 51
3993.76 55
3993.91 57
3994.05 57
3994.20 55
3994.34 51
3994.49 47
3994.63 43
3994.78 40
3994.92 37
3995.07 36
3995.21 35
3995.36 34
3995.50 32
3995.65 30
3995.79 27
3995.94 25
3996.08 23
3996.23 23
3996.37 24
3996.52 26
3996.66 30
3996.81 34
3996.95 39
3997.10 44
3997.24 48
3997.39 52
3997.53 55
3997.68 58
3997.82 60
3997.97 62
3998.11 63
3998.26 64
3998.40 65
3998.55 65
3998.69 65
3998.84 64
3998.98 62
3999.13 60
3999.27 56
3999.42 52
3999.56 48
3999.71 44
3999.85 41
4000.00 39
4000.14 39
4000.29 40
4000.43 41
4000.58 42
4000.72 43
4000.87 44
4001.01 45
4001.16 45
4001.30 44
4001.45 43
4001.59 39
4001.74 34
4001.88 27
4002.03 19
4002.17 12
4002.32 7
4002.46 4
4002.61 3
4002.75 3
4002.90 4
4003.04 4
4003.19 4
4003.33 3
4003.48 3
4003.62 4
4003.77 7
4003.91 12
4004.06 18
4004.21 25
4004.35 32
4004.50 37
4004.64 40
4004.79 40
4004.93 38
4005.08 35
4005.22 32
4005.37 30
4005.51 30
4005.66 33
4005.80 37
4005.95 42
4006.09 47
4006.24 51
4006.38 52
4006.53 50
4006.67 47
4006.82 41
4006.96 36
4007.11 31
4007.25 27
4007.40 25
4007.54 24
4007.69 24
4007.83 24
4007.98 24
4008.12 24
4008.27 23
4008.41 23
4008.56 23
4008.70 24
4008.85 26
4009.00 28
4009.14 32
4009.29 36
4009.43 41
4009.58 45
4009.72 48
4009.87 49
4010.01 47
4010.16 44
4010.30 39
4010.45 33
4010.59 27
4010.74 22
4010.88 17
4011.03 13
4011.17 9
4011.32 5
4011.46 2
4011.61 0
4011.75 0
4011.90 0
4012.04 0
4012.19 0
4012.34 0
4012.48 0
4012.63 0
4012.77 0
4012.92 1
4013.06 5
4013.21 10
4013.35 16
4013.50 23
4013.64 28
4013.79 33
4013.93 36
4014.08 37
4014.22 36
4014.37 34
4014.51 33
4014.66 31
4014.81 31
4014.95 32
4015.10 35
4015.24 38
4015.39 43
4015.53 46
4015.68 49
4015.82 50
4015.97 50
4016.11 49
4016.26 47
4016.40 45
4016.55 43
4016.69 41
4016.84 38
4016.98 34
4017.13 29
4017.28 23
4017.42 17
4017.57 10
4017.71 5
4017.86 1
4018.00 0
4018.15 0
4018.29 0
4018.44 2
4018.58 4
4018.73 5
4018.87 6
4019.02 7
4019.17 8
4019.31 9
4019.46 11
4019.60 14
4019.75 17
4019.89 21
4020.04 26
4020.18 31
4020.33 36
4020.47 39
4020.62 41
4020.76 42
4020.91 41
4021.06 39
4021.20 37
4021.35 36
4021.49 35
4021.64 35
4021.78 37
4021.93 40
4022.07 44
4022.22 50
4022.36 56
4022.51 62
4022.66 68
4022.80 73
4022.95 76
4023.09 77
4023.24 76
4023.38 73
4023.53 69
4023.67 65
4023.82 60
4023.96 56
4024.11 53
4024.26 51
4024.40 52
4024.55 54
4024.69 57
4024.84 62
4024.98 66
4025.13 71
4025.27 74
4025.42 75
4025.56 74
4025.71 71
4025.86 68
4026.00 64
4026.15 60
4026.29 58
4026.44 57
4026.58 58
4026.73 60
4026.87 62
4027.02 65
4027.17 67
4027.31 68
4027.46 68
4027.60 67
4027.75 64
4027.89 60
4028.04 55
4028.18 48
4028.33 40
4028.48 31
4028.62 21
4028.77 14
4028.91 8
4029.06 6
4029.20 7
4029.35 11
4029.49 18
4029.64 25
4029.79 32
4029.93 38
4030.08 42
4030.22 45
4030.37 48
4030.51 52
4030.66 57
4030.80 62
4030.95 68
4031.10 75
4031.24 80
4031.39 85
4031.53 89
4031.68 93
4031.82 95
4031.97 97
4032.11 98
4032.26 98
4032.41 97
4032.55 96
4032.70 94
4032.84 92
4032.99 89
4033.13 87
4033.28 83
4033.43 77
4033.57 71
4033.72 64
4033.86 57
4034.01 53
4034.15 52
4034.30 54
4034.44 60
4034.59 67
4034.74 74
4034.88 78
4035.03 77
4035.17 73
4035.32 64
4035.46 54
4035.61 45
4035.76 37
4035.90 31
4036.05 29
4036.19 29
4036.34 31
4036.48 33
4036.63 35
4036.78 36
4036.92 36
4037.07 35
4037.21 34
4037.36 32
4037.50 31
4037.65 31
4037.80 32
4037.94 33
4038.09 36
4038.23 38
4038.38 41
4038.52 44
4038.67 45
4038.82 45
4038.96 43
4039.11 40
4039.25 37
4039.40 32
4039.54 28
4039.69 24
4039.84 21
4039.98 18
4040.13 16
4040.27 15
4040.42 14
4040.56 12
4040.71 11
4040.86 8
4041.00 6
4041.15 3
4041.29 0
4041.44 0
4041.59 0
4041.73 0
4041.88 0
4042.02 3
4042.17 8
4042.31 12
4042.46 15
4042.61 17
4042.75 17
4042.90 15
4043.04 10
4043.19 4
4043.33 0
4043.48 0
4043.63 0
4043.77 0
4043.92 0
4044.06 0
4044.21 0
4044.36 0
4044.50 4
4044.65 11
4044.79 17
4044.94 22
4045.08 26
4045.23 28
4045.38 29
4045.52 32
4045.67 35
4045.81 41
4045.96 49
4046.11 58
4046.25 66
4046.40 73
4046.54 78
4046.69 81
4046.84 83
4046.98 84
4047.13 86
4047.27 90
4047.42 96
4047.56 103
4047.71 112
4047.86 119
4048.00 126
4048.15 131
4048.29 134
4048.44 136
4048.59 137
4048.73 138
4048.88 140
4049.02 142
4049.17 143
4049.32 143
4049.46 141
4049.61 137
4049.75 133
4049.90 127
4050.05 122
4050.19 117
4050.34 113
4050.48 109
4050.63 104
4050.77 99
4050.92 93
4051.07 86
4051.21 79
4051.36 73
4051.50 68
4051.65 66
4051.80 66
4051.94 69
4052.09 73
4052.23 77
4052.38 79
4052.53 81
4052.67 80
4052.82 77
4052.96 74
4053.11 71
4053.26 68
4053.40 66
4053.55 65
4053.69 65
4053.84 65
4053.99 66
4054.13 67
4054.28 69
4054.42 72
4054.57 75
4054.72 79
4054.86 83
4055.01 85
4055.15 86
4055.30 84
4055.45 80
4055.59 75
4055.74 69
4055.88 64
4056.03 60
4056.18 56
4056.32 54
4056.47 52
4056.61 49
4056.76 46
4056.91 43
4057.05 40
4057.20 38
4057.35 38
4057.49 39
4057.64 42
4057.78 46
4057.93 51
4058.08 55
4058.22 58
4058.37 59
4058.51 59
4058.66 56
4058.81 53
4058.95 50
4059.10 47
4059.24 44
4059.39 42
4059.54 40
4059.68 36
4059.83 32
4059.97 26
4060.12 19
4060.27 12
4060.41 4
4060.56 0
4060.71 0
4060.85 0
4061.00 0
4061.14 0
4061.29 0
4061.44 0
4061.58 0
4061.73 3
4061.87 14
4062.02 25
4062.17 35
4062.31 42
4062.46 45
4062.61 46
4062.75 44
4062.90 41
4063.04 38
4063.19 35
4063.34 34
4063.48 36
4063.63 39
4063.77 44
4063.92 49
4064.07 56
4064.21 64
4064.36 71
4064.51 79
4064.65 85
4064.80 91
4064.94 94
4065.09 94
4065.24 92
4065.38 86
4065.53 79
4065.68 70
4065.82 61
4065.97 53
4066.11 48
4066.26 44
4066.41 43
4066.55 45
4066.70 47
4066.85 51
4066.99 55
4067.14 59
4067.28 62
4067.43 65
4067.58 67
4067.72 68
4067.87 69
4068.02 69
4068.16 69
4068.31 67
4068.45 64
4068.60 58
4068.75 51
4068.89 42
4069.04 33
4069.19 24
4069.33 17
4069.48 13
4069.62 12
4069.77 14
4069.92 18
4070.06 24
4070.21 29
4070.36 34
4070.50 39
4070.65 44
4070.79 49
4070.94 54
4071.09 59
4071.23 63
4071.38 67
4071.53 68
4071.67 69
4071.82 68
4071.97 65
4072.11 61
4072.26 57
4072.40 53
4072.55 51
4072.70 51
4072.84 55
4072.99 62
4073.14 71
4073.28 81
4073.43 90
4073.58 96
4073.72 98
4073.87 97
4074.01 92
4074.16 87
4074.31 81
4074.45 77
4074.60 75
4074.75 76
4074.89 79
4075.04 84
4075.19 91
4075.33 99
4075.48 106
4075.62 113
4075.77 117
4075.92 120
4076.06 120
4076.21 119
4076.36 117
4076.50 115
4076.65 113
4076.80 111
4076.94 110
4077.09 108
4077.23 106
4077.38 105
4077.53 103
4077.67 103
4077.82 104
4077.97 106
4078.11 108
4078.26 111
4078.41 113
4078.55 113
4078.70 112
4078.85 110
4078.99 108
4079.14 104
4079.29 101
4079.43 97
4079.58 93
4079.72 87
4079.87 80
4080.02 71
4080.16 62
4080.31 52
4080.46 44
4080.60 37
4080.75 34
4080.90 35
4081.04 40
4081.19 49
4081.34 62
4081.48 76
4081.63 90
4081.78 103
4081.92 114
4082.07 122
4082.21 127
4082.36 127
4082.51 124
4082.65 117
4082.80 107
4082.95 96
4083.09 85
4083.24 74
4083.39 65
4083.53 58
4083.68 53
4083.83 51
4083.97 51
4084.12 53
4084.27 57
4084.41 61
4084.56 65
4084.71 68
4084.85 71
4085.00 73
4085.15 74
4085.29 75
4085.44 74
4085.59 73
4085.73 71
4085.88 68
4086.03 65
4086.17 60
4086.32 54
4086.47 48
4086.61 42
4086.76 37
4086.90 33
4087.05 29
4087.20 27
4087.34 26
4087.49 26
4087.64 27
4087.78 29
4087.93 31
4088.08 33
4088.22 36
4088.37 38
4088.52 39
4088.66 41
4088.81 42
4088.96 42
4089.10 43
4089.25 43
4089.40 44
4089.54 44
4089.69 44
4089.84 44
4089.98 45
4090.13 46
4090.28 48
4090.42 50
4090.57 53
4090.72 56
4090.86 59
4091.01 62
4091.16 65
4091.30 68
4091.45 70
4091.60 71
4091.74 70
4091.89 67
4092.04 63
4092.18 58
4092.33 53
4092.48 49
4092.62 47
4092.77 47
4092.92 49
4093.06 52
4093.21 55
4093.36 55
4093.50 53
4093.65 48
4093.80 40
4093.94 32
4094.09 24
4094.24 16
4094.38 11
4094.53 8
4094.68 7
4094.83 7
4094.97 8
4095.12 8
4095.27 9
4095.41 9
4095.56 9
4095.71 10
4095.85 12
4096.00 16
4096.15 21
4096.29 26
4096.44 31
4096.59 35
4096.73 37
4096.88 36
4097.03 33
4097.17 28
4097.32 23
4097.47 18
4097.61 15
4097.76 14
4097.91 15
4098.05 17
4098.20 19
4098.35 20
4098.49 22
4098.64 23
4098.79 25
4098.93 27
4099.08 30
4099.23 34
4099.38 38
4099.52 41
4099.67 43
4099.82 45
4099.96 45
4100.11 45
4100.26 45
4100.40 47
4100.55 50
4100.70 55
4100.84 61
4100.99 67
4101.14 70
4101.28 71
4101.43 68
4101.58 61
4101.72 51
4101.87 39
4102.02 27
4102.17 15
4102.31 6
4102.46 0
4102.61 0
4102.75 0
4102.90 0
4103.05 0
4103.19 0
4103.34 0
4103.49 0
4103.63 0
4103.78 4
4103.93 8
4104.08 13
4104.22 18
4104.37 23
4104.52 30
4104.66 38
4104.81 47
4104.96 56
4105.10 64
4105.25 70
4105.40 73
4105.54 73
4105.69 70
4105.84 64
4105.99 58
4106.13 53
4106.28 49
4106.43 47
4106.57 46
4106.72 47
4106.87 48
4107.01 50
4107.16 51
4107.31 53
4107.45 54
4107.60 57
4107.75 60
4107.90 64
4108.04 69
4108.19 75
4108.34 80
4108.48 85
4108.63 89
4108.78 91
4108.92 92
4109.07 91
4109.22 89
4109.37 87
4109.51 84
4109.66 83
4109.81 83
4109.95 85
4110.10 90
4110.25 96
4110.39 103
4110.54 110
4110.69 116
4110.84 121
4110.98 125
4111.13 128
4111.28 131
4111.42 134
4111.57 139
4111.72 147
4111.86 157
4112.01 168
4112.16 181
4112.31 195
4112.45 209
4112.60 223
4112.75 236
4112.89 248
4113.04 260
4113.19 271
4113.34 282
4113.48 293
4113.63 304
4113.78 314
4113.92 322
4114.07 328
4114.22 332
4114.37 332
4114.51 330
4114.66 324
4114.81 317
4114.95 309
4115.10 301
4115.25 293
4115.39 287
4115.54 283
4115.69 281
4115.84 281
4115.98 281
4116.13 282
4116.28 282
4116.42 282
4116.57 280
4116.72 277
4116.87 274
4117.01 269
4117.16 265
4117.31 261
4117.45 258
4117.60 256
4117.75 254
4117.90 253
4118.04 253
4118.19 254
4118.34 254
4118.48 254
4118.63 253
4118.78 250
4118.93 245
4119.07 238
4119.22 229
4119.37 218
4119.52 206
4119.66 196
4119.81 187
4119.96 180
4120.10 174
4120.25 169
4120.40 165
4120.55 161
4120.69 156
4120.84 150
4120.99 145
4121.13 140
4121.28 137
4121.43 135
4121.58 135
4121.72 136
4121.87 138
4122.02 139
4122.16 138
4122.31 135
4122.46 130
4122.61 122
4122.75 113
4122.90 102
4123.05 92
4123.20 83
4123.34 76
4123.49 72
4123.64 70
4123.78 71
4123.93 74
4124.08 78
4124.23 83
4124.37 88
4124.52 95
4124.67 102
4124.82 111
4124.96 122
4125.11 134
4125.26 146
4125.40 158
4125.55 166
4125.70 170
4125.85 170
4125.99 166
4126.14 157
4126.29 146
4126.44 134
4126.58 122
4126.73 112
4126.88 103
4127.02 97
4127.17 92
4127.32 89
4127.47 86
4127.61 83
4127.76 81
4127.91 77
4128.06 74
4128.20 70
4128.35 67
4128.50 63
4128.65 61
4128.79 59
4128.94 59
4129.09 60
4129.23 62
4129.38 66
4129.53 71
4129.68 76
4129.82 83
4129.97 89
4130.12 95
4130.27 101
4130.41 106
4130.56 109
4130.71 111
4130.86 110
4131.00 108
4131.15 104
4131.30 98
4131.45 91
4131.59 84
4131.74 77
4131.89 72
4132.04 69
4132.18 68
4132.33 69
4132.48 71
4132.62 73
4132.77 75
4132.92 77
4133.07 77
4133.21 78
4133.36 79
4133.51 83
4133.66 89
4133.80 98
4133.95 107
4134.10 116
4134.25 123
4134.39 126
4134.54 126
4134.69 123
4134.84 118
4134.98 112
4135.13 106
4135.28 100
4135.43 96
4135.57 92
4135.72 89
4135.87 87
4136.02 84
4136.16 81
4136.31 78
4136.46 75
4136.61 74
4136.75 74
4136.90 76
4137.05 81
4137.20 87
4137.34 95
4137.49 105
4137.64 114
4137.79 123
4137.93 131
4138.08 137
4138.23 142
4138.38 146
4138.52 150
4138.67 152
4138.82 154
4138.97 156
4139.11 156
4139.26 155
4139.41 152
4139.56 149
4139.70 144
4139.85 139
4140.00 133
4140.15 126
4140.29 119
4140.44 111
4140.59 101
4140.74 92
4140.88 82
4141.03 73
4141.18 65
4141.33 60
4141.47 56
4141.62 55
4141.77 56
4141.92 59
4142.07 64
4142.21 70
4142.36 76
4142.51 82
4142.66 88
4142.80 92
4142.95 94
4143.10 95
4143.25 93
4143.39 91
4143.54 88
4143.69 85
4143.84 84
4143.98 84
4144.13 85
4144.28 87
4144.43 89
4144.57 92
4144.72 92
4144.87 90
4145.02 85
4145.17 78
4145.31 68
4145.46 58
4145.61 48
4145.76 39
4145.90 33
4146.05 30
4146.20 30
4146.35 32
4146.49 34
4146.64 38
4146.79 40
4146.94 42
4147.08 44
4147.23 45
4147.38 46
4147.53 47
4147.68 48
4147.82 51
4147.97 54
4148.12 58
4148.27 62
4148.41 65
4148.56 68
4148.71 69
4148.86 70
4149.00 71
4149.15 71
4149.30 72
4149.45 74
4149.60 75
4149.74 76
4149.89 76
4150.04 74
4150.19 71
4150.33 67
4150.48 61
4150.63 55
4150.78 50
4150.93 46
4151.07 43
4151.22 41
4151.37 42
4151.52 43
4151.66 46
4151.81 50
4151.96 54
4152.11 59
4152.25 64
4152.40 69
4152.55 74
4152.70 78
4152.85 81
4152.99 83
4153.14 84
4153.29 84
4153.44 81
4153.58 76
4153.73 69
4153.88 60
4154.03 51
4154.18 41
4154.32 33
4154.47 26
4154.62 21
4154.77 18
4154.92 16
4155.06 15
4155.21 13
4155.36 12
4155.51 10
4155.65 8
4155.80 6
4155.95 4
4156.10 2
4156.25 0
4156.39 0
4156.54 0
4156.69 0
4156.84 0
4156.98 0
4157.13 1
4157.28 3
4157.43 3
4157.58 3
4157.72 1
4157.87 0
4158.02 0
4158.17 0
4158.32 2
4158.46 8
4158.61 16
4158.76 25
4158.91 34
4159.06 42
4159.20 48
4159.35 52
4159.50 53
4159.65 52
4159.79 49
4159.94 45
4160.09 40
4160.24 34
4160.39 28
4160.53 22
4160.68 17
4160.83 13
4160.98 9
4161.13 8
4161.27 8
4161.42 9
4161.57 12
4161.72 16
4161.87 20
4162.01 25
4162.16 31
4162.31 37
4162.46 42
4162.61 46
4162.75 49
4162.90 51
4163.05 51
4163.20 50
4163.34 49
4163.49 49
4163.64 51
4163.79 54
4163.94 58
4164.08 61
4164.23 63
4164.38 62
4164.53 57
4164.68 51
4164.82 43
4164.97 36
4165.12 32
4165.27 32
4165.42 37
4165.56 46
4165.71 57
4165.86 69
4166.01 79
4166.16 87
4166.30 90
4166.45 89
4166.60 85
4166.75 78
4166.90 68
4167.04 59
4167.19 49
4167.34 41
4167.49 34
4167.64 29
4167.79 25
4167.93 23
4168.08 21
4168.23 20
4168.38 18
4168.53 16
4168.67 14
4168.82 12
4168.97 12
4169.12 12
4169.27 13
4169.41 15
4169.56 17
4169.71 19
4169.86 20
4170.01 21
4170.15 22
4170.30 23
4170.45 23
4170.60 25
4170.75 26
4170.89 28
4171.04 29
4171.19 30
4171.34 31
4171.49 30
4171.64 30
4171.78 29
4171.93 30
4172.08 30
4172.23 31
4172.38 33
4172.52 34
4172.67 35
4172.82 34
4172.97 33
4173.12 30
4173.26 27
4173.41 24
4173.56 21
4173.71 20
4173.86 19
4174.01 20
4174.15 21
4174.30 23
4174.45 24
4174.60 26
4174.75 27
4174.89 28
4175.04 29
4175.19 31
4175.34 32
4175.49 33
4175.64 33
4175.78 31
4175.93 28
4176.08 24
4176.23 19
4176.38 14
4176.52 10
4176.67 8
4176.82 8
4176.97 9
4177.12 13
4177.27 17
4177.41 22
4177.56 26
4177.71 29
4177.86 31
4178.01 32
4178.15 31
4178.30 31
4178.45 31
4178.60 33
4178.75 36
4178.90 40
4179.04 45
4179.19 50
4179.34 54
4179.49 55
4179.64 55
4179.79 52
4179.93 48
4180.08 43
4180.23 38
4180.38 35
4180.53 33
4180.67 34
4180.82 37
4180.97 42
4181.12 47
4181.27 54
4181.42 60
4181.56 66
4181.71 69
4181.86 70
4182.01 69
4182.16 64
4182.31 58
4182.45 49
4182.60 40
4182.75 32
4182.90 27
4183.05 24
4183.20 24
4183.34 28
4183.49 33
4183.64 40
4183.79 47
4183.94 51
4184.09 53
4184.23 52
4184.38 48
4184.53 42
4184.68 34
4184.83 27
4184.98 20
4185.12 16
4185.27 13
4185.42 11
4185.57 9
4185.72 6
4185.87 2
4186.01 0
4186.16 0
4186.31 0
4186.46 0
4186.61 0
4186.76 0
4186.90 0
4187.05 5
4187.20 14
4187.35 23
4187.50 29
4187.65 34
4187.80 37
4187.94 40
4188.09 44
4188.24 50
4188.39 55
4188.54 61
4188.69 64
4188.83 65
4188.98 62
4189.13 57
4189.28 50
4189.43 44
4189.58 39
4189.72 37
4189.87 38
4190.02 39
4190.17 40
4190.32 40
4190.47 38
4190.62 34
4190.76 29
4190.91 24
4191.06 20
4191.21 19
4191.36 21
4191.51 24
4191.65 28
4191.80 33
4191.95 37
4192.10 40
4192.25 41
4192.40 42
4192.55 43
4192.69 42
4192.84 41
4192.99 38
4193.14 35
4193.29 31
4193.44 27
4193.58 22
4193.73 18
4193.88 14
4194.03 11
4194.18 8
4194.33 6
4194.48 6
4194.62 6
4194.77 8
4194.92 11
4195.07 14
4195.22 18
4195.37 22
4195.52 25
4195.66 29
4195.81 33
4195.96 38
4196.11 43
4196.26 48
4196.41 51
4196.56 53
4196.70 51
4196.85 46
4197.00 38
4197.15 29
4197.30 20
4197.45 13
4197.60 9
4197.74 10
4197.89 14
4198.04 20
4198.19 29
4198.34 37
4198.49 45
4198.64 50
4198.78 52
4198.93 53
4199.08 52
4199.23 50
4199.38 47
4199.53 43
4199.68 39
4199.82 35
4199.97 29
4200.12 24
4200.27 18
4200.42 13
4200.57 9
4200.72 8
4200.86 9
4201.01 12
4201.16 17
4201.31 24
4201.46 30
4201.61 35
4201.76 37
4201.91 37
4202.05 35
4202.20 31
4202.35 25
4202.50 20
4202.65 16
4202.80 13
4202.95 12
4203.09 12
4203.24 14
4203.39 15
4203.54 17
4203.69 19
4203.84 20
4203.99 20
4204.14 20
4204.28 20
4204.43 19
4204.58 18
4204.73 17
4204.88 16
4205.03 17
4205.18 20
4205.32 24
4205.47 31
4205.62 38
4205.77 46
4205.92 55
4206.07 62
4206.22 69
4206.37 75
4206.51 81
4206.66 86
4206.81 92
4206.96 98
4207.11 103
4207.26 107
4207.41 110
4207.56 112
4207.70 114
4207.85 117
4208.00 121
4208.15 128
4208.30 138
4208.45 149
4208.60 162
4208.75 175
4208.89 187
4209.04 198
4209.19 206
4209.34 211
4209.49 214
4209.64 216
4209.79 216
4209.94 216
4210.08 214
4210.23 211
4210.38 207
4210.53 201
4210.68 194
4210.83 185
4210.98 175
4211.13 166
4211.28 158
4211.42 152
4211.57 147
4211.72 144
4211.87 141
4212.02 137
4212.17 132
4212.32 124
4212.47 114
4212.61 102
4212.76 88
4212.91 75
4213.06 63
4213.21 54
4213.36 47
4213.51 43
4213.66 41
4213.81 41
4213.95 40
4214.10 38
4214.25 35
4214.40 31
4214.55 28
4214.70 27
4214.85 27
4215.00 30
4215.15 35
4215.29 40
4215.44 45
4215.59 48
4215.74 50
4215.89 49
4216.04 46
4216.19 43
4216.34 41
4216.49 40
4216.63 40
4216.78 42
4216.93 46
4217.08 51
4217.23 55
4217.38 59
4217.53 63
4217.68 66
4217.83 69
4217.97 72
4218.12 75
4218.27 78
4218.42 81
4218.57 85
4218.72 88
4218.87 92
4219.02 95
4219.17 97
4219.32 98
4219.46 98
4219.61 98
4219.76 96
4219.91 93
4220.06 89
4220.21 85
4220.36 81
4220.51 78
4220.66 74
4220.80 72
4220.95 69
4221.10 67
4221.25 64
4221.40 59
4221.55 55
4221.70 50
4221.85 46
4222.00 44
4222.15 43
4222.29 45
4222.44 48
4222.59 52
4222.74 56
4222.89 59
4223.04 61
4223.19 63
4223.34 63
4223.49 63
4223.64 63
4223.79 62
4223.93 61
4224.08 59
4224.23 58
4224.38 55
4224.53 53
4224.68 50
4224.83 46
4224.98 42
4225.13 38
4225.28 34
4225.42 31
4225.57 29
4225.72 29
4225.87 31
4226.02 34
4226.17 37
4226.32 40
4226.47 43
4226.62 45
4226.77 46
4226.92 46
4227.06 46
4227.21 44
4227.36 42
4227.51 40
4227.66 38
4227.81 37
4227.96 37
4228.11 38
4228.26 41
4228.41 45
4228.56 48
4228.70 50
4228.85 49
4229.00 46
4229.15 39
4229.30 31
4229.45 21
4229.60 11
4229.75 1
4229.90 0
4230.05 0
4230.20 0
4230.35 0
4230.49 0
4230.64 0
4230.79 0
4230.94 2
4231.09 10
4231.24 16
4231.39 19
4231.54 21
4231.69 21
4231.84 22
4231.99 23
4232.14 25
4232.28 28
4232.43 31
4232.58 35
4232.73 38
4232.88 41
4233.03 44
4233.18 49
4233.33 54
4233.48 60
4233.63 65
4233.78 69
4233.93 71
4234.07 69
4234.22 64
4234.37 58
4234.52 51
4234.67 43
4234.82 38
4234.97 34
4235.12 33
4235.27 34
4235.42 37
4235.57 42
4235.72 49
4235.87 56
4236.01 65
4236.16 73
4236.31 80
4236.46 86
4236.61 89
4236.76 90
4236.91 86
4237.06 78
4237.21 68
4237.36 55
4237.51 42
4237.66 30
4237.81 20
4237.96 13
4238.10 10
4238.25 10
4238.40 13
4238.55 19
4238.70 26
4238.85 34
4239.00 42
4239.15 49
4239.30 55
4239.45 60
4239.60 64
4239.75 67
4239.90 70
4240.05 73
4240.20 78
4240.34 83
4240.49 89
4240.64 96
4240.79 101
4240.94 106
4241.09 108
4241.24 110
4241.39 110
4241.54 112
4241.69 115
4241.84 119
4241.99 124
4242.14 131
4242.29 137
4242.44 141
4242.58 144
4242.73 143
4242.88 141
4243.03 137
4243.18 133
4243.33 129
4243.48 127
4243.63 128
4243.78 130
4243.93 135
4244.08 141
4244.23 148
4244.38 155
4244.53 162
4244.68 169
4244.83 176
4244.97 182
4245.12 187
4245.27 192
4245.42 195
4245.57 196
4245.72 195
4245.87 192
4246.02 187
4246.17 180
4246.32 173
4246.47 166
4246.62 159
4246.77 155
4246.92 152
4247.07 152
4247.22 154
4247.37 158
4247.52 162
4247.66 165
4247.81 167
4247.96 167
4248.11 165
4248.26 160
4248.41 154
4248.56 148
4248.71 143
4248.86 140
4249.01 139
4249.16 139
4249.31 141
4249.46 142
4249.61 142
4249.76 140
4249.91 135
4250.06 128
4250.21 118
4250.36 107
4250.50 96
4250.65 86
4250.80 77
4250.95 70
4251.10 67
4251.25 66
4251.40 66
4251.55 69
4251.70 72
4251.85 75
4252.00 78
4252.15 82
4252.30 87
4252.45 95
4252.60 105
4252.75 116
4252.90 127
4253.05 137
4253.20 143
4253.35 144
4253.50 140
4253.65 131
4253.79 120
4253.94 107
4254.09 95
4254.24 84
4254.39 76
4254.54 69
4254.69 65
4254.84 63
4254.99 62
4255.14 63
4255.29 65
4255.44 68
4255.59 71
4255.74 73
4255.89 75
4256.04 75
4256.19 75
4256.34 75
4256.49 76
4256.64 80
4256.79 86
4256.94 93
4257.09 100
4257.24 106
4257.38 108
4257.53 105
4257.68 98
4257.83 89
4257.98 79
4258.13 70
4258.28 65
4258.43 63
4258.58 65
4258.73 71
4258.88 78
4259.03 86
4259.18 92
4259.33 97
4259.48 98
4259.63 97
4259.78 94
4259.93 90
4260.08 85
4260.23 82
4260.38 81
4260.53 83
4260.68 87
4260.83 93
4260.98 100
4261.13 106
4261.28 112
4261.43 117
4261.58 120
4261.73 121
4261.88 122
4262.02 122
4262.17 122
4262.32 121
4262.47 119
4262.62 116
4262.77 113
4262.92 110
4263.07 109
4263.22 110
4263.37 113
4263.52 119
4263.67 126
4263.82 135
4263.97 143
4264.12 150
4264.27 155
4264.42 157
4264.57 157
4264.72 155
4264.87 153
4265.02 151
4265.17 151
4265.32 154
4265.47 160
4265.62 170
4265.77 182
4265.92 197
4266.07 212
4266.22 228
4266.37 245
4266.52 261
4266.67 276
4266.82 289
4266.97 300
4267.12 308
4267.27 315
4267.42 318
4267.57 320
4267.72 321
4267.87 321
4268.02 321
4268.17 321
4268.31 319
4268.46 316
4268.61 312
4268.76 307
4268.91 303
4269.06 301
4269.21 300
4269.36 300
4269.51 301
4269.66 302
4269.81 301
4269.96 298
4270.11 293
4270.26 286
4270.41 277
4270.56 269
4270.71 262
4270.86 258
4271.01 257
4271.16 260
4271.31 267
4271.46 277
4271.61 288
4271.76 298
4271.91 306
4272.06 311
4272.21 313
4272.36 311
4272.51 306
4272.66 300
4272.81 292
4272.96 284
4273.11 275
4273.26 267
4273.41 259
4273.56 253
4273.71 249
4273.86 248
4274.01 249
4274.16 252
4274.31 258
4274.46 264
4274.61 270
4274.76 276
4274.91 281
4275.06 285
4275.21 288
4275.36 289
4275.51 290
4275.66 289
4275.81 287
4275.96 283
4276.11 279
4276.26 273
4276.41 268
4276.56 265
4276.71 265
4276.86 268
4277.01 275
4277.16 283
4277.31 294
4277.46 304
4277.61 314
4277.76 323
4277.91 330
4278.06 338
4278.21 346
4278.36 354
4278.51 364
4278.66 376
4278.81 390
4278.96 408
4279.11 430
4279.26 455
4279.41 485
4279.56 518
4279.71 553
4279.86 588
4280.01 623
4280.16 655
4280.31 687
4280.46 717
4280.61 746
4280.76 777
4280.91 810
4281.06 845
4281.21 884
4281.36 924
4281.51 967
4281.66 1012
4281.81 1057
4281.96 1103
4282.11 1148
4282.26 1192
4282.41 1232
4282.56 1270
4282.71 1303
4282.86 1331
4283.01 1356
4283.16 1377
4283.31 1394
4283.46 1408
4283.61 1418
4283.76 1426
4283.91 1431
4284.06 1434
4284.21 1433
4284.36 1430
4284.51 1422
4284.66 1411
4284.81 1395
4284.96 1377
4285.11 1357
4285.26 1337
4285.41 1319
4285.56 1305
4285.71 1295
4285.86 1288
4286.01 1281
4286.16 1272
4286.31 1259
4286.46 1241
4286.61 1216
4286.76 1185
4286.91 1151
4287.06 1115
4287.21 1080
4287.36 1048
4287.51 1019
4287.66 995
4287.81 975
4287.96 960
4288.11 946
4288.26 933
4288.41 918
4288.56 899
4288.71 875
4288.87 847
4289.02 815
4289.17 782
4289.32 749
4289.47 717
4289.62 686
4289.77 655
4289.92 626
4290.07 597
4290.22 569
4290.37 542
4290.52 518
4290.67 497
4290.82 479
4290.97 464
4291.12 452
4291.27 442
4291.42 433
4291.57 426
4291.72 421
4291.87 416
4292.02 413
4292.17 409
4292.32 405
4292.47 399
4292.62 392
4292.77 385
4292.92 378
4293.07 372
4293.22 366
4293.37 362
4293.52 359
4293.67 357
4293.82 355
4293.97 352
4294.12 348
4294.27 345
4294.42 341
4294.57 338
4294.72 335
4294.87 333
4295.02 332
4295.17 331
4295.33 331
4295.48 330
4295.63 330
4295.78 331
4295.93 334
4296.08 338
4296.23 345
4296.38 353
4296.53 362
4296.68 370
4296.83 376
4296.98 380
4297.13 382
4297.28 380
4297.43 377
4297.58 371
4297.73 364
4297.88 357
4298.03 348
4298.18 340
4298.33 330
4298.48 321
4298.63 312
4298.78 304
4298.93 297
4299.08 291
4299.23 288
4299.38 285
4299.53 282
4299.68 279
4299.84 275
4299.99 269
4300.14 261
4300.29 252
4300.44 243
4300.59 234
4300.74 226
4300.89 218
4301.04 212
4301.19 207
4301.34 202
4301.49 199
4301.64 196
4301.79 193
4301.94 191
4302.09 188
4302.24 186
4302.39 185
4302.54 185
4302.69 186
4302.84 189
4302.99 194
4303.14 200
4303.29 208
4303.44 215
4303.60 222
4303.75 226
4303.90 227
4304.05 226
4304.20 222
4304.35 218
4304.50 215
4304.65 212
4304.80 210
4304.95 208
4305.10 206
4305.25 203
4305.40 199
4305.55 194
4305.70 188
4305.85 182
4306.00 177
4306.15 173
4306.30 169
4306.45 165
4306.60 159
4306.76 152
4306.91 145
4307.06 139
4307.21 135
4307.36 133
4307.51 134
4307.66 137
4307.81 141
4307.96 144
4308.11 145
4308.26 143
4308.41 139
4308.56 132
4308.71 123
4308.86 114
4309.01 105
4309.16 96
4309.31 89
4309.46 83
4309.62 77
4309.77 71
4309.92 66
4310.07 60
4310.22 54
4310.37 48
4310.52 43
4310.67 40
4310.82 38
4310.97 38
4311.12 37
4311.27 36
4311.42 34
4311.57 30
4311.72 24
4311.87 18
4312.02 11
4312.17 6
4312.33 2
4312.48 2
4312.63 5
4312.78 11
4312.93 20
4313.08 29
4313.23 39
4313.38 47
4313.53 53
4313.68 56
4313.83 59
4313.98 60
4314.13 60
4314.28 60
4314.43 60
4314.58 59
4314.74 55
4314.89 50
4315.04 42
4315.19 32
4315.34 20
4315.49 10
4315.64 2
4315.79 0
4315.94 0
4316.09 0
4316.24 2
4316.39 6
4316.54 9
4316.69 11
4316.84 9
4316.99 6
4317.15 1
4317.30 0
4317.45 0
4317.60 0
4317.75 0
4317.90 0
4318.05 1
4318.20 8
4318.35 15
4318.50 21
4318.65 25
4318.80 27
4318.95 27
4319.10 27
4319.26 27
4319.41 29
4319.56 32
4319.71 37
4319.86 42
4320.01 47
4320.16 51
4320.31 53
4320.46 53
4320.61 52
4320.76 50
4320.91 47
4321.06 43
4321.21 39
4321.37 34
4321.52 29
4321.67 23
4321.82 17
4321.97 12
4322.12 7
4322.27 1
4322.42 0
4322.57 0
4322.72 0
4322.87 0
4323.02 0
4323.17 0
4323.33 7
4323.48 17
4323.63 27
4323.78 38
4323.93 48
4324.08 57
4324.23 64
4324.38 71
4324.53 74
4324.68 75
4324.83 73
4324.98 66
4325.14 57
4325.29 45
4325.44 32
4325.59 19
4325.74 8
4325.89 0
4326.04 0
4326.19 0
4326.34 0
4326.49 0
4326.64 0
4326.79 0
4326.95 0
4327.10 3
4327.25 8
4327.40 12
4327.55 15
4327.70 17
4327.85 17
4328.00 13
4328.15 8
4328.30 1
4328.45 0
4328.60 0
4328.76 0
4328.91 0
4329.06 0
4329.21 0
4329.36 0
4329.51 6
4329.66 15
4329.81 22
4329.96 27
4330.11 29
4330.26 30
4330.42 29
4330.57 28
4330.72 27
4330.87 25
4331.02 23
4331.17 19
4331.32 15
4331.47 11
4331.62 7
4331.77 3
4331.92 1
4332.08 0
4332.23 1
4332.38 2
4332.53 3
4332.68 4
4332.83 5
4332.98 5
4333.13 4
4333.28 2
4333.43 0
4333.58 0
4333.74 0
4333.89 0
4334.04 0
4334.19 0
4334.34 3
4334.49 9
4334.64 14
4334.79 18
4334.94 21
4335.09 23
4335.25 25
4335.40 28
4335.55 33
4335.70 41
4335.85 51
4336.00 63
4336.15 75
4336.30 86
4336.45 94
4336.60 100
4336.76 101
4336.91 100
4337.06 96
4337.21 90
4337.36 84
4337.51 77
4337.66 71
4337.81 65
4337.96 58
4338.11 52
4338.27 45
4338.42 37
4338.57 28
4338.72 21
4338.87 15
4339.02 11
4339.17 10
4339.32 12
4339.47 17
4339.63 24
4339.78 33
4339.93 43
4340.08 54
4340.23 65
4340.38 76
4340.53 87
4340.68 97
4340.83 106
4340.99 113
4341.14 120
4341.29 127
4341.44 133
4341.59 139
4341.74 146
4341.89 152
4342.04 158
4342.19 164
4342.35 169
4342.50 172
4342.65 174
4342.80 174
4342.95 172
4343.10 169
4343.25 164
4343.40 160
4343.55 156
4343.71 153
4343.86 153
4344.01 156
4344.16 161
4344.31 170
4344.46 180
4344.61 190
4344.76 200
4344.91 208
4345.07 213
4345.22 216
4345.37 215
4345.52 212
4345.67 208
4345.82 202
4345.97 194
4346.12 185
4346.28 173
4346.43 160
4346.58 145
4346.73 129
4346.88 114
4347.03 102
4347.18 94
4347.33 91
4347.48 93
4347.64 99
4347.79 108
4347.94 117
4348.09 124
4348.24 128
4348.39 128
4348.54 124
4348.69 117
4348.85 108
4349.00 99
4349.15 92
4349.30 86
4349.45 82
4349.60 81
4349.75 82
4349.90 85
4350.06 89
4350.21 93
4350.36 97
4350.51 100
4350.66 102
4350.81 103
4350.96 102
4351.11 101
4351.27 98
4351.42 94
4351.57 90
4351.72 85
4351.87 79
4352.02 74
4352.17 69
4352.32 64
4352.48 61
4352.63 59
4352.78 58
4352.93 59
4353.08 60
4353.23 62
4353.38 65
4353.53 67
4353.69 69
4353.84 70
4353.99 70
4354.14 69
4354.29 66
4354.44 62
4354.59 56
4354.75 50
4354.90 44
4355.05 38
4355.20 34
4355.35 31
4355.50 31
4355.65 32
4355.80 35
4355.96 38
4356.11 40
4356.26 43
4356.41 44
4356.56 44
4356.71 43
4356.86 41
4357.02 37
4357.17 33
4357.32 28
4357.47 24
4357.62 21
4357.77 20
4357.92 21
4358.08 24
4358.23 28
4358.38 31
4358.53 34
4358.68 37
4358.83 39
4358.98 41
4359.14 45
4359.29 49
4359.44 55
4359.59 63
4359.74 71
4359.89 80
4360.04 89
4360.20 98
4360.35 106
4360.50 115
4360.65 122
4360.80 129
4360.95 134
4361.10 138
4361.26 141
4361.41 143
4361.56 144
4361.71 144
4361.86 144
4362.01 145
4362.16 146
4362.32 148
4362.47 153
4362.62 161
4362.77 172
4362.92 185
4363.07 200
4363.22 215
4363.38 228
4363.53 240
4363.68 249
4363.83 255
4363.98 259
4364.13 261
4364.28 262
4364.44 262
4364.59 260
4364.74 257
4364.89 251
4365.04 245
4365.19 236
4365.35 227
4365.50 218
4365.65 209
4365.80 202
4365.95 198
4366.10 196
4366.25 194
4366.41 194
4366.56 193
4366.71 190
4366.86 184
4367.01 176
4367.16 167
4367.32 158
4367.47 148
4367.62 140
4367.77 132
4367.92 125
4368.07 118
4368.22 110
4368.38 102
4368.53 95
4368.68 89
4368.83 86
4368.98 86
4369.13 89
4369.29 94
4369.44 99
4369.59 103
4369.74 104
4369.89 102
4370.04 98
4370.19 93
4370.35 87
4370.50 82
4370.65 79
4370.80 76
4370.95 75
4371.10 73
4371.26 71
4371.41 69
4371.56 67
4371.71 65
4371.86 63
4372.01 63
4372.17 65
4372.32 69
4372.47 74
4372.62 80
4372.77 87
4372.92 92
4373.08 96
4373.23 98
4373.38 99
4373.53 98
4373.68 97
4373.83 97
4373.99 97
4374.14 99
4374.29 101
4374.44 104
4374.59 108
4374.74 112
4374.90 116
4375.05 118
4375.20 119
4375.35 117
4375.50 112
4375.65 105
4375.81 96
4375.96 86
4376.11 78
4376.26 72
4376.41 69
4376.56 70
4376.72 73
4376.87 77
4377.02 80
4377.17 82
4377.32 80
4377.47 75
4377.63 68
4377.78 60
4377.93 52
4378.08 45
4378.23 39
4378.39 36
4378.54 35
4378.69 35
4378.84 36
4378.99 37
4379.14 38
4379.30 38
4379.45 38
4379.60 36
4379.75 34
4379.90 31
4380.05 27
4380.21 24
4380.36 21
4380.51 20
4380.66 19
4380.81 20
4380.97 22
4381.12 25
4381.27 28
4381.42 32
4381.57 35
4381.72 38
4381.88 40
4382.03 40
4382.18 39
4382.33 37
4382.48 33
4382.63 28
4382.79 22
4382.94 16
4383.09 11
4383.24 6
4383.39 2
4383.55 0
4383.70 0
4383.85 0
4384.00 0
4384.15 0
4384.31 0
4384.46 0
4384.61 0
4384.76 0
4384.91 7
4385.06 15
4385.22 22
4385.37 29
4385.52 36
4385.67 42
4385.82 47
4385.98 52
4386.13 57
4386.28 61
4386.43 66
4386.58 70
4386.73 72
4386.89 74
4387.04 73
4387.19 71
4387.34 68
4387.49 65
4387.65 62
4387.80 61
4387.95 61
4388.10 64
4388.25 68
4388.41 72
4388.56 77
4388.71 81
4388.86 83
4389.01 84
4389.17 83
4389.32 82
4389.47 81
4389.62 81
4389.77 82
4389.93 85
4390.08 88
4390.23 91
4390.38 93
4390.53 95
4390.68 94
4390.84 93
4390.99 90
4391.14 85
4391.29 79
4391.44 71
4391.60 62
4391.75 52
4391.90 44
4392.05 37
4392.20 31
4392.36 29
4392.51 28
4392.66 30
4392.81 33
4392.96 36
4393.12 40
4393.27 43
4393.42 46
4393.57 47
4393.72 48
4393.88 49
4394.03 51
4394.18 54
4394.33 58
4394.48 62
4394.64 67
4394.79 70
4394.94 71
4395.09 70
4395.24 67
4395.40 64
4395.55 60
4395.70 57
4395.85 54
4396.00 52
4396.16 49
4396.31 45
4396.46 41
4396.61 37
4396.77 33
4396.92 30
4397.07 30
4397.22 31
4397.37 34
4397.53 39
4397.68 45
4397.83 51
4397.98 56
4398.13 60
4398.29 62
4398.44 63
4398.59 63
4398.74 61
4398.89 58
4399.05 55
4399.20 52
4399.35 48
4399.50 44
4399.65 39
4399.81 35
4399.96 32
4400.11 29
4400.26 27
4400.42 26
4400.57 26
4400.72 28
4400.87 31
4401.02 35
4401.18 40
4401.33 46
4401.48 52
4401.63 58
4401.78 63
4401.94 67
4402.09 70
4402.24 72
4402.39 72
4402.55 71
4402.70 69
4402.85 65
4403.00 61
4403.15 57
4403.31 53
4403.46 50
4403.61 49
4403.76 48
4403.91 49
4404.07 51
4404.22 53
4404.37 57
4404.52 62
4404.68 68
4404.83 75
4404.98 83
4405.13 91
4405.28 97
4405.44 102
4405.59 105
4405.74 109
4405.89 113
4406.05 119
4406.20 126
4406.35 135
4406.50 143
4406.65 149
4406.81 153
4406.96 152
4407.11 149
4407.26 143
4407.42 138
4407.57 135
4407.72 135
4407.87 139
4408.02 147
4408.18 158
4408.33 172
4408.48 188
4408.63 203
4408.79 218
4408.94 231
4409.09 241
4409.24 247
4409.40 251
4409.55 251
4409.70 250
4409.85 247
4410.00 244
4410.16 241
4410.31 237
4410.46 234
4410.61 230
4410.77 227
4410.92 223
4411.07 220
4411.22 218
4411.38 218
4411.53 219
4411.68 222
4411.83 225
4411.98 229
4412.14 233
4412.29 235
4412.44 236
4412.59 234
4412.75 230
4412.90 223
4413.05 213
4413.20 201
4413.36 188
4413.51 175
4413.66 162
4413.81 152
4413.96 143
4414.12 138
4414.27 135
4414.42 133
4414.57 132
4414.73 130
4414.88 128
4415.03 125
4415.18 120
4415.34 114
4415.49 107
4415.64 100
4415.79 92
4415.95 85
4416.10 79
4416.25 75
4416.40 72
4416.56 70
4416.71 71
4416.86 73
4417.01 77
4417.16 80
4417.32 83
4417.47 84
4417.62 84
4417.77 82
4417.93 79
4418.08 75
4418.23 71
4418.38 67
4418.54 63
4418.69 60
4418.84 56
4418.99 53
4419.15 51
4419.30 49
4419.45 49
4419.60 49
4419.76 51
4419.91 53
4420.06 55
4420.21 57
4420.37 59
4420.52 60
4420.67 60
4420.82 61
4420.98 61
4421.13 62
4421.28 64
4421.43 65
4421.59 67
4421.74 68
4421.89 69
4422.04 70
4422.20 70
4422.35 69
4422.50 69
4422.65 70
4422.81 72
4422.96 74
4423.11 78
4423.26 84
4423.42 90
4423.57 98
4423.72 106
4423.87 113
4424.03 120
4424.18 123
4424.33 124
4424.48 121
4424.64 115
4424.79 106
4424.94 97
4425.09 89
4425.25 83
4425.40 79
4425.55 79
4425.70 80
4425.86 83
4426.01 86
4426.16 89
4426.31 90
4426.47 91
4426.62 90
4426.77 89
4426.92 86
4427.08 82
4427.23 77
4427.38 71
4427.53 65
4427.69 59
4427.84 54
4427.99 50
4428.15 47
4428.30 46
4428.45 46
4428.60 47
4428.76 48
4428.91 49
4429.06 50
4429.21 50
4429.37 51
4429.52 51
4429.67 50
4429.82 51
4429.98 52
4430.13 55
4430.28 59
4430.43 65
4430.59 72
4430.74 79
4430.89 86
4431.05 93
4431.20 98
4431.35 102
4431.50 105
4431.66 105
4431.81 103
4431.96 100
4432.11 96
4432.27 93
4432.42 91
4432.57 91
4432.72 94
4432.88 100
4433.03 107
4433.18 114
4433.34 121
4433.49 126
4433.64 129
4433.79 130
4433.95 130
4434.10 129
4434.25 127
4434.40 125
4434.56 123
4434.71 121
4434.86 120
4435.02 120
4435.17 121
4435.32 123
4435.47 125
4435.63 126
4435.78 127
4435.93 124
4436.08 118
4436.24 110
4436.39 98
4436.54 86
4436.70 75
4436.85 65
4437.00 59
4437.15 55
4437.31 54
4437.46 54
4437.61 54
4437.76 53
4437.92 51
4438.07 49
4438.22 46
4438.38 45
4438.53 44
4438.68 45
4438.83 46
4438.99 49
4439.14 51
4439.29 53
4439.45 56
4439.60 58
4439.75 60
4439.90 61
4440.06 62
4440.21 61
4440.36 58
4440.51 53
4440.67 48
4440.82 41
4440.97 34
4441.13 29
4441.28 25
4441.43 24
4441.58 27
4441.74 32
4441.89 40
4442.04 50
4442.20 60
4442.35 68
4442.50 75
4442.65 79
4442.81 81
4442.96 80
4443.11 77
4443.27 73
4443.42 68
4443.57 63
4443.72 57
4443.88 53
4444.03 49
4444.18 47
4444.34 45
4444.49 44
4444.64 44
4444.79 45
4444.95 46
4445.10 48
4445.25 51
4445.41 55
4445.56 58
4445.71 61
4445.86 62
4446.02 62
4446.17 60
4446.32 57
4446.48 52
4446.63 45
4446.78 38
4446.94 30
4447.09 22
4447.24 14
4447.39 7
4447.55 1
4447.70 0
4447.85 0
4448.01 0
4448.16 0
4448.31 0
4448.46 0
4448.62 0
4448.77 0
4448.92 5
4449.08 13
4449.23 19
4449.38 25
4449.54 27
4449.69 27
4449.84 25
4449.99 22
4450.15 20
4450.30 19
4450.45 19
4450.61 23
4450.76 29
4450.91 36
4451.07 44
4451.22 52
4451.37 58
4451.52 62
4451.68 65
4451.83 67
4451.98 68
4452.14 70
4452.29 73
4452.44 78
4452.60 84
4452.75 91
4452.90 97
4453.05 102
4453.21 105
4453.36 105
4453.51 103
4453.67 100
4453.82 94
4453.97 88
4454.13 81
4454.28 74
4454.43 68
4454.58 62
4454.74 58
4454.89 56
4455.04 56
4455.20 57
4455.35 57
4455.50 58
4455.66 57
4455.81 55
4455.96 53
4456.12 52
4456.27 53
4456.42 56
4456.57 60
4456.73 65
4456.88 69
4457.03 71
4457.19 73
4457.34 73
4457.49 75
4457.65 78
4457.80 84
4457.95 93
4458.11 102
4458.26 113
4458.41 122
4458.57 128
4458.72 132
4458.87 134
4459.02 133
4459.18 132
4459.33 132
4459.48 132
4459.64 133
4459.79 135
4459.94 137
4460.10 139
4460.25 140
4460.40 140
4460.56 140
4460.71 139
4460.86 137
4461.02 135
4461.17 131
4461.32 127
4461.48 123
4461.63 120
4461.78 117
4461.93 116
4462.09 116
4462.24 116
4462.39 115
4462.55 114
4462.70 110
4462.85 104
4463.01 97
4463.16 89
4463.31 81
4463.47 74
4463.62 68
4463.77 63
4463.93 61
4464.08 60
4464.23 61
4464.39 64
4464.54 68
4464.69 73
4464.85 77
4465.00 79
4465.15 80
4465.31 79
4465.46 77
4465.61 74
4465.76 70
4465.92 66
4466.07 63
4466.22 60
4466.38 58
4466.53 56
4466.68 55
4466.84 56
4466.99 57
4467.14 59
4467.30 62
4467.45 64
4467.60 65
4467.76 64
4467.91 61
4468.06 56
4468.22 49
4468.37 43
4468.52 37
4468.68 33
4468.83 31
4468.98 31
4469.14 32
4469.29 33
4469.44 35
4469.60 35
4469.75 34
4469.90 33
4470.06 32
4470.21 31
4470.36 32
4470.52 35
4470.67 39
4470.82 45
4470.98 51
4471.13 57
4471.28 62
4471.44 65
4471.59 68
4471.74 68
4471.90 68
4472.05 68
4472.20 67
4472.36 65
4472.51 62
4472.66 59
4472.82 54
4472.97 50
4473.12 45
4473.28 42
4473.43 40
4473.58 39
4473.74 38
4473.89 38
4474.04 37
4474.20 36
4474.35 34
4474.50 32
4474.66 30
4474.81 28
4474.96 27
4475.12 25
4475.27 24
4475.42 22
4475.58 20
4475.73 17
4475.89 15
4476.04 13
4476.19 13
4476.35 14
4476.50 17
4476.65 23
4476.81 29
4476.96 36
4477.11 41
4477.27 45
4477.42 47
4477.57 47
4477.73 45
4477.88 43
4478.03 42
4478.19 41
4478.34 43
4478.49 47
4478.65 51
4478.80 56
4478.95 60
4479.11 62
4479.26 61
4479.41 57
4479.57 49
4479.72 39
4479.88 28
4480.03 17
4480.18 8
4480.34 0
4480.49 0
4480.64 0
4480.80 0
4480.95 0
4481.10 0
4481.26 0
4481.41 0
4481.56 0
4481.72 0
4481.87 5
4482.02 10
4482.18 15
4482.33 18
4482.48 19
4482.64 16
4482.79 11
4482.95 6
4483.10 0
4483.25 0
4483.41 0
4483.56 0
4483.71 2
4483.87 8
4484.02 13
4484.17 16
4484.33 18
4484.48 17
4484.63 14
4484.79 9
4484.94 4
4485.10 0
4485.25 0
4485.40 0
4485.56 1
4485.71 7
4485.86 16
4486.02 25
4486.17 35
4486.32 44
4486.48 51
4486.63 57
4486.78 60
4486.94 61
4487.09 61
4487.25 62
4487.40 64
4487.55 67
4487.71 74
4487.86 83
4488.01 93
4488.17 105
4488.32 118
4488.47 129
4488.63 138
4488.78 145
4488.94 149
4489.09 152
4489.24 154
4489.40 156
4489.55 159
4489.70 163
4489.86 168
4490.01 172
4490.16 175
4490.32 176
4490.47 174
4490.63 171
4490.78 165
4490.93 158
4491.09 152
4491.24 146
4491.39 143
4491.55 141
4491.70 141
4491.86 143
4492.01 145
4492.16 148
4492.32 150
4492.47 151
4492.62 151
4492.78 150
4492.93 148
4493.08 146
4493.24 144
4493.39 141
4493.55 139
4493.70 136
4493.85 134
4494.01 132
4494.16 131
4494.31 130
4494.47 129
4494.62 128
4494.78 127
4494.93 125
4495.08 122
4495.24 118
4495.39 114
4495.54 110
4495.70 108
4495.85 108
4496.01 111
4496.16 115
4496.31 121
4496.47 126
4496.62 131
4496.77 134
4496.93 134
4497.08 133
4497.24 131
4497.39 129
4497.54 125
4497.70 122
4497.85 118
4498.01 114
4498.16 110
4498.31 105
4498.47 100
4498.62 95
4498.77 90
4498.93 85
4499.08 80
4499.24 75
4499.39 70
4499.54 64
4499.70 60
4499.85 56
4500.00 53
4500.16 52
4500.31 54
4500.47 57
4500.62 61
4500.77 66
4500.93 71
4501.08 75
4501.24 79
4501.39 83
4501.54 86
4501.70 90
4501.85 94
4502.01 98
4502.16 102
4502.31 105
4502.47 109
4502.62 113
4502.77 120
4502.93 129
4503.08 140
4503.24 154
4503.39 168
4503.54 183
4503.70 195
4503.85 205
4504.01 211
4504.16 214
4504.31 212
4504.47 208
4504.62 201
4504.78 191
4504.93 181
4505.08 171
4505.24 160
4505.39 151
4505.54 143
4505.70 138
4505.85 136
4506.01 137
4506.16 140
4506.31 146
4506.47 153
4506.62 159
4506.78 165
4506.93 167
4507.08 168
4507.24 165
4507.39 161
4507.55 154
4507.70 146
4507.85 137
4508.01 129
4508.16 121
4508.32 115
4508.47 111
4508.62 112
4508.78 116
4508.93 123
4509.09 132
4509.24 142
4509.39 150
4509.55 155
4509.70 156
4509.86 155
4510.01 153
4510.16 151
4510.32 152
4510.47 156
4510.63 163
4510.78 171
4510.93 181
4511.09 188
4511.24 193
4511.40 195
4511.55 194
4511.70 191
4511.86 188
4512.01 186
4512.17 186
4512.32 188
4512.47 192
4512.63 198
4512.78 205
4512.94 212
4513.09 219
4513.24 226
4513.40 233
4513.55 239
4513.71 245
4513.86 250
4514.01 254
4514.17 258
4514.32 261
4514.48 263
4514.63 264
4514.79 266
4514.94 268
4515.09 272
4515.25 277
4515.40 282
4515.56 288
4515.71 293
4515.86 295
4516.02 293
4516.17 287
4516.33 277
4516.48 265
4516.63 250
4516.79 236
4516.94 223
4517.10 212
4517.25 201
4517.41 192
4517.56 183
4517.71 174
4517.87 165
4518.02 155
4518.18 145
4518.33 135
4518.48 125
4518.64 117
4518.79 110
4518.95 106
4519.10 105
4519.25 106
4519.41 110
4519.56 115
4519.72 119
4519.87 123
4520.03 125
4520.18 125
4520.33 123
4520.49 120
4520.64 116
4520.80 111
4520.95 105
4521.11 97
4521.26 88
4521.41 78
4521.57 67
4521.72 56
4521.88 45
4522.03 37
4522.18 31
4522.34 28
4522.49 26
4522.65 27
4522.80 29
4522.96 31
4523.11 33
4523.26 36
4523.42 40
4523.57 44
4523.73 48
4523.88 53
4524.04 58
4524.19 64
4524.34 70
4524.50 76
4524.65 81
4524.81 86
4524.96 91
4525.12 94
4525.27 96
4525.42 97
4525.58 96
4525.73 94
4525.89 91
4526.04 87
4526.20 82
4526.35 76
4526.50 70
4526.66 64
4526.81 58
4526.97 53
4527.12 48
4527.28 43
4527.43 39
4527.58 34
4527.74 29
4527.89 23
4528.05 19
4528.20 15
4528.36 13
4528.51 14
4528.66 16
4528.82 20
4528.97 27
4529.13 34
4529.28 42
4529.44 51
4529.59 59
4529.74 66
4529.90 72
4530.05 77
4530.21 81
4530.36 83
4530.52 85
4530.67 87
4530.82 90
4530.98 92
4531.13 93
4531.29 94
4531.44 94
4531.60 93
4531.75 91
4531.91 89
4532.06 88
4532.21 89
4532.37 91
4532.52 95
4532.68 99
4532.83 102
4532.99 105
4533.14 105
4533.29 104
4533.45 101
4533.60 97
4533.76 92
4533.91 87
4534.07 82
4534.22 76
4534.38 70
4534.53 65
4534.68 58
4534.84 52
4534.99 45
4535.15 37
4535.30 29
4535.46 20
4535.61 12
4535.77 5
4535.92 0
4536.07 0
4536.23 0
4536.38 0
4536.54 0
4536.69 0
4536.85 0
4537.00 0
4537.16 0
4537.31 0
4537.46 5
4537.62 12
4537.77 22
4537.93 33
4538.08 44
4538.24 54
4538.39 61
4538.55 67
4538.70 69
4538.86 69
4539.01 67
4539.16 65
4539.32 63
4539.47 61
4539.63 59
4539.78 56
4539.94 52
4540.09 46
4540.25 39
4540.40 30
4540.55 22
4540.71 14
4540.86 8
4541.02 4
4541.17 1
4541.33 0
4541.48 1
4541.64 4
4541.79 7
4541.95 12
4542.10 18
4542.25 25
4542.41 34
4542.56 44
4542.72 54
4542.87 63
4543.03 72
4543.18 80
4543.34 87
4543.49 93
4543.65 97
4543.80 101
4543.95 103
4544.11 105
4544.26 106
4544.42 106
4544.57 105
4544.73 101
4544.88 96
4545.04 89
4545.19 80
4545.35 71
4545.50 62
4545.66 53
4545.81 46
4545.96 40
4546.12 36
4546.27 34
4546.43 33
4546.58 35
4546.74 37
4546.89 41
4547.05 45
4547.20 51
4547.36 57
4547.51 63
4547.67 67
4547.82 71
4547.98 74
4548.13 75
4548.28 75
4548.44 75
4548.59 73
4548.75 71
4548.90 70
4549.06 68
4549.21 67
4549.37 68
4549.52 69
4549.68 73
4549.83 78
4549.99 84
4550.14 92
4550.30 99
4550.45 106
4550.60 111
4550.76 115
4550.91 116
4551.07 117
4551.22 116
4551.38 114
4551.53 112
4551.69 109
4551.84 106
4552.00 101
4552.15 96
4552.31 91
4552.46 86
4552.62 81
4552.77 76
4552.93 72
4553.08 67
4553.23 62
4553.39 54
4553.54 45
4553.70 33
4553.85 21
4554.01 9
4554.16 0
4554.32 0
4554.47 0
4554.63 0
4554.78 0
4554.94 3
4555.09 10
4555.25 17
4555.40 21
4555.56 23
4555.71 22
4555.87 20
4556.02 16
4556.18 12
4556.33 8
4556.49 3
4556.64 0
4556.79 0
4556.95 0
4557.10 0
4557.26 0
4557.41 0
4557.57 0
4557.72 2
4557.88 3
4558.03 4
4558.19 4
4558.34 4
4558.50 4
4558.65 5
4558.81 6
4558.96 8
4559.12 10
4559.27 12
4559.43 13
4559.58 15
4559.74 17
4559.89 19
4560.05 20
4560.20 21
4560.36 22
4560.51 21
4560.67 19
4560.82 16
4560.98 13
4561.13 10
4561.29 8
4561.44 7
4561.59 6
4561.75 7
4561.90 9
4562.06 12
4562.21 17
4562.37 24
4562.52 31
4562.68 40
4562.83 48
4562.99 56
4563.14 63
4563.30 67
4563.45 70
4563.61 70
4563.76 69
4563.92 67
4564.07 64
4564.23 61
4564.38 59
4564.54 59
4564.69 61
4564.85 64
4565.00 69
4565.16 74
4565.31 79
4565.47 82
4565.62 83
4565.78 82
4565.93 79
4566.09 74
4566.24 68
4566.40 61
4566.55 54
4566.71 47
4566.86 40
4567.02 34
4567.17 29
4567.33 24
4567.48 21
4567.64 18
4567.79 16
4567.95 15
4568.10 14
4568.26 15
4568.41 16
4568.57 20
4568.72 25
4568.88 33
4569.03 42
4569.19 51
4569.34 60
4569.50 68
4569.65 73
4569.81 77
4569.96 80
4570.12 82
4570.27 83
4570.43 85
4570.58 86
4570.74 88
4570.89 88
4571.05 87
4571.20 84
4571.36 80
4571.51 74
4571.67 66
4571.82 59
4571.98 52
4572.13 45
4572.29 39
4572.44 34
4572.60 30
4572.75 27
4572.91 25
4573.06 25
4573.22 26
4573.37 28
4573.53 30
4573.68 31
4573.84 31
4573.99 31
4574.15 29
4574.30 27
4574.46 24
4574.61 22
4574.77 20
4574.92 20
4575.08 20
4575.23 22
4575.39 24
4575.55 26
4575.70 29
4575.86 32
4576.01 35
4576.17 39
4576.32 43
4576.48 47
4576.63 50
4576.79 51
4576.94 52
4577.10 51
4577.25 49
4577.41 47
4577.56 46
4577.72 46
4577.87 47
4578.03 48
4578.18 50
4578.34 50
4578.49 50
4578.65 50
4578.80 50
4578.96 50
4579.11 52
4579.27 54
4579.42 57
4579.58 59
4579.73 60
4579.89 59
4580.04 56
4580.20 51
4580.36 47
4580.51 44
4580.67 42
4580.82 43
4580.98 46
4581.13 50
4581.29 54
4581.44 58
4581.60 60
4581.75 62
4581.91 63
4582.06 62
4582.22 62
4582.37 61
4582.53 60
4582.68 59
4582.84 58
4582.99 57
4583.15 57
4583.30 57
4583.46 57
4583.62 57
4583.77 57
4583.93 57
4584.08 57
4584.24 57
4584.39 56
4584.55 55
4584.70 54
4584.86 53
4585.01 52
4585.17 52
4585.32 51
4585.48 49
4585.63 46
4585.79 42
4585.94 36
4586.10 29
4586.25 23
4586.41 17
4586.57 13
4586.72 13
4586.88 16
4587.03 21
4587.19 28
4587.34 36
4587.50 42
4587.65 47
4587.81 50
4587.96 50
4588.12 50
4588.27 49
4588.43 48
4588.58 47
4588.74 48
4588.90 48
4589.05 49
4589.21 49
4589.36 50
4589.52 52
4589.67 54
4589.83 57
4589.98 61
4590.14 66
4590.29 72
4590.45 78
4590.60 85
4590.76 93
4590.92 101
4591.07 109
4591.23 117
4591.38 123
4591.54 127
4591.69 128
4591.85 126
4592.00 121
4592.16 114
4592.31 105
4592.47 97
4592.62 89
4592.78 83
4592.94 78
4593.09 75
4593.25 74
4593.40 75
4593.56 76
4593.71 79
4593.87 81
4594.02 83
4594.18 83
4594.33 83
4594.49 81
4594.65 79
4594.80 75
4594.96 73
4595.11 70
4595.27 68
4595.42 67
4595.58 65
4595.73 64
4595.89 63
4596.04 61
4596.20 61
4596.36 61
4596.51 62
4596.67 65
4596.82 68
4596.98 71
4597.13 74
4597.29 75
4597.44 75
4597.60 72
4597.75 68
4597.91 61
4598.07 53
4598.22 45
4598.38 37
4598.53 30
4598.69 24
4598.84 19
4599.00 16
4599.15 15
4599.31 15
4599.47 16
4599.62 18
4599.78 21
4599.93 25
4600.09 28
4600.24 30
4600.40 31
4600.55 31
4600.71 29
4600.87 25
4601.02 20
4601.18 15
4601.33 11
4601.49 9
4601.64 11
4601.80 15
4601.95 22
4602.11 32
4602.27 42
4602.42 53
4602.58 62
4602.73 69
4602.89 74
4603.04 76
4603.20 77
4603.35 75
4603.51 72
4603.67 68
4603.82 64
4603.98 60
4604.13 56
4604.29 53
4604.44 51
4604.60 51
4604.75 51
4604.91 52
4605.07 53
4605.22 53
4605.38 53
4605.53 51
4605.69 48
4605.84 45
4606.00 39
4606.16 33
4606.31 26
4606.47 19
4606.62 11
4606.78 4
4606.93 0
4607.09 0
4607.24 0
4607.40 0
4607.56 0
4607.71 0
4607.87 0
4608.02 0
4608.18 0
4608.33 6
4608.49 14
4608.65 22
4608.80 31
4608.96 39
4609.11 46
4609.27 52
4609.42 56
4609.58 58
4609.74 59
4609.89 58
4610.05 57
4610.20 56
4610.36 55
4610.51 54
4610.67 55
4610.83 57
4610.98 60
4611.14 63
4611.29 67
4611.45 70
4611.60 73
4611.76 73
4611.92 73
4612.07 72
4612.23 71
4612.38 70
4612.54 69
4612.69 69
4612.85 69
4613.01 69
4613.16 68
4613.32 67
4613.47 65
4613.63 61
4613.78 57
4613.94 52
4614.10 47
4614.25 44
4614.41 41
4614.56 40
4614.72 39
4614.88 39
4615.03 38
4615.19 38
4615.34 36
4615.50 35
4615.65 35
4615.81 36
4615.97 38
4616.12 41
4616.28 46
4616.43 50
4616.59 55
4616.75 59
4616.90 63
4617.06 65
4617.21 67
4617.37 68
4617.52 67
4617.68 66
4617.84 63
4617.99 60
4618.15 56
4618.30 54
4618.46 52
4618.62 52
4618.77 53
4618.93 55
4619.08 57
4619.24 59
4619.39 59
4619.55 59
4619.71 56
4619.86 54
4620.02 51
4620.17 49
4620.33 49
4620.49 51
4620.64 55
4620.80 61
4620.95 68
4621.11 76
4621.26 84
4621.42 91
4621.58 96
4621.73 100
4621.89 101
4622.04 101
4622.20 100
4622.36 97
4622.51 93
4622.67 89
4622.82 85
4622.98 80
4623.14 75
4623.29 70
4623.45 65
4623.60 61
4623.76 57
4623.92 54
4624.07 53
4624.23 55
4624.38 58
4624.54 63
4624.70 69
4624.85 74
4625.01 78
4625.16 81
4625.32 82
4625.48 82
4625.63 81
4625.79 80
4625.94 79
4626.10 78
4626.25 77
4626.41 76
4626.57 75
4626.72 75
4626.88 76
4627.03 78
4627.19 82
4627.35 87
4627.50 93
4627.66 99
4627.81 104
4627.97 108
4628.13 111
4628.28 112
4628.44 112
4628.59 111
4628.75 111
4628.91 113
4629.06 116
4629.22 122
4629.38 129
4629.53 138
4629.69 145
4629.84 152
4630.00 156
4630.16 157
4630.31 156
4630.47 155
4630.62 154
4630.78 155
4630.94 159
4631.09 165
4631.25 173
4631.40 182
4631.56 193
4631.72 203
4631.87 215
4632.03 226
4632.18 238
4632.34 250
4632.50 261
4632.65 271
4632.81 281
4632.96 291
4633.12 300
4633.28 310
4633.43 321
4633.59 334
4633.75 349
4633.90 365
4634.06 383
4634.21 402
4634.37 422
4634.53 440
4634.68 455
4634.84 469
4634.99 480
4635.15 488
4635.31 496
4635.46 503
4635.62 512
4635.77 523
4635.93 536
4636.09 550
4636.24 563
4636.40 574
4636.56 582
4636.71 588
4636.87 590
4637.02 591
4637.18 590
4637.34 590
4637.49 588
4637.65 586
4637.80 581
4637.96 575
4638.12 567
4638.27 558
4638.43 549
4638.59 542
4638.74 537
4638.90 535
4639.05 535
4639.21 536
4639.37 536
4639.52 533
4639.68 528
4639.84 520
4639.99 509
4640.15 498
4640.30 486
4640.46 474
4640.62 461
4640.77 448
4640.93 432
4641.08 416
4641.24 398
4641.40 380
4641.55 363
4641.71 349
4641.87 339
4642.02 332
4642.18 329
4642.33 327
4642.49 326
4642.65 324
4642.80 320
4642.96 314
4643.12 306
4643.27 298
4643.43 289
4643.58 280
4643.74 271
4643.90 261
4644.05 250
4644.21 239
4644.37 227
4644.52 215
4644.68 203
4644.84 193
4644.99 185
4645.15 177
4645.30 169
4645.46 160
4645.62 151
4645.77 142
4645.93 133
4646.09 126
4646.24 121
4646.40 117
4646.55 116
4646.71 116
4646.87 118
4647.02 120
4647.18 124
4647.34 128
4647.49 134
4647.65 139
4647.81 144
4647.96 148
4648.12 150
4648.27 150
4648.43 147
4648.59 143
4648.74 139
4648.90 134
4649.06 130
4649.21 126
4649.37 123
4649.53 120
4649.68 118
4649.84 115
4649.99 113
4650.15 111
4650.31 109
4650.46 108
4650.62 105
4650.78 101
4650.93 94
4651.09 85
4651.25 75
4651.40 64
4651.56 55
4651.71 49
4651.87 45
4652.03 45
4652.18 47
4652.34 50
4652.50 53
4652.65 56
4652.81 57
4652.97 58
4653.12 59
4653.28 60
4653.44 60
4653.59 60
4653.75 60
4653.90 60
4654.06 59
4654.22 57
4654.37 56
4654.53 56
4654.69 56
4654.84 56
4655.00 57
4655.16 57
4655.31 58
4655.47 58
4655.63 59
4655.78 61
4655.94 63
4656.10 66
4656.25 68
4656.41 70
4656.56 70
4656.72 70
4656.88 70
4657.03 69
4657.19 69
4657.35 69
4657.50 69
4657.66 69
4657.82 69
4657.97 67
4658.13 65
4658.29 63
4658.44 60
4658.60 57
4658.76 55
4658.91 52
4659.07 50
4659.23 47
4659.38 45
4659.54 43
4659.69 42
4659.85 41
4660.01 41
4660.16 42
4660.32 42
4660.48 41
4660.63 40
4660.79 37
4660.95 35
4661.10 33
4661.26 31
4661.42 31
4661.57 33
4661.73 36
4661.89 40
4662.04 45
4662.20 49
4662.36 53
4662.51 57
4662.67 60
4662.83 63
4662.98 65
4663.14 67
4663.30 67
4663.45 67
4663.61 67
4663.77 65
4663.92 62
4664.08 58
4664.24 53
4664.39 47
4664.55 40
4664.71 33
4664.86 25
4665.02 18
4665.18 10
4665.33 3
4665.49 0
4665.65 0
4665.80 0
4665.96 0
4666.12 0
4666.27 0
4666.43 0
4666.59 2
4666.74 8
4666.90 12
4667.06 14
4667.21 14
4667.37 11
4667.53 7
4667.68 1
4667.84 0
4668.00 0
4668.15 0
4668.31 0
4668.47 0
4668.62 0
4668.78 3
4668.94 5
4669.09 6
4669.25 5
4669.41 4
4669.56 2
4669.72 1
4669.88 1
4670.03 1
4670.19 3
4670.35 6
4670.50 10
4670.66 14
4670.82 17
4670.97 20
4671.13 22
4671.29 22
4671.44 22
4671.60 21
4671.76 21
4671.91 21
4672.07 22
4672.23 25
4672.38 28
4672.54 31
4672.70 34
4672.85 37
4673.01 40
4673.17 42
4673.32 43
4673.48 43
4673.64 41
4673.79 37
4673.95 32
4674.11 25
4674.26 17
4674.42 10
4674.58 4
4674.74 0
4674.89 0
4675.05 0
4675.21 0
4675.36 1
4675.52 3
4675.68 4
4675.83 6
4675.99 9
4676.15 13
4676.30 18
4676.46 24
4676.62 31
4676.77 37
4676.93 42
4677.09 44
4677.24 44
4677.40 43
4677.56 40
4677.71 37
4677.87 33
4678.03 30
4678.19 28
4678.34 25
4678.50 23
4678.66 21
4678.81 20
4678.97 20
4679.13 21
4679.28 24
4679.44 30
4679.60 36
4679.75 43
4679.91 48
4680.07 50
4680.22 49
4680.38 45
4680.54 38
4680.70 30
4680.85 22
4681.01 15
4681.17 9
4681.32 6
4681.48 4
4681.64 4
4681.79 5
4681.95 7
4682.11 9
4682.26 11
4682.42 12
4682.58 13
4682.74 12
4682.89 11
4683.05 10
4683.21 9
4683.36 9
4683.52 10
4683.68 11
4683.83 12
4683.99 12
4684.15 10
4684.30 6
4684.46 0
4684.62 0
4684.78 0
4684.93 0
4685.09 0
4685.25 0
4685.40 0
4685.56 4
4685.72 15
4685.87 27
4686.03 39
4686.19 48
4686.35 56
4686.50 62
4686.66 66
4686.82 68
4686.97 69
4687.13 69
4687.29 67
4687.44 64
4687.60 60
4687.76 56
4687.92 53
4688.07 51
4688.23 50
4688.39 52
4688.54 54
4688.70 57
4688.86 58
4689.01 58
4689.17 57
4689.33 53
4689.49 50
4689.64 46
4689.80 42
4689.96 40
4690.11 39
4690.27 39
4690.43 39
4690.59 39
4690.74 38
4690.90 36
4691.06 33
4691.21 29
4691.37 25
4691.53 22
4691.68 20
4691.84 20
4692.00 22
4692.16 25
4692.31 28
4692.47 31
4692.63 33
4692.78 33
4692.94 31
4693.10 29
4693.26 26
4693.41 24
4693.57 22
4693.73 21
4693.88 20
4694.04 20
4694.20 20
4694.36 19
4694.51 18
4694.67 15
4694.83 12
4694.98 7
4695.14 3
4695.30 0
4695.46 0
4695.61 0
4695.77 0
4695.93 0
4696.08 0
4696.24 0
4696.40 0
4696.56 3
4696.71 8
4696.87 13
4697.03 17
4697.18 20
4697.34 21
4697.50 21
4697.66 20
4697.81 18
4697.97 16
4698.13 15
4698.28 15
4698.44 15
4698.60 16
4698.76 17
4698.91 17
4699.07 16
4699.23 15
4699.38 12
4699.54 9
4699.70 6
4699.86 3
4700.01 1
4700.17 0
4700.33 0
4700.49 1
4700.64 1
4700.80 2
4700.96 3
4701.11 4
4701.27 6
4701.43 8
4701.59 11
4701.74 15
4701.90 20
4702.06 24
4702.21 28
4702.37 32
4702.53 35
4702.69 37
4702.84 41
4703.00 44
4703.16 48
4703.32 51
4703.47 54
4703.63 55
4703.79 54
4703.94 52
4704.10 49
4704.26 45
4704.42 41
4704.57 38
4704.73 36
4704.89 35
4705.05 37
4705.20 40
4705.36 44
4705.52 49
4705.68 54
4705.83 59
4705.99 62
4706.15 62
4706.30 62
4706.46 59
4706.62 56
4706.78 53
4706.93 50
4707.09 46
4707.25 44
4707.41 41
4707.56 39
4707.72 36
4707.88 35
4708.04 33
4708.19 32
4708.35 32
4708.51 33
4708.66 34
4708.82 35
4708.98 37
4709.14 38
4709.29 38
4709.45 38
4709.61 36
4709.77 34
4709.92 31
4710.08 27
4710.24 24
4710.40 19
4710.55 14
4710.71 9
4710.87 4
4711.03 0
4711.18 0
4711.34 0
4711.50 0
4711.65 0
4711.81 1
4711.97 7
4712.13 15
4712.28 22
4712.44 28
4712.60 31
4712.76 32
4712.91 30
4713.07 27
4713.23 22
4713.39 17
4713.54 14
4713.70 13
4713.86 14
4714.02 18
4714.17 22
4714.33 28
4714.49 33
4714.65 38
4714.80 41
4714.96 44
4715.12 45
4715.28 45
4715.43 45
4715.59 44
4715.75 43
4715.91 42
4716.06 42
4716.22 43
4716.38 45
4716.54 48
4716.69 52
4716.85 57
4717.01 62
4717.17 66
4717.32 70
4717.48 74
4717.64 77
4717.80 80
4717.95 82
4718.11 85
4718.27 87
4718.43 90
4718.58 94
4718.74 97
4718.90 100
4719.06 102
4719.21 101
4719.37 98
4719.53 92
4719.69 84
4719.84 76
4720.00 70
4720.16 67
4720.32 68
4720.47 73
4720.63 82
4720.79 93
4720.95 103
4721.10 110
4721.26 113
4721.42 112
4721.58 105
4721.73 95
4721.89 84
4722.05 73
4722.21 63
4722.37 54
4722.52 46
4722.68 39
4722.84 33
4723.00 28
4723.15 23
4723.31 20
4723.47 19
4723.63 22
4723.78 28
4723.94 37
4724.10 48
4724.26 59
4724.41 70
4724.57 80
4724.73 87
4724.89 92
4725.04 95
4725.20 96
4725.36 96
4725.52 96
4725.68 95
4725.83 93
4725.99 92
4726.15 91
4726.31 90
4726.46 91
4726.62 93
4726.78 96
4726.94 100
4727.09 104
4727.25 106
4727.41 107
4727.57 104
4727.72 100
4727.88 94
4728.04 88
4728.20 83
4728.36 79
4728.51 75
4728.67 73
4728.83 70
4728.99 67
4729.14 64
4729.30 61
4729.46 58
4729.62 56
4729.77 56
4729.93 56
4730.09 58
4730.25 60
4730.41 62
4730.56 65
4730.72 67
4730.88 69
4731.04 70
4731.19 70
4731.35 70
4731.51 68
4731.67 66
4731.83 64
4731.98 63
4732.14 63
4732.30 65
4732.46 66
4732.61 68
4732.77 70
4732.93 70
4733.09 70
4733.25 68
4733.40 66
4733.56 64
4733.72 61
4733.88 59
4734.03 57
4734.19 57
4734.35 58
4734.51 60
4734.67 63
4734.82 66
4734.98 68
4735.14 69
4735.30 68
4735.45 64
4735.61 59
4735.77 52
4735.93 45
4736.09 38
4736.24 32
4736.40 28
4736.56 26
4736.72 27
4736.87 30
4737.03 36
4737.19 43
4737.35 50
4737.51 56
4737.66 62
4737.82 65
4737.98 67
4738.14 68
4738.30 67
4738.45 66
4738.61 64
4738.77 61
4738.93 59
4739.08 57
4739.24 56
4739.40 56
4739.56 56
4739.72 56
4739.87 57
4740.03 58
4740.19 59
4740.35 60
4740.51 60
4740.66 60
4740.82 59
4740.98 58
4741.14 57
4741.30 55
4741.45 54
4741.61 53
4741.77 54
4741.93 54
4742.08 56
4742.24 57
4742.40 58
4742.56 58
4742.72 56
4742.87 53
4743.03 50
4743.19 47
4743.35 44
4743.51 43
4743.66 44
4743.82 46
4743.98 49
4744.14 53
4744.30 55
4744.45 56
4744.61 56
4744.77 54
4744.93 52
4745.09 50
4745.24 50
4745.40 52
4745.56 55
4745.72 59
4745.88 63
4746.03 66
4746.19 68
4746.35 68
4746.51 68
4746.67 69
4746.82 70
4746.98 73
4747.14 76
4747.30 79
4747.46 80
4747.61 78
4747.77 74
4747.93 67
4748.09 59
4748.25 50
4748.40 43
4748.56 37
4748.72 33
4748.88 31
4749.04 30
4749.19 30
4749.35 29
4749.51 28
4749.67 26
4749.83 25
4749.98 23
4750.14 21
4750.30 20
4750.46 19
4750.62 18
4750.77 15
4750.93 12
4751.09 7
4751.25 1
4751.41 0
4751.56 0
4751.72 0
4751.88 0
4752.04 0
4752.20 0
4752.36 0
4752.51 1
4752.67 14
4752.83 28
4752.99 42
4753.15 54
4753.30 64
4753.46 70
4753.62 72
4753.78 70
4753.94 67
4754.09 63
4754.25 59
4754.41 57
4754.57 56
4754.73 56
4754.89 56
4755.04 56
4755.20 56
4755.36 56
4755.52 54
4755.68 53
4755.83 51
4755.99 50
4756.15 48
4756.31 46
4756.47 45
4756.62 45
4756.78 45
4756.94 45
4757.10 46
4757.26 47
4757.42 50
4757.57 52
4757.73 56
4757.89 60
4758.05 64
4758.21 67
4758.36 69
4758.52 68
4758.68 64
4758.84 58
4759.00 50
4759.16 41
4759.31 31
4759.47 23
4759.63 17
4759.79 15
4759.95 15
4760.11 18
4760.26 23
4760.42 28
4760.58 33
4760.74 36
4760.90 39
4761.05 39
4761.21 39
4761.37 39
4761.53 40
4761.69 41
4761.85 42
4762.00 44
4762.16 46
4762.32 47
4762.48 48
4762.64 47
4762.80 46
4762.95 45
4763.11 43
4763.27 43
4763.43 43
4763.59 43
4763.74 45
4763.90 46
4764.06 47
4764.22 47
4764.38 47
4764.54 47
4764.69 48
4764.85 49
4765.01 51
4765.17 55
4765.33 58
4765.49 62
4765.64 65
4765.80 66
4765.96 67
4766.12 67
4766.28 67
4766.44 69
4766.59 71
4766.75 74
4766.91 79
4767.07 82
4767.23 84
4767.39 85
4767.54 83
4767.70 78
4767.86 73
4768.02 66
4768.18 60
4768.34 55
4768.49 51
4768.65 48
4768.81 47
4768.97 47
4769.13 49
4769.29 52
4769.44 55
4769.60 59
4769.76 62
4769.92 65
4770.08 68
4770.24 71
4770.39 74
4770.55 78
4770.71 82
4770.87 87
4771.03 91
4771.19 93
4771.35 95
4771.50 94
4771.66 91
4771.82 86
4771.98 81
4772.14 75
4772.30 69
4772.45 64
4772.61 59
4772.77 55
4772.93 52
4773.09 49
4773.25 46
4773.40 44
4773.56 43
4773.72 44
4773.88 46
4774.04 48
4774.20 52
4774.36 55
4774.51 58
4774.67 60
4774.83 62
4774.99 65
4775.15 68
4775.31 72
4775.46 77
4775.62 82
4775.78 86
4775.94 90
4776.10 92
4776.26 92
4776.42 92
4776.57 90
4776.73 88
4776.89 86
4777.05 83
4777.21 81
4777.37 79
4777.53 78
4777.68 78
4777.84 78
4778.00 79
4778.16 80
4778.32 80
4778.48 79
4778.63 76
4778.79 73
4778.95 69
4779.11 66
4779.27 65
4779.43 65
4779.59 67
4779.74 71
4779.90 76
4780.06 82
4780.22 89
4780.38 96
4780.54 103
4780.70 111
4780.85 120
4781.01 128
4781.17 138
4781.33 147
4781.49 155
4781.65 162
4781.81 168
4781.96 170
4782.12 171
4782.28 171
4782.44 169
4782.60 168
4782.76 166
4782.92 164
4783.07 162
4783.23 160
4783.39 156
4783.55 151
4783.71 147
4783.87 142
4784.03 140
4784.19 139
4784.34 140
4784.50 143
4784.66 147
4784.82 151
4784.98 154
4785.14 157
4785.30 160
4785.45 162
4785.61 164
4785.77 166
4785.93 167
4786.09 167
4786.25 165
4786.41 161
4786.56 154
4786.72 145
4786.88 136
4787.04 125
4787.20 116
4787.36 107
4787.52 100
4787.68 94
4787.83 91
4787.99 89
4788.15 90
4788.31 94
4788.47 101
4788.63 109
4788.79 118
4788.94 126
4789.10 133
4789.26 137
4789.42 137
4789.58 135
4789.74 130
4789.90 124
4790.06 118
4790.21 113
4790.37 109
4790.53 105
4790.69 103
4790.85 102
4791.01 100
4791.17 99
4791.33 96
4791.48 92
4791.64 88
4791.80 84
4791.96 79
4792.12 77
4792.28 76
4792.44 76
4792.60 79
4792.75 81
4792.91 83
4793.07 84
4793.23 82
4793.39 78
4793.55 73
4793.71 68
4793.87 64
4794.02 61
4794.18 61
4794.34 64
4794.50 67
4794.66 71
4794.82 74
4794.98 75
4795.14 74
4795.30 70
4795.45 65
4795.61 58
4795.77 51
4795.93 43
4796.09 37
4796.25 31
4796.41 27
4796.57 24
4796.72 22
4796.88 23
4797.04 26
4797.20 31
4797.36 37
4797.52 45
4797.68 52
4797.84 59
4798.00 63
4798.15 66
4798.31 67
4798.47 66
4798.63 64
4798.79 62
4798.95 59
4799.11 56
4799.27 53
4799.42 50
4799.58 47
4799.74 44
4799.90 42
4800.06 40
4800.22 40
4800.38 39
4800.54 38
4800.70 36
4800.85 34
4801.01 31
4801.17 28
4801.33 24
4801.49 22
4801.65 21
4801.81 21
4801.97 22
4802.13 24
4802.29 26
4802.44 29
4802.60 30
4802.76 32
4802.92 33
4803.08 34
4803.24 35
4803.40 37
4803.56 39
4803.72 40
4803.87 42
4804.03 42
4804.19 41
4804.35 40
4804.51 38
4804.67 36
4804.83 35
4804.99 36
4805.15 38
4805.31 44
4805.46 51
4805.62 58
4805.78 66
4805.94 73
4806.10 79
4806.26 82
4806.42 82
4806.58 81
4806.74 78
4806.89 76
4807.05 74
4807.21 73
4807.37 74
4807.53 77
4807.69 81
4807.85 86
4808.01 89
4808.17 91
4808.33 91
4808.49 87
4808.64 81
4808.80 73
4808.96 64
4809.12 56
4809.28 49
4809.44 45
4809.60 44
4809.76 44
4809.92 46
4810.08 48
4810.23 48
4810.39 47
4810.55 45
4810.71 42
4810.87 39
4811.03 38
4811.19 37
4811.35 39
4811.51 42
4811.67 46
4811.83 50
4811.98 53
4812.14 57
4812.30 60
4812.46 62
4812.62 63
4812.78 62
4812.94 59
4813.10 55
4813.26 50
4813.42 45
4813.58 41
4813.73 39
4813.89 38
4814.05 40
4814.21 43
4814.37 46
4814.53 49
4814.69 51
4814.85 52
4815.01 52
4815.17 52
4815.33 53
4815.48 53
4815.64 52
4815.80 52
4815.96 50
4816.12 48
4816.28 45
4816.44 42
4816.60 40
4816.76 39
4816.92 40
4817.08 42
4817.24 45
4817.39 47
4817.55 49
4817.71 50
4817.87 50
4818.03 51
4818.19 51
4818.35 53
4818.51 55
4818.67 57
4818.83 58
4818.99 58
4819.15 56
4819.30 52
4819.46 47
4819.62 41
4819.78 35
4819.94 30
4820.10 27
4820.26 27
4820.42 29
4820.58 32
4820.74 37
4820.90 42
4821.06 46
4821.22 50
4821.37 53
4821.53 55
4821.69 56
4821.85 57
4822.01 56
4822.17 55
4822.33 54
4822.49 52
4822.65 50
4822.81 48
4822.97 45
4823.13 42
4823.29 39
4823.45 37
4823.60 36
4823.76 36
4823.92 38
4824.08 42
4824.24 46
4824.40 51
4824.56 55
4824.72 57
4824.88 56
4825.04 53
4825.20 47
4825.36 40
4825.52 31
4825.68 24
4825.83 17
4825.99 13
4826.15 10
4826.31 11
4826.47 14
4826.63 19
4826.79 26
4826.95 34
4827.11 42
4827.27 50
4827.43 57
4827.59 63
4827.75 67
4827.91 70
4828.06 72
4828.22 73
4828.38 71
4828.54 68
4828.70 62
4828.86 57
4829.02 50
4829.18 45
4829.34 41
4829.50 38
4829.66 38
4829.82 39
4829.98 41
4830.14 43
4830.30 44
4830.46 44
4830.61 43
4830.77 41
4830.93 40
4831.09 39
4831.25 40
4831.41 42
4831.57 44
4831.73 46
4831.89 48
4832.05 49
4832.21 49
4832.37 48
4832.53 45
4832.69 43
4832.85 40
4833.01 36
4833.17 33
4833.32 29
4833.48 24
4833.64 18
4833.80 11
4833.96 4
4834.12 0
4834.28 0
4834.44 0
4834.60 0
4834.76 0
4834.92 0
4835.08 0
4835.24 0
4835.40 1
4835.56 4
4835.72 8
4835.88 12
4836.04 18
4836.20 24
4836.35 30
4836.51 37
4836.67 44
4836.83 50
4836.99 56
4837.15 61
4837.31 66
4837.47 71
4837.63 74
4837.79 77
4837.95 79
4838.11 80
4838.27 81
4838.43 81
4838.59 80
4838.75 78
4838.91 75
4839.07 71
4839.23 67
4839.39 61
4839.54 55
4839.70 49
4839.86 43
4840.02 37
4840.18 31
4840.34 26
4840.50 21
4840.66 16
4840.82 11
4840.98 6
4841.14 1
4841.30 0
4841.46 0
4841.62 0
4841.78 0
4841.94 0
4842.10 0
4842.26 0
4842.42 0
4842.58 7
4842.74 19
4842.90 32
4843.06 43
4843.21 54
4843.37 61
4843.53 67
4843.69 69
4843.85 70
4844.01 70
4844.17 68
4844.33 67
4844.49 66
4844.65 65
4844.81 64
4844.97 64
4845.13 63
4845.29 63
4845.45 64
4845.61 67
4845.77 71
4845.93 76
4846.09 82
4846.25 89
4846.41 95
4846.57 99
4846.73 99
4846.89 96
4847.05 89
4847.21 79
4847.37 69
4847.53 59
4847.68 53
4847.84 50
4848.00 51
4848.16 55
4848.32 60
4848.48 66
4848.64 72
4848.80 75
4848.96 76
4849.12 76
4849.28 75
4849.44 75
4849.60 77
4849.76 80
4849.92 86
4850.08 92
4850.24 98
4850.40 103
4850.56 107
4850.72 107
4850.88 105
4851.04 100
4851.20 93
4851.36 85
4851.52 76
4851.68 67
4851.84 58
4852.00 50
4852.16 42
4852.32 37
4852.48 33
4852.64 33
4852.80 34
4852.96 38
4853.12 44
4853.27 49
4853.43 55
4853.59 59
4853.75 63
4853.91 66
4854.07 69
4854.23 70
4854.39 70
4854.55 69
4854.71 67
4854.87 63
4855.03 59
4855.19 55
4855.35 51
4855.51 48
4855.67 48
4855.83 49
4855.99 51
4856.15 53
4856.31 55
4856.47 56
4856.63 56
4856.79 54
4856.95 51
4857.11 47
4857.27 44
4857.43 42
4857.59 42
4857.75 44
4857.91 50
4858.07 58
4858.23 66
4858.39 75
4858.55 83
4858.71 88
4858.87 91
4859.03 93
4859.19 93
4859.35 93
4859.51 94
4859.67 95
4859.83 97
4859.99 100
4860.15 102
4860.31 104
4860.47 105
4860.63 106
4860.79 106
4860.95 105
4861.11 104
4861.27 102
4861.43 99
4861.59 95
4861.75 91
4861.91 87
4862.07 83
4862.23 80
4862.39 78
4862.55 76
4862.71 73
4862.87 70
4863.03 65
4863.19 60
4863.35 54
4863.51 49
4863.67 45
4863.82 43
4863.98 44
4864.14 47
4864.30 52
4864.46 58
4864.62 65
4864.78 71
4864.94 77
4865.10 83
4865.26 87
4865.42 89
4865.58 90
4865.74 88
4865.90 85
4866.06 81
4866.22 77
4866.38 73
4866.54 70
4866.70 69
4866.86 69
4867.02 70
4867.18 71
4867.34 72
4867.50 71
4867.66 69
4867.82 64
4867.98 59
4868.14 54
4868.30 50
4868.46 46
4868.62 44
4868.78 42
4868.94 41
4869.10 41
4869.26 42
4869.42 43
4869.58 46
4869.74 50
4869.90 56
4870.06 62
4870.22 69
4870.38 75
4870.54 82
4870.70 88
4870.86 93
4871.02 97
4871.18 100
4871.34 102
4871.50 101
4871.67 99
4871.83 95
4871.99 90
4872.15 85
4872.31 80
4872.47 77
4872.63 74
4872.79 72
4872.95 71
4873.11 70
4873.27 70
4873.43 69
4873.59 70
4873.75 71
4873.91 73
4874.07 75
4874.23 78
4874.39 81
4874.55 82
4874.71 80
4874.87 75
4875.03 67
4875.19 57
4875.35 46
4875.51 36
4875.67 27
4875.83 21
4875.99 18
4876.15 17
4876.31 19
4876.47 22
4876.63 26
4876.79 30
4876.95 35
4877.11 40
4877.27 46
4877.43 52
4877.59 58
4877.75 64
4877.91 69
4878.07 73
4878.23 75
4878.39 76
4878.55 76
4878.71 73
4878.87 69
4879.03 64
4879.19 59
4879.35 54
4879.51 49
4879.67 45
4879.83 41
4879.99 38
4880.15 35
4880.31 31
4880.47 27
4880.63 23
4880.79 19
4880.95 15
4881.11 12
4881.27 10
4881.43 9
4881.59 9
4881.75 9
4881.91 9
4882.07 9
4882.24 9
4882.40 9
4882.56 9
4882.72 9
4882.88 10
4883.04 12
4883.20 14
4883.36 17
4883.52 20
4883.68 22
4883.84 24
4884.00 24
4884.16 24
4884.32 21
4884.48 17
4884.64 13
4884.80 8
4884.96 5
4885.12 4
4885.28 4
4885.44 6
4885.60 8
4885.76 10
4885.92 13
4886.08 14
4886.24 16
4886.40 18
4886.56 20
4886.72 22
4886.88 24
4887.04 24
4887.20 24
4887.36 23
4887.52 21
4887.68 20
4887.85 21
4888.01 24
4888.17 30
4888.33 38
4888.49 47
4888.65 58
4888.81 69
4888.97 79
4889.13 88
4889.29 95
4889.45 102
4889.61 107
4889.77 111
4889.93 115
4890.09 119
4890.25 124
4890.41 129
4890.57 136
4890.73 142
4890.89 149
4891.05 155
4891.21 159
4891.37 162
4891.53 161
4891.69 159
4891.85 156
4892.01 152
4892.18 149
4892.34 146
4892.50 144
4892.66 144
4892.82 143
4892.98 142
4893.14 140
4893.30 137
4893.46 133
4893.62 130
4893.78 125
4893.94 121
4894.10 116
4894.26 110
4894.42 103
4894.58 95
4894.74 87
4894.90 79
4895.06 72
4895.22 66
4895.38 62
4895.54 59
4895.70 56
4895.87 53
4896.03 50
4896.19 45
4896.35 39
4896.51 33
4896.67 27
4896.83 23
4896.99 19
4897.15 16
4897.31 13
4897.47 10
4897.63 7
4897.79 4
4897.95 0
4898.11 0
4898.27 0
4898.43 0
4898.59 0
4898.75 0
4898.91 0
4899.07 0
4899.24 0
4899.40 2
4899.56 6
4899.72 11
4899.88 17
4900.04 23
4900.20 28
4900.36 33
4900.52 36
4900.68 39
4900.84 40
4901.00 41
4901.16 41
4901.32 41
4901.48 40
4901.64 39
4901.80 38
4901.96 37
4902.13 35
4902.29 34
4902.45 33
4902.61 33
4902.77 32
4902.93 32
4903.09 33
4903.25 33
4903.41 33
4903.57 33
4903.73 34
4903.89 36
4904.05 39
4904.21 44
4904.37 51
4904.53 60
4904.69 70
4904.86 80
4905.02 89
4905.18 95
4905.34 99
4905.50 100
4905.66 100
4905.82 98
4905.98 98
4906.14 98
4906.30 100
4906.46 102
4906.62 104
4906.78 106
4906.94 107
4907.10 107
4907.26 107
4907.43 107
4907.59 106
4907.75 106
4907.91 105
4908.07 102
4908.23 97
4908.39 91
4908.55 84
4908.71 78
4908.87 73
4909.03 71
4909.19 71
4909.35 74
4909.51 78
4909.67 82
4909.84 84
4910.00 85
4910.16 83
4910.32 80
4910.48 75
4910.64 71
4910.80 67
4910.96 64
4911.12 63
4911.28 61
4911.44 61
4911.60 59
4911.76 57
4911.92 54
4912.09 50
4912.25 44
4912.41 38
4912.57 32
4912.73 27
4912.89 24
4913.05 22
4913.21 24
4913.37 28
4913.53 33
4913.69 40
4913.85 47
4914.01 54
4914.18 59
4914.34 63
4914.50 66
4914.66 69
4914.82 72
4914.98 77
4915.14 81
4915.30 86
4915.46 89
4915.62 91
4915.78 92
4915.94 91
4916.10 89
4916.27 87
4916.43 85
4916.59 84
4916.75 83
4916.91 83
4917.07 82
4917.23 80
4917.39 78
4917.55 76
4917.71 75
4917.87 74
4918.03 74
4918.19 74
4918.36 76
4918.52 77
4918.68 78
4918.84 77
4919.00 75
4919.16 72
4919.32 67
4919.48 62
4919.64 56
4919.80 51
4919.96 46
4920.13 44
4920.29 43
4920.45 43
4920.61 45
4920.77 47
4920.93 49
4921.09 52
4921.25 54
4921.41 57
4921.57 59
4921.73 62
4921.89 64
4922.06 66
4922.22 66
4922.38 65
4922.54 62
4922.70 57
4922.86 50
4923.02 42
4923.18 35
4923.34 29
4923.50 24
4923.66 23
4923.83 23
4923.99 25
4924.15 27
4924.31 30
4924.47 32
4924.63 33
4924.79 33
4924.95 33
4925.11 33
4925.27 33
4925.43 34
4925.60 36
4925.76 39
4925.92 41
4926.08 42
4926.24 42
4926.40 39
4926.56 35
4926.72 29
4926.88 21
4927.04 13
4927.21 4
4927.37 0
4927.53 0
4927.69 0
4927.85 0
4928.01 0
4928.17 0
4928.33 0
4928.49 0
4928.65 2
4928.82 8
4928.98 12
4929.14 17
4929.30 21
4929.46 25
4929.62 28
4929.78 32
4929.94 34
4930.10 37
4930.26 38
4930.43 38
4930.59 36
4930.75 34
4930.91 30
4931.07 24
4931.23 19
4931.39 14
4931.55 10
4931.71 9
4931.87 10
4932.04 15
4932.20 23
4932.36 33
4932.52 45
4932.68 57
4932.84 70
4933.00 83
4933.16 95
4933.32 105
4933.49 114
4933.65 120
4933.81 124
4933.97 126
4934.13 127
4934.29 126
4934.45 125
4934.61 122
4934.77 118
4934.94 113
4935.10 108
4935.26 102
4935.42 98
4935.58 96
4935.74 98
4935.90 105
4936.06 116
4936.22 131
4936.39 148
4936.55 166
4936.71 182
4936.87 195
4937.03 204
4937.19 210
4937.35 214
4937.51 214
4937.67 213
4937.84 210
4938.00 206
4938.16 201
4938.32 196
4938.48 190
4938.64 184
4938.80 180
4938.96 178
4939.13 177
4939.29 177
4939.45 177
4939.61 176
4939.77 174
4939.93 171
4940.09 166
4940.25 160
4940.41 153
4940.58 146
4940.74 140
4940.90 134
4941.06 129
4941.22 125
4941.38 124
4941.54 125
4941.70 128
4941.87 133
4942.03 140
4942.19 147
4942.35 155
4942.51 161
4942.67 166
4942.83 171
4942.99 174
4943.16 176
4943.32 177
4943.48 178
4943.64 177
4943.80 176
4943.96 174
4944.12 172
4944.28 170
4944.45 168
4944.61 167
4944.77 166
4944.93 165
4945.09 165
4945.25 163
4945.41 161
4945.57 156
4945.74 150
4945.90 143
4946.06 134
4946.22 126
4946.38 120
4946.54 114
4946.70 110
4946.86 106
4947.03 102
4947.19 97
4947.35 90
4947.51 83
4947.67 76
4947.83 69
4947.99 64
4948.15 60
4948.32 56
4948.48 54
4948.64 52
4948.80 50
4948.96 49
4949.12 49
4949.28 50
4949.45 52
4949.61 55
4949.77 59
4949.93 63
4950.09 67
4950.25 68
4950.41 68
4950.57 65
4950.74 62
4950.90 57
4951.06 53
4951.22 50
4951.38 48
4951.54 47
4951.70 46
4951.87 47
4952.03 47
4952.19 47
4952.35 46
4952.51 45
4952.67 44
4952.83 43
4953.00 42
4953.16 42
4953.32 42
4953.48 43
4953.64 43
4953.80 43
4953.96 43
4954.13 41
4954.29 39
4954.45 35
4954.61 32
4954.77 27
4954.93 23
4955.09 18
4955.26 14
4955.42 11
4955.58 10
4955.74 10
4955.90 14
4956.06 20
4956.22 30
4956.39 41
4956.55 53
4956.71 65
4956.87 76
4957.03 85
4957.19 92
4957.35 95
4957.52 95
4957.68 92
4957.84 86
4958.00 79
4958.16 70
4958.32 61
4958.48 53
4958.65 46
4958.81 40
[truncated: 726,721 more chars]
