# Supplementary material for: Methylobacterium Species Promoting Rice and Barley Growth and Interaction Specificity Revealed with Whole-Cell Matrix-Assisted Laser Desorption / Ionization-Time-of-Flight Mass Spectrometry (MALDI-TOF/MS) Analysis
Source: PLoS One. 2015 Jun 8;10(6):e0129509. doi: 10.1371/journal.pone.0129509 (PMC4460032; doi:10.1371/journal.pone.0129509)
Supplement: S3 Data — (ZIP) [file pone.0129509.s003.zip › Supplementary data 3 (ms from barley)/10c.txt]

778.62 0
778.69 0
778.75 0
778.82 0
778.88 0
778.94 0
779.01 0
779.07 0
779.14 0
779.20 0
779.26 0
779.33 0
779.39 0
779.46 0
779.52 0
779.58 0
779.65 0
779.71 0
779.78 0
779.84 0
779.90 0
779.97 0
780.03 0
780.10 0
780.16 0
780.22 0
780.29 0
780.35 0
780.42 0
780.48 0
780.54 0
780.61 0
780.67 0
780.74 0
780.80 0
780.86 0
780.93 0
780.99 0
781.06 0
781.12 0
781.19 0
781.25 0
781.31 0
781.38 0
781.44 0
781.51 0
781.57 0
781.63 0
781.70 0
781.76 0
781.83 0
781.89 0
781.95 0
782.02 0
782.08 0
782.15 0
782.21 0
782.27 0
782.34 0
782.40 0
782.47 0
782.53 0
782.60 0
782.66 0
782.72 0
782.79 0
782.85 0
782.92 0
782.98 0
783.04 0
783.11 0
783.17 0
783.24 0
783.30 0
783.37 0
783.43 0
783.49 0
783.56 0
783.62 0
783.69 0
783.75 0
783.81 0
783.88 0
783.94 0
784.01 0
784.07 0
784.14 0
784.20 0
784.26 0
784.33 0
784.39 0
784.46 0
784.52 0
784.58 0
784.65 0
784.71 0
784.78 0
784.84 0
784.91 0
784.97 0
785.03 0
785.10 0
785.16 0
785.23 0
785.29 0
785.36 0
785.42 0
785.48 0
785.55 0
785.61 0
785.68 0
785.74 0
785.81 0
785.87 0
785.93 0
786.00 0
786.06 0
786.13 0
786.19 0
786.26 0
786.32 0
786.38 0
786.45 0
786.51 0
786.58 0
786.64 0
786.71 0
786.77 0
786.83 0
786.90 0
786.96 0
787.03 0
787.09 0
787.16 0
787.22 0
787.28 0
787.35 0
787.41 0
787.48 0
787.54 0
787.61 0
787.67 0
787.73 0
787.80 0
787.86 0
787.93 0
787.99 0
788.06 0
788.12 0
788.18 0
788.25 0
788.31 0
788.38 0
788.44 0
788.51 0
788.57 0
788.64 0
788.70 0
788.76 0
788.83 0
788.89 0
788.96 0
789.02 0
789.09 0
789.15 0
789.21 0
789.28 0
789.34 0
789.41 0
789.47 0
789.54 0
789.60 0
789.67 0
789.73 0
789.79 0
789.86 0
789.92 0
789.99 0
790.05 0
790.12 0
790.18 0
790.25 0
790.31 0
790.37 0
790.44 0
790.50 0
790.57 0
790.63 0
790.70 0
790.76 0
790.83 0
790.89 0
790.95 0
791.02 0
791.08 0
791.15 0
791.21 0
791.28 0
791.34 0
791.41 0
791.47 0
791.53 0
791.60 0
791.66 0
791.73 0
791.79 0
791.86 0
791.92 0
791.99 0
792.05 0
792.12 0
792.18 0
792.24 0
792.31 0
792.37 0
792.44 0
792.50 0
792.57 0
792.63 0
792.70 0
792.76 0
792.83 0
792.89 0
792.95 0
793.02 0
793.08 0
793.15 0
793.21 0
793.28 0
793.34 0
793.41 0
793.47 0
793.54 0
793.60 0
793.66 0
793.73 0
793.79 0
793.86 0
793.92 0
793.99 0
794.05 0
794.12 0
794.18 0
794.25 0
794.31 0
794.37 0
794.44 0
794.50 0
794.57 0
794.63 0
794.70 0
794.76 0
794.83 0
794.89 0
794.96 0
795.02 0
795.09 0
795.15 0
795.22 0
795.28 0
795.34 0
795.41 0
795.47 0
795.54 0
795.60 0
795.67 0
795.73 0
795.80 0
795.86 0
795.93 0
795.99 0
796.06 0
796.12 0
796.19 0
796.25 0
796.31 0
796.38 0
796.44 0
796.51 0
796.57 0
796.64 0
796.70 0
796.77 0
796.83 0
796.90 0
796.96 0
797.03 0
797.09 0
797.16 0
797.22 0
797.29 0
797.35 0
797.41 0
797.48 0
797.54 0
797.61 0
797.67 0
797.74 0
797.80 0
797.87 0
797.93 0
798.00 0
798.06 0
798.13 0
798.19 0
798.26 0
798.32 0
798.39 0
798.45 0
798.52 0
798.58 0
798.64 0
798.71 0
798.77 0
798.84 0
798.90 0
798.97 0
799.03 0
799.10 0
799.16 0
799.23 0
799.29 0
799.36 0
799.42 0
799.49 0
799.55 0
799.62 0
799.68 0
799.75 0
799.81 0
799.88 0
799.94 0
800.01 0
800.07 0
800.14 0
800.20 0
800.27 0
800.33 0
800.39 0
800.46 0
800.52 0
800.59 0
800.65 0
800.72 0
800.78 0
800.85 0
800.91 0
800.98 0
801.04 0
801.11 0
801.17 0
801.24 0
801.30 0
801.37 0
801.43 0
801.50 0
801.56 0
801.63 0
801.69 0
801.76 0
801.82 0
801.89 0
801.95 0
802.02 0
802.08 0
802.15 0
802.21 0
802.28 0
802.34 0
802.41 0
802.47 0
802.54 0
802.60 0
802.67 0
802.73 0
802.80 0
802.86 0
802.93 0
802.99 0
803.06 0
803.12 0
803.19 0
803.25 0
803.32 0
803.38 0
803.45 0
803.51 0
803.58 0
803.64 0
803.71 0
803.77 0
803.84 0
803.90 0
803.97 0
804.03 0
804.10 0
804.16 0
804.23 0
804.29 0
804.36 0
804.42 0
804.49 0
804.55 0
804.62 0
804.68 0
804.75 0
804.81 0
804.88 0
804.94 0
805.01 0
805.07 0
805.14 0
805.20 0
805.27 0
805.33 0
805.40 0
805.46 0
805.53 0
805.59 0
805.66 0
805.72 0
805.79 0
805.85 0
805.92 0
805.98 0
806.05 0
806.11 0
806.18 0
806.24 0
806.31 0
806.37 0
806.44 0
806.50 0
806.57 0
806.63 0
806.70 0
806.76 0
806.83 0
806.89 0
806.96 0
807.02 0
807.09 0
807.15 0
807.22 0
807.28 0
807.35 0
807.41 0
807.48 0
807.54 0
807.61 0
807.68 0
807.74 0
807.81 0
807.87 0
807.94 0
808.00 0
808.07 0
808.13 0
808.20 0
808.26 0
808.33 0
808.39 0
808.46 0
808.52 0
808.59 0
808.65 1
808.72 1
808.78 0
808.85 0
808.91 0
808.98 0
809.04 0
809.11 0
809.17 0
809.24 0
809.30 0
809.37 0
809.43 0
809.50 0
809.57 0
809.63 0
809.70 0
809.76 0
809.83 0
809.89 0
809.96 0
810.02 0
810.09 0
810.15 0
810.22 0
810.28 0
810.35 0
810.41 0
810.48 0
810.54 0
810.61 0
810.67 0
810.74 0
810.81 0
810.87 0
810.94 0
811.00 0
811.07 0
811.13 0
811.20 0
811.26 0
811.33 0
811.39 0
811.46 0
811.52 0
811.59 0
811.65 0
811.72 0
811.78 0
811.85 0
811.92 0
811.98 0
812.05 0
812.11 0
812.18 0
812.24 0
812.31 0
812.37 0
812.44 0
812.50 0
812.57 0
812.63 0
812.70 0
812.76 0
812.83 0
812.90 0
812.96 0
813.03 0
813.09 0
813.16 0
813.22 0
813.29 0
813.35 0
813.42 0
813.48 0
813.55 0
813.61 0
813.68 0
813.75 0
813.81 0
813.88 0
813.94 0
814.01 0
814.07 0
814.14 0
814.20 0
814.27 0
814.33 0
814.40 0
814.46 0
814.53 0
814.60 0
814.66 0
814.73 0
814.79 0
814.86 0
814.92 0
814.99 0
815.05 0
815.12 0
815.18 0
815.25 0
815.32 0
815.38 0
815.45 0
815.51 0
815.58 0
815.64 0
815.71 0
815.77 0
815.84 0
815.90 0
815.97 0
816.04 0
816.10 0
816.17 0
816.23 0
816.30 0
816.36 0
816.43 0
816.49 0
816.56 0
816.62 0
816.69 0
816.76 0
816.82 0
816.89 0
816.95 0
817.02 0
817.08 0
817.15 0
817.21 0
817.28 0
817.35 0
817.41 0
817.48 0
817.54 0
817.61 0
817.67 0
817.74 0
817.80 0
817.87 0
817.94 0
818.00 0
818.07 0
818.13 0
818.20 0
818.26 0
818.33 0
818.39 0
818.46 0
818.53 0
818.59 0
818.66 0
818.72 0
818.79 0
818.85 0
818.92 0
818.98 0
819.05 0
819.12 0
819.18 0
819.25 0
819.31 0
819.38 0
819.44 0
819.51 0
819.58 0
819.64 0
819.71 0
819.77 0
819.84 0
819.90 0
819.97 0
820.03 0
820.10 0
820.17 0
820.23 0
820.30 0
820.36 0
820.43 0
820.49 0
820.56 0
820.63 0
820.69 0
820.76 0
820.82 0
820.89 0
820.95 0
821.02 0
821.09 0
821.15 0
821.22 0
821.28 0
821.35 0
821.41 0
821.48 0
821.55 0
821.61 0
821.68 0
821.74 0
821.81 0
821.87 0
821.94 0
822.01 0
822.07 0
822.14 0
822.20 0
822.27 0
822.33 0
822.40 0
822.47 0
822.53 0
822.60 0
822.66 0
822.73 0
822.79 0
822.86 0
822.93 0
822.99 0
823.06 0
823.12 0
823.19 0
823.25 0
823.32 0
823.39 0
823.45 0
823.52 0
823.58 0
823.65 0
823.72 0
823.78 0
823.85 0
823.91 0
823.98 0
824.04 0
824.11 0
824.18 0
824.24 0
824.31 0
824.37 0
824.44 0
824.50 0
824.57 0
824.64 0
824.70 0
824.77 0
824.83 0
824.90 0
824.97 0
825.03 0
825.10 0
825.16 0
825.23 0
825.29 0
825.36 0
825.43 0
825.49 0
825.56 0
825.62 0
825.69 0
825.76 0
825.82 0
825.89 0
825.95 0
826.02 0
826.09 0
826.15 0
826.22 0
826.28 0
826.35 0
826.41 0
826.48 0
826.55 0
826.61 0
826.68 0
826.74 0
826.81 0
826.88 0
826.94 0
827.01 0
827.07 0
827.14 0
827.21 0
827.27 0
827.34 0
827.40 0
827.47 0
827.54 0
827.60 0
827.67 0
827.73 0
827.80 0
827.87 0
827.93 0
828.00 0
828.06 0
828.13 0
828.20 0
828.26 0
828.33 0
828.39 0
828.46 0
828.52 0
828.59 0
828.66 0
828.72 0
828.79 0
828.85 0
828.92 0
828.99 0
829.05 0
829.12 0
829.18 0
829.25 0
829.32 0
829.38 0
829.45 0
829.51 0
829.58 0
829.65 0
829.71 0
829.78 0
829.85 0
829.91 0
829.98 0
830.04 0
830.11 0
830.18 0
830.24 0
830.31 0
830.37 0
830.44 0
830.51 0
830.57 0
830.64 0
830.70 0
830.77 0
830.84 0
830.90 0
830.97 0
831.03 0
831.10 0
831.17 0
831.23 0
831.30 0
831.36 0
831.43 0
831.50 0
831.56 0
831.63 0
831.70 0
831.76 0
831.83 0
831.89 0
831.96 0
832.03 0
832.09 0
832.16 0
832.22 0
832.29 0
832.36 0
832.42 0
832.49 0
832.55 0
832.62 0
832.69 0
832.75 0
832.82 0
832.89 0
832.95 0
833.02 0
833.08 0
833.15 0
833.22 0
833.28 0
833.35 0
833.41 0
833.48 0
833.55 0
833.61 0
833.68 0
833.75 0
833.81 0
833.88 0
833.94 0
834.01 0
834.08 0
834.14 0
834.21 0
834.28 0
834.34 0
834.41 0
834.47 0
834.54 0
834.61 0
834.67 0
834.74 0
834.81 0
834.87 0
834.94 0
835.00 0
835.07 0
835.14 0
835.20 0
835.27 0
835.34 0
835.40 0
835.47 0
835.53 0
835.60 0
835.67 0
835.73 0
835.80 0
835.87 0
835.93 0
836.00 0
836.06 0
836.13 0
836.20 0
836.26 0
836.33 0
836.40 0
836.46 0
836.53 0
836.59 0
836.66 0
836.73 0
836.79 0
836.86 0
836.93 0
836.99 0
837.06 0
837.12 0
837.19 0
837.26 0
837.32 0
837.39 0
837.46 0
837.52 0
837.59 0
837.66 0
837.72 0
837.79 0
837.85 0
837.92 0
837.99 0
838.05 0
838.12 0
838.19 0
838.25 0
838.32 0
838.39 0
838.45 0
838.52 0
838.58 0
838.65 0
838.72 0
838.78 0
838.85 0
838.92 0
838.98 0
839.05 0
839.12 0
839.18 0
839.25 0
839.32 0
839.38 0
839.45 0
839.51 0
839.58 0
839.65 0
839.71 0
839.78 0
839.85 0
839.91 0
839.98 0
840.05 0
840.11 0
840.18 0
840.25 0
840.31 0
840.38 0
840.44 0
840.51 0
840.58 0
840.64 0
840.71 0
840.78 0
840.84 0
840.91 0
840.98 0
841.04 0
841.11 0
841.18 0
841.24 0
841.31 0
841.38 0
841.44 0
841.51 0
841.57 0
841.64 0
841.71 0
841.77 0
841.84 0
841.91 0
841.97 0
842.04 0
842.11 0
842.17 0
842.24 0
842.31 0
842.37 0
842.44 0
842.51 0
842.57 0
842.64 0
842.71 0
842.77 0
842.84 0
842.91 0
842.97 0
843.04 0
843.10 0
843.17 0
843.24 0
843.30 0
843.37 0
843.44 0
843.50 0
843.57 0
843.64 0
843.70 0
843.77 0
843.84 0
843.90 0
843.97 0
844.04 0
844.10 0
844.17 0
844.24 0
844.30 0
844.37 0
844.44 0
844.50 0
844.57 0
844.64 0
844.70 0
844.77 0
844.84 0
844.90 0
844.97 0
845.04 0
845.10 0
845.17 0
845.24 0
845.30 0
845.37 0
845.44 0
845.50 0
845.57 0
845.64 0
845.70 0
845.77 0
845.84 0
845.90 0
845.97 0
846.04 0
846.10 0
846.17 0
846.24 0
846.30 0
846.37 0
846.44 0
846.50 0
846.57 0
846.64 0
846.70 0
846.77 0
846.84 0
846.90 0
846.97 0
847.04 0
847.10 0
847.17 0
847.24 0
847.30 0
847.37 0
847.44 0
847.50 0
847.57 0
847.64 0
847.70 0
847.77 0
847.84 0
847.90 0
847.97 0
848.04 0
848.10 0
848.17 0
848.24 0
848.30 0
848.37 0
848.44 0
848.50 0
848.57 0
848.64 0
848.71 0
848.77 0
848.84 0
848.91 0
848.97 0
849.04 0
849.11 0
849.17 0
849.24 0
849.31 0
849.37 0
849.44 0
849.51 0
849.57 0
849.64 0
849.71 0
849.77 0
849.84 0
849.91 0
849.97 0
850.04 0
850.11 0
850.18 0
850.24 0
850.31 0
850.38 0
850.44 0
850.51 0
850.58 0
850.64 0
850.71 0
850.78 0
850.84 0
850.91 0
850.98 0
851.04 0
851.11 0
851.18 0
851.24 0
851.31 0
851.38 0
851.45 0
851.51 0
851.58 0
851.65 0
851.71 0
851.78 0
851.85 0
851.91 0
851.98 0
852.05 0
852.11 0
852.18 0
852.25 0
852.32 0
852.38 0
852.45 0
852.52 0
852.58 0
852.65 0
852.72 0
852.78 0
852.85 0
852.92 0
852.98 0
853.05 0
853.12 0
853.19 0
853.25 0
853.32 0
853.39 0
853.45 0
853.52 0
853.59 0
853.65 0
853.72 0
853.79 0
853.86 0
853.92 0
853.99 0
854.06 0
854.12 0
854.19 0
854.26 0
854.32 0
854.39 0
854.46 0
854.53 0
854.59 0
854.66 0
854.73 0
854.79 0
854.86 0
854.93 0
854.99 0
855.06 0
855.13 0
855.20 0
855.26 0
855.33 0
855.40 0
855.46 0
855.53 0
855.60 0
855.66 0
855.73 0
855.80 0
855.87 0
855.93 0
856.00 0
856.07 0
856.13 0
856.20 0
856.27 0
856.34 0
856.40 0
856.47 0
856.54 0
856.60 0
856.67 0
856.74 0
856.81 0
856.87 0
856.94 0
857.01 0
857.07 0
857.14 0
857.21 0
857.27 0
857.34 0
857.41 0
857.48 0
857.54 0
857.61 0
857.68 0
857.74 0
857.81 0
857.88 0
857.95 0
858.01 0
858.08 0
858.15 0
858.21 0
858.28 0
858.35 0
858.42 0
858.48 0
858.55 0
858.62 0
858.69 0
858.75 0
858.82 0
858.89 0
858.95 0
859.02 0
859.09 0
859.16 0
859.22 0
859.29 0
859.36 0
859.42 0
859.49 0
859.56 0
859.63 0
859.69 0
859.76 0
859.83 0
859.89 0
859.96 0
860.03 0
860.10 0
860.16 0
860.23 0
860.30 0
860.37 0
860.43 0
860.50 0
860.57 0
860.63 0
860.70 0
860.77 0
860.84 0
860.90 0
860.97 0
861.04 0
861.11 0
861.17 0
861.24 0
861.31 0
861.37 0
861.44 0
861.51 0
861.58 0
861.64 0
861.71 0
861.78 0
861.85 0
861.91 0
861.98 0
862.05 0
862.11 0
862.18 0
862.25 0
862.32 0
862.38 0
862.45 0
862.52 0
862.59 0
862.65 0
862.72 0
862.79 0
862.85 0
862.92 0
862.99 0
863.06 0
863.12 0
863.19 0
863.26 0
863.33 0
863.39 0
863.46 0
863.53 0
863.60 0
863.66 0
863.73 0
863.80 0
863.87 0
863.93 0
864.00 0
864.07 0
864.13 0
864.20 0
864.27 0
864.34 0
864.40 0
864.47 0
864.54 0
864.61 0
864.67 0
864.74 0
864.81 0
864.88 0
864.94 0
865.01 0
865.08 0
865.15 0
865.21 0
865.28 0
865.35 0
865.42 0
865.48 0
865.55 0
865.62 0
865.69 0
865.75 0
865.82 0
865.89 0
865.96 0
866.02 0
866.09 0
866.16 0
866.23 0
866.29 0
866.36 0
866.43 0
866.49 0
866.56 0
866.63 0
866.70 0
866.76 0
866.83 0
866.90 0
866.97 0
867.03 0
867.10 0
867.17 0
867.24 0
867.30 0
867.37 0
867.44 0
867.51 0
867.57 0
867.64 0
867.71 0
867.78 0
867.85 0
867.91 0
867.98 0
868.05 0
868.12 0
868.18 0
868.25 0
868.32 0
868.39 0
868.45 0
868.52 0
868.59 0
868.66 0
868.72 0
868.79 0
868.86 0
868.93 0
868.99 0
869.06 0
869.13 0
869.20 0
869.26 0
869.33 0
869.40 0
869.47 0
869.53 0
869.60 0
869.67 0
869.74 0
869.80 0
869.87 0
869.94 0
870.01 0
870.07 0
870.14 0
870.21 0
870.28 0
870.35 0
870.41 0
870.48 0
870.55 0
870.62 0
870.68 0
870.75 0
870.82 0
870.89 0
870.95 0
871.02 0
871.09 0
871.16 0
871.22 0
871.29 0
871.36 0
871.43 0
871.50 0
871.56 0
871.63 0
871.70 0
871.77 0
871.83 0
871.90 0
871.97 0
872.04 0
872.10 0
872.17 0
872.24 0
872.31 0
872.38 0
872.44 0
872.51 0
872.58 0
872.65 0
872.71 0
872.78 0
872.85 0
872.92 0
872.98 0
873.05 0
873.12 0
873.19 0
873.26 0
873.32 0
873.39 0
873.46 0
873.53 0
873.59 0
873.66 0
873.73 1
873.80 0
873.87 0
873.93 0
874.00 0
874.07 0
874.14 0
874.20 0
874.27 0
874.34 0
874.41 0
874.48 0
874.54 0
874.61 0
874.68 0
874.75 0
874.81 0
874.88 0
874.95 0
875.02 0
875.09 0
875.15 0
875.22 0
875.29 0
875.36 0
875.43 0
875.49 0
875.56 0
875.63 0
875.70 0
875.76 0
875.83 0
875.90 0
875.97 0
876.04 0
876.10 0
876.17 0
876.24 0
876.31 0
876.37 0
876.44 0
876.51 0
876.58 0
876.65 0
876.71 0
876.78 0
876.85 0
876.92 0
876.99 0
877.05 0
877.12 0
877.19 0
877.26 0
877.33 0
877.39 0
877.46 0
877.53 0
877.60 0
877.66 0
877.73 0
877.80 0
877.87 0
877.94 0
878.00 0
878.07 0
878.14 0
878.21 0
878.28 0
878.34 0
878.41 0
878.48 0
878.55 0
878.62 0
878.68 0
878.75 0
878.82 0
878.89 0
878.96 0
879.02 0
879.09 0
879.16 0
879.23 0
879.30 0
879.36 0
879.43 0
879.50 0
879.57 0
879.64 0
879.70 0
879.77 0
879.84 0
879.91 0
879.98 0
880.04 0
880.11 0
880.18 0
880.25 0
880.32 0
880.38 0
880.45 0
880.52 0
880.59 0
880.66 0
880.72 0
880.79 0
880.86 0
880.93 0
881.00 0
881.06 0
881.13 0
881.20 0
881.27 0
881.34 0
881.40 0
881.47 0
881.54 0
881.61 0
881.68 0
881.74 0
881.81 0
881.88 0
881.95 0
882.02 0
882.08 0
882.15 0
882.22 0
882.29 0
882.36 0
882.42 0
882.49 0
882.56 0
882.63 0
882.70 0
882.77 0
882.83 0
882.90 0
882.97 0
883.04 0
883.11 0
883.17 0
883.24 0
883.31 0
883.38 0
883.45 0
883.51 0
883.58 0
883.65 0
883.72 0
883.79 0
883.86 0
883.92 0
883.99 0
884.06 0
884.13 0
884.20 0
884.26 0
884.33 0
884.40 0
884.47 0
884.54 0
884.61 0
884.67 0
884.74 0
884.81 0
884.88 0
884.95 0
885.01 0
885.08 0
885.15 0
885.22 0
885.29 0
885.36 0
885.42 0
885.49 0
885.56 0
885.63 0
885.70 0
885.76 0
885.83 0
885.90 0
885.97 0
886.04 0
886.11 0
886.17 0
886.24 0
886.31 0
886.38 0
886.45 0
886.52 0
886.58 0
886.65 0
886.72 0
886.79 0
886.86 0
886.93 0
886.99 0
887.06 0
887.13 0
887.20 0
887.27 0
887.33 0
887.40 0
887.47 0
887.54 0
887.61 0
887.68 0
887.74 0
887.81 0
887.88 0
887.95 0
888.02 0
888.09 0
888.15 0
888.22 0
888.29 0
888.36 0
888.43 0
888.50 0
888.56 0
888.63 0
888.70 0
888.77 0
888.84 0
888.91 0
888.97 0
889.04 0
889.11 0
889.18 0
889.25 0
889.32 0
889.38 0
889.45 0
889.52 0
889.59 0
889.66 0
889.73 0
889.79 0
889.86 0
889.93 0
890.00 0
890.07 0
890.14 0
890.21 0
890.27 0
890.34 0
890.41 0
890.48 0
890.55 0
890.62 0
890.68 0
890.75 0
890.82 0
890.89 0
890.96 0
891.03 0
891.09 0
891.16 0
891.23 0
891.30 0
891.37 0
891.44 0
891.51 0
891.57 0
891.64 0
891.71 0
891.78 0
891.85 0
891.92 0
891.98 0
892.05 0
892.12 0
892.19 0
892.26 0
892.33 0
892.40 0
892.46 0
892.53 0
892.60 0
892.67 0
892.74 0
892.81 0
892.87 0
892.94 0
893.01 0
893.08 0
893.15 0
893.22 0
893.29 0
893.35 0
893.42 0
893.49 0
893.56 0
893.63 0
893.70 0
893.77 0
893.83 0
893.90 0
893.97 0
894.04 0
894.11 0
894.18 0
894.24 0
894.31 0
894.38 0
894.45 0
894.52 0
894.59 0
894.66 0
894.72 0
894.79 0
894.86 0
894.93 0
895.00 0
895.07 0
895.14 0
895.20 0
895.27 0
895.34 0
895.41 0
895.48 0
895.55 0
895.62 0
895.69 0
895.75 0
895.82 0
895.89 0
895.96 0
896.03 0
896.10 0
896.17 0
896.23 0
896.30 0
896.37 0
896.44 0
896.51 0
896.58 0
896.65 0
896.71 0
896.78 0
896.85 0
896.92 0
896.99 0
897.06 0
897.13 0
897.20 0
897.26 0
897.33 0
897.40 0
897.47 0
897.54 0
897.61 0
897.68 0
897.74 0
897.81 0
897.88 0
897.95 0
898.02 0
898.09 0
898.16 0
898.23 0
898.29 0
898.36 0
898.43 0
898.50 0
898.57 0
898.64 0
898.71 0
898.78 0
898.84 0
898.91 0
898.98 0
899.05 0
899.12 0
899.19 0
899.26 0
899.32 0
899.39 0
899.46 0
899.53 0
899.60 0
899.67 0
899.74 0
899.81 0
899.87 0
899.94 0
900.01 0
900.08 0
900.15 0
900.22 0
900.29 0
900.36 0
900.43 0
900.49 0
900.56 0
900.63 0
900.70 0
900.77 0
900.84 0
900.91 0
900.98 0
901.04 0
901.11 0
901.18 0
901.25 0
901.32 0
901.39 0
901.46 0
901.53 0
901.59 0
901.66 0
901.73 0
901.80 0
901.87 0
901.94 0
902.01 0
902.08 0
902.15 0
902.21 0
902.28 0
902.35 0
902.42 0
902.49 0
902.56 0
902.63 0
902.70 0
902.77 0
902.83 0
902.90 0
902.97 0
903.04 0
903.11 0
903.18 0
903.25 0
903.32 0
903.39 0
903.45 0
903.52 0
903.59 0
903.66 0
903.73 0
903.80 0
903.87 0
903.94 0
904.01 0
904.07 0
904.14 0
904.21 0
904.28 0
904.35 0
904.42 0
904.49 0
904.56 0
904.63 0
904.70 0
904.76 0
904.83 0
904.90 0
904.97 0
905.04 0
905.11 0
905.18 0
905.25 0
905.32 0
905.38 0
905.45 0
905.52 0
905.59 0
905.66 0
905.73 0
905.80 0
905.87 0
905.94 0
906.01 0
906.07 0
906.14 0
906.21 0
906.28 0
906.35 0
906.42 0
906.49 0
906.56 0
906.63 0
906.70 0
906.76 0
906.83 0
906.90 0
906.97 0
907.04 0
907.11 0
907.18 0
907.25 0
907.32 0
907.39 0
907.46 0
907.52 0
907.59 0
907.66 0
907.73 0
907.80 0
907.87 0
907.94 0
908.01 0
908.08 0
908.15 0
908.21 0
908.28 0
908.35 0
908.42 0
908.49 0
908.56 0
908.63 0
908.70 0
908.77 0
908.84 0
908.91 0
908.98 0
909.04 0
909.11 0
909.18 0
909.25 0
909.32 0
909.39 0
909.46 0
909.53 0
909.60 0
909.67 0
909.74 0
909.80 0
909.87 0
909.94 0
910.01 0
910.08 0
910.15 0
910.22 0
910.29 0
910.36 0
910.43 0
910.50 0
910.57 0
910.63 0
910.70 0
910.77 0
910.84 0
910.91 0
910.98 0
911.05 0
911.12 0
911.19 0
911.26 0
911.33 0
911.40 0
911.46 0
911.53 0
911.60 0
911.67 0
911.74 0
911.81 0
911.88 0
911.95 0
912.02 0
912.09 0
912.16 0
912.23 0
912.30 0
912.36 0
912.43 0
912.50 0
912.57 0
912.64 0
912.71 0
912.78 0
912.85 0
912.92 0
912.99 0
913.06 0
913.13 0
913.20 0
913.27 0
913.33 0
913.40 0
913.47 0
913.54 0
913.61 0
913.68 0
913.75 0
913.82 0
913.89 0
913.96 0
914.03 0
914.10 0
914.17 0
914.24 0
914.30 0
914.37 0
914.44 0
914.51 0
914.58 0
914.65 0
914.72 0
914.79 0
914.86 0
914.93 0
915.00 0
915.07 0
915.14 0
915.21 0
915.28 0
915.34 0
915.41 0
915.48 0
915.55 0
915.62 0
915.69 0
915.76 0
915.83 0
915.90 0
915.97 0
916.04 0
916.11 0
916.18 0
916.25 0
916.32 0
916.39 0
916.45 0
916.52 0
916.59 0
916.66 0
916.73 0
916.80 0
916.87 0
916.94 0
917.01 0
917.08 0
917.15 0
917.22 0
917.29 0
917.36 0
917.43 0
917.50 0
917.57 0
917.63 0
917.70 0
917.77 0
917.84 0
917.91 0
917.98 0
918.05 0
918.12 0
918.19 0
918.26 0
918.33 0
918.40 0
918.47 0
918.54 0
918.61 0
918.68 0
918.75 0
918.82 0
918.89 0
918.95 0
919.02 0
919.09 0
919.16 0
919.23 0
919.30 0
919.37 0
919.44 0
919.51 0
919.58 0
919.65 0
919.72 0
919.79 0
919.86 0
919.93 0
920.00 0
920.07 0
920.14 0
920.21 0
920.28 0
920.34 0
920.41 0
920.48 0
920.55 0
920.62 0
920.69 0
920.76 0
920.83 0
920.90 0
920.97 0
921.04 0
921.11 0
921.18 0
921.25 0
921.32 0
921.39 0
921.46 0
921.53 0
921.60 0
921.67 0
921.74 0
921.81 0
921.88 0
921.95 0
922.01 0
922.08 0
922.15 0
922.22 0
922.29 0
922.36 0
922.43 0
922.50 0
922.57 0
922.64 0
922.71 0
922.78 0
922.85 0
922.92 0
922.99 0
923.06 0
923.13 0
923.20 0
923.27 0
923.34 0
923.41 0
923.48 0
923.55 0
923.62 0
923.69 0
923.76 0
923.83 0
923.90 0
923.96 0
924.03 0
924.10 0
924.17 0
924.24 0
924.31 0
924.38 0
924.45 0
924.52 0
924.59 0
924.66 0
924.73 0
924.80 0
924.87 0
924.94 0
925.01 0
925.08 0
925.15 0
925.22 0
925.29 0
925.36 0
925.43 0
925.50 0
925.57 0
925.64 0
925.71 1
925.78 0
925.85 0
925.92 0
925.99 0
926.06 0
926.13 0
926.20 0
926.27 0
926.34 0
926.41 0
926.48 0
926.54 0
926.61 0
926.68 0
926.75 0
926.82 0
926.89 0
926.96 0
927.03 0
927.10 0
927.17 0
927.24 0
927.31 0
927.38 0
927.45 0
927.52 0
927.59 0
927.66 0
927.73 0
927.80 1
927.87 0
927.94 0
928.01 0
928.08 0
928.15 0
928.22 0
928.29 0
928.36 0
928.43 0
928.50 0
928.57 0
928.64 0
928.71 0
928.78 0
928.85 0
928.92 0
928.99 0
929.06 0
929.13 0
929.20 0
929.27 0
929.34 0
929.41 0
929.48 0
929.55 0
929.62 0
929.69 0
929.76 0
929.83 0
929.90 0
929.97 0
930.04 0
930.11 0
930.18 0
930.25 0
930.32 0
930.39 0
930.46 0
930.53 0
930.60 0
930.67 0
930.74 0
930.81 0
930.88 0
930.95 0
931.02 0
931.09 0
931.16 0
931.23 0
931.30 0
931.37 0
931.44 0
931.51 0
931.58 0
931.65 0
931.72 0
931.79 0
931.86 0
931.93 0
932.00 0
932.07 0
932.14 0
932.21 0
932.28 0
932.35 0
932.42 0
932.49 0
932.56 0
932.63 0
932.70 0
932.77 0
932.84 0
932.91 0
932.98 0
933.05 0
933.12 0
933.19 0
933.26 0
933.33 0
933.40 0
933.47 0
933.54 0
933.61 0
933.68 0
933.75 0
933.82 0
933.89 0
933.96 0
934.03 0
934.10 0
934.17 0
934.24 0
934.31 0
934.38 0
934.45 0
934.52 0
934.59 0
934.66 0
934.73 0
934.80 0
934.87 0
934.94 0
935.01 0
935.08 0
935.15 0
935.22 0
935.29 0
935.36 0
935.43 0
935.50 0
935.57 0
935.64 0
935.71 0
935.78 0
935.85 0
935.92 0
935.99 0
936.06 0
936.13 0
936.20 0
936.27 0
936.34 0
936.41 0
936.48 0
936.55 0
936.62 0
936.69 0
936.76 0
936.83 0
936.90 0
936.97 0
937.04 0
937.11 0
937.18 0
937.25 0
937.32 0
937.39 0
937.46 0
937.53 0
937.60 0
937.67 0
937.74 0
937.81 0
937.88 0
937.95 0
938.02 0
938.09 0
938.16 0
938.23 0
938.30 0
938.37 0
938.45 0
938.52 0
938.59 0
938.66 0
938.73 0
938.80 0
938.87 0
938.94 0
939.01 1
939.08 1
939.15 1
939.22 0
939.29 0
939.36 0
939.43 0
939.50 0
939.57 0
939.64 0
939.71 0
939.78 0
939.85 0
939.92 0
939.99 0
940.06 0
940.13 0
940.20 0
940.27 0
940.34 0
940.41 0
940.48 0
940.55 0
940.62 0
940.69 0
940.76 0
940.83 0
940.90 0
940.97 0
941.05 0
941.12 0
941.19 0
941.26 0
941.33 0
941.40 0
941.47 0
941.54 0
941.61 1
941.68 1
941.75 1
941.82 0
941.89 0
941.96 0
942.03 0
942.10 0
942.17 0
942.24 0
942.31 0
942.38 0
942.45 0
942.52 0
942.59 0
942.66 0
942.73 0
942.80 0
942.87 0
942.94 0
943.02 0
943.09 0
943.16 0
943.23 0
943.30 0
943.37 0
943.44 0
943.51 0
943.58 0
943.65 0
943.72 0
943.79 0
943.86 0
943.93 0
944.00 0
944.07 0
944.14 0
944.21 0
944.28 0
944.35 0
944.42 0
944.49 0
944.56 0
944.64 0
944.71 0
944.78 0
944.85 0
944.92 0
944.99 0
945.06 0
945.13 0
945.20 0
945.27 0
945.34 0
945.41 0
945.48 0
945.55 0
945.62 0
945.69 0
945.76 0
945.83 0
945.90 0
945.97 0
946.04 0
946.12 0
946.19 0
946.26 0
946.33 0
946.40 0
946.47 0
946.54 0
946.61 0
946.68 0
946.75 0
946.82 0
946.89 0
946.96 0
947.03 0
947.10 0
947.17 0
947.24 0
947.31 0
947.38 0
947.46 0
947.53 0
947.60 0
947.67 0
947.74 0
947.81 0
947.88 0
947.95 0
948.02 0
948.09 0
948.16 0
948.23 0
948.30 0
948.37 0
948.44 0
948.51 0
948.58 0
948.66 0
948.73 0
948.80 0
948.87 0
948.94 0
949.01 0
949.08 0
949.15 0
949.22 0
949.29 0
949.36 0
949.43 0
949.50 0
949.57 0
949.64 0
949.71 0
949.79 0
949.86 0
949.93 0
950.00 0
950.07 0
950.14 0
950.21 0
950.28 0
950.35 0
950.42 0
950.49 0
950.56 0
950.63 0
950.70 0
950.77 0
950.85 0
950.92 0
950.99 0
951.06 0
951.13 0
951.20 0
951.27 0
951.34 0
951.41 0
951.48 0
951.55 0
951.62 0
951.69 0
951.76 0
951.84 0
951.91 0
951.98 0
952.05 0
952.12 0
952.19 0
952.26 0
952.33 0
952.40 0
952.47 0
952.54 0
952.61 0
952.68 0
952.75 0
952.83 0
952.90 0
952.97 0
953.04 0
953.11 0
953.18 0
953.25 0
953.32 0
953.39 0
953.46 0
953.53 0
953.60 0
953.67 0
953.75 0
953.82 0
953.89 0
953.96 0
954.03 0
954.10 0
954.17 0
954.24 0
954.31 0
954.38 0
954.45 0
954.52 0
954.60 0
954.67 0
954.74 0
954.81 0
954.88 0
954.95 0
955.02 0
955.09 0
955.16 0
955.23 0
955.30 0
955.37 0
955.45 0
955.52 0
955.59 0
955.66 0
955.73 0
955.80 0
955.87 0
955.94 0
956.01 0
956.08 0
956.15 0
956.23 0
956.30 0
956.37 0
956.44 0
956.51 0
956.58 0
956.65 0
956.72 0
956.79 0
956.86 0
956.93 0
957.01 0
957.08 0
957.15 0
957.22 0
957.29 0
957.36 0
957.43 0
957.50 0
957.57 0
957.64 0
957.71 0
957.79 0
957.86 0
957.93 0
958.00 0
958.07 0
958.14 0
958.21 0
958.28 0
958.35 0
958.42 0
958.49 0
958.57 0
958.64 0
958.71 0
958.78 0
958.85 0
958.92 0
958.99 0
959.06 0
959.13 0
959.20 0
959.28 0
959.35 0
959.42 0
959.49 0
959.56 0
959.63 0
959.70 0
959.77 0
959.84 0
959.91 0
959.99 0
960.06 0
960.13 0
960.20 0
960.27 0
960.34 0
960.41 0
960.48 0
960.55 0
960.63 0
960.70 0
960.77 0
960.84 0
960.91 0
960.98 0
961.05 0
961.12 0
961.19 0
961.26 0
961.34 0
961.41 0
961.48 0
961.55 0
961.62 0
961.69 0
961.76 0
961.83 0
961.90 0
961.98 0
962.05 0
962.12 0
962.19 0
962.26 0
962.33 0
962.40 0
962.47 0
962.54 0
962.62 0
962.69 0
962.76 0
962.83 0
962.90 0
962.97 0
963.04 0
963.11 0
963.18 0
963.26 0
963.33 0
963.40 0
963.47 0
963.54 0
963.61 0
963.68 0
963.75 0
963.83 0
963.90 0
963.97 0
964.04 0
964.11 0
964.18 0
964.25 0
964.32 0
964.39 0
964.47 0
964.54 0
964.61 0
964.68 0
964.75 0
964.82 0
964.89 0
964.96 0
965.04 0
965.11 0
965.18 0
965.25 0
965.32 0
965.39 0
965.46 0
965.53 0
965.61 0
965.68 0
965.75 0
965.82 0
965.89 0
965.96 0
966.03 0
966.10 0
966.18 0
966.25 0
966.32 0
966.39 0
966.46 0
966.53 0
966.60 0
966.67 0
966.75 0
966.82 0
966.89 0
966.96 0
967.03 0
967.10 0
967.17 0
967.24 0
967.32 0
967.39 0
967.46 0
967.53 0
967.60 0
967.67 0
967.74 0
967.81 0
967.89 0
967.96 0
968.03 0
968.10 0
968.17 0
968.24 0
968.31 0
968.39 0
968.46 0
968.53 0
968.60 0
968.67 0
968.74 0
968.81 0
968.88 0
968.96 0
969.03 0
969.10 0
969.17 0
969.24 0
969.31 0
969.38 0
969.46 0
969.53 0
969.60 0
969.67 0
969.74 0
969.81 0
969.88 0
969.96 0
970.03 0
970.10 0
970.17 0
970.24 0
970.31 0
970.38 0
970.46 0
970.53 0
970.60 0
970.67 0
970.74 0
970.81 0
970.88 0
970.96 0
971.03 0
971.10 0
971.17 0
971.24 0
971.31 0
971.38 0
971.46 0
971.53 0
971.60 0
971.67 0
971.74 0
971.81 0
971.88 0
971.96 0
972.03 0
972.10 0
972.17 0
972.24 0
972.31 0
972.38 0
972.46 0
972.53 0
972.60 0
972.67 0
972.74 0
972.81 0
972.88 0
972.96 0
973.03 0
973.10 0
973.17 0
973.24 0
973.31 0
973.39 0
973.46 0
973.53 0
973.60 0
973.67 0
973.74 0
973.81 0
973.89 0
973.96 0
974.03 0
974.10 0
974.17 0
974.24 0
974.32 0
974.39 0
974.46 0
974.53 0
974.60 0
974.67 0
974.74 0
974.82 0
974.89 0
974.96 0
975.03 0
975.10 0
975.17 0
975.25 0
975.32 0
975.39 0
975.46 0
975.53 0
975.60 0
975.68 0
975.75 0
975.82 0
975.89 0
975.96 0
976.03 0
976.11 0
976.18 0
976.25 0
976.32 0
976.39 0
976.46 0
976.53 0
976.61 0
976.68 0
976.75 0
976.82 0
976.89 0
976.96 0
977.04 0
977.11 0
977.18 0
977.25 0
977.32 0
977.39 0
977.47 0
977.54 0
977.61 0
977.68 0
977.75 0
977.82 0
977.90 0
977.97 0
978.04 0
978.11 0
978.18 0
978.25 0
978.33 0
978.40 0
978.47 0
978.54 0
978.61 0
978.69 0
978.76 0
978.83 0
978.90 0
978.97 0
979.04 0
979.12 0
979.19 0
979.26 0
979.33 0
979.40 0
979.47 0
979.55 0
979.62 0
979.69 0
979.76 0
979.83 0
979.90 0
979.98 0
980.05 0
980.12 0
980.19 0
980.26 0
980.34 0
980.41 0
980.48 0
980.55 0
980.62 0
980.69 0
980.77 0
980.84 0
980.91 0
980.98 0
981.05 0
981.12 0
981.20 0
981.27 0
981.34 0
981.41 0
981.48 0
981.56 0
981.63 0
981.70 0
981.77 0
981.84 0
981.91 0
981.99 0
982.06 0
982.13 0
982.20 0
982.27 0
982.35 0
982.42 0
982.49 0
982.56 0
982.63 0
982.71 0
982.78 0
982.85 0
982.92 0
982.99 0
983.06 0
983.14 0
983.21 0
983.28 0
983.35 0
983.42 0
983.50 0
983.57 0
983.64 0
983.71 0
983.78 0
983.86 0
983.93 0
984.00 0
984.07 0
984.14 0
984.21 0
984.29 0
984.36 0
984.43 0
984.50 0
984.57 0
984.65 0
984.72 0
984.79 0
984.86 0
984.93 0
985.01 0
985.08 0
985.15 0
985.22 0
985.29 0
985.37 0
985.44 0
985.51 0
985.58 0
985.65 0
985.73 0
985.80 0
985.87 0
985.94 0
986.01 0
986.09 0
986.16 0
986.23 0
986.30 0
986.37 0
986.45 0
986.52 0
986.59 0
986.66 0
986.73 0
986.81 0
986.88 0
986.95 0
987.02 0
987.09 0
987.17 0
987.24 0
987.31 0
987.38 0
987.45 0
987.53 0
987.60 0
987.67 0
987.74 0
987.81 0
987.89 0
987.96 0
988.03 0
988.10 0
988.17 0
988.25 0
988.32 0
988.39 0
988.46 0
988.53 0
988.61 0
988.68 0
988.75 0
988.82 0
988.90 0
988.97 0
989.04 0
989.11 0
989.18 0
989.26 0
989.33 0
989.40 0
989.47 0
989.54 0
989.62 0
989.69 0
989.76 0
989.83 0
989.90 0
989.98 0
990.05 0
990.12 0
990.19 0
990.27 0
990.34 0
990.41 0
990.48 0
990.55 0
990.63 0
990.70 0
990.77 0
990.84 0
990.91 0
990.99 0
991.06 0
991.13 0
991.20 0
991.28 0
991.35 0
991.42 0
991.49 0
991.56 0
991.64 0
991.71 0
991.78 0
991.85 0
991.93 0
992.00 0
992.07 0
992.14 0
992.21 0
992.29 1
992.36 1
992.43 0
992.50 0
992.58 0
992.65 0
992.72 0
992.79 0
992.86 0
992.94 0
993.01 0
993.08 0
993.15 0
993.23 0
993.30 0
993.37 0
993.44 0
993.51 0
993.59 0
993.66 0
993.73 0
993.80 0
993.88 0
993.95 0
994.02 0
994.09 0
994.16 0
994.24 0
994.31 0
994.38 0
994.45 0
994.53 0
994.60 0
994.67 0
994.74 0
994.82 0
994.89 0
994.96 0
995.03 0
995.10 0
995.18 0
995.25 0
995.32 0
995.39 0
995.47 0
995.54 0
995.61 0
995.68 0
995.76 0
995.83 0
995.90 0
995.97 0
996.04 0
996.12 0
996.19 0
996.26 0
996.33 0
996.41 0
996.48 0
996.55 0
996.62 0
996.70 0
996.77 0
996.84 0
996.91 0
996.99 0
997.06 0
997.13 0
997.20 0
997.28 0
997.35 0
997.42 0
997.49 0
997.56 0
997.64 0
997.71 0
997.78 0
997.85 0
997.93 0
998.00 0
998.07 0
998.14 0
998.22 0
998.29 0
998.36 0
998.43 0
998.51 0
998.58 0
998.65 0
998.72 0
998.80 0
998.87 0
998.94 0
999.01 0
999.09 0
999.16 0
999.23 0
999.30 0
999.38 0
999.45 0
999.52 0
999.59 0
999.67 0
999.74 0
999.81 0
999.88 0
999.96 0
1000.03 0
1000.10 0
1000.17 0
1000.25 0
1000.32 0
1000.39 0
1000.46 0
1000.54 0
1000.61 0
1000.68 0
1000.75 0
1000.83 0
1000.90 0
1000.97 0
1001.04 0
1001.12 0
1001.19 0
1001.26 0
1001.33 0
1001.41 0
1001.48 0
1001.55 0
1001.62 0
1001.70 0
1001.77 0
1001.84 0
1001.91 0
1001.99 0
1002.06 0
1002.13 0
1002.20 0
1002.28 0
1002.35 0
1002.42 0
1002.49 0
1002.57 0
1002.64 0
1002.71 0
1002.78 0
1002.86 0
1002.93 0
1003.00 0
1003.07 0
1003.15 0
1003.22 0
1003.29 0
1003.37 0
1003.44 0
1003.51 0
1003.58 0
1003.66 0
1003.73 1
1003.80 1
1003.87 1
1003.95 1
1004.02 1
1004.09 1
1004.16 0
1004.24 0
1004.31 0
1004.38 0
1004.45 0
1004.53 0
1004.60 0
1004.67 0
1004.75 0
1004.82 0
1004.89 0
1004.96 0
1005.04 0
1005.11 0
1005.18 0
1005.25 0
1005.33 0
1005.40 0
1005.47 0
1005.54 0
1005.62 0
1005.69 0
1005.76 0
1005.84 0
1005.91 0
1005.98 0
1006.05 0
1006.13 0
1006.20 0
1006.27 0
1006.34 0
1006.42 0
1006.49 0
1006.56 0
1006.64 0
1006.71 0
1006.78 0
1006.85 0
1006.93 0
1007.00 0
1007.07 0
1007.14 0
1007.22 0
1007.29 0
1007.36 0
1007.44 0
1007.51 0
1007.58 0
1007.65 0
1007.73 0
1007.80 0
1007.87 0
1007.95 0
1008.02 0
1008.09 0
1008.16 0
1008.24 0
1008.31 0
1008.38 0
1008.45 1
1008.53 1
1008.60 1
1008.67 1
1008.75 1
1008.82 1
1008.89 1
1008.96 1
1009.04 1
1009.11 1
1009.18 0
1009.26 0
1009.33 0
1009.40 0
1009.47 1
1009.55 1
1009.62 1
1009.69 1
1009.77 1
1009.84 1
1009.91 1
1009.98 1
1010.06 1
1010.13 1
1010.20 0
1010.28 0
1010.35 0
1010.42 0
1010.49 0
1010.57 0
1010.64 0
1010.71 0
1010.79 0
1010.86 0
1010.93 0
1011.00 0
1011.08 0
1011.15 0
1011.22 0
1011.30 0
1011.37 0
1011.44 0
1011.51 0
1011.59 0
1011.66 0
1011.73 0
1011.81 0
1011.88 0
1011.95 0
1012.02 0
1012.10 0
1012.17 0
1012.24 0
1012.32 0
1012.39 0
1012.46 0
1012.54 0
1012.61 0
1012.68 0
1012.75 0
1012.83 0
1012.90 0
1012.97 0
1013.05 0
1013.12 0
1013.19 0
1013.27 0
1013.34 0
1013.41 0
1013.48 0
1013.56 0
1013.63 0
1013.70 0
1013.78 0
1013.85 0
1013.92 0
1013.99 0
1014.07 0
1014.14 0
1014.21 0
1014.29 0
1014.36 0
1014.43 0
1014.51 0
1014.58 0
1014.65 0
1014.73 0
1014.80 0
1014.87 0
1014.94 0
1015.02 0
1015.09 0
1015.16 0
1015.24 0
1015.31 0
1015.38 0
1015.46 1
1015.53 1
1015.60 1
1015.67 1
1015.75 0
1015.82 0
1015.89 0
1015.97 0
1016.04 0
1016.11 0
1016.19 0
1016.26 0
1016.33 0
1016.41 0
1016.48 0
1016.55 0
1016.62 0
1016.70 0
1016.77 0
1016.84 0
1016.92 0
1016.99 0
1017.06 0
1017.14 0
1017.21 0
1017.28 0
1017.36 0
1017.43 0
1017.50 0
1017.57 0
1017.65 1
1017.72 1
1017.79 1
1017.87 1
1017.94 1
1018.01 1
1018.09 1
1018.16 1
1018.23 2
1018.31 2
1018.38 2
1018.45 1
1018.53 1
1018.60 1
1018.67 1
1018.75 1
1018.82 1
1018.89 1
1018.96 0
1019.04 0
1019.11 0
1019.18 0
1019.26 0
1019.33 0
1019.40 0
1019.48 0
1019.55 0
1019.62 0
1019.70 0
1019.77 0
1019.84 0
1019.92 0
1019.99 0
1020.06 0
1020.14 0
1020.21 0
1020.28 0
1020.36 0
1020.43 0
1020.50 0
1020.58 0
1020.65 0
1020.72 0
1020.80 0
1020.87 0
1020.94 0
1021.01 0
1021.09 0
1021.16 0
1021.23 0
1021.31 0
1021.38 0
1021.45 0
1021.53 0
1021.60 0
1021.67 0
1021.75 0
1021.82 0
1021.89 0
1021.97 0
1022.04 0
1022.11 0
1022.19 0
1022.26 0
1022.33 0
1022.41 0
1022.48 0
1022.55 0
1022.63 0
1022.70 1
1022.77 1
1022.85 1
1022.92 0
1022.99 0
1023.07 0
1023.14 0
1023.21 0
1023.29 0
1023.36 0
1023.43 0
1023.51 0
1023.58 0
1023.65 0
1023.73 0
1023.80 0
1023.87 0
1023.95 0
1024.02 0
1024.09 0
1024.17 0
1024.24 0
1024.31 0
1024.39 0
1024.46 0
1024.53 0
1024.61 0
1024.68 0
1024.75 0
1024.83 0
1024.90 0
1024.97 0
1025.05 0
1025.12 0
1025.19 0
1025.27 1
1025.34 1
1025.41 1
1025.49 1
1025.56 1
1025.63 1
1025.71 1
1025.78 0
1025.85 0
1025.93 0
1026.00 0
1026.08 0
1026.15 0
1026.22 0
1026.30 0
1026.37 0
1026.44 0
1026.52 0
1026.59 0
1026.66 0
1026.74 0
1026.81 0
1026.88 0
1026.96 0
1027.03 0
1027.10 0
1027.18 0
1027.25 0
1027.32 0
1027.40 0
1027.47 1
1027.54 1
1027.62 1
1027.69 1
1027.76 2
1027.84 2
1027.91 2
1027.99 2
1028.06 2
1028.13 2
1028.21 2
1028.28 1
1028.35 1
1028.43 1
1028.50 1
1028.57 1
1028.65 1
1028.72 1
1028.79 1
1028.87 1
1028.94 1
1029.01 1
1029.09 1
1029.16 1
1029.24 1
1029.31 1
1029.38 0
1029.46 0
1029.53 0
1029.60 0
1029.68 1
1029.75 1
1029.82 1
1029.90 1
1029.97 1
1030.04 1
1030.12 1
1030.19 1
1030.27 1
1030.34 1
1030.41 1
1030.49 1
1030.56 1
1030.63 1
1030.71 1
1030.78 1
1030.85 1
1030.93 1
1031.00 1
1031.07 1
1031.15 1
1031.22 1
1031.30 1
1031.37 1
1031.44 1
1031.52 1
1031.59 2
1031.66 2
1031.74 2
1031.81 2
1031.88 1
1031.96 1
1032.03 1
1032.11 1
1032.18 1
1032.25 1
1032.33 1
1032.40 1
1032.47 1
1032.55 1
1032.62 1
1032.69 1
1032.77 1
1032.84 1
1032.92 1
1032.99 1
1033.06 1
1033.14 1
1033.21 1
1033.28 1
1033.36 0
1033.43 0
1033.51 0
1033.58 0
1033.65 0
1033.73 0
1033.80 0
1033.87 0
1033.95 1
1034.02 1
1034.09 1
1034.17 1
1034.24 1
1034.32 1
1034.39 1
1034.46 1
1034.54 0
1034.61 0
1034.68 0
1034.76 0
1034.83 0
1034.91 0
1034.98 0
1035.05 0
1035.13 1
1035.20 1
1035.27 1
1035.35 1
1035.42 1
1035.50 1
1035.57 1
1035.64 1
1035.72 1
1035.79 1
1035.86 0
1035.94 0
1036.01 1
1036.09 1
1036.16 1
1036.23 1
1036.31 1
1036.38 1
1036.46 0
1036.53 0
1036.60 0
1036.68 0
1036.75 0
1036.82 0
1036.90 0
1036.97 0
1037.05 0
1037.12 0
1037.19 0
1037.27 0
1037.34 0
1037.41 1
1037.49 1
1037.56 1
1037.64 1
1037.71 1
1037.78 1
1037.86 1
1037.93 1
1038.01 1
1038.08 1
1038.15 0
1038.23 0
1038.30 0
1038.37 0
1038.45 0
1038.52 0
1038.60 0
1038.67 0
1038.74 0
1038.82 0
1038.89 0
1038.97 0
1039.04 0
1039.11 0
1039.19 0
1039.26 0
1039.34 0
1039.41 0
1039.48 0
1039.56 0
1039.63 0
1039.71 0
1039.78 0
1039.85 0
1039.93 0
1040.00 0
1040.07 0
1040.15 0
1040.22 0
1040.30 0
1040.37 0
1040.44 0
1040.52 0
1040.59 0
1040.67 0
1040.74 0
1040.81 0
1040.89 0
1040.96 0
1041.04 1
1041.11 1
1041.18 1
1041.26 2
1041.33 2
1041.41 2
1041.48 2
1041.55 2
1041.63 2
1041.70 1
1041.78 1
1041.85 1
1041.92 1
1042.00 1
1042.07 1
1042.15 1
1042.22 1
1042.29 1
1042.37 1
1042.44 1
1042.52 1
1042.59 1
1042.66 1
1042.74 1
1042.81 2
1042.89 2
1042.96 2
1043.03 2
1043.11 2
1043.18 2
1043.26 2
1043.33 2
1043.40 3
1043.48 3
1043.55 3
1043.63 3
1043.70 3
1043.77 2
1043.85 2
1043.92 2
1044.00 2
1044.07 2
1044.14 2
1044.22 2
1044.29 2
1044.37 2
1044.44 2
1044.52 2
1044.59 2
1044.66 1
1044.74 1
1044.81 2
1044.89 2
1044.96 2
1045.03 2
1045.11 3
1045.18 3
1045.26 3
1045.33 4
1045.40 4
1045.48 4
1045.55 4
1045.63 4
1045.70 3
1045.78 3
1045.85 2
1045.92 2
1046.00 2
1046.07 1
1046.15 1
1046.22 1
1046.29 1
1046.37 2
1046.44 2
1046.52 2
1046.59 2
1046.66 2
1046.74 2
1046.81 2
1046.89 2
1046.96 2
1047.04 2
1047.11 3
1047.18 3
1047.26 3
1047.33 3
1047.41 3
1047.48 3
1047.56 4
1047.63 4
1047.70 5
1047.78 6
1047.85 6
1047.93 6
1048.00 6
1048.07 6
1048.15 6
1048.22 5
1048.30 5
1048.37 5
1048.45 5
1048.52 5
1048.59 5
1048.67 4
1048.74 4
1048.82 4
1048.89 4
1048.97 4
1049.04 5
1049.11 5
1049.19 6
1049.26 6
1049.34 6
1049.41 6
1049.48 6
1049.56 5
1049.63 5
1049.71 5
1049.78 5
1049.86 5
1049.93 6
1050.00 6
1050.08 6
1050.15 5
1050.23 5
1050.30 5
1050.38 4
1050.45 4
1050.52 4
1050.60 4
1050.67 3
1050.75 3
1050.82 3
1050.90 3
1050.97 3
1051.05 3
1051.12 3
1051.19 3
1051.27 3
1051.34 3
1051.42 2
1051.49 2
1051.57 2
1051.64 2
1051.71 2
1051.79 2
1051.86 2
1051.94 3
1052.01 3
1052.09 3
1052.16 3
1052.23 3
1052.31 3
1052.38 3
1052.46 3
1052.53 3
1052.61 3
1052.68 3
1052.76 3
1052.83 3
1052.90 3
1052.98 2
1053.05 2
1053.13 2
1053.20 1
1053.28 1
1053.35 1
1053.42 1
1053.50 1
1053.57 1
1053.65 1
1053.72 1
1053.80 0
1053.87 0
1053.95 0
1054.02 0
1054.09 0
1054.17 0
1054.24 0
1054.32 0
1054.39 0
1054.47 0
1054.54 0
1054.62 1
1054.69 1
1054.76 1
1054.84 1
1054.91 1
1054.99 1
1055.06 1
1055.14 1
1055.21 1
1055.29 0
1055.36 1
1055.43 1
1055.51 1
1055.58 1
1055.66 1
1055.73 2
1055.81 2
1055.88 2
1055.96 2
1056.03 2
1056.10 2
1056.18 3
1056.25 3
1056.33 3
1056.40 2
1056.48 2
1056.55 1
1056.63 1
1056.70 0
1056.78 0
1056.85 0
1056.92 0
1057.00 0
1057.07 0
1057.15 0
1057.22 0
1057.30 0
1057.37 0
1057.45 0
1057.52 0
1057.60 0
1057.67 0
1057.74 0
1057.82 0
1057.89 0
1057.97 0
1058.04 0
1058.12 1
1058.19 1
1058.27 1
1058.34 1
1058.42 1
1058.49 1
1058.56 1
1058.64 1
1058.71 1
1058.79 1
1058.86 1
1058.94 1
1059.01 1
1059.09 1
1059.16 1
1059.24 1
1059.31 1
1059.39 1
1059.46 1
1059.53 1
1059.61 1
1059.68 1
1059.76 2
1059.83 2
1059.91 2
1059.98 2
1060.06 2
1060.13 2
1060.21 1
1060.28 1
1060.36 1
1060.43 1
1060.50 1
1060.58 1
1060.65 1
1060.73 2
1060.80 2
1060.88 3
1060.95 4
1061.03 4
1061.10 5
1061.18 6
1061.25 6
1061.33 7
1061.40 7
1061.48 6
1061.55 6
1061.62 5
1061.70 5
1061.77 5
1061.85 6
1061.92 6
1062.00 7
1062.07 8
1062.15 8
1062.22 8
1062.30 8
1062.37 8
1062.45 7
1062.52 6
1062.60 6
1062.67 5
1062.75 5
1062.82 5
1062.90 4
1062.97 4
1063.04 4
1063.12 3
1063.19 3
1063.27 2
1063.34 2
1063.42 2
1063.49 2
1063.57 2
1063.64 2
1063.72 1
1063.79 1
1063.87 1
1063.94 1
1064.02 1
1064.09 0
1064.17 0
1064.24 0
1064.32 0
1064.39 0
1064.47 0
1064.54 0
1064.61 0
1064.69 0
1064.76 0
1064.84 0
1064.91 1
1064.99 1
1065.06 2
1065.14 2
1065.21 3
1065.29 3
1065.36 3
1065.44 3
1065.51 3
1065.59 3
1065.66 2
1065.74 2
1065.81 2
1065.89 2
1065.96 3
1066.04 4
1066.11 4
1066.19 4
1066.26 4
1066.34 4
1066.41 4
1066.49 3
1066.56 3
1066.64 2
1066.71 2
1066.78 2
1066.86 2
1066.93 2
1067.01 3
1067.08 3
1067.16 3
1067.23 3
1067.31 3
1067.38 3
1067.46 3
1067.53 3
1067.61 2
1067.68 2
1067.76 2
1067.83 2
1067.91 2
1067.98 1
1068.06 1
1068.13 0
1068.21 0
1068.28 0
1068.36 0
1068.43 0
1068.51 0
1068.58 1
1068.66 1
1068.73 2
1068.81 2
1068.88 2
1068.96 1
1069.03 1
1069.11 1
1069.18 1
1069.26 0
1069.33 0
1069.41 0
1069.48 0
1069.56 0
1069.63 0
1069.71 0
1069.78 0
1069.86 0
1069.93 0
1070.01 0
1070.08 0
1070.16 0
1070.23 0
1070.31 1
1070.38 1
1070.46 1
1070.53 1
1070.61 1
1070.68 1
1070.76 0
1070.83 0
1070.91 1
1070.98 1
1071.06 1
1071.13 1
1071.21 1
1071.28 1
1071.36 1
1071.43 0
1071.51 0
1071.58 0
1071.66 0
1071.73 0
1071.81 0
1071.88 0
1071.96 0
1072.03 0
1072.11 0
1072.18 0
1072.26 0
1072.33 0
1072.41 0
1072.48 0
1072.56 0
1072.63 0
1072.71 1
1072.78 1
1072.86 1
1072.93 2
1073.01 2
1073.08 3
1073.16 3
1073.23 3
1073.31 3
1073.38 3
1073.46 3
1073.53 2
1073.61 2
1073.68 2
1073.76 2
1073.83 2
1073.91 2
1073.99 2
1074.06 1
1074.14 1
1074.21 1
1074.29 1
1074.36 1
1074.44 1
1074.51 2
1074.59 2
1074.66 2
1074.74 2
1074.81 2
1074.89 2
1074.96 3
1075.04 3
1075.11 3
1075.19 4
1075.26 4
1075.34 4
1075.41 5
1075.49 5
1075.56 5
1075.64 5
1075.71 5
1075.79 5
1075.86 5
1075.94 5
1076.01 6
1076.09 6
1076.16 6
1076.24 6
1076.32 6
1076.39 5
1076.47 5
1076.54 5
1076.62 5
1076.69 5
1076.77 6
1076.84 7
1076.92 7
1076.99 8
1077.07 10
1077.14 10
1077.22 11
1077.29 11
1077.37 11
1077.44 11
1077.52 10
1077.59 9
1077.67 9
1077.74 8
1077.82 8
1077.90 7
1077.97 7
1078.05 7
1078.12 8
1078.20 8
1078.27 9
1078.35 9
1078.42 10
1078.50 10
1078.57 10
1078.65 9
1078.72 8
1078.80 7
1078.87 6
1078.95 5
1079.02 4
1079.10 3
1079.17 2
1079.25 2
1079.33 2
1079.40 2
1079.48 2
1079.55 2
1079.63 2
1079.70 2
1079.78 2
1079.85 1
1079.93 1
1080.00 1
1080.08 1
1080.15 1
1080.23 1
1080.30 2
1080.38 2
1080.46 3
1080.53 3
1080.61 3
1080.68 3
1080.76 3
1080.83 3
1080.91 3
1080.98 2
1081.06 2
1081.13 2
1081.21 2
1081.28 2
1081.36 1
1081.44 1
1081.51 1
1081.59 1
1081.66 1
1081.74 1
1081.81 1
1081.89 1
1081.96 2
1082.04 2
1082.11 2
1082.19 2
1082.26 2
1082.34 2
1082.42 3
1082.49 3
1082.57 3
1082.64 4
1082.72 4
1082.79 3
1082.87 3
1082.94 3
1083.02 3
1083.09 3
1083.17 3
1083.25 3
1083.32 3
1083.40 3
1083.47 2
1083.55 1
1083.62 1
1083.70 0
1083.77 0
1083.85 0
1083.92 0
1084.00 0
1084.08 0
1084.15 0
1084.23 1
1084.30 2
1084.38 3
1084.45 3
1084.53 4
1084.60 4
1084.68 3
1084.75 3
1084.83 2
1084.91 2
1084.98 1
1085.06 1
1085.13 1
1085.21 0
1085.28 0
1085.36 0
1085.43 0
1085.51 0
1085.59 0
1085.66 0
1085.74 0
1085.81 0
1085.89 0
1085.96 0
1086.04 0
1086.11 0
1086.19 0
1086.27 0
1086.34 0
1086.42 0
1086.49 1
1086.57 1
1086.64 2
1086.72 2
1086.79 3
1086.87 3
1086.95 4
1087.02 5
1087.10 6
1087.17 6
1087.25 7
1087.32 6
1087.40 6
1087.47 6
1087.55 5
1087.63 5
1087.70 5
1087.78 5
1087.85 6
1087.93 7
1088.00 8
1088.08 8
1088.16 9
1088.23 9
1088.31 8
1088.38 8
1088.46 8
1088.53 8
1088.61 8
1088.68 8
1088.76 9
1088.84 9
1088.91 10
1088.99 11
1089.06 12
1089.14 13
1089.21 13
1089.29 13
1089.37 13
1089.44 13
1089.52 12
1089.59 12
1089.67 11
1089.74 10
1089.82 10
1089.90 10
1089.97 10
1090.05 10
1090.12 10
1090.20 11
1090.27 11
1090.35 12
1090.42 13
1090.50 13
1090.58 14
1090.65 14
1090.73 13
1090.80 13
1090.88 12
1090.95 11
1091.03 10
1091.11 9
1091.18 9
1091.26 9
1091.33 9
1091.41 9
1091.49 9
1091.56 9
1091.64 9
1091.71 9
1091.79 10
1091.86 10
1091.94 11
1092.02 11
1092.09 12
1092.17 12
1092.24 12
1092.32 12
1092.39 12
1092.47 13
1092.55 12
1092.62 13
1092.70 13
1092.77 15
1092.85 20
1092.92 29
1093.00 43
1093.08 63
1093.15 89
1093.23 120
1093.30 155
1093.38 192
1093.46 232
1093.53 273
1093.61 314
1093.68 355
1093.76 395
1093.83 434
1093.91 469
1093.99 499
1094.06 525
1094.14 546
1094.21 561
1094.29 571
1094.36 577
1094.44 580
1094.52 579
1094.59 577
1094.67 572
1094.74 567
1094.82 560
1094.90 554
1094.97 546
1095.05 539
1095.12 530
1095.20 521
1095.28 509
1095.35 496
1095.43 481
1095.50 465
1095.58 447
1095.65 428
1095.73 407
1095.81 384
1095.88 360
1095.96 335
1096.03 311
1096.11 287
1096.19 266
1096.26 248
1096.34 232
1096.41 219
1096.49 207
1096.57 197
1096.64 187
1096.72 177
1096.79 167
1096.87 157
1096.94 146
1097.02 137
1097.10 127
1097.17 118
1097.25 109
1097.32 101
1097.40 93
1097.48 85
1097.55 78
1097.63 72
1097.70 66
1097.78 61
1097.86 56
1097.93 51
1098.01 46
1098.08 41
1098.16 37
1098.24 32
1098.31 29
1098.39 26
1098.46 23
1098.54 22
1098.62 21
1098.69 20
1098.77 19
1098.84 18
1098.92 17
1099.00 15
1099.07 13
1099.15 12
1099.22 10
1099.30 9
1099.38 8
1099.45 8
1099.53 9
1099.60 10
1099.68 11
1099.76 12
1099.83 13
1099.91 14
1099.98 13
1100.06 12
1100.14 11
1100.21 9
1100.29 7
1100.36 6
1100.44 5
1100.52 4
1100.59 3
1100.67 3
1100.74 4
1100.82 4
1100.90 4
1100.97 4
1101.05 4
1101.12 4
1101.20 3
1101.28 3
1101.35 3
1101.43 3
1101.51 3
1101.58 4
1101.66 5
1101.73 6
1101.81 7
1101.89 8
1101.96 9
1102.04 9
1102.11 8
1102.19 8
1102.27 6
1102.34 5
1102.42 4
1102.49 3
1102.57 3
1102.65 2
1102.72 2
1102.80 3
1102.87 4
1102.95 5
1103.03 6
1103.10 7
1103.18 8
1103.26 10
1103.33 11
1103.41 12
1103.48 13
1103.56 14
1103.64 16
1103.71 17
1103.79 19
1103.86 20
1103.94 20
1104.02 20
1104.09 19
1104.17 18
1104.25 17
1104.32 17
1104.40 16
1104.47 16
1104.55 16
1104.63 15
1104.70 15
1104.78 15
1104.86 14
1104.93 14
1105.01 13
1105.08 13
1105.16 12
1105.24 12
1105.31 12
1105.39 13
1105.46 14
1105.54 16
1105.62 18
1105.69 19
1105.77 21
1105.85 22
1105.92 23
1106.00 23
1106.07 23
1106.15 22
1106.23 21
1106.30 20
1106.38 18
1106.46 17
1106.53 15
1106.61 14
1106.68 13
1106.76 12
1106.84 12
1106.91 11
1106.99 11
1107.07 11
1107.14 11
1107.22 11
1107.29 11
1107.37 12
1107.45 12
1107.52 13
1107.60 13
1107.68 13
1107.75 14
1107.83 14
1107.91 14
1107.98 14
1108.06 15
1108.13 16
1108.21 16
1108.29 17
1108.36 18
1108.44 18
1108.52 18
1108.59 18
1108.67 17
1108.74 17
1108.82 16
1108.90 16
1108.97 16
1109.05 15
1109.13 15
1109.20 15
1109.28 14
1109.36 14
1109.43 13
1109.51 13
1109.58 12
1109.66 12
1109.74 12
1109.81 12
1109.89 11
1109.97 11
1110.04 10
1110.12 8
1110.20 7
1110.27 6
1110.35 6
1110.42 5
1110.50 5
1110.58 5
1110.65 5
1110.73 6
1110.81 6
1110.88 7
1110.96 8
1111.04 8
1111.11 8
1111.19 9
1111.27 9
1111.34 9
1111.42 9
1111.49 9
1111.57 10
1111.65 10
1111.72 12
1111.80 13
1111.88 14
1111.95 14
1112.03 15
1112.11 14
1112.18 14
1112.26 13
1112.34 12
1112.41 11
1112.49 11
1112.56 11
1112.64 11
1112.72 12
1112.79 12
1112.87 12
1112.95 13
1113.02 13
1113.10 13
1113.18 13
1113.25 12
1113.33 11
1113.41 10
1113.48 9
1113.56 8
1113.64 7
1113.71 6
1113.79 5
1113.86 4
1113.94 4
1114.02 4
1114.09 4
1114.17 4
1114.25 5
1114.32 5
1114.40 7
1114.48 8
1114.55 10
1114.63 11
1114.71 12
1114.78 13
1114.86 13
1114.94 12
1115.01 12
1115.09 11
1115.17 10
1115.24 10
1115.32 10
1115.40 10
1115.47 10
1115.55 9
1115.63 9
1115.70 9
1115.78 9
1115.86 8
1115.93 8
1116.01 7
1116.08 7
1116.16 7
1116.24 7
1116.31 7
1116.39 9
1116.47 11
1116.54 13
1116.62 16
1116.70 19
1116.77 21
1116.85 23
1116.93 24
1117.00 23
1117.08 22
1117.16 21
1117.23 20
1117.31 18
1117.39 18
1117.46 17
1117.54 18
1117.62 19
1117.69 20
1117.77 21
1117.85 22
1117.92 23
1118.00 24
1118.08 24
1118.15 24
1118.23 23
1118.31 22
1118.38 20
1118.46 19
1118.54 18
1118.61 17
1118.69 17
1118.77 18
1118.84 18
1118.92 19
1119.00 19
1119.07 19
1119.15 19
1119.23 18
1119.30 17
1119.38 16
1119.46 15
1119.53 14
1119.61 14
1119.69 14
1119.76 14
1119.84 15
1119.92 16
1119.99 17
1120.07 17
1120.15 17
1120.22 17
1120.30 16
1120.38 15
1120.45 14
1120.53 12
1120.61 11
1120.68 10
1120.76 9
1120.84 9
1120.91 9
1120.99 9
1121.07 10
1121.15 10
1121.22 10
1121.30 10
1121.38 10
1121.45 10
1121.53 9
1121.61 8
1121.68 7
1121.76 6
1121.84 6
1121.91 5
1121.99 5
1122.07 6
1122.14 7
1122.22 8
1122.30 9
1122.37 11
1122.45 12
1122.53 12
1122.60 13
1122.68 13
1122.76 12
1122.83 12
1122.91 10
1122.99 9
1123.06 7
1123.14 5
1123.22 4
1123.30 2
1123.37 1
1123.45 0
1123.53 0
1123.60 0
1123.68 1
1123.76 1
1123.83 2
1123.91 2
1123.99 3
1124.06 3
1124.14 2
1124.22 2
1124.29 2
1124.37 2
1124.45 3
1124.53 3
1124.60 5
1124.68 6
1124.76 8
1124.83 9
1124.91 11
1124.99 12
1125.06 12
1125.14 12
1125.22 11
1125.29 10
1125.37 8
1125.45 7
1125.52 5
1125.60 3
1125.68 2
1125.76 2
1125.83 3
1125.91 3
1125.99 5
1126.06 6
1126.14 6
1126.22 6
1126.29 6
1126.37 5
1126.45 4
1126.52 3
1126.60 2
1126.68 1
1126.76 0
1126.83 0
1126.91 0
1126.99 0
1127.06 0
1127.14 1
1127.22 1
1127.29 1
1127.37 1
1127.45 1
1127.53 0
1127.60 0
1127.68 0
1127.76 0
1127.83 0
1127.91 0
1127.99 0
1128.06 0
1128.14 1
1128.22 1
1128.29 2
1128.37 2
1128.45 3
1128.53 4
1128.60 4
1128.68 5
1128.76 5
1128.83 5
1128.91 5
1128.99 6
1129.07 6
1129.14 6
1129.22 7
1129.30 7
1129.37 7
1129.45 7
1129.53 7
1129.60 8
1129.68 8
1129.76 10
1129.84 11
1129.91 12
1129.99 13
1130.07 14
1130.14 15
1130.22 15
1130.30 15
1130.38 15
1130.45 15
1130.53 15
1130.61 15
1130.68 15
1130.76 16
1130.84 16
1130.91 17
1130.99 17
1131.07 18
1131.15 18
1131.22 19
1131.30 20
1131.38 21
1131.45 21
1131.53 22
1131.61 22
1131.69 22
1131.76 22
1131.84 23
1131.92 25
1131.99 28
1132.07 32
1132.15 36
1132.23 40
1132.30 43
1132.38 45
1132.46 45
1132.53 43
1132.61 41
1132.69 40
1132.77 39
1132.84 39
1132.92 40
1133.00 43
1133.07 47
1133.15 50
1133.23 54
1133.31 56
1133.38 57
1133.46 58
1133.54 58
1133.61 58
1133.69 58
1133.77 58
1133.85 58
1133.92 57
1134.00 56
1134.08 55
1134.15 53
1134.23 51
1134.31 48
1134.39 46
1134.46 43
1134.54 41
1134.62 38
1134.70 36
1134.77 34
1134.85 33
1134.93 32
1135.00 31
1135.08 31
1135.16 32
1135.24 32
1135.31 32
1135.39 33
1135.47 33
1135.54 34
1135.62 34
1135.70 35
1135.78 35
1135.85 36
1135.93 36
1136.01 36
1136.09 36
1136.16 35
1136.24 34
1136.32 33
1136.39 32
1136.47 30
1136.55 28
1136.63 27
1136.70 26
1136.78 26
1136.86 26
1136.94 26
1137.01 27
1137.09 27
1137.17 27
1137.24 27
1137.32 26
1137.40 25
1137.48 24
1137.55 23
1137.63 22
1137.71 22
1137.79 22
1137.86 21
1137.94 21
1138.02 21
1138.10 21
1138.17 20
1138.25 20
1138.33 19
1138.40 19
1138.48 19
1138.56 19
1138.64 19
1138.71 19
1138.79 18
1138.87 17
1138.95 16
1139.02 15
1139.10 14
1139.18 13
1139.26 13
1139.33 13
1139.41 14
1139.49 15
1139.57 16
1139.64 17
1139.72 18
1139.80 19
1139.87 19
1139.95 18
1140.03 16
1140.11 13
1140.18 10
1140.26 8
1140.34 5
1140.42 3
1140.49 2
1140.57 1
1140.65 0
1140.73 0
1140.80 0
1140.88 0
1140.96 0
1141.04 0
1141.11 0
1141.19 0
1141.27 0
1141.35 0
1141.42 0
1141.50 1
1141.58 2
1141.66 3
1141.73 3
1141.81 4
1141.89 3
1141.97 2
1142.04 1
1142.12 0
1142.20 0
1142.28 0
1142.35 1
1142.43 3
1142.51 4
1142.59 5
1142.66 6
1142.74 6
1142.82 6
1142.90 5
1142.97 4
1143.05 3
1143.13 2
1143.21 1
1143.28 0
1143.36 0
1143.44 0
1143.52 1
1143.59 1
1143.67 1
1143.75 1
1143.83 0
1143.90 0
1143.98 0
1144.06 0
1144.14 2
1144.21 5
1144.29 8
1144.37 12
1144.45 15
1144.52 17
1144.60 18
1144.68 19
1144.76 18
1144.83 16
1144.91 15
1144.99 15
1145.07 15
1145.14 17
1145.22 19
1145.30 22
1145.38 25
1145.45 28
1145.53 30
1145.61 32
1145.69 33
1145.76 32
1145.84 32
1145.92 30
1146.00 29
1146.08 27
1146.15 26
1146.23 26
1146.31 26
1146.39 25
1146.46 25
1146.54 25
1146.62 24
1146.70 23
1146.77 23
1146.85 22
1146.93 21
1147.01 20
1147.08 20
1147.16 19
1147.24 18
1147.32 17
1147.39 17
1147.47 17
1147.55 19
1147.63 21
1147.71 24
1147.78 27
1147.86 30
1147.94 33
1148.02 35
1148.09 36
1148.17 36
1148.25 36
1148.33 36
1148.40 36
1148.48 36
1148.56 35
1148.64 35
1148.72 35
1148.79 35
1148.87 35
1148.95 35
1149.03 35
1149.10 36
1149.18 37
1149.26 39
1149.34 41
1149.41 44
1149.49 47
1149.57 50
1149.65 53
1149.73 55
1149.80 56
1149.88 56
1149.96 55
1150.04 53
1150.11 52
1150.19 50
1150.27 48
1150.35 47
1150.43 46
1150.50 45
1150.58 45
1150.66 45
1150.74 45
1150.81 45
1150.89 45
1150.97 45
1151.05 45
1151.13 46
1151.20 48
1151.28 50
1151.36 53
1151.44 57
1151.51 60
1151.59 63
1151.67 65
1151.75 66
1151.83 66
1151.90 65
1151.98 63
1152.06 61
1152.14 58
1152.21 56
1152.29 53
1152.37 50
1152.45 48
1152.53 45
1152.60 43
1152.68 41
1152.76 40
1152.84 40
1152.91 41
1152.99 42
1153.07 44
1153.15 46
1153.23 48
1153.30 49
1153.38 49
1153.46 47
1153.54 45
1153.62 43
1153.69 39
1153.77 36
1153.85 33
1153.93 31
1154.00 28
1154.08 26
1154.16 24
1154.24 22
1154.32 20
1154.39 18
1154.47 17
1154.55 16
1154.63 15
1154.71 15
1154.78 15
1154.86 15
1154.94 15
1155.02 15
1155.10 14
1155.17 13
1155.25 13
1155.33 12
1155.41 13
1155.48 13
1155.56 13
1155.64 14
1155.72 13
1155.80 13
1155.87 11
1155.95 10
1156.03 10
1156.11 10
1156.19 10
1156.26 11
1156.34 13
1156.42 15
1156.50 16
1156.58 17
1156.65 18
1156.73 19
1156.81 19
1156.89 19
1156.97 19
1157.04 19
1157.12 19
1157.20 18
1157.28 17
1157.36 15
1157.43 13
1157.51 10
1157.59 7
1157.67 4
1157.75 1
1157.82 0
1157.90 0
1157.98 0
1158.06 0
1158.14 0
1158.21 0
1158.29 3
1158.37 6
1158.45 9
1158.53 12
1158.60 14
1158.68 15
1158.76 15
1158.84 15
1158.92 14
1158.99 13
1159.07 12
1159.15 11
1159.23 11
1159.31 11
1159.38 10
1159.46 11
1159.54 11
1159.62 11
1159.70 11
1159.77 11
1159.85 11
1159.93 11
1160.01 10
1160.09 8
1160.17 7
1160.24 6
1160.32 6
1160.40 6
1160.48 6
1160.56 6
1160.63 6
1160.71 6
1160.79 5
1160.87 4
1160.95 3
1161.02 3
1161.10 3
1161.18 4
1161.26 4
1161.34 5
1161.41 5
1161.49 4
1161.57 3
1161.65 3
1161.73 2
1161.81 2
1161.88 2
1161.96 2
1162.04 2
1162.12 1
1162.20 1
1162.27 0
1162.35 0
1162.43 0
1162.51 0
1162.59 0
1162.67 0
1162.74 0
1162.82 0
1162.90 0
1162.98 0
1163.06 0
1163.13 0
1163.21 0
1163.29 1
1163.37 3
1163.45 5
1163.53 7
1163.60 10
1163.68 12
1163.76 15
1163.84 17
1163.92 20
1163.99 22
1164.07 24
1164.15 25
1164.23 25
1164.31 24
1164.39 23
1164.46 21
1164.54 20
1164.62 19
1164.70 18
1164.78 18
1164.85 17
1164.93 17
1165.01 17
1165.09 18
1165.17 18
1165.25 19
1165.32 20
1165.40 21
1165.48 23
1165.56 25
1165.64 27
1165.72 29
1165.79 31
1165.87 33
1165.95 34
1166.03 35
1166.11 34
1166.19 33
1166.26 30
1166.34 27
1166.42 23
1166.50 19
1166.58 15
1166.65 12
1166.73 10
1166.81 9
1166.89 9
1166.97 8
1167.05 8
1167.12 8
1167.20 8
1167.28 8
1167.36 9
1167.44 10
1167.52 11
1167.59 13
1167.67 15
1167.75 16
1167.83 17
1167.91 17
1167.99 15
1168.06 14
1168.14 12
1168.22 10
1168.30 9
1168.38 9
1168.46 9
1168.53 9
1168.61 10
1168.69 10
1168.77 11
1168.85 11
1168.93 11
1169.01 12
1169.08 13
1169.16 14
1169.24 16
1169.32 17
1169.40 19
1169.48 20
1169.55 20
1169.63 18
1169.71 16
1169.79 13
1169.87 9
1169.95 6
1170.02 5
1170.10 4
1170.18 5
1170.26 6
1170.34 8
1170.42 10
1170.49 12
1170.57 13
1170.65 13
1170.73 12
1170.81 11
1170.89 9
1170.97 8
1171.04 7
1171.12 6
1171.20 7
1171.28 7
1171.36 8
1171.44 9
1171.51 9
1171.59 10
1171.67 11
1171.75 11
1171.83 12
1171.91 14
1171.99 16
1172.06 18
1172.14 21
1172.22 23
1172.30 25
1172.38 25
1172.46 25
1172.53 23
1172.61 20
1172.69 17
1172.77 15
1172.85 12
1172.93 11
1173.01 10
1173.08 11
1173.16 13
1173.24 15
1173.32 18
1173.40 21
1173.48 24
1173.56 25
1173.63 25
1173.71 25
1173.79 23
1173.87 20
1173.95 17
1174.03 14
1174.11 12
1174.18 10
1174.26 9
1174.34 9
1174.42 11
1174.50 12
1174.58 15
1174.66 17
1174.73 19
1174.81 20
1174.89 21
1174.97 20
1175.05 19
1175.13 17
1175.21 15
1175.28 14
1175.36 13
1175.44 13
1175.52 14
1175.60 15
1175.68 16
1175.76 17
1175.83 18
1175.91 18
1175.99 18
1176.07 18
1176.15 18
1176.23 17
1176.31 16
1176.38 16
1176.46 15
1176.54 15
1176.62 15
1176.70 16
1176.78 17
1176.86 19
1176.93 20
1177.01 22
1177.09 23
1177.17 23
1177.25 23
1177.33 22
1177.41 20
1177.49 19
1177.56 18
1177.64 18
1177.72 19
1177.80 19
1177.88 20
1177.96 21
1178.04 21
1178.11 20
1178.19 19
1178.27 18
1178.35 17
1178.43 17
1178.51 18
1178.59 19
1178.67 21
1178.74 23
1178.82 25
1178.90 26
1178.98 26
1179.06 25
1179.14 24
1179.22 23
1179.30 22
1179.37 22
1179.45 22
1179.53 22
1179.61 22
1179.69 21
1179.77 20
1179.85 18
1179.93 16
1180.00 14
1180.08 13
1180.16 13
1180.24 14
1180.32 16
1180.40 20
1180.48 24
1180.56 28
1180.63 33
1180.71 39
1180.79 44
1180.87 50
1180.95 55
1181.03 59
1181.11 63
1181.19 67
1181.26 69
1181.34 70
1181.42 71
1181.50 71
1181.58 70
1181.66 68
1181.74 67
1181.82 65
1181.89 64
1181.97 62
1182.05 60
1182.13 58
1182.21 56
1182.29 54
1182.37 52
1182.45 51
1182.53 50
1182.60 50
1182.68 50
1182.76 50
1182.84 50
1182.92 49
1183.00 49
1183.08 47
1183.16 46
1183.23 44
1183.31 42
1183.39 40
1183.47 39
1183.55 37
1183.63 36
1183.71 35
1183.79 34
1183.87 33
1183.94 32
1184.02 32
1184.10 31
1184.18 30
1184.26 30
1184.34 30
1184.42 30
1184.50 29
1184.58 29
1184.65 29
1184.73 28
1184.81 27
1184.89 25
1184.97 24
1185.05 22
1185.13 21
1185.21 20
1185.29 20
1185.37 20
1185.44 20
1185.52 21
1185.60 21
1185.68 22
1185.76 21
1185.84 21
1185.92 20
1186.00 19
1186.08 18
1186.15 17
1186.23 17
1186.31 16
1186.39 16
1186.47 15
1186.55 15
1186.63 14
1186.71 14
1186.79 13
1186.87 13
1186.94 13
1187.02 13
1187.10 12
1187.18 10
1187.26 9
1187.34 7
1187.42 6
1187.50 6
1187.58 7
1187.65 9
1187.73 12
1187.81 15
1187.89 19
1187.97 23
1188.05 25
1188.13 26
1188.21 26
1188.29 25
1188.37 23
1188.45 20
1188.52 17
1188.60 15
1188.68 14
1188.76 13
1188.84 13
1188.92 13
1189.00 13
1189.08 13
1189.16 13
1189.24 12
1189.31 11
1189.39 9
1189.47 7
1189.55 6
1189.63 5
1189.71 5
1189.79 6
1189.87 8
1189.95 10
1190.03 12
1190.11 13
1190.18 14
1190.26 15
1190.34 15
1190.42 15
1190.50 16
1190.58 16
1190.66 17
1190.74 18
1190.82 19
1190.90 20
1190.98 20
1191.05 20
1191.13 19
1191.21 18
1191.29 16
1191.37 14
1191.45 12
1191.53 11
1191.61 10
1191.69 9
1191.77 9
1191.85 9
1191.92 10
1192.00 10
1192.08 11
1192.16 12
1192.24 12
1192.32 12
1192.40 11
1192.48 11
1192.56 10
1192.64 10
1192.72 9
1192.80 10
1192.87 10
1192.95 10
1193.03 10
1193.11 10
1193.19 10
1193.27 9
1193.35 8
1193.43 7
1193.51 7
1193.59 7
1193.67 7
1193.75 7
1193.83 8
1193.90 9
1193.98 10
1194.06 11
1194.14 13
1194.22 14
1194.30 16
1194.38 17
1194.46 18
1194.54 19
1194.62 19
1194.70 19
1194.78 19
1194.86 19
1194.93 18
1195.01 17
1195.09 16
1195.17 14
1195.25 13
1195.33 12
1195.41 11
1195.49 11
1195.57 11
1195.65 13
1195.73 15
1195.81 17
1195.89 19
1195.96 22
1196.04 23
1196.12 25
1196.20 26
1196.28 26
1196.36 27
1196.44 27
1196.52 27
1196.60 27
1196.68 27
1196.76 26
1196.84 24
1196.92 22
1197.00 20
1197.07 18
1197.15 15
1197.23 13
1197.31 11
1197.39 10
1197.47 10
1197.55 11
1197.63 12
1197.71 14
1197.79 16
1197.87 18
1197.95 19
1198.03 20
1198.11 20
1198.19 19
1198.26 18
1198.34 17
1198.42 17
1198.50 17
1198.58 18
1198.66 18
1198.74 19
1198.82 18
1198.90 17
1198.98 14
1199.06 12
1199.14 9
1199.22 7
1199.30 6
1199.38 5
1199.46 5
1199.53 6
1199.61 7
1199.69 7
1199.77 7
1199.85 7
1199.93 7
1200.01 7
1200.09 8
1200.17 8
1200.25 9
1200.33 9
1200.41 10
1200.49 10
1200.57 11
1200.65 11
1200.73 12
1200.81 13
1200.89 14
1200.96 15
1201.04 16
1201.12 18
1201.20 19
1201.28 19
1201.36 19
1201.44 19
1201.52 18
1201.60 16
1201.68 14
1201.76 12
1201.84 9
1201.92 7
1202.00 4
1202.08 3
1202.16 1
1202.24 1
1202.32 1
1202.39 1
1202.47 1
1202.55 1
1202.63 1
1202.71 0
1202.79 0
1202.87 0
1202.95 0
1203.03 0
1203.11 0
1203.19 1
1203.27 4
1203.35 7
1203.43 10
1203.51 13
1203.59 15
1203.67 16
1203.75 16
1203.83 15
1203.91 15
1203.99 13
1204.06 12
1204.14 11
1204.22 10
1204.30 8
1204.38 8
1204.46 7
1204.54 7
1204.62 8
1204.70 9
1204.78 10
1204.86 11
1204.94 12
1205.02 13
1205.10 14
1205.18 13
1205.26 13
1205.34 12
1205.42 11
1205.50 10
1205.58 9
1205.66 8
1205.74 9
1205.82 10
1205.90 12
1205.97 14
1206.05 16
1206.13 18
1206.21 19
1206.29 21
1206.37 22
1206.45 23
1206.53 25
1206.61 26
1206.69 27
1206.77 28
1206.85 28
1206.93 26
1207.01 24
1207.09 21
1207.17 18
1207.25 16
1207.33 14
1207.41 12
1207.49 11
1207.57 10
1207.65 9
1207.73 9
1207.81 9
1207.89 10
1207.97 12
1208.05 16
1208.13 20
1208.20 25
1208.28 30
1208.36 35
1208.44 38
1208.52 40
1208.60 41
1208.68 40
1208.76 39
1208.84 37
1208.92 34
1209.00 31
1209.08 27
1209.16 23
1209.24 19
1209.32 17
1209.40 16
1209.48 16
1209.56 17
1209.64 19
1209.72 22
1209.80 24
1209.88 25
1209.96 25
1210.04 24
1210.12 23
1210.20 21
1210.28 19
1210.36 17
1210.44 15
1210.52 14
1210.60 12
1210.68 11
1210.76 9
1210.84 7
1210.92 5
1211.00 2
1211.08 0
1211.15 0
1211.23 0
1211.31 0
1211.39 0
1211.47 0
1211.55 0
1211.63 0
1211.71 0
1211.79 3
1211.87 8
1211.95 14
1212.03 20
1212.11 27
1212.19 33
1212.27 38
1212.35 41
1212.43 43
1212.51 42
1212.59 40
1212.67 36
1212.75 32
1212.83 27
1212.91 23
1212.99 21
1213.07 19
1213.15 19
1213.23 20
1213.31 20
1213.39 21
1213.47 22
1213.55 23
1213.63 25
1213.71 28
1213.79 31
1213.87 34
1213.95 37
1214.03 40
1214.11 41
1214.19 41
1214.27 40
1214.35 38
1214.43 36
1214.51 34
1214.59 31
1214.67 27
1214.75 23
1214.83 18
1214.91 13
1214.99 9
1215.07 5
1215.15 4
1215.23 4
1215.31 5
1215.39 7
1215.47 10
1215.55 11
1215.63 12
1215.71 11
1215.79 9
1215.87 7
1215.95 5
1216.03 4
1216.11 3
1216.19 4
1216.27 6
1216.35 8
1216.43 10
1216.51 11
1216.59 10
1216.67 9
1216.75 7
1216.83 5
1216.91 3
1216.99 2
1217.07 1
1217.15 2
1217.23 3
1217.31 4
1217.39 6
1217.47 8
1217.55 9
1217.63 10
1217.71 10
1217.79 10
1217.87 9
1217.95 8
1218.03 7
1218.11 7
1218.19 8
1218.27 10
1218.35 13
1218.43 15
1218.51 17
1218.59 18
1218.67 18
1218.75 17
1218.83 17
1218.91 16
1218.99 16
1219.07 18
1219.15 19
1219.23 21
1219.31 23
1219.39 25
1219.47 25
1219.55 24
1219.63 23
1219.71 21
1219.79 19
1219.87 17
1219.95 16
1220.03 16
1220.11 17
1220.19 18
1220.27 18
1220.35 17
1220.43 15
1220.51 11
1220.59 7
1220.67 3
1220.75 0
1220.83 0
1220.91 0
1220.99 0
1221.07 0
1221.15 0
1221.23 0
1221.31 0
1221.39 0
1221.47 1
1221.55 5
1221.63 10
1221.71 17
1221.79 25
1221.87 35
1221.95 47
1222.03 61
1222.11 79
1222.19 101
1222.27 127
1222.35 158
1222.43 194
1222.51 236
1222.59 281
1222.67 330
1222.75 381
1222.83 435
1222.91 488
1222.99 541
1223.07 592
1223.15 640
1223.23 685
1223.31 724
1223.39 758
1223.47 787
1223.55 810
1223.63 827
1223.71 840
1223.79 848
1223.87 852
1223.95 852
1224.03 847
1224.11 838
1224.19 827
1224.27 813
1224.35 797
1224.43 780
1224.51 762
1224.60 743
1224.68 723
1224.76 704
1224.84 684
1224.92 664
1225.00 644
1225.08 625
1225.16 605
1225.24 584
1225.32 562
1225.40 538
1225.48 513
1225.56 486
1225.64 459
1225.72 430
1225.80 401
1225.88 373
1225.96 345
1226.04 319
1226.12 296
1226.20 277
1226.28 262
1226.36 251
1226.44 243
1226.52 237
1226.60 230
1226.68 223
1226.76 214
1226.84 203
1226.92 192
1227.00 180
1227.08 170
1227.16 161
1227.24 154
1227.32 148
1227.40 143
1227.48 137
1227.57 130
1227.65 123
1227.73 114
1227.81 105
1227.89 95
1227.97 86
1228.05 78
1228.13 70
1228.21 64
1228.29 59
1228.37 55
1228.45 53
1228.53 51
1228.61 49
1228.69 47
1228.77 45
1228.85 43
1228.93 41
1229.01 39
1229.09 36
1229.17 33
1229.25 31
1229.33 29
1229.41 27
1229.49 26
1229.57 26
1229.65 27
1229.73 28
1229.82 29
1229.90 30
1229.98 30
1230.06 29
1230.14 27
1230.22 24
1230.30 21
1230.38 18
1230.46 15
1230.54 13
1230.62 12
1230.70 12
1230.78 13
1230.86 15
1230.94 17
1231.02 19
1231.10 21
1231.18 23
1231.26 24
1231.34 25
1231.42 25
1231.50 25
1231.58 25
1231.66 25
1231.75 25
1231.83 25
1231.91 24
1231.99 24
1232.07 23
1232.15 22
1232.23 22
1232.31 23
1232.39 25
1232.47 26
1232.55 28
1232.63 29
1232.71 30
1232.79 29
1232.87 27
1232.95 24
1233.03 21
1233.11 18
1233.19 16
1233.27 15
1233.35 15
1233.44 16
1233.52 19
1233.60 22
1233.68 25
1233.76 27
1233.84 28
1233.92 28
1234.00 27
1234.08 26
1234.16 24
1234.24 22
1234.32 20
1234.40 18
1234.48 18
1234.56 18
1234.64 20
1234.72 22
1234.80 24
1234.89 27
1234.97 29
1235.05 31
1235.13 31
1235.21 31
1235.29 31
1235.37 31
1235.45 32
1235.53 33
1235.61 34
1235.69 34
1235.77 33
1235.85 31
1235.93 27
1236.01 22
1236.09 18
1236.17 15
1236.25 13
1236.34 13
1236.42 13
1236.50 13
1236.58 13
1236.66 13
1236.74 13
1236.82 13
1236.90 13
1236.98 14
1237.06 15
1237.14 15
1237.22 16
1237.30 15
1237.38 15
1237.46 14
1237.54 13
1237.63 12
1237.71 12
1237.79 13
1237.87 15
1237.95 18
1238.03 21
1238.11 24
1238.19 27
1238.27 30
1238.35 32
1238.43 34
1238.51 36
1238.59 37
1238.67 38
1238.75 38
1238.84 37
1238.92 35
1239.00 33
1239.08 30
1239.16 26
1239.24 23
1239.32 21
1239.40 19
1239.48 19
1239.56 20
1239.64 21
1239.72 23
1239.80 25
1239.88 26
1239.97 25
1240.05 25
1240.13 24
1240.21 23
1240.29 23
1240.37 24
1240.45 25
1240.53 27
1240.61 29
1240.69 30
1240.77 31
1240.85 30
1240.93 28
1241.02 25
1241.10 22
1241.18 20
1241.26 17
1241.34 15
1241.42 15
1241.50 14
1241.58 14
1241.66 15
1241.74 14
1241.82 14
1241.90 12
1241.98 11
1242.07 10
1242.15 9
1242.23 10
1242.31 12
1242.39 16
1242.47 20
1242.55 26
1242.63 30
1242.71 35
1242.79 38
1242.87 41
1242.95 42
1243.03 42
1243.12 42
1243.20 41
1243.28 41
1243.36 40
1243.44 39
1243.52 37
1243.60 34
1243.68 31
1243.76 27
1243.84 23
1243.92 18
1244.00 14
1244.09 10
1244.17 7
1244.25 6
1244.33 5
1244.41 5
1244.49 6
1244.57 7
1244.65 8
1244.73 10
1244.81 12
1244.89 15
1244.98 20
1245.06 25
1245.14 30
1245.22 34
1245.30 38
1245.38 39
1245.46 39
1245.54 37
1245.62 33
1245.70 30
1245.78 25
1245.87 22
1245.95 18
1246.03 15
1246.11 12
1246.19 10
1246.27 9
1246.35 8
1246.43 8
1246.51 9
1246.59 11
1246.67 13
1246.76 15
1246.84 16
1246.92 18
1247.00 19
1247.08 21
1247.16 23
1247.24 26
1247.32 29
1247.40 33
1247.48 37
1247.57 41
1247.65 44
1247.73 46
1247.81 46
1247.89 44
1247.97 41
1248.05 37
1248.13 33
1248.21 28
1248.29 25
1248.37 22
1248.46 21
1248.54 21
1248.62 21
1248.70 23
1248.78 25
1248.86 27
1248.94 29
1249.02 30
1249.10 30
1249.19 29
1249.27 27
1249.35 25
1249.43 22
1249.51 21
1249.59 22
1249.67 24
1249.75 28
1249.83 32
1249.91 37
1250.00 43
1250.08 47
1250.16 51
1250.24 55
1250.32 58
1250.40 62
1250.48 66
1250.56 69
1250.64 70
1250.73 71
1250.81 70
1250.89 68
1250.97 66
1251.05 63
1251.13 62
1251.21 61
1251.29 62
1251.37 63
1251.45 64
1251.54 64
1251.62 63
1251.70 61
1251.78 59
1251.86 57
1251.94 55
1252.02 54
1252.10 54
1252.18 55
1252.27 55
1252.35 54
1252.43 53
1252.51 52
1252.59 51
1252.67 50
1252.75 49
1252.83 49
1252.91 50
1253.00 51
1253.08 52
1253.16 53
1253.24 54
1253.32 54
1253.40 53
1253.48 50
1253.56 47
1253.65 44
1253.73 40
1253.81 36
1253.89 33
1253.97 31
1254.05 30
1254.13 30
1254.21 31
1254.29 32
1254.38 34
1254.46 37
1254.54 39
1254.62 42
1254.70 45
1254.78 47
1254.86 50
1254.94 52
1255.03 55
1255.11 57
1255.19 58
1255.27 58
1255.35 58
1255.43 58
1255.51 58
1255.59 58
1255.68 59
1255.76 60
1255.84 61
1255.92 62
1256.00 63
1256.08 63
1256.16 62
1256.24 60
1256.33 57
1256.41 54
1256.49 50
1256.57 47
1256.65 44
1256.73 42
1256.81 41
1256.89 41
1256.98 42
1257.06 43
1257.14 45
1257.22 46
1257.30 46
1257.38 45
1257.46 43
1257.54 41
1257.63 39
1257.71 38
1257.79 39
1257.87 43
1257.95 48
1258.03 53
1258.11 59
1258.19 63
1258.28 66
1258.36 66
1258.44 65
1258.52 63
1258.60 61
1258.68 58
1258.76 55
1258.85 53
1258.93 50
1259.01 46
1259.09 42
1259.17 38
1259.25 35
1259.33 31
1259.41 28
1259.50 26
1259.58 24
1259.66 22
1259.74 21
1259.82 19
1259.90 18
1259.98 18
1260.07 19
1260.15 20
1260.23 23
1260.31 26
1260.39 29
1260.47 31
1260.55 34
1260.64 36
1260.72 38
1260.80 39
1260.88 39
1260.96 40
1261.04 40
1261.12 40
1261.21 40
1261.29 39
1261.37 38
1261.45 36
1261.53 33
1261.61 29
1261.69 25
1261.78 19
1261.86 15
1261.94 12
1262.02 10
1262.10 10
1262.18 11
1262.26 13
1262.35 15
1262.43 17
1262.51 18
1262.59 19
1262.67 20
1262.75 22
1262.83 24
1262.92 26
1263.00 29
1263.08 32
1263.16 34
1263.24 37
1263.32 38
1263.40 39
1263.49 40
1263.57 40
1263.65 40
1263.73 39
1263.81 39
1263.89 38
1263.97 37
1264.06 37
1264.14 36
1264.22 36
1264.30 35
1264.38 34
1264.46 33
1264.55 31
1264.63 28
1264.71 26
1264.79 24
1264.87 22
1264.95 20
1265.03 19
1265.12 19
1265.20 19
1265.28 20
1265.36 21
1265.44 24
1265.52 27
1265.61 32
1265.69 36
1265.77 41
1265.85 46
1265.93 50
1266.01 52
1266.09 52
1266.18 52
1266.26 51
1266.34 49
1266.42 48
1266.50 48
1266.58 48
1266.67 49
1266.75 51
1266.83 52
1266.91 52
1266.99 51
1267.07 48
1267.16 45
1267.24 40
1267.32 35
1267.40 31
1267.48 27
1267.56 25
1267.65 23
1267.73 22
1267.81 22
1267.89 23
1267.97 25
1268.05 28
1268.13 33
1268.22 39
1268.30 46
1268.38 53
1268.46 59
1268.54 64
1268.62 67
1268.71 69
1268.79 69
1268.87 69
1268.95 70
1269.03 71
1269.11 72
1269.20 73
1269.28 73
1269.36 73
1269.44 72
1269.52 71
1269.60 69
1269.69 68
1269.77 67
1269.85 66
1269.93 67
1270.01 67
1270.09 68
1270.18 68
1270.26 67
1270.34 66
1270.42 64
1270.50 61
1270.59 56
1270.67 52
1270.75 47
1270.83 42
1270.91 39
1270.99 36
1271.08 35
1271.16 35
1271.24 37
1271.32 40
1271.40 43
1271.48 48
1271.57 52
1271.65 57
1271.73 62
1271.81 67
1271.89 72
1271.97 76
1272.06 80
1272.14 82
1272.22 83
1272.30 81
1272.38 79
1272.47 76
1272.55 73
1272.63 71
1272.71 69
1272.79 69
1272.87 70
1272.96 72
1273.04 74
1273.12 75
1273.20 76
1273.28 75
1273.37 74
1273.45 71
1273.53 69
1273.61 66
1273.69 65
1273.77 65
1273.86 66
1273.94 67
1274.02 69
1274.10 71
1274.18 73
1274.27 74
1274.35 76
1274.43 79
1274.51 82
1274.59 86
1274.67 90
1274.76 94
1274.84 96
1274.92 97
1275.00 97
1275.08 95
1275.17 92
1275.25 89
1275.33 84
1275.41 80
1275.49 76
1275.57 71
1275.66 67
1275.74 63
1275.82 59
1275.90 54
1275.98 50
1276.07 47
1276.15 44
1276.23 43
1276.31 41
1276.39 40
1276.48 38
1276.56 35
1276.64 31
1276.72 26
1276.80 20
1276.89 14
1276.97 8
1277.05 3
1277.13 0
1277.21 0
1277.29 0
1277.38 0
1277.46 0
1277.54 0
1277.62 0
1277.70 0
1277.79 0
1277.87 6
1277.95 13
1278.03 20
1278.11 25
1278.20 28
1278.28 30
1278.36 31
1278.44 31
1278.52 31
1278.61 30
1278.69 28
1278.77 26
1278.85 24
1278.93 21
1279.02 19
1279.10 18
1279.18 19
1279.26 20
1279.34 23
1279.43 25
1279.51 26
1279.59 26
1279.67 25
1279.75 23
1279.84 21
1279.92 20
1280.00 20
1280.08 22
1280.16 26
1280.25 31
1280.33 36
1280.41 42
1280.49 46
1280.57 50
1280.66 53
1280.74 55
1280.82 57
1280.90 57
1280.98 57
1281.07 56
1281.15 54
1281.23 52
1281.31 50
1281.39 48
1281.48 46
1281.56 45
1281.64 45
1281.72 47
1281.80 49
1281.89 52
1281.97 56
1282.05 59
1282.13 62
1282.22 64
1282.30 66
1282.38 68
1282.46 70
1282.54 71
1282.63 73
1282.71 73
1282.79 72
1282.87 71
1282.95 68
1283.04 66
1283.12 65
1283.20 66
1283.28 69
1283.36 74
1283.45 79
1283.53 83
1283.61 85
1283.69 84
1283.78 81
1283.86 76
1283.94 71
1284.02 65
1284.10 61
1284.19 59
1284.27 59
1284.35 60
1284.43 62
1284.51 64
1284.60 65
1284.68 67
1284.76 68
1284.84 69
1284.93 71
1285.01 73
1285.09 75
1285.17 77
1285.25 78
1285.34 77
1285.42 76
1285.50 74
1285.58 71
1285.67 69
1285.75 67
1285.83 65
1285.91 65
1285.99 65
1286.08 67
1286.16 68
1286.24 69
1286.32 70
1286.41 71
1286.49 71
1286.57 72
1286.65 74
1286.73 76
1286.82 79
1286.90 82
1286.98 85
1287.06 86
1287.15 87
1287.23 86
1287.31 84
1287.39 82
1287.47 80
1287.56 79
1287.64 78
1287.72 78
1287.80 78
1287.89 77
1287.97 76
1288.05 74
1288.13 71
1288.21 68
1288.30 65
1288.38 61
1288.46 59
1288.54 57
1288.63 56
1288.71 57
1288.79 57
1288.87 59
1288.96 61
1289.04 63
1289.12 64
1289.20 64
1289.28 64
1289.37 62
1289.45 61
1289.53 59
1289.61 58
1289.70 58
1289.78 58
1289.86 59
1289.94 59
1290.03 59
1290.11 58
1290.19 54
1290.27 50
1290.35 46
1290.44 42
1290.52 40
1290.60 40
1290.68 42
1290.77 45
1290.85 49
1290.93 53
1291.01 56
1291.10 58
1291.18 58
1291.26 57
1291.34 55
1291.43 53
1291.51 50
1291.59 46
1291.67 42
1291.76 39
1291.84 35
1291.92 33
1292.00 32
1292.08 34
1292.17 36
1292.25 40
1292.33 43
1292.41 46
1292.50 46
1292.58 45
1292.66 42
1292.74 39
1292.83 35
1292.91 32
1292.99 31
1293.07 31
1293.16 32
1293.24 33
1293.32 35
1293.40 37
1293.49 39
1293.57 41
1293.65 43
1293.73 45
1293.82 48
1293.90 51
1293.98 53
1294.06 54
1294.15 56
1294.23 56
1294.31 56
1294.39 55
1294.48 55
1294.56 54
1294.64 54
1294.72 54
1294.81 55
1294.89 57
1294.97 61
1295.05 66
1295.14 72
1295.22 78
1295.30 85
1295.38 91
1295.47 96
1295.55 99
1295.63 100
1295.71 99
1295.80 97
1295.88 93
1295.96 89
1296.04 85
1296.13 82
1296.21 80
1296.29 79
1296.37 78
1296.46 77
1296.54 76
1296.62 74
1296.70 71
1296.79 69
1296.87 67
1296.95 67
1297.03 67
1297.12 68
1297.20 69
1297.28 69
1297.36 68
1297.45 67
1297.53 64
1297.61 61
1297.69 57
1297.78 55
1297.86 53
1297.94 53
1298.02 53
1298.11 54
1298.19 55
1298.27 56
1298.35 57
1298.44 58
1298.52 60
1298.60 62
1298.69 65
1298.77 68
1298.85 71
1298.93 74
1299.02 77
1299.10 81
1299.18 84
1299.26 88
1299.35 91
1299.43 94
1299.51 96
1299.59 98
1299.68 99
1299.76 99
1299.84 100
1299.92 101
1300.01 103
1300.09 105
1300.17 109
1300.26 112
1300.34 117
1300.42 121
1300.50 126
1300.59 130
1300.67 135
1300.75 138
1300.83 140
1300.92 141
1301.00 140
1301.08 138
1301.16 136
1301.25 134
1301.33 133
1301.41 131
1301.50 130
1301.58 128
1301.66 125
1301.74 123
1301.83 120
1301.91 118
1301.99 117
1302.07 117
1302.16 118
1302.24 119
1302.32 120
1302.41 120
1302.49 118
1302.57 114
1302.65 108
1302.74 101
1302.82 93
1302.90 84
1302.98 77
1303.07 70
1303.15 66
1303.23 63
1303.32 61
1303.40 62
1303.48 63
1303.56 65
1303.65 66
1303.73 66
1303.81 64
1303.90 61
1303.98 55
1304.06 49
1304.14 42
1304.23 35
1304.31 29
1304.39 25
1304.47 21
1304.56 19
1304.64 17
1304.72 15
1304.81 13
1304.89 10
1304.97 6
1305.05 3
1305.14 0
1305.22 0
1305.30 0
1305.39 0
1305.47 0
1305.55 0
1305.63 0
1305.72 0
1305.80 0
1305.88 4
1305.97 9
1306.05 13
1306.13 18
1306.21 21
1306.30 23
1306.38 24
1306.46 24
1306.55 23
1306.63 20
1306.71 17
1306.79 14
1306.88 10
1306.96 7
1307.04 4
1307.13 2
1307.21 1
1307.29 1
1307.37 3
1307.46 5
1307.54 9
1307.62 14
1307.71 19
1307.79 23
1307.87 27
1307.95 30
1308.04 32
1308.12 33
1308.20 34
1308.29 33
1308.37 32
1308.45 30
1308.54 29
1308.62 27
1308.70 26
1308.78 25
1308.87 25
1308.95 26
1309.03 28
1309.12 30
1309.20 34
1309.28 38
1309.36 43
1309.45 48
1309.53 53
1309.61 56
1309.70 59
1309.78 60
1309.86 60
1309.95 58
1310.03 56
1310.11 54
1310.19 52
1310.28 52
1310.36 53
1310.44 55
1310.53 58
1310.61 61
1310.69 65
1310.78 69
1310.86 72
1310.94 76
1311.02 79
1311.11 81
1311.19 83
1311.27 84
1311.36 84
1311.44 82
1311.52 80
1311.61 78
1311.69 76
1311.77 74
1311.85 72
1311.94 72
1312.02 72
1312.10 73
1312.19 74
1312.27 76
1312.35 79
1312.44 82
1312.52 85
1312.60 89
1312.68 93
1312.77 97
1312.85 100
1312.93 102
1313.02 103
1313.10 104
1313.18 104
1313.27 104
1313.35 105
1313.43 106
1313.52 107
1313.60 107
1313.68 106
1313.76 104
1313.85 101
1313.93 98
1314.01 96
1314.10 94
1314.18 93
1314.26 93
1314.35 93
1314.43 92
1314.51 90
1314.60 86
1314.68 82
1314.76 76
1314.85 71
1314.93 66
1315.01 62
1315.09 60
1315.18 59
1315.26 58
1315.34 58
1315.43 59
1315.51 59
1315.59 59
1315.68 58
1315.76 56
1315.84 54
1315.93 53
1316.01 52
1316.09 54
1316.18 58
1316.26 63
1316.34 69
1316.42 76
1316.51 81
1316.59 85
1316.67 86
1316.76 86
1316.84 84
1316.92 81
1317.01 76
1317.09 72
1317.17 67
1317.26 62
1317.34 58
1317.42 56
1317.51 56
1317.59 57
1317.67 60
1317.76 64
1317.84 68
1317.92 71
1318.01 75
1318.09 78
1318.17 81
1318.26 83
1318.34 86
1318.42 88
1318.51 89
1318.59 89
1318.67 88
1318.75 85
1318.84 81
1318.92 77
1319.00 73
1319.09 70
1319.17 67
1319.25 65
1319.34 63
1319.42 61
1319.50 60
1319.59 58
1319.67 57
1319.75 57
1319.84 57
1319.92 56
1320.00 54
1320.09 51
1320.17 47
1320.25 41
1320.34 35
1320.42 30
1320.50 27
1320.59 27
1320.67 29
1320.75 34
1320.84 42
1320.92 50
1321.00 59
1321.09 66
1321.17 72
1321.25 76
1321.34 79
1321.42 81
1321.50 84
1321.59 87
1321.67 93
1321.75 101
1321.84 110
1321.92 120
1322.00 130
1322.09 138
1322.17 145
1322.25 150
1322.34 153
1322.42 156
1322.50 159
1322.59 163
1322.67 168
1322.75 174
1322.84 180
1322.92 184
1323.00 187
1323.09 187
1323.17 183
1323.25 177
1323.34 168
1323.42 158
1323.50 148
1323.59 139
1323.67 133
1323.75 130
1323.84 130
1323.92 133
1324.00 138
1324.09 144
1324.17 149
1324.26 153
1324.34 153
1324.42 152
1324.51 147
1324.59 141
1324.67 134
1324.76 126
1324.84 120
1324.92 115
1325.01 111
1325.09 109
1325.17 109
1325.26 109
1325.34 110
1325.42 112
1325.51 113
1325.59 115
1325.67 117
1325.76 119
1325.84 121
1325.92 122
1326.01 124
1326.09 125
1326.17 125
1326.26 125
1326.34 125
1326.42 125
1326.51 126
1326.59 128
1326.68 130
1326.76 133
1326.84 137
1326.93 139
1327.01 141
1327.09 140
1327.18 139
1327.26 137
1327.34 134
1327.43 132
1327.51 129
1327.59 127
1327.68 125
1327.76 124
1327.84 123
1327.93 123
1328.01 123
1328.10 125
1328.18 126
1328.26 128
1328.35 128
1328.43 127
1328.51 124
1328.60 119
1328.68 112
1328.76 105
1328.85 99
1328.93 93
1329.01 88
1329.10 85
1329.18 83
1329.27 82
1329.35 81
1329.43 79
1329.52 76
1329.60 73
1329.68 71
1329.77 68
1329.85 67
1329.93 66
1330.02 66
1330.10 67
1330.18 67
1330.27 66
1330.35 65
1330.44 63
1330.52 62
1330.60 61
1330.69 61
1330.77 62
1330.85 63
1330.94 65
1331.02 66
1331.10 65
1331.19 62
1331.27 57
1331.36 51
1331.44 46
1331.52 42
1331.61 41
1331.69 43
1331.77 47
1331.86 52
1331.94 58
1332.02 62
1332.11 65
1332.19 66
1332.28 65
1332.36 63
1332.44 62
1332.53 60
1332.61 60
1332.69 61
1332.78 64
1332.86 68
1332.95 72
1333.03 77
1333.11 81
1333.20 83
1333.28 83
1333.36 81
1333.45 76
1333.53 70
1333.61 64
1333.70 58
1333.78 54
1333.87 52
1333.95 52
1334.03 53
1334.12 55
1334.20 58
1334.28 60
1334.37 61
1334.45 61
1334.54 61
1334.62 62
1334.70 62
1334.79 62
1334.87 64
1334.95 65
1335.04 67
1335.12 69
1335.21 72
1335.29 75
1335.37 79
1335.46 84
1335.54 88
1335.62 91
1335.71 93
1335.79 93
1335.88 91
1335.96 89
1336.04 85
1336.13 82
1336.21 79
1336.30 77
1336.38 75
1336.46 73
1336.55 71
1336.63 68
1336.71 66
1336.80 64
1336.88 63
1336.97 64
1337.05 66
1337.13 70
1337.22 74
1337.30 79
1337.38 82
1337.47 85
1337.55 86
1337.64 85
1337.72 83
1337.80 80
1337.89 77
1337.97 74
1338.06 71
1338.14 69
1338.22 68
1338.31 67
1338.39 68
1338.48 69
1338.56 72
1338.64 75
1338.73 79
1338.81 83
1338.89 85
1338.98 87
1339.06 86
1339.15 84
1339.23 81
1339.31 76
1339.40 72
1339.48 67
1339.57 63
1339.65 61
1339.73 59
1339.82 59
1339.90 60
1339.99 61
1340.07 62
1340.15 62
1340.24 61
1340.32 60
1340.40 58
1340.49 57
1340.57 58
1340.66 61
1340.74 66
1340.82 74
1340.91 83
1340.99 92
1341.08 101
1341.16 109
1341.24 115
1341.33 120
1341.41 123
1341.50 123
1341.58 122
1341.66 119
1341.75 115
1341.83 110
1341.92 105
1342.00 101
1342.08 98
1342.17 97
1342.25 98
1342.34 100
1342.42 103
1342.50 107
1342.59 110
1342.67 111
1342.76 111
1342.84 110
1342.92 107
1343.01 101
1343.09 95
1343.18 88
1343.26 81
1343.34 75
1343.43 71
1343.51 68
1343.60 67
1343.68 66
1343.76 66
1343.85 65
1343.93 64
1344.02 61
1344.10 58
1344.18 55
1344.27 52
1344.35 49
1344.44 48
1344.52 48
1344.60 49
1344.69 52
1344.77 55
1344.86 59
1344.94 63
1345.02 66
1345.11 69
1345.19 71
1345.28 71
1345.36 70
1345.45 69
1345.53 68
1345.61 68
1345.70 69
1345.78 72
1345.87 76
1345.95 81
1346.03 86
1346.12 91
1346.20 96
1346.29 99
1346.37 101
1346.45 102
1346.54 101
1346.62 99
1346.71 97
1346.79 96
1346.88 95
1346.96 96
1347.04 97
1347.13 99
1347.21 99
1347.30 99
1347.38 98
1347.46 95
1347.55 92
1347.63 90
1347.72 89
1347.80 89
1347.88 91
1347.97 93
1348.05 95
1348.14 96
1348.22 94
1348.31 90
1348.39 84
1348.47 77
1348.56 68
1348.64 59
1348.73 50
1348.81 42
1348.90 36
1348.98 31
1349.06 27
1349.15 25
1349.23 23
1349.32 23
1349.40 24
1349.48 25
1349.57 25
1349.65 26
1349.74 26
1349.82 27
1349.91 27
1349.99 28
1350.07 30
1350.16 32
1350.24 35
1350.33 38
1350.41 42
1350.50 47
1350.58 51
1350.66 56
1350.75 59
1350.83 61
1350.92 61
1351.00 59
1351.09 56
1351.17 52
1351.25 50
1351.34 50
1351.42 52
1351.51 58
1351.59 66
1351.67 77
1351.76 89
1351.84 101
1351.93 113
1352.01 125
1352.10 138
1352.18 150
1352.27 163
1352.35 175
1352.43 186
1352.52 195
1352.60 202
1352.69 207
1352.77 210
1352.86 211
1352.94 210
1353.02 209
1353.11 206
1353.19 202
1353.28 197
1353.36 192
1353.45 188
1353.53 186
1353.61 188
1353.70 192
1353.78 198
1353.87 205
1353.95 210
1354.04 211
1354.12 210
1354.20 205
1354.29 198
1354.37 191
1354.46 185
1354.54 183
1354.63 184
1354.71 187
1354.80 191
1354.88 195
1354.96 197
1355.05 196
1355.13 193
1355.22 188
1355.30 181
1355.39 175
1355.47 170
1355.55 166
1355.64 164
1355.72 163
1355.81 165
1355.89 168
1355.98 171
1356.06 174
1356.15 176
1356.23 178
1356.31 180
1356.40 180
1356.48 181
1356.57 182
1356.65 184
1356.74 186
1356.82 189
1356.91 192
1356.99 194
1357.07 194
1357.16 193
1357.24 189
1357.33 184
1357.41 177
1357.50 170
1357.58 165
1357.67 162
1357.75 161
1357.83 164
1357.92 168
1358.00 175
1358.09 183
1358.17 191
1358.26 199
1358.34 205
1358.43 209
1358.51 211
1358.60 212
1358.68 210
1358.76 208
1358.85 205
1358.93 201
1359.02 196
1359.10 191
1359.19 186
1359.27 182
1359.36 179
1359.44 177
1359.52 176
1359.61 175
1359.69 173
1359.78 170
1359.86 165
1359.95 158
1360.03 150
1360.12 141
1360.20 134
1360.29 128
1360.37 125
1360.45 123
1360.54 121
1360.62 119
1360.71 116
1360.79 112
1360.88 107
1360.96 101
1361.05 97
1361.13 93
1361.22 91
1361.30 90
1361.38 90
1361.47 91
1361.55 91
1361.64 91
1361.72 89
1361.81 87
1361.89 85
1361.98 84
1362.06 83
1362.15 84
1362.23 85
1362.32 87
1362.40 90
1362.48 91
1362.57 92
1362.65 92
1362.74 90
1362.82 87
1362.91 84
1362.99 79
1363.08 74
1363.16 68
1363.25 62
1363.33 57
1363.42 51
1363.50 45
1363.58 40
1363.67 35
1363.75 30
1363.84 27
1363.92 24
1364.01 24
1364.09 25
1364.18 27
1364.26 31
1364.35 36
1364.43 41
1364.52 44
1364.60 45
1364.69 43
1364.77 39
1364.86 33
1364.94 27
1365.02 21
1365.11 18
1365.19 16
1365.28 18
1365.36 23
1365.45 29
1365.53 37
1365.62 45
1365.70 53
1365.79 59
1365.87 63
1365.96 66
1366.04 67
1366.13 67
1366.21 66
1366.30 63
1366.38 61
1366.46 58
1366.55 54
1366.63 50
1366.72 46
1366.80 42
1366.89 38
1366.97 34
1367.06 30
1367.14 25
1367.23 21
1367.31 17
1367.40 13
1367.48 10
1367.57 8
1367.65 6
1367.74 5
1367.82 5
1367.91 5
1367.99 5
1368.08 4
1368.16 3
1368.24 2
1368.33 0
1368.41 0
1368.50 0
1368.58 0
1368.67 0
1368.75 0
1368.84 0
1368.92 3
1369.01 9
1369.09 17
1369.18 25
1369.26 32
1369.35 38
1369.43 42
1369.52 45
1369.60 47
1369.69 48
1369.77 49
1369.86 50
1369.94 51
1370.03 53
1370.11 55
1370.20 57
1370.28 59
1370.37 60
1370.45 61
1370.54 62
1370.62 62
1370.71 62
1370.79 61
1370.87 60
1370.96 57
1371.04 53
1371.13 47
1371.21 42
1371.30 38
1371.38 36
1371.47 36
1371.55 39
1371.64 44
1371.72 52
1371.81 60
1371.89 68
1371.98 76
1372.06 84
1372.15 89
1372.23 93
1372.32 95
1372.40 94
1372.49 90
1372.57 85
1372.66 79
1372.74 73
1372.83 68
1372.91 64
1373.00 63
1373.08 64
1373.17 68
1373.25 73
1373.34 79
1373.42 86
1373.51 93
1373.59 100
1373.68 106
1373.76 111
1373.85 115
1373.93 119
1374.02 122
1374.10 125
1374.19 130
1374.27 134
1374.36 140
1374.44 145
1374.53 151
1374.61 155
1374.70 159
1374.78 161
1374.87 161
1374.95 159
1375.04 157
1375.12 153
1375.21 148
1375.29 143
1375.38 138
1375.46 133
1375.55 130
1375.63 129
1375.72 130
1375.80 133
1375.89 138
1375.97 146
1376.06 154
1376.14 161
1376.23 168
1376.31 173
1376.40 176
1376.48 178
1376.57 179
1376.65 181
1376.74 183
1376.82 187
1376.91 191
1376.99 195
1377.08 198
1377.16 200
1377.25 199
1377.33 195
1377.42 191
1377.50 186
1377.59 182
1377.67 179
1377.76 178
1377.84 179
1377.93 181
1378.01 185
1378.10 187
1378.18 188
1378.27 187
1378.35 183
1378.44 176
1378.52 167
1378.61 156
1378.69 144
1378.78 133
1378.87 122
1378.95 112
1379.04 104
1379.12 99
1379.21 95
1379.29 94
1379.38 94
1379.46 96
1379.55 98
1379.63 100
1379.72 101
1379.80 102
1379.89 102
1379.97 102
1380.06 100
1380.14 97
1380.23 94
1380.31 91
1380.40 89
1380.48 89
1380.57 90
1380.65 94
1380.74 99
1380.82 106
1380.91 113
1380.99 119
1381.08 124
1381.16 127
1381.25 128
1381.33 125
1381.42 120
1381.51 112
1381.59 101
1381.68 89
1381.76 76
1381.85 65
1381.93 56
1382.02 50
1382.10 47
1382.19 48
1382.27 51
1382.36 54
1382.44 57
1382.53 58
1382.61 57
1382.70 55
1382.78 51
1382.87 46
1382.95 42
1383.04 38
1383.12 35
1383.21 33
1383.30 32
1383.38 31
1383.47 31
1383.55 32
1383.64 32
1383.72 33
1383.81 34
1383.89 34
1383.98 34
1384.06 34
1384.15 34
1384.23 34
1384.32 33
1384.40 33
1384.49 32
1384.57 31
1384.66 31
1384.75 30
1384.83 30
1384.92 31
1385.00 31
1385.09 32
1385.17 33
1385.26 33
1385.34 32
1385.43 31
1385.51 28
1385.60 26
1385.68 24
1385.77 21
1385.85 19
1385.94 16
1386.03 14
1386.11 11
1386.20 7
1386.28 5
1386.37 2
1386.45 1
1386.54 2
1386.62 3
1386.71 6
1386.79 10
1386.88 14
1386.96 18
1387.05 22
1387.13 26
1387.22 30
1387.31 35
1387.39 41
1387.48 47
1387.56 54
1387.65 60
1387.73 65
1387.82 70
1387.90 73
1387.99 76
1388.07 77
1388.16 78
1388.24 78
1388.33 77
1388.42 75
1388.50 72
1388.59 68
1388.67 65
1388.76 62
1388.84 60
1388.93 60
1389.01 61
1389.10 64
1389.18 67
1389.27 71
1389.36 74
1389.44 76
1389.53 77
1389.61 77
1389.70 77
1389.78 77
1389.87 79
1389.95 83
1390.04 88
1390.12 95
1390.21 102
1390.30 110
1390.38 116
1390.47 121
1390.55 123
1390.64 125
1390.72 125
1390.81 125
1390.89 126
1390.98 128
1391.07 132
1391.15 137
1391.24 143
1391.32 148
1391.41 151
1391.49 154
1391.58 155
1391.66 154
1391.75 153
1391.83 151
1391.92 150
1392.01 148
1392.09 146
1392.18 144
1392.26 141
1392.35 138
1392.43 134
1392.52 131
1392.60 127
1392.69 124
1392.78 122
1392.86 120
1392.95 119
1393.03 119
1393.12 120
1393.20 123
1393.29 126
1393.37 131
1393.46 138
1393.55 147
1393.63 157
1393.72 167
1393.80 176
1393.89 182
1393.97 185
1394.06 184
1394.14 177
1394.23 166
1394.32 151
1394.40 134
1394.49 116
1394.57 99
1394.66 84
1394.74 72
1394.83 63
1394.92 57
1395.00 54
1395.09 52
1395.17 51
1395.26 51
1395.34 50
1395.43 48
1395.51 46
1395.60 44
1395.69 42
1395.77 42
1395.86 42
1395.94 43
1396.03 45
1396.11 48
1396.20 50
1396.29 53
1396.37 56
1396.46 60
1396.54 63
1396.63 66
1396.71 69
1396.80 71
1396.89 72
1396.97 71
1397.06 69
1397.14 66
1397.23 62
1397.31 59
1397.40 55
1397.49 53
1397.57 52
1397.66 52
1397.74 53
1397.83 55
1397.91 57
1398.00 59
1398.09 61
1398.17 62
1398.26 62
1398.34 61
1398.43 60
1398.51 60
1398.60 60
1398.69 62
1398.77 64
1398.86 66
1398.94 69
1399.03 72
1399.11 75
1399.20 76
1399.29 78
1399.37 79
1399.46 79
1399.54 78
1399.63 76
1399.71 73
1399.80 69
1399.89 64
1399.97 58
1400.06 51
1400.14 44
1400.23 37
1400.31 30
1400.40 23
1400.49 17
1400.57 13
1400.66 10
1400.74 9
1400.83 9
1400.92 9
1401.00 10
1401.09 10
1401.17 8
1401.26 6
1401.34 3
1401.43 0
1401.52 0
1401.60 0
1401.69 0
1401.77 0
1401.86 0
1401.95 0
1402.03 0
1402.12 3
1402.20 8
1402.29 13
1402.37 18
1402.46 22
1402.55 25
1402.63 27
1402.72 29
1402.80 29
1402.89 28
1402.98 26
1403.06 23
1403.15 20
1403.23 17
1403.32 14
1403.40 12
1403.49 11
1403.58 12
1403.66 15
1403.75 19
1403.83 26
1403.92 33
1404.01 41
1404.09 48
1404.18 54
1404.26 59
1404.35 63
1404.44 66
1404.52 67
1404.61 69
1404.69 70
1404.78 71
1404.86 74
1404.95 77
1405.04 81
1405.12 86
1405.21 92
1405.29 97
1405.38 102
1405.47 106
1405.55 109
1405.64 112
1405.72 115
1405.81 116
1405.90 117
1405.98 116
1406.07 114
1406.15 111
1406.24 107
1406.33 103
1406.41 100
1406.50 97
1406.58 95
1406.67 94
1406.76 92
1406.84 92
1406.93 93
1407.01 95
1407.10 101
1407.19 108
1407.27 117
1407.36 126
1407.44 134
1407.53 138
1407.62 139
1407.70 136
1407.79 128
1407.87 118
1407.96 106
1408.05 93
1408.13 82
1408.22 73
1408.30 67
1408.39 64
1408.48 64
1408.56 65
1408.65 68
1408.73 70
1408.82 71
1408.91 68
1408.99 63
1409.08 55
1409.16 46
1409.25 37
1409.34 29
1409.42 23
1409.51 19
1409.59 17
1409.68 18
1409.77 20
1409.85 24
1409.94 27
1410.03 31
1410.11 33
1410.20 35
1410.28 35
1410.37 36
1410.46 36
1410.54 37
1410.63 38
1410.71 39
1410.80 41
1410.89 42
1410.97 43
1411.06 45
1411.14 48
1411.23 51
1411.32 55
1411.40 59
1411.49 64
1411.58 69
1411.66 72
1411.75 75
1411.83 77
1411.92 79
1412.01 81
1412.09 82
1412.18 83
1412.26 82
1412.35 82
1412.44 80
1412.52 78
1412.61 76
1412.70 76
1412.78 77
1412.87 81
1412.95 86
1413.04 91
1413.13 95
1413.21 97
1413.30 96
1413.38 93
1413.47 88
1413.56 82
1413.64 76
1413.73 70
1413.82 65
1413.90 60
1413.99 57
1414.07 54
1414.16 53
1414.25 53
1414.33 55
1414.42 59
1414.51 63
1414.59 68
1414.68 73
1414.76 78
1414.85 83
1414.94 89
1415.02 96
1415.11 104
1415.19 113
1415.28 121
1415.37 129
1415.45 136
1415.54 141
1415.63 145
1415.71 147
1415.80 147
1415.88 146
1415.97 144
1416.06 140
1416.14 135
1416.23 130
1416.32 124
1416.40 117
1416.49 110
1416.58 103
1416.66 95
1416.75 87
1416.83 80
1416.92 73
1417.01 68
1417.09 63
1417.18 60
1417.27 58
1417.35 57
1417.44 58
1417.52 61
1417.61 64
1417.70 68
1417.78 72
1417.87 74
1417.96 74
1418.04 72
1418.13 69
1418.21 66
1418.30 64
1418.39 63
1418.47 62
1418.56 63
1418.65 65
1418.73 67
1418.82 68
1418.91 68
1418.99 67
1419.08 66
1419.16 64
1419.25 63
1419.34 64
1419.42 66
1419.51 69
1419.60 73
1419.68 76
1419.77 78
1419.86 78
1419.94 77
1420.03 74
1420.11 72
1420.20 69
1420.29 67
1420.37 65
1420.46 63
1420.55 62
1420.63 61
1420.72 60
1420.81 59
1420.89 57
1420.98 56
1421.07 54
1421.15 52
1421.24 50
1421.32 48
1421.41 47
1421.50 45
1421.58 44
1421.67 44
1421.76 43
1421.84 42
1421.93 41
1422.02 39
1422.10 37
1422.19 35
1422.28 32
1422.36 29
1422.45 26
1422.53 24
1422.62 22
1422.71 21
1422.79 22
1422.88 23
1422.97 26
1423.05 30
1423.14 34
1423.23 38
1423.31 41
1423.40 43
1423.49 44
1423.57 43
1423.66 40
1423.75 36
1423.83 31
1423.92 26
1424.01 22
1424.09 18
1424.18 15
1424.26 13
1424.35 11
1424.44 9
1424.52 6
1424.61 2
1424.70 0
1424.78 0
1424.87 0
1424.96 0
1425.04 0
1425.13 0
1425.22 0
1425.30 3
1425.39 11
1425.48 18
1425.56 23
1425.65 25
1425.74 23
1425.82 19
1425.91 14
1426.00 11
1426.08 10
1426.17 11
1426.26 15
1426.34 20
1426.43 25
1426.52 29
1426.60 31
1426.69 32
1426.77 33
1426.86 34
1426.95 35
1427.03 39
1427.12 43
1427.21 49
1427.29 56
1427.38 64
1427.47 71
1427.55 77
1427.64 82
1427.73 86
1427.81 89
1427.90 91
1427.99 92
1428.07 94
1428.16 97
1428.25 100
1428.33 105
1428.42 113
1428.51 121
1428.59 132
1428.68 143
1428.77 154
1428.85 165
1428.94 175
1429.03 186
1429.11 196
1429.20 207
1429.29 219
1429.37 232
1429.46 245
1429.55 257
1429.63 266
1429.72 271
1429.81 272
1429.89 270
1429.98 266
1430.07 261
1430.15 257
1430.24 254
1430.33 253
1430.41 254
1430.50 255
1430.59 257
1430.67 257
1430.76 258
1430.85 257
1430.93 256
1431.02 254
1431.11 252
1431.19 250
1431.28 247
1431.37 243
1431.45 240
1431.54 236
1431.63 233
1431.71 228
1431.80 224
1431.89 219
1431.98 213
1432.06 207
1432.15 202
1432.24 199
1432.32 197
1432.41 196
1432.50 197
1432.58 198
1432.67 199
1432.76 199
1432.84 197
1432.93 193
1433.02 188
1433.10 183
1433.19 179
1433.28 176
1433.36 174
1433.45 171
1433.54 169
1433.62 164
1433.71 159
1433.80 153
1433.88 147
1433.97 141
1434.06 138
1434.14 136
1434.23 136
1434.32 137
1434.41 138
1434.49 139
1434.58 139
1434.67 137
1434.75 134
1434.84 129
1434.93 124
1435.01 119
1435.10 114
1435.19 110
1435.27 107
1435.36 105
1435.45 104
1435.53 104
1435.62 105
1435.71 105
1435.79 104
1435.88 101
1435.97 97
1436.06 92
1436.14 86
1436.23 80
1436.32 75
1436.40 72
1436.49 71
1436.58 74
1436.66 79
1436.75 86
1436.84 93
1436.92 100
1437.01 106
1437.10 110
1437.18 114
1437.27 118
1437.36 122
1437.45 126
1437.53 131
1437.62 136
1437.71 141
1437.79 145
1437.88 148
1437.97 151
1438.05 153
1438.14 156
1438.23 157
1438.31 157
1438.40 154
1438.49 149
1438.58 142
1438.66 132
1438.75 121
1438.84 110
1438.92 101
1439.01 94
1439.10 89
1439.18 85
1439.27 83
1439.36 80
1439.45 76
1439.53 71
1439.62 65
1439.71 58
1439.79 52
1439.88 48
1439.97 46
1440.05 46
1440.14 47
1440.23 50
1440.32 52
1440.40 52
1440.49 51
1440.58 48
1440.66 45
1440.75 41
1440.84 38
1440.92 35
1441.01 34
1441.10 33
1441.19 32
1441.27 30
1441.36 29
1441.45 28
1441.53 28
1441.62 30
1441.71 34
1441.79 40
1441.88 45
1441.97 50
1442.06 52
1442.14 51
1442.23 47
1442.32 41
1442.40 35
1442.49 30
1442.58 27
1442.67 27
1442.75 29
1442.84 34
1442.93 38
1443.01 42
1443.10 44
1443.19 43
1443.27 41
1443.36 37
1443.45 33
1443.54 30
1443.62 28
1443.71 28
1443.80 27
1443.88 27
1443.97 27
1444.06 25
1444.15 23
1444.23 20
1444.32 17
1444.41 12
1444.49 8
1444.58 2
1444.67 0
1444.76 0
1444.84 0
1444.93 0
1445.02 0
1445.10 0
1445.19 0
1445.28 0
1445.37 5
1445.45 14
1445.54 23
1445.63 31
1445.71 37
1445.80 41
1445.89 43
1445.98 44
1446.06 44
1446.15 43
1446.24 42
1446.32 41
1446.41 39
1446.50 36
1446.59 31
1446.67 25
1446.76 19
1446.85 13
1446.94 9
1447.02 9
1447.11 12
1447.20 20
1447.28 30
1447.37 41
1447.46 51
1447.55 59
1447.63 64
1447.72 66
1447.81 66
1447.89 64
1447.98 61
1448.07 59
1448.16 57
1448.24 56
1448.33 56
1448.42 57
1448.51 57
1448.59 57
1448.68 57
1448.77 56
1448.85 54
1448.94 52
1449.03 49
1449.12 47
1449.20 44
1449.29 41
1449.38 39
1449.47 38
1449.55 36
1449.64 35
1449.73 35
1449.81 35
1449.90 35
1449.99 36
1450.08 38
1450.16 39
1450.25 42
1450.34 45
1450.43 51
1450.51 61
1450.60 74
1450.69 90
1450.77 109
1450.86 127
1450.95 143
1451.04 155
1451.12 161
1451.21 160
1451.30 155
1451.39 146
1451.47 136
1451.56 125
1451.65 117
1451.74 111
1451.82 109
1451.91 109
1452.00 113
1452.08 119
1452.17 127
1452.26 136
1452.35 144
1452.43 152
1452.52 156
1452.61 156
1452.70 152
1452.78 142
1452.87 129
1452.96 115
1453.05 100
1453.13 88
1453.22 80
1453.31 75
1453.40 73
1453.48 72
1453.57 71
1453.66 68
1453.74 64
1453.83 59
1453.92 54
1454.01 50
1454.09 48
1454.18 48
1454.27 51
1454.36 54
1454.44 58
1454.53 61
1454.62 63
1454.71 64
1454.79 63
1454.88 61
1454.97 57
1455.06 53
1455.14 47
1455.23 42
1455.32 36
1455.41 32
1455.49 28
1455.58 24
1455.67 20
1455.76 16
1455.84 12
1455.93 7
1456.02 4
1456.11 1
1456.19 0
1456.28 0
1456.37 0
1456.46 0
1456.54 0
1456.63 0
1456.72 0
1456.81 0
1456.89 0
1456.98 0
1457.07 3
1457.16 7
1457.24 10
1457.33 13
1457.42 15
1457.51 15
1457.59 15
1457.68 13
1457.77 13
1457.86 13
1457.94 13
1458.03 14
1458.12 16
1458.21 18
1458.29 21
1458.38 25
1458.47 29
1458.56 33
1458.64 38
1458.73 43
1458.82 47
1458.91 50
1458.99 52
1459.08 51
1459.17 50
1459.26 47
1459.34 45
1459.43 44
1459.52 45
1459.61 48
1459.69 51
1459.78 54
1459.87 56
1459.96 56
1460.05 53
1460.13 48
1460.22 42
1460.31 36
1460.40 33
1460.48 32
1460.57 34
1460.66 39
1460.75 45
1460.83 51
1460.92 57
1461.01 62
1461.10 65
1461.18 66
1461.27 65
1461.36 62
1461.45 58
1461.53 52
1461.62 47
1461.71 42
1461.80 38
1461.89 36
1461.97 35
1462.06 35
1462.15 36
1462.24 38
1462.32 39
1462.41 40
1462.50 40
1462.59 41
1462.67 41
1462.76 40
1462.85 38
1462.94 35
1463.02 31
1463.11 28
1463.20 25
1463.29 24
1463.38 25
1463.46 28
1463.55 32
1463.64 37
1463.73 41
1463.81 45
1463.90 47
1463.99 49
1464.08 50
1464.16 51
1464.25 51
1464.34 49
1464.43 46
1464.52 42
1464.60 37
1464.69 32
1464.78 28
1464.87 25
1464.95 24
1465.04 25
1465.13 26
1465.22 28
1465.31 29
1465.39 29
1465.48 28
1465.57 27
1465.66 26
1465.74 26
1465.83 26
1465.92 28
1466.01 32
1466.10 37
1466.18 44
1466.27 53
1466.36 62
1466.45 72
1466.53 81
1466.62 88
1466.71 94
1466.80 98
1466.89 101
1466.97 102
1467.06 102
1467.15 101
1467.24 100
1467.32 98
1467.41 94
1467.50 91
1467.59 86
1467.68 82
1467.76 79
1467.85 77
1467.94 76
1468.03 77
1468.12 80
1468.20 83
1468.29 85
1468.38 87
1468.47 88
1468.55 87
1468.64 85
1468.73 85
1468.82 85
1468.91 88
1468.99 92
1469.08 96
1469.17 100
1469.26 103
1469.35 103
1469.43 101
1469.52 98
1469.61 94
1469.70 91
1469.78 89
1469.87 89
1469.96 89
1470.05 89
1470.14 87
1470.22 83
1470.31 77
1470.40 69
1470.49 60
1470.58 51
1470.66 43
1470.75 37
1470.84 33
1470.93 33
1471.02 36
1471.10 41
1471.19 47
1471.28 55
1471.37 63
1471.45 70
1471.54 76
1471.63 80
1471.72 82
1471.81 82
1471.89 81
1471.98 78
1472.07 73
1472.16 68
1472.25 60
1472.33 52
1472.42 42
1472.51 32
1472.60 22
1472.69 13
1472.77 7
1472.86 3
1472.95 1
1473.04 1
1473.13 2
1473.21 4
1473.30 6
1473.39 9
1473.48 12
1473.57 15
1473.65 18
1473.74 22
1473.83 24
1473.92 26
1474.01 27
1474.09 27
1474.18 27
1474.27 27
1474.36 28
1474.45 30
1474.53 33
1474.62 37
1474.71 40
1474.80 42
1474.89 44
1474.97 45
1475.06 46
1475.15 48
1475.24 51
1475.33 57
1475.41 63
1475.50 72
1475.59 81
1475.68 93
1475.77 107
1475.86 124
1475.94 144
1476.03 165
1476.12 187
1476.21 208
1476.30 224
1476.38 236
1476.47 242
1476.56 243
1476.65 239
1476.74 232
1476.82 224
1476.91 214
1477.00 204
1477.09 193
1477.18 181
1477.26 169
1477.35 159
1477.44 149
1477.53 142
1477.62 137
1477.71 134
1477.79 133
1477.88 131
1477.97 129
1478.06 126
1478.15 121
1478.23 114
1478.32 107
1478.41 98
1478.50 90
1478.59 83
1478.67 78
1478.76 76
1478.85 75
1478.94 77
1479.03 81
1479.12 86
1479.20 90
1479.29 94
1479.38 97
1479.47 98
1479.56 99
1479.64 99
1479.73 97
1479.82 95
1479.91 93
1480.00 91
1480.09 90
1480.17 90
1480.26 92
1480.35 94
1480.44 98
1480.53 101
1480.61 104
1480.70 106
1480.79 106
1480.88 105
1480.97 103
1481.06 102
1481.14 100
1481.23 100
1481.32 102
1481.41 104
1481.50 107
1481.59 110
1481.67 111
1481.76 111
1481.85 110
1481.94 106
1482.03 102
1482.11 97
1482.20 92
1482.29 88
1482.38 86
1482.47 86
1482.56 88
1482.64 92
1482.73 98
1482.82 104
1482.91 110
1483.00 116
1483.09 120
1483.17 122
1483.26 123
1483.35 121
1483.44 117
1483.53 112
1483.62 106
1483.70 100
1483.79 95
1483.88 90
1483.97 85
1484.06 82
1484.15 79
1484.23 77
1484.32 77
1484.41 79
1484.50 81
1484.59 85
1484.68 87
1484.76 89
1484.85 90
1484.94 89
1485.03 85
1485.12 80
1485.21 74
1485.29 67
1485.38 60
1485.47 53
1485.56 47
1485.65 42
1485.74 39
1485.82 37
1485.91 35
1486.00 34
1486.09 31
1486.18 28
1486.27 24
1486.35 20
1486.44 17
1486.53 16
1486.62 16
1486.71 17
1486.80 18
1486.88 20
1486.97 22
1487.06 25
1487.15 27
1487.24 31
1487.33 36
1487.41 40
1487.50 44
1487.59 46
1487.68 47
1487.77 45
1487.86 42
1487.95 39
1488.03 36
1488.12 33
1488.21 31
1488.30 31
1488.39 31
1488.48 31
1488.56 32
1488.65 33
1488.74 33
1488.83 34
1488.92 32
1489.01 29
1489.10 25
1489.18 18
1489.27 11
1489.36 4
1489.45 0
1489.54 0
1489.63 0
1489.71 0
1489.80 0
1489.89 0
1489.98 0
1490.07 1
1490.16 2
1490.25 2
1490.33 3
1490.42 4
1490.51 6
1490.60 10
1490.69 15
1490.78 21
1490.86 27
1490.95 33
1491.04 39
1491.13 43
1491.22 46
1491.31 50
1491.40 54
1491.48 60
1491.57 67
1491.66 76
1491.75 85
1491.84 95
1491.93 104
1492.02 115
1492.10 127
1492.19 140
1492.28 156
1492.37 173
1492.46 190
1492.55 206
1492.64 220
1492.72 229
1492.81 234
1492.90 234
1492.99 229
1493.08 221
1493.17 210
1493.26 197
1493.34 182
1493.43 167
1493.52 153
1493.61 138
1493.70 125
1493.79 112
1493.88 100
1493.96 90
1494.05 81
1494.14 74
1494.23 69
1494.32 67
1494.41 66
1494.50 67
1494.58 67
1494.67 68
1494.76 67
1494.85 64
1494.94 60
1495.03 55
1495.12 50
1495.21 47
1495.29 44
1495.38 44
1495.47 45
1495.56 47
1495.65 50
1495.74 53
1495.83 58
1495.91 63
1496.00 70
1496.09 77
1496.18 84
1496.27 89
1496.36 93
1496.45 94
1496.54 92
1496.62 87
1496.71 82
1496.80 76
1496.89 71
1496.98 67
1497.07 65
1497.16 63
1497.24 63
1497.33 64
1497.42 65
1497.51 66
1497.60 66
1497.69 66
1497.78 66
1497.87 65
1497.95 63
1498.04 60
1498.13 57
1498.22 53
1498.31 49
1498.40 46
1498.49 43
1498.58 42
1498.66 42
1498.75 42
1498.84 42
1498.93 41
1499.02 38
1499.11 33
1499.20 27
1499.29 19
1499.37 11
1499.46 4
1499.55 0
1499.64 0
1499.73 0
1499.82 0
1499.91 0
1500.00 0
1500.08 0
1500.17 2
1500.26 3
1500.35 3
1500.44 3
1500.53 3
1500.62 4
1500.71 5
1500.80 8
1500.88 12
1500.97 18
1501.06 24
1501.15 31
1501.24 38
1501.33 46
1501.42 53
1501.51 59
1501.59 65
1501.68 69
1501.77 72
1501.86 73
1501.95 73
1502.04 71
1502.13 69
1502.22 66
1502.31 63
1502.39 59
1502.48 56
1502.57 51
1502.66 47
1502.75 43
1502.84 40
1502.93 38
1503.02 37
1503.11 38
1503.19 40
1503.28 43
1503.37 45
1503.46 46
1503.55 45
1503.64 43
1503.73 41
1503.82 38
1503.91 37
1503.99 37
1504.08 40
1504.17 44
1504.26 50
1504.35 56
1504.44 63
1504.53 68
1504.62 72
1504.71 74
1504.79 73
1504.88 70
1504.97 66
1505.06 62
1505.15 56
1505.24 51
1505.33 47
1505.42 42
1505.51 39
1505.59 35
1505.68 31
1505.77 27
1505.86 22
1505.95 19
1506.04 16
1506.13 15
1506.22 16
1506.31 18
1506.40 23
1506.48 29
1506.57 36
1506.66 43
1506.75 50
1506.84 56
1506.93 62
1507.02 68
1507.11 75
1507.20 81
1507.29 89
1507.37 96
1507.46 102
1507.55 106
1507.64 109
1507.73 110
1507.82 110
1507.91 108
1508.00 107
1508.09 105
1508.18 104
1508.26 104
1508.35 105
1508.44 108
1508.53 110
1508.62 113
1508.71 116
1508.80 118
1508.89 119
1508.98 121
1509.07 124
1509.16 126
1509.24 129
1509.33 132
1509.42 133
1509.51 132
1509.60 131
1509.69 130
1509.78 131
1509.87 134
1509.96 139
1510.05 147
1510.13 156
1510.22 163
1510.31 169
1510.40 172
1510.49 171
1510.58 168
1510.67 164
1510.76 158
1510.85 153
1510.94 148
1511.03 143
1511.12 141
1511.20 140
1511.29 141
1511.38 143
1511.47 147
1511.56 150
1511.65 151
1511.74 151
1511.83 147
1511.92 140
1512.01 131
1512.10 120
1512.18 111
1512.27 103
1512.36 99
1512.45 97
1512.54 98
1512.63 100
1512.72 102
1512.81 103
1512.90 103
1512.99 102
1513.08 101
1513.17 99
1513.25 98
1513.34 96
1513.43 95
1513.52 92
1513.61 90
1513.70 86
1513.79 83
1513.88 81
1513.97 80
1514.06 81
1514.15 82
1514.24 85
1514.32 87
1514.41 88
1514.50 89
1514.59 88
1514.68 86
1514.77 84
1514.86 81
1514.95 78
1515.04 75
1515.13 72
1515.22 69
1515.31 68
1515.40 69
1515.48 71
1515.57 74
1515.66 78
1515.75 82
1515.84 87
1515.93 92
1516.02 98
1516.11 105
1516.20 113
1516.29 123
1516.38 132
1516.47 140
1516.56 146
1516.65 150
1516.73 150
1516.82 148
1516.91 143
1517.00 137
1517.09 131
1517.18 124
1517.27 118
1517.36 112
1517.45 109
1517.54 107
1517.63 108
1517.72 111
1517.81 117
1517.90 123
1517.98 129
1518.07 133
1518.16 136
1518.25 135
1518.34 133
1518.43 129
1518.52 126
1518.61 123
1518.70 122
1518.79 122
1518.88 124
1518.97 125
1519.06 127
1519.15 127
1519.24 126
1519.32 123
1519.41 118
1519.50 111
1519.59 103
1519.68 94
1519.77 85
1519.86 76
1519.95 70
1520.04 66
1520.13 67
1520.22 72
1520.31 80
1520.40 92
1520.49 104
1520.58 116
1520.67 126
1520.75 133
1520.84 137
1520.93 137
1521.02 135
1521.11 132
1521.20 130
1521.29 129
1521.38 129
1521.47 131
1521.56 135
1521.65 141
1521.74 147
1521.83 154
1521.92 161
1522.01 168
1522.10 175
1522.19 181
1522.28 186
1522.36 187
1522.45 185
1522.54 178
1522.63 168
1522.72 155
1522.81 141
1522.90 128
1522.99 117
1523.08 108
1523.17 102
1523.26 97
1523.35 93
1523.44 87
1523.53 81
1523.62 73
1523.71 64
1523.80 57
1523.89 51
1523.98 48
1524.06 46
1524.15 47
1524.24 48
1524.33 50
1524.42 52
1524.51 54
1524.60 54
1524.69 53
1524.78 52
1524.87 49
1524.96 46
1525.05 43
1525.14 42
1525.23 43
1525.32 46
1525.41 51
1525.50 57
1525.59 63
1525.68 67
1525.77 70
1525.85 70
1525.94 70
1526.03 68
1526.12 68
1526.21 68
1526.30 68
1526.39 69
1526.48 70
1526.57 72
1526.66 74
1526.75 78
1526.84 83
1526.93 90
1527.02 97
1527.11 102
1527.20 105
1527.29 104
1527.38 100
1527.47 93
1527.56 84
1527.65 74
1527.74 66
1527.83 60
1527.92 56
1528.00 54
1528.09 52
1528.18 50
1528.27 46
1528.36 41
1528.45 36
1528.54 32
1528.63 32
1528.72 36
1528.81 43
1528.90 52
1528.99 62
1529.08 69
1529.17 74
1529.26 76
1529.35 77
1529.44 77
1529.53 78
1529.62 81
1529.71 85
1529.80 89
1529.89 93
1529.98 94
1530.07 92
1530.16 89
1530.25 86
1530.34 82
1530.43 81
1530.52 82
1530.60 85
1530.69 89
1530.78 95
1530.87 99
1530.96 102
1531.05 103
1531.14 102
1531.23 98
1531.32 92
1531.41 85
1531.50 77
1531.59 70
1531.68 65
1531.77 62
1531.86 61
1531.95 62
1532.04 64
1532.13 66
1532.22 66
1532.31 66
1532.40 66
1532.49 67
1532.58 69
1532.67 72
1532.76 76
1532.85 81
1532.94 84
1533.03 85
1533.12 85
1533.21 82
1533.30 79
1533.39 76
1533.48 74
1533.57 74
1533.66 74
1533.75 75
1533.84 76
1533.93 77
1534.01 77
1534.10 76
1534.19 75
1534.28 73
1534.37 70
1534.46 67
1534.55 62
1534.64 57
1534.73 51
1534.82 44
1534.91 40
1535.00 37
1535.09 38
1535.18 42
1535.27 50
1535.36 60
1535.45 71
1535.54 83
1535.63 94
1535.72 104
1535.81 115
1535.90 124
1535.99 133
1536.08 140
1536.17 145
1536.26 146
1536.35 143
1536.44 137
1536.53 128
1536.62 118
1536.71 106
1536.80 96
1536.89 86
1536.98 79
1537.07 74
1537.16 72
1537.25 72
1537.34 75
1537.43 80
1537.52 87
1537.61 95
1537.70 102
1537.79 109
1537.88 114
1537.97 116
1538.06 116
1538.15 113
1538.24 108
1538.33 102
1538.42 95
1538.51 89
1538.60 84
1538.69 81
1538.78 79
1538.87 78
1538.96 79
1539.05 80
1539.14 80
1539.23 81
1539.32 80
1539.41 78
1539.50 75
1539.59 70
1539.68 65
1539.77 61
1539.86 59
1539.95 59
1540.04 63
1540.13 71
1540.22 82
1540.31 94
1540.40 107
1540.49 118
1540.58 127
1540.67 131
1540.76 131
1540.85 127
1540.94 120
1541.03 111
1541.12 101
1541.21 92
1541.30 85
1541.39 80
1541.48 77
1541.57 75
1541.66 72
1541.75 69
1541.84 65
1541.93 59
1542.02 51
1542.11 44
1542.20 37
1542.29 32
1542.38 28
1542.47 26
1542.56 26
1542.65 27
1542.74 28
1542.83 30
1542.92 32
1543.01 34
1543.10 36
1543.19 38
1543.28 40
1543.37 43
1543.46 45
1543.55 48
1543.64 52
1543.73 56
1543.82 60
1543.91 65
1544.00 68
1544.09 71
1544.18 72
1544.27 73
1544.36 73
1544.45 73
1544.54 73
1544.63 73
1544.72 73
1544.81 74
1544.90 74
1544.99 73
1545.08 72
1545.17 69
1545.26 64
1545.35 59
1545.44 53
1545.53 48
1545.62 42
1545.71 38
1545.80 35
1545.89 33
1545.98 31
1546.07 29
1546.16 26
1546.25 23
1546.34 20
1546.43 17
1546.52 15
1546.61 13
1546.70 12
1546.79 11
1546.88 9
1546.97 7
1547.06 4
1547.15 0
1547.24 0
1547.33 0
1547.42 0
1547.51 0
1547.60 0
1547.69 0
1547.78 0
1547.87 2
1547.96 8
1548.05 16
1548.14 24
1548.23 32
1548.32 38
1548.41 43
1548.50 46
1548.60 48
1548.69 49
1548.78 49
1548.87 48
1548.96 47
1549.05 46
1549.14 45
1549.23 44
1549.32 43
1549.41 42
1549.50 42
1549.59 43
1549.68 45
1549.77 48
1549.86 51
1549.95 56
1550.04 61
1550.13 67
1550.22 71
1550.31 75
1550.40 77
1550.49 79
1550.58 80
1550.67 81
1550.76 84
1550.85 89
1550.94 96
1551.03 105
1551.12 112
1551.21 119
1551.30 123
1551.39 123
1551.48 120
1551.57 117
1551.66 114
1551.75 113
1551.84 116
1551.93 123
1552.03 134
1552.12 146
1552.21 157
1552.30 168
1552.39 176
1552.48 181
1552.57 184
1552.66 184
1552.75 183
1552.84 180
1552.93 177
1553.02 173
1553.11 169
1553.20 165
1553.29 161
1553.38 157
1553.47 151
1553.56 145
1553.65 136
1553.74 127
1553.83 117
1553.92 109
1554.01 104
1554.10 101
1554.19 100
1554.28 102
1554.37 105
1554.46 109
1554.56 111
1554.65 112
1554.74 112
1554.83 111
1554.92 109
1555.01 108
1555.10 106
1555.19 104
1555.28 102
1555.37 100
1555.46 96
1555.55 93
1555.64 89
1555.73 86
1555.82 84
1555.91 83
1556.00 84
1556.09 86
1556.18 88
1556.27 91
1556.36 94
1556.45 96
1556.54 98
1556.63 99
1556.73 100
1556.82 100
1556.91 100
1557.00 99
1557.09 99
1557.18 99
1557.27 100
1557.36 102
1557.45 106
1557.54 111
1557.63 117
1557.72 122
1557.81 128
1557.90 132
1557.99 135
1558.08 136
1558.17 136
1558.26 134
1558.35 131
1558.44 129
1558.53 126
1558.63 124
1558.72 122
1558.81 120
1558.90 118
1558.99 116
1559.08 115
1559.17 115
1559.26 117
1559.35 122
1559.44 130
1559.53 142
1559.62 156
1559.71 171
1559.80 186
1559.89 199
1559.98 209
1560.07 214
1560.16 215
1560.25 211
1560.35 204
1560.44 194
1560.53 184
1560.62 174
1560.71 166
1560.80 161
1560.89 160
1560.98 163
1561.07 170
1561.16 179
1561.25 188
1561.34 197
1561.43 203
1561.52 205
1561.61 204
1561.70 199
1561.79 192
1561.89 182
1561.98 170
1562.07 158
1562.16 146
1562.25 133
1562.34 122
1562.43 113
1562.52 106
1562.61 103
1562.70 103
1562.79 108
1562.88 115
1562.97 123
1563.06 132
1563.15 138
1563.24 142
1563.34 142
1563.43 139
1563.52 133
1563.61 124
1563.70 114
1563.79 102
1563.88 89
1563.97 76
1564.06 63
1564.15 52
1564.24 42
1564.33 34
1564.42 30
1564.51 27
1564.60 27
1564.70 28
1564.79 31
1564.88 33
1564.97 35
1565.06 37
1565.15 37
1565.24 37
1565.33 37
1565.42 36
1565.51 36
1565.60 36
1565.69 36
1565.78 37
1565.87 38
1565.96 39
1566.06 40
1566.15 41
1566.24 43
1566.33 45
1566.42 47
1566.51 49
1566.60 51
1566.69 51
1566.78 49
1566.87 46
1566.96 42
1567.05 37
1567.14 32
1567.24 27
1567.33 23
1567.42 19
1567.51 15
1567.60 12
1567.69 9
1567.78 7
1567.87 8
1567.96 10
1568.05 16
1568.14 24
1568.23 34
1568.32 46
1568.42 58
1568.51 69
1568.60 80
1568.69 89
1568.78 97
1568.87 102
1568.96 105
1569.05 105
1569.14 102
1569.23 97
1569.32 91
1569.41 85
1569.50 82
1569.60 82
1569.69 86
1569.78 93
1569.87 100
1569.96 106
1570.05 110
1570.14 111
1570.23 108
1570.32 103
1570.41 96
1570.50 88
1570.59 81
1570.69 75
1570.78 71
1570.87 68
1570.96 67
1571.05 66
1571.14 66
1571.23 65
1571.32 64
1571.41 63
1571.50 61
1571.59 60
1571.69 59
1571.78 58
1571.87 57
1571.96 56
1572.05 55
1572.14 54
1572.23 53
1572.32 51
1572.41 49
1572.50 46
1572.59 43
1572.69 38
1572.78 32
1572.87 24
1572.96 16
1573.05 6
1573.14 0
1573.23 0
1573.32 0
1573.41 0
1573.50 0
1573.59 0
1573.69 0
1573.78 1
1573.87 6
1573.96 9
1574.05 11
1574.14 12
1574.23 13
1574.32 15
1574.41 19
1574.50 25
1574.60 32
1574.69 40
1574.78 46
1574.87 51
1574.96 53
1575.05 51
1575.14 45
1575.23 37
1575.32 28
1575.41 19
1575.50 11
1575.60 3
1575.69 0
1575.78 0
1575.87 0
1575.96 0
1576.05 0
1576.14 3
1576.23 11
1576.32 21
1576.41 31
1576.51 41
1576.60 49
1576.69 55
1576.78 60
1576.87 62
1576.96 64
1577.05 65
1577.14 66
1577.23 66
1577.33 66
1577.42 66
1577.51 66
1577.60 66
1577.69 68
1577.78 71
1577.87 76
1577.96 84
1578.05 93
1578.14 102
1578.24 111
1578.33 119
1578.42 123
1578.51 126
1578.60 126
1578.69 124
1578.78 123
1578.87 124
1578.96 126
1579.06 131
1579.15 138
1579.24 145
1579.33 149
1579.42 151
1579.51 150
1579.60 145
1579.69 139
1579.78 131
1579.88 125
1579.97 120
1580.06 117
1580.15 116
1580.24 114
1580.33 112
1580.42 110
1580.51 107
1580.60 104
1580.70 101
1580.79 98
1580.88 98
1580.97 100
1581.06 103
1581.15 108
1581.24 114
1581.33 120
1581.43 124
1581.52 125
1581.61 123
1581.70 118
1581.79 110
1581.88 102
1581.97 95
1582.06 91
1582.15 89
1582.25 90
1582.34 93
1582.43 96
1582.52 98
1582.61 97
1582.70 93
1582.79 87
1582.88 80
1582.98 71
1583.07 63
1583.16 55
1583.25 49
1583.34 44
1583.43 41
1583.52 41
1583.61 42
1583.71 45
1583.80 49
1583.89 53
1583.98 58
1584.07 62
1584.16 66
1584.25 70
1584.34 74
1584.44 78
1584.53 81
1584.62 85
1584.71 88
1584.80 90
1584.89 91
1584.98 91
1585.07 90
1585.17 87
1585.26 83
1585.35 77
1585.44 70
1585.53 61
1585.62 53
1585.71 44
1585.80 37
1585.90 32
1585.99 28
1586.08 26
1586.17 25
1586.26 24
1586.35 23
1586.44 22
1586.53 20
1586.63 18
1586.72 17
1586.81 17
1586.90 18
1586.99 21
1587.08 26
1587.17 31
1587.27 37
1587.36 42
1587.45 47
1587.54 51
1587.63 55
1587.72 59
1587.81 64
1587.90 71
1588.00 81
1588.09 91
1588.18 102
1588.27 112
1588.36 120
1588.45 127
1588.54 133
1588.64 140
1588.73 150
1588.82 162
1588.91 177
1589.00 193
1589.09 210
1589.18 227
1589.28 243
1589.37 258
1589.46 272
1589.55 286
1589.64 298
1589.73 308
1589.82 313
1589.91 314
1590.01 312
1590.10 308
1590.19 304
1590.28 301
1590.37 302
1590.46 304
1590.55 308
1590.65 312
1590.74 313
1590.83 310
1590.92 304
1591.01 294
1591.10 281
1591.19 268
1591.29 253
1591.38 240
1591.47 228
1591.56 219
1591.65 212
1591.74 207
1591.84 204
1591.93 202
1592.02 202
1592.11 202
1592.20 203
1592.29 204
1592.38 206
1592.48 209
1592.57 211
1592.66 213
1592.75 213
1592.84 212
1592.93 210
1593.02 207
1593.12 204
1593.21 201
1593.30 198
1593.39 195
1593.48 192
1593.57 187
1593.66 182
1593.76 177
1593.85 171
1593.94 164
1594.03 158
1594.12 151
1594.21 145
1594.31 139
1594.40 134
1594.49 130
1594.58 127
1594.67 126
1594.76 127
1594.85 130
1594.95 135
1595.04 141
1595.13 148
1595.22 154
1595.31 158
1595.40 161
1595.50 163
1595.59 163
1595.68 164
1595.77 164
1595.86 167
1595.95 171
1596.05 178
1596.14 186
1596.23 195
1596.32 204
1596.41 212
1596.50 216
1596.59 216
1596.69 213
1596.78 206
1596.87 196
1596.96 185
1597.05 173
1597.14 162
1597.24 152
1597.33 144
1597.42 138
1597.51 134
1597.60 132
1597.69 132
1597.79 134
1597.88 137
1597.97 140
1598.06 144
1598.15 148
1598.24 150
1598.34 150
1598.43 147
1598.52 142
1598.61 134
1598.70 126
1598.79 117
1598.89 111
1598.98 107
1599.07 106
1599.16 108
1599.25 113
1599.34 119
1599.44 124
1599.53 128
1599.62 131
1599.71 130
1599.80 128
1599.89 123
1599.99 117
1600.08 110
1600.17 105
1600.26 101
1600.35 99
1600.44 99
1600.54 101
1600.63 104
1600.72 107
1600.81 109
1600.90 109
1600.99 106
1601.09 102
1601.18 98
1601.27 93
1601.36 90
1601.45 89
1601.55 90
1601.64 93
1601.73 96
1601.82 97
1601.91 95
1602.00 91
1602.10 83
1602.19 73
1602.28 63
1602.37 53
1602.46 45
1602.55 40
1602.65 38
1602.74 37
1602.83 39
1602.92 43
1603.01 49
1603.11 57
1603.20 64
1603.29 72
1603.38 77
1603.47 80
1603.56 79
1603.66 73
1603.75 65
1603.84 54
1603.93 42
1604.02 31
1604.12 22
1604.21 17
1604.30 15
1604.39 16
1604.48 20
1604.57 26
1604.67 32
1604.76 37
1604.85 39
1604.94 39
1605.03 35
1605.13 30
1605.22 23
1605.31 16
1605.40 11
1605.49 7
1605.58 5
1605.68 4
1605.77 5
1605.86 5
1605.95 7
1606.04 8
1606.14 10
1606.23 12
1606.32 14
1606.41 17
1606.50 18
1606.60 19
1606.69 19
1606.78 20
1606.87 20
1606.96 21
1607.05 22
1607.15 23
1607.24 24
1607.33 23
1607.42 20
1607.51 15
1607.61 9
1607.70 1
1607.79 0
1607.88 0
1607.97 0
1608.07 0
1608.16 0
1608.25 0
1608.34 0
1608.43 3
1608.53 9
1608.62 13
1608.71 16
1608.80 18
1608.89 18
1608.99 17
1609.08 15
1609.17 14
1609.26 13
1609.35 12
1609.45 13
1609.54 16
1609.63 21
1609.72 29
1609.81 38
1609.90 50
1610.00 64
1610.09 79
1610.18 96
1610.27 113
1610.36 129
1610.46 144
1610.55 156
1610.64 164
1610.73 168
1610.82 167
1610.92 162
1611.01 154
1611.10 144
1611.19 134
1611.28 127
1611.38 122
1611.47 121
1611.56 123
1611.65 127
1611.75 131
1611.84 134
1611.93 135
1612.02 134
1612.11 131
1612.21 126
1612.30 122
1612.39 118
1612.48 116
1612.57 116
1612.67 117
1612.76 120
1612.85 123
1612.94 125
1613.03 126
1613.13 126
1613.22 125
1613.31 123
1613.40 119
1613.49 113
1613.59 106
1613.68 98
1613.77 88
1613.86 78
1613.95 69
1614.05 61
1614.14 55
1614.23 51
1614.32 49
1614.42 49
1614.51 50
1614.60 53
1614.69 57
1614.78 62
1614.88 67
1614.97 72
1615.06 75
1615.15 77
1615.24 77
1615.34 77
1615.43 78
1615.52 80
1615.61 85
1615.71 93
1615.80 102
1615.89 111
1615.98 117
1616.07 120
1616.17 118
1616.26 111
1616.35 101
1616.44 89
1616.53 78
1616.63 67
1616.72 59
1616.81 53
1616.90 50
1617.00 48
1617.09 48
1617.18 48
1617.27 48
1617.36 47
1617.46 44
1617.55 41
1617.64 38
1617.73 36
1617.83 36
1617.92 39
1618.01 44
1618.10 52
1618.19 62
1618.29 72
1618.38 82
1618.47 90
1618.56 95
1618.66 96
1618.75 94
1618.84 89
1618.93 82
1619.02 72
1619.12 61
1619.21 50
1619.30 39
1619.39 28
1619.49 19
1619.58 11
1619.67 5
1619.76 0
1619.85 0
1619.95 0
1620.04 0
1620.13 0
1620.22 0
1620.32 0
1620.41 0
1620.50 0
1620.59 0
1620.68 5
1620.78 15
1620.87 27
1620.96 41
1621.05 54
1621.15 65
1621.24 73
1621.33 77
1621.42 77
1621.52 74
1621.61 68
1621.70 60
1621.79 53
1621.88 46
1621.98 39
1622.07 32
1622.16 24
1622.25 17
1622.35 9
1622.44 2
1622.53 0
1622.62 0
1622.72 0
1622.81 0
1622.90 6
1622.99 14
1623.09 22
1623.18 29
1623.27 33
1623.36 34
1623.45 33
1623.55 29
1623.64 24
1623.73 18
1623.82 12
1623.92 7
1624.01 4
1624.10 2
1624.19 1
1624.29 2
1624.38 3
1624.47 4
1624.56 5
1624.66 6
1624.75 6
1624.84 5
1624.93 4
1625.03 3
1625.12 1
1625.21 0
1625.30 0
1625.40 0
1625.49 0
1625.58 0
1625.67 0
1625.76 0
1625.86 4
1625.95 8
1626.04 12
1626.13 15
1626.23 16
1626.32 15
1626.41 12
1626.50 9
1626.60 5
1626.69 2
1626.78 0
1626.87 0
1626.97 0
1627.06 0
1627.15 0
1627.24 0
1627.34 0
1627.43 0
1627.52 0
1627.61 1
1627.71 7
1627.80 16
1627.89 27
1627.98 39
1628.08 50
1628.17 60
1628.26 68
1628.35 73
1628.45 77
1628.54 81
1628.63 86
1628.72 93
1628.82 102
1628.91 114
1629.00 127
1629.09 140
1629.19 151
1629.28 159
1629.37 164
1629.46 166
1629.56 166
1629.65 163
1629.74 159
1629.83 154
1629.93 149
1630.02 144
1630.11 140
1630.20 137
1630.30 135
1630.39 135
1630.48 135
1630.58 137
1630.67 140
1630.76 142
1630.85 144
1630.95 142
1631.04 138
1631.13 131
1631.22 122
1631.32 111
1631.41 101
1631.50 92
1631.59 87
1631.69 85
1631.78 87
1631.87 91
1631.96 95
1632.06 99
1632.15 101
1632.24 103
1632.33 104
1632.43 105
1632.52 108
1632.61 112
1632.71 117
1632.80 122
1632.89 125
1632.98 125
1633.08 120
1633.17 112
1633.26 100
1633.35 87
1633.45 75
1633.54 65
1633.63 59
1633.72 59
1633.82 62
1633.91 69
1634.00 76
1634.09 83
1634.19 88
1634.28 91
1634.37 90
1634.47 88
1634.56 85
1634.65 82
1634.74 81
1634.84 81
1634.93 83
1635.02 86
1635.11 89
1635.21 92
1635.30 94
1635.39 93
1635.49 90
1635.58 84
1635.67 75
1635.76 64
1635.86 51
1635.95 39
1636.04 27
1636.13 19
1636.23 15
1636.32 13
1636.41 15
1636.51 19
1636.60 23
1636.69 26
1636.78 28
1636.88 27
1636.97 24
1637.06 20
1637.15 14
1637.25 8
1637.34 2
1637.43 0
1637.53 0
1637.62 0
1637.71 0
1637.80 0
1637.90 0
1637.99 0
1638.08 0
1638.17 3
1638.27 10
1638.36 17
1638.45 23
1638.55 27
1638.64 28
1638.73 27
1638.82 26
1638.92 24
1639.01 23
1639.10 24
1639.20 26
1639.29 30
1639.38 35
1639.47 40
1639.57 45
1639.66 50
1639.75 56
1639.85 62
1639.94 70
1640.03 78
1640.12 85
1640.22 90
1640.31 93
1640.40 93
1640.50 91
1640.59 86
1640.68 81
1640.77 76
1640.87 72
1640.96 68
1641.05 65
1641.15 62
1641.24 59
1641.33 57
1641.42 55
1641.52 53
1641.61 52
1641.70 50
1641.80 49
1641.89 48
1641.98 48
1642.07 48
1642.17 49
1642.26 52
1642.35 55
1642.45 59
1642.54 64
1642.63 69
1642.72 75
1642.82 80
1642.91 84
1643.00 86
1643.10 86
1643.19 84
1643.28 79
1643.38 72
1643.47 66
1643.56 59
1643.65 52
1643.75 47
1643.84 44
1643.93 41
1644.03 40
1644.12 40
1644.21 41
1644.30 42
1644.40 44
1644.49 46
1644.58 50
1644.68 53
1644.77 55
1644.86 56
1644.96 56
1645.05 53
1645.14 49
1645.23 45
1645.33 41
1645.42 39
1645.51 40
1645.61 44
1645.70 50
1645.79 58
1645.89 66
1645.98 75
1646.07 84
1646.16 91
1646.26 98
1646.35 104
1646.44 109
1646.54 112
1646.63 114
1646.72 114
1646.82 114
1646.91 113
1647.00 113
1647.09 115
1647.19 118
1647.28 122
1647.37 127
1647.47 131
1647.56 134
1647.65 135
1647.75 133
1647.84 129
1647.93 121
1648.03 112
1648.12 101
1648.21 89
1648.30 79
1648.40 69
1648.49 62
1648.58 58
1648.68 57
1648.77 58
1648.86 61
1648.96 65
1649.05 71
1649.14 77
1649.24 84
1649.33 92
1649.42 100
1649.51 107
1649.61 115
1649.70 121
1649.79 126
1649.89 130
1649.98 132
1650.07 132
1650.17 131
1650.26 128
1650.35 124
1650.45 119
1650.54 113
1650.63 107
1650.73 101
1650.82 95
1650.91 90
1651.00 86
1651.10 84
1651.19 83
1651.28 82
1651.38 81
1651.47 79
1651.56 77
1651.66 73
1651.75 70
1651.84 67
1651.94 67
1652.03 68
1652.12 71
1652.22 76
1652.31 81
1652.40 85
1652.50 88
1652.59 90
1652.68 90
1652.78 90
1652.87 89
1652.96 89
1653.05 90
1653.15 90
1653.24 89
1653.33 86
1653.43 82
1653.52 76
1653.61 68
1653.71 59
1653.80 51
1653.89 43
1653.99 36
1654.08 29
1654.17 23
1654.27 18
1654.36 14
1654.45 11
1654.55 11
1654.64 12
1654.73 15
1654.83 19
1654.92 23
1655.01 27
1655.11 30
1655.20 32
1655.29 34
1655.39 37
1655.48 41
1655.57 47
1655.67 53
1655.76 59
1655.85 65
1655.95 69
1656.04 72
1656.13 73
1656.23 73
1656.32 74
1656.41 75
1656.51 77
1656.60 81
1656.69 86
1656.79 90
1656.88 94
1656.97 96
1657.07 97
1657.16 96
1657.25 95
1657.35 93
1657.44 91
1657.53 90
1657.63 88
1657.72 85
1657.81 80
1657.91 73
1658.00 65
1658.09 55
1658.19 46
1658.28 37
1658.37 30
1658.47 24
1658.56 20
1658.65 18
1658.75 17
1658.84 16
1658.93 15
1659.03 15
1659.12 14
1659.21 13
1659.31 12
1659.40 11
1659.49 10
1659.59 9
1659.68 9
1659.77 10
1659.87 13
1659.96 17
1660.05 22
1660.15 30
1660.24 37
1660.33 45
1660.43 51
1660.52 54
1660.61 55
1660.71 54
1660.80 50
1660.89 46
1660.99 41
1661.08 38
1661.17 35
1661.27 34
1661.36 35
1661.45 36
1661.55 39
1661.64 42
1661.73 44
1661.83 44
1661.92 43
1662.01 40
1662.11 35
1662.20 29
1662.30 23
1662.39 18
1662.48 15
1662.58 13
1662.67 14
1662.76 14
1662.86 14
1662.95 13
1663.04 11
1663.14 8
1663.23 4
1663.32 0
1663.42 0
1663.51 0
1663.60 0
1663.70 0
1663.79 0
1663.88 0
1663.98 0
1664.07 0
1664.17 1
1664.26 4
1664.35 7
1664.45 11
1664.54 16
1664.63 22
1664.73 27
1664.82 33
1664.91 39
1665.01 44
1665.10 49
1665.19 53
1665.29 56
1665.38 57
1665.47 56
1665.57 54
1665.66 49
1665.76 42
1665.85 34
1665.94 25
1666.04 17
1666.13 8
1666.22 1
1666.32 0
1666.41 0
1666.50 0
1666.60 0
1666.69 0
1666.78 6
1666.88 19
1666.97 34
1667.07 50
1667.16 67
1667.25 82
1667.35 93
1667.44 100
1667.53 102
1667.63 99
1667.72 92
1667.81 82
1667.91 71
1668.00 60
1668.10 52
1668.19 47
1668.28 45
1668.38 47
1668.47 50
1668.56 54
1668.66 58
1668.75 61
1668.84 63
1668.94 64
1669.03 66
1669.13 68
1669.22 73
1669.31 78
1669.41 85
1669.50 92
1669.59 99
1669.69 105
1669.78 110
1669.87 115
1669.97 117
1670.06 120
1670.16 121
1670.25 123
1670.34 126
1670.44 130
1670.53 135
1670.62 143
1670.72 152
1670.81 163
1670.91 174
1671.00 185
1671.09 194
1671.19 199
1671.28 202
1671.37 202
1671.47 199
1671.56 195
1671.66 191
1671.75 188
1671.84 187
1671.94 187
1672.03 190
1672.12 193
1672.22 195
1672.31 197
1672.41 196
1672.50 194
1672.59 190
1672.69 185
1672.78 179
1672.87 174
1672.97 168
1673.06 163
1673.16 158
1673.25 154
1673.34 151
1673.44 148
1673.53 147
1673.62 147
1673.72 148
1673.81 150
1673.91 152
1674.00 154
1674.09 156
1674.19 157
1674.28 159
1674.37 159
1674.47 159
1674.56 157
1674.66 153
1674.75 148
1674.84 141
1674.94 133
1675.03 124
1675.13 117
1675.22 111
1675.31 108
1675.41 106
1675.50 106
1675.59 107
1675.69 107
1675.78 107
1675.88 107
1675.97 106
1676.06 104
1676.16 102
1676.25 99
1676.35 95
1676.44 90
1676.53 82
1676.63 74
1676.72 65
1676.81 55
1676.91 46
1677.00 39
1677.10 32
1677.19 27
1677.28 23
1677.38 20
1677.47 17
1677.57 14
1677.66 11
1677.75 8
1677.85 5
1677.94 3
1678.03 1
1678.13 0
1678.22 0
1678.32 1
1678.41 3
1678.50 7
1678.60 13
1678.69 19
1678.79 27
1678.88 35
1678.97 42
1679.07 48
1679.16 51
1679.26 51
1679.35 49
1679.44 46
1679.54 44
1679.63 42
1679.73 42
1679.82 43
1679.91 45
1680.01 46
1680.10 46
1680.20 44
1680.29 40
1680.38 35
1680.48 29
1680.57 23
1680.67 18
1680.76 13
1680.85 9
1680.95 5
1681.04 1
1681.14 0
1681.23 0
1681.32 0
1681.42 0
1681.51 0
1681.61 0
1681.70 0
1681.79 0
1681.89 8
1681.98 16
1682.08 23
1682.17 29
1682.26 34
1682.36 37
1682.45 40
1682.55 43
1682.64 47
1682.73 51
1682.83 57
1682.92 64
1683.02 72
1683.11 81
1683.20 90
1683.30 97
1683.39 103
1683.49 107
1683.58 109
1683.67 110
1683.77 111
1683.86 112
1683.96 113
1684.05 112
1684.14 109
1684.24 103
1684.33 95
1684.43 85
1684.52 75
1684.62 66
1684.71 59
1684.80 55
1684.90 53
1684.99 53
1685.09 54
1685.18 54
1685.27 54
1685.37 54
1685.46 54
1685.56 55
1685.65 57
1685.74 60
1685.84 64
1685.93 68
1686.03 71
1686.12 73
1686.22 74
1686.31 74
1686.40 73
1686.50 73
1686.59 73
1686.69 74
1686.78 75
1686.87 76
1686.97 76
1687.06 74
1687.16 70
1687.25 64
1687.34 58
1687.44 50
1687.53 42
1687.63 35
1687.72 27
1687.82 20
1687.91 12
1688.00 5
1688.10 0
1688.19 0
1688.29 0
1688.38 0
1688.48 0
1688.57 0
1688.66 3
1688.76 11
1688.85 20
1688.95 28
1689.04 35
1689.13 41
1689.23 46
1689.32 50
1689.42 55
1689.51 59
1689.61 64
1689.70 69
1689.79 73
1689.89 77
1689.98 79
1690.08 79
1690.17 77
1690.27 73
1690.36 68
1690.45 63
1690.55 59
1690.64 57
1690.74 57
1690.83 59
1690.93 61
1691.02 64
1691.11 65
1691.21 64
1691.30 61
1691.40 57
1691.49 54
1691.59 52
1691.68 52
1691.77 54
1691.87 57
1691.96 60
1692.06 61
1692.15 59
1692.25 55
1692.34 48
1692.43 42
1692.53 36
1692.62 33
1692.72 32
1692.81 34
1692.91 38
1693.00 43
1693.09 47
1693.19 50
1693.28 51
1693.38 49
1693.47 44
1693.57 36
1693.66 25
1693.75 14
1693.85 2
1693.94 0
1694.04 0
1694.13 0
1694.23 0
1694.32 0
1694.42 4
1694.51 13
1694.60 22
1694.70 29
1694.79 34
1694.89 38
1694.98 41
1695.08 44
1695.17 47
1695.26 50
1695.36 52
1695.45 55
1695.55 58
1695.64 62
1695.74 66
1695.83 71
1695.93 77
1696.02 82
1696.11 87
1696.21 91
1696.30 93
1696.40 92
1696.49 88
1696.59 82
1696.68 75
1696.78 66
1696.87 57
1696.96 50
1697.06 44
1697.15 41
1697.25 40
1697.34 41
1697.44 44
1697.53 47
1697.63 51
1697.72 54
1697.81 57
1697.91 58
1698.00 57
1698.10 55
1698.19 52
1698.29 48
1698.38 44
1698.48 40
1698.57 36
1698.66 32
1698.76 29
1698.85 26
1698.95 23
1699.04 22
1699.14 22
1699.23 25
1699.33 29
1699.42 35
1699.51 42
1699.61 49
1699.70 56
1699.80 60
1699.89 61
1699.99 60
1700.08 55
1700.18 47
1700.27 37
1700.37 25
1700.46 14
1700.55 3
1700.65 0
1700.74 0
1700.84 0
1700.93 0
1701.03 6
1701.12 13
1701.22 19
1701.31 22
1701.41 21
1701.50 18
1701.59 14
1701.69 10
1701.78 8
1701.88 9
1701.97 11
1702.07 16
1702.16 20
1702.26 25
1702.35 28
1702.45 29
1702.54 29
1702.64 27
1702.73 25
1702.82 22
1702.92 20
1703.01 19
1703.11 18
1703.20 18
1703.30 17
1703.39 16
1703.49 14
1703.58 12
1703.68 9
1703.77 7
1703.87 5
1703.96 4
1704.05 4
1704.15 4
1704.24 5
1704.34 7
1704.43 8
1704.53 10
1704.62 13
1704.72 16
1704.81 21
1704.91 25
1705.00 29
1705.10 32
1705.19 31
1705.28 28
1705.38 21
1705.47 12
1705.57 1
1705.66 0
1705.76 0
1705.85 0
1705.95 0
1706.04 0
1706.14 0
1706.23 0
1706.33 0
1706.42 14
1706.52 29
1706.61 44
1706.71 59
1706.80 72
1706.89 84
1706.99 95
1707.08 105
1707.18 113
1707.27 119
1707.37 123
1707.46 123
1707.56 120
1707.65 114
1707.75 107
1707.84 100
1707.94 94
1708.03 92
1708.13 94
1708.22 99
1708.32 106
1708.41 115
1708.51 122
1708.60 127
1708.69 129
1708.79 127
1708.88 124
1708.98 118
1709.07 113
1709.17 107
1709.26 101
1709.36 96
1709.45 91
1709.55 87
1709.64 84
1709.74 83
1709.83 83
1709.93 84
1710.02 86
1710.12 87
1710.21 88
1710.31 87
1710.40 85
1710.50 83
1710.59 82
1710.69 81
1710.78 81
1710.87 81
1710.97 79
1711.06 76
1711.16 72
1711.25 67
1711.35 62
1711.44 59
1711.54 58
1711.63 59
1711.73 61
1711.82 63
1711.92 65
1712.01 66
1712.11 66
1712.20 67
1712.30 69
1712.39 73
1712.49 77
1712.58 82
1712.68 85
1712.77 86
1712.87 84
1712.96 81
1713.06 75
1713.15 69
1713.25 62
1713.34 54
1713.44 47
1713.53 39
1713.63 32
1713.72 25
1713.82 20
1713.91 15
1714.01 13
1714.10 12
1714.20 14
1714.29 20
1714.39 28
1714.48 39
1714.58 54
1714.67 70
1714.76 86
1714.86 101
1714.95 112
1715.05 120
1715.14 124
1715.24 124
1715.33 120
1715.43 115
1715.52 108
1715.62 99
1715.71 89
1715.81 78
1715.90 66
1716.00 54
1716.09 43
1716.19 35
1716.28 31
1716.38 30
1716.47 33
1716.57 39
1716.66 44
1716.76 49
1716.85 52
1716.95 54
1717.04 54
1717.14 54
1717.23 53
1717.33 54
1717.42 55
1717.52 57
1717.61 59
1717.71 61
1717.80 62
1717.90 63
1717.99 63
1718.09 63
1718.18 63
1718.28 63
1718.37 61
1718.47 58
1718.56 53
1718.66 46
1718.75 37
1718.85 28
1718.94 21
1719.04 16
1719.13 14
1719.23 16
1719.32 22
1719.42 31
1719.51 41
1719.61 51
1719.70 59
1719.80 65
1719.90 69
1719.99 72
1720.09 73
1720.18 75
1720.28 79
1720.37 84
1720.47 90
1720.56 97
1720.66 102
1720.75 105
1720.85 104
1720.94 100
1721.04 92
1721.13 82
1721.23 71
1721.32 61
1721.42 52
1721.51 46
1721.61 43
1721.70 44
1721.80 48
1721.89 53
1721.99 61
1722.08 70
1722.18 81
1722.27 93
1722.37 105
1722.46 116
1722.56 127
1722.65 134
1722.75 138
1722.84 138
1722.94 134
1723.03 127
1723.13 117
1723.22 106
1723.32 94
1723.41 84
1723.51 74
1723.61 66
1723.70 60
1723.80 55
1723.89 52
1723.99 49
1724.08 46
1724.18 44
1724.27 40
1724.37 37
1724.46 34
1724.56 31
1724.65 30
1724.75 30
1724.84 32
1724.94 35
1725.03 40
1725.13 46
1725.22 52
1725.32 58
1725.41 62
1725.51 65
1725.60 66
1725.70 64
1725.79 60
1725.89 55
1725.99 49
1726.08 44
1726.18 40
1726.27 38
1726.37 38
1726.46 40
1726.56 43
1726.65 46
1726.75 50
1726.84 52
1726.94 53
1727.03 53
1727.13 52
1727.22 52
1727.32 53
1727.41 55
1727.51 58
1727.60 62
1727.70 66
1727.80 69
1727.89 73
1727.99 78
1728.08 84
1728.18 91
1728.27 100
1728.37 108
1728.46 116
1728.56 122
1728.65 125
1728.75 127
1728.84 126
1728.94 124
1729.03 122
1729.13 119
1729.23 116
1729.32 112
1729.42 109
1729.51 105
1729.61 102
1729.70 98
1729.80 95
1729.89 92
1729.99 92
1730.08 93
1730.18 97
1730.27 102
1730.37 108
1730.46 113
1730.56 116
1730.66 115
1730.75 110
1730.85 101
1730.94 90
1731.04 79
1731.13 68
1731.23 60
1731.32 55
1731.42 52
1731.51 51
1731.61 50
1731.70 50
1731.80 49
1731.90 47
1731.99 44
1732.09 39
1732.18 35
1732.28 31
1732.37 28
1732.47 28
1732.56 30
1732.66 33
1732.75 37
1732.85 41
1732.94 44
1733.04 48
1733.14 51
1733.23 56
1733.33 61
1733.42 69
1733.52 77
1733.61 85
1733.71 91
1733.80 95
1733.90 95
1733.99 93
1734.09 89
1734.19 83
1734.28 79
1734.38 76
1734.47 75
1734.57 76
1734.66 79
1734.76 83
1734.85 88
1734.95 92
1735.05 93
1735.14 92
1735.24 89
1735.33 83
1735.43 75
1735.52 66
1735.62 56
1735.71 47
1735.81 38
1735.90 30
1736.00 23
1736.10 17
1736.19 12
1736.29 8
1736.38 5
1736.48 2
1736.57 0
1736.67 0
1736.76 0
1736.86 0
1736.96 0
1737.05 0
1737.15 0
1737.24 0
1737.34 0
1737.43 3
1737.53 7
1737.62 12
1737.72 18
1737.82 26
1737.91 34
1738.01 43
1738.10 52
1738.20 59
1738.29 64
1738.39 66
1738.48 65
1738.58 62
1738.68 58
1738.77 52
1738.87 47
1738.96 43
1739.06 41
1739.15 39
1739.25 38
1739.35 38
1739.44 38
1739.54 38
1739.63 40
1739.73 43
1739.82 47
1739.92 54
1740.01 61
1740.11 69
1740.21 76
1740.30 81
1740.40 83
1740.49 83
1740.59 81
1740.68 78
1740.78 76
1740.88 76
1740.97 78
1741.07 81
1741.16 85
1741.26 90
1741.35 96
1741.45 101
1741.54 106
1741.64 110
1741.74 114
1741.83 116
1741.93 116
1742.02 113
1742.12 107
1742.21 100
1742.31 93
1742.41 88
1742.50 86
1742.60 88
1742.69 94
1742.79 103
1742.88 112
1742.98 120
1743.08 125
1743.17 126
1743.27 123
1743.36 116
1743.46 106
1743.55 95
1743.65 84
1743.75 75
1743.84 69
1743.94 65
1744.03 65
1744.13 66
1744.22 67
1744.32 67
1744.42 65
1744.51 61
1744.61 54
1744.70 47
1744.80 41
1744.89 36
1744.99 35
1745.09 37
1745.18 42
1745.28 48
1745.37 55
1745.47 62
1745.57 69
1745.66 74
1745.76 80
1745.85 85
1745.95 91
1746.04 98
1746.14 105
1746.24 111
1746.33 117
1746.43 123
1746.52 128
1746.62 132
1746.71 136
1746.81 138
1746.91 139
1747.00 138
1747.10 135
1747.19 130
1747.29 124
1747.39 117
1747.48 110
1747.58 103
1747.67 96
1747.77 89
1747.86 81
1747.96 73
1748.06 66
1748.15 60
1748.25 56
1748.34 55
1748.44 55
1748.54 59
1748.63 63
1748.73 70
1748.82 77
1748.92 84
1749.02 91
1749.11 96
1749.21 100
1749.30 101
1749.40 100
1749.49 96
1749.59 90
1749.69 84
1749.78 78
1749.88 73
1749.97 70
1750.07 68
1750.17 67
1750.26 66
1750.36 66
1750.45 64
1750.55 62
1750.65 60
1750.74 57
1750.84 55
1750.93 52
1751.03 50
1751.13 46
1751.22 42
1751.32 37
1751.41 30
1751.51 22
1751.60 13
1751.70 5
1751.80 0
1751.89 0
1751.99 0
1752.08 0
1752.18 0
1752.28 7
1752.37 17
1752.47 27
1752.56 38
1752.66 49
1752.76 60
1752.85 70
1752.95 78
1753.04 84
1753.14 87
1753.24 86
1753.33 83
1753.43 77
1753.52 70
1753.62 63
1753.72 57
1753.81 51
1753.91 45
1754.00 39
1754.10 32
1754.20 23
1754.29 15
1754.39 7
1754.48 2
1754.58 1
1754.68 4
1754.77 12
1754.87 22
1754.96 32
1755.06 42
1755.16 48
1755.25 51
1755.35 51
1755.44 47
1755.54 40
1755.64 32
1755.73 23
1755.83 15
1755.93 8
1756.02 3
1756.12 1
1756.21 2
1756.31 6
1756.41 11
1756.50 18
1756.60 26
1756.69 35
1756.79 45
1756.89 56
1756.98 68
1757.08 81
1757.17 93
1757.27 104
1757.37 113
1757.46 121
1757.56 128
1757.65 133
1757.75 137
1757.85 141
1757.94 144
1758.04 145
1758.14 143
1758.23 139
1758.33 133
1758.42 126
1758.52 117
1758.62 110
1758.71 104
1758.81 101
1758.90 100
1759.00 102
1759.10 106
1759.19 110
1759.29 116
1759.39 122
1759.48 129
1759.58 136
1759.67 144
1759.77 152
1759.87 160
1759.96 167
1760.06 173
1760.15 177
1760.25 181
1760.35 185
1760.44 190
1760.54 195
1760.64 199
1760.73 203
1760.83 204
1760.92 202
1761.02 196
1761.12 187
1761.21 175
1761.31 162
1761.41 151
1761.50 140
1761.60 133
1761.69 127
1761.79 123
1761.89 120
1761.98 116
1762.08 113
1762.17 109
1762.27 105
1762.37 100
1762.46 95
1762.56 90
1762.66 85
1762.75 79
1762.85 73
1762.94 68
1763.04 63
1763.14 61
1763.23 60
1763.33 60
1763.43 61
1763.52 62
1763.62 62
1763.71 62
1763.81 60
1763.91 57
1764.00 54
1764.10 53
1764.20 54
1764.29 58
1764.39 65
1764.49 75
1764.58 87
1764.68 99
1764.77 109
1764.87 117
1764.97 120
1765.06 118
1765.16 113
1765.26 106
1765.35 98
1765.45 91
1765.54 87
1765.64 85
1765.74 86
1765.83 87
1765.93 89
1766.03 89
1766.12 87
1766.22 84
1766.32 79
1766.41 73
1766.51 67
1766.60 62
1766.70 57
1766.80 53
1766.89 49
1766.99 45
1767.09 41
1767.18 36
1767.28 32
1767.38 28
1767.47 24
1767.57 22
1767.66 20
1767.76 19
1767.86 18
1767.95 17
1768.05 16
1768.15 14
1768.24 11
1768.34 8
1768.44 5
1768.53 1
1768.63 0
1768.72 0
1768.82 0
1768.92 0
1769.01 0
1769.11 0
1769.21 0
1769.30 0
1769.40 4
1769.50 9
1769.59 13
1769.69 15
1769.79 15
1769.88 15
1769.98 14
1770.08 14
1770.17 16
1770.27 19
1770.36 23
1770.46 25
1770.56 25
1770.65 23
1770.75 18
1770.85 12
1770.94 6
1771.04 1
1771.14 0
1771.23 0
1771.33 2
1771.43 4
1771.52 6
1771.62 7
1771.72 6
1771.81 4
1771.91 1
1772.00 0
1772.10 0
1772.20 2
1772.29 6
1772.39 11
1772.49 17
1772.58 23
1772.68 29
1772.78 34
1772.87 39
1772.97 44
1773.07 48
1773.16 52
1773.26 56
1773.36 59
1773.45 61
1773.55 64
1773.65 68
1773.74 72
1773.84 78
1773.94 84
1774.03 91
1774.13 95
1774.22 96
1774.32 94
1774.42 89
1774.51 81
1774.61 71
1774.71 62
1774.80 53
1774.90 45
1775.00 38
1775.09 31
1775.19 23
1775.29 16
1775.38 8
1775.48 1
1775.58 0
1775.67 0
1775.77 0
1775.87 0
1775.96 2
1776.06 8
1776.16 13
1776.25 17
1776.35 20
1776.45 21
1776.54 22
1776.64 23
1776.74 25
1776.83 29
1776.93 35
1777.03 43
1777.12 53
1777.22 64
1777.32 77
1777.41 89
1777.51 100
1777.61 110
1777.70 117
1777.80 121
1777.90 122
1777.99 121
1778.09 117
1778.19 112
1778.28 106
1778.38 99
1778.48 92
1778.57 85
1778.67 79
1778.77 73
1778.86 69
1778.96 66
1779.06 66
1779.15 66
1779.25 69
1779.35 72
1779.44 75
1779.54 79
1779.64 84
1779.73 89
1779.83 95
1779.93 103
1780.02 112
1780.12 121
1780.22 129
1780.31 134
1780.41 137
1780.51 135
1780.60 130
1780.70 123
1780.80 115
1780.89 107
1780.99 100
1781.09 94
1781.18 90
1781.28 86
1781.38 83
1781.47 79
1781.57 75
1781.67 71
1781.76 67
1781.86 62
1781.96 56
1782.06 51
1782.15 45
1782.25 39
1782.35 35
1782.44 33
1782.54 33
1782.64 35
1782.73 40
1782.83 47
1782.93 55
1783.02 64
1783.12 73
1783.22 80
1783.31 85
1783.41 86
1783.51 83
1783.60 78
1783.70 69
1783.80 60
1783.89 51
1783.99 43
1784.09 36
1784.19 29
1784.28 24
1784.38 20
1784.48 16
1784.57 13
1784.67 13
1784.77 16
1784.86 24
1784.96 35
1785.06 48
1785.15 63
1785.25 77
1785.35 88
1785.44 96
1785.54 100
1785.64 102
1785.73 102
1785.83 101
1785.93 101
1786.03 101
1786.12 102
1786.22 102
1786.32 103
1786.41 103
1786.51 102
1786.61 100
1786.70 97
1786.80 93
1786.90 89
1786.99 85
1787.09 81
1787.19 79
1787.29 76
1787.38 75
1787.48 74
1787.58 75
1787.67 77
1787.77 80
1787.87 84
1787.96 87
1788.06 90
1788.16 92
1788.25 92
1788.35 91
1788.45 90
1788.55 88
1788.64 87
1788.74 88
1788.84 90
1788.93 93
1789.03 96
1789.13 98
1789.22 97
1789.32 94
1789.42 90
1789.51 84
1789.61 79
1789.71 76
1789.81 75
1789.90 76
1790.00 78
1790.10 78
1790.19 77
1790.29 73
1790.39 68
1790.48 63
1790.58 59
1790.68 58
1790.78 60
1790.87 65
1790.97 70
1791.07 73
1791.16 74
1791.26 71
1791.36 64
1791.46 54
1791.55 44
1791.65 35
1791.75 27
1791.84 21
1791.94 16
1792.04 11
1792.13 6
1792.23 1
1792.33 0
1792.43 0
1792.52 0
1792.62 0
1792.72 0
1792.81 0
1792.91 0
1793.01 2
1793.11 5
1793.20 8
1793.30 9
1793.40 9
1793.49 8
1793.59 5
1793.69 2
1793.78 0
1793.88 0
1793.98 0
1794.08 0
1794.17 0
1794.27 0
1794.37 0
1794.46 0
1794.56 2
1794.66 9
1794.76 17
1794.85 26
1794.95 36
1795.05 46
1795.14 55
1795.24 63
1795.34 70
1795.44 76
1795.53 80
1795.63 83
1795.73 84
1795.82 84
1795.92 82
1796.02 79
1796.12 75
1796.21 71
1796.31 69
1796.41 68
1796.50 66
1796.60 64
1796.70 61
1796.80 57
1796.89 50
1796.99 42
1797.09 34
1797.18 27
1797.28 20
1797.38 15
1797.48 9
1797.57 5
1797.67 0
1797.77 0
1797.86 0
1797.96 0
1798.06 0
1798.16 7
1798.25 14
1798.35 22
1798.45 29
1798.55 34
1798.64 37
1798.74 39
1798.84 39
1798.93 39
1799.03 39
1799.13 39
1799.23 40
1799.32 40
1799.42 40
1799.52 41
1799.62 41
1799.71 42
1799.81 43
1799.91 44
1800.00 46
1800.10 47
1800.20 48
1800.30 49
1800.39 50
1800.49 50
1800.59 49
1800.69 47
1800.78 45
1800.88 43
1800.98 41
1801.07 40
1801.17 40
1801.27 41
1801.37 44
1801.46 48
1801.56 52
1801.66 56
1801.76 57
1801.85 57
1801.95 56
1802.05 54
1802.14 52
1802.24 51
1802.34 50
1802.44 51
1802.53 54
1802.63 57
1802.73 60
1802.83 62
1802.92 64
1803.02 64
1803.12 63
1803.22 60
1803.31 56
1803.41 51
1803.51 47
1803.60 43
1803.70 40
1803.80 39
1803.90 40
1803.99 43
1804.09 46
1804.19 50
1804.29 54
1804.38 57
1804.48 59
1804.58 61
1804.68 63
1804.77 65
1804.87 70
1804.97 75
1805.07 81
1805.16 88
1805.26 93
1805.36 96
1805.46 98
1805.55 97
1805.65 96
1805.75 95
1805.84 95
1805.94 97
1806.04 100
1806.14 103
1806.23 106
1806.33 107
1806.43 105
1806.53 102
1806.62 96
1806.72 89
1806.82 81
1806.92 73
1807.01 66
1807.11 58
1807.21 51
1807.31 45
1807.40 39
1807.50 34
1807.60 31
1807.70 28
1807.79 26
1807.89 25
1807.99 23
1808.09 21
1808.18 17
1808.28 12
1808.38 5
1808.48 0
1808.57 0
1808.67 0
1808.77 0
1808.87 0
1808.96 0
1809.06 0
1809.16 0
1809.26 6
1809.35 17
1809.45 29
1809.55 38
1809.65 45
1809.74 48
1809.84 49
1809.94 49
1810.04 49
1810.13 50
1810.23 54
1810.33 60
1810.43 68
1810.52 76
1810.62 83
1810.72 87
1810.82 87
1810.91 84
1811.01 78
1811.11 70
1811.21 61
1811.30 53
1811.40 46
1811.50 41
1811.60 37
1811.69 36
1811.79 36
1811.89 36
1811.99 37
1812.09 38
1812.18 38
1812.28 37
1812.38 36
1812.48 33
1812.57 30
1812.67 27
1812.77 24
1812.87 23
1812.96 22
1813.06 23
1813.16 25
1813.26 27
1813.35 30
1813.45 31
1813.55 32
1813.65 31
1813.74 29
1813.84 26
1813.94 22
1814.04 18
1814.14 14
1814.23 11
1814.33 10
1814.43 11
1814.53 15
1814.62 20
1814.72 27
1814.82 36
1814.92 43
1815.01 49
1815.11 54
1815.21 55
1815.31 55
1815.40 54
1815.50 52
1815.60 51
1815.70 53
1815.80 56
1815.89 61
1815.99 67
1816.09 75
1816.19 84
1816.28 94
1816.38 104
1816.48 114
1816.58 123
1816.67 131
1816.77 137
1816.87 140
1816.97 142
1817.07 142
1817.16 141
1817.26 140
1817.36 138
1817.46 136
1817.55 135
1817.65 135
1817.75 135
1817.85 135
1817.95 134
1818.04 133
1818.14 130
1818.24 127
1818.34 123
1818.43 119
1818.53 115
1818.63 112
1818.73 109
1818.83 107
1818.92 106
1819.02 105
1819.12 104
1819.22 104
1819.31 104
1819.41 105
1819.51 105
1819.61 105
1819.71 105
1819.80 105
1819.90 106
1820.00 108
1820.10 113
1820.19 120
1820.29 129
1820.39 138
1820.49 147
1820.59 154
1820.68 159
1820.78 161
1820.88 161
1820.98 160
1821.07 160
1821.17 160
1821.27 162
1821.37 164
1821.47 165
1821.56 166
1821.66 164
1821.76 159
1821.86 151
1821.96 143
1822.05 134
1822.15 126
1822.25 122
1822.35 121
1822.44 123
1822.54 128
1822.64 133
1822.74 136
1822.84 135
1822.93 131
1823.03 122
1823.13 110
1823.23 97
1823.33 84
1823.42 73
1823.52 66
1823.62 62
1823.72 62
1823.81 65
1823.91 71
1824.01 78
1824.11 85
1824.21 90
1824.30 94
1824.40 95
1824.50 94
1824.60 92
1824.70 88
1824.79 84
1824.89 80
1824.99 76
1825.09 72
1825.19 69
1825.28 64
1825.38 58
1825.48 51
1825.58 42
1825.68 33
1825.77 25
1825.87 20
1825.97 17
1826.07 19
1826.17 26
1826.26 36
1826.36 49
1826.46 62
1826.56 75
1826.66 85
1826.75 93
1826.85 96
1826.95 97
1827.05 95
1827.15 91
1827.24 85
1827.34 79
1827.44 74
1827.54 70
1827.64 67
1827.73 67
1827.83 68
1827.93 70
1828.03 75
1828.13 80
1828.22 88
1828.32 97
1828.42 107
1828.52 118
1828.62 130
1828.71 142
1828.81 153
1828.91 162
1829.01 168
1829.11 171
1829.20 171
1829.30 168
1829.40 162
1829.50 154
1829.60 147
1829.69 142
1829.79 139
1829.89 140
1829.99 144
1830.09 151
1830.18 160
1830.28 169
1830.38 176
1830.48 180
1830.58 180
1830.67 178
1830.77 173
1830.87 168
1830.97 163
1831.07 159
1831.17 158
1831.26 159
1831.36 162
1831.46 166
1831.56 168
1831.66 169
1831.75 168
1831.85 165
1831.95 161
1832.05 158
1832.15 159
1832.24 163
1832.34 173
1832.44 187
1832.54 203
1832.64 218
1832.74 230
1832.83 237
1832.93 238
1833.03 235
1833.13 229
1833.23 224
1833.32 222
1833.42 223
1833.52 229
1833.62 239
1833.72 251
1833.81 263
1833.91 276
1834.01 286
1834.11 295
1834.21 301
1834.31 303
1834.40 303
1834.50 299
1834.60 292
1834.70 282
1834.80 271
1834.89 258
1834.99 244
1835.09 231
1835.19 218
1835.29 205
1835.39 192
1835.48 180
1835.58 168
1835.68 157
1835.78 147
1835.88 138
1835.98 130
1836.07 124
1836.17 118
1836.27 113
1836.37 108
1836.47 103
1836.56 97
1836.66 92
1836.76 85
1836.86 78
1836.96 71
1837.06 64
1837.15 59
1837.25 57
1837.35 58
1837.45 62
1837.55 68
1837.65 76
1837.74 82
1837.84 87
1837.94 90
1838.04 89
1838.14 86
1838.24 82
1838.33 76
1838.43 71
1838.53 66
1838.63 62
1838.73 57
1838.83 52
1838.92 47
1839.02 41
1839.12 34
1839.22 27
1839.32 20
1839.42 12
1839.51 5
1839.61 0
1839.71 0
1839.81 0
1839.91 0
1840.01 0
1840.10 1
1840.20 12
1840.30 22
1840.40 31
1840.50 35
1840.60 35
1840.69 31
1840.79 23
1840.89 15
1840.99 7
1841.09 3
1841.19 3
1841.28 7
1841.38 16
1841.48 27
1841.58 41
1841.68 55
1841.78 67
1841.87 76
1841.97 81
1842.07 82
1842.17 80
1842.27 75
1842.37 69
1842.46 62
1842.56 54
1842.66 47
1842.76 39
1842.86 30
1842.96 22
1843.05 15
1843.15 9
1843.25 7
1843.35 9
1843.45 14
1843.55 21
1843.65 30
1843.74 37
1843.84 42
1843.94 42
1844.04 39
1844.14 32
1844.24 23
1844.33 12
1844.43 2
1844.53 0
1844.63 0
1844.73 0
1844.83 0
1844.93 0
1845.02 0
1845.12 0
1845.22 4
1845.32 7
1845.42 9
1845.52 10
1845.61 10
1845.71 10
1845.81 9
1845.91 8
1846.01 7
1846.11 6
1846.21 4
1846.30 2
1846.40 0
1846.50 0
1846.60 0
1846.70 0
1846.80 0
1846.90 1
1846.99 4
1847.09 10
1847.19 17
1847.29 26
1847.39 37
1847.49 47
1847.58 55
1847.68 60
1847.78 62
1847.88 59
1847.98 53
1848.08 45
1848.18 35
1848.27 26
1848.37 18
1848.47 12
1848.57 8
1848.67 6
1848.77 6
1848.87 8
1848.96 11
1849.06 15
1849.16 20
1849.26 24
1849.36 29
1849.46 35
1849.56 41
1849.65 49
1849.75 59
1849.85 71
1849.95 83
1850.05 97
1850.15 111
1850.25 124
1850.35 137
1850.44 148
1850.54 158
1850.64 166
1850.74 170
1850.84 171
1850.94 168
1851.04 160
1851.13 147
1851.23 131
1851.33 111
1851.43 90
1851.53 70
1851.63 52
1851.73 39
1851.82 29
1851.92 24
1852.02 21
1852.12 19
1852.22 17
1852.32 13
1852.42 7
1852.52 0
1852.61 0
1852.71 0
1852.81 0
1852.91 0
1853.01 0
1853.11 0
1853.21 0
1853.30 1
1853.40 8
1853.50 15
1853.60 23
1853.70 31
1853.80 39
1853.90 46
1854.00 51
1854.09 52
1854.19 49
1854.29 44
1854.39 36
1854.49 28
1854.59 22
1854.69 20
1854.79 21
1854.88 25
1854.98 32
1855.08 39
1855.18 45
1855.28 48
1855.38 49
1855.48 48
1855.58 46
1855.67 44
1855.77 43
1855.87 45
1855.97 50
1856.07 56
1856.17 63
1856.27 70
1856.37 75
1856.46 77
1856.56 78
1856.66 76
1856.76 73
1856.86 70
1856.96 69
1857.06 70
1857.16 73
1857.25 78
1857.35 83
1857.45 89
1857.55 94
1857.65 97
1857.75 98
1857.85 97
1857.95 94
1858.05 89
1858.14 83
1858.24 76
1858.34 70
1858.44 64
1858.54 58
1858.64 52
1858.74 47
1858.84 42
1858.93 38
1859.03 37
1859.13 38
1859.23 43
1859.33 51
1859.43 61
1859.53 71
1859.63 80
1859.73 88
1859.82 92
1859.92 94
1860.02 93
1860.12 91
1860.22 88
1860.32 85
1860.42 83
1860.52 83
1860.62 83
1860.71 86
1860.81 90
1860.91 95
1861.01 101
1861.11 106
1861.21 110
1861.31 112
1861.41 112
1861.51 110
1861.60 106
1861.70 100
1861.80 94
1861.90 88
1862.00 81
1862.10 75
1862.20 69
1862.30 65
1862.40 61
1862.49 58
1862.59 57
1862.69 56
1862.79 54
1862.89 52
1862.99 47
1863.09 42
1863.19 35
1863.29 27
1863.39 21
1863.48 15
1863.58 10
1863.68 7
1863.78 5
1863.88 5
1863.98 6
1864.08 9
1864.18 14
1864.28 21
1864.37 29
1864.47 38
1864.57 46
1864.67 51
1864.77 53
1864.87 51
1864.97 47
1865.07 40
1865.17 32
1865.27 24
1865.36 18
1865.46 14
1865.56 13
1865.66 14
1865.76 18
1865.86 24
1865.96 31
1866.06 40
1866.16 49
1866.26 57
1866.36 63
1866.45 66
1866.55 66
1866.65 62
1866.75 56
1866.85 47
1866.95 37
1867.05 28
1867.15 21
1867.25 17
1867.35 17
1867.44 22
1867.54 31
1867.64 45
1867.74 60
1867.84 76
1867.94 91
1868.04 104
1868.14 112
1868.24 116
1868.34 117
1868.44 115
1868.53 112
1868.63 108
1868.73 106
1868.83 105
1868.93 106
1869.03 109
1869.13 112
1869.23 115
1869.33 117
1869.43 118
1869.53 117
1869.63 116
1869.72 113
1869.82 111
1869.92 109
1870.02 109
1870.12 111
1870.22 114
1870.32 118
1870.42 122
1870.52 125
1870.62 127
1870.72 127
1870.81 124
1870.91 119
1871.01 112
1871.11 104
1871.21 96
1871.31 89
1871.41 84
1871.51 80
1871.61 79
1871.71 79
1871.81 79
1871.91 80
1872.00 81
1872.10 80
1872.20 80
1872.30 79
1872.40 77
1872.50 75
1872.60 73
1872.70 71
1872.80 69
1872.90 66
1873.00 64
1873.10 63
1873.20 64
1873.29 67
1873.39 71
1873.49 77
1873.59 82
1873.69 87
1873.79 88
1873.89 86
1873.99 82
1874.09 75
1874.19 68
1874.29 62
1874.39 58
1874.49 57
1874.58 58
1874.68 61
1874.78 66
1874.88 71
1874.98 77
1875.08 83
1875.18 91
1875.28 99
1875.38 107
1875.48 113
1875.58 117
1875.68 117
1875.78 114
1875.88 107
1875.97 100
1876.07 92
1876.17 87
1876.27 86
1876.37 87
1876.47 90
1876.57 94
1876.67 98
1876.77 101
1876.87 103
1876.97 105
1877.07 107
1877.17 111
1877.27 115
1877.37 119
1877.46 122
1877.56 123
1877.66 123
1877.76 121
1877.86 118
1877.96 115
1878.06 112
1878.16 107
1878.26 102
1878.36 96
1878.46 88
1878.56 80
1878.66 72
1878.76 67
1878.86 65
1878.95 65
1879.05 69
1879.15 73
1879.25 77
1879.35 79
1879.45 78
1879.55 74
1879.65 67
1879.75 60
1879.85 53
1879.95 48
1880.05 46
1880.15 45
1880.25 47
1880.35 49
1880.45 52
1880.55 54
1880.64 55
1880.74 53
1880.84 50
1880.94 45
1881.04 40
1881.14 33
1881.24 26
1881.34 20
1881.44 13
1881.54 7
1881.64 1
1881.74 0
1881.84 0
1881.94 0
1882.04 0
1882.14 0
1882.24 1
1882.33 6
1882.43 10
1882.53 13
1882.63 14
1882.73 12
1882.83 8
1882.93 2
1883.03 0
1883.13 0
1883.23 0
1883.33 0
1883.43 0
1883.53 0
1883.63 3
1883.73 15
1883.83 27
1883.93 38
1884.03 47
1884.13 53
1884.23 55
1884.32 54
1884.42 51
1884.52 46
1884.62 41
1884.72 36
1884.82 33
1884.92 33
1885.02 36
1885.12 44
1885.22 55
1885.32 68
1885.42 82
1885.52 96
1885.62 107
1885.72 115
1885.82 122
1885.92 126
1886.02 129
1886.12 130
1886.22 130
1886.32 127
1886.42 121
1886.51 112
1886.61 102
1886.71 91
1886.81 83
1886.91 78
1887.01 76
1887.11 78
1887.21 82
1887.31 87
1887.41 93
1887.51 98
1887.61 103
1887.71 106
1887.81 109
1887.91 111
1888.01 111
1888.11 110
1888.21 107
1888.31 103
1888.41 98
1888.51 93
1888.61 87
1888.71 80
1888.81 72
1888.91 64
1889.00 56
1889.10 48
1889.20 41
1889.30 37
1889.40 36
1889.50 38
1889.60 45
1889.70 55
1889.80 67
1889.90 81
1890.00 93
1890.10 103
1890.20 110
1890.30 114
1890.40 116
1890.50 118
1890.60 122
1890.70 129
1890.80 139
1890.90 153
1891.00 167
1891.10 181
1891.20 192
1891.30 200
1891.40 204
1891.50 205
1891.60 204
1891.70 202
1891.80 200
1891.90 198
1892.00 196
1892.10 193
1892.19 188
1892.29 181
1892.39 173
1892.49 164
1892.59 156
1892.69 151
1892.79 147
1892.89 146
1892.99 147
1893.09 149
1893.19 151
1893.29 152
1893.39 152
1893.49 151
1893.59 149
1893.69 145
1893.79 141
1893.89 137
1893.99 131
1894.09 124
1894.19 117
1894.29 108
1894.39 99
1894.49 89
1894.59 80
1894.69 73
1894.79 68
1894.89 65
1894.99 63
1895.09 63
1895.19 62
1895.29 62
1895.39 61
1895.49 60
1895.59 59
1895.69 58
1895.79 58
1895.89 59
1895.99 59
1896.09 59
1896.19 60
1896.29 61
1896.39 64
1896.49 67
1896.59 71
1896.69 74
1896.78 78
1896.88 81
1896.98 85
1897.08 87
1897.18 90
1897.28 93
1897.38 94
1897.48 94
1897.58 91
1897.68 87
1897.78 81
1897.88 74
1897.98 66
1898.08 60
1898.18 54
1898.28 50
1898.38 47
1898.48 45
1898.58 45
1898.68 46
1898.78 47
1898.88 50
1898.98 51
1899.08 52
1899.18 52
1899.28 51
1899.38 48
1899.48 45
1899.58 41
1899.68 38
1899.78 36
1899.88 36
1899.98 39
1900.08 43
1900.18 49
1900.28 57
1900.38 64
1900.48 69
1900.58 72
1900.68 71
1900.78 66
1900.88 60
1900.98 52
1901.08 47
1901.18 45
1901.28 47
1901.38 54
1901.48 65
1901.58 77
1901.68 90
1901.78 100
1901.88 107
1901.98 109
1902.08 107
1902.18 102
1902.28 94
1902.38 86
1902.48 78
1902.58 73
1902.68 71
1902.78 71
1902.88 74
1902.98 78
1903.08 82
1903.18 86
1903.28 89
1903.38 91
1903.48 92
1903.58 93
1903.68 93
1903.78 92
1903.88 89
1903.98 84
1904.08 79
1904.18 73
1904.28 68
1904.38 65
1904.48 63
1904.58 62
1904.68 62
1904.78 63
1904.88 64
1904.98 66
1905.08 69
1905.18 72
1905.28 75
1905.38 78
1905.48 79
1905.58 79
1905.68 77
1905.78 73
1905.88 68
1905.98 64
1906.08 62
1906.18 62
1906.28 65
1906.38 69
1906.48 74
1906.58 80
1906.68 86
1906.78 93
1906.88 99
1906.98 106
1907.08 113
1907.18 121
1907.28 128
1907.38 133
1907.48 137
1907.58 139
1907.68 139
1907.78 137
1907.88 134
1907.98 130
1908.08 125
1908.18 119
1908.28 112
1908.38 106
1908.48 101
1908.58 97
1908.69 96
1908.79 98
1908.89 101
1908.99 106
1909.09 111
1909.19 114
1909.29 116
1909.39 117
1909.49 117
1909.59 118
1909.69 122
1909.79 128
1909.89 137
1909.99 146
1910.09 153
1910.19 158
1910.29 158
1910.39 154
1910.49 146
1910.59 136
1910.69 125
1910.79 114
1910.89 105
1910.99 97
1911.09 90
1911.19 84
1911.29 79
1911.39 74
1911.49 70
1911.59 67
1911.69 64
1911.79 63
1911.89 63
1911.99 63
1912.09 63
1912.19 63
1912.29 63
1912.39 62
1912.49 60
1912.59 59
1912.69 57
1912.79 56
1912.89 55
1912.99 55
1913.09 55
1913.19 55
1913.30 54
1913.40 53
1913.50 51
1913.60 48
1913.70 44
1913.80 41
1913.90 40
1914.00 40
1914.10 42
1914.20 44
1914.30 46
1914.40 46
1914.50 44
1914.60 39
1914.70 33
1914.80 28
1914.90 24
1915.00 22
1915.10 24
1915.20 28
1915.30 34
1915.40 42
1915.50 49
1915.60 54
1915.70 57
1915.80 58
1915.90 57
1916.00 53
1916.10 50
1916.20 47
1916.30 45
1916.41 44
1916.51 47
1916.61 51
1916.71 58
1916.81 66
1916.91 75
1917.01 84
1917.11 92
1917.21 99
1917.31 103
1917.41 103
1917.51 101
1917.61 95
1917.71 86
1917.81 76
1917.91 65
1918.01 55
1918.11 47
1918.21 42
1918.31 40
1918.41 40
1918.51 43
1918.61 46
1918.71 48
1918.81 48
1918.91 45
1919.02 39
1919.12 32
1919.22 24
1919.32 17
1919.42 11
1919.52 8
1919.62 8
1919.72 10
1919.82 15
1919.92 20
1920.02 25
1920.12 29
1920.22 30
1920.32 28
1920.42 23
1920.52 16
1920.62 8
1920.72 1
1920.82 0
1920.92 0
1921.02 0
1921.12 0
1921.23 1
1921.33 5
1921.43 6
1921.53 7
1921.63 6
1921.73 4
1921.83 1
1921.93 0
1922.03 0
1922.13 0
1922.23 0
1922.33 0
1922.43 0
1922.53 0
1922.63 1
1922.73 3
1922.83 4
1922.93 6
1923.03 8
1923.14 10
1923.24 14
1923.34 20
1923.44 28
1923.54 39
1923.64 50
1923.74 61
1923.84 70
1923.94 75
1924.04 76
1924.14 74
1924.24 68
1924.34 60
1924.44 53
1924.54 46
1924.64 41
1924.74 39
1924.84 39
1924.95 42
1925.05 47
1925.15 54
1925.25 61
1925.35 69
1925.45 76
1925.55 83
1925.65 86
1925.75 87
1925.85 85
1925.95 79
1926.05 71
1926.15 62
1926.25 52
1926.35 42
1926.45 34
1926.55 28
1926.66 23
1926.76 21
1926.86 19
1926.96 20
1927.06 23
1927.16 27
1927.26 33
1927.36 41
1927.46 51
1927.56 62
1927.66 73
1927.76 84
1927.86 95
1927.96 103
1928.06 108
1928.17 110
1928.27 107
1928.37 102
1928.47 93
1928.57 84
1928.67 76
1928.77 72
1928.87 71
1928.97 76
1929.07 86
1929.17 100
1929.27 116
1929.37 133
1929.47 149
1929.57 164
1929.68 175
1929.78 182
1929.88 185
1929.98 184
1930.08 179
1930.18 171
1930.28 161
1930.38 150
1930.48 139
1930.58 130
1930.68 122
1930.78 117
1930.88 114
1930.98 114
1931.09 115
1931.19 116
1931.29 118
1931.39 118
1931.49 116
1931.59 113
1931.69 109
1931.79 104
1931.89 100
1931.99 97
1932.09 96
1932.19 97
1932.29 101
1932.40 106
1932.50 111
1932.60 117
1932.70 122
1932.80 125
1932.90 127
1933.00 126
1933.10 123
1933.20 117
1933.30 110
1933.40 103
1933.50 96
1933.61 92
1933.71 90
1933.81 92
1933.91 97
1934.01 103
1934.11 111
1934.21 119
1934.31 126
1934.41 133
1934.51 137
1934.61 141
1934.71 143
1934.82 143
1934.92 142
1935.02 140
1935.12 136
1935.22 131
1935.32 123
1935.42 115
1935.52 108
1935.62 101
1935.72 96
1935.82 93
1935.92 91
1936.03 90
1936.13 88
1936.23 85
1936.33 81
1936.43 76
1936.53 73
1936.63 71
1936.73 73
1936.83 76
1936.93 80
1937.03 83
1937.14 82
1937.24 77
1937.34 67
1937.44 55
1937.54 42
1937.64 30
1937.74 22
1937.84 19
1937.94 21
1938.04 26
1938.14 34
1938.25 41
1938.35 46
1938.45 49
1938.55 50
1938.65 49
1938.75 46
1938.85 44
1938.95 41
1939.05 39
1939.15 38
1939.25 37
1939.36 36
1939.46 35
1939.56 34
1939.66 33
1939.76 33
1939.86 34
1939.96 36
1940.06 40
1940.16 47
1940.26 56
1940.37 67
1940.47 79
1940.57 90
1940.67 100
1940.77 109
1940.87 114
1940.97 118
1941.07 119
1941.17 119
1941.27 118
1941.38 117
1941.48 117
1941.58 119
1941.68 121
1941.78 124
1941.88 125
1941.98 124
1942.08 121
1942.18 115
1942.28 107
1942.39 98
1942.49 91
1942.59 86
1942.69 85
1942.79 86
1942.89 89
1942.99 92
1943.09 94
1943.19 93
1943.29 89
1943.40 84
1943.50 79
1943.60 77
1943.70 80
1943.80 89
1943.90 105
1944.00 125
1944.10 147
1944.20 169
1944.31 188
1944.41 203
1944.51 214
1944.61 222
1944.71 227
1944.81 231
1944.91 233
1945.01 233
1945.11 233
1945.22 232
1945.32 232
1945.42 233
1945.52 237
1945.62 245
1945.72 255
1945.82 269
1945.92 282
1946.02 295
1946.13 304
1946.23 311
1946.33 314
1946.43 314
1946.53 312
1946.63 309
1946.73 305
1946.83 300
1946.93 294
1947.04 286
1947.14 278
1947.24 269
1947.34 260
1947.44 252
1947.54 246
1947.64 240
1947.74 237
1947.85 234
1947.95 230
1948.05 226
1948.15 221
1948.25 215
1948.35 209
1948.45 204
1948.55 201
1948.65 200
1948.76 201
1948.86 204
1948.96 207
1949.06 210
1949.16 211
1949.26 210
1949.36 207
1949.46 203
1949.57 197
1949.67 191
1949.77 186
1949.87 182
1949.97 180
1950.07 181
1950.17 185
1950.27 191
1950.38 200
1950.48 211
1950.58 220
1950.68 228
1950.78 232
1950.88 233
1950.98 230
1951.08 224
1951.19 219
1951.29 213
1951.39 210
1951.49 207
1951.59 205
1951.69 202
1951.79 196
1951.89 187
1952.00 175
1952.10 161
1952.20 146
1952.30 132
1952.40 120
1952.50 109
1952.60 100
1952.71 92
1952.81 84
1952.91 78
1953.01 72
1953.11 68
1953.21 66
1953.31 66
1953.41 67
1953.52 70
1953.62 73
1953.72 75
1953.82 76
1953.92 76
1954.02 75
1954.12 74
1954.23 73
1954.33 75
1954.43 79
1954.53 87
1954.63 98
1954.73 110
1954.83 124
1954.93 137
1955.04 148
1955.14 156
1955.24 163
1955.34 167
1955.44 170
1955.54 171
1955.64 170
1955.75 169
1955.85 166
1955.95 163
1956.05 161
1956.15 160
1956.25 162
1956.35 164
1956.46 167
1956.56 168
1956.66 166
1956.76 160
1956.86 149
1956.96 134
1957.06 117
1957.17 99
1957.27 83
1957.37 70
1957.47 61
1957.57 57
1957.67 57
1957.77 59
1957.88 62
1957.98 64
1958.08 64
1958.18 62
1958.28 57
1958.38 50
1958.48 43
1958.59 36
1958.69 31
1958.79 27
1958.89 23
1958.99 20
1959.09 18
1959.19 16
1959.30 14
1959.40 12
1959.50 9
1959.60 6
1959.70 3
1959.80 0
1959.90 0
1960.01 0
1960.11 0
1960.21 0
1960.31 0
1960.41 0
1960.51 1
1960.62 13
1960.72 25
1960.82 38
1960.92 49
1961.02 59
1961.12 68
1961.22 77
1961.33 84
1961.43 92
1961.53 98
1961.63 103
1961.73 105
1961.83 106
1961.93 103
1962.04 98
1962.14 91
1962.24 83
1962.34 75
1962.44 69
1962.54 65
1962.65 62
1962.75 60
1962.85 60
1962.95 60
1963.05 60
1963.15 59
1963.26 60
1963.36 60
1963.46 60
1963.56 61
1963.66 62
1963.76 65
1963.86 68
1963.97 74
1964.07 84
1964.17 96
1964.27 109
1964.37 123
1964.47 134
1964.58 141
1964.68 143
1964.78 140
1964.88 133
1964.98 126
1965.08 119
1965.19 114
1965.29 113
1965.39 115
1965.49 118
1965.59 121
1965.69 124
1965.80 126
1965.90 125
1966.00 123
1966.10 119
1966.20 116
1966.30 114
1966.41 114
1966.51 117
1966.61 122
1966.71 129
1966.81 137
1966.91 142
1967.02 144
1967.12 141
1967.22 134
1967.32 123
1967.42 111
1967.52 99
1967.63 90
1967.73 86
1967.83 87
1967.93 92
1968.03 101
1968.13 111
1968.24 120
1968.34 126
1968.44 129
1968.54 128
1968.64 123
1968.74 115
1968.85 105
1968.95 94
1969.05 82
1969.15 72
1969.25 64
1969.35 60
1969.46 59
1969.56 62
1969.66 70
1969.76 79
1969.86 90
1969.97 100
1970.07 108
1970.17 114
1970.27 115
1970.37 112
1970.47 106
1970.58 98
1970.68 88
1970.78 79
1970.88 72
1970.98 68
1971.08 66
1971.19 67
1971.29 68
1971.39 70
1971.49 72
1971.59 72
1971.70 71
1971.80 70
1971.90 69
1972.00 69
1972.10 70
1972.20 73
1972.31 78
1972.41 82
1972.51 87
1972.61 92
1972.71 96
1972.82 98
1972.92 99
1973.02 98
1973.12 94
1973.22 89
1973.32 82
1973.43 74
1973.53 67
1973.63 61
1973.73 57
1973.83 55
1973.94 55
1974.04 57
1974.14 61
1974.24 65
1974.34 69
1974.44 74
1974.55 79
1974.65 84
1974.75 87
1974.85 90
1974.95 93
1975.06 95
1975.16 98
1975.26 103
1975.36 109
1975.46 117
1975.57 125
1975.67 132
1975.77 135
1975.87 134
1975.97 128
1976.08 117
1976.18 102
1976.28 87
1976.38 73
1976.48 64
1976.58 60
1976.69 62
1976.79 68
1976.89 78
1976.99 88
1977.09 97
1977.20 104
1977.30 107
1977.40 107
1977.50 105
1977.60 101
1977.71 97
1977.81 92
1977.91 89
1978.01 87
1978.11 86
1978.22 86
1978.32 87
1978.42 87
1978.52 86
1978.62 84
1978.73 81
1978.83 77
1978.93 72
1979.03 67
1979.13 62
1979.24 56
1979.34 50
1979.44 46
1979.54 42
1979.64 41
1979.75 43
1979.85 46
1979.95 50
1980.05 54
1980.15 58
1980.26 61
1980.36 62
1980.46 63
1980.56 65
1980.66 67
1980.77 70
1980.87 72
1980.97 74
1981.07 74
1981.17 73
1981.28 72
1981.38 69
1981.48 65
1981.58 61
1981.68 54
1981.79 46
1981.89 36
1981.99 26
1982.09 16
1982.19 8
1982.30 5
1982.40 6
1982.50 12
1982.60 21
1982.71 33
1982.81 44
1982.91 51
1983.01 55
1983.11 54
1983.22 48
1983.32 41
1983.42 32
1983.52 25
1983.62 22
1983.73 21
1983.83 24
1983.93 28
1984.03 32
1984.13 36
1984.24 38
1984.34 38
1984.44 37
1984.54 35
1984.65 34
1984.75 34
1984.85 35
1984.95 37
1985.05 39
1985.16 41
1985.26 43
1985.36 44
1985.46 46
1985.56 49
1985.67 53
1985.77 59
1985.87 67
1985.97 75
1986.08 84
1986.18 93
1986.28 100
1986.38 106
1986.48 110
1986.59 113
1986.69 115
1986.79 116
1986.89 117
1986.99 118
1987.10 119
1987.20 120
1987.30 121
1987.40 122
1987.51 122
1987.61 122
1987.71 121
1987.81 119
1987.91 119
1988.02 119
1988.12 120
1988.22 122
1988.32 125
1988.43 128
1988.53 131
1988.63 133
1988.73 136
1988.83 137
1988.94 139
1989.04 139
1989.14 139
1989.24 137
1989.35 134
1989.45 129
1989.55 122
1989.65 115
1989.75 106
1989.86 99
1989.96 93
1990.06 89
1990.16 87
1990.27 87
1990.37 88
1990.47 87
1990.57 84
1990.68 78
1990.78 68
1990.88 55
1990.98 41
1991.08 27
1991.19 16
1991.29 8
1991.39 3
1991.49 2
1991.60 2
1991.70 3
1991.80 3
1991.90 1
1992.01 0
1992.11 0
1992.21 0
1992.31 0
1992.41 0
1992.52 0
1992.62 4
1992.72 16
1992.82 30
1992.93 47
1993.03 64
1993.13 80
1993.23 94
1993.34 106
1993.44 113
1993.54 116
1993.64 115
1993.75 111
1993.85 103
1993.95 95
1994.05 87
1994.15 81
1994.26 77
1994.36 76
1994.46 77
1994.56 81
1994.67 86
1994.77 91
1994.87 98
1994.97 106
1995.08 114
1995.18 124
1995.28 135
1995.38 145
1995.49 154
1995.59 162
1995.69 167
1995.79 170
1995.90 171
1996.00 171
1996.10 171
1996.20 172
1996.31 173
1996.41 176
1996.51 178
1996.61 180
1996.71 179
1996.82 176
1996.92 169
1997.02 159
1997.12 148
1997.23 137
1997.33 127
1997.43 119
1997.53 113
1997.64 111
1997.74 110
1997.84 109
1997.94 107
1998.05 103
1998.15 97
1998.25 89
1998.35 81
1998.46 76
1998.56 75
1998.66 79
1998.76 89
1998.87 104
1998.97 121
1999.07 138
1999.17 152
1999.28 161
1999.38 165
1999.48 163
1999.58 158
1999.69 151
1999.79 144
1999.89 139
1999.99 135
2000.10 134
2000.20 136
2000.30 141
2000.40 146
2000.51 152
2000.61 157
2000.71 160
2000.81 160
2000.92 158
2001.02 153
2001.12 147
2001.22 140
2001.33 134
2001.43 129
2001.53 126
2001.64 125
2001.74 124
2001.84 122
2001.94 119
2002.05 115
2002.15 111
2002.25 107
2002.35 103
2002.46 100
2002.56 99
2002.66 100
2002.76 101
2002.87 104
2002.97 107
2003.07 109
2003.17 112
2003.28 114
2003.38 115
2003.48 117
2003.58 118
2003.69 119
2003.79 120
2003.89 122
2003.99 124
2004.10 126
2004.20 129
2004.30 133
2004.41 138
2004.51 142
2004.61 146
2004.71 148
2004.82 149
2004.92 148
2005.02 145
2005.12 139
2005.23 132
2005.33 123
2005.43 112
2005.53 101
2005.64 90
2005.74 80
2005.84 74
2005.95 72
2006.05 75
2006.15 83
2006.25 93
2006.36 105
2006.46 115
2006.56 121
2006.66 123
2006.77 121
2006.87 116
2006.97 109
2007.08 103
2007.18 97
2007.28 93
2007.38 91
2007.49 89
2007.59 88
2007.69 88
2007.79 89
2007.90 91
2008.00 95
2008.10 98
2008.20 102
2008.31 105
2008.41 107
2008.51 109
2008.62 110
2008.72 111
2008.82 115
2008.92 119
2009.03 126
2009.13 134
2009.23 144
2009.34 153
2009.44 161
2009.54 167
2009.64 169
2009.75 168
2009.85 162
2009.95 154
2010.05 146
2010.16 138
2010.26 134
2010.36 133
2010.47 136
2010.57 141
2010.67 147
2010.77 151
2010.88 154
2010.98 155
2011.08 154
2011.19 152
2011.29 150
2011.39 148
2011.49 146
2011.60 144
2011.70 142
2011.80 141
2011.91 139
2012.01 137
2012.11 134
2012.21 131
2012.32 127
2012.42 122
2012.52 116
2012.63 110
2012.73 103
2012.83 97
2012.93 90
2013.04 83
2013.14 76
2013.24 69
2013.35 63
2013.45 58
2013.55 55
2013.65 54
2013.76 55
2013.86 57
2013.96 60
2014.07 63
2014.17 65
2014.27 69
2014.37 75
2014.48 83
2014.58 95
2014.68 109
2014.79 125
2014.89 139
2014.99 150
2015.09 157
2015.20 159
2015.30 157
2015.40 152
2015.51 146
2015.61 138
2015.71 132
2015.81 127
2015.92 124
2016.02 126
2016.12 131
2016.23 141
2016.33 155
2016.43 171
2016.54 187
2016.64 203
2016.74 215
2016.84 224
2016.95 229
2017.05 231
2017.15 231
2017.26 230
2017.36 229
2017.46 228
2017.56 227
2017.67 225
2017.77 222
2017.87 218
2017.98 213
2018.08 208
2018.18 203
2018.29 198
2018.39 194
2018.49 189
2018.59 185
2018.70 181
2018.80 178
2018.90 175
2019.01 175
2019.11 176
2019.21 178
2019.32 181
2019.42 182
2019.52 181
2019.62 177
2019.73 171
2019.83 162
2019.93 154
2020.04 147
2020.14 142
2020.24 139
2020.35 139
2020.45 140
2020.55 142
2020.66 143
2020.76 144
2020.86 144
2020.96 141
2021.07 137
2021.17 132
2021.27 125
2021.38 119
2021.48 114
2021.58 111
2021.69 110
2021.79 110
2021.89 109
2022.00 105
2022.10 98
2022.20 89
2022.30 78
2022.41 68
2022.51 59
2022.61 55
2022.72 56
2022.82 60
2022.92 66
2023.03 73
2023.13 78
2023.23 81
2023.34 82
2023.44 79
2023.54 75
2023.65 68
2023.75 61
2023.85 53
2023.95 46
2024.06 40
2024.16 37
2024.26 35
2024.37 35
2024.47 37
2024.57 39
2024.68 41
2024.78 42
2024.88 43
2024.99 43
2025.09 42
2025.19 41
2025.30 39
2025.40 38
2025.50 36
2025.61 35
2025.71 33
2025.81 33
2025.91 33
2026.02 36
2026.12 40
2026.22 47
2026.33 55
2026.43 63
2026.53 71
2026.64 77
2026.74 80
2026.84 81
2026.95 79
2027.05 76
2027.15 72
2027.26 68
2027.36 65
2027.46 62
2027.57 61
2027.67 59
2027.77 57
2027.88 54
2027.98 51
2028.08 48
2028.19 44
2028.29 41
2028.39 39
2028.50 38
2028.60 39
2028.70 42
2028.80 47
2028.91 52
2029.01 57
2029.11 61
2029.22 62
2029.32 61
2029.42 58
2029.53 54
2029.63 50
2029.73 46
2029.84 43
2029.94 40
2030.04 38
2030.15 37
2030.25 35
2030.35 32
2030.46 27
2030.56 21
2030.66 13
2030.77 5
2030.87 0
2030.97 0
2031.08 0
2031.18 0
2031.28 0
2031.39 0
2031.49 0
2031.59 0
2031.70 2
2031.80 7
2031.90 11
2032.01 17
2032.11 26
2032.21 35
2032.32 46
2032.42 55
2032.52 62
2032.63 66
2032.73 67
2032.83 64
2032.94 59
2033.04 53
2033.14 48
2033.25 45
2033.35 43
2033.45 42
2033.56 44
2033.66 48
2033.76 54
2033.87 61
2033.97 69
2034.07 75
2034.18 79
2034.28 79
2034.38 77
2034.49 72
2034.59 67
2034.70 63
2034.80 61
2034.90 61
2035.01 64
2035.11 69
2035.21 75
2035.32 82
2035.42 89
2035.52 97
2035.63 105
2035.73 112
2035.83 119
2035.94 124
2036.04 128
2036.14 129
2036.25 130
2036.35 129
2036.45 130
2036.56 132
2036.66 135
2036.76 141
2036.87 147
2036.97 154
2037.07 162
2037.18 170
2037.28 178
2037.38 185
2037.49 192
2037.59 199
2037.70 204
2037.80 208
2037.90 210
2038.01 210
2038.11 207
2038.21 203
2038.32 197
2038.42 190
2038.52 183
2038.63 176
2038.73 170
2038.83 165
2038.94 161
2039.04 157
2039.14 154
2039.25 149
2039.35 142
2039.45 133
2039.56 123
2039.66 112
2039.77 100
2039.87 90
2039.97 81
2040.08 74
2040.18 70
2040.28 67
2040.39 65
2040.49 65
2040.59 66
2040.70 68
2040.80 71
2040.90 75
2041.01 79
2041.11 83
2041.22 88
2041.32 91
2041.42 93
2041.53 93
2041.63 91
2041.73 88
2041.84 85
2041.94 80
2042.04 76
2042.15 72
2042.25 69
2042.35 67
2042.46 65
2042.56 63
2042.67 60
2042.77 57
2042.87 53
2042.98 50
2043.08 46
2043.18 43
2043.29 40
2043.39 39
2043.49 38
2043.60 37
2043.70 37
2043.81 39
2043.91 42
2044.01 48
2044.12 57
2044.22 68
2044.32 82
2044.43 95
2044.53 107
2044.63 114
2044.74 117
2044.84 115
2044.95 109
2045.05 102
2045.15 95
2045.26 90
2045.36 90
2045.46 93
2045.57 100
2045.67 109
2045.78 118
2045.88 124
2045.98 127
2046.09 127
2046.19 124
2046.29 118
2046.40 111
2046.50 105
2046.60 100
2046.71 96
2046.81 94
2046.92 92
2047.02 92
2047.12 94
2047.23 98
2047.33 104
2047.43 112
2047.54 121
2047.64 129
2047.75 135
2047.85 138
2047.95 137
2048.06 133
2048.16 128
2048.26 121
2048.37 115
2048.47 110
2048.58 106
2048.68 105
2048.78 105
2048.89 107
2048.99 111
2049.09 117
2049.20 123
2049.30 128
2049.41 132
2049.51 132
2049.61 128
2049.72 120
2049.82 110
2049.93 99
2050.03 87
2050.13 76
2050.24 65
2050.34 54
2050.44 42
2050.55 29
2050.65 15
2050.76 1
2050.86 0
2050.96 0
2051.07 0
2051.17 0
2051.27 0
2051.38 0
2051.48 0
2051.59 0
2051.69 11
2051.79 23
2051.90 35
2052.00 46
2052.11 56
2052.21 65
2052.31 71
2052.42 76
2052.52 77
2052.62 77
2052.73 74
2052.83 70
2052.94 67
2053.04 66
2053.14 68
2053.25 73
2053.35 82
2053.46 95
2053.56 109
2053.66 125
2053.77 139
2053.87 149
2053.98 154
2054.08 152
2054.18 144
2054.29 132
2054.39 118
2054.49 105
2054.60 96
2054.70 91
2054.81 91
2054.91 93
2055.01 97
2055.12 100
2055.22 100
2055.33 99
2055.43 95
2055.53 88
2055.64 81
2055.74 72
2055.85 63
2055.95 52
2056.05 42
2056.16 33
2056.26 27
2056.37 25
2056.47 27
2056.57 34
2056.68 44
2056.78 57
2056.89 70
2056.99 82
2057.09 91
2057.20 98
2057.30 102
2057.41 104
2057.51 105
2057.61 106
2057.72 105
2057.82 105
2057.93 104
2058.03 103
2058.13 102
2058.24 101
2058.34 100
2058.45 99
2058.55 100
2058.65 101
2058.76 103
2058.86 107
2058.97 112
2059.07 117
2059.17 122
2059.28 124
2059.38 123
2059.49 118
2059.59 110
2059.69 98
2059.80 84
2059.90 70
2060.01 58
2060.11 49
2060.21 45
2060.32 44
2060.42 45
2060.53 47
2060.63 49
2060.73 48
2060.84 45
2060.94 41
2061.05 37
2061.15 35
2061.25 35
2061.36 40
2061.46 48
2061.57 59
2061.67 71
2061.78 84
2061.88 96
2061.98 108
2062.09 119
2062.19 128
2062.30 135
2062.40 139
2062.50 141
2062.61 139
2062.71 136
2062.82 132
2062.92 128
2063.02 126
2063.13 127
2063.23 130
2063.34 135
2063.44 139
2063.55 142
2063.65 142
2063.75 138
2063.86 130
2063.96 120
2064.07 109
2064.17 97
2064.27 87
2064.38 78
2064.48 71
2064.59 67
2064.69 65
2064.80 64
2064.90 65
2065.00 65
2065.11 65
2065.21 63
2065.32 61
2065.42 57
2065.52 54
2065.63 50
2065.73 48
2065.84 48
2065.94 48
2066.05 50
2066.15 52
2066.25 54
2066.36 56
2066.46 56
2066.57 57
2066.67 57
2066.77 58
2066.88 58
2066.98 57
2067.09 56
2067.19 52
2067.30 48
2067.40 42
2067.50 36
2067.61 32
2067.71 31
2067.82 32
2067.92 36
2068.03 41
2068.13 46
2068.23 49
2068.34 49
2068.44 45
2068.55 36
2068.65 25
2068.76 13
2068.86 2
2068.96 0
2069.07 0
2069.17 0
2069.28 0
2069.38 0
2069.49 8
2069.59 17
2069.69 26
2069.80 35
2069.90 43
2070.01 50
2070.11 55
2070.22 59
2070.32 61
2070.42 61
2070.53 59
2070.63 56
2070.74 51
2070.84 45
2070.95 39
2071.05 33
2071.15 28
2071.26 24
2071.36 21
2071.47 21
2071.57 22
2071.68 25
2071.78 30
2071.89 38
2071.99 46
2072.09 55
2072.20 64
2072.30 72
2072.41 78
2072.51 81
2072.62 82
2072.72 81
2072.82 77
2072.93 72
2073.03 65
2073.14 58
2073.24 50
2073.35 43
2073.45 35
2073.56 28
2073.66 22
2073.76 17
2073.87 13
2073.97 11
2074.08 11
2074.18 12
2074.29 14
2074.39 18
2074.49 23
2074.60 28
2074.70 32
2074.81 36
2074.91 41
2075.02 45
2075.12 49
2075.23 54
2075.33 58
2075.43 60
2075.54 61
2075.64 59
2075.75 54
2075.85 47
2075.96 39
2076.06 31
2076.17 24
2076.27 20
2076.37 19
2076.48 22
2076.58 27
2076.69 33
2076.79 40
2076.90 47
2077.00 52
2077.11 57
2077.21 60
2077.32 61
2077.42 62
2077.52 62
2077.63 61
2077.73 59
2077.84 55
2077.94 51
2078.05 45
2078.15 40
2078.26 35
2078.36 32
2078.46 30
2078.57 30
2078.67 33
2078.78 37
2078.88 44
2078.99 51
2079.09 58
2079.20 65
2079.30 71
2079.41 77
2079.51 82
2079.61 86
2079.72 90
2079.82 95
2079.93 99
2080.03 103
2080.14 106
2080.24 107
2080.35 107
2080.45 104
2080.56 101
2080.66 96
2080.76 90
2080.87 83
2080.97 76
2081.08 68
2081.18 60
2081.29 52
2081.39 46
2081.50 40
2081.60 37
2081.71 34
2081.81 33
2081.92 33
2082.02 34
2082.12 36
2082.23 38
2082.33 41
2082.44 45
2082.54 49
2082.65 51
2082.75 52
2082.86 52
2082.96 49
2083.07 46
2083.17 42
2083.28 39
2083.38 37
2083.48 36
2083.59 38
2083.69 41
2083.80 45
2083.90 50
2084.01 56
2084.11 62
2084.22 69
2084.32 75
2084.43 82
2084.53 87
2084.64 90
2084.74 91
2084.85 91
2084.95 87
2085.05 81
2085.16 73
2085.26 63
2085.37 52
2085.47 40
2085.58 30
2085.68 21
2085.79 14
2085.89 11
2086.00 11
2086.10 14
2086.21 19
2086.31 26
2086.42 33
2086.52 40
2086.63 47
2086.73 52
2086.83 56
2086.94 58
2087.04 59
2087.15 60
2087.25 60
2087.36 60
2087.46 61
2087.57 62
2087.67 62
2087.78 62
2087.88 61
2087.99 60
2088.09 58
2088.20 57
2088.30 57
2088.41 57
2088.51 59
2088.62 62
2088.72 64
2088.82 65
2088.93 65
2089.03 62
2089.14 56
2089.24 48
2089.35 38
2089.45 27
2089.56 17
2089.66 9
2089.77 3
2089.87 0
2089.98 2
2090.08 7
2090.19 15
2090.29 22
2090.40 30
2090.50 35
2090.61 36
2090.71 35
2090.82 30
2090.92 25
2091.03 19
2091.13 14
2091.24 11
2091.34 11
2091.45 13
2091.55 17
2091.65 21
2091.76 24
2091.86 25
2091.97 23
2092.07 18
2092.18 10
2092.28 1
2092.39 0
2092.49 0
2092.60 0
2092.70 0
2092.81 0
2092.91 0
2093.02 0
2093.12 4
2093.23 10
2093.33 13
2093.44 15
2093.54 17
2093.65 18
2093.75 21
2093.86 25
2093.96 31
2094.07 39
2094.17 46
2094.28 52
2094.38 55
2094.49 54
2094.59 49
2094.70 41
2094.80 32
2094.91 24
2095.01 17
2095.12 13
2095.22 13
2095.33 14
2095.43 17
2095.54 21
2095.64 26
2095.75 31
2095.85 36
2095.96 42
2096.06 48
2096.17 53
2096.27 58
2096.38 61
2096.48 63
2096.59 62
2096.69 59
2096.80 55
2096.90 51
2097.01 46
2097.11 41
2097.22 36
2097.32 32
2097.43 28
2097.53 25
2097.64 24
2097.74 24
2097.85 25
2097.95 27
2098.06 29
2098.16 33
2098.27 36
2098.37 39
2098.48 42
2098.58 44
2098.69 46
2098.79 46
2098.90 46
2099.00 45
2099.11 45
2099.21 45
2099.32 46
2099.42 48
2099.53 51
2099.63 55
2099.74 59
2099.84 63
2099.95 65
2100.05 65
2100.16 64
2100.26 62
2100.37 60
2100.47 57
2100.58 55
2100.68 55
2100.79 56
2100.89 60
2101.00 67
2101.10 76
2101.21 86
2101.31 96
2101.42 106
2101.52 115
2101.63 121
2101.73 124
2101.84 126
2101.94 126
2102.05 125
2102.15 125
2102.26 125
2102.36 127
2102.47 130
2102.57 133
2102.68 136
2102.78 139
2102.89 141
2102.99 142
2103.10 142
2103.20 140
2103.31 138
2103.41 134
2103.52 130
2103.62 125
2103.73 121
2103.84 117
2103.94 113
2104.05 111
2104.15 109
2104.26 109
2104.36 109
2104.47 109
2104.57 110
2104.68 112
2104.78 114
2104.89 116
2104.99 120
2105.10 123
2105.20 127
2105.31 129
2105.41 131
2105.52 131
2105.62 131
2105.73 129
2105.83 126
2105.94 125
2106.04 125
2106.15 126
2106.25 130
2106.36 134
2106.46 139
2106.57 142
2106.68 143
2106.78 142
2106.89 137
2106.99 131
2107.10 123
2107.20 115
2107.31 108
2107.41 100
2107.52 93
2107.62 87
2107.73 80
2107.83 73
2107.94 67
2108.04 61
2108.15 57
2108.25 54
2108.36 54
2108.46 55
2108.57 57
2108.68 61
2108.78 63
2108.89 65
2108.99 64
2109.10 61
2109.20 57
2109.31 52
2109.41 46
2109.52 42
2109.62 39
2109.73 38
2109.83 39
2109.94 40
2110.04 43
2110.15 46
2110.25 48
2110.36 49
2110.47 49
2110.57 47
2110.68 44
2110.78 40
2110.89 36
2110.99 33
2111.10 33
2111.20 35
2111.31 41
2111.41 49
2111.52 58
2111.62 67
2111.73 73
2111.83 76
2111.94 75
2112.05 72
2112.15 67
2112.26 62
2112.36 58
2112.47 58
2112.57 60
2112.68 65
2112.78 72
2112.89 78
2112.99 84
2113.10 87
2113.20 87
2113.31 85
2113.42 81
2113.52 75
2113.63 70
2113.73 65
2113.84 62
2113.94 60
2114.05 58
2114.15 57
2114.26 56
2114.36 55
2114.47 56
2114.57 59
2114.68 63
2114.79 70
2114.89 78
2115.00 87
2115.10 94
2115.21 100
2115.31 104
2115.42 106
2115.52 107
2115.63 108
2115.73 110
2115.84 114
2115.95 120
2116.05 128
2116.16 137
2116.26 146
2116.37 154
2116.47 160
2116.58 166
2116.68 171
2116.79 175
2116.89 178
2117.00 182
2117.11 185
2117.21 188
2117.32 190
2117.42 191
2117.53 192
2117.63 194
2117.74 195
2117.84 196
2117.95 197
2118.06 197
2118.16 196
2118.27 194
2118.37 190
2118.48 184
2118.58 177
2118.69 170
2118.79 162
2118.90 153
2119.00 144
2119.11 135
2119.22 126
2119.32 118
2119.43 111
2119.53 107
2119.64 103
2119.74 102
2119.85 103
2119.95 106
2120.06 110
2120.17 116
2120.27 123
2120.38 130
2120.48 136
2120.59 138
2120.69 137
2120.80 133
2120.90 127
2121.01 120
2121.12 116
2121.22 115
2121.33 117
2121.43 122
2121.54 128
2121.64 134
2121.75 137
2121.86 138
2121.96 136
2122.07 132
2122.17 128
2122.28 125
2122.38 124
2122.49 125
2122.59 127
2122.70 130
2122.81 133
2122.91 135
2123.02 135
2123.12 134
2123.23 132
2123.33 130
2123.44 128
2123.55 127
2123.65 126
2123.76 125
2123.86 123
2123.97 121
2124.07 117
2124.18 114
2124.28 111
2124.39 109
2124.50 108
2124.60 107
2124.71 105
2124.81 101
2124.92 96
2125.02 89
2125.13 81
2125.24 74
2125.34 69
2125.45 67
2125.55 69
2125.66 73
2125.76 79
2125.87 85
2125.98 91
2126.08 96
2126.19 100
2126.29 105
2126.40 109
2126.50 115
2126.61 120
2126.72 123
2126.82 125
2126.93 123
2127.03 120
2127.14 115
2127.24 110
2127.35 107
2127.46 107
2127.56 109
2127.67 114
2127.77 119
2127.88 124
2127.98 127
2128.09 128
2128.20 127
2128.30 125
2128.41 124
2128.51 125
2128.62 128
2128.72 132
2128.83 138
2128.94 143
2129.04 147
2129.15 148
2129.25 147
2129.36 143
2129.47 138
2129.57 132
2129.68 128
2129.78 125
2129.89 125
2129.99 129
2130.10 135
2130.21 144
2130.31 153
2130.42 163
2130.52 171
2130.63 178
2130.74 183
2130.84 187
2130.95 191
2131.05 196
2131.16 202
2131.26 209
2131.37 218
2131.48 228
2131.58 239
2131.69 251
2131.79 263
2131.90 276
2132.01 288
2132.11 299
2132.22 307
2132.32 314
2132.43 317
2132.53 318
2132.64 317
2132.75 314
2132.85 309
2132.96 302
2133.06 293
2133.17 284
2133.28 275
2133.38 265
2133.49 256
2133.59 246
2133.70 236
2133.81 225
2133.91 214
2134.02 202
2134.12 192
2134.23 183
2134.33 176
2134.44 171
2134.55 170
2134.65 170
2134.76 171
2134.86 171
2134.97 169
2135.08 166
2135.18 160
2135.29 152
2135.39 143
2135.50 133
2135.61 124
2135.71 116
2135.82 107
2135.92 99
2136.03 92
2136.14 85
2136.24 82
2136.35 82
2136.45 86
2136.56 96
2136.67 111
2136.77 128
2136.88 145
2136.98 161
2137.09 174
2137.20 182
2137.30 186
2137.41 187
2137.51 185
2137.62 183
2137.73 180
2137.83 178
2137.94 174
2138.04 171
2138.15 166
2138.26 159
2138.36 151
2138.47 143
2138.57 134
2138.68 127
2138.79 121
2138.89 118
2139.00 117
2139.10 118
2139.21 120
2139.32 121
2139.42 121
2139.53 121
2139.63 120
2139.74 119
2139.85 120
2139.95 122
2140.06 125
2140.16 129
2140.27 132
2140.38 134
2140.48 134
2140.59 131
2140.69 127
2140.80 123
2140.91 121
2141.01 121
2141.12 125
2141.22 131
2141.33 141
2141.44 150
2141.54 159
2141.65 165
2141.76 168
2141.86 167
2141.97 163
2142.07 157
2142.18 151
2142.29 145
2142.39 140
2142.50 136
2142.60 133
2142.71 130
2142.82 128
2142.92 126
2143.03 124
2143.13 123
2143.24 121
2143.35 121
2143.45 122
2143.56 123
2143.67 126
2143.77 129
2143.88 132
2143.98 135
2144.09 139
2144.20 141
2144.30 143
2144.41 142
2144.51 139
2144.62 134
2144.73 127
2144.83 119
2144.94 110
2145.05 101
2145.15 94
2145.26 88
2145.36 84
2145.47 82
2145.58 81
2145.68 82
2145.79 85
2145.90 90
2146.00 96
2146.11 103
2146.21 110
2146.32 116
2146.43 120
2146.53 121
2146.64 118
2146.74 112
2146.85 103
2146.96 90
2147.06 75
2147.17 57
2147.28 39
2147.38 20
2147.49 3
2147.59 0
2147.70 0
2147.81 0
2147.91 0
2148.02 0
2148.13 0
2148.23 0
2148.34 0
2148.44 4
2148.55 11
2148.66 19
2148.76 27
2148.87 36
2148.98 45
2149.08 51
2149.19 56
2149.29 57
2149.40 57
2149.51 56
2149.61 54
2149.72 53
2149.83 52
2149.93 53
2150.04 55
2150.15 56
2150.25 58
2150.36 59
2150.46 60
2150.57 62
2150.68 63
2150.78 66
2150.89 69
2151.00 74
2151.10 79
2151.21 85
2151.31 91
2151.42 98
2151.53 106
2151.63 113
2151.74 121
2151.85 127
2151.95 133
2152.06 136
2152.17 137
2152.27 135
2152.38 130
2152.48 123
2152.59 114
2152.70 104
2152.80 97
2152.91 91
2153.02 89
2153.12 89
2153.23 92
2153.34 94
2153.44 96
2153.55 96
2153.65 95
2153.76 92
2153.87 89
2153.97 86
2154.08 83
2154.19 81
2154.29 79
2154.40 77
2154.51 74
2154.61 68
2154.72 61
2154.83 53
2154.93 45
2155.04 37
2155.14 31
2155.25 28
2155.36 27
2155.46 29
2155.57 31
2155.68 33
2155.78 34
2155.89 33
2156.00 30
2156.10 25
2156.21 19
2156.32 14
2156.42 12
2156.53 14
2156.63 21
2156.74 33
2156.85 49
2156.95 67
2157.06 87
2157.17 106
2157.27 122
2157.38 135
2157.49 145
2157.59 153
2157.70 159
2157.81 165
2157.91 173
2158.02 181
2158.13 190
2158.23 198
2158.34 206
2158.45 211
2158.55 214
2158.66 215
2158.76 215
2158.87 213
2158.98 211
2159.08 209
2159.19 206
2159.30 202
2159.40 197
2159.51 190
2159.62 183
2159.72 175
2159.83 167
2159.94 160
2160.04 154
2160.15 150
2160.26 147
2160.36 146
2160.47 146
2160.58 148
2160.68 152
2160.79 156
2160.90 160
2161.00 165
2161.11 168
2161.22 170
2161.32 170
2161.43 167
2161.54 163
2161.64 157
2161.75 150
2161.85 144
2161.96 140
2162.07 138
2162.17 139
2162.28 142
2162.39 146
2162.49 149
2162.60 151
2162.71 151
2162.81 150
2162.92 149
2163.03 148
2163.13 148
2163.24 150
2163.35 153
2163.45 155
2163.56 155
2163.67 153
2163.77 148
2163.88 139
2163.99 129
2164.09 120
2164.20 114
2164.31 112
2164.41 115
2164.52 123
2164.63 136
2164.73 152
2164.84 167
2164.95 180
2165.05 187
2165.16 189
2165.27 183
2165.37 172
2165.48 157
2165.59 140
2165.69 124
2165.80 109
2165.91 98
2166.01 90
2166.12 85
2166.23 83
2166.33 83
2166.44 85
2166.55 88
2166.65 92
2166.76 97
2166.87 102
2166.97 107
2167.08 111
2167.19 115
2167.29 117
2167.40 120
2167.51 124
2167.61 128
2167.72 133
2167.83 139
2167.94 143
2168.04 144
2168.15 142
2168.26 135
2168.36 125
2168.47 113
2168.58 101
2168.68 90
2168.79 83
2168.90 79
2169.00 78
2169.11 81
2169.22 84
2169.32 88
2169.43 92
2169.54 93
2169.64 93
2169.75 93
2169.86 91
2169.96 89
2170.07 86
2170.18 83
2170.28 79
2170.39 74
2170.50 68
2170.60 63
2170.71 59
2170.82 57
2170.92 58
2171.03 62
2171.14 70
2171.25 80
2171.35 91
2171.46 103
2171.57 114
2171.67 124
2171.78 132
2171.89 139
2171.99 144
2172.10 146
2172.21 147
2172.31 147
2172.42 147
2172.53 146
2172.63 145
2172.74 145
2172.85 146
2172.95 148
2173.06 150
2173.17 152
2173.28 154
2173.38 156
2173.49 156
2173.60 156
2173.70 154
2173.81 153
2173.92 150
2174.02 148
2174.13 145
2174.24 142
2174.34 138
2174.45 134
2174.56 130
2174.67 126
2174.77 124
2174.88 126
2174.99 131
2175.09 141
2175.20 155
2175.31 171
2175.41 189
2175.52 205
2175.63 219
2175.73 228
2175.84 232
2175.95 233
2176.06 231
2176.16 228
2176.27 226
2176.38 226
2176.48 227
2176.59 229
2176.70 233
2176.80 237
2176.91 241
2177.02 245
2177.12 249
2177.23 252
2177.34 256
2177.45 259
2177.55 262
2177.66 264
2177.77 266
2177.87 266
2177.98 265
2178.09 264
2178.19 263
2178.30 263
2178.41 264
2178.52 266
2178.62 270
2178.73 275
2178.84 281
2178.94 285
2179.05 287
2179.16 286
2179.26 284
2179.37 280
2179.48 277
2179.59 275
2179.69 275
2179.80 276
2179.91 278
2180.01 279
2180.12 280
2180.23 279
2180.34 277
2180.44 274
2180.55 271
2180.66 268
2180.76 263
2180.87 257
2180.98 250
2181.08 240
2181.19 228
2181.30 216
2181.41 204
2181.51 193
2181.62 184
2181.73 176
2181.83 171
2181.94 168
2182.05 168
2182.16 168
2182.26 169
2182.37 170
2182.48 169
2182.58 165
2182.69 161
2182.80 155
2182.91 150
2183.01 146
2183.12 146
2183.23 148
2183.33 153
2183.44 159
2183.55 165
2183.66 169
2183.76 170
2183.87 169
2183.98 164
2184.08 158
2184.19 150
2184.30 143
2184.41 137
2184.51 133
2184.62 130
2184.73 128
2184.83 127
2184.94 125
2185.05 121
2185.16 114
2185.26 106
2185.37 94
2185.48 81
2185.58 66
2185.69 51
2185.80 38
2185.91 28
2186.01 22
2186.12 20
2186.23 21
2186.33 27
2186.44 34
2186.55 43
2186.66 53
2186.76 60
2186.87 66
2186.98 69
2187.08 69
2187.19 64
2187.30 56
2187.41 45
2187.51 33
2187.62 19
2187.73 7
2187.84 0
2187.94 0
2188.05 0
2188.16 0
2188.26 0
2188.37 0
2188.48 0
2188.59 1
2188.69 6
2188.80 10
2188.91 12
2189.01 13
2189.12 13
2189.23 14
2189.34 15
2189.44 18
2189.55 23
2189.66 30
2189.77 38
2189.87 46
2189.98 54
2190.09 61
2190.19 66
2190.30 70
2190.41 73
2190.52 75
2190.62 75
2190.73 75
2190.84 73
2190.95 70
2191.05 66
2191.16 62
2191.27 59
2191.38 58
2191.48 58
2191.59 60
2191.70 65
2191.80 71
2191.91 78
2192.02 86
2192.13 93
2192.23 99
2192.34 103
2192.45 105
2192.56 105
2192.66 104
2192.77 101
2192.88 96
2192.99 91
2193.09 85
2193.20 78
2193.31 72
2193.41 66
2193.52 61
2193.63 57
2193.74 55
2193.84 55
2193.95 56
2194.06 57
2194.17 58
2194.27 59
2194.38 62
2194.49 65
2194.60 69
2194.70 75
2194.81 81
2194.92 87
2195.03 90
2195.13 90
2195.24 86
2195.35 78
2195.46 67
2195.56 54
2195.67 43
2195.78 34
2195.89 29
2195.99 27
2196.10 30
2196.21 35
2196.31 42
2196.42 48
2196.53 54
2196.64 59
2196.74 63
2196.85 67
2196.96 72
2197.07 78
2197.17 84
2197.28 91
2197.39 98
2197.50 104
2197.60 109
2197.71 113
2197.82 116
2197.93 119
2198.03 122
2198.14 123
2198.25 122
2198.36 118
2198.46 111
2198.57 101
2198.68 88
2198.79 76
2198.89 63
2199.00 53
2199.11 44
2199.22 38
2199.32 33
2199.43 31
2199.54 29
2199.65 28
2199.75 29
2199.86 32
2199.97 35
2200.08 40
2200.18 45
2200.29 51
2200.40 55
2200.51 59
2200.61 62
2200.72 63
2200.83 64
2200.94 66
2201.04 67
2201.15 70
2201.26 73
2201.37 78
2201.48 83
2201.58 90
2201.69 99
2201.80 108
2201.91 117
2202.01 126
2202.12 131
2202.23 133
2202.34 131
2202.44 125
2202.55 117
2202.66 107
2202.77 99
2202.87 93
2202.98 92
2203.09 94
2203.20 99
2203.30 106
2203.41 114
2203.52 121
2203.63 127
2203.73 132
2203.84 134
2203.95 134
2204.06 132
2204.17 128
2204.27 123
2204.38 117
2204.49 113
2204.60 108
2204.70 104
2204.81 99
2204.92 93
2205.03 86
2205.13 77
2205.24 68
2205.35 60
2205.46 53
2205.56 48
2205.67 45
2205.78 42
2205.89 38
2206.00 35
2206.10 31
2206.21 29
2206.32 29
2206.43 31
2206.53 38
2206.64 48
2206.75 60
2206.86 73
2206.96 87
2207.07 102
2207.18 117
2207.29 131
2207.40 146
2207.50 159
2207.61 169
2207.72 176
2207.83 179
2207.93 177
2208.04 173
2208.15 168
2208.26 164
2208.36 162
2208.47 162
2208.58 164
2208.69 168
2208.80 171
2208.90 173
2209.01 172
2209.12 168
2209.23 161
2209.33 152
2209.44 141
2209.55 130
2209.66 120
2209.77 112
2209.87 107
2209.98 104
2210.09 103
2210.20 103
2210.30 102
2210.41 100
2210.52 97
2210.63 91
2210.74 86
2210.84 80
2210.95 76
2211.06 74
2211.17 73
2211.27 74
2211.38 77
2211.49 80
2211.60 84
2211.71 89
2211.81 93
2211.92 96
2212.03 99
2212.14 101
2212.25 103
2212.35 105
2212.46 108
2212.57 113
2212.68 118
2212.78 125
2212.89 131
2213.00 137
2213.11 142
2213.22 144
2213.32 143
2213.43 139
2213.54 132
2213.65 123
2213.75 112
2213.86 102
2213.97 93
2214.08 88
2214.19 85
2214.29 87
2214.40 90
2214.51 95
2214.62 99
2214.73 101
2214.83 100
2214.94 95
2215.05 86
2215.16 74
2215.27 61
2215.37 49
2215.48 38
2215.59 30
2215.70 25
2215.80 23
2215.91 25
2216.02 29
2216.13 34
2216.24 40
2216.34 46
2216.45 51
2216.56 54
2216.67 55
2216.78 54
2216.88 51
2216.99 48
2217.10 44
2217.21 40
2217.32 36
2217.42 32
2217.53 29
2217.64 26
2217.75 25
2217.86 25
2217.96 27
2218.07 32
2218.18 38
2218.29 44
2218.40 50
2218.50 54
2218.61 57
2218.72 59
2218.83 61
2218.94 63
2219.04 67
2219.15 72
2219.26 78
2219.37 85
2219.48 92
2219.58 100
2219.69 107
2219.80 114
2219.91 121
2220.02 128
2220.12 133
2220.23 136
2220.34 138
2220.45 137
2220.56 135
2220.66 131
2220.77 126
2220.88 123
2220.99 121
2221.10 121
2221.20 122
2221.31 125
2221.42 129
2221.53 132
2221.64 135
2221.74 137
2221.85 138
2221.96 140
2222.07 140
2222.18 140
2222.28 139
2222.39 137
2222.50 132
2222.61 126
2222.72 118
2222.83 109
2222.93 99
2223.04 89
2223.15 81
2223.26 74
2223.37 70
2223.47 70
2223.58 74
2223.69 79
2223.80 86
2223.91 91
2224.01 95
2224.12 95
2224.23 91
2224.34 84
2224.45 75
2224.55 67
2224.66 60
2224.77 56
2224.88 56
2224.99 58
2225.10 64
2225.20 70
2225.31 76
2225.42 81
2225.53 84
2225.64 86
2225.74 87
2225.85 88
2225.96 89
2226.07 90
2226.18 91
2226.29 90
2226.39 89
2226.50 85
2226.61 78
2226.72 70
2226.83 61
2226.93 52
2227.04 45
2227.15 41
2227.26 39
2227.37 39
2227.48 41
2227.58 45
2227.69 49
2227.80 54
2227.91 59
2228.02 63
2228.12 67
2228.23 70
2228.34 72
2228.45 72
2228.56 72
2228.67 70
2228.77 66
2228.88 60
2228.99 53
2229.10 44
2229.21 36
2229.32 29
2229.42 24
2229.53 23
2229.64 24
2229.75 27
2229.86 30
2229.96 31
2230.07 30
2230.18 26
2230.29 21
2230.40 15
2230.51 10
2230.61 7
2230.72 7
2230.83 9
2230.94 11
2231.05 12
2231.16 12
2231.26 9
2231.37 5
2231.48 0
2231.59 0
2231.70 0
2231.81 0
2231.91 0
2232.02 0
2232.13 0
2232.24 0
2232.35 2
2232.46 7
2232.56 11
2232.67 15
2232.78 18
2232.89 19
2233.00 20
2233.11 20
2233.21 19
2233.32 17
2233.43 14
2233.54 11
2233.65 8
2233.76 6
2233.86 5
2233.97 5
2234.08 9
2234.19 14
2234.30 23
2234.41 32
2234.51 43
2234.62 53
2234.73 60
2234.84 64
2234.95 66
2235.06 64
2235.16 60
2235.27 54
2235.38 49
2235.49 44
2235.60 41
2235.71 39
2235.81 37
2235.92 35
2236.03 33
2236.14 31
2236.25 29
2236.36 29
2236.47 31
2236.57 36
2236.68 44
2236.79 55
2236.90 66
2237.01 76
2237.12 83
2237.22 88
2237.33 90
2237.44 88
2237.55 86
2237.66 83
2237.77 82
2237.87 84
2237.98 88
2238.09 93
2238.20 99
2238.31 104
2238.42 107
2238.53 107
2238.63 103
2238.74 96
2238.85 88
2238.96 79
2239.07 69
2239.18 60
2239.28 51
2239.39 43
2239.50 37
2239.61 32
2239.72 31
2239.83 31
2239.94 34
2240.04 37
2240.15 39
2240.26 41
2240.37 41
2240.48 40
2240.59 39
2240.70 39
2240.80 39
2240.91 41
2241.02 44
2241.13 48
2241.24 51
2241.35 55
2241.46 58
2241.56 61
2241.67 65
2241.78 68
2241.89 71
2242.00 73
2242.11 74
2242.22 73
2242.32 71
2242.43 68
2242.54 65
2242.65 63
2242.76 61
2242.87 61
2242.98 61
2243.08 61
2243.19 61
2243.30 60
2243.41 59
2243.52 58
2243.63 57
2243.74 57
2243.84 58
2243.95 59
2244.06 60
2244.17 61
2244.28 59
2244.39 57
2244.50 53
2244.60 48
2244.71 44
2244.82 40
2244.93 38
2245.04 38
2245.15 39
2245.26 42
2245.36 45
2245.47 49
2245.58 54
2245.69 59
2245.80 64
2245.91 69
2246.02 75
2246.12 80
2246.23 84
2246.34 88
2246.45 91
2246.56 95
2246.67 99
2246.78 104
2246.89 109
2246.99 116
2247.10 123
2247.21 132
2247.32 141
2247.43 150
2247.54 158
2247.65 166
2247.76 171
2247.86 174
2247.97 176
2248.08 175
2248.19 172
2248.30 168
2248.41 163
2248.52 157
2248.62 151
2248.73 145
2248.84 139
2248.95 134
2249.06 131
2249.17 129
2249.28 129
2249.39 131
2249.49 134
2249.60 137
2249.71 140
2249.82 142
2249.93 144
2250.04 146
2250.15 149
2250.26 152
2250.36 156
2250.47 160
2250.58 164
2250.69 168
2250.80 171
2250.91 173
2251.02 173
2251.13 171
2251.23 167
2251.34 161
2251.45 153
2251.56 143
2251.67 132
2251.78 123
2251.89 115
2252.00 110
2252.10 108
2252.21 108
2252.32 109
2252.43 111
2252.54 112
2252.65 113
2252.76 114
2252.87 116
2252.98 118
2253.08 122
2253.19 127
2253.30 133
2253.41 138
2253.52 142
2253.63 146
2253.74 148
2253.85 149
2253.95 150
2254.06 150
2254.17 150
2254.28 150
2254.39 149
2254.50 149
2254.61 148
2254.72 148
2254.83 147
2254.93 146
2255.04 144
2255.15 140
2255.26 135
2255.37 128
2255.48 121
2255.59 113
2255.70 106
2255.81 100
2255.91 94
2256.02 89
2256.13 85
2256.24 81
2256.35 78
2256.46 77
2256.57 78
2256.68 81
2256.79 87
2256.89 95
2257.00 104
2257.11 113
2257.22 119
2257.33 123
2257.44 124
2257.55 123
2257.66 120
2257.77 118
2257.87 116
2257.98 116
2258.09 118
2258.20 124
2258.31 133
2258.42 144
2258.53 159
2258.64 176
2258.75 194
2258.86 212
2258.96 228
2259.07 240
2259.18 249
2259.29 255
2259.40 259
2259.51 262
2259.62 265
2259.73 269
2259.84 274
2259.95 281
2260.05 288
2260.16 294
2260.27 300
2260.38 305
2260.49 309
2260.60 312
2260.71 315
2260.82 317
2260.93 320
2261.04 323
2261.14 325
2261.25 328
2261.36 331
2261.47 334
2261.58 336
2261.69 338
2261.80 339
2261.91 338
2262.02 336
2262.13 331
2262.23 324
2262.34 315
2262.45 303
2262.56 290
2262.67 276
2262.78 262
2262.89 248
2263.00 236
2263.11 227
2263.22 220
2263.33 216
2263.43 213
2263.54 211
2263.65 209
2263.76 207
2263.87 205
2263.98 203
2264.09 201
2264.20 199
2264.31 196
2264.42 192
2264.52 186
2264.63 179
2264.74 170
2264.85 162
2264.96 154
2265.07 148
2265.18 144
2265.29 143
2265.40 143
2265.51 144
2265.62 146
2265.73 148
2265.83 150
2265.94 151
2266.05 152
2266.16 152
2266.27 150
2266.38 147
2266.49 142
2266.60 137
2266.71 131
2266.82 126
2266.93 121
2267.03 118
2267.14 115
2267.25 112
2267.36 110
2267.47 107
2267.58 104
2267.69 99
2267.80 95
2267.91 90
2268.02 85
2268.13 80
2268.24 75
2268.35 71
2268.45 66
2268.56 61
2268.67 56
2268.78 51
2268.89 47
2269.00 44
2269.11 42
2269.22 43
2269.33 46
2269.44 51
2269.55 59
2269.66 67
2269.76 75
2269.87 83
2269.98 90
2270.09 95
2270.20 99
2270.31 103
2270.42 106
2270.53 109
2270.64 111
2270.75 113
2270.86 113
2270.97 113
2271.08 112
2271.18 110
2271.29 107
2271.40 103
2271.51 99
2271.62 94
2271.73 88
2271.84 84
2271.95 80
2272.06 79
2272.17 80
2272.28 84
2272.39 89
2272.50 95
2272.61 99
2272.71 101
2272.82 101
2272.93 98
2273.04 95
2273.15 90
2273.26 86
2273.37 82
2273.48 78
2273.59 75
2273.70 71
2273.81 67
2273.92 64
2274.03 62
2274.14 62
2274.25 64
2274.35 67
2274.46 71
2274.57 75
2274.68 76
2274.79 75
2274.90 71
2275.01 65
2275.12 56
2275.23 48
2275.34 40
2275.45 34
2275.56 29
2275.67 26
2275.78 23
2275.89 20
2275.99 16
2276.10 11
2276.21 6
2276.32 0
2276.43 0
2276.54 0
2276.65 0
2276.76 0
2276.87 0
2276.98 0
2277.09 0
2277.20 0
2277.31 1
2277.42 6
2277.53 13
2277.64 21
2277.75 31
2277.85 41
2277.96 52
2278.07 62
2278.18 72
2278.29 80
2278.40 87
2278.51 93
2278.62 99
2278.73 104
2278.84 109
2278.95 115
2279.06 120
2279.17 126
2279.28 133
2279.39 139
2279.50 145
2279.61 149
2279.71 152
2279.82 153
2279.93 152
2280.04 149
2280.15 146
2280.26 141
2280.37 137
2280.48 133
2280.59 129
2280.70 123
2280.81 115
2280.92 106
2281.03 96
2281.14 86
2281.25 78
2281.36 72
2281.47 69
2281.58 68
2281.69 67
2281.80 65
2281.90 62
2282.01 58
2282.12 54
2282.23 52
2282.34 52
2282.45 57
2282.56 65
2282.67 77
2282.78 89
2282.89 100
2283.00 109
2283.11 115
2283.22 116
2283.33 116
2283.44 114
2283.55 114
2283.66 116
2283.77 119
2283.88 124
2283.99 129
2284.10 133
2284.21 133
2284.31 131
2284.42 125
2284.53 116
2284.64 106
2284.75 96
2284.86 86
2284.97 78
2285.08 73
2285.19 71
2285.30 71
2285.41 74
2285.52 79
2285.63 84
2285.74 88
2285.85 89
2285.96 86
2286.07 81
2286.18 74
2286.29 67
2286.40 61
2286.51 58
2286.62 58
2286.73 60
2286.84 64
2286.95 68
2287.05 71
2287.16 72
2287.27 72
2287.38 70
2287.49 67
2287.60 62
2287.71 57
2287.82 52
2287.93 45
2288.04 38
2288.15 31
2288.26 25
2288.37 21
2288.48 20
2288.59 23
2288.70 29
2288.81 37
2288.92 47
2289.03 56
2289.14 63
2289.25 68
2289.36 71
2289.47 73
2289.58 74
2289.69 74
2289.80 74
2289.91 73
2290.02 71
2290.13 66
2290.24 58
2290.35 50
2290.46 41
2290.56 34
2290.67 29
2290.78 29
2290.89 33
2291.00 40
2291.11 48
2291.22 55
2291.33 60
2291.44 60
2291.55 55
2291.66 45
2291.77 33
2291.88 20
2291.99 8
2292.10 0
2292.21 0
2292.32 0
2292.43 0
2292.54 0
2292.65 0
2292.76 0
2292.87 1
2292.98 3
2293.09 4
2293.20 5
2293.31 6
2293.42 7
2293.53 9
2293.64 11
2293.75 14
2293.86 17
2293.97 20
2294.08 24
2294.19 29
2294.30 34
2294.41 40
2294.52 47
2294.63 56
2294.74 66
2294.85 78
2294.96 91
2295.07 104
2295.18 116
2295.29 124
2295.40 129
2295.50 129
2295.61 125
2295.72 119
2295.83 112
2295.94 106
2296.05 102
2296.16 101
2296.27 101
2296.38 103
2296.49 104
2296.60 106
2296.71 107
2296.82 109
2296.93 111
2297.04 115
2297.15 119
2297.26 124
2297.37 129
2297.48 132
2297.59 134
2297.70 134
2297.81 132
2297.92 127
2298.03 120
2298.14 113
2298.25 104
2298.36 95
2298.47 86
2298.58 79
2298.69 73
2298.80 69
2298.91 66
2299.02 65
2299.13 65
2299.24 67
2299.35 69
2299.46 71
2299.57 74
2299.68 75
2299.79 76
2299.90 77
2300.01 78
2300.12 79
2300.23 80
2300.34 83
2300.45 85
2300.56 86
2300.67 86
2300.78 83
2300.89 79
2301.00 73
2301.11 66
2301.22 60
2301.33 53
2301.44 47
2301.55 41
2301.66 36
2301.77 30
2301.88 24
2301.99 18
2302.10 12
2302.21 7
2302.32 3
2302.43 0
2302.54 0
2302.65 0
2302.76 1
2302.87 4
2302.98 8
2303.09 10
2303.20 12
2303.31 13
2303.42 13
2303.53 13
2303.64 14
2303.75 17
2303.86 22
2303.97 30
2304.08 40
2304.19 51
2304.30 63
2304.41 73
2304.52 81
2304.63 85
2304.74 86
2304.85 85
2304.96 83
2305.07 83
2305.18 86
2305.29 92
2305.40 101
2305.51 110
2305.62 119
2305.73 126
2305.84 132
2305.95 135
2306.06 139
2306.17 143
2306.28 150
2306.39 159
2306.50 171
2306.61 185
2306.72 198
2306.83 209
2306.94 215
2307.05 216
2307.16 212
2307.27 203
2307.38 190
2307.49 174
2307.60 157
2307.71 140
2307.82 123
2307.93 108
2308.04 95
2308.15 84
2308.26 77
2308.37 71
2308.48 69
2308.59 68
2308.70 69
2308.82 70
2308.93 73
2309.04 76
2309.15 79
2309.26 82
2309.37 84
2309.48 86
2309.59 88
2309.70 90
2309.81 93
2309.92 97
2310.03 103
2310.14 109
2310.25 116
2310.36 122
2310.47 126
2310.58 125
2310.69 119
2310.80 109
2310.91 96
2311.02 80
2311.13 63
2311.24 47
2311.35 31
2311.46 18
2311.57 5
2311.68 0
2311.79 0
2311.90 0
2312.01 0
2312.12 0
2312.23 0
2312.34 6
2312.45 18
2312.56 29
2312.67 37
2312.78 43
2312.89 44
2313.00 42
2313.11 38
2313.22 34
2313.33 30
2313.44 28
2313.55 29
2313.66 32
2313.77 36
2313.89 40
2314.00 43
2314.11 44
2314.22 43
2314.33 41
2314.44 37
2314.55 32
2314.66 28
2314.77 25
2314.88 24
2314.99 24
2315.10 26
2315.21 30
2315.32 33
2315.43 36
2315.54 36
2315.65 35
2315.76 33
2315.87 29
2315.98 26
2316.09 23
2316.20 23
2316.31 24
2316.42 27
2316.53 31
2316.64 35
2316.75 39
2316.86 43
2316.97 47
2317.08 49
2317.19 50
2317.31 50
2317.42 50
2317.53 51
2317.64 52
2317.75 53
2317.86 57
2317.97 61
2318.08 66
2318.19 72
2318.30 77
2318.41 82
2318.52 87
2318.63 91
2318.74 96
2318.85 100
2318.96 106
2319.07 113
2319.18 120
2319.29 127
2319.40 132
2319.51 135
2319.62 136
2319.73 134
2319.84 130
2319.95 125
2320.07 120
2320.18 116
2320.29 113
2320.40 113
2320.51 114
2320.62 117
2320.73 120
2320.84 123
2320.95 128
2321.06 134
2321.17 141
2321.28 150
2321.39 159
2321.50 167
2321.61 175
2321.72 182
2321.83 187
2321.94 191
2322.05 195
2322.16 199
2322.27 202
2322.38 205
2322.50 207
2322.61 207
2322.72 206
2322.83 203
2322.94 196
2323.05 187
2323.16 175
2323.27 160
2323.38 144
2323.49 127
2323.60 111
2323.71 98
2323.82 87
2323.93 79
2324.04 74
2324.15 71
2324.26 69
2324.37 67
2324.48 66
2324.59 65
2324.71 64
2324.82 64
2324.93 63
2325.04 63
2325.15 62
2325.26 61
2325.37 59
2325.48 55
2325.59 50
2325.70 45
2325.81 39
2325.92 33
2326.03 26
2326.14 19
2326.25 12
2326.36 5
2326.47 0
2326.58 0
2326.70 0
2326.81 0
2326.92 0
2327.03 0
2327.14 4
2327.25 10
2327.36 16
2327.47 19
2327.58 20
2327.69 19
2327.80 15
2327.91 10
2328.02 4
2328.13 0
2328.24 0
2328.35 0
2328.47 0
2328.58 0
2328.69 0
2328.80 0
2328.91 0
2329.02 1
2329.13 11
2329.24 20
2329.35 29
2329.46 36
2329.57 41
2329.68 44
2329.79 45
2329.90 47
2330.01 49
2330.12 52
2330.24 57
2330.35 62
2330.46 67
2330.57 70
2330.68 70
2330.79 66
2330.90 59
2331.01 49
2331.12 39
2331.23 30
2331.34 24
2331.45 20
2331.56 18
2331.67 18
2331.79 19
2331.90 20
2332.01 21
2332.12 22
2332.23 23
2332.34 25
2332.45 27
2332.56 30
2332.67 32
2332.78 33
2332.89 32
2333.00 30
2333.11 28
2333.22 25
2333.34 23
2333.45 21
2333.56 21
2333.67 22
2333.78 24
2333.89 26
2334.00 29
2334.11 31
2334.22 33
2334.33 35
2334.44 37
2334.55 38
2334.66 39
2334.78 41
2334.89 43
2335.00 46
2335.11 50
2335.22 55
2335.33 61
2335.44 67
2335.55 73
2335.66 79
2335.77 86
2335.88 94
2335.99 102
2336.10 111
2336.22 119
2336.33 126
2336.44 130
2336.55 130
2336.66 124
2336.77 114
2336.88 101
2336.99 86
2337.10 71
2337.21 58
2337.32 49
2337.43 43
2337.55 40
2337.66 41
2337.77 44
2337.88 49
2337.99 54
2338.10 60
2338.21 65
2338.32 69
2338.43 72
2338.54 72
2338.65 71
2338.77 68
2338.88 63
2338.99 57
2339.10 50
2339.21 44
2339.32 38
2339.43 34
2339.54 32
2339.65 31
2339.76 32
2339.87 36
2339.98 41
2340.10 49
2340.21 57
2340.32 66
2340.43 76
2340.54 86
2340.65 97
2340.76 107
2340.87 117
2340.98 127
2341.09 136
2341.20 143
2341.32 148
2341.43 150
2341.54 151
2341.65 150
2341.76 147
2341.87 144
2341.98 141
2342.09 139
2342.20 138
2342.31 137
2342.43 138
2342.54 138
2342.65 137
2342.76 135
2342.87 133
2342.98 128
2343.09 123
2343.20 117
2343.31 110
2343.42 102
2343.53 93
2343.65 83
2343.76 75
2343.87 68
2343.98 63
2344.09 60
2344.20 61
2344.31 63
2344.42 65
2344.53 68
2344.64 71
2344.76 74
2344.87 78
2344.98 84
2345.09 91
2345.20 101
2345.31 113
2345.42 125
2345.53 137
2345.64 147
2345.76 153
2345.87 156
2345.98 155
2346.09 153
2346.20 150
2346.31 148
2346.42 148
2346.53 151
2346.64 156
2346.75 162
2346.87 167
2346.98 170
2347.09 170
2347.20 167
2347.31 160
2347.42 150
2347.53 139
2347.64 128
2347.75 119
2347.87 113
2347.98 108
2348.09 104
2348.20 101
2348.31 97
2348.42 93
2348.53 87
2348.64 82
2348.75 77
2348.87 73
2348.98 70
2349.09 69
2349.20 69
2349.31 69
2349.42 68
2349.53 68
2349.64 66
2349.75 65
2349.87 63
2349.98 62
2350.09 61
2350.20 60
2350.31 61
2350.42 62
2350.53 63
2350.64 65
2350.75 65
2350.87 65
2350.98 64
2351.09 61
2351.20 55
2351.31 48
2351.42 40
2351.53 34
2351.64 30
2351.76 28
2351.87 30
2351.98 35
2352.09 41
2352.20 46
2352.31 48
2352.42 47
2352.53 42
2352.64 33
2352.76 23
2352.87 14
2352.98 7
2353.09 3
2353.20 2
2353.31 6
2353.42 11
2353.53 18
2353.65 25
2353.76 33
2353.87 39
2353.98 46
2354.09 51
2354.20 57
2354.31 61
2354.42 64
2354.54 65
2354.65 64
2354.76 60
2354.87 55
2354.98 47
2355.09 39
2355.20 30
2355.31 21
2355.43 11
2355.54 3
2355.65 0
2355.76 0
2355.87 0
2355.98 0
2356.09 0
2356.20 0
2356.32 0
2356.43 0
2356.54 5
2356.65 14
2356.76 21
2356.87 27
2356.98 31
2357.09 33
2357.21 34
2357.32 33
2357.43 31
2357.54 30
2357.65 28
2357.76 27
2357.87 26
2357.99 24
2358.10 23
2358.21 22
2358.32 21
2358.43 20
2358.54 21
2358.65 21
2358.76 22
2358.88 22
2358.99 21
2359.10 20
2359.21 18
2359.32 17
2359.43 16
2359.54 15
2359.66 15
2359.77 14
2359.88 12
2359.99 9
2360.10 6
2360.21 3
2360.32 0
2360.44 0
2360.55 2
2360.66 6
2360.77 11
2360.88 17
2360.99 22
2361.10 26
2361.21 28
2361.33 27
2361.44 24
2361.55 19
2361.66 14
2361.77 11
2361.88 9
2361.99 9
2362.11 12
2362.22 17
2362.33 24
2362.44 30
2362.55 36
2362.66 42
2362.77 47
2362.89 51
2363.00 55
2363.11 60
2363.22 65
2363.33 71
2363.44 76
2363.55 82
2363.67 86
2363.78 88
2363.89 90
2364.00 90
2364.11 91
2364.22 92
2364.34 96
2364.45 102
2364.56 109
2364.67 117
2364.78 125
2364.89 130
2365.00 134
2365.12 135
2365.23 135
2365.34 134
2365.45 133
2365.56 132
2365.67 131
2365.78 130
2365.90 129
2366.01 126
2366.12 123
2366.23 118
2366.34 111
2366.45 104
2366.57 94
2366.68 82
2366.79 69
2366.90 54
2367.01 40
2367.12 26
2367.23 16
2367.35 10
2367.46 10
2367.57 14
2367.68 21
2367.79 31
2367.90 40
2368.02 48
2368.13 53
2368.24 55
2368.35 56
2368.46 55
2368.57 54
2368.68 53
2368.80 53
2368.91 55
2369.02 57
2369.13 59
2369.24 60
2369.35 61
2369.47 61
2369.58 61
2369.69 59
2369.80 57
2369.91 53
2370.02 46
2370.14 38
2370.25 29
2370.36 19
2370.47 10
2370.58 4
2370.69 1
2370.81 2
2370.92 6
2371.03 11
2371.14 17
2371.25 22
2371.36 26
2371.48 29
2371.59 31
2371.70 34
2371.81 36
2371.92 40
2372.03 43
2372.15 45
2372.26 45
2372.37 44
2372.48 40
2372.59 36
2372.70 32
2372.82 29
2372.93 28
2373.04 29
2373.15 34
2373.26 42
2373.37 53
2373.49 65
2373.60 79
2373.71 93
2373.82 104
2373.93 112
2374.04 116
2374.16 114
2374.27 109
2374.38 100
2374.49 90
2374.60 80
2374.71 71
2374.83 63
2374.94 57
2375.05 52
2375.16 47
2375.27 44
2375.38 41
2375.50 39
2375.61 37
2375.72 37
2375.83 38
2375.94 41
2376.05 43
2376.17 45
2376.28 45
2376.39 43
2376.50 39
2376.61 32
2376.73 25
2376.84 17
2376.95 11
2377.06 9
2377.17 9
2377.28 11
2377.40 16
2377.51 20
2377.62 24
2377.73 27
2377.84 29
2377.95 31
2378.07 33
2378.18 38
2378.29 44
2378.40 53
2378.51 63
2378.63 73
2378.74 84
2378.85 94
2378.96 103
2379.07 112
2379.18 121
2379.30 130
2379.41 139
2379.52 146
2379.63 151
2379.74 152
2379.86 150
2379.97 145
2380.08 137
2380.19 128
2380.30 120
2380.42 114
2380.53 110
2380.64 108
2380.75 107
2380.86 108
2380.97 108
2381.09 108
2381.20 108
2381.31 108
2381.42 108
2381.53 109
2381.65 109
2381.76 110
2381.87 110
2381.98 110
2382.09 108
2382.21 106
2382.32 102
2382.43 99
2382.54 96
2382.65 93
2382.76 92
2382.88 92
2382.99 93
2383.10 94
2383.21 95
2383.32 97
2383.44 97
2383.55 97
2383.66 97
2383.77 94
2383.88 90
2384.00 83
2384.11 75
2384.22 65
2384.33 54
2384.44 44
2384.56 35
2384.67 28
2384.78 24
2384.89 23
2385.00 25
2385.12 28
2385.23 33
2385.34 39
2385.45 45
2385.56 52
2385.68 61
2385.79 70
2385.90 82
2386.01 94
2386.12 108
2386.24 121
2386.35 133
2386.46 143
2386.57 151
2386.68 158
2386.80 163
2386.91 167
2387.02 171
2387.13 173
2387.24 173
2387.36 170
2387.47 164
2387.58 154
2387.69 142
2387.80 127
2387.92 113
2388.03 100
2388.14 89
2388.25 81
2388.36 77
2388.48 75
2388.59 77
2388.70 81
2388.81 87
2388.92 94
2389.04 99
2389.15 103
2389.26 105
2389.37 102
2389.48 96
2389.60 88
2389.71 78
2389.82 69
2389.93 61
2390.04 55
2390.16 53
2390.27 53
2390.38 55
2390.49 57
2390.60 60
2390.72 62
2390.83 63
2390.94 63
2391.05 63
2391.17 63
2391.28 64
2391.39 67
2391.50 70
2391.61 74
2391.73 77
2391.84 78
2391.95 76
2392.06 72
2392.17 65
2392.29 56
2392.40 48
2392.51 42
2392.62 37
2392.74 36
2392.85 37
2392.96 40
2393.07 44
2393.18 48
2393.30 51
2393.41 52
2393.52 52
2393.63 49
2393.74 45
2393.86 41
2393.97 39
2394.08 39
2394.19 40
2394.31 43
2394.42 46
2394.53 47
2394.64 46
2394.75 43
2394.87 39
2394.98 35
2395.09 31
2395.20 27
2395.32 24
2395.43 21
2395.54 18
2395.65 14
2395.76 11
2395.88 8
2395.99 6
2396.10 6
2396.21 8
2396.33 10
2396.44 12
2396.55 13
2396.66 10
2396.77 5
2396.89 0
2397.00 0
2397.11 0
2397.22 0
2397.34 0
2397.45 0
2397.56 0
2397.67 3
2397.78 9
2397.90 13
2398.01 14
2398.12 12
2398.23 10
2398.35 7
2398.46 7
2398.57 8
2398.68 11
2398.79 15
2398.91 19
2399.02 21
2399.13 21
2399.24 19
2399.36 15
2399.47 10
2399.58 6
2399.69 3
2399.81 1
2399.92 1
2400.03 3
2400.14 5
2400.25 8
2400.37 11
2400.48 13
2400.59 15
2400.70 16
2400.82 17
2400.93 18
2401.04 19
2401.15 20
2401.27 22
2401.38 23
2401.49 24
2401.60 24
2401.72 23
2401.83 22
2401.94 20
2402.05 19
2402.16 20
2402.28 21
2402.39 24
2402.50 29
2402.61 34
2402.73 41
2402.84 48
2402.95 56
2403.06 64
2403.18 73
2403.29 81
2403.40 88
2403.51 93
2403.63 95
2403.74 94
2403.85 91
2403.96 86
2404.08 81
2404.19 77
2404.30 73
2404.41 71
2404.52 70
2404.64 70
2404.75 72
2404.86 75
2404.97 79
2405.09 84
2405.20 88
2405.31 93
2405.42 96
2405.54 97
2405.65 95
2405.76 92
2405.87 87
2405.99 82
2406.10 78
2406.21 75
2406.32 74
2406.44 76
2406.55 80
2406.66 85
2406.77 91
2406.89 97
2407.00 103
2407.11 108
2407.22 115
2407.34 123
2407.45 135
2407.56 149
2407.67 167
2407.79 187
2407.90 207
2408.01 225
2408.12 239
2408.24 249
2408.35 254
2408.46 254
2408.57 250
2408.69 246
2408.80 241
2408.91 237
2409.02 235
2409.14 233
2409.25 231
2409.36 227
2409.47 221
2409.59 212
2409.70 202
2409.81 191
2409.92 181
2410.04 172
2410.15 166
2410.26 161
2410.37 159
2410.49 159
2410.60 160
2410.71 163
2410.82 168
2410.94 174
2411.05 180
2411.16 186
2411.27 190
2411.39 192
2411.50 190
2411.61 186
2411.73 179
2411.84 171
2411.95 162
2412.06 154
2412.18 145
2412.29 137
2412.40 127
2412.51 115
2412.63 102
2412.74 87
2412.85 70
2412.96 54
2413.08 39
2413.19 26
2413.30 17
2413.41 11
2413.53 7
2413.64 7
2413.75 9
2413.86 12
2413.98 18
2414.09 25
2414.20 34
2414.32 43
2414.43 53
2414.54 61
2414.65 67
2414.77 71
2414.88 72
2414.99 70
2415.10 68
2415.22 65
2415.33 63
2415.44 62
2415.55 61
2415.67 61
2415.78 61
2415.89 61
2416.01 62
2416.12 62
2416.23 62
2416.34 63
2416.46 63
2416.57 63
2416.68 64
2416.79 65
2416.91 67
2417.02 68
2417.13 69
2417.25 69
2417.36 68
2417.47 66
2417.58 62
2417.70 58
2417.81 54
2417.92 50
2418.03 47
2418.15 44
2418.26 43
2418.37 42
2418.49 42
2418.60 44
2418.71 46
2418.82 49
2418.94 52
2419.05 54
2419.16 56
2419.27 55
2419.39 53
2419.50 50
2419.61 46
2419.73 42
2419.84 39
2419.95 37
2420.06 37
2420.18 37
2420.29 39
2420.40 41
2420.52 44
2420.63 47
2420.74 51
2420.85 55
2420.97 60
2421.08 63
2421.19 65
2421.30 65
2421.42 62
2421.53 58
2421.64 53
2421.76 48
2421.87 44
2421.98 41
2422.09 38
2422.21 35
2422.32 31
2422.43 26
2422.55 19
2422.66 11
2422.77 3
2422.88 0
2423.00 0
2423.11 0
2423.22 0
2423.34 0
2423.45 0
2423.56 5
2423.67 12
2423.79 19
2423.90 25
2424.01 31
2424.13 36
2424.24 40
2424.35 42
2424.46 43
2424.58 43
2424.69 42
2424.80 41
2424.92 40
2425.03 41
2425.14 42
2425.25 44
2425.37 45
2425.48 43
2425.59 39
2425.71 32
2425.82 23
2425.93 13
2426.05 4
2426.16 0
2426.27 0
2426.38 0
2426.50 2
2426.61 10
2426.72 17
2426.84 23
2426.95 27
2427.06 29
2427.17 27
2427.29 23
2427.40 17
2427.51 11
2427.63 5
2427.74 0
2427.85 0
2427.97 0
2428.08 0
2428.19 0
2428.30 0
2428.42 1
2428.53 5
2428.64 8
2428.76 10
2428.87 11
2428.98 11
2429.10 13
2429.21 17
2429.32 23
2429.43 30
2429.55 37
2429.66 43
2429.77 46
2429.89 45
2430.00 41
2430.11 35
2430.23 28
2430.34 22
2430.45 19
2430.56 18
2430.68 18
2430.79 18
2430.90 17
2431.02 14
2431.13 11
2431.24 8
2431.36 5
2431.47 3
2431.58 3
2431.69 3
2431.81 3
2431.92 3
2432.03 2
2432.15 2
2432.26 4
2432.37 9
2432.49 16
2432.60 25
2432.71 36
2432.83 46
2432.94 54
2433.05 61
2433.16 65
2433.28 67
2433.39 69
2433.50 69
2433.62 70
2433.73 69
2433.84 67
2433.96 64
2434.07 61
2434.18 57
2434.30 54
2434.41 53
2434.52 52
2434.63 53
2434.75 56
2434.86 59
2434.97 62
2435.09 64
2435.20 64
2435.31 62
2435.43 58
2435.54 52
2435.65 44
2435.77 36
2435.88 29
2435.99 25
2436.11 23
2436.22 24
2436.33 28
2436.45 33
2436.56 38
2436.67 42
2436.78 44
2436.90 43
2437.01 39
2437.12 35
2437.24 30
2437.35 25
2437.46 21
2437.58 19
2437.69 18
2437.80 19
2437.92 20
2438.03 22
2438.14 26
2438.26 30
2438.37 34
2438.48 38
2438.60 41
2438.71 42
2438.82 42
2438.94 41
2439.05 40
2439.16 41
2439.28 45
2439.39 51
2439.50 59
2439.61 68
2439.73 78
2439.84 87
2439.95 94
2440.07 99
2440.18 103
2440.29 104
2440.41 103
2440.52 101
2440.63 96
2440.75 91
2440.86 83
2440.97 75
2441.09 66
2441.20 58
2441.31 50
2441.43 45
2441.54 41
2441.65 38
2441.77 37
2441.88 35
2441.99 33
2442.11 28
2442.22 22
2442.33 13
2442.45 3
2442.56 0
2442.67 0
2442.79 0
2442.90 0
2443.01 0
2443.13 0
2443.24 0
2443.35 0
2443.47 10
2443.58 20
2443.69 27
2443.81 32
2443.92 34
2444.03 34
2444.15 32
2444.26 30
2444.37 27
2444.49 25
2444.60 24
2444.71 25
2444.83 26
2444.94 27
2445.05 28
2445.17 29
2445.28 30
2445.39 32
2445.51 35
2445.62 39
2445.73 46
2445.85 53
2445.96 62
2446.07 71
2446.19 80
2446.30 89
2446.41 96
2446.53 100
2446.64 103
2446.75 101
2446.87 96
2446.98 88
2447.09 76
2447.21 62
2447.32 47
2447.43 34
2447.55 23
2447.66 16
2447.77 12
2447.89 13
2448.00 16
2448.12 21
2448.23 26
2448.34 30
2448.46 34
2448.57 37
2448.68 39
2448.80 40
2448.91 40
2449.02 39
2449.14 37
2449.25 33
2449.36 29
2449.48 24
2449.59 20
2449.70 16
2449.82 14
2449.93 13
2450.04 12
2450.16 10
2450.27 7
2450.38 3
2450.50 0
2450.61 0
2450.72 0
2450.84 0
2450.95 0
2451.07 4
2451.18 10
2451.29 17
2451.41 23
2451.52 29
2451.63 35
2451.75 42
2451.86 49
2451.97 57
2452.09 66
2452.20 75
2452.31 83
2452.43 89
2452.54 92
2452.65 92
2452.77 89
2452.88 84
2453.00 77
2453.11 69
2453.22 62
2453.34 56
2453.45 52
2453.56 51
2453.68 53
2453.79 57
2453.90 63
2454.02 72
2454.13 81
2454.24 91
2454.36 99
2454.47 105
2454.59 109
2454.70 110
2454.81 108
2454.93 105
2455.04 102
2455.15 99
2455.27 98
2455.38 98
2455.49 99
2455.61 102
2455.72 107
2455.83 112
2455.95 117
2456.06 122
2456.18 126
2456.29 129
2456.40 130
2456.52 130
2456.63 129
2456.74 125
2456.86 120
2456.97 113
2457.08 106
2457.20 99
2457.31 92
2457.43 88
2457.54 87
2457.65 90
2457.77 96
2457.88 106
2457.99 118
2458.11 130
2458.22 141
2458.33 150
2458.45 157
2458.56 162
2458.68 166
2458.79 171
2458.90 176
2459.02 181
2459.13 186
2459.24 190
2459.36 189
2459.47 185
2459.59 178
2459.70 169
2459.81 158
2459.93 149
2460.04 141
2460.15 137
2460.27 135
2460.38 135
2460.50 136
2460.61 135
2460.72 133
2460.84 128
2460.95 120
2461.06 111
2461.18 100
2461.29 91
2461.41 83
2461.52 78
2461.63 76
2461.75 76
2461.86 79
2461.97 83
2462.09 87
2462.20 92
2462.32 96
2462.43 100
2462.54 103
2462.66 106
2462.77 108
2462.88 108
2463.00 108
2463.11 105
2463.23 100
2463.34 95
2463.45 88
2463.57 83
2463.68 79
2463.79 77
2463.91 76
2464.02 77
2464.14 77
2464.25 75
2464.36 71
2464.48 64
2464.59 56
2464.70 49
2464.82 45
2464.93 43
2465.05 46
2465.16 52
2465.27 61
2465.39 70
2465.50 78
2465.62 84
2465.73 87
2465.84 87
2465.96 85
2466.07 83
2466.18 80
2466.30 79
2466.41 78
2466.53 79
2466.64 80
2466.75 82
2466.87 83
2466.98 84
2467.10 85
2467.21 87
2467.32 89
2467.44 93
2467.55 98
2467.66 104
2467.78 111
2467.89 118
2468.01 122
2468.12 125
2468.23 125
2468.35 123
2468.46 119
2468.58 114
2468.69 110
2468.80 108
2468.92 107
2469.03 107
2469.15 108
2469.26 110
2469.37 110
2469.49 109
2469.60 107
2469.72 103
2469.83 99
2469.94 96
2470.06 94
2470.17 94
2470.29 96
2470.40 98
2470.51 101
2470.63 104
2470.74 106
2470.85 106
2470.97 105
2471.08 102
2471.20 98
2471.31 91
2471.42 84
2471.54 75
2471.65 66
2471.77 57
2471.88 49
2471.99 42
2472.11 37
2472.22 33
2472.34 30
2472.45 29
2472.56 28
2472.68 27
2472.79 26
2472.91 25
2473.02 25
2473.13 25
2473.25 25
2473.36 24
2473.48 23
2473.59 21
2473.70 19
2473.82 17
2473.93 16
2474.05 16
2474.16 19
2474.27 24
2474.39 30
2474.50 35
2474.62 40
2474.73 42
2474.85 42
2474.96 41
2475.07 38
2475.19 36
2475.30 35
2475.42 35
2475.53 35
2475.64 37
2475.76 37
2475.87 38
2475.99 38
2476.10 39
2476.21 41
2476.33 45
2476.44 50
2476.56 54
2476.67 58
2476.78 60
2476.90 59
2477.01 57
2477.13 54
2477.24 52
2477.35 51
2477.47 53
2477.58 56
2477.70 60
2477.81 63
2477.93 65
2478.04 64
2478.15 61
2478.27 57
2478.38 53
2478.50 49
2478.61 46
2478.72 43
2478.84 39
2478.95 34
2479.07 28
2479.18 23
2479.30 17
2479.41 12
2479.52 9
2479.64 7
2479.75 6
2479.87 6
2479.98 6
2480.09 5
2480.21 4
2480.32 2
2480.44 0
2480.55 0
2480.67 0
2480.78 0
2480.89 0
2481.01 0
2481.12 0
2481.24 9
2481.35 20
2481.46 32
2481.58 43
2481.69 51
2481.81 56
2481.92 58
2482.04 56
2482.15 53
2482.26 48
2482.38 43
2482.49 39
2482.61 37
2482.72 38
2482.84 40
2482.95 45
2483.06 52
2483.18 61
2483.29 72
2483.41 85
2483.52 99
2483.63 114
2483.75 128
2483.86 141
2483.98 151
2484.09 157
2484.21 160
2484.32 160
2484.43 159
2484.55 158
2484.66 158
2484.78 158
2484.89 159
2485.01 159
2485.12 158
2485.23 155
2485.35 150
2485.46 145
2485.58 141
2485.69 136
2485.81 133
2485.92 131
2486.03 130
2486.15 130
2486.26 130
2486.38 130
2486.49 128
2486.61 125
2486.72 118
2486.84 107
2486.95 94
2487.06 78
2487.18 61
2487.29 46
2487.41 35
2487.52 28
2487.64 27
2487.75 32
2487.86 42
2487.98 54
2488.09 66
2488.21 77
2488.32 85
2488.44 89
2488.55 90
2488.66 88
2488.78 86
2488.89 83
2489.01 82
2489.12 81
2489.24 81
2489.35 80
2489.47 79
2489.58 76
2489.69 70
2489.81 62
2489.92 53
2490.04 45
2490.15 38
2490.27 34
2490.38 32
2490.50 33
2490.61 34
2490.72 35
2490.84 35
2490.95 33
2491.07 32
2491.18 31
2491.30 32
2491.41 35
2491.52 40
2491.64 47
2491.75 53
2491.87 58
2491.98 61
2492.10 62
2492.21 61
2492.33 60
2492.44 58
2492.55 56
2492.67 55
2492.78 55
2492.90 55
2493.01 56
2493.13 60
2493.24 65
2493.36 71
2493.47 78
2493.59 86
2493.70 95
2493.81 103
2493.93 111
2494.04 119
2494.16 126
2494.27 132
2494.39 135
2494.50 137
2494.62 135
2494.73 131
2494.84 124
2494.96 116
2495.07 108
2495.19 100
2495.30 92
2495.42 85
2495.53 79
2495.65 75
2495.76 71
2495.88 70
2495.99 70
2496.10 71
2496.22 74
2496.33 77
2496.45 81
2496.56 86
2496.68 91
2496.79 95
2496.91 99
2497.02 101
2497.14 102
2497.25 102
2497.36 101
2497.48 101
2497.59 101
2497.71 103
2497.82 106
2497.94 110
2498.05 114
2498.17 117
2498.28 120
2498.40 122
2498.51 123
2498.62 125
2498.74 126
2498.85 127
2498.97 125
2499.08 122
2499.20 114
2499.31 104
2499.43 92
2499.54 79
2499.66 66
2499.77 57
2499.89 50
2500.00 47
2500.12 46
2500.23 46
2500.34 45
2500.46 44
2500.57 41
2500.69 37
2500.80 33
2500.92 31
2501.03 31
2501.15 34
2501.26 37
2501.38 42
2501.49 46
2501.61 50
2501.72 53
2501.83 54
2501.95 53
2502.06 52
2502.18 49
2502.29 46
2502.41 42
2502.52 40
2502.64 40
2502.75 43
2502.87 50
2502.98 59
2503.10 72
2503.21 85
2503.33 97
2503.44 106
2503.56 113
2503.67 117
2503.78 118
2503.90 117
2504.01 115
2504.13 112
2504.24 108
2504.36 103
2504.47 96
2504.59 87
2504.70 76
2504.82 65
2504.93 53
2505.05 42
2505.16 33
2505.28 26
2505.39 23
2505.51 23
2505.62 27
2505.74 33
2505.85 41
2505.96 50
2506.08 57
2506.19 62
2506.31 65
2506.42 65
2506.54 63
2506.65 59
2506.77 56
2506.88 51
2507.00 48
2507.11 45
2507.23 42
2507.34 39
2507.46 38
2507.57 37
2507.69 38
2507.80 41
2507.92 47
2508.03 53
2508.15 61
2508.26 67
2508.38 73
2508.49 75
2508.61 75
2508.72 72
2508.83 68
2508.95 65
2509.06 63
2509.18 64
2509.29 68
2509.41 74
2509.52 82
2509.64 89
2509.75 96
2509.87 101
2509.98 104
2510.10 105
2510.21 104
2510.33 102
2510.44 98
2510.56 93
2510.67 86
2510.79 79
2510.90 72
2511.02 66
2511.13 61
2511.25 58
2511.36 57
2511.48 60
2511.59 64
2511.71 70
2511.82 76
2511.94 81
2512.05 85
2512.17 86
2512.28 85
2512.40 81
2512.51 75
2512.63 67
2512.74 59
2512.86 51
2512.97 44
2513.09 38
2513.20 33
2513.32 29
2513.43 25
2513.55 21
2513.66 18
2513.78 16
2513.89 15
2514.01 14
2514.12 15
2514.23 16
2514.35 19
2514.46 23
2514.58 27
2514.69 33
2514.81 40
2514.92 47
2515.04 54
2515.15 61
2515.27 68
2515.38 73
2515.50 76
2515.61 78
2515.73 79
2515.84 78
2515.96 76
2516.07 75
2516.19 75
2516.30 76
2516.42 77
2516.53 78
2516.65 78
2516.76 78
2516.88 76
2516.99 73
2517.11 69
2517.22 66
2517.34 63
2517.45 61
2517.57 59
2517.68 57
2517.80 53
2517.91 48
2518.03 42
2518.14 34
2518.26 25
2518.38 16
2518.49 7
2518.61 0
2518.72 0
2518.84 0
2518.95 0
2519.07 0
2519.18 0
2519.30 0
2519.41 0
2519.53 0
2519.64 7
2519.76 14
2519.87 20
2519.99 25
2520.10 30
2520.22 33
2520.33 35
2520.45 36
2520.56 35
2520.68 32
2520.79 27
2520.91 22
2521.02 17
2521.14 14
2521.25 13
2521.37 16
2521.48 23
2521.60 32
2521.71 42
2521.83 52
2521.94 61
2522.06 67
2522.17 71
2522.29 74
2522.40 75
2522.52 76
2522.63 77
2522.75 78
2522.86 79
2522.98 78
2523.09 75
2523.21 71
2523.32 66
2523.44 61
2523.56 56
2523.67 54
2523.79 53
2523.90 54
2524.02 55
2524.13 57
2524.25 60
2524.36 61
2524.48 62
2524.59 62
2524.71 62
2524.82 62
2524.94 61
2525.05 60
2525.17 58
2525.28 56
2525.40 54
2525.51 51
2525.63 47
2525.74 43
2525.86 38
2525.97 34
2526.09 30
2526.20 28
2526.32 29
2526.44 31
2526.55 35
2526.67 40
2526.78 46
2526.90 52
2527.01 58
2527.13 62
2527.24 66
2527.36 69
2527.47 73
2527.59 76
2527.70 79
2527.82 81
2527.93 82
2528.05 82
2528.16 81
2528.28 79
2528.39 76
2528.51 73
2528.63 70
2528.74 66
2528.86 63
2528.97 60
2529.09 59
2529.20 59
2529.32 60
2529.43 63
2529.55 67
2529.66 70
2529.78 72
2529.89 73
2530.01 71
2530.12 66
2530.24 60
2530.35 51
2530.47 42
2530.59 31
2530.70 22
2530.82 14
2530.93 8
2531.05 7
2531.16 11
2531.28 18
2531.39 30
2531.51 45
2531.62 61
2531.74 76
2531.85 90
2531.97 101
2532.08 109
2532.20 114
2532.32 117
2532.43 117
2532.55 117
2532.66 117
2532.78 117
2532.89 117
2533.01 117
2533.12 116
2533.24 113
2533.35 108
2533.47 101
2533.58 93
2533.70 86
2533.82 81
2533.93 80
2534.05 83
2534.16 90
2534.28 99
2534.39 110
2534.51 120
2534.62 127
2534.74 132
2534.85 133
2534.97 132
2535.09 130
2535.20 126
2535.32 121
2535.43 115
2535.55 108
2535.66 100
2535.78 92
2535.89 84
2536.01 77
2536.12 70
2536.24 63
2536.36 56
2536.47 50
2536.59 46
2536.70 42
2536.82 41
2536.93 42
2537.05 45
2537.16 48
2537.28 52
2537.39 55
2537.51 57
2537.63 59
2537.74 61
2537.86 62
2537.97 63
2538.09 63
2538.20 62
2538.32 60
2538.43 57
2538.55 54
2538.66 51
2538.78 48
2538.90 47
2539.01 47
2539.13 48
2539.24 49
2539.36 52
2539.47 55
2539.59 58
2539.70 63
2539.82 68
2539.94 73
2540.05 76
2540.17 77
2540.28 74
2540.40 68
2540.51 59
2540.63 51
2540.74 44
2540.86 41
2540.98 42
2541.09 47
2541.21 53
2541.32 59
2541.44 62
2541.55 61
2541.67 55
2541.78 46
2541.90 36
2542.02 25
2542.13 15
2542.25 8
2542.36 3
2542.48 0
2542.59 0
2542.71 0
2542.83 0
2542.94 0
2543.06 0
2543.17 0
2543.29 0
2543.40 0
2543.52 8
2543.63 18
2543.75 28
2543.87 38
2543.98 47
2544.10 55
2544.21 63
2544.33 70
2544.44 76
2544.56 81
2544.68 84
2544.79 86
2544.91 88
2545.02 88
2545.14 89
2545.25 90
2545.37 92
2545.48 96
2545.60 101
2545.72 106
2545.83 111
2545.95 114
2546.06 116
2546.18 116
2546.29 114
2546.41 110
2546.53 107
2546.64 104
2546.76 101
2546.87 98
2546.99 93
2547.10 88
2547.22 82
2547.34 75
2547.45 68
2547.57 63
2547.68 59
2547.80 59
2547.91 61
2548.03 65
2548.15 71
2548.26 77
2548.38 82
2548.49 86
2548.61 87
2548.72 85
2548.84 80
2548.96 72
2549.07 63
2549.19 53
2549.30 44
2549.42 37
2549.54 34
2549.65 34
2549.77 39
2549.88 47
2550.00 57
2550.11 68
2550.23 77
2550.35 85
2550.46 90
2550.58 93
2550.69 94
2550.81 95
2550.92 96
2551.04 98
2551.16 100
2551.27 101
2551.39 102
2551.50 102
2551.62 102
2551.73 101
2551.85 99
2551.97 98
2552.08 97
2552.20 95
2552.31 94
2552.43 92
2552.55 92
2552.66 92
2552.78 94
2552.89 98
2553.01 104
2553.12 111
2553.24 119
2553.36 128
2553.47 136
2553.59 144
2553.70 150
2553.82 154
2553.94 157
2554.05 160
2554.17 164
2554.28 169
2554.40 177
2554.52 188
2554.63 200
2554.75 213
2554.86 225
2554.98 237
2555.09 248
2555.21 257
2555.33 266
2555.44 274
2555.56 281
2555.67 287
2555.79 291
2555.91 293
2556.02 293
2556.14 290
2556.25 285
2556.37 278
2556.49 270
2556.60 264
2556.72 259
2556.83 256
2556.95 255
2557.07 255
2557.18 257
2557.30 259
2557.41 260
2557.53 260
2557.64 257
2557.76 251
2557.88 243
2557.99 231
2558.11 218
2558.22 203
2558.34 187
2558.46 173
2558.57 162
2558.69 153
2558.80 148
2558.92 147
2559.04 147
2559.15 148
2559.27 149
2559.38 149
2559.50 146
2559.62 141
2559.73 135
2559.85 129
2559.96 123
2560.08 119
2560.20 116
2560.31 116
2560.43 116
2560.54 118
2560.66 120
2560.78 121
2560.89 120
2561.01 118
2561.12 115
2561.24 111
2561.36 107
2561.47 105
2561.59 104
2561.70 104
2561.82 105
2561.94 108
2562.05 110
2562.17 112
2562.28 114
2562.40 117
2562.52 119
2562.63 123
2562.75 128
2562.87 134
2562.98 139
2563.10 144
2563.21 149
2563.33 152
2563.45 155
2563.56 157
2563.68 161
2563.79 165
2563.91 171
2564.03 176
2564.14 181
2564.26 183
2564.37 183
2564.49 179
2564.61 174
2564.72 168
2564.84 163
2564.95 159
2565.07 157
2565.19 154
2565.30 150
2565.42 144
2565.54 135
2565.65 123
2565.77 110
2565.88 97
2566.00 87
2566.12 80
2566.23 78
2566.35 80
2566.46 84
2566.58 90
2566.70 95
2566.81 99
2566.93 102
2567.05 103
2567.16 104
2567.28 103
2567.39 103
2567.51 103
2567.63 103
2567.74 104
2567.86 106
2567.97 108
2568.09 110
2568.21 112
2568.32 113
2568.44 112
2568.56 109
2568.67 104
2568.79 100
2568.90 96
2569.02 93
2569.14 90
2569.25 88
2569.37 85
2569.48 80
2569.60 74
2569.72 66
2569.83 59
2569.95 54
2570.07 51
2570.18 50
2570.30 49
2570.41 49
2570.53 46
2570.65 42
2570.76 37
2570.88 32
2571.00 28
2571.11 27
2571.23 29
2571.34 34
2571.46 40
2571.58 45
2571.69 50
2571.81 53
2571.93 56
2572.04 59
2572.16 62
2572.27 68
2572.39 76
2572.51 85
2572.62 92
2572.74 97
2572.86 98
2572.97 95
2573.09 88
2573.21 78
2573.32 68
2573.44 60
2573.55 56
2573.67 55
2573.79 58
2573.90 64
2574.02 73
2574.14 82
2574.25 89
2574.37 93
2574.48 94
2574.60 91
2574.72 84
2574.83 75
2574.95 66
2575.07 57
2575.18 51
2575.30 47
2575.42 47
2575.53 48
2575.65 51
2575.76 54
2575.88 58
2576.00 62
2576.11 66
2576.23 69
2576.35 72
2576.46 73
2576.58 73
2576.70 71
2576.81 68
2576.93 64
2577.04 60
2577.16 57
2577.28 55
2577.39 55
2577.51 55
2577.63 56
2577.74 56
2577.86 54
2577.98 53
2578.09 51
2578.21 51
2578.32 54
2578.44 59
2578.56 67
2578.67 78
2578.79 88
2578.91 98
2579.02 104
2579.14 108
2579.26 108
2579.37 105
2579.49 99
2579.61 92
2579.72 85
2579.84 78
2579.95 73
2580.07 70
2580.19 68
2580.30 67
2580.42 67
2580.54 67
2580.65 68
2580.77 68
2580.89 70
2581.00 72
2581.12 76
2581.24 81
2581.35 87
2581.47 92
2581.59 96
2581.70 99
2581.82 99
2581.93 97
2582.05 93
2582.17 88
2582.28 82
2582.40 76
2582.52 72
2582.63 70
2582.75 70
2582.87 72
2582.98 77
2583.10 83
2583.22 89
2583.33 95
2583.45 101
2583.57 105
2583.68 109
2583.80 112
2583.92 114
2584.03 115
2584.15 114
2584.27 111
2584.38 107
2584.50 101
2584.62 95
2584.73 89
2584.85 82
2584.96 76
2585.08 69
2585.20 62
2585.31 55
2585.43 47
2585.55 39
2585.66 31
2585.78 23
2585.90 16
2586.01 10
2586.13 4
2586.25 0
2586.36 0
2586.48 0
2586.60 0
2586.71 0
2586.83 5
2586.95 10
2587.06 15
2587.18 20
2587.30 24
2587.41 27
2587.53 30
2587.65 32
2587.76 33
2587.88 33
2588.00 31
2588.11 28
2588.23 24
2588.35 20
2588.46 17
2588.58 15
2588.70 16
2588.81 20
2588.93 27
2589.05 36
2589.16 46
2589.28 56
2589.40 65
2589.51 71
2589.63 75
2589.75 76
2589.86 74
2589.98 71
2590.10 67
2590.21 63
2590.33 60
2590.45 58
2590.56 59
2590.68 62
2590.80 67
2590.91 73
2591.03 79
2591.15 85
2591.26 92
2591.38 98
2591.50 105
2591.61 113
2591.73 122
2591.85 133
2591.96 144
2592.08 155
2592.20 164
2592.31 171
2592.43 174
2592.55 173
2592.66 170
2592.78 165
2592.90 159
2593.01 153
2593.13 148
2593.25 143
2593.36 139
2593.48 134
2593.60 130
2593.71 127
2593.83 124
2593.95 122
2594.06 119
2594.18 116
2594.30 112
2594.41 107
2594.53 101
2594.65 95
2594.77 89
2594.88 84
2595.00 80
2595.12 79
2595.23 79
2595.35 80
2595.47 81
2595.58 82
2595.70 80
2595.82 76
2595.93 70
2596.05 64
2596.17 57
2596.28 52
2596.40 49
2596.52 48
2596.63 49
2596.75 52
2596.87 54
2596.98 56
2597.10 56
2597.22 56
2597.34 57
2597.45 58
2597.57 61
2597.69 65
2597.80 71
2597.92 77
2598.04 81
2598.15 83
2598.27 82
2598.39 79
2598.50 73
2598.62 67
2598.74 59
2598.85 52
2598.97 44
2599.09 37
2599.21 30
2599.32 24
2599.44 18
2599.56 12
2599.67 7
2599.79 3
2599.91 0
2600.02 0
2600.14 0
2600.26 0
2600.37 0
2600.49 3
2600.61 7
2600.72 11
2600.84 16
2600.96 21
2601.08 26
2601.19 31
2601.31 35
2601.43 38
2601.54 40
2601.66 38
2601.78 33
2601.89 25
2602.01 15
2602.13 3
2602.24 0
2602.36 0
2602.48 0
2602.60 0
2602.71 0
2602.83 6
2602.95 19
2603.06 31
2603.18 42
2603.30 48
2603.41 51
2603.53 49
2603.65 44
2603.77 36
2603.88 27
2604.00 18
2604.12 9
2604.23 3
2604.35 0
2604.47 0
2604.58 0
2604.70 0
2604.82 0
2604.94 0
2605.05 0
2605.17 0
2605.29 0
2605.40 0
2605.52 0
2605.64 1
2605.75 7
2605.87 14
2605.99 20
2606.11 23
2606.22 22
2606.34 17
2606.46 9
2606.57 0
2606.69 0
2606.81 0
2606.93 0
2607.04 0
2607.16 0
2607.28 7
2607.39 16
2607.51 24
2607.63 29
2607.74 32
2607.86 33
2607.98 34
2608.10 34
2608.21 37
2608.33 41
2608.45 47
2608.56 53
2608.68 58
2608.80 61
2608.92 62
2609.03 60
2609.15 56
2609.27 50
2609.38 42
2609.50 33
2609.62 24
2609.74 15
2609.85 6
2609.97 0
2610.09 0
2610.20 0
2610.32 0
2610.44 0
2610.56 0
2610.67 0
2610.79 0
2610.91 0
2611.02 0
2611.14 1
2611.26 4
2611.38 8
2611.49 14
2611.61 20
2611.73 26
2611.84 31
2611.96 34
2612.08 34
2612.20 33
2612.31 29
2612.43 23
2612.55 16
2612.66 9
2612.78 1
2612.90 0
2613.02 0
2613.13 0
2613.25 0
2613.37 0
2613.48 0
2613.60 1
2613.72 9
2613.84 18
2613.95 28
2614.07 36
2614.19 44
2614.31 51
2614.42 57
2614.54 61
2614.66 64
2614.77 65
2614.89 65
2615.01 63
2615.13 61
2615.24 57
2615.36 54
2615.48 52
2615.59 51
2615.71 50
2615.83 51
2615.95 52
2616.06 54
2616.18 56
2616.30 57
2616.42 58
2616.53 57
2616.65 55
2616.77 52
2616.88 49
2617.00 46
2617.12 44
2617.24 45
2617.35 48
2617.47 54
2617.59 60
2617.71 66
2617.82 69
2617.94 70
2618.06 68
2618.17 65
2618.29 63
2618.41 62
2618.53 64
2618.64 68
2618.76 73
2618.88 79
2619.00 83
2619.11 85
2619.23 85
2619.35 82
2619.47 78
2619.58 74
2619.70 70
2619.82 68
2619.93 68
2620.05 69
2620.17 72
2620.29 74
2620.40 77
2620.52 77
2620.64 76
2620.76 73
2620.87 69
2620.99 64
2621.11 60
2621.23 58
2621.34 60
2621.46 66
2621.58 75
2621.70 85
2621.81 97
2621.93 108
2622.05 116
2622.16 121
2622.28 121
2622.40 117
2622.52 110
2622.63 99
2622.75 87
2622.87 75
2622.99 65
2623.10 58
2623.22 55
2623.34 57
2623.46 62
2623.57 69
2623.69 77
2623.81 84
2623.93 90
2624.04 94
2624.16 99
2624.28 103
2624.40 107
2624.51 112
2624.63 115
2624.75 116
2624.87 114
2624.98 109
2625.10 100
2625.22 90
2625.34 78
2625.45 66
2625.57 55
2625.69 45
2625.81 36
2625.92 30
2626.04 25
2626.16 23
2626.28 23
2626.39 26
2626.51 31
2626.63 38
2626.75 45
2626.86 53
2626.98 60
2627.10 65
2627.22 68
2627.33 69
2627.45 68
2627.57 66
2627.69 62
2627.80 60
2627.92 59
2628.04 61
2628.16 65
2628.27 72
2628.39 80
2628.51 89
2628.63 97
2628.74 103
2628.86 106
2628.98 105
2629.10 101
2629.21 94
2629.33 84
2629.45 74
2629.57 64
2629.68 55
2629.80 48
2629.92 43
2630.04 42
2630.15 43
2630.27 45
2630.39 49
2630.51 52
2630.62 53
2630.74 52
2630.86 48
2630.98 43
2631.09 37
2631.21 30
2631.33 25
2631.45 21
2631.57 20
2631.68 21
2631.80 24
2631.92 29
2632.04 35
2632.15 41
2632.27 47
2632.39 52
2632.51 54
2632.62 55
2632.74 53
2632.86 50
2632.98 47
2633.09 45
2633.21 44
2633.33 44
2633.45 46
2633.57 48
2633.68 50
2633.80 52
2633.92 52
2634.04 53
2634.15 53
2634.27 53
2634.39 54
2634.51 55
2634.62 56
2634.74 56
2634.86 54
2634.98 51
2635.09 48
2635.21 45
2635.33 43
2635.45 43
2635.57 45
2635.68 50
2635.80 55
2635.92 61
2636.04 66
2636.15 70
2636.27 72
2636.39 73
2636.51 71
2636.62 67
2636.74 62
2636.86 55
2636.98 48
2637.10 41
2637.21 35
2637.33 29
2637.45 26
2637.57 24
2637.68 23
2637.80 24
2637.92 26
2638.04 28
2638.16 31
2638.27 33
2638.39 35
2638.51 37
2638.63 38
2638.74 39
2638.86 39
2638.98 39
2639.10 38
2639.22 35
2639.33 31
2639.45 25
2639.57 17
2639.69 8
2639.80 0
2639.92 0
2640.04 0
2640.16 0
2640.28 0
2640.39 0
2640.51 0
2640.63 0
2640.75 0
2640.86 2
2640.98 4
2641.10 8
2641.22 13
2641.34 17
2641.45 21
2641.57 23
2641.69 24
2641.81 22
2641.93 19
2642.04 15
2642.16 11
2642.28 9
2642.40 8
2642.51 10
2642.63 13
2642.75 16
2642.87 20
2642.99 23
2643.10 26
2643.22 28
2643.34 31
2643.46 35
2643.58 42
2643.69 51
2643.81 62
2643.93 74
2644.05 84
2644.16 91
2644.28 95
2644.40 96
2644.52 94
2644.64 90
2644.75 87
2644.87 88
2644.99 93
2645.11 104
2645.23 120
2645.34 139
2645.46 161
2645.58 182
2645.70 201
2645.82 214
2645.93 223
2646.05 226
2646.17 224
2646.29 219
2646.41 213
2646.52 207
2646.64 202
2646.76 198
2646.88 197
2646.99 196
2647.11 196
2647.23 196
2647.35 193
2647.47 188
2647.58 181
2647.70 171
2647.82 160
2647.94 149
2648.06 138
2648.17 128
2648.29 118
2648.41 108
2648.53 99
2648.65 90
2648.76 82
2648.88 75
2649.00 71
2649.12 71
2649.24 74
2649.35 81
2649.47 90
2649.59 101
2649.71 111
2649.83 118
2649.94 123
2650.06 125
2650.18 123
2650.30 119
2650.42 113
2650.53 107
2650.65 99
2650.77 92
2650.89 85
2651.01 78
2651.12 71
2651.24 65
2651.36 59
2651.48 55
2651.60 53
2651.72 53
2651.83 56
2651.95 61
2652.07 68
2652.19 75
2652.31 81
2652.42 86
2652.54 89
2652.66 89
2652.78 87
2652.90 84
2653.01 81
2653.13 77
2653.25 74
2653.37 71
2653.49 70
2653.60 69
2653.72 70
2653.84 73
2653.96 76
2654.08 80
2654.19 85
2654.31 89
2654.43 93
2654.55 96
2654.67 98
2654.79 100
2654.90 102
2655.02 104
2655.14 106
2655.26 107
2655.38 106
2655.49 104
2655.61 99
2655.73 92
2655.85 85
2655.97 78
2656.09 72
2656.20 69
2656.32 68
2656.44 69
2656.56 72
2656.68 75
2656.79 79
2656.91 82
2657.03 83
2657.15 84
2657.27 83
2657.38 81
2657.50 79
2657.62 75
2657.74 72
2657.86 69
2657.98 67
2658.09 65
2658.21 65
2658.33 66
2658.45 68
2658.57 70
2658.69 72
2658.80 74
2658.92 74
2659.04 73
2659.16 71
2659.28 66
2659.39 59
2659.51 51
2659.63 42
2659.75 34
2659.87 27
2659.99 21
2660.10 15
2660.22 11
2660.34 8
2660.46 5
2660.58 4
2660.70 5
2660.81 9
2660.93 15
2661.05 24
2661.17 33
2661.29 42
2661.40 50
2661.52 57
2661.64 61
2661.76 63
2661.88 63
2662.00 62
2662.11 60
2662.23 57
2662.35 53
2662.47 51
2662.59 49
2662.71 48
2662.82 48
2662.94 48
2663.06 48
2663.18 47
2663.30 47
2663.42 46
2663.53 46
2663.65 47
2663.77 48
2663.89 48
2664.01 48
2664.13 46
2664.24 43
2664.36 40
2664.48 38
2664.60 38
2664.72 41
2664.84 49
2664.95 59
2665.07 72
2665.19 85
2665.31 97
2665.43 107
2665.55 114
2665.66 117
2665.78 118
2665.90 117
2666.02 115
2666.14 112
2666.26 110
2666.37 108
2666.49 105
2666.61 103
2666.73 101
2666.85 101
2666.97 103
2667.09 107
2667.20 115
2667.32 125
2667.44 137
2667.56 148
2667.68 159
2667.80 166
2667.91 171
2668.03 172
2668.15 172
2668.27 171
2668.39 170
2668.51 172
2668.62 176
2668.74 182
2668.86 191
2668.98 202
2669.10 215
2669.22 228
2669.34 241
2669.45 254
2669.57 265
2669.69 274
2669.81 281
2669.93 288
2670.05 294
2670.16 301
2670.28 307
2670.40 314
2670.52 320
2670.64 324
2670.76 325
2670.88 323
2670.99 318
2671.11 311
2671.23 305
2671.35 299
2671.47 294
2671.59 291
2671.70 288
2671.82 284
2671.94 278
2672.06 269
2672.18 259
2672.30 247
2672.42 236
2672.53 227
2672.65 220
2672.77 215
2672.89 212
2673.01 208
2673.13 203
2673.25 196
2673.36 186
2673.48 175
2673.60 163
2673.72 152
2673.84 144
2673.96 137
2674.08 133
2674.19 129
2674.31 125
2674.43 120
2674.55 113
2674.67 105
2674.79 98
2674.91 94
2675.02 91
2675.14 92
2675.26 95
2675.38 98
2675.50 100
2675.62 99
2675.74 96
2675.85 89
2675.97 81
2676.09 72
2676.21 63
2676.33 56
2676.45 52
2676.57 50
2676.68 51
2676.80 53
2676.92 57
2677.04 61
2677.16 65
2677.28 70
2677.40 76
2677.51 84
2677.63 92
2677.75 101
2677.87 110
2677.99 118
2678.11 123
2678.23 126
2678.35 127
2678.46 127
2678.58 129
2678.70 132
2678.82 137
2678.94 144
2679.06 151
2679.18 157
2679.29 160
2679.41 161
2679.53 158
2679.65 152
2679.77 145
2679.89 136
2680.01 126
2680.13 116
2680.24 105
2680.36 95
2680.48 88
2680.60 83
2680.72 82
2680.84 84
2680.96 89
2681.07 96
2681.19 101
2681.31 104
2681.43 103
2681.55 98
2681.67 90
2681.79 81
2681.91 72
2682.02 66
2682.14 62
2682.26 62
2682.38 64
2682.50 67
2682.62 70
2682.74 73
2682.86 74
2682.97 73
2683.09 71
2683.21 67
2683.33 64
2683.45 61
2683.57 59
2683.69 58
2683.81 60
2683.92 62
2684.04 65
2684.16 68
2684.28 70
2684.40 71
2684.52 72
2684.64 74
2684.76 78
2684.87 84
2684.99 92
2685.11 101
2685.23 109
2685.35 115
2685.47 117
2685.59 115
2685.71 109
2685.83 101
2685.94 92
2686.06 83
2686.18 76
2686.30 71
2686.42 66
2686.54 62
2686.66 56
2686.78 48
2686.89 38
2687.01 26
2687.13 13
2687.25 2
2687.37 0
2687.49 0
2687.61 0
2687.73 0
2687.85 0
2687.96 0
2688.08 1
2688.20 4
2688.32 7
2688.44 8
2688.56 8
2688.68 8
2688.80 8
2688.92 10
2689.03 14
2689.15 20
2689.27 26
2689.39 33
2689.51 40
2689.63 46
2689.75 51
2689.87 55
2689.99 59
2690.10 64
2690.22 69
2690.34 76
2690.46 85
2690.58 93
2690.70 102
2690.82 111
2690.94 118
2691.06 123
2691.17 126
2691.29 126
2691.41 124
2691.53 120
2691.65 115
2691.77 111
2691.89 107
2692.01 105
2692.13 107
2692.25 111
2692.36 118
2692.48 125
2692.60 133
2692.72 139
2692.84 143
2692.96 145
2693.08 146
2693.20 146
2693.32 146
2693.43 148
2693.55 150
2693.67 153
2693.79 156
2693.91 158
2694.03 158
2694.15 154
2694.27 148
2694.39 137
2694.51 124
2694.62 110
2694.74 95
2694.86 82
2694.98 71
2695.10 63
2695.22 60
2695.34 59
2695.46 61
2695.58 64
2695.70 67
2695.82 69
2695.93 69
2696.05 68
2696.17 65
2696.29 60
2696.41 55
2696.53 49
2696.65 41
2696.77 33
2696.89 24
2697.01 15
2697.12 7
2697.24 1
2697.36 0
2697.48 0
2697.60 0
2697.72 0
2697.84 0
2697.96 0
2698.08 0
2698.20 0
2698.32 0
2698.43 2
2698.55 7
2698.67 14
2698.79 20
2698.91 27
2699.03 32
2699.15 35
2699.27 37
2699.39 37
2699.51 37
2699.63 36
2699.74 35
2699.86 36
2699.98 40
2700.10 46
2700.22 54
2700.34 65
2700.46 75
2700.58 85
2700.70 92
2700.82 94
2700.94 91
2701.06 85
2701.17 76
2701.29 67
2701.41 59
2701.53 53
2701.65 50
2701.77 48
2701.89 48
2702.01 48
2702.13 48
2702.25 47
2702.37 47
2702.49 47
2702.60 47
2702.72 47
2702.84 46
2702.96 45
2703.08 44
2703.20 42
2703.32 40
2703.44 39
2703.56 39
2703.68 41
2703.80 45
2703.92 50
2704.03 56
2704.15 64
2704.27 73
2704.39 82
2704.51 92
2704.63 102
2704.75 111
2704.87 120
2704.99 127
2705.11 133
2705.23 137
2705.35 140
2705.47 142
2705.59 143
2705.70 143
2705.82 143
2705.94 143
2706.06 141
2706.18 139
2706.30 135
2706.42 130
2706.54 123
2706.66 115
2706.78 107
2706.90 99
2707.02 92
2707.14 88
2707.25 84
2707.37 82
2707.49 81
2707.61 80
2707.73 77
2707.85 75
2707.97 72
2708.09 68
2708.21 66
2708.33 63
2708.45 61
2708.57 59
2708.69 56
2708.81 52
2708.93 48
2709.04 42
2709.16 36
2709.28 30
2709.40 23
2709.52 17
2709.64 12
2709.76 7
2709.88 3
2710.00 0
2710.12 0
2710.24 0
2710.36 0
2710.48 0
2710.60 0
2710.72 0
2710.83 0
2710.95 1
2711.07 3
2711.19 4
2711.31 5
2711.43 7
2711.55 10
2711.67 13
2711.79 17
2711.91 22
2712.03 26
2712.15 29
2712.27 31
2712.39 32
2712.51 31
2712.63 30
2712.74 28
2712.86 26
2712.98 23
2713.10 19
2713.22 15
2713.34 11
2713.46 6
2713.58 1
2713.70 0
2713.82 0
2713.94 0
2714.06 0
2714.18 0
2714.30 0
2714.42 0
2714.54 0
2714.66 2
2714.78 5
2714.89 10
2715.01 14
2715.13 19
2715.25 25
2715.37 31
2715.49 37
2715.61 45
2715.73 52
2715.85 60
2715.97 68
2716.09 74
2716.21 79
2716.33 81
2716.45 81
2716.57 79
2716.69 75
2716.81 71
2716.93 66
2717.05 61
2717.16 57
2717.28 54
2717.40 52
2717.52 51
2717.64 51
2717.76 52
2717.88 54
2718.00 56
2718.12 56
2718.24 56
2718.36 54
2718.48 52
2718.60 52
2718.72 55
2718.84 60
2718.96 68
2719.08 79
2719.20 89
2719.32 99
2719.44 106
2719.56 111
2719.68 113
2719.79 114
2719.91 116
2720.03 117
2720.15 120
2720.27 124
2720.39 130
2720.51 135
2720.63 141
2720.75 146
2720.87 150
2720.99 152
2721.11 152
2721.23 151
2721.35 148
2721.47 144
2721.59 140
2721.71 136
2721.83 132
2721.95 130
2722.07 129
2722.19 129
2722.31 132
2722.43 137
2722.55 143
2722.67 151
2722.78 157
2722.90 163
2723.02 167
2723.14 169
2723.26 169
2723.38 166
2723.50 162
2723.62 155
2723.74 146
2723.86 137
2723.98 127
2724.10 118
2724.22 111
2724.34 106
2724.46 103
2724.58 102
2724.70 101
2724.82 101
2724.94 102
2725.06 104
2725.18 107
2725.30 111
2725.42 116
2725.54 122
2725.66 126
2725.78 129
2725.90 129
2726.02 128
2726.14 126
2726.26 123
2726.37 119
2726.49 115
2726.61 110
2726.73 104
2726.85 97
2726.97 88
2727.09 80
2727.21 72
2727.33 65
2727.45 59
2727.57 56
2727.69 53
2727.81 51
2727.93 48
2728.05 44
2728.17 41
2728.29 39
2728.41 38
2728.53 40
2728.65 44
2728.77 49
2728.89 54
2729.01 56
2729.13 56
2729.25 53
2729.37 47
2729.49 40
2729.61 33
2729.73 28
2729.85 25
2729.97 24
2730.09 26
2730.21 30
2730.33 35
2730.45 39
2730.57 43
2730.69 43
2730.81 41
2730.93 35
2731.05 28
2731.17 20
2731.29 12
2731.41 7
2731.52 5
2731.64 7
2731.76 14
2731.88 23
2732.00 34
2732.12 44
2732.24 54
2732.36 60
2732.48 63
2732.60 62
2732.72 58
2732.84 53
2732.96 46
2733.08 40
2733.20 34
2733.32 30
2733.44 27
2733.56 25
2733.68 24
2733.80 24
2733.92 26
2734.04 31
2734.16 38
2734.28 48
2734.40 60
2734.52 72
2734.64 84
2734.76 94
2734.88 100
2735.00 105
2735.12 108
2735.24 110
2735.36 112
2735.48 115
2735.60 120
2735.72 124
2735.84 128
2735.96 130
2736.08 128
2736.20 122
2736.32 113
2736.44 101
2736.56 88
2736.68 75
2736.80 64
2736.92 54
2737.04 46
2737.16 39
2737.28 32
2737.40 26
2737.52 19
2737.64 12
2737.76 6
2737.88 2
2738.00 0
2738.12 0
2738.24 5
2738.36 12
2738.48 21
2738.60 32
2738.72 42
2738.84 51
2738.96 58
2739.08 61
2739.20 62
2739.32 62
2739.44 60
2739.56 57
2739.68 53
2739.80 50
2739.92 45
2740.04 41
2740.16 35
2740.28 29
2740.40 24
2740.52 21
2740.64 21
2740.76 25
2740.88 32
2741.00 42
2741.12 55
2741.24 69
2741.36 83
2741.48 96
2741.60 106
2741.72 113
2741.84 118
2741.96 119
2742.08 119
2742.20 119
2742.32 121
2742.44 125
2742.56 131
2742.68 139
2742.80 148
2742.92 156
2743.04 162
2743.16 164
2743.28 162
2743.40 155
2743.52 144
2743.64 132
2743.76 118
2743.88 105
2744.00 94
2744.12 86
2744.24 81
2744.36 78
2744.48 77
2744.60 76
2744.72 75
2744.84 74
2744.96 72
2745.08 71
2745.20 71
2745.32 72
2745.44 75
2745.56 78
2745.68 82
2745.80 86
2745.92 87
2746.04 87
2746.16 85
2746.28 81
2746.40 77
2746.52 72
2746.64 69
2746.76 67
2746.88 66
2747.00 66
2747.12 66
2747.24 66
2747.36 64
2747.48 62
2747.60 60
2747.73 57
2747.85 54
2747.97 52
2748.09 50
2748.21 48
2748.33 46
2748.45 43
2748.57 40
2748.69 36
2748.81 31
2748.93 27
2749.05 25
2749.17 26
2749.29 29
2749.41 35
2749.53 43
2749.65 50
2749.77 56
2749.89 60
2750.01 61
2750.13 60
2750.25 58
2750.37 57
2750.49 56
2750.61 58
2750.73 61
2750.85 65
2750.97 69
2751.09 72
2751.21 74
2751.33 75
2751.45 74
2751.57 72
2751.69 68
2751.81 62
2751.93 54
2752.05 46
2752.17 38
2752.29 32
2752.41 29
2752.53 28
2752.65 30
2752.77 32
2752.90 33
2753.02 32
2753.14 26
2753.26 18
2753.38 7
2753.50 0
2753.62 0
2753.74 0
2753.86 0
2753.98 0
2754.10 0
2754.22 0
2754.34 3
2754.46 9
2754.58 13
2754.70 15
2754.82 16
2754.94 15
2755.06 14
2755.18 14
2755.30 16
2755.42 18
2755.54 22
2755.66 26
2755.78 29
2755.90 30
2756.02 30
2756.14 28
2756.26 25
2756.38 21
2756.51 18
2756.63 16
2756.75 14
2756.87 14
2756.99 13
2757.11 13
2757.23 13
2757.35 13
2757.47 14
2757.59 17
2757.71 22
2757.83 29
2757.95 38
2758.07 46
2758.19 53
2758.31 58
2758.43 60
2758.55 60
2758.67 57
2758.79 55
2758.91 53
2759.03 53
2759.15 55
2759.27 57
2759.39 60
2759.52 62
2759.64 63
2759.76 63
2759.88 63
2760.00 64
2760.12 65
2760.24 67
2760.36 70
2760.48 74
2760.60 78
2760.72 82
2760.84 86
2760.96 90
2761.08 93
2761.20 97
2761.32 99
2761.44 101
2761.56 100
2761.68 98
2761.80 94
2761.92 89
2762.04 83
2762.17 79
2762.29 78
2762.41 79
2762.53 83
2762.65 90
2762.77 97
2762.89 105
2763.01 113
2763.13 119
2763.25 122
2763.37 124
2763.49 124
2763.61 121
2763.73 118
2763.85 114
2763.97 109
2764.09 105
2764.21 101
2764.33 97
2764.46 93
2764.58 88
2764.70 82
2764.82 75
2764.94 68
2765.06 60
2765.18 54
2765.30 49
2765.42 47
2765.54 47
2765.66 49
2765.78 52
2765.90 55
2766.02 57
2766.14 57
2766.26 55
2766.38 51
2766.50 44
2766.63 37
2766.75 28
2766.87 19
2766.99 12
2767.11 8
2767.23 8
2767.35 12
2767.47 19
2767.59 30
2767.71 42
2767.83 54
2767.95 66
2768.07 76
2768.19 85
2768.31 91
2768.43 95
2768.56 95
2768.68 91
2768.80 83
2768.92 71
2769.04 57
2769.16 42
2769.28 28
2769.40 16
2769.52 7
2769.64 1
2769.76 0
2769.88 0
2770.00 0
2770.12 0
2770.24 0
2770.37 0
2770.49 0
2770.61 0
2770.73 0
2770.85 2
2770.97 9
2771.09 17
2771.21 28
2771.33 39
2771.45 50
2771.57 59
2771.69 66
2771.81 70
2771.93 69
2772.05 64
2772.18 56
2772.30 46
2772.42 34
2772.54 23
2772.66 12
2772.78 2
2772.90 0
2773.02 0
2773.14 0
2773.26 0
2773.38 0
2773.50 7
2773.62 17
2773.74 29
2773.87 40
2773.99 48
2774.11 52
2774.23 53
2774.35 51
2774.47 47
2774.59 42
2774.71 39
2774.83 39
2774.95 41
2775.07 46
2775.19 53
2775.31 59
2775.44 63
2775.56 65
2775.68 64
2775.80 60
2775.92 56
2776.04 53
2776.16 51
2776.28 52
2776.40 55
2776.52 59
2776.64 63
2776.76 66
2776.89 66
2777.01 64
2777.13 60
2777.25 54
2777.37 47
2777.49 42
2777.61 37
2777.73 34
2777.85 33
2777.97 33
2778.09 34
2778.21 37
2778.34 41
2778.46 46
2778.58 53
2778.70 62
2778.82 71
2778.94 81
2779.06 90
2779.18 98
2779.30 105
2779.42 109
2779.54 112
2779.66 113
2779.79 112
2779.91 109
2780.03 103
2780.15 95
2780.27 85
2780.39 74
2780.51 64
2780.63 54
2780.75 47
2780.87 42
2780.99 40
2781.12 41
2781.24 43
2781.36 45
2781.48 48
2781.60 51
2781.72 55
2781.84 59
2781.96 65
2782.08 73
2782.20 82
2782.32 93
2782.45 104
2782.57 115
2782.69 124
2782.81 133
2782.93 141
2783.05 148
2783.17 153
2783.29 158
2783.41 161
2783.53 163
2783.65 163
2783.78 162
2783.90 161
2784.02 160
2784.14 160
2784.26 161
2784.38 162
2784.50 165
2784.62 169
2784.74 173
2784.86 177
2784.99 181
2785.11 184
2785.23 186
2785.35 188
2785.47 189
2785.59 189
2785.71 188
2785.83 185
2785.95 181
2786.07 176
2786.20 169
2786.32 164
2786.44 160
2786.56 159
2786.68 162
2786.80 168
2786.92 177
2787.04 188
2787.16 199
2787.28 209
2787.41 218
2787.53 224
2787.65 228
2787.77 230
2787.89 230
2788.01 227
2788.13 223
2788.25 219
2788.37 213
2788.50 208
2788.62 203
2788.74 198
2788.86 194
2788.98 189
2789.10 185
2789.22 179
2789.34 172
2789.46 164
2789.59 155
2789.71 147
2789.83 140
2789.95 133
2790.07 129
2790.19 126
2790.31 124
2790.43 124
2790.55 125
2790.68 128
2790.80 133
2790.92 140
2791.04 150
2791.16 160
2791.28 171
2791.40 180
2791.52 187
2791.64 189
2791.77 188
2791.89 184
2792.01 177
2792.13 169
2792.25 162
2792.37 156
2792.49 151
2792.61 148
2792.73 144
2792.86 140
2792.98 135
2793.10 129
2793.22 124
2793.34 119
2793.46 115
2793.58 113
2793.70 112
2793.83 111
2793.95 110
2794.07 108
2794.19 106
2794.31 102
2794.43 99
2794.55 96
2794.67 96
2794.79 100
2794.92 107
2795.04 117
2795.16 128
2795.28 140
2795.40 151
2795.52 160
2795.64 165
2795.76 168
2795.89 167
2796.01 163
2796.13 157
2796.25 149
2796.37 140
2796.49 131
2796.61 122
2796.73 116
2796.86 111
2796.98 108
2797.10 106
2797.22 105
2797.34 103
2797.46 100
2797.58 96
2797.70 92
2797.83 88
2797.95 84
2798.07 83
2798.19 83
2798.31 84
2798.43 86
2798.55 89
2798.67 90
2798.80 90
2798.92 89
2799.04 86
2799.16 82
2799.28 79
2799.40 77
2799.52 76
2799.64 78
2799.77 82
2799.89 86
2800.01 90
2800.13 91
2800.25 91
2800.37 88
2800.49 83
2800.62 79
2800.74 76
2800.86 75
2800.98 76
2801.10 78
2801.22 81
2801.34 83
2801.46 83
2801.59 82
2801.71 79
2801.83 75
2801.95 71
2802.07 66
2802.19 62
2802.31 58
2802.44 55
2802.56 53
2802.68 54
2802.80 56
2802.92 61
2803.04 66
2803.16 72
2803.29 76
2803.41 77
2803.53 76
2803.65 73
2803.77 69
2803.89 65
2804.01 64
2804.14 66
2804.26 70
2804.38 76
2804.50 83
2804.62 88
2804.74 92
2804.86 94
2804.98 96
2805.11 97
2805.23 99
2805.35 101
2805.47 104
2805.59 107
2805.71 111
2805.84 116
2805.96 121
2806.08 127
2806.20 133
2806.32 140
2806.44 145
2806.56 149
2806.69 151
2806.81 150
2806.93 146
2807.05 140
2807.17 132
2807.29 124
2807.41 115
2807.54 108
2807.66 102
2807.78 98
2807.90 95
2808.02 93
2808.14 92
2808.26 91
2808.39 90
2808.51 90
2808.63 91
2808.75 93
2808.87 97
2808.99 102
2809.11 108
2809.24 114
2809.36 120
2809.48 126
2809.60 132
2809.72 136
2809.84 140
2809.97 143
2810.09 145
2810.21 145
2810.33 142
2810.45 137
2810.57 128
2810.69 118
2810.82 106
2810.94 93
2811.06 82
2811.18 73
2811.30 66
2811.42 62
2811.55 59
2811.67 57
2811.79 54
2811.91 51
2812.03 46
2812.15 38
2812.28 30
2812.40 21
2812.52 11
2812.64 2
2812.76 0
2812.88 0
2813.00 0
2813.13 0
2813.25 0
2813.37 0
2813.49 0
2813.61 0
2813.73 6
2813.86 12
2813.98 18
2814.10 23
2814.22 27
2814.34 28
2814.46 29
2814.59 28
2814.71 27
2814.83 26
2814.95 25
2815.07 24
2815.19 24
2815.32 24
2815.44 24
2815.56 23
2815.68 22
2815.80 19
2815.92 17
2816.05 15
2816.17 12
2816.29 11
2816.41 12
2816.53 14
2816.65 18
2816.78 23
2816.90 30
2817.02 37
2817.14 43
2817.26 48
2817.38 51
2817.51 51
2817.63 50
2817.75 47
2817.87 43
2817.99 39
2818.11 34
2818.24 31
2818.36 29
2818.48 29
2818.60 30
2818.72 32
2818.84 36
2818.97 41
2819.09 46
2819.21 50
2819.33 54
2819.45 56
2819.57 57
2819.70 57
2819.82 55
2819.94 54
2820.06 52
2820.18 51
2820.31 51
2820.43 52
2820.55 53
2820.67 55
2820.79 57
2820.91 59
2821.04 59
2821.16 58
2821.28 56
2821.40 54
2821.52 50
2821.64 46
2821.77 43
2821.89 40
2822.01 38
2822.13 37
2822.25 38
2822.38 40
2822.50 42
2822.62 45
2822.74 47
2822.86 48
2822.98 46
2823.11 43
2823.23 39
2823.35 34
2823.47 30
2823.59 28
2823.72 28
2823.84 30
2823.96 34
2824.08 38
2824.20 41
2824.32 44
2824.45 44
2824.57 44
2824.69 43
2824.81 44
2824.93 46
2825.06 52
2825.18 61
2825.30 72
2825.42 84
2825.54 96
2825.67 106
2825.79 113
2825.91 116
2826.03 116
2826.15 113
2826.27 109
2826.40 103
2826.52 98
2826.64 94
2826.76 92
2826.88 93
2827.01 95
2827.13 99
2827.25 104
2827.37 110
2827.49 114
2827.62 118
2827.74 120
2827.86 122
2827.98 124
2828.10 126
2828.23 130
2828.35 135
2828.47 141
2828.59 146
2828.71 149
2828.83 148
2828.96 144
2829.08 137
2829.20 128
2829.32 118
2829.44 108
2829.57 101
2829.69 97
2829.81 95
2829.93 93
2830.05 91
2830.18 86
2830.30 80
2830.42 71
2830.54 61
2830.66 51
2830.79 42
2830.91 36
2831.03 31
2831.15 29
2831.27 29
2831.40 30
2831.52 33
2831.64 37
2831.76 43
2831.88 48
2832.01 54
2832.13 59
2832.25 62
2832.37 63
2832.49 62
2832.62 61
2832.74 61
2832.86 62
2832.98 66
2833.10 72
2833.23 81
2833.35 91
2833.47 101
2833.59 110
2833.71 117
2833.84 122
2833.96 124
2834.08 123
2834.20 121
2834.32 118
2834.45 117
2834.57 116
2834.69 117
2834.81 120
2834.93 122
2835.06 124
2835.18 125
2835.30 125
2835.42 124
2835.55 123
2835.67 122
2835.79 122
2835.91 122
2836.03 123
2836.16 123
2836.28 121
2836.40 117
2836.52 112
2836.64 107
2836.77 103
2836.89 100
2837.01 100
2837.13 101
2837.25 103
2837.38 104
2837.50 105
2837.62 105
2837.74 104
2837.87 103
2837.99 103
2838.11 104
2838.23 105
2838.35 105
2838.48 105
2838.60 104
2838.72 102
2838.84 101
2838.96 102
2839.09 106
2839.21 112
2839.33 122
2839.45 134
2839.58 148
2839.70 163
2839.82 177
2839.94 191
2840.06 203
2840.19 212
2840.31 220
2840.43 227
2840.55 234
2840.68 241
2840.80 250
2840.92 260
2841.04 272
2841.16 284
2841.29 295
2841.41 303
2841.53 308
2841.65 309
2841.78 307
2841.90 302
2842.02 295
2842.14 286
2842.26 277
2842.39 267
2842.51 256
2842.63 246
2842.75 236
2842.88 225
2843.00 215
2843.12 205
2843.24 196
2843.36 187
2843.49 180
2843.61 172
2843.73 166
2843.85 160
2843.98 153
2844.10 145
2844.22 137
2844.34 129
2844.46 122
2844.59 117
2844.71 116
2844.83 118
2844.95 123
2845.08 130
2845.20 136
2845.32 141
2845.44 143
2845.57 141
2845.69 136
2845.81 130
2845.93 122
2846.05 114
2846.18 108
2846.30 104
2846.42 102
2846.54 100
2846.67 100
2846.79 99
2846.91 97
2847.03 94
2847.16 89
2847.28 81
2847.40 73
2847.52 65
2847.64 57
2847.77 50
2847.89 45
2848.01 43
2848.13 43
2848.26 45
2848.38 48
2848.50 51
2848.62 53
2848.75 54
2848.87 52
2848.99 49
2849.11 45
2849.24 40
2849.36 35
2849.48 31
2849.60 28
2849.72 26
2849.85 25
2849.97 24
2850.09 24
2850.21 25
2850.34 27
2850.46 32
2850.58 39
2850.70 48
2850.83 57
2850.95 64
2851.07 69
2851.19 70
2851.32 68
2851.44 62
2851.56 55
2851.68 48
2851.81 42
2851.93 40
2852.05 40
2852.17 42
2852.30 46
2852.42 49
2852.54 53
2852.66 55
2852.79 56
2852.91 56
2853.03 56
2853.15 56
2853.28 57
2853.40 58
2853.52 60
2853.64 63
2853.77 66
2853.89 69
2854.01 72
2854.13 73
2854.26 74
2854.38 74
2854.50 74
2854.62 74
2854.75 75
2854.87 77
2854.99 79
2855.11 82
2855.24 85
2855.36 87
2855.48 88
2855.60 89
2855.73 89
2855.85 89
2855.97 88
2856.09 86
2856.22 83
2856.34 79
2856.46 75
2856.58 70
2856.71 66
2856.83 62
2856.95 58
2857.07 54
2857.20 50
2857.32 46
2857.44 42
2857.56 38
2857.69 36
2857.81 36
2857.93 39
2858.05 43
2858.18 50
2858.30 57
2858.42 64
2858.54 69
2858.67 73
2858.79 74
2858.91 73
2859.03 69
2859.16 62
2859.28 54
2859.40 45
2859.52 36
2859.65 28
2859.77 23
2859.89 20
2860.01 20
2860.14 21
2860.26 22
2860.38 24
2860.51 26
2860.63 28
2860.75 31
2860.87 36
2861.00 41
2861.12 46
2861.24 50
2861.36 54
2861.49 55
2861.61 55
2861.73 53
2861.85 51
2861.98 49
2862.10 47
2862.22 46
2862.34 46
2862.47 46
2862.59 46
2862.71 47
2862.84 48
2862.96 49
2863.08 52
2863.20 56
2863.33 61
2863.45 67
2863.57 73
2863.69 79
2863.82 84
2863.94 87
2864.06 88
2864.19 85
2864.31 80
2864.43 73
2864.55 64
2864.68 55
2864.80 46
2864.92 38
2865.04 31
2865.17 25
2865.29 19
2865.41 15
2865.53 12
2865.66 10
2865.78 10
2865.90 12
2866.03 17
2866.15 24
2866.27 32
2866.39 39
2866.52 45
2866.64 49
2866.76 50
2866.89 47
2867.01 43
2867.13 37
2867.25 32
2867.38 26
2867.50 22
2867.62 19
2867.74 16
2867.87 12
2867.99 8
2868.11 3
2868.24 0
2868.36 0
2868.48 0
2868.60 0
2868.73 0
2868.85 0
2868.97 0
2869.10 0
2869.22 4
2869.34 9
2869.46 13
2869.59 16
2869.71 16
2869.83 15
2869.95 14
2870.08 12
2870.20 11
2870.32 12
2870.45 14
2870.57 18
2870.69 21
2870.81 23
2870.94 24
2871.06 22
2871.18 18
2871.31 13
2871.43 7
2871.55 1
2871.67 0
2871.80 0
2871.92 0
2872.04 0
2872.17 0
2872.29 3
2872.41 12
2872.53 21
2872.66 30
2872.78 39
2872.90 46
2873.03 49
2873.15 49
2873.27 46
2873.39 39
2873.52 30
2873.64 19
2873.76 9
2873.89 1
2874.01 0
2874.13 0
2874.26 0
2874.38 0
2874.50 3
2874.62 8
2874.75 15
2874.87 22
2874.99 29
2875.12 36
2875.24 42
2875.36 48
2875.48 52
2875.61 54
2875.73 55
2875.85 57
2875.98 59
2876.10 63
2876.22 68
2876.35 75
2876.47 83
2876.59 91
2876.71 98
2876.84 104
2876.96 107
2877.08 108
2877.21 106
2877.33 102
2877.45 95
2877.58 87
2877.70 77
2877.82 68
2877.94 60
2878.07 54
2878.19 49
2878.31 46
2878.44 45
2878.56 45
2878.68 46
2878.81 48
2878.93 49
2879.05 52
2879.17 54
2879.30 57
2879.42 58
2879.54 58
2879.67 54
2879.79 48
2879.91 39
2880.04 28
2880.16 16
2880.28 5
2880.40 0
2880.53 0
2880.65 0
2880.77 0
2880.90 3
2881.02 12
2881.14 20
2881.27 28
2881.39 32
2881.51 32
2881.63 29
2881.76 23
2881.88 16
2882.00 8
2882.13 3
2882.25 0
2882.37 0
2882.50 3
2882.62 8
2882.74 14
2882.87 19
2882.99 22
2883.11 24
2883.24 24
2883.36 22
2883.48 20
2883.60 17
2883.73 15
2883.85 14
2883.97 15
2884.10 16
2884.22 18
2884.34 18
2884.47 17
2884.59 13
2884.71 6
2884.84 0
2884.96 0
2885.08 0
2885.21 0
2885.33 0
2885.45 0
2885.57 0
2885.70 3
2885.82 15
2885.94 25
2886.07 32
2886.19 36
2886.31 37
2886.44 35
2886.56 32
2886.68 28
2886.81 23
2886.93 19
2887.05 14
2887.18 10
2887.30 8
2887.42 7
2887.55 8
2887.67 12
2887.79 18
2887.92 26
2888.04 34
2888.16 41
2888.28 47
2888.41 50
2888.53 51
2888.65 48
2888.78 44
2888.90 37
2889.02 30
2889.15 23
2889.27 17
2889.39 13
2889.52 11
2889.64 12
2889.76 15
2889.89 19
2890.01 25
2890.13 33
2890.26 42
2890.38 51
2890.50 60
2890.63 67
2890.75 71
2890.87 71
2891.00 67
2891.12 58
2891.24 47
2891.37 34
2891.49 21
2891.61 11
2891.74 3
2891.86 0
2891.98 0
2892.11 0
2892.23 0
2892.35 0
2892.48 2
2892.60 4
2892.72 7
2892.85 8
2892.97 8
2893.09 6
2893.22 4
2893.34 1
2893.46 0
2893.59 0
2893.71 0
2893.83 0
2893.96 2
2894.08 5
2894.20 9
2894.33 12
2894.45 16
2894.57 20
2894.70 25
2894.82 29
2894.94 32
2895.07 35
2895.19 36
2895.31 37
2895.44 38
2895.56 38
2895.68 40
2895.81 41
2895.93 43
2896.05 43
2896.18 43
2896.30 42
2896.42 40
2896.55 38
2896.67 36
2896.79 35
2896.92 35
2897.04 36
2897.16 38
2897.29 41
2897.41 45
2897.53 49
2897.66 51
2897.78 53
2897.90 52
2898.03 50
2898.15 47
2898.27 44
2898.40 40
2898.52 37
2898.64 35
2898.77 34
2898.89 33
2899.01 33
2899.14 34
2899.26 35
2899.38 37
2899.51 39
2899.63 41
2899.76 42
2899.88 43
2900.00 41
2900.13 38
2900.25 33
2900.37 25
2900.50 17
2900.62 8
2900.74 2
2900.87 0
2900.99 0
2901.11 0
2901.24 6
2901.36 14
2901.48 21
2901.61 28
2901.73 34
2901.85 37
2901.98 39
2902.10 40
2902.22 40
2902.35 40
2902.47 41
2902.60 42
2902.72 45
2902.84 48
2902.97 52
2903.09 56
2903.21 60
2903.34 63
2903.46 66
2903.58 68
2903.71 70
2903.83 71
2903.95 71
2904.08 71
2904.20 70
2904.32 69
2904.45 68
2904.57 65
2904.70 62
2904.82 59
2904.94 56
2905.07 53
2905.19 51
2905.31 51
2905.44 51
2905.56 51
2905.68 51
2905.81 50
2905.93 49
2906.05 47
2906.18 44
2906.30 41
2906.43 38
2906.55 36
2906.67 33
2906.80 29
2906.92 23
2907.04 16
2907.17 8
2907.29 0
2907.41 0
2907.54 0
2907.66 0
2907.79 0
2907.91 0
2908.03 0
2908.16 0
2908.28 4
2908.40 7
2908.53 9
2908.65 10
2908.77 10
2908.90 9
2909.02 8
2909.15 7
2909.27 6
2909.39 6
2909.52 9
2909.64 14
2909.76 21
2909.89 32
2910.01 44
2910.13 57
2910.26 70
2910.38 79
2910.51 86
2910.63 88
2910.75 86
2910.88 81
2911.00 75
2911.12 69
2911.25 63
2911.37 58
2911.50 54
2911.62 51
2911.74 49
2911.87 48
2911.99 49
2912.11 52
2912.24 56
2912.36 62
2912.49 67
2912.61 71
2912.73 72
2912.86 72
2912.98 69
2913.10 64
2913.23 58
2913.35 53
2913.48 49
2913.60 46
2913.72 45
2913.85 45
2913.97 47
2914.09 49
2914.22 51
2914.34 54
2914.47 56
2914.59 58
2914.71 60
2914.84 61
2914.96 61
2915.08 61
2915.21 61
2915.33 62
2915.46 64
2915.58 66
2915.70 69
2915.83 73
2915.95 77
2916.07 80
2916.20 83
2916.32 84
2916.45 85
2916.57 85
2916.69 83
2916.82 80
2916.94 77
2917.07 72
2917.19 68
2917.31 63
2917.44 59
2917.56 56
2917.68 54
2917.81 54
2917.93 54
2918.06 56
2918.18 59
2918.30 63
2918.43 67
2918.55 71
2918.68 75
2918.80 77
2918.92 78
2919.05 76
2919.17 73
2919.29 68
2919.42 63
2919.54 59
2919.67 56
2919.79 56
2919.91 58
2920.04 60
2920.16 61
2920.29 63
2920.41 63
2920.53 63
2920.66 63
2920.78 63
2920.91 64
2921.03 65
2921.15 65
2921.28 63
2921.40 59
2921.52 53
2921.65 46
2921.77 37
2921.90 29
2922.02 24
2922.14 21
2922.27 21
2922.39 22
2922.52 25
2922.64 29
2922.76 31
2922.89 33
2923.01 33
2923.14 32
2923.26 30
2923.38 29
2923.51 29
2923.63 29
2923.76 29
2923.88 30
2924.00 30
2924.13 30
2924.25 28
2924.38 25
2924.50 20
2924.62 13
2924.75 5
2924.87 0
2925.00 0
2925.12 0
2925.24 0
2925.37 0
2925.49 0
2925.62 0
2925.74 0
2925.86 7
2925.99 18
2926.11 28
2926.24 37
2926.36 42
2926.48 44
2926.61 43
2926.73 39
2926.86 34
2926.98 27
2927.10 21
2927.23 16
2927.35 14
2927.48 14
2927.60 16
2927.72 20
2927.85 26
2927.97 33
2928.10 42
2928.22 51
2928.34 60
2928.47 70
2928.59 80
2928.72 88
2928.84 94
2928.96 98
2929.09 98
2929.21 96
2929.34 92
2929.46 86
2929.59 79
2929.71 72
2929.83 67
2929.96 64
2930.08 63
2930.21 64
2930.33 66
2930.45 68
2930.58 70
2930.70 70
2930.83 71
2930.95 70
2931.07 70
2931.20 70
2931.32 70
2931.45 71
2931.57 72
2931.70 71
2931.82 68
2931.94 63
2932.07 56
2932.19 50
2932.32 45
2932.44 44
2932.56 46
2932.69 50
2932.81 57
2932.94 65
2933.06 71
2933.19 74
2933.31 74
2933.43 72
2933.56 68
2933.68 64
2933.81 62
2933.93 61
2934.05 63
2934.18 65
2934.30 68
2934.43 70
2934.55 69
2934.68 65
2934.80 59
2934.92 52
2935.05 45
2935.17 38
2935.30 35
2935.42 35
2935.54 38
2935.67 43
2935.79 50
2935.92 57
2936.04 65
2936.17 71
2936.29 77
2936.41 83
2936.54 89
2936.66 96
2936.79 104
2936.91 110
2937.04 116
2937.16 119
2937.28 120
2937.41 120
2937.53 119
2937.66 118
2937.78 117
2937.91 117
2938.03 117
2938.15 116
2938.28 114
2938.40 111
2938.53 105
2938.65 98
2938.78 90
2938.90 82
2939.02 75
2939.15 69
2939.27 64
2939.40 62
2939.52 61
2939.65 63
2939.77 67
2939.89 73
2940.02 80
2940.14 87
2940.27 93
2940.39 96
2940.52 96
2940.64 91
2940.76 81
2940.89 68
2941.01 52
2941.14 37
2941.26 22
2941.39 10
2941.51 1
2941.63 0
2941.76 0
2941.88 0
2942.01 0
2942.13 0
2942.26 0
2942.38 0
2942.51 0
2942.63 1
2942.75 11
2942.88 22
2943.00 31
2943.13 39
2943.25 45
2943.38 50
2943.50 54
2943.62 57
2943.75 61
2943.87 64
2944.00 68
2944.12 70
2944.25 71
2944.37 72
2944.50 71
2944.62 68
2944.74 65
2944.87 60
2944.99 55
2945.12 50
2945.24 43
2945.37 37
2945.49 32
2945.62 27
2945.74 25
2945.86 24
2945.99 25
2946.11 27
2946.24 30
2946.36 33
2946.49 36
2946.61 38
2946.74 41
2946.86 43
2946.98 46
2947.11 50
2947.23 54
2947.36 57
2947.48 61
2947.61 64
2947.73 66
2947.86 69
2947.98 71
2948.10 74
2948.23 79
2948.35 85
2948.48 94
2948.60 103
2948.73 113
2948.85 122
2948.98 130
2949.10 135
2949.22 138
2949.35 139
2949.47 140
2949.60 141
2949.72 140
2949.85 139
2949.97 136
2950.10 132
2950.22 125
2950.35 117
2950.47 109
2950.59 102
2950.72 95
2950.84 89
2950.97 85
2951.09 81
2951.22 77
2951.34 74
2951.47 71
2951.59 68
2951.72 66
2951.84 65
2951.96 65
2952.09 67
2952.21 71
2952.34 76
2952.46 82
2952.59 89
2952.71 94
2952.84 97
2952.96 97
2953.09 94
2953.21 88
2953.33 82
2953.46 78
2953.58 77
2953.71 81
2953.83 88
2953.96 99
2954.08 111
2954.21 122
2954.33 130
2954.46 136
2954.58 138
2954.71 139
2954.83 138
2954.95 139
2955.08 140
2955.20 144
2955.33 150
2955.45 158
2955.58 166
2955.70 174
2955.83 182
2955.95 189
2956.08 195
2956.20 201
2956.33 207
2956.45 211
2956.58 214
2956.70 215
2956.82 214
2956.95 211
2957.07 207
2957.20 201
2957.32 195
2957.45 189
2957.57 183
2957.70 177
2957.82 173
2957.95 169
2958.07 168
2958.20 168
2958.32 168
2958.45 168
2958.57 166
2958.69 161
2958.82 153
2958.94 142
2959.07 129
2959.19 115
2959.32 101
2959.44 87
2959.57 74
2959.69 63
2959.82 54
2959.94 47
2960.07 42
2960.19 41
2960.32 43
2960.44 48
2960.57 55
2960.69 64
2960.82 73
2960.94 80
2961.06 85
2961.19 87
2961.31 86
2961.44 83
2961.56 78
2961.69 73
2961.81 68
2961.94 65
2962.06 63
2962.19 63
2962.31 64
2962.44 66
2962.56 67
2962.69 67
2962.81 65
2962.94 63
2963.06 60
2963.19 58
2963.31 56
2963.44 56
2963.56 57
2963.69 58
2963.81 61
2963.94 64
2964.06 69
2964.18 74
2964.31 79
2964.43 85
2964.56 91
2964.68 96
2964.81 100
2964.93 104
2965.06 108
2965.18 110
2965.31 111
2965.43 111
2965.56 108
2965.68 102
2965.81 94
2965.93 85
2966.06 74
2966.18 64
2966.31 55
2966.43 48
2966.56 43
2966.68 39
2966.81 36
2966.93 33
2967.06 29
2967.18 25
2967.31 21
2967.43 17
2967.56 13
2967.68 10
2967.81 9
2967.93 8
2968.06 9
2968.18 11
2968.31 12
2968.43 12
2968.56 11
2968.68 10
2968.80 9
2968.93 8
2969.05 9
2969.18 11
2969.30 14
2969.43 18
2969.55 23
2969.68 28
2969.80 34
2969.93 40
2970.05 46
2970.18 54
2970.30 62
2970.43 72
2970.55 81
2970.68 89
2970.80 95
2970.93 98
2971.05 98
2971.18 94
2971.30 88
2971.43 79
2971.55 70
2971.68 62
2971.80 55
2971.93 51
2972.05 51
2972.18 55
2972.30 63
2972.43 74
2972.55 88
2972.68 103
2972.80 118
2972.93 131
2973.05 141
2973.18 149
2973.30 155
2973.43 159
2973.55 162
2973.68 166
2973.80 169
2973.93 171
2974.05 171
2974.18 167
2974.30 159
2974.43 149
2974.55 135
2974.68 121
2974.80 107
2974.93 93
2975.05 81
2975.18 71
2975.30 63
2975.43 58
2975.55 57
2975.68 58
2975.80 61
2975.93 66
2976.05 70
2976.18 72
2976.30 72
2976.43 68
2976.56 63
2976.68 56
2976.81 50
2976.93 44
2977.06 39
2977.18 36
2977.31 33
2977.43 30
2977.56 26
2977.68 20
2977.81 14
2977.93 7
2978.06 1
2978.18 0
2978.31 0
2978.43 0
2978.56 5
2978.68 12
2978.81 19
2978.93 25
2979.06 29
2979.18 31
2979.31 32
2979.43 32
2979.56 32
2979.68 30
2979.81 27
2979.93 22
2980.06 16
2980.18 10
2980.31 3
2980.43 0
2980.56 0
2980.68 0
2980.81 0
2980.93 0
2981.06 0
2981.19 0
2981.31 4
2981.44 10
2981.56 16
2981.69 23
2981.81 30
2981.94 37
2982.06 42
2982.19 45
2982.31 46
2982.44 45
2982.56 42
2982.69 38
2982.81 33
2982.94 30
2983.06 28
2983.19 27
2983.31 29
2983.44 32
2983.56 36
2983.69 40
2983.81 43
2983.94 44
2984.06 44
2984.19 42
2984.32 39
2984.44 36
2984.57 32
2984.69 28
2984.82 23
2984.94 18
2985.07 12
2985.19 8
2985.32 4
2985.44 1
2985.57 0
2985.69 0
2985.82 0
2985.94 0
2986.07 0
2986.19 0
2986.32 0
2986.44 0
2986.57 1
2986.70 4
2986.82 6
2986.95 7
2987.07 9
2987.20 12
2987.32 15
2987.45 20
2987.57 26
2987.70 32
2987.82 36
2987.95 39
2988.07 40
2988.20 40
2988.32 40
2988.45 41
2988.58 45
2988.70 52
2988.83 61
2988.95 73
2989.08 85
2989.20 96
2989.33 103
2989.45 107
2989.58 106
2989.70 102
2989.83 97
2989.95 91
2990.08 88
2990.20 86
2990.33 87
2990.46 88
2990.58 88
2990.71 87
2990.83 84
2990.96 79
2991.08 73
2991.21 70
2991.33 69
2991.46 73
2991.58 81
2991.71 91
2991.83 101
2991.96 109
2992.09 114
2992.21 114
2992.34 110
2992.46 103
2992.59 95
2992.71 87
2992.84 81
2992.96 77
2993.09 77
2993.21 78
2993.34 79
2993.47 79
2993.59 78
2993.72 73
2993.84 66
2993.97 57
2994.09 47
2994.22 39
2994.34 34
2994.47 31
2994.59 31
2994.72 32
2994.85 34
2994.97 35
2995.10 35
2995.22 32
2995.35 29
2995.47 26
2995.60 24
2995.72 26
2995.85 32
2995.97 41
2996.10 53
2996.23 65
2996.35 75
2996.48 82
2996.60 84
2996.73 82
2996.85 76
2996.98 69
2997.10 61
2997.23 54
2997.36 48
2997.48 42
2997.61 36
2997.73 30
2997.86 22
2997.98 13
2998.11 5
2998.23 0
2998.36 0
2998.49 0
2998.61 0
2998.74 0
2998.86 0
2998.99 5
2999.11 11
2999.24 17
2999.36 20
2999.49 22
2999.62 21
2999.74 18
2999.87 15
2999.99 10
3000.12 6
3000.24 2
3000.37 0
3000.49 0
3000.62 0
3000.75 3
3000.87 7
3001.00 13
3001.12 20
3001.25 26
3001.37 30
3001.50 32
3001.62 32
3001.75 30
3001.88 28
3002.00 26
3002.13 27
3002.25 31
3002.38 37
3002.50 43
3002.63 49
3002.76 52
3002.88 53
3003.01 51
3003.13 47
3003.26 44
3003.38 42
3003.51 44
3003.63 48
3003.76 54
3003.89 61
3004.01 67
3004.14 70
3004.26 70
3004.39 68
3004.51 64
3004.64 61
3004.77 59
3004.89 59
3005.02 62
3005.14 66
3005.27 71
3005.39 75
3005.52 77
3005.65 76
3005.77 73
3005.90 66
3006.02 58
3006.15 49
3006.27 40
3006.40 31
3006.53 23
3006.65 16
3006.78 10
3006.90 6
3007.03 3
3007.15 2
3007.28 3
3007.41 6
3007.53 9
3007.66 13
3007.78 16
3007.91 18
3008.03 19
3008.16 20
3008.29 19
3008.41 19
3008.54 20
3008.66 22
3008.79 26
3008.91 29
3009.04 32
3009.17 33
3009.29 32
3009.42 28
3009.54 22
3009.67 13
3009.79 4
3009.92 0
3010.05 0
3010.17 0
3010.30 0
3010.42 0
3010.55 0
3010.68 0
3010.80 0
3010.93 5
3011.05 10
3011.18 14
3011.30 17
3011.43 18
3011.56 17
3011.68 14
3011.81 10
3011.93 5
3012.06 0
3012.19 0
3012.31 0
3012.44 0
3012.56 0
3012.69 0
3012.81 6
3012.94 13
3013.07 21
3013.19 27
3013.32 32
3013.44 35
3013.57 34
3013.70 31
3013.82 27
3013.95 21
3014.07 16
3014.20 11
3014.32 9
3014.45 10
3014.58 13
3014.70 19
3014.83 27
3014.95 37
3015.08 49
3015.21 63
3015.33 77
3015.46 92
3015.58 106
3015.71 120
3015.84 131
3015.96 140
3016.09 144
3016.21 144
3016.34 139
3016.46 130
3016.59 119
3016.72 107
3016.84 96
3016.97 87
3017.09 79
3017.22 73
3017.35 69
3017.47 65
3017.60 62
3017.72 58
3017.85 56
3017.98 54
3018.10 54
3018.23 55
3018.35 57
3018.48 60
3018.61 62
3018.73 64
3018.86 64
3018.98 63
3019.11 59
3019.24 53
3019.36 46
3019.49 39
3019.61 31
3019.74 24
3019.87 18
3019.99 14
3020.12 10
3020.24 7
3020.37 5
3020.50 2
3020.62 0
3020.75 0
3020.87 0
3021.00 0
3021.13 0
3021.25 0
3021.38 0
3021.50 0
3021.63 5
3021.76 10
3021.88 14
3022.01 16
3022.13 16
3022.26 17
3022.39 18
3022.51 20
3022.64 24
3022.76 30
3022.89 37
3023.02 44
3023.14 51
3023.27 57
3023.39 62
3023.52 64
3023.65 65
3023.77 64
3023.90 61
3024.02 57
3024.15 51
3024.28 44
3024.40 37
3024.53 30
3024.66 25
3024.78 20
3024.91 17
3025.03 14
3025.16 13
3025.29 12
3025.41 12
3025.54 13
3025.66 16
3025.79 19
3025.92 23
3026.04 26
3026.17 27
3026.29 27
3026.42 24
3026.55 19
3026.67 14
3026.80 8
3026.93 3
3027.05 0
3027.18 0
3027.30 0
3027.43 0
3027.56 0
3027.68 0
3027.81 0
3027.93 0
3028.06 0
3028.19 0
3028.31 0
3028.44 0
3028.57 3
3028.69 8
3028.82 16
3028.94 28
3029.07 43
3029.20 59
3029.32 77
3029.45 93
3029.57 108
3029.70 119
3029.83 127
3029.95 132
3030.08 134
3030.21 135
3030.33 134
3030.46 134
3030.58 133
3030.71 130
3030.84 126
3030.96 118
3031.09 108
3031.22 97
3031.34 84
3031.47 72
3031.59 62
3031.72 55
3031.85 53
3031.97 55
3032.10 60
3032.23 70
3032.35 83
3032.48 99
3032.60 117
3032.73 136
3032.86 154
3032.98 171
3033.11 184
3033.24 193
3033.36 197
3033.49 196
3033.61 191
3033.74 183
3033.87 173
3033.99 161
3034.12 149
3034.25 139
3034.37 130
3034.50 124
3034.62 120
3034.75 119
3034.88 120
3035.00 122
3035.13 125
3035.26 126
3035.38 126
3035.51 124
3035.64 121
3035.76 116
3035.89 110
3036.01 104
3036.14 98
3036.27 90
3036.39 83
3036.52 75
3036.65 67
3036.77 61
3036.90 56
3037.02 53
3037.15 54
3037.28 56
3037.40 60
3037.53 66
3037.66 71
3037.78 76
3037.91 81
3038.04 85
3038.16 89
3038.29 92
3038.41 95
3038.54 98
3038.67 100
3038.79 102
3038.92 106
3039.05 112
3039.17 121
3039.30 132
3039.43 145
3039.55 157
3039.68 168
3039.81 176
3039.93 179
3040.06 177
3040.18 171
3040.31 162
3040.44 153
3040.56 146
3040.69 140
3040.82 136
3040.94 136
3041.07 137
3041.20 139
3041.32 142
3041.45 146
3041.57 150
3041.70 154
3041.83 160
3041.95 168
3042.08 178
3042.21 189
3042.33 201
3042.46 211
3042.59 221
3042.71 227
3042.84 231
3042.97 231
3043.09 230
3043.22 228
3043.35 225
3043.47 222
3043.60 219
3043.72 217
3043.85 214
3043.98 212
3044.10 210
3044.23 208
3044.36 209
3044.48 211
3044.61 216
3044.74 223
3044.86 232
3044.99 240
3045.12 246
3045.24 249
3045.37 246
3045.50 239
3045.62 228
3045.75 214
3045.88 200
3046.00 187
3046.13 175
3046.26 165
3046.38 158
3046.51 152
3046.63 148
3046.76 145
3046.89 144
3047.01 144
3047.14 146
3047.27 150
3047.39 155
3047.52 161
3047.65 167
3047.77 173
3047.90 178
3048.03 181
3048.15 185
3048.28 187
3048.41 189
3048.53 190
3048.66 189
3048.79 186
3048.91 182
3049.04 176
3049.17 170
3049.29 164
3049.42 159
3049.55 154
3049.67 149
3049.80 142
3049.93 135
3050.05 126
3050.18 116
3050.31 106
3050.43 97
3050.56 89
3050.69 83
3050.81 80
3050.94 78
3051.07 78
3051.19 78
3051.32 78
3051.45 78
3051.57 77
3051.70 75
3051.83 72
3051.95 69
3052.08 65
3052.21 60
3052.33 53
3052.46 47
3052.59 39
3052.71 31
3052.84 24
3052.97 18
3053.09 13
3053.22 10
3053.35 8
3053.47 6
3053.60 3
3053.73 1
3053.85 0
3053.98 0
3054.11 0
3054.23 0
3054.36 0
3054.49 0
3054.61 0
3054.74 1
3054.87 9
3054.99 17
3055.12 25
3055.25 32
3055.37 37
3055.50 40
3055.63 40
3055.75 38
3055.88 34
3056.01 31
3056.13 28
3056.26 26
3056.39 26
3056.51 27
3056.64 29
3056.77 32
3056.89 36
3057.02 40
3057.15 44
3057.27 47
3057.40 51
3057.53 55
3057.65 59
3057.78 63
3057.91 66
3058.03 68
3058.16 70
3058.29 72
3058.42 73
3058.54 73
3058.67 73
3058.80 73
3058.92 74
3059.05 75
3059.18 77
3059.30 78
3059.43 79
3059.56 80
3059.68 79
3059.81 78
3059.94 77
3060.06 77
3060.19 79
3060.32 82
3060.44 87
3060.57 92
3060.70 96
3060.82 99
3060.95 101
3061.08 101
3061.21 101
3061.33 101
3061.46 102
3061.59 105
3061.71 109
3061.84 114
3061.97 119
3062.09 125
3062.22 129
3062.35 132
3062.47 133
3062.60 131
3062.73 126
3062.85 119
3062.98 110
3063.11 102
3063.24 94
3063.36 90
3063.49 88
3063.62 90
3063.74 93
3063.87 99
3064.00 104
3064.12 108
3064.25 111
3064.38 112
3064.50 113
3064.63 113
3064.76 113
3064.89 114
3065.01 117
3065.14 120
3065.27 124
3065.39 127
3065.52 128
3065.65 127
3065.77 124
3065.90 118
3066.03 110
3066.15 101
3066.28 92
3066.41 84
3066.54 80
3066.66 78
3066.79 81
3066.92 88
3067.04 98
3067.17 109
3067.30 120
3067.42 129
3067.55 136
3067.68 140
3067.81 141
3067.93 140
3068.06 139
3068.19 137
3068.31 137
3068.44 137
3068.57 138
3068.69 138
3068.82 138
3068.95 137
3069.08 136
3069.20 133
3069.33 130
3069.46 126
3069.58 122
3069.71 116
3069.84 110
3069.96 103
3070.09 96
3070.22 90
3070.35 84
3070.47 78
3070.60 74
3070.73 70
3070.85 67
3070.98 67
3071.11 69
3071.23 74
3071.36 83
3071.49 95
3071.62 109
3071.74 124
3071.87 139
3072.00 152
3072.12 162
3072.25 169
3072.38 173
3072.51 174
3072.63 173
3072.76 171
3072.89 167
3073.01 162
3073.14 157
3073.27 150
3073.40 144
3073.52 136
3073.65 129
3073.78 121
3073.90 115
3074.03 110
3074.16 108
3074.28 108
3074.41 113
3074.54 121
3074.67 133
3074.79 146
3074.92 159
3075.05 171
3075.17 179
3075.30 182
3075.43 179
3075.56 169
3075.68 155
3075.81 137
3075.94 118
3076.06 99
3076.19 83
3076.32 71
3076.45 64
3076.57 61
3076.70 62
3076.83 66
3076.96 72
3077.08 79
3077.21 87
3077.34 93
3077.46 99
3077.59 102
3077.72 103
3077.85 101
3077.97 96
3078.10 89
3078.23 80
3078.35 70
3078.48 60
3078.61 51
3078.74 42
3078.86 34
3078.99 27
3079.12 20
3079.24 13
3079.37 5
3079.50 0
3079.63 0
3079.75 0
3079.88 0
3080.01 0
3080.14 0
3080.26 0
3080.39 0
3080.52 2
3080.64 11
3080.77 20
3080.90 27
3081.03 32
3081.15 34
3081.28 35
3081.41 35
3081.54 35
3081.66 33
3081.79 32
3081.92 31
3082.04 30
3082.17 29
3082.30 29
3082.43 30
3082.55 31
3082.68 34
3082.81 36
3082.94 40
3083.06 43
3083.19 48
3083.32 53
3083.44 58
3083.57 64
3083.70 71
3083.83 76
3083.95 81
3084.08 85
3084.21 87
3084.34 89
3084.46 90
3084.59 91
3084.72 91
3084.85 92
3084.97 91
3085.10 90
3085.23 88
3085.35 84
3085.48 81
3085.61 78
3085.74 75
3085.86 74
3085.99 73
3086.12 73
3086.25 74
3086.37 76
3086.50 77
3086.63 79
3086.76 81
3086.88 84
3087.01 86
3087.14 89
3087.26 92
3087.39 95
3087.52 99
3087.65 101
3087.77 103
3087.90 104
3088.03 101
3088.16 97
3088.28 91
3088.41 84
3088.54 78
3088.67 73
3088.79 73
3088.92 77
3089.05 87
3089.18 102
3089.30 120
3089.43 139
3089.56 156
3089.69 170
3089.81 180
3089.94 184
3090.07 184
3090.20 181
3090.32 177
3090.45 174
3090.58 173
3090.71 172
3090.83 173
3090.96 173
3091.09 173
3091.22 174
3091.34 175
3091.47 177
3091.60 181
3091.73 185
3091.85 189
3091.98 192
3092.11 193
3092.24 191
3092.36 186
3092.49 178
3092.62 169
3092.75 158
3092.87 147
3093.00 135
3093.13 125
3093.26 116
3093.38 108
3093.51 104
3093.64 103
3093.77 104
3093.89 107
3094.02 112
3094.15 116
3094.28 118
3094.40 118
3094.53 115
3094.66 111
3094.79 106
3094.91 101
3095.04 98
3095.17 96
3095.30 95
3095.42 93
3095.55 89
3095.68 84
3095.81 77
3095.93 69
3096.06 63
3096.19 58
3096.32 56
3096.44 56
3096.57 58
3096.70 61
3096.83 63
3096.95 64
3097.08 64
3097.21 63
3097.34 63
3097.46 63
3097.59 65
3097.72 68
3097.85 70
3097.97 71
3098.10 71
3098.23 70
3098.36 69
3098.49 69
3098.61 69
3098.74 71
3098.87 73
3099.00 74
3099.12 75
3099.25 73
3099.38 71
3099.51 69
3099.63 68
3099.76 68
3099.89 71
3100.02 76
3100.14 81
3100.27 87
3100.40 91
3100.53 94
3100.66 96
3100.78 96
3100.91 96
3101.04 94
3101.17 91
3101.29 87
3101.42 82
3101.55 77
3101.68 71
3101.80 64
3101.93 57
3102.06 50
3102.19 41
3102.32 33
3102.44 26
3102.57 22
3102.70 22
3102.83 27
3102.95 37
3103.08 50
3103.21 62
3103.34 72
3103.46 78
3103.59 79
3103.72 75
3103.85 68
3103.98 59
3104.10 51
3104.23 44
3104.36 38
3104.49 33
3104.61 30
3104.74 27
3104.87 25
3105.00 25
3105.13 27
3105.25 30
3105.38 35
3105.51 40
3105.64 44
3105.76 46
3105.89 46
3106.02 43
3106.15 38
3106.28 32
3106.40 25
3106.53 18
3106.66 12
3106.79 6
3106.91 0
3107.04 0
3107.17 0
3107.30 0
3107.43 0
3107.55 0
3107.68 0
3107.81 3
3107.94 14
3108.06 26
3108.19 38
3108.32 48
3108.45 53
3108.58 54
3108.70 51
3108.83 44
3108.96 36
3109.09 28
3109.21 22
3109.34 19
3109.47 18
3109.60 19
3109.73 22
3109.85 27
3109.98 32
3110.11 37
3110.24 44
3110.37 51
3110.49 61
3110.62 72
3110.75 84
3110.88 98
3111.00 112
3111.13 126
3111.26 139
3111.39 149
3111.52 156
3111.64 160
3111.77 162
3111.90 161
3112.03 160
3112.16 159
3112.28 159
3112.41 160
3112.54 162
3112.67 164
3112.80 165
3112.92 166
3113.05 167
3113.18 168
3113.31 170
3113.44 174
3113.56 180
3113.69 189
3113.82 198
3113.95 206
3114.07 213
3114.20 216
3114.33 215
3114.46 211
3114.59 205
3114.71 198
3114.84 191
3114.97 186
3115.10 181
3115.23 178
3115.35 174
3115.48 170
3115.61 165
3115.74 160
3115.87 156
3115.99 153
3116.12 152
3116.25 152
3116.38 155
3116.51 158
3116.63 161
3116.76 163
3116.89 163
3117.02 162
3117.15 159
3117.27 156
3117.40 152
3117.53 148
3117.66 145
3117.79 142
3117.91 140
3118.04 138
3118.17 137
3118.30 137
3118.43 137
3118.55 138
3118.68 139
3118.81 141
3118.94 142
3119.07 144
3119.19 145
3119.32 145
3119.45 144
3119.58 142
3119.71 140
3119.83 135
3119.96 130
3120.09 123
3120.22 115
3120.35 106
3120.48 97
3120.60 89
3120.73 81
3120.86 73
3120.99 65
3121.12 57
3121.24 49
3121.37 40
3121.50 33
3121.63 27
3121.76 23
3121.88 22
3122.01 24
3122.14 27
3122.27 31
3122.40 35
3122.52 38
3122.65 39
3122.78 38
3122.91 36
3123.04 34
3123.17 32
3123.29 32
3123.42 33
3123.55 35
3123.68 39
3123.81 42
3123.93 44
3124.06 44
3124.19 42
3124.32 38
3124.45 34
3124.57 30
3124.70 27
3124.83 26
3124.96 26
3125.09 29
3125.22 32
3125.34 36
3125.47 39
3125.60 41
3125.73 43
3125.86 43
3125.98 41
3126.11 39
3126.24 35
3126.37 31
3126.50 27
3126.63 23
3126.75 19
3126.88 14
3127.01 10
3127.14 5
3127.27 0
3127.39 0
3127.52 0
3127.65 0
3127.78 0
3127.91 0
3128.04 0
3128.16 0
3128.29 1
3128.42 10
3128.55 19
3128.68 26
3128.81 31
3128.93 32
3129.06 30
3129.19 24
3129.32 17
3129.45 9
3129.58 2
3129.70 0
3129.83 0
3129.96 0
3130.09 4
3130.22 13
3130.34 23
3130.47 34
3130.60 43
3130.73 49
3130.86 52
3130.99 52
3131.11 51
3131.24 50
3131.37 51
3131.50 54
3131.63 60
3131.76 68
3131.88 76
3132.01 84
3132.14 92
3132.27 100
3132.40 108
3132.53 115
3132.65 122
3132.78 128
3132.91 131
3133.04 131
3133.17 129
3133.30 124
3133.42 117
3133.55 110
3133.68 103
3133.81 98
3133.94 92
3134.07 87
3134.19 82
3134.32 77
3134.45 74
3134.58 72
3134.71 73
3134.84 76
3134.96 81
3135.09 88
3135.22 94
3135.35 100
3135.48 103
3135.61 104
3135.73 101
3135.86 96
3135.99 89
3136.12 82
3136.25 76
3136.38 72
3136.50 69
3136.63 69
3136.76 70
3136.89 70
3137.02 70
3137.15 69
3137.28 65
3137.40 60
3137.53 54
3137.66 48
3137.79 42
3137.92 38
3138.05 35
3138.17 33
3138.30 32
3138.43 32
3138.56 33
3138.69 34
3138.82 36
3138.95 40
3139.07 45
3139.20 51
3139.33 57
3139.46 64
3139.59 69
3139.72 72
3139.84 73
3139.97 71
3140.10 67
3140.23 61
3140.36 55
3140.49 49
3140.62 46
3140.74 46
3140.87 49
3141.00 55
3141.13 63
3141.26 71
3141.39 79
3141.51 85
3141.64 90
3141.77 94
3141.90 97
3142.03 98
3142.16 97
3142.29 95
3142.41 93
3142.54 90
3142.67 87
3142.80 86
3142.93 86
3143.06 88
3143.19 92
3143.31 96
3143.44 99
3143.57 101
3143.70 100
3143.83 97
3143.96 94
3144.09 92
3144.21 93
3144.34 98
3144.47 106
3144.60 116
3144.73 126
3144.86 134
3144.99 138
3145.11 136
3145.24 128
3145.37 116
3145.50 102
3145.63 89
3145.76 78
3145.89 71
3146.01 69
3146.14 69
3146.27 72
3146.40 75
3146.53 76
3146.66 76
3146.79 74
3146.91 70
3147.04 67
3147.17 64
3147.30 63
3147.43 63
3147.56 64
3147.69 66
3147.81 67
3147.94 67
3148.07 66
3148.20 64
3148.33 60
3148.46 54
3148.59 46
3148.71 38
3148.84 29
3148.97 21
3149.10 13
3149.23 8
3149.36 4
3149.49 2
3149.62 1
3149.74 0
3149.87 0
3150.00 0
3150.13 0
3150.26 0
3150.39 0
3150.52 0
3150.65 0
3150.77 0
3150.90 4
3151.03 8
3151.16 13
3151.29 17
3151.42 21
3151.55 23
3151.67 25
3151.80 25
3151.93 23
3152.06 20
3152.19 16
3152.32 11
3152.45 8
3152.58 6
3152.70 5
3152.83 7
3152.96 10
3153.09 14
3153.22 19
3153.35 24
3153.48 27
3153.61 28
3153.73 27
3153.86 23
3153.99 17
3154.12 11
3154.25 4
3154.38 0
3154.51 0
3154.64 0
3154.76 1
3154.89 7
3155.02 15
3155.15 25
3155.28 36
3155.41 45
3155.54 53
3155.67 59
3155.79 61
3155.92 60
3156.05 56
3156.18 51
3156.31 45
3156.44 41
3156.57 37
3156.70 33
3156.83 30
3156.95 26
3157.08 21
3157.21 15
3157.34 9
3157.47 4
3157.60 0
3157.73 0
3157.86 0
3157.98 0
3158.11 0
3158.24 2
3158.37 7
3158.50 12
3158.63 17
3158.76 21
3158.89 23
3159.02 24
3159.14 23
3159.27 20
3159.40 16
3159.53 12
3159.66 7
3159.79 3
3159.92 0
3160.05 0
3160.18 0
3160.30 0
3160.43 0
3160.56 0
3160.69 0
3160.82 0
3160.95 0
3161.08 3
3161.21 8
3161.34 15
3161.46 21
3161.59 29
3161.72 37
3161.85 45
3161.98 53
3162.11 59
3162.24 65
3162.37 67
3162.50 68
3162.62 67
3162.75 64
3162.88 60
3163.01 56
3163.14 53
3163.27 50
3163.40 49
3163.53 49
3163.66 50
3163.79 52
3163.91 55
3164.04 58
3164.17 61
3164.30 63
3164.43 63
3164.56 63
3164.69 61
3164.82 57
3164.95 53
3165.07 49
3165.20 44
3165.33 40
3165.46 37
3165.59 35
3165.72 34
3165.85 34
3165.98 35
3166.11 36
3166.24 36
3166.36 36
3166.49 34
3166.62 33
3166.75 32
3166.88 32
3167.01 34
3167.14 38
3167.27 42
3167.40 47
3167.53 52
3167.66 55
3167.78 58
3167.91 61
3168.04 64
3168.17 68
3168.30 72
3168.43 76
3168.56 80
3168.69 81
3168.82 81
3168.95 77
3169.07 71
3169.20 63
3169.33 54
3169.46 45
3169.59 39
3169.72 36
3169.85 36
3169.98 41
3170.11 48
3170.24 58
3170.37 68
3170.49 77
3170.62 85
3170.75 91
3170.88 95
3171.01 99
3171.14 102
3171.27 105
3171.40 108
3171.53 111
3171.66 112
3171.79 111
3171.91 109
3172.04 107
3172.17 104
3172.30 102
3172.43 101
3172.56 100
3172.69 99
3172.82 97
3172.95 94
3173.08 90
3173.21 85
3173.34 79
3173.46 72
3173.59 67
3173.72 61
3173.85 55
3173.98 49
3174.11 42
3174.24 37
3174.37 32
3174.50 30
3174.63 30
3174.76 33
3174.89 38
3175.01 44
3175.14 50
3175.27 54
3175.40 55
3175.53 54
3175.66 50
3175.79 44
3175.92 36
3176.05 29
3176.18 23
3176.31 18
3176.44 16
3176.57 16
3176.69 18
3176.82 22
3176.95 25
3177.08 28
3177.21 30
3177.34 30
3177.47 30
3177.60 29
3177.73 28
3177.86 28
3177.99 30
3178.12 33
3178.25 38
3178.37 43
3178.50 48
3178.63 51
3178.76 53
3178.89 51
3179.02 47
3179.15 40
3179.28 33
3179.41 25
3179.54 19
3179.67 14
3179.80 11
3179.93 9
3180.05 8
3180.18 8
3180.31 6
3180.44 4
3180.57 1
3180.70 0
3180.83 0
3180.96 0
3181.09 0
3181.22 0
3181.35 0
3181.48 0
3181.61 4
3181.74 12
3181.87 21
3181.99 30
3182.12 39
3182.25 48
3182.38 57
3182.51 66
3182.64 76
3182.77 84
3182.90 92
3183.03 98
3183.16 103
3183.29 107
3183.42 111
3183.55 113
3183.68 116
3183.81 119
3183.93 121
3184.06 123
3184.19 123
3184.32 123
3184.45 123
3184.58 122
3184.71 121
3184.84 121
3184.97 120
3185.10 120
3185.23 119
3185.36 117
3185.49 116
3185.62 116
3185.75 117
3185.88 119
3186.01 121
3186.13 124
3186.26 125
3186.39 126
3186.52 127
3186.65 127
3186.78 127
3186.91 128
3187.04 129
3187.17 132
3187.30 134
3187.43 134
3187.56 133
3187.69 130
3187.82 125
3187.95 119
3188.08 115
3188.21 112
3188.33 112
3188.46 114
3188.59 117
3188.72 122
3188.85 126
3188.98 129
3189.11 130
3189.24 129
3189.37 128
3189.50 126
3189.63 123
3189.76 120
3189.89 117
3190.02 114
3190.15 111
3190.28 106
3190.41 101
3190.54 96
3190.67 90
3190.80 85
3190.92 81
3191.05 78
3191.18 78
3191.31 80
3191.44 84
3191.57 88
3191.70 92
3191.83 94
3191.96 95
3192.09 95
3192.22 93
3192.35 90
3192.48 86
3192.61 80
3192.74 74
3192.87 67
3193.00 59
3193.13 52
3193.26 45
3193.39 40
3193.52 37
3193.65 36
3193.77 36
3193.90 37
3194.03 38
3194.16 40
3194.29 41
3194.42 43
3194.55 44
3194.68 44
3194.81 44
3194.94 43
3195.07 40
3195.20 36
3195.33 31
3195.46 25
3195.59 20
3195.72 16
3195.85 12
3195.98 9
3196.11 6
3196.24 2
3196.37 0
3196.50 0
3196.63 0
3196.76 0
3196.88 0
3197.01 0
3197.14 0
3197.27 1
3197.40 12
3197.53 24
3197.66 35
3197.79 43
3197.92 48
3198.05 50
3198.18 49
3198.31 46
3198.44 43
3198.57 40
3198.70 37
3198.83 35
3198.96 34
3199.09 34
3199.22 35
3199.35 37
3199.48 38
3199.61 40
3199.74 41
3199.87 41
3200.00 40
3200.13 39
3200.26 38
3200.39 38
3200.52 39
3200.65 40
3200.78 43
3200.90 46
3201.03 49
3201.16 53
3201.29 56
3201.42 60
3201.55 66
3201.68 72
3201.81 79
3201.94 87
3202.07 94
3202.20 100
3202.33 104
3202.46 106
3202.59 108
3202.72 110
3202.85 114
3202.98 121
3203.11 131
3203.24 145
3203.37 161
3203.50 177
3203.63 192
3203.76 204
3203.89 211
3204.02 215
3204.15 216
3204.28 217
3204.41 220
3204.54 225
3204.67 233
3204.80 242
3204.93 251
3205.06 258
3205.19 262
3205.32 262
3205.45 258
3205.58 250
3205.71 239
3205.84 227
3205.97 214
3206.10 202
3206.23 191
3206.36 182
3206.48 175
3206.61 168
3206.74 160
3206.87 151
3207.00 139
3207.13 127
3207.26 115
3207.39 103
3207.52 94
3207.65 88
3207.78 85
3207.91 83
3208.04 83
3208.17 82
3208.30 80
3208.43 78
3208.56 74
3208.69 69
3208.82 64
3208.95 60
3209.08 59
3209.21 61
3209.34 65
3209.47 73
3209.60 82
3209.73 91
3209.86 97
3209.99 101
3210.12 102
3210.25 99
3210.38 93
3210.51 85
3210.64 75
3210.77 65
3210.90 53
3211.03 42
3211.16 31
3211.29 20
3211.42 12
3211.55 7
3211.68 5
3211.81 7
3211.94 12
3212.07 18
3212.20 24
3212.33 30
3212.46 32
3212.59 33
3212.72 30
3212.85 26
3212.98 21
3213.11 15
3213.24 10
3213.37 4
3213.50 0
3213.63 0
3213.76 0
3213.89 0
3214.02 0
3214.15 0
3214.28 0
3214.41 0
3214.54 0
3214.67 0
3214.80 0
3214.93 2
3215.06 7
3215.19 13
3215.32 22
3215.45 31
3215.58 39
3215.71 45
3215.84 48
3215.97 48
3216.10 47
3216.23 44
3216.36 42
3216.49 40
3216.62 38
3216.75 37
3216.88 36
3217.01 35
3217.14 33
3217.27 32
3217.40 32
3217.53 34
3217.66 39
3217.79 47
3217.92 57
3218.05 69
3218.18 82
3218.31 94
3218.44 106
3218.57 117
3218.70 125
3218.83 132
3218.96 137
3219.09 140
3219.22 140
3219.35 138
3219.48 133
3219.61 127
3219.74 119
3219.87 111
3220.00 103
3220.13 96
3220.26 92
3220.39 90
3220.52 91
3220.65 95
3220.78 100
3220.91 107
3221.04 113
3221.17 119
3221.30 123
3221.43 125
3221.56 127
3221.69 129
3221.82 132
3221.95 137
3222.08 141
3222.21 146
3222.34 149
3222.47 151
3222.60 149
3222.73 146
3222.86 140
3222.99 134
3223.12 128
3223.25 123
3223.38 119
3223.51 117
3223.65 117
3223.78 119
3223.91 125
3224.04 132
3224.17 140
3224.30 148
3224.43 153
3224.56 155
3224.69 151
3224.82 144
3224.95 133
3225.08 121
3225.21 109
3225.34 98
3225.47 90
3225.60 85
3225.73 81
3225.86 79
3225.99 78
3226.12 78
3226.25 78
3226.38 80
3226.51 83
3226.64 87
3226.77 91
3226.90 95
3227.03 99
3227.16 102
3227.29 104
3227.42 107
3227.55 109
3227.68 112
3227.81 115
3227.94 117
3228.07 118
3228.20 117
3228.33 115
3228.46 110
3228.59 104
3228.72 96
3228.85 88
3228.98 79
3229.11 70
3229.24 62
3229.38 55
3229.51 51
3229.64 49
3229.77 50
3229.90 56
3230.03 66
3230.16 81
3230.29 99
3230.42 119
3230.55 140
3230.68 159
3230.81 176
3230.94 187
3231.07 193
3231.20 193
3231.33 190
3231.46 187
3231.59 185
3231.72 187
3231.85 197
3231.98 214
3232.11 238
3232.24 267
3232.37 299
3232.50 330
3232.63 358
3232.76 383
3232.89 405
3233.02 424
3233.15 441
3233.29 459
3233.42 476
3233.55 494
3233.68 512
3233.81 530
3233.94 547
3234.07 565
3234.20 584
3234.33 605
3234.46 626
3234.59 648
3234.72 668
3234.85 684
3234.98 694
3235.11 698
3235.24 695
3235.37 688
3235.50 678
3235.63 667
3235.76 657
3235.89 648
3236.02 641
3236.15 635
3236.28 628
3236.41 620
3236.55 609
3236.68 595
3236.81 579
3236.94 562
3237.07 544
3237.20 527
3237.33 513
3237.46 501
3237.59 492
3237.72 484
3237.85 478
3237.98 471
3238.11 465
3238.24 459
3238.37 452
3238.50 446
3238.63 440
3238.76 432
3238.89 423
3239.02 412
3239.15 399
3239.28 384
3239.42 369
3239.55 355
3239.68 343
3239.81 333
3239.94 327
3240.07 323
3240.20 321
3240.33 319
3240.46 317
3240.59 313
3240.72 308
3240.85 301
3240.98 293
3241.11 283
3241.24 274
3241.37 265
3241.50 259
3241.63 255
3241.76 255
3241.90 259
3242.03 265
3242.16 274
3242.29 283
3242.42 291
3242.55 298
3242.68 303
3242.81 305
3242.94 305
3243.07 303
3243.20 299
3243.33 293
3243.46 284
3243.59 274
3243.72 262
3243.85 249
3243.98 236
3244.11 225
3244.25 218
3244.38 214
3244.51 213
3244.64 214
3244.77 214
3244.90 212
3245.03 206
3245.16 194
3245.29 178
3245.42 159
3245.55 139
3245.68 122
3245.81 109
3245.94 101
3246.07 97
3246.20 97
3246.34 98
3246.47 99
3246.60 97
3246.73 93
3246.86 87
3246.99 81
3247.12 75
3247.25 71
3247.38 68
3247.51 68
3247.64 68
3247.77 68
3247.90 67
3248.03 66
3248.16 65
3248.29 66
3248.43 67
3248.56 71
3248.69 77
3248.82 85
3248.95 93
3249.08 101
3249.21 108
3249.34 115
3249.47 121
3249.60 128
3249.73 135
3249.86 142
3249.99 149
3250.12 156
3250.26 161
3250.39 166
3250.52 169
3250.65 170
3250.78 170
3250.91 169
3251.04 165
3251.17 159
3251.30 150
3251.43 139
3251.56 127
3251.69 113
3251.82 100
3251.95 89
3252.09 81
3252.22 75
3252.35 73
3252.48 73
3252.61 74
3252.74 74
3252.87 73
3253.00 70
3253.13 64
3253.26 55
3253.39 45
3253.52 35
3253.65 25
3253.79 18
3253.92 14
3254.05 12
3254.18 14
3254.31 16
3254.44 20
3254.57 23
3254.70 25
3254.83 27
3254.96 28
3255.09 30
3255.22 35
3255.35 41
3255.49 51
3255.62 62
3255.75 74
3255.88 85
3256.01 93
3256.14 99
3256.27 101
3256.40 99
3256.53 96
3256.66 92
3256.79 89
3256.92 88
3257.06 88
3257.19 91
3257.32 95
3257.45 98
3257.58 101
3257.71 103
3257.84 102
3257.97 99
3258.10 94
3258.23 87
3258.36 78
3258.50 68
3258.63 58
3258.76 48
3258.89 40
3259.02 35
3259.15 33
3259.28 35
3259.41 41
3259.54 50
3259.67 59
3259.80 69
3259.94 77
3260.07 82
3260.20 84
3260.33 83
3260.46 80
3260.59 78
3260.72 78
3260.85 79
3260.98 83
3261.11 88
3261.24 92
3261.38 94
3261.51 92
3261.64 86
3261.77 75
3261.90 61
3262.03 46
3262.16 31
3262.29 18
3262.42 10
3262.55 6
3262.68 7
3262.82 12
3262.95 23
3263.08 36
3263.21 53
3263.34 73
3263.47 94
3263.60 116
3263.73 136
3263.86 152
3263.99 164
3264.13 170
3264.26 170
3264.39 166
3264.52 159
3264.65 153
3264.78 149
3264.91 149
3265.04 152
3265.17 159
3265.30 168
3265.44 176
3265.57 182
3265.70 185
3265.83 186
3265.96 186
3266.09 184
3266.22 182
3266.35 180
3266.48 177
3266.61 173
3266.75 167
3266.88 161
3267.01 156
3267.14 152
3267.27 151
3267.40 154
3267.53 161
3267.66 170
3267.79 179
3267.93 189
3268.06 197
3268.19 203
3268.32 207
3268.45 209
3268.58 209
3268.71 209
3268.84 207
3268.97 206
3269.10 207
3269.24 212
3269.37 221
3269.50 238
3269.63 263
3269.76 298
3269.89 343
3270.02 400
3270.15 469
3270.28 551
3270.42 644
3270.55 749
3270.68 863
3270.81 986
3270.94 1114
3271.07 1246
3271.20 1377
3271.33 1507
3271.46 1635
3271.60 1762
3271.73 1889
3271.86 2021
3271.99 2160
3272.12 2310
3272.25 2470
3272.38 2635
3272.51 2800
3272.65 2958
3272.78 3101
3272.91 3226
3273.04 3328
3273.17 3409
3273.30 3471
3273.43 3517
3273.56 3550
3273.69 3571
3273.83 3578
3273.96 3571
3274.09 3547
3274.22 3505
3274.35 3447
3274.48 3374
3274.61 3289
3274.74 3196
3274.88 3097
3275.01 2994
3275.14 2887
3275.27 2775
3275.40 2656
3275.53 2530
3275.66 2398
3275.79 2261
3275.93 2124
3276.06 1990
3276.19 1862
3276.32 1743
3276.45 1633
3276.58 1532
3276.71 1439
3276.84 1353
3276.97 1272
3277.11 1195
3277.24 1122
3277.37 1052
3277.50 986
3277.63 924
3277.76 867
3277.89 813
3278.02 763
3278.16 716
3278.29 673
3278.42 634
3278.55 598
3278.68 566
3278.81 539
3278.94 515
3279.08 495
3279.21 477
3279.34 461
3279.47 445
3279.60 429
3279.73 412
3279.86 394
3279.99 378
3280.13 363
3280.26 349
3280.39 337
3280.52 326
3280.65 317
3280.78 307
3280.91 297
3281.04 287
3281.18 278
3281.31 272
3281.44 270
3281.57 271
3281.70 277
3281.83 286
3281.96 297
3282.10 308
3282.23 318
3282.36 327
3282.49 334
3282.62 339
3282.75 343
3282.88 346
3283.02 346
3283.15 344
3283.28 339
3283.41 331
3283.54 318
3283.67 303
3283.80 286
3283.93 269
3284.07 252
3284.20 236
3284.33 222
3284.46 209
3284.59 197
3284.72 186
3284.85 176
3284.99 168
3285.12 163
3285.25 163
3285.38 169
3285.51 179
3285.64 194
3285.77 211
3285.91 230
3286.04 248
3286.17 264
3286.30 278
3286.43 291
3286.56 302
3286.69 312
3286.83 320
3286.96 327
3287.09 332
3287.22 334
3287.35 331
3287.48 324
3287.61 314
3287.75 301
3287.88 288
3288.01 275
3288.14 264
3288.27 256
3288.40 250
3288.53 246
3288.67 243
3288.80 241
3288.93 238
3289.06 235
3289.19 231
3289.32 227
3289.46 222
3289.59 216
3289.72 210
3289.85 203
3289.98 195
3290.11 188
3290.24 182
3290.38 177
3290.51 173
3290.64 171
3290.77 171
3290.90 172
3291.03 176
3291.16 181
3291.30 188
3291.43 195
3291.56 204
3291.69 212
3291.82 219
3291.95 225
3292.09 230
3292.22 233
3292.35 235
3292.48 236
3292.61 237
3292.74 239
3292.88 242
3293.01 247
3293.14 253
3293.27 261
3293.40 271
3293.53 283
3293.66 298
3293.80 313
3293.93 331
3294.06 349
3294.19 368
3294.32 386
3294.45 404
3294.59 421
3294.72 436
3294.85 449
3294.98 459
3295.11 466
3295.24 470
3295.38 471
3295.51 470
3295.64 468
3295.77 465
3295.90 463
3296.03 462
3296.16 462
3296.30 463
3296.43 464
3296.56 466
3296.69 468
3296.82 468
3296.95 468
3297.09 468
3297.22 469
3297.35 473
3297.48 480
3297.61 490
3297.74 504
3297.88 519
3298.01 532
3298.14 540
3298.27 542
3298.40 535
3298.53 522
3298.67 503
3298.80 480
3298.93 456
3299.06 432
3299.19 407
3299.32 383
3299.46 359
3299.59 335
3299.72 313
3299.85 292
3299.98 274
3300.12 258
3300.25 244
3300.38 232
3300.51 221
3300.64 210
3300.77 198
3300.91 185
3301.04 173
3301.17 160
3301.30 148
3301.43 136
3301.56 124
3301.70 112
3301.83 100
3301.96 89
3302.09 79
3302.22 71
3302.35 66
3302.49 64
3302.62 66
3302.75 70
3302.88 78
3303.01 87
3303.15 96
3303.28 105
3303.41 112
3303.54 116
3303.67 117
3303.80 115
3303.94 111
3304.07 105
3304.20 98
3304.33 92
3304.46 87
3304.59 84
3304.73 82
3304.86 82
3304.99 85
3305.12 89
3305.25 95
3305.39 102
3305.52 108
3305.65 112
3305.78 114
3305.91 113
3306.04 109
3306.18 103
3306.31 96
3306.44 90
3306.57 85
3306.70 81
3306.84 79
3306.97 78
3307.10 78
3307.23 78
3307.36 78
3307.49 79
3307.63 79
3307.76 79
3307.89 79
3308.02 80
3308.15 81
3308.29 82
3308.42 84
3308.55 86
3308.68 88
3308.81 88
3308.95 86
3309.08 81
3309.21 74
3309.34 66
3309.47 56
3309.60 46
3309.74 39
3309.87 34
3310.00 32
3310.13 33
3310.26 37
3310.40 43
3310.53 50
3310.66 56
3310.79 61
3310.92 65
3311.06 68
3311.19 69
3311.32 70
3311.45 71
3311.58 74
3311.72 76
3311.85 79
3311.98 81
3312.11 82
3312.24 82
3312.38 80
3312.51 77
3312.64 71
3312.77 63
3312.90 53
3313.04 41
3313.17 28
3313.30 15
3313.43 3
3313.56 0
3313.70 0
3313.83 0
3313.96 0
3314.09 0
3314.22 0
3314.36 2
3314.49 6
3314.62 9
3314.75 10
3314.88 10
3315.02 8
3315.15 6
3315.28 5
3315.41 3
3315.54 2
3315.68 1
3315.81 0
3315.94 0
3316.07 0
3316.20 1
3316.34 3
3316.47 6
3316.60 10
3316.73 16
3316.86 22
3317.00 29
3317.13 35
3317.26 42
3317.39 48
3317.52 52
3317.66 56
3317.79 58
3317.92 58
3318.05 56
3318.18 51
3318.32 44
3318.45 35
3318.58 24
3318.71 13
3318.84 1
3318.98 0
3319.11 0
3319.24 0
3319.37 0
3319.50 6
3319.64 21
3319.77 37
3319.90 51
3320.03 62
3320.17 69
3320.30 72
3320.43 74
3320.56 75
3320.69 79
3320.83 86
3320.96 95
3321.09 106
3321.22 117
3321.35 127
3321.49 134
3321.62 136
3321.75 134
3321.88 127
3322.02 116
3322.15 102
3322.28 87
3322.41 71
3322.54 57
3322.68 46
3322.81 37
3322.94 33
3323.07 31
3323.20 33
3323.34 37
3323.47 43
3323.60 50
3323.73 57
3323.87 65
3324.00 71
3324.13 76
3324.26 78
3324.39 76
3324.53 71
3324.66 61
3324.79 49
3324.92 34
3325.06 20
3325.19 8
3325.32 0
3325.45 0
3325.58 0
3325.72 0
3325.85 4
3325.98 11
3326.11 18
3326.25 23
3326.38 28
3326.51 31
3326.64 33
3326.77 37
3326.91 41
3327.04 45
3327.17 50
3327.30 54
3327.44 56
3327.57 54
3327.70 48
3327.83 40
3327.96 29
3328.10 19
3328.23 9
3328.36 1
3328.49 0
3328.63 0
3328.76 0
3328.89 0
3329.02 0
3329.15 0
3329.29 0
3329.42 0
3329.55 4
3329.68 8
3329.82 12
3329.95 15
3330.08 18
3330.21 20
3330.35 20
3330.48 21
3330.61 21
3330.74 21
3330.87 23
3331.01 26
3331.14 31
3331.27 38
3331.40 47
3331.54 55
3331.67 63
3331.80 69
3331.93 72
3332.07 72
3332.20 71
3332.33 70
3332.46 70
3332.60 72
3332.73 75
3332.86 80
3332.99 85
3333.12 89
3333.26 91
3333.39 90
3333.52 87
3333.65 82
3333.79 75
3333.92 68
3334.05 62
3334.18 56
3334.32 52
3334.45 50
3334.58 51
3334.71 55
3334.85 60
3334.98 65
3335.11 71
3335.24 75
3335.38 78
3335.51 78
3335.64 76
3335.77 71
3335.90 64
3336.04 54
3336.17 42
3336.30 29
3336.43 16
3336.57 3
3336.70 0
3336.83 0
3336.96 0
3337.10 0
3337.23 0
3337.36 0
3337.49 0
3337.63 0
3337.76 6
3337.89 12
3338.02 18
3338.16 23
3338.29 28
3338.42 30
3338.55 31
3338.69 28
3338.82 22
3338.95 13
3339.08 3
3339.22 0
3339.35 0
3339.48 0
3339.61 0
3339.75 0
3339.88 0
3340.01 0
3340.14 0
3340.28 10
3340.41 24
3340.54 39
3340.67 55
3340.81 73
3340.94 91
3341.07 109
3341.20 126
3341.34 141
3341.47 153
3341.60 161
3341.73 164
3341.87 163
3342.00 160
3342.13 158
3342.26 157
3342.40 159
3342.53 165
3342.66 174
3342.79 184
3342.93 193
3343.06 200
3343.19 204
3343.32 205
3343.46 203
3343.59 199
3343.72 194
3343.85 190
3343.99 186
3344.12 183
3344.25 180
3344.39 178
3344.52 174
3344.65 170
3344.78 163
3344.92 156
3345.05 147
3345.18 139
3345.31 133
3345.45 128
3345.58 126
3345.71 125
3345.84 125
3345.98 127
3346.11 129
3346.24 131
3346.37 135
3346.51 139
3346.64 145
3346.77 150
3346.90 153
3347.04 155
3347.17 152
3347.30 147
3347.44 138
3347.57 127
3347.70 115
3347.83 104
3347.97 94
3348.10 86
3348.23 78
3348.36 71
3348.50 64
3348.63 57
3348.76 50
3348.89 42
3349.03 35
3349.16 28
3349.29 24
3349.43 22
3349.56 24
3349.69 29
3349.82 37
3349.96 47
3350.09 57
3350.22 66
3350.35 72
3350.49 74
3350.62 71
3350.75 65
3350.89 57
3351.02 48
3351.15 39
3351.28 33
3351.42 30
3351.55 30
3351.68 33
3351.81 37
3351.95 43
3352.08 48
3352.21 52
3352.35 53
3352.48 51
3352.61 47
3352.74 42
3352.88 36
3353.01 30
3353.14 25
3353.27 21
3353.41 20
3353.54 19
3353.67 19
3353.81 20
3353.94 22
3354.07 25
3354.20 28
3354.34 31
3354.47 33
3354.60 35
3354.74 34
3354.87 31
3355.00 26
3355.13 21
3355.27 16
3355.40 14
3355.53 14
3355.66 17
3355.80 22
3355.93 27
3356.06 33
3356.20 37
3356.33 39
3356.46 40
3356.59 40
3356.73 39
3356.86 37
3356.99 33
3357.13 27
3357.26 20
3357.39 11
3357.52 2
3357.66 0
3357.79 0
3357.92 0
3358.06 0
3358.19 0
3358.32 0
3358.45 0
3358.59 1
3358.72 5
3358.85 9
3358.99 13
3359.12 17
3359.25 23
3359.38 30
3359.52 39
3359.65 47
3359.78 55
3359.92 60
3360.05 63
3360.18 64
3360.32 62
3360.45 60
3360.58 57
3360.71 55
3360.85 54
3360.98 54
3361.11 56
3361.25 57
3361.38 60
3361.51 61
3361.64 62
3361.78 61
3361.91 59
3362.04 57
3362.18 54
3362.31 52
3362.44 52
3362.57 53
3362.71 56
3362.84 62
3362.97 70
3363.11 80
3363.24 90
3363.37 101
3363.51 111
3363.64 119
3363.77 124
3363.90 127
3364.04 128
3364.17 127
3364.30 126
3364.44 123
3364.57 121
3364.70 120
3364.84 119
3364.97 119
3365.10 120
3365.23 122
3365.37 125
3365.50 128
3365.63 132
3365.77 136
3365.90 139
3366.03 141
3366.17 142
3366.30 141
3366.43 138
3366.56 133
3366.70 128
3366.83 122
3366.96 117
3367.10 112
3367.23 109
3367.36 106
3367.50 104
3367.63 104
3367.76 104
3367.89 105
3368.03 107
3368.16 111
3368.29 117
3368.43 123
3368.56 128
3368.69 133
3368.83 137
3368.96 139
3369.09 139
3369.23 138
3369.36 136
3369.49 134
3369.62 132
3369.76 128
3369.89 124
3370.02 118
3370.16 111
3370.29 101
3370.42 89
3370.56 76
3370.69 61
3370.82 47
3370.96 35
3371.09 25
3371.22 20
3371.36 20
3371.49 24
3371.62 31
3371.75 41
3371.89 52
3372.02 62
3372.15 71
3372.29 79
3372.42 86
3372.55 93
3372.69 101
3372.82 112
3372.95 125
3373.09 139
3373.22 153
3373.35 166
3373.49 177
3373.62 186
3373.75 193
3373.89 201
3374.02 210
3374.15 221
3374.28 234
3374.42 249
3374.55 263
3374.68 277
3374.82 289
3374.95 299
3375.08 308
3375.22 316
3375.35 324
3375.48 332
3375.62 340
3375.75 347
3375.88 353
3376.02 358
3376.15 362
3376.28 367
3376.42 371
3376.55 376
3376.68 379
3376.82 379
3376.95 376
3377.08 369
3377.22 358
3377.35 346
3377.48 333
3377.61 324
3377.75 317
3377.88 314
3378.01 313
3378.15 312
3378.28 308
3378.41 301
3378.55 289
3378.68 275
3378.81 258
3378.95 241
3379.08 225
3379.21 211
3379.35 199
3379.48 188
3379.61 178
3379.75 169
3379.88 160
3380.01 153
3380.15 146
3380.28 142
3380.41 138
3380.55 135
3380.68 131
3380.81 125
3380.95 117
3381.08 107
3381.21 98
3381.35 89
3381.48 83
3381.61 81
3381.75 82
3381.88 86
3382.01 92
3382.15 98
3382.28 102
3382.41 104
3382.55 105
3382.68 103
3382.81 101
3382.95 98
3383.08 96
3383.21 93
3383.35 92
3383.48 90
3383.61 89
3383.75 89
3383.88 90
3384.01 93
3384.15 96
3384.28 102
3384.41 109
3384.55 118
3384.68 126
3384.81 134
3384.95 141
3385.08 146
3385.21 148
3385.35 148
3385.48 148
3385.61 147
3385.75 147
3385.88 148
3386.01 151
3386.15 153
3386.28 155
3386.42 156
3386.55 155
3386.68 151
3386.82 144
3386.95 135
3387.08 124
3387.22 111
3387.35 98
3387.48 86
3387.62 76
3387.75 68
3387.88 63
3388.02 60
3388.15 58
3388.28 56
3388.42 55
3388.55 54
3388.68 54
3388.82 54
3388.95 56
3389.08 60
3389.22 64
3389.35 69
3389.48 73
3389.62 76
3389.75 77
3389.88 75
3390.02 72
3390.15 67
3390.29 61
3390.42 56
3390.55 51
3390.69 47
3390.82 44
3390.95 40
3391.09 37
3391.22 32
3391.35 27
3391.49 20
3391.62 13
3391.75 5
3391.89 0
3392.02 0
3392.15 0
3392.29 0
3392.42 0
3392.56 0
3392.69 0
3392.82 1
3392.96 2
3393.09 3
3393.22 4
3393.36 5
3393.49 6
3393.62 8
3393.76 11
3393.89 15
3394.02 19
3394.16 24
3394.29 28
3394.43 32
3394.56 34
3394.69 34
3394.83 33
3394.96 30
3395.09 27
3395.23 23
3395.36 20
3395.49 18
3395.63 17
3395.76 17
3395.89 17
3396.03 18
3396.16 18
3396.30 18
3396.43 17
3396.56 16
3396.70 15
3396.83 15
3396.96 17
3397.10 21
3397.23 27
3397.36 36
3397.50 45
3397.63 56
3397.77 67
3397.90 77
3398.03 85
3398.17 92
3398.30 98
3398.43 101
3398.57 102
3398.70 103
3398.83 101
3398.97 99
3399.10 95
3399.24 90
3399.37 84
3399.50 76
3399.64 67
3399.77 57
3399.90 48
3400.04 40
3400.17 35
3400.31 31
3400.44 29
3400.57 28
3400.71 27
3400.84 26
3400.97 26
3401.11 26
3401.24 27
3401.37 29
3401.51 32
3401.64 36
3401.78 41
3401.91 47
3402.04 53
3402.18 60
3402.31 67
3402.44 76
3402.58 84
3402.71 92
3402.85 99
3402.98 104
3403.11 108
3403.25 109
3403.38 107
3403.51 104
3403.65 99
3403.78 94
3403.92 88
3404.05 83
3404.18 79
3404.32 77
3404.45 76
3404.58 77
3404.72 80
3404.85 83
3404.99 86
3405.12 88
3405.25 87
3405.39 84
3405.52 79
3405.65 73
3405.79 65
3405.92 58
3406.06 52
3406.19 48
3406.32 45
3406.46 45
3406.59 45
3406.73 47
3406.86 48
3406.99 48
3407.13 47
3407.26 45
3407.39 43
3407.53 40
3407.66 36
3407.80 32
3407.93 28
3408.06 24
3408.20 20
3408.33 18
3408.47 17
3408.60 19
3408.73 23
3408.87 29
3409.00 37
3409.13 46
3409.27 54
3409.40 62
3409.54 69
3409.67 74
3409.80 77
3409.94 80
3410.07 80
3410.21 79
3410.34 76
3410.47 72
3410.61 66
3410.74 60
3410.88 55
3411.01 52
3411.14 51
3411.28 53
3411.41 58
3411.54 64
3411.68 71
3411.81 77
3411.95 82
3412.08 87
3412.21 91
3412.35 94
3412.48 98
3412.62 102
3412.75 106
3412.88 109
3413.02 110
3413.15 110
3413.29 107
3413.42 101
3413.55 93
3413.69 84
3413.82 75
3413.96 66
3414.09 57
3414.22 49
3414.36 41
3414.49 34
3414.63 26
3414.76 19
3414.89 12
3415.03 6
3415.16 2
3415.30 0
3415.43 0
3415.56 0
3415.70 0
3415.83 0
3415.97 0
3416.10 0
3416.23 0
3416.37 0
3416.50 0
3416.64 1
3416.77 4
3416.90 8
3417.04 15
3417.17 23
3417.31 31
3417.44 39
3417.57 44
3417.71 46
3417.84 44
3417.98 40
3418.11 34
3418.24 28
3418.38 23
3418.51 19
3418.65 17
3418.78 17
3418.91 18
3419.05 20
3419.18 22
3419.32 25
3419.45 29
3419.58 33
3419.72 38
3419.85 44
3419.99 49
3420.12 53
3420.25 56
3420.39 58
3420.52 60
3420.66 61
3420.79 63
3420.93 66
3421.06 70
3421.19 74
3421.33 78
3421.46 81
3421.60 81
3421.73 80
3421.86 76
3422.00 71
3422.13 67
3422.27 64
3422.40 62
3422.53 62
3422.67 63
3422.80 66
3422.94 67
3423.07 68
3423.21 68
3423.34 66
3423.47 63
3423.61 58
3423.74 53
3423.88 47
3424.01 41
3424.14 37
3424.28 35
3424.41 35
3424.55 37
3424.68 42
3424.82 49
3424.95 57
3425.08 66
3425.22 75
3425.35 83
3425.49 90
3425.62 94
3425.75 97
3425.89 97
3426.02 97
3426.16 97
3426.29 98
3426.43 102
3426.56 109
3426.69 119
3426.83 130
3426.96 142
3427.10 154
3427.23 163
3427.37 171
3427.50 177
3427.63 181
3427.77 184
3427.90 186
3428.04 187
3428.17 189
3428.30 190
3428.44 191
3428.57 192
3428.71 192
3428.84 193
3428.98 193
3429.11 192
3429.24 190
3429.38 188
3429.51 184
3429.65 180
3429.78 175
3429.92 171
3430.05 168
3430.18 166
3430.32 165
3430.45 165
3430.59 166
3430.72 167
3430.86 170
3430.99 174
3431.12 179
3431.26 187
3431.39 197
3431.53 207
3431.66 218
3431.80 227
3431.93 234
3432.06 239
3432.20 243
3432.33 245
3432.47 247
3432.60 249
3432.74 251
3432.87 254
3433.00 257
3433.14 260
3433.27 262
3433.41 263
3433.54 263
3433.68 261
3433.81 259
3433.95 255
3434.08 249
3434.21 242
3434.35 234
3434.48 225
3434.62 215
3434.75 205
3434.89 194
3435.02 185
3435.15 176
3435.29 169
3435.42 163
3435.56 159
3435.69 156
3435.83 154
3435.96 154
3436.10 154
3436.23 155
3436.36 157
3436.50 158
3436.63 159
3436.77 159
3436.90 158
3437.04 158
3437.17 159
3437.30 161
3437.44 163
3437.57 165
3437.71 167
3437.84 167
3437.98 165
3438.11 161
3438.25 156
3438.38 148
3438.51 140
3438.65 132
3438.78 125
3438.92 120
3439.05 117
3439.19 117
3439.32 120
3439.46 125
3439.59 133
3439.72 141
3439.86 150
3439.99 160
3440.13 170
3440.26 181
3440.40 193
3440.53 206
3440.67 218
3440.80 230
3440.94 240
3441.07 248
3441.20 256
3441.34 265
3441.47 277
3441.61 293
3441.74 316
3441.88 344
3442.01 378
3442.15 417
3442.28 460
3442.41 504
3442.55 548
3442.68 591
3442.82 633
3442.95 672
3443.09 710
3443.22 745
3443.36 778
3443.49 810
3443.63 842
3443.76 876
3443.89 911
3444.03 951
3444.16 994
3444.30 1043
3444.43 1095
3444.57 1148
3444.70 1201
3444.84 1250
3444.97 1291
3445.11 1323
3445.24 1345
3445.37 1356
3445.51 1358
3445.64 1355
3445.78 1348
3445.91 1340
3446.05 1332
3446.18 1324
3446.32 1315
3446.45 1305
3446.59 1293
3446.72 1279
3446.86 1263
3446.99 1245
3447.12 1225
3447.26 1206
3447.39 1186
3447.53 1166
3447.66 1146
3447.80 1126
3447.93 1106
3448.07 1085
3448.20 1063
3448.34 1038
3448.47 1011
3448.61 981
3448.74 949
3448.87 914
3449.01 879
3449.14 843
3449.28 808
3449.41 774
3449.55 741
3449.68 710
3449.82 682
3449.95 657
3450.09 636
3450.22 618
3450.36 604
3450.49 592
3450.63 584
3450.76 577
3450.89 571
3451.03 567
3451.16 564
3451.30 561
3451.43 559
3451.57 556
3451.70 552
3451.84 546
3451.97 539
3452.11 531
3452.24 522
3452.38 514
3452.51 507
3452.65 501
3452.78 495
3452.92 489
3453.05 482
3453.18 472
3453.32 459
3453.45 445
3453.59 431
3453.72 417
3453.86 405
3453.99 396
3454.13 389
3454.26 383
3454.40 379
3454.53 375
3454.67 372
3454.80 369
3454.94 367
3455.07 364
3455.21 362
3455.34 359
3455.48 355
3455.61 349
3455.75 341
3455.88 330
3456.01 317
3456.15 303
3456.28 287
3456.42 272
3456.55 256
3456.69 242
3456.82 228
3456.96 215
3457.09 203
3457.23 192
3457.36 183
3457.50 176
3457.63 171
3457.77 169
3457.90 169
3458.04 170
3458.17 173
3458.31 175
3458.44 176
3458.58 177
3458.71 176
3458.85 174
3458.98 171
3459.12 168
3459.25 163
3459.39 158
3459.52 152
3459.65 146
3459.79 141
3459.92 137
3460.06 135
3460.19 135
3460.33 137
3460.46 142
3460.60 146
3460.73 150
3460.87 152
3461.00 151
3461.14 146
3461.27 139
3461.41 131
3461.54 121
3461.68 113
3461.81 106
3461.95 101
3462.08 98
3462.22 97
3462.35 98
3462.49 99
3462.62 99
3462.76 98
3462.89 96
3463.03 94
3463.16 92
3463.30 90
3463.43 90
3463.57 92
3463.70 96
3463.84 100
3463.97 103
3464.11 105
3464.24 104
3464.38 99
3464.51 92
3464.65 82
3464.78 71
3464.92 60
3465.05 51
3465.19 44
3465.32 39
3465.46 36
3465.59 36
3465.73 37
3465.86 38
3466.00 40
3466.13 43
3466.27 47
3466.40 51
3466.54 55
3466.67 60
3466.81 65
3466.94 70
3467.08 75
3467.21 80
3467.35 85
3467.48 91
3467.62 98
3467.75 105
3467.89 112
3468.02 118
3468.16 122
3468.29 125
3468.43 125
3468.56 124
3468.70 121
3468.83 118
3468.97 114
3469.10 111
3469.24 107
3469.37 103
3469.51 98
3469.64 94
3469.78 89
3469.91 85
3470.05 83
3470.18 81
3470.32 80
3470.45 81
3470.59 83
3470.72 86
3470.86 90
3470.99 94
3471.13 100
3471.26 106
3471.40 111
3471.53 114
3471.67 116
3471.80 115
3471.94 112
3472.07 107
3472.21 102
3472.34 97
3472.48 93
3472.61 89
3472.75 88
3472.88 86
3473.02 86
3473.15 86
3473.29 88
3473.42 91
3473.56 95
3473.69 101
3473.83 106
3473.96 112
3474.10 116
3474.23 119
3474.37 120
3474.51 120
3474.64 120
3474.78 119
3474.91 119
3475.05 117
3475.18 115
3475.32 112
3475.45 108
3475.59 103
3475.72 99
3475.86 95
3475.99 93
3476.13 93
3476.26 94
3476.40 95
3476.53 97
3476.67 99
3476.80 102
3476.94 105
3477.07 108
3477.21 112
3477.34 116
3477.48 120
3477.61 123
3477.75 123
3477.88 120
3478.02 114
3478.15 105
3478.29 93
3478.43 81
3478.56 70
3478.70 62
3478.83 60
3478.97 62
3479.10 69
3479.24 78
3479.37 89
3479.51 98
3479.64 104
3479.78 106
3479.91 105
3480.05 101
3480.18 95
3480.32 90
3480.45 85
3480.59 82
3480.72 81
3480.86 83
3481.00 87
3481.13 94
3481.27 101
3481.40 108
3481.54 114
3481.67 119
3481.81 123
3481.94 125
3482.08 127
3482.21 130
3482.35 135
3482.48 140
3482.62 145
3482.75 149
3482.89 152
3483.02 153
3483.16 152
3483.30 151
3483.43 150
3483.57 151
3483.70 152
3483.84 153
3483.97 152
3484.11 149
3484.24 143
3484.38 136
3484.51 128
3484.65 122
3484.78 120
3484.92 122
3485.05 127
3485.19 135
3485.33 144
3485.46 153
3485.60 159
3485.73 161
3485.87 160
3486.00 155
3486.14 146
3486.27 134
3486.41 121
3486.54 108
3486.68 97
3486.81 87
3486.95 79
3487.08 73
3487.22 68
3487.36 64
3487.49 60
3487.63 57
3487.76 54
3487.90 54
3488.03 56
3488.17 62
3488.30 70
3488.44 80
3488.57 91
3488.71 101
3488.85 108
3488.98 111
3489.12 110
3489.25 105
3489.39 96
3489.52 85
3489.66 73
3489.79 61
3489.93 51
3490.06 42
3490.20 36
3490.34 32
3490.47 29
3490.61 27
3490.74 25
3490.88 22
3491.01 18
3491.15 13
3491.28 8
3491.42 2
3491.55 0
3491.69 0
3491.83 0
3491.96 0
3492.10 0
3492.23 0
3492.37 6
3492.50 12
3492.64 15
3492.77 15
3492.91 12
3493.04 6
3493.18 0
3493.32 0
3493.45 0
3493.59 0
3493.72 0
3493.86 0
3493.99 0
3494.13 2
3494.26 5
3494.40 6
3494.54 8
3494.67 10
3494.81 14
3494.94 18
3495.08 24
3495.21 28
3495.35 32
3495.48 34
3495.62 34
3495.76 33
3495.89 32
3496.03 30
3496.16 27
3496.30 26
3496.43 25
3496.57 26
3496.70 29
3496.84 36
3496.98 46
3497.11 59
3497.25 74
3497.38 90
3497.52 105
3497.65 119
3497.79 130
3497.92 139
3498.06 147
3498.20 156
3498.33 166
3498.47 179
3498.60 194
3498.74 212
3498.87 230
3499.01 248
3499.15 264
3499.28 277
3499.42 287
3499.55 293
3499.69 296
3499.82 297
3499.96 296
3500.09 294
3500.23 292
3500.37 290
3500.50 291
3500.64 294
3500.77 299
3500.91 306
3501.04 314
3501.18 321
3501.32 326
3501.45 327
3501.59 325
3501.72 319
3501.86 311
3501.99 302
3502.13 294
3502.27 287
3502.40 282
3502.54 279
3502.67 278
3502.81 278
3502.94 280
3503.08 282
3503.22 284
3503.35 286
3503.49 288
3503.62 290
3503.76 293
3503.89 298
3504.03 305
3504.16 314
3504.30 324
3504.44 333
3504.57 341
3504.71 345
3504.84 344
3504.98 337
3505.12 326
3505.25 309
3505.39 289
3505.52 267
3505.66 245
3505.79 224
3505.93 205
3506.07 190
3506.20 177
3506.34 169
3506.47 164
3506.61 161
3506.74 159
3506.88 158
3507.02 156
3507.15 153
3507.29 149
3507.42 144
3507.56 138
3507.69 133
3507.83 130
3507.97 128
3508.10 129
3508.24 132
3508.37 136
3508.51 140
3508.65 144
3508.78 147
3508.92 147
3509.05 144
3509.19 139
3509.32 131
3509.46 121
3509.60 110
3509.73 99
3509.87 88
3510.00 78
3510.14 70
3510.28 63
3510.41 58
3510.55 54
3510.68 52
3510.82 52
3510.95 54
3511.09 59
3511.23 66
3511.36 75
3511.50 84
3511.63 93
3511.77 101
3511.91 105
3512.04 105
3512.18 101
3512.31 95
3512.45 86
3512.58 75
3512.72 63
3512.86 50
3512.99 39
3513.13 29
3513.26 21
3513.40 17
3513.54 17
3513.67 20
3513.81 27
3513.94 37
3514.08 47
3514.22 58
3514.35 69
3514.49 79
3514.62 89
3514.76 100
3514.90 112
3515.03 123
3515.17 133
3515.30 142
3515.44 149
3515.57 155
3515.71 161
3515.85 167
3515.98 175
3516.12 185
3516.25 196
3516.39 208
3516.53 219
3516.66 228
3516.80 234
3516.93 237
3517.07 237
3517.21 234
3517.34 231
3517.48 228
3517.61 225
3517.75 225
3517.89 227
3518.02 231
3518.16 237
3518.29 244
3518.43 251
3518.57 257
3518.70 261
3518.84 264
3518.97 267
3519.11 271
3519.25 275
3519.38 280
3519.52 286
3519.65 293
3519.79 298
3519.93 302
3520.06 304
3520.20 304
3520.33 302
3520.47 299
3520.61 294
3520.74 289
3520.88 284
3521.01 278
3521.15 273
3521.29 268
3521.42 265
3521.56 264
3521.69 265
3521.83 269
3521.97 274
3522.10 279
3522.24 283
3522.38 285
3522.51 284
3522.65 281
3522.78 275
3522.92 268
3523.06 261
3523.19 253
3523.33 244
3523.46 236
3523.60 227
3523.74 218
3523.87 209
3524.01 201
3524.14 192
3524.28 184
3524.42 177
3524.55 170
3524.69 164
3524.83 159
3524.96 154
3525.10 151
3525.23 148
3525.37 146
3525.51 144
3525.64 141
3525.78 138
3525.91 134
3526.05 129
3526.19 125
3526.32 123
3526.46 123
3526.59 125
3526.73 129
3526.87 134
3527.00 140
3527.14 146
3527.28 151
3527.41 155
3527.55 158
3527.68 161
3527.82 162
3527.96 162
3528.09 162
3528.23 162
3528.37 161
3528.50 161
3528.64 161
3528.77 161
3528.91 161
3529.05 160
3529.18 159
3529.32 156
3529.45 151
3529.59 146
3529.73 140
3529.86 134
3530.00 131
3530.14 129
3530.27 130
3530.41 134
3530.54 139
3530.68 146
3530.82 152
3530.95 157
3531.09 161
3531.23 162
3531.36 162
3531.50 160
3531.63 159
3531.77 157
3531.91 156
3532.04 156
3532.18 155
3532.32 154
3532.45 152
3532.59 149
3532.72 144
3532.86 138
3533.00 130
3533.13 122
3533.27 114
3533.41 106
3533.54 98
3533.68 91
3533.81 84
3533.95 77
3534.09 70
3534.22 63
3534.36 55
3534.50 48
3534.63 42
3534.77 37
3534.91 34
3535.04 32
3535.18 33
3535.31 36
3535.45 40
3535.59 45
3535.72 51
3535.86 57
3536.00 63
3536.13 71
3536.27 79
3536.40 87
3536.54 96
3536.68 104
3536.81 110
3536.95 115
3537.09 117
3537.22 117
3537.36 115
3537.50 112
3537.63 107
3537.77 102
3537.90 97
3538.04 92
3538.18 88
3538.31 84
3538.45 81
3538.59 78
3538.72 75
3538.86 71
3539.00 66
3539.13 60
3539.27 55
3539.41 51
3539.54 51
3539.68 53
3539.81 58
3539.95 63
3540.09 68
3540.22 71
3540.36 73
3540.50 73
3540.63 74
3540.77 76
3540.91 81
3541.04 88
3541.18 96
3541.31 104
3541.45 111
3541.59 114
3541.72 113
3541.86 109
3542.00 103
3542.13 98
3542.27 93
3542.41 92
3542.54 93
3542.68 98
3542.82 105
3542.95 111
3543.09 117
3543.23 119
3543.36 119
3543.50 115
3543.63 108
3543.77 100
3543.91 92
3544.04 86
3544.18 83
3544.32 83
3544.45 86
3544.59 92
3544.73 99
3544.86 107
3545.00 114
3545.14 120
3545.27 125
3545.41 127
3545.55 128
3545.68 128
3545.82 127
3545.96 126
3546.09 124
3546.23 122
3546.37 119
3546.50 117
3546.64 115
3546.77 113
3546.91 111
3547.05 109
3547.18 107
3547.32 105
3547.46 104
3547.59 103
3547.73 104
3547.87 105
3548.00 108
3548.14 112
3548.28 117
3548.41 122
3548.55 128
3548.69 131
3548.82 133
3548.96 132
3549.10 130
3549.23 125
3549.37 120
3549.51 115
3549.64 110
3549.78 106
3549.92 103
3550.05 101
3550.19 99
3550.33 99
3550.46 99
3550.60 99
3550.74 99
3550.87 100
3551.01 100
3551.15 101
3551.28 102
3551.42 104
3551.56 106
3551.69 109
3551.83 113
3551.97 117
3552.10 122
3552.24 128
3552.38 134
3552.51 141
3552.65 149
3552.79 157
3552.92 166
3553.06 175
3553.20 184
3553.33 192
3553.47 201
3553.61 208
3553.74 215
3553.88 222
3554.02 229
3554.15 235
3554.29 242
3554.43 249
3554.56 258
3554.70 266
3554.84 274
3554.97 281
3555.11 284
3555.25 285
3555.38 282
3555.52 275
3555.66 268
3555.79 260
3555.93 254
3556.07 250
3556.20 249
3556.34 250
3556.48 252
3556.61 255
3556.75 257
3556.89 258
3557.02 258
3557.16 256
3557.30 253
3557.43 248
3557.57 242
3557.71 234
3557.84 226
3557.98 218
3558.12 212
3558.25 207
3558.39 204
3558.53 203
3558.66 202
3558.80 201
3558.94 199
3559.07 196
3559.21 189
3559.35 181
3559.48 171
3559.62 159
3559.76 147
3559.90 136
3560.03 126
3560.17 117
3560.31 109
3560.44 104
3560.58 99
3560.72 96
3560.85 93
3560.99 91
3561.13 88
3561.26 86
3561.40 82
3561.54 79
3561.67 75
3561.81 71
3561.95 67
3562.08 64
3562.22 62
3562.36 60
3562.49 58
3562.63 56
3562.77 53
3562.91 48
3563.04 43
3563.18 37
3563.32 31
3563.45 25
3563.59 21
3563.73 19
3563.86 19
3564.00 20
3564.14 22
3564.27 26
3564.41 32
3564.55 38
3564.68 45
3564.82 50
3564.96 54
3565.10 55
3565.23 54
3565.37 50
3565.51 44
3565.64 39
3565.78 36
3565.92 35
3566.05 36
3566.19 39
3566.33 43
3566.46 47
3566.60 49
3566.74 50
3566.88 48
3567.01 44
3567.15 38
3567.29 30
3567.42 21
3567.56 12
3567.70 3
3567.83 0
3567.97 0
3568.11 0
3568.24 0
3568.38 0
3568.52 0
3568.66 0
3568.79 0
3568.93 7
3569.07 22
3569.20 38
3569.34 52
3569.48 64
3569.61 73
3569.75 79
3569.89 85
3570.03 92
3570.16 100
3570.30 109
3570.44 120
3570.57 131
3570.71 142
3570.85 149
3570.98 154
3571.12 156
3571.26 155
3571.40 154
3571.53 152
3571.67 151
3571.81 152
3571.94 153
3572.08 154
3572.22 154
3572.35 155
3572.49 155
3572.63 156
3572.77 159
3572.90 162
3573.04 168
3573.18 174
3573.31 181
3573.45 187
3573.59 191
3573.72 193
3573.86 193
3574.00 191
3574.14 188
3574.27 183
3574.41 177
3574.55 170
3574.68 164
3574.82 159
3574.96 157
3575.10 157
3575.23 161
3575.37 169
3575.51 180
3575.64 193
3575.78 205
3575.92 216
3576.06 222
3576.19 225
3576.33 223
3576.47 217
3576.60 209
3576.74 200
3576.88 193
3577.02 188
3577.15 185
3577.29 184
3577.43 182
3577.56 180
3577.70 177
3577.84 171
3577.98 164
3578.11 158
3578.25 152
3578.39 148
3578.52 147
3578.66 146
3578.80 147
3578.94 146
3579.07 145
3579.21 141
3579.35 135
3579.48 127
3579.62 118
3579.76 110
3579.90 101
3580.03 94
3580.17 87
3580.31 82
3580.44 77
3580.58 73
3580.72 71
3580.86 70
3580.99 70
3581.13 71
3581.27 72
3581.40 73
3581.54 73
3581.68 73
3581.82 73
3581.95 71
3582.09 70
3582.23 67
3582.37 64
3582.50 60
3582.64 54
3582.78 48
3582.91 42
3583.05 36
3583.19 33
3583.33 32
3583.46 35
3583.60 42
3583.74 52
3583.87 64
3584.01 78
3584.15 91
3584.29 104
3584.42 114
3584.56 123
3584.70 128
3584.84 131
3584.97 133
3585.11 133
3585.25 133
3585.38 133
3585.52 133
3585.66 134
3585.80 135
3585.93 136
3586.07 137
3586.21 137
3586.35 136
3586.48 134
3586.62 132
3586.76 130
3586.90 128
3587.03 127
3587.17 127
3587.31 128
3587.44 129
3587.58 131
3587.72 133
3587.86 136
3587.99 142
3588.13 149
3588.27 159
3588.41 169
3588.54 180
3588.68 189
3588.82 195
3588.96 198
3589.09 198
3589.23 196
3589.37 193
3589.50 190
3589.64 187
3589.78 185
3589.92 184
3590.05 182
3590.19 180
3590.33 178
3590.47 177
3590.60 175
3590.74 174
3590.88 173
3591.02 171
3591.15 170
3591.29 170
3591.43 170
3591.57 172
3591.70 176
3591.84 180
3591.98 185
3592.11 189
3592.25 193
3592.39 195
3592.53 197
3592.66 198
3592.80 200
3592.94 203
3593.08 207
3593.21 214
3593.35 221
3593.49 230
3593.63 238
3593.76 244
3593.90 249
3594.04 251
3594.18 252
3594.31 252
3594.45 252
3594.59 254
3594.73 258
3594.86 264
3595.00 272
3595.14 280
3595.28 287
3595.41 291
3595.55 293
3595.69 292
3595.83 290
3595.96 289
3596.10 292
3596.24 299
3596.38 311
3596.51 327
3596.65 346
3596.79 364
3596.93 381
3597.06 393
3597.20 402
3597.34 408
3597.48 413
3597.61 418
3597.75 422
3597.89 425
3598.03 427
3598.16 428
3598.30 427
3598.44 424
3598.58 420
3598.71 417
3598.85 414
3598.99 412
3599.13 410
3599.26 407
3599.40 403
3599.54 397
3599.68 391
3599.81 384
3599.95 379
3600.09 375
3600.23 374
3600.36 375
3600.50 379
3600.64 383
3600.78 386
3600.91 386
3601.05 381
3601.19 372
3601.33 360
3601.47 344
3601.60 326
3601.74 309
3601.88 292
3602.02 275
3602.15 260
3602.29 246
3602.43 232
3602.57 220
3602.70 209
3602.84 199
3602.98 191
3603.12 185
3603.25 181
3603.39 178
3603.53 177
3603.67 177
3603.80 179
3603.94 181
3604.08 184
3604.22 187
3604.36 188
3604.49 186
3604.63 182
3604.77 175
3604.91 166
3605.04 155
3605.18 145
3605.32 136
3605.46 128
3605.59 123
3605.73 120
3605.87 119
3606.01 117
3606.14 116
3606.28 114
3606.42 111
3606.56 107
3606.70 103
3606.83 100
3606.97 97
3607.11 96
3607.25 98
3607.38 104
3607.52 113
3607.66 124
3607.80 137
3607.94 150
3608.07 161
3608.21 171
3608.35 179
3608.49 184
3608.62 189
3608.76 193
3608.90 196
3609.04 198
3609.17 200
3609.31 201
3609.45 200
3609.59 200
3609.73 199
3609.86 199
3610.00 200
3610.14 201
3610.28 202
3610.41 201
3610.55 198
3610.69 193
3610.83 185
3610.97 177
3611.10 169
3611.24 162
3611.38 157
3611.52 154
3611.65 152
3611.79 151
3611.93 150
3612.07 148
3612.21 147
3612.34 145
3612.48 144
3612.62 144
3612.76 145
3612.89 146
3613.03 148
3613.17 149
3613.31 149
3613.45 149
3613.58 147
3613.72 143
3613.86 139
3614.00 133
3614.13 126
3614.27 118
3614.41 111
3614.55 103
3614.69 97
3614.82 93
3614.96 92
3615.10 93
3615.24 97
3615.38 102
3615.51 107
3615.65 113
3615.79 119
3615.93 123
3616.06 127
3616.20 131
3616.34 134
3616.48 137
3616.62 139
3616.75 141
3616.89 141
3617.03 141
3617.17 140
3617.31 138
3617.44 136
3617.58 132
3617.72 128
3617.86 123
3618.00 118
3618.13 111
3618.27 104
3618.41 97
3618.55 91
3618.68 87
3618.82 86
3618.96 86
3619.10 89
3619.24 93
3619.37 98
3619.51 103
3619.65 108
3619.79 112
3619.93 116
3620.06 120
3620.20 123
3620.34 126
3620.48 129
3620.62 134
3620.75 141
3620.89 151
3621.03 164
3621.17 178
3621.31 192
3621.44 206
3621.58 216
3621.72 223
3621.86 226
3622.00 226
3622.13 223
3622.27 219
3622.41 213
3622.55 206
3622.69 197
3622.82 187
3622.96 176
3623.10 165
3623.24 154
3623.38 143
3623.51 135
3623.65 130
3623.79 128
3623.93 128
3624.07 132
3624.20 138
3624.34 146
3624.48 154
3624.62 163
3624.76 171
3624.89 177
3625.03 181
3625.17 183
3625.31 182
3625.45 180
3625.58 177
3625.72 174
3625.86 172
3626.00 171
3626.14 171
3626.27 173
3626.41 174
3626.55 175
3626.69 176
3626.83 175
3626.97 173
3627.10 169
3627.24 165
3627.38 159
3627.52 153
3627.66 148
3627.79 142
3627.93 137
3628.07 132
3628.21 128
3628.35 124
3628.48 120
3628.62 114
3628.76 109
3628.90 103
3629.04 98
3629.17 94
3629.31 91
3629.45 91
3629.59 90
3629.73 90
3629.87 88
3630.00 84
3630.14 78
3630.28 71
3630.42 65
3630.56 59
3630.69 57
3630.83 56
3630.97 58
3631.11 61
3631.25 65
3631.38 69
3631.52 72
3631.66 74
3631.80 75
3631.94 76
3632.08 76
3632.21 74
3632.35 72
3632.49 69
3632.63 65
3632.77 63
3632.90 64
3633.04 66
3633.18 71
3633.32 77
3633.46 83
3633.60 87
3633.73 89
3633.87 87
3634.01 82
3634.15 74
3634.29 65
3634.43 55
3634.56 47
3634.70 40
3634.84 36
3634.98 35
3635.12 36
3635.25 37
3635.39 40
3635.53 42
3635.67 43
3635.81 42
3635.95 40
3636.08 37
3636.22 34
3636.36 31
3636.50 28
3636.64 27
3636.78 27
3636.91 28
3637.05 28
3637.19 28
3637.33 26
3637.47 23
3637.61 18
3637.74 13
3637.88 7
3638.02 2
3638.16 0
3638.30 0
3638.43 0
3638.57 0
3638.71 0
3638.85 0
3638.99 0
3639.13 0
3639.26 1
3639.40 4
3639.54 7
3639.68 11
3639.82 14
3639.96 18
3640.09 20
3640.23 22
3640.37 24
3640.51 26
3640.65 27
3640.79 29
3640.92 31
3641.06 34
3641.20 37
3641.34 40
3641.48 43
3641.62 46
3641.75 50
3641.89 54
3642.03 57
3642.17 60
3642.31 62
3642.45 62
3642.58 60
3642.72 57
3642.86 53
3643.00 48
3643.14 42
3643.28 38
3643.42 33
3643.55 30
3643.69 27
3643.83 26
3643.97 27
3644.11 29
3644.25 34
3644.38 39
3644.52 46
3644.66 52
3644.80 57
3644.94 60
3645.08 62
3645.21 62
3645.35 60
3645.49 57
3645.63 52
3645.77 45
3645.91 36
3646.05 26
3646.18 16
3646.32 7
3646.46 0
3646.60 0
3646.74 0
3646.88 0
3647.01 0
3647.15 0
3647.29 0
3647.43 0
3647.57 0
3647.71 4
3647.85 7
3647.98 11
3648.12 15
3648.26 20
3648.40 24
3648.54 28
3648.68 32
3648.81 35
3648.95 38
3649.09 39
3649.23 39
3649.37 38
3649.51 35
3649.65 31
3649.78 26
3649.92 22
3650.06 18
3650.20 16
3650.34 16
3650.48 18
3650.62 23
3650.75 30
3650.89 39
3651.03 50
3651.17 61
3651.31 71
3651.45 79
3651.58 84
3651.72 86
3651.86 84
3652.00 80
3652.14 75
3652.28 69
3652.42 65
3652.55 63
3652.69 63
3652.83 66
3652.97 70
3653.11 75
3653.25 81
3653.39 87
3653.52 92
3653.66 97
3653.80 101
3653.94 105
3654.08 108
3654.22 110
3654.36 112
3654.50 112
3654.63 109
3654.77 105
3654.91 98
3655.05 88
3655.19 77
3655.33 64
3655.47 52
3655.60 40
3655.74 32
3655.88 25
3656.02 22
3656.16 22
3656.30 24
3656.44 29
3656.57 36
3656.71 44
3656.85 52
3656.99 59
3657.13 65
3657.27 70
3657.41 73
3657.54 74
3657.68 76
3657.82 78
3657.96 81
3658.10 85
3658.24 91
3658.38 98
3658.52 105
3658.65 112
3658.79 118
3658.93 124
3659.07 128
3659.21 132
3659.35 136
3659.49 139
3659.63 141
3659.76 143
3659.90 143
3660.04 144
3660.18 144
3660.32 146
3660.46 148
3660.60 152
3660.73 157
3660.87 163
3661.01 169
3661.15 174
3661.29 179
3661.43 182
3661.57 183
3661.71 181
3661.84 176
3661.98 169
3662.12 161
3662.26 152
3662.40 146
3662.54 142
3662.68 141
3662.82 142
3662.95 145
3663.09 148
3663.23 150
3663.37 150
3663.51 149
3663.65 147
3663.79 144
3663.93 142
3664.06 139
3664.20 137
3664.34 135
3664.48 133
3664.62 130
3664.76 127
3664.90 124
3665.04 122
3665.18 120
3665.31 117
3665.45 114
3665.59 108
3665.73 101
3665.87 92
3666.01 82
3666.15 73
3666.29 65
3666.42 61
3666.56 60
3666.70 61
3666.84 64
3666.98 67
3667.12 69
3667.26 72
3667.40 74
3667.54 77
3667.67 81
3667.81 86
3667.95 92
3668.09 98
3668.23 103
3668.37 105
3668.51 105
3668.65 103
3668.79 98
3668.92 93
3669.06 87
3669.20 81
3669.34 75
3669.48 70
3669.62 65
3669.76 60
3669.90 56
3670.04 52
3670.17 48
3670.31 42
3670.45 35
3670.59 26
3670.73 16
3670.87 5
3671.01 0
3671.15 0
3671.29 0
3671.42 0
3671.56 0
3671.70 0
3671.84 0
3671.98 0
3672.12 1
3672.26 7
3672.40 14
3672.54 22
3672.67 30
3672.81 36
3672.95 42
3673.09 44
3673.23 44
3673.37 40
3673.51 34
3673.65 25
3673.79 16
3673.93 7
3674.06 0
3674.20 0
3674.34 0
3674.48 0
3674.62 0
3674.76 0
3674.90 0
3675.04 0
3675.18 0
3675.32 3
3675.45 7
3675.59 12
3675.73 19
3675.87 26
3676.01 34
3676.15 41
3676.29 45
3676.43 46
3676.57 43
3676.71 38
3676.84 32
3676.98 26
3677.12 21
3677.26 18
3677.40 17
3677.54 18
3677.68 21
3677.82 26
3677.96 30
3678.10 35
3678.23 39
3678.37 41
3678.51 41
3678.65 40
3678.79 37
3678.93 35
3679.07 32
3679.21 32
3679.35 33
3679.49 36
3679.63 41
3679.76 48
3679.90 55
3680.04 62
3680.18 68
3680.32 74
3680.46 79
3680.60 83
3680.74 88
3680.88 93
3681.02 99
3681.16 106
3681.29 116
3681.43 127
3681.57 142
3681.71 159
3681.85 178
3681.99 199
3682.13 219
3682.27 237
3682.41 251
3682.55 259
3682.69 262
3682.82 260
3682.96 254
3683.10 247
3683.24 240
3683.38 234
3683.52 230
3683.66 228
3683.80 226
3683.94 224
3684.08 223
3684.22 220
3684.36 218
3684.49 217
3684.63 216
3684.77 216
3684.91 218
3685.05 221
3685.19 224
3685.33 226
3685.47 228
3685.61 227
3685.75 225
3685.89 220
3686.03 214
3686.16 207
3686.30 199
3686.44 191
3686.58 182
3686.72 172
3686.86 161
3687.00 149
3687.14 136
3687.28 122
3687.42 107
3687.56 93
3687.70 79
3687.84 66
3687.97 53
3688.11 40
3688.25 29
3688.39 19
3688.53 10
3688.67 2
3688.81 0
3688.95 0
3689.09 0
3689.23 0
3689.37 0
3689.51 0
3689.65 0
3689.79 0
3689.92 4
3690.06 9
3690.20 13
3690.34 14
3690.48 14
3690.62 13
3690.76 13
3690.90 14
3691.04 17
3691.18 23
3691.32 32
3691.46 41
3691.60 51
3691.74 60
3691.87 67
3692.01 72
3692.15 75
3692.29 75
3692.43 73
3692.57 70
3692.71 68
3692.85 67
3692.99 68
3693.13 69
3693.27 71
3693.41 73
3693.55 72
3693.69 69
3693.83 64
3693.96 56
3694.10 46
3694.24 35
3694.38 25
3694.52 17
3694.66 10
3694.80 7
3694.94 6
3695.08 6
3695.22 7
3695.36 8
3695.50 7
3695.64 5
3695.78 1
3695.92 0
3696.05 0
3696.19 0
3696.33 0
3696.47 0
3696.61 0
3696.75 3
3696.89 7
3697.03 10
3697.17 12
3697.31 13
3697.45 14
3697.59 15
3697.73 18
3697.87 22
3698.01 27
3698.15 33
3698.29 39
3698.42 44
3698.56 47
3698.70 48
3698.84 46
3698.98 43
3699.12 39
3699.26 33
3699.40 28
3699.54 22
3699.68 16
3699.82 10
3699.96 3
3700.10 0
3700.24 0
3700.38 0
3700.52 0
3700.66 0
3700.80 0
3700.94 11
3701.07 26
3701.21 41
3701.35 56
3701.49 68
3701.63 77
3701.77 82
3701.91 82
3702.05 79
3702.19 73
3702.33 66
3702.47 60
3702.61 55
3702.75 52
3702.89 51
3703.03 53
3703.17 56
3703.31 61
3703.45 66
3703.59 73
3703.73 82
3703.86 93
3704.00 106
3704.14 121
3704.28 138
3704.42 156
3704.56 173
3704.70 189
3704.84 204
3704.98 217
3705.12 228
3705.26 238
3705.40 248
3705.54 259
3705.68 272
3705.82 286
3705.96 300
3706.10 313
3706.24 325
3706.38 333
3706.52 336
3706.66 334
3706.80 327
3706.94 317
3707.07 305
3707.21 295
3707.35 287
3707.49 284
3707.63 286
3707.77 290
3707.91 296
3708.05 299
3708.19 299
3708.33 293
3708.47 282
3708.61 267
3708.75 250
3708.89 234
3709.03 220
3709.17 210
3709.31 205
3709.45 203
3709.59 203
3709.73 205
3709.87 207
3710.01 209
3710.15 210
3710.29 211
3710.43 211
3710.57 211
3710.71 211
3710.85 212
3710.98 213
3711.12 217
3711.26 221
3711.40 226
3711.54 232
3711.68 238
3711.82 242
3711.96 246
3712.10 248
3712.24 250
3712.38 250
3712.52 250
3712.66 249
3712.80 248
3712.94 248
3713.08 248
3713.22 249
3713.36 251
3713.50 253
3713.64 256
3713.78 259
3713.92 260
3714.06 260
3714.20 259
3714.34 258
3714.48 255
3714.62 252
3714.76 249
3714.90 247
3715.04 246
3715.18 247
3715.32 250
3715.46 255
3715.60 262
3715.74 269
3715.87 277
3716.01 284
3716.15 292
3716.29 301
3716.43 311
3716.57 323
3716.71 338
3716.85 354
3716.99 371
3717.13 389
3717.27 405
3717.41 419
3717.55 432
3717.69 445
3717.83 456
3717.97 469
3718.11 483
3718.25 500
3718.39 521
3718.53 547
3718.67 578
3718.81 616
3718.95 658
3719.09 704
3719.23 753
3719.37 800
3719.51 847
3719.65 890
3719.79 930
3719.93 969
3720.07 1009
3720.21 1050
3720.35 1095
3720.49 1146
3720.63 1203
3720.77 1268
3720.91 1338
3721.05 1412
3721.19 1487
3721.33 1562
3721.47 1634
3721.61 1703
3721.75 1768
3721.89 1829
3722.03 1888
3722.17 1944
3722.31 1996
3722.45 2045
3722.59 2089
3722.73 2128
3722.87 2163
3723.01 2194
3723.15 2222
3723.29 2249
3723.43 2275
3723.57 2298
3723.71 2318
3723.85 2332
3723.99 2340
3724.13 2338
3724.27 2329
3724.41 2311
3724.55 2289
3724.69 2263
3724.82 2235
3724.96 2207
3725.10 2177
3725.24 2145
3725.38 2108
3725.52 2065
3725.66 2017
3725.80 1963
3725.94 1905
3726.08 1847
3726.22 1789
3726.36 1733
3726.50 1681
3726.64 1634
3726.78 1591
3726.92 1554
3727.06 1523
3727.20 1496
3727.34 1473
3727.48 1452
3727.62 1430
3727.76 1404
3727.90 1373
3728.04 1337
3728.18 1295
3728.32 1249
3728.46 1202
3728.60 1155
3728.74 1113
3728.88 1075
3729.02 1042
3729.16 1013
3729.30 987
3729.44 962
3729.58 937
3729.72 911
3729.86 883
3730.00 854
3730.14 823
3730.28 792
3730.42 762
3730.56 733
3730.70 706
3730.84 679
3730.98 654
3731.12 630
3731.26 606
3731.40 581
3731.54 556
3731.68 531
3731.82 507
3731.96 486
3732.10 468
3732.25 453
3732.39 443
3732.53 437
3732.67 433
3732.81 431
3732.95 429
3733.09 426
3733.23 422
3733.37 415
3733.51 405
3733.65 393
3733.79 380
3733.93 367
3734.07 354
3734.21 342
3734.35 332
3734.49 324
3734.63 318
3734.77 313
3734.91 307
3735.05 302
3735.19 294
3735.33 285
3735.47 275
3735.61 262
3735.75 249
3735.89 236
3736.03 223
3736.17 211
3736.31 199
3736.45 186
3736.59 174
3736.73 162
3736.87 149
3737.01 137
3737.15 127
3737.29 117
3737.43 109
3737.57 102
3737.71 94
3737.85 87
3737.99 80
3738.13 75
3738.27 71
3738.41 71
3738.55 75
3738.69 81
3738.83 88
3738.97 95
3739.11 98
3739.25 98
3739.39 93
3739.53 84
3739.67 73
3739.81 62
3739.95 52
3740.09 45
3740.23 41
3740.37 39
3740.51 38
3740.65 36
3740.79 33
3740.93 29
3741.07 24
3741.21 20
3741.36 17
3741.50 17
3741.64 20
3741.78 25
3741.92 31
3742.06 37
3742.20 43
3742.34 48
3742.48 52
3742.62 54
3742.76 55
3742.90 54
3743.04 51
3743.18 47
3743.32 43
3743.46 38
3743.60 35
3743.74 33
3743.88 32
3744.02 31
3744.16 31
3744.30 29
3744.44 25
3744.58 19
3744.72 11
3744.86 4
3745.00 0
3745.14 0
3745.28 0
3745.42 0
3745.56 0
3745.70 0
3745.84 8
3745.98 17
3746.12 26
3746.27 35
3746.41 42
3746.55 48
3746.69 51
3746.83 52
3746.97 52
3747.11 52
3747.25 52
3747.39 53
3747.53 53
3747.67 55
3747.81 56
3747.95 56
3748.09 55
3748.23 52
3748.37 46
3748.51 38
3748.65 29
3748.79 19
3748.93 9
3749.07 2
3749.21 0
3749.35 0
3749.49 1
3749.63 7
3749.77 14
3749.91 22
3750.06 28
3750.20 32
3750.34 35
3750.48 36
3750.62 36
3750.76 34
3750.90 33
3751.04 31
3751.18 30
3751.32 29
3751.46 29
3751.60 30
3751.74 32
3751.88 37
3752.02 45
3752.16 54
3752.30 67
3752.44 80
3752.58 95
3752.72 109
3752.86 122
3753.00 133
3753.14 143
3753.29 152
3753.43 160
3753.57 168
3753.71 175
3753.85 181
3753.99 187
3754.13 192
3754.27 196
3754.41 199
3754.55 203
3754.69 209
3754.83 216
3754.97 224
3755.11 232
3755.25 239
3755.39 245
3755.53 251
3755.67 256
3755.81 264
3755.95 273
3756.09 284
3756.24 296
3756.38 307
3756.52 316
3756.66 320
3756.80 321
3756.94 319
3757.08 316
3757.22 314
3757.36 314
3757.50 315
3757.64 318
3757.78 322
3757.92 325
3758.06 327
3758.20 328
3758.34 328
3758.48 328
3758.62 327
3758.77 327
3758.91 327
3759.05 326
3759.19 323
3759.33 318
3759.47 311
3759.61 303
3759.75 296
3759.89 292
3760.03 291
3760.17 294
3760.31 302
3760.45 313
3760.59 324
3760.73 333
3760.87 337
3761.01 336
3761.16 328
3761.30 316
3761.44 301
3761.58 286
3761.72 274
3761.86 265
3762.00 260
3762.14 257
3762.28 255
3762.42 253
3762.56 250
3762.70 245
3762.84 239
3762.98 234
3763.12 229
3763.26 224
3763.41 220
3763.55 215
3763.69 209
3763.83 201
3763.97 192
3764.11 182
3764.25 171
3764.39 162
3764.53 153
3764.67 146
3764.81 139
3764.95 132
3765.09 125
3765.23 117
3765.37 108
3765.52 98
3765.66 88
3765.80 78
3765.94 69
3766.08 60
3766.22 52
3766.36 44
3766.50 36
3766.64 29
3766.78 21
3766.92 14
3767.06 7
3767.20 1
3767.34 0
3767.49 0
3767.63 0
3767.77 0
3767.91 0
3768.05 0
3768.19 0
3768.33 2
3768.47 3
3768.61 4
3768.75 6
3768.89 8
3769.03 12
3769.17 18
3769.32 26
3769.46 35
3769.60 44
3769.74 53
3769.88 60
3770.02 65
3770.16 69
3770.30 70
3770.44 70
3770.58 68
3770.72 64
3770.86 58
3771.00 52
3771.15 46
3771.29 41
3771.43 37
3771.57 35
3771.71 33
3771.85 32
3771.99 31
3772.13 31
3772.27 30
3772.41 29
3772.55 28
3772.69 26
3772.84 24
3772.98 20
3773.12 15
3773.26 9
3773.40 3
3773.54 0
3773.68 0
3773.82 0
3773.96 0
3774.10 0
3774.24 5
3774.38 10
3774.53 14
3774.67 15
3774.81 14
3774.95 10
3775.09 3
3775.23 0
3775.37 0
3775.51 0
3775.65 0
3775.79 0
3775.93 0
3776.07 0
3776.22 10
3776.36 22
3776.50 32
3776.64 41
3776.78 46
3776.92 48
3777.06 47
3777.20 44
3777.34 41
3777.48 38
3777.62 38
3777.77 40
3777.91 46
3778.05 54
3778.19 64
3778.33 76
3778.47 89
3778.61 101
3778.75 113
3778.89 125
3779.03 136
3779.18 145
3779.32 154
3779.46 160
3779.60 163
3779.74 164
3779.88 162
3780.02 158
3780.16 152
3780.30 147
3780.44 142
3780.58 140
3780.73 139
3780.87 140
3781.01 142
3781.15 143
3781.29 143
3781.43 140
3781.57 136
3781.71 130
3781.85 124
3781.99 117
3782.14 111
3782.28 106
3782.42 101
3782.56 99
3782.70 97
3782.84 96
3782.98 97
3783.12 100
3783.26 103
3783.40 108
3783.55 113
3783.69 118
3783.83 122
3783.97 124
3784.11 125
3784.25 123
3784.39 121
3784.53 118
3784.67 114
3784.82 111
3784.96 109
3785.10 105
3785.24 101
3785.38 96
3785.52 90
3785.66 82
3785.80 74
3785.94 67
3786.08 61
3786.23 55
3786.37 51
3786.51 47
3786.65 42
3786.79 37
3786.93 32
3787.07 28
3787.21 24
3787.35 22
3787.50 23
3787.64 26
3787.78 32
3787.92 39
3788.06 47
3788.20 54
3788.34 58
3788.48 60
3788.62 58
3788.77 54
3788.91 47
3789.05 40
3789.19 33
3789.33 27
3789.47 24
3789.61 22
3789.75 23
3789.89 25
3790.04 29
3790.18 32
3790.32 34
3790.46 35
3790.60 35
3790.74 33
3790.88 32
3791.02 31
3791.17 30
3791.31 32
3791.45 35
3791.59 40
3791.73 46
3791.87 54
3792.01 63
3792.15 72
3792.29 81
3792.44 89
3792.58 97
3792.72 103
3792.86 108
3793.00 111
3793.14 115
3793.28 118
3793.42 121
3793.57 126
3793.71 131
3793.85 138
3793.99 146
3794.13 154
3794.27 164
3794.41 175
3794.55 186
3794.70 198
3794.84 209
3794.98 219
3795.12 226
3795.26 231
3795.40 232
3795.54 230
3795.68 226
3795.83 221
3795.97 217
3796.11 213
3796.25 210
3796.39 209
3796.53 209
3796.67 209
3796.81 208
3796.96 205
3797.10 202
3797.24 198
3797.38 195
3797.52 192
3797.66 192
3797.80 194
3797.94 197
3798.09 200
3798.23 202
3798.37 202
3798.51 200
3798.65 195
3798.79 188
3798.93 179
3799.08 171
3799.22 163
3799.36 155
3799.50 149
3799.64 143
3799.78 139
3799.92 134
3800.06 130
3800.21 126
3800.35 121
3800.49 117
3800.63 113
3800.77 110
3800.91 106
3801.05 102
3801.20 98
3801.34 94
3801.48 91
3801.62 89
3801.76 88
3801.90 87
3802.04 86
3802.18 84
3802.33 81
3802.47 76
3802.61 69
3802.75 61
3802.89 52
3803.03 44
3803.17 37
3803.32 33
3803.46 32
3803.60 34
3803.74 39
3803.88 47
3804.02 55
3804.16 64
3804.31 72
3804.45 79
3804.59 83
3804.73 85
3804.87 85
3805.01 85
3805.15 86
3805.30 89
3805.44 94
3805.58 102
3805.72 111
3805.86 122
3806.00 132
3806.14 140
3806.29 146
3806.43 147
3806.57 145
3806.71 140
3806.85 132
3806.99 123
3807.13 112
3807.28 103
3807.42 94
3807.56 87
3807.70 82
3807.84 79
3807.98 77
3808.12 76
3808.27 77
3808.41 78
3808.55 79
3808.69 79
3808.83 78
3808.97 77
3809.12 74
3809.26 72
3809.40 69
3809.54 67
3809.68 66
3809.82 65
3809.96 66
3810.11 67
3810.25 68
3810.39 69
3810.53 71
3810.67 74
3810.81 77
3810.96 80
3811.10 83
3811.24 87
3811.38 91
3811.52 96
3811.66 102
3811.80 109
3811.95 117
3812.09 125
3812.23 133
3812.37 141
3812.51 148
3812.65 154
3812.80 159
3812.94 163
3813.08 166
3813.22 169
3813.36 171
3813.50 172
3813.64 172
3813.79 172
3813.93 170
3814.07 169
3814.21 168
3814.35 168
3814.49 170
3814.64 173
3814.78 177
3814.92 180
3815.06 183
3815.20 184
3815.34 183
3815.49 180
3815.63 175
3815.77 168
3815.91 161
3816.05 156
3816.19 151
3816.34 148
3816.48 146
3816.62 144
3816.76 141
3816.90 137
3817.04 132
3817.19 125
3817.33 119
3817.47 113
3817.61 109
3817.75 107
3817.89 106
3818.04 105
3818.18 105
3818.32 104
3818.46 103
3818.60 102
3818.74 102
3818.89 102
3819.03 104
3819.17 105
3819.31 106
3819.45 106
3819.59 104
3819.74 101
3819.88 97
3820.02 93
3820.16 89
3820.30 87
3820.44 85
3820.59 84
3820.73 85
3820.87 85
3821.01 85
3821.15 83
3821.29 79
3821.44 73
3821.58 64
3821.72 54
3821.86 43
3822.00 33
3822.15 23
3822.29 16
3822.43 10
3822.57 6
3822.71 2
3822.85 0
3823.00 0
3823.14 0
3823.28 0
3823.42 0
3823.56 0
3823.70 0
3823.85 0
3823.99 1
3824.13 12
3824.27 23
3824.41 34
3824.56 43
3824.70 48
3824.84 50
3824.98 51
3825.12 52
3825.26 53
3825.41 56
3825.55 60
3825.69 65
3825.83 68
3825.97 70
3826.12 69
3826.26 64
3826.40 58
3826.54 50
3826.68 43
3826.82 37
3826.97 34
3827.11 32
3827.25 32
3827.39 33
3827.53 34
3827.68 36
3827.82 38
3827.96 40
3828.10 44
3828.24 49
3828.38 54
3828.53 58
3828.67 59
3828.81 58
3828.95 54
3829.09 48
3829.24 41
3829.38 36
3829.52 33
3829.66 33
3829.80 36
3829.95 40
3830.09 45
3830.23 51
3830.37 57
3830.51 61
3830.65 66
3830.80 69
3830.94 73
3831.08 77
3831.22 82
3831.36 88
3831.51 96
3831.65 106
3831.79 117
3831.93 128
3832.07 139
3832.22 149
3832.36 156
3832.50 161
3832.64 164
3832.78 167
3832.93 171
3833.07 177
3833.21 186
3833.35 197
3833.49 209
3833.64 220
3833.78 229
3833.92 234
3834.06 235
3834.20 233
3834.35 229
3834.49 223
3834.63 218
3834.77 211
3834.91 205
3835.06 197
3835.20 188
3835.34 178
3835.48 166
3835.62 153
3835.76 141
3835.91 130
3836.05 122
3836.19 118
3836.33 119
3836.48 123
3836.62 130
3836.76 138
3836.90 146
3837.04 153
3837.19 156
3837.33 157
3837.47 154
3837.61 151
3837.75 147
3837.90 144
3838.04 142
3838.18 143
3838.32 145
3838.46 149
3838.61 152
3838.75 156
3838.89 158
3839.03 159
3839.17 159
3839.32 157
3839.46 154
3839.60 150
3839.74 145
3839.88 141
3840.03 136
3840.17 132
3840.31 126
3840.45 120
3840.59 113
3840.74 104
3840.88 95
3841.02 86
3841.16 79
3841.31 75
3841.45 74
3841.59 77
3841.73 81
3841.87 86
3842.02 91
3842.16 95
3842.30 97
3842.44 97
3842.58 95
3842.73 93
3842.87 90
3843.01 88
3843.15 85
3843.29 82
3843.44 78
3843.58 74
3843.72 70
3843.86 66
3844.01 62
3844.15 59
3844.29 57
3844.43 56
3844.57 57
3844.72 58
3844.86 59
3845.00 60
3845.14 59
3845.28 57
3845.43 54
3845.57 50
3845.71 44
3845.85 39
3846.00 34
3846.14 29
3846.28 26
3846.42 23
3846.56 21
3846.71 18
3846.85 14
3846.99 10
3847.13 6
3847.28 3
3847.42 0
3847.56 0
3847.70 1
3847.84 3
3847.99 5
3848.13 6
3848.27 6
3848.41 5
3848.56 2
3848.70 0
3848.84 0
3848.98 0
3849.12 0
3849.27 0
3849.41 0
3849.55 1
3849.69 5
3849.84 8
3849.98 11
3850.12 13
3850.26 14
3850.40 16
3850.55 17
3850.69 18
3850.83 20
3850.97 21
3851.12 21
3851.26 20
3851.40 18
3851.54 14
3851.69 11
3851.83 9
3851.97 8
3852.11 10
3852.25 14
3852.40 20
3852.54 26
3852.68 32
3852.82 36
3852.97 39
3853.11 39
3853.25 37
3853.39 35
3853.54 32
3853.68 30
3853.82 29
3853.96 28
3854.10 29
3854.25 29
3854.39 30
3854.53 30
3854.67 29
3854.82 29
3854.96 28
3855.10 28
3855.24 29
3855.39 30
3855.53 31
3855.67 31
3855.81 30
3855.96 26
3856.10 21
3856.24 13
3856.38 4
3856.53 0
3856.67 0
3856.81 0
3856.95 0
3857.09 0
3857.24 0
3857.38 0
3857.52 2
3857.66 6
3857.81 9
3857.95 12
3858.09 14
3858.23 16
3858.38 18
3858.52 20
3858.66 21
3858.80 21
3858.95 20
3859.09 17
3859.23 13
3859.37 8
3859.52 3
3859.66 0
3859.80 0
3859.94 0
3860.09 1
3860.23 6
3860.37 12
3860.51 18
3860.66 25
3860.80 30
3860.94 35
3861.08 38
3861.23 41
3861.37 42
3861.51 42
3861.65 41
3861.80 40
3861.94 40
3862.08 41
3862.22 43
3862.37 47
3862.51 53
3862.65 59
3862.79 66
3862.94 72
3863.08 78
3863.22 83
3863.36 86
3863.51 89
3863.65 92
3863.79 95
3863.93 96
3864.08 97
3864.22 97
3864.36 95
3864.50 93
3864.65 90
3864.79 88
3864.93 85
3865.07 84
3865.22 84
3865.36 84
3865.50 85
3865.64 85
3865.79 85
3865.93 84
3866.07 84
3866.21 83
3866.36 84
3866.50 85
3866.64 88
3866.78 92
3866.93 97
3867.07 103
3867.21 107
3867.35 110
3867.50 109
3867.64 104
3867.78 95
3867.92 84
3868.07 71
3868.21 58
3868.35 47
3868.49 39
3868.64 32
3868.78 27
3868.92 23
3869.07 20
3869.21 17
3869.35 15
3869.49 15
3869.64 16
3869.78 19
3869.92 23
3870.06 28
3870.21 33
3870.35 36
3870.49 38
3870.63 38
3870.78 38
3870.92 36
3871.06 35
3871.20 35
3871.35 36
3871.49 38
3871.63 41
3871.78 47
3871.92 53
3872.06 59
3872.20 64
3872.35 66
3872.49 65
3872.63 60
3872.77 53
3872.92 46
3873.06 40
3873.20 39
3873.34 42
3873.49 50
3873.63 60
3873.77 70
3873.92 78
3874.06 83
3874.20 84
3874.34 82
3874.49 78
3874.63 76
3874.77 76
3874.91 78
3875.06 82
3875.20 87
3875.34 90
3875.49 92
3875.63 91
3875.77 90
3875.91 88
3876.06 87
3876.20 87
3876.34 89
3876.48 93
3876.63 97
3876.77 102
3876.91 106
3877.06 109
3877.20 110
3877.34 109
3877.48 107
3877.63 105
3877.77 104
3877.91 106
3878.06 111
3878.20 120
3878.34 131
3878.48 142
3878.63 152
3878.77 160
3878.91 163
3879.05 163
3879.20 161
3879.34 157
3879.48 155
3879.63 154
3879.77 158
3879.91 165
3880.05 175
3880.20 186
3880.34 198
3880.48 209
3880.63 217
3880.77 222
3880.91 224
3881.05 224
3881.20 222
3881.34 221
3881.48 219
3881.63 219
3881.77 220
3881.91 222
3882.05 223
3882.20 225
3882.34 226
3882.48 227
3882.63 227
3882.77 228
3882.91 230
3883.05 233
3883.20 236
3883.34 240
3883.48 242
3883.63 243
3883.77 240
3883.91 236
3884.05 229
3884.20 221
3884.34 213
3884.48 206
3884.63 200
3884.77 197
3884.91 195
3885.05 194
3885.20 194
3885.34 194
3885.48 194
3885.63 193
3885.77 192
3885.91 192
3886.05 192
3886.20 192
3886.34 193
3886.48 192
3886.63 191
3886.77 188
3886.91 182
3887.06 174
3887.20 164
3887.34 153
3887.48 142
3887.63 131
3887.77 122
3887.91 116
3888.06 112
3888.20 110
3888.34 111
3888.49 113
3888.63 116
3888.77 120
3888.91 124
3889.06 127
3889.20 129
3889.34 130
3889.49 129
3889.63 127
3889.77 124
3889.91 119
3890.06 112
3890.20 106
3890.34 98
3890.49 92
3890.63 86
3890.77 81
3890.92 78
3891.06 77
3891.20 76
3891.35 76
3891.49 75
3891.63 75
3891.77 74
3891.92 73
3892.06 71
3892.20 69
3892.35 67
3892.49 65
3892.63 62
3892.78 61
3892.92 61
3893.06 63
3893.20 65
3893.35 68
3893.49 70
3893.63 72
3893.78 73
3893.92 72
3894.06 71
3894.21 70
3894.35 69
3894.49 69
3894.64 69
3894.78 68
3894.92 67
3895.06 66
3895.21 64
3895.35 62
3895.49 62
3895.64 63
3895.78 66
3895.92 72
3896.07 79
3896.21 86
3896.35 91
3896.50 94
3896.64 93
3896.78 89
3896.93 82
3897.07 73
3897.21 63
3897.35 55
3897.50 47
3897.64 42
3897.78 38
3897.93 35
3898.07 34
3898.21 33
3898.36 32
3898.50 32
3898.64 32
3898.79 32
3898.93 33
3899.07 34
3899.22 35
3899.36 36
3899.50 37
3899.65 36
3899.79 35
3899.93 33
3900.07 31
3900.22 28
3900.36 25
3900.50 22
3900.65 18
3900.79 14
3900.93 10
3901.08 6
3901.22 4
3901.36 4
3901.51 6
3901.65 10
3901.79 15
3901.94 20
3902.08 25
3902.22 28
3902.37 30
3902.51 29
3902.65 27
3902.80 23
3902.94 18
3903.08 13
3903.23 8
3903.37 3
3903.51 0
3903.66 0
3903.80 0
3903.94 0
3904.08 0
3904.23 0
3904.37 0
3904.51 0
3904.66 7
3904.80 13
3904.94 20
3905.09 24
3905.23 27
3905.37 26
3905.52 23
3905.66 18
3905.80 13
3905.95 7
3906.09 2
3906.23 0
3906.38 0
3906.52 0
3906.66 0
3906.81 0
3906.95 0
3907.09 0
3907.24 1
3907.38 4
3907.52 5
3907.67 6
3907.81 5
3907.95 3
3908.10 1
3908.24 0
3908.38 0
3908.53 0
3908.67 1
3908.81 5
3908.96 11
3909.10 17
3909.24 23
3909.39 27
3909.53 31
3909.67 33
3909.82 33
3909.96 32
3910.10 30
3910.25 28
3910.39 25
3910.53 24
3910.68 24
3910.82 25
3910.96 26
3911.11 28
3911.25 28
3911.39 28
3911.54 27
3911.68 26
3911.82 28
3911.97 34
3912.11 45
3912.25 61
3912.40 80
3912.54 100
3912.69 118
3912.83 133
3912.97 142
3913.12 145
3913.26 145
3913.40 142
3913.55 140
3913.69 141
3913.83 146
3913.98 155
3914.12 168
3914.26 183
3914.41 199
3914.55 213
3914.69 226
3914.84 236
3914.98 244
3915.12 250
3915.27 256
3915.41 262
3915.55 266
3915.70 270
3915.84 271
3915.98 270
3916.13 265
3916.27 258
3916.41 249
3916.56 236
3916.70 223
3916.85 208
3916.99 192
3917.13 177
3917.28 162
3917.42 150
3917.56 138
3917.71 128
3917.85 119
3917.99 110
3918.14 101
3918.28 92
3918.42 85
3918.57 78
3918.71 73
3918.85 69
3919.00 65
3919.14 60
3919.29 54
3919.43 46
3919.57 36
3919.72 27
3919.86 19
3920.00 14
3920.15 13
3920.29 15
3920.43 19
3920.58 26
3920.72 32
3920.86 37
3921.01 40
3921.15 40
3921.29 38
3921.44 34
3921.58 29
3921.73 26
3921.87 24
3922.01 24
3922.16 25
3922.30 27
3922.44 29
3922.59 31
3922.73 32
3922.87 32
3923.02 32
3923.16 32
3923.31 31
3923.45 30
3923.59 28
3923.74 26
3923.88 24
3924.02 22
3924.17 21
3924.31 21
3924.45 20
3924.60 19
3924.74 17
3924.89 13
3925.03 8
3925.17 3
3925.32 0
3925.46 0
3925.60 3
3925.75 11
3925.89 22
3926.03 35
3926.18 49
3926.32 64
3926.47 79
3926.61 94
3926.75 110
3926.90 126
3927.04 141
3927.18 154
3927.33 163
3927.47 167
3927.61 167
3927.76 163
3927.90 158
3928.05 152
3928.19 148
3928.33 147
3928.48 148
3928.62 152
3928.76 156
3928.91 161
3929.05 165
3929.20 169
3929.34 172
3929.48 174
3929.63 175
3929.77 176
3929.91 175
3930.06 174
3930.20 173
3930.35 173
3930.49 173
3930.63 174
3930.78 175
3930.92 175
3931.06 175
3931.21 174
3931.35 171
3931.50 169
3931.64 167
3931.78 166
3931.93 166
3932.07 167
3932.21 168
3932.36 168
3932.50 166
3932.65 164
3932.79 160
3932.93 156
3933.08 153
3933.22 151
3933.36 151
3933.51 152
3933.65 154
3933.80 157
3933.94 161
3934.08 164
3934.23 167
3934.37 170
3934.51 171
3934.66 171
3934.80 170
3934.95 167
3935.09 162
3935.23 156
3935.38 149
3935.52 142
3935.67 135
3935.81 130
3935.95 126
3936.10 123
3936.24 121
3936.38 118
3936.53 115
3936.67 111
3936.82 106
3936.96 101
3937.10 96
3937.25 92
3937.39 90
3937.54 90
3937.68 93
3937.82 98
3937.97 105
3938.11 115
3938.26 126
3938.40 139
3938.54 153
3938.69 166
3938.83 178
3938.97 188
3939.12 196
3939.26 202
3939.41 207
3939.55 212
3939.69 218
3939.84 226
3939.98 237
3940.13 251
3940.27 266
3940.41 282
3940.56 295
3940.70 305
3940.85 309
3940.99 308
3941.13 302
3941.28 293
3941.42 285
3941.57 278
3941.71 274
3941.85 274
3942.00 275
3942.14 277
3942.28 277
3942.43 273
3942.57 264
3942.72 250
3942.86 232
3943.00 213
3943.15 193
3943.29 177
3943.44 165
3943.58 159
3943.72 158
3943.87 161
3944.01 169
3944.16 177
3944.30 186
3944.44 192
3944.59 197
3944.73 198
3944.88 197
3945.02 194
3945.16 189
3945.31 183
3945.45 178
3945.60 174
3945.74 171
3945.88 172
3946.03 175
3946.17 181
3946.32 189
3946.46 199
3946.60 210
3946.75 221
3946.89 229
3947.04 234
3947.18 236
3947.33 234
3947.47 229
3947.61 222
3947.76 215
3947.90 208
3948.05 202
3948.19 199
3948.33 197
3948.48 197
3948.62 197
3948.77 197
3948.91 196
3949.05 193
3949.20 187
3949.34 179
3949.49 169
3949.63 159
3949.77 148
3949.92 138
3950.06 132
3950.21 129
3950.35 129
3950.49 133
3950.64 140
3950.78 148
3950.93 155
3951.07 160
3951.22 161
3951.36 160
3951.50 156
3951.65 151
3951.79 144
3951.94 137
3952.08 129
3952.22 122
3952.37 114
3952.51 107
3952.66 100
3952.80 93
3952.95 85
3953.09 77
3953.23 68
3953.38 58
3953.52 49
3953.67 40
3953.81 33
3953.95 29
3954.10 26
3954.24 24
3954.39 23
3954.53 23
3954.68 22
3954.82 22
3954.96 23
3955.11 26
3955.25 32
3955.40 39
3955.54 48
3955.68 56
3955.83 62
3955.97 66
3956.12 67
3956.26 67
3956.41 65
3956.55 63
3956.69 62
3956.84 63
3956.98 65
3957.13 68
3957.27 71
3957.42 75
3957.56 80
3957.70 84
3957.85 87
3957.99 89
3958.14 91
3958.28 91
3958.42 90
3958.57 88
3958.71 86
3958.86 82
3959.00 78
3959.15 73
3959.29 69
3959.43 65
3959.58 62
3959.72 61
3959.87 63
3960.01 67
3960.16 74
3960.30 85
3960.44 98
3960.59 113
3960.73 128
3960.88 141
3961.02 151
3961.17 155
3961.31 154
3961.45 147
3961.60 136
3961.74 122
3961.89 108
3962.03 96
3962.18 86
3962.32 80
3962.47 78
3962.61 77
3962.75 78
3962.90 78
3963.04 78
3963.19 77
3963.33 76
3963.48 74
3963.62 73
3963.76 72
3963.91 72
3964.05 73
3964.20 74
3964.34 74
3964.49 72
3964.63 69
3964.77 63
3964.92 56
3965.06 47
3965.21 39
3965.35 32
3965.50 27
3965.64 25
3965.79 25
3965.93 26
3966.07 28
3966.22 29
3966.36 28
3966.51 25
3966.65 20
3966.80 13
3966.94 5
3967.08 0
3967.23 0
3967.37 0
3967.52 0
3967.66 0
3967.81 0
3967.95 0
3968.10 0
3968.24 2
3968.38 7
3968.53 12
3968.67 16
3968.82 20
3968.96 23
3969.11 27
3969.25 31
3969.40 36
3969.54 40
3969.68 45
3969.83 48
3969.97 50
3970.12 50
3970.26 50
3970.41 49
3970.55 49
3970.70 49
3970.84 48
3970.98 47
3971.13 46
3971.27 43
3971.42 38
3971.56 33
3971.71 26
3971.85 18
3972.00 10
3972.14 3
3972.29 0
3972.43 0
3972.57 0
3972.72 0
3972.86 0
3973.01 0
3973.15 0
3973.30 2
3973.44 8
3973.59 13
3973.73 17
3973.88 19
3974.02 20
3974.16 21
3974.31 22
3974.45 22
3974.60 24
3974.74 26
3974.89 27
3975.03 29
3975.18 30
3975.32 30
3975.47 29
3975.61 26
3975.75 22
3975.90 18
3976.04 15
3976.19 12
3976.33 12
3976.48 15
3976.62 20
3976.77 26
3976.91 33
3977.06 39
3977.20 42
3977.34 43
3977.49 42
3977.63 39
3977.78 36
3977.92 34
3978.07 34
3978.21 35
3978.36 37
3978.50 38
3978.65 39
3978.79 39
3978.94 38
3979.08 36
3979.22 33
3979.37 30
3979.51 26
3979.66 23
3979.80 19
3979.95 15
3980.09 12
3980.24 8
3980.38 5
3980.53 3
3980.67 3
3980.82 6
3980.96 11
3981.11 20
3981.25 31
3981.39 44
3981.54 56
3981.68 66
3981.83 73
3981.97 77
3982.12 77
3982.26 76
3982.41 74
3982.55 73
3982.70 74
3982.84 76
3982.99 80
3983.13 84
3983.28 88
3983.42 90
3983.56 92
3983.71 92
3983.85 92
3984.00 92
3984.14 93
3984.29 94
3984.43 95
3984.58 95
3984.72 94
3984.87 91
3985.01 86
3985.16 80
3985.30 74
3985.45 70
3985.59 68
3985.74 68
3985.88 71
3986.03 76
3986.17 82
3986.31 87
3986.46 92
3986.60 95
3986.75 98
3986.89 99
3987.04 101
3987.18 102
3987.33 104
3987.47 105
3987.62 106
3987.76 106
3987.91 105
3988.05 103
3988.20 99
3988.34 94
3988.49 88
3988.63 82
3988.78 76
3988.92 70
3989.07 64
3989.21 61
3989.36 61
3989.50 65
3989.65 73
3989.79 85
3989.93 100
3990.08 118
3990.22 136
3990.37 152
3990.51 166
3990.66 176
3990.80 184
3990.95 188
3991.09 190
3991.24 189
3991.38 186
3991.53 181
3991.67 174
3991.82 166
3991.96 157
3992.11 149
3992.25 142
3992.40 137
3992.54 134
3992.69 134
3992.83 136
3992.98 139
3993.12 143
3993.27 146
3993.41 149
3993.56 150
3993.70 150
3993.85 149
3993.99 149
3994.14 149
3994.28 150
3994.43 153
3994.57 158
3994.72 162
3994.86 167
3995.01 171
3995.15 172
3995.30 171
3995.44 167
3995.58 160
3995.73 151
3995.87 139
3996.02 127
3996.16 115
3996.31 105
3996.45 97
3996.60 92
3996.74 88
3996.89 86
3997.03 83
3997.18 80
3997.32 76
3997.47 71
3997.61 65
3997.76 59
3997.90 55
3998.05 52
3998.19 51
3998.34 53
3998.48 58
3998.63 63
3998.77 70
3998.92 76
3999.06 81
3999.21 83
3999.35 84
3999.50 81
3999.64 75
3999.79 67
3999.93 58
4000.08 48
4000.22 39
4000.37 31
4000.51 24
4000.66 18
4000.80 12
4000.95 7
4001.09 1
4001.24 0
4001.38 0
4001.53 0
4001.67 0
4001.82 0
4001.96 0
4002.11 0
4002.25 1
4002.40 13
4002.54 26
4002.69 38
4002.83 49
4002.98 58
4003.12 66
4003.27 72
4003.41 76
4003.56 79
4003.71 82
4003.85 85
4004.00 87
4004.14 90
4004.29 92
4004.43 94
4004.58 95
4004.72 95
4004.87 93
4005.01 90
4005.16 85
4005.30 81
4005.45 76
4005.59 73
4005.74 72
4005.88 74
4006.03 78
4006.17 83
4006.32 90
4006.46 96
4006.61 102
4006.75 107
4006.90 110
4007.04 112
4007.19 112
4007.33 113
4007.48 113
4007.62 113
4007.77 115
4007.91 118
4008.06 122
4008.20 127
4008.35 134
4008.49 140
4008.64 145
4008.78 149
4008.93 149
4009.07 146
4009.22 141
4009.37 135
4009.51 128
4009.66 123
4009.80 119
4009.95 116
4010.09 115
4010.24 114
4010.38 111
4010.53 108
4010.67 103
4010.82 98
4010.96 92
4011.11 86
4011.25 80
4011.40 76
4011.54 71
4011.69 68
4011.83 64
4011.98 61
4012.12 60
4012.27 59
4012.41 60
4012.56 63
4012.70 68
4012.85 74
4013.00 81
4013.14 88
4013.29 93
4013.43 95
4013.58 95
4013.72 91
4013.87 85
4014.01 78
4014.16 70
4014.30 63
4014.45 60
4014.59 60
4014.74 64
4014.88 71
4015.03 80
4015.17 89
4015.32 97
4015.46 103
4015.61 107
4015.76 109
4015.90 109
4016.05 108
4016.19 108
4016.34 108
4016.48 109
4016.63 109
4016.77 108
4016.92 106
4017.06 101
4017.21 93
4017.35 83
4017.50 73
4017.64 62
4017.79 51
4017.94 42
4018.08 34
4018.23 27
4018.37 21
4018.52 17
4018.66 14
4018.81 14
4018.95 15
4019.10 16
4019.24 19
4019.39 20
4019.53 22
4019.68 22
4019.82 22
4019.97 22
4020.12 22
4020.26 23
4020.41 24
4020.55 25
4020.70 27
4020.84 28
4020.99 29
4021.13 30
4021.28 32
4021.42 35
4021.57 37
4021.71 38
4021.86 38
4022.01 36
4022.15 32
4022.30 27
4022.44 22
4022.59 17
4022.73 13
4022.88 11
4023.02 11
4023.17 12
4023.31 13
4023.46 15
4023.61 17
4023.75 19
4023.90 20
4024.04 21
4024.19 21
4024.33 21
4024.48 21
4024.62 21
4024.77 22
4024.91 24
4025.06 28
4025.21 32
4025.35 37
4025.50 43
4025.64 47
4025.79 51
4025.93 53
4026.08 53
4026.22 53
4026.37 51
4026.51 50
4026.66 50
4026.81 51
4026.95 54
4027.10 56
4027.24 59
4027.39 62
4027.53 63
4027.68 63
4027.82 62
4027.97 59
4028.12 56
4028.26 51
4028.41 45
4028.55 38
4028.70 30
4028.84 21
4028.99 12
4029.13 4
4029.28 0
4029.42 0
4029.57 0
4029.72 0
4029.86 0
4030.01 1
4030.15 5
4030.30 9
4030.44 10
4030.59 10
4030.73 8
4030.88 4
4031.03 0
4031.17 0
4031.32 0
4031.46 0
4031.61 0
4031.75 0
4031.90 0
4032.05 1
4032.19 8
4032.34 17
4032.48 24
4032.63 30
4032.77 33
4032.92 33
4033.06 31
4033.21 27
4033.36 24
4033.50 21
4033.65 20
4033.79 21
4033.94 24
4034.08 28
4034.23 33
4034.37 37
4034.52 42
4034.67 46
4034.81 50
4034.96 55
4035.10 59
4035.25 62
4035.39 66
4035.54 68
4035.69 71
4035.83 73
4035.98 75
4036.12 76
4036.27 77
4036.41 77
4036.56 76
4036.71 75
4036.85 73
4037.00 72
4037.14 70
4037.29 69
4037.43 68
4037.58 67
4037.73 67
4037.87 66
4038.02 64
4038.16 62
4038.31 58
4038.45 53
4038.60 48
4038.74 43
4038.89 39
4039.04 37
4039.18 36
4039.33 38
4039.47 41
4039.62 44
4039.76 47
4039.91 50
4040.06 51
4040.20 51
4040.35 50
4040.49 47
4040.64 43
4040.79 39
4040.93 33
4041.08 28
4041.22 23
4041.37 20
4041.51 17
4041.66 16
4041.81 17
4041.95 18
4042.10 20
4042.24 23
4042.39 25
4042.53 26
4042.68 27
4042.83 26
4042.97 25
4043.12 22
4043.26 18
4043.41 14
4043.55 10
4043.70 6
4043.85 4
4043.99 2
4044.14 2
4044.28 2
4044.43 3
4044.58 5
4044.72 7
4044.87 10
4045.01 14
4045.16 19
4045.30 24
4045.45 30
4045.60 36
4045.74 40
4045.89 43
4046.03 43
4046.18 43
4046.33 41
4046.47 39
4046.62 38
4046.76 38
4046.91 38
4047.05 39
4047.20 39
4047.35 38
4047.49 37
4047.64 35
4047.78 34
4047.93 36
4048.08 41
4048.22 50
4048.37 61
4048.51 73
4048.66 86
4048.81 96
4048.95 104
4049.10 107
4049.24 107
4049.39 104
4049.53 100
4049.68 95
4049.83 90
4049.97 87
4050.12 84
4050.26 83
4050.41 82
4050.56 80
4050.70 79
4050.85 78
4050.99 78
4051.14 78
4051.29 81
4051.43 85
4051.58 92
4051.72 100
4051.87 110
4052.02 120
4052.16 129
4052.31 139
4052.45 149
4052.60 159
4052.75 169
4052.89 179
4053.04 188
4053.18 195
4053.33 200
4053.48 201
4053.62 200
4053.77 197
4053.91 193
4054.06 189
4054.21 186
4054.35 184
4054.50 182
4054.64 180
4054.79 177
4054.94 174
4055.08 169
4055.23 163
4055.37 157
4055.52 152
4055.67 147
4055.81 144
4055.96 143
4056.10 141
4056.25 140
4056.40 138
4056.54 133
4056.69 127
4056.83 119
4056.98 110
4057.13 100
4057.27 91
4057.42 84
4057.56 78
4057.71 73
4057.86 69
4058.00 66
4058.15 62
4058.29 58
4058.44 55
4058.59 53
4058.73 53
4058.88 54
4059.02 57
4059.17 61
4059.32 65
4059.46 69
4059.61 72
4059.75 73
4059.90 73
4060.05 72
4060.19 71
4060.34 70
4060.48 69
4060.63 68
4060.78 65
4060.92 61
4061.07 55
4061.22 47
4061.36 39
4061.51 31
4061.65 24
4061.80 20
4061.95 20
4062.09 24
4062.24 32
4062.38 42
4062.53 53
4062.68 63
4062.82 71
4062.97 75
4063.12 77
4063.26 76
4063.41 73
4063.55 70
4063.70 68
4063.85 66
4063.99 65
4064.14 64
4064.28 63
4064.43 61
4064.58 59
4064.72 57
4064.87 56
4065.02 55
4065.16 57
4065.31 61
4065.45 67
4065.60 74
4065.75 83
4065.89 93
4066.04 102
4066.18 111
4066.33 119
4066.48 124
4066.62 128
4066.77 128
4066.92 126
4067.06 122
4067.21 116
4067.35 110
4067.50 106
4067.65 104
4067.79 105
4067.94 107
4068.09 110
4068.23 112
4068.38 112
4068.52 108
4068.67 101
4068.82 92
4068.96 81
4069.11 71
4069.26 60
4069.40 52
4069.55 44
4069.69 38
4069.84 32
4069.99 28
4070.13 25
4070.28 23
4070.43 21
4070.57 20
4070.72 19
4070.86 19
4071.01 19
4071.16 19
4071.30 20
4071.45 22
4071.60 25
4071.74 28
4071.89 29
4072.04 31
4072.18 31
4072.33 30
4072.47 28
4072.62 24
4072.77 20
4072.91 15
4073.06 9
4073.21 2
4073.35 0
4073.50 0
4073.64 0
4073.79 0
4073.94 0
4074.08 0
4074.23 0
4074.38 0
4074.52 7
4074.67 13
4074.82 18
4074.96 22
4075.11 24
4075.25 26
4075.40 27
4075.55 27
4075.69 28
4075.84 29
4075.99 30
4076.13 30
4076.28 31
4076.43 32
4076.57 33
4076.72 33
4076.86 33
4077.01 33
4077.16 32
4077.30 31
4077.45 29
4077.60 27
4077.74 25
4077.89 25
4078.04 25
4078.18 28
4078.33 31
4078.48 36
4078.62 41
4078.77 46
4078.91 50
4079.06 53
4079.21 55
4079.35 57
4079.50 58
4079.65 59
4079.79 60
4079.94 61
4080.09 62
4080.23 63
4080.38 65
4080.53 66
4080.67 68
4080.82 69
4080.97 70
4081.11 69
4081.26 67
4081.40 63
4081.55 57
4081.70 50
4081.84 43
4081.99 36
4082.14 30
4082.28 25
4082.43 22
4082.58 20
4082.72 18
4082.87 18
4083.02 16
4083.16 15
4083.31 13
4083.46 10
4083.60 8
4083.75 6
4083.89 6
4084.04 7
4084.19 10
4084.33 15
4084.48 21
4084.63 27
4084.77 33
4084.92 37
4085.07 39
4085.21 37
4085.36 33
4085.51 27
4085.65 21
4085.80 17
4085.95 15
4086.09 16
4086.24 20
4086.39 25
4086.53 29
4086.68 32
4086.83 33
4086.97 31
4087.12 28
4087.27 25
4087.41 23
4087.56 22
4087.71 22
4087.85 24
4088.00 27
4088.15 30
4088.29 34
4088.44 37
4088.59 40
4088.73 42
4088.88 43
4089.02 42
4089.17 41
4089.32 38
4089.46 34
4089.61 30
4089.76 24
4089.90 18
4090.05 12
4090.20 6
4090.34 0
4090.49 0
4090.64 0
4090.78 0
4090.93 0
4091.08 0
4091.22 0
4091.37 0
4091.52 1
4091.66 6
4091.81 11
4091.96 14
4092.10 16
4092.25 16
4092.40 16
4092.54 15
4092.69 15
4092.84 17
4092.98 20
4093.13 25
4093.28 32
4093.42 39
4093.57 47
4093.72 54
4093.86 58
4094.01 60
4094.16 59
4094.30 55
4094.45 49
4094.60 41
4094.74 34
4094.89 27
4095.04 21
4095.19 18
4095.33 17
4095.48 19
4095.63 23
4095.77 29
4095.92 37
4096.07 46
4096.21 55
4096.36 64
4096.51 72
4096.65 79
4096.80 85
4096.95 89
4097.09 94
4097.24 98
4097.39 103
4097.53 109
4097.68 113
4097.83 117
4097.97 118
4098.12 117
4098.27 113
4098.41 106
4098.56 98
4098.71 90
4098.85 82
4099.00 74
4099.15 67
4099.29 61
4099.44 57
4099.59 53
4099.73 52
4099.88 53
4100.03 56
4100.18 62
4100.32 69
4100.47 77
4100.62 84
4100.76 90
4100.91 93
4101.06 94
4101.20 92
4101.35 89
4101.50 85
4101.64 81
4101.79 78
4101.94 75
4102.08 72
4102.23 71
4102.38 69
4102.52 69
4102.67 68
4102.82 68
4102.97 70
4103.11 72
4103.26 74
4103.41 78
4103.55 81
4103.70 84
4103.85 88
4103.99 90
4104.14 93
4104.29 95
4104.43 98
4104.58 101
4104.73 105
4104.87 109
4105.02 115
4105.17 121
4105.32 128
4105.46 133
4105.61 138
4105.76 141
4105.90 142
4106.05 142
4106.20 140
4106.34 137
4106.49 133
4106.64 129
4106.78 123
4106.93 117
4107.08 110
4107.23 104
4107.37 99
4107.52 96
4107.67 96
4107.81 99
4107.96 105
4108.11 112
4108.25 118
4108.40 123
4108.55 126
4108.69 126
4108.84 123
4108.99 120
4109.14 116
4109.28 112
4109.43 110
4109.58 107
4109.72 105
4109.87 103
4110.02 99
4110.16 96
4110.31 93
4110.46 90
4110.61 87
4110.75 85
4110.90 83
4111.05 81
4111.19 78
4111.34 75
4111.49 71
4111.63 68
4111.78 65
4111.93 63
4112.08 63
4112.22 63
4112.37 65
4112.52 67
4112.66 69
4112.81 71
4112.96 73
4113.11 73
4113.25 74
4113.40 73
4113.55 70
4113.69 67
4113.84 62
4113.99 56
4114.13 49
4114.28 41
4114.43 33
4114.58 27
4114.72 21
4114.87 16
4115.02 12
4115.16 9
4115.31 7
4115.46 5
4115.61 3
4115.75 0
4115.90 0
4116.05 0
4116.19 0
4116.34 0
4116.49 0
4116.63 0
4116.78 0
4116.93 1
4117.08 7
4117.22 12
4117.37 16
4117.52 19
4117.66 21
4117.81 22
4117.96 22
4118.11 22
4118.25 22
4118.40 21
4118.55 20
4118.69 20
4118.84 19
4118.99 20
4119.14 22
4119.28 27
4119.43 33
4119.58 41
4119.72 50
4119.87 58
4120.02 65
4120.17 69
4120.31 71
4120.46 71
4120.61 70
4120.76 69
4120.90 69
4121.05 69
4121.20 70
4121.34 70
4121.49 69
4121.64 67
4121.79 65
4121.93 64
4122.08 65
4122.23 67
4122.37 72
4122.52 77
4122.67 83
4122.82 87
4122.96 89
4123.11 90
4123.26 91
4123.40 91
4123.55 92
4123.70 93
4123.85 94
4123.99 95
4124.14 93
4124.29 90
4124.44 85
4124.58 78
4124.73 71
4124.88 64
4125.02 57
4125.17 53
4125.32 51
4125.47 51
4125.61 53
4125.76 56
4125.91 60
4126.06 63
4126.20 65
4126.35 68
4126.50 70
4126.64 73
4126.79 77
4126.94 80
4127.09 84
4127.23 88
4127.38 90
4127.53 92
4127.68 92
4127.82 92
4127.97 90
4128.12 89
4128.26 87
4128.41 85
4128.56 82
4128.71 77
4128.85 72
4129.00 65
4129.15 58
4129.30 51
4129.44 46
4129.59 43
4129.74 42
4129.89 43
4130.03 46
4130.18 48
4130.33 50
4130.47 50
4130.62 48
4130.77 46
4130.92 43
4131.06 40
4131.21 40
4131.36 41
4131.51 44
4131.65 48
4131.80 55
4131.95 62
4132.10 72
4132.24 81
4132.39 92
4132.54 101
4132.69 108
4132.83 113
4132.98 114
4133.13 113
4133.28 110
4133.42 106
4133.57 103
4133.72 102
4133.86 104
4134.01 108
4134.16 114
4134.31 121
4134.45 128
4134.60 133
4134.75 138
4134.90 141
4135.04 144
4135.19 147
4135.34 150
4135.49 153
4135.63 156
4135.78 160
4135.93 164
4136.08 166
4136.22 168
4136.37 169
4136.52 169
4136.67 169
4136.81 168
4136.96 168
4137.11 170
4137.26 173
4137.40 178
4137.55 183
4137.70 188
4137.85 193
4137.99 198
4138.14 202
4138.29 207
4138.44 211
4138.58 215
4138.73 220
4138.88 224
4139.03 228
4139.17 231
4139.32 232
4139.47 231
4139.62 228
4139.76 222
4139.91 216
4140.06 209
4140.21 204
4140.35 200
4140.50 198
4140.65 198
4140.80 200
4140.94 202
4141.09 204
4141.24 207
4141.39 209
4141.53 213
4141.68 218
4141.83 224
4141.98 230
4142.12 235
4142.27 237
4142.42 235
4142.57 228
4142.71 218
4142.86 204
4143.01 190
4143.16 176
4143.30 163
4143.45 153
4143.60 145
4143.75 138
4143.90 132
4144.04 127
4144.19 122
4144.34 116
4144.49 109
4144.63 102
4144.78 95
4144.93 88
4145.08 83
4145.22 78
4145.37 75
4145.52 72
4145.67 68
4145.81 63
4145.96 57
4146.11 50
4146.26 43
4146.40 37
4146.55 32
4146.70 29
4146.85 28
4147.00 29
4147.14 31
4147.29 34
4147.44 37
4147.59 42
4147.73 48
4147.88 54
4148.03 62
4148.18 70
4148.32 78
4148.47 86
4148.62 94
4148.77 103
4148.91 110
4149.06 116
4149.21 120
4149.36 122
4149.51 122
4149.65 121
4149.80 119
4149.95 117
4150.10 116
4150.24 115
4150.39 115
4150.54 114
4150.69 113
4150.84 111
4150.98 108
4151.13 105
4151.28 102
4151.43 99
4151.57 98
4151.72 99
4151.87 102
4152.02 107
4152.16 113
4152.31 119
4152.46 125
4152.61 129
4152.76 129
4152.90 125
4153.05 118
4153.20 109
4153.35 98
4153.49 89
4153.64 82
4153.79 77
4153.94 76
4154.09 77
4154.23 81
4154.38 86
4154.53 92
4154.68 99
4154.82 106
4154.97 112
4155.12 118
4155.27 121
4155.42 123
4155.56 122
4155.71 121
4155.86 121
4156.01 122
4156.15 126
4156.30 132
4156.45 140
4156.60 147
4156.75 153
4156.89 156
4157.04 157
4157.19 155
4157.34 151
4157.49 146
4157.63 141
4157.78 136
4157.93 131
4158.08 125
4158.22 118
4158.37 111
4158.52 103
4158.67 95
4158.82 87
4158.96 81
4159.11 77
4159.26 75
4159.41 74
4159.56 73
4159.70 74
4159.85 75
4160.00 76
4160.15 78
4160.29 79
4160.44 80
4160.59 80
4160.74 79
4160.89 77
4161.03 76
4161.18 75
4161.33 76
4161.48 78
4161.63 83
4161.77 90
4161.92 99
4162.07 108
4162.22 117
4162.37 125
4162.51 129
4162.66 130
4162.81 128
4162.96 124
4163.10 119
4163.25 115
4163.40 113
4163.55 113
4163.70 115
4163.84 120
4163.99 127
4164.14 134
4164.29 142
4164.44 148
4164.58 153
4164.73 157
4164.88 159
4165.03 160
4165.18 159
4165.32 159
4165.47 158
4165.62 158
4165.77 159
4165.92 163
4166.06 168
4166.21 174
4166.36 180
4166.51 185
4166.66 187
4166.80 187
4166.95 183
4167.10 176
4167.25 167
4167.40 156
4167.54 146
4167.69 137
4167.84 130
4167.99 126
4168.14 125
4168.28 126
4168.43 127
4168.58 128
4168.73 128
4168.88 126
4169.02 122
4169.17 118
4169.32 113
4169.47 109
4169.62 106
4169.76 103
4169.91 100
4170.06 97
4170.21 94
4170.36 89
4170.51 83
4170.65 76
4170.80 68
4170.95 59
4171.10 50
4171.25 43
4171.39 37
4171.54 33
4171.69 31
4171.84 31
4171.99 33
4172.13 36
4172.28 40
4172.43 45
4172.58 50
4172.73 56
4172.87 62
4173.02 70
4173.17 78
4173.32 86
4173.47 94
4173.62 101
4173.76 107
4173.91 110
4174.06 112
4174.21 114
4174.36 115
4174.50 116
4174.65 117
4174.80 119
4174.95 120
4175.10 121
4175.24 120
4175.39 119
4175.54 117
4175.69 115
4175.84 114
4175.99 115
4176.13 118
4176.28 121
4176.43 126
4176.58 131
4176.73 136
4176.87 139
4177.02 141
4177.17 142
4177.32 142
4177.47 143
4177.62 146
4177.76 150
4177.91 155
4178.06 162
4178.21 171
4178.36 180
4178.50 188
4178.65 197
4178.80 205
4178.95 213
4179.10 222
4179.25 231
4179.39 241
4179.54 251
4179.69 262
4179.84 272
4179.99 281
4180.14 291
4180.28 300
4180.43 311
4180.58 323
4180.73 337
4180.88 352
4181.02 368
4181.17 383
4181.32 398
4181.47 411
4181.62 422
4181.77 432
4181.91 441
4182.06 448
4182.21 453
4182.36 457
4182.51 458
4182.66 457
4182.80 452
4182.95 446
4183.10 437
4183.25 428
4183.40 418
4183.55 408
4183.69 398
4183.84 388
4183.99 379
4184.14 370
4184.29 361
4184.44 352
4184.58 342
4184.73 332
4184.88 320
4185.03 307
4185.18 292
4185.33 277
4185.47 262
4185.62 247
4185.77 234
4185.92 223
4186.07 213
4186.22 204
4186.36 195
4186.51 185
4186.66 175
4186.81 165
4186.96 157
4187.11 151
4187.25 148
4187.40 149
4187.55 151
4187.70 154
4187.85 157
4188.00 158
4188.14 156
4188.29 152
4188.44 144
4188.59 135
4188.74 123
4188.89 110
4189.03 98
4189.18 86
4189.33 76
4189.48 68
4189.63 63
4189.78 62
4189.92 63
4190.07 67
4190.22 73
4190.37 80
4190.52 88
4190.67 94
4190.82 98
4190.96 100
4191.11 99
4191.26 97
4191.41 94
4191.56 91
4191.71 88
4191.85 87
4192.00 86
4192.15 87
4192.30 87
4192.45 88
4192.60 88
4192.74 87
4192.89 85
4193.04 82
4193.19 78
4193.34 74
4193.49 70
4193.64 67
4193.78 65
4193.93 65
4194.08 66
4194.23 67
4194.38 67
4194.53 66
4194.68 63
4194.82 60
4194.97 57
4195.12 55
4195.27 54
4195.42 57
4195.57 62
4195.71 68
4195.86 76
4196.01 84
4196.16 91
4196.31 97
4196.46 101
4196.61 104
4196.75 105
4196.90 104
4197.05 102
4197.20 99
4197.35 95
4197.50 91
4197.65 88
4197.79 85
4197.94 83
4198.09 81
4198.24 79
4198.39 77
4198.54 74
4198.69 71
4198.83 67
4198.98 63
4199.13 59
4199.28 54
4199.43 49
4199.58 44
4199.73 39
4199.87 33
4200.02 26
4200.17 20
4200.32 15
4200.47 11
4200.62 10
4200.77 13
4200.91 20
4201.06 30
4201.21 42
4201.36 54
4201.51 66
4201.66 75
4201.81 82
4201.95 86
4202.10 88
4202.25 89
4202.40 90
4202.55 92
4202.70 93
4202.85 94
4203.00 93
4203.14 90
4203.29 85
4203.44 80
4203.59 73
4203.74 67
4203.89 61
4204.04 55
4204.18 50
4204.33 43
4204.48 35
4204.63 27
4204.78 17
4204.93 7
4205.08 0
4205.23 0
4205.37 0
4205.52 0
4205.67 0
4205.82 0
4205.97 0
4206.12 0
4206.27 1
4206.41 3
4206.56 4
4206.71 6
4206.86 9
4207.01 12
4207.16 15
4207.31 18
4207.46 21
4207.60 24
4207.75 28
4207.90 31
4208.05 35
4208.20 38
4208.35 41
4208.50 44
4208.65 46
4208.79 48
4208.94 50
4209.09 52
4209.24 54
4209.39 55
4209.54 56
4209.69 56
4209.84 55
4209.98 55
4210.13 54
4210.28 55
4210.43 56
4210.58 57
4210.73 58
4210.88 58
4211.03 57
4211.17 55
4211.32 55
4211.47 57
4211.62 63
4211.77 70
4211.92 81
4212.07 92
4212.22 102
4212.37 111
4212.51 118
4212.66 123
4212.81 127
4212.96 130
4213.11 133
4213.26 134
4213.41 134
4213.56 133
4213.70 130
4213.85 125
4214.00 120
4214.15 115
4214.30 110
4214.45 107
4214.60 106
4214.75 106
4214.90 106
4215.04 107
4215.19 107
4215.34 108
4215.49 107
4215.64 107
4215.79 107
4215.94 108
4216.09 109
4216.24 111
4216.38 113
4216.53 114
4216.68 116
4216.83 116
4216.98 116
4217.13 114
4217.28 112
4217.43 108
4217.58 103
4217.72 97
4217.87 90
4218.02 84
4218.17 78
4218.32 73
4218.47 70
4218.62 71
4218.77 74
4218.92 79
4219.06 85
4219.21 90
4219.36 95
4219.51 96
4219.66 95
4219.81 89
4219.96 82
4220.11 73
4220.26 64
4220.40 55
4220.55 49
4220.70 45
4220.85 44
4221.00 44
4221.15 45
4221.30 46
4221.45 47
4221.60 46
4221.75 43
4221.89 38
4222.04 32
4222.19 24
4222.34 16
4222.49 9
4222.64 4
4222.79 2
4222.94 4
4223.09 9
4223.24 17
4223.38 27
4223.53 39
4223.68 50
4223.83 61
4223.98 69
4224.13 74
4224.28 77
4224.43 77
4224.58 74
4224.73 71
4224.87 67
4225.02 65
4225.17 64
4225.32 65
4225.47 68
4225.62 73
4225.77 77
4225.92 81
4226.07 83
4226.22 82
4226.36 79
4226.51 73
4226.66 65
4226.81 56
4226.96 46
4227.11 36
4227.26 28
4227.41 21
4227.56 17
4227.71 15
4227.86 15
4228.00 17
4228.15 20
4228.30 22
4228.45 22
4228.60 22
4228.75 20
4228.90 18
4229.05 17
4229.20 17
4229.35 18
4229.50 18
4229.64 19
4229.79 18
4229.94 15
4230.09 12
4230.24 8
4230.39 4
4230.54 1
4230.69 0
4230.84 0
4230.99 2
4231.14 4
4231.29 6
4231.43 7
4231.58 6
4231.73 3
4231.88 0
4232.03 0
4232.18 0
4232.33 0
4232.48 0
4232.63 0
4232.78 5
4232.93 12
4233.08 17
4233.22 21
4233.37 24
4233.52 24
4233.67 24
4233.82 23
4233.97 22
4234.12 20
4234.27 18
4234.42 15
4234.57 12
4234.72 10
4234.87 9
4235.01 11
4235.16 15
4235.31 22
4235.46 31
4235.61 40
4235.76 50
4235.91 59
4236.06 67
4236.21 74
4236.36 79
4236.51 84
4236.66 87
4236.81 89
4236.95 91
4237.10 93
4237.25 95
4237.40 97
4237.55 99
4237.70 102
4237.85 104
4238.00 106
4238.15 107
4238.30 109
4238.45 110
4238.60 112
4238.75 113
4238.89 114
4239.04 114
4239.19 113
4239.34 112
4239.49 111
4239.64 109
4239.79 106
4239.94 104
4240.09 101
4240.24 97
4240.39 93
4240.54 88
4240.69 83
4240.84 76
4240.99 69
4241.13 62
4241.28 55
4241.43 50
4241.58 47
4241.73 47
4241.88 51
4242.03 56
4242.18 63
4242.33 70
4242.48 77
4242.63 81
4242.78 84
4242.93 86
4243.08 85
4243.23 85
4243.37 84
4243.52 84
4243.67 83
4243.82 83
4243.97 82
4244.12 82
4244.27 81
4244.42 79
4244.57 77
4244.72 74
4244.87 71
4245.02 67
4245.17 61
4245.32 55
4245.47 47
4245.62 40
4245.76 33
4245.91 27
4246.06 22
4246.21 18
4246.36 16
4246.51 16
4246.66 15
4246.81 15
4246.96 15
4247.11 15
4247.26 14
4247.41 14
4247.56 14
4247.71 14
4247.86 14
4248.01 13
4248.16 13
4248.30 13
4248.45 14
4248.60 15
4248.75 18
4248.90 22
4249.05 26
4249.20 30
4249.35 33
4249.50 36
4249.65 37
4249.80 38
4249.95 39
4250.10 39
4250.25 40
4250.40 40
4250.55 39
4250.70 37
4250.85 33
4251.00 29
4251.14 25
4251.29 23
4251.44 23
4251.59 26
4251.74 32
4251.89 40
4252.04 48
4252.19 55
4252.34 61
4252.49 64
4252.64 67
4252.79 69
4252.94 72
4253.09 76
4253.24 80
4253.39 85
4253.54 88
4253.69 90
4253.84 91
4253.99 89
4254.14 86
4254.28 83
4254.43 78
4254.58 74
4254.73 69
4254.88 65
4255.03 61
4255.18 58
4255.33 56
4255.48 55
4255.63 55
4255.78 55
4255.93 54
4256.08 53
4256.23 51
4256.38 49
4256.53 47
4256.68 46
4256.83 45
4256.98 47
4257.13 49
4257.28 53
4257.43 58
4257.58 63
4257.72 69
4257.87 73
4258.02 77
4258.17 81
4258.32 84
4258.47 87
4258.62 90
4258.77 93
4258.92 95
4259.07 96
4259.22 96
4259.37 93
4259.52 87
4259.67 80
4259.82 72
4259.97 63
4260.12 55
4260.27 48
4260.42 42
4260.57 37
4260.72 32
4260.87 27
4261.02 22
4261.17 18
4261.32 14
4261.47 12
4261.62 10
4261.77 10
4261.92 10
4262.06 10
4262.21 9
4262.36 8
4262.51 7
4262.66 6
4262.81 5
4262.96 6
4263.11 8
4263.26 14
4263.41 21
4263.56 30
4263.71 40
4263.86 49
4264.01 57
4264.16 63
4264.31 65
4264.46 65
4264.61 63
4264.76 59
4264.91 55
4265.06 53
4265.21 51
4265.36 52
4265.51 53
4265.66 57
4265.81 63
4265.96 70
4266.11 79
4266.26 89
4266.41 98
4266.56 105
4266.71 109
4266.86 109
4267.01 106
4267.16 100
4267.31 93
4267.46 87
4267.60 82
4267.75 79
4267.90 79
4268.05 80
4268.20 80
4268.35 80
4268.50 79
4268.65 78
4268.80 76
4268.95 75
4269.10 76
4269.25 78
4269.40 81
4269.55 85
4269.70 88
4269.85 89
4270.00 87
4270.15 82
4270.30 74
4270.45 63
4270.60 52
4270.75 42
4270.90 33
4271.05 26
4271.20 23
4271.35 22
4271.50 22
4271.65 23
4271.80 25
4271.95 26
4272.10 26
4272.25 27
4272.40 27
4272.55 28
4272.70 28
4272.85 29
4273.00 30
4273.15 31
4273.30 32
4273.45 33
4273.60 36
4273.75 39
4273.90 42
4274.05 45
4274.20 48
4274.35 50
4274.50 50
4274.65 50
4274.80 49
4274.95 47
4275.10 44
4275.25 41
4275.40 37
4275.55 32
4275.70 27
4275.85 22
4276.00 18
4276.15 17
4276.30 18
4276.45 21
4276.60 26
4276.75 32
4276.90 39
4277.05 44
4277.20 48
4277.35 50
4277.50 50
4277.65 50
4277.80 50
4277.95 50
4278.10 49
4278.25 49
4278.40 48
4278.55 46
4278.70 43
4278.85 38
4279.00 32
4279.15 26
4279.30 20
4279.45 14
4279.60 8
4279.75 4
4279.90 1
4280.05 0
4280.20 0
4280.35 0
4280.50 0
4280.65 0
4280.80 0
4280.95 0
4281.10 0
4281.25 0
4281.40 0
4281.55 0
4281.70 1
4281.85 5
4282.00 10
4282.15 15
4282.30 21
4282.45 26
4282.60 31
4282.75 34
4282.90 37
4283.05 39
4283.20 40
4283.35 42
4283.50 44
4283.65 46
4283.80 49
4283.95 54
4284.10 59
4284.25 66
4284.40 73
4284.55 80
4284.70 87
4284.85 92
4285.00 95
4285.15 96
4285.30 94
4285.45 90
4285.60 86
4285.75 83
4285.90 81
4286.05 83
4286.20 87
4286.35 94
4286.50 103
4286.65 111
4286.80 119
4286.95 126
4287.10 132
4287.25 136
4287.40 139
4287.55 141
4287.70 141
4287.85 139
4288.00 135
4288.15 129
4288.30 120
4288.45 111
4288.60 101
4288.75 91
4288.90 82
4289.05 75
4289.20 69
4289.35 67
4289.50 66
4289.65 66
4289.80 68
4289.95 69
4290.10 70
4290.25 70
4290.40 69
4290.55 67
4290.70 65
4290.85 64
4291.00 62
4291.15 61
4291.30 59
4291.45 57
4291.60 54
4291.75 50
4291.90 46
4292.05 42
4292.20 37
4292.36 32
4292.51 26
4292.66 20
4292.81 13
4292.96 8
4293.11 3
4293.26 1
4293.41 0
4293.56 2
4293.71 4
4293.86 6
4294.01 6
4294.16 5
4294.31 3
4294.46 0
4294.61 0
4294.76 0
4294.91 0
4295.06 0
4295.21 0
4295.36 0
4295.51 1
4295.66 3
4295.81 3
4295.96 4
4296.11 4
4296.26 5
4296.41 6
4296.56 9
4296.71 11
4296.86 13
4297.01 15
4297.16 15
4297.31 15
4297.46 15
4297.61 15
4297.76 16
4297.91 17
4298.07 17
4298.22 17
4298.37 16
4298.52 13
4298.67 9
4298.82 7
4298.97 5
4299.12 8
4299.27 13
4299.42 23
4299.57 34
4299.72 46
4299.87 57
4300.02 65
4300.17 69
4300.32 69
4300.47 67
4300.62 62
4300.77 57
4300.92 54
4301.07 52
4301.22 51
4301.37 52
4301.52 53
4301.67 53
4301.82 52
4301.97 51
4302.12 50
4302.28 51
4302.43 54
4302.58 60
4302.73 68
4302.88 77
4303.03 86
4303.18 93
4303.33 97
4303.48 98
4303.63 96
4303.78 92
4303.93 86
4304.08 80
4304.23 73
4304.38 65
4304.53 58
4304.68 52
4304.83 46
4304.98 42
4305.13 40
4305.28 39
4305.43 40
4305.58 42
4305.73 44
4305.89 47
4306.04 50
4306.19 54
4306.34 58
4306.49 64
4306.64 69
4306.79 75
4306.94 81
4307.09 85
4307.24 88
4307.39 90
4307.54 91
4307.69 90
4307.84 90
4307.99 90
4308.14 92
4308.29 95
4308.44 100
4308.59 104
4308.74 107
4308.89 108
4309.05 107
4309.20 104
4309.35 100
4309.50 97
4309.65 97
4309.80 100
4309.95 109
4310.10 122
4310.25 139
4310.40 158
4310.55 177
4310.70 194
4310.85 209
4311.00 220
4311.15 226
4311.30 229
4311.45 229
4311.60 227
4311.75 226
4311.91 227
4312.06 229
4312.21 235
4312.36 242
4312.51 249
4312.66 255
4312.81 258
4312.96 259
4313.11 256
4313.26 250
4313.41 243
4313.56 234
4313.71 226
4313.86 219
4314.01 214
4314.16 210
4314.31 209
4314.47 208
4314.62 208
4314.77 208
4314.92 207
4315.07 205
4315.22 200
4315.37 192
4315.52 181
4315.67 168
4315.82 152
4315.97 135
4316.12 118
4316.27 103
4316.42 89
4316.57 77
4316.72 67
4316.88 57
4317.03 48
4317.18 39
4317.33 31
4317.48 25
4317.63 20
4317.78 18
4317.93 20
4318.08 24
4318.23 30
4318.38 39
4318.53 48
4318.68 57
4318.83 65
4318.98 71
4319.14 76
4319.29 78
4319.44 79
4319.59 77
4319.74 75
4319.89 73
4320.04 70
4320.19 68
4320.34 66
4320.49 64
4320.64 64
4320.79 65
4320.94 68
4321.09 71
4321.25 73
4321.40 75
4321.55 75
4321.70 72
4321.85 66
4322.00 58
4322.15 48
4322.30 39
4322.45 31
4322.60 27
4322.75 25
4322.90 27
4323.05 31
4323.20 35
4323.36 38
4323.51 39
4323.66 37
4323.81 34
4323.96 31
4324.11 27
4324.26 23
4324.41 21
4324.56 20
4324.71 20
4324.86 21
4325.01 22
4325.16 23
4325.32 23
4325.47 22
4325.62 21
4325.77 19
4325.92 17
4326.07 15
4326.22 15
4326.37 16
4326.52 18
4326.67 23
4326.82 29
4326.97 36
4327.13 42
4327.28 46
4327.43 47
4327.58 46
4327.73 42
4327.88 38
4328.03 34
4328.18 32
4328.33 32
4328.48 36
4328.63 41
4328.78 47
4328.94 53
4329.09 57
4329.24 59
4329.39 59
4329.54 57
4329.69 52
4329.84 47
4329.99 42
4330.14 37
4330.29 33
4330.44 29
4330.60 27
4330.75 25
4330.90 24
4331.05 24
4331.20 24
4331.35 24
4331.50 24
4331.65 25
4331.80 25
4331.95 25
4332.10 25
4332.25 24
4332.41 25
4332.56 26
4332.71 29
4332.86 33
4333.01 38
4333.16 46
4333.31 53
4333.46 60
4333.61 66
4333.76 69
4333.92 71
4334.07 69
4334.22 66
4334.37 61
4334.52 56
4334.67 53
4334.82 51
4334.97 51
4335.12 53
4335.27 57
4335.42 60
4335.58 64
4335.73 66
4335.88 67
4336.03 67
4336.18 66
4336.33 65
4336.48 64
4336.63 63
4336.78 62
4336.93 62
4337.09 63
4337.24 63
4337.39 62
4337.54 61
4337.69 59
4337.84 58
4337.99 56
4338.14 55
4338.29 55
4338.44 56
4338.60 57
4338.75 58
4338.90 57
4339.05 56
4339.20 54
4339.35 51
4339.50 48
4339.65 45
4339.80 43
4339.95 41
4340.11 40
4340.26 41
4340.41 42
4340.56 44
4340.71 47
4340.86 49
4341.01 50
4341.16 49
4341.31 46
4341.47 41
4341.62 35
4341.77 29
4341.92 24
4342.07 20
4342.22 18
4342.37 17
4342.52 17
4342.67 16
4342.83 14
4342.98 12
4343.13 9
4343.28 7
4343.43 7
4343.58 8
4343.73 11
4343.88 15
4344.03 20
4344.19 24
4344.34 28
4344.49 31
4344.64 34
4344.79 37
4344.94 40
4345.09 44
4345.24 48
4345.39 52
4345.55 55
4345.70 56
4345.85 55
4346.00 52
4346.15 48
4346.30 42
4346.45 37
4346.60 32
4346.75 28
4346.91 25
4347.06 23
4347.21 22
4347.36 21
4347.51 22
4347.66 25
4347.81 30
4347.96 36
4348.12 43
4348.27 50
4348.42 55
4348.57 58
4348.72 58
4348.87 56
4349.02 53
4349.17 50
4349.33 47
4349.48 46
4349.63 46
4349.78 46
4349.93 45
4350.08 44
4350.23 41
4350.38 37
4350.53 34
4350.69 30
4350.84 27
4350.99 25
4351.14 24
4351.29 22
4351.44 20
4351.59 18
4351.74 16
4351.90 13
4352.05 12
4352.20 12
4352.35 15
4352.50 20
4352.65 27
4352.80 35
4352.95 43
4353.11 50
4353.26 56
4353.41 60
4353.56 61
4353.71 61
4353.86 60
4354.01 58
4354.17 58
4354.32 59
4354.47 62
4354.62 66
4354.77 71
4354.92 75
4355.07 80
4355.22 83
4355.38 85
4355.53 87
4355.68 88
4355.83 90
4355.98 92
4356.13 93
4356.28 94
4356.43 94
4356.59 95
4356.74 95
4356.89 96
4357.04 98
4357.19 103
4357.34 109
4357.49 116
4357.65 124
4357.80 131
4357.95 137
4358.10 141
4358.25 142
4358.40 142
4358.55 141
4358.71 140
4358.86 140
4359.01 139
4359.16 138
4359.31 136
4359.46 131
4359.61 124
4359.76 114
4359.92 103
4360.07 93
4360.22 83
4360.37 74
4360.52 68
4360.67 62
4360.82 57
4360.98 53
4361.13 49
4361.28 47
4361.43 47
4361.58 49
4361.73 53
4361.88 58
4362.04 63
4362.19 69
4362.34 74
4362.49 80
4362.64 85
4362.79 92
4362.94 100
4363.10 110
4363.25 120
4363.40 131
4363.55 141
4363.70 149
4363.85 155
4364.00 160
4364.16 163
4364.31 164
4364.46 163
4364.61 162
4364.76 161
4364.91 158
4365.07 156
4365.22 155
4365.37 153
4365.52 153
4365.67 152
4365.82 151
4365.97 149
4366.13 148
4366.28 147
4366.43 146
4366.58 145
4366.73 145
4366.88 145
4367.03 145
4367.19 144
4367.34 143
4367.49 142
4367.64 141
4367.79 142
4367.94 144
4368.10 150
4368.25 157
4368.40 165
4368.55 173
4368.70 179
4368.85 183
4369.00 183
4369.16 181
4369.31 176
4369.46 170
4369.61 163
4369.76 157
4369.91 152
4370.07 147
4370.22 142
4370.37 137
4370.52 132
4370.67 127
4370.82 123
4370.98 119
4371.13 116
4371.28 114
4371.43 112
4371.58 109
4371.73 105
4371.88 100
4372.04 94
4372.19 89
4372.34 84
4372.49 79
4372.64 75
4372.79 72
4372.95 68
4373.10 64
4373.25 61
4373.40 57
4373.55 55
4373.70 54
4373.86 56
4374.01 60
4374.16 67
4374.31 74
4374.46 81
4374.61 87
4374.77 91
4374.92 93
4375.07 93
4375.22 91
4375.37 88
4375.52 84
4375.68 80
4375.83 76
4375.98 71
4376.13 67
4376.28 64
4376.43 61
4376.59 60
4376.74 61
4376.89 63
4377.04 66
4377.19 71
4377.34 76
4377.50 80
4377.65 84
4377.80 86
4377.95 86
4378.10 86
4378.25 85
4378.41 84
4378.56 85
4378.71 87
4378.86 89
4379.01 92
4379.16 94
4379.32 95
4379.47 95
4379.62 93
4379.77 91
4379.92 87
4380.08 83
4380.23 78
4380.38 74
4380.53 72
4380.68 71
4380.83 73
4380.99 77
4381.14 83
4381.29 90
4381.44 97
4381.59 102
4381.74 104
4381.90 104
4382.05 102
4382.20 99
4382.35 96
4382.50 93
4382.66 92
4382.81 92
4382.96 93
4383.11 95
4383.26 97
4383.41 99
4383.57 101
4383.72 102
4383.87 102
4384.02 101
4384.17 97
4384.32 93
4384.48 87
4384.63 82
4384.78 77
4384.93 72
4385.08 70
4385.24 68
4385.39 68
4385.54 69
4385.69 70
4385.84 72
4386.00 74
4386.15 75
4386.30 76
4386.45 77
4386.60 77
4386.75 77
4386.91 77
4387.06 78
4387.21 80
4387.36 83
4387.51 86
4387.67 90
4387.82 92
4387.97 92
4388.12 89
4388.27 85
4388.43 78
4388.58 70
4388.73 61
4388.88 54
4389.03 47
4389.18 41
4389.34 36
4389.49 32
4389.64 28
4389.79 26
4389.94 25
4390.10 25
4390.25 26
4390.40 29
4390.55 33
4390.70 37
4390.86 40
4391.01 41
4391.16 42
4391.31 42
4391.46 43
4391.62 44
4391.77 46
4391.92 49
4392.07 54
4392.22 59
4392.38 64
4392.53 70
4392.68 75
4392.83 79
4392.98 82
4393.13 83
4393.29 83
4393.44 81
4393.59 78
4393.74 72
4393.89 66
4394.05 60
4394.20 53
4394.35 48
4394.50 43
4394.65 40
4394.81 37
4394.96 36
4395.11 35
4395.26 35
4395.41 35
4395.57 35
4395.72 35
4395.87 35
4396.02 34
4396.17 32
4396.33 28
4396.48 23
4396.63 17
4396.78 10
4396.93 2
4397.09 0
4397.24 0
4397.39 0
4397.54 0
4397.70 0
4397.85 0
4398.00 5
4398.15 10
4398.30 14
4398.46 16
4398.61 15
4398.76 13
4398.91 9
4399.06 4
4399.22 0
4399.37 0
4399.52 0
4399.67 0
4399.82 0
4399.98 0
4400.13 0
4400.28 0
4400.43 3
4400.58 9
4400.74 15
4400.89 21
4401.04 26
4401.19 29
4401.35 30
4401.50 31
4401.65 30
4401.80 30
4401.95 29
4402.11 28
4402.26 29
4402.41 30
4402.56 30
4402.71 31
4402.87 32
4403.02 33
4403.17 34
4403.32 36
4403.48 39
4403.63 41
4403.78 42
4403.93 43
4404.08 41
4404.24 38
4404.39 32
4404.54 26
4404.69 19
4404.84 12
4405.00 6
4405.15 2
4405.30 1
4405.45 2
4405.61 4
4405.76 8
4405.91 12
4406.06 16
4406.21 18
4406.37 18
4406.52 18
4406.67 17
4406.82 18
4406.98 22
4407.13 27
4407.28 35
4407.43 44
4407.58 53
4407.74 61
4407.89 66
4408.04 70
4408.19 72
4408.35 72
4408.50 72
4408.65 72
4408.80 72
4408.95 73
4409.11 76
4409.26 81
4409.41 88
4409.56 97
4409.72 106
4409.87 115
4410.02 122
4410.17 126
4410.32 128
4410.48 127
4410.63 125
4410.78 123
4410.93 122
4411.09 123
4411.24 126
4411.39 131
4411.54 138
4411.69 146
4411.85 153
4412.00 158
4412.15 162
4412.30 164
4412.46 165
4412.61 163
4412.76 161
4412.91 157
4413.07 152
4413.22 146
4413.37 141
4413.52 137
4413.67 134
4413.83 135
4413.98 139
4414.13 146
4414.28 155
4414.44 167
4414.59 178
4414.74 189
4414.89 199
4415.05 207
4415.20 212
4415.35 216
4415.50 218
4415.66 218
4415.81 216
4415.96 213
4416.11 208
4416.26 203
4416.42 196
4416.57 188
4416.72 181
4416.87 172
4417.03 163
4417.18 154
4417.33 143
4417.48 132
4417.64 120
4417.79 110
4417.94 101
4418.09 96
4418.25 93
4418.40 93
4418.55 96
4418.70 101
4418.86 107
4419.01 113
4419.16 119
4419.31 123
4419.47 127
4419.62 129
4419.77 131
4419.92 131
4420.07 130
4420.23 129
4420.38 128
4420.53 126
4420.68 126
4420.84 126
4420.99 128
4421.14 133
4421.29 140
4421.45 151
4421.60 164
4421.75 179
4421.90 194
4422.06 209
4422.21 223
4422.36 234
4422.51 242
4422.67 248
4422.82 251
4422.97 254
4423.12 255
4423.28 258
4423.43 261
4423.58 265
4423.73 268
4423.89 270
4424.04 269
4424.19 267
4424.34 263
4424.50 259
4424.65 256
4424.80 253
4424.95 253
4425.11 252
4425.26 251
4425.41 248
4425.56 243
4425.72 235
4425.87 227
4426.02 220
4426.17 215
4426.33 213
4426.48 214
4426.63 219
4426.78 226
4426.94 234
4427.09 243
4427.24 251
4427.39 257
4427.55 260
4427.70 261
4427.85 259
4428.01 255
4428.16 249
4428.31 242
4428.46 236
4428.62 231
4428.77 229
4428.92 229
4429.07 232
4429.23 238
4429.38 245
4429.53 254
4429.68 263
4429.84 271
4429.99 277
4430.14 279
4430.29 278
4430.45 272
4430.60 261
4430.75 246
4430.90 229
4431.06 211
4431.21 194
4431.36 179
4431.52 170
4431.67 165
4431.82 165
4431.97 168
4432.13 173
4432.28 177
4432.43 180
4432.58 181
4432.74 180
4432.89 177
4433.04 173
4433.19 169
4433.35 167
4433.50 165
4433.65 165
4433.80 164
4433.96 163
4434.11 161
4434.26 158
4434.42 155
4434.57 152
4434.72 150
4434.87 149
4435.03 150
4435.18 151
4435.33 152
4435.48 153
4435.64 153
4435.79 152
4435.94 151
4436.10 150
4436.25 148
4436.40 146
4436.55 144
4436.71 140
4436.86 135
4437.01 129
4437.16 124
4437.32 120
4437.47 118
4437.62 118
4437.78 121
4437.93 126
4438.08 132
4438.23 138
4438.39 144
4438.54 147
4438.69 147
4438.84 145
4439.00 140
4439.15 134
4439.30 127
4439.46 122
4439.61 119
4439.76 118
4439.91 120
4440.07 123
4440.22 126
4440.37 129
4440.53 130
4440.68 129
4440.83 125
4440.98 120
4441.14 115
4441.29 110
4441.44 107
4441.59 104
4441.75 103
4441.90 101
4442.05 98
4442.21 93
4442.36 86
4442.51 77
4442.66 67
4442.82 58
4442.97 51
4443.12 47
4443.28 46
4443.43 47
4443.58 49
4443.73 51
4443.89 52
4444.04 51
4444.19 48
4444.35 42
4444.50 34
4444.65 26
4444.80 18
4444.96 11
4445.11 5
4445.26 2
4445.42 0
4445.57 1
4445.72 1
4445.87 3
4446.03 3
4446.18 3
4446.33 1
4446.49 0
4446.64 0
4446.79 0
4446.94 0
4447.10 0
4447.25 0
4447.40 7
4447.56 16
4447.71 26
4447.86 37
4448.01 46
4448.17 54
4448.32 60
4448.47 64
4448.63 67
4448.78 68
4448.93 69
4449.09 67
4449.24 64
4449.39 59
4449.54 53
4449.70 45
4449.85 36
4450.00 28
4450.16 22
4450.31 18
4450.46 16
4450.61 17
4450.77 18
4450.92 21
4451.07 23
4451.23 25
4451.38 25
4451.53 25
4451.69 25
4451.84 25
4451.99 25
4452.14 26
4452.30 27
4452.45 30
4452.60 33
4452.76 37
4452.91 39
4453.06 41
4453.22 41
4453.37 40
4453.52 37
4453.67 34
4453.83 32
4453.98 31
4454.13 32
4454.29 34
4454.44 37
4454.59 39
4454.75 40
4454.90 38
4455.05 35
4455.20 31
4455.36 27
4455.51 25
4455.66 26
4455.82 28
4455.97 31
4456.12 34
4456.28 35
4456.43 34
4456.58 30
4456.74 25
4456.89 19
4457.04 13
4457.19 10
4457.35 11
4457.50 15
4457.65 21
4457.81 30
4457.96 41
4458.11 51
4458.27 61
4458.42 68
4458.57 73
4458.73 76
4458.88 76
4459.03 75
4459.18 73
4459.34 71
4459.49 68
4459.64 66
4459.80 64
4459.95 62
4460.10 62
4460.26 64
4460.41 68
4460.56 75
4460.72 84
4460.87 94
4461.02 104
4461.18 114
4461.33 122
4461.48 128
4461.64 132
4461.79 135
4461.94 137
4462.09 141
4462.25 145
4462.40 152
4462.55 160
4462.71 171
4462.86 182
4463.01 194
4463.17 206
4463.32 216
4463.47 224
4463.63 229
4463.78 230
4463.93 227
4464.09 221
4464.24 211
4464.39 199
4464.55 186
4464.70 173
4464.85 162
4465.01 152
4465.16 143
4465.31 137
4465.46 131
4465.62 127
4465.77 124
4465.92 121
4466.08 118
4466.23 117
4466.38 117
4466.54 119
4466.69 122
4466.84 128
4467.00 134
4467.15 142
4467.30 149
4467.46 157
4467.61 162
4467.76 167
4467.92 170
4468.07 172
4468.22 173
4468.38 174
4468.53 176
4468.68 178
4468.84 180
4468.99 181
4469.14 181
4469.30 179
4469.45 176
4469.60 172
4469.76 167
4469.91 161
4470.06 157
4470.22 152
4470.37 148
4470.52 144
4470.68 139
4470.83 133
4470.98 126
4471.14 118
4471.29 111
4471.44 105
4471.60 100
4471.75 96
4471.90 94
4472.06 91
4472.21 89
4472.36 86
4472.52 82
4472.67 77
4472.82 72
4472.98 69
4473.13 66
4473.28 66
4473.44 66
4473.59 68
4473.74 70
4473.90 72
4474.05 72
4474.20 72
4474.36 71
4474.51 69
4474.66 67
4474.82 65
4474.97 63
4475.12 63
4475.28 63
4475.43 63
4475.58 64
4475.74 64
4475.89 65
4476.04 64
4476.20 64
4476.35 62
4476.50 61
4476.66 60
4476.81 61
4476.96 63
4477.12 68
4477.27 76
4477.42 85
4477.58 96
4477.73 108
4477.88 121
4478.04 134
4478.19 146
4478.34 159
4478.50 173
4478.65 189
4478.80 206
4478.96 225
4479.11 246
4479.26 269
4479.42 292
4479.57 316
4479.73 341
4479.88 366
4480.03 393
4480.19 425
4480.34 463
4480.49 509
4480.65 563
4480.80 623
4480.95 688
4481.11 755
4481.26 820
4481.41 881
4481.57 938
4481.72 990
4481.87 1039
4482.03 1085
4482.18 1130
4482.33 1174
4482.49 1217
4482.64 1258
4482.80 1294
4482.95 1326
4483.10 1351
4483.26 1370
4483.41 1384
4483.56 1394
4483.72 1400
4483.87 1405
4484.02 1408
4484.18 1410
4484.33 1411
4484.48 1411
4484.64 1408
4484.79 1404
4484.94 1397
4485.10 1387
4485.25 1373
4485.41 1355
4485.56 1332
4485.71 1304
4485.87 1271
4486.02 1236
4486.17 1198
4486.33 1158
4486.48 1118
4486.63 1077
4486.79 1037
4486.94 998
4487.09 958
4487.25 919
4487.40 880
4487.56 840
4487.71 799
4487.86 757
4488.02 715
4488.17 674
4488.32 635
4488.48 598
4488.63 564
4488.78 533
4488.94 505
4489.09 478
4489.24 453
4489.40 428
4489.55 404
4489.71 382
4489.86 361
4490.01 342
4490.17 326
4490.32 312
4490.47 301
4490.63 292
4490.78 285
4490.94 280
4491.09 276
4491.24 271
4491.40 266
4491.55 260
4491.70 252
4491.86 243
4492.01 233
4492.16 222
4492.32 209
4492.47 197
4492.63 183
4492.78 169
4492.93 155
4493.09 141
4493.24 127
4493.39 113
4493.55 100
4493.70 88
4493.85 78
4494.01 69
4494.16 60
4494.32 54
4494.47 48
4494.62 43
4494.78 39
4494.93 36
4495.08 35
4495.24 35
4495.39 37
4495.55 41
4495.70 45
4495.85 50
4496.01 54
4496.16 56
4496.31 57
4496.47 57
4496.62 55
4496.78 53
4496.93 50
4497.08 47
4497.24 44
4497.39 41
4497.54 40
4497.70 39
4497.85 40
4498.01 43
4498.16 47
4498.31 52
4498.47 59
4498.62 66
4498.77 74
4498.93 81
4499.08 87
4499.24 91
4499.39 94
4499.54 94
4499.70 92
4499.85 89
4500.01 86
4500.16 82
4500.31 78
4500.47 75
4500.62 73
4500.77 70
4500.93 68
4501.08 64
4501.24 58
4501.39 51
4501.54 42
4501.70 31
4501.85 21
4502.00 12
4502.16 5
4502.31 2
4502.47 3
4502.62 6
4502.77 12
4502.93 19
4503.08 25
4503.24 30
4503.39 33
4503.54 34
4503.70 33
4503.85 31
4504.01 29
4504.16 26
4504.31 22
4504.47 19
4504.62 15
4504.77 12
4504.93 11
4505.08 12
4505.24 17
4505.39 26
4505.54 38
4505.70 51
4505.85 64
4506.01 76
4506.16 85
4506.31 91
4506.47 93
4506.62 92
4506.78 89
4506.93 83
4507.08 75
4507.24 66
4507.39 58
4507.54 50
4507.70 43
4507.85 40
4508.01 40
4508.16 43
4508.31 49
4508.47 55
4508.62 61
4508.78 64
4508.93 65
4509.08 64
4509.24 60
4509.39 56
4509.55 53
4509.70 52
4509.85 53
4510.01 55
4510.16 59
4510.32 64
4510.47 68
4510.62 72
4510.78 75
4510.93 77
4511.09 77
4511.24 76
4511.39 74
4511.55 70
4511.70 66
4511.86 61
4512.01 58
4512.16 57
4512.32 58
4512.47 61
4512.63 66
4512.78 72
4512.93 78
4513.09 82
4513.24 84
4513.40 82
4513.55 77
4513.70 70
4513.86 61
4514.01 52
4514.17 44
4514.32 38
4514.47 35
4514.63 35
4514.78 36
4514.94 38
4515.09 41
4515.25 42
4515.40 41
4515.55 39
4515.71 36
4515.86 32
4516.02 29
4516.17 27
4516.32 26
4516.48 27
4516.63 28
4516.79 29
4516.94 31
4517.09 31
4517.25 31
4517.40 30
4517.56 30
4517.71 29
4517.86 27
4518.02 25
4518.17 22
4518.33 18
4518.48 13
4518.64 7
4518.79 2
4518.94 0
4519.10 0
4519.25 0
4519.41 0
4519.56 0
4519.71 0
4519.87 0
4520.02 5
4520.18 11
4520.33 18
4520.49 25
4520.64 33
4520.79 41
4520.95 49
4521.10 57
4521.26 64
4521.41 69
4521.56 71
4521.72 71
4521.87 68
4522.03 63
4522.18 56
4522.34 50
4522.49 44
4522.64 39
4522.80 36
4522.95 33
4523.11 30
4523.26 28
4523.41 25
4523.57 21
4523.72 17
4523.88 11
4524.03 6
4524.19 0
4524.34 0
4524.49 0
4524.65 0
4524.80 0
4524.96 0
4525.11 0
4525.27 0
4525.42 1
4525.57 8
4525.73 16
4525.88 23
4526.04 30
4526.19 36
4526.35 42
4526.50 47
4526.65 52
4526.81 56
4526.96 60
4527.12 63
4527.27 66
4527.42 67
4527.58 69
4527.73 69
4527.89 69
4528.04 70
4528.20 71
4528.35 74
4528.50 78
4528.66 84
4528.81 91
4528.97 96
4529.12 99
4529.28 100
4529.43 96
4529.59 89
4529.74 81
4529.89 71
4530.05 63
4530.20 57
4530.36 54
4530.51 54
4530.67 56
4530.82 61
4530.97 66
4531.13 72
4531.28 76
4531.44 78
4531.59 77
4531.75 75
4531.90 72
4532.05 69
4532.21 66
4532.36 65
4532.52 64
4532.67 63
4532.83 61
4532.98 59
4533.13 56
4533.29 52
4533.44 48
4533.60 45
4533.75 43
4533.91 41
4534.06 40
4534.22 38
4534.37 37
4534.52 36
4534.68 35
4534.83 34
4534.99 35
4535.14 37
4535.30 41
4535.45 47
4535.61 55
4535.76 63
4535.91 72
4536.07 80
4536.22 86
4536.38 89
4536.53 88
4536.69 84
4536.84 76
4537.00 66
4537.15 56
4537.30 47
4537.46 39
4537.61 33
4537.77 29
4537.92 27
4538.08 25
4538.23 25
4538.39 25
4538.54 25
4538.69 28
4538.85 32
4539.00 37
4539.16 44
4539.31 52
4539.47 59
4539.62 64
4539.78 65
4539.93 62
4540.08 57
4540.24 49
4540.39 42
4540.55 35
4540.70 31
4540.86 29
4541.01 30
4541.17 31
4541.32 32
4541.48 33
4541.63 33
4541.78 34
4541.94 34
4542.09 35
4542.25 38
4542.40 41
4542.56 45
4542.71 50
4542.87 55
4543.02 59
4543.17 61
4543.33 62
4543.48 61
4543.64 58
4543.79 54
4543.95 49
4544.10 46
4544.26 44
4544.41 44
4544.57 47
4544.72 51
4544.88 57
4545.03 63
4545.18 69
4545.34 74
4545.49 78
4545.65 81
4545.80 83
4545.96 84
4546.11 84
4546.27 84
4546.42 84
4546.58 83
4546.73 82
4546.88 82
4547.04 82
4547.19 82
4547.35 82
4547.50 83
4547.66 83
4547.81 84
4547.97 85
4548.12 86
4548.28 88
4548.43 90
4548.59 93
4548.74 97
4548.89 101
4549.05 104
4549.20 107
4549.36 108
4549.51 108
4549.67 107
4549.82 106
4549.98 105
4550.13 105
4550.29 107
4550.44 113
4550.60 123
4550.75 137
4550.91 154
4551.06 174
4551.21 195
4551.37 216
4551.52 233
4551.68 246
4551.83 254
4551.99 256
4552.14 253
4552.30 246
4552.45 239
4552.61 231
4552.76 224
4552.92 220
4553.07 217
4553.23 215
4553.38 213
4553.54 211
4553.69 208
4553.84 206
4554.00 205
4554.15 205
4554.31 207
4554.46 212
4554.62 218
4554.77 226
4554.93 233
4555.08 239
4555.24 243
4555.39 243
4555.55 240
4555.70 234
4555.86 225
4556.01 216
4556.17 207
4556.32 199
4556.48 193
4556.63 188
4556.79 184
4556.94 180
4557.09 177
4557.25 173
4557.40 168
4557.56 163
4557.71 156
4557.87 148
4558.02 139
4558.18 130
4558.33 120
4558.49 110
4558.64 101
4558.80 93
4558.95 86
4559.11 80
4559.26 75
4559.42 71
4559.57 67
4559.73 63
4559.88 58
4560.04 53
4560.19 48
4560.35 43
4560.50 39
4560.66 35
4560.81 33
4560.96 32
4561.12 33
4561.27 36
4561.43 39
4561.58 43
4561.74 46
4561.89 48
4562.05 49
4562.20 47
4562.36 43
4562.51 39
4562.67 36
4562.82 35
4562.98 37
4563.13 43
4563.29 51
4563.44 61
4563.60 72
4563.75 80
4563.91 86
4564.06 87
4564.22 85
4564.37 79
4564.53 70
4564.68 61
4564.84 53
4564.99 46
4565.15 41
4565.30 39
4565.46 38
4565.61 39
4565.77 40
4565.92 41
4566.08 43
4566.23 45
4566.39 48
4566.54 54
4566.70 61
4566.85 69
4567.01 78
4567.16 86
4567.32 93
4567.47 97
4567.63 97
4567.78 96
4567.94 92
4568.09 87
4568.25 81
4568.40 76
4568.56 71
4568.71 67
4568.87 63
4569.02 58
4569.18 55
4569.33 52
4569.49 50
4569.64 50
4569.80 52
4569.95 55
4570.11 61
4570.26 67
4570.42 74
4570.57 79
4570.73 83
4570.88 84
4571.04 83
4571.19 79
4571.35 74
4571.50 69
4571.66 62
4571.81 56
4571.97 50
4572.12 43
4572.28 35
4572.43 28
4572.59 20
4572.74 14
4572.90 8
4573.05 5
4573.21 2
4573.36 1
4573.52 0
4573.67 0
4573.83 0
4573.98 0
4574.14 1
4574.29 4
4574.45 9
4574.60 15
4574.76 22
4574.91 28
4575.07 32
4575.22 34
4575.38 33
4575.53 29
4575.69 24
4575.84 17
4576.00 10
4576.15 4
4576.31 0
4576.46 0
4576.62 0
4576.77 0
4576.93 0
4577.08 0
4577.24 0
4577.39 0
4577.55 0
4577.70 6
4577.86 12
4578.01 18
4578.17 21
4578.32 23
4578.48 24
4578.63 24
4578.79 23
4578.95 21
4579.10 20
4579.26 18
4579.41 17
4579.57 16
4579.72 16
4579.88 17
4580.03 20
4580.19 24
4580.34 29
4580.50 34
4580.65 39
4580.81 43
4580.96 46
4581.12 48
4581.27 48
4581.43 47
4581.58 45
4581.74 42
4581.89 38
4582.05 32
4582.20 26
4582.36 18
4582.51 11
4582.67 5
4582.82 0
4582.98 0
4583.14 0
4583.29 0
4583.45 1
4583.60 5
4583.76 10
4583.91 15
4584.07 20
4584.22 24
4584.38 27
4584.53 28
4584.69 29
4584.84 29
4585.00 28
4585.15 26
4585.31 24
4585.46 22
4585.62 19
4585.77 16
4585.93 12
4586.08 8
4586.24 5
4586.40 3
4586.55 4
4586.71 8
4586.86 14
4587.02 22
4587.17 32
4587.33 42
4587.48 51
4587.64 58
4587.79 63
4587.95 66
4588.10 66
4588.26 64
4588.41 62
4588.57 58
4588.72 56
4588.88 54
4589.04 54
4589.19 54
4589.35 55
4589.50 56
4589.66 57
4589.81 57
4589.97 57
4590.12 58
4590.28 59
4590.43 62
4590.59 66
4590.74 71
4590.90 76
4591.05 81
4591.21 85
4591.37 87
4591.52 87
4591.68 85
4591.83 82
4591.99 78
4592.14 74
4592.30 70
4592.45 68
4592.61 66
4592.76 65
4592.92 64
4593.07 63
4593.23 62
4593.39 61
4593.54 60
4593.70 60
4593.85 59
4594.01 60
4594.16 61
4594.32 63
4594.47 64
4594.63 65
4594.78 65
4594.94 63
4595.10 59
4595.25 54
4595.41 48
4595.56 42
4595.72 36
4595.87 31
4596.03 27
4596.18 24
4596.34 21
4596.49 19
4596.65 17
4596.81 16
4596.96 17
4597.12 19
4597.27 23
4597.43 30
4597.58 37
4597.74 45
4597.89 52
4598.05 57
4598.20 60
4598.36 61
4598.52 60
4598.67 56
4598.83 51
4598.98 45
4599.14 38
4599.29 31
4599.45 25
4599.60 20
4599.76 17
4599.91 16
4600.07 18
4600.23 21
4600.38 27
4600.54 32
4600.69 38
4600.85 44
4601.00 50
4601.16 56
4601.31 62
4601.47 67
4601.63 71
4601.78 74
4601.94 74
4602.09 71
4602.25 67
4602.40 61
4602.56 56
4602.71 51
4602.87 49
4603.03 48
4603.18 50
4603.34 54
4603.49 59
4603.65 63
4603.80 68
4603.96 73
4604.11 76
4604.27 79
4604.43 82
4604.58 83
4604.74 84
4604.89 85
4605.05 84
4605.20 83
4605.36 82
4605.51 80
4605.67 79
4605.83 77
4605.98 76
4606.14 76
4606.29 76
4606.45 78
4606.60 80
4606.76 84
4606.92 90
4607.07 95
4607.23 100
4607.38 103
4607.54 104
4607.69 103
4607.85 102
4608.00 100
4608.16 98
4608.32 96
4608.47 95
4608.63 93
4608.78 89
4608.94 84
4609.09 78
4609.25 71
4609.41 65
4609.56 61
4609.72 61
4609.87 63
4610.03 69
4610.18 76
4610.34 84
4610.50 92
4610.65 97
4610.81 100
4610.96 101
4611.12 98
4611.27 93
4611.43 86
4611.59 78
4611.74 71
4611.90 65
4612.05 61
4612.21 60
4612.36 63
4612.52 70
4612.68 80
4612.83 93
4612.99 107
4613.14 121
4613.30 134
4613.45 144
4613.61 150
4613.77 151
4613.92 149
4614.08 144
4614.23 139
4614.39 135
4614.54 134
4614.70 137
4614.86 143
4615.01 151
4615.17 162
4615.32 173
4615.48 184
4615.63 194
4615.79 201
4615.95 206
4616.10 208
4616.26 208
4616.41 205
4616.57 202
4616.72 197
4616.88 193
4617.04 189
4617.19 186
4617.35 184
4617.50 182
4617.66 181
4617.82 180
4617.97 179
4618.13 177
4618.28 173
4618.44 169
4618.59 162
4618.75 155
4618.91 147
4619.06 138
4619.22 130
4619.37 123
4619.53 117
4619.69 111
4619.84 104
4620.00 98
4620.15 92
4620.31 87
4620.46 83
4620.62 80
4620.78 79
4620.93 78
4621.09 77
4621.24 74
4621.40 71
4621.56 65
4621.71 59
4621.87 52
4622.02 46
4622.18 42
4622.34 38
4622.49 35
4622.65 32
4622.80 29
4622.96 26
4623.11 23
4623.27 19
4623.43 14
4623.58 8
4623.74 2
4623.89 0
4624.05 0
4624.21 0
4624.36 0
4624.52 0
4624.67 0
4624.83 0
4624.99 0
4625.14 6
4625.30 12
4625.45 16
4625.61 18
4625.77 19
4625.92 16
4626.08 12
4626.23 7
4626.39 1
4626.54 0
4626.70 0
4626.86 0
4627.01 0
4627.17 0
4627.32 0
4627.48 4
4627.64 13
4627.79 22
4627.95 30
4628.10 37
4628.26 41
4628.42 43
4628.57 42
4628.73 41
4628.88 39
4629.04 38
4629.20 38
4629.35 40
4629.51 43
4629.66 47
4629.82 53
4629.98 58
4630.13 63
4630.29 68
4630.44 74
4630.60 79
4630.76 84
4630.91 90
4631.07 96
4631.22 101
4631.38 105
4631.54 106
4631.69 105
4631.85 100
4632.01 91
4632.16 80
4632.32 67
4632.47 54
4632.63 41
4632.79 31
4632.94 23
4633.10 17
4633.25 13
4633.41 12
4633.57 13
4633.72 16
4633.88 20
4634.03 26
4634.19 30
4634.35 34
4634.50 37
4634.66 38
4634.81 39
4634.97 40
4635.13 44
4635.28 50
4635.44 59
4635.59 70
4635.75 83
4635.91 94
4636.06 105
4636.22 113
4636.38 119
4636.53 123
4636.69 127
4636.84 131
4637.00 137
4637.16 144
4637.31 152
4637.47 161
4637.62 169
4637.78 176
4637.94 181
4638.09 185
4638.25 188
4638.41 191
4638.56 194
4638.72 198
4638.87 203
4639.03 207
4639.19 211
4639.34 215
4639.50 219
4639.65 222
4639.81 227
4639.97 231
4640.12 236
4640.28 241
4640.44 247
4640.59 251
4640.75 254
4640.90 255
4641.06 253
4641.22 248
4641.37 241
4641.53 232
4641.69 221
4641.84 210
4642.00 199
4642.15 188
4642.31 179
4642.47 172
4642.62 166
4642.78 161
4642.94 158
4643.09 157
4643.25 157
4643.40 156
4643.56 155
4643.72 152
4643.87 147
4644.03 140
4644.18 131
4644.34 122
4644.50 113
4644.65 107
4644.81 103
4644.97 101
4645.12 101
4645.28 102
4645.44 103
4645.59 103
4645.75 101
4645.90 97
4646.06 91
4646.22 84
4646.37 76
4646.53 67
4646.69 59
4646.84 52
4647.00 47
4647.15 43
4647.31 42
4647.47 43
4647.62 45
4647.78 47
4647.94 50
4648.09 53
4648.25 55
4648.40 55
4648.56 54
4648.72 51
4648.87 48
4649.03 44
4649.19 41
4649.34 40
4649.50 41
4649.66 46
4649.81 54
4649.97 66
4650.12 79
4650.28 94
4650.44 110
4650.59 124
4650.75 137
4650.91 147
4651.06 154
4651.22 160
4651.38 163
4651.53 166
4651.69 169
4651.84 173
4652.00 178
4652.16 184
4652.31 193
4652.47 202
4652.63 212
4652.78 220
4652.94 227
4653.10 231
4653.25 233
4653.41 234
4653.57 233
4653.72 231
4653.88 230
4654.03 228
4654.19 227
4654.35 226
4654.50 225
4654.66 223
4654.82 220
4654.97 217
4655.13 213
4655.29 207
4655.44 201
4655.60 194
4655.76 186
4655.91 179
4656.07 173
4656.22 169
4656.38 167
4656.54 167
4656.69 169
4656.85 172
4657.01 174
4657.16 175
4657.32 174
4657.48 170
4657.63 163
4657.79 152
4657.95 139
4658.10 124
4658.26 108
4658.42 93
4658.57 80
4658.73 71
4658.88 66
4659.04 66
4659.20 68
4659.35 73
4659.51 79
4659.67 85
4659.82 89
4659.98 93
4660.14 96
4660.29 98
4660.45 100
4660.61 101
4660.76 102
4660.92 103
4661.08 102
4661.23 101
4661.39 99
4661.55 95
4661.70 92
4661.86 88
4662.02 85
4662.17 81
4662.33 77
4662.48 73
4662.64 69
4662.80 64
4662.95 59
4663.11 56
4663.27 54
4663.42 53
4663.58 54
4663.74 55
4663.89 58
4664.05 60
4664.21 61
4664.36 60
4664.52 58
4664.68 54
4664.83 48
4664.99 41
4665.15 34
4665.30 27
4665.46 21
4665.62 17
4665.77 16
4665.93 17
4666.09 19
4666.24 23
4666.40 27
4666.56 31
4666.71 35
4666.87 39
4667.03 44
4667.18 49
4667.34 55
4667.50 60
4667.65 66
4667.81 71
4667.97 75
4668.12 80
4668.28 85
4668.44 91
4668.59 98
4668.75 105
4668.91 112
4669.06 119
4669.22 126
4669.38 133
4669.53 139
4669.69 144
4669.85 149
4670.00 152
4670.16 153
4670.32 151
4670.47 145
4670.63 136
4670.79 124
4670.94 110
4671.10 96
4671.26 82
4671.41 70
4671.57 60
4671.73 52
4671.88 45
4672.04 41
4672.20 39
4672.35 38
4672.51 39
4672.67 41
4672.82 45
4672.98 50
4673.14 56
4673.29 61
4673.45 66
4673.61 70
4673.76 71
4673.92 70
4674.08 67
4674.23 62
4674.39 58
4674.55 54
4674.70 50
4674.86 49
4675.02 48
4675.17 48
4675.33 48
4675.49 48
4675.65 47
4675.80 46
4675.96 44
4676.12 41
4676.27 37
4676.43 32
4676.59 26
4676.74 19
4676.90 13
4677.06 8
4677.21 5
4677.37 4
4677.53 6
4677.68 10
4677.84 16
4678.00 23
4678.15 30
4678.31 35
4678.47 40
4678.62 43
4678.78 44
4678.94 44
4679.10 42
4679.25 40
4679.41 38
4679.57 35
4679.72 33
4679.88 32
4680.04 31
4680.19 30
4680.35 30
4680.51 29
4680.66 28
4680.82 26
4680.98 24
4681.13 22
4681.29 20
4681.45 17
4681.60 13
4681.76 9
4681.92 6
4682.08 3
4682.23 2
4682.39 2
4682.55 5
4682.70 9
4682.86 14
4683.02 20
4683.17 26
4683.33 30
4683.49 34
4683.64 37
4683.80 39
4683.96 41
4684.12 43
4684.27 45
4684.43 48
4684.59 52
4684.74 57
4684.90 61
4685.06 64
4685.21 67
4685.37 67
4685.53 65
4685.68 62
4685.84 58
4686.00 54
4686.16 51
4686.31 50
4686.47 53
4686.63 59
4686.78 67
4686.94 78
4687.10 90
4687.25 101
4687.41 111
4687.57 120
4687.73 127
4687.88 132
4688.04 136
4688.20 138
4688.35 139
4688.51 138
4688.67 134
4688.82 127
4688.98 119
4689.14 108
4689.30 96
4689.45 84
4689.61 74
4689.77 65
4689.92 59
4690.08 54
4690.24 52
4690.39 51
4690.55 52
4690.71 54
4690.87 57
4691.02 62
4691.18 69
4691.34 77
4691.49 85
4691.65 92
4691.81 98
4691.97 101
4692.12 102
4692.28 99
4692.44 93
4692.59 85
4692.75 76
4692.91 66
4693.06 58
4693.22 51
4693.38 46
4693.54 44
4693.69 41
4693.85 38
4694.01 34
4694.16 29
4694.32 23
4694.48 17
4694.64 12
4694.79 9
4694.95 8
4695.11 8
4695.26 10
4695.42 11
4695.58 12
4695.74 12
4695.89 12
4696.05 10
4696.21 8
4696.36 5
4696.52 2
4696.68 0
4696.84 0
4696.99 0
4697.15 0
4697.31 0
4697.46 0
4697.62 0
4697.78 1
4697.94 8
4698.09 17
4698.25 25
4698.41 33
4698.56 40
4698.72 47
4698.88 53
4699.04 57
4699.19 59
4699.35 59
4699.51 57
4699.66 54
4699.82 51
4699.98 49
4700.14 49
4700.29 51
4700.45 54
4700.61 58
4700.76 62
4700.92 67
4701.08 72
4701.24 77
4701.39 83
4701.55 88
4701.71 92
4701.86 93
4702.02 90
4702.18 83
4702.34 74
4702.49 62
4702.65 51
4702.81 43
4702.97 38
4703.12 36
4703.28 36
4703.44 37
4703.59 36
4703.75 33
4703.91 27
4704.07 20
4704.22 11
4704.38 3
4704.54 0
4704.70 0
4704.85 0
4705.01 0
4705.17 0
4705.32 0
4705.48 0
4705.64 5
4705.80 13
4705.95 23
4706.11 32
4706.27 40
4706.43 46
4706.58 49
4706.74 49
4706.90 47
4707.05 42
4707.21 37
4707.37 32
4707.53 28
4707.68 25
4707.84 22
4708.00 20
4708.16 18
4708.31 17
4708.47 16
4708.63 15
4708.79 15
4708.94 14
4709.10 13
4709.26 11
4709.41 7
4709.57 3
4709.73 0
4709.89 0
4710.04 0
4710.20 0
4710.36 0
4710.52 4
4710.67 9
4710.83 13
4710.99 15
4711.15 17
4711.30 17
4711.46 16
4711.62 16
4711.78 16
4711.93 17
4712.09 20
4712.25 23
4712.40 28
4712.56 34
4712.72 41
4712.88 50
4713.03 58
4713.19 66
4713.35 72
4713.51 77
4713.66 80
4713.82 81
4713.98 82
4714.14 83
4714.29 84
4714.45 87
4714.61 92
4714.77 97
4714.92 103
4715.08 107
4715.24 109
4715.40 108
4715.55 105
4715.71 101
4715.87 97
4716.03 95
4716.18 96
4716.34 100
4716.50 105
4716.66 110
4716.81 115
4716.97 117
4717.13 116
4717.29 112
4717.44 106
4717.60 99
4717.76 92
4717.92 87
4718.07 84
4718.23 83
4718.39 84
4718.55 88
4718.70 92
4718.86 98
4719.02 105
4719.18 110
4719.33 115
4719.49 119
4719.65 121
4719.81 120
4719.96 118
4720.12 113
4720.28 107
4720.44 100
4720.59 93
4720.75 88
4720.91 85
4721.07 84
4721.22 85
4721.38 87
4721.54 89
4721.70 90
4721.85 90
4722.01 89
4722.17 88
4722.33 88
4722.48 87
4722.64 88
4722.80 90
4722.96 92
4723.11 93
4723.27 94
4723.43 94
4723.59 92
4723.74 88
4723.90 83
4724.06 76
4724.22 70
4724.37 65
4724.53 64
4724.69 66
4724.85 72
4725.00 81
4725.16 92
4725.32 103
4725.48 112
4725.64 117
4725.79 120
4725.95 120
4726.11 118
4726.27 114
4726.42 110
4726.58 107
4726.74 103
4726.90 100
4727.05 98
4727.21 96
4727.37 96
4727.53 98
4727.68 101
4727.84 105
4728.00 111
4728.16 118
4728.32 125
4728.47 132
4728.63 139
4728.79 145
4728.95 150
4729.10 153
4729.26 155
4729.42 154
4729.58 151
4729.73 145
4729.89 139
4730.05 131
4730.21 124
4730.37 118
4730.52 115
4730.68 113
4730.84 114
4731.00 116
4731.15 120
4731.31 124
4731.47 128
4731.63 130
4731.78 131
4731.94 130
4732.10 128
4732.26 124
4732.42 119
4732.57 114
4732.73 108
4732.89 103
4733.05 99
4733.20 96
4733.36 94
4733.52 92
4733.68 90
4733.84 89
4733.99 86
4734.15 82
4734.31 77
4734.47 71
4734.62 64
4734.78 57
4734.94 50
4735.10 46
4735.26 43
4735.41 43
4735.57 44
4735.73 47
4735.89 51
4736.04 54
4736.20 57
4736.36 59
4736.52 59
4736.68 60
4736.83 61
4736.99 61
4737.15 62
4737.31 62
4737.46 63
4737.62 63
4737.78 63
4737.94 62
4738.10 59
4738.25 54
4738.41 48
4738.57 39
4738.73 30
4738.88 20
4739.04 11
4739.20 3
4739.36 0
4739.52 0
4739.67 0
4739.83 0
4739.99 0
4740.15 0
4740.31 6
4740.46 12
4740.62 20
4740.78 29
4740.94 37
4741.09 45
4741.25 51
4741.41 55
4741.57 57
4741.73 58
4741.88 58
4742.04 57
4742.20 57
4742.36 56
4742.52 56
4742.67 54
4742.83 51
4742.99 46
4743.15 41
4743.31 34
4743.46 28
4743.62 22
4743.78 17
4743.94 12
4744.09 7
4744.25 2
4744.41 0
4744.57 0
4744.73 0
4744.88 0
4745.04 0
4745.20 0
4745.36 0
4745.52 0
4745.67 3
4745.83 5
4745.99 7
4746.15 9
4746.31 12
4746.46 15
4746.62 18
4746.78 21
4746.94 23
4747.10 26
4747.25 27
4747.41 28
4747.57 28
4747.73 28
4747.89 29
4748.04 32
4748.20 36
4748.36 42
4748.52 50
4748.68 59
4748.83 69
4748.99 77
4749.15 83
4749.31 87
4749.47 89
4749.62 90
4749.78 90
4749.94 91
4750.10 93
4750.26 98
4750.41 105
4750.57 114
4750.73 124
4750.89 134
4751.05 143
4751.20 150
4751.36 154
4751.52 156
4751.68 157
4751.84 156
4751.99 154
4752.15 153
4752.31 151
4752.47 149
4752.63 146
4752.78 144
4752.94 140
4753.10 137
4753.26 135
4753.42 134
4753.58 133
4753.73 134
4753.89 135
4754.05 136
4754.21 136
4754.37 135
4754.52 133
4754.68 128
4754.84 123
4755.00 116
4755.16 108
4755.31 101
4755.47 95
4755.63 90
4755.79 88
4755.95 87
4756.10 88
4756.26 91
4756.42 96
4756.58 103
4756.74 112
4756.90 121
4757.05 131
4757.21 139
4757.37 146
4757.53 150
4757.69 151
4757.84 148
4758.00 142
4758.16 132
4758.32 122
4758.48 111
4758.64 102
4758.79 96
4758.95 94
4759.11 95
4759.27 100
4759.43 106
4759.58 112
4759.74 117
4759.90 118
4760.06 115
4760.22 111
4760.38 104
4760.53 99
4760.69 95
4760.85 93
4761.01 94
4761.17 96
4761.32 99
4761.48 102
4761.64 105
4761.80 107
4761.96 110
4762.12 113
4762.27 116
4762.43 119
4762.59 124
4762.75 128
4762.91 132
4763.07 137
4763.22 141
4763.38 145
4763.54 148
4763.70 149
4763.86 149
4764.01 147
4764.17 145
4764.33 143
4764.49 142
4764.65 143
4764.81 147
4764.96 153
4765.12 161
4765.28 169
4765.44 177
4765.60 183
4765.76 187
4765.91 190
4766.07 190
4766.23 190
4766.39 190
4766.55 190
4766.71 191
4766.86 194
4767.02 198
4767.18 204
4767.34 209
4767.50 213
4767.66 217
4767.81 218
4767.97 217
4768.13 215
4768.29 212
4768.45 209
4768.61 207
4768.76 206
4768.92 205
4769.08 204
4769.24 202
4769.40 199
4769.56 194
4769.71 189
4769.87 185
4770.03 183
4770.19 181
4770.35 181
4770.51 180
4770.66 179
4770.82 175
4770.98 168
4771.14 158
4771.30 147
4771.46 136
4771.61 124
4771.77 114
4771.93 105
4772.09 98
4772.25 93
4772.41 88
4772.56 85
4772.72 83
4772.88 83
4773.04 83
4773.20 84
4773.36 83
4773.51 81
4773.67 78
4773.83 73
4773.99 67
4774.15 61
4774.31 56
4774.47 52
4774.62 49
4774.78 48
4774.94 48
4775.10 50
4775.26 53
4775.42 57
4775.57 61
4775.73 66
4775.89 69
4776.05 70
4776.21 68
4776.37 63
4776.53 56
4776.68 48
4776.84 40
4777.00 32
4777.16 27
4777.32 24
4777.48 24
4777.63 28
4777.79 33
4777.95 40
4778.11 47
4778.27 53
4778.43 58
4778.59 61
4778.74 63
4778.90 64
4779.06 65
4779.22 66
4779.38 69
4779.54 71
4779.70 72
4779.85 72
4780.01 70
4780.17 65
4780.33 58
4780.49 48
4780.65 38
4780.80 27
4780.96 17
4781.12 7
4781.28 0
4781.44 0
4781.60 0
4781.76 0
4781.91 0
4782.07 0
4782.23 0
4782.39 0
4782.55 3
4782.71 6
4782.87 8
4783.02 10
4783.18 13
4783.34 16
4783.50 19
4783.66 24
4783.82 28
4783.98 31
4784.13 33
4784.29 33
4784.45 31
4784.61 28
4784.77 24
4784.93 21
4785.09 18
4785.24 17
4785.40 19
4785.56 23
4785.72 29
4785.88 36
4786.04 44
4786.20 52
4786.36 58
4786.51 63
4786.67 65
4786.83 64
4786.99 60
4787.15 54
4787.31 46
4787.47 36
4787.62 26
4787.78 17
4787.94 9
4788.10 3
4788.26 0
4788.42 0
4788.58 0
4788.73 0
4788.89 1
4789.05 4
4789.21 7
4789.37 9
4789.53 12
4789.69 14
4789.85 17
4790.00 20
4790.16 24
4790.32 28
4790.48 34
4790.64 39
4790.80 44
4790.96 48
4791.12 51
4791.27 53
4791.43 52
4791.59 50
4791.75 48
4791.91 46
4792.07 45
4792.23 45
4792.39 48
4792.54 53
4792.70 60
4792.86 68
4793.02 75
4793.18 83
4793.34 88
4793.50 92
4793.65 94
4793.81 95
4793.97 94
4794.13 93
4794.29 92
4794.45 90
4794.61 88
4794.77 87
4794.93 85
4795.08 83
4795.24 82
4795.40 82
4795.56 83
4795.72 86
4795.88 89
4796.04 94
4796.20 98
4796.35 103
4796.51 107
4796.67 112
4796.83 116
4796.99 120
4797.15 123
4797.31 126
4797.47 129
4797.62 132
4797.78 135
4797.94 139
4798.10 143
4798.26 147
4798.42 150
4798.58 151
4798.74 149
4798.90 145
4799.05 138
4799.21 129
4799.37 118
4799.53 107
4799.69 97
4799.85 89
4800.01 84
4800.17 82
4800.32 83
4800.48 87
4800.64 94
4800.80 103
4800.96 113
4801.12 125
4801.28 136
4801.44 147
4801.60 156
4801.75 162
4801.91 165
4802.07 164
4802.23 160
4802.39 153
4802.55 143
4802.71 132
4802.87 121
4803.03 111
4803.18 102
4803.34 96
4803.50 91
4803.66 87
4803.82 85
4803.98 82
4804.14 80
4804.30 78
4804.46 76
4804.61 75
4804.77 73
4804.93 71
4805.09 68
4805.25 63
4805.41 56
4805.57 48
4805.73 40
4805.89 32
4806.05 26
4806.20 24
4806.36 25
4806.52 29
4806.68 34
4806.84 41
4807.00 47
4807.16 54
4807.32 59
4807.48 65
4807.64 71
4807.79 77
4807.95 83
4808.11 89
4808.27 92
4808.43 93
4808.59 90
4808.75 84
4808.91 75
4809.07 66
4809.23 58
4809.38 52
4809.54 49
4809.70 49
4809.86 51
4810.02 54
4810.18 56
4810.34 56
4810.50 54
4810.66 48
4810.82 41
4810.97 33
4811.13 26
4811.29 20
4811.45 16
4811.61 15
4811.77 15
4811.93 17
4812.09 20
4812.25 23
4812.41 28
4812.56 34
4812.72 41
4812.88 47
4813.04 52
4813.20 56
4813.36 56
4813.52 53
4813.68 47
4813.84 39
4814.00 29
4814.16 18
4814.31 9
4814.47 1
4814.63 0
4814.79 0
4814.95 0
4815.11 0
4815.27 0
4815.43 0
4815.59 0
4815.75 0
4815.91 0
4816.06 4
4816.22 9
4816.38 16
4816.54 24
4816.70 31
4816.86 35
4817.02 37
4817.18 35
4817.34 30
4817.50 24
4817.66 18
4817.82 14
4817.97 12
4818.13 14
4818.29 17
4818.45 21
4818.61 26
4818.77 30
4818.93 33
4819.09 37
4819.25 42
4819.41 48
4819.57 57
4819.73 67
4819.88 78
4820.04 88
4820.20 96
4820.36 103
4820.52 107
4820.68 109
4820.84 110
4821.00 110
4821.16 110
4821.32 110
4821.48 109
4821.64 108
4821.79 106
4821.95 106
4822.11 106
4822.27 108
4822.43 111
4822.59 116
4822.75 121
4822.91 126
4823.07 129
4823.23 131
4823.39 131
4823.55 131
4823.71 132
4823.86 133
4824.02 137
4824.18 140
4824.34 144
4824.50 145
4824.66 145
4824.82 142
4824.98 137
4825.14 131
4825.30 126
4825.46 122
4825.62 120
4825.78 119
4825.94 119
4826.09 119
4826.25 120
4826.41 120
4826.57 121
4826.73 123
4826.89 125
4827.05 127
4827.21 130
4827.37 133
4827.53 136
4827.69 138
4827.85 139
4828.01 141
4828.17 143
4828.32 145
4828.48 148
4828.64 151
4828.80 153
4828.96 153
4829.12 152
4829.28 150
4829.44 146
4829.60 142
4829.76 138
4829.92 134
4830.08 132
4830.24 131
4830.40 130
4830.56 131
4830.72 132
4830.87 133
4831.03 135
4831.19 137
4831.35 139
4831.51 141
4831.67 143
4831.83 144
4831.99 144
4832.15 144
4832.31 143
4832.47 141
4832.63 138
4832.79 134
4832.95 130
4833.11 127
4833.27 125
4833.42 125
4833.58 128
4833.74 133
4833.90 138
4834.06 144
4834.22 150
4834.38 156
4834.54 161
4834.70 167
4834.86 172
4835.02 176
4835.18 180
4835.34 183
4835.50 183
4835.66 183
4835.82 182
4835.98 180
4836.14 179
4836.29 179
4836.45 181
4836.61 185
4836.77 191
4836.93 199
4837.09 208
4837.25 218
4837.41 227
4837.57 234
4837.73 239
4837.89 242
4838.05 243
4838.21 242
4838.37 241
4838.53 239
4838.69 238
4838.85 235
4839.01 233
4839.17 229
4839.32 224
4839.48 218
4839.64 211
4839.80 203
4839.96 194
4840.12 187
4840.28 180
4840.44 174
4840.60 170
4840.76 168
4840.92 168
4841.08 169
4841.24 171
4841.40 174
4841.56 176
4841.72 177
4841.88 177
4842.04 175
4842.20 173
4842.36 170
4842.52 168
4842.67 167
4842.83 167
4842.99 168
4843.15 168
[truncated: 739,537 more chars]
