# Supplementary material for: Methylobacterium Species Promoting Rice and Barley Growth and Interaction Specificity Revealed with Whole-Cell Matrix-Assisted Laser Desorption / Ionization-Time-of-Flight Mass Spectrometry (MALDI-TOF/MS) Analysis
Source: PLoS One. 2015 Jun 8;10(6):e0129509. doi: 10.1371/journal.pone.0129509 (PMC4460032; doi:10.1371/journal.pone.0129509)
Supplement: S3 Data — (ZIP) [file pone.0129509.s003.zip › Supplementary data 3 (ms from barley)/11a.txt]

779.67 0
779.73 0
779.79 0
779.86 0
779.92 0
779.99 0
780.05 0
780.11 0
780.18 0
780.24 0
780.31 0
780.37 0
780.43 0
780.50 0
780.56 0
780.63 0
780.69 0
780.76 0
780.82 0
780.88 0
780.95 0
781.01 0
781.08 0
781.14 0
781.20 0
781.27 0
781.33 0
781.40 0
781.46 0
781.52 0
781.59 0
781.65 0
781.72 0
781.78 0
781.84 0
781.91 0
781.97 0
782.04 0
782.10 0
782.17 0
782.23 0
782.29 0
782.36 0
782.42 0
782.49 0
782.55 0
782.61 0
782.68 0
782.74 0
782.81 0
782.87 0
782.93 0
783.00 0
783.06 0
783.13 0
783.19 0
783.26 0
783.32 0
783.38 0
783.45 0
783.51 0
783.58 0
783.64 0
783.70 0
783.77 0
783.83 0
783.90 0
783.96 0
784.03 0
784.09 0
784.15 0
784.22 0
784.28 0
784.35 0
784.41 0
784.47 0
784.54 0
784.60 0
784.67 0
784.73 0
784.80 0
784.86 0
784.92 0
784.99 0
785.05 0
785.12 0
785.18 0
785.25 0
785.31 0
785.37 0
785.44 0
785.50 0
785.57 0
785.63 0
785.70 0
785.76 0
785.82 0
785.89 0
785.95 0
786.02 0
786.08 0
786.15 0
786.21 0
786.27 0
786.34 0
786.40 0
786.47 0
786.53 0
786.60 0
786.66 0
786.72 0
786.79 0
786.85 0
786.92 0
786.98 0
787.05 0
787.11 0
787.17 0
787.24 0
787.30 0
787.37 0
787.43 0
787.50 0
787.56 0
787.62 0
787.69 0
787.75 0
787.82 0
787.88 0
787.95 0
788.01 0
788.07 0
788.14 0
788.20 0
788.27 0
788.33 0
788.40 0
788.46 0
788.53 0
788.59 0
788.65 0
788.72 0
788.78 0
788.85 0
788.91 0
788.98 0
789.04 0
789.10 0
789.17 0
789.23 0
789.30 0
789.36 0
789.43 0
789.49 0
789.56 0
789.62 0
789.68 0
789.75 0
789.81 0
789.88 0
789.94 0
790.01 0
790.07 0
790.14 0
790.20 0
790.26 0
790.33 0
790.39 0
790.46 0
790.52 0
790.59 0
790.65 0
790.72 0
790.78 0
790.84 0
790.91 0
790.97 0
791.04 0
791.10 0
791.17 0
791.23 0
791.30 0
791.36 0
791.42 0
791.49 0
791.55 0
791.62 0
791.68 0
791.75 0
791.81 0
791.88 0
791.94 0
792.01 0
792.07 0
792.13 0
792.20 0
792.26 0
792.33 0
792.39 0
792.46 0
792.52 0
792.59 0
792.65 0
792.71 0
792.78 0
792.84 0
792.91 0
792.97 0
793.04 0
793.10 0
793.17 0
793.23 0
793.30 0
793.36 0
793.43 0
793.49 0
793.55 0
793.62 0
793.68 0
793.75 0
793.81 0
793.88 0
793.94 0
794.01 0
794.07 0
794.14 0
794.20 0
794.26 0
794.33 0
794.39 0
794.46 0
794.52 0
794.59 0
794.65 0
794.72 0
794.78 0
794.85 0
794.91 0
794.98 0
795.04 0
795.10 0
795.17 0
795.23 0
795.30 0
795.36 0
795.43 0
795.49 0
795.56 0
795.62 0
795.69 0
795.75 0
795.82 0
795.88 0
795.95 0
796.01 0
796.07 0
796.14 0
796.20 0
796.27 0
796.33 0
796.40 0
796.46 0
796.53 0
796.59 0
796.66 0
796.72 0
796.79 0
796.85 0
796.92 0
796.98 0
797.05 0
797.11 0
797.17 0
797.24 0
797.30 0
797.37 0
797.43 0
797.50 0
797.56 0
797.63 0
797.69 0
797.76 0
797.82 0
797.89 0
797.95 0
798.02 0
798.08 0
798.15 0
798.21 0
798.28 0
798.34 0
798.41 0
798.47 0
798.53 0
798.60 0
798.66 0
798.73 0
798.79 0
798.86 0
798.92 0
798.99 0
799.05 0
799.12 0
799.18 0
799.25 0
799.31 0
799.38 0
799.44 0
799.51 0
799.57 0
799.64 0
799.70 0
799.77 0
799.83 0
799.90 0
799.96 0
800.03 0
800.09 0
800.15 0
800.22 0
800.28 0
800.35 0
800.41 0
800.48 0
800.54 0
800.61 0
800.67 0
800.74 0
800.80 0
800.87 0
800.93 0
801.00 0
801.06 0
801.13 0
801.19 0
801.26 0
801.32 0
801.39 0
801.45 0
801.52 0
801.58 0
801.65 0
801.71 0
801.78 0
801.84 0
801.91 0
801.97 0
802.04 0
802.10 0
802.17 0
802.23 0
802.30 0
802.36 0
802.43 0
802.49 0
802.56 0
802.62 0
802.69 0
802.75 0
802.82 0
802.88 0
802.95 0
803.01 0
803.08 0
803.14 0
803.21 0
803.27 0
803.34 0
803.40 0
803.47 0
803.53 0
803.60 0
803.66 0
803.73 0
803.79 0
803.86 0
803.92 0
803.99 0
804.05 0
804.12 0
804.18 0
804.25 0
804.31 0
804.38 0
804.44 0
804.51 0
804.57 0
804.64 0
804.70 0
804.77 0
804.83 0
804.90 0
804.96 0
805.03 0
805.09 0
805.16 0
805.22 0
805.29 0
805.35 0
805.42 0
805.48 0
805.55 0
805.61 0
805.68 0
805.74 0
805.81 0
805.87 0
805.94 0
806.00 0
806.07 0
806.13 0
806.20 0
806.26 0
806.33 0
806.39 0
806.46 0
806.52 0
806.59 0
806.65 0
806.72 0
806.78 0
806.85 0
806.91 0
806.98 0
807.04 0
807.11 0
807.17 0
807.24 0
807.30 0
807.37 0
807.43 0
807.50 0
807.56 0
807.63 0
807.69 0
807.76 0
807.83 0
807.89 0
807.96 0
808.02 0
808.09 0
808.15 0
808.22 0
808.28 0
808.35 0
808.41 0
808.48 0
808.54 0
808.61 0
808.67 0
808.74 0
808.80 0
808.87 0
808.93 0
809.00 0
809.06 0
809.13 0
809.19 0
809.26 0
809.32 0
809.39 0
809.45 0
809.52 0
809.59 0
809.65 0
809.72 0
809.78 0
809.85 0
809.91 0
809.98 0
810.04 0
810.11 0
810.17 0
810.24 0
810.30 0
810.37 0
810.43 0
810.50 0
810.56 0
810.63 0
810.69 0
810.76 0
810.83 0
810.89 0
810.96 0
811.02 0
811.09 0
811.15 0
811.22 0
811.28 0
811.35 0
811.41 0
811.48 0
811.54 0
811.61 0
811.67 0
811.74 0
811.80 0
811.87 0
811.94 0
812.00 0
812.07 0
812.13 0
812.20 0
812.26 0
812.33 0
812.39 0
812.46 0
812.52 0
812.59 0
812.65 0
812.72 0
812.78 0
812.85 0
812.92 0
812.98 0
813.05 0
813.11 0
813.18 0
813.24 0
813.31 0
813.37 0
813.44 0
813.50 0
813.57 0
813.63 0
813.70 0
813.77 0
813.83 0
813.90 0
813.96 0
814.03 0
814.09 0
814.16 0
814.22 0
814.29 0
814.35 0
814.42 0
814.48 0
814.55 0
814.62 0
814.68 0
814.75 0
814.81 0
814.88 0
814.94 0
815.01 0
815.07 0
815.14 0
815.20 0
815.27 0
815.34 0
815.40 0
815.47 0
815.53 0
815.60 0
815.66 0
815.73 0
815.79 0
815.86 0
815.92 0
815.99 0
816.06 0
816.12 0
816.19 0
816.25 0
816.32 0
816.38 0
816.45 0
816.51 0
816.58 0
816.65 0
816.71 0
816.78 0
816.84 0
816.91 0
816.97 0
817.04 0
817.10 0
817.17 0
817.24 0
817.30 0
817.37 0
817.43 0
817.50 0
817.56 0
817.63 0
817.69 0
817.76 0
817.82 0
817.89 0
817.96 0
818.02 0
818.09 0
818.15 0
818.22 0
818.28 0
818.35 0
818.42 0
818.48 0
818.55 0
818.61 0
818.68 0
818.74 0
818.81 0
818.87 0
818.94 0
819.01 0
819.07 0
819.14 0
819.20 0
819.27 0
819.33 0
819.40 0
819.46 0
819.53 0
819.60 0
819.66 0
819.73 0
819.79 0
819.86 0
819.92 0
819.99 0
820.06 0
820.12 0
820.19 0
820.25 0
820.32 0
820.38 0
820.45 0
820.52 0
820.58 0
820.65 0
820.71 0
820.78 0
820.84 0
820.91 0
820.97 0
821.04 0
821.11 0
821.17 0
821.24 0
821.30 0
821.37 0
821.43 0
821.50 0
821.57 0
821.63 0
821.70 0
821.76 0
821.83 0
821.89 0
821.96 0
822.03 0
822.09 0
822.16 0
822.22 0
822.29 0
822.35 0
822.42 0
822.49 0
822.55 0
822.62 0
822.68 0
822.75 0
822.82 0
822.88 0
822.95 0
823.01 0
823.08 0
823.14 0
823.21 0
823.28 0
823.34 0
823.41 0
823.47 0
823.54 0
823.60 0
823.67 0
823.74 0
823.80 0
823.87 0
823.93 0
824.00 0
824.06 0
824.13 0
824.20 0
824.26 0
824.33 0
824.39 0
824.46 0
824.53 0
824.59 0
824.66 0
824.72 0
824.79 0
824.85 0
824.92 0
824.99 0
825.05 0
825.12 0
825.18 0
825.25 0
825.32 0
825.38 0
825.45 0
825.51 0
825.58 0
825.65 0
825.71 0
825.78 0
825.84 0
825.91 0
825.97 0
826.04 0
826.11 0
826.17 0
826.24 0
826.30 0
826.37 0
826.44 0
826.50 0
826.57 0
826.63 0
826.70 0
826.77 0
826.83 0
826.90 0
826.96 0
827.03 0
827.09 0
827.16 0
827.23 0
827.29 0
827.36 0
827.42 0
827.49 0
827.56 0
827.62 0
827.69 0
827.75 0
827.82 0
827.89 0
827.95 0
828.02 0
828.08 0
828.15 0
828.22 0
828.28 0
828.35 0
828.41 0
828.48 0
828.55 0
828.61 0
828.68 0
828.74 0
828.81 0
828.88 0
828.94 0
829.01 0
829.07 0
829.14 0
829.21 0
829.27 0
829.34 0
829.40 0
829.47 0
829.54 0
829.60 0
829.67 0
829.73 0
829.80 0
829.87 0
829.93 0
830.00 0
830.06 0
830.13 0
830.20 0
830.26 0
830.33 0
830.39 0
830.46 0
830.53 0
830.59 0
830.66 0
830.73 0
830.79 0
830.86 0
830.92 0
830.99 0
831.06 0
831.12 0
831.19 0
831.25 0
831.32 0
831.39 0
831.45 0
831.52 0
831.58 0
831.65 0
831.72 0
831.78 0
831.85 0
831.91 0
831.98 0
832.05 0
832.11 0
832.18 0
832.25 0
832.31 0
832.38 0
832.44 0
832.51 0
832.58 0
832.64 0
832.71 0
832.77 0
832.84 0
832.91 0
832.97 0
833.04 0
833.11 0
833.17 0
833.24 0
833.30 0
833.37 0
833.44 0
833.50 0
833.57 0
833.63 0
833.70 0
833.77 0
833.83 0
833.90 0
833.97 0
834.03 0
834.10 0
834.16 0
834.23 0
834.30 0
834.36 0
834.43 0
834.50 0
834.56 0
834.63 0
834.69 0
834.76 0
834.83 0
834.89 0
834.96 0
835.03 0
835.09 0
835.16 0
835.22 0
835.29 0
835.36 0
835.42 0
835.49 0
835.56 0
835.62 0
835.69 0
835.75 0
835.82 0
835.89 0
835.95 0
836.02 0
836.09 0
836.15 0
836.22 0
836.28 0
836.35 0
836.42 0
836.48 0
836.55 0
836.62 0
836.68 0
836.75 0
836.81 0
836.88 0
836.95 0
837.01 0
837.08 0
837.15 0
837.21 0
837.28 0
837.35 0
837.41 0
837.48 0
837.54 0
837.61 0
837.68 0
837.74 0
837.81 0
837.88 0
837.94 0
838.01 0
838.08 0
838.14 0
838.21 0
838.27 0
838.34 0
838.41 0
838.47 0
838.54 0
838.61 0
838.67 0
838.74 0
838.81 0
838.87 0
838.94 0
839.00 0
839.07 0
839.14 0
839.20 0
839.27 0
839.34 0
839.40 0
839.47 0
839.54 0
839.60 0
839.67 0
839.74 0
839.80 0
839.87 0
839.93 0
840.00 0
840.07 0
840.13 0
840.20 0
840.27 0
840.33 0
840.40 0
840.47 0
840.53 0
840.60 0
840.67 0
840.73 0
840.80 0
840.87 0
840.93 0
841.00 0
841.06 0
841.13 0
841.20 0
841.26 0
841.33 0
841.40 0
841.46 0
841.53 0
841.60 0
841.66 0
841.73 0
841.80 0
841.86 0
841.93 0
842.00 0
842.06 0
842.13 0
842.20 0
842.26 0
842.33 0
842.39 0
842.46 0
842.53 0
842.59 0
842.66 0
842.73 0
842.79 0
842.86 0
842.93 0
842.99 0
843.06 0
843.13 0
843.19 0
843.26 0
843.33 0
843.39 0
843.46 0
843.53 0
843.59 0
843.66 0
843.73 0
843.79 0
843.86 0
843.93 0
843.99 0
844.06 0
844.13 0
844.19 0
844.26 0
844.33 0
844.39 0
844.46 0
844.53 0
844.59 0
844.66 0
844.73 0
844.79 0
844.86 0
844.93 0
844.99 0
845.06 0
845.13 0
845.19 0
845.26 0
845.32 0
845.39 0
845.46 0
845.52 0
845.59 0
845.66 0
845.72 0
845.79 0
845.86 0
845.92 0
845.99 0
846.06 0
846.12 0
846.19 0
846.26 0
846.33 0
846.39 0
846.46 0
846.53 0
846.59 0
846.66 0
846.73 0
846.79 0
846.86 0
846.93 0
846.99 0
847.06 0
847.13 0
847.19 0
847.26 0
847.33 0
847.39 0
847.46 0
847.53 0
847.59 0
847.66 0
847.73 0
847.79 0
847.86 0
847.93 0
847.99 0
848.06 0
848.13 0
848.19 0
848.26 0
848.33 0
848.39 0
848.46 0
848.53 0
848.59 0
848.66 0
848.73 0
848.79 0
848.86 0
848.93 0
848.99 0
849.06 0
849.13 0
849.20 0
849.26 0
849.33 0
849.40 0
849.46 0
849.53 0
849.60 0
849.66 0
849.73 0
849.80 0
849.86 0
849.93 0
850.00 0
850.06 0
850.13 0
850.20 0
850.26 0
850.33 0
850.40 0
850.47 0
850.53 0
850.60 0
850.67 0
850.73 0
850.80 0
850.87 0
850.93 0
851.00 0
851.07 0
851.13 0
851.20 0
851.27 0
851.33 0
851.40 0
851.47 0
851.54 0
851.60 0
851.67 0
851.74 0
851.80 0
851.87 0
851.94 0
852.00 0
852.07 0
852.14 0
852.20 0
852.27 0
852.34 0
852.40 0
852.47 0
852.54 0
852.61 0
852.67 0
852.74 0
852.81 0
852.87 0
852.94 0
853.01 0
853.07 0
853.14 0
853.21 0
853.28 0
853.34 0
853.41 0
853.48 0
853.54 0
853.61 0
853.68 0
853.74 0
853.81 0
853.88 0
853.95 0
854.01 0
854.08 0
854.15 0
854.21 0
854.28 0
854.35 0
854.41 0
854.48 0
854.55 0
854.62 0
854.68 0
854.75 0
854.82 0
854.88 0
854.95 0
855.02 0
855.08 0
855.15 0
855.22 0
855.29 0
855.35 0
855.42 0
855.49 0
855.55 0
855.62 0
855.69 0
855.75 0
855.82 0
855.89 0
855.96 0
856.02 0
856.09 0
856.16 0
856.22 0
856.29 0
856.36 0
856.43 0
856.49 0
856.56 0
856.63 0
856.69 0
856.76 0
856.83 0
856.90 0
856.96 0
857.03 0
857.10 0
857.16 0
857.23 0
857.30 0
857.36 0
857.43 0
857.50 0
857.57 0
857.63 0
857.70 0
857.77 0
857.83 0
857.90 0
857.97 0
858.04 0
858.10 0
858.17 0
858.24 0
858.31 0
858.37 0
858.44 0
858.51 0
858.57 0
858.64 0
858.71 0
858.78 0
858.84 0
858.91 0
858.98 0
859.04 0
859.11 0
859.18 0
859.25 0
859.31 0
859.38 0
859.45 0
859.51 0
859.58 0
859.65 0
859.72 0
859.78 0
859.85 0
859.92 0
859.98 0
860.05 0
860.12 0
860.19 0
860.25 0
860.32 0
860.39 0
860.46 0
860.52 0
860.59 0
860.66 0
860.72 0
860.79 0
860.86 0
860.93 0
860.99 0
861.06 0
861.13 0
861.20 0
861.26 0
861.33 0
861.40 0
861.46 0
861.53 0
861.60 0
861.67 0
861.73 0
861.80 0
861.87 0
861.94 0
862.00 0
862.07 0
862.14 0
862.20 0
862.27 0
862.34 0
862.41 0
862.47 0
862.54 0
862.61 0
862.68 0
862.74 0
862.81 0
862.88 0
862.95 0
863.01 0
863.08 0
863.15 0
863.21 0
863.28 0
863.35 0
863.42 0
863.48 0
863.55 0
863.62 0
863.69 0
863.75 0
863.82 0
863.89 0
863.96 0
864.02 0
864.09 0
864.16 0
864.23 0
864.29 0
864.36 0
864.43 0
864.50 0
864.56 0
864.63 0
864.70 0
864.76 0
864.83 0
864.90 0
864.97 0
865.03 0
865.10 0
865.17 0
865.24 0
865.30 0
865.37 0
865.44 0
865.51 0
865.57 0
865.64 0
865.71 0
865.78 0
865.84 0
865.91 0
865.98 0
866.05 0
866.11 0
866.18 0
866.25 0
866.32 0
866.38 0
866.45 0
866.52 0
866.59 0
866.65 0
866.72 0
866.79 0
866.86 0
866.92 0
866.99 0
867.06 0
867.13 0
867.19 0
867.26 0
867.33 0
867.40 0
867.46 0
867.53 0
867.60 0
867.67 0
867.73 0
867.80 0
867.87 0
867.94 0
868.00 0
868.07 0
868.14 0
868.21 0
868.27 0
868.34 0
868.41 0
868.48 0
868.54 0
868.61 0
868.68 0
868.75 0
868.81 0
868.88 0
868.95 0
869.02 0
869.08 0
869.15 0
869.22 0
869.29 0
869.35 0
869.42 0
869.49 0
869.56 0
869.63 0
869.69 0
869.76 0
869.83 0
869.90 0
869.96 0
870.03 0
870.10 0
870.17 0
870.23 0
870.30 0
870.37 0
870.44 0
870.50 0
870.57 0
870.64 0
870.71 0
870.78 0
870.84 0
870.91 0
870.98 0
871.05 0
871.11 0
871.18 0
871.25 0
871.32 0
871.38 0
871.45 0
871.52 0
871.59 0
871.65 0
871.72 0
871.79 0
871.86 0
871.93 0
871.99 0
872.06 0
872.13 0
872.20 0
872.26 0
872.33 0
872.40 0
872.47 0
872.53 0
872.60 0
872.67 0
872.74 0
872.81 0
872.87 0
872.94 0
873.01 0
873.08 0
873.14 0
873.21 0
873.28 0
873.35 0
873.42 0
873.48 0
873.55 0
873.62 0
873.69 0
873.75 0
873.82 0
873.89 0
873.96 0
874.03 0
874.09 0
874.16 0
874.23 0
874.30 0
874.36 0
874.43 0
874.50 0
874.57 0
874.64 0
874.70 0
874.77 0
874.84 0
874.91 0
874.97 0
875.04 0
875.11 0
875.18 0
875.25 0
875.31 0
875.38 0
875.45 0
875.52 0
875.58 0
875.65 0
875.72 0
875.79 0
875.86 0
875.92 0
875.99 0
876.06 0
876.13 0
876.20 0
876.26 0
876.33 0
876.40 0
876.47 0
876.53 0
876.60 0
876.67 0
876.74 0
876.81 0
876.87 0
876.94 0
877.01 0
877.08 0
877.15 0
877.21 0
877.28 0
877.35 0
877.42 0
877.49 0
877.55 0
877.62 0
877.69 0
877.76 0
877.82 0
877.89 0
877.96 0
878.03 0
878.10 0
878.16 0
878.23 0
878.30 0
878.37 0
878.44 0
878.50 0
878.57 0
878.64 0
878.71 0
878.78 0
878.84 0
878.91 0
878.98 0
879.05 0
879.12 0
879.18 0
879.25 0
879.32 0
879.39 0
879.46 0
879.52 0
879.59 0
879.66 0
879.73 0
879.80 0
879.86 0
879.93 0
880.00 0
880.07 0
880.14 0
880.20 0
880.27 0
880.34 0
880.41 0
880.48 0
880.54 0
880.61 0
880.68 0
880.75 0
880.82 0
880.88 0
880.95 0
881.02 0
881.09 0
881.16 0
881.22 0
881.29 0
881.36 0
881.43 0
881.50 0
881.56 0
881.63 0
881.70 0
881.77 0
881.84 0
881.90 0
881.97 0
882.04 0
882.11 0
882.18 0
882.25 0
882.31 0
882.38 0
882.45 0
882.52 0
882.59 0
882.65 0
882.72 0
882.79 0
882.86 0
882.93 0
882.99 0
883.06 0
883.13 0
883.20 0
883.27 0
883.33 0
883.40 0
883.47 0
883.54 0
883.61 0
883.68 0
883.74 0
883.81 0
883.88 0
883.95 0
884.02 0
884.08 0
884.15 0
884.22 0
884.29 0
884.36 0
884.43 0
884.49 0
884.56 0
884.63 0
884.70 0
884.77 0
884.83 0
884.90 0
884.97 0
885.04 0
885.11 0
885.18 0
885.24 0
885.31 0
885.38 0
885.45 0
885.52 0
885.58 0
885.65 0
885.72 0
885.79 0
885.86 0
885.93 0
885.99 0
886.06 0
886.13 0
886.20 0
886.27 0
886.34 0
886.40 0
886.47 0
886.54 0
886.61 0
886.68 0
886.75 0
886.81 0
886.88 0
886.95 0
887.02 0
887.09 0
887.15 0
887.22 0
887.29 0
887.36 0
887.43 0
887.50 0
887.56 0
887.63 0
887.70 0
887.77 0
887.84 0
887.91 0
887.97 0
888.04 0
888.11 0
888.18 0
888.25 0
888.32 0
888.38 0
888.45 0
888.52 0
888.59 0
888.66 0
888.73 0
888.79 0
888.86 0
888.93 0
889.00 0
889.07 0
889.14 0
889.20 0
889.27 0
889.34 0
889.41 0
889.48 0
889.55 0
889.61 0
889.68 0
889.75 0
889.82 0
889.89 0
889.96 0
890.02 0
890.09 0
890.16 0
890.23 0
890.30 0
890.37 0
890.44 0
890.50 0
890.57 0
890.64 0
890.71 0
890.78 0
890.85 0
890.91 0
890.98 0
891.05 0
891.12 0
891.19 0
891.26 0
891.32 0
891.39 0
891.46 0
891.53 0
891.60 0
891.67 0
891.74 0
891.80 0
891.87 0
891.94 0
892.01 0
892.08 0
892.15 0
892.21 0
892.28 0
892.35 0
892.42 0
892.49 0
892.56 0
892.63 0
892.69 0
892.76 0
892.83 0
892.90 0
892.97 0
893.04 0
893.11 0
893.17 0
893.24 0
893.31 0
893.38 0
893.45 0
893.52 0
893.58 0
893.65 0
893.72 0
893.79 0
893.86 0
893.93 0
894.00 0
894.06 0
894.13 0
894.20 0
894.27 0
894.34 0
894.41 0
894.48 0
894.54 0
894.61 0
894.68 0
894.75 0
894.82 0
894.89 0
894.96 0
895.02 0
895.09 0
895.16 0
895.23 0
895.30 0
895.37 0
895.44 0
895.50 0
895.57 0
895.64 0
895.71 0
895.78 0
895.85 0
895.92 0
895.98 0
896.05 0
896.12 0
896.19 0
896.26 0
896.33 0
896.40 0
896.47 0
896.53 0
896.60 0
896.67 0
896.74 0
896.81 0
896.88 0
896.95 0
897.01 0
897.08 0
897.15 0
897.22 0
897.29 0
897.36 0
897.43 0
897.50 0
897.56 0
897.63 0
897.70 0
897.77 0
897.84 0
897.91 0
897.98 0
898.04 0
898.11 0
898.18 0
898.25 0
898.32 0
898.39 0
898.46 0
898.53 0
898.59 0
898.66 0
898.73 0
898.80 0
898.87 0
898.94 0
899.01 0
899.08 0
899.14 0
899.21 0
899.28 0
899.35 0
899.42 0
899.49 0
899.56 0
899.63 0
899.69 0
899.76 0
899.83 0
899.90 0
899.97 0
900.04 0
900.11 0
900.18 0
900.24 0
900.31 0
900.38 0
900.45 0
900.52 0
900.59 0
900.66 0
900.73 0
900.79 0
900.86 0
900.93 0
901.00 0
901.07 0
901.14 0
901.21 0
901.28 0
901.35 0
901.41 0
901.48 0
901.55 0
901.62 0
901.69 0
901.76 0
901.83 0
901.90 0
901.96 0
902.03 0
902.10 0
902.17 0
902.24 0
902.31 0
902.38 0
902.45 0
902.52 0
902.58 0
902.65 0
902.72 0
902.79 0
902.86 0
902.93 0
903.00 0
903.07 0
903.14 0
903.20 0
903.27 0
903.34 0
903.41 0
903.48 0
903.55 0
903.62 0
903.69 0
903.76 0
903.82 0
903.89 0
903.96 0
904.03 0
904.10 0
904.17 0
904.24 0
904.31 0
904.38 0
904.45 0
904.51 0
904.58 0
904.65 0
904.72 0
904.79 0
904.86 0
904.93 0
905.00 0
905.07 0
905.13 0
905.20 0
905.27 0
905.34 0
905.41 0
905.48 0
905.55 0
905.62 0
905.69 0
905.76 0
905.82 0
905.89 0
905.96 0
906.03 0
906.10 0
906.17 0
906.24 0
906.31 0
906.38 0
906.45 0
906.51 0
906.58 0
906.65 0
906.72 0
906.79 0
906.86 0
906.93 0
907.00 0
907.07 0
907.14 0
907.21 0
907.27 0
907.34 0
907.41 0
907.48 0
907.55 0
907.62 0
907.69 0
907.76 0
907.83 0
907.90 0
907.96 0
908.03 0
908.10 0
908.17 0
908.24 0
908.31 0
908.38 0
908.45 0
908.52 0
908.59 0
908.66 0
908.72 0
908.79 0
908.86 0
908.93 0
909.00 0
909.07 0
909.14 0
909.21 0
909.28 0
909.35 0
909.42 0
909.49 0
909.55 0
909.62 0
909.69 0
909.76 0
909.83 0
909.90 0
909.97 0
910.04 0
910.11 0
910.18 0
910.25 0
910.31 0
910.38 0
910.45 0
910.52 0
910.59 0
910.66 0
910.73 0
910.80 0
910.87 0
910.94 0
911.01 0
911.08 0
911.15 0
911.21 0
911.28 0
911.35 0
911.42 0
911.49 0
911.56 0
911.63 0
911.70 0
911.77 0
911.84 0
911.91 0
911.98 0
912.05 0
912.11 0
912.18 0
912.25 0
912.32 0
912.39 0
912.46 0
912.53 0
912.60 0
912.67 0
912.74 0
912.81 0
912.88 0
912.95 0
913.01 0
913.08 0
913.15 0
913.22 0
913.29 0
913.36 0
913.43 0
913.50 0
913.57 0
913.64 0
913.71 0
913.78 0
913.85 0
913.92 0
913.98 0
914.05 0
914.12 0
914.19 0
914.26 0
914.33 0
914.40 0
914.47 0
914.54 0
914.61 0
914.68 0
914.75 0
914.82 0
914.89 0
914.96 0
915.02 0
915.09 0
915.16 0
915.23 0
915.30 0
915.37 0
915.44 0
915.51 0
915.58 0
915.65 0
915.72 0
915.79 0
915.86 0
915.93 0
916.00 0
916.06 0
916.13 0
916.20 0
916.27 0
916.34 0
916.41 0
916.48 0
916.55 0
916.62 0
916.69 0
916.76 0
916.83 0
916.90 0
916.97 0
917.04 0
917.11 0
917.18 0
917.24 0
917.31 0
917.38 0
917.45 0
917.52 0
917.59 0
917.66 0
917.73 0
917.80 0
917.87 0
917.94 0
918.01 0
918.08 0
918.15 0
918.22 0
918.29 0
918.36 0
918.43 0
918.50 0
918.56 0
918.63 0
918.70 0
918.77 0
918.84 0
918.91 0
918.98 0
919.05 0
919.12 0
919.19 0
919.26 0
919.33 0
919.40 0
919.47 0
919.54 0
919.61 0
919.68 0
919.75 0
919.82 0
919.89 0
919.95 0
920.02 0
920.09 0
920.16 0
920.23 0
920.30 0
920.37 0
920.44 0
920.51 0
920.58 0
920.65 0
920.72 0
920.79 0
920.86 0
920.93 0
921.00 0
921.07 0
921.14 0
921.21 0
921.28 0
921.35 0
921.42 0
921.49 0
921.55 0
921.62 0
921.69 0
921.76 0
921.83 0
921.90 0
921.97 0
922.04 0
922.11 0
922.18 0
922.25 0
922.32 0
922.39 0
922.46 0
922.53 0
922.60 0
922.67 0
922.74 0
922.81 0
922.88 0
922.95 0
923.02 0
923.09 0
923.16 0
923.23 0
923.30 0
923.37 0
923.43 0
923.50 0
923.57 0
923.64 0
923.71 0
923.78 0
923.85 0
923.92 0
923.99 0
924.06 0
924.13 0
924.20 0
924.27 0
924.34 0
924.41 0
924.48 0
924.55 0
924.62 0
924.69 0
924.76 0
924.83 0
924.90 0
924.97 0
925.04 0
925.11 0
925.18 0
925.25 0
925.32 0
925.39 0
925.46 0
925.53 0
925.60 0
925.67 0
925.74 0
925.80 0
925.87 0
925.94 0
926.01 0
926.08 0
926.15 0
926.22 0
926.29 0
926.36 0
926.43 0
926.50 0
926.57 0
926.64 0
926.71 0
926.78 0
926.85 0
926.92 0
926.99 0
927.06 0
927.13 0
927.20 0
927.27 0
927.34 0
927.41 0
927.48 0
927.55 0
927.62 0
927.69 0
927.76 0
927.83 0
927.90 0
927.97 0
928.04 0
928.11 0
928.18 0
928.25 0
928.32 0
928.39 0
928.46 0
928.53 0
928.60 0
928.67 0
928.74 0
928.81 0
928.88 0
928.95 0
929.02 0
929.09 0
929.16 0
929.23 0
929.30 0
929.37 0
929.44 0
929.51 0
929.58 0
929.65 0
929.72 0
929.79 0
929.85 0
929.92 0
929.99 0
930.06 0
930.13 0
930.20 0
930.27 0
930.34 0
930.41 0
930.48 0
930.55 0
930.62 0
930.69 0
930.76 0
930.83 0
930.90 0
930.97 0
931.04 0
931.11 0
931.18 0
931.25 0
931.32 0
931.39 0
931.46 0
931.53 0
931.60 0
931.67 0
931.74 0
931.81 0
931.88 0
931.95 0
932.02 0
932.09 0
932.16 0
932.23 0
932.30 0
932.37 0
932.44 0
932.51 0
932.58 0
932.65 0
932.72 0
932.79 0
932.86 0
932.93 0
933.00 0
933.07 0
933.14 0
933.21 0
933.28 0
933.35 0
933.42 0
933.49 0
933.56 0
933.63 0
933.70 0
933.77 0
933.84 0
933.91 0
933.98 0
934.05 0
934.12 0
934.19 0
934.26 0
934.33 0
934.40 0
934.47 0
934.54 0
934.61 0
934.68 0
934.75 0
934.82 0
934.90 0
934.97 0
935.04 0
935.11 0
935.18 0
935.25 0
935.32 0
935.39 0
935.46 0
935.53 0
935.60 0
935.67 0
935.74 0
935.81 0
935.88 0
935.95 0
936.02 0
936.09 0
936.16 0
936.23 0
936.30 0
936.37 0
936.44 0
936.51 0
936.58 0
936.65 0
936.72 0
936.79 0
936.86 0
936.93 0
937.00 0
937.07 0
937.14 0
937.21 0
937.28 0
937.35 0
937.42 0
937.49 0
937.56 0
937.63 0
937.70 0
937.77 0
937.84 0
937.91 0
937.98 0
938.05 0
938.12 0
938.19 0
938.26 0
938.33 0
938.40 0
938.47 0
938.54 0
938.61 0
938.68 0
938.75 0
938.82 0
938.89 0
938.96 0
939.04 0
939.11 0
939.18 0
939.25 0
939.32 0
939.39 0
939.46 0
939.53 0
939.60 0
939.67 0
939.74 0
939.81 0
939.88 0
939.95 0
940.02 0
940.09 0
940.16 0
940.23 0
940.30 0
940.37 0
940.44 0
940.51 0
940.58 0
940.65 0
940.72 0
940.79 0
940.86 0
940.93 0
941.00 0
941.07 0
941.14 0
941.21 0
941.28 0
941.35 0
941.43 0
941.50 0
941.57 0
941.64 0
941.71 0
941.78 0
941.85 0
941.92 0
941.99 0
942.06 0
942.13 0
942.20 0
942.27 0
942.34 0
942.41 0
942.48 0
942.55 0
942.62 0
942.69 0
942.76 0
942.83 0
942.90 0
942.97 0
943.04 0
943.11 0
943.18 0
943.26 0
943.33 0
943.40 0
943.47 0
943.54 0
943.61 0
943.68 0
943.75 0
943.82 0
943.89 0
943.96 0
944.03 0
944.10 0
944.17 0
944.24 0
944.31 0
944.38 0
944.45 0
944.52 0
944.59 0
944.66 0
944.73 0
944.80 0
944.88 0
944.95 0
945.02 0
945.09 0
945.16 0
945.23 0
945.30 0
945.37 0
945.44 0
945.51 0
945.58 0
945.65 0
945.72 0
945.79 0
945.86 0
945.93 0
946.00 0
946.07 0
946.14 0
946.21 0
946.29 0
946.36 0
946.43 0
946.50 0
946.57 0
946.64 0
946.71 0
946.78 0
946.85 0
946.92 0
946.99 0
947.06 0
947.13 0
947.20 0
947.27 0
947.34 0
947.41 0
947.48 0
947.55 0
947.63 0
947.70 0
947.77 0
947.84 0
947.91 0
947.98 0
948.05 0
948.12 0
948.19 0
948.26 0
948.33 0
948.40 0
948.47 0
948.54 0
948.61 0
948.68 0
948.75 0
948.83 0
948.90 0
948.97 0
949.04 0
949.11 0
949.18 0
949.25 0
949.32 0
949.39 0
949.46 0
949.53 0
949.60 0
949.67 0
949.74 0
949.81 0
949.89 0
949.96 0
950.03 0
950.10 0
950.17 0
950.24 0
950.31 0
950.38 0
950.45 0
950.52 0
950.59 0
950.66 0
950.73 0
950.80 0
950.87 0
950.95 0
951.02 0
951.09 0
951.16 0
951.23 0
951.30 0
951.37 0
951.44 0
951.51 0
951.58 0
951.65 0
951.72 0
951.79 0
951.86 0
951.94 0
952.01 0
952.08 0
952.15 0
952.22 0
952.29 0
952.36 0
952.43 0
952.50 0
952.57 0
952.64 0
952.71 0
952.78 0
952.85 0
952.93 0
953.00 0
953.07 0
953.14 0
953.21 0
953.28 0
953.35 0
953.42 0
953.49 0
953.56 0
953.63 0
953.70 0
953.78 0
953.85 0
953.92 0
953.99 0
954.06 0
954.13 0
954.20 0
954.27 0
954.34 0
954.41 0
954.48 0
954.55 0
954.62 0
954.70 0
954.77 0
954.84 0
954.91 0
954.98 0
955.05 0
955.12 0
955.19 0
955.26 0
955.33 0
955.40 0
955.48 0
955.55 0
955.62 0
955.69 0
955.76 0
955.83 0
955.90 0
955.97 0
956.04 0
956.11 0
956.18 0
956.25 0
956.33 0
956.40 0
956.47 0
956.54 0
956.61 0
956.68 0
956.75 0
956.82 0
956.89 0
956.96 0
957.03 0
957.11 0
957.18 0
957.25 0
957.32 0
957.39 0
957.46 0
957.53 0
957.60 0
957.67 0
957.74 0
957.81 0
957.89 0
957.96 0
958.03 0
958.10 0
958.17 0
958.24 0
958.31 0
958.38 0
958.45 0
958.52 0
958.60 0
958.67 0
958.74 0
958.81 0
958.88 0
958.95 0
959.02 0
959.09 0
959.16 0
959.23 0
959.31 0
959.38 0
959.45 0
959.52 0
959.59 0
959.66 0
959.73 0
959.80 0
959.87 0
959.94 0
960.02 0
960.09 0
960.16 0
960.23 0
960.30 0
960.37 0
960.44 0
960.51 0
960.58 0
960.66 0
960.73 0
960.80 0
960.87 0
960.94 0
961.01 0
961.08 0
961.15 0
961.22 0
961.29 0
961.37 0
961.44 0
961.51 0
961.58 0
961.65 0
961.72 0
961.79 0
961.86 0
961.93 0
962.01 0
962.08 0
962.15 0
962.22 0
962.29 0
962.36 0
962.43 0
962.50 0
962.57 0
962.65 0
962.72 0
962.79 0
962.86 0
962.93 0
963.00 0
963.07 0
963.14 0
963.21 0
963.29 0
963.36 0
963.43 0
963.50 0
963.57 0
963.64 0
963.71 0
963.78 0
963.86 0
963.93 0
964.00 0
964.07 0
964.14 0
964.21 0
964.28 0
964.35 0
964.42 0
964.50 0
964.57 0
964.64 0
964.71 0
964.78 0
964.85 0
964.92 0
964.99 0
965.07 0
965.14 0
965.21 0
965.28 0
965.35 0
965.42 0
965.49 0
965.56 0
965.64 0
965.71 0
965.78 0
965.85 0
965.92 0
965.99 0
966.06 0
966.13 0
966.21 0
966.28 0
966.35 0
966.42 0
966.49 0
966.56 0
966.63 0
966.70 0
966.78 0
966.85 0
966.92 0
966.99 0
967.06 0
967.13 0
967.20 0
967.27 0
967.35 0
967.42 0
967.49 0
967.56 0
967.63 0
967.70 0
967.77 0
967.85 0
967.92 0
967.99 0
968.06 0
968.13 0
968.20 0
968.27 0
968.34 0
968.42 0
968.49 0
968.56 0
968.63 0
968.70 0
968.77 0
968.84 0
968.92 0
968.99 0
969.06 0
969.13 0
969.20 0
969.27 0
969.34 0
969.41 0
969.49 0
969.56 0
969.63 0
969.70 0
969.77 0
969.84 0
969.91 0
969.99 0
970.06 0
970.13 0
970.20 0
970.27 0
970.34 0
970.41 0
970.49 0
970.56 0
970.63 0
970.70 0
970.77 0
970.84 0
970.91 0
970.99 0
971.06 0
971.13 0
971.20 0
971.27 0
971.34 0
971.41 0
971.49 0
971.56 0
971.63 0
971.70 0
971.77 0
971.84 0
971.91 0
971.99 0
972.06 0
972.13 0
972.20 0
972.27 0
972.34 0
972.41 0
972.49 0
972.56 0
972.63 0
972.70 0
972.77 0
972.84 0
972.92 0
972.99 0
973.06 0
973.13 0
973.20 0
973.27 0
973.34 0
973.42 0
973.49 0
973.56 0
973.63 0
973.70 0
973.77 0
973.85 0
973.92 0
973.99 0
974.06 0
974.13 0
974.20 0
974.27 0
974.35 0
974.42 0
974.49 0
974.56 0
974.63 0
974.70 0
974.78 0
974.85 0
974.92 0
974.99 0
975.06 0
975.13 0
975.20 0
975.28 0
975.35 0
975.42 0
975.49 0
975.56 0
975.63 0
975.71 0
975.78 0
975.85 0
975.92 0
975.99 0
976.06 0
976.14 0
976.21 0
976.28 0
976.35 0
976.42 0
976.49 0
976.57 0
976.64 0
976.71 0
976.78 0
976.85 0
976.92 0
977.00 0
977.07 0
977.14 0
977.21 0
977.28 0
977.35 0
977.43 0
977.50 0
977.57 0
977.64 0
977.71 0
977.78 0
977.86 0
977.93 0
978.00 0
978.07 0
978.14 0
978.21 0
978.29 0
978.36 0
978.43 0
978.50 0
978.57 0
978.64 0
978.72 0
978.79 0
978.86 0
978.93 0
979.00 0
979.07 0
979.15 0
979.22 0
979.29 0
979.36 0
979.43 0
979.51 0
979.58 0
979.65 0
979.72 0
979.79 0
979.86 0
979.94 0
980.01 0
980.08 0
980.15 0
980.22 0
980.29 0
980.37 0
980.44 0
980.51 0
980.58 0
980.65 0
980.73 0
980.80 0
980.87 0
980.94 0
981.01 0
981.08 0
981.16 0
981.23 0
981.30 0
981.37 0
981.44 0
981.52 0
981.59 0
981.66 0
981.73 0
981.80 0
981.87 0
981.95 0
982.02 0
982.09 0
982.16 0
982.23 0
982.31 0
982.38 0
982.45 0
982.52 0
982.59 0
982.66 0
982.74 0
982.81 0
982.88 0
982.95 0
983.02 0
983.10 0
983.17 0
983.24 0
983.31 0
983.38 0
983.46 0
983.53 0
983.60 0
983.67 0
983.74 0
983.81 0
983.89 0
983.96 0
984.03 0
984.10 0
984.17 0
984.25 0
984.32 0
984.39 0
984.46 0
984.53 0
984.61 0
984.68 0
984.75 0
984.82 0
984.89 0
984.97 0
985.04 0
985.11 0
985.18 0
985.25 0
985.33 0
985.40 0
985.47 0
985.54 0
985.61 0
985.69 0
985.76 0
985.83 0
985.90 0
985.97 0
986.05 0
986.12 0
986.19 0
986.26 0
986.33 0
986.41 0
986.48 0
986.55 0
986.62 0
986.69 0
986.77 0
986.84 0
986.91 0
986.98 0
987.05 0
987.13 0
987.20 0
987.27 0
987.34 0
987.41 0
987.49 0
987.56 0
987.63 0
987.70 0
987.77 0
987.85 0
987.92 0
987.99 0
988.06 0
988.13 0
988.21 0
988.28 0
988.35 0
988.42 0
988.49 0
988.57 0
988.64 0
988.71 0
988.78 0
988.85 0
988.93 0
989.00 0
989.07 0
989.14 0
989.22 0
989.29 0
989.36 0
989.43 0
989.50 0
989.58 0
989.65 0
989.72 0
989.79 0
989.86 0
989.94 0
990.01 0
990.08 0
990.15 0
990.22 0
990.30 0
990.37 0
990.44 0
990.51 0
990.59 0
990.66 0
990.73 0
990.80 0
990.87 0
990.95 0
991.02 0
991.09 0
991.16 0
991.24 0
991.31 0
991.38 0
991.45 0
991.52 0
991.60 0
991.67 0
991.74 0
991.81 0
991.88 0
991.96 0
992.03 0
992.10 0
992.17 0
992.25 0
992.32 0
992.39 0
992.46 0
992.53 0
992.61 0
992.68 0
992.75 0
992.82 0
992.90 0
992.97 0
993.04 0
993.11 0
993.18 0
993.26 0
993.33 0
993.40 0
993.47 0
993.55 0
993.62 0
993.69 0
993.76 0
993.84 0
993.91 0
993.98 0
994.05 0
994.12 0
994.20 0
994.27 0
994.34 0
994.41 0
994.49 0
994.56 0
994.63 0
994.70 0
994.78 0
994.85 0
994.92 0
994.99 0
995.06 0
995.14 0
995.21 0
995.28 0
995.35 0
995.43 0
995.50 0
995.57 0
995.64 0
995.72 0
995.79 0
995.86 0
995.93 0
996.00 0
996.08 0
996.15 0
996.22 0
996.29 0
996.37 0
996.44 0
996.51 0
996.58 0
996.66 0
996.73 0
996.80 0
996.87 0
996.95 0
997.02 0
997.09 0
997.16 0
997.24 0
997.31 0
997.38 0
997.45 0
997.52 0
997.60 0
997.67 0
997.74 0
997.81 0
997.89 0
997.96 0
998.03 0
998.10 0
998.18 0
998.25 0
998.32 0
998.39 0
998.47 0
998.54 0
998.61 0
998.68 0
998.76 0
998.83 0
998.90 0
998.97 0
999.05 0
999.12 0
999.19 0
999.26 0
999.34 0
999.41 0
999.48 0
999.55 0
999.63 0
999.70 0
999.77 0
999.84 0
999.92 0
999.99 0
1000.06 0
1000.13 0
1000.21 1
1000.28 1
1000.35 0
1000.42 0
1000.50 0
1000.57 0
1000.64 0
1000.71 0
1000.79 0
1000.86 0
1000.93 0
1001.00 0
1001.08 0
1001.15 0
1001.22 0
1001.29 0
1001.37 0
1001.44 0
1001.51 0
1001.58 0
1001.66 0
1001.73 0
1001.80 0
1001.87 0
1001.95 0
1002.02 0
1002.09 0
1002.16 0
1002.24 0
1002.31 0
1002.38 0
1002.45 0
1002.53 0
1002.60 0
1002.67 0
1002.74 0
1002.82 0
1002.89 0
1002.96 0
1003.04 0
1003.11 0
1003.18 0
1003.25 0
1003.33 0
1003.40 0
1003.47 0
1003.54 0
1003.62 0
1003.69 0
1003.76 0
1003.83 0
1003.91 0
1003.98 0
1004.05 0
1004.12 0
1004.20 0
1004.27 0
1004.34 0
1004.42 0
1004.49 0
1004.56 0
1004.63 0
1004.71 0
1004.78 0
1004.85 0
1004.92 1
1005.00 1
1005.07 1
1005.14 1
1005.21 1
1005.29 1
1005.36 1
1005.43 1
1005.51 0
1005.58 0
1005.65 0
1005.72 0
1005.80 0
1005.87 0
1005.94 0
1006.01 0
1006.09 0
1006.16 0
1006.23 0
1006.31 0
1006.38 0
1006.45 0
1006.52 0
1006.60 0
1006.67 0
1006.74 0
1006.81 0
1006.89 0
1006.96 0
1007.03 0
1007.11 0
1007.18 0
1007.25 0
1007.32 0
1007.40 0
1007.47 0
1007.54 0
1007.61 0
1007.69 0
1007.76 0
1007.83 0
1007.91 0
1007.98 0
1008.05 0
1008.12 0
1008.20 1
1008.27 1
1008.34 1
1008.42 1
1008.49 1
1008.56 1
1008.63 1
1008.71 0
1008.78 0
1008.85 0
1008.92 0
1009.00 0
1009.07 0
1009.14 0
1009.22 0
1009.29 0
1009.36 0
1009.43 0
1009.51 0
1009.58 0
1009.65 0
1009.73 0
1009.80 0
1009.87 0
1009.94 0
1010.02 0
1010.09 0
1010.16 0
1010.24 0
1010.31 0
1010.38 0
1010.45 0
1010.53 0
1010.60 0
1010.67 0
1010.75 0
1010.82 0
1010.89 0
1010.96 0
1011.04 0
1011.11 0
1011.18 0
1011.26 0
1011.33 0
1011.40 0
1011.48 0
1011.55 0
1011.62 0
1011.69 0
1011.77 0
1011.84 0
1011.91 0
1011.99 0
1012.06 0
1012.13 0
1012.20 0
1012.28 0
1012.35 0
1012.42 0
1012.50 0
1012.57 0
1012.64 0
1012.71 0
1012.79 0
1012.86 0
1012.93 1
1013.01 1
1013.08 1
1013.15 1
1013.23 1
1013.30 1
1013.37 0
1013.44 0
1013.52 0
1013.59 0
1013.66 0
1013.74 0
1013.81 0
1013.88 0
1013.96 0
1014.03 0
1014.10 1
1014.17 1
1014.25 1
1014.32 1
1014.39 1
1014.47 1
1014.54 1
1014.61 0
1014.69 0
1014.76 0
1014.83 0
1014.90 1
1014.98 1
1015.05 1
1015.12 1
1015.20 1
1015.27 1
1015.34 1
1015.42 1
1015.49 1
1015.56 1
1015.64 1
1015.71 1
1015.78 1
1015.85 1
1015.93 1
1016.00 0
1016.07 0
1016.15 0
1016.22 0
1016.29 0
1016.37 0
1016.44 0
1016.51 0
1016.59 0
1016.66 0
1016.73 0
1016.80 0
1016.88 0
1016.95 0
1017.02 0
1017.10 0
1017.17 0
1017.24 0
1017.32 0
1017.39 0
1017.46 0
1017.54 0
1017.61 0
1017.68 0
1017.76 0
1017.83 0
1017.90 0
1017.97 0
1018.05 0
1018.12 0
1018.19 0
1018.27 0
1018.34 0
1018.41 0
1018.49 0
1018.56 0
1018.63 0
1018.71 0
1018.78 0
1018.85 0
1018.93 0
1019.00 0
1019.07 0
1019.15 0
1019.22 0
1019.29 0
1019.36 0
1019.44 0
1019.51 0
1019.58 0
1019.66 0
1019.73 0
1019.80 0
1019.88 0
1019.95 0
1020.02 0
1020.10 0
1020.17 0
1020.24 0
1020.32 0
1020.39 0
1020.46 0
1020.54 0
1020.61 0
1020.68 0
1020.76 0
1020.83 0
1020.90 0
1020.98 0
1021.05 0
1021.12 0
1021.20 0
1021.27 0
1021.34 0
1021.42 0
1021.49 0
1021.56 0
1021.64 0
1021.71 0
1021.78 0
1021.85 0
1021.93 0
1022.00 0
1022.07 0
1022.15 0
1022.22 0
1022.29 0
1022.37 0
1022.44 0
1022.51 0
1022.59 0
1022.66 0
1022.73 0
1022.81 0
1022.88 0
1022.95 0
1023.03 0
1023.10 0
1023.17 0
1023.25 0
1023.32 0
1023.39 0
1023.47 0
1023.54 0
1023.61 0
1023.69 0
1023.76 0
1023.83 0
1023.91 0
1023.98 0
1024.05 0
1024.13 0
1024.20 0
1024.27 0
1024.35 0
1024.42 0
1024.49 0
1024.57 0
1024.64 0
1024.71 0
1024.79 0
1024.86 0
1024.94 0
1025.01 0
1025.08 0
1025.16 1
1025.23 1
1025.30 0
1025.38 0
1025.45 0
1025.52 0
1025.60 0
1025.67 0
1025.74 0
1025.82 0
1025.89 0
1025.96 0
1026.04 0
1026.11 0
1026.18 0
1026.26 0
1026.33 0
1026.40 0
1026.48 0
1026.55 0
1026.62 0
1026.70 0
1026.77 1
1026.84 1
1026.92 1
1026.99 1
1027.06 1
1027.14 2
1027.21 1
1027.29 1
1027.36 1
1027.43 1
1027.51 1
1027.58 1
1027.65 1
1027.73 1
1027.80 1
1027.87 2
1027.95 2
1028.02 2
1028.09 2
1028.17 2
1028.24 2
1028.31 2
1028.39 2
1028.46 2
1028.53 2
1028.61 2
1028.68 2
1028.76 2
1028.83 2
1028.90 2
1028.98 1
1029.05 1
1029.12 1
1029.20 1
1029.27 1
1029.34 1
1029.42 1
1029.49 1
1029.56 1
1029.64 1
1029.71 1
1029.78 2
1029.86 2
1029.93 2
1030.01 2
1030.08 2
1030.15 2
1030.23 2
1030.30 2
1030.37 2
1030.45 2
1030.52 2
1030.59 2
1030.67 1
1030.74 1
1030.82 1
1030.89 1
1030.96 1
1031.04 1
1031.11 0
1031.18 0
1031.26 0
1031.33 0
1031.40 0
1031.48 0
1031.55 0
1031.62 0
1031.70 0
1031.77 0
1031.85 0
1031.92 0
1031.99 0
1032.07 0
1032.14 1
1032.21 1
1032.29 1
1032.36 1
1032.44 1
1032.51 1
1032.58 1
1032.66 0
1032.73 0
1032.80 0
1032.88 0
1032.95 0
1033.02 0
1033.10 0
1033.17 1
1033.25 1
1033.32 1
1033.39 1
1033.47 1
1033.54 1
1033.61 1
1033.69 1
1033.76 1
1033.84 1
1033.91 1
1033.98 1
1034.06 1
1034.13 1
1034.20 0
1034.28 0
1034.35 0
1034.42 0
1034.50 0
1034.57 0
1034.65 0
1034.72 0
1034.79 0
1034.87 0
1034.94 0
1035.01 1
1035.09 1
1035.16 1
1035.24 1
1035.31 1
1035.38 1
1035.46 1
1035.53 1
1035.61 1
1035.68 1
1035.75 1
1035.83 1
1035.90 1
1035.97 1
1036.05 1
1036.12 1
1036.20 1
1036.27 2
1036.34 2
1036.42 2
1036.49 3
1036.56 3
1036.64 3
1036.71 3
1036.79 3
1036.86 3
1036.93 3
1037.01 2
1037.08 2
1037.15 2
1037.23 2
1037.30 2
1037.38 2
1037.45 2
1037.52 2
1037.60 1
1037.67 1
1037.75 1
1037.82 1
1037.89 1
1037.97 2
1038.04 2
1038.11 2
1038.19 2
1038.26 2
1038.34 2
1038.41 1
1038.48 1
1038.56 1
1038.63 0
1038.71 0
1038.78 0
1038.85 1
1038.93 1
1039.00 1
1039.08 2
1039.15 2
1039.22 2
1039.30 3
1039.37 3
1039.44 3
1039.52 3
1039.59 2
1039.67 2
1039.74 2
1039.81 2
1039.89 2
1039.96 1
1040.04 1
1040.11 1
1040.18 1
1040.26 1
1040.33 1
1040.41 0
1040.48 0
1040.55 0
1040.63 0
1040.70 0
1040.78 0
1040.85 0
1040.92 0
1041.00 0
1041.07 0
1041.15 0
1041.22 0
1041.29 0
1041.37 1
1041.44 1
1041.52 1
1041.59 1
1041.66 1
1041.74 1
1041.81 1
1041.89 1
1041.96 1
1042.03 1
1042.11 1
1042.18 2
1042.26 2
1042.33 2
1042.40 2
1042.48 2
1042.55 2
1042.63 2
1042.70 2
1042.77 2
1042.85 2
1042.92 2
1043.00 2
1043.07 2
1043.14 2
1043.22 2
1043.29 2
1043.37 2
1043.44 2
1043.51 2
1043.59 2
1043.66 1
1043.74 1
1043.81 1
1043.88 1
1043.96 2
1044.03 2
1044.11 2
1044.18 2
1044.25 2
1044.33 2
1044.40 2
1044.48 1
1044.55 1
1044.63 1
1044.70 0
1044.77 0
1044.85 0
1044.92 1
1045.00 1
1045.07 1
1045.14 2
1045.22 2
1045.29 2
1045.37 3
1045.44 3
1045.51 4
1045.59 5
1045.66 5
1045.74 6
1045.81 6
1045.89 5
1045.96 5
1046.03 4
1046.11 4
1046.18 3
1046.26 3
1046.33 3
1046.40 3
1046.48 4
1046.55 4
1046.63 4
1046.70 5
1046.78 5
1046.85 5
1046.92 5
1047.00 5
1047.07 5
1047.15 5
1047.22 5
1047.29 5
1047.37 5
1047.44 5
1047.52 5
1047.59 5
1047.67 5
1047.74 5
1047.81 4
1047.89 4
1047.96 4
1048.04 3
1048.11 3
1048.18 3
1048.26 3
1048.33 3
1048.41 3
1048.48 3
1048.56 3
1048.63 3
1048.70 3
1048.78 3
1048.85 2
1048.93 2
1049.00 1
1049.08 1
1049.15 2
1049.22 2
1049.30 2
1049.37 3
1049.45 3
1049.52 3
1049.60 3
1049.67 3
1049.74 2
1049.82 2
1049.89 1
1049.97 1
1050.04 1
1050.12 1
1050.19 1
1050.26 1
1050.34 1
1050.41 1
1050.49 1
1050.56 1
1050.64 1
1050.71 1
1050.78 1
1050.86 1
1050.93 1
1051.01 1
1051.08 1
1051.16 1
1051.23 1
1051.30 1
1051.38 2
1051.45 2
1051.53 2
1051.60 2
1051.68 2
1051.75 2
1051.82 2
1051.90 1
1051.97 1
1052.05 1
1052.12 1
1052.20 1
1052.27 1
1052.35 1
1052.42 1
1052.49 1
1052.57 1
1052.64 2
1052.72 2
1052.79 2
1052.87 3
1052.94 3
1053.01 3
1053.09 3
1053.16 3
1053.24 3
1053.31 2
1053.39 2
1053.46 2
1053.54 1
1053.61 1
1053.68 1
1053.76 1
1053.83 2
1053.91 2
1053.98 2
1054.06 1
1054.13 1
1054.21 1
1054.28 0
1054.35 0
1054.43 0
1054.50 0
1054.58 0
1054.65 0
1054.73 0
1054.80 0
1054.88 0
1054.95 0
1055.02 1
1055.10 1
1055.17 2
1055.25 2
1055.32 3
1055.40 3
1055.47 3
1055.55 3
1055.62 3
1055.69 2
1055.77 2
1055.84 2
1055.92 1
1055.99 1
1056.07 2
1056.14 2
1056.22 2
1056.29 2
1056.37 1
1056.44 1
1056.51 1
1056.59 1
1056.66 0
1056.74 1
1056.81 1
1056.89 1
1056.96 2
1057.04 2
1057.11 2
1057.19 3
1057.26 3
1057.33 2
1057.41 2
1057.48 2
1057.56 1
1057.63 1
1057.71 1
1057.78 1
1057.86 1
1057.93 1
1058.01 2
1058.08 2
1058.15 2
1058.23 2
1058.30 2
1058.38 3
1058.45 3
1058.53 3
1058.60 3
1058.68 3
1058.75 3
1058.83 3
1058.90 3
1058.97 3
1059.05 3
1059.12 3
1059.20 3
1059.27 3
1059.35 4
1059.42 4
1059.50 4
1059.57 3
1059.65 3
1059.72 2
1059.80 2
1059.87 1
1059.94 2
1060.02 2
1060.09 3
1060.17 3
1060.24 4
1060.32 4
1060.39 5
1060.47 5
1060.54 5
1060.62 4
1060.69 4
1060.77 4
1060.84 3
1060.92 3
1060.99 3
1061.06 3
1061.14 3
1061.21 3
1061.29 3
1061.36 3
1061.44 3
1061.51 3
1061.59 3
1061.66 3
1061.74 3
1061.81 3
1061.89 3
1061.96 4
1062.04 4
1062.11 5
1062.19 5
1062.26 5
1062.33 5
1062.41 6
1062.48 6
1062.56 6
1062.63 6
1062.71 6
1062.78 6
1062.86 5
1062.93 5
1063.01 5
1063.08 5
1063.16 5
1063.23 5
1063.31 5
1063.38 5
1063.46 5
1063.53 5
1063.61 5
1063.68 5
1063.75 5
1063.83 6
1063.90 7
1063.98 8
1064.05 9
1064.13 10
1064.20 9
1064.28 9
1064.35 7
1064.43 6
1064.50 5
1064.58 4
1064.65 3
1064.73 3
1064.80 3
1064.88 3
1064.95 4
1065.03 4
1065.10 4
1065.18 5
1065.25 5
1065.33 5
1065.40 5
1065.48 5
1065.55 5
1065.62 6
1065.70 5
1065.77 5
1065.85 5
1065.92 4
1066.00 4
1066.07 3
1066.15 2
1066.22 2
1066.30 2
1066.37 2
1066.45 2
1066.52 3
1066.60 3
1066.67 3
1066.75 3
1066.82 3
1066.90 3
1066.97 2
1067.05 2
1067.12 2
1067.20 2
1067.27 2
1067.35 3
1067.42 5
1067.50 6
1067.57 7
1067.65 7
1067.72 7
1067.80 7
1067.87 6
1067.95 6
1068.02 5
1068.10 4
1068.17 4
1068.25 4
1068.32 4
1068.40 3
1068.47 3
1068.55 2
1068.62 1
1068.70 0
1068.77 0
1068.85 0
1068.92 0
1069.00 0
1069.07 1
1069.15 3
1069.22 4
1069.30 5
1069.37 6
1069.45 6
1069.52 6
1069.59 5
1069.67 5
1069.74 4
1069.82 3
1069.89 3
1069.97 3
1070.04 3
1070.12 3
1070.19 3
1070.27 3
1070.34 3
1070.42 3
1070.49 3
1070.57 3
1070.64 3
1070.72 3
1070.79 3
1070.87 3
1070.95 4
1071.02 4
1071.10 5
1071.17 5
1071.25 5
1071.32 6
1071.40 5
1071.47 5
1071.55 4
1071.62 3
1071.70 3
1071.77 2
1071.85 2
1071.92 2
1072.00 2
1072.07 1
1072.15 1
1072.22 1
1072.30 1
1072.37 1
1072.45 2
1072.52 2
1072.60 3
1072.67 3
1072.75 4
1072.82 4
1072.90 4
1072.97 4
1073.05 4
1073.12 4
1073.20 4
1073.27 4
1073.35 4
1073.42 3
1073.50 3
1073.57 3
1073.65 2
1073.72 2
1073.80 2
1073.87 3
1073.95 4
1074.02 5
1074.10 6
1074.17 7
1074.25 8
1074.32 8
1074.40 8
1074.47 8
1074.55 8
1074.62 7
1074.70 8
1074.77 8
1074.85 8
1074.92 9
1075.00 10
1075.08 10
1075.15 11
1075.23 11
1075.30 12
1075.38 12
1075.45 13
1075.53 13
1075.60 13
1075.68 13
1075.75 13
1075.83 13
1075.90 12
1075.98 11
1076.05 10
1076.13 9
1076.20 9
1076.28 8
1076.35 8
1076.43 8
1076.50 8
1076.58 8
1076.65 8
1076.73 9
1076.80 9
1076.88 9
1076.96 10
1077.03 10
1077.11 11
1077.18 11
1077.26 12
1077.33 12
1077.41 12
1077.48 12
1077.56 12
1077.63 12
1077.71 12
1077.78 11
1077.86 11
1077.93 10
1078.01 9
1078.08 8
1078.16 7
1078.23 7
1078.31 6
1078.39 7
1078.46 8
1078.54 9
1078.61 10
1078.69 11
1078.76 12
1078.84 13
1078.91 13
1078.99 13
1079.06 14
1079.14 14
1079.21 14
1079.29 15
1079.36 15
1079.44 15
1079.51 15
1079.59 14
1079.67 13
1079.74 12
1079.82 12
1079.89 12
1079.97 12
1080.04 13
1080.12 14
1080.19 15
1080.27 16
1080.34 17
1080.42 17
1080.49 16
1080.57 15
1080.65 13
1080.72 11
1080.80 10
1080.87 9
1080.95 8
1081.02 8
1081.10 8
1081.17 8
1081.25 8
1081.32 8
1081.40 8
1081.47 9
1081.55 9
1081.62 9
1081.70 9
1081.78 9
1081.85 9
1081.93 8
1082.00 7
1082.08 6
1082.15 6
1082.23 5
1082.30 5
1082.38 5
1082.45 5
1082.53 6
1082.61 6
1082.68 7
1082.76 7
1082.83 7
1082.91 6
1082.98 6
1083.06 5
1083.13 5
1083.21 5
1083.28 5
1083.36 5
1083.44 5
1083.51 5
1083.59 4
1083.66 4
1083.74 3
1083.81 2
1083.89 2
1083.96 2
1084.04 1
1084.11 1
1084.19 1
1084.27 0
1084.34 0
1084.42 0
1084.49 0
1084.57 0
1084.64 0
1084.72 0
1084.79 0
1084.87 0
1084.94 0
1085.02 2
1085.10 3
1085.17 4
1085.25 5
1085.32 5
1085.40 5
1085.47 4
1085.55 3
1085.62 1
1085.70 0
1085.78 0
1085.85 0
1085.93 0
1086.00 0
1086.08 0
1086.15 0
1086.23 1
1086.30 1
1086.38 2
1086.46 2
1086.53 2
1086.61 2
1086.68 2
1086.76 2
1086.83 2
1086.91 3
1086.98 3
1087.06 4
1087.14 4
1087.21 3
1087.29 2
1087.36 1
1087.44 0
1087.51 0
1087.59 0
1087.67 0
1087.74 0
1087.82 2
1087.89 3
1087.97 4
1088.04 5
1088.12 5
1088.19 5
1088.27 5
1088.35 5
1088.42 5
1088.50 6
1088.57 6
1088.65 6
1088.72 7
1088.80 7
1088.88 7
1088.95 7
1089.03 7
1089.10 9
1089.18 10
1089.25 13
1089.33 15
1089.40 17
1089.48 19
1089.56 20
1089.63 20
1089.71 20
1089.78 20
1089.86 19
1089.93 18
1090.01 17
1090.09 16
1090.16 15
1090.24 15
1090.31 14
1090.39 14
1090.46 14
1090.54 14
1090.62 15
1090.69 16
1090.77 17
1090.84 19
1090.92 21
1090.99 24
1091.07 26
1091.15 28
1091.22 30
1091.30 31
1091.37 30
1091.45 29
1091.52 28
1091.60 27
1091.68 25
1091.75 24
1091.83 23
1091.90 23
1091.98 23
1092.05 23
1092.13 23
1092.21 23
1092.28 22
1092.36 22
1092.43 22
1092.51 21
1092.59 20
1092.66 19
1092.74 18
1092.81 18
1092.89 17
1092.96 17
1093.04 16
1093.12 16
1093.19 16
1093.27 16
1093.34 16
1093.42 15
1093.49 15
1093.57 14
1093.65 13
1093.72 12
1093.80 12
1093.87 12
1093.95 12
1094.03 12
1094.10 12
1094.18 13
1094.25 14
1094.33 15
1094.40 16
1094.48 16
1094.56 16
1094.63 16
1094.71 15
1094.78 14
1094.86 13
1094.94 12
1095.01 12
1095.09 12
1095.16 13
1095.24 13
1095.31 13
1095.39 12
1095.47 11
1095.54 9
1095.62 7
1095.69 6
1095.77 5
1095.85 4
1095.92 4
1096.00 4
1096.07 4
1096.15 5
1096.23 5
1096.30 6
1096.38 6
1096.45 6
1096.53 6
1096.61 5
1096.68 3
1096.76 1
1096.83 0
1096.91 0
1096.98 0
1097.06 0
1097.14 0
1097.21 0
1097.29 0
1097.36 0
1097.44 2
1097.52 2
1097.59 3
1097.67 3
1097.74 3
1097.82 2
1097.90 2
1097.97 2
1098.05 3
1098.12 3
1098.20 4
1098.28 5
1098.35 5
1098.43 6
1098.50 6
1098.58 6
1098.66 5
1098.73 5
1098.81 4
1098.88 4
1098.96 4
1099.04 4
1099.11 4
1099.19 4
1099.26 4
1099.34 3
1099.42 3
1099.49 3
1099.57 3
1099.64 3
1099.72 3
1099.80 4
1099.87 5
1099.95 5
1100.02 6
1100.10 6
1100.18 6
1100.25 5
1100.33 5
1100.40 4
1100.48 3
1100.56 3
1100.63 3
1100.71 3
1100.78 4
1100.86 5
1100.94 6
1101.01 8
1101.09 9
1101.17 11
1101.24 12
1101.32 14
1101.39 15
1101.47 16
1101.55 17
1101.62 17
1101.70 17
1101.77 16
1101.85 15
1101.93 13
1102.00 11
1102.08 9
1102.15 8
1102.23 7
1102.31 7
1102.38 7
1102.46 8
1102.53 10
1102.61 11
1102.69 12
1102.76 12
1102.84 13
1102.92 13
1102.99 14
1103.07 14
1103.14 15
1103.22 15
1103.30 16
1103.37 16
1103.45 16
1103.52 16
1103.60 15
1103.68 14
1103.75 13
1103.83 12
1103.91 12
1103.98 13
1104.06 14
1104.13 15
1104.21 16
1104.29 17
1104.36 16
1104.44 16
1104.51 14
1104.59 13
1104.67 12
1104.74 12
1104.82 13
1104.90 14
1104.97 15
1105.05 16
1105.12 16
1105.20 16
1105.28 15
1105.35 14
1105.43 13
1105.51 12
1105.58 12
1105.66 13
1105.73 14
1105.81 15
1105.89 16
1105.96 16
1106.04 17
1106.12 17
1106.19 17
1106.27 17
1106.34 18
1106.42 19
1106.50 20
1106.57 21
1106.65 22
1106.73 23
1106.80 23
1106.88 23
1106.95 23
1107.03 23
1107.11 23
1107.18 23
1107.26 24
1107.34 26
1107.41 28
1107.49 29
1107.56 31
1107.64 32
1107.72 33
1107.79 33
1107.87 33
1107.95 32
1108.02 31
1108.10 30
1108.18 28
1108.25 27
1108.33 25
1108.40 23
1108.48 22
1108.56 22
1108.63 23
1108.71 25
1108.79 27
1108.86 30
1108.94 33
1109.01 35
1109.09 36
1109.17 37
1109.24 37
1109.32 36
1109.40 35
1109.47 35
1109.55 34
1109.63 34
1109.70 34
1109.78 34
1109.85 33
1109.93 32
1110.01 31
1110.08 29
1110.16 27
1110.24 26
1110.31 24
1110.39 22
1110.47 21
1110.54 20
1110.62 18
1110.70 17
1110.77 15
1110.85 14
1110.92 12
1111.00 11
1111.08 10
1111.15 9
1111.23 9
1111.31 9
1111.38 10
1111.46 10
1111.54 11
1111.61 13
1111.69 14
1111.76 15
1111.84 16
1111.92 17
1111.99 17
1112.07 17
1112.15 16
1112.22 15
1112.30 14
1112.38 12
1112.45 11
1112.53 9
1112.61 7
1112.68 6
1112.76 4
1112.84 3
1112.91 3
1112.99 2
1113.06 2
1113.14 2
1113.22 3
1113.29 4
1113.37 5
1113.45 6
1113.52 7
1113.60 8
1113.68 10
1113.75 12
1113.83 14
1113.91 17
1113.98 19
1114.06 20
1114.14 21
1114.21 22
1114.29 21
1114.37 19
1114.44 17
1114.52 15
1114.60 13
1114.67 12
1114.75 11
1114.82 10
1114.90 10
1114.98 10
1115.05 10
1115.13 11
1115.21 11
1115.28 12
1115.36 13
1115.44 14
1115.51 15
1115.59 16
1115.67 16
1115.74 16
1115.82 16
1115.90 16
1115.97 15
1116.05 15
1116.13 15
1116.20 14
1116.28 14
1116.36 13
1116.43 12
1116.51 11
1116.59 10
1116.66 9
1116.74 10
1116.82 10
1116.89 12
1116.97 14
1117.05 17
1117.12 20
1117.20 22
1117.28 24
1117.35 26
1117.43 27
1117.51 27
1117.58 26
1117.66 25
1117.74 23
1117.81 21
1117.89 19
1117.97 17
1118.04 14
1118.12 12
1118.20 11
1118.27 10
1118.35 10
1118.43 11
1118.50 13
1118.58 15
1118.66 17
1118.73 18
1118.81 20
1118.89 20
1118.96 21
1119.04 21
1119.12 20
1119.19 20
1119.27 19
1119.35 18
1119.42 17
1119.50 16
1119.58 15
1119.65 14
1119.73 14
1119.81 14
1119.88 15
1119.96 18
1120.04 20
1120.11 23
1120.19 25
1120.27 27
1120.34 29
1120.42 29
1120.50 29
1120.57 28
1120.65 27
1120.73 26
1120.80 26
1120.88 25
1120.96 25
1121.03 26
1121.11 27
1121.19 28
1121.26 28
1121.34 28
1121.42 27
1121.49 26
1121.57 24
1121.65 22
1121.72 20
1121.80 19
1121.88 17
1121.95 17
1122.03 16
1122.11 16
1122.19 17
1122.26 17
1122.34 17
1122.42 16
1122.49 16
1122.57 16
1122.65 16
1122.72 16
1122.80 17
1122.88 18
1122.95 19
1123.03 20
1123.11 21
1123.18 20
1123.26 20
1123.34 19
1123.41 17
1123.49 16
1123.57 16
1123.64 15
1123.72 15
1123.80 15
1123.88 16
1123.95 16
1124.03 17
1124.11 18
1124.18 19
1124.26 19
1124.34 19
1124.41 18
1124.49 16
1124.57 15
1124.64 13
1124.72 11
1124.80 10
1124.87 10
1124.95 10
1125.03 11
1125.11 12
1125.18 14
1125.26 16
1125.34 18
1125.41 20
1125.49 21
1125.57 22
1125.64 22
1125.72 21
1125.80 19
1125.87 17
1125.95 15
1126.03 12
1126.11 10
1126.18 8
1126.26 6
1126.34 5
1126.41 4
1126.49 4
1126.57 4
1126.64 5
1126.72 6
1126.80 7
1126.87 8
1126.95 9
1127.03 9
1127.11 9
1127.18 10
1127.26 10
1127.34 10
1127.41 9
1127.49 8
1127.57 7
1127.64 6
1127.72 4
1127.80 3
1127.88 1
1127.95 1
1128.03 0
1128.11 0
1128.18 0
1128.26 0
1128.34 0
1128.41 0
1128.49 0
1128.57 0
1128.65 0
1128.72 0
1128.80 0
1128.88 2
1128.95 5
1129.03 8
1129.11 11
1129.18 13
1129.26 15
1129.34 17
1129.42 18
1129.49 19
1129.57 20
1129.65 22
1129.72 24
1129.80 26
1129.88 27
1129.96 28
1130.03 27
1130.11 26
1130.19 24
1130.26 21
1130.34 19
1130.42 17
1130.49 15
1130.57 14
1130.65 13
1130.73 12
1130.80 12
1130.88 11
1130.96 11
1131.03 11
1131.11 11
1131.19 12
1131.27 13
1131.34 14
1131.42 15
1131.50 16
1131.57 16
1131.65 17
1131.73 17
1131.81 18
1131.88 18
1131.96 19
1132.04 20
1132.11 21
1132.19 22
1132.27 23
1132.35 24
1132.42 25
1132.50 26
1132.58 27
1132.65 27
1132.73 28
1132.81 29
1132.89 31
1132.96 32
1133.04 34
1133.12 35
1133.19 37
1133.27 38
1133.35 38
1133.43 38
1133.50 38
1133.58 37
1133.66 36
1133.73 35
1133.81 33
1133.89 31
1133.97 29
1134.04 27
1134.12 25
1134.20 23
1134.28 22
1134.35 21
1134.43 21
1134.51 22
1134.58 25
1134.66 28
1134.74 32
1134.82 35
1134.89 39
1134.97 41
1135.05 43
1135.12 43
1135.20 43
1135.28 41
1135.36 40
1135.43 38
1135.51 36
1135.59 35
1135.67 35
1135.74 35
1135.82 36
1135.90 38
1135.97 39
1136.05 41
1136.13 42
1136.21 42
1136.28 42
1136.36 42
1136.44 41
1136.52 39
1136.59 38
1136.67 37
1136.75 37
1136.82 38
1136.90 40
1136.98 43
1137.06 47
1137.13 51
1137.21 55
1137.29 58
1137.37 59
1137.44 59
1137.52 57
1137.60 54
1137.67 50
1137.75 47
1137.83 44
1137.91 42
1137.98 41
1138.06 42
1138.14 43
1138.22 45
1138.29 46
1138.37 47
1138.45 47
1138.53 46
1138.60 45
1138.68 43
1138.76 41
1138.84 39
1138.91 37
1138.99 35
1139.07 33
1139.14 30
1139.22 27
1139.30 24
1139.38 22
1139.45 21
1139.53 21
1139.61 21
1139.69 23
1139.76 25
1139.84 26
1139.92 27
1140.00 28
1140.07 27
1140.15 26
1140.23 25
1140.31 23
1140.38 21
1140.46 19
1140.54 17
1140.62 15
1140.69 14
1140.77 13
1140.85 13
1140.92 14
1141.00 14
1141.08 14
1141.16 15
1141.23 15
1141.31 15
1141.39 15
1141.47 16
1141.54 16
1141.62 16
1141.70 15
1141.78 15
1141.85 13
1141.93 12
1142.01 11
1142.09 10
1142.16 9
1142.24 8
1142.32 9
1142.40 9
1142.47 11
1142.55 13
1142.63 15
1142.71 17
1142.78 18
1142.86 19
1142.94 19
1143.02 18
1143.09 17
1143.17 16
1143.25 15
1143.33 15
1143.40 15
1143.48 14
1143.56 14
1143.64 13
1143.71 12
1143.79 10
1143.87 8
1143.95 7
1144.02 5
1144.10 4
1144.18 4
1144.26 3
1144.33 3
1144.41 4
1144.49 5
1144.57 6
1144.64 8
1144.72 10
1144.80 12
1144.88 13
1144.96 14
1145.03 14
1145.11 13
1145.19 13
1145.27 13
1145.34 13
1145.42 14
1145.50 16
1145.58 17
1145.65 18
1145.73 18
1145.81 17
1145.89 15
1145.96 14
1146.04 12
1146.12 12
1146.20 12
1146.27 12
1146.35 13
1146.43 14
1146.51 15
1146.58 16
1146.66 17
1146.74 18
1146.82 19
1146.90 20
1146.97 22
1147.05 24
1147.13 25
1147.21 25
1147.28 25
1147.36 25
1147.44 25
1147.52 24
1147.59 24
1147.67 25
1147.75 26
1147.83 27
1147.90 29
1147.98 30
1148.06 31
1148.14 32
1148.22 33
1148.29 35
1148.37 37
1148.45 40
1148.53 43
1148.60 46
1148.68 48
1148.76 50
1148.84 51
1148.91 51
1148.99 52
1149.07 52
1149.15 53
1149.23 53
1149.30 53
1149.38 52
1149.46 51
1149.54 49
1149.61 48
1149.69 47
1149.77 46
1149.85 46
1149.93 47
1150.00 47
1150.08 47
1150.16 47
1150.24 46
1150.31 44
1150.39 42
1150.47 40
1150.55 37
1150.63 36
1150.70 34
1150.78 34
1150.86 36
1150.94 38
1151.01 42
1151.09 47
1151.17 53
1151.25 58
1151.33 63
1151.40 67
1151.48 69
1151.56 70
1151.64 69
1151.71 67
1151.79 65
1151.87 64
1151.95 64
1152.03 65
1152.10 67
1152.18 69
1152.26 72
1152.34 74
1152.41 74
1152.49 72
1152.57 68
1152.65 63
1152.73 57
1152.80 52
1152.88 48
1152.96 47
1153.04 47
1153.12 50
1153.19 53
1153.27 57
1153.35 60
1153.43 63
1153.50 65
1153.58 65
1153.66 65
1153.74 64
1153.82 63
1153.89 61
1153.97 60
1154.05 58
1154.13 57
1154.21 57
1154.28 56
1154.36 55
1154.44 55
1154.52 54
1154.59 53
1154.67 51
1154.75 50
1154.83 48
1154.91 46
1154.98 44
1155.06 42
1155.14 41
1155.22 39
1155.30 39
1155.37 39
1155.45 40
1155.53 41
1155.61 42
1155.69 42
1155.76 40
1155.84 38
1155.92 34
1156.00 30
1156.08 26
1156.15 22
1156.23 19
1156.31 18
1156.39 17
1156.47 17
1156.54 18
1156.62 19
1156.70 20
1156.78 20
1156.85 20
1156.93 20
1157.01 20
1157.09 19
1157.17 18
1157.24 17
1157.32 16
1157.40 15
1157.48 14
1157.56 13
1157.63 13
1157.71 13
1157.79 13
1157.87 13
1157.95 13
1158.02 12
1158.10 12
1158.18 10
1158.26 9
1158.34 6
1158.41 4
1158.49 2
1158.57 0
1158.65 0
1158.73 0
1158.81 0
1158.88 1
1158.96 4
1159.04 6
1159.12 9
1159.20 12
1159.27 14
1159.35 16
1159.43 17
1159.51 18
1159.59 19
1159.66 20
1159.74 19
1159.82 19
1159.90 18
1159.98 16
1160.05 15
1160.13 14
1160.21 13
1160.29 13
1160.37 13
1160.44 13
1160.52 12
1160.60 11
1160.68 10
1160.76 9
1160.84 8
1160.91 8
1160.99 9
1161.07 10
1161.15 12
1161.23 14
1161.30 15
1161.38 17
1161.46 19
1161.54 21
1161.62 23
1161.69 26
1161.77 28
1161.85 29
1161.93 29
1162.01 29
1162.09 27
1162.16 24
1162.24 20
1162.32 16
1162.40 11
1162.48 7
1162.55 3
1162.63 0
1162.71 0
1162.79 0
1162.87 0
1162.95 0
1163.02 0
1163.10 0
1163.18 0
1163.26 0
1163.34 4
1163.41 8
1163.49 12
1163.57 15
1163.65 18
1163.73 20
1163.81 21
1163.88 22
1163.96 23
1164.04 23
1164.12 22
1164.20 21
1164.27 20
1164.35 19
1164.43 17
1164.51 16
1164.59 14
1164.67 12
1164.74 10
1164.82 8
1164.90 5
1164.98 3
1165.06 1
1165.14 0
1165.21 0
1165.29 0
1165.37 1
1165.45 2
1165.53 4
1165.60 6
1165.68 8
1165.76 9
1165.84 10
1165.92 10
1166.00 9
1166.07 9
1166.15 8
1166.23 8
1166.31 7
1166.39 7
1166.47 7
1166.54 8
1166.62 9
1166.70 10
1166.78 11
1166.86 13
1166.94 14
1167.01 14
1167.09 13
1167.17 12
1167.25 10
1167.33 8
1167.41 7
1167.48 6
1167.56 5
1167.64 5
1167.72 6
1167.80 6
1167.88 6
1167.95 6
1168.03 6
1168.11 5
1168.19 5
1168.27 5
1168.35 4
1168.42 5
1168.50 6
1168.58 7
1168.66 8
1168.74 10
1168.82 12
1168.89 13
1168.97 13
1169.05 13
1169.13 13
1169.21 12
1169.29 12
1169.36 11
1169.44 11
1169.52 12
1169.60 12
1169.68 11
1169.76 10
1169.84 9
1169.91 8
1169.99 7
1170.07 6
1170.15 6
1170.23 7
1170.31 8
1170.38 10
1170.46 12
1170.54 14
1170.62 15
1170.70 15
1170.78 15
1170.85 14
1170.93 14
1171.01 14
1171.09 15
1171.17 15
1171.25 15
1171.33 15
1171.40 14
1171.48 13
1171.56 11
1171.64 10
1171.72 8
1171.80 6
1171.87 5
1171.95 4
1172.03 3
1172.11 3
1172.19 4
1172.27 6
1172.35 9
1172.42 13
1172.50 17
1172.58 20
1172.66 22
1172.74 23
1172.82 23
1172.90 23
1172.97 23
1173.05 23
1173.13 23
1173.21 23
1173.29 23
1173.37 23
1173.44 24
1173.52 24
1173.60 25
1173.68 26
1173.76 27
1173.84 28
1173.92 29
1173.99 29
1174.07 29
1174.15 28
1174.23 27
1174.31 26
1174.39 24
1174.47 22
1174.54 20
1174.62 18
1174.70 17
1174.78 15
1174.86 15
1174.94 15
1175.02 16
1175.09 17
1175.17 18
1175.25 19
1175.33 19
1175.41 18
1175.49 17
1175.57 14
1175.64 12
1175.72 9
1175.80 7
1175.88 6
1175.96 5
1176.04 6
1176.12 7
1176.20 9
1176.27 10
1176.35 10
1176.43 10
1176.51 8
1176.59 6
1176.67 4
1176.75 2
1176.82 1
1176.90 2
1176.98 4
1177.06 6
1177.14 9
1177.22 12
1177.30 14
1177.37 15
1177.45 16
1177.53 17
1177.61 18
1177.69 19
1177.77 19
1177.85 20
1177.93 20
1178.00 21
1178.08 22
1178.16 23
1178.24 25
1178.32 27
1178.40 28
1178.48 29
1178.56 28
1178.63 28
1178.71 26
1178.79 25
1178.87 25
1178.95 25
1179.03 27
1179.11 29
1179.18 32
1179.26 34
1179.34 36
1179.42 37
1179.50 37
1179.58 37
1179.66 36
1179.74 35
1179.81 34
1179.89 34
1179.97 34
1180.05 34
1180.13 34
1180.21 34
1180.29 33
1180.37 33
1180.44 32
1180.52 31
1180.60 31
1180.68 31
1180.76 31
1180.84 32
1180.92 33
1181.00 33
1181.08 32
1181.15 31
1181.23 28
1181.31 25
1181.39 21
1181.47 18
1181.55 15
1181.63 13
1181.71 12
1181.78 11
1181.86 11
1181.94 11
1182.02 11
1182.10 10
1182.18 10
1182.26 10
1182.34 10
1182.41 11
1182.49 13
1182.57 15
1182.65 18
1182.73 21
1182.81 24
1182.89 27
1182.97 28
1183.05 30
1183.12 31
1183.20 32
1183.28 35
1183.36 38
1183.44 42
1183.52 46
1183.60 49
1183.68 51
1183.76 52
1183.83 51
1183.91 49
1183.99 47
1184.07 44
1184.15 41
1184.23 37
1184.31 34
1184.39 30
1184.47 26
1184.54 21
1184.62 15
1184.70 10
1184.78 4
1184.86 0
1184.94 0
1185.02 0
1185.10 0
1185.18 0
1185.25 0
1185.33 0
1185.41 0
1185.49 3
1185.57 6
1185.65 8
1185.73 8
1185.81 8
1185.89 7
1185.96 4
1186.04 2
1186.12 0
1186.20 0
1186.28 0
1186.36 1
1186.44 4
1186.52 8
1186.60 11
1186.68 14
1186.75 15
1186.83 15
1186.91 15
1186.99 15
1187.07 15
1187.15 15
1187.23 14
1187.31 14
1187.39 13
1187.47 10
1187.54 7
1187.62 3
1187.70 0
1187.78 0
1187.86 0
1187.94 0
1188.02 0
1188.10 0
1188.18 1
1188.26 4
1188.33 7
1188.41 8
1188.49 10
1188.57 10
1188.65 11
1188.73 13
1188.81 15
1188.89 17
1188.97 19
1189.05 21
1189.13 22
1189.20 22
1189.28 20
1189.36 19
1189.44 18
1189.52 18
1189.60 18
1189.68 20
1189.76 22
1189.84 25
1189.92 27
1189.99 30
1190.07 32
1190.15 34
1190.23 37
1190.31 39
1190.39 41
1190.47 42
1190.55 42
1190.63 41
1190.71 38
1190.79 34
1190.87 30
1190.94 26
1191.02 23
1191.10 21
1191.18 20
1191.26 20
1191.34 21
1191.42 21
1191.50 21
1191.58 20
1191.66 19
1191.74 18
1191.81 17
1191.89 16
1191.97 16
1192.05 17
1192.13 19
1192.21 21
1192.29 24
1192.37 27
1192.45 29
1192.53 31
1192.61 31
1192.69 31
1192.76 31
1192.84 30
1192.92 29
1193.00 28
1193.08 28
1193.16 28
1193.24 29
1193.32 30
1193.40 31
1193.48 32
1193.56 33
1193.64 34
1193.71 34
1193.79 33
1193.87 31
1193.95 29
1194.03 27
1194.11 25
1194.19 23
1194.27 22
1194.35 21
1194.43 20
1194.51 19
1194.59 17
1194.67 16
1194.74 13
1194.82 11
1194.90 10
1194.98 10
1195.06 10
1195.14 12
1195.22 14
1195.30 17
1195.38 20
1195.46 22
1195.54 24
1195.62 25
1195.70 26
1195.78 27
1195.85 27
1195.93 27
1196.01 26
1196.09 25
1196.17 23
1196.25 21
1196.33 19
1196.41 17
1196.49 15
1196.57 14
1196.65 13
1196.73 12
1196.81 11
1196.89 10
1196.96 9
1197.04 9
1197.12 8
1197.20 8
1197.28 9
1197.36 10
1197.44 12
1197.52 14
1197.60 16
1197.68 18
1197.76 19
1197.84 20
1197.92 21
1198.00 21
1198.08 22
1198.15 23
1198.23 24
1198.31 26
1198.39 28
1198.47 30
1198.55 32
1198.63 33
1198.71 33
1198.79 31
1198.87 30
1198.95 27
1199.03 25
1199.11 23
1199.19 21
1199.27 19
1199.35 18
1199.42 18
1199.50 19
1199.58 20
1199.66 22
1199.74 25
1199.82 27
1199.90 29
1199.98 30
1200.06 31
1200.14 31
1200.22 30
1200.30 30
1200.38 29
1200.46 28
1200.54 27
1200.62 26
1200.70 24
1200.77 22
1200.85 20
1200.93 18
1201.01 17
1201.09 16
1201.17 17
1201.25 18
1201.33 19
1201.41 21
1201.49 21
1201.57 21
1201.65 21
1201.73 19
1201.81 18
1201.89 17
1201.97 17
1202.05 18
1202.13 20
1202.21 24
1202.28 27
1202.36 31
1202.44 35
1202.52 37
1202.60 38
1202.68 37
1202.76 35
1202.84 32
1202.92 29
1203.00 25
1203.08 22
1203.16 20
1203.24 19
1203.32 19
1203.40 20
1203.48 21
1203.56 23
1203.64 24
1203.72 24
1203.80 23
1203.88 22
1203.95 19
1204.03 16
1204.11 14
1204.19 12
1204.27 11
1204.35 12
1204.43 15
1204.51 18
1204.59 21
1204.67 24
1204.75 27
1204.83 29
1204.91 31
1204.99 33
1205.07 35
1205.15 37
1205.23 38
1205.31 39
1205.39 39
1205.47 39
1205.55 37
1205.63 34
1205.71 32
1205.79 29
1205.86 27
1205.94 26
1206.02 26
1206.10 26
1206.18 26
1206.26 26
1206.34 26
1206.42 26
1206.50 26
1206.58 25
1206.66 25
1206.74 25
1206.82 25
1206.90 25
1206.98 25
1207.06 24
1207.14 24
1207.22 24
1207.30 25
1207.38 26
1207.46 29
1207.54 32
1207.62 36
1207.70 38
1207.78 39
1207.86 39
1207.94 37
1208.02 35
1208.09 32
1208.17 31
1208.25 31
1208.33 33
1208.41 37
1208.49 42
1208.57 49
1208.65 55
1208.73 62
1208.81 68
1208.89 72
1208.97 75
1209.05 77
1209.13 77
1209.21 77
1209.29 77
1209.37 78
1209.45 79
1209.53 81
1209.61 82
1209.69 82
1209.77 81
1209.85 77
1209.93 72
1210.01 65
1210.09 58
1210.17 53
1210.25 50
1210.33 48
1210.41 49
1210.49 52
1210.57 55
1210.65 58
1210.73 60
1210.81 61
1210.89 61
1210.97 60
1211.04 60
1211.12 60
1211.20 60
1211.28 61
1211.36 61
1211.44 62
1211.52 62
1211.60 61
1211.68 58
1211.76 55
1211.84 51
1211.92 46
1212.00 41
1212.08 37
1212.16 34
1212.24 32
1212.32 31
1212.40 31
1212.48 31
1212.56 32
1212.64 34
1212.72 36
1212.80 37
1212.88 38
1212.96 39
1213.04 40
1213.12 39
1213.20 39
1213.28 37
1213.36 35
1213.44 33
1213.52 31
1213.60 29
1213.68 26
1213.76 24
1213.84 22
1213.92 20
1214.00 19
1214.08 18
1214.16 18
1214.24 20
1214.32 23
1214.40 27
1214.48 32
1214.56 36
1214.64 40
1214.72 42
1214.80 43
1214.88 42
1214.96 40
1215.04 36
1215.12 33
1215.20 29
1215.28 26
1215.36 23
1215.44 21
1215.52 20
1215.60 20
1215.68 21
1215.76 22
1215.84 24
1215.92 26
1216.00 28
1216.08 28
1216.16 28
1216.24 25
1216.32 21
1216.40 15
1216.48 8
1216.56 1
1216.64 0
1216.72 0
1216.80 0
1216.88 0
1216.96 0
1217.04 0
1217.12 0
1217.20 2
1217.28 5
1217.36 8
1217.44 10
1217.52 11
1217.60 11
1217.68 11
1217.76 11
1217.84 11
1217.92 12
1218.00 13
1218.08 14
1218.16 15
1218.24 16
1218.32 17
1218.40 19
1218.48 20
1218.56 21
1218.64 21
1218.72 20
1218.80 18
1218.88 16
1218.96 13
1219.04 12
1219.12 13
1219.20 14
1219.28 17
1219.36 19
1219.44 21
1219.52 22
1219.60 22
1219.68 21
1219.76 19
1219.84 17
1219.92 16
1220.00 16
1220.08 17
1220.16 19
1220.24 21
1220.32 23
1220.40 24
1220.48 26
1220.56 28
1220.64 30
1220.72 34
1220.80 39
1220.88 45
1220.96 52
1221.04 59
1221.12 65
1221.20 69
1221.28 72
1221.36 73
1221.44 72
1221.52 69
1221.60 64
1221.68 59
1221.76 52
1221.84 46
1221.92 40
1222.00 34
1222.08 30
1222.16 27
1222.24 25
1222.32 25
1222.40 26
1222.48 29
1222.56 32
1222.64 35
1222.72 38
1222.80 41
1222.88 42
1222.96 42
1223.04 41
1223.12 40
1223.20 40
1223.28 40
1223.36 40
1223.44 41
1223.52 42
1223.60 43
1223.68 42
1223.76 42
1223.84 41
1223.92 41
1224.00 42
1224.08 44
1224.16 47
1224.24 50
1224.33 52
1224.41 52
1224.49 50
1224.57 47
1224.65 41
1224.73 36
1224.81 31
1224.89 27
1224.97 25
1225.05 25
1225.13 26
1225.21 27
1225.29 27
1225.37 27
1225.45 26
1225.53 26
1225.61 26
1225.69 27
1225.77 29
1225.85 33
1225.93 37
1226.01 41
1226.09 44
1226.17 47
1226.25 48
1226.33 48
1226.41 48
1226.49 48
1226.57 48
1226.65 48
1226.73 49
1226.81 49
1226.89 49
1226.97 48
1227.05 46
1227.13 45
1227.21 43
1227.29 43
1227.38 43
1227.46 45
1227.54 48
1227.62 51
1227.70 53
1227.78 54
1227.86 53
1227.94 51
1228.02 48
1228.10 44
1228.18 39
1228.26 36
1228.34 34
1228.42 33
1228.50 34
1228.58 35
1228.66 37
1228.74 38
1228.82 37
1228.90 35
1228.98 32
1229.06 28
1229.14 25
1229.22 23
1229.30 22
1229.38 23
1229.46 24
1229.54 27
1229.63 29
1229.71 31
1229.79 34
1229.87 36
1229.95 38
1230.03 40
1230.11 41
1230.19 42
1230.27 43
1230.35 44
1230.43 46
1230.51 50
1230.59 54
1230.67 58
1230.75 62
1230.83 65
1230.91 67
1230.99 68
1231.07 69
1231.15 69
1231.23 69
1231.31 68
1231.39 67
1231.47 65
1231.56 61
1231.64 56
1231.72 50
1231.80 45
1231.88 39
1231.96 34
1232.04 31
1232.12 29
1232.20 27
1232.28 25
1232.36 24
1232.44 23
1232.52 21
1232.60 20
1232.68 19
1232.76 18
1232.84 16
1232.92 14
1233.00 12
1233.08 11
1233.16 10
1233.25 11
1233.33 14
1233.41 19
1233.49 24
1233.57 31
1233.65 37
1233.73 43
1233.81 47
1233.89 52
1233.97 56
1234.05 60
1234.13 63
1234.21 67
1234.29 68
1234.37 69
1234.45 67
1234.53 63
1234.61 58
1234.70 54
1234.78 51
1234.86 51
1234.94 54
1235.02 60
1235.10 68
1235.18 77
1235.26 85
1235.34 91
1235.42 96
1235.50 97
1235.58 96
1235.66 93
1235.74 90
1235.82 86
1235.90 82
1235.98 79
1236.06 78
1236.15 78
1236.23 78
1236.31 78
1236.39 78
1236.47 78
1236.55 76
1236.63 73
1236.71 69
1236.79 65
1236.87 61
1236.95 58
1237.03 56
1237.11 55
1237.19 55
1237.27 58
1237.35 61
1237.44 64
1237.52 68
1237.60 71
1237.68 74
1237.76 76
1237.84 79
1237.92 81
1238.00 84
1238.08 88
1238.16 91
1238.24 93
1238.32 93
1238.40 93
1238.48 90
1238.56 86
1238.65 82
1238.73 77
1238.81 73
1238.89 71
1238.97 69
1239.05 69
1239.13 71
1239.21 72
1239.29 74
1239.37 76
1239.45 78
1239.53 79
1239.61 80
1239.69 80
1239.78 80
1239.86 80
1239.94 81
1240.02 81
1240.10 82
1240.18 83
1240.26 84
1240.34 84
1240.42 84
1240.50 84
1240.58 82
1240.66 80
1240.74 77
1240.83 73
1240.91 70
1240.99 67
1241.07 65
1241.15 62
1241.23 60
1241.31 58
1241.39 55
1241.47 51
1241.55 47
1241.63 44
1241.71 41
1241.79 39
1241.88 38
1241.96 38
1242.04 40
1242.12 42
1242.20 46
1242.28 51
1242.36 56
1242.44 62
1242.52 67
1242.60 73
1242.68 78
1242.76 83
1242.84 87
1242.93 89
1243.01 91
1243.09 91
1243.17 89
1243.25 85
1243.33 80
1243.41 75
1243.49 70
1243.57 66
1243.65 64
1243.73 63
1243.81 63
1243.90 63
1243.98 62
1244.06 59
1244.14 54
1244.22 47
1244.30 39
1244.38 32
1244.46 25
1244.54 21
1244.62 19
1244.70 19
1244.79 19
1244.87 20
1244.95 22
1245.03 24
1245.11 26
1245.19 29
1245.27 33
1245.35 37
1245.43 40
1245.51 42
1245.59 43
1245.68 44
1245.76 45
1245.84 46
1245.92 48
1246.00 51
1246.08 54
1246.16 56
1246.24 56
1246.32 54
1246.40 51
1246.48 46
1246.57 42
1246.65 38
1246.73 36
1246.81 36
1246.89 37
1246.97 39
1247.05 41
1247.13 41
1247.21 39
1247.29 36
1247.38 30
1247.46 25
1247.54 20
1247.62 16
1247.70 15
1247.78 16
1247.86 18
1247.94 21
1248.02 25
1248.10 28
1248.18 31
1248.27 33
1248.35 34
1248.43 36
1248.51 38
1248.59 40
1248.67 43
1248.75 45
1248.83 47
1248.91 49
1249.00 51
1249.08 53
1249.16 55
1249.24 58
1249.32 60
1249.40 63
1249.48 66
1249.56 68
1249.64 69
1249.72 69
1249.81 69
1249.89 68
1249.97 66
1250.05 64
1250.13 62
1250.21 61
1250.29 60
1250.37 60
1250.45 60
1250.53 60
1250.62 59
1250.70 58
1250.78 57
1250.86 56
1250.94 55
1251.02 54
1251.10 52
1251.18 51
1251.26 49
1251.35 46
1251.43 43
1251.51 39
1251.59 36
1251.67 33
1251.75 31
1251.83 30
1251.91 28
1251.99 27
1252.08 26
1252.16 26
1252.24 26
1252.32 27
1252.40 29
1252.48 32
1252.56 35
1252.64 38
1252.72 42
1252.81 45
1252.89 47
1252.97 49
1253.05 51
1253.13 51
1253.21 51
1253.29 50
1253.37 47
1253.46 43
1253.54 39
1253.62 36
1253.70 34
1253.78 35
1253.86 37
1253.94 42
1254.02 47
1254.10 53
1254.19 58
1254.27 61
1254.35 62
1254.43 62
1254.51 60
1254.59 58
1254.67 55
1254.75 52
1254.84 49
1254.92 46
1255.00 42
1255.08 39
1255.16 36
1255.24 35
1255.32 36
1255.40 39
1255.49 43
1255.57 49
1255.65 54
1255.73 60
1255.81 64
1255.89 66
1255.97 67
1256.05 67
1256.14 65
1256.22 64
1256.30 63
1256.38 61
1256.46 60
1256.54 59
1256.62 58
1256.70 56
1256.79 55
1256.87 54
1256.95 53
1257.03 53
1257.11 53
1257.19 54
1257.27 54
1257.35 54
1257.44 53
1257.52 51
1257.60 48
1257.68 46
1257.76 44
1257.84 43
1257.92 43
1258.00 44
1258.09 47
1258.17 51
1258.25 56
1258.33 60
1258.41 64
1258.49 67
1258.57 67
1258.66 67
1258.74 65
1258.82 61
1258.90 58
1258.98 53
1259.06 50
1259.14 46
1259.22 44
1259.31 42
1259.39 41
1259.47 40
1259.55 40
1259.63 40
1259.71 41
1259.79 42
1259.88 43
1259.96 43
1260.04 43
1260.12 43
1260.20 41
1260.28 38
1260.36 33
1260.45 28
1260.53 23
1260.61 18
1260.69 14
1260.77 10
1260.85 6
1260.93 3
1261.02 0
1261.10 0
1261.18 0
1261.26 0
1261.34 0
1261.42 0
1261.50 0
1261.59 0
1261.67 1
1261.75 5
1261.83 9
1261.91 12
1261.99 13
1262.07 13
1262.16 13
1262.24 14
1262.32 16
1262.40 19
1262.48 24
1262.56 30
1262.64 37
1262.73 42
1262.81 46
1262.89 47
1262.97 46
1263.05 43
1263.13 39
1263.21 33
1263.30 27
1263.38 22
1263.46 19
1263.54 16
1263.62 16
1263.70 17
1263.78 19
1263.87 22
1263.95 25
1264.03 27
1264.11 27
1264.19 27
1264.27 25
1264.36 23
1264.44 20
1264.52 18
1264.60 17
1264.68 17
1264.76 20
1264.84 24
1264.93 30
1265.01 38
1265.09 47
1265.17 55
1265.25 63
1265.33 68
1265.42 72
1265.50 72
1265.58 71
1265.66 68
1265.74 64
1265.82 59
1265.90 54
1265.99 47
1266.07 40
1266.15 32
1266.23 25
1266.31 20
1266.39 17
1266.48 16
1266.56 19
1266.64 22
1266.72 27
1266.80 32
1266.88 37
1266.97 40
1267.05 44
1267.13 47
1267.21 50
1267.29 53
1267.37 56
1267.45 57
1267.54 59
1267.62 60
1267.70 61
1267.78 62
1267.86 65
1267.94 69
1268.03 73
1268.11 78
1268.19 82
1268.27 84
1268.35 84
1268.43 82
1268.52 77
1268.60 69
1268.68 60
1268.76 49
1268.84 39
1268.92 30
1269.01 22
1269.09 17
1269.17 14
1269.25 13
1269.33 15
1269.41 18
1269.50 21
1269.58 26
1269.66 31
1269.74 36
1269.82 42
1269.90 46
1269.99 50
1270.07 52
1270.15 52
1270.23 51
1270.31 48
1270.40 43
1270.48 38
1270.56 33
1270.64 28
1270.72 25
1270.80 22
1270.89 20
1270.97 20
1271.05 20
1271.13 21
1271.21 23
1271.29 25
1271.38 27
1271.46 29
1271.54 31
1271.62 33
1271.70 34
1271.78 34
1271.87 34
1271.95 33
1272.03 31
1272.11 31
1272.19 31
1272.28 33
1272.36 37
1272.44 43
1272.52 49
1272.60 55
1272.68 60
1272.77 63
1272.85 64
1272.93 63
1273.01 61
1273.09 60
1273.17 58
1273.26 58
1273.34 59
1273.42 61
1273.50 63
1273.58 65
1273.67 67
1273.75 67
1273.83 67
1273.91 67
1273.99 66
1274.07 66
1274.16 65
1274.24 65
1274.32 63
1274.40 61
1274.48 58
1274.57 54
1274.65 50
1274.73 47
1274.81 46
1274.89 46
1274.98 49
1275.06 55
1275.14 61
1275.22 69
1275.30 76
1275.38 81
1275.47 85
1275.55 85
1275.63 83
1275.71 78
1275.79 73
1275.88 68
1275.96 63
1276.04 62
1276.12 62
1276.20 65
1276.29 70
1276.37 76
1276.45 83
1276.53 89
1276.61 94
1276.69 98
1276.78 101
1276.86 102
1276.94 101
1277.02 99
1277.10 95
1277.19 92
1277.27 88
1277.35 85
1277.43 83
1277.51 81
1277.60 81
1277.68 82
1277.76 84
1277.84 86
1277.92 87
1278.01 87
1278.09 86
1278.17 85
1278.25 84
1278.33 84
1278.42 85
1278.50 89
1278.58 93
1278.66 98
1278.74 102
1278.83 105
1278.91 106
1278.99 104
1279.07 102
1279.15 99
1279.24 95
1279.32 92
1279.40 88
1279.48 83
1279.56 77
1279.65 70
1279.73 62
1279.81 53
1279.89 45
1279.97 38
1280.06 33
1280.14 29
1280.22 27
1280.30 27
1280.38 28
1280.47 30
1280.55 32
1280.63 34
1280.71 36
1280.79 37
1280.88 38
1280.96 37
1281.04 36
1281.12 36
1281.20 36
1281.29 36
1281.37 36
1281.45 37
1281.53 37
1281.61 37
1281.70 36
1281.78 35
1281.86 34
1281.94 34
1282.02 36
1282.11 38
1282.19 41
1282.27 43
1282.35 46
1282.44 47
1282.52 48
1282.60 50
1282.68 52
1282.76 54
1282.85 57
1282.93 60
1283.01 63
1283.09 65
1283.17 67
1283.26 67
1283.34 67
1283.42 67
1283.50 67
1283.59 67
1283.67 67
1283.75 67
1283.83 66
1283.91 67
1284.00 67
1284.08 68
1284.16 69
1284.24 71
1284.32 72
1284.41 73
1284.49 73
1284.57 72
1284.65 69
1284.74 64
1284.82 60
1284.90 56
1284.98 53
1285.06 52
1285.15 54
1285.23 59
1285.31 66
1285.39 73
1285.47 79
1285.56 85
1285.64 87
1285.72 87
1285.80 84
1285.89 79
1285.97 73
1286.05 66
1286.13 60
1286.21 55
1286.30 51
1286.38 49
1286.46 48
1286.54 48
1286.63 49
1286.71 50
1286.79 50
1286.87 49
1286.95 48
1287.04 46
1287.12 44
1287.20 42
1287.28 41
1287.37 40
1287.45 41
1287.53 42
1287.61 45
1287.70 48
1287.78 51
1287.86 53
1287.94 55
1288.02 57
1288.11 57
1288.19 57
1288.27 57
1288.35 57
1288.44 57
1288.52 58
1288.60 59
1288.68 61
1288.77 65
1288.85 68
1288.93 73
1289.01 77
1289.09 80
1289.18 82
1289.26 83
1289.34 82
1289.42 80
1289.51 77
1289.59 74
1289.67 71
1289.75 70
1289.84 70
1289.92 71
1290.00 74
1290.08 78
1290.16 81
1290.25 84
1290.33 86
1290.41 86
1290.49 86
1290.58 85
1290.66 85
1290.74 85
1290.82 87
1290.91 89
1290.99 91
1291.07 94
1291.15 95
1291.24 97
1291.32 97
1291.40 97
1291.48 96
1291.56 94
1291.65 92
1291.73 89
1291.81 87
1291.89 85
1291.98 85
1292.06 86
1292.14 89
1292.22 93
1292.31 99
1292.39 107
1292.47 114
1292.55 121
1292.64 126
1292.72 128
1292.80 127
1292.88 122
1292.97 115
1293.05 106
1293.13 97
1293.21 89
1293.30 82
1293.38 78
1293.46 75
1293.54 73
1293.63 72
1293.71 70
1293.79 67
1293.87 63
1293.96 59
1294.04 54
1294.12 49
1294.20 46
1294.29 42
1294.37 40
1294.45 38
1294.53 38
1294.62 38
1294.70 40
1294.78 43
1294.86 47
1294.95 53
1295.03 60
1295.11 66
1295.19 73
1295.28 78
1295.36 81
1295.44 82
1295.52 81
1295.61 78
1295.69 74
1295.77 69
1295.85 65
1295.94 62
1296.02 61
1296.10 62
1296.18 65
1296.27 69
1296.35 74
1296.43 77
1296.51 79
1296.60 80
1296.68 80
1296.76 79
1296.84 78
1296.93 78
1297.01 78
1297.09 80
1297.17 82
1297.26 86
1297.34 89
1297.42 93
1297.50 96
1297.59 99
1297.67 100
1297.75 100
1297.83 98
1297.92 94
1298.00 89
1298.08 82
1298.16 76
1298.25 69
1298.33 64
1298.41 59
1298.50 55
1298.58 51
1298.66 49
1298.74 47
1298.83 46
1298.91 48
1298.99 51
1299.07 57
1299.16 64
1299.24 72
1299.32 79
1299.40 84
1299.49 87
1299.57 87
1299.65 85
1299.73 82
1299.82 79
1299.90 76
1299.98 74
1300.07 71
1300.15 70
1300.23 69
1300.31 67
1300.40 66
1300.48 65
1300.56 64
1300.64 62
1300.73 61
1300.81 59
1300.89 57
1300.97 56
1301.06 55
1301.14 55
1301.22 57
1301.31 59
1301.39 63
1301.47 68
1301.55 73
1301.64 78
1301.72 81
1301.80 83
1301.88 83
1301.97 82
1302.05 79
1302.13 75
1302.22 70
1302.30 65
1302.38 59
1302.46 54
1302.55 48
1302.63 43
1302.71 37
1302.79 32
1302.88 28
1302.96 24
1303.04 20
1303.13 18
1303.21 18
1303.29 18
1303.37 20
1303.46 23
1303.54 25
1303.62 28
1303.70 29
1303.79 29
1303.87 28
1303.95 26
1304.04 24
1304.12 23
1304.20 23
1304.28 24
1304.37 27
1304.45 30
1304.53 33
1304.62 35
1304.70 37
1304.78 39
1304.86 40
1304.95 42
1305.03 44
1305.11 45
1305.20 47
1305.28 48
1305.36 49
1305.44 49
1305.53 48
1305.61 46
1305.69 44
1305.78 42
1305.86 40
1305.94 38
1306.02 37
1306.11 36
1306.19 35
1306.27 35
1306.36 34
1306.44 32
1306.52 29
1306.60 27
1306.69 24
1306.77 21
1306.85 20
1306.94 19
1307.02 19
1307.10 20
1307.18 21
1307.27 22
1307.35 24
1307.43 26
1307.52 27
1307.60 29
1307.68 32
1307.76 35
1307.85 39
1307.93 44
1308.01 49
1308.10 55
1308.18 60
1308.26 64
1308.34 65
1308.43 63
1308.51 59
1308.59 54
1308.68 48
1308.76 42
1308.84 39
1308.93 37
1309.01 37
1309.09 37
1309.17 37
1309.26 37
1309.34 36
1309.42 34
1309.51 31
1309.59 27
1309.67 22
1309.75 17
1309.84 11
1309.92 4
1310.00 0
1310.09 0
1310.17 0
1310.25 0
1310.34 0
1310.42 0
1310.50 0
1310.58 1
1310.67 3
1310.75 5
1310.83 6
1310.92 7
1311.00 7
1311.08 8
1311.17 9
1311.25 10
1311.33 11
1311.41 12
1311.50 14
1311.58 17
1311.66 20
1311.75 25
1311.83 31
1311.91 36
1312.00 41
1312.08 44
1312.16 46
1312.25 47
1312.33 48
1312.41 50
1312.49 53
1312.58 59
1312.66 65
1312.74 71
1312.83 76
1312.91 78
1312.99 79
1313.08 78
1313.16 75
1313.24 73
1313.33 70
1313.41 68
1313.49 67
1313.57 65
1313.66 63
1313.74 62
1313.82 60
1313.91 59
1313.99 59
1314.07 60
1314.16 62
1314.24 66
1314.32 72
1314.41 79
1314.49 88
1314.57 98
1314.65 109
1314.74 120
1314.82 131
1314.90 140
1314.99 149
1315.07 155
1315.15 160
1315.24 161
1315.32 160
1315.40 156
1315.49 150
1315.57 143
1315.65 136
1315.74 131
1315.82 129
1315.90 129
1315.99 132
1316.07 137
1316.15 141
1316.23 145
1316.32 145
1316.40 143
1316.48 137
1316.57 129
1316.65 120
1316.73 109
1316.82 99
1316.90 90
1316.98 81
1317.07 75
1317.15 71
1317.23 69
1317.32 68
1317.40 68
1317.48 68
1317.57 69
1317.65 70
1317.73 71
1317.82 72
1317.90 74
1317.98 75
1318.07 76
1318.15 77
1318.23 79
1318.31 81
1318.40 83
1318.48 84
1318.56 85
1318.65 85
1318.73 83
1318.81 80
1318.90 75
1318.98 69
1319.06 62
1319.15 56
1319.23 51
1319.31 47
1319.40 44
1319.48 42
1319.56 42
1319.65 42
1319.73 42
1319.81 43
1319.90 44
1319.98 45
1320.06 46
1320.15 48
1320.23 50
1320.31 52
1320.40 55
1320.48 57
1320.56 57
1320.65 57
1320.73 55
1320.81 53
1320.90 51
1320.98 50
1321.06 52
1321.15 56
1321.23 63
1321.31 72
1321.40 82
1321.48 92
1321.56 100
1321.65 106
1321.73 111
1321.81 113
1321.90 113
1321.98 111
1322.06 108
1322.15 104
1322.23 100
1322.31 95
1322.40 91
1322.48 87
1322.56 83
1322.65 79
1322.73 75
1322.81 71
1322.90 66
1322.98 62
1323.06 59
1323.15 57
1323.23 56
1323.31 57
1323.40 59
1323.48 61
1323.56 62
1323.65 64
1323.73 64
1323.81 65
1323.90 64
1323.98 63
1324.06 62
1324.15 60
1324.23 57
1324.32 54
1324.40 52
1324.48 50
1324.57 48
1324.65 49
1324.73 50
1324.82 53
1324.90 55
1324.98 59
1325.07 62
1325.15 64
1325.23 66
1325.32 67
1325.40 67
1325.48 67
1325.57 67
1325.65 66
1325.73 66
1325.82 68
1325.90 71
1325.98 77
1326.07 84
1326.15 92
1326.23 100
1326.32 107
1326.40 112
1326.49 115
1326.57 115
1326.65 113
1326.74 111
1326.82 109
1326.90 108
1326.99 107
1327.07 107
1327.15 108
1327.24 109
1327.32 110
1327.40 110
1327.49 110
1327.57 109
1327.65 108
1327.74 106
1327.82 104
1327.91 103
1327.99 102
1328.07 103
1328.16 106
1328.24 109
1328.32 113
1328.41 117
1328.49 120
1328.57 121
1328.66 122
1328.74 121
1328.82 118
1328.91 113
1328.99 106
1329.07 98
1329.16 88
1329.24 79
1329.33 71
1329.41 65
1329.49 62
1329.58 62
1329.66 64
1329.74 68
1329.83 74
1329.91 79
1329.99 83
1330.08 86
1330.16 88
1330.25 88
1330.33 86
1330.41 84
1330.50 81
1330.58 78
1330.66 76
1330.75 75
1330.83 76
1330.91 77
1331.00 79
1331.08 81
1331.17 82
1331.25 82
1331.33 82
1331.42 80
1331.50 80
1331.58 81
1331.67 85
1331.75 91
1331.83 99
1331.92 108
1332.00 116
1332.09 123
1332.17 127
1332.25 129
1332.34 128
1332.42 125
1332.50 120
1332.59 115
1332.67 109
1332.76 104
1332.84 99
1332.92 94
1333.01 89
1333.09 85
1333.17 81
1333.26 78
1333.34 77
1333.42 76
1333.51 76
1333.59 78
1333.68 81
1333.76 85
1333.84 89
1333.93 93
1334.01 97
1334.09 100
1334.18 100
1334.26 99
1334.35 95
1334.43 89
1334.51 80
1334.60 71
1334.68 62
1334.76 54
1334.85 47
1334.93 43
1335.02 42
1335.10 42
1335.18 44
1335.27 46
1335.35 50
1335.43 53
1335.52 57
1335.60 62
1335.69 67
1335.77 73
1335.85 80
1335.94 86
1336.02 91
1336.10 95
1336.19 98
1336.27 99
1336.36 101
1336.44 102
1336.52 103
1336.61 105
1336.69 108
1336.78 110
1336.86 112
1336.94 112
1337.03 110
1337.11 107
1337.19 103
1337.28 99
1337.36 95
1337.45 92
1337.53 89
1337.61 86
1337.70 84
1337.78 82
1337.87 79
1337.95 76
1338.03 73
1338.12 68
1338.20 63
1338.28 58
1338.37 52
1338.45 46
1338.54 40
1338.62 35
1338.70 29
1338.79 24
1338.87 20
1338.96 18
1339.04 19
1339.12 22
1339.21 27
1339.29 34
1339.38 40
1339.46 46
1339.54 50
1339.63 52
1339.71 54
1339.79 56
1339.88 59
1339.96 63
1340.05 69
1340.13 75
1340.21 82
1340.30 88
1340.38 91
1340.47 92
1340.55 91
1340.63 87
1340.72 82
1340.80 76
1340.89 70
1340.97 64
1341.05 59
1341.14 55
1341.22 51
1341.31 47
1341.39 45
1341.47 44
1341.56 44
1341.64 45
1341.73 47
1341.81 49
1341.89 52
1341.98 55
1342.06 57
1342.15 60
1342.23 64
1342.31 67
1342.40 71
1342.48 75
1342.57 78
1342.65 80
1342.73 82
1342.82 85
1342.90 89
1342.99 96
1343.07 104
1343.15 113
1343.24 122
1343.32 129
1343.41 133
1343.49 132
1343.57 126
1343.66 118
1343.74 108
1343.83 98
1343.91 91
1343.99 88
1344.08 89
1344.16 93
1344.25 98
1344.33 104
1344.41 108
1344.50 109
1344.58 105
1344.67 97
1344.75 85
1344.83 70
1344.92 54
1345.00 39
1345.09 26
1345.17 15
1345.26 9
1345.34 5
1345.42 5
1345.51 6
1345.59 9
1345.68 13
1345.76 18
1345.84 22
1345.93 27
1346.01 31
1346.10 35
1346.18 39
1346.26 43
1346.35 45
1346.43 47
1346.52 47
1346.60 47
1346.68 47
1346.77 46
1346.85 45
1346.94 44
1347.02 44
1347.11 45
1347.19 46
1347.27 48
1347.36 50
1347.44 51
1347.53 51
1347.61 50
1347.69 50
1347.78 50
1347.86 50
1347.95 52
1348.03 54
1348.12 57
1348.20 60
1348.28 62
1348.37 63
1348.45 64
1348.54 63
1348.62 63
1348.70 62
1348.79 62
1348.87 61
1348.96 59
1349.04 55
1349.13 51
1349.21 45
1349.29 40
1349.38 34
1349.46 29
1349.55 24
1349.63 22
1349.72 20
1349.80 20
1349.88 20
1349.97 21
1350.05 22
1350.14 23
1350.22 24
1350.31 26
1350.39 29
1350.47 34
1350.56 40
1350.64 46
1350.73 53
1350.81 58
1350.89 61
1350.98 61
1351.06 58
1351.15 51
1351.23 43
1351.32 35
1351.40 28
1351.48 23
1351.57 21
1351.65 22
1351.74 24
1351.82 26
1351.91 27
1351.99 26
1352.07 23
1352.16 19
1352.24 16
1352.33 14
1352.41 16
1352.50 19
1352.58 23
1352.66 28
1352.75 33
1352.83 37
1352.92 40
1353.00 42
1353.09 45
1353.17 48
1353.26 52
1353.34 54
1353.42 56
1353.51 55
1353.59 52
1353.68 46
1353.76 38
1353.85 29
1353.93 19
1354.01 9
1354.10 1
1354.18 0
1354.27 0
1354.35 1
1354.44 9
1354.52 19
1354.61 31
1354.69 42
1354.77 51
1354.86 56
1354.94 58
1355.03 57
1355.11 53
1355.20 49
1355.28 46
1355.36 44
1355.45 45
1355.53 47
1355.62 50
1355.70 52
1355.79 54
1355.87 54
1355.96 53
1356.04 50
1356.12 48
1356.21 45
1356.29 44
1356.38 43
1356.46 42
1356.55 41
1356.63 39
1356.72 36
1356.80 31
1356.88 25
1356.97 20
1357.05 16
1357.14 13
1357.22 12
1357.31 12
1357.39 12
1357.48 11
1357.56 8
1357.64 2
1357.73 0
1357.81 0
1357.90 0
1357.98 0
1358.07 0
1358.15 0
1358.24 0
1358.32 4
1358.40 11
1358.49 16
1358.57 20
1358.66 23
1358.74 27
1358.83 31
1358.91 36
1359.00 42
1359.08 48
1359.17 56
1359.25 64
1359.33 73
1359.42 81
1359.50 88
1359.59 94
1359.67 99
1359.76 101
1359.84 100
1359.93 97
1360.01 92
1360.10 86
1360.18 77
1360.26 68
1360.35 58
1360.43 49
1360.52 40
1360.60 32
1360.69 27
1360.77 23
1360.86 23
1360.94 25
1361.03 29
1361.11 34
1361.19 40
1361.28 46
1361.36 51
1361.45 56
1361.53 60
1361.62 64
1361.70 67
1361.79 70
1361.87 72
1361.96 72
1362.04 72
1362.13 70
1362.21 67
1362.29 64
1362.38 62
1362.46 59
1362.55 57
1362.63 55
1362.72 53
1362.80 52
1362.89 50
1362.97 49
1363.06 48
1363.14 46
1363.23 43
1363.31 40
1363.39 36
1363.48 31
1363.56 27
1363.65 22
1363.73 19
1363.82 16
1363.90 16
1363.99 18
1364.07 22
1364.16 28
1364.24 35
1364.33 42
1364.41 47
1364.50 49
1364.58 48
1364.66 44
1364.75 38
1364.83 31
1364.92 24
1365.00 19
1365.09 17
1365.17 16
1365.26 18
1365.34 20
1365.43 22
1365.51 24
1365.60 25
1365.68 25
1365.77 24
1365.85 23
1365.94 21
1366.02 19
1366.11 15
1366.19 12
1366.27 8
1366.36 6
1366.44 4
1366.53 4
1366.61 5
1366.70 7
1366.78 10
1366.87 14
1366.95 18
1367.04 24
1367.12 29
1367.21 35
1367.29 40
1367.38 43
1367.46 45
1367.55 46
1367.63 46
1367.72 46
1367.80 46
1367.89 48
1367.97 49
1368.05 50
1368.14 50
1368.22 48
1368.31 44
1368.39 39
1368.48 34
1368.56 29
1368.65 27
1368.73 27
1368.82 28
1368.90 31
1368.99 33
1369.07 33
1369.16 33
1369.24 31
1369.33 28
1369.41 24
1369.50 20
1369.58 17
1369.67 14
1369.75 10
1369.84 7
1369.92 4
1370.01 1
1370.09 0
1370.18 0
1370.26 3
1370.35 7
1370.43 13
1370.51 20
1370.60 26
1370.68 29
1370.77 30
1370.85 28
1370.94 25
1371.02 21
1371.11 18
1371.19 18
1371.28 20
1371.36 25
1371.45 31
1371.53 39
1371.62 47
1371.70 54
1371.79 60
1371.87 65
1371.96 68
1372.04 69
1372.13 70
1372.21 68
1372.30 65
1372.38 61
1372.47 57
1372.55 52
1372.64 47
1372.72 42
1372.81 37
1372.89 32
1372.98 26
1373.06 21
1373.15 15
1373.23 10
1373.32 6
1373.40 4
1373.49 4
1373.57 4
1373.66 5
1373.74 6
1373.83 6
1373.91 6
1374.00 6
1374.08 6
1374.17 6
1374.25 7
1374.34 9
1374.42 10
1374.51 9
1374.59 7
1374.68 4
1374.76 0
1374.85 0
1374.93 0
1375.02 0
1375.10 0
1375.19 0
1375.27 0
1375.36 3
1375.44 11
1375.53 19
1375.61 27
1375.70 36
1375.78 44
1375.87 53
1375.95 61
1376.04 68
1376.12 75
1376.21 79
1376.29 82
1376.38 84
1376.46 86
1376.55 88
1376.63 90
1376.72 93
1376.80 95
1376.89 98
1376.97 99
1377.06 100
1377.14 100
1377.23 100
1377.31 99
1377.40 98
1377.48 98
1377.57 99
1377.65 99
1377.74 100
1377.82 102
1377.91 103
1377.99 105
1378.08 105
1378.16 104
1378.25 101
1378.33 96
1378.42 89
1378.50 81
1378.59 74
1378.67 69
1378.76 68
1378.85 70
1378.93 76
1379.02 83
1379.10 91
1379.19 97
1379.27 100
1379.36 100
1379.44 97
1379.53 93
1379.61 91
1379.70 90
1379.78 92
1379.87 96
1379.95 101
1380.04 105
1380.12 108
1380.21 108
1380.29 104
1380.38 98
1380.46 89
1380.55 81
1380.63 73
1380.72 66
1380.80 62
1380.89 59
1380.97 56
1381.06 54
1381.14 51
1381.23 46
1381.32 41
1381.40 36
1381.49 30
1381.57 25
1381.66 22
1381.74 19
1381.83 19
1381.91 19
1382.00 20
1382.08 23
1382.17 26
1382.25 30
1382.34 34
1382.42 40
1382.51 46
1382.59 52
1382.68 58
1382.76 63
1382.85 65
1382.93 65
1383.02 62
1383.11 58
1383.19 52
1383.28 46
1383.36 41
1383.45 37
1383.53 34
1383.62 31
1383.70 29
1383.79 27
1383.87 24
1383.96 22
1384.04 20
1384.13 19
1384.21 19
1384.30 19
1384.38 20
1384.47 20
1384.56 20
1384.64 19
1384.73 18
1384.81 16
1384.90 13
1384.98 9
1385.07 4
1385.15 0
1385.24 0
1385.32 0
1385.41 0
1385.49 0
1385.58 0
1385.66 0
1385.75 0
1385.83 4
1385.92 7
1386.01 10
1386.09 12
1386.18 13
1386.26 15
1386.35 17
1386.43 19
1386.52 21
1386.60 22
1386.69 21
1386.77 19
1386.86 17
1386.94 15
1387.03 14
1387.12 14
1387.20 14
1387.29 16
1387.37 17
1387.46 18
1387.54 19
1387.63 20
1387.71 22
1387.80 26
1387.88 31
1387.97 39
1388.05 48
1388.14 57
1388.23 66
1388.31 74
1388.40 81
1388.48 85
1388.57 88
1388.65 89
1388.74 88
1388.82 87
1388.91 83
1388.99 79
1389.08 73
1389.17 66
1389.25 59
1389.34 52
1389.42 45
1389.51 39
1389.59 36
1389.68 34
1389.76 35
1389.85 37
1389.93 40
1390.02 43
1390.11 46
1390.19 47
1390.28 47
1390.36 46
1390.45 45
1390.53 44
1390.62 45
1390.70 47
1390.79 50
1390.88 55
1390.96 59
1391.05 63
1391.13 64
1391.22 62
1391.30 59
1391.39 53
1391.47 47
1391.56 41
1391.64 36
1391.73 31
1391.82 28
1391.90 26
1391.99 25
1392.07 26
1392.16 27
1392.24 29
1392.33 32
1392.41 35
1392.50 39
1392.59 42
1392.67 45
1392.76 48
1392.84 50
1392.93 50
1393.01 49
1393.10 47
1393.18 43
1393.27 38
1393.36 33
1393.44 28
1393.53 24
1393.61 22
1393.70 23
1393.78 26
1393.87 31
1393.95 37
1394.04 43
1394.13 48
1394.21 52
1394.30 54
1394.38 54
1394.47 52
1394.55 49
1394.64 45
1394.73 40
1394.81 35
1394.90 31
1394.98 28
1395.07 25
1395.15 23
1395.24 22
1395.32 21
1395.41 21
1395.50 21
1395.58 20
1395.67 20
1395.75 18
1395.84 16
1395.92 14
1396.01 11
1396.10 8
1396.18 4
1396.27 2
1396.35 0
1396.44 0
1396.52 0
1396.61 0
1396.70 0
1396.78 0
1396.87 0
1396.95 0
1397.04 0
1397.12 3
1397.21 6
1397.30 11
1397.38 16
1397.47 22
1397.55 30
1397.64 39
1397.72 49
1397.81 58
1397.90 67
1397.98 73
1398.07 78
1398.15 80
1398.24 82
1398.32 82
1398.41 81
1398.50 80
1398.58 79
1398.67 77
1398.75 75
1398.84 71
1398.92 66
1399.01 60
1399.10 52
1399.18 44
1399.27 35
1399.35 27
1399.44 21
1399.52 15
1399.61 12
1399.70 11
1399.78 12
1399.87 13
1399.95 16
1400.04 19
1400.12 23
1400.21 27
1400.30 31
1400.38 35
1400.47 38
1400.55 40
1400.64 40
1400.73 38
1400.81 34
1400.90 30
1400.98 26
1401.07 24
1401.15 23
1401.24 24
1401.33 26
1401.41 29
1401.50 33
1401.58 37
1401.67 41
1401.76 44
1401.84 48
1401.93 51
1402.01 54
1402.10 56
1402.18 59
1402.27 62
1402.36 65
1402.44 67
1402.53 68
1402.61 66
1402.70 63
1402.79 56
1402.87 48
1402.96 39
1403.04 29
1403.13 22
1403.21 17
1403.30 16
1403.39 18
1403.47 23
1403.56 29
1403.64 35
1403.73 41
1403.82 45
1403.90 47
1403.99 48
1404.07 48
1404.16 48
1404.25 49
1404.33 50
1404.42 52
1404.50 56
1404.59 60
1404.68 65
1404.76 70
1404.85 74
1404.93 77
1405.02 77
1405.10 75
1405.19 70
1405.28 64
1405.36 57
1405.45 50
1405.53 43
1405.62 38
1405.71 34
1405.79 31
1405.88 30
1405.96 29
1406.05 29
1406.14 29
1406.22 29
1406.31 29
1406.39 29
1406.48 28
1406.57 27
1406.65 26
1406.74 24
1406.82 22
1406.91 18
1407.00 14
1407.08 10
1407.17 6
1407.25 5
1407.34 8
1407.43 13
1407.51 20
1407.60 30
1407.68 39
1407.77 48
1407.86 54
1407.94 57
1408.03 59
1408.11 61
1408.20 63
1408.29 66
1408.37 70
1408.46 76
1408.54 83
1408.63 90
1408.72 97
1408.80 102
1408.89 106
1408.97 108
1409.06 108
1409.15 106
1409.23 103
1409.32 99
1409.40 95
1409.49 92
1409.58 90
1409.66 89
1409.75 89
1409.84 89
1409.92 88
1410.01 86
1410.09 82
1410.18 77
1410.27 72
1410.35 66
1410.44 61
1410.52 57
1410.61 54
1410.70 51
1410.78 50
1410.87 49
1410.95 48
1411.04 48
1411.13 49
1411.21 48
1411.30 47
1411.39 45
1411.47 41
1411.56 35
1411.64 28
1411.73 21
1411.82 14
1411.90 10
1411.99 6
1412.07 5
1412.16 5
1412.25 7
1412.33 10
1412.42 13
1412.51 17
1412.59 20
1412.68 22
1412.76 23
1412.85 22
1412.94 21
1413.02 19
1413.11 18
1413.19 18
1413.28 20
1413.37 24
1413.45 29
1413.54 34
1413.63 38
1413.71 41
1413.80 42
1413.88 42
1413.97 41
1414.06 40
1414.14 38
1414.23 35
1414.32 33
1414.40 30
1414.49 28
1414.57 26
1414.66 26
1414.75 29
1414.83 34
1414.92 40
1415.01 48
1415.09 55
1415.18 61
1415.26 64
1415.35 64
1415.44 62
1415.52 57
1415.61 51
1415.70 45
1415.78 41
1415.87 38
1415.95 39
1416.04 43
1416.13 49
1416.21 57
1416.30 64
1416.39 71
1416.47 76
1416.56 79
1416.64 80
1416.73 81
1416.82 80
1416.90 79
1416.99 76
1417.08 72
1417.16 65
1417.25 57
1417.33 46
1417.42 36
1417.51 27
1417.59 20
1417.68 16
1417.77 16
1417.85 17
1417.94 20
1418.03 23
1418.11 25
1418.20 25
1418.28 23
1418.37 18
1418.46 11
1418.54 4
1418.63 0
1418.72 0
1418.80 0
1418.89 0
1418.97 0
1419.06 0
1419.15 0
1419.23 0
1419.32 3
1419.41 13
1419.49 24
1419.58 33
1419.67 42
1419.75 48
1419.84 51
1419.93 51
1420.01 49
1420.10 48
1420.18 47
1420.27 48
1420.36 50
1420.44 55
1420.53 59
1420.62 64
1420.70 66
1420.79 65
1420.88 62
1420.96 55
1421.05 46
1421.13 35
1421.22 24
1421.31 14
1421.39 5
1421.48 0
1421.57 0
1421.65 0
1421.74 0
1421.83 5
1421.91 11
1422.00 15
1422.09 18
1422.17 17
1422.26 13
1422.35 7
1422.43 1
1422.52 0
1422.60 0
1422.69 0
1422.78 0
1422.86 0
1422.95 7
1423.04 15
1423.12 23
1423.21 30
1423.30 35
1423.38 41
1423.47 46
1423.56 53
1423.64 60
1423.73 69
1423.82 80
1423.90 91
1423.99 102
1424.07 110
1424.16 117
1424.25 119
1424.33 119
1424.42 115
1424.51 110
1424.59 103
1424.68 96
1424.77 89
1424.85 83
1424.94 77
1425.03 72
1425.11 67
1425.20 63
1425.29 60
1425.37 57
1425.46 53
1425.55 49
1425.63 45
1425.72 39
1425.81 34
1425.89 28
1425.98 23
1426.07 19
1426.15 17
1426.24 16
1426.33 16
1426.41 18
1426.50 21
1426.59 25
1426.67 29
1426.76 33
1426.84 36
1426.93 38
1427.02 38
1427.10 36
1427.19 34
1427.28 32
1427.36 30
1427.45 30
1427.54 31
1427.62 33
1427.71 37
1427.80 41
1427.88 45
1427.97 50
1428.06 55
1428.14 61
1428.23 66
1428.32 70
1428.40 73
1428.49 75
1428.58 76
1428.66 74
1428.75 71
1428.84 65
1428.92 59
1429.01 51
1429.10 42
1429.18 32
1429.27 22
1429.36 12
1429.44 3
1429.53 0
1429.62 0
1429.70 0
1429.79 0
1429.88 0
1429.96 0
1430.05 0
1430.14 0
1430.22 6
1430.31 11
1430.40 14
1430.48 16
1430.57 17
1430.66 17
1430.74 17
1430.83 16
1430.92 15
1431.00 13
1431.09 11
1431.18 8
1431.26 5
1431.35 2
1431.44 0
1431.53 0
1431.61 0
1431.70 1
1431.79 4
1431.87 9
1431.96 15
1432.05 22
1432.13 30
1432.22 39
1432.31 49
1432.39 59
1432.48 69
1432.57 78
1432.65 85
1432.74 90
1432.83 92
1432.91 91
1433.00 88
1433.09 82
1433.17 76
1433.26 70
1433.35 64
1433.43 59
1433.52 55
1433.61 53
1433.69 50
1433.78 47
1433.87 45
1433.96 42
1434.04 40
1434.13 40
1434.22 41
1434.30 45
1434.39 50
1434.48 56
1434.56 62
1434.65 66
1434.74 69
1434.82 71
1434.91 72
1435.00 73
1435.08 76
1435.17 80
1435.26 87
1435.34 96
1435.43 106
1435.52 114
1435.61 121
1435.69 125
1435.78 126
1435.87 125
1435.95 123
1436.04 121
1436.13 120
1436.21 121
1436.30 123
1436.39 126
1436.47 127
1436.56 127
1436.65 124
1436.73 118
1436.82 110
1436.91 102
1437.00 95
1437.08 90
1437.17 87
1437.26 86
1437.34 86
1437.43 87
1437.52 88
1437.60 88
1437.69 86
1437.78 84
1437.86 81
1437.95 77
1438.04 73
1438.13 68
1438.21 63
1438.30 56
1438.39 49
1438.47 42
1438.56 36
1438.65 32
1438.73 31
1438.82 33
1438.91 38
1438.99 43
1439.08 47
1439.17 49
1439.26 48
1439.34 46
1439.43 42
1439.52 39
1439.60 36
1439.69 36
1439.78 37
1439.86 41
1439.95 45
1440.04 49
1440.13 53
1440.21 56
1440.30 57
1440.39 57
1440.47 55
1440.56 54
1440.65 53
1440.73 52
1440.82 53
1440.91 54
1441.00 55
1441.08 56
1441.17 55
1441.26 53
1441.34 50
1441.43 47
1441.52 46
1441.61 48
1441.69 54
1441.78 62
1441.87 74
1441.95 87
1442.04 101
1442.13 114
1442.21 126
1442.30 136
1442.39 144
1442.48 148
1442.56 148
1442.65 144
1442.74 136
1442.82 125
1442.91 112
1443.00 99
1443.09 88
1443.17 79
1443.26 73
1443.35 70
1443.43 69
1443.52 67
1443.61 65
1443.70 61
1443.78 56
1443.87 50
1443.96 45
1444.04 40
1444.13 37
1444.22 36
1444.30 37
1444.39 39
1444.48 41
1444.57 43
1444.65 44
1444.74 45
1444.83 45
1444.91 46
1445.00 48
1445.09 50
1445.18 53
1445.26 56
1445.35 57
1445.44 58
1445.52 56
1445.61 53
1445.70 49
1445.79 44
1445.87 41
1445.96 38
1446.05 37
1446.14 37
1446.22 38
1446.31 39
1446.40 39
1446.48 40
1446.57 40
1446.66 40
1446.75 41
1446.83 44
1446.92 48
1447.01 55
1447.09 63
1447.18 71
1447.27 78
1447.36 83
1447.44 86
1447.53 86
1447.62 85
1447.70 82
1447.79 80
1447.88 79
1447.97 79
1448.05 79
1448.14 79
1448.23 78
1448.32 77
1448.40 74
1448.49 70
1448.58 65
1448.66 59
1448.75 53
1448.84 47
1448.93 41
1449.01 36
1449.10 33
1449.19 31
1449.28 30
1449.36 31
1449.45 32
1449.54 35
1449.62 39
1449.71 44
1449.80 50
1449.89 56
1449.97 61
1450.06 63
1450.15 63
1450.24 60
1450.32 55
1450.41 49
1450.50 44
1450.59 40
1450.67 39
1450.76 41
1450.85 43
1450.93 45
1451.02 45
1451.11 43
1451.20 38
1451.28 30
1451.37 22
1451.46 13
1451.55 5
1451.63 0
1451.72 0
1451.81 0
1451.90 0
1451.98 0
1452.07 0
1452.16 0
1452.24 0
1452.33 0
1452.42 7
1452.51 17
1452.59 28
1452.68 40
1452.77 51
1452.86 63
1452.94 73
1453.03 82
1453.12 90
1453.21 96
1453.29 100
1453.38 103
1453.47 105
1453.56 105
1453.64 104
1453.73 101
1453.82 95
1453.91 88
1453.99 77
1454.08 66
1454.17 54
1454.25 43
1454.34 34
1454.43 28
1454.52 26
1454.60 27
1454.69 29
1454.78 33
1454.87 37
1454.95 42
1455.04 46
1455.13 50
1455.22 53
1455.30 55
1455.39 56
1455.48 55
1455.57 53
1455.65 50
1455.74 44
1455.83 37
1455.92 28
1456.00 17
1456.09 7
1456.18 0
1456.27 0
1456.35 0
1456.44 0
1456.53 0
1456.62 0
1456.70 8
1456.79 18
1456.88 26
1456.97 32
1457.05 35
1457.14 35
1457.23 32
1457.32 27
1457.40 21
1457.49 15
1457.58 11
1457.67 9
1457.75 9
1457.84 10
1457.93 11
1458.02 12
1458.10 12
1458.19 11
1458.28 9
1458.37 9
1458.45 11
1458.54 16
1458.63 23
1458.72 32
1458.80 42
1458.89 50
1458.98 57
1459.07 61
1459.15 62
1459.24 62
1459.33 62
1459.42 62
1459.51 64
1459.59 67
1459.68 72
1459.77 76
1459.86 79
1459.94 81
1460.03 81
1460.12 79
1460.21 76
1460.29 72
1460.38 68
1460.47 63
1460.56 57
1460.64 50
1460.73 41
1460.82 31
1460.91 21
1460.99 12
1461.08 6
1461.17 2
1461.26 2
1461.35 3
1461.43 5
1461.52 7
1461.61 8
1461.70 8
1461.78 7
1461.87 6
1461.96 7
1462.05 10
1462.13 15
1462.22 20
1462.31 24
1462.40 28
1462.48 29
1462.57 30
1462.66 29
1462.75 29
1462.84 29
1462.92 31
1463.01 33
1463.10 36
1463.19 38
1463.27 40
1463.36 42
1463.45 43
1463.54 45
1463.62 47
1463.71 50
1463.80 54
1463.89 58
1463.98 62
1464.06 67
1464.15 72
1464.24 77
1464.33 82
1464.41 86
1464.50 89
1464.59 88
1464.68 85
1464.77 78
1464.85 69
1464.94 59
1465.03 48
1465.12 40
1465.20 35
1465.29 34
1465.38 36
1465.47 40
1465.56 45
1465.64 50
1465.73 53
1465.82 55
1465.91 56
1465.99 56
1466.08 55
1466.17 54
1466.26 54
1466.35 54
1466.43 54
1466.52 55
1466.61 56
1466.70 58
1466.78 61
1466.87 63
1466.96 66
1467.05 68
1467.14 70
1467.22 70
1467.31 68
1467.40 65
1467.49 61
1467.57 57
1467.66 53
1467.75 51
1467.84 50
1467.93 51
1468.01 53
1468.10 56
1468.19 58
1468.28 60
1468.37 61
1468.45 63
1468.54 66
1468.63 70
1468.72 77
1468.80 85
1468.89 94
1468.98 102
1469.07 109
1469.16 112
1469.24 112
1469.33 107
1469.42 98
1469.51 87
1469.60 75
1469.68 65
1469.77 58
1469.86 55
1469.95 57
1470.03 63
1470.12 72
1470.21 80
1470.30 87
1470.39 91
1470.47 92
1470.56 90
1470.65 85
1470.74 80
1470.83 75
1470.91 71
1471.00 67
1471.09 63
1471.18 59
1471.27 56
1471.35 55
1471.44 54
1471.53 55
1471.62 56
1471.71 57
1471.79 57
1471.88 55
1471.97 51
1472.06 45
1472.15 37
1472.23 29
1472.32 19
1472.41 11
1472.50 3
1472.59 0
1472.67 0
1472.76 0
1472.85 0
1472.94 0
1473.02 0
1473.11 1
1473.20 3
1473.29 4
1473.38 4
1473.46 4
1473.55 4
1473.64 2
1473.73 0
1473.82 0
1473.91 0
1473.99 0
1474.08 0
1474.17 6
1474.26 14
1474.35 24
1474.43 36
1474.52 48
1474.61 59
1474.70 67
1474.79 72
1474.87 74
1474.96 71
1475.05 65
1475.14 58
1475.23 51
1475.31 46
1475.40 42
1475.49 41
1475.58 41
1475.67 41
1475.75 41
1475.84 41
1475.93 40
1476.02 39
1476.11 38
1476.19 39
1476.28 40
1476.37 42
1476.46 44
1476.55 47
1476.63 50
1476.72 53
1476.81 56
1476.90 60
1476.99 62
1477.08 64
1477.16 65
1477.25 65
1477.34 64
1477.43 63
1477.52 61
1477.60 58
1477.69 55
1477.78 51
1477.87 46
1477.96 42
1478.04 39
1478.13 38
1478.22 38
1478.31 39
1478.40 42
1478.49 46
1478.57 49
1478.66 52
1478.75 53
1478.84 52
1478.93 51
1479.01 49
1479.10 48
1479.19 48
1479.28 49
1479.37 50
1479.46 51
1479.54 51
1479.63 50
1479.72 48
1479.81 47
1479.90 46
1479.98 47
1480.07 50
1480.16 52
1480.25 54
1480.34 53
1480.43 50
1480.51 44
1480.60 37
1480.69 30
1480.78 24
1480.87 18
1480.95 12
1481.04 7
1481.13 1
1481.22 0
1481.31 0
1481.40 0
1481.48 0
1481.57 0
1481.66 0
1481.75 0
1481.84 1
1481.93 13
1482.01 25
1482.10 35
1482.19 44
1482.28 49
1482.37 51
1482.46 51
1482.54 50
1482.63 49
1482.72 50
1482.81 54
1482.90 60
1482.98 68
1483.07 75
1483.16 81
1483.25 84
1483.34 84
1483.43 81
1483.51 76
1483.60 71
1483.69 68
1483.78 69
1483.87 74
1483.96 83
1484.04 94
1484.13 106
1484.22 116
1484.31 122
1484.40 122
1484.49 116
1484.57 104
1484.66 88
1484.75 69
1484.84 51
1484.93 35
1485.02 22
1485.10 14
1485.19 9
1485.28 6
1485.37 5
1485.46 4
1485.55 4
1485.63 5
1485.72 8
1485.81 13
1485.90 21
1485.99 31
1486.08 42
1486.17 52
1486.25 60
1486.34 67
1486.43 71
1486.52 73
1486.61 75
1486.70 74
1486.78 72
1486.87 68
1486.96 60
1487.05 49
1487.14 37
1487.23 23
1487.31 9
1487.40 0
1487.49 0
1487.58 0
1487.67 0
1487.76 0
1487.84 0
1487.93 0
1488.02 6
1488.11 10
1488.20 12
1488.29 12
1488.38 10
1488.46 7
1488.55 5
1488.64 4
1488.73 7
1488.82 13
1488.91 22
1488.99 33
1489.08 44
1489.17 54
1489.26 63
1489.35 70
1489.44 77
1489.53 83
1489.61 90
1489.70 97
1489.79 104
1489.88 109
1489.97 112
1490.06 111
1490.14 105
1490.23 96
1490.32 84
1490.41 70
1490.50 58
1490.59 48
1490.68 40
1490.76 35
1490.85 33
1490.94 33
1491.03 35
1491.12 38
1491.21 42
1491.30 48
1491.38 54
1491.47 61
1491.56 68
1491.65 74
1491.74 79
1491.83 82
1491.92 83
1492.00 84
1492.09 84
1492.18 84
1492.27 84
1492.36 83
1492.45 83
1492.54 80
1492.62 77
1492.71 71
1492.80 64
1492.89 56
1492.98 48
1493.07 40
1493.16 33
1493.24 28
1493.33 25
1493.42 24
1493.51 26
1493.60 29
1493.69 35
1493.78 42
1493.86 50
1493.95 60
1494.04 68
1494.13 75
1494.22 80
1494.31 82
1494.40 80
1494.48 76
1494.57 69
1494.66 61
1494.75 54
1494.84 48
1494.93 44
1495.02 41
1495.11 40
1495.19 39
1495.28 38
1495.37 38
1495.46 38
1495.55 38
1495.64 39
1495.73 40
1495.81 43
1495.90 47
1495.99 51
1496.08 54
1496.17 56
1496.26 57
1496.35 55
1496.44 50
1496.52 44
1496.61 38
1496.70 31
1496.79 26
1496.88 22
1496.97 21
1497.06 22
1497.14 23
1497.23 24
1497.32 26
1497.41 26
1497.50 25
1497.59 23
1497.68 20
1497.77 18
1497.85 16
1497.94 15
1498.03 15
1498.12 18
1498.21 23
1498.30 29
1498.39 35
1498.48 41
1498.56 46
1498.65 50
1498.74 54
1498.83 57
1498.92 59
1499.01 61
1499.10 62
1499.19 62
1499.27 59
1499.36 55
1499.45 50
1499.54 46
1499.63 44
1499.72 46
1499.81 51
1499.90 59
1499.98 68
1500.07 77
1500.16 84
1500.25 89
1500.34 91
1500.43 90
1500.52 87
1500.61 82
1500.70 75
1500.78 67
1500.87 58
1500.96 48
1501.05 39
1501.14 30
1501.23 23
1501.32 18
1501.41 16
1501.49 17
1501.58 19
1501.67 21
1501.76 24
1501.85 27
1501.94 29
1502.03 31
1502.12 33
1502.21 35
1502.29 36
1502.38 36
1502.47 36
1502.56 35
1502.65 34
1502.74 34
1502.83 37
1502.92 43
1503.01 51
1503.09 61
1503.18 72
1503.27 84
1503.36 95
1503.45 105
1503.54 112
1503.63 118
1503.72 121
1503.81 123
1503.89 124
1503.98 123
1504.07 123
1504.16 121
1504.25 119
1504.34 116
1504.43 112
1504.52 107
1504.61 102
1504.69 98
1504.78 94
1504.87 92
1504.96 92
1505.05 93
1505.14 94
1505.23 94
1505.32 93
1505.41 91
1505.50 87
1505.58 82
1505.67 77
1505.76 73
1505.85 71
1505.94 72
1506.03 76
1506.12 82
1506.21 89
1506.30 96
1506.38 102
1506.47 106
1506.56 106
1506.65 103
1506.74 98
1506.83 93
1506.92 89
1507.01 88
1507.10 89
1507.19 93
1507.27 99
1507.36 106
1507.45 112
1507.54 117
1507.63 120
1507.72 121
1507.81 121
1507.90 120
1507.99 118
1508.08 115
1508.17 111
1508.25 105
1508.34 98
1508.43 90
1508.52 80
1508.61 70
1508.70 61
1508.79 55
1508.88 52
1508.97 53
1509.06 59
1509.14 69
1509.23 81
1509.32 93
1509.41 105
1509.50 115
1509.59 121
1509.68 124
1509.77 124
1509.86 121
1509.95 117
1510.04 112
1510.12 107
1510.21 101
1510.30 95
1510.39 89
1510.48 81
1510.57 74
1510.66 66
1510.75 60
1510.84 55
1510.93 52
1511.02 52
1511.10 54
1511.19 56
1511.28 59
1511.37 62
1511.46 63
1511.55 65
1511.64 66
1511.73 67
1511.82 68
1511.91 69
1512.00 69
1512.09 67
1512.17 65
1512.26 63
1512.35 61
1512.44 60
1512.53 61
1512.62 65
1512.71 71
1512.80 79
1512.89 88
1512.98 96
1513.07 102
1513.16 105
1513.24 105
1513.33 102
1513.42 96
1513.51 88
1513.60 79
1513.69 71
1513.78 66
1513.87 62
1513.96 61
1514.05 61
1514.14 61
1514.23 60
1514.31 58
1514.40 54
1514.49 50
1514.58 47
1514.67 45
1514.76 46
1514.85 49
1514.94 55
1515.03 61
1515.12 68
1515.21 74
1515.30 79
1515.39 83
1515.47 86
1515.56 88
1515.65 89
1515.74 89
1515.83 89
1515.92 89
1516.01 90
1516.10 92
1516.19 95
1516.28 100
1516.37 106
1516.46 111
1516.55 116
1516.64 119
1516.72 118
1516.81 115
1516.90 108
1516.99 100
1517.08 91
1517.17 81
1517.26 73
1517.35 66
1517.44 61
1517.53 57
1517.62 55
1517.71 54
1517.80 54
1517.89 54
1517.98 55
1518.06 58
1518.15 61
1518.24 66
1518.33 71
1518.42 77
1518.51 84
1518.60 91
1518.69 97
1518.78 103
1518.87 106
1518.96 108
1519.05 107
1519.14 104
1519.23 97
1519.32 89
1519.40 80
1519.49 70
1519.58 62
1519.67 56
1519.76 53
1519.85 53
1519.94 55
1520.03 58
1520.12 60
1520.21 61
1520.30 60
1520.39 58
1520.48 55
1520.57 50
1520.66 47
1520.75 44
1520.83 43
1520.92 43
1521.01 44
1521.10 46
1521.19 49
1521.28 51
1521.37 52
1521.46 52
1521.55 53
1521.64 54
1521.73 56
1521.82 60
1521.91 65
1522.00 70
1522.09 75
1522.18 79
1522.27 81
1522.36 83
1522.44 83
1522.53 83
1522.62 83
1522.71 85
1522.80 87
1522.89 90
1522.98 93
1523.07 97
1523.16 101
1523.25 104
1523.34 106
1523.43 106
1523.52 104
1523.61 100
1523.70 95
1523.79 88
1523.88 82
1523.97 75
1524.06 71
1524.14 68
1524.23 67
1524.32 68
1524.41 71
1524.50 74
1524.59 78
1524.68 84
1524.77 91
1524.86 101
1524.95 112
1525.04 123
1525.13 134
1525.22 142
1525.31 146
1525.40 146
1525.49 142
1525.58 134
1525.67 124
1525.76 113
1525.85 103
1525.94 95
1526.02 89
1526.11 85
1526.20 83
1526.29 83
1526.38 84
1526.47 87
1526.56 91
1526.65 96
1526.74 100
1526.83 103
1526.92 103
1527.01 101
1527.10 96
1527.19 89
1527.28 80
1527.37 71
1527.46 61
1527.55 52
1527.64 43
1527.73 34
1527.82 25
1527.91 18
1528.00 12
1528.09 8
1528.18 7
1528.26 10
1528.35 16
1528.44 26
1528.53 37
1528.62 50
1528.71 63
1528.80 74
1528.89 81
1528.98 85
1529.07 83
1529.16 79
1529.25 72
1529.34 65
1529.43 60
1529.52 56
1529.61 55
1529.70 55
1529.79 55
1529.88 54
1529.97 51
1530.06 47
1530.15 41
1530.24 35
1530.33 30
1530.42 25
1530.51 22
1530.60 18
1530.69 14
1530.78 8
1530.87 1
1530.95 0
1531.04 0
1531.13 0
1531.22 0
1531.31 0
1531.40 0
1531.49 0
1531.58 4
1531.67 16
1531.76 25
1531.85 32
1531.94 36
1532.03 36
1532.12 36
1532.21 34
1532.30 33
1532.39 34
1532.48 35
1532.57 38
1532.66 41
1532.75 44
1532.84 47
1532.93 48
1533.02 48
1533.11 46
1533.20 40
1533.29 33
1533.38 23
1533.47 12
1533.56 3
1533.65 0
1533.74 0
1533.83 0
1533.92 0
1534.01 7
1534.10 15
1534.19 22
1534.28 29
1534.37 34
1534.46 37
1534.55 40
1534.64 43
1534.72 45
1534.81 47
1534.90 50
1534.99 52
1535.08 56
1535.17 59
1535.26 63
1535.35 66
1535.44 69
1535.53 69
1535.62 68
1535.71 64
1535.80 60
1535.89 55
1535.98 52
1536.07 51
1536.16 53
1536.25 58
1536.34 66
1536.43 75
1536.52 85
1536.61 94
1536.70 104
1536.79 112
1536.88 120
1536.97 127
1537.06 134
1537.15 140
1537.24 146
1537.33 150
1537.42 153
1537.51 155
1537.60 155
1537.69 154
1537.78 152
1537.87 149
1537.96 147
1538.05 146
1538.14 146
1538.23 146
1538.32 146
1538.41 146
1538.50 147
1538.59 147
1538.68 149
1538.77 152
1538.86 157
1538.95 162
1539.04 166
1539.13 167
1539.22 163
1539.31 155
1539.40 145
1539.49 134
1539.58 124
1539.67 119
1539.76 118
1539.85 121
1539.94 126
1540.03 130
1540.12 133
1540.21 134
1540.30 133
1540.39 133
1540.48 135
1540.57 139
1540.66 146
1540.75 153
1540.84 158
1540.93 159
1541.02 155
1541.11 147
1541.20 134
1541.29 120
1541.38 105
1541.47 90
1541.56 78
1541.65 67
1541.74 59
1541.83 54
1541.92 50
1542.01 49
1542.10 49
1542.19 50
1542.28 52
1542.37 55
1542.46 59
1542.55 64
1542.64 70
1542.73 77
1542.82 85
1542.91 93
1543.00 99
1543.09 102
1543.18 103
1543.27 100
1543.36 94
1543.45 87
1543.54 80
1543.63 74
1543.72 70
1543.81 67
1543.90 66
1543.99 66
1544.08 67
1544.17 68
1544.26 70
1544.35 71
1544.44 71
1544.53 68
1544.62 63
1544.71 56
1544.80 47
1544.89 40
1544.98 35
1545.07 36
1545.16 44
1545.25 57
1545.34 74
1545.43 92
1545.52 106
1545.61 113
1545.70 113
1545.79 107
1545.88 95
1545.97 81
1546.06 68
1546.15 59
1546.24 54
1546.33 53
1546.42 54
1546.51 57
1546.60 61
1546.69 65
1546.78 68
1546.87 70
1546.96 72
1547.05 73
1547.14 73
1547.23 71
1547.32 68
1547.42 64
1547.51 59
1547.60 53
1547.69 46
1547.78 40
1547.87 35
1547.96 30
1548.05 28
1548.14 28
1548.23 30
1548.32 33
1548.41 37
1548.50 42
1548.59 46
1548.68 51
1548.77 55
1548.86 60
1548.95 63
1549.04 65
1549.13 66
1549.22 65
1549.31 62
1549.40 57
1549.49 50
1549.58 42
1549.67 33
1549.76 23
1549.85 13
1549.94 2
1550.03 0
1550.12 0
1550.21 0
1550.30 0
1550.39 0
1550.48 0
1550.57 0
1550.66 6
1550.75 13
1550.84 18
1550.93 19
1551.02 17
1551.12 12
1551.21 7
1551.30 2
1551.39 1
1551.48 5
1551.57 13
1551.66 26
1551.75 41
1551.84 56
1551.93 69
1552.02 79
1552.11 84
1552.20 86
1552.29 85
1552.38 84
1552.47 83
1552.56 83
1552.65 84
1552.74 85
1552.83 86
1552.92 84
1553.01 81
1553.10 75
1553.19 69
1553.28 62
1553.37 56
1553.46 51
1553.55 50
1553.64 52
1553.73 57
1553.83 64
1553.92 72
1554.01 80
1554.10 87
1554.19 92
1554.28 95
1554.37 94
1554.46 92
1554.55 89
1554.64 86
1554.73 82
1554.82 78
1554.91 73
1555.00 68
1555.09 61
1555.18 54
1555.27 47
1555.36 40
1555.45 35
1555.54 34
1555.63 37
1555.72 45
1555.81 57
1555.90 71
1555.99 88
1556.09 104
1556.18 119
1556.27 131
1556.36 140
1556.45 147
1556.54 152
1556.63 156
1556.72 159
1556.81 164
1556.90 169
1556.99 176
1557.08 183
1557.17 191
1557.26 200
1557.35 209
1557.44 218
1557.53 227
1557.62 235
1557.71 240
1557.80 245
1557.89 247
1557.99 249
1558.08 250
1558.17 251
1558.26 252
1558.35 253
1558.44 253
1558.53 253
1558.62 252
1558.71 250
1558.80 247
1558.89 244
1558.98 240
1559.07 234
1559.16 226
1559.25 215
1559.34 203
1559.43 190
1559.52 175
1559.61 161
1559.71 149
1559.80 137
1559.89 128
1559.98 121
1560.07 117
1560.16 115
1560.25 114
1560.34 114
1560.43 115
1560.52 115
1560.61 114
1560.70 111
1560.79 104
1560.88 95
1560.97 84
1561.06 71
1561.15 59
1561.24 47
1561.34 39
1561.43 35
1561.52 34
1561.61 36
1561.70 38
1561.79 41
1561.88 44
1561.97 46
1562.06 47
1562.15 48
1562.24 49
1562.33 53
1562.42 59
1562.51 65
1562.60 72
1562.69 78
1562.79 83
1562.88 87
1562.97 88
1563.06 87
1563.15 85
1563.24 82
1563.33 78
1563.42 73
1563.51 69
1563.60 64
1563.69 58
1563.78 54
1563.87 50
1563.96 47
1564.05 47
1564.14 48
1564.24 51
1564.33 55
1564.42 59
1564.51 61
1564.60 60
1564.69 57
1564.78 51
1564.87 44
1564.96 36
1565.05 29
1565.14 25
1565.23 23
1565.32 25
1565.41 30
1565.51 38
1565.60 47
1565.69 55
1565.78 63
1565.87 69
1565.96 74
1566.05 77
1566.14 81
1566.23 86
1566.32 90
1566.41 95
1566.50 99
1566.59 102
1566.68 104
1566.78 104
1566.87 105
1566.96 105
1567.05 107
1567.14 108
1567.23 109
1567.32 108
1567.41 106
1567.50 102
1567.59 97
1567.68 92
1567.77 88
1567.86 86
1567.96 86
1568.05 89
1568.14 93
1568.23 100
1568.32 106
1568.41 113
1568.50 119
1568.59 124
1568.68 127
1568.77 128
1568.86 127
1568.95 126
1569.05 125
1569.14 125
1569.23 126
1569.32 129
1569.41 132
1569.50 135
1569.59 137
1569.68 137
1569.77 134
1569.86 129
1569.95 120
1570.04 111
1570.14 100
1570.23 90
1570.32 81
1570.41 72
1570.50 65
1570.59 59
1570.68 55
1570.77 53
1570.86 53
1570.95 56
1571.04 61
1571.13 68
1571.23 76
1571.32 83
1571.41 88
1571.50 91
1571.59 91
1571.68 90
1571.77 87
1571.86 84
1571.95 79
1572.04 74
1572.13 68
1572.23 60
1572.32 51
1572.41 42
1572.50 34
1572.59 27
1572.68 22
1572.77 19
1572.86 20
1572.95 24
1573.04 31
1573.13 39
1573.23 46
1573.32 53
1573.41 57
1573.50 57
1573.59 55
1573.68 50
1573.77 45
1573.86 42
1573.95 41
1574.04 44
1574.13 51
1574.23 62
1574.32 74
1574.41 87
1574.50 99
1574.59 109
1574.68 116
1574.77 120
1574.86 122
1574.95 122
1575.04 122
1575.14 122
1575.23 122
1575.32 122
1575.41 121
1575.50 118
1575.59 112
1575.68 103
1575.77 91
1575.86 78
1575.95 64
1576.05 51
1576.14 41
1576.23 34
1576.32 29
1576.41 27
1576.50 27
1576.59 26
1576.68 25
1576.77 22
1576.87 18
1576.96 13
1577.05 7
1577.14 2
1577.23 0
1577.32 0
1577.41 0
1577.50 0
1577.59 0
1577.68 0
1577.78 0
1577.87 0
1577.96 0
1578.05 5
1578.14 11
1578.23 18
1578.32 25
1578.41 31
1578.50 35
1578.60 38
1578.69 40
1578.78 42
1578.87 43
1578.96 46
1579.05 48
1579.14 51
1579.23 54
1579.32 57
1579.42 60
1579.51 64
1579.60 70
1579.69 78
1579.78 90
1579.87 103
1579.96 118
1580.05 132
1580.14 145
1580.24 154
1580.33 159
1580.42 159
1580.51 157
1580.60 151
1580.69 145
1580.78 137
1580.87 131
1580.96 126
1581.06 122
1581.15 119
1581.24 117
1581.33 115
1581.42 112
1581.51 110
1581.60 107
1581.69 106
1581.79 107
1581.88 110
1581.97 114
1582.06 120
1582.15 125
1582.24 129
1582.33 131
1582.42 132
1582.51 132
1582.61 131
1582.70 132
1582.79 133
1582.88 134
1582.97 135
1583.06 134
1583.15 130
1583.24 124
1583.34 116
1583.43 110
1583.52 106
1583.61 107
1583.70 114
1583.79 126
1583.88 140
1583.97 154
1584.07 164
1584.16 169
1584.25 168
1584.34 161
1584.43 150
1584.52 138
1584.61 126
1584.70 117
1584.80 110
1584.89 106
1584.98 103
1585.07 102
1585.16 100
1585.25 100
1585.34 100
1585.43 101
1585.53 103
1585.62 106
1585.71 110
1585.80 112
1585.89 113
1585.98 110
1586.07 103
1586.17 93
1586.26 82
1586.35 70
1586.44 60
1586.53 52
1586.62 48
1586.71 47
1586.80 48
1586.90 51
1586.99 56
1587.08 61
1587.17 67
1587.26 73
1587.35 80
1587.44 87
1587.53 93
1587.63 99
1587.72 103
1587.81 106
1587.90 108
1587.99 110
1588.08 111
1588.17 112
1588.27 112
1588.36 110
1588.45 108
1588.54 104
1588.63 99
1588.72 93
1588.81 86
1588.91 78
1589.00 69
1589.09 60
1589.18 50
1589.27 39
1589.36 29
1589.45 20
1589.55 13
1589.64 9
1589.73 8
1589.82 10
1589.91 13
1590.00 18
1590.09 22
1590.19 26
1590.28 28
1590.37 30
1590.46 32
1590.55 33
1590.64 36
1590.73 39
1590.83 43
1590.92 48
1591.01 51
1591.10 53
1591.19 54
1591.28 52
1591.37 50
1591.47 48
1591.56 48
1591.65 48
1591.74 50
1591.83 53
1591.92 56
1592.01 57
1592.11 57
1592.20 57
1592.29 56
1592.38 57
1592.47 58
1592.56 62
1592.65 66
1592.75 69
1592.84 70
1592.93 69
1593.02 64
1593.11 56
1593.20 47
1593.30 39
1593.39 32
1593.48 27
1593.57 24
1593.66 23
1593.75 22
1593.84 21
1593.94 19
1594.03 16
1594.12 12
1594.21 9
1594.30 5
1594.39 2
1594.49 1
1594.58 0
1594.67 0
1594.76 0
1594.85 0
1594.94 0
1595.03 0
1595.13 0
1595.22 0
1595.31 0
1595.40 6
1595.49 13
1595.58 19
1595.68 23
1595.77 25
1595.86 25
1595.95 22
1596.04 18
1596.13 13
1596.23 10
1596.32 7
1596.41 7
1596.50 8
1596.59 12
1596.68 18
1596.77 26
1596.87 35
1596.96 44
1597.05 53
1597.14 62
1597.23 70
1597.32 77
1597.42 81
1597.51 83
1597.60 82
1597.69 78
1597.78 72
1597.87 63
1597.97 53
1598.06 43
1598.15 34
1598.24 27
1598.33 22
1598.42 20
1598.52 21
1598.61 23
1598.70 27
1598.79 32
1598.88 37
1598.97 43
1599.07 49
1599.16 54
1599.25 57
1599.34 58
1599.43 56
1599.52 51
1599.62 44
1599.71 37
1599.80 30
1599.89 26
1599.98 25
1600.07 28
1600.17 34
1600.26 42
1600.35 50
1600.44 58
1600.53 65
1600.62 71
1600.72 75
1600.81 79
1600.90 82
1600.99 87
1601.08 92
1601.18 96
1601.27 100
1601.36 103
1601.45 103
1601.54 101
1601.63 97
1601.73 91
1601.82 84
1601.91 78
1602.00 74
1602.09 72
1602.18 73
1602.28 77
1602.37 82
1602.46 86
1602.55 88
1602.64 87
1602.74 83
1602.83 78
1602.92 71
1603.01 64
1603.10 58
1603.19 53
1603.29 49
1603.38 46
1603.47 43
1603.56 42
1603.65 41
1603.75 43
1603.84 46
1603.93 52
1604.02 59
1604.11 67
1604.20 75
1604.30 83
1604.39 90
1604.48 96
1604.57 101
1604.66 104
1604.76 105
1604.85 105
1604.94 104
1605.03 102
1605.12 100
1605.21 98
1605.31 95
1605.40 92
1605.49 87
1605.58 81
1605.67 74
1605.77 68
1605.86 61
1605.95 57
1606.04 56
1606.13 58
1606.23 63
1606.32 70
1606.41 78
1606.50 86
1606.59 92
1606.68 97
1606.78 100
1606.87 102
1606.96 103
1607.05 102
1607.14 99
1607.24 95
1607.33 89
1607.42 80
1607.51 71
1607.60 60
1607.70 50
1607.79 42
1607.88 36
1607.97 31
1608.06 29
1608.16 29
1608.25 29
1608.34 29
1608.43 30
1608.52 30
1608.61 31
1608.71 31
1608.80 31
1608.89 30
1608.98 29
1609.07 29
1609.17 29
1609.26 31
1609.35 35
1609.44 40
1609.53 47
1609.63 55
1609.72 62
1609.81 68
1609.90 72
1609.99 74
1610.09 73
1610.18 69
1610.27 63
1610.36 56
1610.45 46
1610.55 37
1610.64 29
1610.73 23
1610.82 21
1610.91 24
1611.01 32
1611.10 42
1611.19 54
1611.28 65
1611.37 73
1611.47 78
1611.56 79
1611.65 77
1611.74 75
1611.83 73
1611.93 74
1612.02 78
1612.11 84
1612.20 92
1612.30 100
1612.39 107
1612.48 113
1612.57 117
1612.66 119
1612.76 120
1612.85 120
1612.94 119
1613.03 118
1613.12 117
1613.22 116
1613.31 114
1613.40 113
1613.49 111
1613.58 110
1613.68 110
1613.77 109
1613.86 108
1613.95 108
1614.04 107
1614.14 106
1614.23 106
1614.32 106
1614.41 106
1614.51 107
1614.60 109
1614.69 112
1614.78 115
1614.87 118
1614.97 120
1615.06 120
1615.15 119
1615.24 115
1615.33 110
1615.43 103
1615.52 96
1615.61 89
1615.70 82
1615.80 75
1615.89 69
1615.98 64
1616.07 58
1616.16 52
1616.26 46
1616.35 39
1616.44 34
1616.53 31
1616.62 31
1616.72 34
1616.81 41
1616.90 51
1616.99 60
1617.09 70
1617.18 77
1617.27 83
1617.36 87
1617.45 89
1617.55 90
1617.64 90
1617.73 90
1617.82 91
1617.92 91
1618.01 93
1618.10 95
1618.19 99
1618.28 104
1618.38 109
1618.47 115
1618.56 119
1618.65 122
1618.75 123
1618.84 121
1618.93 117
1619.02 112
1619.11 106
1619.21 99
1619.30 94
1619.39 90
1619.48 88
1619.58 87
1619.67 86
1619.76 85
1619.85 84
1619.95 80
1620.04 75
1620.13 70
1620.22 63
1620.31 57
1620.41 51
1620.50 45
1620.59 40
1620.68 35
1620.78 32
1620.87 31
1620.96 31
1621.05 34
1621.15 39
1621.24 44
1621.33 50
1621.42 54
1621.51 58
1621.61 60
1621.70 60
1621.79 61
1621.88 62
1621.98 64
1622.07 68
1622.16 73
1622.25 79
1622.35 85
1622.44 88
1622.53 89
1622.62 87
1622.71 80
1622.81 70
1622.90 56
1622.99 41
1623.08 26
1623.18 11
1623.27 0
1623.36 0
1623.45 0
1623.55 0
1623.64 2
1623.73 14
1623.82 29
1623.92 45
1624.01 61
1624.10 74
1624.19 85
1624.29 91
1624.38 94
1624.47 93
1624.56 90
1624.65 84
1624.75 75
1624.84 66
1624.93 56
1625.02 47
1625.12 40
1625.21 35
1625.30 33
1625.39 34
1625.49 37
1625.58 42
1625.67 48
1625.76 52
1625.86 54
1625.95 52
1626.04 48
1626.13 41
1626.23 33
1626.32 26
1626.41 21
1626.50 19
1626.60 19
1626.69 22
1626.78 25
1626.87 29
1626.97 33
1627.06 35
1627.15 38
1627.24 39
1627.34 41
1627.43 44
1627.52 47
1627.61 51
1627.71 57
1627.80 64
1627.89 72
1627.98 80
1628.08 86
1628.17 90
1628.26 89
1628.35 84
1628.45 74
1628.54 60
1628.63 44
1628.72 29
1628.82 16
1628.91 6
1629.00 1
1629.09 0
1629.19 0
1629.28 0
1629.37 0
1629.46 0
1629.56 0
1629.65 0
1629.74 0
1629.83 0
1629.93 0
1630.02 8
1630.11 17
1630.20 26
1630.30 33
1630.39 38
1630.48 41
1630.57 42
1630.67 42
1630.76 43
1630.85 43
1630.94 44
1631.04 45
1631.13 44
1631.22 42
1631.32 38
1631.41 31
1631.50 22
1631.59 13
1631.69 6
1631.78 1
1631.87 1
1631.96 6
1632.06 15
1632.15 26
1632.24 38
1632.33 49
1632.43 60
1632.52 71
1632.61 82
1632.70 94
1632.80 106
1632.89 118
1632.98 126
1633.08 130
1633.17 127
1633.26 120
1633.35 109
1633.45 98
1633.54 90
1633.63 86
1633.72 87
1633.82 93
1633.91 100
1634.00 107
1634.09 111
1634.19 112
1634.28 111
1634.37 106
1634.47 102
1634.56 97
1634.65 94
1634.74 91
1634.84 89
1634.93 86
1635.02 81
1635.11 76
1635.21 70
1635.30 64
1635.39 60
1635.49 57
1635.58 56
1635.67 57
1635.76 59
1635.86 61
1635.95 62
1636.04 62
1636.13 61
1636.23 57
1636.32 52
1636.41 45
1636.51 36
1636.60 28
1636.69 19
1636.78 12
1636.88 7
1636.97 3
1637.06 0
1637.15 0
1637.25 0
1637.34 0
1637.43 2
1637.53 7
1637.62 13
1637.71 22
1637.80 31
1637.90 41
1637.99 48
1638.08 53
1638.18 53
1638.27 50
1638.36 44
1638.45 36
1638.55 28
1638.64 20
1638.73 15
1638.82 12
1638.92 11
1639.01 11
1639.10 11
1639.20 12
1639.29 13
1639.38 15
1639.47 16
1639.57 18
1639.66 18
1639.75 17
1639.85 14
1639.94 8
1640.03 1
1640.12 0
1640.22 0
1640.31 0
1640.40 0
1640.50 0
1640.59 0
1640.68 0
1640.77 7
1640.87 18
1640.96 30
1641.05 39
1641.15 47
1641.24 53
1641.33 57
1641.42 60
1641.52 62
1641.61 63
1641.70 65
1641.80 67
1641.89 70
1641.98 71
1642.07 72
1642.17 70
1642.26 67
1642.35 62
1642.45 56
1642.54 50
1642.63 44
1642.73 41
1642.82 40
1642.91 40
1643.00 43
1643.10 46
1643.19 49
1643.28 52
1643.38 53
1643.47 54
1643.56 55
1643.65 56
1643.75 58
1643.84 59
1643.93 61
1644.03 61
1644.12 59
1644.21 57
1644.31 55
1644.40 54
1644.49 57
1644.58 62
1644.68 71
1644.77 83
1644.86 95
1644.96 107
1645.05 118
1645.14 125
1645.24 131
1645.33 134
1645.42 136
1645.51 138
1645.61 141
1645.70 146
1645.79 151
1645.89 158
1645.98 164
1646.07 170
1646.17 174
1646.26 175
1646.35 174
1646.44 171
1646.54 167
1646.63 163
1646.72 158
1646.82 155
1646.91 153
1647.00 152
1647.10 152
1647.19 153
1647.28 154
1647.37 154
1647.47 153
1647.56 150
1647.65 147
1647.75 144
1647.84 141
1647.93 140
1648.03 141
1648.12 142
1648.21 144
1648.31 145
1648.40 143
1648.49 140
1648.58 133
1648.68 124
1648.77 113
1648.86 101
1648.96 89
1649.05 78
1649.14 69
1649.24 64
1649.33 63
1649.42 66
1649.52 73
1649.61 82
1649.70 94
1649.80 105
1649.89 115
1649.98 123
1650.07 129
1650.17 133
1650.26 135
1650.35 135
1650.45 133
1650.54 130
1650.63 127
1650.73 122
1650.82 117
1650.91 112
1651.01 107
1651.10 100
1651.19 92
1651.29 83
1651.38 72
1651.47 61
1651.56 48
1651.66 36
1651.75 24
1651.84 13
1651.94 2
1652.03 0
1652.12 0
1652.22 0
1652.31 0
1652.40 0
1652.50 0
1652.59 0
1652.68 1
1652.78 9
1652.87 15
1652.96 19
1653.06 22
1653.15 24
1653.24 27
1653.34 30
1653.43 33
1653.52 36
1653.62 38
1653.71 37
1653.80 34
1653.90 31
1653.99 29
1654.08 29
1654.17 32
1654.27 37
1654.36 44
1654.45 49
1654.55 50
1654.64 48
1654.73 41
1654.83 32
1654.92 21
1655.01 13
1655.11 9
1655.20 11
1655.29 18
1655.39 29
1655.48 44
1655.57 61
1655.67 77
1655.76 91
1655.85 104
1655.95 115
1656.04 124
1656.13 130
1656.23 134
1656.32 135
1656.41 133
1656.51 128
1656.60 123
1656.69 119
1656.79 117
1656.88 119
1656.97 125
1657.07 134
1657.16 145
1657.25 155
1657.35 164
1657.44 169
1657.53 171
1657.63 170
1657.72 167
1657.81 162
1657.91 157
1658.00 152
1658.09 149
1658.19 148
1658.28 147
1658.37 147
1658.47 145
1658.56 142
1658.65 137
1658.75 131
1658.84 124
1658.93 117
1659.03 110
1659.12 103
1659.21 98
1659.31 92
1659.40 87
1659.49 81
1659.59 75
1659.68 67
1659.77 59
1659.87 49
1659.96 39
1660.05 28
1660.15 19
1660.24 11
1660.33 7
1660.43 5
1660.52 6
1660.62 10
1660.71 15
1660.80 20
1660.90 25
1660.99 31
1661.08 36
1661.18 42
1661.27 47
1661.36 52
1661.46 57
1661.55 63
1661.64 69
1661.74 77
1661.83 85
1661.92 94
1662.02 102
1662.11 110
1662.20 117
1662.30 123
1662.39 129
1662.48 135
1662.58 140
1662.67 145
1662.76 149
1662.86 152
1662.95 152
1663.05 151
1663.14 148
1663.23 146
1663.33 144
1663.42 143
1663.51 143
1663.61 143
1663.70 143
1663.79 141
1663.89 138
1663.98 133
1664.07 128
1664.17 122
1664.26 117
1664.35 114
1664.45 112
1664.54 113
1664.64 116
1664.73 120
1664.82 126
1664.92 132
1665.01 137
1665.10 139
1665.20 137
1665.29 132
1665.38 124
1665.48 114
1665.57 103
1665.66 94
1665.76 86
1665.85 81
1665.94 78
1666.04 75
1666.13 72
1666.23 67
1666.32 60
1666.41 52
1666.51 43
1666.60 35
1666.69 29
1666.79 27
1666.88 28
1666.97 33
1667.07 38
1667.16 43
1667.26 47
1667.35 48
1667.44 46
1667.54 43
1667.63 38
1667.72 33
1667.82 29
1667.91 26
1668.00 22
1668.10 18
1668.19 13
1668.29 8
1668.38 1
1668.47 0
1668.57 0
1668.66 0
1668.75 0
1668.85 0
1668.94 0
1669.03 1
1669.13 6
1669.22 9
1669.32 10
1669.41 9
1669.50 7
1669.60 5
1669.69 6
1669.78 9
1669.88 15
1669.97 24
1670.06 36
1670.16 50
1670.25 65
1670.35 78
1670.44 90
1670.53 99
1670.63 104
1670.72 104
1670.81 101
1670.91 95
1671.00 88
1671.10 81
1671.19 75
1671.28 70
1671.38 67
1671.47 66
1671.56 66
1671.66 68
1671.75 70
1671.85 74
1671.94 77
1672.03 79
1672.13 79
1672.22 76
1672.31 71
1672.41 63
1672.50 55
1672.60 46
1672.69 39
1672.78 33
1672.88 29
1672.97 26
1673.06 24
1673.16 22
1673.25 22
1673.35 23
1673.44 26
1673.53 30
1673.63 36
1673.72 43
1673.81 49
1673.91 54
1674.00 57
1674.10 58
1674.19 56
1674.28 54
1674.38 52
1674.47 50
1674.57 50
1674.66 52
1674.75 56
1674.85 62
1674.94 68
1675.03 75
1675.13 81
1675.22 87
1675.32 90
1675.41 92
1675.50 92
1675.60 91
1675.69 90
1675.79 89
1675.88 88
1675.97 88
1676.07 88
1676.16 86
1676.25 82
1676.35 77
1676.44 71
1676.54 64
1676.63 58
1676.72 54
1676.82 53
1676.91 55
1677.01 60
1677.10 66
1677.19 72
1677.29 78
1677.38 82
1677.48 84
1677.57 84
1677.66 82
1677.76 78
1677.85 74
1677.94 69
1678.04 64
1678.13 58
1678.23 50
1678.32 41
1678.41 30
1678.51 19
1678.60 7
1678.70 0
1678.79 0
1678.88 0
1678.98 0
1679.07 0
1679.17 0
1679.26 0
1679.35 0
1679.45 1
1679.54 5
1679.64 10
1679.73 16
1679.82 22
1679.92 28
1680.01 33
1680.11 36
1680.20 37
1680.29 37
1680.39 35
1680.48 33
1680.58 31
1680.67 32
1680.76 34
1680.86 38
1680.95 43
1681.05 48
1681.14 52
1681.23 56
1681.33 60
1681.42 63
1681.52 67
1681.61 71
1681.70 75
1681.80 78
1681.89 81
1681.99 82
1682.08 82
1682.17 80
1682.27 77
1682.36 72
1682.46 67
1682.55 61
1682.64 54
1682.74 47
1682.83 40
1682.93 33
1683.02 27
1683.11 22
1683.21 21
1683.30 22
1683.40 26
1683.49 32
1683.58 39
1683.68 45
1683.77 50
1683.87 53
1683.96 53
1684.05 51
1684.15 47
1684.24 43
1684.34 39
1684.43 34
1684.53 31
1684.62 27
1684.71 25
1684.81 24
1684.90 24
1685.00 27
1685.09 32
1685.18 39
1685.28 48
1685.37 57
1685.47 67
1685.56 76
1685.65 84
1685.75 91
1685.84 97
1685.94 103
1686.03 108
1686.13 113
1686.22 118
1686.31 122
1686.41 127
1686.50 131
1686.60 135
1686.69 138
1686.78 142
1686.88 147
1686.97 151
1687.07 156
1687.16 160
1687.26 163
1687.35 166
1687.44 168
1687.54 170
1687.63 173
1687.73 175
1687.82 176
1687.91 176
1688.01 173
1688.10 167
1688.20 158
1688.29 148
1688.39 137
1688.48 125
1688.57 114
1688.67 104
1688.76 96
1688.86 89
1688.95 86
1689.04 85
1689.14 88
1689.23 94
1689.33 101
1689.42 109
1689.52 117
1689.61 124
1689.70 130
1689.80 135
1689.89 141
1689.99 146
1690.08 151
1690.18 154
1690.27 153
1690.36 148
1690.46 138
1690.55 123
1690.65 105
1690.74 87
1690.84 71
1690.93 59
1691.02 54
1691.12 55
1691.21 62
1691.31 75
1691.40 90
1691.50 106
1691.59 120
1691.68 131
1691.78 139
1691.87 144
1691.97 145
1692.06 144
1692.16 142
1692.25 138
1692.34 134
1692.44 130
1692.53 127
1692.63 124
1692.72 123
1692.82 124
1692.91 126
1693.00 128
1693.10 132
1693.19 135
1693.29 138
1693.38 139
1693.48 138
1693.57 136
1693.67 133
1693.76 129
1693.85 124
1693.95 120
1694.04 118
1694.14 116
1694.23 116
1694.33 116
1694.42 116
1694.51 116
1694.61 116
1694.70 115
1694.80 114
1694.89 113
1694.99 112
1695.08 111
1695.18 109
1695.27 106
1695.36 102
1695.46 96
1695.55 89
1695.65 82
1695.74 75
1695.84 68
1695.93 61
1696.02 54
1696.12 47
1696.21 39
1696.31 32
1696.40 25
1696.50 21
1696.59 18
1696.69 17
1696.78 17
1696.87 16
1696.97 16
1697.06 14
1697.16 11
1697.25 8
1697.35 6
1697.44 6
1697.54 6
1697.63 8
1697.72 11
1697.82 14
1697.91 16
1698.01 18
1698.10 20
1698.20 21
1698.29 23
1698.39 24
1698.48 25
1698.58 26
1698.67 27
1698.76 28
1698.86 29
1698.95 31
1699.05 33
1699.14 35
1699.24 38
1699.33 39
1699.43 38
1699.52 34
1699.61 28
1699.71 21
1699.80 13
1699.90 6
1699.99 1
1700.09 0
1700.18 0
1700.28 3
1700.37 8
1700.47 16
1700.56 25
1700.65 35
1700.75 44
1700.84 53
1700.94 61
1701.03 68
1701.13 74
1701.22 80
1701.32 87
1701.41 94
1701.51 104
1701.60 115
1701.69 126
1701.79 136
1701.88 144
1701.98 149
1702.07 152
1702.17 151
1702.26 149
1702.36 145
1702.45 139
1702.55 134
1702.64 128
1702.74 122
1702.83 116
1702.92 110
1703.02 105
1703.11 100
1703.21 95
1703.30 90
1703.40 85
1703.49 80
1703.59 76
1703.68 73
1703.78 72
1703.87 73
1703.97 76
1704.06 81
1704.15 88
1704.25 94
1704.34 100
1704.44 104
1704.53 106
1704.63 106
1704.72 104
1704.82 100
1704.91 96
1705.01 93
1705.10 90
1705.20 89
1705.29 89
1705.39 90
1705.48 90
1705.57 88
1705.67 84
1705.76 78
1705.86 69
1705.95 59
1706.05 50
1706.14 42
1706.24 36
1706.33 32
1706.43 30
1706.52 29
1706.62 27
1706.71 25
1706.81 22
1706.90 20
1707.00 19
1707.09 19
1707.18 21
1707.28 23
1707.37 25
1707.47 25
1707.56 23
1707.66 20
1707.75 15
1707.85 9
1707.94 4
1708.04 0
1708.13 0
1708.23 0
1708.32 0
1708.42 0
1708.51 0
1708.61 0
1708.70 2
1708.80 4
1708.89 5
1708.99 5
1709.08 4
1709.17 2
1709.27 1
1709.36 1
1709.46 3
1709.55 7
1709.65 10
1709.74 12
1709.84 12
1709.93 9
1710.03 4
1710.12 0
1710.22 0
1710.31 0
1710.41 0
1710.50 0
1710.60 0
1710.69 1
1710.79 10
1710.88 18
1710.98 24
1711.07 29
1711.17 33
1711.26 38
1711.36 44
1711.45 51
1711.55 58
1711.64 64
1711.73 69
1711.83 71
1711.92 72
1712.02 71
1712.11 70
1712.21 69
1712.30 70
1712.40 71
1712.49 72
1712.59 74
1712.68 76
1712.78 78
1712.87 80
1712.97 81
1713.06 82
1713.16 82
1713.25 81
1713.35 78
1713.44 74
1713.54 68
1713.63 60
1713.73 51
1713.82 40
1713.92 28
1714.01 17
1714.11 8
1714.20 2
1714.30 0
1714.39 1
1714.49 5
1714.58 10
1714.68 14
1714.77 15
1714.87 14
1714.96 11
1715.06 8
1715.15 7
1715.25 11
1715.34 20
1715.44 35
1715.53 55
1715.63 78
1715.72 101
1715.82 121
1715.91 135
1716.01 143
1716.10 143
1716.20 136
1716.29 124
1716.39 108
1716.48 92
1716.58 76
1716.67 62
1716.77 50
1716.86 42
1716.96 36
1717.05 35
1717.15 36
1717.24 41
1717.34 48
1717.43 59
1717.53 72
1717.62 86
1717.72 100
1717.81 114
1717.91 126
1718.00 136
1718.10 143
1718.19 147
1718.29 148
1718.38 147
1718.48 145
1718.57 143
1718.67 141
1718.76 141
1718.86 142
1718.95 144
1719.05 147
1719.14 150
1719.24 154
1719.33 157
1719.43 161
1719.52 164
1719.62 167
1719.71 170
1719.81 172
1719.90 173
1720.00 173
1720.09 173
1720.19 174
1720.28 175
1720.38 176
1720.47 179
1720.57 183
1720.66 187
1720.76 191
1720.85 196
1720.95 200
1721.04 204
1721.14 206
1721.23 205
1721.33 200
1721.42 191
1721.52 176
1721.61 159
1721.71 140
1721.80 122
1721.90 106
1721.99 96
1722.09 91
1722.19 92
1722.28 96
1722.38 102
1722.47 110
1722.57 116
1722.66 121
1722.76 123
1722.85 122
1722.95 118
1723.04 113
1723.14 106
1723.23 97
1723.33 89
1723.42 81
1723.52 75
1723.61 69
1723.71 63
1723.80 59
1723.90 56
1723.99 53
1724.09 51
1724.18 49
1724.28 48
1724.37 48
1724.47 48
1724.56 48
1724.66 50
1724.76 53
1724.85 57
1724.95 63
1725.04 70
1725.14 76
1725.23 81
1725.33 83
1725.42 82
1725.52 79
1725.61 76
1725.71 73
1725.80 73
1725.90 74
1725.99 76
1726.09 79
1726.18 80
1726.28 80
1726.37 78
1726.47 74
1726.56 70
1726.66 66
1726.76 63
1726.85 63
1726.95 65
1727.04 68
1727.14 72
1727.23 75
1727.33 76
1727.42 76
1727.52 72
1727.61 67
1727.71 61
1727.80 56
1727.90 52
1727.99 51
1728.09 52
1728.18 55
1728.28 59
1728.38 64
1728.47 68
1728.57 71
1728.66 76
1728.76 81
1728.85 86
1728.95 90
1729.04 93
1729.14 94
1729.23 92
1729.33 87
1729.42 79
1729.52 70
1729.61 62
1729.71 54
1729.81 48
1729.90 43
1730.00 40
1730.09 38
1730.19 38
1730.28 39
1730.38 42
1730.47 47
1730.57 54
1730.66 62
1730.76 69
1730.85 74
1730.95 77
1731.05 78
1731.14 77
1731.24 76
1731.33 75
1731.43 76
1731.52 77
1731.62 78
1731.71 78
1731.81 75
1731.90 69
1732.00 63
1732.09 57
1732.19 52
1732.29 50
1732.38 52
1732.48 56
1732.57 62
1732.67 67
1732.76 71
1732.86 72
1732.95 70
1733.05 65
1733.14 60
1733.24 55
1733.34 51
1733.43 48
1733.53 45
1733.62 43
1733.72 42
1733.81 40
1733.91 38
1734.00 38
1734.10 38
1734.19 40
1734.29 44
1734.39 50
1734.48 57
1734.58 64
1734.67 70
1734.77 76
1734.86 80
1734.96 83
1735.05 85
1735.15 87
1735.24 88
1735.34 89
1735.44 91
1735.53 93
1735.63 95
1735.72 95
1735.82 95
1735.91 93
1736.01 91
1736.10 88
1736.20 86
1736.30 82
1736.39 78
1736.49 73
1736.58 67
1736.68 60
1736.77 55
1736.87 53
1736.96 54
1737.06 61
1737.16 72
1737.25 86
1737.35 101
1737.44 116
1737.54 128
1737.63 137
1737.73 142
1737.82 143
1737.92 141
1738.02 135
1738.11 126
1738.21 115
1738.30 102
1738.40 90
1738.49 77
1738.59 65
1738.68 52
1738.78 39
1738.88 25
1738.97 9
1739.07 0
1739.16 0
1739.26 0
1739.35 0
1739.45 0
1739.55 0
1739.64 0
1739.74 0
1739.83 9
1739.93 22
1740.02 32
1740.12 41
1740.21 47
1740.31 52
1740.41 56
1740.50 61
1740.60 65
1740.69 70
1740.79 75
1740.88 80
1740.98 84
1741.08 89
1741.17 94
1741.27 98
1741.36 103
1741.46 108
1741.55 112
1741.65 115
1741.75 117
1741.84 117
1741.94 115
1742.03 112
1742.13 109
1742.22 104
1742.32 100
1742.42 96
1742.51 92
1742.61 88
1742.70 85
1742.80 83
1742.89 82
1742.99 82
1743.09 84
1743.18 88
1743.28 94
1743.37 100
1743.47 106
1743.56 111
1743.66 114
1743.76 114
1743.85 111
1743.95 105
1744.04 97
1744.14 88
1744.23 79
1744.33 72
1744.43 66
1744.52 63
1744.62 63
1744.71 64
1744.81 67
1744.90 71
1745.00 75
1745.10 81
1745.19 87
1745.29 93
1745.38 100
1745.48 106
1745.57 112
1745.67 118
1745.77 122
1745.86 126
1745.96 127
1746.05 127
1746.15 125
1746.25 120
1746.34 115
1746.44 110
1746.53 106
1746.63 105
1746.72 108
1746.82 112
1746.92 119
1747.01 125
1747.11 130
1747.20 133
1747.30 136
1747.40 138
1747.49 141
1747.59 147
1747.68 156
1747.78 168
1747.87 184
1747.97 203
1748.07 223
1748.16 244
1748.26 265
1748.35 285
1748.45 305
1748.55 324
1748.64 343
1748.74 363
1748.83 383
1748.93 404
1749.03 427
1749.12 449
1749.22 472
1749.31 491
1749.41 507
1749.50 518
1749.60 523
1749.70 523
1749.79 519
1749.89 511
1749.98 502
1750.08 491
1750.18 480
1750.27 470
1750.37 460
1750.46 451
1750.56 445
1750.66 442
1750.75 440
1750.85 439
1750.94 437
1751.04 434
1751.14 428
1751.23 419
1751.33 409
1751.42 399
1751.52 388
1751.61 378
1751.71 368
1751.81 356
1751.90 342
1752.00 325
1752.09 306
1752.19 286
1752.29 265
1752.38 246
1752.48 227
1752.57 209
1752.67 190
1752.77 171
1752.86 151
1752.96 131
1753.05 113
1753.15 98
1753.25 88
1753.34 84
1753.44 86
1753.53 92
1753.63 101
1753.73 112
1753.82 124
1753.92 134
1754.01 143
1754.11 151
1754.21 158
1754.30 162
1754.40 165
1754.49 164
1754.59 160
1754.69 153
1754.78 145
1754.88 137
1754.98 130
1755.07 125
1755.17 123
1755.26 124
1755.36 126
1755.46 130
1755.55 133
1755.65 137
1755.74 139
1755.84 140
1755.94 140
1756.03 139
1756.13 138
1756.22 137
1756.32 136
1756.42 135
1756.51 135
1756.61 134
1756.70 133
1756.80 129
1756.90 125
1756.99 120
1757.09 115
1757.18 112
1757.28 112
1757.38 115
1757.47 122
1757.57 132
1757.67 143
1757.76 155
1757.86 165
1757.95 174
1758.05 180
1758.15 184
1758.24 185
1758.34 185
1758.43 184
1758.53 182
1758.63 180
1758.72 178
1758.82 177
1758.92 174
1759.01 170
1759.11 163
1759.20 154
1759.30 142
1759.40 128
1759.49 113
1759.59 98
1759.68 85
1759.78 73
1759.88 65
1759.97 60
1760.07 58
1760.17 59
1760.26 63
1760.36 68
1760.45 75
1760.55 84
1760.65 95
1760.74 108
1760.84 123
1760.94 140
1761.03 158
1761.13 175
1761.22 190
1761.32 201
1761.42 208
1761.51 209
1761.61 207
1761.70 202
1761.80 196
1761.90 190
1761.99 185
1762.09 180
1762.19 177
1762.28 174
1762.38 170
1762.47 164
1762.57 157
1762.67 148
1762.76 138
1762.86 126
1762.96 113
1763.05 101
1763.15 91
1763.24 83
1763.34 79
1763.44 77
1763.53 78
1763.63 80
1763.73 82
1763.82 83
1763.92 83
1764.02 82
1764.11 80
1764.21 80
1764.30 81
1764.40 85
1764.50 92
1764.59 100
1764.69 109
1764.79 117
1764.88 124
1764.98 130
1765.07 135
1765.17 139
1765.27 142
1765.36 143
1765.46 142
1765.56 139
1765.65 132
1765.75 124
1765.85 114
1765.94 105
1766.04 97
1766.13 94
1766.23 93
1766.33 95
1766.42 99
1766.52 103
1766.62 104
1766.71 103
1766.81 100
1766.91 94
1767.00 88
1767.10 80
1767.19 73
1767.29 66
1767.39 59
1767.48 51
1767.58 42
1767.68 33
1767.77 25
1767.87 18
1767.97 14
1768.06 12
1768.16 13
1768.25 15
1768.35 18
1768.45 21
1768.54 24
1768.64 25
1768.74 26
1768.83 26
1768.93 28
1769.03 31
1769.12 37
1769.22 45
1769.32 55
1769.41 66
1769.51 77
1769.60 86
1769.70 91
1769.80 92
1769.89 89
1769.99 82
1770.09 72
1770.18 60
1770.28 47
1770.38 36
1770.47 27
1770.57 22
1770.67 20
1770.76 20
1770.86 23
1770.96 27
1771.05 32
1771.15 36
1771.24 41
1771.34 46
1771.44 52
1771.53 58
1771.63 64
1771.73 69
1771.82 74
1771.92 77
1772.02 79
1772.11 78
1772.21 75
1772.31 70
1772.40 60
1772.50 48
1772.60 33
1772.69 17
1772.79 0
1772.89 0
1772.98 0
1773.08 0
1773.18 0
1773.27 0
1773.37 0
1773.46 0
1773.56 0
1773.66 16
1773.75 36
1773.85 54
1773.95 69
1774.04 77
1774.14 80
1774.24 75
1774.33 66
1774.43 53
1774.53 38
1774.62 25
1774.72 14
1774.82 8
1774.91 6
1775.01 10
1775.11 18
1775.20 28
1775.30 39
1775.40 50
1775.49 61
1775.59 71
1775.69 81
1775.78 91
1775.88 101
1775.98 110
1776.07 117
1776.17 121
1776.27 121
1776.36 118
1776.46 111
1776.56 103
1776.65 93
1776.75 82
1776.85 71
1776.94 61
1777.04 53
1777.14 46
1777.23 42
1777.33 41
1777.43 44
1777.52 50
1777.62 59
1777.72 69
1777.81 77
1777.91 84
1778.01 87
1778.10 87
1778.20 85
1778.30 81
1778.39 77
1778.49 73
1778.59 70
1778.68 68
1778.78 65
1778.88 63
1778.97 62
1779.07 61
1779.17 62
1779.26 63
1779.36 66
1779.46 70
1779.55 73
1779.65 76
1779.75 77
1779.84 76
1779.94 73
1780.04 70
1780.13 65
1780.23 62
1780.33 60
1780.42 60
1780.52 61
1780.62 62
1780.71 64
1780.81 64
1780.91 63
1781.00 59
1781.10 52
1781.20 43
1781.29 31
1781.39 17
1781.49 2
1781.58 0
1781.68 0
1781.78 0
1781.87 0
1781.97 0
1782.07 0
1782.17 0
1782.26 0
1782.36 23
1782.46 50
1782.55 78
1782.65 106
1782.75 132
1782.84 155
1782.94 173
1783.04 184
1783.13 188
1783.23 185
1783.33 176
1783.42 162
1783.52 145
1783.62 127
1783.71 110
1783.81 94
1783.91 80
1784.00 67
1784.10 56
1784.20 47
1784.30 41
1784.39 40
1784.49 44
1784.59 52
1784.68 63
1784.78 75
1784.88 86
1784.97 95
1785.07 99
1785.17 99
1785.26 97
1785.36 94
1785.46 91
1785.55 90
1785.65 90
1785.75 90
1785.85 91
1785.94 91
1786.04 90
1786.14 89
1786.23 87
1786.33 86
1786.43 88
1786.52 92
1786.62 99
1786.72 109
1786.81 120
1786.91 131
1787.01 140
1787.10 148
1787.20 153
1787.30 155
1787.40 157
1787.49 157
1787.59 157
1787.69 154
1787.78 150
1787.88 143
1787.98 134
1788.07 123
1788.17 112
1788.27 103
1788.37 99
1788.46 99
1788.56 105
1788.66 116
1788.75 128
1788.85 141
1788.95 151
1789.04 160
1789.14 164
1789.24 167
1789.33 168
1789.43 169
1789.53 172
1789.63 178
1789.72 186
1789.82 195
1789.92 204
1790.01 212
1790.11 216
1790.21 216
1790.30 209
1790.40 197
1790.50 180
1790.60 160
1790.69 137
1790.79 116
1790.89 97
1790.98 82
1791.08 70
1791.18 60
1791.28 52
1791.37 43
1791.47 34
1791.57 26
1791.66 19
1791.76 15
1791.86 17
1791.95 24
1792.05 36
1792.15 51
1792.25 67
1792.34 81
1792.44 94
1792.54 103
1792.63 110
1792.73 115
1792.83 119
1792.93 122
1793.02 126
1793.12 130
1793.22 134
1793.31 138
1793.41 142
1793.51 144
1793.60 143
1793.70 139
1793.80 131
1793.90 119
1793.99 105
1794.09 92
1794.19 81
1794.28 74
1794.38 73
1794.48 75
1794.58 81
1794.67 87
1794.77 92
1794.87 94
1794.96 94
1795.06 90
1795.16 84
1795.26 76
1795.35 66
1795.45 54
1795.55 40
1795.64 26
1795.74 12
1795.84 1
1795.94 0
1796.03 0
1796.13 0
1796.23 0
1796.32 0
1796.42 2
1796.52 5
1796.62 7
1796.71 8
1796.81 10
1796.91 14
1797.00 21
1797.10 31
1797.20 44
1797.30 57
1797.39 71
1797.49 83
1797.59 94
1797.69 104
1797.78 112
1797.88 120
1797.98 128
1798.07 136
1798.17 145
1798.27 154
1798.37 161
1798.46 164
1798.56 162
1798.66 155
1798.75 142
1798.85 126
1798.95 110
1799.05 95
1799.14 84
1799.24 78
1799.34 74
1799.44 73
1799.53 71
1799.63 69
1799.73 65
1799.82 59
1799.92 52
1800.02 46
1800.12 40
1800.21 36
1800.31 32
1800.41 29
1800.51 25
1800.60 19
1800.70 13
1800.80 6
1800.89 0
1800.99 0
1801.09 0
1801.19 0
1801.28 0
1801.38 0
1801.48 0
1801.58 0
1801.67 0
1801.77 7
1801.87 16
1801.96 26
1802.06 36
1802.16 45
1802.26 52
1802.35 57
1802.45 57
1802.55 53
1802.65 46
1802.74 37
1802.84 26
1802.94 16
1803.04 7
1803.13 2
1803.23 0
1803.33 1
1803.43 5
1803.52 13
1803.62 23
1803.72 36
1803.81 49
1803.91 63
1804.01 77
1804.11 90
1804.20 103
1804.30 115
1804.40 124
1804.50 133
1804.59 138
1804.69 142
1804.79 143
1804.89 143
1804.98 143
1805.08 143
1805.18 145
1805.28 150
1805.37 158
1805.47 169
1805.57 182
1805.67 194
1805.76 203
1805.86 208
1805.96 208
1806.05 203
1806.15 195
1806.25 186
1806.35 177
1806.44 171
1806.54 167
1806.64 166
1806.74 165
1806.83 164
1806.93 161
1807.03 155
1807.13 147
1807.22 136
1807.32 126
1807.42 117
1807.52 111
1807.61 109
1807.71 112
1807.81 117
1807.91 125
1808.00 133
1808.10 141
1808.20 149
1808.30 157
1808.39 166
1808.49 173
1808.59 181
1808.69 187
1808.78 192
1808.88 194
1808.98 194
1809.08 192
1809.17 188
1809.27 183
1809.37 177
1809.47 169
1809.56 161
1809.66 152
1809.76 142
1809.86 134
1809.95 126
1810.05 121
1810.15 119
1810.25 118
1810.34 119
1810.44 120
1810.54 120
1810.64 117
1810.73 110
1810.83 98
1810.93 82
1811.03 63
1811.13 42
1811.22 24
1811.32 9
1811.42 0
1811.52 0
1811.61 0
1811.71 2
1811.81 9
1811.91 16
1812.00 23
1812.10 28
1812.20 32
1812.30 35
1812.39 38
1812.49 41
1812.59 44
1812.69 46
1812.78 46
1812.88 43
1812.98 39
1813.08 33
1813.17 29
1813.27 25
1813.37 25
1813.47 29
1813.57 37
1813.66 47
1813.76 58
1813.86 69
1813.96 79
1814.05 87
1814.15 92
1814.25 96
1814.35 97
1814.44 99
1814.54 99
1814.64 100
1814.74 99
1814.83 97
1814.93 94
1815.03 89
1815.13 81
1815.23 72
1815.32 62
1815.42 52
1815.52 42
1815.62 32
1815.71 23
1815.81 16
1815.91 10
1816.01 5
1816.10 2
1816.20 0
1816.30 0
1816.40 2
1816.50 5
1816.59 10
1816.69 18
1816.79 28
1816.89 42
1816.98 58
1817.08 77
1817.18 96
1817.28 115
1817.38 131
1817.47 144
1817.57 151
1817.67 153
1817.77 151
1817.86 145
1817.96 136
1818.06 124
1818.16 110
1818.26 95
1818.35 79
1818.45 63
1818.55 48
1818.65 36
1818.74 28
1818.84 25
1818.94 26
1819.04 31
1819.14 38
1819.23 47
1819.33 55
1819.43 64
1819.53 74
1819.62 84
1819.72 97
1819.82 112
1819.92 129
1820.02 146
1820.11 162
1820.21 175
1820.31 184
1820.41 189
1820.50 192
1820.60 193
1820.70 194
1820.80 195
1820.90 196
1820.99 195
1821.09 192
1821.19 186
1821.29 176
1821.38 164
1821.48 149
1821.58 134
1821.68 119
1821.78 106
1821.87 96
1821.97 88
1822.07 84
1822.17 82
1822.27 83
1822.36 87
1822.46 90
1822.56 93
1822.66 93
1822.76 89
1822.85 81
1822.95 68
1823.05 53
1823.15 37
1823.24 23
1823.34 13
1823.44 8
1823.54 8
1823.64 14
1823.73 24
1823.83 36
1823.93 47
1824.03 56
1824.13 63
1824.22 69
1824.32 73
1824.42 78
1824.52 82
1824.62 88
1824.71 93
1824.81 97
1824.91 99
1825.01 97
1825.11 92
1825.20 85
1825.30 77
1825.40 71
1825.50 66
1825.59 66
1825.69 69
1825.79 75
1825.89 82
1825.99 89
1826.08 94
1826.18 96
1826.28 96
1826.38 94
1826.48 91
1826.57 89
1826.67 88
1826.77 86
1826.87 84
1826.97 80
1827.06 72
1827.16 62
1827.26 49
1827.36 37
1827.46 28
1827.55 23
1827.65 24
1827.75 31
1827.85 44
1827.95 60
1828.04 77
1828.14 93
1828.24 105
1828.34 113
1828.44 117
1828.53 116
1828.63 112
1828.73 108
1828.83 103
1828.93 98
1829.03 94
1829.12 90
1829.22 85
1829.32 82
1829.42 79
1829.52 78
1829.61 79
1829.71 84
1829.81 91
1829.91 100
1830.01 108
1830.10 113
1830.20 114
1830.30 112
1830.40 107
1830.50 100
1830.59 93
1830.69 87
1830.79 81
1830.89 75
1830.99 68
1831.08 59
1831.18 48
1831.28 37
1831.38 27
1831.48 18
1831.58 11
1831.67 7
1831.77 5
1831.87 4
1831.97 4
1832.07 2
1832.16 0
1832.26 0
1832.36 0
1832.46 0
1832.56 0
1832.65 0
1832.75 0
1832.85 5
1832.95 18
1833.05 32
1833.15 45
1833.24 57
1833.34 65
1833.44 70
1833.54 71
1833.64 70
1833.73 67
1833.83 61
1833.93 55
1834.03 48
1834.13 42
1834.23 39
1834.32 38
1834.42 40
1834.52 45
1834.62 51
1834.72 56
1834.81 60
1834.91 60
1835.01 59
1835.11 57
1835.21 54
1835.31 53
1835.40 53
1835.50 54
1835.60 57
1835.70 59
1835.80 60
1835.90 60
1835.99 61
1836.09 62
1836.19 65
1836.29 70
1836.39 78
1836.48 88
1836.58 101
1836.68 114
1836.78 129
1836.88 144
1836.98 158
1837.07 172
1837.17 183
1837.27 194
1837.37 202
1837.47 209
1837.57 214
1837.66 216
1837.76 215
1837.86 210
1837.96 204
1838.06 195
1838.16 187
1838.25 180
1838.35 177
1838.45 178
1838.55 183
1838.65 190
1838.75 199
1838.84 207
1838.94 213
1839.04 216
1839.14 217
1839.24 216
1839.34 213
1839.43 209
1839.53 203
1839.63 198
1839.73 194
1839.83 191
1839.93 190
1840.02 191
1840.12 193
1840.22 194
1840.32 194
1840.42 191
1840.52 187
1840.61 180
1840.71 173
1840.81 167
1840.91 163
1841.01 161
1841.11 161
1841.20 162
1841.30 163
1841.40 163
1841.50 161
1841.60 157
1841.70 152
1841.79 147
1841.89 142
1841.99 139
1842.09 137
1842.19 138
1842.29 140
1842.38 144
1842.48 148
1842.58 151
1842.68 153
1842.78 153
1842.88 151
1842.98 147
1843.07 143
1843.17 138
1843.27 134
1843.37 130
1843.47 127
1843.57 123
1843.66 119
1843.76 114
1843.86 109
1843.96 104
1844.06 102
1844.16 103
1844.26 107
1844.35 115
1844.45 127
1844.55 142
1844.65 157
1844.75 172
1844.85 185
1844.94 195
1845.04 201
1845.14 203
1845.24 202
1845.34 197
1845.44 189
1845.54 178
1845.63 167
1845.73 155
1845.83 143
1845.93 133
1846.03 124
1846.13 117
1846.22 110
1846.32 103
1846.42 95
1846.52 84
1846.62 70
1846.72 52
1846.82 33
1846.91 13
1847.01 0
1847.11 0
1847.21 0
1847.31 0
1847.41 0
1847.51 0
1847.60 0
1847.70 0
1847.80 2
1847.90 15
1848.00 29
1848.10 42
1848.20 53
1848.29 61
1848.39 66
1848.49 68
1848.59 68
1848.69 67
1848.79 65
1848.89 65
1848.98 67
1849.08 71
1849.18 77
1849.28 85
1849.38 95
1849.48 104
1849.58 114
1849.67 123
1849.77 131
1849.87 138
1849.97 145
1850.07 151
1850.17 158
1850.27 165
1850.36 173
1850.46 180
1850.56 186
1850.66 190
1850.76 191
1850.86 188
1850.96 182
1851.06 172
1851.15 159
1851.25 145
1851.35 130
1851.45 116
1851.55 104
1851.65 97
1851.75 93
1851.84 93
1851.94 95
1852.04 98
1852.14 101
1852.24 102
1852.34 102
1852.44 100
1852.54 96
1852.63 91
1852.73 85
1852.83 79
1852.93 73
1853.03 66
1853.13 61
1853.23 58
1853.32 56
1853.42 56
1853.52 57
1853.62 58
1853.72 60
1853.82 62
1853.92 64
1854.02 66
1854.11 69
1854.21 73
1854.31 77
1854.41 81
1854.51 84
1854.61 86
1854.71 88
1854.81 89
1854.90 89
1855.00 89
1855.10 89
1855.20 89
1855.30 88
1855.40 87
1855.50 84
1855.60 83
1855.69 83
1855.79 85
1855.89 89
1855.99 93
1856.09 97
1856.19 98
1856.29 94
1856.39 85
1856.48 71
1856.58 54
1856.68 35
1856.78 16
1856.88 0
1856.98 0
1857.08 0
1857.18 0
1857.28 0
1857.37 0
1857.47 13
1857.57 26
1857.67 37
1857.77 45
1857.87 47
1857.97 43
1858.07 35
1858.16 23
1858.26 11
1858.36 0
1858.46 0
1858.56 0
1858.66 0
1858.76 4
1858.86 21
1858.96 41
1859.05 65
1859.15 88
1859.25 109
1859.35 127
1859.45 140
1859.55 147
1859.65 151
1859.75 153
1859.84 154
1859.94 155
1860.04 157
1860.14 161
1860.24 166
1860.34 171
1860.44 174
1860.54 176
1860.64 175
1860.73 172
1860.83 168
1860.93 161
1861.03 154
1861.13 145
1861.23 135
1861.33 124
1861.43 112
1861.53 99
1861.63 87
1861.72 76
1861.82 70
1861.92 67
1862.02 69
1862.12 76
1862.22 85
1862.32 96
1862.42 107
1862.52 118
1862.61 126
1862.71 131
1862.81 131
1862.91 127
1863.01 118
1863.11 106
1863.21 94
1863.31 82
1863.41 76
1863.51 75
1863.60 82
1863.70 95
1863.80 113
1863.90 133
1864.00 151
1864.10 167
1864.20 178
1864.30 184
1864.40 187
1864.50 188
1864.59 187
1864.69 187
1864.79 188
1864.89 190
1864.99 192
1865.09 192
1865.19 192
1865.29 189
1865.39 184
1865.49 176
1865.58 167
1865.68 158
1865.78 151
1865.88 147
1865.98 147
1866.08 150
1866.18 156
1866.28 163
1866.38 170
1866.48 176
1866.57 179
1866.67 179
1866.77 177
1866.87 173
1866.97 167
1867.07 162
1867.17 157
1867.27 152
1867.37 146
1867.47 140
1867.57 133
1867.66 126
1867.76 120
1867.86 116
1867.96 114
1868.06 114
1868.16 115
1868.26 117
1868.36 120
1868.46 122
1868.56 122
1868.66 121
1868.75 117
1868.85 113
1868.95 107
1869.05 102
1869.15 98
1869.25 96
1869.35 97
1869.45 100
1869.55 104
1869.65 107
1869.75 109
1869.85 108
1869.94 105
1870.04 99
1870.14 91
1870.24 82
1870.34 74
1870.44 66
1870.54 59
1870.64 54
1870.74 51
1870.84 50
1870.94 52
1871.03 56
1871.13 61
1871.23 67
1871.33 73
1871.43 77
1871.53 80
1871.63 83
1871.73 84
1871.83 85
1871.93 87
1872.03 88
1872.13 89
1872.23 89
1872.32 88
1872.42 85
1872.52 81
1872.62 75
1872.72 68
1872.82 61
1872.92 54
1873.02 49
1873.12 46
1873.22 46
1873.32 48
1873.42 52
1873.52 57
1873.61 62
1873.71 66
1873.81 69
1873.91 69
1874.01 67
1874.11 64
1874.21 59
1874.31 55
1874.41 51
1874.51 49
1874.61 49
1874.71 54
1874.81 63
1874.90 77
1875.00 94
1875.10 113
1875.20 131
1875.30 147
1875.40 158
1875.50 163
1875.60 163
1875.70 157
1875.80 147
1875.90 134
1876.00 120
1876.10 106
1876.20 94
1876.29 84
1876.39 78
1876.49 76
1876.59 79
1876.69 86
1876.79 94
1876.89 104
1876.99 112
1877.09 118
1877.19 122
1877.29 123
1877.39 122
1877.49 119
1877.59 115
1877.69 110
1877.78 105
1877.88 101
1877.98 99
1878.08 98
1878.18 100
1878.28 103
1878.38 106
1878.48 109
1878.58 110
1878.68 109
1878.78 107
1878.88 104
1878.98 101
1879.08 98
1879.18 95
1879.28 93
1879.37 92
1879.47 92
1879.57 93
1879.67 95
1879.77 97
1879.87 99
1879.97 101
1880.07 101
1880.17 100
1880.27 99
1880.37 96
1880.47 93
1880.57 88
1880.67 83
1880.77 78
1880.87 72
1880.97 66
1881.06 62
1881.16 60
1881.26 61
1881.36 65
1881.46 71
1881.56 80
1881.66 89
1881.76 96
1881.86 101
1881.96 101
1882.06 98
1882.16 90
1882.26 80
1882.36 68
1882.46 58
1882.56 49
1882.66 43
1882.76 41
1882.86 42
1882.95 45
1883.05 49
1883.15 52
1883.25 52
1883.35 50
1883.45 44
1883.55 36
1883.65 27
1883.75 20
1883.85 16
1883.95 17
1884.05 21
1884.15 29
1884.25 39
1884.35 46
1884.45 50
1884.55 48
1884.65 40
1884.75 26
1884.85 10
1884.95 0
1885.04 0
1885.14 0
1885.24 0
1885.34 0
1885.44 0
1885.54 13
1885.64 26
1885.74 35
1885.84 39
1885.94 37
1886.04 32
1886.14 25
1886.24 16
1886.34 9
1886.44 4
1886.54 2
1886.64 3
1886.74 4
1886.84 7
1886.94 8
1887.04 8
1887.14 7
1887.24 4
1887.33 0
1887.43 0
1887.53 0
1887.63 0
1887.73 0
1887.83 0
1887.93 0
1888.03 0
1888.13 0
1888.23 3
1888.33 6
1888.43 10
1888.53 15
1888.63 22
1888.73 30
1888.83 40
1888.93 51
1889.03 62
1889.13 75
1889.23 87
1889.33 101
1889.43 114
1889.53 127
1889.63 139
1889.73 149
1889.83 158
1889.93 163
1890.03 165
1890.12 163
1890.22 159
1890.32 151
1890.42 140
1890.52 129
1890.62 120
1890.72 112
1890.82 109
1890.92 109
1891.02 113
1891.12 117
1891.22 121
1891.32 120
1891.42 116
1891.52 107
1891.62 96
1891.72 86
1891.82 78
1891.92 76
1892.02 80
1892.12 90
1892.22 104
1892.32 120
1892.42 135
1892.52 147
1892.62 154
1892.72 157
1892.82 154
1892.92 147
1893.02 136
1893.12 125
1893.22 113
1893.32 103
1893.42 97
1893.52 95
1893.62 97
1893.72 103
1893.81 111
1893.91 119
1894.01 125
1894.11 128
1894.21 127
1894.31 123
1894.41 117
1894.51 112
1894.61 108
1894.71 106
1894.81 106
1894.91 106
1895.01 104
1895.11 100
1895.21 93
1895.31 83
1895.41 72
1895.51 62
1895.61 55
1895.71 53
1895.81 55
1895.91 62
1896.01 71
1896.11 79
1896.21 85
1896.31 86
1896.41 84
1896.51 79
1896.61 72
1896.71 67
1896.81 64
1896.91 65
1897.01 68
1897.11 73
1897.21 77
1897.31 78
1897.41 77
1897.51 71
1897.61 63
1897.71 54
1897.81 47
1897.91 42
1898.01 41
1898.11 44
1898.21 51
1898.31 61
1898.41 72
1898.51 83
1898.61 93
1898.71 101
1898.81 107
1898.91 110
1899.01 110
1899.11 107
1899.21 103
1899.31 95
1899.41 86
1899.51 76
1899.61 65
1899.71 55
1899.81 47
1899.91 41
1900.01 40
1900.11 41
1900.21 45
1900.31 50
1900.41 56
1900.51 61
1900.61 64
1900.71 65
1900.81 63
1900.91 60
1901.01 55
1901.11 51
1901.21 49
1901.31 49
1901.41 53
1901.51 60
1901.61 69
1901.71 77
1901.81 84
1901.91 87
1902.01 86
1902.11 79
1902.21 69
1902.31 56
1902.41 43
1902.51 32
1902.61 24
1902.71 18
1902.81 16
1902.91 16
1903.01 17
1903.11 20
1903.21 25
1903.31 31
1903.41 40
1903.51 51
1903.61 64
1903.71 78
1903.81 92
1903.91 106
1904.01 118
1904.11 128
1904.21 136
1904.31 143
1904.41 147
1904.51 149
1904.61 149
1904.71 147
1904.81 143
1904.91 139
1905.01 134
1905.11 130
1905.21 128
1905.31 128
1905.41 129
1905.51 132
1905.61 136
1905.71 140
1905.81 145
1905.91 150
1906.01 154
1906.11 156
1906.21 156
1906.31 155
1906.41 152
1906.51 148
1906.61 143
1906.71 139
1906.81 134
1906.91 129
1907.01 124
1907.11 120
1907.21 115
1907.31 112
1907.41 109
1907.51 108
1907.61 107
1907.71 107
1907.81 106
1907.91 105
1908.01 104
1908.11 101
1908.21 99
1908.31 96
1908.41 95
1908.51 94
1908.61 95
1908.71 97
1908.81 99
1908.91 103
1909.01 107
1909.11 111
1909.21 115
1909.31 119
1909.41 124
1909.51 129
1909.61 135
1909.71 142
1909.81 148
1909.91 154
1910.01 157
1910.11 159
1910.21 157
1910.31 153
1910.41 148
1910.51 142
1910.61 138
1910.71 135
1910.81 136
1910.92 138
1911.02 142
1911.12 147
1911.22 151
1911.32 152
1911.42 152
1911.52 148
1911.62 141
1911.72 132
1911.82 123
1911.92 115
1912.02 109
1912.12 106
1912.22 105
1912.32 105
1912.42 105
1912.52 105
1912.62 103
1912.72 100
1912.82 95
1912.92 89
1913.02 83
1913.12 78
1913.22 73
1913.32 68
1913.42 64
1913.52 61
1913.62 59
1913.72 57
1913.82 55
1913.92 52
1914.02 48
1914.12 44
1914.22 40
1914.32 36
1914.42 34
1914.52 34
1914.63 36
1914.73 40
1914.83 45
1914.93 50
1915.03 53
1915.13 55
1915.23 56
1915.33 57
1915.43 60
1915.53 65
1915.63 74
1915.73 85
1915.83 97
1915.93 109
1916.03 120
1916.13 127
1916.23 131
1916.33 133
1916.43 132
1916.53 131
1916.63 130
1916.73 129
1916.83 130
1916.93 130
1917.03 131
1917.13 131
1917.23 132
1917.33 132
1917.44 132
1917.54 132
1917.64 132
1917.74 133
1917.84 133
1917.94 132
1918.04 130
1918.14 126
1918.24 119
1918.34 111
1918.44 103
1918.54 94
1918.64 87
1918.74 82
1918.84 80
1918.94 80
1919.04 82
1919.14 86
1919.24 91
1919.34 96
1919.44 102
1919.54 107
1919.64 111
1919.75 114
1919.85 115
1919.95 116
1920.05 117
1920.15 120
1920.25 124
1920.35 129
1920.45 134
1920.55 137
1920.65 137
1920.75 133
1920.85 127
1920.95 119
1921.05 113
1921.15 110
1921.25 111
1921.35 116
1921.45 125
1921.55 134
1921.65 144
1921.75 154
1921.86 162
1921.96 170
1922.06 177
1922.16 182
1922.26 183
1922.36 180
1922.46 172
1922.56 159
1922.66 142
1922.76 123
1922.86 103
1922.96 86
1923.06 72
1923.16 61
1923.26 53
1923.36 47
1923.46 41
1923.56 37
1923.66 32
1923.77 27
1923.87 24
1923.97 21
1924.07 20
1924.17 20
1924.27 21
1924.37 23
1924.47 27
1924.57 33
1924.67 40
1924.77 48
1924.87 57
1924.97 64
1925.07 69
1925.17 72
1925.27 73
1925.37 75
1925.48 78
1925.58 84
1925.68 93
1925.78 105
1925.88 117
1925.98 128
1926.08 136
1926.18 139
1926.28 138
1926.38 133
1926.48 123
1926.58 111
1926.68 96
1926.78 81
1926.88 65
1926.98 50
1927.09 38
1927.19 29
1927.29 24
1927.39 23
1927.49 25
1927.59 30
1927.69 35
1927.79 40
1927.89 44
1927.99 45
1928.09 46
1928.19 45
1928.29 43
1928.39 42
1928.49 41
1928.60 42
1928.70 44
1928.80 49
1928.90 56
1929.00 65
1929.10 76
1929.20 85
1929.30 92
1929.40 94
1929.50 92
1929.60 84
1929.70 71
1929.80 56
1929.90 39
1930.01 22
1930.11 6
1930.21 0
1930.31 0
1930.41 0
1930.51 0
1930.61 0
1930.71 0
1930.81 0
1930.91 0
1931.01 8
1931.11 28
1931.21 47
1931.32 63
1931.42 75
1931.52 82
1931.62 86
1931.72 86
1931.82 85
1931.92 84
1932.02 83
1932.12 83
1932.22 84
1932.32 86
1932.42 89
1932.52 92
1932.63 97
1932.73 101
1932.83 106
1932.93 111
1933.03 117
1933.13 123
1933.23 130
1933.33 136
1933.43 142
1933.53 145
1933.63 147
1933.73 146
1933.83 142
1933.94 138
1934.04 133
1934.14 130
1934.24 129
1934.34 128
1934.44 128
1934.54 127
1934.64 125
1934.74 121
1934.84 115
1934.94 110
1935.05 106
1935.15 105
1935.25 107
1935.35 110
1935.45 114
1935.55 117
1935.65 119
1935.75 118
1935.85 115
1935.95 111
1936.05 106
1936.15 101
1936.26 97
1936.36 94
1936.46 92
1936.56 91
1936.66 89
1936.76 86
1936.86 82
1936.96 78
1937.06 73
1937.16 67
1937.26 62
1937.37 56
1937.47 52
1937.57 48
1937.67 47
1937.77 48
1937.87 51
1937.97 57
1938.07 65
1938.17 75
1938.27 83
1938.37 90
1938.48 95
1938.58 97
1938.68 97
1938.78 95
1938.88 91
1938.98 85
1939.08 77
1939.18 66
1939.28 53
1939.38 37
1939.49 20
1939.59 4
1939.69 0
1939.79 0
1939.89 0
1939.99 0
1940.09 0
1940.19 0
1940.29 7
1940.39 13
1940.50 17
1940.60 20
1940.70 21
1940.80 21
1940.90 22
1941.00 23
1941.10 25
1941.20 26
1941.30 26
1941.40 25
1941.51 23
1941.61 21
1941.71 17
1941.81 13
1941.91 9
1942.01 4
1942.11 0
1942.21 0
1942.31 0
1942.41 0
1942.52 0
1942.62 3
1942.72 10
1942.82 16
1942.92 19
1943.02 20
1943.12 18
1943.22 13
1943.32 9
1943.43 5
1943.53 2
1943.63 1
1943.73 0
1943.83 0
1943.93 0
1944.03 0
1944.13 0
1944.23 0
1944.34 0
1944.44 0
1944.54 5
1944.64 16
1944.74 27
1944.84 37
1944.94 46
1945.04 52
1945.14 57
1945.25 62
1945.35 68
1945.45 75
1945.55 84
1945.65 94
1945.75 104
1945.85 114
1945.95 121
1946.05 125
1946.16 127
1946.26 126
1946.36 123
1946.46 120
1946.56 116
1946.66 113
1946.76 112
1946.86 111
1946.96 110
1947.07 109
1947.17 106
1947.27 101
1947.37 94
1947.47 84
1947.57 73
1947.67 61
1947.77 51
1947.88 43
1947.98 39
1948.08 38
1948.18 42
1948.28 49
1948.38 58
1948.48 68
1948.58 78
1948.68 88
1948.79 95
1948.89 101
1948.99 105
1949.09 107
1949.19 108
1949.29 107
1949.39 107
1949.49 108
1949.60 111
1949.70 115
1949.80 121
1949.90 128
1950.00 134
1950.10 139
1950.20 142
1950.30 141
1950.41 138
1950.51 134
1950.61 129
1950.71 126
1950.81 125
1950.91 126
1951.01 130
1951.11 135
1951.22 140
1951.32 145
1951.42 147
1951.52 147
1951.62 144
1951.72 140
1951.82 134
1951.92 128
1952.03 122
1952.13 117
1952.23 113
1952.33 111
1952.43 108
1952.53 106
1952.63 103
1952.74 100
1952.84 98
1952.94 98
1953.04 101
1953.14 106
1953.24 112
1953.34 119
1953.44 124
1953.55 126
1953.65 125
1953.75 120
1953.85 113
1953.95 105
1954.05 97
1954.15 91
1954.26 87
1954.36 86
1954.46 86
1954.56 89
1954.66 95
1954.76 102
1954.86 111
1954.96 122
1955.07 134
1955.17 146
1955.27 157
1955.37 168
1955.47 177
1955.57 184
1955.67 187
1955.78 187
1955.88 184
1955.98 180
1956.08 175
1956.18 172
1956.28 172
1956.38 174
1956.49 179
1956.59 183
1956.69 185
1956.79 184
1956.89 178
1956.99 170
1957.09 161
1957.20 154
1957.30 148
1957.40 147
1957.50 149
1957.60 154
1957.70 160
1957.80 166
1957.91 170
1958.01 171
1958.11 169
1958.21 162
1958.31 152
1958.41 140
1958.51 126
1958.62 114
1958.72 103
1958.82 96
1958.92 91
1959.02 89
1959.12 89
1959.23 89
1959.33 90
1959.43 90
1959.53 89
1959.63 88
1959.73 88
1959.83 89
1959.94 91
1960.04 92
1960.14 93
1960.24 92
1960.34 88
1960.44 82
1960.54 74
1960.65 65
1960.75 55
1960.85 46
1960.95 37
1961.05 31
1961.15 27
1961.26 27
1961.36 32
1961.46 43
1961.56 57
1961.66 74
1961.76 91
1961.86 105
1961.97 115
1962.07 118
1962.17 118
1962.27 115
1962.37 110
1962.47 107
1962.58 106
1962.68 106
1962.78 108
1962.88 108
1962.98 107
1963.08 104
1963.19 101
1963.29 97
1963.39 94
1963.49 92
1963.59 93
1963.69 94
1963.79 97
1963.90 99
1964.00 99
1964.10 99
1964.20 96
1964.30 93
1964.40 89
1964.51 84
1964.61 80
1964.71 75
1964.81 70
1964.91 64
1965.01 58
1965.12 54
1965.22 51
1965.32 50
1965.42 52
1965.52 57
1965.62 62
1965.73 69
1965.83 75
1965.93 81
1966.03 85
1966.13 90
1966.23 94
1966.34 97
1966.44 98
1966.54 98
1966.64 95
1966.74 90
1966.84 80
1966.95 67
1967.05 52
1967.15 35
1967.25 19
1967.35 5
1967.45 0
1967.56 0
1967.66 0
1967.76 0
1967.86 0
1967.96 0
1968.06 0
1968.17 0
1968.27 4
1968.37 9
1968.47 14
1968.57 21
1968.67 29
1968.78 39
1968.88 52
1968.98 66
1969.08 79
1969.18 90
1969.29 97
1969.39 100
1969.49 100
1969.59 97
1969.69 94
1969.79 93
1969.90 94
1970.00 99
1970.10 105
1970.20 111
1970.30 114
1970.40 114
1970.51 109
1970.61 101
1970.71 89
1970.81 75
1970.91 62
1971.02 50
1971.12 41
1971.22 34
1971.32 30
1971.42 27
1971.52 26
1971.63 25
1971.73 24
1971.83 24
1971.93 24
1972.03 26
1972.13 31
1972.24 37
1972.34 46
1972.44 55
1972.54 65
1972.64 75
1972.75 83
1972.85 91
1972.95 97
1973.05 103
1973.15 108
1973.26 112
1973.36 114
1973.46 115
1973.56 114
1973.66 110
1973.76 104
1973.87 96
1973.97 89
1974.07 81
1974.17 75
1974.27 71
1974.38 68
1974.48 66
1974.58 64
1974.68 62
1974.78 58
1974.89 54
1974.99 49
1975.09 43
1975.19 39
1975.29 37
1975.39 39
1975.50 44
1975.60 53
1975.70 63
1975.80 75
1975.90 85
1976.01 94
1976.11 100
1976.21 104
1976.31 106
1976.41 108
1976.52 110
1976.62 112
1976.72 114
1976.82 116
1976.92 116
1977.03 115
1977.13 111
1977.23 107
1977.33 104
1977.43 103
1977.54 105
1977.64 111
1977.74 119
1977.84 130
1977.94 140
1978.04 150
1978.15 157
1978.25 160
1978.35 158
1978.45 152
1978.55 140
1978.66 124
1978.76 107
1978.86 91
1978.96 79
1979.06 72
1979.17 72
1979.27 78
1979.37 88
1979.47 100
1979.57 111
1979.68 118
1979.78 119
1979.88 115
1979.98 107
1980.08 96
1980.19 86
1980.29 76
1980.39 69
1980.49 65
1980.60 62
1980.70 60
1980.80 56
1980.90 51
1981.00 44
1981.11 35
1981.21 25
1981.31 15
1981.41 6
1981.51 1
1981.62 0
1981.72 0
1981.82 0
1981.92 3
1982.02 5
1982.13 5
1982.23 3
1982.33 0
1982.43 0
1982.53 0
1982.64 0
1982.74 0
1982.84 4
1982.94 14
1983.04 24
1983.15 35
1983.25 44
1983.35 52
1983.45 58
1983.56 63
1983.66 66
1983.76 67
1983.86 68
1983.96 68
1984.07 69
1984.17 71
1984.27 76
1984.37 83
1984.47 91
1984.58 101
1984.68 110
1984.78 117
1984.88 122
1984.99 125
1985.09 124
1985.19 121
1985.29 117
1985.39 111
1985.50 106
1985.60 100
1985.70 97
1985.80 95
1985.90 95
1986.01 96
1986.11 98
1986.21 100
1986.31 99
1986.42 94
1986.52 87
1986.62 78
1986.72 69
1986.82 61
1986.93 57
1987.03 57
1987.13 62
1987.23 70
1987.34 81
1987.44 91
1987.54 100
1987.64 106
1987.74 110
1987.85 112
1987.95 111
1988.05 107
1988.15 102
1988.26 94
1988.36 84
1988.46 73
1988.56 61
1988.66 51
1988.77 44
1988.87 39
1988.97 38
1989.07 40
1989.18 44
1989.28 48
1989.38 52
1989.48 57
1989.58 61
1989.69 66
1989.79 72
1989.89 78
1989.99 84
1990.10 90
1990.20 95
1990.30 97
1990.40 95
1990.51 90
1990.61 80
1990.71 66
1990.81 49
1990.91 28
1991.02 6
1991.12 0
1991.22 0
1991.32 0
1991.43 0
1991.53 0
1991.63 0
1991.73 0
1991.84 3
1991.94 20
1992.04 35
1992.14 45
1992.24 50
1992.35 50
1992.45 46
1992.55 40
1992.65 33
1992.76 27
1992.86 22
1992.96 20
1993.06 20
1993.17 23
1993.27 28
1993.37 32
1993.47 35
1993.58 35
1993.68 32
1993.78 26
1993.88 20
1993.98 14
1994.09 12
1994.19 14
1994.29 22
1994.39 35
1994.50 51
1994.60 66
1994.70 79
1994.80 87
1994.91 89
1995.01 85
1995.11 76
1995.21 64
1995.32 51
1995.42 38
1995.52 27
1995.62 18
1995.73 10
1995.83 3
1995.93 0
1996.03 0
1996.14 0
1996.24 0
1996.34 0
1996.44 0
1996.54 0
1996.65 0
1996.75 3
1996.85 15
1996.95 28
1997.06 41
1997.16 54
1997.26 68
1997.36 80
1997.47 90
1997.57 96
1997.67 100
1997.77 99
1997.88 96
1997.98 91
1998.08 85
1998.18 77
1998.29 70
1998.39 63
1998.49 54
1998.59 45
1998.70 34
1998.80 23
1998.90 13
1999.00 5
1999.11 0
1999.21 0
1999.31 1
1999.41 8
1999.52 16
1999.62 25
1999.72 34
1999.82 40
1999.93 44
2000.03 46
2000.13 45
2000.23 42
2000.34 39
2000.44 36
2000.54 35
2000.65 35
2000.75 39
2000.85 45
2000.95 54
2001.06 63
2001.16 72
2001.26 77
2001.36 79
2001.47 76
2001.57 70
2001.67 62
2001.77 54
2001.88 48
2001.98 44
2002.08 43
2002.18 43
2002.29 44
2002.39 44
2002.49 44
2002.59 44
2002.70 42
2002.80 41
2002.90 41
2003.00 43
2003.11 46
2003.21 51
2003.31 58
2003.41 66
2003.52 74
2003.62 82
2003.72 87
2003.83 90
2003.93 92
2004.03 94
2004.13 96
2004.24 100
2004.34 106
2004.44 114
2004.54 122
2004.65 128
2004.75 131
2004.85 130
2004.95 126
2005.06 120
2005.16 114
2005.26 108
2005.37 105
2005.47 105
2005.57 106
2005.67 109
2005.78 113
2005.88 119
2005.98 125
2006.08 132
2006.19 140
2006.29 147
2006.39 154
2006.49 161
2006.60 168
2006.70 173
2006.80 178
2006.91 181
2007.01 181
2007.11 179
2007.21 174
2007.32 166
2007.42 155
2007.52 142
2007.62 128
2007.73 113
2007.83 97
2007.93 83
2008.04 71
2008.14 62
2008.24 55
2008.34 53
2008.45 53
2008.55 56
2008.65 62
2008.75 70
2008.86 79
2008.96 89
2009.06 99
2009.17 109
2009.27 117
2009.37 123
2009.47 127
2009.58 127
2009.68 125
2009.78 120
2009.89 114
2009.99 105
2010.09 95
2010.19 85
2010.30 74
2010.40 63
2010.50 53
2010.61 45
2010.71 39
2010.81 35
2010.91 33
2011.02 34
2011.12 38
2011.22 43
2011.32 50
2011.43 58
2011.53 65
2011.63 72
2011.74 76
2011.84 79
2011.94 79
2012.04 77
2012.15 73
2012.25 67
2012.35 59
2012.46 51
2012.56 43
2012.66 37
2012.76 33
2012.87 33
2012.97 38
2013.07 46
2013.18 56
2013.28 67
2013.38 77
2013.48 85
2013.59 88
2013.69 89
2013.79 87
2013.90 84
2014.00 82
2014.10 80
2014.20 81
2014.31 82
2014.41 83
2014.51 83
2014.62 82
2014.72 77
2014.82 71
2014.93 63
2015.03 54
2015.13 45
2015.23 39
2015.34 36
2015.44 37
2015.54 41
2015.65 47
2015.75 54
2015.85 60
2015.95 62
2016.06 61
2016.16 57
2016.26 51
2016.37 46
2016.47 42
2016.57 43
2016.68 46
2016.78 50
2016.88 55
2016.98 58
2017.09 59
2017.19 57
2017.29 52
2017.40 44
2017.50 34
2017.60 22
2017.71 10
2017.81 0
2017.91 0
2018.01 0
2018.12 0
2018.22 0
2018.32 0
2018.43 0
2018.53 0
2018.63 5
2018.74 18
2018.84 28
2018.94 34
2019.04 34
2019.15 28
2019.25 16
2019.35 3
2019.46 0
2019.56 0
2019.66 0
2019.77 0
2019.87 0
2019.97 2
2020.07 13
2020.18 21
2020.28 24
2020.38 22
2020.49 15
2020.59 6
2020.69 0
2020.80 0
2020.90 0
2021.00 0
2021.11 0
2021.21 3
2021.31 17
2021.41 31
2021.52 45
2021.62 56
2021.72 63
2021.83 65
2021.93 62
2022.03 56
2022.14 49
2022.24 43
2022.34 40
2022.45 39
2022.55 41
2022.65 44
2022.75 47
2022.86 48
2022.96 48
2023.06 46
2023.17 42
2023.27 39
2023.37 36
2023.48 33
2023.58 32
2023.68 31
2023.79 31
2023.89 30
2023.99 28
2024.10 24
2024.20 20
2024.30 15
2024.40 10
2024.51 7
2024.61 7
2024.71 9
2024.82 16
2024.92 25
2025.02 37
2025.13 49
2025.23 61
2025.33 70
2025.44 77
2025.54 80
2025.64 81
2025.75 80
2025.85 79
2025.95 78
2026.06 77
2026.16 77
2026.26 77
2026.37 76
2026.47 74
2026.57 70
2026.68 65
2026.78 58
2026.88 52
2026.98 45
2027.09 39
2027.19 35
2027.29 32
2027.40 30
2027.50 27
2027.60 23
2027.71 19
2027.81 13
2027.91 8
2028.02 4
2028.12 3
2028.22 8
2028.33 17
2028.43 29
2028.53 43
2028.64 57
2028.74 68
2028.84 75
2028.95 79
2029.05 79
2029.15 78
2029.26 77
2029.36 78
2029.46 82
2029.57 91
2029.67 102
2029.77 117
2029.88 133
2029.98 148
2030.08 161
2030.19 170
2030.29 174
2030.39 173
2030.50 168
2030.60 160
2030.70 153
2030.81 146
2030.91 142
2031.01 141
2031.12 142
2031.22 143
2031.32 143
2031.43 142
2031.53 140
2031.63 137
2031.74 133
2031.84 129
2031.94 124
2032.05 118
2032.15 110
2032.25 102
2032.36 91
2032.46 79
2032.56 66
2032.67 53
2032.77 40
2032.87 27
2032.98 17
2033.08 9
2033.18 4
2033.29 3
2033.39 5
2033.49 10
2033.60 16
2033.70 21
2033.80 26
2033.91 29
2034.01 30
2034.11 31
2034.22 30
2034.32 28
2034.42 26
2034.53 24
2034.63 23
2034.73 24
2034.84 26
2034.94 31
2035.04 37
2035.15 45
2035.25 53
2035.35 61
2035.46 67
2035.56 72
2035.67 75
2035.77 77
2035.87 77
2035.98 76
2036.08 77
2036.18 78
2036.29 81
2036.39 86
2036.49 90
2036.60 93
2036.70 93
2036.80 91
2036.91 87
2037.01 81
2037.11 75
2037.22 71
2037.32 70
2037.42 71
2037.53 75
2037.63 80
2037.73 88
2037.84 96
2037.94 105
2038.05 114
2038.15 123
2038.25 131
2038.36 137
2038.46 139
2038.56 138
2038.67 132
2038.77 122
2038.87 108
2038.98 90
2039.08 71
2039.18 49
2039.29 28
2039.39 8
2039.49 0
2039.60 0
2039.70 0
2039.81 0
2039.91 0
2040.01 0
2040.12 0
2040.22 0
2040.32 8
2040.43 22
2040.53 35
2040.63 46
2040.74 54
2040.84 59
2040.94 61
2041.05 61
2041.15 58
2041.26 53
2041.36 46
2041.46 37
2041.57 29
2041.67 21
2041.77 16
2041.88 14
2041.98 15
2042.08 21
2042.19 29
2042.29 38
2042.39 47
2042.50 54
2042.60 58
2042.71 59
2042.81 57
2042.91 53
2043.02 50
2043.12 47
2043.22 48
2043.33 50
2043.43 55
2043.53 59
2043.64 62
2043.74 63
2043.85 60
2043.95 53
2044.05 44
2044.16 35
2044.26 27
2044.36 21
2044.47 18
2044.57 18
2044.68 20
2044.78 24
2044.88 28
2044.99 32
2045.09 37
2045.19 42
2045.30 47
2045.40 52
2045.50 58
2045.61 63
2045.71 68
2045.82 73
2045.92 76
2046.02 79
2046.13 80
2046.23 80
2046.33 78
2046.44 75
2046.54 73
2046.65 72
2046.75 75
2046.85 81
2046.96 91
2047.06 105
2047.16 119
2047.27 133
2047.37 144
2047.48 150
2047.58 153
2047.68 153
2047.79 151
2047.89 150
2047.99 150
2048.10 153
2048.20 156
2048.31 159
2048.41 159
2048.51 153
2048.62 141
2048.72 121
2048.82 96
2048.93 69
2049.03 42
2049.14 21
2049.24 7
2049.34 1
2049.45 3
2049.55 10
2049.65 18
2049.76 27
2049.86 33
2049.97 37
2050.07 38
2050.17 37
2050.28 36
2050.38 35
2050.48 35
2050.59 37
2050.69 38
2050.80 41
2050.90 44
2051.00 49
2051.11 54
2051.21 60
2051.32 68
2051.42 76
2051.52 85
2051.63 92
2051.73 97
2051.83 100
2051.94 100
2052.04 97
2052.15 92
2052.25 86
2052.35 79
2052.46 74
2052.56 69
2052.67 67
2052.77 68
2052.87 71
2052.98 78
2053.08 87
2053.19 98
2053.29 110
2053.39 121
2053.50 130
2053.60 137
2053.70 141
2053.81 141
2053.91 138
2054.02 133
2054.12 125
2054.22 116
2054.33 106
2054.43 93
2054.54 81
2054.64 69
2054.74 59
2054.85 51
2054.95 48
2055.06 48
2055.16 51
2055.26 54
2055.37 57
2055.47 58
2055.58 56
2055.68 51
2055.78 44
2055.89 36
2055.99 30
2056.10 25
2056.20 22
2056.30 20
2056.41 20
2056.51 20
2056.62 21
2056.72 23
2056.82 24
2056.93 26
2057.03 28
2057.14 29
2057.24 28
2057.34 25
2057.45 20
2057.55 15
2057.66 8
2057.76 3
2057.86 0
2057.97 0
2058.07 0
2058.18 0
2058.28 6
2058.38 16
2058.49 28
2058.59 41
2058.70 52
2058.80 61
2058.90 66
2059.01 66
2059.11 63
2059.22 58
2059.32 52
2059.42 48
2059.53 47
2059.63 48
2059.74 51
2059.84 56
2059.94 61
2060.05 66
2060.15 67
2060.26 66
2060.36 63
2060.46 58
2060.57 53
2060.67 48
2060.78 45
2060.88 44
2060.98 44
2061.09 44
2061.19 43
2061.30 40
2061.40 35
2061.51 29
2061.61 22
2061.71 17
2061.82 14
2061.92 14
2062.03 18
2062.13 25
2062.23 35
2062.34 47
2062.44 61
2062.55 74
2062.65 87
2062.75 97
2062.86 103
2062.96 104
2063.07 101
2063.17 95
2063.28 86
2063.38 77
2063.48 70
2063.59 64
2063.69 62
2063.80 61
2063.90 61
2064.00 61
2064.11 60
2064.21 58
2064.32 55
2064.42 51
2064.53 47
2064.63 41
2064.73 34
2064.84 24
2064.94 13
2065.05 2
2065.15 0
2065.25 0
2065.36 0
2065.46 0
2065.57 0
2065.67 9
2065.78 16
2065.88 20
2065.98 20
2066.09 16
2066.19 12
2066.30 8
2066.40 5
2066.50 3
2066.61 2
2066.71 1
2066.82 0
2066.92 0
2067.03 0
2067.13 0
2067.23 0
2067.34 0
2067.44 0
2067.55 4
2067.65 10
2067.76 16
2067.86 23
2067.96 30
2068.07 39
2068.17 49
2068.28 61
2068.38 73
2068.49 86
2068.59 98
2068.69 109
2068.80 119
2068.90 128
2069.01 136
2069.11 144
2069.22 150
2069.32 153
2069.42 154
2069.53 151
2069.63 145
2069.74 136
2069.84 126
2069.95 116
2070.05 106
2070.15 96
2070.26 87
2070.36 78
2070.47 69
2070.57 59
2070.68 49
2070.78 40
2070.88 31
2070.99 26
2071.09 23
2071.20 23
2071.30 27
2071.41 32
2071.51 38
2071.62 44
2071.72 48
2071.82 50
2071.93 51
2072.03 52
2072.14 53
2072.24 55
2072.35 58
2072.45 58
2072.55 57
2072.66 52
2072.76 46
2072.87 39
2072.97 33
2073.08 31
2073.18 34
2073.29 42
2073.39 56
2073.49 72
2073.60 88
2073.70 102
2073.81 113
2073.91 119
2074.02 119
2074.12 115
2074.23 108
2074.33 99
2074.43 89
2074.54 79
2074.64 70
2074.75 63
2074.85 57
2074.96 53
2075.06 50
2075.16 48
2075.27 47
2075.37 45
2075.48 43
2075.58 41
2075.69 39
2075.79 38
2075.90 40
2076.00 45
2076.11 52
2076.21 63
2076.31 74
2076.42 87
2076.52 99
2076.63 109
2076.73 117
2076.84 123
2076.94 127
2077.05 129
2077.15 130
2077.25 131
2077.36 132
2077.46 132
2077.57 132
2077.67 131
2077.78 129
2077.88 127
2077.99 123
2078.09 119
2078.20 116
2078.30 113
2078.40 111
2078.51 110
2078.61 110
2078.72 111
2078.82 112
2078.93 113
2079.03 112
2079.14 109
2079.24 104
2079.34 96
2079.45 86
2079.55 76
2079.66 66
2079.76 58
2079.87 53
2079.97 52
2080.08 55
2080.18 61
2080.29 69
2080.39 77
2080.50 82
2080.60 82
2080.70 78
2080.81 68
2080.91 54
2081.02 37
2081.12 21
2081.23 8
2081.33 0
2081.44 0
2081.54 0
2081.65 0
2081.75 0
2081.85 0
2081.96 0
2082.06 0
2082.17 0
2082.27 1
2082.38 3
2082.48 7
2082.59 13
2082.69 21
2082.80 30
2082.90 39
2083.01 45
2083.11 48
2083.22 49
2083.32 46
2083.42 43
2083.53 40
2083.63 40
2083.74 42
2083.84 48
2083.95 57
2084.05 68
2084.16 78
2084.26 88
2084.37 95
2084.47 100
2084.58 103
2084.68 104
2084.79 105
2084.89 104
2084.99 102
2085.10 99
2085.20 93
2085.31 84
2085.41 72
2085.52 60
2085.62 49
2085.73 41
2085.83 38
2085.94 41
2086.04 49
2086.15 59
2086.25 69
2086.36 77
2086.46 81
2086.57 80
2086.67 75
2086.77 67
2086.88 57
2086.98 46
2087.09 36
2087.19 29
2087.30 27
2087.40 29
2087.51 36
2087.61 48
2087.72 61
2087.82 74
2087.93 85
2088.03 93
2088.14 97
2088.24 97
2088.35 95
2088.45 92
2088.56 90
2088.66 90
2088.77 93
2088.87 98
2088.97 105
2089.08 115
2089.18 126
2089.29 136
2089.39 144
2089.50 149
2089.60 150
2089.71 145
2089.81 136
2089.92 122
2090.02 106
2090.13 89
2090.23 75
2090.34 63
2090.44 54
2090.55 48
2090.65 41
2090.76 34
2090.86 24
2090.97 11
2091.07 0
2091.18 0
2091.28 0
2091.39 0
2091.49 0
2091.60 0
2091.70 0
2091.81 0
2091.91 10
2092.01 20
2092.12 27
2092.22 29
2092.33 28
2092.43 24
2092.54 19
2092.64 15
2092.75 12
2092.85 12
2092.96 13
2093.06 17
2093.17 20
2093.27 24
2093.38 26
2093.48 26
2093.59 25
2093.69 21
2093.80 15
2093.90 7
2094.01 0
2094.11 0
2094.22 0
2094.32 0
2094.43 0
2094.53 0
2094.64 5
2094.74 22
2094.85 41
2094.95 60
2095.06 76
2095.16 87
2095.27 93
2095.37 94
2095.48 91
2095.58 85
2095.69 78
2095.79 69
2095.90 60
2096.00 53
2096.11 47
2096.21 44
2096.32 45
2096.42 49
2096.53 57
2096.63 67
2096.74 78
2096.84 87
2096.95 94
2097.05 100
2097.16 104
2097.26 109
2097.37 113
2097.47 119
2097.58 126
2097.68 132
2097.79 135
2097.89 135
2098.00 131
2098.10 123
2098.21 114
2098.31 102
2098.42 90
2098.52 79
2098.63 69
2098.73 60
2098.84 52
2098.94 45
2099.05 41
2099.15 39
2099.26 40
2099.36 44
2099.47 49
2099.57 55
2099.68 60
2099.78 65
2099.89 66
2099.99 65
2100.10 61
2100.20 55
2100.31 49
2100.41 42
2100.52 37
2100.62 34
2100.73 34
2100.83 37
2100.94 44
2101.04 52
2101.15 61
2101.25 70
2101.36 78
2101.46 83
2101.57 84
2101.67 82
2101.78 76
2101.88 67
2101.99 58
2102.09 48
2102.20 38
2102.30 31
2102.41 26
2102.52 24
2102.62 24
2102.73 27
2102.83 31
2102.94 38
2103.04 45
2103.15 53
2103.25 62
2103.36 70
2103.46 77
2103.57 83
2103.67 88
2103.78 92
2103.88 97
2103.99 103
2104.09 110
2104.20 119
2104.30 128
2104.41 137
2104.51 144
2104.62 148
2104.72 150
2104.83 148
2104.93 145
2105.04 141
2105.14 137
2105.25 133
2105.35 128
2105.46 124
2105.57 119
2105.67 114
2105.78 108
2105.88 102
2105.99 96
2106.09 90
2106.20 86
2106.30 83
2106.41 82
2106.51 85
2106.62 90
2106.72 98
2106.83 107
2106.93 117
2107.04 128
2107.14 137
2107.25 144
2107.35 147
2107.46 148
2107.56 146
2107.67 141
2107.78 134
2107.88 126
2107.99 117
2108.09 110
2108.20 103
2108.30 97
2108.41 93
2108.51 91
2108.62 91
2108.72 92
2108.83 94
2108.93 96
2109.04 100
2109.14 103
2109.25 107
2109.35 111
2109.46 117
2109.56 125
2109.67 134
2109.78 144
2109.88 153
2109.99 159
2110.09 160
2110.20 157
2110.30 149
2110.41 138
2110.51 124
2110.62 111
2110.72 100
2110.83 93
2110.93 89
2111.04 88
2111.14 89
2111.25 91
2111.36 92
2111.46 91
2111.57 88
2111.67 84
2111.78 81
2111.88 80
2111.99 82
2112.09 88
2112.20 98
2112.30 109
2112.41 121
2112.51 130
2112.62 138
2112.73 143
2112.83 146
2112.94 150
2113.04 155
2113.15 160
2113.25 165
2113.36 167
2113.46 166
2113.57 161
2113.67 154
2113.78 146
2113.88 140
2113.99 136
2114.10 136
2114.20 138
2114.31 141
2114.41 143
2114.52 143
2114.62 141
2114.73 137
2114.83 132
2114.94 127
2115.04 121
2115.15 115
2115.26 106
2115.36 95
2115.47 81
2115.57 66
2115.68 51
2115.78 40
2115.89 35
2115.99 35
2116.10 41
2116.20 52
2116.31 64
2116.42 76
2116.52 84
2116.63 87
2116.73 86
2116.84 80
2116.94 72
2117.05 64
2117.15 59
2117.26 58
2117.36 62
2117.47 73
2117.58 87
2117.68 102
2117.79 116
2117.89 126
2118.00 130
2118.10 127
2118.21 119
2118.31 106
2118.42 93
2118.53 81
2118.63 74
2118.74 72
2118.84 76
2118.95 84
2119.05 95
2119.16 109
2119.26 122
2119.37 134
2119.48 145
2119.58 152
2119.69 158
2119.79 160
2119.90 160
2120.00 159
2120.11 157
2120.21 156
2120.32 157
2120.43 159
2120.53 163
2120.64 168
2120.74 174
2120.85 180
2120.95 185
2121.06 190
2121.16 194
2121.27 198
2121.38 200
2121.48 201
2121.59 200
2121.69 197
2121.80 192
2121.90 187
2122.01 182
2122.12 177
2122.22 174
2122.33 172
2122.43 171
2122.54 172
2122.64 173
2122.75 174
2122.85 173
2122.96 171
2123.07 166
2123.17 158
2123.28 147
2123.38 134
2123.49 120
2123.59 107
2123.70 94
2123.81 82
2123.91 72
2124.02 61
2124.12 51
2124.23 39
2124.33 27
2124.44 15
2124.55 5
2124.65 0
2124.76 0
2124.86 0
2124.97 0
2125.07 0
2125.18 4
2125.29 6
2125.39 6
2125.50 4
2125.60 0
2125.71 0
2125.81 0
2125.92 0
2126.03 5
2126.13 15
2126.24 28
2126.34 42
2126.45 55
2126.55 66
2126.66 74
2126.77 78
2126.87 78
2126.98 75
2127.08 70
2127.19 63
2127.29 56
2127.40 49
2127.51 44
2127.61 40
2127.72 38
2127.82 38
2127.93 39
2128.03 40
2128.14 40
2128.25 41
2128.35 41
2128.46 41
2128.56 43
2128.67 45
2128.77 49
2128.88 53
2128.99 56
2129.09 58
2129.20 58
2129.30 56
2129.41 54
2129.52 51
2129.62 51
2129.73 53
2129.83 58
2129.94 65
2130.04 71
2130.15 76
2130.26 76
2130.36 73
2130.47 66
2130.57 56
2130.68 46
2130.79 38
2130.89 34
2131.00 35
2131.10 40
2131.21 49
2131.31 59
2131.42 68
2131.53 74
2131.63 76
2131.74 74
2131.84 72
2131.95 71
2132.06 74
2132.16 82
2132.27 95
2132.37 111
2132.48 129
2132.58 144
2132.69 156
2132.80 162
2132.90 164
2133.01 162
2133.11 159
2133.22 154
2133.33 150
2133.43 147
2133.54 145
2133.64 144
2133.75 145
2133.86 146
2133.96 148
2134.07 149
2134.17 149
2134.28 147
2134.39 144
2134.49 139
2134.60 134
2134.70 131
2134.81 130
2134.91 131
2135.02 134
2135.13 138
2135.23 141
2135.34 145
2135.44 147
2135.55 151
2135.66 156
2135.76 165
2135.87 177
2135.97 192
2136.08 208
2136.19 223
2136.29 233
2136.40 239
2136.50 238
2136.61 232
2136.72 223
2136.82 213
2136.93 204
2137.03 197
2137.14 193
2137.25 190
2137.35 186
2137.46 181
2137.56 173
2137.67 163
2137.78 154
2137.88 147
2137.99 143
2138.09 144
2138.20 149
2138.31 157
2138.41 166
2138.52 175
2138.62 183
2138.73 189
2138.84 194
2138.94 198
2139.05 199
2139.15 198
2139.26 195
2139.37 189
2139.47 179
2139.58 167
2139.68 153
2139.79 137
2139.90 121
2140.00 106
2140.11 93
2140.22 82
2140.32 73
2140.43 66
2140.53 61
2140.64 59
2140.75 57
2140.85 57
2140.96 58
2141.06 62
2141.17 67
2141.28 75
2141.38 85
2141.49 97
2141.59 109
2141.70 120
2141.81 130
2141.91 137
2142.02 141
2142.12 143
2142.23 144
2142.34 143
2142.44 142
2142.55 139
2142.66 134
2142.76 127
2142.87 118
2142.97 108
2143.08 97
2143.19 88
2143.29 81
2143.40 77
2143.50 76
2143.61 75
2143.72 74
2143.82 73
2143.93 70
2144.04 69
2144.14 69
2144.25 73
2144.35 80
2144.46 90
2144.57 100
2144.67 110
2144.78 117
2144.88 122
2144.99 125
2145.10 129
2145.20 134
2145.31 142
2145.42 151
2145.52 161
2145.63 170
2145.73 176
2145.84 178
2145.95 175
2146.05 168
2146.16 159
2146.27 148
2146.37 137
2146.48 127
2146.58 118
2146.69 111
2146.80 105
2146.90 99
2147.01 93
2147.12 89
2147.22 87
2147.33 87
2147.43 90
2147.54 95
2147.65 103
2147.75 113
2147.86 123
2147.97 132
2148.07 141
2148.18 148
2148.28 154
2148.39 157
2148.50 158
2148.60 157
2148.71 154
2148.82 149
2148.92 143
2149.03 137
2149.13 130
2149.24 123
2149.35 114
2149.45 104
2149.56 92
2149.67 78
2149.77 63
2149.88 49
2149.98 37
2150.09 29
2150.20 25
2150.30 25
2150.41 29
2150.52 36
2150.62 45
2150.73 55
2150.84 66
2150.94 78
2151.05 91
2151.15 104
2151.26 116
2151.37 127
2151.47 137
2151.58 144
2151.69 148
2151.79 150
2151.90 151
2152.01 150
2152.11 150
2152.22 149
2152.32 148
2152.43 147
2152.54 144
2152.64 139
2152.75 133
2152.86 126
2152.96 120
2153.07 114
2153.18 109
2153.28 105
2153.39 102
2153.49 99
2153.60 96
2153.71 92
2153.81 88
2153.92 83
2154.03 80
2154.13 76
2154.24 74
2154.35 72
2154.45 71
2154.56 71
2154.67 72
2154.77 76
2154.88 82
2154.98 90
2155.09 99
2155.20 108
2155.30 115
2155.41 117
2155.52 116
2155.62 110
2155.73 100
2155.84 89
2155.94 79
2156.05 71
2156.16 68
2156.26 68
2156.37 72
2156.47 79
2156.58 85
2156.69 91
2156.79 96
2156.90 98
2157.01 99
2157.11 99
2157.22 97
2157.33 94
2157.43 90
2157.54 87
2157.65 85
2157.75 84
2157.86 86
2157.97 90
2158.07 96
2158.18 102
2158.29 106
2158.39 109
2158.50 110
2158.60 108
2158.71 106
2158.82 104
2158.92 103
2159.03 104
2159.14 106
2159.24 108
2159.35 111
2159.46 113
2159.56 116
2159.67 118
2159.78 119
2159.88 119
2159.99 118
2160.10 116
2160.20 112
2160.31 108
2160.42 105
2160.52 102
2160.63 102
2160.74 104
2160.84 108
2160.95 112
2161.06 116
2161.16 118
2161.27 117
2161.38 114
2161.48 110
2161.59 104
2161.70 98
2161.80 93
2161.91 90
2162.02 89
2162.12 90
2162.23 93
2162.33 98
2162.44 104
2162.55 110
2162.65 114
2162.76 116
2162.87 114
2162.97 109
2163.08 102
2163.19 93
2163.29 84
2163.40 75
2163.51 68
2163.61 63
2163.72 60
2163.83 58
2163.93 58
2164.04 59
2164.15 61
2164.25 63
2164.36 65
2164.47 67
2164.57 67
2164.68 67
2164.79 65
2164.89 62
2165.00 57
2165.11 53
2165.21 48
2165.32 44
2165.43 42
2165.53 43
2165.64 47
2165.75 53
2165.85 61
2165.96 68
2166.07 75
2166.17 80
2166.28 84
2166.39 88
2166.50 92
2166.60 98
2166.71 106
2166.82 114
2166.92 122
2167.03 128
2167.14 131
2167.24 130
2167.35 127
2167.46 123
2167.56 119
2167.67 116
2167.78 114
2167.88 114
2167.99 115
2168.10 115
2168.20 113
2168.31 110
2168.42 106
2168.52 100
2168.63 93
2168.74 84
2168.84 76
2168.95 67
2169.06 60
2169.16 55
2169.27 54
2169.38 56
2169.48 62
2169.59 70
2169.70 80
2169.80 92
2169.91 103
2170.02 113
2170.13 122
2170.23 130
2170.34 136
2170.45 141
2170.55 144
2170.66 146
2170.77 146
2170.87 145
2170.98 142
2171.09 137
2171.19 129
2171.30 119
2171.41 107
2171.51 95
2171.62 83
2171.73 72
2171.83 64
2171.94 58
2172.05 54
2172.15 53
2172.26 54
2172.37 56
2172.48 59
2172.58 63
2172.69 64
2172.80 64
2172.90 61
2173.01 57
2173.12 54
2173.22 52
2173.33 53
2173.44 56
2173.54 61
2173.65 67
2173.76 72
2173.87 76
2173.97 78
2174.08 79
2174.19 81
2174.29 84
2174.40 90
2174.51 97
2174.61 107
2174.72 117
2174.83 128
2174.93 137
2175.04 144
2175.15 148
2175.26 149
2175.36 146
2175.47 139
2175.58 129
2175.68 116
2175.79 103
2175.90 89
2176.00 76
2176.11 65
2176.22 56
2176.32 48
2176.43 42
2176.54 36
2176.65 31
2176.75 26
2176.86 20
2176.97 13
2177.07 6
2177.18 0
2177.29 0
2177.39 0
2177.50 0
2177.61 0
2177.72 0
2177.82 0
2177.93 0
2178.04 0
2178.14 7
2178.25 16
2178.36 26
2178.46 36
2178.57 46
2178.68 57
2178.79 69
2178.89 80
2179.00 90
2179.11 100
2179.21 107
2179.32 110
2179.43 110
2179.53 105
2179.64 97
2179.75 88
2179.86 79
2179.96 73
2180.07 69
2180.18 69
2180.28 70
2180.39 71
2180.50 70
2180.61 66
2180.71 59
2180.82 50
2180.93 42
2181.03 37
2181.14 37
2181.25 41
2181.35 50
2181.46 62
2181.57 75
2181.68 86
2181.78 95
2181.89 100
2182.00 102
2182.10 103
2182.21 103
2182.32 103
2182.43 105
2182.53 109
2182.64 116
2182.75 126
2182.85 137
2182.96 150
2183.07 163
2183.18 176
2183.28 189
2183.39 200
2183.50 209
2183.60 214
2183.71 215
2183.82 212
2183.93 205
2184.03 194
2184.14 182
2184.25 171
2184.35 162
2184.46 156
2184.57 153
2184.68 151
2184.78 152
2184.89 153
2185.00 154
2185.10 156
2185.21 157
2185.32 159
2185.43 159
2185.53 159
2185.64 158
2185.75 156
2185.85 154
2185.96 152
2186.07 150
2186.18 150
2186.28 151
2186.39 152
2186.50 153
2186.61 153
2186.71 152
2186.82 149
2186.93 145
2187.03 141
2187.14 136
2187.25 132
2187.36 128
2187.46 125
2187.57 123
2187.68 122
2187.78 122
2187.89 123
2188.00 127
2188.11 131
2188.21 135
2188.32 140
2188.43 143
2188.54 145
2188.64 143
2188.75 139
2188.86 132
2188.96 124
2189.07 115
2189.18 105
2189.29 96
2189.39 88
2189.50 81
2189.61 76
2189.72 73
2189.82 73
2189.93 75
2190.04 79
2190.14 86
2190.25 94
2190.36 102
2190.47 108
2190.57 112
2190.68 112
2190.79 110
2190.90 108
2191.00 106
2191.11 105
2191.22 105
2191.33 107
2191.43 108
2191.54 107
2191.65 105
2191.75 101
2191.86 96
2191.97 92
2192.08 91
2192.18 91
2192.29 94
2192.40 98
2192.51 101
2192.61 102
2192.72 101
2192.83 97
2192.94 91
2193.04 84
2193.15 77
2193.26 71
2193.36 68
2193.47 67
2193.58 69
2193.69 72
2193.79 77
2193.90 82
2194.01 86
2194.12 88
2194.22 88
2194.33 84
2194.44 79
2194.55 72
2194.65 65
2194.76 59
2194.87 56
2194.98 56
2195.08 60
2195.19 68
2195.30 78
2195.41 89
2195.51 99
2195.62 107
2195.73 113
2195.84 116
2195.94 118
2196.05 117
2196.16 115
2196.27 113
2196.37 111
2196.48 108
2196.59 105
2196.69 100
2196.80 95
2196.91 87
2197.02 79
2197.12 69
2197.23 61
2197.34 53
2197.45 49
2197.55 47
2197.66 49
2197.77 54
2197.88 64
2197.98 76
2198.09 90
2198.20 105
2198.31 119
2198.41 133
2198.52 146
2198.63 157
2198.74 167
2198.84 176
2198.95 182
2199.06 185
2199.17 184
2199.27 178
2199.38 168
2199.49 155
2199.60 141
2199.70 128
2199.81 118
2199.92 112
2200.03 111
2200.14 111
2200.24 113
2200.35 113
2200.46 110
2200.57 104
2200.67 96
2200.78 85
2200.89 75
2201.00 68
2201.10 63
2201.21 63
2201.32 67
2201.43 74
2201.53 83
2201.64 92
2201.75 99
2201.86 103
2201.96 105
2202.07 105
2202.18 105
2202.29 107
2202.39 113
2202.50 122
2202.61 133
2202.72 144
2202.82 153
2202.93 156
2203.04 153
2203.15 145
2203.26 135
2203.36 124
2203.47 117
2203.58 114
2203.69 116
2203.79 122
2203.90 130
2204.01 138
2204.12 142
2204.22 142
2204.33 137
2204.44 127
2204.55 113
2204.65 96
2204.76 79
2204.87 62
2204.98 49
2205.09 41
2205.19 39
2205.30 43
2205.41 52
2205.52 64
2205.62 77
2205.73 88
2205.84 96
2205.95 100
2206.05 102
2206.16 102
2206.27 101
2206.38 99
2206.48 98
2206.59 95
2206.70 91
2206.81 84
2206.92 76
2207.02 68
2207.13 61
2207.24 57
2207.35 55
2207.45 57
2207.56 61
2207.67 65
2207.78 68
2207.89 68
2207.99 65
2208.10 60
2208.21 56
2208.32 54
2208.42 57
2208.53 66
2208.64 83
2208.75 106
2208.86 131
2208.96 157
2209.07 180
2209.18 197
2209.29 207
2209.39 212
2209.50 211
2209.61 209
2209.72 205
2209.82 202
2209.93 200
2210.04 197
2210.15 194
2210.26 188
2210.36 181
2210.47 172
2210.58 162
2210.69 151
2210.80 142
2210.90 136
2211.01 131
2211.12 129
2211.23 129
2211.33 129
2211.44 129
2211.55 129
2211.66 126
2211.77 122
2211.87 117
2211.98 110
2212.09 104
2212.20 97
2212.30 90
2212.41 82
2212.52 75
2212.63 68
2212.74 62
2212.84 57
2212.95 54
2213.06 53
2213.17 54
2213.28 57
2213.38 60
2213.49 63
2213.60 66
2213.71 69
2213.81 72
2213.92 77
2214.03 84
2214.14 93
2214.25 101
2214.35 109
2214.46 114
2214.57 116
2214.68 116
2214.79 114
2214.89 111
2215.00 108
2215.11 107
2215.22 105
2215.33 101
2215.43 96
2215.54 88
2215.65 77
2215.76 67
2215.86 56
2215.97 49
2216.08 46
2216.19 47
2216.30 51
2216.40 58
2216.51 65
2216.62 71
2216.73 74
2216.84 75
2216.94 72
2217.05 66
2217.16 58
2217.27 48
2217.38 39
2217.48 33
2217.59 32
2217.70 36
2217.81 46
2217.92 60
2218.02 76
2218.13 93
2218.24 109
2218.35 122
2218.46 131
2218.56 138
2218.67 143
2218.78 147
2218.89 150
2219.00 152
2219.10 152
2219.21 149
2219.32 145
2219.43 139
2219.54 134
2219.64 130
2219.75 127
2219.86 128
2219.97 129
2220.08 132
2220.18 134
2220.29 136
2220.40 137
2220.51 139
2220.62 140
2220.72 141
2220.83 142
2220.94 142
2221.05 141
2221.16 137
2221.26 131
2221.37 121
2221.48 109
2221.59 95
2221.70 80
2221.81 66
2221.91 54
2222.02 44
2222.13 36
2222.24 32
2222.35 30
2222.45 30
2222.56 33
2222.67 38
2222.78 44
2222.89 51
2222.99 58
2223.10 64
2223.21 68
2223.32 70
2223.43 70
2223.53 68
2223.64 64
2223.75 58
2223.86 53
2223.97 47
2224.08 41
2224.18 36
2224.29 33
2224.40 30
2224.51 27
2224.62 25
2224.72 21
2224.83 17
2224.94 11
2225.05 5
2225.16 0
2225.26 0
2225.37 0
2225.48 0
2225.59 0
2225.70 0
2225.81 0
2225.91 0
2226.02 0
2226.13 6
2226.24 14
2226.35 21
2226.45 27
2226.56 30
2226.67 30
2226.78 28
2226.89 24
2227.00 19
2227.10 14
2227.21 10
2227.32 7
2227.43 6
2227.54 7
2227.65 10
2227.75 16
2227.86 25
2227.97 34
2228.08 44
2228.19 53
2228.29 59
2228.40 62
2228.51 62
2228.62 61
2228.73 59
2228.84 58
2228.94 58
2229.05 60
2229.16 63
2229.27 66
2229.38 70
2229.49 74
2229.59 78
2229.70 82
2229.81 85
2229.92 88
2230.03 90
2230.13 90
2230.24 88
2230.35 84
2230.46 78
2230.57 70
2230.68 62
2230.78 54
2230.89 46
2231.00 38
2231.11 32
2231.22 28
2231.33 27
2231.43 29
2231.54 34
2231.65 42
2231.76 53
2231.87 64
2231.98 75
2232.08 86
2232.19 94
2232.30 102
2232.41 107
2232.52 110
2232.63 112
2232.73 113
2232.84 113
2232.95 113
2233.06 112
2233.17 110
2233.28 107
2233.38 104
2233.49 101
2233.60 98
2233.71 95
2233.82 95
2233.93 96
2234.03 99
2234.14 104
2234.25 111
2234.36 118
2234.47 126
2234.58 134
2234.68 143
2234.79 151
2234.90 159
2235.01 165
2235.12 171
2235.23 174
2235.34 176
2235.44 174
2235.55 170
2235.66 164
2235.77 155
2235.88 144
2235.99 133
2236.09 121
2236.20 111
2236.31 103
2236.42 99
2236.53 99
2236.64 103
2236.74 111
2236.85 121
2236.96 132
2237.07 143
2237.18 152
2237.29 156
2237.40 156
2237.50 151
2237.61 142
2237.72 130
2237.83 118
2237.94 108
2238.05 101
2238.15 97
2238.26 95
2238.37 94
2238.48 93
2238.59 89
2238.70 85
2238.81 81
2238.91 78
2239.02 77
2239.13 78
2239.24 80
2239.35 81
2239.46 80
2239.56 76
2239.67 69
2239.78 62
2239.89 55
2240.00 51
2240.11 49
2240.22 50
2240.32 52
2240.43 54
2240.54 55
2240.65 54
2240.76 53
2240.87 52
2240.98 51
2241.08 51
2241.19 51
2241.30 50
2241.41 47
2241.52 43
2241.63 36
2241.74 31
2241.84 27
2241.95 27
2242.06 31
2242.17 39
2242.28 50
2242.39 60
2242.50 69
2242.60 74
2242.71 76
2242.82 74
2242.93 71
2243.04 68
2243.15 64
2243.26 61
2243.36 58
2243.47 55
2243.58 50
2243.69 42
2243.80 33
2243.91 23
2244.02 11
2244.12 0
2244.23 0
2244.34 0
2244.45 0
2244.56 0
2244.67 0
2244.78 0
2244.88 0
2244.99 7
2245.10 14
2245.21 19
2245.32 21
2245.43 21
2245.54 19
2245.65 17
2245.75 17
2245.86 18
2245.97 21
2246.08 24
2246.19 24
2246.30 22
2246.41 17
2246.51 11
2246.62 5
2246.73 0
2246.84 0
2246.95 4
2247.06 12
2247.17 24
2247.28 38
2247.38 51
2247.49 63
2247.60 73
2247.71 78
2247.82 78
2247.93 75
2248.04 68
2248.15 59
2248.25 49
2248.36 40
2248.47 31
2248.58 24
2248.69 17
2248.80 11
2248.91 4
2249.01 0
2249.12 0
2249.23 0
2249.34 0
2249.45 1
2249.56 12
2249.67 27
2249.78 43
2249.88 57
2249.99 67
2250.10 72
2250.21 73
2250.32 71
2250.43 68
2250.54 66
2250.65 65
2250.76 67
2250.86 71
2250.97 77
2251.08 84
2251.19 90
2251.30 96
2251.41 101
2251.52 105
2251.63 107
2251.73 108
2251.84 106
2251.95 102
2252.06 97
2252.17 90
2252.28 84
2252.39 78
2252.50 75
2252.60 75
2252.71 78
2252.82 83
2252.93 90
2253.04 98
2253.15 107
2253.26 116
2253.37 125
2253.48 134
2253.58 142
2253.69 149
2253.80 154
2253.91 157
2254.02 156
2254.13 152
2254.24 145
2254.35 136
2254.45 126
2254.56 117
2254.67 110
2254.78 106
2254.89 104
2255.00 103
2255.11 103
2255.22 103
2255.33 101
2255.43 96
2255.54 89
2255.65 82
2255.76 74
2255.87 69
2255.98 66
2256.09 65
2256.20 67
2256.31 71
2256.42 76
2256.52 82
2256.63 87
2256.74 93
2256.85 98
2256.96 103
2257.07 107
2257.18 112
2257.29 116
2257.40 121
2257.50 124
2257.61 127
2257.72 126
2257.83 122
2257.94 113
2258.05 99
2258.16 82
2258.27 62
2258.38 43
2258.48 27
2258.59 16
2258.70 9
2258.81 6
2258.92 6
2259.03 6
2259.14 7
2259.25 7
2259.36 9
2259.47 13
2259.57 19
2259.68 26
2259.79 34
2259.90 39
2260.01 39
2260.12 34
2260.23 24
2260.34 11
2260.45 0
2260.56 0
2260.66 0
2260.77 0
2260.88 0
2260.99 0
2261.10 0
2261.21 0
2261.32 0
2261.43 6
2261.54 14
2261.65 23
2261.75 30
2261.86 36
2261.97 39
2262.08 38
2262.19 35
2262.30 31
2262.41 26
2262.52 23
2262.63 23
2262.74 25
2262.85 30
2262.95 38
2263.06 46
2263.17 54
2263.28 61
2263.39 66
2263.50 70
2263.61 73
2263.72 75
2263.83 77
2263.94 80
2264.05 83
2264.15 84
2264.26 82
2264.37 77
2264.48 67
2264.59 55
2264.70 41
2264.81 28
2264.92 19
2265.03 17
2265.14 20
2265.25 30
2265.35 42
2265.46 57
2265.57 70
2265.68 80
2265.79 85
2265.90 86
2266.01 83
2266.12 78
2266.23 71
2266.34 65
2266.45 59
2266.56 55
2266.66 53
2266.77 53
2266.88 55
2266.99 58
2267.10 63
2267.21 69
2267.32 77
2267.43 85
2267.54 94
2267.65 102
2267.76 110
2267.87 116
2267.97 121
2268.08 126
2268.19 131
2268.30 138
2268.41 148
2268.52 160
2268.63 175
2268.74 192
2268.85 211
2268.96 229
2269.07 246
2269.18 259
2269.29 269
2269.39 274
2269.50 275
2269.61 271
2269.72 264
2269.83 255
2269.94 245
2270.05 237
2270.16 229
2270.27 222
2270.38 216
2270.49 210
2270.60 203
2270.71 194
2270.81 185
2270.92 176
2271.03 169
2271.14 164
2271.25 164
2271.36 168
2271.47 178
2271.58 192
2271.69 208
2271.80 225
2271.91 240
2272.02 253
2272.13 261
2272.24 264
2272.34 262
2272.45 256
2272.56 247
2272.67 237
2272.78 228
2272.89 220
2273.00 215
2273.11 213
2273.22 212
2273.33 210
2273.44 206
2273.55 200
2273.66 192
2273.77 182
2273.87 172
2273.98 165
2274.09 161
2274.20 162
2274.31 167
2274.42 175
2274.53 186
2274.64 197
2274.75 209
2274.86 220
2274.97 230
2275.08 237
2275.19 243
2275.30 245
2275.41 243
2275.52 237
2275.62 228
2275.73 217
2275.84 207
2275.95 197
2276.06 189
2276.17 183
2276.28 177
2276.39 173
2276.50 170
2276.61 167
2276.72 165
2276.83 165
2276.94 167
2277.05 173
2277.16 180
2277.27 189
2277.38 198
2277.48 204
2277.59 206
2277.70 204
2277.81 195
2277.92 182
2278.03 165
2278.14 146
2278.25 128
2278.36 111
2278.47 99
2278.58 92
2278.69 89
2278.80 91
2278.91 97
2279.02 107
2279.13 120
2279.24 133
2279.35 147
2279.45 160
2279.56 171
2279.67 180
2279.78 185
2279.89 187
2280.00 185
2280.11 180
2280.22 172
2280.33 163
2280.44 155
2280.55 149
2280.66 147
2280.77 149
2280.88 157
2280.99 168
2281.10 182
2281.21 198
2281.32 213
2281.43 227
2281.53 240
2281.64 252
2281.75 264
2281.86 273
2281.97 280
2282.08 284
2282.19 282
2282.30 274
2282.41 258
2282.52 237
2282.63 212
2282.74 186
2282.85 160
2282.96 138
2283.07 121
2283.18 110
2283.29 104
2283.40 102
2283.51 104
2283.62 108
2283.73 112
2283.84 116
2283.94 120
2284.05 123
2284.16 126
2284.27 129
2284.38 132
2284.49 135
2284.60 136
2284.71 135
2284.82 132
2284.93 129
2285.04 125
2285.15 122
2285.26 120
2285.37 120
2285.48 123
2285.59 128
2285.70 135
2285.81 144
2285.92 155
2286.03 166
2286.14 178
2286.25 189
2286.36 198
2286.47 204
2286.58 206
2286.69 205
2286.79 200
2286.90 193
2287.01 186
2287.12 178
2287.23 172
2287.34 168
2287.45 165
2287.56 163
2287.67 161
2287.78 158
2287.89 154
2288.00 147
2288.11 139
2288.22 129
2288.33 119
2288.44 111
2288.55 104
2288.66 100
2288.77 100
2288.88 103
2288.99 109
2289.10 117
2289.21 125
2289.32 131
2289.43 134
2289.54 136
2289.65 134
2289.76 131
2289.87 128
2289.98 125
2290.09 122
2290.20 120
2290.30 119
2290.41 117
2290.52 116
2290.63 115
2290.74 115
2290.85 116
2290.96 119
2291.07 123
2291.18 129
2291.29 136
2291.40 146
2291.51 157
2291.62 170
2291.73 183
2291.84 197
2291.95 210
2292.06 219
2292.17 225
2292.28 228
2292.39 226
2292.50 222
2292.61 216
2292.72 208
2292.83 199
2292.94 190
2293.05 179
2293.16 168
2293.27 158
2293.38 148
2293.49 141
2293.60 136
2293.71 133
2293.82 131
2293.93 130
2294.04 128
2294.15 125
2294.26 121
2294.37 120
2294.48 120
2294.59 125
2294.70 132
2294.81 142
2294.92 152
2295.03 161
2295.14 165
2295.25 166
2295.36 163
2295.46 158
2295.57 153
2295.68 151
2295.79 151
2295.90 155
2296.01 160
2296.12 166
2296.23 171
2296.34 172
2296.45 170
2296.56 165
2296.67 157
2296.78 148
2296.89 138
2297.00 128
2297.11 118
2297.22 108
2297.33 98
2297.44 88
2297.55 79
2297.66 72
2297.77 67
2297.88 65
2297.99 66
2298.10 70
2298.21 78
2298.32 87
2298.43 99
2298.54 111
2298.65 125
2298.76 139
2298.87 153
2298.98 165
2299.09 175
2299.20 181
2299.31 184
2299.42 183
2299.53 179
2299.64 174
2299.75 168
2299.86 165
2299.97 164
2300.08 167
2300.19 172
2300.30 179
2300.41 187
2300.52 194
2300.63 198
2300.74 199
2300.85 197
2300.96 190
2301.07 180
2301.18 167
2301.29 151
2301.40 133
2301.51 116
2301.62 100
2301.73 88
2301.84 80
2301.95 78
2302.06 81
2302.17 87
2302.28 96
2302.39 107
2302.50 117
2302.61 127
2302.72 137
2302.83 146
2302.94 155
2303.05 165
2303.16 175
2303.27 185
2303.38 195
2303.49 204
2303.60 212
2303.71 217
2303.82 219
2303.93 219
2304.04 218
2304.15 217
2304.26 218
2304.37 222
2304.48 230
2304.59 243
2304.70 258
2304.81 274
2304.92 286
2305.03 293
2305.14 293
2305.25 287
2305.36 277
2305.47 265
2305.58 252
2305.69 242
2305.80 235
2305.91 231
2306.02 228
2306.13 225
2306.24 221
2306.35 215
2306.46 207
2306.57 197
2306.68 186
2306.79 175
2306.90 163
2307.01 152
2307.12 142
2307.23 133
2307.34 126
2307.45 120
2307.56 118
2307.67 118
2307.79 123
2307.90 132
2308.01 146
2308.12 163
2308.23 183
2308.34 203
2308.45 220
2308.56 233
2308.67 241
2308.78 243
2308.89 240
2309.00 233
2309.11 225
2309.22 215
2309.33 206
2309.44 198
2309.55 190
2309.66 182
2309.77 174
2309.88 167
2309.99 160
2310.10 155
2310.21 151
2310.32 149
2310.43 149
2310.54 151
2310.65 152
2310.76 154
2310.87 155
2310.98 155
2311.09 154
2311.20 153
2311.31 153
2311.42 153
2311.53 154
2311.64 154
2311.75 153
2311.86 151
2311.97 146
2312.08 141
2312.19 135
2312.30 129
2312.41 124
2312.52 118
2312.63 110
2312.74 100
2312.85 86
2312.96 68
2313.08 47
2313.19 26
2313.30 7
2313.41 0
2313.52 0
2313.63 0
2313.74 0
2313.85 0
2313.96 0
2314.07 0
2314.18 2
2314.29 9
2314.40 14
2314.51 18
2314.62 22
2314.73 26
2314.84 30
2314.95 35
2315.06 40
2315.17 44
2315.28 47
2315.39 48
2315.50 47
2315.61 46
2315.72 47
2315.83 50
2315.94 57
2316.05 66
2316.16 78
2316.27 89
2316.38 100
2316.49 107
2316.61 112
2316.72 112
2316.83 111
2316.94 107
2317.05 103
2317.16 98
2317.27 93
2317.38 89
2317.49 86
2317.60 82
2317.71 79
2317.82 76
2317.93 75
2318.04 74
2318.15 77
2318.26 82
2318.37 92
2318.48 106
2318.59 124
2318.70 146
2318.81 169
2318.92 191
2319.03 210
2319.14 225
2319.25 233
2319.37 235
2319.48 233
2319.59 228
2319.70 225
2319.81 223
2319.92 224
2320.03 227
2320.14 230
2320.25 233
2320.36 233
2320.47 230
2320.58 225
2320.69 220
2320.80 216
2320.91 214
2321.02 215
2321.13 218
2321.24 223
2321.35 229
2321.46 234
2321.57 238
2321.68 240
2321.79 239
2321.91 237
2322.02 232
2322.13 226
2322.24 221
2322.35 215
2322.46 208
2322.57 200
2322.68 188
2322.79 173
2322.90 155
2323.01 136
2323.12 118
2323.23 105
2323.34 97
2323.45 95
2323.56 98
2323.67 103
2323.78 107
2323.89 107
2324.01 104
2324.12 97
2324.23 88
2324.34 80
2324.45 74
2324.56 70
2324.67 69
2324.78 68
2324.89 65
2325.00 58
2325.11 48
2325.22 34
2325.33 19
2325.44 5
2325.55 0
2325.66 0
2325.77 0
2325.88 0
2326.00 0
2326.11 0
2326.22 0
2326.33 0
2326.44 0
2326.55 3
2326.66 11
2326.77 21
2326.88 34
2326.99 48
2327.10 61
2327.21 72
2327.32 80
2327.43 86
2327.54 90
2327.65 95
2327.76 100
2327.88 108
2327.99 119
2328.10 131
2328.21 144
2328.32 157
2328.43 168
2328.54 174
2328.65 177
2328.76 175
2328.87 171
2328.98 165
2329.09 158
2329.20 151
2329.31 145
2329.42 140
2329.54 135
2329.65 132
2329.76 130
2329.87 130
2329.98 132
2330.09 135
2330.20 140
2330.31 145
2330.42 149
2330.53 151
2330.64 150
2330.75 146
2330.86 138
2330.97 130
2331.08 121
2331.20 114
2331.31 109
2331.42 108
2331.53 109
2331.64 112
2331.75 117
2331.86 122
2331.97 128
2332.08 133
2332.19 136
2332.30 136
2332.41 132
2332.52 126
2332.63 117
2332.75 109
2332.86 102
2332.97 100
2333.08 105
2333.19 115
2333.30 132
2333.41 151
2333.52 172
2333.63 191
2333.74 208
2333.85 223
2333.96 233
2334.07 240
2334.19 244
2334.30 243
2334.41 238
2334.52 228
2334.63 214
2334.74 197
2334.85 177
2334.96 157
2335.07 138
2335.18 122
2335.29 109
2335.40 100
2335.51 97
2335.63 97
2335.74 101
2335.85 105
2335.96 110
2336.07 115
2336.18 117
2336.29 117
2336.40 115
2336.51 111
2336.62 105
2336.73 98
2336.84 93
2336.96 90
2337.07 90
2337.18 96
2337.29 107
2337.40 122
2337.51 140
2337.62 158
2337.73 174
2337.84 188
2337.95 198
2338.06 205
2338.18 209
2338.29 211
2338.40 211
2338.51 210
2338.62 207
2338.73 203
2338.84 198
2338.95 192
2339.06 187
2339.17 182
2339.28 178
2339.39 177
2339.51 180
2339.62 186
2339.73 194
2339.84 205
2339.95 217
2340.06 227
2340.17 235
2340.28 238
2340.39 237
2340.50 232
2340.61 224
2340.73 215
2340.84 206
2340.95 198
2341.06 189
2341.17 180
2341.28 170
2341.39 159
2341.50 148
2341.61 138
2341.72 130
2341.84 126
2341.95 128
2342.06 134
2342.17 144
2342.28 155
2342.39 166
2342.50 175
2342.61 183
2342.72 189
2342.83 194
2342.94 198
2343.06 202
2343.17 205
2343.28 207
2343.39 209
2343.50 209
2343.61 209
2343.72 209
2343.83 208
2343.94 206
2344.05 203
2344.17 199
2344.28 193
2344.39 184
2344.50 175
2344.61 166
2344.72 156
2344.83 148
2344.94 142
2345.05 137
2345.17 133
2345.28 131
2345.39 129
2345.50 128
2345.61 129
2345.72 131
2345.83 135
2345.94 143
2346.05 153
2346.16 168
2346.28 186
2346.39 207
2346.50 230
2346.61 253
2346.72 276
2346.83 296
2346.94 314
2347.05 328
2347.16 338
2347.28 343
2347.39 342
2347.50 336
2347.61 323
2347.72 305
2347.83 282
2347.94 257
2348.05 231
2348.16 207
2348.28 188
2348.39 174
2348.50 167
2348.61 165
2348.72 169
2348.83 175
2348.94 183
2349.05 189
2349.16 193
2349.28 192
2349.39 187
2349.50 179
2349.61 169
2349.72 159
2349.83 152
2349.94 149
2350.05 150
2350.16 154
2350.28 159
2350.39 163
2350.50 163
2350.61 158
2350.72 147
2350.83 132
2350.94 115
2351.05 98
2351.16 85
2351.28 77
2351.39 74
2351.50 76
2351.61 83
2351.72 91
2351.83 100
2351.94 108
2352.05 112
2352.17 114
2352.28 114
2352.39 112
2352.50 110
2352.61 109
2352.72 111
2352.83 116
2352.94 124
2353.06 133
2353.17 141
2353.28 147
2353.39 151
2353.50 151
2353.61 149
2353.72 145
2353.83 141
2353.95 137
2354.06 133
2354.17 130
2354.28 128
2354.39 125
2354.50 122
2354.61 119
2354.72 115
2354.84 111
2354.95 107
2355.06 104
2355.17 104
2355.28 106
2355.39 109
2355.50 114
2355.61 118
2355.73 121
2355.84 122
2355.95 120
2356.06 117
2356.17 113
2356.28 111
2356.39 112
2356.50 116
2356.62 125
2356.73 136
2356.84 147
2356.95 156
2357.06 162
2357.17 164
2357.28 160
2357.40 152
2357.51 142
2357.62 130
2357.73 118
2357.84 107
2357.95 99
2358.06 94
2358.17 92
2358.29 92
2358.40 94
2358.51 97
2358.62 99
2358.73 100
2358.84 97
2358.95 91
2359.07 81
2359.18 68
2359.29 55
2359.40 42
2359.51 33
2359.62 29
2359.73 31
2359.84 39
2359.96 51
2360.07 67
2360.18 84
2360.29 101
2360.40 116
2360.51 128
2360.62 138
2360.74 143
2360.85 145
2360.96 143
2361.07 138
2361.18 129
2361.29 118
2361.40 107
2361.52 96
2361.63 86
2361.74 76
2361.85 66
2361.96 54
2362.07 40
2362.18 24
2362.30 6
2362.41 0
2362.52 0
2362.63 0
2362.74 0
2362.85 0
2362.96 0
2363.08 0
2363.19 5
2363.30 16
2363.41 24
2363.52 28
2363.63 29
2363.74 27
2363.86 24
2363.97 20
2364.08 18
2364.19 16
2364.30 14
2364.41 12
2364.53 9
2364.64 6
2364.75 4
2364.86 4
2364.97 8
2365.08 16
2365.19 28
2365.31 43
2365.42 59
2365.53 75
2365.64 88
2365.75 98
2365.86 104
2365.97 106
2366.09 106
2366.20 105
2366.31 102
2366.42 98
2366.53 92
2366.64 86
2366.76 78
2366.87 72
2366.98 66
2367.09 64
2367.20 64
2367.31 66
2367.43 70
2367.54 75
2367.65 78
2367.76 79
2367.87 79
2367.98 77
2368.09 74
2368.21 72
2368.32 70
2368.43 68
2368.54 65
2368.65 61
2368.76 53
2368.88 43
2368.99 33
2369.10 24
2369.21 17
2369.32 14
2369.43 14
2369.55 17
2369.66 20
2369.77 21
2369.88 21
2369.99 18
2370.10 13
2370.21 7
2370.33 2
2370.44 0
2370.55 0
2370.66 0
2370.77 0
2370.88 0
2371.00 0
2371.11 0
2371.22 0
2371.33 2
2371.44 8
2371.55 15
2371.67 24
2371.78 34
2371.89 46
2372.00 58
2372.11 71
2372.22 83
2372.34 95
2372.45 105
2372.56 114
2372.67 121
2372.78 125
2372.89 127
2373.01 128
2373.12 128
2373.23 127
2373.34 126
2373.45 126
2373.56 127
2373.68 130
2373.79 133
2373.90 136
2374.01 140
2374.12 144
2374.24 147
2374.35 150
2374.46 153
2374.57 155
2374.68 158
2374.79 159
2374.91 159
2375.02 158
2375.13 153
2375.24 145
2375.35 134
2375.46 122
2375.58 110
2375.69 100
2375.80 94
2375.91 91
2376.02 93
2376.13 99
2376.25 108
2376.36 119
2376.47 132
2376.58 146
2376.69 159
2376.81 172
2376.92 183
2377.03 191
2377.14 195
2377.25 197
2377.36 195
2377.48 192
2377.59 188
2377.70 183
2377.81 178
2377.92 173
2378.04 168
2378.15 163
2378.26 158
2378.37 151
2378.48 145
2378.59 138
2378.71 131
2378.82 126
2378.93 123
2379.04 123
2379.15 125
2379.27 130
2379.38 134
2379.49 139
2379.60 142
2379.71 144
2379.82 144
2379.94 144
2380.05 144
2380.16 145
2380.27 147
2380.38 150
2380.50 154
2380.61 159
2380.72 165
2380.83 172
2380.94 183
2381.06 196
2381.17 211
2381.28 226
2381.39 239
2381.50 246
2381.61 247
2381.73 240
2381.84 226
2381.95 208
2382.06 188
2382.17 170
2382.29 155
2382.40 146
2382.51 141
2382.62 142
2382.73 146
2382.85 152
2382.96 159
2383.07 166
2383.18 170
2383.29 170
2383.41 166
2383.52 157
2383.63 145
2383.74 131
2383.85 118
2383.97 108
2384.08 102
2384.19 102
2384.30 105
2384.41 110
2384.52 114
2384.64 115
2384.75 111
2384.86 103
2384.97 91
2385.08 79
2385.20 66
2385.31 56
2385.42 48
2385.53 42
2385.64 37
2385.76 34
2385.87 32
2385.98 31
2386.09 32
2386.20 36
2386.32 41
2386.43 47
2386.54 54
2386.65 60
2386.76 64
2386.88 66
2386.99 66
2387.10 62
2387.21 55
2387.32 46
2387.44 33
2387.55 18
2387.66 2
2387.77 0
2387.89 0
2388.00 0
2388.11 0
2388.22 0
2388.33 0
2388.45 14
2388.56 36
2388.67 55
2388.78 69
2388.89 77
2389.01 77
2389.12 71
2389.23 60
2389.34 47
2389.45 35
2389.57 26
2389.68 21
2389.79 21
2389.90 25
2390.01 31
2390.13 37
2390.24 42
2390.35 44
2390.46 43
2390.57 39
2390.69 33
2390.80 25
2390.91 19
2391.02 13
2391.14 9
2391.25 8
2391.36 8
2391.47 10
2391.58 13
2391.70 17
2391.81 21
2391.92 27
2392.03 35
2392.14 42
2392.26 51
2392.37 58
2392.48 65
2392.59 71
2392.71 76
2392.82 80
2392.93 82
2393.04 84
2393.15 84
2393.27 83
2393.38 81
2393.49 78
2393.60 76
2393.71 76
2393.83 78
2393.94 84
2394.05 93
2394.16 103
2394.28 114
2394.39 124
2394.50 130
2394.61 133
2394.72 133
2394.84 129
2394.95 125
2395.06 119
2395.17 115
2395.29 112
2395.40 111
2395.51 112
2395.62 113
2395.73 115
2395.85 115
2395.96 112
2396.07 108
2396.18 100
2396.30 90
2396.41 78
2396.52 66
2396.63 56
2396.74 47
2396.86 42
2396.97 40
2397.08 40
2397.19 43
2397.31 46
2397.42 51
2397.53 56
2397.64 62
2397.76 69
2397.87 78
2397.98 89
2398.09 100
2398.20 112
2398.32 121
2398.43 128
2398.54 132
2398.65 133
2398.77 131
2398.88 128
2398.99 122
2399.10 116
2399.21 108
2399.33 98
2399.44 88
2399.55 77
2399.66 68
2399.78 59
2399.89 53
2400.00 49
2400.11 48
2400.23 48
2400.34 50
2400.45 54
2400.56 59
2400.68 66
2400.79 73
2400.90 81
2401.01 89
2401.12 96
2401.24 101
2401.35 104
2401.46 105
2401.57 103
2401.69 99
2401.80 95
2401.91 90
2402.02 85
2402.14 81
2402.25 77
2402.36 74
2402.47 72
2402.59 70
2402.70 67
2402.81 65
2402.92 62
2403.03 59
2403.15 55
2403.26 51
2403.37 48
2403.48 45
2403.60 43
2403.71 42
2403.82 41
2403.93 39
2404.05 35
2404.16 29
2404.27 21
2404.38 11
2404.50 1
2404.61 0
2404.72 0
2404.83 0
2404.95 0
2405.06 0
2405.17 0
2405.28 0
2405.40 1
2405.51 6
2405.62 10
2405.73 15
2405.85 20
2405.96 25
2406.07 30
2406.18 34
2406.30 39
2406.41 43
2406.52 47
2406.63 51
2406.75 55
2406.86 58
2406.97 58
2407.08 57
2407.20 54
2407.31 50
2407.42 47
2407.53 48
2407.65 52
2407.76 59
2407.87 68
2407.98 76
2408.10 82
2408.21 85
2408.32 85
2408.43 82
2408.55 78
2408.66 77
2408.77 78
2408.88 82
2409.00 88
2409.11 95
2409.22 99
2409.33 100
2409.45 96
2409.56 88
2409.67 76
2409.78 61
2409.90 46
2410.01 33
2410.12 24
2410.23 20
2410.35 21
2410.46 25
2410.57 33
2410.68 42
2410.80 50
2410.91 56
2411.02 60
2411.13 63
2411.25 65
2411.36 66
2411.47 68
2411.58 69
2411.70 69
2411.81 68
2411.92 65
2412.04 60
2412.15 54
2412.26 48
2412.37 43
2412.49 40
2412.60 38
2412.71 38
2412.82 40
2412.94 42
2413.05 44
2413.16 46
2413.27 46
2413.39 43
2413.50 38
2413.61 29
2413.72 18
2413.84 6
2413.95 0
2414.06 0
2414.18 0
2414.29 0
2414.40 0
2414.51 0
2414.63 0
2414.74 0
2414.85 0
2414.96 0
2415.08 1
2415.19 8
2415.30 19
2415.41 33
2415.53 48
2415.64 65
2415.75 81
2415.87 97
2415.98 111
2416.09 124
2416.20 134
2416.32 140
2416.43 141
2416.54 136
2416.65 127
2416.77 113
2416.88 98
2416.99 83
2417.11 72
2417.22 64
2417.33 60
2417.44 60
2417.56 63
2417.67 67
2417.78 70
2417.89 71
2418.01 71
2418.12 71
2418.23 70
2418.35 71
2418.46 75
2418.57 82
2418.68 92
2418.80 104
2418.91 117
2419.02 129
2419.13 138
2419.25 145
2419.36 149
2419.47 150
2419.59 149
2419.70 148
2419.81 146
2419.92 144
2420.04 141
2420.15 137
2420.26 132
2420.38 125
2420.49 118
2420.60 109
2420.71 102
2420.83 95
2420.94 90
2421.05 85
2421.17 82
2421.28 80
2421.39 79
2421.50 80
2421.62 82
2421.73 86
2421.84 89
2421.95 93
2422.07 96
2422.18 97
2422.29 97
2422.41 97
2422.52 98
2422.63 99
2422.74 99
2422.86 100
2422.97 99
2423.08 95
2423.20 90
2423.31 83
2423.42 75
2423.53 67
2423.65 60
2423.76 57
2423.87 59
2423.99 65
2424.10 75
2424.21 90
2424.33 106
2424.44 122
2424.55 136
2424.66 145
2424.78 150
2424.89 150
2425.00 146
2425.12 140
2425.23 132
2425.34 124
2425.45 117
2425.57 110
2425.68 102
2425.79 94
2425.91 85
2426.02 76
2426.13 68
2426.24 63
2426.36 61
2426.47 66
2426.58 76
2426.70 92
2426.81 111
2426.92 133
2427.04 153
2427.15 168
2427.26 176
2427.37 176
2427.49 169
2427.60 155
2427.71 137
2427.83 119
2427.94 102
2428.05 89
2428.17 81
2428.28 77
2428.39 77
2428.50 79
2428.62 80
2428.73 81
2428.84 81
2428.96 79
2429.07 77
2429.18 74
2429.30 72
2429.41 70
2429.52 69
2429.63 68
2429.75 68
2429.86 68
2429.97 68
2430.09 68
2430.20 68
2430.31 69
2430.43 70
2430.54 74
2430.65 79
2430.76 86
2430.88 95
2430.99 106
2431.10 115
2431.22 123
2431.33 129
2431.44 132
2431.56 133
2431.67 132
2431.78 130
2431.90 127
2432.01 124
2432.12 122
2432.23 119
2432.35 116
2432.46 112
2432.57 108
2432.69 104
2432.80 99
2432.91 94
2433.03 91
2433.14 90
2433.25 92
2433.37 98
2433.48 108
2433.59 120
2433.70 132
2433.82 141
2433.93 145
2434.04 142
2434.16 133
2434.27 118
2434.38 99
2434.50 79
2434.61 62
2434.72 48
2434.84 40
2434.95 36
2435.06 35
2435.18 37
2435.29 39
2435.40 42
2435.51 46
2435.63 50
2435.74 57
2435.85 67
2435.97 79
2436.08 93
2436.19 106
2436.31 116
2436.42 123
2436.53 125
2436.65 122
2436.76 116
2436.87 110
2436.99 105
2437.10 105
2437.21 108
2437.33 117
2437.44 127
2437.55 138
2437.67 146
2437.78 149
2437.89 146
2438.00 138
2438.12 127
2438.23 113
2438.34 100
2438.46 90
2438.57 81
2438.68 75
2438.80 69
2438.91 64
2439.02 59
2439.14 53
2439.25 48
2439.36 43
2439.48 40
2439.59 40
2439.70 43
2439.82 49
2439.93 56
2440.04 65
2440.16 73
2440.27 80
2440.38 84
2440.50 85
2440.61 84
2440.72 82
2440.84 82
2440.95 83
2441.06 88
2441.18 95
2441.29 105
2441.40 116
2441.52 125
2441.63 133
2441.74 138
2441.86 141
2441.97 143
2442.08 144
2442.20 146
2442.31 151
2442.42 157
2442.54 165
2442.65 173
2442.76 180
2442.88 185
2442.99 187
2443.10 186
2443.22 182
2443.33 175
2443.44 167
2443.56 158
2443.67 149
2443.78 140
2443.90 132
2444.01 124
2444.12 119
2444.24 114
2444.35 112
2444.46 112
2444.58 112
2444.69 112
2444.80 109
2444.92 103
2445.03 95
2445.14 83
2445.26 70
2445.37 56
2445.48 44
2445.60 36
2445.71 34
2445.82 37
2445.94 46
2446.05 60
2446.16 77
2446.28 94
2446.39 109
2446.50 120
2446.62 126
2446.73 129
2446.84 127
2446.96 124
2447.07 120
2447.18 117
2447.30 115
2447.41 113
2447.52 113
2447.64 112
2447.75 113
2447.86 115
2447.98 120
2448.09 127
2448.20 136
2448.32 147
2448.43 158
2448.55 166
2448.66 171
2448.77 169
2448.89 161
2449.00 147
2449.11 129
2449.23 108
2449.34 88
2449.45 71
2449.57 60
2449.68 54
2449.79 53
2449.91 56
2450.02 61
2450.13 65
2450.25 68
2450.36 68
2450.47 66
2450.59 63
2450.70 59
2450.81 56
2450.93 56
2451.04 59
2451.16 66
2451.27 75
2451.38 89
2451.50 105
2451.61 123
2451.72 143
2451.84 163
2451.95 180
2452.06 194
2452.18 201
2452.29 202
2452.40 197
2452.52 188
2452.63 177
2452.74 167
2452.86 160
2452.97 157
2453.09 157
2453.20 158
2453.31 158
2453.43 155
2453.54 148
2453.65 137
2453.77 123
2453.88 108
2453.99 94
2454.11 83
2454.22 76
2454.33 73
2454.45 74
2454.56 77
2454.68 80
2454.79 82
2454.90 83
2455.02 83
2455.13 83
2455.24 82
2455.36 81
2455.47 80
2455.58 77
2455.70 73
2455.81 66
2455.93 58
2456.04 50
2456.15 44
2456.27 41
2456.38 43
2456.49 48
2456.61 56
2456.72 65
2456.83 73
2456.95 80
2457.06 87
2457.18 92
2457.29 99
2457.40 108
2457.52 119
2457.63 130
2457.74 141
2457.86 149
2457.97 154
2458.08 154
2458.20 149
2458.31 140
2458.43 127
2458.54 113
2458.65 100
2458.77 91
2458.88 85
2458.99 85
2459.11 90
2459.22 97
2459.34 105
2459.45 111
2459.56 113
2459.68 110
2459.79 101
2459.90 87
2460.02 72
2460.13 57
2460.25 43
2460.36 33
2460.47 24
2460.59 17
2460.70 12
2460.81 5
2460.93 0
2461.04 0
2461.16 0
2461.27 0
2461.38 0
2461.50 0
2461.61 0
2461.72 0
2461.84 4
2461.95 11
2462.07 18
2462.18 24
2462.29 29
2462.41 32
2462.52 36
2462.63 39
2462.75 41
2462.86 44
2462.98 46
2463.09 48
2463.20 49
2463.32 50
2463.43 51
2463.54 50
2463.66 48
2463.77 44
2463.89 38
2464.00 32
2464.11 27
2464.23 24
2464.34 24
2464.46 29
2464.57 36
2464.68 45
2464.80 53
2464.91 59
2465.02 62
2465.14 61
2465.25 57
2465.37 51
2465.48 46
2465.59 43
2465.71 43
2465.82 47
2465.94 52
2466.05 59
2466.16 65
2466.28 70
2466.39 73
2466.50 76
2466.62 77
2466.73 78
2466.85 78
2466.96 78
2467.07 75
2467.19 69
2467.30 60
2467.42 48
2467.53 35
2467.64 21
2467.76 9
2467.87 0
2467.98 0
2468.10 0
2468.21 0
2468.33 0
2468.44 0
2468.55 0
2468.67 0
2468.78 0
2468.90 0
2469.01 1
2469.12 8
2469.24 18
2469.35 31
2469.47 44
2469.58 56
2469.69 67
2469.81 76
2469.92 83
2470.04 88
2470.15 94
2470.26 101
2470.38 109
2470.49 118
2470.61 128
2470.72 135
2470.83 140
2470.95 141
2471.06 139
2471.18 134
2471.29 127
2471.40 120
2471.52 114
2471.63 109
2471.75 105
2471.86 102
2471.97 99
2472.09 95
2472.20 89
2472.32 82
2472.43 71
2472.54 59
2472.66 44
2472.77 29
2472.89 15
2473.00 5
2473.11 1
2473.23 4
2473.34 13
2473.46 26
2473.57 42
2473.68 57
2473.80 69
2473.91 78
2474.03 83
2474.14 84
2474.25 83
2474.37 81
2474.48 79
2474.60 77
2474.71 77
2474.82 78
2474.94 83
2475.05 90
2475.17 100
2475.28 111
2475.39 121
2475.51 126
2475.62 125
2475.74 117
2475.85 103
2475.96 87
2476.08 71
2476.19 58
2476.31 52
2476.42 51
2476.54 55
2476.65 61
2476.76 68
2476.88 73
2476.99 75
2477.11 74
2477.22 70
2477.33 66
2477.45 61
2477.56 59
2477.68 58
2477.79 60
2477.90 63
2478.02 67
2478.13 71
2478.25 75
2478.36 77
2478.48 78
2478.59 79
2478.70 78
2478.82 77
2478.93 77
2479.05 76
2479.16 77
2479.27 79
2479.39 81
2479.50 85
2479.62 88
2479.73 91
2479.85 92
2479.96 92
2480.07 90
2480.19 86
2480.30 80
2480.42 74
2480.53 67
2480.64 60
2480.76 54
2480.87 49
2480.99 46
2481.10 44
2481.22 44
2481.33 46
2481.44 49
2481.56 52
2481.67 56
2481.79 60
2481.90 63
2482.02 66
2482.13 69
2482.24 72
2482.36 75
2482.47 79
2482.59 84
2482.70 93
2482.82 105
2482.93 121
2483.04 141
2483.16 161
2483.27 182
2483.39 198
2483.50 208
2483.62 210
2483.73 205
2483.84 192
2483.96 174
2484.07 154
2484.19 134
2484.30 116
2484.42 100
2484.53 87
2484.64 76
2484.76 68
2484.87 62
2484.99 59
2485.10 58
2485.22 61
2485.33 65
2485.44 71
2485.56 76
2485.67 78
2485.79 76
2485.90 71
2486.02 62
2486.13 51
2486.24 39
2486.36 29
2486.47 22
2486.59 19
2486.70 20
2486.82 25
2486.93 33
2487.04 43
2487.16 54
2487.27 65
2487.39 74
2487.50 80
2487.62 84
2487.73 83
2487.84 79
2487.96 73
2488.07 65
2488.19 56
2488.30 48
2488.42 40
2488.53 34
2488.65 28
2488.76 24
2488.87 21
2488.99 21
2489.10 22
2489.22 26
2489.33 32
2489.45 40
2489.56 49
2489.67 59
2489.79 67
2489.90 74
2490.02 78
2490.13 79
2490.25 77
2490.36 70
2490.48 60
2490.59 48
2490.70 33
2490.82 19
2490.93 5
2491.05 0
2491.16 0
2491.28 0
2491.39 0
2491.51 0
2491.62 0
2491.73 0
2491.85 0
2491.96 0
2492.08 12
2492.19 29
2492.31 48
2492.42 68
2492.54 89
2492.65 109
2492.76 125
2492.88 139
2492.99 147
2493.11 152
2493.22 154
2493.34 153
2493.45 151
2493.57 147
2493.68 143
2493.80 139
2493.91 136
2494.02 135
2494.14 136
2494.25 139
2494.37 143
2494.48 148
2494.60 152
2494.71 153
2494.83 153
2494.94 149
2495.06 144
2495.17 137
2495.28 128
2495.40 117
2495.51 106
2495.63 94
2495.74 81
2495.86 70
2495.97 62
2496.09 58
2496.20 60
2496.32 68
2496.43 80
2496.54 95
2496.66 109
2496.77 121
2496.89 129
2497.00 131
2497.12 128
2497.23 122
2497.35 113
2497.46 103
2497.58 94
2497.69 86
2497.80 80
2497.92 75
2498.03 72
2498.15 71
2498.26 71
2498.38 74
2498.49 78
2498.61 84
2498.72 90
2498.84 96
2498.95 101
2499.07 105
2499.18 108
2499.29 112
2499.41 116
2499.52 119
2499.64 122
2499.75 123
2499.87 121
2499.98 116
2500.10 108
2500.21 100
2500.33 93
2500.44 88
2500.56 85
2500.67 85
2500.78 87
2500.90 91
2501.01 94
2501.13 97
2501.24 98
2501.36 98
2501.47 96
2501.59 95
2501.70 93
2501.82 91
2501.93 90
2502.05 89
2502.16 89
2502.28 90
2502.39 93
2502.51 98
2502.62 105
2502.73 115
2502.85 127
2502.96 138
2503.08 147
2503.19 153
2503.31 156
2503.42 156
2503.54 155
2503.65 153
2503.77 151
2503.88 149
2504.00 147
2504.11 144
2504.23 139
2504.34 132
2504.46 123
2504.57 113
2504.68 104
2504.80 96
2504.91 89
2505.03 82
2505.14 76
2505.26 68
2505.37 60
2505.49 52
2505.60 43
2505.72 37
2505.83 32
2505.95 28
2506.06 26
2506.18 22
2506.29 18
2506.41 11
2506.52 4
2506.64 0
2506.75 0
2506.87 0
2506.98 0
2507.10 0
2507.21 0
2507.32 0
2507.44 2
2507.55 6
2507.67 9
2507.78 12
2507.90 14
2508.01 17
2508.13 23
2508.24 31
2508.36 41
2508.47 52
2508.59 63
2508.70 72
2508.82 78
2508.93 82
2509.05 82
2509.16 81
2509.28 80
2509.39 80
2509.51 81
2509.62 84
2509.74 89
2509.85 96
2509.97 102
2510.08 109
2510.20 115
2510.31 119
2510.43 123
2510.54 125
2510.66 126
2510.77 126
2510.89 127
2511.00 130
2511.12 134
2511.23 141
2511.35 150
2511.46 162
2511.57 176
2511.69 190
2511.80 203
2511.92 215
2512.03 224
2512.15 229
2512.26 231
2512.38 228
2512.49 221
2512.61 211
2512.72 199
2512.84 185
2512.95 171
2513.07 158
2513.18 146
2513.30 136
2513.41 128
2513.53 121
2513.64 117
2513.76 114
2513.87 112
2513.99 112
2514.10 114
2514.22 117
2514.33 121
2514.45 127
2514.56 133
2514.68 138
2514.79 143
2514.91 147
2515.02 148
2515.14 147
2515.25 145
2515.37 142
2515.48 138
2515.60 135
2515.71 132
2515.83 129
2515.94 128
2516.06 127
2516.17 126
2516.29 125
2516.40 124
2516.52 122
2516.63 119
2516.75 114
2516.86 107
2516.98 99
2517.09 90
2517.21 80
2517.32 70
2517.44 59
2517.55 49
2517.67 41
2517.78 34
2517.90 31
2518.01 30
2518.13 32
2518.24 37
2518.36 42
2518.47 46
2518.59 50
2518.70 53
2518.82 56
2518.93 59
2519.05 63
2519.16 68
2519.28 73
2519.39 76
2519.51 76
2519.63 73
2519.74 68
2519.86 60
2519.97 53
2520.09 49
2520.20 48
2520.32 51
2520.43 58
2520.55 67
2520.66 77
2520.78 86
2520.89 93
2521.01 98
2521.12 103
2521.24 106
2521.35 111
2521.47 117
2521.58 124
2521.70 132
2521.81 139
2521.93 145
2522.04 148
2522.16 149
2522.27 147
2522.39 144
2522.50 140
2522.62 135
2522.73 132
2522.85 129
2522.96 128
2523.08 128
2523.19 130
2523.31 132
2523.42 134
2523.54 135
2523.65 136
2523.77 136
2523.89 134
2524.00 130
2524.12 125
2524.23 118
2524.35 111
2524.46 104
2524.58 98
2524.69 91
2524.81 83
2524.92 74
2525.04 65
2525.15 53
2525.27 41
2525.38 29
2525.50 17
2525.61 5
2525.73 0
2525.84 0
2525.96 0
2526.07 0
2526.19 0
2526.30 0
2526.42 8
2526.54 21
2526.65 35
2526.77 48
2526.88 57
2527.00 61
2527.11 60
2527.23 54
2527.34 45
2527.46 33
2527.57 20
2527.69 8
2527.80 0
2527.92 0
2528.03 0
2528.15 0
2528.26 0
2528.38 0
2528.50 0
2528.61 0
2528.73 0
2528.84 12
2528.96 26
2529.07 41
2529.19 56
2529.30 71
2529.42 86
2529.53 99
2529.65 110
2529.76 118
2529.88 121
2529.99 119
2530.11 112
2530.22 100
2530.34 85
2530.46 70
2530.57 54
2530.69 41
2530.80 31
2530.92 25
2531.03 22
2531.15 22
2531.26 26
2531.38 33
2531.49 41
2531.61 50
2531.72 59
2531.84 67
2531.96 74
2532.07 81
2532.19 87
2532.30 94
2532.42 101
2532.53 109
2532.65 116
2532.76 121
2532.88 124
2532.99 125
2533.11 125
2533.22 124
2533.34 124
2533.46 126
2533.57 133
2533.69 143
2533.80 157
2533.92 171
2534.03 184
2534.15 192
2534.26 193
2534.38 187
2534.49 173
2534.61 154
2534.72 133
2534.84 112
2534.96 95
2535.07 83
2535.19 76
2535.30 75
2535.42 79
2535.53 87
2535.65 98
2535.76 110
2535.88 121
2535.99 131
2536.11 138
2536.23 141
2536.34 140
2536.46 136
2536.57 130
2536.69 124
2536.80 120
2536.92 117
2537.03 114
2537.15 112
2537.27 108
2537.38 103
2537.50 96
2537.61 87
2537.73 79
2537.84 73
2537.96 69
2538.07 69
2538.19 74
2538.30 82
2538.42 93
2538.54 105
2538.65 118
2538.77 130
2538.88 140
2539.00 148
2539.11 155
2539.23 162
2539.34 169
2539.46 178
2539.58 189
2539.69 201
2539.81 213
2539.92 226
2540.04 238
2540.15 250
2540.27 260
2540.38 270
2540.50 277
2540.62 280
2540.73 280
2540.85 275
2540.96 267
2541.08 258
2541.19 250
2541.31 249
2541.42 256
2541.54 273
2541.66 296
2541.77 324
2541.89 352
2542.00 378
2542.12 397
2542.23 411
2542.35 419
2542.47 423
2542.58 424
2542.70 422
2542.81 418
2542.93 411
2543.04 402
2543.16 391
2543.27 381
2543.39 373
2543.51 368
2543.62 367
2543.74 367
2543.85 367
2543.97 367
2544.08 363
2544.20 356
2544.32 347
2544.43 337
2544.55 328
2544.66 319
2544.78 311
2544.89 305
2545.01 298
2545.13 293
2545.24 288
2545.36 284
2545.47 282
2545.59 281
2545.70 282
2545.82 284
2545.93 283
2546.05 280
2546.17 274
2546.28 263
2546.40 249
2546.51 234
2546.63 218
2546.74 204
2546.86 191
2546.98 180
2547.09 171
2547.21 163
2547.32 156
2547.44 148
2547.55 139
2547.67 130
2547.79 120
2547.90 111
2548.02 103
2548.13 96
2548.25 90
2548.37 85
2548.48 82
2548.60 79
2548.71 77
2548.83 75
2548.94 75
2549.06 76
2549.18 79
2549.29 82
2549.41 85
2549.52 87
2549.64 87
2549.75 84
2549.87 79
2549.99 72
2550.10 64
2550.22 57
2550.33 50
2550.45 43
2550.56 39
2550.68 36
2550.80 34
2550.91 34
2551.03 35
2551.14 37
2551.26 39
2551.38 41
2551.49 41
2551.61 40
2551.72 36
2551.84 31
2551.95 25
2552.07 19
2552.19 14
2552.30 11
2552.42 12
2552.53 15
2552.65 21
2552.77 30
2552.88 40
2553.00 51
2553.11 61
2553.23 69
2553.34 74
2553.46 76
2553.58 74
2553.69 68
2553.81 60
2553.92 51
2554.04 42
2554.16 37
2554.27 36
2554.39 40
2554.50 48
2554.62 59
2554.74 72
2554.85 87
2554.97 101
2555.08 114
2555.20 125
2555.31 133
2555.43 136
2555.55 134
2555.66 128
2555.78 118
2555.89 105
2556.01 91
2556.13 78
2556.24 66
2556.36 55
2556.47 46
2556.59 39
2556.71 31
2556.82 24
2556.94 18
2557.05 13
2557.17 11
2557.29 12
2557.40 17
2557.52 24
2557.63 34
2557.75 45
2557.87 56
2557.98 65
2558.10 71
2558.21 75
2558.33 77
2558.45 76
2558.56 72
2558.68 65
2558.79 55
2558.91 42
2559.03 27
2559.14 12
2559.26 0
2559.37 0
2559.49 0
2559.61 0
2559.72 0
2559.84 0
2559.95 0
2560.07 0
2560.19 0
2560.30 7
2560.42 18
2560.53 30
2560.65 42
2560.77 51
2560.88 58
2561.00 61
2561.11 60
2561.23 57
2561.35 52
2561.46 48
2561.58 48
2561.69 52
2561.81 60
2561.93 74
2562.04 89
2562.16 104
2562.27 117
2562.39 126
2562.51 129
2562.62 126
2562.74 121
2562.85 114
2562.97 108
2563.09 104
2563.20 102
2563.32 101
2563.43 102
2563.55 101
2563.67 100
2563.78 97
2563.90 94
2564.02 92
2564.13 90
2564.25 88
2564.36 87
2564.48 84
2564.60 78
2564.71 68
2564.83 56
2564.94 42
2565.06 28
2565.18 17
2565.29 9
2565.41 6
2565.52 8
2565.64 14
2565.76 24
2565.87 36
2565.99 49
2566.11 62
2566.22 73
2566.34 82
2566.45 89
2566.57 92
2566.69 94
2566.80 94
2566.92 96
2567.03 100
2567.15 107
2567.27 115
2567.38 124
2567.50 132
2567.62 137
2567.73 137
2567.85 132
2567.96 123
2568.08 112
2568.20 100
2568.31 91
2568.43 84
2568.55 81
2568.66 82
2568.78 84
2568.89 86
2569.01 88
2569.13 87
2569.24 86
2569.36 84
2569.47 83
2569.59 84
2569.71 87
2569.82 93
2569.94 99
2570.06 104
2570.17 107
2570.29 108
2570.40 105
2570.52 100
2570.64 94
2570.75 89
2570.87 85
2570.99 83
2571.10 84
2571.22 87
2571.33 91
2571.45 97
2571.57 102
2571.68 106
2571.80 109
2571.92 110
2572.03 110
2572.15 109
2572.27 107
2572.38 105
2572.50 102
2572.61 100
2572.73 99
2572.85 98
2572.96 99
2573.08 101
2573.20 105
2573.31 109
2573.43 115
2573.54 119
2573.66 123
2573.78 127
2573.89 129
2574.01 132
2574.13 135
2574.24 140
2574.36 146
2574.48 153
2574.59 159
2574.71 163
2574.82 162
2574.94 156
2575.06 146
2575.17 131
2575.29 114
2575.41 96
2575.52 79
2575.64 63
2575.76 48
2575.87 34
2575.99 20
2576.10 5
2576.22 0
2576.34 0
2576.45 0
2576.57 0
2576.69 0
2576.80 0
2576.92 13
2577.04 41
2577.15 69
2577.27 95
2577.38 116
2577.50 131
2577.62 142
2577.73 150
2577.85 156
2577.97 160
2578.08 161
2578.20 160
2578.32 155
2578.43 146
2578.55 135
2578.67 122
2578.78 111
2578.90 102
2579.01 95
2579.13 92
2579.25 92
2579.36 93
2579.48 94
2579.60 94
2579.71 93
2579.83 89
2579.95 83
2580.06 75
2580.18 66
2580.30 55
2580.41 43
2580.53 31
2580.64 18
2580.76 6
2580.88 0
2580.99 0
2581.11 0
2581.23 0
2581.34 0
2581.46 0
2581.58 10
2581.69 23
2581.81 36
2581.93 47
2582.04 56
2582.16 60
2582.28 61
2582.39 58
2582.51 52
2582.63 43
2582.74 32
2582.86 21
2582.98 10
2583.09 0
2583.21 0
2583.32 0
2583.44 0
2583.56 0
2583.67 0
2583.79 0
2583.91 0
2584.02 0
2584.14 8
2584.26 18
2584.37 26
2584.49 32
2584.61 33
2584.72 31
2584.84 25
2584.96 18
2585.07 10
2585.19 2
2585.31 0
2585.42 0
2585.54 0
2585.66 0
2585.77 0
2585.89 4
2586.01 13
2586.12 22
2586.24 32
2586.36 41
2586.47 47
2586.59 51
2586.71 52
2586.82 51
2586.94 48
2587.06 45
2587.17 41
2587.29 39
2587.41 37
2587.52 35
2587.64 33
2587.76 32
2587.87 31
2587.99 30
2588.11 29
2588.22 29
2588.34 31
2588.45 34
2588.57 38
2588.69 44
2588.80 49
2588.92 55
2589.04 58
2589.15 59
2589.27 58
2589.39 55
2589.51 51
2589.62 48
2589.74 46
2589.86 45
2589.97 46
2590.09 48
2590.21 50
2590.32 51
2590.44 51
2590.56 50
2590.67 48
2590.79 46
2590.91 45
2591.02 44
2591.14 44
2591.26 45
2591.37 46
2591.49 46
2591.61 47
2591.72 47
2591.84 47
2591.96 45
2592.07 40
2592.19 32
2592.31 21
2592.42 8
2592.54 0
2592.66 0
2592.77 0
2592.89 0
2593.01 0
2593.12 0
2593.24 0
2593.36 0
2593.47 12
2593.59 29
2593.71 44
2593.82 55
2593.94 61
2594.06 61
2594.17 55
2594.29 45
2594.41 34
2594.52 23
2594.64 15
2594.76 12
2594.88 14
2594.99 21
2595.11 32
2595.23 46
2595.34 60
2595.46 72
2595.58 83
2595.69 91
2595.81 95
2595.93 96
2596.04 93
2596.16 87
2596.28 78
2596.39 67
2596.51 56
2596.63 47
2596.74 39
2596.86 35
2596.98 35
2597.09 37
2597.21 42
2597.33 48
2597.45 52
2597.56 55
2597.68 56
2597.80 54
2597.91 50
2598.03 44
2598.15 37
2598.26 29
2598.38 22
2598.50 16
2598.61 11
2598.73 8
2598.85 6
2598.96 6
2599.08 9
2599.20 14
2599.32 21
2599.43 30
2599.55 40
2599.67 50
2599.78 58
2599.90 64
2600.02 67
2600.13 69
2600.25 70
2600.37 71
2600.48 72
2600.60 75
2600.72 79
2600.84 84
2600.95 88
2601.07 91
2601.19 92
2601.30 89
2601.42 83
2601.54 74
2601.65 63
2601.77 51
2601.89 40
2602.00 31
2602.12 26
2602.24 25
2602.36 29
2602.47 36
2602.59 46
2602.71 57
2602.82 67
2602.94 77
2603.06 84
2603.17 90
2603.29 93
2603.41 94
2603.53 93
2603.64 90
2603.76 88
2603.88 84
2603.99 82
2604.11 80
2604.23 79
2604.34 78
2604.46 78
2604.58 79
2604.70 80
2604.81 83
2604.93 86
2605.05 92
2605.16 99
2605.28 108
2605.40 117
2605.51 124
2605.63 130
2605.75 132
2605.87 131
2605.98 127
2606.10 119
2606.22 108
2606.33 97
2606.45 85
2606.57 74
2606.69 66
2606.80 62
2606.92 64
2607.04 71
2607.15 83
2607.27 100
2607.39 119
2607.50 140
2607.62 159
2607.74 178
2607.86 195
2607.97 211
2608.09 224
2608.21 236
2608.32 246
2608.44 252
2608.56 254
2608.68 251
2608.79 244
2608.91 233
2609.03 217
2609.14 200
2609.26 182
2609.38 168
2609.50 159
2609.61 157
2609.73 164
2609.85 177
2609.96 194
2610.08 212
2610.20 226
2610.32 235
2610.43 238
2610.55 236
2610.67 232
2610.78 227
2610.90 222
2611.02 219
2611.14 218
2611.25 218
2611.37 219
2611.49 221
2611.60 223
2611.72 227
2611.84 231
2611.96 235
2612.07 238
2612.19 239
2612.31 237
2612.42 232
2612.54 223
2612.66 211
2612.78 198
2612.89 185
2613.01 175
2613.13 167
2613.25 163
2613.36 163
2613.48 165
2613.60 168
2613.71 170
2613.83 169
2613.95 164
2614.07 155
2614.18 143
2614.30 131
2614.42 121
2614.53 117
2614.65 120
2614.77 129
2614.89 145
2615.00 163
2615.12 179
2615.24 191
2615.36 195
2615.47 191
2615.59 180
2615.71 164
2615.82 148
2615.94 135
2616.06 126
2616.18 121
2616.29 119
2616.41 117
2616.53 112
2616.65 102
2616.76 88
2616.88 71
2617.00 54
2617.11 41
2617.23 32
2617.35 31
2617.47 36
2617.58 47
2617.70 61
2617.82 76
2617.94 89
2618.05 99
2618.17 106
2618.29 110
2618.41 112
2618.52 115
2618.64 119
2618.76 126
2618.87 135
2618.99 148
2619.11 164
2619.23 181
2619.34 198
2619.46 213
2619.58 225
2619.70 232
2619.81 233
2619.93 229
2620.05 220
2620.17 207
2620.28 191
2620.40 174
2620.52 159
2620.63 146
2620.75 136
2620.87 131
2620.99 131
2621.10 135
2621.22 143
2621.34 155
2621.46 168
2621.57 184
2621.69 199
2621.81 214
2621.93 227
2622.04 236
2622.16 243
2622.28 245
2622.40 244
2622.51 240
2622.63 234
2622.75 228
2622.87 223
2622.98 220
2623.10 218
2623.22 215
2623.34 211
2623.45 203
2623.57 189
2623.69 171
2623.81 149
2623.92 126
2624.04 104
2624.16 87
2624.27 76
2624.39 73
2624.51 77
2624.63 83
2624.74 91
2624.86 96
2624.98 98
2625.10 95
2625.21 90
2625.33 84
2625.45 79
2625.57 77
2625.68 77
2625.80 80
2625.92 83
2626.04 86
2626.15 88
2626.27 88
2626.39 87
2626.51 85
2626.62 83
2626.74 81
2626.86 78
2626.98 75
2627.09 71
2627.21 67
2627.33 64
2627.45 63
2627.56 66
2627.68 73
2627.80 83
2627.92 94
2628.04 106
2628.15 115
2628.27 122
2628.39 124
2628.51 124
2628.62 121
2628.74 118
2628.86 116
2628.98 115
2629.09 116
2629.21 119
2629.33 123
2629.45 128
2629.56 131
2629.68 132
2629.80 131
2629.92 126
2630.03 118
2630.15 109
2630.27 99
2630.39 89
2630.50 80
2630.62 71
2630.74 64
2630.86 57
2630.97 50
2631.09 44
2631.21 37
2631.33 31
2631.45 27
2631.56 25
2631.68 26
2631.80 27
2631.92 30
2632.03 32
2632.15 33
2632.27 32
2632.39 29
2632.50 25
2632.62 21
2632.74 20
2632.86 24
2632.97 32
2633.09 45
2633.21 61
2633.33 78
2633.44 91
2633.56 100
2633.68 103
2633.80 99
2633.92 90
2634.03 77
2634.15 62
2634.27 49
2634.39 37
2634.50 28
2634.62 23
2634.74 21
2634.86 24
2634.97 31
2635.09 41
2635.21 53
2635.33 65
2635.45 74
2635.56 79
2635.68 77
2635.80 68
2635.92 54
2636.03 38
2636.15 23
2636.27 12
2636.39 6
2636.51 8
2636.62 16
2636.74 28
2636.86 42
2636.98 54
2637.09 65
2637.21 72
2637.33 77
2637.45 78
2637.56 79
2637.68 81
2637.80 84
2637.92 89
2638.04 97
2638.15 107
2638.27 118
2638.39 129
2638.51 137
2638.62 142
2638.74 142
2638.86 137
2638.98 127
2639.10 115
2639.21 100
2639.33 84
2639.45 68
2639.57 53
2639.68 38
2639.80 24
2639.92 13
2640.04 5
2640.16 1
2640.27 3
2640.39 9
2640.51 18
2640.63 26
2640.75 31
2640.86 31
2640.98 24
2641.10 11
2641.22 0
2641.33 0
2641.45 0
2641.57 0
2641.69 0
2641.81 0
2641.92 0
2642.04 3
2642.16 18
2642.28 32
2642.40 46
2642.51 59
2642.63 72
2642.75 83
2642.87 91
2642.98 98
2643.10 100
2643.22 99
2643.34 96
2643.46 91
2643.57 86
2643.69 82
2643.81 81
2643.93 81
2644.05 81
2644.16 80
2644.28 77
2644.40 69
2644.52 58
2644.64 45
2644.75 32
2644.87 21
2644.99 15
2645.11 15
2645.22 19
2645.34 26
2645.46 35
2645.58 43
2645.70 48
2645.81 49
2645.93 46
2646.05 41
2646.17 34
2646.29 27
2646.40 21
2646.52 16
2646.64 11
2646.76 7
2646.88 3
2646.99 0
2647.11 0
2647.23 0
2647.35 0
2647.47 0
2647.58 0
2647.70 0
2647.82 0
2647.94 6
2648.06 13
2648.17 20
2648.29 26
2648.41 32
2648.53 37
2648.65 42
2648.76 46
2648.88 50
2649.00 52
2649.12 54
2649.24 54
2649.35 53
2649.47 51
2649.59 49
2649.71 46
2649.83 43
2649.94 40
2650.06 38
2650.18 36
2650.30 34
2650.42 32
2650.53 30
2650.65 28
2650.77 23
2650.89 17
2651.01 10
2651.12 3
2651.24 0
2651.36 0
2651.48 0
2651.60 0
2651.71 0
2651.83 4
2651.95 6
2652.07 6
2652.19 4
2652.31 0
2652.42 0
2652.54 0
2652.66 0
2652.78 3
2652.90 13
2653.01 28
2653.13 45
2653.25 62
2653.37 78
2653.49 92
2653.60 102
2653.72 108
2653.84 110
2653.96 109
2654.08 105
2654.19 100
2654.31 95
2654.43 90
2654.55 86
2654.67 83
2654.79 82
2654.90 83
2655.02 87
2655.14 93
2655.26 102
2655.38 113
2655.49 123
2655.61 132
2655.73 139
2655.85 140
2655.97 137
2656.09 131
2656.20 121
2656.32 112
2656.44 104
2656.56 100
2656.68 98
2656.79 98
2656.91 100
2657.03 100
2657.15 98
2657.27 93
2657.39 86
2657.50 76
2657.62 67
2657.74 60
2657.86 55
2657.98 53
2658.09 54
2658.21 59
2658.33 66
2658.45 75
2658.57 85
2658.69 96
2658.80 106
2658.92 116
2659.04 124
2659.16 131
2659.28 137
2659.40 141
2659.51 144
2659.63 146
2659.75 147
2659.87 146
2659.99 143
2660.10 139
2660.22 134
2660.34 128
2660.46 123
2660.58 120
2660.70 120
2660.81 120
2660.93 121
2661.05 120
2661.17 117
2661.29 112
2661.41 106
2661.52 100
2661.64 95
2661.76 93
2661.88 92
2662.00 92
2662.12 92
2662.23 90
2662.35 86
2662.47 81
2662.59 76
2662.71 70
2662.83 66
2662.94 64
2663.06 61
2663.18 59
2663.30 55
2663.42 49
2663.54 41
2663.65 32
2663.77 21
2663.89 11
2664.01 3
2664.13 0
2664.25 0
2664.36 0
2664.48 6
2664.60 17
2664.72 30
2664.84 44
2664.96 56
2665.07 66
2665.19 72
2665.31 73
2665.43 72
2665.55 68
2665.67 63
2665.78 58
2665.90 53
2666.02 49
2666.14 43
2666.26 37
2666.38 30
2666.49 21
2666.61 12
2666.73 5
2666.85 0
2666.97 0
2667.09 0
2667.21 0
2667.32 2
2667.44 2
2667.56 1
2667.68 0
2667.80 0
2667.92 0
2668.03 0
2668.15 0
2668.27 6
2668.39 16
2668.51 28
2668.63 38
2668.74 48
2668.86 55
2668.98 62
2669.10 69
2669.22 76
2669.34 82
2669.46 88
2669.57 93
2669.69 94
2669.81 92
2669.93 86
2670.05 79
2670.17 72
2670.28 65
2670.40 59
2670.52 56
2670.64 55
2670.76 55
2670.88 55
2671.00 57
2671.11 60
2671.23 63
2671.35 68
2671.47 74
2671.59 81
2671.71 90
2671.83 99
2671.94 108
2672.06 116
2672.18 122
2672.30 126
2672.42 128
2672.54 129
2672.66 128
2672.77 127
2672.89 125
2673.01 124
2673.13 123
2673.25 121
2673.37 118
2673.48 115
2673.60 111
2673.72 107
2673.84 105
2673.96 105
2674.08 106
2674.20 110
2674.31 114
2674.43 119
2674.55 123
2674.67 127
2674.79 129
2674.91 132
2675.03 134
2675.15 136
2675.26 139
2675.38 141
2675.50 142
2675.62 141
2675.74 137
2675.86 131
2675.98 123
2676.09 114
2676.21 105
2676.33 98
2676.45 94
2676.57 93
2676.69 93
2676.81 95
2676.92 95
2677.04 94
2677.16 90
2677.28 82
2677.40 73
2677.52 61
2677.64 48
2677.75 35
2677.87 23
2677.99 14
2678.11 9
2678.23 7
2678.35 9
2678.47 14
2678.59 21
2678.70 29
2678.82 37
2678.94 45
2679.06 52
2679.18 59
2679.30 66
2679.42 71
2679.53 76
2679.65 80
2679.77 83
2679.89 87
2680.01 92
2680.13 97
2680.25 103
2680.37 110
2680.48 116
2680.60 120
2680.72 121
2680.84 119
2680.96 114
2681.08 106
2681.20 96
2681.32 85
2681.43 74
2681.55 63
2681.67 53
2681.79 44
2681.91 34
2682.03 25
2682.15 16
2682.27 9
2682.38 6
2682.50 5
2682.62 7
2682.74 11
2682.86 16
2682.98 18
2683.10 17
2683.22 12
2683.33 4
2683.45 0
2683.57 0
2683.69 0
2683.81 0
2683.93 0
2684.05 0
2684.17 1
2684.28 12
2684.40 21
2684.52 28
2684.64 32
2684.76 32
2684.88 30
2685.00 25
2685.12 20
2685.24 15
2685.35 10
2685.47 6
2685.59 3
2685.71 1
2685.83 2
2685.95 5
2686.07 10
2686.19 19
2686.30 32
2686.42 48
2686.54 66
2686.66 85
2686.78 104
2686.90 121
2687.02 136
2687.14 146
2687.26 154
2687.37 161
2687.49 167
2687.61 173
2687.73 182
2687.85 192
2687.97 203
2688.09 213
2688.21 222
2688.33 229
2688.44 232
2688.56 232
2688.68 228
2688.80 222
2688.92 215
2689.04 208
2689.16 205
2689.28 204
2689.40 207
2689.51 211
2689.63 216
2689.75 220
2689.87 221
2689.99 219
2690.11 215
2690.23 209
2690.35 202
2690.47 196
2690.58 192
2690.70 190
2690.82 191
2690.94 194
2691.06 198
2691.18 202
2691.30 205
2691.42 208
2691.54 209
2691.66 209
2691.77 209
2691.89 209
2692.01 209
2692.13 211
2692.25 214
2692.37 217
2692.49 221
2692.61 224
2692.73 228
2692.84 231
2692.96 233
2693.08 234
2693.20 234
2693.32 232
2693.44 230
2693.56 229
2693.68 230
2693.80 236
2693.92 249
2694.03 268
2694.15 293
2694.27 321
2694.39 351
2694.51 379
2694.63 404
2694.75 424
2694.87 439
2694.99 451
2695.11 461
2695.23 470
2695.34 480
2695.46 491
2695.58 505
2695.70 521
2695.82 540
2695.94 560
2696.06 583
2696.18 607
2696.30 631
2696.42 655
2696.53 678
2696.65 699
2696.77 718
2696.89 735
2697.01 749
2697.13 760
2697.25 768
2697.37 773
2697.49 775
2697.61 776
2697.73 774
2697.84 773
2697.96 770
2698.08 768
2698.20 763
2698.32 756
2698.44 746
2698.56 733
2698.68 717
2698.80 699
2698.92 679
2699.04 659
2699.15 639
2699.27 620
2699.39 602
2699.51 585
2699.63 570
2699.75 557
2699.87 546
2699.99 536
2700.11 527
2700.23 519
2700.35 510
2700.47 498
2700.58 482
2700.70 464
2700.82 441
2700.94 415
2701.06 387
2701.18 358
2701.30 329
2701.42 300
2701.54 273
2701.66 247
2701.78 225
2701.90 205
2702.01 189
2702.13 176
2702.25 168
2702.37 164
2702.49 163
2702.61 166
2702.73 170
2702.85 175
2702.97 178
2703.09 179
2703.21 178
2703.33 172
2703.45 162
2703.56 147
2703.68 128
2703.80 107
2703.92 85
2704.04 66
2704.16 52
2704.28 45
2704.40 47
2704.52 56
2704.64 69
2704.76 82
2704.88 92
2705.00 97
2705.11 95
2705.23 87
2705.35 73
2705.47 58
2705.59 42
2705.71 29
2705.83 18
2705.95 12
2706.07 10
2706.19 11
2706.31 15
2706.43 20
2706.55 26
2706.66 31
2706.78 36
2706.90 41
2707.02 48
2707.14 56
2707.26 65
2707.38 74
2707.50 81
2707.62 85
2707.74 84
2707.86 78
2707.98 68
2708.10 56
2708.22 45
2708.34 37
2708.45 35
2708.57 37
2708.69 44
2708.81 54
2708.93 63
2709.05 70
2709.17 74
2709.29 73
2709.41 70
2709.53 64
2709.65 57
2709.77 51
2709.89 47
2710.01 46
2710.13 46
2710.24 48
2710.36 51
2710.48 53
2710.60 55
2710.72 54
2710.84 51
2710.96 46
2711.08 39
2711.20 33
2711.32 27
2711.44 23
2711.56 21
2711.68 19
2711.80 19
2711.92 20
2712.04 21
2712.16 24
2712.27 28
2712.39 32
2712.51 35
2712.63 37
2712.75 36
2712.87 32
2712.99 26
2713.11 19
2713.23 13
2713.35 11
2713.47 11
2713.59 12
2713.71 15
2713.83 16
2713.95 15
2714.07 12
2714.19 6
2714.31 0
2714.42 0
2714.54 0
2714.66 0
2714.78 0
2714.90 0
2715.02 0
2715.14 0
2715.26 1
2715.38 2
2715.50 3
2715.62 5
2715.74 8
2715.86 12
2715.98 15
2716.10 18
2716.22 19
2716.34 17
2716.46 13
2716.58 8
2716.69 3
2716.81 0
2716.93 0
2717.05 3
2717.17 8
2717.29 14
2717.41 19
2717.53 22
2717.65 24
2717.77 26
2717.89 30
2718.01 35
2718.13 43
2718.25 54
2718.37 66
2718.49 76
2718.61 84
2718.73 89
2718.85 91
2718.97 94
2719.09 99
2719.21 107
2719.32 121
2719.44 141
2719.56 165
2719.68 193
2719.80 224
2719.92 254
2720.04 283
2720.16 310
2720.28 333
2720.40 352
2720.52 366
2720.64 378
2720.76 387
2720.88 396
2721.00 404
2721.12 413
2721.24 422
2721.36 428
2721.48 431
2721.60 429
2721.72 422
2721.84 411
2721.96 396
2722.08 380
2722.20 362
2722.31 343
2722.43 324
2722.55 304
2722.67 285
2722.79 267
2722.91 251
2723.03 239
2723.15 231
2723.27 227
2723.39 226
2723.51 228
2723.63 229
2723.75 228
2723.87 224
2723.99 217
2724.11 206
2724.23 193
2724.35 181
2724.47 170
2724.59 161
2724.71 156
2724.83 154
2724.95 155
2725.07 157
2725.19 160
2725.31 162
2725.43 166
2725.55 169
2725.67 173
2725.79 177
2725.91 180
2726.02 181
2726.14 181
2726.26 177
2726.38 170
2726.50 162
2726.62 152
2726.74 144
2726.86 137
2726.98 133
2727.10 132
2727.22 132
2727.34 134
2727.46 135
2727.58 136
2727.70 135
2727.82 132
2727.94 128
2728.06 123
2728.18 117
2728.30 111
2728.42 105
2728.54 100
2728.66 98
2728.78 99
2728.90 102
2729.02 105
2729.14 107
2729.26 106
2729.38 101
2729.50 90
2729.62 74
2729.74 56
2729.86 38
2729.98 22
2730.10 9
2730.22 0
2730.34 0
2730.46 0
2730.58 0
2730.70 3
2730.82 11
2730.94 20
2731.06 31
2731.18 43
2731.29 55
2731.41 66
2731.53 76
2731.65 85
2731.77 92
2731.89 99
2732.01 104
2732.13 106
2732.25 106
2732.37 102
2732.49 93
2732.61 79
2732.73 62
2732.85 43
2732.97 25
2733.09 11
2733.21 0
2733.33 0
2733.45 0
2733.57 0
2733.69 5
2733.81 11
2733.93 16
2734.05 20
2734.17 25
2734.29 30
2734.41 38
2734.53 48
2734.65 59
2734.77 70
2734.89 80
2735.01 86
2735.13 88
2735.25 85
2735.37 77
2735.49 65
2735.61 50
2735.73 34
2735.85 19
2735.97 5
2736.09 0
2736.21 0
2736.33 0
2736.45 0
2736.57 0
2736.69 0
2736.81 0
2736.93 0
2737.05 0
2737.17 7
2737.29 16
2737.41 25
2737.53 34
2737.65 43
2737.77 51
2737.89 57
2738.01 61
2738.13 63
2738.25 65
2738.37 65
2738.49 64
2738.61 61
2738.73 57
2738.85 51
2738.97 44
2739.09 36
2739.21 29
2739.33 23
2739.45 20
2739.57 20
2739.69 22
2739.81 25
2739.93 28
2740.05 28
2740.17 26
2740.29 21
2740.41 15
2740.53 8
2740.65 4
2740.77 3
2740.89 7
2741.01 15
2741.13 27
2741.25 39
2741.37 52
2741.49 63
2741.61 71
2741.73 76
2741.85 79
2741.97 80
2742.09 79
2742.21 77
2742.33 74
2742.45 72
2742.57 70
2742.69 68
2742.81 66
2742.93 64
2743.05 61
2743.17 57
2743.29 52
2743.41 48
2743.53 47
2743.65 49
2743.77 57
2743.89 69
2744.01 85
2744.13 103
2744.25 121
2744.37 135
2744.49 145
2744.61 150
2744.73 152
2744.85 150
2744.97 147
2745.09 141
2745.21 134
2745.33 125
2745.45 114
2745.57 101
2745.69 87
2745.81 74
2745.93 63
2746.05 56
2746.17 53
2746.29 53
2746.41 57
2746.53 64
2746.66 73
2746.78 82
2746.90 92
2747.02 101
2747.14 110
2747.26 119
2747.38 126
2747.50 131
2747.62 133
2747.74 133
2747.86 130
2747.98 124
2748.10 116
2748.22 106
2748.34 97
2748.46 90
2748.58 86
2748.70 85
2748.82 87
2748.94 91
2749.06 96
2749.18 98
2749.30 97
2749.42 93
2749.54 87
2749.66 79
2749.78 73
2749.90 68
2750.02 65
2750.14 65
2750.26 65
2750.38 65
2750.50 64
2750.62 60
2750.74 54
2750.86 47
2750.98 39
2751.10 31
2751.22 23
2751.34 18
2751.46 13
2751.58 9
2751.70 6
2751.82 5
2751.95 5
2752.07 7
2752.19 12
2752.31 20
2752.43 32
2752.55 46
2752.67 61
2752.79 77
2752.91 91
2753.03 104
2753.15 114
2753.27 121
2753.39 126
2753.51 130
2753.63 131
2753.75 131
2753.87 129
2753.99 126
2754.11 122
2754.23 117
2754.35 112
2754.47 107
2754.59 103
2754.71 100
2754.83 99
2754.95 99
2755.07 100
2755.19 101
2755.31 103
2755.43 105
2755.55 106
2755.68 107
2755.80 108
2755.92 109
2756.04 111
2756.16 114
2756.28 117
2756.40 121
2756.52 123
2756.64 124
2756.76 123
2756.88 120
2757.00 116
2757.12 112
2757.24 108
2757.36 105
2757.48 103
2757.60 103
2757.72 103
2757.84 104
2757.96 105
2758.08 107
2758.20 110
2758.32 113
2758.44 116
2758.56 119
2758.69 121
2758.81 122
2758.93 119
2759.05 115
2759.17 108
2759.29 100
2759.41 92
2759.53 85
2759.65 80
2759.77 78
2759.89 80
2760.01 85
2760.13 93
2760.25 102
2760.37 109
2760.49 114
2760.61 114
2760.73 110
2760.85 99
2760.97 85
2761.09 68
2761.21 50
2761.34 35
2761.46 24
2761.58 16
2761.70 11
2761.82 8
2761.94 4
2762.06 0
2762.18 0
2762.30 0
2762.42 0
2762.54 0
2762.66 0
2762.78 0
2762.90 0
2763.02 10
2763.14 23
2763.26 35
2763.38 44
2763.50 50
2763.63 55
2763.75 57
2763.87 59
2763.99 60
2764.11 60
2764.23 59
2764.35 56
2764.47 53
2764.59 50
2764.71 46
2764.83 45
2764.95 46
2765.07 49
2765.19 56
2765.31 64
2765.43 73
2765.55 82
2765.67 89
2765.80 95
2765.92 100
2766.04 105
2766.16 109
2766.28 116
2766.40 124
2766.52 134
2766.64 145
2766.76 157
2766.88 169
2767.00 179
2767.12 188
2767.24 197
2767.36 206
2767.48 216
2767.60 227
2767.73 240
2767.85 254
2767.97 266
2768.09 275
2768.21 281
2768.33 282
2768.45 278
2768.57 271
2768.69 262
2768.81 253
2768.93 244
2769.05 235
2769.17 228
2769.29 222
2769.41 218
2769.53 217
2769.66 219
2769.78 225
2769.90 233
2770.02 243
2770.14 251
2770.26 256
2770.38 257
2770.50 255
2770.62 250
2770.74 245
2770.86 241
2770.98 240
2771.10 242
2771.22 247
2771.35 253
2771.47 258
2771.59 260
2771.71 258
2771.83 251
2771.95 241
2772.07 229
2772.19 216
2772.31 205
2772.43 197
2772.55 193
2772.67 192
2772.79 194
2772.91 196
2773.04 196
2773.16 192
2773.28 185
2773.40 174
2773.52 162
2773.64 150
2773.76 141
2773.88 135
2774.00 131
2774.12 130
2774.24 129
2774.36 127
2774.48 124
2774.61 119
2774.73 114
2774.85 110
2774.97 107
2775.09 107
2775.21 108
2775.33 111
2775.45 114
2775.57 116
2775.69 117
2775.81 118
2775.93 118
2776.05 118
2776.18 119
2776.30 119
2776.42 119
2776.54 119
2776.66 116
2776.78 113
2776.90 109
2777.02 103
2777.14 98
2777.26 93
2777.38 88
2777.50 83
2777.63 78
2777.75 73
2777.87 69
2777.99 65
2778.11 62
2778.23 60
2778.35 58
2778.47 56
2778.59 54
2778.71 52
2778.83 50
2778.96 48
2779.08 47
2779.20 47
2779.32 48
2779.44 50
2779.56 51
2779.68 52
2779.80 53
2779.92 52
2780.04 52
2780.16 51
2780.28 50
2780.41 50
2780.53 49
2780.65 47
2780.77 46
2780.89 46
2781.01 47
2781.13 51
2781.25 57
2781.37 68
2781.49 80
2781.62 93
2781.74 104
2781.86 112
2781.98 115
2782.10 113
2782.22 106
2782.34 95
2782.46 81
2782.58 68
2782.70 55
2782.82 45
2782.95 37
2783.07 31
2783.19 27
2783.31 24
2783.43 22
2783.55 20
2783.67 17
2783.79 12
2783.91 6
2784.03 0
2784.16 0
2784.28 0
2784.40 0
2784.52 0
2784.64 0
2784.76 0
2784.88 0
2785.00 12
2785.12 24
2785.24 35
2785.37 44
2785.49 50
2785.61 55
2785.73 57
2785.85 59
2785.97 60
2786.09 60
2786.21 60
2786.33 58
2786.45 56
2786.58 53
2786.70 48
2786.82 44
2786.94 41
2787.06 38
2787.18 37
2787.30 37
2787.42 38
2787.54 41
2787.66 45
2787.79 50
2787.91 56
2788.03 64
2788.15 73
2788.27 82
2788.39 93
2788.51 104
2788.63 116
2788.75 128
2788.88 139
2789.00 149
2789.12 157
2789.24 162
2789.36 165
2789.48 165
2789.60 163
2789.72 160
2789.84 158
2789.97 156
2790.09 155
2790.21 156
2790.33 157
2790.45 159
2790.57 161
2790.69 163
2790.81 164
2790.93 164
2791.06 163
2791.18 161
2791.30 158
2791.42 156
2791.54 156
2791.66 158
2791.78 163
2791.90 171
2792.02 179
2792.15 186
2792.27 190
2792.39 190
2792.51 186
2792.63 178
2792.75 168
2792.87 158
2792.99 148
2793.12 139
2793.24 131
2793.36 124
2793.48 116
2793.60 110
2793.72 103
2793.84 98
2793.96 94
2794.09 92
2794.21 92
2794.33 93
2794.45 95
2794.57 100
2794.69 106
2794.81 115
2794.93 126
2795.05 138
2795.18 150
2795.30 161
2795.42 171
2795.54 179
2795.66 184
2795.78 188
2795.90 189
2796.02 189
2796.15 187
2796.27 183
2796.39 179
2796.51 176
2796.63 174
2796.75 174
2796.87 174
2796.99 175
2797.12 175
2797.24 172
2797.36 167
2797.48 159
2797.60 149
2797.72 137
2797.84 125
2797.96 112
2798.09 102
2798.21 92
2798.33 86
2798.45 82
2798.57 79
2798.69 79
2798.81 78
2798.94 78
2799.06 78
2799.18 77
2799.30 75
2799.42 75
2799.54 77
2799.66 80
2799.78 85
2799.91 91
2800.03 98
2800.15 104
2800.27 109
2800.39 110
2800.51 109
2800.63 103
2800.76 95
2800.88 84
2801.00 73
2801.12 64
2801.24 60
2801.36 62
2801.48 71
2801.60 87
2801.73 107
2801.85 128
2801.97 148
2802.09 163
2802.21 172
2802.33 174
2802.45 171
2802.58 163
2802.70 152
2802.82 140
2802.94 130
2803.06 122
2803.18 118
2803.30 118
2803.43 123
2803.55 130
2803.67 139
2803.79 148
2803.91 156
2804.03 160
2804.15 161
2804.28 159
2804.40 153
2804.52 146
2804.64 136
2804.76 126
2804.88 116
2805.00 106
2805.13 98
2805.25 92
2805.37 90
2805.49 92
2805.61 98
2805.73 107
2805.85 117
2805.98 127
2806.10 138
2806.22 147
2806.34 155
2806.46 163
2806.58 168
2806.70 172
2806.83 172
2806.95 170
2807.07 164
2807.19 154
2807.31 143
2807.43 131
2807.55 120
2807.68 110
2807.80 102
2807.92 97
2808.04 95
2808.16 97
2808.28 102
2808.41 110
2808.53 121
2808.65 133
2808.77 145
2808.89 156
2809.01 163
2809.13 166
2809.26 164
2809.38 159
2809.50 151
2809.62 143
2809.74 134
2809.86 126
2809.99 119
2810.11 111
2810.23 103
2810.35 96
2810.47 89
2810.59 84
2810.71 83
2810.84 84
2810.96 89
2811.08 97
2811.20 106
2811.32 115
2811.44 122
2811.57 128
2811.69 132
2811.81 133
2811.93 134
2812.05 134
2812.17 135
2812.30 137
2812.42 139
2812.54 140
2812.66 141
2812.78 139
2812.90 134
2813.02 125
2813.15 112
2813.27 95
2813.39 77
2813.51 57
2813.63 38
2813.75 20
2813.88 5
2814.00 0
2814.12 0
2814.24 0
2814.36 0
2814.48 0
2814.61 0
2814.73 0
2814.85 0
2814.97 1
2815.09 10
2815.21 20
2815.34 29
2815.46 37
2815.58 44
2815.70 49
2815.82 52
2815.94 53
2816.07 53
2816.19 53
2816.31 53
2816.43 55
2816.55 59
2816.67 65
2816.80 72
2816.92 81
2817.04 90
2817.16 98
2817.28 106
2817.40 112
2817.53 117
2817.65 122
2817.77 124
2817.89 125
2818.01 124
2818.13 123
2818.26 121
2818.38 119
2818.50 119
2818.62 121
2818.74 124
2818.87 129
2818.99 133
2819.11 136
2819.23 136
2819.35 132
2819.47 123
2819.60 111
2819.72 97
2819.84 82
2819.96 70
2820.08 63
2820.20 60
2820.33 63
2820.45 69
2820.57 79
2820.69 89
2820.81 99
2820.94 107
2821.06 115
2821.18 124
2821.30 133
2821.42 142
2821.54 152
2821.67 162
2821.79 170
2821.91 175
2822.03 177
2822.15 176
2822.28 172
2822.40 166
2822.52 160
2822.64 154
2822.76 148
2822.88 142
2823.01 137
2823.13 133
2823.25 130
2823.37 128
2823.49 127
2823.62 126
2823.74 125
2823.86 123
2823.98 121
2824.10 118
2824.22 116
2824.35 115
2824.47 116
2824.59 120
2824.71 126
2824.83 134
2824.96 142
2825.08 147
2825.20 149
2825.32 147
2825.44 142
2825.57 134
2825.69 125
2825.81 118
2825.93 112
2826.05 108
2826.17 104
2826.30 99
2826.42 94
2826.54 87
2826.66 81
2826.78 76
2826.91 74
2827.03 75
2827.15 78
2827.27 82
2827.39 87
2827.52 91
2827.64 94
2827.76 96
2827.88 97
2828.00 97
2828.13 96
2828.25 95
2828.37 91
2828.49 86
2828.61 81
2828.73 75
2828.86 71
2828.98 70
2829.10 72
2829.22 78
2829.34 85
2829.47 94
2829.59 100
2829.71 102
2829.83 99
2829.95 92
2830.08 82
2830.20 70
2830.32 59
2830.44 51
2830.56 47
2830.69 44
2830.81 42
2830.93 38
2831.05 31
2831.17 19
2831.30 5
2831.42 0
2831.54 0
2831.66 0
2831.78 0
2831.91 0
2832.03 0
2832.15 0
2832.27 4
2832.39 28
2832.52 50
2832.64 67
2832.76 77
2832.88 80
2833.00 75
2833.13 66
2833.25 56
2833.37 46
2833.49 40
2833.62 37
2833.74 37
2833.86 38
2833.98 39
2834.10 39
2834.23 39
2834.35 39
2834.47 41
2834.59 44
2834.71 48
2834.84 53
2834.96 58
2835.08 61
2835.20 63
2835.32 65
2835.45 67
2835.57 71
2835.69 76
2835.81 83
2835.93 90
2836.06 96
2836.18 102
2836.30 105
2836.42 108
2836.55 109
2836.67 110
2836.79 108
2836.91 105
2837.03 98
2837.16 90
2837.28 79
2837.40 69
2837.52 60
2837.64 54
2837.77 52
2837.89 51
2838.01 52
2838.13 51
2838.26 47
2838.38 40
2838.50 30
2838.62 20
2838.74 11
2838.87 6
2838.99 5
2839.11 8
2839.23 12
2839.35 15
2839.48 17
2839.60 16
2839.72 12
2839.84 6
2839.97 0
2840.09 0
2840.21 0
2840.33 0
2840.45 0
2840.58 0
2840.70 0
2840.82 2
2840.94 4
2841.07 6
2841.19 9
2841.31 13
2841.43 20
2841.55 28
2841.68 39
2841.80 52
2841.92 66
2842.04 79
2842.17 90
2842.29 99
2842.41 105
2842.53 109
2842.65 112
2842.78 116
2842.90 120
2843.02 123
2843.14 126
2843.27 126
2843.39 124
2843.51 120
2843.63 114
2843.76 108
2843.88 103
2844.00 100
2844.12 99
2844.24 100
2844.37 102
2844.49 106
2844.61 112
2844.73 118
2844.86 126
2844.98 133
2845.10 137
2845.22 137
2845.34 132
2845.47 122
2845.59 108
2845.71 92
2845.83 77
2845.96 65
2846.08 58
2846.20 57
2846.32 61
2846.45 68
2846.57 78
2846.69 86
2846.81 90
2846.94 90
2847.06 84
2847.18 73
2847.30 59
2847.42 46
2847.55 35
2847.67 29
2847.79 29
2847.91 35
2848.04 44
2848.16 55
2848.28 64
2848.40 70
2848.53 72
2848.65 70
2848.77 63
2848.89 53
2849.02 42
2849.14 31
2849.26 22
2849.38 16
2849.50 14
2849.63 15
2849.75 19
2849.87 24
2849.99 28
2850.12 30
2850.24 29
2850.36 23
2850.48 15
2850.61 7
2850.73 0
2850.85 0
2850.97 0
2851.10 0
2851.22 0
2851.34 0
2851.46 7
2851.59 13
2851.71 19
2851.83 25
2851.95 30
2852.08 35
2852.20 42
2852.32 48
2852.44 55
2852.57 60
2852.69 64
2852.81 65
2852.93 63
2853.06 58
2853.18 50
2853.30 40
2853.42 30
2853.55 22
2853.67 15
2853.79 11
2853.91 8
2854.04 6
2854.16 4
2854.28 3
2854.40 1
2854.53 0
2854.65 0
2854.77 1
2854.89 5
2855.02 11
2855.14 18
2855.26 25
2855.38 32
2855.51 37
2855.63 41
2855.75 42
2855.87 42
2856.00 41
2856.12 39
2856.24 37
2856.36 34
2856.49 31
2856.61 27
2856.73 23
2856.85 18
2856.98 12
2857.10 5
2857.22 0
2857.34 0
2857.47 0
2857.59 0
2857.71 0
2857.83 0
2857.96 0
2858.08 0
2858.20 0
2858.32 7
2858.45 23
2858.57 44
2858.69 70
2858.82 98
2858.94 128
2859.06 156
2859.18 182
2859.31 204
2859.43 223
2859.55 235
2859.67 242
2859.80 242
2859.92 236
2860.04 225
2860.16 211
2860.29 196
2860.41 180
2860.53 166
2860.65 155
2860.78 145
2860.90 137
2861.02 130
2861.14 124
2861.27 119
2861.39 115
2861.51 113
2861.64 113
2861.76 115
2861.88 120
2862.00 128
2862.13 138
2862.25 151
2862.37 168
2862.49 186
2862.62 204
2862.74 221
2862.86 234
2862.98 243
2863.11 246
2863.23 246
2863.35 243
2863.48 240
2863.60 238
2863.72 237
2863.84 237
2863.97 238
2864.09 239
2864.21 238
2864.33 236
2864.46 231
2864.58 225
2864.70 217
2864.83 207
2864.95 195
2865.07 183
2865.19 170
2865.32 157
2865.44 146
2865.56 137
2865.68 131
2865.81 130
2865.93 132
2866.05 136
2866.18 141
2866.30 146
2866.42 148
2866.54 146
2866.67 142
2866.79 136
2866.91 129
2867.04 121
2867.16 113
2867.28 106
2867.40 97
2867.53 88
2867.65 77
2867.77 65
2867.89 52
2868.02 40
2868.14 28
2868.26 17
2868.39 8
2868.51 2
2868.63 0
2868.75 0
2868.88 1
2869.00 6
2869.12 13
2869.25 21
2869.37 29
2869.49 36
2869.61 41
2869.74 43
2869.86 44
2869.98 44
2870.11 44
2870.23 46
2870.35 49
2870.47 56
2870.60 64
2870.72 73
2870.84 82
2870.97 90
2871.09 95
2871.21 98
2871.33 98
2871.46 97
2871.58 94
2871.70 90
2871.83 84
2871.95 77
2872.07 70
2872.19 64
2872.32 59
2872.44 58
2872.56 60
2872.69 66
2872.81 74
2872.93 83
2873.05 92
2873.18 101
2873.30 108
2873.42 116
2873.55 124
2873.67 135
2873.79 148
2873.91 162
2874.04 178
2874.16 192
2874.28 203
2874.41 209
2874.53 210
2874.65 204
2874.78 193
2874.90 178
2875.02 162
2875.14 145
2875.27 129
2875.39 115
2875.51 104
2875.64 95
2875.76 89
2875.88 87
2876.00 87
2876.13 90
2876.25 96
2876.37 104
2876.50 111
2876.62 117
2876.74 120
2876.87 120
2876.99 116
2877.11 109
2877.23 99
2877.36 86
2877.48 71
2877.60 55
2877.73 39
2877.85 24
2877.97 11
2878.10 2
2878.22 0
2878.34 0
2878.46 0
2878.59 0
2878.71 0
2878.83 0
2878.96 0
2879.08 0
2879.20 0
2879.33 0
2879.45 3
2879.57 10
2879.70 20
2879.82 30
2879.94 39
2880.06 47
2880.19 51
2880.31 53
2880.43 54
2880.56 53
2880.68 51
2880.80 49
2880.93 46
2881.05 42
2881.17 37
2881.29 31
2881.42 24
2881.54 17
2881.66 12
2881.79 10
2881.91 9
2882.03 10
2882.16 11
2882.28 11
2882.40 10
2882.53 7
2882.65 3
2882.77 0
2882.90 0
2883.02 0
2883.14 0
2883.26 0
2883.39 0
2883.51 0
2883.63 0
2883.76 0
2883.88 4
2884.00 12
2884.13 23
2884.25 37
2884.37 51
2884.50 63
2884.62 71
2884.74 72
2884.87 66
2884.99 53
2885.11 37
2885.23 19
2885.36 4
2885.48 0
2885.60 0
2885.73 0
2885.85 0
2885.97 0
2886.10 4
2886.22 12
2886.34 18
2886.47 23
2886.59 27
2886.71 31
2886.84 36
2886.96 43
2887.08 54
2887.21 67
2887.33 83
2887.45 99
2887.58 113
2887.70 125
2887.82 133
2887.95 136
2888.07 135
2888.19 130
2888.31 123
2888.44 115
2888.56 107
2888.68 99
2888.81 92
2888.93 86
2889.05 81
2889.18 78
2889.30 75
2889.42 73
2889.55 72
2889.67 72
2889.79 72
2889.92 73
2890.04 73
2890.16 72
2890.29 70
2890.41 67
2890.53 64
2890.66 60
2890.78 57
2890.90 55
2891.03 56
2891.15 59
2891.27 65
2891.40 74
2891.52 84
2891.64 94
2891.77 102
2891.89 105
2892.01 104
2892.14 98
2892.26 87
2892.38 73
2892.51 57
2892.63 43
2892.75 32
2892.88 25
2893.00 24
2893.12 28
2893.25 37
2893.37 48
2893.49 59
2893.62 69
2893.74 75
2893.86 77
2893.99 74
2894.11 67
2894.23 58
2894.36 47
2894.48 37
2894.60 29
2894.73 25
2894.85 24
2894.97 25
2895.10 27
2895.22 29
2895.34 28
2895.47 25
2895.59 21
2895.71 18
2895.84 17
2895.96 18
2896.08 22
2896.21 26
2896.33 29
2896.45 30
2896.58 27
2896.70 21
2896.82 12
2896.95 3
2897.07 0
2897.19 0
2897.32 0
2897.44 0
2897.56 0
2897.69 0
2897.81 0
2897.93 0
2898.06 3
2898.18 10
2898.31 18
2898.43 28
2898.55 38
2898.68 50
2898.80 64
2898.92 79
2899.05 94
2899.17 109
2899.29 123
2899.42 134
2899.54 144
2899.66 150
2899.79 155
2899.91 158
2900.03 160
2900.16 160
2900.28 159
2900.40 157
2900.53 154
2900.65 151
2900.77 151
2900.90 153
2901.02 158
2901.15 165
2901.27 173
2901.39 179
2901.52 180
2901.64 176
2901.76 167
2901.89 152
2902.01 136
2902.13 119
2902.26 103
2902.38 90
2902.50 80
2902.63 72
2902.75 65
2902.87 58
2903.00 51
2903.12 45
2903.25 41
2903.37 40
2903.49 44
2903.62 53
2903.74 66
2903.86 80
2903.99 93
2904.11 104
2904.23 111
2904.36 115
2904.48 115
2904.60 113
2904.73 111
2904.85 111
2904.98 113
2905.10 117
2905.22 124
2905.35 130
2905.47 137
2905.59 143
2905.72 147
2905.84 149
2905.96 148
2906.09 146
2906.21 143
2906.33 141
2906.46 140
2906.58 142
2906.71 145
2906.83 148
2906.95 152
2907.08 153
2907.20 151
2907.32 145
2907.45 134
2907.57 118
2907.69 98
2907.82 75
2907.94 48
2908.07 21
2908.19 0
2908.31 0
2908.44 0
2908.56 0
2908.68 0
2908.81 0
2908.93 0
2909.05 0
2909.18 6
2909.30 27
2909.43 47
2909.55 65
2909.67 79
2909.80 91
2909.92 99
2910.04 103
2910.17 104
2910.29 102
2910.42 97
2910.54 90
2910.66 82
2910.79 74
2910.91 67
2911.03 61
2911.16 57
2911.28 55
2911.41 54
2911.53 53
2911.65 52
2911.78 50
2911.90 49
2912.02 48
2912.15 48
2912.27 49
2912.39 51
2912.52 53
2912.64 55
2912.77 56
2912.89 55
2913.01 54
2913.14 54
2913.26 54
2913.39 56
2913.51 58
2913.63 61
2913.76 62
2913.88 63
2914.00 62
2914.13 62
2914.25 62
2914.38 63
2914.50 66
2914.62 70
2914.75 73
2914.87 75
2914.99 74
2915.12 72
2915.24 67
2915.37 61
2915.49 55
2915.61 50
2915.74 46
2915.86 45
2915.98 46
2916.11 50
2916.23 56
2916.36 62
2916.48 68
2916.60 72
2916.73 75
2916.85 76
2916.98 76
2917.10 75
2917.22 75
2917.35 77
2917.47 80
2917.59 84
2917.72 90
2917.84 96
2917.97 102
2918.09 107
2918.21 110
2918.34 112
2918.46 112
2918.59 112
2918.71 111
2918.83 111
2918.96 113
2919.08 116
2919.20 123
2919.33 131
2919.45 142
2919.58 154
2919.70 166
2919.82 177
2919.95 186
2920.07 193
2920.20 198
2920.32 202
2920.44 205
2920.57 210
2920.69 216
2920.82 224
2920.94 234
2921.06 245
2921.19 256
2921.31 268
2921.44 280
2921.56 291
2921.68 302
2921.81 312
2921.93 320
2922.06 325
2922.18 327
2922.30 327
2922.43 325
2922.55 326
2922.67 330
2922.80 340
2922.92 354
2923.05 371
2923.17 387
2923.29 400
2923.42 407
2923.54 406
2923.67 397
2923.79 382
2923.91 363
2924.04 342
2924.16 320
2924.29 300
2924.41 282
2924.53 267
2924.66 255
2924.78 247
2924.91 244
2925.03 244
2925.15 248
2925.28 254
2925.40 261
2925.53 265
2925.65 266
2925.77 264
2925.90 257
2926.02 247
2926.15 235
2926.27 222
2926.39 209
2926.52 197
2926.64 185
2926.77 173
2926.89 162
2927.02 151
2927.14 144
2927.26 141
2927.39 142
2927.51 148
2927.64 156
2927.76 165
2927.88 171
2928.01 173
2928.13 170
2928.26 162
2928.38 152
2928.50 139
2928.63 127
2928.75 115
2928.88 104
2929.00 95
2929.12 88
2929.25 84
2929.37 84
2929.50 87
2929.62 93
2929.74 102
2929.87 111
2929.99 121
2930.12 128
2930.24 133
2930.37 136
2930.49 137
2930.61 136
2930.74 134
2930.86 132
2930.99 132
2931.11 132
2931.23 135
2931.36 141
2931.48 148
2931.61 158
2931.73 169
2931.86 180
2931.98 191
2932.10 200
2932.23 207
2932.35 210
2932.48 210
2932.60 206
2932.72 200
2932.85 192
2932.97 183
2933.10 174
2933.22 164
2933.35 155
2933.47 147
2933.59 141
2933.72 138
2933.84 138
2933.97 140
2934.09 143
2934.21 147
2934.34 150
2934.46 151
2934.59 150
2934.71 148
2934.84 147
2934.96 148
2935.08 151
2935.21 158
2935.33 169
2935.46 183
2935.58 199
2935.71 216
2935.83 233
2935.95 247
2936.08 259
2936.20 266
2936.33 268
2936.45 266
2936.58 261
2936.70 256
2936.82 252
2936.95 253
2937.07 260
2937.20 274
2937.32 295
2937.45 320
2937.57 350
2937.69 381
2937.82 412
2937.94 443
2938.07 472
2938.19 499
2938.32 523
2938.44 541
2938.56 554
2938.69 560
2938.81 560
2938.94 554
2939.06 543
2939.19 528
2939.31 510
2939.43 492
2939.56 473
2939.68 455
2939.81 438
2939.93 423
2940.06 411
2940.18 402
2940.30 396
2940.43 393
2940.55 393
2940.68 394
2940.80 397
2940.93 400
2941.05 403
2941.17 406
2941.30 408
2941.42 409
2941.55 409
2941.67 407
2941.80 403
2941.92 396
2942.05 385
2942.17 372
2942.29 358
2942.42 346
2942.54 335
2942.67 329
2942.79 328
2942.92 331
2943.04 335
2943.16 339
2943.29 339
2943.41 335
2943.54 326
2943.66 313
2943.79 298
2943.91 283
2944.04 270
2944.16 258
2944.28 247
2944.41 235
2944.53 222
2944.66 207
2944.78 190
2944.91 172
2945.03 154
2945.16 139
2945.28 127
2945.40 119
2945.53 114
2945.65 112
2945.78 111
2945.90 109
2946.03 106
2946.15 103
2946.28 99
2946.40 95
2946.52 93
2946.65 92
2946.77 91
2946.90 90
2947.02 88
2947.15 84
2947.27 77
2947.40 68
2947.52 57
2947.64 45
2947.77 32
2947.89 20
2948.02 8
2948.14 0
2948.27 0
2948.39 0
2948.52 0
2948.64 0
2948.76 1
2948.89 8
2949.01 13
2949.14 16
2949.26 15
2949.39 10
2949.51 3
2949.64 0
2949.76 0
2949.89 0
2950.01 0
2950.13 0
2950.26 2
2950.38 9
2950.51 15
2950.63 19
2950.76 22
2950.88 21
2951.01 19
2951.13 16
2951.26 12
2951.38 10
2951.50 10
2951.63 11
2951.75 15
2951.88 19
2952.00 24
2952.13 27
2952.25 29
2952.38 28
2952.50 24
2952.63 19
2952.75 14
2952.88 10
2953.00 10
2953.12 15
2953.25 24
2953.37 37
2953.50 52
2953.62 68
2953.75 81
2953.87 90
2954.00 94
2954.12 93
2954.25 88
2954.37 80
2954.50 71
2954.62 62
2954.74 55
2954.87 50
2954.99 47
2955.12 47
2955.24 50
2955.37 54
2955.49 58
2955.62 61
2955.74 65
2955.87 67
2955.99 70
2956.12 75
2956.24 81
2956.37 89
2956.49 97
2956.61 104
2956.74 109
2956.86 111
2956.99 109
2957.11 105
2957.24 100
2957.36 95
2957.49 92
2957.61 90
2957.74 89
2957.86 88
2957.99 88
2958.11 88
2958.24 88
2958.36 88
2958.49 90
2958.61 93
2958.73 96
2958.86 99
2958.98 102
2959.11 105
2959.23 109
2959.36 114
2959.48 120
2959.61 127
2959.73 133
2959.86 139
2959.98 142
2960.11 142
2960.23 139
2960.36 133
2960.48 124
2960.61 113
2960.73 100
2960.86 86
2960.98 72
2961.10 60
2961.23 50
2961.35 45
2961.48 45
2961.60 50
2961.73 59
2961.85 69
2961.98 79
2962.10 85
2962.23 87
2962.35 84
2962.48 77
2962.60 67
2962.73 56
2962.85 46
2962.98 37
2963.10 29
2963.23 22
2963.35 15
2963.48 8
2963.60 0
2963.73 0
2963.85 0
2963.98 0
2964.10 0
2964.23 0
2964.35 0
2964.47 4
2964.60 14
2964.72 23
2964.85 32
2964.97 39
2965.10 43
2965.22 42
2965.35 38
2965.47 31
2965.60 21
2965.72 12
2965.85 2
2965.97 0
2966.10 0
2966.22 0
2966.35 0
2966.47 0
2966.60 0
2966.72 0
2966.85 0
2966.97 1
2967.10 9
2967.22 18
2967.35 28
2967.47 38
2967.60 48
2967.72 56
2967.85 62
2967.97 67
2968.10 69
2968.22 69
2968.35 67
2968.47 64
2968.60 59
2968.72 52
2968.85 44
2968.97 38
2969.10 33
2969.22 32
2969.35 36
2969.47 45
2969.60 57
2969.72 71
2969.85 84
2969.97 93
2970.10 97
2970.22 95
2970.35 90
2970.47 81
2970.60 71
2970.72 61
2970.85 54
2970.97 48
2971.10 45
2971.22 45
2971.35 46
2971.47 50
2971.60 56
2971.72 62
2971.85 68
2971.97 74
2972.10 79
2972.22 82
2972.35 83
2972.47 82
2972.60 82
2972.72 82
2972.85 84
2972.97 88
2973.10 94
2973.22 102
2973.35 109
2973.47 114
2973.60 116
2973.72 113
2973.85 107
2973.97 98
2974.10 86
2974.22 73
2974.35 62
2974.47 54
2974.60 48
2974.72 46
2974.85 48
2974.97 50
2975.10 53
2975.22 55
2975.35 54
2975.47 50
2975.60 45
2975.72 39
2975.85 35
2975.97 33
2976.10 34
2976.22 38
2976.35 44
2976.47 50
2976.60 56
2976.72 60
2976.85 63
2976.97 65
2977.10 67
2977.22 69
2977.35 71
2977.47 73
2977.60 74
2977.72 73
2977.85 70
2977.97 65
2978.10 59
2978.22 51
2978.35 42
2978.47 33
2978.60 24
2978.72 15
2978.85 7
2978.97 0
2979.10 0
2979.22 0
2979.35 0
2979.48 0
2979.60 0
2979.73 5
2979.85 13
2979.98 23
2980.10 33
2980.23 42
2980.35 51
2980.48 58
2980.60 63
2980.73 67
2980.85 69
2980.98 70
2981.10 70
2981.23 69
2981.35 66
2981.48 61
2981.60 55
2981.73 46
2981.85 36
2981.98 26
2982.10 17
2982.23 9
2982.35 3
2982.48 0
2982.61 0
2982.73 0
2982.86 0
2982.98 0
2983.11 0
2983.23 0
2983.36 0
2983.48 0
2983.61 8
2983.73 18
2983.86 26
2983.98 31
2984.11 34
2984.23 34
2984.36 32
2984.48 30
2984.61 28
2984.73 27
2984.86 25
2984.98 23
2985.11 20
2985.24 15
2985.36 9
2985.49 2
2985.61 0
2985.74 0
2985.86 0
2985.99 0
2986.11 1
2986.24 6
2986.36 9
2986.49 9
2986.61 6
2986.74 1
2986.86 0
2986.99 0
2987.12 0
2987.24 2
2987.37 13
2987.49 26
2987.62 40
2987.74 52
2987.87 63
2987.99 71
2988.12 77
2988.24 81
2988.37 85
2988.49 88
2988.62 90
2988.74 92
2988.87 93
2989.00 92
2989.12 91
2989.25 90
2989.37 88
2989.50 87
2989.62 85
2989.75 83
2989.87 80
2990.00 75
2990.12 68
2990.25 58
2990.37 48
2990.50 37
2990.63 28
2990.75 21
2990.88 17
2991.00 16
2991.13 17
2991.25 19
2991.38 23
2991.50 28
2991.63 35
2991.75 42
2991.88 50
2992.00 59
2992.13 67
2992.26 73
2992.38 77
2992.51 77
2992.63 75
2992.76 69
2992.88 60
2993.01 48
2993.13 34
2993.26 18
2993.38 1
2993.51 0
2993.64 0
2993.76 0
2993.89 0
2994.01 0
2994.14 0
2994.26 0
2994.39 4
2994.51 23
2994.64 39
2994.76 52
2994.89 60
2995.02 66
2995.14 69
2995.27 73
2995.39 78
2995.52 83
2995.64 90
2995.77 98
2995.89 106
2996.02 114
2996.15 122
2996.27 128
2996.40 132
2996.52 134
2996.65 135
2996.77 134
2996.90 133
2997.02 132
2997.15 132
2997.27 136
2997.40 142
2997.53 151
2997.65 161
2997.78 171
2997.90 179
2998.03 183
2998.15 183
2998.28 178
2998.40 171
2998.53 162
2998.66 154
2998.78 148
2998.91 145
2999.03 147
2999.16 153
2999.28 163
2999.41 175
2999.53 188
2999.66 202
2999.79 216
2999.91 229
3000.04 241
3000.16 252
3000.29 260
3000.41 264
3000.54 264
3000.67 260
3000.79 250
3000.92 236
3001.04 220
3001.17 202
3001.29 183
3001.42 167
3001.54 151
3001.67 138
3001.80 127
3001.92 116
3002.05 105
3002.17 96
3002.30 87
3002.42 82
3002.55 79
3002.68 81
3002.80 87
3002.93 97
3003.05 109
3003.18 121
3003.30 132
3003.43 139
3003.55 142
3003.68 140
3003.81 133
3003.93 124
3004.06 113
3004.18 102
3004.31 94
3004.43 90
3004.56 90
3004.69 93
3004.81 98
3004.94 102
3005.06 105
3005.19 104
3005.31 101
3005.44 96
3005.57 90
3005.69 86
3005.82 84
3005.94 84
3006.07 84
3006.19 84
3006.32 83
3006.45 80
3006.57 76
3006.70 73
3006.82 73
3006.95 75
3007.07 81
3007.20 89
3007.33 99
3007.45 107
3007.58 112
3007.70 114
3007.83 112
3007.95 107
3008.08 98
3008.21 86
3008.33 74
3008.46 63
3008.58 54
3008.71 47
3008.84 43
3008.96 42
3009.09 44
3009.21 49
3009.34 54
3009.46 59
3009.59 64
3009.72 68
3009.84 70
3009.97 71
3010.09 69
3010.22 66
3010.34 60
3010.47 52
3010.60 43
3010.72 35
3010.85 29
3010.97 26
3011.10 26
3011.23 28
3011.35 33
3011.48 39
3011.60 44
3011.73 48
3011.85 51
3011.98 52
3012.11 52
3012.23 50
3012.36 46
3012.48 41
3012.61 35
3012.74 28
3012.86 22
3012.99 16
3013.11 11
3013.24 8
3013.36 4
3013.49 0
3013.62 0
3013.74 0
3013.87 0
3013.99 0
3014.12 0
3014.25 0
3014.37 0
3014.50 14
3014.62 36
3014.75 60
3014.88 85
3015.00 108
3015.13 130
3015.25 150
3015.38 169
3015.51 187
3015.63 204
3015.76 218
3015.88 229
3016.01 235
3016.13 235
3016.26 231
3016.39 224
3016.51 217
3016.64 210
3016.76 205
3016.89 202
3017.02 201
3017.14 200
3017.27 197
3017.39 192
3017.52 183
3017.65 171
3017.77 157
3017.90 143
3018.02 131
3018.15 122
3018.28 117
3018.40 116
3018.53 118
3018.65 121
3018.78 126
3018.91 131
3019.03 137
3019.16 144
3019.28 154
3019.41 166
3019.54 179
3019.66 193
3019.79 206
3019.91 216
3020.04 221
3020.17 221
3020.29 217
3020.42 210
3020.54 200
3020.67 190
3020.80 180
3020.92 171
3021.05 163
3021.17 157
3021.30 152
3021.43 149
3021.55 148
3021.68 148
3021.80 150
3021.93 153
3022.06 156
3022.18 160
3022.31 162
3022.43 164
3022.56 164
3022.69 163
3022.81 160
3022.94 156
3023.06 150
3023.19 143
3023.32 136
3023.44 129
3023.57 123
3023.70 118
3023.82 115
3023.95 114
3024.07 114
3024.20 114
3024.33 115
3024.45 118
3024.58 121
3024.70 126
3024.83 131
3024.96 137
3025.08 143
3025.21 149
3025.33 152
3025.46 153
3025.59 152
3025.71 148
3025.84 143
3025.97 136
3026.09 128
3026.22 119
3026.34 111
3026.47 103
3026.60 97
3026.72 92
3026.85 89
3026.97 86
3027.10 85
3027.23 83
3027.35 82
3027.48 81
3027.61 81
3027.73 83
3027.86 83
3027.98 83
3028.11 81
3028.24 76
3028.36 67
3028.49 55
3028.61 43
3028.74 30
3028.87 21
3028.99 15
3029.12 15
3029.25 18
3029.37 24
3029.50 31
3029.62 37
3029.75 40
3029.88 39
3030.00 35
3030.13 28
3030.26 21
3030.38 15
3030.51 13
3030.63 15
3030.76 22
3030.89 32
3031.01 44
3031.14 57
3031.27 67
3031.39 74
3031.52 78
3031.64 80
3031.77 79
3031.90 79
3032.02 79
3032.15 81
3032.28 85
3032.40 90
3032.53 96
3032.65 102
3032.78 105
3032.91 106
3033.03 105
3033.16 103
3033.29 100
3033.41 98
3033.54 97
3033.66 97
3033.79 100
3033.92 102
3034.04 102
3034.17 100
3034.30 96
3034.42 88
3034.55 79
3034.67 69
3034.80 59
3034.93 52
3035.05 47
3035.18 44
3035.31 43
3035.43 43
3035.56 42
3035.69 41
3035.81 39
3035.94 37
3036.06 36
3036.19 37
3036.32 39
3036.44 44
3036.57 50
3036.70 57
3036.82 61
3036.95 63
3037.08 62
3037.20 57
3037.33 49
3037.45 40
3037.58 31
3037.71 23
3037.83 16
3037.96 11
3038.09 6
3038.21 3
3038.34 0
3038.47 0
3038.59 0
3038.72 2
3038.84 7
3038.97 14
3039.10 22
3039.22 32
3039.35 41
3039.48 47
3039.60 48
3039.73 45
3039.86 36
3039.98 23
3040.11 10
3040.24 0
3040.36 0
3040.49 0
3040.61 4
3040.74 17
3040.87 32
3040.99 45
3041.12 54
3041.25 58
3041.37 57
3041.50 52
3041.63 43
3041.75 34
3041.88 24
3042.01 14
3042.13 4
3042.26 0
3042.39 0
3042.51 0
3042.64 0
3042.76 0
3042.89 0
3043.02 0
3043.14 0
3043.27 9
3043.40 26
3043.52 44
3043.65 58
3043.78 69
3043.90 74
3044.03 74
3044.16 69
3044.28 61
3044.41 52
3044.54 45
3044.66 40
3044.79 39
3044.92 41
3045.04 46
3045.17 54
3045.29 62
3045.42 72
3045.55 83
3045.67 93
3045.80 104
3045.93 114
3046.05 123
3046.18 130
3046.31 136
3046.43 138
3046.56 136
3046.69 131
3046.81 123
3046.94 113
3047.07 104
3047.19 97
3047.32 93
3047.45 93
3047.57 95
3047.70 97
3047.83 100
3047.95 100
3048.08 99
3048.21 97
3048.33 95
3048.46 95
3048.59 97
3048.71 102
3048.84 109
3048.97 115
3049.09 120
3049.22 122
3049.35 121
3049.47 117
3049.60 112
3049.73 105
3049.85 98
3049.98 92
3050.11 86
3050.23 80
3050.36 74
3050.48 67
3050.61 59
3050.74 51
3050.86 43
3050.99 37
3051.12 35
3051.24 35
3051.37 38
3051.50 41
3051.62 45
3051.75 47
3051.88 46
3052.00 43
3052.13 39
3052.26 36
3052.38 34
3052.51 35
3052.64 39
3052.77 46
3052.89 55
3053.02 66
3053.15 78
3053.27 89
3053.40 100
3053.53 110
3053.65 119
3053.78 126
3053.91 131
3054.03 133
3054.16 132
3054.29 128
3054.41 124
3054.54 119
3054.67 115
3054.79 112
3054.92 112
3055.05 113
3055.17 116
3055.30 119
3055.43 122
3055.55 126
3055.68 130
3055.81 135
3055.93 141
3056.06 148
3056.19 157
3056.31 164
3056.44 171
3056.57 175
3056.69 177
3056.82 176
3056.95 174
3057.07 172
3057.20 170
3057.33 169
3057.45 169
3057.58 169
3057.71 170
3057.83 170
3057.96 169
3058.09 167
3058.22 164
3058.34 160
3058.47 156
3058.60 152
3058.72 149
3058.85 147
3058.98 145
3059.10 143
3059.23 140
3059.36 137
3059.48 133
3059.61 129
3059.74 125
3059.86 120
3059.99 115
3060.12 111
3060.24 106
3060.37 101
3060.50 97
3060.63 94
3060.75 94
3060.88 96
3061.01 102
3061.13 109
3061.26 118
3061.39 127
3061.51 136
3061.64 143
3061.77 148
3061.89 152
3062.02 154
3062.15 154
3062.27 154
3062.40 154
3062.53 153
3062.66 151
3062.78 147
3062.91 142
3063.04 135
3063.16 126
3063.29 116
3063.42 105
3063.54 94
3063.67 83
3063.80 71
3063.92 59
3064.05 47
3064.18 35
3064.30 24
3064.43 16
3064.56 12
3064.69 11
3064.81 14
3064.94 20
3065.07 27
3065.19 33
3065.32 37
3065.45 37
3065.57 33
3065.70 24
3065.83 13
3065.96 0
3066.08 0
3066.21 0
3066.34 0
3066.46 0
3066.59 0
3066.72 0
3066.84 0
3066.97 6
3067.10 17
3067.23 26
3067.35 31
3067.48 33
3067.61 33
3067.73 32
3067.86 32
3067.99 33
3068.11 37
3068.24 42
3068.37 49
3068.50 57
3068.62 66
3068.75 76
3068.88 85
3069.00 95
3069.13 103
3069.26 111
3069.38 117
3069.51 123
3069.64 130
3069.77 139
3069.89 150
3070.02 164
3070.15 179
3070.27 193
3070.40 205
3070.53 212
3070.65 213
3070.78 210
3070.91 203
3071.04 194
3071.16 187
3071.29 182
3071.42 182
3071.54 186
3071.67 193
3071.80 202
3071.93 212
3072.05 221
3072.18 227
3072.31 231
3072.43 232
3072.56 230
3072.69 226
3072.82 221
3072.94 215
3073.07 207
3073.20 198
3073.32 189
3073.45 179
3073.58 168
3073.71 158
3073.83 148
3073.96 138
3074.09 129
3074.21 120
3074.34 111
3074.47 102
3074.60 92
3074.72 83
3074.85 74
3074.98 66
3075.10 61
3075.23 58
3075.36 60
3075.49 64
3075.61 69
3075.74 75
3075.87 80
3075.99 83
3076.12 85
3076.25 87
3076.38 89
3076.50 93
3076.63 99
3076.76 108
3076.88 116
3077.01 123
3077.14 127
3077.27 127
3077.39 122
3077.52 114
3077.65 104
3077.77 93
3077.90 84
3078.03 77
3078.16 73
3078.28 72
3078.41 74
3078.54 80
3078.67 88
3078.79 98
3078.92 109
3079.05 121
3079.17 132
3079.30 140
3079.43 147
3079.56 151
3079.68 153
3079.81 154
3079.94 155
3080.06 157
3080.19 159
3080.32 160
3080.45 162
3080.57 162
3080.70 161
3080.83 158
3080.96 155
3081.08 153
3081.21 152
3081.34 153
3081.46 156
3081.59 161
3081.72 167
3081.85 173
3081.97 177
3082.10 178
3082.23 177
3082.36 175
3082.48 171
3082.61 167
3082.74 163
3082.87 160
3082.99 159
3083.12 157
3083.25 155
3083.37 152
3083.50 147
3083.63 139
3083.76 130
3083.88 119
3084.01 107
3084.14 95
3084.27 84
3084.39 75
3084.52 67
3084.65 61
3084.78 58
3084.90 56
3085.03 57
3085.16 58
3085.28 61
3085.41 66
3085.54 71
3085.67 77
3085.79 85
3085.92 93
3086.05 101
3086.18 107
3086.30 110
3086.43 110
3086.56 104
3086.69 95
3086.81 82
3086.94 69
3087.07 58
3087.20 49
3087.32 45
3087.45 44
3087.58 46
3087.71 50
3087.83 54
3087.96 58
3088.09 62
3088.21 65
3088.34 68
3088.47 71
3088.60 75
3088.72 79
3088.85 83
3088.98 87
3089.11 91
3089.23 95
3089.36 99
3089.49 103
3089.62 107
3089.74 110
3089.87 112
3090.00 113
3090.13 111
3090.25 108
3090.38 103
3090.51 97
3090.64 90
3090.76 83
3090.89 76
3091.02 69
3091.15 63
3091.27 58
3091.40 55
3091.53 54
3091.66 56
3091.78 60
3091.91 65
3092.04 69
3092.17 72
3092.29 70
3092.42 63
3092.55 53
3092.68 41
3092.80 29
3092.93 20
3093.06 14
3093.19 13
3093.31 14
3093.44 18
3093.57 23
3093.70 27
3093.82 30
3093.95 34
3094.08 38
3094.21 44
3094.33 51
3094.46 58
3094.59 64
3094.72 68
3094.84 70
3094.97 70
3095.10 68
3095.23 66
3095.35 64
3095.48 63
3095.61 63
3095.74 63
3095.87 64
3095.99 64
3096.12 64
3096.25 65
3096.38 69
3096.50 76
3096.63 88
3096.76 103
3096.89 121
3097.01 139
3097.14 155
3097.27 167
3097.40 175
3097.52 178
3097.65 176
3097.78 170
3097.91 162
3098.03 151
3098.16 139
3098.29 128
3098.42 118
3098.54 112
3098.67 110
3098.80 113
3098.93 120
3099.06 130
3099.18 140
3099.31 148
3099.44 153
3099.57 153
3099.69 150
3099.82 144
3099.95 136
3100.08 126
3100.20 114
3100.33 102
3100.46 88
3100.59 72
3100.72 56
3100.84 39
3100.97 21
3101.10 5
3101.23 0
3101.35 0
3101.48 0
3101.61 0
3101.74 0
3101.86 0
3101.99 5
3102.12 18
3102.25 31
3102.38 43
3102.50 53
3102.63 61
3102.76 67
3102.89 70
3103.01 70
3103.14 68
3103.27 62
3103.40 55
3103.52 46
3103.65 36
3103.78 27
3103.91 19
3104.04 11
3104.16 4
3104.29 0
3104.42 0
3104.55 0
3104.67 0
3104.80 0
3104.93 0
3105.06 0
3105.19 0
3105.31 3
3105.44 5
3105.57 7
3105.70 9
3105.82 12
3105.95 17
3106.08 23
3106.21 31
3106.34 39
3106.46 47
3106.59 55
3106.72 62
3106.85 69
3106.97 75
3107.10 82
3107.23 90
3107.36 99
3107.49 109
3107.61 119
3107.74 130
3107.87 137
3108.00 141
3108.13 141
3108.25 138
3108.38 132
3108.51 127
3108.64 124
3108.76 123
3108.89 124
3109.02 125
3109.15 126
3109.28 125
3109.40 121
3109.53 115
3109.66 109
3109.79 104
3109.92 100
3110.04 98
3110.17 98
3110.30 99
3110.43 100
3110.55 101
3110.68 101
3110.81 99
3110.94 95
3111.07 88
3111.19 77
3111.32 63
3111.45 47
3111.58 29
3111.71 13
3111.83 1
3111.96 0
3112.09 0
3112.22 0
3112.35 0
3112.47 0
3112.60 0
3112.73 0
3112.86 0
3112.98 0
3113.11 2
3113.24 7
3113.37 15
3113.50 25
3113.62 37
3113.75 49
3113.88 59
3114.01 68
3114.14 73
3114.26 75
3114.39 74
3114.52 71
3114.65 68
3114.78 66
3114.90 66
3115.03 69
3115.16 78
3115.29 92
3115.42 112
3115.54 138
3115.67 167
3115.80 198
3115.93 225
3116.06 249
3116.18 265
3116.31 275
3116.44 278
3116.57 275
3116.70 268
3116.82 257
3116.95 242
3117.08 224
3117.21 203
3117.34 182
3117.46 161
3117.59 143
3117.72 129
3117.85 121
3117.98 119
3118.10 120
3118.23 125
3118.36 130
3118.49 135
3118.62 140
3118.74 142
3118.87 144
3119.00 144
3119.13 143
3119.26 141
3119.39 139
3119.51 137
3119.64 136
3119.77 134
3119.90 131
3120.03 125
3120.15 117
3120.28 106
3120.41 92
3120.54 78
3120.67 65
3120.79 54
3120.92 47
3121.05 42
3121.18 38
3121.31 35
3121.43 31
3121.56 26
3121.69 20
3121.82 14
3121.95 10
3122.08 8
3122.20 7
3122.33 8
3122.46 11
3122.59 15
3122.72 21
3122.84 29
3122.97 38
3123.10 48
3123.23 58
3123.36 67
3123.48 74
3123.61 78
3123.74 80
3123.87 81
3124.00 82
3124.13 84
3124.25 89
3124.38 97
3124.51 107
3124.64 117
3124.77 126
3124.89 133
3125.02 136
3125.15 134
3125.28 130
3125.41 124
3125.54 118
3125.66 113
3125.79 111
3125.92 111
3126.05 113
3126.18 116
3126.30 119
3126.43 119
3126.56 117
3126.69 113
3126.82 108
3126.95 103
3127.07 99
3127.20 97
3127.33 98
3127.46 101
3127.59 107
3127.72 115
3127.84 123
3127.97 131
3128.10 138
3128.23 144
3128.36 146
3128.48 146
3128.61 142
3128.74 135
3128.87 125
3129.00 113
3129.13 101
3129.25 87
3129.38 75
3129.51 62
3129.64 51
3129.77 41
3129.90 31
3130.02 22
3130.15 13
3130.28 6
3130.41 1
3130.54 0
3130.67 0
3130.79 3
3130.92 8
3131.05 13
3131.18 17
3131.31 17
3131.44 13
3131.56 7
3131.69 0
3131.82 0
3131.95 0
3132.08 0
3132.21 0
3132.33 0
3132.46 0
3132.59 0
3132.72 6
3132.85 13
3132.98 20
3133.10 26
3133.23 31
3133.36 36
3133.49 39
3133.62 39
3133.75 39
3133.87 37
3134.00 35
3134.13 34
3134.26 34
3134.39 36
3134.52 41
3134.64 47
3134.77 54
3134.90 61
3135.03 66
3135.16 70
3135.29 72
3135.41 74
3135.54 75
3135.67 75
3135.80 75
3135.93 74
3136.06 72
3136.18 67
3136.31 60
3136.44 52
3136.57 44
3136.70 38
3136.83 34
3136.96 34
3137.08 36
3137.21 40
3137.34 45
3137.47 50
3137.60 55
3137.73 61
3137.85 68
3137.98 78
3138.11 90
3138.24 105
3138.37 121
3138.50 136
3138.62 150
3138.75 158
3138.88 161
3139.01 158
3139.14 150
3139.27 138
3139.40 124
3139.52 108
3139.65 92
3139.78 75
3139.91 59
3140.04 43
3140.17 28
3140.30 15
3140.42 4
3140.55 0
3140.68 0
3140.81 0
3140.94 6
3141.07 17
3141.19 29
3141.32 40
3141.45 50
3141.58 56
3141.71 59
3141.84 59
3141.97 56
3142.09 53
3142.22 50
3142.35 49
3142.48 51
3142.61 56
3142.74 65
3142.87 77
3142.99 90
3143.12 103
3143.25 114
3143.38 121
3143.51 123
3143.64 122
3143.77 119
3143.89 114
3144.02 110
3144.15 107
3144.28 105
3144.41 104
3144.54 103
3144.67 104
3144.79 104
3144.92 105
3145.05 107
3145.18 108
3145.31 109
3145.44 108
3145.57 105
3145.69 101
3145.82 95
3145.95 88
3146.08 81
3146.21 75
3146.34 69
3146.47 65
3146.59 60
3146.72 57
3146.85 56
3146.98 57
3147.11 61
3147.24 70
3147.37 83
3147.50 99
3147.62 118
3147.75 137
3147.88 156
3148.01 173
3148.14 187
3148.27 197
3148.40 202
3148.52 204
3148.65 204
3148.78 201
3148.91 197
3149.04 194
3149.17 191
3149.30 189
3149.43 189
3149.55 192
3149.68 195
3149.81 199
3149.94 203
3150.07 204
3150.20 201
3150.33 195
3150.45 186
3150.58 174
3150.71 163
3150.84 152
3150.97 142
3151.10 132
3151.23 123
3151.36 112
3151.48 100
3151.61 88
3151.74 76
3151.87 65
3152.00 56
3152.13 50
3152.26 46
3152.39 43
3152.51 41
3152.64 41
3152.77 41
3152.90 44
3153.03 49
3153.16 56
3153.29 66
3153.42 77
3153.54 88
3153.67 97
3153.80 104
3153.93 108
3154.06 109
3154.19 108
3154.32 105
3154.45 102
3154.57 97
3154.70 93
3154.83 87
3154.96 80
3155.09 72
3155.22 62
3155.35 51
3155.48 42
3155.60 34
3155.73 29
3155.86 27
3155.99 29
3156.12 35
3156.25 45
3156.38 58
3156.51 75
3156.64 94
3156.76 114
3156.89 134
3157.02 150
3157.15 162
3157.28 168
3157.41 169
3157.54 166
3157.67 160
3157.80 154
3157.92 151
3158.05 151
3158.18 155
3158.31 162
3158.44 170
3158.57 178
3158.70 184
3158.83 186
3158.95 185
3159.08 181
3159.21 173
3159.34 164
3159.47 153
3159.60 141
3159.73 128
3159.86 117
3159.99 108
3160.11 101
3160.24 98
3160.37 99
3160.50 104
3160.63 112
3160.76 123
3160.89 135
3161.02 148
3161.15 161
3161.28 173
3161.40 185
3161.53 196
3161.66 206
3161.79 215
3161.92 223
3162.05 229
3162.18 233
3162.31 236
3162.44 239
3162.56 241
3162.69 245
3162.82 251
3162.95 261
3163.08 274
3163.21 291
3163.34 309
3163.47 328
3163.60 345
3163.73 359
3163.85 371
3163.98 380
3164.11 389
3164.24 397
3164.37 408
3164.50 422
3164.63 438
3164.76 455
3164.89 472
3165.02 486
3165.14 498
3165.27 508
3165.40 515
3165.53 522
3165.66 531
3165.79 541
3165.92 553
3166.05 565
3166.18 575
3166.31 581
3166.43 584
3166.56 582
3166.69 578
3166.82 572
3166.95 567
3167.08 561
3167.21 556
3167.34 550
3167.47 543
3167.60 535
3167.72 527
3167.85 519
3167.98 512
3168.11 507
3168.24 503
3168.37 501
3168.50 499
3168.63 497
3168.76 495
3168.89 491
3169.02 487
3169.14 481
3169.27 473
3169.40 463
3169.53 450
3169.66 433
3169.79 414
3169.92 393
3170.05 374
3170.18 358
3170.31 348
3170.44 345
3170.56 349
3170.69 358
3170.82 369
3170.95 379
3171.08 386
3171.21 388
3171.34 385
3171.47 379
3171.60 372
3171.73 367
3171.86 363
3171.99 362
3172.11 360
3172.24 357
3172.37 350
3172.50 338
3172.63 321
3172.76 299
3172.89 276
3173.02 253
3173.15 234
3173.28 221
3173.41 214
3173.54 213
3173.66 217
3173.79 224
3173.92 230
3174.05 234
3174.18 234
3174.31 228
3174.44 218
3174.57 205
3174.70 191
3174.83 178
3174.96 167
3175.09 160
3175.21 155
3175.34 152
3175.47 150
3175.60 147
3175.73 143
3175.86 139
3175.99 135
3176.12 130
3176.25 127
3176.38 125
3176.51 125
3176.64 126
3176.77 127
3176.89 128
3177.02 126
3177.15 124
3177.28 119
3177.41 113
3177.54 106
3177.67 100
3177.80 96
3177.93 94
3178.06 95
3178.19 98
3178.32 104
3178.45 112
3178.57 121
3178.70 130
3178.83 136
3178.96 140
3179.09 140
3179.22 138
3179.35 133
3179.48 127
3179.61 121
3179.74 116
3179.87 114
3180.00 113
3180.13 114
3180.26 115
3180.39 116
3180.51 115
3180.64 112
3180.77 107
3180.90 100
3181.03 93
3181.16 87
3181.29 82
3181.42 80
3181.55 82
3181.68 89
3181.81 99
3181.94 110
3182.07 119
3182.20 125
3182.33 125
3182.45 119
3182.58 107
3182.71 91
3182.84 73
3182.97 57
3183.10 44
3183.23 35
3183.36 31
3183.49 33
3183.62 39
3183.75 48
3183.88 58
3184.01 67
3184.14 74
3184.27 79
3184.40 81
3184.52 82
3184.65 82
3184.78 84
3184.91 89
3185.04 96
3185.17 105
3185.30 116
3185.43 127
3185.56 138
3185.69 146
3185.82 152
3185.95 154
3186.08 153
3186.21 149
3186.34 143
3186.47 136
3186.60 129
3186.72 123
3186.85 119
3186.98 117
3187.11 116
3187.24 117
3187.37 117
3187.50 116
3187.63 111
3187.76 104
3187.89 93
3188.02 79
3188.15 66
3188.28 54
3188.41 46
3188.54 45
3188.67 48
3188.80 56
3188.93 67
3189.06 77
3189.18 84
3189.31 88
3189.44 88
3189.57 87
3189.70 85
3189.83 83
3189.96 83
3190.09 84
3190.22 85
3190.35 85
3190.48 84
3190.61 80
3190.74 74
3190.87 67
3191.00 59
3191.13 53
3191.26 48
3191.39 46
3191.52 47
3191.65 51
3191.77 57
3191.90 66
3192.03 75
3192.16 86
3192.29 96
3192.42 104
3192.55 109
3192.68 109
3192.81 104
3192.94 94
3193.07 80
3193.20 64
3193.33 49
3193.46 38
3193.59 31
3193.72 30
3193.85 34
3193.98 41
3194.11 49
3194.24 58
3194.37 64
3194.50 68
3194.63 71
3194.76 72
3194.88 74
3195.01 76
3195.14 78
3195.27 80
3195.40 82
3195.53 80
3195.66 75
3195.79 66
3195.92 53
3196.05 37
3196.18 20
3196.31 4
3196.44 0
3196.57 0
3196.70 0
3196.83 0
3196.96 0
3197.09 0
3197.22 0
3197.35 0
3197.48 6
3197.61 17
3197.74 28
3197.87 40
3198.00 51
3198.13 62
3198.26 74
3198.39 84
3198.51 94
3198.64 102
3198.77 108
3198.90 112
3199.03 114
3199.16 115
3199.29 113
3199.42 111
3199.55 107
3199.68 103
3199.81 98
3199.94 93
3200.07 88
3200.20 82
3200.33 76
3200.46 70
3200.59 66
3200.72 62
3200.85 59
3200.98 57
3201.11 56
3201.24 54
3201.37 53
3201.50 52
3201.63 51
3201.76 53
3201.89 58
3202.02 66
3202.15 77
3202.28 90
3202.41 101
3202.54 110
3202.67 115
3202.80 116
3202.93 115
3203.06 112
3203.19 110
3203.32 109
3203.44 111
3203.57 115
3203.70 121
3203.83 129
3203.96 139
3204.09 151
3204.22 165
3204.35 178
3204.48 189
3204.61 196
3204.74 198
3204.87 194
3205.00 187
3205.13 179
3205.26 171
3205.39 165
3205.52 162
3205.65 159
3205.78 156
3205.91 148
3206.04 137
3206.17 121
3206.30 102
3206.43 83
3206.56 64
3206.69 50
3206.82 39
3206.95 34
3207.08 33
3207.21 36
3207.34 42
3207.47 52
3207.60 64
3207.73 79
3207.86 97
3207.99 115
3208.12 133
3208.25 149
3208.38 161
3208.51 167
3208.64 169
3208.77 167
3208.90 161
3209.03 153
3209.16 146
3209.29 140
3209.42 136
3209.55 134
3209.68 135
3209.81 136
3209.94 139
3210.07 139
3210.20 137
3210.33 132
3210.46 123
3210.59 112
3210.72 100
3210.85 89
3210.98 81
3211.11 77
3211.24 79
3211.37 86
3211.50 97
3211.63 110
3211.76 123
3211.89 135
3212.02 142
3212.15 145
3212.28 143
3212.41 137
3212.54 128
3212.67 117
3212.80 107
3212.93 99
3213.06 94
3213.19 91
3213.32 91
3213.45 93
3213.58 99
3213.71 107
3213.84 117
3213.97 128
3214.10 141
3214.23 152
3214.36 160
3214.49 166
3214.62 168
3214.75 169
3214.88 170
3215.01 172
3215.14 176
3215.27 181
3215.40 185
3215.53 188
3215.66 187
3215.79 182
3215.92 174
3216.05 164
3216.18 155
3216.31 147
3216.44 141
3216.57 136
3216.70 133
3216.83 130
3216.96 128
3217.09 125
3217.22 125
3217.35 126
3217.48 131
3217.61 137
3217.74 143
3217.87 148
3218.00 148
3218.13 143
3218.26 133
3218.39 121
3218.52 108
3218.65 99
3218.78 94
3218.91 95
3219.04 99
3219.17 106
3219.30 113
3219.43 117
3219.56 118
3219.69 115
3219.82 109
3219.95 102
3220.08 94
3220.21 87
3220.34 81
3220.47 76
3220.60 71
3220.73 65
3220.86 59
3220.99 52
3221.12 45
3221.25 39
3221.38 36
3221.51 36
3221.64 41
3221.77 50
3221.90 62
3222.03 75
3222.16 88
3222.29 98
3222.42 104
3222.55 107
3222.68 108
3222.81 109
3222.94 111
3223.07 114
3223.20 120
3223.33 126
3223.46 132
3223.59 136
3223.72 136
3223.85 133
3223.98 127
3224.11 118
3224.24 109
3224.37 98
3224.50 86
3224.63 75
3224.76 63
3224.89 53
3225.03 44
3225.16 38
3225.29 36
3225.42 36
3225.55 39
3225.68 42
3225.81 46
3225.94 48
3226.07 49
3226.20 50
3226.33 50
3226.46 49
3226.59 50
3226.72 50
3226.85 52
3226.98 53
3227.11 55
3227.24 58
3227.37 62
3227.50 69
3227.63 78
3227.76 89
3227.89 100
3228.02 111
3228.15 122
3228.28 132
3228.41 141
3228.54 150
3228.67 157
3228.80 163
3228.93 166
3229.06 166
3229.19 163
3229.32 157
3229.45 150
3229.58 142
3229.71 136
3229.85 132
3229.98 129
3230.11 128
3230.24 128
3230.37 127
3230.50 125
3230.63 122
3230.76 119
3230.89 116
3231.02 111
3231.15 106
3231.28 101
3231.41 94
3231.54 86
3231.67 76
3231.80 64
3231.93 52
3232.06 40
3232.19 28
3232.32 18
3232.45 10
3232.58 4
3232.71 0
3232.84 0
3232.97 0
3233.10 0
3233.23 0
3233.36 0
3233.49 0
3233.63 0
3233.76 0
3233.89 10
3234.02 25
3234.15 40
3234.28 55
3234.41 68
3234.54 77
3234.67 84
3234.80 88
3234.93 89
3235.06 88
3235.19 86
3235.32 84
3235.45 83
3235.58 84
3235.71 88
3235.84 94
3235.97 102
3236.10 111
3236.23 118
3236.36 123
3236.49 125
3236.63 125
3236.76 125
3236.89 124
3237.02 124
3237.15 125
3237.28 125
3237.41 123
3237.54 119
3237.67 111
3237.80 100
3237.93 87
3238.06 75
3238.19 63
3238.32 54
3238.45 47
3238.58 42
3238.71 39
3238.84 35
3238.97 31
3239.10 27
3239.23 22
3239.37 19
3239.50 16
3239.63 16
3239.76 17
3239.89 20
3240.02 23
3240.15 27
3240.28 31
3240.41 34
3240.54 35
3240.67 35
3240.80 33
3240.93 29
3241.06 23
3241.19 17
3241.32 10
3241.45 3
3241.58 0
3241.71 0
3241.85 0
3241.98 0
3242.11 0
3242.24 0
3242.37 0
3242.50 0
3242.63 3
3242.76 9
3242.89 13
3243.02 17
3243.15 19
3243.28 18
3243.41 14
3243.54 10
3243.67 4
3243.80 0
3243.93 0
3244.07 0
3244.20 0
3244.33 0
3244.46 0
3244.59 0
3244.72 0
3244.85 4
3244.98 12
3245.11 19
3245.24 27
3245.37 34
3245.50 41
3245.63 49
3245.76 57
3245.89 66
3246.02 76
3246.16 88
3246.29 100
3246.42 113
3246.55 124
3246.68 134
3246.81 142
3246.94 149
3247.07 153
3247.20 156
3247.33 157
3247.46 157
3247.59 157
3247.72 157
3247.85 156
3247.98 156
3248.12 156
3248.25 157
3248.38 158
3248.51 160
3248.64 162
3248.77 164
3248.90 166
3249.03 167
3249.16 168
3249.29 171
3249.42 177
3249.55 185
3249.68 199
3249.81 218
3249.95 242
3250.08 270
3250.21 302
3250.34 337
3250.47 373
3250.60 410
3250.73 446
3250.86 479
3250.99 507
3251.12 528
3251.25 541
3251.38 545
3251.51 541
3251.64 531
3251.78 518
3251.91 503
3252.04 490
3252.17 480
3252.30 474
3252.43 471
3252.56 471
3252.69 471
3252.82 470
3252.95 468
3253.08 463
3253.21 457
3253.34 450
3253.48 443
3253.61 436
3253.74 429
3253.87 422
3254.00 414
3254.13 405
3254.26 395
3254.39 385
3254.52 378
3254.65 373
3254.78 372
3254.91 376
3255.05 382
3255.18 390
3255.31 397
3255.44 402
3255.57 402
3255.70 398
3255.83 388
3255.96 374
3256.09 356
3256.22 336
3256.35 317
3256.48 301
3256.62 288
3256.75 280
3256.88 275
3257.01 273
3257.14 270
3257.27 266
3257.40 259
3257.53 249
3257.66 237
3257.79 224
3257.92 212
3258.05 201
3258.19 192
3258.32 184
3258.45 176
3258.58 168
3258.71 157
3258.84 146
3258.97 135
3259.10 127
3259.23 122
3259.36 124
3259.49 131
3259.63 142
3259.76 156
3259.89 169
3260.02 179
3260.15 184
3260.28 182
3260.41 176
3260.54 167
3260.67 158
3260.80 150
3260.94 144
3261.07 140
3261.20 139
3261.33 138
3261.46 138
3261.59 136
3261.72 132
3261.85 129
3261.98 126
3262.11 124
3262.24 123
3262.38 124
3262.51 127
3262.64 132
3262.77 137
3262.90 142
3263.03 147
3263.16 150
3263.29 152
3263.42 154
3263.55 155
3263.69 156
3263.82 158
3263.95 161
3264.08 166
3264.21 173
3264.34 180
3264.47 187
3264.60 194
3264.73 200
3264.86 203
3265.00 203
3265.13 201
3265.26 197
3265.39 195
3265.52 196
3265.65 204
3265.78 221
3265.91 247
3266.04 281
3266.17 320
3266.31 360
3266.44 397
3266.57 430
3266.70 456
3266.83 478
3266.96 500
3267.09 524
3267.22 554
3267.35 591
3267.49 634
3267.62 681
3267.75 730
3267.88 777
3268.01 822
3268.14 864
3268.27 903
3268.40 940
3268.53 976
3268.67 1011
3268.80 1047
3268.93 1083
3269.06 1122
3269.19 1164
3269.32 1211
3269.45 1262
3269.58 1318
3269.71 1377
3269.85 1435
3269.98 1488
3270.11 1535
3270.24 1570
3270.37 1595
3270.50 1607
3270.63 1609
3270.76 1602
3270.89 1591
3271.03 1576
3271.16 1561
3271.29 1545
3271.42 1530
3271.55 1515
3271.68 1501
3271.81 1489
3271.94 1477
3272.07 1468
3272.21 1460
3272.34 1451
3272.47 1439
3272.60 1423
3272.73 1400
3272.86 1372
3272.99 1339
3273.12 1304
3273.26 1267
3273.39 1231
3273.52 1193
3273.65 1155
3273.78 1115
3273.91 1072
3274.04 1027
3274.17 981
3274.30 936
3274.44 892
3274.57 851
3274.70 814
3274.83 780
3274.96 749
3275.09 722
3275.22 699
3275.35 679
3275.49 663
3275.62 649
3275.75 636
3275.88 622
3276.01 607
3276.14 590
3276.27 570
3276.40 548
3276.54 523
3276.67 497
3276.80 471
3276.93 444
3277.06 418
3277.19 391
3277.32 365
3277.45 340
3277.59 317
3277.72 294
3277.85 275
3277.98 258
3278.11 244
3278.24 234
3278.37 227
3278.51 222
3278.64 218
3278.77 216
3278.90 215
3279.03 214
3279.16 215
3279.29 218
3279.42 223
3279.56 229
3279.69 236
3279.82 244
3279.95 250
3280.08 254
3280.21 256
3280.34 255
3280.47 251
3280.61 243
3280.74 231
3280.87 216
3281.00 198
3281.13 179
3281.26 161
3281.39 148
3281.53 140
3281.66 139
3281.79 147
3281.92 161
3282.05 179
3282.18 199
3282.31 217
3282.45 231
3282.58 238
3282.71 238
3282.84 230
3282.97 217
3283.10 199
3283.23 180
3283.36 161
3283.50 144
3283.63 131
3283.76 121
3283.89 115
3284.02 111
3284.15 110
3284.28 110
3284.42 112
3284.55 114
3284.68 118
3284.81 122
3284.94 127
3285.07 133
3285.20 140
3285.34 149
3285.47 158
3285.60 168
3285.73 178
3285.86 187
3285.99 195
3286.12 200
3286.26 204
3286.39 206
3286.52 208
3286.65 209
3286.78 209
3286.91 210
3287.04 210
3287.18 209
3287.31 205
3287.44 198
3287.57 187
3287.70 173
3287.83 157
3287.97 140
3288.10 124
3288.23 111
3288.36 103
3288.49 98
3288.62 96
3288.75 96
3288.89 96
3289.02 94
3289.15 91
3289.28 87
3289.41 82
3289.54 79
3289.67 78
3289.81 81
3289.94 86
3290.07 94
3290.20 104
3290.33 116
3290.46 128
3290.60 139
3290.73 149
3290.86 158
3290.99 165
3291.12 169
3291.25 171
3291.38 172
3291.52 171
3291.65 169
3291.78 166
3291.91 163
3292.04 160
3292.17 155
3292.31 150
3292.44 142
3292.57 133
3292.70 122
3292.83 112
3292.96 101
3293.10 92
3293.23 84
3293.36 78
3293.49 73
3293.62 68
3293.75 65
3293.88 64
3294.02 65
3294.15 68
3294.28 73
3294.41 77
3294.54 80
3294.67 80
3294.81 76
3294.94 69
3295.07 58
3295.20 47
3295.33 35
3295.46 24
3295.60 16
3295.73 10
3295.86 8
3295.99 8
3296.12 12
3296.25 17
3296.39 22
3296.52 26
3296.65 28
3296.78 26
3296.91 20
3297.04 11
3297.18 2
3297.31 0
3297.44 0
3297.57 0
3297.70 0
3297.83 0
3297.97 0
3298.10 0
3298.23 0
3298.36 4
3298.49 12
3298.62 21
3298.76 31
3298.89 41
3299.02 51
3299.15 59
3299.28 64
3299.41 68
3299.55 69
3299.68 69
3299.81 71
3299.94 75
3300.07 84
3300.20 98
3300.34 116
3300.47 138
3300.60 160
3300.73 179
3300.86 194
3301.00 204
3301.13 209
3301.26 211
3301.39 211
3301.52 210
3301.65 210
3301.79 209
3301.92 206
3302.05 201
3302.18 193
3302.31 184
3302.44 175
3302.58 167
3302.71 162
3302.84 161
3302.97 165
3303.10 173
3303.24 183
3303.37 195
3303.50 208
3303.63 221
3303.76 234
3303.89 245
3304.03 255
3304.16 262
3304.29 266
3304.42 266
3304.55 261
3304.69 252
3304.82 241
3304.95 229
3305.08 216
3305.21 205
3305.34 196
3305.48 191
3305.61 188
3305.74 188
3305.87 189
3306.00 191
3306.14 192
3306.27 191
3306.40 188
3306.53 183
3306.66 176
3306.79 167
3306.93 157
3307.06 147
3307.19 136
3307.32 124
3307.45 111
3307.59 98
3307.72 86
3307.85 75
3307.98 66
3308.11 59
3308.25 55
3308.38 54
3308.51 54
3308.64 56
3308.77 58
3308.90 60
3309.04 62
3309.17 64
3309.30 65
3309.43 64
3309.56 61
3309.70 54
3309.83 46
3309.96 35
3310.09 24
3310.22 15
3310.36 8
3310.49 5
3310.62 7
3310.75 13
3310.88 21
3311.02 31
3311.15 40
3311.28 46
3311.41 50
3311.54 51
3311.68 49
3311.81 44
3311.94 38
3312.07 30
3312.20 22
3312.33 14
3312.47 7
3312.60 1
3312.73 0
3312.86 0
3312.99 0
3313.13 0
3313.26 2
3313.39 6
3313.52 10
3313.65 14
3313.79 18
3313.92 20
3314.05 22
3314.18 23
3314.31 25
3314.45 27
3314.58 30
3314.71 35
3314.84 43
3314.97 54
3315.11 67
3315.24 80
3315.37 93
3315.50 106
3315.64 117
3315.77 125
3315.90 130
3316.03 132
3316.16 132
3316.30 129
3316.43 124
3316.56 117
3316.69 110
3316.82 104
3316.96 98
3317.09 95
3317.22 94
3317.35 94
3317.48 95
3317.62 95
3317.75 93
3317.88 89
3318.01 82
3318.14 71
3318.28 58
3318.41 45
3318.54 32
3318.67 20
3318.80 11
3318.94 5
3319.07 1
3319.20 1
3319.33 3
3319.47 9
3319.60 19
3319.73 32
3319.86 48
3319.99 65
3320.13 79
3320.26 89
3320.39 91
3320.52 86
3320.65 74
3320.79 56
3320.92 35
3321.05 15
3321.18 0
3321.32 0
3321.45 0
3321.58 0
3321.71 0
3321.84 0
3321.98 0
3322.11 0
3322.24 0
3322.37 14
3322.50 28
3322.64 40
3322.77 49
3322.90 53
3323.03 54
3323.17 53
3323.30 51
3323.43 51
3323.56 53
3323.69 58
3323.83 67
3323.96 78
3324.09 89
3324.22 97
3324.36 103
3324.49 104
3324.62 102
3324.75 97
3324.88 90
3325.02 82
3325.15 75
3325.28 70
3325.41 66
3325.55 64
3325.68 66
3325.81 71
3325.94 80
3326.07 93
3326.21 110
3326.34 128
3326.47 147
3326.60 165
3326.74 180
3326.87 191
3327.00 197
3327.13 198
3327.26 194
3327.40 186
3327.53 174
3327.66 162
3327.79 149
3327.93 138
3328.06 130
3328.19 126
3328.32 125
3328.46 128
3328.59 134
3328.72 142
3328.85 152
3328.98 162
3329.12 172
3329.25 181
3329.38 188
3329.51 192
3329.65 194
3329.78 192
3329.91 188
3330.04 181
3330.18 172
3330.31 161
3330.44 149
3330.57 136
3330.70 122
3330.84 108
3330.97 92
3331.10 77
3331.23 63
3331.37 51
3331.50 42
3331.63 37
3331.76 35
3331.90 37
3332.03 42
3332.16 50
3332.29 60
3332.43 72
3332.56 85
3332.69 99
3332.82 111
3332.95 120
3333.09 125
3333.22 126
3333.35 122
3333.48 116
3333.62 108
3333.75 101
3333.88 96
3334.01 93
3334.15 91
3334.28 89
3334.41 86
3334.54 82
3334.68 76
3334.81 71
3334.94 69
3335.07 70
3335.21 76
3335.34 85
3335.47 97
3335.60 111
3335.74 124
3335.87 136
3336.00 147
3336.13 156
3336.26 163
3336.40 169
3336.53 173
3336.66 176
3336.79 176
3336.93 175
3337.06 173
3337.19 170
3337.32 166
3337.46 161
3337.59 155
3337.72 148
3337.85 139
3337.99 128
3338.12 116
3338.25 102
3338.38 88
3338.52 74
3338.65 60
3338.78 48
3338.91 37
3339.05 29
3339.18 22
3339.31 17
3339.44 14
3339.58 13
3339.71 13
3339.84 13
3339.97 12
3340.11 8
3340.24 0
3340.37 0
3340.50 0
3340.64 0
3340.77 0
3340.90 0
3341.03 0
3341.17 21
3341.30 51
3341.43 81
3341.56 107
3341.70 127
3341.83 140
3341.96 145
3342.10 147
3342.23 146
3342.36 146
3342.49 148
3342.63 151
3342.76 154
3342.89 156
3343.02 155
3343.16 151
3343.29 143
3343.42 132
3343.55 119
3343.69 105
3343.82 93
3343.95 84
3344.08 77
3344.22 75
3344.35 77
3344.48 81
3344.61 88
3344.75 96
3344.88 103
3345.01 109
3345.14 115
3345.28 119
3345.41 122
3345.54 125
3345.68 126
3345.81 126
3345.94 125
3346.07 123
3346.21 121
3346.34 119
3346.47 118
3346.60 119
3346.74 124
3346.87 132
3347.00 143
3347.13 155
3347.27 169
3347.40 182
3347.53 193
3347.67 200
3347.80 203
3347.93 200
3348.06 191
3348.20 179
3348.33 164
3348.46 149
3348.59 135
3348.73 124
3348.86 117
3348.99 114
3349.12 114
3349.26 118
3349.39 126
3349.52 136
3349.66 150
3349.79 165
3349.92 180
3350.05 193
3350.19 201
3350.32 204
3350.45 202
3350.58 194
3350.72 184
3350.85 172
3350.98 162
3351.12 153
3351.25 148
3351.38 144
3351.51 142
3351.65 140
3351.78 137
3351.91 133
3352.04 129
3352.18 123
3352.31 118
3352.44 112
3352.58 107
3352.71 102
3352.84 98
3352.97 94
3353.11 90
3353.24 85
3353.37 78
3353.51 69
3353.64 58
3353.77 44
3353.90 31
3354.04 21
3354.17 15
3354.30 16
3354.44 23
3354.57 35
3354.70 50
3354.83 65
3354.97 78
3355.10 86
3355.23 89
3355.36 87
3355.50 81
3355.63 71
3355.76 59
3355.90 47
3356.03 35
3356.16 22
3356.29 9
3356.43 0
3356.56 0
3356.69 0
3356.83 0
3356.96 0
3357.09 0
3357.22 0
3357.36 0
3357.49 5
3357.62 21
3357.76 35
3357.89 47
3358.02 55
3358.15 58
3358.29 56
3358.42 51
3358.55 42
3358.69 31
3358.82 19
3358.95 8
3359.08 0
3359.22 0
3359.35 0
3359.48 0
3359.62 0
3359.75 0
3359.88 0
3360.02 0
3360.15 5
3360.28 13
3360.41 20
3360.55 27
3360.68 32
3360.81 34
3360.95 32
3361.08 27
3361.21 20
3361.34 12
3361.48 6
3361.61 4
3361.74 6
3361.88 13
3362.01 24
3362.14 37
3362.28 50
3362.41 62
3362.54 71
3362.67 79
3362.81 84
3362.94 87
3363.07 89
3363.21 91
3363.34 93
3363.47 95
3363.61 97
3363.74 98
3363.87 100
3364.00 101
3364.14 102
3364.27 102
3364.40 102
3364.54 100
3364.67 98
3364.80 94
3364.94 89
3365.07 82
3365.20 74
3365.33 65
3365.47 55
3365.60 45
3365.73 34
3365.87 23
3366.00 13
3366.13 3
3366.27 0
3366.40 0
3366.53 0
3366.66 0
3366.80 0
3366.93 0
3367.06 0
3367.20 0
3367.33 7
3367.46 18
3367.60 27
3367.73 34
3367.86 39
3368.00 41
3368.13 41
3368.26 41
3368.39 40
3368.53 40
3368.66 42
3368.79 47
3368.93 56
3369.06 70
3369.19 89
3369.33 110
3369.46 132
3369.59 153
3369.73 171
3369.86 186
3369.99 196
3370.12 203
3370.26 208
3370.39 210
3370.52 212
3370.66 212
3370.79 212
3370.92 212
3371.06 211
3371.19 210
3371.32 207
3371.46 201
3371.59 192
3371.72 179
3371.86 164
3371.99 147
3372.12 133
3372.25 123
3372.39 119
3372.52 123
3372.65 134
3372.79 149
3372.92 166
3373.05 181
3373.19 194
3373.32 203
3373.45 208
3373.59 210
3373.72 210
3373.85 210
3373.99 209
3374.12 206
3374.25 202
3374.39 196
3374.52 188
3374.65 178
3374.79 166
3374.92 156
3375.05 149
3375.19 146
3375.32 149
3375.45 156
3375.58 168
3375.72 182
3375.85 196
3375.98 207
3376.12 213
3376.25 214
3376.38 210
3376.52 203
3376.65 193
3376.78 184
3376.92 176
3377.05 171
3377.18 169
3377.32 170
3377.45 171
3377.58 170
3377.72 167
3377.85 161
3377.98 152
3378.12 141
3378.25 132
3378.38 126
3378.52 125
3378.65 129
3378.78 134
3378.92 141
3379.05 146
3379.18 148
3379.32 147
3379.45 144
3379.58 140
3379.72 134
3379.85 128
3379.98 121
3380.12 112
3380.25 101
3380.38 90
3380.52 79
3380.65 71
3380.78 66
3380.92 65
3381.05 67
3381.18 71
3381.32 74
3381.45 74
3381.58 70
3381.72 62
3381.85 51
3381.98 39
3382.12 28
3382.25 19
3382.38 16
3382.52 17
3382.65 22
3382.78 29
3382.92 37
3383.05 43
3383.18 47
3383.32 49
3383.45 48
3383.58 47
3383.72 46
3383.85 46
3383.98 47
3384.12 50
3384.25 53
3384.38 57
3384.52 59
3384.65 62
3384.78 64
3384.92 67
3385.05 71
3385.18 76
3385.32 82
3385.45 90
3385.58 97
3385.72 102
3385.85 105
3385.98 105
3386.12 102
3386.25 97
3386.38 93
3386.52 91
3386.65 92
3386.79 97
3386.92 105
3387.05 114
3387.19 123
3387.32 132
3387.45 138
3387.59 143
3387.72 146
3387.85 150
3387.99 154
3388.12 158
3388.25 164
3388.39 170
3388.52 175
3388.65 178
3388.79 178
3388.92 177
3389.05 173
3389.19 168
3389.32 161
3389.45 154
3389.59 145
3389.72 136
3389.86 127
3389.99 118
3390.12 112
3390.26 108
3390.39 106
3390.52 107
3390.66 109
3390.79 111
3390.92 113
3391.06 113
3391.19 113
3391.32 113
3391.46 112
3391.59 112
3391.72 110
3391.86 108
3391.99 104
3392.13 99
3392.26 91
3392.39 83
3392.53 74
3392.66 66
3392.79 59
3392.93 54
3393.06 49
3393.19 46
3393.33 45
3393.46 45
3393.59 47
3393.73 48
3393.86 48
3394.00 46
3394.13 41
3394.26 32
3394.40 20
3394.53 6
3394.66 0
3394.80 0
3394.93 0
3395.06 0
3395.20 0
3395.33 0
3395.46 0
3395.60 2
3395.73 11
3395.87 17
3396.00 21
3396.13 24
3396.27 27
3396.40 30
3396.53 35
3396.67 41
3396.80 48
3396.93 54
3397.07 60
3397.20 64
3397.34 66
3397.47 67
3397.60 68
3397.74 67
3397.87 66
3398.00 65
3398.14 63
3398.27 60
3398.41 55
3398.54 50
3398.67 43
3398.81 34
3398.94 23
3399.07 12
3399.21 0
3399.34 0
3399.47 0
3399.61 0
3399.74 0
3399.88 0
3400.01 4
3400.14 27
3400.28 54
3400.41 81
3400.54 107
3400.68 128
3400.81 143
3400.95 152
3401.08 154
3401.21 153
3401.35 148
3401.48 141
3401.61 136
3401.75 132
3401.88 133
3402.02 138
3402.15 147
3402.28 159
3402.42 171
3402.55 183
3402.68 190
3402.82 193
3402.95 191
3403.09 185
3403.22 179
3403.35 173
3403.49 169
3403.62 168
3403.75 169
3403.89 171
3404.02 172
3404.16 170
3404.29 166
3404.42 158
3404.56 148
3404.69 137
3404.82 128
3404.96 122
3405.09 119
3405.23 120
3405.36 125
3405.49 132
3405.63 141
3405.76 149
3405.90 157
3406.03 164
3406.16 169
3406.30 174
3406.43 177
3406.56 180
3406.70 182
3406.83 182
3406.97 181
3407.10 179
3407.23 175
3407.37 170
3407.50 163
3407.63 156
3407.77 150
3407.90 144
3408.04 140
3408.17 139
3408.30 140
3408.44 145
3408.57 152
3408.71 162
3408.84 172
3408.97 181
3409.11 188
3409.24 193
3409.38 195
3409.51 195
3409.64 194
3409.78 192
3409.91 189
3410.04 185
3410.18 180
3410.31 173
3410.45 163
3410.58 151
3410.71 137
3410.85 122
3410.98 107
3411.12 94
3411.25 83
3411.38 74
3411.52 68
3411.65 65
3411.79 64
3411.92 66
3412.05 69
3412.19 72
3412.32 76
3412.46 78
3412.59 80
3412.72 80
3412.86 78
3412.99 76
3413.13 71
3413.26 66
3413.39 60
3413.53 54
3413.66 48
3413.80 43
3413.93 38
3414.06 35
3414.20 34
3414.33 32
3414.47 30
3414.60 27
3414.73 22
3414.87 16
3415.00 8
3415.14 0
3415.27 0
3415.40 0
3415.54 0
3415.67 0
3415.81 0
3415.94 0
3416.07 0
3416.21 0
3416.34 14
3416.48 31
3416.61 49
3416.74 68
3416.88 86
3417.01 102
3417.15 117
3417.28 130
3417.41 140
3417.55 149
3417.68 157
3417.82 162
3417.95 163
3418.08 161
3418.22 154
3418.35 144
3418.49 131
3418.62 117
3418.75 106
3418.89 97
3419.02 93
3419.16 93
3419.29 96
3419.42 100
3419.56 106
3419.69 110
3419.83 113
3419.96 112
3420.10 109
3420.23 104
3420.36 97
3420.50 91
3420.63 86
3420.77 82
3420.90 80
3421.03 81
3421.17 81
3421.30 81
3421.44 78
3421.57 73
3421.70 65
3421.84 55
3421.97 46
3422.11 40
3422.24 37
3422.38 39
3422.51 46
3422.64 59
3422.78 75
3422.91 94
3423.05 114
3423.18 135
3423.31 154
3423.45 171
3423.58 186
3423.72 198
3423.85 208
3423.99 217
3424.12 223
3424.25 227
3424.39 228
3424.52 226
3424.66 220
3424.79 212
3424.92 201
3425.06 188
3425.19 175
3425.33 161
3425.46 148
3425.60 137
3425.73 127
3425.86 121
3426.00 117
3426.13 117
3426.27 119
3426.40 123
3426.54 128
3426.67 133
3426.80 138
3426.94 144
3427.07 149
3427.21 153
3427.34 156
3427.47 157
3427.61 157
3427.74 155
3427.88 152
3428.01 149
3428.15 148
3428.28 148
3428.41 152
3428.55 158
3428.68 166
3428.82 175
3428.95 185
3429.09 195
3429.22 203
3429.35 209
3429.49 213
3429.62 215
3429.76 214
3429.89 210
3430.03 203
3430.16 192
3430.29 180
3430.43 168
3430.56 158
3430.70 150
3430.83 144
3430.97 140
3431.10 138
3431.23 138
3431.37 138
3431.50 139
3431.64 143
3431.77 150
3431.91 161
3432.04 175
3432.17 191
3432.31 208
3432.44 224
3432.58 240
3432.71 256
3432.85 270
3432.98 284
3433.12 298
3433.25 310
3433.38 320
3433.52 329
3433.65 335
3433.79 341
3433.92 348
3434.06 357
3434.19 370
3434.32 388
3434.46 408
3434.59 431
3434.73 453
3434.86 472
3435.00 487
3435.13 495
3435.27 497
3435.40 492
3435.53 481
3435.67 466
3435.80 448
3435.94 428
3436.07 407
3436.21 388
3436.34 370
3436.48 355
3436.61 343
3436.74 335
3436.88 331
3437.01 330
3437.15 330
3437.28 331
3437.42 330
3437.55 327
3437.69 321
3437.82 312
3437.95 301
3438.09 290
3438.22 281
3438.36 273
3438.49 269
3438.63 265
3438.76 262
3438.90 257
3439.03 250
3439.16 242
3439.30 232
3439.43 222
3439.57 212
3439.70 203
3439.84 194
3439.97 186
3440.11 178
3440.24 170
3440.37 164
3440.51 161
3440.64 160
3440.78 163
3440.91 169
3441.05 177
3441.18 185
3441.32 191
3441.45 196
3441.59 199
3441.72 202
3441.85 206
3441.99 211
3442.12 219
3442.26 229
3442.39 238
3442.53 245
3442.66 248
3442.80 246
3442.93 241
3443.07 231
3443.20 219
3443.33 205
3443.47 191
3443.60 178
3443.74 167
3443.87 158
3444.01 152
3444.14 150
3444.28 153
3444.41 159
3444.55 169
3444.68 181
3444.81 193
3444.95 205
3445.08 216
3445.22 225
3445.35 233
3445.49 242
3445.62 250
3445.76 259
3445.89 269
3446.03 276
3446.16 279
3446.30 277
3446.43 269
3446.56 256
3446.70 241
3446.83 226
3446.97 211
3447.10 200
3447.24 190
3447.37 180
3447.51 169
3447.64 156
3447.78 140
3447.91 123
3448.05 105
3448.18 87
3448.31 71
3448.45 57
3448.58 44
3448.72 33
3448.85 23
3448.99 13
3449.12 5
3449.26 0
3449.39 0
3449.53 0
3449.66 0
3449.80 0
3449.93 0
3450.07 0
3450.20 0
3450.33 0
3450.47 7
3450.60 20
3450.74 33
3450.87 46
3451.01 57
3451.14 66
3451.28 74
3451.41 83
3451.55 92
3451.68 102
3451.82 113
3451.95 124
3452.09 133
3452.22 139
3452.36 144
3452.49 147
3452.62 149
3452.76 150
3452.89 150
3453.03 148
3453.16 146
3453.30 143
3453.43 140
3453.57 138
3453.70 140
3453.84 145
3453.97 153
3454.11 162
3454.24 172
3454.38 178
3454.51 181
3454.65 179
3454.78 172
3454.92 164
3455.05 155
3455.19 149
3455.32 147
3455.46 149
3455.59 156
3455.72 166
3455.86 177
3455.99 188
3456.13 197
3456.26 205
3456.40 211
3456.53 217
3456.67 223
3456.80 229
3456.94 235
3457.07 238
3457.21 238
3457.34 233
3457.48 224
3457.61 212
3457.75 201
3457.88 191
3458.02 185
3458.15 183
3458.29 184
3458.42 186
3458.56 188
3458.69 188
3458.83 188
3458.96 186
3459.10 185
3459.23 185
3459.37 185
3459.50 186
3459.63 187
3459.77 188
3459.90 189
3460.04 191
3460.17 195
3460.31 199
3460.44 202
3460.58 202
3460.71 197
3460.85 187
3460.98 172
3461.12 153
3461.25 134
3461.39 116
3461.52 101
3461.66 89
3461.79 79
3461.93 71
3462.06 66
3462.20 62
3462.33 60
3462.47 61
3462.60 66
3462.74 73
3462.87 83
3463.01 93
3463.14 102
3463.28 109
3463.41 113
3463.55 117
3463.68 122
3463.82 129
3463.95 141
3464.09 158
3464.22 178
3464.36 200
3464.49 221
3464.63 238
3464.76 252
3464.90 260
3465.03 264
3465.17 263
3465.30 258
3465.44 250
3465.57 241
3465.71 231
3465.84 221
3465.98 211
3466.11 203
3466.25 197
3466.38 193
3466.52 190
3466.65 189
3466.79 188
3466.92 188
3467.06 189
3467.19 190
3467.33 192
3467.46 194
3467.60 194
3467.73 193
3467.87 190
3468.00 184
3468.14 176
3468.27 168
3468.41 158
3468.54 150
3468.68 144
3468.81 141
3468.95 141
3469.08 145
3469.22 152
3469.35 163
3469.49 175
3469.62 186
3469.76 195
3469.89 199
3470.03 199
3470.16 193
3470.30 182
3470.43 169
3470.57 155
3470.70 141
3470.84 129
3470.97 118
3471.11 109
3471.24 103
3471.38 99
3471.51 97
3471.65 98
3471.78 101
3471.92 106
3472.05 113
3472.19 121
3472.32 130
3472.46 140
3472.60 149
3472.73 158
3472.87 165
3473.00 168
3473.14 168
3473.27 164
3473.41 157
3473.54 149
3473.68 141
3473.81 135
3473.95 133
3474.08 134
3474.22 140
3474.35 149
3474.49 158
3474.62 167
3474.76 174
3474.89 177
3475.03 177
3475.16 174
3475.30 167
3475.43 158
3475.57 148
3475.70 138
3475.84 128
3475.97 118
3476.11 109
3476.24 102
3476.38 98
3476.51 95
3476.65 94
3476.79 94
3476.92 94
3477.06 94
3477.19 92
3477.33 89
3477.46 85
3477.60 82
3477.73 81
3477.87 84
3478.00 90
3478.14 101
3478.27 116
3478.41 133
3478.54 151
3478.68 168
3478.81 182
3478.95 191
3479.08 196
3479.22 196
3479.35 191
3479.49 182
3479.63 171
3479.76 161
3479.90 152
3480.03 147
3480.17 144
3480.30 145
3480.44 148
3480.57 150
3480.71 150
3480.84 146
3480.98 138
3481.11 125
3481.25 110
3481.38 92
3481.52 74
3481.65 58
3481.79 45
3481.93 35
3482.06 28
3482.20 24
3482.33 23
3482.47 23
3482.60 25
3482.74 28
3482.87 32
3483.01 36
3483.14 41
3483.28 44
3483.41 47
3483.55 48
3483.68 46
3483.82 43
3483.96 39
3484.09 36
3484.23 32
3484.36 28
3484.50 25
3484.63 21
3484.77 17
3484.90 13
3485.04 9
3485.17 7
3485.31 8
3485.44 11
3485.58 14
3485.71 16
3485.85 17
3485.99 15
3486.12 11
3486.26 5
3486.39 0
3486.53 0
3486.66 0
3486.80 0
3486.93 0
3487.07 0
3487.20 0
3487.34 0
3487.48 0
3487.61 3
3487.75 8
3487.88 13
3488.02 19
3488.15 25
3488.29 29
3488.42 31
3488.56 33
3488.69 34
3488.83 35
3488.96 35
3489.10 36
3489.24 38
3489.37 38
3489.51 38
3489.64 38
3489.78 37
3489.91 37
3490.05 37
3490.18 37
3490.32 38
3490.45 37
3490.59 35
3490.73 32
3490.86 27
3491.00 20
3491.13 14
3491.27 10
3491.40 9
3491.54 11
3491.67 16
3491.81 23
3491.95 32
3492.08 40
3492.22 45
3492.35 47
3492.49 45
3492.62 41
3492.76 35
3492.89 29
3493.03 25
3493.17 25
3493.30 29
3493.44 35
3493.57 42
3493.71 48
3493.84 51
3493.98 51
3494.11 46
3494.25 40
3494.38 34
3494.52 30
3494.66 32
3494.79 38
3494.93 48
3495.06 60
3495.20 70
3495.33 76
3495.47 77
3495.60 74
3495.74 69
3495.88 63
3496.01 60
3496.15 62
3496.28 69
3496.42 80
3496.55 94
3496.69 109
3496.83 123
3496.96 136
3497.10 146
3497.23 152
3497.37 156
3497.50 158
3497.64 158
3497.77 156
3497.91 154
3498.05 151
3498.18 147
3498.32 141
3498.45 134
3498.59 126
3498.72 116
3498.86 105
3499.00 95
3499.13 85
3499.27 78
3499.40 72
3499.54 68
3499.67 66
3499.81 64
3499.94 63
3500.08 62
3500.22 60
3500.35 58
3500.49 56
3500.62 53
3500.76 52
3500.89 51
3501.03 52
3501.17 54
3501.30 58
3501.44 63
3501.57 66
3501.71 68
3501.84 67
3501.98 61
3502.12 52
3502.25 42
3502.39 31
3502.52 23
3502.66 19
3502.79 18
3502.93 21
3503.07 26
3503.20 33
3503.34 40
3503.47 45
3503.61 49
3503.74 51
3503.88 51
3504.02 48
3504.15 43
3504.29 34
3504.42 24
3504.56 12
3504.69 0
3504.83 0
3504.97 0
3505.10 0
3505.24 0
3505.37 0
3505.51 0
3505.64 0
3505.78 3
3505.92 13
3506.05 22
3506.19 29
3506.32 34
3506.46 40
3506.60 45
3506.73 51
3506.87 55
3507.00 58
3507.14 60
3507.27 60
3507.41 59
3507.55 57
3507.68 55
3507.82 54
3507.95 54
3508.09 54
3508.22 52
3508.36 50
3508.50 45
3508.63 40
3508.77 35
3508.90 31
3509.04 30
3509.18 32
3509.31 38
3509.45 45
3509.58 54
3509.72 62
3509.85 70
3509.99 78
3510.13 86
3510.26 95
3510.40 107
3510.53 121
3510.67 136
3510.81 150
3510.94 161
3511.08 167
3511.21 168
3511.35 163
3511.49 155
3511.62 145
3511.76 136
3511.89 128
3512.03 124
3512.16 123
3512.30 124
3512.44 125
3512.57 126
3512.71 126
3512.84 124
3512.98 121
3513.12 117
3513.25 113
3513.39 112
3513.52 113
3513.66 118
3513.80 126
3513.93 136
3514.07 148
3514.20 160
3514.34 172
3514.48 183
3514.61 193
3514.75 203
3514.88 214
3515.02 224
3515.16 234
3515.29 244
3515.43 252
3515.56 259
3515.70 264
3515.83 267
3515.97 269
3516.11 270
3516.24 270
3516.38 270
3516.51 272
3516.65 277
3516.79 286
3516.92 300
3517.06 318
3517.19 338
3517.33 357
3517.47 373
3517.60 384
3517.74 387
3517.87 385
3518.01 378
3518.15 369
3518.28 360
3518.42 353
3518.55 348
3518.69 345
3518.83 344
3518.96 344
3519.10 345
3519.23 346
3519.37 349
3519.51 353
3519.64 357
3519.78 360
3519.92 363
3520.05 365
3520.19 366
3520.32 365
3520.46 362
3520.60 358
3520.73 354
3520.87 349
3521.00 343
3521.14 337
3521.28 329
3521.41 321
3521.55 312
3521.68 302
3521.82 290
3521.96 277
3522.09 262
3522.23 245
3522.36 225
3522.50 206
3522.64 188
3522.77 173
3522.91 165
3523.04 164
3523.18 169
3523.32 180
3523.45 193
3523.59 208
3523.73 222
3523.86 235
3524.00 247
3524.13 260
3524.27 275
3524.41 292
3524.54 311
3524.68 332
3524.81 353
3524.95 374
3525.09 393
3525.22 411
3525.36 426
3525.50 438
3525.63 447
3525.77 453
3525.90 455
3526.04 453
3526.18 448
3526.31 441
3526.45 432
3526.58 420
3526.72 405
3526.86 387
3526.99 366
3527.13 344
3527.27 322
3527.40 302
3527.54 285
3527.67 273
3527.81 265
3527.95 261
3528.08 259
3528.22 260
3528.36 262
3528.49 266
3528.63 271
3528.76 278
3528.90 284
3529.04 288
3529.17 288
3529.31 283
3529.44 272
3529.58 256
3529.72 239
3529.85 223
3529.99 210
3530.13 203
3530.26 202
3530.40 207
3530.53 217
3530.67 229
3530.81 241
3530.94 249
3531.08 253
3531.22 251
3531.35 242
3531.49 229
3531.62 213
3531.76 197
3531.90 186
3532.03 179
3532.17 177
3532.31 180
3532.44 184
3532.58 187
3532.72 188
3532.85 186
3532.99 182
3533.12 178
3533.26 174
3533.40 172
3533.53 169
3533.67 168
3533.81 165
3533.94 161
3534.08 157
3534.21 152
3534.35 147
3534.49 144
3534.62 142
3534.76 141
3534.90 141
3535.03 140
3535.17 139
3535.31 135
3535.44 131
3535.58 126
3535.71 123
3535.85 122
3535.99 127
3536.12 137
3536.26 151
3536.40 168
3536.53 185
3536.67 199
3536.81 209
3536.94 215
3537.08 218
3537.21 220
3537.35 221
3537.49 224
3537.62 227
3537.76 230
3537.90 231
3538.03 231
3538.17 229
3538.31 226
3538.44 222
3538.58 218
3538.71 213
3538.85 207
3538.99 199
3539.12 190
3539.26 181
3539.40 174
3539.53 169
3539.67 169
3539.81 171
3539.94 177
3540.08 183
3540.22 188
3540.35 188
3540.49 185
3540.62 179
3540.76 172
3540.90 165
3541.03 160
3541.17 158
3541.31 159
3541.44 163
3541.58 168
3541.72 173
3541.85 177
3541.99 181
3542.13 184
3542.26 186
3542.40 188
3542.54 188
3542.67 188
3542.81 188
3542.94 187
3543.08 187
3543.22 188
3543.35 189
3543.49 190
3543.63 192
3543.76 192
3543.90 190
3544.04 186
3544.17 180
3544.31 173
3544.45 167
3544.58 163
3544.72 161
3544.86 162
3544.99 167
3545.13 173
3545.27 179
3545.40 183
3545.54 185
3545.67 185
3545.81 181
3545.95 176
3546.08 170
3546.22 164
3546.36 159
3546.49 157
3546.63 156
3546.77 157
3546.90 159
3547.04 161
3547.18 162
3547.31 160
3547.45 155
3547.59 146
3547.72 133
3547.86 116
3548.00 97
3548.13 79
3548.27 63
3548.41 51
3548.54 45
3548.68 45
3548.82 49
3548.95 56
3549.09 64
3549.23 73
3549.36 80
3549.50 86
3549.64 92
3549.77 97
3549.91 103
3550.05 109
3550.18 116
3550.32 121
3550.46 126
3550.59 128
3550.73 127
3550.87 124
3551.00 118
3551.14 111
3551.28 103
3551.41 96
3551.55 90
3551.69 85
3551.82 82
3551.96 79
3552.10 77
3552.23 76
3552.37 74
3552.51 71
3552.64 70
3552.78 70
3552.92 73
3553.05 78
3553.19 87
3553.33 96
3553.46 105
3553.60 113
3553.74 117
3553.87 117
3554.01 115
3554.15 111
3554.28 107
3554.42 106
3554.56 107
3554.69 110
3554.83 114
3554.97 118
3555.10 119
3555.24 116
3555.38 110
3555.51 100
3555.65 89
3555.79 79
3555.92 71
3556.06 67
3556.20 67
3556.33 70
3556.47 76
3556.61 82
3556.74 87
3556.88 92
3557.02 96
3557.15 99
3557.29 103
3557.43 109
3557.56 117
3557.70 125
3557.84 135
3557.97 144
3558.11 151
3558.25 155
3558.38 157
3558.52 155
3558.66 151
3558.80 145
3558.93 138
3559.07 132
3559.21 125
3559.34 120
3559.48 114
3559.62 107
3559.75 98
3559.89 89
3560.03 80
3560.16 71
3560.30 63
3560.44 57
3560.57 53
3560.71 50
3560.85 47
3560.98 43
3561.12 38
3561.26 31
3561.39 22
3561.53 12
3561.67 2
3561.81 0
3561.94 0
3562.08 0
3562.22 0
3562.35 0
3562.49 0
3562.63 0
3562.76 1
3562.90 5
3563.04 7
3563.17 11
3563.31 15
3563.45 21
3563.58 30
3563.72 41
3563.86 53
3564.00 64
3564.13 75
3564.27 84
3564.41 91
3564.54 96
3564.68 101
3564.82 104
3564.95 107
3565.09 108
3565.23 106
3565.36 103
3565.50 98
3565.64 91
3565.78 83
3565.91 75
3566.05 67
3566.19 60
3566.32 56
3566.46 55
3566.60 59
3566.73 69
3566.87 85
3567.01 105
3567.14 127
3567.28 147
3567.42 163
3567.56 174
3567.69 178
3567.83 177
3567.97 176
3568.10 175
3568.24 177
3568.38 182
3568.51 188
3568.65 194
3568.79 196
3568.93 194
3569.06 188
3569.20 178
3569.34 167
3569.47 158
3569.61 150
3569.75 145
3569.88 143
3570.02 141
3570.16 140
3570.30 138
3570.43 136
3570.57 134
3570.71 134
3570.84 136
3570.98 142
3571.12 151
3571.25 163
3571.39 176
3571.53 188
3571.67 197
3571.80 202
3571.94 202
3572.08 197
3572.21 188
3572.35 175
3572.49 160
3572.63 143
3572.76 124
3572.90 104
3573.04 83
3573.17 63
3573.31 44
3573.45 30
3573.58 22
3573.72 22
3573.86 30
3574.00 46
3574.13 68
3574.27 92
3574.41 117
3574.54 140
3574.68 159
3574.82 173
3574.96 183
3575.09 188
3575.23 191
3575.37 190
3575.50 189
3575.64 185
3575.78 180
3575.92 172
3576.05 162
3576.19 150
3576.33 137
3576.46 122
3576.60 108
3576.74 96
3576.88 85
3577.01 76
3577.15 69
3577.29 63
3577.42 57
3577.56 51
3577.70 46
3577.84 42
3577.97 40
3578.11 39
3578.25 40
3578.38 41
3578.52 40
3578.66 38
3578.80 33
3578.93 26
3579.07 17
3579.21 8
3579.34 1
3579.48 0
3579.62 0
3579.76 1
3579.89 9
3580.03 20
3580.17 31
3580.30 40
3580.44 47
3580.58 50
3580.72 49
3580.85 44
3580.99 36
3581.13 28
3581.27 20
3581.40 13
3581.54 7
3581.68 2
3581.81 0
3581.95 0
3582.09 0
3582.23 0
3582.36 0
3582.50 0
3582.64 0
3582.77 0
3582.91 10
3583.05 29
3583.19 50
3583.32 71
3583.46 90
3583.60 106
3583.74 118
3583.87 128
3584.01 136
3584.15 142
3584.28 146
3584.42 148
3584.56 148
3584.70 145
3584.83 141
3584.97 138
3585.11 138
3585.25 143
3585.38 152
3585.52 167
3585.66 186
3585.80 207
3585.93 227
3586.07 246
3586.21 261
3586.34 274
3586.48 282
3586.62 288
3586.76 292
3586.89 295
3587.03 299
3587.17 304
3587.31 311
3587.44 320
3587.58 330
3587.72 341
3587.86 351
3587.99 359
3588.13 364
3588.27 368
3588.40 369
3588.54 368
3588.68 366
3588.82 362
3588.95 358
3589.09 352
3589.23 346
3589.37 340
3589.50 334
3589.64 329
3589.78 327
3589.92 327
3590.05 329
3590.19 331
3590.33 334
3590.47 337
3590.60 339
3590.74 340
3590.88 340
3591.01 339
3591.15 337
3591.29 333
3591.43 328
3591.56 321
3591.70 313
3591.84 304
3591.98 295
3592.11 287
3592.25 278
3592.39 268
3592.53 257
3592.66 244
3592.80 230
3592.94 217
3593.08 204
3593.21 195
3593.35 189
3593.49 187
3593.63 188
3593.76 192
3593.90 196
3594.04 199
3594.18 200
3594.31 199
3594.45 195
3594.59 189
3594.73 182
3594.86 174
3595.00 166
3595.14 156
3595.28 147
3595.41 138
3595.55 130
3595.69 124
3595.83 118
3595.96 115
3596.10 112
3596.24 110
3596.38 108
3596.51 106
3596.65 104
3596.79 103
3596.93 106
3597.06 113
3597.20 123
3597.34 137
3597.48 150
3597.61 162
3597.75 170
3597.89 171
3598.03 166
3598.16 155
3598.30 139
3598.44 122
3598.58 104
3598.71 87
3598.85 72
3598.99 60
3599.13 50
3599.26 42
3599.40 38
3599.54 38
3599.68 41
3599.81 47
3599.95 57
3600.09 70
3600.23 82
3600.37 94
3600.50 103
3600.64 109
3600.78 113
3600.92 116
3601.05 118
3601.19 121
3601.33 127
3601.47 135
3601.60 146
3601.74 160
3601.88 175
3602.02 191
3602.15 206
3602.29 220
3602.43 231
3602.57 240
3602.70 247
3602.84 249
3602.98 249
3603.12 246
3603.26 241
3603.39 236
3603.53 230
3603.67 226
3603.81 224
3603.94 224
3604.08 226
3604.22 229
3604.36 232
3604.49 235
3604.63 236
3604.77 234
3604.91 230
3605.04 224
3605.18 215
3605.32 204
3605.46 189
3605.60 170
3605.73 148
3605.87 123
3606.01 97
3606.15 71
3606.28 46
3606.42 25
3606.56 10
3606.70 0
3606.83 0
3606.97 0
3607.11 0
3607.25 0
3607.39 0
3607.52 0
3607.66 0
3607.80 0
3607.94 2
3608.07 8
3608.21 14
3608.35 20
3608.49 26
3608.63 32
3608.76 39
3608.90 45
3609.04 52
3609.18 58
3609.31 64
3609.45 69
3609.59 73
3609.73 76
3609.87 78
3610.00 80
3610.14 82
3610.28 84
3610.42 86
3610.55 86
3610.69 85
3610.83 82
3610.97 77
3611.11 71
3611.24 65
3611.38 60
3611.52 55
3611.66 52
3611.79 50
3611.93 49
3612.07 50
3612.21 51
3612.35 55
3612.48 60
3612.62 68
3612.76 78
3612.90 90
3613.03 104
3613.17 117
3613.31 129
3613.45 139
3613.59 147
3613.72 152
3613.86 155
3614.00 156
3614.14 156
3614.28 155
3614.41 153
3614.55 150
3614.69 145
3614.83 139
3614.96 131
3615.10 121
3615.24 109
3615.38 97
3615.52 88
3615.65 83
3615.79 84
3615.93 92
3616.07 105
3616.21 124
3616.34 145
3616.48 166
3616.62 185
3616.76 200
3616.90 210
3617.03 215
3617.17 213
3617.31 206
3617.45 193
3617.58 176
3617.72 155
3617.86 133
3618.00 112
3618.14 94
3618.27 81
3618.41 73
3618.55 71
3618.69 72
3618.83 75
3618.96 76
3619.10 73
3619.24 64
3619.38 51
3619.52 35
3619.65 18
3619.79 3
3619.93 0
3620.07 0
3620.21 0
3620.34 0
3620.48 8
3620.62 21
3620.76 33
3620.90 45
3621.03 54
3621.17 61
3621.31 66
3621.45 67
3621.59 66
3621.72 62
3621.86 56
3622.00 50
3622.14 44
3622.28 40
3622.41 39
3622.55 40
3622.69 43
3622.83 47
3622.97 52
3623.10 56
3623.24 59
3623.38 62
3623.52 63
3623.66 63
3623.79 62
3623.93 59
3624.07 56
3624.21 50
3624.35 44
3624.48 38
3624.62 33
3624.76 31
3624.90 33
3625.04 40
3625.17 52
3625.31 66
3625.45 81
3625.59 95
3625.73 105
3625.86 111
3626.00 113
3626.14 111
3626.28 106
3626.42 100
3626.56 95
3626.69 90
3626.83 86
3626.97 83
3627.11 80
3627.25 78
3627.38 75
3627.52 71
3627.66 67
3627.80 62
3627.94 57
3628.07 52
3628.21 47
3628.35 45
3628.49 44
3628.63 46
3628.77 50
3628.90 55
3629.04 60
3629.18 65
3629.32 67
3629.46 67
3629.59 66
3629.73 65
3629.87 64
3630.01 64
3630.15 65
3630.28 68
3630.42 74
3630.56 81
3630.70 91
3630.84 103
3630.98 117
3631.11 131
3631.25 143
3631.39 151
3631.53 153
3631.67 147
3631.80 135
3631.94 118
3632.08 99
3632.22 82
3632.36 70
3632.50 63
3632.63 59
3632.77 57
3632.91 53
3633.05 47
3633.19 37
3633.33 26
3633.46 15
3633.60 6
3633.74 2
3633.88 3
3634.02 8
3634.15 16
3634.29 27
3634.43 37
3634.57 46
3634.71 52
3634.85 55
3634.98 55
3635.12 53
3635.26 49
3635.40 46
3635.54 42
3635.68 40
3635.81 39
3635.95 39
3636.09 40
3636.23 42
3636.37 46
3636.50 52
3636.64 60
3636.78 71
3636.92 82
3637.06 94
3637.20 105
3637.33 113
3637.47 119
3637.61 120
3637.75 117
3637.89 109
3638.03 97
3638.16 80
3638.30 60
3638.44 38
3638.58 17
3638.72 0
3638.86 0
3638.99 0
3639.13 0
3639.27 0
3639.41 0
3639.55 0
3639.69 0
3639.82 1
3639.96 20
3640.10 39
3640.24 57
3640.38 74
3640.52 89
3640.65 102
3640.79 115
3640.93 127
3641.07 140
3641.21 153
3641.35 167
3641.48 181
3641.62 195
3641.76 207
3641.90 220
3642.04 232
3642.18 244
3642.32 257
3642.45 270
3642.59 283
3642.73 295
3642.87 306
3643.01 315
3643.15 323
3643.28 330
3643.42 334
3643.56 336
3643.70 333
3643.84 327
3643.98 316
3644.11 301
3644.25 283
3644.39 263
3644.53 243
3644.67 222
3644.81 201
3644.94 180
3645.08 157
3645.22 135
3645.36 114
3645.50 96
3645.64 82
3645.78 75
3645.91 75
3646.05 80
3646.19 89
3646.33 100
3646.47 111
3646.61 121
3646.74 129
3646.88 134
3647.02 136
3647.16 136
3647.30 134
3647.44 133
3647.58 132
3647.71 134
3647.85 138
3647.99 145
3648.13 154
3648.27 162
3648.41 169
3648.55 173
3648.68 172
3648.82 167
3648.96 157
3649.10 144
3649.24 129
3649.38 113
3649.52 97
3649.65 84
3649.79 73
3649.93 66
3650.07 62
3650.21 62
3650.35 64
3650.48 67
3650.62 70
3650.76 74
3650.90 78
3651.04 84
3651.18 92
3651.32 101
3651.45 111
3651.59 119
3651.73 124
3651.87 124
3652.01 120
3652.15 113
3652.29 105
3652.42 99
3652.56 98
3652.70 103
3652.84 114
3652.98 129
3653.12 145
3653.26 160
3653.39 172
3653.53 181
3653.67 185
3653.81 185
3653.95 183
3654.09 177
3654.23 170
3654.37 162
3654.50 152
3654.64 141
3654.78 129
3654.92 119
3655.06 111
3655.20 107
3655.34 108
3655.47 113
3655.61 123
3655.75 134
3655.89 146
3656.03 157
3656.17 166
3656.31 175
3656.44 185
3656.58 196
3656.72 211
3656.86 228
3657.00 246
3657.14 263
3657.28 276
3657.42 284
3657.55 285
3657.69 281
3657.83 273
3657.97 263
3658.11 252
3658.25 241
3658.39 231
3658.53 221
3658.66 211
3658.80 203
3658.94 194
3659.08 187
3659.22 180
3659.36 175
3659.50 172
3659.63 170
3659.77 169
3659.91 170
3660.05 172
3660.19 174
3660.33 176
3660.47 176
3660.61 173
3660.74 168
3660.88 160
3661.02 150
3661.16 140
3661.30 129
3661.44 119
3661.58 110
3661.72 103
3661.85 98
3661.99 93
3662.13 89
3662.27 85
3662.41 80
3662.55 76
3662.69 73
3662.83 71
3662.96 72
3663.10 76
3663.24 81
3663.38 87
3663.52 92
3663.66 94
3663.80 93
3663.94 89
3664.08 82
3664.21 76
3664.35 69
3664.49 64
3664.63 60
3664.77 56
3664.91 51
3665.05 46
3665.19 42
3665.32 38
3665.46 35
3665.60 33
3665.74 32
3665.88 31
3666.02 31
3666.16 30
3666.30 30
3666.44 31
3666.57 34
3666.71 38
3666.85 45
3666.99 52
3667.13 59
3667.27 64
3667.41 67
3667.55 66
3667.68 63
3667.82 57
3667.96 51
3668.10 45
3668.24 41
3668.38 41
3668.52 46
3668.66 55
3668.80 68
3668.93 81
3669.07 94
3669.21 103
3669.35 106
3669.49 103
3669.63 95
3669.77 82
3669.91 67
3670.05 52
3670.19 37
3670.32 26
3670.46 17
3670.60 11
3670.74 8
3670.88 8
3671.02 9
3671.16 13
3671.30 17
3671.44 22
3671.57 27
3671.71 30
3671.85 32
3671.99 33
3672.13 34
3672.27 34
3672.41 34
3672.55 37
3672.69 40
3672.83 45
3672.96 51
3673.10 56
3673.24 62
3673.38 66
3673.52 68
3673.66 68
3673.80 66
3673.94 62
3674.08 58
3674.21 53
3674.35 49
3674.49 47
3674.63 47
3674.77 48
3674.91 49
3675.05 47
3675.19 42
3675.33 33
3675.47 20
3675.61 5
3675.74 0
3675.88 0
3676.02 0
3676.16 0
3676.30 0
3676.44 0
3676.58 0
3676.72 0
3676.86 7
3677.00 14
3677.13 21
3677.27 29
3677.41 37
3677.55 44
3677.69 52
3677.83 58
3677.97 63
3678.11 67
3678.25 70
3678.39 74
3678.53 78
3678.66 81
3678.80 83
3678.94 84
3679.08 82
3679.22 78
3679.36 74
3679.50 69
3679.64 64
3679.78 60
3679.92 56
3680.06 52
3680.19 47
3680.33 41
3680.47 34
3680.61 26
3680.75 19
3680.89 13
3681.03 10
3681.17 8
3681.31 9
3681.45 12
3681.59 17
3681.72 23
3681.86 30
3682.00 36
3682.14 43
3682.28 48
3682.42 53
3682.56 57
3682.70 58
3682.84 56
3682.98 52
3683.12 45
3683.26 37
3683.39 29
3683.53 23
3683.67 19
3683.81 19
3683.95 21
3684.09 27
3684.23 35
3684.37 43
3684.51 52
3684.65 60
3684.79 68
3684.93 76
3685.06 83
3685.20 91
3685.34 98
3685.48 104
3685.62 107
3685.76 107
3685.90 101
3686.04 90
3686.18 76
3686.32 59
3686.46 42
3686.60 27
3686.74 18
3686.87 13
3687.01 15
3687.15 21
3687.29 29
3687.43 37
3687.57 46
3687.71 52
3687.85 57
3687.99 61
3688.13 64
3688.27 69
3688.41 74
3688.55 81
3688.68 88
3688.82 96
3688.96 103
3689.10 108
3689.24 113
3689.38 115
3689.52 117
3689.66 117
3689.80 116
3689.94 113
3690.08 108
3690.22 101
3690.36 91
3690.50 80
3690.64 67
3690.77 55
3690.91 44
3691.05 36
3691.19 30
3691.33 27
3691.47 26
3691.61 25
3691.75 23
3691.89 20
3692.03 15
3692.17 8
3692.31 0
3692.45 0
3692.59 0
3692.72 0
3692.86 0
3693.00 0
3693.14 0
3693.28 0
3693.42 2
3693.56 10
3693.70 18
3693.84 23
3693.98 28
3694.12 30
3694.26 31
3694.40 31
3694.54 29
3694.68 27
3694.82 26
3694.95 26
3695.09 26
3695.23 27
3695.37 28
3695.51 28
3695.65 28
3695.79 28
3695.93 30
3696.07 35
3696.21 43
3696.35 53
3696.49 63
3696.63 71
3696.77 75
3696.91 73
3697.05 65
3697.19 53
3697.32 40
3697.46 28
3697.60 19
3697.74 13
3697.88 12
3698.02 14
3698.16 18
3698.30 26
3698.44 35
3698.58 46
3698.72 58
3698.86 71
3699.00 85
3699.14 98
3699.28 111
3699.42 122
3699.56 132
3699.70 139
3699.84 143
3699.97 143
3700.11 139
3700.25 131
3700.39 120
3700.53 108
3700.67 97
3700.81 89
3700.95 84
3701.09 84
3701.23 87
3701.37 93
3701.51 101
3701.65 111
3701.79 122
3701.93 134
3702.07 148
3702.21 164
3702.35 181
3702.49 198
3702.63 213
3702.76 225
3702.90 233
3703.04 237
3703.18 235
3703.32 230
3703.46 222
3703.60 213
3703.74 202
3703.88 193
3704.02 184
3704.16 179
3704.30 179
3704.44 185
3704.58 197
3704.72 213
3704.86 231
3705.00 250
3705.14 264
3705.28 274
3705.42 279
3705.56 278
3705.70 275
3705.84 270
3705.97 265
3706.11 260
3706.25 255
3706.39 247
3706.53 237
3706.67 223
3706.81 205
3706.95 185
3707.09 164
3707.23 143
3707.37 124
3707.51 106
3707.65 92
3707.79 80
3707.93 70
3708.07 63
3708.21 59
3708.35 58
3708.49 60
3708.63 66
3708.77 74
3708.91 84
3709.05 93
3709.19 101
3709.33 107
3709.47 111
3709.61 111
3709.74 110
3709.88 106
3710.02 100
3710.16 91
3710.30 81
3710.44 69
3710.58 57
3710.72 46
3710.86 39
3711.00 36
3711.14 36
3711.28 41
3711.42 47
3711.56 54
3711.70 61
3711.84 67
3711.98 72
3712.12 78
3712.26 85
3712.40 92
3712.54 99
3712.68 105
3712.82 107
3712.96 106
3713.10 100
3713.24 91
3713.38 79
3713.52 68
3713.66 58
3713.80 51
3713.94 47
3714.08 45
3714.22 45
3714.36 46
3714.50 48
3714.64 52
3714.77 57
3714.91 64
3715.05 73
3715.19 83
3715.33 91
3715.47 98
3715.61 103
3715.75 104
3715.89 103
3716.03 100
3716.17 95
3716.31 89
3716.45 82
3716.59 76
3716.73 72
3716.87 72
3717.01 76
3717.15 85
3717.29 99
3717.43 119
3717.57 140
3717.71 161
3717.85 180
3717.99 193
3718.13 199
3718.27 197
3718.41 187
3718.55 171
3718.69 151
3718.83 129
3718.97 108
3719.11 91
3719.25 80
3719.39 75
3719.53 76
3719.67 80
3719.81 87
3719.95 92
3720.09 96
3720.23 96
3720.37 93
3720.51 88
3720.65 83
3720.79 80
3720.93 79
3721.07 81
3721.21 84
3721.35 88
3721.49 91
3721.63 91
3721.77 90
3721.91 86
3722.05 83
3722.19 81
3722.33 81
3722.47 83
3722.61 88
3722.75 95
3722.89 104
3723.03 113
3723.17 121
3723.31 129
3723.45 135
3723.59 140
3723.73 143
3723.86 147
3724.00 150
3724.14 155
3724.28 161
3724.42 170
3724.56 179
3724.70 188
3724.84 197
3724.98 202
3725.12 202
3725.26 198
3725.40 189
3725.54 177
3725.68 164
3725.82 150
3725.96 139
3726.10 130
3726.24 123
3726.38 117
3726.52 112
3726.66 107
3726.80 100
3726.94 94
3727.08 89
3727.22 87
3727.36 89
3727.50 96
3727.64 106
3727.78 117
3727.92 128
3728.06 135
3728.20 137
3728.34 134
3728.48 126
3728.62 115
3728.76 103
3728.90 92
3729.04 84
3729.18 79
3729.32 78
3729.46 78
3729.60 79
3729.74 79
3729.88 78
3730.02 76
3730.16 72
3730.30 65
3730.44 56
3730.58 45
3730.72 33
3730.86 20
3731.01 7
3731.15 0
3731.29 0
3731.43 0
3731.57 0
3731.71 0
3731.85 0
3731.99 0
3732.13 0
3732.27 7
3732.41 17
3732.55 24
3732.69 30
3732.83 33
3732.97 34
3733.11 35
3733.25 35
3733.39 36
3733.53 37
3733.67 38
3733.81 39
3733.95 40
3734.09 40
3734.23 40
3734.37 39
3734.51 38
3734.65 38
3734.79 36
3734.93 34
3735.07 32
3735.21 31
3735.35 31
3735.49 33
3735.63 37
3735.77 42
3735.91 46
3736.05 51
3736.19 54
3736.33 56
3736.47 59
3736.61 62
3736.75 66
3736.89 72
3737.03 78
3737.17 84
3737.31 90
3737.45 97
3737.59 105
3737.73 116
3737.87 129
3738.01 145
3738.15 162
3738.29 180
3738.43 197
3738.57 211
3738.71 221
3738.85 228
3738.99 232
3739.13 234
3739.27 236
3739.41 239
3739.55 243
3739.69 250
3739.83 258
3739.97 267
3740.12 277
3740.26 287
3740.40 297
3740.54 308
3740.68 319
3740.82 332
3740.96 347
3741.10 364
3741.24 385
3741.38 407
3741.52 430
3741.66 454
3741.80 474
3741.94 492
3742.08 505
3742.22 513
3742.36 519
3742.50 523
3742.64 528
3742.78 535
3742.92 543
3743.06 553
3743.20 561
3743.34 567
3743.48 567
3743.62 563
3743.76 553
3743.90 538
3744.04 521
3744.18 504
3744.32 487
3744.46 473
3744.60 461
3744.74 451
3744.88 443
3745.03 437
3745.17 431
3745.31 426
3745.45 421
3745.59 417
3745.73 413
3745.87 408
3746.01 401
3746.15 390
3746.29 375
3746.43 357
3746.57 336
3746.71 314
3746.85 294
3746.99 276
3747.13 262
3747.27 249
3747.41 238
3747.55 226
3747.69 212
3747.83 195
3747.97 175
3748.11 156
3748.25 137
3748.39 123
3748.53 114
3748.67 110
3748.81 112
3748.96 117
3749.10 124
3749.24 131
3749.38 136
3749.52 139
3749.66 140
3749.80 139
3749.94 137
3750.08 134
3750.22 130
3750.36 126
3750.50 122
3750.64 120
3750.78 119
3750.92 120
3751.06 123
3751.20 129
3751.34 137
3751.48 147
3751.62 158
3751.76 169
3751.90 179
3752.04 188
3752.19 193
3752.33 194
3752.47 190
3752.61 182
3752.75 170
3752.89 155
3753.03 139
3753.17 123
3753.31 107
3753.45 94
3753.59 82
3753.73 71
3753.87 62
3754.01 54
3754.15 47
3754.29 40
3754.43 35
3754.57 33
3754.71 32
3754.85 34
3755.00 38
3755.14 43
3755.28 49
3755.42 56
3755.56 65
3755.70 74
3755.84 85
3755.98 97
3756.12 108
3756.26 118
3756.40 126
3756.54 133
3756.68 136
3756.82 138
3756.96 137
3757.10 136
3757.24 134
3757.38 133
3757.52 131
3757.67 130
3757.81 129
3757.95 129
3758.09 129
3758.23 128
3758.37 127
3758.51 125
3758.65 122
3758.79 116
3758.93 108
3759.07 99
3759.21 88
3759.35 77
3759.49 67
3759.63 59
3759.77 52
3759.91 48
3760.06 45
3760.20 41
3760.34 36
3760.48 30
3760.62 22
3760.76 15
3760.90 9
3761.04 6
3761.18 8
3761.32 15
3761.46 26
3761.60 42
3761.74 58
3761.88 74
3762.02 87
3762.17 96
3762.31 102
3762.45 107
3762.59 110
3762.73 115
3762.87 122
3763.01 130
3763.15 137
3763.29 142
3763.43 143
3763.57 139
3763.71 132
3763.85 122
3763.99 113
3764.13 107
3764.28 106
3764.42 109
3764.56 116
3764.70 127
3764.84 137
3764.98 147
3765.12 153
3765.26 156
3765.40 155
3765.54 152
3765.68 148
3765.82 143
3765.96 139
3766.10 135
3766.25 131
3766.39 127
3766.53 121
3766.67 113
3766.81 104
3766.95 95
3767.09 87
3767.23 83
3767.37 82
3767.51 83
3767.65 86
3767.79 88
3767.93 88
3768.07 85
3768.22 79
3768.36 71
3768.50 61
3768.64 51
3768.78 41
3768.92 32
3769.06 23
3769.20 14
3769.34 6
3769.48 0
3769.62 0
3769.76 0
3769.90 0
3770.05 0
3770.19 0
3770.33 0
3770.47 0
3770.61 0
3770.75 7
3770.89 19
3771.03 32
3771.17 45
3771.31 59
3771.45 70
3771.59 80
3771.74 87
3771.88 90
3772.02 91
3772.16 90
3772.30 87
3772.44 84
3772.58 80
3772.72 76
3772.86 71
3773.00 64
3773.14 56
3773.28 46
3773.43 35
3773.57 26
3773.71 19
3773.85 16
3773.99 15
3774.13 18
3774.27 22
3774.41 25
3774.55 28
3774.69 30
3774.83 29
3774.98 27
3775.12 25
3775.26 23
3775.40 21
3775.54 21
3775.68 23
3775.82 27
3775.96 32
3776.10 37
3776.24 43
3776.38 48
3776.53 53
3776.67 56
3776.81 57
3776.95 57
3777.09 55
3777.23 51
3777.37 45
3777.51 37
3777.65 28
3777.79 19
3777.93 12
3778.08 8
3778.22 7
3778.36 8
3778.50 12
3778.64 16
3778.78 19
3778.92 19
3779.06 17
3779.20 14
3779.34 10
3779.49 8
3779.63 9
3779.77 15
3779.91 24
3780.05 36
3780.19 49
3780.33 60
3780.47 68
3780.61 70
3780.75 69
3780.90 63
3781.04 56
3781.18 49
3781.32 43
3781.46 39
3781.60 38
3781.74 39
3781.88 42
3782.02 45
3782.16 48
3782.31 50
3782.45 52
3782.59 53
3782.73 53
3782.87 53
3783.01 54
3783.15 54
3783.29 54
3783.43 54
3783.57 55
3783.72 56
3783.86 59
3784.00 62
3784.14 66
3784.28 69
3784.42 72
3784.56 72
3784.70 71
3784.84 68
3784.99 65
3785.13 61
3785.27 57
3785.41 53
3785.55 49
3785.69 43
3785.83 37
3785.97 29
3786.11 23
3786.26 20
3786.40 21
3786.54 29
3786.68 42
3786.82 60
3786.96 80
3787.10 98
3787.24 113
3787.38 121
3787.53 124
3787.67 122
3787.81 118
3787.95 114
3788.09 111
3788.23 111
3788.37 113
3788.51 116
3788.65 121
3788.80 125
3788.94 128
3789.08 130
3789.22 130
3789.36 127
3789.50 122
3789.64 114
3789.78 103
3789.92 90
3790.07 76
3790.21 62
3790.35 51
3790.49 43
3790.63 39
3790.77 39
3790.91 41
3791.05 46
3791.20 51
3791.34 55
3791.48 58
3791.62 60
3791.76 61
3791.90 62
3792.04 65
3792.18 69
3792.32 76
3792.47 85
3792.61 94
3792.75 104
3792.89 113
3793.03 121
3793.17 129
3793.31 134
3793.45 138
3793.60 141
3793.74 142
3793.88 142
3794.02 141
3794.16 138
3794.30 133
3794.44 125
3794.58 116
3794.73 104
3794.87 92
3795.01 80
3795.15 69
3795.29 61
3795.43 58
3795.57 58
3795.71 61
3795.86 66
3796.00 70
3796.14 71
3796.28 69
3796.42 63
3796.56 53
3796.70 41
3796.85 28
3796.99 16
3797.13 4
3797.27 0
3797.41 0
3797.55 0
3797.69 0
3797.83 0
3797.98 0
3798.12 0
3798.26 0
3798.40 1
3798.54 8
3798.68 17
3798.82 26
3798.96 35
3799.11 45
3799.25 54
3799.39 62
3799.53 68
3799.67 70
3799.81 70
3799.95 67
3800.10 62
3800.24 55
3800.38 49
3800.52 45
3800.66 43
3800.80 44
3800.94 47
3801.09 51
3801.23 55
3801.37 57
3801.51 56
3801.65 52
3801.79 44
3801.93 35
3802.08 25
3802.22 18
3802.36 14
3802.50 16
3802.64 23
3802.78 35
3802.92 51
3803.06 69
3803.21 86
3803.35 101
3803.49 113
3803.63 122
3803.77 127
3803.91 131
3804.05 133
3804.20 135
3804.34 136
3804.48 138
3804.62 140
3804.76 143
3804.90 146
3805.05 148
3805.19 147
3805.33 142
3805.47 132
3805.61 116
3805.75 97
3805.89 75
3806.04 55
3806.18 39
3806.32 29
3806.46 27
3806.60 31
3806.74 41
3806.88 54
3807.03 70
3807.17 86
3807.31 100
3807.45 114
3807.59 126
3807.73 136
3807.87 146
3808.02 154
3808.16 161
3808.30 168
3808.44 172
3808.58 175
3808.72 176
3808.87 175
3809.01 172
3809.15 170
3809.29 168
3809.43 169
3809.57 173
3809.71 181
3809.86 193
3810.00 207
3810.14 223
3810.28 239
3810.42 256
3810.56 276
3810.71 298
3810.85 323
3810.99 351
3811.13 381
3811.27 412
3811.41 442
3811.55 469
3811.70 494
3811.84 519
3811.98 544
3812.12 572
3812.26 605
3812.40 642
3812.55 686
3812.69 733
3812.83 785
3812.97 837
3813.11 890
3813.25 940
3813.40 986
3813.54 1025
3813.68 1058
3813.82 1083
3813.96 1103
3814.10 1119
3814.24 1133
3814.39 1148
3814.53 1164
3814.67 1181
3814.81 1198
3814.95 1212
3815.09 1221
3815.24 1225
3815.38 1225
3815.52 1223
3815.66 1219
3815.80 1215
3815.94 1211
3816.09 1208
3816.23 1203
3816.37 1194
3816.51 1181
3816.65 1164
3816.79 1143
3816.94 1121
3817.08 1097
3817.22 1073
3817.36 1049
3817.50 1026
3817.64 1003
3817.79 979
3817.93 953
3818.07 925
3818.21 894
3818.35 863
3818.49 829
3818.64 796
3818.78 763
3818.92 730
3819.06 699
3819.20 669
3819.35 642
3819.49 617
3819.63 595
3819.77 575
3819.91 559
3820.05 544
3820.20 532
3820.34 521
3820.48 510
3820.62 499
3820.76 486
3820.90 470
3821.05 451
3821.19 429
3821.33 405
3821.47 382
3821.61 363
3821.75 348
3821.90 339
3822.04 335
3822.18 333
3822.32 330
3822.46 323
3822.61 310
3822.75 291
3822.89 269
3823.03 245
3823.17 222
3823.31 204
3823.46 192
3823.60 186
3823.74 184
3823.88 186
3824.02 190
3824.17 196
3824.31 203
3824.45 211
3824.59 219
3824.73 227
3824.87 233
3825.02 237
3825.16 237
3825.30 233
3825.44 225
3825.58 213
3825.73 200
3825.87 185
3826.01 169
3826.15 154
3826.29 138
3826.43 122
3826.58 108
3826.72 94
3826.86 82
3827.00 73
3827.14 66
3827.29 62
3827.43 61
3827.57 63
3827.71 69
3827.85 76
3827.99 86
3828.14 95
3828.28 104
3828.42 111
3828.56 114
3828.70 113
3828.85 107
3828.99 97
3829.13 85
3829.27 72
3829.41 61
3829.56 56
3829.70 57
3829.84 67
3829.98 83
3830.12 103
3830.27 124
3830.41 140
3830.55 150
3830.69 153
3830.83 149
3830.97 141
3831.12 132
3831.26 124
3831.40 119
3831.54 118
3831.68 119
3831.83 122
3831.97 125
3832.11 126
3832.25 126
3832.39 123
3832.54 119
3832.68 113
3832.82 107
3832.96 101
3833.10 94
3833.25 89
3833.39 84
3833.53 79
3833.67 75
3833.81 70
3833.96 64
3834.10 57
3834.24 47
3834.38 35
3834.52 22
3834.67 9
3834.81 0
3834.95 0
3835.09 0
3835.23 0
3835.38 0
3835.52 0
3835.66 0
3835.80 0
3835.94 3
3836.09 12
3836.23 20
3836.37 28
3836.51 35
3836.65 41
3836.80 46
3836.94 48
3837.08 47
3837.22 42
3837.36 34
3837.51 24
3837.65 14
3837.79 7
3837.93 6
3838.07 10
3838.22 22
3838.36 37
3838.50 55
3838.64 72
3838.79 85
3838.93 94
3839.07 96
3839.21 95
3839.35 90
3839.50 85
3839.64 80
3839.78 77
3839.92 76
3840.06 77
3840.21 81
3840.35 84
3840.49 87
3840.63 89
3840.77 89
3840.92 89
3841.06 87
3841.20 84
3841.34 81
3841.49 78
3841.63 75
3841.77 71
3841.91 68
3842.05 65
3842.20 63
3842.34 62
3842.48 62
3842.62 62
3842.76 63
3842.91 64
3843.05 66
3843.19 68
3843.33 71
3843.48 75
3843.62 80
3843.76 86
3843.90 91
3844.04 93
3844.19 93
3844.33 89
3844.47 82
3844.61 74
3844.75 67
3844.90 61
3845.04 58
3845.18 57
3845.32 59
3845.47 63
3845.61 67
3845.75 69
3845.89 69
3846.03 66
3846.18 62
3846.32 56
3846.46 51
3846.60 48
3846.75 50
3846.89 56
3847.03 67
3847.17 82
3847.31 100
3847.46 118
3847.60 135
3847.74 147
3847.88 154
3848.03 154
3848.17 149
3848.31 140
3848.45 129
3848.59 119
3848.74 113
3848.88 110
3849.02 113
3849.16 120
3849.31 131
3849.45 145
3849.59 159
3849.73 174
3849.88 190
3850.02 206
3850.16 222
3850.30 239
3850.44 255
3850.59 270
3850.73 283
3850.87 293
3851.01 300
3851.16 304
3851.30 304
3851.44 303
3851.58 301
3851.73 301
3851.87 302
3852.01 304
3852.15 307
3852.29 308
3852.44 305
3852.58 299
3852.72 289
3852.86 276
3853.01 261
3853.15 246
3853.29 232
3853.43 220
3853.58 211
3853.72 205
3853.86 202
3854.00 202
3854.14 204
3854.29 208
3854.43 213
3854.57 220
3854.71 228
3854.86 237
3855.00 248
3855.14 259
3855.28 269
3855.43 277
3855.57 281
3855.71 281
3855.85 277
3856.00 270
3856.14 263
3856.28 256
3856.42 250
3856.57 245
3856.71 240
3856.85 235
3856.99 228
3857.14 220
3857.28 211
3857.42 204
3857.56 198
3857.70 194
3857.85 193
3857.99 191
3858.13 188
3858.27 182
3858.42 172
3858.56 159
3858.70 143
3858.84 127
3858.99 113
3859.13 102
3859.27 95
3859.41 92
3859.56 92
3859.70 94
3859.84 97
3859.98 100
3860.13 102
3860.27 102
3860.41 100
3860.55 96
3860.70 90
3860.84 84
3860.98 77
3861.12 71
3861.27 66
3861.41 65
3861.55 67
3861.69 72
3861.84 82
3861.98 94
3862.12 107
3862.26 121
3862.41 133
3862.55 144
3862.69 153
3862.83 159
3862.98 164
3863.12 167
3863.26 167
3863.40 165
3863.55 159
3863.69 150
3863.83 139
3863.97 125
3864.12 110
3864.26 95
3864.40 83
3864.54 74
3864.69 69
3864.83 67
3864.97 66
3865.11 66
3865.26 65
3865.40 60
3865.54 52
3865.68 41
3865.83 28
3865.97 14
3866.11 0
3866.26 0
3866.40 0
3866.54 0
3866.68 0
3866.83 0
3866.97 0
3867.11 0
3867.25 0
3867.40 13
3867.54 32
3867.68 52
3867.82 71
3867.97 88
3868.11 102
3868.25 113
3868.39 120
3868.54 124
3868.68 123
3868.82 119
3868.96 114
3869.11 108
3869.25 103
3869.39 100
3869.54 101
3869.68 107
3869.82 116
3869.96 127
3870.11 139
3870.25 149
3870.39 156
3870.53 159
3870.68 158
3870.82 154
3870.96 149
3871.10 144
3871.25 140
3871.39 138
3871.53 139
3871.68 142
3871.82 147
3871.96 153
3872.10 160
3872.25 167
3872.39 174
3872.53 180
3872.67 184
3872.82 186
3872.96 187
3873.10 187
3873.25 186
3873.39 185
3873.53 184
3873.67 183
3873.82 181
3873.96 181
3874.10 181
3874.24 184
3874.39 188
3874.53 194
3874.67 200
3874.82 206
3874.96 211
3875.10 213
3875.24 214
3875.39 214
3875.53 214
3875.67 214
3875.81 213
3875.96 212
3876.10 210
3876.24 206
3876.39 201
3876.53 195
3876.67 189
3876.81 184
3876.96 181
3877.10 180
3877.24 181
3877.39 184
3877.53 187
3877.67 191
3877.81 195
3877.96 199
3878.10 205
3878.24 212
3878.38 221
3878.53 231
3878.67 241
3878.81 250
3878.96 258
3879.10 261
3879.24 260
3879.38 253
3879.53 242
3879.67 227
3879.81 209
3879.96 191
3880.10 174
3880.24 160
3880.38 151
3880.53 147
3880.67 147
3880.81 150
3880.96 155
3881.10 160
3881.24 163
3881.38 166
3881.53 168
3881.67 170
3881.81 174
3881.96 178
3882.10 181
3882.24 182
3882.38 180
3882.53 174
3882.67 166
3882.81 157
3882.96 148
3883.10 141
3883.24 137
3883.38 134
3883.53 133
3883.67 131
3883.81 128
3883.96 125
3884.10 122
3884.24 123
3884.38 127
3884.53 136
3884.67 150
3884.81 166
3884.96 183
3885.10 199
3885.24 212
3885.39 220
3885.53 225
3885.67 226
3885.81 224
3885.96 220
3886.10 214
3886.24 207
3886.39 199
3886.53 192
3886.67 183
3886.81 176
3886.96 169
3887.10 163
3887.24 159
3887.39 158
3887.53 159
3887.67 162
3887.82 166
3887.96 171
3888.10 174
3888.24 175
3888.39 174
3888.53 169
3888.67 162
3888.82 152
3888.96 142
3889.10 132
3889.25 123
3889.39 117
3889.53 114
3889.67 115
3889.82 118
3889.96 121
3890.10 123
3890.25 121
3890.39 115
3890.53 105
3890.68 93
3890.82 81
3890.96 74
3891.11 73
3891.25 79
3891.39 94
3891.53 114
3891.68 137
3891.82 160
3891.96 181
3892.11 197
3892.25 207
3892.39 210
3892.54 207
3892.68 202
3892.82 193
3892.96 185
3893.11 179
3893.25 176
3893.39 178
3893.54 184
3893.68 192
3893.82 201
3893.97 207
3894.11 208
3894.25 201
3894.40 185
3894.54 163
3894.68 136
3894.83 109
3894.97 87
3895.11 71
3895.25 63
3895.40 63
3895.54 67
3895.68 74
3895.83 81
3895.97 87
3896.11 93
3896.26 98
3896.40 103
3896.54 107
3896.69 110
3896.83 111
3896.97 108
3897.12 103
3897.26 96
3897.40 89
3897.54 84
3897.69 83
3897.83 85
3897.97 90
3898.12 96
3898.26 101
3898.40 104
3898.55 104
3898.69 101
3898.83 97
3898.98 95
3899.12 94
3899.26 97
3899.41 102
3899.55 110
3899.69 118
3899.84 125
3899.98 131
3900.12 136
3900.27 139
3900.41 142
3900.55 144
3900.69 146
3900.84 148
3900.98 150
3901.12 153
3901.27 155
3901.41 156
3901.55 156
3901.70 155
3901.84 153
3901.98 152
3902.13 151
3902.27 152
3902.41 154
3902.56 158
3902.70 163
3902.84 168
3902.99 172
3903.13 176
3903.27 179
3903.42 182
3903.56 185
3903.70 186
3903.85 185
3903.99 181
3904.13 173
3904.28 161
3904.42 147
3904.56 131
3904.71 116
3904.85 102
3904.99 93
3905.14 88
3905.28 88
3905.42 93
3905.57 100
3905.71 108
3905.85 115
3906.00 120
3906.14 122
3906.28 121
3906.43 120
3906.57 119
3906.71 121
3906.86 126
3907.00 133
3907.14 142
3907.29 150
3907.43 156
3907.57 159
3907.72 158
3907.86 156
3908.00 154
3908.15 154
3908.29 157
3908.43 162
3908.58 169
3908.72 176
3908.86 180
3909.01 181
3909.15 178
3909.29 171
3909.44 162
3909.58 151
3909.72 141
3909.87 131
3910.01 122
3910.15 114
3910.30 107
3910.44 100
3910.58 94
3910.73 90
3910.87 86
3911.01 84
3911.16 83
3911.30 84
3911.44 86
3911.59 89
3911.73 95
3911.87 102
3912.02 109
3912.16 117
3912.30 122
3912.45 124
3912.59 122
3912.73 116
3912.88 107
3913.02 98
3913.17 88
3913.31 80
3913.45 75
3913.60 71
3913.74 70
3913.88 70
3914.03 73
3914.17 79
3914.31 88
3914.46 100
3914.60 114
3914.74 130
3914.89 145
3915.03 158
3915.17 165
3915.32 167
3915.46 164
3915.60 158
3915.75 149
3915.89 140
3916.03 132
3916.18 125
3916.32 118
3916.47 110
3916.61 100
3916.75 88
3916.90 74
3917.04 59
3917.18 45
3917.33 35
3917.47 30
3917.61 33
3917.76 42
3917.90 57
3918.04 77
3918.19 98
3918.33 119
3918.47 137
3918.62 152
3918.76 163
3918.91 170
3919.05 174
3919.19 176
3919.34 176
3919.48 173
3919.62 167
3919.77 158
3919.91 145
3920.05 129
3920.20 111
3920.34 94
3920.48 79
3920.63 68
3920.77 63
3920.92 63
3921.06 68
3921.20 77
3921.35 89
3921.49 103
3921.63 117
3921.78 129
3921.92 137
3922.06 143
3922.21 145
3922.35 144
3922.49 140
3922.64 135
3922.78 129
3922.93 123
3923.07 118
3923.21 113
3923.36 110
3923.50 108
3923.64 107
3923.79 106
3923.93 105
3924.07 104
3924.22 101
3924.36 98
3924.51 95
3924.65 93
3924.79 91
3924.94 91
3925.08 91
3925.22 92
3925.37 93
3925.51 94
3925.66 96
3925.80 98
3925.94 103
3926.09 110
3926.23 118
3926.37 128
3926.52 137
3926.66 144
3926.80 146
3926.95 144
3927.09 139
3927.24 131
3927.38 122
3927.52 115
3927.67 112
3927.81 113
3927.95 117
3928.10 123
3928.24 128
3928.39 129
3928.53 125
3928.67 116
3928.82 104
3928.96 90
3929.10 77
3929.25 68
3929.39 64
3929.54 65
3929.68 69
3929.82 75
3929.97 82
3930.11 89
3930.25 95
3930.40 101
3930.54 107
3930.69 113
3930.83 120
3930.97 126
3931.12 132
3931.26 137
3931.40 139
3931.55 140
3931.69 139
3931.84 137
3931.98 134
3932.12 129
3932.27 124
3932.41 118
3932.55 111
3932.70 102
3932.84 93
3932.99 83
3933.13 75
3933.27 69
3933.42 67
3933.56 70
3933.71 77
3933.85 88
3933.99 101
3934.14 113
3934.28 121
3934.42 125
3934.57 124
3934.71 116
3934.86 103
3935.00 89
3935.14 74
3935.29 64
3935.43 59
3935.58 60
3935.72 68
3935.86 81
3936.01 98
3936.15 115
3936.29 132
3936.44 146
3936.58 158
3936.73 169
3936.87 179
3937.01 189
3937.16 200
3937.30 210
3937.45 219
3937.59 224
3937.73 225
3937.88 221
3938.02 213
3938.17 203
3938.31 192
3938.45 181
3938.60 171
3938.74 160
3938.88 149
3939.03 134
3939.17 118
3939.32 102
3939.46 86
3939.60 73
3939.75 65
3939.89 61
3940.04 62
3940.18 67
3940.32 75
3940.47 85
3940.61 96
3940.76 108
3940.90 119
3941.04 129
3941.19 136
3941.33 138
3941.48 136
3941.62 131
3941.76 124
3941.91 117
3942.05 113
3942.20 112
3942.34 116
3942.48 124
3942.63 133
3942.77 142
3942.92 148
3943.06 148
3943.20 143
3943.35 132
3943.49 118
3943.64 102
3943.78 88
3943.92 78
3944.07 73
3944.21 72
3944.36 74
3944.50 78
3944.64 81
3944.79 82
3944.93 81
3945.08 76
3945.22 71
3945.36 67
3945.51 63
3945.65 62
3945.80 61
3945.94 61
3946.08 59
3946.23 55
3946.37 49
3946.52 42
3946.66 35
3946.80 29
3946.95 24
3947.09 22
3947.24 19
3947.38 15
3947.52 10
3947.67 2
3947.81 0
3947.96 0
3948.10 0
3948.24 0
3948.39 0
3948.53 0
3948.68 0
3948.82 0
3948.97 11
3949.11 19
3949.25 26
3949.40 31
3949.54 33
3949.69 34
3949.83 34
3949.97 36
3950.12 39
3950.26 44
3950.41 50
3950.55 58
3950.69 66
3950.84 75
3950.98 83
3951.13 91
3951.27 97
3951.42 104
3951.56 109
3951.70 115
3951.85 122
3951.99 128
3952.14 133
3952.28 137
3952.42 138
3952.57 137
3952.71 135
3952.86 132
3953.00 130
3953.15 130
3953.29 134
3953.43 141
3953.58 149
3953.72 157
3953.87 164
3954.01 169
3954.15 171
3954.30 172
3954.44 171
3954.59 169
3954.73 165
3954.88 160
3955.02 152
3955.16 143
3955.31 132
3955.45 120
3955.60 110
3955.74 101
3955.89 94
3956.03 91
3956.17 90
3956.32 91
3956.46 92
3956.61 94
3956.75 94
3956.90 93
3957.04 91
3957.18 89
3957.33 87
3957.47 86
3957.62 85
3957.76 83
3957.90 81
3958.05 79
3958.19 76
3958.34 73
3958.48 71
3958.63 72
3958.77 76
3958.91 83
3959.06 94
3959.20 107
3959.35 122
3959.49 138
3959.64 153
3959.78 168
3959.92 180
3960.07 189
3960.21 193
3960.36 192
3960.50 186
3960.65 175
3960.79 163
3960.94 149
3961.08 136
3961.22 125
3961.37 117
3961.51 110
3961.66 104
3961.80 97
3961.95 90
3962.09 82
3962.23 75
3962.38 67
3962.52 61
3962.67 56
3962.81 52
3962.96 50
3963.10 51
3963.24 53
3963.39 59
3963.53 69
3963.68 84
3963.82 102
3963.97 124
3964.11 146
3964.26 168
3964.40 187
3964.54 201
3964.69 208
3964.83 208
3964.98 202
3965.12 193
3965.27 182
3965.41 172
3965.55 165
3965.70 162
3965.84 162
3965.99 164
3966.13 166
3966.28 167
3966.42 165
3966.57 163
3966.71 159
3966.85 156
3967.00 153
3967.14 151
3967.29 151
3967.43 151
3967.58 152
3967.72 154
3967.87 156
3968.01 157
3968.15 159
3968.30 159
3968.44 158
3968.59 155
3968.73 149
3968.88 140
3969.02 129
3969.17 115
3969.31 101
3969.45 87
3969.60 75
3969.74 66
3969.89 60
3970.03 57
3970.18 57
3970.32 57
3970.47 57
3970.61 55
3970.76 53
3970.90 50
3971.04 49
3971.19 50
3971.33 55
3971.48 64
3971.62 74
3971.77 85
3971.91 95
3972.06 101
3972.20 104
3972.34 103
3972.49 99
3972.63 93
3972.78 86
3972.92 80
3973.07 75
3973.21 72
3973.36 72
3973.50 73
3973.65 77
3973.79 81
3973.93 86
3974.08 90
3974.22 92
3974.37 93
3974.51 91
3974.66 89
3974.80 85
3974.95 82
3975.09 79
3975.24 76
3975.38 75
3975.53 75
3975.67 76
3975.81 77
3975.96 79
3976.10 80
3976.25 81
3976.39 81
3976.54 81
3976.68 81
3976.83 83
3976.97 87
3977.12 91
3977.26 96
3977.40 101
3977.55 105
3977.69 109
3977.84 113
3977.98 117
3978.13 123
3978.27 130
3978.42 138
3978.56 146
3978.71 151
3978.85 154
3979.00 154
3979.14 152
3979.29 149
3979.43 148
3979.57 148
3979.72 151
3979.86 155
3980.01 160
3980.15 164
3980.30 166
3980.44 166
3980.59 163
3980.73 160
3980.88 157
3981.02 155
3981.17 156
3981.31 158
3981.46 160
3981.60 161
3981.74 160
3981.89 154
3982.03 144
3982.18 131
3982.32 116
3982.47 103
3982.61 92
3982.76 86
3982.90 85
3983.05 88
3983.19 92
3983.34 95
3983.48 94
3983.63 90
3983.77 83
3983.92 74
3984.06 65
3984.21 60
3984.35 59
3984.49 63
3984.64 71
3984.78 82
3984.93 93
3985.07 104
3985.22 114
3985.36 123
3985.51 131
3985.65 139
3985.80 147
3985.94 155
3986.09 161
3986.23 164
3986.38 164
3986.52 160
3986.67 153
3986.81 143
3986.96 132
3987.10 122
3987.25 113
3987.39 106
3987.53 99
3987.68 94
3987.82 89
3987.97 84
3988.11 79
3988.26 73
3988.40 66
3988.55 59
3988.69 50
3988.84 41
3988.98 31
3989.13 21
3989.27 11
3989.42 5
3989.56 1
3989.71 2
3989.85 8
3990.00 19
3990.14 33
3990.29 51
3990.43 70
3990.58 91
3990.72 111
3990.87 129
3991.01 145
3991.16 158
3991.30 166
3991.45 170
3991.59 169
3991.74 163
3991.88 154
3992.03 143
3992.17 132
3992.32 121
3992.46 112
3992.60 106
3992.75 102
3992.89 101
3993.04 102
3993.18 104
3993.33 105
3993.47 107
3993.62 106
3993.76 105
3993.91 102
3994.05 98
3994.20 95
3994.34 94
3994.49 96
3994.63 102
3994.78 111
3994.92 122
3995.07 133
3995.21 141
3995.36 145
3995.50 141
3995.65 131
3995.79 115
3995.94 96
3996.08 74
3996.23 55
3996.37 39
3996.52 28
3996.66 21
3996.81 17
3996.95 15
3997.10 12
3997.24 8
3997.39 2
3997.53 0
3997.68 0
3997.82 0
3997.97 0
3998.11 0
3998.26 0
3998.40 0
3998.55 1
3998.69 7
3998.84 11
3998.98 15
3999.13 18
3999.27 23
3999.42 29
3999.56 37
3999.71 46
3999.85 55
4000.00 62
4000.14 65
4000.29 64
4000.43 60
4000.58 52
4000.72 44
4000.87 38
4001.01 35
4001.16 38
4001.30 45
4001.45 54
4001.59 65
4001.74 74
4001.88 80
4002.03 83
4002.17 83
4002.32 82
4002.46 81
4002.61 83
4002.75 86
4002.90 92
4003.04 97
4003.19 101
4003.33 103
4003.48 101
4003.62 96
4003.77 89
4003.91 83
4004.06 79
4004.21 80
4004.35 85
4004.50 94
4004.64 106
4004.79 120
4004.93 132
4005.08 142
4005.22 148
4005.37 150
4005.51 148
4005.66 141
4005.80 132
4005.95 122
4006.09 113
4006.24 105
4006.38 101
4006.53 100
4006.67 102
4006.82 106
4006.96 112
4007.11 117
4007.25 122
4007.40 124
4007.54 124
4007.69 122
4007.83 118
4007.98 113
4008.12 106
4008.27 99
4008.41 93
4008.56 88
4008.70 86
4008.85 88
4009.00 93
4009.14 101
4009.29 110
4009.43 121
4009.58 131
4009.72 139
4009.87 144
4010.01 146
4010.16 145
4010.30 141
4010.45 133
4010.59 124
4010.74 113
4010.88 101
4011.03 89
4011.17 77
4011.32 66
4011.46 57
4011.61 51
4011.75 47
4011.90 46
4012.04 47
4012.19 48
4012.34 49
4012.48 48
4012.63 48
4012.77 46
4012.92 46
4013.06 47
4013.21 50
4013.35 54
4013.50 59
4013.64 65
4013.79 70
4013.93 76
4014.08 82
4014.22 89
4014.37 98
4014.51 108
4014.66 120
4014.81 132
4014.95 142
4015.10 151
4015.24 156
4015.39 156
4015.53 153
4015.68 146
4015.82 136
4015.97 124
4016.11 112
4016.26 100
4016.40 90
4016.55 82
4016.69 75
4016.84 70
4016.98 67
4017.13 66
4017.28 67
4017.42 69
4017.57 73
4017.71 78
4017.86 81
4018.00 83
4018.15 82
4018.29 77
4018.44 68
4018.58 57
4018.73 45
4018.87 34
4019.02 27
4019.17 24
4019.31 26
4019.46 33
4019.60 43
4019.75 55
4019.89 66
4020.04 77
4020.18 85
4020.33 91
4020.47 95
4020.62 97
4020.76 96
4020.91 93
4021.06 88
4021.20 82
4021.35 76
4021.49 71
4021.64 68
4021.78 66
4021.93 65
4022.07 65
4022.22 65
4022.36 66
4022.51 68
4022.66 73
4022.80 80
4022.95 90
4023.09 101
4023.24 112
4023.38 121
4023.53 128
4023.67 134
4023.82 138
4023.96 142
4024.11 145
4024.26 148
4024.40 147
4024.55 142
4024.69 132
4024.84 117
4024.98 97
4025.13 74
4025.27 50
4025.42 26
4025.56 5
4025.71 0
4025.86 0
4026.00 0
4026.15 0
4026.29 0
4026.44 0
4026.58 0
4026.73 0
4026.87 13
4027.02 39
4027.17 64
4027.31 85
4027.46 99
4027.60 105
4027.75 103
4027.89 96
4028.04 84
4028.18 71
4028.33 60
4028.48 52
4028.62 48
4028.77 50
4028.91 55
4029.06 64
4029.20 76
4029.35 89
4029.49 103
4029.64 117
4029.79 130
4029.93 141
4030.08 151
4030.22 160
4030.37 167
4030.51 173
4030.66 178
4030.80 180
4030.95 181
4031.10 178
4031.24 171
4031.39 159
4031.53 144
4031.68 125
4031.82 104
4031.97 83
4032.11 64
4032.26 47
4032.41 33
4032.55 23
4032.70 17
4032.84 16
4032.99 20
4033.13 28
4033.28 41
4033.43 57
4033.57 73
4033.72 87
4033.86 98
4034.01 105
4034.15 109
4034.30 110
4034.44 113
4034.59 118
4034.74 126
4034.88 138
4035.03 152
4035.17 166
4035.32 180
4035.46 192
4035.61 204
4035.76 214
4035.90 225
4036.05 235
4036.19 243
4036.34 248
4036.48 249
4036.63 244
4036.78 235
4036.92 223
4037.07 208
4037.21 194
4037.36 180
4037.50 167
4037.65 156
4037.80 147
4037.94 139
4038.09 134
4038.23 131
4038.38 132
4038.52 135
4038.67 141
4038.82 150
4038.96 162
4039.11 176
4039.25 191
4039.40 208
4039.54 224
4039.69 240
4039.84 253
4039.98 263
4040.13 269
4040.27 271
4040.42 270
4040.56 266
4040.71 261
4040.86 255
4041.00 249
4041.15 243
4041.29 238
4041.44 232
4041.59 226
4041.73 220
4041.88 213
4042.02 205
4042.17 197
4042.31 188
4042.46 179
4042.61 170
4042.75 162
4042.90 155
4043.04 149
4043.19 146
4043.33 144
4043.48 144
4043.63 144
4043.77 143
4043.92 142
4044.06 139
4044.21 137
4044.36 135
4044.50 135
4044.65 136
4044.79 139
4044.94 143
4045.08 149
4045.23 155
4045.38 160
4045.52 165
4045.67 170
4045.81 174
4045.96 178
4046.11 182
4046.25 185
4046.40 187
4046.54 188
4046.69 186
4046.84 182
4046.98 177
4047.13 171
4047.27 164
4047.42 156
4047.56 148
4047.71 140
4047.86 135
4048.00 130
4048.15 127
4048.29 125
4048.44 124
4048.59 121
4048.73 117
4048.88 110
4049.02 100
4049.17 90
4049.32 81
4049.46 75
4049.61 73
4049.75 75
4049.90 80
4050.05 88
4050.19 95
4050.34 101
4050.48 104
4050.63 106
4050.77 107
4050.92 107
4051.07 109
4051.21 112
4051.36 116
4051.50 120
4051.65 125
4051.80 130
4051.94 134
4052.09 137
4052.23 138
4052.38 138
4052.53 137
4052.67 135
4052.82 132
4052.96 130
4053.11 129
4053.26 129
4053.40 129
4053.55 130
4053.69 130
4053.84 129
4053.99 126
4054.13 120
4054.28 113
4054.42 105
4054.57 97
4054.72 87
4054.86 78
4055.01 70
4055.15 64
4055.30 60
4055.45 59
4055.59 62
4055.74 68
4055.88 77
4056.03 88
4056.18 99
4056.32 108
4056.47 117
4056.61 122
4056.76 126
4056.91 129
4057.05 133
4057.20 138
4057.35 145
4057.49 155
4057.64 167
4057.78 180
4057.93 191
4058.08 198
4058.22 201
4058.37 198
4058.51 191
4058.66 181
4058.81 170
4058.95 161
4059.10 153
4059.24 148
4059.39 144
4059.54 140
4059.68 136
4059.83 131
4059.97 125
4060.12 121
4060.27 119
4060.41 121
4060.56 126
4060.71 134
4060.85 143
4061.00 153
4061.14 161
4061.29 167
4061.44 171
4061.58 173
4061.73 173
4061.87 172
4062.02 170
4062.17 166
4062.31 161
4062.46 156
4062.61 149
4062.75 142
4062.90 136
4063.04 131
4063.19 129
4063.34 128
4063.48 129
4063.63 131
4063.77 132
4063.92 134
4064.07 134
4064.21 134
4064.36 134
4064.51 134
4064.65 135
4064.80 136
4064.94 135
4065.09 133
4065.24 127
4065.38 118
4065.53 107
4065.68 94
4065.82 82
4065.97 71
4066.11 62
4066.26 57
4066.41 55
4066.55 55
4066.70 58
4066.85 63
4066.99 67
4067.14 70
4067.28 70
4067.43 65
4067.58 57
4067.72 46
4067.87 32
4068.02 18
4068.16 6
4068.31 0
4068.45 0
4068.60 0
4068.75 0
4068.89 0
4069.04 0
4069.19 0
4069.33 0
4069.48 0
4069.62 5
4069.77 13
4069.92 22
4070.06 32
4070.21 42
4070.36 50
4070.50 58
4070.65 63
4070.79 67
4070.94 68
4071.09 68
4071.23 68
4071.38 67
4071.53 66
4071.67 65
4071.82 66
4071.97 68
4072.11 70
4072.26 72
4072.40 71
4072.55 69
4072.70 65
4072.84 60
4072.99 55
4073.14 52
4073.28 52
4073.43 57
4073.58 66
4073.72 80
4073.87 95
4074.01 111
4074.16 125
4074.31 135
4074.45 140
4074.60 138
4074.75 130
4074.89 116
4075.04 100
4075.19 83
4075.33 68
4075.48 55
4075.62 46
4075.77 40
4075.92 35
4076.06 32
4076.21 28
4076.36 25
4076.50 23
4076.65 22
4076.80 23
4076.94 26
4077.09 32
4077.23 38
4077.38 44
4077.53 50
4077.67 54
4077.82 57
4077.97 59
4078.11 59
4078.26 57
4078.41 55
4078.55 53
4078.70 51
4078.85 49
4078.99 49
4079.14 51
4079.29 54
4079.43 58
4079.58 64
4079.72 71
4079.87 78
4080.02 87
4080.16 96
4080.31 104
4080.46 111
4080.60 114
4080.75 114
4080.90 109
4081.04 100
4081.19 88
4081.34 76
4081.48 65
4081.63 58
4081.78 56
4081.92 60
4082.07 68
4082.21 79
4082.36 91
4082.51 102
4082.65 110
4082.80 114
4082.95 116
4083.09 116
4083.24 116
4083.39 117
4083.53 120
4083.68 125
4083.83 131
4083.97 136
4084.12 139
4084.27 139
4084.41 135
4084.56 128
4084.71 119
4084.85 108
4085.00 98
4085.15 88
4085.29 78
4085.44 69
4085.59 61
4085.73 56
4085.88 53
4086.03 53
4086.17 58
4086.32 66
4086.47 77
4086.61 87
4086.76 96
4086.90 102
4087.05 105
4087.20 104
4087.34 101
4087.49 97
4087.64 92
4087.78 87
4087.93 85
4088.08 84
4088.22 87
4088.37 92
4088.52 99
4088.66 106
4088.81 114
4088.96 120
4089.10 124
4089.25 125
4089.40 125
4089.54 125
4089.69 125
4089.84 126
4089.98 130
4090.13 136
4090.28 144
4090.42 153
4090.57 163
4090.72 172
4090.86 181
4091.01 187
4091.16 190
4091.30 190
4091.45 187
4091.60 181
4091.74 174
4091.89 167
4092.04 160
4092.18 154
4092.33 149
4092.48 145
4092.62 142
4092.77 140
4092.92 139
4093.06 140
4093.21 142
4093.36 145
4093.50 150
4093.65 155
4093.80 160
4093.94 164
4094.09 166
4094.24 167
4094.38 166
4094.53 163
4094.68 159
4094.83 155
4094.97 151
4095.12 147
4095.27 145
4095.41 145
4095.56 146
4095.71 150
4095.85 155
4096.00 160
4096.15 166
4096.29 171
4096.44 175
4096.59 179
4096.73 183
4096.88 188
4097.03 195
4097.17 202
4097.32 210
4097.47 217
4097.61 221
4097.76 222
4097.91 219
4098.05 215
4098.20 210
4098.35 207
4098.49 207
4098.64 212
4098.79 220
4098.93 231
4099.08 241
4099.23 245
4099.38 243
4099.52 231
4099.67 210
4099.82 182
4099.96 150
4100.11 119
4100.26 92
4100.40 73
4100.55 64
4100.70 64
4100.84 71
4100.99 84
4101.14 98
4101.28 111
4101.43 123
4101.58 131
4101.72 136
4101.87 138
4102.02 136
4102.17 132
4102.31 126
4102.46 120
4102.61 115
4102.75 111
4102.90 110
4103.05 112
4103.19 116
4103.34 119
4103.49 123
4103.63 125
4103.78 126
4103.93 125
4104.08 123
4104.22 121
4104.37 120
4104.52 120
4104.66 122
4104.81 125
4104.96 128
4105.10 130
4105.25 130
4105.40 128
4105.54 123
4105.69 117
4105.84 109
4105.99 103
4106.13 98
4106.28 97
4106.43 99
4106.57 103
4106.72 106
4106.87 107
4107.01 103
4107.16 94
4107.31 78
4107.45 59
4107.60 38
4107.75 18
4107.90 3
4108.04 0
4108.19 0
4108.34 0
4108.48 0
4108.63 2
4108.78 6
4108.92 7
4109.07 6
4109.22 4
4109.37 1
4109.51 0
4109.66 0
4109.81 0
4109.95 1
4110.10 7
4110.25 17
4110.39 29
4110.54 44
4110.69 61
4110.84 79
4110.98 96
4111.13 111
4111.28 123
4111.42 130
4111.57 133
4111.72 131
4111.86 126
4112.01 118
4112.16 108
4112.31 97
4112.45 86
4112.60 76
4112.75 68
4112.89 61
4113.04 54
4113.19 49
4113.34 43
4113.48 37
4113.63 31
4113.78 24
4113.92 18
4114.07 12
4114.22 7
4114.37 4
4114.51 2
4114.66 2
4114.81 2
4114.95 4
4115.10 5
4115.25 5
4115.39 5
4115.54 3
4115.69 1
4115.84 0
4115.98 0
4116.13 0
4116.28 0
4116.42 0
4116.57 0
4116.72 2
4116.87 9
4117.01 16
4117.16 23
4117.31 30
4117.45 36
4117.60 42
4117.75 49
4117.90 58
4118.04 69
4118.19 81
4118.34 92
4118.48 101
4118.63 104
4118.78 101
4118.93 91
4119.07 76
4119.22 59
4119.37 42
4119.52 28
4119.66 21
4119.81 21
4119.96 29
4120.10 44
4120.25 63
4120.40 84
4120.55 105
4120.69 122
4120.84 134
4120.99 140
4121.13 140
4121.28 134
4121.43 124
4121.58 111
4121.72 98
4121.87 87
4122.02 78
4122.16 71
4122.31 65
4122.46 60
4122.61 53
4122.75 45
4122.90 35
4123.05 24
4123.20 14
4123.34 6
4123.49 2
4123.64 1
4123.78 4
4123.93 9
4124.08 16
4124.23 23
4124.37 31
4124.52 39
4124.67 48
4124.82 59
4124.96 72
4125.11 85
4125.26 98
4125.40 110
4125.55 119
4125.70 124
4125.85 125
4125.99 123
4126.14 119
4126.29 115
4126.44 111
4126.58 110
4126.73 112
4126.88 115
4127.02 121
4127.17 126
4127.32 131
4127.47 134
4127.61 135
4127.76 135
4127.91 134
4128.06 134
4128.20 136
4128.35 141
4128.50 149
4128.65 160
4128.79 172
4128.94 185
4129.09 196
4129.23 204
4129.38 209
4129.53 209
4129.68 206
4129.82 199
4129.97 188
4130.12 174
4130.27 158
4130.41 139
4130.56 121
4130.71 105
4130.86 92
4131.00 83
4131.15 80
4131.30 81
4131.45 86
4131.59 93
4131.74 100
4131.89 106
4132.04 108
4132.18 107
4132.33 103
4132.48 95
4132.62 84
4132.77 72
4132.92 61
4133.07 51
4133.21 44
4133.36 41
4133.51 41
4133.66 46
4133.80 53
4133.95 60
4134.10 68
4134.25 73
4134.39 77
4134.54 79
4134.69 78
4134.84 75
4134.98 72
4135.13 67
4135.28 61
4135.43 54
4135.57 47
4135.72 40
4135.87 34
4136.02 28
4136.16 25
4136.31 23
4136.46 23
4136.61 23
4136.75 23
4136.90 23
4137.05 22
4137.20 22
4137.34 23
4137.49 26
4137.64 31
4137.79 37
4137.93 45
4138.08 51
4138.23 55
4138.38 56
4138.52 54
4138.67 51
4138.82 48
4138.97 46
4139.11 48
4139.26 52
4139.41 58
4139.56 66
4139.70 74
4139.85 80
4140.00 85
4140.15 88
4140.29 90
4140.44 91
4140.59 92
4140.74 91
4140.88 88
4141.03 82
4141.18 73
4141.33 61
4141.47 48
4141.62 35
4141.77 24
4141.92 14
4142.07 7
4142.21 2
4142.36 0
4142.51 0
4142.66 0
4142.80 0
4142.95 0
4143.10 0
4143.25 0
4143.39 0
4143.54 0
4143.69 3
4143.84 7
4143.98 13
4144.13 20
4144.28 29
4144.43 41
4144.57 55
4144.72 70
4144.87 86
4145.02 100
4145.17 112
4145.31 121
4145.46 127
4145.61 130
4145.76 131
4145.90 131
4146.05 131
4146.20 130
4146.35 128
4146.49 125
4146.64 121
4146.79 116
4146.94 112
4147.08 108
4147.23 105
4147.38 105
4147.53 105
4147.68 106
4147.82 106
4147.97 104
4148.12 101
4148.27 98
4148.41 96
4148.56 97
4148.71 101
4148.86 108
4149.00 117
4149.15 125
4149.30 131
4149.45 132
4149.60 128
4149.74 120
4149.89 109
4150.04 98
4150.19 89
4150.33 81
4150.48 75
4150.63 72
4150.78 69
4150.93 68
4151.07 68
4151.22 69
4151.37 73
4151.52 79
4151.66 89
4151.81 102
4151.96 116
4152.11 131
4152.25 145
4152.40 156
4152.55 165
4152.70 171
4152.85 175
4152.99 177
4153.14 180
4153.29 182
4153.44 184
4153.58 186
4153.73 185
4153.88 183
4154.03 178
4154.18 171
4154.32 163
4154.47 156
4154.62 150
4154.77 146
4154.92 143
4155.06 143
4155.21 144
4155.36 145
4155.51 148
4155.65 150
4155.80 152
4155.95 153
4156.10 154
4156.25 153
4156.39 151
4156.54 148
4156.69 145
4156.84 142
4156.98 138
4157.13 136
4157.28 134
4157.43 132
4157.58 131
4157.72 130
4157.87 129
4158.02 127
4158.17 124
4158.32 120
4158.46 116
4158.61 114
4158.76 112
4158.91 112
4159.06 113
4159.20 115
4159.35 116
4159.50 116
4159.65 115
4159.79 112
4159.94 109
4160.09 107
4160.24 107
4160.39 109
4160.53 113
4160.68 119
4160.83 126
4160.98 133
4161.13 139
4161.27 144
4161.42 146
4161.57 148
4161.72 148
4161.87 148
4162.01 147
4162.16 145
4162.31 143
4162.46 139
4162.61 133
4162.75 123
4162.90 110
4163.05 94
4163.20 76
4163.34 56
4163.49 37
4163.64 22
4163.79 11
4163.94 6
4164.08 6
4164.23 9
4164.38 14
4164.53 18
4164.68 19
4164.82 18
4164.97 14
4165.12 10
4165.27 6
4165.42 5
4165.56 6
4165.71 9
4165.86 11
4166.01 11
4166.16 9
4166.30 3
4166.45 0
4166.60 0
4166.75 0
4166.90 0
4167.04 0
4167.19 0
4167.34 9
4167.49 25
4167.64 41
4167.79 54
4167.93 63
4168.08 68
4168.23 69
4168.38 68
4168.53 66
4168.67 65
4168.82 65
4168.97 66
4169.12 69
4169.27 70
4169.41 70
4169.56 68
4169.71 64
4169.86 60
4170.01 57
4170.15 56
4170.30 58
4170.45 62
4170.60 68
4170.75 75
4170.89 81
4171.04 86
4171.19 89
4171.34 90
4171.49 89
4171.64 86
4171.78 80
4171.93 74
4172.08 66
4172.23 58
4172.38 51
4172.52 46
4172.67 43
4172.82 44
4172.97 48
4173.12 54
4173.26 60
4173.41 67
4173.56 72
4173.71 76
4173.86 78
4174.01 78
4174.15 77
4174.30 76
4174.45 76
4174.60 76
4174.75 77
4174.89 78
4175.04 80
4175.19 82
4175.34 82
4175.49 82
4175.64 80
4175.78 77
4175.93 74
4176.08 72
4176.23 72
4176.38 75
4176.52 82
4176.67 92
4176.82 104
4176.97 118
4177.12 133
4177.27 146
4177.41 157
4177.56 164
4177.71 167
4177.86 164
4178.01 156
4178.15 142
4178.30 126
4178.45 107
4178.60 89
4178.75 73
4178.90 60
4179.04 51
4179.19 45
4179.34 41
4179.49 37
4179.64 34
4179.79 30
4179.93 27
4180.08 24
4180.23 23
4180.38 24
4180.53 27
4180.67 33
4180.82 42
4180.97 51
4181.12 61
4181.27 70
4181.42 77
4181.56 80
4181.71 80
4181.86 74
4182.01 65
4182.16 52
4182.31 38
4182.45 24
4182.60 12
4182.75 5
4182.90 3
4183.05 5
4183.20 11
4183.34 19
4183.49 29
4183.64 39
4183.79 50
4183.94 61
4184.09 72
4184.23 83
4184.38 94
4184.53 102
4184.68 107
4184.83 107
4184.98 102
4185.12 91
4185.27 76
4185.42 60
4185.57 46
4185.72 35
4185.87 30
4186.01 30
4186.16 35
4186.31 44
4186.46 54
4186.61 65
4186.76 73
4186.90 81
4187.05 87
4187.20 93
4187.35 99
4187.50 105
4187.65 112
4187.80 118
4187.94 125
4188.09 130
4188.24 134
4188.39 137
4188.54 138
4188.69 137
4188.83 136
4188.98 133
4189.13 131
4189.28 131
4189.43 133
4189.58 136
4189.72 140
4189.87 143
4190.02 144
4190.17 142
4190.32 136
4190.47 128
4190.62 119
4190.76 110
4190.91 103
4191.06 99
4191.21 96
4191.36 93
4191.51 90
4191.65 86
4191.80 79
4191.95 71
4192.10 61
4192.25 51
4192.40 43
4192.55 38
4192.69 37
4192.84 41
4192.99 50
4193.14 63
4193.29 78
4193.44 92
4193.58 105
4193.73 115
4193.88 120
4194.03 122
4194.18 121
4194.33 120
4194.48 120
4194.62 120
4194.77 120
4194.92 118
4195.07 114
4195.22 104
4195.37 90
4195.52 72
4195.66 53
4195.81 35
4195.96 21
4196.11 12
4196.26 10
4196.41 14
4196.56 22
4196.70 32
4196.85 43
4197.00 52
4197.15 60
4197.30 68
4197.45 74
4197.60 81
4197.74 87
4197.89 93
4198.04 97
4198.19 98
4198.34 96
4198.49 92
4198.64 86
4198.78 78
4198.93 70
4199.08 61
4199.23 52
4199.38 41
4199.53 29
4199.68 17
4199.82 5
4199.97 0
4200.12 0
4200.27 0
4200.42 0
4200.57 0
4200.72 0
4200.86 1
4201.01 2
4201.16 2
4201.31 2
4201.46 3
4201.61 5
4201.76 10
4201.91 17
4202.05 25
4202.20 34
4202.35 43
4202.50 53
4202.65 62
4202.80 72
4202.95 82
4203.09 92
4203.24 103
4203.39 112
4203.54 121
4203.69 128
4203.84 132
4203.99 135
4204.14 134
4204.28 130
4204.43 123
4204.58 115
4204.73 106
4204.88 98
4205.03 94
4205.18 93
4205.32 96
4205.47 103
4205.62 112
4205.77 122
4205.92 130
4206.07 137
4206.22 142
4206.37 144
4206.51 145
4206.66 145
4206.81 144
4206.96 145
4207.11 145
4207.26 145
4207.41 145
4207.56 143
4207.70 139
4207.85 134
4208.00 127
4208.15 120
4208.30 113
4208.45 107
4208.60 103
4208.75 102
4208.89 105
4209.04 111
4209.19 121
4209.34 135
4209.49 153
4209.64 174
4209.79 195
4209.94 216
4210.08 235
4210.23 249
4210.38 257
4210.53 259
4210.68 254
4210.83 245
4210.98 232
4211.13 219
4211.28 206
4211.42 196
4211.57 188
4211.72 183
4211.87 179
4212.02 176
4212.17 172
4212.32 166
4212.47 159
4212.61 152
4212.76 146
4212.91 143
4213.06 143
4213.21 147
4213.36 155
4213.51 165
4213.66 175
4213.81 181
4213.95 183
4214.10 179
4214.25 169
4214.40 155
4214.55 139
4214.70 125
4214.85 113
4215.00 106
4215.15 105
4215.29 108
4215.44 114
4215.59 120
4215.74 126
4215.89 129
4216.04 129
4216.19 128
4216.34 127
4216.49 127
4216.63 130
4216.78 136
4216.93 145
4217.08 155
4217.23 162
4217.38 165
4217.53 163
4217.68 156
4217.83 145
4217.97 132
4218.12 118
4218.27 106
4218.42 96
4218.57 88
4218.72 82
4218.87 78
4219.02 75
4219.17 73
4219.32 73
4219.46 74
4219.61 76
4219.76 78
4219.91 79
4220.06 78
4220.21 75
4220.36 69
4220.51 62
4220.66 56
4220.80 52
4220.95 53
4221.10 61
4221.25 74
4221.40 92
4221.55 112
4221.70 133
4221.85 152
4222.00 169
4222.15 181
4222.29 189
4222.44 193
4222.59 193
4222.74 190
4222.89 184
4223.04 176
4223.19 166
4223.34 158
4223.49 152
4223.64 149
4223.79 150
4223.93 154
4224.08 161
4224.23 168
4224.38 173
4224.53 177
4224.68 179
4224.83 179
4224.98 177
4225.13 175
4225.28 172
4225.42 169
4225.57 164
4225.72 158
4225.87 150
4226.02 140
4226.17 128
4226.32 117
4226.47 106
4226.62 99
4226.77 94
4226.92 93
4227.06 95
4227.21 99
4227.36 104
4227.51 108
4227.66 112
4227.81 114
4227.96 117
4228.11 119
4228.26 121
4228.41 124
4228.56 126
4228.70 129
4228.85 131
4229.00 133
4229.15 136
4229.30 139
4229.45 144
4229.60 150
4229.75 155
4229.90 161
4230.05 163
4230.20 163
4230.35 159
4230.49 151
4230.64 141
4230.79 129
4230.94 117
4231.09 107
4231.24 98
4231.39 92
4231.54 87
4231.69 83
4231.84 80
4231.99 77
4232.14 74
4232.28 70
4232.43 66
4232.58 60
4232.73 54
4232.88 47
4233.03 41
4233.18 38
4233.33 38
4233.48 43
4233.63 53
4233.78 66
4233.93 81
4234.07 95
4234.22 107
4234.37 116
4234.52 121
4234.67 121
4234.82 118
4234.97 113
4235.12 106
4235.27 98
4235.42 89
4235.57 79
4235.72 67
4235.87 54
4236.01 40
4236.16 25
4236.31 11
4236.46 0
4236.61 0
4236.76 0
4236.91 0
4237.06 0
4237.21 0
4237.36 0
4237.51 5
4237.66 7
4237.81 8
4237.96 7
4238.10 5
4238.25 5
4238.40 7
4238.55 11
4238.70 19
4238.85 28
4239.00 39
4239.15 50
4239.30 59
4239.45 66
4239.60 69
4239.75 69
4239.90 65
4240.05 60
4240.20 56
4240.34 53
4240.49 56
4240.64 64
4240.79 78
4240.94 96
4241.09 115
4241.24 133
4241.39 148
4241.54 157
4241.69 161
4241.84 162
4241.99 159
4242.14 157
4242.29 154
4242.44 152
4242.58 152
4242.73 151
4242.88 151
4243.03 151
4243.18 150
4243.33 148
4243.48 145
4243.63 140
4243.78 133
4243.93 124
4244.08 113
4244.23 101
4244.38 91
4244.53 82
4244.68 76
4244.83 73
4244.97 72
4245.12 73
4245.27 75
4245.42 77
4245.57 79
4245.72 81
4245.87 83
4246.02 85
4246.17 86
4246.32 83
4246.47 78
4246.62 70
4246.77 59
4246.92 49
4247.07 41
4247.22 38
4247.37 40
4247.52 49
4247.66 63
4247.81 79
4247.96 96
4248.11 110
4248.26 120
4248.41 124
4248.56 123
4248.71 115
4248.86 103
4249.01 88
4249.16 71
4249.31 55
4249.46 41
4249.61 33
4249.76 29
4249.91 32
4250.06 38
4250.21 48
4250.36 58
4250.50 67
4250.65 75
4250.80 80
4250.95 84
4251.10 85
4251.25 87
4251.40 88
4251.55 91
4251.70 95
4251.85 99
4252.00 103
4252.15 105
4252.30 104
4252.45 100
4252.60 94
4252.75 85
4252.90 75
4253.05 67
4253.20 62
4253.35 60
4253.50 62
4253.65 67
4253.79 74
4253.94 82
4254.09 90
4254.24 96
4254.39 101
4254.54 103
4254.69 103
4254.84 101
4254.99 98
4255.14 96
4255.29 94
4255.44 94
4255.59 95
4255.74 99
4255.89 105
4256.04 112
4256.19 120
4256.34 127
4256.49 132
4256.64 136
4256.79 138
4256.94 137
4257.09 136
4257.24 136
4257.38 136
4257.53 136
4257.68 135
4257.83 133
4257.98 128
4258.13 120
4258.28 109
4258.43 97
4258.58 85
4258.73 75
4258.88 67
4259.03 62
4259.18 58
4259.33 57
4259.48 56
4259.63 56
4259.78 57
4259.93 59
4260.08 63
4260.23 69
4260.38 75
4260.53 83
4260.68 90
4260.83 97
4260.98 104
4261.13 110
4261.28 116
4261.43 122
4261.58 128
4261.73 134
4261.88 141
4262.02 148
4262.17 156
4262.32 164
4262.47 173
4262.62 182
4262.77 193
4262.92 205
4263.07 220
4263.22 236
4263.37 254
4263.52 273
4263.67 291
4263.82 307
4263.97 318
4264.12 324
4264.27 325
4264.42 322
4264.57 317
4264.72 314
4264.87 313
4265.02 317
4265.17 325
4265.32 335
4265.47 344
4265.62 350
4265.77 353
4265.92 350
4266.07 344
4266.22 335
4266.37 327
4266.52 320
4266.67 316
4266.82 315
4266.97 315
4267.12 318
4267.27 322
4267.42 327
4267.57 331
4267.72 335
4267.87 337
4268.02 336
4268.17 332
4268.31 324
4268.46 312
4268.61 297
4268.76 280
4268.91 264
4269.06 249
4269.21 235
4269.36 223
4269.51 212
4269.66 202
4269.81 192
4269.96 183
4270.11 174
4270.26 168
4270.41 164
4270.56 163
4270.71 165
4270.86 169
4271.01 175
4271.16 182
4271.31 190
4271.46 198
4271.61 205
4271.76 212
4271.91 216
4272.06 220
4272.21 223
4272.36 226
4272.51 229
4272.66 234
4272.81 239
4272.96 245
4273.11 249
4273.26 249
4273.41 245
4273.56 236
4273.71 223
4273.86 208
4274.01 193
4274.16 179
4274.31 169
4274.46 162
4274.61 159
4274.76 158
4274.91 160
4275.06 162
4275.21 164
4275.36 166
4275.51 167
4275.66 167
4275.81 166
4275.96 166
4276.11 168
4276.26 170
4276.41 175
4276.56 180
4276.71 184
4276.86 186
4277.01 184
4277.16 178
4277.31 168
4277.46 157
4277.61 147
4277.76 138
4277.91 132
4278.06 130
4278.21 129
4278.36 130
4278.51 132
4278.66 135
4278.81 140
4278.96 145
4279.11 153
4279.26 162
4279.41 171
4279.56 178
4279.71 183
4279.86 186
4280.01 185
4280.16 184
4280.31 182
4280.46 182
4280.61 183
4280.76 185
4280.91 187
4281.06 189
4281.21 188
4281.36 185
4281.51 180
4281.66 174
4281.81 169
4281.96 166
4282.11 164
4282.26 165
4282.41 169
4282.56 173
4282.71 176
4282.86 179
4283.01 181
4283.16 183
4283.31 185
4283.46 187
4283.61 190
4283.76 194
4283.91 197
4284.06 201
4284.21 204
4284.36 206
4284.51 207
4284.66 209
4284.81 212
4284.96 215
4285.11 218
4285.26 220
4285.41 220
4285.56 220
4285.71 218
4285.86 216
4286.01 215
4286.16 217
4286.31 222
4286.46 231
4286.61 243
4286.76 255
4286.91 267
4287.06 276
4287.21 281
4287.36 282
4287.51 277
4287.66 268
4287.81 256
4287.96 242
4288.11 226
4288.26 210
4288.41 196
4288.56 183
4288.71 173
4288.87 167
4289.02 164
4289.17 164
4289.32 166
4289.47 169
4289.62 172
4289.77 174
4289.92 174
4290.07 174
4290.22 172
4290.37 171
4290.52 170
4290.67 170
4290.82 171
4290.97 172
4291.12 174
4291.27 174
4291.42 172
4291.57 168
4291.72 162
4291.87 154
4292.02 146
4292.17 139
4292.32 134
4292.47 132
4292.62 132
4292.77 135
4292.92 140
4293.07 145
4293.22 149
4293.37 150
4293.52 149
4293.67 145
4293.82 138
4293.97 129
4294.12 119
4294.27 111
4294.42 105
4294.57 103
4294.72 106
4294.87 114
4295.02 126
4295.17 142
4295.33 158
4295.48 174
4295.63 188
4295.78 197
4295.93 202
4296.08 203
4296.23 201
4296.38 197
4296.53 192
4296.68 188
4296.83 184
4296.98 180
4297.13 177
4297.28 173
4297.43 169
4297.58 165
4297.73 161
4297.88 159
4298.03 159
4298.18 161
4298.33 164
4298.48 167
4298.63 169
4298.78 169
4298.93 168
4299.08 164
4299.23 160
4299.38 155
4299.53 151
4299.68 149
4299.84 150
4299.99 153
4300.14 158
4300.29 166
4300.44 173
4300.59 179
4300.74 182
4300.89 182
4301.04 179
4301.19 173
4301.34 165
4301.49 158
4301.64 151
4301.79 147
4301.94 146
4302.09 148
4302.24 153
4302.39 158
4302.54 163
4302.69 165
4302.84 162
4302.99 153
4303.14 141
4303.29 126
4303.44 111
4303.60 100
4303.75 93
4303.90 91
4304.05 93
4304.20 95
4304.35 96
4304.50 92
4304.65 84
4304.80 72
4304.95 57
4305.10 41
4305.25 26
4305.40 14
4305.55 5
4305.70 0
4305.85 0
4306.00 0
4306.15 0
4306.30 0
4306.45 0
4306.60 0
4306.76 0
4306.91 0
4307.06 2
4307.21 10
4307.36 18
4307.51 27
4307.66 33
4307.81 39
4307.96 42
4308.11 44
4308.26 44
4308.41 43
4308.56 40
4308.71 36
4308.86 31
4309.01 23
4309.16 14
4309.31 4
4309.46 0
4309.62 0
4309.77 0
4309.92 0
4310.07 0
4310.22 10
4310.37 25
4310.52 39
4310.67 50
4310.82 57
4310.97 60
4311.12 60
4311.27 57
4311.42 53
4311.57 50
4311.72 50
4311.87 51
4312.02 54
4312.17 58
4312.33 63
4312.48 67
4312.63 71
4312.78 74
4312.93 76
4313.08 78
4313.23 83
4313.38 89
4313.53 97
4313.68 107
4313.83 117
4313.98 126
4314.13 131
4314.28 132
4314.43 131
4314.58 129
4314.74 126
4314.89 127
4315.04 130
4315.19 135
4315.34 140
4315.49 144
4315.64 144
4315.79 140
4315.94 132
4316.09 121
4316.24 110
4316.39 98
4316.54 89
4316.69 82
4316.84 77
4316.99 75
4317.15 74
4317.30 75
4317.45 77
4317.60 82
4317.75 87
4317.90 92
4318.05 97
4318.20 100
4318.35 102
4318.50 103
4318.65 104
4318.80 105
4318.95 107
4319.10 111
4319.26 114
4319.41 116
4319.56 116
4319.71 114
4319.86 110
4320.01 105
4320.16 101
4320.31 97
4320.46 94
4320.61 92
4320.76 89
4320.91 86
4321.06 83
4321.21 82
4321.37 84
4321.52 89
4321.67 98
4321.82 108
4321.97 119
4322.12 129
4322.27 136
4322.42 140
4322.57 140
4322.72 139
4322.87 135
4323.02 131
4323.17 127
4323.33 122
4323.48 117
4323.63 112
4323.78 108
4323.93 106
4324.08 107
4324.23 110
4324.38 114
4324.53 119
4324.68 124
4324.83 126
4324.98 127
4325.14 126
4325.29 124
4325.44 124
4325.59 126
4325.74 132
4325.89 142
4326.04 153
4326.19 164
4326.34 172
4326.49 176
4326.64 176
4326.79 170
4326.95 161
4327.10 151
4327.25 141
4327.40 134
4327.55 128
4327.70 125
4327.85 123
4328.00 122
4328.15 120
4328.30 118
4328.45 116
4328.60 113
4328.76 111
4328.91 111
4329.06 111
4329.21 112
4329.36 114
4329.51 118
4329.66 122
4329.81 129
4329.96 137
4330.11 147
4330.26 159
4330.42 172
4330.57 185
4330.72 199
4330.87 214
4331.02 229
4331.17 245
4331.32 260
4331.47 271
4331.62 278
4331.77 278
4331.92 270
4332.08 257
4332.23 240
4332.38 221
4332.53 205
4332.68 192
4332.83 186
4332.98 184
4333.13 187
4333.28 192
4333.43 197
4333.58 201
4333.74 203
4333.89 203
4334.04 200
4334.19 195
4334.34 188
4334.49 181
4334.64 174
4334.79 169
4334.94 167
4335.09 169
4335.25 174
4335.40 182
4335.55 190
4335.70 196
4335.85 200
4336.00 201
4336.15 198
4336.30 193
4336.45 188
4336.60 184
4336.76 182
4336.91 180
4337.06 179
4337.21 178
4337.36 175
4337.51 171
4337.66 166
4337.81 159
4337.96 151
4338.11 143
4338.27 135
4338.42 127
4338.57 119
4338.72 113
4338.87 110
4339.02 109
4339.17 111
4339.32 115
4339.47 120
4339.63 126
4339.78 132
4339.93 137
4340.08 142
4340.23 147
4340.38 153
4340.53 158
4340.68 162
4340.83 164
4340.99 163
4341.14 159
4341.29 152
4341.44 144
4341.59 136
4341.74 130
4341.89 127
4342.04 127
4342.19 130
4342.35 135
4342.50 140
4342.65 144
4342.80 147
4342.95 147
4343.10 144
4343.25 140
4343.40 136
4343.55 131
4343.71 127
4343.86 123
4344.01 117
4344.16 110
4344.31 101
4344.46 92
4344.61 83
4344.76 77
4344.91 75
4345.07 76
4345.22 80
4345.37 84
4345.52 88
4345.67 90
4345.82 90
4345.97 89
4346.12 87
4346.28 88
4346.43 90
4346.58 94
4346.73 97
4346.88 99
4347.03 96
4347.18 90
4347.33 81
4347.48 70
4347.64 61
4347.79 54
4347.94 52
4348.09 54
4348.24 61
4348.39 71
4348.54 81
4348.69 89
4348.85 94
4349.00 94
4349.15 88
4349.30 76
4349.45 60
4349.60 41
4349.75 22
4349.90 5
4350.06 0
4350.21 0
4350.36 0
4350.51 0
4350.66 0
4350.81 0
4350.96 0
4351.11 0
4351.27 3
4351.42 11
4351.57 20
4351.72 30
4351.87 41
4352.02 53
4352.17 65
4352.32 76
4352.48 84
4352.63 88
4352.78 86
4352.93 78
4353.08 65
4353.23 48
4353.38 31
4353.53 15
4353.69 3
4353.84 0
4353.99 0
4354.14 1
4354.29 10
4354.44 21
4354.59 33
4354.75 43
4354.90 52
4355.05 59
4355.20 61
4355.35 60
4355.50 57
4355.65 50
4355.80 43
4355.96 35
4356.11 29
4356.26 24
4356.41 22
4356.56 23
4356.71 25
4356.86 29
4357.02 34
4357.17 38
4357.32 42
4357.47 45
4357.62 48
4357.77 53
4357.92 58
4358.08 66
4358.23 74
4358.38 83
4358.53 92
4358.68 98
4358.83 101
4358.98 102
4359.14 101
4359.29 100
4359.44 100
4359.59 103
4359.74 109
4359.89 118
4360.04 129
4360.20 139
4360.35 147
4360.50 152
4360.65 152
4360.80 147
4360.95 139
4361.10 128
4361.26 117
4361.41 108
4361.56 102
4361.71 99
4361.86 101
4362.01 106
4362.16 114
4362.32 122
4362.47 129
4362.62 132
4362.77 130
4362.92 122
4363.07 109
4363.22 90
4363.38 70
4363.53 49
4363.68 30
4363.83 16
4363.98 7
4364.13 5
4364.28 8
4364.44 17
4364.59 29
4364.74 42
4364.89 53
4365.04 61
4365.19 65
4365.35 65
4365.50 62
4365.65 58
4365.80 55
4365.95 54
4366.10 55
4366.25 58
4366.41 62
4366.56 65
4366.71 68
4366.86 69
4367.01 69
4367.16 69
4367.32 70
4367.47 72
4367.62 76
4367.77 82
4367.92 89
4368.07 99
4368.22 110
4368.38 121
4368.53 133
4368.68 144
4368.83 155
4368.98 165
4369.13 172
4369.29 178
4369.44 182
4369.59 184
4369.74 185
4369.89 185
4370.04 184
4370.19 181
4370.35 177
4370.50 171
4370.65 164
4370.80 155
4370.95 145
4371.10 136
4371.26 128
4371.41 122
4371.56 120
4371.71 120
4371.86 122
4372.01 126
4372.17 130
4372.32 133
4372.47 134
4372.62 134
4372.77 131
4372.92 127
4373.08 123
4373.23 117
4373.38 113
4373.53 109
4373.68 107
4373.83 108
4373.99 111
4374.14 116
4374.29 123
4374.44 131
4374.59 141
4374.74 150
4374.90 159
4375.05 167
4375.20 172
4375.35 173
4375.50 169
4375.65 158
4375.81 140
4375.96 118
4376.11 92
4376.26 67
4376.41 45
4376.56 30
4376.72 20
4376.87 16
4377.02 16
4377.17 16
4377.32 16
4377.47 13
4377.63 7
4377.78 0
4377.93 0
4378.08 0
4378.23 0
4378.39 0
4378.54 0
4378.69 0
4378.84 0
4378.99 4
4379.14 12
4379.30 20
4379.45 26
4379.60 30
4379.75 31
4379.90 30
4380.05 25
4380.21 19
4380.36 13
4380.51 8
4380.66 5
4380.81 3
4380.97 4
4381.12 5
4381.27 7
4381.42 8
4381.57 7
4381.72 6
4381.88 5
4382.03 4
4382.18 4
4382.33 4
4382.48 6
4382.63 8
4382.79 10
4382.94 15
4383.09 22
4383.24 31
4383.39 43
4383.55 57
4383.70 70
4383.85 80
4384.00 85
4384.15 85
4384.31 80
4384.46 73
4384.61 65
4384.76 60
4384.91 59
4385.06 63
4385.22 72
4385.37 81
4385.52 89
4385.67 92
4385.82 88
4385.98 79
4386.13 64
4386.28 49
4386.43 35
4386.58 26
4386.73 24
4386.89 30
4387.04 41
4387.19 55
4387.34 69
4387.49 81
4387.65 89
4387.80 93
4387.95 95
4388.10 95
4388.25 97
4388.41 100
4388.56 105
4388.71 110
4388.86 115
4389.01 118
4389.17 117
4389.32 114
4389.47 109
4389.62 105
4389.77 103
4389.93 103
4390.08 106
4390.23 111
4390.38 114
4390.53 115
4390.68 113
4390.84 106
4390.99 98
4391.14 87
4391.29 76
4391.44 66
4391.60 57
4391.75 49
4391.90 41
4392.05 32
4392.20 24
4392.36 16
4392.51 9
4392.66 3
4392.81 0
4392.96 0
4393.12 0
4393.27 0
4393.42 2
4393.57 7
4393.72 14
4393.88 23
4394.03 34
4394.18 46
4394.33 58
4394.48 71
4394.64 82
4394.79 92
4394.94 100
4395.09 105
4395.24 109
4395.40 110
4395.55 110
4395.70 108
4395.85 104
4396.00 96
4396.16 85
4396.31 71
4396.46 55
4396.61 39
4396.77 25
4396.92 13
4397.07 6
4397.22 2
4397.37 2
4397.53 3
4397.68 6
4397.83 10
4397.98 15
4398.13 21
4398.29 30
4398.44 40
4398.59 53
4398.74 66
4398.89 81
4399.05 95
4399.20 108
4399.35 121
4399.50 134
4399.65 147
4399.81 161
4399.96 176
4400.11 194
4400.26 213
4400.42 234
4400.57 255
4400.72 277
4400.87 296
4401.02 314
4401.18 329
4401.33 341
4401.48 349
4401.63 354
4401.78 355
4401.94 354
4402.09 350
4402.24 344
4402.39 337
4402.55 330
4402.70 325
4402.85 322
4403.00 322
4403.15 326
4403.31 334
4403.46 345
4403.61 356
4403.76 366
4403.91 374
4404.07 378
4404.22 379
4404.37 378
4404.52 375
4404.68 371
4404.83 367
4404.98 362
4405.13 357
4405.28 350
4405.44 342
4405.59 333
4405.74 323
4405.89 313
4406.05 303
4406.20 292
4406.35 279
4406.50 264
4406.65 247
4406.81 228
4406.96 209
4407.11 191
4407.26 175
4407.42 161
4407.57 149
4407.72 138
4407.87 126
4408.02 114
4408.18 101
4408.33 89
4408.48 77
4408.63 68
4408.79 62
4408.94 59
4409.09 59
4409.24 62
4409.40 65
4409.55 70
4409.70 75
4409.85 80
4410.00 84
4410.16 88
4410.31 91
4410.46 93
4410.61 93
4410.77 92
4410.92 89
4411.07 85
4411.22 78
4411.38 69
4411.53 60
4411.68 51
4411.83 43
4411.98 38
4412.14 36
4412.29 37
4412.44 41
4412.59 45
4412.75 49
4412.90 53
4413.05 54
4413.20 55
4413.36 54
4413.51 54
4413.66 53
4413.81 51
4413.96 48
4414.12 43
4414.27 37
4414.42 28
4414.57 18
4414.73 6
4414.88 0
4415.03 0
4415.18 0
4415.34 0
4415.49 0
4415.64 0
4415.79 0
4415.95 0
4416.10 5
4416.25 14
4416.40 22
4416.56 30
4416.71 37
4416.86 45
4417.01 53
4417.16 61
4417.32 70
4417.47 77
4417.62 83
4417.77 87
4417.93 87
4418.08 85
4418.23 80
4418.38 74
4418.54 68
4418.69 63
4418.84 58
4418.99 56
4419.15 55
4419.30 56
4419.45 58
4419.60 63
4419.76 69
4419.91 76
4420.06 85
4420.21 96
4420.37 108
4420.52 121
4420.67 134
4420.82 148
4420.98 161
4421.13 173
4421.28 184
4421.43 193
4421.59 200
4421.74 207
4421.89 212
4422.04 217
4422.20 223
4422.35 231
4422.50 240
4422.65 253
4422.81 269
4422.96 290
4423.11 316
4423.26 346
4423.42 380
4423.57 418
4423.72 458
4423.87 498
4424.03 536
4424.18 569
4424.33 596
4424.48 618
4424.64 632
4424.79 642
4424.94 648
4425.09 653
4425.25 660
4425.40 669
4425.55 682
4425.70 697
4425.86 712
4426.01 728
4426.16 740
4426.31 749
4426.47 753
4426.62 755
4426.77 755
4426.92 755
4427.08 756
4427.23 761
4427.38 768
4427.53 778
4427.69 790
4427.84 802
4427.99 812
4428.15 819
4428.30 822
4428.45 820
4428.60 813
4428.76 803
4428.91 789
4429.06 775
4429.21 760
4429.37 745
4429.52 731
4429.67 717
4429.82 701
4429.98 685
4430.13 667
4430.28 649
4430.43 631
4430.59 614
4430.74 599
4430.89 587
4431.05 576
4431.20 566
4431.35 556
4431.50 543
4431.66 526
4431.81 506
4431.96 482
4432.11 455
4432.27 428
4432.42 402
4432.57 379
4432.72 361
4432.88 350
4433.03 344
4433.18 343
4433.34 345
4433.49 348
4433.64 351
4433.79 352
4433.95 352
4434.10 349
4434.25 345
4434.40 338
4434.56 329
4434.71 317
4434.86 303
4435.02 286
4435.17 268
4435.32 249
4435.47 231
4435.63 215
4435.78 202
4435.93 191
4436.08 182
4436.24 176
4436.39 172
4436.54 169
4436.70 168
4436.85 166
4437.00 164
4437.15 160
4437.31 154
4437.46 148
4437.61 142
4437.76 135
4437.92 130
4438.07 128
4438.22 129
4438.38 131
4438.53 135
4438.68 139
4438.83 142
4438.99 144
4439.14 143
4439.29 139
4439.45 135
4439.60 131
4439.75 129
4439.90 130
4440.06 134
4440.21 139
4440.36 144
4440.51 146
4440.67 145
4440.82 140
4440.97 130
4441.13 117
4441.28 104
4441.43 90
4441.58 78
4441.74 66
4441.89 55
4442.04 46
4442.20 37
4442.35 28
4442.50 19
4442.65 12
4442.81 5
4442.96 1
4443.11 0
4443.27 3
4443.42 9
4443.57 18
4443.72 28
4443.88 37
4444.03 44
4444.18 46
4444.34 45
4444.49 41
4444.64 35
4444.79 29
4444.95 24
4445.10 19
4445.25 15
4445.41 10
4445.56 4
4445.71 0
4445.86 0
4446.02 0
4446.17 0
4446.32 0
4446.48 0
4446.63 0
4446.78 0
4446.94 13
4447.09 29
4447.24 46
4447.39 62
4447.55 77
4447.70 91
4447.85 103
4448.01 113
4448.16 121
4448.31 126
4448.46 130
4448.62 132
4448.77 133
4448.92 133
4449.08 131
4449.23 128
4449.38 125
4449.54 122
4449.69 119
4449.84 119
4449.99 121
4450.15 125
4450.30 132
4450.45 141
4450.61 152
4450.76 163
4450.91 173
4451.07 181
4451.22 186
4451.37 187
4451.52 186
4451.68 183
4451.83 179
4451.98 177
4452.14 175
4452.29 174
4452.44 172
4452.60 169
4452.75 163
4452.90 153
4453.05 140
4453.21 126
4453.36 112
4453.51 100
4453.67 93
4453.82 91
4453.97 95
4454.13 106
4454.28 123
4454.43 143
4454.58 164
4454.74 184
4454.89 200
4455.04 212
4455.20 217
4455.35 219
4455.50 218
4455.66 217
4455.81 216
4455.96 218
4456.12 221
4456.27 226
4456.42 232
4456.57 237
4456.73 242
4456.88 244
4457.03 245
4457.19 243
4457.34 238
4457.49 232
4457.65 226
4457.80 220
4457.95 216
4458.11 213
4458.26 211
4458.41 209
4458.57 205
4458.72 199
4458.87 191
4459.02 181
4459.18 169
4459.33 157
4459.48 147
4459.64 137
4459.79 129
4459.94 122
4460.10 116
4460.25 110
4460.40 106
4460.56 103
4460.71 103
4460.86 104
4461.02 107
4461.17 111
4461.32 115
4461.48 116
4461.63 115
4461.78 112
4461.93 108
4462.09 103
4462.24 98
4462.39 96
4462.55 97
4462.70 100
4462.85 106
4463.01 112
4463.16 119
4463.31 127
4463.47 133
4463.62 139
4463.77 144
4463.93 149
4464.08 152
4464.23 156
4464.39 160
4464.54 163
4464.69 167
4464.85 170
4465.00 174
4465.15 177
4465.31 179
4465.46 180
4465.61 180
4465.76 180
4465.92 178
4466.07 175
4466.22 172
4466.38 167
4466.53 160
4466.68 151
4466.84 141
4466.99 132
4467.14 125
4467.30 121
4467.45 120
4467.60 121
4467.76 121
4467.91 119
4468.06 113
4468.22 102
4468.37 87
4468.52 71
4468.68 56
4468.83 45
4468.98 38
4469.14 36
4469.29 37
4469.44 40
4469.60 43
4469.75 45
4469.90 45
4470.06 44
4470.21 41
4470.36 37
4470.52 33
4470.67 31
4470.82 31
4470.98 35
4471.13 42
4471.28 53
4471.44 69
4471.59 86
4471.74 105
4471.90 123
4472.05 138
4472.20 151
4472.36 159
4472.51 164
4472.66 165
4472.82 162
4472.97 155
4473.12 145
4473.28 131
4473.43 117
4473.58 104
4473.74 92
4473.89 84
4474.04 80
4474.20 80
4474.35 83
4474.50 88
4474.66 94
4474.81 101
4474.96 107
4475.12 112
4475.27 115
4475.42 115
4475.58 112
4475.73 105
4475.89 92
4476.04 76
4476.19 57
4476.35 38
4476.50 19
4476.65 2
4476.81 0
4476.96 0
4477.11 0
4477.27 0
4477.42 0
4477.57 0
4477.73 0
4477.88 0
4478.03 6
4478.19 17
4478.34 30
4478.49 42
4478.65 53
4478.80 64
4478.95 74
4479.11 83
4479.26 91
4479.41 98
4479.57 102
4479.72 104
4479.88 104
4480.03 101
4480.18 95
4480.34 87
4480.49 78
4480.64 68
4480.80 57
4480.95 46
4481.10 37
4481.26 31
4481.41 29
4481.56 33
4481.72 42
4481.87 56
4482.02 74
4482.18 93
4482.33 112
4482.48 128
4482.64 139
4482.79 144
4482.95 143
4483.10 136
4483.25 124
4483.41 109
4483.56 92
4483.71 74
4483.87 57
4484.02 41
4484.17 28
4484.33 17
4484.48 9
4484.63 5
4484.79 5
4484.94 9
4485.10 15
4485.25 23
4485.40 31
4485.56 38
4485.71 45
4485.86 50
4486.02 56
4486.17 63
4486.32 72
4486.48 83
4486.63 95
4486.78 107
4486.94 118
4487.09 126
4487.25 131
4487.40 133
4487.55 131
4487.71 126
4487.86 117
4488.01 104
4488.17 87
4488.32 70
4488.47 53
4488.63 42
4488.78 39
4488.94 45
4489.09 59
4489.24 80
4489.40 104
4489.55 126
4489.70 143
4489.86 153
4490.01 156
4490.16 152
4490.32 144
4490.47 134
4490.63 123
4490.78 114
4490.93 107
4491.09 100
4491.24 94
4491.39 88
4491.55 83
4491.70 78
4491.86 75
4492.01 75
4492.16 78
4492.32 83
4492.47 88
4492.62 92
4492.78 95
4492.93 94
4493.08 92
4493.24 88
4493.39 83
4493.55 78
4493.70 73
4493.85 69
4494.01 66
4494.16 63
4494.31 62
4494.47 61
4494.62 60
4494.78 61
4494.93 61
4495.08 60
4495.24 58
4495.39 54
4495.54 50
4495.70 45
4495.85 40
4496.01 35
4496.16 30
4496.31 25
4496.47 20
4496.62 12
4496.77 4
4496.93 0
4497.08 0
4497.24 0
4497.39 0
4497.54 0
4497.70 0
4497.85 0
4498.01 3
4498.16 25
4498.31 47
4498.47 66
4498.62 80
4498.77 87
4498.93 88
4499.08 84
4499.24 78
4499.39 73
4499.54 71
4499.70 74
4499.85 81
4500.00 90
4500.16 100
4500.31 107
4500.47 111
4500.62 110
4500.77 105
4500.93 97
4501.08 88
4501.24 78
4501.39 69
4501.54 61
4501.70 55
4501.85 51
4502.01 49
4502.16 49
4502.31 51
4502.47 55
4502.62 59
4502.77 64
4502.93 68
4503.08 70
4503.24 71
4503.39 69
4503.54 65
4503.70 58
4503.85 50
4504.01 42
4504.16 36
4504.31 33
4504.47 34
4504.62 39
4504.78 49
4504.93 60
4505.08 71
4505.24 79
4505.39 82
4505.54 80
4505.70 74
4505.85 66
4506.01 57
4506.16 52
4506.31 50
4506.47 54
4506.62 61
4506.78 69
4506.93 77
4507.08 82
4507.24 82
4507.39 77
4507.55 67
4507.70 55
4507.85 43
4508.01 34
4508.16 29
4508.32 31
4508.47 38
4508.62 51
4508.78 66
4508.93 82
4509.09 96
4509.24 107
4509.39 113
4509.55 117
4509.70 118
4509.86 116
4510.01 112
4510.16 106
4510.32 99
4510.47 90
4510.63 80
4510.78 69
4510.93 60
4511.09 53
4511.24 49
4511.40 48
4511.55 49
4511.70 53
4511.86 58
4512.01 63
4512.17 67
4512.32 70
4512.47 71
4512.63 69
4512.78 64
4512.94 54
4513.09 40
4513.24 21
4513.40 1
4513.55 0
4513.71 0
4513.86 0
4514.01 0
4514.17 0
4514.32 0
4514.48 0
4514.63 13
4514.79 27
4514.94 34
4515.09 37
4515.25 34
4515.40 28
4515.56 21
4515.71 16
4515.86 13
4516.02 14
4516.17 17
4516.33 22
4516.48 27
4516.63 31
4516.79 35
4516.94 37
4517.10 40
4517.25 44
4517.41 49
4517.56 56
4517.71 63
4517.87 71
4518.02 76
4518.18 79
4518.33 78
4518.48 73
4518.64 65
4518.79 54
4518.95 42
4519.10 30
4519.25 19
4519.41 11
4519.56 5
4519.72 3
4519.87 3
4520.03 4
4520.18 8
4520.33 12
4520.49 18
4520.64 24
4520.80 32
4520.95 42
4521.11 52
4521.26 61
4521.41 70
4521.57 77
4521.72 83
4521.88 88
4522.03 93
4522.18 98
4522.34 104
4522.49 110
4522.65 116
4522.80 122
4522.96 126
4523.11 127
4523.26 128
4523.42 127
4523.57 127
4523.73 126
4523.88 125
4524.04 122
4524.19 119
4524.34 113
4524.50 107
4524.65 101
4524.81 96
4524.96 94
4525.12 97
4525.27 104
4525.42 117
4525.58 132
4525.73 150
4525.89 166
4526.04 179
4526.20 187
4526.35 190
4526.50 190
4526.66 188
4526.81 185
4526.97 182
4527.12 181
4527.28 181
4527.43 181
4527.58 180
4527.74 176
4527.89 170
4528.05 161
4528.20 150
4528.36 137
4528.51 125
4528.66 114
4528.82 106
4528.97 102
4529.13 103
4529.28 109
4529.44 120
4529.59 135
4529.74 152
4529.90 169
4530.05 183
4530.21 194
4530.36 199
4530.52 200
4530.67 197
4530.82 192
4530.98 186
4531.13 179
4531.29 172
4531.44 163
4531.60 153
4531.75 141
4531.91 127
4532.06 113
4532.21 99
4532.37 88
4532.52 80
4532.68 75
4532.83 74
4532.99 75
4533.14 78
4533.29 81
4533.45 83
4533.60 83
4533.76 80
4533.91 77
4534.07 72
4534.22 66
4534.38 61
4534.53 56
4534.68 51
4534.84 46
4534.99 40
4535.15 35
4535.30 30
4535.46 26
4535.61 22
4535.77 19
4535.92 15
4536.07 11
4536.23 7
4536.38 3
4536.54 0
4536.69 0
4536.85 0
4537.00 3
4537.16 7
4537.31 13
4537.46 18
4537.62 24
4537.77 29
4537.93 34
4538.08 39
4538.24 44
4538.39 48
4538.55 50
4538.70 49
4538.86 45
4539.01 38
4539.16 28
4539.32 17
4539.47 6
4539.63 0
4539.78 0
4539.94 0
4540.09 0
4540.25 0
4540.40 0
4540.55 0
4540.71 0
4540.86 2
4541.02 13
4541.17 23
4541.33 32
4541.48 41
4541.64 49
4541.79 57
4541.95 65
4542.10 73
4542.25 81
4542.41 90
4542.56 97
4542.72 102
4542.87 104
4543.03 103
4543.18 98
4543.34 93
4543.49 88
4543.65 85
4543.80 87
4543.95 94
4544.11 105
4544.26 117
4544.42 128
4544.57 137
4544.73 142
4544.88 142
4545.04 140
4545.19 136
4545.35 134
4545.50 134
4545.66 136
4545.81 141
4545.96 147
4546.12 154
4546.27 159
4546.43 161
4546.58 161
4546.74 159
4546.89 155
4547.05 151
4547.20 147
4547.36 145
4547.51 144
4547.67 147
4547.82 152
4547.98 158
4548.13 166
4548.28 173
4548.44 179
4548.59 184
4548.75 187
4548.90 189
4549.06 189
4549.21 188
4549.37 185
4549.52 182
4549.68 178
4549.83 174
4549.99 172
4550.14 172
4550.30 173
4550.45 176
4550.60 178
4550.76 179
4550.91 178
4551.07 174
4551.22 168
4551.38 161
4551.53 156
4551.69 152
4551.84 152
4552.00 154
4552.15 158
4552.31 165
4552.46 171
4552.62 176
4552.77 179
4552.93 177
4553.08 171
4553.23 162
4553.39 149
4553.54 136
4553.70 124
4553.85 114
4554.01 107
4554.16 105
4554.32 106
4554.47 110
4554.63 116
4554.78 123
4554.94 132
4555.09 140
4555.25 148
4555.40 155
4555.56 160
4555.71 163
4555.87 164
4556.02 166
4556.18 167
4556.33 170
4556.49 175
4556.64 181
4556.79 188
4556.95 195
4557.10 200
4557.26 203
4557.41 204
4557.57 204
4557.72 203
4557.88 204
4558.03 206
4558.19 211
4558.34 217
4558.50 223
4558.65 228
4558.81 232
4558.96 233
4559.12 231
4559.27 228
4559.43 224
4559.58 222
4559.74 220
4559.89 220
4560.05 221
4560.20 223
4560.36 226
4560.51 229
4560.67 234
4560.82 241
4560.98 250
4561.13 260
4561.29 272
4561.44 283
4561.59 293
4561.75 301
4561.90 308
4562.06 314
4562.21 321
4562.37 328
4562.52 336
4562.68 343
4562.83 348
4562.99 350
4563.14 348
4563.30 344
4563.45 338
4563.61 333
4563.76 330
4563.92 332
4564.07 338
4564.23 349
4564.38 365
4564.54 383
4564.69 404
4564.85 425
4565.00 447
4565.16 468
4565.31 487
4565.47 504
4565.62 518
4565.78 527
4565.93 532
4566.09 530
4566.24 523
4566.40 512
4566.55 496
4566.71 478
4566.86 458
4567.02 438
4567.17 418
4567.33 399
4567.48 382
4567.64 366
4567.79 353
4567.95 341
4568.10 330
4568.26 319
4568.41 307
4568.57 295
4568.72 282
4568.88 271
4569.03 263
4569.19 258
4569.34 259
4569.50 266
4569.65 276
4569.81 289
4569.96 302
4570.12 312
4570.27 319
4570.43 321
4570.58 317
4570.74 310
4570.89 300
4571.05 288
4571.20 278
4571.36 269
4571.51 265
4571.67 264
4571.82 267
4571.98 273
4572.13 279
4572.29 284
4572.44 287
4572.60 286
4572.75 281
4572.91 272
4573.06 262
4573.22 252
4573.37 243
4573.53 237
4573.68 236
4573.84 239
4573.99 244
4574.15 251
4574.30 256
4574.46 258
4574.61 256
4574.77 248
4574.92 236
4575.08 222
4575.23 209
4575.39 199
4575.55 193
4575.70 191
4575.86 192
4576.01 194
4576.17 196
4576.32 195
4576.48 191
4576.63 185
4576.79 177
4576.94 169
4577.10 161
4577.25 155
4577.41 150
4577.56 147
4577.72 144
4577.87 142
4578.03 140
4578.18 139
4578.34 140
4578.49 141
4578.65 144
4578.80 148
4578.96 151
4579.11 153
4579.27 152
4579.42 150
4579.58 146
4579.73 142
4579.89 138
4580.04 136
4580.20 134
4580.36 132
4580.51 130
4580.67 127
4580.82 123
4580.98 119
4581.13 113
4581.29 108
4581.44 103
4581.60 98
4581.75 94
4581.91 92
4582.06 92
4582.22 96
4582.37 103
4582.53 111
4582.68 121
4582.84 130
4582.99 138
4583.15 144
4583.30 149
4583.46 154
4583.62 159
4583.77 164
4583.93 168
4584.08 170
4584.24 169
4584.39 164
4584.55 155
4584.70 143
4584.86 128
4585.01 114
4585.17 101
4585.32 89
4585.48 81
4585.63 74
4585.79 70
4585.94 68
4586.10 68
4586.25 70
4586.41 75
4586.57 82
4586.72 90
4586.88 101
4587.03 112
4587.19 125
4587.34 138
4587.50 151
4587.65 163
4587.81 173
4587.96 181
4588.12 186
4588.27 188
4588.43 187
4588.58 186
4588.74 185
4588.90 186
4589.05 190
4589.21 196
4589.36 203
4589.52 210
4589.67 216
4589.83 220
4589.98 220
4590.14 217
4590.29 212
4590.45 205
4590.60 198
4590.76 191
4590.92 183
4591.07 176
4591.23 170
4591.38 163
4591.54 156
4591.69 149
4591.85 143
4592.00 138
4592.16 134
4592.31 130
4592.47 127
4592.62 124
4592.78 120
4592.94 116
4593.09 111
4593.25 105
4593.40 99
4593.56 92
4593.71 85
4593.87 77
4594.02 68
4594.18 59
4594.33 49
4594.49 40
4594.65 32
4594.80 27
4594.96 26
4595.11 29
4595.27 33
4595.42 38
4595.58 41
4595.73 43
4595.89 42
4596.04 39
4596.20 35
4596.36 33
4596.51 33
4596.67 36
4596.82 41
4596.98 50
4597.13 59
4597.29 68
4597.44 74
4597.60 75
4597.75 72
4597.91 62
4598.07 48
4598.22 30
4598.38 11
4598.53 0
4598.69 0
4598.84 0
4599.00 0
4599.15 0
4599.31 0
4599.47 0
4599.62 0
4599.78 8
4599.93 14
4600.09 18
4600.24 22
4600.40 26
4600.55 30
4600.71 35
4600.87 40
4601.02 47
4601.18 53
4601.33 59
4601.49 66
4601.64 72
4601.80 78
4601.95 85
4602.11 91
4602.27 98
4602.42 104
4602.58 110
4602.73 113
4602.89 115
4603.04 115
4603.20 113
4603.35 109
4603.51 103
4603.67 97
4603.82 91
4603.98 86
4604.13 84
4604.29 87
4604.44 94
4604.60 105
4604.75 119
4604.91 134
4605.07 147
4605.22 158
4605.38 166
4605.53 172
4605.69 177
4605.84 181
4606.00 186
4606.16 191
4606.31 194
4606.47 195
4606.62 193
4606.78 188
4606.93 182
4607.09 175
4607.24 171
4607.40 169
4607.56 170
4607.71 174
4607.87 178
4608.02 182
4608.18 184
4608.33 184
4608.49 180
4608.65 175
4608.80 168
4608.96 161
4609.11 154
4609.27 149
4609.42 146
4609.58 144
4609.74 145
4609.89 146
4610.05 149
4610.20 152
4610.36 154
4610.51 156
4610.67 158
4610.83 158
4610.98 159
4611.14 159
4611.29 158
4611.45 157
4611.60 156
4611.76 153
4611.92 151
4612.07 149
4612.23 148
4612.38 148
4612.54 149
4612.69 151
4612.85 153
4613.01 154
4613.16 155
4613.32 154
4613.47 152
4613.63 150
4613.78 146
4613.94 142
4614.10 138
4614.25 133
4614.41 128
4614.56 124
4614.72 122
4614.88 122
4615.03 126
4615.19 131
4615.34 136
4615.50 141
4615.65 144
4615.81 143
4615.97 140
4616.12 133
4616.28 125
4616.43 117
4616.59 109
4616.75 102
4616.90 96
4617.06 92
4617.21 90
4617.37 89
4617.52 89
4617.68 91
4617.84 92
4617.99 94
4618.15 96
4618.30 98
4618.46 102
4618.62 110
4618.77 122
4618.93 137
4619.08 154
4619.24 168
4619.39 179
4619.55 185
4619.71 185
4619.86 179
4620.02 172
4620.17 163
4620.33 156
4620.49 150
4620.64 146
4620.80 142
4620.95 138
4621.11 134
4621.26 129
4621.42 124
4621.58 119
4621.73 113
4621.89 105
4622.04 97
4622.20 88
4622.36 79
4622.51 71
4622.67 64
4622.82 59
4622.98 58
4623.14 59
4623.29 63
4623.45 69
4623.60 76
4623.76 85
4623.92 94
4624.07 104
4624.23 113
4624.38 120
4624.54 125
4624.70 126
4624.85 123
4625.01 117
4625.16 108
4625.32 99
4625.48 90
4625.63 83
4625.79 78
4625.94 78
4626.10 80
4626.25 86
4626.41 92
4626.57 97
4626.72 100
4626.88 99
4627.03 93
4627.19 85
4627.35 75
4627.50 66
4627.66 60
4627.81 61
4627.97 69
4628.13 84
4628.28 105
4628.44 129
4628.59 155
4628.75 179
4628.91 199
4629.06 214
4629.22 224
4629.38 227
4629.53 224
4629.69 216
4629.84 203
4630.00 187
4630.16 168
4630.31 149
4630.47 132
4630.62 119
4630.78 110
4630.94 106
4631.09 105
4631.25 106
4631.40 107
4631.56 106
4631.72 102
4631.87 96
4632.03 89
4632.18 82
4632.34 77
4632.50 76
4632.65 79
4632.81 86
4632.96 95
4633.12 106
4633.28 116
4633.43 125
4633.59 133
4633.75 142
4633.90 150
4634.06 159
4634.21 169
4634.37 179
4634.53 188
4634.68 194
4634.84 198
4634.99 199
4635.15 198
4635.31 195
4635.46 191
4635.62 185
4635.77 178
4635.93 170
4636.09 160
4636.24 149
4636.40 136
4636.56 123
4636.71 110
4636.87 100
4637.02 93
4637.18 90
4637.34 90
4637.49 92
4637.65 94
4637.80 94
4637.96 91
4638.12 84
4638.27 74
4638.43 62
4638.59 50
4638.74 40
4638.90 31
4639.05 24
4639.21 20
4639.37 17
4639.52 15
4639.68 15
4639.84 15
4639.99 16
4640.15 18
4640.30 20
4640.46 22
4640.62 24
4640.77 26
4640.93 28
4641.08 31
4641.24 35
4641.40 39
4641.55 45
4641.71 49
4641.87 52
4642.02 52
4642.18 49
4642.33 44
4642.49 38
4642.65 32
4642.80 27
4642.96 23
4643.12 22
4643.27 22
4643.43 22
4643.58 22
4643.74 22
4643.90 22
4644.05 23
4644.21 24
4644.37 27
4644.52 29
4644.68 32
4644.84 33
4644.99 34
4645.15 34
4645.30 35
4645.46 37
4645.62 39
4645.77 43
4645.93 47
4646.09 49
4646.24 50
4646.40 48
4646.55 42
4646.71 34
4646.87 25
4647.02 17
4647.18 9
4647.34 4
4647.49 2
4647.65 2
4647.81 3
4647.96 3
4648.12 2
4648.27 0
4648.43 0
4648.59 0
4648.74 0
4648.90 0
4649.06 0
4649.21 6
4649.37 22
4649.53 38
4649.68 53
4649.84 64
4649.99 71
4650.15 73
4650.31 71
4650.46 66
4650.62 60
4650.78 54
4650.93 49
4651.09 45
4651.25 44
4651.40 44
4651.56 47
4651.71 53
4651.87 60
4652.03 69
4652.18 77
4652.34 83
4652.50 87
4652.65 86
4652.81 80
4652.97 71
4653.12 61
4653.28 50
4653.44 43
4653.59 42
4653.75 46
4653.90 57
4654.06 72
4654.22 89
4654.37 104
4654.53 115
4654.69 120
4654.84 119
4655.00 111
4655.16 100
4655.31 88
4655.47 77
4655.63 68
4655.78 62
4655.94 58
4656.10 56
4656.25 56
4656.41 56
4656.56 55
4656.72 55
4656.88 54
4657.03 53
4657.19 52
4657.35 49
4657.50 46
4657.66 42
4657.82 38
4657.97 34
4658.13 31
4658.29 29
4658.44 30
4658.60 33
4658.76 37
4658.91 43
4659.07 48
4659.23 51
4659.38 52
4659.54 51
4659.69 47
4659.85 42
4660.01 37
4660.16 33
4660.32 32
4660.48 34
4660.63 39
4660.79 47
4660.95 57
4661.10 68
4661.26 80
4661.42 90
4661.57 97
4661.73 101
4661.89 102
4662.04 98
4662.20 92
4662.36 83
4662.51 75
4662.67 69
4662.83 67
4662.98 68
4663.14 72
4663.30 78
4663.45 85
4663.61 89
4663.77 89
4663.92 85
4664.08 77
4664.24 68
4664.39 59
4664.55 52
4664.71 48
4664.86 48
4665.02 50
4665.18 53
4665.33 56
4665.49 57
4665.65 57
4665.80 56
4665.96 56
4666.12 57
4666.27 59
4666.43 62
4666.59 65
4666.74 66
4666.90 64
4667.06 59
4667.21 52
4667.37 43
4667.53 35
4667.68 27
4667.84 22
4668.00 18
4668.15 18
4668.31 19
4668.47 24
4668.62 32
4668.78 42
4668.94 54
4669.09 66
4669.25 76
4669.41 85
4669.56 90
4669.72 91
4669.88 87
4670.03 81
4670.19 71
4670.35 59
4670.50 45
4670.66 32
4670.82 20
4670.97 12
4671.13 10
4671.29 14
4671.44 25
4671.60 41
4671.76 60
4671.91 79
4672.07 96
4672.23 109
4672.38 117
4672.54 121
4672.70 121
4672.85 120
4673.01 118
4673.17 115
4673.32 113
4673.48 109
4673.64 105
4673.79 100
4673.95 96
4674.11 92
4674.26 92
4674.42 95
4674.58 102
4674.74 112
4674.89 124
4675.05 136
4675.21 147
4675.36 156
4675.52 161
4675.68 164
4675.83 162
4675.99 159
4676.15 152
4676.30 145
4676.46 136
4676.62 129
4676.77 123
4676.93 120
4677.09 119
4677.24 122
4677.40 125
4677.56 128
4677.71 130
4677.87 128
4678.03 123
4678.19 115
4678.34 105
4678.50 95
4678.66 86
4678.81 81
4678.97 78
4679.13 79
4679.28 82
4679.44 86
4679.60 90
4679.75 95
4679.91 99
4680.07 105
4680.22 112
4680.38 121
4680.54 130
4680.70 139
4680.85 145
4681.01 147
4681.17 146
4681.32 143
4681.48 140
4681.64 137
4681.79 137
4681.95 139
4682.11 143
4682.26 148
4682.42 151
4682.58 153
4682.74 152
4682.89 149
4683.05 144
4683.21 137
4683.36 128
4683.52 116
4683.68 104
4683.83 91
4683.99 80
4684.15 70
4684.30 64
4684.46 61
4684.62 60
4684.78 61
4684.93 63
4685.09 65
4685.25 66
4685.40 67
4685.56 68
4685.72 68
4685.87 70
4686.03 72
4686.19 76
4686.35 81
4686.50 87
4686.66 92
4686.82 98
4686.97 103
4687.13 109
4687.29 114
4687.44 121
4687.60 127
4687.76 134
4687.92 141
4688.07 147
4688.23 150
4688.39 152
4688.54 151
4688.70 149
4688.86 148
4689.01 148
4689.17 149
4689.33 151
4689.49 155
4689.64 159
4689.80 163
4689.96 165
4690.11 166
4690.27 168
4690.43 169
4690.59 172
4690.74 175
4690.90 180
4691.06 185
4691.21 190
4691.37 195
4691.53 199
4691.68 203
4691.84 204
4692.00 205
4692.16 203
4692.31 201
4692.47 196
4692.63 190
4692.78 184
4692.94 177
4693.10 170
4693.26 162
4693.41 156
4693.57 149
4693.73 142
4693.88 136
4694.04 131
4694.20 128
4694.36 127
4694.51 128
4694.67 132
4694.83 137
4694.98 144
4695.14 150
4695.30 155
4695.46 158
4695.61 157
4695.77 152
4695.93 145
4696.08 135
4696.24 124
4696.40 113
4696.56 103
4696.71 95
4696.87 89
4697.03 85
4697.18 81
4697.34 77
4697.50 70
4697.66 62
4697.81 53
4697.97 42
4698.13 32
4698.28 23
4698.44 16
4698.60 12
4698.76 10
4698.91 9
4699.07 8
4699.23 6
4699.38 2
4699.54 0
4699.70 0
4699.86 0
4700.01 0
4700.17 0
4700.33 0
4700.49 0
4700.64 8
4700.80 24
4700.96 44
4701.11 65
4701.27 87
4701.43 106
4701.59 121
4701.74 130
4701.90 131
4702.06 126
4702.21 115
4702.37 101
4702.53 88
4702.69 79
4702.84 75
4703.00 78
4703.16 84
4703.32 93
4703.47 100
4703.63 104
4703.79 103
4703.94 98
4704.10 92
4704.26 86
4704.42 82
4704.57 81
4704.73 84
4704.89 90
4705.05 97
4705.20 105
4705.36 112
4705.52 118
4705.68 123
4705.83 126
4705.99 128
4706.15 128
4706.30 128
4706.46 127
4706.62 127
4706.78 127
4706.93 128
4707.09 132
4707.25 138
4707.41 147
4707.56 157
4707.72 168
4707.88 179
4708.04 188
4708.19 194
4708.35 195
4708.51 193
4708.66 187
4708.82 180
4708.98 172
4709.14 164
4709.29 158
4709.45 154
4709.61 151
4709.77 148
4709.92 145
4710.08 142
4710.24 139
4710.40 137
4710.55 137
4710.71 137
4710.87 139
4711.03 142
4711.18 144
4711.34 145
4711.50 145
4711.65 144
4711.81 142
4711.97 140
4712.13 138
4712.28 137
4712.44 137
4712.60 138
4712.76 139
4712.91 141
4713.07 143
4713.23 145
4713.39 147
4713.54 150
4713.70 154
4713.86 157
4714.02 160
4714.17 161
4714.33 162
4714.49 162
4714.65 161
4714.80 160
4714.96 159
4715.12 160
4715.28 160
4715.43 160
4715.59 157
4715.75 150
4715.91 139
4716.06 124
4716.22 106
4716.38 88
4716.54 71
4716.69 57
4716.85 48
4717.01 43
4717.17 44
4717.32 49
4717.48 57
4717.64 68
4717.80 82
4717.95 95
4718.11 108
4718.27 119
4718.43 127
4718.58 132
4718.74 134
4718.90 136
4719.06 136
4719.21 136
4719.37 135
4719.53 132
4719.69 127
4719.84 119
4720.00 108
4720.16 93
4720.32 78
4720.47 63
4720.63 49
4720.79 40
4720.95 35
4721.10 36
4721.26 41
4721.42 51
4721.58 64
4721.73 80
4721.89 95
4722.05 108
4722.21 118
4722.37 122
4722.52 122
4722.68 116
4722.84 107
4723.00 96
4723.15 83
4723.31 71
4723.47 59
4723.63 48
4723.78 37
4723.94 28
4724.10 20
4724.26 15
4724.41 13
4724.57 14
4724.73 17
4724.89 23
4725.04 31
4725.20 39
4725.36 47
4725.52 53
4725.68 57
4725.83 58
4725.99 57
4726.15 53
4726.31 47
4726.46 40
4726.62 34
4726.78 28
4726.94 23
4727.09 21
4727.25 20
4727.41 21
4727.57 24
4727.72 29
4727.88 37
4728.04 47
4728.20 59
4728.36 70
4728.51 80
4728.67 88
4728.83 92
4728.99 92
4729.14 89
4729.30 84
4729.46 77
4729.62 70
4729.77 63
4729.93 57
4730.09 52
4730.25 46
4730.41 41
4730.56 35
4730.72 30
4730.88 25
4731.04 22
4731.19 24
4731.35 29
4731.51 38
4731.67 50
4731.83 64
4731.98 77
4732.14 89
4732.30 99
4732.46 107
4732.61 115
4732.77 121
4732.93 127
4733.09 132
4733.25 134
4733.40 132
4733.56 126
4733.72 116
4733.88 103
4734.03 88
4734.19 73
4734.35 59
4734.51 46
4734.67 35
4734.82 24
4734.98 13
4735.14 1
4735.30 0
4735.45 0
4735.61 0
4735.77 0
4735.93 0
4736.09 0
4736.24 0
4736.40 0
4736.56 8
4736.72 19
4736.87 30
4737.03 42
4737.19 55
4737.35 67
4737.51 77
4737.66 83
4737.82 86
4737.98 86
4738.14 83
4738.30 79
4738.45 76
4738.61 76
4738.77 78
4738.93 82
4739.08 85
4739.24 88
4739.40 88
4739.56 86
4739.72 81
4739.87 76
4740.03 73
4740.19 72
4740.35 74
4740.51 79
4740.66 87
4740.82 96
4740.98 104
4741.14 110
4741.30 115
4741.45 117
4741.61 117
4741.77 117
4741.93 116
4742.08 114
4742.24 113
4742.40 112
4742.56 111
4742.72 109
4742.87 107
4743.03 105
4743.19 102
4743.35 100
4743.51 98
4743.66 97
4743.82 96
4743.98 95
4744.14 93
4744.30 91
4744.45 88
4744.61 86
4744.77 86
4744.93 89
4745.09 96
4745.24 107
4745.40 121
4745.56 137
4745.72 152
4745.88 166
4746.03 176
4746.19 182
4746.35 183
4746.51 179
4746.67 171
4746.82 159
4746.98 146
4747.14 133
4747.30 122
4747.46 114
4747.61 108
4747.77 106
4747.93 106
4748.09 108
4748.25 109
4748.40 109
4748.56 108
4748.72 106
4748.88 102
4749.04 97
4749.19 91
4749.35 85
4749.51 78
4749.67 72
4749.83 68
4749.98 66
4750.14 67
4750.30 70
4750.46 75
4750.62 81
4750.77 87
4750.93 90
4751.09 91
4751.25 89
4751.41 85
4751.56 81
4751.72 77
4751.88 74
4752.04 73
4752.20 73
4752.36 74
4752.51 77
4752.67 81
4752.83 87
4752.99 95
4753.15 106
4753.30 118
4753.46 132
4753.62 144
4753.78 154
4753.94 158
4754.09 157
4754.25 149
4754.41 136
4754.57 119
4754.73 102
4754.89 87
4755.04 76
4755.20 70
4755.36 69
4755.52 71
4755.68 76
4755.83 82
4755.99 87
4756.15 92
4756.31 96
4756.47 101
4756.62 107
4756.78 112
4756.94 117
4757.10 121
4757.26 122
4757.42 121
4757.57 118
4757.73 114
4757.89 111
4758.05 109
4758.21 110
4758.36 112
4758.52 115
4758.68 118
4758.84 118
4759.00 115
4759.16 108
4759.31 98
4759.47 85
4759.63 71
4759.79 55
4759.95 40
4760.11 27
4760.26 16
4760.42 9
4760.58 5
4760.74 4
4760.90 3
4761.05 2
4761.21 0
4761.37 0
4761.53 0
4761.69 0
4761.85 0
4762.00 0
4762.16 0
4762.32 0
4762.48 8
4762.64 17
4762.80 26
4762.95 35
4763.11 45
4763.27 55
4763.43 64
4763.59 73
4763.74 82
4763.90 90
4764.06 97
4764.22 104
4764.38 110
4764.54 115
4764.69 118
4764.85 117
4765.01 113
4765.17 105
4765.33 95
4765.49 84
4765.64 75
4765.80 69
4765.96 67
4766.12 69
4766.28 74
4766.44 80
4766.59 87
4766.75 94
4766.91 99
4767.07 102
4767.23 104
4767.39 105
4767.54 105
4767.70 106
4767.86 107
4768.02 109
4768.18 112
4768.34 116
4768.49 120
4768.65 125
4768.81 131
4768.97 136
4769.13 140
4769.29 143
4769.44 144
4769.60 142
4769.76 137
4769.92 129
4770.08 118
4770.24 106
4770.39 93
4770.55 81
4770.71 70
4770.87 60
4771.03 51
4771.19 44
4771.35 38
4771.50 34
4771.66 31
4771.82 32
4771.98 37
4772.14 47
4772.30 61
4772.45 78
4772.61 99
4772.77 120
4772.93 141
4773.09 158
4773.25 172
4773.40 180
4773.56 182
4773.72 181
4773.88 176
4774.04 171
4774.20 166
4774.36 163
4774.51 161
4774.67 159
4774.83 157
4774.99 153
4775.15 147
4775.31 137
4775.46 126
4775.62 115
4775.78 106
4775.94 100
4776.10 97
4776.26 97
4776.42 98
4776.57 100
4776.73 102
4776.89 103
4777.05 103
4777.21 103
4777.37 103
4777.53 104
4777.68 107
4777.84 111
4778.00 115
4778.16 121
4778.32 127
4778.48 132
4778.63 138
4778.79 142
4778.95 146
4779.11 148
4779.27 146
4779.43 142
4779.59 134
4779.74 122
4779.90 108
4780.06 94
4780.22 81
4780.38 72
4780.54 67
4780.70 66
4780.85 68
4781.01 73
4781.17 79
4781.33 85
4781.49 90
4781.65 97
4781.81 104
4781.96 112
4782.12 121
4782.28 130
4782.44 139
4782.60 146
4782.76 152
4782.92 156
4783.07 160
4783.23 164
4783.39 168
4783.55 173
4783.71 177
4783.87 180
4784.03 182
4784.19 181
4784.34 179
4784.50 175
4784.66 169
4784.82 163
4784.98 157
4785.14 151
4785.30 146
4785.45 141
4785.61 138
4785.77 138
4785.93 140
4786.09 144
4786.25 149
4786.41 154
4786.56 158
4786.72 160
4786.88 160
4787.04 160
4787.20 161
4787.36 164
4787.52 170
4787.68 177
4787.83 186
4787.99 195
4788.15 203
4788.31 209
4788.47 214
4788.63 218
4788.79 221
4788.94 223
4789.10 225
4789.26 225
4789.42 225
4789.58 224
4789.74 223
4789.90 222
4790.06 222
4790.21 224
4790.37 226
4790.53 227
4790.69 229
4790.85 229
4791.01 228
4791.17 228
4791.33 228
4791.48 230
4791.64 233
4791.80 237
4791.96 240
4792.12 242
4792.28 240
4792.44 235
4792.60 226
4792.75 214
4792.91 200
4793.07 184
4793.23 167
4793.39 151
4793.55 135
4793.71 122
4793.87 114
4794.02 110
4794.18 111
4794.34 116
4794.50 124
4794.66 132
4794.82 138
4794.98 140
4795.14 139
4795.30 133
4795.45 124
4795.61 114
4795.77 104
4795.93 94
4796.09 86
4796.25 79
4796.41 73
4796.57 67
4796.72 61
4796.88 55
4797.04 51
4797.20 48
4797.36 48
4797.52 50
4797.68 54
4797.84 59
4798.00 63
4798.15 67
4798.31 70
4798.47 72
4798.63 73
4798.79 75
4798.95 77
4799.11 81
4799.27 86
4799.42 92
4799.58 98
4799.74 103
4799.90 108
4800.06 112
4800.22 115
4800.38 117
4800.54 120
4800.70 124
4800.85 128
4801.01 134
4801.17 141
4801.33 147
4801.49 151
4801.65 153
4801.81 151
4801.97 146
4802.13 139
4802.29 130
4802.44 121
4802.60 114
4802.76 108
4802.92 104
4803.08 101
4803.24 98
4803.40 94
4803.56 89
4803.72 83
4803.87 77
4804.03 70
4804.19 65
4804.35 60
4804.51 55
4804.67 51
4804.83 46
4804.99 41
4805.15 36
4805.31 32
4805.46 29
4805.62 27
4805.78 27
4805.94 29
4806.10 31
4806.26 31
4806.42 29
4806.58 25
4806.74 18
4806.89 9
4807.05 1
4807.21 0
4807.37 0
4807.53 0
[truncated: 759,116 more chars]
