# Supplementary material for: Methylobacterium Species Promoting Rice and Barley Growth and Interaction Specificity Revealed with Whole-Cell Matrix-Assisted Laser Desorption / Ionization-Time-of-Flight Mass Spectrometry (MALDI-TOF/MS) Analysis
Source: PLoS One. 2015 Jun 8;10(6):e0129509. doi: 10.1371/journal.pone.0129509 (PMC4460032; doi:10.1371/journal.pone.0129509)
Supplement: S3 Data — (ZIP) [file pone.0129509.s003.zip › Supplementary data 3 (ms from barley)/11b.txt]

779.67 0
779.73 0
779.79 0
779.86 0
779.92 0
779.99 0
780.05 0
780.11 0
780.18 0
780.24 0
780.31 0
780.37 0
780.43 0
780.50 0
780.56 0
780.63 0
780.69 0
780.76 0
780.82 0
780.88 0
780.95 0
781.01 0
781.08 0
781.14 0
781.20 0
781.27 0
781.33 0
781.40 0
781.46 0
781.52 0
781.59 0
781.65 0
781.72 0
781.78 0
781.84 0
781.91 0
781.97 0
782.04 0
782.10 0
782.17 0
782.23 0
782.29 0
782.36 0
782.42 0
782.49 0
782.55 0
782.61 0
782.68 0
782.74 0
782.81 0
782.87 0
782.93 0
783.00 0
783.06 0
783.13 0
783.19 0
783.26 0
783.32 0
783.38 0
783.45 0
783.51 0
783.58 0
783.64 0
783.70 0
783.77 0
783.83 0
783.90 0
783.96 0
784.03 0
784.09 0
784.15 0
784.22 0
784.28 0
784.35 0
784.41 0
784.47 0
784.54 0
784.60 0
784.67 0
784.73 0
784.80 0
784.86 0
784.92 0
784.99 0
785.05 0
785.12 0
785.18 0
785.25 0
785.31 0
785.37 0
785.44 0
785.50 0
785.57 0
785.63 0
785.70 0
785.76 0
785.82 0
785.89 0
785.95 0
786.02 0
786.08 0
786.15 0
786.21 0
786.27 0
786.34 0
786.40 0
786.47 0
786.53 0
786.60 0
786.66 0
786.72 0
786.79 0
786.85 0
786.92 0
786.98 0
787.05 0
787.11 0
787.17 0
787.24 0
787.30 0
787.37 0
787.43 0
787.50 0
787.56 0
787.62 0
787.69 0
787.75 0
787.82 0
787.88 0
787.95 0
788.01 0
788.07 0
788.14 0
788.20 0
788.27 0
788.33 0
788.40 0
788.46 0
788.53 0
788.59 0
788.65 0
788.72 0
788.78 0
788.85 0
788.91 0
788.98 0
789.04 0
789.10 0
789.17 0
789.23 0
789.30 0
789.36 0
789.43 0
789.49 0
789.56 0
789.62 0
789.68 0
789.75 0
789.81 0
789.88 0
789.94 0
790.01 0
790.07 0
790.14 0
790.20 0
790.26 0
790.33 0
790.39 0
790.46 0
790.52 0
790.59 0
790.65 0
790.72 0
790.78 0
790.84 0
790.91 0
790.97 0
791.04 0
791.10 0
791.17 0
791.23 0
791.30 0
791.36 0
791.42 0
791.49 0
791.55 0
791.62 0
791.68 0
791.75 0
791.81 0
791.88 0
791.94 0
792.01 0
792.07 0
792.13 0
792.20 0
792.26 0
792.33 0
792.39 0
792.46 0
792.52 0
792.59 0
792.65 0
792.71 0
792.78 0
792.84 0
792.91 0
792.97 0
793.04 0
793.10 0
793.17 0
793.23 0
793.30 0
793.36 0
793.43 0
793.49 0
793.55 0
793.62 0
793.68 0
793.75 0
793.81 0
793.88 0
793.94 0
794.01 0
794.07 0
794.14 0
794.20 0
794.26 0
794.33 0
794.39 0
794.46 0
794.52 0
794.59 0
794.65 0
794.72 0
794.78 0
794.85 0
794.91 0
794.98 0
795.04 0
795.10 0
795.17 0
795.23 0
795.30 0
795.36 0
795.43 0
795.49 0
795.56 0
795.62 0
795.69 0
795.75 0
795.82 0
795.88 0
795.95 0
796.01 0
796.07 0
796.14 0
796.20 0
796.27 0
796.33 0
796.40 0
796.46 0
796.53 0
796.59 0
796.66 0
796.72 0
796.79 0
796.85 0
796.92 0
796.98 0
797.05 0
797.11 0
797.17 0
797.24 0
797.30 0
797.37 0
797.43 0
797.50 0
797.56 0
797.63 0
797.69 0
797.76 0
797.82 0
797.89 0
797.95 0
798.02 0
798.08 0
798.15 0
798.21 0
798.28 0
798.34 0
798.41 0
798.47 0
798.53 0
798.60 0
798.66 0
798.73 0
798.79 0
798.86 0
798.92 0
798.99 0
799.05 0
799.12 0
799.18 0
799.25 0
799.31 0
799.38 0
799.44 0
799.51 0
799.57 0
799.64 0
799.70 0
799.77 0
799.83 0
799.90 0
799.96 0
800.03 0
800.09 0
800.15 0
800.22 0
800.28 0
800.35 0
800.41 0
800.48 0
800.54 0
800.61 0
800.67 0
800.74 0
800.80 0
800.87 0
800.93 0
801.00 0
801.06 0
801.13 0
801.19 0
801.26 0
801.32 0
801.39 0
801.45 0
801.52 0
801.58 0
801.65 0
801.71 0
801.78 0
801.84 0
801.91 0
801.97 0
802.04 0
802.10 0
802.17 0
802.23 0
802.30 0
802.36 0
802.43 0
802.49 0
802.56 0
802.62 0
802.69 0
802.75 0
802.82 0
802.88 0
802.95 0
803.01 0
803.08 0
803.14 0
803.21 0
803.27 0
803.34 0
803.40 0
803.47 0
803.53 0
803.60 0
803.66 0
803.73 0
803.79 0
803.86 0
803.92 0
803.99 0
804.05 0
804.12 0
804.18 0
804.25 0
804.31 0
804.38 0
804.44 0
804.51 0
804.57 0
804.64 0
804.70 0
804.77 0
804.83 0
804.90 0
804.96 0
805.03 0
805.09 0
805.16 0
805.22 0
805.29 0
805.35 0
805.42 0
805.48 0
805.55 0
805.61 0
805.68 0
805.74 0
805.81 0
805.87 0
805.94 0
806.00 0
806.07 0
806.13 0
806.20 0
806.26 0
806.33 0
806.39 0
806.46 0
806.52 0
806.59 0
806.65 0
806.72 0
806.78 0
806.85 0
806.91 0
806.98 0
807.04 0
807.11 0
807.17 0
807.24 0
807.30 0
807.37 0
807.43 0
807.50 0
807.56 0
807.63 0
807.69 0
807.76 0
807.83 0
807.89 0
807.96 0
808.02 0
808.09 0
808.15 0
808.22 0
808.28 0
808.35 0
808.41 0
808.48 0
808.54 0
808.61 0
808.67 0
808.74 0
808.80 0
808.87 0
808.93 0
809.00 0
809.06 0
809.13 0
809.19 0
809.26 0
809.32 0
809.39 0
809.45 0
809.52 0
809.59 0
809.65 0
809.72 0
809.78 0
809.85 0
809.91 0
809.98 0
810.04 0
810.11 0
810.17 0
810.24 0
810.30 0
810.37 0
810.43 0
810.50 0
810.56 0
810.63 0
810.69 0
810.76 0
810.83 0
810.89 0
810.96 0
811.02 0
811.09 0
811.15 0
811.22 0
811.28 0
811.35 0
811.41 0
811.48 0
811.54 0
811.61 0
811.67 0
811.74 0
811.80 0
811.87 0
811.94 0
812.00 0
812.07 0
812.13 0
812.20 0
812.26 0
812.33 0
812.39 0
812.46 0
812.52 0
812.59 0
812.65 0
812.72 0
812.78 0
812.85 0
812.92 0
812.98 0
813.05 0
813.11 0
813.18 0
813.24 0
813.31 0
813.37 0
813.44 0
813.50 0
813.57 0
813.63 0
813.70 0
813.77 0
813.83 0
813.90 0
813.96 0
814.03 0
814.09 0
814.16 0
814.22 0
814.29 0
814.35 0
814.42 0
814.48 0
814.55 0
814.62 0
814.68 0
814.75 0
814.81 0
814.88 0
814.94 0
815.01 0
815.07 0
815.14 0
815.20 0
815.27 0
815.34 0
815.40 0
815.47 0
815.53 0
815.60 0
815.66 0
815.73 0
815.79 0
815.86 0
815.92 0
815.99 0
816.06 0
816.12 0
816.19 0
816.25 0
816.32 0
816.38 0
816.45 0
816.51 0
816.58 0
816.65 0
816.71 0
816.78 0
816.84 0
816.91 0
816.97 0
817.04 0
817.10 0
817.17 0
817.24 0
817.30 0
817.37 0
817.43 0
817.50 0
817.56 0
817.63 0
817.69 0
817.76 0
817.82 0
817.89 0
817.96 0
818.02 0
818.09 0
818.15 0
818.22 0
818.28 0
818.35 0
818.42 0
818.48 0
818.55 0
818.61 0
818.68 0
818.74 0
818.81 0
818.87 0
818.94 0
819.01 0
819.07 0
819.14 0
819.20 0
819.27 0
819.33 0
819.40 0
819.46 0
819.53 0
819.60 0
819.66 0
819.73 0
819.79 0
819.86 0
819.92 0
819.99 0
820.06 0
820.12 0
820.19 0
820.25 0
820.32 0
820.38 0
820.45 0
820.52 0
820.58 0
820.65 0
820.71 0
820.78 0
820.84 0
820.91 0
820.97 0
821.04 0
821.11 0
821.17 0
821.24 0
821.30 0
821.37 0
821.43 0
821.50 0
821.57 0
821.63 0
821.70 0
821.76 0
821.83 0
821.89 0
821.96 0
822.03 0
822.09 0
822.16 0
822.22 0
822.29 0
822.35 0
822.42 0
822.49 0
822.55 0
822.62 0
822.68 0
822.75 0
822.82 0
822.88 0
822.95 0
823.01 0
823.08 0
823.14 0
823.21 0
823.28 0
823.34 0
823.41 0
823.47 0
823.54 0
823.60 0
823.67 0
823.74 0
823.80 0
823.87 0
823.93 0
824.00 0
824.06 0
824.13 0
824.20 0
824.26 0
824.33 0
824.39 0
824.46 0
824.53 0
824.59 0
824.66 0
824.72 0
824.79 0
824.85 0
824.92 0
824.99 0
825.05 0
825.12 0
825.18 0
825.25 0
825.32 0
825.38 0
825.45 0
825.51 0
825.58 0
825.65 0
825.71 0
825.78 0
825.84 0
825.91 0
825.97 0
826.04 0
826.11 0
826.17 0
826.24 0
826.30 0
826.37 0
826.44 0
826.50 0
826.57 0
826.63 0
826.70 0
826.77 0
826.83 0
826.90 0
826.96 0
827.03 0
827.09 0
827.16 0
827.23 0
827.29 0
827.36 0
827.42 0
827.49 0
827.56 0
827.62 0
827.69 0
827.75 0
827.82 0
827.89 0
827.95 0
828.02 0
828.08 0
828.15 0
828.22 0
828.28 0
828.35 0
828.41 0
828.48 0
828.55 0
828.61 0
828.68 0
828.74 0
828.81 0
828.88 0
828.94 0
829.01 0
829.07 0
829.14 0
829.21 0
829.27 0
829.34 0
829.40 0
829.47 0
829.54 0
829.60 0
829.67 0
829.73 0
829.80 0
829.87 0
829.93 0
830.00 0
830.06 0
830.13 0
830.20 0
830.26 0
830.33 0
830.39 0
830.46 0
830.53 0
830.59 0
830.66 0
830.73 0
830.79 0
830.86 0
830.92 0
830.99 0
831.06 0
831.12 0
831.19 0
831.25 0
831.32 0
831.39 0
831.45 0
831.52 0
831.58 0
831.65 0
831.72 0
831.78 0
831.85 0
831.91 0
831.98 0
832.05 0
832.11 0
832.18 0
832.25 0
832.31 0
832.38 0
832.44 0
832.51 0
832.58 0
832.64 0
832.71 0
832.77 0
832.84 0
832.91 0
832.97 0
833.04 0
833.11 0
833.17 0
833.24 0
833.30 0
833.37 0
833.44 0
833.50 0
833.57 0
833.63 0
833.70 0
833.77 0
833.83 0
833.90 0
833.97 0
834.03 0
834.10 0
834.16 0
834.23 0
834.30 0
834.36 0
834.43 0
834.50 0
834.56 0
834.63 0
834.69 0
834.76 0
834.83 0
834.89 0
834.96 0
835.03 0
835.09 0
835.16 0
835.22 0
835.29 0
835.36 0
835.42 0
835.49 0
835.56 0
835.62 0
835.69 0
835.75 0
835.82 0
835.89 0
835.95 0
836.02 0
836.09 0
836.15 0
836.22 0
836.28 0
836.35 0
836.42 0
836.48 0
836.55 0
836.62 0
836.68 0
836.75 0
836.81 0
836.88 0
836.95 0
837.01 0
837.08 0
837.15 0
837.21 0
837.28 0
837.35 0
837.41 0
837.48 0
837.54 0
837.61 0
837.68 0
837.74 0
837.81 0
837.88 0
837.94 0
838.01 0
838.08 0
838.14 0
838.21 0
838.27 0
838.34 0
838.41 0
838.47 0
838.54 0
838.61 0
838.67 0
838.74 0
838.81 0
838.87 0
838.94 0
839.00 0
839.07 0
839.14 0
839.20 0
839.27 0
839.34 0
839.40 0
839.47 0
839.54 0
839.60 0
839.67 0
839.74 0
839.80 0
839.87 0
839.93 0
840.00 0
840.07 0
840.13 0
840.20 0
840.27 0
840.33 0
840.40 0
840.47 0
840.53 0
840.60 0
840.67 0
840.73 0
840.80 0
840.87 0
840.93 0
841.00 0
841.06 0
841.13 0
841.20 0
841.26 0
841.33 0
841.40 0
841.46 0
841.53 0
841.60 0
841.66 0
841.73 0
841.80 0
841.86 0
841.93 0
842.00 0
842.06 0
842.13 0
842.20 0
842.26 0
842.33 0
842.39 0
842.46 0
842.53 0
842.59 0
842.66 0
842.73 0
842.79 0
842.86 0
842.93 0
842.99 0
843.06 0
843.13 0
843.19 0
843.26 0
843.33 0
843.39 0
843.46 0
843.53 0
843.59 0
843.66 0
843.73 0
843.79 0
843.86 0
843.93 0
843.99 0
844.06 0
844.13 0
844.19 0
844.26 0
844.33 0
844.39 0
844.46 0
844.53 0
844.59 0
844.66 0
844.73 0
844.79 0
844.86 0
844.93 0
844.99 0
845.06 0
845.13 0
845.19 0
845.26 0
845.32 0
845.39 0
845.46 0
845.52 0
845.59 0
845.66 0
845.72 0
845.79 0
845.86 0
845.92 0
845.99 0
846.06 0
846.12 0
846.19 0
846.26 0
846.33 0
846.39 0
846.46 0
846.53 0
846.59 0
846.66 0
846.73 0
846.79 0
846.86 0
846.93 0
846.99 0
847.06 0
847.13 0
847.19 0
847.26 0
847.33 0
847.39 0
847.46 0
847.53 0
847.59 0
847.66 0
847.73 0
847.79 0
847.86 0
847.93 0
847.99 0
848.06 0
848.13 0
848.19 0
848.26 0
848.33 0
848.39 0
848.46 0
848.53 0
848.59 0
848.66 0
848.73 0
848.79 0
848.86 0
848.93 0
848.99 0
849.06 0
849.13 0
849.20 0
849.26 0
849.33 0
849.40 0
849.46 0
849.53 0
849.60 0
849.66 0
849.73 0
849.80 0
849.86 0
849.93 0
850.00 0
850.06 0
850.13 0
850.20 0
850.26 0
850.33 0
850.40 0
850.47 0
850.53 0
850.60 0
850.67 0
850.73 0
850.80 0
850.87 0
850.93 0
851.00 0
851.07 0
851.13 0
851.20 0
851.27 0
851.33 0
851.40 0
851.47 0
851.54 0
851.60 0
851.67 0
851.74 0
851.80 0
851.87 0
851.94 0
852.00 0
852.07 0
852.14 0
852.20 0
852.27 0
852.34 0
852.40 0
852.47 0
852.54 0
852.61 0
852.67 0
852.74 0
852.81 0
852.87 0
852.94 0
853.01 0
853.07 0
853.14 0
853.21 0
853.28 0
853.34 0
853.41 0
853.48 0
853.54 0
853.61 0
853.68 0
853.74 0
853.81 0
853.88 0
853.95 0
854.01 0
854.08 0
854.15 0
854.21 0
854.28 0
854.35 0
854.41 0
854.48 0
854.55 0
854.62 0
854.68 0
854.75 0
854.82 0
854.88 0
854.95 0
855.02 0
855.08 0
855.15 0
855.22 0
855.29 0
855.35 0
855.42 0
855.49 0
855.55 0
855.62 0
855.69 0
855.75 0
855.82 0
855.89 0
855.96 0
856.02 0
856.09 0
856.16 0
856.22 0
856.29 0
856.36 0
856.43 0
856.49 0
856.56 0
856.63 0
856.69 0
856.76 0
856.83 0
856.90 0
856.96 0
857.03 0
857.10 0
857.16 0
857.23 0
857.30 0
857.36 0
857.43 0
857.50 0
857.57 0
857.63 0
857.70 0
857.77 0
857.83 0
857.90 0
857.97 0
858.04 0
858.10 0
858.17 0
858.24 0
858.31 0
858.37 0
858.44 0
858.51 0
858.57 0
858.64 0
858.71 0
858.78 0
858.84 0
858.91 0
858.98 0
859.04 0
859.11 0
859.18 0
859.25 0
859.31 0
859.38 0
859.45 0
859.51 0
859.58 0
859.65 0
859.72 0
859.78 0
859.85 0
859.92 0
859.98 0
860.05 0
860.12 0
860.19 0
860.25 0
860.32 0
860.39 0
860.46 0
860.52 0
860.59 0
860.66 0
860.72 0
860.79 0
860.86 0
860.93 0
860.99 0
861.06 0
861.13 0
861.20 0
861.26 0
861.33 0
861.40 0
861.46 0
861.53 0
861.60 0
861.67 0
861.73 0
861.80 0
861.87 0
861.94 0
862.00 0
862.07 0
862.14 0
862.20 0
862.27 0
862.34 0
862.41 0
862.47 0
862.54 0
862.61 0
862.68 0
862.74 0
862.81 0
862.88 0
862.95 0
863.01 0
863.08 0
863.15 0
863.21 0
863.28 0
863.35 0
863.42 0
863.48 0
863.55 0
863.62 0
863.69 0
863.75 0
863.82 0
863.89 0
863.96 0
864.02 0
864.09 0
864.16 0
864.23 0
864.29 0
864.36 0
864.43 0
864.50 0
864.56 0
864.63 0
864.70 0
864.76 0
864.83 0
864.90 0
864.97 0
865.03 0
865.10 0
865.17 0
865.24 0
865.30 0
865.37 0
865.44 0
865.51 0
865.57 0
865.64 0
865.71 0
865.78 0
865.84 0
865.91 0
865.98 0
866.05 0
866.11 0
866.18 0
866.25 0
866.32 0
866.38 0
866.45 0
866.52 0
866.59 0
866.65 0
866.72 0
866.79 0
866.86 0
866.92 0
866.99 0
867.06 0
867.13 0
867.19 0
867.26 0
867.33 0
867.40 0
867.46 0
867.53 0
867.60 0
867.67 0
867.73 0
867.80 0
867.87 0
867.94 0
868.00 0
868.07 0
868.14 0
868.21 0
868.27 0
868.34 0
868.41 0
868.48 0
868.54 0
868.61 0
868.68 0
868.75 0
868.81 0
868.88 0
868.95 0
869.02 0
869.08 0
869.15 0
869.22 0
869.29 0
869.35 0
869.42 0
869.49 0
869.56 0
869.63 0
869.69 0
869.76 0
869.83 0
869.90 0
869.96 0
870.03 0
870.10 0
870.17 0
870.23 0
870.30 0
870.37 0
870.44 0
870.50 0
870.57 0
870.64 0
870.71 0
870.78 0
870.84 0
870.91 0
870.98 0
871.05 0
871.11 0
871.18 0
871.25 0
871.32 0
871.38 0
871.45 0
871.52 0
871.59 0
871.65 0
871.72 0
871.79 0
871.86 0
871.93 0
871.99 0
872.06 0
872.13 0
872.20 0
872.26 0
872.33 0
872.40 0
872.47 0
872.53 0
872.60 0
872.67 0
872.74 0
872.81 0
872.87 0
872.94 0
873.01 0
873.08 0
873.14 0
873.21 0
873.28 0
873.35 0
873.42 0
873.48 0
873.55 0
873.62 0
873.69 0
873.75 0
873.82 0
873.89 0
873.96 0
874.03 0
874.09 0
874.16 0
874.23 0
874.30 0
874.36 0
874.43 0
874.50 0
874.57 0
874.64 0
874.70 0
874.77 0
874.84 0
874.91 0
874.97 0
875.04 0
875.11 0
875.18 0
875.25 0
875.31 0
875.38 0
875.45 0
875.52 0
875.58 0
875.65 0
875.72 0
875.79 0
875.86 0
875.92 0
875.99 0
876.06 0
876.13 0
876.20 0
876.26 0
876.33 0
876.40 0
876.47 0
876.53 0
876.60 0
876.67 0
876.74 0
876.81 0
876.87 0
876.94 0
877.01 0
877.08 0
877.15 0
877.21 0
877.28 0
877.35 0
877.42 0
877.49 0
877.55 0
877.62 0
877.69 0
877.76 0
877.82 0
877.89 0
877.96 0
878.03 0
878.10 0
878.16 0
878.23 0
878.30 0
878.37 0
878.44 0
878.50 0
878.57 0
878.64 0
878.71 0
878.78 0
878.84 0
878.91 0
878.98 0
879.05 0
879.12 0
879.18 0
879.25 0
879.32 0
879.39 0
879.46 0
879.52 0
879.59 0
879.66 0
879.73 0
879.80 0
879.86 0
879.93 0
880.00 0
880.07 0
880.14 0
880.20 0
880.27 0
880.34 0
880.41 0
880.48 0
880.54 0
880.61 0
880.68 0
880.75 0
880.82 0
880.88 0
880.95 0
881.02 0
881.09 0
881.16 0
881.22 0
881.29 0
881.36 0
881.43 0
881.50 0
881.56 0
881.63 0
881.70 0
881.77 0
881.84 0
881.90 0
881.97 0
882.04 0
882.11 0
882.18 0
882.25 0
882.31 0
882.38 0
882.45 0
882.52 0
882.59 0
882.65 0
882.72 0
882.79 0
882.86 0
882.93 0
882.99 0
883.06 0
883.13 0
883.20 0
883.27 0
883.33 0
883.40 0
883.47 0
883.54 0
883.61 0
883.68 0
883.74 0
883.81 0
883.88 0
883.95 0
884.02 0
884.08 0
884.15 0
884.22 0
884.29 0
884.36 0
884.43 0
884.49 0
884.56 0
884.63 0
884.70 0
884.77 0
884.83 0
884.90 0
884.97 0
885.04 0
885.11 0
885.18 0
885.24 0
885.31 0
885.38 0
885.45 0
885.52 0
885.58 0
885.65 0
885.72 0
885.79 0
885.86 0
885.93 0
885.99 0
886.06 0
886.13 0
886.20 0
886.27 0
886.34 0
886.40 0
886.47 0
886.54 0
886.61 0
886.68 0
886.75 0
886.81 0
886.88 0
886.95 0
887.02 0
887.09 0
887.15 0
887.22 0
887.29 0
887.36 0
887.43 0
887.50 0
887.56 0
887.63 0
887.70 0
887.77 0
887.84 0
887.91 0
887.97 0
888.04 0
888.11 0
888.18 0
888.25 0
888.32 0
888.38 0
888.45 0
888.52 0
888.59 0
888.66 0
888.73 0
888.79 0
888.86 0
888.93 0
889.00 0
889.07 0
889.14 0
889.20 0
889.27 0
889.34 0
889.41 0
889.48 0
889.55 0
889.61 0
889.68 0
889.75 0
889.82 0
889.89 0
889.96 0
890.02 0
890.09 0
890.16 0
890.23 0
890.30 0
890.37 0
890.44 0
890.50 0
890.57 0
890.64 0
890.71 0
890.78 0
890.85 0
890.91 0
890.98 0
891.05 0
891.12 0
891.19 0
891.26 0
891.32 0
891.39 0
891.46 0
891.53 0
891.60 0
891.67 0
891.74 0
891.80 0
891.87 0
891.94 0
892.01 0
892.08 0
892.15 0
892.21 0
892.28 0
892.35 0
892.42 0
892.49 0
892.56 0
892.63 0
892.69 0
892.76 0
892.83 0
892.90 0
892.97 0
893.04 0
893.11 0
893.17 0
893.24 0
893.31 0
893.38 0
893.45 0
893.52 0
893.58 0
893.65 0
893.72 0
893.79 0
893.86 0
893.93 0
894.00 0
894.06 0
894.13 0
894.20 0
894.27 0
894.34 0
894.41 0
894.48 0
894.54 0
894.61 0
894.68 0
894.75 0
894.82 0
894.89 0
894.96 0
895.02 0
895.09 0
895.16 0
895.23 0
895.30 0
895.37 0
895.44 0
895.50 0
895.57 0
895.64 0
895.71 0
895.78 0
895.85 0
895.92 0
895.98 0
896.05 0
896.12 0
896.19 0
896.26 0
896.33 0
896.40 0
896.47 0
896.53 0
896.60 0
896.67 0
896.74 0
896.81 0
896.88 0
896.95 0
897.01 0
897.08 0
897.15 0
897.22 0
897.29 0
897.36 0
897.43 0
897.50 0
897.56 0
897.63 0
897.70 0
897.77 0
897.84 0
897.91 0
897.98 0
898.04 0
898.11 0
898.18 0
898.25 0
898.32 0
898.39 0
898.46 0
898.53 0
898.59 0
898.66 0
898.73 0
898.80 0
898.87 0
898.94 0
899.01 0
899.08 0
899.14 0
899.21 0
899.28 0
899.35 0
899.42 0
899.49 0
899.56 0
899.63 0
899.69 0
899.76 0
899.83 0
899.90 0
899.97 0
900.04 0
900.11 0
900.18 0
900.24 0
900.31 0
900.38 0
900.45 0
900.52 0
900.59 0
900.66 0
900.73 0
900.79 0
900.86 0
900.93 0
901.00 0
901.07 0
901.14 0
901.21 0
901.28 0
901.35 0
901.41 0
901.48 0
901.55 0
901.62 0
901.69 0
901.76 0
901.83 0
901.90 0
901.96 0
902.03 0
902.10 0
902.17 0
902.24 0
902.31 0
902.38 0
902.45 0
902.52 0
902.58 0
902.65 0
902.72 0
902.79 0
902.86 0
902.93 0
903.00 0
903.07 0
903.14 0
903.20 0
903.27 0
903.34 0
903.41 0
903.48 0
903.55 0
903.62 0
903.69 0
903.76 0
903.82 0
903.89 0
903.96 0
904.03 0
904.10 0
904.17 0
904.24 0
904.31 0
904.38 0
904.45 0
904.51 0
904.58 0
904.65 0
904.72 0
904.79 0
904.86 0
904.93 0
905.00 0
905.07 0
905.13 0
905.20 0
905.27 0
905.34 0
905.41 0
905.48 0
905.55 0
905.62 0
905.69 0
905.76 0
905.82 0
905.89 0
905.96 0
906.03 0
906.10 0
906.17 0
906.24 0
906.31 0
906.38 0
906.45 0
906.51 0
906.58 0
906.65 0
906.72 0
906.79 0
906.86 0
906.93 0
907.00 0
907.07 0
907.14 0
907.21 0
907.27 0
907.34 0
907.41 0
907.48 0
907.55 0
907.62 0
907.69 0
907.76 0
907.83 0
907.90 0
907.96 0
908.03 0
908.10 0
908.17 0
908.24 0
908.31 0
908.38 0
908.45 0
908.52 0
908.59 0
908.66 0
908.72 0
908.79 0
908.86 0
908.93 0
909.00 0
909.07 0
909.14 0
909.21 0
909.28 0
909.35 0
909.42 0
909.49 0
909.55 0
909.62 0
909.69 0
909.76 0
909.83 0
909.90 0
909.97 0
910.04 0
910.11 0
910.18 0
910.25 0
910.31 0
910.38 0
910.45 0
910.52 0
910.59 0
910.66 0
910.73 0
910.80 0
910.87 0
910.94 0
911.01 0
911.08 0
911.15 0
911.21 0
911.28 0
911.35 0
911.42 0
911.49 0
911.56 0
911.63 0
911.70 0
911.77 0
911.84 0
911.91 0
911.98 0
912.05 0
912.11 0
912.18 0
912.25 0
912.32 0
912.39 0
912.46 0
912.53 0
912.60 0
912.67 0
912.74 0
912.81 0
912.88 0
912.95 0
913.01 0
913.08 0
913.15 0
913.22 0
913.29 0
913.36 0
913.43 0
913.50 0
913.57 0
913.64 0
913.71 0
913.78 0
913.85 0
913.92 0
913.98 0
914.05 0
914.12 0
914.19 0
914.26 0
914.33 0
914.40 0
914.47 0
914.54 0
914.61 0
914.68 0
914.75 0
914.82 0
914.89 0
914.96 0
915.02 0
915.09 0
915.16 0
915.23 0
915.30 0
915.37 0
915.44 0
915.51 0
915.58 0
915.65 0
915.72 0
915.79 0
915.86 0
915.93 0
916.00 0
916.06 0
916.13 0
916.20 0
916.27 0
916.34 0
916.41 0
916.48 0
916.55 0
916.62 0
916.69 0
916.76 0
916.83 0
916.90 0
916.97 0
917.04 0
917.11 0
917.18 0
917.24 0
917.31 0
917.38 0
917.45 0
917.52 0
917.59 0
917.66 0
917.73 0
917.80 0
917.87 0
917.94 0
918.01 0
918.08 0
918.15 0
918.22 0
918.29 0
918.36 0
918.43 0
918.50 0
918.56 0
918.63 0
918.70 0
918.77 0
918.84 0
918.91 0
918.98 0
919.05 0
919.12 0
919.19 0
919.26 0
919.33 0
919.40 0
919.47 0
919.54 0
919.61 0
919.68 0
919.75 0
919.82 0
919.89 0
919.95 0
920.02 0
920.09 0
920.16 0
920.23 0
920.30 0
920.37 0
920.44 0
920.51 0
920.58 0
920.65 0
920.72 0
920.79 0
920.86 0
920.93 0
921.00 0
921.07 0
921.14 0
921.21 0
921.28 0
921.35 0
921.42 0
921.49 0
921.55 0
921.62 0
921.69 0
921.76 0
921.83 0
921.90 0
921.97 0
922.04 0
922.11 0
922.18 0
922.25 0
922.32 0
922.39 0
922.46 0
922.53 0
922.60 0
922.67 0
922.74 0
922.81 0
922.88 0
922.95 0
923.02 0
923.09 0
923.16 0
923.23 0
923.30 0
923.37 0
923.43 0
923.50 0
923.57 0
923.64 0
923.71 0
923.78 0
923.85 0
923.92 0
923.99 0
924.06 0
924.13 0
924.20 0
924.27 0
924.34 0
924.41 0
924.48 0
924.55 0
924.62 0
924.69 0
924.76 0
924.83 0
924.90 0
924.97 0
925.04 0
925.11 0
925.18 0
925.25 0
925.32 0
925.39 0
925.46 0
925.53 0
925.60 0
925.67 0
925.74 0
925.80 0
925.87 0
925.94 0
926.01 0
926.08 0
926.15 0
926.22 0
926.29 0
926.36 0
926.43 0
926.50 0
926.57 0
926.64 0
926.71 0
926.78 0
926.85 0
926.92 0
926.99 0
927.06 0
927.13 0
927.20 0
927.27 0
927.34 0
927.41 0
927.48 0
927.55 0
927.62 0
927.69 0
927.76 0
927.83 0
927.90 0
927.97 0
928.04 0
928.11 0
928.18 0
928.25 0
928.32 0
928.39 0
928.46 0
928.53 0
928.60 0
928.67 0
928.74 0
928.81 0
928.88 0
928.95 0
929.02 0
929.09 0
929.16 0
929.23 0
929.30 0
929.37 0
929.44 0
929.51 0
929.58 0
929.65 0
929.72 0
929.79 0
929.85 0
929.92 0
929.99 0
930.06 0
930.13 0
930.20 0
930.27 0
930.34 0
930.41 0
930.48 0
930.55 0
930.62 0
930.69 0
930.76 0
930.83 0
930.90 0
930.97 0
931.04 0
931.11 0
931.18 0
931.25 0
931.32 0
931.39 0
931.46 0
931.53 0
931.60 0
931.67 0
931.74 0
931.81 0
931.88 0
931.95 0
932.02 0
932.09 0
932.16 0
932.23 0
932.30 0
932.37 0
932.44 0
932.51 0
932.58 0
932.65 0
932.72 0
932.79 0
932.86 0
932.93 0
933.00 0
933.07 0
933.14 0
933.21 0
933.28 0
933.35 0
933.42 0
933.49 0
933.56 0
933.63 0
933.70 0
933.77 0
933.84 0
933.91 0
933.98 0
934.05 0
934.12 0
934.19 0
934.26 0
934.33 0
934.40 0
934.47 0
934.54 0
934.61 0
934.68 0
934.75 0
934.82 0
934.90 0
934.97 0
935.04 0
935.11 0
935.18 0
935.25 0
935.32 0
935.39 0
935.46 0
935.53 0
935.60 0
935.67 0
935.74 0
935.81 0
935.88 0
935.95 0
936.02 0
936.09 0
936.16 0
936.23 0
936.30 0
936.37 0
936.44 0
936.51 0
936.58 0
936.65 0
936.72 0
936.79 0
936.86 0
936.93 0
937.00 0
937.07 0
937.14 0
937.21 0
937.28 0
937.35 0
937.42 0
937.49 0
937.56 0
937.63 0
937.70 0
937.77 0
937.84 0
937.91 0
937.98 0
938.05 0
938.12 0
938.19 0
938.26 0
938.33 0
938.40 0
938.47 0
938.54 0
938.61 0
938.68 0
938.75 0
938.82 0
938.89 0
938.96 0
939.04 0
939.11 0
939.18 0
939.25 0
939.32 0
939.39 0
939.46 0
939.53 0
939.60 0
939.67 0
939.74 0
939.81 0
939.88 0
939.95 0
940.02 0
940.09 0
940.16 0
940.23 0
940.30 0
940.37 0
940.44 0
940.51 0
940.58 0
940.65 0
940.72 0
940.79 0
940.86 0
940.93 0
941.00 0
941.07 0
941.14 0
941.21 0
941.28 0
941.35 0
941.43 0
941.50 0
941.57 0
941.64 0
941.71 0
941.78 0
941.85 0
941.92 0
941.99 0
942.06 0
942.13 0
942.20 0
942.27 0
942.34 0
942.41 0
942.48 0
942.55 0
942.62 0
942.69 0
942.76 0
942.83 0
942.90 0
942.97 0
943.04 0
943.11 0
943.18 0
943.26 0
943.33 0
943.40 0
943.47 0
943.54 0
943.61 0
943.68 0
943.75 0
943.82 0
943.89 0
943.96 0
944.03 0
944.10 0
944.17 0
944.24 0
944.31 0
944.38 0
944.45 0
944.52 0
944.59 0
944.66 0
944.73 0
944.80 0
944.88 0
944.95 0
945.02 0
945.09 0
945.16 0
945.23 0
945.30 0
945.37 0
945.44 0
945.51 0
945.58 0
945.65 0
945.72 0
945.79 0
945.86 0
945.93 0
946.00 0
946.07 0
946.14 0
946.21 0
946.29 0
946.36 0
946.43 0
946.50 0
946.57 0
946.64 0
946.71 0
946.78 0
946.85 0
946.92 0
946.99 0
947.06 0
947.13 0
947.20 0
947.27 0
947.34 0
947.41 0
947.48 0
947.55 0
947.63 0
947.70 0
947.77 0
947.84 0
947.91 0
947.98 0
948.05 0
948.12 0
948.19 0
948.26 0
948.33 0
948.40 0
948.47 0
948.54 0
948.61 0
948.68 0
948.75 0
948.83 0
948.90 0
948.97 0
949.04 0
949.11 0
949.18 0
949.25 0
949.32 0
949.39 0
949.46 0
949.53 0
949.60 0
949.67 0
949.74 0
949.81 0
949.89 0
949.96 0
950.03 0
950.10 0
950.17 0
950.24 0
950.31 0
950.38 0
950.45 0
950.52 0
950.59 0
950.66 0
950.73 0
950.80 0
950.87 0
950.95 0
951.02 0
951.09 0
951.16 0
951.23 0
951.30 0
951.37 0
951.44 0
951.51 0
951.58 0
951.65 0
951.72 0
951.79 0
951.86 0
951.94 0
952.01 0
952.08 0
952.15 0
952.22 0
952.29 0
952.36 0
952.43 0
952.50 0
952.57 0
952.64 0
952.71 0
952.78 0
952.85 0
952.93 0
953.00 0
953.07 0
953.14 0
953.21 0
953.28 0
953.35 0
953.42 0
953.49 0
953.56 0
953.63 0
953.70 0
953.78 0
953.85 0
953.92 0
953.99 0
954.06 0
954.13 0
954.20 0
954.27 0
954.34 0
954.41 0
954.48 0
954.55 0
954.62 0
954.70 0
954.77 0
954.84 0
954.91 0
954.98 0
955.05 0
955.12 0
955.19 0
955.26 0
955.33 0
955.40 0
955.48 0
955.55 0
955.62 0
955.69 0
955.76 0
955.83 0
955.90 0
955.97 0
956.04 0
956.11 0
956.18 0
956.25 0
956.33 0
956.40 0
956.47 0
956.54 0
956.61 0
956.68 0
956.75 0
956.82 0
956.89 0
956.96 0
957.03 0
957.11 0
957.18 0
957.25 0
957.32 0
957.39 0
957.46 0
957.53 0
957.60 0
957.67 0
957.74 0
957.81 0
957.89 0
957.96 0
958.03 0
958.10 0
958.17 0
958.24 0
958.31 0
958.38 0
958.45 0
958.52 0
958.60 0
958.67 0
958.74 0
958.81 0
958.88 0
958.95 0
959.02 0
959.09 0
959.16 0
959.23 0
959.31 0
959.38 0
959.45 0
959.52 0
959.59 0
959.66 0
959.73 0
959.80 0
959.87 0
959.94 0
960.02 0
960.09 0
960.16 0
960.23 0
960.30 0
960.37 0
960.44 0
960.51 0
960.58 0
960.66 0
960.73 0
960.80 0
960.87 0
960.94 0
961.01 0
961.08 0
961.15 0
961.22 0
961.29 0
961.37 0
961.44 0
961.51 0
961.58 0
961.65 0
961.72 0
961.79 0
961.86 0
961.93 0
962.01 0
962.08 0
962.15 0
962.22 0
962.29 0
962.36 0
962.43 0
962.50 0
962.57 0
962.65 0
962.72 0
962.79 0
962.86 0
962.93 0
963.00 0
963.07 0
963.14 0
963.21 0
963.29 0
963.36 0
963.43 0
963.50 0
963.57 0
963.64 0
963.71 0
963.78 0
963.86 0
963.93 0
964.00 0
964.07 0
964.14 0
964.21 0
964.28 0
964.35 0
964.42 0
964.50 0
964.57 0
964.64 0
964.71 0
964.78 0
964.85 0
964.92 0
964.99 0
965.07 0
965.14 0
965.21 0
965.28 0
965.35 0
965.42 0
965.49 0
965.56 0
965.64 0
965.71 0
965.78 0
965.85 0
965.92 0
965.99 0
966.06 0
966.13 0
966.21 0
966.28 0
966.35 0
966.42 0
966.49 0
966.56 0
966.63 0
966.70 0
966.78 0
966.85 0
966.92 0
966.99 0
967.06 0
967.13 0
967.20 0
967.27 0
967.35 0
967.42 0
967.49 0
967.56 0
967.63 0
967.70 0
967.77 0
967.85 0
967.92 0
967.99 0
968.06 0
968.13 0
968.20 0
968.27 0
968.34 0
968.42 0
968.49 0
968.56 0
968.63 0
968.70 0
968.77 0
968.84 0
968.92 0
968.99 0
969.06 0
969.13 0
969.20 0
969.27 0
969.34 0
969.41 0
969.49 0
969.56 0
969.63 0
969.70 0
969.77 0
969.84 0
969.91 0
969.99 0
970.06 0
970.13 0
970.20 0
970.27 0
970.34 0
970.41 0
970.49 0
970.56 0
970.63 0
970.70 0
970.77 0
970.84 0
970.91 0
970.99 0
971.06 0
971.13 0
971.20 0
971.27 0
971.34 0
971.41 0
971.49 0
971.56 0
971.63 0
971.70 0
971.77 0
971.84 0
971.91 0
971.99 0
972.06 0
972.13 0
972.20 0
972.27 0
972.34 0
972.41 0
972.49 0
972.56 0
972.63 0
972.70 0
972.77 0
972.84 0
972.92 0
972.99 0
973.06 0
973.13 0
973.20 0
973.27 0
973.34 0
973.42 0
973.49 0
973.56 0
973.63 0
973.70 0
973.77 0
973.85 0
973.92 0
973.99 0
974.06 0
974.13 0
974.20 0
974.27 0
974.35 0
974.42 0
974.49 0
974.56 0
974.63 0
974.70 0
974.78 0
974.85 0
974.92 0
974.99 0
975.06 0
975.13 0
975.20 0
975.28 0
975.35 0
975.42 0
975.49 0
975.56 0
975.63 0
975.71 0
975.78 0
975.85 0
975.92 0
975.99 0
976.06 0
976.14 0
976.21 0
976.28 0
976.35 0
976.42 0
976.49 0
976.57 0
976.64 0
976.71 0
976.78 0
976.85 0
976.92 0
977.00 0
977.07 0
977.14 0
977.21 0
977.28 0
977.35 0
977.43 0
977.50 0
977.57 0
977.64 0
977.71 0
977.78 0
977.86 0
977.93 0
978.00 0
978.07 0
978.14 0
978.21 0
978.29 0
978.36 0
978.43 0
978.50 0
978.57 0
978.64 0
978.72 0
978.79 0
978.86 0
978.93 0
979.00 0
979.07 0
979.15 0
979.22 0
979.29 0
979.36 0
979.43 0
979.51 0
979.58 0
979.65 0
979.72 0
979.79 0
979.86 0
979.94 0
980.01 0
980.08 0
980.15 0
980.22 0
980.29 0
980.37 0
980.44 0
980.51 0
980.58 0
980.65 0
980.73 0
980.80 0
980.87 0
980.94 0
981.01 0
981.08 0
981.16 0
981.23 0
981.30 0
981.37 0
981.44 0
981.52 0
981.59 0
981.66 0
981.73 0
981.80 0
981.87 0
981.95 0
982.02 0
982.09 0
982.16 0
982.23 0
982.31 1
982.38 1
982.45 1
982.52 1
982.59 1
982.66 1
982.74 0
982.81 0
982.88 0
982.95 0
983.02 0
983.10 0
983.17 0
983.24 0
983.31 0
983.38 0
983.46 0
983.53 0
983.60 0
983.67 0
983.74 0
983.81 0
983.89 0
983.96 0
984.03 0
984.10 0
984.17 0
984.25 0
984.32 0
984.39 0
984.46 0
984.53 0
984.61 0
984.68 0
984.75 0
984.82 0
984.89 0
984.97 0
985.04 0
985.11 0
985.18 0
985.25 0
985.33 0
985.40 0
985.47 0
985.54 0
985.61 0
985.69 0
985.76 0
985.83 0
985.90 0
985.97 0
986.05 0
986.12 0
986.19 0
986.26 0
986.33 0
986.41 0
986.48 0
986.55 0
986.62 0
986.69 0
986.77 0
986.84 0
986.91 0
986.98 0
987.05 0
987.13 0
987.20 0
987.27 0
987.34 0
987.41 0
987.49 0
987.56 0
987.63 0
987.70 0
987.77 0
987.85 0
987.92 0
987.99 0
988.06 1
988.13 1
988.21 1
988.28 1
988.35 1
988.42 0
988.49 0
988.57 0
988.64 0
988.71 0
988.78 0
988.85 0
988.93 0
989.00 0
989.07 0
989.14 0
989.22 0
989.29 0
989.36 0
989.43 0
989.50 0
989.58 0
989.65 0
989.72 0
989.79 0
989.86 0
989.94 0
990.01 0
990.08 0
990.15 1
990.22 1
990.30 1
990.37 1
990.44 1
990.51 1
990.59 0
990.66 0
990.73 0
990.80 0
990.87 0
990.95 0
991.02 0
991.09 0
991.16 0
991.24 0
991.31 0
991.38 0
991.45 1
991.52 1
991.60 1
991.67 1
991.74 1
991.81 1
991.88 1
991.96 1
992.03 1
992.10 1
992.17 0
992.25 0
992.32 0
992.39 0
992.46 0
992.53 0
992.61 0
992.68 0
992.75 0
992.82 0
992.90 0
992.97 0
993.04 0
993.11 0
993.18 0
993.26 0
993.33 0
993.40 0
993.47 0
993.55 1
993.62 1
993.69 1
993.76 1
993.84 1
993.91 1
993.98 1
994.05 0
994.12 0
994.20 0
994.27 0
994.34 1
994.41 1
994.49 1
994.56 1
994.63 1
994.70 1
994.78 1
994.85 1
994.92 1
994.99 1
995.06 1
995.14 1
995.21 1
995.28 1
995.35 1
995.43 1
995.50 1
995.57 1
995.64 1
995.72 1
995.79 1
995.86 1
995.93 1
996.00 0
996.08 0
996.15 0
996.22 0
996.29 0
996.37 0
996.44 0
996.51 1
996.58 1
996.66 1
996.73 1
996.80 1
996.87 1
996.95 1
997.02 0
997.09 0
997.16 0
997.24 0
997.31 1
997.38 1
997.45 1
997.52 1
997.60 1
997.67 1
997.74 0
997.81 0
997.89 0
997.96 0
998.03 1
998.10 1
998.18 1
998.25 1
998.32 1
998.39 1
998.47 1
998.54 1
998.61 1
998.68 1
998.76 1
998.83 1
998.90 1
998.97 1
999.05 1
999.12 1
999.19 0
999.26 0
999.34 0
999.41 0
999.48 0
999.55 0
999.63 0
999.70 0
999.77 0
999.84 0
999.92 0
999.99 0
1000.06 0
1000.13 0
1000.21 0
1000.28 0
1000.35 0
1000.42 1
1000.50 1
1000.57 1
1000.64 1
1000.71 1
1000.79 1
1000.86 0
1000.93 0
1001.00 0
1001.08 0
1001.15 0
1001.22 1
1001.29 1
1001.37 1
1001.44 1
1001.51 2
1001.58 2
1001.66 2
1001.73 2
1001.80 3
1001.87 3
1001.95 3
1002.02 2
1002.09 2
1002.16 2
1002.24 1
1002.31 1
1002.38 1
1002.45 1
1002.53 1
1002.60 1
1002.67 1
1002.74 1
1002.82 0
1002.89 0
1002.96 0
1003.04 0
1003.11 0
1003.18 1
1003.25 1
1003.33 1
1003.40 1
1003.47 1
1003.54 1
1003.62 1
1003.69 1
1003.76 0
1003.83 1
1003.91 1
1003.98 1
1004.05 1
1004.12 1
1004.20 1
1004.27 1
1004.34 1
1004.42 1
1004.49 1
1004.56 1
1004.63 1
1004.71 1
1004.78 1
1004.85 1
1004.92 1
1005.00 1
1005.07 0
1005.14 0
1005.21 0
1005.29 1
1005.36 1
1005.43 1
1005.51 1
1005.58 1
1005.65 2
1005.72 2
1005.80 2
1005.87 2
1005.94 2
1006.01 2
1006.09 2
1006.16 2
1006.23 2
1006.31 2
1006.38 2
1006.45 2
1006.52 2
1006.60 2
1006.67 2
1006.74 2
1006.81 2
1006.89 3
1006.96 3
1007.03 3
1007.11 3
1007.18 3
1007.25 2
1007.32 2
1007.40 2
1007.47 2
1007.54 2
1007.61 2
1007.69 2
1007.76 2
1007.83 1
1007.91 1
1007.98 1
1008.05 0
1008.12 0
1008.20 0
1008.27 0
1008.34 0
1008.42 0
1008.49 0
1008.56 0
1008.63 0
1008.71 0
1008.78 0
1008.85 0
1008.92 0
1009.00 0
1009.07 0
1009.14 0
1009.22 0
1009.29 0
1009.36 0
1009.43 0
1009.51 0
1009.58 0
1009.65 0
1009.73 0
1009.80 0
1009.87 0
1009.94 1
1010.02 1
1010.09 2
1010.16 2
1010.24 2
1010.31 2
1010.38 2
1010.45 2
1010.53 2
1010.60 1
1010.67 1
1010.75 1
1010.82 1
1010.89 1
1010.96 1
1011.04 2
1011.11 2
1011.18 2
1011.26 2
1011.33 2
1011.40 2
1011.48 2
1011.55 2
1011.62 2
1011.69 2
1011.77 1
1011.84 1
1011.91 1
1011.99 1
1012.06 1
1012.13 1
1012.20 1
1012.28 1
1012.35 1
1012.42 1
1012.50 1
1012.57 1
1012.64 1
1012.71 0
1012.79 0
1012.86 0
1012.93 0
1013.01 0
1013.08 1
1013.15 1
1013.23 1
1013.30 1
1013.37 1
1013.44 1
1013.52 1
1013.59 1
1013.66 1
1013.74 0
1013.81 0
1013.88 0
1013.96 0
1014.03 0
1014.10 1
1014.17 1
1014.25 2
1014.32 3
1014.39 3
1014.47 4
1014.54 4
1014.61 4
1014.69 4
1014.76 4
1014.83 4
1014.90 4
1014.98 3
1015.05 3
1015.12 3
1015.20 2
1015.27 2
1015.34 2
1015.42 2
1015.49 1
1015.56 1
1015.64 1
1015.71 2
1015.78 2
1015.85 2
1015.93 2
1016.00 2
1016.07 2
1016.15 2
1016.22 2
1016.29 1
1016.37 1
1016.44 1
1016.51 2
1016.59 2
1016.66 2
1016.73 2
1016.80 2
1016.88 2
1016.95 2
1017.02 2
1017.10 2
1017.17 1
1017.24 1
1017.32 1
1017.39 1
1017.46 1
1017.54 2
1017.61 2
1017.68 2
1017.76 2
1017.83 2
1017.90 2
1017.97 2
1018.05 2
1018.12 2
1018.19 2
1018.27 2
1018.34 2
1018.41 2
1018.49 3
1018.56 3
1018.63 3
1018.71 3
1018.78 3
1018.85 3
1018.93 3
1019.00 3
1019.07 3
1019.15 2
1019.22 2
1019.29 2
1019.36 1
1019.44 1
1019.51 2
1019.58 2
1019.66 3
1019.73 3
1019.80 4
1019.88 4
1019.95 4
1020.02 4
1020.10 5
1020.17 5
1020.24 5
1020.32 6
1020.39 6
1020.46 7
1020.54 7
1020.61 8
1020.68 8
1020.76 8
1020.83 7
1020.90 7
1020.98 6
1021.05 5
1021.12 5
1021.20 4
1021.27 4
1021.34 3
1021.42 3
1021.49 2
1021.56 2
1021.64 2
1021.71 2
1021.78 1
1021.85 1
1021.93 1
1022.00 1
1022.07 1
1022.15 1
1022.22 1
1022.29 1
1022.37 1
1022.44 1
1022.51 1
1022.59 1
1022.66 1
1022.73 1
1022.81 2
1022.88 2
1022.95 2
1023.03 3
1023.10 3
1023.17 3
1023.25 3
1023.32 3
1023.39 3
1023.47 2
1023.54 2
1023.61 2
1023.69 2
1023.76 2
1023.83 2
1023.91 2
1023.98 2
1024.05 2
1024.13 1
1024.20 1
1024.27 1
1024.35 1
1024.42 1
1024.49 1
1024.57 2
1024.64 2
1024.71 2
1024.79 2
1024.86 2
1024.94 2
1025.01 2
1025.08 1
1025.16 1
1025.23 1
1025.30 0
1025.38 0
1025.45 0
1025.52 0
1025.60 0
1025.67 0
1025.74 0
1025.82 0
1025.89 0
1025.96 0
1026.04 0
1026.11 0
1026.18 0
1026.26 1
1026.33 1
1026.40 1
1026.48 1
1026.55 1
1026.62 1
1026.70 1
1026.77 1
1026.84 1
1026.92 2
1026.99 3
1027.06 4
1027.14 4
1027.21 5
1027.29 5
1027.36 5
1027.43 5
1027.51 5
1027.58 5
1027.65 5
1027.73 5
1027.80 6
1027.87 6
1027.95 6
1028.02 6
1028.09 6
1028.17 6
1028.24 6
1028.31 5
1028.39 5
1028.46 5
1028.53 4
1028.61 4
1028.68 3
1028.76 3
1028.83 2
1028.90 2
1028.98 2
1029.05 2
1029.12 2
1029.20 3
1029.27 3
1029.34 4
1029.42 4
1029.49 5
1029.56 5
1029.64 5
1029.71 5
1029.78 4
1029.86 3
1029.93 2
1030.01 2
1030.08 1
1030.15 0
1030.23 0
1030.30 0
1030.37 0
1030.45 1
1030.52 2
1030.59 3
1030.67 4
1030.74 6
1030.82 7
1030.89 7
1030.96 8
1031.04 7
1031.11 7
1031.18 6
1031.26 6
1031.33 5
1031.40 4
1031.48 4
1031.55 3
1031.62 3
1031.70 3
1031.77 3
1031.85 4
1031.92 4
1031.99 5
1032.07 6
1032.14 7
1032.21 7
1032.29 7
1032.36 7
1032.44 6
1032.51 5
1032.58 3
1032.66 2
1032.73 1
1032.80 1
1032.88 0
1032.95 0
1033.02 1
1033.10 1
1033.17 2
1033.25 2
1033.32 3
1033.39 3
1033.47 4
1033.54 4
1033.61 4
1033.69 4
1033.76 4
1033.84 4
1033.91 4
1033.98 3
1034.06 3
1034.13 2
1034.20 2
1034.28 1
1034.35 1
1034.42 0
1034.50 0
1034.57 0
1034.65 0
1034.72 1
1034.79 1
1034.87 1
1034.94 1
1035.01 2
1035.09 2
1035.16 2
1035.24 2
1035.31 2
1035.38 3
1035.46 3
1035.53 3
1035.61 4
1035.68 4
1035.75 4
1035.83 4
1035.90 3
1035.97 3
1036.05 3
1036.12 2
1036.20 1
1036.27 1
1036.34 0
1036.42 0
1036.49 0
1036.56 1
1036.64 1
1036.71 2
1036.79 2
1036.86 3
1036.93 3
1037.01 3
1037.08 4
1037.15 4
1037.23 4
1037.30 4
1037.38 4
1037.45 3
1037.52 2
1037.60 1
1037.67 0
1037.75 0
1037.82 0
1037.89 0
1037.97 0
1038.04 0
1038.11 0
1038.19 0
1038.26 0
1038.34 1
1038.41 1
1038.48 1
1038.56 1
1038.63 1
1038.71 1
1038.78 1
1038.85 1
1038.93 2
1039.00 2
1039.08 2
1039.15 2
1039.22 2
1039.30 2
1039.37 3
1039.44 3
1039.52 3
1039.59 3
1039.67 3
1039.74 3
1039.81 2
1039.89 2
1039.96 1
1040.04 1
1040.11 0
1040.18 0
1040.26 0
1040.33 0
1040.41 0
1040.48 0
1040.55 0
1040.63 0
1040.70 0
1040.78 0
1040.85 0
1040.92 0
1041.00 0
1041.07 1
1041.15 2
1041.22 3
1041.29 4
1041.37 5
1041.44 6
1041.52 6
1041.59 6
1041.66 5
1041.74 4
1041.81 4
1041.89 3
1041.96 3
1042.03 3
1042.11 3
1042.18 4
1042.26 4
1042.33 4
1042.40 5
1042.48 5
1042.55 5
1042.63 5
1042.70 5
1042.77 5
1042.85 5
1042.92 6
1043.00 6
1043.07 5
1043.14 5
1043.22 4
1043.29 4
1043.37 3
1043.44 2
1043.51 1
1043.59 1
1043.66 0
1043.74 0
1043.81 0
1043.88 0
1043.96 0
1044.03 1
1044.11 1
1044.18 2
1044.25 2
1044.33 2
1044.40 2
1044.48 2
1044.55 2
1044.63 2
1044.70 3
1044.77 4
1044.85 5
1044.92 6
1045.00 7
1045.07 8
1045.14 9
1045.22 9
1045.29 9
1045.37 9
1045.44 9
1045.51 9
1045.59 9
1045.66 9
1045.74 10
1045.81 10
1045.89 10
1045.96 10
1046.03 10
1046.11 10
1046.18 10
1046.26 10
1046.33 10
1046.40 10
1046.48 10
1046.55 10
1046.63 10
1046.70 10
1046.78 11
1046.85 11
1046.92 11
1047.00 11
1047.07 10
1047.15 10
1047.22 9
1047.29 9
1047.37 9
1047.44 9
1047.52 9
1047.59 9
1047.67 10
1047.74 10
1047.81 11
1047.89 11
1047.96 12
1048.04 12
1048.11 13
1048.18 13
1048.26 13
1048.33 12
1048.41 12
1048.48 12
1048.56 12
1048.63 12
1048.70 13
1048.78 15
1048.85 16
1048.93 18
1049.00 19
1049.08 19
1049.15 19
1049.22 18
1049.30 18
1049.37 17
1049.45 17
1049.52 17
1049.60 17
1049.67 17
1049.74 18
1049.82 18
1049.89 18
1049.97 18
1050.04 17
1050.12 17
1050.19 16
1050.26 15
1050.34 14
1050.41 12
1050.49 9
1050.56 7
1050.64 4
1050.71 2
1050.78 1
1050.86 0
1050.93 1
1051.01 2
1051.08 3
1051.16 5
1051.23 6
1051.30 8
1051.38 9
1051.45 10
1051.53 10
1051.60 10
1051.68 10
1051.75 10
1051.82 10
1051.90 9
1051.97 9
1052.05 8
1052.12 7
1052.20 6
1052.27 5
1052.35 5
1052.42 4
1052.49 4
1052.57 5
1052.64 6
1052.72 6
1052.79 6
1052.87 5
1052.94 4
1053.01 3
1053.09 2
1053.16 1
1053.24 1
1053.31 1
1053.39 2
1053.46 2
1053.54 3
1053.61 3
1053.68 4
1053.76 3
1053.83 3
1053.91 2
1053.98 1
1054.06 0
1054.13 0
1054.21 0
1054.28 0
1054.35 0
1054.43 0
1054.50 0
1054.58 0
1054.65 0
1054.73 1
1054.80 2
1054.88 2
1054.95 3
1055.02 3
1055.10 3
1055.17 3
1055.25 4
1055.32 4
1055.40 5
1055.47 5
1055.55 5
1055.62 5
1055.69 5
1055.77 5
1055.84 5
1055.92 4
1055.99 3
1056.07 3
1056.14 3
1056.22 2
1056.29 3
1056.37 3
1056.44 4
1056.51 5
1056.59 6
1056.66 6
1056.74 7
1056.81 7
1056.89 7
1056.96 6
1057.04 6
1057.11 5
1057.19 5
1057.26 5
1057.33 5
1057.41 5
1057.48 5
1057.56 5
1057.63 5
1057.71 4
1057.78 3
1057.86 2
1057.93 2
1058.01 2
1058.08 2
1058.15 2
1058.23 3
1058.30 4
1058.38 5
1058.45 6
1058.53 7
1058.60 9
1058.68 10
1058.75 11
1058.83 11
1058.90 12
1058.97 12
1059.05 13
1059.12 13
1059.20 13
1059.27 13
1059.35 13
1059.42 13
1059.50 14
1059.57 14
1059.65 14
1059.72 14
1059.80 14
1059.87 14
1059.94 15
1060.02 16
1060.09 17
1060.17 18
1060.24 20
1060.32 21
1060.39 21
1060.47 21
1060.54 20
1060.62 19
1060.69 18
1060.77 18
1060.84 18
1060.92 18
1060.99 18
1061.06 18
1061.14 19
1061.21 19
1061.29 18
1061.36 18
1061.44 18
1061.51 18
1061.59 18
1061.66 19
1061.74 20
1061.81 22
1061.89 23
1061.96 24
1062.04 25
1062.11 24
1062.19 23
1062.26 21
1062.33 19
1062.41 17
1062.48 15
1062.56 13
1062.63 11
1062.71 10
1062.78 9
1062.86 10
1062.93 10
1063.01 12
1063.08 13
1063.16 14
1063.23 16
1063.31 17
1063.38 17
1063.46 18
1063.53 18
1063.61 18
1063.68 17
1063.75 17
1063.83 17
1063.90 17
1063.98 17
1064.05 17
1064.13 18
1064.20 18
1064.28 20
1064.35 21
1064.43 23
1064.50 25
1064.58 27
1064.65 29
1064.73 30
1064.80 31
1064.88 30
1064.95 29
1065.03 28
1065.10 27
1065.18 25
1065.25 24
1065.33 23
1065.40 22
1065.48 22
1065.55 21
1065.62 20
1065.70 19
1065.77 18
1065.85 17
1065.92 16
1066.00 15
1066.07 15
1066.15 14
1066.22 14
1066.30 12
1066.37 11
1066.45 9
1066.52 7
1066.60 6
1066.67 6
1066.75 7
1066.82 7
1066.90 8
1066.97 9
1067.05 10
1067.12 10
1067.20 11
1067.27 11
1067.35 11
1067.42 12
1067.50 12
1067.57 13
1067.65 13
1067.72 12
1067.80 11
1067.87 10
1067.95 8
1068.02 7
1068.10 6
1068.17 6
1068.25 6
1068.32 7
1068.40 8
1068.47 9
1068.55 10
1068.62 11
1068.70 11
1068.77 11
1068.85 11
1068.92 10
1069.00 10
1069.07 9
1069.15 8
1069.22 7
1069.30 6
1069.37 6
1069.45 5
1069.52 5
1069.59 5
1069.67 5
1069.74 4
1069.82 3
1069.89 3
1069.97 2
1070.04 2
1070.12 2
1070.19 2
1070.27 3
1070.34 4
1070.42 5
1070.49 6
1070.57 7
1070.64 8
1070.72 9
1070.79 9
1070.87 9
1070.95 9
1071.02 9
1071.10 9
1071.17 9
1071.25 10
1071.32 10
1071.40 11
1071.47 11
1071.55 11
1071.62 11
1071.70 11
1071.77 11
1071.85 12
1071.92 12
1072.00 13
1072.07 14
1072.15 15
1072.22 16
1072.30 16
1072.37 16
1072.45 16
1072.52 16
1072.60 16
1072.67 16
1072.75 16
1072.82 17
1072.90 18
1072.97 19
1073.05 20
1073.12 21
1073.20 22
1073.27 22
1073.35 22
1073.42 22
1073.50 20
1073.57 18
1073.65 16
1073.72 13
1073.80 11
1073.87 9
1073.95 7
1074.02 7
1074.10 7
1074.17 8
1074.25 10
1074.32 11
1074.40 13
1074.47 14
1074.55 16
1074.62 17
1074.70 17
1074.77 18
1074.85 18
1074.92 19
1075.00 19
1075.08 21
1075.15 23
1075.23 25
1075.30 29
1075.38 33
1075.45 36
1075.53 40
1075.60 42
1075.68 43
1075.75 43
1075.83 43
1075.90 41
1075.98 39
1076.05 37
1076.13 36
1076.20 35
1076.28 34
1076.35 35
1076.43 35
1076.50 37
1076.58 38
1076.65 39
1076.73 41
1076.80 44
1076.88 46
1076.96 49
1077.03 52
1077.11 54
1077.18 56
1077.26 56
1077.33 55
1077.41 53
1077.48 50
1077.56 48
1077.63 45
1077.71 44
1077.78 43
1077.86 43
1077.93 43
1078.01 43
1078.08 42
1078.16 41
1078.23 40
1078.31 39
1078.39 38
1078.46 37
1078.54 37
1078.61 37
1078.69 38
1078.76 39
1078.84 39
1078.91 39
1078.99 39
1079.06 38
1079.14 37
1079.21 36
1079.29 35
1079.36 34
1079.44 34
1079.51 33
1079.59 33
1079.67 32
1079.74 32
1079.82 31
1079.89 31
1079.97 31
1080.04 31
1080.12 32
1080.19 31
1080.27 31
1080.34 30
1080.42 29
1080.49 28
1080.57 26
1080.65 25
1080.72 24
1080.80 23
1080.87 23
1080.95 23
1081.02 23
1081.10 22
1081.17 22
1081.25 21
1081.32 20
1081.40 18
1081.47 17
1081.55 17
1081.62 16
1081.70 16
1081.78 16
1081.85 16
1081.93 16
1082.00 15
1082.08 15
1082.15 15
1082.23 14
1082.30 14
1082.38 13
1082.45 13
1082.53 12
1082.61 12
1082.68 11
1082.76 11
1082.83 10
1082.91 10
1082.98 9
1083.06 9
1083.13 8
1083.21 8
1083.28 8
1083.36 8
1083.44 10
1083.51 11
1083.59 13
1083.66 14
1083.74 14
1083.81 13
1083.89 12
1083.96 10
1084.04 8
1084.11 6
1084.19 4
1084.27 3
1084.34 2
1084.42 1
1084.49 1
1084.57 0
1084.64 0
1084.72 0
1084.79 0
1084.87 0
1084.94 0
1085.02 0
1085.10 0
1085.17 0
1085.25 2
1085.32 3
1085.40 5
1085.47 6
1085.55 7
1085.62 7
1085.70 8
1085.78 9
1085.85 11
1085.93 12
1086.00 13
1086.08 15
1086.15 15
1086.23 15
1086.30 14
1086.38 12
1086.46 10
1086.53 8
1086.61 6
1086.68 5
1086.76 5
1086.83 7
1086.91 9
1086.98 12
1087.06 16
1087.14 20
1087.21 23
1087.29 26
1087.36 29
1087.44 30
1087.51 31
1087.59 32
1087.67 32
1087.74 33
1087.82 33
1087.89 34
1087.97 35
1088.04 37
1088.12 39
1088.19 41
1088.27 42
1088.35 44
1088.42 44
1088.50 44
1088.57 42
1088.65 40
1088.72 39
1088.80 38
1088.88 38
1088.95 39
1089.03 41
1089.10 44
1089.18 47
1089.25 49
1089.33 51
1089.40 52
1089.48 53
1089.56 53
1089.63 54
1089.71 55
1089.78 56
1089.86 58
1089.93 58
1090.01 59
1090.09 59
1090.16 59
1090.24 58
1090.31 58
1090.39 58
1090.46 59
1090.54 61
1090.62 62
1090.69 64
1090.77 66
1090.84 68
1090.92 70
1090.99 72
1091.07 72
1091.15 73
1091.22 72
1091.30 72
1091.37 71
1091.45 70
1091.52 70
1091.60 69
1091.68 68
1091.75 68
1091.83 68
1091.90 68
1091.98 69
1092.05 70
1092.13 72
1092.21 74
1092.28 77
1092.36 81
1092.43 85
1092.51 88
1092.59 91
1092.66 94
1092.74 95
1092.81 95
1092.89 94
1092.96 92
1093.04 90
1093.12 88
1093.19 85
1093.27 82
1093.34 79
1093.42 76
1093.49 73
1093.57 70
1093.65 67
1093.72 65
1093.80 63
1093.87 62
1093.95 62
1094.03 62
1094.10 62
1094.18 62
1094.25 62
1094.33 62
1094.40 61
1094.48 60
1094.56 58
1094.63 57
1094.71 54
1094.78 52
1094.86 50
1094.94 49
1095.01 48
1095.09 48
1095.16 48
1095.24 49
1095.31 51
1095.39 52
1095.47 53
1095.54 53
1095.62 54
1095.69 55
1095.77 57
1095.85 59
1095.92 61
1096.00 62
1096.07 63
1096.15 63
1096.23 62
1096.30 61
1096.38 60
1096.45 58
1096.53 57
1096.61 55
1096.68 53
1096.76 51
1096.83 49
1096.91 47
1096.98 45
1097.06 42
1097.14 40
1097.21 38
1097.29 37
1097.36 36
1097.44 35
1097.52 36
1097.59 36
1097.67 38
1097.74 39
1097.82 40
1097.90 41
1097.97 41
1098.05 40
1098.12 39
1098.20 38
1098.28 37
1098.35 37
1098.43 37
1098.50 37
1098.58 38
1098.66 37
1098.73 36
1098.81 34
1098.88 32
1098.96 29
1099.04 27
1099.11 25
1099.19 24
1099.26 24
1099.34 24
1099.42 24
1099.49 23
1099.57 23
1099.64 22
1099.72 21
1099.80 19
1099.87 17
1099.95 15
1100.02 13
1100.10 12
1100.18 12
1100.25 12
1100.33 13
1100.40 14
1100.48 16
1100.56 17
1100.63 17
1100.71 17
1100.78 17
1100.86 17
1100.94 18
1101.01 19
1101.09 20
1101.17 22
1101.24 23
1101.32 24
1101.39 24
1101.47 24
1101.55 24
1101.62 24
1101.70 24
1101.77 25
1101.85 26
1101.93 27
1102.00 28
1102.08 29
1102.15 30
1102.23 31
1102.31 32
1102.38 34
1102.46 36
1102.53 37
1102.61 38
1102.69 38
1102.76 36
1102.84 34
1102.92 31
1102.99 28
1103.07 26
1103.14 24
1103.22 23
1103.30 24
1103.37 25
1103.45 27
1103.52 29
1103.60 32
1103.68 34
1103.75 36
1103.83 38
1103.91 40
1103.98 41
1104.06 42
1104.13 42
1104.21 41
1104.29 40
1104.36 38
1104.44 36
1104.51 34
1104.59 33
1104.67 33
1104.74 34
1104.82 35
1104.90 37
1104.97 39
1105.05 42
1105.12 45
1105.20 47
1105.28 50
1105.35 53
1105.43 55
1105.51 57
1105.58 60
1105.66 62
1105.73 65
1105.81 68
1105.89 72
1105.96 74
1106.04 76
1106.12 77
1106.19 76
1106.27 74
1106.34 72
1106.42 70
1106.50 69
1106.57 69
1106.65 70
1106.73 72
1106.80 74
1106.88 77
1106.95 79
1107.03 81
1107.11 82
1107.18 82
1107.26 81
1107.34 79
1107.41 77
1107.49 75
1107.56 73
1107.64 70
1107.72 67
1107.79 65
1107.87 63
1107.95 62
1108.02 62
1108.10 61
1108.18 61
1108.25 61
1108.33 61
1108.40 61
1108.48 60
1108.56 59
1108.63 59
1108.71 58
1108.79 57
1108.86 57
1108.94 56
1109.01 55
1109.09 53
1109.17 52
1109.24 50
1109.32 48
1109.40 46
1109.47 44
1109.55 42
1109.63 40
1109.70 37
1109.78 33
1109.85 30
1109.93 26
1110.01 22
1110.08 19
1110.16 17
1110.24 15
1110.31 14
1110.39 14
1110.47 14
1110.54 15
1110.62 16
1110.70 17
1110.77 18
1110.85 20
1110.92 21
1111.00 23
1111.08 25
1111.15 27
1111.23 30
1111.31 32
1111.38 34
1111.46 35
1111.54 36
1111.61 36
1111.69 36
1111.76 35
1111.84 35
1111.92 35
1111.99 35
1112.07 34
1112.15 33
1112.22 30
1112.30 28
1112.38 26
1112.45 24
1112.53 23
1112.61 22
1112.68 23
1112.76 24
1112.84 25
1112.91 27
1112.99 29
1113.06 31
1113.14 34
1113.22 36
1113.29 39
1113.37 41
1113.45 42
1113.52 42
1113.60 41
1113.68 40
1113.75 38
1113.83 36
1113.91 36
1113.98 36
1114.06 37
1114.14 39
1114.21 42
1114.29 44
1114.37 46
1114.44 48
1114.52 48
1114.60 48
1114.67 46
1114.75 44
1114.82 42
1114.90 40
1114.98 39
1115.05 38
1115.13 38
1115.21 38
1115.28 39
1115.36 40
1115.44 42
1115.51 44
1115.59 46
1115.67 48
1115.74 49
1115.82 49
1115.90 49
1115.97 48
1116.05 48
1116.13 48
1116.20 49
1116.28 51
1116.36 53
1116.43 56
1116.51 58
1116.59 59
1116.66 60
1116.74 60
1116.82 59
1116.89 59
1116.97 59
1117.05 60
1117.12 62
1117.20 65
1117.28 68
1117.35 70
1117.43 72
1117.51 73
1117.58 73
1117.66 71
1117.74 69
1117.81 67
1117.89 65
1117.97 64
1118.04 64
1118.12 65
1118.20 67
1118.27 69
1118.35 72
1118.43 73
1118.50 75
1118.58 75
1118.66 75
1118.73 74
1118.81 72
1118.89 71
1118.96 70
1119.04 69
1119.12 70
1119.19 71
1119.27 72
1119.35 73
1119.42 74
1119.50 75
1119.58 75
1119.65 74
1119.73 74
1119.81 73
1119.88 73
1119.96 73
1120.04 73
1120.11 73
1120.19 74
1120.27 74
1120.34 74
1120.42 74
1120.50 75
1120.57 75
1120.65 77
1120.73 79
1120.80 82
1120.88 85
1120.96 89
1121.03 91
1121.11 93
1121.19 94
1121.26 94
1121.34 93
1121.42 91
1121.49 88
1121.57 85
1121.65 82
1121.72 80
1121.80 77
1121.88 75
1121.95 73
1122.03 71
1122.11 70
1122.19 67
1122.26 65
1122.34 61
1122.42 57
1122.49 53
1122.57 48
1122.65 44
1122.72 42
1122.80 41
1122.88 41
1122.95 42
1123.03 45
1123.11 48
1123.18 50
1123.26 52
1123.34 54
1123.41 54
1123.49 54
1123.57 52
1123.64 50
1123.72 47
1123.80 44
1123.88 40
1123.95 36
1124.03 32
1124.11 29
1124.18 27
1124.26 26
1124.34 25
1124.41 25
1124.49 25
1124.57 25
1124.64 26
1124.72 26
1124.80 26
1124.87 27
1124.95 26
1125.03 26
1125.11 24
1125.18 23
1125.26 21
1125.34 18
1125.41 16
1125.49 15
1125.57 14
1125.64 14
1125.72 15
1125.80 17
1125.87 19
1125.95 22
1126.03 26
1126.11 29
1126.18 32
1126.26 34
1126.34 36
1126.41 37
1126.49 38
1126.57 38
1126.64 38
1126.72 37
1126.80 36
1126.87 35
1126.95 34
1127.03 33
1127.11 32
1127.18 30
1127.26 29
1127.34 27
1127.41 26
1127.49 24
1127.57 21
1127.64 19
1127.72 15
1127.80 12
1127.88 8
1127.95 4
1128.03 0
1128.11 0
1128.18 0
1128.26 0
1128.34 0
1128.41 0
1128.49 0
1128.57 0
1128.65 0
1128.72 4
1128.80 9
1128.88 15
1128.95 20
1129.03 24
1129.11 27
1129.18 29
1129.26 29
1129.34 29
1129.42 28
1129.49 27
1129.57 26
1129.65 25
1129.72 25
1129.80 24
1129.88 24
1129.96 23
1130.03 21
1130.11 19
1130.19 17
1130.26 15
1130.34 13
1130.42 11
1130.49 11
1130.57 12
1130.65 13
1130.73 15
1130.80 16
1130.88 17
1130.96 17
1131.03 17
1131.11 16
1131.19 17
1131.27 18
1131.34 20
1131.42 22
1131.50 26
1131.57 30
1131.65 33
1131.73 36
1131.81 38
1131.88 39
1131.96 39
1132.04 39
1132.11 39
1132.19 39
1132.27 38
1132.35 38
1132.42 37
1132.50 37
1132.58 37
1132.65 38
1132.73 40
1132.81 43
1132.89 45
1132.96 48
1133.04 49
1133.12 50
1133.19 50
1133.27 50
1133.35 50
1133.43 51
1133.50 53
1133.58 56
1133.66 60
1133.73 63
1133.81 67
1133.89 70
1133.97 73
1134.04 76
1134.12 79
1134.20 82
1134.28 86
1134.35 90
1134.43 93
1134.51 96
1134.58 97
1134.66 97
1134.74 96
1134.82 95
1134.89 96
1134.97 98
1135.05 102
1135.12 106
1135.20 111
1135.28 116
1135.36 119
1135.43 122
1135.51 123
1135.59 124
1135.67 126
1135.74 129
1135.82 133
1135.90 138
1135.97 143
1136.05 148
1136.13 151
1136.21 153
1136.28 153
1136.36 152
1136.44 151
1136.52 150
1136.59 149
1136.67 148
1136.75 146
1136.82 142
1136.90 138
1136.98 133
1137.06 128
1137.13 123
1137.21 119
1137.29 116
1137.37 115
1137.44 115
1137.52 116
1137.60 118
1137.67 121
1137.75 123
1137.83 124
1137.91 124
1137.98 123
1138.06 121
1138.14 118
1138.22 114
1138.29 111
1138.37 108
1138.45 107
1138.53 106
1138.60 105
1138.68 104
1138.76 102
1138.84 99
1138.91 96
1138.99 91
1139.07 86
1139.14 82
1139.22 79
1139.30 77
1139.38 76
1139.45 76
1139.53 77
1139.61 79
1139.69 80
1139.76 81
1139.84 82
1139.92 82
1140.00 81
1140.07 80
1140.15 78
1140.23 74
1140.31 70
1140.38 67
1140.46 63
1140.54 61
1140.62 60
1140.69 60
1140.77 61
1140.85 63
1140.92 64
1141.00 65
1141.08 66
1141.16 66
1141.23 65
1141.31 65
1141.39 65
1141.47 66
1141.54 68
1141.62 70
1141.70 72
1141.78 74
1141.85 74
1141.93 72
1142.01 69
1142.09 65
1142.16 61
1142.24 56
1142.32 51
1142.40 47
1142.47 43
1142.55 39
1142.63 35
1142.71 31
1142.78 26
1142.86 21
1142.94 17
1143.02 13
1143.09 11
1143.17 10
1143.25 10
1143.33 11
1143.40 14
1143.48 16
1143.56 19
1143.64 21
1143.71 23
1143.79 25
1143.87 28
1143.95 30
1144.02 33
1144.10 36
1144.18 38
1144.26 39
1144.33 38
1144.41 37
1144.49 35
1144.57 32
1144.64 29
1144.72 26
1144.80 23
1144.88 21
1144.96 18
1145.03 16
1145.11 13
1145.19 11
1145.27 8
1145.34 5
1145.42 2
1145.50 0
1145.58 0
1145.65 0
1145.73 0
1145.81 0
1145.89 0
1145.96 0
1146.04 0
1146.12 1
1146.20 3
1146.27 5
1146.35 7
1146.43 9
1146.51 11
1146.58 13
1146.66 16
1146.74 20
1146.82 23
1146.90 27
1146.97 30
1147.05 33
1147.13 34
1147.21 34
1147.28 32
1147.36 30
1147.44 27
1147.52 24
1147.59 21
1147.67 19
1147.75 17
1147.83 16
1147.90 16
1147.98 17
1148.06 19
1148.14 21
1148.22 23
1148.29 24
1148.37 25
1148.45 25
1148.53 24
1148.60 23
1148.68 23
1148.76 23
1148.84 25
1148.91 27
1148.99 30
1149.07 32
1149.15 35
1149.23 37
1149.30 38
1149.38 39
1149.46 40
1149.54 40
1149.61 40
1149.69 39
1149.77 39
1149.85 38
1149.93 38
1150.00 37
1150.08 37
1150.16 36
1150.24 36
1150.31 37
1150.39 37
1150.47 37
1150.55 37
1150.63 37
1150.70 37
1150.78 37
1150.86 38
1150.94 39
1151.01 41
1151.09 44
1151.17 48
1151.25 52
1151.33 57
1151.40 61
1151.48 66
1151.56 71
1151.64 74
1151.71 77
1151.79 79
1151.87 80
1151.95 80
1152.03 78
1152.10 77
1152.18 77
1152.26 78
1152.34 80
1152.41 83
1152.49 87
1152.57 91
1152.65 93
1152.73 95
1152.80 95
1152.88 93
1152.96 90
1153.04 87
1153.12 83
1153.19 81
1153.27 79
1153.35 79
1153.43 80
1153.50 83
1153.58 86
1153.66 90
1153.74 93
1153.82 96
1153.89 97
1153.97 98
1154.05 98
1154.13 97
1154.21 96
1154.28 95
1154.36 93
1154.44 91
1154.52 89
1154.59 86
1154.67 82
1154.75 79
1154.83 75
1154.91 72
1154.98 70
1155.06 69
1155.14 68
1155.22 69
1155.30 70
1155.37 72
1155.45 73
1155.53 74
1155.61 74
1155.69 74
1155.76 73
1155.84 73
1155.92 72
1156.00 71
1156.08 70
1156.15 69
1156.23 67
1156.31 66
1156.39 65
1156.47 64
1156.54 63
1156.62 62
1156.70 61
1156.78 61
1156.85 61
1156.93 61
1157.01 61
1157.09 61
1157.17 62
1157.24 63
1157.32 64
1157.40 63
1157.48 62
1157.56 60
1157.63 57
1157.71 53
1157.79 49
1157.87 47
1157.95 46
1158.02 47
1158.10 50
1158.18 54
1158.26 58
1158.34 62
1158.41 64
1158.49 65
1158.57 64
1158.65 62
1158.73 61
1158.81 59
1158.88 59
1158.96 60
1159.04 61
1159.12 62
1159.20 64
1159.27 65
1159.35 66
1159.43 67
1159.51 67
1159.59 67
1159.66 67
1159.74 67
1159.82 68
1159.90 69
1159.98 71
1160.05 73
1160.13 76
1160.21 79
1160.29 82
1160.37 85
1160.44 89
1160.52 92
1160.60 94
1160.68 96
1160.76 97
1160.84 96
1160.91 94
1160.99 90
1161.07 85
1161.15 78
1161.23 72
1161.30 66
1161.38 62
1161.46 59
1161.54 58
1161.62 59
1161.69 60
1161.77 61
1161.85 62
1161.93 61
1162.01 60
1162.09 58
1162.16 56
1162.24 54
1162.32 53
1162.40 52
1162.48 52
1162.55 52
1162.63 53
1162.71 55
1162.79 58
1162.87 62
1162.95 65
1163.02 69
1163.10 71
1163.18 73
1163.26 73
1163.34 73
1163.41 71
1163.49 70
1163.57 68
1163.65 67
1163.73 66
1163.81 65
1163.88 65
1163.96 65
1164.04 65
1164.12 64
1164.20 63
1164.27 60
1164.35 57
1164.43 53
1164.51 50
1164.59 48
1164.67 46
1164.74 46
1164.82 46
1164.90 46
1164.98 46
1165.06 44
1165.14 41
1165.21 37
1165.29 33
1165.37 28
1165.45 24
1165.53 20
1165.60 17
1165.68 14
1165.76 12
1165.84 12
1165.92 11
1166.00 12
1166.07 12
1166.15 13
1166.23 13
1166.31 12
1166.39 11
1166.47 10
1166.54 9
1166.62 9
1166.70 8
1166.78 9
1166.86 10
1166.94 11
1167.01 11
1167.09 10
1167.17 8
1167.25 5
1167.33 1
1167.41 0
1167.48 0
1167.56 0
1167.64 0
1167.72 0
1167.80 0
1167.88 0
1167.95 2
1168.03 10
1168.11 18
1168.19 26
1168.27 32
1168.35 38
1168.42 41
1168.50 42
1168.58 42
1168.66 40
1168.74 38
1168.82 35
1168.89 32
1168.97 30
1169.05 27
1169.13 25
1169.21 23
1169.29 21
1169.36 19
1169.44 18
1169.52 18
1169.60 18
1169.68 18
1169.76 18
1169.84 18
1169.91 18
1169.99 17
1170.07 15
1170.15 14
1170.23 12
1170.31 12
1170.38 12
1170.46 13
1170.54 13
1170.62 14
1170.70 15
1170.78 15
1170.85 15
1170.93 15
1171.01 16
1171.09 19
1171.17 22
1171.25 26
1171.33 30
1171.40 34
1171.48 37
1171.56 39
1171.64 39
1171.72 38
1171.80 35
1171.87 32
1171.95 28
1172.03 24
1172.11 21
1172.19 18
1172.27 16
1172.35 15
1172.42 16
1172.50 17
1172.58 19
1172.66 20
1172.74 21
1172.82 20
1172.90 19
1172.97 17
1173.05 15
1173.13 12
1173.21 10
1173.29 9
1173.37 9
1173.44 10
1173.52 12
1173.60 15
1173.68 18
1173.76 21
1173.84 24
1173.92 27
1173.99 30
1174.07 33
1174.15 37
1174.23 41
1174.31 45
1174.39 48
1174.47 51
1174.54 54
1174.62 56
1174.70 59
1174.78 64
1174.86 69
1174.94 74
1175.02 80
1175.09 85
1175.17 89
1175.25 91
1175.33 93
1175.41 94
1175.49 96
1175.57 98
1175.64 102
1175.72 106
1175.80 109
1175.88 112
1175.96 114
1176.04 114
1176.12 113
1176.20 110
1176.27 107
1176.35 103
1176.43 100
1176.51 97
1176.59 95
1176.67 93
1176.75 91
1176.82 90
1176.90 88
1176.98 87
1177.06 85
1177.14 83
1177.22 82
1177.30 82
1177.37 82
1177.45 83
1177.53 85
1177.61 88
1177.69 90
1177.77 93
1177.85 95
1177.93 98
1178.00 99
1178.08 101
1178.16 102
1178.24 102
1178.32 102
1178.40 102
1178.48 102
1178.56 102
1178.63 102
1178.71 101
1178.79 99
1178.87 97
1178.95 95
1179.03 92
1179.11 90
1179.18 88
1179.26 86
1179.34 85
1179.42 84
1179.50 83
1179.58 81
1179.66 79
1179.74 76
1179.81 73
1179.89 70
1179.97 66
1180.05 63
1180.13 60
1180.21 57
1180.29 54
1180.37 53
1180.44 52
1180.52 53
1180.60 54
1180.68 55
1180.76 55
1180.84 56
1180.92 56
1181.00 56
1181.08 56
1181.15 55
1181.23 55
1181.31 55
1181.39 55
1181.47 54
1181.55 51
1181.63 49
1181.71 47
1181.78 45
1181.86 45
1181.94 46
1182.02 49
1182.10 55
1182.18 61
1182.26 67
1182.34 73
1182.41 79
1182.49 83
1182.57 85
1182.65 86
1182.73 86
1182.81 86
1182.89 85
1182.97 84
1183.05 84
1183.12 86
1183.20 90
1183.28 95
1183.36 102
1183.44 109
1183.52 115
1183.60 118
1183.68 120
1183.76 118
1183.83 114
1183.91 108
1183.99 102
1184.07 96
1184.15 91
1184.23 86
1184.31 83
1184.39 81
1184.47 79
1184.54 79
1184.62 78
1184.70 77
1184.78 75
1184.86 73
1184.94 71
1185.02 68
1185.10 66
1185.18 65
1185.25 65
1185.33 66
1185.41 67
1185.49 68
1185.57 68
1185.65 67
1185.73 65
1185.81 62
1185.89 58
1185.96 53
1186.04 49
1186.12 44
1186.20 39
1186.28 35
1186.36 31
1186.44 27
1186.52 24
1186.60 21
1186.68 20
1186.75 20
1186.83 20
1186.91 21
1186.99 22
1187.07 23
1187.15 24
1187.23 24
1187.31 24
1187.39 24
1187.47 23
1187.54 24
1187.62 24
1187.70 24
1187.78 25
1187.86 24
1187.94 24
1188.02 22
1188.10 20
1188.18 19
1188.26 17
1188.33 17
1188.41 18
1188.49 20
1188.57 22
1188.65 23
1188.73 24
1188.81 23
1188.89 22
1188.97 21
1189.05 21
1189.13 21
1189.20 22
1189.28 23
1189.36 24
1189.44 24
1189.52 22
1189.60 20
1189.68 17
1189.76 14
1189.84 12
1189.92 11
1189.99 10
1190.07 10
1190.15 10
1190.23 10
1190.31 10
1190.39 9
1190.47 9
1190.55 8
1190.63 7
1190.71 7
1190.79 7
1190.87 8
1190.94 10
1191.02 12
1191.10 15
1191.18 18
1191.26 24
1191.34 31
1191.42 39
1191.50 49
1191.58 59
1191.66 68
1191.74 75
1191.81 80
1191.89 81
1191.97 79
1192.05 76
1192.13 72
1192.21 69
1192.29 66
1192.37 64
1192.45 63
1192.53 62
1192.61 62
1192.69 61
1192.76 61
1192.84 61
1192.92 61
1193.00 61
1193.08 61
1193.16 60
1193.24 60
1193.32 59
1193.40 59
1193.48 60
1193.56 61
1193.64 63
1193.71 66
1193.79 67
1193.87 68
1193.95 69
1194.03 67
1194.11 66
1194.19 63
1194.27 60
1194.35 58
1194.43 56
1194.51 55
1194.59 55
1194.67 55
1194.74 56
1194.82 57
1194.90 59
1194.98 60
1195.06 62
1195.14 63
1195.22 64
1195.30 65
1195.38 65
1195.46 65
1195.54 65
1195.62 65
1195.70 65
1195.78 66
1195.85 66
1195.93 66
1196.01 66
1196.09 66
1196.17 65
1196.25 64
1196.33 64
1196.41 64
1196.49 64
1196.57 65
1196.65 66
1196.73 69
1196.81 72
1196.89 76
1196.96 79
1197.04 83
1197.12 86
1197.20 89
1197.28 92
1197.36 94
1197.44 97
1197.52 101
1197.60 104
1197.68 108
1197.76 112
1197.84 116
1197.92 120
1198.00 124
1198.08 128
1198.15 131
1198.23 133
1198.31 133
1198.39 131
1198.47 128
1198.55 123
1198.63 117
1198.71 111
1198.79 105
1198.87 99
1198.95 94
1199.03 90
1199.11 87
1199.19 86
1199.27 84
1199.35 83
1199.42 83
1199.50 82
1199.58 82
1199.66 82
1199.74 83
1199.82 86
1199.90 89
1199.98 93
1200.06 97
1200.14 100
1200.22 103
1200.30 105
1200.38 105
1200.46 104
1200.54 102
1200.62 99
1200.70 95
1200.77 90
1200.85 83
1200.93 75
1201.01 67
1201.09 59
1201.17 53
1201.25 48
1201.33 45
1201.41 43
1201.49 43
1201.57 44
1201.65 46
1201.73 49
1201.81 53
1201.89 57
1201.97 62
1202.05 68
1202.13 73
1202.21 77
1202.28 80
1202.36 84
1202.44 87
1202.52 89
1202.60 92
1202.68 95
1202.76 98
1202.84 99
1202.92 99
1203.00 98
1203.08 94
1203.16 89
1203.24 82
1203.32 75
1203.40 69
1203.48 63
1203.56 59
1203.64 58
1203.72 57
1203.80 58
1203.88 60
1203.95 61
1204.03 60
1204.11 58
1204.19 54
1204.27 48
1204.35 40
1204.43 31
1204.51 20
1204.59 10
1204.67 2
1204.75 0
1204.83 0
1204.91 0
1204.99 0
1205.07 0
1205.15 1
1205.23 3
1205.31 4
1205.39 4
1205.47 3
1205.55 2
1205.63 1
1205.71 1
1205.79 1
1205.86 2
1205.94 3
1206.02 5
1206.10 6
1206.18 9
1206.26 11
1206.34 15
1206.42 18
1206.50 22
1206.58 24
1206.66 27
1206.74 28
1206.82 29
1206.90 29
1206.98 28
1207.06 27
1207.14 25
1207.22 22
1207.30 19
1207.38 15
1207.46 10
1207.54 7
1207.62 4
1207.70 3
1207.78 3
1207.86 4
1207.94 6
1208.02 8
1208.09 11
1208.17 13
1208.25 14
1208.33 14
1208.41 14
1208.49 13
1208.57 12
1208.65 11
1208.73 11
1208.81 11
1208.89 13
1208.97 16
1209.05 21
1209.13 27
1209.21 34
1209.29 41
1209.37 47
1209.45 52
1209.53 54
1209.61 55
1209.69 55
1209.77 53
1209.85 51
1209.93 49
1210.01 48
1210.09 46
1210.17 45
1210.25 43
1210.33 41
1210.41 39
1210.49 36
1210.57 33
1210.65 31
1210.73 29
1210.81 27
1210.89 26
1210.97 26
1211.04 27
1211.12 28
1211.20 30
1211.28 33
1211.36 35
1211.44 37
1211.52 39
1211.60 40
1211.68 39
1211.76 38
1211.84 35
1211.92 32
1212.00 28
1212.08 25
1212.16 22
1212.24 20
1212.32 20
1212.40 21
1212.48 23
1212.56 26
1212.64 30
1212.72 34
1212.80 37
1212.88 39
1212.96 39
1213.04 38
1213.12 37
1213.20 35
1213.28 34
1213.36 34
1213.44 35
1213.52 37
1213.60 40
1213.68 43
1213.76 45
1213.84 47
1213.92 49
1214.00 51
1214.08 54
1214.16 56
1214.24 60
1214.32 63
1214.40 67
1214.48 71
1214.56 75
1214.64 79
1214.72 84
1214.80 89
1214.88 95
1214.96 100
1215.04 105
1215.12 110
1215.20 112
1215.28 113
1215.36 112
1215.44 109
1215.52 105
1215.60 99
1215.68 92
1215.76 84
1215.84 76
1215.92 68
1216.00 61
1216.08 55
1216.16 50
1216.24 46
1216.32 43
1216.40 40
1216.48 38
1216.56 36
1216.64 34
1216.72 34
1216.80 36
1216.88 39
1216.96 43
1217.04 46
1217.12 50
1217.20 52
1217.28 54
1217.36 55
1217.44 55
1217.52 57
1217.60 59
1217.68 62
1217.76 65
1217.84 69
1217.92 72
1218.00 74
1218.08 75
1218.16 75
1218.24 74
1218.32 73
1218.40 71
1218.48 69
1218.56 68
1218.64 67
1218.72 66
1218.80 65
1218.88 63
1218.96 60
1219.04 56
1219.12 51
1219.20 45
1219.28 40
1219.36 36
1219.44 33
1219.52 32
1219.60 33
1219.68 36
1219.76 42
1219.84 48
1219.92 55
1220.00 61
1220.08 65
1220.16 68
1220.24 70
1220.32 69
1220.40 67
1220.48 64
1220.56 61
1220.64 59
1220.72 57
1220.80 57
1220.88 57
1220.96 58
1221.04 58
1221.12 57
1221.20 55
1221.28 53
1221.36 52
1221.44 51
1221.52 51
1221.60 54
1221.68 58
1221.76 62
1221.84 67
1221.92 72
1222.00 75
1222.08 77
1222.16 77
1222.24 76
1222.32 75
1222.40 73
1222.48 71
1222.56 68
1222.64 66
1222.72 64
1222.80 61
1222.88 59
1222.96 57
1223.04 54
1223.12 52
1223.20 50
1223.28 47
1223.36 44
1223.44 40
1223.52 36
1223.60 32
1223.68 27
1223.76 24
1223.84 22
1223.92 21
1224.00 23
1224.08 26
1224.16 30
1224.24 34
1224.33 38
1224.41 40
1224.49 42
1224.57 43
1224.65 44
1224.73 46
1224.81 50
1224.89 54
1224.97 60
1225.05 65
1225.13 69
1225.21 71
1225.29 72
1225.37 71
1225.45 69
1225.53 66
1225.61 64
1225.69 62
1225.77 60
1225.85 58
1225.93 56
1226.01 53
1226.09 48
1226.17 43
1226.25 37
1226.33 30
1226.41 23
1226.49 17
1226.57 12
1226.65 9
1226.73 9
1226.81 11
1226.89 15
1226.97 19
1227.05 24
1227.13 28
1227.21 31
1227.29 33
1227.38 33
1227.46 33
1227.54 33
1227.62 32
1227.70 30
1227.78 29
1227.86 28
1227.94 28
1228.02 28
1228.10 30
1228.18 33
1228.26 37
1228.34 43
1228.42 48
1228.50 54
1228.58 59
1228.66 62
1228.74 64
1228.82 63
1228.90 61
1228.98 56
1229.06 50
1229.14 44
1229.22 37
1229.30 32
1229.38 30
1229.46 29
1229.54 32
1229.63 36
1229.71 42
1229.79 47
1229.87 52
1229.95 54
1230.03 54
1230.11 51
1230.19 47
1230.27 42
1230.35 38
1230.43 36
1230.51 35
1230.59 35
1230.67 36
1230.75 38
1230.83 39
1230.91 40
1230.99 39
1231.07 38
1231.15 37
1231.23 36
1231.31 34
1231.39 33
1231.47 32
1231.56 30
1231.64 29
1231.72 27
1231.80 24
1231.88 20
1231.96 16
1232.04 11
1232.12 6
1232.20 1
1232.28 0
1232.36 0
1232.44 0
1232.52 0
1232.60 0
1232.68 0
1232.76 0
1232.84 0
1232.92 2
1233.00 5
1233.08 8
1233.16 11
1233.25 14
1233.33 17
1233.41 20
1233.49 23
1233.57 25
1233.65 26
1233.73 27
1233.81 27
1233.89 28
1233.97 28
1234.05 29
1234.13 30
1234.21 30
1234.29 30
1234.37 28
1234.45 27
1234.53 25
1234.61 23
1234.70 22
1234.78 22
1234.86 22
1234.94 21
1235.02 19
1235.10 16
1235.18 12
1235.26 7
1235.34 3
1235.42 0
1235.50 0
1235.58 0
1235.66 2
1235.74 5
1235.82 8
1235.90 10
1235.98 11
1236.06 11
1236.15 10
1236.23 9
1236.31 8
1236.39 7
1236.47 7
1236.55 9
1236.63 13
1236.71 17
1236.79 23
1236.87 30
1236.95 38
1237.03 45
1237.11 50
1237.19 53
1237.27 55
1237.35 54
1237.44 52
1237.52 48
1237.60 45
1237.68 42
1237.76 40
1237.84 38
1237.92 38
1238.00 38
1238.08 38
1238.16 38
1238.24 38
1238.32 37
1238.40 37
1238.48 37
1238.56 37
1238.65 37
1238.73 36
1238.81 36
1238.89 36
1238.97 36
1239.05 36
1239.13 36
1239.21 37
1239.29 38
1239.37 40
1239.45 42
1239.53 44
1239.61 47
1239.69 50
1239.78 54
1239.86 58
1239.94 63
1240.02 68
1240.10 72
1240.18 75
1240.26 78
1240.34 79
1240.42 80
1240.50 79
1240.58 77
1240.66 74
1240.74 70
1240.83 65
1240.91 59
1240.99 52
1241.07 45
1241.15 38
1241.23 32
1241.31 27
1241.39 23
1241.47 20
1241.55 19
1241.63 20
1241.71 22
1241.79 26
1241.88 32
1241.96 39
1242.04 46
1242.12 53
1242.20 58
1242.28 62
1242.36 64
1242.44 63
1242.52 62
1242.60 60
1242.68 58
1242.76 56
1242.84 55
1242.93 54
1243.01 53
1243.09 53
1243.17 53
1243.25 55
1243.33 57
1243.41 60
1243.49 64
1243.57 67
1243.65 69
1243.73 70
1243.81 70
1243.90 68
1243.98 66
1244.06 63
1244.14 59
1244.22 56
1244.30 54
1244.38 52
1244.46 50
1244.54 50
1244.62 50
1244.70 51
1244.79 53
1244.87 55
1244.95 56
1245.03 57
1245.11 58
1245.19 59
1245.27 61
1245.35 63
1245.43 65
1245.51 67
1245.59 68
1245.68 67
1245.76 65
1245.84 60
1245.92 55
1246.00 50
1246.08 45
1246.16 40
1246.24 36
1246.32 33
1246.40 31
1246.48 28
1246.57 27
1246.65 25
1246.73 25
1246.81 26
1246.89 26
1246.97 27
1247.05 28
1247.13 27
1247.21 26
1247.29 24
1247.38 22
1247.46 21
1247.54 21
1247.62 22
1247.70 24
1247.78 25
1247.86 26
1247.94 27
1248.02 26
1248.10 25
1248.18 23
1248.27 22
1248.35 21
1248.43 22
1248.51 23
1248.59 24
1248.67 27
1248.75 29
1248.83 32
1248.91 34
1249.00 36
1249.08 39
1249.16 41
1249.24 44
1249.32 47
1249.40 51
1249.48 54
1249.56 57
1249.64 59
1249.72 61
1249.81 62
1249.89 61
1249.97 60
1250.05 57
1250.13 52
1250.21 47
1250.29 41
1250.37 35
1250.45 30
1250.53 25
1250.62 22
1250.70 20
1250.78 20
1250.86 22
1250.94 25
1251.02 30
1251.10 35
1251.18 40
1251.26 46
1251.35 51
1251.43 55
1251.51 59
1251.59 62
1251.67 65
1251.75 67
1251.83 69
1251.91 71
1251.99 73
1252.08 75
1252.16 76
1252.24 78
1252.32 80
1252.40 82
1252.48 85
1252.56 88
1252.64 92
1252.72 98
1252.81 104
1252.89 111
1252.97 117
1253.05 122
1253.13 124
1253.21 123
1253.29 120
1253.37 115
1253.46 109
1253.54 103
1253.62 99
1253.70 96
1253.78 94
1253.86 93
1253.94 93
1254.02 91
1254.10 88
1254.19 83
1254.27 77
1254.35 70
1254.43 63
1254.51 58
1254.59 53
1254.67 50
1254.75 48
1254.84 47
1254.92 47
1255.00 46
1255.08 46
1255.16 47
1255.24 47
1255.32 49
1255.40 50
1255.49 51
1255.57 52
1255.65 52
1255.73 50
1255.81 49
1255.89 47
1255.97 45
1256.05 43
1256.14 42
1256.22 40
1256.30 39
1256.38 37
1256.46 36
1256.54 35
1256.62 36
1256.70 37
1256.79 40
1256.87 44
1256.95 47
1257.03 51
1257.11 54
1257.19 57
1257.27 59
1257.35 62
1257.44 65
1257.52 68
1257.60 71
1257.68 74
1257.76 78
1257.84 82
1257.92 85
1258.00 89
1258.09 91
1258.17 92
1258.25 91
1258.33 87
1258.41 82
1258.49 75
1258.57 68
1258.66 61
1258.74 56
1258.82 53
1258.90 52
1258.98 52
1259.06 52
1259.14 53
1259.22 54
1259.31 55
1259.39 57
1259.47 59
1259.55 62
1259.63 66
1259.71 69
1259.79 72
1259.88 74
1259.96 76
1260.04 77
1260.12 78
1260.20 78
1260.28 78
1260.36 76
1260.45 72
1260.53 66
1260.61 58
1260.69 50
1260.77 43
1260.85 37
1260.93 34
1261.02 34
1261.10 37
1261.18 42
1261.26 47
1261.34 52
1261.42 55
1261.50 55
1261.59 53
1261.67 49
1261.75 44
1261.83 37
1261.91 31
1261.99 25
1262.07 21
1262.16 17
1262.24 15
1262.32 14
1262.40 14
1262.48 15
1262.56 15
1262.64 14
1262.73 13
1262.81 12
1262.89 10
1262.97 9
1263.05 9
1263.13 9
1263.21 11
1263.30 13
1263.38 15
1263.46 16
1263.54 15
1263.62 11
1263.70 6
1263.78 0
1263.87 0
1263.95 0
1264.03 0
1264.11 0
1264.19 0
1264.27 7
1264.36 14
1264.44 21
1264.52 26
1264.60 30
1264.68 32
1264.76 33
1264.84 33
1264.93 33
1265.01 32
1265.09 30
1265.17 27
1265.25 23
1265.33 19
1265.42 14
1265.50 11
1265.58 9
1265.66 9
1265.74 11
1265.82 14
1265.90 18
1265.99 22
1266.07 24
1266.15 26
1266.23 27
1266.31 28
1266.39 28
1266.48 29
1266.56 28
1266.64 28
1266.72 26
1266.80 24
1266.88 21
1266.97 18
1267.05 15
1267.13 12
1267.21 9
1267.29 6
1267.37 3
1267.45 1
1267.54 0
1267.62 0
1267.70 0
1267.78 0
1267.86 0
1267.94 0
1268.03 0
1268.11 0
1268.19 0
1268.27 0
1268.35 4
1268.43 10
1268.52 17
1268.60 22
1268.68 26
1268.76 27
1268.84 25
1268.92 22
1269.01 17
1269.09 13
1269.17 12
1269.25 15
1269.33 21
1269.41 29
1269.50 40
1269.58 51
1269.66 61
1269.74 68
1269.82 72
1269.90 75
1269.99 75
1270.07 75
1270.15 76
1270.23 77
1270.31 80
1270.40 83
1270.48 88
1270.56 92
1270.64 96
1270.72 99
1270.80 101
1270.89 101
1270.97 101
1271.05 99
1271.13 96
1271.21 91
1271.29 86
1271.38 79
1271.46 72
1271.54 65
1271.62 59
1271.70 54
1271.78 51
1271.87 48
1271.95 46
1272.03 44
1272.11 42
1272.19 39
1272.28 35
1272.36 30
1272.44 25
1272.52 20
1272.60 15
1272.68 10
1272.77 7
1272.85 4
1272.93 3
1273.01 3
1273.09 6
1273.17 9
1273.26 14
1273.34 20
1273.42 27
1273.50 33
1273.58 40
1273.67 45
1273.75 50
1273.83 53
1273.91 55
1273.99 56
1274.07 55
1274.16 54
1274.24 52
1274.32 51
1274.40 51
1274.48 51
1274.57 51
1274.65 51
1274.73 52
1274.81 54
1274.89 55
1274.98 57
1275.06 60
1275.14 63
1275.22 66
1275.30 69
1275.38 72
1275.47 72
1275.55 71
1275.63 67
1275.71 62
1275.79 54
1275.88 46
1275.96 39
1276.04 34
1276.12 32
1276.20 33
1276.29 37
1276.37 43
1276.45 49
1276.53 54
1276.61 59
1276.69 64
1276.78 68
1276.86 73
1276.94 78
1277.02 83
1277.10 87
1277.19 89
1277.27 89
1277.35 87
1277.43 82
1277.51 76
1277.60 68
1277.68 60
1277.76 52
1277.84 43
1277.92 34
1278.01 26
1278.09 18
1278.17 12
1278.25 9
1278.33 7
1278.42 7
1278.50 8
1278.58 9
1278.66 10
1278.74 9
1278.83 8
1278.91 4
1278.99 0
1279.07 0
1279.15 0
1279.24 0
1279.32 0
1279.40 0
1279.48 0
1279.56 0
1279.65 9
1279.73 20
1279.81 30
1279.89 38
1279.97 44
1280.06 47
1280.14 46
1280.22 41
1280.30 34
1280.38 26
1280.47 18
1280.55 13
1280.63 10
1280.71 10
1280.79 13
1280.88 18
1280.96 25
1281.04 32
1281.12 37
1281.20 39
1281.29 39
1281.37 37
1281.45 35
1281.53 32
1281.61 31
1281.70 33
1281.78 37
1281.86 42
1281.94 47
1282.02 51
1282.11 53
1282.19 53
1282.27 51
1282.35 48
1282.44 43
1282.52 39
1282.60 35
1282.68 32
1282.76 30
1282.85 29
1282.93 29
1283.01 31
1283.09 34
1283.17 38
1283.26 43
1283.34 49
1283.42 55
1283.50 60
1283.59 65
1283.67 70
1283.75 74
1283.83 78
1283.91 81
1284.00 83
1284.08 85
1284.16 86
1284.24 86
1284.32 85
1284.41 82
1284.49 79
1284.57 75
1284.65 72
1284.74 68
1284.82 66
1284.90 65
1284.98 65
1285.06 66
1285.15 69
1285.23 72
1285.31 77
1285.39 81
1285.47 85
1285.56 89
1285.64 90
1285.72 90
1285.80 89
1285.89 88
1285.97 85
1286.05 83
1286.13 80
1286.21 78
1286.30 76
1286.38 75
1286.46 75
1286.54 76
1286.63 79
1286.71 83
1286.79 87
1286.87 92
1286.95 95
1287.04 98
1287.12 100
1287.20 101
1287.28 101
1287.37 101
1287.45 99
1287.53 97
1287.61 95
1287.70 91
1287.78 88
1287.86 84
1287.94 81
1288.02 79
1288.11 79
1288.19 80
1288.27 82
1288.35 86
1288.44 91
1288.52 97
1288.60 102
1288.68 106
1288.77 108
1288.85 108
1288.93 104
1289.01 97
1289.09 89
1289.18 80
1289.26 72
1289.34 66
1289.42 62
1289.51 61
1289.59 63
1289.67 65
1289.75 69
1289.84 73
1289.92 76
1290.00 78
1290.08 78
1290.16 78
1290.25 77
1290.33 75
1290.41 73
1290.49 72
1290.58 72
1290.66 73
1290.74 75
1290.82 78
1290.91 80
1290.99 83
1291.07 86
1291.15 88
1291.24 89
1291.32 88
1291.40 85
1291.48 81
1291.56 77
1291.65 73
1291.73 71
1291.81 71
1291.89 74
1291.98 80
1292.06 88
1292.14 96
1292.22 102
1292.31 107
1292.39 109
1292.47 109
1292.55 107
1292.64 103
1292.72 98
1292.80 92
1292.88 84
1292.97 76
1293.05 66
1293.13 57
1293.21 49
1293.30 43
1293.38 39
1293.46 37
1293.54 37
1293.63 36
1293.71 35
1293.79 31
1293.87 27
1293.96 22
1294.04 17
1294.12 13
1294.20 12
1294.29 13
1294.37 17
1294.45 24
1294.53 32
1294.62 41
1294.70 49
1294.78 57
1294.86 62
1294.95 65
1295.03 66
1295.11 66
1295.19 63
1295.28 60
1295.36 57
1295.44 53
1295.52 49
1295.61 45
1295.69 43
1295.77 41
1295.85 41
1295.94 42
1296.02 44
1296.10 46
1296.18 47
1296.27 47
1296.35 46
1296.43 43
1296.51 40
1296.60 38
1296.68 36
1296.76 36
1296.84 37
1296.93 37
1297.01 38
1297.09 38
1297.17 38
1297.26 37
1297.34 37
1297.42 37
1297.50 37
1297.59 38
1297.67 38
1297.75 38
1297.83 37
1297.92 35
1298.00 32
1298.08 29
1298.16 25
1298.25 21
1298.33 18
1298.41 16
1298.50 15
1298.58 17
1298.66 19
1298.74 24
1298.83 31
1298.91 38
1298.99 46
1299.07 54
1299.16 61
1299.24 68
1299.32 74
1299.40 80
1299.49 84
1299.57 88
1299.65 90
1299.73 91
1299.82 93
1299.90 94
1299.98 96
1300.07 100
1300.15 105
1300.23 109
1300.31 113
1300.40 116
1300.48 116
1300.56 114
1300.64 110
1300.73 105
1300.81 102
1300.89 101
1300.97 103
1301.06 107
1301.14 112
1301.22 118
1301.31 122
1301.39 124
1301.47 123
1301.55 119
1301.64 114
1301.72 109
1301.80 105
1301.88 102
1301.97 101
1302.05 100
1302.13 100
1302.22 99
1302.30 97
1302.38 92
1302.46 87
1302.55 81
1302.63 74
1302.71 66
1302.79 59
1302.88 51
1302.96 44
1303.04 37
1303.13 31
1303.21 28
1303.29 26
1303.37 27
1303.46 30
1303.54 33
1303.62 35
1303.70 36
1303.79 35
1303.87 32
1303.95 28
1304.04 22
1304.12 17
1304.20 14
1304.28 13
1304.37 15
1304.45 20
1304.53 27
1304.62 34
1304.70 42
1304.78 49
1304.86 55
1304.95 60
1305.03 63
1305.11 66
1305.20 67
1305.28 66
1305.36 64
1305.44 60
1305.53 55
1305.61 48
1305.69 42
1305.78 35
1305.86 30
1305.94 27
1306.02 26
1306.11 27
1306.19 30
1306.27 33
1306.36 36
1306.44 39
1306.52 41
1306.60 42
1306.69 42
1306.77 42
1306.85 41
1306.94 40
1307.02 39
1307.10 39
1307.18 38
1307.27 38
1307.35 39
1307.43 40
1307.52 41
1307.60 42
1307.68 44
1307.76 46
1307.85 48
1307.93 49
1308.01 50
1308.10 49
1308.18 46
1308.26 43
1308.34 39
1308.43 35
1308.51 32
1308.59 32
1308.68 33
1308.76 37
1308.84 43
1308.93 50
1309.01 57
1309.09 64
1309.17 70
1309.26 75
1309.34 78
1309.42 80
1309.51 80
1309.59 78
1309.67 75
1309.75 70
1309.84 64
1309.92 57
1310.00 50
1310.09 43
1310.17 36
1310.25 28
1310.34 21
1310.42 14
1310.50 9
1310.58 6
1310.67 4
1310.75 5
1310.83 6
1310.92 7
1311.00 8
1311.08 7
1311.17 6
1311.25 4
1311.33 2
1311.41 2
1311.50 2
1311.58 3
1311.66 5
1311.75 6
1311.83 7
1311.91 6
1312.00 5
1312.08 3
1312.16 0
1312.25 0
1312.33 0
1312.41 0
1312.49 0
1312.58 0
1312.66 0
1312.74 0
1312.83 3
1312.91 9
1312.99 16
1313.08 22
1313.16 28
1313.24 32
1313.33 35
1313.41 38
1313.49 41
1313.57 43
1313.66 46
1313.74 50
1313.82 53
1313.91 55
1313.99 58
1314.07 60
1314.16 62
1314.24 66
1314.32 72
1314.41 80
1314.49 89
1314.57 100
1314.65 111
1314.74 122
1314.82 132
1314.90 140
1314.99 147
1315.07 152
1315.15 156
1315.24 160
1315.32 162
1315.40 164
1315.49 165
1315.57 165
1315.65 164
1315.74 162
1315.82 158
1315.90 153
1315.99 147
1316.07 141
1316.15 135
1316.23 128
1316.32 122
1316.40 117
1316.48 112
1316.57 108
1316.65 105
1316.73 102
1316.82 101
1316.90 103
1316.98 106
1317.07 113
1317.15 122
1317.23 133
1317.32 144
1317.40 154
1317.48 161
1317.57 165
1317.65 165
1317.73 161
1317.82 155
1317.90 147
1317.98 139
1318.07 130
1318.15 121
1318.23 111
1318.31 102
1318.40 92
1318.48 82
1318.56 72
1318.65 64
1318.73 58
1318.81 53
1318.90 49
1318.98 47
1319.06 45
1319.15 43
1319.23 40
1319.31 37
1319.40 35
1319.48 32
1319.56 31
1319.65 31
1319.73 33
1319.81 37
1319.90 42
1319.98 48
1320.06 55
1320.15 63
1320.23 70
1320.31 76
1320.40 81
1320.48 85
1320.56 87
1320.65 87
1320.73 86
1320.81 85
1320.90 84
1320.98 83
1321.06 81
1321.15 80
1321.23 77
1321.31 75
1321.40 72
1321.48 71
1321.56 70
1321.65 72
1321.73 76
1321.81 82
1321.90 89
1321.98 96
1322.06 102
1322.15 105
1322.23 106
1322.31 104
1322.40 99
1322.48 92
1322.56 83
1322.65 74
1322.73 65
1322.81 56
1322.90 48
1322.98 41
1323.06 35
1323.15 29
1323.23 25
1323.31 21
1323.40 17
1323.48 14
1323.56 11
1323.65 9
1323.73 6
1323.81 3
1323.90 0
1323.98 0
1324.06 0
1324.15 0
1324.23 0
1324.32 0
1324.40 0
1324.48 0
1324.57 1
1324.65 4
1324.73 7
1324.82 8
1324.90 9
1324.98 9
1325.07 8
1325.15 8
1325.23 9
1325.32 11
1325.40 14
1325.48 17
1325.57 21
1325.65 25
1325.73 29
1325.82 31
1325.90 33
1325.98 33
1326.07 33
1326.15 30
1326.23 26
1326.32 22
1326.40 17
1326.49 12
1326.57 8
1326.65 6
1326.74 5
1326.82 6
1326.90 9
1326.99 13
1327.07 17
1327.15 21
1327.24 25
1327.32 29
1327.40 32
1327.49 34
1327.57 35
1327.65 36
1327.74 36
1327.82 34
1327.91 32
1327.99 28
1328.07 24
1328.16 21
1328.24 17
1328.32 15
1328.41 14
1328.49 14
1328.57 14
1328.66 15
1328.74 14
1328.82 13
1328.91 10
1328.99 8
1329.07 5
1329.16 4
1329.24 4
1329.33 7
1329.41 10
1329.49 15
1329.58 21
1329.66 25
1329.74 28
1329.83 29
1329.91 28
1329.99 26
1330.08 22
1330.16 19
1330.25 18
1330.33 18
1330.41 19
1330.50 22
1330.58 24
1330.66 27
1330.75 28
1330.83 29
1330.91 29
1331.00 28
1331.08 27
1331.17 27
1331.25 26
1331.33 25
1331.42 24
1331.50 23
1331.58 22
1331.67 21
1331.75 19
1331.83 18
1331.92 19
1332.00 20
1332.09 23
1332.17 27
1332.25 32
1332.34 36
1332.42 40
1332.50 42
1332.59 41
1332.67 38
1332.76 34
1332.84 28
1332.92 22
1333.01 16
1333.09 11
1333.17 6
1333.26 1
1333.34 0
1333.42 0
1333.51 0
1333.59 0
1333.68 0
1333.76 0
1333.84 0
1333.93 0
1334.01 5
1334.09 14
1334.18 22
1334.26 29
1334.35 33
1334.43 35
1334.51 34
1334.60 31
1334.68 26
1334.76 22
1334.85 19
1334.93 19
1335.02 21
1335.10 26
1335.18 33
1335.27 41
1335.35 48
1335.43 54
1335.52 57
1335.60 59
1335.69 59
1335.77 60
1335.85 61
1335.94 63
1336.02 67
1336.10 72
1336.19 78
1336.27 84
1336.36 89
1336.44 93
1336.52 96
1336.61 98
1336.69 98
1336.78 96
1336.86 94
1336.94 91
1337.03 87
1337.11 82
1337.19 76
1337.28 71
1337.36 65
1337.45 60
1337.53 56
1337.61 53
1337.70 51
1337.78 49
1337.87 47
1337.95 44
1338.03 40
1338.12 36
1338.20 31
1338.28 27
1338.37 23
1338.45 20
1338.54 18
1338.62 17
1338.70 17
1338.79 18
1338.87 18
1338.96 18
1339.04 17
1339.12 16
1339.21 15
1339.29 15
1339.38 15
1339.46 17
1339.54 20
1339.63 25
1339.71 32
1339.79 39
1339.88 47
1339.96 55
1340.05 60
1340.13 62
1340.21 60
1340.30 53
1340.38 44
1340.47 32
1340.55 20
1340.63 10
1340.72 2
1340.80 0
1340.89 1
1340.97 8
1341.05 18
1341.14 31
1341.22 45
1341.31 59
1341.39 71
1341.47 83
1341.56 92
1341.64 99
1341.73 103
1341.81 105
1341.89 105
1341.98 103
1342.06 99
1342.15 93
1342.23 87
1342.31 81
1342.40 75
1342.48 70
1342.57 66
1342.65 64
1342.73 62
1342.82 61
1342.90 60
1342.99 57
1343.07 53
1343.15 49
1343.24 43
1343.32 38
1343.41 35
1343.49 34
1343.57 36
1343.66 40
1343.74 47
1343.83 55
1343.91 63
1343.99 72
1344.08 80
1344.16 87
1344.25 93
1344.33 97
1344.41 100
1344.50 101
1344.58 101
1344.67 99
1344.75 96
1344.83 93
1344.92 90
1345.00 88
1345.09 89
1345.17 92
1345.26 96
1345.34 101
1345.42 105
1345.51 107
1345.59 105
1345.68 99
1345.76 91
1345.84 80
1345.93 69
1346.01 59
1346.10 52
1346.18 49
1346.26 49
1346.35 53
1346.43 59
1346.52 66
1346.60 74
1346.68 81
1346.77 85
1346.85 88
1346.94 88
1347.02 87
1347.11 84
1347.19 82
1347.27 81
1347.36 81
1347.44 82
1347.53 82
1347.61 82
1347.69 80
1347.78 76
1347.86 71
1347.95 63
1348.03 56
1348.12 51
1348.20 48
1348.28 48
1348.37 51
1348.45 56
1348.54 61
1348.62 65
1348.70 65
1348.79 62
1348.87 55
1348.96 45
1349.04 34
1349.13 23
1349.21 15
1349.29 8
1349.38 4
1349.46 3
1349.55 3
1349.63 4
1349.72 7
1349.80 10
1349.88 14
1349.97 19
1350.05 24
1350.14 28
1350.22 31
1350.31 34
1350.39 35
1350.47 34
1350.56 34
1350.64 33
1350.73 32
1350.81 32
1350.89 32
1350.98 31
1351.06 29
1351.15 26
1351.23 21
1351.32 14
1351.40 6
1351.48 0
1351.57 0
1351.65 0
1351.74 0
1351.82 0
1351.91 0
1351.99 0
1352.07 0
1352.16 4
1352.24 13
1352.33 23
1352.41 30
1352.50 36
1352.58 41
1352.66 44
1352.75 46
1352.83 46
1352.92 46
1353.00 46
1353.09 45
1353.17 44
1353.26 44
1353.34 45
1353.42 48
1353.51 51
1353.59 54
1353.68 58
1353.76 60
1353.85 61
1353.93 62
1354.01 61
1354.10 61
1354.18 60
1354.27 60
1354.35 60
1354.44 59
1354.52 59
1354.61 58
1354.69 57
1354.77 55
1354.86 54
1354.94 53
1355.03 52
1355.11 50
1355.20 49
1355.28 47
1355.36 44
1355.45 41
1355.53 36
1355.62 31
1355.70 26
1355.79 22
1355.87 20
1355.96 21
1356.04 25
1356.12 31
1356.21 37
1356.29 42
1356.38 44
1356.46 43
1356.55 39
1356.63 34
1356.72 30
1356.80 27
1356.88 27
1356.97 30
1357.05 36
1357.14 42
1357.22 47
1357.31 51
1357.39 53
1357.48 54
1357.56 54
1357.64 54
1357.73 55
1357.81 56
1357.90 58
1357.98 60
1358.07 63
1358.15 65
1358.24 69
1358.32 72
1358.40 76
1358.49 79
1358.57 81
1358.66 82
1358.74 81
1358.83 80
1358.91 78
1359.00 77
1359.08 78
1359.17 79
1359.25 82
1359.33 85
1359.42 88
1359.50 90
1359.59 92
1359.67 94
1359.76 95
1359.84 98
1359.93 103
1360.01 109
1360.10 117
1360.18 126
1360.26 137
1360.35 147
1360.43 156
1360.52 163
1360.60 168
1360.69 171
1360.77 171
1360.86 170
1360.94 166
1361.03 162
1361.11 157
1361.19 152
1361.28 147
1361.36 141
1361.45 137
1361.53 134
1361.62 132
1361.70 132
1361.79 134
1361.87 138
1361.96 143
1362.04 150
1362.13 156
1362.21 163
1362.29 168
1362.38 172
1362.46 174
1362.55 174
1362.63 172
1362.72 170
1362.80 167
1362.89 165
1362.97 165
1363.06 166
1363.14 167
1363.23 169
1363.31 170
1363.39 169
1363.48 166
1363.56 160
1363.65 151
1363.73 141
1363.82 129
1363.90 117
1363.99 106
1364.07 97
1364.16 91
1364.24 87
1364.33 86
1364.41 86
1364.50 86
1364.58 85
1364.66 82
1364.75 78
1364.83 72
1364.92 65
1365.00 57
1365.09 49
1365.17 42
1365.26 35
1365.34 29
1365.43 24
1365.51 20
1365.60 18
1365.68 17
1365.77 17
1365.85 18
1365.94 19
1366.02 20
1366.11 21
1366.19 21
1366.27 21
1366.36 21
1366.44 21
1366.53 20
1366.61 20
1366.70 20
1366.78 19
1366.87 18
1366.95 18
1367.04 18
1367.12 20
1367.21 24
1367.29 30
1367.38 38
1367.46 48
1367.55 57
1367.63 64
1367.72 68
1367.80 69
1367.89 66
1367.97 61
1368.05 54
1368.14 46
1368.22 38
1368.31 30
1368.39 23
1368.48 16
1368.56 10
1368.65 4
1368.73 0
1368.82 0
1368.90 0
1368.99 0
1369.07 0
1369.16 3
1369.24 7
1369.33 11
1369.41 14
1369.50 15
1369.58 16
1369.67 15
1369.75 13
1369.84 11
1369.92 9
1370.01 7
1370.09 7
1370.18 9
1370.26 13
1370.35 18
1370.43 25
1370.51 31
1370.60 36
1370.68 41
1370.77 43
1370.85 44
1370.94 43
1371.02 42
1371.11 40
1371.19 37
1371.28 34
1371.36 31
1371.45 29
1371.53 26
1371.62 25
1371.70 23
1371.79 22
1371.87 21
1371.96 20
1372.04 18
1372.13 16
1372.21 13
1372.30 10
1372.38 7
1372.47 4
1372.55 3
1372.64 1
1372.72 1
1372.81 0
1372.89 0
1372.98 0
1373.06 0
1373.15 0
1373.23 0
1373.32 0
1373.40 0
1373.49 0
1373.57 0
1373.66 3
1373.74 6
1373.83 9
1373.91 11
1374.00 13
1374.08 14
1374.17 16
1374.25 18
1374.34 21
1374.42 26
1374.51 34
1374.59 44
1374.68 56
1374.76 71
1374.85 85
1374.93 100
1375.02 112
1375.10 121
1375.19 127
1375.27 130
1375.36 129
1375.44 128
1375.53 127
1375.61 128
1375.70 130
1375.78 134
1375.87 139
1375.95 144
1376.04 147
1376.12 147
1376.21 144
1376.29 138
1376.38 129
1376.46 119
1376.55 109
1376.63 100
1376.72 92
1376.80 87
1376.89 84
1376.97 83
1377.06 83
1377.14 85
1377.23 87
1377.31 89
1377.40 91
1377.48 93
1377.57 95
1377.65 96
1377.74 96
1377.82 94
1377.91 90
1377.99 84
1378.08 77
1378.16 70
1378.25 64
1378.33 60
1378.42 59
1378.50 61
1378.59 66
1378.67 71
1378.76 78
1378.85 84
1378.93 88
1379.02 91
1379.10 92
1379.19 93
1379.27 93
1379.36 92
1379.44 92
1379.53 91
1379.61 91
1379.70 91
1379.78 91
1379.87 91
1379.95 92
1380.04 94
1380.12 96
1380.21 98
1380.29 100
1380.38 101
1380.46 101
1380.55 100
1380.63 98
1380.72 95
1380.80 92
1380.89 90
1380.97 88
1381.06 87
1381.14 85
1381.23 83
1381.32 80
1381.40 75
1381.49 70
1381.57 65
1381.66 62
1381.74 61
1381.83 64
1381.91 70
1382.00 77
1382.08 86
1382.17 92
1382.25 97
1382.34 98
1382.42 96
1382.51 92
1382.59 87
1382.68 83
1382.76 81
1382.85 81
1382.93 83
1383.02 86
1383.11 89
1383.19 91
1383.28 92
1383.36 90
1383.45 87
1383.53 84
1383.62 80
1383.70 78
1383.79 76
1383.87 76
1383.96 77
1384.04 78
1384.13 80
1384.21 82
1384.30 84
1384.38 86
1384.47 87
1384.56 88
1384.64 88
1384.73 88
1384.81 87
1384.90 85
1384.98 82
1385.07 79
1385.15 75
1385.24 71
1385.32 67
1385.41 63
1385.49 59
1385.58 54
1385.66 50
1385.75 44
1385.83 39
1385.92 33
1386.01 26
1386.09 19
1386.18 12
1386.26 5
1386.35 0
1386.43 0
1386.52 0
1386.60 0
1386.69 0
1386.77 0
1386.86 0
1386.94 0
1387.03 1
1387.12 11
1387.20 21
1387.29 31
1387.37 40
1387.46 47
1387.54 51
1387.63 52
1387.71 51
1387.80 47
1387.88 41
1387.97 35
1388.05 29
1388.14 24
1388.23 21
1388.31 21
1388.40 24
1388.48 28
1388.57 33
1388.65 39
1388.74 43
1388.82 44
1388.91 41
1388.99 37
1389.08 31
1389.17 25
1389.25 22
1389.34 22
1389.42 25
1389.51 31
1389.59 39
1389.68 47
1389.76 55
1389.85 62
1389.93 69
1390.02 76
1390.11 83
1390.19 91
1390.28 99
1390.36 107
1390.45 113
1390.53 117
1390.62 120
1390.70 121
1390.79 121
1390.88 119
1390.96 116
1391.05 111
1391.13 103
1391.22 95
1391.30 85
1391.39 75
1391.47 66
1391.56 59
1391.64 53
1391.73 49
1391.82 47
1391.90 45
1391.99 45
1392.07 45
1392.16 46
1392.24 48
1392.33 50
1392.41 54
1392.50 60
1392.59 67
1392.67 75
1392.76 83
1392.84 88
1392.93 91
1393.01 92
1393.10 89
1393.18 84
1393.27 79
1393.36 75
1393.44 72
1393.53 70
1393.61 70
1393.70 71
1393.78 71
1393.87 72
1393.95 71
1394.04 69
1394.13 68
1394.21 66
1394.30 65
1394.38 63
1394.47 62
1394.55 60
1394.64 59
1394.73 59
1394.81 58
1394.90 58
1394.98 58
1395.07 59
1395.15 59
1395.24 60
1395.32 61
1395.41 63
1395.50 66
1395.58 70
1395.67 74
1395.75 78
1395.84 80
1395.92 80
1396.01 78
1396.10 75
1396.18 72
1396.27 71
1396.35 73
1396.44 78
1396.52 85
1396.61 94
1396.70 103
1396.78 109
1396.87 113
1396.95 113
1397.04 110
1397.12 104
1397.21 97
1397.30 90
1397.38 84
1397.47 80
1397.55 77
1397.64 76
1397.72 76
1397.81 76
1397.90 76
1397.98 75
1398.07 75
1398.15 74
1398.24 73
1398.32 73
1398.41 74
1398.50 76
1398.58 78
1398.67 81
1398.75 84
1398.84 86
1398.92 86
1399.01 85
1399.10 82
1399.18 77
1399.27 73
1399.35 71
1399.44 69
1399.52 71
1399.61 74
1399.70 79
1399.78 85
1399.87 91
1399.95 96
1400.04 100
1400.12 103
1400.21 103
1400.30 102
1400.38 97
1400.47 91
1400.55 82
1400.64 71
1400.73 60
1400.81 50
1400.90 42
1400.98 40
1401.07 42
1401.15 50
1401.24 63
1401.33 78
1401.41 93
1401.50 105
1401.58 114
1401.67 119
1401.76 121
1401.84 119
1401.93 117
1402.01 114
1402.10 110
1402.18 106
1402.27 102
1402.36 98
1402.44 93
1402.53 89
1402.61 85
1402.70 83
1402.79 83
1402.87 85
1402.96 88
1403.04 91
1403.13 94
1403.21 96
1403.30 98
1403.39 98
1403.47 97
1403.56 96
1403.64 95
1403.73 95
1403.82 94
1403.90 94
1403.99 95
1404.07 97
1404.16 100
1404.25 103
1404.33 108
1404.42 112
1404.50 115
1404.59 116
1404.68 115
1404.76 111
1404.85 104
1404.93 95
1405.02 85
1405.10 75
1405.19 68
1405.28 64
1405.36 65
1405.45 69
1405.53 77
1405.62 86
1405.71 96
1405.79 104
1405.88 111
1405.96 115
1406.05 118
1406.14 120
1406.22 122
1406.31 124
1406.39 127
1406.48 131
1406.57 135
1406.65 138
1406.74 142
1406.82 144
1406.91 146
1407.00 148
1407.08 150
1407.17 153
1407.25 157
1407.34 163
1407.43 168
1407.51 174
1407.60 177
1407.68 177
1407.77 173
1407.86 166
1407.94 156
1408.03 145
1408.11 135
1408.20 126
1408.29 118
1408.37 112
1408.46 107
1408.54 101
1408.63 94
1408.72 87
1408.80 80
1408.89 74
1408.97 71
1409.06 71
1409.15 75
1409.23 80
1409.32 87
1409.40 94
1409.49 101
1409.58 105
1409.66 108
1409.75 110
1409.84 110
1409.92 109
1410.01 106
1410.09 103
1410.18 99
1410.27 95
1410.35 92
1410.44 88
1410.52 86
1410.61 83
1410.70 81
1410.78 77
1410.87 72
1410.95 66
1411.04 59
1411.13 52
1411.21 48
1411.30 45
1411.39 46
1411.47 49
1411.56 54
1411.64 59
1411.73 65
1411.82 71
1411.90 76
1411.99 81
1412.07 86
1412.16 91
1412.25 95
1412.33 99
1412.42 101
1412.51 102
1412.59 102
1412.68 100
1412.76 99
1412.85 97
1412.94 96
1413.02 95
1413.11 94
1413.19 92
1413.28 87
1413.37 80
1413.45 70
1413.54 57
1413.63 42
1413.71 26
1413.80 11
1413.88 0
1413.97 0
1414.06 0
1414.14 0
1414.23 0
1414.32 0
1414.40 0
1414.49 0
1414.57 0
1414.66 2
1414.75 5
1414.83 9
1414.92 16
1415.01 26
1415.09 38
1415.18 51
1415.26 64
1415.35 77
1415.44 88
1415.52 98
1415.61 106
1415.70 112
1415.78 116
1415.87 119
1415.95 119
1416.04 117
1416.13 112
1416.21 104
1416.30 95
1416.39 84
1416.47 74
1416.56 64
1416.64 56
1416.73 50
1416.82 47
1416.90 45
1416.99 46
1417.08 47
1417.16 47
1417.25 46
1417.33 44
1417.42 39
1417.51 34
1417.59 29
1417.68 25
1417.77 22
1417.85 23
1417.94 27
1418.03 34
1418.11 43
1418.20 54
1418.28 66
1418.37 79
1418.46 91
1418.54 102
1418.63 112
1418.72 120
1418.80 127
1418.89 132
1418.97 135
1419.06 137
1419.15 138
1419.23 138
1419.32 137
1419.41 136
1419.49 134
1419.58 131
1419.67 128
1419.75 125
1419.84 123
1419.93 120
1420.01 116
1420.10 112
1420.18 107
1420.27 99
1420.36 89
1420.44 78
1420.53 67
1420.62 57
1420.70 49
1420.79 43
1420.88 40
1420.96 38
1421.05 36
1421.13 34
1421.22 30
1421.31 24
1421.39 19
1421.48 14
1421.57 12
1421.65 14
1421.74 19
1421.83 28
1421.91 38
1422.00 49
1422.09 59
1422.17 67
1422.26 73
1422.35 76
1422.43 78
1422.52 79
1422.60 80
1422.69 82
1422.78 87
1422.86 94
1422.95 104
1423.04 115
1423.12 126
1423.21 135
1423.30 142
1423.38 146
1423.47 146
1423.56 144
1423.64 141
1423.73 138
1423.82 136
1423.90 135
1423.99 135
1424.07 135
1424.16 134
1424.25 132
1424.33 129
1424.42 124
1424.51 118
1424.59 111
1424.68 105
1424.77 100
1424.85 96
1424.94 94
1425.03 94
1425.11 96
1425.20 97
1425.29 99
1425.37 99
1425.46 97
1425.55 93
1425.63 87
1425.72 80
1425.81 73
1425.89 65
1425.98 58
1426.07 51
1426.15 47
1426.24 45
1426.33 44
1426.41 45
1426.50 48
1426.59 51
1426.67 55
1426.76 59
1426.84 64
1426.93 70
1427.02 77
1427.10 85
1427.19 95
1427.28 104
1427.36 113
1427.45 121
1427.54 127
1427.62 130
1427.71 130
1427.80 129
1427.88 126
1427.97 123
1428.06 120
1428.14 118
1428.23 116
1428.32 114
1428.40 112
1428.49 112
1428.58 112
1428.66 114
1428.75 118
1428.84 123
1428.92 129
1429.01 134
1429.10 137
1429.18 137
1429.27 133
1429.36 125
1429.44 116
1429.53 108
1429.62 101
1429.70 98
1429.79 98
1429.88 99
1429.96 101
1430.05 102
1430.14 99
1430.22 94
1430.31 87
1430.40 78
1430.48 69
1430.57 62
1430.66 56
1430.74 54
1430.83 54
1430.92 57
1431.00 61
1431.09 66
1431.18 71
1431.26 74
1431.35 75
1431.44 74
1431.53 73
1431.61 70
1431.70 67
1431.79 65
1431.87 61
1431.96 56
1432.05 49
1432.13 41
1432.22 32
1432.31 24
1432.39 18
1432.48 13
1432.57 12
1432.65 12
1432.74 13
1432.83 14
1432.91 13
1433.00 11
1433.09 8
1433.17 6
1433.26 4
1433.35 5
1433.43 7
1433.52 12
1433.61 19
1433.69 26
1433.78 34
1433.87 43
1433.96 53
1434.04 64
1434.13 75
1434.22 86
1434.30 95
1434.39 102
1434.48 106
1434.56 105
1434.65 101
1434.74 93
1434.82 83
1434.91 71
1435.00 60
1435.08 49
1435.17 40
1435.26 32
1435.34 26
1435.43 23
1435.52 21
1435.61 22
1435.69 25
1435.78 30
1435.87 36
1435.95 44
1436.04 53
1436.13 63
1436.21 73
1436.30 83
1436.39 93
1436.47 103
1436.56 113
1436.65 123
1436.73 133
1436.82 142
1436.91 150
1437.00 156
1437.08 159
1437.17 157
1437.26 153
1437.34 146
1437.43 137
1437.52 128
1437.60 119
1437.69 112
1437.78 105
1437.86 100
1437.95 95
1438.04 92
1438.13 92
1438.21 94
1438.30 100
1438.39 110
1438.47 121
1438.56 132
1438.65 141
1438.73 146
1438.82 148
1438.91 146
1438.99 140
1439.08 133
1439.17 123
1439.26 114
1439.34 104
1439.43 95
1439.52 86
1439.60 78
1439.69 71
1439.78 67
1439.86 65
1439.95 65
1440.04 66
1440.13 67
1440.21 68
1440.30 68
1440.39 67
1440.47 65
1440.56 64
1440.65 65
1440.73 66
1440.82 69
1440.91 72
1441.00 75
1441.08 77
1441.17 78
1441.26 79
1441.34 80
1441.43 81
1441.52 83
1441.61 87
1441.69 91
1441.78 94
1441.87 97
1441.95 97
1442.04 95
1442.13 91
1442.21 84
1442.30 76
1442.39 68
1442.48 61
1442.56 58
1442.65 58
1442.74 61
1442.82 68
1442.91 76
1443.00 83
1443.09 89
1443.17 92
1443.26 92
1443.35 89
1443.43 85
1443.52 80
1443.61 76
1443.70 73
1443.78 72
1443.87 73
1443.96 75
1444.04 78
1444.13 80
1444.22 83
1444.30 85
1444.39 86
1444.48 85
1444.57 83
1444.65 81
1444.74 79
1444.83 78
1444.91 78
1445.00 80
1445.09 82
1445.18 85
1445.26 87
1445.35 89
1445.44 91
1445.52 94
1445.61 97
1445.70 100
1445.79 105
1445.87 109
1445.96 113
1446.05 114
1446.14 114
1446.22 111
1446.31 106
1446.40 100
1446.48 94
1446.57 89
1446.66 83
1446.75 79
1446.83 74
1446.92 69
1447.01 64
1447.09 59
1447.18 54
1447.27 49
1447.36 45
1447.44 44
1447.53 44
1447.62 46
1447.70 49
1447.79 54
1447.88 59
1447.97 64
1448.05 69
1448.14 73
1448.23 76
1448.32 78
1448.40 78
1448.49 78
1448.58 77
1448.66 75
1448.75 74
1448.84 74
1448.93 77
1449.01 82
1449.10 91
1449.19 104
1449.28 119
1449.36 135
1449.45 151
1449.54 164
1449.62 173
1449.71 176
1449.80 174
1449.89 166
1449.97 155
1450.06 141
1450.15 127
1450.24 113
1450.32 100
1450.41 89
1450.50 77
1450.59 67
1450.67 57
1450.76 49
1450.85 42
1450.93 37
1451.02 36
1451.11 37
1451.20 41
1451.28 46
1451.37 52
1451.46 57
1451.55 61
1451.63 63
1451.72 63
1451.81 60
1451.90 55
1451.98 49
1452.07 41
1452.16 33
1452.24 27
1452.33 22
1452.42 19
1452.51 20
1452.59 23
1452.68 28
1452.77 35
1452.86 43
1452.94 51
1453.03 59
1453.12 65
1453.21 71
1453.29 76
1453.38 78
1453.47 79
1453.56 77
1453.64 74
1453.73 71
1453.82 68
1453.91 67
1453.99 68
1454.08 72
1454.17 78
1454.25 84
1454.34 88
1454.43 90
1454.52 89
1454.60 86
1454.69 80
1454.78 72
1454.87 65
1454.95 58
1455.04 55
1455.13 54
1455.22 58
1455.30 65
1455.39 75
1455.48 86
1455.57 95
1455.65 100
1455.74 100
1455.83 95
1455.92 86
1456.00 73
1456.09 60
1456.18 48
1456.27 39
1456.35 34
1456.44 32
1456.53 33
1456.62 35
1456.70 38
1456.79 39
1456.88 39
1456.97 37
1457.05 36
1457.14 35
1457.23 35
1457.32 38
1457.40 42
1457.49 46
1457.58 51
1457.67 54
1457.75 57
1457.84 60
1457.93 63
1458.02 68
1458.10 74
1458.19 80
1458.28 85
1458.37 87
1458.45 84
1458.54 77
1458.63 66
1458.72 53
1458.80 39
1458.89 28
1458.98 19
1459.07 14
1459.15 11
1459.24 10
1459.33 10
1459.42 9
1459.51 6
1459.59 2
1459.68 0
1459.77 0
1459.86 0
1459.94 0
1460.03 0
1460.12 0
1460.21 0
1460.29 0
1460.38 5
1460.47 11
1460.56 18
1460.64 26
1460.73 34
1460.82 41
1460.91 47
1460.99 52
1461.08 55
1461.17 58
1461.26 60
1461.35 64
1461.43 71
1461.52 80
1461.61 92
1461.70 107
1461.78 121
1461.87 136
1461.96 148
1462.05 157
1462.13 163
1462.22 165
1462.31 164
1462.40 160
1462.48 153
1462.57 146
1462.66 138
1462.75 132
1462.84 127
1462.92 125
1463.01 125
1463.10 126
1463.19 128
1463.27 129
1463.36 130
1463.45 131
1463.54 131
1463.62 133
1463.71 137
1463.80 143
1463.89 150
1463.98 158
1464.06 167
1464.15 175
1464.24 182
1464.33 187
1464.41 191
1464.50 192
1464.59 191
1464.68 188
1464.77 181
1464.85 172
1464.94 161
1465.03 149
1465.12 137
1465.20 126
1465.29 118
1465.38 114
1465.47 113
1465.56 114
1465.64 116
1465.73 117
1465.82 116
1465.91 112
1465.99 106
1466.08 99
1466.17 91
1466.26 86
1466.35 82
1466.43 82
1466.52 84
1466.61 87
1466.70 91
1466.78 95
1466.87 99
1466.96 103
1467.05 107
1467.14 112
1467.22 118
1467.31 124
1467.40 129
1467.49 134
1467.57 138
1467.66 141
1467.75 144
1467.84 147
1467.93 150
1468.01 153
1468.10 157
1468.19 162
1468.28 165
1468.37 167
1468.45 167
1468.54 166
1468.63 163
1468.72 157
1468.80 150
1468.89 141
1468.98 132
1469.07 123
1469.16 114
1469.24 108
1469.33 106
1469.42 107
1469.51 110
1469.60 115
1469.68 122
1469.77 127
1469.86 131
1469.95 133
1470.03 134
1470.12 134
1470.21 133
1470.30 134
1470.39 135
1470.47 136
1470.56 137
1470.65 138
1470.74 139
1470.83 138
1470.91 138
1471.00 136
1471.09 134
1471.18 130
1471.27 125
1471.35 116
1471.44 106
1471.53 94
1471.62 80
1471.71 67
1471.79 54
1471.88 44
1471.97 35
1472.06 28
1472.15 23
1472.23 19
1472.32 18
1472.41 18
1472.50 22
1472.59 28
1472.67 36
1472.76 47
1472.85 58
1472.94 69
1473.02 77
1473.11 81
1473.20 82
1473.29 79
1473.38 74
1473.46 67
1473.55 60
1473.64 55
1473.73 50
1473.82 48
1473.91 48
1473.99 48
1474.08 49
1474.17 50
1474.26 50
1474.35 50
1474.43 49
1474.52 49
1474.61 50
1474.70 52
1474.79 56
1474.87 60
1474.96 65
1475.05 69
1475.14 73
1475.23 75
1475.31 76
1475.40 76
1475.49 77
1475.58 77
1475.67 77
1475.75 79
1475.84 82
1475.93 87
1476.02 95
1476.11 104
1476.19 114
1476.28 124
1476.37 133
1476.46 140
1476.55 145
1476.63 147
1476.72 148
1476.81 147
1476.90 145
1476.99 144
1477.08 143
1477.16 143
1477.25 145
1477.34 149
1477.43 154
1477.52 162
1477.60 172
1477.69 181
1477.78 191
1477.87 200
1477.96 207
1478.04 212
1478.13 215
1478.22 215
1478.31 214
1478.40 211
1478.49 206
1478.57 200
1478.66 193
1478.75 186
1478.84 179
1478.93 172
1479.01 165
1479.10 158
1479.19 150
1479.28 141
1479.37 132
1479.46 123
1479.54 116
1479.63 110
1479.72 108
1479.81 107
1479.90 108
1479.98 109
1480.07 110
1480.16 109
1480.25 107
1480.34 103
1480.43 97
1480.51 91
1480.60 84
1480.69 77
1480.78 71
1480.87 66
1480.95 63
1481.04 62
1481.13 63
1481.22 68
1481.31 76
1481.40 86
1481.48 97
1481.57 108
1481.66 119
1481.75 128
1481.84 135
1481.93 140
1482.01 143
1482.10 145
1482.19 145
1482.28 146
1482.37 144
1482.46 142
1482.54 138
1482.63 132
1482.72 127
1482.81 122
1482.90 118
1482.98 116
1483.07 115
1483.16 115
1483.25 114
1483.34 111
1483.43 106
1483.51 100
1483.60 93
1483.69 87
1483.78 83
1483.87 80
1483.96 79
1484.04 78
1484.13 78
1484.22 78
1484.31 77
1484.40 76
1484.49 74
1484.57 73
1484.66 72
1484.75 70
1484.84 67
1484.93 63
1485.02 57
1485.10 50
1485.19 43
1485.28 37
1485.37 31
1485.46 26
1485.55 23
1485.63 20
1485.72 18
1485.81 17
1485.90 17
1485.99 18
1486.08 20
1486.17 24
1486.25 31
1486.34 39
1486.43 49
1486.52 60
1486.61 70
1486.70 78
1486.78 83
1486.87 84
1486.96 82
1487.05 76
1487.14 68
1487.23 60
1487.31 52
1487.40 46
1487.49 42
1487.58 42
1487.67 43
1487.76 46
1487.84 50
1487.93 52
1488.02 53
1488.11 52
1488.20 50
1488.29 47
1488.38 43
1488.46 40
1488.55 38
1488.64 37
1488.73 37
1488.82 38
1488.91 39
1488.99 40
1489.08 40
1489.17 39
1489.26 36
1489.35 33
1489.44 29
1489.53 26
1489.61 23
1489.70 21
1489.79 22
1489.88 25
1489.97 30
1490.06 38
1490.14 48
1490.23 59
1490.32 70
1490.41 78
1490.50 83
1490.59 83
1490.68 78
1490.76 68
1490.85 55
1490.94 40
1491.03 26
1491.12 13
1491.21 3
1491.30 0
1491.38 0
1491.47 0
1491.56 0
1491.65 8
1491.74 20
1491.83 34
1491.92 48
1492.00 61
1492.09 72
1492.18 81
1492.27 86
1492.36 89
1492.45 92
1492.54 94
1492.62 97
1492.71 103
1492.80 111
1492.89 120
1492.98 131
1493.07 141
1493.16 148
1493.24 152
1493.33 151
1493.42 146
1493.51 137
1493.60 127
1493.69 116
1493.78 107
1493.86 100
1493.95 95
1494.04 94
1494.13 93
1494.22 94
1494.31 94
1494.40 94
1494.48 93
1494.57 91
1494.66 89
1494.75 85
1494.84 80
1494.93 74
1495.02 67
1495.11 60
1495.19 53
1495.28 47
1495.37 43
1495.46 42
1495.55 44
1495.64 48
1495.73 54
1495.81 61
1495.90 67
1495.99 74
1496.08 79
1496.17 85
1496.26 90
1496.35 93
1496.44 95
1496.52 93
1496.61 90
1496.70 84
1496.79 77
1496.88 70
1496.97 66
1497.06 66
1497.14 70
1497.23 77
1497.32 86
1497.41 95
1497.50 103
1497.59 107
1497.68 106
1497.77 101
1497.85 93
1497.94 83
1498.03 73
1498.12 64
1498.21 58
1498.30 55
1498.39 54
1498.48 55
1498.56 56
1498.65 56
1498.74 55
1498.83 54
1498.92 52
1499.01 51
1499.10 50
1499.19 49
1499.27 48
1499.36 47
1499.45 45
1499.54 42
1499.63 38
1499.72 34
1499.81 29
1499.90 26
1499.98 24
1500.07 23
1500.16 22
1500.25 21
1500.34 18
1500.43 13
1500.52 6
1500.61 0
1500.70 0
1500.78 0
1500.87 0
1500.96 0
1501.05 0
1501.14 0
1501.23 1
1501.32 5
1501.41 7
1501.49 9
1501.58 11
1501.67 12
1501.76 15
1501.85 17
1501.94 20
1502.03 22
1502.12 23
1502.21 23
1502.29 21
1502.38 21
1502.47 21
1502.56 25
1502.65 32
1502.74 42
1502.83 55
1502.92 68
1503.01 81
1503.09 92
1503.18 100
1503.27 105
1503.36 106
1503.45 105
1503.54 101
1503.63 96
1503.72 90
1503.81 83
1503.89 75
1503.98 67
1504.07 57
1504.16 47
1504.25 38
1504.34 28
1504.43 20
1504.52 12
1504.61 7
1504.69 3
1504.78 1
1504.87 1
1504.96 3
1505.05 6
1505.14 11
1505.23 15
1505.32 19
1505.41 22
1505.50 22
1505.58 21
1505.67 19
1505.76 16
1505.85 14
1505.94 14
1506.03 16
1506.12 20
1506.21 24
1506.30 27
1506.38 29
1506.47 29
1506.56 27
1506.65 24
1506.74 23
1506.83 22
1506.92 24
1507.01 28
1507.10 33
1507.19 39
1507.27 45
1507.36 49
1507.45 52
1507.54 53
1507.63 53
1507.72 52
1507.81 52
1507.90 54
1507.99 58
1508.08 66
1508.17 76
1508.25 88
1508.34 101
1508.43 115
1508.52 128
1508.61 140
1508.70 148
1508.79 154
1508.88 155
1508.97 152
1509.06 145
1509.14 133
1509.23 118
1509.32 100
1509.41 82
1509.50 66
1509.59 53
1509.68 46
1509.77 46
1509.86 52
1509.95 63
1510.04 79
1510.12 97
1510.21 115
1510.30 132
1510.39 146
1510.48 155
1510.57 159
1510.66 158
1510.75 152
1510.84 142
1510.93 131
1511.02 118
1511.10 107
1511.19 97
1511.28 89
1511.37 82
1511.46 76
1511.55 71
1511.64 66
1511.73 61
1511.82 58
1511.91 57
1512.00 57
1512.09 60
1512.17 65
1512.26 71
1512.35 75
1512.44 78
1512.53 78
1512.62 76
1512.71 72
1512.80 67
1512.89 64
1512.98 61
1513.07 60
1513.16 59
1513.24 58
1513.33 56
1513.42 51
1513.51 44
1513.60 34
1513.69 23
1513.78 11
1513.87 1
1513.96 0
1514.05 0
1514.14 0
1514.23 0
1514.31 0
1514.40 0
1514.49 0
1514.58 0
1514.67 3
1514.76 7
1514.85 12
1514.94 15
1515.03 18
1515.12 20
1515.21 21
1515.30 22
1515.39 21
1515.47 21
1515.56 21
1515.65 20
1515.74 19
1515.83 17
1515.92 15
1516.01 13
1516.10 12
1516.19 12
1516.28 14
1516.37 19
1516.46 26
1516.55 35
1516.64 45
1516.72 54
1516.81 62
1516.90 69
1516.99 73
1517.08 75
1517.17 77
1517.26 77
1517.35 76
1517.44 75
1517.53 75
1517.62 75
1517.71 75
1517.80 76
1517.89 76
1517.98 77
1518.06 79
1518.15 82
1518.24 86
1518.33 91
1518.42 96
1518.51 101
1518.60 105
1518.69 107
1518.78 107
1518.87 106
1518.96 103
1519.05 101
1519.14 99
1519.23 99
1519.32 101
1519.40 105
1519.49 110
1519.58 116
1519.67 123
1519.76 128
1519.85 132
1519.94 134
1520.03 135
1520.12 135
1520.21 133
1520.30 132
1520.39 130
1520.48 128
1520.57 126
1520.66 124
1520.75 123
1520.83 125
1520.92 130
1521.01 137
1521.10 147
1521.19 156
1521.28 165
1521.37 169
1521.46 168
1521.55 162
1521.64 152
1521.73 139
1521.82 126
1521.91 113
1522.00 102
1522.09 92
1522.18 84
1522.27 77
1522.36 71
1522.44 66
1522.53 62
1522.62 60
1522.71 61
1522.80 62
1522.89 65
1522.98 68
1523.07 72
1523.16 75
1523.25 77
1523.34 79
1523.43 82
1523.52 85
1523.61 87
1523.70 90
1523.79 92
1523.88 93
1523.97 93
1524.06 92
1524.14 90
1524.23 87
1524.32 85
1524.41 83
1524.50 84
1524.59 86
1524.68 89
1524.77 92
1524.86 94
1524.95 95
1525.04 95
1525.13 93
1525.22 92
1525.31 93
1525.40 96
1525.49 103
1525.58 112
1525.67 122
1525.76 131
1525.85 136
1525.94 137
1526.02 133
1526.11 127
1526.20 119
1526.29 112
1526.38 106
1526.47 103
1526.56 101
1526.65 100
1526.74 98
1526.83 94
1526.92 87
1527.01 79
1527.10 68
1527.19 58
1527.28 49
1527.37 41
1527.46 36
1527.55 34
1527.64 35
1527.73 39
1527.82 43
1527.91 49
1528.00 55
1528.09 61
1528.18 65
1528.26 67
1528.35 67
1528.44 64
1528.53 60
1528.62 55
1528.71 48
1528.80 42
1528.89 36
1528.98 30
1529.07 25
1529.16 21
1529.25 16
1529.34 11
1529.43 6
1529.52 1
1529.61 0
1529.70 0
1529.79 0
1529.88 0
1529.97 0
1530.06 0
1530.15 0
1530.24 0
1530.33 3
1530.42 12
1530.51 22
1530.60 33
1530.69 44
1530.78 54
1530.87 61
1530.95 66
1531.04 68
1531.13 67
1531.22 65
1531.31 63
1531.40 62
1531.49 63
1531.58 65
1531.67 67
1531.76 69
1531.85 68
1531.94 64
1532.03 59
1532.12 52
1532.21 46
1532.30 44
1532.39 47
1532.48 56
1532.57 67
1532.66 80
1532.75 91
1532.84 98
1532.93 100
1533.02 96
1533.11 87
1533.20 76
1533.29 63
1533.38 50
1533.47 39
1533.56 30
1533.65 23
1533.74 20
1533.83 19
1533.92 22
1534.01 27
1534.10 34
1534.19 41
1534.28 48
1534.37 53
1534.46 55
1534.55 55
1534.64 52
1534.72 49
1534.81 46
1534.90 44
1534.99 43
1535.08 43
1535.17 45
1535.26 48
1535.35 51
1535.44 55
1535.53 60
1535.62 65
1535.71 70
1535.80 75
1535.89 79
1535.98 83
1536.07 85
1536.16 86
1536.25 87
1536.34 85
1536.43 81
1536.52 75
1536.61 66
1536.70 55
1536.79 43
1536.88 31
1536.97 20
1537.06 12
1537.15 9
1537.24 11
1537.33 16
1537.42 26
1537.51 37
1537.60 49
1537.69 61
1537.78 70
1537.87 78
1537.96 83
1538.05 87
1538.14 90
1538.23 90
1538.32 89
1538.41 85
1538.50 79
1538.59 72
1538.68 62
1538.77 52
1538.86 42
1538.95 32
1539.04 24
1539.13 17
1539.22 12
1539.31 10
1539.40 10
1539.49 13
1539.58 19
1539.67 29
1539.76 42
1539.85 54
1539.94 65
1540.03 72
1540.12 74
1540.21 71
1540.30 63
1540.39 51
1540.48 38
1540.57 27
1540.66 19
1540.75 14
1540.84 13
1540.93 13
1541.02 14
1541.11 16
1541.20 16
1541.29 16
1541.38 17
1541.47 20
1541.56 23
1541.65 28
1541.74 34
1541.83 38
1541.92 40
1542.01 39
1542.10 37
1542.19 34
1542.28 33
1542.37 35
1542.46 40
1542.55 49
1542.64 59
1542.73 68
1542.82 77
1542.91 82
1543.00 86
1543.09 87
1543.18 88
1543.27 88
1543.36 87
1543.45 84
1543.54 80
1543.63 74
1543.72 66
1543.81 57
1543.90 49
1543.99 43
1544.08 39
1544.17 39
1544.26 42
1544.35 46
1544.44 51
1544.53 54
1544.62 54
1544.71 51
1544.80 45
1544.89 36
1544.98 27
1545.07 21
1545.16 18
1545.25 21
1545.34 30
1545.43 44
1545.52 61
1545.61 78
1545.70 94
1545.79 108
1545.88 118
1545.97 124
1546.06 128
1546.15 130
1546.24 130
1546.33 128
1546.42 123
1546.51 116
1546.60 105
1546.69 93
1546.78 81
1546.87 71
1546.96 65
1547.05 63
1547.14 67
1547.23 74
1547.32 83
1547.42 91
1547.51 97
1547.60 99
1547.69 97
1547.78 92
1547.87 85
1547.96 78
1548.05 73
1548.14 72
1548.23 73
1548.32 78
1548.41 83
1548.50 88
1548.59 90
1548.68 88
1548.77 84
1548.86 79
1548.95 75
1549.04 75
1549.13 78
1549.22 84
1549.31 90
1549.40 93
1549.49 91
1549.58 84
1549.67 73
1549.76 58
1549.85 44
1549.94 32
1550.03 23
1550.12 17
1550.21 14
1550.30 13
1550.39 13
1550.48 11
1550.57 8
1550.66 3
1550.75 0
1550.84 0
1550.93 0
1551.02 0
1551.12 0
1551.21 0
1551.30 0
1551.39 14
1551.48 34
1551.57 55
1551.66 74
1551.75 89
1551.84 98
1551.93 102
1552.02 101
1552.11 96
1552.20 89
1552.29 81
1552.38 72
1552.47 63
1552.56 55
1552.65 47
1552.74 39
1552.83 33
1552.92 29
1553.01 26
1553.10 24
1553.19 22
1553.28 21
1553.37 19
1553.46 18
1553.55 17
1553.64 17
1553.73 18
1553.83 22
1553.92 27
1554.01 35
1554.10 43
1554.19 53
1554.28 62
1554.37 72
1554.46 80
1554.55 87
1554.64 92
1554.73 94
1554.82 93
1554.91 90
1555.00 84
1555.09 76
1555.18 68
1555.27 61
1555.36 55
1555.45 49
1555.54 45
1555.63 42
1555.72 39
1555.81 37
1555.90 37
1555.99 37
1556.09 40
1556.18 45
1556.27 52
1556.36 60
1556.45 69
1556.54 77
1556.63 85
1556.72 90
1556.81 93
1556.90 94
1556.99 91
1557.08 87
1557.17 82
1557.26 78
1557.35 75
1557.44 75
1557.53 77
1557.62 81
1557.71 86
1557.80 90
1557.89 92
1557.99 92
1558.08 91
1558.17 87
1558.26 84
1558.35 80
1558.44 78
1558.53 76
1558.62 76
1558.71 76
1558.80 75
1558.89 75
1558.98 72
1559.07 67
1559.16 60
1559.25 50
1559.34 39
1559.43 26
1559.52 12
1559.61 0
1559.71 0
1559.80 0
1559.89 0
1559.98 0
1560.07 0
1560.16 8
1560.25 20
1560.34 31
1560.43 39
1560.52 43
1560.61 41
1560.70 35
1560.79 27
1560.88 17
1560.97 8
1561.06 2
1561.15 0
1561.24 0
1561.34 4
1561.43 12
1561.52 20
1561.61 29
1561.70 38
1561.79 45
1561.88 51
1561.97 56
1562.06 59
1562.15 61
1562.24 62
1562.33 61
1562.42 59
1562.51 55
1562.60 50
1562.69 45
1562.79 41
1562.88 39
1562.97 39
1563.06 40
1563.15 44
1563.24 48
1563.33 52
1563.42 56
1563.51 58
1563.60 59
1563.69 60
1563.78 61
1563.87 61
1563.96 62
1564.05 63
1564.14 63
1564.24 62
1564.33 60
1564.42 57
1564.51 51
1564.60 42
1564.69 33
1564.78 22
1564.87 13
1564.96 7
1565.05 4
1565.14 5
1565.23 10
1565.32 17
1565.41 25
1565.51 31
1565.60 36
1565.69 38
1565.78 39
1565.87 40
1565.96 41
1566.05 43
1566.14 48
1566.23 54
1566.32 61
1566.41 70
1566.50 78
1566.59 85
1566.68 91
1566.78 94
1566.87 94
1566.96 91
1567.05 87
1567.14 82
1567.23 78
1567.32 75
1567.41 74
1567.50 75
1567.59 78
1567.68 81
1567.77 85
1567.86 87
1567.96 88
1568.05 88
1568.14 87
1568.23 87
1568.32 87
1568.41 89
1568.50 92
1568.59 96
1568.68 101
1568.77 106
1568.86 112
1568.95 118
1569.05 124
1569.14 130
1569.23 134
1569.32 136
1569.41 135
1569.50 130
1569.59 122
1569.68 111
1569.77 99
1569.86 86
1569.95 75
1570.04 65
1570.14 57
1570.23 52
1570.32 50
1570.41 50
1570.50 52
1570.59 57
1570.68 64
1570.77 72
1570.86 80
1570.95 87
1571.04 90
1571.13 89
1571.23 83
1571.32 73
1571.41 61
1571.50 48
1571.59 37
1571.68 29
1571.77 23
1571.86 21
1571.95 19
1572.04 18
1572.13 16
1572.23 13
1572.32 10
1572.41 6
1572.50 3
1572.59 1
1572.68 0
1572.77 0
1572.86 0
1572.95 0
1573.04 0
1573.13 0
1573.23 0
1573.32 0
1573.41 0
1573.50 0
1573.59 5
1573.68 12
1573.77 21
1573.86 30
1573.95 39
1574.04 47
1574.13 54
1574.23 59
1574.32 62
1574.41 63
1574.50 61
1574.59 58
1574.68 53
1574.77 49
1574.86 45
1574.95 43
1575.04 43
1575.14 44
1575.23 47
1575.32 49
1575.41 52
1575.50 54
1575.59 56
1575.68 56
1575.77 57
1575.86 59
1575.95 62
1576.05 66
1576.14 72
1576.23 77
1576.32 82
1576.41 84
1576.50 83
1576.59 79
1576.68 72
1576.77 63
1576.87 54
1576.96 46
1577.05 38
1577.14 32
1577.23 26
1577.32 20
1577.41 15
1577.50 9
1577.59 4
1577.68 0
1577.78 0
1577.87 0
1577.96 0
1578.05 2
1578.14 7
1578.23 13
1578.32 19
1578.41 23
1578.50 25
1578.60 24
1578.69 22
1578.78 18
1578.87 14
1578.96 11
1579.05 10
1579.14 10
1579.23 12
1579.32 16
1579.42 20
1579.51 24
1579.60 27
1579.69 30
1579.78 33
1579.87 35
1579.96 37
1580.05 40
1580.14 43
1580.24 46
1580.33 50
1580.42 53
1580.51 57
1580.60 62
1580.69 66
1580.78 71
1580.87 75
1580.96 79
1581.06 80
1581.15 80
1581.24 79
1581.33 76
1581.42 74
1581.51 73
1581.60 74
1581.69 77
1581.79 81
1581.88 87
1581.97 92
1582.06 96
1582.15 98
1582.24 99
1582.33 99
1582.42 97
1582.51 96
1582.61 95
1582.70 95
1582.79 95
1582.88 97
1582.97 99
1583.06 101
1583.15 105
1583.24 108
1583.34 111
1583.43 115
1583.52 118
1583.61 121
1583.70 122
1583.79 122
1583.88 121
1583.97 120
1584.07 119
1584.16 118
1584.25 118
1584.34 119
1584.43 122
1584.52 125
1584.61 128
1584.70 131
1584.80 132
1584.89 132
1584.98 130
1585.07 128
1585.16 127
1585.25 127
1585.34 128
1585.43 131
1585.53 136
1585.62 142
1585.71 148
1585.80 154
1585.89 159
1585.98 163
1586.07 164
1586.17 163
1586.26 161
1586.35 158
1586.44 154
1586.53 151
1586.62 149
1586.71 149
1586.80 152
1586.90 156
1586.99 161
1587.08 167
1587.17 173
1587.26 176
1587.35 178
1587.44 176
1587.53 173
1587.63 167
1587.72 162
1587.81 157
1587.90 154
1587.99 152
1588.08 151
1588.17 150
1588.27 148
1588.36 144
1588.45 139
1588.54 132
1588.63 126
1588.72 120
1588.81 114
1588.91 109
1589.00 103
1589.09 96
1589.18 87
1589.27 78
1589.36 69
1589.45 61
1589.55 55
1589.64 52
1589.73 51
1589.82 51
1589.91 52
1590.00 52
1590.09 52
1590.19 51
1590.28 50
1590.37 48
1590.46 46
1590.55 43
1590.64 39
1590.73 36
1590.83 33
1590.92 31
1591.01 31
1591.10 34
1591.19 39
1591.28 45
1591.37 51
1591.47 57
1591.56 63
1591.65 69
1591.74 76
1591.83 84
1591.92 94
1592.01 105
1592.11 117
1592.20 128
1592.29 138
1592.38 146
1592.47 150
1592.56 151
1592.65 148
1592.75 142
1592.84 133
1592.93 122
1593.02 109
1593.11 96
1593.20 83
1593.30 72
1593.39 62
1593.48 56
1593.57 55
1593.66 57
1593.75 63
1593.84 71
1593.94 79
1594.03 86
1594.12 91
1594.21 94
1594.30 94
1594.39 93
1594.49 90
1594.58 87
1594.67 81
1594.76 74
1594.85 63
1594.94 48
1595.03 31
1595.13 13
1595.22 0
1595.31 0
1595.40 0
1595.49 0
1595.58 0
1595.68 0
1595.77 0
1595.86 0
1595.95 6
1596.04 15
1596.13 23
1596.23 30
1596.32 36
1596.41 42
1596.50 48
1596.59 55
1596.68 62
1596.77 70
1596.87 78
1596.96 86
1597.05 92
1597.14 97
1597.23 98
1597.32 96
1597.42 90
1597.51 81
1597.60 71
1597.69 62
1597.78 55
1597.87 52
1597.97 53
1598.06 59
1598.15 67
1598.24 79
1598.33 92
1598.42 107
1598.52 123
1598.61 141
1598.70 159
1598.79 176
1598.88 191
1598.97 202
1599.07 209
1599.16 211
1599.25 209
1599.34 205
1599.43 200
1599.52 192
1599.62 183
1599.71 171
1599.80 156
1599.89 138
1599.98 119
1600.07 99
1600.17 81
1600.26 66
1600.35 55
1600.44 49
1600.53 46
1600.62 46
1600.72 47
1600.81 51
1600.90 55
1600.99 59
1601.08 65
1601.18 70
1601.27 75
1601.36 79
1601.45 83
1601.54 86
1601.63 88
1601.73 90
1601.82 92
1601.91 95
1602.00 98
1602.09 102
1602.18 107
1602.28 114
1602.37 123
1602.46 133
1602.55 143
1602.64 151
1602.74 157
1602.83 159
1602.92 159
1603.01 156
1603.10 152
1603.19 148
1603.29 144
1603.38 140
1603.47 135
1603.56 128
1603.65 119
1603.75 108
1603.84 96
1603.93 84
1604.02 73
1604.11 65
1604.20 61
1604.30 59
1604.39 60
1604.48 61
1604.57 63
1604.66 64
1604.76 64
1604.85 63
1604.94 61
1605.03 59
1605.12 58
1605.21 58
1605.31 61
1605.40 65
1605.49 71
1605.58 78
1605.67 84
1605.77 91
1605.86 96
1605.95 101
1606.04 106
1606.13 112
1606.23 117
1606.32 120
1606.41 122
1606.50 120
1606.59 113
1606.68 103
1606.78 89
1606.87 75
1606.96 63
1607.05 54
1607.14 50
1607.24 50
1607.33 53
1607.42 58
1607.51 65
1607.60 70
1607.70 75
1607.79 78
1607.88 81
1607.97 83
1608.06 84
1608.16 86
1608.25 87
1608.34 87
1608.43 86
1608.52 84
1608.61 81
1608.71 76
1608.80 72
1608.89 66
1608.98 61
1609.07 55
1609.17 48
1609.26 41
1609.35 34
1609.44 27
1609.53 21
1609.63 15
1609.72 11
1609.81 9
1609.90 9
1609.99 11
1610.09 13
1610.18 16
1610.27 20
1610.36 23
1610.45 26
1610.55 28
1610.64 31
1610.73 34
1610.82 37
1610.91 42
1611.01 49
1611.10 57
1611.19 67
1611.28 79
1611.37 91
1611.47 102
1611.56 112
1611.65 119
1611.74 123
1611.83 124
1611.93 122
1612.02 118
1612.11 112
1612.20 104
1612.30 93
1612.39 81
1612.48 67
1612.57 51
1612.66 36
1612.76 22
1612.85 10
1612.94 3
1613.03 0
1613.12 0
1613.22 2
1613.31 4
1613.40 5
1613.49 4
1613.58 1
1613.68 0
1613.77 0
1613.86 0
1613.95 0
1614.04 0
1614.14 4
1614.23 15
1614.32 27
1614.41 39
1614.51 50
1614.60 60
1614.69 68
1614.78 74
1614.87 79
1614.97 82
1615.06 85
1615.15 88
1615.24 90
1615.33 92
1615.43 95
1615.52 98
1615.61 100
1615.70 101
1615.80 101
1615.89 99
1615.98 96
1616.07 91
1616.16 87
1616.26 83
1616.35 80
1616.44 78
1616.53 78
1616.62 77
1616.72 77
1616.81 76
1616.90 75
1616.99 74
1617.09 73
1617.18 72
1617.27 70
1617.36 67
1617.45 62
1617.55 55
1617.64 47
1617.73 40
1617.82 34
1617.92 32
1618.01 33
1618.10 39
1618.19 47
1618.28 56
1618.38 66
1618.47 74
1618.56 80
1618.65 84
1618.75 87
1618.84 88
1618.93 89
1619.02 90
1619.11 88
1619.21 86
1619.30 82
1619.39 77
1619.48 72
1619.58 68
1619.67 65
1619.76 63
1619.85 64
1619.95 66
1620.04 69
1620.13 72
1620.22 75
1620.31 78
1620.41 80
1620.50 82
1620.59 83
1620.68 84
1620.78 85
1620.87 85
1620.96 85
1621.05 86
1621.15 87
1621.24 88
1621.33 89
1621.42 89
1621.51 88
1621.61 85
1621.70 81
1621.79 76
1621.88 71
1621.98 65
1622.07 59
1622.16 54
1622.25 49
1622.35 45
1622.44 42
1622.53 40
1622.62 40
1622.71 41
1622.81 44
1622.90 47
1622.99 52
1623.08 57
1623.18 63
1623.27 68
1623.36 73
1623.45 78
1623.55 81
1623.64 83
1623.73 84
1623.82 83
1623.92 81
1624.01 77
1624.10 74
1624.19 72
1624.29 70
1624.38 71
1624.47 75
1624.56 82
1624.65 90
1624.75 101
1624.84 111
1624.93 121
1625.02 128
1625.12 133
1625.21 135
1625.30 133
1625.39 129
1625.49 122
1625.58 113
1625.67 103
1625.76 93
1625.86 84
1625.95 75
1626.04 69
1626.13 63
1626.23 58
1626.32 53
1626.41 49
1626.50 45
1626.60 43
1626.69 43
1626.78 45
1626.87 49
1626.97 54
1627.06 59
1627.15 63
1627.24 64
1627.34 63
1627.43 60
1627.52 56
1627.61 50
1627.71 44
1627.80 37
1627.89 31
1627.98 25
1628.08 22
1628.17 20
1628.26 21
1628.35 23
1628.45 27
1628.54 31
1628.63 34
1628.72 34
1628.82 32
1628.91 27
1629.00 20
1629.09 12
1629.19 4
1629.28 0
1629.37 0
1629.46 0
1629.56 0
1629.65 0
1629.74 0
1629.83 0
1629.93 0
1630.02 3
1630.11 11
1630.20 19
1630.30 27
1630.39 34
1630.48 39
1630.57 41
1630.67 41
1630.76 40
1630.85 37
1630.94 35
1631.04 33
1631.13 34
1631.22 38
1631.32 44
1631.41 52
1631.50 61
1631.59 70
1631.69 78
1631.78 85
1631.87 90
1631.96 95
1632.06 100
1632.15 106
1632.24 114
1632.33 123
1632.43 133
1632.52 141
1632.61 148
1632.70 152
1632.80 151
1632.89 147
1632.98 139
1633.08 129
1633.17 116
1633.26 104
1633.35 93
1633.45 83
1633.54 77
1633.63 73
1633.72 73
1633.82 74
1633.91 76
1634.00 78
1634.09 80
1634.19 81
1634.28 82
1634.37 83
1634.47 85
1634.56 89
1634.65 92
1634.74 95
1634.84 95
1634.93 92
1635.02 86
1635.11 78
1635.21 68
1635.30 59
1635.39 50
1635.49 43
1635.58 38
1635.67 33
1635.76 30
1635.86 28
1635.95 28
1636.04 29
1636.13 31
1636.23 35
1636.32 40
1636.41 46
1636.51 51
1636.60 56
1636.69 59
1636.78 62
1636.88 65
1636.97 68
1637.06 70
1637.15 74
1637.25 77
1637.34 79
1637.43 80
1637.53 78
1637.62 74
1637.71 67
1637.80 58
1637.90 50
1637.99 42
1638.08 36
1638.18 33
1638.27 32
1638.36 34
1638.45 37
1638.55 40
1638.64 43
1638.73 45
1638.82 46
1638.92 46
1639.01 46
1639.10 44
1639.20 41
1639.29 37
1639.38 32
1639.47 27
1639.57 21
1639.66 15
1639.75 9
1639.85 4
1639.94 0
1640.03 0
1640.12 0
1640.22 0
1640.31 0
1640.40 2
1640.50 8
1640.59 17
1640.68 27
1640.77 39
1640.87 51
1640.96 62
1641.05 72
1641.15 79
1641.24 82
1641.33 82
1641.42 79
1641.52 73
1641.61 68
1641.70 63
1641.80 60
1641.89 60
1641.98 62
1642.07 65
1642.17 68
1642.26 69
1642.35 67
1642.45 63
1642.54 56
1642.63 49
1642.73 42
1642.82 36
1642.91 33
1643.00 32
1643.10 33
1643.19 33
1643.28 33
1643.38 29
1643.47 23
1643.56 16
1643.65 8
1643.75 1
1643.84 0
1643.93 1
1644.03 8
1644.12 20
1644.21 32
1644.31 44
1644.40 53
1644.49 58
1644.58 57
1644.68 52
1644.77 44
1644.86 35
1644.96 26
1645.05 19
1645.14 14
1645.24 13
1645.33 14
1645.42 16
1645.51 19
1645.61 22
1645.70 25
1645.79 28
1645.89 31
1645.98 33
1646.07 35
1646.17 37
1646.26 37
1646.35 37
1646.44 36
1646.54 36
1646.63 37
1646.72 38
1646.82 41
1646.91 44
1647.00 47
1647.10 49
1647.19 51
1647.28 53
1647.37 54
1647.47 55
1647.56 56
1647.65 55
1647.75 54
1647.84 52
1647.93 50
1648.03 49
1648.12 49
1648.21 50
1648.31 52
1648.40 53
1648.49 53
1648.58 50
1648.68 44
1648.77 36
1648.86 26
1648.96 17
1649.05 10
1649.14 7
1649.24 6
1649.33 9
1649.42 13
1649.52 18
1649.61 21
1649.70 23
1649.80 22
1649.89 19
1649.98 14
1650.07 9
1650.17 3
1650.26 0
1650.35 0
1650.45 0
1650.54 0
1650.63 0
1650.73 0
1650.82 0
1650.91 0
1651.01 0
1651.10 1
1651.19 2
1651.29 4
1651.38 6
1651.47 9
1651.56 13
1651.66 18
1651.75 23
1651.84 30
1651.94 36
1652.03 42
1652.12 47
1652.22 52
1652.31 56
1652.40 61
1652.50 64
1652.59 68
1652.68 70
1652.78 70
1652.87 69
1652.96 66
1653.06 62
1653.15 57
1653.24 53
1653.34 50
1653.43 49
1653.52 51
1653.62 56
1653.71 63
1653.80 71
1653.90 81
1653.99 91
1654.08 100
1654.17 106
1654.27 108
1654.36 106
1654.45 98
1654.55 85
1654.64 68
1654.73 48
1654.83 30
1654.92 14
1655.01 3
1655.11 0
1655.20 0
1655.29 7
1655.39 18
1655.48 30
1655.57 44
1655.67 56
1655.76 68
1655.85 77
1655.95 85
1656.04 92
1656.13 97
1656.23 101
1656.32 103
1656.41 104
1656.51 103
1656.60 101
1656.69 97
1656.79 92
1656.88 87
1656.97 81
1657.07 76
1657.16 73
1657.25 72
1657.35 73
1657.44 77
1657.53 82
1657.63 87
1657.72 91
1657.81 93
1657.91 92
1658.00 88
1658.09 80
1658.19 70
1658.28 59
1658.37 47
1658.47 35
1658.56 25
1658.65 18
1658.75 13
1658.84 11
1658.93 12
1659.03 14
1659.12 16
1659.21 16
1659.31 16
1659.40 14
1659.49 12
1659.59 10
1659.68 9
1659.77 10
1659.87 14
1659.96 20
1660.05 27
1660.15 36
1660.24 45
1660.33 54
1660.43 63
1660.52 71
1660.62 77
1660.71 81
1660.80 83
1660.90 81
1660.99 77
1661.08 72
1661.18 66
1661.27 61
1661.36 57
1661.46 54
1661.55 53
1661.64 52
1661.74 52
1661.83 52
1661.92 51
1662.02 48
1662.11 45
1662.20 40
1662.30 34
1662.39 27
1662.48 20
1662.58 12
1662.67 5
1662.76 0
1662.86 0
1662.95 0
1663.05 1
1663.14 6
1663.23 12
1663.33 20
1663.42 29
1663.51 39
1663.61 48
1663.70 58
1663.79 66
1663.89 72
1663.98 74
1664.07 74
1664.17 72
1664.26 69
1664.35 66
1664.45 64
1664.54 62
1664.64 62
1664.73 63
1664.82 65
1664.92 67
1665.01 68
1665.10 68
1665.20 67
1665.29 65
1665.38 60
1665.48 55
1665.57 49
1665.66 44
1665.76 40
1665.85 37
1665.94 37
1666.04 40
1666.13 44
1666.23 51
1666.32 59
1666.41 68
1666.51 77
1666.60 85
1666.69 91
1666.79 93
1666.88 93
1666.97 89
1667.07 83
1667.16 75
1667.26 68
1667.35 61
1667.44 56
1667.54 52
1667.63 50
1667.72 49
1667.82 47
1667.91 45
1668.00 41
1668.10 37
1668.19 31
1668.29 26
1668.38 24
1668.47 24
1668.57 28
1668.66 36
1668.75 47
1668.85 60
1668.94 72
1669.03 82
1669.13 88
1669.22 90
1669.32 88
1669.41 83
1669.50 77
1669.60 70
1669.69 63
1669.78 58
1669.88 54
1669.97 53
1670.06 55
1670.16 60
1670.25 69
1670.35 80
1670.44 94
1670.53 107
1670.63 117
1670.72 123
1670.81 123
1670.91 119
1671.00 111
1671.10 100
1671.19 91
1671.28 82
1671.38 77
1671.47 74
1671.56 75
1671.66 78
1671.75 84
1671.85 91
1671.94 99
1672.03 107
1672.13 113
1672.22 117
1672.31 119
1672.41 119
1672.50 118
1672.60 115
1672.69 111
1672.78 107
1672.88 103
1672.97 99
1673.06 95
1673.16 93
1673.25 91
1673.35 90
1673.44 89
1673.53 87
1673.63 84
1673.72 80
1673.81 75
1673.91 70
1674.00 67
1674.10 66
1674.19 67
1674.28 69
1674.38 72
1674.47 75
1674.57 77
1674.66 78
1674.75 79
1674.85 80
1674.94 81
1675.03 83
1675.13 87
1675.22 92
1675.32 97
1675.41 104
1675.50 110
1675.60 115
1675.69 118
1675.79 117
1675.88 114
1675.97 109
1676.07 103
1676.16 98
1676.25 94
1676.35 92
1676.44 92
1676.54 93
1676.63 93
1676.72 93
1676.82 91
1676.91 89
1677.01 87
1677.10 87
1677.19 88
1677.29 91
1677.38 94
1677.48 97
1677.57 99
1677.66 99
1677.76 98
1677.85 95
1677.94 92
1678.04 89
1678.13 86
1678.23 83
1678.32 79
1678.41 75
1678.51 70
1678.60 63
1678.70 57
1678.79 50
1678.88 45
1678.98 40
1679.07 36
1679.17 34
1679.26 33
1679.35 32
1679.45 32
1679.54 33
1679.64 33
1679.73 34
1679.82 33
1679.92 32
1680.01 31
1680.11 28
1680.20 26
1680.29 23
1680.39 22
1680.48 22
1680.58 23
1680.67 25
1680.76 28
1680.86 32
1680.95 36
1681.05 40
1681.14 44
1681.23 48
1681.33 51
1681.42 53
1681.52 53
1681.61 53
1681.70 52
1681.80 51
1681.89 51
1681.99 51
1682.08 53
1682.17 54
1682.27 56
1682.36 58
1682.46 59
1682.55 59
1682.64 58
1682.74 57
1682.83 56
1682.93 54
1683.02 53
1683.11 50
1683.21 47
1683.30 43
1683.40 37
1683.49 30
1683.58 22
1683.68 14
1683.77 7
1683.87 2
1683.96 0
1684.05 0
1684.15 0
1684.24 0
1684.34 0
1684.43 1
1684.53 4
1684.62 7
1684.71 10
1684.81 11
1684.90 11
1685.00 8
1685.09 3
1685.18 0
1685.28 0
1685.37 0
1685.47 0
1685.56 0
1685.65 0
1685.75 9
1685.84 22
1685.94 35
1686.03 47
1686.13 58
1686.22 67
1686.31 75
1686.41 81
1686.50 85
1686.60 87
1686.69 86
1686.78 85
1686.88 83
1686.97 81
1687.07 80
1687.16 79
1687.26 79
1687.35 79
1687.44 78
1687.54 77
1687.63 76
1687.73 75
1687.82 75
1687.91 76
1688.01 77
1688.10 80
1688.20 84
1688.29 88
1688.39 91
1688.48 93
1688.57 92
1688.67 89
1688.76 84
1688.86 78
1688.95 71
1689.04 63
1689.14 56
1689.23 49
1689.33 43
1689.42 38
1689.52 35
1689.61 32
1689.70 32
1689.80 34
1689.89 38
1689.99 44
1690.08 50
1690.18 57
1690.27 62
1690.36 66
1690.46 68
1690.55 69
1690.65 68
1690.74 65
1690.84 60
1690.93 54
1691.02 47
1691.12 39
1691.21 34
1691.31 33
1691.40 36
1691.50 45
1691.59 58
1691.68 73
1691.78 87
1691.87 98
1691.97 104
1692.06 107
1692.16 106
1692.25 104
1692.34 105
1692.44 109
1692.53 117
1692.63 128
1692.72 140
1692.82 151
1692.91 157
1693.00 158
1693.10 153
1693.19 143
1693.29 129
1693.38 113
1693.48 98
1693.57 83
1693.67 70
1693.76 59
1693.85 49
1693.95 41
1694.04 33
1694.14 26
1694.23 21
1694.33 18
1694.42 15
1694.51 13
1694.61 12
1694.70 9
1694.80 5
1694.89 0
1694.99 0
1695.08 0
1695.18 0
1695.27 0
1695.36 0
1695.46 3
1695.55 14
1695.65 25
1695.74 36
1695.84 43
1695.93 48
1696.02 48
1696.12 46
1696.21 41
1696.31 34
1696.40 26
1696.50 18
1696.59 10
1696.69 3
1696.78 0
1696.87 0
1696.97 0
1697.06 0
1697.16 3
1697.25 12
1697.35 23
1697.44 35
1697.54 45
1697.63 54
1697.72 61
1697.82 64
1697.91 66
1698.01 65
1698.10 63
1698.20 60
1698.29 59
1698.39 58
1698.48 59
1698.58 60
1698.67 62
1698.76 62
1698.86 62
1698.95 60
1699.05 58
1699.14 55
1699.24 51
1699.33 46
1699.43 41
1699.52 35
1699.61 28
1699.71 21
1699.80 13
1699.90 5
1699.99 0
1700.09 0
1700.18 0
1700.28 0
1700.37 0
1700.47 0
1700.56 0
1700.65 0
1700.75 7
1700.84 25
1700.94 43
1701.03 60
1701.13 75
1701.22 85
1701.32 92
1701.41 95
1701.51 97
1701.60 97
1701.69 96
1701.79 96
1701.88 96
1701.98 97
1702.07 99
1702.17 100
1702.26 101
1702.36 102
1702.45 100
1702.55 97
1702.64 90
1702.74 80
1702.83 68
1702.92 53
1703.02 38
1703.11 23
1703.21 11
1703.30 1
1703.40 0
1703.49 0
1703.59 0
1703.68 0
1703.78 7
1703.87 16
1703.97 27
1704.06 38
1704.15 51
1704.25 64
1704.34 78
1704.44 92
1704.53 104
1704.63 114
1704.72 121
1704.82 124
1704.91 123
1705.01 120
1705.10 114
1705.20 106
1705.29 98
1705.39 90
1705.48 83
1705.57 76
1705.67 70
1705.76 64
1705.86 60
1705.95 55
1706.05 51
1706.14 46
1706.24 40
1706.33 33
1706.43 25
1706.52 15
1706.62 5
1706.71 0
1706.81 0
1706.90 0
1707.00 0
1707.09 0
1707.18 0
1707.28 0
1707.37 7
1707.47 22
1707.56 36
1707.66 46
1707.75 52
1707.85 54
1707.94 52
1708.04 47
1708.13 41
1708.23 34
1708.32 28
1708.42 23
1708.51 20
1708.61 19
1708.70 19
1708.80 19
1708.89 17
1708.99 14
1709.08 8
1709.17 1
1709.27 0
1709.36 0
1709.46 0
1709.55 0
1709.65 0
1709.74 0
1709.84 0
1709.93 2
1710.03 12
1710.12 25
1710.22 40
1710.31 58
1710.41 77
1710.50 97
1710.60 115
1710.69 130
1710.79 141
1710.88 148
1710.98 152
1711.07 154
1711.17 155
1711.26 155
1711.36 155
1711.45 155
1711.55 155
1711.64 154
1711.73 154
1711.83 154
1711.92 153
1712.02 149
1712.11 144
1712.21 135
1712.30 125
1712.40 114
1712.49 104
1712.59 96
1712.68 90
1712.78 86
1712.87 84
1712.97 82
1713.06 80
1713.16 78
1713.25 74
1713.35 70
1713.44 65
1713.54 60
1713.63 55
1713.73 51
1713.82 47
1713.92 46
1714.01 47
1714.11 51
1714.20 58
1714.30 65
1714.39 71
1714.49 76
1714.58 79
1714.68 79
1714.77 77
1714.87 74
1714.96 69
1715.06 65
1715.15 63
1715.25 62
1715.34 64
1715.44 69
1715.53 79
1715.63 93
1715.72 110
1715.82 129
1715.91 148
1716.01 163
1716.10 174
1716.20 178
1716.29 176
1716.39 169
1716.48 159
1716.58 147
1716.67 137
1716.77 130
1716.86 125
1716.96 123
1717.05 121
1717.15 119
1717.24 115
1717.34 107
1717.43 96
1717.53 83
1717.62 70
1717.72 59
1717.81 51
1717.91 46
1718.00 45
1718.10 46
1718.19 47
1718.29 48
1718.38 47
1718.48 44
1718.57 41
1718.67 39
1718.76 38
1718.86 40
1718.95 44
1719.05 50
1719.14 59
1719.24 68
1719.33 78
1719.43 87
1719.52 93
1719.62 96
1719.71 96
1719.81 92
1719.90 87
1720.00 81
1720.09 75
1720.19 72
1720.28 71
1720.38 72
1720.47 75
1720.57 78
1720.66 79
1720.76 80
1720.85 80
1720.95 79
1721.04 79
1721.14 79
1721.23 79
1721.33 79
1721.42 78
1721.52 76
1721.61 73
1721.71 69
1721.80 65
1721.90 62
1721.99 60
1722.09 59
1722.19 60
1722.28 61
1722.38 62
1722.47 63
1722.57 65
1722.66 66
1722.76 69
1722.85 72
1722.95 77
1723.04 82
1723.14 86
1723.23 89
1723.33 90
1723.42 88
1723.52 83
1723.61 76
1723.71 69
1723.80 63
1723.90 58
1723.99 54
1724.09 51
1724.18 49
1724.28 46
1724.37 43
1724.47 40
1724.56 36
1724.66 33
1724.76 30
1724.85 27
1724.95 24
1725.04 20
1725.14 15
1725.23 9
1725.33 3
1725.42 0
1725.52 0
1725.61 0
1725.71 0
1725.80 0
1725.90 0
1725.99 0
1726.09 0
1726.18 0
1726.28 7
1726.37 15
1726.47 24
1726.56 34
1726.66 42
1726.76 49
1726.85 53
1726.95 54
1727.04 53
1727.14 51
1727.23 48
1727.33 45
1727.42 42
1727.52 40
1727.61 37
1727.71 34
1727.80 30
1727.90 25
1727.99 20
1728.09 16
1728.18 14
1728.28 14
1728.38 16
1728.47 20
1728.57 25
1728.66 30
1728.76 35
1728.85 39
1728.95 41
1729.04 42
1729.14 41
1729.23 40
1729.33 39
1729.42 39
1729.52 41
1729.61 46
1729.71 55
1729.81 68
1729.90 83
1730.00 98
1730.09 114
1730.19 127
1730.28 137
1730.38 143
1730.47 145
1730.57 144
1730.66 139
1730.76 132
1730.85 123
1730.95 114
1731.05 106
1731.14 99
1731.24 94
1731.33 92
1731.43 92
1731.52 94
1731.62 97
1731.71 102
1731.81 106
1731.90 109
1732.00 112
1732.09 114
1732.19 118
1732.29 122
1732.38 129
1732.48 138
1732.57 148
1732.67 158
1732.76 165
1732.86 169
1732.95 167
1733.05 160
1733.14 148
1733.24 133
1733.34 116
1733.43 101
1733.53 89
1733.62 80
1733.72 75
1733.81 73
1733.91 73
1734.00 74
1734.10 75
1734.19 74
1734.29 72
1734.39 67
1734.48 61
1734.58 54
1734.67 47
1734.77 41
1734.86 37
1734.96 34
1735.05 32
1735.15 30
1735.24 27
1735.34 23
1735.44 16
1735.53 9
1735.63 2
1735.72 0
1735.82 0
1735.91 0
1736.01 0
1736.10 1
1736.20 8
1736.30 16
1736.39 23
1736.49 28
1736.58 32
1736.68 34
1736.77 36
1736.87 38
1736.96 42
1737.06 47
1737.16 54
1737.25 60
1737.35 66
1737.44 70
1737.54 71
1737.63 70
1737.73 66
1737.82 62
1737.92 59
1738.02 56
1738.11 54
1738.21 54
1738.30 54
1738.40 56
1738.49 59
1738.59 63
1738.68 68
1738.78 73
1738.88 77
1738.97 79
1739.07 80
1739.16 79
1739.26 77
1739.35 76
1739.45 76
1739.55 78
1739.64 82
1739.74 87
1739.83 92
1739.93 96
1740.02 97
1740.12 96
1740.21 93
1740.31 88
1740.41 83
1740.50 78
1740.60 74
1740.69 71
1740.79 68
1740.88 66
1740.98 62
1741.08 58
1741.17 53
1741.27 46
1741.36 40
1741.46 35
1741.55 31
1741.65 30
1741.75 32
1741.84 36
1741.94 44
1742.03 54
1742.13 65
1742.22 77
1742.32 88
1742.42 96
1742.51 101
1742.61 102
1742.70 100
1742.80 96
1742.89 91
1742.99 87
1743.09 85
1743.18 83
1743.28 83
1743.37 84
1743.47 84
1743.56 83
1743.66 80
1743.76 77
1743.85 72
1743.95 67
1744.04 61
1744.14 54
1744.23 46
1744.33 38
1744.43 28
1744.52 17
1744.62 7
1744.71 0
1744.81 0
1744.90 0
1745.00 0
1745.10 0
1745.19 0
1745.29 0
1745.38 0
1745.48 0
1745.57 6
1745.67 14
1745.77 22
1745.86 32
1745.96 42
1746.05 52
1746.15 60
1746.25 65
1746.34 67
1746.44 66
1746.53 61
1746.63 55
1746.72 47
1746.82 41
1746.92 35
1747.01 31
1747.11 29
1747.20 28
1747.30 28
1747.40 29
1747.49 30
1747.59 31
1747.68 33
1747.78 36
1747.87 40
1747.97 46
1748.07 54
1748.16 64
1748.26 74
1748.35 85
1748.45 95
1748.55 102
1748.64 106
1748.74 107
1748.83 103
1748.93 96
1749.03 87
1749.12 78
1749.22 71
1749.31 67
1749.41 68
1749.50 74
1749.60 83
1749.70 93
1749.79 102
1749.89 108
1749.98 111
1750.08 109
1750.18 105
1750.27 99
1750.37 94
1750.46 91
1750.56 89
1750.66 88
1750.75 87
1750.85 86
1750.94 84
1751.04 80
1751.14 75
1751.23 69
1751.33 63
1751.42 58
1751.52 53
1751.61 48
1751.71 44
1751.81 41
1751.90 39
1752.00 40
1752.09 42
1752.19 47
1752.29 53
1752.38 60
1752.48 67
1752.57 73
1752.67 77
1752.77 80
1752.86 80
1752.96 78
1753.05 76
1753.15 75
1753.25 75
1753.34 78
1753.44 84
1753.53 94
1753.63 106
1753.73 118
1753.82 127
1753.92 131
1754.01 128
1754.11 119
1754.21 106
1754.30 90
1754.40 74
1754.49 60
1754.59 48
1754.69 39
1754.78 32
1754.88 26
1754.98 21
1755.07 17
1755.17 14
1755.26 13
1755.36 14
1755.46 16
1755.55 18
1755.65 19
1755.74 19
1755.84 16
1755.94 11
1756.03 6
1756.13 0
1756.22 0
1756.32 0
1756.42 0
1756.51 0
1756.61 0
1756.70 0
1756.80 0
1756.90 0
1756.99 1
1757.09 7
1757.18 14
1757.28 25
1757.38 37
1757.47 50
1757.57 64
1757.67 77
1757.76 88
1757.86 96
1757.95 99
1758.05 99
1758.15 95
1758.24 88
1758.34 80
1758.43 72
1758.53 65
1758.63 61
1758.72 60
1758.82 61
1758.92 65
1759.01 70
1759.11 75
1759.20 81
1759.30 85
1759.40 87
1759.49 87
1759.59 84
1759.68 80
1759.78 72
1759.88 64
1759.97 56
1760.07 50
1760.17 47
1760.26 48
1760.36 54
1760.45 63
1760.55 74
1760.65 84
1760.74 91
1760.84 93
1760.94 90
1761.03 82
1761.13 73
1761.22 64
1761.32 60
1761.42 60
1761.51 67
1761.61 78
1761.70 94
1761.80 110
1761.90 124
1761.99 135
1762.09 141
1762.19 142
1762.28 138
1762.38 131
1762.47 122
1762.57 113
1762.67 106
1762.76 102
1762.86 102
1762.96 105
1763.05 112
1763.15 121
1763.24 128
1763.34 134
1763.44 136
1763.53 133
1763.63 127
1763.73 117
1763.82 106
1763.92 94
1764.02 82
1764.11 72
1764.21 65
1764.30 61
1764.40 60
1764.50 62
1764.59 67
1764.69 73
1764.79 81
1764.88 89
1764.98 98
1765.07 106
1765.17 113
1765.27 120
1765.36 127
1765.46 133
1765.56 138
1765.65 143
1765.75 146
1765.85 148
1765.94 146
1766.04 142
1766.13 135
1766.23 125
1766.33 114
1766.42 102
1766.52 90
1766.62 79
1766.71 71
1766.81 64
1766.91 60
1767.00 57
1767.10 55
1767.19 54
1767.29 53
1767.39 52
1767.48 50
1767.58 48
1767.68 46
1767.77 44
1767.87 44
1767.97 45
1768.06 47
1768.16 50
1768.25 54
1768.35 57
1768.45 60
1768.54 61
1768.64 60
1768.74 59
1768.83 57
1768.93 55
1769.03 53
1769.12 50
1769.22 47
1769.32 44
1769.41 39
1769.51 35
1769.60 31
1769.70 30
1769.80 32
1769.89 37
1769.99 47
1770.09 59
1770.18 72
1770.28 85
1770.38 97
1770.47 105
1770.57 110
1770.67 111
1770.76 108
1770.86 102
1770.96 92
1771.05 80
1771.15 67
1771.24 54
1771.34 44
1771.44 38
1771.53 36
1771.63 39
1771.73 45
1771.82 54
1771.92 64
1772.02 74
1772.11 83
1772.21 89
1772.31 93
1772.40 93
1772.50 92
1772.60 90
1772.69 87
1772.79 85
1772.89 84
1772.98 83
1773.08 81
1773.18 79
1773.27 75
1773.37 69
1773.46 64
1773.56 59
1773.66 56
1773.75 55
1773.85 57
1773.95 59
1774.04 62
1774.14 65
1774.24 67
1774.33 68
1774.43 70
1774.53 73
1774.62 78
1774.72 85
1774.82 92
1774.91 100
1775.01 108
1775.11 114
1775.20 119
1775.30 122
1775.40 123
1775.49 121
1775.59 117
1775.69 111
1775.78 103
1775.88 95
1775.98 88
1776.07 81
1776.17 75
1776.27 72
1776.36 69
1776.46 68
1776.56 67
1776.65 67
1776.75 66
1776.85 66
1776.94 67
1777.04 68
1777.14 70
1777.23 75
1777.33 82
1777.43 92
1777.52 104
1777.62 116
1777.72 127
1777.81 135
1777.91 137
1778.01 134
1778.10 126
1778.20 114
1778.30 100
1778.39 88
1778.49 78
1778.59 71
1778.68 66
1778.78 62
1778.88 60
1778.97 57
1779.07 54
1779.17 53
1779.26 55
1779.36 60
1779.46 67
1779.55 78
1779.65 89
1779.75 100
1779.84 109
1779.94 116
1780.04 120
1780.13 122
1780.23 122
1780.33 122
1780.42 121
1780.52 121
1780.62 122
1780.71 124
1780.81 125
1780.91 127
1781.00 128
1781.10 128
1781.20 127
1781.29 123
1781.39 119
1781.49 114
1781.58 109
1781.68 106
1781.78 104
1781.87 103
1781.97 102
1782.07 99
1782.17 94
1782.26 86
1782.36 74
1782.46 59
1782.55 42
1782.65 23
1782.75 4
1782.84 0
1782.94 0
1783.04 0
1783.13 0
1783.23 0
1783.33 0
1783.42 4
1783.52 24
1783.62 43
1783.71 59
1783.81 71
1783.91 77
1784.00 80
1784.10 80
1784.20 81
1784.30 81
1784.39 82
1784.49 82
1784.59 80
1784.68 76
1784.78 69
1784.88 59
1784.97 49
1785.07 39
1785.17 31
1785.26 25
1785.36 21
1785.46 17
1785.55 13
1785.65 8
1785.75 2
1785.85 0
1785.94 0
1786.04 0
1786.14 0
1786.23 0
1786.33 0
1786.43 0
1786.52 3
1786.62 14
1786.72 25
1786.81 34
1786.91 40
1787.01 43
1787.10 45
1787.20 44
1787.30 42
1787.40 39
1787.49 35
1787.59 30
1787.69 24
1787.78 17
1787.88 10
1787.98 4
1788.07 0
1788.17 0
1788.27 2
1788.37 10
1788.46 20
1788.56 32
1788.66 42
1788.75 50
1788.85 54
1788.95 53
1789.04 51
1789.14 48
1789.24 46
1789.33 46
1789.43 49
1789.53 53
1789.63 59
1789.72 63
1789.82 67
1789.92 70
1790.01 71
1790.11 72
1790.21 73
1790.30 74
1790.40 76
1790.50 77
1790.60 78
1790.69 80
1790.79 83
1790.89 86
1790.98 91
1791.08 96
1791.18 99
1791.28 101
1791.37 99
1791.47 93
1791.57 83
1791.66 71
1791.76 58
1791.86 48
1791.95 42
1792.05 42
1792.15 47
1792.25 57
1792.34 69
1792.44 80
1792.54 88
1792.63 92
1792.73 92
1792.83 88
1792.93 83
1793.02 79
1793.12 77
1793.22 78
1793.31 81
1793.41 86
1793.51 90
1793.60 93
1793.70 94
1793.80 93
1793.90 91
1793.99 89
1794.09 89
1794.19 90
1794.28 92
1794.38 93
1794.48 93
1794.58 91
1794.67 89
1794.77 86
1794.87 83
1794.96 81
1795.06 78
1795.16 75
1795.26 70
1795.35 64
1795.45 55
1795.55 44
1795.64 33
1795.74 22
1795.84 13
1795.94 6
1796.03 2
1796.13 0
1796.23 1
1796.32 4
1796.42 8
1796.52 13
1796.62 17
1796.71 21
1796.81 24
1796.91 28
1797.00 31
1797.10 34
1797.20 38
1797.30 41
1797.39 44
1797.49 45
1797.59 45
1797.69 43
1797.78 40
1797.88 37
1797.98 34
1798.07 31
1798.17 28
1798.27 25
1798.37 22
1798.46 18
1798.56 13
1798.66 7
1798.75 3
1798.85 0
1798.95 0
1799.05 0
1799.14 0
1799.24 3
1799.34 6
1799.44 10
1799.53 14
1799.63 17
1799.73 21
1799.82 26
1799.92 32
1800.02 37
1800.12 42
1800.21 46
1800.31 48
1800.41 48
1800.51 47
1800.60 45
1800.70 44
1800.80 43
1800.89 43
1800.99 42
1801.09 41
1801.19 37
1801.28 30
1801.38 22
1801.48 13
1801.58 4
1801.67 0
1801.77 0
1801.87 0
1801.96 0
1802.06 2
1802.16 8
1802.26 13
1802.35 17
1802.45 20
1802.55 21
1802.65 21
1802.74 21
1802.84 19
1802.94 17
1803.04 13
1803.13 9
1803.23 4
1803.33 0
1803.43 0
1803.52 0
1803.62 0
1803.72 0
1803.81 0
1803.91 0
1804.01 0
1804.11 0
1804.20 2
1804.30 4
1804.40 6
1804.50 9
1804.59 12
1804.69 16
1804.79 21
1804.89 26
1804.98 32
1805.08 39
1805.18 45
1805.28 51
1805.37 55
1805.47 57
1805.57 57
1805.67 55
1805.76 52
1805.86 47
1805.96 42
1806.05 37
1806.15 31
1806.25 26
1806.35 21
1806.44 15
1806.54 11
1806.64 7
1806.74 4
1806.83 3
1806.93 5
1807.03 10
1807.13 18
1807.22 30
1807.32 46
1807.42 63
1807.52 80
1807.61 94
1807.71 104
1807.81 107
1807.91 103
1808.00 93
1808.10 79
1808.20 64
1808.30 51
1808.39 41
1808.49 37
1808.59 37
1808.69 41
1808.78 46
1808.88 51
1808.98 52
1809.08 51
1809.17 47
1809.27 41
1809.37 36
1809.47 32
1809.56 31
1809.66 33
1809.76 35
1809.86 38
1809.95 41
1810.05 42
1810.15 41
1810.25 40
1810.34 38
1810.44 36
1810.54 34
1810.64 32
1810.73 32
1810.83 33
1810.93 35
1811.03 38
1811.13 42
1811.22 44
1811.32 46
1811.42 46
1811.52 46
1811.61 46
1811.71 47
1811.81 48
1811.91 50
1812.00 52
1812.10 53
1812.20 52
1812.30 49
1812.39 46
1812.49 42
1812.59 39
1812.69 39
1812.78 40
1812.88 43
1812.98 48
1813.08 53
1813.17 57
1813.27 60
1813.37 61
1813.47 60
1813.57 57
1813.66 54
1813.76 50
1813.86 47
1813.96 46
1814.05 48
1814.15 53
1814.25 58
1814.35 62
1814.44 65
1814.54 65
1814.64 61
1814.74 56
1814.83 49
1814.93 42
1815.03 38
1815.13 35
1815.23 36
1815.32 38
1815.42 41
1815.52 45
1815.62 50
1815.71 54
1815.81 57
1815.91 60
1816.01 62
1816.10 64
1816.20 65
1816.30 66
1816.40 66
1816.50 66
1816.59 66
1816.69 67
1816.79 69
1816.89 73
1816.98 79
1817.08 85
1817.18 92
1817.28 98
1817.38 103
1817.47 106
1817.57 108
1817.67 108
1817.77 109
1817.86 110
1817.96 113
1818.06 119
1818.16 126
1818.26 134
1818.35 143
1818.45 152
1818.55 159
1818.65 165
1818.74 169
1818.84 172
1818.94 173
1819.04 174
1819.14 174
1819.23 175
1819.33 176
1819.43 179
1819.53 182
1819.62 187
1819.72 191
1819.82 195
1819.92 196
1820.02 195
1820.11 189
1820.21 180
1820.31 168
1820.41 155
1820.50 142
1820.60 130
1820.70 120
1820.80 114
1820.90 110
1820.99 109
1821.09 109
1821.19 109
1821.29 109
1821.38 108
1821.48 107
1821.58 104
1821.68 101
1821.78 97
1821.87 93
1821.97 88
1822.07 83
1822.17 77
1822.27 71
1822.36 64
1822.46 56
1822.56 45
1822.66 32
1822.76 18
1822.85 2
1822.95 0
1823.05 0
1823.15 0
1823.24 0
1823.34 0
1823.44 0
1823.54 0
1823.64 4
1823.73 14
1823.83 22
1823.93 30
1824.03 37
1824.13 45
1824.22 53
1824.32 63
1824.42 71
1824.52 78
1824.62 83
1824.71 85
1824.81 87
1824.91 88
1825.01 90
1825.11 94
1825.20 99
1825.30 104
1825.40 109
1825.50 111
1825.59 112
1825.69 110
1825.79 106
1825.89 101
1825.99 96
1826.08 91
1826.18 87
1826.28 84
1826.38 82
1826.48 80
1826.57 77
1826.67 75
1826.77 72
1826.87 69
1826.97 67
1827.06 66
1827.16 67
1827.26 68
1827.36 70
1827.46 72
1827.55 72
1827.65 71
1827.75 68
1827.85 64
1827.95 61
1828.04 59
1828.14 58
1828.24 58
1828.34 59
1828.44 60
1828.53 61
1828.63 60
1828.73 58
1828.83 54
1828.93 49
1829.03 45
1829.12 42
1829.22 40
1829.32 42
1829.42 45
1829.52 51
1829.61 57
1829.71 62
1829.81 65
1829.91 65
1830.01 63
1830.10 58
1830.20 54
1830.30 51
1830.40 51
1830.50 56
1830.59 65
1830.69 77
1830.79 91
1830.89 105
1830.99 117
1831.08 125
1831.18 129
1831.28 129
1831.38 125
1831.48 118
1831.58 111
1831.67 104
1831.77 98
1831.87 93
1831.97 89
1832.07 84
1832.16 80
1832.26 74
1832.36 67
1832.46 60
1832.56 52
1832.65 44
1832.75 37
1832.85 31
1832.95 27
1833.05 24
1833.15 24
1833.24 25
1833.34 29
1833.44 34
1833.54 40
1833.64 47
1833.73 55
1833.83 63
1833.93 69
1834.03 72
1834.13 71
1834.23 66
1834.32 57
1834.42 45
1834.52 32
1834.62 18
1834.72 7
1834.81 0
1834.91 0
1835.01 0
1835.11 0
1835.21 0
1835.31 0
1835.40 4
1835.50 12
1835.60 21
1835.70 31
1835.80 42
1835.90 53
1835.99 62
1836.09 68
1836.19 71
1836.29 70
1836.39 66
1836.48 59
1836.58 52
1836.68 46
1836.78 41
1836.88 39
1836.98 40
1837.07 43
1837.17 47
1837.27 52
1837.37 57
1837.47 61
1837.57 64
1837.66 67
1837.76 68
1837.86 69
1837.96 69
1838.06 70
1838.16 70
1838.25 70
1838.35 69
1838.45 69
1838.55 67
1838.65 63
1838.75 59
1838.84 52
1838.94 45
1839.04 36
1839.14 28
1839.24 22
1839.34 18
1839.43 18
1839.53 21
1839.63 27
1839.73 34
1839.83 41
1839.93 47
1840.02 50
1840.12 50
1840.22 46
1840.32 40
1840.42 31
1840.52 21
1840.61 12
1840.71 4
1840.81 0
1840.91 0
1841.01 0
1841.11 0
1841.20 0
1841.30 1
1841.40 2
1841.50 1
1841.60 0
1841.70 0
1841.79 0
1841.89 0
1841.99 3
1842.09 9
1842.19 16
1842.29 24
1842.38 33
1842.48 41
1842.58 49
1842.68 57
1842.78 65
1842.88 73
1842.98 79
1843.07 84
1843.17 85
1843.27 84
1843.37 78
1843.47 70
1843.57 59
1843.66 48
1843.76 36
1843.86 27
1843.96 20
1844.06 16
1844.16 17
1844.26 21
1844.35 26
1844.45 32
1844.55 37
1844.65 40
1844.75 40
1844.85 38
1844.94 36
1845.04 36
1845.14 38
1845.24 43
1845.34 49
1845.44 56
1845.54 60
1845.63 60
1845.73 56
1845.83 46
1845.93 34
1846.03 21
1846.13 10
1846.22 2
1846.32 0
1846.42 0
1846.52 0
1846.62 0
1846.72 0
1846.82 0
1846.91 0
1847.01 0
1847.11 0
1847.21 5
1847.31 14
1847.41 25
1847.51 36
1847.60 47
1847.70 58
1847.80 69
1847.90 78
1848.00 86
1848.10 90
1848.20 90
1848.29 86
1848.39 77
1848.49 64
1848.59 49
1848.69 35
1848.79 23
1848.89 17
1848.98 16
1849.08 21
1849.18 32
1849.28 46
1849.38 63
1849.48 79
1849.58 93
1849.67 104
1849.77 111
1849.87 115
1849.97 115
1850.07 112
1850.17 106
1850.27 99
1850.36 91
1850.46 84
1850.56 79
1850.66 78
1850.76 81
1850.86 86
1850.96 93
1851.06 101
1851.15 107
1851.25 110
1851.35 111
1851.45 108
1851.55 104
1851.65 97
1851.75 90
1851.84 82
1851.94 75
1852.04 68
1852.14 61
1852.24 56
1852.34 53
1852.44 51
1852.54 51
1852.63 52
1852.73 53
1852.83 54
1852.93 54
1853.03 52
1853.13 50
1853.23 47
1853.32 46
1853.42 45
1853.52 44
1853.62 42
1853.72 39
1853.82 34
1853.92 27
1854.02 20
1854.11 15
1854.21 13
1854.31 16
1854.41 24
1854.51 36
1854.61 50
1854.71 64
1854.81 76
1854.90 84
1855.00 89
1855.10 91
1855.20 91
1855.30 92
1855.40 96
1855.50 103
1855.60 111
1855.69 121
1855.79 130
1855.89 136
1855.99 139
1856.09 138
1856.19 134
1856.29 127
1856.39 119
1856.48 110
1856.58 100
1856.68 90
1856.78 79
1856.88 69
1856.98 61
1857.08 54
1857.18 49
1857.28 47
1857.37 48
1857.47 50
1857.57 52
1857.67 55
1857.77 57
1857.87 58
1857.97 59
1858.07 59
1858.16 59
1858.26 60
1858.36 60
1858.46 60
1858.56 58
1858.66 56
1858.76 53
1858.86 50
1858.96 48
1859.05 48
1859.15 49
1859.25 52
1859.35 56
1859.45 58
1859.55 59
1859.65 56
1859.75 51
1859.84 42
1859.94 33
1860.04 24
1860.14 17
1860.24 13
1860.34 14
1860.44 19
1860.54 26
1860.64 35
1860.73 43
1860.83 48
1860.93 51
1861.03 51
1861.13 49
1861.23 47
1861.33 46
1861.43 46
1861.53 46
1861.63 46
1861.72 45
1861.82 43
1861.92 41
1862.02 38
1862.12 35
1862.22 33
1862.32 32
1862.42 33
1862.52 36
1862.61 40
1862.71 46
1862.81 53
1862.91 60
1863.01 68
1863.11 74
1863.21 80
1863.31 85
1863.41 88
1863.51 90
1863.60 91
1863.70 91
1863.80 91
1863.90 91
1864.00 91
1864.10 90
1864.20 89
1864.30 88
1864.40 86
1864.50 84
1864.59 81
1864.69 79
1864.79 77
1864.89 75
1864.99 74
1865.09 74
1865.19 75
1865.29 77
1865.39 80
1865.49 81
1865.58 82
1865.68 81
1865.78 78
1865.88 74
1865.98 69
1866.08 65
1866.18 63
1866.28 64
1866.38 66
1866.48 69
1866.57 70
1866.67 68
1866.77 63
1866.87 53
1866.97 41
1867.07 28
1867.17 16
1867.27 7
1867.37 1
1867.47 0
1867.57 0
1867.66 0
1867.76 0
1867.86 0
1867.96 0
1868.06 0
1868.16 0
1868.26 0
1868.36 0
1868.46 1
1868.56 9
1868.66 19
1868.75 30
1868.85 40
1868.95 48
1869.05 54
1869.15 59
1869.25 64
1869.35 68
1869.45 71
1869.55 75
1869.65 77
1869.75 77
1869.85 75
1869.94 71
1870.04 65
1870.14 59
1870.24 52
1870.34 45
1870.44 37
1870.54 30
1870.64 23
1870.74 17
1870.84 9
1870.94 3
1871.03 0
1871.13 0
1871.23 0
1871.33 0
1871.43 0
1871.53 0
1871.63 3
1871.73 12
1871.83 23
1871.93 34
1872.03 45
1872.13 56
1872.23 64
1872.32 70
1872.42 73
1872.52 73
1872.62 70
1872.72 66
1872.82 61
1872.92 56
1873.02 53
1873.12 52
1873.22 52
1873.32 53
1873.42 53
1873.52 51
1873.61 46
1873.71 38
1873.81 28
1873.91 19
1874.01 12
1874.11 8
1874.21 8
1874.31 13
1874.41 20
1874.51 28
1874.61 35
1874.71 40
1874.81 42
1874.90 40
1875.00 36
1875.10 30
1875.20 22
1875.30 15
1875.40 7
1875.50 0
1875.60 0
1875.70 0
1875.80 0
1875.90 0
1876.00 0
1876.10 0
1876.20 0
1876.29 3
1876.39 6
1876.49 9
1876.59 11
1876.69 12
1876.79 11
1876.89 9
1876.99 6
1877.09 2
1877.19 0
1877.29 0
1877.39 0
1877.49 0
1877.59 0
1877.69 0
1877.78 0
1877.88 8
1877.98 20
1878.08 32
1878.18 42
1878.28 51
1878.38 58
1878.48 63
1878.58 67
1878.68 69
1878.78 71
1878.88 71
1878.98 71
1879.08 73
1879.18 76
1879.28 81
1879.37 89
1879.47 99
1879.57 110
1879.67 121
1879.77 129
1879.87 135
1879.97 138
1880.07 139
1880.17 138
1880.27 138
1880.37 139
1880.47 141
1880.57 146
1880.67 151
1880.77 157
1880.87 162
1880.97 164
1881.06 164
1881.16 159
1881.26 152
1881.36 141
1881.46 130
1881.56 118
1881.66 106
1881.76 97
1881.86 89
1881.96 82
1882.06 78
1882.16 76
1882.26 76
1882.36 79
1882.46 85
1882.56 93
1882.66 103
1882.76 115
1882.86 127
1882.95 139
1883.05 149
1883.15 157
1883.25 163
1883.35 164
1883.45 162
1883.55 154
1883.65 143
1883.75 128
1883.85 112
1883.95 97
1884.05 82
1884.15 71
1884.25 63
1884.35 59
1884.45 58
1884.55 59
1884.65 62
1884.75 66
1884.85 70
1884.95 73
1885.04 75
1885.14 77
1885.24 78
1885.34 79
1885.44 80
1885.54 82
1885.64 84
1885.74 87
1885.84 89
1885.94 88
1886.04 86
1886.14 81
1886.24 76
1886.34 70
1886.44 66
1886.54 65
1886.64 66
1886.74 68
1886.84 70
1886.94 71
1887.04 68
1887.14 62
1887.24 55
1887.33 46
1887.43 40
1887.53 36
1887.63 36
1887.73 38
1887.83 42
1887.93 46
1888.03 48
1888.13 49
1888.23 49
1888.33 51
1888.43 55
1888.53 62
1888.63 73
1888.73 87
1888.83 101
1888.93 114
1889.03 124
1889.13 129
1889.23 128
1889.33 123
1889.43 113
1889.53 99
1889.63 84
1889.73 69
1889.83 56
1889.93 47
1890.03 40
1890.12 37
1890.22 36
1890.32 35
1890.42 35
1890.52 33
1890.62 32
1890.72 31
1890.82 32
1890.92 35
1891.02 40
1891.12 47
1891.22 54
1891.32 60
1891.42 64
1891.52 64
1891.62 60
1891.72 53
1891.82 44
1891.92 35
1892.02 26
1892.12 19
1892.22 16
1892.32 15
1892.42 17
1892.52 21
1892.62 26
1892.72 31
1892.82 36
1892.92 38
1893.02 39
1893.12 39
1893.22 37
1893.32 34
1893.42 31
1893.52 29
1893.62 27
1893.72 27
1893.81 29
1893.91 31
1894.01 35
1894.11 39
1894.21 44
1894.31 49
1894.41 54
1894.51 59
1894.61 65
1894.71 72
1894.81 80
1894.91 89
1895.01 99
1895.11 109
1895.21 119
1895.31 127
1895.41 133
1895.51 137
1895.61 139
1895.71 139
1895.81 137
1895.91 134
1896.01 131
1896.11 128
1896.21 125
1896.31 122
1896.41 118
1896.51 114
1896.61 110
1896.71 106
1896.81 101
1896.91 97
1897.01 94
1897.11 93
1897.21 93
1897.31 94
1897.41 96
1897.51 98
1897.61 100
1897.71 102
1897.81 103
1897.91 103
1898.01 103
1898.11 102
1898.21 99
1898.31 97
1898.41 95
1898.51 93
1898.61 93
1898.71 95
1898.81 97
1898.91 100
1899.01 102
1899.11 104
1899.21 105
1899.31 106
1899.41 107
1899.51 109
1899.61 112
1899.71 114
1899.81 116
1899.91 116
1900.01 114
1900.11 109
1900.21 102
1900.31 94
1900.41 87
1900.51 82
1900.61 82
1900.71 85
1900.81 91
1900.91 99
1901.01 108
1901.11 116
1901.21 124
1901.31 130
1901.41 134
1901.51 135
1901.61 134
1901.71 131
1901.81 125
1901.91 117
1902.01 109
1902.11 101
1902.21 94
1902.31 90
1902.41 89
1902.51 91
1902.61 96
1902.71 102
1902.81 108
1902.91 113
1903.01 118
1903.11 122
1903.21 124
1903.31 124
1903.41 122
1903.51 118
1903.61 112
1903.71 103
1903.81 91
1903.91 79
1904.01 66
1904.11 55
1904.21 45
1904.31 38
1904.41 35
1904.51 34
1904.61 35
1904.71 37
1904.81 38
1904.91 38
1905.01 37
1905.11 33
1905.21 29
1905.31 25
1905.41 22
1905.51 20
1905.61 21
1905.71 23
1905.81 27
1905.91 31
1906.01 36
1906.11 41
1906.21 44
1906.31 46
1906.41 45
1906.51 40
1906.61 32
1906.71 21
1906.81 8
1906.91 0
1907.01 0
1907.11 0
1907.21 0
1907.31 0
1907.41 0
1907.51 0
1907.61 0
1907.71 0
1907.81 10
1907.91 21
1908.01 35
1908.11 49
1908.21 64
1908.31 77
1908.41 89
1908.51 97
1908.61 101
1908.71 101
1908.81 98
1908.91 92
1909.01 85
1909.11 77
1909.21 70
1909.31 64
1909.41 60
1909.51 59
1909.61 61
1909.71 64
1909.81 70
1909.91 75
1910.01 80
1910.11 83
1910.21 84
1910.31 84
1910.41 84
1910.51 84
1910.61 85
1910.71 87
1910.81 89
1910.92 90
1911.02 89
1911.12 86
1911.22 83
1911.32 80
1911.42 78
1911.52 78
1911.62 79
1911.72 81
1911.82 82
1911.92 81
1912.02 75
1912.12 66
1912.22 55
1912.32 43
1912.42 33
1912.52 26
1912.62 25
1912.72 29
1912.82 36
1912.92 43
1913.02 49
1913.12 51
1913.22 49
1913.32 42
1913.42 32
1913.52 22
1913.62 13
1913.72 6
1913.82 3
1913.92 2
1914.02 5
1914.12 10
1914.22 17
1914.32 27
1914.42 38
1914.52 51
1914.63 64
1914.73 76
1914.83 86
1914.93 93
1915.03 96
1915.13 97
1915.23 96
1915.33 94
1915.43 92
1915.53 91
1915.63 90
1915.73 90
1915.83 91
1915.93 93
1916.03 96
1916.13 100
1916.23 106
1916.33 114
1916.43 124
1916.53 134
1916.63 145
1916.73 155
1916.83 164
1916.93 172
1917.03 178
1917.13 184
1917.23 189
1917.33 193
1917.44 198
1917.54 201
1917.64 203
1917.74 205
1917.84 205
1917.94 206
1918.04 206
1918.14 208
1918.24 212
1918.34 216
1918.44 221
1918.54 226
1918.64 229
1918.74 230
1918.84 229
1918.94 226
1919.04 221
1919.14 216
1919.24 211
1919.34 207
1919.44 202
1919.54 198
1919.64 195
1919.75 192
1919.85 190
1919.95 188
1920.05 184
1920.15 179
1920.25 173
1920.35 164
1920.45 155
1920.55 147
1920.65 141
1920.75 136
1920.85 134
1920.95 134
1921.05 134
1921.15 132
1921.25 129
1921.35 122
1921.45 114
1921.55 103
1921.65 92
1921.75 82
1921.86 75
1921.96 70
1922.06 70
1922.16 73
1922.26 80
1922.36 88
1922.46 97
1922.56 105
1922.66 110
1922.76 111
1922.86 109
1922.96 105
1923.06 99
1923.16 93
1923.26 87
1923.36 82
1923.46 79
1923.56 77
1923.66 78
1923.77 80
1923.87 84
1923.97 90
1924.07 97
1924.17 106
1924.27 117
1924.37 129
1924.47 142
1924.57 156
1924.67 168
1924.77 178
1924.87 183
1924.97 183
1925.07 178
1925.17 169
1925.27 157
1925.37 143
1925.48 130
1925.58 119
1925.68 109
1925.78 101
1925.88 96
1925.98 92
1926.08 89
1926.18 87
1926.28 85
1926.38 83
1926.48 81
1926.58 77
1926.68 73
1926.78 68
1926.88 64
1926.98 62
1927.09 62
1927.19 66
1927.29 72
1927.39 80
1927.49 88
1927.59 94
1927.69 98
1927.79 98
1927.89 95
1927.99 91
1928.09 85
1928.19 79
1928.29 73
1928.39 70
1928.49 68
1928.60 69
1928.70 70
1928.80 72
1928.90 72
1929.00 70
1929.10 66
1929.20 61
1929.30 56
1929.40 52
1929.50 51
1929.60 53
1929.70 58
1929.80 65
1929.90 72
1930.01 78
1930.11 82
1930.21 83
1930.31 83
1930.41 82
1930.51 80
1930.61 79
1930.71 77
1930.81 75
1930.91 73
1931.01 71
1931.11 70
1931.21 69
1931.32 68
1931.42 67
1931.52 66
1931.62 63
1931.72 60
1931.82 56
1931.92 53
1932.02 51
1932.12 51
1932.22 52
1932.32 54
1932.42 56
1932.52 56
1932.63 55
1932.73 51
1932.83 47
1932.93 42
1933.03 39
1933.13 38
1933.23 39
1933.33 42
1933.43 47
1933.53 53
1933.63 59
1933.73 65
1933.83 71
1933.94 75
1934.04 78
1934.14 81
1934.24 85
1934.34 92
1934.44 101
1934.54 114
1934.64 126
1934.74 137
1934.84 144
1934.94 145
1935.05 140
1935.15 131
1935.25 121
1935.35 114
1935.45 111
1935.55 115
1935.65 124
1935.75 135
1935.85 145
1935.95 152
1936.05 154
1936.15 148
1936.26 137
1936.36 122
1936.46 105
1936.56 90
1936.66 76
1936.76 66
1936.86 59
1936.96 54
1937.06 49
1937.16 45
1937.26 39
1937.37 33
1937.47 26
1937.57 20
1937.67 15
1937.77 11
1937.87 7
1937.97 3
1938.07 0
1938.17 0
1938.27 0
1938.37 0
1938.48 4
1938.58 12
1938.68 23
1938.78 34
1938.88 44
1938.98 51
1939.08 55
1939.18 55
1939.28 53
1939.38 49
1939.49 45
1939.59 40
1939.69 34
1939.79 28
1939.89 20
1939.99 12
1940.09 5
1940.19 0
1940.29 0
1940.39 0
1940.50 0
1940.60 1
1940.70 4
1940.80 6
1940.90 5
1941.00 3
1941.10 0
1941.20 0
1941.30 0
1941.40 0
1941.51 3
1941.61 13
1941.71 26
1941.81 39
1941.91 51
1942.01 60
1942.11 63
1942.21 61
1942.31 53
1942.41 42
1942.52 28
1942.62 16
1942.72 6
1942.82 0
1942.92 0
1943.02 4
1943.12 11
1943.22 20
1943.32 26
1943.43 31
1943.53 32
1943.63 31
1943.73 28
1943.83 26
1943.93 25
1944.03 26
1944.13 29
1944.23 33
1944.34 38
1944.44 43
1944.54 46
1944.64 47
1944.74 46
1944.84 42
1944.94 36
1945.04 29
1945.14 22
1945.25 15
1945.35 9
1945.45 6
1945.55 5
1945.65 7
1945.75 12
1945.85 19
1945.95 27
1946.05 36
1946.16 46
1946.26 55
1946.36 63
1946.46 69
1946.56 74
1946.66 76
1946.76 76
1946.86 74
1946.96 71
1947.07 67
1947.17 64
1947.27 62
1947.37 61
1947.47 61
1947.57 60
1947.67 58
1947.77 55
1947.88 51
1947.98 47
1948.08 43
1948.18 42
1948.28 43
1948.38 46
1948.48 49
1948.58 52
1948.68 53
1948.79 51
1948.89 46
1948.99 40
1949.09 33
1949.19 28
1949.29 27
1949.39 32
1949.49 41
1949.60 54
1949.70 69
1949.80 82
1949.90 90
1950.00 93
1950.10 90
1950.20 83
1950.30 73
1950.41 64
1950.51 57
1950.61 54
1950.71 54
1950.81 58
1950.91 64
1951.01 71
1951.11 78
1951.22 84
1951.32 89
1951.42 92
1951.52 93
1951.62 91
1951.72 88
1951.82 84
1951.92 79
1952.03 73
1952.13 67
1952.23 63
1952.33 60
1952.43 60
1952.53 61
1952.63 64
1952.74 67
1952.84 69
1952.94 69
1953.04 66
1953.14 60
1953.24 52
1953.34 43
1953.44 36
1953.55 32
1953.65 33
1953.75 39
1953.85 52
1953.95 68
1954.05 86
1954.15 103
1954.26 117
1954.36 127
1954.46 131
1954.56 130
1954.66 124
1954.76 115
1954.86 105
1954.96 94
1955.07 84
1955.17 76
1955.27 70
1955.37 66
1955.47 64
1955.57 64
1955.67 65
1955.78 66
1955.88 68
1955.98 69
1956.08 69
1956.18 70
1956.28 70
1956.38 72
1956.49 74
1956.59 78
1956.69 83
1956.79 89
1956.89 94
1956.99 98
1957.09 100
1957.20 101
1957.30 101
1957.40 102
1957.50 104
1957.60 108
1957.70 115
1957.80 122
1957.91 129
1958.01 133
1958.11 136
1958.21 135
1958.31 132
1958.41 128
1958.51 123
1958.62 119
1958.72 116
1958.82 114
1958.92 113
1959.02 112
1959.12 111
1959.23 109
1959.33 106
1959.43 103
1959.53 100
1959.63 98
1959.73 98
1959.83 100
1959.94 104
1960.04 110
1960.14 116
1960.24 121
1960.34 125
1960.44 126
1960.54 125
1960.65 120
1960.75 114
1960.85 106
1960.95 97
1961.05 88
1961.15 79
1961.26 71
1961.36 65
1961.46 62
1961.56 60
1961.66 60
1961.76 61
1961.86 62
1961.97 61
1962.07 59
1962.17 55
1962.27 51
1962.37 47
1962.47 46
1962.58 47
1962.68 51
1962.78 59
1962.88 68
1962.98 78
1963.08 88
1963.19 95
1963.29 100
1963.39 102
1963.49 101
1963.59 98
1963.69 95
1963.79 92
1963.90 89
1964.00 87
1964.10 85
1964.20 83
1964.30 78
1964.40 71
1964.51 62
1964.61 54
1964.71 47
1964.81 43
1964.91 43
1965.01 46
1965.12 53
1965.22 61
1965.32 68
1965.42 72
1965.52 74
1965.62 73
1965.73 69
1965.83 65
1965.93 59
1966.03 56
1966.13 54
1966.23 55
1966.34 59
1966.44 66
1966.54 74
1966.64 84
1966.74 93
1966.84 101
1966.95 108
1967.05 112
1967.15 114
1967.25 115
1967.35 117
1967.45 119
1967.56 121
1967.66 124
1967.76 126
1967.86 126
1967.96 125
1968.06 122
1968.17 116
1968.27 110
1968.37 104
1968.47 98
1968.57 93
1968.67 90
1968.78 86
1968.88 84
1968.98 82
1969.08 82
1969.18 83
1969.29 88
1969.39 96
1969.49 107
1969.59 119
1969.69 131
1969.79 140
1969.90 145
1970.00 145
1970.10 139
1970.20 129
1970.30 118
1970.40 106
1970.51 96
1970.61 90
1970.71 86
1970.81 86
1970.91 88
1971.02 91
1971.12 94
1971.22 96
1971.32 98
1971.42 100
1971.52 104
1971.63 109
1971.73 118
1971.83 128
1971.93 141
1972.03 153
1972.13 163
1972.24 169
1972.34 171
1972.44 166
1972.54 156
1972.64 143
1972.75 126
1972.85 108
1972.95 91
1973.05 76
1973.15 64
1973.26 54
1973.36 47
1973.46 43
1973.56 39
1973.66 36
1973.76 34
1973.87 30
1973.97 28
1974.07 25
1974.17 25
1974.27 28
1974.38 33
1974.48 41
1974.58 50
1974.68 59
1974.78 67
1974.89 72
1974.99 73
1975.09 72
1975.19 68
1975.29 63
1975.39 59
1975.50 55
1975.60 52
1975.70 49
1975.80 48
1975.90 45
1976.01 42
1976.11 39
1976.21 35
1976.31 32
1976.41 30
1976.52 31
1976.62 34
1976.72 39
1976.82 45
1976.92 52
1977.03 59
1977.13 64
1977.23 68
1977.33 70
1977.43 70
1977.54 69
1977.64 69
1977.74 69
1977.84 69
1977.94 71
1978.04 72
1978.15 73
1978.25 73
1978.35 72
1978.45 72
1978.55 72
1978.66 74
1978.76 76
1978.86 80
1978.96 83
1979.06 85
1979.17 84
1979.27 81
1979.37 74
1979.47 65
1979.57 55
1979.68 46
1979.78 39
1979.88 34
1979.98 33
1980.08 33
1980.19 35
1980.29 38
1980.39 40
1980.49 44
1980.60 48
1980.70 54
1980.80 62
1980.90 72
1981.00 84
1981.11 96
1981.21 107
1981.31 115
1981.41 118
1981.51 115
1981.62 108
1981.72 96
1981.82 82
1981.92 68
1982.02 55
1982.13 45
1982.23 38
1982.33 35
1982.43 35
1982.53 36
1982.64 38
1982.74 40
1982.84 42
1982.94 44
1983.04 45
1983.15 46
1983.25 47
1983.35 47
1983.45 47
1983.56 46
1983.66 46
1983.76 45
1983.86 44
1983.96 43
1984.07 42
1984.17 42
1984.27 41
1984.37 40
1984.47 39
1984.58 39
1984.68 40
1984.78 43
1984.88 46
1984.99 50
1985.09 55
1985.19 60
1985.29 65
1985.39 70
1985.50 74
1985.60 77
1985.70 79
1985.80 79
1985.90 75
1986.01 69
1986.11 59
1986.21 47
1986.31 33
1986.42 19
1986.52 8
1986.62 2
1986.72 0
1986.82 5
1986.93 14
1987.03 26
1987.13 40
1987.23 53
1987.34 63
1987.44 70
1987.54 73
1987.64 73
1987.74 72
1987.85 69
1987.95 66
1988.05 65
1988.15 65
1988.26 66
1988.36 66
1988.46 64
1988.56 57
1988.66 47
1988.77 33
1988.87 17
1988.97 1
1989.07 0
1989.18 0
1989.28 0
1989.38 0
1989.48 0
1989.58 0
1989.69 0
1989.79 0
1989.89 6
1989.99 12
1990.10 20
1990.20 29
1990.30 40
1990.40 53
1990.51 67
1990.61 81
1990.71 94
1990.81 104
1990.91 111
1991.02 114
1991.12 113
1991.22 111
1991.32 107
1991.43 105
1991.53 105
1991.63 108
1991.73 113
1991.84 119
1991.94 126
1992.04 131
1992.14 135
1992.24 136
1992.35 135
1992.45 132
1992.55 127
1992.65 120
1992.76 112
1992.86 104
1992.96 95
1993.06 86
1993.17 78
1993.27 70
1993.37 63
1993.47 57
1993.58 51
1993.68 47
1993.78 44
1993.88 41
1993.98 39
1994.09 37
1994.19 34
1994.29 29
1994.39 21
1994.50 12
1994.60 2
1994.70 0
1994.80 0
1994.91 0
1995.01 0
1995.11 0
1995.21 0
1995.32 0
1995.42 1
1995.52 5
1995.62 9
1995.73 12
1995.83 16
1995.93 18
1996.03 19
1996.14 18
1996.24 15
1996.34 11
1996.44 6
1996.54 4
1996.65 4
1996.75 10
1996.85 20
1996.95 35
1997.06 55
1997.16 77
1997.26 100
1997.36 123
1997.47 142
1997.57 156
1997.67 164
1997.77 164
1997.88 158
1997.98 146
1998.08 132
1998.18 118
1998.29 106
1998.39 98
1998.49 93
1998.59 91
1998.70 92
1998.80 94
1998.90 98
1999.00 103
1999.11 108
1999.21 115
1999.31 122
1999.41 127
1999.52 131
1999.62 133
1999.72 131
1999.82 125
1999.93 118
2000.03 109
2000.13 99
2000.23 89
2000.34 78
2000.44 67
2000.54 57
2000.65 49
2000.75 43
2000.85 42
2000.95 45
2001.06 52
2001.16 62
2001.26 74
2001.36 85
2001.47 95
2001.57 103
2001.67 111
2001.77 119
2001.88 127
2001.98 136
2002.08 145
2002.18 153
2002.29 159
2002.39 162
2002.49 162
2002.59 159
2002.70 154
2002.80 149
2002.90 144
2003.00 139
2003.11 134
2003.21 128
2003.31 120
2003.41 111
2003.52 101
2003.62 90
2003.72 78
2003.83 67
2003.93 55
2004.03 43
2004.13 30
2004.24 18
2004.34 6
2004.44 0
2004.54 0
2004.65 0
2004.75 0
2004.85 1
2004.95 14
2005.06 30
2005.16 47
2005.26 63
2005.37 78
2005.47 91
2005.57 102
2005.67 109
2005.78 114
2005.88 116
2005.98 115
2006.08 111
2006.19 104
2006.29 94
2006.39 82
2006.49 69
2006.60 57
2006.70 47
2006.80 39
2006.91 35
2007.01 34
2007.11 35
2007.21 39
2007.32 42
2007.42 46
2007.52 49
2007.62 52
2007.73 55
2007.83 58
2007.93 63
2008.04 68
2008.14 74
2008.24 80
2008.34 84
2008.45 86
2008.55 85
2008.65 81
2008.75 74
2008.86 66
2008.96 57
2009.06 50
2009.17 43
2009.27 39
2009.37 36
2009.47 34
2009.58 34
2009.68 34
2009.78 35
2009.89 37
2009.99 40
2010.09 43
2010.19 46
2010.30 48
2010.40 49
2010.50 48
2010.61 46
2010.71 42
2010.81 39
2010.91 36
2011.02 33
2011.12 33
2011.22 34
2011.32 38
2011.43 45
2011.53 54
2011.63 64
2011.74 76
2011.84 86
2011.94 94
2012.04 98
2012.15 99
2012.25 96
2012.35 90
2012.46 84
2012.56 79
2012.66 77
2012.76 78
2012.87 82
2012.97 88
2013.07 97
2013.18 107
2013.28 118
2013.38 128
2013.48 137
2013.59 144
2013.69 151
2013.79 155
2013.90 159
2014.00 162
2014.10 165
2014.20 167
2014.31 167
2014.41 165
2014.51 161
2014.62 152
2014.72 142
2014.82 130
2014.93 119
2015.03 110
2015.13 104
2015.23 101
2015.34 99
2015.44 97
2015.54 94
2015.65 89
2015.75 84
2015.85 80
2015.95 76
2016.06 75
2016.16 75
2016.26 75
2016.37 74
2016.47 70
2016.57 64
2016.68 55
2016.78 46
2016.88 36
2016.98 28
2017.09 21
2017.19 17
2017.29 14
2017.40 13
2017.50 14
2017.60 15
2017.71 19
2017.81 25
2017.91 32
2018.01 41
2018.12 48
2018.22 54
2018.32 57
2018.43 57
2018.53 53
2018.63 48
2018.74 43
2018.84 39
2018.94 37
2019.04 38
2019.15 41
2019.25 46
2019.35 52
2019.46 58
2019.56 62
2019.66 66
2019.77 69
2019.87 71
2019.97 71
2020.07 70
2020.18 68
2020.28 64
2020.38 60
2020.49 55
2020.59 49
2020.69 43
2020.80 37
2020.90 31
2021.00 24
2021.11 16
2021.21 7
2021.31 0
2021.41 0
2021.52 0
2021.62 0
2021.72 0
2021.83 0
2021.93 0
2022.03 0
2022.14 2
2022.24 10
2022.34 18
2022.45 24
2022.55 29
2022.65 32
2022.75 34
2022.86 36
2022.96 39
2023.06 42
2023.17 46
2023.27 50
2023.37 54
2023.48 57
2023.58 59
2023.68 60
2023.79 59
2023.89 56
2023.99 53
2024.10 48
2024.20 43
2024.30 38
2024.40 32
2024.51 26
2024.61 21
2024.71 18
2024.82 17
2024.92 17
2025.02 19
2025.13 21
2025.23 24
2025.33 26
2025.44 28
2025.54 29
2025.64 31
2025.75 33
2025.85 34
2025.95 36
2026.06 38
2026.16 38
2026.26 36
2026.37 34
2026.47 32
2026.57 29
2026.68 26
2026.78 24
2026.88 24
2026.98 25
2027.09 27
2027.19 31
2027.29 36
2027.40 42
2027.50 48
2027.60 54
2027.71 59
2027.81 62
2027.91 63
2028.02 62
2028.12 59
2028.22 55
2028.33 49
2028.43 42
2028.53 33
2028.64 24
2028.74 14
2028.84 4
2028.95 0
2029.05 0
2029.15 0
2029.26 0
2029.36 0
2029.46 0
2029.57 0
2029.67 0
2029.77 5
2029.88 12
2029.98 18
2030.08 23
2030.19 26
2030.29 29
2030.39 31
2030.50 33
2030.60 35
2030.70 37
2030.81 39
2030.91 42
2031.01 46
2031.12 51
2031.22 58
2031.32 67
2031.43 77
2031.53 89
2031.63 100
2031.74 109
2031.84 115
2031.94 119
2032.05 119
2032.15 116
2032.25 111
2032.36 104
2032.46 97
2032.56 89
2032.67 82
2032.77 75
2032.87 68
2032.98 63
2033.08 58
2033.18 57
2033.29 58
2033.39 62
2033.49 69
2033.60 79
2033.70 90
2033.80 100
2033.91 107
2034.01 110
2034.11 109
2034.22 103
2034.32 94
2034.42 83
2034.53 71
2034.63 59
2034.73 48
2034.84 38
2034.94 30
2035.04 23
2035.15 17
2035.25 13
2035.35 11
2035.46 12
2035.56 14
2035.67 18
2035.77 22
2035.87 25
2035.98 27
2036.08 27
2036.18 27
2036.29 28
2036.39 31
2036.49 36
2036.60 42
2036.70 49
2036.80 53
2036.91 54
2037.01 52
2037.11 47
2037.22 41
2037.32 36
2037.42 35
2037.53 37
2037.63 44
2037.73 54
2037.84 64
2037.94 74
2038.05 82
2038.15 86
2038.25 86
2038.36 84
2038.46 79
2038.56 73
2038.67 65
2038.77 56
2038.87 46
2038.98 35
2039.08 25
2039.18 16
2039.29 9
2039.39 7
2039.49 10
2039.60 16
2039.70 26
2039.81 36
2039.91 46
2040.01 52
2040.12 53
2040.22 49
2040.32 39
2040.43 26
2040.53 10
2040.63 0
2040.74 0
2040.84 0
2040.94 0
2041.05 0
2041.15 0
2041.26 0
2041.36 0
2041.46 10
2041.57 30
2041.67 51
2041.77 71
2041.88 91
2041.98 111
2042.08 131
2042.19 152
2042.29 173
2042.39 192
2042.50 209
2042.60 222
2042.71 231
2042.81 233
2042.91 231
2043.02 226
2043.12 220
2043.22 215
2043.33 212
2043.43 212
2043.53 214
2043.64 218
2043.74 221
2043.85 224
2043.95 226
2044.05 227
2044.16 227
2044.26 229
2044.36 232
2044.47 236
2044.57 242
2044.68 248
2044.78 253
2044.88 255
2044.99 253
2045.09 247
2045.19 237
2045.30 223
2045.40 208
2045.50 191
2045.61 176
2045.71 162
2045.82 150
2045.92 141
2046.02 134
2046.13 129
2046.23 126
2046.33 125
2046.44 125
2046.54 127
2046.65 129
2046.75 132
2046.85 135
2046.96 137
2047.06 139
2047.16 139
2047.27 137
2047.37 134
2047.48 128
2047.58 120
2047.68 109
2047.79 97
2047.89 85
2047.99 73
2048.10 64
2048.20 56
2048.31 51
2048.41 48
2048.51 46
2048.62 44
2048.72 43
2048.82 41
2048.93 39
2049.03 37
2049.14 35
2049.24 33
2049.34 32
2049.45 32
2049.55 33
2049.65 35
2049.76 39
2049.86 43
2049.97 49
2050.07 54
2050.17 59
2050.28 64
2050.38 69
2050.48 73
2050.59 78
2050.69 83
2050.80 87
2050.90 91
2051.00 93
2051.11 95
2051.21 96
2051.32 96
2051.42 97
2051.52 98
2051.63 99
2051.73 102
2051.83 105
2051.94 108
2052.04 110
2052.15 111
2052.25 111
2052.35 110
2052.46 108
2052.56 105
2052.67 102
2052.77 98
2052.87 95
2052.98 90
2053.08 85
2053.19 80
2053.29 75
2053.39 69
2053.50 64
2053.60 61
2053.70 60
2053.81 62
2053.91 66
2054.02 71
2054.12 75
2054.22 79
2054.33 79
2054.43 76
2054.54 71
2054.64 65
2054.74 60
2054.85 58
2054.95 59
2055.06 62
2055.16 67
2055.26 71
2055.37 73
2055.47 71
2055.58 67
2055.68 62
2055.78 57
2055.89 54
2055.99 52
2056.10 53
2056.20 55
2056.30 56
2056.41 56
2056.51 52
2056.62 47
2056.72 40
2056.82 33
2056.93 28
2057.03 26
2057.14 27
2057.24 31
2057.34 36
2057.45 41
2057.55 45
2057.66 47
2057.76 46
2057.86 44
2057.97 40
2058.07 37
2058.18 35
2058.28 35
2058.38 37
2058.49 40
2058.59 46
2058.70 52
2058.80 59
2058.90 65
2059.01 72
2059.11 77
2059.22 82
2059.32 86
2059.42 89
2059.53 90
2059.63 91
2059.74 91
2059.84 92
2059.94 93
2060.05 95
2060.15 96
2060.26 97
2060.36 97
2060.46 93
2060.57 87
2060.67 77
2060.78 63
2060.88 48
2060.98 31
2061.09 15
2061.19 2
2061.30 0
2061.40 0
2061.51 0
2061.61 0
2061.71 0
2061.82 5
2061.92 10
2062.03 13
2062.13 12
2062.23 8
2062.34 3
2062.44 0
2062.55 0
2062.65 0
2062.75 2
2062.86 10
2062.96 20
2063.07 31
2063.17 40
2063.28 48
2063.38 55
2063.48 61
2063.59 66
2063.69 71
2063.80 78
2063.90 86
2064.00 94
2064.11 102
2064.21 109
2064.32 114
2064.42 117
2064.53 117
2064.63 115
2064.73 111
2064.84 108
2064.94 105
2065.05 104
2065.15 105
2065.25 109
2065.36 116
2065.46 125
2065.57 136
2065.67 148
2065.78 159
2065.88 167
2065.98 171
2066.09 170
2066.19 164
2066.30 155
2066.40 143
2066.50 131
2066.61 121
2066.71 113
2066.82 107
2066.92 102
2067.03 97
2067.13 92
2067.23 86
2067.34 79
2067.44 73
2067.55 66
2067.65 61
2067.76 56
2067.86 52
2067.96 47
2068.07 42
2068.17 36
2068.28 29
2068.38 24
2068.49 20
2068.59 20
2068.69 22
2068.80 28
2068.90 38
2069.01 50
2069.11 64
2069.22 81
2069.32 98
2069.42 114
2069.53 129
2069.63 141
2069.74 149
2069.84 153
2069.95 153
2070.05 150
2070.15 144
2070.26 137
2070.36 128
2070.47 120
2070.57 111
2070.68 103
2070.78 94
2070.88 87
2070.99 81
2071.09 77
2071.20 75
2071.30 75
2071.41 77
2071.51 82
2071.62 87
2071.72 94
2071.82 100
2071.93 105
2072.03 108
2072.14 108
2072.24 106
2072.35 103
2072.45 98
2072.55 92
2072.66 86
2072.76 80
2072.87 74
2072.97 69
2073.08 65
2073.18 63
2073.29 63
2073.39 67
2073.49 74
2073.60 82
2073.70 90
2073.81 98
2073.91 103
2074.02 104
2074.12 102
2074.23 99
2074.33 96
2074.43 94
2074.54 94
2074.64 96
2074.75 98
2074.85 100
2074.96 101
2075.06 98
2075.16 92
2075.27 84
2075.37 74
2075.48 64
2075.58 56
2075.69 51
2075.79 49
2075.90 51
2076.00 53
2076.11 56
2076.21 57
2076.31 55
2076.42 49
2076.52 42
2076.63 33
2076.73 24
2076.84 17
2076.94 11
2077.05 8
2077.15 6
2077.25 6
2077.36 7
2077.46 8
2077.57 9
2077.67 12
2077.78 14
2077.88 17
2077.99 20
2078.09 23
2078.20 26
2078.30 28
2078.40 32
2078.51 38
2078.61 47
2078.72 60
2078.82 74
2078.93 90
2079.03 105
2079.14 116
2079.24 122
2079.34 122
2079.45 116
2079.55 105
2079.66 91
2079.76 75
2079.87 59
2079.97 46
2080.08 36
2080.18 29
2080.29 25
2080.39 24
2080.50 25
2080.60 26
2080.70 28
2080.81 29
2080.91 30
2081.02 31
2081.12 33
2081.23 36
2081.33 42
2081.44 49
2081.54 59
2081.65 68
2081.75 77
2081.85 83
2081.96 86
2082.06 86
2082.17 83
2082.27 78
2082.38 72
2082.48 68
2082.59 64
2082.69 63
2082.80 64
2082.90 66
2083.01 70
2083.11 73
2083.22 76
2083.32 77
2083.42 77
2083.53 75
2083.63 72
2083.74 67
2083.84 62
2083.95 57
2084.05 53
2084.16 48
2084.26 44
2084.37 39
2084.47 33
2084.58 25
2084.68 16
2084.79 6
2084.89 0
2084.99 0
2085.10 0
2085.20 0
2085.31 0
2085.41 0
2085.52 0
2085.62 0
2085.73 5
2085.83 14
2085.94 22
2086.04 28
2086.15 33
2086.25 36
2086.36 38
2086.46 41
2086.57 45
2086.67 52
2086.77 61
2086.88 71
2086.98 81
2087.09 90
2087.19 96
2087.30 99
2087.40 98
2087.51 93
2087.61 87
2087.72 79
2087.82 72
2087.93 67
2088.03 64
2088.14 62
2088.24 63
2088.35 64
2088.45 67
2088.56 70
2088.66 73
2088.77 78
2088.87 82
2088.97 88
2089.08 94
2089.18 99
2089.29 104
2089.39 106
2089.50 106
2089.60 103
2089.71 98
2089.81 91
2089.92 83
2090.02 76
2090.13 70
2090.23 68
2090.34 68
2090.44 70
2090.55 74
2090.65 76
2090.76 77
2090.86 76
2090.97 72
2091.07 66
2091.18 60
2091.28 55
2091.39 52
2091.49 51
2091.60 51
2091.70 51
2091.81 52
2091.91 53
2092.01 54
2092.12 56
2092.22 59
2092.33 61
2092.43 63
2092.54 64
2092.64 64
2092.75 62
2092.85 60
2092.96 57
2093.06 54
2093.17 52
2093.27 51
2093.38 49
2093.48 46
2093.59 43
2093.69 40
2093.80 39
2093.90 38
2094.01 40
2094.11 44
2094.22 50
2094.32 56
2094.43 61
2094.53 65
2094.64 66
2094.74 65
2094.85 63
2094.95 59
2095.06 55
2095.16 52
2095.27 51
2095.37 52
2095.48 55
2095.58 59
2095.69 65
2095.79 70
2095.90 74
2096.00 75
2096.11 73
2096.21 69
2096.32 63
2096.42 56
2096.53 48
2096.63 41
2096.74 35
2096.84 29
2096.95 22
2097.05 16
2097.16 11
2097.26 6
2097.37 3
2097.47 0
2097.58 0
2097.68 0
2097.79 0
2097.89 0
2098.00 0
2098.10 0
2098.21 0
2098.31 0
2098.42 0
2098.52 1
2098.63 3
2098.73 5
2098.84 6
2098.94 6
2099.05 6
2099.15 6
2099.26 7
2099.36 11
2099.47 18
2099.57 30
2099.68 45
2099.78 62
2099.89 79
2099.99 96
2100.10 109
2100.20 119
2100.31 126
2100.41 129
2100.52 132
2100.62 134
2100.73 136
2100.83 141
2100.94 146
2101.04 153
2101.15 159
2101.25 164
2101.36 167
2101.46 168
2101.57 166
2101.67 162
2101.78 156
2101.88 150
2101.99 143
2102.09 136
2102.20 129
2102.30 122
2102.41 115
2102.52 109
2102.62 104
2102.73 100
2102.83 97
2102.94 94
2103.04 91
2103.15 89
2103.25 86
2103.36 85
2103.46 83
2103.57 82
2103.67 82
2103.78 82
2103.88 81
2103.99 81
2104.09 80
2104.20 79
2104.30 77
2104.41 76
2104.51 75
2104.62 74
2104.72 74
2104.83 75
2104.93 77
2105.04 79
2105.14 81
2105.25 84
2105.35 86
2105.46 89
2105.57 90
2105.67 92
2105.78 94
2105.88 97
2105.99 100
2106.09 104
2106.20 109
2106.30 115
2106.41 122
2106.51 132
2106.62 143
2106.72 156
2106.83 169
2106.93 181
2107.04 190
2107.14 196
2107.25 198
2107.35 196
2107.46 191
2107.56 184
2107.67 176
2107.78 168
2107.88 161
2107.99 154
2108.09 148
2108.20 141
2108.30 135
2108.41 127
2108.51 118
2108.62 109
2108.72 101
2108.83 94
2108.93 89
2109.04 86
2109.14 87
2109.25 90
2109.35 96
2109.46 103
2109.56 109
2109.67 115
2109.78 120
2109.88 122
2109.99 124
2110.09 124
2110.20 123
2110.30 122
2110.41 120
2110.51 119
2110.62 117
2110.72 115
2110.83 113
2110.93 110
2111.04 107
2111.14 102
2111.25 97
2111.36 92
2111.46 85
2111.57 78
2111.67 70
2111.78 62
2111.88 56
2111.99 51
2112.09 48
2112.20 48
2112.30 50
2112.41 54
2112.51 58
2112.62 63
2112.73 67
2112.83 72
2112.94 76
2113.04 79
2113.15 80
2113.25 79
2113.36 76
2113.46 71
2113.57 65
2113.67 60
2113.78 58
2113.88 61
2113.99 69
2114.10 80
2114.20 92
2114.31 101
2114.41 106
2114.52 104
2114.62 96
2114.73 83
2114.83 69
2114.94 57
2115.04 51
2115.15 50
2115.26 55
2115.36 63
2115.47 72
2115.57 80
2115.68 85
2115.78 87
2115.89 86
2115.99 84
2116.10 81
2116.20 79
2116.31 78
2116.42 77
2116.52 75
2116.63 73
2116.73 71
2116.84 68
2116.94 65
2117.05 64
2117.15 62
2117.26 60
2117.36 58
2117.47 55
2117.58 50
2117.68 44
2117.79 36
2117.89 28
2118.00 20
2118.10 14
2118.21 10
2118.31 8
2118.42 9
2118.53 12
2118.63 16
2118.74 19
2118.84 20
2118.95 20
2119.05 19
2119.16 18
2119.26 18
2119.37 20
2119.48 26
2119.58 35
2119.69 47
2119.79 60
2119.90 74
2120.00 88
2120.11 98
2120.21 106
2120.32 109
2120.43 110
2120.53 108
2120.64 105
2120.74 101
2120.85 98
2120.95 96
2121.06 96
2121.16 97
2121.27 99
2121.38 101
2121.48 102
2121.59 103
2121.69 102
2121.80 100
2121.90 97
2122.01 95
2122.12 92
2122.22 91
2122.33 91
2122.43 93
2122.54 96
2122.64 101
2122.75 108
2122.85 114
2122.96 120
2123.07 125
2123.17 128
2123.28 128
2123.38 127
2123.49 123
2123.59 118
2123.70 113
2123.81 109
2123.91 107
2124.02 106
2124.12 106
2124.23 106
2124.33 106
2124.44 104
2124.55 101
2124.65 97
2124.76 91
2124.86 86
2124.97 82
2125.07 79
2125.18 79
2125.29 81
2125.39 86
2125.50 93
2125.60 102
2125.71 109
2125.81 113
2125.92 114
2126.03 109
2126.13 100
2126.24 87
2126.34 74
2126.45 62
2126.55 53
2126.66 50
2126.77 51
2126.87 56
2126.98 63
2127.08 71
2127.19 78
2127.29 84
2127.40 88
2127.51 90
2127.61 91
2127.72 91
2127.82 91
2127.93 91
2128.03 91
2128.14 90
2128.25 89
2128.35 86
2128.46 82
2128.56 75
2128.67 67
2128.77 57
2128.88 46
2128.99 34
2129.09 23
2129.20 13
2129.30 5
2129.41 0
2129.52 0
2129.62 0
2129.73 0
2129.83 0
2129.94 0
2130.04 0
2130.15 0
2130.26 1
2130.36 5
2130.47 8
2130.57 11
2130.68 13
2130.79 13
2130.89 13
2131.00 11
2131.10 8
2131.21 6
2131.31 4
2131.42 4
2131.53 5
2131.63 10
2131.74 17
2131.84 27
2131.95 39
2132.06 53
2132.16 67
2132.27 81
2132.37 93
2132.48 102
2132.58 108
2132.69 111
2132.80 111
2132.90 109
2133.01 104
2133.11 99
2133.22 92
2133.33 85
2133.43 78
2133.54 72
2133.64 67
2133.75 64
2133.86 65
2133.96 67
2134.07 71
2134.17 76
2134.28 80
2134.39 85
2134.49 88
2134.60 92
2134.70 97
2134.81 105
2134.91 116
2135.02 131
2135.13 147
2135.23 164
2135.34 180
2135.44 193
2135.55 202
2135.66 206
2135.76 204
2135.87 199
2135.97 190
2136.08 180
2136.19 168
2136.29 156
2136.40 145
2136.50 134
2136.61 123
2136.72 113
2136.82 102
2136.93 91
2137.03 79
2137.14 67
2137.25 57
2137.35 47
2137.46 40
2137.56 37
2137.67 37
2137.78 41
2137.88 48
2137.99 58
2138.09 69
2138.20 81
2138.31 91
2138.41 99
2138.52 106
2138.62 111
2138.73 115
2138.84 119
2138.94 122
2139.05 126
2139.15 129
2139.26 132
2139.37 133
2139.47 134
2139.58 135
2139.68 135
2139.79 138
2139.90 143
2140.00 151
2140.11 162
2140.22 175
2140.32 190
2140.43 203
2140.53 215
2140.64 225
2140.75 232
2140.85 238
2140.96 243
2141.06 248
2141.17 251
2141.28 254
2141.38 255
2141.49 255
2141.59 253
2141.70 250
2141.81 247
2141.91 244
2142.02 243
2142.12 242
2142.23 240
2142.34 238
2142.44 233
2142.55 225
2142.66 215
2142.76 204
2142.87 191
2142.97 179
2143.08 168
2143.19 157
2143.29 146
2143.40 135
2143.50 123
2143.61 111
2143.72 99
2143.82 88
2143.93 79
2144.04 73
2144.14 70
2144.25 69
2144.35 71
2144.46 75
2144.57 78
2144.67 81
2144.78 82
2144.88 84
2144.99 85
2145.10 88
2145.20 91
2145.31 96
2145.42 102
2145.52 107
2145.63 112
2145.73 115
2145.84 116
2145.95 116
2146.05 114
2146.16 112
2146.27 109
2146.37 106
2146.48 103
2146.58 100
2146.69 98
2146.80 96
2146.90 94
2147.01 93
2147.12 91
2147.22 90
2147.33 89
2147.43 88
2147.54 87
2147.65 86
2147.75 84
2147.86 81
2147.97 76
2148.07 69
2148.18 61
2148.28 53
2148.39 45
2148.50 39
2148.60 36
2148.71 36
2148.82 40
2148.92 45
2149.03 52
2149.13 59
2149.24 65
2149.35 69
2149.45 71
2149.56 72
2149.67 71
2149.77 69
2149.88 66
2149.98 62
2150.09 56
2150.20 48
2150.30 38
2150.41 27
2150.52 16
2150.62 4
2150.73 0
2150.84 0
2150.94 0
2151.05 0
2151.15 0
2151.26 0
2151.37 0
2151.47 0
2151.58 6
2151.69 11
2151.79 15
2151.90 18
2152.01 21
2152.11 24
2152.22 28
2152.32 33
2152.43 40
2152.54 50
2152.64 62
2152.75 74
2152.86 86
2152.96 94
2153.07 99
2153.18 100
2153.28 98
2153.39 94
2153.49 90
2153.60 86
2153.71 83
2153.81 81
2153.92 78
2154.03 74
2154.13 69
2154.24 61
2154.35 53
2154.45 45
2154.56 38
2154.67 32
2154.77 28
2154.88 24
2154.98 21
2155.09 17
2155.20 13
2155.30 7
2155.41 2
2155.52 0
2155.62 0
2155.73 0
2155.84 2
2155.94 9
2156.05 17
2156.16 24
2156.26 30
2156.37 34
2156.47 36
2156.58 36
2156.69 35
2156.79 35
2156.90 34
2157.01 35
2157.11 37
2157.22 40
2157.33 45
2157.43 51
2157.54 58
2157.65 66
2157.75 75
2157.86 84
2157.97 91
2158.07 96
2158.18 98
2158.29 97
2158.39 94
2158.50 89
2158.60 85
2158.71 81
2158.82 79
2158.92 76
2159.03 74
2159.14 71
2159.24 67
2159.35 63
2159.46 59
2159.56 56
2159.67 56
2159.78 59
2159.88 64
2159.99 70
2160.10 76
2160.20 80
2160.31 83
2160.42 85
2160.52 87
2160.63 90
2160.74 95
2160.84 99
2160.95 102
2161.06 102
2161.16 97
2161.27 87
2161.38 72
2161.48 56
2161.59 41
2161.70 28
2161.80 19
2161.91 14
2162.02 10
2162.12 9
2162.23 8
2162.33 9
2162.44 11
2162.55 15
2162.65 22
2162.76 31
2162.87 40
2162.97 48
2163.08 53
2163.19 55
2163.29 53
2163.40 47
2163.51 39
2163.61 31
2163.72 24
2163.83 20
2163.93 19
2164.04 20
2164.15 24
2164.25 29
2164.36 34
2164.47 40
2164.57 46
2164.68 51
2164.79 56
2164.89 61
2165.00 65
2165.11 68
2165.21 67
2165.32 64
2165.43 59
2165.53 52
2165.64 44
2165.75 39
2165.85 35
2165.96 35
2166.07 39
2166.17 45
2166.28 53
2166.39 62
2166.50 72
2166.60 81
2166.71 88
2166.82 93
2166.92 95
2167.03 93
2167.14 88
2167.24 81
2167.35 72
2167.46 64
2167.56 57
2167.67 53
2167.78 53
2167.88 55
2167.99 59
2168.10 65
2168.20 72
2168.31 78
2168.42 82
2168.52 84
2168.63 84
2168.74 81
2168.84 77
2168.95 71
2169.06 66
2169.16 62
2169.27 59
2169.38 58
2169.48 59
2169.59 61
2169.70 64
2169.80 69
2169.91 73
2170.02 77
2170.13 80
2170.23 83
2170.34 84
2170.45 86
2170.55 87
2170.66 90
2170.77 94
2170.87 100
2170.98 106
2171.09 112
2171.19 114
2171.30 112
2171.41 104
2171.51 92
2171.62 77
2171.73 61
2171.83 48
2171.94 39
2172.05 35
2172.15 36
2172.26 40
2172.37 45
2172.48 49
2172.58 51
2172.69 51
2172.80 48
2172.90 44
2173.01 40
2173.12 37
2173.22 36
2173.33 37
2173.44 40
2173.54 45
2173.65 53
2173.76 62
2173.87 74
2173.97 86
2174.08 99
2174.19 110
2174.29 120
2174.40 126
2174.51 129
2174.61 128
2174.72 125
2174.83 119
2174.93 112
2175.04 105
2175.15 97
2175.26 89
2175.36 80
2175.47 70
2175.58 61
2175.68 52
2175.79 46
2175.90 41
2176.00 38
2176.11 37
2176.22 37
2176.32 36
2176.43 35
2176.54 33
2176.65 31
2176.75 28
2176.86 25
2176.97 22
2177.07 18
2177.18 14
2177.29 8
2177.39 2
2177.50 0
2177.61 0
2177.72 0
2177.82 0
2177.93 0
2178.04 0
2178.14 10
2178.25 21
2178.36 32
2178.46 41
2178.57 48
2178.68 52
2178.79 53
2178.89 53
2179.00 50
2179.11 47
2179.21 44
2179.32 41
2179.43 38
2179.53 34
2179.64 29
2179.75 22
2179.86 13
2179.96 3
2180.07 0
2180.18 0
2180.28 0
2180.39 0
2180.50 0
2180.61 0
2180.71 0
2180.82 0
2180.93 11
2181.03 25
2181.14 38
2181.25 51
2181.35 62
2181.46 72
2181.57 81
2181.68 89
2181.78 97
2181.89 104
2182.00 111
2182.10 117
2182.21 121
2182.32 122
2182.43 121
2182.53 119
2182.64 117
2182.75 115
2182.85 113
2182.96 112
2183.07 112
2183.18 111
2183.28 109
2183.39 106
2183.50 101
2183.60 97
2183.71 93
2183.82 89
2183.93 86
2184.03 84
2184.14 84
2184.25 85
2184.35 87
2184.46 89
2184.57 92
2184.68 94
2184.78 96
2184.89 95
2185.00 91
2185.10 85
2185.21 78
2185.32 71
2185.43 65
2185.53 60
2185.64 58
2185.75 59
2185.85 61
2185.96 63
2186.07 65
2186.18 65
2186.28 64
2186.39 62
2186.50 59
2186.61 56
2186.71 53
2186.82 52
2186.93 51
2187.03 51
2187.14 51
2187.25 52
2187.36 53
2187.46 57
2187.57 63
2187.68 71
2187.78 82
2187.89 94
2188.00 107
2188.11 117
2188.21 124
2188.32 127
2188.43 125
2188.54 119
2188.64 109
2188.75 97
2188.86 85
2188.96 73
2189.07 63
2189.18 55
2189.29 49
2189.39 45
2189.50 41
2189.61 37
2189.72 34
2189.82 31
2189.93 28
2190.04 29
2190.14 32
2190.25 39
2190.36 49
2190.47 59
2190.57 67
2190.68 73
2190.79 73
2190.90 68
2191.00 58
2191.11 45
2191.22 32
2191.33 19
2191.43 9
2191.54 2
2191.65 0
2191.75 0
2191.86 0
2191.97 2
2192.08 6
2192.18 12
2192.29 17
2192.40 23
2192.51 29
2192.61 34
2192.72 37
2192.83 38
2192.94 38
2193.04 37
2193.15 34
2193.26 32
2193.36 31
2193.47 31
2193.58 32
2193.69 33
2193.79 36
2193.90 38
2194.01 40
2194.12 40
2194.22 37
2194.33 33
2194.44 26
2194.55 19
2194.65 10
2194.76 0
2194.87 0
2194.98 0
2195.08 0
2195.19 0
2195.30 0
2195.41 0
2195.51 0
2195.62 4
2195.73 26
2195.84 51
2195.94 75
2196.05 95
2196.16 109
2196.27 116
2196.37 117
2196.48 113
2196.59 107
2196.69 100
2196.80 95
2196.91 92
2197.02 91
2197.12 92
2197.23 94
2197.34 97
2197.45 101
2197.55 105
2197.66 109
2197.77 112
2197.88 114
2197.98 115
2198.09 115
2198.20 114
2198.31 112
2198.41 111
2198.52 109
2198.63 108
2198.74 107
2198.84 105
2198.95 102
2199.06 98
2199.17 92
2199.27 87
2199.38 81
2199.49 77
2199.60 73
2199.70 71
2199.81 70
2199.92 69
2200.03 70
2200.14 71
2200.24 74
2200.35 76
2200.46 78
2200.57 76
2200.67 72
2200.78 63
2200.89 52
2201.00 38
2201.10 25
2201.21 14
2201.32 8
2201.43 5
2201.53 6
2201.64 10
2201.75 15
2201.86 20
2201.96 24
2202.07 26
2202.18 26
2202.29 25
2202.39 23
2202.50 21
2202.61 20
2202.72 20
2202.82 24
2202.93 30
2203.04 39
2203.15 50
2203.26 62
2203.36 73
2203.47 82
2203.58 88
2203.69 91
2203.79 88
2203.90 82
2204.01 72
2204.12 61
2204.22 50
2204.33 41
2204.44 36
2204.55 33
2204.65 33
2204.76 33
2204.87 34
2204.98 33
2205.09 31
2205.19 28
2205.30 24
2205.41 22
2205.52 21
2205.62 24
2205.73 29
2205.84 35
2205.95 43
2206.05 51
2206.16 58
2206.27 65
2206.38 71
2206.48 78
2206.59 84
2206.70 92
2206.81 99
2206.92 105
2207.02 108
2207.13 109
2207.24 105
2207.35 96
2207.45 85
2207.56 71
2207.67 57
2207.78 46
2207.89 37
2207.99 32
2208.10 32
2208.21 34
2208.32 39
2208.42 45
2208.53 52
2208.64 59
2208.75 65
2208.86 69
2208.96 72
2209.07 75
2209.18 76
2209.29 77
2209.39 76
2209.50 75
2209.61 74
2209.72 72
2209.82 69
2209.93 67
2210.04 66
2210.15 64
2210.26 63
2210.36 60
2210.47 56
2210.58 50
2210.69 42
2210.80 32
2210.90 23
2211.01 14
2211.12 9
2211.23 7
2211.33 9
2211.44 14
2211.55 22
2211.66 31
2211.77 40
2211.87 49
2211.98 57
2212.09 64
2212.20 69
2212.30 74
2212.41 76
2212.52 77
2212.63 76
2212.74 74
2212.84 70
2212.95 65
2213.06 59
2213.17 53
2213.28 47
2213.38 42
2213.49 38
2213.60 35
2213.71 36
2213.81 38
2213.92 42
2214.03 47
2214.14 51
2214.25 53
2214.35 52
2214.46 48
2214.57 42
2214.68 34
2214.79 27
2214.89 20
2215.00 15
2215.11 12
2215.22 12
2215.33 14
2215.43 18
2215.54 22
2215.65 26
2215.76 28
2215.86 27
2215.97 23
2216.08 16
2216.19 7
2216.30 0
2216.40 0
2216.51 0
2216.62 0
2216.73 2
2216.84 10
2216.94 16
2217.05 19
2217.16 17
2217.27 12
2217.38 4
2217.48 0
2217.59 0
2217.70 0
2217.81 0
2217.92 0
2218.02 0
2218.13 0
2218.24 0
2218.35 5
2218.46 9
2218.56 14
2218.67 19
2218.78 23
2218.89 26
2219.00 29
2219.10 31
2219.21 32
2219.32 32
2219.43 32
2219.54 32
2219.64 32
2219.75 33
2219.86 33
2219.97 33
2220.08 34
2220.18 34
2220.29 33
2220.40 33
2220.51 32
2220.62 32
2220.72 33
2220.83 35
2220.94 39
2221.05 45
2221.16 51
2221.26 58
2221.37 64
2221.48 69
2221.59 72
2221.70 75
2221.81 76
2221.91 76
2222.02 74
2222.13 68
2222.24 60
2222.35 48
2222.45 36
2222.56 24
2222.67 16
2222.78 13
2222.89 16
2222.99 26
2223.10 40
2223.21 57
2223.32 75
2223.43 91
2223.53 102
2223.64 107
2223.75 106
2223.86 98
2223.97 84
2224.08 65
2224.18 43
2224.29 21
2224.40 2
2224.51 0
2224.62 0
2224.72 0
2224.83 0
2224.94 0
2225.05 0
2225.16 0
2225.26 1
2225.37 7
2225.48 13
2225.59 18
2225.70 24
2225.81 30
2225.91 34
2226.02 37
2226.13 39
2226.24 39
2226.35 40
2226.45 41
2226.56 45
2226.67 51
2226.78 59
2226.89 68
2227.00 77
2227.10 83
2227.21 85
2227.32 85
2227.43 82
2227.54 78
2227.65 75
2227.75 74
2227.86 74
2227.97 75
2228.08 76
2228.19 76
2228.29 75
2228.40 74
2228.51 74
2228.62 75
2228.73 79
2228.84 85
2228.94 92
2229.05 99
2229.16 104
2229.27 106
2229.38 105
2229.49 101
2229.59 95
2229.70 89
2229.81 82
2229.92 74
2230.03 66
2230.13 58
2230.24 50
2230.35 42
2230.46 35
2230.57 31
2230.68 29
2230.78 30
2230.89 32
2231.00 36
2231.11 39
2231.22 42
2231.33 45
2231.43 47
2231.54 49
2231.65 52
2231.76 55
2231.87 58
2231.98 61
2232.08 62
2232.19 61
2232.30 58
2232.41 54
2232.52 49
2232.63 44
2232.73 39
2232.84 35
2232.95 30
2233.06 27
2233.17 23
2233.28 20
2233.38 19
2233.49 20
2233.60 22
2233.71 26
2233.82 32
2233.93 38
2234.03 44
2234.14 48
2234.25 51
2234.36 51
2234.47 48
2234.58 42
2234.68 35
2234.79 27
2234.90 19
2235.01 13
2235.12 9
2235.23 8
2235.34 9
2235.44 13
2235.55 19
2235.66 27
2235.77 37
2235.88 48
2235.99 62
2236.09 77
2236.20 92
2236.31 106
2236.42 117
2236.53 123
2236.64 125
2236.74 121
2236.85 114
2236.96 104
2237.07 95
2237.18 86
2237.29 80
2237.40 75
2237.50 72
2237.61 68
2237.72 64
2237.83 58
2237.94 52
2238.05 45
2238.15 39
2238.26 35
2238.37 32
2238.48 32
2238.59 35
2238.70 39
2238.81 44
2238.91 50
2239.02 54
2239.13 57
2239.24 57
2239.35 56
2239.46 55
2239.56 53
2239.67 51
2239.78 51
2239.89 51
2240.00 53
2240.11 54
2240.22 55
2240.32 57
2240.43 60
2240.54 64
2240.65 71
2240.76 78
2240.87 87
2240.98 97
2241.08 107
2241.19 114
2241.30 120
2241.41 121
2241.52 120
2241.63 115
2241.74 108
2241.84 99
2241.95 91
2242.06 85
2242.17 83
2242.28 84
2242.39 89
2242.50 96
2242.60 103
2242.71 111
2242.82 118
2242.93 122
2243.04 123
2243.15 123
2243.26 120
2243.36 116
2243.47 111
2243.58 106
2243.69 100
2243.80 95
2243.91 91
2244.02 87
2244.12 85
2244.23 82
2244.34 80
2244.45 77
2244.56 74
2244.67 69
2244.78 65
2244.88 60
2244.99 56
2245.10 53
2245.21 53
2245.32 55
2245.43 60
2245.54 67
2245.65 75
2245.75 83
2245.86 92
2245.97 99
2246.08 105
2246.19 109
2246.30 110
2246.41 108
2246.51 103
2246.62 95
2246.73 86
2246.84 75
2246.95 64
2247.06 54
2247.17 45
2247.28 36
2247.38 27
2247.49 19
2247.60 11
2247.71 4
2247.82 0
2247.93 0
2248.04 0
2248.15 0
2248.25 1
2248.36 5
2248.47 9
2248.58 10
2248.69 10
2248.80 7
2248.91 4
2249.01 0
2249.12 0
2249.23 0
2249.34 0
2249.45 0
2249.56 0
2249.67 0
2249.78 2
2249.88 11
2249.99 21
2250.10 32
2250.21 41
2250.32 48
2250.43 51
2250.54 51
2250.65 48
2250.76 44
2250.86 42
2250.97 41
2251.08 43
2251.19 49
2251.30 56
2251.41 63
2251.52 69
2251.63 72
2251.73 71
2251.84 66
2251.95 57
2252.06 47
2252.17 37
2252.28 29
2252.39 25
2252.50 28
2252.60 37
2252.71 51
2252.82 68
2252.93 86
2253.04 101
2253.15 113
2253.26 119
2253.37 119
2253.48 114
2253.58 106
2253.69 96
2253.80 86
2253.91 77
2254.02 70
2254.13 66
2254.24 65
2254.35 67
2254.45 70
2254.56 74
2254.67 78
2254.78 82
2254.89 85
2255.00 87
2255.11 88
2255.22 89
2255.33 90
2255.43 93
2255.54 97
2255.65 102
2255.76 106
2255.87 110
2255.98 111
2256.09 110
2256.20 105
2256.31 99
2256.42 93
2256.52 88
2256.63 84
2256.74 84
2256.85 85
2256.96 88
2257.07 90
2257.18 93
2257.29 95
2257.40 96
2257.50 97
2257.61 99
2257.72 100
2257.83 101
2257.94 102
2258.05 103
2258.16 104
2258.27 105
2258.38 106
2258.48 108
2258.59 111
2258.70 113
2258.81 115
2258.92 115
2259.03 114
2259.14 111
2259.25 108
2259.36 105
2259.47 103
2259.57 101
2259.68 98
2259.79 93
2259.90 86
2260.01 77
2260.12 67
2260.23 58
2260.34 49
2260.45 43
2260.56 40
2260.66 39
2260.77 40
2260.88 43
2260.99 47
2261.10 51
2261.21 55
2261.32 59
2261.43 62
2261.54 64
2261.65 66
2261.75 66
2261.86 65
2261.97 62
2262.08 58
2262.19 54
2262.30 48
2262.41 42
2262.52 36
2262.63 29
2262.74 21
2262.85 13
2262.95 5
2263.06 0
2263.17 0
2263.28 0
2263.39 0
2263.50 0
2263.61 0
2263.72 0
2263.83 0
2263.94 4
2264.05 13
2264.15 22
2264.26 30
2264.37 37
2264.48 44
2264.59 50
2264.70 55
2264.81 57
2264.92 57
2265.03 52
2265.14 44
2265.25 33
2265.35 21
2265.46 10
2265.57 2
2265.68 0
2265.79 0
2265.90 5
2266.01 11
2266.12 17
2266.23 21
2266.34 23
2266.45 22
2266.56 20
2266.66 17
2266.77 14
2266.88 13
2266.99 12
2267.10 12
2267.21 12
2267.32 12
2267.43 12
2267.54 12
2267.65 11
2267.76 10
2267.87 9
2267.97 8
2268.08 7
2268.19 8
2268.30 10
2268.41 15
2268.52 22
2268.63 30
2268.74 38
2268.85 46
2268.96 52
2269.07 55
2269.18 56
2269.29 55
2269.39 53
2269.50 52
2269.61 51
2269.72 51
2269.83 53
2269.94 56
2270.05 62
2270.16 68
2270.27 76
2270.38 84
2270.49 93
2270.60 102
2270.71 112
2270.81 120
2270.92 128
2271.03 136
2271.14 142
2271.25 146
2271.36 148
2271.47 148
2271.58 144
2271.69 138
2271.80 129
2271.91 119
2272.02 108
2272.13 97
2272.24 88
2272.34 80
2272.45 72
2272.56 66
2272.67 59
2272.78 53
2272.89 46
2273.00 39
2273.11 33
2273.22 27
2273.33 22
2273.44 18
2273.55 14
2273.66 12
2273.77 9
2273.87 7
2273.98 4
2274.09 3
2274.20 2
2274.31 4
2274.42 9
2274.53 16
2274.64 26
2274.75 36
2274.86 45
2274.97 53
2275.08 59
2275.19 63
2275.30 65
2275.41 66
2275.52 66
2275.62 65
2275.73 64
2275.84 62
2275.95 60
2276.06 58
2276.17 56
2276.28 56
2276.39 56
2276.50 56
2276.61 56
2276.72 54
2276.83 50
2276.94 46
2277.05 41
2277.16 38
2277.27 36
2277.38 36
2277.48 39
2277.59 42
2277.70 45
2277.81 46
2277.92 46
2278.03 45
2278.14 42
2278.25 40
2278.36 41
2278.47 43
2278.58 49
2278.69 57
2278.80 67
2278.91 78
2279.02 88
2279.13 98
2279.24 105
2279.35 109
2279.45 110
2279.56 108
2279.67 103
2279.78 95
2279.89 88
2280.00 81
2280.11 77
2280.22 77
2280.33 79
2280.44 83
2280.55 87
2280.66 89
2280.77 88
2280.88 82
2280.99 72
2281.10 60
2281.21 46
2281.32 33
2281.43 21
2281.53 13
2281.64 7
2281.75 5
2281.86 5
2281.97 7
2282.08 10
2282.19 14
2282.30 18
2282.41 22
2282.52 25
2282.63 28
2282.74 30
2282.85 29
2282.96 25
2283.07 20
2283.18 14
2283.29 8
2283.40 3
2283.51 1
2283.62 1
2283.73 4
2283.84 8
2283.94 12
2284.05 14
2284.16 15
2284.27 14
2284.38 10
2284.49 6
2284.60 2
2284.71 0
2284.82 0
2284.93 0
2285.04 0
2285.15 0
2285.26 0
2285.37 0
2285.48 0
2285.59 2
2285.70 7
2285.81 14
2285.92 20
2286.03 28
2286.14 36
2286.25 44
2286.36 52
2286.47 58
2286.58 64
2286.69 67
2286.79 70
2286.90 71
2287.01 72
2287.12 73
2287.23 75
2287.34 79
2287.45 85
2287.56 93
2287.67 101
2287.78 109
2287.89 116
2288.00 121
2288.11 123
2288.22 123
2288.33 120
2288.44 117
2288.55 114
2288.66 112
2288.77 111
2288.88 111
2288.99 113
2289.10 115
2289.21 117
2289.32 120
2289.43 122
2289.54 125
2289.65 127
2289.76 130
2289.87 132
2289.98 134
2290.09 135
2290.20 135
2290.30 135
2290.41 135
2290.52 134
2290.63 133
2290.74 132
2290.85 131
2290.96 131
2291.07 130
2291.18 130
2291.29 130
2291.40 130
2291.51 130
2291.62 130
2291.73 127
2291.84 123
2291.95 117
2292.06 110
2292.17 102
2292.28 94
2292.39 88
2292.50 82
2292.61 79
2292.72 77
2292.83 75
2292.94 75
2293.05 74
2293.16 75
2293.27 77
2293.38 80
2293.49 83
2293.60 88
2293.71 91
2293.82 93
2293.93 93
2294.04 91
2294.15 88
2294.26 85
2294.37 84
2294.48 85
2294.59 90
2294.70 98
2294.81 109
2294.92 123
2295.03 139
2295.14 155
2295.25 170
2295.36 182
2295.46 190
2295.57 193
2295.68 191
2295.79 185
2295.90 175
2296.01 165
2296.12 154
2296.23 145
2296.34 138
2296.45 134
2296.56 133
2296.67 133
2296.78 135
2296.89 139
2297.00 144
2297.11 149
2297.22 154
2297.33 157
2297.44 159
2297.55 160
2297.66 158
2297.77 155
2297.88 151
2297.99 145
2298.10 138
2298.21 131
2298.32 124
2298.43 119
2298.54 115
2298.65 113
2298.76 112
2298.87 112
2298.98 112
2299.09 111
2299.20 109
2299.31 106
2299.42 103
2299.53 101
2299.64 100
2299.75 100
2299.86 100
2299.97 100
2300.08 100
2300.19 99
2300.30 96
2300.41 94
2300.52 91
2300.63 89
2300.74 88
2300.85 89
2300.96 91
2301.07 94
2301.18 98
2301.29 102
2301.40 106
2301.51 109
2301.62 109
2301.73 106
2301.84 101
2301.95 94
2302.06 86
2302.17 80
2302.28 76
2302.39 74
2302.50 76
2302.61 79
2302.72 84
2302.83 89
2302.94 93
2303.05 97
2303.16 99
2303.27 99
2303.38 96
2303.49 92
2303.60 87
2303.71 82
2303.82 80
2303.93 81
2304.04 84
2304.15 90
2304.26 95
2304.37 100
2304.48 101
2304.59 100
2304.70 96
2304.81 91
2304.92 86
2305.03 82
2305.14 79
2305.25 78
2305.36 78
2305.47 79
2305.58 81
2305.69 83
2305.80 86
2305.91 89
2306.02 91
2306.13 92
2306.24 92
2306.35 88
2306.46 83
2306.57 76
2306.68 69
2306.79 63
2306.90 59
2307.01 56
2307.12 54
2307.23 54
2307.34 53
2307.45 51
2307.56 47
2307.67 44
2307.79 41
2307.90 40
2308.01 41
2308.12 44
2308.23 50
2308.34 56
2308.45 61
2308.56 65
2308.67 67
2308.78 69
2308.89 69
2309.00 70
2309.11 70
2309.22 71
2309.33 71
2309.44 70
2309.55 68
2309.66 65
2309.77 63
2309.88 61
2309.99 60
2310.10 59
2310.21 59
2310.32 58
2310.43 59
2310.54 59
2310.65 61
2310.76 64
2310.87 67
2310.98 70
2311.09 74
2311.20 77
2311.31 79
2311.42 81
2311.53 82
2311.64 82
2311.75 81
2311.86 79
2311.97 75
2312.08 70
2312.19 65
2312.30 61
2312.41 57
2312.52 54
2312.63 52
2312.74 49
2312.85 45
2312.96 38
2313.08 29
2313.19 19
2313.30 7
2313.41 0
2313.52 0
2313.63 0
2313.74 0
2313.85 0
2313.96 0
2314.07 0
2314.18 0
2314.29 2
2314.40 14
2314.51 26
2314.62 38
2314.73 49
2314.84 57
2314.95 63
2315.06 65
2315.17 64
2315.28 60
2315.39 55
2315.50 50
2315.61 47
2315.72 46
2315.83 50
2315.94 57
2316.05 66
2316.16 75
2316.27 83
2316.38 88
2316.49 90
2316.61 87
2316.72 81
2316.83 74
2316.94 66
2317.05 60
2317.16 57
2317.27 58
2317.38 64
2317.49 74
2317.60 87
2317.71 102
2317.82 115
2317.93 126
2318.04 131
2318.15 131
2318.26 127
2318.37 121
2318.48 116
2318.59 113
2318.70 113
2318.81 117
2318.92 123
2319.03 129
2319.14 132
2319.25 132
2319.37 128
2319.48 120
2319.59 111
2319.70 102
2319.81 96
2319.92 94
2320.03 96
2320.14 102
2320.25 109
2320.36 115
2320.47 119
2320.58 119
2320.69 114
2320.80 107
2320.91 98
2321.02 88
2321.13 79
2321.24 73
2321.35 68
2321.46 66
2321.57 66
2321.68 67
2321.79 69
2321.91 72
2322.02 74
2322.13 77
2322.24 80
2322.35 83
2322.46 87
2322.57 92
2322.68 97
2322.79 101
2322.90 105
2323.01 107
2323.12 108
2323.23 107
2323.34 106
2323.45 104
2323.56 103
2323.67 101
2323.78 100
2323.89 98
2324.01 96
2324.12 94
2324.23 91
2324.34 87
2324.45 82
2324.56 78
2324.67 74
2324.78 70
2324.89 68
2325.00 67
2325.11 68
2325.22 71
2325.33 74
2325.44 78
2325.55 80
2325.66 81
2325.77 80
2325.88 78
2326.00 75
2326.11 72
2326.22 68
2326.33 66
2326.44 63
2326.55 61
2326.66 60
2326.77 59
2326.88 59
2326.99 60
2327.10 62
2327.21 65
2327.32 69
2327.43 73
2327.54 76
2327.65 78
2327.76 78
2327.88 76
2327.99 72
2328.10 67
2328.21 61
2328.32 56
2328.43 53
2328.54 53
2328.65 56
2328.76 61
2328.87 68
2328.98 75
2329.09 82
2329.20 87
2329.31 90
2329.42 92
2329.54 93
2329.65 93
2329.76 92
2329.87 91
2329.98 88
2330.09 85
2330.20 80
2330.31 75
2330.42 70
2330.53 66
2330.64 63
2330.75 61
2330.86 61
2330.97 62
2331.08 62
2331.20 61
2331.31 57
2331.42 50
2331.53 42
2331.64 32
2331.75 22
2331.86 12
2331.97 4
2332.08 0
2332.19 0
2332.30 0
2332.41 0
2332.52 0
2332.63 0
2332.75 0
2332.86 0
2332.97 5
2333.08 13
2333.19 19
2333.30 21
2333.41 19
2333.52 15
2333.63 10
2333.74 5
2333.85 4
2333.96 5
2334.07 10
2334.19 17
2334.30 26
2334.41 35
2334.52 43
2334.63 50
2334.74 55
2334.85 59
2334.96 60
2335.07 61
2335.18 62
2335.29 63
2335.40 65
2335.51 68
2335.63 72
2335.74 77
2335.85 81
2335.96 84
2336.07 86
2336.18 86
2336.29 85
2336.40 83
2336.51 80
2336.62 76
2336.73 71
2336.84 65
2336.96 58
2337.07 50
2337.18 41
2337.29 32
2337.40 24
2337.51 17
2337.62 12
2337.73 8
2337.84 7
2337.95 8
2338.06 11
2338.18 16
2338.29 22
2338.40 27
2338.51 32
2338.62 36
2338.73 40
2338.84 42
2338.95 44
2339.06 45
2339.17 44
2339.28 43
2339.39 40
2339.51 37
2339.62 34
2339.73 31
2339.84 31
2339.95 33
2340.06 39
2340.17 48
2340.28 60
2340.39 74
2340.50 89
2340.61 103
2340.73 113
2340.84 119
2340.95 119
2341.06 114
2341.17 105
2341.28 94
2341.39 82
2341.50 71
2341.61 63
2341.72 56
2341.84 51
2341.95 48
2342.06 46
2342.17 46
2342.28 48
2342.39 53
2342.50 60
2342.61 70
2342.72 82
2342.83 95
2342.94 108
2343.06 120
2343.17 129
2343.28 136
2343.39 141
2343.50 143
2343.61 143
2343.72 142
2343.83 140
2343.94 137
2344.05 133
2344.17 129
2344.28 124
2344.39 119
2344.50 115
2344.61 114
2344.72 115
2344.83 118
2344.94 124
2345.05 131
2345.17 139
2345.28 147
2345.39 155
2345.50 160
2345.61 163
2345.72 163
2345.83 161
2345.94 155
2346.05 148
2346.16 139
2346.28 130
2346.39 121
2346.50 114
2346.61 108
2346.72 105
2346.83 104
2346.94 103
2347.05 102
2347.16 101
2347.28 98
2347.39 95
2347.50 92
2347.61 89
2347.72 89
2347.83 92
2347.94 96
2348.05 100
2348.16 104
2348.28 107
2348.39 107
2348.50 106
2348.61 104
2348.72 102
2348.83 100
2348.94 99
2349.05 98
2349.16 96
2349.28 95
2349.39 92
2349.50 89
2349.61 87
2349.72 86
2349.83 86
2349.94 88
2350.05 92
2350.16 95
2350.28 97
2350.39 97
2350.50 94
2350.61 89
2350.72 83
2350.83 77
2350.94 73
2351.05 73
2351.16 76
2351.28 84
2351.39 94
2351.50 107
2351.61 120
2351.72 133
2351.83 145
2351.94 153
2352.05 158
2352.17 160
2352.28 158
2352.39 154
2352.50 148
2352.61 142
2352.72 135
2352.83 128
2352.94 120
2353.06 113
2353.17 106
2353.28 97
2353.39 89
2353.50 80
2353.61 72
2353.72 65
2353.83 61
2353.95 61
2354.06 66
2354.17 74
2354.28 85
2354.39 98
2354.50 110
2354.61 120
2354.72 127
2354.84 130
2354.95 130
2355.06 127
2355.17 122
2355.28 116
2355.39 109
2355.50 103
2355.61 99
2355.73 96
2355.84 97
2355.95 100
2356.06 106
2356.17 114
2356.28 123
2356.39 130
2356.50 134
2356.62 135
2356.73 130
2356.84 120
2356.95 107
2357.06 90
2357.17 73
2357.28 57
2357.40 45
2357.51 40
2357.62 42
2357.73 51
2357.84 68
2357.95 89
2358.06 112
2358.17 132
2358.29 146
2358.40 153
2358.51 152
2358.62 143
2358.73 129
2358.84 111
2358.95 91
2359.07 72
2359.18 53
2359.29 35
2359.40 20
2359.51 7
2359.62 0
2359.73 0
2359.84 0
2359.96 0
2360.07 0
2360.18 0
2360.29 1
2360.40 3
2360.51 4
2360.62 4
2360.74 4
2360.85 5
2360.96 7
2361.07 13
2361.18 22
2361.29 32
2361.40 44
2361.52 55
2361.63 65
2361.74 73
2361.85 79
2361.96 83
2362.07 86
2362.18 86
2362.30 86
2362.41 84
2362.52 81
2362.63 79
2362.74 77
2362.85 77
2362.96 79
2363.08 83
2363.19 90
2363.30 97
2363.41 105
2363.52 111
2363.63 115
2363.74 116
2363.86 115
2363.97 112
2364.08 107
2364.19 102
2364.30 98
2364.41 95
2364.53 93
2364.64 94
2364.75 98
2364.86 104
2364.97 112
2365.08 119
2365.19 127
2365.31 133
2365.42 138
2365.53 140
2365.64 140
2365.75 139
2365.86 137
2365.97 135
2366.09 133
2366.20 132
2366.31 130
2366.42 128
2366.53 125
2366.64 119
2366.76 111
2366.87 102
2366.98 91
2367.09 82
2367.20 74
2367.31 69
2367.43 67
2367.54 68
2367.65 71
2367.76 76
2367.87 82
2367.98 89
2368.09 96
2368.21 105
2368.32 115
2368.43 125
2368.54 134
2368.65 139
2368.76 140
2368.88 136
2368.99 126
2369.10 112
2369.21 98
2369.32 85
2369.43 76
2369.55 73
2369.66 74
2369.77 79
2369.88 87
2369.99 94
2370.10 101
2370.21 105
2370.33 107
2370.44 108
2370.55 108
2370.66 107
2370.77 107
2370.88 106
2371.00 106
2371.11 105
2371.22 104
2371.33 104
2371.44 105
2371.55 108
2371.67 114
2371.78 123
2371.89 132
2372.00 142
2372.11 151
2372.22 157
2372.34 160
2372.45 160
2372.56 159
2372.67 158
2372.78 158
2372.89 159
2373.01 161
2373.12 164
2373.23 166
2373.34 166
2373.45 165
2373.56 162
2373.68 157
2373.79 151
2373.90 144
2374.01 134
2374.12 123
2374.24 111
2374.35 98
2374.46 83
2374.57 69
2374.68 56
2374.79 46
2374.91 39
2375.02 38
2375.13 42
2375.24 52
2375.35 69
2375.46 89
2375.58 111
2375.69 132
2375.80 149
2375.91 161
2376.02 166
2376.13 164
2376.25 157
2376.36 144
2376.47 129
2376.58 113
2376.69 98
2376.81 87
2376.92 79
2377.03 78
2377.14 80
2377.25 87
2377.36 95
2377.48 103
2377.59 109
2377.70 112
2377.81 112
2377.92 109
2378.04 103
2378.15 95
2378.26 86
2378.37 76
2378.48 66
2378.59 58
2378.71 51
2378.82 47
2378.93 46
2379.04 48
2379.15 52
2379.27 56
2379.38 61
2379.49 65
2379.60 69
2379.71 73
2379.82 77
2379.94 81
2380.05 84
2380.16 87
2380.27 88
2380.38 88
2380.50 85
2380.61 81
2380.72 76
2380.83 71
2380.94 67
2381.06 65
2381.17 66
2381.28 70
2381.39 76
2381.50 84
2381.61 93
2381.73 102
2381.84 109
2381.95 115
2382.06 118
2382.17 118
2382.29 116
2382.40 110
2382.51 103
2382.62 95
2382.73 86
2382.85 78
2382.96 71
2383.07 66
2383.18 64
2383.29 62
2383.41 61
2383.52 59
2383.63 54
2383.74 47
2383.85 38
2383.97 27
2384.08 16
2384.19 7
2384.30 0
2384.41 0
2384.52 0
2384.64 0
2384.75 6
2384.86 14
2384.97 24
2385.08 35
2385.20 45
2385.31 54
2385.42 61
2385.53 66
2385.64 69
2385.76 73
2385.87 76
2385.98 80
2386.09 85
2386.20 91
2386.32 95
2386.43 99
2386.54 102
2386.65 103
2386.76 102
2386.88 101
2386.99 100
2387.10 99
2387.21 99
2387.32 100
2387.44 103
2387.55 107
2387.66 114
2387.77 123
2387.89 131
2388.00 139
2388.11 144
2388.22 145
2388.33 142
2388.45 135
2388.56 125
2388.67 115
2388.78 106
2388.89 98
2389.01 92
2389.12 89
2389.23 88
2389.34 89
2389.45 90
2389.57 92
2389.68 92
2389.79 92
2389.90 90
2390.01 88
2390.13 84
2390.24 79
2390.35 74
2390.46 68
2390.57 62
2390.69 56
2390.80 50
2390.91 45
2391.02 42
2391.14 41
2391.25 42
2391.36 46
2391.47 52
2391.58 59
2391.70 67
2391.81 74
2391.92 80
2392.03 83
2392.14 83
2392.26 81
2392.37 76
2392.48 70
2392.59 65
2392.71 62
2392.82 62
2392.93 65
2393.04 70
2393.15 77
2393.27 82
2393.38 84
2393.49 83
2393.60 78
2393.71 70
2393.83 63
2393.94 58
2394.05 56
2394.16 60
2394.28 68
2394.39 79
2394.50 91
2394.61 103
2394.72 114
2394.84 121
2394.95 127
2395.06 130
2395.17 132
2395.29 133
2395.40 133
2395.51 133
2395.62 133
2395.73 133
2395.85 133
2395.96 134
2396.07 133
2396.18 132
2396.30 129
2396.41 124
2396.52 115
2396.63 104
2396.74 90
2396.86 74
2396.97 58
2397.08 42
2397.19 26
2397.31 13
2397.42 1
2397.53 0
2397.64 0
2397.76 0
2397.87 0
2397.98 0
2398.09 0
2398.20 0
2398.32 0
2398.43 4
2398.54 22
2398.65 43
2398.77 65
2398.88 87
2398.99 107
2399.10 122
2399.21 132
2399.33 138
2399.44 138
2399.55 136
2399.66 132
2399.78 128
2399.89 122
2400.00 116
2400.11 110
2400.23 103
2400.34 96
2400.45 89
2400.56 82
2400.68 77
2400.79 73
2400.90 71
2401.01 70
2401.12 71
2401.24 72
2401.35 74
2401.46 76
2401.57 80
2401.69 84
2401.80 90
2401.91 96
2402.02 103
2402.14 109
2402.25 115
2402.36 119
2402.47 121
2402.59 121
2402.70 118
2402.81 111
2402.92 103
2403.03 93
2403.15 82
2403.26 73
2403.37 66
2403.48 62
2403.60 63
2403.71 66
2403.82 72
2403.93 79
2404.05 86
2404.16 93
2404.27 98
2404.38 101
2404.50 103
2404.61 103
2404.72 103
2404.83 102
2404.95 101
2405.06 101
2405.17 102
2405.28 104
2405.40 107
2405.51 110
2405.62 113
2405.73 113
2405.85 112
2405.96 109
2406.07 105
2406.18 101
2406.30 99
2406.41 98
2406.52 100
2406.63 105
2406.75 110
2406.86 115
2406.97 117
2407.08 115
2407.20 108
2407.31 96
2407.42 81
2407.53 63
2407.65 46
2407.76 32
2407.87 21
2407.98 13
2408.10 9
2408.21 7
2408.32 7
2408.43 7
2408.55 8
2408.66 10
2408.77 13
2408.88 18
2409.00 25
2409.11 34
2409.22 43
2409.33 51
2409.45 58
2409.56 61
2409.67 61
2409.78 58
2409.90 54
2410.01 49
2410.12 45
2410.23 43
2410.35 43
2410.46 47
2410.57 51
2410.68 56
2410.80 60
2410.91 63
2411.02 65
2411.13 67
2411.25 69
2411.36 72
2411.47 75
2411.58 80
2411.70 86
2411.81 91
2411.92 95
2412.04 97
2412.15 99
2412.26 99
2412.37 99
2412.49 100
2412.60 100
2412.71 101
2412.82 103
2412.94 103
2413.05 104
2413.16 103
2413.27 101
2413.39 98
2413.50 94
2413.61 89
2413.72 84
2413.84 77
2413.95 71
2414.06 66
2414.18 64
2414.29 65
2414.40 69
2414.51 78
2414.63 89
2414.74 102
2414.85 114
2414.96 125
2415.08 132
2415.19 136
2415.30 136
2415.41 132
2415.53 125
2415.64 116
2415.75 105
2415.87 94
2415.98 83
2416.09 74
2416.20 66
2416.32 62
2416.43 60
2416.54 60
2416.65 61
2416.77 63
2416.88 65
2416.99 66
2417.11 67
2417.22 67
2417.33 67
2417.44 65
2417.56 63
2417.67 60
2417.78 56
2417.89 52
2418.01 47
2418.12 45
2418.23 44
2418.35 45
2418.46 48
2418.57 52
2418.68 56
2418.80 58
2418.91 58
2419.02 54
2419.13 48
2419.25 41
2419.36 34
2419.47 28
2419.59 25
2419.70 24
2419.81 25
2419.92 28
2420.04 31
2420.15 34
2420.26 36
2420.38 37
2420.49 38
2420.60 38
2420.71 38
2420.83 39
2420.94 41
2421.05 44
2421.17 48
2421.28 50
2421.39 51
2421.50 49
2421.62 44
2421.73 37
2421.84 28
2421.95 19
2422.07 12
2422.18 8
2422.29 8
2422.41 14
2422.52 23
2422.63 36
2422.74 52
2422.86 68
2422.97 84
2423.08 98
2423.20 109
2423.31 117
2423.42 121
2423.53 123
2423.65 122
2423.76 121
2423.87 119
2423.99 118
2424.10 118
2424.21 119
2424.33 121
2424.44 125
2424.55 130
2424.66 135
2424.78 140
2424.89 144
2425.00 145
2425.12 144
2425.23 141
2425.34 137
2425.45 132
2425.57 127
2425.68 122
2425.79 118
2425.91 114
2426.02 112
2426.13 111
2426.24 111
2426.36 113
2426.47 116
2426.58 119
2426.70 122
2426.81 124
2426.92 123
2427.04 119
2427.15 113
2427.26 106
2427.37 99
2427.49 93
2427.60 88
2427.71 84
2427.83 82
2427.94 81
2428.05 80
2428.17 79
2428.28 77
2428.39 74
2428.50 70
2428.62 64
2428.73 58
2428.84 51
2428.96 46
2429.07 44
2429.18 46
2429.30 52
2429.41 61
2429.52 73
2429.63 84
2429.75 94
2429.86 101
2429.97 104
2430.09 103
2430.20 99
2430.31 92
2430.43 84
2430.54 73
2430.65 61
2430.76 49
2430.88 37
2430.99 26
2431.10 20
2431.22 18
2431.33 22
2431.44 32
2431.56 48
2431.67 67
2431.78 87
2431.90 106
2432.01 122
2432.12 132
2432.23 138
2432.35 138
2432.46 134
2432.57 126
2432.69 118
2432.80 108
2432.91 99
2433.03 91
2433.14 85
2433.25 82
2433.37 80
2433.48 81
2433.59 82
2433.70 85
2433.82 86
2433.93 87
2434.04 85
2434.16 83
2434.27 79
2434.38 75
2434.50 73
2434.61 71
2434.72 71
2434.84 72
2434.95 75
2435.06 78
2435.18 81
2435.29 84
2435.40 86
2435.51 85
2435.63 82
2435.74 74
2435.85 62
2435.97 48
2436.08 34
2436.19 22
2436.31 15
2436.42 14
2436.53 19
2436.65 29
2436.76 40
2436.87 51
2436.99 59
2437.10 65
2437.21 67
2437.33 67
2437.44 65
2437.55 64
2437.67 62
2437.78 61
2437.89 61
2438.00 61
2438.12 62
2438.23 64
2438.34 68
2438.46 74
2438.57 82
2438.68 92
2438.80 102
2438.91 111
2439.02 118
2439.14 123
2439.25 125
2439.36 124
2439.48 121
2439.59 116
2439.70 111
2439.82 106
2439.93 100
2440.04 95
2440.16 89
2440.27 83
2440.38 76
2440.50 70
2440.61 64
2440.72 58
2440.84 53
2440.95 48
2441.06 45
2441.18 43
2441.29 44
2441.40 47
2441.52 54
2441.63 64
2441.74 77
2441.86 91
2441.97 104
2442.08 115
2442.20 122
2442.31 124
2442.42 121
2442.54 114
2442.65 104
2442.76 92
2442.88 79
2442.99 66
2443.10 55
2443.22 45
2443.33 37
2443.44 31
2443.56 26
2443.67 22
2443.78 18
2443.90 14
2444.01 10
2444.12 5
2444.24 2
2444.35 0
2444.46 0
2444.58 0
2444.69 0
2444.80 0
2444.92 0
2445.03 0
2445.14 0
2445.26 0
2445.37 0
2445.48 2
2445.60 6
2445.71 12
2445.82 19
2445.94 28
2446.05 37
2446.16 47
2446.28 58
2446.39 68
2446.50 79
2446.62 88
2446.73 95
2446.84 99
2446.96 100
2447.07 97
2447.18 90
2447.30 80
2447.41 67
2447.52 53
2447.64 39
2447.75 28
2447.86 20
2447.98 16
2448.09 15
2448.20 15
2448.32 17
2448.43 18
2448.55 17
2448.66 16
2448.77 15
2448.89 13
2449.00 13
2449.11 13
2449.23 14
2449.34 15
2449.45 15
2449.57 14
2449.68 12
2449.79 10
2449.91 10
2450.02 11
2450.13 14
2450.25 18
2450.36 24
2450.47 30
2450.59 37
2450.70 43
2450.81 49
2450.93 56
2451.04 63
2451.16 70
2451.27 76
2451.38 79
2451.50 80
2451.61 76
2451.72 68
2451.84 55
2451.95 39
2452.06 22
2452.18 5
2452.29 0
2452.40 0
2452.52 0
2452.63 0
2452.74 0
2452.86 0
2452.97 0
2453.09 0
2453.20 8
2453.31 17
2453.43 25
2453.54 32
2453.65 37
2453.77 39
2453.88 40
2453.99 38
2454.11 35
2454.22 31
2454.33 28
2454.45 26
2454.56 27
2454.68 33
2454.79 42
2454.90 55
2455.02 68
2455.13 81
2455.24 92
2455.36 98
2455.47 101
2455.58 100
2455.70 95
2455.81 90
2455.93 84
2456.04 79
2456.15 74
2456.27 72
2456.38 71
2456.49 72
2456.61 74
2456.72 77
2456.83 81
2456.95 84
2457.06 85
2457.18 84
2457.29 81
2457.40 76
2457.52 70
2457.63 64
2457.74 60
2457.86 59
2457.97 62
2458.08 68
2458.20 76
2458.31 83
2458.43 90
2458.54 93
2458.65 92
2458.77 88
2458.88 82
2458.99 73
2459.11 64
2459.22 54
2459.34 47
2459.45 41
2459.56 37
2459.68 35
2459.79 36
2459.90 40
2460.02 45
2460.13 52
2460.25 59
2460.36 66
2460.47 73
2460.59 79
2460.70 84
2460.81 87
2460.93 89
2461.04 90
2461.16 91
2461.27 92
2461.38 93
2461.50 94
2461.61 97
2461.72 100
2461.84 104
2461.95 107
2462.07 110
2462.18 110
2462.29 108
2462.41 103
2462.52 95
2462.63 86
2462.75 76
2462.86 69
2462.98 65
2463.09 67
2463.20 73
2463.32 84
2463.43 98
2463.54 112
2463.66 124
2463.77 133
2463.89 139
2464.00 142
2464.11 142
2464.23 141
2464.34 141
2464.46 141
2464.57 142
2464.68 143
2464.80 143
2464.91 142
2465.02 139
2465.14 134
2465.25 126
2465.37 117
2465.48 108
2465.59 100
2465.71 93
2465.82 88
2465.94 86
2466.05 85
2466.16 85
2466.28 87
2466.39 88
2466.50 90
2466.62 91
2466.73 90
2466.85 89
2466.96 85
2467.07 81
2467.19 75
2467.30 68
2467.42 61
2467.53 56
2467.64 53
2467.76 53
2467.87 56
2467.98 63
2468.10 72
2468.21 84
2468.33 98
2468.44 111
2468.55 123
2468.67 132
2468.78 138
2468.90 142
2469.01 144
2469.12 144
2469.24 145
2469.35 146
2469.47 148
2469.58 150
2469.69 151
2469.81 152
2469.92 152
2470.04 153
2470.15 153
2470.26 154
2470.38 156
2470.49 159
2470.61 161
2470.72 163
2470.83 162
2470.95 158
2471.06 150
2471.18 139
2471.29 125
2471.40 110
2471.52 94
2471.63 78
2471.75 65
2471.86 55
2471.97 47
2472.09 44
2472.20 44
2472.32 47
2472.43 54
2472.54 64
2472.66 75
2472.77 85
2472.89 93
2473.00 99
2473.11 101
2473.23 101
2473.34 98
2473.46 93
2473.57 88
2473.68 82
2473.80 75
2473.91 69
2474.03 63
2474.14 58
2474.25 55
2474.37 52
2474.48 51
2474.60 50
2474.71 50
2474.82 51
2474.94 52
2475.05 53
2475.17 56
2475.28 58
2475.39 61
2475.51 63
2475.62 64
2475.74 63
2475.85 59
2475.96 54
2476.08 47
2476.19 38
2476.31 28
2476.42 18
2476.54 7
2476.65 0
2476.76 0
2476.88 0
2476.99 0
2477.11 0
2477.22 0
2477.33 0
2477.45 0
2477.56 2
2477.68 13
2477.79 23
2477.90 32
2478.02 40
2478.13 46
2478.25 50
2478.36 53
2478.48 55
2478.59 58
2478.70 62
2478.82 67
2478.93 72
2479.05 78
2479.16 84
2479.27 87
2479.39 89
2479.50 88
2479.62 85
2479.73 81
2479.85 76
2479.96 71
2480.07 66
2480.19 62
2480.30 58
2480.42 53
2480.53 48
2480.64 42
2480.76 35
2480.87 29
2480.99 24
2481.10 21
2481.22 20
2481.33 22
2481.44 24
2481.56 28
2481.67 31
2481.79 34
2481.90 36
2482.02 38
2482.13 40
2482.24 43
2482.36 47
2482.47 53
2482.59 61
2482.70 69
2482.82 76
2482.93 80
2483.04 82
2483.16 80
2483.27 76
2483.39 70
2483.50 63
2483.62 57
2483.73 52
2483.84 49
2483.96 47
2484.07 45
2484.19 43
2484.30 40
2484.42 36
2484.53 31
2484.64 28
2484.76 25
2484.87 23
2484.99 23
2485.10 23
2485.22 23
2485.33 21
2485.44 17
2485.56 10
2485.67 2
2485.79 0
2485.90 0
2486.02 0
2486.13 0
2486.24 0
2486.36 0
2486.47 0
2486.59 3
2486.70 15
2486.82 27
2486.93 39
2487.04 49
2487.16 59
2487.27 67
2487.39 74
2487.50 78
2487.62 81
2487.73 83
2487.84 83
2487.96 83
2488.07 82
2488.19 81
2488.30 80
2488.42 79
2488.53 77
2488.65 74
2488.76 71
2488.87 67
2488.99 63
2489.10 59
2489.22 55
2489.33 50
2489.45 46
2489.56 43
2489.67 39
2489.79 36
2489.90 34
2490.02 31
2490.13 29
2490.25 27
2490.36 26
2490.48 24
2490.59 23
2490.70 22
2490.82 23
2490.93 25
2491.05 29
2491.16 36
2491.28 45
2491.39 57
2491.51 71
2491.62 85
2491.73 99
2491.85 111
2491.96 122
2492.08 130
2492.19 136
2492.31 140
2492.42 142
2492.54 143
2492.65 141
2492.76 139
2492.88 136
2492.99 133
2493.11 131
2493.22 131
2493.34 134
2493.45 138
2493.57 144
2493.68 151
2493.80 158
2493.91 165
2494.02 174
2494.14 183
2494.25 192
2494.37 202
2494.48 212
2494.60 220
2494.71 225
2494.83 225
2494.94 222
2495.06 216
2495.17 206
2495.28 196
2495.40 186
2495.51 178
2495.63 172
2495.74 168
2495.86 166
2495.97 164
2496.09 162
2496.20 160
2496.32 157
2496.43 153
2496.54 150
2496.66 147
2496.77 145
2496.89 143
2497.00 142
2497.12 140
2497.23 137
2497.35 132
2497.46 125
2497.58 114
2497.69 102
2497.80 88
2497.92 74
2498.03 62
2498.15 54
2498.26 51
2498.38 52
2498.49 58
2498.61 66
2498.72 77
2498.84 87
2498.95 98
2499.07 106
2499.18 113
2499.29 117
2499.41 120
2499.52 121
2499.64 122
2499.75 123
2499.87 125
2499.98 129
2500.10 135
2500.21 142
2500.33 148
2500.44 153
2500.56 155
2500.67 154
2500.78 151
2500.90 148
2501.01 145
2501.13 144
2501.24 147
2501.36 151
2501.47 156
2501.59 161
2501.70 163
2501.82 162
2501.93 158
2502.05 151
2502.16 143
2502.28 134
2502.39 125
2502.51 117
2502.62 110
2502.73 104
2502.85 99
2502.96 95
2503.08 93
2503.19 92
2503.31 92
2503.42 94
2503.54 99
2503.65 105
2503.77 113
2503.88 123
2504.00 133
2504.11 142
2504.23 148
2504.34 153
2504.46 154
2504.57 152
2504.68 149
2504.80 143
2504.91 137
2505.03 131
2505.14 125
2505.26 121
2505.37 118
2505.49 116
2505.60 115
2505.72 114
2505.83 113
2505.95 110
2506.06 105
2506.18 97
2506.29 88
2506.41 78
2506.52 68
2506.64 60
2506.75 54
2506.87 52
2506.98 55
2507.10 62
2507.21 73
2507.32 86
2507.44 99
2507.55 112
2507.67 121
2507.78 126
2507.90 128
2508.01 126
2508.13 122
2508.24 118
2508.36 115
2508.47 114
2508.59 114
2508.70 116
2508.82 118
2508.93 118
2509.05 116
2509.16 112
2509.28 104
2509.39 95
2509.51 84
2509.62 73
2509.74 63
2509.85 54
2509.97 48
2510.08 45
2510.20 46
2510.31 50
2510.43 55
2510.54 61
2510.66 66
2510.77 70
2510.89 71
2511.00 70
2511.12 66
2511.23 62
2511.35 58
2511.46 56
2511.57 56
2511.69 58
2511.80 62
2511.92 66
2512.03 71
2512.15 74
2512.26 77
2512.38 80
2512.49 84
2512.61 88
2512.72 92
2512.84 96
2512.95 100
2513.07 102
2513.18 101
2513.30 98
2513.41 93
2513.53 88
2513.64 83
2513.76 79
2513.87 77
2513.99 77
2514.10 79
2514.22 82
2514.33 86
2514.45 90
2514.56 94
2514.68 98
2514.79 101
2514.91 104
2515.02 108
2515.14 112
2515.25 116
2515.37 122
2515.48 128
2515.60 134
2515.71 139
2515.83 141
2515.94 141
2516.06 140
2516.17 137
2516.29 134
2516.40 133
2516.52 134
2516.63 138
2516.75 144
2516.86 150
2516.98 156
2517.09 159
2517.21 158
2517.32 153
2517.44 146
2517.55 136
2517.67 128
2517.78 121
2517.90 118
2518.01 118
2518.13 122
2518.24 126
2518.36 131
2518.47 134
2518.59 135
2518.70 133
2518.82 128
2518.93 122
2519.05 116
2519.16 110
2519.28 105
2519.39 101
2519.51 98
2519.63 96
2519.74 94
2519.86 91
2519.97 87
2520.09 82
2520.20 76
2520.32 70
2520.43 64
2520.55 60
2520.66 57
2520.78 55
2520.89 55
2521.01 55
2521.12 57
2521.24 58
2521.35 60
2521.47 64
2521.58 68
2521.70 74
2521.81 81
2521.93 88
2522.04 95
2522.16 101
2522.27 104
2522.39 105
2522.50 104
2522.62 101
2522.73 97
2522.85 94
2522.96 91
2523.08 89
2523.19 87
2523.31 85
2523.42 83
2523.54 80
2523.65 77
2523.77 75
2523.89 73
2524.00 74
2524.12 77
2524.23 81
2524.35 87
2524.46 93
2524.58 99
2524.69 105
2524.81 110
2524.92 114
2525.04 118
2525.15 120
2525.27 122
2525.38 123
2525.50 124
2525.61 126
2525.73 129
2525.84 133
2525.96 138
2526.07 144
2526.19 149
2526.30 153
2526.42 153
2526.54 151
2526.65 145
2526.77 138
2526.88 129
2527.00 120
2527.11 111
2527.23 101
2527.34 92
2527.46 83
2527.57 73
2527.69 65
2527.80 58
2527.92 53
2528.03 49
2528.15 48
2528.26 48
2528.38 48
2528.50 49
2528.61 50
2528.73 50
2528.84 50
2528.96 51
2529.07 53
2529.19 56
2529.30 59
2529.42 60
2529.53 58
2529.65 51
2529.76 39
2529.88 22
2529.99 3
2530.11 0
2530.22 0
2530.34 0
2530.46 0
2530.57 0
2530.69 0
2530.80 0
2530.92 10
2531.03 22
2531.15 30
2531.26 33
2531.38 33
2531.49 31
2531.61 29
2531.72 27
2531.84 28
2531.96 31
2532.07 37
2532.19 43
2532.30 51
2532.42 59
2532.53 67
2532.65 75
2532.76 82
2532.88 88
2532.99 93
2533.11 97
2533.22 101
2533.34 105
2533.46 110
2533.57 116
2533.69 122
2533.80 129
2533.92 135
2534.03 140
2534.15 142
2534.26 141
2534.38 137
2534.49 129
2534.61 120
2534.72 109
2534.84 100
2534.96 92
2535.07 87
2535.19 85
2535.30 86
2535.42 89
2535.53 92
2535.65 95
2535.76 96
2535.88 95
2535.99 91
2536.11 85
2536.23 76
2536.34 67
2536.46 57
2536.57 48
2536.69 40
2536.80 35
2536.92 32
2537.03 34
2537.15 38
2537.27 45
2537.38 52
2537.50 59
2537.61 65
2537.73 69
2537.84 71
2537.96 72
2538.07 74
2538.19 76
2538.30 79
2538.42 83
2538.54 88
2538.65 93
2538.77 98
2538.88 101
2539.00 104
2539.11 106
2539.23 110
2539.34 115
2539.46 122
2539.58 131
2539.69 140
2539.81 148
2539.92 153
2540.04 154
2540.15 151
2540.27 144
2540.38 134
2540.50 123
2540.62 113
2540.73 105
2540.85 100
2540.96 99
2541.08 103
2541.19 110
2541.31 120
2541.42 131
2541.54 142
2541.66 150
2541.77 156
2541.89 158
2542.00 157
2542.12 154
2542.23 149
2542.35 144
2542.47 139
2542.58 134
2542.70 130
2542.81 127
2542.93 124
2543.04 121
2543.16 119
2543.27 116
2543.39 114
2543.51 111
2543.62 106
2543.74 101
2543.85 94
2543.97 88
2544.08 83
2544.20 79
2544.32 78
2544.43 80
2544.55 84
2544.66 89
2544.78 94
2544.89 97
2545.01 98
2545.13 97
2545.24 95
2545.36 91
2545.47 86
2545.59 82
2545.70 79
2545.82 78
2545.93 79
2546.05 80
2546.17 81
2546.28 80
2546.40 78
2546.51 74
2546.63 68
2546.74 62
2546.86 56
2546.98 51
2547.09 48
2547.21 46
2547.32 46
2547.44 46
2547.55 45
2547.67 44
2547.79 42
2547.90 40
2548.02 36
2548.13 33
2548.25 29
2548.37 26
2548.48 23
2548.60 20
2548.71 18
2548.83 15
2548.94 12
2549.06 8
2549.18 3
2549.29 0
2549.41 0
2549.52 0
2549.64 0
2549.75 0
2549.87 0
2549.99 5
2550.10 14
2550.22 23
2550.33 31
2550.45 38
2550.56 42
2550.68 44
2550.80 45
2550.91 46
2551.03 48
2551.14 51
2551.26 56
2551.38 60
2551.49 64
2551.61 66
2551.72 65
2551.84 62
2551.95 56
2552.07 47
2552.19 38
2552.30 28
2552.42 18
2552.53 9
2552.65 2
2552.77 0
2552.88 0
2553.00 0
2553.11 4
2553.23 12
2553.34 21
2553.46 30
2553.58 37
2553.69 40
2553.81 40
2553.92 36
2554.04 29
2554.16 21
2554.27 13
2554.39 6
2554.50 1
2554.62 0
2554.74 0
2554.85 0
2554.97 0
2555.08 0
2555.20 0
2555.31 0
2555.43 0
2555.55 0
2555.66 4
2555.78 8
2555.89 11
2556.01 15
2556.13 18
2556.24 20
2556.36 23
2556.47 27
2556.59 32
2556.71 39
2556.82 47
2556.94 57
2557.05 68
2557.17 80
2557.29 91
2557.40 101
2557.52 108
2557.63 112
2557.75 112
2557.87 109
2557.98 105
2558.10 101
2558.21 98
2558.33 98
2558.45 101
2558.56 107
2558.68 114
2558.79 121
2558.91 128
2559.03 133
2559.14 135
2559.26 136
2559.37 133
2559.49 128
2559.61 121
2559.72 111
2559.84 99
2559.95 86
2560.07 72
2560.19 59
2560.30 49
2560.42 41
2560.53 36
2560.65 35
2560.77 37
2560.88 41
2561.00 46
2561.11 50
2561.23 52
2561.35 51
2561.46 49
2561.58 44
2561.69 38
2561.81 31
2561.93 24
2562.04 17
2562.16 10
2562.27 3
2562.39 0
2562.51 0
2562.62 0
2562.74 0
2562.85 0
2562.97 0
2563.09 2
2563.20 13
2563.32 24
2563.43 32
2563.55 37
2563.67 37
2563.78 33
2563.90 26
2564.02 18
2564.13 11
2564.25 7
2564.36 5
2564.48 6
2564.60 10
2564.71 17
2564.83 25
2564.94 35
2565.06 48
2565.18 63
2565.29 78
2565.41 93
2565.52 104
2565.64 111
2565.76 112
2565.87 108
2565.99 102
2566.11 96
2566.22 92
2566.34 91
2566.45 93
2566.57 98
2566.69 104
2566.80 109
2566.92 112
2567.03 113
2567.15 111
2567.27 108
2567.38 105
2567.50 102
2567.62 101
2567.73 102
2567.85 103
2567.96 106
2568.08 108
2568.20 110
2568.31 111
2568.43 112
2568.55 114
2568.66 116
2568.78 120
2568.89 125
2569.01 132
2569.13 139
2569.24 145
2569.36 149
2569.47 152
2569.59 153
2569.71 155
2569.82 157
2569.94 162
2570.06 168
2570.17 177
2570.29 187
2570.40 195
2570.52 202
2570.64 207
2570.75 210
2570.87 212
2570.99 215
2571.10 220
2571.22 227
2571.33 235
2571.45 241
2571.57 244
2571.68 242
2571.80 234
2571.92 220
2572.03 202
2572.15 182
2572.27 163
2572.38 147
2572.50 135
2572.61 127
2572.73 123
2572.85 122
2572.96 121
2573.08 119
2573.20 114
2573.31 106
2573.43 96
2573.54 84
2573.66 72
2573.78 60
2573.89 51
2574.01 46
2574.13 43
2574.24 45
2574.36 48
2574.48 51
2574.59 55
2574.71 58
2574.82 61
2574.94 63
2575.06 67
2575.17 72
2575.29 78
2575.41 86
2575.52 92
2575.64 97
2575.76 98
2575.87 96
2575.99 90
2576.10 82
2576.22 73
2576.34 64
2576.45 56
2576.57 49
2576.69 43
2576.80 37
2576.92 31
2577.04 25
2577.15 19
2577.27 12
2577.38 6
2577.50 1
2577.62 0
2577.73 0
2577.85 0
2577.97 0
2578.08 0
2578.20 0
2578.32 0
2578.43 5
2578.55 12
2578.67 18
2578.78 21
2578.90 20
2579.01 15
2579.13 7
2579.25 0
2579.36 0
2579.48 0
2579.60 0
2579.71 0
2579.83 0
2579.95 0
2580.06 8
2580.18 24
2580.30 40
2580.41 57
2580.53 73
2580.64 87
2580.76 99
2580.88 108
2580.99 115
2581.11 120
2581.23 123
2581.34 124
2581.46 125
2581.58 125
2581.69 125
2581.81 123
2581.93 121
2582.04 117
2582.16 110
2582.28 101
2582.39 88
2582.51 74
2582.63 59
2582.74 43
2582.86 30
2582.98 19
2583.09 12
2583.21 8
2583.32 7
2583.44 7
2583.56 8
2583.67 10
2583.79 12
2583.91 14
2584.02 17
2584.14 21
2584.26 24
2584.37 28
2584.49 31
2584.61 33
2584.72 33
2584.84 33
2584.96 32
2585.07 32
2585.19 32
2585.31 33
2585.42 34
2585.54 35
2585.66 37
2585.77 38
2585.89 41
2586.01 45
2586.12 51
2586.24 58
2586.36 66
2586.47 74
2586.59 80
2586.71 86
2586.82 88
2586.94 89
2587.06 88
2587.17 84
2587.29 79
2587.41 72
2587.52 63
2587.64 52
2587.76 42
2587.87 32
2587.99 24
2588.11 19
2588.22 16
2588.34 16
2588.45 18
2588.57 21
2588.69 25
2588.80 30
2588.92 36
2589.04 42
2589.15 50
2589.27 57
2589.39 63
2589.51 66
2589.62 65
2589.74 59
2589.86 50
2589.97 38
2590.09 25
2590.21 14
2590.32 7
2590.44 4
2590.56 6
2590.67 12
2590.79 22
2590.91 34
2591.02 47
2591.14 59
2591.26 69
2591.37 77
2591.49 81
2591.61 82
2591.72 81
2591.84 78
2591.96 74
2592.07 70
2592.19 66
2592.31 62
2592.42 59
2592.54 57
2592.66 56
2592.77 56
2592.89 56
2593.01 56
2593.12 54
2593.24 52
2593.36 48
2593.47 43
2593.59 37
2593.71 31
2593.82 26
2593.94 23
2594.06 20
2594.17 18
2594.29 18
2594.41 18
2594.52 20
2594.64 24
2594.76 32
2594.88 43
2594.99 56
2595.11 72
2595.23 87
2595.34 102
2595.46 115
2595.58 125
2595.69 133
2595.81 139
2595.93 146
2596.04 153
2596.16 161
2596.28 170
2596.39 178
2596.51 184
2596.63 186
2596.74 186
2596.86 181
2596.98 174
2597.09 165
2597.21 155
2597.33 147
2597.45 140
2597.56 134
2597.68 129
2597.80 124
2597.91 120
2598.03 116
2598.15 112
2598.26 108
2598.38 105
2598.50 102
2598.61 100
2598.73 97
2598.85 94
2598.96 92
2599.08 89
2599.20 87
2599.32 86
2599.43 84
2599.55 81
2599.67 77
2599.78 70
2599.90 62
2600.02 52
2600.13 42
2600.25 34
2600.37 29
2600.48 27
2600.60 28
2600.72 33
2600.84 38
2600.95 45
2601.07 50
2601.19 55
2601.30 57
2601.42 58
2601.54 56
2601.65 54
2601.77 50
2601.89 45
2602.00 41
2602.12 37
2602.24 33
2602.36 31
2602.47 28
2602.59 26
2602.71 23
2602.82 19
2602.94 15
2603.06 10
2603.17 5
2603.29 1
2603.41 0
2603.53 0
2603.64 0
2603.76 0
2603.88 0
2603.99 0
2604.11 0
2604.23 0
2604.34 0
2604.46 1
2604.58 2
2604.70 5
2604.81 10
2604.93 17
2605.05 25
2605.16 35
2605.28 44
2605.40 53
2605.51 61
2605.63 68
2605.75 73
2605.87 77
2605.98 78
2606.10 77
2606.22 74
2606.33 68
2606.45 60
2606.57 53
2606.69 48
2606.80 46
2606.92 50
2607.04 58
2607.15 72
2607.27 87
2607.39 102
2607.50 114
2607.62 120
2607.74 120
2607.86 114
2607.97 102
2608.09 88
2608.21 74
2608.32 61
2608.44 53
2608.56 49
2608.68 50
2608.79 55
2608.91 62
2609.03 70
2609.14 76
2609.26 80
2609.38 80
2609.50 78
2609.61 73
2609.73 67
2609.85 62
2609.96 58
2610.08 56
2610.20 55
2610.32 56
2610.43 55
2610.55 54
2610.67 50
2610.78 45
2610.90 38
2611.02 30
2611.14 24
2611.25 20
2611.37 18
2611.49 17
2611.60 16
2611.72 14
2611.84 10
2611.96 5
2612.07 0
2612.19 0
2612.31 0
2612.42 0
2612.54 2
2612.66 11
2612.78 21
2612.89 30
2613.01 38
2613.13 43
2613.25 45
2613.36 44
2613.48 40
2613.60 35
2613.71 30
2613.83 24
2613.95 19
2614.07 15
2614.18 13
2614.30 14
2614.42 17
2614.53 21
2614.65 26
2614.77 31
2614.89 33
2615.00 33
2615.12 32
2615.24 30
2615.36 29
2615.47 30
2615.59 34
2615.71 42
2615.82 52
2615.94 62
2616.06 70
2616.18 76
2616.29 79
2616.41 78
2616.53 74
2616.65 70
2616.76 66
2616.88 65
2617.00 66
2617.11 69
2617.23 73
2617.35 76
2617.47 78
2617.58 76
2617.70 72
2617.82 66
2617.94 57
2618.05 48
2618.17 38
2618.29 28
2618.41 19
2618.52 10
2618.64 3
2618.76 0
2618.87 0
2618.99 0
2619.11 0
2619.23 6
2619.34 14
2619.46 21
2619.58 28
2619.70 32
2619.81 32
2619.93 29
2620.05 23
2620.17 14
2620.28 5
2620.40 0
2620.52 0
2620.63 0
2620.75 0
2620.87 0
2620.99 0
2621.10 0
2621.22 0
2621.34 2
2621.46 6
2621.57 9
2621.69 13
2621.81 17
2621.93 21
2622.04 24
2622.16 25
2622.28 26
2622.40 25
2622.51 26
2622.63 29
2622.75 35
2622.87 46
2622.98 59
2623.10 74
2623.22 88
2623.34 100
2623.45 108
2623.57 112
2623.69 114
2623.81 116
2623.92 118
2624.04 122
2624.16 126
2624.27 129
2624.39 129
2624.51 126
2624.63 118
2624.74 109
2624.86 100
2624.98 91
2625.10 85
2625.21 81
2625.33 77
2625.45 72
2625.57 65
2625.68 56
2625.80 44
2625.92 32
2626.04 21
2626.15 13
2626.27 9
2626.39 7
2626.51 8
2626.62 11
2626.74 14
2626.86 18
2626.98 22
2627.09 28
2627.21 35
2627.33 44
2627.45 55
2627.56 66
2627.68 77
2627.80 85
2627.92 89
2628.04 89
2628.15 84
2628.27 78
2628.39 71
2628.51 66
2628.62 64
2628.74 66
2628.86 71
2628.98 79
2629.09 87
2629.21 96
2629.33 103
2629.45 110
2629.56 115
2629.68 119
2629.80 121
2629.92 121
2630.03 120
2630.15 116
2630.27 111
2630.39 105
2630.50 97
2630.62 89
2630.74 79
2630.86 68
2630.97 56
2631.09 43
2631.21 30
2631.33 19
2631.45 11
2631.56 9
2631.68 11
2631.80 19
2631.92 28
2632.03 38
2632.15 46
2632.27 50
2632.39 50
2632.50 48
2632.62 43
2632.74 39
2632.86 37
2632.97 37
2633.09 41
2633.21 46
2633.33 53
2633.44 62
2633.56 72
2633.68 81
2633.80 89
2633.92 96
2634.03 99
2634.15 100
2634.27 97
2634.39 91
2634.50 83
2634.62 73
2634.74 63
2634.86 53
2634.97 45
2635.09 41
2635.21 42
2635.33 49
2635.45 62
2635.56 80
2635.68 102
2635.80 125
2635.92 148
2636.03 170
2636.15 189
2636.27 208
2636.39 226
2636.51 245
2636.62 264
2636.74 284
2636.86 303
2636.98 320
2637.09 335
2637.21 347
2637.33 356
2637.45 364
2637.56 371
2637.68 378
2637.80 385
2637.92 392
2638.04 400
2638.15 408
2638.27 416
2638.39 425
2638.51 432
2638.62 437
2638.74 440
2638.86 439
2638.98 434
2639.10 427
2639.21 417
2639.33 407
2639.45 397
2639.57 388
2639.68 380
2639.80 374
2639.92 368
2640.04 361
2640.16 352
2640.27 340
2640.39 327
2640.51 313
2640.63 298
2640.75 284
2640.86 273
2640.98 264
2641.10 258
2641.22 255
2641.33 253
2641.45 253
2641.57 252
2641.69 250
2641.81 246
2641.92 239
2642.04 229
2642.16 216
2642.28 201
2642.40 184
2642.51 166
2642.63 148
2642.75 132
2642.87 119
2642.98 109
2643.10 102
2643.22 98
2643.34 96
2643.46 95
2643.57 93
2643.69 89
2643.81 83
2643.93 74
2644.05 64
2644.16 53
2644.28 43
2644.40 35
2644.52 31
2644.64 30
2644.75 33
2644.87 38
2644.99 45
2645.11 52
2645.22 56
2645.34 58
2645.46 56
2645.58 52
2645.70 46
2645.81 40
2645.93 36
2646.05 33
2646.17 31
2646.29 30
2646.40 29
2646.52 28
2646.64 25
2646.76 21
2646.88 17
2646.99 13
2647.11 11
2647.23 12
2647.35 16
2647.47 24
2647.58 34
2647.70 44
2647.82 53
2647.94 58
2648.06 59
2648.17 55
2648.29 47
2648.41 37
2648.53 27
2648.65 19
2648.76 12
2648.88 9
2649.00 8
2649.12 7
2649.24 7
2649.35 6
2649.47 3
2649.59 0
2649.71 0
2649.83 0
2649.94 0
2650.06 0
2650.18 0
2650.30 0
2650.42 5
2650.53 15
2650.65 26
2650.77 36
2650.89 44
2651.01 50
2651.12 54
2651.24 55
2651.36 54
2651.48 53
2651.60 52
2651.71 51
2651.83 51
2651.95 52
2652.07 55
2652.19 59
2652.31 63
2652.42 65
2652.54 64
2652.66 60
2652.78 52
2652.90 41
2653.01 27
2653.13 12
2653.25 0
2653.37 0
2653.49 0
2653.60 0
2653.72 0
2653.84 0
2653.96 0
2654.08 5
2654.19 9
2654.31 11
2654.43 11
2654.55 10
2654.67 9
2654.79 8
2654.90 7
2655.02 8
2655.14 10
2655.26 13
2655.38 19
2655.49 27
2655.61 36
2655.73 47
2655.85 57
2655.97 66
2656.09 71
2656.20 73
2656.32 72
2656.44 68
2656.56 64
2656.68 61
2656.79 60
2656.91 62
2657.03 67
2657.15 74
2657.27 82
2657.39 89
2657.50 96
2657.62 101
2657.74 105
2657.86 108
2657.98 111
2658.09 113
2658.21 115
2658.33 117
2658.45 118
2658.57 118
2658.69 118
2658.80 117
2658.92 115
2659.04 112
2659.16 108
2659.28 104
2659.40 99
2659.51 97
2659.63 95
2659.75 97
2659.87 100
2659.99 104
2660.10 108
2660.22 112
2660.34 113
2660.46 110
2660.58 104
2660.70 95
2660.81 85
2660.93 74
2661.05 65
2661.17 60
2661.29 59
2661.41 62
2661.52 69
2661.64 78
2661.76 87
2661.88 94
2662.00 98
2662.12 99
2662.23 97
2662.35 92
2662.47 85
2662.59 77
2662.71 68
2662.83 59
2662.94 49
2663.06 41
2663.18 35
2663.30 32
2663.42 32
2663.54 35
2663.65 42
2663.77 51
2663.89 60
2664.01 69
2664.13 76
2664.25 80
2664.36 83
2664.48 83
2664.60 82
2664.72 80
2664.84 78
2664.96 74
2665.07 70
2665.19 66
2665.31 61
2665.43 56
2665.55 51
2665.67 47
2665.78 44
2665.90 44
2666.02 45
2666.14 48
2666.26 52
2666.38 57
2666.49 60
2666.61 62
2666.73 63
2666.85 63
2666.97 64
2667.09 65
2667.21 68
2667.32 72
2667.44 75
2667.56 76
2667.68 75
2667.80 72
2667.92 67
2668.03 62
2668.15 58
2668.27 56
2668.39 56
2668.51 56
2668.63 56
2668.74 54
2668.86 50
2668.98 44
2669.10 36
2669.22 28
2669.34 21
2669.46 17
2669.57 15
2669.69 17
2669.81 23
2669.93 31
2670.05 40
2670.17 51
2670.28 60
2670.40 68
2670.52 74
2670.64 77
2670.76 79
2670.88 80
2671.00 81
2671.11 83
2671.23 85
2671.35 88
2671.47 90
2671.59 90
2671.71 88
2671.83 84
2671.94 79
2672.06 73
2672.18 67
2672.30 62
2672.42 59
2672.54 57
2672.66 57
2672.77 58
2672.89 60
2673.01 63
2673.13 68
2673.25 75
2673.37 82
2673.48 89
2673.60 95
2673.72 101
2673.84 105
2673.96 107
2674.08 108
2674.20 108
2674.31 108
2674.43 106
2674.55 104
2674.67 102
2674.79 99
2674.91 97
2675.03 96
2675.15 95
2675.26 96
2675.38 95
2675.50 94
2675.62 91
2675.74 87
2675.86 81
2675.98 74
2676.09 68
2676.21 62
2676.33 56
2676.45 51
2676.57 47
2676.69 43
2676.81 38
2676.92 34
2677.04 30
2677.16 27
2677.28 24
2677.40 23
2677.52 23
2677.64 25
2677.75 28
2677.87 32
2677.99 36
2678.11 40
2678.23 45
2678.35 50
2678.47 55
2678.59 61
2678.70 68
2678.82 77
2678.94 86
2679.06 95
2679.18 103
2679.30 109
2679.42 113
2679.53 113
2679.65 109
2679.77 103
2679.89 95
2680.01 87
2680.13 80
2680.25 77
2680.37 77
2680.48 80
2680.60 86
2680.72 93
2680.84 100
2680.96 105
2681.08 107
2681.20 106
2681.32 103
2681.43 98
2681.55 92
2681.67 87
2681.79 83
2681.91 81
2682.03 82
2682.15 84
2682.27 87
2682.38 89
2682.50 90
2682.62 88
2682.74 84
2682.86 77
2682.98 69
2683.10 60
2683.22 52
2683.33 46
2683.45 42
2683.57 40
2683.69 40
2683.81 41
2683.93 42
2684.05 43
2684.17 44
2684.28 44
2684.40 44
2684.52 44
2684.64 45
2684.76 46
2684.88 48
2685.00 50
2685.12 54
2685.24 58
2685.35 62
2685.47 66
2685.59 69
2685.71 72
2685.83 75
2685.95 77
2686.07 79
2686.19 79
2686.30 78
2686.42 75
2686.54 70
2686.66 63
2686.78 56
2686.90 49
2687.02 45
2687.14 45
2687.26 48
2687.37 55
2687.49 65
2687.61 76
2687.73 88
2687.85 99
2687.97 109
2688.09 116
2688.21 121
2688.33 123
2688.44 122
2688.56 119
2688.68 113
2688.80 105
2688.92 96
2689.04 86
2689.16 76
2689.28 66
2689.40 56
2689.51 47
2689.63 39
2689.75 30
2689.87 22
2689.99 14
2690.11 5
2690.23 0
2690.35 0
2690.47 0
2690.58 0
2690.70 0
2690.82 0
2690.94 0
2691.06 0
2691.18 2
2691.30 13
2691.42 24
2691.54 33
2691.66 41
2691.77 45
2691.89 47
2692.01 46
2692.13 43
2692.25 38
2692.37 31
2692.49 25
2692.61 19
2692.73 15
2692.84 13
2692.96 12
2693.08 14
2693.20 17
2693.32 21
2693.44 25
2693.56 29
2693.68 32
2693.80 35
2693.92 37
2694.03 37
2694.15 37
2694.27 35
2694.39 34
2694.51 32
2694.63 32
2694.75 34
2694.87 37
2694.99 42
2695.11 47
2695.23 53
2695.34 59
2695.46 62
2695.58 63
2695.70 60
2695.82 56
2695.94 49
2696.06 41
2696.18 32
2696.30 25
2696.42 19
2696.53 16
2696.65 16
2696.77 19
2696.89 24
2697.01 31
2697.13 38
2697.25 45
2697.37 52
2697.49 58
2697.61 63
2697.73 69
2697.84 75
2697.96 80
2698.08 85
2698.20 90
2698.32 93
2698.44 94
2698.56 93
2698.68 90
2698.80 85
2698.92 78
2699.04 70
2699.15 61
2699.27 51
2699.39 43
2699.51 36
2699.63 31
2699.75 31
2699.87 34
2699.99 40
2700.11 49
2700.23 60
2700.35 71
2700.47 82
2700.58 90
2700.70 95
2700.82 97
2700.94 96
2701.06 92
2701.18 86
2701.30 79
2701.42 72
2701.54 66
2701.66 60
2701.78 55
2701.90 50
2702.01 44
2702.13 38
2702.25 31
2702.37 24
2702.49 17
2702.61 12
2702.73 8
2702.85 7
2702.97 7
2703.09 8
2703.21 8
2703.33 7
2703.45 4
2703.56 0
2703.68 0
2703.80 0
2703.92 0
2704.04 0
2704.16 0
2704.28 0
2704.40 4
2704.52 10
2704.64 16
2704.76 19
2704.88 20
2705.00 19
2705.11 17
2705.23 15
2705.35 14
2705.47 13
2705.59 13
2705.71 15
2705.83 17
2705.95 21
2706.07 26
2706.19 33
2706.31 41
2706.43 50
2706.55 61
2706.66 71
2706.78 80
2706.90 87
2707.02 93
2707.14 96
2707.26 96
2707.38 95
2707.50 91
2707.62 86
2707.74 80
2707.86 73
2707.98 66
2708.10 58
2708.22 51
2708.34 45
2708.45 39
2708.57 35
2708.69 33
2708.81 34
2708.93 37
2709.05 42
2709.17 49
2709.29 56
2709.41 62
2709.53 67
2709.65 71
2709.77 74
2709.89 76
2710.01 80
2710.13 84
2710.24 89
2710.36 94
2710.48 98
2710.60 99
2710.72 96
2710.84 91
2710.96 84
2711.08 76
2711.20 68
2711.32 62
2711.44 58
2711.56 55
2711.68 52
2711.80 49
2711.92 46
2712.04 41
2712.16 35
2712.27 30
2712.39 25
2712.51 20
2712.63 18
2712.75 18
2712.87 20
2712.99 22
2713.11 24
2713.23 24
2713.35 22
2713.47 19
2713.59 14
2713.71 9
2713.83 7
2713.95 9
2714.07 15
2714.19 26
2714.31 39
2714.42 54
2714.54 68
2714.66 81
2714.78 90
2714.90 97
2715.02 102
2715.14 104
2715.26 106
2715.38 107
2715.50 108
2715.62 108
2715.74 108
2715.86 109
2715.98 110
2716.10 111
2716.22 113
2716.34 116
2716.46 119
2716.58 120
2716.69 120
2716.81 117
2716.93 113
2717.05 107
2717.17 100
2717.29 93
2717.41 87
2717.53 82
2717.65 77
2717.77 72
2717.89 65
2718.01 56
2718.13 46
2718.25 33
2718.37 20
2718.49 6
2718.61 0
2718.73 0
2718.85 0
2718.97 0
2719.09 0
2719.21 0
2719.32 0
2719.44 2
2719.56 10
2719.68 17
2719.80 20
2719.92 21
2720.04 18
2720.16 14
2720.28 9
2720.40 4
2720.52 1
2720.64 2
2720.76 7
2720.88 16
2721.00 29
2721.12 45
2721.24 61
2721.36 76
2721.48 87
2721.60 93
2721.72 93
2721.84 88
2721.96 80
2722.08 70
2722.20 60
2722.31 52
2722.43 46
2722.55 41
2722.67 37
2722.79 34
2722.91 33
2723.03 33
2723.15 34
2723.27 37
2723.39 40
2723.51 43
2723.63 44
2723.75 43
2723.87 41
2723.99 38
2724.11 35
2724.23 36
2724.35 39
2724.47 44
2724.59 50
2724.71 57
2724.83 61
2724.95 63
2725.07 62
2725.19 59
2725.31 55
2725.43 50
2725.55 46
2725.67 40
2725.79 35
2725.91 27
2726.02 20
2726.14 12
2726.26 7
2726.38 5
2726.50 6
2726.62 11
2726.74 18
2726.86 25
2726.98 31
2727.10 35
2727.22 36
2727.34 34
2727.46 31
2727.58 27
2727.70 24
2727.82 21
2727.94 20
2728.06 22
2728.18 25
2728.30 30
2728.42 36
2728.54 42
2728.66 47
2728.78 51
2728.90 52
2729.02 51
2729.14 48
2729.26 44
2729.38 37
2729.50 30
2729.62 21
2729.74 10
2729.86 0
2729.98 0
2730.10 0
2730.22 0
2730.34 0
2730.46 0
2730.58 0
2730.70 0
2730.82 6
2730.94 21
2731.06 34
2731.18 43
2731.29 47
2731.41 46
2731.53 43
2731.65 38
2731.77 33
2731.89 29
2732.01 28
2732.13 29
2732.25 31
2732.37 34
2732.49 36
2732.61 36
2732.73 35
2732.85 31
2732.97 26
2733.09 20
2733.21 15
2733.33 11
2733.45 8
2733.57 7
2733.69 7
2733.81 7
2733.93 7
2734.05 5
2734.17 3
2734.29 0
2734.41 0
2734.53 0
2734.65 0
2734.77 0
2734.89 4
2735.01 7
2735.13 9
2735.25 8
2735.37 5
2735.49 1
2735.61 0
2735.73 0
2735.85 0
2735.97 0
2736.09 0
2736.21 3
2736.33 7
2736.45 10
2736.57 12
2736.69 12
2736.81 13
2736.93 15
2737.05 20
2737.17 30
2737.29 42
2737.41 57
2737.53 71
2737.65 84
2737.77 93
2737.89 99
2738.01 102
2738.13 103
2738.25 103
2738.37 102
2738.49 103
2738.61 103
2738.73 103
2738.85 102
2738.97 100
2739.09 97
2739.21 93
2739.33 89
2739.45 86
2739.57 84
2739.69 84
2739.81 87
2739.93 92
2740.05 100
2740.17 109
2740.29 117
2740.41 124
2740.53 127
2740.65 128
2740.77 125
2740.89 120
2741.01 113
2741.13 105
2741.25 97
2741.37 91
2741.49 86
2741.61 82
2741.73 80
2741.85 79
2741.97 78
2742.09 77
2742.21 76
2742.33 73
2742.45 72
2742.57 71
2742.69 72
2742.81 75
2742.93 80
2743.05 85
2743.17 89
2743.29 91
2743.41 90
2743.53 87
2743.65 82
2743.77 75
2743.89 68
2744.01 60
2744.13 51
2744.25 42
2744.37 32
2744.49 23
2744.61 15
2744.73 9
2744.85 8
2744.97 11
2745.09 19
2745.21 30
2745.33 45
2745.45 60
2745.57 74
2745.69 87
2745.81 97
2745.93 105
2746.05 109
2746.17 110
2746.29 108
2746.41 103
2746.53 98
2746.66 91
2746.78 85
2746.90 78
2747.02 73
2747.14 70
2747.26 67
2747.38 66
2747.50 65
2747.62 64
2747.74 61
2747.86 58
2747.98 52
2748.10 46
2748.22 39
2748.34 34
2748.46 30
2748.58 28
2748.70 28
2748.82 29
2748.94 29
2749.06 28
2749.18 25
2749.30 20
2749.42 14
2749.54 7
2749.66 0
2749.78 0
2749.90 0
2750.02 0
2750.14 0
2750.26 0
2750.38 0
2750.50 0
2750.62 0
2750.74 5
2750.86 11
2750.98 17
2751.10 21
2751.22 25
2751.34 27
2751.46 29
2751.58 31
2751.70 35
2751.82 41
2751.95 48
2752.07 56
2752.19 62
2752.31 66
2752.43 67
2752.55 65
2752.67 60
2752.79 56
2752.91 52
2753.03 52
2753.15 55
2753.27 59
2753.39 63
2753.51 65
2753.63 63
2753.75 57
2753.87 47
2753.99 35
2754.11 22
2754.23 11
2754.35 1
2754.47 0
2754.59 0
2754.71 0
2754.83 0
2754.95 0
2755.07 0
2755.19 0
2755.31 3
2755.43 9
2755.55 15
2755.68 20
2755.80 24
2755.92 27
2756.04 28
2756.16 29
2756.28 29
2756.40 29
2756.52 29
2756.64 28
2756.76 27
2756.88 25
2757.00 20
2757.12 14
2757.24 7
2757.36 0
2757.48 0
2757.60 0
2757.72 0
2757.84 0
2757.96 2
2758.08 7
2758.20 8
2758.32 7
2758.44 4
2758.56 0
2758.69 0
2758.81 0
2758.93 0
2759.05 4
2759.17 14
2759.29 26
2759.41 38
2759.53 49
2759.65 57
2759.77 64
2759.89 67
2760.01 69
2760.13 69
2760.25 67
2760.37 65
2760.49 61
2760.61 56
2760.73 50
2760.85 44
2760.97 39
2761.09 34
2761.21 31
2761.34 29
2761.46 28
2761.58 26
2761.70 24
2761.82 21
2761.94 15
2762.06 7
2762.18 0
2762.30 0
2762.42 0
2762.54 0
2762.66 0
2762.78 0
2762.90 0
2763.02 0
2763.14 7
2763.26 14
2763.38 20
2763.50 24
2763.63 28
2763.75 31
2763.87 33
2763.99 36
2764.11 40
2764.23 43
2764.35 45
2764.47 46
2764.59 45
2764.71 43
2764.83 40
2764.95 39
2765.07 40
2765.19 44
2765.31 52
2765.43 63
2765.55 76
2765.67 89
2765.80 102
2765.92 112
2766.04 120
2766.16 125
2766.28 128
2766.40 130
2766.52 132
2766.64 132
2766.76 132
2766.88 130
2767.00 125
2767.12 118
2767.24 108
2767.36 97
2767.48 85
2767.60 75
2767.73 66
2767.85 60
2767.97 58
2768.09 60
2768.21 65
2768.33 73
2768.45 82
2768.57 93
2768.69 103
2768.81 111
2768.93 116
2769.05 117
2769.17 115
2769.29 109
2769.41 100
2769.53 89
2769.66 78
2769.78 67
2769.90 57
2770.02 50
2770.14 44
2770.26 39
2770.38 36
2770.50 32
2770.62 29
2770.74 25
2770.86 21
2770.98 18
2771.10 17
2771.22 19
2771.35 24
2771.47 32
2771.59 43
2771.71 55
2771.83 66
2771.95 73
2772.07 75
2772.19 72
2772.31 63
2772.43 51
2772.55 37
2772.67 24
2772.79 15
2772.91 12
2773.04 16
2773.16 27
2773.28 45
2773.40 66
2773.52 89
2773.64 110
2773.76 127
2773.88 139
2774.00 144
2774.12 143
2774.24 136
2774.36 126
2774.48 115
2774.61 104
2774.73 94
2774.85 85
2774.97 77
2775.09 72
2775.21 68
2775.33 66
2775.45 65
2775.57 65
2775.69 67
2775.81 68
2775.93 68
2776.05 66
2776.18 63
2776.30 58
2776.42 52
2776.54 45
2776.66 40
2776.78 37
2776.90 36
2777.02 36
2777.14 37
2777.26 38
2777.38 38
2777.50 37
2777.63 35
2777.75 34
2777.87 33
2777.99 34
2778.11 37
2778.23 41
2778.35 46
2778.47 51
2778.59 54
2778.71 55
2778.83 53
2778.96 49
2779.08 45
2779.20 42
2779.32 42
2779.44 46
2779.56 54
2779.68 63
2779.80 72
2779.92 79
2780.04 82
2780.16 80
2780.28 74
2780.41 67
2780.53 59
2780.65 53
2780.77 48
2780.89 45
2781.01 41
2781.13 37
2781.25 32
2781.37 25
2781.49 19
2781.62 12
2781.74 7
2781.86 3
2781.98 0
2782.10 0
2782.22 0
2782.34 0
2782.46 0
2782.58 5
2782.70 13
2782.82 24
2782.95 37
2783.07 52
2783.19 67
2783.31 80
2783.43 92
2783.55 101
2783.67 108
2783.79 112
2783.91 113
2784.03 113
2784.16 109
2784.28 105
2784.40 99
2784.52 93
2784.64 89
2784.76 88
2784.88 90
2785.00 94
2785.12 99
2785.24 104
2785.37 108
2785.49 109
2785.61 109
2785.73 108
2785.85 107
2785.97 107
2786.09 108
2786.21 111
2786.33 114
2786.45 115
2786.58 115
2786.70 111
2786.82 106
2786.94 99
2787.06 91
2787.18 84
2787.30 78
2787.42 71
2787.54 63
2787.66 54
2787.79 43
2787.91 30
2788.03 18
2788.15 8
2788.27 1
2788.39 0
2788.51 1
2788.63 7
2788.75 16
2788.88 25
2789.00 35
2789.12 44
2789.24 50
2789.36 54
2789.48 55
2789.60 53
2789.72 49
2789.84 43
2789.97 36
2790.09 29
2790.21 22
2790.33 16
2790.45 12
2790.57 8
2790.69 6
2790.81 6
2790.93 8
2791.06 12
2791.18 18
2791.30 25
2791.42 32
2791.54 38
2791.66 42
2791.78 43
2791.90 41
2792.02 36
2792.15 30
2792.27 26
2792.39 23
2792.51 23
2792.63 27
2792.75 33
2792.87 40
2792.99 46
2793.12 49
2793.24 48
2793.36 43
2793.48 36
2793.60 28
2793.72 20
2793.84 16
2793.96 14
2794.09 17
2794.21 23
2794.33 30
2794.45 38
2794.57 46
2794.69 53
2794.81 58
2794.93 59
2795.05 58
2795.18 53
2795.30 46
2795.42 37
2795.54 27
2795.66 18
2795.78 11
2795.90 7
2796.02 4
2796.15 4
2796.27 6
2796.39 9
2796.51 13
2796.63 17
2796.75 19
2796.87 21
2796.99 21
2797.12 20
2797.24 17
2797.36 13
2797.48 8
2797.60 4
2797.72 0
2797.84 0
2797.96 0
2798.09 0
2798.21 1
2798.33 6
2798.45 13
2798.57 22
2798.69 33
2798.81 43
2798.94 53
2799.06 62
2799.18 69
2799.30 74
2799.42 77
2799.54 78
2799.66 77
2799.78 76
2799.91 73
2800.03 69
2800.15 63
2800.27 54
2800.39 43
2800.51 30
2800.63 17
2800.76 6
2800.88 0
2801.00 0
2801.12 0
2801.24 0
2801.36 7
2801.48 18
2801.60 32
2801.73 46
2801.85 59
2801.97 70
2802.09 77
2802.21 79
2802.33 77
2802.45 72
2802.58 66
2802.70 61
2802.82 58
2802.94 58
2803.06 59
2803.18 60
2803.30 60
2803.43 57
2803.55 52
2803.67 45
2803.79 40
2803.91 37
2804.03 38
2804.15 41
2804.28 46
2804.40 52
2804.52 56
2804.64 58
2804.76 58
2804.88 55
2805.00 51
2805.13 47
2805.25 43
2805.37 40
2805.49 39
2805.61 38
2805.73 39
2805.85 41
2805.98 43
2806.10 45
2806.22 47
2806.34 48
2806.46 47
2806.58 47
2806.70 46
2806.83 48
2806.95 52
2807.07 58
2807.19 67
2807.31 77
2807.43 85
2807.55 89
2807.68 87
2807.80 80
2807.92 68
2808.04 51
2808.16 34
2808.28 17
2808.41 3
2808.53 0
2808.65 0
2808.77 0
2808.89 0
2809.01 0
2809.13 0
2809.26 0
2809.38 0
2809.50 6
2809.62 16
2809.74 25
2809.86 31
2809.99 34
2810.11 33
2810.23 31
2810.35 28
2810.47 26
2810.59 28
2810.71 33
2810.84 42
2810.96 52
2811.08 64
2811.20 74
2811.32 83
2811.44 90
2811.57 95
2811.69 97
2811.81 98
2811.93 98
2812.05 97
2812.17 96
2812.30 95
2812.42 95
2812.54 96
2812.66 99
2812.78 103
2812.90 108
2813.02 114
2813.15 121
2813.27 126
2813.39 128
2813.51 128
2813.63 124
2813.75 117
2813.88 108
2814.00 97
2814.12 86
2814.24 76
2814.36 69
2814.48 63
2814.61 59
2814.73 56
2814.85 54
2814.97 52
2815.09 51
2815.21 51
2815.34 52
2815.46 54
2815.58 58
2815.70 62
2815.82 67
2815.94 72
2816.07 76
2816.19 77
2816.31 78
2816.43 76
2816.55 74
2816.67 73
2816.80 72
2816.92 74
2817.04 79
2817.16 87
2817.28 97
2817.40 107
2817.53 117
2817.65 124
2817.77 127
2817.89 128
2818.01 126
2818.13 122
2818.26 118
2818.38 115
2818.50 114
2818.62 114
2818.74 115
2818.87 117
2818.99 121
2819.11 125
2819.23 131
2819.35 139
2819.47 150
2819.60 164
2819.72 179
2819.84 195
2819.96 211
2820.08 225
2820.20 236
2820.33 246
2820.45 253
2820.57 259
2820.69 266
2820.81 275
2820.94 286
2821.06 300
2821.18 314
2821.30 329
2821.42 341
2821.54 349
2821.67 354
2821.79 355
2821.91 356
2822.03 358
2822.15 363
2822.28 372
2822.40 383
2822.52 394
2822.64 403
2822.76 408
2822.88 408
2823.01 404
2823.13 397
2823.25 390
2823.37 382
2823.49 374
2823.62 366
2823.74 357
2823.86 346
2823.98 332
2824.10 317
2824.22 299
2824.35 283
2824.47 268
2824.59 255
2824.71 245
2824.83 237
2824.96 230
2825.08 222
2825.20 214
2825.32 204
2825.44 193
2825.57 181
2825.69 171
2825.81 162
2825.93 157
2826.05 155
2826.17 156
2826.30 161
2826.42 166
2826.54 171
2826.66 173
2826.78 172
2826.91 168
2827.03 160
2827.15 151
2827.27 142
2827.39 132
2827.52 123
2827.64 115
2827.76 106
2827.88 96
2828.00 85
2828.13 72
2828.25 60
2828.37 49
2828.49 40
2828.61 34
2828.73 32
2828.86 33
2828.98 36
2829.10 40
2829.22 46
2829.34 51
2829.47 57
2829.59 62
2829.71 66
2829.83 68
2829.95 67
2830.08 62
2830.20 54
2830.32 44
2830.44 33
2830.56 22
2830.69 14
2830.81 8
2830.93 5
2831.05 6
2831.17 9
2831.30 14
2831.42 23
2831.54 32
2831.66 43
2831.78 54
2831.91 64
2832.03 73
2832.15 79
2832.27 84
2832.39 87
2832.52 90
2832.64 93
2832.76 96
2832.88 99
2833.00 103
2833.13 106
2833.25 108
2833.37 110
2833.49 110
2833.62 110
2833.74 110
2833.86 111
2833.98 112
2834.10 113
2834.23 113
2834.35 113
2834.47 111
2834.59 107
2834.71 102
2834.84 94
2834.96 86
2835.08 77
2835.20 69
2835.32 61
2835.45 55
2835.57 49
2835.69 45
2835.81 42
2835.93 40
2836.06 39
2836.18 38
2836.30 39
2836.42 39
2836.55 38
2836.67 37
2836.79 35
2836.91 32
2837.03 29
2837.16 27
2837.28 28
2837.40 32
2837.52 39
2837.64 48
2837.77 60
2837.89 71
2838.01 80
2838.13 87
2838.26 91
2838.38 92
2838.50 93
2838.62 93
2838.74 95
2838.87 99
2838.99 105
2839.11 112
2839.23 119
2839.35 124
2839.48 127
2839.60 126
2839.72 122
2839.84 116
2839.97 110
2840.09 105
2840.21 102
2840.33 101
2840.45 102
2840.58 104
2840.70 107
2840.82 108
2840.94 108
2841.07 106
2841.19 102
2841.31 97
2841.43 90
2841.55 83
2841.68 76
2841.80 71
2841.92 68
2842.04 68
2842.17 72
2842.29 78
2842.41 85
2842.53 94
2842.65 102
2842.78 108
2842.90 111
2843.02 111
2843.14 107
2843.27 100
2843.39 91
2843.51 83
2843.63 75
2843.76 71
2843.88 70
2844.00 72
2844.12 78
2844.24 84
2844.37 90
2844.49 95
2844.61 96
2844.73 94
2844.86 89
2844.98 80
2845.10 71
2845.22 62
2845.34 54
2845.47 49
2845.59 46
2845.71 45
2845.83 46
2845.96 48
2846.08 49
2846.20 49
2846.32 49
2846.45 48
2846.57 48
2846.69 50
2846.81 52
2846.94 56
2847.06 61
2847.18 64
2847.30 67
2847.42 66
2847.55 64
2847.67 59
2847.79 53
2847.91 47
2848.04 42
2848.16 38
2848.28 36
2848.40 36
2848.53 37
2848.65 38
2848.77 40
2848.89 43
2849.02 46
2849.14 48
2849.26 50
2849.38 50
2849.50 49
2849.63 46
2849.75 44
2849.87 41
2849.99 40
2850.12 41
2850.24 42
2850.36 44
2850.48 43
2850.61 41
2850.73 34
2850.85 26
2850.97 15
2851.10 6
2851.22 0
2851.34 0
2851.46 0
2851.59 0
2851.71 0
2851.83 0
2851.95 2
2852.08 3
2852.20 3
2852.32 2
2852.44 2
2852.57 2
2852.69 2
2852.81 4
2852.93 6
2853.06 8
2853.18 10
2853.30 12
2853.42 15
2853.55 17
2853.67 19
2853.79 22
2853.91 24
2854.04 27
2854.16 28
2854.28 28
2854.40 27
2854.53 25
2854.65 23
2854.77 22
2854.89 23
2855.02 25
2855.14 30
2855.26 35
2855.38 41
2855.51 46
2855.63 51
2855.75 56
2855.87 61
2856.00 67
2856.12 75
2856.24 83
2856.36 91
2856.49 99
2856.61 104
2856.73 108
2856.85 110
2856.98 111
2857.10 113
2857.22 116
2857.34 120
2857.47 126
2857.59 132
2857.71 137
2857.83 140
2857.96 141
2858.08 138
2858.20 133
2858.32 126
2858.45 117
2858.57 108
2858.69 100
2858.82 93
2858.94 88
2859.06 86
2859.18 86
2859.31 88
2859.43 92
2859.55 97
2859.67 101
2859.80 102
2859.92 102
2860.04 97
2860.16 90
2860.29 80
2860.41 70
2860.53 60
2860.65 52
2860.78 46
2860.90 44
2861.02 45
2861.14 47
2861.27 51
2861.39 56
2861.51 61
2861.64 67
2861.76 75
2861.88 86
2862.00 100
2862.13 117
2862.25 135
2862.37 152
2862.49 165
2862.62 173
2862.74 174
2862.86 168
2862.98 157
2863.11 143
2863.23 128
2863.35 115
2863.48 104
2863.60 97
2863.72 93
2863.84 92
2863.97 94
2864.09 97
2864.21 100
2864.33 103
2864.46 105
2864.58 106
2864.70 107
2864.83 107
2864.95 106
2865.07 107
2865.19 108
2865.32 109
2865.44 111
2865.56 113
2865.68 115
2865.81 117
2865.93 119
2866.05 121
2866.18 121
2866.30 120
2866.42 117
2866.54 112
2866.67 104
2866.79 96
2866.91 86
2867.04 78
2867.16 72
2867.28 69
2867.40 69
2867.53 73
2867.65 78
2867.77 85
2867.89 91
2868.02 96
2868.14 97
2868.26 94
2868.39 89
2868.51 83
2868.63 78
2868.75 74
2868.88 72
2869.00 74
2869.12 77
2869.25 80
2869.37 82
2869.49 82
2869.61 80
2869.74 76
2869.86 72
2869.98 69
2870.11 67
2870.23 68
2870.35 70
2870.47 74
2870.60 78
2870.72 82
2870.84 85
2870.97 88
2871.09 91
2871.21 94
2871.33 97
2871.46 100
2871.58 103
2871.70 106
2871.83 109
2871.95 111
2872.07 113
2872.19 114
2872.32 115
2872.44 115
2872.56 115
2872.69 113
2872.81 110
2872.93 107
2873.05 103
2873.18 100
2873.30 98
2873.42 97
2873.55 99
2873.67 102
2873.79 106
2873.91 110
2874.04 112
2874.16 113
2874.28 110
2874.41 106
2874.53 100
2874.65 94
2874.78 90
2874.90 89
2875.02 92
2875.14 97
2875.27 104
2875.39 112
2875.51 120
2875.64 126
2875.76 131
2875.88 133
2876.00 133
2876.13 130
2876.25 124
2876.37 116
2876.50 105
2876.62 93
2876.74 81
2876.87 70
2876.99 62
2877.11 56
2877.23 53
2877.36 53
2877.48 54
2877.60 56
2877.73 59
2877.85 61
2877.97 62
2878.10 62
2878.22 60
2878.34 58
2878.46 54
2878.59 50
2878.71 46
2878.83 42
2878.96 39
2879.08 36
2879.20 32
2879.33 29
2879.45 24
2879.57 19
2879.70 14
2879.82 9
2879.94 4
2880.06 1
2880.19 1
2880.31 2
2880.43 7
2880.56 13
2880.68 22
2880.80 31
2880.93 40
2881.05 49
2881.17 57
2881.29 63
2881.42 69
2881.54 74
2881.66 78
2881.79 81
2881.91 83
2882.03 84
2882.16 83
2882.28 81
2882.40 79
2882.53 77
2882.65 74
2882.77 73
2882.90 72
2883.02 70
2883.14 69
2883.26 65
2883.39 61
2883.51 54
2883.63 45
2883.76 36
2883.88 26
2884.00 17
2884.13 11
2884.25 7
2884.37 6
2884.50 7
2884.62 11
2884.74 16
2884.87 23
2884.99 31
2885.11 41
2885.23 54
2885.36 69
2885.48 84
2885.60 100
2885.73 113
2885.85 122
2885.97 127
2886.10 125
2886.22 118
2886.34 109
2886.47 98
2886.59 88
2886.71 81
2886.84 77
2886.96 77
2887.08 79
2887.21 82
2887.33 84
2887.45 84
2887.58 81
2887.70 74
2887.82 64
2887.95 52
2888.07 39
2888.19 26
2888.31 14
2888.44 3
2888.56 0
2888.68 0
2888.81 0
2888.93 0
2889.05 0
2889.18 0
2889.30 0
2889.42 0
2889.55 2
2889.67 14
2889.79 27
2889.92 39
2890.04 48
2890.16 54
2890.29 57
2890.41 58
2890.53 58
2890.66 59
2890.78 61
2890.90 66
2891.03 73
2891.15 82
2891.27 91
2891.40 102
2891.52 112
2891.64 121
2891.77 130
2891.89 138
2892.01 145
2892.14 151
2892.26 156
2892.38 157
2892.51 156
2892.63 151
2892.75 144
2892.88 134
2893.00 124
2893.12 113
2893.25 104
2893.37 96
2893.49 90
2893.62 85
2893.74 79
2893.86 71
2893.99 60
2894.11 48
2894.23 35
2894.36 23
2894.48 14
2894.60 9
2894.73 11
2894.85 17
2894.97 25
2895.10 35
2895.22 44
2895.34 50
2895.47 53
2895.59 53
2895.71 51
2895.84 50
2895.96 49
2896.08 50
2896.21 53
2896.33 58
2896.45 67
2896.58 77
2896.70 88
2896.82 98
2896.95 107
2897.07 114
2897.19 119
2897.32 122
2897.44 123
2897.56 123
2897.69 122
2897.81 121
2897.93 119
2898.06 117
2898.18 115
2898.31 112
2898.43 110
2898.55 106
2898.68 103
2898.80 100
2898.92 96
2899.05 91
2899.17 86
2899.29 80
2899.42 74
2899.54 69
2899.66 65
2899.79 63
2899.91 63
2900.03 67
2900.16 73
2900.28 83
2900.40 95
2900.53 108
2900.65 122
2900.77 134
2900.90 145
2901.02 153
2901.15 160
2901.27 164
2901.39 166
2901.52 167
2901.64 167
2901.76 166
2901.89 163
2902.01 158
2902.13 152
2902.26 146
2902.38 141
2902.50 137
2902.63 135
2902.75 134
2902.87 134
2903.00 134
2903.12 134
2903.25 132
2903.37 130
2903.49 129
2903.62 129
2903.74 131
2903.86 134
2903.99 137
2904.11 139
2904.23 139
2904.36 137
2904.48 133
2904.60 128
2904.73 124
2904.85 122
2904.98 123
2905.10 126
2905.22 130
2905.35 134
2905.47 136
2905.59 135
2905.72 130
2905.84 122
2905.96 112
2906.09 102
2906.21 93
2906.33 86
2906.46 81
2906.58 76
2906.71 70
2906.83 63
2906.95 55
2907.08 47
2907.20 40
2907.32 36
2907.45 36
2907.57 39
2907.69 44
2907.82 50
2907.94 56
2908.07 60
2908.19 62
2908.31 62
2908.44 62
2908.56 61
2908.68 61
2908.81 60
2908.93 59
2909.05 55
2909.18 51
2909.30 45
2909.43 38
2909.55 32
2909.67 27
2909.80 22
2909.92 18
2910.04 15
2910.17 13
2910.29 10
2910.42 8
2910.54 7
2910.66 7
2910.79 8
2910.91 9
2911.03 10
2911.16 10
2911.28 10
2911.41 8
2911.53 7
2911.65 8
2911.78 11
2911.90 19
2912.02 29
2912.15 41
2912.27 52
2912.39 61
2912.52 65
2912.64 65
2912.77 61
2912.89 55
2913.01 48
2913.14 42
2913.26 38
2913.39 36
2913.51 36
2913.63 36
2913.76 36
2913.88 35
2914.00 33
2914.13 29
2914.25 26
2914.38 24
2914.50 24
2914.62 27
2914.75 35
2914.87 48
2914.99 66
2915.12 87
2915.24 112
2915.37 137
2915.49 159
2915.61 178
2915.74 190
2915.86 195
2915.98 192
2916.11 183
2916.23 169
2916.36 153
2916.48 136
2916.60 121
2916.73 107
2916.85 97
2916.98 91
2917.10 88
2917.22 89
2917.35 93
2917.47 101
2917.59 111
2917.72 123
2917.84 134
2917.97 145
2918.09 152
2918.21 157
2918.34 158
2918.46 156
2918.59 153
2918.71 147
2918.83 142
2918.96 137
2919.08 134
2919.20 131
2919.33 129
2919.45 128
2919.58 127
2919.70 125
2919.82 122
2919.95 117
2920.07 111
2920.20 102
2920.32 93
2920.44 82
2920.57 71
2920.69 60
2920.82 49
2920.94 39
2921.06 30
2921.19 22
2921.31 14
2921.44 8
2921.56 3
2921.68 0
2921.81 0
2921.93 0
2922.06 3
2922.18 8
2922.30 14
2922.43 21
2922.55 28
2922.67 36
2922.80 43
2922.92 48
2923.05 52
2923.17 55
2923.29 55
2923.42 55
2923.54 55
2923.67 56
2923.79 57
2923.91 60
2924.04 63
2924.16 65
2924.29 66
2924.41 66
2924.53 65
2924.66 64
2924.78 61
2924.91 59
2925.03 57
2925.15 55
2925.28 52
2925.40 49
2925.53 44
2925.65 39
2925.77 32
2925.90 24
2926.02 14
2926.15 4
2926.27 0
2926.39 0
2926.52 0
2926.64 0
2926.77 0
2926.89 0
2927.02 0
2927.14 0
2927.26 7
2927.39 12
2927.51 16
2927.64 18
2927.76 20
2927.88 23
2928.01 27
2928.13 32
2928.26 38
2928.38 43
2928.50 47
2928.63 48
2928.75 47
2928.88 44
2929.00 40
2929.12 37
2929.25 36
2929.37 38
2929.50 43
2929.62 50
2929.74 59
2929.87 68
2929.99 77
2930.12 85
2930.24 91
2930.37 96
2930.49 99
2930.61 99
2930.74 98
2930.86 95
2930.99 91
2931.11 88
2931.23 86
2931.36 85
2931.48 86
2931.61 87
2931.73 89
2931.86 91
2931.98 91
2932.10 91
2932.23 91
2932.35 92
2932.48 94
2932.60 96
2932.72 100
2932.85 102
2932.97 103
2933.10 101
2933.22 97
2933.35 90
2933.47 83
2933.59 75
2933.72 69
2933.84 64
2933.97 61
2934.09 59
2934.21 58
2934.34 56
2934.46 54
2934.59 53
2934.71 51
2934.84 49
2934.96 49
2935.08 49
2935.21 50
2935.33 52
2935.46 53
2935.58 55
2935.71 56
2935.83 56
2935.95 56
2936.08 55
2936.20 53
2936.33 51
2936.45 49
2936.58 46
2936.70 44
2936.82 42
2936.95 41
2937.07 41
2937.20 44
2937.32 49
2937.45 55
2937.57 60
2937.69 65
2937.82 67
2937.94 67
2938.07 64
2938.19 60
2938.32 55
2938.44 51
2938.56 47
2938.69 44
2938.81 42
2938.94 42
2939.06 42
2939.19 45
2939.31 48
2939.43 53
2939.56 59
2939.68 66
2939.81 72
2939.93 77
2940.06 81
2940.18 86
2940.30 90
2940.43 96
2940.55 102
2940.68 109
2940.80 116
2940.93 122
2941.05 126
2941.17 130
2941.30 132
2941.42 134
2941.55 137
2941.67 140
2941.80 144
2941.92 149
2942.05 155
2942.17 160
2942.29 164
2942.42 167
2942.54 169
2942.67 171
2942.79 171
2942.92 170
2943.04 169
2943.16 166
2943.29 162
2943.41 157
2943.54 150
2943.66 143
2943.79 135
2943.91 127
2944.04 118
2944.16 109
2944.28 99
2944.41 89
2944.53 80
2944.66 72
2944.78 66
2944.91 63
2945.03 64
2945.16 67
2945.28 71
2945.40 77
2945.53 83
2945.65 87
2945.78 91
2945.90 94
2946.03 97
2946.15 100
2946.28 106
2946.40 114
2946.52 124
2946.65 136
2946.77 148
2946.90 159
2947.02 166
2947.15 170
2947.27 168
2947.40 163
2947.52 154
2947.64 145
2947.77 137
2947.89 131
2948.02 128
2948.14 129
2948.27 133
2948.39 137
2948.52 141
2948.64 144
2948.76 143
2948.89 140
2949.01 134
2949.14 126
2949.26 118
2949.39 111
2949.51 105
2949.64 102
2949.76 102
2949.89 104
2950.01 107
2950.13 111
2950.26 115
2950.38 118
2950.51 120
2950.63 120
2950.76 120
2950.88 118
2951.01 115
2951.13 113
2951.26 111
2951.38 110
2951.50 110
2951.63 109
2951.75 109
2951.88 107
2952.00 105
2952.13 100
2952.25 95
2952.38 89
2952.50 83
2952.63 78
2952.75 73
2952.88 69
2953.00 66
2953.12 65
2953.25 65
2953.37 65
2953.50 65
2953.62 66
2953.75 66
2953.87 64
2954.00 62
2954.12 58
2954.25 55
2954.37 52
2954.50 52
2954.62 53
2954.74 57
2954.87 62
2954.99 69
2955.12 74
2955.24 78
2955.37 80
2955.49 79
2955.62 76
2955.74 72
2955.87 68
2955.99 65
2956.12 65
2956.24 66
2956.37 70
2956.49 76
2956.61 83
2956.74 91
2956.86 100
2956.99 109
2957.11 116
2957.24 123
2957.36 128
2957.49 131
2957.61 135
2957.74 138
2957.86 143
2957.99 149
2958.11 157
2958.24 165
2958.36 172
2958.49 176
2958.61 175
2958.73 170
2958.86 162
2958.98 150
2959.11 137
2959.23 123
2959.36 111
2959.48 100
2959.61 92
2959.73 85
2959.86 80
2959.98 77
2960.11 75
2960.23 74
2960.36 74
2960.48 75
2960.61 77
2960.73 79
2960.86 82
2960.98 85
2961.10 86
2961.23 85
2961.35 83
2961.48 79
2961.60 73
2961.73 68
2961.85 63
2961.98 60
2962.10 60
2962.23 60
2962.35 62
2962.48 65
2962.60 66
2962.73 65
2962.85 63
2962.98 59
2963.10 55
2963.23 51
2963.35 47
2963.48 45
2963.60 45
2963.73 45
2963.85 46
2963.98 47
2964.10 47
2964.23 47
2964.35 46
2964.47 45
2964.60 44
2964.72 44
2964.85 44
2964.97 44
2965.10 44
2965.22 44
2965.35 43
2965.47 43
2965.60 42
2965.72 41
2965.85 41
2965.97 43
2966.10 46
2966.22 51
2966.35 58
2966.47 67
2966.60 77
2966.72 86
2966.85 96
2966.97 103
2967.10 109
2967.22 113
2967.35 116
2967.47 118
2967.60 119
2967.72 120
2967.85 120
2967.97 119
2968.10 117
2968.22 114
2968.35 111
2968.47 109
2968.60 106
2968.72 103
2968.85 100
2968.97 95
2969.10 88
2969.22 78
2969.35 67
2969.47 54
2969.60 43
2969.72 33
2969.85 26
2969.97 22
2970.10 22
2970.22 25
2970.35 30
2970.47 37
2970.60 44
2970.72 53
2970.85 61
2970.97 69
2971.10 77
2971.22 85
2971.35 92
2971.47 100
2971.60 107
2971.72 115
2971.85 122
2971.97 129
2972.10 136
2972.22 143
2972.35 151
2972.47 158
2972.60 166
2972.72 173
2972.85 179
2972.97 182
2973.10 180
2973.22 173
2973.35 162
2973.47 149
2973.60 135
2973.72 122
2973.85 112
2973.97 106
2974.10 102
2974.22 101
2974.35 100
2974.47 99
2974.60 97
2974.72 94
2974.85 91
2974.97 88
2975.10 85
2975.22 81
2975.35 77
2975.47 73
2975.60 68
2975.72 65
2975.85 63
2975.97 64
2976.10 67
2976.22 72
2976.35 77
2976.47 82
2976.60 85
2976.72 86
2976.85 84
2976.97 79
2977.10 73
2977.22 66
2977.35 59
2977.47 54
2977.60 50
2977.72 48
2977.85 48
2977.97 50
2978.10 53
2978.22 56
2978.35 60
2978.47 64
2978.60 67
2978.72 70
2978.85 72
2978.97 73
2979.10 73
2979.22 72
2979.35 70
2979.48 67
2979.60 63
2979.73 58
2979.85 53
2979.98 48
2980.10 43
2980.23 39
2980.35 35
2980.48 31
2980.60 28
2980.73 25
2980.85 21
2980.98 17
2981.10 13
2981.23 9
2981.35 6
2981.48 4
2981.60 3
2981.73 2
2981.85 2
2981.98 1
2982.10 0
2982.23 0
2982.35 0
2982.48 0
2982.61 0
2982.73 0
2982.86 0
2982.98 5
2983.11 13
2983.23 21
2983.36 27
2983.48 30
2983.61 31
2983.73 30
2983.86 29
2983.98 27
2984.11 28
2984.23 30
2984.36 34
2984.48 40
2984.61 46
2984.73 54
2984.86 61
2984.98 70
2985.11 80
2985.24 91
2985.36 103
2985.49 117
2985.61 130
2985.74 142
2985.86 154
2985.99 163
2986.11 171
2986.24 178
2986.36 183
2986.49 188
2986.61 193
2986.74 196
2986.86 196
2986.99 194
2987.12 190
2987.24 184
2987.37 176
2987.49 169
2987.62 163
2987.74 159
2987.87 158
2987.99 159
2988.12 161
2988.24 164
2988.37 166
2988.49 168
2988.62 167
2988.74 166
2988.87 163
2989.00 160
2989.12 157
2989.25 155
2989.37 154
2989.50 154
2989.62 154
2989.75 155
2989.87 156
2990.00 157
2990.12 158
2990.25 158
2990.37 156
2990.50 154
2990.63 150
2990.75 144
2990.88 138
2991.00 131
2991.13 123
2991.25 115
2991.38 105
2991.50 93
2991.63 79
2991.75 64
2991.88 49
2992.00 34
2992.13 22
2992.26 13
2992.38 10
2992.51 12
2992.63 16
2992.76 23
2992.88 30
2993.01 35
2993.13 37
2993.26 37
2993.38 35
2993.51 32
2993.64 29
2993.76 28
2993.89 28
2994.01 30
2994.14 33
2994.26 37
2994.39 41
2994.51 45
2994.64 49
2994.76 52
2994.89 55
2995.02 58
2995.14 61
2995.27 62
2995.39 63
2995.52 62
2995.64 59
2995.77 55
2995.89 50
2996.02 44
2996.15 39
2996.27 36
2996.40 36
2996.52 38
2996.65 42
2996.77 47
2996.90 52
2997.02 56
2997.15 58
2997.27 58
2997.40 58
2997.53 58
2997.65 60
2997.78 63
2997.90 67
2998.03 73
2998.15 79
2998.28 84
2998.40 89
2998.53 94
2998.66 98
2998.78 102
2998.91 105
2999.03 108
2999.16 109
2999.28 109
2999.41 109
2999.53 108
2999.66 109
2999.79 111
2999.91 115
3000.04 121
3000.16 126
3000.29 130
3000.41 132
3000.54 130
3000.67 125
3000.79 118
3000.92 111
3001.04 104
3001.17 99
3001.29 97
3001.42 96
3001.54 95
3001.67 94
3001.80 91
3001.92 87
3002.05 81
3002.17 76
3002.30 72
3002.42 71
3002.55 73
3002.68 77
3002.80 83
3002.93 91
3003.05 100
3003.18 109
3003.30 118
3003.43 127
3003.55 134
3003.68 141
3003.81 147
3003.93 151
3004.06 154
3004.18 156
3004.31 158
3004.43 160
3004.56 162
3004.69 164
3004.81 166
3004.94 167
3005.06 168
3005.19 167
3005.31 165
3005.44 163
3005.57 160
3005.69 158
3005.82 156
3005.94 154
3006.07 152
3006.19 150
3006.32 147
3006.45 145
3006.57 142
3006.70 139
3006.82 137
3006.95 136
3007.07 136
3007.20 136
3007.33 136
3007.45 137
3007.58 137
3007.70 138
3007.83 138
3007.95 137
3008.08 135
3008.21 133
3008.33 130
3008.46 126
3008.58 122
3008.71 117
3008.84 113
3008.96 110
3009.09 108
3009.21 108
3009.34 110
3009.46 112
3009.59 115
3009.72 117
3009.84 118
3009.97 117
3010.09 115
3010.22 112
3010.34 109
3010.47 105
3010.60 101
3010.72 98
3010.85 95
3010.97 93
3011.10 90
3011.23 87
3011.35 84
3011.48 81
3011.60 79
3011.73 76
3011.85 74
3011.98 72
3012.11 71
3012.23 70
3012.36 70
3012.48 69
3012.61 67
3012.74 64
3012.86 59
3012.99 51
3013.11 43
3013.24 34
3013.36 26
3013.49 22
3013.62 22
3013.74 27
3013.87 36
3013.99 47
3014.12 59
3014.25 70
3014.37 78
3014.50 82
3014.62 85
3014.75 86
3014.88 87
3015.00 89
3015.13 90
3015.25 92
3015.38 93
3015.51 91
3015.63 88
3015.76 84
3015.88 78
3016.01 74
3016.13 72
3016.26 72
3016.39 74
3016.51 77
3016.64 81
3016.76 83
3016.89 84
3017.02 84
3017.14 85
3017.27 87
3017.39 92
3017.52 99
3017.65 109
3017.77 121
3017.90 133
3018.02 143
3018.15 152
3018.28 157
3018.40 159
3018.53 157
3018.65 151
3018.78 142
3018.91 131
3019.03 119
3019.16 108
3019.28 97
3019.41 89
3019.54 84
3019.66 81
3019.79 82
3019.91 86
3020.04 91
3020.17 97
3020.29 103
3020.42 108
3020.54 111
3020.67 112
3020.80 110
3020.92 108
3021.05 105
3021.17 103
3021.30 103
3021.43 104
3021.55 106
3021.68 108
3021.80 109
3021.93 109
3022.06 107
3022.18 103
3022.31 99
3022.43 95
3022.56 91
3022.69 88
3022.81 85
3022.94 82
3023.06 77
3023.19 71
3023.32 63
3023.44 55
3023.57 47
3023.70 41
3023.82 39
3023.95 40
3024.07 46
3024.20 54
3024.33 66
3024.45 78
3024.58 90
3024.70 99
3024.83 106
3024.96 109
3025.08 108
3025.21 105
3025.33 100
3025.46 94
3025.59 88
3025.71 82
3025.84 76
3025.97 71
3026.09 66
3026.22 62
3026.34 61
3026.47 62
3026.60 67
3026.72 75
3026.85 84
3026.97 95
3027.10 106
3027.23 116
3027.35 123
3027.48 128
3027.61 129
3027.73 126
3027.86 121
3027.98 112
3028.11 101
3028.24 90
3028.36 80
3028.49 72
3028.61 68
3028.74 68
3028.87 72
3028.99 79
3029.12 89
3029.25 100
3029.37 110
3029.50 120
3029.62 127
3029.75 132
3029.88 135
3030.00 135
3030.13 132
3030.26 127
3030.38 119
3030.51 109
3030.63 97
3030.76 83
3030.89 70
3031.01 58
3031.14 48
3031.27 39
3031.39 33
3031.52 29
3031.64 28
3031.77 27
3031.90 28
3032.02 30
3032.15 32
3032.28 34
3032.40 34
3032.53 34
3032.65 31
3032.78 27
3032.91 23
3033.03 20
3033.16 19
3033.29 20
3033.41 23
3033.54 28
3033.66 32
3033.79 35
3033.92 35
3034.04 34
3034.17 31
3034.30 29
3034.42 29
3034.55 32
3034.67 37
3034.80 45
3034.93 54
3035.05 63
3035.18 72
3035.31 79
3035.43 85
3035.56 90
3035.69 96
3035.81 101
3035.94 105
3036.06 107
3036.19 106
3036.32 100
3036.44 91
3036.57 79
3036.70 65
3036.82 52
3036.95 39
3037.08 29
3037.20 21
3037.33 15
3037.45 9
3037.58 4
3037.71 0
3037.83 0
3037.96 0
3038.09 0
3038.21 0
3038.34 0
3038.47 0
3038.59 0
3038.72 0
3038.84 6
3038.97 14
3039.10 21
3039.22 28
3039.35 35
3039.48 42
3039.60 49
3039.73 58
3039.86 67
3039.98 76
3040.11 85
3040.24 93
3040.36 99
3040.49 102
3040.61 102
3040.74 100
3040.87 95
3040.99 89
3041.12 81
3041.25 72
3041.37 62
3041.50 53
3041.63 43
3041.75 34
3041.88 26
3042.01 19
3042.13 15
3042.26 15
3042.39 18
3042.51 27
3042.64 39
3042.76 53
3042.89 69
3043.02 83
3043.14 94
3043.27 101
3043.40 103
3043.52 102
3043.65 98
3043.78 93
3043.90 87
3044.03 83
3044.16 80
3044.28 78
3044.41 77
3044.54 76
3044.66 73
3044.79 67
3044.92 59
3045.04 49
3045.17 37
3045.29 26
3045.42 18
3045.55 13
3045.67 13
3045.80 19
3045.93 31
3046.05 46
3046.18 62
3046.31 78
3046.43 92
3046.56 103
3046.69 111
3046.81 117
3046.94 120
3047.07 123
3047.19 126
3047.32 128
3047.45 129
3047.57 130
3047.70 129
3047.83 127
3047.95 123
3048.08 119
3048.21 113
3048.33 106
3048.46 99
3048.59 90
3048.71 81
3048.84 72
3048.97 63
3049.09 55
3049.22 48
3049.35 44
3049.47 43
3049.60 44
3049.73 49
3049.85 55
3049.98 62
3050.11 68
3050.23 73
3050.36 75
3050.48 74
3050.61 70
3050.74 65
3050.86 60
3050.99 57
3051.12 55
3051.24 55
3051.37 55
3051.50 55
3051.62 53
3051.75 50
3051.88 45
3052.00 41
3052.13 38
3052.26 38
3052.38 40
3052.51 44
3052.64 48
3052.77 52
3052.89 53
3053.02 52
3053.15 49
3053.27 45
3053.40 42
3053.53 41
3053.65 41
3053.78 43
3053.91 45
3054.03 48
3054.16 50
3054.29 53
3054.41 55
3054.54 57
3054.67 59
3054.79 63
3054.92 68
3055.05 75
3055.17 83
3055.30 91
3055.43 99
3055.55 105
3055.68 108
3055.81 108
3055.93 103
3056.06 96
3056.19 88
3056.31 80
3056.44 75
3056.57 72
3056.69 72
3056.82 74
3056.95 75
3057.07 74
3057.20 71
3057.33 66
3057.45 60
3057.58 55
3057.71 52
3057.83 52
3057.96 53
3058.09 54
3058.22 54
3058.34 50
3058.47 44
3058.60 35
3058.72 26
3058.85 17
3058.98 10
3059.10 4
3059.23 1
3059.36 0
3059.48 0
3059.61 0
3059.74 0
3059.86 0
3059.99 0
3060.12 0
3060.24 0
3060.37 0
3060.50 9
3060.63 18
3060.75 28
3060.88 36
3061.01 43
3061.13 48
3061.26 52
3061.39 56
3061.51 60
3061.64 65
3061.77 72
3061.89 80
3062.02 89
3062.15 96
3062.27 102
3062.40 105
3062.53 105
3062.66 101
3062.78 93
3062.91 83
3063.04 71
3063.16 57
3063.29 43
3063.42 30
3063.54 19
3063.67 10
3063.80 3
3063.92 0
3064.05 0
3064.18 2
3064.30 5
3064.43 8
3064.56 10
3064.69 11
3064.81 12
3064.94 13
3065.07 14
3065.19 16
3065.32 20
3065.45 25
3065.57 32
3065.70 40
3065.83 49
3065.96 57
3066.08 64
3066.21 70
3066.34 73
3066.46 75
3066.59 74
3066.72 72
3066.84 68
3066.97 64
3067.10 60
3067.23 55
3067.35 51
3067.48 47
3067.61 43
3067.73 41
3067.86 40
3067.99 41
3068.11 43
3068.24 46
3068.37 50
3068.50 54
3068.62 56
3068.75 57
3068.88 57
3069.00 56
3069.13 54
3069.26 52
3069.38 51
3069.51 52
3069.64 53
3069.77 57
3069.89 63
3070.02 71
3070.15 79
3070.27 89
3070.40 97
3070.53 104
3070.65 107
3070.78 107
3070.91 104
3071.04 98
3071.16 91
3071.29 83
3071.42 76
3071.54 70
3071.67 66
3071.80 62
3071.93 60
3072.05 57
3072.18 53
3072.31 48
3072.43 41
3072.56 33
3072.69 25
3072.82 17
3072.94 10
3073.07 6
3073.20 4
3073.32 5
3073.45 11
3073.58 19
3073.71 30
3073.83 42
3073.96 54
3074.09 63
3074.21 68
3074.34 71
3074.47 70
3074.60 67
3074.72 64
3074.85 60
3074.98 56
3075.10 52
3075.23 46
3075.36 40
3075.49 33
3075.61 25
3075.74 17
3075.87 10
3075.99 5
3076.12 1
3076.25 0
3076.38 1
3076.50 5
3076.63 11
3076.76 18
3076.88 26
3077.01 35
3077.14 43
3077.27 51
3077.39 57
3077.52 62
3077.65 67
3077.77 71
3077.90 73
3078.03 72
3078.16 69
3078.28 63
3078.41 54
3078.54 44
3078.67 33
3078.79 24
3078.92 16
3079.05 12
3079.17 9
3079.30 9
3079.43 9
3079.56 9
3079.68 8
3079.81 7
3079.94 5
3080.06 4
3080.19 3
3080.32 3
3080.45 4
3080.57 5
3080.70 7
3080.83 9
3080.96 11
3081.08 14
3081.21 17
3081.34 22
3081.46 28
3081.59 36
3081.72 43
3081.85 51
3081.97 59
3082.10 67
3082.23 75
3082.36 83
3082.48 92
3082.61 102
3082.74 113
3082.87 124
3082.99 133
3083.12 141
3083.25 146
3083.37 149
3083.50 152
3083.63 153
3083.76 155
3083.88 157
3084.01 161
3084.14 164
3084.27 166
3084.39 166
3084.52 161
3084.65 151
3084.78 136
3084.90 117
3085.03 95
3085.16 72
3085.28 50
3085.41 30
3085.54 14
3085.67 3
3085.79 0
3085.92 0
3086.05 0
3086.18 2
3086.30 10
3086.43 19
3086.56 29
3086.69 39
3086.81 48
3086.94 55
3087.07 61
3087.20 64
3087.32 65
3087.45 64
3087.58 60
3087.71 54
3087.83 46
3087.96 37
3088.09 27
3088.21 17
3088.34 9
3088.47 2
3088.60 0
3088.72 0
3088.85 0
3088.98 2
3089.11 7
3089.23 13
3089.36 19
3089.49 25
3089.62 31
3089.74 37
3089.87 42
3090.00 46
3090.13 49
3090.25 51
3090.38 50
3090.51 48
3090.64 44
3090.76 38
3090.89 31
3091.02 24
3091.15 16
3091.27 9
3091.40 2
3091.53 0
3091.66 0
3091.78 0
3091.91 0
3092.04 0
3092.17 0
3092.29 0
3092.42 0
3092.55 1
3092.68 7
3092.80 15
3092.93 24
3093.06 33
3093.19 43
3093.31 53
3093.44 62
3093.57 71
3093.70 78
3093.82 83
3093.95 87
3094.08 90
3094.21 90
3094.33 88
3094.46 84
3094.59 78
3094.72 71
3094.84 64
3094.97 57
3095.10 53
3095.23 50
3095.35 50
3095.48 51
3095.61 53
3095.74 55
3095.87 57
3095.99 58
3096.12 59
3096.25 60
3096.38 61
3096.50 61
3096.63 60
3096.76 59
3096.89 56
3097.01 53
3097.14 49
3097.27 46
3097.40 45
3097.52 45
3097.65 47
3097.78 52
3097.91 59
3098.03 69
3098.16 80
3098.29 91
3098.42 101
3098.54 108
3098.67 112
3098.80 112
3098.93 110
3099.06 105
3099.18 101
3099.31 96
3099.44 92
3099.57 89
3099.69 85
3099.82 81
3099.95 74
3100.08 64
3100.20 53
3100.33 40
3100.46 27
3100.59 16
3100.72 8
3100.84 4
3100.97 3
3101.10 5
3101.23 9
3101.35 16
3101.48 24
3101.61 33
3101.74 43
3101.86 52
3101.99 59
3102.12 62
3102.25 62
3102.38 59
3102.50 54
3102.63 48
3102.76 43
3102.89 41
3103.01 42
3103.14 46
3103.27 52
3103.40 59
3103.52 66
3103.65 71
3103.78 74
3103.91 74
3104.04 73
3104.16 70
3104.29 66
3104.42 61
3104.55 56
3104.67 53
3104.80 50
3104.93 49
3105.06 48
3105.19 47
3105.31 45
3105.44 42
3105.57 37
3105.70 33
3105.82 30
3105.95 29
3106.08 32
3106.21 38
3106.34 46
3106.46 54
3106.59 60
3106.72 65
3106.85 67
3106.97 67
3107.10 66
3107.23 65
3107.36 65
3107.49 66
3107.61 67
3107.74 67
3107.87 66
3108.00 63
3108.13 60
3108.25 56
3108.38 53
3108.51 52
3108.64 53
3108.76 55
3108.89 59
3109.02 63
3109.15 67
3109.28 68
3109.40 68
3109.53 67
3109.66 66
3109.79 64
3109.92 62
3110.04 60
3110.17 59
3110.30 58
3110.43 58
3110.55 59
3110.68 63
3110.81 69
3110.94 78
3111.07 87
3111.19 96
3111.32 103
3111.45 106
3111.58 104
3111.71 97
3111.83 87
3111.96 75
3112.09 63
3112.22 52
3112.35 44
3112.47 39
3112.60 39
3112.73 43
3112.86 51
3112.98 61
3113.11 73
3113.24 84
3113.37 94
3113.50 102
3113.62 107
3113.75 110
3113.88 112
3114.01 115
3114.14 118
3114.26 122
3114.39 125
3114.52 126
3114.65 125
3114.78 121
3114.90 115
3115.03 108
3115.16 101
3115.29 96
3115.42 93
3115.54 91
3115.67 90
3115.80 89
3115.93 86
3116.06 81
3116.18 76
3116.31 71
3116.44 68
3116.57 67
3116.70 68
3116.82 70
3116.95 73
3117.08 76
3117.21 76
3117.34 75
3117.46 72
3117.59 68
3117.72 64
3117.85 60
3117.98 56
3118.10 52
3118.23 49
3118.36 46
3118.49 45
3118.62 45
3118.74 49
3118.87 54
3119.00 61
3119.13 68
3119.26 75
3119.39 81
3119.51 86
3119.64 89
3119.77 92
3119.90 94
3120.03 95
3120.15 97
3120.28 98
3120.41 100
3120.54 101
3120.67 103
3120.79 105
3120.92 107
3121.05 109
3121.18 110
3121.31 111
3121.43 111
3121.56 110
3121.69 107
3121.82 101
3121.95 93
3122.08 82
3122.20 71
3122.33 60
3122.46 51
3122.59 44
3122.72 40
3122.84 39
3122.97 40
3123.10 41
3123.23 44
3123.36 46
3123.48 48
3123.61 50
3123.74 52
3123.87 52
3124.00 51
3124.13 48
3124.25 42
3124.38 34
3124.51 24
3124.64 14
3124.77 4
3124.89 0
3125.02 0
3125.15 0
3125.28 0
3125.41 0
3125.54 0
3125.66 0
3125.79 0
3125.92 3
3126.05 11
3126.18 17
3126.30 22
3126.43 24
3126.56 23
3126.69 19
3126.82 14
3126.95 10
3127.07 7
3127.20 8
3127.33 11
3127.46 18
3127.59 26
3127.72 34
3127.84 41
3127.97 46
3128.10 48
3128.23 49
3128.36 49
3128.48 50
3128.61 53
3128.74 59
3128.87 68
3129.00 79
3129.13 92
3129.25 105
3129.38 116
3129.51 123
3129.64 128
3129.77 128
3129.90 126
3130.02 122
3130.15 117
3130.28 113
3130.41 109
3130.54 106
3130.67 105
3130.79 104
3130.92 104
3131.05 105
3131.18 107
3131.31 109
3131.44 114
3131.56 120
3131.69 128
3131.82 137
3131.95 147
3132.08 156
3132.21 164
3132.33 170
3132.46 173
3132.59 175
3132.72 175
3132.85 175
3132.98 176
3133.10 178
3133.23 180
3133.36 183
3133.49 184
3133.62 184
3133.75 181
3133.87 175
3134.00 166
3134.13 155
3134.26 141
3134.39 127
3134.52 112
3134.64 99
3134.77 86
3134.90 76
3135.03 67
3135.16 61
3135.29 58
3135.41 57
3135.54 57
3135.67 58
3135.80 59
3135.93 59
3136.06 56
3136.18 51
3136.31 43
3136.44 34
3136.57 26
3136.70 20
3136.83 17
3136.96 19
3137.08 25
3137.21 34
3137.34 46
3137.47 57
3137.60 67
3137.73 74
3137.85 78
3137.98 78
3138.11 75
3138.24 70
3138.37 64
3138.50 57
3138.62 51
3138.75 46
3138.88 40
3139.01 35
3139.14 30
3139.27 24
3139.40 18
3139.52 13
3139.65 9
3139.78 6
3139.91 5
3140.04 5
3140.17 5
3140.30 5
3140.42 3
3140.55 1
3140.68 0
3140.81 0
3140.94 0
3141.07 0
3141.19 0
3141.32 0
3141.45 2
3141.58 9
3141.71 16
3141.84 22
3141.97 27
3142.09 31
3142.22 34
3142.35 37
3142.48 41
3142.61 45
3142.74 50
3142.87 55
3142.99 60
3143.12 65
3143.25 69
3143.38 74
3143.51 78
3143.64 83
3143.77 87
3143.89 90
3144.02 92
3144.15 93
3144.28 93
3144.41 93
3144.54 92
3144.67 91
3144.79 89
3144.92 88
3145.05 85
3145.18 82
3145.31 77
3145.44 72
3145.57 67
3145.69 62
3145.82 60
3145.95 60
3146.08 61
3146.21 62
3146.34 64
3146.47 65
3146.59 65
3146.72 64
3146.85 63
3146.98 61
3147.11 61
3147.24 61
3147.37 62
3147.50 64
3147.62 67
3147.75 68
3147.88 68
3148.01 67
3148.14 64
3148.27 60
3148.40 57
3148.52 55
3148.65 55
3148.78 59
3148.91 66
3149.04 75
3149.17 85
3149.30 94
3149.43 103
3149.55 110
3149.68 115
3149.81 119
3149.94 120
3150.07 120
3150.20 119
3150.33 117
3150.45 114
3150.58 110
3150.71 106
3150.84 101
3150.97 96
3151.10 92
3151.23 88
3151.36 85
3151.48 84
3151.61 84
3151.74 86
3151.87 89
3152.00 94
3152.13 98
3152.26 101
3152.39 103
3152.51 104
3152.64 104
3152.77 103
3152.90 100
3153.03 97
3153.16 94
3153.29 89
3153.42 84
3153.54 79
3153.67 74
3153.80 69
3153.93 65
3154.06 62
3154.19 59
3154.32 56
3154.45 52
3154.57 48
3154.70 43
3154.83 37
3154.96 33
3155.09 30
3155.22 29
3155.35 31
3155.48 35
3155.60 41
3155.73 49
3155.86 57
3155.99 66
3156.12 75
3156.25 83
3156.38 91
3156.51 98
3156.64 103
3156.76 106
3156.89 106
3157.02 103
3157.15 97
3157.28 87
3157.41 76
3157.54 64
3157.67 52
3157.80 43
3157.92 37
3158.05 34
3158.18 35
3158.31 37
3158.44 41
3158.57 47
3158.70 52
3158.83 58
3158.95 65
3159.08 72
3159.21 80
3159.34 87
3159.47 94
3159.60 99
3159.73 103
3159.86 107
3159.99 110
3160.11 114
3160.24 118
3160.37 122
3160.50 126
3160.63 128
3160.76 127
3160.89 125
3161.02 121
3161.15 117
3161.28 114
3161.40 114
3161.53 117
3161.66 123
3161.79 131
3161.92 138
3162.05 145
3162.18 148
3162.31 148
3162.44 144
3162.56 138
3162.69 131
3162.82 123
3162.95 116
3163.08 109
3163.21 104
3163.34 100
3163.47 96
3163.60 91
3163.73 86
3163.85 80
3163.98 74
3164.11 70
3164.24 68
3164.37 68
3164.50 70
3164.63 73
3164.76 77
3164.89 81
3165.02 82
3165.14 83
3165.27 82
3165.40 81
3165.53 81
3165.66 84
3165.79 91
3165.92 101
3166.05 112
3166.18 122
3166.31 130
3166.43 134
3166.56 133
3166.69 128
3166.82 120
3166.95 111
3167.08 103
3167.21 95
3167.34 91
3167.47 88
3167.60 87
3167.72 87
3167.85 87
3167.98 86
3168.11 84
3168.24 79
3168.37 73
3168.50 66
3168.63 58
3168.76 51
3168.89 45
3169.02 40
3169.14 38
3169.27 37
3169.40 38
3169.53 40
3169.66 45
3169.79 52
3169.92 61
3170.05 72
3170.18 84
3170.31 95
3170.44 104
3170.56 110
3170.69 112
3170.82 112
3170.95 110
3171.08 108
3171.21 109
3171.34 112
3171.47 118
3171.60 126
3171.73 134
3171.86 142
3171.99 147
3172.11 149
3172.24 148
3172.37 144
3172.50 139
3172.63 135
3172.76 132
3172.89 132
3173.02 135
3173.15 140
3173.28 146
3173.41 152
3173.54 156
3173.66 160
3173.79 162
3173.92 165
3174.05 170
3174.18 176
3174.31 184
3174.44 191
3174.57 197
3174.70 200
3174.83 198
3174.96 192
3175.09 181
3175.21 168
3175.34 154
3175.47 141
3175.60 129
3175.73 119
3175.86 110
3175.99 102
3176.12 95
3176.25 89
3176.38 84
3176.51 80
3176.64 79
3176.77 80
3176.89 82
3177.02 86
3177.15 88
3177.28 89
3177.41 89
3177.54 88
3177.67 86
3177.80 84
3177.93 84
3178.06 85
3178.19 87
3178.32 89
3178.45 91
3178.57 90
3178.70 89
3178.83 86
3178.96 84
3179.09 83
3179.22 84
3179.35 88
3179.48 95
3179.61 102
3179.74 110
3179.87 116
3180.00 121
3180.13 124
3180.26 125
3180.39 126
3180.51 127
3180.64 129
3180.77 132
3180.90 135
3181.03 137
3181.16 138
3181.29 137
3181.42 134
3181.55 129
3181.68 123
3181.81 116
3181.94 110
3182.07 106
3182.20 102
3182.33 99
3182.45 97
3182.58 96
3182.71 95
3182.84 94
3182.97 94
3183.10 95
3183.23 97
3183.36 99
3183.49 101
3183.62 103
3183.75 103
3183.88 103
3184.01 100
3184.14 97
3184.27 93
3184.40 88
3184.52 85
3184.65 82
3184.78 82
3184.91 84
3185.04 89
3185.17 96
3185.30 104
3185.43 112
3185.56 119
3185.69 124
3185.82 126
3185.95 126
3186.08 125
3186.21 124
3186.34 124
3186.47 127
3186.60 133
3186.72 142
3186.85 153
3186.98 165
3187.11 176
3187.24 185
3187.37 192
3187.50 197
3187.63 200
3187.76 201
3187.89 201
3188.02 200
3188.15 197
3188.28 193
3188.41 188
3188.54 182
3188.67 176
3188.80 169
3188.93 163
3189.06 158
3189.18 152
3189.31 145
3189.44 136
3189.57 124
3189.70 112
3189.83 98
3189.96 85
3190.09 74
3190.22 66
3190.35 63
3190.48 64
3190.61 69
3190.74 76
3190.87 83
3191.00 89
3191.13 92
3191.26 94
3191.39 92
3191.52 90
3191.65 86
3191.77 84
3191.90 82
3192.03 81
3192.16 81
3192.29 81
3192.42 81
3192.55 81
3192.68 82
3192.81 84
3192.94 86
3193.07 89
3193.20 92
3193.33 94
3193.46 94
3193.59 91
3193.72 88
3193.85 83
3193.98 77
3194.11 72
3194.24 67
3194.37 63
3194.50 60
3194.63 56
3194.76 53
3194.88 49
3195.01 46
3195.14 44
3195.27 42
3195.40 42
3195.53 41
3195.66 40
3195.79 39
3195.92 37
3196.05 34
3196.18 31
3196.31 29
3196.44 29
3196.57 31
3196.70 34
3196.83 38
3196.96 43
3197.09 48
3197.22 53
3197.35 59
3197.48 66
3197.61 72
3197.74 79
3197.87 85
3198.00 89
3198.13 93
3198.26 95
3198.39 96
3198.51 97
3198.64 98
3198.77 98
3198.90 99
3199.03 98
3199.16 97
3199.29 95
3199.42 91
3199.55 86
3199.68 79
3199.81 73
3199.94 66
3200.07 61
3200.20 58
3200.33 56
3200.46 56
3200.59 58
3200.72 61
3200.85 64
3200.98 67
3201.11 70
3201.24 71
3201.37 71
3201.50 71
3201.63 71
3201.76 70
3201.89 69
3202.02 68
3202.15 67
3202.28 64
3202.41 61
3202.54 57
3202.67 53
3202.80 51
3202.93 49
3203.06 49
3203.19 50
3203.32 52
3203.44 52
3203.57 50
3203.70 45
3203.83 38
3203.96 30
3204.09 19
3204.22 9
3204.35 0
3204.48 0
3204.61 0
3204.74 0
3204.87 0
3205.00 0
3205.13 0
3205.26 0
3205.39 4
3205.52 10
3205.65 14
3205.78 17
3205.91 19
3206.04 19
3206.17 20
3206.30 20
3206.43 20
3206.56 20
3206.69 21
3206.82 23
3206.95 26
3207.08 29
3207.21 33
3207.34 37
3207.47 40
3207.60 42
3207.73 43
3207.86 44
3207.99 45
3208.12 47
3208.25 51
3208.38 57
3208.51 64
3208.64 72
3208.77 80
3208.90 87
3209.03 92
3209.16 96
3209.29 97
3209.42 97
3209.55 96
3209.68 95
3209.81 93
3209.94 89
3210.07 85
3210.20 78
3210.33 70
3210.46 61
3210.59 53
3210.72 46
3210.85 41
3210.98 37
3211.11 35
3211.24 35
3211.37 34
3211.50 35
3211.63 36
3211.76 38
3211.89 41
3212.02 46
3212.15 52
3212.28 58
3212.41 64
3212.54 68
3212.67 72
3212.80 74
3212.93 75
3213.06 77
3213.19 80
3213.32 84
3213.45 89
3213.58 96
3213.71 103
3213.84 110
3213.97 115
3214.10 118
3214.23 120
3214.36 122
3214.49 123
3214.62 126
3214.75 130
3214.88 135
3215.01 138
3215.14 140
3215.27 137
3215.40 131
3215.53 121
3215.66 110
3215.79 99
3215.92 89
3216.05 81
3216.18 75
3216.31 71
3216.44 68
3216.57 64
3216.70 60
3216.83 57
3216.96 54
3217.09 54
3217.22 57
3217.35 62
3217.48 69
3217.61 76
3217.74 84
3217.87 91
3218.00 96
3218.13 100
3218.26 102
3218.39 105
3218.52 107
3218.65 109
3218.78 111
3218.91 113
3219.04 116
3219.17 118
3219.30 121
3219.43 124
3219.56 126
3219.69 128
3219.82 129
3219.95 130
3220.08 132
3220.21 135
3220.34 141
3220.47 149
3220.60 158
3220.73 169
3220.86 179
3220.99 186
3221.12 190
3221.25 191
3221.38 187
3221.51 180
3221.64 171
3221.77 161
3221.90 151
3222.03 143
3222.16 136
3222.29 131
3222.42 126
3222.55 124
3222.68 122
3222.81 121
3222.94 122
3223.07 123
3223.20 124
3223.33 125
3223.46 126
3223.59 126
3223.72 124
3223.85 122
3223.98 119
3224.11 116
3224.24 112
3224.37 110
3224.50 108
3224.63 108
3224.76 110
3224.89 113
3225.03 116
3225.16 120
3225.29 124
3225.42 125
3225.55 125
3225.68 123
3225.81 118
3225.94 113
3226.07 107
3226.20 101
3226.33 96
3226.46 91
3226.59 88
3226.72 86
3226.85 84
3226.98 83
3227.11 82
3227.24 82
3227.37 81
3227.50 79
3227.63 78
3227.76 78
3227.89 78
3228.02 81
3228.15 86
3228.28 94
3228.41 103
3228.54 113
3228.67 124
3228.80 134
3228.93 143
3229.06 151
3229.19 159
3229.32 166
3229.45 172
3229.58 178
3229.71 184
3229.85 189
3229.98 194
3230.11 199
3230.24 202
3230.37 205
3230.50 206
3230.63 204
3230.76 200
3230.89 196
3231.02 191
3231.15 188
3231.28 188
3231.41 190
3231.54 196
3231.67 202
3231.80 207
3231.93 210
3232.06 209
3232.19 205
3232.32 198
3232.45 187
3232.58 174
3232.71 160
3232.84 146
3232.97 133
3233.10 122
3233.23 116
3233.36 113
3233.49 114
3233.63 119
3233.76 125
3233.89 131
3234.02 135
3234.15 137
3234.28 137
3234.41 136
3234.54 136
3234.67 137
3234.80 140
3234.93 146
3235.06 155
3235.19 164
3235.32 172
3235.45 178
3235.58 180
3235.71 180
3235.84 176
3235.97 170
3236.10 162
3236.23 155
3236.36 148
3236.49 141
3236.63 136
3236.76 131
3236.89 127
3237.02 124
3237.15 120
3237.28 117
3237.41 113
3237.54 108
3237.67 101
3237.80 92
3237.93 82
3238.06 72
3238.19 64
3238.32 58
3238.45 55
3238.58 56
3238.71 59
3238.84 64
3238.97 69
3239.10 72
3239.23 73
3239.37 72
3239.50 69
3239.63 64
3239.76 59
3239.89 54
3240.02 50
3240.15 47
3240.28 47
3240.41 47
3240.54 49
3240.67 53
3240.80 56
3240.93 61
3241.06 65
3241.19 69
3241.32 73
3241.45 75
3241.58 76
3241.71 76
3241.85 75
3241.98 74
3242.11 72
3242.24 71
3242.37 70
3242.50 68
3242.63 66
3242.76 63
3242.89 59
3243.02 55
3243.15 51
3243.28 48
3243.41 46
3243.54 44
3243.67 43
3243.80 42
3243.93 40
3244.07 37
3244.20 32
3244.33 26
3244.46 19
3244.59 10
3244.72 0
3244.85 0
3244.98 0
3245.11 0
3245.24 0
3245.37 0
3245.50 0
3245.63 0
3245.76 0
3245.89 12
3246.02 23
3246.16 32
3246.29 40
3246.42 44
3246.55 45
3246.68 44
3246.81 41
3246.94 38
3247.07 36
3247.20 35
3247.33 37
3247.46 41
3247.59 47
3247.72 52
3247.85 56
3247.98 59
3248.12 61
3248.25 63
3248.38 65
3248.51 67
3248.64 69
3248.77 71
3248.90 72
3249.03 73
3249.16 74
3249.29 75
3249.42 76
3249.55 77
3249.68 78
3249.81 79
3249.95 79
3250.08 78
3250.21 77
3250.34 77
3250.47 78
3250.60 81
3250.73 86
3250.86 92
3250.99 99
3251.12 106
3251.25 111
3251.38 113
3251.51 113
3251.64 109
3251.78 101
3251.91 91
3252.04 79
3252.17 67
3252.30 58
3252.43 52
3252.56 50
3252.69 52
3252.82 57
3252.95 62
3253.08 66
3253.21 68
3253.34 65
3253.48 59
3253.61 51
3253.74 42
3253.87 35
3254.00 30
3254.13 28
3254.26 28
3254.39 31
3254.52 34
3254.65 38
3254.78 40
3254.91 42
3255.05 42
3255.18 42
3255.31 43
3255.44 43
3255.57 45
3255.70 48
3255.83 51
3255.96 56
3256.09 61
3256.22 66
3256.35 71
3256.48 76
3256.62 80
3256.75 83
3256.88 86
3257.01 89
3257.14 90
3257.27 92
3257.40 93
3257.53 94
3257.66 94
3257.79 94
3257.92 93
3258.05 89
3258.19 81
3258.32 70
3258.45 56
3258.58 41
3258.71 27
3258.84 15
3258.97 10
3259.10 11
3259.23 20
3259.36 35
3259.49 55
3259.63 78
3259.76 100
3259.89 121
3260.02 139
3260.15 152
3260.28 160
3260.41 164
3260.54 163
3260.67 159
3260.80 153
3260.94 144
3261.07 135
3261.20 126
3261.33 117
3261.46 109
3261.59 101
3261.72 94
3261.85 87
3261.98 82
3262.11 77
3262.24 75
3262.38 74
3262.51 77
3262.64 81
3262.77 88
3262.90 94
3263.03 100
3263.16 104
3263.29 106
3263.42 105
3263.55 102
3263.69 97
3263.82 90
3263.95 83
3264.08 74
3264.21 65
3264.34 54
3264.47 43
3264.60 31
3264.73 18
3264.86 7
3265.00 0
3265.13 0
3265.26 0
3265.39 0
3265.52 0
3265.65 0
3265.78 0
3265.91 0
3266.04 2
3266.17 8
3266.31 14
3266.44 19
3266.57 23
3266.70 27
3266.83 29
3266.96 30
3267.09 27
3267.22 22
3267.35 15
3267.49 7
3267.62 0
3267.75 0
3267.88 0
3268.01 0
3268.14 0
3268.27 0
3268.40 1
3268.53 9
3268.67 16
3268.80 21
3268.93 24
3269.06 25
3269.19 24
3269.32 21
3269.45 19
3269.58 16
3269.71 14
3269.85 13
3269.98 14
3270.11 17
3270.24 22
3270.37 29
3270.50 36
3270.63 43
3270.76 51
3270.89 59
3271.03 67
3271.16 75
3271.29 82
3271.42 89
3271.55 94
3271.68 97
3271.81 97
3271.94 95
3272.07 92
3272.21 88
3272.34 85
3272.47 86
3272.60 90
3272.73 98
3272.86 108
3272.99 119
3273.12 130
3273.26 139
3273.39 144
3273.52 145
3273.65 143
3273.78 138
3273.91 131
3274.04 121
3274.17 111
3274.30 101
3274.44 92
3274.57 84
3274.70 79
3274.83 76
3274.96 77
3275.09 80
3275.22 85
3275.35 91
3275.49 96
3275.62 101
3275.75 103
3275.88 103
3276.01 100
3276.14 93
3276.27 83
3276.40 71
3276.54 58
3276.67 45
3276.80 35
3276.93 28
3277.06 25
3277.19 27
3277.32 30
3277.45 35
3277.59 40
3277.72 43
3277.85 45
3277.98 48
3278.11 51
3278.24 55
3278.37 61
3278.51 68
3278.64 75
3278.77 81
3278.90 85
3279.03 86
3279.16 84
3279.29 79
3279.42 73
3279.56 66
3279.69 59
3279.82 51
3279.95 43
3280.08 35
3280.21 29
3280.34 23
3280.47 20
3280.61 19
3280.74 21
3280.87 26
3281.00 31
3281.13 37
3281.26 41
3281.39 43
3281.53 42
3281.66 38
3281.79 33
3281.92 26
3282.05 20
3282.18 14
3282.31 9
3282.45 4
3282.58 0
3282.71 0
3282.84 0
3282.97 0
3283.10 0
3283.23 0
3283.36 0
3283.50 0
3283.63 0
3283.76 2
3283.89 6
3284.02 12
3284.15 20
3284.28 29
3284.42 38
3284.55 47
3284.68 55
3284.81 61
3284.94 63
3285.07 62
3285.20 57
3285.34 50
3285.47 43
3285.60 35
3285.73 28
3285.86 23
3285.99 21
3286.12 20
3286.26 20
3286.39 22
3286.52 23
3286.65 24
3286.78 24
3286.91 23
3287.04 21
3287.18 18
3287.31 14
3287.44 10
3287.57 6
3287.70 4
3287.83 3
3287.97 4
3288.10 6
3288.23 10
3288.36 14
3288.49 18
3288.62 21
3288.75 23
3288.89 24
3289.02 23
3289.15 23
3289.28 21
3289.41 20
3289.54 19
3289.67 20
3289.81 21
3289.94 24
3290.07 28
3290.20 33
3290.33 38
3290.46 43
3290.60 48
3290.73 53
3290.86 56
3290.99 58
3291.12 58
3291.25 57
3291.38 56
3291.52 55
3291.65 54
3291.78 56
3291.91 58
3292.04 61
3292.17 64
3292.31 67
3292.44 70
3292.57 74
3292.70 79
3292.83 85
3292.96 92
3293.10 99
3293.23 104
3293.36 106
3293.49 104
3293.62 98
3293.75 90
3293.88 81
3294.02 72
3294.15 66
3294.28 63
3294.41 62
3294.54 64
3294.67 66
3294.81 67
3294.94 66
3295.07 63
3295.20 57
3295.33 50
3295.46 43
3295.60 36
3295.73 31
3295.86 27
3295.99 25
3296.12 24
3296.25 22
3296.39 21
3296.52 19
3296.65 19
3296.78 20
3296.91 25
3297.04 33
3297.18 46
3297.31 61
3297.44 78
3297.57 93
3297.70 106
3297.83 114
3297.97 117
3298.10 116
3298.23 110
3298.36 102
3298.49 93
3298.62 84
3298.76 77
3298.89 70
3299.02 63
3299.15 55
3299.28 47
3299.41 37
3299.55 27
3299.68 17
3299.81 8
3299.94 1
3300.07 0
3300.20 0
3300.34 1
3300.47 5
3300.60 10
3300.73 16
3300.86 20
3301.00 23
3301.13 27
3301.26 31
3301.39 35
3301.52 42
3301.65 51
3301.79 60
3301.92 70
3302.05 78
3302.18 83
3302.31 85
3302.44 82
3302.58 76
3302.71 67
3302.84 57
3302.97 46
3303.10 37
3303.24 30
3303.37 26
3303.50 25
3303.63 25
3303.76 28
3303.89 31
3304.03 33
3304.16 34
3304.29 33
3304.42 30
3304.55 27
3304.69 22
3304.82 18
3304.95 15
3305.08 13
3305.21 13
3305.34 14
3305.48 16
3305.61 19
3305.74 22
3305.87 25
3306.00 29
3306.14 32
3306.27 34
3306.40 36
3306.53 37
3306.66 38
3306.79 38
3306.93 37
3307.06 36
3307.19 32
3307.32 28
3307.45 22
3307.59 16
3307.72 10
3307.85 5
3307.98 1
3308.11 0
3308.25 0
3308.38 0
3308.51 0
3308.64 0
3308.77 0
3308.90 0
3309.04 0
3309.17 0
3309.30 5
3309.43 12
3309.56 19
3309.70 26
3309.83 33
3309.96 38
3310.09 43
3310.22 45
3310.36 46
3310.49 46
3310.62 44
3310.75 41
3310.88 38
3311.02 34
3311.15 31
3311.28 27
3311.41 24
3311.54 20
3311.68 16
3311.81 12
3311.94 9
3312.07 6
3312.20 4
3312.33 2
3312.47 3
3312.60 4
3312.73 7
3312.86 12
3312.99 19
3313.13 28
3313.26 38
3313.39 48
3313.52 59
3313.65 69
3313.79 76
3313.92 80
3314.05 79
3314.18 75
3314.31 67
3314.45 59
3314.58 50
3314.71 44
3314.84 40
3314.97 40
3315.11 42
3315.24 46
3315.37 51
3315.50 54
3315.64 56
3315.77 56
3315.90 54
3316.03 51
3316.16 47
3316.30 42
3316.43 35
3316.56 28
3316.69 19
3316.82 11
3316.96 3
3317.09 0
3317.22 0
3317.35 0
3317.48 1
3317.62 9
3317.75 18
3317.88 27
3318.01 36
3318.14 44
3318.28 49
3318.41 53
3318.54 55
3318.67 57
3318.80 58
3318.94 58
3319.07 56
3319.20 55
3319.33 52
3319.47 49
3319.60 46
3319.73 44
3319.86 43
3319.99 43
3320.13 44
3320.26 46
3320.39 50
3320.52 53
3320.65 57
3320.79 61
3320.92 65
3321.05 68
3321.18 69
3321.32 69
3321.45 67
3321.58 63
3321.71 57
3321.84 49
3321.98 40
3322.11 29
3322.24 16
3322.37 2
3322.50 0
3322.64 0
3322.77 0
3322.90 0
3323.03 0
3323.17 0
3323.30 0
3323.43 2
3323.56 22
3323.69 42
3323.83 58
3323.96 71
3324.09 78
3324.22 81
3324.36 80
3324.49 76
3324.62 70
3324.75 63
3324.88 55
3325.02 48
3325.15 44
3325.28 41
3325.41 42
3325.55 46
3325.68 51
3325.81 56
3325.94 60
3326.07 61
3326.21 60
3326.34 55
3326.47 50
3326.60 45
3326.74 41
3326.87 39
3327.00 40
3327.13 44
3327.26 48
3327.40 54
3327.53 60
3327.66 64
3327.79 67
3327.93 68
3328.06 65
3328.19 59
3328.32 49
3328.46 37
3328.59 23
3328.72 9
3328.85 0
3328.98 0
3329.12 0
3329.25 0
3329.38 5
3329.51 18
3329.65 31
3329.78 41
3329.91 46
3330.04 47
3330.18 42
3330.31 35
3330.44 26
3330.57 18
3330.70 11
3330.84 7
3330.97 7
3331.10 9
3331.23 13
3331.37 18
3331.50 24
3331.63 31
3331.76 36
3331.90 39
3332.03 40
3332.16 40
3332.29 39
3332.43 38
3332.56 38
3332.69 38
3332.82 40
3332.95 43
3333.09 48
3333.22 54
3333.35 60
3333.48 67
3333.62 74
3333.75 80
3333.88 85
3334.01 87
3334.15 87
3334.28 85
3334.41 80
3334.54 73
3334.68 65
3334.81 56
3334.94 47
3335.07 40
3335.21 34
3335.34 31
3335.47 30
3335.60 32
3335.74 37
3335.87 44
3336.00 52
3336.13 61
3336.26 71
3336.40 81
3336.53 90
3336.66 99
3336.79 106
3336.93 111
3337.06 114
3337.19 114
3337.32 113
3337.46 111
3337.59 110
3337.72 110
3337.85 114
3337.99 121
3338.12 131
3338.25 144
3338.38 158
3338.52 171
3338.65 181
3338.78 189
3338.91 193
3339.05 193
3339.18 191
3339.31 186
3339.44 181
3339.58 176
3339.71 172
3339.84 167
3339.97 162
3340.11 156
3340.24 148
3340.37 139
3340.50 131
3340.64 122
3340.77 115
3340.90 110
3341.03 105
3341.17 100
3341.30 95
3341.43 89
3341.56 81
3341.70 75
3341.83 69
3341.96 67
3342.10 68
3342.23 72
3342.36 78
3342.49 84
3342.63 87
3342.76 87
3342.89 85
3343.02 80
3343.16 75
3343.29 70
3343.42 69
3343.55 70
3343.69 74
3343.82 80
3343.95 88
3344.08 96
3344.22 105
3344.35 113
3344.48 121
3344.61 126
3344.75 129
3344.88 128
3345.01 123
3345.14 115
3345.28 103
3345.41 91
3345.54 80
3345.68 71
3345.81 67
3345.94 68
3346.07 73
3346.21 81
3346.34 90
3346.47 97
3346.60 101
3346.74 100
3346.87 94
3347.00 84
3347.13 70
3347.27 54
3347.40 38
3347.53 24
3347.67 12
3347.80 6
3347.93 4
3348.06 6
3348.20 12
3348.33 19
3348.46 25
3348.59 30
3348.73 32
3348.86 30
3348.99 25
3349.12 17
3349.26 7
3349.39 0
3349.52 0
3349.66 0
3349.79 0
3349.92 0
3350.05 0
3350.19 0
3350.32 0
3350.45 6
3350.58 21
3350.72 37
3350.85 51
3350.98 63
3351.12 72
3351.25 79
3351.38 83
3351.51 86
3351.65 89
3351.78 93
3351.91 97
3352.04 100
3352.18 104
3352.31 106
3352.44 107
3352.58 106
3352.71 103
3352.84 98
3352.97 92
3353.11 84
3353.24 74
3353.37 64
3353.51 52
3353.64 41
3353.77 29
3353.90 18
3354.04 8
3354.17 0
3354.30 0
3354.44 0
3354.57 0
3354.70 0
3354.83 0
3354.97 1
3355.10 6
3355.23 11
3355.36 15
3355.50 17
3355.63 17
3355.76 17
3355.90 15
3356.03 14
3356.16 12
3356.29 11
3356.43 9
3356.56 6
3356.69 3
3356.83 0
3356.96 0
3357.09 0
3357.22 0
3357.36 0
3357.49 0
3357.62 0
3357.76 0
3357.89 5
3358.02 11
3358.15 15
3358.29 17
3358.42 18
3358.55 18
3358.69 20
3358.82 24
3358.95 31
3359.08 41
3359.22 52
3359.35 65
3359.48 77
3359.62 88
3359.75 97
3359.88 104
3360.02 109
3360.15 112
3360.28 112
3360.41 109
3360.55 104
3360.68 97
3360.81 91
3360.95 86
3361.08 83
3361.21 84
3361.34 89
3361.48 96
3361.61 104
3361.74 111
3361.88 116
3362.01 116
3362.14 113
3362.28 106
3362.41 96
3362.54 84
3362.67 73
3362.81 62
3362.94 53
3363.07 46
3363.21 40
3363.34 35
3363.47 30
3363.61 25
3363.74 19
3363.87 13
3364.00 6
3364.14 0
3364.27 0
3364.40 0
3364.54 0
3364.67 0
3364.80 0
3364.94 0
3365.07 0
3365.20 4
3365.33 16
3365.47 26
3365.60 36
3365.73 43
3365.87 48
3366.00 52
3366.13 54
3366.27 56
3366.40 58
3366.53 58
3366.66 57
3366.80 55
3366.93 52
3367.06 48
3367.20 45
3367.33 44
3367.46 44
3367.60 46
3367.73 50
3367.86 55
3368.00 58
3368.13 60
3368.26 60
3368.39 58
3368.53 55
3368.66 51
3368.79 48
3368.93 46
3369.06 44
3369.19 42
3369.33 40
3369.46 38
3369.59 36
3369.73 35
3369.86 34
3369.99 34
3370.12 36
3370.26 39
3370.39 43
3370.52 48
3370.66 51
3370.79 53
3370.92 52
3371.06 50
3371.19 45
3371.32 39
3371.46 33
3371.59 28
3371.72 25
3371.86 25
3371.99 29
3372.12 35
3372.25 44
3372.39 53
3372.52 62
3372.65 68
3372.79 72
3372.92 72
3373.05 71
3373.19 68
3373.32 66
3373.45 66
3373.59 68
3373.72 73
3373.85 78
3373.99 82
3374.12 85
3374.25 86
3374.39 85
3374.52 84
3374.65 82
3374.79 81
3374.92 82
3375.05 83
3375.19 86
3375.32 89
3375.45 93
3375.58 95
3375.72 97
3375.85 97
3375.98 95
3376.12 93
3376.25 89
3376.38 85
3376.52 80
3376.65 75
3376.78 70
3376.92 65
3377.05 58
3377.18 51
3377.32 44
3377.45 38
3377.58 34
3377.72 31
3377.85 32
3377.98 34
3378.12 38
3378.25 43
3378.38 47
3378.52 51
3378.65 54
3378.78 56
3378.92 57
3379.05 57
3379.18 55
3379.32 53
3379.45 50
3379.58 47
3379.72 46
3379.85 46
3379.98 48
3380.12 51
3380.25 55
3380.38 58
3380.52 60
3380.65 60
3380.78 58
3380.92 56
3381.05 55
3381.18 54
3381.32 55
3381.45 57
3381.58 59
3381.72 61
3381.85 63
3381.98 64
3382.12 65
3382.25 66
3382.38 67
3382.52 67
3382.65 67
3382.78 67
3382.92 67
3383.05 66
3383.18 67
3383.32 67
3383.45 68
3383.58 69
3383.72 70
3383.85 71
3383.98 72
3384.12 73
3384.25 75
3384.38 77
3384.52 80
3384.65 81
3384.78 81
3384.92 79
3385.05 75
3385.18 69
3385.32 62
3385.45 55
3385.58 49
3385.72 45
3385.85 42
3385.98 41
3386.12 41
3386.25 42
3386.38 43
3386.52 44
3386.65 46
3386.79 47
3386.92 48
3387.05 49
3387.19 49
3387.32 49
3387.45 49
3387.59 48
3387.72 48
3387.85 47
3387.99 47
3388.12 47
3388.25 48
3388.39 50
3388.52 51
3388.65 52
3388.79 52
3388.92 52
3389.05 51
3389.19 51
3389.32 53
3389.45 58
3389.59 65
3389.72 76
3389.86 88
3389.99 100
3390.12 111
3390.26 119
3390.39 124
3390.52 127
3390.66 128
3390.79 128
3390.92 129
3391.06 132
3391.19 136
3391.32 142
3391.46 149
3391.59 157
3391.72 166
3391.86 176
3391.99 187
3392.13 198
3392.26 210
3392.39 221
3392.53 230
3392.66 236
3392.79 240
3392.93 241
3393.06 242
3393.19 243
3393.33 246
3393.46 252
3393.59 260
3393.73 269
3393.86 278
3394.00 284
3394.13 286
3394.26 281
3394.40 271
3394.53 255
3394.66 234
3394.80 210
3394.93 183
3395.06 156
3395.20 130
3395.33 105
3395.46 83
3395.60 64
3395.73 49
3395.87 38
3396.00 31
3396.13 28
3396.27 28
3396.40 32
3396.53 38
3396.67 46
3396.80 54
3396.93 61
3397.07 67
3397.20 71
3397.34 74
3397.47 74
3397.60 72
3397.74 70
3397.87 67
3398.00 65
3398.14 63
3398.27 62
3398.41 61
3398.54 62
3398.67 62
3398.81 63
3398.94 63
3399.07 63
3399.21 63
3399.34 64
3399.47 65
3399.61 68
3399.74 73
3399.88 80
3400.01 89
3400.14 98
3400.28 107
3400.41 114
3400.54 119
3400.68 121
3400.81 120
3400.95 115
3401.08 107
3401.21 97
3401.35 87
3401.48 76
3401.61 67
3401.75 59
3401.88 53
3402.02 48
3402.15 44
3402.28 41
3402.42 40
3402.55 41
3402.68 44
3402.82 49
3402.95 55
3403.09 62
3403.22 68
3403.35 73
3403.49 75
3403.62 75
3403.75 74
3403.89 71
3404.02 68
3404.16 65
3404.29 62
3404.42 59
3404.56 55
3404.69 50
3404.82 43
3404.96 33
3405.09 22
3405.23 9
3405.36 0
3405.49 0
3405.63 0
3405.76 0
3405.90 0
3406.03 0
3406.16 0
3406.30 0
3406.43 8
3406.56 19
3406.70 26
3406.83 30
3406.97 31
3407.10 30
3407.23 31
3407.37 33
3407.50 38
3407.63 46
3407.77 57
3407.90 70
3408.04 83
3408.17 95
3408.30 104
3408.44 110
3408.57 111
3408.71 109
3408.84 105
3408.97 98
3409.11 91
3409.24 85
3409.38 80
3409.51 77
3409.64 76
3409.78 74
3409.91 73
3410.04 71
3410.18 69
3410.31 67
3410.45 67
3410.58 68
3410.71 71
3410.85 76
3410.98 82
3411.12 88
3411.25 95
3411.38 100
3411.52 105
3411.65 109
3411.79 112
3411.92 113
3412.05 114
3412.19 113
3412.32 111
3412.46 108
3412.59 104
3412.72 99
3412.86 93
3412.99 86
3413.13 76
3413.26 65
3413.39 52
3413.53 39
3413.66 27
3413.80 16
3413.93 8
3414.06 2
3414.20 0
3414.33 0
3414.47 0
3414.60 0
3414.73 0
3414.87 0
3415.00 0
3415.14 0
3415.27 0
3415.40 1
3415.54 7
3415.67 15
3415.81 23
3415.94 30
3416.07 38
3416.21 45
3416.34 51
3416.48 57
3416.61 63
3416.74 69
3416.88 74
3417.01 78
3417.15 80
3417.28 81
3417.41 79
3417.55 76
3417.68 71
3417.82 65
3417.95 60
3418.08 56
3418.22 53
3418.35 53
3418.49 55
3418.62 59
3418.75 64
3418.89 70
3419.02 76
3419.16 82
3419.29 88
3419.42 92
3419.56 96
3419.69 98
3419.83 99
3419.96 98
3420.10 96
3420.23 92
3420.36 87
3420.50 82
3420.63 77
3420.77 72
3420.90 68
3421.03 66
3421.17 66
3421.30 67
3421.44 70
3421.57 73
3421.70 76
3421.84 78
3421.97 78
3422.11 75
3422.24 71
3422.38 66
3422.51 62
3422.64 58
3422.78 55
3422.91 53
3423.05 52
3423.18 51
3423.31 49
3423.45 46
3423.58 42
3423.72 39
3423.85 36
3423.99 33
3424.12 31
3424.25 29
3424.39 28
3424.52 27
3424.66 26
3424.79 26
3424.92 27
3425.06 28
3425.19 29
3425.33 29
3425.46 29
3425.60 27
3425.73 25
3425.86 21
3426.00 16
3426.13 11
3426.27 6
3426.40 3
3426.54 1
3426.67 0
3426.80 0
3426.94 1
3427.07 2
3427.21 1
3427.34 0
3427.47 0
3427.61 0
3427.74 0
3427.88 0
3428.01 0
3428.15 5
3428.28 15
3428.41 26
3428.55 37
3428.68 46
3428.82 53
3428.95 55
3429.09 54
3429.22 48
3429.35 40
3429.49 31
3429.62 21
3429.76 13
3429.89 7
3430.03 3
3430.16 0
3430.29 0
3430.43 0
3430.56 0
3430.70 0
3430.83 0
3430.97 0
3431.10 2
3431.23 6
3431.37 10
3431.50 16
3431.64 22
3431.77 27
3431.91 31
3432.04 32
3432.17 31
3432.31 27
3432.44 22
3432.58 18
3432.71 16
3432.85 16
3432.98 21
3433.12 28
3433.25 37
3433.38 46
3433.52 54
3433.65 61
3433.79 67
3433.92 74
3434.06 81
3434.19 87
3434.32 94
3434.46 99
3434.59 102
3434.73 101
3434.86 97
3435.00 91
3435.13 84
3435.27 77
3435.40 72
3435.53 67
3435.67 65
3435.80 64
3435.94 64
3436.07 64
3436.21 65
3436.34 66
3436.48 69
3436.61 72
3436.74 76
3436.88 81
3437.01 86
3437.15 92
3437.28 96
3437.42 100
3437.55 103
3437.69 106
3437.82 107
3437.95 107
3438.09 106
3438.22 103
3438.36 98
3438.49 92
3438.63 83
3438.76 73
3438.90 62
3439.03 52
3439.16 43
3439.30 37
3439.43 34
3439.57 35
3439.70 39
3439.84 44
3439.97 50
3440.11 55
3440.24 58
3440.37 59
3440.51 56
3440.64 52
3440.78 48
3440.91 43
3441.05 38
3441.18 35
3441.32 32
3441.45 30
3441.59 27
3441.72 23
3441.85 19
3441.99 14
3442.12 10
3442.26 6
3442.39 4
3442.53 3
3442.66 4
3442.80 5
3442.93 6
3443.07 7
3443.20 7
3443.33 6
3443.47 4
3443.60 1
3443.74 0
3443.87 0
3444.01 0
3444.14 0
3444.28 0
3444.41 0
3444.55 0
3444.68 0
3444.81 2
3444.95 5
3445.08 7
3445.22 9
3445.35 9
3445.49 10
3445.62 11
3445.76 13
3445.89 16
3446.03 20
3446.16 25
3446.30 30
3446.43 35
3446.56 39
3446.70 40
3446.83 40
3446.97 37
3447.10 33
3447.24 29
3447.37 25
3447.51 23
3447.64 25
3447.78 31
3447.91 42
3448.05 56
3448.18 72
3448.31 88
3448.45 103
3448.58 116
3448.72 125
3448.85 131
3448.99 134
3449.12 135
3449.26 134
3449.39 132
3449.53 130
3449.66 127
3449.80 125
3449.93 124
3450.07 122
3450.20 119
3450.33 116
3450.47 112
3450.60 107
3450.74 102
3450.87 96
3451.01 89
3451.14 82
3451.28 74
3451.41 66
3451.55 56
3451.68 47
3451.82 39
3451.95 35
3452.09 35
3452.22 40
3452.36 51
3452.49 66
3452.62 84
3452.76 101
3452.89 116
3453.03 128
3453.16 136
3453.30 139
3453.43 140
3453.57 140
3453.70 139
3453.84 138
3453.97 138
3454.11 140
3454.24 142
3454.38 146
3454.51 152
3454.65 160
3454.78 169
3454.92 179
3455.05 188
3455.19 197
3455.32 204
3455.46 209
3455.59 212
3455.72 211
3455.86 209
3455.99 204
3456.13 199
3456.26 193
3456.40 189
3456.53 186
3456.67 185
3456.80 186
3456.94 187
3457.07 188
3457.21 188
3457.34 184
3457.48 177
3457.61 168
3457.75 156
3457.88 145
3458.02 135
3458.15 127
3458.29 124
3458.42 125
3458.56 130
3458.69 138
3458.83 147
3458.96 158
3459.10 168
3459.23 179
3459.37 189
3459.50 198
3459.63 207
3459.77 214
3459.90 221
3460.04 224
3460.17 225
3460.31 222
3460.44 216
3460.58 208
3460.71 198
3460.85 187
3460.98 176
3461.12 166
3461.25 158
3461.39 152
3461.52 147
3461.66 143
3461.79 141
3461.93 138
3462.06 136
3462.20 134
3462.33 131
3462.47 128
3462.60 124
3462.74 119
3462.87 112
3463.01 103
3463.14 94
3463.28 84
3463.41 76
3463.55 70
3463.68 67
3463.82 66
3463.95 67
3464.09 70
3464.22 74
3464.36 80
3464.49 88
3464.63 98
3464.76 110
3464.90 121
3465.03 132
3465.17 138
3465.30 139
3465.44 135
3465.57 125
3465.71 110
3465.84 93
3465.98 75
3466.11 59
3466.25 46
3466.38 36
3466.52 30
3466.65 28
3466.79 28
3466.92 31
3467.06 36
3467.19 41
3467.33 48
3467.46 56
3467.60 66
3467.73 76
3467.87 87
3468.00 96
3468.14 103
3468.27 107
3468.41 108
3468.54 107
3468.68 103
3468.81 99
3468.95 95
3469.08 93
3469.22 92
3469.35 94
3469.49 97
3469.62 101
3469.76 104
3469.89 106
3470.03 107
3470.16 106
3470.30 104
3470.43 100
3470.57 97
3470.70 94
3470.84 93
3470.97 93
3471.11 94
3471.24 96
3471.38 98
3471.51 100
3471.65 101
3471.78 100
3471.92 96
3472.05 90
3472.19 81
3472.32 71
3472.46 60
3472.60 50
3472.73 42
3472.87 36
3473.00 32
3473.14 29
3473.27 25
3473.41 20
3473.54 12
3473.68 3
3473.81 0
3473.95 0
3474.08 0
3474.22 0
3474.35 0
3474.49 0
3474.62 0
3474.76 0
3474.89 7
3475.03 13
3475.16 19
3475.30 25
3475.43 33
3475.57 42
3475.70 52
3475.84 61
3475.97 69
3476.11 75
3476.24 78
3476.38 80
3476.51 81
3476.65 82
3476.79 83
3476.92 84
3477.06 84
3477.19 84
3477.33 84
3477.46 83
3477.60 82
3477.73 83
3477.87 87
3478.00 93
3478.14 102
3478.27 110
3478.41 117
3478.54 120
3478.68 119
3478.81 114
3478.95 105
3479.08 97
3479.22 89
3479.35 83
3479.49 80
3479.63 79
3479.76 78
3479.90 75
3480.03 71
3480.17 64
3480.30 56
3480.44 47
3480.57 38
3480.71 32
3480.84 27
3480.98 25
3481.11 26
3481.25 28
3481.38 32
3481.52 38
3481.65 45
3481.79 51
3481.93 56
3482.06 58
3482.20 58
3482.33 54
3482.47 48
3482.60 40
3482.74 32
3482.87 25
3483.01 22
3483.14 21
3483.28 23
3483.41 29
3483.55 37
3483.68 46
3483.82 57
3483.96 66
3484.09 74
3484.23 80
3484.36 84
3484.50 85
3484.63 86
3484.77 88
3484.90 92
3485.04 98
3485.17 107
3485.31 116
3485.44 126
3485.58 134
3485.71 140
3485.85 144
3485.99 145
3486.12 145
3486.26 143
3486.39 140
3486.53 134
3486.66 127
3486.80 118
3486.93 107
3487.07 96
3487.20 86
3487.34 77
3487.48 70
3487.61 66
3487.75 65
3487.88 66
3488.02 68
3488.15 72
3488.29 75
3488.42 79
3488.56 82
3488.69 84
3488.83 87
3488.96 88
3489.10 89
3489.24 89
3489.37 88
3489.51 87
3489.64 85
3489.78 84
3489.91 82
3490.05 81
3490.18 81
3490.32 80
3490.45 81
3490.59 82
3490.73 83
3490.86 86
3491.00 90
3491.13 95
3491.27 101
3491.40 108
3491.54 115
3491.67 121
3491.81 127
3491.95 129
3492.08 129
3492.22 126
3492.35 119
3492.49 110
3492.62 99
3492.76 89
3492.89 80
3493.03 72
3493.17 67
3493.30 65
3493.44 65
3493.57 66
3493.71 68
3493.84 70
3493.98 72
3494.11 73
3494.25 73
3494.38 72
3494.52 70
3494.66 70
3494.79 69
3494.93 70
3495.06 70
3495.20 69
3495.33 68
3495.47 66
3495.60 63
3495.74 60
3495.88 59
3496.01 60
3496.15 64
3496.28 70
3496.42 79
3496.55 88
3496.69 98
3496.83 107
3496.96 116
3497.10 123
3497.23 130
3497.37 135
3497.50 140
3497.64 143
3497.77 145
3497.91 147
3498.05 147
3498.18 146
3498.32 142
3498.45 136
3498.59 127
3498.72 116
3498.86 105
3499.00 95
3499.13 88
3499.27 86
3499.40 89
3499.54 95
3499.67 102
3499.81 109
3499.94 115
3500.08 118
3500.22 119
3500.35 118
3500.49 115
3500.62 114
3500.76 113
3500.89 114
3501.03 116
3501.17 119
3501.30 121
3501.44 121
3501.57 118
3501.71 111
3501.84 101
3501.98 89
3502.12 76
3502.25 63
3502.39 51
3502.52 40
3502.66 31
3502.79 25
3502.93 20
3503.07 17
3503.20 18
3503.34 22
3503.47 28
3503.61 38
3503.74 49
3503.88 60
3504.02 69
3504.15 76
3504.29 79
3504.42 79
3504.56 75
3504.69 68
3504.83 60
3504.97 51
3505.10 42
3505.24 33
3505.37 24
3505.51 16
3505.64 9
3505.78 5
3505.92 3
3506.05 2
3506.19 3
3506.32 4
3506.46 5
3506.60 5
3506.73 4
3506.87 2
3507.00 0
3507.14 0
3507.27 0
3507.41 0
3507.55 0
3507.68 0
3507.82 0
3507.95 3
3508.09 7
3508.22 13
3508.36 20
3508.50 29
3508.63 40
3508.77 53
3508.90 65
3509.04 75
3509.18 83
3509.31 87
3509.45 87
3509.58 83
3509.72 77
3509.85 68
3509.99 59
3510.13 50
3510.26 42
3510.40 35
3510.53 29
3510.67 24
3510.81 22
3510.94 22
3511.08 25
3511.21 31
3511.35 40
3511.49 52
3511.62 64
3511.76 77
3511.89 89
3512.03 100
3512.16 109
3512.30 116
3512.44 121
3512.57 124
3512.71 126
3512.84 125
3512.98 123
3513.12 120
3513.25 116
3513.39 112
3513.52 108
3513.66 103
3513.80 97
3513.93 90
3514.07 81
3514.20 70
3514.34 60
3514.48 51
3514.61 45
3514.75 43
3514.88 45
3515.02 50
3515.16 56
3515.29 64
3515.43 71
3515.56 77
3515.70 82
3515.83 85
3515.97 88
3516.11 90
3516.24 90
3516.38 90
3516.51 88
3516.65 87
3516.79 85
3516.92 84
3517.06 85
3517.19 88
3517.33 93
3517.47 99
3517.60 105
3517.74 110
3517.87 114
3518.01 117
3518.15 118
3518.28 117
3518.42 115
3518.55 112
3518.69 109
3518.83 108
3518.96 108
3519.10 110
3519.23 115
3519.37 123
3519.51 132
3519.64 143
3519.78 154
3519.92 164
3520.05 173
3520.19 179
3520.32 183
3520.46 183
3520.60 180
3520.73 172
3520.87 162
3521.00 148
3521.14 133
3521.28 116
3521.41 99
3521.55 84
3521.68 71
3521.82 63
3521.96 59
3522.09 60
3522.23 65
3522.36 72
3522.50 79
3522.64 85
3522.77 87
3522.91 85
3523.04 79
3523.18 69
3523.32 58
3523.45 45
3523.59 34
3523.73 24
3523.86 18
3524.00 14
3524.13 14
3524.27 16
3524.41 22
3524.54 29
3524.68 39
3524.81 49
3524.95 61
3525.09 72
3525.22 82
3525.36 90
3525.50 95
3525.63 97
3525.77 97
3525.90 94
3526.04 90
3526.18 86
3526.31 84
3526.45 83
3526.58 83
3526.72 82
3526.86 81
3526.99 78
3527.13 73
3527.27 69
3527.40 67
3527.54 68
3527.67 71
3527.81 77
3527.95 82
3528.08 85
3528.22 85
3528.36 82
3528.49 77
3528.63 72
3528.76 69
3528.90 69
3529.04 71
3529.17 75
3529.31 78
3529.44 79
3529.58 76
3529.72 71
3529.85 64
3529.99 58
3530.13 52
3530.26 47
3530.40 43
3530.53 39
3530.67 34
3530.81 26
3530.94 16
3531.08 5
3531.22 0
3531.35 0
3531.49 0
3531.62 0
3531.76 0
3531.90 0
3532.03 0
3532.17 2
3532.31 10
3532.44 17
3532.58 21
3532.72 23
3532.85 23
3532.99 21
3533.12 19
3533.26 15
3533.40 12
3533.53 8
3533.67 5
3533.81 3
3533.94 2
3534.08 1
3534.21 2
3534.35 3
3534.49 5
3534.62 8
3534.76 12
3534.90 15
3535.03 19
3535.17 23
3535.31 25
3535.44 26
3535.58 25
3535.71 23
3535.85 20
3535.99 16
3536.12 12
3536.26 10
3536.40 9
3536.53 10
3536.67 14
3536.81 20
3536.94 27
3537.08 35
3537.21 42
3537.35 49
3537.49 54
3537.62 58
3537.76 61
3537.90 62
3538.03 61
3538.17 59
3538.31 55
3538.44 50
3538.58 44
3538.71 37
3538.85 32
3538.99 28
3539.12 27
3539.26 29
3539.40 33
3539.53 38
3539.67 44
3539.81 49
3539.94 53
3540.08 55
3540.22 56
3540.35 55
3540.49 54
3540.62 54
3540.76 54
3540.90 55
3541.03 56
3541.17 58
3541.31 59
3541.44 60
3541.58 60
3541.72 59
3541.85 58
3541.99 58
3542.13 58
3542.26 59
3542.40 61
3542.54 64
3542.67 66
3542.81 67
3542.94 68
3543.08 68
3543.22 67
3543.35 66
3543.49 66
3543.63 66
3543.76 67
3543.90 67
3544.04 67
3544.17 67
3544.31 66
3544.45 64
3544.58 62
3544.72 60
3544.86 57
3544.99 56
3545.13 55
3545.27 55
3545.40 56
3545.54 58
3545.67 59
3545.81 60
3545.95 60
3546.08 58
3546.22 55
3546.36 51
3546.49 47
3546.63 44
3546.77 42
3546.90 40
3547.04 39
3547.18 38
3547.31 37
3547.45 35
3547.59 32
3547.72 27
3547.86 22
3548.00 17
3548.13 14
3548.27 12
3548.41 14
3548.54 18
3548.68 25
3548.82 33
3548.95 41
3549.09 45
3549.23 47
3549.36 46
3549.50 42
3549.64 38
3549.77 35
3549.91 33
3550.05 34
3550.18 37
3550.32 40
3550.46 43
3550.59 45
3550.73 45
3550.87 43
3551.00 39
3551.14 34
3551.28 28
3551.41 23
3551.55 18
3551.69 16
3551.82 16
3551.96 18
3552.10 23
3552.23 29
3552.37 36
3552.51 42
3552.64 46
3552.78 48
3552.92 48
3553.05 46
3553.19 43
3553.33 39
3553.46 35
3553.60 30
3553.74 26
3553.87 21
3554.01 16
3554.15 11
3554.28 6
3554.42 1
3554.56 0
3554.69 0
3554.83 0
3554.97 0
3555.10 0
3555.24 0
3555.38 0
3555.51 2
3555.65 3
3555.79 3
3555.92 4
3556.06 5
3556.20 8
3556.33 14
3556.47 22
3556.61 32
3556.74 42
3556.88 51
3557.02 57
3557.15 61
3557.29 63
3557.43 64
3557.56 66
3557.70 69
3557.84 73
3557.97 79
3558.11 85
3558.25 90
3558.38 91
3558.52 89
3558.66 84
3558.80 77
3558.93 69
3559.07 61
3559.21 55
3559.34 51
3559.48 49
3559.62 47
3559.75 46
3559.89 45
3560.03 45
3560.16 46
3560.30 51
3560.44 58
3560.57 67
3560.71 78
3560.85 88
3560.98 96
3561.12 101
3561.26 102
3561.39 100
3561.53 95
3561.67 88
3561.81 80
3561.94 72
3562.08 64
3562.22 58
3562.35 53
3562.49 50
3562.63 48
3562.76 48
3562.90 49
3563.04 51
3563.17 53
3563.31 57
3563.45 61
3563.58 65
3563.72 70
3563.86 75
3564.00 79
3564.13 80
3564.27 80
3564.41 78
3564.54 74
3564.68 69
3564.82 64
3564.95 59
3565.09 54
3565.23 49
3565.36 44
3565.50 39
3565.64 34
3565.78 29
3565.91 25
3566.05 21
3566.19 18
3566.32 15
3566.46 13
3566.60 11
3566.73 10
3566.87 11
3567.01 15
3567.14 21
3567.28 31
3567.42 42
3567.56 55
3567.69 66
3567.83 74
3567.97 79
3568.10 81
3568.24 79
3568.38 75
3568.51 69
3568.65 64
3568.79 61
3568.93 60
3569.06 61
3569.20 66
3569.34 72
3569.47 79
3569.61 86
3569.75 92
3569.88 95
3570.02 95
3570.16 93
3570.30 88
3570.43 80
3570.57 72
3570.71 64
3570.84 57
3570.98 52
3571.12 50
3571.25 51
3571.39 54
3571.53 60
3571.67 66
3571.80 72
3571.94 77
3572.08 80
3572.21 82
3572.35 82
3572.49 81
3572.63 80
3572.76 80
3572.90 80
3573.04 81
3573.17 83
3573.31 84
3573.45 85
3573.58 85
3573.72 84
3573.86 81
3574.00 76
3574.13 70
3574.27 64
3574.41 59
3574.54 55
3574.68 52
3574.82 52
3574.96 53
3575.09 56
3575.23 58
3575.37 58
3575.50 57
3575.64 53
3575.78 48
3575.92 41
3576.05 36
3576.19 31
3576.33 28
3576.46 26
3576.60 25
3576.74 24
3576.88 23
3577.01 22
3577.15 24
3577.29 28
3577.42 36
3577.56 47
3577.70 61
3577.84 74
3577.97 85
3578.11 93
3578.25 96
3578.38 94
3578.52 90
3578.66 84
3578.80 78
3578.93 73
3579.07 67
3579.21 62
3579.34 56
3579.48 48
3579.62 39
3579.76 28
3579.89 17
3580.03 7
3580.17 0
3580.30 0
3580.44 0
3580.58 0
3580.72 0
3580.85 0
3580.99 0
3581.13 2
3581.27 7
3581.40 11
3581.54 12
3581.68 11
3581.81 9
3581.95 7
3582.09 7
3582.23 10
3582.36 17
3582.50 28
3582.64 40
3582.77 52
3582.91 62
3583.05 68
3583.19 70
3583.32 68
3583.46 66
3583.60 63
3583.74 63
3583.87 67
3584.01 74
3584.15 83
3584.28 93
3584.42 102
3584.56 109
3584.70 113
3584.83 114
3584.97 113
3585.11 110
3585.25 108
3585.38 108
3585.52 111
3585.66 116
3585.80 123
3585.93 132
3586.07 139
3586.21 144
3586.34 146
3586.48 145
3586.62 144
3586.76 142
3586.89 140
3587.03 140
3587.17 140
3587.31 140
3587.44 140
3587.58 138
3587.72 135
3587.86 133
3587.99 132
3588.13 134
3588.27 139
3588.40 146
3588.54 155
3588.68 165
3588.82 174
3588.95 181
3589.09 187
3589.23 191
3589.37 194
3589.50 196
3589.64 198
3589.78 199
3589.92 199
3590.05 199
3590.19 197
3590.33 193
3590.47 188
3590.60 182
3590.74 175
3590.88 167
3591.01 158
3591.15 149
3591.29 141
3591.43 134
3591.56 127
3591.70 121
3591.84 115
3591.98 110
3592.11 106
3592.25 102
3592.39 100
3592.53 99
3592.66 99
3592.80 101
3592.94 104
3593.08 106
3593.21 108
3593.35 107
3593.49 104
3593.63 99
3593.76 92
3593.90 85
3594.04 78
3594.18 71
3594.31 67
3594.45 63
3594.59 61
3594.73 59
3594.86 57
3595.00 54
3595.14 52
3595.28 49
3595.41 48
3595.55 47
3595.69 49
3595.83 51
3595.96 55
3596.10 59
3596.24 62
3596.38 65
3596.51 65
3596.65 64
3596.79 61
3596.93 57
3597.06 52
3597.20 46
3597.34 42
3597.48 38
3597.61 37
3597.75 39
3597.89 45
3598.03 53
3598.16 64
3598.30 75
3598.44 86
3598.58 94
3598.71 99
3598.85 100
3598.99 97
3599.13 91
3599.26 83
3599.40 76
3599.54 70
3599.68 67
3599.81 66
3599.95 69
3600.09 73
3600.23 78
3600.37 84
3600.50 90
3600.64 94
3600.78 99
3600.92 104
3601.05 109
3601.19 114
3601.33 119
3601.47 124
3601.60 129
3601.74 131
3601.88 132
3602.02 131
3602.15 128
3602.29 124
3602.43 121
3602.57 117
3602.70 114
3602.84 111
3602.98 110
3603.12 108
3603.26 105
3603.39 101
3603.53 97
3603.67 93
3603.81 89
3603.94 87
3604.08 86
3604.22 88
3604.36 91
3604.49 96
3604.63 100
3604.77 104
3604.91 107
3605.04 109
3605.18 110
3605.32 109
3605.46 107
3605.60 104
3605.73 99
3605.87 91
3606.01 83
3606.15 73
3606.28 63
3606.42 55
3606.56 47
3606.70 42
3606.83 39
3606.97 36
3607.11 34
3607.25 31
3607.39 27
3607.52 22
3607.66 17
3607.80 12
3607.94 8
3608.07 5
3608.21 3
3608.35 2
3608.49 0
3608.63 0
3608.76 0
3608.90 0
3609.04 0
3609.18 0
3609.31 0
3609.45 0
3609.59 3
3609.73 11
3609.87 18
3610.00 24
3610.14 28
3610.28 31
3610.42 33
3610.55 34
3610.69 34
3610.83 33
3610.97 32
3611.11 30
3611.24 28
3611.38 26
3611.52 24
3611.66 24
3611.79 26
3611.93 28
3612.07 32
3612.21 35
3612.35 37
3612.48 37
3612.62 36
3612.76 34
3612.90 31
3613.03 29
3613.17 28
3613.31 28
3613.45 28
3613.59 29
3613.72 29
3613.86 29
3614.00 27
3614.14 26
3614.28 24
3614.41 23
3614.55 23
3614.69 24
3614.83 26
3614.96 28
3615.10 31
3615.24 34
3615.38 38
3615.52 41
3615.65 44
3615.79 46
3615.93 45
3616.07 42
3616.21 37
3616.34 29
3616.48 21
3616.62 14
3616.76 10
3616.90 9
3617.03 12
3617.17 20
3617.31 30
3617.45 41
3617.58 52
3617.72 60
3617.86 65
3618.00 66
3618.14 65
3618.27 61
3618.41 58
3618.55 55
3618.69 54
3618.83 54
3618.96 55
3619.10 54
3619.24 51
3619.38 46
3619.52 39
3619.65 32
3619.79 26
3619.93 25
3620.07 27
3620.21 33
3620.34 41
3620.48 49
3620.62 55
3620.76 57
3620.90 54
3621.03 47
3621.17 37
3621.31 26
3621.45 15
3621.59 6
3621.72 0
3621.86 0
3622.00 0
3622.14 0
3622.28 0
3622.41 1
3622.55 4
3622.69 7
3622.83 8
3622.97 9
3623.10 10
3623.24 11
3623.38 12
3623.52 13
3623.66 14
3623.79 16
3623.93 17
3624.07 19
3624.21 20
3624.35 21
3624.48 21
3624.62 20
3624.76 18
3624.90 16
3625.04 13
3625.17 10
3625.31 9
3625.45 9
3625.59 10
3625.73 12
3625.86 12
3626.00 11
3626.14 7
3626.28 0
3626.42 0
3626.56 0
3626.69 0
3626.83 0
3626.97 0
3627.11 0
3627.25 13
3627.38 30
3627.52 47
3627.66 61
3627.80 71
3627.94 76
3628.07 77
3628.21 75
3628.35 72
3628.49 71
3628.63 72
3628.77 76
3628.90 82
3629.04 90
3629.18 98
3629.32 106
3629.46 112
3629.59 114
3629.73 113
3629.87 109
3630.01 101
3630.15 91
3630.28 81
3630.42 71
3630.56 63
3630.70 57
3630.84 53
3630.98 52
3631.11 53
3631.25 56
3631.39 58
3631.53 60
3631.67 60
3631.80 59
3631.94 54
3632.08 48
3632.22 40
3632.36 32
3632.50 25
3632.63 20
3632.77 18
3632.91 19
3633.05 21
3633.19 24
3633.33 28
3633.46 31
3633.60 32
3633.74 33
3633.88 32
3634.02 30
3634.15 29
3634.29 29
3634.43 30
3634.57 32
3634.71 35
3634.85 38
3634.98 40
3635.12 40
3635.26 38
3635.40 35
3635.54 32
3635.68 28
3635.81 26
3635.95 26
3636.09 27
3636.23 28
3636.37 30
3636.50 30
3636.64 30
3636.78 30
3636.92 29
3637.06 30
3637.20 31
3637.33 33
3637.47 36
3637.61 38
3637.75 40
3637.89 41
3638.03 41
3638.16 41
3638.30 41
3638.44 42
3638.58 44
3638.72 46
3638.86 48
3638.99 49
3639.13 51
3639.27 53
3639.41 56
3639.55 60
3639.69 65
3639.82 70
3639.96 76
3640.10 80
3640.24 84
3640.38 87
3640.52 90
3640.65 92
3640.79 93
3640.93 94
3641.07 93
3641.21 91
3641.35 87
3641.48 83
3641.62 79
3641.76 75
3641.90 73
3642.04 73
3642.18 75
3642.32 78
3642.45 81
3642.59 83
3642.73 85
3642.87 84
3643.01 83
3643.15 80
3643.28 77
3643.42 73
3643.56 69
3643.70 65
3643.84 62
3643.98 60
3644.11 59
3644.25 60
3644.39 65
3644.53 71
3644.67 79
3644.81 88
3644.94 96
3645.08 102
3645.22 106
3645.36 108
3645.50 108
3645.64 105
3645.78 101
3645.91 97
3646.05 92
3646.19 87
3646.33 82
3646.47 78
3646.61 75
3646.74 72
3646.88 69
3647.02 66
3647.16 64
3647.30 61
3647.44 58
3647.58 54
3647.71 51
3647.85 47
3647.99 42
3648.13 37
3648.27 32
3648.41 28
3648.55 25
3648.68 25
3648.82 27
3648.96 31
3649.10 36
3649.24 43
3649.38 51
3649.52 57
3649.65 63
3649.79 68
3649.93 71
3650.07 72
3650.21 73
3650.35 71
3650.48 69
3650.62 64
3650.76 59
3650.90 52
3651.04 46
3651.18 40
3651.32 35
3651.45 32
3651.59 32
3651.73 32
3651.87 33
3652.01 34
3652.15 34
3652.29 32
3652.42 27
3652.56 20
3652.70 12
3652.84 3
3652.98 0
3653.12 0
3653.26 0
3653.39 0
3653.53 0
3653.67 0
3653.81 0
3653.95 3
3654.09 6
3654.23 9
3654.37 10
3654.50 11
3654.64 11
3654.78 12
3654.92 14
3655.06 17
3655.20 21
3655.34 26
3655.47 32
3655.61 39
3655.75 47
3655.89 56
3656.03 64
3656.17 71
3656.31 76
3656.44 79
3656.58 78
3656.72 75
3656.86 69
3657.00 62
3657.14 55
3657.28 49
3657.42 46
3657.55 44
3657.69 44
3657.83 45
3657.97 46
3658.11 47
3658.25 48
3658.39 48
3658.53 47
3658.66 45
3658.80 42
3658.94 39
3659.08 37
3659.22 34
3659.36 32
3659.50 30
3659.63 28
3659.77 26
3659.91 24
3660.05 21
3660.19 17
3660.33 13
3660.47 10
3660.61 7
3660.74 5
3660.88 5
3661.02 6
3661.16 8
3661.30 13
3661.44 19
3661.58 25
3661.72 32
3661.85 37
3661.99 40
3662.13 39
3662.27 35
3662.41 29
3662.55 22
3662.69 15
3662.83 9
3662.96 6
3663.10 4
3663.24 5
3663.38 6
3663.52 8
3663.66 9
3663.80 10
3663.94 10
3664.08 10
3664.21 10
3664.35 10
3664.49 12
3664.63 15
3664.77 18
3664.91 22
3665.05 26
3665.19 29
3665.32 30
3665.46 29
3665.60 28
3665.74 27
3665.88 25
3666.02 24
3666.16 23
3666.30 23
3666.44 23
3666.57 23
3666.71 23
3666.85 24
3666.99 26
3667.13 29
3667.27 32
3667.41 36
3667.55 40
3667.68 43
3667.82 45
3667.96 47
3668.10 49
3668.24 51
3668.38 53
3668.52 54
3668.66 53
3668.80 50
3668.93 44
3669.07 37
3669.21 30
3669.35 25
3669.49 24
3669.63 27
3669.77 34
3669.91 43
3670.05 53
3670.19 61
3670.32 66
3670.46 67
3670.60 64
3670.74 58
3670.88 49
3671.02 38
3671.16 27
3671.30 16
3671.44 7
3671.57 0
3671.71 0
3671.85 0
3671.99 0
3672.13 0
3672.27 0
3672.41 0
3672.55 4
3672.69 16
3672.83 30
3672.96 44
3673.10 56
3673.24 64
3673.38 67
3673.52 65
3673.66 59
3673.80 51
3673.94 42
3674.08 33
3674.21 26
3674.35 20
3674.49 16
3674.63 13
3674.77 11
3674.91 11
3675.05 12
3675.19 14
3675.33 18
3675.47 22
3675.61 26
3675.74 29
3675.88 32
3676.02 32
3676.16 31
3676.30 29
3676.44 26
3676.58 23
3676.72 20
3676.86 16
3677.00 12
3677.13 9
3677.27 5
3677.41 1
3677.55 0
3677.69 0
3677.83 0
3677.97 2
3678.11 5
3678.25 8
3678.39 10
3678.53 10
3678.66 9
3678.80 7
3678.94 4
3679.08 0
3679.22 0
3679.36 0
3679.50 0
3679.64 0
3679.78 0
3679.92 0
3680.06 0
3680.19 0
3680.33 3
3680.47 6
3680.61 9
3680.75 10
3680.89 9
3681.03 5
3681.17 1
3681.31 0
3681.45 0
3681.59 0
3681.72 0
3681.86 2
3682.00 7
3682.14 13
3682.28 18
3682.42 22
3682.56 25
3682.70 25
3682.84 24
3682.98 22
3683.12 18
3683.26 14
3683.39 9
3683.53 5
3683.67 3
3683.81 4
3683.95 8
3684.09 13
3684.23 20
3684.37 27
3684.51 32
3684.65 36
3684.79 40
3684.93 43
3685.06 47
3685.20 53
3685.34 59
3685.48 65
3685.62 71
3685.76 75
3685.90 76
3686.04 75
3686.18 71
3686.32 67
3686.46 63
3686.60 60
3686.74 59
3686.87 59
3687.01 62
3687.15 67
3687.29 72
3687.43 77
3687.57 80
3687.71 82
3687.85 81
3687.99 78
3688.13 72
3688.27 66
3688.41 59
3688.55 52
3688.68 44
3688.82 37
3688.96 31
3689.10 26
3689.24 22
3689.38 19
3689.52 17
3689.66 15
3689.80 13
3689.94 11
3690.08 9
3690.22 6
3690.36 5
3690.50 6
3690.64 7
3690.77 10
3690.91 14
3691.05 17
3691.19 20
3691.33 22
3691.47 22
3691.61 21
3691.75 19
3691.89 17
3692.03 13
3692.17 9
3692.31 4
3692.45 0
3692.59 0
3692.72 0
3692.86 0
3693.00 0
3693.14 0
3693.28 0
3693.42 0
3693.56 6
3693.70 21
3693.84 39
3693.98 57
3694.12 75
3694.26 89
3694.40 99
3694.54 103
3694.68 101
3694.82 93
3694.95 80
3695.09 65
3695.23 49
3695.37 36
3695.51 26
3695.65 21
3695.79 20
3695.93 22
3696.07 28
3696.21 34
3696.35 40
3696.49 46
3696.63 49
3696.77 52
3696.91 53
3697.05 53
3697.19 53
3697.32 53
3697.46 55
3697.60 58
3697.74 61
3697.88 66
3698.02 70
3698.16 74
3698.30 76
3698.44 76
3698.58 74
3698.72 69
3698.86 63
3699.00 56
3699.14 50
3699.28 45
3699.42 43
3699.56 43
3699.70 45
3699.84 49
3699.97 53
3700.11 57
3700.25 58
3700.39 58
3700.53 57
3700.67 56
3700.81 58
3700.95 63
3701.09 71
3701.23 81
3701.37 91
3701.51 100
3701.65 106
3701.79 108
3701.93 107
3702.07 103
3702.21 99
3702.35 95
3702.49 92
3702.63 91
3702.76 91
3702.90 94
3703.04 98
3703.18 104
3703.32 111
3703.46 119
3703.60 127
3703.74 133
3703.88 135
3704.02 135
3704.16 130
3704.30 122
3704.44 113
3704.58 105
3704.72 99
3704.86 95
3705.00 95
3705.14 98
3705.28 102
3705.42 107
3705.56 111
3705.70 114
3705.84 115
3705.97 114
3706.11 112
3706.25 109
3706.39 108
3706.53 108
3706.67 110
3706.81 116
3706.95 125
3707.09 137
3707.23 149
3707.37 161
3707.51 170
3707.65 175
3707.79 175
3707.93 171
3708.07 164
3708.21 155
3708.35 145
3708.49 136
3708.63 129
3708.77 124
3708.91 121
3709.05 121
3709.19 123
3709.33 126
3709.47 130
3709.61 135
3709.74 138
3709.88 140
3710.02 140
3710.16 138
3710.30 133
3710.44 128
3710.58 122
3710.72 116
3710.86 110
3711.00 106
3711.14 102
3711.28 99
3711.42 94
3711.56 89
3711.70 83
3711.84 77
3711.98 72
3712.12 69
3712.26 69
3712.40 74
3712.54 84
3712.68 98
3712.82 113
3712.96 129
3713.10 143
3713.24 154
3713.38 161
3713.52 164
3713.66 164
3713.80 162
3713.94 160
3714.08 158
3714.22 158
3714.36 158
3714.50 159
3714.64 160
3714.77 161
3714.91 160
3715.05 158
3715.19 155
3715.33 151
3715.47 145
3715.61 139
3715.75 132
3715.89 126
3716.03 122
3716.17 119
3716.31 117
3716.45 118
3716.59 118
3716.73 118
3716.87 117
3717.01 113
3717.15 109
3717.29 103
3717.43 98
3717.57 93
3717.71 91
3717.85 91
3717.99 93
3718.13 96
3718.27 99
3718.41 101
3718.55 102
3718.69 101
3718.83 100
3718.97 97
3719.11 95
3719.25 93
3719.39 94
3719.53 96
3719.67 101
3719.81 107
3719.95 113
3720.09 118
3720.23 121
3720.37 121
3720.51 117
3720.65 111
3720.79 104
3720.93 95
3721.07 85
3721.21 76
3721.35 65
3721.49 55
3721.63 45
3721.77 36
3721.91 29
3722.05 25
3722.19 24
3722.33 27
3722.47 34
3722.61 43
3722.75 52
3722.89 61
3723.03 68
3723.17 74
3723.31 77
3723.45 78
3723.59 78
3723.73 75
3723.86 71
3724.00 65
3724.14 58
3724.28 50
3724.42 41
3724.56 32
3724.70 25
3724.84 18
3724.98 14
3725.12 12
3725.26 12
3725.40 15
3725.54 20
3725.68 25
3725.82 31
3725.96 37
3726.10 41
3726.24 44
3726.38 46
3726.52 46
3726.66 45
3726.80 43
3726.94 41
3727.08 40
3727.22 41
3727.36 43
3727.50 46
3727.64 51
3727.78 55
3727.92 58
3728.06 58
3728.20 55
3728.34 48
3728.48 37
3728.62 24
3728.76 11
3728.90 0
3729.04 0
3729.18 0
3729.32 0
3729.46 0
3729.60 0
3729.74 0
3729.88 0
3730.02 3
3730.16 6
3730.30 8
3730.44 11
3730.58 13
3730.72 17
3730.86 21
3731.01 27
3731.15 34
3731.29 42
3731.43 50
3731.57 57
3731.71 63
3731.85 67
3731.99 68
3732.13 68
3732.27 67
3732.41 65
3732.55 62
3732.69 60
3732.83 58
3732.97 57
3733.11 56
3733.25 56
3733.39 57
3733.53 58
3733.67 61
3733.81 64
3733.95 68
3734.09 72
3734.23 74
3734.37 75
3734.51 73
3734.65 69
3734.79 61
3734.93 53
3735.07 44
3735.21 37
3735.35 32
3735.49 30
3735.63 33
3735.77 39
3735.91 48
3736.05 58
3736.19 70
3736.33 81
3736.47 92
3736.61 101
3736.75 108
3736.89 114
3737.03 117
3737.17 118
3737.31 118
3737.45 117
3737.59 116
3737.73 116
3737.87 116
3738.01 117
3738.15 118
3738.29 118
3738.43 119
3738.57 119
3738.71 120
3738.85 122
3738.99 126
3739.13 132
3739.27 138
3739.41 143
3739.55 147
3739.69 149
3739.83 149
3739.97 146
3740.12 141
3740.26 135
3740.40 127
3740.54 118
3740.68 109
3740.82 99
3740.96 90
3741.10 83
3741.24 78
3741.38 76
3741.52 76
3741.66 79
3741.80 84
3741.94 91
3742.08 99
3742.22 107
3742.36 115
3742.50 122
3742.64 127
3742.78 131
3742.92 132
3743.06 131
3743.20 129
3743.34 127
3743.48 123
3743.62 120
3743.76 118
3743.90 115
3744.04 112
3744.18 108
3744.32 104
3744.46 99
3744.60 93
3744.74 88
3744.88 84
3745.03 82
3745.17 81
3745.31 82
3745.45 83
3745.59 85
3745.73 86
3745.87 86
3746.01 84
3746.15 80
3746.29 74
3746.43 67
3746.57 61
3746.71 54
3746.85 49
3746.99 46
3747.13 46
3747.27 48
3747.41 52
3747.55 57
3747.69 61
3747.83 65
3747.97 68
3748.11 70
3748.25 70
3748.39 71
3748.53 71
3748.67 72
3748.81 72
3748.96 72
3749.10 71
3749.24 70
3749.38 68
3749.52 67
3749.66 67
3749.80 68
3749.94 72
3750.08 76
3750.22 81
3750.36 84
3750.50 85
3750.64 82
3750.78 76
3750.92 67
3751.06 57
3751.20 46
3751.34 37
3751.48 29
3751.62 24
3751.76 20
3751.90 16
3752.04 13
3752.19 10
3752.33 7
3752.47 4
3752.61 3
3752.75 4
3752.89 7
3753.03 13
3753.17 21
3753.31 29
3753.45 39
3753.59 49
3753.73 58
3753.87 68
3754.01 76
3754.15 83
3754.29 88
3754.43 92
3754.57 94
3754.71 94
3754.85 93
3755.00 92
3755.14 91
3755.28 90
3755.42 90
3755.56 89
3755.70 90
3755.84 89
3755.98 89
3756.12 86
3756.26 82
3756.40 76
3756.54 68
3756.68 58
3756.82 46
3756.96 33
3757.10 20
3757.24 7
3757.38 0
3757.52 0
3757.67 0
3757.81 0
3757.95 0
3758.09 0
3758.23 0
3758.37 0
3758.51 6
3758.65 15
3758.79 23
3758.93 28
3759.07 30
3759.21 30
3759.35 28
3759.49 25
3759.63 22
3759.77 20
3759.91 20
3760.06 22
3760.20 25
3760.34 29
3760.48 33
3760.62 37
3760.76 40
3760.90 41
3761.04 42
3761.18 42
3761.32 43
3761.46 45
3761.60 50
3761.74 55
3761.88 63
3762.02 70
3762.17 78
3762.31 84
3762.45 88
3762.59 90
3762.73 91
3762.87 90
3763.01 88
3763.15 86
3763.29 84
3763.43 82
3763.57 81
3763.71 81
3763.85 82
3763.99 86
3764.13 90
3764.28 96
3764.42 101
3764.56 107
3764.70 111
3764.84 114
3764.98 115
3765.12 114
3765.26 112
3765.40 108
3765.54 104
3765.68 99
3765.82 94
3765.96 90
3766.10 87
3766.25 85
3766.39 84
3766.53 84
3766.67 82
3766.81 80
3766.95 76
3767.09 69
3767.23 61
3767.37 52
3767.51 43
3767.65 35
3767.79 29
3767.93 25
3768.07 23
3768.22 23
3768.36 25
3768.50 27
3768.64 29
3768.78 32
3768.92 34
3769.06 38
3769.20 42
3769.34 47
3769.48 52
3769.62 57
3769.76 60
3769.90 61
3770.05 60
3770.19 55
3770.33 50
3770.47 44
3770.61 39
3770.75 36
3770.89 36
3771.03 39
3771.17 43
3771.31 47
3771.45 51
3771.59 55
3771.74 58
3771.88 60
3772.02 60
3772.16 60
3772.30 59
3772.44 58
3772.58 57
3772.72 57
3772.86 56
3773.00 57
3773.14 57
3773.28 58
3773.43 59
3773.57 61
3773.71 64
3773.85 66
3773.99 67
3774.13 68
3774.27 67
3774.41 66
3774.55 64
3774.69 62
3774.83 61
3774.98 60
3775.12 58
3775.26 56
3775.40 52
3775.54 48
3775.68 43
3775.82 38
3775.96 36
3776.10 36
3776.24 39
3776.38 45
3776.53 52
3776.67 59
3776.81 65
3776.95 69
3777.09 69
3777.23 68
3777.37 64
3777.51 59
3777.65 54
3777.79 50
3777.93 49
3778.08 50
3778.22 52
3778.36 54
3778.50 55
3778.64 54
3778.78 50
3778.92 43
3779.06 34
3779.20 24
3779.34 15
3779.49 6
3779.63 0
3779.77 0
3779.91 0
3780.05 0
3780.19 0
3780.33 0
3780.47 0
3780.61 0
3780.75 1
3780.90 2
3781.04 2
3781.18 3
3781.32 5
3781.46 10
3781.60 18
3781.74 28
3781.88 41
3782.02 55
3782.16 68
3782.31 78
3782.45 85
3782.59 87
3782.73 85
3782.87 79
3783.01 71
3783.15 63
3783.29 54
3783.43 47
3783.57 41
3783.72 36
3783.86 33
3784.00 31
3784.14 32
3784.28 36
3784.42 42
3784.56 50
3784.70 58
3784.84 67
3784.99 74
3785.13 80
3785.27 84
3785.41 87
3785.55 91
3785.69 95
3785.83 101
3785.97 108
3786.11 116
3786.26 124
3786.40 131
3786.54 137
3786.68 143
3786.82 148
3786.96 153
3787.10 158
3787.24 163
3787.38 166
3787.53 167
3787.67 166
3787.81 163
3787.95 157
3788.09 151
3788.23 145
3788.37 140
3788.51 139
3788.65 142
3788.80 149
3788.94 161
3789.08 177
3789.22 197
3789.36 218
3789.50 240
3789.64 260
3789.78 279
3789.92 294
3790.07 305
3790.21 314
3790.35 320
3790.49 325
3790.63 329
3790.77 331
3790.91 333
3791.05 332
3791.20 329
3791.34 324
3791.48 320
3791.62 316
3791.76 316
3791.90 319
3792.04 324
3792.18 331
3792.32 336
3792.47 339
3792.61 339
3792.75 335
3792.89 328
3793.03 320
3793.17 311
3793.31 301
3793.45 291
3793.60 281
3793.74 270
3793.88 259
3794.02 248
3794.16 238
3794.30 228
3794.44 220
3794.58 215
3794.73 213
3794.87 216
3795.01 222
3795.15 231
3795.29 242
3795.43 253
3795.57 260
3795.71 263
3795.86 261
3796.00 252
3796.14 240
3796.28 224
3796.42 207
3796.56 191
3796.70 177
3796.85 165
3796.99 154
3797.13 145
3797.27 137
3797.41 130
3797.55 123
3797.69 118
3797.83 115
3797.98 116
3798.12 120
3798.26 128
3798.40 139
3798.54 150
3798.68 159
3798.82 165
3798.96 167
3799.11 166
3799.25 162
3799.39 159
3799.53 158
3799.67 161
3799.81 168
3799.95 177
3800.10 187
3800.24 194
3800.38 196
3800.52 191
3800.66 181
3800.80 165
3800.94 148
3801.09 130
3801.23 116
3801.37 105
3801.51 98
3801.65 94
3801.79 93
3801.93 93
3802.08 93
3802.22 94
3802.36 95
3802.50 97
3802.64 100
3802.78 105
3802.92 112
3803.06 119
3803.21 126
3803.35 133
3803.49 140
3803.63 145
3803.77 150
3803.91 155
3804.05 160
3804.20 166
3804.34 172
3804.48 179
3804.62 183
3804.76 185
3804.90 184
3805.05 178
3805.19 168
3805.33 154
3805.47 139
3805.61 123
3805.75 107
3805.89 93
3806.04 81
3806.18 72
3806.32 66
3806.46 63
3806.60 63
3806.74 65
3806.88 69
3807.03 72
3807.17 75
3807.31 77
3807.45 78
3807.59 77
3807.73 75
3807.87 74
3808.02 72
3808.16 71
3808.30 70
3808.44 68
3808.58 67
3808.72 65
3808.87 64
3809.01 65
3809.15 67
3809.29 71
3809.43 77
3809.57 83
3809.71 89
3809.86 95
3810.00 101
3810.14 107
3810.28 112
3810.42 117
3810.56 120
3810.71 122
3810.85 122
3810.99 120
3811.13 116
3811.27 110
3811.41 103
3811.55 97
3811.70 92
3811.84 89
3811.98 90
3812.12 95
3812.26 102
3812.40 112
3812.55 121
3812.69 130
3812.83 137
3812.97 141
3813.11 143
3813.25 144
3813.40 144
3813.54 144
3813.68 145
3813.82 148
3813.96 151
3814.10 155
3814.24 158
3814.39 160
3814.53 159
3814.67 156
3814.81 152
3814.95 146
3815.09 139
3815.24 133
3815.38 128
3815.52 122
3815.66 116
3815.80 109
3815.94 99
3816.09 88
3816.23 75
3816.37 62
3816.51 50
3816.65 42
3816.79 39
3816.94 42
3817.08 49
3817.22 60
3817.36 73
3817.50 87
3817.64 99
3817.79 110
3817.93 117
3818.07 122
3818.21 125
3818.35 127
3818.49 128
3818.64 130
3818.78 133
3818.92 138
3819.06 144
3819.20 152
3819.35 158
3819.49 164
3819.63 169
3819.77 171
3819.91 171
3820.05 170
3820.20 169
3820.34 169
3820.48 170
3820.62 172
3820.76 175
3820.90 178
3821.05 180
3821.19 181
3821.33 181
3821.47 180
3821.61 178
3821.75 177
3821.90 177
3822.04 178
3822.18 180
3822.32 184
3822.46 188
3822.61 193
3822.75 198
3822.89 202
3823.03 204
3823.17 204
3823.31 202
3823.46 198
3823.60 192
3823.74 185
3823.88 177
3824.02 168
3824.17 158
3824.31 147
3824.45 136
3824.59 124
3824.73 113
3824.87 103
3825.02 95
3825.16 89
3825.30 83
3825.44 80
3825.58 77
3825.73 75
3825.87 74
3826.01 75
3826.15 75
3826.29 77
3826.43 78
3826.58 78
3826.72 78
3826.86 78
3827.00 79
3827.14 81
3827.29 85
3827.43 91
3827.57 99
3827.71 108
3827.85 118
3827.99 127
3828.14 136
3828.28 143
3828.42 149
3828.56 154
3828.70 157
3828.85 158
3828.99 156
3829.13 151
3829.27 143
3829.41 132
3829.56 120
3829.70 107
3829.84 96
3829.98 87
3830.12 81
3830.27 77
3830.41 75
3830.55 74
3830.69 74
3830.83 74
3830.97 75
3831.12 76
3831.26 77
3831.40 78
3831.54 79
3831.68 80
3831.83 80
3831.97 78
3832.11 75
3832.25 71
3832.39 68
3832.54 66
3832.68 64
3832.82 64
3832.96 64
3833.10 63
3833.25 62
3833.39 59
3833.53 54
3833.67 49
3833.81 44
3833.96 40
3834.10 39
3834.24 40
3834.38 44
3834.52 50
3834.67 57
3834.81 64
3834.95 68
3835.09 70
3835.23 69
3835.38 65
3835.52 59
3835.66 54
3835.80 50
3835.94 50
3836.09 54
3836.23 62
3836.37 73
3836.51 87
3836.65 102
3836.80 118
3836.94 133
3837.08 147
3837.22 157
3837.36 165
3837.51 169
3837.65 169
3837.79 166
3837.93 162
3838.07 156
3838.22 151
3838.36 147
3838.50 144
3838.64 143
3838.79 142
3838.93 143
3839.07 143
3839.21 142
3839.35 140
3839.50 136
3839.64 129
3839.78 122
3839.92 113
3840.06 105
3840.21 100
3840.35 97
3840.49 98
3840.63 101
3840.77 104
3840.92 107
3841.06 108
3841.20 106
3841.34 101
3841.49 95
3841.63 88
3841.77 81
3841.91 75
3842.05 70
3842.20 67
3842.34 66
3842.48 66
3842.62 68
3842.76 72
3842.91 76
3843.05 80
3843.19 85
3843.33 89
3843.48 93
3843.62 96
3843.76 100
3843.90 102
3844.04 104
3844.19 103
3844.33 101
3844.47 96
3844.61 90
3844.75 83
3844.90 77
3845.04 70
3845.18 65
3845.32 61
3845.47 57
3845.61 53
3845.75 48
3845.89 43
3846.03 38
3846.18 31
3846.32 25
3846.46 18
3846.60 13
3846.75 9
3846.89 7
3847.03 7
3847.17 8
3847.31 10
3847.46 12
3847.60 16
3847.74 20
3847.88 25
3848.03 31
3848.17 38
3848.31 45
3848.45 52
3848.59 57
3848.74 62
3848.88 66
3849.02 68
3849.16 69
3849.31 69
3849.45 69
3849.59 67
3849.73 65
3849.88 61
3850.02 57
3850.16 52
3850.30 47
3850.44 41
3850.59 36
3850.73 33
3850.87 32
3851.01 34
3851.16 38
3851.30 44
3851.44 51
3851.58 58
3851.73 63
3851.87 66
3852.01 66
3852.15 63
3852.29 57
3852.44 49
3852.58 40
3852.72 31
3852.86 24
3853.01 18
3853.15 16
3853.29 16
3853.43 20
3853.58 25
3853.72 31
3853.86 38
3854.00 43
3854.14 47
3854.29 48
3854.43 47
3854.57 45
3854.71 42
3854.86 38
3855.00 34
3855.14 30
3855.28 25
3855.43 21
3855.57 15
3855.71 8
3855.85 0
3856.00 0
3856.14 0
3856.28 0
3856.42 0
3856.57 0
3856.71 0
3856.85 0
3856.99 3
3857.14 17
3857.28 32
3857.42 47
3857.56 61
3857.70 73
3857.85 83
3857.99 90
3858.13 95
3858.27 97
3858.42 97
3858.56 95
3858.70 91
3858.84 85
3858.99 80
3859.13 75
3859.27 73
3859.41 72
3859.56 73
3859.70 75
3859.84 77
3859.98 78
3860.13 75
3860.27 70
3860.41 60
3860.55 49
3860.70 36
3860.84 24
3860.98 14
3861.12 8
3861.27 6
3861.41 9
3861.55 16
3861.69 26
3861.84 38
3861.98 49
3862.12 59
3862.26 65
3862.41 67
3862.55 65
3862.69 59
3862.83 52
3862.98 46
3863.12 43
3863.26 43
3863.40 47
3863.55 54
3863.69 64
3863.83 72
3863.97 79
3864.12 83
3864.26 83
3864.40 81
3864.54 77
3864.69 74
3864.83 72
3864.97 71
3865.11 72
3865.26 72
3865.40 73
3865.54 73
3865.68 72
3865.83 71
3865.97 69
3866.11 67
3866.26 65
3866.40 62
3866.54 58
3866.68 52
3866.83 45
3866.97 37
3867.11 29
3867.25 23
3867.40 18
3867.54 14
3867.68 13
3867.82 12
3867.97 13
3868.11 13
3868.25 13
3868.39 12
3868.54 12
3868.68 12
3868.82 12
3868.96 15
3869.11 18
3869.25 22
3869.39 28
3869.54 34
3869.68 40
3869.82 47
3869.96 54
3870.11 61
3870.25 67
3870.39 74
3870.53 80
3870.68 85
3870.82 89
3870.96 92
3871.10 94
3871.25 97
3871.39 100
3871.53 104
3871.68 108
3871.82 113
3871.96 117
3872.10 120
3872.25 122
3872.39 121
3872.53 117
3872.67 111
3872.82 102
3872.96 91
3873.10 79
3873.25 67
3873.39 56
3873.53 46
3873.67 38
3873.82 31
3873.96 25
3874.10 20
3874.24 16
3874.39 14
3874.53 13
3874.67 14
3874.82 17
3874.96 21
3875.10 25
3875.24 27
3875.39 27
3875.53 26
3875.67 23
3875.81 20
3875.96 20
3876.10 24
3876.24 32
3876.39 43
3876.53 55
3876.67 66
3876.81 75
3876.96 80
3877.10 80
3877.24 77
3877.39 70
3877.53 61
3877.67 53
3877.81 46
3877.96 41
3878.10 38
3878.24 38
3878.38 40
3878.53 43
3878.67 45
3878.81 46
3878.96 46
3879.10 44
3879.24 42
3879.38 39
3879.53 35
3879.67 32
3879.81 29
3879.96 26
3880.10 25
3880.24 24
3880.38 25
3880.53 26
3880.67 29
3880.81 33
3880.96 38
3881.10 44
3881.24 49
3881.38 53
3881.53 56
3881.67 57
3881.81 56
3881.96 55
3882.10 55
3882.24 56
3882.38 58
3882.53 61
3882.67 64
3882.81 68
3882.96 70
3883.10 72
3883.24 74
3883.38 76
3883.53 78
3883.67 81
3883.81 84
3883.96 85
3884.10 84
3884.24 80
3884.38 75
3884.53 69
3884.67 64
3884.81 61
3884.96 61
3885.10 62
3885.24 64
3885.39 64
3885.53 61
3885.67 55
3885.81 44
3885.96 30
3886.10 13
3886.24 0
3886.39 0
3886.53 0
3886.67 0
3886.81 0
3886.96 0
3887.10 0
3887.24 0
3887.39 4
3887.53 24
3887.67 45
3887.82 64
3887.96 80
3888.10 93
3888.24 102
3888.39 107
3888.53 111
3888.67 114
3888.82 117
3888.96 119
3889.10 123
3889.25 126
3889.39 129
3889.53 133
3889.67 136
3889.82 140
3889.96 145
3890.10 150
3890.25 154
3890.39 159
3890.53 162
3890.68 164
3890.82 164
3890.96 164
3891.11 163
3891.25 161
3891.39 158
3891.53 154
3891.68 148
3891.82 141
3891.96 133
3892.11 126
3892.25 119
3892.39 114
3892.54 109
3892.68 105
3892.82 100
3892.96 95
3893.11 91
3893.25 88
3893.39 86
3893.54 84
3893.68 84
3893.82 83
3893.97 82
3894.11 79
3894.25 75
3894.40 72
3894.54 69
3894.68 68
3894.83 68
3894.97 69
3895.11 69
3895.25 67
3895.40 64
3895.54 61
3895.68 58
3895.83 57
3895.97 58
3896.11 61
3896.26 66
3896.40 71
3896.54 76
3896.69 79
3896.83 81
3896.97 80
3897.12 78
3897.26 75
3897.40 72
3897.54 69
3897.69 66
3897.83 64
3897.97 63
3898.12 63
3898.26 65
3898.40 67
3898.55 70
3898.69 74
3898.83 78
3898.98 81
3899.12 85
3899.26 89
3899.41 93
3899.55 96
3899.69 98
3899.84 101
3899.98 104
3900.12 108
3900.27 113
3900.41 118
3900.55 122
3900.69 125
3900.84 126
3900.98 123
3901.12 117
3901.27 108
3901.41 98
3901.55 89
3901.70 81
3901.84 76
3901.98 73
3902.13 71
3902.27 71
3902.41 70
3902.56 68
3902.70 66
3902.84 62
3902.99 58
3903.13 54
3903.27 49
3903.42 45
3903.56 41
3903.70 37
3903.85 34
3903.99 31
3904.13 29
3904.28 29
3904.42 31
3904.56 35
3904.71 41
3904.85 51
3904.99 62
3905.14 74
3905.28 85
3905.42 94
3905.57 102
3905.71 106
3905.85 108
3906.00 109
3906.14 108
3906.28 107
3906.43 105
3906.57 102
3906.71 99
3906.86 95
3907.00 91
3907.14 87
3907.29 84
3907.43 82
3907.57 84
3907.72 88
3907.86 95
3908.00 103
3908.15 112
3908.29 121
3908.43 129
3908.58 134
3908.72 137
3908.86 135
3909.01 130
3909.15 121
3909.29 111
3909.44 99
3909.58 88
3909.72 80
3909.87 74
3910.01 72
3910.15 73
3910.30 75
3910.44 77
3910.58 77
3910.73 77
3910.87 74
3911.01 69
3911.16 65
3911.30 60
3911.44 56
3911.59 52
3911.73 50
3911.87 49
3912.02 49
3912.16 52
3912.30 56
3912.45 62
3912.59 68
3912.73 75
3912.88 82
3913.02 87
3913.17 89
3913.31 90
3913.45 89
3913.60 86
3913.74 83
3913.88 80
3914.03 78
3914.17 78
3914.31 79
3914.46 82
3914.60 85
3914.74 88
3914.89 88
3915.03 85
3915.17 79
3915.32 71
3915.46 61
3915.60 53
3915.75 48
3915.89 47
3916.03 50
3916.18 55
3916.32 62
3916.47 68
3916.61 72
3916.75 73
3916.90 74
3917.04 74
3917.18 76
3917.33 79
3917.47 83
3917.61 88
3917.76 92
3917.90 94
3918.04 95
3918.19 93
3918.33 90
3918.47 85
3918.62 80
3918.76 74
3918.91 67
3919.05 59
3919.19 50
3919.34 42
3919.48 33
3919.62 26
3919.77 19
3919.91 14
3920.05 10
3920.20 7
3920.34 5
3920.48 3
3920.63 1
3920.77 1
3920.92 0
3921.06 1
3921.20 1
3921.35 1
3921.49 1
3921.63 0
3921.78 0
3921.92 0
3922.06 0
3922.21 0
3922.35 0
3922.49 0
3922.64 2
3922.78 5
3922.93 8
3923.07 11
3923.21 15
3923.36 19
3923.50 23
3923.64 28
3923.79 33
3923.93 38
3924.07 44
3924.22 49
3924.36 53
3924.51 57
3924.65 59
3924.79 61
3924.94 61
3925.08 62
3925.22 62
3925.37 63
3925.51 65
3925.66 66
3925.80 68
3925.94 68
3926.09 68
3926.23 65
3926.37 59
3926.52 52
3926.66 43
3926.80 34
3926.95 26
3927.09 21
3927.24 18
3927.38 17
3927.52 17
3927.67 17
3927.81 14
3927.95 9
3928.10 2
3928.24 0
3928.39 0
3928.53 0
3928.67 0
3928.82 0
3928.96 6
3929.10 16
3929.25 25
3929.39 31
3929.54 32
3929.68 31
3929.82 29
3929.97 25
3930.11 23
3930.25 23
3930.40 26
3930.54 30
3930.69 35
3930.83 41
3930.97 45
3931.12 49
3931.26 50
3931.40 49
3931.55 45
3931.69 39
3931.84 32
3931.98 25
3932.12 19
3932.27 16
3932.41 16
3932.55 19
3932.70 26
3932.84 34
3932.99 43
3933.13 50
3933.27 55
3933.42 57
3933.56 57
3933.71 55
3933.85 50
3933.99 45
3934.14 39
3934.28 31
3934.42 24
3934.57 16
3934.71 10
3934.86 4
3935.00 2
3935.14 3
3935.29 7
3935.43 14
3935.58 23
3935.72 32
3935.86 40
3936.01 46
3936.15 49
3936.29 50
3936.44 50
3936.58 48
3936.73 46
3936.87 45
3937.01 44
3937.16 43
3937.30 43
3937.45 42
3937.59 41
3937.73 39
3937.88 38
3938.02 35
3938.17 32
3938.31 28
3938.45 24
3938.60 18
3938.74 12
3938.88 7
3939.03 3
3939.17 0
3939.32 1
3939.46 4
3939.60 10
3939.75 19
3939.89 30
3940.04 42
3940.18 54
3940.32 66
3940.47 75
3940.61 82
3940.76 86
3940.90 85
3941.04 82
3941.19 77
3941.33 71
3941.48 67
3941.62 64
3941.76 65
3941.91 68
3942.05 73
3942.20 79
3942.34 85
3942.48 91
3942.63 96
3942.77 99
3942.92 102
3943.06 104
3943.20 105
3943.35 106
3943.49 106
3943.64 105
3943.78 104
3943.92 101
3944.07 99
3944.21 97
3944.36 96
3944.50 96
3944.64 98
3944.79 101
3944.93 105
3945.08 108
3945.22 109
3945.36 109
3945.51 108
3945.65 107
3945.80 107
3945.94 109
3946.08 113
3946.23 119
3946.37 126
3946.52 131
3946.66 134
3946.80 134
3946.95 131
3947.09 124
3947.24 116
3947.38 106
3947.52 97
3947.67 89
3947.81 82
3947.96 76
3948.10 73
3948.24 72
3948.39 72
3948.53 74
3948.68 76
3948.82 80
3948.97 83
3949.11 87
3949.25 91
3949.40 96
3949.54 102
3949.69 109
3949.83 117
3949.97 126
3950.12 134
3950.26 140
3950.41 144
3950.55 145
3950.69 143
3950.84 138
3950.98 132
3951.13 123
3951.27 115
3951.42 107
3951.56 100
3951.70 94
3951.85 89
3951.99 86
3952.14 83
3952.28 80
3952.42 78
3952.57 74
3952.71 71
3952.86 69
3953.00 69
3953.15 70
3953.29 74
3953.43 80
3953.58 87
3953.72 93
3953.87 99
3954.01 103
3954.15 106
3954.30 108
3954.44 109
3954.59 112
3954.73 116
3954.88 121
3955.02 128
3955.16 135
3955.31 143
3955.45 149
3955.60 153
3955.74 154
3955.89 154
3956.03 151
3956.17 149
3956.32 145
3956.46 143
3956.61 140
3956.75 136
3956.90 132
3957.04 125
3957.18 116
3957.33 106
3957.47 96
3957.62 86
3957.76 80
3957.90 76
3958.05 75
3958.19 77
3958.34 80
3958.48 84
3958.63 88
3958.77 91
3958.91 94
3959.06 98
3959.20 102
3959.35 107
3959.49 112
3959.64 116
3959.78 121
3959.92 123
3960.07 124
3960.21 123
3960.36 120
3960.50 116
3960.65 109
3960.79 102
3960.94 93
3961.08 85
3961.22 77
3961.37 70
3961.51 65
3961.66 60
3961.80 57
3961.95 55
3962.09 54
3962.23 53
3962.38 54
3962.52 56
3962.67 58
3962.81 60
3962.96 62
3963.10 61
3963.24 59
3963.39 55
3963.53 48
3963.68 41
3963.82 34
3963.97 27
3964.11 21
3964.26 17
3964.40 14
3964.54 11
3964.69 9
3964.83 6
3964.98 3
3965.12 0
3965.27 0
3965.41 0
3965.55 0
3965.70 0
3965.84 0
3965.99 0
3966.13 0
3966.28 0
3966.42 2
3966.57 6
3966.71 11
3966.85 16
3967.00 21
3967.14 26
3967.29 30
3967.43 34
3967.58 40
3967.72 47
3967.87 56
3968.01 67
3968.15 80
3968.30 93
3968.44 106
3968.59 116
3968.73 124
3968.88 129
3969.02 132
3969.17 132
3969.31 133
3969.45 133
3969.60 135
3969.74 138
3969.89 142
3970.03 146
3970.18 151
3970.32 154
3970.47 155
3970.61 154
3970.76 151
3970.90 147
3971.04 142
3971.19 138
3971.33 134
3971.48 130
3971.62 126
3971.77 123
3971.91 118
3972.06 114
3972.20 109
3972.34 103
3972.49 98
3972.63 93
3972.78 88
3972.92 83
3973.07 79
3973.21 76
3973.36 74
3973.50 73
3973.65 72
3973.79 72
3973.93 73
3974.08 75
3974.22 77
3974.37 81
3974.51 86
3974.66 91
3974.80 96
3974.95 99
3975.09 101
3975.24 100
3975.38 98
3975.53 93
3975.67 87
3975.81 81
3975.96 75
3976.10 71
3976.25 69
3976.39 67
3976.54 67
3976.68 68
3976.83 70
3976.97 74
3977.12 78
3977.26 83
3977.40 87
3977.55 89
3977.69 90
3977.84 90
3977.98 88
3978.13 86
3978.27 83
3978.42 81
3978.56 78
3978.71 74
3978.85 70
3979.00 64
3979.14 57
3979.29 49
3979.43 41
3979.57 33
3979.72 26
3979.86 20
3980.01 14
3980.15 11
3980.30 8
3980.44 8
3980.59 8
3980.73 9
3980.88 11
3981.02 13
3981.17 14
3981.31 15
3981.46 16
3981.60 17
3981.74 19
3981.89 21
3982.03 23
3982.18 26
3982.32 29
3982.47 31
3982.61 32
3982.76 34
3982.90 36
3983.05 39
3983.19 44
3983.34 48
3983.48 52
3983.63 54
3983.77 53
3983.92 49
3984.06 42
3984.21 33
3984.35 24
3984.49 16
3984.64 10
3984.78 7
3984.93 6
3985.07 7
3985.22 8
3985.36 10
3985.51 12
3985.65 15
3985.80 16
3985.94 18
3986.09 18
3986.23 17
3986.38 14
3986.52 8
3986.67 1
3986.81 0
3986.96 0
3987.10 0
3987.25 0
3987.39 0
3987.53 0
3987.68 0
3987.82 7
3987.97 23
3988.11 41
3988.26 61
3988.40 81
3988.55 101
3988.69 118
3988.84 130
3988.98 136
3989.13 136
3989.27 132
3989.42 124
3989.56 114
3989.71 105
3989.85 96
3990.00 90
3990.14 84
3990.29 80
3990.43 76
3990.58 73
3990.72 70
3990.87 68
3991.01 67
3991.16 66
3991.30 64
3991.45 63
3991.59 60
3991.74 57
3991.88 52
3992.03 48
3992.17 44
3992.32 41
3992.46 41
3992.60 42
3992.75 44
3992.89 47
3993.04 49
3993.18 49
3993.33 49
3993.47 47
3993.62 45
3993.76 44
3993.91 44
3994.05 45
3994.20 46
3994.34 47
3994.49 48
3994.63 49
3994.78 49
3994.92 49
3995.07 50
3995.21 52
3995.36 55
3995.50 58
3995.65 62
3995.79 67
3995.94 71
3996.08 75
3996.23 79
3996.37 82
3996.52 82
3996.66 81
3996.81 77
3996.95 70
3997.10 60
3997.24 50
3997.39 39
3997.53 28
3997.68 20
3997.82 14
3997.97 10
3998.11 9
3998.26 10
3998.40 11
3998.55 12
3998.69 12
3998.84 10
3998.98 6
3999.13 2
3999.27 0
3999.42 0
3999.56 0
3999.71 0
3999.85 0
4000.00 0
4000.14 0
4000.29 3
4000.43 9
4000.58 14
4000.72 19
4000.87 22
4001.01 23
4001.16 23
4001.30 22
4001.45 23
4001.59 26
4001.74 32
4001.88 42
4002.03 54
4002.17 67
4002.32 78
4002.46 87
4002.61 92
4002.75 95
4002.90 96
4003.04 95
4003.19 93
4003.33 92
4003.48 90
4003.62 88
4003.77 87
4003.91 86
4004.06 85
4004.21 85
4004.35 86
4004.50 87
4004.64 89
4004.79 90
4004.93 92
4005.08 94
4005.22 96
4005.37 99
4005.51 102
4005.66 105
4005.80 109
4005.95 113
4006.09 116
4006.24 117
4006.38 116
4006.53 113
4006.67 108
4006.82 102
4006.96 95
4007.11 89
4007.25 85
4007.40 84
4007.54 85
4007.69 87
4007.83 92
4007.98 97
4008.12 101
4008.27 105
4008.41 108
4008.56 108
4008.70 107
4008.85 104
4009.00 100
4009.14 94
4009.29 89
4009.43 83
4009.58 80
4009.72 78
4009.87 79
4010.01 82
4010.16 86
4010.30 91
4010.45 95
4010.59 99
4010.74 102
4010.88 102
4011.03 100
4011.17 96
4011.32 90
4011.46 83
4011.61 76
4011.75 70
4011.90 66
4012.04 63
4012.19 61
4012.34 60
4012.48 60
4012.63 58
4012.77 55
4012.92 51
4013.06 47
4013.21 44
4013.35 43
4013.50 45
4013.64 49
4013.79 54
4013.93 58
4014.08 59
4014.22 56
4014.37 49
4014.51 38
4014.66 25
4014.81 14
4014.95 6
4015.10 2
4015.24 3
4015.39 8
4015.53 15
4015.68 23
4015.82 31
4015.97 37
4016.11 41
4016.26 43
4016.40 44
4016.55 44
4016.69 43
4016.84 42
4016.98 40
4017.13 38
4017.28 36
4017.42 34
4017.57 33
4017.71 33
4017.86 34
4018.00 36
4018.15 40
4018.29 46
4018.44 53
4018.58 61
4018.73 69
4018.87 75
4019.02 80
4019.17 81
4019.31 79
4019.46 74
4019.60 67
4019.75 57
4019.89 47
4020.04 36
4020.18 26
4020.33 16
4020.47 8
4020.62 1
4020.76 0
4020.91 0
4021.06 0
4021.20 0
4021.35 0
4021.49 0
4021.64 0
4021.78 0
4021.93 4
4022.07 13
4022.22 22
4022.36 29
4022.51 33
4022.66 35
4022.80 34
4022.95 33
4023.09 30
4023.24 27
4023.38 23
4023.53 20
4023.67 18
4023.82 15
4023.96 14
4024.11 13
4024.26 13
4024.40 14
4024.55 15
4024.69 16
4024.84 18
4024.98 20
4025.13 22
4025.27 26
4025.42 29
4025.56 33
4025.71 35
4025.86 37
4026.00 38
4026.15 38
4026.29 39
4026.44 40
4026.58 42
4026.73 45
4026.87 47
4027.02 50
4027.17 52
4027.31 53
4027.46 55
4027.60 58
4027.75 61
4027.89 64
4028.04 67
4028.18 69
4028.33 70
4028.48 70
4028.62 69
4028.77 69
4028.91 71
4029.06 76
4029.20 83
4029.35 92
4029.49 103
4029.64 114
4029.79 123
4029.93 130
4030.08 135
4030.22 138
4030.37 140
4030.51 141
4030.66 143
4030.80 145
4030.95 146
4031.10 145
4031.24 144
4031.39 142
4031.53 140
4031.68 139
4031.82 140
4031.97 144
4032.11 150
4032.26 157
4032.41 163
4032.55 168
4032.70 171
4032.84 171
4032.99 169
4033.13 165
4033.28 160
4033.43 156
4033.57 154
4033.72 153
4033.86 155
4034.01 159
4034.15 164
4034.30 170
4034.44 178
4034.59 185
4034.74 191
4034.88 197
4035.03 201
4035.17 202
4035.32 201
4035.46 196
4035.61 189
4035.76 180
4035.90 172
4036.05 165
4036.19 161
4036.34 162
4036.48 166
4036.63 174
4036.78 184
4036.92 193
4037.07 199
4037.21 202
4037.36 200
4037.50 193
4037.65 183
4037.80 170
4037.94 157
4038.09 146
4038.23 137
4038.38 131
4038.52 128
4038.67 126
4038.82 125
4038.96 122
4039.11 119
4039.25 113
4039.40 106
4039.54 98
4039.69 90
4039.84 81
4039.98 74
4040.13 67
4040.27 61
4040.42 57
4040.56 54
4040.71 53
4040.86 55
4041.00 59
4041.15 66
4041.29 74
4041.44 83
4041.59 92
4041.73 100
4041.88 105
4042.02 108
4042.17 109
4042.31 108
4042.46 105
4042.61 101
4042.75 95
4042.90 88
4043.04 79
4043.19 68
4043.33 57
4043.48 44
4043.63 33
4043.77 23
4043.92 17
4044.06 15
4044.21 17
4044.36 23
4044.50 32
4044.65 43
4044.79 54
4044.94 62
4045.08 67
4045.23 68
4045.38 66
4045.52 60
4045.67 52
4045.81 45
4045.96 39
4046.11 36
4046.25 35
4046.40 37
4046.54 40
4046.69 43
4046.84 44
4046.98 44
4047.13 40
4047.27 35
4047.42 28
4047.56 21
4047.71 14
4047.86 9
4048.00 7
4048.15 9
4048.29 14
4048.44 21
4048.59 31
4048.73 41
4048.88 50
4049.02 57
4049.17 61
4049.32 61
4049.46 60
4049.61 57
4049.75 54
4049.90 51
4050.05 49
4050.19 48
4050.34 48
4050.48 50
4050.63 52
4050.77 55
4050.92 59
4051.07 63
4051.21 68
4051.36 72
4051.50 76
4051.65 78
4051.80 80
4051.94 79
4052.09 77
4052.23 73
4052.38 69
4052.53 64
4052.67 61
4052.82 59
4052.96 59
4053.11 60
4053.26 61
4053.40 62
4053.55 60
4053.69 56
4053.84 49
4053.99 39
4054.13 29
4054.28 19
4054.42 11
4054.57 4
4054.72 0
4054.86 0
4055.01 0
4055.15 0
4055.30 0
4055.45 0
4055.59 0
4055.74 0
4055.88 0
4056.03 0
4056.18 5
4056.32 13
4056.47 23
4056.61 33
4056.76 42
4056.91 49
4057.05 55
4057.20 58
4057.35 58
4057.49 56
4057.64 52
4057.78 47
4057.93 42
4058.08 39
4058.22 36
4058.37 35
4058.51 34
4058.66 34
4058.81 33
4058.95 33
4059.10 33
4059.24 35
4059.39 37
4059.54 40
4059.68 44
4059.83 48
4059.97 53
4060.12 56
4060.27 60
4060.41 64
4060.56 68
4060.71 73
4060.85 79
4061.00 84
4061.14 89
4061.29 93
4061.44 95
4061.58 95
4061.73 93
4061.87 89
4062.02 85
4062.17 82
4062.31 78
4062.46 76
4062.61 75
4062.75 75
4062.90 75
4063.04 75
4063.19 75
4063.34 74
4063.48 74
4063.63 74
4063.77 75
4063.92 78
4064.07 83
4064.21 88
4064.36 93
4064.51 98
4064.65 101
4064.80 103
4064.94 104
4065.09 103
4065.24 100
4065.38 97
4065.53 94
4065.68 90
4065.82 87
4065.97 84
4066.11 83
4066.26 84
4066.41 87
4066.55 92
4066.70 99
4066.85 105
4066.99 111
4067.14 115
4067.28 116
4067.43 114
4067.58 110
4067.72 106
4067.87 101
4068.02 97
4068.16 95
4068.31 95
4068.45 95
4068.60 97
4068.75 98
4068.89 98
4069.04 98
4069.19 96
4069.33 95
4069.48 94
4069.62 94
4069.77 96
4069.92 99
4070.06 103
4070.21 106
4070.36 110
4070.50 112
4070.65 112
4070.79 112
4070.94 112
4071.09 112
4071.23 113
4071.38 114
4071.53 116
4071.67 117
4071.82 118
4071.97 117
4072.11 117
4072.26 116
4072.40 114
4072.55 113
4072.70 111
4072.84 109
4072.99 106
4073.14 103
4073.28 100
4073.43 99
4073.58 100
4073.72 101
4073.87 103
4074.01 104
4074.16 104
4074.31 102
4074.45 99
4074.60 96
4074.75 94
4074.89 96
4075.04 100
4075.19 106
4075.33 113
4075.48 119
4075.62 123
4075.77 123
4075.92 121
4076.06 117
4076.21 112
4076.36 109
4076.50 107
4076.65 105
4076.80 105
4076.94 104
4077.09 102
4077.23 100
4077.38 98
4077.53 98
4077.67 98
4077.82 101
4077.97 105
4078.11 109
4078.26 113
4078.41 116
4078.55 118
4078.70 117
4078.85 116
4078.99 113
4079.14 111
4079.29 108
4079.43 106
4079.58 104
4079.72 103
4079.87 101
4080.02 99
4080.16 97
4080.31 94
4080.46 92
4080.60 91
4080.75 89
4080.90 87
4081.04 83
4081.19 78
4081.34 73
4081.48 66
4081.63 59
4081.78 53
4081.92 48
4082.07 46
4082.21 45
4082.36 46
4082.51 48
4082.65 50
4082.80 52
4082.95 55
4083.09 57
4083.24 60
4083.39 63
4083.53 67
4083.68 71
4083.83 75
4083.97 79
4084.12 83
4084.27 85
4084.41 86
4084.56 87
4084.71 88
4084.85 90
4085.00 93
4085.15 97
4085.29 103
4085.44 109
4085.59 114
4085.73 118
4085.88 120
4086.03 119
4086.17 116
4086.32 111
4086.47 104
4086.61 97
4086.76 91
4086.90 86
4087.05 82
4087.20 80
4087.34 78
4087.49 77
4087.64 75
4087.78 74
4087.93 72
4088.08 69
4088.22 66
4088.37 62
4088.52 58
4088.66 55
4088.81 52
4088.96 51
4089.10 52
4089.25 54
4089.40 58
4089.54 62
4089.69 65
4089.84 66
4089.98 65
4090.13 62
4090.28 57
4090.42 51
4090.57 45
4090.72 39
4090.86 34
4091.01 30
4091.16 24
4091.30 19
4091.45 13
4091.60 7
4091.74 2
4091.89 0
4092.04 0
4092.18 2
4092.33 7
4092.48 11
4092.62 15
4092.77 17
4092.92 17
4093.06 15
4093.21 11
4093.36 7
4093.50 2
4093.65 0
4093.80 0
4093.94 0
4094.09 0
4094.24 0
4094.38 0
4094.53 0
4094.68 0
4094.83 1
4094.97 6
4095.12 11
4095.27 15
4095.41 19
4095.56 24
4095.71 30
4095.85 38
4096.00 48
4096.15 59
4096.29 71
4096.44 82
4096.59 91
4096.73 98
4096.88 103
4097.03 106
4097.17 108
4097.32 108
4097.47 108
4097.61 107
4097.76 104
4097.91 101
4098.05 98
4098.20 95
4098.35 92
4098.49 91
4098.64 90
4098.79 90
4098.93 91
4099.08 93
4099.23 95
4099.38 98
4099.52 102
4099.67 107
4099.82 113
4099.96 120
4100.11 126
4100.26 131
4100.40 134
4100.55 134
4100.70 133
4100.84 131
4100.99 127
4101.14 124
4101.28 120
4101.43 118
4101.58 115
4101.72 113
4101.87 109
4102.02 104
4102.17 97
4102.31 88
4102.46 77
4102.61 65
4102.75 51
4102.90 38
4103.05 26
4103.19 16
4103.34 9
4103.49 4
4103.63 2
4103.78 2
4103.93 2
4104.08 1
4104.22 0
4104.37 0
4104.52 0
4104.66 0
4104.81 0
4104.96 0
4105.10 0
4105.25 1
4105.40 2
4105.54 4
4105.69 4
4105.84 4
4105.99 5
4106.13 5
4106.28 6
4106.43 5
4106.57 5
4106.72 3
4106.87 2
4107.01 1
4107.16 2
4107.31 4
4107.45 9
4107.60 16
4107.75 23
4107.90 31
4108.04 38
4108.19 45
4108.34 51
4108.48 57
4108.63 65
4108.78 74
4108.92 84
4109.07 93
4109.22 100
4109.37 104
4109.51 105
4109.66 103
4109.81 99
4109.95 94
4110.10 91
4110.25 91
4110.39 93
4110.54 99
4110.69 107
4110.84 117
4110.98 126
4111.13 135
4111.28 141
4111.42 146
4111.57 148
4111.72 150
4111.86 153
4112.01 157
4112.16 166
4112.31 179
4112.45 195
4112.60 215
4112.75 237
4112.89 259
4113.04 280
4113.19 298
4113.34 312
4113.48 322
4113.63 327
4113.78 328
4113.92 325
4114.07 318
4114.22 310
4114.37 301
4114.51 292
4114.66 285
4114.81 279
4114.95 276
4115.10 276
4115.25 278
4115.39 282
4115.54 287
4115.69 291
4115.84 295
4115.98 296
4116.13 295
4116.28 290
4116.42 282
4116.57 272
4116.72 260
4116.87 248
4117.01 237
4117.16 227
4117.31 219
4117.45 212
4117.60 206
4117.75 200
4117.90 193
4118.04 186
4118.19 178
4118.34 170
4118.48 162
4118.63 155
4118.78 150
4118.93 145
4119.07 141
4119.22 138
4119.37 136
4119.52 134
4119.66 133
4119.81 134
4119.96 135
4120.10 138
4120.25 141
4120.40 144
4120.55 145
4120.69 146
4120.84 146
4120.99 145
4121.13 144
4121.28 143
4121.43 141
4121.58 138
4121.72 135
4121.87 131
4122.02 126
4122.16 122
4122.31 118
4122.46 115
4122.61 113
4122.75 112
4122.90 113
4123.05 113
4123.20 113
4123.34 114
4123.49 114
4123.64 114
4123.78 115
4123.93 116
4124.08 118
4124.23 119
4124.37 121
4124.52 121
4124.67 121
4124.82 119
4124.96 116
4125.11 112
4125.26 108
4125.40 103
4125.55 99
4125.70 94
4125.85 90
4125.99 86
4126.14 84
4126.29 84
4126.44 85
4126.58 86
4126.73 87
4126.88 86
4127.02 84
4127.17 79
4127.32 75
4127.47 72
4127.61 71
4127.76 75
4127.91 81
4128.06 89
4128.20 97
4128.35 104
4128.50 107
4128.65 107
4128.79 103
4128.94 97
4129.09 92
4129.23 87
4129.38 84
4129.53 83
4129.68 84
4129.82 86
4129.97 88
4130.12 89
4130.27 90
4130.41 91
4130.56 93
4130.71 95
4130.86 99
4131.00 105
4131.15 111
4131.30 116
4131.45 121
4131.59 124
4131.74 126
4131.89 126
4132.04 127
4132.18 129
4132.33 132
4132.48 138
4132.62 145
4132.77 153
4132.92 161
4133.07 167
4133.21 172
4133.36 175
4133.51 175
4133.66 174
4133.80 171
4133.95 168
4134.10 166
4134.25 163
4134.39 162
4134.54 160
4134.69 158
4134.84 155
4134.98 150
4135.13 144
4135.28 135
4135.43 127
4135.57 117
4135.72 109
4135.87 102
4136.02 95
4136.16 89
4136.31 83
4136.46 78
4136.61 73
4136.75 68
4136.90 65
4137.05 63
4137.20 61
4137.34 61
4137.49 60
4137.64 59
4137.79 57
4137.93 55
4138.08 53
4138.23 52
4138.38 53
4138.52 55
4138.67 59
4138.82 65
4138.97 71
4139.11 76
4139.26 80
4139.41 83
4139.56 84
4139.70 84
4139.85 84
4140.00 84
4140.15 85
4140.29 86
4140.44 88
4140.59 88
4140.74 88
4140.88 86
4141.03 83
4141.18 79
4141.33 74
4141.47 69
4141.62 62
4141.77 54
4141.92 46
4142.07 37
4142.21 29
4142.36 23
4142.51 20
4142.66 19
4142.80 22
4142.95 27
4143.10 31
4143.25 35
4143.39 35
4143.54 33
4143.69 28
4143.84 22
4143.98 16
4144.13 12
4144.28 10
4144.43 10
4144.57 9
4144.72 8
4144.87 5
4145.02 1
4145.17 0
4145.31 0
4145.46 0
4145.61 0
4145.76 0
4145.90 0
4146.05 0
4146.20 7
4146.35 16
4146.49 22
4146.64 27
4146.79 30
4146.94 31
4147.08 30
4147.23 30
4147.38 30
4147.53 32
4147.68 36
4147.82 42
4147.97 48
4148.12 54
4148.27 59
4148.41 61
4148.56 60
4148.71 57
4148.86 53
4149.00 49
4149.15 45
4149.30 43
4149.45 42
4149.60 41
4149.74 38
4149.89 33
4150.04 27
4150.19 20
4150.33 15
4150.48 12
4150.63 12
4150.78 16
4150.93 23
4151.07 31
4151.22 40
4151.37 47
4151.52 52
4151.66 55
4151.81 56
4151.96 56
4152.11 56
4152.25 56
4152.40 56
4152.55 55
4152.70 52
4152.85 49
4152.99 44
4153.14 40
4153.29 36
4153.44 34
4153.58 35
4153.73 38
4153.88 44
4154.03 51
4154.18 57
4154.32 63
4154.47 66
4154.62 67
4154.77 66
4154.92 63
4155.06 59
4155.21 56
4155.36 55
4155.51 54
4155.65 55
4155.80 56
4155.95 58
4156.10 61
4156.25 62
4156.39 63
4156.54 64
4156.69 64
4156.84 63
4156.98 62
4157.13 60
4157.28 57
4157.43 55
4157.58 52
4157.72 49
4157.87 46
4158.02 44
4158.17 41
4158.32 39
4158.46 37
4158.61 36
4158.76 35
4158.91 35
4159.06 34
4159.20 32
4159.35 30
4159.50 27
4159.65 24
4159.79 22
4159.94 22
4160.09 23
4160.24 26
4160.39 31
4160.53 36
4160.68 40
4160.83 43
4160.98 44
4161.13 43
4161.27 41
4161.42 39
4161.57 37
4161.72 36
4161.87 37
4162.01 38
4162.16 40
4162.31 41
4162.46 42
4162.61 42
4162.75 42
4162.90 42
4163.05 42
4163.20 43
4163.34 44
4163.49 44
4163.64 44
4163.79 42
4163.94 38
4164.08 34
4164.23 30
4164.38 28
4164.53 28
4164.68 30
4164.82 33
4164.97 38
4165.12 43
4165.27 45
4165.42 46
4165.56 44
4165.71 42
4165.86 38
4166.01 36
4166.16 35
4166.30 36
4166.45 39
4166.60 42
4166.75 45
4166.90 47
4167.04 49
4167.19 48
4167.34 47
4167.49 45
4167.64 42
4167.79 40
4167.93 37
4168.08 36
4168.23 36
4168.38 36
4168.53 37
4168.67 37
4168.82 36
4168.97 33
4169.12 30
4169.27 26
4169.41 24
4169.56 24
4169.71 26
4169.86 30
4170.01 35
4170.15 40
4170.30 44
4170.45 44
4170.60 43
4170.75 40
4170.89 37
4171.04 35
4171.19 36
4171.34 39
4171.49 44
4171.64 52
4171.78 60
4171.93 69
4172.08 77
4172.23 84
4172.38 88
4172.52 89
4172.67 85
4172.82 76
4172.97 64
4173.12 49
4173.26 33
4173.41 18
4173.56 5
4173.71 0
4173.86 0
4174.01 0
4174.15 0
4174.30 0
4174.45 0
4174.60 0
4174.75 2
4174.89 5
4175.04 6
4175.19 7
4175.34 8
4175.49 8
4175.64 9
4175.78 12
4175.93 16
4176.08 21
4176.23 26
4176.38 31
4176.52 37
4176.67 42
4176.82 47
4176.97 53
4177.12 59
4177.27 64
4177.41 69
4177.56 72
4177.71 73
4177.86 72
4178.01 69
4178.15 66
4178.30 62
4178.45 58
4178.60 56
4178.75 54
4178.90 54
4179.04 54
4179.19 54
4179.34 55
4179.49 55
4179.64 56
4179.79 56
4179.93 56
4180.08 55
4180.23 54
4180.38 54
4180.53 53
4180.67 52
4180.82 52
4180.97 53
4181.12 55
4181.27 59
4181.42 63
4181.56 68
4181.71 72
4181.86 75
4182.01 76
4182.16 76
4182.31 74
4182.45 72
4182.60 69
4182.75 66
4182.90 63
4183.05 61
4183.20 59
4183.34 57
4183.49 56
4183.64 54
4183.79 51
4183.94 48
4184.09 43
4184.23 38
4184.38 31
4184.53 25
4184.68 20
4184.83 17
4184.98 16
4185.12 19
4185.27 23
4185.42 30
4185.57 36
4185.72 41
4185.87 44
4186.01 46
4186.16 45
4186.31 44
4186.46 44
4186.61 45
4186.76 48
4186.90 53
4187.05 59
4187.20 66
4187.35 73
4187.50 78
4187.65 83
4187.80 86
4187.94 88
4188.09 90
4188.24 91
4188.39 90
4188.54 88
4188.69 85
4188.83 80
4188.98 74
4189.13 67
4189.28 60
4189.43 54
4189.58 47
4189.72 42
4189.87 38
4190.02 35
4190.17 35
4190.32 35
4190.47 36
4190.62 37
4190.76 38
4190.91 37
4191.06 36
4191.21 33
4191.36 30
4191.51 27
4191.65 25
4191.80 23
4191.95 21
4192.10 19
4192.25 15
4192.40 10
4192.55 2
4192.69 0
4192.84 0
4192.99 0
4193.14 0
4193.29 0
4193.44 0
4193.58 0
4193.73 2
4193.88 12
4194.03 20
4194.18 27
4194.33 32
4194.48 34
4194.62 34
4194.77 34
4194.92 33
4195.07 33
4195.22 33
4195.37 33
4195.52 33
4195.66 32
4195.81 31
4195.96 29
4196.11 29
4196.26 30
4196.41 33
4196.56 38
4196.70 45
4196.85 51
4197.00 57
4197.15 61
4197.30 62
4197.45 59
4197.60 54
4197.74 47
4197.89 41
4198.04 35
4198.19 32
4198.34 32
4198.49 34
4198.64 38
4198.78 41
4198.93 43
4199.08 43
4199.23 42
4199.38 39
4199.53 36
4199.68 33
4199.82 32
4199.97 32
4200.12 35
4200.27 39
4200.42 44
4200.57 50
4200.72 56
4200.86 61
4201.01 66
4201.16 71
4201.31 74
4201.46 76
4201.61 77
4201.76 78
4201.91 77
4202.05 77
4202.20 76
4202.35 74
4202.50 73
4202.65 72
4202.80 70
4202.95 68
4203.09 66
4203.24 63
4203.39 61
4203.54 59
4203.69 57
4203.84 56
4203.99 55
4204.14 54
4204.28 54
4204.43 54
4204.58 53
4204.73 53
4204.88 52
4205.03 52
4205.18 52
4205.32 53
4205.47 57
4205.62 63
4205.77 71
4205.92 82
4206.07 94
4206.22 105
4206.37 116
4206.51 125
4206.66 133
4206.81 140
4206.96 146
4207.11 153
4207.26 162
4207.41 172
4207.56 184
4207.70 198
4207.85 212
4208.00 225
4208.15 237
4208.30 247
4208.45 256
4208.60 263
4208.75 270
4208.89 277
4209.04 285
4209.19 294
4209.34 303
4209.49 314
4209.64 324
4209.79 334
4209.94 342
4210.08 349
4210.23 354
4210.38 357
4210.53 358
4210.68 357
4210.83 354
4210.98 350
4211.13 345
4211.28 339
4211.42 332
4211.57 325
4211.72 317
4211.87 308
4212.02 297
4212.17 284
4212.32 270
4212.47 254
4212.61 240
4212.76 227
4212.91 217
4213.06 211
4213.21 209
4213.36 209
4213.51 211
4213.66 211
4213.81 209
4213.95 204
4214.10 195
4214.25 184
4214.40 171
4214.55 158
4214.70 146
4214.85 135
4215.00 126
4215.15 119
4215.29 114
4215.44 112
4215.59 114
4215.74 119
4215.89 127
4216.04 138
4216.19 149
4216.34 159
4216.49 166
4216.63 170
4216.78 170
4216.93 168
4217.08 163
4217.23 158
4217.38 154
4217.53 151
4217.68 150
4217.83 151
4217.97 154
4218.12 157
4218.27 160
4218.42 162
4218.57 163
4218.72 163
4218.87 161
4219.02 158
4219.17 154
4219.32 149
4219.46 144
4219.61 136
4219.76 128
4219.91 119
4220.06 110
4220.21 104
4220.36 99
4220.51 97
4220.66 98
4220.80 100
4220.95 103
4221.10 105
4221.25 106
4221.40 106
4221.55 106
4221.70 105
4221.85 106
4222.00 108
4222.15 112
4222.29 118
4222.44 124
4222.59 130
4222.74 133
4222.89 135
4223.04 134
4223.19 130
4223.34 125
4223.49 119
4223.64 113
4223.79 108
4223.93 103
4224.08 100
4224.23 97
4224.38 94
4224.53 90
4224.68 85
4224.83 79
4224.98 72
4225.13 66
4225.28 61
4225.42 57
4225.57 55
4225.72 55
4225.87 55
4226.02 56
4226.17 57
4226.32 56
4226.47 55
4226.62 55
4226.77 54
4226.92 55
4227.06 59
4227.21 65
4227.36 73
4227.51 82
4227.66 92
4227.81 100
4227.96 107
4228.11 111
4228.26 113
4228.41 114
4228.56 113
4228.70 111
4228.85 108
4229.00 106
4229.15 102
4229.30 98
4229.45 92
4229.60 84
4229.75 75
4229.90 66
4230.05 55
4230.20 45
4230.35 35
4230.49 26
4230.64 17
4230.79 10
4230.94 5
4231.09 0
4231.24 0
4231.39 0
4231.54 0
4231.69 0
4231.84 0
4231.99 0
4232.14 0
4232.28 0
4232.43 0
4232.58 0
4232.73 0
4232.88 3
4233.03 8
4233.18 14
4233.33 21
4233.48 27
4233.63 32
4233.78 35
4233.93 38
4234.07 40
4234.22 43
4234.37 47
4234.52 51
4234.67 55
4234.82 59
4234.97 63
4235.12 65
4235.27 66
4235.42 66
4235.57 64
4235.72 61
4235.87 58
4236.01 56
4236.16 54
4236.31 53
4236.46 53
4236.61 52
4236.76 51
4236.91 47
4237.06 42
4237.21 36
4237.36 29
4237.51 22
4237.66 16
4237.81 12
4237.96 9
4238.10 8
4238.25 7
4238.40 8
4238.55 8
4238.70 9
4238.85 10
4239.00 13
4239.15 16
4239.30 20
4239.45 25
4239.60 32
4239.75 38
4239.90 44
4240.05 51
4240.20 58
4240.34 65
4240.49 74
4240.64 84
4240.79 95
4240.94 106
4241.09 114
4241.24 120
4241.39 121
4241.54 119
4241.69 115
4241.84 109
4241.99 103
4242.14 100
4242.29 98
4242.44 99
4242.58 99
4242.73 100
4242.88 99
4243.03 99
4243.18 99
4243.33 101
4243.48 106
4243.63 115
4243.78 127
4243.93 140
4244.08 152
4244.23 161
4244.38 163
4244.53 160
4244.68 152
4244.83 140
4244.97 127
4245.12 117
4245.27 109
4245.42 104
4245.57 102
4245.72 99
4245.87 96
4246.02 90
4246.17 82
4246.32 73
4246.47 65
4246.62 60
4246.77 59
4246.92 62
4247.07 68
4247.22 76
4247.37 84
4247.52 92
4247.66 99
4247.81 105
4247.96 109
4248.11 111
4248.26 112
4248.41 112
4248.56 112
4248.71 110
4248.86 108
4249.01 106
4249.16 103
4249.31 99
4249.46 94
4249.61 88
4249.76 81
4249.91 73
4250.06 66
4250.21 61
4250.36 58
4250.50 60
4250.65 64
4250.80 71
4250.95 79
4251.10 86
4251.25 91
4251.40 91
4251.55 89
4251.70 83
4251.85 75
4252.00 67
4252.15 60
4252.30 55
4252.45 53
4252.60 52
4252.75 53
4252.90 53
4253.05 52
4253.20 49
4253.35 44
4253.50 40
4253.65 35
4253.79 33
4253.94 32
4254.09 33
4254.24 35
4254.39 38
4254.54 41
4254.69 43
4254.84 44
4254.99 45
4255.14 46
4255.29 48
4255.44 50
4255.59 52
4255.74 54
4255.89 56
4256.04 57
4256.19 57
4256.34 58
4256.49 59
4256.64 61
4256.79 64
4256.94 69
4257.09 74
4257.24 80
4257.38 87
4257.53 94
4257.68 100
4257.83 106
4257.98 110
4258.13 113
4258.28 114
4258.43 113
4258.58 108
4258.73 100
4258.88 90
4259.03 80
4259.18 70
4259.33 63
4259.48 59
4259.63 59
4259.78 63
4259.93 69
4260.08 75
4260.23 80
4260.38 83
4260.53 84
4260.68 82
4260.83 77
4260.98 71
4261.13 66
4261.28 60
4261.43 56
4261.58 52
4261.73 50
4261.88 48
4262.02 48
4262.17 50
4262.32 53
4262.47 58
4262.62 63
4262.77 67
4262.92 69
4263.07 69
4263.22 67
4263.37 63
4263.52 57
4263.67 52
4263.82 48
4263.97 47
4264.12 47
4264.27 50
4264.42 55
4264.57 63
4264.72 72
4264.87 82
4265.02 94
4265.17 105
4265.32 114
4265.47 122
4265.62 126
4265.77 127
4265.92 125
4266.07 122
4266.22 117
4266.37 114
4266.52 111
4266.67 112
4266.82 115
4266.97 121
4267.12 130
4267.27 142
4267.42 157
4267.57 173
4267.72 188
4267.87 201
4268.02 210
4268.17 215
4268.31 215
4268.46 212
4268.61 207
4268.76 201
4268.91 196
4269.06 191
4269.21 188
4269.36 185
4269.51 182
4269.66 179
4269.81 178
4269.96 177
4270.11 178
4270.26 181
4270.41 186
4270.56 191
4270.71 197
4270.86 202
4271.01 206
4271.16 210
4271.31 212
4271.46 212
4271.61 211
4271.76 209
4271.91 205
4272.06 201
4272.21 196
4272.36 192
4272.51 188
4272.66 186
4272.81 185
4272.96 184
4273.11 184
4273.26 183
4273.41 182
4273.56 181
4273.71 179
4273.86 177
4274.01 176
4274.16 174
4274.31 172
4274.46 169
4274.61 167
4274.76 163
4274.91 158
4275.06 151
4275.21 145
4275.36 137
4275.51 130
4275.66 125
4275.81 122
4275.96 121
4276.11 123
4276.26 127
4276.41 133
4276.56 141
4276.71 150
4276.86 159
4277.01 170
4277.16 180
4277.31 191
4277.46 202
4277.61 212
4277.76 222
4277.91 231
4278.06 240
4278.21 247
4278.36 255
4278.51 263
4278.66 273
4278.81 286
4278.96 300
4279.11 318
4279.26 337
4279.41 357
4279.56 378
4279.71 399
4279.86 421
4280.01 443
4280.16 467
4280.31 492
4280.46 519
4280.61 546
4280.76 573
4280.91 601
4281.06 630
4281.21 662
4281.36 697
4281.51 738
4281.66 783
4281.81 834
4281.96 888
4282.11 944
4282.26 999
4282.41 1052
4282.56 1102
4282.71 1147
4282.86 1189
4283.01 1227
4283.16 1263
4283.31 1296
4283.46 1326
4283.61 1354
4283.76 1379
4283.91 1400
4284.06 1418
4284.21 1432
4284.36 1443
4284.51 1453
4284.66 1464
4284.81 1476
4284.96 1490
4285.11 1507
4285.26 1525
4285.41 1542
4285.56 1555
4285.71 1563
4285.86 1564
4286.01 1558
4286.16 1546
4286.31 1528
4286.46 1507
4286.61 1486
4286.76 1465
4286.91 1446
4287.06 1427
4287.21 1409
4287.36 1388
4287.51 1365
4287.66 1336
4287.81 1303
4287.96 1265
4288.11 1225
4288.26 1182
4288.41 1140
4288.56 1099
4288.71 1059
4288.87 1021
4289.02 983
4289.17 946
4289.32 910
4289.47 874
4289.62 840
4289.77 809
4289.92 782
4290.07 760
4290.22 741
4290.37 725
4290.52 710
4290.67 693
4290.82 672
4290.97 647
4291.12 618
4291.27 586
4291.42 555
4291.57 527
4291.72 505
4291.87 488
4292.02 478
4292.17 472
4292.32 470
4292.47 470
4292.62 469
4292.77 468
4292.92 464
4293.07 458
4293.22 451
4293.37 444
4293.52 439
4293.67 435
4293.82 434
4293.97 434
4294.12 434
4294.27 433
4294.42 428
4294.57 421
4294.72 412
4294.87 404
4295.02 399
4295.17 398
4295.33 402
4295.48 410
4295.63 420
4295.78 430
4295.93 437
4296.08 442
4296.23 445
4296.38 445
4296.53 445
4296.68 445
4296.83 445
4296.98 446
4297.13 447
4297.28 449
4297.43 452
4297.58 456
4297.73 460
4297.88 465
4298.03 469
4298.18 471
4298.33 473
4298.48 474
4298.63 474
4298.78 476
4298.93 480
4299.08 484
4299.23 489
4299.38 493
4299.53 495
4299.68 493
4299.84 488
4299.99 479
4300.14 469
4300.29 457
4300.44 445
4300.59 434
4300.74 424
4300.89 417
4301.04 411
4301.19 408
4301.34 407
4301.49 408
4301.64 409
4301.79 410
4301.94 408
4302.09 402
4302.24 393
4302.39 379
4302.54 361
4302.69 341
4302.84 321
4302.99 303
4303.14 289
4303.29 279
4303.44 274
4303.60 274
4303.75 277
4303.90 283
4304.05 291
4304.20 300
4304.35 309
4304.50 318
4304.65 327
4304.80 336
4304.95 346
4305.10 357
4305.25 369
4305.40 382
4305.55 398
4305.70 416
4305.85 436
4306.00 459
4306.15 483
4306.30 507
4306.45 530
4306.60 548
4306.76 561
4306.91 568
4307.06 569
4307.21 565
4307.36 559
4307.51 551
4307.66 542
4307.81 533
4307.96 522
4308.11 509
4308.26 495
4308.41 478
4308.56 461
4308.71 444
4308.86 430
4309.01 419
4309.16 411
4309.31 405
4309.46 401
4309.62 397
4309.77 392
4309.92 387
4310.07 382
4310.22 377
4310.37 373
4310.52 369
4310.67 366
4310.82 363
4310.97 360
4311.12 355
4311.27 349
4311.42 341
4311.57 332
4311.72 321
4311.87 310
4312.02 298
4312.17 287
4312.33 277
4312.48 270
4312.63 266
4312.78 267
4312.93 273
4313.08 283
4313.23 297
4313.38 312
4313.53 325
4313.68 335
4313.83 340
4313.98 338
4314.13 331
4314.28 320
4314.43 308
4314.58 296
4314.74 285
4314.89 275
4315.04 267
4315.19 260
4315.34 252
4315.49 244
4315.64 235
4315.79 228
4315.94 223
4316.09 222
4316.24 226
4316.39 233
4316.54 244
4316.69 255
4316.84 265
4316.99 272
4317.15 277
4317.30 279
4317.45 279
4317.60 279
4317.75 277
4317.90 276
4318.05 273
4318.20 270
4318.35 265
4318.50 260
4318.65 253
4318.80 246
4318.95 241
4319.10 237
4319.26 234
4319.41 234
4319.56 236
4319.71 238
4319.86 242
4320.01 247
4320.16 252
4320.31 258
4320.46 262
4320.61 265
4320.76 267
4320.91 266
4321.06 262
4321.21 256
4321.37 249
4321.52 240
4321.67 231
4321.82 223
4321.97 216
4322.12 211
4322.27 209
4322.42 208
4322.57 210
4322.72 213
4322.87 217
4323.02 220
4323.17 223
4323.33 224
4323.48 224
4323.63 223
4323.78 221
4323.93 219
4324.08 216
4324.23 214
4324.38 211
4324.53 208
4324.68 204
4324.83 201
4324.98 196
4325.14 190
4325.29 182
4325.44 173
4325.59 163
4325.74 153
4325.89 145
4326.04 141
4326.19 140
4326.34 142
4326.49 146
4326.64 150
4326.79 151
4326.95 148
4327.10 139
4327.25 127
4327.40 111
4327.55 96
4327.70 83
4327.85 74
4328.00 70
4328.15 72
4328.30 78
4328.45 88
4328.60 98
4328.76 109
4328.91 118
4329.06 125
4329.21 130
4329.36 133
4329.51 135
4329.66 136
4329.81 136
4329.96 136
4330.11 135
4330.26 133
4330.42 131
4330.57 127
4330.72 123
4330.87 118
4331.02 112
4331.17 106
4331.32 100
4331.47 94
4331.62 88
4331.77 84
4331.92 81
4332.08 79
4332.23 79
4332.38 80
4332.53 82
4332.68 83
4332.83 83
4332.98 82
4333.13 80
4333.28 78
4333.43 74
4333.58 71
4333.74 68
4333.89 66
4334.04 63
4334.19 61
4334.34 60
4334.49 59
4334.64 59
4334.79 61
4334.94 64
4335.09 69
4335.25 74
4335.40 79
4335.55 83
4335.70 85
4335.85 85
4336.00 82
4336.15 78
4336.30 75
4336.45 73
4336.60 74
4336.76 77
4336.91 81
4337.06 86
4337.21 89
4337.36 91
4337.51 90
4337.66 88
4337.81 86
4337.96 84
4338.11 85
4338.27 88
4338.42 94
4338.57 103
4338.72 113
4338.87 123
4339.02 132
4339.17 139
4339.32 145
4339.47 148
4339.63 149
4339.78 149
4339.93 148
4340.08 147
4340.23 145
4340.38 144
4340.53 142
4340.68 141
4340.83 140
4340.99 139
4341.14 138
4341.29 138
4341.44 138
4341.59 139
4341.74 141
4341.89 143
4342.04 145
4342.19 146
4342.35 148
4342.50 150
4342.65 152
4342.80 154
4342.95 156
4343.10 158
4343.25 161
4343.40 164
4343.55 168
4343.71 174
4343.86 180
4344.01 186
4344.16 191
4344.31 194
4344.46 195
4344.61 195
4344.76 194
4344.91 192
4345.07 190
4345.22 188
4345.37 188
4345.52 188
4345.67 189
4345.82 189
4345.97 188
4346.12 185
4346.28 180
4346.43 172
4346.58 162
4346.73 150
4346.88 137
4347.03 124
4347.18 113
4347.33 104
4347.48 97
4347.64 92
4347.79 89
4347.94 89
4348.09 89
4348.24 91
4348.39 93
4348.54 95
4348.69 97
4348.85 97
4349.00 97
4349.15 97
4349.30 97
4349.45 98
4349.60 99
4349.75 101
4349.90 102
4350.06 101
4350.21 98
4350.36 93
4350.51 86
4350.66 78
4350.81 71
4350.96 66
4351.11 64
4351.27 66
4351.42 71
4351.57 78
4351.72 88
4351.87 97
4352.02 104
4352.17 110
4352.32 113
4352.48 115
4352.63 118
4352.78 120
4352.93 124
4353.08 128
4353.23 132
4353.38 135
4353.53 135
4353.69 132
4353.84 127
4353.99 121
4354.14 114
4354.29 108
4354.44 102
4354.59 99
4354.75 96
4354.90 94
4355.05 94
4355.20 93
4355.35 92
4355.50 90
4355.65 86
4355.80 80
4355.96 74
4356.11 67
4356.26 61
4356.41 58
4356.56 58
4356.71 61
4356.86 65
4357.02 68
4357.17 69
4357.32 67
4357.47 61
4357.62 53
4357.77 44
4357.92 35
4358.08 28
4358.23 23
4358.38 20
4358.53 18
4358.68 17
4358.83 15
4358.98 11
4359.14 6
4359.29 0
4359.44 0
4359.59 0
4359.74 0
4359.89 0
4360.04 0
4360.20 0
4360.35 0
4360.50 3
4360.65 12
4360.80 21
4360.95 29
4361.10 36
4361.26 41
4361.41 46
4361.56 50
4361.71 54
4361.86 57
4362.01 62
4362.16 66
4362.32 71
4362.47 76
4362.62 81
4362.77 86
4362.92 91
4363.07 96
4363.22 101
4363.38 106
4363.53 111
4363.68 116
4363.83 121
4363.98 124
4364.13 127
4364.28 129
4364.44 130
4364.59 130
4364.74 131
4364.89 131
4365.04 133
4365.19 136
4365.35 141
4365.50 146
4365.65 151
4365.80 156
4365.95 158
4366.10 158
4366.25 156
4366.41 151
4366.56 146
4366.71 140
4366.86 134
4367.01 130
4367.16 126
4367.32 123
4367.47 121
4367.62 117
4367.77 113
4367.92 107
4368.07 99
4368.22 91
4368.38 84
4368.53 77
4368.68 71
4368.83 68
4368.98 67
4369.13 68
4369.29 71
4369.44 76
4369.59 82
4369.74 88
4369.89 94
4370.04 98
4370.19 101
4370.35 102
4370.50 102
4370.65 100
4370.80 98
4370.95 95
4371.10 93
4371.26 91
4371.41 90
4371.56 88
4371.71 87
4371.86 84
4372.01 81
4372.17 78
4372.32 75
4372.47 71
4372.62 68
4372.77 67
4372.92 67
4373.08 70
4373.23 75
4373.38 81
4373.53 86
4373.68 91
4373.83 92
4373.99 91
4374.14 86
4374.29 79
4374.44 71
4374.59 62
4374.74 54
4374.90 47
4375.05 41
4375.20 37
4375.35 34
4375.50 31
4375.65 30
4375.81 27
4375.96 24
4376.11 20
4376.26 15
4376.41 10
4376.56 4
4376.72 0
4376.87 0
4377.02 0
4377.17 0
4377.32 0
4377.47 0
4377.63 0
4377.78 0
4377.93 0
4378.08 0
4378.23 4
4378.39 7
4378.54 10
4378.69 12
4378.84 11
4378.99 8
4379.14 4
4379.30 0
4379.45 0
4379.60 0
4379.75 0
4379.90 0
4380.05 0
4380.21 5
4380.36 9
4380.51 12
4380.66 13
4380.81 13
4380.97 12
4381.12 10
4381.27 9
4381.42 8
4381.57 9
4381.72 10
4381.88 12
4382.03 16
4382.18 21
4382.33 27
4382.48 36
4382.63 45
4382.79 54
4382.94 62
4383.09 67
4383.24 68
4383.39 65
4383.55 56
4383.70 45
4383.85 31
4384.00 18
4384.15 8
4384.31 0
4384.46 0
4384.61 0
4384.76 0
4384.91 0
4385.06 0
4385.22 0
4385.37 3
4385.52 10
4385.67 17
4385.82 25
4385.98 32
4386.13 38
4386.28 42
4386.43 43
4386.58 42
4386.73 39
4386.89 35
4387.04 32
4387.19 29
4387.34 28
4387.49 29
4387.65 30
4387.80 32
4387.95 33
4388.10 33
4388.25 31
4388.41 28
4388.56 23
4388.71 17
4388.86 11
4389.01 7
4389.17 4
4389.32 4
4389.47 6
4389.62 11
4389.77 18
4389.93 25
4390.08 31
4390.23 37
4390.38 40
4390.53 41
4390.68 39
4390.84 36
4390.99 31
4391.14 26
4391.29 21
4391.44 19
4391.60 19
4391.75 23
4391.90 29
4392.05 36
4392.20 44
4392.36 50
4392.51 53
4392.66 54
4392.81 52
4392.96 48
4393.12 43
4393.27 38
4393.42 33
4393.57 29
4393.72 27
4393.88 24
4394.03 23
4394.18 23
4394.33 24
4394.48 24
4394.64 25
4394.79 25
4394.94 25
4395.09 23
4395.24 20
4395.40 16
4395.55 14
4395.70 13
4395.85 14
4396.00 17
4396.16 21
4396.31 24
4396.46 26
4396.61 25
4396.77 22
4396.92 16
4397.07 10
4397.22 3
4397.37 0
4397.53 0
4397.68 0
4397.83 0
4397.98 0
4398.13 0
4398.29 0
4398.44 0
4398.59 1
4398.74 6
4398.89 13
4399.05 19
4399.20 25
4399.35 30
4399.50 32
4399.65 31
4399.81 28
4399.96 22
4400.11 14
4400.26 7
4400.42 1
4400.57 0
4400.72 0
4400.87 0
4401.02 0
4401.18 0
4401.33 0
4401.48 0
4401.63 0
4401.78 0
4401.94 5
4402.09 11
4402.24 18
4402.39 25
4402.55 32
4402.70 40
4402.85 46
4403.00 51
4403.15 55
4403.31 57
4403.46 56
4403.61 52
4403.76 45
4403.91 35
4404.07 25
4404.22 16
4404.37 10
4404.52 7
4404.68 8
4404.83 13
4404.98 21
4405.13 31
4405.28 42
4405.44 54
4405.59 67
4405.74 80
4405.89 92
4406.05 104
4406.20 115
4406.35 124
4406.50 131
4406.65 136
4406.81 140
4406.96 143
4407.11 146
4407.26 148
4407.42 151
4407.57 153
4407.72 156
4407.87 161
4408.02 167
4408.18 175
4408.33 185
4408.48 197
4408.63 208
4408.79 218
4408.94 227
4409.09 233
4409.24 239
4409.40 244
4409.55 248
4409.70 252
4409.85 255
4410.00 257
4410.16 259
4410.31 260
4410.46 260
4410.61 261
4410.77 261
4410.92 261
4411.07 261
4411.22 259
4411.38 256
4411.53 252
4411.68 246
4411.83 238
4411.98 230
4412.14 221
4412.29 211
4412.44 203
4412.59 195
4412.75 188
4412.90 183
4413.05 179
4413.20 176
4413.36 174
4413.51 171
4413.66 168
4413.81 162
4413.96 155
4414.12 146
4414.27 138
4414.42 130
4414.57 125
4414.73 121
4414.88 120
4415.03 120
4415.18 121
4415.34 119
4415.49 116
4415.64 109
4415.79 100
4415.95 88
4416.10 76
4416.25 64
4416.40 54
4416.56 47
4416.71 42
4416.86 39
4417.01 39
4417.16 40
4417.32 42
4417.47 43
4417.62 44
4417.77 44
4417.93 42
4418.08 40
4418.23 36
4418.38 30
4418.54 25
4418.69 19
4418.84 15
4418.99 12
4419.15 11
4419.30 12
4419.45 15
4419.60 19
4419.76 23
4419.91 24
4420.06 23
4420.21 18
4420.37 12
4420.52 5
4420.67 0
4420.82 0
4420.98 0
4421.13 0
4421.28 0
4421.43 9
4421.59 20
4421.74 32
4421.89 45
4422.04 56
4422.20 66
4422.35 74
4422.50 79
4422.65 82
4422.81 82
4422.96 82
4423.11 81
4423.26 82
4423.42 83
4423.57 85
4423.72 87
4423.87 90
4424.03 92
4424.18 94
4424.33 96
4424.48 96
4424.64 96
4424.79 94
4424.94 92
4425.09 88
4425.25 83
4425.40 78
4425.55 71
4425.70 64
4425.86 57
4426.01 51
4426.16 46
4426.31 43
4426.47 41
4426.62 41
4426.77 43
4426.92 44
4427.08 44
4427.23 43
4427.38 39
4427.53 33
4427.69 26
4427.84 19
4427.99 12
4428.15 6
4428.30 3
4428.45 1
4428.60 0
4428.76 0
4428.91 1
4429.06 3
4429.21 5
4429.37 7
4429.52 9
4429.67 11
4429.82 12
4429.98 12
4430.13 12
4430.28 11
4430.43 11
4430.59 13
4430.74 17
4430.89 21
4431.05 27
4431.20 33
4431.35 38
4431.50 41
4431.66 40
4431.81 37
4431.96 31
4432.11 24
4432.27 17
4432.42 12
4432.57 9
4432.72 10
4432.88 15
4433.03 23
4433.18 32
4433.34 42
4433.49 51
4433.64 59
4433.79 64
4433.95 67
4434.10 66
4434.25 64
4434.40 61
4434.56 57
4434.71 54
4434.86 52
4435.02 51
4435.17 50
4435.32 47
4435.47 43
4435.63 37
4435.78 29
4435.93 21
4436.08 14
4436.24 9
4436.39 7
4436.54 7
4436.70 7
4436.85 8
4437.00 7
4437.15 5
4437.31 1
4437.46 0
4437.61 0
4437.76 0
4437.92 0
4438.07 0
4438.22 0
4438.38 1
4438.53 9
4438.68 19
4438.83 28
4438.99 36
4439.14 42
4439.29 46
4439.45 48
4439.60 49
4439.75 51
4439.90 52
4440.06 54
4440.21 57
4440.36 61
4440.51 66
4440.67 72
4440.82 78
4440.97 84
4441.13 88
4441.28 92
4441.43 93
4441.58 91
4441.74 88
4441.89 83
4442.04 78
4442.20 74
4442.35 70
4442.50 68
4442.65 66
4442.81 66
4442.96 66
4443.11 67
4443.27 67
4443.42 69
4443.57 70
4443.72 72
4443.88 74
4444.03 76
4444.18 78
4444.34 80
4444.49 82
4444.64 85
4444.79 88
4444.95 92
4445.10 94
4445.25 96
4445.41 97
4445.56 97
4445.71 95
4445.86 93
4446.02 90
4446.17 87
4446.32 84
4446.48 81
4446.63 77
4446.78 72
4446.94 66
4447.09 59
4447.24 53
4447.39 50
4447.55 51
4447.70 55
4447.85 62
4448.01 72
4448.16 81
4448.31 88
4448.46 90
4448.62 87
4448.77 79
4448.92 68
4449.08 56
4449.23 45
4449.38 37
4449.54 33
4449.69 33
4449.84 34
4449.99 37
4450.15 40
4450.30 42
4450.45 42
4450.61 41
4450.76 39
4450.91 37
4451.07 36
4451.22 36
4451.37 38
4451.52 40
4451.68 43
4451.83 46
4451.98 47
4452.14 48
4452.29 46
4452.44 44
4452.60 40
4452.75 35
4452.90 31
4453.05 27
4453.21 25
4453.36 23
4453.51 23
4453.67 22
4453.82 22
4453.97 22
4454.13 21
4454.28 20
4454.43 20
4454.58 21
4454.74 23
4454.89 27
4455.04 31
4455.20 37
4455.35 42
4455.50 47
4455.66 51
4455.81 54
4455.96 57
4456.12 59
4456.27 60
4456.42 60
4456.57 59
4456.73 55
4456.88 50
4457.03 43
4457.19 37
4457.34 31
4457.49 29
4457.65 30
4457.80 34
4457.95 42
4458.11 50
4458.26 58
4458.41 63
4458.57 65
4458.72 64
4458.87 61
4459.02 55
4459.18 48
4459.33 42
4459.48 36
4459.64 31
4459.79 28
4459.94 25
4460.10 22
4460.25 21
4460.40 22
4460.56 23
4460.71 26
4460.86 30
4461.02 36
4461.17 42
4461.32 50
4461.48 58
4461.63 66
4461.78 75
4461.93 83
4462.09 91
4462.24 97
4462.39 102
4462.55 106
4462.70 108
4462.85 109
4463.01 109
4463.16 107
4463.31 104
4463.47 100
4463.62 95
4463.77 89
4463.93 82
4464.08 75
4464.23 68
4464.39 62
4464.54 57
4464.69 55
4464.85 54
4465.00 56
4465.15 59
4465.31 62
4465.46 65
4465.61 66
4465.76 64
4465.92 60
4466.07 55
4466.22 49
4466.38 43
4466.53 38
4466.68 35
4466.84 33
4466.99 33
4467.14 32
4467.30 32
4467.45 30
4467.60 26
4467.76 21
4467.91 14
4468.06 7
4468.22 0
4468.37 0
4468.52 0
4468.68 0
4468.83 0
4468.98 0
4469.14 0
4469.29 0
4469.44 2
4469.60 7
4469.75 10
4469.90 12
4470.06 12
4470.21 11
4470.36 8
4470.52 5
4470.67 2
4470.82 2
4470.98 3
4471.13 7
4471.28 13
4471.44 20
4471.59 27
4471.74 32
4471.90 35
4472.05 35
4472.20 31
4472.36 26
4472.51 19
4472.66 11
4472.82 6
4472.97 2
4473.12 2
4473.28 5
4473.43 11
4473.58 20
4473.74 30
4473.89 42
4474.04 54
4474.20 64
4474.35 72
4474.50 75
4474.66 75
4474.81 70
4474.96 62
4475.12 53
4475.27 45
4475.42 39
4475.58 37
4475.73 38
4475.89 43
4476.04 48
4476.19 53
4476.35 55
4476.50 54
4476.65 49
4476.81 42
4476.96 34
4477.11 26
4477.27 20
4477.42 16
4477.57 13
4477.73 13
4477.88 14
4478.03 16
4478.19 20
4478.34 24
4478.49 29
4478.65 33
4478.80 36
4478.95 36
4479.11 34
4479.26 29
4479.41 21
4479.57 13
4479.72 5
4479.88 0
4480.03 0
4480.18 0
4480.34 0
4480.49 0
4480.64 0
4480.80 0
4480.95 4
4481.10 7
4481.26 9
4481.41 9
4481.56 8
4481.72 4
4481.87 0
4482.02 0
4482.18 0
4482.33 0
4482.48 0
4482.64 0
4482.79 1
4482.95 4
4483.10 7
4483.25 9
4483.41 11
4483.56 16
4483.71 23
4483.87 33
4484.02 45
4484.17 59
4484.33 73
4484.48 86
4484.63 96
4484.79 103
4484.94 107
4485.10 109
4485.25 109
4485.40 110
4485.56 111
4485.71 114
4485.86 118
4486.02 124
4486.17 129
4486.32 133
4486.48 136
4486.63 135
4486.78 132
4486.94 128
4487.09 123
4487.25 120
4487.40 119
4487.55 120
4487.71 124
4487.86 129
4488.01 134
4488.17 139
4488.32 143
4488.47 146
4488.63 148
4488.78 150
4488.94 150
4489.09 149
4489.24 146
4489.40 141
4489.55 136
4489.70 131
4489.86 129
4490.01 128
4490.16 131
4490.32 135
4490.47 140
4490.63 144
4490.78 148
4490.93 150
4491.09 151
4491.24 152
4491.39 154
4491.55 158
4491.70 161
4491.86 165
4492.01 167
4492.16 168
4492.32 167
4492.47 163
4492.62 158
4492.78 151
4492.93 144
4493.08 136
4493.24 130
4493.39 125
4493.55 120
4493.70 117
4493.85 114
4494.01 111
4494.16 107
4494.31 103
4494.47 99
4494.62 95
4494.78 91
4494.93 89
4495.08 87
4495.24 87
4495.39 89
4495.54 94
4495.70 99
4495.85 105
4496.01 111
4496.16 114
4496.31 115
4496.47 113
4496.62 110
4496.77 105
4496.93 101
4497.08 98
4497.24 97
4497.39 98
4497.54 101
4497.70 105
4497.85 108
4498.01 110
4498.16 110
4498.31 108
4498.47 103
4498.62 97
4498.77 91
4498.93 86
4499.08 84
4499.24 86
4499.39 90
4499.54 97
4499.70 104
4499.85 110
4500.00 115
4500.16 118
4500.31 119
4500.47 119
4500.62 118
4500.77 119
4500.93 120
4501.08 121
4501.24 121
4501.39 120
4501.54 117
4501.70 112
4501.85 108
4502.01 104
4502.16 101
4502.31 101
4502.47 102
4502.62 104
4502.77 106
4502.93 108
4503.08 108
4503.24 106
4503.39 104
4503.54 103
4503.70 102
4503.85 104
4504.01 107
4504.16 111
4504.31 117
4504.47 124
4504.62 133
4504.78 144
4504.93 157
4505.08 172
4505.24 189
4505.39 206
4505.54 221
4505.70 234
4505.85 244
4506.01 250
4506.16 253
4506.31 253
4506.47 252
4506.62 248
4506.78 244
4506.93 238
4507.08 231
4507.24 222
4507.39 213
4507.55 204
4507.70 194
4507.85 185
4508.01 175
4508.16 167
4508.32 159
4508.47 151
4508.62 143
4508.78 135
4508.93 127
4509.09 119
4509.24 112
4509.39 106
4509.55 100
4509.70 97
4509.86 94
4510.01 93
4510.16 94
4510.32 96
4510.47 98
4510.63 102
4510.78 107
4510.93 113
4511.09 121
4511.24 129
4511.40 136
4511.55 142
4511.70 145
4511.86 145
4512.01 141
4512.17 135
4512.32 127
4512.47 120
4512.63 115
4512.78 114
4512.94 116
4513.09 123
4513.24 131
4513.40 139
4513.55 144
4513.71 146
4513.86 143
4514.01 137
4514.17 128
4514.32 118
4514.48 109
4514.63 101
4514.79 96
4514.94 94
4515.09 94
4515.25 95
4515.40 97
4515.56 100
4515.71 103
4515.86 106
4516.02 109
4516.17 112
4516.33 114
4516.48 115
4516.63 116
4516.79 117
4516.94 118
4517.10 120
4517.25 122
4517.41 125
4517.56 127
4517.71 127
4517.87 124
4518.02 119
4518.18 112
4518.33 104
4518.48 96
4518.64 90
4518.79 87
4518.95 85
4519.10 86
4519.25 88
4519.41 90
4519.56 90
4519.72 90
4519.87 88
4520.03 85
4520.18 79
4520.33 73
4520.49 65
4520.64 56
4520.80 47
4520.95 38
4521.11 29
4521.26 21
4521.41 15
4521.57 10
4521.72 6
4521.88 3
4522.03 1
4522.18 0
4522.34 0
4522.49 0
4522.65 0
4522.80 0
4522.96 0
4523.11 0
4523.26 0
4523.42 1
4523.57 4
4523.73 7
4523.88 10
4524.04 13
4524.19 16
4524.34 19
4524.50 23
4524.65 26
4524.81 29
4524.96 31
4525.12 34
4525.27 38
4525.42 43
4525.58 51
4525.73 60
4525.89 69
4526.04 78
4526.20 85
4526.35 88
4526.50 88
4526.66 84
4526.81 79
4526.97 73
4527.12 69
4527.28 67
4527.43 67
4527.58 69
4527.74 73
4527.89 79
4528.05 84
4528.20 90
4528.36 94
4528.51 97
4528.66 96
4528.82 93
4528.97 87
4529.13 79
4529.28 71
4529.44 64
4529.59 59
4529.74 56
4529.90 55
4530.05 56
4530.21 56
4530.36 56
4530.52 55
4530.67 53
4530.82 51
4530.98 50
4531.13 50
4531.29 51
4531.44 53
4531.60 57
4531.75 63
4531.91 70
4532.06 78
4532.21 86
4532.37 94
4532.52 101
4532.68 106
4532.83 109
4532.99 109
4533.14 107
4533.29 103
4533.45 98
4533.60 93
4533.76 87
4533.91 82
4534.07 78
4534.22 75
4534.38 72
4534.53 70
4534.68 69
4534.84 70
4534.99 71
4535.15 73
4535.30 74
4535.46 74
4535.61 72
4535.77 69
4535.92 65
4536.07 62
4536.23 59
4536.38 59
4536.54 60
4536.69 62
4536.85 65
4537.00 68
4537.16 71
4537.31 72
4537.46 73
4537.62 72
4537.77 71
4537.93 69
4538.08 67
4538.24 64
4538.39 62
4538.55 60
4538.70 59
4538.86 58
4539.01 58
4539.16 58
4539.32 58
4539.47 59
4539.63 60
4539.78 62
4539.94 64
4540.09 66
4540.25 67
4540.40 68
4540.55 68
4540.71 67
4540.86 66
4541.02 65
4541.17 64
4541.33 64
4541.48 64
4541.64 65
4541.79 67
4541.95 70
4542.10 74
4542.25 78
4542.41 81
4542.56 83
4542.72 83
4542.87 82
4543.03 81
4543.18 80
4543.34 81
4543.49 82
4543.65 85
4543.80 88
4543.95 90
4544.11 92
4544.26 92
4544.42 90
4544.57 88
4544.73 84
4544.88 80
4545.04 75
4545.19 70
4545.35 64
4545.50 60
4545.66 57
4545.81 56
4545.96 57
4546.12 62
4546.27 69
4546.43 78
4546.58 88
4546.74 98
4546.89 106
4547.05 111
4547.20 112
4547.36 110
4547.51 104
4547.67 97
4547.82 89
4547.98 81
4548.13 73
4548.28 67
4548.44 60
4548.59 53
4548.75 46
4548.90 38
4549.06 30
4549.21 20
4549.37 10
4549.52 1
4549.68 0
4549.83 0
4549.99 0
4550.14 0
4550.30 0
4550.45 0
4550.60 3
4550.76 8
4550.91 11
4551.07 11
4551.22 9
4551.38 6
4551.53 3
4551.69 2
4551.84 3
4552.00 6
4552.15 10
4552.31 14
4552.46 17
4552.62 20
4552.77 20
4552.93 20
4553.08 19
4553.23 18
4553.39 17
4553.54 16
4553.70 14
4553.85 11
4554.01 7
4554.16 1
4554.32 0
4554.47 0
4554.63 0
4554.78 0
4554.94 0
4555.09 0
4555.25 0
4555.40 2
4555.56 11
4555.71 19
4555.87 26
4556.02 31
4556.18 34
4556.33 33
4556.49 29
4556.64 24
4556.79 17
4556.95 10
4557.10 4
4557.26 0
4557.41 0
4557.57 0
4557.72 0
4557.88 0
4558.03 0
4558.19 2
4558.34 5
4558.50 8
4558.65 11
4558.81 15
4558.96 17
4559.12 18
4559.27 18
4559.43 17
4559.58 15
4559.74 13
4559.89 11
4560.05 10
4560.20 11
4560.36 14
4560.51 19
4560.67 25
4560.82 31
4560.98 37
4561.13 42
4561.29 46
4561.44 48
4561.59 49
4561.75 47
4561.90 43
4562.06 38
4562.21 31
4562.37 25
4562.52 20
4562.68 17
4562.83 17
4562.99 19
4563.14 23
4563.30 27
4563.45 31
4563.61 33
4563.76 33
4563.92 31
4564.07 28
4564.23 24
4564.38 21
4564.54 19
4564.69 18
4564.85 18
4565.00 20
4565.16 23
4565.31 27
4565.47 31
4565.62 35
4565.78 38
4565.93 40
4566.09 41
4566.24 42
4566.40 43
4566.55 45
4566.71 48
4566.86 52
4567.02 57
4567.17 63
4567.33 70
4567.48 77
4567.64 84
4567.79 91
4567.95 98
4568.10 105
4568.26 111
4568.41 115
4568.57 116
4568.72 113
4568.88 107
4569.03 98
4569.19 87
4569.34 76
4569.50 65
4569.65 57
4569.81 51
4569.96 48
4570.12 47
4570.27 49
4570.43 53
4570.58 58
4570.74 65
4570.89 75
4571.05 85
4571.20 97
4571.36 109
4571.51 121
4571.67 132
4571.82 139
4571.98 144
4572.13 146
4572.29 145
4572.44 143
4572.60 142
4572.75 141
4572.91 142
4573.06 144
4573.22 147
4573.37 150
4573.53 152
4573.68 151
4573.84 148
4573.99 142
4574.15 135
4574.30 127
4574.46 119
4574.61 113
4574.77 110
4574.92 108
4575.08 108
4575.23 108
4575.39 107
4575.55 106
4575.70 103
4575.86 99
4576.01 94
4576.17 90
4576.32 86
4576.48 82
4576.63 79
4576.79 75
4576.94 70
4577.10 65
4577.25 59
4577.41 54
4577.56 49
4577.72 45
4577.87 41
4578.03 37
4578.18 34
4578.34 30
4578.49 28
4578.65 27
4578.80 27
4578.96 31
4579.11 36
4579.27 43
4579.42 50
4579.58 56
4579.73 60
4579.89 63
4580.04 64
4580.20 64
4580.36 64
4580.51 65
4580.67 67
4580.82 70
4580.98 75
4581.13 80
4581.29 86
4581.44 90
4581.60 94
4581.75 96
4581.91 98
4582.06 100
4582.22 100
4582.37 100
4582.53 100
4582.68 98
4582.84 95
4582.99 92
4583.15 87
4583.30 81
4583.46 75
4583.62 68
4583.77 60
4583.93 50
4584.08 40
4584.24 29
4584.39 18
4584.55 8
4584.70 2
4584.86 0
4585.01 0
4585.17 1
4585.32 5
4585.48 9
4585.63 12
4585.79 12
4585.94 9
4586.10 4
4586.25 0
4586.41 0
4586.57 0
4586.72 0
4586.88 0
4587.03 0
4587.19 4
4587.34 16
4587.50 29
4587.65 42
4587.81 53
4587.96 62
4588.12 67
4588.27 69
4588.43 70
4588.58 70
4588.74 70
4588.90 73
4589.05 78
4589.21 84
4589.36 89
4589.52 93
4589.67 93
4589.83 90
4589.98 84
4590.14 78
4590.29 72
4590.45 68
4590.60 67
4590.76 69
4590.92 73
4591.07 79
4591.23 86
4591.38 93
4591.54 99
4591.69 104
4591.85 109
4592.00 111
4592.16 111
4592.31 109
4592.47 104
4592.62 99
4592.78 93
4592.94 88
4593.09 84
4593.25 81
4593.40 78
4593.56 76
4593.71 74
4593.87 70
4594.02 67
4594.18 63
4594.33 61
4594.49 60
4594.65 60
4594.80 63
4594.96 66
4595.11 70
4595.27 73
4595.42 76
4595.58 78
4595.73 78
4595.89 78
4596.04 77
4596.20 75
4596.36 74
4596.51 74
4596.67 75
4596.82 76
4596.98 77
4597.13 79
4597.29 81
4597.44 84
4597.60 88
4597.75 94
4597.91 102
4598.07 112
4598.22 123
4598.38 133
4598.53 140
4598.69 143
4598.84 141
4599.00 133
4599.15 122
4599.31 108
4599.47 95
4599.62 83
4599.78 76
4599.93 72
4600.09 73
4600.24 76
4600.40 80
4600.55 85
4600.71 89
4600.87 92
4601.02 93
4601.18 93
4601.33 92
4601.49 90
4601.64 88
4601.80 87
4601.95 86
4602.11 87
4602.27 88
4602.42 89
4602.58 88
4602.73 86
4602.89 82
4603.04 76
4603.20 68
4603.35 60
4603.51 53
4603.67 46
4603.82 40
4603.98 36
4604.13 33
4604.29 32
4604.44 33
4604.60 37
4604.75 44
4604.91 52
4605.07 61
4605.22 68
4605.38 74
4605.53 76
4605.69 75
4605.84 72
4606.00 68
4606.16 64
4606.31 62
4606.47 62
4606.62 64
4606.78 67
4606.93 72
4607.09 77
4607.24 81
4607.40 86
4607.56 89
4607.71 91
4607.87 92
4608.02 93
4608.18 94
4608.33 96
4608.49 99
4608.65 104
4608.80 110
4608.96 116
4609.11 122
4609.27 126
4609.42 128
4609.58 129
4609.74 128
4609.89 127
4610.05 126
4610.20 126
4610.36 127
4610.51 127
4610.67 127
4610.83 125
4610.98 122
4611.14 116
4611.29 109
4611.45 102
4611.60 97
4611.76 93
4611.92 90
4612.07 89
4612.23 89
4612.38 86
4612.54 83
4612.69 77
4612.85 71
4613.01 65
4613.16 60
4613.32 57
4613.47 57
4613.63 58
4613.78 61
4613.94 66
4614.10 72
4614.25 80
4614.41 90
4614.56 101
4614.72 112
4614.88 122
4615.03 130
4615.19 133
4615.34 133
4615.50 129
4615.65 123
4615.81 116
4615.97 110
4616.12 104
4616.28 101
4616.43 99
4616.59 99
4616.75 100
4616.90 100
4617.06 101
4617.21 101
4617.37 100
4617.52 98
4617.68 96
4617.84 94
4617.99 92
4618.15 90
4618.30 88
4618.46 87
4618.62 86
4618.77 86
4618.93 86
4619.08 86
4619.24 85
4619.39 84
4619.55 81
4619.71 78
4619.86 73
4620.02 67
4620.17 62
4620.33 58
4620.49 55
4620.64 54
4620.80 55
4620.95 57
4621.11 60
4621.26 64
4621.42 68
4621.58 72
4621.73 77
4621.89 81
4622.04 85
4622.20 88
4622.36 92
4622.51 97
4622.67 104
4622.82 111
4622.98 119
4623.14 127
4623.29 133
4623.45 136
4623.60 135
4623.76 130
4623.92 122
4624.07 113
4624.23 104
4624.38 96
4624.54 92
4624.70 91
4624.85 93
4625.01 98
4625.16 105
4625.32 113
4625.48 122
4625.63 131
4625.79 140
4625.94 147
4626.10 152
4626.25 155
4626.41 156
4626.57 154
4626.72 151
4626.88 146
4627.03 139
4627.19 131
4627.35 123
4627.50 116
4627.66 109
4627.81 104
4627.97 100
4628.13 99
4628.28 99
4628.44 101
4628.59 103
4628.75 107
4628.91 113
4629.06 119
4629.22 127
4629.38 135
4629.53 142
4629.69 148
4629.84 153
4630.00 156
4630.16 158
4630.31 159
4630.47 161
4630.62 164
4630.78 168
4630.94 174
4631.09 182
4631.25 192
4631.40 203
4631.56 214
4631.72 224
4631.87 233
4632.03 239
4632.18 242
4632.34 243
4632.50 241
4632.65 238
4632.81 235
4632.96 234
4633.12 234
4633.28 236
4633.43 240
4633.59 246
4633.75 254
4633.90 264
4634.06 278
4634.21 294
4634.37 315
4634.53 337
4634.68 362
4634.84 387
4634.99 412
4635.15 434
4635.31 454
4635.46 471
4635.62 484
4635.77 495
4635.93 503
4636.09 508
4636.24 512
4636.40 514
4636.56 516
4636.71 517
4636.87 519
4637.02 521
4637.18 523
4637.34 524
4637.49 526
4637.65 529
4637.80 532
4637.96 536
4638.12 540
4638.27 543
4638.43 543
4638.59 540
4638.74 532
4638.90 521
4639.05 509
4639.21 497
4639.37 486
4639.52 477
4639.68 470
4639.84 464
4639.99 459
4640.15 452
4640.30 445
4640.46 436
4640.62 425
4640.77 414
4640.93 403
4641.08 393
4641.24 385
4641.40 380
4641.55 378
4641.71 379
4641.87 383
4642.02 389
4642.18 396
4642.33 402
4642.49 406
4642.65 406
4642.80 404
4642.96 398
4643.12 390
4643.27 382
4643.43 373
4643.58 366
4643.74 361
4643.90 357
4644.05 353
4644.21 349
4644.37 345
4644.52 339
4644.68 332
4644.84 324
4644.99 316
4645.15 307
4645.30 297
4645.46 287
4645.62 276
4645.77 263
4645.93 251
4646.09 238
4646.24 227
4646.40 217
4646.55 209
4646.71 202
4646.87 197
4647.02 194
4647.18 191
4647.34 188
4647.49 186
4647.65 184
4647.81 181
4647.96 178
4648.12 174
4648.27 170
4648.43 167
4648.59 164
4648.74 163
4648.90 164
4649.06 167
4649.21 171
4649.37 176
4649.53 180
4649.68 183
4649.84 182
4649.99 179
4650.15 173
4650.31 165
4650.46 156
4650.62 149
4650.78 143
4650.93 138
4651.09 135
4651.25 132
4651.40 127
4651.56 122
4651.71 115
4651.87 108
4652.03 102
4652.18 97
4652.34 96
4652.50 96
4652.65 99
4652.81 102
4652.97 104
4653.12 104
4653.28 103
4653.44 99
4653.59 95
4653.75 92
4653.90 89
4654.06 88
4654.22 89
4654.37 91
4654.53 94
4654.69 96
4654.84 96
4655.00 96
4655.16 95
4655.31 93
4655.47 91
4655.63 89
4655.78 88
4655.94 87
4656.10 86
4656.25 86
4656.41 88
4656.56 91
4656.72 95
4656.88 100
4657.03 105
4657.19 107
4657.35 107
4657.50 104
4657.66 96
4657.82 84
4657.97 69
4658.13 53
4658.29 37
4658.44 22
4658.60 10
4658.76 1
4658.91 0
4659.07 0
4659.23 0
4659.38 0
4659.54 0
4659.69 0
4659.85 0
4660.01 0
4660.16 0
4660.32 2
4660.48 10
4660.63 19
4660.79 30
4660.95 42
4661.10 54
4661.26 68
4661.42 81
4661.57 95
4661.73 109
4661.89 121
4662.04 131
4662.20 138
4662.36 142
4662.51 142
4662.67 139
4662.83 134
4662.98 129
4663.14 125
4663.30 122
4663.45 120
4663.61 119
4663.77 117
4663.92 114
4664.08 108
4664.24 100
4664.39 91
4664.55 82
4664.71 74
4664.86 68
4665.02 64
4665.18 61
4665.33 59
4665.49 59
4665.65 59
4665.80 61
4665.96 63
4666.12 65
4666.27 68
4666.43 70
4666.59 70
4666.74 68
4666.90 64
4667.06 57
4667.21 50
4667.37 43
4667.53 37
4667.68 33
4667.84 31
4668.00 31
4668.15 32
4668.31 32
4668.47 32
4668.62 32
4668.78 30
4668.94 28
4669.09 25
4669.25 24
4669.41 23
4669.56 22
4669.72 22
4669.88 23
4670.03 23
4670.19 23
4670.35 22
4670.50 20
4670.66 16
4670.82 11
4670.97 6
4671.13 0
4671.29 0
4671.44 0
4671.60 0
4671.76 0
4671.91 3
4672.07 12
4672.23 22
4672.38 32
4672.54 39
4672.70 44
4672.85 47
4673.01 48
4673.17 47
4673.32 46
4673.48 46
4673.64 45
4673.79 46
4673.95 48
4674.11 50
4674.26 54
4674.42 59
4674.58 64
4674.74 70
4674.89 75
4675.05 80
4675.21 83
4675.36 84
4675.52 83
4675.68 81
4675.83 79
4675.99 77
4676.15 77
4676.30 79
4676.46 82
4676.62 84
4676.77 86
4676.93 86
4677.09 84
4677.24 80
4677.40 75
4677.56 70
4677.71 66
4677.87 62
4678.03 60
4678.19 59
4678.34 58
4678.50 57
4678.66 57
4678.81 58
4678.97 60
4679.13 63
4679.28 68
4679.44 73
4679.60 77
4679.75 79
4679.91 78
4680.07 73
4680.22 67
4680.38 59
4680.54 50
4680.70 43
4680.85 38
4681.01 34
4681.17 31
4681.32 28
4681.48 25
4681.64 22
4681.79 18
4681.95 15
4682.11 11
4682.26 9
4682.42 6
4682.58 4
4682.74 2
4682.89 0
4683.05 0
4683.21 0
4683.36 0
4683.52 0
4683.68 0
4683.83 0
4683.99 0
4684.15 1
4684.30 3
4684.46 4
4684.62 5
4684.78 5
4684.93 5
4685.09 5
4685.25 6
4685.40 9
4685.56 15
4685.72 22
4685.87 32
4686.03 43
4686.19 55
4686.35 67
4686.50 77
4686.66 86
4686.82 93
4686.97 99
4687.13 105
4687.29 111
4687.44 115
4687.60 118
4687.76 120
4687.92 119
4688.07 115
4688.23 110
4688.39 103
4688.54 97
4688.70 93
4688.86 91
4689.01 91
4689.17 93
4689.33 97
4689.49 102
4689.64 109
4689.80 115
4689.96 122
4690.11 130
4690.27 137
4690.43 143
4690.59 148
4690.74 149
4690.90 148
4691.06 144
4691.21 138
4691.37 129
4691.53 120
4691.68 110
4691.84 99
4692.00 89
4692.16 77
4692.31 65
4692.47 53
4692.63 40
4692.78 29
4692.94 21
4693.10 15
4693.26 12
4693.41 12
4693.57 14
4693.73 17
4693.88 19
4694.04 21
4694.20 23
4694.36 23
4694.51 24
4694.67 25
4694.83 26
4694.98 27
4695.14 28
4695.30 29
4695.46 29
4695.61 29
4695.77 29
4695.93 27
4696.08 25
4696.24 21
4696.40 17
4696.56 12
4696.71 6
4696.87 1
4697.03 0
4697.18 0
4697.34 0
4697.50 0
4697.66 0
4697.81 0
4697.97 0
4698.13 0
4698.28 1
4698.44 6
4698.60 10
4698.76 15
4698.91 19
4699.07 21
4699.23 23
4699.38 24
4699.54 24
4699.70 25
4699.86 25
4700.01 26
4700.17 28
4700.33 28
4700.49 28
4700.64 28
4700.80 28
4700.96 27
4701.11 26
4701.27 24
4701.43 23
4701.59 22
4701.74 22
4701.90 23
4702.06 26
4702.21 31
4702.37 38
4702.53 47
4702.69 57
4702.84 66
4703.00 73
4703.16 79
4703.32 84
4703.47 87
4703.63 91
4703.79 95
4703.94 100
4704.10 105
4704.26 111
4704.42 115
4704.57 117
4704.73 115
4704.89 111
4705.05 103
4705.20 94
4705.36 83
4705.52 73
4705.68 64
4705.83 58
4705.99 55
4706.15 54
4706.30 55
4706.46 57
4706.62 61
4706.78 64
4706.93 67
4707.09 69
4707.25 69
4707.41 68
4707.56 65
4707.72 61
4707.88 57
4708.04 54
4708.19 53
4708.35 53
4708.51 54
4708.66 57
4708.82 59
4708.98 62
4709.14 63
4709.29 65
4709.45 66
4709.61 68
4709.77 70
4709.92 72
4710.08 73
4710.24 74
4710.40 73
4710.55 71
4710.71 69
4710.87 68
4711.03 69
4711.18 71
4711.34 76
4711.50 81
4711.65 85
4711.81 89
4711.97 91
4712.13 92
4712.28 93
4712.44 94
4712.60 96
4712.76 99
4712.91 103
4713.07 107
4713.23 109
4713.39 109
4713.54 107
4713.70 101
4713.86 93
4714.02 82
4714.17 71
4714.33 61
4714.49 53
4714.65 47
4714.80 46
4714.96 48
4715.12 52
4715.28 58
4715.43 64
4715.59 68
4715.75 71
4715.91 71
4716.06 67
4716.22 62
4716.38 54
4716.54 44
4716.69 34
4716.85 23
4717.01 14
4717.17 7
4717.32 1
4717.48 0
4717.64 0
4717.80 2
4717.95 7
4718.11 15
4718.27 24
4718.43 34
4718.58 46
4718.74 58
4718.90 70
4719.06 81
4719.21 90
4719.37 96
4719.53 98
4719.69 96
4719.84 92
4720.00 86
4720.16 79
4720.32 74
4720.47 71
4720.63 71
4720.79 73
4720.95 77
4721.10 81
4721.26 84
4721.42 86
4721.58 88
4721.73 89
4721.89 92
4722.05 95
4722.21 100
4722.37 105
4722.52 110
4722.68 114
4722.84 117
4723.00 118
4723.15 118
4723.31 117
4723.47 116
4723.63 115
4723.78 114
4723.94 113
4724.10 111
4724.26 108
4724.41 104
4724.57 99
4724.73 93
4724.89 86
4725.04 79
4725.20 72
4725.36 65
4725.52 58
4725.68 53
4725.83 49
4725.99 45
4726.15 41
4726.31 36
4726.46 31
4726.62 26
4726.78 22
4726.94 20
4727.09 21
4727.25 25
4727.41 30
4727.57 38
4727.72 45
4727.88 52
4728.04 58
4728.20 62
4728.36 66
4728.51 69
4728.67 72
4728.83 75
4728.99 77
4729.14 77
4729.30 76
4729.46 74
4729.62 71
4729.77 67
4729.93 64
4730.09 61
4730.25 58
4730.41 54
4730.56 48
4730.72 41
4730.88 32
4731.04 23
4731.19 15
4731.35 10
4731.51 7
4731.67 7
4731.83 9
4731.98 11
4732.14 11
4732.30 10
4732.46 8
4732.61 5
4732.77 2
4732.93 0
4733.09 0
4733.25 0
4733.40 0
4733.56 0
4733.72 0
4733.88 0
4734.03 0
4734.19 0
4734.35 1
4734.51 4
4734.67 7
4734.82 11
4734.98 14
4735.14 17
4735.30 19
4735.45 20
4735.61 20
4735.77 19
4735.93 16
4736.09 12
4736.24 9
4736.40 7
4736.56 7
4736.72 9
4736.87 13
4737.03 19
4737.19 25
4737.35 31
4737.51 36
4737.66 40
4737.82 43
4737.98 44
4738.14 45
4738.30 46
4738.45 48
4738.61 51
4738.77 54
4738.93 56
4739.08 58
4739.24 58
4739.40 57
4739.56 53
4739.72 49
4739.87 45
4740.03 42
4740.19 40
4740.35 39
4740.51 39
4740.66 41
4740.82 42
4740.98 44
4741.14 45
4741.30 46
4741.45 47
4741.61 48
4741.77 48
4741.93 48
4742.08 49
4742.24 49
4742.40 49
4742.56 48
4742.72 46
4742.87 44
4743.03 40
4743.19 35
4743.35 31
4743.51 28
4743.66 26
4743.82 25
4743.98 27
4744.14 32
4744.30 38
4744.45 45
4744.61 53
4744.77 61
4744.93 68
4745.09 75
4745.24 81
4745.40 87
4745.56 92
4745.72 97
4745.88 101
4746.03 103
4746.19 103
4746.35 99
4746.51 93
4746.67 84
4746.82 74
4746.98 64
4747.14 56
4747.30 50
4747.46 47
4747.61 48
4747.77 51
4747.93 57
4748.09 64
4748.25 71
4748.40 77
4748.56 80
4748.72 81
4748.88 80
4749.04 77
4749.19 73
4749.35 70
4749.51 68
4749.67 67
4749.83 67
4749.98 67
4750.14 68
4750.30 69
4750.46 71
4750.62 73
4750.77 76
4750.93 79
4751.09 82
4751.25 84
4751.41 84
4751.56 81
4751.72 76
4751.88 70
4752.04 64
4752.20 59
4752.36 57
4752.51 56
4752.67 57
4752.83 57
4752.99 54
4753.15 48
4753.30 40
4753.46 28
4753.62 17
4753.78 6
4753.94 0
4754.09 0
4754.25 0
4754.41 0
4754.57 0
4754.73 0
4754.89 0
4755.04 0
4755.20 1
4755.36 3
4755.52 4
4755.68 6
4755.83 10
4755.99 15
4756.15 21
4756.31 28
4756.47 36
4756.62 44
4756.78 51
4756.94 57
4757.10 62
4757.26 65
4757.42 66
4757.57 68
4757.73 70
4757.89 72
4758.05 74
4758.21 78
4758.36 81
4758.52 85
4758.68 88
4758.84 91
4759.00 93
4759.16 95
4759.31 96
4759.47 96
4759.63 95
4759.79 94
4759.95 91
4760.11 86
4760.26 81
4760.42 74
4760.58 68
4760.74 62
4760.90 57
4761.05 54
4761.21 54
4761.37 55
4761.53 58
4761.69 61
4761.85 64
4762.00 66
4762.16 65
4762.32 63
4762.48 61
4762.64 59
4762.80 57
4762.95 58
4763.11 60
4763.27 64
4763.43 70
4763.59 78
4763.74 86
4763.90 94
4764.06 102
4764.22 109
4764.38 114
4764.54 118
4764.69 119
4764.85 120
4765.01 119
4765.17 118
4765.33 117
4765.49 116
4765.64 115
4765.80 115
4765.96 115
4766.12 117
4766.28 120
4766.44 125
4766.59 131
4766.75 137
4766.91 145
4767.07 152
4767.23 160
4767.39 167
4767.54 173
4767.70 179
4767.86 184
4768.02 188
4768.18 188
4768.34 185
4768.49 179
4768.65 169
4768.81 158
4768.97 148
4769.13 139
4769.29 134
4769.44 133
4769.60 136
4769.76 142
4769.92 149
4770.08 157
4770.24 165
4770.39 172
4770.55 177
4770.71 181
4770.87 183
4771.03 184
4771.19 182
4771.35 177
4771.50 170
4771.66 162
4771.82 154
4771.98 147
4772.14 141
4772.30 139
4772.45 140
4772.61 142
4772.77 146
4772.93 148
4773.09 149
4773.25 147
4773.40 142
4773.56 134
4773.72 126
4773.88 120
4774.04 117
4774.20 118
4774.36 125
4774.51 137
4774.67 153
4774.83 172
4774.99 191
4775.15 208
4775.31 222
4775.46 233
4775.62 239
4775.78 241
4775.94 239
4776.10 233
4776.26 224
4776.42 212
4776.57 199
4776.73 186
4776.89 174
4777.05 163
4777.21 155
4777.37 148
4777.53 143
4777.68 139
4777.84 135
4778.00 131
4778.16 126
4778.32 121
4778.48 115
4778.63 109
4778.79 103
4778.95 96
4779.11 90
4779.27 85
4779.43 80
4779.59 76
4779.74 73
4779.90 71
4780.06 70
4780.22 72
4780.38 74
4780.54 79
4780.70 85
4780.85 92
4781.01 100
4781.17 107
4781.33 114
4781.49 120
4781.65 125
4781.81 128
4781.96 129
4782.12 128
4782.28 126
4782.44 124
4782.60 121
4782.76 119
4782.92 118
4783.07 119
4783.23 122
4783.39 127
4783.55 133
4783.71 141
4783.87 151
4784.03 162
4784.19 175
4784.34 189
4784.50 203
4784.66 217
4784.82 230
4784.98 241
4785.14 248
4785.30 252
4785.45 252
4785.61 249
4785.77 243
4785.93 237
4786.09 231
4786.25 225
4786.41 222
4786.56 221
4786.72 221
4786.88 222
4787.04 223
4787.20 223
4787.36 222
4787.52 219
4787.68 215
4787.83 209
4787.99 204
4788.15 199
4788.31 195
4788.47 192
4788.63 190
4788.79 189
4788.94 187
4789.10 186
4789.26 183
4789.42 179
4789.58 174
4789.74 168
4789.90 161
4790.06 154
4790.21 146
4790.37 138
4790.53 130
4790.69 122
4790.85 116
4791.01 110
4791.17 105
4791.33 102
4791.48 101
4791.64 101
4791.80 102
4791.96 102
4792.12 102
4792.28 100
4792.44 96
4792.60 91
4792.75 85
4792.91 78
4793.07 73
4793.23 70
4793.39 70
4793.55 73
4793.71 79
4793.87 88
4794.02 98
4794.18 108
4794.34 115
4794.50 121
4794.66 122
4794.82 121
4794.98 118
4795.14 113
4795.30 107
4795.45 100
4795.61 95
4795.77 89
4795.93 84
4796.09 80
4796.25 75
4796.41 71
4796.57 68
4796.72 66
4796.88 65
4797.04 66
4797.20 69
4797.36 74
4797.52 80
4797.68 86
4797.84 94
4798.00 101
4798.15 108
4798.31 116
4798.47 123
4798.63 129
4798.79 135
4798.95 140
4799.11 142
4799.27 143
4799.42 140
4799.58 135
4799.74 127
4799.90 118
4800.06 109
4800.22 100
4800.38 92
4800.54 87
4800.70 84
4800.85 82
4801.01 82
4801.17 84
4801.33 86
4801.49 89
4801.65 91
4801.81 94
4801.97 96
4802.13 98
4802.29 99
4802.44 100
4802.60 100
4802.76 101
4802.92 102
4803.08 103
4803.24 103
4803.40 103
4803.56 101
4803.72 97
4803.87 90
4804.03 82
4804.19 74
4804.35 66
4804.51 60
4804.67 57
4804.83 56
4804.99 57
4805.15 59
4805.31 61
4805.46 61
4805.62 61
4805.78 58
4805.94 55
4806.10 52
4806.26 49
4806.42 45
4806.58 43
4806.74 40
4806.89 39
4807.05 39
4807.21 40
4807.37 42
4807.53 46
4807.69 50
4807.85 55
4808.01 59
4808.17 62
4808.33 64
4808.49 65
4808.64 66
4808.80 67
4808.96 68
4809.12 68
4809.28 68
4809.44 68
4809.60 65
4809.76 61
4809.92 55
4810.08 49
4810.23 44
4810.39 40
4810.55 38
4810.71 40
4810.87 43
4811.03 48
4811.19 52
4811.35 56
4811.51 59
4811.67 60
4811.83 59
4811.98 57
4812.14 55
4812.30 53
4812.46 51
4812.62 50
4812.78 48
4812.94 47
4813.10 46
4813.26 44
4813.42 41
4813.58 38
4813.73 35
4813.89 33
4814.05 32
4814.21 33
4814.37 37
4814.53 44
4814.69 52
4814.85 62
4815.01 73
4815.17 82
4815.33 89
4815.48 93
4815.64 93
4815.80 89
4815.96 81
4816.12 72
4816.28 63
4816.44 56
4816.60 51
4816.76 48
4816.92 48
4817.08 49
4817.24 49
4817.39 49
4817.55 47
4817.71 45
4817.87 42
4818.03 42
4818.19 43
4818.35 46
4818.51 51
4818.67 56
4818.83 60
4818.99 63
4819.15 64
4819.30 63
4819.46 61
4819.62 60
4819.78 59
4819.94 59
4820.10 61
4820.26 63
4820.42 66
4820.58 69
4820.74 71
4820.90 72
4821.06 72
4821.22 70
4821.37 66
4821.53 62
4821.69 56
4821.85 51
4822.01 45
4822.17 39
4822.33 34
4822.49 29
4822.65 25
4822.81 21
4822.97 19
4823.13 17
4823.29 17
4823.45 19
4823.60 21
4823.76 25
4823.92 28
4824.08 31
4824.24 33
4824.40 34
4824.56 34
4824.72 34
4824.88 32
4825.04 29
4825.20 26
4825.36 21
4825.52 16
4825.68 10
4825.83 4
4825.99 0
4826.15 0
4826.31 0
4826.47 0
4826.63 0
4826.79 0
4826.95 0
4827.11 0
4827.27 1
4827.43 10
4827.59 19
4827.75 27
4827.91 35
4828.06 41
4828.22 47
4828.38 51
4828.54 55
4828.70 58
4828.86 60
4829.02 63
4829.18 65
4829.34 67
4829.50 69
4829.66 70
4829.82 71
4829.98 69
4830.14 67
4830.30 62
4830.46 56
4830.61 49
4830.77 41
4830.93 34
4831.09 28
4831.25 24
4831.41 22
4831.57 23
4831.73 26
4831.89 31
4832.05 37
4832.21 42
4832.37 45
4832.53 46
4832.69 46
4832.85 44
4833.01 41
4833.17 39
4833.32 37
4833.48 36
4833.64 36
4833.80 36
4833.96 37
4834.12 38
4834.28 39
4834.44 41
4834.60 43
4834.76 46
4834.92 50
4835.08 53
4835.24 56
4835.40 57
4835.56 57
4835.72 56
4835.88 54
4836.04 51
4836.20 49
4836.35 48
4836.51 47
4836.67 48
4836.83 49
4836.99 51
4837.15 52
4837.31 52
4837.47 51
4837.63 49
4837.79 45
4837.95 40
4838.11 35
4838.27 32
4838.43 31
4838.59 34
4838.75 41
4838.91 52
4839.07 65
4839.23 78
4839.39 90
4839.54 97
4839.70 101
4839.86 100
4840.02 97
4840.18 94
4840.34 91
4840.50 90
4840.66 90
4840.82 91
4840.98 90
4841.14 87
4841.30 82
4841.46 75
4841.62 68
4841.78 63
4841.94 59
4842.10 59
4842.26 61
4842.42 65
4842.58 69
4842.74 72
4842.90 74
4843.06 74
4843.21 73
4843.37 70
4843.53 68
4843.69 66
4843.85 65
4844.01 66
4844.17 70
4844.33 77
4844.49 86
4844.65 98
4844.81 111
4844.97 122
4845.13 130
4845.29 133
4845.45 130
4845.61 123
4845.77 113
4845.93 101
4846.09 90
4846.25 82
4846.41 76
4846.57 72
4846.73 69
4846.89 66
4847.05 63
4847.21 60
4847.37 58
4847.53 56
4847.68 56
4847.84 58
4848.00 62
4848.16 67
4848.32 72
4848.48 77
4848.64 82
4848.80 87
4848.96 92
4849.12 97
4849.28 102
4849.44 106
4849.60 109
4849.76 110
4849.92 109
4850.08 108
4850.24 106
4850.40 105
4850.56 106
4850.72 109
4850.88 113
4851.04 119
4851.20 125
4851.36 131
4851.52 134
4851.68 136
4851.84 135
4852.00 132
4852.16 128
4852.32 122
4852.48 115
4852.64 108
4852.80 101
4852.96 94
4853.12 87
4853.27 81
4853.43 76
4853.59 73
4853.75 72
4853.91 73
4854.07 76
4854.23 81
4854.39 86
4854.55 91
4854.71 95
4854.87 96
4855.03 96
4855.19 93
4855.35 89
4855.51 84
4855.67 79
4855.83 76
4855.99 73
4856.15 71
4856.31 70
4856.47 68
4856.63 65
4856.79 61
4856.95 56
4857.11 50
4857.27 43
4857.43 36
4857.59 28
4857.75 21
4857.91 13
4858.07 7
4858.23 1
4858.39 0
4858.55 0
4858.71 0
4858.87 0
4859.03 0
4859.19 0
4859.35 0
4859.51 0
4859.67 1
4859.83 4
4859.99 7
4860.15 10
4860.31 13
4860.47 18
4860.63 23
4860.79 29
4860.95 38
4861.11 48
4861.27 59
4861.43 70
4861.59 79
4861.75 86
4861.91 89
4862.07 87
4862.23 83
4862.39 77
4862.55 70
4862.71 63
4862.87 59
4863.03 56
4863.19 56
4863.35 57
4863.51 58
4863.67 59
4863.82 61
4863.98 61
4864.14 62
4864.30 62
4864.46 63
4864.62 64
4864.78 67
4864.94 70
4865.10 75
4865.26 80
4865.42 85
4865.58 90
4865.74 94
4865.90 98
4866.06 100
4866.22 102
4866.38 103
4866.54 103
4866.70 102
4866.86 100
4867.02 96
4867.18 91
4867.34 87
4867.50 83
4867.66 81
4867.82 82
4867.98 84
4868.14 88
4868.30 91
4868.46 93
4868.62 93
4868.78 91
4868.94 86
4869.10 80
4869.26 74
4869.42 68
4869.58 62
4869.74 58
4869.90 55
4870.06 54
4870.22 53
4870.38 52
4870.54 52
4870.70 52
4870.86 54
4871.02 58
4871.18 65
4871.34 73
4871.50 83
4871.67 94
4871.83 104
4871.99 113
4872.15 119
4872.31 121
4872.47 122
4872.63 120
4872.79 117
4872.95 114
4873.11 112
4873.27 111
4873.43 112
4873.59 113
4873.75 114
4873.91 116
4874.07 116
4874.23 116
4874.39 116
4874.55 115
4874.71 114
4874.87 113
4875.03 112
4875.19 112
4875.35 111
4875.51 109
4875.67 107
4875.83 103
4875.99 99
4876.15 95
4876.31 91
4876.47 87
4876.63 84
4876.79 82
4876.95 80
4877.11 78
4877.27 76
4877.43 73
4877.59 69
4877.75 64
4877.91 58
4878.07 51
4878.23 43
4878.39 35
4878.55 27
4878.71 20
4878.87 14
4879.03 10
4879.19 7
4879.35 6
4879.51 6
4879.67 6
4879.83 5
4879.99 2
4880.15 0
4880.31 0
[truncated: 736,743 more chars]
