# Supplementary material for: Methylobacterium Species Promoting Rice and Barley Growth and Interaction Specificity Revealed with Whole-Cell Matrix-Assisted Laser Desorption / Ionization-Time-of-Flight Mass Spectrometry (MALDI-TOF/MS) Analysis
Source: PLoS One. 2015 Jun 8;10(6):e0129509. doi: 10.1371/journal.pone.0129509 (PMC4460032; doi:10.1371/journal.pone.0129509)
Supplement: S3 Data — (ZIP) [file pone.0129509.s003.zip › Supplementary data 3 (ms from barley)/11c.txt]

779.67 0
779.73 0
779.79 0
779.86 0
779.92 0
779.99 0
780.05 0
780.11 0
780.18 0
780.24 0
780.31 0
780.37 0
780.43 0
780.50 0
780.56 0
780.63 0
780.69 0
780.76 0
780.82 0
780.88 0
780.95 0
781.01 0
781.08 0
781.14 0
781.20 0
781.27 0
781.33 0
781.40 0
781.46 0
781.52 0
781.59 0
781.65 0
781.72 0
781.78 0
781.84 0
781.91 0
781.97 0
782.04 0
782.10 0
782.17 0
782.23 0
782.29 0
782.36 0
782.42 0
782.49 0
782.55 0
782.61 0
782.68 0
782.74 0
782.81 0
782.87 0
782.93 0
783.00 0
783.06 0
783.13 0
783.19 0
783.26 0
783.32 0
783.38 0
783.45 0
783.51 0
783.58 0
783.64 0
783.70 0
783.77 0
783.83 0
783.90 0
783.96 0
784.03 0
784.09 0
784.15 0
784.22 0
784.28 0
784.35 0
784.41 0
784.47 0
784.54 0
784.60 0
784.67 0
784.73 0
784.80 0
784.86 0
784.92 0
784.99 0
785.05 0
785.12 0
785.18 0
785.25 0
785.31 0
785.37 0
785.44 0
785.50 0
785.57 0
785.63 0
785.70 0
785.76 0
785.82 0
785.89 0
785.95 0
786.02 0
786.08 0
786.15 0
786.21 0
786.27 0
786.34 0
786.40 0
786.47 0
786.53 0
786.60 0
786.66 0
786.72 0
786.79 0
786.85 0
786.92 0
786.98 0
787.05 0
787.11 0
787.17 0
787.24 0
787.30 0
787.37 0
787.43 0
787.50 0
787.56 0
787.62 0
787.69 0
787.75 0
787.82 0
787.88 0
787.95 0
788.01 0
788.07 0
788.14 0
788.20 0
788.27 0
788.33 0
788.40 0
788.46 0
788.53 0
788.59 0
788.65 0
788.72 0
788.78 0
788.85 0
788.91 0
788.98 0
789.04 0
789.10 0
789.17 0
789.23 0
789.30 0
789.36 0
789.43 0
789.49 0
789.56 0
789.62 0
789.68 0
789.75 0
789.81 0
789.88 0
789.94 0
790.01 0
790.07 0
790.14 0
790.20 0
790.26 0
790.33 0
790.39 0
790.46 0
790.52 0
790.59 0
790.65 0
790.72 0
790.78 0
790.84 0
790.91 0
790.97 0
791.04 0
791.10 0
791.17 0
791.23 0
791.30 0
791.36 0
791.42 0
791.49 0
791.55 0
791.62 0
791.68 0
791.75 0
791.81 0
791.88 0
791.94 0
792.01 0
792.07 0
792.13 0
792.20 0
792.26 0
792.33 0
792.39 0
792.46 0
792.52 0
792.59 0
792.65 0
792.71 0
792.78 0
792.84 0
792.91 0
792.97 0
793.04 0
793.10 0
793.17 0
793.23 0
793.30 0
793.36 0
793.43 0
793.49 0
793.55 0
793.62 0
793.68 0
793.75 0
793.81 0
793.88 0
793.94 0
794.01 0
794.07 0
794.14 0
794.20 0
794.26 0
794.33 0
794.39 0
794.46 0
794.52 0
794.59 0
794.65 0
794.72 0
794.78 0
794.85 0
794.91 0
794.98 0
795.04 0
795.10 0
795.17 0
795.23 0
795.30 0
795.36 0
795.43 0
795.49 0
795.56 0
795.62 0
795.69 0
795.75 0
795.82 0
795.88 0
795.95 0
796.01 0
796.07 0
796.14 0
796.20 0
796.27 0
796.33 0
796.40 0
796.46 0
796.53 0
796.59 0
796.66 0
796.72 0
796.79 0
796.85 0
796.92 0
796.98 0
797.05 0
797.11 0
797.17 0
797.24 0
797.30 0
797.37 0
797.43 0
797.50 0
797.56 0
797.63 0
797.69 0
797.76 0
797.82 0
797.89 0
797.95 0
798.02 0
798.08 0
798.15 0
798.21 0
798.28 0
798.34 0
798.41 0
798.47 0
798.53 0
798.60 0
798.66 0
798.73 0
798.79 0
798.86 0
798.92 0
798.99 0
799.05 0
799.12 0
799.18 0
799.25 0
799.31 0
799.38 0
799.44 0
799.51 0
799.57 0
799.64 0
799.70 0
799.77 0
799.83 0
799.90 0
799.96 0
800.03 0
800.09 0
800.15 0
800.22 0
800.28 0
800.35 0
800.41 0
800.48 0
800.54 0
800.61 0
800.67 0
800.74 0
800.80 0
800.87 0
800.93 0
801.00 0
801.06 0
801.13 0
801.19 0
801.26 0
801.32 0
801.39 0
801.45 0
801.52 0
801.58 0
801.65 0
801.71 0
801.78 0
801.84 0
801.91 0
801.97 0
802.04 0
802.10 0
802.17 0
802.23 0
802.30 0
802.36 0
802.43 0
802.49 0
802.56 0
802.62 0
802.69 0
802.75 0
802.82 0
802.88 0
802.95 0
803.01 0
803.08 0
803.14 0
803.21 0
803.27 0
803.34 0
803.40 0
803.47 0
803.53 0
803.60 0
803.66 0
803.73 0
803.79 0
803.86 0
803.92 0
803.99 0
804.05 0
804.12 0
804.18 0
804.25 0
804.31 0
804.38 0
804.44 0
804.51 0
804.57 0
804.64 0
804.70 0
804.77 0
804.83 0
804.90 0
804.96 0
805.03 0
805.09 0
805.16 0
805.22 0
805.29 0
805.35 0
805.42 0
805.48 0
805.55 0
805.61 0
805.68 0
805.74 0
805.81 0
805.87 0
805.94 0
806.00 0
806.07 0
806.13 0
806.20 0
806.26 0
806.33 0
806.39 0
806.46 0
806.52 0
806.59 0
806.65 0
806.72 0
806.78 0
806.85 0
806.91 0
806.98 0
807.04 0
807.11 0
807.17 0
807.24 0
807.30 0
807.37 0
807.43 0
807.50 0
807.56 0
807.63 0
807.69 0
807.76 0
807.83 0
807.89 0
807.96 0
808.02 0
808.09 0
808.15 0
808.22 0
808.28 0
808.35 0
808.41 0
808.48 0
808.54 0
808.61 0
808.67 0
808.74 0
808.80 0
808.87 0
808.93 0
809.00 0
809.06 0
809.13 0
809.19 0
809.26 0
809.32 0
809.39 0
809.45 0
809.52 0
809.59 0
809.65 0
809.72 0
809.78 0
809.85 0
809.91 0
809.98 0
810.04 0
810.11 0
810.17 0
810.24 0
810.30 0
810.37 0
810.43 0
810.50 0
810.56 0
810.63 0
810.69 0
810.76 0
810.83 0
810.89 0
810.96 0
811.02 0
811.09 0
811.15 0
811.22 0
811.28 0
811.35 0
811.41 0
811.48 0
811.54 0
811.61 0
811.67 0
811.74 0
811.80 0
811.87 0
811.94 0
812.00 0
812.07 0
812.13 0
812.20 0
812.26 0
812.33 0
812.39 0
812.46 0
812.52 0
812.59 0
812.65 0
812.72 0
812.78 0
812.85 0
812.92 0
812.98 0
813.05 0
813.11 0
813.18 0
813.24 0
813.31 0
813.37 0
813.44 0
813.50 0
813.57 0
813.63 0
813.70 0
813.77 0
813.83 0
813.90 0
813.96 0
814.03 0
814.09 0
814.16 0
814.22 0
814.29 0
814.35 0
814.42 0
814.48 0
814.55 0
814.62 0
814.68 0
814.75 0
814.81 0
814.88 0
814.94 0
815.01 0
815.07 0
815.14 0
815.20 0
815.27 0
815.34 0
815.40 0
815.47 0
815.53 0
815.60 0
815.66 0
815.73 0
815.79 0
815.86 0
815.92 0
815.99 0
816.06 0
816.12 0
816.19 0
816.25 0
816.32 0
816.38 0
816.45 0
816.51 0
816.58 0
816.65 0
816.71 0
816.78 0
816.84 0
816.91 0
816.97 0
817.04 0
817.10 0
817.17 0
817.24 0
817.30 0
817.37 0
817.43 0
817.50 0
817.56 0
817.63 0
817.69 0
817.76 0
817.82 0
817.89 0
817.96 0
818.02 0
818.09 0
818.15 0
818.22 0
818.28 0
818.35 0
818.42 0
818.48 0
818.55 0
818.61 0
818.68 0
818.74 0
818.81 0
818.87 0
818.94 0
819.01 0
819.07 0
819.14 0
819.20 0
819.27 0
819.33 0
819.40 0
819.46 0
819.53 0
819.60 0
819.66 0
819.73 0
819.79 0
819.86 0
819.92 0
819.99 0
820.06 0
820.12 0
820.19 0
820.25 0
820.32 0
820.38 0
820.45 0
820.52 0
820.58 0
820.65 0
820.71 0
820.78 0
820.84 0
820.91 0
820.97 0
821.04 0
821.11 0
821.17 0
821.24 0
821.30 0
821.37 0
821.43 0
821.50 0
821.57 0
821.63 0
821.70 0
821.76 0
821.83 0
821.89 0
821.96 0
822.03 0
822.09 0
822.16 0
822.22 0
822.29 0
822.35 0
822.42 0
822.49 0
822.55 0
822.62 0
822.68 0
822.75 0
822.82 0
822.88 0
822.95 0
823.01 0
823.08 0
823.14 0
823.21 0
823.28 0
823.34 0
823.41 0
823.47 0
823.54 0
823.60 0
823.67 0
823.74 0
823.80 0
823.87 0
823.93 0
824.00 0
824.06 0
824.13 0
824.20 0
824.26 0
824.33 0
824.39 0
824.46 0
824.53 0
824.59 0
824.66 0
824.72 0
824.79 0
824.85 0
824.92 0
824.99 0
825.05 0
825.12 0
825.18 0
825.25 0
825.32 0
825.38 0
825.45 0
825.51 0
825.58 0
825.65 0
825.71 0
825.78 0
825.84 0
825.91 0
825.97 0
826.04 0
826.11 0
826.17 0
826.24 0
826.30 0
826.37 0
826.44 0
826.50 0
826.57 0
826.63 0
826.70 0
826.77 0
826.83 0
826.90 0
826.96 0
827.03 0
827.09 0
827.16 0
827.23 0
827.29 0
827.36 0
827.42 0
827.49 0
827.56 0
827.62 0
827.69 0
827.75 0
827.82 0
827.89 0
827.95 0
828.02 0
828.08 0
828.15 0
828.22 0
828.28 0
828.35 0
828.41 0
828.48 0
828.55 0
828.61 0
828.68 0
828.74 0
828.81 0
828.88 0
828.94 0
829.01 0
829.07 0
829.14 0
829.21 0
829.27 0
829.34 0
829.40 0
829.47 0
829.54 0
829.60 0
829.67 0
829.73 0
829.80 0
829.87 0
829.93 0
830.00 0
830.06 0
830.13 0
830.20 0
830.26 0
830.33 0
830.39 0
830.46 0
830.53 0
830.59 0
830.66 0
830.73 0
830.79 0
830.86 0
830.92 0
830.99 0
831.06 0
831.12 0
831.19 0
831.25 0
831.32 0
831.39 0
831.45 0
831.52 0
831.58 0
831.65 0
831.72 0
831.78 0
831.85 0
831.91 0
831.98 0
832.05 0
832.11 0
832.18 0
832.25 0
832.31 0
832.38 0
832.44 0
832.51 0
832.58 0
832.64 0
832.71 0
832.77 0
832.84 0
832.91 0
832.97 0
833.04 0
833.11 0
833.17 0
833.24 0
833.30 0
833.37 0
833.44 0
833.50 0
833.57 0
833.63 0
833.70 0
833.77 0
833.83 0
833.90 0
833.97 0
834.03 0
834.10 0
834.16 0
834.23 0
834.30 0
834.36 0
834.43 0
834.50 0
834.56 0
834.63 0
834.69 0
834.76 0
834.83 0
834.89 0
834.96 0
835.03 0
835.09 0
835.16 0
835.22 0
835.29 0
835.36 0
835.42 0
835.49 0
835.56 0
835.62 0
835.69 0
835.75 0
835.82 0
835.89 0
835.95 0
836.02 0
836.09 0
836.15 0
836.22 0
836.28 0
836.35 0
836.42 0
836.48 0
836.55 0
836.62 0
836.68 0
836.75 0
836.81 0
836.88 0
836.95 0
837.01 0
837.08 0
837.15 0
837.21 0
837.28 0
837.35 0
837.41 0
837.48 0
837.54 0
837.61 0
837.68 0
837.74 0
837.81 0
837.88 0
837.94 0
838.01 0
838.08 0
838.14 0
838.21 0
838.27 0
838.34 0
838.41 0
838.47 0
838.54 0
838.61 0
838.67 0
838.74 0
838.81 0
838.87 0
838.94 0
839.00 0
839.07 0
839.14 0
839.20 0
839.27 0
839.34 0
839.40 0
839.47 0
839.54 0
839.60 0
839.67 0
839.74 0
839.80 0
839.87 0
839.93 0
840.00 0
840.07 0
840.13 0
840.20 0
840.27 0
840.33 0
840.40 0
840.47 0
840.53 0
840.60 0
840.67 0
840.73 0
840.80 0
840.87 0
840.93 0
841.00 0
841.06 0
841.13 0
841.20 0
841.26 0
841.33 0
841.40 0
841.46 0
841.53 0
841.60 0
841.66 0
841.73 0
841.80 0
841.86 0
841.93 0
842.00 0
842.06 0
842.13 0
842.20 0
842.26 0
842.33 0
842.39 0
842.46 0
842.53 0
842.59 0
842.66 0
842.73 0
842.79 0
842.86 0
842.93 0
842.99 0
843.06 0
843.13 0
843.19 0
843.26 0
843.33 0
843.39 0
843.46 0
843.53 0
843.59 0
843.66 0
843.73 0
843.79 0
843.86 0
843.93 0
843.99 0
844.06 0
844.13 0
844.19 0
844.26 0
844.33 0
844.39 0
844.46 0
844.53 0
844.59 0
844.66 0
844.73 0
844.79 0
844.86 0
844.93 0
844.99 0
845.06 0
845.13 0
845.19 0
845.26 0
845.32 0
845.39 0
845.46 0
845.52 0
845.59 0
845.66 0
845.72 0
845.79 0
845.86 0
845.92 0
845.99 0
846.06 0
846.12 0
846.19 0
846.26 0
846.33 0
846.39 0
846.46 0
846.53 0
846.59 0
846.66 0
846.73 0
846.79 0
846.86 0
846.93 0
846.99 0
847.06 0
847.13 0
847.19 0
847.26 0
847.33 0
847.39 0
847.46 0
847.53 0
847.59 0
847.66 0
847.73 0
847.79 0
847.86 0
847.93 0
847.99 0
848.06 0
848.13 0
848.19 0
848.26 0
848.33 0
848.39 0
848.46 0
848.53 0
848.59 0
848.66 0
848.73 0
848.79 0
848.86 0
848.93 0
848.99 0
849.06 0
849.13 0
849.20 0
849.26 0
849.33 0
849.40 0
849.46 0
849.53 0
849.60 0
849.66 0
849.73 0
849.80 0
849.86 0
849.93 0
850.00 0
850.06 0
850.13 0
850.20 0
850.26 0
850.33 0
850.40 0
850.47 0
850.53 0
850.60 0
850.67 0
850.73 0
850.80 0
850.87 0
850.93 0
851.00 0
851.07 0
851.13 0
851.20 0
851.27 0
851.33 0
851.40 0
851.47 0
851.54 0
851.60 0
851.67 0
851.74 0
851.80 0
851.87 0
851.94 0
852.00 0
852.07 0
852.14 0
852.20 0
852.27 0
852.34 0
852.40 0
852.47 0
852.54 0
852.61 0
852.67 0
852.74 0
852.81 0
852.87 0
852.94 0
853.01 0
853.07 0
853.14 0
853.21 0
853.28 0
853.34 0
853.41 0
853.48 0
853.54 0
853.61 0
853.68 0
853.74 0
853.81 0
853.88 0
853.95 0
854.01 0
854.08 0
854.15 0
854.21 0
854.28 0
854.35 0
854.41 0
854.48 0
854.55 0
854.62 0
854.68 0
854.75 0
854.82 0
854.88 0
854.95 0
855.02 0
855.08 0
855.15 0
855.22 0
855.29 0
855.35 0
855.42 0
855.49 0
855.55 0
855.62 0
855.69 0
855.75 0
855.82 0
855.89 0
855.96 0
856.02 0
856.09 0
856.16 0
856.22 0
856.29 0
856.36 0
856.43 0
856.49 0
856.56 0
856.63 0
856.69 0
856.76 0
856.83 0
856.90 0
856.96 0
857.03 0
857.10 0
857.16 0
857.23 0
857.30 0
857.36 0
857.43 0
857.50 0
857.57 0
857.63 0
857.70 0
857.77 0
857.83 0
857.90 0
857.97 0
858.04 0
858.10 0
858.17 0
858.24 0
858.31 0
858.37 0
858.44 0
858.51 0
858.57 0
858.64 0
858.71 0
858.78 0
858.84 0
858.91 0
858.98 0
859.04 0
859.11 0
859.18 0
859.25 0
859.31 0
859.38 0
859.45 0
859.51 0
859.58 0
859.65 0
859.72 0
859.78 0
859.85 0
859.92 0
859.98 0
860.05 0
860.12 0
860.19 0
860.25 0
860.32 0
860.39 0
860.46 0
860.52 0
860.59 0
860.66 0
860.72 0
860.79 0
860.86 0
860.93 0
860.99 0
861.06 0
861.13 0
861.20 0
861.26 0
861.33 0
861.40 0
861.46 0
861.53 0
861.60 0
861.67 0
861.73 0
861.80 0
861.87 0
861.94 0
862.00 0
862.07 0
862.14 0
862.20 0
862.27 0
862.34 0
862.41 0
862.47 0
862.54 0
862.61 0
862.68 0
862.74 0
862.81 0
862.88 0
862.95 0
863.01 0
863.08 0
863.15 0
863.21 0
863.28 0
863.35 0
863.42 0
863.48 0
863.55 0
863.62 0
863.69 0
863.75 0
863.82 0
863.89 0
863.96 0
864.02 0
864.09 0
864.16 0
864.23 0
864.29 0
864.36 0
864.43 0
864.50 0
864.56 0
864.63 0
864.70 0
864.76 0
864.83 0
864.90 0
864.97 0
865.03 0
865.10 0
865.17 0
865.24 0
865.30 0
865.37 0
865.44 0
865.51 0
865.57 0
865.64 0
865.71 0
865.78 0
865.84 0
865.91 0
865.98 0
866.05 0
866.11 0
866.18 0
866.25 0
866.32 0
866.38 0
866.45 0
866.52 0
866.59 0
866.65 0
866.72 0
866.79 0
866.86 0
866.92 0
866.99 0
867.06 0
867.13 0
867.19 0
867.26 0
867.33 0
867.40 0
867.46 0
867.53 0
867.60 0
867.67 0
867.73 0
867.80 0
867.87 0
867.94 0
868.00 0
868.07 0
868.14 0
868.21 0
868.27 0
868.34 0
868.41 0
868.48 0
868.54 0
868.61 0
868.68 0
868.75 0
868.81 0
868.88 0
868.95 0
869.02 0
869.08 0
869.15 0
869.22 0
869.29 0
869.35 0
869.42 0
869.49 0
869.56 0
869.63 0
869.69 0
869.76 0
869.83 0
869.90 0
869.96 0
870.03 0
870.10 0
870.17 0
870.23 0
870.30 0
870.37 0
870.44 0
870.50 0
870.57 0
870.64 0
870.71 0
870.78 0
870.84 0
870.91 0
870.98 0
871.05 0
871.11 0
871.18 0
871.25 0
871.32 0
871.38 0
871.45 0
871.52 0
871.59 0
871.65 0
871.72 0
871.79 0
871.86 0
871.93 0
871.99 0
872.06 0
872.13 0
872.20 0
872.26 0
872.33 0
872.40 0
872.47 0
872.53 0
872.60 0
872.67 0
872.74 0
872.81 0
872.87 0
872.94 0
873.01 0
873.08 0
873.14 0
873.21 0
873.28 0
873.35 0
873.42 0
873.48 0
873.55 0
873.62 0
873.69 0
873.75 0
873.82 0
873.89 0
873.96 0
874.03 0
874.09 0
874.16 0
874.23 0
874.30 0
874.36 0
874.43 0
874.50 0
874.57 0
874.64 0
874.70 0
874.77 0
874.84 0
874.91 0
874.97 0
875.04 0
875.11 0
875.18 0
875.25 0
875.31 0
875.38 0
875.45 0
875.52 0
875.58 0
875.65 0
875.72 0
875.79 0
875.86 0
875.92 0
875.99 0
876.06 0
876.13 0
876.20 0
876.26 0
876.33 0
876.40 0
876.47 0
876.53 0
876.60 0
876.67 0
876.74 0
876.81 0
876.87 0
876.94 0
877.01 0
877.08 0
877.15 0
877.21 0
877.28 0
877.35 0
877.42 0
877.49 0
877.55 0
877.62 0
877.69 0
877.76 0
877.82 0
877.89 0
877.96 0
878.03 0
878.10 0
878.16 0
878.23 0
878.30 0
878.37 0
878.44 0
878.50 0
878.57 0
878.64 0
878.71 0
878.78 0
878.84 0
878.91 0
878.98 0
879.05 0
879.12 0
879.18 0
879.25 0
879.32 0
879.39 0
879.46 0
879.52 0
879.59 0
879.66 0
879.73 0
879.80 0
879.86 0
879.93 0
880.00 0
880.07 0
880.14 0
880.20 0
880.27 0
880.34 0
880.41 0
880.48 0
880.54 0
880.61 0
880.68 0
880.75 0
880.82 0
880.88 0
880.95 0
881.02 0
881.09 0
881.16 0
881.22 0
881.29 0
881.36 0
881.43 0
881.50 0
881.56 0
881.63 0
881.70 0
881.77 0
881.84 0
881.90 0
881.97 0
882.04 0
882.11 0
882.18 0
882.25 0
882.31 0
882.38 0
882.45 0
882.52 0
882.59 0
882.65 0
882.72 0
882.79 0
882.86 0
882.93 0
882.99 0
883.06 0
883.13 0
883.20 0
883.27 0
883.33 0
883.40 0
883.47 0
883.54 0
883.61 0
883.68 0
883.74 0
883.81 0
883.88 0
883.95 0
884.02 0
884.08 0
884.15 0
884.22 0
884.29 0
884.36 0
884.43 0
884.49 0
884.56 0
884.63 0
884.70 0
884.77 0
884.83 0
884.90 0
884.97 0
885.04 0
885.11 0
885.18 0
885.24 0
885.31 0
885.38 0
885.45 0
885.52 0
885.58 0
885.65 0
885.72 0
885.79 0
885.86 0
885.93 0
885.99 0
886.06 0
886.13 0
886.20 0
886.27 0
886.34 0
886.40 0
886.47 0
886.54 0
886.61 0
886.68 0
886.75 0
886.81 0
886.88 0
886.95 0
887.02 0
887.09 0
887.15 0
887.22 0
887.29 0
887.36 0
887.43 0
887.50 0
887.56 0
887.63 0
887.70 0
887.77 0
887.84 0
887.91 0
887.97 0
888.04 0
888.11 0
888.18 0
888.25 0
888.32 0
888.38 0
888.45 0
888.52 0
888.59 0
888.66 0
888.73 0
888.79 0
888.86 0
888.93 0
889.00 0
889.07 0
889.14 0
889.20 0
889.27 0
889.34 0
889.41 0
889.48 0
889.55 0
889.61 0
889.68 0
889.75 0
889.82 0
889.89 0
889.96 0
890.02 0
890.09 0
890.16 0
890.23 0
890.30 0
890.37 0
890.44 0
890.50 0
890.57 0
890.64 0
890.71 0
890.78 0
890.85 0
890.91 0
890.98 0
891.05 0
891.12 0
891.19 0
891.26 0
891.32 0
891.39 0
891.46 0
891.53 0
891.60 0
891.67 0
891.74 0
891.80 0
891.87 0
891.94 0
892.01 0
892.08 0
892.15 0
892.21 0
892.28 0
892.35 0
892.42 0
892.49 0
892.56 0
892.63 0
892.69 0
892.76 0
892.83 0
892.90 0
892.97 0
893.04 0
893.11 0
893.17 0
893.24 0
893.31 0
893.38 0
893.45 0
893.52 0
893.58 0
893.65 0
893.72 0
893.79 0
893.86 0
893.93 0
894.00 0
894.06 0
894.13 0
894.20 0
894.27 0
894.34 0
894.41 0
894.48 0
894.54 0
894.61 0
894.68 0
894.75 0
894.82 0
894.89 0
894.96 0
895.02 0
895.09 0
895.16 0
895.23 0
895.30 0
895.37 0
895.44 0
895.50 0
895.57 0
895.64 0
895.71 0
895.78 0
895.85 0
895.92 0
895.98 0
896.05 0
896.12 0
896.19 0
896.26 0
896.33 0
896.40 0
896.47 0
896.53 0
896.60 0
896.67 0
896.74 0
896.81 0
896.88 0
896.95 0
897.01 0
897.08 0
897.15 0
897.22 0
897.29 0
897.36 0
897.43 0
897.50 0
897.56 0
897.63 0
897.70 0
897.77 0
897.84 0
897.91 0
897.98 0
898.04 0
898.11 0
898.18 0
898.25 0
898.32 0
898.39 0
898.46 0
898.53 0
898.59 0
898.66 0
898.73 0
898.80 0
898.87 0
898.94 0
899.01 0
899.08 0
899.14 0
899.21 0
899.28 0
899.35 0
899.42 0
899.49 0
899.56 0
899.63 0
899.69 0
899.76 0
899.83 0
899.90 0
899.97 0
900.04 0
900.11 0
900.18 0
900.24 0
900.31 0
900.38 0
900.45 0
900.52 0
900.59 0
900.66 0
900.73 0
900.79 0
900.86 0
900.93 0
901.00 0
901.07 0
901.14 0
901.21 0
901.28 0
901.35 0
901.41 0
901.48 0
901.55 0
901.62 0
901.69 0
901.76 0
901.83 0
901.90 0
901.96 0
902.03 0
902.10 0
902.17 0
902.24 0
902.31 0
902.38 0
902.45 0
902.52 0
902.58 0
902.65 0
902.72 0
902.79 0
902.86 0
902.93 0
903.00 0
903.07 0
903.14 0
903.20 0
903.27 0
903.34 0
903.41 0
903.48 0
903.55 0
903.62 0
903.69 0
903.76 0
903.82 0
903.89 0
903.96 0
904.03 0
904.10 0
904.17 0
904.24 0
904.31 0
904.38 0
904.45 0
904.51 0
904.58 0
904.65 0
904.72 0
904.79 0
904.86 0
904.93 0
905.00 0
905.07 0
905.13 0
905.20 0
905.27 0
905.34 0
905.41 0
905.48 0
905.55 0
905.62 0
905.69 0
905.76 0
905.82 0
905.89 0
905.96 0
906.03 0
906.10 0
906.17 0
906.24 0
906.31 0
906.38 0
906.45 0
906.51 0
906.58 0
906.65 0
906.72 0
906.79 0
906.86 0
906.93 0
907.00 0
907.07 0
907.14 0
907.21 0
907.27 0
907.34 0
907.41 0
907.48 0
907.55 0
907.62 0
907.69 0
907.76 0
907.83 0
907.90 0
907.96 0
908.03 0
908.10 0
908.17 0
908.24 0
908.31 0
908.38 0
908.45 0
908.52 0
908.59 0
908.66 0
908.72 0
908.79 0
908.86 0
908.93 0
909.00 0
909.07 0
909.14 0
909.21 0
909.28 0
909.35 0
909.42 0
909.49 0
909.55 0
909.62 0
909.69 0
909.76 0
909.83 0
909.90 0
909.97 0
910.04 0
910.11 0
910.18 0
910.25 0
910.31 0
910.38 0
910.45 0
910.52 0
910.59 0
910.66 0
910.73 0
910.80 0
910.87 0
910.94 0
911.01 0
911.08 0
911.15 0
911.21 0
911.28 0
911.35 0
911.42 0
911.49 0
911.56 0
911.63 0
911.70 0
911.77 0
911.84 0
911.91 0
911.98 0
912.05 0
912.11 0
912.18 0
912.25 0
912.32 0
912.39 0
912.46 0
912.53 0
912.60 0
912.67 0
912.74 0
912.81 0
912.88 0
912.95 0
913.01 0
913.08 0
913.15 0
913.22 0
913.29 0
913.36 0
913.43 0
913.50 0
913.57 0
913.64 0
913.71 0
913.78 0
913.85 0
913.92 0
913.98 0
914.05 0
914.12 0
914.19 0
914.26 0
914.33 0
914.40 0
914.47 0
914.54 0
914.61 0
914.68 0
914.75 0
914.82 0
914.89 0
914.96 0
915.02 0
915.09 0
915.16 0
915.23 0
915.30 0
915.37 0
915.44 0
915.51 0
915.58 0
915.65 0
915.72 0
915.79 0
915.86 0
915.93 0
916.00 0
916.06 0
916.13 0
916.20 0
916.27 0
916.34 0
916.41 0
916.48 0
916.55 0
916.62 0
916.69 0
916.76 0
916.83 0
916.90 0
916.97 0
917.04 0
917.11 0
917.18 0
917.24 0
917.31 0
917.38 0
917.45 0
917.52 0
917.59 0
917.66 0
917.73 0
917.80 0
917.87 0
917.94 0
918.01 0
918.08 0
918.15 0
918.22 0
918.29 0
918.36 0
918.43 0
918.50 0
918.56 0
918.63 0
918.70 0
918.77 0
918.84 0
918.91 0
918.98 0
919.05 0
919.12 0
919.19 0
919.26 0
919.33 0
919.40 0
919.47 0
919.54 0
919.61 0
919.68 0
919.75 0
919.82 0
919.89 0
919.95 0
920.02 0
920.09 0
920.16 0
920.23 0
920.30 0
920.37 0
920.44 0
920.51 0
920.58 0
920.65 0
920.72 0
920.79 0
920.86 0
920.93 0
921.00 0
921.07 0
921.14 0
921.21 0
921.28 0
921.35 0
921.42 0
921.49 0
921.55 0
921.62 0
921.69 0
921.76 0
921.83 0
921.90 0
921.97 0
922.04 0
922.11 0
922.18 0
922.25 0
922.32 0
922.39 0
922.46 0
922.53 0
922.60 0
922.67 0
922.74 0
922.81 0
922.88 0
922.95 0
923.02 0
923.09 0
923.16 0
923.23 0
923.30 0
923.37 0
923.43 0
923.50 0
923.57 0
923.64 0
923.71 0
923.78 0
923.85 0
923.92 0
923.99 0
924.06 0
924.13 0
924.20 0
924.27 0
924.34 0
924.41 0
924.48 0
924.55 0
924.62 0
924.69 0
924.76 0
924.83 0
924.90 0
924.97 0
925.04 0
925.11 0
925.18 0
925.25 0
925.32 0
925.39 0
925.46 0
925.53 0
925.60 0
925.67 0
925.74 0
925.80 0
925.87 0
925.94 0
926.01 0
926.08 0
926.15 0
926.22 0
926.29 0
926.36 0
926.43 0
926.50 0
926.57 0
926.64 0
926.71 0
926.78 0
926.85 0
926.92 0
926.99 0
927.06 0
927.13 0
927.20 0
927.27 0
927.34 0
927.41 0
927.48 0
927.55 0
927.62 0
927.69 0
927.76 0
927.83 0
927.90 0
927.97 0
928.04 0
928.11 0
928.18 0
928.25 0
928.32 0
928.39 0
928.46 0
928.53 0
928.60 0
928.67 0
928.74 0
928.81 0
928.88 0
928.95 0
929.02 0
929.09 0
929.16 0
929.23 0
929.30 0
929.37 0
929.44 0
929.51 0
929.58 0
929.65 0
929.72 0
929.79 0
929.85 0
929.92 0
929.99 0
930.06 0
930.13 0
930.20 0
930.27 0
930.34 0
930.41 0
930.48 0
930.55 0
930.62 0
930.69 0
930.76 0
930.83 0
930.90 0
930.97 0
931.04 0
931.11 0
931.18 0
931.25 0
931.32 0
931.39 0
931.46 0
931.53 0
931.60 0
931.67 0
931.74 0
931.81 0
931.88 0
931.95 0
932.02 0
932.09 0
932.16 0
932.23 0
932.30 0
932.37 0
932.44 0
932.51 0
932.58 0
932.65 0
932.72 0
932.79 0
932.86 0
932.93 0
933.00 0
933.07 0
933.14 0
933.21 0
933.28 0
933.35 0
933.42 0
933.49 0
933.56 0
933.63 0
933.70 0
933.77 0
933.84 0
933.91 0
933.98 0
934.05 0
934.12 0
934.19 0
934.26 0
934.33 0
934.40 0
934.47 0
934.54 0
934.61 0
934.68 0
934.75 0
934.82 0
934.90 0
934.97 0
935.04 0
935.11 0
935.18 0
935.25 0
935.32 0
935.39 0
935.46 0
935.53 0
935.60 0
935.67 0
935.74 0
935.81 0
935.88 0
935.95 0
936.02 0
936.09 0
936.16 0
936.23 0
936.30 0
936.37 0
936.44 0
936.51 0
936.58 0
936.65 0
936.72 0
936.79 0
936.86 0
936.93 0
937.00 0
937.07 0
937.14 0
937.21 0
937.28 0
937.35 0
937.42 0
937.49 0
937.56 0
937.63 0
937.70 0
937.77 0
937.84 0
937.91 0
937.98 0
938.05 0
938.12 0
938.19 0
938.26 0
938.33 0
938.40 0
938.47 0
938.54 0
938.61 0
938.68 0
938.75 0
938.82 0
938.89 0
938.96 0
939.04 0
939.11 0
939.18 0
939.25 0
939.32 0
939.39 0
939.46 0
939.53 0
939.60 0
939.67 0
939.74 0
939.81 0
939.88 0
939.95 0
940.02 0
940.09 0
940.16 0
940.23 0
940.30 0
940.37 0
940.44 0
940.51 0
940.58 0
940.65 0
940.72 0
940.79 0
940.86 0
940.93 0
941.00 0
941.07 0
941.14 0
941.21 0
941.28 0
941.35 0
941.43 0
941.50 0
941.57 0
941.64 0
941.71 0
941.78 0
941.85 0
941.92 0
941.99 0
942.06 0
942.13 0
942.20 0
942.27 0
942.34 0
942.41 0
942.48 0
942.55 0
942.62 0
942.69 0
942.76 0
942.83 0
942.90 0
942.97 0
943.04 0
943.11 0
943.18 0
943.26 0
943.33 0
943.40 0
943.47 0
943.54 0
943.61 0
943.68 0
943.75 0
943.82 0
943.89 0
943.96 0
944.03 0
944.10 0
944.17 0
944.24 0
944.31 0
944.38 0
944.45 0
944.52 0
944.59 0
944.66 0
944.73 0
944.80 0
944.88 0
944.95 0
945.02 0
945.09 0
945.16 0
945.23 0
945.30 0
945.37 0
945.44 0
945.51 0
945.58 0
945.65 0
945.72 0
945.79 0
945.86 0
945.93 0
946.00 0
946.07 0
946.14 0
946.21 0
946.29 0
946.36 0
946.43 0
946.50 0
946.57 0
946.64 0
946.71 0
946.78 0
946.85 0
946.92 0
946.99 0
947.06 0
947.13 0
947.20 0
947.27 0
947.34 0
947.41 0
947.48 0
947.55 0
947.63 0
947.70 0
947.77 0
947.84 0
947.91 0
947.98 0
948.05 0
948.12 0
948.19 0
948.26 0
948.33 0
948.40 0
948.47 0
948.54 0
948.61 0
948.68 0
948.75 0
948.83 0
948.90 0
948.97 0
949.04 0
949.11 0
949.18 0
949.25 0
949.32 0
949.39 0
949.46 0
949.53 0
949.60 0
949.67 0
949.74 0
949.81 0
949.89 0
949.96 0
950.03 0
950.10 0
950.17 0
950.24 0
950.31 0
950.38 0
950.45 0
950.52 0
950.59 0
950.66 0
950.73 0
950.80 0
950.87 0
950.95 0
951.02 0
951.09 0
951.16 0
951.23 0
951.30 0
951.37 0
951.44 0
951.51 0
951.58 0
951.65 0
951.72 0
951.79 0
951.86 0
951.94 0
952.01 0
952.08 0
952.15 0
952.22 0
952.29 0
952.36 0
952.43 0
952.50 0
952.57 0
952.64 0
952.71 0
952.78 0
952.85 0
952.93 0
953.00 0
953.07 0
953.14 0
953.21 0
953.28 0
953.35 0
953.42 0
953.49 0
953.56 0
953.63 0
953.70 0
953.78 0
953.85 0
953.92 0
953.99 0
954.06 0
954.13 0
954.20 0
954.27 0
954.34 0
954.41 0
954.48 0
954.55 0
954.62 0
954.70 0
954.77 0
954.84 0
954.91 0
954.98 0
955.05 0
955.12 0
955.19 0
955.26 0
955.33 0
955.40 0
955.48 0
955.55 0
955.62 0
955.69 0
955.76 0
955.83 0
955.90 0
955.97 0
956.04 0
956.11 0
956.18 0
956.25 0
956.33 0
956.40 0
956.47 0
956.54 0
956.61 0
956.68 0
956.75 0
956.82 0
956.89 0
956.96 0
957.03 0
957.11 0
957.18 0
957.25 0
957.32 0
957.39 0
957.46 0
957.53 0
957.60 0
957.67 0
957.74 0
957.81 0
957.89 0
957.96 0
958.03 0
958.10 0
958.17 0
958.24 0
958.31 0
958.38 0
958.45 0
958.52 0
958.60 0
958.67 0
958.74 0
958.81 0
958.88 0
958.95 0
959.02 0
959.09 0
959.16 0
959.23 0
959.31 0
959.38 0
959.45 0
959.52 0
959.59 0
959.66 0
959.73 0
959.80 0
959.87 0
959.94 0
960.02 0
960.09 0
960.16 0
960.23 0
960.30 0
960.37 0
960.44 0
960.51 0
960.58 0
960.66 0
960.73 0
960.80 0
960.87 0
960.94 0
961.01 0
961.08 0
961.15 0
961.22 0
961.29 0
961.37 0
961.44 0
961.51 0
961.58 0
961.65 0
961.72 0
961.79 0
961.86 0
961.93 0
962.01 0
962.08 0
962.15 0
962.22 0
962.29 0
962.36 0
962.43 0
962.50 0
962.57 0
962.65 0
962.72 0
962.79 0
962.86 0
962.93 0
963.00 0
963.07 0
963.14 0
963.21 0
963.29 0
963.36 0
963.43 0
963.50 0
963.57 0
963.64 0
963.71 0
963.78 0
963.86 0
963.93 0
964.00 0
964.07 0
964.14 0
964.21 0
964.28 0
964.35 0
964.42 0
964.50 0
964.57 0
964.64 0
964.71 0
964.78 0
964.85 0
964.92 0
964.99 0
965.07 0
965.14 0
965.21 0
965.28 0
965.35 0
965.42 0
965.49 0
965.56 0
965.64 0
965.71 0
965.78 0
965.85 0
965.92 0
965.99 0
966.06 0
966.13 0
966.21 0
966.28 0
966.35 0
966.42 0
966.49 0
966.56 0
966.63 0
966.70 0
966.78 0
966.85 0
966.92 0
966.99 0
967.06 0
967.13 0
967.20 0
967.27 0
967.35 0
967.42 0
967.49 0
967.56 0
967.63 0
967.70 0
967.77 0
967.85 0
967.92 0
967.99 0
968.06 0
968.13 0
968.20 0
968.27 0
968.34 0
968.42 0
968.49 0
968.56 0
968.63 0
968.70 0
968.77 0
968.84 0
968.92 0
968.99 0
969.06 0
969.13 0
969.20 0
969.27 0
969.34 0
969.41 0
969.49 0
969.56 0
969.63 0
969.70 0
969.77 0
969.84 0
969.91 0
969.99 0
970.06 0
970.13 0
970.20 0
970.27 0
970.34 0
970.41 0
970.49 0
970.56 0
970.63 0
970.70 0
970.77 0
970.84 0
970.91 0
970.99 0
971.06 0
971.13 0
971.20 0
971.27 0
971.34 0
971.41 0
971.49 0
971.56 0
971.63 0
971.70 0
971.77 0
971.84 0
971.91 0
971.99 0
972.06 0
972.13 0
972.20 0
972.27 0
972.34 0
972.41 0
972.49 0
972.56 0
972.63 0
972.70 0
972.77 0
972.84 0
972.92 0
972.99 0
973.06 0
973.13 0
973.20 0
973.27 0
973.34 0
973.42 0
973.49 0
973.56 0
973.63 0
973.70 0
973.77 0
973.85 0
973.92 0
973.99 0
974.06 0
974.13 0
974.20 0
974.27 0
974.35 0
974.42 0
974.49 0
974.56 0
974.63 0
974.70 0
974.78 0
974.85 0
974.92 0
974.99 0
975.06 0
975.13 0
975.20 0
975.28 0
975.35 0
975.42 0
975.49 0
975.56 0
975.63 0
975.71 0
975.78 0
975.85 0
975.92 0
975.99 0
976.06 0
976.14 0
976.21 0
976.28 0
976.35 0
976.42 0
976.49 0
976.57 0
976.64 0
976.71 0
976.78 0
976.85 0
976.92 0
977.00 0
977.07 0
977.14 0
977.21 0
977.28 0
977.35 0
977.43 0
977.50 0
977.57 0
977.64 0
977.71 0
977.78 0
977.86 0
977.93 0
978.00 0
978.07 0
978.14 0
978.21 0
978.29 0
978.36 0
978.43 0
978.50 0
978.57 0
978.64 0
978.72 0
978.79 0
978.86 0
978.93 0
979.00 0
979.07 0
979.15 0
979.22 0
979.29 0
979.36 0
979.43 0
979.51 0
979.58 0
979.65 0
979.72 0
979.79 0
979.86 0
979.94 0
980.01 0
980.08 0
980.15 0
980.22 0
980.29 0
980.37 0
980.44 0
980.51 0
980.58 0
980.65 0
980.73 0
980.80 0
980.87 0
980.94 0
981.01 0
981.08 0
981.16 0
981.23 0
981.30 0
981.37 0
981.44 0
981.52 0
981.59 0
981.66 0
981.73 0
981.80 0
981.87 0
981.95 0
982.02 0
982.09 0
982.16 0
982.23 0
982.31 0
982.38 0
982.45 0
982.52 0
982.59 0
982.66 0
982.74 0
982.81 0
982.88 0
982.95 0
983.02 0
983.10 0
983.17 0
983.24 0
983.31 0
983.38 0
983.46 0
983.53 0
983.60 0
983.67 0
983.74 0
983.81 0
983.89 0
983.96 0
984.03 0
984.10 0
984.17 0
984.25 0
984.32 0
984.39 0
984.46 0
984.53 0
984.61 0
984.68 0
984.75 0
984.82 0
984.89 0
984.97 0
985.04 0
985.11 0
985.18 0
985.25 0
985.33 0
985.40 0
985.47 0
985.54 0
985.61 0
985.69 0
985.76 0
985.83 0
985.90 0
985.97 0
986.05 0
986.12 0
986.19 0
986.26 0
986.33 0
986.41 0
986.48 0
986.55 0
986.62 0
986.69 0
986.77 0
986.84 0
986.91 0
986.98 0
987.05 0
987.13 0
987.20 0
987.27 0
987.34 0
987.41 0
987.49 0
987.56 0
987.63 0
987.70 0
987.77 0
987.85 0
987.92 0
987.99 0
988.06 0
988.13 0
988.21 0
988.28 0
988.35 0
988.42 0
988.49 0
988.57 0
988.64 0
988.71 0
988.78 0
988.85 0
988.93 0
989.00 0
989.07 0
989.14 0
989.22 0
989.29 0
989.36 0
989.43 0
989.50 0
989.58 0
989.65 0
989.72 0
989.79 0
989.86 0
989.94 0
990.01 0
990.08 0
990.15 0
990.22 0
990.30 0
990.37 0
990.44 0
990.51 0
990.59 0
990.66 0
990.73 0
990.80 0
990.87 0
990.95 0
991.02 0
991.09 0
991.16 0
991.24 0
991.31 0
991.38 0
991.45 0
991.52 0
991.60 0
991.67 0
991.74 0
991.81 0
991.88 0
991.96 0
992.03 0
992.10 0
992.17 0
992.25 0
992.32 0
992.39 0
992.46 0
992.53 0
992.61 0
992.68 0
992.75 0
992.82 0
992.90 0
992.97 0
993.04 0
993.11 0
993.18 0
993.26 0
993.33 0
993.40 0
993.47 0
993.55 0
993.62 0
993.69 0
993.76 0
993.84 0
993.91 0
993.98 0
994.05 0
994.12 0
994.20 0
994.27 0
994.34 0
994.41 0
994.49 0
994.56 0
994.63 0
994.70 0
994.78 0
994.85 0
994.92 0
994.99 0
995.06 0
995.14 0
995.21 0
995.28 0
995.35 0
995.43 0
995.50 0
995.57 0
995.64 0
995.72 0
995.79 0
995.86 0
995.93 0
996.00 0
996.08 0
996.15 0
996.22 0
996.29 0
996.37 0
996.44 0
996.51 0
996.58 0
996.66 0
996.73 0
996.80 0
996.87 0
996.95 0
997.02 0
997.09 0
997.16 0
997.24 0
997.31 0
997.38 0
997.45 0
997.52 0
997.60 0
997.67 0
997.74 0
997.81 0
997.89 0
997.96 0
998.03 0
998.10 0
998.18 0
998.25 0
998.32 0
998.39 0
998.47 0
998.54 0
998.61 0
998.68 0
998.76 0
998.83 0
998.90 0
998.97 0
999.05 0
999.12 0
999.19 0
999.26 0
999.34 0
999.41 0
999.48 0
999.55 0
999.63 0
999.70 0
999.77 0
999.84 0
999.92 0
999.99 0
1000.06 0
1000.13 0
1000.21 0
1000.28 0
1000.35 0
1000.42 0
1000.50 0
1000.57 0
1000.64 0
1000.71 0
1000.79 0
1000.86 0
1000.93 0
1001.00 0
1001.08 0
1001.15 0
1001.22 0
1001.29 0
1001.37 0
1001.44 0
1001.51 0
1001.58 0
1001.66 0
1001.73 0
1001.80 0
1001.87 0
1001.95 0
1002.02 0
1002.09 0
1002.16 0
1002.24 0
1002.31 0
1002.38 0
1002.45 0
1002.53 0
1002.60 0
1002.67 0
1002.74 0
1002.82 0
1002.89 0
1002.96 0
1003.04 0
1003.11 0
1003.18 0
1003.25 0
1003.33 0
1003.40 0
1003.47 0
1003.54 0
1003.62 0
1003.69 0
1003.76 0
1003.83 0
1003.91 0
1003.98 0
1004.05 0
1004.12 0
1004.20 0
1004.27 0
1004.34 0
1004.42 0
1004.49 0
1004.56 0
1004.63 0
1004.71 0
1004.78 0
1004.85 0
1004.92 0
1005.00 0
1005.07 0
1005.14 0
1005.21 0
1005.29 0
1005.36 0
1005.43 0
1005.51 0
1005.58 0
1005.65 0
1005.72 0
1005.80 0
1005.87 0
1005.94 0
1006.01 0
1006.09 0
1006.16 0
1006.23 0
1006.31 0
1006.38 0
1006.45 0
1006.52 0
1006.60 0
1006.67 0
1006.74 0
1006.81 0
1006.89 0
1006.96 0
1007.03 0
1007.11 0
1007.18 0
1007.25 0
1007.32 0
1007.40 0
1007.47 0
1007.54 0
1007.61 0
1007.69 0
1007.76 0
1007.83 0
1007.91 0
1007.98 0
1008.05 0
1008.12 0
1008.20 0
1008.27 0
1008.34 0
1008.42 0
1008.49 0
1008.56 0
1008.63 0
1008.71 0
1008.78 0
1008.85 0
1008.92 0
1009.00 0
1009.07 0
1009.14 0
1009.22 0
1009.29 0
1009.36 0
1009.43 0
1009.51 0
1009.58 0
1009.65 0
1009.73 0
1009.80 0
1009.87 0
1009.94 0
1010.02 0
1010.09 0
1010.16 0
1010.24 0
1010.31 0
1010.38 0
1010.45 0
1010.53 0
1010.60 0
1010.67 0
1010.75 0
1010.82 0
1010.89 0
1010.96 0
1011.04 0
1011.11 0
1011.18 0
1011.26 0
1011.33 0
1011.40 0
1011.48 0
1011.55 0
1011.62 0
1011.69 0
1011.77 0
1011.84 0
1011.91 0
1011.99 0
1012.06 0
1012.13 0
1012.20 0
1012.28 0
1012.35 0
1012.42 0
1012.50 0
1012.57 0
1012.64 0
1012.71 0
1012.79 0
1012.86 0
1012.93 0
1013.01 0
1013.08 0
1013.15 0
1013.23 0
1013.30 0
1013.37 0
1013.44 0
1013.52 0
1013.59 0
1013.66 0
1013.74 0
1013.81 0
1013.88 0
1013.96 0
1014.03 0
1014.10 0
1014.17 0
1014.25 0
1014.32 0
1014.39 0
1014.47 0
1014.54 0
1014.61 0
1014.69 0
1014.76 0
1014.83 0
1014.90 0
1014.98 0
1015.05 0
1015.12 0
1015.20 0
1015.27 0
1015.34 0
1015.42 0
1015.49 0
1015.56 0
1015.64 0
1015.71 0
1015.78 0
1015.85 0
1015.93 0
1016.00 0
1016.07 0
1016.15 0
1016.22 0
1016.29 0
1016.37 0
1016.44 0
1016.51 0
1016.59 0
1016.66 0
1016.73 0
1016.80 0
1016.88 0
1016.95 0
1017.02 0
1017.10 0
1017.17 0
1017.24 0
1017.32 0
1017.39 0
1017.46 0
1017.54 0
1017.61 0
1017.68 0
1017.76 0
1017.83 0
1017.90 0
1017.97 0
1018.05 0
1018.12 0
1018.19 0
1018.27 0
1018.34 0
1018.41 0
1018.49 0
1018.56 0
1018.63 0
1018.71 0
1018.78 0
1018.85 0
1018.93 0
1019.00 0
1019.07 0
1019.15 0
1019.22 0
1019.29 0
1019.36 0
1019.44 0
1019.51 0
1019.58 0
1019.66 0
1019.73 0
1019.80 0
1019.88 0
1019.95 0
1020.02 0
1020.10 0
1020.17 0
1020.24 0
1020.32 0
1020.39 0
1020.46 0
1020.54 0
1020.61 0
1020.68 0
1020.76 0
1020.83 0
1020.90 0
1020.98 0
1021.05 0
1021.12 0
1021.20 0
1021.27 0
1021.34 0
1021.42 0
1021.49 0
1021.56 0
1021.64 0
1021.71 0
1021.78 0
1021.85 0
1021.93 0
1022.00 0
1022.07 0
1022.15 0
1022.22 0
1022.29 0
1022.37 0
1022.44 0
1022.51 0
1022.59 0
1022.66 0
1022.73 0
1022.81 0
1022.88 0
1022.95 0
1023.03 0
1023.10 0
1023.17 0
1023.25 0
1023.32 0
1023.39 0
1023.47 0
1023.54 0
1023.61 0
1023.69 0
1023.76 0
1023.83 0
1023.91 0
1023.98 0
1024.05 0
1024.13 0
1024.20 0
1024.27 0
1024.35 0
1024.42 0
1024.49 0
1024.57 0
1024.64 0
1024.71 0
1024.79 0
1024.86 0
1024.94 0
1025.01 0
1025.08 0
1025.16 0
1025.23 0
1025.30 0
1025.38 0
1025.45 0
1025.52 0
1025.60 0
1025.67 0
1025.74 0
1025.82 0
1025.89 0
1025.96 0
1026.04 0
1026.11 0
1026.18 0
1026.26 0
1026.33 0
1026.40 0
1026.48 0
1026.55 0
1026.62 0
1026.70 0
1026.77 0
1026.84 0
1026.92 0
1026.99 0
1027.06 0
1027.14 0
1027.21 0
1027.29 0
1027.36 0
1027.43 0
1027.51 0
1027.58 0
1027.65 0
1027.73 0
1027.80 0
1027.87 0
1027.95 0
1028.02 0
1028.09 1
1028.17 1
1028.24 1
1028.31 1
1028.39 1
1028.46 1
1028.53 0
1028.61 0
1028.68 0
1028.76 0
1028.83 0
1028.90 0
1028.98 0
1029.05 0
1029.12 0
1029.20 0
1029.27 0
1029.34 0
1029.42 0
1029.49 0
1029.56 0
1029.64 0
1029.71 0
1029.78 0
1029.86 0
1029.93 0
1030.01 0
1030.08 0
1030.15 0
1030.23 0
1030.30 0
1030.37 0
1030.45 0
1030.52 0
1030.59 0
1030.67 0
1030.74 0
1030.82 0
1030.89 0
1030.96 0
1031.04 0
1031.11 0
1031.18 0
1031.26 0
1031.33 0
1031.40 0
1031.48 0
1031.55 0
1031.62 0
1031.70 0
1031.77 0
1031.85 0
1031.92 0
1031.99 0
1032.07 0
1032.14 0
1032.21 0
1032.29 0
1032.36 0
1032.44 0
1032.51 0
1032.58 0
1032.66 0
1032.73 0
1032.80 0
1032.88 0
1032.95 0
1033.02 0
1033.10 0
1033.17 0
1033.25 0
1033.32 0
1033.39 0
1033.47 0
1033.54 0
1033.61 0
1033.69 0
1033.76 0
1033.84 0
1033.91 0
1033.98 0
1034.06 0
1034.13 0
1034.20 0
1034.28 0
1034.35 0
1034.42 0
1034.50 0
1034.57 0
1034.65 0
1034.72 0
1034.79 0
1034.87 0
1034.94 0
1035.01 0
1035.09 0
1035.16 0
1035.24 0
1035.31 0
1035.38 0
1035.46 0
1035.53 0
1035.61 0
1035.68 0
1035.75 0
1035.83 0
1035.90 0
1035.97 0
1036.05 0
1036.12 0
1036.20 0
1036.27 0
1036.34 0
1036.42 0
1036.49 0
1036.56 0
1036.64 0
1036.71 0
1036.79 0
1036.86 0
1036.93 0
1037.01 0
1037.08 0
1037.15 1
1037.23 1
1037.30 1
1037.38 1
1037.45 0
1037.52 0
1037.60 0
1037.67 0
1037.75 0
1037.82 0
1037.89 0
1037.97 0
1038.04 0
1038.11 0
1038.19 0
1038.26 0
1038.34 0
1038.41 0
1038.48 0
1038.56 0
1038.63 0
1038.71 0
1038.78 0
1038.85 0
1038.93 0
1039.00 0
1039.08 0
1039.15 0
1039.22 0
1039.30 0
1039.37 0
1039.44 0
1039.52 0
1039.59 0
1039.67 0
1039.74 0
1039.81 0
1039.89 0
1039.96 0
1040.04 0
1040.11 0
1040.18 0
1040.26 0
1040.33 0
1040.41 0
1040.48 0
1040.55 0
1040.63 0
1040.70 0
1040.78 0
1040.85 0
1040.92 0
1041.00 0
1041.07 0
1041.15 0
1041.22 0
1041.29 0
1041.37 0
1041.44 0
1041.52 0
1041.59 0
1041.66 0
1041.74 0
1041.81 0
1041.89 0
1041.96 0
1042.03 0
1042.11 0
1042.18 0
1042.26 0
1042.33 0
1042.40 0
1042.48 0
1042.55 0
1042.63 0
1042.70 0
1042.77 0
1042.85 0
1042.92 0
1043.00 0
1043.07 1
1043.14 1
1043.22 1
1043.29 0
1043.37 0
1043.44 0
1043.51 0
1043.59 0
1043.66 0
1043.74 0
1043.81 0
1043.88 0
1043.96 0
1044.03 0
1044.11 0
1044.18 0
1044.25 0
1044.33 0
1044.40 0
1044.48 0
1044.55 0
1044.63 0
1044.70 0
1044.77 0
1044.85 0
1044.92 0
1045.00 1
1045.07 1
1045.14 0
1045.22 0
1045.29 0
1045.37 0
1045.44 0
1045.51 0
1045.59 0
1045.66 0
1045.74 0
1045.81 0
1045.89 0
1045.96 0
1046.03 0
1046.11 0
1046.18 0
1046.26 0
1046.33 0
1046.40 0
1046.48 0
1046.55 0
1046.63 0
1046.70 0
1046.78 0
1046.85 0
1046.92 0
1047.00 0
1047.07 0
1047.15 0
1047.22 0
1047.29 0
1047.37 0
1047.44 0
1047.52 0
1047.59 0
1047.67 0
1047.74 0
1047.81 0
1047.89 0
1047.96 0
1048.04 0
1048.11 0
1048.18 0
1048.26 0
1048.33 1
1048.41 1
1048.48 1
1048.56 1
1048.63 1
1048.70 1
1048.78 2
1048.85 2
1048.93 2
1049.00 2
1049.08 2
1049.15 2
1049.22 1
1049.30 1
1049.37 1
1049.45 1
1049.52 1
1049.60 1
1049.67 0
1049.74 0
1049.82 0
1049.89 0
1049.97 0
1050.04 0
1050.12 0
1050.19 0
1050.26 0
1050.34 0
1050.41 0
1050.49 1
1050.56 1
1050.64 1
1050.71 1
1050.78 1
1050.86 1
1050.93 1
1051.01 1
1051.08 1
1051.16 1
1051.23 1
1051.30 1
1051.38 1
1051.45 1
1051.53 1
1051.60 1
1051.68 1
1051.75 1
1051.82 0
1051.90 0
1051.97 0
1052.05 0
1052.12 0
1052.20 0
1052.27 0
1052.35 1
1052.42 1
1052.49 1
1052.57 1
1052.64 1
1052.72 0
1052.79 0
1052.87 0
1052.94 0
1053.01 0
1053.09 0
1053.16 0
1053.24 0
1053.31 0
1053.39 0
1053.46 0
1053.54 0
1053.61 0
1053.68 0
1053.76 0
1053.83 0
1053.91 0
1053.98 0
1054.06 0
1054.13 0
1054.21 0
1054.28 0
1054.35 0
1054.43 0
1054.50 0
1054.58 0
1054.65 0
1054.73 0
1054.80 1
1054.88 1
1054.95 1
1055.02 1
1055.10 0
1055.17 0
1055.25 0
1055.32 0
1055.40 0
1055.47 0
1055.55 0
1055.62 0
1055.69 0
1055.77 0
1055.84 0
1055.92 0
1055.99 0
1056.07 0
1056.14 0
1056.22 0
1056.29 0
1056.37 0
1056.44 0
1056.51 0
1056.59 0
1056.66 0
1056.74 0
1056.81 0
1056.89 0
1056.96 1
1057.04 1
1057.11 1
1057.19 1
1057.26 1
1057.33 1
1057.41 2
1057.48 1
1057.56 1
1057.63 1
1057.71 1
1057.78 1
1057.86 0
1057.93 0
1058.01 0
1058.08 0
1058.15 0
1058.23 1
1058.30 1
1058.38 1
1058.45 1
1058.53 1
1058.60 1
1058.68 1
1058.75 1
1058.83 1
1058.90 1
1058.97 1
1059.05 1
1059.12 1
1059.20 1
1059.27 2
1059.35 2
1059.42 2
1059.50 2
1059.57 2
1059.65 2
1059.72 2
1059.80 1
1059.87 1
1059.94 1
1060.02 1
1060.09 1
1060.17 1
1060.24 2
1060.32 3
1060.39 3
1060.47 4
1060.54 4
1060.62 4
1060.69 3
1060.77 3
1060.84 2
1060.92 2
1060.99 1
1061.06 1
1061.14 1
1061.21 0
1061.29 0
1061.36 0
1061.44 0
1061.51 0
1061.59 0
1061.66 0
1061.74 1
1061.81 1
1061.89 1
1061.96 1
1062.04 1
1062.11 1
1062.19 1
1062.26 1
1062.33 1
1062.41 1
1062.48 1
1062.56 1
1062.63 1
1062.71 1
1062.78 1
1062.86 1
1062.93 1
1063.01 1
1063.08 0
1063.16 0
1063.23 0
1063.31 0
1063.38 0
1063.46 1
1063.53 1
1063.61 1
1063.68 1
1063.75 1
1063.83 1
1063.90 1
1063.98 1
1064.05 1
1064.13 1
1064.20 1
1064.28 0
1064.35 0
1064.43 0
1064.50 0
1064.58 0
1064.65 1
1064.73 1
1064.80 1
1064.88 1
1064.95 1
1065.03 1
1065.10 1
1065.18 1
1065.25 1
1065.33 1
1065.40 1
1065.48 1
1065.55 1
1065.62 1
1065.70 1
1065.77 1
1065.85 1
1065.92 1
1066.00 1
1066.07 1
1066.15 2
1066.22 2
1066.30 2
1066.37 1
1066.45 1
1066.52 1
1066.60 1
1066.67 1
1066.75 1
1066.82 0
1066.90 1
1066.97 1
1067.05 1
1067.12 1
1067.20 1
1067.27 1
1067.35 1
1067.42 1
1067.50 1
1067.57 2
1067.65 2
1067.72 2
1067.80 2
1067.87 2
1067.95 2
1068.02 2
1068.10 2
1068.17 1
1068.25 1
1068.32 1
1068.40 1
1068.47 0
1068.55 0
1068.62 0
1068.70 0
1068.77 0
1068.85 0
1068.92 0
1069.00 0
1069.07 0
1069.15 0
1069.22 0
1069.30 0
1069.37 0
1069.45 0
1069.52 0
1069.59 0
1069.67 0
1069.74 0
1069.82 0
1069.89 0
1069.97 0
1070.04 0
1070.12 0
1070.19 0
1070.27 0
1070.34 0
1070.42 0
1070.49 1
1070.57 1
1070.64 1
1070.72 1
1070.79 1
1070.87 1
1070.95 1
1071.02 1
1071.10 1
1071.17 1
1071.25 1
1071.32 1
1071.40 1
1071.47 1
1071.55 1
1071.62 1
1071.70 1
1071.77 1
1071.85 0
1071.92 0
1072.00 0
1072.07 0
1072.15 0
1072.22 0
1072.30 1
1072.37 1
1072.45 1
1072.52 2
1072.60 2
1072.67 2
1072.75 2
1072.82 1
1072.90 1
1072.97 1
1073.05 1
1073.12 1
1073.20 1
1073.27 1
1073.35 1
1073.42 1
1073.50 1
1073.57 1
1073.65 1
1073.72 1
1073.80 1
1073.87 1
1073.95 1
1074.02 0
1074.10 0
1074.17 0
1074.25 0
1074.32 0
1074.40 0
1074.47 0
1074.55 0
1074.62 0
1074.70 0
1074.77 0
1074.85 0
1074.92 0
1075.00 0
1075.08 1
1075.15 1
1075.23 1
1075.30 1
1075.38 1
1075.45 1
1075.53 1
1075.60 1
1075.68 1
1075.75 1
1075.83 1
1075.90 1
1075.98 1
1076.05 0
1076.13 1
1076.20 1
1076.28 1
1076.35 1
1076.43 1
1076.50 1
1076.58 1
1076.65 1
1076.73 1
1076.80 1
1076.88 1
1076.96 0
1077.03 0
1077.11 0
1077.18 0
1077.26 0
1077.33 0
1077.41 0
1077.48 0
1077.56 0
1077.63 0
1077.71 0
1077.78 0
1077.86 0
1077.93 1
1078.01 1
1078.08 1
1078.16 1
1078.23 1
1078.31 1
1078.39 1
1078.46 1
1078.54 1
1078.61 1
1078.69 1
1078.76 1
1078.84 1
1078.91 1
1078.99 1
1079.06 1
1079.14 1
1079.21 1
1079.29 1
1079.36 1
1079.44 1
1079.51 1
1079.59 1
1079.67 2
1079.74 2
1079.82 1
1079.89 1
1079.97 1
1080.04 1
1080.12 1
1080.19 0
1080.27 0
1080.34 0
1080.42 0
1080.49 0
1080.57 0
1080.65 0
1080.72 0
1080.80 0
1080.87 0
1080.95 0
1081.02 1
1081.10 1
1081.17 1
1081.25 1
1081.32 1
1081.40 1
1081.47 1
1081.55 1
1081.62 1
1081.70 1
1081.78 0
1081.85 0
1081.93 0
1082.00 0
1082.08 0
1082.15 0
1082.23 1
1082.30 1
1082.38 1
1082.45 0
1082.53 0
1082.61 0
1082.68 0
1082.76 0
1082.83 1
1082.91 1
1082.98 1
1083.06 0
1083.13 0
1083.21 0
1083.28 0
1083.36 0
1083.44 0
1083.51 0
1083.59 0
1083.66 0
1083.74 0
1083.81 0
1083.89 1
1083.96 1
1084.04 1
1084.11 2
1084.19 2
1084.27 2
1084.34 2
1084.42 3
1084.49 3
1084.57 3
1084.64 3
1084.72 3
1084.79 2
1084.87 2
1084.94 2
1085.02 1
1085.10 1
1085.17 1
1085.25 1
1085.32 1
1085.40 1
1085.47 1
1085.55 1
1085.62 1
1085.70 0
1085.78 0
1085.85 0
1085.93 0
1086.00 0
1086.08 1
1086.15 1
1086.23 1
1086.30 1
1086.38 1
1086.46 1
1086.53 1
1086.61 0
1086.68 0
1086.76 0
1086.83 0
1086.91 1
1086.98 1
1087.06 1
1087.14 2
1087.21 2
1087.29 2
1087.36 2
1087.44 2
1087.51 2
1087.59 2
1087.67 2
1087.74 2
1087.82 2
1087.89 3
1087.97 3
1088.04 2
1088.12 2
1088.19 2
1088.27 2
1088.35 2
1088.42 2
1088.50 2
1088.57 2
1088.65 2
1088.72 2
1088.80 2
1088.88 3
1088.95 3
1089.03 3
1089.10 3
1089.18 3
1089.25 3
1089.33 3
1089.40 3
1089.48 3
1089.56 2
1089.63 2
1089.71 2
1089.78 1
1089.86 1
1089.93 1
1090.01 1
1090.09 1
1090.16 1
1090.24 1
1090.31 2
1090.39 2
1090.46 3
1090.54 3
1090.62 3
1090.69 3
1090.77 3
1090.84 3
1090.92 2
1090.99 2
1091.07 2
1091.15 1
1091.22 1
1091.30 1
1091.37 1
1091.45 2
1091.52 3
1091.60 3
1091.68 4
1091.75 4
1091.83 4
1091.90 4
1091.98 4
1092.05 4
1092.13 3
1092.21 3
1092.28 3
1092.36 3
1092.43 3
1092.51 3
1092.59 4
1092.66 4
1092.74 5
1092.81 5
1092.89 6
1092.96 6
1093.04 6
1093.12 6
1093.19 5
1093.27 4
1093.34 3
1093.42 2
1093.49 1
1093.57 1
1093.65 1
1093.72 1
1093.80 2
1093.87 2
1093.95 3
1094.03 4
1094.10 4
1094.18 4
1094.25 4
1094.33 4
1094.40 4
1094.48 3
1094.56 3
1094.63 3
1094.71 3
1094.78 3
1094.86 4
1094.94 4
1095.01 4
1095.09 4
1095.16 4
1095.24 4
1095.31 4
1095.39 3
1095.47 3
1095.54 2
1095.62 2
1095.69 2
1095.77 2
1095.85 2
1095.92 2
1096.00 2
1096.07 2
1096.15 2
1096.23 2
1096.30 2
1096.38 1
1096.45 1
1096.53 1
1096.61 1
1096.68 1
1096.76 2
1096.83 2
1096.91 2
1096.98 2
1097.06 2
1097.14 2
1097.21 2
1097.29 2
1097.36 2
1097.44 2
1097.52 2
1097.59 2
1097.67 2
1097.74 1
1097.82 1
1097.90 1
1097.97 1
1098.05 1
1098.12 1
1098.20 1
1098.28 2
1098.35 2
1098.43 2
1098.50 2
1098.58 2
1098.66 2
1098.73 2
1098.81 1
1098.88 1
1098.96 1
1099.04 2
1099.11 2
1099.19 2
1099.26 2
1099.34 2
1099.42 2
1099.49 2
1099.57 2
1099.64 2
1099.72 1
1099.80 1
1099.87 1
1099.95 1
1100.02 1
1100.10 1
1100.18 2
1100.25 2
1100.33 2
1100.40 2
1100.48 3
1100.56 2
1100.63 2
1100.71 2
1100.78 1
1100.86 1
1100.94 1
1101.01 0
1101.09 0
1101.17 0
1101.24 0
1101.32 0
1101.39 0
1101.47 0
1101.55 0
1101.62 0
1101.70 0
1101.77 0
1101.85 0
1101.93 0
1102.00 0
1102.08 0
1102.15 1
1102.23 1
1102.31 1
1102.38 1
1102.46 2
1102.53 2
1102.61 2
1102.69 3
1102.76 3
1102.84 3
1102.92 3
1102.99 3
1103.07 3
1103.14 3
1103.22 3
1103.30 3
1103.37 3
1103.45 3
1103.52 3
1103.60 4
1103.68 4
1103.75 4
1103.83 4
1103.91 5
1103.98 5
1104.06 5
1104.13 5
1104.21 5
1104.29 4
1104.36 4
1104.44 4
1104.51 3
1104.59 3
1104.67 3
1104.74 3
1104.82 3
1104.90 3
1104.97 3
1105.05 3
1105.12 3
1105.20 3
1105.28 3
1105.35 4
1105.43 4
1105.51 5
1105.58 5
1105.66 6
1105.73 6
1105.81 6
1105.89 6
1105.96 6
1106.04 7
1106.12 7
1106.19 7
1106.27 7
1106.34 8
1106.42 8
1106.50 8
1106.57 8
1106.65 7
1106.73 7
1106.80 6
1106.88 6
1106.95 5
1107.03 5
1107.11 5
1107.18 5
1107.26 5
1107.34 5
1107.41 5
1107.49 6
1107.56 6
1107.64 7
1107.72 7
1107.79 7
1107.87 8
1107.95 8
1108.02 7
1108.10 7
1108.18 6
1108.25 6
1108.33 6
1108.40 6
1108.48 7
1108.56 7
1108.63 7
1108.71 7
1108.79 7
1108.86 6
1108.94 5
1109.01 4
1109.09 4
1109.17 3
1109.24 3
1109.32 3
1109.40 3
1109.47 3
1109.55 3
1109.63 3
1109.70 3
1109.78 2
1109.85 2
1109.93 1
1110.01 1
1110.08 1
1110.16 1
1110.24 2
1110.31 2
1110.39 2
1110.47 2
1110.54 2
1110.62 2
1110.70 1
1110.77 1
1110.85 1
1110.92 2
1111.00 2
1111.08 3
1111.15 5
1111.23 6
1111.31 7
1111.38 8
1111.46 10
1111.54 11
1111.61 12
1111.69 13
1111.76 14
1111.84 15
1111.92 14
1111.99 14
1112.07 13
1112.15 11
1112.22 10
1112.30 8
1112.38 7
1112.45 6
1112.53 5
1112.61 5
1112.68 5
1112.76 5
1112.84 5
1112.91 5
1112.99 6
1113.06 6
1113.14 6
1113.22 7
1113.29 7
1113.37 7
1113.45 7
1113.52 7
1113.60 7
1113.68 7
1113.75 7
1113.83 8
1113.91 9
1113.98 9
1114.06 9
1114.14 9
1114.21 9
1114.29 8
1114.37 8
1114.44 7
1114.52 6
1114.60 6
1114.67 6
1114.75 7
1114.82 7
1114.90 8
1114.98 8
1115.05 8
1115.13 9
1115.21 9
1115.28 8
1115.36 8
1115.44 7
1115.51 7
1115.59 7
1115.67 7
1115.74 7
1115.82 7
1115.90 7
1115.97 7
1116.05 8
1116.13 8
1116.20 8
1116.28 9
1116.36 9
1116.43 9
1116.51 10
1116.59 10
1116.66 11
1116.74 11
1116.82 11
1116.89 11
1116.97 11
1117.05 10
1117.12 9
1117.20 8
1117.28 7
1117.35 6
1117.43 5
1117.51 5
1117.58 5
1117.66 6
1117.74 7
1117.81 8
1117.89 8
1117.97 9
1118.04 9
1118.12 9
1118.20 8
1118.27 7
1118.35 6
1118.43 5
1118.50 4
1118.58 4
1118.66 4
1118.73 4
1118.81 4
1118.89 4
1118.96 5
1119.04 5
1119.12 5
1119.19 4
1119.27 4
1119.35 4
1119.42 4
1119.50 4
1119.58 4
1119.65 4
1119.73 5
1119.81 5
1119.88 5
1119.96 5
1120.04 5
1120.11 5
1120.19 5
1120.27 5
1120.34 5
1120.42 6
1120.50 7
1120.57 8
1120.65 8
1120.73 9
1120.80 9
1120.88 8
1120.96 8
1121.03 7
1121.11 7
1121.19 7
1121.26 7
1121.34 7
1121.42 7
1121.49 7
1121.57 6
1121.65 6
1121.72 5
1121.80 5
1121.88 4
1121.95 4
1122.03 3
1122.11 3
1122.19 3
1122.26 3
1122.34 3
1122.42 4
1122.49 4
1122.57 5
1122.65 5
1122.72 6
1122.80 6
1122.88 6
1122.95 6
1123.03 5
1123.11 5
1123.18 4
1123.26 4
1123.34 4
1123.41 4
1123.49 5
1123.57 6
1123.64 7
1123.72 8
1123.80 8
1123.88 8
1123.95 8
1124.03 8
1124.11 7
1124.18 7
1124.26 6
1124.34 5
1124.41 4
1124.49 3
1124.57 2
1124.64 2
1124.72 2
1124.80 2
1124.87 3
1124.95 4
1125.03 5
1125.11 5
1125.18 6
1125.26 5
1125.34 5
1125.41 4
1125.49 3
1125.57 2
1125.64 1
1125.72 1
1125.80 0
1125.87 0
1125.95 0
1126.03 0
1126.11 0
1126.18 0
1126.26 0
1126.34 0
1126.41 0
1126.49 0
1126.57 0
1126.64 0
1126.72 0
1126.80 0
1126.87 1
1126.95 2
1127.03 3
1127.11 4
1127.18 5
1127.26 6
1127.34 6
1127.41 6
1127.49 5
1127.57 5
1127.64 4
1127.72 3
1127.80 3
1127.88 3
1127.95 3
1128.03 3
1128.11 2
1128.18 2
1128.26 2
1128.34 2
1128.41 2
1128.49 2
1128.57 2
1128.65 3
1128.72 4
1128.80 4
1128.88 5
1128.95 5
1129.03 4
1129.11 4
1129.18 3
1129.26 2
1129.34 2
1129.42 1
1129.49 1
1129.57 0
1129.65 0
1129.72 0
1129.80 0
1129.88 0
1129.96 0
1130.03 0
1130.11 0
1130.19 0
1130.26 1
1130.34 1
1130.42 2
1130.49 3
1130.57 3
1130.65 3
1130.73 3
1130.80 3
1130.88 2
1130.96 2
1131.03 2
1131.11 2
1131.19 2
1131.27 2
1131.34 2
1131.42 2
1131.50 1
1131.57 2
1131.65 2
1131.73 3
1131.81 3
1131.88 4
1131.96 5
1132.04 5
1132.11 5
1132.19 5
1132.27 4
1132.35 4
1132.42 4
1132.50 4
1132.58 3
1132.65 3
1132.73 3
1132.81 3
1132.89 3
1132.96 3
1133.04 4
1133.12 4
1133.19 4
1133.27 4
1133.35 4
1133.43 4
1133.50 3
1133.58 3
1133.66 3
1133.73 3
1133.81 4
1133.89 4
1133.97 5
1134.04 5
1134.12 6
1134.20 7
1134.28 8
1134.35 9
1134.43 10
1134.51 11
1134.58 12
1134.66 13
1134.74 13
1134.82 13
1134.89 12
1134.97 11
1135.05 10
1135.12 8
1135.20 7
1135.28 6
1135.36 5
1135.43 5
1135.51 5
1135.59 5
1135.67 6
1135.74 6
1135.82 7
1135.90 8
1135.97 9
1136.05 10
1136.13 11
1136.21 12
1136.28 12
1136.36 12
1136.44 12
1136.52 11
1136.59 9
1136.67 8
1136.75 7
1136.82 6
1136.90 6
1136.98 6
1137.06 7
1137.13 7
1137.21 8
1137.29 8
1137.37 8
1137.44 9
1137.52 9
1137.60 9
1137.67 9
1137.75 10
1137.83 10
1137.91 10
1137.98 10
1138.06 10
1138.14 9
1138.22 8
1138.29 8
1138.37 8
1138.45 8
1138.53 8
1138.60 9
1138.68 10
1138.76 11
1138.84 12
1138.91 13
1138.99 13
1139.07 13
1139.14 13
1139.22 12
1139.30 11
1139.38 9
1139.45 8
1139.53 7
1139.61 5
1139.69 5
1139.76 4
1139.84 3
1139.92 3
1140.00 3
1140.07 3
1140.15 3
1140.23 2
1140.31 1
1140.38 1
1140.46 0
1140.54 0
1140.62 0
1140.69 0
1140.77 0
1140.85 1
1140.92 2
1141.00 3
1141.08 4
1141.16 5
1141.23 6
1141.31 6
1141.39 6
1141.47 5
1141.54 4
1141.62 3
1141.70 2
1141.78 2
1141.85 1
1141.93 0
1142.01 0
1142.09 0
1142.16 0
1142.24 0
1142.32 1
1142.40 1
1142.47 1
1142.55 1
1142.63 0
1142.71 0
1142.78 0
1142.86 0
1142.94 0
1143.02 0
1143.09 0
1143.17 0
1143.25 0
1143.33 1
1143.40 2
1143.48 3
1143.56 3
1143.64 4
1143.71 4
1143.79 4
1143.87 4
1143.95 4
1144.02 4
1144.10 3
1144.18 3
1144.26 2
1144.33 2
1144.41 1
1144.49 1
1144.57 0
1144.64 0
1144.72 0
1144.80 0
1144.88 0
1144.96 0
1145.03 0
1145.11 0
1145.19 0
1145.27 0
1145.34 1
1145.42 1
1145.50 2
1145.58 2
1145.65 3
1145.73 3
1145.81 3
1145.89 2
1145.96 2
1146.04 1
1146.12 1
1146.20 0
1146.27 0
1146.35 0
1146.43 0
1146.51 0
1146.58 1
1146.66 2
1146.74 3
1146.82 4
1146.90 5
1146.97 5
1147.05 5
1147.13 5
1147.21 5
1147.28 4
1147.36 4
1147.44 3
1147.52 3
1147.59 2
1147.67 2
1147.75 2
1147.83 3
1147.90 3
1147.98 4
1148.06 4
1148.14 5
1148.22 5
1148.29 6
1148.37 6
1148.45 7
1148.53 7
1148.60 7
1148.68 7
1148.76 7
1148.84 7
1148.91 7
1148.99 7
1149.07 7
1149.15 7
1149.23 7
1149.30 7
1149.38 7
1149.46 6
1149.54 6
1149.61 6
1149.69 6
1149.77 6
1149.85 6
1149.93 6
1150.00 7
1150.08 7
1150.16 7
1150.24 8
1150.31 8
1150.39 9
1150.47 10
1150.55 12
1150.63 13
1150.70 15
1150.78 16
1150.86 17
1150.94 19
1151.01 20
1151.09 22
1151.17 23
1151.25 25
1151.33 26
1151.40 27
1151.48 27
1151.56 27
1151.64 27
1151.71 26
1151.79 25
1151.87 25
1151.95 24
1152.03 23
1152.10 22
1152.18 21
1152.26 20
1152.34 20
1152.41 19
1152.49 19
1152.57 19
1152.65 19
1152.73 19
1152.80 20
1152.88 21
1152.96 22
1153.04 23
1153.12 24
1153.19 25
1153.27 26
1153.35 26
1153.43 25
1153.50 24
1153.58 22
1153.66 21
1153.74 19
1153.82 18
1153.89 18
1153.97 17
1154.05 17
1154.13 17
1154.21 16
1154.28 15
1154.36 14
1154.44 13
1154.52 13
1154.59 12
1154.67 11
1154.75 11
1154.83 11
1154.91 11
1154.98 11
1155.06 11
1155.14 11
1155.22 10
1155.30 10
1155.37 9
1155.45 9
1155.53 8
1155.61 8
1155.69 8
1155.76 8
1155.84 8
1155.92 9
1156.00 9
1156.08 10
1156.15 10
1156.23 11
1156.31 11
1156.39 12
1156.47 12
1156.54 12
1156.62 11
1156.70 11
1156.78 10
1156.85 9
1156.93 9
1157.01 9
1157.09 10
1157.17 11
1157.24 12
1157.32 13
1157.40 15
1157.48 16
1157.56 18
1157.63 20
1157.71 21
1157.79 22
1157.87 22
1157.95 22
1158.02 20
1158.10 19
1158.18 16
1158.26 13
1158.34 11
1158.41 8
1158.49 6
1158.57 4
1158.65 3
1158.73 2
1158.81 2
1158.88 1
1158.96 1
1159.04 1
1159.12 2
1159.20 2
1159.27 2
1159.35 2
1159.43 3
1159.51 3
1159.59 4
1159.66 5
1159.74 6
1159.82 8
1159.90 9
1159.98 9
1160.05 10
1160.13 10
1160.21 9
1160.29 8
1160.37 7
1160.44 6
1160.52 5
1160.60 5
1160.68 5
1160.76 5
1160.84 6
1160.91 7
1160.99 7
1161.07 8
1161.15 8
1161.23 8
1161.30 8
1161.38 7
1161.46 6
1161.54 5
1161.62 5
1161.69 4
1161.77 4
1161.85 4
1161.93 5
1162.01 5
1162.09 5
1162.16 6
1162.24 6
1162.32 6
1162.40 5
1162.48 5
1162.55 4
1162.63 4
1162.71 3
1162.79 3
1162.87 3
1162.95 3
1163.02 3
1163.10 3
1163.18 4
1163.26 4
1163.34 5
1163.41 6
1163.49 7
1163.57 8
1163.65 9
1163.73 10
1163.81 10
1163.88 9
1163.96 9
1164.04 8
1164.12 7
1164.20 5
1164.27 4
1164.35 4
1164.43 3
1164.51 2
1164.59 2
1164.67 1
1164.74 1
1164.82 1
1164.90 1
1164.98 1
1165.06 2
1165.14 2
1165.21 3
1165.29 4
1165.37 4
1165.45 4
1165.53 4
1165.60 4
1165.68 4
1165.76 3
1165.84 3
1165.92 2
1166.00 2
1166.07 3
1166.15 3
1166.23 3
1166.31 4
1166.39 4
1166.47 4
1166.54 4
1166.62 3
1166.70 2
1166.78 1
1166.86 1
1166.94 1
1167.01 1
1167.09 2
1167.17 3
1167.25 3
1167.33 4
1167.41 4
1167.48 4
1167.56 4
1167.64 4
1167.72 3
1167.80 3
1167.88 3
1167.95 3
1168.03 3
1168.11 3
1168.19 3
1168.27 3
1168.35 3
1168.42 3
1168.50 3
1168.58 3
1168.66 4
1168.74 4
1168.82 4
1168.89 4
1168.97 5
1169.05 5
1169.13 5
1169.21 5
1169.29 5
1169.36 6
1169.44 6
1169.52 6
1169.60 6
1169.68 5
1169.76 5
1169.84 5
1169.91 5
1169.99 5
1170.07 5
1170.15 5
1170.23 5
1170.31 5
1170.38 5
1170.46 5
1170.54 6
1170.62 6
1170.70 6
1170.78 7
1170.85 8
1170.93 9
1171.01 10
1171.09 11
1171.17 12
1171.25 12
1171.33 12
1171.40 11
1171.48 9
1171.56 8
1171.64 6
1171.72 4
1171.80 2
1171.87 1
1171.95 0
1172.03 0
1172.11 0
1172.19 0
1172.27 1
1172.35 1
1172.42 1
1172.50 1
1172.58 1
1172.66 0
1172.74 0
1172.82 0
1172.90 0
1172.97 0
1173.05 0
1173.13 0
1173.21 1
1173.29 3
1173.37 4
1173.44 5
1173.52 5
1173.60 6
1173.68 6
1173.76 6
1173.84 7
1173.92 8
1173.99 9
1174.07 10
1174.15 11
1174.23 12
1174.31 13
1174.39 14
1174.47 14
1174.54 14
1174.62 15
1174.70 15
1174.78 16
1174.86 17
1174.94 18
1175.02 20
1175.09 21
1175.17 21
1175.25 21
1175.33 20
1175.41 18
1175.49 16
1175.57 15
1175.64 13
1175.72 11
1175.80 10
1175.88 10
1175.96 9
1176.04 8
1176.12 7
1176.20 7
1176.27 6
1176.35 6
1176.43 6
1176.51 7
1176.59 8
1176.67 9
1176.75 10
1176.82 11
1176.90 11
1176.98 11
1177.06 11
1177.14 11
1177.22 11
1177.30 11
1177.37 11
1177.45 11
1177.53 11
1177.61 11
1177.69 11
1177.77 11
1177.85 11
1177.93 11
1178.00 12
1178.08 12
1178.16 12
1178.24 12
1178.32 12
1178.40 11
1178.48 10
1178.56 9
1178.63 8
1178.71 7
1178.79 6
1178.87 6
1178.95 5
1179.03 5
1179.11 5
1179.18 6
1179.26 7
1179.34 8
1179.42 8
1179.50 9
1179.58 9
1179.66 9
1179.74 8
1179.81 7
1179.89 6
1179.97 5
1180.05 4
1180.13 4
1180.21 4
1180.29 4
1180.37 5
1180.44 6
1180.52 7
1180.60 7
1180.68 8
1180.76 8
1180.84 8
1180.92 7
1181.00 7
1181.08 7
1181.15 7
1181.23 6
1181.31 6
1181.39 6
1181.47 7
1181.55 7
1181.63 7
1181.71 8
1181.78 8
1181.86 8
1181.94 8
1182.02 8
1182.10 7
1182.18 6
1182.26 6
1182.34 5
1182.41 5
1182.49 5
1182.57 5
1182.65 4
1182.73 4
1182.81 3
1182.89 2
1182.97 1
1183.05 1
1183.12 1
1183.20 1
1183.28 2
1183.36 3
1183.44 3
1183.52 4
1183.60 4
1183.68 4
1183.76 4
1183.83 4
1183.91 3
1183.99 3
1184.07 2
1184.15 1
1184.23 1
1184.31 1
1184.39 1
1184.47 1
1184.54 2
1184.62 2
1184.70 1
1184.78 1
1184.86 0
1184.94 0
1185.02 0
1185.10 0
1185.18 0
1185.25 0
1185.33 0
1185.41 1
1185.49 2
1185.57 3
1185.65 3
1185.73 4
1185.81 4
1185.89 4
1185.96 4
1186.04 4
1186.12 4
1186.20 3
1186.28 3
1186.36 2
1186.44 2
1186.52 2
1186.60 2
1186.68 2
1186.75 3
1186.83 4
1186.91 5
1186.99 7
1187.07 8
1187.15 8
1187.23 8
1187.31 8
1187.39 7
1187.47 6
1187.54 4
1187.62 3
1187.70 2
1187.78 1
1187.86 0
1187.94 0
1188.02 0
1188.10 0
1188.18 0
1188.26 0
1188.33 0
1188.41 0
1188.49 0
1188.57 1
1188.65 3
1188.73 3
1188.81 4
1188.89 4
1188.97 3
1189.05 3
1189.13 2
1189.20 2
1189.28 3
1189.36 4
1189.44 5
1189.52 7
1189.60 9
1189.68 10
1189.76 11
1189.84 12
1189.92 13
1189.99 13
1190.07 14
1190.15 14
1190.23 15
1190.31 15
1190.39 15
1190.47 15
1190.55 15
1190.63 14
1190.71 13
1190.79 12
1190.87 11
1190.94 10
1191.02 10
1191.10 11
1191.18 11
1191.26 12
1191.34 13
1191.42 14
1191.50 15
1191.58 15
1191.66 15
1191.74 15
1191.81 14
1191.89 14
1191.97 13
1192.05 13
1192.13 12
1192.21 11
1192.29 11
1192.37 10
1192.45 10
1192.53 10
1192.61 10
1192.69 10
1192.76 10
1192.84 10
1192.92 11
1193.00 11
1193.08 11
1193.16 11
1193.24 11
1193.32 11
1193.40 11
1193.48 10
1193.56 10
1193.64 9
1193.71 9
1193.79 9
1193.87 8
1193.95 8
1194.03 8
1194.11 8
1194.19 9
1194.27 9
1194.35 9
1194.43 10
1194.51 11
1194.59 11
1194.67 12
1194.74 12
1194.82 13
1194.90 13
1194.98 14
1195.06 13
1195.14 12
1195.22 11
1195.30 10
1195.38 9
1195.46 9
1195.54 9
1195.62 10
1195.70 12
1195.78 14
1195.85 17
1195.93 18
1196.01 19
1196.09 19
1196.17 18
1196.25 16
1196.33 14
1196.41 11
1196.49 9
1196.57 7
1196.65 7
1196.73 6
1196.81 7
1196.89 7
1196.96 8
1197.04 8
1197.12 8
1197.20 7
1197.28 7
1197.36 6
1197.44 5
1197.52 5
1197.60 5
1197.68 5
1197.76 6
1197.84 7
1197.92 9
1198.00 11
1198.08 12
1198.15 14
1198.23 15
1198.31 15
1198.39 15
1198.47 14
1198.55 13
1198.63 12
1198.71 11
1198.79 10
1198.87 8
1198.95 8
1199.03 7
1199.11 6
1199.19 6
1199.27 6
1199.35 6
1199.42 6
1199.50 6
1199.58 6
1199.66 6
1199.74 6
1199.82 6
1199.90 5
1199.98 5
1200.06 5
1200.14 4
1200.22 4
1200.30 4
1200.38 4
1200.46 4
1200.54 4
1200.62 3
1200.70 3
1200.77 3
1200.85 3
1200.93 4
1201.01 5
1201.09 7
1201.17 8
1201.25 10
1201.33 12
1201.41 13
1201.49 13
1201.57 14
1201.65 14
1201.73 13
1201.81 12
1201.89 12
1201.97 11
1202.05 11
1202.13 11
1202.21 12
1202.28 13
1202.36 14
1202.44 15
1202.52 15
1202.60 15
1202.68 14
1202.76 13
1202.84 11
1202.92 10
1203.00 8
1203.08 7
1203.16 7
1203.24 7
1203.32 7
1203.40 7
1203.48 7
1203.56 7
1203.64 6
1203.72 5
1203.80 4
1203.88 3
1203.95 3
1204.03 3
1204.11 4
1204.19 4
1204.27 5
1204.35 5
1204.43 5
1204.51 6
1204.59 6
1204.67 6
1204.75 6
1204.83 6
1204.91 5
1204.99 5
1205.07 3
1205.15 2
1205.23 1
1205.31 1
1205.39 1
1205.47 3
1205.55 4
1205.63 6
1205.71 8
1205.79 9
1205.86 10
1205.94 10
1206.02 10
1206.10 8
1206.18 6
1206.26 4
1206.34 2
1206.42 0
1206.50 0
1206.58 0
1206.66 0
1206.74 0
1206.82 2
1206.90 3
1206.98 5
1207.06 6
1207.14 8
1207.22 9
1207.30 10
1207.38 11
1207.46 13
1207.54 14
1207.62 14
1207.70 15
1207.78 14
1207.86 14
1207.94 13
1208.02 13
1208.09 12
1208.17 12
1208.25 13
1208.33 13
1208.41 14
1208.49 14
1208.57 14
1208.65 13
1208.73 11
1208.81 9
1208.89 6
1208.97 4
1209.05 2
1209.13 1
1209.21 0
1209.29 0
1209.37 0
1209.45 0
1209.53 0
1209.61 1
1209.69 2
1209.77 4
1209.85 6
1209.93 9
1210.01 11
1210.09 14
1210.17 16
1210.25 18
1210.33 20
1210.41 20
1210.49 21
1210.57 20
1210.65 19
1210.73 17
1210.81 15
1210.89 13
1210.97 11
1211.04 9
1211.12 8
1211.20 6
1211.28 5
1211.36 5
1211.44 4
1211.52 4
1211.60 4
1211.68 5
1211.76 6
1211.84 7
1211.92 9
1212.00 11
1212.08 13
1212.16 15
1212.24 16
1212.32 16
1212.40 15
1212.48 13
1212.56 12
1212.64 10
1212.72 10
1212.80 9
1212.88 10
1212.96 10
1213.04 11
1213.12 11
1213.20 11
1213.28 10
1213.36 10
1213.44 9
1213.52 8
1213.60 8
1213.68 8
1213.76 9
1213.84 10
1213.92 12
1214.00 13
1214.08 14
1214.16 15
1214.24 15
1214.32 15
1214.40 15
1214.48 15
1214.56 16
1214.64 16
1214.72 16
1214.80 16
1214.88 15
1214.96 14
1215.04 12
1215.12 11
1215.20 9
1215.28 7
1215.36 7
1215.44 7
1215.52 8
1215.60 11
1215.68 14
1215.76 17
1215.84 20
1215.92 22
1216.00 23
1216.08 23
1216.16 22
1216.24 19
1216.32 16
1216.40 13
1216.48 10
1216.56 7
1216.64 4
1216.72 3
1216.80 1
1216.88 1
1216.96 0
1217.04 0
1217.12 1
1217.20 1
1217.28 2
1217.36 2
1217.44 3
1217.52 3
1217.60 3
1217.68 3
1217.76 2
1217.84 1
1217.92 0
1218.00 0
1218.08 0
1218.16 2
1218.24 4
1218.32 6
1218.40 9
1218.48 10
1218.56 11
1218.64 11
1218.72 10
1218.80 9
1218.88 7
1218.96 6
1219.04 4
1219.12 3
1219.20 2
1219.28 1
1219.36 1
1219.44 0
1219.52 1
1219.60 1
1219.68 2
1219.76 2
1219.84 3
1219.92 3
1220.00 3
1220.08 3
1220.16 2
1220.24 1
1220.32 1
1220.40 0
1220.48 0
1220.56 0
1220.64 0
1220.72 0
1220.80 0
1220.88 0
1220.96 0
1221.04 1
1221.12 3
1221.20 6
1221.28 8
1221.36 9
1221.44 11
1221.52 11
1221.60 12
1221.68 12
1221.76 13
1221.84 13
1221.92 14
1222.00 14
1222.08 15
1222.16 15
1222.24 15
1222.32 15
1222.40 15
1222.48 15
1222.56 15
1222.64 16
1222.72 16
1222.80 16
1222.88 17
1222.96 17
1223.04 16
1223.12 16
1223.20 16
1223.28 16
1223.36 17
1223.44 18
1223.52 19
1223.60 21
1223.68 23
1223.76 25
1223.84 28
1223.92 30
1224.00 32
1224.08 33
1224.16 33
1224.24 31
1224.33 29
1224.41 26
1224.49 22
1224.57 18
1224.65 14
1224.73 11
1224.81 9
1224.89 8
1224.97 8
1225.05 9
1225.13 10
1225.21 11
1225.29 12
1225.37 13
1225.45 12
1225.53 11
1225.61 9
1225.69 8
1225.77 6
1225.85 4
1225.93 3
1226.01 2
1226.09 1
1226.17 1
1226.25 2
1226.33 2
1226.41 3
1226.49 4
1226.57 5
1226.65 5
1226.73 5
1226.81 5
1226.89 4
1226.97 4
1227.05 4
1227.13 4
1227.21 4
1227.29 4
1227.38 4
1227.46 5
1227.54 4
1227.62 4
1227.70 3
1227.78 3
1227.86 2
1227.94 1
1228.02 1
1228.10 1
1228.18 1
1228.26 1
1228.34 1
1228.42 1
1228.50 1
1228.58 2
1228.66 3
1228.74 4
1228.82 5
1228.90 7
1228.98 9
1229.06 11
1229.14 13
1229.22 15
1229.30 16
1229.38 17
1229.46 17
1229.54 16
1229.63 15
1229.71 13
1229.79 12
1229.87 10
1229.95 9
1230.03 8
1230.11 8
1230.19 8
1230.27 8
1230.35 8
1230.43 9
1230.51 8
1230.59 8
1230.67 8
1230.75 7
1230.83 6
1230.91 6
1230.99 5
1231.07 5
1231.15 6
1231.23 7
1231.31 8
1231.39 10
1231.47 12
1231.56 13
1231.64 14
1231.72 15
1231.80 15
1231.88 15
1231.96 15
1232.04 16
1232.12 17
1232.20 18
1232.28 19
1232.36 19
1232.44 20
1232.52 19
1232.60 18
1232.68 17
1232.76 15
1232.84 14
1232.92 12
1233.00 11
1233.08 10
1233.16 10
1233.25 9
1233.33 9
1233.41 10
1233.49 10
1233.57 11
1233.65 12
1233.73 13
1233.81 13
1233.89 14
1233.97 14
1234.05 13
1234.13 13
1234.21 13
1234.29 12
1234.37 12
1234.45 11
1234.53 10
1234.61 8
1234.70 6
1234.78 4
1234.86 2
1234.94 0
1235.02 0
1235.10 0
1235.18 0
1235.26 2
1235.34 3
1235.42 4
1235.50 5
1235.58 5
1235.66 5
1235.74 5
1235.82 5
1235.90 5
1235.98 6
1236.06 7
1236.15 9
1236.23 10
1236.31 12
1236.39 13
1236.47 14
1236.55 15
1236.63 15
1236.71 15
1236.79 15
1236.87 14
1236.95 14
1237.03 13
1237.11 13
1237.19 12
1237.27 12
1237.35 12
1237.44 12
1237.52 12
1237.60 13
1237.68 13
1237.76 14
1237.84 15
1237.92 16
1238.00 17
1238.08 18
1238.16 18
1238.24 17
1238.32 16
1238.40 16
1238.48 15
1238.56 15
1238.65 15
1238.73 16
1238.81 17
1238.89 18
1238.97 18
1239.05 18
1239.13 18
1239.21 17
1239.29 16
1239.37 16
1239.45 16
1239.53 17
1239.61 18
1239.69 19
1239.78 20
1239.86 21
1239.94 22
1240.02 22
1240.10 22
1240.18 21
1240.26 20
1240.34 19
1240.42 17
1240.50 16
1240.58 15
1240.66 15
1240.74 16
1240.83 18
1240.91 21
1240.99 23
1241.07 24
1241.15 25
1241.23 24
1241.31 23
1241.39 22
1241.47 20
1241.55 18
1241.63 17
1241.71 15
1241.79 13
1241.88 11
1241.96 9
1242.04 7
1242.12 6
1242.20 6
1242.28 7
1242.36 8
1242.44 10
1242.52 12
1242.60 14
1242.68 15
1242.76 15
1242.84 15
1242.93 14
1243.01 14
1243.09 15
1243.17 15
1243.25 17
1243.33 18
1243.41 20
1243.49 22
1243.57 23
1243.65 25
1243.73 27
1243.81 29
1243.90 31
1243.98 32
1244.06 32
1244.14 31
1244.22 28
1244.30 25
1244.38 22
1244.46 19
1244.54 16
1244.62 14
1244.70 13
1244.79 14
1244.87 14
1244.95 16
1245.03 17
1245.11 19
1245.19 20
1245.27 21
1245.35 22
1245.43 22
1245.51 22
1245.59 22
1245.68 21
1245.76 21
1245.84 20
1245.92 19
1246.00 18
1246.08 17
1246.16 17
1246.24 15
1246.32 14
1246.40 12
1246.48 9
1246.57 6
1246.65 3
1246.73 0
1246.81 0
1246.89 0
1246.97 0
1247.05 0
1247.13 0
1247.21 0
1247.29 0
1247.38 0
1247.46 0
1247.54 0
1247.62 1
1247.70 3
1247.78 5
1247.86 7
1247.94 9
1248.02 11
1248.10 13
1248.18 15
1248.27 17
1248.35 18
1248.43 20
1248.51 21
1248.59 22
1248.67 23
1248.75 24
1248.83 26
1248.91 28
1249.00 30
1249.08 31
1249.16 32
1249.24 32
1249.32 31
1249.40 31
1249.48 30
1249.56 29
1249.64 28
1249.72 28
1249.81 27
1249.89 26
1249.97 24
1250.05 22
1250.13 19
1250.21 17
1250.29 16
1250.37 16
1250.45 16
1250.53 18
1250.62 20
1250.70 21
1250.78 23
1250.86 24
1250.94 25
1251.02 25
1251.10 25
1251.18 25
1251.26 24
1251.35 22
1251.43 20
1251.51 17
1251.59 15
1251.67 12
1251.75 10
1251.83 8
1251.91 6
1251.99 6
1252.08 6
1252.16 7
1252.24 9
1252.32 10
1252.40 11
1252.48 11
1252.56 11
1252.64 9
1252.72 7
1252.81 5
1252.89 3
1252.97 2
1253.05 1
1253.13 2
1253.21 3
1253.29 5
1253.37 7
1253.46 9
1253.54 10
1253.62 11
1253.70 12
1253.78 11
1253.86 11
1253.94 10
1254.02 10
1254.10 9
1254.19 9
1254.27 9
1254.35 8
1254.43 7
1254.51 6
1254.59 4
1254.67 3
1254.75 2
1254.84 2
1254.92 2
1255.00 3
1255.08 4
1255.16 5
1255.24 6
1255.32 7
1255.40 7
1255.49 7
1255.57 7
1255.65 7
1255.73 7
1255.81 6
1255.89 6
1255.97 6
1256.05 6
1256.14 6
1256.22 7
1256.30 9
1256.38 10
1256.46 12
1256.54 14
1256.62 16
1256.70 17
1256.79 17
1256.87 17
1256.95 16
1257.03 14
1257.11 12
1257.19 10
1257.27 8
1257.35 7
1257.44 6
1257.52 5
1257.60 5
1257.68 6
1257.76 7
1257.84 8
1257.92 9
1258.00 9
1258.09 9
1258.17 9
1258.25 9
1258.33 10
1258.41 11
1258.49 13
1258.57 16
1258.66 19
1258.74 21
1258.82 24
1258.90 25
1258.98 25
1259.06 25
1259.14 23
1259.22 21
1259.31 18
1259.39 15
1259.47 11
1259.55 9
1259.63 7
1259.71 5
1259.79 5
1259.88 6
1259.96 8
1260.04 10
1260.12 12
1260.20 13
1260.28 14
1260.36 14
1260.45 12
1260.53 11
1260.61 9
1260.69 8
1260.77 7
1260.85 5
1260.93 4
1261.02 2
1261.10 0
1261.18 0
1261.26 0
1261.34 0
1261.42 0
1261.50 0
1261.59 0
1261.67 0
1261.75 1
1261.83 5
1261.91 9
1261.99 13
1262.07 16
1262.16 19
1262.24 23
1262.32 27
1262.40 31
1262.48 36
1262.56 42
1262.64 47
1262.73 53
1262.81 57
1262.89 61
1262.97 63
1263.05 65
1263.13 65
1263.21 65
1263.30 65
1263.38 64
1263.46 63
1263.54 62
1263.62 61
1263.70 61
1263.78 61
1263.87 61
1263.95 61
1264.03 60
1264.11 60
1264.19 60
1264.27 59
1264.36 58
1264.44 58
1264.52 57
1264.60 56
1264.68 55
1264.76 54
1264.84 52
1264.93 50
1265.01 47
1265.09 43
1265.17 40
1265.25 35
1265.33 31
1265.42 27
1265.50 22
1265.58 19
1265.66 16
1265.74 14
1265.82 13
1265.90 13
1265.99 13
1266.07 14
1266.15 16
1266.23 17
1266.31 17
1266.39 17
1266.48 17
1266.56 16
1266.64 14
1266.72 13
1266.80 12
1266.88 11
1266.97 10
1267.05 11
1267.13 12
1267.21 13
1267.29 13
1267.37 14
1267.45 14
1267.54 13
1267.62 12
1267.70 11
1267.78 9
1267.86 8
1267.94 7
1268.03 7
1268.11 7
1268.19 8
1268.27 8
1268.35 9
1268.43 10
1268.52 10
1268.60 10
1268.68 10
1268.76 10
1268.84 9
1268.92 7
1269.01 7
1269.09 6
1269.17 7
1269.25 8
1269.33 10
1269.41 13
1269.50 16
1269.58 19
1269.66 21
1269.74 23
1269.82 23
1269.90 23
1269.99 21
1270.07 20
1270.15 18
1270.23 16
1270.31 15
1270.40 13
1270.48 11
1270.56 9
1270.64 6
1270.72 4
1270.80 2
1270.89 0
1270.97 0
1271.05 1
1271.13 2
1271.21 3
1271.29 5
1271.38 7
1271.46 8
1271.54 10
1271.62 12
1271.70 13
1271.78 14
1271.87 14
1271.95 13
1272.03 13
1272.11 11
1272.19 11
1272.28 10
1272.36 11
1272.44 12
1272.52 14
1272.60 16
1272.68 18
1272.77 19
1272.85 20
1272.93 20
1273.01 19
1273.09 18
1273.17 16
1273.26 15
1273.34 14
1273.42 14
1273.50 14
1273.58 15
1273.67 15
1273.75 15
1273.83 15
1273.91 14
1273.99 13
1274.07 12
1274.16 11
1274.24 12
1274.32 12
1274.40 13
1274.48 14
1274.57 14
1274.65 13
1274.73 11
1274.81 9
1274.89 7
1274.98 6
1275.06 6
1275.14 7
1275.22 10
1275.30 12
1275.38 14
1275.47 15
1275.55 16
1275.63 16
1275.71 16
1275.79 16
1275.88 18
1275.96 19
1276.04 22
1276.12 24
1276.20 25
1276.29 26
1276.37 25
1276.45 24
1276.53 22
1276.61 20
1276.69 18
1276.78 17
1276.86 16
1276.94 17
1277.02 17
1277.10 18
1277.19 18
1277.27 18
1277.35 18
1277.43 16
1277.51 13
1277.60 11
1277.68 8
1277.76 5
1277.84 2
1277.92 0
1278.01 0
1278.09 0
1278.17 0
1278.25 0
1278.33 0
1278.42 0
1278.50 0
1278.58 0
1278.66 1
1278.74 3
1278.83 6
1278.91 7
1278.99 8
1279.07 8
1279.15 8
1279.24 6
1279.32 5
1279.40 3
1279.48 2
1279.56 1
1279.65 1
1279.73 2
1279.81 4
1279.89 7
1279.97 10
1280.06 13
1280.14 15
1280.22 18
1280.30 19
1280.38 20
1280.47 21
1280.55 20
1280.63 20
1280.71 19
1280.79 17
1280.88 16
1280.96 14
1281.04 12
1281.12 10
1281.20 8
1281.29 7
1281.37 6
1281.45 5
1281.53 6
1281.61 7
1281.70 8
1281.78 10
1281.86 11
1281.94 13
1282.02 14
1282.11 15
1282.19 16
1282.27 16
1282.35 17
1282.44 17
1282.52 18
1282.60 19
1282.68 20
1282.76 21
1282.85 21
1282.93 22
1283.01 23
1283.09 24
1283.17 26
1283.26 27
1283.34 29
1283.42 31
1283.50 32
1283.59 33
1283.67 33
1283.75 32
1283.83 31
1283.91 29
1284.00 27
1284.08 26
1284.16 25
1284.24 24
1284.32 24
1284.41 24
1284.49 24
1284.57 24
1284.65 24
1284.74 24
1284.82 23
1284.90 23
1284.98 23
1285.06 23
1285.15 22
1285.23 22
1285.31 21
1285.39 20
1285.47 19
1285.56 19
1285.64 19
1285.72 20
1285.80 22
1285.89 23
1285.97 25
1286.05 27
1286.13 29
1286.21 30
1286.30 31
1286.38 31
1286.46 32
1286.54 32
1286.63 32
1286.71 32
1286.79 31
1286.87 29
1286.95 28
1287.04 26
1287.12 25
1287.20 24
1287.28 23
1287.37 23
1287.45 23
1287.53 22
1287.61 21
1287.70 21
1287.78 20
1287.86 19
1287.94 18
1288.02 17
1288.11 16
1288.19 16
1288.27 15
1288.35 14
1288.44 13
1288.52 12
1288.60 10
1288.68 9
1288.77 8
1288.85 8
1288.93 8
1289.01 8
1289.09 8
1289.18 7
1289.26 5
1289.34 3
1289.42 1
1289.51 0
1289.59 0
1289.67 0
1289.75 0
1289.84 1
1289.92 3
1290.00 5
1290.08 7
1290.16 8
1290.25 9
1290.33 10
1290.41 10
1290.49 11
1290.58 11
1290.66 11
1290.74 11
1290.82 12
1290.91 13
1290.99 14
1291.07 15
1291.15 15
1291.24 15
1291.32 15
1291.40 14
1291.48 12
1291.56 10
1291.65 7
1291.73 5
1291.81 2
1291.89 0
1291.98 0
1292.06 0
1292.14 0
1292.22 0
1292.31 2
1292.39 5
1292.47 9
1292.55 13
1292.64 16
1292.72 19
1292.80 20
1292.88 20
1292.97 19
1293.05 18
1293.13 16
1293.21 16
1293.30 16
1293.38 17
1293.46 19
1293.54 20
1293.63 22
1293.71 23
1293.79 24
1293.87 24
1293.96 23
1294.04 22
1294.12 21
1294.20 19
1294.29 17
1294.37 15
1294.45 12
1294.53 10
1294.62 8
1294.70 7
1294.78 5
1294.86 4
1294.95 4
1295.03 3
1295.11 3
1295.19 3
1295.28 4
1295.36 6
1295.44 7
1295.52 10
1295.61 12
1295.69 14
1295.77 16
1295.85 17
1295.94 18
1296.02 18
1296.10 19
1296.18 19
1296.27 20
1296.35 20
1296.43 19
1296.51 18
1296.60 17
1296.68 15
1296.76 14
1296.84 14
1296.93 15
1297.01 16
1297.09 18
1297.17 21
1297.26 22
1297.34 22
1297.42 21
1297.50 18
1297.59 15
1297.67 12
1297.75 9
1297.83 7
1297.92 6
1298.00 6
1298.08 7
1298.16 8
1298.25 9
1298.33 10
1298.41 12
1298.50 13
1298.58 14
1298.66 16
1298.74 17
1298.83 19
1298.91 21
1298.99 23
1299.07 24
1299.16 25
1299.24 25
1299.32 24
1299.40 23
1299.49 22
1299.57 21
1299.65 20
1299.73 20
1299.82 21
1299.90 22
1299.98 24
1300.07 26
1300.15 27
1300.23 28
1300.31 28
1300.40 27
1300.48 27
1300.56 27
1300.64 27
1300.73 27
1300.81 27
1300.89 27
1300.97 26
1301.06 25
1301.14 23
1301.22 21
1301.31 19
1301.39 18
1301.47 16
1301.55 16
1301.64 17
1301.72 18
1301.80 21
1301.88 24
1301.97 27
1302.05 29
1302.13 32
1302.22 34
1302.30 36
1302.38 37
1302.46 38
1302.55 38
1302.63 37
1302.71 35
1302.79 33
1302.88 30
1302.96 26
1303.04 22
1303.13 18
1303.21 16
1303.29 14
1303.37 14
1303.46 15
1303.54 16
1303.62 18
1303.70 19
1303.79 20
1303.87 21
1303.95 21
1304.04 21
1304.12 21
1304.20 21
1304.28 21
1304.37 21
1304.45 20
1304.53 19
1304.62 18
1304.70 17
1304.78 15
1304.86 13
1304.95 12
1305.03 10
1305.11 9
1305.20 7
1305.28 6
1305.36 6
1305.44 5
1305.53 4
1305.61 4
1305.69 4
1305.78 3
1305.86 2
1305.94 1
1306.02 0
1306.11 0
1306.19 0
1306.27 0
1306.36 0
1306.44 0
1306.52 0
1306.60 2
1306.69 5
1306.77 7
1306.85 9
1306.94 8
1307.02 7
1307.10 5
1307.18 3
1307.27 1
1307.35 1
1307.43 2
1307.52 5
1307.60 8
1307.68 12
1307.76 16
1307.85 20
1307.93 24
1308.01 27
1308.10 30
1308.18 32
1308.26 33
1308.34 32
1308.43 31
1308.51 29
1308.59 26
1308.68 24
1308.76 22
1308.84 21
1308.93 20
1309.01 21
1309.09 23
1309.17 25
1309.26 27
1309.34 30
1309.42 32
1309.51 35
1309.59 37
1309.67 40
1309.75 42
1309.84 42
1309.92 42
1310.00 40
1310.09 37
1310.17 34
1310.25 30
1310.34 26
1310.42 22
1310.50 20
1310.58 18
1310.67 17
1310.75 16
1310.83 16
1310.92 17
1311.00 17
1311.08 17
1311.17 16
1311.25 16
1311.33 15
1311.41 13
1311.50 12
1311.58 10
1311.66 8
1311.75 6
1311.83 4
1311.91 3
1312.00 3
1312.08 5
1312.16 7
1312.25 12
1312.33 18
1312.41 24
1312.49 29
1312.58 35
1312.66 39
1312.74 41
1312.83 43
1312.91 44
1312.99 45
1313.08 45
1313.16 45
1313.24 44
1313.33 43
1313.41 41
1313.49 39
1313.57 37
1313.66 34
1313.74 32
1313.82 30
1313.91 29
1313.99 29
1314.07 31
1314.16 33
1314.24 37
1314.32 41
1314.41 45
1314.49 48
1314.57 49
1314.65 48
1314.74 46
1314.82 42
1314.90 38
1314.99 34
1315.07 30
1315.15 27
1315.24 26
1315.32 25
1315.40 25
1315.49 26
1315.57 27
1315.65 28
1315.74 30
1315.82 31
1315.90 31
1315.99 31
1316.07 30
1316.15 29
1316.23 27
1316.32 25
1316.40 23
1316.48 22
1316.57 22
1316.65 22
1316.73 23
1316.82 24
1316.90 27
1316.98 30
1317.07 32
1317.15 34
1317.23 36
1317.32 36
1317.40 35
1317.48 34
1317.57 31
1317.65 29
1317.73 26
1317.82 23
1317.90 21
1317.98 19
1318.07 17
1318.15 15
1318.23 14
1318.31 13
1318.40 13
1318.48 14
1318.56 16
1318.65 18
1318.73 20
1318.81 21
1318.90 22
1318.98 24
1319.06 25
1319.15 27
1319.23 29
1319.31 31
1319.40 34
1319.48 36
1319.56 39
1319.65 41
1319.73 43
1319.81 45
1319.90 47
1319.98 48
1320.06 48
1320.15 47
1320.23 46
1320.31 43
1320.40 41
1320.48 40
1320.56 39
1320.65 40
1320.73 41
1320.81 43
1320.90 44
1320.98 45
1321.06 45
1321.15 43
1321.23 40
1321.31 36
1321.40 32
1321.48 29
1321.56 27
1321.65 24
1321.73 22
1321.81 20
1321.90 18
1321.98 15
1322.06 12
1322.15 10
1322.23 8
1322.31 8
1322.40 8
1322.48 9
1322.56 11
1322.65 14
1322.73 16
1322.81 18
1322.90 21
1322.98 24
1323.06 27
1323.15 30
1323.23 34
1323.31 37
1323.40 39
1323.48 40
1323.56 41
1323.65 41
1323.73 41
1323.81 41
1323.90 40
1323.98 38
1324.06 35
1324.15 31
1324.23 27
1324.32 23
1324.40 19
1324.48 16
1324.57 15
1324.65 14
1324.73 15
1324.82 16
1324.90 17
1324.98 17
1325.07 17
1325.15 16
1325.23 14
1325.32 12
1325.40 10
1325.48 9
1325.57 9
1325.65 10
1325.73 11
1325.82 12
1325.90 14
1325.98 15
1326.07 16
1326.15 18
1326.23 19
1326.32 21
1326.40 23
1326.49 25
1326.57 27
1326.65 28
1326.74 30
1326.82 30
1326.90 30
1326.99 29
1327.07 28
1327.15 26
1327.24 24
1327.32 23
1327.40 22
1327.49 22
1327.57 23
1327.65 24
1327.74 26
1327.82 28
1327.91 30
1327.99 30
1328.07 29
1328.16 27
1328.24 25
1328.32 22
1328.41 19
1328.49 16
1328.57 14
1328.66 13
1328.74 13
1328.82 12
1328.91 11
1328.99 11
1329.07 10
1329.16 10
1329.24 9
1329.33 8
1329.41 7
1329.49 6
1329.58 6
1329.66 5
1329.74 5
1329.83 5
1329.91 6
1329.99 7
1330.08 8
1330.16 9
1330.25 9
1330.33 9
1330.41 8
1330.50 8
1330.58 7
1330.66 8
1330.75 9
1330.83 11
1330.91 13
1331.00 15
1331.08 16
1331.17 16
1331.25 15
1331.33 14
1331.42 13
1331.50 13
1331.58 13
1331.67 14
1331.75 16
1331.83 18
1331.92 21
1332.00 24
1332.09 26
1332.17 28
1332.25 30
1332.34 31
1332.42 32
1332.50 33
1332.59 33
1332.67 33
1332.76 34
1332.84 35
1332.92 36
1333.01 39
1333.09 42
1333.17 45
1333.26 47
1333.34 48
1333.42 48
1333.51 46
1333.59 44
1333.68 41
1333.76 37
1333.84 34
1333.93 31
1334.01 28
1334.09 26
1334.18 24
1334.26 22
1334.35 20
1334.43 19
1334.51 17
1334.60 16
1334.68 15
1334.76 14
1334.85 13
1334.93 13
1335.02 13
1335.10 14
1335.18 16
1335.27 18
1335.35 20
1335.43 23
1335.52 25
1335.60 26
1335.69 27
1335.77 26
1335.85 25
1335.94 23
1336.02 19
1336.10 16
1336.19 12
1336.27 10
1336.36 7
1336.44 6
1336.52 6
1336.61 7
1336.69 9
1336.78 12
1336.86 15
1336.94 19
1337.03 22
1337.11 23
1337.19 24
1337.28 23
1337.36 20
1337.45 18
1337.53 16
1337.61 15
1337.70 15
1337.78 17
1337.87 20
1337.95 24
1338.03 28
1338.12 30
1338.20 32
1338.28 33
1338.37 32
1338.45 30
1338.54 28
1338.62 26
1338.70 24
1338.79 21
1338.87 20
1338.96 18
1339.04 18
1339.12 18
1339.21 18
1339.29 19
1339.38 19
1339.46 19
1339.54 19
1339.63 18
1339.71 17
1339.79 16
1339.88 15
1339.96 14
1340.05 13
1340.13 12
1340.21 12
1340.30 12
1340.38 12
1340.47 12
1340.55 12
1340.63 13
1340.72 14
1340.80 15
1340.89 17
1340.97 19
1341.05 21
1341.14 24
1341.22 26
1341.31 28
1341.39 30
1341.47 31
1341.56 31
1341.64 31
1341.73 30
1341.81 28
1341.89 27
1341.98 25
1342.06 24
1342.15 24
1342.23 23
1342.31 24
1342.40 24
1342.48 24
1342.57 23
1342.65 22
1342.73 20
1342.82 19
1342.90 17
1342.99 17
1343.07 16
1343.15 17
1343.24 17
1343.32 16
1343.41 15
1343.49 12
1343.57 9
1343.66 6
1343.74 2
1343.83 0
1343.91 0
1343.99 0
1344.08 0
1344.16 0
1344.25 0
1344.33 0
1344.41 0
1344.50 0
1344.58 2
1344.67 3
1344.75 5
1344.83 6
1344.92 6
1345.00 6
1345.09 6
1345.17 5
1345.26 4
1345.34 3
1345.42 3
1345.51 4
1345.59 6
1345.68 8
1345.76 10
1345.84 12
1345.93 14
1346.01 15
1346.10 15
1346.18 15
1346.26 15
1346.35 15
1346.43 14
1346.52 14
1346.60 13
1346.68 12
1346.77 11
1346.85 9
1346.94 7
1347.02 4
1347.11 2
1347.19 0
1347.27 0
1347.36 0
1347.44 0
1347.53 1
1347.61 3
1347.69 6
1347.78 9
1347.86 11
1347.95 13
1348.03 14
1348.12 13
1348.20 11
1348.28 8
1348.37 5
1348.45 2
1348.54 0
1348.62 0
1348.70 0
1348.79 0
1348.87 0
1348.96 0
1349.04 1
1349.13 3
1349.21 4
1349.29 5
1349.38 5
1349.46 4
1349.55 3
1349.63 2
1349.72 1
1349.80 1
1349.88 2
1349.97 2
1350.05 3
1350.14 4
1350.22 4
1350.31 3
1350.39 2
1350.47 0
1350.56 0
1350.64 0
1350.73 0
1350.81 0
1350.89 0
1350.98 0
1351.06 3
1351.15 9
1351.23 14
1351.32 19
1351.40 23
1351.48 25
1351.57 25
1351.65 24
1351.74 22
1351.82 20
1351.91 19
1351.99 18
1352.07 18
1352.16 19
1352.24 19
1352.33 19
1352.41 18
1352.50 15
1352.58 12
1352.66 8
1352.75 6
1352.83 4
1352.92 3
1353.00 4
1353.09 6
1353.17 8
1353.26 10
1353.34 12
1353.42 14
1353.51 15
1353.59 16
1353.68 17
1353.76 18
1353.85 19
1353.93 20
1354.01 22
1354.10 22
1354.18 22
1354.27 21
1354.35 19
1354.44 17
1354.52 15
1354.61 15
1354.69 15
1354.77 16
1354.86 18
1354.94 20
1355.03 20
1355.11 19
1355.20 17
1355.28 14
1355.36 11
1355.45 8
1355.53 6
1355.62 6
1355.70 7
1355.79 9
1355.87 12
1355.96 14
1356.04 15
1356.12 16
1356.21 17
1356.29 17
1356.38 17
1356.46 17
1356.55 18
1356.63 18
1356.72 18
1356.80 19
1356.88 19
1356.97 20
1357.05 20
1357.14 21
1357.22 22
1357.31 23
1357.39 23
1357.48 24
1357.56 24
1357.64 23
1357.73 23
1357.81 23
1357.90 24
1357.98 26
1358.07 29
1358.15 33
1358.24 38
1358.32 43
1358.40 47
1358.49 52
1358.57 56
1358.66 60
1358.74 63
1358.83 67
1358.91 70
1359.00 74
1359.08 78
1359.17 82
1359.25 84
1359.33 85
1359.42 85
1359.50 84
1359.59 80
1359.67 76
1359.76 71
1359.84 65
1359.93 59
1360.01 53
1360.10 46
1360.18 39
1360.26 32
1360.35 25
1360.43 20
1360.52 15
1360.60 12
1360.69 10
1360.77 9
1360.86 8
1360.94 7
1361.03 7
1361.11 7
1361.19 7
1361.28 8
1361.36 9
1361.45 10
1361.53 11
1361.62 12
1361.70 13
1361.79 14
1361.87 16
1361.96 18
1362.04 22
1362.13 25
1362.21 29
1362.29 33
1362.38 36
1362.46 39
1362.55 42
1362.63 44
1362.72 46
1362.80 48
1362.89 50
1362.97 52
1363.06 54
1363.14 56
1363.23 57
1363.31 58
1363.39 58
1363.48 57
1363.56 55
1363.65 53
1363.73 50
1363.82 46
1363.90 42
1363.99 39
1364.07 35
1364.16 32
1364.24 29
1364.33 26
1364.41 24
1364.50 23
1364.58 22
1364.66 20
1364.75 18
1364.83 17
1364.92 15
1365.00 13
1365.09 12
1365.17 12
1365.26 12
1365.34 12
1365.43 13
1365.51 12
1365.60 12
1365.68 10
1365.77 8
1365.85 6
1365.94 4
1366.02 4
1366.11 4
1366.19 4
1366.27 5
1366.36 7
1366.44 7
1366.53 8
1366.61 8
1366.70 9
1366.78 9
1366.87 11
1366.95 12
1367.04 14
1367.12 16
1367.21 18
1367.29 19
1367.38 21
1367.46 22
1367.55 23
1367.63 23
1367.72 22
1367.80 21
1367.89 20
1367.97 19
1368.05 18
1368.14 18
1368.22 20
1368.31 23
1368.39 28
1368.48 34
1368.56 40
1368.65 45
1368.73 49
1368.82 51
1368.90 50
1368.99 46
1369.07 40
1369.16 34
1369.24 28
1369.33 23
1369.41 20
1369.50 18
1369.58 18
1369.67 19
1369.75 20
1369.84 21
1369.92 23
1370.01 24
1370.09 26
1370.18 28
1370.26 30
1370.35 31
1370.43 32
1370.51 31
1370.60 29
1370.68 26
1370.77 22
1370.85 18
1370.94 13
1371.02 9
1371.11 6
1371.19 3
1371.28 1
1371.36 0
1371.45 0
1371.53 0
1371.62 1
1371.70 3
1371.79 5
1371.87 7
1371.96 8
1372.04 10
1372.13 12
1372.21 13
1372.30 13
1372.38 14
1372.47 15
1372.55 15
1372.64 16
1372.72 18
1372.81 20
1372.89 22
1372.98 24
1373.06 26
1373.15 27
1373.23 29
1373.32 30
1373.40 31
1373.49 31
1373.57 30
1373.66 29
1373.74 27
1373.83 25
1373.91 23
1374.00 23
1374.08 23
1374.17 25
1374.25 27
1374.34 31
1374.42 35
1374.51 39
1374.59 43
1374.68 46
1374.76 47
1374.85 48
1374.93 49
1375.02 49
1375.10 50
1375.19 50
1375.27 51
1375.36 52
1375.44 54
1375.53 56
1375.61 58
1375.70 60
1375.78 61
1375.87 62
1375.95 61
1376.04 60
1376.12 59
1376.21 56
1376.29 54
1376.38 52
1376.46 49
1376.55 48
1376.63 47
1376.72 46
1376.80 46
1376.89 47
1376.97 49
1377.06 50
1377.14 53
1377.23 55
1377.31 59
1377.40 62
1377.48 65
1377.57 68
1377.65 70
1377.74 71
1377.82 70
1377.91 68
1377.99 64
1378.08 59
1378.16 54
1378.25 49
1378.33 45
1378.42 41
1378.50 40
1378.59 39
1378.67 38
1378.76 38
1378.85 38
1378.93 38
1379.02 37
1379.10 36
1379.19 34
1379.27 33
1379.36 31
1379.44 29
1379.53 27
1379.61 25
1379.70 24
1379.78 23
1379.87 22
1379.95 23
1380.04 24
1380.12 25
1380.21 26
1380.29 27
1380.38 27
1380.46 26
1380.55 25
1380.63 24
1380.72 24
1380.80 25
1380.89 28
1380.97 31
1381.06 33
1381.14 35
1381.23 36
1381.32 35
1381.40 32
1381.49 27
1381.57 22
1381.66 16
1381.74 11
1381.83 7
1381.91 4
1382.00 2
1382.08 1
1382.17 1
1382.25 2
1382.34 3
1382.42 4
1382.51 5
1382.59 6
1382.68 7
1382.76 7
1382.85 8
1382.93 9
1383.02 12
1383.11 17
1383.19 23
1383.28 29
1383.36 35
1383.45 41
1383.53 44
1383.62 45
1383.70 45
1383.79 43
1383.87 41
1383.96 39
1384.04 37
1384.13 37
1384.21 37
1384.30 37
1384.38 37
1384.47 35
1384.56 34
1384.64 31
1384.73 29
1384.81 27
1384.90 26
1384.98 27
1385.07 28
1385.15 31
1385.24 33
1385.32 36
1385.41 39
1385.49 41
1385.58 42
1385.66 41
1385.75 39
1385.83 36
1385.92 32
1386.01 29
1386.09 25
1386.18 22
1386.26 20
1386.35 19
1386.43 19
1386.52 20
1386.60 20
1386.69 21
1386.77 21
1386.86 20
1386.94 18
1387.03 15
1387.12 11
1387.20 7
1387.29 4
1387.37 2
1387.46 0
1387.54 0
1387.63 0
1387.71 1
1387.80 2
1387.88 2
1387.97 2
1388.05 1
1388.14 0
1388.23 0
1388.31 0
1388.40 0
1388.48 0
1388.57 0
1388.65 2
1388.74 4
1388.82 7
1388.91 9
1388.99 11
1389.08 13
1389.17 14
1389.25 14
1389.34 15
1389.42 16
1389.51 18
1389.59 21
1389.68 23
1389.76 26
1389.85 29
1389.93 31
1390.02 32
1390.11 32
1390.19 30
1390.28 28
1390.36 24
1390.45 21
1390.53 18
1390.62 16
1390.70 16
1390.79 18
1390.88 20
1390.96 24
1391.05 27
1391.13 29
1391.22 29
1391.30 27
1391.39 24
1391.47 19
1391.56 14
1391.64 9
1391.73 6
1391.82 4
1391.90 3
1391.99 4
1392.07 7
1392.16 9
1392.24 12
1392.33 14
1392.41 15
1392.50 17
1392.59 19
1392.67 21
1392.76 24
1392.84 27
1392.93 30
1393.01 33
1393.10 35
1393.18 37
1393.27 39
1393.36 40
1393.44 40
1393.53 41
1393.61 40
1393.70 39
1393.78 36
1393.87 32
1393.95 27
1394.04 23
1394.13 19
1394.21 18
1394.30 18
1394.38 21
1394.47 25
1394.55 30
1394.64 34
1394.73 38
1394.81 40
1394.90 40
1394.98 39
1395.07 37
1395.15 35
1395.24 32
1395.32 29
1395.41 27
1395.50 25
1395.58 24
1395.67 23
1395.75 23
1395.84 23
1395.92 24
1396.01 25
1396.10 27
1396.18 28
1396.27 30
1396.35 31
1396.44 33
1396.52 35
1396.61 37
1396.70 39
1396.78 41
1396.87 42
1396.95 42
1397.04 41
1397.12 39
1397.21 36
1397.30 33
1397.38 30
1397.47 27
1397.55 24
1397.64 21
1397.72 20
1397.81 18
1397.90 17
1397.98 16
1398.07 16
1398.15 16
1398.24 17
1398.32 18
1398.41 20
1398.50 23
1398.58 25
1398.67 28
1398.75 31
1398.84 35
1398.92 39
1399.01 43
1399.10 48
1399.18 53
1399.27 57
1399.35 60
1399.44 62
1399.52 63
1399.61 62
1399.70 61
1399.78 59
1399.87 58
1399.95 57
1400.04 57
1400.12 58
1400.21 59
1400.30 61
1400.38 62
1400.47 62
1400.55 61
1400.64 60
1400.73 57
1400.81 55
1400.90 53
1400.98 52
1401.07 51
1401.15 50
1401.24 50
1401.33 50
1401.41 51
1401.50 51
1401.58 53
1401.67 55
1401.76 57
1401.84 60
1401.93 62
1402.01 63
1402.10 63
1402.18 63
1402.27 62
1402.36 61
1402.44 60
1402.53 60
1402.61 60
1402.70 60
1402.79 59
1402.87 58
1402.96 57
1403.04 56
1403.13 54
1403.21 53
1403.30 52
1403.39 51
1403.47 50
1403.56 48
1403.64 45
1403.73 42
1403.82 38
1403.90 33
1403.99 30
1404.07 27
1404.16 26
1404.25 27
1404.33 29
1404.42 32
1404.50 36
1404.59 39
1404.68 42
1404.76 45
1404.85 47
1404.93 50
1405.02 53
1405.10 57
1405.19 60
1405.28 63
1405.36 65
1405.45 66
1405.53 65
1405.62 62
1405.71 58
1405.79 53
1405.88 48
1405.96 43
1406.05 37
1406.14 32
1406.22 28
1406.31 24
1406.39 21
1406.48 19
1406.57 20
1406.65 23
1406.74 28
1406.82 33
1406.91 39
1407.00 45
1407.08 49
1407.17 51
1407.25 51
1407.34 49
1407.43 46
1407.51 42
1407.60 37
1407.68 33
1407.77 28
1407.86 25
1407.94 22
1408.03 21
1408.11 22
1408.20 25
1408.29 29
1408.37 36
1408.46 43
1408.54 50
1408.63 57
1408.72 64
1408.80 69
1408.89 72
1408.97 74
1409.06 74
1409.15 73
1409.23 71
1409.32 68
1409.40 66
1409.49 64
1409.58 63
1409.66 61
1409.75 58
1409.84 56
1409.92 53
1410.01 50
1410.09 47
1410.18 45
1410.27 44
1410.35 43
1410.44 43
1410.52 43
1410.61 43
1410.70 43
1410.78 42
1410.87 42
1410.95 42
1411.04 41
1411.13 40
1411.21 38
1411.30 36
1411.39 33
1411.47 30
1411.56 27
1411.64 26
1411.73 25
1411.82 26
1411.90 27
1411.99 28
1412.07 29
1412.16 30
1412.25 31
1412.33 33
1412.42 34
1412.51 36
1412.59 38
1412.68 40
1412.76 43
1412.85 45
1412.94 45
1413.02 45
1413.11 44
1413.19 41
1413.28 38
1413.37 34
1413.45 30
1413.54 26
1413.63 23
1413.71 21
1413.80 19
1413.88 19
1413.97 19
1414.06 21
1414.14 24
1414.23 28
1414.32 32
1414.40 36
1414.49 40
1414.57 42
1414.66 42
1414.75 41
1414.83 37
1414.92 32
1415.01 27
1415.09 20
1415.18 14
1415.26 8
1415.35 4
1415.44 0
1415.52 0
1415.61 0
1415.70 0
1415.78 0
1415.87 0
1415.95 0
1416.04 0
1416.13 0
1416.21 1
1416.30 2
1416.39 4
1416.47 6
1416.56 8
1416.64 11
1416.73 14
1416.82 16
1416.90 19
1416.99 22
1417.08 25
1417.16 29
1417.25 32
1417.33 37
1417.42 41
1417.51 46
1417.59 49
1417.68 52
1417.77 53
1417.85 53
1417.94 51
1418.03 49
1418.11 45
1418.20 42
1418.28 40
1418.37 40
1418.46 40
1418.54 42
1418.63 44
1418.72 46
1418.80 48
1418.89 51
1418.97 52
1419.06 54
1419.15 55
1419.23 56
1419.32 56
1419.41 56
1419.49 56
1419.58 56
1419.67 57
1419.75 60
1419.84 63
1419.93 68
1420.01 73
1420.10 77
1420.18 80
1420.27 82
1420.36 83
1420.44 82
1420.53 81
1420.62 80
1420.70 78
1420.79 76
1420.88 75
1420.96 73
1421.05 71
1421.13 68
1421.22 66
1421.31 63
1421.39 60
1421.48 57
1421.57 54
1421.65 51
1421.74 49
1421.83 48
1421.91 49
1422.00 51
1422.09 55
1422.17 59
1422.26 62
1422.35 65
1422.43 67
1422.52 67
1422.60 66
1422.69 64
1422.78 63
1422.86 63
1422.95 63
1423.04 63
1423.12 63
1423.21 63
1423.30 61
1423.38 59
1423.47 57
1423.56 54
1423.64 50
1423.73 47
1423.82 44
1423.90 41
1423.99 38
1424.07 36
1424.16 33
1424.25 30
1424.33 28
1424.42 25
1424.51 23
1424.59 21
1424.68 19
1424.77 17
1424.85 16
1424.94 15
1425.03 15
1425.11 17
1425.20 19
1425.29 23
1425.37 28
1425.46 33
1425.55 39
1425.63 44
1425.72 47
1425.81 50
1425.89 52
1425.98 52
1426.07 51
1426.15 49
1426.24 48
1426.33 47
1426.41 46
1426.50 47
1426.59 49
1426.67 51
1426.76 54
1426.84 56
1426.93 58
1427.02 60
1427.10 61
1427.19 62
1427.28 62
1427.36 61
1427.45 59
1427.54 56
1427.62 53
1427.71 50
1427.80 47
1427.88 46
1427.97 46
1428.06 47
1428.14 49
1428.23 51
1428.32 53
1428.40 53
1428.49 53
1428.58 52
1428.66 51
1428.75 50
1428.84 50
1428.92 51
1429.01 52
1429.10 54
1429.18 55
1429.27 55
1429.36 54
1429.44 53
1429.53 51
1429.62 49
1429.70 47
1429.79 44
1429.88 42
1429.96 40
1430.05 39
1430.14 38
1430.22 37
1430.31 36
1430.40 35
1430.48 34
1430.57 32
1430.66 29
1430.74 25
1430.83 21
1430.92 17
1431.00 14
1431.09 11
1431.18 9
1431.26 7
1431.35 7
1431.44 8
1431.53 10
1431.61 12
1431.70 14
1431.79 16
1431.87 17
1431.96 17
1432.05 17
1432.13 17
1432.22 16
1432.31 16
1432.39 17
1432.48 18
1432.57 21
1432.65 24
1432.74 28
1432.83 32
1432.91 36
1433.00 38
1433.09 40
1433.17 41
1433.26 41
1433.35 41
1433.43 41
1433.52 41
1433.61 42
1433.69 42
1433.78 42
1433.87 41
1433.96 40
1434.04 39
1434.13 37
1434.22 37
1434.30 36
1434.39 36
1434.48 35
1434.56 33
1434.65 31
1434.74 28
1434.82 25
1434.91 22
1435.00 20
1435.08 19
1435.17 20
1435.26 23
1435.34 26
1435.43 30
1435.52 34
1435.61 38
1435.69 41
1435.78 43
1435.87 45
1435.95 45
1436.04 45
1436.13 44
1436.21 42
1436.30 39
1436.39 37
1436.47 34
1436.56 30
1436.65 26
1436.73 22
1436.82 18
1436.91 13
1437.00 9
1437.08 5
1437.17 2
1437.26 1
1437.34 1
1437.43 2
1437.52 4
1437.60 7
1437.69 11
1437.78 14
1437.86 17
1437.95 20
1438.04 21
1438.13 22
1438.21 22
1438.30 21
1438.39 19
1438.47 17
1438.56 15
1438.65 13
1438.73 11
1438.82 11
1438.91 12
1438.99 15
1439.08 17
1439.17 19
1439.26 20
1439.34 20
1439.43 17
1439.52 13
1439.60 9
1439.69 5
1439.78 2
1439.86 1
1439.95 2
1440.04 5
1440.13 9
1440.21 14
1440.30 19
1440.39 25
1440.47 31
1440.56 37
1440.65 43
1440.73 48
1440.82 52
1440.91 55
1441.00 57
1441.08 57
1441.17 56
1441.26 54
1441.34 51
1441.43 48
1441.52 45
1441.61 42
1441.69 39
1441.78 35
1441.87 30
1441.95 25
1442.04 19
1442.13 12
1442.21 6
1442.30 0
1442.39 0
1442.48 0
1442.56 0
1442.65 0
1442.74 0
1442.82 0
1442.91 0
1443.00 0
1443.09 3
1443.17 6
1443.26 9
1443.35 12
1443.43 14
1443.52 17
1443.61 20
1443.70 23
1443.78 25
1443.87 27
1443.96 28
1444.04 28
1444.13 28
1444.22 27
1444.30 26
1444.39 26
1444.48 26
1444.57 27
1444.65 28
1444.74 31
1444.83 35
1444.91 38
1445.00 41
1445.09 43
1445.18 43
1445.26 43
1445.35 41
1445.44 40
1445.52 38
1445.61 37
1445.70 37
1445.79 39
1445.87 41
1445.96 44
1446.05 47
1446.14 51
1446.22 55
1446.31 58
1446.40 61
1446.48 62
1446.57 61
1446.66 61
1446.75 59
1446.83 58
1446.92 57
1447.01 56
1447.09 54
1447.18 53
1447.27 51
1447.36 47
1447.44 44
1447.53 39
1447.62 36
1447.70 33
1447.79 32
1447.88 32
1447.97 34
1448.05 36
1448.14 39
1448.23 42
1448.32 46
1448.40 49
1448.49 51
1448.58 53
1448.66 54
1448.75 54
1448.84 52
1448.93 49
1449.01 46
1449.10 42
1449.19 38
1449.28 35
1449.36 32
1449.45 31
1449.54 31
1449.62 32
1449.71 34
1449.80 35
1449.89 37
1449.97 40
1450.06 43
1450.15 47
1450.24 51
1450.32 55
1450.41 58
1450.50 59
1450.59 59
1450.67 57
1450.76 55
1450.85 53
1450.93 52
1451.02 52
1451.11 53
1451.20 54
1451.28 54
1451.37 53
1451.46 51
1451.55 48
1451.63 43
1451.72 39
1451.81 34
1451.90 29
1451.98 25
1452.07 21
1452.16 17
1452.24 14
1452.33 12
1452.42 10
1452.51 10
1452.59 11
1452.68 12
1452.77 15
1452.86 19
1452.94 23
1453.03 26
1453.12 29
1453.21 31
1453.29 32
1453.38 31
1453.47 29
1453.56 26
1453.64 23
1453.73 20
1453.82 18
1453.91 17
1453.99 17
1454.08 19
1454.17 20
1454.25 22
1454.34 22
1454.43 21
1454.52 20
1454.60 18
1454.69 15
1454.78 14
1454.87 12
1454.95 11
1455.04 10
1455.13 8
1455.22 6
1455.30 4
1455.39 2
1455.48 2
1455.57 3
1455.65 6
1455.74 9
1455.83 13
1455.92 16
1456.00 18
1456.09 19
1456.18 19
1456.27 20
1456.35 21
1456.44 23
1456.53 26
1456.62 30
1456.70 34
1456.79 38
1456.88 40
1456.97 42
1457.05 41
1457.14 39
1457.23 36
1457.32 32
1457.40 28
1457.49 24
1457.58 21
1457.67 19
1457.75 19
1457.84 20
1457.93 22
1458.02 25
1458.10 27
1458.19 29
1458.28 30
1458.37 30
1458.45 28
1458.54 25
1458.63 22
1458.72 19
1458.80 16
1458.89 15
1458.98 15
1459.07 16
1459.15 17
1459.24 20
1459.33 22
1459.42 24
1459.51 26
1459.59 26
1459.68 27
1459.77 26
1459.86 25
1459.94 24
1460.03 22
1460.12 21
1460.21 20
1460.29 20
1460.38 22
1460.47 25
1460.56 29
1460.64 34
1460.73 37
1460.82 40
1460.91 42
1460.99 43
1461.08 44
1461.17 45
1461.26 46
1461.35 46
1461.43 46
1461.52 44
1461.61 42
1461.70 38
1461.78 33
1461.87 29
1461.96 25
1462.05 22
1462.13 20
1462.22 18
1462.31 17
1462.40 16
1462.48 14
1462.57 12
1462.66 9
1462.75 7
1462.84 5
1462.92 3
1463.01 3
1463.10 3
1463.19 3
1463.27 3
1463.36 2
1463.45 0
1463.54 0
1463.62 0
1463.71 0
1463.80 0
1463.89 0
1463.98 0
1464.06 4
1464.15 10
1464.24 17
1464.33 22
1464.41 26
1464.50 27
1464.59 27
1464.68 26
1464.77 24
1464.85 22
1464.94 20
1465.03 18
1465.12 17
1465.20 17
1465.29 18
1465.38 19
1465.47 22
1465.56 26
1465.64 31
1465.73 37
1465.82 42
1465.91 46
1465.99 48
1466.08 49
1466.17 47
1466.26 44
1466.35 40
1466.43 36
1466.52 33
1466.61 29
1466.70 25
1466.78 21
1466.87 16
1466.96 11
1467.05 7
1467.14 3
1467.22 2
1467.31 2
1467.40 3
1467.49 6
1467.57 8
1467.66 10
1467.75 10
1467.84 9
1467.93 7
1468.01 4
1468.10 2
1468.19 0
1468.28 0
1468.37 0
1468.45 1
1468.54 1
1468.63 2
1468.72 2
1468.80 1
1468.89 0
1468.98 0
1469.07 0
1469.16 0
1469.24 0
1469.33 0
1469.42 3
1469.51 7
1469.60 11
1469.68 15
1469.77 19
1469.86 22
1469.95 24
1470.03 25
1470.12 26
1470.21 26
1470.30 26
1470.39 25
1470.47 24
1470.56 23
1470.65 22
1470.74 21
1470.83 20
1470.91 19
1471.00 18
1471.09 17
1471.18 15
1471.27 13
1471.35 10
1471.44 7
1471.53 4
1471.62 1
1471.71 0
1471.79 0
1471.88 0
1471.97 0
1472.06 0
1472.15 0
1472.23 0
1472.32 1
1472.41 3
1472.50 6
1472.59 10
1472.67 13
1472.76 16
1472.85 18
1472.94 19
1473.02 19
1473.11 18
1473.20 17
1473.29 16
1473.38 16
1473.46 17
1473.55 18
1473.64 21
1473.73 25
1473.82 29
1473.91 32
1473.99 35
1474.08 36
1474.17 36
1474.26 34
1474.35 32
1474.43 29
1474.52 28
1474.61 27
1474.70 29
1474.79 31
1474.87 34
1474.96 37
1475.05 39
1475.14 41
1475.23 42
1475.31 42
1475.40 43
1475.49 44
1475.58 46
1475.67 47
1475.75 50
1475.84 52
1475.93 54
1476.02 55
1476.11 56
1476.19 57
1476.28 58
1476.37 58
1476.46 58
1476.55 57
1476.63 57
1476.72 56
1476.81 56
1476.90 56
1476.99 56
1477.08 58
1477.16 61
1477.25 64
1477.34 68
1477.43 72
1477.52 75
1477.60 76
1477.69 77
1477.78 76
1477.87 73
1477.96 71
1478.04 67
1478.13 64
1478.22 61
1478.31 58
1478.40 55
1478.49 52
1478.57 49
1478.66 46
1478.75 43
1478.84 39
1478.93 36
1479.01 32
1479.10 29
1479.19 27
1479.28 25
1479.37 25
1479.46 25
1479.54 24
1479.63 24
1479.72 23
1479.81 21
1479.90 20
1479.98 18
1480.07 17
1480.16 16
1480.25 16
1480.34 16
1480.43 17
1480.51 19
1480.60 21
1480.69 24
1480.78 27
1480.87 29
1480.95 30
1481.04 30
1481.13 28
1481.22 26
1481.31 23
1481.40 22
1481.48 21
1481.57 22
1481.66 24
1481.75 27
1481.84 29
1481.93 30
1482.01 31
1482.10 30
1482.19 28
1482.28 26
1482.37 23
1482.46 20
1482.54 17
1482.63 13
1482.72 9
1482.81 5
1482.90 1
1482.98 0
1483.07 1
1483.16 4
1483.25 10
1483.34 17
1483.43 25
1483.51 32
1483.60 38
1483.69 42
1483.78 43
1483.87 41
1483.96 37
1484.04 32
1484.13 26
1484.22 20
1484.31 15
1484.40 11
1484.49 10
1484.57 12
1484.66 16
1484.75 20
1484.84 26
1484.93 30
1485.02 33
1485.10 35
1485.19 34
1485.28 33
1485.37 31
1485.46 30
1485.55 28
1485.63 27
1485.72 26
1485.81 25
1485.90 24
1485.99 23
1486.08 21
1486.17 19
1486.25 16
1486.34 13
1486.43 9
1486.52 5
1486.61 2
1486.70 0
1486.78 0
1486.87 0
1486.96 0
1487.05 0
1487.14 3
1487.23 7
1487.31 10
1487.40 12
1487.49 13
1487.58 11
1487.67 7
1487.76 2
1487.84 0
1487.93 0
1488.02 0
1488.11 0
1488.20 0
1488.29 0
1488.38 0
1488.46 0
1488.55 4
1488.64 8
1488.73 13
1488.82 17
1488.91 21
1488.99 24
1489.08 26
1489.17 27
1489.26 28
1489.35 29
1489.44 30
1489.53 31
1489.61 34
1489.70 36
1489.79 40
1489.88 43
1489.97 47
1490.06 51
1490.14 56
1490.23 60
1490.32 65
1490.41 69
1490.50 73
1490.59 76
1490.68 79
1490.76 80
1490.85 82
1490.94 82
1491.03 81
1491.12 79
1491.21 76
1491.30 71
1491.38 65
1491.47 59
1491.56 53
1491.65 47
1491.74 43
1491.83 40
1491.92 37
1492.00 34
1492.09 31
1492.18 28
1492.27 24
1492.36 20
1492.45 16
1492.54 14
1492.62 12
1492.71 12
1492.80 13
1492.89 15
1492.98 18
1493.07 20
1493.16 22
1493.24 24
1493.33 24
1493.42 24
1493.51 23
1493.60 21
1493.69 19
1493.78 17
1493.86 15
1493.95 13
1494.04 13
1494.13 13
1494.22 14
1494.31 15
1494.40 17
1494.48 19
1494.57 20
1494.66 20
1494.75 19
1494.84 17
1494.93 15
1495.02 13
1495.11 11
1495.19 11
1495.28 12
1495.37 13
1495.46 14
1495.55 14
1495.64 13
1495.73 11
1495.81 8
1495.90 5
1495.99 4
1496.08 5
1496.17 9
1496.26 15
1496.35 22
1496.44 30
1496.52 36
1496.61 41
1496.70 43
1496.79 43
1496.88 42
1496.97 39
1497.06 36
1497.14 34
1497.23 33
1497.32 33
1497.41 33
1497.50 35
1497.59 37
1497.68 39
1497.77 40
1497.85 41
1497.94 40
1498.03 38
1498.12 35
1498.21 32
1498.30 28
1498.39 24
1498.48 19
1498.56 15
1498.65 10
1498.74 5
1498.83 1
1498.92 0
1499.01 0
1499.10 0
1499.19 0
1499.27 0
1499.36 0
1499.45 0
1499.54 0
1499.63 4
1499.72 8
1499.81 13
1499.90 17
1499.98 20
1500.07 22
1500.16 23
1500.25 24
1500.34 24
1500.43 25
1500.52 26
1500.61 27
1500.70 27
1500.78 28
1500.87 27
1500.96 25
1501.05 23
1501.14 20
1501.23 16
1501.32 12
1501.41 8
1501.49 5
1501.58 2
1501.67 0
1501.76 0
1501.85 0
1501.94 0
1502.03 0
1502.12 2
1502.21 3
1502.29 4
1502.38 4
1502.47 4
1502.56 4
1502.65 5
1502.74 7
1502.83 10
1502.92 14
1503.01 18
1503.09 22
1503.18 25
1503.27 27
1503.36 28
1503.45 30
1503.54 31
1503.63 33
1503.72 36
1503.81 38
1503.89 41
1503.98 44
1504.07 46
1504.16 47
1504.25 47
1504.34 47
1504.43 46
1504.52 45
1504.61 45
1504.69 45
1504.78 47
1504.87 49
1504.96 51
1505.05 54
1505.14 55
1505.23 56
1505.32 56
1505.41 54
1505.50 51
1505.58 48
1505.67 46
1505.76 46
1505.85 46
1505.94 49
1506.03 52
1506.12 55
1506.21 57
1506.30 59
1506.38 61
1506.47 63
1506.56 64
1506.65 66
1506.74 68
1506.83 71
1506.92 73
1507.01 76
1507.10 79
1507.19 83
1507.27 88
1507.36 94
1507.45 100
1507.54 106
1507.63 110
1507.72 112
1507.81 112
1507.90 109
1507.99 103
1508.08 97
1508.17 90
1508.25 84
1508.34 80
1508.43 79
1508.52 82
1508.61 86
1508.70 93
1508.79 99
1508.88 105
1508.97 109
1509.06 111
1509.14 111
1509.23 109
1509.32 106
1509.41 102
1509.50 97
1509.59 93
1509.68 90
1509.77 88
1509.86 86
1509.95 86
1510.04 87
1510.12 87
1510.21 87
1510.30 86
1510.39 84
1510.48 80
1510.57 76
1510.66 72
1510.75 67
1510.84 64
1510.93 62
1511.02 60
1511.10 59
1511.19 58
1511.28 57
1511.37 57
1511.46 57
1511.55 59
1511.64 62
1511.73 67
1511.82 73
1511.91 80
1512.00 85
1512.09 89
1512.17 91
1512.26 89
1512.35 86
1512.44 80
1512.53 74
1512.62 68
1512.71 63
1512.80 60
1512.89 58
1512.98 58
1513.07 58
1513.16 58
1513.24 58
1513.33 58
1513.42 58
1513.51 57
1513.60 57
1513.69 56
1513.78 55
1513.87 53
1513.96 51
1514.05 47
1514.14 43
1514.23 38
1514.31 34
1514.40 32
1514.49 31
1514.58 32
1514.67 34
1514.76 39
1514.85 44
1514.94 50
1515.03 55
1515.12 59
1515.21 62
1515.30 63
1515.39 62
1515.47 60
1515.56 57
1515.65 53
1515.74 49
1515.83 44
1515.92 40
1516.01 36
1516.10 32
1516.19 28
1516.28 25
1516.37 22
1516.46 20
1516.55 18
1516.64 16
1516.72 15
1516.81 15
1516.90 16
1516.99 17
1517.08 19
1517.17 22
1517.26 25
1517.35 29
1517.44 31
1517.53 34
1517.62 35
1517.71 37
1517.80 38
1517.89 40
1517.98 42
1518.06 46
1518.15 49
1518.24 52
1518.33 55
1518.42 56
1518.51 56
1518.60 54
1518.69 51
1518.78 48
1518.87 45
1518.96 41
1519.05 37
1519.14 32
1519.23 27
1519.32 22
1519.40 18
1519.49 13
1519.58 10
1519.67 9
1519.76 10
1519.85 12
1519.94 16
1520.03 21
1520.12 27
1520.21 33
1520.30 38
1520.39 43
1520.48 46
1520.57 48
1520.66 48
1520.75 47
1520.83 44
1520.92 41
1521.01 38
1521.10 34
1521.19 30
1521.28 26
1521.37 22
1521.46 19
1521.55 15
1521.64 12
1521.73 9
1521.82 7
1521.91 6
1522.00 7
1522.09 8
1522.18 11
1522.27 14
1522.36 19
1522.44 24
1522.53 30
1522.62 36
1522.71 43
1522.80 50
1522.89 57
1522.98 63
1523.07 68
1523.16 72
1523.25 73
1523.34 72
1523.43 69
1523.52 65
1523.61 60
1523.70 55
1523.79 50
1523.88 47
1523.97 46
1524.06 46
1524.14 48
1524.23 51
1524.32 54
1524.41 56
1524.50 58
1524.59 58
1524.68 56
1524.77 54
1524.86 51
1524.95 47
1525.04 44
1525.13 41
1525.22 38
1525.31 35
1525.40 32
1525.49 27
1525.58 22
1525.67 16
1525.76 9
1525.85 3
1525.94 0
1526.02 0
1526.11 0
1526.20 0
1526.29 0
1526.38 0
1526.47 0
1526.56 0
1526.65 1
1526.74 3
1526.83 5
1526.92 6
1527.01 8
1527.10 9
1527.19 11
1527.28 14
1527.37 17
1527.46 19
1527.55 22
1527.64 24
1527.73 26
1527.82 27
1527.91 27
1528.00 26
1528.09 26
1528.18 26
1528.26 26
1528.35 27
1528.44 28
1528.53 29
1528.62 31
1528.71 33
1528.80 36
1528.89 38
1528.98 40
1529.07 43
1529.16 44
1529.25 45
1529.34 46
1529.43 45
1529.52 42
1529.61 39
1529.70 35
1529.79 32
1529.88 30
1529.97 29
1530.06 31
1530.15 34
1530.24 37
1530.33 41
1530.42 43
1530.51 43
1530.60 40
1530.69 36
1530.78 31
1530.87 28
1530.95 28
1531.04 31
1531.13 38
1531.22 47
1531.31 56
1531.40 64
1531.49 69
1531.58 70
1531.67 67
1531.76 62
1531.85 56
1531.94 50
1532.03 44
1532.12 41
1532.21 40
1532.30 40
1532.39 43
1532.48 47
1532.57 51
1532.66 56
1532.75 59
1532.84 62
1532.93 64
1533.02 64
1533.11 63
1533.20 61
1533.29 59
1533.38 56
1533.47 53
1533.56 50
1533.65 47
1533.74 45
1533.83 42
1533.92 39
1534.01 37
1534.10 35
1534.19 34
1534.28 34
1534.37 35
1534.46 37
1534.55 41
1534.64 45
1534.72 49
1534.81 54
1534.90 59
1534.99 63
1535.08 67
1535.17 71
1535.26 75
1535.35 78
1535.44 82
1535.53 85
1535.62 89
1535.71 92
1535.80 94
1535.89 97
1535.98 99
1536.07 99
1536.16 98
1536.25 95
1536.34 89
1536.43 83
1536.52 75
1536.61 68
1536.70 62
1536.79 58
1536.88 57
1536.97 58
1537.06 60
1537.15 63
1537.24 66
1537.33 66
1537.42 65
1537.51 61
1537.60 56
1537.69 51
1537.78 46
1537.87 42
1537.96 41
1538.05 43
1538.14 47
1538.23 53
1538.32 60
1538.41 65
1538.50 69
1538.59 72
1538.68 72
1538.77 71
1538.86 68
1538.95 66
1539.04 64
1539.13 62
1539.22 62
1539.31 61
1539.40 61
1539.49 60
1539.58 60
1539.67 58
1539.76 56
1539.85 53
1539.94 50
1540.03 46
1540.12 41
1540.21 38
1540.30 34
1540.39 32
1540.48 30
1540.57 29
1540.66 28
1540.75 26
1540.84 25
1540.93 24
1541.02 23
1541.11 23
1541.20 24
1541.29 26
1541.38 28
1541.47 30
1541.56 31
1541.65 31
1541.74 30
1541.83 27
1541.92 24
1542.01 20
1542.10 17
1542.19 14
1542.28 11
1542.37 8
1542.46 6
1542.55 4
1542.64 2
1542.73 0
1542.82 0
1542.91 0
1543.00 0
1543.09 0
1543.18 1
1543.27 2
1543.36 3
1543.45 5
1543.54 6
1543.63 6
1543.72 5
1543.81 3
1543.90 0
1543.99 0
1544.08 0
1544.17 0
1544.26 0
1544.35 0
1544.44 0
1544.53 2
1544.62 7
1544.71 11
1544.80 13
1544.89 15
1544.98 15
1545.07 14
1545.16 13
1545.25 12
1545.34 12
1545.43 13
1545.52 15
1545.61 17
1545.70 20
1545.79 22
1545.88 24
1545.97 27
1546.06 29
1546.15 31
1546.24 34
1546.33 37
1546.42 40
1546.51 43
1546.60 46
1546.69 48
1546.78 50
1546.87 51
1546.96 52
1547.05 52
1547.14 52
1547.23 51
1547.32 49
1547.42 46
1547.51 43
1547.60 39
1547.69 36
1547.78 34
1547.87 33
1547.96 34
1548.05 37
1548.14 40
1548.23 43
1548.32 45
1548.41 45
1548.50 44
1548.59 42
1548.68 39
1548.77 36
1548.86 32
1548.95 29
1549.04 27
1549.13 24
1549.22 22
1549.31 20
1549.40 18
1549.49 17
1549.58 16
1549.67 15
1549.76 16
1549.85 17
1549.94 19
1550.03 21
1550.12 24
1550.21 28
1550.30 32
1550.39 36
1550.48 40
1550.57 44
1550.66 47
1550.75 49
1550.84 50
1550.93 49
1551.02 48
1551.12 45
1551.21 43
1551.30 41
1551.39 39
1551.48 38
1551.57 38
1551.66 39
1551.75 41
1551.84 44
1551.93 49
1552.02 54
1552.11 59
1552.20 64
1552.29 66
1552.38 67
1552.47 65
1552.56 63
1552.65 59
1552.74 56
1552.83 54
1552.92 53
1553.01 52
1553.10 52
1553.19 52
1553.28 51
1553.37 51
1553.46 51
1553.55 51
1553.64 51
1553.73 52
1553.83 53
1553.92 53
1554.01 53
1554.10 53
1554.19 54
1554.28 56
1554.37 60
1554.46 64
1554.55 69
1554.64 74
1554.73 79
1554.82 83
1554.91 86
1555.00 88
1555.09 89
1555.18 90
1555.27 91
1555.36 90
1555.45 89
1555.54 87
1555.63 84
1555.72 81
1555.81 79
1555.90 77
1555.99 77
1556.09 78
1556.18 80
1556.27 82
1556.36 84
1556.45 85
1556.54 84
1556.63 82
1556.72 80
1556.81 77
1556.90 74
1556.99 72
1557.08 70
1557.17 69
1557.26 69
1557.35 69
1557.44 68
1557.53 67
1557.62 66
1557.71 63
1557.80 60
1557.89 57
1557.99 54
1558.08 51
1558.17 51
1558.26 51
1558.35 53
1558.44 55
1558.53 57
1558.62 58
1558.71 58
1558.80 57
1558.89 55
1558.98 53
1559.07 52
1559.16 52
1559.25 54
1559.34 57
1559.43 62
1559.52 66
1559.61 70
1559.71 73
1559.80 74
1559.89 73
1559.98 70
1560.07 66
1560.16 61
1560.25 58
1560.34 57
1560.43 59
1560.52 63
1560.61 68
1560.70 74
1560.79 79
1560.88 82
1560.97 81
1561.06 77
1561.15 71
1561.24 63
1561.34 55
1561.43 49
1561.52 44
1561.61 42
1561.70 41
1561.79 41
1561.88 41
1561.97 40
1562.06 38
1562.15 34
1562.24 30
1562.33 25
1562.42 21
1562.51 17
1562.60 16
1562.69 16
1562.79 19
1562.88 24
1562.97 30
1563.06 37
1563.15 43
1563.24 49
1563.33 54
1563.42 57
1563.51 59
1563.60 60
1563.69 58
1563.78 55
1563.87 51
1563.96 46
1564.05 40
1564.14 35
1564.24 31
1564.33 28
1564.42 26
1564.51 24
1564.60 22
1564.69 20
1564.78 18
1564.87 16
1564.96 13
1565.05 12
1565.14 11
1565.23 10
1565.32 11
1565.41 12
1565.51 14
1565.60 16
1565.69 18
1565.78 19
1565.87 19
1565.96 19
1566.05 18
1566.14 16
1566.23 15
1566.32 15
1566.41 17
1566.50 21
1566.59 28
1566.68 36
1566.78 46
1566.87 56
1566.96 66
1567.05 74
1567.14 80
1567.23 83
1567.32 84
1567.41 84
1567.50 83
1567.59 83
1567.68 83
1567.77 83
1567.86 84
1567.96 84
1568.05 83
1568.14 80
1568.23 76
1568.32 72
1568.41 67
1568.50 62
1568.59 59
1568.68 57
1568.77 56
1568.86 56
1568.95 56
1569.05 56
1569.14 55
1569.23 53
1569.32 51
1569.41 48
1569.50 45
1569.59 43
1569.68 42
1569.77 42
1569.86 43
1569.95 45
1570.04 47
1570.14 50
1570.23 55
1570.32 61
1570.41 68
1570.50 74
1570.59 80
1570.68 84
1570.77 85
1570.86 84
1570.95 82
1571.04 78
1571.13 76
1571.23 74
1571.32 73
1571.41 73
1571.50 73
1571.59 71
1571.68 67
1571.77 62
1571.86 56
1571.95 50
1572.04 46
1572.13 43
1572.23 43
1572.32 45
1572.41 47
1572.50 51
1572.59 54
1572.68 57
1572.77 58
1572.86 59
1572.95 59
1573.04 58
1573.13 58
1573.23 58
1573.32 59
1573.41 60
1573.50 63
1573.59 67
1573.68 72
1573.77 77
1573.86 81
1573.95 85
1574.04 87
1574.13 86
1574.23 84
1574.32 79
1574.41 73
1574.50 66
1574.59 59
1574.68 53
1574.77 47
1574.86 41
1574.95 37
1575.04 34
1575.14 31
1575.23 29
1575.32 29
1575.41 28
1575.50 28
1575.59 27
1575.68 26
1575.77 23
1575.86 21
1575.95 19
1576.05 17
1576.14 18
1576.23 20
1576.32 24
1576.41 28
1576.50 33
1576.59 38
1576.68 43
1576.77 47
1576.87 50
1576.96 52
1577.05 54
1577.14 56
1577.23 58
1577.32 59
1577.41 59
1577.50 57
1577.59 53
1577.68 48
1577.78 41
1577.87 34
1577.96 27
1578.05 22
1578.14 19
1578.23 20
1578.32 23
1578.41 29
1578.50 37
1578.60 45
1578.69 52
1578.78 58
1578.87 62
1578.96 62
1579.05 61
1579.14 57
1579.23 51
1579.32 46
1579.42 41
1579.51 38
1579.60 37
1579.69 37
1579.78 39
1579.87 42
1579.96 45
1580.05 49
1580.14 52
1580.24 55
1580.33 57
1580.42 59
1580.51 58
1580.60 56
1580.69 51
1580.78 45
1580.87 36
1580.96 28
1581.06 20
1581.15 13
1581.24 10
1581.33 9
1581.42 11
1581.51 15
1581.60 20
1581.69 25
1581.79 30
1581.88 33
1581.97 34
1582.06 35
1582.15 35
1582.24 34
1582.33 34
1582.42 35
1582.51 36
1582.61 37
1582.70 38
1582.79 39
1582.88 39
1582.97 39
1583.06 39
1583.15 39
1583.24 39
1583.34 39
1583.43 39
1583.52 41
1583.61 43
1583.70 45
1583.79 47
1583.88 49
1583.97 51
1584.07 54
1584.16 56
1584.25 59
1584.34 63
1584.43 68
1584.52 74
1584.61 81
1584.70 87
1584.80 92
1584.89 94
1584.98 94
1585.07 91
1585.16 86
1585.25 79
1585.34 71
1585.43 63
1585.53 55
1585.62 48
1585.71 43
1585.80 39
1585.89 38
1585.98 40
1586.07 43
1586.17 47
1586.26 51
1586.35 55
1586.44 57
1586.53 57
1586.62 55
1586.71 51
1586.80 44
1586.90 37
1586.99 28
1587.08 20
1587.17 13
1587.26 7
1587.35 3
1587.44 1
1587.53 1
1587.63 3
1587.72 6
1587.81 10
1587.90 13
1587.99 16
1588.08 19
1588.17 21
1588.27 23
1588.36 24
1588.45 25
1588.54 25
1588.63 24
1588.72 22
1588.81 20
1588.91 17
1589.00 15
1589.09 12
1589.18 10
1589.27 9
1589.36 8
1589.45 7
1589.55 6
1589.64 6
1589.73 5
1589.82 5
1589.91 5
1590.00 4
1590.09 4
1590.19 2
1590.28 1
1590.37 0
1590.46 0
1590.55 0
1590.64 0
1590.73 0
1590.83 0
1590.92 1
1591.01 1
1591.10 2
1591.19 1
1591.28 1
1591.37 1
1591.47 2
1591.56 4
1591.65 7
1591.74 11
1591.83 15
1591.92 19
1592.01 22
1592.11 25
1592.20 27
1592.29 29
1592.38 31
1592.47 33
1592.56 34
1592.65 34
1592.75 33
1592.84 31
1592.93 28
1593.02 25
1593.11 23
1593.20 23
1593.30 24
1593.39 27
1593.48 30
1593.57 33
1593.66 34
1593.75 33
1593.84 30
1593.94 24
1594.03 17
1594.12 9
1594.21 1
1594.30 0
1594.39 0
1594.49 0
1594.58 0
1594.67 0
1594.76 0
1594.85 6
1594.94 15
1595.03 25
1595.13 35
1595.22 44
1595.31 51
1595.40 56
1595.49 59
1595.58 60
1595.68 58
1595.77 57
1595.86 55
1595.95 53
1596.04 53
1596.13 52
1596.23 51
1596.32 50
1596.41 47
1596.50 44
1596.59 40
1596.68 36
1596.77 33
1596.87 31
1596.96 29
1597.05 27
1597.14 25
1597.23 23
1597.32 20
1597.42 17
1597.51 15
1597.60 14
1597.69 14
1597.78 15
1597.87 17
1597.97 19
1598.06 21
1598.15 22
1598.24 23
1598.33 23
1598.42 22
1598.52 20
1598.61 17
1598.70 13
1598.79 8
1598.88 2
1598.97 0
1599.07 0
1599.16 0
1599.25 0
1599.34 0
1599.43 0
1599.52 0
1599.62 1
1599.71 2
1599.80 2
1599.89 3
1599.98 5
1600.07 7
1600.17 10
1600.26 12
1600.35 14
1600.44 15
1600.53 15
1600.62 14
1600.72 13
1600.81 12
1600.90 11
1600.99 12
1601.08 14
1601.18 17
1601.27 21
1601.36 26
1601.45 32
1601.54 38
1601.63 44
1601.73 49
1601.82 52
1601.91 53
1602.00 53
1602.09 51
1602.18 47
1602.28 42
1602.37 36
1602.46 31
1602.55 27
1602.64 26
1602.74 27
1602.83 30
1602.92 36
1603.01 42
1603.10 49
1603.19 54
1603.29 58
1603.38 61
1603.47 62
1603.56 62
1603.65 62
1603.75 62
1603.84 62
1603.93 62
1604.02 61
1604.11 61
1604.20 61
1604.30 61
1604.39 62
1604.48 63
1604.57 63
1604.66 63
1604.76 62
1604.85 59
1604.94 54
1605.03 48
1605.12 43
1605.21 38
1605.31 35
1605.40 34
1605.49 34
1605.58 36
1605.67 39
1605.77 41
1605.86 44
1605.95 47
1606.04 49
1606.13 51
1606.23 53
1606.32 54
1606.41 53
1606.50 52
1606.59 50
1606.68 47
1606.78 45
1606.87 42
1606.96 41
1607.05 39
1607.14 38
1607.24 37
1607.33 38
1607.42 39
1607.51 41
1607.60 44
1607.70 48
1607.79 52
1607.88 55
1607.97 57
1608.06 57
1608.16 56
1608.25 53
1608.34 50
1608.43 46
1608.52 42
1608.61 38
1608.71 35
1608.80 33
1608.89 31
1608.98 31
1609.07 31
1609.17 32
1609.26 34
1609.35 36
1609.44 39
1609.53 43
1609.63 48
1609.72 54
1609.81 61
1609.90 67
1609.99 73
1610.09 77
1610.18 79
1610.27 78
1610.36 75
1610.45 69
1610.55 63
1610.64 57
1610.73 51
1610.82 46
1610.91 42
1611.01 39
1611.10 37
1611.19 34
1611.28 30
1611.37 25
1611.47 19
1611.56 13
1611.65 6
1611.74 0
1611.83 0
1611.93 0
1612.02 0
1612.11 0
1612.20 0
1612.30 0
1612.39 0
1612.48 0
1612.57 4
1612.66 7
1612.76 10
1612.85 12
1612.94 13
1613.03 14
1613.12 14
1613.22 14
1613.31 14
1613.40 15
1613.49 16
1613.58 18
1613.68 20
1613.77 21
1613.86 21
1613.95 21
1614.04 20
1614.14 19
1614.23 18
1614.32 18
1614.41 19
1614.51 21
1614.60 23
1614.69 25
1614.78 25
1614.87 25
1614.97 23
1615.06 20
1615.15 17
1615.24 15
1615.33 15
1615.43 17
1615.52 20
1615.61 25
1615.70 30
1615.80 34
1615.89 36
1615.98 37
1616.07 35
1616.16 32
1616.26 27
1616.35 22
1616.44 17
1616.53 13
1616.62 11
1616.72 9
1616.81 8
1616.90 8
1616.99 7
1617.09 8
1617.18 10
1617.27 13
1617.36 18
1617.45 24
1617.55 31
1617.64 36
1617.73 40
1617.82 41
1617.92 40
1618.01 38
1618.10 34
1618.19 31
1618.28 28
1618.38 26
1618.47 25
1618.56 24
1618.65 24
1618.75 23
1618.84 22
1618.93 21
1619.02 20
1619.11 19
1619.21 19
1619.30 20
1619.39 21
1619.48 22
1619.58 24
1619.67 27
1619.76 30
1619.85 33
1619.95 36
1620.04 39
1620.13 42
1620.22 43
1620.31 44
1620.41 44
1620.50 43
1620.59 42
1620.68 40
1620.78 38
1620.87 38
1620.96 38
1621.05 38
1621.15 38
1621.24 37
1621.33 34
1621.42 29
1621.51 23
1621.61 16
1621.70 10
1621.79 5
1621.88 3
1621.98 4
1622.07 7
1622.16 13
1622.25 21
1622.35 30
1622.44 39
1622.53 48
1622.62 56
1622.71 62
1622.81 66
1622.90 69
1622.99 69
1623.08 68
1623.18 65
1623.27 60
1623.36 54
1623.45 48
1623.55 41
1623.64 35
1623.73 29
1623.82 25
1623.92 22
1624.01 21
1624.10 22
1624.19 24
1624.29 26
1624.38 29
1624.47 30
1624.56 31
1624.65 31
1624.75 30
1624.84 29
1624.93 29
1625.02 30
1625.12 33
1625.21 38
1625.30 45
1625.39 53
1625.49 62
1625.58 71
1625.67 80
1625.76 88
1625.86 95
1625.95 101
1626.04 105
1626.13 108
1626.23 109
1626.32 107
1626.41 103
1626.50 97
1626.60 89
1626.69 81
1626.78 73
1626.87 67
1626.97 62
1627.06 59
1627.15 57
1627.24 57
1627.34 58
1627.43 58
1627.52 59
1627.61 58
1627.71 57
1627.80 54
1627.89 50
1627.98 46
1628.08 41
1628.17 36
1628.26 33
1628.35 31
1628.45 33
1628.54 36
1628.63 41
1628.72 48
1628.82 54
1628.91 59
1629.00 63
1629.09 66
1629.19 67
1629.28 67
1629.37 66
1629.46 64
1629.56 61
1629.65 57
1629.74 52
1629.83 47
1629.93 43
1630.02 39
1630.11 38
1630.20 38
1630.30 40
1630.39 44
1630.48 48
1630.57 51
1630.67 54
1630.76 56
1630.85 56
1630.94 55
1631.04 54
1631.13 52
1631.22 49
1631.32 45
1631.41 42
1631.50 37
1631.59 34
1631.69 31
1631.78 29
1631.87 29
1631.96 30
1632.06 32
1632.15 33
1632.24 34
1632.33 33
1632.43 32
1632.52 30
1632.61 29
1632.70 28
1632.80 29
1632.89 30
1632.98 31
1633.08 31
1633.17 31
1633.26 30
1633.35 27
1633.45 25
1633.54 22
1633.63 20
1633.72 18
1633.82 16
1633.91 14
1634.00 12
1634.09 9
1634.19 6
1634.28 3
1634.37 0
1634.47 0
1634.56 0
1634.65 3
1634.74 10
1634.84 19
1634.93 29
1635.02 40
1635.11 50
1635.21 59
1635.30 66
1635.39 71
1635.49 74
1635.58 76
1635.67 75
1635.76 73
1635.86 69
1635.95 64
1636.04 57
1636.13 50
1636.23 44
1636.32 37
1636.41 31
1636.51 26
1636.60 23
1636.69 20
1636.78 18
1636.88 16
1636.97 15
1637.06 14
1637.15 13
1637.25 12
1637.34 12
1637.43 12
1637.53 13
1637.62 15
1637.71 18
1637.80 20
1637.90 23
1637.99 24
1638.08 23
1638.18 21
1638.27 17
1638.36 12
1638.45 7
1638.55 2
1638.64 0
1638.73 0
1638.82 0
1638.92 0
1639.01 0
1639.10 0
1639.20 0
1639.29 0
1639.38 1
1639.47 7
1639.57 14
1639.66 21
1639.75 27
1639.85 32
1639.94 37
1640.03 39
1640.12 40
1640.22 39
1640.31 36
1640.40 31
1640.50 25
1640.59 18
1640.68 12
1640.77 8
1640.87 7
1640.96 8
1641.05 10
1641.15 14
1641.24 17
1641.33 19
1641.42 20
1641.52 20
1641.61 19
1641.70 19
1641.80 19
1641.89 20
1641.98 22
1642.07 24
1642.17 25
1642.26 26
1642.35 26
1642.45 27
1642.54 27
1642.63 28
1642.73 29
1642.82 30
1642.91 30
1643.00 28
1643.10 26
1643.19 22
1643.28 19
1643.38 15
1643.47 13
1643.56 11
1643.65 11
1643.75 12
1643.84 13
1643.93 15
1644.03 17
1644.12 19
1644.21 22
1644.31 24
1644.40 27
1644.49 29
1644.58 30
1644.68 31
1644.77 33
1644.86 35
1644.96 38
1645.05 42
1645.14 48
1645.24 53
1645.33 59
1645.42 64
1645.51 67
1645.61 68
1645.70 66
1645.79 63
1645.89 57
1645.98 50
1646.07 42
1646.17 34
1646.26 26
1646.35 18
1646.44 13
1646.54 10
1646.63 9
1646.72 11
1646.82 14
1646.91 19
1647.00 24
1647.10 29
1647.19 33
1647.28 34
1647.37 34
1647.47 31
1647.56 27
1647.65 21
1647.75 15
1647.84 9
1647.93 4
1648.03 0
1648.12 0
1648.21 0
1648.31 0
1648.40 0
1648.49 0
1648.58 1
1648.68 1
1648.77 0
1648.86 0
1648.96 0
1649.05 0
1649.14 3
1649.24 9
1649.33 18
1649.42 27
1649.52 35
1649.61 41
1649.70 43
1649.80 43
1649.89 41
1649.98 38
1650.07 36
1650.17 35
1650.26 35
1650.35 37
1650.45 40
1650.54 45
1650.63 49
1650.73 54
1650.82 58
1650.91 61
1651.01 64
1651.10 65
1651.19 66
1651.29 66
1651.38 65
1651.47 64
1651.56 61
1651.66 58
1651.75 54
1651.84 51
1651.94 47
1652.03 44
1652.12 43
1652.22 41
1652.31 41
1652.40 40
1652.50 39
1652.59 37
1652.68 34
1652.78 30
1652.87 27
1652.96 23
1653.06 19
1653.15 15
1653.24 12
1653.34 9
1653.43 8
1653.52 7
1653.62 8
1653.71 11
1653.80 15
1653.90 20
1653.99 25
1654.08 29
1654.17 32
1654.27 32
1654.36 32
1654.45 30
1654.55 27
1654.64 24
1654.73 23
1654.83 21
1654.92 21
1655.01 22
1655.11 24
1655.20 28
1655.29 32
1655.39 37
1655.48 42
1655.57 47
1655.67 52
1655.76 58
1655.85 63
1655.95 69
1656.04 76
1656.13 84
1656.23 93
1656.32 101
1656.41 108
1656.51 113
1656.60 115
1656.69 113
1656.79 109
1656.88 103
1656.97 94
1657.07 86
1657.16 77
1657.25 69
1657.35 61
1657.44 54
1657.53 49
1657.63 44
1657.72 40
1657.81 37
1657.91 35
1658.00 33
1658.09 31
1658.19 28
1658.28 24
1658.37 19
1658.47 15
1658.56 12
1658.65 11
1658.75 12
1658.84 14
1658.93 19
1659.03 23
1659.12 28
1659.21 32
1659.31 34
1659.40 34
1659.49 32
1659.59 29
1659.68 24
1659.77 18
1659.87 12
1659.96 7
1660.05 2
1660.15 0
1660.24 0
1660.33 1
1660.43 5
1660.52 11
1660.62 18
1660.71 24
1660.80 30
1660.90 34
1660.99 37
1661.08 37
1661.18 37
1661.27 35
1661.36 34
1661.46 34
1661.55 33
1661.64 32
1661.74 30
1661.83 27
1661.92 23
1662.02 19
1662.11 14
1662.20 9
1662.30 5
1662.39 3
1662.48 2
1662.58 3
1662.67 6
1662.76 9
1662.86 13
1662.95 16
1663.05 17
1663.14 18
1663.23 17
1663.33 15
1663.42 13
1663.51 11
1663.61 10
1663.70 11
1663.79 16
1663.89 23
1663.98 32
1664.07 44
1664.17 55
1664.26 66
1664.35 73
1664.45 78
1664.54 79
1664.64 79
1664.73 77
1664.82 75
1664.92 75
1665.01 75
1665.10 76
1665.20 76
1665.29 77
1665.38 77
1665.48 77
1665.57 77
1665.66 78
1665.76 79
1665.85 80
1665.94 80
1666.04 79
1666.13 78
1666.23 77
1666.32 76
1666.41 77
1666.51 79
1666.60 82
1666.69 86
1666.79 91
1666.88 97
1666.97 101
1667.07 105
1667.16 108
1667.26 109
1667.35 109
1667.44 107
1667.54 103
1667.63 98
1667.72 93
1667.82 88
1667.91 83
1668.00 79
1668.10 75
1668.19 73
1668.29 72
1668.38 71
1668.47 69
1668.57 68
1668.66 66
1668.75 65
1668.85 63
1668.94 63
1669.03 64
1669.13 67
1669.22 72
1669.32 79
1669.41 86
1669.50 92
1669.60 97
1669.69 99
1669.78 98
1669.88 94
1669.97 87
1670.06 77
1670.16 67
1670.25 56
1670.35 47
1670.44 39
1670.53 34
1670.63 30
1670.72 29
1670.81 30
1670.91 33
1671.00 37
1671.10 41
1671.19 45
1671.28 49
1671.38 51
1671.47 51
1671.56 50
1671.66 47
1671.75 44
1671.85 41
1671.94 39
1672.03 38
1672.13 39
1672.22 40
1672.31 43
1672.41 45
1672.50 46
1672.60 46
1672.69 46
1672.78 45
1672.88 43
1672.97 42
1673.06 41
1673.16 39
1673.25 38
1673.35 37
1673.44 36
1673.53 35
1673.63 35
1673.72 36
1673.81 39
1673.91 42
1674.00 45
1674.10 47
1674.19 48
1674.28 47
1674.38 44
1674.47 38
1674.57 32
1674.66 25
1674.75 18
1674.85 11
1674.94 6
1675.03 1
1675.13 0
1675.22 0
1675.32 0
1675.41 0
1675.50 0
1675.60 0
1675.69 0
1675.79 0
1675.88 0
1675.97 3
1676.07 8
1676.16 13
1676.25 18
1676.35 22
1676.44 27
1676.54 31
1676.63 34
1676.72 37
1676.82 38
1676.91 39
1677.01 39
1677.10 38
1677.19 36
1677.29 35
1677.38 34
1677.48 34
1677.57 34
1677.66 36
1677.76 38
1677.85 42
1677.94 45
1678.04 50
1678.13 55
1678.23 59
1678.32 63
1678.41 64
1678.51 63
1678.60 60
1678.70 54
1678.79 47
1678.88 39
1678.98 33
1679.07 29
1679.17 29
1679.26 31
1679.35 35
1679.45 41
1679.54 48
1679.64 54
1679.73 58
1679.82 60
1679.92 60
1680.01 59
1680.11 58
1680.20 58
1680.29 59
1680.39 63
1680.48 68
1680.58 73
1680.67 77
1680.76 80
1680.86 79
1680.95 76
1681.05 70
1681.14 62
1681.23 54
1681.33 48
1681.42 43
1681.52 39
1681.61 37
1681.70 36
1681.80 34
1681.89 30
1681.99 25
1682.08 20
1682.17 15
1682.27 12
1682.36 11
1682.46 13
1682.55 17
1682.64 25
1682.74 33
1682.83 41
1682.93 48
1683.02 53
1683.11 55
1683.21 55
1683.30 53
1683.40 49
1683.49 44
1683.58 39
1683.68 35
1683.77 31
1683.87 29
1683.96 28
1684.05 27
1684.15 27
1684.24 27
1684.34 27
1684.43 27
1684.53 27
1684.62 28
1684.71 30
1684.81 33
1684.90 37
1685.00 41
1685.09 44
1685.18 46
1685.28 45
1685.37 44
1685.47 42
1685.56 40
1685.65 40
1685.75 41
1685.84 42
1685.94 44
1686.03 46
1686.13 47
1686.22 47
1686.31 47
1686.41 48
1686.50 49
1686.60 51
1686.69 54
1686.78 58
1686.88 65
1686.97 74
1687.07 84
1687.16 96
1687.26 107
1687.35 116
1687.44 123
1687.54 125
1687.63 123
1687.73 116
1687.82 107
1687.91 97
1688.01 86
1688.10 76
1688.20 68
1688.29 61
1688.39 55
1688.48 52
1688.57 49
1688.67 47
1688.76 46
1688.86 46
1688.95 47
1689.04 49
1689.14 52
1689.23 56
1689.33 60
1689.42 64
1689.52 68
1689.61 72
1689.70 74
1689.80 74
1689.89 74
1689.99 73
1690.08 72
1690.18 71
1690.27 70
1690.36 70
1690.46 69
1690.55 68
1690.65 65
1690.74 60
1690.84 54
1690.93 47
1691.02 39
1691.12 31
1691.21 22
1691.31 15
1691.40 8
1691.50 2
1691.59 0
1691.68 0
1691.78 0
1691.87 0
1691.97 0
1692.06 3
1692.16 10
1692.25 17
1692.34 25
1692.44 31
1692.53 36
1692.63 39
1692.72 41
1692.82 41
1692.91 40
1693.00 38
1693.10 35
1693.19 30
1693.29 25
1693.38 21
1693.48 16
1693.57 13
1693.67 12
1693.76 13
1693.85 15
1693.95 17
1694.04 19
1694.14 20
1694.23 20
1694.33 20
1694.42 21
1694.51 22
1694.61 25
1694.70 30
1694.80 37
1694.89 44
1694.99 51
1695.08 57
1695.18 61
1695.27 64
1695.36 65
1695.46 64
1695.55 61
1695.65 59
1695.74 56
1695.84 54
1695.93 54
1696.02 56
1696.12 59
1696.21 61
1696.31 64
1696.40 65
1696.50 64
1696.59 61
1696.69 57
1696.78 53
1696.87 48
1696.97 45
1697.06 42
1697.16 40
1697.25 39
1697.35 37
1697.44 36
1697.54 35
1697.63 33
1697.72 32
1697.82 30
1697.91 29
1698.01 28
1698.10 27
1698.20 27
1698.29 26
1698.39 25
1698.48 24
1698.58 23
1698.67 22
1698.76 21
1698.86 20
1698.95 19
1699.05 19
1699.14 19
1699.24 19
1699.33 21
1699.43 23
1699.52 25
1699.61 28
1699.71 30
1699.80 32
1699.90 33
1699.99 33
1700.09 33
1700.18 32
1700.28 32
1700.37 33
1700.47 36
1700.56 40
1700.65 45
1700.75 50
1700.84 55
1700.94 59
1701.03 62
1701.13 64
1701.22 64
1701.32 64
1701.41 63
1701.51 60
1701.60 56
1701.69 50
1701.79 42
1701.88 33
1701.98 24
1702.07 14
1702.17 4
1702.26 0
1702.36 0
1702.45 0
1702.55 0
1702.64 0
1702.74 0
1702.83 0
1702.92 0
1703.02 7
1703.11 13
1703.21 17
1703.30 17
1703.40 15
1703.49 11
1703.59 6
1703.68 2
1703.78 0
1703.87 0
1703.97 0
1704.06 2
1704.15 6
1704.25 11
1704.34 17
1704.44 24
1704.53 29
1704.63 35
1704.72 39
1704.82 42
1704.91 43
1705.01 43
1705.10 42
1705.20 40
1705.29 38
1705.39 36
1705.48 34
1705.57 32
1705.67 30
1705.76 28
1705.86 28
1705.95 30
1706.05 34
1706.14 40
1706.24 48
1706.33 55
1706.43 61
1706.52 65
1706.62 66
1706.71 64
1706.81 59
1706.90 54
1707.00 48
1707.09 43
1707.18 38
1707.28 35
1707.37 33
1707.47 32
1707.56 31
1707.66 31
1707.75 30
1707.85 29
1707.94 27
1708.04 24
1708.13 20
1708.23 16
1708.32 13
1708.42 10
1708.51 8
1708.61 7
1708.70 7
1708.80 8
1708.89 11
1708.99 14
1709.08 18
1709.17 21
1709.27 24
1709.36 26
1709.46 26
1709.55 27
1709.65 27
1709.74 29
1709.84 32
1709.93 37
1710.03 42
1710.12 47
1710.22 50
1710.31 51
1710.41 48
1710.50 42
1710.60 33
1710.69 23
1710.79 13
1710.88 6
1710.98 1
1711.07 0
1711.17 0
1711.26 1
1711.36 3
1711.45 6
1711.55 8
1711.64 10
1711.73 14
1711.83 19
1711.92 25
1712.02 31
1712.11 36
1712.21 39
1712.30 39
1712.40 36
1712.49 31
1712.59 25
1712.68 20
1712.78 17
1712.87 17
1712.97 20
1713.06 24
1713.16 29
1713.25 34
1713.35 37
1713.44 39
1713.54 39
1713.63 38
1713.73 38
1713.82 37
1713.92 39
1714.01 42
1714.11 46
1714.20 51
1714.30 57
1714.39 62
1714.49 67
1714.58 70
1714.68 74
1714.77 78
1714.87 83
1714.96 88
1715.06 93
1715.15 99
1715.25 103
1715.34 106
1715.44 107
1715.53 107
1715.63 106
1715.72 104
1715.82 103
1715.91 101
1716.01 100
1716.10 99
1716.20 98
1716.29 99
1716.39 100
1716.48 102
1716.58 104
1716.67 106
1716.77 107
1716.86 107
1716.96 106
1717.05 103
1717.15 101
1717.24 98
1717.34 96
1717.43 94
1717.53 92
1717.62 92
1717.72 91
1717.81 92
1717.91 94
1718.00 96
1718.10 99
1718.19 100
1718.29 101
1718.38 100
1718.48 98
1718.57 95
1718.67 91
1718.76 87
1718.86 83
1718.95 79
1719.05 76
1719.14 72
1719.24 69
1719.33 66
1719.43 64
1719.52 63
1719.62 62
1719.71 63
1719.81 64
1719.90 65
1720.00 67
1720.09 68
1720.19 69
1720.28 69
1720.38 70
1720.47 71
1720.57 72
1720.66 73
1720.76 73
1720.85 73
1720.95 72
1721.04 70
1721.14 67
1721.23 64
1721.33 61
1721.42 60
1721.52 60
1721.61 62
1721.71 64
1721.80 67
1721.90 69
1721.99 70
1722.09 68
1722.19 64
1722.28 59
1722.38 53
1722.47 47
1722.57 42
1722.66 40
1722.76 39
1722.85 40
1722.95 42
1723.04 43
1723.14 45
1723.23 45
1723.33 45
1723.42 44
1723.52 42
1723.61 41
1723.71 40
1723.80 40
1723.90 39
1723.99 37
1724.09 35
1724.18 31
1724.28 27
1724.37 23
1724.47 20
1724.56 17
1724.66 15
1724.76 13
1724.85 12
1724.95 12
1725.04 12
1725.14 14
1725.23 18
1725.33 24
1725.42 31
1725.52 41
1725.61 50
1725.71 59
1725.80 65
1725.90 69
1725.99 70
1726.09 70
1726.18 69
1726.28 69
1726.37 69
1726.47 70
1726.56 72
1726.66 73
1726.76 73
1726.85 72
1726.95 70
1727.04 68
1727.14 66
1727.23 63
1727.33 60
1727.42 57
1727.52 53
1727.61 49
1727.71 45
1727.80 41
1727.90 37
1727.99 33
1728.09 30
1728.18 27
1728.28 25
1728.38 24
1728.47 24
1728.57 25
1728.66 27
1728.76 29
1728.85 32
1728.95 35
1729.04 38
1729.14 40
1729.23 42
1729.33 43
1729.42 43
1729.52 42
1729.61 40
1729.71 36
1729.81 32
1729.90 28
1730.00 25
1730.09 24
1730.19 25
1730.28 28
1730.38 34
1730.47 40
1730.57 47
1730.66 53
1730.76 58
1730.85 61
1730.95 62
1731.05 60
1731.14 57
1731.24 53
1731.33 47
1731.43 40
1731.52 34
1731.62 29
1731.71 24
1731.81 21
1731.90 19
1732.00 17
1732.09 14
1732.19 10
1732.29 6
1732.38 0
1732.48 0
1732.57 0
1732.67 0
1732.76 0
1732.86 0
1732.95 0
1733.05 0
1733.14 0
1733.24 3
1733.34 6
1733.43 10
1733.53 14
1733.62 20
1733.72 26
1733.81 33
1733.91 41
1734.00 49
1734.10 57
1734.19 63
1734.29 68
1734.39 70
1734.48 70
1734.58 68
1734.67 64
1734.77 59
1734.86 54
1734.96 50
1735.05 48
1735.15 47
1735.24 47
1735.34 48
1735.44 49
1735.53 50
1735.63 50
1735.72 49
1735.82 48
1735.91 47
1736.01 45
1736.10 44
1736.20 43
1736.30 43
1736.39 44
1736.49 45
1736.58 46
1736.68 47
1736.77 48
1736.87 48
1736.96 48
1737.06 46
1737.16 44
1737.25 40
1737.35 36
1737.44 33
1737.54 31
1737.63 31
1737.73 33
1737.82 37
1737.92 43
1738.02 50
1738.11 58
1738.21 64
1738.30 70
1738.40 75
1738.49 78
1738.59 81
1738.68 82
1738.78 82
1738.88 81
1738.97 79
1739.07 75
1739.16 71
1739.26 67
1739.35 64
1739.45 62
1739.55 60
1739.64 59
1739.74 57
1739.83 54
1739.93 50
1740.02 45
1740.12 39
1740.21 33
1740.31 29
1740.41 27
1740.50 28
1740.60 32
1740.69 38
1740.79 46
1740.88 54
1740.98 60
1741.08 65
1741.17 68
1741.27 68
1741.36 66
1741.46 63
1741.55 59
1741.65 55
1741.75 51
1741.84 48
1741.94 46
1742.03 44
1742.13 42
1742.22 41
1742.32 41
1742.42 41
1742.51 43
1742.61 45
1742.70 48
1742.80 52
1742.89 55
1742.99 56
1743.09 57
1743.18 56
1743.28 55
1743.37 53
1743.47 50
1743.56 48
1743.66 45
1743.76 43
1743.85 39
1743.95 36
1744.04 33
1744.14 30
1744.23 29
1744.33 29
1744.43 30
1744.52 32
1744.62 35
1744.71 37
1744.81 40
1744.90 42
1745.00 43
1745.10 43
1745.19 43
1745.29 42
1745.38 41
1745.48 39
1745.57 37
1745.67 33
1745.77 30
1745.86 26
1745.96 23
1746.05 20
1746.15 19
1746.25 19
1746.34 21
1746.44 24
1746.53 27
1746.63 29
1746.72 32
1746.82 34
1746.92 35
1747.01 37
1747.11 40
1747.20 42
1747.30 45
1747.40 47
1747.49 47
1747.59 46
1747.68 44
1747.78 39
1747.87 34
1747.97 29
1748.07 25
1748.16 21
1748.26 18
1748.35 17
1748.45 17
1748.55 18
1748.64 19
1748.74 21
1748.83 23
1748.93 25
1749.03 28
1749.12 31
1749.22 34
1749.31 37
1749.41 41
1749.50 44
1749.60 46
1749.70 48
1749.79 48
1749.89 47
1749.98 46
1750.08 43
1750.18 40
1750.27 37
1750.37 34
1750.46 32
1750.56 30
1750.66 28
1750.75 28
1750.85 28
1750.94 29
1751.04 31
1751.14 32
1751.23 32
1751.33 32
1751.42 31
1751.52 30
1751.61 29
1751.71 29
1751.81 29
1751.90 30
1752.00 32
1752.09 35
1752.19 40
1752.29 45
1752.38 52
1752.48 59
1752.57 66
1752.67 72
1752.77 77
1752.86 79
1752.96 80
1753.05 78
1753.15 75
1753.25 71
1753.34 67
1753.44 63
1753.53 60
1753.63 58
1753.73 56
1753.82 55
1753.92 54
1754.01 52
1754.11 49
1754.21 46
1754.30 41
1754.40 37
1754.49 31
1754.59 26
1754.69 20
1754.78 16
1754.88 14
1754.98 12
1755.07 12
1755.17 13
1755.26 14
1755.36 14
1755.46 13
1755.55 11
1755.65 8
1755.74 5
1755.84 3
1755.94 2
1756.03 3
1756.13 7
1756.22 12
1756.32 18
1756.42 25
1756.51 30
1756.61 34
1756.70 36
1756.80 37
1756.90 36
1756.99 33
1757.09 30
1757.18 25
1757.28 20
1757.38 14
1757.47 9
1757.57 5
1757.67 3
1757.76 3
1757.86 5
1757.95 9
1758.05 13
1758.15 16
1758.24 18
1758.34 18
1758.43 16
1758.53 13
1758.63 11
1758.72 9
1758.82 9
1758.92 12
1759.01 16
1759.11 20
1759.20 24
1759.30 26
1759.40 26
1759.49 24
1759.59 21
1759.68 19
1759.78 16
1759.88 14
1759.97 14
1760.07 15
1760.17 18
1760.26 21
1760.36 26
1760.45 32
1760.55 38
1760.65 44
1760.74 50
1760.84 55
1760.94 58
1761.03 61
1761.13 62
1761.22 63
1761.32 64
1761.42 65
1761.51 67
1761.61 67
1761.70 67
1761.80 65
1761.90 61
1761.99 56
1762.09 51
1762.19 47
1762.28 43
1762.38 41
1762.47 40
1762.57 39
1762.67 37
1762.76 34
1762.86 30
1762.96 25
1763.05 21
1763.15 18
1763.24 17
1763.34 17
1763.44 18
1763.53 19
1763.63 19
1763.73 19
1763.82 17
1763.92 17
1764.02 18
1764.11 20
1764.21 24
1764.30 29
1764.40 33
1764.50 36
1764.59 37
1764.69 36
1764.79 32
1764.88 28
1764.98 22
1765.07 17
1765.17 13
1765.27 11
1765.36 11
1765.46 14
1765.56 20
1765.65 28
1765.75 37
1765.85 46
1765.94 54
1766.04 60
1766.13 62
1766.23 63
1766.33 61
1766.42 57
1766.52 53
1766.62 48
1766.71 43
1766.81 38
1766.91 33
1767.00 28
1767.10 25
1767.19 21
1767.29 19
1767.39 17
1767.48 15
1767.58 14
1767.68 13
1767.77 12
1767.87 11
1767.97 10
1768.06 8
1768.16 5
1768.25 2
1768.35 0
1768.45 0
1768.54 0
1768.64 2
1768.74 6
1768.83 10
1768.93 14
1769.03 18
1769.12 20
1769.22 21
1769.32 21
1769.41 21
1769.51 21
1769.60 20
1769.70 20
1769.80 20
1769.89 20
1769.99 22
1770.09 25
1770.18 30
1770.28 34
1770.38 39
1770.47 43
1770.57 45
1770.67 46
1770.76 47
1770.86 47
1770.96 48
1771.05 50
1771.15 53
1771.24 57
1771.34 59
1771.44 60
1771.53 57
1771.63 51
1771.73 42
1771.82 32
1771.92 21
1772.02 11
1772.11 3
1772.21 0
1772.31 0
1772.40 1
1772.50 6
1772.60 10
1772.69 14
1772.79 18
1772.89 20
1772.98 21
1773.08 22
1773.18 23
1773.27 24
1773.37 26
1773.46 28
1773.56 30
1773.66 31
1773.75 31
1773.85 29
1773.95 27
1774.04 22
1774.14 17
1774.24 10
1774.33 3
1774.43 0
1774.53 0
1774.62 0
1774.72 0
1774.82 0
1774.91 0
1775.01 0
1775.11 0
1775.20 3
1775.30 9
1775.40 15
1775.49 21
1775.59 25
1775.69 28
1775.78 29
1775.88 27
1775.98 24
1776.07 20
1776.17 13
1776.27 6
1776.36 0
1776.46 0
1776.56 0
1776.65 0
1776.75 0
1776.85 0
1776.94 0
1777.04 1
1777.14 7
1777.23 14
1777.33 20
1777.43 27
1777.52 32
1777.62 36
1777.72 38
1777.81 39
1777.91 39
1778.01 37
1778.10 36
1778.20 35
1778.30 36
1778.39 39
1778.49 43
1778.59 49
1778.68 55
1778.78 61
1778.88 65
1778.97 68
1779.07 69
1779.17 69
1779.26 68
1779.36 66
1779.46 65
1779.55 63
1779.65 61
1779.75 59
1779.84 55
1779.94 51
1780.04 46
1780.13 41
1780.23 37
1780.33 35
1780.42 34
1780.52 34
1780.62 35
1780.71 36
1780.81 36
1780.91 34
1781.00 31
1781.10 26
1781.20 21
1781.29 16
1781.39 12
1781.49 9
1781.58 8
1781.68 9
1781.78 10
1781.87 12
1781.97 14
1782.07 16
1782.17 18
1782.26 20
1782.36 22
1782.46 24
1782.55 26
1782.65 28
1782.75 30
1782.84 32
1782.94 35
1783.04 38
1783.13 42
1783.23 46
1783.33 50
1783.42 52
1783.52 52
1783.62 48
1783.71 42
1783.81 33
1783.91 23
1784.00 12
1784.10 3
1784.20 0
1784.30 0
1784.39 0
1784.49 0
1784.59 0
1784.68 0
1784.78 2
1784.88 6
1784.97 10
1785.07 11
1785.17 10
1785.26 7
1785.36 3
1785.46 1
1785.55 0
1785.65 1
1785.75 5
1785.85 11
1785.94 18
1786.04 26
1786.14 33
1786.23 39
1786.33 44
1786.43 49
1786.52 53
1786.62 57
1786.72 60
1786.81 61
1786.91 61
1787.01 59
1787.10 56
1787.20 52
1787.30 48
1787.40 44
1787.49 42
1787.59 41
1787.69 41
1787.78 44
1787.88 48
1787.98 52
1788.07 56
1788.17 58
1788.27 60
1788.37 59
1788.46 58
1788.56 57
1788.66 57
1788.75 58
1788.85 61
1788.95 65
1789.04 70
1789.14 76
1789.24 80
1789.33 84
1789.43 85
1789.53 85
1789.63 82
1789.72 78
1789.82 74
1789.92 70
1790.01 67
1790.11 68
1790.21 71
1790.30 76
1790.40 82
1790.50 88
1790.60 93
1790.69 94
1790.79 93
1790.89 90
1790.98 84
1791.08 77
1791.18 71
1791.28 65
1791.37 60
1791.47 56
1791.57 54
1791.66 54
1791.76 55
1791.86 57
1791.95 60
1792.05 64
1792.15 67
1792.25 69
1792.34 71
1792.44 72
1792.54 74
1792.63 76
1792.73 78
1792.83 82
1792.93 85
1793.02 87
1793.12 89
1793.22 90
1793.31 89
1793.41 87
1793.51 85
1793.60 81
1793.70 76
1793.80 71
1793.90 66
1793.99 61
1794.09 58
1794.19 57
1794.28 58
1794.38 63
1794.48 71
1794.58 81
1794.67 93
1794.77 104
1794.87 116
1794.96 125
1795.06 133
1795.16 139
1795.26 142
1795.35 144
1795.45 144
1795.55 143
1795.64 140
1795.74 136
1795.84 131
1795.94 124
1796.03 117
1796.13 109
1796.23 103
1796.32 99
1796.42 97
1796.52 96
1796.62 95
1796.71 95
1796.81 95
1796.91 94
1797.00 95
1797.10 96
1797.20 99
1797.30 103
1797.39 108
1797.49 113
1797.59 115
1797.69 116
1797.78 114
1797.88 111
1797.98 107
1798.07 102
1798.17 99
1798.27 97
1798.37 95
1798.46 95
1798.56 94
1798.66 94
1798.75 92
1798.85 91
1798.95 88
1799.05 86
1799.14 83
1799.24 82
1799.34 82
1799.44 84
1799.53 87
1799.63 91
1799.73 96
1799.82 100
1799.92 103
1800.02 104
1800.12 103
1800.21 100
1800.31 96
1800.41 90
1800.51 86
1800.60 82
1800.70 81
1800.80 83
1800.89 87
1800.99 93
1801.09 99
1801.19 105
1801.28 108
1801.38 109
1801.48 107
1801.58 102
1801.67 94
1801.77 85
1801.87 76
1801.96 67
1802.06 60
1802.16 55
1802.26 50
1802.35 47
1802.45 43
1802.55 40
1802.65 36
1802.74 34
1802.84 32
1802.94 32
1803.04 34
1803.13 36
1803.23 40
1803.33 42
1803.43 44
1803.52 43
1803.62 42
1803.72 40
1803.81 38
1803.91 37
1804.01 38
1804.11 40
1804.20 44
1804.30 49
1804.40 54
1804.50 59
1804.59 63
1804.69 66
1804.79 67
1804.89 66
1804.98 63
1805.08 58
1805.18 52
1805.28 45
1805.37 39
1805.47 36
1805.57 34
1805.67 34
1805.76 35
1805.86 36
1805.96 37
1806.05 35
1806.15 32
1806.25 26
1806.35 18
1806.44 10
1806.54 1
1806.64 0
1806.74 0
1806.83 0
1806.93 0
1807.03 0
1807.13 0
1807.22 0
1807.32 0
1807.42 6
1807.52 12
1807.61 16
1807.71 19
1807.81 22
1807.91 23
1808.00 24
1808.10 24
1808.20 24
1808.30 24
1808.39 24
1808.49 23
1808.59 22
1808.69 20
1808.78 19
1808.88 19
1808.98 20
1809.08 23
1809.17 29
1809.27 37
1809.37 47
1809.47 55
1809.56 62
1809.66 66
1809.76 67
1809.86 64
1809.95 60
1810.05 54
1810.15 49
1810.25 45
1810.34 40
1810.44 35
1810.54 30
1810.64 24
1810.73 19
1810.83 16
1810.93 15
1811.03 17
1811.13 21
1811.22 27
1811.32 33
1811.42 38
1811.52 40
1811.61 40
1811.71 37
1811.81 33
1811.91 28
1812.00 24
1812.10 21
1812.20 20
1812.30 20
1812.39 22
1812.49 26
1812.59 30
1812.69 34
1812.78 38
1812.88 41
1812.98 41
1813.08 40
1813.17 37
1813.27 32
1813.37 27
1813.47 20
1813.57 14
1813.66 9
1813.76 6
1813.86 5
1813.96 4
1814.05 4
1814.15 4
1814.25 3
1814.35 1
1814.44 0
1814.54 0
1814.64 0
1814.74 0
1814.83 0
1814.93 0
1815.03 0
1815.13 3
1815.23 7
1815.32 10
1815.42 14
1815.52 18
1815.62 23
1815.71 30
1815.81 37
1815.91 44
1816.01 51
1816.10 57
1816.20 60
1816.30 60
1816.40 58
1816.50 53
1816.59 45
1816.69 37
1816.79 27
1816.89 17
1816.98 9
1817.08 2
1817.18 0
1817.28 0
1817.38 0
1817.47 6
1817.57 15
1817.67 25
1817.77 35
1817.86 44
1817.96 50
1818.06 54
1818.16 54
1818.26 51
1818.35 46
1818.45 40
1818.55 33
1818.65 27
1818.74 22
1818.84 19
1818.94 19
1819.04 21
1819.14 24
1819.23 29
1819.33 35
1819.43 41
1819.53 45
1819.62 49
1819.72 51
1819.82 53
1819.92 54
1820.02 55
1820.11 56
1820.21 59
1820.31 64
1820.41 70
1820.50 76
1820.60 82
1820.70 88
1820.80 93
1820.90 96
1820.99 98
1821.09 98
1821.19 98
1821.29 97
1821.38 96
1821.48 94
1821.58 93
1821.68 92
1821.78 91
1821.87 90
1821.97 89
1822.07 90
1822.17 90
1822.27 91
1822.36 93
1822.46 94
1822.56 94
1822.66 94
1822.76 94
1822.85 93
1822.95 93
1823.05 93
1823.15 93
1823.24 93
1823.34 93
1823.44 93
1823.54 93
1823.64 92
1823.73 92
1823.83 92
1823.93 91
1824.03 89
1824.13 85
1824.22 80
1824.32 72
1824.42 63
1824.52 53
1824.62 42
1824.71 31
1824.81 22
1824.91 13
1825.01 6
1825.11 1
1825.20 0
1825.30 0
1825.40 0
1825.50 0
1825.59 1
1825.69 5
1825.79 9
1825.89 14
1825.99 20
1826.08 26
1826.18 33
1826.28 40
1826.38 46
1826.48 52
1826.57 57
1826.67 60
1826.77 61
1826.87 61
1826.97 60
1827.06 57
1827.16 52
1827.26 46
1827.36 39
1827.46 31
1827.55 23
1827.65 16
1827.75 10
1827.85 7
1827.95 5
1828.04 6
1828.14 9
1828.24 14
1828.34 20
1828.44 26
1828.53 30
1828.63 34
1828.73 36
1828.83 38
1828.93 39
1829.03 39
1829.12 39
1829.22 38
1829.32 37
1829.42 35
1829.52 32
1829.61 28
1829.71 23
1829.81 18
1829.91 12
1830.01 7
1830.10 2
1830.20 0
1830.30 0
1830.40 0
1830.50 0
1830.59 4
1830.69 11
1830.79 18
1830.89 25
1830.99 32
1831.08 38
1831.18 43
1831.28 46
1831.38 49
1831.48 50
1831.58 51
1831.67 50
1831.77 48
1831.87 46
1831.97 44
1832.07 41
1832.16 39
1832.26 37
1832.36 37
1832.46 37
1832.56 39
1832.65 42
1832.75 45
1832.85 48
1832.95 51
1833.05 53
1833.15 53
1833.24 52
1833.34 48
1833.44 44
1833.54 39
1833.64 36
1833.73 34
1833.83 34
1833.93 35
1834.03 37
1834.13 39
1834.23 40
1834.32 40
1834.42 40
1834.52 38
1834.62 37
1834.72 36
1834.81 36
1834.91 36
1835.01 36
1835.11 35
1835.21 34
1835.31 33
1835.40 32
1835.50 33
1835.60 35
1835.70 38
1835.80 42
1835.90 47
1835.99 50
1836.09 52
1836.19 52
1836.29 49
1836.39 44
1836.48 38
1836.58 31
1836.68 25
1836.78 20
1836.88 17
1836.98 17
1837.07 19
1837.17 22
1837.27 27
1837.37 32
1837.47 37
1837.57 41
1837.66 44
1837.76 44
1837.86 42
1837.96 39
1838.06 35
1838.16 30
1838.25 26
1838.35 23
1838.45 22
1838.55 22
1838.65 24
1838.75 27
1838.84 31
1838.94 35
1839.04 38
1839.14 41
1839.24 43
1839.34 44
1839.43 44
1839.53 45
1839.63 46
1839.73 47
1839.83 49
1839.93 51
1840.02 53
1840.12 55
1840.22 57
1840.32 60
1840.42 64
1840.52 68
1840.61 74
1840.71 78
1840.81 81
1840.91 83
1841.01 82
1841.11 79
1841.20 74
1841.30 70
1841.40 65
1841.50 61
1841.60 58
1841.70 56
1841.79 55
1841.89 53
1841.99 52
1842.09 51
1842.19 50
1842.29 49
1842.38 48
1842.48 48
1842.58 49
1842.68 52
1842.78 57
1842.88 64
1842.98 70
1843.07 76
1843.17 79
1843.27 78
1843.37 74
1843.47 66
1843.57 55
1843.66 44
1843.76 34
1843.86 26
1843.96 21
1844.06 19
1844.16 20
1844.26 22
1844.35 26
1844.45 29
1844.55 33
1844.65 35
1844.75 37
1844.85 37
1844.94 37
1845.04 35
1845.14 34
1845.24 32
1845.34 30
1845.44 29
1845.54 28
1845.63 28
1845.73 29
1845.83 32
1845.93 35
1846.03 39
1846.13 41
1846.22 42
1846.32 41
1846.42 38
1846.52 33
1846.62 27
1846.72 20
1846.82 12
1846.91 5
1847.01 0
1847.11 0
1847.21 0
1847.31 0
1847.41 0
1847.51 0
1847.60 0
1847.70 0
1847.80 2
1847.90 11
1848.00 18
1848.10 24
1848.20 28
1848.29 31
1848.39 32
1848.49 33
1848.59 34
1848.69 34
1848.79 35
1848.89 34
1848.98 33
1849.08 30
1849.18 28
1849.28 24
1849.38 22
1849.48 20
1849.58 20
1849.67 23
1849.77 29
1849.87 37
1849.97 47
1850.07 57
1850.17 67
1850.27 75
1850.36 80
1850.46 82
1850.56 81
1850.66 77
1850.76 71
1850.86 64
1850.96 58
1851.06 52
1851.15 49
1851.25 49
1851.35 51
1851.45 55
1851.55 61
1851.65 68
1851.75 73
1851.84 77
1851.94 78
1852.04 76
1852.14 74
1852.24 70
1852.34 66
1852.44 62
1852.54 58
1852.63 53
1852.73 48
1852.83 43
1852.93 37
1853.03 30
1853.13 25
1853.23 21
1853.32 19
1853.42 19
1853.52 21
1853.62 25
1853.72 29
1853.82 34
1853.92 38
1854.02 41
1854.11 42
1854.21 42
1854.31 40
1854.41 39
1854.51 37
1854.61 35
1854.71 34
1854.81 33
1854.90 32
1855.00 30
1855.10 26
1855.20 22
1855.30 16
1855.40 11
1855.50 6
1855.60 2
1855.69 0
1855.79 0
1855.89 1
1855.99 4
1856.09 6
1856.19 9
1856.29 12
1856.39 15
1856.48 18
1856.58 21
1856.68 24
1856.78 26
1856.88 27
1856.98 27
1857.08 26
1857.18 24
1857.28 22
1857.37 20
1857.47 19
1857.57 19
1857.67 21
1857.77 24
1857.87 29
1857.97 36
1858.07 43
1858.16 50
1858.26 55
1858.36 59
1858.46 61
1858.56 61
1858.66 59
1858.76 55
1858.86 51
1858.96 45
1859.05 40
1859.15 36
1859.25 34
1859.35 33
1859.45 33
1859.55 35
1859.65 36
1859.75 38
1859.84 38
1859.94 38
1860.04 36
1860.14 34
1860.24 32
1860.34 30
1860.44 29
1860.54 28
1860.64 29
1860.73 31
1860.83 33
1860.93 35
1861.03 37
1861.13 37
1861.23 36
1861.33 33
1861.43 30
1861.53 26
1861.63 24
1861.72 22
1861.82 23
1861.92 25
1862.02 28
1862.12 32
1862.22 36
1862.32 40
1862.42 43
1862.52 47
1862.61 51
1862.71 56
1862.81 62
1862.91 68
1863.01 73
1863.11 77
1863.21 77
1863.31 75
1863.41 69
1863.51 61
1863.60 51
1863.70 42
1863.80 36
1863.90 33
1864.00 33
1864.10 35
1864.20 39
1864.30 43
1864.40 44
1864.50 41
1864.59 35
1864.69 25
1864.79 13
1864.89 1
1864.99 0
1865.09 0
1865.19 0
1865.29 0
1865.39 0
1865.49 0
1865.58 0
1865.68 0
1865.78 12
1865.88 22
1865.98 32
1866.08 39
1866.18 44
1866.28 47
1866.38 48
1866.48 47
1866.57 45
1866.67 43
1866.77 40
1866.87 37
1866.97 36
1867.07 36
1867.17 38
1867.27 41
1867.37 45
1867.47 49
1867.57 53
1867.66 57
1867.76 60
1867.86 62
1867.96 63
1868.06 63
1868.16 62
1868.26 61
1868.36 59
1868.46 58
1868.56 56
1868.66 55
1868.75 53
1868.85 53
1868.95 52
1869.05 50
1869.15 49
1869.25 47
1869.35 45
1869.45 42
1869.55 39
1869.65 37
1869.75 35
1869.85 34
1869.94 34
1870.04 35
1870.14 36
1870.24 38
1870.34 40
1870.44 41
1870.54 42
1870.64 41
1870.74 38
1870.84 34
1870.94 29
1871.03 25
1871.13 20
1871.23 18
1871.33 16
1871.43 16
1871.53 17
1871.63 18
1871.73 18
1871.83 17
1871.93 16
1872.03 14
1872.13 12
1872.23 11
1872.32 11
1872.42 11
1872.52 12
1872.62 12
1872.72 13
1872.82 13
1872.92 12
1873.02 12
1873.12 13
1873.22 15
1873.32 18
1873.42 21
1873.52 25
1873.61 29
1873.71 31
1873.81 32
1873.91 31
1874.01 30
1874.11 28
1874.21 26
1874.31 26
1874.41 28
1874.51 32
1874.61 36
1874.71 41
1874.81 46
1874.90 51
1875.00 54
1875.10 56
1875.20 56
1875.30 54
1875.40 50
1875.50 45
1875.60 39
1875.70 34
1875.80 30
1875.90 27
1876.00 25
1876.10 23
1876.20 22
1876.29 21
1876.39 19
1876.49 16
1876.59 12
1876.69 8
1876.79 4
1876.89 0
1876.99 0
1877.09 0
1877.19 0
1877.29 0
1877.39 0
1877.49 6
1877.59 12
1877.69 19
1877.78 25
1877.88 31
1877.98 36
1878.08 40
1878.18 43
1878.28 44
1878.38 45
1878.48 44
1878.58 43
1878.68 41
1878.78 40
1878.88 39
1878.98 39
1879.08 41
1879.18 43
1879.28 45
1879.37 46
1879.47 44
1879.57 41
1879.67 35
1879.77 29
1879.87 22
1879.97 17
1880.07 15
1880.17 15
1880.27 18
1880.37 23
1880.47 31
1880.57 40
1880.67 49
1880.77 58
1880.87 66
1880.97 72
1881.06 75
1881.16 76
1881.26 75
1881.36 73
1881.46 71
1881.56 69
1881.66 66
1881.76 63
1881.86 59
1881.96 53
1882.06 47
1882.16 40
1882.26 34
1882.36 29
1882.46 28
1882.56 29
1882.66 32
1882.76 36
1882.86 39
1882.95 40
1883.05 39
1883.15 36
1883.25 31
1883.35 27
1883.45 23
1883.55 21
1883.65 21
1883.75 22
1883.85 24
1883.95 26
1884.05 28
1884.15 30
1884.25 32
1884.35 34
1884.45 35
1884.55 36
1884.65 36
1884.75 35
1884.85 34
1884.95 32
1885.04 30
1885.14 28
1885.24 25
1885.34 22
1885.44 18
1885.54 15
1885.64 13
1885.74 11
1885.84 11
1885.94 12
1886.04 13
1886.14 14
1886.24 15
1886.34 15
1886.44 15
1886.54 14
1886.64 14
1886.74 15
1886.84 16
1886.94 19
1887.04 21
1887.14 24
1887.24 26
1887.33 30
1887.43 34
1887.53 40
1887.63 46
1887.73 53
1887.83 59
1887.93 63
1888.03 64
1888.13 61
1888.23 54
1888.33 45
1888.43 35
1888.53 26
1888.63 18
1888.73 12
1888.83 9
1888.93 6
1889.03 4
1889.13 2
1889.23 0
1889.33 0
1889.43 0
1889.53 1
1889.63 4
1889.73 9
1889.83 14
1889.93 19
1890.03 24
1890.12 27
1890.22 30
1890.32 33
1890.42 37
1890.52 42
1890.62 48
1890.72 53
1890.82 57
1890.92 58
1891.02 57
1891.12 53
1891.22 48
1891.32 44
1891.42 41
1891.52 41
1891.62 43
1891.72 47
1891.82 52
1891.92 56
1892.02 59
1892.12 60
1892.22 60
1892.32 58
1892.42 55
1892.52 54
1892.62 53
1892.72 55
1892.82 58
1892.92 64
1893.02 71
1893.12 78
1893.22 85
1893.32 91
1893.42 94
1893.52 95
1893.62 93
1893.72 89
1893.81 83
1893.91 76
1894.01 69
1894.11 63
1894.21 58
1894.31 56
1894.41 57
1894.51 60
1894.61 66
1894.71 72
1894.81 79
1894.91 85
1895.01 90
1895.11 93
1895.21 93
1895.31 92
1895.41 88
1895.51 83
1895.61 76
1895.71 67
1895.81 58
1895.91 47
1896.01 37
1896.11 26
1896.21 17
1896.31 9
1896.41 3
1896.51 0
1896.61 0
1896.71 0
1896.81 0
1896.91 2
1897.01 4
1897.11 6
1897.21 6
1897.31 6
1897.41 5
1897.51 4
1897.61 2
1897.71 0
1897.81 0
1897.91 0
1898.01 0
1898.11 0
1898.21 0
1898.31 0
1898.41 0
1898.51 0
1898.61 3
1898.71 6
1898.81 9
1898.91 13
1899.01 17
1899.11 22
1899.21 25
1899.31 28
1899.41 30
1899.51 31
1899.61 32
1899.71 32
1899.81 33
1899.91 33
1900.01 33
1900.11 31
1900.21 27
1900.31 22
1900.41 16
1900.51 10
1900.61 4
1900.71 0
1900.81 0
1900.91 0
1901.01 0
1901.11 0
1901.21 0
1901.31 0
1901.41 0
1901.51 0
1901.61 0
1901.71 5
1901.81 13
1901.91 23
1902.01 34
1902.11 45
1902.21 55
1902.31 63
1902.41 68
1902.51 70
1902.61 69
1902.71 65
1902.81 59
1902.91 52
1903.01 44
1903.11 37
1903.21 30
1903.31 25
1903.41 20
1903.51 17
1903.61 13
1903.71 10
1903.81 6
1903.91 1
1904.01 0
1904.11 0
1904.21 0
1904.31 0
1904.41 0
1904.51 0
1904.61 0
1904.71 1
1904.81 9
1904.91 18
1905.01 26
1905.11 34
1905.21 43
1905.31 52
1905.41 60
1905.51 67
1905.61 73
1905.71 77
1905.81 78
1905.91 78
1906.01 75
1906.11 72
1906.21 69
1906.31 66
1906.41 64
1906.51 61
1906.61 59
1906.71 56
1906.81 52
1906.91 48
1907.01 43
1907.11 38
1907.21 35
1907.31 35
1907.41 36
1907.51 40
1907.61 45
1907.71 51
1907.81 55
1907.91 58
1908.01 59
1908.11 59
1908.21 57
1908.31 56
1908.41 55
1908.51 56
1908.61 59
1908.71 64
1908.81 71
1908.91 79
1909.01 89
1909.11 98
1909.21 107
1909.31 113
1909.41 116
1909.51 116
1909.61 111
1909.71 104
1909.81 94
1909.91 83
1910.01 73
1910.11 64
1910.21 59
1910.31 56
1910.41 56
1910.51 57
1910.61 59
1910.71 61
1910.81 62
1910.92 61
1911.02 59
1911.12 55
1911.22 51
1911.32 46
1911.42 41
1911.52 38
1911.62 36
1911.72 35
1911.82 36
1911.92 37
1912.02 40
1912.12 44
1912.22 47
1912.32 50
1912.42 52
1912.52 52
1912.62 51
1912.72 49
1912.82 47
1912.92 44
1913.02 42
1913.12 42
1913.22 43
1913.32 45
1913.42 48
1913.52 53
1913.62 57
1913.72 62
1913.82 66
1913.92 70
1914.02 73
1914.12 76
1914.22 78
1914.32 79
1914.42 79
1914.52 79
1914.63 78
1914.73 78
1914.83 79
1914.93 81
1915.03 84
1915.13 88
1915.23 93
1915.33 99
1915.43 104
1915.53 109
1915.63 112
1915.73 114
1915.83 116
1915.93 116
1916.03 117
1916.13 117
1916.23 117
1916.33 117
1916.43 116
1916.53 114
1916.63 112
1916.73 111
1916.83 111
1916.93 112
1917.03 115
1917.13 120
1917.23 126
1917.33 133
1917.44 140
1917.54 148
1917.64 156
1917.74 163
1917.84 169
1917.94 174
1918.04 178
1918.14 180
1918.24 181
1918.34 180
1918.44 177
1918.54 173
1918.64 168
1918.74 163
1918.84 157
1918.94 153
1919.04 150
1919.14 149
1919.24 151
1919.34 156
1919.44 162
1919.54 169
1919.64 176
1919.75 182
1919.85 185
1919.95 185
1920.05 182
1920.15 175
1920.25 166
1920.35 155
1920.45 143
1920.55 132
1920.65 124
1920.75 118
1920.85 117
1920.95 120
1921.05 126
1921.15 136
1921.25 146
1921.35 155
1921.45 163
1921.55 167
1921.65 168
1921.75 166
1921.86 161
1921.96 154
1922.06 146
1922.16 137
1922.26 127
1922.36 119
1922.46 111
1922.56 105
1922.66 100
1922.76 96
1922.86 93
1922.96 92
1923.06 91
1923.16 90
1923.26 89
1923.36 89
1923.46 87
1923.56 85
1923.66 81
1923.77 76
1923.87 70
1923.97 64
1924.07 59
1924.17 56
1924.27 56
1924.37 58
1924.47 61
1924.57 64
1924.67 67
1924.77 69
1924.87 69
1924.97 68
1925.07 66
1925.17 63
1925.27 62
1925.37 60
1925.48 59
1925.58 57
1925.68 55
1925.78 52
1925.88 49
1925.98 46
1926.08 42
1926.18 39
1926.28 36
1926.38 34
1926.48 32
1926.58 33
1926.68 35
1926.78 40
1926.88 47
1926.98 55
1927.09 63
1927.19 70
1927.29 75
1927.39 77
1927.49 76
1927.59 74
1927.69 70
1927.79 67
1927.89 64
1927.99 63
1928.09 64
1928.19 64
1928.29 66
1928.39 66
1928.49 65
1928.60 63
1928.70 60
1928.80 57
1928.90 53
1929.00 50
1929.10 47
1929.20 46
1929.30 45
1929.40 45
1929.50 46
1929.60 48
1929.70 50
1929.80 53
1929.90 56
1930.01 60
1930.11 64
1930.21 68
1930.31 71
1930.41 74
1930.51 77
1930.61 81
1930.71 84
1930.81 88
1930.91 92
1931.01 95
1931.11 97
1931.21 98
1931.32 98
1931.42 97
1931.52 94
1931.62 89
1931.72 83
1931.82 75
1931.92 66
1932.02 57
1932.12 49
1932.22 43
1932.32 40
1932.42 41
1932.52 44
1932.63 51
1932.73 58
1932.83 66
1932.93 72
1933.03 76
1933.13 78
1933.23 78
1933.33 75
1933.43 70
1933.53 64
1933.63 57
1933.73 50
1933.83 43
1933.94 38
1934.04 34
1934.14 31
1934.24 30
1934.34 32
1934.44 35
1934.54 39
1934.64 45
1934.74 51
1934.84 57
1934.94 64
1935.05 70
1935.15 76
1935.25 81
1935.35 85
1935.45 88
1935.55 91
1935.65 92
1935.75 93
1935.85 93
1935.95 93
1936.05 93
1936.15 93
1936.26 94
1936.36 94
1936.46 94
1936.56 94
1936.66 92
1936.76 90
1936.86 88
1936.96 85
1937.06 82
1937.16 79
1937.26 77
1937.37 75
1937.47 73
1937.57 70
1937.67 66
1937.77 62
1937.87 56
1937.97 51
1938.07 47
1938.17 44
1938.27 43
1938.37 42
1938.48 43
1938.58 43
1938.68 44
1938.78 45
1938.88 46
1938.98 48
1939.08 50
1939.18 53
1939.28 57
1939.38 62
1939.49 67
1939.59 73
1939.69 79
1939.79 84
1939.89 88
1939.99 91
1940.09 91
1940.19 91
1940.29 89
1940.39 88
1940.50 88
1940.60 89
1940.70 92
1940.80 96
1940.90 101
1941.00 105
1941.10 108
1941.20 110
1941.30 111
1941.40 110
1941.51 109
1941.61 107
1941.71 106
1941.81 104
1941.91 103
1942.01 102
1942.11 102
1942.21 104
1942.31 106
1942.41 109
1942.52 113
1942.62 116
1942.72 120
1942.82 121
1942.92 121
1943.02 119
1943.12 115
1943.22 109
1943.32 102
1943.43 94
1943.53 86
1943.63 79
1943.73 74
1943.83 70
1943.93 68
1944.03 68
1944.13 70
1944.23 74
1944.34 80
1944.44 86
1944.54 92
1944.64 98
1944.74 102
1944.84 106
1944.94 108
1945.04 109
1945.14 108
1945.25 106
1945.35 102
1945.45 97
1945.55 90
1945.65 82
1945.75 74
1945.85 65
1945.95 58
1946.05 52
1946.16 47
1946.26 45
1946.36 46
1946.46 47
1946.56 51
1946.66 55
1946.76 59
1946.86 62
1946.96 63
1947.07 62
1947.17 58
1947.27 52
1947.37 43
1947.47 32
1947.57 22
1947.67 13
1947.77 7
1947.88 3
1947.98 3
1948.08 4
1948.18 7
1948.28 12
1948.38 17
1948.48 22
1948.58 28
1948.68 35
1948.79 41
1948.89 48
1948.99 53
1949.09 57
1949.19 59
1949.29 59
1949.39 58
1949.49 57
1949.60 55
1949.70 53
1949.80 53
1949.90 54
1950.00 55
1950.10 58
1950.20 61
1950.30 65
1950.41 69
1950.51 73
1950.61 76
1950.71 78
1950.81 79
1950.91 78
1951.01 75
1951.11 71
1951.22 66
1951.32 61
1951.42 58
1951.52 56
1951.62 55
1951.72 56
1951.82 55
1951.92 54
1952.03 51
1952.13 45
1952.23 39
1952.33 33
1952.43 27
1952.53 23
1952.63 20
1952.74 17
1952.84 15
1952.94 12
1953.04 8
1953.14 4
1953.24 0
1953.34 0
1953.44 0
1953.55 0
1953.65 0
1953.75 0
1953.85 0
1953.95 0
1954.05 1
1954.15 8
1954.26 18
1954.36 27
1954.46 37
1954.56 47
1954.66 55
1954.76 62
1954.86 67
1954.96 71
1955.07 72
1955.17 72
1955.27 70
1955.37 66
1955.47 61
1955.57 56
1955.67 51
1955.78 46
1955.88 43
1955.98 40
1956.08 40
1956.18 41
1956.28 43
1956.38 46
1956.49 50
1956.59 54
1956.69 59
1956.79 62
1956.89 65
1956.99 67
1957.09 67
1957.20 66
1957.30 64
1957.40 60
1957.50 56
1957.60 51
1957.70 47
1957.80 42
1957.91 37
1958.01 32
1958.11 27
1958.21 23
1958.31 19
1958.41 16
1958.51 15
1958.62 16
1958.72 17
1958.82 19
1958.92 21
1959.02 22
1959.12 22
1959.23 20
1959.33 18
1959.43 15
1959.53 12
1959.63 10
1959.73 10
1959.83 13
1959.94 18
1960.04 24
1960.14 33
1960.24 41
1960.34 48
1960.44 53
1960.54 56
1960.65 57
1960.75 56
1960.85 55
1960.95 54
1961.05 52
1961.15 51
1961.26 49
1961.36 46
1961.46 41
1961.56 36
1961.66 29
1961.76 23
1961.86 18
1961.97 14
1962.07 12
1962.17 11
1962.27 10
1962.37 10
1962.47 10
1962.58 9
1962.68 6
1962.78 3
1962.88 0
1962.98 0
1963.08 0
1963.19 0
1963.29 0
1963.39 0
1963.49 0
1963.59 2
1963.69 8
1963.79 15
1963.90 20
1964.00 24
1964.10 28
1964.20 31
1964.30 34
1964.40 36
1964.51 37
1964.61 38
1964.71 37
1964.81 36
1964.91 35
1965.01 34
1965.12 34
1965.22 35
1965.32 36
1965.42 38
1965.52 41
1965.62 43
1965.73 47
1965.83 50
1965.93 52
1966.03 54
1966.13 53
1966.23 52
1966.34 49
1966.44 45
1966.54 42
1966.64 39
1966.74 37
1966.84 38
1966.95 39
1967.05 41
1967.15 44
1967.25 46
1967.35 50
1967.45 53
1967.56 57
1967.66 61
1967.76 66
1967.86 70
1967.96 73
1968.06 75
1968.17 76
1968.27 76
1968.37 75
1968.47 73
1968.57 70
1968.67 66
1968.78 61
1968.88 54
1968.98 44
1969.08 33
1969.18 22
1969.29 11
1969.39 3
1969.49 0
1969.59 0
1969.69 2
1969.79 9
1969.90 18
1970.00 28
1970.10 36
1970.20 43
1970.30 48
1970.40 51
1970.51 53
1970.61 54
1970.71 54
1970.81 55
1970.91 57
1971.02 59
1971.12 60
1971.22 62
1971.32 63
1971.42 62
1971.52 61
1971.63 60
1971.73 60
1971.83 61
1971.93 63
1972.03 66
1972.13 70
1972.24 73
1972.34 76
1972.44 76
1972.54 75
1972.64 72
1972.75 68
1972.85 65
1972.95 64
1973.05 64
1973.15 67
1973.26 71
1973.36 75
1973.46 79
1973.56 80
1973.66 79
1973.76 75
1973.87 70
1973.97 64
1974.07 59
1974.17 55
1974.27 54
1974.38 54
1974.48 55
1974.58 55
1974.68 55
1974.78 52
1974.89 49
1974.99 44
1975.09 39
1975.19 36
1975.29 34
1975.39 33
1975.50 34
1975.60 36
1975.70 39
1975.80 42
1975.90 44
1976.01 45
1976.11 46
1976.21 45
1976.31 43
1976.41 39
1976.52 34
1976.62 28
1976.72 22
1976.82 17
1976.92 13
1977.03 12
1977.13 14
1977.23 20
1977.33 27
1977.43 35
1977.54 44
1977.64 50
1977.74 55
1977.84 57
1977.94 56
1978.04 53
1978.15 49
1978.25 45
1978.35 41
1978.45 39
1978.55 38
1978.66 40
1978.76 43
1978.86 48
1978.96 53
1979.06 60
1979.17 66
1979.27 71
1979.37 76
1979.47 80
1979.57 83
1979.68 87
1979.78 90
1979.88 94
1979.98 99
1980.08 103
1980.19 108
1980.29 112
1980.39 115
1980.49 117
1980.60 118
1980.70 118
1980.80 117
1980.90 114
1981.00 110
1981.11 105
1981.21 99
1981.31 92
1981.41 84
1981.51 77
1981.62 71
1981.72 65
1981.82 59
1981.92 54
1982.02 48
1982.13 40
1982.23 31
1982.33 21
1982.43 9
1982.53 0
1982.64 0
1982.74 0
1982.84 0
1982.94 0
1983.04 0
1983.15 0
1983.25 0
1983.35 5
1983.45 13
1983.56 20
1983.66 26
1983.76 31
1983.86 36
1983.96 41
1984.07 45
1984.17 48
1984.27 49
1984.37 49
1984.47 48
1984.58 46
1984.68 45
1984.78 46
1984.88 48
1984.99 51
1985.09 55
1985.19 60
1985.29 63
1985.39 65
1985.50 65
1985.60 64
1985.70 62
1985.80 59
1985.90 56
1986.01 53
1986.11 51
1986.21 48
1986.31 46
1986.42 43
1986.52 40
1986.62 36
1986.72 31
1986.82 25
1986.93 21
1987.03 17
1987.13 15
1987.23 16
1987.34 17
1987.44 20
1987.54 24
1987.64 28
1987.74 32
1987.85 36
1987.95 40
1988.05 44
1988.15 48
1988.26 52
1988.36 56
1988.46 59
1988.56 62
1988.66 65
1988.77 67
1988.87 69
1988.97 70
1989.07 69
1989.18 67
1989.28 64
1989.38 60
1989.48 57
1989.58 54
1989.69 52
1989.79 52
1989.89 52
1989.99 54
1990.10 55
1990.20 57
1990.30 59
1990.40 61
1990.51 65
1990.61 68
1990.71 73
1990.81 78
1990.91 83
1991.02 88
1991.12 93
1991.22 98
1991.32 103
1991.43 108
1991.53 114
1991.63 119
1991.73 124
1991.84 128
1991.94 130
1992.04 132
1992.14 131
1992.24 129
1992.35 125
1992.45 120
1992.55 113
1992.65 105
1992.76 97
1992.86 88
1992.96 80
1993.06 72
1993.17 65
1993.27 61
1993.37 58
1993.47 57
1993.58 58
1993.68 60
1993.78 63
1993.88 66
1993.98 70
1994.09 73
1994.19 77
1994.29 80
1994.39 83
1994.50 87
1994.60 92
1994.70 97
1994.80 103
1994.91 109
1995.01 113
1995.11 116
1995.21 117
1995.32 116
1995.42 115
1995.52 113
1995.62 112
1995.73 110
1995.83 107
1995.93 104
1996.03 99
1996.14 92
1996.24 85
1996.34 77
1996.44 70
1996.54 64
1996.65 59
1996.75 54
1996.85 50
1996.95 46
1997.06 42
1997.16 38
1997.26 34
1997.36 30
1997.47 26
1997.57 22
1997.67 19
1997.77 14
1997.88 10
1997.98 7
1998.08 3
1998.18 1
1998.29 0
1998.39 0
1998.49 0
1998.59 0
1998.70 0
1998.80 0
1998.90 0
1999.00 0
1999.11 1
1999.21 4
1999.31 8
1999.41 11
1999.52 12
1999.62 13
1999.72 13
1999.82 13
1999.93 13
2000.03 15
2000.13 18
2000.23 22
2000.34 27
2000.44 32
2000.54 36
2000.65 41
2000.75 45
2000.85 49
2000.95 53
2001.06 55
2001.16 56
2001.26 55
2001.36 53
2001.47 50
2001.57 47
2001.67 45
2001.77 44
2001.88 45
2001.98 47
2002.08 49
2002.18 49
2002.29 48
2002.39 44
2002.49 39
2002.59 33
2002.70 28
2002.80 24
2002.90 22
2003.00 22
2003.11 24
2003.21 27
2003.31 31
2003.41 34
2003.52 36
2003.62 36
2003.72 35
2003.83 33
2003.93 31
2004.03 29
2004.13 29
2004.24 30
2004.34 34
2004.44 40
2004.54 47
2004.65 55
2004.75 63
2004.85 70
2004.95 75
2005.06 79
2005.16 80
2005.26 79
2005.37 76
2005.47 72
2005.57 67
2005.67 61
2005.78 55
2005.88 49
2005.98 44
2006.08 38
2006.19 33
2006.29 29
2006.39 25
2006.49 22
2006.60 20
2006.70 20
2006.80 20
2006.91 21
2007.01 23
2007.11 25
2007.21 27
2007.32 30
2007.42 32
2007.52 36
2007.62 41
2007.73 49
2007.83 58
2007.93 69
2008.04 80
2008.14 88
2008.24 93
2008.34 93
2008.45 87
2008.55 78
2008.65 67
2008.75 56
2008.86 46
2008.96 38
2009.06 33
2009.17 28
2009.27 24
2009.37 19
2009.47 14
2009.58 8
2009.68 3
2009.78 0
2009.89 0
2009.99 3
2010.09 8
2010.19 16
2010.30 25
2010.40 33
2010.50 41
2010.61 47
2010.71 51
2010.81 53
2010.91 52
2011.02 50
2011.12 48
2011.22 44
2011.32 41
2011.43 37
2011.53 34
2011.63 31
2011.74 28
2011.84 27
2011.94 27
2012.04 27
2012.15 29
2012.25 30
2012.35 32
2012.46 32
2012.56 32
2012.66 31
2012.76 29
2012.87 26
2012.97 22
2013.07 17
2013.18 14
2013.28 11
2013.38 10
2013.48 13
2013.59 20
2013.69 29
2013.79 41
2013.90 51
2014.00 59
2014.10 64
2014.20 63
2014.31 58
2014.41 51
2014.51 42
2014.62 34
2014.72 27
2014.82 22
2014.93 18
2015.03 14
2015.13 11
2015.23 7
2015.34 3
2015.44 0
2015.54 0
2015.65 0
2015.75 0
2015.85 0
2015.95 0
2016.06 3
2016.16 8
2016.26 13
2016.37 16
2016.47 18
2016.57 18
2016.68 16
2016.78 13
2016.88 9
2016.98 6
2017.09 4
2017.19 2
2017.29 2
2017.40 2
2017.50 2
2017.60 3
2017.71 4
2017.81 5
2017.91 6
2018.01 8
2018.12 10
2018.22 13
2018.32 17
2018.43 22
2018.53 27
2018.63 32
2018.74 37
2018.84 41
2018.94 44
2019.04 46
2019.15 47
2019.25 47
2019.35 47
2019.46 45
2019.56 43
2019.66 41
2019.77 40
2019.87 39
2019.97 39
2020.07 40
2020.18 41
2020.28 44
2020.38 46
2020.49 47
2020.59 48
2020.69 47
2020.80 45
2020.90 42
2021.00 39
2021.11 35
2021.21 32
2021.31 30
2021.41 28
2021.52 28
2021.62 28
2021.72 30
2021.83 32
2021.93 35
2022.03 38
2022.14 42
2022.24 45
2022.34 47
2022.45 48
2022.55 49
2022.65 49
2022.75 48
2022.86 46
2022.96 43
2023.06 40
2023.17 35
2023.27 31
2023.37 25
2023.48 20
2023.58 14
2023.68 8
2023.79 2
2023.89 0
2023.99 0
2024.10 0
2024.20 0
2024.30 0
2024.40 0
2024.51 0
2024.61 0
2024.71 3
2024.82 9
2024.92 14
2025.02 19
2025.13 24
2025.23 27
2025.33 30
2025.44 31
2025.54 30
2025.64 28
2025.75 25
2025.85 21
2025.95 18
2026.06 15
2026.16 14
2026.26 15
2026.37 18
2026.47 21
2026.57 25
2026.68 30
2026.78 34
2026.88 38
2026.98 41
2027.09 43
2027.19 43
2027.29 42
2027.40 39
2027.50 36
2027.60 33
2027.71 31
2027.81 31
2027.91 32
2028.02 35
2028.12 40
2028.22 46
2028.33 52
2028.43 58
2028.53 62
2028.64 63
2028.74 61
2028.84 56
2028.95 48
2029.05 39
2029.15 30
2029.26 22
2029.36 18
2029.46 15
2029.57 15
2029.67 16
2029.77 17
2029.88 18
2029.98 18
2030.08 16
2030.19 15
2030.29 14
2030.39 13
2030.50 14
2030.60 17
2030.70 20
2030.81 26
2030.91 32
2031.01 39
2031.12 44
2031.22 48
2031.32 49
2031.43 46
2031.53 40
2031.63 32
2031.74 23
2031.84 14
2031.94 6
2032.05 0
2032.15 0
2032.25 0
2032.36 0
2032.46 0
2032.56 1
2032.67 5
2032.77 9
2032.87 13
2032.98 17
2033.08 19
2033.18 21
2033.29 23
2033.39 25
2033.49 27
2033.60 29
2033.70 33
2033.80 37
2033.91 41
2034.01 46
2034.11 50
2034.22 54
2034.32 57
2034.42 59
2034.53 59
2034.63 58
2034.73 54
2034.84 50
2034.94 43
2035.04 35
2035.15 28
2035.25 20
2035.35 14
2035.46 10
2035.56 8
2035.67 8
2035.77 9
2035.87 11
2035.98 13
2036.08 14
2036.18 15
2036.29 14
2036.39 13
2036.49 12
2036.60 12
2036.70 12
2036.80 12
2036.91 14
2037.01 17
2037.11 20
2037.22 23
2037.32 25
2037.42 26
2037.53 26
2037.63 24
2037.73 21
2037.84 17
2037.94 13
2038.05 9
2038.15 7
2038.25 5
2038.36 4
2038.46 4
2038.56 2
2038.67 1
2038.77 0
2038.87 0
2038.98 0
2039.08 0
2039.18 0
2039.29 0
2039.39 0
2039.49 3
2039.60 9
2039.70 17
2039.81 27
2039.91 37
2040.01 49
2040.12 62
2040.22 76
2040.32 91
2040.43 106
2040.53 122
2040.63 138
2040.74 154
2040.84 170
2040.94 186
2041.05 202
2041.15 217
2041.26 231
2041.36 243
2041.46 253
2041.57 260
2041.67 265
2041.77 268
2041.88 270
2041.98 272
2042.08 274
2042.19 277
2042.29 280
2042.39 283
2042.50 285
2042.60 286
2042.71 286
2042.81 284
2042.91 282
2043.02 278
2043.12 275
2043.22 272
2043.33 270
2043.43 269
2043.53 268
2043.64 266
2043.74 263
2043.85 257
2043.95 248
2044.05 237
2044.16 224
2044.26 210
2044.36 196
2044.47 183
2044.57 171
2044.68 161
2044.78 153
2044.88 146
2044.99 139
2045.09 132
2045.19 125
2045.30 117
2045.40 107
2045.50 96
2045.61 84
2045.71 72
2045.82 60
2045.92 51
2046.02 42
2046.13 36
2046.23 32
2046.33 29
2046.44 28
2046.54 27
2046.65 28
2046.75 32
2046.85 37
2046.96 44
2047.06 51
2047.16 60
2047.27 67
2047.37 72
2047.48 74
2047.58 73
2047.68 69
2047.79 64
2047.89 57
2047.99 51
2048.10 46
2048.20 44
2048.31 44
2048.41 48
2048.51 53
2048.62 59
2048.72 66
2048.82 71
2048.93 74
2049.03 75
2049.14 74
2049.24 72
2049.34 69
2049.45 66
2049.55 63
2049.65 60
2049.76 57
2049.86 53
2049.97 49
2050.07 44
2050.17 39
2050.28 34
2050.38 30
2050.48 26
2050.59 23
2050.69 20
2050.80 18
2050.90 15
2051.00 13
2051.11 12
2051.21 11
2051.32 12
2051.42 14
2051.52 17
2051.63 21
2051.73 25
2051.83 28
2051.94 30
2052.04 29
2052.15 26
2052.25 20
2052.35 14
2052.46 7
2052.56 3
2052.67 0
2052.77 0
2052.87 1
2052.98 4
2053.08 6
2053.19 8
2053.29 8
2053.39 7
2053.50 5
2053.60 1
2053.70 0
2053.81 0
2053.91 0
2054.02 0
2054.12 0
2054.22 0
2054.33 0
2054.43 1
2054.54 7
2054.64 13
2054.74 21
2054.85 30
2054.95 39
2055.06 47
2055.16 55
2055.26 60
2055.37 63
2055.47 62
2055.58 57
2055.68 50
2055.78 41
2055.89 31
2055.99 23
2056.10 17
2056.20 14
2056.30 15
2056.41 19
2056.51 24
2056.62 31
2056.72 37
2056.82 43
2056.93 46
2057.03 48
2057.14 48
2057.24 48
2057.34 47
2057.45 45
2057.55 44
2057.66 43
2057.76 41
2057.86 39
2057.97 37
2058.07 35
2058.18 34
2058.28 33
2058.38 34
2058.49 35
2058.59 38
2058.70 41
2058.80 45
2058.90 47
2059.01 48
2059.11 48
2059.22 47
2059.32 44
2059.42 42
2059.53 40
2059.63 38
2059.74 37
2059.84 37
2059.94 37
2060.05 38
2060.15 39
2060.26 40
2060.36 43
2060.46 46
2060.57 50
2060.67 54
2060.78 57
2060.88 59
2060.98 59
2061.09 60
2061.19 60
2061.30 62
2061.40 64
2061.51 68
2061.61 71
2061.71 74
2061.82 75
2061.92 74
2062.03 73
2062.13 71
2062.23 70
2062.34 69
2062.44 68
2062.55 66
2062.65 63
2062.75 59
2062.86 54
2062.96 48
2063.07 43
2063.17 39
2063.28 38
2063.38 39
2063.48 42
2063.59 46
2063.69 51
2063.80 56
2063.90 61
2064.00 65
2064.11 70
2064.21 74
2064.32 77
2064.42 81
2064.53 83
2064.63 84
2064.73 85
2064.84 87
2064.94 88
2065.05 91
2065.15 94
2065.25 97
2065.36 100
2065.46 101
2065.57 101
2065.67 100
2065.78 99
2065.88 98
2065.98 98
2066.09 100
2066.19 101
2066.30 101
2066.40 100
2066.50 97
2066.61 92
2066.71 86
2066.82 80
2066.92 74
2067.03 69
2067.13 65
2067.23 61
2067.34 58
2067.44 55
2067.55 53
2067.65 50
2067.76 48
2067.86 46
2067.96 42
2068.07 39
2068.17 35
2068.28 32
2068.38 30
2068.49 29
2068.59 30
2068.69 31
2068.80 34
2068.90 37
2069.01 39
2069.11 41
2069.22 41
2069.32 39
2069.42 36
2069.53 31
2069.63 24
2069.74 15
2069.84 7
2069.95 0
2070.05 0
2070.15 0
2070.26 0
2070.36 0
2070.47 0
2070.57 0
2070.68 0
2070.78 2
2070.88 6
2070.99 8
2071.09 10
2071.20 10
2071.30 9
2071.41 7
2071.51 4
2071.62 1
2071.72 0
2071.82 0
2071.93 0
2072.03 0
2072.14 0
2072.24 1
2072.35 1
2072.45 2
2072.55 2
2072.66 3
2072.76 4
2072.87 7
2072.97 10
2073.08 14
2073.18 19
2073.29 25
2073.39 31
2073.49 36
2073.60 41
2073.70 45
2073.81 48
2073.91 51
2074.02 52
2074.12 54
2074.23 56
2074.33 59
2074.43 63
2074.54 68
2074.64 72
2074.75 76
2074.85 78
2074.96 77
2075.06 74
2075.16 68
2075.27 62
2075.37 56
2075.48 52
2075.58 51
2075.69 53
2075.79 58
2075.90 64
2076.00 70
2076.11 74
2076.21 76
2076.31 75
2076.42 70
2076.52 63
2076.63 55
2076.73 47
2076.84 39
2076.94 32
2077.05 28
2077.15 26
2077.25 26
2077.36 29
2077.46 33
2077.57 37
2077.67 40
2077.78 42
2077.88 40
2077.99 36
2078.09 30
2078.20 21
2078.30 12
2078.40 4
2078.51 0
2078.61 0
2078.72 0
2078.82 0
2078.93 0
2079.03 0
2079.14 0
2079.24 0
2079.34 4
2079.45 10
2079.55 15
2079.66 18
2079.76 19
2079.87 19
2079.97 17
2080.08 15
2080.18 12
2080.29 10
2080.39 8
2080.50 8
2080.60 8
2080.70 10
2080.81 13
2080.91 17
2081.02 23
2081.12 30
2081.23 37
2081.33 45
2081.44 54
2081.54 64
2081.65 74
2081.75 84
2081.85 93
2081.96 99
2082.06 103
2082.17 103
2082.27 99
2082.38 93
2082.48 85
2082.59 75
2082.69 64
2082.80 52
2082.90 41
2083.01 30
2083.11 20
2083.22 12
2083.32 7
2083.42 4
2083.53 4
2083.63 6
2083.74 11
2083.84 19
2083.95 28
2084.05 39
2084.16 50
2084.26 61
2084.37 71
2084.47 78
2084.58 83
2084.68 86
2084.79 88
2084.89 89
2084.99 89
2085.10 90
2085.20 89
2085.31 89
2085.41 87
2085.52 84
2085.62 81
2085.73 77
2085.83 74
2085.94 71
2086.04 69
2086.15 68
2086.25 68
2086.36 68
2086.46 68
2086.57 67
2086.67 65
2086.77 63
2086.88 59
2086.98 55
2087.09 52
2087.19 48
2087.30 45
2087.40 42
2087.51 40
2087.61 38
2087.72 36
2087.82 34
2087.93 31
2088.03 27
2088.14 22
2088.24 18
2088.35 13
2088.45 10
2088.56 8
2088.66 8
2088.77 8
2088.87 8
2088.97 8
2089.08 8
2089.18 6
2089.29 4
2089.39 2
2089.50 1
2089.60 0
2089.71 0
2089.81 1
2089.92 1
2090.02 1
2090.13 0
2090.23 0
2090.34 0
2090.44 0
2090.55 0
2090.65 0
2090.76 1
2090.86 4
2090.97 8
2091.07 12
2091.18 16
2091.28 19
2091.39 21
2091.49 24
2091.60 26
2091.70 27
2091.81 28
2091.91 28
2092.01 28
2092.12 27
2092.22 27
2092.33 26
2092.43 26
2092.54 25
2092.64 24
2092.75 23
2092.85 21
2092.96 20
2093.06 20
2093.17 21
2093.27 23
2093.38 25
2093.48 26
2093.59 27
2093.69 27
2093.80 27
2093.90 27
2094.01 29
2094.11 34
2094.22 40
2094.32 48
2094.43 56
2094.53 63
2094.64 67
2094.74 68
2094.85 66
2094.95 63
2095.06 60
2095.16 58
2095.27 57
2095.37 58
2095.48 61
2095.58 63
2095.69 64
2095.79 63
2095.90 61
2096.00 57
2096.11 52
2096.21 48
2096.32 45
2096.42 44
2096.53 46
2096.63 51
2096.74 59
2096.84 69
2096.95 80
2097.05 92
2097.16 101
2097.26 109
2097.37 113
2097.47 113
2097.58 110
2097.68 105
2097.79 98
2097.89 91
2098.00 85
2098.10 79
2098.21 75
2098.31 73
2098.42 72
2098.52 71
2098.63 69
2098.73 67
2098.84 63
2098.94 59
2099.05 55
2099.15 50
2099.26 47
2099.36 44
2099.47 43
2099.57 41
2099.68 40
2099.78 39
2099.89 37
2099.99 35
2100.10 32
2100.20 30
2100.31 27
2100.41 26
2100.52 25
2100.62 25
2100.73 25
2100.83 27
2100.94 29
2101.04 31
2101.15 34
2101.25 37
2101.36 41
2101.46 44
2101.57 48
2101.67 51
2101.78 54
2101.88 57
2101.99 58
2102.09 58
2102.20 57
2102.30 54
2102.41 50
2102.52 47
2102.62 44
2102.73 43
2102.83 44
2102.94 46
2103.04 48
2103.15 50
2103.25 50
2103.36 49
2103.46 47
2103.57 43
2103.67 40
2103.78 37
2103.88 34
2103.99 33
2104.09 31
2104.20 30
2104.30 29
2104.41 28
2104.51 28
2104.62 29
2104.72 31
2104.83 33
2104.93 34
2105.04 35
2105.14 35
2105.25 35
2105.35 34
2105.46 34
2105.57 35
2105.67 37
2105.78 39
2105.88 42
2105.99 43
2106.09 42
2106.20 39
2106.30 33
2106.41 27
2106.51 21
2106.62 16
2106.72 13
2106.83 12
2106.93 13
2107.04 15
2107.14 19
2107.25 23
2107.35 27
2107.46 30
2107.56 33
2107.67 35
2107.78 36
2107.88 37
2107.99 38
2108.09 40
2108.20 41
2108.30 42
2108.41 43
2108.51 43
2108.62 41
2108.72 36
2108.83 30
2108.93 22
2109.04 14
2109.14 6
2109.25 0
2109.35 0
2109.46 0
2109.56 0
2109.67 0
2109.78 0
2109.88 0
2109.99 0
2110.09 0
2110.20 5
2110.30 15
2110.41 25
2110.51 34
2110.62 42
2110.72 49
2110.83 55
2110.93 60
2111.04 64
2111.14 70
2111.25 75
2111.36 80
2111.46 83
2111.57 83
2111.67 79
2111.78 73
2111.88 66
2111.99 57
2112.09 50
2112.20 45
2112.30 42
2112.41 41
2112.51 41
2112.62 40
2112.73 39
2112.83 38
2112.94 37
2113.04 38
2113.15 41
2113.25 46
2113.36 55
2113.46 65
2113.57 76
2113.67 87
2113.78 96
2113.88 103
2113.99 107
2114.10 110
2114.20 110
2114.31 108
2114.41 104
2114.52 99
2114.62 93
2114.73 86
2114.83 79
2114.94 74
2115.04 70
2115.15 68
2115.26 67
2115.36 67
2115.47 67
2115.57 67
2115.68 66
2115.78 65
2115.89 64
2115.99 62
2116.10 62
2116.20 62
2116.31 61
2116.42 61
2116.52 61
2116.63 61
2116.73 61
2116.84 60
2116.94 60
2117.05 61
2117.15 61
2117.26 62
2117.36 63
2117.47 65
2117.58 66
2117.68 66
2117.79 64
2117.89 61
2118.00 57
2118.10 51
2118.21 44
2118.31 38
2118.42 33
2118.53 29
2118.63 27
2118.74 27
2118.84 29
2118.95 32
2119.05 34
2119.16 37
2119.26 38
2119.37 40
2119.48 41
2119.58 41
2119.69 41
2119.79 39
2119.90 36
2120.00 31
2120.11 24
2120.21 15
2120.32 5
2120.43 0
2120.53 0
2120.64 0
2120.74 0
2120.85 0
2120.95 0
2121.06 7
2121.16 18
2121.27 30
2121.38 41
2121.48 50
2121.59 57
2121.69 62
2121.80 65
2121.90 66
2122.01 64
2122.12 61
2122.22 57
2122.33 52
2122.43 47
2122.54 43
2122.64 41
2122.75 40
2122.85 39
2122.96 39
2123.07 40
2123.17 41
2123.28 43
2123.38 46
2123.49 49
2123.59 52
2123.70 54
2123.81 54
2123.91 52
2124.02 49
2124.12 44
2124.23 37
2124.33 30
2124.44 23
2124.55 17
2124.65 13
2124.76 10
2124.86 9
2124.97 9
2125.07 10
2125.18 12
2125.29 13
2125.39 13
2125.50 13
2125.60 13
2125.71 12
2125.81 13
2125.92 15
2126.03 20
2126.13 26
2126.24 33
2126.34 42
2126.45 50
2126.55 57
2126.66 63
2126.77 67
2126.87 71
2126.98 74
2127.08 78
2127.19 82
2127.29 88
2127.40 93
2127.51 98
2127.61 102
2127.72 104
2127.82 103
2127.93 100
2128.03 94
2128.14 86
2128.25 77
2128.35 68
2128.46 58
2128.56 50
2128.67 42
2128.77 35
2128.88 29
2128.99 26
2129.09 24
2129.20 25
2129.30 27
2129.41 30
2129.52 33
2129.62 37
2129.73 40
2129.83 45
2129.94 49
2130.04 55
2130.15 62
2130.26 69
2130.36 78
2130.47 86
2130.57 93
2130.68 99
2130.79 103
2130.89 106
2131.00 106
2131.10 106
2131.21 104
2131.31 102
2131.42 100
2131.53 97
2131.63 92
2131.74 87
2131.84 79
2131.95 69
2132.06 58
2132.16 46
2132.27 34
2132.37 23
2132.48 15
2132.58 11
2132.69 10
2132.80 13
2132.90 19
2133.01 26
2133.11 33
2133.22 37
2133.33 37
2133.43 33
2133.54 24
2133.64 13
2133.75 1
2133.86 0
2133.96 0
2134.07 0
2134.17 0
2134.28 0
2134.39 0
2134.49 0
2134.60 2
2134.70 9
2134.81 15
2134.91 20
2135.02 25
2135.13 30
2135.23 36
2135.34 42
2135.44 49
2135.55 56
2135.66 63
2135.76 69
2135.87 73
2135.97 77
2136.08 79
2136.19 79
2136.29 77
2136.40 74
2136.50 71
2136.61 67
2136.72 64
2136.82 61
2136.93 59
2137.03 57
2137.14 56
2137.25 55
2137.35 54
2137.46 54
2137.56 55
2137.67 58
2137.78 63
2137.88 71
2137.99 79
2138.09 89
2138.20 97
2138.31 103
2138.41 107
2138.52 107
2138.62 105
2138.73 101
2138.84 98
2138.94 96
2139.05 97
2139.15 99
2139.26 102
2139.37 104
2139.47 105
2139.58 104
2139.68 101
2139.79 94
2139.90 87
2140.00 79
2140.11 71
2140.22 65
2140.32 60
2140.43 57
2140.53 56
2140.64 56
2140.75 58
2140.85 61
2140.96 64
2141.06 66
2141.17 68
2141.28 69
2141.38 68
2141.49 66
2141.59 64
2141.70 61
2141.81 60
2141.91 60
2142.02 62
2142.12 64
2142.23 68
2142.34 71
2142.44 75
2142.55 79
2142.66 82
2142.76 85
2142.87 87
2142.97 88
2143.08 88
2143.19 88
2143.29 88
2143.40 88
2143.50 89
2143.61 90
2143.72 92
2143.82 94
2143.93 94
2144.04 93
2144.14 88
2144.25 80
2144.35 70
2144.46 58
2144.57 47
2144.67 37
2144.78 30
2144.88 26
2144.99 26
2145.10 28
2145.20 32
2145.31 36
2145.42 41
2145.52 46
2145.63 51
2145.73 56
2145.84 62
2145.95 68
2146.05 74
2146.16 81
2146.27 88
2146.37 94
2146.48 98
2146.58 101
2146.69 102
2146.80 102
2146.90 101
2147.01 99
2147.12 97
2147.22 96
2147.33 95
2147.43 94
2147.54 93
2147.65 93
2147.75 92
2147.86 93
2147.97 94
2148.07 96
2148.18 98
2148.28 100
2148.39 101
2148.50 100
2148.60 97
2148.71 91
2148.82 84
2148.92 75
2149.03 67
2149.13 61
2149.24 55
2149.35 52
2149.45 50
2149.56 49
2149.67 49
2149.77 51
2149.88 55
2149.98 61
2150.09 69
2150.20 79
2150.30 91
2150.41 103
2150.52 113
2150.62 121
2150.73 127
2150.84 129
2150.94 128
2151.05 125
2151.15 119
2151.26 111
2151.37 102
2151.47 93
2151.58 83
2151.69 73
2151.79 66
2151.90 60
2152.01 56
2152.11 55
2152.22 55
2152.32 55
2152.43 56
2152.54 56
2152.64 57
2152.75 57
2152.86 58
2152.96 61
2153.07 64
2153.18 69
2153.28 75
2153.39 81
2153.49 86
2153.60 91
2153.71 96
2153.81 100
2153.92 104
2154.03 108
2154.13 113
2154.24 116
2154.35 119
2154.45 120
2154.56 118
2154.67 115
2154.77 109
2154.88 103
2154.98 97
2155.09 92
2155.20 89
2155.30 88
2155.41 88
2155.52 90
2155.62 93
2155.73 95
2155.84 97
2155.94 97
2156.05 97
2156.16 96
2156.26 95
2156.37 94
2156.47 92
2156.58 90
2156.69 86
2156.79 81
2156.90 73
2157.01 64
2157.11 55
2157.22 47
2157.33 41
2157.43 37
2157.54 37
2157.65 39
2157.75 43
2157.86 46
2157.97 49
2158.07 49
2158.18 47
2158.29 42
2158.39 37
2158.50 30
2158.60 25
2158.71 20
2158.82 16
2158.92 14
2159.03 13
2159.14 14
2159.24 17
2159.35 21
2159.46 26
2159.56 32
2159.67 37
2159.78 43
2159.88 47
2159.99 51
2160.10 53
2160.20 54
2160.31 53
2160.42 52
2160.52 49
2160.63 47
2160.74 45
2160.84 44
2160.95 45
2161.06 46
2161.16 49
2161.27 52
2161.38 54
2161.48 55
2161.59 55
2161.70 55
2161.80 55
2161.91 56
2162.02 57
2162.12 60
2162.23 63
2162.33 67
2162.44 70
2162.55 72
2162.65 74
2162.76 76
2162.87 77
2162.97 78
2163.08 78
2163.19 78
2163.29 79
2163.40 80
2163.51 82
2163.61 86
2163.72 92
2163.83 99
2163.93 106
2164.04 112
2164.15 116
2164.25 116
2164.36 113
2164.47 107
2164.57 99
2164.68 91
2164.79 83
2164.89 76
2165.00 71
2165.11 67
2165.21 64
2165.32 61
2165.43 58
2165.53 55
2165.64 52
2165.75 49
2165.85 46
2165.96 44
2166.07 42
2166.17 40
2166.28 38
2166.39 34
2166.50 30
2166.60 25
2166.71 20
2166.82 15
2166.92 10
2167.03 4
2167.14 0
2167.24 0
2167.35 0
2167.46 0
2167.56 0
2167.67 0
2167.78 0
2167.88 0
2167.99 4
2168.10 15
2168.20 26
2168.31 35
2168.42 42
2168.52 48
2168.63 53
2168.74 57
2168.84 61
2168.95 63
2169.06 64
2169.16 64
2169.27 61
2169.38 56
2169.48 50
2169.59 43
2169.70 36
2169.80 30
2169.91 25
2170.02 22
2170.13 20
2170.23 19
2170.34 19
2170.45 19
2170.55 21
2170.66 25
2170.77 31
2170.87 39
2170.98 49
2171.09 59
2171.19 68
2171.30 75
2171.41 79
2171.51 80
2171.62 79
2171.73 76
2171.83 72
2171.94 70
2172.05 68
2172.15 68
2172.26 69
2172.37 70
2172.48 71
2172.58 71
2172.69 71
2172.80 71
2172.90 71
2173.01 71
2173.12 72
2173.22 73
2173.33 75
2173.44 76
2173.54 77
2173.65 77
2173.76 76
2173.87 74
2173.97 70
2174.08 65
2174.19 60
2174.29 56
2174.40 53
2174.51 52
2174.61 51
2174.72 51
2174.83 51
2174.93 51
2175.04 51
2175.15 51
2175.26 52
2175.36 56
2175.47 60
2175.58 66
2175.68 72
2175.79 76
2175.90 78
2176.00 78
2176.11 74
2176.22 70
2176.32 64
2176.43 59
2176.54 53
2176.65 48
2176.75 43
2176.86 38
2176.97 33
2177.07 29
2177.18 27
2177.29 27
2177.39 28
2177.50 29
2177.61 31
2177.72 32
2177.82 32
2177.93 30
2178.04 26
2178.14 22
2178.25 18
2178.36 15
2178.46 11
2178.57 9
2178.68 7
2178.79 5
2178.89 4
2179.00 2
2179.11 0
2179.21 0
2179.32 0
2179.43 0
2179.53 3
2179.64 9
2179.75 17
2179.86 26
2179.96 35
2180.07 44
2180.18 52
2180.28 59
2180.39 64
2180.50 68
2180.61 71
2180.71 74
2180.82 77
2180.93 79
2181.03 81
2181.14 82
2181.25 82
2181.35 81
2181.46 79
2181.57 77
2181.68 74
2181.78 72
2181.89 71
2182.00 71
2182.10 70
2182.21 70
2182.32 68
2182.43 66
2182.53 64
2182.64 61
2182.75 57
2182.85 54
2182.96 52
2183.07 51
2183.18 50
2183.28 49
2183.39 48
2183.50 47
2183.60 46
2183.71 45
2183.82 45
2183.93 45
2184.03 46
2184.14 49
2184.25 52
2184.35 56
2184.46 58
2184.57 58
2184.68 56
2184.78 51
2184.89 44
2185.00 36
2185.10 28
2185.21 23
2185.32 20
2185.43 19
2185.53 20
2185.64 21
2185.75 23
2185.85 26
2185.96 28
2186.07 31
2186.18 35
2186.28 40
2186.39 46
2186.50 54
2186.61 62
2186.71 70
2186.82 79
2186.93 86
2187.03 93
2187.14 98
2187.25 101
2187.36 102
2187.46 100
2187.57 95
2187.68 89
2187.78 81
2187.89 74
2188.00 68
2188.11 65
2188.21 66
2188.32 71
2188.43 79
2188.54 89
2188.64 99
2188.75 108
2188.86 115
2188.96 118
2189.07 118
2189.18 114
2189.29 106
2189.39 98
2189.50 88
2189.61 78
2189.72 69
2189.82 61
2189.93 55
2190.04 51
2190.14 48
2190.25 46
2190.36 44
2190.47 42
2190.57 41
2190.68 40
2190.79 40
2190.90 40
2191.00 40
2191.11 39
2191.22 38
2191.33 37
2191.43 36
2191.54 35
2191.65 36
2191.75 37
2191.86 38
2191.97 40
2192.08 41
2192.18 42
2192.29 41
2192.40 41
2192.51 40
2192.61 41
2192.72 42
2192.83 45
2192.94 49
2193.04 53
2193.15 58
2193.26 61
2193.36 64
2193.47 65
2193.58 66
2193.69 66
2193.79 67
2193.90 68
2194.01 69
2194.12 71
2194.22 74
2194.33 76
2194.44 78
2194.55 79
2194.65 78
2194.76 74
2194.87 68
2194.98 60
2195.08 51
2195.19 41
2195.30 32
2195.41 23
2195.51 17
2195.62 13
2195.73 11
2195.84 12
2195.94 15
2196.05 17
2196.16 19
2196.27 19
2196.37 19
2196.48 17
2196.59 17
2196.69 18
2196.80 21
2196.91 27
2197.02 34
2197.12 42
2197.23 50
2197.34 58
2197.45 64
2197.55 69
2197.66 74
2197.77 79
2197.88 83
2197.98 87
2198.09 90
2198.20 91
2198.31 89
2198.41 86
2198.52 81
2198.63 75
2198.74 68
2198.84 63
2198.95 58
2199.06 54
2199.17 52
2199.27 52
2199.38 53
2199.49 56
2199.60 59
2199.70 64
2199.81 69
2199.92 75
2200.03 80
2200.14 84
2200.24 86
2200.35 88
2200.46 88
2200.57 88
2200.67 88
2200.78 88
2200.89 88
2201.00 89
2201.10 91
2201.21 93
2201.32 95
2201.43 98
2201.53 100
2201.64 102
2201.75 103
2201.86 103
2201.96 100
2202.07 96
2202.18 91
2202.29 85
2202.39 81
2202.50 78
2202.61 77
2202.72 77
2202.82 77
2202.93 78
2203.04 77
2203.15 76
2203.26 75
2203.36 74
2203.47 75
2203.58 78
2203.69 83
2203.79 88
2203.90 93
2204.01 95
2204.12 95
2204.22 92
2204.33 86
2204.44 81
2204.55 77
2204.65 77
2204.76 80
2204.87 87
2204.98 94
2205.09 102
2205.19 107
2205.30 109
2205.41 107
2205.52 102
2205.62 96
2205.73 88
2205.84 80
2205.95 73
2206.05 65
2206.16 59
2206.27 55
2206.38 54
2206.48 56
2206.59 61
2206.70 68
2206.81 76
2206.92 83
2207.02 87
2207.13 89
2207.24 88
2207.35 86
2207.45 84
2207.56 83
2207.67 83
2207.78 84
2207.89 84
2207.99 82
2208.10 79
2208.21 73
2208.32 66
2208.42 59
2208.53 54
2208.64 51
2208.75 50
2208.86 51
2208.96 52
2209.07 53
2209.18 54
2209.29 55
2209.39 55
2209.50 56
2209.61 58
2209.72 59
2209.82 60
2209.93 59
2210.04 57
2210.15 52
2210.26 47
2210.36 42
2210.47 39
2210.58 39
2210.69 42
2210.80 47
2210.90 55
2211.01 62
2211.12 69
2211.23 72
2211.33 71
2211.44 67
2211.55 59
2211.66 49
2211.77 40
2211.87 33
2211.98 29
2212.09 30
2212.20 35
2212.30 41
2212.41 48
2212.52 54
2212.63 58
2212.74 60
2212.84 59
2212.95 56
2213.06 53
2213.17 51
2213.28 50
2213.38 51
2213.49 54
2213.60 59
2213.71 65
2213.81 72
2213.92 78
2214.03 81
2214.14 82
2214.25 80
2214.35 75
2214.46 68
2214.57 61
2214.68 55
2214.79 50
2214.89 47
2215.00 45
2215.11 45
2215.22 44
2215.33 43
2215.43 40
2215.54 36
2215.65 31
2215.76 27
2215.86 23
2215.97 22
2216.08 24
2216.19 29
2216.30 37
2216.40 48
2216.51 60
2216.62 72
2216.73 82
2216.84 89
2216.94 94
2217.05 95
2217.16 93
2217.27 90
2217.38 85
2217.48 79
2217.59 73
2217.70 66
2217.81 60
2217.92 52
2218.02 46
2218.13 39
2218.24 34
2218.35 31
2218.46 28
2218.56 28
2218.67 28
2218.78 28
2218.89 28
2219.00 27
2219.10 25
2219.21 21
2219.32 17
2219.43 12
2219.54 6
2219.64 2
2219.75 0
2219.86 0
2219.97 0
2220.08 0
2220.18 5
2220.29 9
2220.40 13
2220.51 16
2220.62 16
2220.72 15
2220.83 13
2220.94 11
2221.05 8
2221.16 7
2221.26 6
2221.37 4
2221.48 2
2221.59 0
2221.70 0
2221.81 0
2221.91 0
2222.02 0
2222.13 3
2222.24 8
2222.35 13
2222.45 18
2222.56 21
2222.67 21
2222.78 19
2222.89 16
2222.99 11
2223.10 5
2223.21 0
2223.32 0
2223.43 0
2223.53 0
2223.64 0
2223.75 0
2223.86 0
2223.97 0
2224.08 0
2224.18 6
2224.29 15
2224.40 23
2224.51 32
2224.62 39
2224.72 46
2224.83 53
2224.94 59
2225.05 65
2225.16 69
2225.26 72
2225.37 73
2225.48 72
2225.59 67
2225.70 61
2225.81 52
2225.91 44
2226.02 36
2226.13 29
2226.24 25
2226.35 23
2226.45 24
2226.56 27
2226.67 32
2226.78 39
2226.89 47
2227.00 55
2227.10 64
2227.21 71
2227.32 77
2227.43 81
2227.54 82
2227.65 82
2227.75 79
2227.86 76
2227.97 73
2228.08 70
2228.19 69
2228.29 68
2228.40 68
2228.51 69
2228.62 69
2228.73 69
2228.84 68
2228.94 67
2229.05 66
2229.16 65
2229.27 64
2229.38 64
2229.49 65
2229.59 67
2229.70 70
2229.81 74
2229.92 81
2230.03 89
2230.13 99
2230.24 110
2230.35 122
2230.46 132
2230.57 142
2230.68 149
2230.78 155
2230.89 157
2231.00 157
2231.11 155
2231.22 153
2231.33 151
2231.43 149
2231.54 150
2231.65 152
2231.76 158
2231.87 167
2231.98 179
2232.08 194
2232.19 212
2232.30 233
2232.41 255
2232.52 276
2232.63 296
2232.73 313
2232.84 325
2232.95 333
2233.06 336
2233.17 336
2233.28 335
2233.38 333
2233.49 331
2233.60 331
2233.71 331
2233.82 332
2233.93 333
2234.03 333
2234.14 332
2234.25 330
2234.36 326
2234.47 322
2234.58 316
2234.68 310
2234.79 303
2234.90 294
2235.01 284
2235.12 272
2235.23 260
2235.34 247
2235.44 235
2235.55 225
2235.66 218
2235.77 213
2235.88 210
2235.99 209
2236.09 208
2236.20 208
2236.31 206
2236.42 202
2236.53 195
2236.64 187
2236.74 179
2236.85 170
2236.96 163
2237.07 159
2237.18 157
2237.29 157
2237.40 157
2237.50 156
2237.61 153
2237.72 149
2237.83 142
2237.94 136
2238.05 130
2238.15 126
2238.26 125
2238.37 125
2238.48 127
2238.59 130
2238.70 133
2238.81 136
2238.91 139
2239.02 142
2239.13 145
2239.24 149
2239.35 153
2239.46 155
2239.56 157
2239.67 156
2239.78 153
2239.89 148
2240.00 142
2240.11 133
2240.22 124
2240.32 115
2240.43 106
2240.54 99
2240.65 95
2240.76 94
2240.87 98
2240.98 104
2241.08 112
2241.19 121
2241.30 127
2241.41 129
2241.52 128
2241.63 123
2241.74 115
2241.84 105
2241.95 96
2242.06 86
2242.17 77
2242.28 69
2242.39 60
2242.50 52
2242.60 43
2242.71 35
2242.82 27
2242.93 22
2243.04 20
2243.15 20
2243.26 23
2243.36 28
2243.47 35
2243.58 43
2243.69 51
2243.80 57
2243.91 61
2244.02 63
2244.12 63
2244.23 62
2244.34 61
2244.45 63
2244.56 67
2244.67 74
2244.78 84
2244.88 96
2244.99 106
2245.10 114
2245.21 118
2245.32 118
2245.43 113
2245.54 107
2245.65 100
2245.75 94
2245.86 91
2245.97 91
2246.08 94
2246.19 97
2246.30 100
2246.41 101
2246.51 99
2246.62 93
2246.73 85
2246.84 75
2246.95 66
2247.06 59
2247.17 54
2247.28 51
2247.38 49
2247.49 48
2247.60 47
2247.71 45
2247.82 44
2247.93 42
2248.04 41
2248.15 41
2248.25 42
2248.36 44
2248.47 46
2248.58 48
2248.69 51
2248.80 53
2248.91 53
2249.01 53
2249.12 51
2249.23 49
2249.34 45
2249.45 43
2249.56 42
2249.67 43
2249.78 47
2249.88 51
2249.99 55
2250.10 59
2250.21 60
2250.32 59
2250.43 57
2250.54 55
2250.65 53
2250.76 54
2250.86 57
2250.97 62
2251.08 68
2251.19 73
2251.30 77
2251.41 80
2251.52 80
2251.63 79
2251.73 78
2251.84 77
2251.95 77
2252.06 78
2252.17 79
2252.28 81
2252.39 83
2252.50 85
2252.60 86
2252.71 86
2252.82 85
2252.93 85
2253.04 85
2253.15 86
2253.26 87
2253.37 88
2253.48 89
2253.58 90
2253.69 90
2253.80 88
2253.91 86
2254.02 84
2254.13 82
2254.24 82
2254.35 83
2254.45 87
2254.56 93
2254.67 99
2254.78 105
2254.89 109
2255.00 112
2255.11 112
2255.22 109
2255.33 106
2255.43 103
2255.54 101
2255.65 100
2255.76 99
2255.87 99
2255.98 97
2256.09 93
2256.20 87
2256.31 79
2256.42 69
2256.52 60
2256.63 51
2256.74 45
2256.85 41
2256.96 41
2257.07 43
2257.18 46
2257.29 49
2257.40 52
2257.50 52
2257.61 51
2257.72 49
2257.83 45
2257.94 43
2258.05 43
2258.16 45
2258.27 51
2258.38 58
2258.48 68
2258.59 76
2258.70 83
2258.81 88
2258.92 89
2259.03 88
2259.14 85
2259.25 82
2259.36 79
2259.47 78
2259.57 78
2259.68 80
2259.79 82
2259.90 86
2260.01 90
2260.12 93
2260.23 97
2260.34 99
2260.45 100
2260.56 101
2260.66 101
2260.77 103
2260.88 105
2260.99 109
2261.10 114
2261.21 119
2261.32 124
2261.43 128
2261.54 128
2261.65 125
2261.75 119
2261.86 109
2261.97 96
2262.08 81
2262.19 65
2262.30 49
2262.41 35
2262.52 23
2262.63 16
2262.74 12
2262.85 12
2262.95 17
2263.06 25
2263.17 36
2263.28 48
2263.39 60
2263.50 70
2263.61 78
2263.72 82
2263.83 83
2263.94 81
2264.05 76
2264.15 69
2264.26 63
2264.37 59
2264.48 57
2264.59 59
2264.70 65
2264.81 73
2264.92 82
2265.03 91
2265.14 98
2265.25 102
2265.35 103
2265.46 100
2265.57 95
2265.68 89
2265.79 83
2265.90 77
2266.01 74
2266.12 73
2266.23 74
2266.34 79
2266.45 85
2266.56 92
2266.66 98
2266.77 101
2266.88 101
2266.99 96
2267.10 88
2267.21 77
2267.32 65
2267.43 53
2267.54 44
2267.65 37
2267.76 34
2267.87 35
2267.97 39
2268.08 45
2268.19 52
2268.30 59
2268.41 65
2268.52 69
2268.63 72
2268.74 73
2268.85 73
2268.96 72
2269.07 71
2269.18 71
2269.29 73
2269.39 77
2269.50 82
2269.61 88
2269.72 95
2269.83 100
2269.94 103
2270.05 104
2270.16 103
2270.27 101
2270.38 99
2270.49 96
2270.60 92
2270.71 88
2270.81 82
2270.92 75
2271.03 68
2271.14 61
2271.25 56
2271.36 54
2271.47 56
2271.58 60
2271.69 67
2271.80 75
2271.91 83
2272.02 89
2272.13 93
2272.24 95
2272.34 96
2272.45 95
2272.56 94
2272.67 94
2272.78 95
2272.89 97
2273.00 100
2273.11 102
2273.22 104
2273.33 103
2273.44 100
2273.55 94
2273.66 85
2273.77 73
2273.87 60
2273.98 47
2274.09 35
2274.20 24
2274.31 17
2274.42 12
2274.53 12
2274.64 15
2274.75 21
2274.86 30
2274.97 40
2275.08 49
2275.19 56
2275.30 59
2275.41 57
2275.52 52
2275.62 44
2275.73 35
2275.84 28
2275.95 23
2276.06 22
2276.17 24
2276.28 27
2276.39 30
2276.50 32
2276.61 32
2276.72 29
2276.83 26
2276.94 21
2277.05 17
2277.16 13
2277.27 10
2277.38 7
2277.48 4
2277.59 1
2277.70 0
2277.81 0
2277.92 0
2278.03 0
2278.14 0
2278.25 0
2278.36 0
2278.47 0
2278.58 6
2278.69 12
2278.80 19
2278.91 24
2279.02 28
2279.13 32
2279.24 33
2279.35 35
2279.45 36
2279.56 37
2279.67 39
2279.78 41
2279.89 43
2280.00 44
2280.11 44
2280.22 42
2280.33 39
2280.44 34
2280.55 28
2280.66 23
2280.77 18
2280.88 16
2280.99 15
2281.10 18
2281.21 23
2281.32 31
2281.43 41
2281.53 51
2281.64 60
2281.75 68
2281.86 73
2281.97 75
2282.08 76
2282.19 75
2282.30 73
2282.41 70
2282.52 67
2282.63 62
2282.74 56
2282.85 47
2282.96 38
2283.07 28
2283.18 20
2283.29 14
2283.40 11
2283.51 12
2283.62 14
2283.73 18
2283.84 23
2283.94 27
2284.05 31
2284.16 35
2284.27 38
2284.38 40
2284.49 42
2284.60 43
2284.71 43
2284.82 42
2284.93 42
2285.04 42
2285.15 42
2285.26 44
2285.37 47
2285.48 51
2285.59 57
2285.70 64
2285.81 72
2285.92 81
2286.03 89
2286.14 96
2286.25 101
2286.36 103
2286.47 102
2286.58 98
2286.69 92
2286.79 84
2286.90 76
2287.01 68
2287.12 61
2287.23 55
2287.34 51
2287.45 49
2287.56 47
2287.67 47
2287.78 46
2287.89 45
2288.00 43
2288.11 39
2288.22 35
2288.33 30
2288.44 26
2288.55 23
2288.66 21
2288.77 21
2288.88 23
2288.99 27
2289.10 31
2289.21 37
2289.32 42
2289.43 46
2289.54 49
2289.65 50
2289.76 49
2289.87 47
2289.98 43
2290.09 40
2290.20 38
2290.30 38
2290.41 39
2290.52 40
2290.63 43
2290.74 45
2290.85 47
2290.96 47
2291.07 48
2291.18 47
2291.29 47
2291.40 46
2291.51 45
2291.62 43
2291.73 40
2291.84 39
2291.95 38
2292.06 40
2292.17 43
2292.28 49
2292.39 55
2292.50 62
2292.61 68
2292.72 73
2292.83 76
2292.94 79
2293.05 81
2293.16 83
2293.27 85
2293.38 87
2293.49 88
2293.60 89
2293.71 90
2293.82 91
2293.93 92
2294.04 95
2294.15 99
2294.26 105
2294.37 112
2294.48 120
2294.59 127
2294.70 134
2294.81 139
2294.92 142
2295.03 144
2295.14 144
2295.25 143
2295.36 140
2295.46 137
2295.57 134
2295.68 131
2295.79 128
2295.90 125
2296.01 122
2296.12 119
2296.23 114
2296.34 109
2296.45 104
2296.56 99
2296.67 94
2296.78 89
2296.89 85
2297.00 81
2297.11 77
2297.22 73
2297.33 68
2297.44 61
2297.55 55
2297.66 47
2297.77 40
2297.88 34
2297.99 28
2298.10 24
2298.21 21
2298.32 20
2298.43 22
2298.54 26
2298.65 33
2298.76 40
2298.87 48
2298.98 54
2299.09 58
2299.20 60
2299.31 61
2299.42 62
2299.53 66
2299.64 72
2299.75 82
2299.86 94
2299.97 108
2300.08 122
2300.19 136
2300.30 148
2300.41 157
2300.52 165
2300.63 170
2300.74 172
2300.85 171
2300.96 167
2301.07 159
2301.18 148
2301.29 135
2301.40 121
2301.51 107
2301.62 95
2301.73 87
2301.84 81
2301.95 78
2302.06 76
2302.17 74
2302.28 71
2302.39 67
2302.50 63
2302.61 58
2302.72 54
2302.83 50
2302.94 49
2303.05 49
2303.16 51
2303.27 55
2303.38 60
2303.49 65
2303.60 69
2303.71 72
2303.82 72
2303.93 69
2304.04 66
2304.15 62
2304.26 59
2304.37 59
2304.48 61
2304.59 66
2304.70 71
2304.81 77
2304.92 80
2305.03 81
2305.14 80
2305.25 77
2305.36 73
2305.47 67
2305.58 62
2305.69 57
2305.80 52
2305.91 48
2306.02 45
2306.13 42
2306.24 41
2306.35 41
2306.46 42
2306.57 45
2306.68 49
2306.79 53
2306.90 56
2307.01 57
2307.12 55
2307.23 50
2307.34 44
2307.45 36
2307.56 30
2307.67 26
2307.79 26
2307.90 31
2308.01 41
2308.12 55
2308.23 72
2308.34 88
2308.45 103
2308.56 114
2308.67 121
2308.78 123
2308.89 119
2309.00 112
2309.11 101
2309.22 88
2309.33 74
2309.44 62
2309.55 51
2309.66 42
2309.77 35
2309.88 32
2309.99 30
2310.10 30
2310.21 30
2310.32 31
2310.43 32
2310.54 31
2310.65 29
2310.76 25
2310.87 20
2310.98 13
2311.09 7
2311.20 3
2311.31 0
2311.42 0
2311.53 2
2311.64 5
2311.75 9
2311.86 12
2311.97 14
2312.08 14
2312.19 12
2312.30 10
2312.41 7
2312.52 5
2312.63 4
2312.74 4
2312.85 4
2312.96 4
2313.08 4
2313.19 3
2313.30 1
2313.41 0
2313.52 0
2313.63 0
2313.74 0
2313.85 0
2313.96 0
2314.07 1
2314.18 8
2314.29 16
2314.40 23
2314.51 30
2314.62 35
2314.73 38
2314.84 38
2314.95 37
2315.06 35
2315.17 32
2315.28 29
2315.39 25
2315.50 21
2315.61 16
2315.72 12
2315.83 8
2315.94 5
2316.05 3
2316.16 2
2316.27 2
2316.38 4
2316.49 6
2316.61 8
2316.72 10
2316.83 12
2316.94 13
2317.05 14
2317.16 16
2317.27 19
2317.38 23
2317.49 27
2317.60 31
2317.71 35
2317.82 38
2317.93 40
2318.04 41
2318.15 40
2318.26 39
2318.37 37
2318.48 33
2318.59 29
2318.70 25
2318.81 21
2318.92 17
2319.03 14
2319.14 12
2319.25 11
2319.37 10
2319.48 9
2319.59 8
2319.70 7
2319.81 7
2319.92 8
2320.03 9
2320.14 12
2320.25 15
2320.36 19
2320.47 22
2320.58 26
2320.69 30
2320.80 35
2320.91 41
2321.02 48
2321.13 55
2321.24 63
2321.35 69
2321.46 73
2321.57 76
2321.68 78
2321.79 78
2321.91 77
2322.02 75
2322.13 73
2322.24 69
2322.35 66
2322.46 62
2322.57 59
2322.68 56
2322.79 53
2322.90 51
2323.01 50
2323.12 49
2323.23 50
2323.34 51
2323.45 54
2323.56 59
2323.67 64
2323.78 70
2323.89 77
2324.01 82
2324.12 87
2324.23 90
2324.34 92
2324.45 94
2324.56 95
2324.67 96
2324.78 97
2324.89 99
2325.00 99
2325.11 99
2325.22 98
2325.33 95
2325.44 91
2325.55 87
2325.66 82
2325.77 78
2325.88 76
2326.00 76
2326.11 79
2326.22 84
2326.33 91
2326.44 99
2326.55 107
2326.66 114
2326.77 119
2326.88 122
2326.99 123
2327.10 121
2327.21 116
2327.32 111
2327.43 104
2327.54 98
2327.65 94
2327.76 93
2327.88 93
2327.99 96
2328.10 101
2328.21 106
2328.32 110
2328.43 112
2328.54 112
2328.65 109
2328.76 104
2328.87 97
2328.98 91
2329.09 86
2329.20 83
2329.31 82
2329.42 84
2329.54 88
2329.65 92
2329.76 96
2329.87 98
2329.98 99
2330.09 99
2330.20 98
2330.31 97
2330.42 97
2330.53 99
2330.64 101
2330.75 104
2330.86 106
2330.97 109
2331.08 110
2331.20 110
2331.31 109
2331.42 108
2331.53 107
2331.64 106
2331.75 104
2331.86 102
2331.97 99
2332.08 95
2332.19 91
2332.30 87
2332.41 84
2332.52 84
2332.63 86
2332.75 90
2332.86 95
2332.97 100
2333.08 103
2333.19 102
2333.30 97
2333.41 88
2333.52 76
2333.63 62
2333.74 49
2333.85 36
2333.96 27
2334.07 20
2334.19 15
2334.30 11
2334.41 10
2334.52 8
2334.63 7
2334.74 7
2334.85 7
2334.96 6
2335.07 4
2335.18 2
2335.29 0
2335.40 0
2335.51 0
2335.63 0
2335.74 0
2335.85 0
2335.96 0
2336.07 2
2336.18 8
2336.29 15
2336.40 21
2336.51 27
2336.62 32
2336.73 37
2336.84 42
2336.96 47
2337.07 52
2337.18 56
2337.29 59
2337.40 60
2337.51 60
2337.62 58
2337.73 55
2337.84 51
2337.95 47
2338.06 45
2338.18 43
2338.29 43
2338.40 43
2338.51 43
2338.62 43
2338.73 41
2338.84 37
2338.95 33
2339.06 28
2339.17 23
2339.28 20
2339.39 19
2339.51 19
2339.62 22
2339.73 25
2339.84 30
2339.95 35
2340.06 41
2340.17 48
2340.28 55
2340.39 63
2340.50 70
2340.61 76
2340.73 80
2340.84 81
2340.95 80
2341.06 76
2341.17 70
2341.28 64
2341.39 58
2341.50 55
2341.61 53
2341.72 53
2341.84 54
2341.95 56
2342.06 58
2342.17 60
2342.28 61
2342.39 63
2342.50 66
2342.61 68
2342.72 72
2342.83 74
2342.94 76
2343.06 75
2343.17 73
2343.28 68
2343.39 61
2343.50 53
2343.61 46
2343.72 39
2343.83 34
2343.94 32
2344.05 32
2344.17 34
2344.28 36
2344.39 40
2344.50 43
2344.61 45
2344.72 46
2344.83 48
2344.94 50
2345.05 54
2345.17 60
2345.28 68
2345.39 76
2345.50 85
2345.61 94
2345.72 103
2345.83 112
2345.94 121
2346.05 132
2346.16 145
2346.28 160
2346.39 178
2346.50 197
2346.61 217
2346.72 239
2346.83 261
2346.94 284
2347.05 308
2347.16 332
2347.28 358
2347.39 385
2347.50 413
2347.61 441
2347.72 469
2347.83 495
2347.94 518
2348.05 539
2348.16 556
2348.28 569
2348.39 579
2348.50 585
2348.61 588
2348.72 589
2348.83 586
2348.94 582
2349.05 574
2349.16 564
2349.28 551
2349.39 536
2349.50 519
2349.61 501
2349.72 485
2349.83 471
2349.94 461
2350.05 457
2350.16 459
2350.28 464
2350.39 472
2350.50 479
2350.61 482
2350.72 480
2350.83 472
2350.94 458
2351.05 439
2351.16 419
2351.28 397
2351.39 376
2351.50 354
2351.61 333
2351.72 312
2351.83 290
2351.94 266
2352.05 241
2352.17 215
2352.28 188
2352.39 162
2352.50 138
2352.61 117
2352.72 102
2352.83 93
2352.94 89
2353.06 91
2353.17 97
2353.28 104
2353.39 111
2353.50 117
2353.61 120
2353.72 120
2353.83 117
2353.95 111
2354.06 102
2354.17 92
2354.28 82
2354.39 72
2354.50 62
2354.61 54
2354.72 47
2354.84 41
2354.95 36
2355.06 31
2355.17 26
2355.28 24
2355.39 22
2355.50 23
2355.61 25
2355.73 29
2355.84 34
2355.95 39
2356.06 44
2356.17 50
2356.28 54
2356.39 59
2356.50 63
2356.62 67
2356.73 71
2356.84 75
2356.95 77
2357.06 79
2357.17 80
2357.28 79
2357.40 76
2357.51 72
2357.62 66
2357.73 61
2357.84 56
2357.95 52
2358.06 50
2358.17 49
2358.29 50
2358.40 53
2358.51 56
2358.62 60
2358.73 64
2358.84 68
2358.95 71
2359.07 75
2359.18 78
2359.29 82
2359.40 87
2359.51 91
2359.62 94
2359.73 98
2359.84 100
2359.96 103
2360.07 105
2360.18 108
2360.29 112
2360.40 117
2360.51 123
2360.62 129
2360.74 134
2360.85 137
2360.96 138
2361.07 138
2361.18 136
2361.29 135
2361.40 135
2361.52 136
2361.63 139
2361.74 143
2361.85 147
2361.96 150
2362.07 152
2362.18 152
2362.30 150
2362.41 146
2362.52 141
2362.63 136
2362.74 132
2362.85 128
2362.96 126
2363.08 125
2363.19 124
2363.30 122
2363.41 121
2363.52 118
2363.63 116
2363.74 113
2363.86 111
2363.97 109
2364.08 107
2364.19 106
2364.30 105
2364.41 105
2364.53 103
2364.64 100
2364.75 97
2364.86 93
2364.97 88
2365.08 84
2365.19 81
2365.31 80
2365.42 82
2365.53 87
2365.64 92
2365.75 98
2365.86 103
2365.97 105
2366.09 104
2366.20 99
2366.31 92
2366.42 82
2366.53 73
2366.64 63
2366.76 56
2366.87 51
2366.98 48
2367.09 49
2367.20 52
2367.31 57
2367.43 63
2367.54 68
2367.65 71
2367.76 71
2367.87 69
2367.98 63
2368.09 56
2368.21 48
2368.32 39
2368.43 31
2368.54 24
2368.65 18
2368.76 14
2368.88 11
2368.99 10
2369.10 11
2369.21 14
2369.32 19
2369.43 26
2369.55 35
2369.66 45
2369.77 54
2369.88 63
2369.99 71
2370.10 77
2370.21 80
2370.33 80
2370.44 78
2370.55 73
2370.66 66
2370.77 58
2370.88 49
2371.00 41
2371.11 34
2371.22 30
2371.33 27
2371.44 27
2371.55 29
2371.67 33
2371.78 38
2371.89 44
2372.00 49
2372.11 52
2372.22 54
2372.34 54
2372.45 51
2372.56 47
2372.67 42
2372.78 37
2372.89 33
2373.01 30
2373.12 29
2373.23 30
2373.34 33
2373.45 37
2373.56 43
2373.68 49
2373.79 55
2373.90 61
2374.01 65
2374.12 67
2374.24 68
2374.35 68
2374.46 69
2374.57 72
2374.68 77
2374.79 85
2374.91 96
2375.02 108
2375.13 120
2375.24 134
2375.35 147
2375.46 161
2375.58 177
2375.69 195
2375.80 215
2375.91 239
2376.02 264
2376.13 290
2376.25 317
2376.36 342
2376.47 365
2376.58 387
2376.69 407
2376.81 427
2376.92 448
2377.03 469
2377.14 489
2377.25 508
2377.36 524
2377.48 537
2377.59 544
2377.70 547
2377.81 546
2377.92 542
2378.04 534
2378.15 524
2378.26 512
2378.37 497
2378.48 480
2378.59 460
2378.71 440
2378.82 419
2378.93 397
2379.04 377
2379.15 358
2379.27 341
2379.38 326
2379.49 315
2379.60 306
2379.71 301
2379.82 297
2379.94 295
2380.05 293
2380.16 291
2380.27 288
2380.38 284
2380.50 277
2380.61 269
2380.72 258
2380.83 246
2380.94 231
2381.06 215
2381.17 199
2381.28 184
2381.39 170
2381.50 159
2381.61 151
2381.73 147
2381.84 146
2381.95 147
2382.06 150
2382.17 152
2382.29 152
2382.40 150
2382.51 146
2382.62 140
2382.73 134
2382.85 128
2382.96 122
2383.07 117
2383.18 112
2383.29 106
2383.41 99
2383.52 90
2383.63 80
2383.74 70
2383.85 61
2383.97 53
2384.08 48
2384.19 47
2384.30 50
2384.41 57
2384.52 68
2384.64 83
2384.75 99
2384.86 115
2384.97 130
2385.08 142
2385.20 150
2385.31 154
2385.42 156
2385.53 155
2385.64 153
2385.76 151
2385.87 149
2385.98 147
2386.09 147
2386.20 147
2386.32 147
2386.43 148
2386.54 148
2386.65 147
2386.76 145
2386.88 141
2386.99 135
2387.10 128
2387.21 122
2387.32 117
2387.44 115
2387.55 115
2387.66 118
2387.77 122
2387.89 125
2388.00 128
2388.11 130
2388.22 131
2388.33 130
2388.45 130
2388.56 130
2388.67 130
2388.78 130
2388.89 128
2389.01 123
2389.12 114
2389.23 103
2389.34 89
2389.45 74
2389.57 59
2389.68 45
2389.79 32
2389.90 21
2390.01 11
2390.13 2
2390.24 0
2390.35 0
2390.46 0
2390.57 0
2390.69 0
2390.80 0
2390.91 0
2391.02 8
2391.14 22
2391.25 37
2391.36 52
2391.47 65
2391.58 74
2391.70 79
2391.81 78
2391.92 73
2392.03 64
2392.14 53
2392.26 40
2392.37 27
2392.48 15
2392.59 5
2392.71 0
2392.82 0
2392.93 0
2393.04 0
2393.15 0
2393.27 0
2393.38 0
2393.49 0
2393.60 1
2393.71 7
2393.83 13
2393.94 20
2394.05 27
2394.16 36
2394.28 45
2394.39 54
2394.50 61
2394.61 67
2394.72 70
2394.84 70
2394.95 67
2395.06 61
2395.17 54
2395.29 45
2395.40 37
2395.51 30
2395.62 24
2395.73 20
2395.85 17
2395.96 16
2396.07 15
2396.18 15
2396.30 15
2396.41 15
2396.52 14
2396.63 13
2396.74 11
2396.86 10
2396.97 9
2397.08 8
2397.19 7
2397.31 8
2397.42 9
2397.53 11
2397.64 15
2397.76 21
2397.87 28
2397.98 36
2398.09 44
2398.20 51
2398.32 58
2398.43 63
2398.54 68
2398.65 74
2398.77 80
2398.88 86
2398.99 93
2399.10 98
2399.21 103
2399.33 105
2399.44 105
2399.55 103
2399.66 102
2399.78 100
2399.89 100
2400.00 101
2400.11 102
2400.23 104
2400.34 106
2400.45 106
2400.56 103
2400.68 100
2400.79 94
2400.90 87
2401.01 80
2401.12 74
2401.24 68
2401.35 63
2401.46 59
2401.57 57
2401.69 56
2401.80 56
2401.91 57
2402.02 59
2402.14 60
2402.25 61
2402.36 61
2402.47 60
2402.59 61
2402.70 61
2402.81 62
2402.92 64
2403.03 66
2403.15 68
2403.26 70
2403.37 73
2403.48 75
2403.60 77
2403.71 78
2403.82 80
2403.93 81
2404.05 81
2404.16 81
2404.27 82
2404.38 84
2404.50 87
2404.61 92
2404.72 98
2404.83 104
2404.95 110
2405.06 115
2405.17 118
2405.28 120
2405.40 121
2405.51 121
2405.62 121
2405.73 122
2405.85 123
2405.96 125
2406.07 126
2406.18 127
2406.30 127
2406.41 125
2406.52 120
2406.63 115
2406.75 108
2406.86 101
2406.97 96
2407.08 92
2407.20 92
2407.31 93
2407.42 97
2407.53 103
2407.65 110
2407.76 116
2407.87 123
2407.98 129
2408.10 133
2408.21 137
2408.32 140
2408.43 142
2408.55 143
2408.66 143
2408.77 143
2408.88 141
2409.00 138
2409.11 134
2409.22 128
2409.33 122
2409.45 115
2409.56 109
2409.67 103
2409.78 98
2409.90 94
2410.01 92
2410.12 90
2410.23 88
2410.35 86
2410.46 85
2410.57 85
2410.68 85
2410.80 86
2410.91 87
2411.02 89
2411.13 89
2411.25 89
2411.36 87
2411.47 83
2411.58 78
2411.70 72
2411.81 68
2411.92 64
2412.04 64
2412.15 67
2412.26 73
2412.37 81
2412.49 90
2412.60 98
2412.71 102
2412.82 103
2412.94 99
2413.05 92
2413.16 82
2413.27 73
2413.39 65
2413.50 60
2413.61 59
2413.72 60
2413.84 64
2413.95 67
2414.06 70
2414.18 71
2414.29 70
2414.40 69
2414.51 67
2414.63 66
2414.74 66
2414.85 67
2414.96 69
2415.08 72
2415.19 77
2415.30 83
2415.41 88
2415.53 93
2415.64 96
2415.75 98
2415.87 97
2415.98 95
2416.09 91
2416.20 88
2416.32 86
2416.43 85
2416.54 85
2416.65 87
2416.77 90
2416.88 94
2416.99 97
2417.11 99
2417.22 99
2417.33 98
2417.44 94
2417.56 89
2417.67 83
2417.78 76
2417.89 71
2418.01 67
2418.12 64
2418.23 62
2418.35 60
2418.46 56
2418.57 50
2418.68 41
2418.80 31
2418.91 19
2419.02 8
2419.13 0
2419.25 0
2419.36 0
2419.47 0
2419.59 0
2419.70 0
2419.81 0
2419.92 0
2420.04 0
2420.15 13
2420.26 31
2420.38 51
2420.49 69
2420.60 86
2420.71 99
2420.83 108
2420.94 113
2421.05 114
2421.17 114
2421.28 112
2421.39 109
2421.50 108
2421.62 107
2421.73 109
2421.84 114
2421.95 120
2422.07 130
2422.18 141
2422.29 154
2422.41 168
2422.52 181
2422.63 193
2422.74 202
2422.86 206
2422.97 205
2423.08 200
2423.20 191
2423.31 179
2423.42 166
2423.53 154
2423.65 143
2423.76 135
2423.87 128
2423.99 124
2424.10 121
2424.21 118
2424.33 115
2424.44 111
2424.55 107
2424.66 102
2424.78 97
2424.89 93
2425.00 89
2425.12 86
2425.23 85
2425.34 85
2425.45 86
2425.57 89
2425.68 94
2425.79 99
2425.91 105
2426.02 111
2426.13 117
2426.24 122
2426.36 126
2426.47 128
2426.58 127
2426.70 124
2426.81 118
2426.92 110
2427.04 102
2427.15 93
2427.26 85
2427.37 78
2427.49 72
2427.60 67
2427.71 62
2427.83 58
2427.94 55
2428.05 52
2428.17 50
2428.28 49
2428.39 50
2428.50 52
2428.62 55
2428.73 57
2428.84 58
2428.96 58
2429.07 58
2429.18 56
2429.30 55
2429.41 54
2429.52 52
2429.63 52
2429.75 52
2429.86 52
2429.97 53
2430.09 55
2430.20 58
2430.31 61
2430.43 63
2430.54 63
2430.65 61
2430.76 57
2430.88 50
2430.99 42
2431.10 32
2431.22 24
2431.33 19
2431.44 18
2431.56 20
2431.67 24
2431.78 31
2431.90 37
2432.01 41
2432.12 42
2432.23 42
2432.35 39
2432.46 37
2432.57 35
2432.69 36
2432.80 39
2432.91 45
2433.03 53
2433.14 63
2433.25 72
2433.37 82
2433.48 92
2433.59 102
2433.70 111
2433.82 121
2433.93 129
2434.04 135
2434.16 139
2434.27 139
2434.38 135
2434.50 127
2434.61 117
2434.72 104
2434.84 91
2434.95 79
2435.06 67
2435.18 57
2435.29 49
2435.40 42
2435.51 37
2435.63 33
2435.74 30
2435.85 27
2435.97 24
2436.08 22
2436.19 20
2436.31 19
2436.42 20
2436.53 23
2436.65 29
2436.76 36
2436.87 45
2436.99 55
2437.10 64
2437.21 72
2437.33 78
2437.44 83
2437.55 86
2437.67 87
2437.78 87
2437.89 86
2438.00 84
2438.12 81
2438.23 79
2438.34 76
2438.46 73
2438.57 69
2438.68 65
2438.80 61
2438.91 58
2439.02 55
2439.14 54
2439.25 55
2439.36 58
2439.48 61
2439.59 65
2439.70 67
2439.82 69
2439.93 69
2440.04 67
2440.16 65
2440.27 62
2440.38 60
2440.50 58
2440.61 56
2440.72 55
2440.84 53
2440.95 51
2441.06 48
2441.18 44
2441.29 39
2441.40 33
2441.52 28
2441.63 23
2441.74 19
2441.86 16
2441.97 15
2442.08 15
2442.20 16
2442.31 19
2442.42 23
2442.54 28
2442.65 34
2442.76 39
2442.88 44
2442.99 47
2443.10 47
2443.22 45
2443.33 41
2443.44 36
2443.56 31
2443.67 27
2443.78 25
2443.90 24
2444.01 26
2444.12 28
2444.24 31
2444.35 34
2444.46 37
2444.58 41
2444.69 45
2444.80 51
2444.92 56
2445.03 62
2445.14 67
2445.26 70
2445.37 72
2445.48 73
2445.60 74
2445.71 76
2445.82 79
2445.94 86
2446.05 94
2446.16 105
2446.28 116
2446.39 126
2446.50 135
2446.62 142
2446.73 147
2446.84 150
2446.96 150
2447.07 148
2447.18 144
2447.30 137
2447.41 129
2447.52 119
2447.64 110
2447.75 102
2447.86 97
2447.98 93
2448.09 90
2448.20 87
2448.32 82
2448.43 75
2448.55 64
2448.66 51
2448.77 36
2448.89 22
2449.00 10
2449.11 1
2449.23 0
2449.34 0
2449.45 0
2449.57 0
2449.68 0
2449.79 0
2449.91 0
2450.02 0
2450.13 0
2450.25 5
2450.36 15
2450.47 28
2450.59 42
2450.70 56
2450.81 70
2450.93 83
2451.04 95
2451.16 106
2451.27 116
2451.38 125
2451.50 133
2451.61 139
2451.72 141
2451.84 141
2451.95 138
2452.06 133
2452.18 127
2452.29 122
2452.40 119
2452.52 117
2452.63 117
2452.74 117
2452.86 116
2452.97 114
2453.09 108
2453.20 100
2453.31 88
2453.43 76
2453.54 63
2453.65 52
2453.77 43
2453.88 38
2453.99 37
2454.11 39
2454.22 43
2454.33 48
2454.45 52
2454.56 55
2454.68 59
2454.79 62
2454.90 66
2455.02 72
2455.13 77
2455.24 83
2455.36 88
2455.47 90
2455.58 91
2455.70 89
2455.81 85
2455.93 81
2456.04 78
2456.15 76
2456.27 76
2456.38 78
2456.49 81
2456.61 85
2456.72 89
2456.83 92
2456.95 94
2457.06 95
2457.18 96
2457.29 96
2457.40 96
2457.52 96
2457.63 96
2457.74 96
2457.86 95
2457.97 94
2458.08 93
2458.20 93
2458.31 95
2458.43 99
2458.54 104
2458.65 108
2458.77 111
2458.88 111
2458.99 109
2459.11 106
2459.22 102
2459.34 100
2459.45 99
2459.56 101
2459.68 104
2459.79 107
2459.90 109
2460.02 110
2460.13 108
2460.25 105
2460.36 101
2460.47 97
2460.59 95
2460.70 94
2460.81 94
2460.93 95
2461.04 96
2461.16 96
2461.27 94
2461.38 92
2461.50 89
2461.61 85
2461.72 82
2461.84 79
2461.95 77
2462.07 76
2462.18 75
2462.29 75
2462.41 76
2462.52 77
2462.63 78
2462.75 78
2462.86 77
2462.98 76
2463.09 73
2463.20 71
2463.32 68
2463.43 66
2463.54 65
2463.66 64
2463.77 63
2463.89 61
2464.00 56
2464.11 50
2464.23 43
2464.34 36
2464.46 30
2464.57 27
2464.68 27
2464.80 31
2464.91 37
2465.02 46
2465.14 56
2465.25 66
2465.37 76
2465.48 86
2465.59 96
2465.71 105
2465.82 112
2465.94 118
2466.05 122
2466.16 124
2466.28 123
2466.39 120
2466.50 117
2466.62 114
2466.73 111
2466.85 108
2466.96 105
2467.07 102
2467.19 98
2467.30 92
2467.42 84
2467.53 75
2467.64 63
2467.76 52
2467.87 40
2467.98 29
2468.10 21
2468.21 14
2468.33 11
2468.44 11
2468.55 13
2468.67 18
2468.78 25
2468.90 33
2469.01 43
2469.12 53
2469.24 63
2469.35 73
2469.47 82
2469.58 88
2469.69 91
2469.81 91
2469.92 87
2470.04 80
2470.15 71
2470.26 61
2470.38 51
2470.49 43
2470.61 37
2470.72 33
2470.83 31
2470.95 31
2471.06 32
2471.18 34
2471.29 37
2471.40 41
2471.52 47
2471.63 55
2471.75 63
2471.86 71
2471.97 77
2472.09 81
2472.20 82
2472.32 81
2472.43 79
2472.54 78
2472.66 79
2472.77 84
2472.89 93
2473.00 105
2473.11 119
2473.23 134
2473.34 147
2473.46 157
2473.57 162
2473.68 162
2473.80 158
2473.91 151
2474.03 141
2474.14 130
2474.25 120
2474.37 110
2474.48 103
2474.60 96
2474.71 90
2474.82 85
2474.94 79
2475.05 73
2475.17 67
2475.28 60
2475.39 53
2475.51 47
2475.62 41
2475.74 35
2475.85 30
2475.96 25
2476.08 21
2476.19 18
2476.31 17
2476.42 17
2476.54 19
2476.65 23
2476.76 28
2476.88 35
2476.99 41
2477.11 48
2477.22 54
2477.33 58
2477.45 61
2477.56 62
2477.68 62
2477.79 60
2477.90 58
2478.02 56
2478.13 54
2478.25 52
2478.36 50
2478.48 49
2478.59 48
2478.70 46
2478.82 44
2478.93 42
2479.05 41
2479.16 41
2479.27 44
2479.39 49
2479.50 56
2479.62 64
2479.73 72
2479.85 79
2479.96 84
2480.07 87
2480.19 89
2480.30 91
2480.42 92
2480.53 94
2480.64 94
2480.76 94
2480.87 93
2480.99 90
2481.10 86
2481.22 82
2481.33 78
2481.44 75
2481.56 72
2481.67 69
2481.79 66
2481.90 62
2482.02 57
2482.13 52
2482.24 47
2482.36 43
2482.47 39
2482.59 35
2482.70 32
2482.82 27
2482.93 22
2483.04 16
2483.16 9
2483.27 2
2483.39 0
2483.50 0
2483.62 0
2483.73 0
2483.84 4
2483.96 14
2484.07 26
2484.19 39
2484.30 51
2484.42 61
2484.53 67
2484.64 69
2484.76 67
2484.87 62
2484.99 56
2485.10 50
2485.22 44
2485.33 39
2485.44 35
2485.56 31
2485.67 27
2485.79 24
2485.90 20
2486.02 17
2486.13 14
2486.24 13
2486.36 14
2486.47 16
2486.59 19
2486.70 22
2486.82 24
2486.93 25
2487.04 24
2487.16 21
2487.27 17
2487.39 12
2487.50 8
2487.62 4
2487.73 2
2487.84 1
2487.96 1
2488.07 2
2488.19 5
2488.30 9
2488.42 14
2488.53 20
2488.65 27
2488.76 34
2488.87 41
2488.99 49
2489.10 56
2489.22 63
2489.33 69
2489.45 73
2489.56 77
2489.67 80
2489.79 82
2489.90 83
2490.02 84
2490.13 83
2490.25 81
2490.36 77
2490.48 73
2490.59 68
2490.70 64
2490.82 61
2490.93 59
2491.05 59
2491.16 59
2491.28 60
2491.39 59
2491.51 57
2491.62 53
2491.73 48
2491.85 42
2491.96 36
2492.08 30
2492.19 25
2492.31 22
2492.42 20
2492.54 20
2492.65 22
2492.76 26
2492.88 34
2492.99 45
2493.11 57
2493.22 70
2493.34 82
2493.45 92
2493.57 99
2493.68 104
2493.80 106
2493.91 106
2494.02 105
2494.14 104
2494.25 105
2494.37 106
2494.48 110
2494.60 114
2494.71 119
2494.83 122
2494.94 123
2495.06 122
2495.17 120
2495.28 116
2495.40 112
2495.51 108
2495.63 104
2495.74 102
2495.86 101
2495.97 101
2496.09 101
2496.20 101
2496.32 102
2496.43 102
2496.54 102
2496.66 100
2496.77 97
2496.89 92
2497.00 86
2497.12 79
2497.23 72
2497.35 67
2497.46 63
2497.58 63
2497.69 65
2497.80 69
2497.92 75
2498.03 81
2498.15 88
2498.26 94
2498.38 98
2498.49 100
2498.61 100
2498.72 98
2498.84 93
2498.95 85
2499.07 77
2499.18 68
2499.29 60
2499.41 54
2499.52 49
2499.64 46
2499.75 44
2499.87 42
2499.98 40
2500.10 38
2500.21 36
2500.33 35
2500.44 36
2500.56 37
2500.67 39
2500.78 41
2500.90 41
2501.01 39
2501.13 35
2501.24 28
2501.36 18
2501.47 9
2501.59 0
2501.70 0
2501.82 0
2501.93 0
2502.05 0
2502.16 0
2502.28 0
2502.39 0
2502.51 3
2502.62 9
2502.73 13
2502.85 15
2502.96 16
2503.08 16
2503.19 15
2503.31 14
2503.42 12
2503.54 10
2503.65 9
2503.77 7
2503.88 7
2504.00 7
2504.11 8
2504.23 10
2504.34 13
2504.46 16
2504.57 18
2504.68 18
2504.80 17
2504.91 15
2505.03 13
2505.14 10
2505.26 9
2505.37 8
2505.49 9
2505.60 9
2505.72 10
2505.83 11
2505.95 12
2506.06 15
2506.18 19
2506.29 26
2506.41 36
2506.52 49
2506.64 62
2506.75 73
2506.87 82
2506.98 88
2507.10 90
2507.21 88
2507.32 86
2507.44 83
2507.55 81
2507.67 81
2507.78 82
2507.90 83
2508.01 83
2508.13 81
2508.24 77
2508.36 71
2508.47 62
2508.59 51
2508.70 39
2508.82 27
2508.93 17
2509.05 9
2509.16 4
2509.28 3
2509.39 5
2509.51 12
2509.62 22
2509.74 35
2509.85 49
2509.97 62
2510.08 74
2510.20 85
2510.31 92
2510.43 98
2510.54 102
2510.66 106
2510.77 108
2510.89 111
2511.00 112
2511.12 111
2511.23 109
2511.35 104
2511.46 98
2511.57 90
2511.69 83
2511.80 78
2511.92 76
2512.03 77
2512.15 81
2512.26 87
2512.38 94
2512.49 100
2512.61 106
2512.72 110
2512.84 112
2512.95 112
2513.07 111
2513.18 110
2513.30 108
2513.41 107
2513.53 105
2513.64 104
2513.76 103
2513.87 102
2513.99 102
2514.10 102
2514.22 103
2514.33 103
2514.45 103
2514.56 103
2514.68 101
2514.79 98
2514.91 95
2515.02 93
2515.14 91
2515.25 90
2515.37 90
2515.48 91
2515.60 93
2515.71 94
2515.83 95
2515.94 96
2516.06 96
2516.17 96
2516.29 96
2516.40 97
2516.52 98
2516.63 100
2516.75 101
2516.86 102
2516.98 102
2517.09 101
2517.21 99
2517.32 96
2517.44 91
2517.55 86
2517.67 80
2517.78 73
2517.90 67
2518.01 61
2518.13 55
2518.24 50
2518.36 46
2518.47 44
2518.59 43
2518.70 44
2518.82 47
2518.93 50
2519.05 54
2519.16 58
2519.28 59
2519.39 58
2519.51 55
2519.63 49
2519.74 42
2519.86 34
2519.97 26
2520.09 20
2520.20 15
2520.32 13
2520.43 12
2520.55 14
2520.66 16
2520.78 20
2520.89 24
2521.01 28
2521.12 31
2521.24 34
2521.35 36
2521.47 38
2521.58 39
2521.70 41
2521.81 43
2521.93 45
2522.04 48
2522.16 50
2522.27 51
2522.39 50
2522.50 47
2522.62 41
2522.73 34
2522.85 27
2522.96 20
2523.08 14
2523.19 10
2523.31 8
2523.42 6
2523.54 5
2523.65 3
2523.77 1
2523.89 0
2524.00 0
2524.12 0
2524.23 0
2524.35 0
2524.46 0
2524.58 0
2524.69 3
2524.81 12
2524.92 21
2525.04 31
2525.15 42
2525.27 51
2525.38 60
2525.50 66
2525.61 70
2525.73 71
2525.84 70
2525.96 68
2526.07 65
2526.19 63
2526.30 61
2526.42 60
2526.54 59
2526.65 57
2526.77 53
2526.88 47
2527.00 39
2527.11 32
2527.23 26
2527.34 22
2527.46 22
2527.57 25
2527.69 31
2527.80 37
2527.92 44
2528.03 49
2528.15 53
2528.26 55
2528.38 56
2528.50 57
2528.61 58
2528.73 58
2528.84 60
2528.96 61
2529.07 63
2529.19 65
2529.30 66
2529.42 68
2529.53 69
2529.65 71
2529.76 74
2529.88 78
2529.99 83
2530.11 91
2530.22 101
2530.34 112
2530.46 124
2530.57 135
2530.69 145
2530.80 153
2530.92 157
2531.03 160
2531.15 160
2531.26 160
2531.38 160
2531.49 159
2531.61 158
2531.72 157
2531.84 154
2531.96 151
2532.07 147
2532.19 143
2532.30 139
2532.42 136
2532.53 136
2532.65 137
2532.76 140
2532.88 143
2532.99 146
2533.11 148
2533.22 147
2533.34 145
2533.46 140
2533.57 133
2533.69 126
2533.80 118
2533.92 111
2534.03 105
2534.15 100
2534.26 98
2534.38 97
2534.49 98
2534.61 100
2534.72 102
2534.84 105
2534.96 108
2535.07 110
2535.19 113
2535.30 115
2535.42 117
2535.53 118
2535.65 118
2535.76 117
2535.88 116
2535.99 116
2536.11 116
2536.23 116
2536.34 118
2536.46 120
2536.57 121
2536.69 121
2536.80 120
2536.92 117
2537.03 113
2537.15 107
2537.27 99
2537.38 90
2537.50 80
2537.61 69
2537.73 59
2537.84 50
2537.96 45
2538.07 43
2538.19 45
2538.30 51
2538.42 58
2538.54 67
2538.65 75
2538.77 82
2538.88 87
2539.00 91
2539.11 93
2539.23 95
2539.34 95
2539.46 96
2539.58 96
2539.69 96
2539.81 94
2539.92 92
2540.04 87
2540.15 82
2540.27 78
2540.38 74
2540.50 72
2540.62 72
2540.73 74
2540.85 78
2540.96 81
2541.08 85
2541.19 87
2541.31 90
2541.42 92
2541.54 96
2541.66 101
2541.77 106
2541.89 111
2542.00 116
2542.12 119
2542.23 119
2542.35 117
2542.47 113
2542.58 106
2542.70 98
2542.81 89
2542.93 79
2543.04 70
2543.16 62
2543.27 56
2543.39 52
2543.51 51
2543.62 54
2543.74 58
2543.85 64
2543.97 70
2544.08 74
2544.20 75
2544.32 74
2544.43 69
2544.55 61
2544.66 52
2544.78 43
2544.89 36
2545.01 32
2545.13 32
2545.24 36
2545.36 42
2545.47 49
2545.59 57
2545.70 64
2545.82 69
2545.93 74
2546.05 79
2546.17 84
2546.28 89
2546.40 95
2546.51 101
2546.63 105
2546.74 108
2546.86 108
2546.98 106
2547.09 102
2547.21 97
2547.32 91
2547.44 87
2547.55 84
2547.67 82
2547.79 80
2547.90 79
2548.02 77
2548.13 75
2548.25 71
2548.37 68
2548.48 64
2548.60 61
2548.71 58
2548.83 54
2548.94 50
2549.06 46
2549.18 41
2549.29 35
2549.41 29
2549.52 22
2549.64 15
2549.75 7
2549.87 0
2549.99 0
2550.10 0
2550.22 0
2550.33 0
2550.45 0
2550.56 0
2550.68 1
2550.80 5
2550.91 8
2551.03 9
2551.14 8
2551.26 8
2551.38 7
2551.49 7
2551.61 9
2551.72 12
2551.84 15
2551.95 20
2552.07 24
2552.19 28
2552.30 32
2552.42 36
2552.53 39
2552.65 43
2552.77 46
2552.88 50
2553.00 53
2553.11 57
2553.23 60
2553.34 62
2553.46 63
2553.58 63
2553.69 63
2553.81 61
2553.92 60
2554.04 58
2554.16 57
2554.27 55
2554.39 53
2554.50 50
2554.62 45
2554.74 39
2554.85 32
2554.97 26
2555.08 19
2555.20 14
2555.31 11
2555.43 11
2555.55 12
2555.66 15
2555.78 19
2555.89 23
2556.01 27
2556.13 30
2556.24 32
2556.36 33
2556.47 32
2556.59 30
2556.71 28
2556.82 28
2556.94 29
2557.05 31
2557.17 35
2557.29 40
2557.40 45
2557.52 51
2557.63 55
2557.75 59
2557.87 62
2557.98 64
2558.10 66
2558.21 69
2558.33 71
2558.45 74
2558.56 76
2558.68 79
2558.79 80
2558.91 79
2559.03 76
2559.14 72
2559.26 65
2559.37 58
2559.49 51
2559.61 44
2559.72 39
2559.84 36
2559.95 36
2560.07 38
2560.19 43
2560.30 50
2560.42 58
2560.53 65
2560.65 70
2560.77 71
2560.88 68
2561.00 61
2561.11 51
2561.23 41
2561.35 31
2561.46 23
2561.58 18
2561.69 14
2561.81 11
2561.93 7
2562.04 3
2562.16 0
2562.27 0
2562.39 0
2562.51 0
2562.62 0
2562.74 0
2562.85 1
2562.97 6
2563.09 10
2563.20 11
2563.32 10
2563.43 7
2563.55 3
2563.67 0
2563.78 0
2563.90 0
2564.02 1
2564.13 7
2564.25 15
2564.36 24
2564.48 32
2564.60 39
2564.71 45
2564.83 50
2564.94 54
2565.06 59
2565.18 63
2565.29 68
2565.41 72
2565.52 74
2565.64 75
2565.76 75
2565.87 74
2565.99 73
2566.11 73
2566.22 75
2566.34 81
2566.45 89
2566.57 99
2566.69 111
2566.80 123
2566.92 134
2567.03 145
2567.15 156
2567.27 166
2567.38 177
2567.50 189
2567.62 202
2567.73 215
2567.85 227
2567.96 238
2568.08 247
2568.20 254
2568.31 259
2568.43 261
2568.55 262
2568.66 261
2568.78 260
2568.89 258
2569.01 257
2569.13 256
2569.24 257
2569.36 258
2569.47 258
2569.59 258
2569.71 256
2569.82 252
2569.94 246
2570.06 240
2570.17 233
2570.29 226
2570.40 220
2570.52 216
2570.64 212
2570.75 208
2570.87 204
2570.99 199
2571.10 192
2571.22 184
2571.33 175
2571.45 165
2571.57 156
2571.68 148
2571.80 143
2571.92 140
2572.03 140
2572.15 141
2572.27 143
2572.38 143
2572.50 142
2572.61 138
2572.73 132
2572.85 124
2572.96 115
2573.08 106
2573.20 99
2573.31 95
2573.43 93
2573.54 94
2573.66 96
2573.78 99
2573.89 101
2574.01 101
2574.13 99
2574.24 94
2574.36 87
2574.48 77
2574.59 67
2574.71 56
2574.82 46
2574.94 37
2575.06 31
2575.17 28
2575.29 29
2575.41 33
2575.52 39
2575.64 47
2575.76 55
2575.87 62
2575.99 68
2576.10 71
2576.22 72
2576.34 72
2576.45 70
2576.57 67
2576.69 64
2576.80 61
2576.92 59
2577.04 56
2577.15 54
2577.27 52
2577.38 50
2577.50 48
2577.62 46
2577.73 45
2577.85 44
2577.97 44
2578.08 45
2578.20 47
2578.32 50
2578.43 53
2578.55 56
2578.67 59
2578.78 60
2578.90 61
2579.01 62
2579.13 62
2579.25 62
2579.36 60
2579.48 58
2579.60 54
2579.71 49
2579.83 42
2579.95 33
2580.06 23
2580.18 12
2580.30 2
2580.41 0
2580.53 0
2580.64 0
2580.76 0
2580.88 0
2580.99 0
2581.11 0
2581.23 7
2581.34 11
2581.46 14
2581.58 14
2581.69 12
2581.81 11
2581.93 10
2582.04 12
2582.16 17
2582.28 25
2582.39 37
2582.51 50
2582.63 63
2582.74 76
2582.86 87
2582.98 95
2583.09 99
2583.21 101
2583.32 99
2583.44 96
2583.56 93
2583.67 90
2583.79 89
2583.91 89
2584.02 92
2584.14 95
2584.26 98
2584.37 99
2584.49 99
2584.61 97
2584.72 93
2584.84 90
2584.96 88
2585.07 89
2585.19 93
2585.31 98
2585.42 104
2585.54 107
2585.66 106
2585.77 101
2585.89 90
2586.01 76
2586.12 60
2586.24 46
2586.36 33
2586.47 24
2586.59 18
2586.71 15
2586.82 14
2586.94 13
2587.06 12
2587.17 10
2587.29 8
2587.41 5
2587.52 3
2587.64 1
2587.76 0
2587.87 0
2587.99 0
2588.11 2
2588.22 5
2588.34 8
2588.45 11
2588.57 15
2588.69 19
2588.80 24
2588.92 28
2589.04 33
2589.15 37
2589.27 40
2589.39 44
2589.51 48
2589.62 51
2589.74 55
2589.86 59
2589.97 62
2590.09 65
2590.21 66
2590.32 67
2590.44 67
2590.56 67
2590.67 67
2590.79 67
2590.91 69
2591.02 72
2591.14 75
2591.26 80
2591.37 85
2591.49 90
2591.61 95
2591.72 100
2591.84 104
2591.96 105
2592.07 105
2592.19 103
2592.31 99
2592.42 95
2592.54 91
2592.66 87
2592.77 84
2592.89 83
2593.01 83
2593.12 84
2593.24 86
2593.36 89
2593.47 92
2593.59 96
2593.71 99
2593.82 102
2593.94 104
2594.06 104
2594.17 102
2594.29 98
2594.41 91
2594.52 82
2594.64 72
2594.76 62
2594.88 51
2594.99 41
2595.11 33
2595.23 26
2595.34 22
2595.46 21
2595.58 20
2595.69 21
2595.81 22
2595.93 22
2596.04 21
2596.16 19
2596.28 15
2596.39 12
2596.51 10
2596.63 9
2596.74 10
2596.86 14
2596.98 20
2597.09 26
2597.21 33
2597.33 39
2597.45 44
2597.56 48
2597.68 51
2597.80 52
2597.91 51
2598.03 48
2598.15 44
2598.26 39
2598.38 36
2598.50 33
2598.61 33
2598.73 35
2598.85 39
2598.96 44
2599.08 50
2599.20 55
2599.32 60
2599.43 64
2599.55 67
2599.67 70
2599.78 73
2599.90 76
2600.02 78
2600.13 80
2600.25 80
2600.37 78
2600.48 73
2600.60 65
2600.72 54
2600.84 42
2600.95 29
2601.07 17
2601.19 8
2601.30 1
2601.42 0
2601.54 0
2601.65 0
2601.77 0
2601.89 2
2602.00 4
2602.12 5
2602.24 5
2602.36 5
2602.47 4
2602.59 2
2602.71 0
2602.82 0
2602.94 0
2603.06 0
2603.17 0
2603.29 0
2603.41 0
2603.53 4
2603.64 11
2603.76 21
2603.88 32
2603.99 44
2604.11 57
2604.23 71
2604.34 85
2604.46 97
2604.58 109
2604.70 119
2604.81 129
2604.93 138
2605.05 147
2605.16 157
2605.28 168
2605.40 180
2605.51 193
2605.63 207
2605.75 221
2605.87 235
2605.98 250
2606.10 265
2606.22 281
2606.33 298
2606.45 316
2606.57 334
2606.69 352
2606.80 368
2606.92 381
2607.04 390
2607.15 395
2607.27 397
2607.39 395
2607.50 390
2607.62 384
2607.74 376
2607.86 367
2607.97 357
2608.09 348
2608.21 338
2608.32 330
2608.44 325
2608.56 321
2608.68 320
2608.79 318
2608.91 316
2609.03 312
2609.14 306
2609.26 296
2609.38 286
2609.50 274
2609.61 263
2609.73 253
2609.85 243
2609.96 233
2610.08 222
2610.20 210
2610.32 198
2610.43 185
2610.55 174
2610.67 163
2610.78 154
2610.90 146
2611.02 140
2611.14 134
2611.25 128
2611.37 121
2611.49 113
2611.60 104
2611.72 94
2611.84 86
2611.96 79
2612.07 74
2612.19 71
2612.31 71
2612.42 71
2612.54 72
2612.66 73
2612.78 72
2612.89 71
2613.01 70
2613.13 69
2613.25 69
2613.36 70
2613.48 71
2613.60 72
2613.71 72
2613.83 70
2613.95 67
2614.07 61
2614.18 55
2614.30 48
2614.42 42
2614.53 39
2614.65 37
2614.77 38
2614.89 41
2615.00 44
2615.12 47
2615.24 49
2615.36 51
2615.47 51
2615.59 52
2615.71 53
2615.82 53
2615.94 54
2616.06 55
2616.18 56
2616.29 58
2616.41 60
2616.53 63
2616.65 67
2616.76 72
2616.88 77
2617.00 80
2617.11 82
2617.23 81
2617.35 78
2617.47 74
2617.58 70
2617.70 65
2617.82 62
2617.94 58
2618.05 55
2618.17 52
2618.29 49
2618.41 46
2618.52 45
2618.64 46
2618.76 49
2618.87 54
2618.99 59
2619.11 63
2619.23 65
2619.34 63
2619.46 57
2619.58 50
2619.70 42
2619.81 36
2619.93 32
2620.05 31
2620.17 32
2620.28 36
2620.40 42
2620.52 48
2620.63 54
2620.75 59
2620.87 62
2620.99 64
2621.10 63
2621.22 59
2621.34 53
2621.46 45
2621.57 38
2621.69 32
2621.81 28
2621.93 27
2622.04 28
2622.16 31
2622.28 35
2622.40 37
2622.51 38
2622.63 38
2622.75 36
2622.87 34
2622.98 34
2623.10 34
2623.22 36
2623.34 39
2623.45 41
2623.57 42
2623.69 40
2623.81 36
2623.92 29
2624.04 21
2624.16 13
2624.27 5
2624.39 0
2624.51 0
2624.63 1
2624.74 6
2624.86 15
2624.98 26
2625.10 36
2625.21 46
2625.33 54
2625.45 60
2625.57 63
2625.68 65
2625.80 66
2625.92 66
2626.04 66
2626.15 66
2626.27 65
2626.39 63
2626.51 62
2626.62 62
2626.74 63
2626.86 65
2626.98 68
2627.09 71
2627.21 71
2627.33 69
2627.45 64
2627.56 56
2627.68 45
2627.80 35
2627.92 26
2628.04 20
2628.15 17
2628.27 16
2628.39 18
2628.51 21
2628.62 25
2628.74 27
2628.86 27
2628.98 27
2629.09 26
2629.21 26
2629.33 26
2629.45 28
2629.56 31
2629.68 34
2629.80 37
2629.92 39
2630.03 38
2630.15 36
2630.27 32
2630.39 28
2630.50 24
2630.62 23
2630.74 23
2630.86 24
2630.97 26
2631.09 28
2631.21 29
2631.33 28
2631.45 25
2631.56 21
2631.68 16
2631.80 11
2631.92 7
2632.03 5
2632.15 5
2632.27 8
2632.39 14
2632.50 21
2632.62 30
2632.74 40
2632.86 50
2632.97 61
2633.09 71
2633.21 82
2633.33 92
2633.44 101
2633.56 110
2633.68 119
2633.80 126
2633.92 133
2634.03 141
2634.15 150
2634.27 160
2634.39 173
2634.50 188
2634.62 206
2634.74 226
2634.86 247
2634.97 269
2635.09 290
2635.21 311
2635.33 329
2635.45 345
2635.56 359
2635.68 370
2635.80 380
2635.92 388
2636.03 396
2636.15 403
2636.27 410
2636.39 417
2636.51 424
2636.62 431
2636.74 438
2636.86 445
2636.98 454
2637.09 463
2637.21 472
2637.33 481
2637.45 490
2637.56 497
2637.68 505
2637.80 512
2637.92 518
2638.04 524
2638.15 529
2638.27 533
2638.39 534
2638.51 531
2638.62 524
2638.74 514
2638.86 501
2638.98 488
2639.10 474
2639.21 462
2639.33 451
2639.45 443
2639.57 435
2639.68 428
2639.80 419
2639.92 407
2640.04 394
2640.16 378
2640.27 360
2640.39 341
2640.51 322
2640.63 304
2640.75 288
2640.86 274
2640.98 263
2641.10 253
2641.22 246
2641.33 240
2641.45 233
2641.57 226
2641.69 217
2641.81 207
2641.92 195
2642.04 183
2642.16 172
2642.28 164
2642.40 158
2642.51 155
2642.63 155
2642.75 158
2642.87 161
2642.98 164
2643.10 166
2643.22 166
2643.34 164
2643.46 160
2643.57 155
2643.69 148
2643.81 139
2643.93 129
2644.05 119
2644.16 110
2644.28 102
2644.40 95
2644.52 92
2644.64 90
2644.75 90
2644.87 90
2644.99 90
2645.11 90
2645.22 91
2645.34 92
2645.46 94
2645.58 98
2645.70 103
2645.81 110
2645.93 116
2646.05 122
2646.17 124
2646.29 124
2646.40 121
2646.52 117
2646.64 111
2646.76 106
2646.88 102
2646.99 99
2647.11 98
2647.23 99
2647.35 99
2647.47 99
2647.58 98
2647.70 94
2647.82 88
2647.94 81
2648.06 74
2648.17 67
2648.29 62
2648.41 59
2648.53 58
2648.65 60
2648.76 63
2648.88 67
2649.00 70
2649.12 72
2649.24 72
2649.35 71
2649.47 68
2649.59 64
2649.71 61
2649.83 57
2649.94 55
2650.06 55
2650.18 55
2650.30 55
2650.42 55
2650.53 55
2650.65 54
2650.77 52
2650.89 50
2651.01 48
2651.12 47
2651.24 47
2651.36 47
2651.48 49
2651.60 50
2651.71 50
2651.83 49
2651.95 47
2652.07 42
2652.19 34
2652.31 26
2652.42 17
2652.54 9
2652.66 2
2652.78 0
2652.90 0
2653.01 3
2653.13 9
2653.25 18
2653.37 27
2653.49 37
2653.60 45
2653.72 52
2653.84 57
2653.96 60
2654.08 60
2654.19 57
2654.31 53
2654.43 46
2654.55 38
2654.67 31
2654.79 25
2654.90 21
2655.02 19
2655.14 19
2655.26 20
2655.38 21
2655.49 21
2655.61 21
2655.73 20
2655.85 19
2655.97 19
2656.09 19
2656.20 20
2656.32 22
2656.44 25
2656.56 29
2656.68 33
2656.79 38
2656.91 43
2657.03 48
2657.15 51
2657.27 54
2657.39 55
2657.50 54
2657.62 51
2657.74 49
2657.86 46
2657.98 44
2658.09 44
2658.21 45
2658.33 48
2658.45 51
2658.57 54
2658.69 57
2658.80 59
2658.92 60
2659.04 58
2659.16 55
2659.28 51
2659.40 46
2659.51 41
2659.63 38
2659.75 36
2659.87 37
2659.99 39
2660.10 43
2660.22 46
2660.34 50
2660.46 52
2660.58 53
2660.70 53
2660.81 52
2660.93 51
2661.05 52
2661.17 54
2661.29 57
2661.41 62
2661.52 68
2661.64 72
2661.76 74
2661.88 72
2662.00 67
2662.12 59
2662.23 50
2662.35 41
2662.47 34
2662.59 29
2662.71 27
2662.83 27
2662.94 27
2663.06 26
2663.18 25
2663.30 23
2663.42 21
2663.54 20
2663.65 20
2663.77 22
2663.89 26
2664.01 32
2664.13 37
2664.25 43
2664.36 49
2664.48 54
2664.60 58
2664.72 61
2664.84 63
2664.96 62
2665.07 59
2665.19 55
2665.31 50
2665.43 46
2665.55 43
2665.67 44
2665.78 46
2665.90 50
2666.02 55
2666.14 59
2666.26 62
2666.38 63
2666.49 62
2666.61 58
2666.73 53
2666.85 46
2666.97 40
2667.09 33
2667.21 27
2667.32 21
2667.44 16
2667.56 11
2667.68 6
2667.80 0
2667.92 0
2668.03 0
2668.15 0
2668.27 0
2668.39 0
2668.51 0
2668.63 0
2668.74 1
2668.86 7
2668.98 12
2669.10 17
2669.22 19
2669.34 19
2669.46 18
2669.57 17
2669.69 16
2669.81 18
2669.93 22
2670.05 29
2670.17 39
2670.28 50
2670.40 62
2670.52 73
2670.64 82
2670.76 88
2670.88 92
2671.00 93
2671.11 91
2671.23 87
2671.35 82
2671.47 77
2671.59 75
2671.71 75
2671.83 79
2671.94 86
2672.06 96
2672.18 105
2672.30 112
2672.42 117
2672.54 117
2672.66 115
2672.77 109
2672.89 103
2673.01 97
2673.13 93
2673.25 92
2673.37 92
2673.48 93
2673.60 95
2673.72 97
2673.84 97
2673.96 96
2674.08 93
2674.20 90
2674.31 88
2674.43 88
2674.55 91
2674.67 96
2674.79 104
2674.91 113
2675.03 122
2675.15 128
2675.26 131
2675.38 130
2675.50 127
2675.62 122
2675.74 116
2675.86 109
2675.98 103
2676.09 98
2676.21 94
2676.33 91
2676.45 88
2676.57 86
2676.69 84
2676.81 82
2676.92 79
2677.04 76
2677.16 72
2677.28 67
2677.40 63
2677.52 59
2677.64 54
2677.75 49
2677.87 43
2677.99 37
2678.11 29
2678.23 21
2678.35 13
2678.47 6
2678.59 1
2678.70 0
2678.82 0
2678.94 0
2679.06 4
2679.18 10
2679.30 18
2679.42 27
2679.53 38
2679.65 51
2679.77 64
2679.89 77
2680.01 89
2680.13 100
2680.25 109
2680.37 115
2680.48 119
2680.60 122
2680.72 124
2680.84 127
2680.96 129
2681.08 131
2681.20 131
2681.32 131
2681.43 128
2681.55 124
2681.67 118
2681.79 112
2681.91 106
2682.03 103
2682.15 101
2682.27 102
2682.38 105
2682.50 109
2682.62 112
2682.74 114
2682.86 115
2682.98 114
2683.10 112
2683.22 110
2683.33 109
2683.45 108
2683.57 106
2683.69 103
2683.81 98
2683.93 91
2684.05 83
2684.17 73
2684.28 65
2684.40 58
2684.52 54
2684.64 53
2684.76 54
2684.88 55
2685.00 57
2685.12 59
2685.24 59
2685.35 59
2685.47 58
2685.59 57
2685.71 57
2685.83 58
2685.95 60
2686.07 65
2686.19 73
2686.30 82
2686.42 92
2686.54 101
2686.66 110
2686.78 115
2686.90 117
2687.02 116
2687.14 113
2687.26 108
2687.37 105
2687.49 103
2687.61 103
2687.73 105
2687.85 108
2687.97 112
2688.09 115
2688.21 116
2688.33 116
2688.44 114
2688.56 112
2688.68 109
2688.80 107
2688.92 107
2689.04 107
2689.16 108
2689.28 110
2689.40 112
2689.51 112
2689.63 111
2689.75 107
2689.87 102
2689.99 96
2690.11 89
2690.23 82
2690.35 76
2690.47 71
2690.58 68
2690.70 65
2690.82 64
2690.94 63
2691.06 63
2691.18 64
2691.30 65
2691.42 65
2691.54 64
2691.66 63
2691.77 61
2691.89 59
2692.01 57
2692.13 57
2692.25 59
2692.37 62
2692.49 67
2692.61 73
2692.73 77
2692.84 80
2692.96 80
2693.08 77
2693.20 71
2693.32 63
2693.44 54
2693.56 46
2693.68 39
2693.80 33
2693.92 28
2694.03 23
2694.15 18
2694.27 14
2694.39 9
2694.51 6
2694.63 5
2694.75 7
2694.87 13
2694.99 22
2695.11 35
2695.23 48
2695.34 61
2695.46 72
2695.58 80
2695.70 85
2695.82 89
2695.94 91
2696.06 93
2696.18 97
2696.30 101
2696.42 106
2696.53 111
2696.65 114
2696.77 116
2696.89 117
2697.01 115
2697.13 113
2697.25 110
2697.37 107
2697.49 104
2697.61 102
2697.73 101
2697.84 101
2697.96 104
2698.08 108
2698.20 115
2698.32 122
2698.44 129
2698.56 136
2698.68 142
2698.80 145
2698.92 145
2699.04 142
2699.15 137
2699.27 130
2699.39 121
2699.51 112
2699.63 103
2699.75 96
2699.87 90
2699.99 85
2700.11 79
2700.23 73
2700.35 65
2700.47 56
2700.58 45
2700.70 34
2700.82 24
2700.94 16
2701.06 9
2701.18 5
2701.30 2
2701.42 0
2701.54 0
2701.66 0
2701.78 0
2701.90 0
2702.01 0
2702.13 0
2702.25 0
2702.37 0
2702.49 5
2702.61 15
2702.73 27
2702.85 40
2702.97 53
2703.09 66
2703.21 79
2703.33 92
2703.45 104
2703.56 115
2703.68 125
2703.80 134
2703.92 139
2704.04 142
2704.16 140
2704.28 134
2704.40 124
2704.52 112
2704.64 99
2704.76 86
2704.88 75
2705.00 67
2705.11 62
2705.23 60
2705.35 59
2705.47 60
2705.59 62
2705.71 63
2705.83 64
2705.95 64
2706.07 64
2706.19 62
2706.31 59
2706.43 55
2706.55 50
2706.66 46
2706.78 43
2706.90 41
2707.02 40
2707.14 40
2707.26 40
2707.38 39
2707.50 38
2707.62 37
2707.74 36
2707.86 37
2707.98 41
2708.10 47
2708.22 55
2708.34 63
2708.45 72
2708.57 78
2708.69 81
2708.81 82
2708.93 79
2709.05 75
2709.17 69
2709.29 62
2709.41 56
2709.53 50
2709.65 44
2709.77 39
2709.89 34
2710.01 29
2710.13 24
2710.24 19
2710.36 15
2710.48 11
2710.60 8
2710.72 6
2710.84 6
2710.96 7
2711.08 9
2711.20 13
2711.32 16
2711.44 18
2711.56 20
2711.68 21
2711.80 21
2711.92 21
2712.04 22
2712.16 24
2712.27 27
2712.39 31
2712.51 36
2712.63 43
2712.75 50
2712.87 56
2712.99 61
2713.11 65
2713.23 67
2713.35 68
2713.47 68
2713.59 66
2713.71 64
2713.83 62
2713.95 59
2714.07 56
2714.19 53
2714.31 52
2714.42 54
2714.54 57
2714.66 62
2714.78 67
2714.90 71
2715.02 74
2715.14 74
2715.26 72
2715.38 68
2715.50 65
2715.62 63
2715.74 62
2715.86 63
2715.98 65
2716.10 67
2716.22 70
2716.34 72
2716.46 74
2716.58 76
2716.69 77
2716.81 78
2716.93 79
2717.05 78
2717.17 76
2717.29 70
2717.41 63
2717.53 53
2717.65 43
2717.77 33
2717.89 24
2718.01 19
2718.13 16
2718.25 17
2718.37 19
2718.49 22
2718.61 24
2718.73 23
2718.85 21
2718.97 17
2719.09 14
2719.21 13
2719.32 15
2719.44 20
2719.56 28
2719.68 37
2719.80 46
2719.92 54
2720.04 61
2720.16 66
2720.28 69
2720.40 72
2720.52 75
2720.64 77
2720.76 79
2720.88 81
2721.00 82
2721.12 83
2721.24 82
2721.36 80
2721.48 77
2721.60 75
2721.72 72
2721.84 71
2721.96 72
2722.08 74
2722.20 78
2722.31 84
2722.43 91
2722.55 97
2722.67 102
2722.79 105
2722.91 106
2723.03 104
2723.15 99
2723.27 92
2723.39 82
2723.51 70
2723.63 57
2723.75 44
2723.87 32
2723.99 21
2724.11 13
2724.23 7
2724.35 4
2724.47 3
2724.59 5
2724.71 9
2724.83 15
2724.95 21
2725.07 26
2725.19 30
2725.31 32
2725.43 32
2725.55 30
2725.67 27
2725.79 23
2725.91 20
2726.02 18
2726.14 18
2726.26 19
2726.38 22
2726.50 26
2726.62 31
2726.74 36
2726.86 42
2726.98 47
2727.10 51
2727.22 54
2727.34 54
2727.46 53
2727.58 51
2727.70 48
2727.82 45
2727.94 44
2728.06 45
2728.18 47
2728.30 51
2728.42 54
2728.54 57
2728.66 59
2728.78 60
2728.90 61
2729.02 61
2729.14 62
2729.26 62
2729.38 62
2729.50 62
2729.62 60
2729.74 56
2729.86 50
2729.98 43
2730.10 35
2730.22 28
2730.34 23
2730.46 20
2730.58 19
2730.70 22
2730.82 25
2730.94 30
2731.06 35
2731.18 39
2731.29 42
2731.41 44
2731.53 45
2731.65 44
2731.77 42
2731.89 39
2732.01 35
2732.13 30
2732.25 25
2732.37 21
2732.49 18
2732.61 16
2732.73 17
2732.85 18
2732.97 21
2733.09 24
2733.21 27
2733.33 29
2733.45 31
2733.57 33
2733.69 34
2733.81 35
2733.93 34
2734.05 33
2734.17 31
2734.29 30
2734.41 29
2734.53 29
2734.65 30
2734.77 31
2734.89 33
2735.01 33
2735.13 32
2735.25 30
2735.37 29
2735.49 29
2735.61 31
2735.73 35
2735.85 40
2735.97 46
2736.09 51
2736.21 54
2736.33 57
2736.45 58
2736.57 60
2736.69 61
2736.81 63
2736.93 65
2737.05 67
2737.17 69
2737.29 69
2737.41 68
2737.53 65
2737.65 62
2737.77 58
2737.89 55
2738.01 54
2738.13 56
2738.25 61
2738.37 68
2738.49 77
2738.61 86
2738.73 93
2738.85 97
2738.97 98
2739.09 95
2739.21 92
2739.33 87
2739.45 83
2739.57 80
2739.69 78
2739.81 76
2739.93 74
2740.05 72
2740.17 70
2740.29 69
2740.41 69
2740.53 70
2740.65 71
2740.77 73
2740.89 76
2741.01 79
2741.13 82
2741.25 85
2741.37 88
2741.49 91
2741.61 92
2741.73 93
2741.85 93
2741.97 93
2742.09 93
2742.21 92
2742.33 91
2742.45 90
2742.57 89
2742.69 88
2742.81 85
2742.93 82
2743.05 78
2743.17 72
2743.29 65
2743.41 56
2743.53 46
2743.65 37
2743.77 28
2743.89 22
2744.01 19
2744.13 20
2744.25 24
2744.37 30
2744.49 36
2744.61 41
2744.73 44
2744.85 43
2744.97 38
2745.09 31
2745.21 22
2745.33 13
2745.45 6
2745.57 1
2745.69 1
2745.81 5
2745.93 12
2746.05 22
2746.17 32
2746.29 41
2746.41 47
2746.53 51
2746.66 53
2746.78 52
2746.90 49
2747.02 46
2747.14 42
2747.26 38
2747.38 34
2747.50 30
2747.62 27
2747.74 24
2747.86 22
2747.98 21
2748.10 21
2748.22 21
2748.34 23
2748.46 25
2748.58 28
2748.70 32
2748.82 37
2748.94 43
2749.06 49
2749.18 55
2749.30 58
2749.42 59
2749.54 57
2749.66 51
2749.78 43
2749.90 34
2750.02 25
2750.14 16
2750.26 10
2750.38 6
2750.50 5
2750.62 6
2750.74 8
2750.86 12
2750.98 15
2751.10 17
2751.22 19
2751.34 18
2751.46 16
2751.58 13
2751.70 8
2751.82 3
2751.95 0
2752.07 0
2752.19 0
2752.31 0
2752.43 0
2752.55 0
2752.67 0
2752.79 0
2752.91 2
2753.03 7
2753.15 14
2753.27 20
2753.39 26
2753.51 31
2753.63 34
2753.75 35
2753.87 33
2753.99 29
2754.11 24
2754.23 19
2754.35 15
2754.47 12
2754.59 12
2754.71 14
2754.83 16
2754.95 18
2755.07 20
2755.19 22
2755.31 22
2755.43 21
2755.55 21
2755.68 19
2755.80 17
2755.92 14
2756.04 10
2756.16 6
2756.28 2
2756.40 0
2756.52 0
2756.64 1
2756.76 7
2756.88 14
2757.00 23
2757.12 32
2757.24 40
2757.36 47
2757.48 51
2757.60 52
2757.72 52
2757.84 50
2757.96 47
2758.08 44
2758.20 42
2758.32 41
2758.44 41
2758.56 42
2758.69 43
2758.81 43
2758.93 40
2759.05 35
2759.17 29
2759.29 23
2759.41 17
2759.53 14
2759.65 13
2759.77 16
2759.89 23
2760.01 31
2760.13 41
2760.25 50
2760.37 59
2760.49 66
2760.61 71
2760.73 73
2760.85 72
2760.97 69
2761.09 63
2761.21 56
2761.34 49
2761.46 42
2761.58 38
2761.70 35
2761.82 35
2761.94 36
2762.06 38
2762.18 41
2762.30 43
2762.42 46
2762.54 49
2762.66 53
2762.78 60
2762.90 67
2763.02 76
2763.14 84
2763.26 92
2763.38 99
2763.50 104
2763.63 108
2763.75 113
2763.87 117
2763.99 122
2764.11 125
2764.23 127
2764.35 126
2764.47 122
2764.59 116
2764.71 108
2764.83 102
2764.95 100
2765.07 102
2765.19 108
2765.31 119
2765.43 132
2765.55 145
2765.67 154
2765.80 159
2765.92 159
2766.04 153
2766.16 144
2766.28 134
2766.40 125
2766.52 118
2766.64 115
2766.76 117
2766.88 121
2767.00 127
2767.12 134
2767.24 139
2767.36 141
2767.48 140
2767.60 135
2767.73 128
2767.85 120
2767.97 113
2768.09 108
2768.21 104
2768.33 101
2768.45 100
2768.57 98
2768.69 95
2768.81 90
2768.93 85
2769.05 80
2769.17 76
2769.29 74
2769.41 75
2769.53 77
2769.66 82
2769.78 88
2769.90 95
2770.02 101
2770.14 107
2770.26 113
2770.38 119
2770.50 125
2770.62 130
2770.74 134
2770.86 137
2770.98 138
2771.10 138
2771.22 136
2771.35 133
2771.47 129
2771.59 126
2771.71 122
2771.83 120
2771.95 117
2772.07 115
2772.19 111
2772.31 106
2772.43 100
2772.55 92
2772.67 84
2772.79 75
2772.91 67
2773.04 61
2773.16 58
2773.28 56
2773.40 56
2773.52 56
2773.64 57
2773.76 58
2773.88 58
2774.00 58
2774.12 58
2774.24 60
2774.36 64
2774.48 71
2774.61 82
2774.73 97
2774.85 113
2774.97 131
2775.09 148
2775.21 163
2775.33 174
2775.45 181
2775.57 183
2775.69 180
2775.81 173
2775.93 165
2776.05 155
2776.18 146
2776.30 138
2776.42 131
2776.54 126
2776.66 121
2776.78 116
2776.90 111
2777.02 107
2777.14 104
2777.26 103
2777.38 104
2777.50 107
2777.63 112
2777.75 117
2777.87 123
2777.99 127
2778.11 129
2778.23 129
2778.35 126
2778.47 121
2778.59 115
2778.71 106
2778.83 97
2778.96 88
2779.08 79
2779.20 71
2779.32 65
2779.44 61
2779.56 59
2779.68 59
2779.80 60
2779.92 60
2780.04 61
2780.16 62
2780.28 62
2780.41 63
2780.53 63
2780.65 63
2780.77 63
2780.89 62
2781.01 63
2781.13 64
2781.25 67
2781.37 72
2781.49 79
2781.62 87
2781.74 95
2781.86 101
2781.98 106
2782.10 107
2782.22 106
2782.34 104
2782.46 100
2782.58 96
2782.70 93
2782.82 91
2782.95 91
2783.07 93
2783.19 96
2783.31 100
2783.43 105
2783.55 111
2783.67 117
2783.79 123
2783.91 127
2784.03 131
2784.16 133
2784.28 135
2784.40 136
2784.52 138
2784.64 142
2784.76 147
2784.88 152
2785.00 157
2785.12 160
2785.24 162
2785.37 163
2785.49 161
2785.61 159
2785.73 157
2785.85 154
2785.97 152
2786.09 149
2786.21 146
2786.33 143
2786.45 139
2786.58 135
2786.70 132
2786.82 130
2786.94 130
2787.06 132
2787.18 135
2787.30 138
2787.42 141
2787.54 141
2787.66 140
2787.79 135
2787.91 128
2788.03 119
2788.15 107
2788.27 95
2788.39 81
2788.51 68
2788.63 55
2788.75 45
2788.88 36
2789.00 31
2789.12 28
2789.24 27
2789.36 28
2789.48 28
2789.60 27
2789.72 25
2789.84 22
2789.97 17
2790.09 13
2790.21 9
2790.33 7
2790.45 6
2790.57 6
2790.69 7
2790.81 9
2790.93 11
2791.06 13
2791.18 16
2791.30 18
2791.42 20
2791.54 22
2791.66 24
2791.78 26
2791.90 26
2792.02 26
2792.15 24
2792.27 20
2792.39 14
2792.51 7
2792.63 0
2792.75 0
2792.87 0
2792.99 0
2793.12 0
2793.24 0
2793.36 0
2793.48 0
2793.60 8
2793.72 19
2793.84 30
2793.96 40
2794.09 47
2794.21 52
2794.33 55
2794.45 54
2794.57 51
2794.69 45
2794.81 38
2794.93 30
2795.05 22
2795.18 15
2795.30 10
2795.42 8
2795.54 7
2795.66 8
2795.78 10
2795.90 13
2796.02 17
2796.15 21
2796.27 25
2796.39 30
2796.51 34
2796.63 38
2796.75 41
2796.87 44
2796.99 46
2797.12 47
2797.24 49
2797.36 50
2797.48 52
2797.60 54
2797.72 56
2797.84 58
2797.96 60
2798.09 61
2798.21 64
2798.33 67
2798.45 72
2798.57 77
2798.69 82
2798.81 87
2798.94 90
2799.06 91
2799.18 90
2799.30 87
2799.42 82
2799.54 76
2799.66 68
2799.78 61
2799.91 54
2800.03 48
2800.15 43
2800.27 39
2800.39 37
2800.51 36
2800.63 36
2800.76 37
2800.88 38
2801.00 39
2801.12 40
2801.24 41
2801.36 43
2801.48 45
2801.60 48
2801.73 51
2801.85 55
2801.97 58
2802.09 60
2802.21 61
2802.33 60
2802.45 58
2802.58 55
2802.70 50
2802.82 46
2802.94 42
2803.06 39
2803.18 36
2803.30 35
2803.43 35
2803.55 37
2803.67 40
2803.79 46
2803.91 52
2804.03 60
2804.15 68
2804.28 74
2804.40 79
2804.52 82
2804.64 83
2804.76 83
2804.88 82
2805.00 81
2805.13 83
2805.25 85
2805.37 89
2805.49 92
2805.61 95
2805.73 96
2805.85 95
2805.98 91
2806.10 85
2806.22 78
2806.34 70
2806.46 64
2806.58 58
2806.70 54
2806.83 52
2806.95 49
2807.07 47
2807.19 44
2807.31 40
2807.43 36
2807.55 32
2807.68 29
2807.80 26
2807.92 25
2808.04 24
2808.16 23
2808.28 22
2808.41 19
2808.53 17
2808.65 15
2808.77 14
2808.89 14
2809.01 16
2809.13 19
2809.26 23
2809.38 29
2809.50 37
2809.62 47
2809.74 59
2809.86 73
2809.99 86
2810.11 97
2810.23 104
2810.35 105
2810.47 102
2810.59 94
2810.71 84
2810.84 73
2810.96 64
2811.08 58
2811.20 55
2811.32 54
2811.44 56
2811.57 60
2811.69 65
2811.81 70
2811.93 75
2812.05 79
2812.17 83
2812.30 87
2812.42 90
2812.54 94
2812.66 99
2812.78 105
2812.90 113
2813.02 123
2813.15 133
2813.27 142
2813.39 148
2813.51 150
2813.63 148
2813.75 141
2813.88 133
2814.00 124
2814.12 116
2814.24 111
2814.36 109
2814.48 109
2814.61 111
2814.73 114
2814.85 116
2814.97 116
2815.09 114
2815.21 110
2815.34 104
2815.46 97
2815.58 90
2815.70 83
2815.82 78
2815.94 74
2816.07 72
2816.19 71
2816.31 70
2816.43 68
2816.55 64
2816.67 58
2816.80 51
2816.92 44
2817.04 38
2817.16 35
2817.28 34
2817.40 37
2817.53 43
2817.65 51
2817.77 60
2817.89 70
2818.01 79
2818.13 86
2818.26 93
2818.38 100
2818.50 107
2818.62 115
2818.74 124
2818.87 135
2818.99 146
2819.11 157
2819.23 167
2819.35 177
2819.47 187
2819.60 198
2819.72 210
2819.84 224
2819.96 239
2820.08 255
2820.20 269
2820.33 281
2820.45 290
2820.57 296
2820.69 299
2820.81 301
2820.94 301
2821.06 300
2821.18 299
2821.30 296
2821.42 292
2821.54 287
2821.67 282
2821.79 277
2821.91 275
2822.03 275
2822.15 278
2822.28 282
2822.40 287
2822.52 292
2822.64 294
2822.76 292
2822.88 285
2823.01 274
2823.13 261
2823.25 248
2823.37 236
2823.49 229
2823.62 225
2823.74 226
2823.86 230
2823.98 235
2824.10 238
2824.22 238
2824.35 234
2824.47 225
2824.59 214
2824.71 200
2824.83 186
2824.96 173
2825.08 161
2825.20 150
2825.32 140
2825.44 132
2825.57 125
2825.69 118
2825.81 112
2825.93 107
2826.05 102
2826.17 98
2826.30 93
2826.42 89
2826.54 83
2826.66 77
2826.78 70
2826.91 63
2827.03 56
2827.15 50
2827.27 45
2827.39 42
2827.52 41
2827.64 41
2827.76 41
2827.88 42
2828.00 42
2828.13 42
2828.25 43
2828.37 43
2828.49 44
2828.61 45
2828.73 46
2828.86 47
2828.98 46
2829.10 44
2829.22 42
2829.34 38
2829.47 34
2829.59 30
2829.71 27
2829.83 26
2829.95 26
2830.08 29
2830.20 34
2830.32 40
2830.44 49
2830.56 58
2830.69 66
2830.81 74
2830.93 81
2831.05 85
2831.17 88
2831.30 89
2831.42 89
2831.54 87
2831.66 85
2831.78 83
2831.91 82
2832.03 81
2832.15 81
2832.27 82
2832.39 82
2832.52 81
2832.64 79
2832.76 74
2832.88 68
2833.00 62
2833.13 55
2833.25 48
2833.37 43
2833.49 39
2833.62 36
2833.74 33
2833.86 30
2833.98 27
2834.10 24
2834.23 22
2834.35 22
2834.47 24
2834.59 29
2834.71 36
2834.84 46
2834.96 56
2835.08 66
2835.20 74
2835.32 79
2835.45 80
2835.57 78
2835.69 73
2835.81 67
2835.93 61
2836.06 58
2836.18 56
2836.30 57
2836.42 60
2836.55 64
2836.67 68
2836.79 71
2836.91 73
2837.03 74
2837.16 74
2837.28 72
2837.40 71
2837.52 68
2837.64 65
2837.77 62
2837.89 59
2838.01 56
2838.13 54
2838.26 53
2838.38 53
2838.50 55
2838.62 56
2838.74 57
2838.87 57
2838.99 54
2839.11 50
2839.23 43
2839.35 35
2839.48 27
2839.60 21
2839.72 18
2839.84 19
2839.97 22
2840.09 28
2840.21 36
2840.33 44
2840.45 51
2840.58 56
2840.70 58
2840.82 59
2840.94 57
2841.07 55
2841.19 53
2841.31 52
2841.43 52
2841.55 53
2841.68 54
2841.80 54
2841.92 54
2842.04 54
2842.17 53
2842.29 52
2842.41 51
2842.53 51
2842.65 53
2842.78 58
2842.90 66
2843.02 77
2843.14 91
2843.27 109
2843.39 127
2843.51 144
2843.63 158
2843.76 167
2843.88 171
2844.00 169
2844.12 162
2844.24 151
2844.37 136
2844.49 119
2844.61 102
2844.73 86
2844.86 72
2844.98 62
2845.10 56
2845.22 55
2845.34 58
2845.47 63
2845.59 69
2845.71 73
2845.83 75
2845.96 74
2846.08 69
2846.20 63
2846.32 57
2846.45 53
2846.57 51
2846.69 52
2846.81 55
2846.94 61
2847.06 67
2847.18 72
2847.30 75
2847.42 77
2847.55 76
2847.67 74
2847.79 71
2847.91 68
2848.04 65
2848.16 64
2848.28 64
2848.40 65
2848.53 67
2848.65 70
2848.77 72
2848.89 73
2849.02 73
2849.14 72
2849.26 69
2849.38 65
2849.50 60
2849.63 55
2849.75 49
2849.87 44
2849.99 38
2850.12 32
2850.24 26
2850.36 21
2850.48 17
2850.61 14
2850.73 13
2850.85 16
2850.97 21
2851.10 28
2851.22 37
2851.34 47
2851.46 55
2851.59 62
2851.71 67
2851.83 70
2851.95 72
2852.08 73
2852.20 73
2852.32 73
2852.44 73
2852.57 72
2852.69 70
2852.81 65
2852.93 58
2853.06 49
2853.18 38
2853.30 29
2853.42 21
2853.55 15
2853.67 12
2853.79 11
2853.91 11
2854.04 12
2854.16 13
2854.28 13
2854.40 15
2854.53 17
2854.65 21
2854.77 26
2854.89 30
2855.02 34
2855.14 35
2855.26 33
2855.38 28
2855.51 20
2855.63 12
2855.75 4
2855.87 0
2856.00 0
2856.12 0
2856.24 0
2856.36 0
2856.49 0
2856.61 1
2856.73 3
2856.85 4
2856.98 4
2857.10 3
2857.22 3
2857.34 3
2857.47 5
2857.59 8
2857.71 13
2857.83 18
2857.96 24
2858.08 30
2858.20 36
2858.32 41
2858.45 45
2858.57 48
2858.69 49
2858.82 50
2858.94 49
2859.06 48
2859.18 47
2859.31 48
2859.43 50
2859.55 52
2859.67 55
2859.80 57
2859.92 58
2860.04 59
2860.16 60
2860.29 63
2860.41 69
2860.53 77
2860.65 87
2860.78 96
2860.90 105
2861.02 111
2861.14 115
2861.27 116
2861.39 115
2861.51 113
2861.64 110
2861.76 105
2861.88 101
2862.00 96
2862.13 92
2862.25 88
2862.37 85
2862.49 82
2862.62 80
2862.74 78
2862.86 75
2862.98 71
2863.11 68
2863.23 65
2863.35 64
2863.48 64
2863.60 66
2863.72 69
2863.84 72
2863.97 73
2864.09 72
2864.21 68
2864.33 64
2864.46 58
2864.58 52
2864.70 45
2864.83 38
2864.95 32
2865.07 25
2865.19 19
2865.32 14
2865.44 11
2865.56 11
2865.68 13
2865.81 18
2865.93 23
2866.05 28
2866.18 30
2866.30 29
2866.42 24
2866.54 17
2866.67 8
2866.79 0
2866.91 0
2867.04 0
2867.16 0
2867.28 0
2867.40 0
2867.53 0
2867.65 1
2867.77 5
2867.89 8
2868.02 10
2868.14 11
2868.26 12
2868.39 15
2868.51 18
2868.63 24
2868.75 31
2868.88 38
2869.00 45
2869.12 52
2869.25 57
2869.37 61
2869.49 64
2869.61 67
2869.74 69
2869.86 71
2869.98 73
2870.11 73
2870.23 72
2870.35 69
2870.47 64
2870.60 59
2870.72 55
2870.84 52
2870.97 51
2871.09 52
2871.21 54
2871.33 57
2871.46 59
2871.58 60
2871.70 60
2871.83 60
2871.95 60
2872.07 61
2872.19 62
2872.32 64
2872.44 66
2872.56 67
2872.69 68
2872.81 68
2872.93 67
2873.05 66
2873.18 64
2873.30 60
2873.42 56
2873.55 50
2873.67 44
2873.79 38
2873.91 33
2874.04 30
2874.16 29
2874.28 29
2874.41 32
2874.53 35
2874.65 39
2874.78 44
2874.90 48
2875.02 51
2875.14 53
2875.27 54
2875.39 55
2875.51 55
2875.64 55
2875.76 56
2875.88 58
2876.00 61
2876.13 66
2876.25 71
2876.37 76
2876.50 79
2876.62 80
2876.74 77
2876.87 71
2876.99 62
2877.11 51
2877.23 40
2877.36 30
2877.48 22
2877.60 17
2877.73 16
2877.85 19
2877.97 25
2878.10 34
2878.22 45
2878.34 57
2878.46 69
2878.59 79
2878.71 88
2878.83 95
2878.96 99
2879.08 101
2879.20 101
2879.33 100
2879.45 99
2879.57 97
2879.70 94
2879.82 92
2879.94 88
2880.06 83
2880.19 77
2880.31 70
2880.43 65
2880.56 62
2880.68 60
2880.80 60
2880.93 62
2881.05 64
2881.17 66
2881.29 65
2881.42 63
2881.54 59
2881.66 54
2881.79 49
2881.91 44
2882.03 40
2882.16 37
2882.28 36
2882.40 35
2882.53 36
2882.65 38
2882.77 40
2882.90 43
2883.02 47
2883.14 52
2883.26 57
2883.39 64
2883.51 73
2883.63 83
2883.76 93
2883.88 103
2884.00 111
2884.13 116
2884.25 118
2884.37 118
2884.50 115
2884.62 110
2884.74 105
2884.87 100
2884.99 96
2885.11 92
2885.23 88
2885.36 84
2885.48 79
2885.60 75
2885.73 72
2885.85 72
2885.97 74
2886.10 78
2886.22 84
2886.34 90
2886.47 95
2886.59 98
2886.71 99
2886.84 97
2886.96 93
2887.08 88
2887.21 83
2887.33 77
2887.45 72
2887.58 68
2887.70 66
2887.82 65
2887.95 65
2888.07 66
2888.19 68
2888.31 70
2888.44 73
2888.56 75
2888.68 78
2888.81 80
2888.93 82
2889.05 83
2889.18 83
2889.30 83
2889.42 82
2889.55 81
2889.67 80
2889.79 78
2889.92 76
2890.04 73
2890.16 69
2890.29 65
2890.41 61
2890.53 57
2890.66 55
2890.78 55
2890.90 58
2891.03 64
2891.15 72
2891.27 81
2891.40 92
2891.52 102
2891.64 112
2891.77 121
2891.89 128
2892.01 135
2892.14 140
2892.26 144
2892.38 147
2892.51 149
2892.63 149
2892.75 148
2892.88 145
2893.00 142
2893.12 138
2893.25 135
2893.37 132
2893.49 129
2893.62 126
2893.74 122
2893.86 118
2893.99 113
2894.11 107
2894.23 103
2894.36 101
2894.48 102
2894.60 105
2894.73 110
2894.85 117
2894.97 124
2895.10 130
2895.22 134
2895.34 136
2895.47 136
2895.59 133
2895.71 129
2895.84 124
2895.96 118
2896.08 111
2896.21 103
2896.33 96
2896.45 89
2896.58 83
2896.70 79
2896.82 75
2896.95 72
2897.07 70
2897.19 70
2897.32 71
2897.44 76
2897.56 83
2897.69 92
2897.81 104
2897.93 116
2898.06 127
2898.18 136
2898.31 142
2898.43 145
2898.55 144
2898.68 141
2898.80 137
2898.92 132
2899.05 128
2899.17 125
2899.29 124
2899.42 126
2899.54 128
2899.66 132
2899.79 137
2899.91 141
2900.03 145
2900.16 148
2900.28 149
2900.40 149
2900.53 148
2900.65 144
2900.77 137
2900.90 128
2901.02 117
2901.15 105
2901.27 92
2901.39 80
2901.52 70
2901.64 63
2901.76 59
2901.89 58
2902.01 58
2902.13 60
2902.26 61
2902.38 64
2902.50 66
2902.63 68
2902.75 71
2902.87 75
2903.00 80
2903.12 85
2903.25 88
2903.37 90
2903.49 89
2903.62 86
2903.74 80
2903.86 72
2903.99 65
2904.11 58
2904.23 54
2904.36 53
2904.48 55
2904.60 59
2904.73 64
2904.85 69
2904.98 73
2905.10 76
2905.22 77
2905.35 77
2905.47 76
2905.59 75
2905.72 74
2905.84 72
2905.96 70
2906.09 69
2906.21 67
2906.33 67
2906.46 67
2906.58 68
2906.71 70
2906.83 74
2906.95 76
2907.08 78
2907.20 78
2907.32 76
2907.45 71
2907.57 64
2907.69 57
2907.82 50
2907.94 45
2908.07 44
2908.19 46
2908.31 51
2908.44 57
2908.56 65
2908.68 71
2908.81 76
2908.93 79
2909.05 81
2909.18 83
2909.30 84
2909.43 86
2909.55 86
2909.67 86
2909.80 83
2909.92 79
2910.04 73
2910.17 66
2910.29 60
2910.42 56
2910.54 55
2910.66 58
2910.79 64
2910.91 71
2911.03 79
2911.16 86
2911.28 90
2911.41 92
2911.53 92
2911.65 90
2911.78 87
2911.90 83
2912.02 80
2912.15 76
2912.27 74
2912.39 73
2912.52 74
2912.64 77
2912.77 80
2912.89 86
2913.01 91
2913.14 96
2913.26 100
2913.39 103
2913.51 104
2913.63 103
2913.76 100
2913.88 96
2914.00 91
2914.13 85
2914.25 79
2914.38 74
2914.50 70
2914.62 68
2914.75 68
2914.87 69
2914.99 71
2915.12 73
2915.24 74
2915.37 74
2915.49 73
2915.61 72
2915.74 71
2915.86 70
2915.98 68
2916.11 67
2916.23 65
2916.36 63
2916.48 61
2916.60 59
2916.73 58
2916.85 59
2916.98 61
2917.10 63
2917.22 66
2917.35 69
2917.47 71
2917.59 73
2917.72 75
2917.84 78
2917.97 82
2918.09 87
2918.21 92
2918.34 96
2918.46 97
2918.59 94
2918.71 89
2918.83 83
2918.96 76
2919.08 71
2919.20 68
2919.33 69
2919.45 73
2919.58 78
2919.70 84
2919.82 90
2919.95 95
2920.07 101
2920.20 107
2920.32 115
2920.44 124
2920.57 133
2920.69 142
2920.82 149
2920.94 153
2921.06 154
2921.19 152
2921.31 148
2921.44 142
2921.56 137
2921.68 134
2921.81 132
2921.93 133
2922.06 136
2922.18 139
2922.30 143
2922.43 146
2922.55 149
2922.67 151
2922.80 152
2922.92 152
2923.05 152
2923.17 150
2923.29 147
2923.42 143
2923.54 140
2923.67 136
2923.79 133
2923.91 132
2924.04 131
2924.16 133
2924.29 135
2924.41 138
2924.53 140
2924.66 140
2924.78 139
2924.91 136
2925.03 132
2925.15 127
2925.28 123
2925.40 119
2925.53 116
2925.65 114
2925.77 111
2925.90 108
2926.02 104
2926.15 99
2926.27 94
2926.39 88
2926.52 84
2926.64 80
2926.77 77
2926.89 76
2927.02 77
2927.14 79
2927.26 82
2927.39 86
2927.51 91
2927.64 96
2927.76 101
2927.88 105
2928.01 108
2928.13 108
2928.26 106
2928.38 103
2928.50 100
2928.63 97
2928.75 97
2928.88 99
2929.00 104
2929.12 111
2929.25 119
2929.37 127
2929.50 133
2929.62 136
2929.74 134
2929.87 129
2929.99 121
2930.12 112
2930.24 102
2930.37 95
2930.49 89
2930.61 84
2930.74 80
2930.86 76
2930.99 72
2931.11 69
2931.23 69
2931.36 72
2931.48 79
2931.61 89
2931.73 101
2931.86 114
2931.98 124
2932.10 131
2932.23 133
2932.35 130
2932.48 124
2932.60 115
2932.72 106
2932.85 97
2932.97 90
2933.10 86
2933.22 83
2933.35 83
2933.47 84
2933.59 85
2933.72 86
2933.84 87
2933.97 87
2934.09 85
2934.21 83
2934.34 80
2934.46 77
2934.59 73
2934.71 69
2934.84 65
2934.96 63
2935.08 61
2935.21 61
2935.33 63
2935.46 65
2935.58 67
2935.71 69
2935.83 71
2935.95 72
2936.08 72
2936.20 73
2936.33 73
2936.45 72
2936.58 71
2936.70 68
2936.82 62
2936.95 55
2937.07 46
2937.20 37
2937.32 28
2937.45 22
2937.57 19
2937.69 19
2937.82 23
2937.94 30
2938.07 39
2938.19 50
2938.32 61
2938.44 72
2938.56 83
2938.69 92
2938.81 99
2938.94 104
2939.06 107
2939.19 107
2939.31 104
2939.43 99
2939.56 93
2939.68 85
2939.81 77
2939.93 69
2940.06 64
2940.18 61
2940.30 62
2940.43 65
2940.55 71
2940.68 77
2940.80 83
2940.93 85
2941.05 83
2941.17 78
2941.30 69
2941.42 58
2941.55 47
2941.67 37
2941.80 30
2941.92 26
2942.05 25
2942.17 27
2942.29 29
2942.42 33
2942.54 38
2942.67 44
2942.79 50
2942.92 57
2943.04 66
2943.16 75
2943.29 85
2943.41 95
2943.54 106
2943.66 118
2943.79 130
2943.91 143
2944.04 155
2944.16 167
2944.28 178
2944.41 185
2944.53 189
2944.66 189
2944.78 185
2944.91 179
2945.03 171
2945.16 163
2945.28 158
2945.40 155
2945.53 156
2945.65 160
2945.78 166
2945.90 173
2946.03 180
2946.15 185
2946.28 187
2946.40 187
2946.52 184
2946.65 178
2946.77 172
2946.90 166
2947.02 161
2947.15 159
2947.27 159
2947.40 163
2947.52 169
2947.64 176
2947.77 182
2947.89 186
2948.02 188
2948.14 188
2948.27 186
2948.39 184
2948.52 182
2948.64 182
2948.76 183
2948.89 183
2949.01 183
2949.14 182
2949.26 178
2949.39 172
2949.51 166
2949.64 159
2949.76 153
2949.89 148
2950.01 143
2950.13 139
2950.26 135
2950.38 132
2950.51 128
2950.63 124
2950.76 122
2950.88 121
2951.01 121
2951.13 121
2951.26 122
2951.38 123
2951.50 124
2951.63 123
2951.75 122
2951.88 120
2952.00 116
2952.13 111
2952.25 103
2952.38 93
2952.50 80
2952.63 64
2952.75 47
2952.88 30
2953.00 14
2953.12 1
2953.25 0
2953.37 0
2953.50 0
2953.62 0
2953.75 0
2953.87 0
2954.00 0
2954.12 1
2954.25 5
2954.37 9
2954.50 13
2954.62 15
2954.74 15
2954.87 14
2954.99 13
2955.12 12
2955.24 12
2955.37 14
2955.49 16
2955.62 19
2955.74 22
2955.87 22
2955.99 21
2956.12 18
2956.24 13
2956.37 9
2956.49 5
2956.61 4
2956.74 5
2956.86 8
2956.99 13
2957.11 20
2957.24 28
2957.36 38
2957.49 47
2957.61 56
2957.74 65
2957.86 72
2957.99 77
2958.11 81
2958.24 82
2958.36 82
2958.49 81
2958.61 79
2958.73 78
2958.86 78
2958.98 80
2959.11 83
2959.23 88
2959.36 93
2959.48 98
2959.61 102
2959.73 104
2959.86 104
2959.98 105
2960.11 107
2960.23 110
2960.36 115
2960.48 122
2960.61 129
2960.73 137
2960.86 144
2960.98 150
2961.10 155
2961.23 157
2961.35 158
2961.48 156
2961.60 153
2961.73 148
2961.85 143
2961.98 138
2962.10 135
2962.23 133
2962.35 133
2962.48 135
2962.60 138
2962.73 141
2962.85 145
2962.98 149
2963.10 151
2963.23 151
2963.35 148
2963.48 143
2963.60 135
2963.73 124
2963.85 112
2963.98 99
2964.10 87
2964.23 76
2964.35 68
2964.47 64
2964.60 63
2964.72 64
2964.85 67
2964.97 70
2965.10 71
2965.22 70
2965.35 66
2965.47 61
2965.60 53
2965.72 46
2965.85 38
2965.97 32
2966.10 29
2966.22 27
2966.35 28
2966.47 32
2966.60 37
2966.72 44
2966.85 50
2966.97 54
2967.10 56
2967.22 53
2967.35 48
2967.47 42
2967.60 35
2967.72 31
2967.85 30
2967.97 33
2968.10 37
2968.22 41
2968.35 46
2968.47 49
2968.60 53
2968.72 55
2968.85 59
2968.97 62
2969.10 66
2969.22 69
2969.35 70
2969.47 68
2969.60 63
2969.72 55
2969.85 45
2969.97 34
2970.10 24
2970.22 16
2970.35 11
2970.47 8
2970.60 8
2970.72 11
2970.85 16
2970.97 23
2971.10 30
2971.22 38
2971.35 46
2971.47 53
2971.60 59
2971.72 64
2971.85 67
2971.97 68
2972.10 67
2972.22 64
2972.35 60
2972.47 54
2972.60 48
2972.72 42
2972.85 37
2972.97 34
2973.10 33
2973.22 35
2973.35 39
2973.47 45
2973.60 51
2973.72 57
2973.85 62
2973.97 65
2974.10 67
2974.22 68
2974.35 67
2974.47 66
2974.60 64
2974.72 62
2974.85 60
2974.97 58
2975.10 56
2975.22 54
2975.35 53
2975.47 51
2975.60 49
2975.72 48
2975.85 48
2975.97 49
2976.10 53
2976.22 60
2976.35 70
2976.47 83
2976.60 97
2976.72 111
2976.85 124
2976.97 134
2977.10 141
2977.22 145
2977.35 146
2977.47 144
2977.60 141
2977.72 135
2977.85 126
2977.97 115
2978.10 102
2978.22 88
2978.35 74
2978.47 61
2978.60 51
2978.72 45
2978.85 44
2978.97 47
2979.10 52
2979.22 58
2979.35 65
2979.48 69
2979.60 72
2979.73 72
2979.85 69
2979.98 65
2980.10 60
2980.23 55
2980.35 50
2980.48 47
2980.60 44
2980.73 43
2980.85 44
2980.98 46
2981.10 48
2981.23 51
2981.35 53
2981.48 55
2981.60 55
2981.73 55
2981.85 52
2981.98 48
2982.10 42
2982.23 34
2982.35 27
2982.48 21
2982.61 17
2982.73 17
2982.86 21
2982.98 30
2983.11 42
2983.23 56
2983.36 69
2983.48 79
2983.61 84
2983.73 84
2983.86 79
2983.98 72
2984.11 63
2984.23 56
2984.36 51
2984.48 47
2984.61 47
2984.73 47
2984.86 49
2984.98 51
2985.11 54
2985.24 57
2985.36 60
2985.49 64
2985.61 66
2985.74 68
2985.86 69
2985.99 68
2986.11 66
2986.24 65
2986.36 65
2986.49 65
2986.61 66
2986.74 65
2986.86 63
2986.99 59
2987.12 53
2987.24 45
2987.37 39
2987.49 35
2987.62 36
2987.74 42
2987.87 51
2987.99 64
2988.12 77
2988.24 89
2988.37 99
2988.49 107
2988.62 111
2988.74 114
2988.87 114
2989.00 112
2989.12 109
2989.25 105
2989.37 100
2989.50 93
2989.62 86
2989.75 79
2989.87 73
2990.00 68
2990.12 66
2990.25 66
2990.37 69
2990.50 74
2990.63 81
2990.75 88
2990.88 96
2991.00 102
2991.13 107
2991.25 110
2991.38 111
2991.50 111
2991.63 109
2991.75 107
2991.88 104
2992.00 101
2992.13 98
2992.26 95
2992.38 92
2992.51 88
2992.63 84
2992.76 80
2992.88 75
2993.01 71
2993.13 69
2993.26 67
2993.38 67
2993.51 68
2993.64 68
2993.76 68
2993.89 67
2994.01 65
2994.14 62
2994.26 59
2994.39 55
2994.51 52
2994.64 49
2994.76 46
2994.89 44
2995.02 42
2995.14 39
2995.27 36
2995.39 34
2995.52 31
2995.64 28
2995.77 26
2995.89 24
2996.02 23
2996.15 22
2996.27 21
2996.40 20
2996.52 20
2996.65 20
2996.77 20
2996.90 20
2997.02 19
2997.15 18
2997.27 16
2997.40 15
2997.53 14
2997.65 14
2997.78 16
2997.90 20
2998.03 25
2998.15 32
2998.28 38
2998.40 44
2998.53 50
2998.66 56
2998.78 61
2998.91 65
2999.03 69
2999.16 72
2999.28 74
2999.41 75
2999.53 75
2999.66 75
2999.79 74
2999.91 73
3000.04 73
3000.16 73
3000.29 74
3000.41 74
3000.54 74
3000.67 73
3000.79 70
3000.92 66
3001.04 59
3001.17 51
3001.29 41
3001.42 31
3001.54 20
3001.67 9
3001.80 0
3001.92 0
3002.05 0
3002.17 0
3002.30 0
3002.42 0
3002.55 9
3002.68 19
3002.80 27
3002.93 34
3003.05 37
3003.18 38
3003.30 38
3003.43 39
3003.55 41
3003.68 45
3003.81 51
3003.93 58
3004.06 65
3004.18 71
3004.31 76
3004.43 77
3004.56 77
3004.69 76
3004.81 74
3004.94 73
3005.06 73
3005.19 76
3005.31 80
3005.44 85
3005.57 91
3005.69 97
3005.82 102
3005.94 105
3006.07 105
3006.19 103
3006.32 100
3006.45 94
3006.57 88
3006.70 82
3006.82 77
3006.95 74
3007.07 71
3007.20 70
3007.33 69
3007.45 67
3007.58 64
3007.70 60
3007.83 54
3007.95 47
3008.08 40
3008.21 34
3008.33 29
3008.46 27
3008.58 25
3008.71 25
3008.84 25
3008.96 25
3009.09 27
3009.21 29
3009.34 32
3009.46 38
3009.59 46
3009.72 55
3009.84 64
3009.97 71
3010.09 76
3010.22 77
3010.34 76
3010.47 71
3010.60 66
3010.72 60
3010.85 57
3010.97 55
3011.10 56
3011.23 58
3011.35 60
3011.48 61
3011.60 61
3011.73 57
3011.85 51
3011.98 43
3012.11 35
3012.23 26
3012.36 18
3012.48 12
3012.61 6
3012.74 1
3012.86 0
3012.99 0
3013.11 0
3013.24 0
3013.36 0
3013.49 0
3013.62 0
3013.74 0
3013.87 6
3013.99 16
3014.12 26
3014.25 34
3014.37 39
3014.50 41
3014.62 40
3014.75 37
3014.88 33
3015.00 29
3015.13 26
3015.25 24
3015.38 23
3015.51 22
3015.63 22
3015.76 23
3015.88 22
3016.01 22
3016.13 21
3016.26 20
3016.39 18
3016.51 15
3016.64 13
3016.76 10
3016.89 7
3017.02 5
3017.14 3
3017.27 1
3017.39 1
3017.52 3
3017.65 7
3017.77 12
3017.90 20
3018.02 28
3018.15 35
3018.28 42
3018.40 46
3018.53 49
3018.65 50
3018.78 50
3018.91 51
3019.03 52
3019.16 55
3019.28 57
3019.41 59
3019.54 61
3019.66 61
3019.79 60
3019.91 58
3020.04 56
3020.17 54
3020.29 54
3020.42 54
3020.54 57
3020.67 60
3020.80 65
3020.92 69
3021.05 72
3021.17 73
3021.30 72
3021.43 68
3021.55 62
3021.68 56
3021.80 50
3021.93 45
3022.06 42
3022.18 40
3022.31 38
3022.43 36
3022.56 33
3022.69 29
3022.81 26
3022.94 23
3023.06 23
3023.19 25
3023.32 30
3023.44 37
3023.57 46
3023.70 55
3023.82 62
3023.95 68
3024.07 71
3024.20 71
3024.33 70
3024.45 67
3024.58 64
3024.70 62
3024.83 60
3024.96 60
3025.08 61
3025.21 62
3025.33 63
3025.46 65
3025.59 66
3025.71 68
3025.84 70
3025.97 73
3026.09 76
3026.22 79
3026.34 81
3026.47 82
3026.60 81
3026.72 80
3026.85 77
3026.97 75
3027.10 74
3027.23 74
3027.35 74
3027.48 73
3027.61 71
3027.73 67
3027.86 61
3027.98 55
3028.11 49
3028.24 46
3028.36 44
3028.49 45
3028.61 46
3028.74 47
3028.87 46
3028.99 45
3029.12 44
3029.25 42
3029.37 42
3029.50 44
3029.62 46
3029.75 48
3029.88 49
3030.00 48
3030.13 45
3030.26 40
3030.38 35
3030.51 31
3030.63 29
3030.76 29
3030.89 32
3031.01 37
3031.14 43
3031.27 49
3031.39 55
3031.52 61
3031.64 68
3031.77 75
3031.90 81
3032.02 86
3032.15 89
3032.28 88
3032.40 84
3032.53 76
3032.65 66
3032.78 57
3032.91 50
3033.03 46
3033.16 47
3033.29 51
3033.41 59
3033.54 67
3033.66 75
3033.79 80
3033.92 82
3034.04 82
3034.17 78
3034.30 74
3034.42 69
3034.55 65
3034.67 62
3034.80 60
3034.93 59
3035.05 57
3035.18 55
3035.31 52
3035.43 49
3035.56 45
3035.69 42
3035.81 38
3035.94 35
3036.06 30
3036.19 25
3036.32 18
3036.44 10
3036.57 0
3036.70 0
3036.82 0
3036.95 0
3037.08 0
3037.20 0
3037.33 0
3037.45 0
3037.58 3
3037.71 16
3037.83 28
3037.96 39
3038.09 48
3038.21 55
3038.34 61
3038.47 64
3038.59 66
3038.72 65
3038.84 63
3038.97 60
3039.10 55
3039.22 50
3039.35 44
3039.48 40
3039.60 37
3039.73 37
3039.86 40
3039.98 45
3040.11 53
3040.24 62
3040.36 71
3040.49 79
3040.61 85
3040.74 88
3040.87 88
3040.99 86
3041.12 81
3041.25 76
3041.37 72
3041.50 70
3041.63 70
3041.75 72
3041.88 74
3042.01 77
3042.13 78
3042.26 77
3042.39 75
3042.51 71
3042.64 67
3042.76 63
3042.89 58
3043.02 53
3043.14 48
3043.27 42
3043.40 37
3043.52 31
3043.65 26
3043.78 22
3043.90 21
3044.03 21
3044.16 23
3044.28 27
3044.41 33
3044.54 42
3044.66 52
3044.79 63
3044.92 74
3045.04 85
3045.17 94
3045.29 99
3045.42 99
3045.55 95
3045.67 87
3045.80 76
3045.93 63
3046.05 50
3046.18 38
3046.31 29
3046.43 23
3046.56 19
3046.69 18
3046.81 17
3046.94 17
3047.07 17
3047.19 17
3047.32 18
3047.45 21
3047.57 25
3047.70 31
3047.83 39
3047.95 48
3048.08 57
3048.21 66
3048.33 74
3048.46 81
3048.59 87
3048.71 91
3048.84 92
3048.97 91
3049.09 88
3049.22 83
3049.35 78
3049.47 72
3049.60 68
3049.73 65
3049.85 64
3049.98 65
3050.11 68
3050.23 73
3050.36 79
3050.48 84
3050.61 88
3050.74 90
3050.86 91
3050.99 89
3051.12 87
3051.24 85
3051.37 83
3051.50 82
3051.62 82
3051.75 83
3051.88 85
3052.00 86
3052.13 85
3052.26 83
3052.38 79
3052.51 74
3052.64 68
3052.77 63
3052.89 60
3053.02 58
3053.15 57
3053.27 57
3053.40 57
3053.53 55
3053.65 50
3053.78 44
3053.91 35
3054.03 26
3054.16 17
3054.29 9
3054.41 4
3054.54 2
3054.67 4
3054.79 9
3054.92 18
3055.05 29
3055.17 40
3055.30 52
3055.43 62
3055.55 71
3055.68 78
3055.81 84
3055.93 88
3056.06 91
3056.19 92
3056.31 92
3056.44 90
3056.57 86
3056.69 81
3056.82 74
3056.95 67
3057.07 60
3057.20 55
3057.33 50
3057.45 47
3057.58 46
3057.71 47
3057.83 49
3057.96 53
3058.09 57
3058.22 61
3058.34 64
3058.47 65
3058.60 63
3058.72 58
3058.85 51
3058.98 43
3059.10 35
3059.23 30
3059.36 27
3059.48 28
3059.61 31
3059.74 35
3059.86 40
3059.99 43
3060.12 45
3060.24 44
3060.37 41
3060.50 37
3060.63 34
3060.75 31
3060.88 29
3061.01 29
3061.13 30
3061.26 33
3061.39 38
3061.51 44
3061.64 51
3061.77 58
3061.89 65
3062.02 72
3062.15 77
3062.27 81
3062.40 83
3062.53 84
3062.66 84
3062.78 82
3062.91 81
3063.04 78
3063.16 75
3063.29 71
3063.42 68
3063.54 65
3063.67 63
3063.80 61
3063.92 59
3064.05 57
3064.18 56
3064.30 54
3064.43 54
3064.56 55
3064.69 56
3064.81 59
3064.94 63
3065.07 68
3065.19 72
3065.32 75
3065.45 77
3065.57 77
3065.70 76
3065.83 72
3065.96 69
3066.08 65
3066.21 63
3066.34 63
3066.46 64
3066.59 68
3066.72 73
3066.84 78
3066.97 82
3067.10 85
3067.23 87
3067.35 88
3067.48 90
3067.61 94
3067.73 101
3067.86 111
3067.99 125
3068.11 141
3068.24 158
3068.37 175
3068.50 189
3068.62 201
3068.75 208
3068.88 211
3069.00 209
3069.13 203
3069.26 194
3069.38 183
3069.51 170
3069.64 158
3069.77 147
3069.89 138
3070.02 130
3070.15 124
3070.27 118
3070.40 114
3070.53 109
3070.65 105
3070.78 102
3070.91 101
3071.04 101
3071.16 102
3071.29 104
3071.42 105
3071.54 105
3071.67 105
3071.80 105
3071.93 105
3072.05 106
3072.18 109
3072.31 114
3072.43 122
3072.56 131
3072.69 142
3072.82 152
3072.94 162
3073.07 170
3073.20 175
3073.32 178
3073.45 179
3073.58 178
3073.71 176
3073.83 174
3073.96 172
3074.09 169
3074.21 164
3074.34 158
3074.47 150
3074.60 140
3074.72 129
3074.85 118
3074.98 109
3075.10 102
3075.23 98
3075.36 96
3075.49 94
3075.61 94
3075.74 93
3075.87 93
3075.99 93
3076.12 94
3076.25 97
3076.38 100
3076.50 103
3076.63 105
3076.76 106
3076.88 104
3077.01 101
3077.14 96
3077.27 89
3077.39 82
3077.52 74
3077.65 67
3077.77 61
3077.90 55
3078.03 51
3078.16 49
3078.28 47
3078.41 47
3078.54 48
3078.67 49
3078.79 51
3078.92 52
3079.05 53
3079.17 54
3079.30 56
3079.43 56
3079.56 57
3079.68 58
3079.81 58
3079.94 58
3080.06 58
3080.19 57
3080.32 56
3080.45 55
3080.57 54
3080.70 54
3080.83 55
3080.96 58
3081.08 62
3081.21 69
3081.34 76
3081.46 84
3081.59 91
3081.72 96
3081.85 98
3081.97 98
3082.10 95
3082.23 89
3082.36 82
3082.48 74
3082.61 66
3082.74 59
3082.87 52
3082.99 48
3083.12 44
3083.25 42
3083.37 40
3083.50 38
3083.63 36
3083.76 33
3083.88 30
3084.01 26
3084.14 23
3084.27 20
3084.39 19
3084.52 19
3084.65 22
3084.78 26
3084.90 30
3085.03 36
3085.16 41
3085.28 46
3085.41 49
3085.54 52
3085.67 54
3085.79 57
3085.92 59
3086.05 62
3086.18 64
3086.30 66
3086.43 66
3086.56 63
3086.69 57
3086.81 50
3086.94 43
3087.07 36
3087.20 31
3087.32 28
3087.45 27
3087.58 26
3087.71 26
3087.83 24
3087.96 21
3088.09 17
3088.21 13
3088.34 10
3088.47 8
3088.60 7
3088.72 6
3088.85 5
3088.98 2
3089.11 0
3089.23 0
3089.36 0
3089.49 0
3089.62 0
3089.74 0
3089.87 0
3090.00 5
3090.13 14
3090.25 21
3090.38 26
3090.51 27
3090.64 25
3090.76 21
3090.89 17
3091.02 14
3091.15 15
3091.27 19
3091.40 26
3091.53 36
3091.66 48
3091.78 60
3091.91 70
3092.04 78
3092.17 82
3092.29 84
3092.42 82
3092.55 78
3092.68 72
3092.80 66
3092.93 59
3093.06 52
3093.19 46
3093.31 40
3093.44 35
3093.57 30
3093.70 27
3093.82 24
3093.95 22
3094.08 21
3094.21 22
3094.33 22
3094.46 23
3094.59 23
3094.72 22
3094.84 20
3094.97 17
3095.10 13
3095.23 10
3095.35 9
3095.48 9
3095.61 13
3095.74 19
3095.87 26
3095.99 33
3096.12 39
3096.25 43
3096.38 46
3096.50 47
3096.63 48
3096.76 48
3096.89 50
3097.01 53
3097.14 57
3097.27 61
3097.40 65
3097.52 67
3097.65 68
3097.78 67
3097.91 66
3098.03 65
3098.16 65
3098.29 66
3098.42 69
3098.54 74
3098.67 80
3098.80 87
3098.93 94
3099.06 99
3099.18 103
3099.31 106
3099.44 107
3099.57 106
3099.69 107
3099.82 108
3099.95 112
3100.08 118
3100.20 127
3100.33 137
3100.46 149
3100.59 160
3100.72 169
3100.84 176
3100.97 180
3101.10 183
3101.23 183
3101.35 183
3101.48 183
3101.61 183
3101.74 184
3101.86 186
3101.99 189
3102.12 192
3102.25 196
3102.38 200
3102.50 205
3102.63 211
3102.76 216
3102.89 220
3103.01 223
3103.14 225
3103.27 225
3103.40 224
3103.52 223
3103.65 223
3103.78 225
3103.91 230
3104.04 236
3104.16 244
3104.29 251
3104.42 255
3104.55 256
3104.67 252
3104.80 245
3104.93 235
3105.06 226
3105.19 218
3105.31 212
3105.44 208
3105.57 207
3105.70 206
3105.82 206
3105.95 206
3106.08 206
3106.21 205
3106.34 205
3106.46 205
3106.59 207
3106.72 209
3106.85 212
3106.97 214
3107.10 217
3107.23 218
3107.36 218
3107.49 216
3107.61 212
3107.74 206
3107.87 199
3108.00 191
3108.13 183
3108.25 175
3108.38 167
3108.51 160
3108.64 153
3108.76 146
3108.89 141
3109.02 137
3109.15 135
3109.28 134
3109.40 133
3109.53 134
3109.66 133
3109.79 132
3109.92 130
3110.04 127
3110.17 124
3110.30 120
3110.43 117
3110.55 113
3110.68 110
3110.81 106
3110.94 103
3111.07 99
3111.19 96
3111.32 93
3111.45 91
3111.58 89
3111.71 88
3111.83 87
3111.96 88
3112.09 90
3112.22 93
3112.35 98
3112.47 106
3112.60 114
3112.73 123
3112.86 131
3112.98 138
3113.11 141
3113.24 141
3113.37 138
3113.50 131
3113.62 121
3113.75 109
3113.88 98
3114.01 88
3114.14 80
3114.26 74
3114.39 71
3114.52 68
3114.65 66
3114.78 62
3114.90 57
3115.03 51
3115.16 44
3115.29 37
3115.42 33
3115.54 30
3115.67 30
3115.80 31
3115.93 33
3116.06 34
3116.18 35
3116.31 35
3116.44 35
3116.57 36
3116.70 37
3116.82 39
3116.95 39
3117.08 39
3117.21 36
3117.34 31
3117.46 25
3117.59 20
3117.72 15
3117.85 13
3117.98 14
3118.10 16
3118.23 21
3118.36 26
3118.49 30
3118.62 34
3118.74 35
3118.87 35
3119.00 33
3119.13 30
3119.26 26
3119.39 22
3119.51 19
3119.64 19
3119.77 20
3119.90 24
3120.03 30
3120.15 37
3120.28 44
3120.41 51
3120.54 56
3120.67 61
3120.79 65
3120.92 68
3121.05 69
3121.18 69
3121.31 68
3121.43 65
3121.56 61
3121.69 55
3121.82 48
3121.95 40
3122.08 32
3122.20 23
3122.33 14
3122.46 6
3122.59 0
3122.72 0
3122.84 0
3122.97 0
3123.10 0
3123.23 0
3123.36 0
3123.48 0
3123.61 4
3123.74 7
3123.87 9
3124.00 10
3124.13 11
3124.25 12
3124.38 14
3124.51 18
3124.64 22
3124.77 26
3124.89 28
3125.02 29
3125.15 27
3125.28 24
3125.41 21
3125.54 17
3125.66 15
3125.79 15
3125.92 16
3126.05 19
3126.18 23
3126.30 28
3126.43 32
3126.56 37
3126.69 41
3126.82 45
3126.95 49
3127.07 53
3127.20 58
3127.33 63
3127.46 69
3127.59 75
3127.72 79
3127.84 81
3127.97 81
3128.10 79
3128.23 75
3128.36 72
3128.48 69
3128.61 68
3128.74 69
3128.87 71
3129.00 73
3129.13 74
3129.25 73
3129.38 71
3129.51 66
3129.64 61
3129.77 56
3129.90 52
3130.02 49
3130.15 47
3130.28 47
3130.41 48
3130.54 49
3130.67 51
3130.79 54
3130.92 56
3131.05 59
3131.18 61
3131.31 63
3131.44 65
3131.56 67
3131.69 69
3131.82 70
3131.95 72
3132.08 72
3132.21 72
3132.33 71
3132.46 68
3132.59 64
3132.72 59
3132.85 54
3132.98 50
3133.10 47
3133.23 47
3133.36 47
3133.49 49
3133.62 51
3133.75 51
3133.87 50
3134.00 48
3134.13 45
3134.26 42
3134.39 41
3134.52 41
3134.64 42
3134.77 45
3134.90 49
3135.03 54
3135.16 57
3135.29 59
3135.41 59
3135.54 58
3135.67 55
3135.80 53
3135.93 51
3136.06 52
3136.18 56
3136.31 62
3136.44 69
3136.57 76
3136.70 82
3136.83 85
3136.96 85
3137.08 82
3137.21 76
3137.34 68
3137.47 59
3137.60 51
3137.73 43
3137.85 36
3137.98 31
3138.11 28
3138.24 28
3138.37 29
3138.50 33
3138.62 38
3138.75 46
3138.88 54
3139.01 62
3139.14 69
3139.27 75
3139.40 79
3139.52 81
3139.65 82
3139.78 81
3139.91 82
3140.04 83
3140.17 87
3140.30 93
3140.42 102
3140.55 112
3140.68 124
3140.81 135
3140.94 145
3141.07 153
3141.19 159
3141.32 163
3141.45 165
3141.58 165
3141.71 163
3141.84 160
3141.97 155
3142.09 148
3142.22 141
3142.35 134
3142.48 127
3142.61 122
3142.74 119
3142.87 117
3142.99 115
3143.12 114
3143.25 113
3143.38 109
3143.51 105
3143.64 99
3143.77 92
3143.89 84
3144.02 76
3144.15 69
3144.28 62
3144.41 57
3144.54 54
3144.67 52
3144.79 52
3144.92 53
3145.05 56
3145.18 61
3145.31 67
3145.44 74
3145.57 83
3145.69 92
3145.82 100
3145.95 107
3146.08 110
3146.21 108
3146.34 103
3146.47 94
3146.59 84
3146.72 74
3146.85 67
3146.98 64
3147.11 64
3147.24 67
3147.37 71
3147.50 74
3147.62 74
3147.75 70
3147.88 62
3148.01 51
3148.14 39
3148.27 26
3148.40 15
3148.52 7
3148.65 3
3148.78 2
3148.91 3
3149.04 6
3149.17 9
3149.30 13
3149.43 16
3149.55 18
3149.68 20
3149.81 21
3149.94 23
3150.07 25
3150.20 27
3150.33 29
3150.45 30
3150.58 29
3150.71 26
3150.84 22
3150.97 16
3151.10 10
3151.23 5
3151.36 2
3151.48 1
3151.61 2
3151.74 4
3151.87 7
3152.00 10
3152.13 13
3152.26 15
3152.39 18
3152.51 20
3152.64 23
3152.77 25
3152.90 28
3153.03 30
3153.16 32
3153.29 32
3153.42 31
3153.54 30
3153.67 30
3153.80 30
3153.93 33
3154.06 36
3154.19 40
3154.32 45
3154.45 49
3154.57 51
3154.70 52
3154.83 51
3154.96 48
3155.09 45
3155.22 43
3155.35 40
3155.48 38
3155.60 36
3155.73 34
3155.86 32
3155.99 29
3156.12 26
3156.25 22
3156.38 19
3156.51 16
3156.64 14
3156.76 13
3156.89 11
3157.02 9
3157.15 7
3157.28 5
3157.41 2
3157.54 0
3157.67 0
3157.80 0
3157.92 0
3158.05 0
3158.18 0
3158.31 0
3158.44 0
3158.57 3
3158.70 8
3158.83 14
3158.95 20
3159.08 25
3159.21 29
3159.34 33
3159.47 38
3159.60 42
3159.73 47
3159.86 52
3159.99 58
3160.11 62
3160.24 65
3160.37 68
3160.50 70
3160.63 72
3160.76 74
3160.89 77
3161.02 81
3161.15 86
3161.28 91
3161.40 96
3161.53 101
3161.66 105
3161.79 106
3161.92 107
3162.05 105
3162.18 102
3162.31 97
3162.44 91
3162.56 85
3162.69 81
3162.82 78
3162.95 76
3163.08 74
3163.21 73
3163.34 72
3163.47 70
3163.60 66
3163.73 62
3163.85 58
3163.98 55
3164.11 51
3164.24 48
3164.37 46
3164.50 43
3164.63 41
3164.76 38
3164.89 35
3165.02 32
3165.14 31
3165.27 31
3165.40 34
3165.53 40
3165.66 47
3165.79 56
3165.92 63
3166.05 69
3166.18 71
3166.31 70
3166.43 65
3166.56 58
3166.69 50
3166.82 44
3166.95 40
3167.08 40
3167.21 43
3167.34 48
3167.47 54
3167.60 60
3167.72 63
3167.85 63
3167.98 62
3168.11 59
3168.24 56
3168.37 53
3168.50 53
3168.63 54
3168.76 56
3168.89 59
3169.02 61
3169.14 63
3169.27 63
3169.40 62
3169.53 60
3169.66 57
3169.79 52
3169.92 47
3170.05 42
3170.18 36
3170.31 31
3170.44 25
3170.56 20
3170.69 16
3170.82 13
3170.95 10
3171.08 8
3171.21 5
3171.34 2
3171.47 0
3171.60 0
3171.73 0
3171.86 0
3171.99 0
3172.11 0
3172.24 0
3172.37 0
3172.50 3
3172.63 9
3172.76 16
3172.89 24
3173.02 33
3173.15 44
3173.28 54
3173.41 62
3173.54 68
3173.66 71
3173.79 71
3173.92 69
3174.05 68
3174.18 69
3174.31 73
3174.44 79
3174.57 87
3174.70 94
3174.83 99
3174.96 101
3175.09 99
3175.21 93
3175.34 85
3175.47 75
3175.60 66
3175.73 58
3175.86 52
3175.99 48
3176.12 45
3176.25 44
3176.38 44
3176.51 44
3176.64 45
3176.77 46
3176.89 46
3177.02 46
3177.15 44
3177.28 41
3177.41 36
3177.54 31
3177.67 27
3177.80 25
3177.93 25
3178.06 29
3178.19 36
3178.32 45
3178.45 56
3178.57 67
3178.70 78
3178.83 86
3178.96 93
3179.09 98
3179.22 100
3179.35 100
3179.48 98
3179.61 94
3179.74 88
3179.87 80
3180.00 72
3180.13 65
3180.26 58
3180.39 53
3180.51 50
3180.64 50
3180.77 52
3180.90 56
3181.03 62
3181.16 69
3181.29 76
3181.42 84
3181.55 92
3181.68 101
3181.81 108
3181.94 115
3182.07 119
3182.20 121
3182.33 121
3182.45 117
3182.58 111
3182.71 103
3182.84 95
3182.97 89
3183.10 85
3183.23 84
3183.36 86
3183.49 90
3183.62 95
3183.75 99
3183.88 102
3184.01 104
3184.14 104
3184.27 104
3184.40 105
3184.52 106
3184.65 109
3184.78 111
3184.91 113
3185.04 113
3185.17 112
3185.30 110
3185.43 107
3185.56 104
3185.69 102
3185.82 101
3185.95 102
3186.08 103
3186.21 103
3186.34 102
3186.47 99
3186.60 94
3186.72 89
3186.85 84
3186.98 82
3187.11 84
3187.24 88
3187.37 96
3187.50 105
3187.63 113
3187.76 119
3187.89 123
3188.02 125
3188.15 126
3188.28 126
3188.41 127
3188.54 129
3188.67 132
3188.80 135
3188.93 138
3189.06 140
3189.18 141
3189.31 140
3189.44 137
3189.57 133
3189.70 127
3189.83 121
3189.96 116
3190.09 111
3190.22 107
3190.35 104
3190.48 100
3190.61 97
3190.74 91
3190.87 84
3191.00 75
3191.13 65
3191.26 56
3191.39 48
3191.52 43
3191.65 42
3191.77 43
3191.90 47
3192.03 52
3192.16 58
3192.29 63
3192.42 67
3192.55 70
3192.68 70
3192.81 68
3192.94 64
3193.07 58
3193.20 50
3193.33 40
3193.46 31
3193.59 23
3193.72 17
3193.85 14
3193.98 13
3194.11 14
3194.24 18
3194.37 23
3194.50 28
3194.63 33
3194.76 36
3194.88 37
3195.01 35
3195.14 31
3195.27 26
3195.40 19
3195.53 13
3195.66 8
3195.79 4
3195.92 1
3196.05 0
3196.18 1
3196.31 4
3196.44 10
3196.57 18
3196.70 28
3196.83 39
3196.96 50
3197.09 59
3197.22 66
3197.35 70
3197.48 72
3197.61 72
3197.74 71
3197.87 69
3198.00 68
3198.13 68
3198.26 68
3198.39 70
3198.51 73
3198.64 78
3198.77 83
3198.90 88
3199.03 93
3199.16 97
3199.29 101
3199.42 104
3199.55 106
3199.68 107
3199.81 107
3199.94 106
3200.07 104
3200.20 101
3200.33 98
3200.46 95
3200.59 92
3200.72 91
3200.85 90
3200.98 90
3201.11 90
3201.24 91
3201.37 91
3201.50 92
3201.63 94
3201.76 97
3201.89 102
3202.02 107
3202.15 113
3202.28 118
3202.41 121
3202.54 122
3202.67 121
3202.80 119
3202.93 116
3203.06 114
3203.19 114
3203.32 114
3203.44 114
3203.57 113
3203.70 109
3203.83 102
3203.96 91
3204.09 77
3204.22 60
3204.35 43
3204.48 27
3204.61 13
3204.74 3
3204.87 0
3205.00 0
3205.13 0
3205.26 0
3205.39 0
3205.52 0
3205.65 0
3205.78 0
3205.91 3
3206.04 6
3206.17 8
3206.30 9
3206.43 10
3206.56 12
3206.69 14
3206.82 17
3206.95 21
3207.08 27
3207.21 33
3207.34 39
3207.47 45
3207.60 51
3207.73 56
3207.86 60
3207.99 63
3208.12 65
3208.25 66
3208.38 66
3208.51 65
3208.64 65
3208.77 66
3208.90 66
3209.03 67
3209.16 68
3209.29 69
3209.42 68
3209.55 68
3209.68 68
3209.81 68
3209.94 70
3210.07 73
3210.20 76
3210.33 80
3210.46 84
3210.59 86
3210.72 86
3210.85 83
3210.98 79
3211.11 73
3211.24 66
3211.37 59
3211.50 55
3211.63 52
3211.76 53
3211.89 57
3212.02 62
3212.15 70
3212.28 80
3212.41 90
3212.54 100
3212.67 108
3212.80 116
3212.93 121
3213.06 124
3213.19 125
3213.32 125
3213.45 126
3213.58 128
3213.71 131
3213.84 135
3213.97 139
3214.10 142
3214.23 143
3214.36 141
3214.49 136
3214.62 127
3214.75 118
3214.88 109
3215.01 101
3215.14 96
3215.27 95
3215.40 95
3215.53 98
3215.66 102
3215.79 106
3215.92 109
3216.05 113
3216.18 117
3216.31 122
3216.44 127
3216.57 134
3216.70 139
3216.83 144
3216.96 146
3217.09 145
3217.22 143
3217.35 138
3217.48 134
3217.61 130
3217.74 128
3217.87 128
3218.00 130
3218.13 132
3218.26 134
3218.39 136
3218.52 138
3218.65 140
3218.78 141
3218.91 142
3219.04 141
3219.17 139
3219.30 136
3219.43 131
3219.56 124
3219.69 116
3219.82 109
3219.95 102
3220.08 97
3220.21 93
3220.34 91
3220.47 91
3220.60 93
3220.73 96
3220.86 101
3220.99 107
3221.12 114
3221.25 119
3221.38 122
3221.51 123
3221.64 122
3221.77 119
3221.90 114
3222.03 110
3222.16 106
3222.29 103
3222.42 101
3222.55 101
3222.68 101
3222.81 101
3222.94 101
3223.07 101
3223.20 99
3223.33 96
3223.46 93
3223.59 89
3223.72 87
3223.85 84
3223.98 83
3224.11 82
3224.24 80
3224.37 78
3224.50 75
3224.63 73
3224.76 71
3224.89 71
3225.03 73
3225.16 79
3225.29 86
3225.42 95
3225.55 104
3225.68 111
3225.81 116
3225.94 117
3226.07 116
3226.20 112
3226.33 106
3226.46 100
3226.59 93
3226.72 88
3226.85 84
3226.98 82
3227.11 83
3227.24 85
3227.37 90
3227.50 96
3227.63 102
3227.76 107
3227.89 111
3228.02 111
3228.15 109
3228.28 105
3228.41 100
3228.54 95
3228.67 92
3228.80 92
3228.93 93
3229.06 98
3229.19 103
3229.32 108
3229.45 112
3229.58 114
3229.71 114
3229.85 113
3229.98 112
3230.11 111
3230.24 111
3230.37 113
3230.50 116
3230.63 119
3230.76 122
3230.89 124
3231.02 126
3231.15 128
3231.28 130
3231.41 133
3231.54 139
3231.67 146
3231.80 155
3231.93 165
3232.06 175
3232.19 183
3232.32 190
3232.45 196
3232.58 200
3232.71 204
3232.84 207
3232.97 209
3233.10 212
3233.23 214
3233.36 215
3233.49 216
3233.63 216
3233.76 216
3233.89 214
3234.02 211
3234.15 206
3234.28 200
3234.41 194
3234.54 187
3234.67 180
3234.80 175
3234.93 172
3235.06 170
3235.19 169
3235.32 168
3235.45 167
3235.58 165
3235.71 161
3235.84 154
3235.97 146
3236.10 136
3236.23 126
3236.36 117
3236.49 109
3236.63 103
3236.76 98
3236.89 94
3237.02 89
3237.15 84
3237.28 78
3237.41 73
3237.54 70
3237.67 69
3237.80 71
3237.93 76
3238.06 82
3238.19 88
3238.32 92
3238.45 93
3238.58 92
3238.71 87
3238.84 81
3238.97 73
3239.10 64
3239.23 54
3239.37 44
3239.50 33
3239.63 22
3239.76 12
3239.89 3
3240.02 0
3240.15 0
3240.28 0
3240.41 0
3240.54 0
3240.67 0
3240.80 2
3240.93 3
3241.06 2
3241.19 1
3241.32 1
3241.45 2
3241.58 5
3241.71 9
3241.85 13
3241.98 17
3242.11 21
3242.24 24
3242.37 28
3242.50 32
3242.63 36
3242.76 41
3242.89 46
3243.02 50
3243.15 53
3243.28 55
3243.41 57
3243.54 58
3243.67 60
3243.80 61
3243.93 63
3244.07 65
3244.20 66
3244.33 65
3244.46 63
3244.59 60
3244.72 59
3244.85 59
3244.98 62
3245.11 68
3245.24 76
3245.37 86
3245.50 95
3245.63 101
3245.76 103
3245.89 101
3246.02 95
3246.16 86
3246.29 76
3246.42 66
3246.55 57
3246.68 50
3246.81 43
3246.94 38
3247.07 32
3247.20 28
3247.33 25
3247.46 22
3247.59 22
3247.72 22
3247.85 22
3247.98 23
3248.12 24
3248.25 25
3248.38 25
3248.51 26
3248.64 28
3248.77 31
3248.90 34
3249.03 37
3249.16 40
3249.29 43
3249.42 47
3249.55 51
3249.68 56
3249.81 63
3249.95 70
3250.08 77
3250.21 83
3250.34 88
3250.47 90
3250.60 91
3250.73 90
3250.86 88
3250.99 86
3251.12 85
3251.25 85
3251.38 86
3251.51 88
3251.64 89
3251.78 90
3251.91 90
3252.04 89
3252.17 87
3252.30 84
3252.43 81
3252.56 79
3252.69 77
3252.82 76
3252.95 73
3253.08 70
3253.21 65
3253.34 57
3253.48 49
3253.61 39
3253.74 30
3253.87 23
3254.00 18
3254.13 14
3254.26 13
3254.39 14
3254.52 16
3254.65 19
3254.78 22
3254.91 25
3255.05 28
3255.18 32
3255.31 37
3255.44 42
3255.57 47
3255.70 53
3255.83 58
3255.96 63
3256.09 67
3256.22 68
3256.35 68
3256.48 66
3256.62 62
3256.75 57
3256.88 51
3257.01 45
3257.14 39
3257.27 35
3257.40 32
3257.53 31
3257.66 31
3257.79 32
3257.92 34
3258.05 37
3258.19 41
3258.32 46
3258.45 52
3258.58 60
3258.71 68
3258.84 76
3258.97 83
3259.10 89
3259.23 93
3259.36 95
3259.49 96
3259.63 96
3259.76 96
3259.89 96
3260.02 95
3260.15 95
3260.28 94
3260.41 93
3260.54 91
3260.67 89
3260.80 86
3260.94 84
3261.07 83
3261.20 84
3261.33 86
3261.46 90
3261.59 95
3261.72 101
3261.85 107
3261.98 112
3262.11 118
3262.24 123
3262.38 128
3262.51 134
3262.64 139
3262.77 146
3262.90 151
3263.03 155
3263.16 158
3263.29 160
3263.42 160
3263.55 160
3263.69 162
3263.82 164
3263.95 169
3264.08 173
3264.21 177
3264.34 179
3264.47 178
3264.60 173
3264.73 164
3264.86 154
3265.00 142
3265.13 132
3265.26 124
3265.39 119
3265.52 117
3265.65 118
3265.78 119
3265.91 120
3266.04 120
3266.17 119
3266.31 116
3266.44 113
3266.57 109
3266.70 106
3266.83 105
3266.96 104
3267.09 105
3267.22 108
3267.35 111
3267.49 114
3267.62 116
3267.75 119
3267.88 121
3268.01 123
3268.14 125
3268.27 127
3268.40 130
3268.53 133
3268.67 137
3268.80 140
3268.93 144
3269.06 147
3269.19 149
3269.32 148
3269.45 146
3269.58 142
3269.71 137
3269.85 132
3269.98 129
3270.11 127
3270.24 127
3270.37 129
3270.50 131
3270.63 132
3270.76 132
3270.89 129
3271.03 125
3271.16 120
3271.29 117
3271.42 115
3271.55 116
3271.68 122
3271.81 130
3271.94 141
3272.07 152
3272.21 161
3272.34 169
3272.47 173
3272.60 174
3272.73 172
3272.86 169
3272.99 164
3273.12 160
3273.26 155
3273.39 150
3273.52 146
3273.65 140
3273.78 134
3273.91 128
3274.04 121
3274.17 115
3274.30 109
3274.44 103
3274.57 98
3274.70 94
3274.83 90
3274.96 88
3275.09 87
3275.22 88
3275.35 91
3275.49 94
3275.62 99
3275.75 103
3275.88 106
3276.01 108
3276.14 108
3276.27 107
3276.40 104
3276.54 101
3276.67 98
3276.80 94
3276.93 90
3277.06 86
3277.19 83
3277.32 80
3277.45 77
3277.59 74
3277.72 71
3277.85 69
3277.98 68
3278.11 67
3278.24 68
3278.37 69
3278.51 72
3278.64 75
3278.77 78
3278.90 81
3279.03 82
3279.16 83
3279.29 81
3279.42 78
3279.56 73
3279.69 66
3279.82 59
3279.95 52
3280.08 48
3280.21 47
3280.34 49
3280.47 56
3280.61 66
3280.74 77
3280.87 89
3281.00 99
3281.13 107
3281.26 111
3281.39 113
3281.53 113
3281.66 111
3281.79 109
3281.92 108
3282.05 108
3282.18 108
3282.31 108
3282.45 108
3282.58 107
3282.71 106
3282.84 103
3282.97 99
3283.10 95
3283.23 90
3283.36 86
3283.50 83
3283.63 80
3283.76 79
3283.89 77
3284.02 76
3284.15 74
3284.28 71
3284.42 68
3284.55 65
3284.68 63
3284.81 62
3284.94 65
3285.07 70
3285.20 79
3285.34 91
3285.47 104
3285.60 117
3285.73 129
3285.86 140
3285.99 148
3286.12 154
3286.26 158
3286.39 161
3286.52 163
3286.65 165
3286.78 166
3286.91 167
3287.04 166
3287.18 164
3287.31 159
3287.44 151
3287.57 141
3287.70 131
3287.83 120
3287.97 111
3288.10 104
3288.23 100
3288.36 97
3288.49 95
3288.62 94
3288.75 92
3288.89 89
3289.02 85
3289.15 80
3289.28 73
3289.41 67
3289.54 62
3289.67 58
3289.81 56
3289.94 57
3290.07 59
3290.20 63
3290.33 67
3290.46 72
3290.60 76
3290.73 81
3290.86 86
3290.99 90
3291.12 93
3291.25 96
3291.38 98
3291.52 98
3291.65 99
3291.78 99
3291.91 101
3292.04 103
3292.17 107
3292.31 110
3292.44 114
3292.57 117
3292.70 120
3292.83 123
3292.96 126
3293.10 129
3293.23 134
3293.36 140
3293.49 145
3293.62 150
3293.75 152
3293.88 152
3294.02 149
3294.15 144
3294.28 135
3294.41 125
3294.54 113
3294.67 100
3294.81 86
3294.94 72
3295.07 58
3295.20 46
3295.33 34
3295.46 24
3295.60 15
3295.73 7
3295.86 0
3295.99 0
3296.12 0
3296.25 0
3296.39 0
3296.52 0
3296.65 0
3296.78 0
3296.91 0
3297.04 7
3297.18 20
3297.31 34
3297.44 49
3297.57 63
3297.70 75
3297.83 84
3297.97 89
3298.10 91
3298.23 90
3298.36 87
3298.49 81
3298.62 75
3298.76 69
3298.89 64
3299.02 61
3299.15 60
3299.28 62
3299.41 67
3299.55 75
3299.68 84
3299.81 93
3299.94 101
3300.07 107
3300.20 110
3300.34 113
3300.47 114
3300.60 116
3300.73 120
3300.86 124
3301.00 129
3301.13 135
3301.26 139
3301.39 143
3301.52 144
3301.65 145
3301.79 144
3301.92 144
3302.05 143
3302.18 143
3302.31 144
3302.44 143
3302.58 142
3302.71 140
3302.84 136
3302.97 131
3303.10 125
3303.24 119
3303.37 114
3303.50 110
3303.63 108
3303.76 106
3303.89 106
3304.03 107
3304.16 109
3304.29 111
3304.42 113
3304.55 115
3304.69 117
3304.82 118
3304.95 119
3305.08 121
3305.21 125
3305.34 129
3305.48 134
3305.61 140
3305.74 145
3305.87 149
3306.00 151
3306.14 150
3306.27 147
3306.40 143
3306.53 139
3306.66 135
3306.79 131
3306.93 127
3307.06 123
3307.19 119
3307.32 114
3307.45 108
3307.59 102
3307.72 95
3307.85 87
3307.98 79
3308.11 71
3308.25 62
3308.38 54
3308.51 48
3308.64 42
3308.77 40
3308.90 40
3309.04 44
3309.17 50
3309.30 58
3309.43 68
3309.56 79
3309.70 89
3309.83 99
3309.96 108
3310.09 117
3310.22 124
3310.36 131
3310.49 136
3310.62 140
3310.75 143
3310.88 144
3311.02 144
3311.15 141
3311.28 138
3311.41 134
3311.54 130
3311.68 126
3311.81 124
3311.94 123
3312.07 121
3312.20 119
3312.33 115
3312.47 110
3312.60 105
3312.73 100
3312.86 97
3312.99 97
3313.13 101
3313.26 107
3313.39 116
3313.52 125
3313.65 132
3313.79 136
3313.92 139
3314.05 139
3314.18 138
3314.31 137
3314.45 137
3314.58 139
3314.71 143
3314.84 149
3314.97 155
3315.11 161
3315.24 167
3315.37 173
3315.50 178
3315.64 183
3315.77 187
3315.90 192
3316.03 196
3316.16 199
3316.30 200
3316.43 201
3316.56 200
3316.69 198
3316.82 196
3316.96 194
3317.09 192
3317.22 192
3317.35 192
3317.48 193
3317.62 195
3317.75 198
3317.88 200
3318.01 204
3318.14 207
3318.28 211
3318.41 213
3318.54 214
3318.67 213
3318.80 209
3318.94 202
3319.07 194
3319.20 184
3319.33 175
3319.47 167
3319.60 163
3319.73 161
3319.86 162
3319.99 165
3320.13 168
3320.26 171
3320.39 171
3320.52 169
3320.65 163
3320.79 156
3320.92 147
3321.05 138
3321.18 131
3321.32 127
3321.45 125
3321.58 126
3321.71 127
3321.84 126
3321.98 123
3322.11 118
3322.24 111
3322.37 103
3322.50 97
3322.64 93
3322.77 92
3322.90 94
3323.03 99
3323.17 104
3323.30 110
3323.43 117
3323.56 125
3323.69 133
3323.83 141
3323.96 149
3324.09 157
3324.22 163
3324.36 168
3324.49 170
3324.62 171
3324.75 169
3324.88 166
3325.02 160
3325.15 154
3325.28 147
3325.41 139
3325.55 131
3325.68 125
3325.81 121
3325.94 119
3326.07 120
3326.21 122
3326.34 126
3326.47 129
3326.60 130
3326.74 129
3326.87 125
3327.00 119
3327.13 112
3327.26 108
3327.40 107
3327.53 111
3327.66 121
3327.79 135
3327.93 151
3328.06 168
3328.19 181
3328.32 189
3328.46 193
3328.59 191
3328.72 186
3328.85 180
3328.98 173
3329.12 168
3329.25 165
3329.38 162
3329.51 160
3329.65 158
3329.78 154
3329.91 150
3330.04 144
3330.18 139
3330.31 133
3330.44 129
3330.57 127
3330.70 126
3330.84 129
3330.97 134
3331.10 142
3331.23 153
3331.37 165
3331.50 178
3331.63 190
3331.76 199
3331.90 204
3332.03 204
3332.16 200
3332.29 193
3332.43 185
3332.56 178
3332.69 171
3332.82 166
3332.95 160
3333.09 155
3333.22 149
3333.35 141
3333.48 133
3333.62 123
3333.75 114
3333.88 104
3334.01 96
3334.15 88
3334.28 80
3334.41 74
3334.54 69
3334.68 66
3334.81 63
3334.94 62
3335.07 62
3335.21 65
3335.34 69
3335.47 76
3335.60 84
3335.74 93
3335.87 103
3336.00 112
3336.13 120
3336.26 128
3336.40 135
3336.53 142
3336.66 148
3336.79 155
3336.93 161
3337.06 167
3337.19 173
3337.32 179
3337.46 184
3337.59 189
3337.72 193
3337.85 196
3337.99 198
3338.12 198
3338.25 197
3338.38 194
3338.52 191
3338.65 186
3338.78 181
3338.91 176
3339.05 171
3339.18 165
3339.31 159
3339.44 153
3339.58 147
3339.71 141
3339.84 137
3339.97 134
3340.11 133
3340.24 134
3340.37 136
3340.50 139
3340.64 141
3340.77 143
3340.90 144
3341.03 145
3341.17 147
3341.30 149
3341.43 153
3341.56 158
3341.70 164
3341.83 168
3341.96 169
3342.10 167
3342.23 161
3342.36 151
3342.49 140
3342.63 129
3342.76 119
3342.89 111
3343.02 106
3343.16 103
3343.29 104
3343.42 105
3343.55 108
3343.69 111
3343.82 114
3343.95 117
3344.08 120
3344.22 122
3344.35 124
3344.48 127
3344.61 130
3344.75 132
3344.88 134
3345.01 135
3345.14 134
3345.28 132
3345.41 128
3345.54 122
3345.68 115
3345.81 109
3345.94 103
3346.07 99
3346.21 97
3346.34 97
3346.47 99
3346.60 102
3346.74 107
3346.87 111
3347.00 115
3347.13 118
3347.27 121
3347.40 124
3347.53 126
3347.67 129
3347.80 131
3347.93 133
3348.06 134
3348.20 134
3348.33 132
3348.46 128
3348.59 124
3348.73 121
3348.86 119
3348.99 118
3349.12 120
3349.26 122
3349.39 123
3349.52 123
3349.66 120
3349.79 112
3349.92 99
3350.05 84
3350.19 67
3350.32 52
3350.45 40
3350.58 33
3350.72 34
3350.85 41
3350.98 53
3351.12 67
3351.25 82
3351.38 95
3351.51 104
3351.65 109
3351.78 110
3351.91 109
3352.04 108
3352.18 107
3352.31 107
3352.44 109
3352.58 111
3352.71 113
3352.84 113
3352.97 111
3353.11 108
3353.24 103
3353.37 98
3353.51 92
3353.64 87
3353.77 83
3353.90 80
3354.04 78
3354.17 76
3354.30 75
3354.44 74
3354.57 73
3354.70 72
3354.83 71
3354.97 71
3355.10 71
3355.23 72
3355.36 73
3355.50 75
3355.63 78
3355.76 81
3355.90 84
3356.03 86
3356.16 89
3356.29 93
3356.43 96
3356.56 101
3356.69 106
3356.83 110
3356.96 112
3357.09 113
3357.22 112
3357.36 108
3357.49 104
3357.62 100
3357.76 97
3357.89 94
3358.02 91
3358.15 89
3358.29 85
3358.42 81
3358.55 77
3358.69 73
3358.82 70
3358.95 69
3359.08 71
3359.22 76
3359.35 81
3359.48 86
3359.62 90
3359.75 90
3359.88 87
3360.02 80
3360.15 72
3360.28 64
3360.41 58
3360.55 54
3360.68 52
3360.81 53
3360.95 54
3361.08 53
3361.21 49
3361.34 43
3361.48 35
3361.61 26
3361.74 18
3361.88 11
3362.01 8
3362.14 7
3362.28 7
3362.41 8
3362.54 9
3362.67 8
3362.81 6
3362.94 4
3363.07 1
3363.21 0
3363.34 0
3363.47 0
3363.61 0
3363.74 0
3363.87 0
3364.00 0
3364.14 0
3364.27 0
3364.40 2
3364.54 5
3364.67 8
3364.80 12
3364.94 17
3365.07 22
3365.20 27
3365.33 33
3365.47 40
3365.60 46
3365.73 53
3365.87 60
3366.00 64
3366.13 67
3366.27 66
3366.40 62
3366.53 57
3366.66 52
3366.80 48
3366.93 47
3367.06 49
3367.20 55
3367.33 63
3367.46 71
3367.60 79
3367.73 86
3367.86 90
3368.00 94
3368.13 96
3368.26 98
3368.39 100
3368.53 103
3368.66 107
3368.79 112
3368.93 117
3369.06 124
3369.19 130
3369.33 136
3369.46 141
3369.59 143
3369.73 144
3369.86 142
3369.99 140
3370.12 137
3370.26 134
3370.39 133
3370.52 134
3370.66 136
3370.79 139
3370.92 142
3371.06 145
3371.19 145
3371.32 143
3371.46 139
3371.59 132
3371.72 124
3371.86 116
3371.99 108
3372.12 101
3372.25 96
3372.39 92
3372.52 90
3372.65 89
3372.79 89
3372.92 91
3373.05 95
3373.19 100
3373.32 106
3373.45 111
3373.59 116
3373.72 120
3373.85 122
3373.99 123
3374.12 123
3374.25 122
3374.39 121
3374.52 120
3374.65 118
3374.79 115
3374.92 111
3375.05 108
3375.19 104
3375.32 99
3375.45 95
3375.58 90
3375.72 85
3375.85 81
3375.98 77
3376.12 75
3376.25 74
3376.38 75
3376.52 76
3376.65 77
3376.78 78
3376.92 76
3377.05 72
3377.18 67
3377.32 61
3377.45 55
3377.58 51
3377.72 48
3377.85 49
3377.98 53
3378.12 60
3378.25 71
3378.38 83
3378.52 97
3378.65 109
3378.78 119
3378.92 124
3379.05 124
3379.18 119
3379.32 108
3379.45 95
3379.58 81
3379.72 67
3379.85 55
3379.98 47
3380.12 40
3380.25 35
3380.38 30
3380.52 24
3380.65 18
3380.78 12
3380.92 7
3381.05 4
3381.18 4
3381.32 8
3381.45 15
3381.58 24
3381.72 34
3381.85 44
3381.98 53
3382.12 59
3382.25 64
3382.38 66
3382.52 67
3382.65 68
3382.78 69
3382.92 72
3383.05 77
3383.18 83
3383.32 90
3383.45 96
3383.58 101
3383.72 104
3383.85 104
3383.98 103
3384.12 101
3384.25 101
3384.38 102
3384.52 105
3384.65 109
3384.78 115
3384.92 119
3385.05 122
3385.18 122
3385.32 119
3385.45 114
3385.58 108
3385.72 102
3385.85 96
3385.98 92
3386.12 90
3386.25 89
3386.38 90
3386.52 92
3386.65 95
3386.79 97
3386.92 98
3387.05 98
3387.19 96
3387.32 92
3387.45 86
3387.59 79
3387.72 72
3387.85 66
3387.99 61
3388.12 59
3388.25 58
3388.39 61
3388.52 66
3388.65 73
3388.79 81
3388.92 91
3389.05 100
3389.19 110
3389.32 118
3389.45 125
3389.59 130
3389.72 134
3389.86 137
3389.99 140
3390.12 144
3390.26 148
3390.39 153
3390.52 158
3390.66 162
3390.79 164
3390.92 162
3391.06 158
3391.19 150
3391.32 139
3391.46 129
3391.59 119
3391.72 114
3391.86 112
3391.99 116
3392.13 124
3392.26 135
3392.39 147
3392.53 159
3392.66 169
3392.79 176
3392.93 181
3393.06 183
3393.19 184
3393.33 183
3393.46 180
3393.59 176
3393.73 171
3393.86 165
3394.00 159
3394.13 154
3394.26 149
3394.40 146
3394.53 144
3394.66 142
3394.80 140
3394.93 137
3395.06 132
3395.20 125
3395.33 116
3395.46 107
3395.60 98
3395.73 90
3395.87 86
3396.00 84
3396.13 84
3396.27 86
3396.40 87
3396.53 86
3396.67 83
3396.80 78
3396.93 73
3397.07 70
3397.20 70
3397.34 74
3397.47 83
3397.60 95
3397.74 108
3397.87 120
3398.00 130
3398.14 136
3398.27 138
3398.41 137
3398.54 135
3398.67 133
3398.81 132
3398.94 133
3399.07 134
3399.21 137
3399.34 139
3399.47 142
3399.61 143
3399.74 144
3399.88 144
3400.01 144
3400.14 144
3400.28 145
3400.41 147
3400.54 149
3400.68 151
3400.81 151
3400.95 149
3401.08 145
3401.21 139
3401.35 132
3401.48 125
3401.61 118
3401.75 113
3401.88 110
3402.02 110
3402.15 112
3402.28 118
3402.42 127
3402.55 137
3402.68 149
3402.82 160
3402.95 169
3403.09 174
3403.22 177
3403.35 176
3403.49 173
3403.62 169
3403.75 166
3403.89 165
3404.02 165
3404.16 166
3404.29 167
3404.42 167
3404.56 164
3404.69 158
3404.82 149
3404.96 139
3405.09 128
3405.23 118
3405.36 112
3405.49 109
3405.63 111
3405.76 115
3405.90 120
3406.03 125
3406.16 129
3406.30 129
3406.43 127
3406.56 121
3406.70 115
3406.83 107
3406.97 99
3407.10 92
3407.23 85
3407.37 78
3407.50 71
3407.63 63
3407.77 56
3407.90 49
3408.04 44
3408.17 41
3408.30 40
3408.44 42
3408.57 46
3408.71 52
3408.84 58
3408.97 63
3409.11 66
3409.24 66
3409.38 64
3409.51 60
3409.64 54
3409.78 49
3409.91 44
3410.04 39
3410.18 35
3410.31 32
3410.45 29
3410.58 26
3410.71 24
3410.85 24
3410.98 25
3411.12 28
3411.25 31
3411.38 35
3411.52 37
3411.65 38
3411.79 38
3411.92 38
3412.05 38
3412.19 39
3412.32 43
3412.46 48
3412.59 54
3412.72 59
3412.86 61
3412.99 61
3413.13 57
3413.26 50
3413.39 40
3413.53 30
3413.66 19
3413.80 9
3413.93 0
3414.06 0
3414.20 0
3414.33 0
3414.47 0
3414.60 0
3414.73 0
3414.87 0
3415.00 0
3415.14 3
3415.27 9
3415.40 16
3415.54 23
3415.67 29
3415.81 35
3415.94 40
3416.07 43
3416.21 44
3416.34 45
3416.48 46
3416.61 48
3416.74 52
3416.88 58
3417.01 65
3417.15 74
3417.28 84
3417.41 94
3417.55 104
3417.68 112
3417.82 119
3417.95 124
3418.08 127
3418.22 126
3418.35 123
3418.49 117
3418.62 111
3418.75 103
3418.89 95
3419.02 88
3419.16 82
3419.29 78
3419.42 75
3419.56 74
3419.69 75
3419.83 76
3419.96 79
3420.10 82
3420.23 84
3420.36 87
3420.50 90
3420.63 94
3420.77 100
3420.90 107
3421.03 117
3421.17 127
3421.30 136
3421.44 144
3421.57 148
3421.70 149
3421.84 145
3421.97 138
3422.11 128
3422.24 117
3422.38 107
3422.51 98
3422.64 92
3422.78 89
3422.91 90
3423.05 95
3423.18 101
3423.31 108
3423.45 114
3423.58 117
3423.72 118
3423.85 115
3423.99 111
3424.12 105
3424.25 100
3424.39 95
3424.52 91
3424.66 87
3424.79 82
3424.92 76
3425.06 69
3425.19 61
3425.33 54
3425.46 49
3425.60 45
3425.73 45
3425.86 48
3426.00 54
3426.13 61
3426.27 69
3426.40 76
3426.54 83
3426.67 88
3426.80 93
3426.94 98
3427.07 103
3427.21 109
3427.34 116
3427.47 123
3427.61 129
3427.74 135
3427.88 140
3428.01 144
3428.15 147
3428.28 150
3428.41 153
3428.55 155
3428.68 156
3428.82 158
3428.95 159
3429.09 161
3429.22 164
3429.35 169
3429.49 176
3429.62 183
3429.76 189
3429.89 193
3430.03 195
3430.16 193
3430.29 189
3430.43 183
3430.56 178
3430.70 173
3430.83 168
3430.97 165
3431.10 161
3431.23 157
3431.37 151
3431.50 146
3431.64 143
3431.77 142
3431.91 144
3432.04 150
3432.17 158
3432.31 167
3432.44 174
3432.58 179
3432.71 180
3432.85 178
3432.98 173
3433.12 165
3433.25 157
3433.38 149
3433.52 143
3433.65 138
3433.79 135
3433.92 133
3434.06 133
3434.19 134
3434.32 136
3434.46 139
3434.59 143
3434.73 146
3434.86 150
3435.00 152
3435.13 153
3435.27 152
3435.40 149
3435.53 144
3435.67 138
3435.80 132
3435.94 127
3436.07 122
3436.21 117
3436.34 113
3436.48 110
3436.61 108
3436.74 109
3436.88 114
3437.01 123
3437.15 136
3437.28 152
3437.42 169
3437.55 183
3437.69 194
3437.82 199
3437.95 198
3438.09 193
3438.22 184
3438.36 174
3438.49 163
3438.63 152
3438.76 141
3438.90 131
3439.03 121
3439.16 114
3439.30 109
3439.43 106
3439.57 107
3439.70 109
3439.84 113
3439.97 117
3440.11 121
3440.24 123
3440.37 124
3440.51 124
3440.64 121
3440.78 117
3440.91 111
3441.05 105
3441.18 97
3441.32 89
3441.45 81
3441.59 73
3441.72 66
3441.85 59
3441.99 54
3442.12 50
3442.26 47
3442.39 46
3442.53 46
3442.66 47
3442.80 49
3442.93 50
3443.07 52
3443.20 52
3443.33 53
3443.47 54
3443.60 55
3443.74 58
3443.87 64
3444.01 72
3444.14 83
3444.28 95
3444.41 108
3444.55 118
3444.68 125
3444.81 127
3444.95 124
3445.08 118
3445.22 109
3445.35 99
3445.49 91
3445.62 85
3445.76 82
3445.89 82
3446.03 83
3446.16 86
3446.30 89
3446.43 93
3446.56 98
3446.70 104
3446.83 110
3446.97 117
3447.10 123
3447.24 128
3447.37 129
3447.51 128
3447.64 124
3447.78 118
3447.91 112
3448.05 104
3448.18 97
3448.31 90
3448.45 82
3448.58 74
3448.72 66
3448.85 57
3448.99 48
3449.12 39
3449.26 30
3449.39 22
3449.53 15
3449.66 9
3449.80 5
3449.93 3
3450.07 1
3450.20 1
3450.33 0
3450.47 0
3450.60 0
3450.74 0
3450.87 0
3451.01 0
3451.14 0
3451.28 0
3451.41 0
3451.55 0
3451.68 0
3451.82 1
3451.95 6
3452.09 14
3452.22 25
3452.36 37
3452.49 50
3452.62 62
3452.76 73
3452.89 82
3453.03 89
3453.16 95
3453.30 101
3453.43 108
3453.57 114
3453.70 120
3453.84 125
3453.97 128
3454.11 128
3454.24 125
3454.38 119
3454.51 110
3454.65 100
3454.78 89
3454.92 79
3455.05 71
3455.19 65
3455.32 62
3455.46 61
3455.59 63
3455.72 66
3455.86 71
3455.99 78
3456.13 87
3456.26 99
3456.40 113
3456.53 129
3456.67 146
3456.80 162
3456.94 176
3457.07 189
3457.21 200
3457.34 210
3457.48 222
3457.61 235
3457.75 251
3457.88 269
3458.02 286
3458.15 300
3458.29 310
3458.42 314
3458.56 312
3458.69 306
3458.83 296
3458.96 283
3459.10 270
3459.23 256
3459.37 242
3459.50 228
3459.63 214
3459.77 200
3459.90 188
3460.04 180
3460.17 175
3460.31 174
3460.44 177
3460.58 180
3460.71 181
3460.85 178
3460.98 171
3461.12 159
3461.25 144
3461.39 127
3461.52 110
3461.66 96
3461.79 86
3461.93 80
3462.06 77
3462.20 78
3462.33 82
3462.47 87
3462.60 93
3462.74 99
3462.87 104
3463.01 109
3463.14 112
3463.28 116
3463.41 119
3463.55 122
3463.68 125
3463.82 126
3463.95 126
3464.09 123
3464.22 118
3464.36 111
3464.49 103
3464.63 96
3464.76 90
3464.90 86
3465.03 83
3465.17 82
3465.30 81
3465.44 81
3465.57 82
3465.71 83
3465.84 86
3465.98 90
3466.11 97
3466.25 104
3466.38 113
3466.52 123
3466.65 131
3466.79 137
3466.92 141
3467.06 143
3467.19 143
3467.33 140
3467.46 137
3467.60 133
3467.73 130
3467.87 128
3468.00 127
3468.14 127
3468.27 129
3468.41 132
3468.54 135
3468.68 138
3468.81 138
3468.95 136
3469.08 132
3469.22 126
3469.35 119
3469.49 112
3469.62 107
3469.76 103
3469.89 103
3470.03 104
3470.16 107
3470.30 111
3470.43 115
3470.57 118
3470.70 120
3470.84 121
3470.97 121
3471.11 120
3471.24 119
3471.38 118
3471.51 117
3471.65 115
3471.78 112
3471.92 109
3472.05 103
3472.19 97
3472.32 90
3472.46 84
3472.60 77
3472.73 72
3472.87 68
3473.00 66
3473.14 64
3473.27 65
3473.41 66
3473.54 69
3473.68 71
3473.81 74
3473.95 74
3474.08 71
3474.22 65
3474.35 57
3474.49 47
3474.62 37
3474.76 29
3474.89 23
3475.03 18
3475.16 17
3475.30 16
3475.43 17
3475.57 20
3475.70 25
3475.84 32
3475.97 42
3476.11 53
3476.24 65
3476.38 77
3476.51 87
3476.65 93
3476.79 98
3476.92 99
3477.06 100
3477.19 100
3477.33 99
3477.46 100
3477.60 101
3477.73 104
3477.87 107
3478.00 111
3478.14 114
3478.27 117
3478.41 119
3478.54 119
3478.68 117
3478.81 113
3478.95 108
3479.08 103
3479.22 98
3479.35 93
3479.49 89
3479.63 87
3479.76 85
3479.90 85
3480.03 84
3480.17 83
3480.30 82
3480.44 80
3480.57 78
3480.71 75
3480.84 72
3480.98 70
3481.11 68
3481.25 67
3481.38 67
3481.52 69
3481.65 71
3481.79 75
3481.93 80
3482.06 86
3482.20 93
3482.33 101
3482.47 107
3482.60 112
3482.74 114
3482.87 113
3483.01 108
3483.14 101
3483.28 92
3483.41 83
3483.55 74
3483.68 67
3483.82 60
3483.96 55
3484.09 51
3484.23 47
3484.36 44
3484.50 41
3484.63 38
3484.77 36
3484.90 36
3485.04 35
3485.17 36
3485.31 37
3485.44 39
3485.58 41
3485.71 45
3485.85 49
3485.99 55
3486.12 62
3486.26 69
3486.39 76
3486.53 82
3486.66 86
3486.80 89
3486.93 89
3487.07 89
3487.20 88
3487.34 87
3487.48 87
3487.61 88
3487.75 90
3487.88 92
3488.02 95
3488.15 96
3488.29 97
3488.42 97
3488.56 94
3488.69 90
3488.83 85
3488.96 79
3489.10 72
3489.24 65
3489.37 59
3489.51 54
3489.64 50
3489.78 47
3489.91 45
3490.05 43
3490.18 42
3490.32 42
3490.45 43
3490.59 46
3490.73 49
3490.86 53
3491.00 56
3491.13 57
3491.27 56
3491.40 52
3491.54 45
3491.67 37
3491.81 28
3491.95 20
3492.08 13
3492.22 8
3492.35 6
3492.49 7
3492.62 11
3492.76 18
3492.89 26
3493.03 35
3493.17 45
3493.30 55
3493.44 64
3493.57 72
3493.71 79
3493.84 84
3493.98 88
3494.11 91
3494.25 93
3494.38 95
3494.52 100
3494.66 107
3494.79 117
3494.93 129
3495.06 142
3495.20 155
3495.33 165
3495.47 172
3495.60 174
3495.74 172
3495.88 167
3496.01 159
3496.15 149
3496.28 136
3496.42 122
3496.55 107
3496.69 92
3496.83 78
3496.96 66
3497.10 59
3497.23 56
3497.37 57
3497.50 61
3497.64 66
3497.77 71
3497.91 74
3498.05 74
3498.18 71
3498.32 66
3498.45 60
3498.59 54
3498.72 48
3498.86 45
3499.00 43
3499.13 44
3499.27 47
3499.40 53
3499.54 60
3499.67 68
3499.81 76
3499.94 81
3500.08 85
3500.22 87
3500.35 87
3500.49 87
3500.62 86
3500.76 87
3500.89 90
3501.03 94
3501.17 98
3501.30 102
3501.44 105
3501.57 105
3501.71 102
3501.84 97
3501.98 89
3502.12 80
3502.25 72
3502.39 64
3502.52 59
3502.66 56
3502.79 56
3502.93 57
3503.07 60
3503.20 62
3503.34 64
3503.47 65
3503.61 65
3503.74 64
3503.88 64
3504.02 64
3504.15 66
3504.29 68
3504.42 71
3504.56 75
3504.69 77
3504.83 79
3504.97 80
3505.10 79
3505.24 77
3505.37 74
3505.51 70
3505.64 66
3505.78 62
3505.92 57
3506.05 53
3506.19 48
3506.32 44
3506.46 40
3506.60 36
3506.73 32
3506.87 27
3507.00 22
3507.14 16
3507.27 10
3507.41 3
3507.55 0
3507.68 0
3507.82 0
3507.95 0
3508.09 0
3508.22 0
3508.36 0
3508.50 0
3508.63 3
3508.77 11
3508.90 19
3509.04 27
3509.18 36
3509.31 45
3509.45 54
3509.58 65
3509.72 75
3509.85 86
3509.99 96
3510.13 105
3510.26 110
3510.40 112
3510.53 110
3510.67 105
3510.81 97
3510.94 88
3511.08 79
3511.21 71
3511.35 66
3511.49 61
3511.62 58
3511.76 54
3511.89 50
3512.03 44
3512.16 40
3512.30 36
3512.44 37
3512.57 41
3512.71 49
3512.84 60
3512.98 72
3513.12 82
3513.25 91
3513.39 95
3513.52 97
3513.66 97
3513.80 96
3513.93 97
3514.07 100
3514.20 105
3514.34 111
3514.48 119
3514.61 128
3514.75 137
3514.88 148
3515.02 159
3515.16 172
3515.29 185
3515.43 198
3515.56 208
3515.70 215
3515.83 219
3515.97 219
3516.11 216
3516.24 211
3516.38 205
3516.51 200
3516.65 194
3516.79 189
3516.92 184
3517.06 178
3517.19 171
3517.33 163
3517.47 153
3517.60 143
3517.74 132
3517.87 122
3518.01 114
3518.15 108
3518.28 104
3518.42 102
3518.55 102
3518.69 103
3518.83 102
3518.96 100
3519.10 96
3519.23 91
3519.37 86
3519.51 83
3519.64 83
3519.78 88
3519.92 95
3520.05 105
3520.19 117
3520.32 128
3520.46 139
3520.60 149
3520.73 158
3520.87 165
3521.00 172
3521.14 177
3521.28 180
3521.41 180
3521.55 178
3521.68 173
3521.82 165
3521.96 157
3522.09 149
3522.23 142
3522.36 138
3522.50 138
3522.64 142
3522.77 150
3522.91 160
3523.04 172
3523.18 183
3523.32 192
3523.45 197
3523.59 198
3523.73 196
3523.86 192
3524.00 188
3524.13 185
3524.27 184
3524.41 187
3524.54 192
3524.68 200
3524.81 208
3524.95 214
3525.09 218
3525.22 218
3525.36 214
3525.50 209
3525.63 201
3525.77 193
3525.90 187
3526.04 182
3526.18 179
3526.31 178
3526.45 179
3526.58 180
3526.72 181
3526.86 182
3526.99 183
3527.13 183
3527.27 184
3527.40 185
3527.54 187
3527.67 187
3527.81 187
3527.95 184
3528.08 178
3528.22 170
3528.36 161
3528.49 151
3528.63 143
3528.76 136
3528.90 131
3529.04 128
3529.17 126
3529.31 124
3529.44 122
3529.58 119
3529.72 115
3529.85 111
3529.99 107
3530.13 103
3530.26 99
3530.40 96
3530.53 93
3530.67 89
3530.81 85
3530.94 81
3531.08 77
3531.22 72
3531.35 67
3531.49 60
3531.62 52
3531.76 43
3531.90 35
3532.03 29
3532.17 24
3532.31 21
3532.44 19
3532.58 18
3532.72 16
3532.85 12
3532.99 6
3533.12 0
3533.26 0
3533.40 0
3533.53 0
3533.67 0
3533.81 0
3533.94 0
3534.08 0
3534.21 9
3534.35 21
3534.49 33
3534.62 44
3534.76 53
3534.90 61
3535.03 66
3535.17 67
3535.31 67
3535.44 64
3535.58 59
3535.71 54
3535.85 49
3535.99 46
3536.12 46
3536.26 48
3536.40 52
3536.53 57
3536.67 62
3536.81 66
3536.94 69
3537.08 71
3537.21 72
3537.35 74
3537.49 78
3537.62 84
3537.76 92
3537.90 100
3538.03 106
3538.17 111
3538.31 114
3538.44 115
3538.58 115
3538.71 116
3538.85 118
3538.99 121
3539.12 126
3539.26 129
3539.40 132
3539.53 131
3539.67 128
3539.81 123
3539.94 117
3540.08 109
3540.22 103
3540.35 98
3540.49 95
3540.62 94
3540.76 96
3540.90 99
3541.03 104
3541.17 109
3541.31 113
3541.44 115
3541.58 116
3541.72 115
3541.85 112
3541.99 107
3542.13 103
3542.26 98
3542.40 93
3542.54 89
3542.67 86
3542.81 83
3542.94 80
3543.08 77
3543.22 73
3543.35 69
3543.49 65
3543.63 60
3543.76 54
3543.90 49
3544.04 44
3544.17 40
3544.31 37
3544.45 34
3544.58 31
3544.72 28
3544.86 25
3544.99 20
3545.13 16
3545.27 11
3545.40 8
3545.54 6
3545.67 6
3545.81 9
3545.95 13
3546.08 18
3546.22 22
3546.36 26
3546.49 28
3546.63 29
3546.77 28
3546.90 27
3547.04 26
3547.18 26
3547.31 27
3547.45 30
3547.59 34
3547.72 41
3547.86 49
3548.00 58
3548.13 67
3548.27 74
3548.41 80
3548.54 82
3548.68 80
3548.82 75
3548.95 67
3549.09 58
3549.23 49
3549.36 42
3549.50 38
3549.64 36
3549.77 36
3549.91 37
3550.05 38
3550.18 38
3550.32 37
3550.46 35
3550.59 32
3550.73 29
3550.87 26
3551.00 26
3551.14 27
3551.28 30
3551.41 34
3551.55 39
3551.69 43
3551.82 45
3551.96 45
3552.10 42
3552.23 37
3552.37 32
3552.51 26
3552.64 21
3552.78 17
3552.92 16
3553.05 17
3553.19 18
3553.33 20
3553.46 21
3553.60 21
3553.74 21
3553.87 20
3554.01 21
3554.15 23
3554.28 27
3554.42 33
3554.56 41
3554.69 50
3554.83 59
3554.97 66
3555.10 72
3555.24 76
3555.38 80
3555.51 83
3555.65 86
3555.79 89
3555.92 91
3556.06 92
3556.20 90
3556.33 85
3556.47 79
3556.61 71
3556.74 62
3556.88 53
3557.02 46
3557.15 40
3557.29 36
3557.43 34
3557.56 34
3557.70 36
3557.84 40
3557.97 47
3558.11 56
3558.25 65
3558.38 74
3558.52 81
3558.66 84
3558.80 84
3558.93 80
3559.07 72
3559.21 64
3559.34 55
3559.48 47
3559.62 41
3559.75 37
3559.89 33
3560.03 29
3560.16 26
3560.30 22
3560.44 20
3560.57 21
3560.71 23
3560.85 29
3560.98 36
3561.12 43
3561.26 49
3561.39 53
3561.53 53
3561.67 51
3561.81 47
3561.94 42
3562.08 36
3562.22 32
3562.35 29
3562.49 27
3562.63 27
3562.76 27
3562.90 27
3563.04 28
3563.17 28
3563.31 29
3563.45 29
3563.58 29
3563.72 30
3563.86 32
3564.00 33
3564.13 34
3564.27 33
3564.41 31
3564.54 28
3564.68 24
3564.82 20
3564.95 16
3565.09 14
3565.23 12
3565.36 12
3565.50 12
3565.64 12
3565.78 11
3565.91 9
3566.05 6
3566.19 2
3566.32 0
3566.46 0
3566.60 0
3566.73 0
3566.87 0
3567.01 0
3567.14 0
3567.28 3
3567.42 13
3567.56 25
3567.69 36
3567.83 48
3567.97 58
3568.10 68
3568.24 76
3568.38 81
3568.51 85
3568.65 85
3568.79 82
3568.93 77
3569.06 69
3569.20 60
3569.34 50
3569.47 42
3569.61 36
3569.75 33
3569.88 34
3570.02 37
3570.16 42
3570.30 48
3570.43 55
3570.57 62
3570.71 69
3570.84 74
3570.98 79
3571.12 83
3571.25 85
3571.39 85
3571.53 84
3571.67 81
3571.80 77
3571.94 73
3572.08 69
3572.21 65
3572.35 63
3572.49 63
3572.63 64
3572.76 66
3572.90 68
3573.04 71
3573.17 74
3573.31 76
3573.45 78
3573.58 79
3573.72 80
3573.86 80
3574.00 79
3574.13 76
3574.27 71
3574.41 64
3574.54 56
3574.68 47
3574.82 39
3574.96 32
3575.09 27
3575.23 23
3575.37 23
3575.50 24
3575.64 28
3575.78 33
3575.92 41
3576.05 49
3576.19 57
3576.33 64
3576.46 68
3576.60 69
3576.74 67
3576.88 62
3577.01 54
3577.15 47
3577.29 39
3577.42 33
3577.56 27
3577.70 22
3577.84 18
3577.97 15
3578.11 11
3578.25 7
3578.38 3
3578.52 0
3578.66 0
3578.80 0
3578.93 0
3579.07 0
3579.21 0
3579.34 0
3579.48 1
3579.62 6
3579.76 9
3579.89 10
3580.03 9
3580.17 7
3580.30 4
3580.44 3
3580.58 3
3580.72 5
3580.85 9
3580.99 13
3581.13 16
3581.27 19
3581.40 20
3581.54 20
3581.68 20
3581.81 21
3581.95 22
3582.09 23
3582.23 25
3582.36 26
3582.50 26
3582.64 25
3582.77 23
3582.91 20
3583.05 17
3583.19 14
3583.32 11
3583.46 9
3583.60 6
3583.74 3
3583.87 0
3584.01 0
3584.15 0
3584.28 0
3584.42 0
3584.56 0
3584.70 0
3584.83 10
3584.97 21
3585.11 33
3585.25 42
3585.38 50
3585.52 55
3585.66 58
3585.80 60
3585.93 62
3586.07 65
3586.21 68
3586.34 71
3586.48 73
3586.62 73
3586.76 70
3586.89 65
3587.03 56
3587.17 45
3587.31 34
3587.44 23
3587.58 14
3587.72 8
3587.86 7
3587.99 10
3588.13 17
3588.27 27
3588.40 39
3588.54 51
3588.68 61
3588.82 68
3588.95 72
3589.09 73
3589.23 72
3589.37 69
3589.50 65
3589.64 62
3589.78 58
3589.92 55
3590.05 52
3590.19 48
3590.33 44
3590.47 39
3590.60 35
3590.74 32
3590.88 30
3591.01 31
3591.15 34
3591.29 38
3591.43 44
3591.56 51
3591.70 58
3591.84 64
3591.98 68
3592.11 70
3592.25 70
3592.39 68
3592.53 64
3592.66 59
3592.80 55
3592.94 51
3593.08 48
3593.21 47
3593.35 46
3593.49 47
3593.63 47
3593.76 48
3593.90 49
3594.04 51
3594.18 52
3594.31 54
3594.45 56
3594.59 58
3594.73 59
3594.86 61
3595.00 62
3595.14 63
3595.28 64
3595.41 65
3595.55 67
3595.69 68
3595.83 69
3595.96 70
3596.10 69
3596.24 67
3596.38 64
3596.51 62
3596.65 60
3596.79 59
3596.93 60
3597.06 62
3597.20 65
3597.34 68
3597.48 71
3597.61 74
3597.75 78
3597.89 82
3598.03 87
3598.16 92
3598.30 97
3598.44 102
3598.58 106
3598.71 109
3598.85 111
3598.99 112
3599.13 113
3599.26 114
3599.40 115
3599.54 115
3599.68 115
3599.81 113
3599.95 112
3600.09 109
3600.23 107
3600.37 104
3600.50 102
3600.64 99
3600.78 97
3600.92 94
3601.05 90
3601.19 86
3601.33 82
3601.47 78
3601.60 74
3601.74 71
3601.88 70
3602.02 70
3602.15 74
3602.29 79
3602.43 87
3602.57 98
3602.70 110
3602.84 123
3602.98 136
3603.12 148
3603.26 159
3603.39 168
3603.53 175
3603.67 179
3603.81 181
3603.94 179
3604.08 174
3604.22 167
3604.36 159
3604.49 151
3604.63 143
3604.77 136
3604.91 131
3605.04 126
3605.18 122
3605.32 119
3605.46 116
3605.60 114
3605.73 111
3605.87 108
3606.01 104
3606.15 99
3606.28 93
3606.42 87
3606.56 82
3606.70 77
3606.83 75
3606.97 73
3607.11 73
3607.25 72
3607.39 71
3607.52 69
3607.66 66
3607.80 62
3607.94 59
3608.07 58
3608.21 59
3608.35 62
3608.49 68
3608.63 75
3608.76 83
3608.90 91
3609.04 97
3609.18 102
3609.31 106
3609.45 107
3609.59 106
3609.73 104
3609.87 100
3610.00 95
3610.14 88
3610.28 81
3610.42 74
3610.55 66
3610.69 58
3610.83 51
3610.97 45
3611.11 41
3611.24 39
3611.38 39
3611.52 42
3611.66 49
3611.79 59
3611.93 70
3612.07 83
3612.21 95
3612.35 105
3612.48 114
3612.62 119
3612.76 120
3612.90 118
3613.03 114
3613.17 107
3613.31 101
3613.45 96
3613.59 93
3613.72 92
3613.86 94
3614.00 99
3614.14 104
3614.28 110
3614.41 115
3614.55 120
3614.69 123
3614.83 125
3614.96 127
3615.10 127
3615.24 127
3615.38 125
3615.52 121
3615.65 116
3615.79 109
3615.93 101
3616.07 93
3616.21 85
3616.34 78
3616.48 73
3616.62 69
3616.76 69
3616.90 71
3617.03 74
3617.17 79
3617.31 83
3617.45 86
3617.58 87
3617.72 84
3617.86 78
3618.00 69
3618.14 59
3618.27 49
3618.41 41
3618.55 37
3618.69 37
3618.83 41
3618.96 50
3619.10 61
3619.24 73
3619.38 85
3619.52 96
3619.65 105
3619.79 111
3619.93 114
3620.07 114
3620.21 112
3620.34 108
3620.48 102
3620.62 95
3620.76 87
3620.90 79
3621.03 71
3621.17 63
3621.31 56
3621.45 50
3621.59 46
3621.72 42
3621.86 39
3622.00 35
3622.14 32
3622.28 28
3622.41 26
3622.55 25
3622.69 27
3622.83 31
3622.97 38
3623.10 47
3623.24 56
3623.38 65
3623.52 72
3623.66 78
3623.79 84
3623.93 89
3624.07 93
3624.21 95
3624.35 97
3624.48 96
3624.62 93
3624.76 88
3624.90 82
3625.04 78
3625.17 76
3625.31 76
3625.45 80
3625.59 86
3625.73 93
3625.86 99
3626.00 103
3626.14 102
3626.28 98
3626.42 90
3626.56 79
3626.69 68
3626.83 56
3626.97 45
3627.11 36
3627.25 27
3627.38 19
3627.52 11
3627.66 2
3627.80 0
3627.94 0
3628.07 0
3628.21 0
3628.35 0
3628.49 0
3628.63 0
3628.77 0
3628.90 9
3629.04 18
3629.18 24
3629.32 27
3629.46 27
3629.59 24
3629.73 18
3629.87 13
3630.01 9
3630.15 7
3630.28 7
3630.42 11
3630.56 17
3630.70 25
3630.84 35
3630.98 45
3631.11 55
3631.25 67
3631.39 78
3631.53 88
3631.67 97
3631.80 105
3631.94 111
3632.08 114
3632.22 115
3632.36 115
3632.50 114
3632.63 113
3632.77 112
3632.91 112
3633.05 113
3633.19 114
3633.33 114
3633.46 114
3633.60 113
3633.74 112
3633.88 111
3634.02 110
3634.15 111
3634.29 111
3634.43 112
3634.57 112
3634.71 110
3634.85 106
3634.98 101
3635.12 94
3635.26 88
3635.40 82
3635.54 78
3635.68 76
3635.81 77
3635.95 79
3636.09 82
3636.23 86
3636.37 90
3636.50 93
3636.64 95
3636.78 96
3636.92 96
3637.06 95
3637.20 93
3637.33 92
3637.47 90
3637.61 89
3637.75 88
3637.89 90
3638.03 94
3638.16 101
3638.30 110
3638.44 121
3638.58 133
3638.72 145
3638.86 156
3638.99 166
3639.13 175
3639.27 182
3639.41 188
3639.55 195
3639.69 202
3639.82 210
3639.96 218
3640.10 227
3640.24 235
3640.38 242
3640.52 247
3640.65 250
3640.79 251
3640.93 249
3641.07 247
3641.21 245
3641.35 243
3641.48 242
3641.62 242
3641.76 242
3641.90 242
3642.04 240
3642.18 237
3642.32 234
3642.45 231
3642.59 229
3642.73 230
3642.87 233
3643.01 238
3643.15 245
3643.28 251
3643.42 257
3643.56 262
3643.70 264
3643.84 263
3643.98 260
3644.11 255
3644.25 250
3644.39 245
3644.53 240
3644.67 237
3644.81 236
3644.94 235
3645.08 235
3645.22 234
3645.36 232
3645.50 229
3645.64 226
3645.78 223
3645.91 219
3646.05 215
3646.19 211
3646.33 204
3646.47 196
3646.61 186
3646.74 174
3646.88 161
3647.02 149
3647.16 137
3647.30 128
3647.44 120
3647.58 114
3647.71 109
3647.85 104
3647.99 99
3648.13 92
3648.27 84
3648.41 74
3648.55 64
3648.68 53
3648.82 42
3648.96 31
3649.10 22
3649.24 13
3649.38 4
3649.52 0
3649.65 0
3649.79 0
3649.93 0
3650.07 0
3650.21 0
3650.35 0
3650.48 0
3650.62 4
3650.76 17
3650.90 30
3651.04 42
3651.18 54
3651.32 64
3651.45 74
3651.59 83
3651.73 91
3651.87 98
3652.01 105
3652.15 111
3652.29 117
3652.42 124
3652.56 130
3652.70 137
3652.84 143
3652.98 147
3653.12 148
3653.26 147
3653.39 141
3653.53 133
3653.67 124
3653.81 114
3653.95 106
3654.09 99
3654.23 96
3654.37 95
3654.50 97
3654.64 100
3654.78 105
3654.92 111
3655.06 118
3655.20 127
3655.34 137
3655.47 147
3655.61 158
3655.75 169
3655.89 178
3656.03 186
3656.17 192
3656.31 195
3656.44 195
3656.58 194
3656.72 191
3656.86 187
3657.00 182
3657.14 176
3657.28 170
3657.42 163
3657.55 157
3657.69 151
3657.83 147
3657.97 146
3658.11 148
3658.25 154
3658.39 162
3658.53 172
3658.66 180
3658.80 187
3658.94 192
3659.08 192
3659.22 189
3659.36 183
3659.50 174
3659.63 165
3659.77 156
3659.91 148
3660.05 143
3660.19 139
3660.33 138
3660.47 139
3660.61 140
3660.74 141
3660.88 142
3661.02 142
3661.16 140
3661.30 137
3661.44 135
3661.58 134
3661.72 135
3661.85 138
3661.99 144
3662.13 150
3662.27 157
3662.41 162
3662.55 163
3662.69 162
3662.83 158
3662.96 151
3663.10 144
3663.24 136
3663.38 130
3663.52 124
3663.66 119
3663.80 114
3663.94 108
3664.08 101
3664.21 93
3664.35 85
3664.49 79
3664.63 75
3664.77 73
3664.91 73
3665.05 75
3665.19 77
3665.32 78
3665.46 77
3665.60 74
3665.74 69
3665.88 64
3666.02 58
3666.16 54
3666.30 52
3666.44 52
3666.57 53
3666.71 56
3666.85 58
3666.99 61
3667.13 63
3667.27 65
3667.41 68
3667.55 70
3667.68 71
3667.82 71
3667.96 69
3668.10 65
3668.24 58
3668.38 50
3668.52 42
3668.66 35
3668.80 30
3668.93 28
3669.07 29
3669.21 31
3669.35 32
3669.49 32
3669.63 30
3669.77 25
3669.91 19
3670.05 13
3670.19 8
3670.32 7
3670.46 9
3670.60 14
3670.74 22
3670.88 32
3671.02 41
3671.16 50
3671.30 58
3671.44 64
3671.57 69
3671.71 74
3671.85 79
3671.99 85
3672.13 94
3672.27 104
3672.41 117
3672.55 130
3672.69 144
3672.83 157
3672.96 167
3673.10 175
3673.24 178
3673.38 178
3673.52 174
3673.66 167
3673.80 157
3673.94 145
3674.08 132
3674.21 119
3674.35 108
3674.49 98
3674.63 89
3674.77 82
3674.91 74
3675.05 67
3675.19 59
3675.33 50
3675.47 42
3675.61 36
3675.74 34
3675.88 35
3676.02 40
3676.16 48
3676.30 58
3676.44 68
3676.58 77
3676.72 84
3676.86 90
3677.00 94
3677.13 97
3677.27 99
3677.41 101
3677.55 102
3677.69 104
3677.83 106
3677.97 108
3678.11 111
3678.25 115
3678.39 120
3678.53 126
3678.66 133
3678.80 141
3678.94 149
3679.08 156
3679.22 163
3679.36 168
3679.50 171
3679.64 172
3679.78 171
3679.92 168
3680.06 164
3680.19 159
3680.33 155
3680.47 149
3680.61 143
3680.75 135
3680.89 126
3681.03 117
3681.17 108
3681.31 99
3681.45 94
3681.59 92
3681.72 93
3681.86 97
3682.00 103
3682.14 108
3682.28 111
3682.42 112
3682.56 110
3682.70 106
3682.84 101
3682.98 97
3683.12 94
3683.26 95
3683.39 97
3683.53 101
3683.67 106
3683.81 110
3683.95 114
3684.09 118
3684.23 121
3684.37 124
3684.51 128
3684.65 131
3684.79 134
3684.93 137
3685.06 140
3685.20 142
3685.34 145
3685.48 147
3685.62 150
3685.76 151
3685.90 151
3686.04 148
3686.18 141
3686.32 133
3686.46 122
3686.60 112
3686.74 103
3686.87 98
3687.01 96
3687.15 97
3687.29 101
3687.43 107
3687.57 113
3687.71 119
3687.85 125
3687.99 130
3688.13 135
3688.27 138
3688.41 140
3688.55 139
3688.68 136
3688.82 131
3688.96 125
3689.10 119
3689.24 114
3689.38 111
3689.52 109
3689.66 109
3689.80 111
3689.94 112
3690.08 114
3690.22 115
3690.36 115
3690.50 114
3690.64 114
3690.77 114
3690.91 116
3691.05 120
3691.19 128
3691.33 138
3691.47 149
3691.61 160
3691.75 169
3691.89 175
3692.03 175
3692.17 170
3692.31 161
3692.45 149
3692.59 134
3692.72 120
3692.86 107
3693.00 96
3693.14 88
3693.28 83
3693.42 80
3693.56 80
3693.70 81
3693.84 84
3693.98 88
3694.12 94
3694.26 101
3694.40 108
3694.54 116
3694.68 122
3694.82 127
3694.95 129
3695.09 128
3695.23 125
3695.37 120
3695.51 114
3695.65 107
3695.79 100
3695.93 94
3696.07 88
3696.21 84
3696.35 82
3696.49 83
3696.63 88
3696.77 97
3696.91 109
3697.05 122
3697.19 134
3697.32 144
3697.46 149
3697.60 149
3697.74 146
3697.88 140
3698.02 134
3698.16 129
3698.30 125
3698.44 124
3698.58 124
3698.72 125
3698.86 126
3699.00 129
3699.14 131
3699.28 134
3699.42 137
3699.56 140
3699.70 143
3699.84 146
3699.97 148
3700.11 150
3700.25 153
3700.39 157
3700.53 164
3700.67 172
3700.81 183
3700.95 195
3701.09 206
3701.23 214
3701.37 219
3701.51 218
3701.65 213
3701.79 203
3701.93 191
3702.07 179
3702.21 167
3702.35 159
3702.49 155
3702.63 155
3702.76 160
3702.90 168
3703.04 178
3703.18 190
3703.32 201
3703.46 210
3703.60 217
3703.74 220
3703.88 220
3704.02 218
3704.16 214
3704.30 209
3704.44 204
3704.58 200
3704.72 196
3704.86 191
3705.00 185
3705.14 177
3705.28 167
3705.42 156
3705.56 144
3705.70 134
3705.84 126
3705.97 123
3706.11 125
3706.25 131
3706.39 141
3706.53 152
3706.67 162
3706.81 169
3706.95 173
3707.09 172
3707.23 169
3707.37 165
3707.51 161
3707.65 159
3707.79 159
3707.93 163
3708.07 168
3708.21 174
3708.35 181
3708.49 187
3708.63 192
3708.77 196
3708.91 197
3709.05 196
3709.19 193
3709.33 188
3709.47 183
3709.61 179
3709.74 177
3709.88 176
3710.02 176
3710.16 175
3710.30 174
3710.44 170
3710.58 165
3710.72 157
3710.86 149
3711.00 143
3711.14 137
3711.28 134
3711.42 133
3711.56 132
3711.70 132
3711.84 132
3711.98 133
3712.12 135
3712.26 138
3712.40 142
3712.54 145
3712.68 148
3712.82 149
3712.96 148
3713.10 145
3713.24 141
3713.38 136
3713.52 130
3713.66 123
3713.80 116
3713.94 108
3714.08 101
3714.22 95
3714.36 91
3714.50 88
3714.64 88
3714.77 90
3714.91 94
3715.05 98
3715.19 102
3715.33 104
3715.47 104
3715.61 102
3715.75 96
3715.89 88
3716.03 79
3716.17 71
3716.31 65
3716.45 61
3716.59 60
3716.73 61
3716.87 62
3717.01 63
3717.15 62
3717.29 58
3717.43 52
3717.57 46
3717.71 41
3717.85 37
3717.99 37
3718.13 39
3718.27 43
3718.41 46
3718.55 48
3718.69 48
3718.83 45
3718.97 40
3719.11 34
3719.25 28
3719.39 21
3719.53 15
3719.67 9
3719.81 3
3719.95 0
3720.09 0
3720.23 0
3720.37 0
3720.51 0
3720.65 0
3720.79 0
3720.93 0
3721.07 5
3721.21 16
3721.35 28
3721.49 39
3721.63 51
3721.77 62
3721.91 73
3722.05 83
3722.19 93
3722.33 101
3722.47 108
3722.61 114
3722.75 117
3722.89 118
3723.03 117
3723.17 113
3723.31 107
3723.45 99
3723.59 90
3723.73 80
3723.86 70
3724.00 59
3724.14 49
3724.28 39
3724.42 29
3724.56 20
3724.70 12
3724.84 6
3724.98 2
3725.12 0
3725.26 0
3725.40 2
3725.54 5
3725.68 10
3725.82 15
3725.96 20
3726.10 25
3726.24 30
3726.38 33
3726.52 36
3726.66 37
3726.80 38
3726.94 39
3727.08 41
3727.22 44
3727.36 48
3727.50 54
3727.64 60
3727.78 67
3727.92 74
3728.06 81
3728.20 88
3728.34 93
3728.48 97
3728.62 98
3728.76 96
3728.90 93
3729.04 89
3729.18 86
3729.32 85
3729.46 87
3729.60 93
3729.74 102
3729.88 112
3730.02 123
3730.16 133
3730.30 141
3730.44 146
3730.58 148
3730.72 149
3730.86 149
3731.01 148
3731.15 149
3731.29 151
3731.43 154
3731.57 158
3731.71 162
3731.85 167
3731.99 170
3732.13 171
3732.27 169
3732.41 164
3732.55 156
3732.69 147
3732.83 136
3732.97 127
3733.11 119
3733.25 114
3733.39 112
3733.53 113
3733.67 114
3733.81 116
3733.95 117
3734.09 117
3734.23 117
3734.37 117
3734.51 117
3734.65 119
3734.79 123
3734.93 128
3735.07 135
3735.21 143
3735.35 152
3735.49 160
3735.63 169
3735.77 176
3735.91 181
3736.05 185
3736.19 186
3736.33 186
3736.47 184
3736.61 180
3736.75 177
3736.89 173
3737.03 170
3737.17 168
3737.31 167
3737.45 166
3737.59 164
3737.73 161
3737.87 156
3738.01 149
3738.15 142
3738.29 136
3738.43 131
3738.57 128
3738.71 127
3738.85 126
3738.99 124
3739.13 120
3739.27 113
3739.41 104
3739.55 94
3739.69 83
3739.83 72
3739.97 64
3740.12 57
3740.26 52
3740.40 49
3740.54 49
3740.68 50
3740.82 53
3740.96 56
3741.10 60
3741.24 64
3741.38 69
3741.52 73
3741.66 77
3741.80 81
3741.94 84
3742.08 88
3742.22 91
3742.36 95
3742.50 100
3742.64 108
3742.78 118
3742.92 130
3743.06 144
3743.20 158
3743.34 170
3743.48 178
3743.62 181
3743.76 179
3743.90 173
3744.04 164
3744.18 153
3744.32 143
3744.46 135
3744.60 130
3744.74 126
3744.88 122
3745.03 119
3745.17 114
3745.31 108
3745.45 101
3745.59 93
3745.73 85
3745.87 78
3746.01 74
3746.15 71
3746.29 71
3746.43 74
3746.57 78
3746.71 84
3746.85 91
3746.99 97
3747.13 102
3747.27 105
3747.41 104
3747.55 100
3747.69 92
3747.83 82
3747.97 70
3748.11 58
3748.25 48
3748.39 40
3748.53 34
3748.67 30
3748.81 28
3748.96 26
3749.10 23
3749.24 20
3749.38 15
3749.52 10
3749.66 4
3749.80 0
3749.94 0
3750.08 0
3750.22 0
3750.36 0
3750.50 0
3750.64 0
3750.78 0
3750.92 1
3751.06 8
3751.20 14
3751.34 19
3751.48 21
3751.62 22
3751.76 23
3751.90 24
3752.04 27
3752.19 31
3752.33 37
3752.47 44
3752.61 52
3752.75 59
3752.89 66
3753.03 71
3753.17 75
3753.31 78
3753.45 81
3753.59 83
3753.73 86
3753.87 89
3754.01 93
3754.15 96
3754.29 99
3754.43 101
3754.57 103
3754.71 103
3754.85 101
3755.00 96
3755.14 90
3755.28 82
3755.42 74
3755.56 66
3755.70 60
3755.84 56
3755.98 55
3756.12 55
3756.26 55
3756.40 55
3756.54 52
3756.68 48
3756.82 41
3756.96 32
3757.10 21
3757.24 11
3757.38 2
3757.52 0
3757.67 0
3757.81 0
3757.95 0
3758.09 0
3758.23 3
3758.37 12
3758.51 20
3758.65 28
3758.79 34
3758.93 39
3759.07 43
3759.21 46
3759.35 47
3759.49 48
3759.63 48
3759.77 47
3759.91 46
3760.06 46
3760.20 45
3760.34 45
3760.48 45
3760.62 44
3760.76 43
3760.90 43
3761.04 43
3761.18 45
3761.32 48
3761.46 53
3761.60 60
3761.74 67
3761.88 75
3762.02 82
3762.17 88
3762.31 92
3762.45 94
3762.59 95
3762.73 95
3762.87 96
3763.01 99
3763.15 104
3763.29 113
3763.43 124
3763.57 135
3763.71 145
3763.85 151
3763.99 153
3764.13 151
3764.28 146
3764.42 140
3764.56 134
3764.70 128
3764.84 124
3764.98 121
3765.12 118
3765.26 114
3765.40 109
3765.54 102
3765.68 93
3765.82 83
3765.96 72
3766.10 61
3766.25 51
3766.39 44
3766.53 40
3766.67 40
3766.81 42
3766.95 47
3767.09 53
3767.23 59
3767.37 65
3767.51 70
3767.65 73
3767.79 75
3767.93 77
3768.07 77
3768.22 77
3768.36 76
3768.50 75
3768.64 75
3768.78 75
3768.92 76
3769.06 78
3769.20 81
3769.34 84
3769.48 87
3769.62 91
3769.76 96
3769.90 100
3770.05 104
3770.19 108
3770.33 109
3770.47 109
3770.61 107
3770.75 103
3770.89 100
3771.03 98
3771.17 99
3771.31 103
3771.45 109
3771.59 119
3771.74 129
3771.88 140
3772.02 150
3772.16 157
3772.30 162
3772.44 162
3772.58 158
3772.72 150
3772.86 138
3773.00 124
3773.14 108
3773.28 92
3773.43 78
3773.57 67
3773.71 58
3773.85 52
3773.99 48
3774.13 46
3774.27 46
3774.41 47
3774.55 48
3774.69 49
3774.83 50
3774.98 49
3775.12 48
3775.26 47
3775.40 46
3775.54 46
3775.68 48
3775.82 53
3775.96 59
3776.10 65
3776.24 72
3776.38 78
3776.53 83
3776.67 87
3776.81 89
3776.95 91
3777.09 92
3777.23 92
3777.37 90
3777.51 88
3777.65 83
3777.79 78
3777.93 70
3778.08 61
3778.22 51
3778.36 39
3778.50 28
3778.64 17
3778.78 8
3778.92 3
3779.06 0
3779.20 0
3779.34 3
3779.49 7
3779.63 12
3779.77 17
3779.91 22
3780.05 29
3780.19 37
3780.33 47
3780.47 58
3780.61 69
3780.75 79
3780.90 88
3781.04 96
3781.18 101
3781.32 105
3781.46 108
3781.60 111
3781.74 113
3781.88 113
3782.02 111
3782.16 106
3782.31 99
3782.45 89
3782.59 78
3782.73 66
3782.87 55
3783.01 45
3783.15 36
3783.29 29
3783.43 25
3783.57 23
3783.72 24
3783.86 29
3784.00 36
3784.14 45
3784.28 55
3784.42 65
3784.56 75
3784.70 84
3784.84 93
3784.99 102
3785.13 112
3785.27 122
3785.41 133
3785.55 144
3785.69 153
3785.83 161
3785.97 167
3786.11 170
3786.26 171
3786.40 172
3786.54 174
3786.68 180
3786.82 192
3786.96 211
3787.10 239
3787.24 274
3787.38 315
3787.53 358
3787.67 402
3787.81 443
3787.95 480
3788.09 511
3788.23 536
3788.37 555
3788.51 569
3788.65 578
3788.80 583
3788.94 584
3789.08 583
3789.22 581
3789.36 578
3789.50 575
3789.64 574
3789.78 574
3789.92 575
3790.07 577
3790.21 580
3790.35 583
3790.49 587
3790.63 589
3790.77 589
3790.91 585
3791.05 577
3791.20 565
3791.34 547
3791.48 525
3791.62 500
3791.76 474
3791.90 450
3792.04 428
3792.18 411
3792.32 397
3792.47 386
3792.61 377
3792.75 367
3792.89 357
3793.03 345
3793.17 332
3793.31 317
3793.45 304
3793.60 292
3793.74 282
3793.88 276
3794.02 271
3794.16 268
3794.30 264
3794.44 258
3794.58 250
3794.73 239
3794.87 225
3795.01 210
3795.15 195
3795.29 179
3795.43 163
3795.57 149
3795.71 135
3795.86 124
3796.00 115
3796.14 109
3796.28 107
3796.42 108
3796.56 111
3796.70 116
3796.85 122
3796.99 127
3797.13 130
3797.27 132
3797.41 130
3797.55 127
3797.69 122
3797.83 117
3797.98 112
3798.12 108
3798.26 106
3798.40 107
3798.54 112
3798.68 119
3798.82 129
3798.96 141
3799.11 152
3799.25 161
3799.39 167
3799.53 170
3799.67 169
3799.81 165
3799.95 160
3800.10 154
3800.24 149
3800.38 145
3800.52 142
3800.66 141
3800.80 141
3800.94 143
3801.09 146
3801.23 150
3801.37 152
3801.51 153
3801.65 152
3801.79 149
3801.93 144
3802.08 139
3802.22 134
3802.36 130
3802.50 126
3802.64 124
3802.78 122
3802.92 120
3803.06 116
3803.21 112
3803.35 106
3803.49 99
3803.63 90
3803.77 78
3803.91 65
3804.05 51
3804.20 36
3804.34 21
3804.48 7
3804.62 0
3804.76 0
3804.90 0
3805.05 0
3805.19 0
3805.33 0
3805.47 0
3805.61 5
3805.75 15
3805.89 26
3806.04 37
3806.18 48
3806.32 57
3806.46 64
3806.60 69
3806.74 71
3806.88 69
3807.03 64
3807.17 57
3807.31 48
3807.45 38
3807.59 28
3807.73 19
3807.87 12
3808.02 5
3808.16 0
3808.30 0
3808.44 0
3808.58 0
3808.72 0
3808.87 0
3809.01 0
3809.15 0
3809.29 0
3809.43 2
3809.57 5
3809.71 9
3809.86 13
3810.00 18
3810.14 24
3810.28 29
3810.42 34
3810.56 37
3810.71 37
3810.85 35
3810.99 31
3811.13 24
3811.27 15
3811.41 6
3811.55 0
3811.70 0
3811.84 0
3811.98 0
3812.12 0
3812.26 2
3812.40 8
3812.55 13
3812.69 17
3812.83 17
3812.97 15
3813.11 11
3813.25 6
3813.40 1
3813.54 0
3813.68 0
3813.82 0
3813.96 0
3814.10 0
3814.24 0
3814.39 5
3814.53 11
3814.67 18
3814.81 24
3814.95 30
3815.09 36
3815.24 40
3815.38 44
3815.52 47
3815.66 48
3815.80 49
3815.94 49
3816.09 48
3816.23 48
3816.37 48
3816.51 47
3816.65 46
3816.79 43
3816.94 39
3817.08 34
3817.22 29
3817.36 24
3817.50 21
3817.64 20
3817.79 22
3817.93 25
3818.07 30
3818.21 35
3818.35 41
3818.49 46
3818.64 50
3818.78 55
3818.92 60
3819.06 67
3819.20 74
3819.35 82
3819.49 90
3819.63 97
3819.77 103
3819.91 108
3820.05 112
3820.20 115
3820.34 118
3820.48 121
3820.62 123
3820.76 126
3820.90 129
3821.05 132
3821.19 135
3821.33 137
3821.47 138
3821.61 138
3821.75 134
3821.90 129
3822.04 120
3822.18 111
3822.32 101
3822.46 93
3822.61 89
3822.75 90
3822.89 96
3823.03 107
3823.17 121
3823.31 137
3823.46 152
3823.60 164
3823.74 170
3823.88 172
3824.02 169
3824.17 162
3824.31 152
3824.45 142
3824.59 132
3824.73 124
3824.87 117
3825.02 112
3825.16 109
3825.30 106
3825.44 105
3825.58 105
3825.73 106
3825.87 107
3826.01 108
3826.15 109
3826.29 109
3826.43 107
3826.58 104
3826.72 100
3826.86 95
3827.00 90
3827.14 84
3827.29 78
3827.43 71
3827.57 65
3827.71 58
3827.85 51
3827.99 44
3828.14 38
3828.28 33
3828.42 30
3828.56 28
3828.70 28
3828.85 29
3828.99 31
3829.13 32
3829.27 32
3829.41 31
3829.56 28
3829.70 24
3829.84 19
3829.98 14
3830.12 8
3830.27 2
3830.41 0
3830.55 0
3830.69 0
3830.83 0
3830.97 0
3831.12 0
3831.26 1
3831.40 8
3831.54 14
3831.68 20
3831.83 24
3831.97 27
3832.11 29
3832.25 29
3832.39 27
3832.54 23
3832.68 18
3832.82 11
3832.96 3
3833.10 0
3833.25 0
3833.39 0
3833.53 0
3833.67 0
3833.81 0
3833.96 0
3834.10 0
3834.24 3
3834.38 12
3834.52 21
3834.67 30
3834.81 36
3834.95 40
3835.09 40
3835.23 39
3835.38 37
3835.52 36
3835.66 37
3835.80 42
3835.94 50
3836.09 61
3836.23 71
3836.37 81
3836.51 88
3836.65 92
3836.80 92
3836.94 89
3837.08 85
3837.22 80
3837.36 75
3837.51 72
3837.65 71
3837.79 74
3837.93 82
3838.07 94
3838.22 110
3838.36 130
3838.50 151
3838.64 172
3838.79 190
3838.93 202
3839.07 210
3839.21 211
3839.35 209
3839.50 203
3839.64 196
3839.78 189
3839.92 181
3840.06 174
3840.21 167
3840.35 161
3840.49 155
3840.63 150
3840.77 144
3840.92 137
3841.06 130
3841.20 124
3841.34 118
3841.49 114
3841.63 113
3841.77 115
3841.91 119
3842.05 124
3842.20 128
3842.34 129
3842.48 127
3842.62 122
3842.76 114
3842.91 106
3843.05 99
3843.19 94
3843.33 91
3843.48 92
3843.62 94
3843.76 97
3843.90 100
3844.04 102
3844.19 101
3844.33 99
3844.47 95
3844.61 90
3844.75 85
3844.90 81
3845.04 78
3845.18 77
3845.32 76
3845.47 76
3845.61 75
3845.75 75
3845.89 75
3846.03 78
3846.18 83
3846.32 91
3846.46 101
3846.60 113
3846.75 124
3846.89 133
3847.03 138
3847.17 140
3847.31 139
3847.46 136
3847.60 131
3847.74 125
3847.88 119
3848.03 114
3848.17 109
3848.31 104
3848.45 99
3848.59 94
3848.74 88
3848.88 81
3849.02 74
3849.16 66
3849.31 58
3849.45 51
3849.59 43
3849.73 36
3849.88 29
3850.02 21
3850.16 13
3850.30 5
3850.44 0
3850.59 0
3850.73 0
3850.87 0
3851.01 0
3851.16 0
3851.30 0
3851.44 0
3851.58 2
3851.73 9
3851.87 17
3852.01 25
3852.15 34
3852.29 41
3852.44 48
3852.58 54
3852.72 57
3852.86 59
3853.01 59
3853.15 59
3853.29 58
3853.43 58
3853.58 59
3853.72 61
3853.86 64
3854.00 68
3854.14 72
3854.29 76
3854.43 80
3854.57 83
3854.71 85
3854.86 86
3855.00 86
3855.14 85
3855.28 83
3855.43 81
3855.57 79
3855.71 78
3855.85 77
3856.00 77
3856.14 77
3856.28 77
3856.42 76
3856.57 76
3856.71 76
3856.85 77
3856.99 80
3857.14 84
3857.28 91
3857.42 98
3857.56 105
3857.70 111
3857.85 116
3857.99 118
3858.13 119
3858.27 118
3858.42 115
3858.56 112
3858.70 109
3858.84 104
3858.99 99
3859.13 93
3859.27 87
3859.41 82
3859.56 78
3859.70 75
3859.84 73
3859.98 73
3860.13 73
3860.27 73
3860.41 73
3860.55 71
3860.70 70
3860.84 68
3860.98 68
3861.12 70
3861.27 74
3861.41 80
3861.55 86
3861.69 92
3861.84 96
3861.98 97
3862.12 95
3862.26 91
3862.41 86
3862.55 83
3862.69 83
3862.83 87
3862.98 95
3863.12 105
3863.26 114
3863.40 120
3863.55 122
3863.69 120
3863.83 113
3863.97 104
3864.12 93
3864.26 83
3864.40 75
3864.54 70
3864.69 68
3864.83 69
3864.97 72
3865.11 76
3865.26 80
3865.40 83
3865.54 85
3865.68 86
3865.83 86
3865.97 86
3866.11 86
3866.26 87
3866.40 88
3866.54 89
3866.68 92
3866.83 95
3866.97 99
3867.11 102
3867.25 105
3867.40 105
3867.54 103
3867.68 98
3867.82 90
3867.97 80
3868.11 68
3868.25 54
3868.39 40
3868.54 26
3868.68 13
3868.82 2
3868.96 0
3869.11 0
3869.25 0
3869.39 0
3869.54 0
3869.68 0
3869.82 0
3869.96 0
3870.11 1
3870.25 4
3870.39 8
3870.53 14
3870.68 22
3870.82 31
3870.96 41
3871.10 52
3871.25 63
3871.39 73
3871.53 82
3871.68 88
3871.82 92
3871.96 93
3872.10 92
3872.25 89
3872.39 85
3872.53 81
3872.67 79
3872.82 78
3872.96 80
3873.10 83
3873.25 86
3873.39 89
3873.53 89
3873.67 87
3873.82 82
3873.96 74
3874.10 64
3874.24 54
3874.39 43
3874.53 32
3874.67 22
3874.82 13
3874.96 6
3875.10 0
3875.24 0
3875.39 0
3875.53 0
3875.67 4
3875.81 13
3875.96 25
3876.10 39
3876.24 54
3876.39 70
3876.53 83
3876.67 94
3876.81 101
3876.96 103
3877.10 101
3877.24 96
3877.39 89
3877.53 82
3877.67 78
3877.81 78
3877.96 80
3878.10 86
3878.24 94
3878.38 102
3878.53 108
3878.67 112
3878.81 114
3878.96 112
3879.10 107
3879.24 99
3879.38 90
3879.53 80
3879.67 71
3879.81 63
3879.96 56
3880.10 51
3880.24 47
3880.38 44
3880.53 42
3880.67 38
3880.81 33
3880.96 27
3881.10 21
3881.24 16
3881.38 12
3881.53 11
3881.67 12
3881.81 17
3881.96 26
3882.10 36
3882.24 49
3882.38 61
3882.53 73
3882.67 82
3882.81 88
3882.96 91
3883.10 91
3883.24 89
3883.38 86
3883.53 84
3883.67 82
3883.81 82
3883.96 83
3884.10 83
3884.24 81
3884.38 78
3884.53 74
3884.67 69
3884.81 64
3884.96 60
3885.10 59
3885.24 61
3885.39 63
3885.53 67
3885.67 71
3885.81 74
3885.96 77
3886.10 79
3886.24 80
3886.39 79
3886.53 77
3886.67 73
3886.81 67
3886.96 60
3887.10 53
3887.24 46
3887.39 42
3887.53 41
3887.67 42
3887.82 45
3887.96 49
3888.10 52
3888.24 54
3888.39 55
3888.53 56
3888.67 55
3888.82 56
3888.96 58
3889.10 62
3889.25 66
3889.39 70
3889.53 74
3889.67 74
3889.82 72
3889.96 66
3890.10 58
3890.25 49
3890.39 40
3890.53 33
3890.68 28
3890.82 26
3890.96 26
3891.11 28
3891.25 30
3891.39 33
3891.53 37
3891.68 39
3891.82 42
3891.96 44
3892.11 46
3892.25 46
3892.39 46
3892.54 45
3892.68 42
3892.82 39
3892.96 35
3893.11 31
3893.25 27
3893.39 23
3893.54 20
3893.68 18
3893.82 17
3893.97 16
3894.11 15
3894.25 14
3894.40 13
3894.54 11
3894.68 9
3894.83 5
3894.97 1
3895.11 0
3895.25 0
3895.40 0
3895.54 0
3895.68 0
3895.83 0
3895.97 0
3896.11 1
3896.26 8
3896.40 16
3896.54 24
3896.69 32
3896.83 38
3896.97 42
3897.12 45
3897.26 45
3897.40 45
3897.54 43
3897.69 42
3897.83 41
3897.97 42
3898.12 45
3898.26 51
3898.40 57
3898.55 64
3898.69 70
3898.83 75
3898.98 77
3899.12 78
3899.26 78
3899.41 79
3899.55 84
3899.69 92
3899.84 104
3899.98 120
3900.12 136
3900.27 152
3900.41 164
3900.55 173
3900.69 177
3900.84 176
3900.98 172
3901.12 165
3901.27 155
3901.41 145
3901.55 135
3901.70 126
3901.84 120
3901.98 116
3902.13 116
3902.27 118
3902.41 121
3902.56 124
3902.70 127
3902.84 128
3902.99 126
3903.13 123
3903.27 117
3903.42 111
3903.56 103
3903.70 94
3903.85 85
3903.99 76
3904.13 69
3904.28 62
3904.42 58
3904.56 55
3904.71 55
3904.85 55
3904.99 56
3905.14 57
3905.28 58
3905.42 59
3905.57 59
3905.71 61
3905.85 64
3906.00 69
3906.14 75
3906.28 81
3906.43 87
3906.57 93
3906.71 97
3906.86 99
3907.00 99
3907.14 97
3907.29 94
3907.43 90
3907.57 85
3907.72 80
3907.86 76
3908.00 73
3908.15 71
3908.29 70
3908.43 71
3908.58 72
3908.72 73
3908.86 74
3909.01 75
3909.15 75
3909.29 75
3909.44 75
3909.58 76
3909.72 78
3909.87 82
3910.01 87
3910.15 94
3910.30 103
3910.44 111
3910.58 119
3910.73 126
3910.87 130
3911.01 129
3911.16 126
3911.30 118
3911.44 109
3911.59 97
3911.73 85
3911.87 75
3912.02 66
3912.16 61
3912.30 57
3912.45 56
3912.59 57
3912.73 60
3912.88 63
3913.02 67
3913.17 70
3913.31 73
3913.45 76
3913.60 77
3913.74 78
3913.88 79
3914.03 80
3914.17 82
3914.31 85
3914.46 88
3914.60 92
3914.74 95
3914.89 98
3915.03 99
3915.17 98
3915.32 96
3915.46 93
3915.60 90
3915.75 87
3915.89 84
3916.03 83
3916.18 83
3916.32 84
3916.47 87
3916.61 90
3916.75 93
3916.90 95
3917.04 96
3917.18 95
3917.33 92
3917.47 89
3917.61 86
3917.76 83
3917.90 81
3918.04 80
3918.19 78
3918.33 75
3918.47 71
3918.62 66
3918.76 59
3918.91 52
3919.05 45
3919.19 39
3919.34 34
3919.48 31
3919.62 29
3919.77 29
3919.91 29
3920.05 29
3920.20 28
3920.34 26
3920.48 23
3920.63 18
3920.77 13
3920.92 8
3921.06 2
3921.20 0
3921.35 0
3921.49 0
3921.63 0
3921.78 0
3921.92 0
3922.06 0
3922.21 0
3922.35 0
3922.49 1
3922.64 8
3922.78 19
3922.93 32
3923.07 48
3923.21 64
3923.36 78
3923.50 89
3923.64 94
3923.79 95
3923.93 92
3924.07 87
3924.22 81
3924.36 75
3924.51 70
3924.65 67
3924.79 67
3924.94 68
3925.08 69
3925.22 71
3925.37 72
3925.51 72
3925.66 70
3925.80 67
3925.94 63
3926.09 60
3926.23 59
3926.37 60
3926.52 64
3926.66 69
3926.80 76
3926.95 82
3927.09 87
3927.24 89
3927.38 90
3927.52 89
3927.67 87
3927.81 84
3927.95 81
3928.10 78
3928.24 73
3928.39 68
3928.53 63
3928.67 58
3928.82 54
3928.96 52
3929.10 53
3929.25 57
3929.39 63
3929.54 70
3929.68 78
3929.82 85
3929.97 90
3930.11 94
3930.25 95
3930.40 95
3930.54 94
3930.69 93
3930.83 91
3930.97 89
3931.12 88
3931.26 88
3931.40 90
3931.55 94
3931.69 100
3931.84 106
3931.98 114
3932.12 122
3932.27 128
3932.41 132
3932.55 134
3932.70 133
3932.84 129
3932.99 123
3933.13 116
3933.27 111
3933.42 107
3933.56 107
3933.71 110
3933.85 117
3933.99 125
3934.14 134
3934.28 142
3934.42 147
3934.57 149
3934.71 148
3934.86 145
3935.00 140
3935.14 134
3935.29 128
3935.43 124
3935.58 121
3935.72 119
3935.86 118
3936.01 118
3936.15 117
3936.29 115
3936.44 111
3936.58 106
3936.73 100
3936.87 94
3937.01 88
3937.16 82
3937.30 78
3937.45 74
3937.59 71
3937.73 67
3937.88 62
3938.02 56
3938.17 48
3938.31 39
3938.45 31
3938.60 24
3938.74 19
3938.88 18
3939.03 21
3939.17 27
3939.32 34
3939.46 43
3939.60 51
3939.75 57
3939.89 62
3940.04 65
3940.18 67
3940.32 68
3940.47 68
3940.61 69
3940.76 71
3940.90 73
3941.04 77
3941.19 81
3941.33 85
3941.48 88
3941.62 90
3941.76 89
3941.91 87
3942.05 83
3942.20 79
3942.34 76
3942.48 74
3942.63 73
3942.77 72
3942.92 72
3943.06 69
3943.20 65
3943.35 58
3943.49 51
3943.64 43
3943.78 37
3943.92 32
3944.07 31
3944.21 32
3944.36 34
3944.50 38
3944.64 42
3944.79 46
3944.93 49
3945.08 53
3945.22 56
3945.36 60
3945.51 63
3945.65 65
3945.80 67
3945.94 69
3946.08 70
3946.23 72
3946.37 75
3946.52 80
3946.66 85
3946.80 90
3946.95 93
3947.09 95
3947.24 93
3947.38 88
3947.52 82
3947.67 74
3947.81 67
3947.96 63
3948.10 61
3948.24 62
3948.39 65
3948.53 69
3948.68 72
3948.82 74
3948.97 75
3949.11 74
3949.25 74
3949.40 75
3949.54 78
3949.69 83
3949.83 89
3949.97 95
3950.12 100
3950.26 103
3950.41 103
3950.55 101
3950.69 99
3950.84 97
3950.98 97
3951.13 101
3951.27 108
3951.42 118
3951.56 130
3951.70 144
3951.85 158
3951.99 172
3952.14 187
3952.28 202
3952.42 218
3952.57 234
3952.71 249
3952.86 263
3953.00 274
3953.15 283
3953.29 290
3953.43 294
3953.58 296
3953.72 296
3953.87 293
3954.01 288
3954.15 280
3954.30 270
3954.44 258
3954.59 246
3954.73 235
3954.88 226
3955.02 218
3955.16 213
3955.31 210
3955.45 209
3955.60 209
3955.74 209
3955.89 210
3956.03 210
3956.17 210
3956.32 208
3956.46 205
3956.61 201
3956.75 196
3956.90 190
3957.04 182
3957.18 173
3957.33 164
3957.47 154
3957.62 144
3957.76 135
3957.90 129
3958.05 124
3958.19 122
3958.34 120
3958.48 120
3958.63 118
3958.77 116
3958.91 112
3959.06 106
3959.20 100
3959.35 92
3959.49 85
3959.64 77
3959.78 69
3959.92 60
3960.07 52
3960.21 44
3960.36 37
3960.50 31
3960.65 28
3960.79 26
3960.94 27
3961.08 28
3961.22 29
3961.37 31
3961.51 31
3961.66 32
3961.80 32
3961.95 31
3962.09 30
3962.23 28
3962.38 26
3962.52 24
3962.67 22
3962.81 19
3962.96 17
3963.10 16
3963.24 16
3963.39 17
3963.53 18
3963.68 19
3963.82 19
3963.97 18
3964.11 14
3964.26 10
3964.40 5
3964.54 2
3964.69 1
3964.83 4
3964.98 10
3965.12 19
3965.27 29
3965.41 39
3965.55 46
3965.70 50
3965.84 51
3965.99 51
3966.13 51
3966.28 52
3966.42 57
3966.57 65
3966.71 77
3966.85 91
3967.00 105
3967.14 118
3967.29 127
3967.43 131
3967.58 130
3967.72 126
3967.87 119
3968.01 111
3968.15 104
3968.30 99
3968.44 97
3968.59 98
3968.73 101
3968.88 105
3969.02 109
3969.17 112
3969.31 115
3969.45 115
3969.60 114
3969.74 111
3969.89 108
3970.03 105
3970.18 104
3970.32 104
3970.47 106
3970.61 109
3970.76 113
3970.90 118
3971.04 123
3971.19 128
3971.33 132
3971.48 136
3971.62 140
3971.77 143
3971.91 145
3972.06 145
3972.20 144
3972.34 141
3972.49 137
3972.63 132
3972.78 126
3972.92 121
3973.07 116
3973.21 111
3973.36 106
3973.50 101
3973.65 95
3973.79 88
3973.93 81
3974.08 74
3974.22 67
3974.37 60
3974.51 53
3974.66 48
3974.80 43
3974.95 41
3975.09 41
3975.24 44
3975.38 48
3975.53 52
3975.67 55
3975.81 57
3975.96 56
3976.10 53
3976.25 49
3976.39 47
3976.54 46
3976.68 47
3976.83 51
3976.97 57
3977.12 63
3977.26 69
3977.40 73
3977.55 76
3977.69 78
3977.84 78
3977.98 77
3978.13 77
3978.27 77
3978.42 79
3978.56 82
3978.71 86
3978.85 91
3979.00 95
3979.14 98
3979.29 98
3979.43 96
3979.57 91
3979.72 84
3979.86 76
3980.01 69
3980.15 62
3980.30 56
3980.44 51
3980.59 47
3980.73 41
3980.88 36
3981.02 29
3981.17 22
3981.31 16
3981.46 11
3981.60 7
3981.74 4
3981.89 1
3982.03 0
3982.18 0
3982.32 0
3982.47 0
3982.61 0
3982.76 0
3982.90 0
3983.05 0
3983.19 0
3983.34 0
3983.48 1
3983.63 1
3983.77 2
3983.92 4
3984.06 6
3984.21 8
3984.35 10
3984.49 13
3984.64 14
3984.78 16
3984.93 19
3985.07 24
3985.22 31
3985.36 40
3985.51 52
3985.65 65
3985.80 78
3985.94 89
3986.09 98
3986.23 105
3986.38 111
3986.52 115
3986.67 119
3986.81 124
3986.96 130
3987.10 137
3987.25 145
3987.39 155
3987.53 164
3987.68 172
3987.82 180
3987.97 187
3988.11 192
3988.26 197
3988.40 200
3988.55 202
3988.69 202
3988.84 200
3988.98 196
3989.13 188
3989.27 177
3989.42 165
3989.56 153
3989.71 142
3989.85 133
3990.00 127
3990.14 124
3990.29 124
3990.43 124
3990.58 125
3990.72 125
3990.87 124
3991.01 121
3991.16 116
3991.30 111
3991.45 105
3991.59 98
3991.74 92
3991.88 87
3992.03 81
3992.17 76
3992.32 70
3992.46 65
3992.60 59
3992.75 53
3992.89 46
3993.04 39
3993.18 32
3993.33 25
3993.47 19
3993.62 15
3993.76 14
3993.91 16
3994.05 21
3994.20 28
3994.34 36
3994.49 44
3994.63 50
3994.78 54
3994.92 56
3995.07 55
3995.21 52
3995.36 49
3995.50 44
3995.65 40
3995.79 35
3995.94 29
3996.08 23
3996.23 17
3996.37 12
3996.52 9
3996.66 8
3996.81 10
3996.95 15
3997.10 22
3997.24 30
3997.39 37
3997.53 43
3997.68 46
3997.82 47
3997.97 45
3998.11 40
3998.26 35
3998.40 30
3998.55 26
3998.69 22
3998.84 21
3998.98 21
3999.13 22
3999.27 25
3999.42 29
3999.56 35
3999.71 41
3999.85 48
4000.00 55
4000.14 61
4000.29 67
4000.43 71
4000.58 74
4000.72 77
4000.87 79
4001.01 81
4001.16 82
4001.30 83
4001.45 82
4001.59 81
4001.74 80
4001.88 78
4002.03 77
4002.17 77
4002.32 76
4002.46 75
4002.61 72
4002.75 68
4002.90 62
4003.04 56
4003.19 50
4003.33 45
4003.48 41
4003.62 39
4003.77 38
4003.91 37
4004.06 37
4004.21 38
4004.35 38
4004.50 38
4004.64 38
4004.79 39
4004.93 39
4005.08 40
4005.22 40
4005.37 39
4005.51 37
4005.66 34
4005.80 31
4005.95 28
4006.09 26
4006.24 26
4006.38 29
4006.53 34
4006.67 42
4006.82 52
4006.96 62
4007.11 72
4007.25 80
4007.40 85
4007.54 87
4007.69 88
4007.83 87
4007.98 86
4008.12 86
4008.27 86
4008.41 86
4008.56 85
4008.70 84
4008.85 81
4009.00 78
4009.14 75
4009.29 74
4009.43 74
4009.58 78
4009.72 83
4009.87 90
4010.01 97
4010.16 103
4010.30 109
4010.45 112
4010.59 113
4010.74 113
4010.88 110
4011.03 104
4011.17 96
4011.32 85
4011.46 72
4011.61 58
4011.75 44
4011.90 31
4012.04 21
4012.19 17
4012.34 17
4012.48 22
4012.63 32
4012.77 43
4012.92 56
4013.06 67
4013.21 76
4013.35 83
4013.50 87
4013.64 89
4013.79 89
4013.93 88
4014.08 85
4014.22 82
4014.37 78
4014.51 75
4014.66 71
4014.81 70
4014.95 70
4015.10 73
4015.24 78
4015.39 85
4015.53 91
4015.68 98
4015.82 104
4015.97 109
4016.11 111
4016.26 111
4016.40 109
4016.55 104
4016.69 96
4016.84 88
4016.98 80
4017.13 74
4017.28 72
4017.42 75
4017.57 82
4017.71 92
4017.86 102
4018.00 111
4018.15 118
4018.29 120
4018.44 120
4018.58 117
4018.73 114
4018.87 112
4019.02 111
4019.17 110
4019.31 110
4019.46 109
4019.60 106
4019.75 101
4019.89 92
4020.04 82
4020.18 70
4020.33 57
4020.47 45
4020.62 34
4020.76 26
4020.91 20
4021.06 17
4021.20 18
4021.35 22
4021.49 28
4021.64 36
4021.78 44
4021.93 51
4022.07 57
4022.22 61
4022.36 64
4022.51 66
4022.66 68
4022.80 71
4022.95 75
4023.09 80
4023.24 85
4023.38 88
4023.53 91
4023.67 92
4023.82 93
4023.96 93
4024.11 94
4024.26 96
4024.40 99
4024.55 102
4024.69 106
4024.84 109
4024.98 112
4025.13 113
4025.27 114
4025.42 113
4025.56 111
4025.71 107
4025.86 102
4026.00 97
4026.15 92
4026.29 89
4026.44 88
4026.58 90
4026.73 95
4026.87 101
4027.02 108
4027.17 114
4027.31 118
4027.46 118
4027.60 114
4027.75 107
4027.89 97
4028.04 85
4028.18 73
4028.33 61
4028.48 51
4028.62 43
4028.77 36
4028.91 29
4029.06 23
4029.20 16
4029.35 8
4029.49 0
4029.64 0
4029.79 0
4029.93 0
4030.08 0
4030.22 0
4030.37 0
4030.51 0
4030.66 1
4030.80 6
4030.95 11
4031.10 16
4031.24 23
4031.39 31
4031.53 41
4031.68 52
4031.82 64
4031.97 75
4032.11 85
4032.26 93
4032.41 100
4032.55 105
4032.70 109
4032.84 114
4032.99 118
4033.13 124
4033.28 130
4033.43 137
4033.57 144
4033.72 151
4033.86 158
4034.01 164
4034.15 169
4034.30 173
4034.44 176
4034.59 179
4034.74 181
4034.88 184
4035.03 185
4035.17 186
4035.32 185
4035.46 183
4035.61 180
4035.76 175
4035.90 169
4036.05 162
4036.19 154
4036.34 146
4036.48 139
4036.63 131
4036.78 124
4036.92 117
4037.07 112
4037.21 108
4037.36 106
4037.50 105
4037.65 106
4037.80 107
4037.94 106
4038.09 103
4038.23 98
4038.38 90
4038.52 81
4038.67 72
4038.82 65
4038.96 61
4039.11 61
4039.25 64
4039.40 69
4039.54 75
4039.69 79
4039.84 81
4039.98 80
4040.13 78
4040.27 74
4040.42 70
4040.56 67
4040.71 66
4040.86 67
4041.00 69
4041.15 74
4041.29 80
4041.44 87
4041.59 94
4041.73 99
4041.88 102
4042.02 102
4042.17 101
4042.31 98
4042.46 94
4042.61 89
4042.75 84
4042.90 81
4043.04 78
4043.19 77
4043.33 77
4043.48 78
4043.63 79
4043.77 79
4043.92 79
4044.06 78
4044.21 76
4044.36 74
4044.50 75
4044.65 80
4044.79 89
4044.94 103
4045.08 121
4045.23 142
4045.38 162
4045.52 180
4045.67 193
4045.81 199
4045.96 199
4046.11 194
4046.25 184
4046.40 173
4046.54 163
4046.69 155
4046.84 149
4046.98 146
4047.13 146
4047.27 148
4047.42 149
4047.56 150
4047.71 149
4047.86 147
4048.00 144
4048.15 141
4048.29 140
4048.44 141
4048.59 144
4048.73 148
4048.88 152
4049.02 155
4049.17 156
4049.32 156
4049.46 155
4049.61 153
4049.75 152
4049.90 153
4050.05 156
4050.19 161
4050.34 166
4050.48 169
4050.63 169
4050.77 166
4050.92 158
4051.07 148
4051.21 137
4051.36 128
4051.50 124
4051.65 126
4051.80 134
4051.94 145
4052.09 157
4052.23 166
4052.38 172
4052.53 173
4052.67 169
4052.82 164
4052.96 159
4053.11 156
4053.26 156
4053.40 158
4053.55 163
4053.69 168
4053.84 174
4053.99 179
4054.13 185
4054.28 189
4054.42 194
4054.57 197
4054.72 198
4054.86 194
4055.01 187
4055.15 175
4055.30 159
4055.45 142
4055.59 125
4055.74 112
4055.88 103
4056.03 99
4056.18 101
4056.32 105
4056.47 111
4056.61 116
4056.76 119
4056.91 120
4057.05 118
4057.20 114
4057.35 109
4057.49 104
4057.64 99
4057.78 93
4057.93 88
4058.08 83
4058.22 80
4058.37 80
4058.51 82
4058.66 87
4058.81 96
4058.95 106
4059.10 117
4059.24 127
4059.39 134
4059.54 139
4059.68 139
4059.83 136
4059.97 131
4060.12 123
4060.27 116
4060.41 109
4060.56 105
4060.71 101
4060.85 99
4061.00 97
4061.14 94
4061.29 90
4061.44 84
4061.58 77
4061.73 70
4061.87 63
4062.02 57
4062.17 52
4062.31 48
4062.46 44
4062.61 39
4062.75 35
4062.90 32
4063.04 30
4063.19 29
4063.34 30
4063.48 33
4063.63 36
4063.77 38
4063.92 40
4064.07 40
4064.21 39
4064.36 37
4064.51 33
4064.65 29
4064.80 26
4064.94 22
4065.09 20
4065.24 19
4065.38 21
4065.53 24
4065.68 30
4065.82 38
4065.97 45
4066.11 52
4066.26 58
4066.41 61
4066.55 63
4066.70 63
4066.85 64
4066.99 65
4067.14 68
4067.28 72
4067.43 78
4067.58 84
4067.72 90
4067.87 95
4068.02 98
4068.16 99
4068.31 97
4068.45 93
4068.60 89
4068.75 85
4068.89 82
4069.04 81
4069.19 80
4069.33 79
4069.48 77
4069.62 74
4069.77 69
4069.92 63
4070.06 57
4070.21 51
4070.36 46
4070.50 43
4070.65 41
4070.79 40
4070.94 40
4071.09 39
4071.23 39
4071.38 40
4071.53 41
4071.67 42
4071.82 43
4071.97 43
4072.11 44
4072.26 43
4072.40 41
4072.55 38
4072.70 34
4072.84 31
4072.99 29
4073.14 30
4073.28 34
4073.43 42
4073.58 52
4073.72 64
4073.87 77
4074.01 89
4074.16 99
4074.31 107
4074.45 113
4074.60 117
4074.75 120
4074.89 122
4075.04 125
4075.19 130
4075.33 135
4075.48 142
4075.62 150
4075.77 158
4075.92 166
4076.06 173
4076.21 179
4076.36 183
4076.50 186
4076.65 188
4076.80 188
4076.94 186
4077.09 182
4077.23 176
4077.38 167
4077.53 156
4077.67 144
4077.82 132
4077.97 122
4078.11 115
4078.26 112
4078.41 113
4078.55 117
4078.70 123
4078.85 129
4078.99 134
4079.14 138
4079.29 138
4079.43 138
4079.58 135
4079.72 133
4079.87 132
4080.02 132
4080.16 133
4080.31 133
4080.46 133
4080.60 130
4080.75 124
4080.90 115
4081.04 103
4081.19 90
4081.34 78
4081.48 68
4081.63 61
4081.78 58
4081.92 59
4082.07 63
4082.21 69
4082.36 75
4082.51 80
4082.65 83
4082.80 85
4082.95 84
4083.09 81
4083.24 77
4083.39 71
4083.53 64
4083.68 55
4083.83 45
4083.97 35
4084.12 25
4084.27 17
4084.41 10
4084.56 7
4084.71 6
4084.85 8
4085.00 12
4085.15 18
4085.29 26
4085.44 34
4085.59 42
4085.73 47
4085.88 50
4086.03 49
4086.17 44
4086.32 36
4086.47 26
4086.61 16
4086.76 6
4086.90 0
4087.05 0
4087.20 0
4087.34 2
4087.49 8
4087.64 14
4087.78 21
4087.93 26
4088.08 29
4088.22 31
4088.37 32
4088.52 31
4088.66 29
4088.81 27
4088.96 24
4089.10 21
4089.25 19
4089.40 16
4089.54 15
4089.69 15
4089.84 17
4089.98 22
4090.13 28
4090.28 36
4090.42 44
4090.57 53
4090.72 60
4090.86 64
4091.01 66
4091.16 65
4091.30 60
4091.45 54
4091.60 46
4091.74 37
4091.89 30
4092.04 24
4092.18 19
4092.33 17
4092.48 17
4092.62 18
4092.77 21
4092.92 25
4093.06 30
4093.21 36
4093.36 42
4093.50 47
4093.65 52
4093.80 55
4093.94 56
4094.09 56
4094.24 55
4094.38 52
4094.53 49
4094.68 45
4094.83 42
4094.97 39
4095.12 37
4095.27 35
4095.41 33
4095.56 30
4095.71 27
4095.85 22
4096.00 18
4096.15 14
4096.29 12
4096.44 13
4096.59 19
4096.73 27
4096.88 39
4097.03 51
4097.17 63
4097.32 72
4097.47 77
4097.61 79
4097.76 79
4097.91 78
4098.05 78
4098.20 78
4098.35 80
4098.49 81
4098.64 81
4098.79 80
4098.93 76
4099.08 70
4099.23 64
4099.38 58
4099.52 54
4099.67 52
4099.82 51
4099.96 50
4100.11 47
4100.26 43
4100.40 36
4100.55 27
4100.70 18
4100.84 10
4100.99 3
4101.14 0
4101.28 0
4101.43 0
4101.58 1
4101.72 5
4101.87 9
4102.02 13
4102.17 17
4102.31 21
4102.46 24
4102.61 26
4102.75 25
4102.90 24
4103.05 21
4103.19 19
4103.34 16
4103.49 14
4103.63 14
4103.78 14
4103.93 15
4104.08 16
4104.22 16
4104.37 14
4104.52 11
4104.66 5
4104.81 0
4104.96 0
4105.10 0
4105.25 0
4105.40 0
4105.54 0
4105.69 0
4105.84 1
4105.99 9
4106.13 15
4106.28 17
4106.43 16
4106.57 14
4106.72 11
4106.87 9
4107.01 11
4107.16 15
4107.31 21
4107.45 27
4107.60 32
4107.75 35
4107.90 35
4108.04 35
4108.19 34
4108.34 35
4108.48 39
4108.63 46
4108.78 55
4108.92 67
4109.07 79
4109.22 90
4109.37 100
4109.51 110
4109.66 119
4109.81 129
4109.95 139
4110.10 150
4110.25 162
4110.39 175
4110.54 188
4110.69 201
4110.84 212
4110.98 222
4111.13 229
4111.28 233
4111.42 234
4111.57 234
4111.72 233
4111.86 233
4112.01 236
4112.16 243
4112.31 255
4112.45 271
4112.60 288
4112.75 305
4112.89 320
4113.04 332
4113.19 341
4113.34 347
4113.48 351
4113.63 355
4113.78 359
4113.92 365
4114.07 370
4114.22 377
4114.37 382
4114.51 388
4114.66 392
4114.81 397
4114.95 401
4115.10 406
4115.25 410
4115.39 412
4115.54 413
4115.69 411
4115.84 406
4115.98 397
4116.13 385
4116.28 371
4116.42 354
4116.57 336
4116.72 319
4116.87 302
4117.01 287
4117.16 273
4117.31 262
4117.45 252
4117.60 244
4117.75 237
4117.90 231
4118.04 227
4118.19 224
4118.34 222
4118.48 220
4118.63 218
4118.78 214
4118.93 209
4119.07 203
4119.22 195
4119.37 188
4119.52 181
4119.66 177
4119.81 175
4119.96 175
4120.10 177
4120.25 180
4120.40 182
4120.55 182
4120.69 179
4120.84 174
4120.99 167
4121.13 159
4121.28 152
4121.43 147
4121.58 145
4121.72 146
4121.87 150
4122.02 155
4122.16 159
4122.31 162
4122.46 162
4122.61 159
4122.75 152
4122.90 143
4123.05 133
4123.20 123
4123.34 115
4123.49 110
4123.64 107
4123.78 107
4123.93 108
4124.08 111
4124.23 114
4124.37 117
4124.52 120
4124.67 122
4124.82 124
4124.96 126
4125.11 127
4125.26 128
4125.40 128
4125.55 127
4125.70 125
4125.85 122
4125.99 118
4126.14 112
4126.29 105
4126.44 98
4126.58 91
4126.73 86
4126.88 83
4127.02 82
4127.17 84
4127.32 89
4127.47 95
4127.61 103
4127.76 112
4127.91 119
4128.06 125
4128.20 130
4128.35 132
4128.50 133
4128.65 132
4128.79 129
4128.94 124
4129.09 119
4129.23 113
4129.38 107
4129.53 102
4129.68 98
4129.82 96
4129.97 95
4130.12 97
4130.27 100
4130.41 104
4130.56 109
4130.71 115
4130.86 120
4131.00 126
4131.15 131
4131.30 137
4131.45 143
4131.59 149
4131.74 154
4131.89 157
4132.04 158
4132.18 157
4132.33 153
4132.48 148
4132.62 143
4132.77 140
4132.92 138
4133.07 139
4133.21 140
4133.36 142
4133.51 142
4133.66 140
4133.80 137
4133.95 131
4134.10 124
4134.25 117
4134.39 110
4134.54 105
4134.69 101
4134.84 98
4134.98 97
4135.13 98
4135.28 99
4135.43 102
4135.57 105
4135.72 109
4135.87 114
4136.02 120
4136.16 125
4136.31 130
4136.46 134
4136.61 135
4136.75 135
4136.90 133
4137.05 130
4137.20 127
4137.34 124
4137.49 122
4137.64 121
4137.79 119
4137.93 116
4138.08 111
4138.23 106
4138.38 98
4138.52 90
4138.67 83
4138.82 76
4138.97 70
4139.11 66
4139.26 63
4139.41 61
4139.56 59
4139.70 58
4139.85 57
4140.00 57
4140.15 58
4140.29 59
4140.44 62
4140.59 66
4140.74 70
4140.88 75
4141.03 80
4141.18 84
4141.33 88
4141.47 91
4141.62 94
4141.77 96
4141.92 97
4142.07 98
4142.21 99
4142.36 99
4142.51 100
4142.66 99
4142.80 98
4142.95 96
4143.10 94
4143.25 90
4143.39 87
4143.54 84
4143.69 83
4143.84 82
4143.98 84
4144.13 86
4144.28 91
4144.43 96
4144.57 102
4144.72 108
4144.87 114
4145.02 119
4145.17 123
4145.31 126
4145.46 128
4145.61 128
4145.76 127
4145.90 125
4146.05 122
4146.20 118
4146.35 115
4146.49 114
4146.64 115
4146.79 120
4146.94 129
4147.08 142
4147.23 156
4147.38 172
4147.53 188
4147.68 203
4147.82 216
4147.97 228
4148.12 239
4148.27 247
4148.41 253
4148.56 255
4148.71 253
4148.86 248
4149.00 239
4149.15 229
4149.30 218
4149.45 206
4149.60 195
4149.74 183
4149.89 172
4150.04 160
4150.19 148
4150.33 137
4150.48 128
4150.63 121
4150.78 118
4150.93 117
4151.07 119
4151.22 121
4151.37 124
4151.52 127
4151.66 130
4151.81 134
4151.96 138
4152.11 143
4152.25 148
4152.40 153
4152.55 156
4152.70 158
4152.85 159
4152.99 158
4153.14 156
4153.29 154
4153.44 153
4153.58 151
4153.73 147
4153.88 143
4154.03 136
4154.18 128
4154.32 119
4154.47 110
4154.62 103
4154.77 98
4154.92 97
4155.06 99
4155.21 104
4155.36 112
4155.51 120
4155.65 127
4155.80 132
4155.95 135
4156.10 136
4156.25 134
4156.39 131
4156.54 126
4156.69 120
4156.84 115
4156.98 109
4157.13 104
4157.28 100
4157.43 96
4157.58 92
4157.72 87
4157.87 80
4158.02 73
4158.17 65
4158.32 57
4158.46 50
4158.61 44
4158.76 41
4158.91 41
4159.06 42
4159.20 43
4159.35 45
4159.50 46
4159.65 46
4159.79 45
4159.94 44
4160.09 44
4160.24 44
4160.39 46
4160.53 50
4160.68 54
4160.83 58
4160.98 61
4161.13 61
4161.27 59
4161.42 55
4161.57 50
4161.72 44
4161.87 40
4162.01 38
4162.16 37
4162.31 37
4162.46 37
4162.61 35
4162.75 32
4162.90 26
4163.05 18
4163.20 11
4163.34 4
4163.49 0
4163.64 0
4163.79 0
4163.94 0
4164.08 0
4164.23 0
4164.38 0
4164.53 0
4164.68 0
4164.82 6
4164.97 17
4165.12 28
4165.27 38
4165.42 45
4165.56 49
4165.71 51
4165.86 53
4166.01 55
4166.16 58
4166.30 63
4166.45 69
4166.60 78
4166.75 87
4166.90 98
4167.04 108
4167.19 117
4167.34 125
4167.49 131
4167.64 135
4167.79 136
4167.93 134
4168.08 130
4168.23 124
4168.38 116
4168.53 108
4168.67 100
4168.82 92
4168.97 84
4169.12 77
4169.27 71
4169.41 65
4169.56 60
4169.71 54
4169.86 48
4170.01 42
4170.15 35
4170.30 29
4170.45 24
4170.60 21
4170.75 19
4170.89 19
4171.04 20
4171.19 20
4171.34 20
4171.49 19
4171.64 18
4171.78 16
4171.93 15
4172.08 15
4172.23 16
4172.38 20
4172.52 25
4172.67 32
4172.82 39
4172.97 45
4173.12 48
4173.26 47
4173.41 42
4173.56 32
4173.71 20
4173.86 8
4174.01 0
4174.15 0
4174.30 0
4174.45 0
4174.60 0
4174.75 0
4174.89 0
4175.04 0
4175.19 2
4175.34 8
4175.49 13
4175.64 19
4175.78 24
4175.93 29
4176.08 32
4176.23 36
4176.38 39
4176.52 44
4176.67 49
4176.82 56
4176.97 65
4177.12 74
4177.27 83
4177.41 90
4177.56 94
4177.71 93
4177.86 89
4178.01 81
4178.15 73
4178.30 66
4178.45 62
4178.60 62
4178.75 66
4178.90 75
4179.04 86
4179.19 98
4179.34 110
4179.49 120
4179.64 129
4179.79 136
4179.93 141
4180.08 144
4180.23 144
4180.38 143
4180.53 139
4180.67 133
4180.82 125
4180.97 115
4181.12 103
4181.27 92
4181.42 80
4181.56 68
4181.71 57
4181.86 48
4182.01 40
4182.16 33
4182.31 27
4182.45 23
4182.60 21
4182.75 20
4182.90 21
4183.05 23
4183.20 25
4183.34 28
4183.49 31
4183.64 34
4183.79 38
4183.94 42
4184.09 47
4184.23 51
4184.38 55
4184.53 57
4184.68 58
4184.83 56
4184.98 53
4185.12 50
4185.27 48
4185.42 49
4185.57 54
4185.72 63
4185.87 75
4186.01 87
4186.16 99
4186.31 109
4186.46 116
4186.61 119
4186.76 119
4186.90 117
4187.05 114
4187.20 109
4187.35 104
4187.50 98
4187.65 92
4187.80 86
4187.94 80
4188.09 75
4188.24 71
4188.39 69
4188.54 68
4188.69 67
4188.83 66
4188.98 64
4189.13 62
4189.28 58
4189.43 53
4189.58 49
4189.72 45
4189.87 41
4190.02 38
4190.17 35
4190.32 32
4190.47 29
4190.62 26
4190.76 22
4190.91 19
4191.06 15
4191.21 12
4191.36 11
4191.51 12
4191.65 14
4191.80 18
4191.95 22
4192.10 27
4192.25 30
4192.40 32
4192.55 32
4192.69 31
4192.84 30
4192.99 30
4193.14 32
4193.29 37
4193.44 45
4193.58 55
4193.73 67
4193.88 77
4194.03 86
4194.18 90
4194.33 90
4194.48 86
4194.62 80
4194.77 72
4194.92 65
4195.07 60
4195.22 58
4195.37 58
4195.52 60
4195.66 63
4195.81 65
4195.96 66
4196.11 66
4196.26 66
4196.41 65
4196.56 64
4196.70 63
4196.85 64
4197.00 65
4197.15 67
4197.30 70
4197.45 74
4197.60 78
4197.74 82
4197.89 86
4198.04 89
4198.19 91
4198.34 92
4198.49 93
4198.64 93
4198.78 92
4198.93 91
4199.08 89
4199.23 86
4199.38 81
4199.53 74
4199.68 66
4199.82 58
4199.97 50
4200.12 43
4200.27 38
4200.42 34
4200.57 32
4200.72 29
4200.86 27
4201.01 24
4201.16 20
4201.31 17
4201.46 13
4201.61 10
4201.76 7
4201.91 5
4202.05 3
4202.20 0
4202.35 0
4202.50 0
4202.65 0
4202.80 0
4202.95 0
4203.09 0
4203.24 0
4203.39 0
4203.54 3
4203.69 8
4203.84 15
4203.99 22
4204.14 28
4204.28 35
4204.43 40
4204.58 45
4204.73 49
4204.88 52
4205.03 55
4205.18 57
4205.32 60
4205.47 61
4205.62 62
4205.77 63
4205.92 62
4206.07 61
4206.22 60
4206.37 58
4206.51 56
4206.66 55
4206.81 55
4206.96 56
4207.11 58
4207.26 63
4207.41 69
4207.56 76
4207.70 84
4207.85 93
4208.00 101
4208.15 109
4208.30 115
4208.45 121
4208.60 126
4208.75 130
4208.89 134
4209.04 139
4209.19 144
4209.34 151
4209.49 156
4209.64 161
4209.79 164
4209.94 164
4210.08 162
4210.23 157
4210.38 150
4210.53 143
4210.68 135
4210.83 127
4210.98 121
4211.13 115
4211.28 112
4211.42 110
4211.57 111
4211.72 114
4211.87 118
4212.02 121
4212.17 122
4212.32 119
4212.47 112
4212.61 103
4212.76 92
4212.91 82
4213.06 74
4213.21 70
4213.36 71
4213.51 75
4213.66 82
4213.81 89
4213.95 95
4214.10 97
4214.25 95
4214.40 89
4214.55 80
4214.70 69
4214.85 60
4215.00 52
4215.15 49
4215.29 50
4215.44 55
4215.59 63
4215.74 71
4215.89 80
4216.04 88
4216.19 94
4216.34 100
4216.49 104
4216.63 108
4216.78 112
4216.93 116
4217.08 120
4217.23 125
4217.38 128
4217.53 130
4217.68 131
4217.83 130
4217.97 128
4218.12 126
4218.27 124
4218.42 122
4218.57 122
4218.72 121
4218.87 120
4219.02 119
4219.17 116
4219.32 113
4219.46 108
4219.61 102
4219.76 97
4219.91 92
4220.06 88
4220.21 85
4220.36 82
4220.51 81
4220.66 80
4220.80 79
4220.95 77
4221.10 75
4221.25 72
4221.40 68
4221.55 64
4221.70 59
4221.85 54
4222.00 51
4222.15 49
4222.29 48
4222.44 50
4222.59 52
4222.74 55
4222.89 57
4223.04 58
4223.19 59
4223.34 59
4223.49 59
4223.64 62
4223.79 67
4223.93 75
4224.08 85
4224.23 95
4224.38 104
4224.53 110
4224.68 115
4224.83 116
4224.98 115
4225.13 112
4225.28 109
4225.42 106
4225.57 103
4225.72 100
4225.87 97
4226.02 94
4226.17 90
4226.32 85
4226.47 81
4226.62 77
4226.77 75
4226.92 75
4227.06 78
4227.21 82
4227.36 88
4227.51 93
4227.66 96
4227.81 97
4227.96 94
4228.11 88
4228.26 80
4228.41 71
4228.56 62
4228.70 54
4228.85 49
4229.00 46
4229.15 46
4229.30 49
4229.45 53
4229.60 57
4229.75 62
4229.90 66
4230.05 68
4230.20 68
4230.35 66
4230.49 63
4230.64 59
4230.79 55
4230.94 51
4231.09 48
4231.24 44
4231.39 40
4231.54 35
4231.69 29
4231.84 22
4231.99 14
4232.14 7
4232.28 1
4232.43 0
4232.58 0
4232.73 0
4232.88 0
4233.03 0
4233.18 0
4233.33 0
4233.48 0
4233.63 2
4233.78 6
4233.93 10
4234.07 14
4234.22 20
4234.37 26
4234.52 34
4234.67 42
4234.82 50
4234.97 57
4235.12 63
4235.27 67
4235.42 71
4235.57 75
4235.72 78
4235.87 82
4236.01 85
4236.16 86
4236.31 85
4236.46 83
4236.61 80
4236.76 76
4236.91 72
4237.06 70
4237.21 68
4237.36 67
4237.51 67
4237.66 68
4237.81 70
4237.96 73
4238.10 78
4238.25 85
4238.40 93
4238.55 103
4238.70 113
4238.85 125
4239.00 137
4239.15 150
4239.30 163
4239.45 176
4239.60 187
4239.75 196
4239.90 201
4240.05 205
4240.20 206
4240.34 206
4240.49 206
4240.64 207
4240.79 207
4240.94 207
4241.09 207
4241.24 207
4241.39 205
4241.54 202
4241.69 199
4241.84 194
4241.99 189
4242.14 184
4242.29 180
4242.44 176
4242.58 174
4242.73 173
4242.88 172
4243.03 172
4243.18 171
4243.33 169
4243.48 166
4243.63 162
4243.78 157
4243.93 152
4244.08 148
4244.23 144
4244.38 140
4244.53 138
4244.68 136
4244.83 136
4244.97 137
4245.12 140
4245.27 143
4245.42 148
4245.57 153
4245.72 159
4245.87 164
4246.02 168
4246.17 171
4246.32 172
4246.47 173
4246.62 172
4246.77 170
4246.92 168
4247.07 165
4247.22 163
4247.37 161
4247.52 160
4247.66 161
4247.81 166
4247.96 173
4248.11 184
4248.26 195
4248.41 207
4248.56 216
4248.71 223
4248.86 225
4249.01 224
4249.16 220
4249.31 216
4249.46 211
4249.61 207
4249.76 204
4249.91 201
4250.06 198
4250.21 194
4250.36 188
4250.50 180
4250.65 170
4250.80 159
4250.95 148
4251.10 137
4251.25 128
4251.40 122
4251.55 119
4251.70 119
4251.85 121
4252.00 125
4252.15 129
4252.30 133
4252.45 136
4252.60 139
4252.75 142
4252.90 145
4253.05 149
4253.20 152
4253.35 155
4253.50 158
4253.65 160
4253.79 161
4253.94 161
4254.09 160
4254.24 159
4254.39 158
4254.54 157
4254.69 156
4254.84 156
4254.99 157
4255.14 158
4255.29 158
4255.44 158
4255.59 157
4255.74 155
4255.89 152
4256.04 148
4256.19 143
4256.34 137
4256.49 131
4256.64 124
4256.79 117
4256.94 110
4257.09 102
4257.24 95
4257.38 89
4257.53 82
4257.68 76
4257.83 72
4257.98 69
4258.13 69
4258.28 72
4258.43 79
4258.58 90
4258.73 103
4258.88 118
4259.03 133
4259.18 147
4259.33 159
4259.48 167
4259.63 173
4259.78 177
4259.93 179
4260.08 181
4260.23 184
4260.38 188
4260.53 193
4260.68 199
4260.83 206
4260.98 212
4261.13 216
4261.28 218
4261.43 217
4261.58 215
4261.73 212
4261.88 208
4262.02 205
4262.17 205
4262.32 208
4262.47 214
4262.62 223
4262.77 236
4262.92 249
4263.07 262
4263.22 273
4263.37 281
4263.52 286
4263.67 290
4263.82 293
4263.97 298
4264.12 306
4264.27 319
4264.42 335
4264.57 355
4264.72 377
4264.87 398
4265.02 417
4265.17 432
4265.32 444
4265.47 452
4265.62 458
4265.77 464
4265.92 470
4266.07 479
4266.22 488
4266.37 499
4266.52 510
4266.67 521
4266.82 532
4266.97 541
4267.12 551
4267.27 561
4267.42 572
4267.57 584
4267.72 596
4267.87 608
4268.02 618
4268.17 626
4268.31 630
4268.46 630
4268.61 626
4268.76 620
4268.91 612
4269.06 604
4269.21 596
4269.36 588
4269.51 582
4269.66 576
4269.81 571
4269.96 566
4270.11 562
4270.26 559
4270.41 555
4270.56 551
4270.71 547
4270.86 541
4271.01 535
4271.16 527
4271.31 519
4271.46 510
4271.61 501
4271.76 493
4271.91 485
4272.06 477
4272.21 470
4272.36 462
4272.51 453
4272.66 442
4272.81 430
4272.96 418
4273.11 406
4273.26 395
4273.41 388
4273.56 383
4273.71 382
4273.86 383
4274.01 387
4274.16 391
4274.31 397
4274.46 403
4274.61 410
4274.76 419
4274.91 429
4275.06 441
4275.21 454
4275.36 467
4275.51 480
4275.66 492
4275.81 502
4275.96 511
4276.11 517
4276.26 520
4276.41 522
4276.56 523
4276.71 525
4276.86 530
4277.01 539
4277.16 555
4277.31 577
4277.46 606
4277.61 642
4277.76 684
4277.91 731
4278.06 780
4278.21 833
4278.36 887
4278.51 943
4278.66 999
4278.81 1056
4278.96 1112
4279.11 1169
4279.26 1224
4279.41 1280
4279.56 1336
4279.71 1393
4279.86 1453
4280.01 1515
4280.16 1580
4280.31 1648
4280.46 1719
4280.61 1794
4280.76 1872
4280.91 1954
4281.06 2039
4281.21 2126
4281.36 2213
4281.51 2300
4281.66 2385
4281.81 2468
4281.96 2548
4282.11 2624
4282.26 2695
4282.41 2763
4282.56 2827
4282.71 2887
4282.86 2942
4283.01 2993
4283.16 3041
4283.31 3086
4283.46 3126
4283.61 3158
4283.76 3179
4283.91 3188
4284.06 3180
4284.21 3156
4284.36 3117
4284.51 3067
4284.66 3011
4284.81 2953
4284.96 2895
4285.11 2839
4285.26 2782
4285.41 2723
4285.56 2660
4285.71 2591
4285.86 2520
4286.01 2449
4286.16 2383
4286.31 2325
4286.46 2274
4286.61 2230
4286.76 2189
4286.91 2148
4287.06 2103
4287.21 2053
4287.36 1999
4287.51 1941
4287.66 1880
4287.81 1818
4287.96 1754
4288.11 1689
4288.26 1621
4288.41 1551
4288.56 1480
4288.71 1410
4288.87 1343
4289.02 1281
4289.17 1225
4289.32 1173
4289.47 1126
4289.62 1081
4289.77 1038
4289.92 994
4290.07 952
4290.22 912
4290.37 875
4290.52 842
4290.67 815
4290.82 791
4290.97 772
4291.12 754
4291.27 738
4291.42 723
4291.57 708
4291.72 696
4291.87 686
4292.02 679
4292.17 675
4292.32 672
4292.47 671
4292.62 671
4292.77 672
4292.92 674
4293.07 677
4293.22 680
4293.37 685
4293.52 689
4293.67 693
4293.82 697
4293.97 701
4294.12 707
4294.27 713
4294.42 721
4294.57 729
4294.72 738
4294.87 746
4295.02 753
4295.17 759
4295.33 765
4295.48 770
4295.63 776
4295.78 782
4295.93 788
4296.08 793
4296.23 798
4296.38 800
4296.53 799
4296.68 795
4296.83 788
4296.98 776
4297.13 762
4297.28 745
4297.43 727
4297.58 709
4297.73 692
4297.88 678
4298.03 666
4298.18 655
4298.33 644
4298.48 631
4298.63 613
4298.78 591
4298.93 566
4299.08 537
4299.23 509
4299.38 482
4299.53 459
4299.68 439
4299.84 424
4299.99 411
4300.14 399
4300.29 388
4300.44 377
4300.59 365
4300.74 352
4300.89 338
4301.04 325
4301.19 311
4301.34 299
4301.49 288
4301.64 280
4301.79 274
4301.94 272
4302.09 272
4302.24 274
4302.39 276
4302.54 276
4302.69 273
4302.84 267
4302.99 258
4303.14 248
4303.29 237
4303.44 228
4303.60 220
4303.75 214
4303.90 210
4304.05 208
4304.20 208
4304.35 208
4304.50 211
4304.65 215
4304.80 221
4304.95 230
4305.10 239
4305.25 250
4305.40 259
4305.55 267
4305.70 272
4305.85 274
4306.00 273
4306.15 269
4306.30 262
4306.45 254
4306.60 245
4306.76 235
4306.91 226
4307.06 217
4307.21 208
4307.36 201
4307.51 193
4307.66 187
4307.81 181
4307.96 176
4308.11 172
4308.26 168
4308.41 166
4308.56 164
4308.71 162
4308.86 160
4309.01 157
4309.16 153
4309.31 149
4309.46 145
4309.62 140
4309.77 137
4309.92 135
4310.07 134
4310.22 133
4310.37 134
4310.52 134
4310.67 134
4310.82 134
4310.97 134
4311.12 133
4311.27 130
4311.42 127
4311.57 123
4311.72 119
4311.87 115
4312.02 112
4312.17 110
4312.33 108
4312.48 106
4312.63 104
4312.78 101
4312.93 96
4313.08 92
4313.23 87
4313.38 84
4313.53 82
4313.68 81
4313.83 82
4313.98 82
4314.13 83
4314.28 83
4314.43 82
4314.58 80
4314.74 77
4314.89 73
4315.04 69
4315.19 65
4315.34 64
4315.49 64
4315.64 67
4315.79 71
4315.94 77
4316.09 83
4316.24 89
4316.39 95
4316.54 100
4316.69 104
4316.84 108
4316.99 113
4317.15 119
4317.30 128
4317.45 138
4317.60 149
4317.75 161
4317.90 171
4318.05 180
4318.20 186
4318.35 190
4318.50 191
4318.65 191
4318.80 190
4318.95 188
4319.10 185
4319.26 183
4319.41 182
4319.56 182
4319.71 184
4319.86 187
4320.01 192
4320.16 199
4320.31 205
4320.46 211
4320.61 214
4320.76 216
4320.91 215
4321.06 213
4321.21 208
4321.37 203
4321.52 196
4321.67 188
4321.82 179
4321.97 170
4322.12 161
4322.27 152
4322.42 144
4322.57 138
4322.72 135
4322.87 133
4323.02 135
4323.17 139
4323.33 145
4323.48 151
4323.63 158
4323.78 163
4323.93 167
4324.08 167
4324.23 164
4324.38 158
4324.53 150
4324.68 141
4324.83 131
4324.98 121
4325.14 112
4325.29 104
4325.44 96
4325.59 90
4325.74 85
4325.89 82
4326.04 80
4326.19 78
4326.34 78
4326.49 78
4326.64 78
4326.79 78
4326.95 78
4327.10 78
4327.25 78
4327.40 76
4327.55 74
4327.70 70
4327.85 66
4328.00 60
4328.15 54
4328.30 49
4328.45 44
4328.60 39
4328.76 35
4328.91 32
4329.06 28
4329.21 25
4329.36 20
4329.51 15
4329.66 9
4329.81 3
4329.96 0
4330.11 0
4330.26 0
4330.42 0
4330.57 0
4330.72 0
4330.87 0
4331.02 0
4331.17 8
4331.32 19
4331.47 30
4331.62 37
4331.77 41
4331.92 41
4332.08 40
4332.23 39
4332.38 38
4332.53 39
4332.68 42
4332.83 46
4332.98 49
4333.13 52
4333.28 53
4333.43 54
4333.58 56
4333.74 57
4333.89 60
4334.04 63
4334.19 67
4334.34 68
4334.49 68
4334.64 65
4334.79 59
4334.94 50
4335.09 41
4335.25 31
4335.40 22
4335.55 16
4335.70 13
4335.85 12
4336.00 13
4336.15 15
4336.30 18
4336.45 23
4336.60 27
4336.76 33
4336.91 39
4337.06 46
4337.21 52
4337.36 58
4337.51 62
4337.66 65
4337.81 66
4337.96 67
4338.11 67
4338.27 69
4338.42 71
4338.57 74
4338.72 78
4338.87 83
4339.02 90
4339.17 98
4339.32 108
4339.47 118
4339.63 128
4339.78 139
4339.93 148
4340.08 155
4340.23 161
4340.38 165
4340.53 168
4340.68 171
4340.83 175
4340.99 180
4341.14 185
4341.29 191
4341.44 197
4341.59 203
4341.74 207
4341.89 210
4342.04 213
4342.19 215
4342.35 217
4342.50 220
4342.65 223
4342.80 228
4342.95 234
4343.10 242
4343.25 250
4343.40 260
4343.55 269
4343.71 277
4343.86 284
4344.01 289
4344.16 293
4344.31 297
4344.46 299
4344.61 301
4344.76 302
4344.91 302
4345.07 300
4345.22 297
4345.37 293
4345.52 288
4345.67 281
4345.82 275
4345.97 267
4346.12 259
4346.28 250
4346.43 241
4346.58 231
4346.73 220
4346.88 210
4347.03 201
4347.18 193
4347.33 187
4347.48 182
4347.64 180
4347.79 177
4347.94 175
4348.09 172
4348.24 167
4348.39 161
4348.54 152
4348.69 143
4348.85 133
4349.00 124
4349.15 117
4349.30 112
4349.45 110
4349.60 109
4349.75 111
4349.90 112
4350.06 113
4350.21 112
4350.36 111
4350.51 108
4350.66 105
4350.81 102
4350.96 100
4351.11 99
4351.27 98
4351.42 98
4351.57 97
4351.72 95
4351.87 92
4352.02 87
4352.17 82
4352.32 76
4352.48 72
4352.63 69
4352.78 69
4352.93 70
4353.08 73
4353.23 78
4353.38 84
4353.53 90
4353.69 97
4353.84 104
4353.99 110
4354.14 114
4354.29 115
4354.44 114
4354.59 111
4354.75 105
4354.90 97
4355.05 90
4355.20 83
4355.35 79
4355.50 78
4355.65 79
4355.80 82
4355.96 86
4356.11 90
4356.26 93
4356.41 94
4356.56 95
4356.71 95
4356.86 94
4357.02 94
4357.17 95
4357.32 96
4357.47 97
4357.62 97
4357.77 97
4357.92 95
4358.08 93
4358.23 90
4358.38 89
4358.53 89
4358.68 91
4358.83 96
4358.98 102
4359.14 109
4359.29 118
4359.44 127
4359.59 136
4359.74 146
4359.89 156
4360.04 166
4360.20 175
4360.35 183
4360.50 188
4360.65 192
4360.80 193
4360.95 192
4361.10 191
4361.26 189
4361.41 189
4361.56 190
4361.71 192
4361.86 196
4362.01 201
4362.16 205
4362.32 207
4362.47 206
4362.62 203
4362.77 199
4362.92 195
4363.07 192
4363.22 190
4363.38 190
4363.53 191
4363.68 194
4363.83 196
4363.98 196
4364.13 195
4364.28 192
4364.44 189
4364.59 185
4364.74 181
4364.89 178
4365.04 177
4365.19 177
4365.35 178
4365.50 179
4365.65 180
4365.80 181
4365.95 182
4366.10 183
4366.25 184
4366.41 185
4366.56 187
4366.71 189
4366.86 192
4367.01 194
4367.16 195
4367.32 195
4367.47 194
4367.62 191
4367.77 187
4367.92 182
4368.07 175
4368.22 166
4368.38 156
4368.53 143
4368.68 129
4368.83 115
4368.98 102
4369.13 90
4369.29 82
4369.44 77
4369.59 74
4369.74 72
4369.89 71
4370.04 69
4370.19 65
4370.35 59
4370.50 53
4370.65 48
4370.80 44
4370.95 42
4371.10 43
4371.26 46
4371.41 50
4371.56 55
4371.71 60
4371.86 65
4372.01 71
4372.17 76
4372.32 82
4372.47 86
4372.62 88
4372.77 87
4372.92 84
4373.08 79
4373.23 73
4373.38 67
4373.53 61
4373.68 58
4373.83 56
4373.99 54
4374.14 53
4374.29 51
4374.44 49
4374.59 46
4374.74 42
4374.90 39
4375.05 36
4375.20 35
4375.35 34
4375.50 33
4375.65 32
4375.81 30
4375.96 27
4376.11 23
4376.26 17
4376.41 11
4376.56 5
4376.72 0
4376.87 0
4377.02 0
4377.17 0
4377.32 0
4377.47 0
4377.63 0
4377.78 0
4377.93 0
4378.08 5
4378.23 18
4378.39 33
4378.54 48
4378.69 62
4378.84 73
4378.99 81
4379.14 85
4379.30 87
4379.45 86
4379.60 84
4379.75 83
4379.90 83
4380.05 85
4380.21 87
4380.36 90
4380.51 93
4380.66 96
4380.81 97
4380.97 98
4381.12 100
4381.27 101
4381.42 102
4381.57 103
4381.72 103
4381.88 101
4382.03 95
4382.18 87
4382.33 76
4382.48 64
4382.63 52
4382.79 42
4382.94 36
4383.09 34
4383.24 36
4383.39 43
4383.55 52
4383.70 63
4383.85 74
4384.00 84
4384.15 92
4384.31 99
4384.46 105
4384.61 110
4384.76 113
4384.91 116
4385.06 117
4385.22 117
4385.37 114
4385.52 109
4385.67 102
4385.82 95
4385.98 88
4386.13 82
4386.28 79
4386.43 78
4386.58 79
4386.73 83
4386.89 88
4387.04 93
4387.19 97
4387.34 100
4387.49 100
4387.65 98
4387.80 94
4387.95 89
4388.10 86
4388.25 86
4388.41 90
4388.56 97
4388.71 107
4388.86 118
4389.01 129
4389.17 138
4389.32 146
4389.47 152
4389.62 159
4389.77 167
4389.93 177
4390.08 188
4390.23 200
4390.38 213
4390.53 224
4390.68 233
4390.84 240
4390.99 243
4391.14 244
4391.29 241
4391.44 236
4391.60 228
4391.75 217
4391.90 206
4392.05 194
4392.20 183
4392.36 173
4392.51 165
4392.66 158
4392.81 150
4392.96 142
4393.12 133
4393.27 122
4393.42 111
4393.57 101
4393.72 93
4393.88 88
4394.03 87
4394.18 90
4394.33 96
4394.48 104
4394.64 113
4394.79 123
4394.94 133
4395.09 142
4395.24 150
4395.40 155
4395.55 158
4395.70 158
4395.85 154
4396.00 147
4396.16 136
4396.31 123
4396.46 109
4396.61 95
4396.77 83
4396.92 72
4397.07 64
4397.22 58
4397.37 54
4397.53 52
4397.68 50
4397.83 49
4397.98 47
4398.13 46
4398.29 45
4398.44 45
4398.59 45
4398.74 45
4398.89 45
4399.05 44
4399.20 41
4399.35 36
4399.50 31
4399.65 25
4399.81 20
4399.96 17
4400.11 18
4400.26 21
4400.42 26
4400.57 33
4400.72 41
4400.87 49
4401.02 57
4401.18 64
4401.33 72
4401.48 79
4401.63 85
4401.78 92
4401.94 98
4402.09 104
4402.24 110
4402.39 116
4402.55 121
4402.70 125
4402.85 127
4403.00 128
4403.15 127
4403.31 126
4403.46 125
4403.61 126
4403.76 130
4403.91 135
4404.07 143
4404.22 152
4404.37 161
4404.52 168
4404.68 174
4404.83 178
4404.98 180
4405.13 180
4405.28 179
4405.44 177
4405.59 176
4405.74 175
4405.89 176
4406.05 177
4406.20 181
4406.35 186
4406.50 194
4406.65 203
4406.81 213
4406.96 225
4407.11 238
4407.26 249
4407.42 260
4407.57 267
4407.72 273
4407.87 276
4408.02 277
4408.18 278
4408.33 279
4408.48 282
4408.63 286
4408.79 291
4408.94 296
4409.09 298
4409.24 299
4409.40 296
4409.55 290
4409.70 280
4409.85 268
4410.00 254
4410.16 239
4410.31 224
4410.46 211
4410.61 199
4410.77 189
4410.92 181
4411.07 174
4411.22 168
4411.38 160
4411.53 152
4411.68 141
4411.83 127
4411.98 112
4412.14 95
4412.29 79
4412.44 65
4412.59 54
4412.75 48
4412.90 46
4413.05 49
4413.20 54
4413.36 61
4413.51 69
4413.66 75
4413.81 79
4413.96 79
4414.12 77
4414.27 71
4414.42 65
4414.57 59
4414.73 54
4414.88 50
4415.03 48
4415.18 48
4415.34 47
4415.49 47
4415.64 46
4415.79 46
4415.95 46
4416.10 49
4416.25 54
4416.40 60
4416.56 68
4416.71 75
4416.86 81
4417.01 84
4417.16 84
4417.32 82
4417.47 78
4417.62 73
4417.77 68
4417.93 64
4418.08 60
4418.23 55
4418.38 50
4418.54 43
4418.69 36
4418.84 30
4418.99 25
4419.15 23
4419.30 26
4419.45 32
4419.60 42
4419.76 55
4419.91 67
4420.06 79
4420.21 89
4420.37 96
4420.52 99
4420.67 100
4420.82 99
4420.98 95
4421.13 91
4421.28 87
4421.43 84
4421.59 83
4421.74 85
4421.89 90
4422.04 97
4422.20 104
4422.35 112
4422.50 118
4422.65 124
4422.81 127
4422.96 130
4423.11 132
4423.26 134
4423.42 137
4423.57 139
4423.72 141
4423.87 142
4424.03 142
4424.18 139
4424.33 135
4424.48 129
4424.64 122
4424.79 114
4424.94 106
4425.09 97
4425.25 88
4425.40 77
4425.55 64
4425.70 50
4425.86 35
4426.01 20
4426.16 5
4426.31 0
4426.47 0
4426.62 0
4426.77 0
4426.92 0
4427.08 0
4427.23 0
4427.38 0
4427.53 5
4427.69 12
4427.84 20
4427.99 27
4428.15 35
4428.30 44
4428.45 53
4428.60 61
4428.76 67
4428.91 70
4429.06 70
4429.21 68
4429.37 62
4429.52 56
4429.67 49
4429.82 43
4429.98 39
4430.13 38
4430.28 38
4430.43 42
4430.59 49
4430.74 59
4430.89 69
4431.05 80
4431.20 90
4431.35 97
4431.50 100
4431.66 100
4431.81 98
4431.96 94
4432.11 90
4432.27 88
4432.42 88
4432.57 90
4432.72 92
4432.88 95
4433.03 98
4433.18 100
4433.34 100
4433.49 100
4433.64 100
4433.79 98
4433.95 95
4434.10 90
4434.25 83
4434.40 74
4434.56 64
4434.71 53
4434.86 42
4435.02 33
4435.17 25
4435.32 20
4435.47 17
4435.63 16
4435.78 17
4435.93 19
4436.08 23
4436.24 26
4436.39 30
4436.54 34
4436.70 38
4436.85 40
4437.00 42
4437.15 43
4437.31 43
4437.46 41
4437.61 40
4437.76 37
4437.92 35
4438.07 33
4438.22 30
4438.38 27
4438.53 24
4438.68 22
4438.83 22
4438.99 22
4439.14 23
4439.29 25
4439.45 28
4439.60 29
4439.75 29
4439.90 28
4440.06 27
4440.21 26
4440.36 26
4440.51 28
4440.67 33
4440.82 41
4440.97 49
4441.13 58
4441.28 66
4441.43 72
4441.58 74
4441.74 74
4441.89 71
4442.04 66
4442.20 61
4442.35 55
4442.50 49
4442.65 43
4442.81 38
4442.96 35
4443.11 34
4443.27 36
4443.42 41
4443.57 50
4443.72 60
4443.88 69
4444.03 76
4444.18 78
4444.34 77
4444.49 72
4444.64 65
4444.79 58
4444.95 52
4445.10 49
4445.25 48
4445.41 50
4445.56 52
4445.71 56
4445.86 60
4446.02 63
4446.17 65
4446.32 67
4446.48 68
4446.63 68
4446.78 68
4446.94 67
4447.09 65
4447.24 64
4447.39 62
4447.55 61
4447.70 61
4447.85 61
4448.01 62
4448.16 63
4448.31 63
4448.46 63
4448.62 61
4448.77 58
4448.92 53
4449.08 48
4449.23 42
4449.38 37
4449.54 33
4449.69 29
4449.84 26
4449.99 21
4450.15 16
4450.30 11
4450.45 5
4450.61 0
4450.76 0
4450.91 0
4451.07 0
4451.22 0
4451.37 0
4451.52 0
4451.68 0
4451.83 0
4451.98 4
4452.14 8
4452.29 13
4452.44 19
4452.60 26
4452.75 33
4452.90 40
4453.05 45
4453.21 50
4453.36 54
4453.51 58
4453.67 62
4453.82 68
4453.97 74
4454.13 80
4454.28 85
4454.43 87
4454.58 87
4454.74 84
4454.89 78
4455.04 71
4455.20 64
4455.35 58
4455.50 54
4455.66 53
4455.81 53
4455.96 55
4456.12 57
4456.27 58
4456.42 59
4456.57 59
4456.73 57
4456.88 55
4457.03 52
4457.19 48
4457.34 44
4457.49 40
4457.65 37
4457.80 35
4457.95 36
4458.11 39
4458.26 47
4458.41 58
4458.57 73
4458.72 89
4458.87 105
4459.02 119
4459.18 129
4459.33 134
4459.48 134
4459.64 131
4459.79 126
4459.94 122
4460.10 120
4460.25 121
4460.40 124
4460.56 129
4460.71 133
4460.86 135
4461.02 136
4461.17 134
4461.32 130
4461.48 126
4461.63 122
4461.78 121
4461.93 121
4462.09 124
4462.24 128
4462.39 133
4462.55 136
4462.70 137
4462.85 134
4463.01 127
4463.16 116
4463.31 101
4463.47 85
4463.62 69
4463.77 54
4463.93 43
4464.08 34
4464.23 30
4464.39 30
4464.54 33
4464.69 39
4464.85 46
4465.00 56
4465.15 67
4465.31 78
4465.46 90
4465.61 101
4465.76 110
4465.92 115
4466.07 117
4466.22 114
4466.38 107
4466.53 99
4466.68 89
4466.84 82
4466.99 76
4467.14 73
4467.30 72
4467.45 71
4467.60 69
4467.76 65
4467.91 59
4468.06 51
4468.22 43
4468.37 36
4468.52 30
4468.68 27
4468.83 26
4468.98 26
4469.14 26
4469.29 24
4469.44 22
4469.60 18
4469.75 14
4469.90 10
4470.06 8
4470.21 6
4470.36 5
4470.52 5
4470.67 6
4470.82 7
4470.98 9
4471.13 12
4471.28 16
4471.44 20
4471.59 23
4471.74 24
4471.90 22
4472.05 19
4472.20 13
4472.36 7
4472.51 1
4472.66 0
4472.82 0
4472.97 0
4473.12 0
4473.28 0
4473.43 0
4473.58 0
4473.74 0
4473.89 2
4474.04 8
4474.20 14
4474.35 19
4474.50 22
4474.66 23
4474.81 23
4474.96 21
4475.12 20
4475.27 18
4475.42 17
4475.58 17
4475.73 18
4475.89 19
4476.04 20
4476.19 21
4476.35 22
4476.50 23
4476.65 24
4476.81 24
4476.96 23
4477.11 21
4477.27 18
4477.42 15
4477.57 13
4477.73 11
4477.88 10
4478.03 10
4478.19 13
4478.34 16
4478.49 21
4478.65 27
4478.80 34
4478.95 40
4479.11 47
4479.26 53
4479.41 59
4479.57 63
4479.72 66
4479.88 67
4480.03 67
4480.18 65
4480.34 60
4480.49 53
4480.64 45
4480.80 35
4480.95 27
4481.10 20
4481.26 16
4481.41 17
4481.56 22
4481.72 29
4481.87 38
4482.02 47
4482.18 55
4482.33 63
4482.48 69
4482.64 75
4482.79 81
4482.95 88
4483.10 94
4483.25 99
4483.41 102
4483.56 103
4483.71 102
4483.87 98
4484.02 93
4484.17 87
4484.33 81
4484.48 76
4484.63 71
4484.79 68
4484.94 66
4485.10 66
4485.25 69
4485.40 73
4485.56 78
4485.71 83
4485.86 88
4486.02 91
4486.17 92
4486.32 92
4486.48 92
4486.63 92
4486.78 95
4486.94 99
4487.09 105
4487.25 113
4487.40 121
4487.55 130
4487.71 138
4487.86 145
4488.01 151
4488.17 156
4488.32 159
4488.47 162
4488.63 164
4488.78 166
4488.94 168
4489.09 170
4489.24 173
4489.40 177
4489.55 181
4489.70 186
4489.86 192
4490.01 197
4490.16 203
4490.32 207
4490.47 211
4490.63 214
4490.78 217
4490.93 218
4491.09 218
4491.24 217
4491.39 215
4491.55 212
4491.70 209
4491.86 205
4492.01 201
4492.16 196
4492.32 190
4492.47 183
4492.62 176
4492.78 168
4492.93 161
4493.08 155
4493.24 151
4493.39 148
4493.55 145
4493.70 143
4493.85 138
4494.01 132
4494.16 124
4494.31 116
4494.47 109
4494.62 105
4494.78 105
4494.93 109
4495.08 117
4495.24 125
4495.39 134
4495.54 140
4495.70 143
4495.85 143
4496.01 141
4496.16 139
4496.31 138
4496.47 140
4496.62 143
4496.77 149
4496.93 156
4497.08 162
4497.24 166
4497.39 167
4497.54 165
4497.70 160
4497.85 153
4498.01 144
4498.16 137
4498.31 130
4498.47 127
4498.62 125
4498.77 126
4498.93 127
4499.08 129
4499.24 131
4499.39 132
4499.54 133
4499.70 135
4499.85 138
4500.00 144
4500.16 150
4500.31 157
4500.47 163
4500.62 166
4500.77 166
4500.93 163
4501.08 158
4501.24 152
4501.39 147
4501.54 144
4501.70 142
4501.85 142
4502.01 144
4502.16 147
4502.31 150
4502.47 154
4502.62 158
4502.77 163
4502.93 168
4503.08 172
4503.24 175
4503.39 177
4503.54 178
4503.70 178
4503.85 177
4504.01 177
4504.16 177
4504.31 178
4504.47 181
4504.62 184
4504.78 189
4504.93 195
4505.08 203
4505.24 212
4505.39 222
4505.54 232
4505.70 240
4505.85 246
4506.01 248
4506.16 246
4506.31 239
4506.47 229
4506.62 216
4506.78 201
4506.93 186
4507.08 173
4507.24 162
4507.39 153
4507.55 148
4507.70 146
4507.85 146
4508.01 150
4508.16 155
4508.32 163
4508.47 170
4508.62 178
4508.78 183
4508.93 187
4509.09 188
4509.24 187
4509.39 184
4509.55 182
4509.70 181
4509.86 182
4510.01 186
4510.16 194
4510.32 204
4510.47 218
4510.63 234
4510.78 250
4510.93 266
4511.09 279
4511.24 287
4511.40 291
4511.55 290
4511.70 287
4511.86 284
4512.01 283
4512.17 288
4512.32 297
4512.47 310
4512.63 324
4512.78 335
4512.94 342
4513.09 342
4513.24 335
4513.40 324
4513.55 310
4513.71 297
4513.86 287
4514.01 281
4514.17 280
4514.32 282
4514.48 286
4514.63 290
4514.79 292
4514.94 291
4515.09 286
4515.25 279
4515.40 272
4515.56 266
4515.71 263
4515.86 265
4516.02 270
4516.17 277
4516.33 283
4516.48 286
4516.63 284
4516.79 277
4516.94 266
4517.10 253
4517.25 241
4517.41 229
4517.56 220
4517.71 213
4517.87 206
4518.02 200
4518.18 192
4518.33 183
4518.48 173
4518.64 160
4518.79 147
4518.95 133
4519.10 119
4519.25 104
4519.41 91
4519.56 80
4519.72 71
4519.87 65
4520.03 60
4520.18 57
4520.33 54
4520.49 51
4520.64 47
4520.80 42
4520.95 36
4521.11 30
4521.26 25
4521.41 20
4521.57 17
4521.72 15
4521.88 13
4522.03 11
4522.18 10
4522.34 10
4522.49 11
4522.65 15
4522.80 21
4522.96 28
4523.11 37
4523.26 46
4523.42 54
4523.57 58
4523.73 60
4523.88 59
4524.04 56
4524.19 51
4524.34 46
4524.50 40
4524.65 35
4524.81 29
4524.96 23
4525.12 17
4525.27 11
4525.42 7
4525.58 6
4525.73 9
4525.89 16
4526.04 27
4526.20 42
4526.35 58
4526.50 74
4526.66 89
4526.81 103
4526.97 115
4527.12 125
4527.28 134
4527.43 142
4527.58 149
4527.74 156
4527.89 162
4528.05 167
4528.20 171
4528.36 173
4528.51 174
4528.66 174
4528.82 173
4528.97 172
4529.13 172
4529.28 174
4529.44 179
4529.59 188
4529.74 199
4529.90 212
4530.05 226
4530.21 239
4530.36 250
4530.52 258
4530.67 263
4530.82 264
4530.98 263
4531.13 260
4531.29 256
4531.44 252
4531.60 248
4531.75 244
4531.91 241
4532.06 237
4532.21 234
4532.37 232
4532.52 231
4532.68 233
4532.83 236
4532.99 240
4533.14 246
4533.29 250
4533.45 251
4533.60 250
4533.76 246
4533.91 240
4534.07 232
4534.22 224
4534.38 216
4534.53 209
4534.68 201
4534.84 192
4534.99 183
4535.15 172
4535.30 160
4535.46 147
4535.61 133
4535.77 119
4535.92 106
4536.07 93
4536.23 81
4536.38 72
4536.54 64
4536.69 59
4536.85 55
4537.00 52
4537.16 49
4537.31 46
4537.46 44
4537.62 43
4537.77 42
4537.93 43
4538.08 44
4538.24 47
4538.39 50
4538.55 53
4538.70 56
4538.86 59
4539.01 63
4539.16 66
4539.32 70
4539.47 72
4539.63 74
4539.78 73
4539.94 71
4540.09 66
4540.25 59
4540.40 50
4540.55 41
4540.71 34
4540.86 28
4541.02 26
4541.17 28
4541.33 32
4541.48 38
4541.64 44
4541.79 50
4541.95 54
4542.10 58
4542.25 63
4542.41 67
4542.56 73
4542.72 80
4542.87 87
4543.03 92
4543.18 95
4543.34 94
4543.49 89
4543.65 82
4543.80 73
4543.95 65
4544.11 59
4544.26 56
4544.42 54
4544.57 54
4544.73 54
4544.88 53
4545.04 50
4545.19 46
4545.35 39
4545.50 32
4545.66 26
4545.81 21
4545.96 18
4546.12 18
4546.27 20
4546.43 24
4546.58 30
4546.74 36
4546.89 42
4547.05 49
4547.20 54
4547.36 59
4547.51 62
4547.67 64
4547.82 65
4547.98 64
4548.13 61
4548.28 59
4548.44 55
4548.59 52
4548.75 48
4548.90 46
4549.06 44
4549.21 44
4549.37 46
4549.52 49
4549.68 54
4549.83 59
4549.99 65
4550.14 68
4550.30 70
4550.45 69
4550.60 66
4550.76 62
4550.91 58
4551.07 54
4551.22 50
4551.38 48
4551.53 46
4551.69 44
4551.84 42
4552.00 41
4552.15 40
4552.31 39
4552.46 39
4552.62 38
4552.77 35
4552.93 31
4553.08 26
4553.23 20
4553.39 14
4553.54 9
4553.70 6
4553.85 4
4554.01 4
4554.16 4
4554.32 4
4554.47 3
4554.63 0
4554.78 0
4554.94 0
4555.09 0
4555.25 0
4555.40 0
4555.56 0
4555.71 5
4555.87 14
4556.02 24
4556.18 34
4556.33 42
4556.49 47
4556.64 51
4556.79 54
4556.95 55
4557.10 56
4557.26 57
4557.41 57
4557.57 56
4557.72 54
4557.88 50
4558.03 46
4558.19 41
4558.34 35
4558.50 30
4558.65 25
4558.81 21
4558.96 17
4559.12 14
4559.27 12
4559.43 11
4559.58 10
4559.74 11
4559.89 12
4560.05 15
4560.20 18
4560.36 23
4560.51 30
4560.67 39
4560.82 48
4560.98 59
4561.13 69
4561.29 77
4561.44 84
4561.59 88
4561.75 90
4561.90 88
4562.06 84
4562.21 79
4562.37 74
4562.52 71
4562.68 68
4562.83 68
4562.99 67
4563.14 65
4563.30 62
4563.45 55
4563.61 45
4563.76 33
4563.92 20
4564.07 9
4564.23 0
4564.38 0
4564.54 0
4564.69 0
4564.85 0
4565.00 0
4565.16 1
4565.31 5
4565.47 9
4565.62 12
4565.78 14
4565.93 16
4566.09 17
4566.24 19
4566.40 19
4566.55 20
4566.71 20
4566.86 20
4567.02 21
4567.17 23
4567.33 26
4567.48 33
4567.64 42
4567.79 53
4567.95 66
4568.10 78
4568.26 88
4568.41 96
4568.57 99
4568.72 99
4568.88 96
4569.03 91
4569.19 85
4569.34 78
4569.50 72
4569.65 67
4569.81 63
4569.96 60
4570.12 58
4570.27 56
4570.43 57
4570.58 59
4570.74 63
4570.89 70
4571.05 78
4571.20 89
4571.36 100
4571.51 111
4571.67 121
4571.82 128
4571.98 131
4572.13 131
4572.29 128
4572.44 123
4572.60 118
4572.75 113
4572.91 110
4573.06 109
4573.22 108
4573.37 107
4573.53 105
4573.68 103
4573.84 99
4573.99 95
4574.15 92
4574.30 90
4574.46 89
4574.61 89
4574.77 90
4574.92 90
4575.08 90
4575.23 90
4575.39 89
4575.55 90
4575.70 92
4575.86 96
4576.01 102
4576.17 109
4576.32 116
4576.48 123
4576.63 127
4576.79 130
4576.94 130
4577.10 128
4577.25 125
4577.41 122
4577.56 120
4577.72 119
4577.87 120
4578.03 121
4578.18 123
4578.34 123
4578.49 122
4578.65 118
4578.80 112
4578.96 105
4579.11 97
4579.27 90
4579.42 83
4579.58 77
4579.73 73
4579.89 69
4580.04 65
4580.20 61
4580.36 57
4580.51 54
4580.67 50
4580.82 48
4580.98 46
4581.13 45
4581.29 46
4581.44 47
4581.60 48
4581.75 50
4581.91 50
4582.06 48
4582.22 44
4582.37 39
4582.53 32
4582.68 23
4582.84 15
4582.99 7
4583.15 0
4583.30 0
4583.46 0
4583.62 0
4583.77 0
4583.93 0
4584.08 0
4584.24 0
4584.39 0
4584.55 4
4584.70 7
4584.86 9
4585.01 10
4585.17 11
4585.32 11
4585.48 11
4585.63 13
4585.79 15
4585.94 18
4586.10 23
4586.25 28
4586.41 35
4586.57 43
4586.72 51
4586.88 60
4587.03 69
4587.19 77
4587.34 85
4587.50 91
4587.65 97
4587.81 102
4587.96 106
4588.12 109
4588.27 113
4588.43 115
4588.58 117
4588.74 117
4588.90 117
4589.05 115
4589.21 114
4589.36 114
4589.52 116
4589.67 118
4589.83 123
4589.98 127
4590.14 132
4590.29 134
4590.45 134
4590.60 131
4590.76 126
4590.92 121
4591.07 116
4591.23 112
4591.38 110
4591.54 110
4591.69 112
4591.85 113
4592.00 115
4592.16 115
4592.31 115
4592.47 113
4592.62 110
4592.78 107
4592.94 104
4593.09 102
4593.25 101
4593.40 102
4593.56 104
4593.71 108
4593.87 115
4594.02 123
4594.18 134
4594.33 145
4594.49 156
4594.65 166
4594.80 174
4594.96 179
4595.11 181
4595.27 181
4595.42 179
4595.58 175
4595.73 171
4595.89 164
4596.04 157
4596.20 148
4596.36 138
4596.51 128
4596.67 117
4596.82 107
4596.98 98
4597.13 89
4597.29 81
4597.44 73
4597.60 64
4597.75 53
4597.91 43
4598.07 32
4598.22 23
4598.38 16
4598.53 13
4598.69 14
4598.84 19
4599.00 27
4599.15 38
4599.31 49
4599.47 59
4599.62 66
4599.78 70
4599.93 70
4600.09 68
4600.24 66
4600.40 64
4600.55 63
4600.71 63
4600.87 65
4601.02 68
4601.18 70
4601.33 72
4601.49 73
4601.64 74
4601.80 75
4601.95 77
4602.11 81
4602.27 86
4602.42 92
4602.58 99
4602.73 107
4602.89 114
4603.04 120
4603.20 126
4603.35 131
4603.51 135
4603.67 138
4603.82 138
4603.98 137
4604.13 133
4604.29 127
4604.44 119
4604.60 110
4604.75 101
4604.91 93
4605.07 87
4605.22 83
4605.38 80
4605.53 80
4605.69 82
4605.84 85
4606.00 89
4606.16 94
4606.31 98
4606.47 102
4606.62 105
4606.78 108
4606.93 111
4607.09 114
4607.24 117
4607.40 120
4607.56 122
4607.71 122
4607.87 120
4608.02 118
4608.18 115
4608.33 113
4608.49 111
4608.65 110
4608.80 109
4608.96 107
4609.11 105
4609.27 103
4609.42 100
4609.58 99
4609.74 98
4609.89 98
4610.05 99
4610.20 100
4610.36 101
4610.51 102
4610.67 102
4610.83 103
4610.98 103
4611.14 105
4611.29 106
4611.45 108
4611.60 109
4611.76 110
4611.92 111
4612.07 110
4612.23 109
4612.38 108
4612.54 106
4612.69 104
4612.85 103
4613.01 103
4613.16 104
4613.32 106
4613.47 109
4613.63 112
4613.78 114
4613.94 114
4614.10 113
4614.25 110
4614.41 107
4614.56 104
4614.72 102
4614.88 100
4615.03 100
4615.19 99
4615.34 98
4615.50 96
4615.65 91
4615.81 86
4615.97 80
4616.12 76
4616.28 72
4616.43 71
4616.59 72
4616.75 75
4616.90 81
4617.06 89
4617.21 98
4617.37 108
4617.52 119
4617.68 131
4617.84 142
4617.99 153
4618.15 162
4618.30 171
4618.46 178
4618.62 185
4618.77 191
4618.93 197
4619.08 204
4619.24 213
4619.39 222
4619.55 233
4619.71 244
4619.86 255
4620.02 264
4620.17 272
4620.33 277
4620.49 279
4620.64 280
4620.80 278
4620.95 275
4621.11 270
4621.26 264
4621.42 257
4621.58 247
4621.73 235
4621.89 221
4622.04 206
4622.20 191
4622.36 177
4622.51 166
4622.67 158
4622.82 156
4622.98 159
4623.14 167
4623.29 180
4623.45 194
4623.60 209
4623.76 221
4623.92 229
4624.07 233
4624.23 232
4624.38 227
4624.54 219
4624.70 211
4624.85 202
4625.01 194
4625.16 187
4625.32 181
4625.48 176
4625.63 171
4625.79 168
4625.94 166
4626.10 165
4626.25 165
4626.41 165
4626.57 167
4626.72 169
4626.88 171
4627.03 173
4627.19 175
4627.35 176
4627.50 177
4627.66 179
4627.81 181
4627.97 185
4628.13 192
4628.28 203
4628.44 215
4628.59 229
4628.75 242
4628.91 252
4629.06 259
4629.22 262
4629.38 263
4629.53 264
4629.69 267
4629.84 274
4630.00 285
4630.16 300
4630.31 316
4630.47 331
4630.62 346
4630.78 358
4630.94 370
4631.09 383
4631.25 398
4631.40 417
4631.56 441
4631.72 469
4631.87 499
4632.03 530
4632.18 560
4632.34 589
4632.50 616
4632.65 642
4632.81 668
4632.96 693
4633.12 720
4633.28 749
4633.43 781
4633.59 815
4633.75 852
4633.90 892
4634.06 934
4634.21 977
4634.37 1020
4634.53 1062
4634.68 1104
4634.84 1145
4634.99 1185
4635.15 1225
4635.31 1264
4635.46 1302
4635.62 1339
4635.77 1373
4635.93 1404
4636.09 1428
4636.24 1445
4636.40 1455
4636.56 1456
4636.71 1450
4636.87 1440
4637.02 1427
4637.18 1415
4637.34 1405
4637.49 1398
4637.65 1395
4637.80 1393
4637.96 1391
4638.12 1388
4638.27 1380
4638.43 1369
4638.59 1352
4638.74 1330
4638.90 1304
4639.05 1273
4639.21 1238
4639.37 1200
4639.52 1159
4639.68 1115
4639.84 1070
4639.99 1025
4640.15 980
4640.30 938
4640.46 897
4640.62 860
4640.77 826
4640.93 797
4641.08 772
4641.24 751
4641.40 734
4641.55 720
4641.71 707
4641.87 695
4642.02 684
4642.18 672
4642.33 660
4642.49 649
4642.65 637
4642.80 624
4642.96 609
4643.12 593
4643.27 575
4643.43 557
4643.58 538
4643.74 522
4643.90 507
4644.05 494
4644.21 483
4644.37 472
4644.52 461
4644.68 446
4644.84 430
4644.99 410
4645.15 388
4645.30 366
4645.46 344
4645.62 326
4645.77 310
4645.93 298
4646.09 288
4646.24 279
4646.40 271
4646.55 261
4646.71 249
4646.87 235
4647.02 220
4647.18 206
4647.34 192
4647.49 181
4647.65 172
4647.81 165
4647.96 161
4648.12 158
4648.27 155
4648.43 153
4648.59 151
4648.74 148
4648.90 144
4649.06 139
4649.21 133
4649.37 125
4649.53 117
4649.68 109
4649.84 101
4649.99 95
4650.15 90
4650.31 86
4650.46 81
4650.62 76
4650.78 71
4650.93 64
4651.09 57
4651.25 50
4651.40 44
4651.56 40
4651.71 37
4651.87 35
4652.03 33
4652.18 30
4652.34 26
4652.50 20
4652.65 15
4652.81 10
4652.97 7
4653.12 7
4653.28 11
4653.44 19
4653.59 28
4653.75 38
4653.90 47
4654.06 54
4654.22 58
4654.37 60
4654.53 59
4654.69 58
4654.84 56
4655.00 53
4655.16 50
4655.31 47
4655.47 43
4655.63 39
4655.78 34
4655.94 29
4656.10 24
4656.25 20
4656.41 16
4656.56 13
4656.72 12
4656.88 11
4657.03 12
4657.19 13
4657.35 13
4657.50 13
4657.66 12
4657.82 10
4657.97 9
4658.13 7
4658.29 7
4658.44 8
4658.60 10
4658.76 12
4658.91 14
4659.07 15
4659.23 15
4659.38 16
4659.54 18
4659.69 22
4659.85 28
4660.01 35
4660.16 42
4660.32 49
4660.48 54
4660.63 57
4660.79 57
4660.95 56
4661.10 54
4661.26 53
4661.42 54
4661.57 56
4661.73 59
4661.89 64
4662.04 68
4662.20 73
4662.36 77
4662.51 81
4662.67 83
4662.83 84
4662.98 85
4663.14 84
4663.30 82
4663.45 79
4663.61 75
4663.77 72
4663.92 69
4664.08 66
4664.24 65
4664.39 64
4664.55 64
4664.71 63
4664.86 63
4665.02 61
4665.18 58
4665.33 54
4665.49 48
4665.65 41
4665.80 33
4665.96 25
4666.12 18
4666.27 12
4666.43 9
4666.59 7
4666.74 8
4666.90 10
4667.06 12
4667.21 14
4667.37 14
4667.53 11
4667.68 7
4667.84 1
4668.00 0
4668.15 0
4668.31 0
4668.47 0
4668.62 0
4668.78 0
4668.94 0
4669.09 2
4669.25 6
4669.41 10
4669.56 12
4669.72 12
4669.88 12
4670.03 11
4670.19 12
4670.35 13
4670.50 15
4670.66 18
4670.82 21
4670.97 25
4671.13 27
4671.29 29
4671.44 30
4671.60 32
4671.76 34
4671.91 37
4672.07 41
4672.23 45
4672.38 48
4672.54 50
4672.70 50
4672.85 50
4673.01 49
4673.17 49
4673.32 51
4673.48 55
4673.64 62
4673.79 71
4673.95 81
4674.11 91
4674.26 99
4674.42 103
4674.58 103
4674.74 99
4674.89 93
4675.05 84
4675.21 75
4675.36 67
4675.52 61
4675.68 57
4675.83 55
4675.99 53
4676.15 51
4676.30 49
4676.46 47
4676.62 45
4676.77 45
4676.93 45
4677.09 47
4677.24 51
4677.40 55
4677.56 59
4677.71 63
4677.87 67
4678.03 69
4678.19 71
4678.34 73
4678.50 73
4678.66 73
4678.81 72
4678.97 71
4679.13 70
4679.28 70
4679.44 72
4679.60 75
4679.75 78
4679.91 82
4680.07 85
4680.22 86
4680.38 83
4680.54 76
4680.70 66
4680.85 54
4681.01 41
4681.17 29
4681.32 20
4681.48 13
4681.64 11
4681.79 12
4681.95 15
4682.11 20
4682.26 25
4682.42 29
4682.58 34
4682.74 37
4682.89 40
4683.05 42
4683.21 46
4683.36 49
4683.52 52
4683.68 55
4683.83 57
4683.99 58
4684.15 57
4684.30 55
4684.46 52
4684.62 46
4684.78 39
4684.93 31
4685.09 23
4685.25 17
4685.40 13
4685.56 13
4685.72 17
4685.87 26
4686.03 38
4686.19 52
4686.35 66
4686.50 78
4686.66 88
4686.82 96
4686.97 102
4687.13 108
4687.29 115
4687.44 123
4687.60 131
4687.76 138
4687.92 144
4688.07 147
4688.23 146
4688.39 143
4688.54 137
4688.70 131
4688.86 124
4689.01 119
4689.17 116
4689.33 115
4689.49 115
4689.64 117
4689.80 120
4689.96 122
4690.11 125
4690.27 127
4690.43 129
4690.59 131
4690.74 134
4690.90 137
4691.06 139
4691.21 141
4691.37 142
4691.53 141
4691.68 137
4691.84 132
4692.00 125
4692.16 117
4692.31 109
4692.47 101
4692.63 95
4692.78 90
4692.94 86
4693.10 84
4693.26 83
4693.41 85
4693.57 88
4693.73 93
4693.88 100
4694.04 108
4694.20 117
4694.36 126
4694.51 133
4694.67 138
4694.83 141
4694.98 142
4695.14 140
4695.30 138
4695.46 134
4695.61 131
4695.77 129
4695.93 127
4696.08 126
4696.24 126
4696.40 126
4696.56 126
4696.71 126
4696.87 126
4697.03 126
4697.18 124
4697.34 121
4697.50 116
4697.66 109
4697.81 100
4697.97 89
4698.13 78
4698.28 68
4698.44 60
4698.60 55
4698.76 54
4698.91 55
4699.07 57
4699.23 60
4699.38 63
4699.54 64
4699.70 63
4699.86 62
4700.01 62
4700.17 63
4700.33 64
4700.49 67
4700.64 69
4700.80 70
4700.96 70
4701.11 67
4701.27 63
4701.43 59
4701.59 54
4701.74 49
4701.90 45
4702.06 41
4702.21 37
4702.37 33
4702.53 30
4702.69 26
4702.84 23
4703.00 20
4703.16 18
4703.32 18
4703.47 19
4703.63 21
4703.79 24
4703.94 27
4704.10 32
4704.26 36
4704.42 40
4704.57 43
4704.73 44
4704.89 43
4705.05 40
4705.20 36
4705.36 32
4705.52 28
4705.68 25
4705.83 23
4705.99 24
4706.15 26
4706.30 29
4706.46 33
4706.62 37
4706.78 41
4706.93 44
4707.09 48
4707.25 52
4707.41 56
4707.56 60
4707.72 63
4707.88 66
4708.04 68
4708.19 69
4708.35 68
4708.51 65
4708.66 62
4708.82 57
4708.98 53
4709.14 50
4709.29 47
4709.45 44
4709.61 42
4709.77 40
4709.92 38
4710.08 36
4710.24 34
4710.40 33
4710.55 34
4710.71 35
4710.87 36
4711.03 38
4711.18 40
4711.34 41
4711.50 41
4711.65 40
4711.81 38
4711.97 34
4712.13 31
4712.28 27
4712.44 22
4712.60 19
4712.76 15
4712.91 11
4713.07 8
4713.23 4
4713.39 0
4713.54 0
4713.70 0
4713.86 0
4714.02 0
4714.17 0
4714.33 0
4714.49 0
4714.65 9
4714.80 22
4714.96 36
4715.12 47
4715.28 56
4715.43 61
4715.59 62
4715.75 62
4715.91 60
4716.06 58
4716.22 58
4716.38 60
4716.54 63
4716.69 68
4716.85 73
4717.01 78
4717.17 83
4717.32 87
4717.48 91
4717.64 94
4717.80 98
4717.95 102
4718.11 106
4718.27 110
4718.43 115
4718.58 120
4718.74 124
4718.90 129
4719.06 133
4719.21 136
4719.37 138
4719.53 139
4719.69 140
4719.84 139
4720.00 137
4720.16 135
4720.32 131
4720.47 126
4720.63 120
4720.79 114
4720.95 108
4721.10 102
4721.26 96
4721.42 91
4721.58 85
4721.73 79
4721.89 73
4722.05 69
4722.21 67
4722.37 67
4722.52 69
4722.68 74
4722.84 80
4723.00 88
4723.15 95
4723.31 102
4723.47 108
4723.63 112
4723.78 114
4723.94 113
4724.10 110
4724.26 106
4724.41 100
4724.57 94
4724.73 89
4724.89 87
4725.04 88
4725.20 93
4725.36 100
4725.52 108
4725.68 115
4725.83 119
4725.99 120
4726.15 116
4726.31 110
4726.46 103
4726.62 97
4726.78 92
4726.94 90
4727.09 90
4727.25 91
4727.41 91
4727.57 90
4727.72 88
4727.88 84
4728.04 80
4728.20 77
4728.36 76
4728.51 77
4728.67 80
4728.83 86
4728.99 92
4729.14 98
4729.30 103
4729.46 107
4729.62 109
4729.77 111
4729.93 111
4730.09 110
4730.25 110
4730.41 111
4730.56 113
4730.72 116
4730.88 122
4731.04 131
4731.19 142
4731.35 153
4731.51 164
4731.67 173
4731.83 179
4731.98 182
4732.14 182
4732.30 179
4732.46 173
4732.61 167
4732.77 159
4732.93 150
4733.09 141
4733.25 133
4733.40 124
4733.56 117
4733.72 112
4733.88 108
4734.03 105
4734.19 102
4734.35 98
4734.51 93
4734.67 84
4734.82 74
4734.98 63
4735.14 53
4735.30 46
4735.45 44
4735.61 45
4735.77 51
4735.93 60
4736.09 71
4736.24 82
4736.40 90
4736.56 96
4736.72 97
4736.87 95
4737.03 89
4737.19 80
4737.35 70
4737.51 62
4737.66 55
4737.82 53
4737.98 54
4738.14 60
4738.30 68
4738.45 78
4738.61 88
4738.77 98
4738.93 106
4739.08 111
4739.24 114
4739.40 114
4739.56 113
4739.72 109
4739.87 105
4740.03 100
4740.19 96
4740.35 94
4740.51 94
4740.66 98
4740.82 104
4740.98 112
4741.14 120
4741.30 126
4741.45 128
4741.61 125
4741.77 117
4741.93 105
4742.08 92
4742.24 80
4742.40 71
4742.56 67
4742.72 66
4742.87 68
4743.03 70
4743.19 71
4743.35 69
4743.51 66
4743.66 63
4743.82 61
4743.98 61
4744.14 65
4744.30 71
4744.45 80
4744.61 89
4744.77 98
4744.93 105
4745.09 111
4745.24 115
4745.40 118
4745.56 120
4745.72 121
4745.88 122
4746.03 121
4746.19 120
4746.35 119
4746.51 118
4746.67 118
4746.82 117
4746.98 117
4747.14 116
4747.30 115
4747.46 112
4747.61 109
4747.77 106
4747.93 104
4748.09 103
4748.25 103
4748.40 105
4748.56 107
4748.72 111
4748.88 113
4749.04 113
4749.19 111
4749.35 106
4749.51 99
4749.67 91
4749.83 84
4749.98 79
4750.14 77
4750.30 78
4750.46 80
4750.62 83
4750.77 85
4750.93 86
4751.09 85
4751.25 82
4751.41 78
4751.56 73
4751.72 67
4751.88 61
4752.04 54
4752.20 48
4752.36 41
4752.51 35
4752.67 30
4752.83 26
4752.99 25
4753.15 25
4753.30 28
4753.46 33
4753.62 38
4753.78 44
4753.94 49
4754.09 52
4754.25 53
4754.41 53
4754.57 50
4754.73 46
4754.89 40
4755.04 35
4755.20 31
4755.36 28
4755.52 26
4755.68 26
4755.83 27
4755.99 30
4756.15 34
4756.31 39
4756.47 44
4756.62 48
4756.78 51
4756.94 53
4757.10 53
4757.26 52
4757.42 50
4757.57 47
4757.73 43
4757.89 38
4758.05 33
4758.21 28
4758.36 23
4758.52 19
4758.68 17
4758.84 17
4759.00 19
4759.16 21
4759.31 25
4759.47 28
4759.63 30
4759.79 31
4759.95 31
4760.11 30
4760.26 27
4760.42 25
4760.58 22
4760.74 19
4760.90 17
4761.05 16
4761.21 14
4761.37 13
4761.53 10
4761.69 7
4761.85 3
4762.00 0
4762.16 0
4762.32 0
4762.48 0
4762.64 0
4762.80 0
4762.95 0
4763.11 0
4763.27 5
4763.43 13
4763.59 21
4763.74 28
4763.90 34
4764.06 38
4764.22 39
4764.38 37
4764.54 33
4764.69 28
4764.85 24
4765.01 22
4765.17 23
4765.33 28
4765.49 35
4765.64 45
4765.80 56
4765.96 66
4766.12 75
4766.28 81
4766.44 84
4766.59 85
4766.75 84
4766.91 84
4767.07 86
4767.23 90
4767.39 96
4767.54 104
4767.70 114
4767.86 124
4768.02 132
4768.18 137
4768.34 140
4768.49 139
4768.65 136
4768.81 131
4768.97 124
4769.13 118
4769.29 113
4769.44 110
4769.60 111
4769.76 114
4769.92 121
4770.08 128
4770.24 134
4770.39 138
4770.55 137
4770.71 132
4770.87 123
4771.03 111
4771.19 98
4771.35 86
4771.50 75
4771.66 67
4771.82 61
4771.98 57
4772.14 54
4772.30 51
4772.45 47
4772.61 43
4772.77 39
4772.93 35
4773.09 33
4773.25 32
4773.40 33
4773.56 35
4773.72 38
4773.88 40
4774.04 40
4774.20 38
4774.36 34
4774.51 27
4774.67 20
4774.83 13
4774.99 9
4775.15 8
4775.31 11
4775.46 19
4775.62 29
4775.78 42
4775.94 55
4776.10 67
4776.26 76
4776.42 84
4776.57 88
4776.73 91
4776.89 92
4777.05 92
4777.21 91
4777.37 90
4777.53 87
4777.68 82
4777.84 75
4778.00 66
4778.16 54
4778.32 40
4778.48 25
4778.63 12
4778.79 0
4778.95 0
4779.11 0
4779.27 0
4779.43 0
4779.59 0
4779.74 0
4779.90 0
4780.06 0
4780.22 3
4780.38 11
4780.54 19
4780.70 28
4780.85 35
4781.01 42
4781.17 47
4781.33 52
4781.49 55
4781.65 57
4781.81 58
4781.96 59
4782.12 61
4782.28 63
4782.44 67
4782.60 75
4782.76 85
4782.92 99
4783.07 114
4783.23 129
4783.39 143
4783.55 153
4783.71 160
4783.87 162
4784.03 160
4784.19 156
4784.34 150
4784.50 143
4784.66 136
4784.82 131
4784.98 127
4785.14 124
4785.30 122
4785.45 120
4785.61 119
4785.77 117
4785.93 114
4786.09 111
4786.25 107
4786.41 104
4786.56 101
4786.72 99
4786.88 98
4787.04 98
4787.20 100
4787.36 102
4787.52 105
4787.68 107
4787.83 107
4787.99 105
4788.15 99
4788.31 90
4788.47 78
4788.63 64
4788.79 50
4788.94 37
4789.10 26
4789.26 18
4789.42 13
4789.58 11
4789.74 10
4789.90 11
4790.06 12
4790.21 14
4790.37 14
4790.53 14
4790.69 12
4790.85 9
4791.01 5
4791.17 0
4791.33 0
4791.48 0
4791.64 0
4791.80 0
4791.96 0
4792.12 0
4792.28 0
4792.44 1
4792.60 4
4792.75 7
4792.91 9
4793.07 11
4793.23 13
4793.39 16
4793.55 18
4793.71 21
4793.87 25
4794.02 30
4794.18 34
4794.34 38
4794.50 41
4794.66 43
4794.82 45
4794.98 45
4795.14 45
4795.30 46
4795.45 48
4795.61 50
4795.77 53
4795.93 57
4796.09 62
4796.25 66
4796.41 69
4796.57 71
4796.72 73
4796.88 73
4797.04 73
4797.20 73
4797.36 74
4797.52 75
4797.68 75
4797.84 76
4798.00 76
4798.15 74
4798.31 71
4798.47 67
4798.63 62
4798.79 57
4798.95 52
4799.11 49
4799.27 47
4799.42 46
4799.58 47
4799.74 47
4799.90 47
4800.06 46
4800.22 45
4800.38 42
4800.54 38
4800.70 34
4800.85 29
4801.01 23
4801.17 16
4801.33 10
4801.49 5
4801.65 2
4801.81 2
4801.97 3
4802.13 7
4802.29 11
4802.44 14
4802.60 16
4802.76 15
4802.92 12
4803.08 8
4803.24 4
4803.40 0
4803.56 0
4803.72 0
4803.87 0
4804.03 0
4804.19 3
4804.35 5
4804.51 8
4804.67 10
4804.83 13
4804.99 15
4805.15 18
4805.31 21
4805.46 24
4805.62 27
4805.78 29
4805.94 31
4806.10 31
4806.26 30
4806.42 27
4806.58 24
4806.74 21
4806.89 20
4807.05 20
4807.21 21
4807.37 25
4807.53 29
4807.69 33
4807.85 36
4808.01 38
4808.17 39
4808.33 39
4808.49 40
4808.64 42
4808.80 45
4808.96 50
4809.12 56
4809.28 62
4809.44 68
4809.60 72
4809.76 75
4809.92 76
4810.08 77
4810.23 78
4810.39 79
4810.55 80
4810.71 81
4810.87 80
4811.03 79
4811.19 75
4811.35 69
4811.51 61
4811.67 52
4811.83 42
4811.98 32
4812.14 22
4812.30 14
4812.46 8
4812.62 3
4812.78 0
4812.94 0
4813.10 0
4813.26 0
4813.42 0
4813.58 1
4813.73 3
4813.89 4
4814.05 4
4814.21 3
4814.37 1
4814.53 0
4814.69 0
4814.85 0
4815.01 0
4815.17 0
4815.33 4
4815.48 8
4815.64 13
4815.80 16
4815.96 17
4816.12 16
4816.28 14
4816.44 12
4816.60 12
4816.76 14
4816.92 20
4817.08 30
4817.24 44
4817.39 59
4817.55 75
4817.71 90
4817.87 103
4818.03 113
4818.19 118
4818.35 120
4818.51 118
4818.67 114
4818.83 109
4818.99 105
4819.15 101
4819.30 100
4819.46 101
4819.62 106
4819.78 112
4819.94 121
4820.10 131
4820.26 141
4820.42 151
4820.58 160
4820.74 168
4820.90 175
4821.06 181
4821.22 185
4821.37 188
4821.53 191
4821.69 192
4821.85 193
4822.01 192
4822.17 192
4822.33 192
4822.49 194
4822.65 199
4822.81 208
4822.97 222
4823.13 239
4823.29 260
4823.45 281
4823.60 300
4823.76 317
4823.92 328
4824.08 333
4824.24 334
4824.40 332
4824.56 329
4824.72 326
4824.88 324
4825.04 325
4825.20 328
4825.36 331
4825.52 334
4825.68 336
4825.83 336
4825.99 333
4826.15 327
4826.31 321
4826.47 313
4826.63 305
4826.79 296
4826.95 287
4827.11 277
4827.27 265
4827.43 253
4827.59 240
4827.75 227
4827.91 217
4828.06 209
4828.22 204
4828.38 200
4828.54 196
4828.70 191
4828.86 183
4829.02 173
4829.18 161
4829.34 148
4829.50 136
4829.66 126
4829.82 118
4829.98 111
4830.14 105
4830.30 101
4830.46 98
4830.61 97
4830.77 96
4830.93 97
4831.09 98
4831.25 98
4831.41 96
4831.57 92
4831.73 84
4831.89 75
4832.05 66
4832.21 57
4832.37 49
4832.53 44
4832.69 40
4832.85 39
4833.01 39
4833.17 41
4833.32 43
4833.48 47
4833.64 50
4833.80 53
4833.96 56
4834.12 56
4834.28 55
4834.44 52
4834.60 47
4834.76 42
4834.92 36
4835.08 30
4835.24 27
4835.40 25
4835.56 25
4835.72 25
4835.88 27
4836.04 28
4836.20 29
4836.35 28
4836.51 25
4836.67 21
4836.83 17
4836.99 13
4837.15 9
4837.31 6
4837.47 4
4837.63 4
4837.79 4
4837.95 6
4838.11 9
4838.27 13
4838.43 19
4838.59 25
4838.75 33
4838.91 40
4839.07 47
4839.23 53
4839.39 58
4839.54 62
4839.70 66
4839.86 71
4840.02 77
4840.18 83
4840.34 89
4840.50 94
4840.66 97
4840.82 98
4840.98 97
4841.14 94
4841.30 91
4841.46 90
4841.62 89
4841.78 91
4841.94 94
4842.10 99
4842.26 104
4842.42 108
4842.58 112
4842.74 115
4842.90 117
4843.06 118
4843.21 119
4843.37 119
4843.53 120
4843.69 122
4843.85 124
4844.01 128
4844.17 133
4844.33 139
4844.49 147
4844.65 156
4844.81 167
4844.97 179
4845.13 191
4845.29 202
4845.45 210
4845.61 214
4845.77 213
4845.93 206
4846.09 196
4846.25 183
4846.41 171
4846.57 159
4846.73 150
4846.89 144
4847.05 139
4847.21 135
4847.37 130
4847.53 126
4847.68 121
4847.84 117
4848.00 115
4848.16 116
4848.32 121
4848.48 129
4848.64 139
4848.80 149
4848.96 157
4849.12 162
4849.28 164
4849.44 161
4849.60 157
4849.76 151
4849.92 145
4850.08 139
4850.24 134
4850.40 128
4850.56 122
4850.72 116
4850.88 109
4851.04 104
4851.20 100
4851.36 99
4851.52 100
4851.68 104
4851.84 109
4852.00 114
4852.16 118
4852.32 119
4852.48 119
4852.64 116
4852.80 114
4852.96 110
4853.12 106
4853.27 100
4853.43 93
4853.59 82
4853.75 70
4853.91 56
4854.07 41
4854.23 28
4854.39 19
4854.55 14
4854.71 13
4854.87 16
4855.03 20
4855.19 25
4855.35 29
4855.51 30
4855.67 28
4855.83 24
4855.99 18
4856.15 13
4856.31 8
4856.47 7
4856.63 9
4856.79 14
4856.95 24
4857.11 36
4857.27 51
4857.43 67
4857.59 82
4857.75 97
4857.91 110
4858.07 120
4858.23 127
4858.39 131
4858.55 134
4858.71 136
4858.87 137
4859.03 139
4859.19 141
4859.35 142
4859.51 142
4859.67 140
4859.83 134
4859.99 126
4860.15 115
4860.31 103
4860.47 91
4860.63 80
4860.79 71
4860.95 64
4861.11 60
4861.27 58
4861.43 59
4861.59 64
4861.75 71
4861.91 80
4862.07 89
4862.23 98
4862.39 105
4862.55 109
4862.71 111
4862.87 111
4863.03 110
4863.19 109
4863.35 108
4863.51 109
4863.67 111
4863.82 112
4863.98 113
4864.14 112
4864.30 111
4864.46 110
4864.62 109
4864.78 109
4864.94 110
4865.10 112
4865.26 113
4865.42 114
4865.58 115
4865.74 115
4865.90 115
4866.06 114
4866.22 113
4866.38 111
4866.54 109
4866.70 107
4866.86 104
4867.02 100
4867.18 95
4867.34 89
4867.50 83
4867.66 79
4867.82 76
4867.98 75
4868.14 77
4868.30 82
4868.46 87
4868.62 92
4868.78 94
4868.94 92
4869.10 86
4869.26 76
4869.42 63
4869.58 49
4869.74 36
4869.90 25
4870.06 17
4870.22 12
4870.38 9
4870.54 8
4870.70 10
4870.86 13
4871.02 17
4871.18 24
4871.34 32
4871.50 41
4871.67 48
4871.83 55
4871.99 59
4872.15 61
4872.31 61
4872.47 60
4872.63 60
4872.79 59
4872.95 59
4873.11 59
4873.27 59
4873.43 58
4873.59 56
4873.75 54
4873.91 51
4874.07 50
4874.23 49
4874.39 49
4874.55 51
4874.71 54
4874.87 56
4875.03 59
4875.19 60
4875.35 59
4875.51 58
4875.67 56
4875.83 55
4875.99 55
4876.15 57
4876.31 60
4876.47 64
4876.63 66
4876.79 67
4876.95 66
4877.11 62
4877.27 56
4877.43 48
4877.59 40
4877.75 32
4877.91 24
4878.07 18
4878.23 12
4878.39 8
4878.55 5
4878.71 3
4878.87 2
4879.03 2
4879.19 3
4879.35 3
4879.51 4
4879.67 3
4879.83 2
4879.99 1
4880.15 0
4880.31 0
4880.47 0
4880.63 0
4880.79 0
4880.95 0
4881.11 0
4881.27 0
4881.43 0
4881.59 0
4881.75 1
4881.91 4
4882.07 6
4882.24 7
4882.40 7
4882.56 5
4882.72 4
4882.88 3
4883.04 4
4883.20 6
4883.36 11
4883.52 16
4883.68 22
4883.84 27
4884.00 31
4884.16 34
4884.32 36
4884.48 38
4884.64 40
4884.80 43
4884.96 47
4885.12 53
4885.28 60
4885.44 67
4885.60 74
4885.76 81
4885.92 87
4886.08 91
4886.24 92
4886.40 92
4886.56 90
4886.72 87
4886.88 84
4887.04 83
4887.20 83
4887.36 86
4887.52 91
4887.68 99
4887.85 110
4888.01 123
4888.17 136
4888.33 148
4888.49 159
4888.65 168
4888.81 174
4888.97 178
4889.13 179
4889.29 180
4889.45 180
4889.61 181
4889.77 183
4889.93 187
4890.09 192
4890.25 198
4890.41 203
4890.57 208
4890.73 210
4890.89 210
4891.05 208
4891.21 203
4891.37 197
4891.53 190
4891.69 183
4891.85 175
4892.01 168
4892.18 160
4892.34 152
4892.50 145
4892.66 139
4892.82 134
4892.98 129
4893.14 126
4893.30 123
4893.46 122
4893.62 121
4893.78 120
4893.94 120
4894.10 118
4894.26 116
4894.42 112
4894.58 108
4894.74 104
4894.90 103
4895.06 104
4895.22 107
4895.38 112
4895.54 118
4895.70 123
4895.87 126
4896.03 126
4896.19 123
4896.35 117
4896.51 111
4896.67 103
4896.83 97
4896.99 91
4897.15 86
4897.31 84
4897.47 83
4897.63 83
4897.79 85
4897.95 89
4898.11 93
4898.27 97
4898.43 102
4898.59 105
4898.75 107
4898.91 107
4899.07 106
4899.24 103
4899.40 101
4899.56 101
4899.72 104
4899.88 110
4900.04 117
4900.20 125
4900.36 132
4900.52 135
4900.68 134
4900.84 128
4901.00 118
4901.16 107
4901.32 95
4901.48 85
4901.64 77
4901.80 74
4901.96 75
4902.13 78
4902.29 84
4902.45 91
4902.61 97
4902.77 103
4902.93 107
4903.09 110
4903.25 111
4903.41 111
4903.57 111
4903.73 111
4903.89 111
4904.05 112
4904.21 114
4904.37 116
4904.53 120
4904.69 124
[truncated: 744,297 more chars]
