# Supplementary material for: Methylobacterium Species Promoting Rice and Barley Growth and Interaction Specificity Revealed with Whole-Cell Matrix-Assisted Laser Desorption / Ionization-Time-of-Flight Mass Spectrometry (MALDI-TOF/MS) Analysis
Source: PLoS One. 2015 Jun 8;10(6):e0129509. doi: 10.1371/journal.pone.0129509 (PMC4460032; doi:10.1371/journal.pone.0129509)
Supplement: S3 Data — (ZIP) [file pone.0129509.s003.zip › Supplementary data 3 (ms from barley)/12a.txt]

779.15 0
779.22 0
779.28 0
779.35 0
779.41 0
779.47 0
779.54 0
779.60 0
779.67 0
779.73 0
779.79 0
779.86 0
779.92 0
779.99 0
780.05 0
780.11 0
780.18 0
780.24 0
780.31 0
780.37 0
780.43 0
780.50 0
780.56 0
780.63 0
780.69 0
780.76 0
780.82 0
780.88 0
780.95 0
781.01 0
781.08 0
781.14 0
781.20 0
781.27 0
781.33 0
781.40 0
781.46 0
781.52 0
781.59 0
781.65 0
781.72 0
781.78 0
781.84 0
781.91 0
781.97 0
782.04 0
782.10 0
782.17 0
782.23 0
782.29 0
782.36 0
782.42 0
782.49 0
782.55 0
782.61 0
782.68 0
782.74 0
782.81 0
782.87 0
782.94 0
783.00 0
783.06 0
783.13 0
783.19 0
783.26 0
783.32 0
783.38 0
783.45 0
783.51 0
783.58 0
783.64 0
783.71 0
783.77 0
783.83 0
783.90 0
783.96 0
784.03 0
784.09 0
784.15 0
784.22 0
784.28 0
784.35 0
784.41 0
784.48 0
784.54 0
784.60 0
784.67 0
784.73 0
784.80 0
784.86 0
784.93 0
784.99 0
785.05 0
785.12 0
785.18 0
785.25 0
785.31 0
785.38 0
785.44 0
785.50 0
785.57 0
785.63 0
785.70 0
785.76 0
785.83 0
785.89 0
785.95 0
786.02 0
786.08 0
786.15 0
786.21 0
786.28 0
786.34 0
786.40 0
786.47 0
786.53 0
786.60 0
786.66 0
786.73 0
786.79 0
786.85 0
786.92 0
786.98 0
787.05 0
787.11 0
787.18 0
787.24 0
787.30 0
787.37 0
787.43 0
787.50 0
787.56 0
787.63 0
787.69 0
787.75 0
787.82 0
787.88 0
787.95 0
788.01 0
788.08 0
788.14 0
788.21 0
788.27 0
788.33 0
788.40 0
788.46 0
788.53 0
788.59 0
788.66 0
788.72 0
788.78 0
788.85 0
788.91 0
788.98 0
789.04 0
789.11 0
789.17 0
789.24 0
789.30 0
789.36 0
789.43 0
789.49 0
789.56 0
789.62 0
789.69 0
789.75 0
789.82 0
789.88 0
789.94 0
790.01 0
790.07 0
790.14 0
790.20 0
790.27 0
790.33 0
790.40 0
790.46 0
790.52 0
790.59 0
790.65 0
790.72 0
790.78 0
790.85 0
790.91 0
790.98 0
791.04 0
791.11 0
791.17 0
791.23 0
791.30 0
791.36 0
791.43 0
791.49 0
791.56 0
791.62 0
791.69 0
791.75 0
791.81 0
791.88 0
791.94 0
792.01 0
792.07 0
792.14 0
792.20 0
792.27 0
792.33 0
792.40 0
792.46 0
792.52 0
792.59 0
792.65 0
792.72 0
792.78 0
792.85 0
792.91 0
792.98 0
793.04 0
793.11 0
793.17 0
793.23 0
793.30 0
793.36 0
793.43 0
793.49 0
793.56 0
793.62 0
793.69 0
793.75 0
793.82 0
793.88 0
793.95 0
794.01 0
794.07 0
794.14 0
794.20 0
794.27 0
794.33 0
794.40 0
794.46 0
794.53 0
794.59 0
794.66 0
794.72 0
794.79 0
794.85 0
794.92 0
794.98 0
795.04 0
795.11 0
795.17 0
795.24 0
795.30 0
795.37 0
795.43 0
795.50 0
795.56 0
795.63 0
795.69 0
795.76 0
795.82 0
795.89 0
795.95 0
796.01 0
796.08 0
796.14 0
796.21 0
796.27 0
796.34 0
796.40 0
796.47 0
796.53 0
796.60 0
796.66 0
796.73 0
796.79 0
796.86 0
796.92 0
796.99 0
797.05 0
797.11 0
797.18 0
797.24 0
797.31 0
797.37 0
797.44 0
797.50 0
797.57 0
797.63 0
797.70 0
797.76 0
797.83 0
797.89 0
797.96 0
798.02 0
798.09 0
798.15 0
798.22 0
798.28 0
798.35 0
798.41 0
798.47 0
798.54 0
798.60 0
798.67 0
798.73 0
798.80 0
798.86 0
798.93 0
798.99 0
799.06 0
799.12 0
799.19 0
799.25 0
799.32 0
799.38 0
799.45 0
799.51 0
799.58 0
799.64 0
799.71 0
799.77 0
799.84 0
799.90 0
799.97 0
800.03 0
800.10 0
800.16 0
800.23 0
800.29 0
800.36 0
800.42 0
800.48 0
800.55 0
800.61 0
800.68 0
800.74 0
800.81 0
800.87 0
800.94 0
801.00 0
801.07 0
801.13 0
801.20 0
801.26 0
801.33 0
801.39 0
801.46 0
801.52 0
801.59 0
801.65 0
801.72 0
801.78 0
801.85 0
801.91 0
801.98 0
802.04 0
802.11 0
802.17 0
802.24 0
802.30 0
802.37 0
802.43 0
802.50 0
802.56 0
802.63 0
802.69 0
802.76 0
802.82 0
802.89 0
802.95 0
803.02 0
803.08 0
803.15 0
803.21 0
803.28 0
803.34 0
803.41 0
803.47 0
803.54 0
803.60 0
803.67 0
803.73 0
803.80 0
803.86 0
803.93 0
803.99 0
804.06 0
804.12 0
804.19 0
804.25 0
804.32 0
804.38 0
804.45 0
804.51 0
804.58 0
804.64 0
804.71 0
804.77 0
804.84 0
804.90 0
804.97 0
805.03 0
805.10 0
805.16 0
805.23 0
805.29 0
805.36 0
805.42 0
805.49 0
805.55 0
805.62 0
805.68 0
805.75 0
805.81 0
805.88 0
805.94 0
806.01 0
806.07 0
806.14 0
806.20 0
806.27 0
806.33 0
806.40 0
806.46 0
806.53 0
806.60 0
806.66 0
806.73 0
806.79 0
806.86 0
806.92 0
806.99 0
807.05 0
807.12 0
807.18 0
807.25 0
807.31 0
807.38 0
807.44 0
807.51 0
807.57 0
807.64 0
807.70 0
807.77 0
807.83 0
807.90 0
807.96 0
808.03 0
808.09 0
808.16 0
808.22 0
808.29 0
808.35 0
808.42 0
808.48 0
808.55 0
808.62 0
808.68 0
808.75 0
808.81 0
808.88 0
808.94 0
809.01 0
809.07 0
809.14 0
809.20 0
809.27 0
809.33 0
809.40 0
809.46 0
809.53 0
809.59 0
809.66 0
809.72 0
809.79 0
809.85 0
809.92 0
809.99 0
810.05 0
810.12 0
810.18 0
810.25 0
810.31 0
810.38 0
810.44 0
810.51 0
810.57 0
810.64 0
810.70 0
810.77 0
810.83 0
810.90 0
810.96 0
811.03 0
811.10 0
811.16 0
811.23 0
811.29 0
811.36 0
811.42 0
811.49 0
811.55 0
811.62 0
811.68 0
811.75 0
811.81 0
811.88 0
811.94 0
812.01 0
812.08 0
812.14 0
812.21 0
812.27 0
812.34 0
812.40 0
812.47 0
812.53 0
812.60 0
812.66 0
812.73 0
812.79 0
812.86 0
812.92 0
812.99 0
813.06 0
813.12 0
813.19 0
813.25 0
813.32 0
813.38 0
813.45 0
813.51 0
813.58 0
813.64 0
813.71 0
813.77 0
813.84 0
813.91 0
813.97 0
814.04 0
814.10 0
814.17 0
814.23 0
814.30 0
814.36 0
814.43 0
814.49 0
814.56 0
814.63 0
814.69 0
814.76 0
814.82 0
814.89 0
814.95 0
815.02 0
815.08 0
815.15 0
815.21 0
815.28 0
815.35 0
815.41 0
815.48 0
815.54 0
815.61 0
815.67 0
815.74 0
815.80 0
815.87 0
815.94 0
816.00 0
816.07 0
816.13 0
816.20 0
816.26 0
816.33 0
816.39 0
816.46 0
816.52 0
816.59 0
816.66 0
816.72 0
816.79 0
816.85 0
816.92 0
816.98 0
817.05 0
817.11 0
817.18 0
817.25 0
817.31 0
817.38 0
817.44 0
817.51 0
817.57 0
817.64 0
817.70 0
817.77 0
817.84 0
817.90 0
817.97 0
818.03 0
818.10 0
818.16 0
818.23 0
818.29 0
818.36 0
818.43 0
818.49 0
818.56 0
818.62 0
818.69 0
818.75 0
818.82 0
818.89 0
818.95 0
819.02 0
819.08 0
819.15 0
819.21 0
819.28 0
819.34 0
819.41 0
819.48 0
819.54 0
819.61 0
819.67 0
819.74 0
819.80 0
819.87 0
819.94 0
820.00 0
820.07 0
820.13 0
820.20 0
820.26 0
820.33 0
820.40 0
820.46 0
820.53 0
820.59 0
820.66 0
820.72 0
820.79 0
820.86 0
820.92 0
820.99 0
821.05 0
821.12 0
821.18 0
821.25 0
821.32 0
821.38 0
821.45 0
821.51 0
821.58 0
821.64 0
821.71 0
821.78 0
821.84 0
821.91 0
821.97 0
822.04 0
822.10 0
822.17 0
822.24 0
822.30 0
822.37 0
822.43 0
822.50 0
822.56 0
822.63 0
822.70 0
822.76 0
822.83 0
822.89 0
822.96 0
823.02 0
823.09 0
823.16 0
823.22 0
823.29 0
823.35 0
823.42 0
823.49 0
823.55 0
823.62 0
823.68 0
823.75 0
823.81 0
823.88 0
823.95 0
824.01 0
824.08 0
824.14 0
824.21 0
824.28 0
824.34 0
824.41 0
824.47 0
824.54 0
824.60 0
824.67 0
824.74 0
824.80 0
824.87 0
824.93 0
825.00 0
825.07 0
825.13 0
825.20 0
825.26 0
825.33 0
825.39 0
825.46 0
825.53 0
825.59 0
825.66 0
825.72 0
825.79 0
825.86 0
825.92 0
825.99 0
826.05 0
826.12 0
826.19 0
826.25 0
826.32 0
826.38 0
826.45 0
826.52 0
826.58 0
826.65 0
826.71 0
826.78 0
826.84 0
826.91 0
826.98 0
827.04 0
827.11 0
827.17 0
827.24 0
827.31 0
827.37 0
827.44 0
827.50 0
827.57 0
827.64 0
827.70 0
827.77 0
827.83 0
827.90 0
827.97 0
828.03 0
828.10 0
828.16 0
828.23 0
828.30 0
828.36 0
828.43 0
828.49 0
828.56 0
828.63 0
828.69 0
828.76 0
828.82 0
828.89 0
828.96 0
829.02 0
829.09 0
829.15 0
829.22 0
829.29 0
829.35 0
829.42 0
829.48 0
829.55 0
829.62 0
829.68 0
829.75 0
829.81 0
829.88 0
829.95 0
830.01 0
830.08 0
830.14 0
830.21 0
830.28 0
830.34 0
830.41 0
830.48 0
830.54 0
830.61 0
830.67 0
830.74 0
830.81 0
830.87 0
830.94 0
831.00 0
831.07 0
831.14 0
831.20 0
831.27 0
831.33 0
831.40 0
831.47 0
831.53 0
831.60 0
831.67 0
831.73 0
831.80 0
831.86 0
831.93 0
832.00 0
832.06 0
832.13 0
832.19 0
832.26 0
832.33 0
832.39 0
832.46 0
832.53 0
832.59 0
832.66 0
832.72 0
832.79 0
832.86 0
832.92 0
832.99 0
833.05 0
833.12 0
833.19 0
833.25 0
833.32 0
833.39 0
833.45 0
833.52 0
833.58 0
833.65 0
833.72 0
833.78 0
833.85 0
833.92 0
833.98 0
834.05 0
834.11 0
834.18 0
834.25 0
834.31 0
834.38 0
834.44 0
834.51 0
834.58 0
834.64 0
834.71 0
834.78 0
834.84 0
834.91 0
834.98 0
835.04 0
835.11 0
835.17 0
835.24 0
835.31 0
835.37 0
835.44 0
835.51 0
835.57 0
835.64 0
835.70 0
835.77 0
835.84 0
835.90 0
835.97 0
836.04 0
836.10 0
836.17 0
836.23 0
836.30 0
836.37 0
836.43 0
836.50 0
836.57 0
836.63 0
836.70 0
836.77 0
836.83 0
836.90 0
836.96 0
837.03 0
837.10 0
837.16 0
837.23 0
837.30 0
837.36 0
837.43 0
837.49 0
837.56 0
837.63 0
837.69 0
837.76 0
837.83 0
837.89 0
837.96 0
838.03 0
838.09 0
838.16 0
838.22 0
838.29 0
838.36 0
838.42 0
838.49 0
838.56 0
838.62 0
838.69 0
838.76 0
838.82 0
838.89 0
838.96 0
839.02 0
839.09 0
839.15 0
839.22 0
839.29 0
839.35 0
839.42 0
839.49 0
839.55 0
839.62 0
839.69 0
839.75 0
839.82 0
839.89 0
839.95 0
840.02 0
840.08 0
840.15 0
840.22 0
840.28 0
840.35 0
840.42 0
840.48 0
840.55 0
840.62 0
840.68 0
840.75 0
840.82 0
840.88 0
840.95 0
841.02 0
841.08 0
841.15 0
841.22 0
841.28 0
841.35 0
841.41 0
841.48 0
841.55 0
841.61 0
841.68 0
841.75 0
841.81 0
841.88 0
841.95 0
842.01 0
842.08 0
842.15 0
842.21 0
842.28 0
842.35 0
842.41 0
842.48 0
842.55 0
842.61 0
842.68 0
842.75 0
842.81 0
842.88 0
842.95 0
843.01 0
843.08 0
843.15 0
843.21 0
843.28 0
843.34 0
843.41 0
843.48 0
843.54 0
843.61 0
843.68 0
843.74 0
843.81 0
843.88 0
843.94 0
844.01 0
844.08 0
844.14 0
844.21 0
844.28 0
844.34 0
844.41 0
844.48 0
844.54 0
844.61 0
844.68 0
844.74 0
844.81 0
844.88 0
844.94 0
845.01 0
845.08 0
845.14 0
845.21 0
845.28 0
845.34 0
845.41 0
845.48 0
845.54 0
845.61 0
845.68 0
845.74 0
845.81 0
845.88 0
845.94 0
846.01 0
846.08 0
846.14 0
846.21 0
846.28 0
846.34 0
846.41 0
846.48 0
846.54 0
846.61 0
846.68 0
846.74 0
846.81 0
846.88 0
846.94 0
847.01 0
847.08 0
847.14 0
847.21 0
847.28 0
847.35 0
847.41 0
847.48 0
847.55 0
847.61 0
847.68 0
847.75 0
847.81 0
847.88 0
847.95 0
848.01 0
848.08 0
848.15 0
848.21 0
848.28 0
848.35 0
848.41 0
848.48 0
848.55 0
848.61 0
848.68 0
848.75 0
848.81 0
848.88 0
848.95 0
849.01 0
849.08 0
849.15 0
849.22 0
849.28 0
849.35 0
849.42 0
849.48 0
849.55 0
849.62 0
849.68 0
849.75 0
849.82 0
849.88 0
849.95 0
850.02 0
850.08 0
850.15 0
850.22 0
850.28 0
850.35 0
850.42 0
850.49 0
850.55 0
850.62 0
850.69 0
850.75 0
850.82 0
850.89 0
850.95 0
851.02 0
851.09 0
851.15 0
851.22 0
851.29 0
851.36 0
851.42 0
851.49 0
851.56 0
851.62 0
851.69 0
851.76 0
851.82 0
851.89 0
851.96 0
852.02 0
852.09 0
852.16 0
852.23 0
852.29 0
852.36 0
852.43 0
852.49 0
852.56 0
852.63 0
852.69 0
852.76 0
852.83 0
852.89 0
852.96 0
853.03 0
853.10 0
853.16 0
853.23 0
853.30 0
853.36 0
853.43 0
853.50 0
853.56 0
853.63 0
853.70 0
853.77 0
853.83 0
853.90 0
853.97 0
854.03 0
854.10 0
854.17 0
854.23 0
854.30 0
854.37 0
854.44 0
854.50 0
854.57 0
854.64 0
854.70 0
854.77 0
854.84 0
854.90 0
854.97 0
855.04 0
855.11 0
855.17 0
855.24 0
855.31 0
855.37 0
855.44 0
855.51 0
855.58 0
855.64 0
855.71 0
855.78 0
855.84 0
855.91 0
855.98 0
856.05 0
856.11 0
856.18 0
856.25 0
856.31 0
856.38 0
856.45 0
856.51 0
856.58 0
856.65 0
856.72 0
856.78 0
856.85 0
856.92 0
856.98 0
857.05 0
857.12 0
857.19 0
857.25 0
857.32 0
857.39 0
857.45 0
857.52 0
857.59 0
857.66 0
857.72 0
857.79 0
857.86 0
857.92 0
857.99 0
858.06 0
858.13 0
858.19 0
858.26 0
858.33 0
858.39 0
858.46 0
858.53 0
858.60 0
858.66 0
858.73 0
858.80 0
858.87 0
858.93 0
859.00 0
859.07 0
859.13 0
859.20 0
859.27 0
859.34 0
859.40 0
859.47 0
859.54 0
859.60 0
859.67 0
859.74 0
859.81 0
859.87 0
859.94 0
860.01 0
860.08 0
860.14 0
860.21 0
860.28 0
860.34 0
860.41 0
860.48 0
860.55 0
860.61 0
860.68 0
860.75 0
860.82 0
860.88 0
860.95 0
861.02 0
861.08 0
861.15 0
861.22 0
861.29 0
861.35 0
861.42 0
861.49 0
861.56 0
861.62 0
861.69 0
861.76 0
861.82 0
861.89 0
861.96 0
862.03 0
862.09 0
862.16 0
862.23 0
862.30 0
862.36 0
862.43 0
862.50 0
862.57 0
862.63 0
862.70 0
862.77 0
862.83 0
862.90 0
862.97 0
863.04 0
863.10 0
863.17 0
863.24 0
863.31 0
863.37 0
863.44 0
863.51 0
863.58 0
863.64 0
863.71 0
863.78 0
863.85 0
863.91 0
863.98 0
864.05 0
864.12 0
864.18 0
864.25 0
864.32 0
864.38 0
864.45 0
864.52 0
864.59 0
864.65 0
864.72 0
864.79 0
864.86 0
864.92 0
864.99 0
865.06 0
865.13 0
865.19 0
865.26 0
865.33 0
865.40 0
865.46 0
865.53 0
865.60 0
865.67 0
865.73 0
865.80 0
865.87 0
865.94 0
866.00 0
866.07 0
866.14 0
866.21 0
866.27 0
866.34 0
866.41 0
866.48 0
866.54 0
866.61 0
866.68 0
866.75 0
866.81 0
866.88 0
866.95 0
867.02 0
867.08 0
867.15 0
867.22 0
867.29 0
867.35 0
867.42 0
867.49 0
867.56 0
867.62 0
867.69 0
867.76 0
867.83 0
867.89 0
867.96 0
868.03 0
868.10 0
868.16 0
868.23 0
868.30 0
868.37 0
868.43 0
868.50 0
868.57 0
868.64 0
868.70 0
868.77 0
868.84 0
868.91 0
868.98 0
869.04 0
869.11 0
869.18 0
869.25 0
869.31 0
869.38 0
869.45 0
869.52 0
869.58 0
869.65 0
869.72 0
869.79 0
869.85 0
869.92 0
869.99 0
870.06 0
870.12 0
870.19 0
870.26 0
870.33 0
870.40 0
870.46 0
870.53 0
870.60 0
870.67 0
870.73 0
870.80 0
870.87 0
870.94 0
871.00 0
871.07 0
871.14 0
871.21 0
871.28 0
871.34 0
871.41 0
871.48 0
871.55 0
871.61 0
871.68 0
871.75 0
871.82 0
871.88 0
871.95 0
872.02 0
872.09 0
872.16 0
872.22 0
872.29 1
872.36 0
872.43 0
872.49 0
872.56 0
872.63 0
872.70 0
872.76 0
872.83 0
872.90 0
872.97 0
873.04 0
873.10 0
873.17 0
873.24 0
873.31 0
873.37 0
873.44 0
873.51 0
873.58 0
873.65 0
873.71 0
873.78 0
873.85 0
873.92 0
873.98 0
874.05 0
874.12 0
874.19 0
874.26 0
874.32 0
874.39 0
874.46 0
874.53 0
874.60 0
874.66 0
874.73 0
874.80 0
874.87 0
874.93 0
875.00 0
875.07 0
875.14 0
875.21 0
875.27 0
875.34 0
875.41 0
875.48 0
875.54 0
875.61 0
875.68 0
875.75 0
875.82 0
875.88 0
875.95 0
876.02 0
876.09 0
876.16 0
876.22 0
876.29 0
876.36 0
876.43 0
876.49 0
876.56 0
876.63 0
876.70 0
876.77 0
876.83 0
876.90 0
876.97 0
877.04 0
877.11 0
877.17 0
877.24 0
877.31 0
877.38 0
877.45 0
877.51 0
877.58 0
877.65 0
877.72 0
877.79 0
877.85 0
877.92 0
877.99 0
878.06 0
878.13 0
878.19 0
878.26 0
878.33 0
878.40 0
878.46 0
878.53 0
878.60 0
878.67 0
878.74 0
878.80 0
878.87 0
878.94 0
879.01 0
879.08 0
879.14 0
879.21 0
879.28 0
879.35 0
879.42 0
879.48 0
879.55 0
879.62 0
879.69 0
879.76 0
879.82 0
879.89 0
879.96 0
880.03 0
880.10 0
880.16 0
880.23 0
880.30 0
880.37 0
880.44 0
880.50 0
880.57 0
880.64 0
880.71 0
880.78 0
880.85 0
880.91 0
880.98 0
881.05 0
881.12 0
881.19 0
881.25 0
881.32 0
881.39 0
881.46 0
881.53 0
881.59 0
881.66 0
881.73 0
881.80 0
881.87 0
881.93 0
882.00 0
882.07 0
882.14 0
882.21 0
882.28 0
882.34 0
882.41 0
882.48 0
882.55 0
882.62 0
882.68 0
882.75 0
882.82 0
882.89 0
882.96 0
883.02 0
883.09 0
883.16 0
883.23 0
883.30 0
883.37 0
883.43 0
883.50 0
883.57 0
883.64 0
883.71 0
883.77 0
883.84 0
883.91 0
883.98 0
884.05 0
884.12 0
884.18 1
884.25 1
884.32 1
884.39 1
884.46 1
884.52 1
884.59 1
884.66 1
884.73 1
884.80 0
884.87 0
884.93 0
885.00 0
885.07 0
885.14 0
885.21 0
885.27 0
885.34 0
885.41 0
885.48 0
885.55 0
885.62 0
885.68 0
885.75 0
885.82 0
885.89 0
885.96 0
886.03 0
886.09 0
886.16 0
886.23 0
886.30 0
886.37 0
886.43 0
886.50 0
886.57 0
886.64 0
886.71 0
886.78 0
886.84 0
886.91 0
886.98 0
887.05 0
887.12 0
887.19 0
887.25 0
887.32 0
887.39 0
887.46 0
887.53 0
887.60 0
887.66 0
887.73 0
887.80 0
887.87 0
887.94 0
888.01 0
888.07 0
888.14 0
888.21 0
888.28 0
888.35 0
888.42 0
888.48 0
888.55 0
888.62 0
888.69 0
888.76 0
888.83 0
888.89 0
888.96 0
889.03 0
889.10 0
889.17 0
889.24 0
889.30 0
889.37 0
889.44 0
889.51 0
889.58 0
889.65 0
889.71 0
889.78 0
889.85 0
889.92 0
889.99 0
890.06 0
890.13 0
890.19 0
890.26 0
890.33 0
890.40 0
890.47 0
890.54 0
890.60 0
890.67 0
890.74 0
890.81 0
890.88 0
890.95 0
891.02 0
891.08 0
891.15 0
891.22 0
891.29 0
891.36 0
891.43 0
891.49 0
891.56 0
891.63 0
891.70 0
891.77 0
891.84 0
891.91 0
891.97 0
892.04 0
892.11 0
892.18 0
892.25 0
892.32 0
892.38 0
892.45 0
892.52 0
892.59 0
892.66 0
892.73 0
892.80 0
892.86 0
892.93 0
893.00 0
893.07 0
893.14 0
893.21 0
893.28 0
893.34 0
893.41 0
893.48 0
893.55 0
893.62 0
893.69 0
893.76 0
893.82 0
893.89 0
893.96 0
894.03 0
894.10 0
894.17 0
894.24 0
894.30 0
894.37 0
894.44 0
894.51 0
894.58 0
894.65 0
894.72 0
894.78 0
894.85 0
894.92 0
894.99 0
895.06 0
895.13 0
895.20 0
895.26 0
895.33 0
895.40 0
895.47 0
895.54 0
895.61 0
895.68 0
895.74 0
895.81 0
895.88 0
895.95 0
896.02 0
896.09 0
896.16 0
896.22 0
896.29 0
896.36 0
896.43 0
896.50 0
896.57 0
896.64 0
896.71 0
896.77 0
896.84 0
896.91 0
896.98 0
897.05 0
897.12 0
897.19 0
897.25 0
897.32 0
897.39 0
897.46 0
897.53 0
897.60 0
897.67 0
897.74 0
897.80 0
897.87 0
897.94 0
898.01 0
898.08 0
898.15 0
898.22 0
898.29 0
898.35 0
898.42 0
898.49 0
898.56 0
898.63 0
898.70 0
898.77 0
898.84 0
898.90 0
898.97 0
899.04 0
899.11 0
899.18 0
899.25 0
899.32 0
899.39 0
899.45 0
899.52 0
899.59 0
899.66 0
899.73 0
899.80 0
899.87 0
899.94 0
900.00 0
900.07 0
900.14 0
900.21 0
900.28 0
900.35 0
900.42 0
900.49 0
900.55 0
900.62 0
900.69 0
900.76 0
900.83 1
900.90 1
900.97 1
901.04 1
901.11 1
901.17 1
901.24 1
901.31 1
901.38 1
901.45 1
901.52 1
901.59 1
901.66 1
901.73 1
901.79 1
901.86 1
901.93 1
902.00 1
902.07 1
902.14 1
902.21 1
902.28 1
902.34 1
902.41 1
902.48 1
902.55 1
902.62 1
902.69 1
902.76 1
902.83 1
902.90 1
902.97 1
903.03 1
903.10 1
903.17 1
903.24 1
903.31 1
903.38 1
903.45 1
903.52 1
903.59 1
903.65 1
903.72 1
903.79 1
903.86 1
903.93 1
904.00 1
904.07 1
904.14 1
904.21 1
904.27 1
904.34 1
904.41 1
904.48 1
904.55 1
904.62 1
904.69 1
904.76 1
904.83 1
904.90 1
904.96 1
905.03 1
905.10 1
905.17 1
905.24 1
905.31 1
905.38 1
905.45 1
905.52 1
905.59 1
905.65 1
905.72 1
905.79 1
905.86 1
905.93 1
906.00 1
906.07 1
906.14 1
906.21 1
906.28 1
906.34 1
906.41 1
906.48 1
906.55 1
906.62 1
906.69 1
906.76 1
906.83 1
906.90 1
906.97 1
907.04 1
907.10 1
907.17 1
907.24 1
907.31 1
907.38 1
907.45 1
907.52 1
907.59 1
907.66 1
907.73 1
907.79 1
907.86 1
907.93 1
908.00 1
908.07 1
908.14 1
908.21 1
908.28 1
908.35 1
908.42 1
908.49 1
908.56 1
908.62 1
908.69 1
908.76 1
908.83 1
908.90 1
908.97 1
909.04 1
909.11 1
909.18 1
909.25 1
909.32 1
909.38 1
909.45 1
909.52 1
909.59 1
909.66 1
909.73 1
909.80 1
909.87 1
909.94 1
910.01 1
910.08 1
910.15 1
910.21 1
910.28 1
910.35 1
910.42 1
910.49 1
910.56 1
910.63 1
910.70 1
910.77 1
910.84 1
910.91 1
910.98 1
911.05 1
911.11 1
911.18 1
911.25 1
911.32 1
911.39 1
911.46 1
911.53 1
911.60 1
911.67 1
911.74 1
911.81 1
911.88 1
911.95 1
912.01 1
912.08 1
912.15 1
912.22 1
912.29 1
912.36 1
912.43 1
912.50 1
912.57 1
912.64 1
912.71 1
912.78 1
912.85 1
912.91 1
912.98 1
913.05 1
913.12 1
913.19 1
913.26 1
913.33 1
913.40 1
913.47 1
913.54 1
913.61 1
913.68 1
913.75 1
913.82 1
913.89 1
913.95 1
914.02 1
914.09 1
914.16 1
914.23 1
914.30 1
914.37 1
914.44 1
914.51 1
914.58 1
914.65 1
914.72 1
914.79 1
914.86 1
914.93 1
914.99 1
915.06 1
915.13 1
915.20 1
915.27 1
915.34 1
915.41 1
915.48 1
915.55 1
915.62 1
915.69 1
915.76 1
915.83 1
915.90 1
915.97 1
916.04 1
916.10 1
916.17 1
916.24 1
916.31 1
916.38 1
916.45 1
916.52 1
916.59 1
916.66 1
916.73 1
916.80 1
916.87 1
916.94 1
917.01 1
917.08 1
917.15 1
917.22 1
917.29 1
917.35 1
917.42 1
917.49 1
917.56 1
917.63 1
917.70 1
917.77 1
917.84 1
917.91 1
917.98 1
918.05 1
918.12 1
918.19 1
918.26 1
918.33 1
918.40 1
918.47 1
918.54 1
918.61 1
918.67 1
918.74 1
918.81 1
918.88 1
918.95 1
919.02 1
919.09 1
919.16 1
919.23 1
919.30 1
919.37 1
919.44 1
919.51 1
919.58 1
919.65 1
919.72 1
919.79 1
919.86 1
919.93 1
920.00 1
920.07 1
920.13 1
920.20 1
920.27 1
920.34 1
920.41 1
920.48 1
920.55 1
920.62 1
920.69 1
920.76 1
920.83 1
920.90 1
920.97 1
921.04 1
921.11 1
921.18 1
921.25 1
921.32 1
921.39 1
921.46 1
921.53 1
921.60 1
921.67 1
921.74 1
921.81 1
921.87 1
921.94 1
922.01 1
922.08 1
922.15 1
922.22 1
922.29 1
922.36 1
922.43 1
922.50 1
922.57 1
922.64 1
922.71 1
922.78 1
922.85 1
922.92 1
922.99 1
923.06 1
923.13 1
923.20 1
923.27 1
923.34 1
923.41 1
923.48 1
923.55 1
923.62 1
923.69 1
923.76 1
923.83 1
923.89 1
923.96 1
924.03 1
924.10 1
924.17 1
924.24 1
924.31 1
924.38 1
924.45 1
924.52 1
924.59 1
924.66 1
924.73 1
924.80 1
924.87 1
924.94 1
925.01 1
925.08 1
925.15 1
925.22 1
925.29 1
925.36 1
925.43 1
925.50 1
925.57 1
925.64 1
925.71 1
925.78 1
925.85 1
925.92 1
925.99 1
926.06 1
926.13 1
926.20 1
926.27 1
926.34 1
926.41 1
926.48 1
926.55 1
926.62 1
926.69 1
926.75 1
926.82 1
926.89 1
926.96 1
927.03 1
927.10 1
927.17 1
927.24 1
927.31 1
927.38 1
927.45 1
927.52 1
927.59 1
927.66 1
927.73 1
927.80 1
927.87 1
927.94 1
928.01 1
928.08 1
928.15 1
928.22 1
928.29 1
928.36 1
928.43 1
928.50 1
928.57 1
928.64 1
928.71 1
928.78 1
928.85 1
928.92 1
928.99 1
929.06 1
929.13 1
929.20 1
929.27 1
929.34 1
929.41 1
929.48 1
929.55 1
929.62 1
929.69 1
929.76 1
929.83 1
929.90 1
929.97 1
930.04 1
930.11 1
930.18 1
930.25 1
930.32 1
930.39 1
930.46 1
930.53 1
930.60 1
930.67 1
930.74 1
930.81 1
930.88 1
930.95 1
931.02 1
931.09 1
931.16 1
931.23 1
931.30 1
931.37 1
931.44 1
931.51 1
931.58 1
931.65 1
931.72 1
931.79 1
931.86 1
931.93 1
932.00 1
932.07 1
932.14 1
932.21 1
932.28 1
932.35 1
932.42 1
932.49 1
932.56 1
932.63 1
932.70 1
932.77 1
932.84 1
932.91 1
932.98 1
933.05 1
933.12 1
933.19 1
933.26 1
933.33 1
933.40 1
933.47 1
933.54 1
933.61 1
933.68 1
933.75 1
933.82 1
933.89 1
933.96 1
934.03 1
934.10 1
934.17 1
934.24 1
934.31 1
934.38 1
934.45 1
934.52 1
934.59 1
934.66 1
934.73 1
934.80 1
934.87 1
934.94 1
935.01 1
935.08 1
935.15 1
935.22 1
935.29 1
935.36 1
935.43 1
935.50 1
935.57 1
935.64 1
935.71 1
935.78 1
935.85 1
935.92 1
935.99 1
936.06 1
936.13 1
936.20 1
936.27 1
936.34 1
936.41 1
936.48 1
936.55 1
936.62 1
936.69 1
936.76 1
936.83 1
936.90 1
936.97 1
937.05 1
937.12 1
937.19 1
937.26 1
937.33 1
937.40 1
937.47 1
937.54 1
937.61 1
937.68 1
937.75 1
937.82 1
937.89 1
937.96 1
938.03 1
938.10 1
938.17 1
938.24 1
938.31 1
938.38 1
938.45 1
938.52 1
938.59 1
938.66 1
938.73 1
938.80 1
938.87 1
938.94 1
939.01 1
939.08 1
939.15 1
939.22 1
939.29 1
939.36 1
939.43 1
939.50 1
939.57 1
939.64 1
939.71 1
939.78 1
939.86 1
939.93 1
940.00 1
940.07 1
940.14 1
940.21 1
940.28 1
940.35 1
940.42 1
940.49 1
940.56 1
940.63 1
940.70 1
940.77 1
940.84 1
940.91 1
940.98 1
941.05 1
941.12 1
941.19 1
941.26 1
941.33 1
941.40 1
941.47 1
941.54 1
941.61 1
941.68 1
941.75 1
941.82 1
941.89 1
941.97 1
942.04 1
942.11 1
942.18 1
942.25 1
942.32 1
942.39 1
942.46 1
942.53 1
942.60 1
942.67 1
942.74 1
942.81 1
942.88 1
942.95 1
943.02 1
943.09 1
943.16 1
943.23 1
943.30 1
943.37 1
943.44 1
943.51 1
943.58 1
943.66 1
943.73 1
943.80 1
943.87 1
943.94 1
944.01 1
944.08 1
944.15 1
944.22 1
944.29 1
944.36 1
944.43 1
944.50 1
944.57 1
944.64 1
944.71 1
944.78 1
944.85 1
944.92 1
944.99 1
945.06 1
945.14 1
945.21 1
945.28 1
945.35 1
945.42 1
945.49 1
945.56 1
945.63 1
945.70 1
945.77 1
945.84 1
945.91 1
945.98 1
946.05 1
946.12 1
946.19 1
946.26 1
946.33 1
946.40 1
946.47 1
946.55 1
946.62 1
946.69 1
946.76 1
946.83 1
946.90 1
946.97 1
947.04 1
947.11 1
947.18 1
947.25 1
947.32 1
947.39 1
947.46 1
947.53 1
947.60 1
947.67 1
947.75 1
947.82 1
947.89 1
947.96 1
948.03 1
948.10 1
948.17 1
948.24 1
948.31 1
948.38 1
948.45 1
948.52 1
948.59 1
948.66 1
948.73 1
948.80 1
948.88 1
948.95 1
949.02 1
949.09 1
949.16 1
949.23 1
949.30 1
949.37 1
949.44 1
949.51 1
949.58 1
949.65 1
949.72 1
949.79 1
949.86 1
949.93 1
950.01 1
950.08 1
950.15 1
950.22 1
950.29 1
950.36 1
950.43 1
950.50 1
950.57 1
950.64 1
950.71 1
950.78 1
950.85 1
950.92 1
951.00 1
951.07 1
951.14 1
951.21 1
951.28 1
951.35 1
951.42 1
951.49 1
951.56 1
951.63 1
951.70 1
951.77 1
951.84 1
951.91 1
951.99 1
952.06 1
952.13 1
952.20 1
952.27 1
952.34 1
952.41 1
952.48 1
952.55 1
952.62 1
952.69 1
952.76 1
952.83 1
952.91 1
952.98 1
953.05 1
953.12 1
953.19 1
953.26 1
953.33 1
953.40 1
953.47 1
953.54 1
953.61 1
953.68 1
953.76 1
953.83 1
953.90 1
953.97 1
954.04 1
954.11 1
954.18 1
954.25 1
954.32 1
954.39 1
954.46 1
954.53 1
954.61 1
954.68 1
954.75 1
954.82 1
954.89 1
954.96 1
955.03 1
955.10 1
955.17 1
955.24 1
955.31 1
955.38 1
955.46 1
955.53 1
955.60 1
955.67 1
955.74 1
955.81 1
955.88 1
955.95 1
956.02 1
956.09 1
956.16 1
956.24 1
956.31 1
956.38 1
956.45 1
956.52 1
956.59 1
956.66 1
956.73 1
956.80 1
956.87 1
956.94 1
957.02 1
957.09 1
957.16 1
957.23 1
957.30 1
957.37 1
957.44 1
957.51 1
957.58 1
957.65 1
957.73 1
957.80 1
957.87 1
957.94 1
958.01 1
958.08 1
958.15 1
958.22 1
958.29 1
958.36 1
958.44 1
958.51 1
958.58 1
958.65 1
958.72 1
958.79 1
958.86 1
958.93 1
959.00 1
959.07 1
959.15 1
959.22 1
959.29 1
959.36 1
959.43 1
959.50 1
959.57 1
959.64 1
959.71 1
959.78 1
959.86 1
959.93 1
960.00 1
960.07 1
960.14 1
960.21 1
960.28 1
960.35 1
960.42 1
960.49 1
960.57 1
960.64 1
960.71 1
960.78 1
960.85 1
960.92 1
960.99 1
961.06 1
961.13 1
961.21 1
961.28 1
961.35 1
961.42 1
961.49 1
961.56 1
961.63 1
961.70 1
961.77 1
961.85 1
961.92 1
961.99 1
962.06 1
962.13 1
962.20 1
962.27 1
962.34 1
962.41 1
962.49 1
962.56 1
962.63 1
962.70 1
962.77 1
962.84 1
962.91 1
962.98 1
963.06 1
963.13 1
963.20 1
963.27 1
963.34 1
963.41 1
963.48 1
963.55 1
963.62 1
963.70 1
963.77 1
963.84 1
963.91 1
963.98 1
964.05 1
964.12 1
964.19 1
964.27 1
964.34 1
964.41 1
964.48 1
964.55 1
964.62 1
964.69 1
964.76 1
964.84 1
964.91 1
964.98 1
965.05 1
965.12 1
965.19 1
965.26 1
965.33 1
965.40 1
965.48 1
965.55 1
965.62 1
965.69 1
965.76 1
965.83 1
965.90 1
965.98 1
966.05 1
966.12 1
966.19 1
966.26 1
966.33 1
966.40 1
966.47 1
966.55 1
966.62 1
966.69 1
966.76 1
966.83 1
966.90 1
966.97 1
967.04 1
967.12 1
967.19 1
967.26 1
967.33 1
967.40 1
967.47 1
967.54 1
967.61 1
967.69 1
967.76 1
967.83 1
967.90 1
967.97 1
968.04 1
968.11 1
968.19 1
968.26 1
968.33 1
968.40 1
968.47 1
968.54 1
968.61 1
968.69 1
968.76 1
968.83 1
968.90 1
968.97 1
969.04 1
969.11 1
969.18 1
969.26 1
969.33 1
969.40 1
969.47 1
969.54 1
969.61 1
969.68 1
969.76 1
969.83 1
969.90 1
969.97 1
970.04 1
970.11 1
970.18 1
970.26 1
970.33 1
970.40 1
970.47 1
970.54 1
970.61 1
970.68 1
970.76 1
970.83 1
970.90 1
970.97 1
971.04 1
971.11 1
971.18 1
971.26 1
971.33 1
971.40 1
971.47 1
971.54 1
971.61 1
971.69 1
971.76 1
971.83 1
971.90 1
971.97 1
972.04 1
972.11 1
972.19 1
972.26 1
972.33 1
972.40 1
972.47 1
972.54 1
972.61 1
972.69 1
972.76 1
972.83 1
972.90 1
972.97 1
973.04 1
973.12 1
973.19 1
973.26 1
973.33 1
973.40 1
973.47 1
973.54 1
973.62 1
973.69 1
973.76 1
973.83 1
973.90 1
973.97 1
974.05 1
974.12 1
974.19 1
974.26 1
974.33 1
974.40 1
974.47 1
974.55 0
974.62 0
974.69 0
974.76 0
974.83 0
974.90 0
974.98 0
975.05 0
975.12 0
975.19 0
975.26 0
975.33 0
975.41 0
975.48 0
975.55 0
975.62 0
975.69 0
975.76 0
975.84 0
975.91 0
975.98 0
976.05 0
976.12 0
976.19 0
976.27 0
976.34 0
976.41 0
976.48 0
976.55 0
976.62 0
976.70 0
976.77 0
976.84 0
976.91 0
976.98 0
977.05 0
977.13 0
977.20 0
977.27 0
977.34 0
977.41 1
977.48 1
977.56 1
977.63 1
977.70 1
977.77 1
977.84 1
977.91 1
977.99 1
978.06 1
978.13 1
978.20 1
978.27 1
978.34 1
978.42 1
978.49 1
978.56 1
978.63 1
978.70 0
978.77 0
978.85 0
978.92 0
978.99 0
979.06 0
979.13 0
979.21 0
979.28 0
979.35 0
979.42 0
979.49 0
979.56 0
979.64 0
979.71 0
979.78 0
979.85 0
979.92 0
979.99 0
980.07 0
980.14 0
980.21 0
980.28 1
980.35 1
980.43 1
980.50 1
980.57 1
980.64 1
980.71 1
980.78 1
980.86 0
980.93 0
981.00 0
981.07 0
981.14 0
981.22 0
981.29 0
981.36 0
981.43 0
981.50 0
981.57 0
981.65 0
981.72 0
981.79 0
981.86 0
981.93 0
982.01 0
982.08 0
982.15 1
982.22 1
982.29 1
982.36 1
982.44 1
982.51 1
982.58 1
982.65 0
982.72 0
982.80 0
982.87 0
982.94 0
983.01 0
983.08 0
983.16 0
983.23 0
983.30 0
983.37 0
983.44 0
983.52 0
983.59 0
983.66 0
983.73 0
983.80 0
983.87 0
983.95 0
984.02 0
984.09 0
984.16 0
984.23 0
984.31 0
984.38 1
984.45 1
984.52 1
984.59 1
984.67 1
984.74 1
984.81 0
984.88 0
984.95 0
985.03 0
985.10 0
985.17 0
985.24 0
985.31 1
985.39 1
985.46 1
985.53 1
985.60 1
985.67 1
985.75 1
985.82 1
985.89 1
985.96 1
986.03 1
986.11 1
986.18 1
986.25 1
986.32 1
986.39 1
986.47 1
986.54 1
986.61 1
986.68 1
986.75 0
986.83 0
986.90 0
986.97 0
987.04 0
987.11 0
987.19 0
987.26 0
987.33 0
987.40 0
987.47 0
987.55 0
987.62 0
987.69 0
987.76 0
987.83 0
987.91 0
987.98 0
988.05 1
988.12 1
988.20 1
988.27 1
988.34 0
988.41 0
988.48 0
988.56 0
988.63 0
988.70 0
988.77 0
988.84 0
988.92 1
988.99 1
989.06 1
989.13 0
989.20 0
989.28 0
989.35 0
989.42 0
989.49 0
989.57 0
989.64 0
989.71 0
989.78 0
989.85 0
989.93 0
990.00 0
990.07 0
990.14 0
990.21 0
990.29 0
990.36 0
990.43 0
990.50 0
990.58 0
990.65 0
990.72 0
990.79 0
990.86 0
990.94 0
991.01 0
991.08 0
991.15 0
991.23 0
991.30 1
991.37 1
991.44 1
991.51 1
991.59 1
991.66 1
991.73 1
991.80 1
991.88 1
991.95 1
992.02 1
992.09 1
992.16 1
992.24 0
992.31 0
992.38 0
992.45 0
992.53 0
992.60 0
992.67 0
992.74 0
992.81 0
992.89 0
992.96 0
993.03 0
993.10 0
993.18 0
993.25 0
993.32 0
993.39 0
993.46 0
993.54 0
993.61 0
993.68 0
993.75 0
993.83 0
993.90 0
993.97 0
994.04 0
994.12 0
994.19 0
994.26 0
994.33 0
994.40 0
994.48 0
994.55 0
994.62 0
994.69 0
994.77 0
994.84 0
994.91 0
994.98 0
995.06 0
995.13 0
995.20 0
995.27 0
995.34 0
995.42 0
995.49 0
995.56 0
995.63 0
995.71 0
995.78 0
995.85 0
995.92 0
996.00 0
996.07 0
996.14 1
996.21 1
996.29 1
996.36 1
996.43 1
996.50 1
996.57 1
996.65 1
996.72 1
996.79 1
996.86 1
996.94 1
997.01 1
997.08 1
997.15 1
997.23 1
997.30 1
997.37 1
997.44 1
997.52 1
997.59 0
997.66 0
997.73 0
997.81 0
997.88 0
997.95 1
998.02 1
998.10 1
998.17 0
998.24 0
998.31 0
998.39 0
998.46 0
998.53 0
998.60 0
998.68 0
998.75 0
998.82 0
998.89 0
998.97 1
999.04 0
999.11 0
999.18 0
999.26 0
999.33 0
999.40 0
999.47 0
999.55 0
999.62 0
999.69 0
999.76 0
999.84 0
999.91 0
999.98 0
1000.05 0
1000.13 0
1000.20 0
1000.27 0
1000.34 1
1000.42 1
1000.49 1
1000.56 1
1000.63 1
1000.71 1
1000.78 1
1000.85 1
1000.92 1
1001.00 0
1001.07 0
1001.14 0
1001.21 0
1001.29 0
1001.36 0
1001.43 0
1001.50 0
1001.58 0
1001.65 0
1001.72 0
1001.79 0
1001.87 0
1001.94 1
1002.01 1
1002.08 1
1002.16 1
1002.23 1
1002.30 1
1002.37 1
1002.45 1
1002.52 1
1002.59 0
1002.67 0
1002.74 0
1002.81 0
1002.88 0
1002.96 0
1003.03 0
1003.10 0
1003.17 0
1003.25 0
1003.32 0
1003.39 0
1003.46 0
1003.54 0
1003.61 0
1003.68 0
1003.75 0
1003.83 0
1003.90 1
1003.97 1
1004.05 1
1004.12 1
1004.19 1
1004.26 1
1004.34 1
1004.41 1
1004.48 0
1004.55 0
1004.63 0
1004.70 0
1004.77 0
1004.84 0
1004.92 0
1004.99 0
1005.06 0
1005.14 0
1005.21 0
1005.28 1
1005.35 1
1005.43 1
1005.50 0
1005.57 0
1005.64 0
1005.72 0
1005.79 0
1005.86 0
1005.94 0
1006.01 0
1006.08 1
1006.15 1
1006.23 1
1006.30 1
1006.37 1
1006.44 1
1006.52 1
1006.59 1
1006.66 1
1006.74 1
1006.81 1
1006.88 1
1006.95 1
1007.03 1
1007.10 1
1007.17 0
1007.24 0
1007.32 0
1007.39 0
1007.46 1
1007.54 1
1007.61 1
1007.68 0
1007.75 0
1007.83 0
1007.90 0
1007.97 1
1008.05 1
1008.12 1
1008.19 1
1008.26 1
1008.34 1
1008.41 1
1008.48 1
1008.56 0
1008.63 0
1008.70 0
1008.77 0
1008.85 0
1008.92 0
1008.99 0
1009.07 0
1009.14 1
1009.21 1
1009.28 1
1009.36 1
1009.43 1
1009.50 1
1009.58 1
1009.65 1
1009.72 1
1009.79 1
1009.87 1
1009.94 1
1010.01 1
1010.09 1
1010.16 1
1010.23 1
1010.30 1
1010.38 1
1010.45 1
1010.52 0
1010.60 0
1010.67 0
1010.74 0
1010.81 0
1010.89 0
1010.96 0
1011.03 0
1011.11 0
1011.18 0
1011.25 0
1011.32 0
1011.40 0
1011.47 0
1011.54 0
1011.62 0
1011.69 0
1011.76 0
1011.84 0
1011.91 0
1011.98 0
1012.05 0
1012.13 0
1012.20 1
1012.27 1
1012.35 1
1012.42 1
1012.49 1
1012.56 1
1012.64 1
1012.71 1
1012.78 1
1012.86 1
1012.93 1
1013.00 1
1013.08 1
1013.15 1
1013.22 1
1013.29 1
1013.37 1
1013.44 1
1013.51 1
1013.59 1
1013.66 1
1013.73 1
1013.81 1
1013.88 1
1013.95 1
1014.02 2
1014.10 2
1014.17 2
1014.24 2
1014.32 2
1014.39 1
1014.46 1
1014.54 1
1014.61 1
1014.68 1
1014.75 1
1014.83 1
1014.90 1
1014.97 1
1015.05 1
1015.12 1
1015.19 1
1015.27 1
1015.34 1
1015.41 1
1015.49 0
1015.56 0
1015.63 0
1015.70 0
1015.78 0
1015.85 0
1015.92 0
1016.00 0
1016.07 1
1016.14 1
1016.22 1
1016.29 1
1016.36 1
1016.44 1
1016.51 1
1016.58 1
1016.66 0
1016.73 0
1016.80 0
1016.87 0
1016.95 0
1017.02 0
1017.09 0
1017.17 0
1017.24 0
1017.31 0
1017.39 0
1017.46 0
1017.53 0
1017.61 0
1017.68 0
1017.75 0
1017.83 0
1017.90 0
1017.97 0
1018.04 0
1018.12 0
1018.19 0
1018.26 0
1018.34 1
1018.41 0
1018.48 0
1018.56 0
1018.63 0
1018.70 0
1018.78 0
1018.85 0
1018.92 0
1019.00 1
1019.07 1
1019.14 1
1019.22 1
1019.29 1
1019.36 1
1019.44 1
1019.51 1
1019.58 1
1019.66 1
1019.73 1
1019.80 1
1019.87 1
1019.95 1
1020.02 1
1020.09 1
1020.17 1
1020.24 1
1020.31 0
1020.39 0
1020.46 1
1020.53 1
1020.61 1
1020.68 1
1020.75 1
1020.83 1
1020.90 1
1020.97 1
1021.05 1
1021.12 1
1021.19 1
1021.27 2
1021.34 2
1021.41 2
1021.49 2
1021.56 2
1021.63 1
1021.71 1
1021.78 1
1021.85 1
1021.93 1
1022.00 1
1022.07 1
1022.15 1
1022.22 0
1022.29 0
1022.37 0
1022.44 0
1022.51 0
1022.59 1
1022.66 1
1022.73 1
1022.81 1
1022.88 1
1022.95 1
1023.03 2
1023.10 2
1023.17 2
1023.25 1
1023.32 1
1023.39 1
1023.47 1
1023.54 1
1023.61 1
1023.69 0
1023.76 0
1023.83 0
1023.91 0
1023.98 0
1024.05 0
1024.13 0
1024.20 0
1024.27 0
1024.35 1
1024.42 1
1024.49 1
1024.57 1
1024.64 1
1024.71 1
1024.79 0
1024.86 0
1024.93 0
1025.01 0
1025.08 0
1025.15 0
1025.23 0
1025.30 0
1025.37 0
1025.45 0
1025.52 0
1025.59 0
1025.67 0
1025.74 0
1025.82 0
1025.89 0
1025.96 0
1026.04 0
1026.11 0
1026.18 0
1026.26 1
1026.33 1
1026.40 1
1026.48 1
1026.55 1
1026.62 1
1026.70 1
1026.77 1
1026.84 1
1026.92 1
1026.99 1
1027.06 1
1027.14 1
1027.21 1
1027.28 1
1027.36 1
1027.43 0
1027.51 0
1027.58 1
1027.65 1
1027.73 1
1027.80 1
1027.87 1
1027.95 1
1028.02 1
1028.09 1
1028.17 1
1028.24 0
1028.31 0
1028.39 0
1028.46 0
1028.53 0
1028.61 1
1028.68 1
1028.76 1
1028.83 1
1028.90 1
1028.98 1
1029.05 1
1029.12 1
1029.20 1
1029.27 1
1029.34 1
1029.42 1
1029.49 1
1029.56 1
1029.64 1
1029.71 1
1029.79 1
1029.86 1
1029.93 1
1030.01 1
1030.08 1
1030.15 1
1030.23 2
1030.30 2
1030.37 2
1030.45 2
1030.52 1
1030.59 1
1030.67 1
1030.74 1
1030.82 1
1030.89 1
1030.96 1
1031.04 0
1031.11 0
1031.18 0
1031.26 0
1031.33 0
1031.40 1
1031.48 1
1031.55 1
1031.63 1
1031.70 1
1031.77 1
1031.85 1
1031.92 1
1031.99 0
1032.07 0
1032.14 0
1032.21 0
1032.29 0
1032.36 1
1032.44 1
1032.51 1
1032.58 2
1032.66 2
1032.73 2
1032.80 2
1032.88 2
1032.95 2
1033.03 2
1033.10 2
1033.17 1
1033.25 1
1033.32 1
1033.39 1
1033.47 1
1033.54 0
1033.62 0
1033.69 0
1033.76 0
1033.84 0
1033.91 0
1033.98 0
1034.06 1
1034.13 1
1034.20 1
1034.28 1
1034.35 1
1034.43 1
1034.50 1
1034.57 1
1034.65 1
1034.72 1
1034.80 1
1034.87 1
1034.94 2
1035.02 2
1035.09 2
1035.16 2
1035.24 2
1035.31 2
1035.39 2
1035.46 2
1035.53 2
1035.61 2
1035.68 2
1035.75 2
1035.83 2
1035.90 2
1035.98 3
1036.05 3
1036.12 3
1036.20 3
1036.27 3
1036.34 3
1036.42 2
1036.49 2
1036.57 2
1036.64 2
1036.71 2
1036.79 2
1036.86 2
1036.94 2
1037.01 2
1037.08 2
1037.16 3
1037.23 3
1037.30 3
1037.38 3
1037.45 2
1037.53 2
1037.60 1
1037.67 1
1037.75 1
1037.82 1
1037.90 1
1037.97 1
1038.04 1
1038.12 1
1038.19 1
1038.26 1
1038.34 0
1038.41 0
1038.49 0
1038.56 1
1038.63 1
1038.71 1
1038.78 1
1038.86 1
1038.93 1
1039.00 0
1039.08 0
1039.15 0
1039.23 0
1039.30 0
1039.37 1
1039.45 1
1039.52 2
1039.60 2
1039.67 2
1039.74 2
1039.82 2
1039.89 1
1039.97 0
1040.04 0
1040.11 0
1040.19 0
1040.26 0
1040.33 0
1040.41 0
1040.48 0
1040.56 0
1040.63 0
1040.70 0
1040.78 1
1040.85 1
1040.93 1
1041.00 1
1041.07 1
1041.15 1
1041.22 2
1041.30 2
1041.37 2
1041.44 2
1041.52 2
1041.59 2
1041.67 2
1041.74 1
1041.81 1
1041.89 0
1041.96 0
1042.04 0
1042.11 0
1042.18 0
1042.26 1
1042.33 1
1042.41 1
1042.48 1
1042.55 1
1042.63 1
1042.70 0
1042.78 0
1042.85 0
1042.93 0
1043.00 0
1043.07 0
1043.15 0
1043.22 0
1043.30 0
1043.37 0
1043.44 0
1043.52 1
1043.59 1
1043.67 2
1043.74 2
1043.81 3
1043.89 3
1043.96 3
1044.04 3
1044.11 3
1044.18 2
1044.26 2
1044.33 1
1044.41 1
1044.48 1
1044.56 1
1044.63 1
1044.70 2
1044.78 2
1044.85 2
1044.93 2
1045.00 1
1045.07 1
1045.15 0
1045.22 0
1045.30 0
1045.37 0
1045.44 0
1045.52 1
1045.59 1
1045.67 1
1045.74 2
1045.82 2
1045.89 1
1045.96 1
1046.04 1
1046.11 1
1046.19 1
1046.26 1
1046.33 1
1046.41 1
1046.48 1
1046.56 1
1046.63 0
1046.71 0
1046.78 0
1046.85 0
1046.93 0
1047.00 0
1047.08 0
1047.15 0
1047.22 1
1047.30 1
1047.37 2
1047.45 3
1047.52 3
1047.60 4
1047.67 4
1047.74 4
1047.82 4
1047.89 4
1047.97 5
1048.04 5
1048.12 5
1048.19 5
1048.26 5
1048.34 4
1048.41 4
1048.49 3
1048.56 2
1048.64 2
1048.71 1
1048.78 1
1048.86 1
1048.93 1
1049.01 1
1049.08 1
1049.16 1
1049.23 1
1049.30 1
1049.38 1
1049.45 1
1049.53 1
1049.60 1
1049.68 1
1049.75 1
1049.82 2
1049.90 3
1049.97 3
1050.05 4
1050.12 4
1050.20 4
1050.27 4
1050.34 4
1050.42 4
1050.49 4
1050.57 4
1050.64 4
1050.72 4
1050.79 4
1050.86 4
1050.94 4
1051.01 4
1051.09 4
1051.16 4
1051.24 4
1051.31 4
1051.38 3
1051.46 3
1051.53 3
1051.61 3
1051.68 2
1051.76 2
1051.83 1
1051.91 1
1051.98 0
1052.05 0
1052.13 0
1052.20 0
1052.28 0
1052.35 0
1052.43 0
1052.50 0
1052.57 0
1052.65 0
1052.72 0
1052.80 0
1052.87 0
1052.95 0
1053.02 1
1053.10 1
1053.17 2
1053.24 2
1053.32 2
1053.39 2
1053.47 1
1053.54 1
1053.62 1
1053.69 1
1053.77 1
1053.84 2
1053.91 2
1053.99 2
1054.06 1
1054.14 1
1054.21 1
1054.29 1
1054.36 0
1054.44 0
1054.51 0
1054.58 0
1054.66 0
1054.73 1
1054.81 1
1054.88 1
1054.96 2
1055.03 2
1055.11 3
1055.18 3
1055.25 3
1055.33 3
1055.40 2
1055.48 1
1055.55 1
1055.63 0
1055.70 0
1055.78 0
1055.85 0
1055.93 0
1056.00 0
1056.07 0
1056.15 0
1056.22 1
1056.30 2
1056.37 2
1056.45 3
1056.52 3
1056.60 3
1056.67 3
1056.74 2
1056.82 2
1056.89 3
1056.97 3
1057.04 4
1057.12 4
1057.19 5
1057.27 5
1057.34 5
1057.42 5
1057.49 5
1057.57 5
1057.64 5
1057.71 5
1057.79 5
1057.86 5
1057.94 5
1058.01 5
1058.09 5
1058.16 5
1058.24 4
1058.31 4
1058.39 4
1058.46 3
1058.53 3
1058.61 3
1058.68 3
1058.76 3
1058.83 3
1058.91 3
1058.98 4
1059.06 4
1059.13 4
1059.21 4
1059.28 5
1059.36 5
1059.43 6
1059.50 7
1059.58 7
1059.65 8
1059.73 8
1059.80 8
1059.88 7
1059.95 7
1060.03 6
1060.10 6
1060.18 5
1060.25 5
1060.33 5
1060.40 5
1060.48 5
1060.55 5
1060.62 5
1060.70 5
1060.77 5
1060.85 5
1060.92 4
1061.00 4
1061.07 3
1061.15 2
1061.22 2
1061.30 2
1061.37 3
1061.45 4
1061.52 5
1061.60 6
1061.67 7
1061.75 7
1061.82 7
1061.89 6
1061.97 5
1062.04 4
1062.12 2
1062.19 1
1062.27 0
1062.34 0
1062.42 0
1062.49 0
1062.57 0
1062.64 1
1062.72 1
1062.79 2
1062.87 2
1062.94 3
1063.02 3
1063.09 2
1063.17 2
1063.24 2
1063.32 2
1063.39 2
1063.46 2
1063.54 2
1063.61 2
1063.69 1
1063.76 1
1063.84 0
1063.91 0
1063.99 0
1064.06 0
1064.14 0
1064.21 0
1064.29 0
1064.36 0
1064.44 1
1064.51 2
1064.59 3
1064.66 4
1064.74 4
1064.81 5
1064.89 5
1064.96 5
1065.04 5
1065.11 5
1065.19 5
1065.26 5
1065.33 5
1065.41 4
1065.48 4
1065.56 3
1065.63 2
1065.71 2
1065.78 1
1065.86 1
1065.93 1
1066.01 2
1066.08 2
1066.16 2
1066.23 2
1066.31 1
1066.38 1
1066.46 1
1066.53 0
1066.61 0
1066.68 0
1066.76 0
1066.83 0
1066.91 0
1066.98 1
1067.06 3
1067.13 4
1067.21 6
1067.28 8
1067.36 9
1067.43 9
1067.51 9
1067.58 8
1067.66 7
1067.73 6
1067.81 5
1067.88 5
1067.96 5
1068.03 5
1068.11 5
1068.18 5
1068.26 5
1068.33 5
1068.41 5
1068.48 5
1068.56 4
1068.63 4
1068.71 4
1068.78 3
1068.86 3
1068.93 3
1069.01 3
1069.08 4
1069.16 5
1069.23 5
1069.31 6
1069.38 6
1069.46 5
1069.53 5
1069.61 4
1069.68 3
1069.76 2
1069.83 1
1069.91 1
1069.98 1
1070.06 2
1070.13 2
1070.21 3
1070.28 3
1070.36 3
1070.43 4
1070.51 4
1070.58 4
1070.66 3
1070.73 3
1070.81 3
1070.88 3
1070.96 2
1071.03 2
1071.11 2
1071.18 2
1071.26 2
1071.33 2
1071.41 2
1071.48 2
1071.56 1
1071.63 1
1071.71 0
1071.78 0
1071.86 0
1071.93 0
1072.01 0
1072.08 1
1072.16 1
1072.23 2
1072.31 2
1072.38 2
1072.46 3
1072.53 3
1072.61 4
1072.68 4
1072.76 4
1072.83 4
1072.91 3
1072.98 3
1073.06 2
1073.13 2
1073.21 1
1073.28 1
1073.36 1
1073.43 1
1073.51 1
1073.58 1
1073.66 1
1073.73 1
1073.81 1
1073.88 2
1073.96 2
1074.03 4
1074.11 5
1074.19 7
1074.26 8
1074.34 10
1074.41 11
1074.49 12
1074.56 12
1074.64 12
1074.71 12
1074.79 11
1074.86 10
1074.94 9
1075.01 9
1075.09 9
1075.16 9
1075.24 9
1075.31 9
1075.39 9
1075.46 9
1075.54 8
1075.61 7
1075.69 6
1075.76 5
1075.84 4
1075.91 4
1075.99 3
1076.06 2
1076.14 1
1076.22 0
1076.29 0
1076.37 0
1076.44 0
1076.52 0
1076.59 0
1076.67 0
1076.74 0
1076.82 0
1076.89 0
1076.97 0
1077.04 1
1077.12 2
1077.19 3
1077.27 3
1077.34 4
1077.42 5
1077.49 5
1077.57 6
1077.65 6
1077.72 5
1077.80 5
1077.87 4
1077.95 3
1078.02 2
1078.10 2
1078.17 2
1078.25 3
1078.32 4
1078.40 4
1078.47 5
1078.55 5
1078.62 5
1078.70 4
1078.77 4
1078.85 3
1078.93 3
1079.00 2
1079.08 2
1079.15 3
1079.23 3
1079.30 4
1079.38 5
1079.45 5
1079.53 6
1079.60 7
1079.68 7
1079.75 8
1079.83 9
1079.90 9
1079.98 10
1080.06 11
1080.13 12
1080.21 12
1080.28 12
1080.36 12
1080.43 11
1080.51 10
1080.58 9
1080.66 8
1080.73 6
1080.81 5
1080.88 4
1080.96 3
1081.04 2
1081.11 2
1081.19 2
1081.26 2
1081.34 3
1081.41 3
1081.49 4
1081.56 5
1081.64 5
1081.71 6
1081.79 6
1081.86 6
1081.94 5
1082.02 5
1082.09 4
1082.17 4
1082.24 3
1082.32 3
1082.39 3
1082.47 2
1082.54 2
1082.62 2
1082.69 1
1082.77 1
1082.85 1
1082.92 0
1083.00 0
1083.07 0
1083.15 0
1083.22 0
1083.30 0
1083.37 0
1083.45 0
1083.52 0
1083.60 0
1083.68 0
1083.75 1
1083.83 2
1083.90 3
1083.98 4
1084.05 4
1084.13 4
1084.20 4
1084.28 4
1084.36 4
1084.43 4
1084.51 4
1084.58 4
1084.66 4
1084.73 4
1084.81 4
1084.88 3
1084.96 3
1085.04 3
1085.11 3
1085.19 4
1085.26 4
1085.34 4
1085.41 5
1085.49 5
1085.56 5
1085.64 6
1085.71 6
1085.79 6
1085.87 6
1085.94 6
1086.02 6
1086.09 5
1086.17 5
1086.24 5
1086.32 4
1086.40 4
1086.47 4
1086.55 4
1086.62 4
1086.70 4
1086.77 4
1086.85 5
1086.92 5
1087.00 5
1087.08 5
1087.15 5
1087.23 5
1087.30 4
1087.38 4
1087.45 3
1087.53 3
1087.60 3
1087.68 3
1087.76 4
1087.83 3
1087.91 3
1087.98 3
1088.06 3
1088.13 4
1088.21 4
1088.29 5
1088.36 6
1088.44 7
1088.51 8
1088.59 9
1088.66 10
1088.74 11
1088.82 11
1088.89 11
1088.97 11
1089.04 10
1089.12 10
1089.19 8
1089.27 7
1089.34 6
1089.42 5
1089.50 5
1089.57 5
1089.65 6
1089.72 8
1089.80 9
1089.87 10
1089.95 10
1090.03 11
1090.10 10
1090.18 9
1090.25 8
1090.33 7
1090.40 7
1090.48 6
1090.56 7
1090.63 8
1090.71 9
1090.78 11
1090.86 12
1090.93 13
1091.01 14
1091.09 14
1091.16 14
1091.24 14
1091.31 14
1091.39 14
1091.47 13
1091.54 13
1091.62 13
1091.69 13
1091.77 13
1091.84 12
1091.92 12
1092.00 12
1092.07 12
1092.15 13
1092.22 13
1092.30 13
1092.37 13
1092.45 13
1092.53 13
1092.60 13
1092.68 13
1092.75 13
1092.83 14
1092.90 15
1092.98 16
1093.06 17
1093.13 18
1093.21 19
1093.28 19
1093.36 19
1093.44 19
1093.51 19
1093.59 19
1093.66 19
1093.74 19
1093.81 18
1093.89 17
1093.97 16
1094.04 15
1094.12 14
1094.19 13
1094.27 12
1094.35 11
1094.42 10
1094.50 9
1094.57 9
1094.65 9
1094.73 9
1094.80 9
1094.88 10
1094.95 10
1095.03 10
1095.10 10
1095.18 9
1095.26 8
1095.33 7
1095.41 6
1095.48 5
1095.56 3
1095.64 2
1095.71 0
1095.79 0
1095.86 0
1095.94 0
1096.02 0
1096.09 0
1096.17 0
1096.24 0
1096.32 0
1096.39 1
1096.47 3
1096.55 4
1096.62 5
1096.70 7
1096.77 9
1096.85 11
1096.93 13
1097.00 14
1097.08 14
1097.15 14
1097.23 13
1097.31 12
1097.38 10
1097.46 9
1097.53 8
1097.61 7
1097.69 7
1097.76 7
1097.84 7
1097.91 7
1097.99 7
1098.07 8
1098.14 8
1098.22 8
1098.29 8
1098.37 7
1098.45 6
1098.52 5
1098.60 4
1098.67 3
1098.75 2
1098.83 2
1098.90 1
1098.98 1
1099.05 1
1099.13 2
1099.21 2
1099.28 3
1099.36 3
1099.43 4
1099.51 5
1099.59 5
1099.66 6
1099.74 7
1099.81 8
1099.89 8
1099.97 8
1100.04 7
1100.12 7
1100.19 6
1100.27 5
1100.35 4
1100.42 4
1100.50 3
1100.58 3
1100.65 3
1100.73 3
1100.80 3
1100.88 3
1100.96 3
1101.03 3
1101.11 4
1101.18 5
1101.26 6
1101.34 6
1101.41 7
1101.49 7
1101.56 7
1101.64 7
1101.72 6
1101.79 6
1101.87 5
1101.94 5
1102.02 4
1102.10 4
1102.17 3
1102.25 2
1102.33 1
1102.40 1
1102.48 1
1102.55 1
1102.63 2
1102.71 3
1102.78 4
1102.86 5
1102.93 6
1103.01 7
1103.09 7
1103.16 8
1103.24 8
1103.32 9
1103.39 10
1103.47 11
1103.54 11
1103.62 12
1103.70 12
1103.77 11
1103.85 11
1103.92 10
1104.00 10
1104.08 9
1104.15 9
1104.23 9
1104.31 9
1104.38 10
1104.46 11
1104.53 13
1104.61 14
1104.69 16
1104.76 18
1104.84 20
1104.92 21
1104.99 22
1105.07 22
1105.14 22
1105.22 21
1105.30 19
1105.37 18
1105.45 18
1105.53 18
1105.60 18
1105.68 18
1105.75 19
1105.83 20
1105.91 20
1105.98 21
1106.06 21
1106.14 21
1106.21 21
1106.29 20
1106.36 18
1106.44 16
1106.52 14
1106.59 11
1106.67 9
1106.75 7
1106.82 6
1106.90 5
1106.97 4
1107.05 4
1107.13 4
1107.20 5
1107.28 6
1107.36 7
1107.43 7
1107.51 7
1107.59 7
1107.66 6
1107.74 6
1107.81 5
1107.89 5
1107.97 6
1108.04 7
1108.12 9
1108.20 11
1108.27 12
1108.35 14
1108.42 15
1108.50 16
1108.58 16
1108.65 16
1108.73 15
1108.81 14
1108.88 13
1108.96 11
1109.04 10
1109.11 10
1109.19 9
1109.26 10
1109.34 11
1109.42 12
1109.49 13
1109.57 14
1109.65 14
1109.72 13
1109.80 13
1109.88 11
1109.95 10
1110.03 9
1110.10 9
1110.18 10
1110.26 11
1110.33 12
1110.41 13
1110.49 15
1110.56 15
1110.64 15
1110.72 14
1110.79 13
1110.87 11
1110.95 9
1111.02 7
1111.10 6
1111.17 6
1111.25 6
1111.33 6
1111.40 7
1111.48 7
1111.56 8
1111.63 8
1111.71 8
1111.79 7
1111.86 7
1111.94 6
1112.02 5
1112.09 5
1112.17 4
1112.25 4
1112.32 4
1112.40 5
1112.47 6
1112.55 7
1112.63 8
1112.70 9
1112.78 11
1112.86 12
1112.93 13
1113.01 13
1113.09 13
1113.16 12
1113.24 11
1113.32 11
1113.39 11
1113.47 12
1113.55 13
1113.62 15
1113.70 16
1113.78 17
1113.85 17
1113.93 17
1114.00 16
1114.08 15
1114.16 14
1114.23 13
1114.31 13
1114.39 13
1114.46 13
1114.54 13
1114.62 12
1114.69 12
1114.77 11
1114.85 10
1114.92 9
1115.00 9
1115.08 9
1115.15 9
1115.23 9
1115.31 9
1115.38 9
1115.46 9
1115.54 8
1115.61 8
1115.69 7
1115.77 7
1115.84 7
1115.92 7
1116.00 8
1116.07 10
1116.15 11
1116.23 13
1116.30 16
1116.38 18
1116.46 19
1116.53 21
1116.61 21
1116.69 22
1116.76 21
1116.84 21
1116.92 20
1116.99 19
1117.07 18
1117.15 17
1117.22 15
1117.30 14
1117.38 13
1117.45 12
1117.53 12
1117.61 12
1117.68 12
1117.76 13
1117.84 13
1117.91 13
1117.99 13
1118.07 12
1118.14 12
1118.22 12
1118.30 12
1118.37 13
1118.45 14
1118.53 16
1118.60 17
1118.68 17
1118.76 17
1118.83 16
1118.91 15
1118.99 14
1119.06 13
1119.14 13
1119.22 12
1119.29 12
1119.37 11
1119.45 11
1119.52 11
1119.60 11
1119.68 11
1119.75 12
1119.83 14
1119.91 16
1119.98 18
1120.06 20
1120.14 21
1120.21 22
1120.29 22
1120.37 22
1120.44 20
1120.52 18
1120.60 15
1120.67 12
1120.75 10
1120.83 8
1120.90 7
1120.98 7
1121.06 7
1121.13 7
1121.21 8
1121.29 7
1121.36 7
1121.44 6
1121.52 5
1121.60 4
1121.67 4
1121.75 4
1121.83 5
1121.90 6
1121.98 7
1122.06 8
1122.13 8
1122.21 8
1122.29 8
1122.36 7
1122.44 6
1122.52 5
1122.59 5
1122.67 6
1122.75 7
1122.82 9
1122.90 11
1122.98 13
1123.05 14
1123.13 14
1123.21 15
1123.29 14
1123.36 14
1123.44 13
1123.52 12
1123.59 12
1123.67 12
1123.75 12
1123.82 12
1123.90 12
1123.98 13
1124.05 13
1124.13 13
1124.21 13
1124.28 13
1124.36 13
1124.44 14
1124.52 15
1124.59 16
1124.67 17
1124.75 17
1124.82 17
1124.90 16
1124.98 15
1125.05 13
1125.13 11
1125.21 9
1125.28 6
1125.36 4
1125.44 2
1125.52 0
1125.59 0
1125.67 0
1125.75 0
1125.82 0
1125.90 1
1125.98 2
1126.05 2
1126.13 3
1126.21 2
1126.28 2
1126.36 1
1126.44 0
1126.52 0
1126.59 0
1126.67 0
1126.75 0
1126.82 0
1126.90 0
1126.98 0
1127.05 0
1127.13 1
1127.21 1
1127.29 0
1127.36 0
1127.44 0
1127.52 1
1127.59 2
1127.67 4
1127.75 6
1127.82 8
1127.90 10
1127.98 12
1128.06 14
1128.13 15
1128.21 15
1128.29 15
1128.36 14
1128.44 13
1128.52 12
1128.59 11
1128.67 10
1128.75 9
1128.83 9
1128.90 9
1128.98 9
1129.06 9
1129.13 9
1129.21 9
1129.29 8
1129.37 8
1129.44 7
1129.52 7
1129.60 7
1129.67 7
1129.75 7
1129.83 8
1129.90 8
1129.98 9
1130.06 10
1130.14 11
1130.21 12
1130.29 13
1130.37 13
1130.44 14
1130.52 15
1130.60 16
1130.68 17
1130.75 17
1130.83 18
1130.91 19
1130.98 20
1131.06 22
1131.14 24
1131.22 26
1131.29 27
1131.37 29
1131.45 30
1131.52 31
1131.60 32
1131.68 31
1131.76 31
1131.83 30
1131.91 29
1131.99 28
1132.06 27
1132.14 27
1132.22 27
1132.30 27
1132.37 26
1132.45 25
1132.53 24
1132.60 22
1132.68 20
1132.76 18
1132.84 17
1132.91 17
1132.99 17
1133.07 17
1133.14 18
1133.22 18
1133.30 18
1133.38 18
1133.45 17
1133.53 16
1133.61 16
1133.68 15
1133.76 15
1133.84 15
1133.92 14
1133.99 14
1134.07 14
1134.15 13
1134.23 13
1134.30 13
1134.38 13
1134.46 13
1134.53 13
1134.61 13
1134.69 12
1134.77 12
1134.84 11
1134.92 11
1135.00 11
1135.07 11
1135.15 10
1135.23 10
1135.31 10
1135.38 10
1135.46 10
1135.54 11
1135.62 12
1135.69 14
1135.77 16
1135.85 18
1135.92 20
1136.00 22
1136.08 22
1136.16 23
1136.23 23
1136.31 23
1136.39 24
1136.47 25
1136.54 27
1136.62 29
1136.70 31
1136.78 33
1136.85 35
1136.93 36
1137.01 36
1137.08 35
1137.16 34
1137.24 31
1137.32 29
1137.39 26
1137.47 23
1137.55 22
1137.63 21
1137.70 22
1137.78 25
1137.86 28
1137.94 32
1138.01 34
1138.09 36
1138.17 35
1138.24 33
1138.32 29
1138.40 24
1138.48 20
1138.55 16
1138.63 14
1138.71 13
1138.79 12
1138.86 13
1138.94 13
1139.02 13
1139.10 13
1139.17 12
1139.25 12
1139.33 12
1139.41 13
1139.48 14
1139.56 16
1139.64 17
1139.72 18
1139.79 18
1139.87 17
1139.95 15
1140.02 12
1140.10 10
1140.18 7
1140.26 5
1140.33 2
1140.41 1
1140.49 0
1140.57 0
1140.64 0
1140.72 0
1140.80 0
1140.88 1
1140.95 1
1141.03 2
1141.11 2
1141.19 3
1141.26 2
1141.34 2
1141.42 1
1141.50 1
1141.57 1
1141.65 2
1141.73 3
1141.81 5
1141.88 6
1141.96 8
1142.04 9
1142.12 10
1142.19 11
1142.27 11
1142.35 12
1142.43 12
1142.50 12
1142.58 11
1142.66 10
1142.74 9
1142.81 7
1142.89 5
1142.97 3
1143.05 2
1143.12 1
1143.20 0
1143.28 0
1143.36 1
1143.43 1
1143.51 2
1143.59 2
1143.67 2
1143.74 2
1143.82 1
1143.90 1
1143.98 2
1144.05 2
1144.13 3
1144.21 3
1144.29 4
1144.36 4
1144.44 4
1144.52 4
1144.60 4
1144.68 4
1144.75 5
1144.83 7
1144.91 9
1144.99 11
1145.06 13
1145.14 14
1145.22 15
1145.30 16
1145.37 17
1145.45 18
1145.53 18
1145.61 19
1145.68 19
1145.76 18
1145.84 16
1145.92 14
1145.99 12
1146.07 9
1146.15 7
1146.23 6
1146.30 4
1146.38 4
1146.46 3
1146.54 3
1146.62 3
1146.69 3
1146.77 3
1146.85 3
1146.93 3
1147.00 3
1147.08 2
1147.16 2
1147.24 2
1147.31 3
1147.39 4
1147.47 5
1147.55 7
1147.63 9
1147.70 11
1147.78 13
1147.86 14
1147.94 15
1148.01 15
1148.09 15
1148.17 15
1148.25 15
1148.32 14
1148.40 14
1148.48 14
1148.56 14
1148.64 14
1148.71 15
1148.79 15
1148.87 16
1148.95 17
1149.02 17
1149.10 16
1149.18 16
1149.26 15
1149.33 14
1149.41 13
1149.49 11
1149.57 11
1149.65 10
1149.72 10
1149.80 10
1149.88 10
1149.96 11
1150.03 11
1150.11 11
1150.19 11
1150.27 10
1150.35 9
1150.42 8
1150.50 8
1150.58 8
1150.66 8
1150.73 8
1150.81 7
1150.89 7
1150.97 6
1151.05 4
1151.12 2
1151.20 1
1151.28 0
1151.36 0
1151.43 0
1151.51 0
1151.59 1
1151.67 3
1151.75 4
1151.82 6
1151.90 7
1151.98 8
1152.06 10
1152.14 12
1152.21 15
1152.29 19
1152.37 22
1152.45 26
1152.52 30
1152.60 33
1152.68 36
1152.76 37
1152.84 38
1152.91 39
1152.99 39
1153.07 39
1153.15 38
1153.23 38
1153.30 36
1153.38 34
1153.46 32
1153.54 29
1153.61 26
1153.69 24
1153.77 22
1153.85 22
1153.93 22
1154.00 23
1154.08 24
1154.16 25
1154.24 26
1154.32 26
1154.39 26
1154.47 26
1154.55 26
1154.63 26
1154.71 25
1154.78 24
1154.86 23
1154.94 21
1155.02 19
1155.09 18
1155.17 16
1155.25 16
1155.33 15
1155.41 15
1155.48 15
1155.56 14
1155.64 13
1155.72 13
1155.80 12
1155.87 11
1155.95 11
1156.03 12
1156.11 14
1156.19 16
1156.26 19
1156.34 21
1156.42 21
1156.50 21
1156.58 20
1156.65 17
1156.73 15
1156.81 13
1156.89 11
1156.97 11
1157.04 11
1157.12 12
1157.20 13
1157.28 14
1157.36 15
1157.43 15
1157.51 14
1157.59 13
1157.67 11
1157.75 9
1157.82 7
1157.90 5
1157.98 3
1158.06 2
1158.14 2
1158.21 3
1158.29 4
1158.37 6
1158.45 7
1158.53 8
1158.60 8
1158.68 9
1158.76 9
1158.84 8
1158.92 8
1159.00 7
1159.07 6
1159.15 5
1159.23 4
1159.31 3
1159.39 3
1159.46 3
1159.54 5
1159.62 7
1159.70 9
1159.78 10
1159.85 10
1159.93 8
1160.01 6
1160.09 4
1160.17 1
1160.24 0
1160.32 0
1160.40 0
1160.48 0
1160.56 0
1160.64 0
1160.71 0
1160.79 0
1160.87 0
1160.95 3
1161.03 6
1161.10 9
1161.18 13
1161.26 16
1161.34 18
1161.42 19
1161.49 19
1161.57 18
1161.65 17
1161.73 16
1161.81 16
1161.89 16
1161.96 17
1162.04 17
1162.12 18
1162.20 18
1162.28 17
1162.35 15
1162.43 12
1162.51 10
1162.59 8
1162.67 7
1162.75 7
1162.82 9
1162.90 11
1162.98 13
1163.06 16
1163.14 19
1163.21 20
1163.29 22
1163.37 22
1163.45 21
1163.53 19
1163.61 17
1163.68 15
1163.76 13
1163.84 11
1163.92 10
1164.00 9
1164.07 9
1164.15 9
1164.23 9
1164.31 9
1164.39 10
1164.47 10
1164.54 11
1164.62 12
1164.70 14
1164.78 16
1164.86 18
1164.94 21
1165.01 23
1165.09 26
1165.17 28
1165.25 29
1165.33 31
1165.41 33
1165.48 34
1165.56 35
1165.64 35
1165.72 35
1165.80 33
1165.88 31
1165.95 29
1166.03 27
1166.11 25
1166.19 25
1166.27 25
1166.35 26
1166.42 27
1166.50 29
1166.58 31
1166.66 33
1166.74 34
1166.81 35
1166.89 34
1166.97 33
1167.05 32
1167.13 30
1167.21 28
1167.28 27
1167.36 27
1167.44 27
1167.52 27
1167.60 28
1167.68 29
1167.76 30
1167.83 31
1167.91 32
1167.99 32
1168.07 32
1168.15 32
1168.23 32
1168.30 31
1168.38 30
1168.46 28
1168.54 26
1168.62 23
1168.70 21
1168.77 18
1168.85 16
1168.93 14
1169.01 13
1169.09 13
1169.17 13
1169.24 13
1169.32 13
1169.40 13
1169.48 12
1169.56 10
1169.64 8
1169.71 6
1169.79 3
1169.87 2
1169.95 0
1170.03 0
1170.11 0
1170.19 0
1170.26 0
1170.34 0
1170.42 0
1170.50 0
1170.58 0
1170.66 0
1170.73 1
1170.81 4
1170.89 6
1170.97 7
1171.05 8
1171.13 8
1171.21 7
1171.28 6
1171.36 4
1171.44 3
1171.52 2
1171.60 2
1171.68 3
1171.76 4
1171.83 6
1171.91 9
1171.99 12
1172.07 15
1172.15 18
1172.23 21
1172.30 23
1172.38 24
1172.46 25
1172.54 25
1172.62 24
1172.70 23
1172.78 22
1172.85 21
1172.93 20
1173.01 20
1173.09 19
1173.17 18
1173.25 17
1173.33 16
1173.40 15
1173.48 14
1173.56 12
1173.64 11
1173.72 11
1173.80 11
1173.88 12
1173.95 14
1174.03 17
1174.11 20
1174.19 23
1174.27 25
1174.35 26
1174.43 25
1174.50 23
1174.58 20
1174.66 18
1174.74 16
1174.82 14
1174.90 14
1174.98 14
1175.05 14
1175.13 14
1175.21 12
1175.29 9
1175.37 7
1175.45 4
1175.53 3
1175.60 3
1175.68 5
1175.76 8
1175.84 11
1175.92 14
1176.00 17
1176.08 19
1176.15 21
1176.23 22
1176.31 23
1176.39 24
1176.47 26
1176.55 27
1176.63 28
1176.71 28
1176.78 28
1176.86 28
1176.94 28
1177.02 29
1177.10 29
1177.18 29
1177.26 30
1177.33 30
1177.41 31
1177.49 31
1177.57 31
1177.65 31
1177.73 31
1177.81 30
1177.89 30
1177.96 30
1178.04 30
1178.12 30
1178.20 30
1178.28 30
1178.36 31
1178.44 30
1178.52 30
1178.59 30
1178.67 30
1178.75 29
1178.83 29
1178.91 28
1178.99 28
1179.07 28
1179.15 27
1179.22 27
1179.30 28
1179.38 28
1179.46 30
1179.54 31
1179.62 33
1179.70 35
1179.78 38
1179.85 41
1179.93 44
1180.01 46
1180.09 47
1180.17 47
1180.25 46
1180.33 43
1180.41 39
1180.48 35
1180.56 31
1180.64 27
1180.72 24
1180.80 21
1180.88 19
1180.96 16
1181.04 13
1181.11 10
1181.19 6
1181.27 3
1181.35 0
1181.43 0
1181.51 0
1181.59 4
1181.67 9
1181.75 15
1181.82 21
1181.90 26
1181.98 29
1182.06 30
1182.14 29
1182.22 28
1182.30 25
1182.38 23
1182.45 21
1182.53 19
1182.61 17
1182.69 15
1182.77 14
1182.85 14
1182.93 14
1183.01 14
1183.09 15
1183.16 15
1183.24 15
1183.32 14
1183.40 13
1183.48 11
1183.56 10
1183.64 9
1183.72 10
1183.80 11
1183.87 12
1183.95 13
1184.03 14
1184.11 13
1184.19 12
1184.27 10
1184.35 8
1184.43 6
1184.51 4
1184.58 2
1184.66 2
1184.74 1
1184.82 1
1184.90 2
1184.98 3
1185.06 4
1185.14 5
1185.22 5
1185.30 5
1185.37 4
1185.45 3
1185.53 1
1185.61 0
1185.69 0
1185.77 0
1185.85 0
1185.93 2
1186.01 5
1186.08 8
1186.16 11
1186.24 13
1186.32 14
1186.40 14
1186.48 13
1186.56 10
1186.64 8
1186.72 5
1186.80 3
1186.87 1
1186.95 0
1187.03 0
1187.11 0
1187.19 0
1187.27 0
1187.35 0
1187.43 0
1187.51 0
1187.59 2
1187.66 5
1187.74 8
1187.82 10
1187.90 11
1187.98 10
1188.06 10
1188.14 9
1188.22 8
1188.30 8
1188.38 8
1188.46 9
1188.53 10
1188.61 10
1188.69 11
1188.77 12
1188.85 13
1188.93 15
1189.01 17
1189.09 19
1189.17 21
1189.25 23
1189.33 24
1189.40 24
1189.48 24
1189.56 23
1189.64 22
1189.72 20
1189.80 17
1189.88 14
1189.96 12
1190.04 9
1190.12 7
1190.20 5
1190.27 4
1190.35 4
1190.43 4
1190.51 5
1190.59 5
1190.67 6
1190.75 6
1190.83 6
1190.91 6
1190.99 6
1191.07 5
1191.14 5
1191.22 6
1191.30 6
1191.38 7
1191.46 7
1191.54 8
1191.62 8
1191.70 9
1191.78 9
1191.86 10
1191.94 10
1192.02 11
1192.09 12
1192.17 12
1192.25 13
1192.33 13
1192.41 14
1192.49 15
1192.57 16
1192.65 17
1192.73 17
1192.81 18
1192.89 19
1192.97 19
1193.04 18
1193.12 18
1193.20 18
1193.28 18
1193.36 18
1193.44 18
1193.52 17
1193.60 17
1193.68 15
1193.76 14
1193.84 12
1193.92 11
1194.00 10
1194.07 10
1194.15 11
1194.23 12
1194.31 15
1194.39 16
1194.47 17
1194.55 17
1194.63 16
1194.71 14
1194.79 11
1194.87 9
1194.95 8
1195.03 8
1195.11 9
1195.18 11
1195.26 12
1195.34 13
1195.42 14
1195.50 13
1195.58 11
1195.66 9
1195.74 7
1195.82 5
1195.90 3
1195.98 2
1196.06 1
1196.14 1
1196.22 1
1196.29 2
1196.37 2
1196.45 2
1196.53 2
1196.61 2
1196.69 2
1196.77 3
1196.85 3
1196.93 3
1197.01 3
1197.09 2
1197.17 1
1197.25 0
1197.33 0
1197.41 0
1197.48 0
1197.56 0
1197.64 0
1197.72 0
1197.80 1
1197.88 4
1197.96 6
1198.04 8
1198.12 9
1198.20 11
1198.28 12
1198.36 13
1198.44 14
1198.52 14
1198.60 15
1198.68 15
1198.75 14
1198.83 14
1198.91 14
1198.99 14
1199.07 15
1199.15 16
1199.23 17
1199.31 19
1199.39 19
1199.47 19
1199.55 18
1199.63 17
1199.71 15
1199.79 13
1199.87 11
1199.95 9
1200.03 8
1200.10 8
1200.18 9
1200.26 9
1200.34 10
1200.42 10
1200.50 9
1200.58 8
1200.66 6
1200.74 5
1200.82 4
1200.90 4
1200.98 3
1201.06 4
1201.14 4
1201.22 4
1201.30 5
1201.38 5
1201.46 6
1201.53 7
1201.61 9
1201.69 11
1201.77 13
1201.85 15
1201.93 16
1202.01 16
1202.09 16
1202.17 16
1202.25 16
1202.33 16
1202.41 17
1202.49 17
1202.57 17
1202.65 17
1202.73 15
1202.81 14
1202.89 14
1202.97 14
1203.05 17
1203.13 21
1203.20 27
1203.28 34
1203.36 40
1203.44 45
1203.52 49
1203.60 52
1203.68 53
1203.76 52
1203.84 50
1203.92 48
1204.00 45
1204.08 40
1204.16 35
1204.24 30
1204.32 26
1204.40 22
1204.48 21
1204.56 21
1204.64 22
1204.72 25
1204.80 29
1204.88 34
1204.96 38
1205.03 41
1205.11 43
1205.19 45
1205.27 45
1205.35 44
1205.43 43
1205.51 42
1205.59 40
1205.67 39
1205.75 39
1205.83 40
1205.91 42
1205.99 44
1206.07 46
1206.15 48
1206.23 50
1206.31 51
1206.39 52
1206.47 52
1206.55 52
1206.63 52
1206.71 51
1206.79 51
1206.87 50
1206.95 50
1207.03 49
1207.11 48
1207.19 47
1207.26 46
1207.34 45
1207.42 44
1207.50 44
1207.58 45
1207.66 46
1207.74 48
1207.82 50
1207.90 51
1207.98 52
1208.06 51
1208.14 50
1208.22 47
1208.30 44
1208.38 41
1208.46 39
1208.54 37
1208.62 37
1208.70 37
1208.78 39
1208.86 42
1208.94 45
1209.02 47
1209.10 49
1209.18 50
1209.26 48
1209.34 46
1209.42 42
1209.50 38
1209.58 35
1209.66 32
1209.74 30
1209.82 28
1209.90 26
1209.98 24
1210.06 20
1210.13 17
1210.21 13
1210.29 10
1210.37 8
1210.45 8
1210.53 8
1210.61 8
1210.69 7
1210.77 6
1210.85 5
1210.93 3
1211.01 3
1211.09 3
1211.17 4
1211.25 6
1211.33 7
1211.41 8
1211.49 8
1211.57 7
1211.65 5
1211.73 4
1211.81 3
1211.89 3
1211.97 4
1212.05 7
1212.13 10
1212.21 14
1212.29 19
1212.37 23
1212.45 26
1212.53 28
1212.61 28
1212.69 27
1212.77 25
1212.85 22
1212.93 19
1213.01 16
1213.09 15
1213.17 15
1213.25 16
1213.33 18
1213.41 22
1213.49 26
1213.57 31
1213.65 36
1213.73 39
1213.81 42
1213.89 43
1213.97 42
1214.05 40
1214.13 37
1214.21 34
1214.29 32
1214.37 30
1214.45 29
1214.53 29
1214.61 30
1214.69 31
1214.77 32
1214.85 33
1214.93 33
1215.01 33
1215.09 33
1215.17 33
1215.25 33
1215.33 33
1215.41 34
1215.49 35
1215.57 36
1215.65 37
1215.73 38
1215.81 38
1215.89 38
1215.97 38
1216.05 37
1216.13 35
1216.21 34
1216.29 33
1216.37 32
1216.45 31
1216.53 30
1216.61 30
1216.69 29
1216.77 29
1216.85 29
1216.93 29
1217.01 30
1217.09 31
1217.17 32
1217.25 34
1217.33 35
1217.41 37
1217.49 39
1217.57 40
1217.65 40
1217.73 39
1217.81 37
1217.89 33
1217.97 27
1218.05 21
1218.13 14
1218.21 7
1218.29 1
1218.37 0
1218.45 0
1218.53 0
1218.61 0
1218.69 0
1218.77 0
1218.85 0
1218.93 0
1219.01 3
1219.09 8
1219.17 13
1219.25 16
1219.33 18
1219.41 19
1219.49 18
1219.57 16
1219.65 14
1219.73 12
1219.81 12
1219.89 13
1219.97 16
1220.05 20
1220.13 25
1220.21 30
1220.29 34
1220.37 38
1220.45 41
1220.53 43
1220.61 44
1220.69 45
1220.77 46
1220.85 47
1220.93 47
1221.01 47
1221.09 48
1221.17 48
1221.25 50
1221.33 52
1221.41 55
1221.49 58
1221.57 60
1221.65 62
1221.73 61
1221.81 59
1221.89 56
1221.97 52
1222.05 48
1222.13 45
1222.21 42
1222.29 40
1222.37 38
1222.45 37
1222.53 35
1222.61 33
1222.69 31
1222.77 30
1222.85 29
1222.93 30
1223.01 31
1223.09 33
1223.17 34
1223.25 35
1223.33 35
1223.41 33
1223.49 31
1223.57 28
1223.65 26
1223.73 25
1223.81 25
1223.89 27
1223.97 30
1224.05 33
1224.14 35
1224.22 38
1224.30 39
1224.38 40
1224.46 40
1224.54 41
1224.62 42
1224.70 44
1224.78 46
1224.86 48
1224.94 51
1225.02 54
1225.10 56
1225.18 58
1225.26 59
1225.34 58
1225.42 56
1225.50 54
1225.58 50
1225.66 45
1225.74 41
1225.82 36
1225.90 31
1225.98 28
1226.06 24
1226.14 21
1226.22 18
1226.30 15
1226.38 12
1226.46 9
1226.54 6
1226.62 4
1226.70 3
1226.78 3
1226.86 3
1226.94 4
1227.03 6
1227.11 9
1227.19 12
1227.27 16
1227.35 20
1227.43 24
1227.51 28
1227.59 32
1227.67 35
1227.75 37
1227.83 38
1227.91 40
1227.99 41
1228.07 43
1228.15 45
1228.23 47
1228.31 48
1228.39 48
1228.47 47
1228.55 44
1228.63 41
1228.71 37
1228.79 34
1228.87 31
1228.95 29
1229.03 28
1229.11 28
1229.20 29
1229.28 31
1229.36 33
1229.44 37
1229.52 42
1229.60 48
1229.68 56
1229.76 65
1229.84 73
1229.92 80
1230.00 85
1230.08 88
1230.16 88
1230.24 86
1230.32 84
1230.40 81
1230.48 79
1230.56 78
1230.64 77
1230.72 77
1230.80 76
1230.88 74
1230.96 72
1231.04 69
1231.13 66
1231.21 63
1231.29 60
1231.37 57
1231.45 53
1231.53 49
1231.61 46
1231.69 43
1231.77 40
1231.85 39
1231.93 38
1232.01 37
1232.09 36
1232.17 35
1232.25 34
1232.33 33
1232.41 32
1232.49 32
1232.57 31
1232.65 32
1232.74 32
1232.82 31
1232.90 30
1232.98 28
1233.06 25
1233.14 21
1233.22 17
1233.30 14
1233.38 10
1233.46 7
1233.54 5
1233.62 3
1233.70 1
1233.78 0
1233.86 0
1233.94 0
1234.02 0
1234.10 0
1234.18 0
1234.27 0
1234.35 0
1234.43 1
1234.51 4
1234.59 7
1234.67 10
1234.75 12
1234.83 13
1234.91 13
1234.99 13
1235.07 11
1235.15 9
1235.23 6
1235.31 3
1235.39 0
1235.47 0
1235.55 0
1235.64 0
1235.72 0
1235.80 0
1235.88 0
1235.96 1
1236.04 3
1236.12 4
1236.20 5
1236.28 7
1236.36 8
1236.44 10
1236.52 12
1236.60 14
1236.68 16
1236.76 18
1236.84 19
1236.93 20
1237.01 20
1237.09 19
1237.17 17
1237.25 14
1237.33 12
1237.41 10
1237.49 9
1237.57 9
1237.65 11
1237.73 13
1237.81 15
1237.89 17
1237.97 19
1238.05 20
1238.14 20
1238.22 19
1238.30 18
1238.38 16
1238.46 14
1238.54 11
1238.62 10
1238.70 9
1238.78 9
1238.86 11
1238.94 14
1239.02 19
1239.10 24
1239.18 28
1239.27 32
1239.35 34
1239.43 35
1239.51 36
1239.59 35
1239.67 34
1239.75 32
1239.83 30
1239.91 27
1239.99 25
1240.07 24
1240.15 23
1240.23 22
1240.31 22
1240.40 21
1240.48 20
1240.56 18
1240.64 16
1240.72 13
1240.80 11
1240.88 10
1240.96 9
1241.04 9
1241.12 10
1241.20 11
1241.28 10
1241.37 10
1241.45 8
1241.53 6
1241.61 5
1241.69 4
1241.77 6
1241.85 8
1241.93 12
1242.01 16
1242.09 20
1242.17 23
1242.25 25
1242.33 25
1242.42 24
1242.50 22
1242.58 22
1242.66 22
1242.74 23
1242.82 25
1242.90 27
1242.98 28
1243.06 29
1243.14 29
1243.22 28
1243.30 28
1243.39 29
1243.47 32
1243.55 35
1243.63 39
1243.71 43
1243.79 47
1243.87 50
1243.95 52
1244.03 54
1244.11 55
1244.19 55
1244.28 55
1244.36 55
1244.44 54
1244.52 53
1244.60 52
1244.68 51
1244.76 49
1244.84 47
1244.92 44
1245.00 41
1245.08 38
1245.17 35
1245.25 31
1245.33 28
1245.41 25
1245.49 22
1245.57 20
1245.65 19
1245.73 20
1245.81 22
1245.89 26
1245.97 31
1246.06 38
1246.14 44
1246.22 49
1246.30 52
1246.38 54
1246.46 53
1246.54 50
1246.62 47
1246.70 44
1246.78 42
1246.87 40
1246.95 40
1247.03 40
1247.11 40
1247.19 41
1247.27 42
1247.35 42
1247.43 43
1247.51 44
1247.59 44
1247.67 45
1247.76 46
1247.84 46
1247.92 46
1248.00 46
1248.08 46
1248.16 45
1248.24 44
1248.32 41
1248.40 39
1248.49 37
1248.57 35
1248.65 34
1248.73 35
1248.81 38
1248.89 42
1248.97 47
1249.05 53
1249.13 58
1249.21 64
1249.30 68
1249.38 71
1249.46 73
1249.54 73
1249.62 72
1249.70 70
1249.78 66
1249.86 62
1249.94 57
1250.03 53
1250.11 49
1250.19 47
1250.27 47
1250.35 48
1250.43 49
1250.51 51
1250.59 52
1250.67 50
1250.75 47
1250.84 42
1250.92 36
1251.00 30
1251.08 25
1251.16 22
1251.24 20
1251.32 19
1251.40 18
1251.48 17
1251.57 16
1251.65 15
1251.73 13
1251.81 12
1251.89 11
1251.97 10
1252.05 11
1252.13 13
1252.22 16
1252.30 19
1252.38 23
1252.46 26
1252.54 29
1252.62 31
1252.70 31
1252.78 30
1252.86 29
1252.95 28
1253.03 27
1253.11 27
1253.19 27
1253.27 29
1253.35 31
1253.43 33
1253.51 35
1253.59 36
1253.68 37
1253.76 37
1253.84 36
1253.92 34
1254.00 32
1254.08 29
1254.16 26
1254.24 24
1254.33 22
1254.41 21
1254.49 21
1254.57 21
1254.65 21
1254.73 21
1254.81 22
1254.89 22
1254.98 24
1255.06 26
1255.14 30
1255.22 33
1255.30 36
1255.38 37
1255.46 36
1255.54 34
1255.63 29
1255.71 25
1255.79 21
1255.87 19
1255.95 18
1256.03 20
1256.11 22
1256.19 25
1256.28 26
1256.36 27
1256.44 25
1256.52 22
1256.60 19
1256.68 15
1256.76 12
1256.84 9
1256.93 7
1257.01 4
1257.09 3
1257.17 2
1257.25 1
1257.33 0
1257.41 0
1257.50 0
1257.58 0
1257.66 0
1257.74 0
1257.82 0
1257.90 0
1257.98 0
1258.06 2
1258.15 7
1258.23 12
1258.31 17
1258.39 22
1258.47 27
1258.55 33
1258.63 38
1258.72 44
1258.80 50
1258.88 55
1258.96 60
1259.04 63
1259.12 64
1259.20 64
1259.28 61
1259.37 58
1259.45 54
1259.53 51
1259.61 47
1259.69 45
1259.77 43
1259.85 41
1259.94 40
1260.02 38
1260.10 37
1260.18 35
1260.26 34
1260.34 33
1260.42 31
1260.51 29
1260.59 26
1260.67 22
1260.75 16
1260.83 11
1260.91 5
1260.99 0
1261.08 0
1261.16 0
1261.24 0
1261.32 2
1261.40 8
1261.48 14
1261.56 20
1261.65 24
1261.73 27
1261.81 28
1261.89 27
1261.97 24
1262.05 21
1262.13 18
1262.22 15
1262.30 14
1262.38 15
1262.46 18
1262.54 22
1262.62 27
1262.70 32
1262.79 37
1262.87 41
1262.95 43
1263.03 44
1263.11 44
1263.19 44
1263.28 43
1263.36 43
1263.44 42
1263.52 42
1263.60 40
1263.68 37
1263.76 32
1263.85 26
1263.93 20
1264.01 14
1264.09 9
1264.17 5
1264.25 4
1264.34 5
1264.42 8
1264.50 12
1264.58 17
1264.66 20
1264.74 22
1264.82 21
1264.91 19
1264.99 16
1265.07 11
1265.15 8
1265.23 5
1265.31 4
1265.40 5
1265.48 9
1265.56 14
1265.64 21
1265.72 28
1265.80 36
1265.88 44
1265.97 51
1266.05 57
1266.13 61
1266.21 63
1266.29 64
1266.37 63
1266.46 62
1266.54 62
1266.62 62
1266.70 63
1266.78 65
1266.86 68
1266.95 70
1267.03 71
1267.11 70
1267.19 68
1267.27 64
1267.35 58
1267.44 52
1267.52 46
1267.60 40
1267.68 34
1267.76 30
1267.84 28
1267.93 27
1268.01 29
1268.09 32
1268.17 36
1268.25 40
1268.33 43
1268.42 45
1268.50 46
1268.58 45
1268.66 43
1268.74 40
1268.82 37
1268.91 33
1268.99 28
1269.07 22
1269.15 17
1269.23 12
1269.31 8
1269.40 4
1269.48 2
1269.56 0
1269.64 0
1269.72 0
1269.80 0
1269.89 0
1269.97 0
1270.05 0
1270.13 0
1270.21 0
1270.29 0
1270.38 1
1270.46 2
1270.54 4
1270.62 5
1270.70 6
1270.78 7
1270.87 7
1270.95 7
1271.03 6
1271.11 5
1271.19 4
1271.28 4
1271.36 4
1271.44 5
1271.52 6
1271.60 9
1271.68 14
1271.77 19
1271.85 26
1271.93 33
1272.01 40
1272.09 47
1272.17 55
1272.26 61
1272.34 66
1272.42 69
1272.50 70
1272.58 68
1272.67 64
1272.75 57
1272.83 50
1272.91 43
1272.99 38
1273.07 35
1273.16 34
1273.24 35
1273.32 38
1273.40 40
1273.48 42
1273.57 42
1273.65 42
1273.73 41
1273.81 40
1273.89 39
1273.97 38
1274.06 37
1274.14 37
1274.22 38
1274.30 40
1274.38 43
1274.47 46
1274.55 48
1274.63 50
1274.71 50
1274.79 48
1274.88 44
1274.96 40
1275.04 35
1275.12 32
1275.20 30
1275.28 31
1275.37 32
1275.45 34
1275.53 36
1275.61 37
1275.69 37
1275.78 36
1275.86 36
1275.94 37
1276.02 39
1276.10 42
1276.19 47
1276.27 51
1276.35 55
1276.43 58
1276.51 60
1276.60 62
1276.68 63
1276.76 64
1276.84 65
1276.92 66
1277.01 66
1277.09 67
1277.17 66
1277.25 65
1277.33 64
1277.41 61
1277.50 58
1277.58 54
1277.66 51
1277.74 48
1277.82 46
1277.91 44
1277.99 43
1278.07 42
1278.15 41
1278.23 40
1278.32 40
1278.40 41
1278.48 43
1278.56 46
1278.64 50
1278.73 53
1278.81 56
1278.89 58
1278.97 58
1279.05 57
1279.14 56
1279.22 55
1279.30 55
1279.38 55
1279.46 57
1279.55 58
1279.63 59
1279.71 58
1279.79 56
1279.87 53
1279.96 49
1280.04 44
1280.12 40
1280.20 35
1280.29 32
1280.37 29
1280.45 26
1280.53 24
1280.61 22
1280.70 20
1280.78 18
1280.86 16
1280.94 14
1281.02 11
1281.11 9
1281.19 6
1281.27 4
1281.35 2
1281.43 1
1281.52 1
1281.60 1
1281.68 2
1281.76 4
1281.84 6
1281.93 8
1282.01 9
1282.09 10
1282.17 12
1282.26 14
1282.34 17
1282.42 22
1282.50 27
1282.58 31
1282.67 35
1282.75 37
1282.83 38
1282.91 37
1282.99 35
1283.08 33
1283.16 32
1283.24 31
1283.32 31
1283.40 31
1283.49 33
1283.57 34
1283.65 34
1283.73 35
1283.82 34
1283.90 32
1283.98 30
1284.06 27
1284.14 25
1284.23 23
1284.31 22
1284.39 21
1284.47 22
1284.56 23
1284.64 24
1284.72 26
1284.80 28
1284.88 30
1284.97 32
1285.05 34
1285.13 35
1285.21 35
1285.30 35
1285.38 33
1285.46 31
1285.54 28
1285.62 26
1285.71 23
1285.79 21
1285.87 20
1285.95 20
1286.04 20
1286.12 21
1286.20 24
1286.28 27
1286.36 32
1286.45 38
1286.53 44
1286.61 50
1286.69 56
1286.78 59
1286.86 59
1286.94 58
1287.02 54
1287.10 48
1287.19 42
1287.27 36
1287.35 30
1287.43 26
1287.52 23
1287.60 22
1287.68 21
1287.76 21
1287.84 21
1287.93 20
1288.01 19
1288.09 17
1288.17 16
1288.26 16
1288.34 17
1288.42 19
1288.50 22
1288.59 25
1288.67 28
1288.75 29
1288.83 28
1288.91 26
1289.00 22
1289.08 19
1289.16 17
1289.24 15
1289.33 13
1289.41 12
1289.49 10
1289.57 9
1289.66 8
1289.74 8
1289.82 9
1289.90 11
1289.99 13
1290.07 16
1290.15 19
1290.23 20
1290.31 21
1290.40 21
1290.48 20
1290.56 20
1290.64 21
1290.73 22
1290.81 24
1290.89 26
1290.97 29
1291.06 32
1291.14 35
1291.22 39
1291.30 42
1291.39 45
1291.47 47
1291.55 48
1291.63 47
1291.72 44
1291.80 40
1291.88 36
1291.96 30
1292.05 25
1292.13 21
1292.21 19
1292.29 18
1292.38 19
1292.46 20
1292.54 22
1292.62 22
1292.70 22
1292.79 20
1292.87 16
1292.95 12
1293.03 7
1293.12 3
1293.20 0
1293.28 0
1293.36 0
1293.45 0
1293.53 0
1293.61 0
1293.69 0
1293.78 0
1293.86 0
1293.94 3
1294.02 9
1294.11 16
1294.19 23
1294.27 29
1294.35 34
1294.44 37
1294.52 37
1294.60 35
1294.68 32
1294.77 28
1294.85 23
1294.93 18
1295.01 15
1295.10 12
1295.18 11
1295.26 10
1295.34 9
1295.43 9
1295.51 8
1295.59 9
1295.67 9
1295.76 10
1295.84 12
1295.92 13
1296.00 14
1296.09 13
1296.17 11
1296.25 8
1296.34 5
1296.42 3
1296.50 3
1296.58 5
1296.67 10
1296.75 16
1296.83 23
1296.91 29
1297.00 34
1297.08 36
1297.16 37
1297.24 35
1297.33 34
1297.41 33
1297.49 33
1297.57 34
1297.66 37
1297.74 39
1297.82 42
1297.90 46
1297.99 48
1298.07 51
1298.15 53
1298.23 54
1298.32 54
1298.40 53
1298.48 50
1298.57 47
1298.65 44
1298.73 41
1298.81 39
1298.90 37
1298.98 37
1299.06 37
1299.14 38
1299.23 38
1299.31 38
1299.39 37
1299.47 34
1299.56 32
1299.64 28
1299.72 26
1299.81 25
1299.89 24
1299.97 25
1300.05 27
1300.14 29
1300.22 32
1300.30 35
1300.38 38
1300.47 42
1300.55 45
1300.63 48
1300.71 51
1300.80 52
1300.88 53
1300.96 52
1301.05 51
1301.13 49
1301.21 46
1301.29 44
1301.38 41
1301.46 38
1301.54 35
1301.62 31
1301.71 27
1301.79 23
1301.87 21
1301.96 21
1302.04 23
1302.12 27
1302.20 34
1302.29 41
1302.37 49
1302.45 55
1302.53 61
1302.62 64
1302.70 66
1302.78 65
1302.87 63
1302.95 60
1303.03 55
1303.11 51
1303.20 48
1303.28 45
1303.36 45
1303.45 46
1303.53 48
1303.61 51
1303.69 53
1303.78 54
1303.86 53
1303.94 51
1304.02 46
1304.11 41
1304.19 36
1304.27 31
1304.36 29
1304.44 27
1304.52 27
1304.60 28
1304.69 30
1304.77 32
1304.85 34
1304.94 36
1305.02 38
1305.10 39
1305.18 39
1305.27 40
1305.35 41
1305.43 43
1305.52 46
1305.60 50
1305.68 54
1305.76 60
1305.85 65
1305.93 70
1306.01 75
1306.10 78
1306.18 79
1306.26 78
1306.34 75
1306.43 70
1306.51 63
1306.59 55
1306.68 48
1306.76 43
1306.84 39
1306.92 37
1307.01 37
1307.09 38
1307.17 39
1307.26 41
1307.34 42
1307.42 43
1307.51 44
1307.59 45
1307.67 47
1307.75 49
1307.84 50
1307.92 50
1308.00 50
1308.09 49
1308.17 48
1308.25 48
1308.33 47
1308.42 46
1308.50 45
1308.58 43
1308.67 40
1308.75 37
1308.83 34
1308.92 30
1309.00 27
1309.08 23
1309.16 19
1309.25 15
1309.33 11
1309.41 7
1309.50 4
1309.58 3
1309.66 4
1309.74 7
1309.83 10
1309.91 14
1309.99 17
1310.08 18
1310.16 18
1310.24 16
1310.33 12
1310.41 8
1310.49 3
1310.57 0
1310.66 0
1310.74 0
1310.82 0
1310.91 0
1310.99 0
1311.07 0
1311.16 0
1311.24 4
1311.32 8
1311.41 11
1311.49 11
1311.57 10
1311.65 6
1311.74 1
1311.82 0
1311.90 0
1311.99 0
1312.07 0
1312.15 0
1312.24 1
1312.32 8
1312.40 15
1312.49 20
1312.57 24
1312.65 26
1312.73 26
1312.82 26
1312.90 26
1312.98 26
1313.07 27
1313.15 29
1313.23 32
1313.32 35
1313.40 38
1313.48 42
1313.57 45
1313.65 47
1313.73 48
1313.81 47
1313.90 45
1313.98 41
1314.06 38
1314.15 35
1314.23 33
1314.31 32
1314.40 33
1314.48 35
1314.56 37
1314.65 39
1314.73 41
1314.81 42
1314.90 43
1314.98 45
1315.06 46
1315.14 49
1315.23 51
1315.31 53
1315.39 53
1315.48 51
1315.56 48
1315.64 44
1315.73 39
1315.81 36
1315.89 34
1315.98 33
1316.06 32
1316.14 32
1316.23 31
1316.31 28
1316.39 25
1316.48 20
1316.56 15
1316.64 9
1316.73 5
1316.81 2
1316.89 0
1316.97 0
1317.06 1
1317.14 4
1317.22 8
1317.31 12
1317.39 17
1317.47 22
1317.56 26
1317.64 30
1317.72 32
1317.81 33
1317.89 33
1317.97 31
1318.06 29
1318.14 26
1318.22 25
1318.31 24
1318.39 25
1318.47 28
1318.56 32
1318.64 37
1318.72 42
1318.81 47
1318.89 50
1318.97 51
1319.06 49
1319.14 45
1319.22 38
1319.31 30
1319.39 23
1319.47 16
1319.56 12
1319.64 10
1319.72 10
1319.81 12
1319.89 15
1319.97 17
1320.06 19
1320.14 20
1320.22 21
1320.31 21
1320.39 23
1320.47 26
1320.56 30
1320.64 36
1320.72 43
1320.81 51
1320.89 60
1320.97 68
1321.06 76
1321.14 83
1321.22 87
1321.31 89
1321.39 88
1321.47 85
1321.56 81
1321.64 76
1321.72 72
1321.81 70
1321.89 70
1321.97 73
1322.06 77
1322.14 82
1322.22 87
1322.31 91
1322.39 94
1322.47 95
1322.56 95
1322.64 94
1322.72 93
1322.81 91
1322.89 90
1322.97 89
1323.06 89
1323.14 90
1323.22 92
1323.31 94
1323.39 97
1323.47 100
1323.56 103
1323.64 104
1323.72 104
1323.81 104
1323.89 103
1323.97 101
1324.06 100
1324.14 98
1324.22 97
1324.31 95
1324.39 93
1324.48 90
1324.56 87
1324.64 82
1324.73 77
1324.81 70
1324.89 63
1324.98 54
1325.06 46
1325.14 37
1325.23 29
1325.31 21
1325.39 16
1325.48 11
1325.56 8
1325.64 8
1325.73 9
1325.81 12
1325.89 18
1325.98 26
1326.06 34
1326.14 44
1326.23 52
1326.31 58
1326.40 61
1326.48 62
1326.56 59
1326.65 55
1326.73 49
1326.81 43
1326.90 37
1326.98 31
1327.06 27
1327.15 23
1327.23 21
1327.31 21
1327.40 23
1327.48 28
1327.56 33
1327.65 40
1327.73 46
1327.82 51
1327.90 53
1327.98 53
1328.07 51
1328.15 46
1328.23 41
1328.32 36
1328.40 33
1328.48 32
1328.57 34
1328.65 38
1328.73 43
1328.82 49
1328.90 55
1328.99 60
1329.07 63
1329.15 65
1329.24 65
1329.32 65
1329.40 65
1329.49 64
1329.57 64
1329.65 64
1329.74 64
1329.82 64
1329.91 65
1329.99 65
1330.07 65
1330.16 66
1330.24 68
1330.32 72
1330.41 77
1330.49 83
1330.57 89
1330.66 94
1330.74 97
1330.83 99
1330.91 99
1330.99 99
1331.08 97
1331.16 94
1331.24 91
1331.33 87
1331.41 82
1331.49 75
1331.58 68
1331.66 61
1331.75 55
1331.83 49
1331.91 46
1332.00 43
1332.08 42
1332.16 43
1332.25 44
1332.33 47
1332.42 50
1332.50 53
1332.58 56
1332.67 58
1332.75 58
1332.83 57
1332.92 55
1333.00 52
1333.09 50
1333.17 49
1333.25 51
1333.34 56
1333.42 63
1333.50 70
1333.59 77
1333.67 81
1333.76 83
1333.84 82
1333.92 79
1334.01 75
1334.09 71
1334.17 67
1334.26 65
1334.34 65
1334.43 64
1334.51 63
1334.59 60
1334.68 55
1334.76 47
1334.84 38
1334.93 27
1335.01 16
1335.10 8
1335.18 3
1335.26 1
1335.35 3
1335.43 8
1335.51 16
1335.60 25
1335.68 36
1335.77 48
1335.85 61
1335.93 74
1336.02 87
1336.10 98
1336.18 107
1336.27 113
1336.35 116
1336.44 116
1336.52 113
1336.60 108
1336.69 102
1336.77 94
1336.86 86
1336.94 78
1337.02 70
1337.11 65
1337.19 61
1337.27 58
1337.36 57
1337.44 57
1337.53 56
1337.61 54
1337.69 51
1337.78 48
1337.86 45
1337.95 41
1338.03 39
1338.11 38
1338.20 38
1338.28 40
1338.37 42
1338.45 45
1338.53 49
1338.62 52
1338.70 56
1338.78 60
1338.87 63
1338.95 66
1339.04 67
1339.12 68
1339.20 68
1339.29 67
1339.37 65
1339.46 63
1339.54 61
1339.62 59
1339.71 56
1339.79 52
1339.88 48
1339.96 43
1340.04 39
1340.13 36
1340.21 33
1340.30 32
1340.38 31
1340.46 31
1340.55 30
1340.63 29
1340.72 27
1340.80 25
1340.88 23
1340.97 20
1341.05 17
1341.13 14
1341.22 12
1341.30 10
1341.39 10
1341.47 11
1341.55 13
1341.64 17
1341.72 22
1341.81 27
1341.89 33
1341.97 37
1342.06 41
1342.14 44
1342.23 47
1342.31 50
1342.39 52
1342.48 54
1342.56 56
1342.65 58
1342.73 59
1342.82 61
1342.90 63
1342.98 66
1343.07 70
1343.15 76
1343.24 83
1343.32 89
1343.40 95
1343.49 100
1343.57 104
1343.66 107
1343.74 109
1343.82 110
1343.91 111
1343.99 110
1344.08 108
1344.16 105
1344.24 102
1344.33 99
1344.41 96
1344.50 93
1344.58 90
1344.66 87
1344.75 83
1344.83 78
1344.92 74
1345.00 69
1345.08 66
1345.17 64
1345.25 63
1345.34 63
1345.42 64
1345.51 66
1345.59 68
1345.67 71
1345.76 75
1345.84 79
1345.93 82
1346.01 84
1346.09 84
1346.18 81
1346.26 76
1346.35 69
1346.43 63
1346.51 57
1346.60 54
1346.68 53
1346.77 53
1346.85 54
1346.94 54
1347.02 52
1347.10 48
1347.19 43
1347.27 39
1347.36 35
1347.44 33
1347.52 34
1347.61 35
1347.69 37
1347.78 40
1347.86 41
1347.95 40
1348.03 38
1348.11 35
1348.20 31
1348.28 26
1348.37 22
1348.45 19
1348.54 17
1348.62 15
1348.70 15
1348.79 16
1348.87 17
1348.96 18
1349.04 19
1349.12 19
1349.21 19
1349.29 19
1349.38 19
1349.46 20
1349.55 21
1349.63 22
1349.71 23
1349.80 23
1349.88 21
1349.97 18
1350.05 12
1350.14 6
1350.22 0
1350.30 0
1350.39 0
1350.47 0
1350.56 0
1350.64 0
1350.73 0
1350.81 0
1350.89 4
1350.98 13
1351.06 23
1351.15 31
1351.23 39
1351.32 45
1351.40 48
1351.48 50
1351.57 49
1351.65 46
1351.74 41
1351.82 35
1351.91 28
1351.99 20
1352.07 13
1352.16 8
1352.24 4
1352.33 1
1352.41 0
1352.50 0
1352.58 0
1352.66 0
1352.75 2
1352.83 6
1352.92 10
1353.00 14
1353.09 18
1353.17 21
1353.26 22
1353.34 23
1353.42 22
1353.51 22
1353.59 24
1353.68 28
1353.76 35
1353.85 44
1353.93 54
1354.01 63
1354.10 70
1354.18 74
1354.27 74
1354.35 72
1354.44 67
1354.52 61
1354.61 54
1354.69 48
1354.77 42
1354.86 38
1354.94 35
1355.03 34
1355.11 33
1355.20 34
1355.28 34
1355.36 34
1355.45 34
1355.53 34
1355.62 34
1355.70 35
1355.79 36
1355.87 37
1355.96 37
1356.04 38
1356.12 38
1356.21 39
1356.29 40
1356.38 43
1356.46 48
1356.55 54
1356.63 60
1356.72 65
1356.80 69
1356.88 70
1356.97 68
1357.05 64
1357.14 60
1357.22 55
1357.31 51
1357.39 48
1357.48 46
1357.56 45
1357.65 44
1357.73 43
1357.81 42
1357.90 41
1357.98 39
1358.07 36
1358.15 32
1358.24 28
1358.32 23
1358.41 19
1358.49 15
1358.57 14
1358.66 15
1358.74 19
1358.83 26
1358.91 34
1359.00 45
1359.08 55
1359.17 65
1359.25 73
1359.34 81
1359.42 89
1359.50 96
1359.59 104
1359.67 110
1359.76 116
1359.84 120
1359.93 123
1360.01 124
1360.10 123
1360.18 121
1360.27 119
1360.35 116
1360.44 113
1360.52 109
1360.60 106
1360.69 102
1360.77 97
1360.86 93
1360.94 89
1361.03 85
1361.11 82
1361.20 78
1361.28 75
1361.37 71
1361.45 66
1361.53 60
1361.62 52
1361.70 44
1361.79 35
1361.87 26
1361.96 20
1362.04 15
1362.13 14
1362.21 15
1362.30 18
1362.38 22
1362.47 27
1362.55 30
1362.63 31
1362.72 31
1362.80 29
1362.89 27
1362.97 27
1363.06 27
1363.14 29
1363.23 33
1363.31 38
1363.40 43
1363.48 47
1363.57 50
1363.65 52
1363.74 52
1363.82 51
1363.91 48
1363.99 44
1364.07 40
1364.16 35
1364.24 31
1364.33 27
1364.41 25
1364.50 25
1364.58 28
1364.67 33
1364.75 39
1364.84 46
1364.92 53
1365.01 57
1365.09 59
1365.18 58
1365.26 56
1365.35 53
1365.43 50
1365.51 48
1365.60 50
1365.68 54
1365.77 60
1365.85 68
1365.94 76
1366.02 83
1366.11 88
1366.19 92
1366.28 93
1366.36 91
1366.45 88
1366.53 83
1366.62 78
1366.70 73
1366.79 69
1366.87 66
1366.96 65
1367.04 66
1367.13 69
1367.21 74
1367.29 80
1367.38 85
1367.46 90
1367.55 92
1367.63 93
1367.72 90
1367.80 86
1367.89 81
1367.97 76
1368.06 73
1368.14 72
1368.23 72
1368.31 74
1368.40 77
1368.48 78
1368.57 79
1368.65 79
1368.74 78
1368.82 75
1368.91 73
1368.99 70
1369.08 67
1369.16 64
1369.25 60
1369.33 57
1369.42 54
1369.50 51
1369.59 48
1369.67 47
1369.75 46
1369.84 45
1369.92 43
1370.01 41
1370.09 37
1370.18 31
1370.26 26
1370.35 21
1370.43 16
1370.52 14
1370.60 13
1370.69 13
1370.77 13
1370.86 14
1370.94 15
1371.03 15
1371.11 14
1371.20 12
1371.28 10
1371.37 8
1371.45 6
1371.54 5
1371.62 5
1371.71 6
1371.79 9
1371.88 12
1371.96 17
1372.05 22
1372.13 29
1372.22 36
1372.30 43
1372.39 51
1372.47 58
1372.56 63
1372.64 65
1372.73 64
1372.81 61
1372.90 56
1372.98 50
1373.07 45
1373.15 41
1373.24 40
1373.32 42
1373.41 45
1373.49 50
1373.58 55
1373.66 59
1373.75 63
1373.83 66
1373.92 67
1374.00 66
1374.09 64
1374.17 61
1374.26 57
1374.34 52
1374.43 46
1374.51 41
1374.60 35
1374.68 28
1374.77 22
1374.85 14
1374.94 7
1375.02 0
1375.11 0
1375.19 0
1375.28 0
1375.36 0
1375.45 0
1375.53 0
1375.62 0
1375.70 2
1375.79 8
1375.87 13
1375.96 16
1376.04 18
1376.13 18
1376.21 16
1376.30 15
1376.38 14
1376.47 14
1376.55 16
1376.64 20
1376.72 25
1376.81 32
1376.89 40
1376.98 48
1377.06 55
1377.15 60
1377.23 63
1377.32 64
1377.40 63
1377.49 61
1377.57 59
1377.66 58
1377.74 58
1377.83 61
1377.91 64
1378.00 69
1378.08 72
1378.17 74
1378.25 74
1378.34 72
1378.43 68
1378.51 63
1378.60 58
1378.68 55
1378.77 53
1378.85 53
1378.94 55
1379.02 59
1379.11 63
1379.19 67
1379.28 71
1379.36 74
1379.45 76
1379.53 76
1379.62 76
1379.70 74
1379.79 72
1379.87 70
1379.96 67
1380.04 65
1380.13 63
1380.21 61
1380.30 60
1380.38 60
1380.47 61
1380.55 63
1380.64 65
1380.72 66
1380.81 65
1380.90 64
1380.98 60
1381.07 57
1381.15 53
1381.24 50
1381.32 48
1381.41 47
1381.49 48
1381.58 49
1381.66 49
1381.75 49
1381.83 48
1381.92 45
1382.00 43
1382.09 40
1382.17 39
1382.26 38
1382.34 39
1382.43 39
1382.51 40
1382.60 40
1382.69 39
1382.77 38
1382.86 35
1382.94 32
1383.03 28
1383.11 24
1383.20 20
1383.28 17
1383.37 16
1383.45 17
1383.54 20
1383.62 24
1383.71 29
1383.79 34
1383.88 38
1383.96 41
1384.05 42
1384.14 41
1384.22 39
1384.31 36
1384.39 35
1384.48 34
1384.56 34
1384.65 35
1384.73 36
1384.82 38
1384.90 38
1384.99 38
1385.07 35
1385.16 31
1385.24 26
1385.33 21
1385.42 17
1385.50 14
1385.59 14
1385.67 16
1385.76 19
1385.84 22
1385.93 26
1386.01 30
1386.10 34
1386.18 38
1386.27 44
1386.35 49
1386.44 56
1386.53 61
1386.61 66
1386.70 68
1386.78 69
1386.87 70
1386.95 70
1387.04 70
1387.12 72
1387.21 74
1387.29 77
1387.38 80
1387.46 82
1387.55 82
1387.64 81
1387.72 80
1387.81 78
1387.89 75
1387.98 74
1388.06 73
1388.15 73
1388.23 74
1388.32 75
1388.40 76
1388.49 76
1388.58 77
1388.66 76
1388.75 76
1388.83 74
1388.92 73
1389.00 71
1389.09 68
1389.17 66
1389.26 64
1389.34 61
1389.43 59
1389.52 57
1389.60 56
1389.69 55
1389.77 56
1389.86 58
1389.94 61
1390.03 67
1390.11 73
1390.20 80
1390.28 87
1390.37 91
1390.46 93
1390.54 91
1390.63 87
1390.71 80
1390.80 72
1390.88 63
1390.97 56
1391.05 51
1391.14 47
1391.23 45
1391.31 43
1391.40 41
1391.48 38
1391.57 34
1391.65 28
1391.74 20
1391.82 12
1391.91 5
1392.00 0
1392.08 0
1392.17 0
1392.25 0
1392.34 0
1392.42 0
1392.51 0
1392.59 0
1392.68 2
1392.77 5
1392.85 7
1392.94 10
1393.02 12
1393.11 13
1393.19 14
1393.28 15
1393.36 16
1393.45 18
1393.54 21
1393.62 25
1393.71 30
1393.79 35
1393.88 40
1393.96 43
1394.05 45
1394.14 44
1394.22 41
1394.31 37
1394.39 32
1394.48 27
1394.56 23
1394.65 20
1394.73 18
1394.82 18
1394.91 19
1394.99 21
1395.08 22
1395.16 22
1395.25 21
1395.33 18
1395.42 15
1395.51 11
1395.59 7
1395.68 3
1395.76 0
1395.85 0
1395.93 0
1396.02 0
1396.11 0
1396.19 0
1396.28 0
1396.36 2
1396.45 6
1396.53 10
1396.62 14
1396.70 16
1396.79 16
1396.88 16
1396.96 14
1397.05 13
1397.13 12
1397.22 11
1397.30 12
1397.39 14
1397.48 18
1397.56 22
1397.65 27
1397.73 33
1397.82 38
1397.91 43
1397.99 48
1398.08 53
1398.16 56
1398.25 59
1398.33 60
1398.42 59
1398.51 55
1398.59 49
1398.68 41
1398.76 32
1398.85 23
1398.93 14
1399.02 7
1399.11 3
1399.19 0
1399.28 0
1399.36 1
1399.45 2
1399.53 4
1399.62 4
1399.71 4
1399.79 3
1399.88 0
1399.96 0
1400.05 0
1400.14 0
1400.22 0
1400.31 4
1400.39 10
1400.48 17
1400.56 23
1400.65 29
1400.74 33
1400.82 37
1400.91 41
1400.99 44
1401.08 47
1401.16 50
1401.25 52
1401.34 52
1401.42 51
1401.51 48
1401.59 44
1401.68 41
1401.77 38
1401.85 37
1401.94 36
1402.02 36
1402.11 37
1402.20 37
1402.28 38
1402.37 39
1402.45 41
1402.54 45
1402.62 50
1402.71 56
1402.80 62
1402.88 65
1402.97 66
1403.05 64
1403.14 58
1403.23 51
1403.31 44
1403.40 39
1403.48 36
1403.57 37
1403.66 41
1403.74 47
1403.83 53
1403.91 58
1404.00 60
1404.08 61
1404.17 59
1404.26 56
1404.34 53
1404.43 51
1404.51 51
1404.60 52
1404.69 56
1404.77 60
1404.86 65
1404.94 70
1405.03 73
1405.12 74
1405.20 72
1405.29 68
1405.37 62
1405.46 55
1405.55 48
1405.63 42
1405.72 37
1405.80 33
1405.89 31
1405.98 30
1406.06 29
1406.15 28
1406.23 27
1406.32 24
1406.41 22
1406.49 19
1406.58 16
1406.66 13
1406.75 11
1406.84 8
1406.92 5
1407.01 2
1407.09 0
1407.18 0
1407.27 0
1407.35 0
1407.44 0
1407.52 0
1407.61 7
1407.70 15
1407.78 23
1407.87 30
1407.95 34
1408.04 36
1408.13 35
1408.21 33
1408.30 29
1408.38 25
1408.47 22
1408.56 21
1408.64 22
1408.73 27
1408.81 33
1408.90 41
1408.99 48
1409.07 52
1409.16 52
1409.25 48
1409.33 39
1409.42 29
1409.50 17
1409.59 5
1409.68 0
1409.76 0
1409.85 0
1409.93 0
1410.02 0
1410.11 0
1410.19 0
1410.28 0
1410.36 0
1410.45 7
1410.54 15
1410.62 21
1410.71 27
1410.80 31
1410.88 35
1410.97 38
1411.05 40
1411.14 42
1411.23 42
1411.31 41
1411.40 38
1411.48 33
1411.57 28
1411.66 22
1411.74 16
1411.83 12
1411.92 9
1412.00 8
1412.09 7
1412.17 7
1412.26 7
1412.35 6
1412.43 6
1412.52 7
1412.60 8
1412.69 10
1412.78 13
1412.86 15
1412.95 16
1413.04 16
1413.12 14
1413.21 10
1413.29 5
1413.38 1
1413.47 0
1413.55 0
1413.64 0
1413.73 4
1413.81 9
1413.90 13
1413.98 17
1414.07 19
1414.16 19
1414.24 18
1414.33 16
1414.42 15
1414.50 14
1414.59 13
1414.67 12
1414.76 12
1414.85 11
1414.93 10
1415.02 9
1415.11 8
1415.19 7
1415.28 7
1415.36 8
1415.45 9
1415.54 10
1415.62 12
1415.71 14
1415.80 16
1415.88 19
1415.97 22
1416.05 25
1416.14 28
1416.23 31
1416.31 34
1416.40 38
1416.49 41
1416.57 45
1416.66 50
1416.74 54
1416.83 57
1416.92 58
1417.00 58
1417.09 55
1417.18 50
1417.26 43
1417.35 35
1417.44 26
1417.52 17
1417.61 10
1417.69 3
1417.78 0
1417.87 0
1417.95 0
1418.04 0
1418.13 0
1418.21 0
1418.30 6
1418.39 13
1418.47 21
1418.56 29
1418.64 36
1418.73 41
1418.82 44
1418.90 44
1418.99 42
1419.08 38
1419.16 33
1419.25 28
1419.34 25
1419.42 24
1419.51 26
1419.59 29
1419.68 32
1419.77 35
1419.85 34
1419.94 31
1420.03 23
1420.11 13
1420.20 2
1420.29 0
1420.37 0
1420.46 0
1420.54 0
1420.63 0
1420.72 0
1420.80 0
1420.89 0
1420.98 9
1421.06 18
1421.15 26
1421.24 33
1421.32 40
1421.41 45
1421.50 48
1421.58 48
1421.67 46
1421.76 41
1421.84 34
1421.93 26
1422.01 18
1422.10 11
1422.19 6
1422.27 4
1422.36 6
1422.45 12
1422.53 24
1422.62 39
1422.71 58
1422.79 77
1422.88 93
1422.97 105
1423.05 111
1423.14 112
1423.23 107
1423.31 99
1423.40 90
1423.49 82
1423.57 78
1423.66 76
1423.74 77
1423.83 79
1423.92 81
1424.00 82
1424.09 81
1424.18 77
1424.26 73
1424.35 67
1424.44 62
1424.52 59
1424.61 57
1424.70 58
1424.78 60
1424.87 63
1424.96 67
1425.04 70
1425.13 73
1425.22 74
1425.30 74
1425.39 73
1425.48 72
1425.56 71
1425.65 70
1425.74 71
1425.82 74
1425.91 76
1426.00 79
1426.08 81
1426.17 82
1426.25 82
1426.34 80
1426.43 77
1426.51 73
1426.60 68
1426.69 62
1426.77 55
1426.86 48
1426.95 39
1427.03 31
1427.12 22
1427.21 13
1427.29 6
1427.38 0
1427.47 0
1427.55 0
1427.64 0
1427.73 0
1427.81 0
1427.90 0
1427.99 0
1428.07 0
1428.16 0
1428.25 6
1428.33 13
1428.42 22
1428.51 33
1428.59 45
1428.68 57
1428.77 69
1428.85 80
1428.94 89
1429.03 96
1429.11 100
1429.20 103
1429.29 103
1429.37 101
1429.46 99
1429.55 94
1429.63 89
1429.72 84
1429.81 78
1429.89 73
1429.98 70
1430.07 68
1430.15 69
1430.24 71
1430.33 74
1430.41 77
1430.50 80
1430.59 83
1430.68 86
1430.76 88
1430.85 92
1430.94 97
1431.02 103
1431.11 109
1431.20 114
1431.28 118
1431.37 120
1431.46 121
1431.54 119
1431.63 118
1431.72 118
1431.80 120
1431.89 124
1431.98 129
1432.06 136
1432.15 143
1432.24 149
1432.32 152
1432.41 154
1432.50 153
1432.58 153
1432.67 153
1432.76 156
1432.84 162
1432.93 171
1433.02 182
1433.10 194
1433.19 206
1433.28 215
1433.37 220
1433.45 222
1433.54 218
1433.63 211
1433.71 201
1433.80 190
1433.89 177
1433.97 165
1434.06 154
1434.15 146
1434.23 141
1434.32 139
1434.41 140
1434.49 142
1434.58 146
1434.67 150
1434.75 153
1434.84 156
1434.93 157
1435.02 158
1435.10 160
1435.19 162
1435.28 165
1435.36 168
1435.45 171
1435.54 174
1435.62 177
1435.71 179
1435.80 180
1435.88 182
1435.97 183
1436.06 183
1436.14 182
1436.23 179
1436.32 175
1436.41 170
1436.49 167
1436.58 164
1436.67 165
1436.75 168
1436.84 173
1436.93 180
1437.01 186
1437.10 190
1437.19 191
1437.27 189
1437.36 185
1437.45 179
1437.54 173
1437.62 167
1437.71 160
1437.80 154
1437.88 148
1437.97 141
1438.06 135
1438.14 129
1438.23 126
1438.32 125
1438.41 126
1438.49 129
1438.58 132
1438.67 135
1438.75 135
1438.84 134
1438.93 133
1439.01 131
1439.10 131
1439.19 133
1439.27 137
1439.36 144
1439.45 151
1439.54 157
1439.62 162
1439.71 164
1439.80 163
1439.88 160
1439.97 156
1440.06 151
1440.15 148
1440.23 146
1440.32 145
1440.41 145
1440.49 144
1440.58 143
1440.67 140
1440.75 135
1440.84 129
1440.93 120
1441.02 111
1441.10 101
1441.19 90
1441.28 81
1441.36 75
1441.45 72
1441.54 72
1441.62 76
1441.71 82
1441.80 89
1441.89 96
1441.97 103
1442.06 108
1442.15 111
1442.23 112
1442.32 110
1442.41 104
1442.50 95
1442.58 84
1442.67 70
1442.76 55
1442.84 40
1442.93 27
1443.02 17
1443.11 9
1443.19 5
1443.28 4
1443.37 4
1443.45 6
1443.54 9
1443.63 12
1443.72 13
1443.80 14
1443.89 13
1443.98 10
1444.06 7
1444.15 4
1444.24 1
1444.33 0
1444.41 0
1444.50 2
1444.59 5
1444.67 8
1444.76 11
1444.85 13
1444.94 14
1445.02 14
1445.11 13
1445.20 12
1445.28 10
1445.37 9
1445.46 9
1445.55 11
1445.63 14
1445.72 20
1445.81 28
1445.89 39
1445.98 50
1446.07 61
1446.16 72
1446.24 80
1446.33 86
1446.42 88
1446.50 87
1446.59 84
1446.68 79
1446.77 73
1446.85 68
1446.94 64
1447.03 61
1447.12 59
1447.20 58
1447.29 57
1447.38 57
1447.46 57
1447.55 57
1447.64 56
1447.73 55
1447.81 52
1447.90 48
1447.99 41
1448.08 32
1448.16 21
1448.25 9
1448.34 0
1448.42 0
1448.51 0
1448.60 0
1448.69 0
1448.77 0
1448.86 0
1448.95 0
1449.04 3
1449.12 12
1449.21 21
1449.30 30
1449.38 37
1449.47 43
1449.56 48
1449.65 52
1449.73 55
1449.82 58
1449.91 59
1450.00 60
1450.08 60
1450.17 60
1450.26 59
1450.34 57
1450.43 55
1450.52 53
1450.61 52
1450.69 53
1450.78 55
1450.87 59
1450.96 65
1451.04 71
1451.13 78
1451.22 83
1451.31 87
1451.39 88
1451.48 86
1451.57 83
1451.66 78
1451.74 73
1451.83 67
1451.92 62
1452.00 59
1452.09 56
1452.18 54
1452.27 53
1452.35 53
1452.44 53
1452.53 52
1452.62 52
1452.70 52
1452.79 51
1452.88 50
1452.97 49
1453.05 47
1453.14 44
1453.23 41
1453.32 39
1453.40 38
1453.49 40
1453.58 43
1453.67 47
1453.75 52
1453.84 55
1453.93 55
1454.02 52
1454.10 46
1454.19 39
1454.28 32
1454.36 28
1454.45 28
1454.54 33
1454.63 41
1454.71 52
1454.80 64
1454.89 76
1454.98 88
1455.06 97
1455.15 104
1455.24 109
1455.33 111
1455.41 110
1455.50 107
1455.59 101
1455.68 94
1455.76 85
1455.85 77
1455.94 68
1456.03 61
1456.11 54
1456.20 47
1456.29 41
1456.38 35
1456.46 29
1456.55 24
1456.64 20
1456.73 17
1456.81 16
1456.90 14
1456.99 13
1457.08 11
1457.16 8
1457.25 4
1457.34 2
1457.43 1
1457.51 3
1457.60 7
1457.69 13
1457.78 21
1457.86 27
1457.95 30
1458.04 30
1458.13 27
1458.22 20
1458.30 13
1458.39 5
1458.48 0
1458.57 0
1458.65 0
1458.74 0
1458.83 3
1458.92 8
1459.00 14
1459.09 20
1459.18 24
1459.27 28
1459.35 31
1459.44 32
1459.53 32
1459.62 31
1459.70 30
1459.79 30
1459.88 31
1459.97 33
1460.05 37
1460.14 40
1460.23 42
1460.32 43
1460.41 43
1460.49 41
1460.58 40
1460.67 41
1460.76 44
1460.84 50
1460.93 58
1461.02 66
1461.11 73
1461.19 78
1461.28 79
1461.37 78
1461.46 74
1461.54 68
1461.63 63
1461.72 59
1461.81 56
1461.90 55
1461.98 54
1462.07 53
1462.16 52
1462.25 51
1462.33 48
1462.42 45
1462.51 42
1462.60 38
1462.68 33
1462.77 28
1462.86 23
1462.95 17
1463.04 13
1463.12 9
1463.21 6
1463.30 4
1463.39 3
1463.47 3
1463.56 5
1463.65 8
1463.74 13
1463.82 18
1463.91 24
1464.00 30
1464.09 34
1464.18 37
1464.26 39
1464.35 41
1464.44 43
1464.53 47
1464.61 52
1464.70 59
1464.79 65
1464.88 71
1464.97 76
1465.05 78
1465.14 80
1465.23 79
1465.32 78
1465.40 77
1465.49 76
1465.58 75
1465.67 74
1465.76 74
1465.84 75
1465.93 77
1466.02 80
1466.11 84
1466.19 87
1466.28 87
1466.37 85
1466.46 78
1466.55 68
1466.63 56
1466.72 43
1466.81 31
1466.90 22
1466.99 15
1467.07 11
1467.16 9
1467.25 8
1467.34 8
1467.42 6
1467.51 4
1467.60 0
1467.69 0
1467.78 0
1467.86 0
1467.95 0
1468.04 0
1468.13 0
1468.22 1
1468.30 9
1468.39 17
1468.48 23
1468.57 27
1468.65 29
1468.74 29
1468.83 28
1468.92 28
1469.01 30
1469.09 34
1469.18 40
1469.27 48
1469.36 55
1469.45 60
1469.53 63
1469.62 63
1469.71 59
1469.80 54
1469.88 46
1469.97 39
1470.06 33
1470.15 27
1470.24 23
1470.32 20
1470.41 16
1470.50 14
1470.59 12
1470.68 10
1470.76 10
1470.85 12
1470.94 15
1471.03 20
1471.12 27
1471.20 35
1471.29 44
1471.38 52
1471.47 59
1471.56 64
1471.64 67
1471.73 69
1471.82 69
1471.91 68
1472.00 66
1472.08 66
1472.17 66
1472.26 66
1472.35 67
1472.44 67
1472.52 66
1472.61 63
1472.70 58
1472.79 54
1472.88 50
1472.96 47
1473.05 46
1473.14 45
1473.23 45
1473.32 45
1473.40 43
1473.49 40
1473.58 36
1473.67 33
1473.76 30
1473.84 29
1473.93 29
1474.02 29
1474.11 29
1474.20 27
1474.28 23
1474.37 18
1474.46 13
1474.55 11
1474.64 11
1474.72 14
1474.81 19
1474.90 27
1474.99 34
1475.08 39
1475.16 43
1475.25 44
1475.34 43
1475.43 39
1475.52 35
1475.61 29
1475.69 24
1475.78 21
1475.87 19
1475.96 19
1476.05 21
1476.13 25
1476.22 29
1476.31 33
1476.40 38
1476.49 42
1476.57 47
1476.66 52
1476.75 57
1476.84 62
1476.93 67
1477.01 72
1477.10 76
1477.19 79
1477.28 82
1477.37 84
1477.46 86
1477.54 88
1477.63 89
1477.72 90
1477.81 89
1477.90 86
1477.98 82
1478.07 75
1478.16 66
1478.25 55
1478.34 44
1478.43 33
1478.51 23
1478.60 15
1478.69 9
1478.78 7
1478.87 7
1478.95 10
1479.04 15
1479.13 21
1479.22 27
1479.31 34
1479.40 40
1479.48 47
1479.57 55
1479.66 63
1479.75 72
1479.84 80
1479.92 87
1480.01 92
1480.10 95
1480.19 96
1480.28 94
1480.37 91
1480.45 86
1480.54 82
1480.63 78
1480.72 76
1480.81 75
1480.90 77
1480.98 80
1481.07 83
1481.16 86
1481.25 88
1481.34 86
1481.42 82
1481.51 74
1481.60 65
1481.69 54
1481.78 43
1481.87 33
1481.95 24
1482.04 18
1482.13 14
1482.22 13
1482.31 15
1482.40 18
1482.48 23
1482.57 29
1482.66 36
1482.75 42
1482.84 47
1482.93 51
1483.01 53
1483.10 52
1483.19 48
1483.28 42
1483.37 34
1483.46 25
1483.54 16
1483.63 8
1483.72 3
1483.81 2
1483.90 5
1483.99 11
1484.07 21
1484.16 32
1484.25 43
1484.34 53
1484.43 59
1484.52 62
1484.60 61
1484.69 57
1484.78 51
1484.87 44
1484.96 38
1485.05 33
1485.13 31
1485.22 32
1485.31 34
1485.40 38
1485.49 41
1485.58 44
1485.66 45
1485.75 46
1485.84 47
1485.93 48
1486.02 51
1486.11 55
1486.19 59
1486.28 61
1486.37 61
1486.46 58
1486.55 53
1486.64 45
1486.73 37
1486.81 29
1486.90 24
1486.99 21
1487.08 21
1487.17 24
1487.26 27
1487.34 32
1487.43 35
1487.52 37
1487.61 37
1487.70 36
1487.79 33
1487.87 31
1487.96 29
1488.05 28
1488.14 28
1488.23 28
1488.32 29
1488.41 30
1488.49 30
1488.58 30
1488.67 31
1488.76 32
1488.85 35
1488.94 39
1489.02 43
1489.11 47
1489.20 49
1489.29 49
1489.38 46
1489.47 41
1489.56 35
1489.64 29
1489.73 24
1489.82 20
1489.91 19
1490.00 21
1490.09 24
1490.18 30
1490.26 36
1490.35 44
1490.44 51
1490.53 59
1490.62 66
1490.71 72
1490.80 78
1490.88 84
1490.97 89
1491.06 95
1491.15 101
1491.24 107
1491.33 112
1491.42 116
1491.50 118
1491.59 119
1491.68 118
1491.77 115
1491.86 110
1491.95 105
1492.04 98
1492.12 90
1492.21 82
1492.30 74
1492.39 67
1492.48 61
1492.57 57
1492.66 55
1492.74 55
1492.83 57
1492.92 60
1493.01 64
1493.10 68
1493.19 71
1493.28 73
1493.36 73
1493.45 71
1493.54 65
1493.63 58
1493.72 48
1493.81 36
1493.90 24
1493.98 11
1494.07 0
1494.16 0
1494.25 0
1494.34 0
1494.43 0
1494.52 0
1494.60 0
1494.69 0
1494.78 0
1494.87 11
1494.96 29
1495.05 48
1495.14 66
1495.23 81
1495.31 92
1495.40 99
1495.49 101
1495.58 100
1495.67 96
1495.76 90
1495.85 84
1495.94 77
1496.02 70
1496.11 63
1496.20 58
1496.29 55
1496.38 55
1496.47 57
1496.56 63
1496.64 70
1496.73 76
1496.82 80
1496.91 80
1497.00 78
1497.09 72
1497.18 66
1497.27 62
1497.35 61
1497.44 64
1497.53 70
1497.62 77
1497.71 84
1497.80 88
1497.89 88
1497.98 84
1498.06 76
1498.15 66
1498.24 53
1498.33 41
1498.42 30
1498.51 20
1498.60 13
1498.69 7
1498.77 4
1498.86 3
1498.95 3
1499.04 5
1499.13 8
1499.22 11
1499.31 15
1499.40 20
1499.48 25
1499.57 30
1499.66 36
1499.75 41
1499.84 44
1499.93 47
1500.02 48
1500.11 48
1500.20 49
1500.28 52
1500.37 56
1500.46 61
1500.55 67
1500.64 72
1500.73 74
1500.82 74
1500.91 72
1500.99 67
1501.08 61
1501.17 54
1501.26 48
1501.35 42
1501.44 37
1501.53 31
1501.62 26
1501.71 22
1501.79 17
1501.88 13
1501.97 9
1502.06 6
1502.15 3
1502.24 0
1502.33 0
1502.42 0
1502.51 0
1502.59 0
1502.68 0
1502.77 0
1502.86 0
1502.95 1
1503.04 9
1503.13 17
1503.22 24
1503.31 27
1503.39 28
1503.48 27
1503.57 26
1503.66 25
1503.75 26
1503.84 30
1503.93 34
1504.02 40
1504.11 44
1504.19 48
1504.28 50
1504.37 51
1504.46 53
1504.55 57
1504.64 62
1504.73 70
1504.82 79
1504.91 89
1505.00 99
1505.08 106
1505.17 110
1505.26 112
1505.35 111
1505.44 108
1505.53 105
1505.62 104
1505.71 104
1505.80 105
1505.89 107
1505.97 109
1506.06 110
1506.15 111
1506.24 112
1506.33 115
1506.42 119
1506.51 125
1506.60 132
1506.69 138
1506.78 144
1506.86 147
1506.95 148
1507.04 147
1507.13 146
1507.22 144
1507.31 144
1507.40 145
1507.49 146
1507.58 148
1507.67 149
1507.75 151
1507.84 152
1507.93 155
1508.02 158
1508.11 161
1508.20 163
1508.29 163
1508.38 160
1508.47 155
1508.56 148
1508.65 140
1508.73 133
1508.82 127
1508.91 122
1509.00 119
1509.09 115
1509.18 110
1509.27 104
1509.36 97
1509.45 90
1509.54 84
1509.62 80
1509.71 78
1509.80 77
1509.89 77
1509.98 76
1510.07 74
1510.16 71
1510.25 68
1510.34 67
1510.43 69
1510.52 75
1510.61 84
1510.69 95
1510.78 107
1510.87 118
1510.96 127
1511.05 135
1511.14 142
1511.23 151
1511.32 161
1511.41 175
1511.50 189
1511.59 203
1511.67 213
1511.76 219
1511.85 219
1511.94 213
1512.03 202
1512.12 189
1512.21 175
1512.30 161
1512.39 150
1512.48 141
1512.57 135
1512.66 131
1512.74 129
1512.83 129
1512.92 130
1513.01 133
1513.10 137
1513.19 141
1513.28 146
1513.37 151
1513.46 154
1513.55 156
1513.64 155
1513.73 151
1513.82 144
1513.90 136
1513.99 125
1514.08 113
1514.17 101
1514.26 89
1514.35 78
1514.44 69
1514.53 64
1514.62 63
1514.71 66
1514.80 72
1514.89 79
1514.98 85
1515.06 90
1515.15 92
1515.24 90
1515.33 86
1515.42 80
1515.51 74
1515.60 67
1515.69 62
1515.78 58
1515.87 55
1515.96 53
1516.05 53
1516.14 54
1516.23 58
1516.31 63
1516.40 70
1516.49 78
1516.58 87
1516.67 96
1516.76 105
1516.85 113
1516.94 120
1517.03 126
1517.12 130
1517.21 132
1517.30 133
1517.39 131
1517.48 128
1517.57 123
1517.65 116
1517.74 107
1517.83 98
1517.92 88
1518.01 79
1518.10 72
1518.19 66
1518.28 62
1518.37 59
1518.46 57
1518.55 56
1518.64 54
1518.73 54
1518.82 54
1518.91 55
1518.99 57
1519.08 60
1519.17 63
1519.26 66
1519.35 66
1519.44 65
1519.53 63
1519.62 59
1519.71 55
1519.80 52
1519.89 51
1519.98 52
1520.07 53
1520.16 55
1520.25 58
1520.34 60
1520.43 62
1520.51 64
1520.60 66
1520.69 68
1520.78 69
1520.87 71
1520.96 71
1521.05 69
1521.14 65
1521.23 60
1521.32 54
1521.41 47
1521.50 40
1521.59 35
1521.68 32
1521.77 33
1521.86 38
1521.95 46
1522.03 57
1522.12 70
1522.21 85
1522.30 99
1522.39 113
1522.48 125
1522.57 137
1522.66 148
1522.75 158
1522.84 168
1522.93 176
1523.02 183
1523.11 188
1523.20 190
1523.29 189
1523.38 186
1523.47 182
1523.56 178
1523.65 172
1523.74 166
1523.82 158
1523.91 149
1524.00 139
1524.09 127
1524.18 116
1524.27 106
1524.36 98
1524.45 92
1524.54 90
1524.63 89
1524.72 90
1524.81 93
1524.90 95
1524.99 99
1525.08 103
1525.17 109
1525.26 114
1525.35 120
1525.44 123
1525.53 123
1525.62 120
1525.71 113
1525.79 104
1525.88 94
1525.97 84
1526.06 75
1526.15 67
1526.24 60
1526.33 54
1526.42 48
1526.51 43
1526.60 39
1526.69 37
1526.78 36
1526.87 39
1526.96 44
1527.05 50
1527.14 58
1527.23 65
1527.32 71
1527.41 74
1527.50 75
1527.59 73
1527.68 68
1527.77 61
1527.86 54
1527.95 47
1528.03 40
1528.12 35
1528.21 31
1528.30 27
1528.39 22
1528.48 16
1528.57 9
1528.66 2
1528.75 0
1528.84 0
1528.93 0
1529.02 0
1529.11 0
1529.20 0
1529.29 0
1529.38 0
1529.47 5
1529.56 11
1529.65 16
1529.74 22
1529.83 30
1529.92 39
1530.01 52
1530.10 66
1530.19 83
1530.28 99
1530.37 115
1530.46 129
1530.55 139
1530.64 147
1530.73 153
1530.81 156
1530.90 158
1530.99 160
1531.08 160
1531.17 159
1531.26 156
1531.35 152
1531.44 146
1531.53 141
1531.62 138
1531.71 137
1531.80 139
1531.89 141
1531.98 144
1532.07 144
1532.16 142
1532.25 137
1532.34 130
1532.43 121
1532.52 113
1532.61 106
1532.70 101
1532.79 99
1532.88 97
1532.97 98
1533.06 99
1533.15 100
1533.24 102
1533.33 104
1533.42 107
1533.51 109
1533.60 112
1533.69 114
1533.78 115
1533.87 115
1533.96 114
1534.05 112
1534.14 109
1534.23 106
1534.32 103
1534.41 101
1534.50 102
1534.59 105
1534.68 110
1534.77 116
1534.86 121
1534.94 126
1535.03 129
1535.12 130
1535.21 131
1535.30 133
1535.39 137
1535.48 144
1535.57 153
1535.66 164
1535.75 175
1535.84 183
1535.93 188
1536.02 188
1536.11 185
1536.20 177
1536.29 168
1536.38 156
1536.47 144
1536.56 133
1536.65 121
1536.74 110
1536.83 99
1536.92 90
1537.01 80
1537.10 71
1537.19 61
1537.28 52
1537.37 42
1537.46 31
1537.55 21
1537.64 13
1537.73 7
1537.82 4
1537.91 6
1538.00 11
1538.09 21
1538.18 34
1538.27 49
1538.36 65
1538.45 81
1538.54 95
1538.63 107
1538.72 117
1538.81 124
1538.90 130
1538.99 135
1539.08 139
1539.17 141
1539.26 144
1539.35 146
1539.44 148
1539.53 151
1539.62 155
1539.71 160
1539.80 165
1539.89 170
1539.98 173
1540.07 175
1540.16 173
1540.25 168
1540.34 160
1540.43 150
1540.52 138
1540.61 125
1540.70 112
1540.79 100
1540.88 90
1540.97 81
1541.06 75
1541.15 71
1541.24 70
1541.33 71
1541.42 72
1541.51 73
1541.60 73
1541.69 72
1541.78 69
1541.87 65
1541.96 62
1542.05 61
1542.14 62
1542.23 65
1542.32 70
1542.41 77
1542.50 83
1542.59 88
1542.68 93
1542.77 95
1542.86 95
1542.95 94
1543.04 89
1543.13 83
1543.22 76
1543.31 67
1543.40 60
1543.49 53
1543.58 50
1543.67 48
1543.76 48
1543.85 50
1543.94 50
1544.03 50
1544.12 49
1544.21 46
1544.30 44
1544.39 43
1544.48 43
1544.57 45
1544.66 49
1544.75 55
1544.84 62
1544.93 70
1545.02 79
1545.11 87
1545.20 96
1545.29 104
1545.38 111
1545.47 117
1545.56 121
1545.65 125
1545.74 129
1545.84 132
1545.93 135
1546.02 137
1546.11 138
1546.20 136
1546.29 132
1546.38 124
1546.47 114
1546.56 103
1546.65 91
1546.74 79
1546.83 70
1546.92 64
1547.01 60
1547.10 59
1547.19 58
1547.28 58
1547.37 59
1547.46 58
1547.55 57
1547.64 57
1547.73 57
1547.82 59
1547.91 62
1548.00 66
1548.09 69
1548.18 71
1548.27 70
1548.36 67
1548.45 60
1548.54 51
1548.63 42
1548.72 32
1548.81 25
1548.90 20
1548.99 19
1549.08 20
1549.17 25
1549.26 31
1549.35 39
1549.44 47
1549.53 55
1549.62 63
1549.71 68
1549.80 72
1549.89 73
1549.99 73
1550.08 72
1550.17 70
1550.26 69
1550.35 69
1550.44 70
1550.53 73
1550.62 77
1550.71 81
1550.80 86
1550.89 91
1550.98 96
1551.07 101
1551.16 106
1551.25 112
1551.34 116
1551.43 119
1551.52 120
1551.61 119
1551.70 114
1551.79 106
1551.88 96
1551.97 86
1552.06 74
1552.15 64
1552.24 55
1552.33 49
1552.42 46
1552.51 45
1552.60 46
1552.69 48
1552.79 49
1552.88 50
1552.97 50
1553.06 48
1553.15 44
1553.24 40
1553.33 36
1553.42 30
1553.51 24
1553.60 18
1553.69 12
1553.78 6
1553.87 0
1553.96 0
1554.05 0
1554.14 0
1554.23 0
1554.32 0
1554.41 0
1554.50 0
1554.59 0
1554.68 3
1554.77 7
1554.86 12
1554.95 18
1555.05 26
1555.14 36
1555.23 47
1555.32 60
1555.41 74
1555.50 89
1555.59 104
1555.68 119
1555.77 133
1555.86 146
1555.95 156
1556.04 162
1556.13 164
1556.22 161
1556.31 155
1556.40 147
1556.49 137
1556.58 128
1556.67 120
1556.76 115
1556.85 112
1556.94 112
1557.04 114
1557.13 117
1557.22 122
1557.31 127
1557.40 132
1557.49 136
1557.58 138
1557.67 139
1557.76 136
1557.85 132
1557.94 127
1558.03 121
1558.12 116
1558.21 112
1558.30 111
1558.39 112
1558.48 116
1558.57 123
1558.66 132
1558.75 143
1558.85 154
1558.94 165
1559.03 175
1559.12 182
1559.21 187
1559.30 190
1559.39 189
1559.48 184
1559.57 178
1559.66 169
1559.75 158
1559.84 148
1559.93 139
1560.02 133
1560.11 129
1560.20 127
1560.29 127
1560.38 128
1560.48 127
1560.57 124
1560.66 119
1560.75 113
1560.84 105
1560.93 98
1561.02 91
1561.11 86
1561.20 81
1561.29 77
1561.38 74
1561.47 72
1561.56 71
1561.65 72
1561.74 74
1561.83 77
1561.93 80
1562.02 84
1562.11 88
1562.20 91
1562.29 92
1562.38 93
1562.47 93
1562.56 91
1562.65 88
1562.74 83
1562.83 76
1562.92 68
1563.01 61
1563.10 56
1563.19 53
1563.28 54
1563.38 58
1563.47 65
1563.56 74
1563.65 84
1563.74 96
1563.83 107
1563.92 119
1564.01 131
1564.10 142
1564.19 150
1564.28 156
1564.37 160
1564.46 161
1564.55 160
1564.65 160
1564.74 160
1564.83 161
1564.92 164
1565.01 168
1565.10 172
1565.19 175
1565.28 178
1565.37 180
1565.46 182
1565.55 183
1565.64 184
1565.73 185
1565.82 185
1565.92 182
1566.01 176
1566.10 166
1566.19 153
1566.28 136
1566.37 116
1566.46 97
1566.55 79
1566.64 65
1566.73 57
1566.82 54
1566.91 56
1567.00 62
1567.10 71
1567.19 80
1567.28 87
1567.37 93
1567.46 96
1567.55 99
1567.64 100
1567.73 102
1567.82 104
1567.91 106
1568.00 109
1568.09 111
1568.18 112
1568.28 112
1568.37 111
1568.46 108
1568.55 105
1568.64 100
1568.73 94
1568.82 86
1568.91 79
1569.00 71
1569.09 64
1569.18 59
1569.27 56
1569.37 55
1569.46 56
1569.55 58
1569.64 60
1569.73 61
1569.82 60
1569.91 59
1570.00 56
1570.09 54
1570.18 54
1570.27 54
1570.37 56
1570.46 58
1570.55 59
1570.64 59
1570.73 57
1570.82 54
1570.91 51
1571.00 49
1571.09 48
1571.18 49
1571.27 51
1571.36 53
1571.46 57
1571.55 60
1571.64 64
1571.73 67
1571.82 72
1571.91 76
1572.00 80
1572.09 82
1572.18 82
1572.27 80
1572.36 75
1572.46 68
1572.55 61
1572.64 55
1572.73 50
1572.82 48
1572.91 49
1573.00 51
1573.09 54
1573.18 57
1573.27 57
1573.37 55
1573.46 49
1573.55 42
1573.64 35
1573.73 29
1573.82 27
1573.91 30
1574.00 37
1574.09 47
1574.18 59
1574.28 71
1574.37 82
1574.46 91
1574.55 97
1574.64 102
1574.73 105
1574.82 105
1574.91 103
1575.00 99
1575.09 93
1575.19 86
1575.28 78
1575.37 70
1575.46 63
1575.55 57
1575.64 52
1575.73 48
1575.82 45
1575.91 41
1576.00 38
1576.10 34
1576.19 29
1576.28 24
1576.37 19
1576.46 15
1576.55 11
1576.64 8
1576.73 6
1576.82 5
1576.91 2
1577.01 0
1577.10 0
1577.19 0
1577.28 0
1577.37 0
1577.46 0
1577.55 0
1577.64 4
1577.73 19
1577.83 36
1577.92 53
1578.01 68
1578.10 79
1578.19 86
1578.28 90
1578.37 92
1578.46 93
1578.55 95
1578.65 100
1578.74 107
1578.83 115
1578.92 125
1579.01 136
1579.10 146
1579.19 155
1579.28 165
1579.37 173
1579.47 180
1579.56 184
1579.65 185
1579.74 180
1579.83 171
1579.92 159
1580.01 145
1580.10 132
1580.19 121
1580.29 114
1580.38 110
1580.47 110
1580.56 113
1580.65 116
1580.74 120
1580.83 123
1580.92 125
1581.02 125
1581.11 125
1581.20 124
1581.29 123
1581.38 124
1581.47 126
1581.56 131
1581.65 137
1581.74 145
1581.84 152
1581.93 159
1582.02 165
1582.11 168
1582.20 168
1582.29 165
1582.38 160
1582.47 154
1582.57 149
1582.66 144
1582.75 140
1582.84 138
1582.93 138
1583.02 138
1583.11 139
1583.20 140
1583.30 140
1583.39 141
1583.48 141
1583.57 142
1583.66 142
1583.75 142
1583.84 141
1583.93 139
1584.03 136
1584.12 134
1584.21 132
1584.30 133
1584.39 136
1584.48 141
1584.57 147
1584.66 153
1584.76 158
1584.85 161
1584.94 161
1585.03 159
1585.12 155
1585.21 151
1585.30 149
1585.39 149
1585.49 152
1585.58 155
1585.67 159
1585.76 160
1585.85 157
1585.94 151
1586.03 141
1586.13 129
1586.22 117
1586.31 106
1586.40 98
1586.49 92
1586.58 90
1586.67 90
1586.76 92
1586.86 97
1586.95 102
1587.04 109
1587.13 117
1587.22 124
1587.31 131
1587.40 136
1587.50 139
1587.59 140
1587.68 139
1587.77 137
1587.86 133
1587.95 130
1588.04 128
1588.14 126
1588.23 126
1588.32 128
1588.41 130
1588.50 133
1588.59 135
1588.68 134
1588.78 131
1588.87 126
1588.96 117
1589.05 108
1589.14 97
1589.23 88
1589.32 80
1589.41 74
1589.51 71
1589.60 69
1589.69 68
1589.78 68
1589.87 68
1589.96 67
1590.05 67
1590.15 66
1590.24 65
1590.33 65
1590.42 66
1590.51 68
1590.60 71
1590.70 75
1590.79 80
1590.88 86
1590.97 91
1591.06 94
1591.15 93
1591.24 88
1591.34 79
1591.43 65
1591.52 47
1591.61 29
1591.70 13
1591.79 0
1591.88 0
1591.98 0
1592.07 0
1592.16 1
1592.25 10
1592.34 19
1592.43 28
1592.52 37
1592.62 45
1592.71 54
1592.80 64
1592.89 76
1592.98 88
1593.07 101
1593.17 114
1593.26 125
1593.35 134
1593.44 140
1593.53 143
1593.62 143
1593.71 140
1593.81 134
1593.90 126
1593.99 117
1594.08 107
1594.17 98
1594.26 88
1594.36 80
1594.45 72
1594.54 66
1594.63 62
1594.72 59
1594.81 57
1594.90 57
1595.00 58
1595.09 60
1595.18 63
1595.27 66
1595.36 68
1595.45 68
1595.55 66
1595.64 61
1595.73 54
1595.82 43
1595.91 32
1596.00 21
1596.10 13
1596.19 7
1596.28 6
1596.37 9
1596.46 17
1596.55 26
1596.65 35
1596.74 44
1596.83 49
1596.92 51
1597.01 48
1597.10 43
1597.20 34
1597.29 24
1597.38 14
1597.47 5
1597.56 0
1597.65 0
1597.75 0
1597.84 0
1597.93 0
1598.02 0
1598.11 0
1598.20 0
1598.30 0
1598.39 11
1598.48 24
1598.57 38
1598.66 51
1598.75 61
1598.85 68
1598.94 70
1599.03 69
1599.12 66
1599.21 63
1599.30 61
1599.40 62
1599.49 65
1599.58 71
1599.67 77
1599.76 83
1599.85 87
1599.95 88
1600.04 88
1600.13 85
1600.22 82
1600.31 79
1600.40 76
1600.50 73
1600.59 72
1600.68 73
1600.77 75
1600.86 79
1600.95 85
1601.05 90
1601.14 95
1601.23 99
1601.32 99
1601.41 97
1601.51 91
1601.60 84
1601.69 76
1601.78 69
1601.87 63
1601.96 59
1602.06 57
1602.15 58
1602.24 62
1602.33 68
1602.42 75
1602.52 83
1602.61 90
1602.70 96
1602.79 99
1602.88 100
1602.97 99
1603.07 95
1603.16 90
1603.25 85
1603.34 80
1603.43 76
1603.53 73
1603.62 72
1603.71 72
1603.80 73
1603.89 74
1603.98 75
1604.08 73
1604.17 70
1604.26 65
1604.35 57
1604.44 50
1604.54 43
1604.63 38
1604.72 37
1604.81 39
1604.90 44
1604.99 53
1605.09 62
1605.18 72
1605.27 81
1605.36 88
1605.45 93
1605.55 95
1605.64 95
1605.73 93
1605.82 91
1605.91 87
1606.01 82
1606.10 77
1606.19 73
1606.28 70
1606.37 68
1606.46 68
1606.56 72
1606.65 80
1606.74 90
1606.83 102
1606.92 114
1607.02 125
1607.11 133
1607.20 137
1607.29 137
1607.38 134
1607.48 128
1607.57 122
1607.66 116
1607.75 113
1607.84 111
1607.94 113
1608.03 116
1608.12 119
1608.21 123
1608.30 125
1608.40 126
1608.49 124
1608.58 119
1608.67 111
1608.76 101
1608.86 89
1608.95 77
1609.04 66
1609.13 58
1609.22 53
1609.32 52
1609.41 52
1609.50 54
1609.59 56
1609.68 57
1609.78 56
1609.87 54
1609.96 50
1610.05 47
1610.14 44
1610.24 43
1610.33 43
1610.42 45
1610.51 46
1610.60 47
1610.70 46
1610.79 45
1610.88 43
1610.97 42
1611.06 43
1611.16 46
1611.25 52
1611.34 60
1611.43 68
1611.52 75
1611.62 80
1611.71 83
1611.80 83
1611.89 82
1611.98 82
1612.08 81
1612.17 82
1612.26 84
1612.35 87
1612.44 90
1612.54 91
1612.63 92
1612.72 91
1612.81 89
1612.91 86
1613.00 82
1613.09 77
1613.18 72
1613.27 67
1613.37 62
1613.46 57
1613.55 53
1613.64 50
1613.73 49
1613.83 50
1613.92 51
1614.01 53
1614.10 55
1614.19 57
1614.29 58
1614.38 59
1614.47 61
1614.56 63
1614.66 67
1614.75 71
1614.84 74
1614.93 78
1615.02 81
1615.12 84
1615.21 87
1615.30 92
1615.39 97
1615.48 102
1615.58 109
1615.67 115
1615.76 120
1615.85 124
1615.95 126
1616.04 126
1616.13 125
1616.22 123
1616.31 122
1616.41 122
1616.50 125
1616.59 129
1616.68 136
1616.78 144
1616.87 152
1616.96 159
1617.05 165
1617.14 170
1617.24 173
1617.33 175
1617.42 176
1617.51 176
1617.61 176
1617.70 173
1617.79 170
1617.88 167
1617.97 165
1618.07 165
1618.16 168
1618.25 173
1618.34 180
1618.44 187
1618.53 193
1618.62 196
1618.71 194
1618.80 190
1618.90 183
1618.99 176
1619.08 172
1619.17 170
1619.27 172
1619.36 177
1619.45 183
1619.54 188
1619.64 190
1619.73 190
1619.82 187
1619.91 182
1620.00 176
1620.10 171
1620.19 166
1620.28 163
1620.37 162
1620.47 162
1620.56 164
1620.65 166
1620.74 169
1620.84 172
1620.93 174
1621.02 174
1621.11 173
1621.20 170
1621.30 166
1621.39 162
1621.48 158
1621.57 155
1621.67 152
1621.76 150
1621.85 148
1621.94 146
1622.04 145
1622.13 144
1622.22 144
1622.31 144
1622.40 145
1622.50 145
1622.59 145
1622.68 142
1622.77 139
1622.87 135
1622.96 131
1623.05 128
1623.14 127
1623.24 127
1623.33 129
1623.42 130
1623.51 131
1623.61 130
1623.70 128
1623.79 124
1623.88 121
1623.98 117
1624.07 113
1624.16 109
1624.25 104
1624.35 98
1624.44 92
1624.53 85
1624.62 78
1624.71 74
1624.81 71
1624.90 70
1624.99 69
1625.08 68
1625.18 66
1625.27 61
1625.36 55
1625.45 48
1625.55 40
1625.64 34
1625.73 31
1625.82 31
1625.92 35
1626.01 40
1626.10 47
1626.19 54
1626.29 60
1626.38 63
1626.47 65
1626.56 63
1626.66 60
1626.75 54
1626.84 48
1626.93 42
1627.03 36
1627.12 31
1627.21 30
1627.30 32
1627.40 37
1627.49 45
1627.58 54
1627.67 63
1627.77 72
1627.86 79
1627.95 86
1628.04 93
1628.14 101
1628.23 109
1628.32 116
1628.41 122
1628.51 124
1628.60 121
1628.69 114
1628.78 103
1628.88 89
1628.97 75
1629.06 63
1629.15 53
1629.25 47
1629.34 45
1629.43 47
1629.52 51
1629.62 59
1629.71 67
1629.80 76
1629.90 85
1629.99 92
1630.08 97
1630.17 100
1630.27 102
1630.36 103
1630.45 103
1630.54 104
1630.64 104
1630.73 104
1630.82 104
1630.91 101
1631.01 98
1631.10 93
1631.19 86
1631.28 80
1631.38 73
1631.47 66
1631.56 60
1631.65 57
1631.75 57
1631.84 60
1631.93 67
1632.03 78
1632.12 91
1632.21 103
1632.30 114
1632.40 120
1632.49 123
1632.58 121
1632.67 116
1632.77 110
1632.86 102
1632.95 94
1633.04 87
1633.14 79
1633.23 72
1633.32 66
1633.42 63
1633.51 62
1633.60 64
1633.69 68
1633.79 73
1633.88 78
1633.97 79
1634.06 74
1634.16 64
1634.25 49
1634.34 29
1634.43 8
1634.53 0
1634.62 0
1634.71 0
1634.81 0
1634.90 0
1634.99 0
1635.08 0
1635.18 0
1635.27 10
1635.36 26
1635.45 41
1635.55 54
1635.64 66
1635.73 75
1635.83 82
1635.92 86
1636.01 87
1636.10 85
1636.20 83
1636.29 80
1636.38 79
1636.48 80
1636.57 84
1636.66 90
1636.75 98
1636.85 106
1636.94 113
1637.03 118
1637.12 121
1637.22 121
1637.31 120
1637.40 116
1637.50 112
1637.59 107
1637.68 101
1637.77 95
1637.87 89
1637.96 82
1638.05 76
1638.15 70
1638.24 65
1638.33 59
1638.42 53
1638.52 47
1638.61 41
1638.70 34
1638.79 27
1638.89 21
1638.98 15
1639.07 12
1639.17 12
1639.26 13
1639.35 16
1639.44 19
1639.54 21
1639.63 21
1639.72 20
1639.82 16
1639.91 12
1640.00 9
1640.09 8
1640.19 10
1640.28 14
1640.37 20
1640.47 26
1640.56 29
1640.65 29
1640.75 26
1640.84 21
1640.93 17
1641.02 16
1641.12 19
1641.21 27
1641.30 38
1641.40 50
1641.49 59
1641.58 65
1641.67 65
1641.77 60
1641.86 51
1641.95 40
1642.05 28
1642.14 18
1642.23 11
1642.32 6
1642.42 5
1642.51 5
1642.60 8
1642.70 13
1642.79 20
1642.88 27
1642.98 36
1643.07 46
1643.16 57
1643.25 67
1643.35 77
1643.44 85
1643.53 92
1643.63 97
1643.72 101
1643.81 105
1643.90 108
1644.00 112
1644.09 116
1644.18 119
1644.28 122
1644.37 124
1644.46 125
1644.56 125
1644.65 125
1644.74 124
1644.83 124
1644.93 123
1645.02 122
1645.11 120
1645.21 118
1645.30 117
1645.39 116
1645.49 116
1645.58 116
1645.67 116
1645.76 116
1645.86 115
1645.95 112
1646.04 108
1646.14 103
1646.23 98
1646.32 93
1646.42 88
1646.51 84
1646.60 80
1646.70 77
1646.79 74
1646.88 70
1646.97 65
1647.07 60
1647.16 53
1647.25 47
1647.35 41
1647.44 35
1647.53 33
1647.63 33
1647.72 38
1647.81 45
1647.91 55
1648.00 64
1648.09 71
1648.18 75
1648.28 74
1648.37 71
1648.46 65
1648.56 61
1648.65 58
1648.74 57
1648.84 60
1648.93 63
1649.02 67
1649.12 69
1649.21 68
1649.30 65
1649.39 60
1649.49 54
1649.58 46
1649.67 39
1649.77 32
1649.86 26
1649.95 19
1650.05 14
1650.14 11
1650.23 9
1650.33 10
1650.42 13
1650.51 16
1650.61 21
1650.70 26
1650.79 30
1650.89 35
1650.98 40
1651.07 46
1651.16 51
1651.26 56
1651.35 59
1651.44 60
1651.54 57
1651.63 51
1651.72 42
1651.82 33
1651.91 24
1652.00 17
1652.10 11
1652.19 7
1652.28 4
1652.38 0
1652.47 0
1652.56 0
1652.66 0
1652.75 0
1652.84 0
1652.94 0
1653.03 0
1653.12 0
1653.22 4
1653.31 8
1653.40 12
1653.50 16
1653.59 19
1653.68 21
1653.77 22
1653.87 23
1653.96 22
1654.05 21
1654.15 18
1654.24 16
1654.33 13
1654.43 12
1654.52 12
1654.61 14
1654.71 18
1654.80 22
1654.89 27
1654.99 32
1655.08 35
1655.17 37
1655.27 36
1655.36 34
1655.45 32
1655.55 29
1655.64 27
1655.73 26
1655.83 28
1655.92 32
1656.01 38
1656.11 45
1656.20 53
1656.29 59
1656.39 63
1656.48 64
1656.57 61
1656.67 54
1656.76 45
1656.85 33
1656.95 20
1657.04 7
1657.13 0
1657.23 0
1657.32 0
1657.41 0
1657.51 0
1657.60 0
1657.69 9
1657.79 22
1657.88 34
1657.97 43
1658.07 48
1658.16 49
1658.25 47
1658.35 42
1658.44 35
1658.53 26
1658.63 18
1658.72 10
1658.81 4
1658.91 0
1659.00 0
1659.09 0
1659.19 4
1659.28 9
1659.38 15
1659.47 21
1659.56 26
1659.66 31
1659.75 35
1659.84 38
1659.94 39
1660.03 39
1660.12 36
1660.22 32
1660.31 27
1660.40 22
1660.50 20
1660.59 21
1660.68 26
1660.78 34
1660.87 45
1660.96 57
1661.06 68
1661.15 78
1661.24 85
1661.34 91
1661.43 95
1661.52 99
1661.62 103
1661.71 105
1661.80 107
1661.90 106
1661.99 102
1662.09 97
1662.18 91
1662.27 85
1662.37 80
1662.46 77
1662.55 77
1662.65 77
1662.74 79
1662.83 80
1662.93 82
1663.02 84
1663.11 87
1663.21 92
1663.30 99
1663.39 107
1663.49 115
1663.58 123
1663.67 128
1663.77 131
1663.86 132
1663.96 131
1664.05 129
1664.14 127
1664.24 124
1664.33 122
1664.42 118
1664.52 114
1664.61 109
1664.70 104
1664.80 101
1664.89 99
1664.98 100
1665.08 102
1665.17 105
1665.27 109
1665.36 113
1665.45 117
1665.55 120
1665.64 124
1665.73 126
1665.83 127
1665.92 127
1666.01 126
1666.11 123
1666.20 119
1666.29 115
1666.39 112
1666.48 108
1666.58 104
1666.67 99
1666.76 93
1666.86 84
1666.95 73
1667.04 62
1667.14 52
1667.23 43
1667.32 38
1667.42 35
1667.51 34
1667.61 34
1667.70 35
1667.79 35
1667.89 34
1667.98 33
1668.07 33
1668.17 36
1668.26 41
1668.35 50
1668.45 60
1668.54 71
1668.64 81
1668.73 89
1668.82 94
1668.92 96
1669.01 96
1669.10 95
1669.20 95
1669.29 95
1669.39 96
1669.48 99
1669.57 101
1669.67 102
1669.76 100
1669.85 94
1669.95 84
1670.04 70
1670.13 51
1670.23 31
1670.32 12
1670.42 0
1670.51 0
1670.60 0
1670.70 0
1670.79 0
1670.88 0
1670.98 4
1671.07 15
1671.17 24
1671.26 30
1671.35 31
1671.45 27
1671.54 19
1671.63 9
1671.73 0
1671.82 0
1671.92 0
1672.01 0
1672.10 0
1672.20 0
1672.29 0
1672.38 0
1672.48 9
1672.57 24
1672.67 40
1672.76 55
1672.85 69
1672.95 80
1673.04 89
1673.14 95
1673.23 98
1673.32 100
1673.42 101
1673.51 100
1673.60 97
1673.70 93
1673.79 88
1673.89 79
1673.98 69
1674.07 56
1674.17 42
1674.26 28
1674.35 15
1674.45 5
1674.54 0
1674.64 0
1674.73 0
1674.82 0
1674.92 2
1675.01 8
1675.11 14
1675.20 21
1675.29 29
1675.39 38
1675.48 50
1675.57 65
1675.67 81
1675.76 97
1675.86 113
1675.95 125
1676.04 135
1676.14 141
1676.23 144
1676.33 144
1676.42 143
1676.51 139
1676.61 135
1676.70 129
1676.80 123
1676.89 115
1676.98 108
1677.08 102
1677.17 97
1677.26 96
1677.36 97
1677.45 101
1677.55 109
1677.64 117
1677.73 126
1677.83 134
1677.92 140
1678.02 144
1678.11 146
1678.20 146
1678.30 144
1678.39 142
1678.49 139
1678.58 134
1678.67 128
1678.77 122
1678.86 115
1678.96 108
1679.05 101
1679.14 94
1679.24 87
1679.33 80
1679.43 73
1679.52 66
1679.61 59
1679.71 53
1679.80 47
1679.90 42
1679.99 37
1680.08 33
1680.18 28
1680.27 22
1680.37 18
1680.46 14
1680.55 12
1680.65 11
1680.74 12
1680.84 14
1680.93 16
1681.02 18
1681.12 18
1681.21 17
1681.31 13
1681.40 7
1681.49 0
1681.59 0
1681.68 0
1681.78 0
1681.87 0
1681.96 0
1682.06 0
1682.15 0
1682.25 6
1682.34 16
1682.43 25
1682.53 32
1682.62 37
1682.72 39
1682.81 39
1682.90 37
1683.00 34
1683.09 30
1683.19 26
1683.28 23
1683.37 22
1683.47 23
1683.56 25
1683.66 27
1683.75 29
1683.85 29
1683.94 27
1684.03 23
1684.13 19
1684.22 15
1684.32 16
1684.41 21
1684.50 30
1684.60 43
1684.69 57
1684.79 70
1684.88 80
1684.97 87
1685.07 91
1685.16 92
1685.26 91
1685.35 87
1685.45 82
1685.54 75
1685.63 67
1685.73 60
1685.82 52
1685.92 47
1686.01 43
1686.10 43
1686.20 46
1686.29 51
1686.39 59
1686.48 68
1686.58 79
1686.67 89
1686.76 99
1686.86 107
1686.95 113
1687.05 116
1687.14 117
1687.23 116
1687.33 114
1687.42 112
1687.52 110
1687.61 110
1687.71 111
1687.80 114
1687.89 119
1687.99 124
1688.08 128
1688.18 132
1688.27 134
1688.37 135
1688.46 135
1688.55 133
1688.65 132
1688.74 130
1688.84 127
1688.93 125
1689.02 122
1689.12 118
1689.21 115
1689.31 113
1689.40 111
1689.50 110
1689.59 110
1689.68 110
1689.78 110
1689.87 109
1689.97 108
1690.06 106
1690.16 104
1690.25 102
1690.34 102
1690.44 103
1690.53 107
1690.63 113
1690.72 121
1690.82 129
1690.91 138
1691.00 145
1691.10 150
1691.19 152
1691.29 150
1691.38 147
1691.48 142
1691.57 138
1691.66 135
1691.76 134
1691.85 135
1691.95 136
1692.04 136
1692.14 134
1692.23 130
1692.32 123
1692.42 114
1692.51 104
1692.61 94
1692.70 85
1692.80 78
1692.89 72
1692.99 70
1693.08 70
1693.17 73
1693.27 79
1693.36 88
1693.46 98
1693.55 108
1693.65 117
1693.74 122
1693.83 124
1693.93 123
1694.02 118
1694.12 113
1694.21 107
1694.31 102
1694.40 99
1694.50 98
1694.59 98
1694.68 98
1694.78 97
1694.87 94
1694.97 90
1695.06 83
1695.16 76
1695.25 68
1695.34 61
1695.44 54
1695.53 49
1695.63 45
1695.72 43
1695.82 43
1695.91 45
1696.01 49
1696.10 54
1696.19 59
1696.29 65
1696.38 69
1696.48 74
1696.57 77
1696.67 80
1696.76 82
1696.86 84
1696.95 85
1697.04 85
1697.14 84
1697.23 82
1697.33 80
1697.42 78
1697.52 76
1697.61 73
1697.71 70
1697.80 67
1697.90 63
1697.99 59
1698.08 53
1698.18 46
1698.27 39
1698.37 32
1698.46 26
1698.56 23
1698.65 21
1698.75 22
1698.84 25
1698.93 28
1699.03 30
1699.12 31
1699.22 28
1699.31 22
1699.41 14
1699.50 7
1699.60 0
1699.69 0
1699.79 0
1699.88 0
1699.97 5
1700.07 9
1700.16 12
1700.26 12
1700.35 9
1700.45 5
1700.54 1
1700.64 0
1700.73 0
1700.83 0
1700.92 0
1701.01 0
1701.11 0
1701.20 0
1701.30 0
1701.39 8
1701.49 19
1701.58 33
1701.68 47
1701.77 61
1701.87 74
1701.96 84
1702.06 91
1702.15 95
1702.24 94
1702.34 91
1702.43 86
1702.53 81
1702.62 76
1702.72 74
1702.81 74
1702.91 77
1703.00 82
1703.10 88
1703.19 94
1703.29 99
1703.38 104
1703.47 109
1703.57 114
1703.66 120
1703.76 127
1703.85 135
1703.95 142
1704.04 146
1704.14 147
1704.23 143
1704.33 135
1704.42 124
1704.52 112
1704.61 101
1704.71 93
1704.80 89
1704.89 89
1704.99 92
1705.08 98
1705.18 104
1705.27 109
1705.37 113
1705.46 115
1705.56 116
1705.65 116
1705.75 117
1705.84 119
1705.94 121
1706.03 123
1706.13 125
1706.22 126
1706.32 125
1706.41 122
1706.50 116
1706.60 109
1706.69 100
1706.79 90
1706.88 79
1706.98 69
1707.07 60
1707.17 52
1707.26 46
1707.36 42
1707.45 41
1707.55 43
1707.64 47
1707.74 53
1707.83 60
1707.93 69
1708.02 79
1708.12 89
1708.21 100
1708.31 112
1708.40 124
1708.49 133
1708.59 139
1708.68 140
1708.78 136
1708.87 127
1708.97 113
1709.06 98
1709.16 83
1709.25 71
1709.35 61
1709.44 55
1709.54 51
1709.63 48
1709.73 47
1709.82 46
1709.92 45
1710.01 44
1710.11 45
1710.20 46
1710.30 48
1710.39 51
1710.49 53
1710.58 55
1710.68 57
1710.77 60
1710.87 63
1710.96 69
1711.05 76
1711.15 86
1711.24 98
1711.34 110
1711.43 123
1711.53 133
1711.62 141
1711.72 144
1711.81 143
1711.91 137
1712.00 127
1712.10 113
1712.19 99
1712.29 85
1712.38 73
1712.48 64
1712.57 59
1712.67 58
1712.76 60
1712.86 64
1712.95 69
1713.05 74
1713.14 77
1713.24 79
1713.33 79
1713.43 77
1713.52 74
1713.62 70
1713.71 66
1713.81 62
1713.90 59
1714.00 57
1714.09 57
1714.19 57
1714.28 58
1714.38 59
1714.47 58
1714.57 58
1714.66 56
1714.76 55
1714.85 52
1714.95 49
1715.04 44
1715.14 38
1715.23 32
1715.33 26
1715.42 22
1715.52 20
1715.61 20
1715.71 22
1715.80 24
1715.90 26
1715.99 26
1716.09 24
1716.18 19
1716.28 12
1716.37 4
1716.47 0
1716.56 0
1716.66 0
1716.75 0
1716.85 0
1716.94 0
1717.04 0
1717.13 0
1717.23 10
1717.32 26
1717.42 43
1717.51 58
1717.61 70
1717.70 78
1717.80 82
1717.89 83
1717.99 82
1718.08 80
1718.18 75
1718.27 70
1718.37 63
1718.46 56
1718.56 49
1718.65 45
1718.75 44
1718.84 46
1718.94 50
1719.03 57
1719.13 64
1719.22 71
1719.32 77
1719.41 83
1719.51 89
1719.60 96
1719.70 104
1719.79 111
1719.89 118
1719.98 122
1720.08 123
1720.17 122
1720.27 118
1720.36 114
1720.46 111
1720.55 110
1720.65 110
1720.74 111
1720.84 113
1720.93 116
1721.03 118
1721.12 121
1721.22 125
1721.31 129
1721.41 134
1721.51 141
1721.60 147
1721.70 153
1721.79 158
1721.89 161
1721.98 162
1722.08 161
1722.17 159
1722.27 156
1722.36 152
1722.46 148
1722.55 144
1722.65 138
1722.74 131
1722.84 122
1722.93 112
1723.03 101
1723.12 91
1723.22 82
1723.31 76
1723.41 73
1723.50 72
1723.60 73
1723.69 76
1723.79 78
1723.88 81
1723.98 85
1724.07 89
1724.17 95
1724.27 102
1724.36 110
1724.46 118
1724.55 124
1724.65 129
1724.74 131
1724.84 131
1724.93 129
1725.03 125
1725.12 120
1725.22 115
1725.31 110
1725.41 106
1725.50 102
1725.60 97
1725.69 92
1725.79 86
1725.88 79
1725.98 74
1726.08 71
1726.17 72
1726.27 77
1726.36 86
1726.46 98
1726.55 111
1726.65 123
1726.74 131
1726.84 136
1726.93 136
1727.03 133
1727.12 127
1727.22 120
1727.31 114
1727.41 110
1727.50 108
1727.60 108
1727.70 109
1727.79 110
1727.89 112
1727.98 113
1728.08 114
1728.17 114
1728.27 113
1728.36 111
1728.46 110
1728.55 107
1728.65 105
1728.74 104
1728.84 104
1728.93 104
1729.03 104
1729.13 105
1729.22 105
1729.32 105
1729.41 107
1729.51 109
1729.60 114
1729.70 122
1729.79 131
1729.89 140
1729.98 148
1730.08 152
1730.17 153
1730.27 150
1730.36 144
1730.46 136
1730.56 128
1730.65 122
1730.75 119
1730.84 119
1730.94 121
1731.03 126
1731.13 133
1731.22 138
1731.32 143
1731.41 146
1731.51 147
1731.61 145
1731.70 140
1731.80 134
1731.89 128
1731.99 123
1732.08 120
1732.18 120
1732.27 122
1732.37 126
1732.46 129
1732.56 129
1732.66 126
1732.75 119
1732.85 108
1732.94 96
1733.04 87
1733.13 82
1733.23 84
1733.32 93
1733.42 108
1733.51 127
1733.61 147
1733.71 165
1733.80 180
1733.90 190
1733.99 195
1734.09 196
1734.18 196
1734.28 193
1734.37 191
1734.47 188
1734.56 185
1734.66 180
1734.76 173
1734.85 164
1734.95 153
1735.04 141
1735.14 129
1735.23 120
1735.33 114
1735.42 112
1735.52 116
1735.62 123
1735.71 133
1735.81 143
1735.90 152
1736.00 158
1736.09 162
1736.19 163
1736.28 161
1736.38 159
1736.48 156
1736.57 153
1736.67 152
1736.76 151
1736.86 153
1736.95 156
1737.05 159
1737.14 163
1737.24 166
1737.34 167
1737.43 167
1737.53 167
1737.62 167
1737.72 168
1737.81 172
1737.91 179
1738.00 187
1738.10 196
1738.20 203
1738.29 207
1738.39 206
1738.48 201
1738.58 194
1738.67 186
1738.77 177
1738.87 171
1738.96 167
1739.06 165
1739.15 163
1739.25 162
1739.34 159
1739.44 157
1739.53 155
1739.63 155
1739.73 157
1739.82 161
1739.92 168
1740.01 176
1740.11 184
1740.20 189
1740.30 190
1740.40 188
1740.49 181
1740.59 172
1740.68 161
1740.78 151
1740.87 144
1740.97 141
1741.07 144
1741.16 153
1741.26 166
1741.35 182
1741.45 199
1741.54 216
1741.64 232
1741.73 245
1741.83 258
1741.93 270
1742.02 283
1742.12 295
1742.21 307
1742.31 317
1742.40 326
1742.50 331
1742.60 334
1742.69 335
1742.79 335
1742.88 335
1742.98 334
1743.08 334
1743.17 335
1743.27 336
1743.36 337
1743.46 337
1743.55 338
1743.65 339
1743.75 341
1743.84 344
1743.94 347
1744.03 352
1744.13 358
1744.22 366
1744.32 374
1744.42 382
1744.51 390
1744.61 397
1744.70 402
1744.80 404
1744.89 403
1744.99 399
1745.09 392
1745.18 382
1745.28 372
1745.37 362
1745.47 355
1745.57 351
1745.66 353
1745.76 358
1745.85 367
1745.95 377
1746.04 387
1746.14 396
1746.24 403
1746.33 409
1746.43 413
1746.52 419
1746.62 428
1746.72 443
1746.81 466
1746.91 500
1747.00 545
1747.10 602
1747.19 671
1747.29 751
1747.39 844
1747.48 947
1747.58 1062
1747.67 1186
1747.77 1319
1747.87 1458
1747.96 1601
1748.06 1744
1748.15 1887
1748.25 2028
1748.34 2167
1748.44 2304
1748.54 2440
1748.63 2575
1748.73 2706
1748.82 2831
1748.92 2948
1749.02 3053
1749.11 3146
1749.21 3225
1749.30 3289
1749.40 3339
1749.50 3376
1749.59 3402
1749.69 3417
1749.78 3422
1749.88 3418
1749.98 3403
1750.07 3378
1750.17 3342
1750.26 3294
1750.36 3234
1750.45 3163
1750.55 3084
1750.65 3001
1750.74 2917
1750.84 2835
1750.93 2759
1751.03 2690
1751.13 2626
1751.22 2564
1751.32 2502
1751.41 2435
1751.51 2362
1751.61 2283
1751.70 2200
1751.80 2115
1751.89 2031
1751.99 1950
1752.09 1873
1752.18 1798
1752.28 1725
1752.37 1652
1752.47 1578
1752.57 1503
1752.66 1426
1752.76 1350
1752.85 1276
1752.95 1208
1753.05 1147
1753.14 1095
1753.24 1054
1753.33 1024
1753.43 1002
1753.53 986
1753.62 972
1753.72 957
1753.81 938
1753.91 913
1754.01 880
1754.10 843
1754.20 802
1754.29 760
1754.39 720
1754.49 682
1754.58 650
1754.68 623
1754.77 601
1754.87 583
1754.97 568
1755.06 554
1755.16 542
1755.26 529
1755.35 516
1755.45 502
1755.54 487
1755.64 473
1755.74 458
1755.83 445
1755.93 432
1756.02 421
1756.12 410
1756.22 402
1756.31 395
1756.41 388
1756.50 382
1756.60 375
1756.70 366
1756.79 355
1756.89 342
1756.99 326
1757.08 309
1757.18 293
1757.27 280
1757.37 268
1757.47 260
1757.56 253
1757.66 246
1757.75 240
1757.85 232
1757.95 223
1758.04 214
1758.14 205
1758.23 198
1758.33 190
1758.43 184
1758.52 176
1758.62 168
1758.72 158
1758.81 148
1758.91 139
1759.00 132
1759.10 130
1759.20 131
1759.29 137
1759.39 145
1759.49 154
1759.58 163
1759.68 170
1759.77 176
1759.87 179
1759.97 181
1760.06 182
1760.16 182
1760.25 181
1760.35 180
1760.45 179
1760.54 178
1760.64 178
1760.74 178
1760.83 179
1760.93 180
1761.02 182
1761.12 185
1761.22 189
1761.31 194
1761.41 199
1761.51 204
1761.60 210
1761.70 214
1761.79 216
1761.89 216
1761.99 214
1762.08 212
1762.18 209
1762.28 206
1762.37 203
1762.47 200
1762.56 197
1762.66 193
1762.76 188
1762.85 181
1762.95 173
1763.05 165
1763.14 157
1763.24 150
1763.33 144
1763.43 138
1763.53 134
1763.62 131
1763.72 130
1763.82 132
1763.91 136
1764.01 144
1764.11 155
1764.20 167
1764.30 180
1764.39 192
1764.49 201
1764.59 208
1764.68 213
1764.78 218
1764.88 224
1764.97 231
1765.07 240
1765.16 250
1765.26 260
1765.36 269
1765.45 275
1765.55 280
1765.65 282
1765.74 282
1765.84 282
1765.94 282
1766.03 281
1766.13 280
1766.22 278
1766.32 274
1766.42 266
1766.51 255
1766.61 240
1766.71 223
1766.80 205
1766.90 188
1767.00 173
1767.09 162
1767.19 156
1767.29 156
1767.38 160
1767.48 169
1767.57 181
1767.67 194
1767.77 205
1767.86 213
1767.96 215
1768.06 213
1768.15 205
1768.25 195
1768.35 182
1768.44 170
1768.54 161
1768.63 154
1768.73 151
1768.83 151
1768.92 153
1769.02 156
1769.12 159
1769.21 160
1769.31 159
1769.41 157
1769.50 156
1769.60 156
1769.70 159
1769.79 166
1769.89 176
1769.99 188
1770.08 200
1770.18 209
1770.27 215
1770.37 218
1770.47 216
1770.56 213
1770.66 209
1770.76 204
1770.85 201
1770.95 199
1771.05 196
1771.14 193
1771.24 188
1771.34 180
1771.43 168
1771.53 153
1771.63 134
1771.72 114
1771.82 93
1771.92 73
1772.01 57
1772.11 44
1772.20 35
1772.30 30
1772.40 29
1772.49 31
1772.59 35
1772.69 42
1772.78 49
1772.88 58
1772.98 68
1773.07 76
1773.17 84
1773.27 90
1773.36 93
1773.46 92
1773.56 88
1773.65 81
1773.75 72
1773.85 62
1773.94 53
1774.04 45
1774.14 41
1774.23 40
1774.33 42
1774.43 47
1774.52 54
1774.62 62
1774.72 70
1774.81 77
1774.91 83
1775.01 88
1775.10 91
1775.20 94
1775.30 98
1775.39 102
1775.49 106
1775.59 111
1775.68 115
1775.78 119
1775.88 121
1775.97 123
1776.07 125
1776.17 128
1776.26 130
1776.36 133
1776.46 134
1776.55 132
1776.65 128
1776.75 121
1776.84 111
1776.94 101
1777.04 90
1777.13 82
1777.23 75
1777.33 69
1777.42 65
1777.52 60
1777.62 53
1777.71 45
1777.81 35
1777.91 23
1778.00 12
1778.10 1
1778.20 0
1778.29 0
1778.39 0
1778.49 0
1778.58 0
1778.68 0
1778.78 0
1778.87 0
1778.97 2
1779.07 5
1779.16 8
1779.26 14
1779.36 23
1779.45 34
1779.55 46
1779.65 58
1779.74 68
1779.84 75
1779.94 78
1780.03 79
1780.13 78
1780.23 77
1780.32 75
1780.42 75
1780.52 75
1780.61 76
1780.71 78
1780.81 81
1780.90 85
1781.00 89
1781.10 92
1781.19 95
1781.29 97
1781.39 96
1781.48 94
1781.58 90
1781.68 85
1781.77 78
1781.87 68
1781.97 57
1782.07 45
1782.16 32
1782.26 20
1782.36 8
1782.45 0
1782.55 0
1782.65 0
1782.74 0
1782.84 0
1782.94 0
1783.03 3
1783.13 10
1783.23 18
1783.32 24
1783.42 29
1783.52 32
1783.61 33
1783.71 32
1783.81 28
1783.91 23
1784.00 15
1784.10 6
1784.20 0
1784.29 0
1784.39 0
1784.49 0
1784.58 0
1784.68 0
1784.78 0
1784.87 3
1784.97 9
1785.07 12
1785.16 13
1785.26 13
1785.36 12
1785.46 11
1785.55 10
1785.65 9
1785.75 8
1785.84 7
1785.94 5
1786.04 5
1786.13 5
1786.23 8
1786.33 12
1786.42 17
1786.52 23
1786.62 27
1786.72 31
1786.81 32
1786.91 33
1787.01 35
1787.10 38
1787.20 43
1787.30 50
1787.39 57
1787.49 64
1787.59 69
1787.68 73
1787.78 74
1787.88 75
1787.98 76
1788.07 79
1788.17 83
1788.27 88
1788.36 93
1788.46 96
1788.56 96
1788.65 91
1788.75 83
1788.85 73
1788.95 63
1789.04 55
1789.14 52
1789.24 54
1789.33 61
1789.43 72
1789.53 84
1789.62 95
1789.72 103
1789.82 108
1789.92 108
1790.01 106
1790.11 103
1790.21 100
1790.30 98
1790.40 96
1790.50 95
1790.59 94
1790.69 92
1790.79 89
1790.89 87
1790.98 85
1791.08 86
1791.18 89
1791.27 94
1791.37 99
1791.47 102
1791.56 103
1791.66 99
1791.76 91
1791.86 80
1791.95 67
1792.05 55
1792.15 45
1792.24 37
1792.34 33
1792.44 31
1792.54 31
1792.63 32
1792.73 34
1792.83 35
1792.92 37
1793.02 39
1793.12 41
1793.22 44
1793.31 48
1793.41 51
1793.51 53
1793.60 54
1793.70 55
1793.80 56
1793.90 57
1793.99 61
1794.09 66
1794.19 74
1794.28 82
1794.38 89
1794.48 92
1794.58 90
1794.67 82
1794.77 69
1794.87 54
1794.96 39
1795.06 25
1795.16 14
1795.26 6
1795.35 2
1795.45 0
1795.55 0
1795.64 0
1795.74 2
1795.84 5
1795.94 9
1796.03 14
1796.13 18
1796.23 22
1796.32 26
1796.42 29
1796.52 33
1796.62 38
1796.71 44
1796.81 50
1796.91 55
1797.00 59
1797.10 59
1797.20 55
1797.30 49
1797.39 40
1797.49 32
1797.59 26
1797.69 24
1797.78 26
1797.88 32
1797.98 42
1798.07 56
1798.17 71
1798.27 87
1798.37 104
1798.46 120
1798.56 135
1798.66 149
1798.75 162
1798.85 172
1798.95 180
1799.05 185
1799.14 187
1799.24 185
1799.34 180
1799.44 173
1799.53 167
1799.63 161
1799.73 156
1799.82 153
1799.92 151
1800.02 147
1800.12 143
1800.21 136
1800.31 126
1800.41 117
1800.51 108
1800.60 101
1800.70 98
1800.80 97
1800.90 97
1800.99 97
1801.09 95
1801.19 89
1801.28 81
1801.38 70
1801.48 59
1801.58 50
1801.67 43
1801.77 39
1801.87 39
1801.97 41
1802.06 46
1802.16 52
1802.26 59
1802.36 69
1802.45 80
1802.55 94
1802.65 109
1802.74 127
1802.84 147
1802.94 168
1803.04 192
1803.13 216
1803.23 239
1803.33 259
1803.43 275
1803.52 284
1803.62 288
1803.72 288
1803.82 289
1803.91 294
1804.01 306
1804.11 326
1804.21 356
1804.30 393
1804.40 435
1804.50 478
1804.59 520
1804.69 557
1804.79 589
1804.89 617
1804.98 640
1805.08 661
1805.18 681
1805.28 702
1805.37 725
1805.47 752
1805.57 783
1805.67 818
1805.76 856
1805.86 895
1805.96 935
1806.06 971
1806.15 1002
1806.25 1027
1806.35 1047
1806.45 1062
1806.54 1075
1806.64 1088
1806.74 1101
1806.84 1117
1806.93 1134
1807.03 1150
1807.13 1163
1807.23 1170
1807.32 1170
1807.42 1161
1807.52 1144
1807.62 1120
1807.71 1091
1807.81 1057
1807.91 1021
1808.01 985
1808.10 949
1808.20 914
1808.30 879
1808.40 845
1808.49 811
1808.59 776
1808.69 740
1808.79 703
1808.88 665
1808.98 627
1809.08 590
1809.18 555
1809.27 524
1809.37 498
1809.47 476
1809.57 459
1809.66 446
1809.76 435
1809.86 425
1809.96 414
1810.05 402
1810.15 390
1810.25 377
1810.35 363
1810.44 350
1810.54 336
1810.64 321
1810.74 305
1810.83 288
1810.93 269
1811.03 248
1811.13 228
1811.23 207
1811.32 189
1811.42 173
1811.52 161
1811.62 153
1811.71 148
1811.81 146
1811.91 145
1812.01 143
1812.10 141
1812.20 138
1812.30 134
1812.40 128
1812.49 122
1812.59 117
1812.69 111
1812.79 106
1812.88 100
1812.98 95
1813.08 88
1813.18 82
1813.28 75
1813.37 70
1813.47 66
1813.57 65
1813.67 66
1813.76 71
1813.86 77
1813.96 84
1814.06 91
1814.15 96
1814.25 100
1814.35 101
1814.45 100
1814.54 99
1814.64 97
1814.74 98
1814.84 100
1814.94 104
1815.03 109
1815.13 114
1815.23 118
1815.33 120
1815.42 119
1815.52 115
1815.62 110
1815.72 103
1815.81 96
1815.91 88
1816.01 79
1816.11 70
1816.21 61
1816.30 52
1816.40 45
1816.50 40
1816.60 39
1816.69 41
1816.79 47
1816.89 55
1816.99 64
1817.09 73
1817.18 81
1817.28 87
1817.38 89
1817.48 89
1817.57 85
1817.67 79
1817.77 70
1817.87 60
1817.97 50
1818.06 41
1818.16 34
1818.26 29
1818.36 28
1818.45 29
1818.55 33
1818.65 42
1818.75 53
1818.85 68
1818.94 84
1819.04 102
1819.14 118
1819.24 132
1819.33 144
1819.43 153
1819.53 160
1819.63 165
1819.73 169
1819.82 172
1819.92 174
1820.02 172
1820.12 168
1820.21 162
1820.31 155
1820.41 150
1820.51 148
1820.61 150
1820.70 156
1820.80 164
1820.90 173
1821.00 181
1821.10 188
1821.19 193
1821.29 196
1821.39 199
1821.49 201
1821.58 203
1821.68 205
1821.78 207
1821.88 209
1821.98 211
1822.07 214
1822.17 218
1822.27 223
1822.37 227
1822.47 229
1822.56 227
1822.66 220
1822.76 207
1822.86 188
1822.96 167
1823.05 146
1823.15 128
1823.25 114
1823.35 106
1823.44 104
1823.54 107
1823.64 114
1823.74 122
1823.84 132
1823.93 140
1824.03 147
1824.13 151
1824.23 152
1824.33 149
1824.42 143
1824.52 133
1824.62 120
1824.72 107
1824.82 94
1824.91 81
1825.01 71
1825.11 62
1825.21 55
1825.31 48
1825.40 43
1825.50 38
1825.60 35
1825.70 33
1825.80 34
1825.89 36
1825.99 41
1826.09 48
1826.19 55
1826.29 63
1826.38 69
1826.48 74
1826.58 77
1826.68 78
1826.78 78
1826.87 77
1826.97 75
1827.07 72
1827.17 67
1827.27 61
1827.36 53
1827.46 44
1827.56 36
1827.66 30
1827.76 26
1827.85 25
1827.95 27
1828.05 32
1828.15 37
1828.25 41
1828.34 43
1828.44 42
1828.54 38
1828.64 31
1828.74 22
1828.83 13
1828.93 4
1829.03 0
1829.13 0
1829.23 0
1829.32 0
1829.42 0
1829.52 0
1829.62 0
1829.72 0
1829.82 2
1829.91 8
1830.01 14
1830.11 19
1830.21 22
1830.31 24
1830.40 25
1830.50 24
1830.60 22
1830.70 19
1830.80 15
1830.89 12
1830.99 9
1831.09 7
1831.19 7
1831.29 9
1831.39 14
1831.48 21
1831.58 29
1831.68 39
1831.78 48
1831.88 55
1831.97 60
1832.07 62
1832.17 61
1832.27 59
1832.37 57
1832.46 53
1832.56 50
1832.66 48
1832.76 46
1832.86 43
1832.96 41
1833.05 37
1833.15 33
1833.25 29
1833.35 26
1833.45 24
1833.54 26
1833.64 32
1833.74 42
1833.84 56
1833.94 73
1834.04 90
1834.13 104
1834.23 114
1834.33 119
1834.43 120
1834.53 118
1834.63 113
1834.72 109
1834.82 105
1834.92 104
1835.02 106
1835.12 109
1835.21 113
1835.31 116
1835.41 119
1835.51 121
1835.61 123
1835.71 124
1835.80 126
1835.90 129
1836.00 134
1836.10 140
1836.20 146
1836.30 152
1836.39 158
1836.49 165
1836.59 173
1836.69 181
1836.79 191
1836.88 201
1836.98 209
1837.08 216
1837.18 220
1837.28 221
1837.38 220
1837.47 217
1837.57 215
1837.67 212
1837.77 210
1837.87 208
1837.97 204
1838.06 200
1838.16 194
1838.26 187
1838.36 182
1838.46 178
1838.56 175
1838.65 175
1838.75 175
1838.85 175
1838.95 174
1839.05 171
1839.15 165
1839.24 158
1839.34 148
1839.44 138
1839.54 128
1839.64 117
1839.74 106
1839.83 94
1839.93 82
1840.03 70
1840.13 57
1840.23 45
1840.33 34
1840.42 23
1840.52 15
1840.62 7
1840.72 1
1840.82 0
1840.92 0
1841.02 0
1841.11 0
1841.21 2
1841.31 11
1841.41 20
1841.51 29
1841.61 37
1841.70 41
1841.80 43
1841.90 42
1842.00 42
1842.10 43
1842.20 48
1842.29 57
1842.39 69
1842.49 82
1842.59 95
1842.69 105
1842.79 111
1842.89 113
1842.98 112
1843.08 109
1843.18 107
1843.28 107
1843.38 109
1843.48 114
1843.57 119
1843.67 125
1843.77 129
1843.87 131
1843.97 131
1844.07 128
1844.17 124
1844.26 119
1844.36 115
1844.46 112
1844.56 108
1844.66 105
1844.76 101
1844.85 97
1844.95 92
1845.05 87
1845.15 83
1845.25 80
1845.35 78
1845.45 77
1845.54 78
1845.64 80
1845.74 82
1845.84 84
1845.94 83
1846.04 81
1846.14 77
1846.23 73
1846.33 70
1846.43 70
1846.53 73
1846.63 81
1846.73 92
1846.82 105
1846.92 118
1847.02 130
1847.12 139
1847.22 146
1847.32 150
1847.42 152
1847.51 152
1847.61 150
1847.71 146
1847.81 141
1847.91 135
1848.01 129
1848.11 123
1848.20 120
1848.30 118
1848.40 119
1848.50 120
1848.60 121
1848.70 120
1848.80 116
1848.89 108
1848.99 96
1849.09 80
1849.19 62
1849.29 43
1849.39 25
1849.49 10
1849.59 0
1849.68 0
1849.78 0
1849.88 0
1849.98 0
1850.08 0
1850.18 0
1850.28 0
1850.37 0
1850.47 3
1850.57 9
1850.67 15
1850.77 20
1850.87 25
1850.97 28
1851.06 31
1851.16 32
1851.26 33
1851.36 34
1851.46 37
1851.56 41
1851.66 47
1851.76 55
1851.85 63
1851.95 72
1852.05 81
1852.15 91
1852.25 101
1852.35 110
1852.45 118
1852.55 123
1852.64 126
1852.74 125
1852.84 123
1852.94 120
1853.04 119
1853.14 120
1853.24 122
1853.33 127
1853.43 131
1853.53 133
1853.63 132
1853.73 129
1853.83 122
1853.93 113
1854.03 103
1854.12 93
1854.22 83
1854.32 74
1854.42 66
1854.52 58
1854.62 51
1854.72 45
1854.82 40
1854.91 35
1855.01 32
1855.11 30
1855.21 31
1855.31 34
1855.41 39
1855.51 45
1855.61 51
1855.70 54
1855.80 55
1855.90 53
1856.00 49
1856.10 45
1856.20 42
1856.30 42
1856.40 45
1856.50 51
1856.59 58
1856.69 64
1856.79 70
1856.89 73
1856.99 75
1857.09 76
1857.19 76
1857.29 78
1857.38 81
1857.48 86
1857.58 93
1857.68 99
1857.78 106
1857.88 110
1857.98 114
1858.08 117
1858.18 121
1858.27 125
1858.37 130
1858.47 135
1858.57 141
1858.67 146
1858.77 150
1858.87 152
1858.97 152
1859.07 151
1859.16 150
1859.26 147
1859.36 143
1859.46 137
1859.56 129
1859.66 119
1859.76 107
1859.86 94
1859.96 80
1860.05 67
1860.15 57
1860.25 51
1860.35 48
1860.45 49
1860.55 55
1860.65 65
1860.75 78
1860.85 93
1860.94 108
1861.04 121
1861.14 131
1861.24 136
1861.34 137
1861.44 135
1861.54 130
1861.64 125
1861.74 122
1861.83 121
1861.93 123
1862.03 126
1862.13 129
1862.23 132
1862.33 132
1862.43 130
1862.53 126
1862.63 121
1862.73 117
1862.82 114
1862.92 115
1863.02 119
1863.12 128
1863.22 140
1863.32 154
1863.42 168
1863.52 181
1863.62 190
1863.72 195
1863.81 196
1863.91 192
1864.01 186
1864.11 179
1864.21 172
1864.31 168
1864.41 164
1864.51 163
1864.61 163
1864.71 163
1864.80 164
1864.90 166
1865.00 168
1865.10 171
1865.20 175
1865.30 177
1865.40 177
1865.50 173
1865.60 165
1865.70 154
1865.79 142
1865.89 131
1865.99 123
1866.09 119
1866.19 122
1866.29 130
1866.39 143
1866.49 160
1866.59 180
1866.69 202
1866.79 222
1866.88 238
1866.98 248
1867.08 251
1867.18 245
1867.28 233
1867.38 216
1867.48 198
1867.58 182
1867.68 170
1867.78 164
1867.88 162
1867.97 163
1868.07 164
1868.17 165
1868.27 162
1868.37 156
1868.47 148
1868.57 136
1868.67 123
1868.77 110
1868.87 98
1868.97 88
1869.06 82
1869.16 79
1869.26 80
1869.36 84
1869.46 89
1869.56 95
1869.66 100
1869.76 104
1869.86 108
1869.96 111
1870.06 114
1870.16 117
1870.25 120
1870.35 122
1870.45 123
1870.55 121
1870.65 119
1870.75 115
1870.85 111
1870.95 108
1871.05 106
1871.15 107
1871.25 109
1871.35 111
1871.44 114
1871.54 116
1871.64 117
1871.74 118
1871.84 118
1871.94 117
1872.04 117
1872.14 118
1872.24 118
1872.34 120
1872.44 122
1872.54 125
1872.64 129
1872.73 133
1872.83 137
1872.93 140
1873.03 141
1873.13 140
1873.23 135
1873.33 129
1873.43 120
1873.53 111
1873.63 101
1873.73 92
1873.83 85
1873.93 79
1874.03 75
1874.12 74
1874.22 77
1874.32 83
1874.42 92
1874.52 103
1874.62 117
1874.72 133
1874.82 149
1874.92 165
1875.02 181
1875.12 195
1875.22 208
1875.32 218
1875.42 225
1875.51 229
1875.61 230
1875.71 228
1875.81 224
1875.91 217
1876.01 210
1876.11 202
1876.21 194
1876.31 187
1876.41 180
1876.51 174
1876.61 169
1876.71 164
1876.81 160
1876.91 157
1877.00 154
1877.10 152
1877.20 149
1877.30 145
1877.40 141
1877.50 135
1877.60 128
1877.70 120
1877.80 112
1877.90 106
1878.00 102
1878.10 102
1878.20 105
1878.30 111
1878.40 118
1878.49 126
1878.59 133
1878.69 138
1878.79 142
1878.89 145
1878.99 146
1879.09 146
1879.19 145
1879.29 142
1879.39 137
1879.49 131
1879.59 124
1879.69 117
1879.79 112
1879.89 107
1879.99 104
1880.09 101
1880.18 97
1880.28 93
1880.38 89
1880.48 86
1880.58 84
1880.68 86
1880.78 93
1880.88 105
1880.98 120
1881.08 137
1881.18 153
1881.28 167
1881.38 177
1881.48 182
1881.58 183
1881.68 180
1881.78 176
1881.88 169
1881.98 159
1882.07 147
1882.17 132
1882.27 114
1882.37 93
1882.47 73
1882.57 53
1882.67 37
1882.77 25
1882.87 18
1882.97 16
1883.07 19
1883.17 26
1883.27 35
1883.37 44
1883.47 50
1883.57 54
1883.67 55
1883.77 53
1883.87 51
1883.97 49
1884.06 51
1884.16 56
1884.26 65
1884.36 74
1884.46 81
1884.56 85
1884.66 84
1884.76 79
1884.86 70
1884.96 60
1885.06 50
1885.16 42
1885.26 37
1885.36 34
1885.46 33
1885.56 34
1885.66 35
1885.76 36
1885.86 36
1885.96 37
1886.06 39
1886.16 42
1886.26 47
1886.35 54
1886.45 62
1886.55 72
1886.65 80
1886.75 88
1886.85 93
1886.95 94
1887.05 92
1887.15 86
1887.25 76
1887.35 63
1887.45 49
1887.55 35
1887.65 23
1887.75 15
1887.85 9
1887.95 7
1888.05 6
1888.15 5
1888.25 3
1888.35 0
1888.45 0
1888.55 0
1888.65 0
1888.75 0
1888.85 0
1888.95 0
1889.04 13
1889.14 38
1889.24 68
1889.34 100
1889.44 129
1889.54 152
1889.64 166
1889.74 172
1889.84 171
1889.94 164
1890.04 156
1890.14 149
1890.24 146
1890.34 144
1890.44 144
1890.54 143
1890.64 138
1890.74 130
1890.84 118
1890.94 104
1891.04 91
1891.14 79
1891.24 70
1891.34 63
1891.44 57
1891.54 51
1891.64 46
1891.74 41
1891.84 37
1891.94 34
1892.04 34
1892.14 36
1892.24 41
1892.34 48
1892.44 55
1892.53 61
1892.63 67
1892.73 71
1892.83 74
1892.93 75
1893.03 74
1893.13 73
1893.23 70
1893.33 67
1893.43 63
1893.53 57
1893.63 50
1893.73 42
1893.83 34
1893.93 25
1894.03 19
1894.13 16
1894.23 18
1894.33 25
1894.43 36
1894.53 50
1894.63 65
1894.73 80
1894.83 93
1894.93 105
1895.03 114
1895.13 121
1895.23 125
1895.33 126
1895.43 124
1895.53 117
1895.63 107
1895.73 93
1895.83 78
1895.93 63
1896.03 50
1896.13 41
1896.23 37
1896.33 37
1896.43 42
1896.53 51
1896.63 62
1896.73 74
1896.83 85
1896.93 95
1897.03 101
1897.13 103
1897.23 101
1897.33 95
1897.43 88
1897.53 80
1897.63 72
1897.73 67
1897.83 63
1897.93 62
1898.03 63
1898.13 66
1898.23 71
1898.33 77
1898.43 84
1898.53 92
1898.63 101
1898.73 109
1898.83 114
1898.93 117
1899.02 117
1899.12 113
1899.22 107
1899.32 98
1899.42 89
1899.52 80
1899.62 71
1899.72 65
1899.82 59
1899.92 54
1900.02 50
1900.12 45
1900.22 41
1900.32 38
1900.42 37
1900.52 42
1900.62 51
1900.72 66
1900.82 86
1900.92 106
1901.02 126
1901.12 141
1901.22 149
1901.32 149
1901.42 143
1901.52 132
1901.62 118
1901.72 102
1901.82 86
1901.92 72
1902.02 58
1902.12 45
1902.22 32
1902.32 21
1902.42 10
1902.52 2
1902.62 0
1902.72 0
1902.82 0
1902.92 5
1903.02 15
1903.12 25
1903.22 33
1903.32 39
1903.42 40
1903.52 38
1903.62 34
1903.72 30
1903.82 27
1903.92 27
1904.02 29
1904.12 34
1904.22 39
1904.32 45
1904.43 50
1904.53 53
1904.63 54
1904.73 53
1904.83 52
1904.93 50
1905.03 48
1905.13 46
1905.23 45
1905.33 44
1905.43 42
1905.53 40
1905.63 38
1905.73 34
1905.83 31
1905.93 27
1906.03 26
1906.13 26
1906.23 30
1906.33 37
1906.43 46
1906.53 56
1906.63 66
1906.73 74
1906.83 78
1906.93 78
1907.03 74
1907.13 67
1907.23 58
1907.33 50
1907.43 43
1907.53 40
1907.63 39
1907.73 41
1907.83 45
1907.93 51
1908.03 58
1908.13 67
1908.23 77
1908.33 89
1908.43 104
1908.53 121
1908.63 140
1908.73 160
1908.83 180
1908.93 199
1909.03 214
1909.13 226
1909.23 233
1909.33 235
1909.43 232
1909.53 224
1909.63 211
1909.73 195
1909.83 177
1909.93 157
1910.03 137
1910.13 118
1910.23 100
1910.33 83
1910.43 69
1910.53 57
1910.63 48
1910.73 42
1910.84 39
1910.94 39
1911.04 43
1911.14 48
1911.24 53
1911.34 58
1911.44 59
1911.54 58
1911.64 52
1911.74 44
1911.84 35
1911.94 28
1912.04 23
1912.14 22
1912.24 25
1912.34 33
1912.44 43
1912.54 53
1912.64 62
1912.74 67
1912.84 69
1912.94 66
1913.04 59
1913.14 50
1913.24 40
1913.34 30
1913.44 21
1913.54 13
1913.64 6
1913.74 0
1913.84 0
1913.94 0
1914.04 0
1914.14 0
1914.24 0
1914.35 0
1914.45 0
1914.55 0
1914.65 7
1914.75 15
1914.85 22
1914.95 29
1915.05 35
1915.15 39
1915.25 44
1915.35 50
1915.45 56
1915.55 64
1915.65 74
1915.75 86
1915.85 97
1915.95 107
1916.05 113
1916.15 116
1916.25 113
1916.35 105
1916.45 93
1916.55 79
1916.65 64
1916.75 52
1916.85 43
1916.95 40
1917.06 42
1917.16 49
1917.26 60
1917.36 73
1917.46 86
1917.56 97
1917.66 104
1917.76 106
1917.86 105
1917.96 100
1918.06 93
1918.16 84
1918.26 75
1918.36 68
1918.46 62
1918.56 59
1918.66 60
1918.76 64
1918.86 72
1918.96 81
1919.06 89
1919.16 96
1919.26 100
1919.37 99
1919.47 95
1919.57 89
1919.67 82
1919.77 77
1919.87 75
1919.97 77
1920.07 82
1920.17 89
1920.27 98
1920.37 108
1920.47 117
1920.57 124
1920.67 130
1920.77 135
1920.87 137
1920.97 137
1921.07 136
1921.17 134
1921.27 131
1921.37 129
1921.48 127
1921.58 127
1921.68 128
1921.78 128
1921.88 128
1921.98 128
1922.08 126
1922.18 123
1922.28 121
1922.38 120
1922.48 119
1922.58 120
1922.68 121
1922.78 121
1922.88 120
1922.98 118
1923.08 114
1923.18 109
1923.29 105
1923.39 100
1923.49 97
1923.59 97
1923.69 98
1923.79 103
1923.89 110
1923.99 119
1924.09 130
1924.19 140
1924.29 148
1924.39 152
1924.49 152
1924.59 147
1924.69 137
1924.79 124
1924.89 108
1925.00 93
1925.10 78
1925.20 67
1925.30 59
1925.40 55
1925.50 54
1925.60 58
1925.70 62
1925.80 68
1925.90 72
1926.00 74
1926.10 73
1926.20 71
1926.30 68
1926.40 65
1926.50 62
1926.61 60
1926.71 59
1926.81 58
1926.91 58
1927.01 57
1927.11 56
1927.21 56
1927.31 57
1927.41 61
1927.51 67
1927.61 74
1927.71 80
1927.81 84
1927.91 85
1928.01 81
1928.12 72
1928.22 60
1928.32 46
1928.42 33
1928.52 23
1928.62 16
1928.72 15
1928.82 19
1928.92 28
1929.02 39
1929.12 51
1929.22 61
1929.32 68
1929.42 71
1929.53 69
1929.63 63
1929.73 55
1929.83 48
1929.93 45
1930.03 47
1930.13 55
1930.23 69
1930.33 87
1930.43 107
1930.53 127
1930.63 144
1930.73 158
1930.84 166
1930.94 169
1931.04 168
1931.14 165
1931.24 159
1931.34 152
1931.44 147
1931.54 142
1931.64 141
1931.74 141
1931.84 145
1931.94 151
1932.04 161
1932.15 173
1932.25 187
1932.35 202
1932.45 217
1932.55 230
1932.65 239
1932.75 244
1932.85 243
1932.95 236
1933.05 226
1933.15 212
1933.25 199
1933.36 187
1933.46 178
1933.56 175
1933.66 177
1933.76 184
1933.86 194
1933.96 207
1934.06 221
1934.16 231
1934.26 237
1934.36 238
1934.46 232
1934.57 222
1934.67 207
1934.77 190
1934.87 175
1934.97 163
1935.07 154
1935.17 148
1935.27 143
1935.37 139
1935.47 134
1935.57 129
1935.67 123
1935.78 119
1935.88 117
1935.98 120
1936.08 128
1936.18 139
1936.28 153
1936.38 168
1936.48 182
1936.58 194
1936.68 202
1936.78 206
1936.89 208
1936.99 207
1937.09 205
1937.19 201
1937.29 196
1937.39 190
1937.49 181
1937.59 170
1937.69 156
1937.79 140
1937.90 123
1938.00 107
1938.10 94
1938.20 85
1938.30 80
1938.40 80
1938.50 82
1938.60 86
1938.70 89
1938.80 91
1938.90 92
1939.01 93
1939.11 93
1939.21 94
1939.31 96
1939.41 99
1939.51 103
1939.61 106
1939.71 107
1939.81 106
1939.91 103
1940.02 98
1940.12 92
1940.22 85
1940.32 77
1940.42 70
1940.52 63
1940.62 57
1940.72 52
1940.82 49
1940.92 48
1941.03 49
1941.13 51
1941.23 53
1941.33 55
1941.43 55
1941.53 54
1941.63 50
1941.73 45
1941.83 38
1941.94 29
1942.04 19
1942.14 8
1942.24 0
1942.34 0
1942.44 0
1942.54 0
1942.64 0
1942.74 0
1942.84 0
1942.95 0
1943.05 5
1943.15 9
1943.25 13
1943.35 15
1943.45 16
1943.55 19
1943.65 21
1943.75 26
1943.86 31
1943.96 38
1944.06 45
1944.16 53
1944.26 59
1944.36 63
1944.46 65
1944.56 65
1944.66 65
1944.77 65
1944.87 66
1944.97 69
1945.07 74
1945.17 79
1945.27 84
1945.37 87
1945.47 88
1945.57 87
1945.68 85
1945.78 80
1945.88 75
1945.98 69
1946.08 63
1946.18 55
1946.28 45
1946.38 33
1946.49 20
1946.59 6
1946.69 0
1946.79 0
1946.89 0
1946.99 0
1947.09 0
1947.19 0
1947.29 0
1947.40 0
1947.50 8
1947.60 26
1947.70 44
1947.80 64
1947.90 83
1948.00 102
1948.10 120
1948.21 137
1948.31 152
1948.41 164
1948.51 175
1948.61 182
1948.71 188
1948.81 190
1948.91 191
1949.02 189
1949.12 184
1949.22 179
1949.32 174
1949.42 169
1949.52 164
1949.62 161
1949.72 158
1949.83 157
1949.93 157
1950.03 158
1950.13 158
1950.23 157
1950.33 154
1950.43 148
1950.53 138
1950.64 125
1950.74 111
1950.84 95
1950.94 81
1951.04 70
1951.14 63
1951.24 59
1951.34 59
1951.45 61
1951.55 65
1951.65 69
1951.75 75
1951.85 81
1951.95 88
1952.05 96
1952.16 104
1952.26 112
1952.36 118
1952.46 123
1952.56 126
1952.66 129
1952.76 131
1952.86 134
1952.97 137
1953.07 141
1953.17 145
1953.27 149
1953.37 151
1953.47 153
1953.57 154
1953.68 158
1953.78 164
1953.88 174
1953.98 186
1954.08 199
1954.18 213
1954.28 225
1954.38 234
1954.49 239
1954.59 243
1954.69 244
1954.79 243
1954.89 243
1954.99 242
1955.09 243
1955.20 244
1955.30 247
1955.40 252
1955.50 257
1955.60 263
1955.70 269
1955.80 272
1955.91 273
1956.01 270
1956.11 264
1956.21 256
1956.31 247
1956.41 240
1956.51 235
1956.62 233
1956.72 233
1956.82 237
1956.92 243
1957.02 253
1957.12 265
1957.22 282
1957.33 301
1957.43 320
1957.53 336
1957.63 348
1957.73 353
1957.83 351
1957.93 342
1958.04 330
1958.14 315
1958.24 302
1958.34 291
1958.44 282
1958.54 275
1958.64 268
1958.75 260
1958.85 252
1958.95 241
1959.05 230
1959.15 218
1959.25 206
1959.36 194
1959.46 183
1959.56 172
1959.66 160
1959.76 148
1959.86 136
1959.96 124
1960.07 113
1960.17 104
1960.27 97
1960.37 94
1960.47 93
1960.57 93
1960.68 93
1960.78 92
1960.88 89
1960.98 86
1961.08 82
1961.18 80
1961.28 81
1961.39 84
1961.49 90
1961.59 96
1961.69 101
1961.79 104
1961.89 103
1962.00 100
1962.10 96
1962.20 92
1962.30 89
1962.40 88
1962.50 89
1962.61 92
1962.71 95
1962.81 98
1962.91 100
1963.01 102
1963.11 105
1963.21 109
1963.32 115
1963.42 121
1963.52 127
1963.62 133
1963.72 137
1963.82 139
1963.93 140
1964.03 139
1964.13 138
1964.23 138
1964.33 138
1964.43 138
1964.54 138
1964.64 138
1964.74 139
1964.84 141
1964.94 144
1965.04 148
1965.15 153
1965.25 157
1965.35 161
1965.45 163
1965.55 163
1965.65 162
1965.76 160
1965.86 158
1965.96 156
1966.06 156
1966.16 156
1966.26 156
1966.37 156
1966.47 157
1966.57 158
1966.67 158
1966.77 159
1966.87 161
1966.98 162
1967.08 163
1967.18 162
1967.28 162
1967.38 162
1967.48 162
1967.59 163
1967.69 166
1967.79 170
1967.89 174
1967.99 179
1968.09 183
1968.20 185
1968.30 186
1968.40 186
1968.50 185
1968.60 183
1968.71 180
1968.81 177
1968.91 173
1969.01 170
1969.11 167
1969.21 165
1969.32 166
1969.42 168
1969.52 172
1969.62 176
1969.72 180
1969.82 181
1969.93 178
1970.03 171
1970.13 161
1970.23 150
1970.33 137
1970.44 127
1970.54 120
1970.64 117
1970.74 118
1970.84 122
1970.94 128
1971.05 135
1971.15 143
1971.25 149
1971.35 153
1971.45 156
1971.56 157
1971.66 155
1971.76 153
1971.86 151
1971.96 149
1972.06 149
1972.17 151
1972.27 157
1972.37 166
1972.47 180
1972.57 198
1972.68 220
1972.78 244
1972.88 270
1972.98 295
1973.08 318
1973.18 338
1973.29 354
1973.39 366
1973.49 373
1973.59 375
1973.69 373
1973.80 366
1973.90 356
1974.00 344
1974.10 330
1974.20 317
1974.31 307
1974.41 299
1974.51 292
1974.61 287
1974.71 280
1974.81 272
1974.92 263
1975.02 255
1975.12 250
1975.22 249
1975.32 253
1975.43 259
1975.53 266
1975.63 270
1975.73 270
1975.83 265
1975.94 257
1976.04 247
1976.14 238
1976.24 232
1976.34 227
1976.45 224
1976.55 220
1976.65 214
1976.75 206
1976.85 195
1976.96 183
1977.06 171
1977.16 160
1977.26 150
1977.36 142
1977.47 137
1977.57 133
1977.67 132
1977.77 133
1977.87 135
1977.98 136
1978.08 136
1978.18 133
1978.28 128
1978.38 119
1978.49 108
1978.59 97
1978.69 85
1978.79 74
1978.89 64
1979.00 56
1979.10 49
1979.20 45
1979.30 43
1979.40 44
1979.51 47
1979.61 53
1979.71 60
1979.81 66
1979.91 72
1980.02 76
1980.12 79
1980.22 81
1980.32 80
1980.42 78
1980.53 73
1980.63 65
1980.73 54
1980.83 42
1980.93 29
1981.04 18
1981.14 10
1981.24 7
1981.34 10
1981.44 18
1981.55 30
1981.65 44
1981.75 59
1981.85 74
1981.95 87
1982.06 97
1982.16 107
1982.26 116
1982.36 124
1982.47 132
1982.57 140
1982.67 147
1982.77 153
1982.87 158
1982.98 162
1983.08 163
1983.18 163
1983.28 162
1983.38 160
1983.49 157
1983.59 154
1983.69 150
1983.79 145
1983.89 140
1984.00 133
1984.10 127
1984.20 122
1984.30 118
1984.41 117
1984.51 118
1984.61 123
1984.71 130
1984.81 136
1984.92 141
1985.02 142
1985.12 138
1985.22 129
1985.33 114
1985.43 96
1985.53 76
1985.63 58
1985.73 43
1985.84 33
1985.94 28
1986.04 28
1986.14 32
1986.24 39
1986.35 48
1986.45 58
1986.55 68
1986.65 76
1986.76 81
1986.86 82
1986.96 79
1987.06 72
1987.16 60
1987.27 46
1987.37 31
1987.47 17
1987.57 5
1987.68 0
1987.78 0
1987.88 0
1987.98 0
1988.08 0
1988.19 0
1988.29 0
1988.39 0
1988.49 0
1988.60 9
1988.70 18
1988.80 26
1988.90 31
1989.01 34
1989.11 35
1989.21 34
1989.31 33
1989.41 32
1989.52 30
1989.62 28
1989.72 24
1989.82 19
1989.93 12
1990.03 7
1990.13 4
1990.23 5
1990.33 11
1990.44 22
1990.54 36
1990.64 49
1990.74 60
1990.85 65
1990.95 63
1991.05 55
1991.15 43
1991.26 30
1991.36 19
1991.46 11
1991.56 7
1991.67 7
1991.77 9
1991.87 13
1991.97 18
1992.07 23
1992.18 29
1992.28 37
1992.38 46
1992.48 56
1992.59 68
1992.69 81
1992.79 93
1992.89 105
1993.00 116
1993.10 126
1993.20 136
1993.30 147
1993.41 159
1993.51 172
1993.61 187
1993.71 203
1993.81 218
1993.92 231
1994.02 240
1994.12 245
1994.22 245
1994.33 241
1994.43 233
1994.53 223
1994.63 214
1994.74 206
1994.84 201
1994.94 199
1995.04 198
1995.15 197
1995.25 194
1995.35 188
1995.45 179
1995.56 167
1995.66 153
1995.76 138
1995.86 125
1995.97 115
1996.07 109
1996.17 108
1996.27 110
1996.38 116
1996.48 122
1996.58 129
1996.68 134
1996.79 135
1996.89 132
1996.99 125
1997.09 115
1997.20 103
1997.30 90
1997.40 78
1997.50 68
1997.61 62
1997.71 59
1997.81 59
1997.91 60
1998.02 61
1998.12 62
1998.22 63
1998.32 63
1998.43 65
1998.53 68
1998.63 73
1998.73 81
1998.84 90
1998.94 101
1999.04 112
1999.14 123
1999.25 131
1999.35 138
1999.45 143
1999.55 146
1999.66 146
1999.76 144
1999.86 140
1999.96 133
2000.07 125
2000.17 116
2000.27 108
2000.37 102
2000.48 100
2000.58 102
2000.68 108
2000.78 116
2000.89 124
2000.99 133
2001.09 140
2001.19 145
2001.30 148
2001.40 150
2001.50 152
2001.60 155
2001.71 159
2001.81 163
2001.91 166
2002.01 167
2002.12 165
2002.22 159
2002.32 148
2002.43 135
2002.53 122
2002.63 110
2002.73 101
2002.84 97
2002.94 97
2003.04 100
2003.14 106
2003.25 113
2003.35 121
2003.45 130
2003.55 138
2003.66 146
2003.76 152
2003.86 156
2003.96 155
2004.07 150
2004.17 139
2004.27 123
2004.38 105
2004.48 86
2004.58 66
2004.68 49
2004.79 34
2004.89 22
2004.99 12
2005.09 5
2005.20 1
2005.30 2
2005.40 7
2005.50 17
2005.61 29
2005.71 43
2005.81 57
2005.92 68
2006.02 75
2006.12 79
2006.22 80
2006.33 79
2006.43 79
2006.53 79
2006.63 81
2006.74 83
2006.84 86
2006.94 87
2007.05 88
2007.15 87
2007.25 84
2007.35 81
2007.46 77
2007.56 73
2007.66 68
2007.76 63
2007.87 57
2007.97 51
2008.07 47
2008.18 43
2008.28 41
2008.38 39
2008.48 37
2008.59 34
2008.69 30
2008.79 23
2008.90 13
2009.00 2
2009.10 0
2009.20 0
2009.31 0
2009.41 0
2009.51 0
2009.61 0
2009.72 0
2009.82 3
2009.92 16
2010.03 28
2010.13 38
2010.23 48
2010.33 57
2010.44 64
2010.54 71
2010.64 74
2010.75 74
2010.85 69
2010.95 60
2011.05 47
2011.16 35
2011.26 25
2011.36 20
2011.47 23
2011.57 33
2011.67 49
2011.77 70
2011.88 92
2011.98 114
2012.08 133
2012.19 148
2012.29 160
2012.39 167
2012.49 172
2012.60 175
2012.70 178
2012.80 181
2012.91 184
2013.01 187
2013.11 191
2013.21 194
2013.32 194
2013.42 193
2013.52 188
2013.63 181
2013.73 172
2013.83 162
2013.93 152
2014.04 143
2014.14 134
2014.24 128
2014.35 122
2014.45 117
2014.55 113
2014.66 108
2014.76 103
2014.86 97
2014.96 90
2015.07 81
2015.17 72
2015.27 63
2015.38 53
2015.48 44
2015.58 36
2015.68 31
2015.79 27
2015.89 25
2015.99 24
2016.10 25
2016.20 26
2016.30 28
2016.41 30
2016.51 31
2016.61 31
2016.71 28
2016.82 23
2016.92 15
2017.02 6
2017.13 0
2017.23 0
2017.33 0
2017.44 0
2017.54 0
2017.64 0
2017.74 0
2017.85 0
2017.95 4
2018.05 11
2018.16 18
2018.26 24
2018.36 29
2018.47 33
2018.57 36
2018.67 40
2018.77 46
2018.88 55
2018.98 66
2019.08 80
2019.19 96
2019.29 112
2019.39 128
2019.50 141
2019.60 149
2019.70 153
2019.80 152
2019.91 147
2020.01 139
2020.11 130
2020.22 122
2020.32 115
2020.42 110
2020.53 107
2020.63 104
2020.73 101
2020.84 97
2020.94 93
2021.04 90
2021.14 86
2021.25 83
2021.35 81
2021.45 81
2021.56 80
2021.66 80
2021.76 79
2021.87 76
2021.97 72
2022.07 65
2022.18 56
2022.28 44
2022.38 31
2022.49 16
2022.59 2
2022.69 0
2022.79 0
2022.90 0
2023.00 0
2023.10 0
2023.21 0
2023.31 0
2023.41 0
2023.52 12
2023.62 33
2023.72 55
2023.83 75
2023.93 92
2024.03 104
2024.14 112
2024.24 116
2024.34 117
2024.45 119
2024.55 122
2024.65 127
2024.75 133
2024.86 138
2024.96 142
2025.06 143
2025.17 139
2025.27 131
2025.37 119
2025.48 106
2025.58 93
2025.68 83
2025.79 76
2025.89 74
2025.99 75
2026.10 78
2026.20 81
2026.30 85
2026.41 86
2026.51 87
2026.61 85
2026.72 83
2026.82 79
2026.92 74
2027.03 70
2027.13 66
2027.23 63
2027.34 61
2027.44 60
2027.54 61
2027.65 62
2027.75 63
2027.85 63
2027.95 62
2028.06 60
2028.16 58
2028.26 57
2028.37 57
2028.47 59
2028.57 62
2028.68 67
2028.78 72
2028.88 77
2028.99 82
2029.09 87
2029.19 91
2029.30 96
2029.40 101
2029.50 107
2029.61 114
2029.71 123
2029.81 133
2029.92 144
2030.02 155
2030.12 164
2030.23 170
2030.33 174
2030.43 176
2030.54 177
2030.64 176
2030.74 176
2030.85 175
2030.95 174
2031.05 170
2031.16 164
2031.26 156
2031.36 146
2031.47 137
2031.57 128
2031.67 122
2031.78 120
2031.88 121
2031.98 125
2032.09 130
2032.19 136
2032.29 142
2032.40 147
2032.50 152
2032.60 158
2032.71 166
2032.81 175
2032.91 186
2033.02 197
2033.12 206
2033.22 211
2033.33 212
2033.43 207
2033.54 197
2033.64 185
2033.74 172
2033.85 160
2033.95 151
2034.05 145
2034.16 142
2034.26 139
2034.36 135
2034.47 129
2034.57 121
2034.67 110
2034.78 99
2034.88 87
2034.98 76
2035.09 67
2035.19 59
2035.29 54
2035.40 51
2035.50 50
2035.60 50
2035.71 52
2035.81 55
2035.91 57
2036.02 59
2036.12 61
2036.22 62
2036.33 63
2036.43 64
2036.54 66
2036.64 69
2036.74 72
2036.85 74
2036.95 74
2037.05 71
2037.16 64
2037.26 56
2037.36 48
2037.47 41
2037.57 37
2037.67 39
2037.78 45
2037.88 57
2037.98 72
2038.09 89
2038.19 106
2038.29 121
2038.40 131
2038.50 134
2038.61 131
2038.71 121
2038.81 106
2038.92 86
2039.02 64
2039.12 43
2039.23 23
2039.33 7
2039.43 0
2039.54 0
2039.64 0
2039.74 0
2039.85 1
2039.95 10
2040.06 20
2040.16 30
2040.26 39
2040.37 47
2040.47 52
2040.57 53
2040.68 52
2040.78 47
2040.88 41
2040.99 35
2041.09 31
2041.19 31
2041.30 35
2041.40 44
2041.51 56
2041.61 68
2041.71 78
2041.82 83
2041.92 82
2042.02 75
2042.13 63
2042.23 48
2042.33 31
2042.44 15
2042.54 1
2042.65 0
2042.75 0
2042.85 0
2042.96 0
2043.06 0
2043.16 2
2043.27 14
2043.37 29
2043.47 44
2043.58 61
2043.68 77
2043.79 94
2043.89 110
2043.99 125
2044.10 138
2044.20 149
2044.30 157
2044.41 161
2044.51 162
2044.62 160
2044.72 154
2044.82 145
2044.93 135
2045.03 125
2045.13 116
2045.24 109
2045.34 104
2045.44 103
2045.55 104
2045.65 107
2045.76 110
2045.86 113
2045.96 117
2046.07 119
2046.17 122
2046.27 124
2046.38 127
2046.48 132
2046.59 137
2046.69 144
2046.79 152
2046.90 161
2047.00 170
2047.10 178
2047.21 184
2047.31 189
2047.42 191
2047.52 190
2047.62 187
2047.73 182
2047.83 175
2047.93 167
2048.04 159
2048.14 150
2048.25 141
2048.35 133
2048.45 124
2048.56 113
2048.66 101
2048.76 88
2048.87 75
2048.97 62
2049.08 50
2049.18 41
2049.28 35
2049.39 34
2049.49 38
2049.60 47
2049.70 61
2049.80 76
2049.91 93
2050.01 106
2050.11 116
2050.22 120
2050.32 118
2050.43 112
2050.53 104
2050.63 97
2050.74 91
2050.84 88
2050.95 87
2051.05 87
2051.15 89
2051.26 90
2051.36 90
2051.46 91
2051.57 90
2051.67 90
2051.78 89
2051.88 88
2051.98 87
2052.09 87
2052.19 87
2052.30 87
2052.40 86
2052.50 84
2052.61 81
2052.71 76
2052.81 71
2052.92 67
2053.02 65
2053.13 66
2053.23 71
2053.33 80
2053.44 91
2053.54 103
2053.65 114
2053.75 122
2053.85 126
2053.96 125
2054.06 120
2054.17 113
2054.27 104
2054.37 95
2054.48 87
2054.58 81
2054.69 77
2054.79 74
2054.89 73
2055.00 72
2055.10 73
2055.21 73
2055.31 72
2055.41 70
2055.52 66
2055.62 59
2055.73 51
2055.83 42
2055.93 33
2056.04 24
2056.14 17
2056.25 11
2056.35 7
2056.45 4
2056.56 2
2056.66 0
2056.76 0
2056.87 0
2056.97 0
2057.08 0
2057.18 0
2057.28 0
2057.39 0
2057.49 0
2057.60 2
2057.70 6
2057.81 10
2057.91 15
2058.01 20
2058.12 24
2058.22 26
2058.33 27
2058.43 24
2058.53 20
2058.64 13
2058.74 7
2058.85 1
2058.95 0
2059.05 0
2059.16 3
2059.26 11
2059.37 20
2059.47 30
2059.57 41
2059.68 51
2059.78 62
2059.89 74
2059.99 85
2060.09 96
2060.20 108
2060.30 119
2060.41 130
2060.51 142
2060.61 154
2060.72 166
2060.82 180
2060.93 194
2061.03 207
2061.14 218
2061.24 227
2061.34 233
2061.45 237
2061.55 238
2061.66 239
2061.76 240
2061.86 240
2061.97 241
2062.07 240
2062.18 237
2062.28 232
2062.38 224
2062.49 214
2062.59 202
2062.70 191
2062.80 181
2062.91 174
2063.01 171
2063.11 171
2063.22 174
2063.32 177
2063.43 179
2063.53 179
2063.63 175
2063.74 168
2063.84 160
2063.95 151
2064.05 144
2064.16 137
2064.26 132
2064.36 126
2064.47 118
2064.57 108
2064.68 94
2064.78 78
2064.88 60
2064.99 43
2065.09 27
2065.20 16
2065.30 7
2065.41 2
2065.51 0
2065.61 0
2065.72 0
2065.82 0
2065.93 0
2066.03 0
2066.14 0
2066.24 0
2066.34 0
2066.45 6
2066.55 17
2066.66 28
2066.76 39
2066.87 48
2066.97 54
2067.07 57
2067.18 57
2067.28 53
2067.39 48
2067.49 42
2067.60 37
2067.70 34
2067.80 35
2067.91 38
2068.01 43
2068.12 49
2068.22 54
2068.33 59
2068.43 61
2068.53 62
2068.64 63
2068.74 63
2068.85 66
2068.95 71
2069.06 80
2069.16 92
2069.26 106
2069.37 121
2069.47 133
2069.58 142
2069.68 146
2069.79 146
2069.89 143
2069.99 140
2070.10 140
2070.20 145
2070.31 154
2070.41 167
2070.52 183
2070.62 198
2070.72 211
2070.83 221
2070.93 225
2071.04 226
2071.14 223
2071.25 219
2071.35 214
2071.45 210
2071.56 207
2071.66 205
2071.77 204
2071.87 203
2071.98 202
2072.08 201
2072.19 200
2072.29 199
2072.39 199
2072.50 199
2072.60 200
2072.71 200
2072.81 199
2072.92 198
2073.02 194
2073.13 188
2073.23 180
2073.33 170
2073.44 160
2073.54 149
2073.65 141
2073.75 137
2073.86 136
2073.96 140
2074.07 148
2074.17 157
2074.27 165
2074.38 171
2074.48 173
2074.59 172
2074.69 166
2074.80 158
2074.90 150
2075.01 142
2075.11 138
2075.21 137
2075.32 141
2075.42 151
2075.53 165
2075.63 181
2075.74 198
2075.84 213
2075.95 225
2076.05 232
2076.15 235
2076.26 233
2076.36 227
2076.47 219
2076.57 211
2076.68 204
2076.78 199
2076.89 197
2076.99 197
2077.09 200
2077.20 203
2077.30 206
2077.41 207
2077.51 205
2077.62 200
2077.72 192
2077.83 182
2077.93 171
2078.04 160
2078.14 150
2078.24 142
2078.35 137
2078.45 134
2078.56 132
2078.66 132
2078.77 132
2078.87 131
2078.98 129
2079.08 127
2079.19 126
2079.29 126
2079.39 130
2079.50 137
2079.60 148
2079.71 160
2079.81 174
2079.92 186
2080.02 195
2080.13 200
2080.23 201
2080.34 198
2080.44 194
2080.55 188
2080.65 181
2080.75 172
2080.86 164
2080.96 155
2081.07 148
2081.17 143
2081.28 142
2081.38 144
2081.49 150
2081.59 159
2081.70 168
2081.80 177
2081.91 182
2082.01 184
2082.11 182
2082.22 178
2082.32 172
2082.43 168
2082.53 165
2082.64 166
2082.74 169
2082.85 174
2082.95 180
2083.06 185
2083.16 186
2083.27 184
2083.37 178
2083.47 169
2083.58 158
2083.68 146
2083.79 134
2083.89 124
2084.00 115
2084.10 109
2084.21 106
2084.31 105
2084.42 107
2084.52 111
2084.63 116
2084.73 121
2084.84 124
2084.94 126
2085.05 123
2085.15 115
2085.25 104
2085.36 90
2085.46 74
2085.57 59
2085.67 45
2085.78 35
2085.88 30
2085.99 28
2086.09 30
2086.20 33
2086.30 36
2086.41 38
2086.51 38
2086.62 37
2086.72 36
2086.83 37
2086.93 40
2087.04 46
2087.14 53
2087.24 62
2087.35 71
2087.45 78
2087.56 82
2087.66 83
2087.77 82
2087.87 78
2087.98 74
2088.08 70
2088.19 67
2088.29 64
2088.40 63
2088.50 61
2088.61 58
2088.71 54
2088.82 47
2088.92 39
2089.03 29
2089.13 21
2089.24 14
2089.34 10
2089.45 9
2089.55 10
2089.66 12
2089.76 14
2089.86 16
2089.97 16
2090.07 16
2090.18 15
2090.28 14
2090.39 15
2090.49 18
2090.60 21
2090.70 25
2090.81 28
2090.91 29
2091.02 28
2091.12 25
2091.23 20
2091.33 15
2091.44 12
2091.54 10
2091.65 9
2091.75 10
2091.86 9
2091.96 7
2092.07 3
2092.17 0
2092.28 0
2092.38 0
2092.49 0
2092.59 0
2092.70 0
2092.80 1
2092.91 15
2093.01 30
2093.12 45
2093.22 58
2093.33 69
2093.43 78
2093.54 85
2093.64 90
2093.75 94
2093.85 95
2093.96 95
2094.06 91
2094.17 86
2094.27 80
2094.37 73
2094.48 66
2094.58 60
2094.69 58
2094.79 58
2094.90 62
2095.00 69
2095.11 77
2095.21 86
2095.32 92
2095.42 97
2095.53 98
2095.63 96
2095.74 94
2095.84 93
2095.95 94
2096.05 97
2096.16 105
2096.26 115
2096.37 126
2096.47 138
2096.58 147
2096.68 155
2096.79 160
2096.89 162
2097.00 161
2097.10 158
2097.21 154
2097.31 149
2097.42 143
2097.52 137
2097.63 132
2097.73 126
2097.84 120
2097.94 114
2098.05 107
2098.15 99
2098.26 91
2098.36 83
2098.47 76
2098.57 72
2098.68 70
2098.79 71
2098.89 73
2099.00 77
2099.10 81
2099.21 83
2099.31 83
2099.42 79
2099.52 73
2099.63 64
2099.73 53
2099.84 42
2099.94 33
2100.05 27
2100.15 25
2100.26 27
2100.36 33
2100.47 43
2100.57 55
2100.68 71
2100.78 88
2100.89 108
2100.99 129
2101.10 151
2101.20 170
2101.31 185
2101.41 194
2101.52 196
2101.62 191
2101.73 183
2101.83 173
2101.94 162
2102.04 153
2102.15 145
2102.25 138
2102.36 131
2102.46 124
2102.57 116
2102.67 109
2102.78 103
2102.88 98
2102.99 95
2103.09 93
2103.20 93
2103.30 92
2103.41 92
2103.52 91
2103.62 91
2103.73 92
2103.83 93
2103.94 95
2104.04 97
2104.15 97
2104.25 95
2104.36 90
2104.46 83
2104.57 74
2104.67 65
2104.78 58
2104.88 52
2104.99 48
2105.09 46
2105.20 43
2105.30 40
2105.41 37
2105.51 33
2105.62 29
2105.72 25
2105.83 23
2105.93 23
2106.04 23
2106.15 23
2106.25 21
2106.36 17
2106.46 10
2106.57 1
2106.67 0
2106.78 0
2106.88 0
2106.99 0
2107.09 0
2107.20 0
2107.30 0
2107.41 2
2107.51 10
2107.62 17
2107.72 21
2107.83 23
2107.93 24
2108.04 24
2108.15 23
2108.25 23
2108.36 24
2108.46 26
2108.57 29
2108.67 33
2108.78 39
2108.88 45
2108.99 53
2109.09 61
2109.20 69
2109.30 78
2109.41 88
2109.51 98
2109.62 110
2109.73 121
2109.83 133
2109.94 142
2110.04 149
2110.15 153
2110.25 152
2110.36 149
2110.46 143
2110.57 136
2110.67 129
2110.78 123
2110.88 119
2110.99 116
2111.09 115
2111.20 115
2111.31 117
2111.41 119
2111.52 123
2111.62 129
2111.73 136
2111.83 144
2111.94 153
2112.04 162
2112.15 169
2112.25 175
2112.36 179
2112.46 182
2112.57 183
2112.68 185
2112.78 186
2112.89 186
2112.99 186
2113.10 185
2113.20 182
2113.31 177
2113.41 172
2113.52 167
2113.62 162
2113.73 160
2113.83 159
2113.94 159
2114.05 161
2114.15 163
2114.26 165
2114.36 166
2114.47 165
2114.57 163
2114.68 161
2114.78 159
2114.89 156
2114.99 155
2115.10 153
2115.21 151
2115.31 148
2115.42 143
2115.52 135
2115.63 125
2115.73 114
2115.84 104
2115.94 97
2116.05 94
2116.16 96
2116.26 102
2116.37 110
2116.47 119
2116.58 127
2116.68 131
2116.79 133
2116.89 132
2117.00 131
2117.10 130
2117.21 131
2117.32 132
2117.42 134
2117.53 135
2117.63 135
2117.74 131
2117.84 125
2117.95 116
2118.05 105
2118.16 93
2118.27 81
2118.37 69
2118.48 59
2118.58 50
2118.69 44
2118.79 40
2118.90 37
2119.00 37
2119.11 39
2119.22 45
2119.32 53
2119.43 63
2119.53 74
2119.64 86
2119.74 97
2119.85 107
2119.95 114
2120.06 120
2120.17 124
2120.27 126
2120.38 125
2120.48 121
2120.59 113
2120.69 103
2120.80 92
2120.90 80
2121.01 70
2121.12 62
2121.22 57
2121.33 55
2121.43 54
2121.54 53
2121.64 53
2121.75 52
2121.86 50
2121.96 49
2122.07 49
2122.17 49
2122.28 49
2122.38 50
2122.49 48
2122.59 45
2122.70 39
2122.81 31
2122.91 22
2123.02 15
2123.12 10
2123.23 8
2123.33 11
2123.44 17
2123.55 25
2123.65 34
2123.76 42
2123.86 49
2123.97 53
2124.07 56
2124.18 58
2124.29 60
2124.39 63
2124.50 67
2124.60 71
2124.71 73
2124.81 71
2124.92 66
2125.03 56
2125.13 43
2125.24 30
2125.34 20
2125.45 15
2125.55 17
2125.66 26
2125.77 38
2125.87 53
2125.98 66
2126.08 75
2126.19 79
2126.29 79
2126.40 75
2126.51 70
2126.61 66
2126.72 64
2126.82 64
2126.93 66
2127.03 67
2127.14 67
2127.25 65
2127.35 61
2127.46 55
2127.56 48
2127.67 43
2127.77 39
2127.88 36
2127.99 34
2128.09 32
2128.20 30
2128.30 27
2128.41 23
2128.52 17
2128.62 10
2128.73 2
2128.83 0
2128.94 0
2129.04 0
2129.15 0
2129.26 0
2129.36 0
2129.47 0
2129.57 0
2129.68 10
2129.79 19
2129.89 27
2130.00 34
2130.10 41
2130.21 50
2130.31 61
2130.42 74
2130.53 88
2130.63 101
2130.74 112
2130.84 119
2130.95 121
2131.06 119
2131.16 115
2131.27 110
2131.37 106
2131.48 105
2131.58 108
2131.69 116
2131.80 126
2131.90 138
2132.01 149
2132.11 156
2132.22 157
2132.33 154
2132.43 146
2132.54 136
2132.64 126
2132.75 118
2132.86 113
2132.96 111
2133.07 111
2133.17 111
2133.28 110
2133.38 109
2133.49 107
2133.60 105
2133.70 106
2133.81 111
2133.91 120
2134.02 134
2134.13 149
2134.23 164
2134.34 176
2134.44 183
2134.55 184
2134.66 179
2134.76 169
2134.87 155
2134.97 139
2135.08 124
2135.19 111
2135.29 100
2135.40 93
2135.50 89
2135.61 90
2135.72 94
2135.82 100
2135.93 107
2136.03 113
2136.14 115
2136.25 112
2136.35 104
2136.46 93
2136.56 79
2136.67 65
2136.78 53
2136.88 45
2136.99 40
2137.09 39
2137.20 41
2137.31 45
2137.41 51
2137.52 56
2137.62 59
2137.73 61
2137.84 59
2137.94 54
2138.05 47
2138.15 39
2138.26 33
2138.37 29
2138.47 30
2138.58 35
2138.68 43
2138.79 52
2138.90 62
2139.00 71
2139.11 79
2139.21 84
2139.32 86
2139.43 86
2139.53 84
2139.64 80
2139.74 76
2139.85 73
2139.96 72
2140.06 74
2140.17 80
2140.28 88
2140.38 98
2140.49 109
2140.59 120
2140.70 130
2140.81 138
2140.91 143
2141.02 146
2141.12 146
2141.23 143
2141.34 137
2141.44 129
2141.55 119
2141.65 108
2141.76 99
2141.87 93
2141.97 92
2142.08 95
2142.19 101
2142.29 109
2142.40 119
2142.50 128
2142.61 136
2142.72 142
2142.82 147
2142.93 150
2143.03 151
2143.14 148
2143.25 143
2143.35 133
2143.46 119
2143.57 103
2143.67 86
2143.78 71
2143.88 59
2143.99 51
2144.10 46
2144.20 42
2144.31 39
2144.41 36
2144.52 32
2144.63 28
2144.73 24
2144.84 22
2144.95 21
2145.05 22
2145.16 25
2145.26 28
2145.37 33
2145.48 40
2145.58 48
2145.69 56
2145.80 64
2145.90 71
2146.01 76
2146.11 77
2146.22 76
2146.33 71
2146.43 66
2146.54 61
2146.65 59
2146.75 60
2146.86 65
2146.96 73
2147.07 83
2147.18 94
2147.28 106
2147.39 117
2147.50 127
2147.60 137
2147.71 144
2147.81 148
2147.92 148
2148.03 143
2148.13 132
2148.24 116
2148.35 96
2148.45 73
2148.56 50
2148.66 29
2148.77 11
2148.88 0
2148.98 0
2149.09 0
2149.20 0
2149.30 0
2149.41 0
2149.51 0
2149.62 0
2149.73 0
2149.83 13
2149.94 30
2150.05 47
2150.15 63
2150.26 78
2150.37 91
2150.47 102
2150.58 111
2150.68 119
2150.79 125
2150.90 129
2151.00 130
2151.11 129
2151.22 125
2151.32 121
2151.43 118
2151.54 118
2151.64 123
2151.75 133
2151.85 147
2151.96 165
2152.07 183
2152.17 201
2152.28 215
2152.39 225
2152.49 231
2152.60 233
2152.71 232
2152.81 228
2152.92 223
2153.02 217
2153.13 212
2153.24 208
2153.34 205
2153.45 204
2153.56 203
2153.66 204
2153.77 207
2153.88 210
2153.98 214
2154.09 220
2154.20 228
2154.30 236
2154.41 245
2154.51 253
2154.62 259
2154.73 263
2154.83 264
2154.94 262
2155.05 259
2155.15 255
2155.26 251
2155.37 248
2155.47 244
2155.58 241
2155.69 238
2155.79 232
2155.90 226
2156.01 217
2156.11 207
2156.22 197
2156.32 188
2156.43 180
2156.54 174
2156.64 171
2156.75 171
2156.86 174
2156.96 177
2157.07 181
2157.18 185
2157.28 188
2157.39 189
2157.50 189
2157.60 189
2157.71 189
2157.82 189
2157.92 189
2158.03 190
2158.14 192
2158.24 194
2158.35 195
2158.45 194
2158.56 193
2158.67 189
2158.77 184
2158.88 177
2158.99 169
2159.09 161
2159.20 152
2159.31 143
2159.41 136
2159.52 131
2159.63 127
2159.73 125
2159.84 122
2159.95 118
2160.05 112
2160.16 103
2160.27 92
2160.37 81
2160.48 69
2160.59 60
2160.69 53
2160.80 50
2160.91 50
2161.01 53
2161.12 57
2161.23 62
2161.33 68
2161.44 72
2161.55 75
2161.65 76
2161.76 76
2161.87 74
2161.97 72
2162.08 70
2162.19 69
2162.29 70
2162.40 72
2162.51 76
2162.61 80
2162.72 83
2162.83 84
2162.93 84
2163.04 82
2163.15 78
2163.25 73
2163.36 67
2163.47 62
2163.57 57
2163.68 53
2163.79 50
2163.89 47
2164.00 44
2164.11 42
2164.21 39
2164.32 37
2164.43 36
2164.53 36
2164.64 37
2164.75 42
2164.85 48
2164.96 58
2165.07 70
2165.17 84
2165.28 100
2165.39 117
2165.49 133
2165.60 146
2165.71 156
2165.81 160
2165.92 158
2166.03 150
2166.13 138
2166.24 124
2166.35 110
2166.45 98
2166.56 89
2166.67 83
2166.77 80
2166.88 76
2166.99 73
2167.09 67
2167.20 60
2167.31 51
2167.41 42
2167.52 33
2167.63 27
2167.73 23
2167.84 23
2167.95 27
2168.05 34
2168.16 43
2168.27 52
2168.37 60
2168.48 65
2168.59 66
2168.69 62
2168.80 56
2168.91 49
2169.02 42
2169.12 38
2169.23 37
2169.34 41
2169.44 48
2169.55 59
2169.66 70
2169.76 81
2169.87 90
2169.98 96
2170.08 99
2170.19 99
2170.30 100
2170.40 101
2170.51 104
2170.62 111
2170.72 120
2170.83 132
2170.94 145
2171.04 157
2171.15 166
2171.26 170
2171.37 169
2171.47 163
2171.58 151
2171.69 136
2171.79 119
2171.90 103
2172.01 88
2172.11 77
2172.22 70
2172.33 67
2172.43 67
2172.54 71
2172.65 76
2172.75 82
2172.86 87
2172.97 91
2173.08 92
2173.18 90
2173.29 85
2173.40 75
2173.50 63
2173.61 49
2173.72 36
2173.82 25
2173.93 17
2174.04 14
2174.14 15
2174.25 20
2174.36 28
2174.47 37
2174.57 46
2174.68 53
2174.79 60
2174.89 65
2175.00 68
2175.11 70
2175.21 71
2175.32 70
2175.43 68
2175.53 65
2175.64 61
2175.75 56
2175.86 49
2175.96 43
2176.07 35
2176.18 28
2176.28 23
2176.39 20
2176.50 21
2176.60 25
2176.71 34
2176.82 47
2176.93 62
2177.03 78
2177.14 93
2177.25 106
2177.35 114
2177.46 119
2177.57 120
2177.67 119
2177.78 118
2177.89 118
2178.00 122
2178.10 130
2178.21 142
2178.32 156
2178.42 171
2178.53 185
2178.64 198
2178.74 209
2178.85 218
2178.96 226
2179.07 233
2179.17 239
2179.28 243
2179.39 245
2179.49 243
2179.60 236
2179.71 224
2179.82 209
2179.92 193
2180.03 177
2180.14 165
2180.24 158
2180.35 154
2180.46 154
2180.56 155
2180.67 155
2180.78 155
2180.89 152
2180.99 150
2181.10 148
2181.21 147
2181.31 147
2181.42 146
2181.53 143
2181.64 136
2181.74 125
2181.85 110
2181.96 92
2182.06 73
2182.17 53
2182.28 34
2182.39 18
2182.49 4
2182.60 0
2182.71 0
2182.81 0
2182.92 0
2183.03 0
2183.14 0
2183.24 0
2183.35 0
2183.46 2
2183.56 5
2183.67 8
2183.78 12
2183.89 15
2183.99 18
2184.10 19
2184.21 19
2184.31 18
2184.42 18
2184.53 21
2184.64 27
2184.74 36
2184.85 47
2184.96 60
2185.06 73
2185.17 84
2185.28 93
2185.39 99
2185.49 102
2185.60 104
2185.71 105
2185.82 104
2185.92 103
2186.03 101
2186.14 101
2186.24 103
2186.35 108
2186.46 116
2186.57 128
2186.67 143
2186.78 161
2186.89 180
2186.99 197
2187.10 212
2187.21 223
2187.32 227
2187.42 225
2187.53 217
2187.64 205
2187.75 189
2187.85 171
2187.96 155
2188.07 141
2188.17 128
2188.28 119
2188.39 111
2188.50 104
2188.60 100
2188.71 97
2188.82 96
2188.93 97
2189.03 99
2189.14 102
2189.25 102
2189.35 101
2189.46 97
2189.57 91
2189.68 83
2189.78 76
2189.89 70
2190.00 68
2190.11 69
2190.21 73
2190.32 79
2190.43 86
2190.53 93
2190.64 99
2190.75 102
2190.86 103
2190.96 101
2191.07 98
2191.18 93
2191.29 89
2191.39 86
2191.50 86
2191.61 88
2191.72 94
2191.82 103
2191.93 113
2192.04 124
2192.15 135
2192.25 146
2192.36 154
2192.47 161
2192.57 165
2192.68 167
2192.79 166
2192.90 165
2193.00 163
2193.11 162
2193.22 164
2193.33 168
2193.43 175
2193.54 184
2193.65 193
2193.76 200
2193.86 204
2193.97 204
2194.08 197
2194.19 185
2194.29 167
2194.40 146
2194.51 124
2194.62 103
2194.72 84
2194.83 70
2194.94 61
2195.04 56
2195.15 54
2195.26 55
2195.37 57
2195.47 62
2195.58 68
2195.69 77
2195.80 87
2195.90 99
2196.01 112
2196.12 123
2196.23 133
2196.33 141
2196.44 146
2196.55 150
2196.66 151
2196.76 151
2196.87 148
2196.98 143
2197.09 136
2197.19 128
2197.30 120
2197.41 113
2197.52 107
2197.62 103
2197.73 100
2197.84 98
2197.95 96
2198.05 96
2198.16 96
2198.27 98
2198.38 100
2198.48 102
2198.59 104
2198.70 106
2198.81 106
2198.91 106
2199.02 106
2199.13 105
2199.24 105
2199.34 104
2199.45 101
2199.56 96
2199.67 86
2199.77 72
2199.88 55
2199.99 35
2200.10 15
2200.21 0
2200.31 0
2200.42 0
2200.53 0
2200.64 0
2200.74 0
2200.85 0
2200.96 0
2201.07 5
2201.17 14
2201.28 21
2201.39 27
2201.50 31
2201.60 35
2201.71 38
2201.82 41
2201.93 43
2202.03 43
2202.14 40
2202.25 35
2202.36 28
2202.46 21
2202.57 15
2202.68 13
2202.79 14
2202.89 19
2203.00 26
2203.11 32
2203.22 38
2203.33 44
2203.43 48
2203.54 53
2203.65 61
2203.76 73
2203.86 88
2203.97 107
2204.08 127
2204.19 145
2204.29 158
2204.40 166
2204.51 168
2204.62 165
2204.73 157
2204.83 148
2204.94 138
2205.05 129
2205.16 123
2205.26 120
2205.37 121
2205.48 126
2205.59 134
2205.69 145
2205.80 157
2205.91 168
2206.02 176
2206.13 181
2206.23 181
2206.34 179
2206.45 175
2206.56 174
2206.66 177
2206.77 186
2206.88 201
2206.99 220
2207.09 242
2207.20 263
2207.31 280
2207.42 291
2207.53 295
2207.63 292
2207.74 284
2207.85 271
2207.96 255
2208.06 239
2208.17 222
2208.28 206
2208.39 190
2208.50 175
2208.60 159
2208.71 144
2208.82 131
2208.93 120
2209.03 113
2209.14 112
2209.25 115
2209.36 122
2209.47 132
2209.57 142
2209.68 150
2209.79 155
2209.90 157
2210.00 154
2210.11 150
2210.22 145
2210.33 142
2210.44 140
2210.54 142
2210.65 146
2210.76 153
2210.87 160
2210.97 166
2211.08 170
2211.19 171
2211.30 168
2211.41 162
2211.51 152
2211.62 142
2211.73 134
2211.84 129
2211.95 128
2212.05 132
2212.16 139
2212.27 148
2212.38 156
2212.48 162
2212.59 164
2212.70 161
2212.81 156
2212.92 151
2213.02 146
2213.13 143
2213.24 142
2213.35 144
2213.46 146
2213.56 148
2213.67 146
2213.78 142
2213.89 133
2213.99 122
2214.10 110
2214.21 98
2214.32 87
2214.43 79
2214.53 73
2214.64 68
2214.75 63
2214.86 56
2214.97 47
2215.07 36
2215.18 24
2215.29 10
2215.40 0
2215.51 0
2215.61 0
2215.72 0
2215.83 0
2215.94 0
2216.05 0
2216.15 0
2216.26 4
2216.37 17
2216.48 28
2216.59 38
2216.69 46
2216.80 53
2216.91 58
2217.02 60
2217.13 57
2217.23 48
2217.34 32
2217.45 12
2217.56 0
2217.67 0
2217.77 0
2217.88 0
2217.99 0
2218.10 0
2218.21 9
2218.31 38
2218.42 66
2218.53 89
2218.64 106
2218.75 116
2218.85 120
2218.96 118
2219.07 114
2219.18 108
2219.29 104
2219.39 101
2219.50 100
2219.61 102
2219.72 107
2219.83 113
2219.93 119
2220.04 125
2220.15 129
2220.26 132
2220.37 133
2220.47 131
2220.58 129
2220.69 128
2220.80 127
2220.91 128
2221.01 132
2221.12 137
2221.23 145
2221.34 154
2221.45 164
2221.55 173
2221.66 182
2221.77 190
2221.88 195
2221.99 198
2222.09 199
2222.20 196
2222.31 192
2222.42 187
2222.53 181
2222.64 178
2222.74 176
2222.85 179
2222.96 184
2223.07 193
2223.18 203
2223.28 216
2223.39 228
2223.50 240
2223.61 251
2223.72 259
2223.82 264
2223.93 266
2224.04 263
2224.15 257
2224.26 248
2224.37 238
2224.47 227
2224.58 218
2224.69 210
2224.80 204
2224.91 198
2225.01 191
2225.12 182
2225.23 168
2225.34 152
2225.45 133
2225.56 113
2225.66 96
2225.77 82
2225.88 73
2225.99 68
2226.10 65
2226.20 64
2226.31 61
2226.42 57
2226.53 50
2226.64 42
2226.75 33
2226.85 24
2226.96 15
2227.07 9
2227.18 4
2227.29 0
2227.39 0
2227.50 0
2227.61 3
2227.72 7
2227.83 14
2227.94 21
2228.04 29
2228.15 36
2228.26 41
2228.37 43
2228.48 41
2228.59 35
2228.69 27
2228.80 18
2228.91 11
2229.02 6
2229.13 5
2229.24 9
2229.34 16
2229.45 25
2229.56 35
2229.67 43
2229.78 48
2229.88 51
2229.99 53
2230.10 53
2230.21 53
2230.32 53
2230.43 52
2230.53 52
2230.64 51
2230.75 50
2230.86 49
2230.97 48
2231.08 47
2231.18 46
2231.29 44
2231.40 41
2231.51 38
2231.62 33
2231.73 28
2231.83 23
2231.94 21
2232.05 20
2232.16 22
2232.27 25
2232.38 28
2232.48 30
2232.59 29
2232.70 25
2232.81 19
2232.92 10
2233.03 1
2233.13 0
2233.24 0
2233.35 0
2233.46 0
2233.57 0
2233.68 0
2233.78 0
2233.89 0
2234.00 10
2234.11 22
2234.22 32
2234.33 42
2234.44 50
2234.54 58
2234.65 64
2234.76 71
2234.87 79
2234.98 88
2235.09 97
2235.19 105
2235.30 113
2235.41 119
2235.52 122
2235.63 125
2235.74 127
2235.84 131
2235.95 137
2236.06 146
2236.17 157
2236.28 168
2236.39 177
2236.50 181
2236.60 179
2236.71 171
2236.82 158
2236.93 141
2237.04 126
2237.15 114
2237.25 108
2237.36 107
2237.47 112
2237.58 119
2237.69 124
2237.80 127
2237.91 125
2238.01 119
2238.12 111
2238.23 104
2238.34 98
2238.45 97
2238.56 99
2238.66 103
2238.77 108
2238.88 111
2238.99 112
2239.10 110
2239.21 106
2239.32 99
2239.42 90
2239.53 80
2239.64 69
2239.75 57
2239.86 42
2239.97 25
2240.08 7
2240.18 0
2240.29 0
2240.40 0
2240.51 0
2240.62 0
2240.73 0
2240.84 0
2240.94 0
2241.05 12
2241.16 37
2241.27 63
2241.38 88
2241.49 110
2241.60 128
2241.70 140
2241.81 145
2241.92 145
2242.03 139
2242.14 129
2242.25 116
2242.36 101
2242.46 87
2242.57 74
2242.68 65
2242.79 61
2242.90 62
2243.01 66
2243.12 74
2243.22 82
2243.33 89
2243.44 94
2243.55 98
2243.66 101
2243.77 104
2243.88 108
2243.98 112
2244.09 117
2244.20 121
2244.31 124
2244.42 125
2244.53 124
2244.64 122
2244.74 119
2244.85 118
2244.96 118
2245.07 120
2245.18 124
2245.29 131
2245.40 139
2245.51 148
2245.61 158
2245.72 168
2245.83 175
2245.94 180
2246.05 182
2246.16 182
2246.27 179
2246.37 175
2246.48 170
2246.59 164
2246.70 156
2246.81 147
2246.92 136
2247.03 126
2247.14 117
2247.24 112
2247.35 109
2247.46 110
2247.57 112
2247.68 114
2247.79 115
2247.90 115
2248.01 112
2248.11 108
2248.22 103
2248.33 98
2248.44 93
2248.55 88
2248.66 83
2248.77 78
2248.88 72
2248.98 65
2249.09 58
2249.20 52
2249.31 47
2249.42 44
2249.53 43
2249.64 44
2249.75 45
2249.85 47
2249.96 48
2250.07 48
2250.18 48
2250.29 49
2250.40 53
2250.51 62
2250.62 75
2250.72 94
2250.83 115
2250.94 137
2251.05 158
2251.16 176
2251.27 190
2251.38 201
2251.49 209
2251.59 214
2251.70 219
2251.81 221
2251.92 223
2252.03 223
2252.14 220
2252.25 216
2252.36 209
2252.47 200
2252.57 190
2252.68 179
2252.79 166
2252.90 153
2253.01 140
2253.12 126
2253.23 114
2253.34 103
2253.45 96
2253.55 94
2253.66 98
2253.77 109
2253.88 125
2253.99 144
2254.10 165
2254.21 184
2254.32 199
2254.42 208
2254.53 212
2254.64 211
2254.75 207
2254.86 202
2254.97 196
2255.08 190
2255.19 184
2255.30 177
2255.40 169
2255.51 160
2255.62 149
2255.73 138
2255.84 128
2255.95 118
2256.06 108
2256.17 99
2256.28 90
2256.39 82
2256.49 74
2256.60 67
2256.71 61
2256.82 56
2256.93 52
2257.04 50
2257.15 49
2257.26 50
2257.37 52
2257.47 55
2257.58 58
2257.69 63
2257.80 68
2257.91 76
2258.02 85
2258.13 98
2258.24 112
2258.35 127
2258.46 142
2258.56 153
2258.67 161
2258.78 163
2258.89 161
2259.00 155
2259.11 146
2259.22 136
2259.33 125
2259.44 115
2259.55 106
2259.65 97
2259.76 88
2259.87 78
2259.98 68
2260.09 56
2260.20 44
2260.31 30
2260.42 17
2260.53 4
2260.64 0
2260.74 0
2260.85 0
2260.96 0
2261.07 0
2261.18 0
2261.29 0
2261.40 0
2261.51 10
2261.62 19
2261.73 25
2261.83 29
2261.94 30
2262.05 29
2262.16 27
2262.27 24
2262.38 22
2262.49 19
2262.60 17
2262.71 16
2262.82 15
2262.93 14
2263.03 15
2263.14 16
2263.25 18
2263.36 20
2263.47 22
2263.58 22
2263.69 21
2263.80 18
2263.91 15
2264.02 10
2264.13 6
2264.23 3
2264.34 3
2264.45 4
2264.56 8
2264.67 13
2264.78 20
2264.89 26
2265.00 32
2265.11 37
2265.22 40
2265.33 42
2265.44 43
2265.54 44
2265.65 45
2265.76 47
2265.87 50
2265.98 52
2266.09 53
2266.20 53
2266.31 51
2266.42 48
2266.53 46
2266.64 43
2266.75 42
2266.85 42
2266.96 43
2267.07 45
2267.18 46
2267.29 46
2267.40 47
2267.51 47
2267.62 48
2267.73 49
2267.84 52
2267.95 54
2268.06 57
2268.16 59
2268.27 59
2268.38 59
2268.49 57
2268.60 54
2268.71 53
2268.82 53
2268.93 55
2269.04 59
2269.15 65
2269.26 73
2269.37 81
2269.48 91
2269.58 100
2269.69 109
2269.80 118
2269.91 123
2270.02 125
2270.13 122
2270.24 114
2270.35 102
2270.46 88
2270.57 74
2270.68 62
2270.79 54
2270.90 50
2271.01 49
2271.11 49
2271.22 50
2271.33 50
2271.44 51
2271.55 51
2271.66 51
2271.77 53
2271.88 58
2271.99 64
2272.10 73
2272.21 83
2272.32 94
2272.43 106
2272.54 117
2272.64 128
2272.75 136
2272.86 143
2272.97 148
2273.08 152
2273.19 156
2273.30 159
2273.41 161
2273.52 163
2273.63 162
2273.74 159
2273.85 154
2273.96 147
2274.07 140
2274.18 136
2274.28 135
2274.39 139
2274.50 149
2274.61 165
2274.72 184
2274.83 205
2274.94 225
2275.05 241
2275.16 253
2275.27 258
2275.38 258
2275.49 252
2275.60 242
2275.71 231
2275.82 219
2275.93 208
2276.04 198
2276.14 188
2276.25 178
2276.36 166
2276.47 152
2276.58 136
2276.69 119
2276.80 102
2276.91 88
2277.02 77
2277.13 73
2277.24 74
2277.35 81
2277.46 91
2277.57 103
2277.68 114
2277.79 121
2277.90 124
2278.00 123
2278.11 118
2278.22 112
2278.33 106
2278.44 102
2278.55 100
2278.66 100
2278.77 102
2278.88 104
2278.99 107
2279.10 110
2279.21 113
2279.32 116
2279.43 119
2279.54 122
2279.65 125
2279.76 129
2279.87 134
2279.98 139
2280.08 146
2280.19 155
2280.30 167
2280.41 179
2280.52 191
2280.63 201
2280.74 207
2280.85 209
2280.96 205
2281.07 198
2281.18 190
2281.29 183
2281.40 178
2281.51 177
2281.62 180
2281.73 185
2281.84 193
2281.95 200
2282.06 207
2282.17 212
2282.28 217
2282.38 221
2282.49 224
2282.60 228
2282.71 231
2282.82 233
2282.93 235
2283.04 234
2283.15 230
2283.26 223
2283.37 212
2283.48 200
2283.59 186
2283.70 173
2283.81 161
2283.92 153
2284.03 149
2284.14 151
2284.25 156
2284.36 163
2284.47 171
2284.58 176
2284.69 179
2284.80 177
2284.91 172
2285.01 164
2285.12 156
2285.23 149
2285.34 144
2285.45 140
2285.56 136
2285.67 130
2285.78 122
2285.89 110
2286.00 95
2286.11 79
2286.22 65
2286.33 54
2286.44 47
2286.55 45
2286.66 44
2286.77 44
2286.88 43
2286.99 38
2287.10 30
2287.21 21
2287.32 11
2287.43 2
2287.54 0
2287.65 0
2287.76 0
2287.87 0
2287.98 0
2288.09 0
2288.19 0
2288.30 0
2288.41 0
2288.52 0
2288.63 2
2288.74 10
2288.85 21
2288.96 34
2289.07 48
2289.18 61
2289.29 71
2289.40 78
2289.51 83
2289.62 85
2289.73 86
2289.84 86
2289.95 85
2290.06 84
2290.17 83
2290.28 83
2290.39 85
2290.50 89
2290.61 95
2290.72 103
2290.83 112
2290.94 118
2291.05 119
2291.16 116
2291.27 108
2291.38 96
2291.49 82
2291.60 70
2291.71 61
2291.82 56
2291.93 57
2292.04 63
2292.15 73
2292.26 85
2292.37 99
2292.48 113
2292.58 125
2292.69 135
2292.80 143
2292.91 149
2293.02 154
2293.13 158
2293.24 162
2293.35 164
2293.46 166
2293.57 166
2293.68 164
2293.79 161
2293.90 157
2294.01 154
2294.12 151
2294.23 149
2294.34 148
2294.45 148
2294.56 148
2294.67 148
2294.78 146
2294.89 144
2295.00 140
2295.11 136
2295.22 131
2295.33 127
2295.44 124
2295.55 122
2295.66 120
2295.77 118
2295.88 115
2295.99 110
2296.10 103
2296.21 96
2296.32 89
2296.43 82
2296.54 75
2296.65 68
2296.76 59
2296.87 48
2296.98 34
2297.09 20
2297.20 6
2297.31 0
2297.42 0
2297.53 0
2297.64 0
2297.75 0
2297.86 0
2297.97 2
2298.08 6
2298.19 8
2298.30 8
2298.41 7
2298.52 6
2298.63 6
2298.74 6
2298.85 6
2298.96 7
2299.07 7
2299.18 6
2299.29 4
2299.40 2
2299.51 0
2299.62 0
2299.73 0
2299.84 0
2299.95 0
2300.06 0
2300.17 0
2300.28 0
2300.39 5
2300.50 16
2300.61 29
2300.72 41
2300.83 51
2300.94 55
2301.05 51
2301.16 40
2301.27 22
2301.38 1
2301.49 0
2301.60 0
2301.71 0
2301.82 0
2301.93 0
2302.04 0
2302.15 0
2302.26 5
2302.37 20
2302.48 33
2302.59 43
2302.70 51
2302.81 57
2302.92 62
2303.03 67
2303.14 71
2303.25 74
2303.36 77
2303.47 78
2303.58 80
2303.69 81
2303.80 83
2303.91 86
2304.02 89
2304.13 92
2304.24 94
2304.35 95
2304.46 93
2304.57 88
2304.68 80
2304.79 69
2304.90 56
2305.01 43
2305.12 30
2305.23 20
2305.34 14
2305.45 11
2305.56 11
2305.67 13
2305.78 16
2305.89 21
2306.00 26
2306.11 33
2306.22 41
2306.33 51
2306.44 63
2306.55 75
2306.66 86
2306.77 95
2306.88 102
2306.99 108
2307.10 111
2307.21 113
2307.32 114
2307.43 113
2307.54 111
2307.65 107
2307.76 101
2307.87 94
2307.98 87
2308.09 82
2308.20 79
2308.31 79
2308.42 79
2308.53 78
2308.64 75
2308.75 69
2308.86 60
2308.97 49
2309.08 39
2309.19 31
2309.30 28
2309.41 30
2309.53 37
2309.64 49
2309.75 64
2309.86 80
2309.97 96
2310.08 109
2310.19 121
2310.30 130
2310.41 137
2310.52 142
2310.63 147
2310.74 152
2310.85 156
2310.96 159
2311.07 159
2311.18 157
2311.29 151
2311.40 141
2311.51 128
2311.62 113
2311.73 99
2311.84 88
2311.95 82
2312.06 82
2312.17 90
2312.28 103
2312.39 120
2312.50 140
2312.61 159
2312.72 176
2312.83 187
2312.94 194
2313.05 196
2313.16 194
2313.27 190
2313.38 185
2313.49 182
2313.60 180
2313.71 179
2313.83 178
2313.94 176
2314.05 172
2314.16 165
2314.27 155
2314.38 143
2314.49 129
2314.60 114
2314.71 100
2314.82 87
2314.93 75
2315.04 65
2315.15 58
2315.26 52
2315.37 48
2315.48 45
2315.59 41
2315.70 34
2315.81 25
2315.92 14
2316.03 1
2316.14 0
2316.25 0
2316.36 0
2316.47 0
2316.58 0
2316.69 0
2316.80 0
2316.91 1
2317.03 8
2317.14 16
2317.25 27
2317.36 40
2317.47 57
2317.58 75
2317.69 95
2317.80 114
2317.91 130
2318.02 142
2318.13 151
2318.24 156
2318.35 159
2318.46 159
2318.57 157
2318.68 153
2318.79 147
2318.90 140
2319.01 132
2319.12 124
2319.23 116
2319.34 110
2319.45 107
2319.56 106
2319.68 106
2319.79 106
2319.90 106
2320.01 104
2320.12 101
2320.23 98
2320.34 95
2320.45 94
2320.56 95
2320.67 98
2320.78 103
2320.89 108
2321.00 113
2321.11 115
2321.22 116
2321.33 113
2321.44 108
2321.55 101
2321.66 93
2321.77 84
2321.88 75
2322.00 66
2322.11 58
2322.22 52
2322.33 47
2322.44 46
2322.55 47
2322.66 51
2322.77 57
2322.88 65
2322.99 73
2323.10 78
2323.21 81
2323.32 80
2323.43 75
2323.54 67
2323.65 57
2323.76 47
2323.87 39
2323.98 32
2324.10 28
2324.21 26
2324.32 26
2324.43 28
2324.54 32
2324.65 38
2324.76 45
2324.87 53
2324.98 61
2325.09 69
2325.20 76
2325.31 83
2325.42 88
2325.53 91
2325.64 91
2325.75 87
2325.86 80
2325.97 71
2326.09 60
2326.20 49
2326.31 40
2326.42 34
2326.53 30
2326.64 29
2326.75 28
2326.86 28
2326.97 28
2327.08 29
2327.19 30
2327.30 33
2327.41 38
2327.52 45
2327.63 52
2327.74 58
2327.86 61
2327.97 60
2328.08 56
2328.19 48
2328.30 38
2328.41 29
2328.52 20
2328.63 15
2328.74 14
2328.85 16
2328.96 21
2329.07 29
2329.18 38
2329.29 48
2329.40 58
2329.52 68
2329.63 79
2329.74 89
2329.85 100
2329.96 111
2330.07 124
2330.18 138
2330.29 152
2330.40 167
2330.51 179
2330.62 188
2330.73 191
2330.84 188
2330.95 179
2331.07 163
2331.18 144
2331.29 124
2331.40 104
2331.51 88
2331.62 75
2331.73 67
2331.84 63
2331.95 62
2332.06 63
2332.17 65
2332.28 68
2332.39 72
2332.50 75
2332.62 79
2332.73 83
2332.84 88
2332.95 92
2333.06 95
2333.17 97
2333.28 99
2333.39 100
2333.50 102
2333.61 106
2333.72 112
2333.83 120
2333.94 126
2334.06 130
2334.17 131
2334.28 127
2334.39 121
2334.50 114
2334.61 110
2334.72 111
2334.83 118
2334.94 130
2335.05 146
2335.16 164
2335.27 179
2335.39 191
2335.50 198
2335.61 200
2335.72 198
2335.83 193
2335.94 186
2336.05 179
2336.16 171
2336.27 164
2336.38 159
2336.49 155
2336.60 153
2336.72 153
2336.83 153
2336.94 154
2337.05 155
2337.16 156
2337.27 154
2337.38 152
2337.49 148
2337.60 145
2337.71 144
2337.82 144
2337.93 149
2338.05 157
2338.16 168
2338.27 182
2338.38 196
2338.49 209
2338.60 220
2338.71 227
2338.82 231
2338.93 232
2339.04 231
2339.15 228
2339.27 226
2339.38 223
2339.49 221
2339.60 218
2339.71 215
2339.82 209
2339.93 201
2340.04 188
2340.15 172
2340.26 152
2340.37 130
2340.49 109
2340.60 91
2340.71 78
2340.82 69
2340.93 66
2341.04 68
2341.15 73
2341.26 81
2341.37 93
2341.48 106
2341.60 122
2341.71 137
2341.82 152
2341.93 166
2342.04 176
2342.15 185
2342.26 193
2342.37 201
2342.48 209
2342.59 217
2342.70 224
2342.82 229
2342.93 230
2343.04 227
2343.15 220
2343.26 210
2343.37 197
2343.48 184
2343.59 169
2343.70 154
2343.81 138
2343.93 122
2344.04 106
2344.15 93
2344.26 84
2344.37 80
2344.48 81
2344.59 88
2344.70 99
2344.81 112
2344.93 123
2345.04 131
2345.15 134
2345.26 131
2345.37 123
2345.48 110
2345.59 96
2345.70 80
2345.81 67
2345.92 57
2346.04 51
2346.15 49
2346.26 50
2346.37 55
2346.48 61
2346.59 69
2346.70 78
2346.81 86
2346.92 94
2347.04 102
2347.15 107
2347.26 110
2347.37 110
2347.48 108
2347.59 103
2347.70 97
2347.81 90
2347.92 84
2348.04 81
2348.15 80
2348.26 83
2348.37 90
2348.48 101
2348.59 114
2348.70 128
2348.81 140
2348.92 151
2349.04 157
2349.15 157
2349.26 151
2349.37 140
2349.48 123
2349.59 103
2349.70 83
2349.81 64
2349.93 48
2350.04 36
2350.15 31
2350.26 30
2350.37 35
2350.48 44
2350.59 56
2350.70 70
2350.81 84
2350.93 97
2351.04 107
2351.15 113
2351.26 116
2351.37 116
2351.48 116
2351.59 116
2351.70 120
2351.82 128
2351.93 139
2352.04 151
2352.15 161
2352.26 168
2352.37 170
2352.48 166
2352.59 159
2352.70 151
2352.82 146
2352.93 146
2353.04 152
2353.15 165
2353.26 183
2353.37 202
2353.48 219
2353.59 231
2353.71 235
2353.82 230
2353.93 218
2354.04 200
2354.15 179
2354.26 158
2354.37 139
2354.48 124
2354.60 112
2354.71 104
2354.82 99
2354.93 95
2355.04 93
2355.15 92
2355.26 91
2355.38 91
2355.49 91
2355.60 91
2355.71 90
2355.82 89
2355.93 89
2356.04 90
2356.15 91
2356.27 93
2356.38 94
2356.49 94
2356.60 91
2356.71 86
2356.82 79
2356.93 70
2357.04 61
2357.16 51
2357.27 42
2357.38 33
2357.49 25
2357.60 17
2357.71 10
2357.82 4
2357.94 0
2358.05 0
2358.16 0
2358.27 0
2358.38 0
2358.49 0
2358.60 0
2358.72 0
2358.83 0
2358.94 0
2359.05 3
2359.16 9
2359.27 17
2359.38 25
2359.49 32
2359.61 38
2359.72 42
2359.83 43
2359.94 43
2360.05 42
2360.16 40
2360.27 40
2360.39 40
2360.50 39
2360.61 38
2360.72 34
2360.83 29
2360.94 23
2361.05 19
2361.17 16
2361.28 18
2361.39 23
2361.50 31
2361.61 38
2361.72 43
2361.83 44
2361.95 38
2362.06 26
2362.17 10
2362.28 0
2362.39 0
2362.50 0
2362.61 0
2362.73 0
2362.84 0
2362.95 0
2363.06 0
2363.17 21
2363.28 40
2363.40 53
2363.51 59
2363.62 59
2363.73 53
2363.84 43
2363.95 32
2364.06 23
2364.18 18
2364.29 17
2364.40 21
2364.51 29
2364.62 41
2364.73 56
2364.84 72
2364.96 90
2365.07 108
2365.18 124
2365.29 140
2365.40 153
2365.51 164
2365.63 172
2365.74 178
2365.85 181
2365.96 181
2366.07 177
2366.18 171
2366.29 161
2366.41 149
2366.52 135
2366.63 122
2366.74 110
2366.85 99
2366.96 90
2367.08 83
2367.19 77
2367.30 72
2367.41 68
2367.52 65
2367.63 62
2367.74 60
2367.86 60
2367.97 62
2368.08 64
2368.19 66
2368.30 67
2368.41 67
2368.53 64
2368.64 60
2368.75 55
2368.86 51
2368.97 49
2369.08 51
2369.20 57
2369.31 66
2369.42 77
2369.53 89
2369.64 101
2369.75 112
2369.87 121
2369.98 128
2370.09 131
2370.20 132
2370.31 129
2370.42 124
2370.54 117
2370.65 111
2370.76 105
2370.87 103
2370.98 103
2371.09 105
2371.21 109
2371.32 114
2371.43 118
2371.54 120
2371.65 123
2371.76 125
2371.88 127
2371.99 129
2372.10 132
2372.21 134
2372.32 135
2372.43 135
2372.55 132
2372.66 127
2372.77 120
2372.88 112
2372.99 102
2373.10 92
2373.22 82
2373.33 75
2373.44 69
2373.55 67
2373.66 68
2373.77 71
2373.89 74
2374.00 79
2374.11 84
2374.22 90
2374.33 97
2374.44 105
2374.56 113
2374.67 120
2374.78 126
2374.89 130
2375.00 132
2375.12 133
2375.23 135
2375.34 137
2375.45 141
2375.56 145
2375.67 149
2375.79 152
2375.90 152
2376.01 150
2376.12 146
2376.23 141
2376.34 135
2376.46 130
2376.57 127
2376.68 127
2376.79 130
2376.90 134
2377.02 139
2377.13 144
2377.24 148
2377.35 150
2377.46 150
2377.57 149
2377.69 148
2377.80 147
2377.91 147
2378.02 147
2378.13 148
2378.25 148
2378.36 149
2378.47 148
2378.58 148
2378.69 148
2378.80 149
2378.92 152
2379.03 155
2379.14 159
2379.25 162
2379.36 165
2379.48 167
2379.59 168
2379.70 167
2379.81 166
2379.92 164
2380.04 164
2380.15 165
2380.26 169
2380.37 175
2380.48 183
2380.59 191
2380.71 198
2380.82 202
2380.93 201
2381.04 196
2381.15 187
2381.27 177
2381.38 166
2381.49 158
2381.60 153
2381.71 149
2381.83 146
2381.94 142
2382.05 137
2382.16 131
2382.27 125
2382.39 122
2382.50 122
2382.61 125
2382.72 130
2382.83 135
2382.94 136
2383.06 133
2383.17 125
2383.28 114
2383.39 102
2383.50 94
2383.62 91
2383.73 95
2383.84 105
2383.95 119
2384.06 133
2384.18 146
2384.29 154
2384.40 157
2384.51 154
2384.62 147
2384.74 137
2384.85 126
2384.96 117
2385.07 109
2385.18 104
2385.30 101
2385.41 99
2385.52 96
2385.63 93
2385.74 87
2385.86 80
2385.97 71
2386.08 62
2386.19 55
2386.30 51
2386.42 52
2386.53 57
2386.64 66
2386.75 79
2386.86 93
2386.98 108
2387.09 123
2387.20 137
2387.31 151
2387.42 164
2387.54 176
2387.65 187
2387.76 196
2387.87 202
2387.98 205
2388.10 205
2388.21 202
2388.32 198
2388.43 194
2388.55 194
2388.66 196
2388.77 203
2388.88 213
2388.99 224
2389.11 235
2389.22 245
2389.33 252
2389.44 258
2389.55 262
2389.67 265
2389.78 267
2389.89 267
2390.00 265
2390.11 259
2390.23 250
2390.34 238
2390.45 224
2390.56 210
2390.68 200
2390.79 195
2390.90 195
2391.01 202
2391.12 214
2391.24 227
2391.35 240
2391.46 249
2391.57 253
2391.68 250
2391.80 241
2391.91 226
2392.02 208
2392.13 189
2392.25 171
2392.36 157
2392.47 148
2392.58 144
2392.69 144
2392.81 146
2392.92 150
2393.03 153
2393.14 157
2393.25 162
2393.37 168
2393.48 176
2393.59 185
2393.70 195
2393.82 202
2393.93 205
2394.04 201
2394.15 191
2394.26 173
2394.38 152
2394.49 128
2394.60 104
2394.71 83
2394.83 66
2394.94 53
2395.05 45
2395.16 41
2395.27 42
2395.39 48
2395.50 58
2395.61 70
2395.72 83
2395.84 94
2395.95 103
2396.06 107
2396.17 108
2396.28 106
2396.40 102
2396.51 99
2396.62 96
2396.73 95
2396.85 95
2396.96 94
2397.07 93
2397.18 91
2397.30 89
2397.41 87
2397.52 86
2397.63 85
2397.74 86
2397.86 87
2397.97 89
2398.08 91
2398.19 94
2398.31 97
2398.42 103
2398.53 111
2398.64 121
2398.75 132
2398.87 145
2398.98 158
2399.09 171
2399.20 183
2399.32 195
2399.43 207
2399.54 219
2399.65 232
2399.77 244
2399.88 254
2399.99 261
2400.10 264
2400.22 263
2400.33 261
2400.44 257
2400.55 255
2400.66 256
2400.78 260
2400.89 267
2401.00 276
2401.11 284
2401.23 292
2401.34 296
2401.45 297
2401.56 295
2401.68 288
2401.79 278
2401.90 265
2402.01 248
2402.13 229
2402.24 209
2402.35 189
2402.46 170
2402.58 154
2402.69 140
2402.80 129
2402.91 121
2403.02 115
2403.14 112
2403.25 111
2403.36 112
2403.47 114
2403.59 116
2403.70 117
2403.81 114
2403.92 108
2404.04 99
2404.15 87
2404.26 74
2404.37 62
2404.49 53
2404.60 47
2404.71 44
2404.82 44
2404.94 45
2405.05 46
2405.16 47
2405.27 47
2405.39 46
2405.50 46
2405.61 47
2405.72 51
2405.84 57
2405.95 65
2406.06 75
2406.17 84
2406.29 93
2406.40 98
2406.51 101
2406.62 101
2406.74 98
2406.85 94
2406.96 89
2407.07 85
2407.19 81
2407.30 78
2407.41 74
2407.52 70
2407.64 64
2407.75 58
2407.86 51
2407.97 44
2408.09 38
2408.20 35
2408.31 35
2408.42 37
2408.54 43
2408.65 50
2408.76 58
2408.87 65
2408.99 70
2409.10 72
2409.21 71
2409.32 67
2409.44 59
2409.55 50
2409.66 41
2409.77 32
2409.89 25
2410.00 20
2410.11 19
2410.22 21
2410.34 27
2410.45 34
2410.56 43
2410.67 51
2410.79 59
2410.90 66
2411.01 70
2411.13 72
2411.24 72
2411.35 70
2411.46 66
2411.58 61
2411.69 53
2411.80 45
2411.91 36
2412.03 27
2412.14 20
2412.25 16
2412.36 15
2412.48 18
2412.59 25
2412.70 32
2412.81 40
2412.93 46
2413.04 50
2413.15 50
2413.27 48
2413.38 45
2413.49 40
2413.60 35
2413.72 30
2413.83 26
2413.94 24
2414.05 25
2414.17 28
2414.28 33
2414.39 41
2414.50 50
2414.62 59
2414.73 68
2414.84 76
2414.96 82
2415.07 86
2415.18 88
2415.29 88
2415.41 86
2415.52 84
2415.63 81
2415.74 79
2415.86 79
2415.97 81
2416.08 84
2416.20 86
2416.31 85
2416.42 80
2416.53 70
2416.65 57
2416.76 43
2416.87 30
2416.98 21
2417.10 17
2417.21 17
2417.32 20
2417.44 24
2417.55 26
2417.66 27
2417.77 26
2417.89 25
2418.00 24
2418.11 26
2418.22 29
2418.34 32
2418.45 35
2418.56 35
2418.68 33
2418.79 29
2418.90 25
2419.01 22
2419.13 20
2419.24 22
2419.35 24
2419.47 28
2419.58 31
2419.69 33
2419.80 33
2419.92 34
2420.03 34
2420.14 34
2420.25 36
2420.37 38
2420.48 41
2420.59 44
2420.71 47
2420.82 51
2420.93 55
2421.04 59
2421.16 61
2421.27 61
2421.38 58
2421.50 53
2421.61 47
2421.72 39
2421.83 33
2421.95 28
2422.06 25
2422.17 24
2422.29 24
2422.40 25
2422.51 25
2422.62 24
2422.74 21
2422.85 16
2422.96 10
2423.08 2
2423.19 0
2423.30 0
2423.41 0
2423.53 0
2423.64 0
2423.75 0
2423.87 0
2423.98 2
2424.09 14
2424.20 25
2424.32 34
2424.43 39
2424.54 41
2424.66 41
2424.77 38
2424.88 35
2425.00 30
2425.11 25
2425.22 20
2425.33 13
2425.45 5
2425.56 0
2425.67 0
2425.79 0
2425.90 0
2426.01 0
2426.12 0
2426.24 0
2426.35 0
2426.46 17
2426.58 37
2426.69 56
2426.80 72
2426.92 85
2427.03 94
2427.14 100
2427.25 104
2427.37 107
2427.48 110
2427.59 113
2427.71 115
2427.82 115
2427.93 113
2428.05 110
2428.16 106
2428.27 103
2428.38 103
2428.50 108
2428.61 116
2428.72 127
2428.84 139
2428.95 147
2429.06 151
2429.18 148
2429.29 139
2429.40 125
2429.51 109
2429.63 95
2429.74 84
2429.85 77
2429.97 76
2430.08 79
2430.19 86
2430.31 92
2430.42 98
2430.53 101
2430.64 101
2430.76 99
2430.87 94
2430.98 89
2431.10 84
2431.21 81
2431.32 81
2431.44 82
2431.55 85
2431.66 90
2431.78 96
2431.89 103
2432.00 110
2432.11 117
2432.23 124
2432.34 130
2432.45 136
2432.57 143
2432.68 149
2432.79 156
2432.91 163
2433.02 170
2433.13 176
2433.25 179
2433.36 178
2433.47 172
2433.59 160
2433.70 145
2433.81 126
2433.92 107
2434.04 88
2434.15 73
2434.26 61
2434.38 53
2434.49 51
2434.60 54
2434.72 62
2434.83 75
2434.94 92
2435.06 110
2435.17 129
2435.28 144
2435.40 154
2435.51 157
2435.62 153
2435.74 145
2435.85 134
2435.96 123
2436.07 114
2436.19 109
2436.30 108
2436.41 111
2436.53 117
2436.64 125
2436.75 135
2436.87 147
2436.98 160
2437.09 174
2437.21 189
2437.32 202
2437.43 214
2437.55 224
2437.66 232
2437.77 238
2437.89 242
2438.00 245
2438.11 247
2438.23 247
2438.34 246
2438.45 242
2438.57 234
2438.68 223
2438.79 208
2438.91 190
2439.02 171
2439.13 154
2439.24 141
2439.36 135
2439.47 134
2439.58 139
2439.70 149
2439.81 160
2439.92 172
2440.04 182
2440.15 189
2440.26 193
2440.38 194
2440.49 193
2440.60 189
2440.72 185
2440.83 180
2440.94 176
2441.06 173
2441.17 172
2441.28 174
2441.40 178
2441.51 184
2441.62 189
2441.74 191
2441.85 189
2441.96 183
2442.08 172
2442.19 157
2442.30 140
2442.42 125
2442.53 112
2442.64 103
2442.76 100
2442.87 101
2442.98 106
2443.10 112
2443.21 119
2443.32 126
2443.44 131
2443.55 134
2443.66 137
2443.78 140
2443.89 144
2444.00 149
2444.12 155
2444.23 162
2444.34 167
2444.46 170
2444.57 172
2444.68 172
2444.80 171
2444.91 170
2445.02 169
2445.14 167
2445.25 164
2445.36 160
2445.48 153
2445.59 144
2445.70 132
2445.82 119
2445.93 105
2446.05 93
2446.16 83
2446.27 76
2446.39 73
2446.50 74
2446.61 79
2446.73 89
2446.84 104
2446.95 123
2447.07 146
2447.18 172
2447.29 201
2447.41 230
2447.52 259
2447.63 285
2447.75 308
2447.86 324
2447.97 333
2448.09 335
2448.20 331
2448.31 323
2448.43 311
2448.54 298
2448.65 286
2448.77 277
2448.88 271
2448.99 268
2449.11 270
2449.22 276
2449.34 284
2449.45 292
2449.56 299
2449.68 304
2449.79 305
2449.90 303
2450.02 300
2450.13 297
2450.24 294
2450.36 291
2450.47 290
2450.58 287
2450.70 284
2450.81 279
2450.92 273
2451.04 267
2451.15 262
2451.26 258
2451.38 257
2451.49 259
2451.61 261
2451.72 264
2451.83 267
2451.95 268
2452.06 268
2452.17 267
2452.29 264
2452.40 261
2452.51 258
2452.63 255
2452.74 253
2452.85 252
2452.97 251
2453.08 248
2453.20 244
2453.31 238
2453.42 228
2453.54 216
2453.65 201
2453.76 186
2453.88 170
2453.99 154
2454.10 141
2454.22 130
2454.33 122
2454.44 119
2454.56 119
2454.67 122
2454.79 127
2454.90 133
2455.01 138
2455.13 141
2455.24 140
2455.35 136
2455.47 130
2455.58 123
2455.69 116
2455.81 111
2455.92 108
2456.04 108
2456.15 110
2456.26 114
2456.38 119
2456.49 123
2456.60 126
2456.72 127
2456.83 127
2456.95 126
2457.06 125
2457.17 124
2457.29 122
2457.40 120
2457.51 114
2457.63 106
2457.74 96
2457.85 83
2457.97 69
2458.08 55
2458.20 43
2458.31 36
2458.42 32
2458.54 33
2458.65 38
2458.76 46
2458.88 55
2458.99 63
2459.11 69
2459.22 72
2459.33 74
2459.45 75
2459.56 77
2459.67 81
2459.79 89
2459.90 100
2460.02 115
2460.13 130
2460.24 144
2460.36 153
2460.47 156
2460.58 153
2460.70 144
2460.81 130
2460.93 116
2461.04 102
2461.15 92
2461.27 86
2461.38 84
2461.49 88
2461.61 94
2461.72 102
2461.84 110
2461.95 117
2462.06 121
2462.18 121
2462.29 118
2462.40 113
2462.52 105
2462.63 97
2462.75 89
2462.86 82
2462.97 77
2463.09 73
2463.20 70
2463.31 66
2463.43 62
2463.54 56
2463.66 50
2463.77 41
2463.88 32
2464.00 22
2464.11 12
2464.23 3
2464.34 0
2464.45 0
2464.57 0
2464.68 0
2464.79 2
2464.91 11
2465.02 21
2465.14 29
2465.25 33
2465.36 33
2465.48 28
2465.59 20
2465.71 11
2465.82 2
2465.93 0
2466.05 0
2466.16 0
2466.27 0
2466.39 0
2466.50 0
2466.62 0
2466.73 0
2466.84 0
2466.96 4
2467.07 15
2467.19 28
2467.30 41
2467.41 54
2467.53 65
2467.64 73
2467.76 77
2467.87 77
2467.98 75
2468.10 70
2468.21 64
2468.32 59
2468.44 57
2468.55 57
2468.67 62
2468.78 69
2468.89 79
2469.01 90
2469.12 100
2469.24 108
2469.35 114
2469.46 116
2469.58 117
2469.69 117
2469.81 118
2469.92 118
2470.03 118
2470.15 116
2470.26 113
2470.38 106
2470.49 96
2470.60 84
2470.72 71
2470.83 60
2470.95 52
2471.06 48
2471.17 47
2471.29 48
2471.40 51
2471.52 54
2471.63 56
2471.74 58
2471.86 59
2471.97 60
2472.09 61
2472.20 62
2472.31 63
2472.43 62
2472.54 62
2472.66 62
2472.77 63
2472.88 66
2473.00 72
2473.11 80
2473.23 89
2473.34 99
2473.45 107
2473.57 113
2473.68 117
2473.80 118
2473.91 116
2474.02 112
2474.14 105
2474.25 96
2474.37 86
2474.48 77
2474.60 69
2474.71 64
2474.82 61
2474.94 62
2475.05 66
2475.17 70
2475.28 74
2475.39 75
2475.51 72
2475.62 65
2475.74 56
2475.85 46
2475.96 37
2476.08 32
2476.19 31
2476.31 35
2476.42 41
2476.53 48
2476.65 53
2476.76 56
2476.88 56
2476.99 55
2477.11 52
2477.22 50
2477.33 49
2477.45 49
2477.56 49
2477.68 50
2477.79 52
2477.90 54
2478.02 57
2478.13 61
2478.25 67
2478.36 75
2478.48 85
2478.59 97
2478.70 111
2478.82 126
2478.93 140
2479.05 152
2479.16 162
2479.27 168
2479.39 171
2479.50 173
2479.62 174
2479.73 176
2479.85 179
2479.96 181
2480.07 183
2480.19 182
2480.30 178
2480.42 172
2480.53 165
2480.64 161
2480.76 161
2480.87 167
2480.99 180
2481.10 197
2481.22 218
2481.33 237
2481.44 252
2481.56 261
2481.67 263
2481.79 257
2481.90 247
2482.02 235
2482.13 222
2482.24 209
2482.36 198
2482.47 188
2482.59 179
2482.70 171
2482.82 162
2482.93 155
2483.04 148
2483.16 143
2483.27 138
2483.39 134
2483.50 128
2483.62 120
2483.73 108
2483.84 93
2483.96 76
2484.07 57
2484.19 40
2484.30 25
2484.42 13
2484.53 5
2484.64 2
2484.76 2
2484.87 5
2484.99 11
2485.10 19
2485.22 26
2485.33 33
2485.44 36
2485.56 37
2485.67 35
2485.79 31
2485.90 27
2486.02 23
2486.13 20
2486.24 19
2486.36 18
2486.47 18
2486.59 17
2486.70 17
2486.82 18
2486.93 20
2487.04 23
2487.16 27
2487.27 31
2487.39 33
2487.50 33
2487.62 28
2487.73 21
2487.85 10
2487.96 0
2488.07 0
2488.19 0
2488.30 0
2488.42 0
2488.53 0
2488.65 0
2488.76 0
2488.88 4
2488.99 20
2489.10 36
2489.22 50
2489.33 61
2489.45 68
2489.56 70
2489.68 69
2489.79 66
2489.90 61
2490.02 58
2490.13 56
2490.25 55
2490.36 56
2490.48 56
2490.59 54
2490.71 49
2490.82 42
2490.93 32
2491.05 22
2491.16 12
2491.28 5
2491.39 1
2491.51 0
2491.62 0
2491.74 0
2491.85 0
2491.96 0
2492.08 0
2492.19 0
2492.31 0
2492.42 0
2492.54 0
2492.65 6
2492.77 13
2492.88 21
2493.00 27
2493.11 34
2493.22 41
2493.34 50
2493.45 61
2493.57 75
2493.68 92
2493.80 110
2493.91 127
2494.03 142
2494.14 152
2494.25 157
2494.37 155
2494.48 149
2494.60 137
2494.71 121
2494.83 104
2494.94 85
2495.06 67
2495.17 50
2495.29 35
2495.40 24
2495.51 16
2495.63 12
2495.74 12
2495.86 16
2495.97 23
2496.09 31
2496.20 38
2496.32 44
2496.43 47
2496.55 48
2496.66 47
2496.78 47
2496.89 48
2497.00 51
2497.12 58
2497.23 66
2497.35 75
2497.46 82
2497.58 87
2497.69 88
2497.81 88
2497.92 87
2498.04 88
2498.15 92
2498.27 100
2498.38 110
2498.49 121
2498.61 133
2498.72 143
2498.84 150
2498.95 156
2499.07 160
2499.18 165
2499.30 170
2499.41 175
2499.53 180
2499.64 184
2499.76 186
2499.87 184
2499.98 178
2500.10 171
2500.21 162
2500.33 155
2500.44 152
2500.56 152
2500.67 155
2500.79 161
2500.90 165
2501.02 166
2501.13 163
2501.25 154
2501.36 141
2501.48 126
2501.59 112
2501.70 100
2501.82 94
2501.93 91
2502.05 92
2502.16 94
2502.28 96
2502.39 97
2502.51 96
2502.62 94
2502.74 92
2502.85 92
2502.97 94
2503.08 98
2503.20 103
2503.31 109
2503.43 113
2503.54 115
2503.66 113
2503.77 108
2503.88 101
2504.00 93
2504.11 84
2504.23 76
2504.34 70
2504.46 64
2504.57 57
2504.69 49
2504.80 40
2504.92 29
2505.03 16
2505.15 5
2505.26 0
2505.38 0
2505.49 0
2505.61 0
2505.72 0
2505.84 1
2505.95 5
2506.07 8
2506.18 7
2506.29 6
2506.41 3
2506.52 1
2506.64 1
2506.75 2
2506.87 5
2506.98 8
2507.10 13
2507.21 20
2507.33 27
2507.44 36
2507.56 46
2507.67 58
2507.79 70
2507.90 82
2508.02 92
2508.13 100
2508.25 104
2508.36 105
2508.48 104
2508.59 100
2508.71 97
2508.82 95
2508.94 94
2509.05 94
2509.17 94
2509.28 92
2509.40 89
2509.51 84
2509.63 78
2509.74 73
2509.86 69
2509.97 67
2510.08 67
2510.20 67
2510.31 68
2510.43 67
2510.54 64
2510.66 60
2510.77 55
2510.89 50
2511.00 46
2511.12 46
2511.23 50
2511.35 58
2511.46 70
2511.58 85
2511.69 100
2511.81 112
2511.92 121
2512.04 124
2512.15 123
2512.27 118
2512.38 113
2512.50 108
2512.61 104
2512.73 102
2512.84 101
2512.96 98
2513.07 95
2513.19 90
2513.30 85
2513.42 81
2513.53 79
2513.65 81
2513.76 87
2513.88 96
2513.99 107
2514.11 119
2514.22 132
2514.34 143
2514.45 152
2514.57 158
2514.68 161
2514.80 160
2514.91 154
2515.03 144
2515.14 128
2515.26 108
2515.37 86
2515.49 63
2515.60 42
2515.72 23
2515.83 9
2515.95 0
2516.06 0
2516.18 0
2516.29 0
2516.41 0
2516.52 0
2516.64 0
2516.75 0
2516.87 0
2516.98 3
2517.10 14
2517.21 25
2517.33 36
2517.44 45
2517.56 53
2517.67 59
2517.79 65
2517.90 70
2518.02 77
2518.13 83
2518.25 91
2518.36 101
2518.48 111
2518.59 122
2518.71 132
2518.82 142
2518.94 150
2519.05 155
2519.17 156
2519.28 153
2519.40 146
2519.51 136
2519.63 124
2519.74 111
2519.86 99
2519.98 89
2520.09 82
2520.21 78
2520.32 78
2520.44 80
2520.55 85
2520.67 92
2520.78 102
2520.90 113
2521.01 126
2521.13 139
2521.24 151
2521.36 161
2521.47 170
2521.59 176
2521.70 179
2521.82 182
2521.93 184
2522.05 184
2522.16 182
2522.28 178
2522.39 172
2522.51 163
2522.62 154
2522.74 145
2522.85 138
2522.97 135
2523.08 136
2523.20 141
2523.31 146
2523.43 151
2523.54 154
2523.66 154
2523.78 151
2523.89 145
2524.01 137
2524.12 128
2524.24 120
2524.35 112
2524.47 105
2524.58 100
2524.70 98
2524.81 98
2524.93 101
2525.04 108
2525.16 116
2525.27 126
2525.39 135
2525.50 143
2525.62 148
2525.73 150
2525.85 148
2525.96 142
2526.08 134
2526.20 125
2526.31 117
2526.43 110
2526.54 108
2526.66 110
2526.77 117
2526.89 127
2527.00 138
2527.12 148
2527.23 155
2527.35 159
2527.46 158
2527.58 156
2527.69 154
2527.81 153
2527.92 156
2528.04 162
2528.15 173
2528.27 186
2528.39 199
2528.50 211
2528.62 218
2528.73 221
2528.85 217
2528.96 209
2529.08 198
2529.19 189
2529.31 182
2529.42 181
2529.54 185
2529.65 194
2529.77 206
2529.88 218
2530.00 229
2530.12 238
2530.23 245
2530.35 250
2530.46 255
2530.58 261
2530.69 270
2530.81 282
2530.92 295
2531.04 309
2531.15 322
2531.27 332
2531.38 340
2531.50 346
2531.62 350
2531.73 356
2531.85 364
2531.96 374
2532.08 387
2532.19 403
2532.31 418
2532.42 433
2532.54 445
2532.65 454
2532.77 461
2532.88 465
2533.00 466
2533.12 465
2533.23 463
2533.35 458
2533.46 453
2533.58 447
2533.69 441
2533.81 437
2533.92 434
2534.04 433
2534.15 433
2534.27 435
2534.39 438
2534.50 441
2534.62 444
2534.73 448
2534.85 453
2534.96 458
2535.08 465
2535.19 471
2535.31 476
2535.42 480
2535.54 480
2535.66 477
2535.77 471
2535.89 462
2536.00 453
2536.12 446
2536.23 440
2536.35 438
2536.46 437
2536.58 437
2536.69 436
2536.81 432
2536.93 425
2537.04 414
2537.16 400
2537.27 387
2537.39 377
2537.50 373
2537.62 377
2537.73 391
2537.85 415
2537.97 448
2538.08 489
2538.20 536
2538.31 589
2538.43 644
2538.54 701
2538.66 756
2538.77 810
2538.89 860
2539.01 905
2539.12 947
2539.24 984
2539.35 1018
2539.47 1051
2539.58 1084
2539.70 1118
2539.81 1155
2539.93 1198
2540.05 1245
2540.16 1296
2540.28 1349
2540.39 1401
2540.51 1451
2540.62 1497
2540.74 1536
2540.85 1571
2540.97 1601
2541.09 1629
2541.20 1655
2541.32 1680
2541.43 1703
2541.55 1723
2541.66 1736
2541.78 1741
2541.89 1738
2542.01 1727
2542.13 1710
2542.24 1687
2542.36 1662
2542.47 1634
2542.59 1604
2542.70 1571
2542.82 1537
2542.94 1502
2543.05 1467
2543.17 1432
2543.28 1398
2543.40 1367
2543.51 1339
2543.63 1312
2543.74 1286
2543.86 1260
2543.98 1232
2544.09 1203
2544.21 1171
2544.32 1137
2544.44 1100
2544.55 1060
2544.67 1018
2544.79 974
2544.90 930
2545.02 885
2545.13 841
2545.25 798
2545.36 757
2545.48 717
2545.60 680
2545.71 645
2545.83 612
2545.94 583
2546.06 557
2546.17 535
2546.29 516
2546.41 499
2546.52 482
2546.64 464
2546.75 444
2546.87 422
2546.98 398
2547.10 374
2547.22 352
2547.33 331
2547.45 311
2547.56 293
2547.68 275
2547.79 258
2547.91 241
2548.03 225
2548.14 211
2548.26 199
2548.37 188
2548.49 179
2548.60 171
2548.72 165
2548.84 160
2548.95 157
2549.07 157
2549.18 159
2549.30 165
2549.42 174
2549.53 186
2549.65 198
2549.76 212
2549.88 225
2549.99 236
2550.11 246
2550.23 253
2550.34 258
2550.46 261
2550.57 261
2550.69 259
2550.80 256
2550.92 253
2551.04 251
2551.15 250
2551.27 251
2551.38 254
2551.50 258
2551.62 261
2551.73 263
2551.85 262
2551.96 258
2552.08 251
2552.19 243
2552.31 233
2552.43 224
2552.54 217
2552.66 211
2552.77 207
2552.89 206
2553.01 205
2553.12 206
2553.24 206
2553.35 206
2553.47 205
2553.59 202
2553.70 197
2553.82 190
2553.93 183
2554.05 176
2554.16 169
2554.28 164
2554.40 162
2554.51 162
2554.63 163
2554.74 165
2554.86 166
2554.98 166
2555.09 164
2555.21 161
2555.32 158
2555.44 156
2555.56 157
2555.67 160
2555.79 164
2555.90 168
2556.02 168
2556.14 164
2556.25 155
2556.37 142
2556.48 128
2556.60 114
2556.72 104
2556.83 99
2556.95 98
2557.06 100
2557.18 104
2557.29 107
2557.41 108
2557.53 106
2557.64 101
2557.76 93
2557.87 83
2557.99 71
2558.11 58
2558.22 42
2558.34 25
2558.45 8
2558.57 0
2558.69 0
2558.80 0
2558.92 0
2559.03 0
2559.15 0
2559.27 0
2559.38 8
2559.50 13
2559.61 15
2559.73 15
2559.85 14
2559.96 13
2560.08 12
2560.19 11
2560.31 10
2560.43 9
2560.54 11
2560.66 15
2560.78 22
2560.89 31
2561.01 42
2561.12 53
2561.24 62
2561.36 69
2561.47 73
2561.59 77
2561.70 82
2561.82 90
2561.94 100
2562.05 112
2562.17 123
2562.28 131
2562.40 134
2562.52 133
2562.63 127
2562.75 120
2562.86 113
2562.98 108
2563.10 107
2563.21 110
2563.33 116
2563.44 123
2563.56 130
2563.68 134
2563.79 137
2563.91 138
2564.03 137
2564.14 138
2564.26 141
2564.37 147
2564.49 156
2564.61 164
2564.72 172
2564.84 177
2564.95 178
2565.07 176
2565.19 171
2565.30 165
2565.42 161
2565.54 160
2565.65 162
2565.77 167
2565.88 173
2566.00 177
2566.12 179
2566.23 177
2566.35 173
2566.46 168
2566.58 165
2566.70 165
2566.81 167
2566.93 171
2567.05 175
2567.16 177
2567.28 177
2567.39 173
2567.51 167
2567.63 160
2567.74 155
2567.86 151
2567.97 150
2568.09 151
2568.21 154
2568.32 159
2568.44 164
2568.56 169
2568.67 175
2568.79 181
2568.90 187
2569.02 192
2569.14 196
2569.25 198
2569.37 199
2569.49 199
2569.60 199
2569.72 200
2569.83 201
2569.95 204
2570.07 208
2570.18 210
2570.30 210
2570.42 205
2570.53 196
2570.65 183
2570.76 166
2570.88 148
2571.00 130
2571.11 113
2571.23 100
2571.35 89
2571.46 81
2571.58 76
2571.69 72
2571.81 70
2571.93 69
2572.04 68
2572.16 67
2572.28 66
2572.39 67
2572.51 68
2572.63 72
2572.74 78
2572.86 85
2572.97 92
2573.09 98
2573.21 102
2573.32 102
2573.44 100
2573.56 96
2573.67 92
2573.79 89
2573.90 88
2574.02 87
2574.14 87
2574.25 85
2574.37 81
2574.49 75
2574.60 67
2574.72 59
2574.84 53
2574.95 49
2575.07 48
2575.18 49
2575.30 51
2575.42 51
2575.53 48
2575.65 43
2575.77 34
2575.88 23
2576.00 13
2576.12 4
2576.23 0
2576.35 0
2576.47 0
2576.58 0
2576.70 1
2576.81 6
2576.93 9
2577.05 11
2577.16 10
2577.28 7
2577.40 3
2577.51 0
2577.63 0
2577.75 0
2577.86 0
2577.98 0
2578.09 1
2578.21 8
2578.33 15
2578.44 18
2578.56 18
2578.68 14
2578.79 7
2578.91 0
2579.03 0
2579.14 0
2579.26 0
2579.38 0
2579.49 9
2579.61 21
2579.73 32
2579.84 42
2579.96 48
2580.07 52
2580.19 56
2580.31 62
2580.42 70
2580.54 82
2580.66 97
2580.77 111
2580.89 124
2581.01 132
2581.12 134
2581.24 131
2581.36 122
2581.47 110
2581.59 96
2581.71 80
2581.82 63
2581.94 45
2582.06 27
2582.17 8
2582.29 0
2582.40 0
2582.52 0
2582.64 0
2582.75 0
2582.87 0
2582.99 0
2583.10 0
2583.22 10
2583.34 28
2583.45 44
2583.57 56
2583.69 64
2583.80 67
2583.92 64
2584.04 58
2584.15 49
2584.27 40
2584.39 32
2584.50 28
2584.62 28
2584.74 30
2584.85 35
2584.97 40
2585.09 45
2585.20 50
2585.32 55
2585.44 61
2585.55 67
2585.67 73
2585.79 79
2585.90 84
2586.02 87
2586.14 87
2586.25 84
2586.37 80
2586.49 75
2586.60 69
2586.72 62
2586.84 53
2586.95 44
2587.07 34
2587.18 23
2587.30 11
2587.42 1
2587.53 0
2587.65 0
2587.77 0
2587.88 0
2588.00 0
2588.12 6
2588.23 20
2588.35 35
2588.47 51
2588.58 66
2588.70 77
2588.82 84
2588.93 86
2589.05 85
2589.17 80
2589.28 74
2589.40 70
2589.52 69
2589.63 73
2589.75 83
2589.87 97
2589.99 114
2590.10 132
2590.22 148
2590.34 159
2590.45 164
2590.57 164
2590.69 159
2590.80 151
2590.92 143
2591.04 136
2591.15 131
2591.27 128
2591.39 126
2591.50 124
2591.62 121
2591.74 119
2591.85 117
2591.97 117
2592.09 119
2592.20 125
2592.32 134
2592.44 145
2592.55 156
2592.67 165
2592.79 170
2592.90 170
2593.02 162
2593.14 149
2593.25 131
2593.37 111
2593.49 93
2593.60 78
2593.72 70
2593.84 70
2593.95 78
2594.07 92
2594.19 110
2594.30 129
2594.42 145
2594.54 155
2594.66 159
2594.77 156
2594.89 147
2595.01 135
2595.12 122
2595.24 109
2595.36 100
2595.47 93
2595.59 90
2595.71 91
2595.82 93
2595.94 95
2596.06 98
2596.17 100
2596.29 100
2596.41 101
2596.52 101
2596.64 102
2596.76 103
2596.88 103
2596.99 102
2597.11 100
2597.23 95
2597.34 90
2597.46 84
2597.58 81
2597.69 80
2597.81 82
2597.93 86
2598.04 90
2598.16 93
2598.28 93
2598.39 89
2598.51 81
2598.63 70
2598.75 58
2598.86 46
2598.98 36
2599.10 28
2599.21 23
2599.33 19
2599.45 16
2599.56 14
2599.68 12
2599.80 10
2599.91 8
2600.03 6
2600.15 6
2600.27 7
2600.38 12
2600.50 20
2600.62 29
2600.73 39
2600.85 47
2600.97 51
2601.08 48
2601.20 39
2601.32 26
2601.43 11
2601.55 0
2601.67 0
2601.79 0
2601.90 0
2602.02 0
2602.14 0
2602.25 0
2602.37 0
2602.49 2
2602.60 7
2602.72 12
2602.84 17
2602.96 22
2603.07 26
2603.19 29
2603.31 31
2603.42 32
2603.54 31
2603.66 28
2603.77 24
2603.89 18
2604.01 12
2604.13 8
2604.24 8
2604.36 12
2604.48 22
2604.59 36
2604.71 53
2604.83 71
2604.94 86
2605.06 98
2605.18 107
2605.30 114
2605.41 119
2605.53 124
2605.65 131
2605.76 139
2605.88 150
2606.00 164
2606.12 180
2606.23 197
2606.35 216
2606.47 235
2606.58 251
2606.70 265
2606.82 275
2606.93 282
2607.05 285
2607.17 288
2607.29 293
2607.40 301
2607.52 315
2607.64 334
2607.75 358
2607.87 385
2607.99 415
2608.11 444
2608.22 473
2608.34 501
2608.46 527
2608.57 553
2608.69 579
2608.81 606
2608.93 634
2609.04 664
2609.16 697
2609.28 732
2609.39 769
2609.51 807
2609.63 845
2609.75 882
2609.86 918
2609.98 952
2610.10 986
2610.21 1019
2610.33 1052
2610.45 1084
2610.57 1115
2610.68 1144
2610.80 1169
2610.92 1189
2611.03 1203
2611.15 1212
2611.27 1217
2611.39 1218
2611.50 1215
2611.62 1207
2611.74 1195
2611.85 1179
2611.97 1158
2612.09 1133
2612.21 1108
2612.32 1082
2612.44 1058
2612.56 1034
2612.68 1012
2612.79 988
2612.91 964
2613.03 939
2613.14 914
2613.26 890
2613.38 870
2613.50 854
2613.61 841
2613.73 831
2613.85 822
2613.96 813
2614.08 802
2614.20 788
2614.32 773
2614.43 757
2614.55 740
2614.67 722
2614.79 705
2614.90 688
2615.02 670
2615.14 651
2615.25 631
2615.37 610
2615.49 588
2615.61 565
2615.72 543
2615.84 522
2615.96 503
2616.08 485
2616.19 470
2616.31 455
2616.43 439
2616.54 422
2616.66 403
2616.78 381
2616.90 357
2617.01 333
2617.13 309
2617.25 286
2617.37 265
2617.48 247
2617.60 231
2617.72 218
2617.84 207
2617.95 198
2618.07 191
2618.19 183
2618.30 176
2618.42 169
2618.54 163
2618.66 158
2618.77 155
2618.89 154
2619.01 154
2619.13 157
2619.24 160
2619.36 164
2619.48 168
2619.60 174
2619.71 179
2619.83 185
2619.95 191
2620.07 195
2620.18 196
2620.30 195
2620.42 190
2620.53 182
2620.65 171
2620.77 160
2620.89 148
2621.00 136
2621.12 126
2621.24 119
2621.36 115
2621.47 115
2621.59 120
2621.71 129
2621.83 141
2621.94 157
2622.06 174
2622.18 190
2622.30 206
2622.41 220
2622.53 232
2622.65 243
2622.77 253
2622.88 261
2623.00 268
2623.12 273
2623.24 275
2623.35 272
2623.47 265
2623.59 254
2623.71 238
2623.82 220
2623.94 201
2624.06 183
2624.17 165
2624.29 148
2624.41 134
2624.53 121
2624.64 110
2624.76 100
2624.88 90
2625.00 82
2625.11 74
2625.23 67
2625.35 60
2625.47 55
2625.58 52
2625.70 49
2625.82 47
2625.94 45
2626.05 43
2626.17 42
2626.29 39
2626.41 36
2626.52 32
2626.64 26
2626.76 20
2626.88 12
2627.00 5
2627.11 0
2627.23 0
2627.35 0
2627.47 0
2627.58 0
2627.70 9
2627.82 20
2627.94 31
2628.05 42
2628.17 51
2628.29 58
2628.41 61
2628.52 63
2628.64 63
2628.76 61
2628.88 57
2628.99 50
2629.11 41
2629.23 30
2629.35 18
2629.46 6
2629.58 0
2629.70 0
2629.82 0
2629.93 0
2630.05 9
2630.17 22
2630.29 34
2630.40 44
2630.52 51
2630.64 53
2630.76 53
2630.88 50
2630.99 47
2631.11 43
2631.23 39
2631.35 34
2631.46 27
2631.58 17
2631.70 5
2631.82 0
2631.93 0
2632.05 0
2632.17 0
2632.29 0
2632.40 0
2632.52 0
2632.64 0
2632.76 16
2632.88 32
2632.99 44
2633.11 53
2633.23 57
2633.35 57
2633.46 56
2633.58 53
2633.70 51
2633.82 52
2633.93 55
2634.05 60
2634.17 66
2634.29 73
2634.41 78
2634.52 83
2634.64 86
2634.76 89
2634.88 90
2634.99 92
2635.11 93
2635.23 93
2635.35 93
2635.46 92
2635.58 89
2635.70 86
2635.82 83
2635.94 79
2636.05 75
2636.17 72
2636.29 71
2636.41 71
2636.52 73
2636.64 76
2636.76 80
2636.88 86
2637.00 94
2637.11 102
2637.23 110
2637.35 117
2637.47 122
2637.58 123
2637.70 121
2637.82 116
2637.94 110
2638.06 105
2638.17 102
2638.29 102
2638.41 104
2638.53 108
2638.64 110
2638.76 107
2638.88 99
2639.00 85
2639.12 67
2639.23 47
2639.35 28
2639.47 11
2639.59 0
2639.70 0
2639.82 0
2639.94 0
2640.06 0
2640.18 0
2640.29 0
2640.41 0
2640.53 0
2640.65 2
2640.76 12
2640.88 23
2641.00 33
2641.12 42
2641.24 50
2641.35 57
2641.47 63
2641.59 69
2641.71 76
2641.83 83
2641.94 91
2642.06 99
2642.18 106
2642.30 111
2642.41 113
2642.53 114
2642.65 112
2642.77 109
2642.89 106
2643.00 104
2643.12 104
2643.24 103
2643.36 104
2643.48 105
2643.59 107
2643.71 110
2643.83 114
2643.95 118
2644.07 123
2644.18 128
2644.30 129
2644.42 128
2644.54 122
2644.66 112
2644.77 97
2644.89 78
2645.01 58
2645.13 36
2645.24 15
2645.36 0
2645.48 0
2645.60 0
2645.72 0
2645.83 0
2645.95 0
2646.07 0
2646.19 0
2646.31 0
2646.42 12
2646.54 31
2646.66 51
2646.78 72
2646.90 92
2647.01 111
2647.13 125
2647.25 133
2647.37 135
2647.49 131
2647.60 121
2647.72 108
2647.84 93
2647.96 79
2648.08 66
2648.19 55
2648.31 46
2648.43 39
2648.55 33
2648.67 28
2648.78 23
2648.90 20
2649.02 17
2649.14 17
2649.26 20
2649.37 25
2649.49 33
2649.61 44
2649.73 59
2649.85 76
2649.96 95
2650.08 115
2650.20 135
2650.32 153
2650.44 169
2650.55 181
2650.67 191
2650.79 199
2650.91 205
2651.03 212
2651.15 219
2651.26 228
2651.38 236
2651.50 244
2651.62 251
2651.74 256
2651.85 259
2651.97 259
2652.09 257
2652.21 254
2652.33 250
2652.44 246
2652.56 242
2652.68 237
2652.80 233
2652.92 229
2653.03 226
2653.15 223
2653.27 221
2653.39 220
2653.51 217
2653.63 213
2653.74 206
2653.86 198
2653.98 187
2654.10 176
2654.22 164
2654.33 153
2654.45 143
2654.57 134
2654.69 125
2654.81 115
2654.92 105
2655.04 94
2655.16 84
2655.28 74
2655.40 68
2655.52 65
2655.63 66
2655.75 72
2655.87 81
2655.99 93
2656.11 106
2656.22 119
2656.34 131
2656.46 139
2656.58 144
2656.70 146
2656.82 145
2656.93 143
2657.05 141
2657.17 141
2657.29 144
2657.41 148
2657.53 154
2657.64 160
2657.76 165
2657.88 169
2658.00 173
2658.12 175
2658.23 178
2658.35 181
2658.47 184
2658.59 185
2658.71 182
2658.83 174
2658.94 159
2659.06 139
2659.18 115
2659.30 90
2659.42 69
2659.54 52
2659.65 41
2659.77 35
2659.89 31
2660.01 29
2660.13 25
2660.24 19
2660.36 12
2660.48 6
2660.60 2
2660.72 1
2660.84 4
2660.95 10
2661.07 17
2661.19 24
2661.31 29
2661.43 31
2661.55 31
2661.66 30
2661.78 28
2661.90 25
2662.02 21
2662.14 17
2662.26 11
2662.37 5
2662.49 0
2662.61 0
2662.73 0
2662.85 0
2662.97 0
2663.08 0
2663.20 0
2663.32 2
2663.44 4
2663.56 5
2663.68 6
2663.79 7
2663.91 8
2664.03 11
2664.15 15
2664.27 19
2664.39 24
2664.50 29
2664.62 35
2664.74 42
2664.86 52
2664.98 64
2665.10 80
2665.21 98
2665.33 117
2665.45 137
2665.57 156
2665.69 171
2665.81 182
2665.93 188
2666.04 190
2666.16 187
2666.28 182
2666.40 176
2666.52 168
2666.64 160
2666.75 151
2666.87 141
2666.99 130
2667.11 117
2667.23 103
2667.35 88
2667.46 74
2667.58 62
2667.70 54
2667.82 50
2667.94 50
2668.06 53
2668.18 58
2668.29 61
2668.41 61
2668.53 59
2668.65 54
2668.77 48
2668.89 43
2669.00 38
2669.12 34
2669.24 32
2669.36 31
2669.48 30
2669.60 31
2669.72 33
2669.83 37
2669.95 42
2670.07 46
2670.19 48
2670.31 46
2670.43 38
2670.54 26
2670.66 11
2670.78 0
2670.90 0
2671.02 0
2671.14 0
2671.26 0
2671.37 0
2671.49 0
2671.61 7
2671.73 13
2671.85 15
2671.97 15
2672.09 13
2672.20 11
2672.32 10
2672.44 12
2672.56 18
2672.68 29
2672.80 46
2672.92 67
2673.03 92
2673.15 118
2673.27 143
2673.39 164
2673.51 178
2673.63 185
2673.75 184
2673.86 176
2673.98 163
2674.10 149
2674.22 135
2674.34 125
2674.46 118
2674.58 116
2674.69 118
2674.81 121
2674.93 125
2675.05 127
2675.17 127
2675.29 124
2675.41 119
2675.52 114
2675.64 110
2675.76 108
2675.88 111
2676.00 116
2676.12 124
2676.24 130
2676.35 134
2676.47 136
2676.59 135
2676.71 135
2676.83 137
2676.95 143
2677.07 154
2677.19 167
2677.30 179
2677.42 187
2677.54 190
2677.66 186
2677.78 177
2677.90 166
2678.02 155
2678.13 148
2678.25 145
2678.37 145
2678.49 148
2678.61 153
2678.73 159
2678.85 167
2678.97 176
2679.08 189
2679.20 205
2679.32 225
2679.44 246
2679.56 267
2679.68 286
2679.80 302
2679.91 313
2680.03 321
2680.15 324
2680.27 322
2680.39 318
2680.51 311
2680.63 302
2680.75 293
2680.86 283
2680.98 274
2681.10 267
2681.22 261
2681.34 256
2681.46 253
2681.58 252
2681.70 252
2681.81 253
2681.93 255
2682.05 256
2682.17 257
2682.29 255
2682.41 252
2682.53 247
2682.65 241
2682.76 236
2682.88 233
2683.00 231
2683.12 230
2683.24 231
2683.36 231
2683.48 232
2683.60 233
2683.72 234
2683.83 236
2683.95 239
2684.07 245
2684.19 252
2684.31 260
2684.43 271
2684.55 283
2684.67 295
2684.78 308
2684.90 321
2685.02 332
2685.14 342
2685.26 348
2685.38 351
2685.50 351
2685.62 350
2685.74 348
2685.85 345
2685.97 344
2686.09 344
2686.21 345
2686.33 349
2686.45 353
2686.57 358
2686.69 365
2686.80 373
2686.92 381
2687.04 392
2687.16 403
2687.28 418
2687.40 436
2687.52 457
2687.64 482
2687.76 511
2687.87 542
2687.99 574
2688.11 608
2688.23 640
2688.35 671
2688.47 698
2688.59 722
2688.71 743
2688.83 761
2688.94 777
2689.06 793
2689.18 809
2689.30 828
2689.42 847
2689.54 869
2689.66 891
2689.78 915
2689.90 940
2690.02 967
2690.13 996
2690.25 1025
2690.37 1055
2690.49 1082
2690.61 1106
2690.73 1127
2690.85 1143
2690.97 1158
2691.09 1174
2691.20 1194
2691.32 1223
2691.44 1260
2691.56 1306
2691.68 1358
2691.80 1411
2691.92 1460
2692.04 1501
2692.16 1531
2692.28 1552
2692.39 1564
2692.51 1573
2692.63 1582
2692.75 1594
2692.87 1611
2692.99 1632
2693.11 1655
2693.23 1678
2693.35 1701
2693.47 1724
2693.58 1752
2693.70 1788
2693.82 1837
2693.94 1903
2694.06 1986
2694.18 2083
2694.30 2191
2694.42 2305
2694.54 2418
2694.66 2528
2694.77 2632
2694.89 2731
2695.01 2825
2695.13 2914
2695.25 3000
2695.37 3083
2695.49 3165
2695.61 3246
2695.73 3328
2695.85 3413
2695.97 3501
2696.08 3594
2696.20 3690
2696.32 3783
2696.44 3871
2696.56 3947
2696.68 4010
2696.80 4056
2696.92 4088
2697.04 4108
2697.16 4120
2697.28 4126
2697.39 4128
2697.51 4124
2697.63 4112
2697.75 4090
2697.87 4056
2697.99 4009
2698.11 3950
2698.23 3883
2698.35 3811
2698.47 3738
2698.59 3666
2698.70 3596
2698.82 3526
2698.94 3454
2699.06 3379
2699.18 3299
2699.30 3212
2699.42 3120
2699.54 3025
2699.66 2928
2699.78 2832
2699.90 2739
2700.02 2649
2700.13 2564
2700.25 2482
2700.37 2403
2700.49 2324
2700.61 2245
2700.73 2164
2700.85 2082
2700.97 1997
2701.09 1909
2701.21 1819
2701.33 1728
2701.45 1637
2701.56 1547
2701.68 1461
2701.80 1380
2701.92 1306
2702.04 1241
2702.16 1183
2702.28 1133
2702.40 1090
2702.52 1053
2702.64 1022
2702.76 995
2702.88 972
2702.99 952
2703.11 934
2703.23 918
2703.35 903
2703.47 888
2703.59 874
2703.71 861
2703.83 846
2703.95 827
2704.07 804
2704.19 776
2704.31 743
2704.43 708
2704.55 673
2704.66 642
2704.78 616
2704.90 596
2705.02 581
2705.14 567
2705.26 554
2705.38 538
2705.50 518
2705.62 494
2705.74 468
2705.86 441
2705.98 414
2706.10 389
2706.21 366
2706.33 348
2706.45 334
2706.57 325
2706.69 321
2706.81 323
2706.93 328
2707.05 334
2707.17 341
2707.29 345
2707.41 346
2707.53 344
2707.65 338
2707.77 330
2707.89 321
2708.00 312
2708.12 304
2708.24 297
2708.36 289
2708.48 279
2708.60 268
2708.72 254
2708.84 239
2708.96 225
2709.08 213
2709.20 203
2709.32 196
2709.44 191
2709.56 187
2709.68 183
2709.79 178
2709.91 171
2710.03 162
2710.15 151
2710.27 141
2710.39 132
2710.51 126
2710.63 123
2710.75 123
2710.87 125
2710.99 129
2711.11 131
2711.23 132
2711.35 130
2711.47 127
2711.59 121
2711.71 115
2711.82 108
2711.94 101
2712.06 93
2712.18 85
2712.30 80
2712.42 77
2712.54 81
2712.66 91
2712.78 108
2712.90 130
2713.02 154
2713.14 178
2713.26 196
2713.38 206
2713.50 208
2713.62 200
2713.74 186
2713.86 167
2713.97 147
2714.09 128
2714.21 114
2714.33 107
2714.45 107
2714.57 117
2714.69 135
2714.81 158
2714.93 185
2715.05 213
2715.17 238
2715.29 259
2715.41 275
2715.53 287
2715.65 294
2715.77 300
2715.89 304
2716.01 308
2716.13 313
2716.24 319
2716.36 325
2716.48 332
2716.60 339
2716.72 346
2716.84 354
2716.96 362
2717.08 369
2717.20 375
2717.32 380
2717.44 383
2717.56 384
2717.68 384
2717.80 386
2717.92 392
2718.04 404
2718.16 426
2718.28 459
2718.40 504
2718.52 560
2718.64 626
2718.76 700
2718.87 782
2718.99 869
2719.11 963
2719.23 1062
2719.35 1167
2719.47 1275
2719.59 1384
2719.71 1491
2719.83 1595
2719.95 1695
2720.07 1790
2720.19 1881
2720.31 1970
2720.43 2060
2720.55 2151
2720.67 2243
2720.79 2333
2720.91 2417
2721.03 2492
2721.15 2557
2721.27 2609
2721.39 2653
2721.51 2690
2721.63 2725
2721.75 2759
2721.87 2792
2721.98 2821
2722.10 2842
2722.22 2848
2722.34 2838
2722.46 2811
2722.58 2767
2722.70 2710
2722.82 2644
2722.94 2572
2723.06 2497
2723.18 2419
2723.30 2341
2723.42 2262
2723.54 2187
2723.66 2116
2723.78 2052
2723.90 1995
2724.02 1944
2724.14 1896
2724.26 1847
2724.38 1795
2724.50 1737
2724.62 1672
2724.74 1602
2724.86 1530
2724.98 1460
2725.10 1392
2725.22 1330
2725.34 1274
2725.46 1222
2725.58 1175
2725.69 1129
2725.81 1083
2725.93 1039
2726.05 994
2726.17 949
2726.29 904
2726.41 858
2726.53 813
2726.65 769
2726.77 727
2726.89 688
2727.01 655
2727.13 629
2727.25 609
2727.37 594
2727.49 584
2727.61 574
2727.73 563
2727.85 550
2727.97 533
2728.09 513
2728.21 491
2728.33 469
2728.45 446
2728.57 425
2728.69 406
2728.81 387
2728.93 370
2729.05 354
2729.17 339
2729.29 325
2729.41 312
2729.53 300
2729.65 291
2729.77 283
2729.89 277
2730.01 272
2730.13 267
2730.25 261
2730.37 255
2730.49 246
2730.61 236
2730.73 224
2730.85 210
2730.97 195
2731.09 180
2731.20 165
2731.32 151
2731.44 140
2731.56 132
2731.68 127
2731.80 127
2731.92 131
2732.04 138
2732.16 146
2732.28 155
2732.40 164
2732.52 171
2732.64 175
2732.76 178
2732.88 177
2733.00 172
2733.12 165
2733.24 154
2733.36 141
2733.48 128
2733.60 115
2733.72 105
2733.84 98
2733.96 93
2734.08 90
2734.20 86
2734.32 82
2734.44 77
2734.56 73
2734.68 69
2734.80 67
2734.92 68
2735.04 73
2735.16 80
2735.28 88
2735.40 98
2735.52 107
2735.64 116
2735.76 123
2735.88 127
2736.00 126
2736.12 121
2736.24 110
2736.36 96
2736.48 79
2736.60 62
2736.72 49
2736.84 42
2736.96 42
2737.08 50
2737.20 62
2737.32 76
2737.44 88
2737.56 95
2737.68 96
2737.80 91
2737.92 82
2738.04 70
2738.16 61
2738.28 56
2738.40 56
2738.52 61
2738.64 69
2738.76 77
2738.88 82
2739.00 84
2739.12 82
2739.24 75
2739.36 67
2739.48 57
2739.60 49
2739.72 43
2739.84 38
2739.96 34
2740.08 32
2740.20 29
2740.32 26
2740.44 22
2740.56 18
2740.68 14
2740.80 10
2740.92 6
2741.04 2
2741.16 0
2741.28 0
2741.40 0
2741.52 0
2741.64 0
2741.76 0
2741.88 0
2742.00 0
2742.12 3
2742.24 11
2742.36 18
2742.48 25
2742.60 31
2742.72 35
2742.84 38
2742.96 38
2743.08 36
2743.20 34
2743.32 31
2743.44 30
2743.56 31
2743.68 36
2743.80 43
2743.92 53
2744.04 62
2744.16 68
2744.28 71
2744.40 69
2744.52 63
2744.64 54
2744.76 46
2744.88 38
2745.00 33
2745.12 29
2745.24 28
2745.36 29
2745.49 31
2745.61 35
2745.73 41
2745.85 50
2745.97 60
2746.09 71
2746.21 82
2746.33 89
2746.45 94
2746.57 94
2746.69 91
2746.81 87
2746.93 82
2747.05 79
2747.17 81
2747.29 87
2747.41 97
2747.53 112
2747.65 128
2747.77 144
2747.89 159
2748.01 171
2748.13 178
2748.25 182
2748.37 181
2748.49 176
2748.61 168
2748.73 158
2748.85 147
2748.97 136
2749.09 126
2749.21 118
2749.33 113
2749.45 111
2749.57 112
2749.69 114
2749.81 117
2749.93 118
2750.05 118
2750.17 114
2750.29 107
2750.41 97
2750.53 85
2750.65 71
2750.77 59
2750.89 49
2751.02 42
2751.14 40
2751.26 42
2751.38 47
2751.50 54
2751.62 61
2751.74 67
2751.86 71
2751.98 73
2752.10 71
2752.22 66
2752.34 59
2752.46 52
2752.58 44
2752.70 37
2752.82 32
2752.94 29
2753.06 27
2753.18 27
2753.30 28
2753.42 32
2753.54 38
2753.66 46
2753.78 57
2753.90 71
2754.02 86
2754.14 102
2754.26 117
2754.38 130
2754.50 140
2754.62 146
2754.74 148
2754.87 145
2754.99 138
2755.11 127
2755.23 114
2755.35 100
2755.47 86
2755.59 73
2755.71 63
2755.83 54
2755.95 47
2756.07 41
2756.19 35
2756.31 31
2756.43 28
2756.55 28
2756.67 31
2756.79 36
2756.91 44
2757.03 51
2757.15 57
2757.27 60
2757.39 60
2757.51 57
2757.63 53
2757.75 50
2757.88 49
2758.00 51
2758.12 57
2758.24 64
2758.36 72
2758.48 78
2758.60 82
2758.72 81
2758.84 76
2758.96 67
2759.08 54
2759.20 38
2759.32 21
2759.44 4
2759.56 0
2759.68 0
2759.80 0
2759.92 0
2760.04 0
2760.16 0
2760.28 0
2760.40 3
2760.53 10
2760.65 16
2760.77 20
2760.89 25
2761.01 32
2761.13 42
2761.25 54
2761.37 70
2761.49 87
2761.61 102
2761.73 114
2761.85 120
2761.97 120
2762.09 113
2762.21 101
2762.33 85
2762.45 70
2762.57 57
2762.69 48
2762.81 43
2762.94 43
2763.06 47
2763.18 53
2763.30 59
2763.42 64
2763.54 69
2763.66 73
2763.78 76
2763.90 79
2764.02 81
2764.14 82
2764.26 81
2764.38 79
2764.50 74
2764.62 68
2764.74 61
2764.86 54
2764.99 49
2765.11 46
2765.23 46
2765.35 48
2765.47 52
2765.59 58
2765.71 64
2765.83 72
2765.95 82
2766.07 95
2766.19 111
2766.31 129
2766.43 151
2766.55 174
2766.67 198
2766.79 222
2766.91 245
2767.04 266
2767.16 286
2767.28 303
2767.40 319
2767.52 332
2767.64 344
2767.76 355
2767.88 365
2768.00 374
2768.12 381
2768.24 386
2768.36 387
2768.48 385
2768.60 379
2768.72 372
2768.85 364
2768.97 358
2769.09 355
2769.21 355
2769.33 358
2769.45 361
2769.57 364
2769.69 367
2769.81 367
2769.93 366
2770.05 363
2770.17 359
2770.29 351
2770.41 341
2770.53 328
2770.66 311
2770.78 293
2770.90 275
2771.02 258
2771.14 243
2771.26 233
2771.38 225
2771.50 221
2771.62 219
2771.74 217
2771.86 215
2771.98 212
2772.10 207
2772.22 199
2772.35 189
2772.47 175
2772.59 160
2772.71 145
2772.83 130
2772.95 116
2773.07 103
2773.19 92
2773.31 83
2773.43 74
2773.55 67
2773.67 62
2773.79 60
2773.92 61
2774.04 67
2774.16 77
2774.28 90
2774.40 105
2774.52 118
2774.64 127
2774.76 130
2774.88 126
2775.00 115
2775.12 99
2775.24 79
2775.36 59
2775.49 41
2775.61 24
2775.73 10
2775.85 0
2775.97 0
2776.09 0
2776.21 0
2776.33 0
2776.45 0
2776.57 0
2776.69 0
2776.81 6
2776.94 12
2777.06 17
2777.18 20
2777.30 22
2777.42 24
2777.54 27
2777.66 30
2777.78 34
2777.90 36
2778.02 35
2778.14 31
2778.27 24
2778.39 15
2778.51 7
2778.63 1
2778.75 0
2778.87 0
2778.99 6
2779.11 15
2779.23 24
2779.35 34
2779.47 42
2779.59 48
2779.72 52
2779.84 55
2779.96 57
2780.08 57
2780.20 55
2780.32 51
2780.44 46
2780.56 41
2780.68 35
2780.80 31
2780.92 29
2781.05 28
2781.17 27
2781.29 26
2781.41 25
2781.53 25
2781.65 25
2781.77 29
2781.89 37
2782.01 50
2782.13 67
2782.26 86
2782.38 104
2782.50 117
2782.62 124
2782.74 124
2782.86 118
2782.98 108
2783.10 97
2783.22 88
2783.34 81
2783.47 76
2783.59 72
2783.71 68
2783.83 64
2783.95 58
2784.07 52
2784.19 46
2784.31 40
2784.43 35
2784.55 32
2784.68 32
2784.80 33
2784.92 36
2785.04 38
2785.16 39
2785.28 38
2785.40 36
2785.52 33
2785.64 31
2785.76 31
2785.89 33
2786.01 39
2786.13 47
2786.25 58
2786.37 69
2786.49 80
2786.61 89
2786.73 94
2786.85 96
2786.97 93
2787.10 86
2787.22 75
2787.34 64
2787.46 54
2787.58 50
2787.70 53
2787.82 64
2787.94 82
2788.06 104
2788.19 128
2788.31 148
2788.43 162
2788.55 170
2788.67 170
2788.79 165
2788.91 157
2789.03 149
2789.15 144
2789.28 144
2789.40 148
2789.52 156
2789.64 169
2789.76 186
2789.88 204
2790.00 222
2790.12 239
2790.24 254
2790.37 265
2790.49 272
2790.61 272
2790.73 266
2790.85 254
2790.97 238
2791.09 219
2791.21 201
2791.33 185
2791.46 175
2791.58 171
2791.70 174
2791.82 184
2791.94 199
2792.06 216
2792.18 235
2792.30 252
2792.43 268
2792.55 280
2792.67 288
2792.79 293
2792.91 295
2793.03 295
2793.15 294
2793.27 293
2793.39 293
2793.52 294
2793.64 298
2793.76 304
2793.88 311
2794.00 320
2794.12 328
2794.24 336
2794.36 342
2794.49 345
2794.61 345
2794.73 339
2794.85 330
2794.97 318
2795.09 305
2795.21 291
2795.33 279
2795.46 269
2795.58 261
2795.70 255
2795.82 248
2795.94 241
2796.06 233
2796.18 225
2796.30 216
2796.43 209
2796.55 203
2796.67 201
2796.79 201
2796.91 204
2797.03 208
2797.15 213
2797.27 219
2797.40 224
2797.52 228
2797.64 231
2797.76 231
2797.88 229
2798.00 224
2798.12 216
2798.24 207
2798.37 197
2798.49 189
2798.61 183
2798.73 179
2798.85 178
2798.97 178
2799.09 177
2799.22 175
2799.34 169
2799.46 160
2799.58 148
2799.70 133
2799.82 117
2799.94 101
2800.06 87
2800.19 75
2800.31 66
2800.43 60
2800.55 55
2800.67 51
2800.79 46
2800.91 40
2801.04 31
2801.16 22
2801.28 11
2801.40 0
2801.52 0
2801.64 0
2801.76 0
2801.89 0
2802.01 0
2802.13 0
2802.25 0
2802.37 0
2802.49 17
2802.61 38
2802.74 59
2802.86 78
2802.98 94
2803.10 106
2803.22 114
2803.34 120
2803.46 125
2803.58 130
2803.71 135
2803.83 140
2803.95 144
2804.07 146
2804.19 145
2804.31 143
2804.43 140
2804.56 136
2804.68 131
2804.80 128
2804.92 126
2805.04 125
2805.16 126
2805.29 129
2805.41 134
2805.53 138
2805.65 142
2805.77 144
2805.89 142
2806.01 138
2806.14 132
2806.26 125
2806.38 119
2806.50 116
2806.62 116
2806.74 118
2806.86 121
2806.99 123
2807.11 124
2807.23 123
2807.35 120
2807.47 115
2807.59 110
2807.71 105
2807.84 102
2807.96 100
2808.08 101
2808.20 103
2808.32 106
2808.44 110
2808.57 114
2808.69 117
2808.81 119
2808.93 120
2809.05 121
2809.17 121
2809.29 121
2809.42 121
2809.54 123
2809.66 125
2809.78 128
2809.90 132
2810.02 138
2810.15 145
2810.27 152
2810.39 159
2810.51 165
2810.63 167
2810.75 166
2810.87 159
2811.00 148
2811.12 132
2811.24 114
2811.36 94
2811.48 73
2811.60 54
2811.73 36
2811.85 22
2811.97 11
2812.09 4
2812.21 3
2812.33 5
2812.46 11
2812.58 19
2812.70 28
2812.82 35
2812.94 39
2813.06 39
2813.19 36
2813.31 30
2813.43 22
2813.55 14
2813.67 6
2813.79 0
2813.92 0
2814.04 0
2814.16 0
2814.28 0
2814.40 0
2814.52 0
2814.65 0
2814.77 0
2814.89 7
2815.01 15
2815.13 22
2815.25 29
2815.38 35
2815.50 41
2815.62 46
2815.74 52
2815.86 59
2815.98 67
2816.11 75
2816.23 83
2816.35 92
2816.47 100
2816.59 109
2816.71 117
2816.84 125
2816.96 131
2817.08 136
2817.20 141
2817.32 145
2817.44 149
2817.57 154
2817.69 159
2817.81 166
2817.93 174
2818.05 183
2818.17 192
2818.30 201
2818.42 210
2818.54 218
2818.66 224
2818.78 229
2818.90 233
2819.03 236
2819.15 237
2819.27 237
2819.39 235
2819.51 231
2819.64 225
2819.76 217
2819.88 207
2820.00 195
2820.12 182
2820.24 168
2820.37 154
2820.49 140
2820.61 127
2820.73 114
2820.85 102
2820.98 91
2821.10 79
2821.22 67
2821.34 53
2821.46 39
2821.58 26
2821.71 14
2821.83 4
2821.95 0
2822.07 0
2822.19 0
2822.32 0
2822.44 0
2822.56 0
2822.68 0
2822.80 0
2822.92 0
2823.05 1
2823.17 10
2823.29 19
2823.41 26
2823.53 29
2823.66 29
2823.78 26
2823.90 21
2824.02 19
2824.14 19
2824.26 23
2824.39 32
2824.51 43
2824.63 57
2824.75 71
2824.87 85
2825.00 96
2825.12 105
2825.24 112
2825.36 118
2825.48 122
2825.61 127
2825.73 132
2825.85 137
2825.97 142
2826.09 145
2826.21 144
2826.34 139
2826.46 129
2826.58 117
2826.70 104
2826.82 91
2826.95 81
2827.07 76
2827.19 74
2827.31 75
2827.43 80
2827.56 86
2827.68 93
2827.80 101
2827.92 109
2828.04 117
2828.17 124
2828.29 131
2828.41 135
2828.53 139
2828.65 141
2828.78 143
2828.90 144
2829.02 145
2829.14 144
2829.26 142
2829.39 136
2829.51 128
2829.63 117
2829.75 106
2829.87 96
2830.00 90
2830.12 88
2830.24 91
2830.36 97
2830.48 104
2830.61 111
2830.73 116
2830.85 117
2830.97 114
2831.09 109
2831.22 102
2831.34 96
2831.46 93
2831.58 93
2831.70 97
2831.83 105
2831.95 118
2832.07 135
2832.19 154
2832.31 175
2832.44 195
2832.56 213
2832.68 228
2832.80 237
2832.92 240
2833.05 236
2833.17 227
2833.29 212
2833.41 195
2833.53 177
2833.66 159
2833.78 144
2833.90 133
2834.02 126
2834.14 124
2834.27 127
2834.39 132
2834.51 138
2834.63 144
2834.76 147
2834.88 147
2835.00 144
2835.12 139
2835.24 134
2835.37 129
2835.49 126
2835.61 126
2835.73 129
2835.85 134
2835.98 141
2836.10 149
2836.22 156
2836.34 160
2836.46 163
2836.59 164
2836.71 164
2836.83 165
2836.95 168
2837.08 174
2837.20 183
2837.32 195
2837.44 208
2837.56 222
2837.69 236
2837.81 249
2837.93 260
2838.05 269
2838.17 275
2838.30 279
2838.42 282
2838.54 284
2838.66 285
2838.79 288
2838.91 292
2839.03 297
2839.15 301
2839.27 304
2839.40 304
2839.52 303
2839.64 299
2839.76 292
2839.89 284
2840.01 274
2840.13 262
2840.25 248
2840.37 232
2840.50 215
2840.62 199
2840.74 185
2840.86 175
2840.99 169
2841.11 168
2841.23 171
2841.35 179
2841.47 189
2841.60 202
2841.72 216
2841.84 228
2841.96 238
2842.09 245
2842.21 249
2842.33 250
2842.45 252
2842.57 255
2842.70 259
2842.82 264
2842.94 270
2843.06 274
2843.19 277
2843.31 276
2843.43 273
2843.55 269
2843.68 266
2843.80 264
2843.92 265
2844.04 268
2844.16 273
2844.29 280
2844.41 288
2844.53 296
2844.65 304
2844.78 312
2844.90 318
2845.02 323
2845.14 325
2845.27 324
2845.39 320
2845.51 313
2845.63 304
2845.75 294
2845.88 281
2846.00 268
2846.12 255
2846.24 241
2846.37 227
2846.49 214
2846.61 202
2846.73 193
2846.86 187
2846.98 183
2847.10 181
2847.22 179
2847.34 177
2847.47 175
2847.59 172
2847.71 169
2847.83 165
2847.96 163
2848.08 161
2848.20 161
2848.32 160
2848.45 159
2848.57 156
2848.69 152
2848.81 145
2848.94 135
2849.06 123
2849.18 110
2849.30 97
2849.43 86
2849.55 77
2849.67 71
2849.79 68
2849.92 69
2850.04 71
2850.16 75
2850.28 78
2850.40 80
2850.53 81
2850.65 81
2850.77 79
2850.89 77
2851.02 73
2851.14 69
2851.26 64
2851.38 59
2851.51 53
2851.63 49
2851.75 48
2851.87 50
2852.00 55
2852.12 63
2852.24 72
2852.36 82
2852.49 89
2852.61 93
2852.73 93
2852.85 91
2852.98 85
2853.10 77
2853.22 67
2853.34 56
2853.47 45
2853.59 34
2853.71 23
2853.83 12
2853.96 3
2854.08 0
2854.20 0
2854.32 0
2854.45 0
2854.57 0
2854.69 0
2854.81 0
2854.94 0
2855.06 0
2855.18 3
2855.30 7
2855.43 13
2855.55 22
2855.67 33
2855.79 45
2855.92 57
2856.04 67
2856.16 76
2856.28 83
2856.41 90
2856.53 96
2856.65 104
2856.77 113
2856.90 123
2857.02 135
2857.14 147
2857.27 160
2857.39 174
2857.51 188
2857.63 201
2857.76 213
2857.88 222
2858.00 227
2858.12 227
2858.25 222
2858.37 213
2858.49 201
2858.61 188
2858.74 177
2858.86 170
2858.98 169
2859.10 173
2859.23 182
2859.35 193
2859.47 202
2859.59 207
2859.72 209
2859.84 206
2859.96 202
2860.09 198
2860.21 196
2860.33 196
2860.45 199
2860.58 202
2860.70 205
2860.82 207
2860.94 208
2861.07 210
2861.19 215
2861.31 223
2861.43 235
2861.56 250
2861.68 264
2861.80 277
2861.93 285
2862.05 289
2862.17 289
2862.29 287
2862.42 287
2862.54 289
2862.66 295
2862.78 304
2862.91 317
2863.03 329
2863.15 341
2863.27 350
2863.40 355
2863.52 356
2863.64 353
2863.77 348
2863.89 339
2864.01 327
2864.13 314
2864.26 300
2864.38 288
2864.50 280
2864.62 275
2864.75 277
2864.87 283
2864.99 292
2865.12 302
2865.24 311
2865.36 316
2865.48 316
2865.61 310
2865.73 298
2865.85 281
2865.97 262
2866.10 240
2866.22 218
2866.34 198
2866.47 180
2866.59 165
2866.71 154
2866.83 148
2866.96 145
2867.08 146
2867.20 150
2867.33 156
2867.45 162
2867.57 168
2867.69 173
2867.82 175
2867.94 175
2868.06 173
2868.19 169
2868.31 165
2868.43 163
2868.55 163
2868.68 167
2868.80 174
2868.92 184
2869.04 196
2869.17 206
2869.29 214
2869.41 216
2869.54 213
2869.66 204
2869.78 190
2869.90 174
2870.03 158
2870.15 144
2870.27 134
2870.40 130
2870.52 130
2870.64 136
2870.76 148
2870.89 164
2871.01 185
2871.13 210
2871.26 239
2871.38 272
2871.50 309
2871.62 346
2871.75 384
2871.87 420
2871.99 453
2872.12 484
2872.24 513
2872.36 541
2872.49 568
2872.61 595
2872.73 622
2872.85 645
2872.98 665
2873.10 680
2873.22 689
2873.35 693
2873.47 694
2873.59 692
2873.71 689
2873.84 687
2873.96 686
2874.08 688
2874.21 692
2874.33 698
2874.45 707
2874.57 718
2874.70 729
2874.82 740
2874.94 748
2875.07 752
2875.19 751
2875.31 746
2875.44 736
2875.56 723
2875.68 710
2875.80 698
2875.93 687
2876.05 677
2876.17 665
2876.30 651
2876.42 633
2876.54 611
2876.67 584
2876.79 554
2876.91 522
2877.03 490
2877.16 458
2877.28 429
2877.40 403
2877.53 380
2877.65 361
2877.77 347
2877.90 336
2878.02 329
2878.14 323
2878.26 318
2878.39 313
2878.51 306
2878.63 298
2878.76 288
2878.88 276
2879.00 263
2879.13 248
2879.25 232
2879.37 214
2879.50 194
2879.62 174
2879.74 152
2879.86 132
2879.99 111
2880.11 92
2880.23 75
2880.36 60
2880.48 45
2880.60 31
2880.73 18
2880.85 6
2880.97 0
2881.10 0
2881.22 0
2881.34 0
2881.46 0
2881.59 0
2881.71 0
2881.83 0
2881.96 1
2882.08 10
2882.20 19
2882.33 30
2882.45 42
2882.57 55
2882.70 68
2882.82 78
2882.94 85
2883.06 86
2883.19 83
2883.31 74
2883.43 61
2883.56 47
2883.68 33
2883.80 23
2883.93 16
2884.05 15
2884.17 18
2884.30 25
2884.42 35
2884.54 47
2884.67 60
2884.79 74
2884.91 85
2885.04 93
2885.16 95
2885.28 90
2885.40 78
2885.53 61
2885.65 39
2885.77 17
2885.90 0
2886.02 0
2886.14 0
2886.27 0
2886.39 0
2886.51 0
2886.64 16
2886.76 32
2886.88 47
2887.01 57
2887.13 63
2887.25 65
2887.38 64
2887.50 63
2887.62 63
2887.75 67
2887.87 74
2887.99 85
2888.12 97
2888.24 108
2888.36 116
2888.49 119
2888.61 117
2888.73 109
2888.85 98
2888.98 87
2889.10 78
2889.22 71
2889.35 68
2889.47 69
2889.59 72
2889.72 74
2889.84 75
2889.96 74
2890.09 70
2890.21 63
2890.33 54
2890.46 45
2890.58 36
2890.70 28
2890.83 22
2890.95 17
2891.07 14
2891.20 11
2891.32 9
2891.44 4
2891.57 0
2891.69 0
2891.81 0
2891.94 0
2892.06 0
2892.18 0
2892.31 0
2892.43 5
2892.55 27
2892.68 51
2892.80 77
2892.92 101
2893.05 122
2893.17 140
2893.29 157
2893.42 171
2893.54 183
2893.66 194
2893.79 203
2893.91 209
2894.03 213
2894.16 216
2894.28 218
2894.40 220
2894.53 222
2894.65 225
2894.77 227
2894.90 229
2895.02 227
2895.14 223
2895.27 215
2895.39 204
2895.51 189
2895.64 172
2895.76 153
2895.88 134
2896.01 116
2896.13 100
2896.25 87
2896.38 79
2896.50 76
2896.63 76
2896.75 79
2896.87 82
2897.00 85
2897.12 87
2897.24 87
2897.37 89
2897.49 92
2897.61 100
2897.74 111
2897.86 126
2897.98 143
2898.11 161
2898.23 178
2898.35 193
2898.48 206
2898.60 217
2898.72 226
2898.85 235
2898.97 241
2899.09 247
2899.22 252
2899.34 255
2899.46 257
2899.59 257
2899.71 257
2899.83 255
2899.96 253
2900.08 251
2900.21 249
2900.33 246
2900.45 245
2900.58 244
2900.70 245
2900.82 246
2900.95 249
2901.07 251
2901.19 253
2901.32 253
2901.44 251
2901.56 246
2901.69 239
2901.81 231
2901.93 225
2902.06 221
2902.18 222
2902.31 225
2902.43 231
2902.55 237
2902.68 242
2902.80 244
2902.92 244
2903.05 241
2903.17 237
2903.29 232
2903.42 226
2903.54 220
2903.66 213
2903.79 203
2903.91 193
2904.04 182
2904.16 171
2904.28 162
2904.41 158
2904.53 158
2904.65 163
2904.78 171
2904.90 182
2905.02 194
2905.15 206
2905.27 214
2905.39 218
2905.52 218
2905.64 214
2905.77 206
2905.89 197
2906.01 185
2906.14 175
2906.26 166
2906.38 158
2906.51 154
2906.63 152
2906.75 151
2906.88 152
2907.00 153
2907.13 155
2907.25 158
2907.37 160
2907.50 164
2907.62 167
2907.74 169
2907.87 169
2907.99 167
2908.11 163
2908.24 158
2908.36 154
2908.49 154
2908.61 158
2908.73 168
2908.86 180
2908.98 192
2909.10 200
2909.23 202
2909.35 197
2909.48 188
2909.60 176
2909.72 167
2909.85 163
2909.97 164
2910.09 170
2910.22 179
2910.34 190
2910.46 201
2910.59 211
2910.71 222
2910.84 234
2910.96 246
2911.08 260
2911.21 274
2911.33 287
2911.45 299
2911.58 310
2911.70 320
2911.83 329
2911.95 338
2912.07 346
2912.20 352
2912.32 354
2912.44 351
2912.57 343
2912.69 330
2912.82 312
2912.94 292
2913.06 271
2913.19 250
2913.31 230
2913.43 212
2913.56 196
2913.68 180
2913.81 164
2913.93 148
2914.05 132
2914.18 116
2914.30 101
2914.42 88
2914.55 79
2914.67 74
2914.80 72
2914.92 74
2915.04 77
2915.17 81
2915.29 86
2915.42 91
2915.54 96
2915.66 101
2915.79 106
2915.91 111
2916.03 116
2916.16 121
2916.28 125
2916.41 126
2916.53 124
2916.65 119
2916.78 110
2916.90 99
2917.03 88
2917.15 78
2917.27 72
2917.40 70
2917.52 74
2917.64 81
2917.77 93
2917.89 108
2918.02 125
2918.14 145
2918.26 166
2918.39 189
2918.51 212
2918.64 237
2918.76 262
2918.88 289
2919.01 316
2919.13 344
2919.26 373
2919.38 402
2919.50 429
2919.63 453
2919.75 474
2919.87 493
2920.00 508
2920.12 522
2920.25 536
2920.37 551
2920.49 568
2920.62 587
2920.74 606
2920.87 627
2920.99 647
2921.11 668
2921.24 688
2921.36 708
2921.49 729
2921.61 750
2921.73 769
2921.86 785
2921.98 796
2922.11 802
2922.23 803
2922.35 799
2922.48 793
2922.60 785
2922.73 778
2922.85 771
2922.97 763
2923.10 755
2923.22 745
2923.35 736
2923.47 727
2923.59 720
2923.72 715
2923.84 713
2923.97 714
2924.09 715
2924.21 715
2924.34 713
2924.46 708
2924.59 698
2924.71 683
2924.83 665
2924.96 644
2925.08 623
2925.21 602
2925.33 582
2925.45 566
2925.58 552
2925.70 542
2925.83 534
2925.95 528
2926.07 522
2926.20 515
2926.32 508
2926.45 501
2926.57 495
2926.69 491
2926.82 490
2926.94 491
2927.07 493
2927.19 497
2927.31 499
2927.44 500
2927.56 499
2927.69 495
2927.81 488
2927.93 480
2928.06 471
2928.18 462
2928.31 454
2928.43 446
2928.56 439
2928.68 435
2928.80 434
2928.93 435
2929.05 438
2929.18 444
2929.30 450
2929.42 455
2929.55 459
2929.67 461
2929.80 460
2929.92 458
2930.04 455
2930.17 452
2930.29 451
2930.42 450
2930.54 449
2930.67 448
2930.79 445
2930.91 440
2931.04 435
2931.16 429
2931.29 426
2931.41 425
2931.53 429
2931.66 436
2931.78 447
2931.91 460
2932.03 473
2932.16 484
2932.28 493
2932.40 499
2932.53 502
2932.65 502
2932.78 501
2932.90 500
2933.02 499
2933.15 499
2933.27 501
2933.40 504
2933.52 510
2933.65 517
2933.77 526
2933.89 536
2934.02 548
2934.14 562
2934.27 580
2934.39 603
2934.51 631
2934.64 664
2934.76 703
2934.89 746
2935.01 793
2935.14 844
2935.26 901
2935.38 965
2935.51 1038
2935.63 1120
2935.76 1210
2935.88 1306
2936.01 1405
2936.13 1505
2936.25 1603
2936.38 1699
2936.50 1794
2936.63 1890
2936.75 1988
2936.88 2089
2937.00 2195
2937.12 2306
2937.25 2421
2937.37 2538
2937.50 2654
2937.62 2765
2937.75 2868
2937.87 2957
2937.99 3030
2938.12 3083
2938.24 3116
2938.37 3130
2938.49 3128
2938.62 3113
2938.74 3090
2938.86 3065
2938.99 3041
2939.11 3022
2939.24 3008
2939.36 2998
2939.49 2989
2939.61 2980
2939.73 2966
2939.86 2945
2939.98 2917
2940.11 2881
2940.23 2838
2940.36 2789
2940.48 2735
2940.61 2680
2940.73 2626
2940.85 2575
2940.98 2528
2941.10 2486
2941.23 2447
2941.35 2409
2941.48 2367
2941.60 2320
2941.72 2264
2941.85 2200
2941.97 2131
2942.10 2058
2942.22 1984
2942.35 1913
2942.47 1844
2942.60 1777
2942.72 1711
2942.84 1644
2942.97 1576
2943.09 1509
2943.22 1444
2943.34 1382
2943.47 1326
2943.59 1276
2943.71 1233
2943.84 1197
2943.96 1165
2944.09 1139
2944.21 1117
2944.34 1099
2944.46 1085
2944.59 1074
2944.71 1063
2944.83 1052
2944.96 1038
2945.08 1021
2945.21 1001
2945.33 976
2945.46 949
2945.58 920
2945.71 890
2945.83 859
2945.95 827
2946.08 796
2946.20 766
2946.33 738
2946.45 712
2946.58 688
2946.70 667
2946.83 648
2946.95 631
2947.08 616
2947.20 602
2947.32 589
2947.45 577
2947.57 564
2947.70 550
2947.82 535
2947.95 519
2948.07 502
2948.20 485
2948.32 469
2948.44 453
2948.57 439
2948.69 425
2948.82 411
2948.94 398
2949.07 385
2949.19 372
2949.32 358
2949.44 342
2949.57 323
2949.69 302
2949.81 277
2949.94 251
2950.06 224
2950.19 200
2950.31 180
2950.44 166
2950.56 158
2950.69 155
2950.81 156
2950.94 160
2951.06 163
2951.18 165
2951.31 165
2951.43 164
2951.56 162
2951.68 161
2951.81 160
2951.93 160
2952.06 162
2952.18 163
2952.31 162
2952.43 159
2952.56 153
2952.68 144
2952.80 133
2952.93 118
2953.05 102
2953.18 84
2953.30 64
2953.43 45
2953.55 25
2953.68 8
2953.80 0
2953.93 0
2954.05 0
2954.18 0
2954.30 0
2954.42 0
2954.55 0
2954.67 0
2954.80 9
2954.92 17
2955.05 23
2955.17 26
2955.30 27
2955.42 25
2955.55 23
2955.67 20
2955.80 18
2955.92 17
2956.05 17
2956.17 19
2956.29 22
2956.42 27
2956.54 33
2956.67 41
2956.79 50
2956.92 60
2957.04 69
2957.17 77
2957.29 83
2957.42 85
2957.54 84
2957.67 80
2957.79 75
2957.92 69
2958.04 64
2958.17 61
2958.29 62
2958.41 65
2958.54 72
2958.66 79
2958.79 87
2958.91 94
2959.04 99
2959.16 101
2959.29 103
2959.41 103
2959.54 104
2959.66 107
2959.79 113
2959.91 121
2960.04 130
2960.16 140
2960.29 149
2960.41 155
2960.54 159
2960.66 161
2960.79 162
2960.91 164
2961.03 168
2961.16 174
2961.28 181
2961.41 190
2961.53 197
2961.66 202
2961.78 204
2961.91 201
2962.03 193
2962.16 180
2962.28 163
2962.41 145
2962.53 126
2962.66 111
2962.78 101
2962.91 99
2963.03 105
2963.16 117
2963.28 130
2963.41 143
2963.53 150
2963.66 152
2963.78 147
2963.91 137
2964.03 128
2964.16 121
2964.28 119
2964.40 124
2964.53 133
2964.65 144
2964.78 154
2964.90 160
2965.03 161
2965.15 157
2965.28 151
2965.40 144
2965.53 139
2965.65 136
2965.78 135
2965.90 134
2966.03 131
2966.15 125
2966.28 116
2966.40 103
2966.53 88
2966.65 75
2966.78 64
2966.90 58
2967.03 58
2967.15 63
2967.28 74
2967.40 88
2967.53 105
2967.65 124
2967.78 142
2967.90 158
2968.03 172
2968.15 182
2968.28 188
2968.40 189
2968.53 184
2968.65 174
2968.78 161
2968.90 144
2969.03 126
2969.15 109
2969.28 95
2969.40 85
2969.53 79
2969.65 77
2969.78 79
2969.90 82
2970.03 85
2970.15 89
2970.28 92
2970.40 93
2970.53 92
2970.65 88
2970.78 81
2970.90 70
2971.03 56
2971.15 42
2971.28 27
2971.40 15
2971.53 5
2971.65 0
2971.78 0
2971.90 0
2972.03 0
2972.15 0
2972.28 1
2972.40 6
2972.53 11
2972.65 16
2972.78 22
2972.90 27
2973.03 31
2973.15 33
2973.28 34
2973.40 36
2973.53 40
2973.65 46
2973.78 55
2973.90 67
2974.03 81
2974.15 95
2974.28 107
2974.40 116
2974.53 121
2974.65 123
2974.78 122
2974.90 120
2975.03 117
2975.15 114
2975.28 111
2975.40 108
2975.53 105
2975.65 104
2975.78 105
2975.90 109
2976.03 114
2976.15 121
2976.28 130
2976.40 139
2976.53 147
2976.65 153
2976.78 157
2976.90 158
2977.03 156
2977.15 150
2977.28 143
2977.40 134
2977.53 126
2977.65 120
2977.78 115
2977.90 113
2978.03 111
2978.15 110
2978.28 107
2978.41 103
2978.53 97
2978.66 90
2978.78 84
2978.91 78
2979.03 74
2979.16 72
2979.28 70
2979.41 69
2979.53 68
2979.66 64
2979.78 59
2979.91 52
2980.03 43
2980.16 33
2980.28 21
2980.41 10
2980.53 0
2980.66 0
2980.78 0
2980.91 0
2981.03 0
2981.16 0
2981.28 0
2981.41 0
2981.53 2
2981.66 10
2981.79 16
2981.91 19
2982.04 19
2982.16 15
2982.29 10
2982.41 5
2982.54 1
2982.66 0
2982.79 3
2982.91 12
2983.04 26
2983.16 45
2983.29 65
2983.41 84
2983.54 100
2983.66 112
2983.79 118
2983.91 120
2984.04 118
2984.16 115
2984.29 112
2984.42 109
2984.54 108
2984.67 108
2984.79 107
2984.92 107
2985.04 106
2985.17 106
2985.29 107
2985.42 109
2985.54 113
2985.67 120
2985.79 130
2985.92 142
2986.04 155
2986.17 168
2986.29 180
2986.42 190
2986.55 196
2986.67 198
2986.80 196
2986.92 190
2987.05 182
2987.17 172
2987.30 163
2987.42 155
2987.55 150
2987.67 150
2987.80 155
2987.92 162
2988.05 172
2988.17 181
2988.30 188
2988.43 189
2988.55 186
2988.68 177
2988.80 166
2988.93 153
2989.05 141
2989.18 130
2989.30 121
2989.43 115
2989.55 109
2989.68 103
2989.80 96
2989.93 88
2990.06 78
2990.18 67
2990.31 56
2990.43 44
2990.56 34
2990.68 24
2990.81 16
2990.93 9
2991.06 3
2991.18 0
2991.31 0
2991.44 0
2991.56 0
2991.69 0
2991.81 0
2991.94 0
2992.06 0
2992.19 0
2992.31 4
2992.44 14
2992.56 25
2992.69 36
2992.81 47
2992.94 56
2993.07 64
2993.19 71
2993.32 77
2993.44 82
2993.57 86
2993.69 91
2993.82 97
2993.94 103
2994.07 112
2994.20 121
2994.32 132
2994.45 143
2994.57 153
2994.70 160
2994.82 166
2994.95 170
2995.07 173
2995.20 175
2995.32 178
2995.45 180
2995.58 181
2995.70 180
2995.83 177
2995.95 171
2996.08 164
2996.20 158
2996.33 153
2996.45 151
2996.58 154
2996.71 160
2996.83 169
2996.96 178
2997.08 185
2997.21 190
2997.33 192
2997.46 189
2997.58 181
2997.71 170
2997.84 156
2997.96 142
2998.09 127
2998.21 116
2998.34 108
2998.46 105
2998.59 107
2998.71 114
2998.84 126
2998.97 141
2999.09 157
2999.22 174
2999.34 190
2999.47 203
2999.59 213
2999.72 219
2999.84 222
2999.97 221
3000.10 216
3000.22 209
3000.35 200
3000.47 191
3000.60 181
3000.72 171
3000.85 161
3000.97 153
3001.10 145
3001.23 138
3001.35 132
3001.48 127
3001.60 123
3001.73 120
3001.85 116
3001.98 113
3002.11 108
3002.23 103
3002.36 98
3002.48 92
3002.61 88
3002.73 86
3002.86 85
3002.99 88
3003.11 93
3003.24 101
3003.36 111
3003.49 123
3003.61 134
3003.74 145
3003.86 153
3003.99 159
3004.12 163
3004.24 165
3004.37 167
3004.49 171
3004.62 177
3004.74 185
3004.87 195
3005.00 207
3005.12 218
3005.25 226
3005.37 231
3005.50 232
3005.62 229
3005.75 222
3005.88 212
3006.00 199
3006.13 185
3006.25 170
3006.38 155
3006.50 139
3006.63 124
3006.76 111
3006.88 100
3007.01 93
3007.13 90
3007.26 90
3007.39 92
3007.51 96
3007.64 99
3007.76 100
3007.89 100
3008.01 98
3008.14 95
3008.27 91
3008.39 88
3008.52 84
3008.64 80
3008.77 75
3008.89 69
3009.02 62
3009.15 54
3009.27 47
3009.40 43
3009.52 43
3009.65 48
3009.78 59
3009.90 73
3010.03 87
3010.15 100
3010.28 109
3010.40 113
3010.53 111
3010.66 105
3010.78 96
3010.91 87
3011.03 78
3011.16 70
3011.28 63
3011.41 58
3011.54 54
3011.66 51
3011.79 50
3011.91 50
3012.04 52
3012.17 55
3012.29 59
3012.42 64
3012.54 69
3012.67 72
3012.80 73
3012.92 73
3013.05 72
3013.17 71
3013.30 73
3013.42 79
3013.55 89
3013.68 103
3013.80 118
3013.93 133
3014.05 145
3014.18 153
3014.31 156
3014.43 157
3014.56 158
3014.68 163
3014.81 171
3014.94 184
3015.06 200
3015.19 216
3015.31 231
3015.44 241
3015.57 245
3015.69 245
3015.82 240
3015.94 233
3016.07 226
3016.19 219
3016.32 214
3016.45 212
3016.57 211
3016.70 212
3016.82 214
3016.95 216
3017.08 218
3017.20 219
3017.33 221
3017.45 222
3017.58 222
3017.71 221
3017.83 221
3017.96 219
3018.08 217
3018.21 216
3018.34 215
3018.46 216
3018.59 219
3018.71 222
3018.84 227
3018.97 233
3019.09 238
3019.22 243
3019.34 248
3019.47 254
3019.60 262
3019.72 273
3019.85 285
3019.97 299
3020.10 312
3020.23 321
3020.35 326
3020.48 325
3020.60 319
3020.73 310
3020.86 299
3020.98 289
3021.11 280
3021.23 275
3021.36 276
3021.49 281
3021.61 290
3021.74 303
3021.86 317
3021.99 329
3022.12 337
3022.24 339
3022.37 336
3022.50 327
3022.62 316
3022.75 305
3022.87 298
3023.00 296
3023.13 300
3023.25 309
3023.38 319
3023.50 328
3023.63 334
3023.76 334
3023.88 328
3024.01 317
3024.13 302
3024.26 285
3024.39 267
3024.51 249
3024.64 232
3024.76 214
3024.89 198
3025.02 182
3025.14 168
3025.27 155
3025.40 143
3025.52 133
3025.65 123
3025.77 114
3025.90 107
3026.03 101
3026.15 96
3026.28 92
3026.40 89
3026.53 87
3026.66 85
3026.78 81
3026.91 78
3027.04 75
3027.16 74
3027.29 75
3027.41 79
3027.54 85
3027.67 92
3027.79 99
3027.92 104
3028.04 107
3028.17 106
3028.30 104
3028.42 100
3028.55 95
3028.68 90
3028.80 86
3028.93 81
3029.05 78
3029.18 74
3029.31 70
3029.43 65
3029.56 58
3029.69 49
3029.81 37
3029.94 23
3030.06 9
3030.19 0
3030.32 0
3030.44 0
3030.57 0
3030.70 0
3030.82 0
3030.95 0
3031.07 0
3031.20 6
3031.33 23
3031.45 37
3031.58 49
3031.71 56
3031.83 60
3031.96 59
3032.08 57
3032.21 55
3032.34 55
3032.46 59
3032.59 67
3032.72 79
3032.84 93
3032.97 107
3033.09 120
3033.22 130
3033.35 137
3033.47 138
3033.60 136
3033.73 132
3033.85 127
3033.98 122
3034.11 120
3034.23 121
3034.36 124
3034.48 130
3034.61 137
3034.74 143
3034.86 148
3034.99 151
3035.12 152
3035.24 152
3035.37 152
3035.49 151
3035.62 151
3035.75 151
3035.87 151
3036.00 151
3036.13 150
3036.25 148
3036.38 145
3036.51 141
3036.63 136
3036.76 130
3036.88 125
3037.01 120
3037.14 116
3037.26 114
3037.39 112
3037.52 110
3037.64 108
3037.77 106
3037.90 105
3038.02 103
3038.15 103
3038.27 105
3038.40 107
3038.53 109
3038.65 108
3038.78 105
3038.91 98
3039.03 88
3039.16 77
3039.29 67
3039.41 59
3039.54 56
3039.67 56
3039.79 60
3039.92 65
3040.04 70
3040.17 74
3040.30 78
3040.42 80
3040.55 80
3040.68 79
3040.80 77
3040.93 72
3041.06 65
3041.18 54
3041.31 43
3041.44 30
3041.56 18
3041.69 8
3041.82 1
3041.94 0
3042.07 0
3042.19 0
3042.32 0
3042.45 0
3042.57 0
3042.70 0
3042.83 0
3042.95 0
3043.08 3
3043.21 13
3043.33 25
3043.46 36
3043.59 45
3043.71 52
3043.84 56
3043.97 59
3044.09 61
3044.22 65
3044.35 70
3044.47 76
3044.60 82
3044.72 89
3044.85 95
3044.98 101
3045.10 106
3045.23 111
3045.36 117
3045.48 123
3045.61 130
3045.74 136
3045.86 141
3045.99 145
3046.12 148
3046.24 151
3046.37 154
3046.50 159
3046.62 165
3046.75 174
3046.88 185
3047.00 198
3047.13 211
3047.26 222
3047.38 230
3047.51 235
3047.64 234
3047.76 230
3047.89 225
3048.02 219
3048.14 214
3048.27 213
3048.40 215
3048.52 221
3048.65 229
3048.78 239
3048.90 249
3049.03 257
3049.16 263
3049.28 267
3049.41 268
3049.54 269
3049.66 269
3049.79 272
3049.92 276
3050.04 282
3050.17 290
3050.29 297
3050.42 303
3050.55 307
3050.67 311
3050.80 314
3050.93 317
3051.05 322
3051.18 329
3051.31 335
3051.43 341
3051.56 343
3051.69 342
3051.81 336
3051.94 327
3052.07 315
3052.20 303
3052.32 292
3052.45 282
3052.58 275
3052.70 269
3052.83 266
3052.96 264
3053.08 261
3053.21 257
3053.34 250
3053.46 240
3053.59 227
3053.72 212
3053.84 198
3053.97 186
3054.10 180
3054.22 181
3054.35 190
3054.48 205
3054.60 224
3054.73 243
3054.86 259
3054.98 270
3055.11 275
3055.24 274
3055.36 270
3055.49 265
3055.62 258
3055.74 252
3055.87 246
3056.00 240
3056.12 233
3056.25 226
3056.38 218
3056.50 211
3056.63 205
3056.76 201
3056.88 198
3057.01 195
3057.14 193
3057.26 190
3057.39 188
3057.52 187
3057.65 189
3057.77 194
3057.90 203
3058.03 214
3058.15 226
3058.28 236
3058.41 242
3058.53 244
3058.66 241
3058.79 236
3058.91 229
3059.04 223
3059.17 218
3059.29 215
3059.42 214
3059.55 214
3059.67 216
3059.80 219
3059.93 224
3060.05 230
3060.18 238
3060.31 246
3060.44 251
3060.56 254
3060.69 252
3060.82 248
3060.94 242
3061.07 236
3061.20 232
3061.32 231
3061.45 231
3061.58 233
3061.70 233
3061.83 231
3061.96 226
3062.09 218
3062.21 209
3062.34 199
3062.47 190
3062.59 181
3062.72 173
3062.85 165
3062.97 157
3063.10 149
3063.23 141
3063.35 134
3063.48 129
3063.61 126
3063.73 125
3063.86 127
3063.99 132
3064.12 138
3064.24 146
3064.37 154
3064.50 161
3064.62 166
3064.75 168
3064.88 167
3065.00 163
3065.13 158
3065.26 152
3065.39 146
3065.51 141
3065.64 138
3065.77 136
3065.89 133
3066.02 127
3066.15 119
3066.27 107
3066.40 91
3066.53 72
3066.66 52
3066.78 32
3066.91 13
3067.04 0
3067.16 0
3067.29 0
3067.42 0
3067.54 0
3067.67 0
3067.80 0
3067.93 0
3068.05 0
3068.18 14
3068.31 30
3068.43 45
3068.56 61
3068.69 76
3068.81 90
3068.94 102
3069.07 113
3069.20 122
3069.32 127
3069.45 130
3069.58 128
3069.70 123
3069.83 115
3069.96 106
3070.08 96
3070.21 87
3070.34 78
3070.47 70
3070.59 62
3070.72 53
3070.85 44
3070.97 35
3071.10 26
3071.23 19
3071.36 13
3071.48 11
3071.61 11
3071.74 14
3071.86 19
3071.99 25
3072.12 31
3072.25 37
3072.37 42
3072.50 46
3072.63 50
3072.75 53
3072.88 55
3073.01 57
3073.13 58
3073.26 57
3073.39 53
3073.52 48
3073.64 40
3073.77 32
3073.90 23
3074.02 16
3074.15 11
3074.28 8
3074.41 8
3074.53 9
3074.66 11
3074.79 16
3074.92 22
3075.04 32
3075.17 45
3075.30 61
3075.42 79
3075.55 97
3075.68 112
3075.81 124
3075.93 131
3076.06 133
3076.19 134
3076.31 133
3076.44 134
3076.57 137
3076.70 141
3076.82 146
3076.95 149
3077.08 151
3077.20 150
3077.33 147
3077.46 144
3077.59 141
3077.71 141
3077.84 145
3077.97 154
3078.09 167
3078.22 183
3078.35 202
3078.48 219
3078.60 234
3078.73 244
3078.86 246
3078.99 243
3079.11 234
3079.24 222
3079.37 209
3079.49 196
3079.62 186
3079.75 178
3079.88 172
3080.00 166
3080.13 161
3080.26 156
3080.39 154
3080.51 155
3080.64 160
3080.77 170
3080.89 184
3081.02 200
3081.15 217
3081.28 232
3081.40 245
3081.53 254
3081.66 257
3081.79 254
3081.91 245
3082.04 229
3082.17 207
3082.29 182
3082.42 157
3082.55 134
3082.68 116
3082.80 104
3082.93 98
3083.06 95
3083.19 94
3083.31 92
3083.44 89
3083.57 83
3083.70 77
3083.82 73
3083.95 70
3084.08 71
3084.20 75
3084.33 81
3084.46 88
3084.59 94
3084.71 99
3084.84 104
3084.97 108
3085.10 112
3085.22 116
3085.35 119
3085.48 123
3085.61 127
3085.73 130
3085.86 132
3085.99 134
3086.12 136
3086.24 135
3086.37 133
3086.50 128
3086.63 119
3086.75 108
3086.88 95
3087.01 80
3087.13 64
3087.26 49
3087.39 35
3087.52 24
3087.64 13
3087.77 5
3087.90 0
3088.03 0
3088.15 0
3088.28 0
3088.41 0
3088.54 0
3088.66 0
3088.79 0
3088.92 0
3089.05 3
3089.17 7
3089.30 10
3089.43 11
3089.56 10
3089.68 8
3089.81 7
3089.94 7
3090.07 10
3090.19 17
3090.32 28
3090.45 41
3090.58 56
3090.70 68
3090.83 78
3090.96 84
3091.09 85
3091.21 82
3091.34 75
3091.47 65
3091.60 53
3091.72 41
3091.85 29
3091.98 19
3092.11 12
3092.23 10
3092.36 11
3092.49 16
3092.62 24
3092.74 33
3092.87 42
3093.00 47
3093.13 51
3093.25 52
3093.38 51
3093.51 50
3093.64 49
3093.76 48
3093.89 48
3094.02 48
3094.15 46
3094.27 43
3094.40 37
3094.53 29
3094.66 20
3094.78 10
3094.91 1
3095.04 0
3095.17 0
3095.29 0
3095.42 7
3095.55 24
3095.68 45
3095.81 67
3095.93 87
3096.06 101
3096.19 108
3096.32 108
3096.44 103
3096.57 98
3096.70 95
3096.83 97
3096.95 107
3097.08 121
3097.21 139
3097.34 157
3097.46 173
3097.59 186
3097.72 195
3097.85 203
3097.97 208
3098.10 212
3098.23 213
3098.36 211
3098.49 206
3098.61 198
3098.74 190
3098.87 183
3099.00 180
3099.12 182
3099.25 187
3099.38 195
3099.51 204
3099.63 212
3099.76 218
3099.89 221
3100.02 221
3100.14 221
3100.27 218
3100.40 214
3100.53 208
3100.66 200
3100.78 190
3100.91 179
3101.04 168
3101.17 159
3101.29 153
3101.42 152
3101.55 155
3101.68 162
3101.80 170
3101.93 178
3102.06 183
3102.19 183
3102.32 177
3102.44 166
3102.57 150
3102.70 132
3102.83 113
3102.95 96
3103.08 83
3103.21 74
3103.34 72
3103.47 77
3103.59 89
3103.72 107
3103.85 131
3103.98 157
3104.10 184
3104.23 209
3104.36 228
3104.49 239
3104.62 243
3104.74 240
3104.87 233
3105.00 225
3105.13 219
3105.25 216
3105.38 216
3105.51 219
3105.64 223
3105.77 228
3105.89 230
3106.02 231
3106.15 231
3106.28 230
3106.40 229
3106.53 227
3106.66 225
3106.79 221
3106.92 216
3107.04 209
3107.17 202
3107.30 194
3107.43 188
3107.55 184
3107.68 180
3107.81 177
3107.94 173
3108.07 167
3108.19 160
3108.32 151
3108.45 142
3108.58 135
3108.71 132
3108.83 134
3108.96 140
3109.09 150
3109.22 161
3109.34 170
3109.47 175
3109.60 174
3109.73 166
3109.86 152
3109.98 133
3110.11 112
3110.24 92
3110.37 75
3110.50 62
3110.62 54
3110.75 50
3110.88 47
3111.01 42
3111.14 35
3111.26 24
3111.39 11
3111.52 0
3111.65 0
3111.77 0
3111.90 0
3112.03 0
3112.16 11
3112.29 24
3112.41 34
3112.54 41
3112.67 43
3112.80 43
3112.93 41
3113.05 37
3113.18 32
3113.31 26
3113.44 17
3113.57 7
3113.69 0
3113.82 0
3113.95 0
3114.08 0
3114.21 0
3114.33 0
3114.46 0
3114.59 0
3114.72 11
3114.85 25
3114.97 38
3115.10 47
3115.23 54
3115.36 57
3115.49 58
3115.61 58
3115.74 58
3115.87 59
3116.00 62
3116.13 67
3116.25 76
3116.38 86
3116.51 97
3116.64 110
3116.77 123
3116.89 137
3117.02 152
3117.15 169
3117.28 186
3117.41 204
3117.53 220
3117.66 235
3117.79 248
3117.92 258
3118.05 265
3118.17 273
3118.30 281
3118.43 293
3118.56 307
3118.69 324
3118.81 341
3118.94 356
3119.07 365
3119.20 368
3119.33 363
3119.45 353
3119.58 338
3119.71 324
3119.84 311
3119.97 301
3120.10 295
3120.22 294
3120.35 296
3120.48 302
3120.61 311
3120.74 322
3120.86 335
3120.99 350
3121.12 363
3121.25 374
3121.38 381
3121.50 385
3121.63 386
3121.76 385
3121.89 384
3122.02 386
3122.15 391
3122.27 399
3122.40 410
3122.53 423
3122.66 435
3122.79 445
3122.91 451
3123.04 450
3123.17 442
3123.30 427
3123.43 406
3123.55 381
3123.68 354
3123.81 329
3123.94 308
3124.07 291
3124.20 280
3124.32 275
3124.45 273
3124.58 273
3124.71 273
3124.84 272
3124.96 267
3125.09 260
3125.22 251
3125.35 241
3125.48 232
3125.61 227
3125.73 226
3125.86 231
3125.99 241
3126.12 253
3126.25 267
3126.38 279
3126.50 288
3126.63 294
3126.76 295
3126.89 292
3127.02 288
3127.14 281
3127.27 274
3127.40 267
3127.53 259
3127.66 251
3127.79 242
3127.91 233
3128.04 222
3128.17 210
3128.30 197
3128.43 184
3128.56 170
3128.68 158
3128.81 146
3128.94 135
3129.07 125
3129.20 117
3129.32 111
3129.45 106
3129.58 103
3129.71 103
3129.84 103
3129.97 103
3130.09 105
3130.22 107
3130.35 110
3130.48 114
3130.61 120
3130.74 127
3130.86 135
3130.99 141
3131.12 143
3131.25 142
3131.38 137
3131.51 130
3131.63 123
3131.76 119
3131.89 119
3132.02 123
3132.15 131
3132.28 139
3132.40 144
3132.53 145
3132.66 142
3132.79 135
3132.92 128
3133.05 123
3133.17 123
3133.30 129
3133.43 141
3133.56 154
3133.69 165
3133.82 170
3133.94 169
3134.07 160
3134.20 147
3134.33 131
3134.46 117
3134.59 106
3134.72 100
3134.84 96
3134.97 93
3135.10 87
3135.23 76
3135.36 58
3135.49 36
3135.61 10
3135.74 0
3135.87 0
3136.00 0
3136.13 0
3136.26 0
3136.38 0
3136.51 0
3136.64 0
3136.77 18
3136.90 44
3137.03 68
3137.15 88
3137.28 102
3137.41 109
3137.54 108
3137.67 100
3137.80 88
3137.93 76
3138.05 67
3138.18 65
3138.31 71
3138.44 87
3138.57 109
3138.70 136
3138.82 163
3138.95 187
3139.08 205
3139.21 215
3139.34 218
3139.47 213
3139.60 202
3139.72 189
3139.85 174
3139.98 159
3140.11 146
3140.24 135
3140.37 128
3140.50 125
3140.62 124
3140.75 127
3140.88 132
3141.01 138
3141.14 144
3141.27 149
3141.40 153
3141.52 155
3141.65 156
3141.78 156
3141.91 154
3142.04 151
3142.17 146
3142.29 137
3142.42 125
3142.55 109
3142.68 90
3142.81 70
3142.94 50
3143.07 33
3143.19 21
3143.32 15
3143.45 15
3143.58 20
3143.71 28
3143.84 39
3143.97 50
3144.09 61
3144.22 70
3144.35 78
3144.48 84
3144.61 88
3144.74 91
3144.87 92
3144.99 94
3145.12 96
3145.25 100
3145.38 106
3145.51 114
3145.64 123
3145.77 134
3145.90 144
3146.02 152
3146.15 158
3146.28 160
3146.41 160
3146.54 159
3146.67 156
3146.80 155
3146.92 155
3147.05 159
3147.18 166
3147.31 176
3147.44 189
3147.57 203
3147.70 216
3147.82 228
3147.95 237
3148.08 244
3148.21 247
3148.34 248
3148.47 247
3148.60 246
3148.73 245
3148.85 246
3148.98 250
3149.11 257
3149.24 265
3149.37 274
3149.50 283
3149.63 290
3149.76 296
3149.88 302
3150.01 309
3150.14 318
3150.27 328
3150.40 338
3150.53 348
3150.66 354
3150.78 357
3150.91 357
3151.04 353
3151.17 350
3151.30 347
3151.43 347
3151.56 349
3151.69 353
3151.81 357
3151.94 360
3152.07 361
3152.20 359
3152.33 353
3152.46 345
3152.59 336
3152.72 326
3152.84 317
3152.97 310
3153.10 307
3153.23 306
3153.36 308
3153.49 314
3153.62 322
3153.75 332
3153.87 344
3154.00 358
3154.13 373
3154.26 388
3154.39 402
3154.52 414
3154.65 423
3154.78 431
3154.91 438
3155.03 443
3155.16 446
3155.29 447
3155.42 443
3155.55 434
3155.68 419
3155.81 399
3155.94 375
3156.06 350
3156.19 325
3156.32 303
3156.45 285
3156.58 271
3156.71 261
3156.84 255
3156.97 255
3157.10 260
3157.22 273
3157.35 291
3157.48 314
3157.61 340
3157.74 365
3157.87 387
3158.00 404
3158.13 416
3158.25 423
3158.38 427
3158.51 429
3158.64 433
3158.77 441
3158.90 453
3159.03 470
3159.16 491
3159.29 513
3159.41 536
3159.54 556
3159.67 573
3159.80 587
3159.93 598
3160.06 608
3160.19 616
3160.32 624
3160.45 634
3160.58 647
3160.70 664
3160.83 686
3160.96 715
3161.09 750
3161.22 789
3161.35 830
3161.48 869
3161.61 904
3161.74 936
3161.86 964
3161.99 990
3162.12 1018
3162.25 1051
3162.38 1091
3162.51 1138
3162.64 1192
3162.77 1253
3162.90 1318
3163.03 1387
3163.15 1461
3163.28 1539
3163.41 1623
3163.54 1713
3163.67 1809
3163.80 1908
3163.93 2009
3164.06 2109
3164.19 2207
3164.31 2301
3164.44 2391
3164.57 2477
3164.70 2561
3164.83 2641
3164.96 2718
3165.09 2791
3165.22 2858
3165.35 2921
3165.48 2981
3165.61 3039
3165.73 3097
3165.86 3158
3165.99 3222
3166.12 3287
3166.25 3351
3166.38 3411
3166.51 3465
3166.64 3511
3166.77 3547
3166.90 3572
3167.02 3588
3167.15 3594
3167.28 3591
3167.41 3578
3167.54 3556
3167.67 3525
3167.80 3486
3167.93 3440
3168.06 3388
3168.19 3331
3168.32 3270
3168.44 3206
3168.57 3138
3168.70 3068
3168.83 2996
3168.96 2925
3169.09 2854
3169.22 2784
3169.35 2715
3169.48 2646
3169.61 2574
3169.74 2498
3169.86 2418
3169.99 2332
3170.12 2243
3170.25 2153
3170.38 2065
3170.51 1983
3170.64 1908
3170.77 1842
3170.90 1786
3171.03 1738
3171.16 1695
3171.28 1653
3171.41 1611
3171.54 1566
3171.67 1520
3171.80 1473
3171.93 1428
3172.06 1389
3172.19 1357
3172.32 1334
3172.45 1316
3172.58 1300
3172.71 1281
3172.83 1257
3172.96 1225
3173.09 1184
3173.22 1135
3173.35 1083
3173.48 1031
3173.61 983
3173.74 941
3173.87 907
3174.00 882
3174.13 864
3174.26 850
3174.38 838
3174.51 824
3174.64 809
3174.77 791
3174.90 770
3175.03 747
3175.16 723
3175.29 700
3175.42 677
3175.55 655
3175.68 634
3175.81 612
3175.94 591
3176.06 570
3176.19 550
3176.32 530
3176.45 512
3176.58 495
3176.71 480
3176.84 466
3176.97 455
3177.10 446
3177.23 440
3177.36 437
3177.49 436
3177.62 437
3177.74 436
3177.87 434
3178.00 430
3178.13 424
3178.26 417
3178.39 412
3178.52 409
3178.65 408
3178.78 411
3178.91 414
3179.04 418
3179.17 420
3179.30 419
3179.43 414
3179.56 406
3179.68 394
3179.81 381
3179.94 366
3180.07 349
3180.20 332
3180.33 315
3180.46 299
3180.59 285
3180.72 275
3180.85 268
3180.98 265
3181.11 265
3181.24 266
3181.37 265
3181.49 262
3181.62 253
3181.75 240
3181.88 224
3182.01 205
3182.14 188
3182.27 176
3182.40 169
3182.53 170
3182.66 176
3182.79 187
3182.92 199
3183.05 211
3183.18 219
3183.31 221
3183.44 218
3183.56 209
3183.69 196
3183.82 182
3183.95 167
3184.08 155
3184.21 146
3184.34 141
3184.47 141
3184.60 144
3184.73 149
3184.86 155
3184.99 159
3185.12 160
3185.25 156
3185.38 149
3185.51 138
3185.64 124
3185.76 109
3185.89 93
3186.02 77
3186.15 61
3186.28 45
3186.41 31
3186.54 18
3186.67 7
3186.80 0
3186.93 0
3187.06 0
3187.19 0
3187.32 0
3187.45 0
3187.58 0
3187.71 0
3187.84 0
3187.97 1
3188.10 5
3188.22 11
3188.35 18
3188.48 26
3188.61 34
3188.74 39
3188.87 42
3189.00 41
3189.13 38
3189.26 33
3189.39 29
3189.52 25
3189.65 22
3189.78 20
3189.91 18
3190.04 14
3190.17 9
3190.30 4
3190.43 0
3190.56 0
3190.69 0
3190.81 0
3190.94 0
3191.07 5
3191.20 11
3191.33 17
3191.46 22
3191.59 25
3191.72 27
3191.85 28
3191.98 29
3192.11 31
3192.24 36
3192.37 44
3192.50 57
3192.63 74
3192.76 94
3192.89 115
3193.02 135
3193.15 152
3193.28 165
3193.41 171
3193.54 172
3193.67 169
3193.79 162
3193.92 153
3194.05 142
3194.18 131
3194.31 118
3194.44 104
3194.57 89
3194.70 74
3194.83 58
3194.96 44
3195.09 32
3195.22 24
3195.35 20
3195.48 19
3195.61 20
3195.74 22
3195.87 23
3196.00 23
3196.13 21
3196.26 18
3196.39 14
3196.52 10
3196.65 7
3196.78 5
3196.91 3
3197.04 3
3197.17 5
3197.29 8
3197.42 11
3197.55 14
3197.68 16
3197.81 14
3197.94 11
3198.07 4
3198.20 0
3198.33 0
3198.46 0
3198.59 0
3198.72 0
3198.85 0
3198.98 0
3199.11 0
3199.24 2
3199.37 11
3199.50 19
3199.63 27
3199.76 36
3199.89 46
3200.02 57
3200.15 69
3200.28 81
3200.41 92
3200.54 102
3200.67 111
3200.80 118
3200.93 123
3201.06 127
3201.19 129
3201.32 128
3201.45 126
3201.58 121
3201.71 113
3201.83 102
3201.96 88
3202.09 72
3202.22 54
3202.35 37
3202.48 22
3202.61 13
3202.74 9
3202.87 11
3203.00 19
3203.13 31
3203.26 45
3203.39 59
3203.52 73
3203.65 84
3203.78 93
3203.91 99
3204.04 100
3204.17 97
3204.30 89
3204.43 77
3204.56 63
3204.69 48
3204.82 34
3204.95 23
3205.08 16
3205.21 13
3205.34 13
3205.47 14
3205.60 16
3205.73 16
3205.86 14
3205.99 11
3206.12 6
3206.25 1
3206.38 0
3206.51 0
3206.64 0
3206.77 0
3206.90 0
3207.03 2
3207.16 4
3207.29 5
3207.42 4
3207.55 2
3207.68 0
3207.81 0
3207.94 0
3208.07 3
3208.20 8
3208.33 13
3208.46 19
3208.59 22
3208.72 22
3208.85 20
3208.98 15
3209.11 10
3209.24 6
3209.37 5
3209.50 10
3209.63 21
3209.76 39
3209.89 61
3210.02 87
3210.15 113
3210.27 137
3210.40 158
3210.53 174
3210.66 185
3210.79 194
3210.92 199
3211.05 201
3211.18 202
3211.31 202
3211.44 201
3211.57 199
3211.70 196
3211.83 191
3211.96 184
3212.09 175
3212.22 164
3212.35 151
3212.48 140
3212.61 130
3212.74 123
3212.87 121
3213.00 123
3213.13 129
3213.26 139
3213.39 151
3213.52 167
3213.65 185
3213.78 206
3213.91 229
3214.04 255
3214.17 282
3214.30 310
3214.43 336
3214.56 362
3214.69 386
3214.82 407
3214.95 426
3215.08 442
3215.21 453
3215.34 461
3215.47 465
3215.60 466
3215.73 462
3215.86 455
3215.99 446
3216.12 435
3216.25 423
3216.38 411
3216.51 401
3216.64 392
3216.77 386
3216.90 381
3217.03 377
3217.17 373
3217.30 366
3217.43 358
3217.56 347
3217.69 335
3217.82 323
3217.95 312
3218.08 304
3218.21 297
3218.34 293
3218.47 290
3218.60 288
3218.73 285
3218.86 280
3218.99 273
3219.12 263
3219.25 250
3219.38 232
3219.51 212
3219.64 190
3219.77 168
3219.90 149
3220.03 134
3220.16 124
3220.29 119
3220.42 119
3220.55 121
3220.68 123
3220.81 125
3220.94 125
3221.07 122
3221.20 118
3221.33 113
3221.46 108
3221.59 106
3221.72 105
3221.85 107
3221.98 111
3222.11 114
3222.24 116
3222.37 115
3222.50 112
3222.63 106
3222.76 98
3222.89 89
3223.02 78
3223.15 67
3223.28 57
3223.41 49
3223.54 45
3223.67 45
3223.80 51
3223.93 61
3224.06 74
3224.19 89
3224.32 104
3224.45 116
3224.58 124
3224.71 129
3224.84 131
3224.97 132
3225.10 134
3225.23 140
3225.36 150
3225.49 167
3225.63 187
3225.76 210
3225.89 232
3226.02 251
3226.15 263
3226.28 268
3226.41 264
3226.54 254
3226.67 240
3226.80 224
3226.93 211
3227.06 203
3227.19 201
3227.32 205
3227.45 214
3227.58 225
3227.71 235
3227.84 244
3227.97 249
3228.10 251
3228.23 249
3228.36 244
3228.49 239
3228.62 232
3228.75 225
3228.88 218
3229.01 212
3229.14 204
3229.27 196
3229.40 186
3229.53 175
3229.66 164
3229.79 153
3229.92 143
3230.05 134
3230.19 127
3230.32 122
3230.45 119
3230.58 118
3230.71 117
3230.84 117
3230.97 117
3231.10 117
3231.23 116
3231.36 117
3231.49 118
3231.62 121
3231.75 125
3231.88 131
3232.01 136
3232.14 142
3232.27 146
3232.40 149
3232.53 150
3232.66 149
3232.79 147
3232.92 144
3233.05 141
3233.18 138
3233.31 134
3233.44 129
3233.57 124
3233.71 118
3233.84 112
3233.97 107
3234.10 103
3234.23 102
3234.36 104
3234.49 110
3234.62 118
3234.75 128
3234.88 139
3235.01 150
3235.14 160
3235.27 167
3235.40 171
3235.53 172
3235.66 169
3235.79 162
3235.92 152
3236.05 141
3236.18 130
3236.31 121
3236.44 114
3236.57 110
3236.71 107
3236.84 104
3236.97 100
3237.10 94
3237.23 86
3237.36 77
3237.49 69
3237.62 62
3237.75 58
3237.88 55
3238.01 54
3238.14 55
3238.27 59
3238.40 64
3238.53 71
3238.66 79
3238.79 88
3238.92 94
3239.05 97
3239.18 96
3239.32 90
3239.45 80
3239.58 67
3239.71 55
3239.84 43
3239.97 34
3240.10 26
3240.23 21
3240.36 17
3240.49 14
3240.62 12
3240.75 12
3240.88 15
3241.01 20
3241.14 27
3241.27 35
3241.40 42
3241.53 46
3241.66 45
3241.80 39
3241.93 29
3242.06 15
3242.19 0
3242.32 0
3242.45 0
3242.58 0
3242.71 0
3242.84 0
3242.97 0
3243.10 0
3243.23 4
3243.36 13
3243.49 21
3243.62 27
3243.75 33
3243.88 39
3244.02 45
3244.15 52
3244.28 57
3244.41 61
3244.54 62
3244.67 60
3244.80 57
3244.93 54
3245.06 54
3245.19 60
3245.32 71
3245.45 87
3245.58 105
3245.71 123
3245.84 139
3245.97 150
3246.11 157
3246.24 160
3246.37 162
3246.50 165
3246.63 170
3246.76 180
3246.89 193
3247.02 209
3247.15 227
3247.28 246
3247.41 265
3247.54 283
3247.67 300
3247.80 317
3247.93 333
3248.07 348
3248.20 364
3248.33 379
3248.46 394
3248.59 411
3248.72 430
3248.85 453
3248.98 480
3249.11 512
3249.24 549
3249.37 590
3249.50 633
3249.63 678
3249.76 725
3249.90 774
3250.03 826
3250.16 882
3250.29 942
3250.42 1008
3250.55 1079
3250.68 1154
3250.81 1232
3250.94 1310
3251.07 1387
3251.20 1460
3251.33 1526
3251.46 1584
3251.60 1633
3251.73 1671
3251.86 1699
3251.99 1717
3252.12 1729
3252.25 1735
3252.38 1738
3252.51 1739
3252.64 1738
3252.77 1738
3252.90 1738
3253.03 1740
3253.16 1744
3253.30 1750
3253.43 1759
3253.56 1767
3253.69 1775
3253.82 1779
3253.95 1778
3254.08 1771
3254.21 1757
3254.34 1736
3254.47 1711
3254.60 1683
3254.73 1652
3254.87 1622
3255.00 1593
3255.13 1567
3255.26 1543
3255.39 1523
3255.52 1505
3255.65 1489
3255.78 1474
3255.91 1458
3256.04 1441
3256.17 1420
3256.30 1395
3256.44 1365
3256.57 1331
3256.70 1293
3256.83 1253
3256.96 1215
3257.09 1180
3257.22 1150
3257.35 1125
3257.48 1106
3257.61 1090
3257.74 1074
3257.88 1057
3258.01 1037
3258.14 1013
3258.27 987
3258.40 959
3258.53 931
3258.66 905
3258.79 881
3258.92 857
3259.05 833
3259.18 808
3259.32 782
3259.45 755
3259.58 727
3259.71 702
3259.84 681
3259.97 666
3260.10 657
3260.23 655
3260.36 659
3260.49 667
3260.62 678
3260.76 690
3260.89 701
3261.02 709
3261.15 715
3261.28 718
3261.41 718
3261.54 717
3261.67 715
3261.80 714
3261.93 714
3262.06 716
3262.20 721
3262.33 728
3262.46 737
3262.59 750
3262.72 765
3262.85 784
3262.98 805
3263.11 828
3263.24 852
3263.37 874
3263.51 894
3263.64 910
3263.77 923
3263.90 933
3264.03 942
3264.16 953
3264.29 969
3264.42 989
3264.55 1015
3264.68 1049
3264.82 1090
3264.95 1139
3265.08 1196
3265.21 1261
3265.34 1333
3265.47 1412
3265.60 1495
3265.73 1580
3265.86 1664
3266.00 1749
3266.13 1834
3266.26 1923
3266.39 2017
3266.52 2121
3266.65 2238
3266.78 2370
3266.91 2519
3267.04 2684
3267.17 2865
3267.31 3059
3267.44 3262
3267.57 3471
3267.70 3683
3267.83 3894
3267.96 4105
3268.09 4314
3268.22 4524
3268.35 4738
3268.49 4957
3268.62 5181
3268.75 5413
3268.88 5649
3269.01 5890
3269.14 6132
3269.27 6374
3269.40 6610
3269.53 6837
3269.67 7051
3269.80 7246
3269.93 7419
3270.06 7567
3270.19 7690
3270.32 7789
3270.45 7865
3270.58 7920
3270.72 7957
3270.85 7978
3270.98 7983
3271.11 7974
3271.24 7954
3271.37 7924
3271.50 7886
3271.63 7841
3271.76 7788
3271.90 7725
3272.03 7649
3272.16 7556
3272.29 7444
3272.42 7317
3272.55 7177
3272.68 7032
3272.81 6887
3272.94 6747
3273.08 6615
3273.21 6489
3273.34 6365
3273.47 6237
3273.60 6100
3273.73 5952
3273.86 5790
3273.99 5617
3274.13 5435
3274.26 5246
3274.39 5053
3274.52 4859
3274.65 4666
3274.78 4478
3274.91 4297
3275.04 4124
3275.18 3963
3275.31 3813
3275.44 3675
3275.57 3545
3275.70 3422
3275.83 3302
3275.96 3183
3276.09 3064
3276.23 2944
3276.36 2825
3276.49 2708
3276.62 2595
3276.75 2488
3276.88 2389
3277.01 2296
3277.14 2210
3277.28 2128
3277.41 2051
3277.54 1975
3277.67 1902
3277.80 1830
3277.93 1760
3278.06 1692
3278.19 1627
3278.33 1566
3278.46 1509
3278.59 1456
3278.72 1409
3278.85 1365
3278.98 1326
3279.11 1290
3279.25 1257
3279.38 1227
3279.51 1200
3279.64 1174
3279.77 1150
3279.90 1126
3280.03 1101
3280.16 1073
3280.30 1043
3280.43 1009
3280.56 971
3280.69 930
3280.82 887
3280.95 843
3281.08 799
3281.22 757
3281.35 718
3281.48 683
3281.61 654
3281.74 633
3281.87 619
3282.00 613
3282.13 614
3282.27 619
3282.40 624
3282.53 626
3282.66 621
3282.79 608
3282.92 586
3283.05 557
3283.19 526
3283.32 496
3283.45 472
3283.58 455
3283.71 445
3283.84 442
3283.97 440
3284.11 437
3284.24 431
3284.37 420
3284.50 404
3284.63 386
3284.76 367
3284.89 349
3285.03 332
3285.16 318
3285.29 307
3285.42 298
3285.55 293
3285.68 291
3285.81 290
3285.95 291
3286.08 289
3286.21 284
3286.34 273
3286.47 255
3286.60 232
3286.73 206
3286.87 179
3287.00 157
3287.13 140
3287.26 131
3287.39 130
3287.52 136
3287.66 146
3287.79 159
3287.92 171
3288.05 180
3288.18 185
3288.31 184
3288.44 177
3288.58 166
3288.71 152
3288.84 140
3288.97 129
3289.10 123
3289.23 122
3289.36 124
3289.50 129
3289.63 135
3289.76 140
3289.89 144
3290.02 148
3290.15 151
3290.29 154
3290.42 155
3290.55 154
3290.68 150
3290.81 143
3290.94 132
3291.07 121
3291.21 111
3291.34 106
3291.47 107
3291.60 114
3291.73 125
3291.86 138
3292.00 151
3292.13 161
3292.26 168
3292.39 172
3292.52 176
3292.65 180
3292.79 186
3292.92 193
3293.05 200
3293.18 205
3293.31 207
3293.44 204
3293.57 195
3293.71 182
3293.84 164
3293.97 145
3294.10 125
3294.23 107
3294.36 92
3294.50 80
3294.63 71
3294.76 66
3294.89 62
3295.02 59
3295.15 56
3295.29 52
3295.42 47
3295.55 40
3295.68 34
3295.81 27
3295.94 21
3296.08 15
3296.21 9
3296.34 3
3296.47 0
3296.60 0
3296.73 0
3296.87 0
3297.00 0
3297.13 0
3297.26 5
3297.39 8
3297.52 9
3297.66 7
3297.79 3
3297.92 0
3298.05 0
3298.18 0
3298.31 3
3298.45 11
3298.58 24
3298.71 40
3298.84 60
3298.97 84
3299.10 111
3299.24 141
3299.37 174
3299.50 209
3299.63 244
3299.76 280
3299.89 314
3300.03 346
3300.16 375
3300.29 399
3300.42 418
3300.55 432
3300.69 441
3300.82 446
3300.95 448
3301.08 449
3301.21 450
3301.34 451
3301.48 453
3301.61 456
3301.74 457
3301.87 457
3302.00 457
3302.13 456
3302.27 455
3302.40 453
3302.53 452
3302.66 453
3302.79 454
3302.93 455
3303.06 457
3303.19 458
3303.32 457
3303.45 453
3303.58 445
3303.72 432
3303.85 415
3303.98 395
3304.11 374
3304.24 356
3304.38 342
3304.51 333
3304.64 331
3304.77 335
3304.90 344
3305.03 357
3305.17 372
3305.30 386
3305.43 399
3305.56 407
3305.69 411
3305.83 409
3305.96 401
3306.09 390
3306.22 374
3306.35 358
3306.48 341
3306.62 326
3306.75 314
3306.88 307
3307.01 303
3307.14 301
3307.28 300
3307.41 298
3307.54 293
3307.67 285
3307.80 274
3307.94 263
3308.07 251
3308.20 240
3308.33 230
3308.46 220
3308.59 209
3308.73 198
3308.86 186
3308.99 174
3309.12 161
3309.25 151
3309.39 142
3309.52 137
3309.65 133
3309.78 131
3309.91 130
3310.05 129
3310.18 127
3310.31 123
3310.44 119
3310.57 116
3310.71 116
3310.84 120
3310.97 128
3311.10 141
3311.23 156
3311.37 174
3311.50 192
3311.63 208
3311.76 221
3311.89 231
3312.03 237
3312.16 240
3312.29 240
3312.42 238
3312.55 236
3312.69 234
3312.82 235
3312.95 236
3313.08 240
3313.21 244
3313.35 249
3313.48 255
3313.61 260
3313.74 265
3313.87 270
3314.01 275
3314.14 280
3314.27 285
3314.40 289
3314.53 290
3314.67 290
3314.80 286
3314.93 279
3315.06 268
3315.19 254
3315.33 239
3315.46 226
3315.59 216
3315.72 212
3315.85 212
3315.99 215
3316.12 220
3316.25 224
3316.38 224
3316.51 219
3316.65 209
3316.78 197
3316.91 183
3317.04 170
3317.17 158
3317.31 148
3317.44 141
3317.57 137
3317.70 137
3317.83 139
3317.97 143
3318.10 149
3318.23 155
3318.36 161
3318.50 164
3318.63 166
3318.76 165
3318.89 162
3319.02 157
3319.16 152
3319.29 146
3319.42 141
3319.55 138
3319.68 137
3319.82 138
3319.95 142
3320.08 148
3320.21 154
3320.35 159
3320.48 160
3320.61 157
3320.74 148
3320.87 134
3321.01 115
3321.14 94
3321.27 70
3321.40 46
3321.53 23
3321.67 3
3321.80 0
3321.93 0
3322.06 0
3322.20 0
3322.33 0
3322.46 0
3322.59 0
3322.72 5
3322.86 12
3322.99 18
3323.12 21
3323.25 23
3323.38 24
3323.52 23
3323.65 22
3323.78 20
3323.91 19
3324.05 19
3324.18 21
3324.31 28
3324.44 39
3324.57 54
3324.71 71
3324.84 90
3324.97 108
3325.10 124
3325.24 139
3325.37 153
3325.50 167
3325.63 181
3325.77 195
3325.90 209
3326.03 221
3326.16 230
3326.29 235
3326.43 238
3326.56 239
3326.69 240
3326.82 243
3326.96 248
3327.09 256
3327.22 265
3327.35 276
3327.48 287
3327.62 298
3327.75 309
3327.88 320
3328.01 333
3328.15 345
3328.28 359
3328.41 373
3328.54 388
3328.68 401
3328.81 413
3328.94 422
3329.07 428
3329.20 429
3329.34 427
3329.47 421
3329.60 415
3329.73 410
3329.87 407
3330.00 407
3330.13 409
3330.26 412
3330.40 415
3330.53 416
3330.66 414
3330.79 409
3330.92 402
3331.06 393
3331.19 383
3331.32 373
3331.45 364
3331.59 357
3331.72 352
3331.85 350
3331.98 350
3332.12 353
3332.25 360
3332.38 370
3332.51 382
3332.65 395
3332.78 408
3332.91 418
3333.04 425
3333.18 426
3333.31 420
3333.44 407
3333.57 388
3333.70 364
3333.84 339
3333.97 314
3334.10 294
3334.23 279
3334.37 273
3334.50 274
3334.63 283
3334.76 297
3334.90 315
3335.03 332
3335.16 348
3335.29 362
3335.43 371
3335.56 377
3335.69 378
3335.82 376
3335.96 371
3336.09 364
3336.22 355
3336.35 345
3336.49 334
3336.62 323
3336.75 312
3336.88 300
3337.02 288
3337.15 275
3337.28 261
3337.41 247
3337.55 233
3337.68 220
3337.81 208
3337.94 198
3338.08 190
3338.21 183
3338.34 175
3338.47 166
3338.61 154
3338.74 140
3338.87 125
3339.00 111
3339.14 98
3339.27 91
3339.40 88
3339.53 92
3339.67 100
3339.80 111
3339.93 122
3340.06 131
3340.20 137
3340.33 138
3340.46 135
3340.59 127
3340.73 118
3340.86 107
3340.99 97
3341.12 89
3341.26 83
3341.39 81
3341.52 81
3341.65 85
3341.79 90
3341.92 95
3342.05 100
3342.18 104
3342.32 106
3342.45 106
3342.58 104
3342.71 102
3342.85 99
3342.98 96
3343.11 93
3343.24 89
3343.38 84
3343.51 78
3343.64 71
3343.78 64
3343.91 57
3344.04 50
3344.17 46
3344.31 44
3344.44 44
3344.57 45
3344.70 47
3344.84 48
3344.97 48
3345.10 46
3345.23 41
3345.37 34
3345.50 24
3345.63 14
3345.76 4
3345.90 0
3346.03 0
3346.16 0
3346.30 0
3346.43 0
3346.56 0
3346.69 0
3346.83 0
3346.96 0
3347.09 4
3347.22 17
3347.36 34
3347.49 55
3347.62 77
3347.75 98
3347.89 115
3348.02 127
3348.15 133
3348.29 132
3348.42 126
3348.55 116
3348.68 104
3348.82 91
3348.95 81
3349.08 73
3349.21 70
3349.35 72
3349.48 78
3349.61 87
3349.75 97
3349.88 109
3350.01 119
3350.14 126
3350.28 129
3350.41 127
3350.54 119
3350.67 107
3350.81 92
3350.94 76
3351.07 61
3351.21 50
3351.34 43
3351.47 40
3351.60 39
3351.74 41
3351.87 43
3352.00 46
3352.13 48
3352.27 48
3352.40 48
3352.53 47
3352.67 44
3352.80 40
3352.93 36
3353.06 32
3353.20 31
3353.33 33
3353.46 39
3353.60 49
3353.73 61
3353.86 74
3353.99 86
3354.13 93
3354.26 97
3354.39 96
3354.52 93
3354.66 89
3354.79 85
3354.92 83
3355.06 82
3355.19 85
3355.32 88
3355.45 94
3355.59 99
3355.72 104
3355.85 107
3355.99 108
3356.12 106
3356.25 99
3356.38 90
3356.52 77
3356.65 64
3356.78 51
3356.92 41
3357.05 35
3357.18 33
3357.31 35
3357.45 40
3357.58 46
3357.71 51
3357.85 54
3357.98 55
3358.11 52
3358.24 48
3358.38 42
3358.51 35
3358.64 27
3358.78 19
3358.91 11
3359.04 3
3359.18 0
3359.31 0
3359.44 0
3359.57 0
3359.71 4
3359.84 11
3359.97 18
3360.11 21
3360.24 22
3360.37 19
3360.50 14
3360.64 10
3360.77 6
3360.90 6
3361.04 10
3361.17 17
3361.30 26
3361.43 36
3361.57 45
3361.70 52
3361.83 56
3361.97 56
3362.10 53
3362.23 48
3362.37 44
3362.50 40
3362.63 40
3362.76 41
3362.90 44
3363.03 48
3363.16 51
3363.30 51
3363.43 50
3363.56 45
3363.70 38
3363.83 31
3363.96 22
3364.09 14
3364.23 7
3364.36 2
3364.49 0
3364.63 0
3364.76 0
3364.89 3
3365.03 9
3365.16 15
3365.29 22
3365.42 29
3365.56 34
3365.69 38
3365.82 40
3365.96 39
3366.09 35
3366.22 29
3366.36 21
3366.49 12
3366.62 4
3366.76 0
3366.89 0
3367.02 0
3367.15 0
3367.29 0
3367.42 0
3367.55 0
3367.69 0
3367.82 0
3367.95 17
3368.09 43
3368.22 75
3368.35 109
3368.49 142
3368.62 172
3368.75 195
3368.88 212
3369.02 222
3369.15 227
3369.28 230
3369.42 230
3369.55 229
3369.68 227
3369.82 225
3369.95 222
3370.08 219
3370.22 215
3370.35 213
3370.48 212
3370.62 212
3370.75 214
3370.88 217
3371.01 221
3371.15 227
3371.28 234
3371.41 243
3371.55 255
3371.68 269
3371.81 285
3371.95 303
3372.08 322
3372.21 342
3372.35 361
3372.48 379
3372.61 395
3372.75 409
3372.88 420
3373.01 429
3373.15 436
3373.28 442
3373.41 446
3373.54 450
3373.68 452
3373.81 452
3373.94 448
3374.08 442
3374.21 433
3374.34 423
3374.48 414
3374.61 408
3374.74 405
3374.88 405
3375.01 407
3375.14 409
3375.28 409
3375.41 404
3375.54 393
3375.68 377
3375.81 357
3375.94 336
3376.08 315
3376.21 298
3376.34 286
3376.48 280
3376.61 279
3376.74 281
3376.88 284
3377.01 286
3377.14 285
3377.28 280
3377.41 271
3377.54 260
3377.68 248
3377.81 235
3377.94 222
3378.07 209
3378.21 195
3378.34 179
3378.47 161
3378.61 142
3378.74 123
3378.87 106
3379.01 91
3379.14 78
3379.27 69
3379.41 61
3379.54 54
3379.67 47
3379.81 40
3379.94 34
3380.07 29
3380.21 26
3380.34 25
3380.47 26
3380.61 27
3380.74 28
3380.87 29
3381.01 30
3381.14 31
3381.27 33
3381.41 36
3381.54 41
3381.67 46
3381.81 52
3381.94 59
3382.07 67
3382.21 76
3382.34 87
3382.47 99
3382.61 111
3382.74 123
3382.87 134
3383.01 142
3383.14 149
3383.27 154
3383.41 157
3383.54 160
3383.68 162
3383.81 165
3383.94 167
3384.08 169
3384.21 168
3384.34 165
3384.48 159
3384.61 149
3384.74 138
3384.88 126
3385.01 117
3385.14 110
3385.28 106
3385.41 106
3385.54 107
3385.68 108
3385.81 108
3385.94 106
3386.08 102
3386.21 96
3386.34 90
3386.48 83
3386.61 77
3386.74 72
3386.88 66
3387.01 60
3387.14 54
3387.28 47
3387.41 40
3387.54 34
3387.68 30
3387.81 29
3387.95 31
3388.08 36
3388.21 43
3388.35 52
3388.48 60
3388.61 67
3388.75 73
3388.88 78
3389.01 82
3389.15 84
3389.28 84
3389.41 83
3389.55 79
3389.68 72
3389.81 64
3389.95 54
3390.08 47
3390.21 42
3390.35 42
3390.48 47
3390.62 56
3390.75 69
3390.88 83
3391.02 95
3391.15 106
3391.28 112
3391.42 115
3391.55 116
3391.68 114
3391.82 110
3391.95 107
3392.08 103
3392.22 99
3392.35 93
3392.48 88
3392.62 82
3392.75 77
3392.89 74
3393.02 73
3393.15 74
3393.29 75
3393.42 76
3393.55 76
3393.69 73
3393.82 68
3393.95 63
3394.09 56
3394.22 50
3394.36 44
3394.49 39
3394.62 36
3394.76 35
3394.89 38
3395.02 45
3395.16 56
3395.29 70
3395.42 85
3395.56 101
3395.69 113
3395.82 123
3395.96 127
3396.09 128
3396.23 125
3396.36 120
3396.49 112
3396.63 105
3396.76 96
3396.89 88
3397.03 80
3397.16 72
3397.30 63
3397.43 55
3397.56 48
3397.70 43
3397.83 40
3397.96 40
3398.10 43
3398.23 49
3398.36 57
3398.50 67
3398.63 79
3398.77 91
3398.90 103
3399.03 114
3399.17 123
3399.30 128
3399.43 129
3399.57 125
3399.70 118
3399.84 107
3399.97 93
3400.10 77
3400.24 60
3400.37 43
3400.50 26
3400.64 10
3400.77 0
3400.90 0
3401.04 0
3401.17 0
3401.31 0
3401.44 0
3401.57 0
3401.71 0
3401.84 1
3401.97 9
3402.11 18
3402.24 27
3402.38 36
3402.51 47
3402.64 59
3402.78 73
3402.91 87
3403.04 103
3403.18 118
3403.31 131
3403.45 142
3403.58 149
3403.71 151
3403.85 148
3403.98 141
3404.12 130
3404.25 116
3404.38 104
3404.52 93
3404.65 87
3404.78 87
3404.92 92
3405.05 102
3405.19 115
3405.32 131
3405.45 149
3405.59 168
3405.72 187
3405.85 208
3405.99 230
3406.12 252
3406.26 273
3406.39 290
3406.52 302
3406.66 308
3406.79 309
3406.93 304
3407.06 297
3407.19 290
3407.33 284
3407.46 281
3407.59 283
3407.73 287
3407.86 294
3408.00 302
3408.13 309
3408.26 313
3408.40 313
3408.53 308
3408.67 300
3408.80 290
3408.93 279
3409.07 270
3409.20 263
3409.34 260
3409.47 260
3409.60 263
3409.74 267
3409.87 271
3410.00 271
3410.14 267
3410.27 258
3410.41 245
3410.54 228
3410.67 210
3410.81 190
3410.94 172
3411.08 155
3411.21 139
3411.34 125
3411.48 113
3411.61 101
3411.75 90
3411.88 80
3412.01 69
3412.15 59
3412.28 49
3412.42 38
3412.55 28
3412.68 19
3412.82 11
3412.95 5
3413.09 1
3413.22 0
3413.35 0
3413.49 0
3413.62 0
3413.76 0
3413.89 0
3414.02 0
3414.16 0
3414.29 0
3414.43 0
3414.56 0
3414.69 0
3414.83 0
3414.96 0
3415.10 0
3415.23 0
3415.36 3
3415.50 8
3415.63 13
3415.77 20
3415.90 27
3416.03 33
3416.17 37
3416.30 38
3416.44 38
3416.57 38
3416.70 37
3416.84 38
3416.97 41
3417.11 46
3417.24 52
3417.37 57
3417.51 61
3417.64 64
3417.78 64
3417.91 64
3418.04 63
3418.18 64
3418.31 66
3418.45 70
3418.58 77
3418.71 85
3418.85 94
3418.98 106
3419.12 117
3419.25 128
3419.39 138
3419.52 147
3419.65 153
3419.79 157
3419.92 158
3420.06 160
3420.19 162
3420.32 167
3420.46 175
3420.59 186
3420.73 199
3420.86 212
3420.99 222
3421.13 227
3421.26 226
3421.40 219
3421.53 206
3421.67 191
3421.80 175
3421.93 162
3422.07 153
3422.20 151
3422.34 155
3422.47 163
3422.60 174
3422.74 185
3422.87 194
3423.01 198
3423.14 198
3423.28 193
3423.41 186
3423.54 178
3423.68 170
3423.81 165
3423.95 163
3424.08 163
3424.21 163
3424.35 163
3424.48 161
3424.62 154
3424.75 144
3424.89 130
3425.02 114
3425.15 99
3425.29 87
3425.42 79
3425.56 76
3425.69 77
3425.82 81
3425.96 87
3426.09 92
3426.23 96
3426.36 98
3426.50 99
3426.63 99
3426.76 98
3426.90 96
3427.03 93
3427.17 88
3427.30 79
3427.44 69
3427.57 57
3427.70 46
3427.84 38
3427.97 34
3428.11 35
3428.24 41
3428.38 53
3428.51 68
3428.64 84
3428.78 100
3428.91 115
3429.05 130
3429.18 144
3429.32 160
3429.45 177
3429.58 195
3429.72 214
3429.85 230
3429.99 244
3430.12 255
3430.26 263
3430.39 268
3430.52 272
3430.66 276
3430.79 282
3430.93 290
3431.06 302
3431.20 318
3431.33 337
3431.46 359
3431.60 384
3431.73 409
3431.87 435
3432.00 462
3432.14 491
3432.27 520
3432.40 551
3432.54 582
3432.67 612
3432.81 640
3432.94 664
3433.08 686
3433.21 708
3433.35 731
3433.48 757
3433.61 787
3433.75 821
3433.88 858
3434.02 895
3434.15 931
3434.29 965
3434.42 998
3434.55 1029
3434.69 1060
3434.82 1088
3434.96 1114
3435.09 1134
3435.23 1149
3435.36 1157
3435.50 1159
3435.63 1158
3435.76 1155
3435.90 1151
3436.03 1145
3436.17 1136
3436.30 1123
3436.44 1103
3436.57 1076
3436.71 1044
3436.84 1008
3436.97 971
3437.11 935
3437.24 901
3437.38 869
3437.51 837
3437.65 804
3437.78 769
3437.92 732
3438.05 694
3438.18 658
3438.32 627
3438.45 602
3438.59 585
3438.72 577
3438.86 576
3438.99 579
3439.13 584
3439.26 588
3439.39 587
3439.53 581
3439.66 569
3439.80 551
3439.93 529
3440.07 505
3440.20 478
3440.34 451
3440.47 424
3440.61 397
3440.74 371
3440.87 346
3441.01 323
3441.14 303
3441.28 285
3441.41 269
3441.55 256
3441.68 244
3441.82 231
3441.95 216
3442.09 200
3442.22 181
3442.35 162
3442.49 145
3442.62 130
3442.76 120
3442.89 115
3443.03 116
3443.16 119
3443.30 125
3443.43 131
3443.57 135
3443.70 137
3443.83 137
3443.97 135
3444.10 130
3444.24 123
3444.37 115
3444.51 107
3444.64 97
3444.78 86
3444.91 75
3445.05 63
3445.18 52
3445.31 40
3445.45 27
3445.58 15
3445.72 4
3445.85 0
3445.99 0
3446.12 0
3446.26 0
3446.39 0
3446.53 0
3446.66 1
3446.80 13
3446.93 24
3447.06 31
3447.20 32
3447.33 27
3447.47 16
3447.60 3
3447.74 0
3447.87 0
3448.01 0
3448.14 0
3448.28 0
3448.41 0
3448.55 0
3448.68 6
3448.82 20
3448.95 33
3449.08 47
3449.22 60
3449.35 72
3449.49 84
3449.62 94
3449.76 104
3449.89 112
3450.03 120
3450.16 126
3450.30 131
3450.43 134
3450.57 133
3450.70 127
3450.84 116
3450.97 101
3451.11 83
3451.24 65
3451.37 48
3451.51 33
3451.64 20
3451.78 9
3451.91 0
3452.05 0
3452.18 0
3452.32 0
3452.45 0
3452.59 0
3452.72 0
3452.86 0
3452.99 2
3453.13 15
3453.26 26
3453.40 35
3453.53 40
3453.67 43
3453.80 45
3453.93 47
3454.07 51
3454.20 56
3454.34 64
3454.47 71
3454.61 78
3454.74 82
3454.88 83
3455.01 82
3455.15 81
3455.28 82
3455.42 86
3455.55 94
3455.69 104
3455.82 116
3455.96 127
3456.09 138
3456.23 146
3456.36 153
3456.50 158
3456.63 161
3456.77 164
3456.90 166
3457.04 166
3457.17 164
3457.31 161
3457.44 156
3457.57 152
3457.71 147
3457.84 143
3457.98 140
3458.11 138
3458.25 136
3458.38 135
3458.52 133
3458.65 130
3458.79 125
3458.92 119
3459.06 111
3459.19 103
3459.33 95
3459.46 88
3459.60 83
3459.73 78
3459.87 75
3460.00 72
3460.14 70
3460.27 69
3460.41 70
3460.54 70
3460.68 71
3460.81 72
3460.95 73
3461.08 74
3461.22 77
3461.35 82
3461.49 91
3461.62 103
3461.76 117
3461.89 132
3462.03 144
3462.16 152
3462.30 155
3462.43 153
3462.57 147
3462.70 139
3462.84 130
3462.97 123
3463.11 118
3463.24 114
3463.38 112
3463.51 111
3463.65 109
3463.78 106
3463.92 101
3464.05 96
3464.19 91
3464.32 86
3464.46 82
3464.59 80
3464.73 78
3464.86 77
3465.00 76
3465.13 73
3465.27 70
3465.40 66
3465.54 64
3465.67 65
3465.81 70
3465.94 79
3466.08 91
3466.21 105
3466.35 121
3466.48 137
3466.62 153
3466.75 169
3466.89 186
3467.02 203
3467.16 222
3467.29 239
3467.43 255
3467.56 265
3467.70 271
3467.83 269
3467.97 261
3468.10 248
3468.24 232
3468.37 216
3468.51 201
3468.64 187
3468.78 174
3468.91 163
3469.05 153
3469.18 144
3469.32 137
3469.45 133
3469.59 132
3469.72 136
3469.86 143
3469.99 155
3470.13 167
3470.26 179
3470.40 188
3470.53 195
3470.67 197
3470.80 196
3470.94 193
3471.07 189
3471.21 185
3471.34 181
3471.48 178
3471.61 175
3471.75 172
3471.88 168
3472.02 166
3472.15 163
3472.29 161
3472.42 159
3472.56 158
3472.69 156
3472.83 154
3472.96 152
3473.10 151
3473.23 152
3473.37 155
3473.50 161
3473.64 171
3473.77 184
3473.91 202
3474.05 222
3474.18 243
3474.32 265
3474.45 286
3474.59 306
3474.72 326
3474.86 344
3474.99 364
3475.13 384
3475.26 405
3475.40 426
3475.53 447
3475.67 466
3475.80 481
3475.94 491
3476.07 496
3476.21 494
3476.34 487
3476.48 476
3476.61 464
3476.75 453
3476.88 447
3477.02 448
3477.15 456
3477.29 470
3477.43 489
3477.56 508
3477.70 525
3477.83 537
3477.97 544
3478.10 545
3478.24 544
3478.37 540
3478.51 535
3478.64 529
3478.78 523
3478.91 515
3479.05 505
3479.18 494
3479.32 481
3479.45 468
3479.59 454
3479.72 440
3479.86 427
3479.99 412
3480.13 398
3480.27 382
3480.40 367
3480.54 351
3480.67 336
3480.81 322
3480.94 309
3481.08 296
3481.21 284
3481.35 272
3481.48 259
3481.62 244
3481.75 227
3481.89 209
3482.02 190
3482.16 171
3482.30 155
3482.43 142
3482.57 134
3482.70 132
3482.84 134
3482.97 139
3483.11 146
3483.24 154
3483.38 161
3483.51 165
3483.65 167
3483.78 166
3483.92 161
3484.05 153
3484.19 142
3484.33 127
3484.46 109
3484.60 89
3484.73 68
3484.87 47
3485.00 30
3485.14 17
3485.27 10
3485.41 9
3485.54 15
3485.68 25
3485.81 38
3485.95 51
3486.09 61
3486.22 67
3486.36 68
3486.49 64
3486.63 56
3486.76 44
3486.90 30
3487.03 15
3487.17 0
3487.30 0
3487.44 0
3487.57 0
3487.71 0
3487.85 0
3487.98 0
3488.12 0
3488.25 3
3488.39 9
3488.52 14
3488.66 21
3488.79 30
3488.93 44
3489.06 62
3489.20 83
3489.34 105
3489.47 124
3489.61 137
3489.74 141
3489.88 138
3490.01 130
3490.15 120
3490.28 112
3490.42 108
3490.55 109
3490.69 116
3490.83 124
3490.96 131
3491.10 136
3491.23 136
3491.37 134
3491.50 130
3491.64 128
3491.77 130
3491.91 139
3492.05 152
3492.18 170
3492.32 190
3492.45 209
3492.59 227
3492.72 242
3492.86 252
3492.99 258
3493.13 260
3493.27 260
3493.40 256
3493.54 252
3493.67 248
3493.81 246
3493.94 246
3494.08 248
3494.21 252
3494.35 258
3494.48 262
3494.62 265
3494.76 266
3494.89 265
3495.03 262
3495.16 259
3495.30 257
3495.43 257
3495.57 259
3495.71 266
3495.84 274
3495.98 285
3496.11 294
3496.25 301
3496.38 303
3496.52 301
3496.65 293
3496.79 283
3496.93 271
3497.06 259
3497.20 249
3497.33 240
3497.47 233
3497.60 226
3497.74 219
3497.87 211
3498.01 201
3498.15 189
3498.28 175
3498.42 158
3498.55 139
3498.69 119
3498.82 99
3498.96 82
3499.10 69
3499.23 63
3499.37 63
3499.50 68
3499.64 76
3499.77 85
3499.91 92
3500.05 97
3500.18 100
3500.32 101
3500.45 102
3500.59 104
3500.72 107
3500.86 111
3500.99 117
3501.13 124
3501.27 130
3501.40 136
3501.54 142
3501.67 147
3501.81 152
3501.94 158
3502.08 164
3502.22 173
3502.35 184
3502.49 195
3502.62 204
3502.76 211
3502.89 214
3503.03 211
3503.17 205
3503.30 197
3503.44 189
3503.57 184
3503.71 183
3503.84 186
3503.98 193
3504.12 202
3504.25 210
3504.39 217
3504.52 221
3504.66 222
3504.80 222
3504.93 221
3505.07 220
3505.20 221
3505.34 224
3505.47 227
3505.61 230
3505.75 233
3505.88 235
3506.02 236
3506.15 236
3506.29 236
3506.42 236
3506.56 235
3506.70 234
3506.83 233
3506.97 230
3507.10 226
3507.24 223
3507.38 220
3507.51 218
3507.65 218
3507.78 218
3507.92 216
3508.05 211
3508.19 200
3508.33 184
3508.46 163
3508.60 140
3508.73 118
3508.87 100
3509.01 89
3509.14 86
3509.28 92
3509.41 105
3509.55 121
3509.68 139
3509.82 154
3509.96 166
3510.09 174
3510.23 178
3510.36 179
3510.50 178
3510.64 177
3510.77 175
3510.91 173
3511.04 170
3511.18 166
3511.31 162
3511.45 159
3511.59 157
3511.72 160
3511.86 167
3511.99 180
3512.13 196
3512.27 214
3512.40 230
3512.54 243
3512.67 250
3512.81 250
3512.95 243
3513.08 230
3513.22 214
3513.35 196
3513.49 179
3513.63 165
3513.76 156
3513.90 153
3514.03 157
3514.17 168
3514.30 186
3514.44 210
3514.58 237
3514.71 264
3514.85 288
3514.98 307
3515.12 321
3515.26 331
3515.39 340
3515.53 349
3515.66 362
3515.80 381
3515.94 406
3516.07 437
3516.21 471
3516.34 509
3516.48 548
3516.62 589
3516.75 632
3516.89 676
3517.02 722
3517.16 767
3517.30 809
3517.43 848
3517.57 883
3517.70 913
3517.84 941
3517.98 968
3518.11 995
3518.25 1025
3518.38 1056
3518.52 1087
3518.66 1116
3518.79 1143
3518.93 1166
3519.06 1185
3519.20 1200
3519.34 1211
3519.47 1220
3519.61 1225
3519.74 1227
3519.88 1226
3520.02 1223
3520.15 1216
3520.29 1206
3520.43 1194
3520.56 1181
3520.70 1168
3520.83 1156
3520.97 1146
3521.11 1138
3521.24 1131
3521.38 1122
3521.51 1109
3521.65 1089
3521.79 1062
3521.92 1028
3522.06 990
3522.19 951
3522.33 915
3522.47 885
3522.60 863
3522.74 850
3522.87 846
3523.01 851
3523.15 862
3523.28 879
3523.42 899
3523.56 921
3523.69 943
3523.83 964
3523.96 983
3524.10 997
3524.24 1006
3524.37 1010
3524.51 1011
3524.64 1011
3524.78 1012
3524.92 1016
3525.05 1024
3525.19 1036
3525.33 1050
3525.46 1064
3525.60 1077
3525.73 1086
3525.87 1093
3526.01 1097
3526.14 1099
3526.28 1102
3526.41 1105
3526.55 1108
3526.69 1111
3526.82 1112
3526.96 1110
3527.10 1106
3527.23 1098
3527.37 1087
3527.50 1074
3527.64 1058
3527.78 1039
3527.91 1018
3528.05 996
3528.19 972
3528.32 947
3528.46 923
3528.59 900
3528.73 879
3528.87 860
3529.00 843
3529.14 829
3529.27 818
3529.41 808
3529.55 800
3529.68 794
3529.82 788
3529.96 781
3530.09 773
3530.23 763
3530.36 750
3530.50 733
3530.64 712
3530.77 688
3530.91 661
3531.05 633
3531.18 605
3531.32 577
3531.45 552
3531.59 530
3531.73 512
3531.86 500
3532.00 494
3532.14 493
3532.27 498
3532.41 506
3532.55 516
3532.68 524
3532.82 530
3532.95 533
3533.09 532
3533.23 528
3533.36 521
3533.50 512
3533.64 502
3533.77 489
3533.91 476
3534.04 463
3534.18 451
3534.32 442
3534.45 436
3534.59 434
3534.73 435
3534.86 437
3535.00 438
3535.14 437
3535.27 432
3535.41 423
3535.54 409
3535.68 392
3535.82 372
3535.95 351
3536.09 331
3536.23 311
3536.36 294
3536.50 278
3536.64 264
3536.77 251
3536.91 239
3537.04 228
3537.18 219
3537.32 212
3537.45 206
3537.59 203
3537.73 201
3537.86 200
3538.00 199
3538.14 199
3538.27 200
3538.41 202
3538.54 205
3538.68 209
3538.82 213
3538.95 215
3539.09 214
3539.23 210
3539.36 204
3539.50 196
3539.64 188
3539.77 181
3539.91 177
3540.05 174
3540.18 172
3540.32 170
3540.45 167
3540.59 163
3540.73 159
3540.86 155
3541.00 153
3541.14 154
3541.27 159
3541.41 167
3541.55 178
3541.68 189
3541.82 201
3541.96 212
3542.09 221
3542.23 226
3542.37 228
3542.50 226
3542.64 221
3542.77 214
3542.91 207
3543.05 200
3543.18 195
3543.32 191
3543.46 189
3543.59 190
3543.73 191
3543.87 195
3544.00 201
3544.14 209
3544.28 220
3544.41 231
3544.55 241
3544.69 249
3544.82 253
3544.96 253
3545.10 248
3545.23 239
3545.37 227
3545.51 213
3545.64 200
3545.78 188
3545.92 177
3546.05 167
3546.19 157
3546.32 147
3546.46 136
3546.60 122
3546.73 107
3546.87 91
3547.01 74
3547.14 59
3547.28 46
3547.42 36
3547.55 29
3547.69 25
3547.83 22
3547.96 19
3548.10 16
3548.24 12
3548.37 6
3548.51 0
3548.65 0
3548.78 0
3548.92 0
3549.06 0
3549.19 0
3549.33 0
3549.47 0
3549.60 9
3549.74 25
3549.88 41
3550.01 54
3550.15 63
3550.29 65
3550.42 61
3550.56 52
3550.70 38
3550.83 22
3550.97 7
3551.11 0
3551.24 0
3551.38 0
3551.52 0
3551.65 0
3551.79 0
3551.93 2
3552.06 13
3552.20 23
3552.34 32
3552.47 38
3552.61 42
3552.75 43
3552.88 44
3553.02 44
3553.16 43
3553.29 42
3553.43 40
3553.57 39
3553.70 36
3553.84 33
3553.98 31
3554.11 29
3554.25 28
3554.39 27
3554.52 27
3554.66 28
3554.80 30
3554.93 31
3555.07 33
3555.21 34
3555.34 33
3555.48 31
3555.62 27
3555.75 21
3555.89 14
3556.03 7
3556.16 3
3556.30 2
3556.44 5
3556.57 11
3556.71 19
3556.85 26
3556.98 32
3557.12 35
3557.26 34
3557.40 29
3557.53 22
3557.67 13
3557.81 5
3557.94 0
3558.08 0
3558.22 0
3558.35 0
3558.49 0
3558.63 0
3558.76 0
3558.90 0
3559.04 2
3559.17 11
3559.31 20
3559.45 30
3559.58 37
3559.72 42
3559.86 43
3559.99 42
3560.13 38
3560.27 33
3560.40 30
3560.54 29
3560.68 32
3560.82 37
3560.95 44
3561.09 51
3561.23 57
3561.36 61
3561.50 65
3561.64 70
3561.77 75
3561.91 82
3562.05 90
3562.18 98
3562.32 105
3562.46 110
3562.59 112
3562.73 112
3562.87 111
3563.01 108
3563.14 104
3563.28 98
3563.42 91
3563.55 82
3563.69 71
3563.83 61
3563.96 53
3564.10 47
3564.24 45
3564.37 46
3564.51 49
3564.65 54
3564.78 60
3564.92 65
3565.06 69
3565.20 73
3565.33 77
3565.47 80
3565.61 84
3565.74 88
3565.88 93
3566.02 96
3566.15 99
3566.29 100
3566.43 99
3566.56 99
3566.70 99
3566.84 100
3566.98 103
3567.11 108
3567.25 113
3567.39 116
3567.52 117
3567.66 113
3567.80 106
3567.93 95
3568.07 84
3568.21 74
3568.35 66
3568.48 63
3568.62 64
3568.76 69
3568.89 78
3569.03 89
3569.17 102
3569.30 115
3569.44 128
3569.58 140
3569.72 150
3569.85 159
3569.99 167
3570.13 173
3570.26 178
3570.40 182
3570.54 184
3570.67 185
3570.81 186
3570.95 186
3571.09 188
3571.22 191
3571.36 196
3571.50 201
3571.63 207
3571.77 210
3571.91 209
3572.05 204
3572.18 195
3572.32 183
3572.46 170
3572.59 158
3572.73 146
3572.87 135
3573.00 125
3573.14 114
3573.28 102
3573.42 91
3573.55 81
3573.69 73
3573.83 68
3573.96 65
3574.10 64
3574.24 64
3574.38 64
3574.51 62
3574.65 60
3574.79 58
3574.92 55
3575.06 53
3575.20 50
3575.34 46
3575.47 40
3575.61 32
3575.75 20
3575.88 8
3576.02 0
3576.16 0
3576.30 0
3576.43 0
3576.57 0
3576.71 0
3576.84 0
3576.98 0
3577.12 2
3577.26 13
3577.39 26
3577.53 41
3577.67 56
3577.80 72
3577.94 86
3578.08 98
3578.22 108
3578.35 114
3578.49 117
3578.63 118
3578.76 117
3578.90 115
3579.04 113
3579.18 111
3579.31 110
3579.45 110
3579.59 112
3579.72 115
3579.86 118
3580.00 121
3580.14 122
3580.27 121
3580.41 116
3580.55 109
3580.68 100
3580.82 88
3580.96 75
3581.10 63
3581.23 51
3581.37 42
3581.51 36
3581.65 35
3581.78 37
3581.92 43
3582.06 52
3582.19 61
3582.33 69
3582.47 76
3582.61 81
3582.74 84
3582.88 86
3583.02 88
3583.16 88
3583.29 87
3583.43 85
3583.57 82
3583.70 80
3583.84 79
3583.98 82
3584.12 90
3584.25 106
3584.39 129
3584.53 158
3584.67 191
3584.80 227
3584.94 262
3585.08 295
3585.21 322
3585.35 343
3585.49 358
3585.63 366
3585.76 368
3585.90 366
3586.04 361
3586.18 356
3586.31 351
3586.45 349
3586.59 350
3586.73 355
3586.86 365
3587.00 378
3587.14 395
3587.27 414
3587.41 434
3587.55 452
3587.69 468
3587.82 482
3587.96 493
3588.10 501
3588.24 507
3588.37 511
3588.51 514
3588.65 516
3588.79 518
3588.92 519
3589.06 521
3589.20 522
3589.34 523
3589.47 522
3589.61 520
3589.75 516
3589.88 510
3590.02 502
3590.16 494
3590.30 486
3590.43 479
3590.57 474
3590.71 471
3590.85 469
3590.98 467
3591.12 463
3591.26 457
3591.40 449
3591.53 438
3591.67 426
3591.81 414
3591.95 406
3592.08 400
3592.22 398
3592.36 399
3592.50 402
3592.63 404
3592.77 405
3592.91 403
3593.05 398
3593.18 392
3593.32 384
3593.46 375
3593.60 367
3593.73 359
3593.87 354
3594.01 350
3594.15 348
3594.28 348
3594.42 350
3594.56 351
3594.70 352
3594.83 351
3594.97 350
3595.11 347
3595.25 343
3595.38 339
3595.52 333
3595.66 327
3595.80 321
3595.93 312
3596.07 303
3596.21 294
3596.35 285
3596.48 277
3596.62 273
3596.76 270
3596.90 271
3597.03 274
3597.17 278
3597.31 281
3597.45 284
3597.58 285
3597.72 286
3597.86 286
3598.00 287
3598.13 290
3598.27 293
3598.41 298
3598.55 303
3598.68 309
3598.82 315
3598.96 321
3599.10 326
3599.23 332
3599.37 336
3599.51 339
3599.65 340
3599.78 340
3599.92 337
3600.06 333
3600.20 327
3600.33 321
3600.47 316
3600.61 311
3600.75 308
3600.89 305
3601.02 302
3601.16 300
3601.30 298
3601.44 296
3601.57 295
3601.71 294
3601.85 294
3601.99 294
3602.12 294
3602.26 294
3602.40 295
3602.54 296
3602.67 299
3602.81 304
3602.95 311
3603.09 319
3603.22 327
3603.36 335
3603.50 341
3603.64 343
3603.78 343
3603.91 338
3604.05 332
3604.19 324
3604.33 316
3604.46 309
3604.60 304
3604.74 301
3604.88 301
3605.01 302
3605.15 304
3605.29 309
3605.43 315
3605.57 322
3605.70 328
3605.84 333
3605.98 336
3606.12 334
3606.25 328
3606.39 317
3606.53 304
3606.67 290
3606.80 276
3606.94 264
3607.08 253
3607.22 244
3607.36 236
3607.49 228
3607.63 219
3607.77 209
3607.91 200
3608.04 192
3608.18 187
3608.32 184
3608.46 184
3608.60 187
3608.73 190
3608.87 194
3609.01 196
3609.15 195
3609.28 189
3609.42 180
3609.56 168
3609.70 152
3609.84 135
3609.97 118
3610.11 102
3610.25 89
3610.39 81
3610.52 77
3610.66 77
3610.80 80
3610.94 85
3611.08 90
3611.21 94
3611.35 96
3611.49 96
3611.63 94
3611.76 92
3611.90 90
3612.04 89
3612.18 88
3612.32 89
3612.45 93
3612.59 100
3612.73 108
3612.87 119
3613.01 132
3613.14 144
3613.28 154
3613.42 161
3613.56 164
3613.69 163
3613.83 159
3613.97 153
3614.11 146
3614.25 139
3614.38 133
3614.52 129
3614.66 127
3614.80 127
3614.94 128
3615.07 129
3615.21 131
3615.35 132
3615.49 132
3615.62 131
3615.76 129
3615.90 127
3616.04 124
3616.18 119
3616.31 113
3616.45 104
3616.59 94
3616.73 83
3616.87 72
3617.00 65
3617.14 61
3617.28 61
3617.42 66
3617.56 75
3617.69 85
3617.83 97
3617.97 109
3618.11 120
3618.24 131
3618.38 140
3618.52 148
3618.66 154
3618.80 156
3618.93 155
3619.07 151
3619.21 143
3619.35 134
3619.49 123
3619.62 111
3619.76 101
3619.90 91
3620.04 82
3620.18 75
3620.31 70
3620.45 66
3620.59 64
3620.73 62
3620.87 62
3621.00 61
3621.14 61
3621.28 59
3621.42 55
3621.56 50
3621.69 43
3621.83 35
3621.97 27
3622.11 21
3622.25 18
3622.38 19
3622.52 25
3622.66 35
3622.80 48
3622.94 62
3623.07 73
3623.21 80
3623.35 81
3623.49 76
3623.63 65
3623.76 49
3623.90 32
3624.04 15
3624.18 0
3624.32 0
3624.45 0
3624.59 0
3624.73 0
3624.87 0
3625.01 0
3625.15 0
3625.28 0
3625.42 3
3625.56 16
3625.70 32
3625.84 49
3625.97 67
3626.11 84
3626.25 99
3626.39 110
3626.53 118
3626.66 122
3626.80 123
3626.94 120
3627.08 114
3627.22 106
3627.35 97
3627.49 87
3627.63 78
3627.77 70
3627.91 64
3628.05 60
3628.18 59
3628.32 60
3628.46 63
3628.60 66
3628.74 71
3628.87 77
3629.01 83
3629.15 90
3629.29 97
3629.43 105
3629.56 112
3629.70 119
3629.84 124
3629.98 126
3630.12 127
3630.26 124
3630.39 119
3630.53 114
3630.67 109
3630.81 105
3630.95 103
3631.08 103
3631.22 104
3631.36 107
3631.50 110
3631.64 112
3631.78 114
3631.91 116
3632.05 118
3632.19 120
3632.33 123
3632.47 126
3632.61 129
3632.74 132
3632.88 134
3633.02 135
3633.16 134
3633.30 130
3633.43 125
3633.57 117
3633.71 109
3633.85 102
3633.99 98
3634.13 100
3634.26 108
3634.40 121
3634.54 138
3634.68 157
3634.82 175
3634.96 189
3635.09 198
3635.23 202
3635.37 203
3635.51 201
3635.65 199
3635.78 197
3635.92 195
3636.06 194
3636.20 193
3636.34 191
3636.48 190
3636.61 188
3636.75 186
3636.89 184
3637.03 180
3637.17 177
3637.31 172
3637.44 166
3637.58 160
3637.72 153
3637.86 146
3638.00 139
3638.14 131
3638.27 124
3638.41 118
3638.55 112
3638.69 108
3638.83 106
3638.97 108
3639.10 113
3639.24 121
3639.38 131
3639.52 142
3639.66 152
3639.80 159
3639.93 164
3640.07 167
3640.21 168
3640.35 171
3640.49 177
3640.63 185
3640.76 196
3640.90 208
3641.04 219
3641.18 229
3641.32 234
3641.46 236
3641.59 233
3641.73 227
3641.87 220
3642.01 211
3642.15 202
3642.29 194
3642.42 188
3642.56 184
3642.70 181
3642.84 179
3642.98 176
3643.12 173
3643.26 167
3643.39 160
3643.53 150
3643.67 140
3643.81 128
3643.95 117
3644.09 108
3644.22 101
3644.36 97
3644.50 98
3644.64 104
3644.78 114
3644.92 128
3645.05 145
3645.19 162
3645.33 177
3645.47 189
3645.61 198
3645.75 202
3645.89 204
3646.02 203
3646.16 200
3646.30 198
3646.44 196
3646.58 194
3646.72 194
3646.86 195
3646.99 197
3647.13 201
3647.27 207
3647.41 213
3647.55 220
3647.69 228
3647.82 236
3647.96 244
3648.10 253
3648.24 263
3648.38 273
3648.52 283
3648.66 292
3648.79 298
3648.93 302
3649.07 303
3649.21 300
3649.35 295
3649.49 287
3649.63 276
3649.76 264
3649.90 250
3650.04 236
3650.18 223
3650.32 211
3650.46 203
3650.60 198
3650.73 199
3650.87 205
3651.01 216
3651.15 231
3651.29 247
3651.43 264
3651.57 278
3651.70 289
3651.84 295
3651.98 297
3652.12 295
3652.26 290
3652.40 283
3652.54 273
3652.67 262
3652.81 251
3652.95 239
3653.09 228
3653.23 220
3653.37 214
3653.51 210
3653.64 209
3653.78 208
3653.92 207
3654.06 205
3654.20 201
3654.34 196
3654.48 193
3654.61 192
3654.75 193
3654.89 197
3655.03 204
3655.17 212
3655.31 220
3655.45 226
3655.58 230
3655.72 233
3655.86 234
3656.00 235
3656.14 236
3656.28 239
3656.42 243
3656.56 249
3656.69 255
3656.83 261
3656.97 266
3657.11 270
3657.25 272
3657.39 274
3657.53 275
3657.66 275
3657.80 277
3657.94 279
3658.08 282
3658.22 285
3658.36 289
3658.50 293
3658.64 296
3658.77 300
3658.91 302
3659.05 305
3659.19 307
3659.33 309
3659.47 311
3659.61 313
3659.75 315
3659.88 317
3660.02 319
3660.16 321
3660.30 324
3660.44 327
3660.58 330
3660.72 333
3660.86 336
3660.99 339
3661.13 341
3661.27 343
3661.41 345
3661.55 346
3661.69 347
3661.83 346
3661.97 345
3662.10 343
3662.24 342
3662.38 340
3662.52 339
3662.66 340
3662.80 341
3662.94 343
3663.08 346
3663.21 350
3663.35 356
3663.49 365
3663.63 376
3663.77 388
3663.91 399
3664.05 408
3664.19 413
3664.33 412
3664.46 407
3664.60 398
3664.74 387
3664.88 376
3665.02 366
3665.16 356
3665.30 348
3665.44 341
3665.57 335
3665.71 330
3665.85 328
3665.99 328
3666.13 331
3666.27 335
3666.41 339
3666.55 342
3666.69 341
3666.82 337
3666.96 330
3667.10 320
3667.24 309
3667.38 298
3667.52 289
3667.66 281
3667.80 275
3667.94 270
3668.07 264
3668.21 257
3668.35 246
3668.49 233
3668.63 218
3668.77 201
3668.91 185
3669.05 172
3669.19 161
3669.32 153
3669.46 148
3669.60 143
3669.74 137
3669.88 129
3670.02 120
3670.16 107
3670.30 94
3670.44 78
3670.57 62
3670.71 46
3670.85 31
3670.99 20
3671.13 14
3671.27 16
3671.41 26
3671.55 45
3671.69 72
3671.83 103
3671.96 136
3672.10 166
3672.24 189
3672.38 204
3672.52 210
3672.66 207
3672.80 197
3672.94 183
3673.08 169
3673.21 156
3673.35 149
3673.49 147
3673.63 151
3673.77 159
3673.91 170
3674.05 179
3674.19 184
3674.33 183
3674.47 176
3674.60 164
3674.74 149
3674.88 132
3675.02 116
3675.16 103
3675.30 93
3675.44 86
3675.58 82
3675.72 80
3675.86 81
3676.00 82
3676.13 84
3676.27 86
3676.41 89
3676.55 91
3676.69 94
3676.83 96
3676.97 98
3677.11 101
3677.25 104
3677.39 108
3677.52 113
3677.66 117
3677.80 120
3677.94 120
3678.08 116
3678.22 107
3678.36 94
3678.50 76
3678.64 55
3678.78 32
3678.92 10
3679.05 0
3679.19 0
3679.33 0
3679.47 0
3679.61 0
3679.75 0
3679.89 0
3680.03 3
3680.17 12
3680.31 18
3680.45 21
3680.58 24
3680.72 27
3680.86 32
3681.00 39
3681.14 47
3681.28 55
3681.42 62
3681.56 66
3681.70 68
3681.84 68
3681.98 68
3682.12 69
3682.25 73
3682.39 79
3682.53 88
3682.67 98
3682.81 109
3682.95 120
3683.09 131
3683.23 141
3683.37 149
3683.51 157
3683.65 162
3683.79 166
3683.92 167
3684.06 165
3684.20 160
3684.34 152
3684.48 142
3684.62 131
3684.76 120
3684.90 112
3685.04 106
3685.18 105
3685.32 110
3685.46 120
3685.59 136
3685.73 156
3685.87 178
3686.01 200
3686.15 218
3686.29 232
3686.43 239
3686.57 240
3686.71 235
3686.85 227
3686.99 216
3687.13 205
3687.27 194
3687.40 185
3687.54 179
3687.68 175
3687.82 175
3687.96 179
3688.10 185
3688.24 191
3688.38 197
3688.52 200
3688.66 199
3688.80 192
3688.94 180
3689.08 166
3689.22 152
3689.35 141
3689.49 134
3689.63 131
3689.77 133
3689.91 136
3690.05 139
3690.19 140
3690.33 136
3690.47 129
3690.61 120
3690.75 110
3690.89 101
3691.03 94
3691.17 89
3691.31 85
3691.44 82
3691.58 77
3691.72 72
3691.86 65
3692.00 59
3692.14 53
3692.28 49
3692.42 48
3692.56 49
3692.70 52
3692.84 57
3692.98 64
3693.12 72
3693.26 80
3693.40 89
3693.53 98
3693.67 108
3693.81 117
3693.95 126
3694.09 136
3694.23 144
3694.37 152
3694.51 159
3694.65 166
3694.79 172
3694.93 177
3695.07 180
3695.21 180
3695.35 178
3695.49 171
3695.63 162
3695.76 150
3695.90 138
3696.04 125
3696.18 112
3696.32 101
3696.46 91
3696.60 80
3696.74 69
3696.88 57
3697.02 44
3697.16 32
3697.30 22
3697.44 16
3697.58 14
3697.72 17
3697.86 25
3698.00 37
3698.14 51
3698.27 65
3698.41 77
3698.55 87
3698.69 92
3698.83 93
3698.97 90
3699.11 83
3699.25 74
3699.39 65
3699.53 57
3699.67 50
3699.81 46
3699.95 45
3700.09 47
3700.23 52
3700.37 60
3700.51 70
3700.65 82
3700.79 95
3700.92 106
3701.06 116
3701.20 123
3701.34 127
3701.48 128
3701.62 126
3701.76 123
3701.90 121
3702.04 120
3702.18 121
3702.32 126
3702.46 133
3702.60 140
3702.74 145
3702.88 146
3703.02 139
3703.16 125
3703.30 106
3703.44 84
3703.58 64
3703.72 47
3703.86 38
3703.99 36
3704.13 40
3704.27 51
3704.41 64
3704.55 80
3704.69 96
3704.83 110
3704.97 121
3705.11 129
3705.25 133
3705.39 132
3705.53 128
3705.67 122
3705.81 115
3705.95 110
3706.09 106
3706.23 106
3706.37 109
3706.51 113
3706.65 120
3706.79 126
3706.93 132
3707.07 136
3707.21 139
3707.35 140
3707.48 140
3707.62 141
3707.76 142
3707.90 143
3708.04 145
3708.18 145
3708.32 144
3708.46 139
3708.60 133
3708.74 126
3708.88 119
3709.02 116
3709.16 116
3709.30 120
3709.44 128
3709.58 139
3709.72 150
3709.86 161
3710.00 169
3710.14 175
3710.28 176
3710.42 173
3710.56 166
3710.70 156
3710.84 144
3710.98 133
3711.12 123
3711.26 115
3711.40 110
3711.54 107
3711.67 106
3711.81 104
3711.95 102
3712.09 99
3712.23 95
3712.37 91
3712.51 86
3712.65 79
3712.79 72
3712.93 63
3713.07 53
3713.21 43
3713.35 33
3713.49 24
3713.63 16
3713.77 8
3713.91 1
3714.05 0
3714.19 0
3714.33 0
3714.47 0
3714.61 0
3714.75 0
3714.89 0
3715.03 0
3715.17 7
3715.31 19
3715.45 33
3715.59 47
3715.73 61
3715.87 74
3716.01 86
3716.15 97
3716.29 105
3716.43 111
3716.57 113
3716.71 111
3716.85 105
3716.99 96
3717.13 84
3717.27 71
3717.41 57
3717.55 44
3717.68 33
3717.82 25
3717.96 21
3718.10 22
3718.24 27
3718.38 38
3718.52 53
3718.66 72
3718.80 91
3718.94 109
3719.08 123
3719.22 130
3719.36 132
3719.50 127
3719.64 119
3719.78 110
3719.92 103
3720.06 98
3720.20 97
3720.34 98
3720.48 101
3720.62 104
3720.76 105
3720.90 104
3721.04 103
3721.18 102
3721.32 102
3721.46 105
3721.60 111
3721.74 119
3721.88 128
3722.02 135
3722.16 140
3722.30 140
3722.44 136
3722.58 128
3722.72 117
3722.86 105
3723.00 95
3723.14 89
3723.28 89
3723.42 96
3723.56 110
3723.70 129
3723.84 153
3723.98 180
3724.12 207
3724.26 232
3724.40 252
3724.54 268
3724.68 276
3724.82 278
3724.96 273
3725.10 263
3725.24 248
3725.38 231
3725.52 213
3725.66 198
3725.80 186
3725.94 181
3726.08 180
3726.22 185
3726.36 195
3726.50 207
3726.64 220
3726.78 233
3726.92 244
3727.06 254
3727.20 262
3727.34 266
3727.48 267
3727.62 263
3727.76 253
3727.90 239
3728.04 220
3728.18 199
3728.32 178
3728.46 159
3728.60 143
3728.74 131
3728.88 125
3729.02 122
3729.16 122
3729.30 123
3729.44 124
3729.58 125
3729.72 125
3729.86 123
3730.00 120
3730.14 117
3730.28 115
3730.42 115
3730.56 117
3730.70 120
3730.84 123
3730.98 125
3731.12 124
3731.26 118
3731.40 109
3731.54 98
3731.68 88
3731.82 79
3731.96 75
3732.10 73
3732.24 75
3732.38 76
3732.52 77
3732.66 75
3732.80 72
3732.94 68
3733.08 64
3733.22 61
3733.36 61
3733.50 62
3733.64 65
3733.78 69
3733.92 72
3734.06 74
3734.20 75
3734.34 74
3734.48 73
3734.62 72
3734.76 70
3734.90 68
3735.04 63
3735.18 55
3735.32 43
3735.46 28
3735.60 12
3735.74 0
3735.88 0
3736.02 0
3736.16 0
3736.30 0
3736.44 0
3736.59 0
3736.73 0
3736.87 0
3737.01 7
3737.15 17
3737.29 29
3737.43 43
3737.57 59
3737.71 77
3737.85 97
3737.99 118
3738.13 140
3738.27 164
3738.41 190
3738.55 216
3738.69 243
3738.83 272
3738.97 302
3739.11 335
3739.25 372
3739.39 414
3739.53 462
3739.67 515
3739.81 573
3739.95 633
3740.09 694
3740.23 755
3740.37 813
3740.51 868
3740.65 918
3740.79 965
3740.93 1008
3741.07 1050
3741.21 1092
3741.35 1135
3741.49 1182
3741.63 1232
3741.77 1286
3741.91 1342
3742.05 1398
3742.19 1453
3742.33 1505
3742.47 1551
3742.62 1589
3742.76 1618
3742.90 1638
3743.04 1647
3743.18 1645
3743.32 1635
3743.46 1617
3743.60 1595
3743.74 1572
3743.88 1552
3744.02 1534
3744.16 1521
3744.30 1510
3744.44 1500
3744.58 1488
3744.72 1470
3744.86 1445
3745.00 1414
3745.14 1376
3745.28 1334
3745.42 1289
3745.56 1242
3745.70 1196
3745.84 1151
3745.98 1106
3746.12 1063
3746.26 1021
3746.40 980
3746.54 943
3746.68 910
3746.83 882
3746.97 861
3747.11 846
3747.25 837
3747.39 832
3747.53 827
3747.67 821
3747.81 811
3747.95 797
3748.09 779
3748.23 758
3748.37 738
3748.51 722
3748.65 711
3748.79 708
3748.93 711
3749.07 718
3749.21 725
3749.35 729
3749.49 726
3749.63 716
3749.77 700
3749.91 679
3750.05 654
3750.19 628
3750.34 603
3750.48 580
3750.62 557
3750.76 536
3750.90 515
3751.04 494
3751.18 474
3751.32 456
3751.46 438
3751.60 421
3751.74 406
3751.88 392
3752.02 378
3752.16 363
3752.30 348
3752.44 331
3752.58 313
3752.72 294
3752.86 275
3753.00 258
3753.14 244
3753.28 236
3753.43 234
3753.57 238
3753.71 245
3753.85 253
3753.99 260
3754.13 262
3754.27 261
3754.41 254
3754.55 243
3754.69 232
3754.83 222
3754.97 215
3755.11 213
3755.25 216
3755.39 222
3755.53 231
3755.67 241
3755.81 249
3755.95 254
3756.10 255
3756.24 251
3756.38 244
3756.52 235
3756.66 226
3756.80 218
3756.94 213
3757.08 212
3757.22 214
3757.36 218
3757.50 224
3757.64 229
3757.78 234
3757.92 238
3758.06 240
3758.20 242
3758.34 242
3758.48 241
3758.63 237
3758.77 231
3758.91 223
3759.05 214
3759.19 206
3759.33 200
3759.47 199
3759.61 203
3759.75 212
3759.89 223
3760.03 237
3760.17 250
3760.31 263
3760.45 275
3760.59 285
3760.73 293
3760.88 300
3761.02 305
3761.16 309
3761.30 312
3761.44 312
3761.58 311
3761.72 309
3761.86 305
3762.00 301
3762.14 297
3762.28 294
3762.42 293
3762.56 293
3762.70 296
3762.84 300
3762.99 304
3763.13 307
3763.27 308
3763.41 307
3763.55 303
3763.69 295
3763.83 286
3763.97 276
3764.11 265
3764.25 254
3764.39 244
3764.53 235
3764.67 227
3764.81 221
3764.95 217
3765.10 214
3765.24 213
3765.38 214
3765.52 214
3765.66 212
3765.80 210
3765.94 205
3766.08 200
3766.22 195
3766.36 193
3766.50 195
3766.64 202
3766.78 213
3766.93 226
3767.07 239
3767.21 249
3767.35 255
3767.49 256
3767.63 253
3767.77 249
3767.91 246
3768.05 245
3768.19 248
3768.33 253
3768.47 260
3768.61 265
3768.76 267
3768.90 266
3769.04 261
3769.18 254
3769.32 246
3769.46 238
3769.60 231
3769.74 224
3769.88 219
3770.02 213
3770.16 206
3770.30 197
3770.44 187
3770.59 176
3770.73 165
3770.87 154
3771.01 144
3771.15 135
3771.29 126
3771.43 119
3771.57 113
3771.71 108
3771.85 104
3771.99 102
3772.13 103
3772.28 107
3772.42 111
3772.56 117
3772.70 121
3772.84 123
3772.98 122
3773.12 118
3773.26 114
3773.40 109
3773.54 105
3773.68 101
3773.82 99
3773.97 96
3774.11 94
3774.25 90
3774.39 87
3774.53 85
3774.67 87
3774.81 93
3774.95 104
3775.09 120
3775.23 137
3775.37 155
3775.52 170
3775.66 180
3775.80 184
3775.94 182
3776.08 174
3776.22 163
3776.36 151
3776.50 140
3776.64 133
3776.78 130
3776.92 132
3777.07 138
3777.21 149
3777.35 160
3777.49 172
3777.63 181
3777.77 188
3777.91 189
3778.05 186
3778.19 178
3778.33 167
3778.48 153
3778.62 139
3778.76 127
3778.90 118
3779.04 113
3779.18 113
3779.32 117
3779.46 123
3779.60 129
3779.74 134
3779.88 137
3780.03 137
3780.17 134
3780.31 128
3780.45 121
3780.59 112
3780.73 103
3780.87 93
3781.01 82
3781.15 70
3781.29 57
3781.44 43
3781.58 29
3781.72 15
3781.86 4
3782.00 0
3782.14 0
3782.28 0
3782.42 0
3782.56 5
3782.71 10
3782.85 13
3782.99 12
3783.13 8
3783.27 1
3783.41 0
3783.55 0
3783.69 0
3783.83 0
3783.97 4
3784.12 17
3784.26 32
3784.40 45
3784.54 56
3784.68 65
3784.82 71
3784.96 76
3785.10 81
3785.24 87
3785.39 93
3785.53 99
3785.67 106
3785.81 111
3785.95 117
3786.09 122
3786.23 127
3786.37 132
3786.51 138
3786.66 143
3786.80 148
3786.94 151
3787.08 152
3787.22 150
3787.36 146
3787.50 138
3787.64 129
3787.78 119
3787.93 110
3788.07 103
3788.21 99
3788.35 100
3788.49 105
3788.63 112
3788.77 120
3788.91 126
3789.05 130
3789.20 131
3789.34 129
3789.48 126
3789.62 124
3789.76 124
3789.90 125
3790.04 128
3790.18 131
3790.33 134
3790.47 136
3790.61 137
3790.75 137
3790.89 136
3791.03 134
3791.17 132
3791.31 128
3791.45 124
3791.60 121
3791.74 119
3791.88 121
3792.02 125
3792.16 134
3792.30 144
3792.44 156
3792.58 167
3792.73 177
3792.87 186
3793.01 194
3793.15 203
3793.29 213
3793.43 222
3793.57 229
3793.71 233
3793.86 231
3794.00 224
3794.14 212
3794.28 197
3794.42 183
3794.56 172
3794.70 165
3794.84 162
3794.99 164
3795.13 167
3795.27 173
3795.41 178
3795.55 182
3795.69 186
3795.83 189
3795.97 193
3796.12 196
3796.26 200
3796.40 204
3796.54 209
3796.68 213
3796.82 216
3796.96 218
3797.11 218
3797.25 217
3797.39 215
3797.53 213
3797.67 211
3797.81 211
3797.95 212
3798.09 215
3798.24 218
3798.38 221
3798.52 223
3798.66 225
3798.80 227
3798.94 229
3799.08 232
3799.23 235
3799.37 238
3799.51 241
3799.65 244
3799.79 246
3799.93 248
3800.07 251
3800.21 253
3800.36 255
3800.50 256
3800.64 253
3800.78 246
3800.92 236
3801.06 222
3801.20 207
3801.35 194
3801.49 185
3801.63 180
3801.77 181
3801.91 187
3802.05 195
3802.19 204
3802.34 211
3802.48 215
3802.62 217
3802.76 216
3802.90 214
3803.04 212
3803.18 210
3803.33 208
3803.47 206
3803.61 204
3803.75 202
3803.89 200
3804.03 200
3804.17 200
3804.32 202
3804.46 206
3804.60 212
3804.74 218
3804.88 222
3805.02 224
3805.16 223
3805.31 220
3805.45 215
3805.59 210
3805.73 206
3805.87 203
3806.01 203
3806.15 203
3806.30 203
3806.44 204
3806.58 204
3806.72 204
3806.86 204
3807.00 206
3807.14 209
3807.29 214
3807.43 221
3807.57 228
3807.71 235
3807.85 242
3807.99 248
3808.14 253
3808.28 257
3808.42 259
3808.56 259
3808.70 257
3808.84 252
3808.98 245
3809.13 236
3809.27 228
3809.41 223
3809.55 223
3809.69 229
3809.83 241
3809.98 257
3810.12 277
3810.26 299
3810.40 321
3810.54 343
3810.68 366
3810.82 389
3810.97 415
3811.11 443
3811.25 475
3811.39 510
3811.53 549
3811.67 589
3811.82 631
3811.96 672
3812.10 712
3812.24 753
3812.38 793
3812.52 835
3812.67 877
3812.81 920
3812.95 962
3813.09 1003
3813.23 1040
3813.37 1073
3813.51 1102
3813.66 1129
3813.80 1156
3813.94 1185
3814.08 1217
3814.22 1252
3814.36 1289
3814.51 1327
3814.65 1363
3814.79 1395
3814.93 1421
3815.07 1440
3815.21 1451
3815.36 1456
3815.50 1454
3815.64 1446
3815.78 1434
3815.92 1419
3816.06 1403
3816.21 1385
3816.35 1366
3816.49 1345
3816.63 1323
3816.77 1299
3816.91 1273
3817.06 1246
3817.20 1218
3817.34 1190
3817.48 1163
3817.62 1138
3817.76 1115
3817.91 1095
3818.05 1077
3818.19 1061
3818.33 1046
3818.47 1030
3818.61 1010
3818.76 985
3818.90 954
3819.04 917
3819.18 875
3819.32 829
3819.46 783
3819.61 738
3819.75 698
3819.89 663
3820.03 632
3820.17 607
3820.32 585
3820.46 565
3820.60 546
3820.74 527
3820.88 508
3821.02 491
3821.17 476
3821.31 465
3821.45 457
3821.59 453
3821.73 452
3821.87 452
3822.02 451
3822.16 450
3822.30 447
3822.44 445
3822.58 442
3822.73 441
3822.87 440
3823.01 439
3823.15 438
3823.29 435
3823.43 430
3823.58 424
3823.72 417
3823.86 409
3824.00 402
3824.14 395
3824.29 388
3824.43 381
3824.57 375
3824.71 370
3824.85 365
3824.99 362
3825.14 361
3825.28 360
3825.42 360
3825.56 359
3825.70 356
3825.85 351
3825.99 342
3826.13 331
3826.27 318
3826.41 304
3826.55 290
3826.70 275
3826.84 261
3826.98 249
3827.12 237
3827.26 228
3827.41 221
3827.55 217
3827.69 214
3827.83 213
3827.97 213
3828.12 213
3828.26 212
3828.40 210
3828.54 206
3828.68 200
3828.82 193
3828.97 184
3829.11 173
3829.25 160
3829.39 146
3829.53 131
3829.68 117
3829.82 104
3829.96 93
3830.10 85
3830.24 79
3830.39 75
3830.53 71
3830.67 68
3830.81 65
3830.95 61
3831.10 55
3831.24 50
3831.38 43
3831.52 37
3831.66 33
3831.80 30
3831.95 29
3832.09 29
3832.23 29
3832.37 28
3832.51 23
3832.66 14
3832.80 2
3832.94 0
3833.08 0
3833.22 0
3833.37 0
3833.51 0
3833.65 0
3833.79 0
3833.93 12
3834.08 32
3834.22 53
3834.36 73
3834.50 92
3834.64 109
3834.79 126
3834.93 140
3835.07 151
3835.21 160
3835.35 164
3835.50 165
3835.64 162
3835.78 157
3835.92 150
3836.06 141
3836.21 130
3836.35 118
3836.49 105
3836.63 91
3836.77 75
3836.92 58
3837.06 41
3837.20 26
3837.34 14
3837.49 7
3837.63 6
3837.77 9
3837.91 16
3838.05 24
3838.20 30
3838.34 33
3838.48 31
3838.62 25
3838.76 18
3838.91 10
3839.05 4
3839.19 2
3839.33 2
3839.47 4
3839.62 6
3839.76 9
3839.90 10
3840.04 9
3840.18 8
3840.33 7
3840.47 6
3840.61 5
3840.75 4
3840.90 2
3841.04 0
3841.18 0
3841.32 0
3841.46 0
3841.61 0
3841.75 0
3841.89 0
3842.03 2
3842.17 8
3842.32 14
3842.46 18
3842.60 22
3842.74 24
3842.89 25
3843.03 23
3843.17 20
3843.31 16
3843.45 11
3843.60 6
3843.74 1
3843.88 0
3844.02 0
3844.16 0
3844.31 0
3844.45 0
3844.59 0
3844.73 0
3844.88 0
3845.02 0
3845.16 1
3845.30 10
3845.44 23
3845.59 37
3845.73 52
3845.87 65
3846.01 77
3846.16 86
3846.30 93
3846.44 99
3846.58 104
3846.72 110
3846.87 116
3847.01 122
3847.15 127
3847.29 132
3847.44 136
3847.58 138
3847.72 139
3847.86 140
3848.00 142
3848.15 146
3848.29 154
3848.43 166
3848.57 179
3848.72 192
3848.86 205
3849.00 214
3849.14 219
3849.29 221
3849.43 219
3849.57 216
3849.71 214
3849.85 212
3850.00 210
3850.14 210
3850.28 210
3850.42 211
3850.57 213
3850.71 218
3850.85 225
3850.99 236
3851.14 249
3851.28 262
3851.42 275
3851.56 285
3851.70 293
3851.85 298
3851.99 299
3852.13 296
3852.27 291
3852.42 284
3852.56 276
3852.70 267
3852.84 260
3852.99 255
3853.13 253
3853.27 255
3853.41 259
3853.55 265
3853.70 270
3853.84 272
3853.98 271
3854.12 266
3854.27 256
3854.41 243
3854.55 229
3854.69 214
3854.84 199
3854.98 185
3855.12 173
3855.26 164
3855.41 157
3855.55 154
3855.69 154
3855.83 157
3855.98 162
3856.12 170
3856.26 177
3856.40 184
3856.54 190
3856.69 193
3856.83 194
3856.97 192
3857.11 189
3857.26 185
3857.40 180
3857.54 174
3857.68 167
3857.83 160
3857.97 151
3858.11 142
3858.25 132
3858.40 124
3858.54 118
3858.68 114
3858.82 114
3858.97 115
3859.11 117
3859.25 118
3859.39 115
3859.54 107
3859.68 94
3859.82 79
3859.96 62
3860.11 48
3860.25 39
3860.39 36
3860.53 40
3860.68 49
3860.82 59
3860.96 67
3861.10 70
3861.25 67
3861.39 57
3861.53 42
3861.67 26
3861.82 12
3861.96 3
3862.10 1
3862.24 4
3862.39 12
3862.53 23
3862.67 33
3862.81 42
3862.96 47
3863.10 50
3863.24 51
3863.38 53
3863.53 57
3863.67 63
3863.81 71
3863.95 79
3864.10 86
3864.24 90
3864.38 90
3864.52 85
3864.67 77
3864.81 67
3864.95 57
3865.09 49
3865.24 46
3865.38 46
3865.52 52
3865.66 61
3865.81 73
3865.95 86
3866.09 99
3866.23 111
3866.38 119
3866.52 122
3866.66 119
3866.81 109
3866.95 92
3867.09 69
3867.23 44
3867.38 18
3867.52 0
3867.66 0
3867.80 0
3867.95 0
3868.09 0
3868.23 0
3868.37 0
3868.52 0
3868.66 2
3868.80 18
3868.94 34
3869.09 50
3869.23 65
3869.37 78
3869.52 90
3869.66 99
3869.80 105
3869.94 106
3870.09 103
3870.23 98
3870.37 91
3870.51 84
3870.66 80
3870.80 79
3870.94 82
3871.08 88
3871.23 97
3871.37 105
3871.51 113
3871.66 119
3871.80 123
3871.94 124
3872.08 123
3872.23 120
3872.37 115
3872.51 109
3872.65 104
3872.80 100
3872.94 99
3873.08 99
3873.22 101
3873.37 104
3873.51 108
3873.65 111
3873.80 114
3873.94 117
3874.08 120
3874.22 122
3874.37 123
3874.51 123
3874.65 122
3874.79 119
3874.94 117
3875.08 117
3875.22 119
3875.37 125
3875.51 134
3875.65 144
3875.79 154
3875.94 161
3876.08 164
3876.22 162
3876.37 155
3876.51 144
3876.65 130
3876.79 116
3876.94 101
3877.08 88
3877.22 77
3877.36 69
3877.51 64
3877.65 62
3877.79 62
3877.94 64
3878.08 65
3878.22 66
3878.36 65
3878.51 63
3878.65 60
3878.79 58
3878.94 57
3879.08 58
3879.22 62
3879.36 69
3879.51 77
3879.65 87
3879.79 98
3879.94 109
3880.08 119
3880.22 128
3880.36 134
3880.51 139
3880.65 141
3880.79 141
3880.94 140
3881.08 138
3881.22 138
3881.36 138
3881.51 140
3881.65 143
3881.79 147
3881.94 152
3882.08 156
3882.22 159
3882.36 161
3882.51 163
3882.65 164
3882.79 164
3882.94 162
3883.08 157
3883.22 149
3883.36 138
3883.51 126
3883.65 115
3883.79 108
3883.94 105
3884.08 108
3884.22 116
3884.37 128
3884.51 142
3884.65 154
3884.79 163
3884.94 168
3885.08 167
3885.22 164
3885.37 160
3885.51 157
3885.65 156
3885.79 160
3885.94 168
3886.08 178
3886.22 187
3886.37 192
3886.51 193
3886.65 187
3886.80 178
3886.94 166
3887.08 155
3887.22 146
3887.37 140
3887.51 138
3887.65 139
3887.80 139
3887.94 139
3888.08 137
3888.22 132
3888.37 126
3888.51 118
3888.65 110
3888.80 103
3888.94 96
3889.08 90
3889.23 83
3889.37 77
3889.51 69
3889.66 61
3889.80 54
3889.94 49
3890.08 47
3890.23 50
3890.37 58
3890.51 70
3890.66 86
3890.80 104
3890.94 121
3891.09 135
3891.23 147
3891.37 155
3891.51 161
3891.66 165
3891.80 168
3891.94 170
3892.09 172
3892.23 173
3892.37 174
3892.52 172
3892.66 169
3892.80 165
3892.95 159
3893.09 152
3893.23 144
3893.37 137
3893.52 130
3893.66 125
3893.80 121
3893.95 116
3894.09 111
3894.23 104
3894.38 95
3894.52 83
3894.66 69
3894.81 53
3894.95 38
3895.09 24
3895.23 13
3895.38 5
3895.52 0
3895.66 0
3895.81 0
3895.95 0
3896.09 0
3896.24 0
3896.38 0
3896.52 0
3896.67 0
3896.81 0
3896.95 0
3897.10 11
3897.24 23
3897.38 36
3897.53 46
3897.67 54
3897.81 60
3897.95 63
3898.10 67
3898.24 71
3898.38 78
3898.53 87
3898.67 98
3898.81 110
3898.96 121
3899.10 131
3899.24 139
3899.39 145
3899.53 148
3899.67 148
3899.82 143
3899.96 132
3900.10 115
3900.25 93
3900.39 68
3900.53 43
3900.68 21
3900.82 4
3900.96 0
3901.11 0
3901.25 1
3901.39 13
3901.53 27
3901.68 43
3901.82 57
3901.96 69
3902.11 78
3902.25 84
3902.39 88
3902.54 91
3902.68 95
3902.82 99
3902.97 106
3903.11 115
3903.25 126
3903.40 138
3903.54 149
3903.68 157
3903.83 162
3903.97 163
3904.11 160
3904.26 152
3904.40 140
3904.54 128
3904.69 116
3904.83 107
3904.97 101
3905.12 100
3905.26 104
3905.40 113
3905.55 123
3905.69 133
3905.83 141
3905.98 145
3906.12 144
3906.26 137
3906.41 126
3906.55 113
3906.69 99
3906.84 89
3906.98 82
3907.12 81
3907.27 85
3907.41 93
3907.55 102
3907.70 112
3907.84 121
3907.98 126
3908.13 129
3908.27 128
3908.41 123
3908.56 114
3908.70 100
3908.84 82
3908.99 60
3909.13 37
3909.27 15
3909.42 0
3909.56 0
3909.70 0
3909.85 0
3909.99 0
3910.13 0
3910.28 0
3910.42 0
3910.56 1
3910.71 14
3910.85 27
3910.99 39
3911.14 50
3911.28 58
3911.42 61
3911.57 61
3911.71 57
3911.85 51
3912.00 43
3912.14 36
3912.29 30
3912.43 28
3912.57 29
3912.72 34
3912.86 41
3913.00 49
3913.15 56
3913.29 63
3913.43 66
3913.58 67
3913.72 64
3913.86 59
3914.01 51
3914.15 43
3914.29 36
3914.44 29
3914.58 25
3914.72 24
3914.87 26
3915.01 31
3915.15 38
3915.30 45
3915.44 53
3915.59 59
3915.73 62
3915.87 64
3916.02 62
3916.16 60
3916.30 57
3916.45 54
3916.59 51
3916.73 48
3916.88 47
3917.02 46
3917.16 46
3917.31 46
3917.45 47
3917.59 49
3917.74 51
3917.88 52
3918.02 51
3918.17 49
3918.31 45
3918.46 38
3918.60 29
3918.74 18
3918.89 7
3919.03 0
3919.17 0
3919.32 0
3919.46 0
3919.60 0
3919.75 0
3919.89 0
3920.03 0
3920.18 4
3920.32 8
3920.47 11
3920.61 15
3920.75 19
3920.90 23
3921.04 27
3921.18 31
3921.33 34
3921.47 37
3921.61 38
3921.76 37
3921.90 35
3922.05 30
3922.19 21
3922.33 10
3922.48 0
3922.62 0
3922.76 0
3922.91 0
3923.05 0
3923.19 0
3923.34 0
3923.48 3
3923.63 17
3923.77 31
3923.91 44
3924.06 55
3924.20 64
3924.34 73
3924.49 80
3924.63 88
3924.77 96
3924.92 102
3925.06 108
3925.21 113
3925.35 116
3925.49 117
3925.64 117
3925.78 116
3925.92 112
3926.07 108
3926.21 102
3926.35 95
3926.50 88
3926.64 80
3926.79 74
3926.93 68
3927.07 64
3927.22 60
3927.36 57
3927.50 55
3927.65 54
3927.79 54
3927.94 56
3928.08 60
3928.22 66
3928.37 74
3928.51 81
3928.65 86
3928.80 88
3928.94 87
3929.09 81
3929.23 70
3929.37 56
3929.52 41
3929.66 26
3929.80 13
3929.95 3
3930.09 0
3930.24 0
3930.38 0
3930.52 7
3930.67 16
3930.81 27
3930.95 39
3931.10 50
3931.24 61
3931.39 71
3931.53 80
3931.67 89
3931.82 96
3931.96 101
3932.10 103
3932.25 104
3932.39 101
3932.54 96
3932.68 89
3932.82 81
3932.97 73
3933.11 67
3933.26 63
3933.40 64
3933.54 68
3933.69 77
3933.83 88
3933.97 101
3934.12 113
3934.26 124
3934.41 131
3934.55 135
3934.69 135
3934.84 132
3934.98 127
3935.13 121
3935.27 117
3935.41 113
3935.56 113
3935.70 115
3935.84 119
3935.99 124
3936.13 129
3936.28 132
3936.42 134
3936.56 133
3936.71 130
3936.85 126
3937.00 122
3937.14 117
3937.28 114
3937.43 110
3937.57 107
3937.71 104
3937.86 101
3938.00 96
3938.15 91
3938.29 83
3938.43 72
3938.58 58
3938.72 41
3938.87 24
3939.01 9
3939.15 0
3939.30 0
3939.44 0
3939.59 2
3939.73 14
3939.87 28
3940.02 40
3940.16 49
3940.31 53
3940.45 53
3940.59 49
3940.74 44
3940.88 38
3941.03 32
3941.17 27
3941.31 22
3941.46 17
3941.60 10
3941.75 2
3941.89 0
3942.03 0
3942.18 0
3942.32 0
3942.47 0
3942.61 0
3942.75 0
3942.90 1
3943.04 11
3943.19 20
3943.33 27
3943.47 31
3943.62 33
3943.76 32
3943.91 30
3944.05 27
3944.19 24
3944.34 23
3944.48 23
3944.63 23
3944.77 23
3944.91 23
3945.06 20
3945.20 16
3945.35 11
3945.49 6
3945.63 3
3945.78 4
3945.92 9
3946.07 20
3946.21 35
3946.35 54
3946.50 74
3946.64 93
3946.79 110
3946.93 124
3947.07 134
3947.22 140
3947.36 143
3947.51 145
3947.65 147
3947.79 149
3947.94 152
3948.08 155
3948.23 157
3948.37 158
3948.51 156
3948.66 150
3948.80 141
3948.95 131
3949.09 120
3949.24 111
3949.38 104
3949.52 101
3949.67 101
3949.81 103
3949.96 107
3950.10 110
3950.24 111
3950.39 111
3950.53 110
3950.68 107
3950.82 104
3950.97 99
3951.11 93
3951.25 86
3951.40 79
3951.54 70
3951.69 62
3951.83 54
3951.97 49
3952.12 45
3952.26 44
3952.41 46
3952.55 48
3952.69 52
3952.84 55
3952.98 59
3953.13 63
3953.27 67
3953.42 71
3953.56 76
3953.70 81
3953.85 86
3953.99 92
3954.14 98
3954.28 105
3954.43 112
3954.57 119
3954.71 127
3954.86 134
3955.00 142
3955.15 150
3955.29 158
3955.43 167
3955.58 176
3955.72 186
3955.87 195
3956.01 203
3956.16 209
3956.30 213
3956.44 213
3956.59 211
3956.73 206
3956.88 199
3957.02 190
3957.17 180
3957.31 170
3957.45 161
3957.60 155
3957.74 152
3957.89 152
3958.03 156
3958.18 161
3958.32 168
3958.46 172
3958.61 174
3958.75 173
3958.90 169
3959.04 162
3959.19 152
3959.33 143
3959.47 133
3959.62 125
3959.76 119
3959.91 115
3960.05 113
3960.20 113
3960.34 112
3960.48 113
3960.63 113
3960.77 112
3960.92 111
3961.06 109
3961.21 106
3961.35 101
3961.49 94
3961.64 85
3961.78 74
3961.93 64
3962.07 54
3962.22 47
3962.36 43
3962.50 41
3962.65 39
3962.79 38
3962.94 35
3963.08 30
3963.23 24
3963.37 18
3963.52 14
3963.66 13
3963.80 16
3963.95 23
3964.09 32
3964.24 42
3964.38 51
3964.53 60
3964.67 67
3964.81 73
3964.96 78
3965.10 81
3965.25 84
3965.39 84
3965.54 82
3965.68 78
3965.83 72
3965.97 65
3966.11 56
3966.26 47
3966.40 38
3966.55 30
3966.69 23
3966.84 18
3966.98 14
3967.13 11
3967.27 9
3967.41 6
3967.56 2
3967.70 0
3967.85 0
3967.99 0
3968.14 0
3968.28 0
3968.43 0
3968.57 0
3968.71 2
3968.86 11
3969.00 22
3969.15 32
3969.29 42
3969.44 50
3969.58 57
3969.73 62
3969.87 65
3970.01 67
3970.16 68
3970.30 68
3970.45 66
3970.59 63
3970.74 59
3970.88 54
3971.03 50
3971.17 46
3971.32 44
3971.46 45
3971.60 49
3971.75 55
3971.89 63
3972.04 73
3972.18 83
3972.33 93
3972.47 103
3972.62 112
3972.76 120
3972.91 127
3973.05 133
3973.19 139
3973.34 144
3973.48 149
3973.63 154
3973.77 157
3973.92 158
3974.06 155
3974.21 149
3974.35 139
3974.50 126
3974.64 109
3974.78 90
3974.93 71
3975.07 52
3975.22 35
3975.36 20
3975.51 9
3975.65 2
3975.80 0
3975.94 2
3976.09 6
3976.23 10
3976.38 12
3976.52 12
3976.66 10
3976.81 7
3976.95 3
3977.10 2
3977.24 5
3977.39 12
3977.53 23
3977.68 36
3977.82 50
3977.97 63
3978.11 75
3978.26 84
3978.40 92
3978.54 100
3978.69 107
3978.83 114
3978.98 120
3979.12 125
3979.27 129
3979.41 131
3979.56 130
3979.70 127
3979.85 122
3979.99 115
3980.14 105
3980.28 94
3980.43 81
3980.57 68
3980.71 55
3980.86 45
3981.00 38
3981.15 35
3981.29 35
3981.44 38
3981.58 43
3981.73 47
3981.87 50
3982.02 53
3982.16 56
3982.31 61
3982.45 67
3982.60 76
3982.74 85
3982.89 95
3983.03 103
3983.17 109
3983.32 111
3983.46 110
3983.61 108
3983.75 104
3983.90 101
3984.04 99
3984.19 98
3984.33 97
3984.48 96
3984.62 94
3984.77 92
3984.91 91
3985.06 89
3985.20 89
3985.35 90
3985.49 92
3985.64 94
3985.78 95
3985.92 95
3986.07 94
3986.21 92
3986.36 88
3986.50 85
3986.65 81
3986.79 77
3986.94 72
3987.08 67
3987.23 60
3987.37 53
3987.52 45
3987.66 39
3987.81 34
3987.95 31
3988.10 31
3988.24 33
3988.39 37
3988.53 40
3988.68 42
3988.82 41
3988.97 36
3989.11 28
3989.26 16
3989.40 3
3989.55 0
3989.69 0
3989.84 0
3989.98 0
3990.12 0
3990.27 0
3990.41 0
3990.56 0
3990.70 4
3990.85 18
3990.99 32
3991.14 45
3991.28 56
3991.43 66
3991.57 75
3991.72 85
3991.86 95
3992.01 106
3992.15 117
3992.30 128
3992.44 138
3992.59 145
3992.73 148
3992.88 148
3993.02 143
3993.17 136
3993.31 127
3993.46 118
3993.60 110
3993.75 104
3993.89 100
3994.04 99
3994.18 99
3994.33 98
3994.47 95
3994.62 89
3994.76 80
3994.91 69
3995.05 56
3995.20 43
3995.34 33
3995.49 26
3995.63 21
3995.78 20
3995.92 21
3996.07 24
3996.21 29
3996.36 34
3996.50 39
3996.65 46
3996.79 53
3996.94 58
3997.08 62
3997.23 62
3997.37 59
3997.52 52
3997.66 44
3997.81 36
3997.95 30
3998.10 28
3998.24 30
3998.39 36
3998.53 45
3998.68 55
3998.82 64
3998.97 70
3999.11 74
3999.26 74
3999.40 70
3999.55 63
3999.69 52
3999.84 39
3999.98 25
4000.13 12
4000.27 1
4000.42 0
4000.56 0
4000.71 0
4000.85 0
4001.00 0
4001.14 4
4001.29 9
4001.43 13
4001.58 18
4001.72 25
4001.87 34
4002.01 45
4002.16 58
4002.30 72
4002.45 86
4002.59 97
4002.74 107
4002.88 114
4003.03 119
4003.17 124
4003.32 127
4003.46 131
4003.61 133
4003.75 136
4003.90 137
4004.04 139
4004.19 140
4004.33 143
4004.48 149
4004.62 157
4004.77 170
4004.91 187
4005.06 209
4005.20 235
4005.35 263
4005.49 291
4005.64 318
4005.78 342
4005.93 362
4006.07 377
4006.22 388
4006.37 395
4006.51 402
4006.66 407
4006.80 413
4006.95 420
4007.09 427
4007.24 435
4007.38 445
4007.53 454
4007.67 464
4007.82 472
4007.96 477
4008.11 479
4008.25 477
4008.40 471
4008.54 461
4008.69 450
4008.83 438
4008.98 427
4009.12 415
4009.27 404
4009.41 392
4009.56 379
4009.70 365
4009.85 349
4009.99 332
4010.14 315
4010.29 301
4010.43 290
4010.58 285
4010.72 284
4010.87 289
4011.01 296
4011.16 304
4011.30 309
4011.45 310
4011.59 307
4011.74 301
4011.88 293
4012.03 285
4012.17 279
4012.32 275
4012.46 273
4012.61 272
4012.75 271
4012.90 269
4013.04 266
4013.19 262
4013.34 257
4013.48 252
4013.63 245
4013.77 238
4013.92 229
4014.06 218
4014.21 207
4014.35 195
4014.50 182
4014.64 171
4014.79 161
4014.93 154
4015.08 149
4015.22 147
4015.37 148
4015.51 150
4015.66 154
4015.81 157
4015.95 160
4016.10 162
4016.24 163
4016.39 163
4016.53 164
4016.68 165
4016.82 168
4016.97 170
4017.11 172
4017.26 172
4017.40 170
4017.55 167
4017.70 162
4017.84 158
4017.99 156
4018.13 156
4018.28 159
4018.42 164
4018.57 168
4018.71 171
4018.86 171
4019.00 168
4019.15 163
4019.29 160
4019.44 160
4019.58 166
4019.73 176
4019.88 190
4020.02 206
4020.17 219
4020.31 228
4020.46 232
4020.60 231
4020.75 226
4020.89 219
4021.04 211
4021.18 205
4021.33 199
4021.48 194
4021.62 190
4021.77 185
4021.91 181
4022.06 177
4022.20 174
4022.35 172
4022.49 170
4022.64 170
4022.78 171
4022.93 173
4023.08 175
4023.22 178
4023.37 181
4023.51 185
4023.66 188
4023.80 190
4023.95 189
4024.09 185
4024.24 179
4024.38 171
4024.53 163
4024.68 156
4024.82 150
4024.97 146
4025.11 143
4025.26 141
4025.40 140
4025.55 138
4025.69 136
4025.84 134
4025.98 132
4026.13 129
4026.28 125
4026.42 121
4026.57 116
4026.71 109
4026.86 100
4027.00 91
4027.15 83
4027.29 76
4027.44 72
4027.59 71
4027.73 74
4027.88 81
4028.02 89
4028.17 98
4028.31 106
4028.46 110
4028.60 111
4028.75 109
4028.90 105
4029.04 101
4029.19 99
4029.33 100
4029.48 104
4029.62 110
4029.77 116
4029.91 120
4030.06 122
4030.21 121
4030.35 117
4030.50 111
4030.64 104
4030.79 96
4030.93 88
4031.08 79
4031.22 71
4031.37 62
4031.52 52
4031.66 39
4031.81 25
4031.95 9
4032.10 0
4032.24 0
4032.39 0
4032.54 0
4032.68 0
4032.83 0
4032.97 0
4033.12 0
4033.26 13
4033.41 26
4033.55 35
4033.70 39
4033.85 39
4033.99 35
4034.14 29
4034.28 22
4034.43 14
4034.57 7
4034.72 1
4034.87 0
4035.01 0
4035.16 0
4035.30 2
4035.45 11
4035.59 23
4035.74 37
4035.89 53
4036.03 69
4036.18 84
4036.32 96
4036.47 107
4036.61 116
4036.76 124
4036.91 133
4037.05 143
4037.20 155
4037.34 169
4037.49 183
4037.63 197
4037.78 210
4037.93 220
4038.07 228
4038.22 235
4038.36 241
4038.51 249
4038.65 259
4038.80 271
4038.95 285
4039.09 300
4039.24 315
4039.38 328
4039.53 339
4039.67 346
4039.82 349
4039.97 348
4040.11 344
4040.26 338
4040.40 329
4040.55 321
4040.69 313
4040.84 307
4040.99 304
4041.13 302
4041.28 302
4041.42 302
4041.57 302
4041.71 300
4041.86 295
4042.01 287
4042.15 278
4042.30 267
4042.44 254
4042.59 241
4042.74 229
4042.88 217
4043.03 207
4043.17 200
4043.32 197
4043.46 198
4043.61 203
4043.76 212
4043.90 225
4044.05 238
4044.19 251
4044.34 261
4044.49 269
4044.63 273
4044.78 274
4044.92 274
4045.07 273
4045.21 273
4045.36 274
4045.51 276
4045.65 277
4045.80 277
4045.94 275
4046.09 271
4046.24 264
4046.38 254
4046.53 241
4046.67 226
4046.82 210
4046.96 193
4047.11 177
4047.26 164
4047.40 154
4047.55 149
4047.69 148
4047.84 151
4047.99 155
4048.13 159
4048.28 160
4048.42 158
4048.57 153
4048.72 146
4048.86 138
4049.01 131
4049.15 128
4049.30 128
4049.45 131
4049.59 136
4049.74 141
4049.88 146
4050.03 147
4050.17 144
4050.32 136
4050.47 124
4050.61 109
4050.76 93
4050.90 78
4051.05 65
4051.20 56
4051.34 50
4051.49 47
4051.63 47
4051.78 48
4051.93 50
4052.07 53
4052.22 56
4052.36 59
4052.51 64
4052.66 69
4052.80 74
4052.95 80
4053.09 86
4053.24 92
4053.39 99
4053.53 106
4053.68 112
4053.82 118
4053.97 123
4054.12 126
4054.26 126
4054.41 125
4054.55 123
4054.70 121
4054.85 120
4054.99 120
4055.14 120
4055.28 122
4055.43 124
4055.58 125
4055.72 127
4055.87 129
4056.01 131
4056.16 135
4056.31 140
4056.45 146
4056.60 154
4056.75 164
4056.89 174
4057.04 186
4057.18 197
4057.33 207
4057.48 217
4057.62 224
4057.77 230
4057.91 233
4058.06 234
4058.21 234
4058.35 233
4058.50 231
4058.64 230
4058.79 229
4058.94 229
4059.08 230
4059.23 230
4059.37 230
4059.52 229
4059.67 228
4059.81 227
4059.96 226
4060.11 227
4060.25 227
4060.40 228
4060.54 227
4060.69 225
4060.84 220
4060.98 212
4061.13 204
4061.27 196
4061.42 190
4061.57 187
4061.71 188
4061.86 191
4062.01 196
4062.15 201
4062.30 204
4062.44 205
4062.59 203
4062.74 198
4062.88 192
4063.03 183
4063.17 173
4063.32 161
4063.47 148
4063.61 132
4063.76 114
4063.91 97
4064.05 81
4064.20 67
4064.34 58
4064.49 55
4064.64 57
4064.78 65
4064.93 76
4065.07 88
4065.22 101
4065.37 111
4065.51 117
4065.66 120
4065.81 120
4065.95 118
4066.10 115
4066.24 112
4066.39 110
4066.54 111
4066.68 115
4066.83 121
4066.98 128
4067.12 136
4067.27 144
4067.41 151
4067.56 155
4067.71 157
4067.85 157
4068.00 156
4068.15 156
4068.29 158
4068.44 162
4068.58 168
4068.73 175
4068.88 180
4069.02 183
4069.17 182
4069.32 177
4069.46 171
4069.61 165
4069.75 161
4069.90 159
4070.05 161
4070.19 165
4070.34 169
4070.49 170
4070.63 168
4070.78 162
4070.93 154
4071.07 146
4071.22 138
4071.36 130
4071.51 124
4071.66 119
4071.80 115
4071.95 111
4072.10 108
4072.24 106
4072.39 106
4072.54 108
4072.68 111
4072.83 115
4072.97 120
4073.12 126
4073.27 131
4073.41 136
4073.56 141
4073.71 145
4073.85 148
4074.00 150
4074.15 148
4074.29 144
4074.44 136
4074.58 126
4074.73 114
4074.88 102
4075.02 92
4075.17 86
4075.32 82
4075.46 82
4075.61 83
4075.76 85
4075.90 85
4076.05 82
4076.19 78
4076.34 71
4076.49 63
4076.63 55
4076.78 47
4076.93 39
4077.07 31
4077.22 22
4077.37 14
4077.51 7
4077.66 3
4077.81 1
4077.95 3
4078.10 6
4078.24 9
4078.39 11
4078.54 10
4078.68 6
4078.83 0
4078.98 0
4079.12 0
4079.27 0
4079.42 0
4079.56 0
4079.71 8
4079.86 23
4080.00 39
4080.15 52
4080.30 61
4080.44 64
4080.59 61
4080.73 54
4080.88 46
4081.03 40
4081.17 36
4081.32 37
4081.47 42
4081.61 48
4081.76 56
4081.91 62
4082.05 65
4082.20 66
4082.35 65
4082.49 63
4082.64 63
4082.79 64
4082.93 69
4083.08 78
4083.23 88
4083.37 98
4083.52 107
4083.66 111
4083.81 110
4083.96 103
4084.10 92
4084.25 77
4084.40 61
4084.54 46
4084.69 34
4084.84 26
4084.98 21
4085.13 20
4085.28 21
4085.42 26
4085.57 34
4085.72 46
4085.86 61
4086.01 78
4086.16 96
4086.30 114
4086.45 127
4086.60 135
4086.74 136
4086.89 133
4087.04 126
4087.18 118
4087.33 112
4087.48 110
4087.62 111
4087.77 114
4087.92 117
4088.06 119
4088.21 118
4088.36 114
4088.50 107
4088.65 99
4088.80 90
4088.94 82
4089.09 75
4089.24 69
4089.38 63
4089.53 55
4089.68 47
4089.82 38
4089.97 31
4090.12 26
4090.26 28
4090.41 37
4090.56 55
4090.70 80
4090.85 110
4091.00 142
4091.14 174
4091.29 203
4091.44 227
4091.58 245
4091.73 258
4091.88 265
4092.02 268
4092.17 267
4092.32 263
4092.46 256
4092.61 248
4092.76 239
4092.90 231
4093.05 223
4093.20 216
4093.34 212
4093.49 208
4093.64 206
4093.78 203
4093.93 200
4094.08 196
4094.22 191
4094.37 186
4094.52 181
4094.66 177
4094.81 174
4094.96 172
4095.10 171
4095.25 170
4095.40 168
4095.54 164
4095.69 160
4095.84 156
4095.98 153
4096.13 152
4096.28 154
4096.42 158
4096.57 164
4096.72 172
4096.86 181
4097.01 189
4097.16 195
4097.31 198
4097.45 197
4097.60 192
4097.75 184
4097.89 174
4098.04 166
4098.19 159
4098.33 154
4098.48 151
4098.63 149
4098.77 146
4098.92 141
4099.07 133
4099.21 122
4099.36 111
4099.51 101
4099.65 94
4099.80 93
4099.95 98
4100.09 109
4100.24 124
4100.39 142
4100.54 158
4100.68 171
4100.83 179
4100.98 182
4101.12 179
4101.27 172
4101.42 164
4101.56 154
4101.71 146
4101.86 139
4102.00 134
4102.15 132
4102.30 131
4102.44 131
4102.59 133
4102.74 134
4102.88 135
4103.03 135
4103.18 135
4103.33 135
4103.47 136
4103.62 137
4103.77 139
4103.91 143
4104.06 149
4104.21 155
4104.35 161
4104.50 167
4104.65 170
4104.79 170
4104.94 166
4105.09 160
4105.24 153
4105.38 147
4105.53 143
4105.68 143
4105.82 148
4105.97 158
4106.12 170
4106.26 183
4106.41 196
4106.56 207
4106.70 214
4106.85 217
4107.00 216
4107.15 212
4107.29 206
4107.44 199
4107.59 191
4107.73 183
4107.88 176
4108.03 170
4108.17 166
4108.32 165
4108.47 166
4108.62 171
4108.76 177
4108.91 185
4109.06 193
4109.20 199
4109.35 202
4109.50 202
4109.64 197
4109.79 189
4109.94 179
4110.09 169
4110.23 158
4110.38 149
4110.53 140
4110.67 132
4110.82 124
4110.97 117
4111.11 109
4111.26 101
4111.41 93
4111.56 86
4111.70 79
4111.85 73
4112.00 70
4112.14 68
4112.29 69
4112.44 72
4112.59 76
4112.73 79
4112.88 82
4113.03 83
4113.17 83
4113.32 80
4113.47 76
4113.61 70
4113.76 63
4113.91 55
4114.06 46
4114.20 36
4114.35 25
4114.50 15
4114.64 6
4114.79 0
4114.94 0
4115.09 0
4115.23 2
4115.38 9
4115.53 18
4115.67 28
4115.82 36
4115.97 43
4116.12 49
4116.26 53
4116.41 55
4116.56 56
4116.70 56
4116.85 56
4117.00 56
4117.15 56
4117.29 57
4117.44 57
4117.59 59
4117.73 61
4117.88 63
4118.03 66
4118.18 70
4118.32 75
4118.47 79
4118.62 82
4118.76 83
4118.91 83
4119.06 79
4119.21 74
4119.35 67
4119.50 60
4119.65 55
4119.79 52
4119.94 54
4120.09 58
4120.24 63
4120.38 69
4120.53 72
4120.68 72
4120.83 67
4120.97 59
4121.12 47
4121.27 34
4121.41 22
4121.56 12
4121.71 6
4121.86 2
4122.00 1
4122.15 1
4122.30 2
4122.44 2
4122.59 1
4122.74 0
4122.89 0
4123.03 0
4123.18 0
4123.33 0
4123.48 0
4123.62 8
4123.77 22
4123.92 40
4124.06 60
4124.21 81
4124.36 99
4124.51 116
4124.65 130
4124.80 142
4124.95 155
4125.10 169
4125.24 184
4125.39 201
4125.54 218
4125.68 231
4125.83 240
4125.98 242
4126.13 238
4126.27 229
4126.42 218
4126.57 205
4126.72 194
4126.86 184
4127.01 175
4127.16 167
4127.30 160
4127.45 153
4127.60 147
4127.75 142
4127.89 138
4128.04 135
4128.19 133
4128.34 132
4128.48 132
4128.63 134
4128.78 138
4128.93 145
4129.07 154
4129.22 164
4129.37 173
4129.52 180
4129.66 183
4129.81 180
4129.96 172
4130.10 160
4130.25 147
4130.40 133
4130.55 122
4130.69 114
4130.84 109
4130.99 108
4131.14 109
4131.28 109
4131.43 107
4131.58 104
4131.73 98
4131.87 90
4132.02 81
4132.17 72
4132.32 63
4132.46 55
4132.61 49
4132.76 44
4132.91 40
4133.05 39
4133.20 39
4133.35 41
4133.49 43
4133.64 45
4133.79 47
4133.94 47
4134.08 47
4134.23 47
4134.38 49
4134.53 52
4134.67 56
4134.82 61
4134.97 64
4135.12 65
4135.26 63
4135.41 57
4135.56 49
4135.71 39
4135.85 29
4136.00 20
4136.15 13
4136.30 7
4136.44 2
4136.59 0
4136.74 0
4136.89 0
4137.03 0
4137.18 0
4137.33 0
4137.48 0
4137.62 0
4137.77 0
4137.92 3
4138.07 9
4138.21 17
4138.36 27
4138.51 37
4138.66 48
4138.80 59
4138.95 67
4139.10 72
4139.25 75
4139.39 75
4139.54 74
4139.69 73
4139.84 71
4139.98 69
4140.13 68
4140.28 68
4140.43 68
4140.57 68
4140.72 69
4140.87 70
4141.02 71
4141.17 72
4141.31 72
4141.46 72
4141.61 69
4141.76 65
4141.90 61
4142.05 55
4142.20 48
4142.35 42
4142.49 34
4142.64 26
4142.79 18
4142.94 10
4143.08 2
4143.23 0
4143.38 0
4143.53 0
4143.67 0
4143.82 0
4143.97 0
4144.12 0
4144.26 0
4144.41 0
4144.56 3
4144.71 7
4144.86 13
4145.00 19
4145.15 25
4145.30 29
4145.45 32
4145.59 33
4145.74 34
4145.89 35
4146.04 38
4146.18 45
4146.33 54
4146.48 65
4146.63 77
4146.77 87
4146.92 96
4147.07 101
4147.22 104
4147.37 103
4147.51 100
4147.66 95
4147.81 91
4147.96 87
4148.10 84
4148.25 83
4148.40 82
4148.55 81
4148.69 79
4148.84 76
4148.99 73
4149.14 71
4149.29 71
4149.43 74
4149.58 81
4149.73 89
4149.88 97
4150.02 104
4150.17 107
4150.32 108
4150.47 106
4150.62 102
4150.76 99
4150.91 97
4151.06 98
4151.21 101
4151.35 106
4151.50 112
4151.65 119
4151.80 124
4151.95 128
4152.09 131
4152.24 131
4152.39 130
4152.54 126
4152.68 121
4152.83 114
4152.98 106
4153.13 98
4153.28 90
4153.42 83
4153.57 78
4153.72 75
4153.87 73
4154.01 74
4154.16 75
4154.31 78
4154.46 82
4154.61 88
4154.75 96
4154.90 106
4155.05 117
4155.20 128
4155.34 137
4155.49 145
4155.64 150
4155.79 152
4155.94 154
4156.08 155
4156.23 157
4156.38 161
4156.53 166
4156.67 170
4156.82 173
4156.97 173
4157.12 170
4157.27 164
4157.41 156
4157.56 147
4157.71 139
4157.86 130
4158.01 123
4158.15 117
4158.30 111
4158.45 104
4158.60 97
4158.75 89
4158.89 80
4159.04 71
4159.19 63
4159.34 57
4159.48 54
4159.63 54
4159.78 56
4159.93 59
4160.08 62
4160.22 65
4160.37 67
4160.52 70
4160.67 73
4160.82 77
4160.96 83
4161.11 88
4161.26 92
4161.41 94
4161.56 91
4161.70 85
4161.85 75
4162.00 64
4162.15 53
4162.30 43
4162.44 34
4162.59 28
4162.74 22
4162.89 18
4163.03 13
4163.18 8
4163.33 4
4163.48 0
4163.63 0
4163.77 0
4163.92 0
4164.07 0
4164.22 0
4164.37 0
4164.51 0
4164.66 0
4164.81 0
4164.96 1
4165.11 4
4165.25 7
4165.40 9
4165.55 10
4165.70 11
4165.85 12
4165.99 12
4166.14 12
4166.29 13
4166.44 15
4166.59 18
4166.73 20
4166.88 21
4167.03 20
4167.18 18
4167.33 15
4167.47 12
4167.62 12
4167.77 16
4167.92 23
4168.07 33
4168.22 43
4168.36 50
4168.51 53
4168.66 51
4168.81 42
4168.96 29
4169.10 14
4169.25 0
4169.40 0
4169.55 0
4169.70 0
4169.84 0
4169.99 5
4170.14 24
4170.29 46
4170.44 68
4170.58 89
4170.73 106
4170.88 121
4171.03 132
4171.18 141
4171.32 149
4171.47 157
4171.62 165
4171.77 175
4171.92 187
4172.07 199
4172.21 212
4172.36 223
4172.51 231
4172.66 234
4172.81 232
4172.95 226
4173.10 218
4173.25 208
4173.40 199
4173.55 193
4173.70 189
4173.84 188
4173.99 188
4174.14 188
4174.29 188
4174.44 187
4174.58 185
4174.73 184
4174.88 184
4175.03 185
4175.18 187
4175.32 190
4175.47 192
4175.62 193
4175.77 193
4175.92 192
4176.07 191
4176.21 190
4176.36 189
4176.51 188
4176.66 187
4176.81 185
4176.96 181
4177.10 175
4177.25 169
4177.40 162
4177.55 157
4177.70 152
4177.84 149
4177.99 147
4178.14 146
4178.29 145
4178.44 143
4178.59 139
4178.73 134
4178.88 129
4179.03 124
4179.18 119
4179.33 116
4179.47 114
4179.62 112
4179.77 110
4179.92 107
4180.07 101
4180.22 95
4180.36 87
4180.51 80
4180.66 74
4180.81 71
4180.96 70
4181.11 71
4181.25 71
4181.40 70
4181.55 68
4181.70 63
4181.85 56
4182.00 48
4182.14 41
4182.29 36
4182.44 35
4182.59 38
4182.74 45
4182.89 54
4183.03 64
4183.18 73
4183.33 80
4183.48 83
4183.63 83
4183.78 80
4183.92 76
4184.07 71
4184.22 67
4184.37 62
4184.52 57
4184.67 52
4184.81 47
4184.96 42
4185.11 39
4185.26 38
4185.41 41
4185.56 46
4185.70 54
4185.85 64
4186.00 74
4186.15 83
4186.30 93
4186.45 101
4186.59 110
4186.74 117
4186.89 123
4187.04 127
4187.19 127
4187.34 124
4187.48 118
4187.63 109
4187.78 99
4187.93 89
4188.08 81
4188.23 75
4188.37 72
4188.52 73
4188.67 76
4188.82 81
4188.97 88
4189.12 94
4189.27 100
4189.41 105
4189.56 109
4189.71 112
4189.86 113
4190.01 112
4190.16 111
4190.30 111
4190.45 113
4190.60 117
4190.75 124
4190.90 133
4191.05 141
4191.20 147
4191.34 150
4191.49 149
4191.64 145
4191.79 139
4191.94 132
4192.09 124
4192.23 116
4192.38 107
4192.53 99
4192.68 90
4192.83 82
4192.98 76
4193.13 71
4193.27 68
4193.42 66
4193.57 65
4193.72 61
4193.87 56
4194.02 50
4194.17 42
4194.31 36
4194.46 33
4194.61 34
4194.76 39
4194.91 47
4195.06 56
4195.20 64
4195.35 69
4195.50 71
4195.65 67
4195.80 60
4195.95 49
4196.10 38
4196.24 28
4196.39 21
4196.54 20
4196.69 23
4196.84 30
4196.99 40
4197.14 49
4197.28 57
4197.43 63
4197.58 65
4197.73 64
4197.88 61
4198.03 55
4198.18 48
4198.32 40
4198.47 31
4198.62 22
4198.77 14
4198.92 8
4199.07 6
4199.22 8
4199.36 13
4199.51 21
4199.66 32
4199.81 43
4199.96 54
4200.11 66
4200.26 79
4200.41 91
4200.55 103
4200.70 113
4200.85 121
4201.00 125
4201.15 127
4201.30 124
4201.45 119
4201.59 112
4201.74 103
4201.89 94
4202.04 85
4202.19 77
4202.34 69
4202.49 62
4202.63 56
4202.78 53
4202.93 53
4203.08 56
4203.23 64
4203.38 76
4203.53 90
4203.68 105
4203.82 119
4203.97 132
4204.12 142
4204.27 151
4204.42 157
4204.57 161
4204.72 165
4204.86 167
4205.01 167
4205.16 165
4205.31 161
4205.46 156
4205.61 150
4205.76 146
4205.91 143
4206.05 144
4206.20 147
4206.35 154
4206.50 162
4206.65 171
4206.80 180
4206.95 188
4207.10 193
4207.24 194
4207.39 192
4207.54 187
4207.69 178
4207.84 167
4207.99 154
4208.14 141
4208.29 128
4208.43 115
4208.58 104
4208.73 95
4208.88 89
4209.03 87
4209.18 88
4209.33 92
4209.48 97
4209.62 104
4209.77 111
4209.92 116
4210.07 120
4210.22 123
4210.37 123
4210.52 123
4210.67 121
4210.82 118
4210.96 114
4211.11 108
4211.26 101
4211.41 94
4211.56 86
4211.71 79
4211.86 74
4212.01 72
4212.15 73
4212.30 76
4212.45 81
4212.60 85
4212.75 90
4212.90 92
4213.05 93
4213.20 92
4213.35 91
4213.49 88
4213.64 85
4213.79 82
4213.94 78
4214.09 76
4214.24 75
4214.39 77
4214.54 81
4214.69 88
4214.83 97
4214.98 107
4215.13 115
4215.28 122
4215.43 126
4215.58 126
4215.73 122
4215.88 116
4216.03 109
4216.17 101
4216.32 94
4216.47 88
4216.62 85
4216.77 84
4216.92 85
4217.07 86
4217.22 86
4217.37 86
4217.51 84
4217.66 82
4217.81 79
4217.96 77
4218.11 77
4218.26 81
4218.41 87
4218.56 96
4218.71 107
4218.85 119
4219.00 129
4219.15 136
4219.30 140
4219.45 138
4219.60 132
4219.75 123
4219.90 110
4220.05 97
4220.20 83
4220.34 71
4220.49 59
4220.64 50
4220.79 42
4220.94 37
4221.09 36
4221.24 37
4221.39 41
4221.54 47
4221.69 54
4221.83 61
4221.98 67
4222.13 70
4222.28 70
4222.43 67
4222.58 62
4222.73 58
4222.88 56
4223.03 58
4223.18 65
4223.32 77
4223.47 90
4223.62 101
4223.77 109
4223.92 110
4224.07 105
4224.22 96
4224.37 85
4224.52 73
4224.67 64
4224.81 56
4224.96 51
4225.11 46
4225.26 42
4225.41 39
4225.56 36
4225.71 35
4225.86 36
4226.01 39
4226.16 44
4226.31 50
4226.45 57
4226.60 64
4226.75 71
4226.90 79
4227.05 85
4227.20 90
4227.35 92
4227.50 90
4227.65 85
4227.80 78
4227.95 70
4228.09 62
4228.24 55
4228.39 51
4228.54 50
4228.69 50
4228.84 52
4228.99 55
4229.14 59
4229.29 64
4229.44 70
4229.59 76
4229.74 83
4229.88 88
4230.03 93
4230.18 95
4230.33 97
4230.48 98
4230.63 98
4230.78 98
4230.93 97
4231.08 96
4231.23 94
4231.38 92
4231.53 89
4231.67 88
4231.82 88
4231.97 90
4232.12 93
4232.27 97
4232.42 101
4232.57 106
4232.72 110
4232.87 115
4233.02 119
4233.17 121
4233.32 122
4233.46 120
4233.61 116
4233.76 110
4233.91 103
4234.06 96
4234.21 91
4234.36 88
4234.51 85
4234.66 83
4234.81 81
4234.96 78
4235.11 73
4235.26 67
4235.40 60
4235.55 53
4235.70 45
4235.85 38
4236.00 30
4236.15 24
4236.30 18
4236.45 15
4236.60 12
4236.75 11
4236.90 11
4237.05 10
4237.20 7
4237.34 4
4237.49 0
4237.64 0
4237.79 0
4237.94 0
4238.09 0
4238.24 0
4238.39 0
4238.54 1
4238.69 7
4238.84 12
4238.99 16
4239.14 18
4239.29 18
4239.44 18
4239.58 17
4239.73 16
4239.88 15
4240.03 16
4240.18 16
4240.33 17
4240.48 18
4240.63 19
4240.78 21
4240.93 24
4241.08 28
4241.23 33
4241.38 39
4241.53 44
4241.68 47
4241.82 49
4241.97 50
4242.12 52
4242.27 55
4242.42 61
4242.57 69
4242.72 79
4242.87 89
4243.02 98
4243.17 105
4243.32 110
4243.47 113
4243.62 115
4243.77 117
4243.92 120
4244.07 123
4244.21 127
4244.36 131
4244.51 135
4244.66 139
4244.81 143
4244.96 148
4245.11 152
4245.26 157
4245.41 160
4245.56 162
4245.71 161
4245.86 158
4246.01 153
4246.16 146
4246.31 139
4246.46 132
4246.61 126
4246.75 123
4246.90 123
4247.05 124
4247.20 125
4247.35 126
4247.50 126
4247.65 125
4247.80 121
4247.95 116
4248.10 111
4248.25 108
4248.40 106
4248.55 105
4248.70 104
4248.85 103
4249.00 98
4249.15 91
4249.30 80
4249.45 67
4249.59 54
4249.74 44
4249.89 39
4250.04 38
4250.19 41
4250.34 47
4250.49 54
4250.64 61
4250.79 64
4250.94 64
4251.09 61
4251.24 55
4251.39 49
4251.54 43
4251.69 38
4251.84 34
4251.99 31
4252.14 30
4252.29 28
4252.44 25
4252.58 22
4252.73 17
4252.88 12
4253.03 6
4253.18 1
4253.33 0
4253.48 0
4253.63 0
4253.78 0
4253.93 0
4254.08 1
4254.23 3
4254.38 4
4254.53 3
4254.68 1
4254.83 0
4254.98 0
4255.13 0
4255.28 0
4255.43 0
4255.58 0
4255.73 0
4255.88 0
4256.03 1
4256.17 1
4256.32 3
4256.47 6
4256.62 10
4256.77 15
4256.92 20
4257.07 26
4257.22 32
4257.37 40
4257.52 50
4257.67 63
4257.82 79
4257.97 96
4258.12 113
4258.27 128
4258.42 140
4258.57 149
4258.72 156
4258.87 163
4259.02 170
4259.17 178
4259.32 187
4259.47 194
4259.62 197
4259.77 198
4259.92 196
4260.07 193
4260.22 190
4260.36 190
4260.51 192
4260.66 198
4260.81 204
4260.96 208
4261.11 209
4261.26 206
4261.41 200
4261.56 194
4261.71 190
4261.86 191
4262.01 198
4262.16 213
4262.31 232
4262.46 256
4262.61 279
4262.76 301
4262.91 319
4263.06 333
4263.21 343
4263.36 349
4263.51 352
4263.66 353
4263.81 355
4263.96 356
4264.11 357
4264.26 358
4264.41 359
4264.56 359
4264.71 357
4264.86 353
4265.01 346
4265.16 338
4265.31 330
4265.46 321
4265.61 315
4265.76 311
4265.90 310
4266.05 311
4266.20 313
4266.35 315
4266.50 314
4266.65 311
4266.80 306
4266.95 299
4267.10 291
4267.25 284
4267.40 280
4267.55 279
4267.70 281
4267.85 287
4268.00 294
4268.15 301
4268.30 307
4268.45 312
4268.60 314
4268.75 313
4268.90 309
4269.05 302
4269.20 292
4269.35 281
4269.50 268
4269.65 256
4269.80 246
4269.95 239
4270.10 235
4270.25 234
4270.40 236
4270.55 239
4270.70 243
4270.85 246
4271.00 248
4271.15 248
4271.30 246
4271.45 243
4271.60 238
4271.75 231
4271.90 221
4272.05 211
4272.20 198
4272.35 186
4272.50 174
4272.65 164
4272.80 157
4272.95 153
4273.10 152
4273.25 155
4273.40 160
4273.55 165
4273.70 171
4273.85 176
4274.00 178
4274.15 178
4274.30 175
4274.45 168
4274.60 159
4274.75 147
4274.90 133
4275.05 118
4275.20 101
4275.35 84
4275.50 68
4275.65 54
4275.80 44
4275.95 37
4276.10 35
4276.25 37
4276.40 41
4276.55 47
4276.70 53
4276.85 58
4277.00 61
4277.15 63
4277.30 64
4277.45 64
4277.60 64
4277.75 65
4277.90 67
4278.05 70
4278.20 72
4278.35 73
4278.50 74
4278.65 74
4278.80 72
4278.95 70
4279.10 68
4279.25 67
4279.40 67
4279.55 69
4279.70 73
4279.85 78
4280.00 84
4280.15 91
4280.30 96
4280.45 99
4280.60 101
4280.75 102
4280.90 101
4281.05 99
4281.20 97
4281.35 95
4281.50 92
4281.65 90
4281.80 88
4281.95 86
4282.10 86
4282.25 86
4282.40 88
4282.55 89
4282.70 90
4282.85 89
4283.00 88
4283.15 85
4283.30 83
4283.45 81
4283.60 83
4283.75 87
4283.90 93
4284.05 102
4284.20 111
4284.35 119
4284.50 124
4284.65 126
4284.80 125
4284.95 122
4285.10 118
4285.25 113
4285.40 108
4285.55 103
4285.70 98
4285.85 92
4286.00 86
4286.15 81
4286.30 77
4286.45 74
4286.60 74
4286.75 75
4286.90 78
4287.05 81
4287.20 83
4287.35 85
4287.50 85
4287.65 85
4287.80 85
4287.95 84
4288.10 84
4288.25 84
4288.40 84
4288.55 85
4288.70 86
4288.85 86
4289.00 85
4289.15 83
4289.30 80
4289.45 74
4289.60 66
4289.75 55
4289.90 44
4290.05 32
4290.20 21
4290.35 11
4290.50 4
4290.65 0
4290.80 0
4290.95 0
4291.11 0
4291.26 0
4291.41 0
4291.56 0
4291.71 0
4291.86 0
4292.01 1
4292.16 7
4292.31 14
4292.46 21
4292.61 27
4292.76 33
4292.91 39
4293.06 46
4293.21 53
4293.36 61
4293.51 70
4293.66 79
4293.81 86
4293.96 90
4294.11 90
4294.26 85
4294.41 75
4294.56 62
4294.71 49
4294.86 38
4295.01 31
4295.16 29
4295.31 33
4295.46 41
4295.61 52
4295.76 64
4295.91 75
4296.06 83
4296.21 87
4296.36 86
4296.51 82
4296.67 75
4296.82 65
4296.97 55
4297.12 47
4297.27 41
4297.42 40
4297.57 45
4297.72 55
4297.87 71
4298.02 89
4298.17 110
4298.32 130
4298.47 147
4298.62 161
4298.77 170
4298.92 175
4299.07 176
4299.22 175
4299.37 174
4299.52 172
4299.67 171
4299.82 170
4299.97 167
4300.12 162
4300.27 156
4300.42 148
4300.57 140
4300.72 133
4300.88 129
4301.03 127
4301.18 127
4301.33 128
4301.48 130
4301.63 131
4301.78 132
4301.93 134
4302.08 137
4302.23 143
4302.38 151
4302.53 159
4302.68 167
4302.83 173
4302.98 176
4303.13 175
4303.28 172
4303.43 168
4303.58 166
4303.73 166
4303.88 170
4304.03 176
4304.18 184
4304.33 192
4304.49 199
4304.64 204
4304.79 206
4304.94 208
4305.09 210
4305.24 213
4305.39 217
4305.54 220
4305.69 223
4305.84 223
4305.99 222
4306.14 220
4306.29 218
4306.44 218
4306.59 219
4306.74 222
4306.89 225
4307.04 227
4307.19 224
4307.34 217
4307.49 205
4307.65 189
4307.80 171
4307.95 153
4308.10 135
4308.25 120
4308.40 105
4308.55 93
4308.70 81
4308.85 72
4309.00 64
4309.15 60
4309.30 58
4309.45 60
4309.60 63
4309.75 68
4309.90 72
4310.05 76
4310.20 78
4310.36 79
4310.51 79
4310.66 79
4310.81 80
4310.96 82
4311.11 85
4311.26 90
4311.41 96
4311.56 100
4311.71 102
4311.86 100
4312.01 93
4312.16 80
4312.31 64
4312.46 44
4312.61 25
4312.76 6
4312.91 0
4313.07 0
4313.22 0
4313.37 0
4313.52 0
4313.67 0
4313.82 0
4313.97 0
4314.12 4
4314.27 23
4314.42 43
4314.57 64
4314.72 83
4314.87 99
4315.02 114
4315.17 126
4315.32 136
4315.48 143
4315.63 148
4315.78 150
4315.93 149
4316.08 146
4316.23 142
4316.38 137
4316.53 133
4316.68 130
4316.83 130
4316.98 131
4317.13 132
4317.28 133
4317.43 133
4317.58 130
4317.74 125
4317.89 120
4318.04 113
4318.19 108
4318.34 102
4318.49 98
4318.64 95
4318.79 94
4318.94 95
4319.09 98
4319.24 103
4319.39 112
4319.54 122
4319.69 132
4319.85 140
4320.00 146
4320.15 147
4320.30 145
4320.45 138
4320.60 129
4320.75 119
4320.90 107
4321.05 95
4321.20 83
4321.35 71
4321.50 58
4321.65 47
4321.81 38
4321.96 32
4322.11 29
4322.26 31
4322.41 35
4322.56 41
4322.71 46
4322.86 47
4323.01 45
4323.16 38
4323.31 28
4323.46 16
4323.61 6
4323.77 0
4323.92 0
4324.07 0
4324.22 7
4324.37 18
4324.52 31
4324.67 42
4324.82 52
4324.97 59
4325.12 61
4325.27 60
4325.42 57
4325.57 50
4325.73 42
4325.88 34
4326.03 26
4326.18 19
4326.33 13
4326.48 8
4326.63 4
4326.78 1
4326.93 0
4327.08 0
4327.23 0
4327.38 0
4327.54 0
4327.69 0
4327.84 0
4327.99 0
4328.14 0
4328.29 11
4328.44 24
4328.59 37
4328.74 50
4328.89 61
4329.04 67
4329.20 68
4329.35 66
4329.50 60
4329.65 54
4329.80 48
4329.95 45
4330.10 42
4330.25 42
4330.40 42
4330.55 42
4330.70 43
4330.86 45
4331.01 48
4331.16 52
4331.31 58
4331.46 64
4331.61 70
4331.76 75
4331.91 78
4332.06 79
4332.21 78
4332.36 76
4332.52 72
4332.67 66
4332.82 60
4332.97 53
4333.12 46
4333.27 41
4333.42 36
4333.57 35
4333.72 36
4333.87 40
4334.03 45
4334.18 51
4334.33 57
4334.48 62
4334.63 64
4334.78 63
4334.93 62
4335.08 60
4335.23 59
4335.38 59
4335.53 60
4335.69 62
4335.84 64
4335.99 65
4336.14 67
4336.29 69
4336.44 72
4336.59 77
4336.74 83
4336.89 91
4337.05 99
4337.20 105
4337.35 109
4337.50 111
4337.65 112
4337.80 110
4337.95 108
4338.10 105
4338.25 102
4338.40 100
4338.56 97
4338.71 94
4338.86 90
4339.01 87
4339.16 82
4339.31 78
4339.46 72
4339.61 66
4339.76 60
4339.91 54
4340.07 48
4340.22 44
4340.37 41
4340.52 39
4340.67 39
4340.82 39
4340.97 39
4341.12 37
4341.27 35
4341.43 32
4341.58 28
4341.73 24
4341.88 20
4342.03 17
4342.18 13
4342.33 7
4342.48 1
4342.63 0
4342.79 0
4342.94 0
4343.09 0
4343.24 0
4343.39 0
4343.54 0
4343.69 3
4343.84 14
4343.99 24
4344.15 34
4344.30 42
4344.45 50
4344.60 57
4344.75 64
4344.90 71
4345.05 78
4345.20 86
4345.36 93
4345.51 99
4345.66 104
4345.81 107
4345.96 107
4346.11 105
4346.26 101
4346.41 95
4346.56 88
4346.72 80
4346.87 73
4347.02 67
4347.17 63
4347.32 60
4347.47 59
4347.62 60
4347.77 62
4347.93 64
4348.08 65
4348.23 65
4348.38 64
4348.53 62
4348.68 59
4348.83 57
4348.98 56
4349.14 56
4349.29 59
4349.44 63
4349.59 69
4349.74 76
4349.89 84
4350.04 92
4350.19 99
4350.35 104
4350.50 106
4350.65 103
4350.80 97
4350.95 89
4351.10 78
4351.25 68
4351.40 58
4351.56 48
4351.71 40
4351.86 32
4352.01 24
4352.16 15
4352.31 5
4352.46 0
4352.61 0
4352.77 0
4352.92 0
4353.07 0
4353.22 0
4353.37 0
4353.52 0
4353.67 5
4353.82 17
4353.98 28
4354.13 39
4354.28 50
4354.43 60
4354.58 70
4354.73 79
4354.88 87
4355.04 95
4355.19 102
4355.34 107
4355.49 110
4355.64 109
4355.79 104
4355.94 95
4356.09 83
4356.25 67
4356.40 51
4356.55 34
4356.70 17
4356.85 0
4357.00 0
4357.15 0
4357.31 0
4357.46 0
4357.61 0
4357.76 0
4357.91 0
4358.06 0
4358.21 19
4358.37 37
4358.52 52
4358.67 62
4358.82 64
4358.97 62
4359.12 55
4359.27 47
4359.43 41
4359.58 37
4359.73 36
4359.88 38
4360.03 41
4360.18 42
4360.33 41
4360.49 37
4360.64 29
4360.79 20
4360.94 12
4361.09 6
4361.24 5
4361.39 9
4361.55 18
4361.70 30
4361.85 45
4362.00 61
4362.15 76
4362.30 89
4362.45 99
4362.61 105
4362.76 107
4362.91 106
4363.06 101
4363.21 94
4363.36 86
4363.51 79
4363.67 71
4363.82 64
4363.97 57
4364.12 49
4364.27 40
4364.42 28
4364.57 16
4364.73 3
4364.88 0
4365.03 0
4365.18 0
4365.33 0
4365.48 0
4365.64 1
4365.79 17
4365.94 35
4366.09 53
4366.24 68
4366.39 80
4366.54 87
4366.70 88
4366.85 84
4367.00 77
4367.15 67
4367.30 58
4367.45 49
4367.61 42
4367.76 37
4367.91 33
4368.06 29
4368.21 24
4368.36 19
4368.51 12
4368.67 5
4368.82 0
4368.97 0
4369.12 0
4369.27 0
4369.42 0
4369.58 0
4369.73 0
4369.88 0
4370.03 3
4370.18 10
4370.33 18
4370.49 25
4370.64 30
4370.79 35
4370.94 38
4371.09 39
4371.24 40
4371.40 41
4371.55 43
4371.70 46
4371.85 52
4372.00 59
4372.15 67
4372.30 76
4372.46 83
4372.61 88
4372.76 90
4372.91 87
4373.06 82
4373.21 75
4373.37 66
4373.52 59
4373.67 56
4373.82 57
4373.97 63
4374.12 74
4374.28 88
4374.43 104
4374.58 117
4374.73 127
4374.88 132
4375.03 131
4375.19 125
4375.34 116
4375.49 106
4375.64 97
4375.79 90
4375.94 84
4376.10 79
4376.25 76
4376.40 71
4376.55 67
4376.70 63
4376.86 58
4377.01 54
4377.16 51
4377.31 49
4377.46 48
4377.61 47
4377.77 47
4377.92 47
4378.07 47
4378.22 47
4378.37 48
4378.52 49
4378.68 49
4378.83 49
4378.98 47
4379.13 44
4379.28 43
4379.43 43
4379.59 46
4379.74 53
4379.89 63
4380.04 75
4380.19 85
4380.35 94
4380.50 99
4380.65 101
4380.80 102
4380.95 105
4381.10 109
4381.26 118
4381.41 129
4381.56 141
4381.71 154
4381.86 166
4382.02 175
4382.17 184
4382.32 192
4382.47 202
4382.62 214
4382.77 228
4382.93 242
4383.08 255
4383.23 265
4383.38 270
4383.53 270
4383.69 265
4383.84 258
4383.99 250
4384.14 243
4384.29 238
4384.44 236
4384.60 236
4384.75 239
4384.90 242
4385.05 246
4385.20 251
4385.36 255
4385.51 259
4385.66 263
4385.81 268
4385.96 272
4386.11 277
4386.27 281
4386.42 283
4386.57 283
4386.72 280
4386.87 273
4387.03 264
4387.18 252
4387.33 240
4387.48 228
4387.63 219
4387.79 213
4387.94 211
4388.09 212
4388.24 215
4388.39 219
4388.55 222
4388.70 223
4388.85 221
4389.00 217
4389.15 211
4389.30 204
4389.46 199
4389.61 196
4389.76 196
4389.91 200
4390.06 208
4390.22 217
4390.37 228
4390.52 238
4390.67 247
4390.82 253
4390.98 256
4391.13 255
4391.28 251
4391.43 245
4391.58 237
4391.74 227
4391.89 217
4392.04 206
4392.19 195
4392.34 185
4392.50 175
4392.65 166
4392.80 156
4392.95 146
4393.10 135
4393.26 124
4393.41 114
4393.56 105
4393.71 98
4393.86 94
4394.02 93
4394.17 94
4394.32 96
4394.47 97
4394.62 99
4394.78 100
4394.93 100
4395.08 100
4395.23 101
4395.38 103
4395.54 106
4395.69 110
4395.84 114
4395.99 119
4396.14 123
4396.30 126
4396.45 128
4396.60 127
4396.75 124
4396.90 118
4397.06 112
4397.21 105
4397.36 100
4397.51 98
4397.66 100
4397.82 106
4397.97 117
4398.12 132
4398.27 150
4398.43 171
4398.58 193
4398.73 216
4398.88 240
4399.03 264
4399.19 289
4399.34 314
4399.49 341
4399.64 369
4399.79 399
4399.95 430
4400.10 463
4400.25 498
4400.40 534
4400.55 571
4400.71 609
4400.86 647
4401.01 684
4401.16 720
4401.32 753
4401.47 784
4401.62 812
4401.77 837
4401.92 858
4402.08 876
4402.23 889
4402.38 898
4402.53 903
4402.68 904
4402.84 903
4402.99 900
4403.14 898
4403.29 896
4403.45 897
4403.60 899
4403.75 902
4403.90 903
4404.05 902
4404.21 896
4404.36 885
4404.51 868
4404.66 845
4404.82 818
4404.97 789
4405.12 760
4405.27 734
4405.42 712
4405.58 693
4405.73 679
4405.88 667
4406.03 657
4406.19 647
4406.34 636
4406.49 624
4406.64 609
4406.79 592
4406.95 571
4407.10 547
4407.25 519
4407.40 488
4407.56 457
4407.71 427
4407.86 399
4408.01 375
4408.16 355
4408.32 339
4408.47 327
4408.62 315
4408.77 304
4408.93 293
4409.08 282
4409.23 271
4409.38 261
4409.53 253
4409.69 248
4409.84 245
4409.99 244
4410.14 243
4410.30 242
4410.45 239
4410.60 233
4410.75 225
4410.91 214
4411.06 203
4411.21 190
4411.36 178
4411.51 167
4411.67 158
4411.82 150
4411.97 145
4412.12 143
4412.28 144
4412.43 148
4412.58 155
4412.73 164
4412.89 172
4413.04 179
4413.19 182
4413.34 181
4413.49 176
4413.65 168
4413.80 157
4413.95 145
4414.10 133
4414.26 121
4414.41 110
4414.56 99
4414.71 89
4414.87 79
4415.02 72
4415.17 66
4415.32 63
4415.48 63
4415.63 65
4415.78 68
4415.93 73
4416.09 76
4416.24 78
4416.39 78
4416.54 77
4416.69 76
4416.85 77
4417.00 81
4417.15 91
4417.30 104
4417.46 121
4417.61 138
4417.76 154
4417.91 167
4418.07 178
4418.22 186
4418.37 193
4418.52 200
4418.68 207
4418.83 215
4418.98 222
4419.13 227
4419.29 230
4419.44 229
4419.59 225
4419.74 220
4419.90 215
4420.05 211
4420.20 208
4420.35 207
4420.51 208
4420.66 212
4420.81 219
4420.96 229
4421.12 244
4421.27 262
4421.42 284
4421.57 308
4421.73 331
4421.88 354
4422.03 376
4422.18 396
4422.34 417
4422.49 439
4422.64 465
4422.79 496
4422.95 531
4423.10 570
4423.25 611
4423.40 652
4423.56 693
4423.71 731
4423.86 766
4424.01 799
4424.17 829
4424.32 857
4424.47 885
4424.62 912
4424.78 940
4424.93 970
4425.08 1002
4425.23 1037
4425.39 1073
4425.54 1109
4425.69 1142
4425.84 1171
4426.00 1194
4426.15 1211
4426.30 1224
4426.45 1233
4426.61 1242
4426.76 1250
4426.91 1259
4427.06 1267
4427.22 1273
4427.37 1276
4427.52 1273
4427.67 1265
4427.83 1251
4427.98 1233
4428.13 1212
4428.29 1191
4428.44 1172
4428.59 1155
4428.74 1142
4428.90 1132
4429.05 1122
4429.20 1113
4429.35 1102
4429.51 1089
4429.66 1074
4429.81 1056
4429.96 1035
4430.12 1012
4430.27 988
4430.42 962
4430.57 935
4430.73 907
4430.88 881
4431.03 855
4431.19 832
4431.34 812
4431.49 792
4431.64 773
4431.80 754
4431.95 734
4432.10 713
4432.25 692
4432.41 669
4432.56 645
4432.71 619
4432.86 589
4433.02 557
4433.17 521
4433.32 485
4433.48 450
4433.63 419
4433.78 392
4433.93 371
4434.09 356
4434.24 344
4434.39 334
4434.54 323
4434.70 311
4434.85 298
4435.00 283
4435.16 267
4435.31 252
4435.46 238
4435.61 225
4435.77 213
4435.92 203
4436.07 194
4436.22 186
4436.38 179
4436.53 171
4436.68 163
4436.84 154
4436.99 142
4437.14 130
4437.29 118
4437.45 107
4437.60 99
4437.75 95
4437.90 96
4438.06 101
4438.21 110
4438.36 120
4438.52 131
4438.67 142
4438.82 152
4438.97 160
4439.13 167
4439.28 171
4439.43 172
4439.59 170
4439.74 164
4439.89 155
4440.04 143
4440.20 130
4440.35 115
4440.50 99
4440.65 84
4440.81 69
4440.96 53
4441.11 39
4441.27 27
4441.42 19
4441.57 16
4441.72 20
4441.88 31
4442.03 47
4442.18 65
4442.34 84
4442.49 99
4442.64 109
4442.79 113
4442.95 111
4443.10 104
4443.25 94
4443.41 83
4443.56 73
4443.71 65
4443.86 58
4444.02 53
4444.17 50
4444.32 46
4444.48 41
4444.63 34
4444.78 26
4444.93 17
4445.09 8
4445.24 0
4445.39 0
4445.55 0
4445.70 0
4445.85 0
4446.00 0
4446.16 0
4446.31 1
4446.46 5
4446.62 8
4446.77 10
4446.92 10
4447.08 10
4447.23 11
4447.38 13
4447.53 17
4447.69 24
4447.84 31
4447.99 39
4448.15 47
4448.30 53
4448.45 57
4448.60 60
4448.76 62
4448.91 63
4449.06 66
4449.22 69
4449.37 74
4449.52 82
4449.68 93
4449.83 107
4449.98 124
4450.13 143
4450.29 163
4450.44 182
4450.59 201
4450.75 219
4450.90 235
4451.05 249
4451.21 263
4451.36 275
4451.51 287
4451.66 296
4451.82 303
4451.97 305
4452.12 304
4452.28 300
4452.43 295
4452.58 291
4452.74 289
4452.89 290
4453.04 296
4453.19 303
4453.35 310
4453.50 314
4453.65 315
4453.81 311
4453.96 303
4454.11 293
4454.27 284
4454.42 276
4454.57 273
4454.73 272
4454.88 273
4455.03 274
4455.18 272
4455.34 266
4455.49 255
4455.64 241
4455.80 224
4455.95 205
4456.10 187
4456.26 170
4456.41 154
4456.56 139
4456.72 126
4456.87 114
4457.02 104
4457.17 97
4457.33 94
4457.48 94
4457.63 98
4457.79 104
4457.94 110
4458.09 117
4458.25 122
4458.40 126
4458.55 128
4458.71 127
4458.86 126
4459.01 124
4459.16 123
4459.32 124
4459.47 126
4459.62 130
4459.78 134
4459.93 138
4460.08 141
4460.24 141
4460.39 139
4460.54 136
4460.70 132
4460.85 129
4461.00 127
4461.16 126
4461.31 127
4461.46 130
4461.62 134
4461.77 139
4461.92 146
4462.07 154
4462.23 162
4462.38 168
4462.53 171
4462.69 169
4462.84 163
4462.99 152
4463.15 137
4463.30 119
4463.45 102
4463.61 87
4463.76 75
4463.91 69
4464.07 67
4464.22 70
4464.37 76
4464.53 82
4464.68 87
4464.83 89
4464.99 88
4465.14 83
4465.29 76
4465.45 67
4465.60 59
4465.75 51
4465.91 44
4466.06 38
4466.21 30
4466.37 20
4466.52 8
4466.67 0
4466.82 0
4466.98 0
4467.13 0
4467.28 0
4467.44 0
4467.59 0
4467.74 0
4467.90 5
4468.05 12
4468.20 18
4468.36 21
4468.51 24
4468.66 26
4468.82 30
4468.97 35
4469.12 41
4469.28 48
4469.43 56
4469.58 64
4469.74 71
4469.89 78
4470.04 83
4470.20 87
4470.35 88
4470.50 87
4470.66 83
4470.81 77
4470.96 70
4471.12 61
4471.27 53
4471.42 47
4471.58 42
4471.73 39
4471.88 39
4472.04 41
4472.19 44
4472.34 47
4472.50 51
4472.65 54
4472.80 56
4472.96 58
4473.11 59
4473.26 59
4473.42 60
4473.57 61
4473.72 64
4473.88 67
4474.03 70
4474.18 74
4474.34 76
4474.49 77
4474.64 75
4474.80 70
4474.95 63
4475.11 56
4475.26 49
4475.41 44
4475.57 42
4475.72 43
4475.87 46
4476.03 51
4476.18 54
4476.33 56
4476.49 55
4476.64 52
4476.79 46
4476.95 40
4477.10 33
4477.25 28
4477.41 25
4477.56 24
4477.71 27
4477.87 31
4478.02 38
4478.17 45
4478.33 54
4478.48 64
4478.63 75
4478.79 86
4478.94 97
4479.09 107
4479.25 115
4479.40 119
4479.56 120
4479.71 117
4479.86 111
4480.02 104
4480.17 97
4480.32 92
4480.48 90
4480.63 90
4480.78 91
4480.94 94
4481.09 97
4481.24 100
4481.40 103
4481.55 106
4481.70 107
4481.86 108
4482.01 109
4482.16 110
4482.32 111
4482.47 113
4482.63 115
4482.78 118
4482.93 120
4483.09 119
4483.24 116
4483.39 110
4483.55 101
4483.70 90
4483.85 79
4484.01 71
4484.16 68
4484.31 69
4484.47 76
4484.62 87
4484.78 102
4484.93 117
4485.08 132
4485.24 145
4485.39 155
4485.54 161
4485.70 164
4485.85 163
4486.00 159
4486.16 154
4486.31 148
4486.46 142
4486.62 137
4486.77 133
4486.93 131
4487.08 130
4487.23 132
4487.39 135
4487.54 139
4487.69 145
4487.85 151
4488.00 158
4488.15 165
4488.31 171
4488.46 175
4488.62 176
4488.77 175
4488.92 170
4489.08 162
4489.23 152
4489.38 139
4489.54 126
4489.69 113
4489.84 101
4490.00 93
4490.15 87
4490.31 85
4490.46 86
4490.61 88
4490.77 92
4490.92 96
4491.07 99
4491.23 102
4491.38 103
4491.53 105
4491.69 106
4491.84 108
4492.00 109
4492.15 111
4492.30 112
4492.46 112
4492.61 110
4492.76 105
4492.92 99
4493.07 91
4493.23 82
4493.38 73
4493.53 66
4493.69 62
4493.84 60
4493.99 61
4494.15 64
4494.30 68
4494.46 72
4494.61 76
4494.76 77
4494.92 78
4495.07 78
4495.22 80
4495.38 83
4495.53 91
4495.69 102
4495.84 115
4495.99 129
4496.15 142
4496.30 150
4496.45 153
4496.61 150
4496.76 143
4496.92 135
4497.07 126
4497.22 119
4497.38 115
4497.53 113
4497.68 112
4497.84 109
4497.99 104
4498.15 98
4498.30 92
4498.45 88
4498.61 86
4498.76 87
4498.92 90
4499.07 95
4499.22 98
4499.38 99
4499.53 98
4499.68 96
4499.84 95
4499.99 96
4500.15 99
4500.30 105
4500.45 111
4500.61 117
4500.76 120
4500.91 119
4501.07 114
4501.22 105
4501.38 95
4501.53 85
4501.68 75
4501.84 66
4501.99 58
4502.15 51
4502.30 44
4502.45 36
4502.61 28
4502.76 21
4502.92 14
4503.07 8
4503.22 6
4503.38 8
4503.53 14
4503.68 25
4503.84 38
4503.99 53
4504.15 66
4504.30 77
4504.45 82
4504.61 81
4504.76 74
4504.92 62
4505.07 47
4505.22 31
4505.38 16
4505.53 4
4505.69 0
4505.84 0
4505.99 0
4506.15 0
4506.30 0
4506.46 0
4506.61 0
4506.76 0
4506.92 0
4507.07 1
4507.23 11
4507.38 21
4507.53 31
4507.69 40
4507.84 45
4507.99 46
4508.15 45
4508.30 41
4508.46 37
4508.61 33
4508.76 31
4508.92 31
4509.07 33
4509.23 36
4509.38 41
4509.53 47
4509.69 52
4509.84 55
4510.00 56
4510.15 53
4510.30 47
4510.46 37
4510.61 25
4510.77 14
4510.92 4
4511.07 0
4511.23 0
4511.38 0
4511.54 0
4511.69 0
4511.84 3
4512.00 5
4512.15 6
4512.31 6
4512.46 7
4512.62 7
4512.77 8
4512.92 9
4513.08 11
4513.23 12
4513.39 15
4513.54 17
4513.69 20
4513.85 24
4514.00 28
4514.16 33
4514.31 37
4514.46 42
4514.62 47
4514.77 51
4514.93 55
4515.08 57
4515.23 56
4515.39 52
4515.54 44
4515.70 33
4515.85 23
4516.00 14
4516.16 9
4516.31 9
4516.47 13
4516.62 22
4516.78 33
4516.93 44
4517.08 54
4517.24 62
4517.39 66
4517.55 67
4517.70 64
4517.85 59
4518.01 50
4518.16 39
4518.32 27
4518.47 14
4518.63 0
4518.78 0
4518.93 0
4519.09 0
4519.24 0
4519.40 0
4519.55 0
4519.70 0
4519.86 0
4520.01 11
4520.17 21
4520.32 31
4520.48 40
4520.63 48
4520.78 57
4520.94 67
4521.09 77
4521.25 87
4521.40 96
4521.55 102
4521.71 106
4521.86 107
4522.02 105
4522.17 103
4522.33 102
4522.48 102
4522.63 104
4522.79 108
4522.94 114
4523.10 121
4523.25 129
4523.41 137
4523.56 144
4523.71 150
4523.87 154
4524.02 156
4524.18 155
4524.33 152
4524.48 145
4524.64 137
4524.79 126
4524.95 115
4525.10 103
4525.26 91
4525.41 78
4525.56 64
4525.72 50
4525.87 36
4526.03 24
4526.18 15
4526.34 12
4526.49 15
4526.64 24
4526.80 37
4526.95 51
4527.11 65
4527.26 74
4527.42 78
4527.57 77
4527.72 72
4527.88 67
4528.03 62
4528.19 61
4528.34 64
4528.50 69
4528.65 76
4528.81 83
4528.96 87
4529.11 88
4529.27 85
4529.42 79
4529.58 72
4529.73 64
4529.89 57
4530.04 52
4530.19 49
4530.35 49
4530.50 50
4530.66 52
4530.81 55
4530.97 58
4531.12 61
4531.27 64
4531.43 66
4531.58 68
4531.74 69
4531.89 69
4532.05 68
4532.20 65
4532.36 62
4532.51 58
4532.66 54
4532.82 51
4532.97 48
4533.13 48
4533.28 49
4533.44 51
4533.59 53
4533.74 55
4533.90 54
4534.05 50
4534.21 44
4534.36 35
4534.52 26
4534.67 20
4534.83 18
4534.98 22
4535.13 30
4535.29 41
4535.44 53
4535.60 62
4535.75 66
4535.91 66
4536.06 62
4536.22 55
4536.37 47
4536.52 39
4536.68 33
4536.83 28
4536.99 23
4537.14 17
4537.30 11
4537.45 5
4537.61 0
4537.76 0
4537.91 0
4538.07 0
4538.22 0
4538.38 0
4538.53 0
4538.69 0
4538.84 1
4539.00 4
4539.15 6
4539.31 7
4539.46 7
4539.61 6
4539.77 5
4539.92 4
4540.08 3
4540.23 3
4540.39 4
4540.54 6
4540.70 10
4540.85 14
4541.01 20
4541.16 27
4541.31 35
4541.47 44
4541.62 53
4541.78 61
4541.93 68
4542.09 74
4542.24 79
4542.40 84
4542.55 91
4542.71 98
4542.86 107
4543.01 117
4543.17 127
4543.32 136
4543.48 143
4543.63 147
4543.79 149
4543.94 150
4544.10 150
4544.25 151
4544.41 151
4544.56 152
4544.71 152
4544.87 151
4545.02 148
4545.18 143
4545.33 137
4545.49 131
4545.64 126
4545.80 123
4545.95 121
4546.11 121
4546.26 121
4546.42 120
4546.57 120
4546.72 118
4546.88 117
4547.03 117
4547.19 118
4547.34 121
4547.50 127
4547.65 135
4547.81 144
4547.96 153
4548.12 160
4548.27 164
4548.43 163
4548.58 156
4548.74 146
4548.89 134
4549.04 122
4549.20 111
4549.35 104
4549.51 101
4549.66 103
4549.82 109
4549.97 119
4550.13 131
4550.28 146
4550.44 162
4550.59 180
4550.75 199
4550.90 217
4551.06 233
4551.21 246
4551.36 253
4551.52 253
4551.67 247
4551.83 235
4551.98 218
4552.14 200
4552.29 183
4552.45 169
4552.60 159
4552.76 155
4552.91 157
4553.07 161
4553.22 169
4553.38 177
4553.53 185
4553.69 192
4553.84 197
4554.00 200
4554.15 202
4554.30 204
4554.46 205
4554.61 207
4554.77 209
4554.92 212
4555.08 215
4555.23 218
4555.39 221
4555.54 222
4555.70 224
4555.85 227
4556.01 233
4556.16 242
4556.32 254
4556.47 269
4556.63 285
4556.78 299
4556.94 312
4557.09 322
4557.25 330
4557.40 336
4557.56 341
4557.71 348
4557.86 357
4558.02 367
4558.17 378
4558.33 389
4558.48 400
4558.64 412
4558.79 424
4558.95 438
4559.10 453
4559.26 468
4559.41 483
4559.57 495
4559.72 504
4559.88 508
4560.03 507
4560.19 503
4560.34 497
4560.50 489
4560.65 481
4560.81 473
4560.96 466
4561.12 460
4561.27 455
4561.43 452
4561.58 450
4561.74 449
4561.89 451
4562.05 454
4562.20 458
4562.36 462
4562.51 466
4562.67 469
4562.82 473
4562.98 476
4563.13 481
4563.29 486
4563.44 491
4563.60 495
4563.75 498
4563.90 498
4564.06 496
4564.21 490
4564.37 482
4564.52 473
4564.68 464
4564.83 459
4564.99 457
4565.14 461
4565.30 468
4565.45 480
4565.61 492
4565.76 503
4565.92 510
4566.07 512
4566.23 507
4566.38 497
4566.54 481
4566.69 463
4566.85 444
4567.00 426
4567.16 409
4567.31 394
4567.47 381
4567.62 369
4567.78 359
4567.93 351
4568.09 344
4568.24 340
4568.40 339
4568.55 342
4568.71 348
4568.86 357
4569.02 365
4569.17 373
4569.33 378
4569.48 381
4569.64 384
4569.79 386
4569.95 390
4570.10 397
4570.26 407
4570.41 419
4570.57 432
4570.72 443
4570.88 452
4571.03 459
4571.19 465
4571.34 471
4571.50 478
4571.65 486
4571.81 496
4571.96 508
4572.12 520
4572.27 532
4572.43 542
4572.58 552
4572.74 559
4572.89 566
4573.05 571
4573.21 574
4573.36 574
4573.52 572
4573.67 566
4573.83 557
4573.98 545
4574.14 532
4574.29 520
4574.45 510
4574.60 504
4574.76 500
4574.91 499
4575.07 499
4575.22 498
4575.38 496
4575.53 491
4575.69 484
4575.84 473
4576.00 460
4576.15 443
4576.31 424
4576.46 404
4576.62 382
4576.77 362
4576.93 344
4577.08 329
4577.24 319
4577.39 312
4577.55 308
4577.70 305
4577.86 302
4578.01 297
4578.17 292
4578.32 284
4578.48 274
4578.63 264
4578.79 254
4578.94 245
4579.10 237
4579.26 231
4579.41 227
4579.57 225
4579.72 224
4579.88 224
4580.03 222
4580.19 219
4580.34 214
4580.50 206
4580.65 196
4580.81 186
4580.96 177
4581.12 170
4581.27 165
4581.43 164
4581.58 165
4581.74 167
4581.89 169
4582.05 170
4582.20 167
4582.36 161
4582.51 151
4582.67 137
4582.83 120
4582.98 101
4583.14 84
4583.29 70
4583.45 60
4583.60 55
4583.76 54
4583.91 55
4584.07 56
4584.22 55
4584.38 52
4584.53 47
4584.69 41
4584.84 35
4585.00 31
4585.15 30
4585.31 33
4585.46 40
4585.62 51
4585.78 65
4585.93 81
4586.09 98
4586.24 113
4586.40 127
4586.55 139
4586.71 147
4586.86 152
4587.02 155
4587.17 157
4587.33 158
4587.48 160
4587.64 162
4587.79 164
4587.95 166
4588.10 168
4588.26 170
4588.42 170
4588.57 169
4588.73 168
4588.88 167
4589.04 166
4589.19 167
4589.35 169
4589.50 175
4589.66 182
4589.81 191
4589.97 199
4590.12 205
4590.28 208
4590.44 208
4590.59 205
4590.75 199
4590.90 192
4591.06 186
4591.21 180
4591.37 175
4591.52 172
4591.68 169
4591.83 168
4591.99 167
4592.14 167
4592.30 167
4592.46 166
4592.61 163
4592.77 159
4592.92 152
4593.08 143
4593.23 133
4593.39 123
4593.54 115
4593.70 109
4593.85 106
4594.01 105
4594.16 106
4594.32 106
4594.48 105
4594.63 103
4594.79 99
4594.94 94
4595.10 87
4595.25 80
4595.41 74
4595.56 68
4595.72 65
4595.87 63
4596.03 63
4596.19 64
4596.34 64
4596.50 63
4596.65 59
4596.81 52
4596.96 42
4597.12 29
4597.27 14
4597.43 0
4597.59 0
4597.74 0
4597.90 0
4598.05 0
4598.21 0
4598.36 0
4598.52 0
4598.67 4
4598.83 17
4598.98 28
4599.14 36
4599.30 42
4599.45 45
4599.61 47
4599.76 49
4599.92 52
4600.07 56
4600.23 61
4600.38 66
4600.54 71
4600.70 76
4600.85 78
4601.01 80
4601.16 81
4601.32 81
4601.47 82
4601.63 83
4601.78 84
4601.94 86
4602.10 90
4602.25 94
4602.41 98
4602.56 102
4602.72 106
4602.87 109
4603.03 113
4603.18 119
4603.34 129
4603.50 144
4603.65 166
4603.81 194
4603.96 224
4604.12 254
4604.27 280
4604.43 300
4604.59 311
4604.74 316
4604.90 314
4605.05 308
4605.21 300
4605.36 292
4605.52 284
4605.67 278
4605.83 273
4605.99 271
4606.14 272
4606.30 275
4606.45 282
4606.61 290
4606.76 300
4606.92 311
4607.08 323
4607.23 336
4607.39 350
4607.54 363
4607.70 375
4607.85 385
4608.01 390
4608.16 390
4608.32 385
4608.48 377
4608.63 366
4608.79 357
4608.94 350
4609.10 348
4609.25 349
4609.41 355
4609.57 363
4609.72 373
4609.88 385
4610.03 396
4610.19 408
4610.34 419
4610.50 430
4610.66 437
4610.81 441
4610.97 440
4611.12 433
4611.28 421
4611.43 405
4611.59 386
4611.75 366
4611.90 346
4612.06 327
4612.21 309
4612.37 294
4612.52 281
4612.68 271
4612.84 266
4612.99 265
4613.15 271
4613.30 281
4613.46 294
4613.62 309
4613.77 322
4613.93 333
4614.08 339
4614.24 341
4614.39 339
4614.55 335
4614.71 329
4614.86 323
4615.02 317
4615.17 311
4615.33 305
4615.48 297
4615.64 288
4615.80 279
4615.95 268
4616.11 258
4616.26 250
4616.42 244
4616.58 241
4616.73 240
4616.89 241
4617.04 244
4617.20 247
4617.35 250
4617.51 253
4617.67 257
4617.82 262
4617.98 269
4618.13 278
4618.29 287
4618.45 296
4618.60 303
4618.76 306
4618.91 307
4619.07 304
4619.22 298
4619.38 292
4619.54 285
4619.69 279
4619.85 273
4620.00 266
4620.16 259
4620.32 250
4620.47 240
4620.63 229
4620.78 218
4620.94 208
4621.09 200
4621.25 194
4621.41 190
4621.56 188
4621.72 187
4621.87 187
4622.03 186
4622.19 185
4622.34 183
4622.50 179
4622.65 174
4622.81 168
4622.97 160
4623.12 152
4623.28 142
4623.43 131
4623.59 118
4623.75 103
4623.90 88
4624.06 72
4624.21 59
4624.37 51
4624.53 47
4624.68 48
4624.84 55
4624.99 65
4625.15 78
4625.30 91
4625.46 103
4625.62 113
4625.77 121
4625.93 126
4626.08 128
4626.24 127
4626.40 124
4626.55 119
4626.71 112
4626.86 104
4627.02 96
4627.18 87
4627.33 80
4627.49 73
4627.64 67
4627.80 61
4627.96 56
4628.11 52
4628.27 48
4628.42 44
4628.58 39
4628.74 35
4628.89 33
4629.05 32
4629.20 33
4629.36 37
4629.52 42
4629.67 49
4629.83 55
4629.98 59
4630.14 62
4630.30 62
4630.45 61
4630.61 61
4630.77 63
4630.92 67
4631.08 74
4631.23 85
4631.39 97
4631.55 110
4631.70 123
4631.86 135
4632.01 147
4632.17 156
4632.33 165
4632.48 171
4632.64 175
4632.79 176
4632.95 175
4633.11 173
4633.26 171
4633.42 169
4633.57 167
4633.73 165
4633.89 164
4634.04 161
4634.20 158
4634.36 153
4634.51 147
4634.67 141
4634.82 136
4634.98 132
4635.14 129
4635.29 126
4635.45 126
4635.60 125
4635.76 126
4635.92 127
4636.07 128
4636.23 129
4636.38 130
4636.54 128
4636.70 125
4636.85 121
4637.01 116
4637.17 113
4637.32 112
4637.48 113
4637.63 117
4637.79 123
4637.95 129
4638.10 133
4638.26 135
4638.41 134
4638.57 131
4638.73 126
4638.88 121
4639.04 117
4639.20 114
4639.35 114
4639.51 115
4639.66 118
4639.82 122
4639.98 124
4640.13 125
4640.29 124
4640.45 120
4640.60 113
4640.76 105
4640.91 96
4641.07 87
4641.23 79
4641.38 73
4641.54 68
4641.70 64
4641.85 60
4642.01 59
4642.16 59
4642.32 63
4642.48 69
4642.63 79
4642.79 90
4642.95 101
4643.10 110
4643.26 116
4643.41 117
4643.57 115
4643.73 110
4643.88 104
4644.04 99
4644.20 94
4644.35 91
4644.51 90
4644.66 90
4644.82 93
4644.98 97
4645.13 102
4645.29 106
4645.45 110
4645.60 112
4645.76 113
4645.91 113
4646.07 113
4646.23 112
4646.38 111
4646.54 111
4646.70 111
4646.85 109
4647.01 106
4647.17 101
4647.32 93
4647.48 84
4647.63 74
4647.79 63
4647.95 54
4648.10 46
4648.26 40
4648.42 37
4648.57 37
4648.73 40
4648.89 45
4649.04 50
4649.20 56
4649.35 60
4649.51 62
4649.67 61
4649.82 58
4649.98 53
4650.14 49
4650.29 45
4650.45 43
4650.61 44
4650.76 46
4650.92 51
4651.07 57
4651.23 63
4651.39 69
4651.54 75
4651.70 79
4651.86 82
4652.01 83
4652.17 84
4652.33 85
4652.48 87
4652.64 92
4652.79 99
4652.95 108
4653.11 118
4653.26 128
4653.42 137
4653.58 145
4653.73 151
4653.89 155
4654.05 158
4654.20 158
4654.36 157
4654.52 154
4654.67 149
4654.83 143
4654.99 135
4655.14 128
4655.30 121
4655.45 114
4655.61 108
4655.77 102
4655.92 96
4656.08 88
4656.24 78
4656.39 66
4656.55 53
4656.71 40
4656.86 28
4657.02 19
4657.18 13
4657.33 10
4657.49 11
4657.65 13
4657.80 16
4657.96 20
4658.11 24
4658.27 29
4658.43 37
4658.58 48
4658.74 63
4658.90 79
4659.05 96
4659.21 110
4659.37 119
4659.52 122
4659.68 120
4659.84 113
4659.99 103
4660.15 94
4660.31 85
4660.46 79
4660.62 75
4660.78 75
4660.93 78
4661.09 84
4661.25 92
4661.40 101
4661.56 109
4661.72 114
4661.87 115
4662.03 112
4662.19 104
4662.34 94
4662.50 81
4662.65 69
4662.81 58
4662.97 48
4663.12 39
4663.28 30
4663.44 21
4663.59 11
4663.75 3
4663.91 0
4664.06 0
4664.22 0
4664.38 0
4664.53 0
4664.69 0
4664.85 0
4665.00 0
4665.16 0
4665.32 4
4665.47 15
4665.63 29
4665.79 45
4665.94 62
4666.10 80
4666.26 95
4666.41 108
4666.57 116
4666.73 121
4666.88 122
4667.04 122
4667.20 119
4667.35 115
4667.51 109
4667.67 100
4667.82 89
4667.98 75
4668.14 59
4668.29 41
4668.45 24
4668.61 9
4668.76 0
4668.92 0
4669.08 0
4669.23 0
4669.39 0
4669.55 0
4669.70 0
4669.86 0
4670.02 1
4670.17 9
4670.33 16
4670.49 23
4670.64 28
4670.80 32
4670.96 35
4671.11 36
4671.27 37
4671.43 39
4671.58 41
4671.74 45
4671.90 49
4672.06 54
4672.21 58
4672.37 61
4672.53 61
4672.68 58
4672.84 54
4673.00 48
4673.15 43
4673.31 40
4673.47 40
4673.62 43
4673.78 48
4673.94 55
4674.09 62
4674.25 68
4674.41 72
4674.56 74
4674.72 74
4674.88 73
4675.03 71
4675.19 71
4675.35 71
4675.50 72
4675.66 74
4675.82 78
4675.97 82
4676.13 86
4676.29 87
4676.45 86
4676.60 81
4676.76 75
4676.92 67
4677.07 61
4677.23 58
4677.39 60
4677.54 64
4677.70 71
4677.86 78
4678.01 85
4678.17 90
4678.33 94
4678.48 97
4678.64 101
4678.80 108
4678.95 118
4679.11 129
4679.27 142
4679.43 155
4679.58 165
4679.74 171
4679.90 173
4680.05 169
4680.21 159
4680.37 145
4680.52 128
4680.68 110
4680.84 92
4680.99 76
4681.15 63
4681.31 55
4681.46 51
4681.62 51
4681.78 55
4681.94 61
4682.09 68
4682.25 75
4682.41 80
4682.56 82
4682.72 80
4682.88 77
4683.03 73
4683.19 69
4683.35 68
4683.50 70
4683.66 74
4683.82 81
4683.98 89
4684.13 96
4684.29 101
4684.45 104
4684.60 103
4684.76 100
4684.92 93
4685.07 85
4685.23 77
4685.39 69
4685.55 62
4685.70 58
4685.86 56
4686.02 56
4686.17 57
4686.33 59
4686.49 61
4686.64 63
4686.80 67
4686.96 71
4687.12 76
4687.27 83
4687.43 89
4687.59 94
4687.74 99
4687.90 102
4688.06 104
4688.21 106
4688.37 109
4688.53 115
4688.69 122
4688.84 131
4689.00 140
4689.16 150
4689.31 159
4689.47 167
4689.63 175
4689.78 182
4689.94 189
4690.10 196
4690.26 200
4690.41 203
4690.57 203
4690.73 201
4690.88 198
4691.04 195
4691.20 194
4691.36 197
4691.51 203
4691.67 211
4691.83 221
4691.98 229
4692.14 235
4692.30 237
4692.45 235
4692.61 228
4692.77 218
4692.93 206
4693.08 192
4693.24 177
4693.40 163
4693.55 149
4693.71 136
4693.87 126
4694.03 117
4694.18 110
4694.34 104
4694.50 98
4694.65 91
4694.81 84
4694.97 75
4695.13 65
4695.28 55
4695.44 46
4695.60 38
4695.75 32
4695.91 28
4696.07 27
4696.23 28
4696.38 30
4696.54 34
4696.70 36
4696.85 37
4697.01 35
4697.17 30
4697.33 22
4697.48 13
4697.64 3
4697.80 0
4697.95 0
4698.11 0
4698.27 0
4698.43 0
4698.58 0
4698.74 0
4698.90 0
4699.05 8
4699.21 18
4699.37 27
4699.53 33
4699.68 36
4699.84 35
4700.00 32
4700.16 29
4700.31 27
4700.47 26
4700.63 27
4700.78 31
4700.94 36
4701.10 42
4701.26 49
4701.41 57
4701.57 66
4701.73 75
4701.88 84
4702.04 91
4702.20 97
4702.36 99
4702.51 97
4702.67 92
4702.83 83
4702.99 71
4703.14 58
4703.30 44
4703.46 31
4703.61 20
4703.77 13
4703.93 9
4704.09 9
4704.24 13
4704.40 20
4704.56 28
4704.72 36
4704.87 42
4705.03 47
4705.19 48
4705.34 48
4705.50 47
4705.66 46
4705.82 47
4705.97 50
4706.13 53
4706.29 55
4706.45 55
4706.60 52
4706.76 47
4706.92 39
4707.08 31
4707.23 24
4707.39 21
4707.55 22
4707.70 28
4707.86 38
4708.02 52
4708.18 66
4708.33 79
4708.49 90
4708.65 97
4708.81 101
4708.96 101
4709.12 99
4709.28 97
4709.44 96
4709.59 96
4709.75 100
4709.91 105
4710.07 111
4710.22 118
4710.38 124
4710.54 130
4710.69 134
4710.85 137
4711.01 140
4711.17 143
4711.32 145
4711.48 146
4711.64 145
4711.80 141
4711.95 134
4712.11 123
4712.27 109
4712.43 94
4712.58 79
4712.74 65
4712.90 53
4713.06 44
4713.21 37
4713.37 33
4713.53 29
4713.69 27
4713.84 25
4714.00 24
4714.16 24
4714.32 26
4714.47 29
4714.63 34
4714.79 41
4714.95 51
4715.10 61
4715.26 71
4715.42 79
4715.58 82
4715.73 82
4715.89 78
4716.05 71
4716.21 64
4716.36 58
4716.52 55
4716.68 56
4716.84 60
4716.99 66
4717.15 72
4717.31 79
4717.47 86
4717.62 91
4717.78 94
4717.94 93
4718.10 89
4718.25 79
4718.41 66
4718.57 49
4718.73 31
4718.88 14
4719.04 1
4719.20 0
4719.36 0
4719.51 0
4719.67 0
4719.83 0
4719.99 0
4720.14 3
4720.30 5
4720.46 6
4720.62 5
4720.77 4
4720.93 4
4721.09 5
4721.25 9
4721.40 15
4721.56 23
4721.72 34
4721.88 46
4722.03 58
4722.19 69
4722.35 79
4722.51 86
4722.66 89
4722.82 89
4722.98 85
4723.14 78
4723.29 69
4723.45 58
4723.61 49
4723.77 42
4723.93 37
4724.08 37
4724.24 39
4724.40 43
4724.56 48
4724.71 53
4724.87 58
4725.03 61
4725.19 63
4725.34 65
4725.50 67
4725.66 70
4725.82 76
4725.97 83
4726.13 92
4726.29 102
4726.45 111
4726.61 120
4726.76 127
4726.92 134
4727.08 138
4727.24 142
4727.39 145
4727.55 146
4727.71 145
4727.87 140
4728.02 132
4728.18 120
4728.34 104
4728.50 87
4728.66 71
4728.81 57
4728.97 47
4729.13 42
4729.29 40
4729.44 42
4729.60 45
4729.76 47
4729.92 47
4730.07 44
4730.23 37
4730.39 28
4730.55 19
4730.71 9
4730.86 1
4731.02 0
4731.18 0
4731.34 0
4731.49 0
4731.65 0
4731.81 0
4731.97 0
4732.12 0
4732.28 0
4732.44 0
4732.60 5
4732.76 11
4732.91 19
4733.07 25
4733.23 29
4733.39 29
4733.54 24
4733.70 17
4733.86 7
4734.02 0
4734.18 0
4734.33 0
4734.49 0
4734.65 0
4734.81 8
4734.96 22
4735.12 36
4735.28 50
4735.44 60
4735.60 67
4735.75 69
4735.91 67
4736.07 63
4736.23 59
4736.39 55
4736.54 54
4736.70 56
4736.86 60
4737.02 65
4737.17 70
4737.33 72
4737.49 71
4737.65 67
4737.81 60
4737.96 51
4738.12 43
4738.28 35
4738.44 29
4738.60 23
4738.75 17
4738.91 12
4739.07 6
4739.23 2
4739.38 0
4739.54 0
4739.70 0
4739.86 0
4740.02 0
4740.17 1
4740.33 2
4740.49 2
4740.65 2
4740.81 1
4740.96 0
4741.12 0
4741.28 0
4741.44 0
4741.59 0
4741.75 0
4741.91 0
4742.07 0
4742.23 0
4742.38 0
4742.54 4
4742.70 12
4742.86 23
4743.02 35
4743.17 47
4743.33 56
4743.49 60
4743.65 60
4743.81 55
4743.96 48
4744.12 41
4744.28 37
4744.44 36
4744.60 40
4744.75 46
4744.91 54
4745.07 61
4745.23 66
4745.39 69
4745.54 70
4745.70 71
4745.86 73
4746.02 77
4746.18 85
4746.33 94
4746.49 104
4746.65 112
4746.81 116
4746.97 114
4747.12 106
4747.28 94
4747.44 79
4747.60 64
4747.76 52
4747.91 43
4748.07 37
4748.23 35
4748.39 35
4748.55 37
4748.70 38
4748.86 39
4749.02 39
4749.18 41
4749.34 43
4749.49 48
4749.65 54
4749.81 60
4749.97 66
4750.13 71
4750.28 72
4750.44 71
4750.60 67
4750.76 62
4750.92 57
4751.07 52
4751.23 49
4751.39 49
4751.55 50
4751.71 52
4751.86 55
4752.02 58
4752.18 61
4752.34 63
4752.50 65
4752.66 67
4752.81 67
4752.97 65
4753.13 63
4753.29 60
4753.45 56
4753.60 53
4753.76 50
4753.92 48
4754.08 47
4754.24 46
4754.39 43
4754.55 39
4754.71 33
4754.87 27
4755.03 21
4755.18 17
4755.34 15
4755.50 17
4755.66 22
4755.82 31
4755.98 43
4756.13 56
4756.29 70
4756.45 84
4756.61 96
4756.77 105
4756.92 110
4757.08 111
4757.24 108
4757.40 103
4757.56 96
4757.72 89
4757.87 84
4758.03 81
4758.19 81
4758.35 82
4758.51 86
4758.66 92
4758.82 98
4758.98 104
4759.14 109
4759.30 112
4759.46 112
4759.61 110
4759.77 104
4759.93 97
4760.09 88
4760.25 80
4760.40 73
4760.56 68
4760.72 65
4760.88 63
4761.04 63
4761.20 63
4761.35 65
4761.51 68
4761.67 72
4761.83 76
4761.99 81
4762.15 84
4762.30 85
4762.46 84
4762.62 80
4762.78 75
4762.94 70
4763.10 66
4763.25 65
4763.41 66
4763.57 70
4763.73 75
4763.89 80
4764.04 83
4764.20 83
4764.36 79
4764.52 72
4764.68 61
4764.84 49
4764.99 38
4765.15 31
4765.31 28
4765.47 31
4765.63 38
4765.79 49
4765.94 59
4766.10 65
4766.26 66
4766.42 61
4766.58 51
4766.74 39
4766.89 27
4767.05 16
4767.21 8
4767.37 3
4767.53 1
4767.69 0
4767.84 0
4768.00 0
4768.16 0
4768.32 0
4768.48 0
4768.64 0
4768.79 0
4768.95 0
4769.11 3
4769.27 9
4769.43 16
4769.59 25
4769.74 36
4769.90 48
4770.06 60
4770.22 73
4770.38 85
4770.54 96
4770.69 106
4770.85 114
4771.01 121
4771.17 127
4771.33 132
4771.49 134
4771.65 134
[truncated: 751,219 more chars]
