# Supplementary material for: Methylobacterium Species Promoting Rice and Barley Growth and Interaction Specificity Revealed with Whole-Cell Matrix-Assisted Laser Desorption / Ionization-Time-of-Flight Mass Spectrometry (MALDI-TOF/MS) Analysis
Source: PLoS One. 2015 Jun 8;10(6):e0129509. doi: 10.1371/journal.pone.0129509 (PMC4460032; doi:10.1371/journal.pone.0129509)
Supplement: S3 Data — (ZIP) [file pone.0129509.s003.zip › Supplementary data 3 (ms from barley)/12b.txt]

779.15 0
779.22 0
779.28 0
779.35 0
779.41 0
779.47 0
779.54 0
779.60 0
779.67 0
779.73 0
779.79 0
779.86 0
779.92 0
779.99 0
780.05 0
780.11 0
780.18 0
780.24 0
780.31 0
780.37 0
780.43 0
780.50 0
780.56 0
780.63 0
780.69 0
780.76 0
780.82 0
780.88 0
780.95 0
781.01 0
781.08 0
781.14 0
781.20 0
781.27 0
781.33 0
781.40 0
781.46 0
781.52 0
781.59 0
781.65 0
781.72 0
781.78 0
781.84 0
781.91 0
781.97 0
782.04 0
782.10 0
782.17 0
782.23 0
782.29 0
782.36 0
782.42 0
782.49 0
782.55 0
782.61 0
782.68 0
782.74 0
782.81 0
782.87 0
782.94 0
783.00 0
783.06 0
783.13 0
783.19 0
783.26 0
783.32 0
783.38 0
783.45 0
783.51 0
783.58 0
783.64 0
783.71 0
783.77 0
783.83 0
783.90 0
783.96 0
784.03 0
784.09 0
784.15 0
784.22 0
784.28 0
784.35 0
784.41 0
784.48 0
784.54 0
784.60 0
784.67 0
784.73 0
784.80 0
784.86 0
784.93 0
784.99 0
785.05 0
785.12 0
785.18 0
785.25 0
785.31 0
785.38 0
785.44 0
785.50 0
785.57 0
785.63 0
785.70 0
785.76 0
785.83 0
785.89 0
785.95 0
786.02 0
786.08 0
786.15 0
786.21 0
786.28 0
786.34 0
786.40 0
786.47 0
786.53 0
786.60 0
786.66 0
786.73 0
786.79 0
786.85 0
786.92 0
786.98 0
787.05 0
787.11 0
787.18 0
787.24 0
787.30 0
787.37 0
787.43 0
787.50 0
787.56 0
787.63 0
787.69 0
787.75 0
787.82 0
787.88 0
787.95 0
788.01 0
788.08 0
788.14 0
788.21 0
788.27 0
788.33 0
788.40 0
788.46 0
788.53 0
788.59 0
788.66 0
788.72 0
788.78 0
788.85 0
788.91 0
788.98 0
789.04 0
789.11 0
789.17 0
789.24 0
789.30 0
789.36 0
789.43 0
789.49 0
789.56 0
789.62 0
789.69 0
789.75 0
789.82 0
789.88 0
789.94 0
790.01 0
790.07 0
790.14 0
790.20 0
790.27 0
790.33 0
790.40 0
790.46 0
790.52 0
790.59 0
790.65 0
790.72 0
790.78 0
790.85 0
790.91 0
790.98 0
791.04 0
791.11 0
791.17 0
791.23 0
791.30 0
791.36 0
791.43 0
791.49 0
791.56 0
791.62 0
791.69 0
791.75 0
791.81 0
791.88 0
791.94 0
792.01 0
792.07 0
792.14 0
792.20 0
792.27 0
792.33 0
792.40 0
792.46 0
792.52 0
792.59 0
792.65 0
792.72 0
792.78 0
792.85 0
792.91 0
792.98 0
793.04 0
793.11 0
793.17 0
793.23 0
793.30 0
793.36 0
793.43 0
793.49 0
793.56 0
793.62 0
793.69 0
793.75 0
793.82 0
793.88 0
793.95 0
794.01 0
794.07 0
794.14 0
794.20 0
794.27 0
794.33 0
794.40 0
794.46 0
794.53 0
794.59 0
794.66 0
794.72 0
794.79 0
794.85 0
794.92 0
794.98 0
795.04 0
795.11 0
795.17 0
795.24 0
795.30 0
795.37 0
795.43 0
795.50 0
795.56 0
795.63 0
795.69 0
795.76 0
795.82 0
795.89 0
795.95 0
796.01 0
796.08 0
796.14 0
796.21 0
796.27 0
796.34 0
796.40 0
796.47 0
796.53 0
796.60 0
796.66 0
796.73 0
796.79 0
796.86 0
796.92 0
796.99 0
797.05 0
797.11 0
797.18 0
797.24 0
797.31 0
797.37 0
797.44 0
797.50 0
797.57 0
797.63 0
797.70 0
797.76 0
797.83 0
797.89 0
797.96 0
798.02 0
798.09 0
798.15 0
798.22 0
798.28 0
798.35 0
798.41 0
798.47 0
798.54 0
798.60 0
798.67 0
798.73 0
798.80 0
798.86 0
798.93 0
798.99 0
799.06 0
799.12 0
799.19 0
799.25 0
799.32 0
799.38 0
799.45 0
799.51 0
799.58 0
799.64 0
799.71 0
799.77 0
799.84 0
799.90 0
799.97 0
800.03 0
800.10 0
800.16 0
800.23 0
800.29 0
800.36 0
800.42 0
800.48 0
800.55 0
800.61 0
800.68 0
800.74 0
800.81 0
800.87 0
800.94 0
801.00 0
801.07 0
801.13 0
801.20 0
801.26 0
801.33 0
801.39 0
801.46 0
801.52 0
801.59 0
801.65 0
801.72 0
801.78 0
801.85 0
801.91 0
801.98 0
802.04 0
802.11 0
802.17 0
802.24 0
802.30 0
802.37 0
802.43 0
802.50 0
802.56 0
802.63 0
802.69 0
802.76 0
802.82 0
802.89 0
802.95 0
803.02 0
803.08 0
803.15 0
803.21 0
803.28 0
803.34 0
803.41 0
803.47 0
803.54 0
803.60 0
803.67 0
803.73 0
803.80 0
803.86 0
803.93 0
803.99 0
804.06 0
804.12 0
804.19 0
804.25 0
804.32 0
804.38 0
804.45 0
804.51 0
804.58 0
804.64 0
804.71 0
804.77 0
804.84 0
804.90 0
804.97 0
805.03 0
805.10 0
805.16 0
805.23 0
805.29 0
805.36 0
805.42 0
805.49 0
805.55 0
805.62 0
805.68 0
805.75 0
805.81 0
805.88 0
805.94 0
806.01 0
806.07 0
806.14 0
806.20 0
806.27 0
806.33 0
806.40 0
806.46 0
806.53 0
806.60 0
806.66 0
806.73 0
806.79 0
806.86 0
806.92 0
806.99 0
807.05 0
807.12 0
807.18 0
807.25 0
807.31 0
807.38 0
807.44 0
807.51 0
807.57 0
807.64 0
807.70 0
807.77 0
807.83 0
807.90 0
807.96 0
808.03 0
808.09 0
808.16 0
808.22 0
808.29 0
808.35 0
808.42 0
808.48 0
808.55 0
808.62 0
808.68 0
808.75 0
808.81 0
808.88 0
808.94 0
809.01 0
809.07 0
809.14 0
809.20 0
809.27 0
809.33 0
809.40 0
809.46 0
809.53 0
809.59 0
809.66 0
809.72 0
809.79 0
809.85 0
809.92 0
809.99 0
810.05 0
810.12 0
810.18 0
810.25 0
810.31 0
810.38 0
810.44 0
810.51 0
810.57 0
810.64 0
810.70 0
810.77 0
810.83 0
810.90 0
810.96 0
811.03 0
811.10 0
811.16 0
811.23 0
811.29 0
811.36 0
811.42 0
811.49 0
811.55 0
811.62 0
811.68 0
811.75 0
811.81 0
811.88 0
811.94 0
812.01 0
812.08 0
812.14 0
812.21 0
812.27 0
812.34 0
812.40 0
812.47 0
812.53 0
812.60 0
812.66 0
812.73 0
812.79 0
812.86 0
812.92 0
812.99 0
813.06 0
813.12 0
813.19 0
813.25 0
813.32 0
813.38 0
813.45 0
813.51 0
813.58 0
813.64 0
813.71 0
813.77 0
813.84 0
813.91 0
813.97 0
814.04 0
814.10 0
814.17 0
814.23 0
814.30 0
814.36 0
814.43 0
814.49 0
814.56 0
814.63 0
814.69 0
814.76 0
814.82 0
814.89 0
814.95 0
815.02 0
815.08 0
815.15 0
815.21 0
815.28 0
815.35 0
815.41 0
815.48 0
815.54 0
815.61 0
815.67 0
815.74 0
815.80 0
815.87 0
815.94 0
816.00 0
816.07 0
816.13 0
816.20 0
816.26 0
816.33 0
816.39 0
816.46 0
816.52 0
816.59 0
816.66 0
816.72 0
816.79 0
816.85 0
816.92 0
816.98 0
817.05 0
817.11 0
817.18 0
817.25 0
817.31 0
817.38 0
817.44 0
817.51 0
817.57 0
817.64 0
817.70 0
817.77 0
817.84 0
817.90 0
817.97 0
818.03 0
818.10 0
818.16 0
818.23 0
818.29 0
818.36 0
818.43 0
818.49 0
818.56 0
818.62 0
818.69 0
818.75 0
818.82 0
818.89 0
818.95 0
819.02 0
819.08 0
819.15 0
819.21 0
819.28 0
819.34 0
819.41 0
819.48 0
819.54 0
819.61 0
819.67 0
819.74 0
819.80 0
819.87 0
819.94 0
820.00 0
820.07 0
820.13 0
820.20 0
820.26 0
820.33 0
820.40 0
820.46 0
820.53 0
820.59 0
820.66 0
820.72 0
820.79 0
820.86 0
820.92 0
820.99 0
821.05 0
821.12 0
821.18 0
821.25 0
821.32 0
821.38 0
821.45 0
821.51 0
821.58 0
821.64 0
821.71 0
821.78 0
821.84 0
821.91 0
821.97 0
822.04 0
822.10 0
822.17 0
822.24 0
822.30 0
822.37 0
822.43 0
822.50 0
822.56 0
822.63 0
822.70 0
822.76 0
822.83 0
822.89 0
822.96 0
823.02 0
823.09 0
823.16 0
823.22 0
823.29 0
823.35 0
823.42 0
823.49 0
823.55 0
823.62 0
823.68 0
823.75 0
823.81 0
823.88 0
823.95 0
824.01 0
824.08 0
824.14 0
824.21 0
824.28 0
824.34 0
824.41 0
824.47 0
824.54 0
824.60 0
824.67 0
824.74 0
824.80 0
824.87 0
824.93 0
825.00 0
825.07 0
825.13 0
825.20 0
825.26 0
825.33 0
825.39 0
825.46 0
825.53 0
825.59 0
825.66 0
825.72 0
825.79 0
825.86 0
825.92 0
825.99 0
826.05 0
826.12 0
826.19 0
826.25 0
826.32 0
826.38 0
826.45 0
826.52 0
826.58 0
826.65 0
826.71 0
826.78 0
826.84 0
826.91 0
826.98 0
827.04 0
827.11 0
827.17 0
827.24 0
827.31 0
827.37 0
827.44 0
827.50 0
827.57 0
827.64 0
827.70 0
827.77 0
827.83 0
827.90 0
827.97 0
828.03 0
828.10 0
828.16 0
828.23 0
828.30 0
828.36 0
828.43 0
828.49 0
828.56 0
828.63 0
828.69 0
828.76 0
828.82 0
828.89 0
828.96 0
829.02 0
829.09 0
829.15 0
829.22 0
829.29 0
829.35 0
829.42 0
829.48 0
829.55 0
829.62 0
829.68 0
829.75 0
829.81 0
829.88 0
829.95 0
830.01 0
830.08 0
830.14 0
830.21 0
830.28 0
830.34 0
830.41 0
830.48 0
830.54 0
830.61 0
830.67 0
830.74 0
830.81 0
830.87 0
830.94 0
831.00 0
831.07 0
831.14 0
831.20 0
831.27 0
831.33 0
831.40 0
831.47 0
831.53 0
831.60 0
831.67 0
831.73 0
831.80 0
831.86 0
831.93 0
832.00 0
832.06 0
832.13 0
832.19 0
832.26 0
832.33 0
832.39 0
832.46 0
832.53 0
832.59 0
832.66 0
832.72 0
832.79 0
832.86 0
832.92 0
832.99 0
833.05 0
833.12 0
833.19 0
833.25 0
833.32 0
833.39 0
833.45 0
833.52 0
833.58 0
833.65 0
833.72 0
833.78 0
833.85 0
833.92 0
833.98 0
834.05 0
834.11 0
834.18 0
834.25 0
834.31 0
834.38 0
834.44 0
834.51 0
834.58 0
834.64 0
834.71 0
834.78 0
834.84 0
834.91 0
834.98 0
835.04 0
835.11 0
835.17 0
835.24 0
835.31 0
835.37 0
835.44 0
835.51 0
835.57 0
835.64 0
835.70 0
835.77 0
835.84 0
835.90 0
835.97 0
836.04 0
836.10 0
836.17 0
836.23 0
836.30 0
836.37 0
836.43 0
836.50 0
836.57 0
836.63 0
836.70 0
836.77 0
836.83 0
836.90 0
836.96 0
837.03 0
837.10 0
837.16 0
837.23 0
837.30 0
837.36 0
837.43 0
837.49 0
837.56 0
837.63 0
837.69 0
837.76 0
837.83 0
837.89 0
837.96 0
838.03 0
838.09 0
838.16 0
838.22 0
838.29 0
838.36 0
838.42 0
838.49 0
838.56 0
838.62 0
838.69 0
838.76 0
838.82 0
838.89 0
838.96 0
839.02 0
839.09 0
839.15 0
839.22 0
839.29 0
839.35 0
839.42 0
839.49 0
839.55 0
839.62 0
839.69 0
839.75 0
839.82 0
839.89 0
839.95 0
840.02 0
840.08 0
840.15 0
840.22 0
840.28 0
840.35 0
840.42 0
840.48 0
840.55 0
840.62 0
840.68 0
840.75 0
840.82 0
840.88 0
840.95 0
841.02 0
841.08 0
841.15 0
841.22 0
841.28 0
841.35 0
841.41 0
841.48 0
841.55 0
841.61 0
841.68 0
841.75 0
841.81 0
841.88 0
841.95 0
842.01 0
842.08 0
842.15 0
842.21 0
842.28 0
842.35 0
842.41 0
842.48 0
842.55 0
842.61 0
842.68 0
842.75 0
842.81 0
842.88 0
842.95 0
843.01 0
843.08 0
843.15 0
843.21 0
843.28 0
843.34 0
843.41 0
843.48 0
843.54 0
843.61 0
843.68 0
843.74 0
843.81 0
843.88 0
843.94 0
844.01 0
844.08 0
844.14 0
844.21 0
844.28 0
844.34 0
844.41 0
844.48 0
844.54 0
844.61 0
844.68 0
844.74 0
844.81 0
844.88 0
844.94 0
845.01 0
845.08 0
845.14 0
845.21 0
845.28 0
845.34 0
845.41 0
845.48 0
845.54 0
845.61 0
845.68 0
845.74 0
845.81 0
845.88 0
845.94 0
846.01 0
846.08 0
846.14 0
846.21 0
846.28 0
846.34 0
846.41 0
846.48 0
846.54 0
846.61 0
846.68 0
846.74 0
846.81 0
846.88 0
846.94 0
847.01 0
847.08 0
847.14 0
847.21 0
847.28 0
847.35 0
847.41 0
847.48 0
847.55 0
847.61 0
847.68 0
847.75 0
847.81 0
847.88 0
847.95 0
848.01 0
848.08 0
848.15 0
848.21 0
848.28 0
848.35 0
848.41 0
848.48 0
848.55 0
848.61 0
848.68 0
848.75 0
848.81 0
848.88 0
848.95 0
849.01 0
849.08 0
849.15 0
849.22 0
849.28 0
849.35 0
849.42 0
849.48 0
849.55 0
849.62 0
849.68 0
849.75 0
849.82 0
849.88 0
849.95 0
850.02 0
850.08 0
850.15 0
850.22 0
850.28 0
850.35 0
850.42 0
850.49 0
850.55 0
850.62 0
850.69 0
850.75 0
850.82 0
850.89 0
850.95 0
851.02 0
851.09 0
851.15 0
851.22 0
851.29 0
851.36 0
851.42 0
851.49 0
851.56 0
851.62 0
851.69 0
851.76 0
851.82 0
851.89 0
851.96 0
852.02 0
852.09 0
852.16 0
852.23 0
852.29 0
852.36 0
852.43 0
852.49 0
852.56 0
852.63 0
852.69 0
852.76 0
852.83 0
852.89 0
852.96 0
853.03 0
853.10 0
853.16 0
853.23 0
853.30 0
853.36 0
853.43 0
853.50 0
853.56 0
853.63 0
853.70 0
853.77 0
853.83 0
853.90 0
853.97 0
854.03 0
854.10 0
854.17 0
854.23 0
854.30 0
854.37 0
854.44 0
854.50 0
854.57 0
854.64 0
854.70 0
854.77 0
854.84 0
854.90 0
854.97 0
855.04 0
855.11 0
855.17 0
855.24 0
855.31 0
855.37 0
855.44 0
855.51 0
855.58 0
855.64 0
855.71 0
855.78 0
855.84 0
855.91 0
855.98 0
856.05 0
856.11 0
856.18 0
856.25 0
856.31 0
856.38 0
856.45 0
856.51 0
856.58 0
856.65 0
856.72 0
856.78 0
856.85 0
856.92 0
856.98 0
857.05 0
857.12 0
857.19 0
857.25 0
857.32 0
857.39 0
857.45 0
857.52 0
857.59 0
857.66 0
857.72 0
857.79 0
857.86 0
857.92 0
857.99 0
858.06 0
858.13 0
858.19 0
858.26 0
858.33 0
858.39 0
858.46 0
858.53 0
858.60 0
858.66 0
858.73 0
858.80 0
858.87 0
858.93 0
859.00 0
859.07 0
859.13 0
859.20 0
859.27 0
859.34 0
859.40 0
859.47 0
859.54 0
859.60 0
859.67 0
859.74 0
859.81 0
859.87 0
859.94 0
860.01 0
860.08 0
860.14 0
860.21 0
860.28 0
860.34 0
860.41 0
860.48 0
860.55 0
860.61 0
860.68 0
860.75 0
860.82 0
860.88 0
860.95 0
861.02 0
861.08 0
861.15 0
861.22 0
861.29 0
861.35 0
861.42 0
861.49 0
861.56 0
861.62 0
861.69 0
861.76 0
861.82 0
861.89 0
861.96 0
862.03 0
862.09 0
862.16 0
862.23 0
862.30 0
862.36 0
862.43 0
862.50 0
862.57 0
862.63 0
862.70 0
862.77 0
862.83 0
862.90 0
862.97 0
863.04 0
863.10 0
863.17 0
863.24 0
863.31 0
863.37 0
863.44 0
863.51 0
863.58 0
863.64 0
863.71 0
863.78 0
863.85 0
863.91 0
863.98 0
864.05 0
864.12 0
864.18 0
864.25 0
864.32 0
864.38 0
864.45 0
864.52 0
864.59 0
864.65 0
864.72 0
864.79 0
864.86 0
864.92 0
864.99 0
865.06 0
865.13 0
865.19 0
865.26 0
865.33 0
865.40 0
865.46 0
865.53 0
865.60 0
865.67 0
865.73 0
865.80 0
865.87 0
865.94 0
866.00 0
866.07 0
866.14 0
866.21 0
866.27 0
866.34 0
866.41 0
866.48 0
866.54 0
866.61 0
866.68 0
866.75 0
866.81 0
866.88 0
866.95 0
867.02 0
867.08 0
867.15 0
867.22 0
867.29 0
867.35 0
867.42 0
867.49 0
867.56 0
867.62 0
867.69 0
867.76 0
867.83 0
867.89 0
867.96 0
868.03 0
868.10 0
868.16 0
868.23 0
868.30 0
868.37 0
868.43 0
868.50 0
868.57 0
868.64 0
868.70 0
868.77 0
868.84 0
868.91 0
868.98 0
869.04 0
869.11 0
869.18 0
869.25 0
869.31 0
869.38 0
869.45 0
869.52 0
869.58 0
869.65 0
869.72 0
869.79 0
869.85 0
869.92 0
869.99 0
870.06 0
870.12 0
870.19 0
870.26 0
870.33 0
870.40 0
870.46 0
870.53 0
870.60 0
870.67 0
870.73 0
870.80 0
870.87 0
870.94 0
871.00 0
871.07 0
871.14 0
871.21 0
871.28 0
871.34 0
871.41 0
871.48 0
871.55 0
871.61 0
871.68 0
871.75 0
871.82 0
871.88 0
871.95 0
872.02 0
872.09 0
872.16 0
872.22 0
872.29 0
872.36 0
872.43 0
872.49 0
872.56 0
872.63 0
872.70 0
872.76 0
872.83 0
872.90 0
872.97 0
873.04 0
873.10 0
873.17 0
873.24 0
873.31 0
873.37 0
873.44 0
873.51 0
873.58 0
873.65 0
873.71 0
873.78 0
873.85 0
873.92 0
873.98 0
874.05 0
874.12 0
874.19 0
874.26 0
874.32 0
874.39 0
874.46 0
874.53 0
874.60 0
874.66 0
874.73 0
874.80 0
874.87 0
874.93 0
875.00 0
875.07 0
875.14 0
875.21 0
875.27 0
875.34 0
875.41 0
875.48 0
875.54 0
875.61 0
875.68 0
875.75 0
875.82 0
875.88 0
875.95 0
876.02 0
876.09 0
876.16 0
876.22 0
876.29 0
876.36 0
876.43 0
876.49 0
876.56 0
876.63 0
876.70 0
876.77 0
876.83 0
876.90 0
876.97 0
877.04 0
877.11 0
877.17 0
877.24 0
877.31 0
877.38 0
877.45 0
877.51 0
877.58 0
877.65 0
877.72 0
877.79 0
877.85 0
877.92 0
877.99 0
878.06 0
878.13 0
878.19 0
878.26 0
878.33 0
878.40 0
878.46 0
878.53 0
878.60 0
878.67 0
878.74 0
878.80 0
878.87 0
878.94 0
879.01 0
879.08 0
879.14 0
879.21 0
879.28 0
879.35 0
879.42 0
879.48 0
879.55 0
879.62 0
879.69 0
879.76 0
879.82 0
879.89 0
879.96 0
880.03 0
880.10 0
880.16 0
880.23 0
880.30 0
880.37 0
880.44 0
880.50 0
880.57 0
880.64 0
880.71 0
880.78 0
880.85 0
880.91 0
880.98 0
881.05 0
881.12 0
881.19 0
881.25 0
881.32 0
881.39 0
881.46 0
881.53 0
881.59 0
881.66 0
881.73 0
881.80 0
881.87 0
881.93 0
882.00 0
882.07 0
882.14 0
882.21 0
882.28 0
882.34 0
882.41 0
882.48 0
882.55 0
882.62 0
882.68 0
882.75 0
882.82 0
882.89 0
882.96 0
883.02 0
883.09 0
883.16 0
883.23 0
883.30 0
883.37 0
883.43 0
883.50 0
883.57 0
883.64 0
883.71 0
883.77 0
883.84 0
883.91 0
883.98 0
884.05 0
884.12 0
884.18 0
884.25 0
884.32 0
884.39 0
884.46 0
884.52 0
884.59 0
884.66 0
884.73 0
884.80 0
884.87 0
884.93 0
885.00 0
885.07 0
885.14 0
885.21 0
885.27 0
885.34 0
885.41 0
885.48 0
885.55 0
885.62 0
885.68 0
885.75 0
885.82 0
885.89 0
885.96 0
886.03 0
886.09 0
886.16 0
886.23 0
886.30 0
886.37 0
886.43 0
886.50 0
886.57 0
886.64 0
886.71 0
886.78 0
886.84 0
886.91 0
886.98 0
887.05 0
887.12 0
887.19 0
887.25 0
887.32 0
887.39 0
887.46 0
887.53 0
887.60 0
887.66 0
887.73 0
887.80 0
887.87 0
887.94 0
888.01 0
888.07 0
888.14 0
888.21 0
888.28 0
888.35 0
888.42 0
888.48 0
888.55 0
888.62 0
888.69 0
888.76 0
888.83 0
888.89 0
888.96 0
889.03 0
889.10 0
889.17 0
889.24 0
889.30 0
889.37 0
889.44 0
889.51 0
889.58 0
889.65 0
889.71 0
889.78 0
889.85 0
889.92 0
889.99 0
890.06 0
890.13 0
890.19 0
890.26 0
890.33 0
890.40 0
890.47 0
890.54 0
890.60 0
890.67 0
890.74 0
890.81 0
890.88 0
890.95 0
891.02 0
891.08 0
891.15 0
891.22 0
891.29 0
891.36 0
891.43 0
891.49 0
891.56 0
891.63 0
891.70 0
891.77 0
891.84 0
891.91 0
891.97 0
892.04 0
892.11 0
892.18 0
892.25 0
892.32 0
892.38 0
892.45 0
892.52 0
892.59 0
892.66 0
892.73 0
892.80 0
892.86 0
892.93 0
893.00 0
893.07 0
893.14 0
893.21 0
893.28 0
893.34 0
893.41 0
893.48 0
893.55 0
893.62 0
893.69 0
893.76 0
893.82 0
893.89 0
893.96 0
894.03 0
894.10 0
894.17 0
894.24 0
894.30 0
894.37 0
894.44 0
894.51 0
894.58 0
894.65 0
894.72 0
894.78 0
894.85 0
894.92 0
894.99 0
895.06 0
895.13 0
895.20 0
895.26 0
895.33 0
895.40 0
895.47 0
895.54 0
895.61 0
895.68 0
895.74 0
895.81 0
895.88 0
895.95 0
896.02 0
896.09 0
896.16 0
896.22 0
896.29 0
896.36 0
896.43 0
896.50 0
896.57 0
896.64 0
896.71 0
896.77 0
896.84 0
896.91 0
896.98 0
897.05 0
897.12 0
897.19 0
897.25 0
897.32 0
897.39 0
897.46 0
897.53 0
897.60 0
897.67 0
897.74 0
897.80 0
897.87 0
897.94 0
898.01 0
898.08 0
898.15 0
898.22 0
898.29 0
898.35 0
898.42 0
898.49 0
898.56 0
898.63 0
898.70 0
898.77 0
898.84 0
898.90 0
898.97 0
899.04 0
899.11 0
899.18 0
899.25 0
899.32 0
899.39 0
899.45 0
899.52 0
899.59 0
899.66 0
899.73 0
899.80 0
899.87 0
899.94 0
900.00 0
900.07 0
900.14 0
900.21 0
900.28 0
900.35 0
900.42 0
900.49 0
900.55 0
900.62 0
900.69 0
900.76 0
900.83 0
900.90 0
900.97 0
901.04 0
901.11 0
901.17 0
901.24 0
901.31 0
901.38 0
901.45 0
901.52 0
901.59 0
901.66 0
901.73 0
901.79 0
901.86 0
901.93 0
902.00 0
902.07 0
902.14 0
902.21 0
902.28 0
902.34 0
902.41 0
902.48 0
902.55 0
902.62 0
902.69 0
902.76 0
902.83 0
902.90 0
902.97 0
903.03 0
903.10 0
903.17 0
903.24 0
903.31 0
903.38 0
903.45 0
903.52 0
903.59 0
903.65 0
903.72 0
903.79 0
903.86 0
903.93 0
904.00 0
904.07 0
904.14 0
904.21 0
904.27 0
904.34 0
904.41 0
904.48 0
904.55 0
904.62 0
904.69 0
904.76 0
904.83 0
904.90 0
904.96 0
905.03 0
905.10 0
905.17 0
905.24 0
905.31 0
905.38 0
905.45 0
905.52 0
905.59 0
905.65 0
905.72 0
905.79 0
905.86 0
905.93 0
906.00 0
906.07 0
906.14 0
906.21 0
906.28 0
906.34 0
906.41 0
906.48 0
906.55 0
906.62 0
906.69 0
906.76 0
906.83 0
906.90 0
906.97 0
907.04 0
907.10 0
907.17 0
907.24 0
907.31 0
907.38 0
907.45 0
907.52 0
907.59 0
907.66 0
907.73 0
907.79 0
907.86 0
907.93 0
908.00 0
908.07 0
908.14 0
908.21 0
908.28 0
908.35 0
908.42 0
908.49 0
908.56 0
908.62 0
908.69 0
908.76 0
908.83 0
908.90 0
908.97 0
909.04 0
909.11 0
909.18 0
909.25 0
909.32 0
909.38 0
909.45 0
909.52 0
909.59 0
909.66 0
909.73 0
909.80 0
909.87 0
909.94 0
910.01 0
910.08 0
910.15 0
910.21 0
910.28 0
910.35 0
910.42 0
910.49 0
910.56 0
910.63 0
910.70 0
910.77 0
910.84 0
910.91 0
910.98 0
911.05 0
911.11 0
911.18 0
911.25 0
911.32 0
911.39 0
911.46 0
911.53 0
911.60 0
911.67 0
911.74 0
911.81 0
911.88 0
911.95 0
912.01 0
912.08 0
912.15 0
912.22 0
912.29 0
912.36 0
912.43 0
912.50 0
912.57 0
912.64 0
912.71 0
912.78 0
912.85 0
912.91 0
912.98 0
913.05 0
913.12 0
913.19 0
913.26 0
913.33 0
913.40 0
913.47 0
913.54 0
913.61 0
913.68 0
913.75 0
913.82 0
913.89 0
913.95 0
914.02 0
914.09 0
914.16 0
914.23 0
914.30 0
914.37 0
914.44 0
914.51 0
914.58 0
914.65 0
914.72 0
914.79 0
914.86 0
914.93 0
914.99 0
915.06 0
915.13 0
915.20 0
915.27 0
915.34 0
915.41 0
915.48 0
915.55 0
915.62 0
915.69 0
915.76 0
915.83 0
915.90 0
915.97 0
916.04 0
916.10 0
916.17 0
916.24 0
916.31 0
916.38 0
916.45 0
916.52 0
916.59 0
916.66 0
916.73 0
916.80 0
916.87 0
916.94 0
917.01 0
917.08 0
917.15 0
917.22 0
917.29 0
917.35 0
917.42 0
917.49 0
917.56 0
917.63 0
917.70 0
917.77 0
917.84 0
917.91 0
917.98 0
918.05 0
918.12 0
918.19 0
918.26 0
918.33 0
918.40 0
918.47 0
918.54 0
918.61 0
918.67 0
918.74 0
918.81 0
918.88 0
918.95 0
919.02 0
919.09 0
919.16 0
919.23 0
919.30 0
919.37 0
919.44 0
919.51 0
919.58 0
919.65 0
919.72 0
919.79 0
919.86 0
919.93 0
920.00 0
920.07 0
920.13 0
920.20 0
920.27 0
920.34 0
920.41 0
920.48 0
920.55 0
920.62 0
920.69 0
920.76 0
920.83 0
920.90 0
920.97 0
921.04 0
921.11 0
921.18 0
921.25 0
921.32 0
921.39 0
921.46 0
921.53 0
921.60 0
921.67 0
921.74 0
921.81 0
921.87 0
921.94 0
922.01 0
922.08 0
922.15 0
922.22 0
922.29 0
922.36 0
922.43 0
922.50 0
922.57 0
922.64 0
922.71 0
922.78 0
922.85 0
922.92 0
922.99 0
923.06 0
923.13 0
923.20 0
923.27 0
923.34 0
923.41 0
923.48 0
923.55 0
923.62 0
923.69 0
923.76 0
923.83 0
923.89 0
923.96 0
924.03 0
924.10 0
924.17 0
924.24 0
924.31 0
924.38 0
924.45 0
924.52 0
924.59 0
924.66 0
924.73 0
924.80 0
924.87 0
924.94 0
925.01 0
925.08 0
925.15 0
925.22 0
925.29 0
925.36 0
925.43 0
925.50 0
925.57 0
925.64 0
925.71 0
925.78 0
925.85 0
925.92 0
925.99 0
926.06 0
926.13 0
926.20 0
926.27 0
926.34 0
926.41 0
926.48 0
926.55 0
926.62 0
926.69 0
926.75 0
926.82 0
926.89 0
926.96 0
927.03 0
927.10 0
927.17 0
927.24 0
927.31 0
927.38 0
927.45 0
927.52 0
927.59 0
927.66 0
927.73 0
927.80 0
927.87 0
927.94 0
928.01 0
928.08 0
928.15 0
928.22 0
928.29 0
928.36 0
928.43 0
928.50 0
928.57 0
928.64 0
928.71 0
928.78 0
928.85 0
928.92 0
928.99 0
929.06 0
929.13 0
929.20 0
929.27 0
929.34 0
929.41 0
929.48 0
929.55 0
929.62 0
929.69 0
929.76 0
929.83 0
929.90 0
929.97 0
930.04 0
930.11 0
930.18 0
930.25 0
930.32 0
930.39 0
930.46 0
930.53 0
930.60 0
930.67 0
930.74 0
930.81 0
930.88 0
930.95 0
931.02 0
931.09 0
931.16 0
931.23 0
931.30 0
931.37 0
931.44 0
931.51 0
931.58 0
931.65 0
931.72 0
931.79 0
931.86 0
931.93 0
932.00 0
932.07 0
932.14 0
932.21 0
932.28 0
932.35 0
932.42 0
932.49 0
932.56 0
932.63 0
932.70 0
932.77 0
932.84 0
932.91 0
932.98 0
933.05 0
933.12 0
933.19 0
933.26 0
933.33 0
933.40 0
933.47 0
933.54 0
933.61 0
933.68 0
933.75 0
933.82 0
933.89 0
933.96 0
934.03 0
934.10 0
934.17 0
934.24 0
934.31 0
934.38 0
934.45 0
934.52 0
934.59 0
934.66 0
934.73 0
934.80 0
934.87 0
934.94 0
935.01 0
935.08 0
935.15 0
935.22 0
935.29 0
935.36 0
935.43 0
935.50 0
935.57 0
935.64 0
935.71 0
935.78 0
935.85 0
935.92 0
935.99 0
936.06 0
936.13 0
936.20 0
936.27 0
936.34 0
936.41 0
936.48 0
936.55 0
936.62 0
936.69 0
936.76 0
936.83 0
936.90 0
936.97 0
937.05 0
937.12 0
937.19 0
937.26 0
937.33 0
937.40 0
937.47 0
937.54 0
937.61 0
937.68 0
937.75 0
937.82 0
937.89 0
937.96 0
938.03 0
938.10 0
938.17 0
938.24 0
938.31 0
938.38 0
938.45 0
938.52 0
938.59 0
938.66 0
938.73 0
938.80 0
938.87 0
938.94 0
939.01 0
939.08 0
939.15 0
939.22 0
939.29 0
939.36 0
939.43 0
939.50 0
939.57 0
939.64 0
939.71 0
939.78 0
939.86 0
939.93 0
940.00 0
940.07 0
940.14 0
940.21 0
940.28 0
940.35 0
940.42 0
940.49 0
940.56 0
940.63 0
940.70 0
940.77 0
940.84 0
940.91 0
940.98 0
941.05 0
941.12 0
941.19 0
941.26 0
941.33 0
941.40 0
941.47 0
941.54 0
941.61 0
941.68 0
941.75 0
941.82 0
941.89 0
941.97 0
942.04 0
942.11 0
942.18 0
942.25 0
942.32 0
942.39 0
942.46 0
942.53 0
942.60 0
942.67 0
942.74 0
942.81 0
942.88 0
942.95 0
943.02 0
943.09 0
943.16 0
943.23 0
943.30 0
943.37 0
943.44 0
943.51 0
943.58 0
943.66 0
943.73 0
943.80 0
943.87 0
943.94 0
944.01 0
944.08 0
944.15 0
944.22 0
944.29 0
944.36 0
944.43 0
944.50 0
944.57 0
944.64 0
944.71 0
944.78 0
944.85 0
944.92 0
944.99 0
945.06 0
945.14 0
945.21 0
945.28 0
945.35 0
945.42 0
945.49 0
945.56 0
945.63 0
945.70 0
945.77 0
945.84 0
945.91 0
945.98 0
946.05 0
946.12 0
946.19 0
946.26 0
946.33 0
946.40 0
946.47 0
946.55 0
946.62 0
946.69 0
946.76 0
946.83 0
946.90 0
946.97 0
947.04 0
947.11 0
947.18 0
947.25 0
947.32 0
947.39 0
947.46 0
947.53 0
947.60 0
947.67 0
947.75 0
947.82 0
947.89 0
947.96 0
948.03 0
948.10 0
948.17 0
948.24 0
948.31 0
948.38 0
948.45 0
948.52 0
948.59 0
948.66 0
948.73 0
948.80 0
948.88 0
948.95 0
949.02 0
949.09 0
949.16 0
949.23 0
949.30 0
949.37 0
949.44 0
949.51 0
949.58 0
949.65 0
949.72 0
949.79 0
949.86 0
949.93 0
950.01 0
950.08 0
950.15 0
950.22 0
950.29 0
950.36 0
950.43 0
950.50 0
950.57 0
950.64 0
950.71 0
950.78 0
950.85 0
950.92 0
951.00 0
951.07 0
951.14 0
951.21 0
951.28 0
951.35 0
951.42 0
951.49 0
951.56 0
951.63 0
951.70 0
951.77 0
951.84 0
951.91 0
951.99 0
952.06 0
952.13 0
952.20 0
952.27 0
952.34 0
952.41 0
952.48 0
952.55 0
952.62 0
952.69 0
952.76 0
952.83 0
952.91 0
952.98 0
953.05 0
953.12 0
953.19 0
953.26 0
953.33 0
953.40 0
953.47 0
953.54 0
953.61 0
953.68 0
953.76 0
953.83 0
953.90 0
953.97 0
954.04 0
954.11 0
954.18 0
954.25 0
954.32 0
954.39 0
954.46 0
954.53 0
954.61 0
954.68 0
954.75 0
954.82 0
954.89 0
954.96 0
955.03 0
955.10 0
955.17 0
955.24 0
955.31 0
955.38 0
955.46 0
955.53 0
955.60 0
955.67 0
955.74 0
955.81 0
955.88 0
955.95 0
956.02 0
956.09 0
956.16 0
956.24 0
956.31 0
956.38 0
956.45 0
956.52 0
956.59 0
956.66 0
956.73 0
956.80 0
956.87 0
956.94 0
957.02 0
957.09 0
957.16 0
957.23 0
957.30 0
957.37 0
957.44 0
957.51 0
957.58 0
957.65 0
957.73 0
957.80 0
957.87 0
957.94 0
958.01 0
958.08 0
958.15 0
958.22 0
958.29 0
958.36 0
958.44 0
958.51 0
958.58 0
958.65 0
958.72 0
958.79 0
958.86 0
958.93 0
959.00 0
959.07 0
959.15 0
959.22 0
959.29 0
959.36 0
959.43 0
959.50 0
959.57 0
959.64 0
959.71 0
959.78 0
959.86 0
959.93 0
960.00 0
960.07 0
960.14 0
960.21 0
960.28 0
960.35 0
960.42 0
960.49 0
960.57 0
960.64 0
960.71 0
960.78 0
960.85 0
960.92 0
960.99 0
961.06 0
961.13 0
961.21 0
961.28 0
961.35 0
961.42 0
961.49 0
961.56 0
961.63 0
961.70 0
961.77 0
961.85 0
961.92 0
961.99 0
962.06 0
962.13 0
962.20 0
962.27 0
962.34 0
962.41 0
962.49 0
962.56 0
962.63 0
962.70 0
962.77 0
962.84 0
962.91 0
962.98 0
963.06 0
963.13 0
963.20 0
963.27 0
963.34 0
963.41 0
963.48 0
963.55 0
963.62 0
963.70 0
963.77 0
963.84 0
963.91 0
963.98 0
964.05 0
964.12 0
964.19 0
964.27 0
964.34 0
964.41 0
964.48 0
964.55 0
964.62 0
964.69 0
964.76 0
964.84 0
964.91 0
964.98 0
965.05 0
965.12 0
965.19 0
965.26 0
965.33 0
965.40 0
965.48 0
965.55 0
965.62 0
965.69 0
965.76 0
965.83 0
965.90 0
965.98 0
966.05 0
966.12 0
966.19 0
966.26 0
966.33 0
966.40 0
966.47 0
966.55 0
966.62 0
966.69 0
966.76 0
966.83 0
966.90 0
966.97 0
967.04 0
967.12 0
967.19 0
967.26 0
967.33 0
967.40 0
967.47 0
967.54 0
967.61 0
967.69 0
967.76 0
967.83 0
967.90 0
967.97 0
968.04 0
968.11 0
968.19 0
968.26 0
968.33 0
968.40 0
968.47 0
968.54 0
968.61 0
968.69 0
968.76 0
968.83 0
968.90 0
968.97 0
969.04 0
969.11 0
969.18 0
969.26 0
969.33 0
969.40 0
969.47 0
969.54 0
969.61 0
969.68 0
969.76 0
969.83 0
969.90 0
969.97 0
970.04 0
970.11 0
970.18 0
970.26 0
970.33 0
970.40 0
970.47 0
970.54 0
970.61 0
970.68 0
970.76 0
970.83 0
970.90 0
970.97 0
971.04 0
971.11 0
971.18 0
971.26 0
971.33 0
971.40 0
971.47 0
971.54 0
971.61 0
971.69 0
971.76 0
971.83 0
971.90 0
971.97 0
972.04 0
972.11 0
972.19 0
972.26 0
972.33 0
972.40 0
972.47 0
972.54 0
972.61 0
972.69 0
972.76 0
972.83 0
972.90 0
972.97 0
973.04 0
973.12 0
973.19 0
973.26 0
973.33 0
973.40 0
973.47 0
973.54 0
973.62 0
973.69 0
973.76 0
973.83 0
973.90 0
973.97 0
974.05 0
974.12 0
974.19 0
974.26 0
974.33 0
974.40 0
974.47 0
974.55 0
974.62 0
974.69 0
974.76 0
974.83 0
974.90 0
974.98 0
975.05 0
975.12 0
975.19 0
975.26 0
975.33 0
975.41 0
975.48 0
975.55 0
975.62 0
975.69 0
975.76 0
975.84 0
975.91 0
975.98 0
976.05 0
976.12 0
976.19 0
976.27 0
976.34 0
976.41 0
976.48 0
976.55 0
976.62 0
976.70 0
976.77 0
976.84 0
976.91 0
976.98 0
977.05 0
977.13 0
977.20 0
977.27 0
977.34 0
977.41 0
977.48 0
977.56 0
977.63 0
977.70 0
977.77 0
977.84 0
977.91 0
977.99 0
978.06 0
978.13 0
978.20 0
978.27 0
978.34 0
978.42 0
978.49 0
978.56 0
978.63 0
978.70 0
978.77 0
978.85 0
978.92 0
978.99 0
979.06 0
979.13 0
979.21 0
979.28 0
979.35 0
979.42 0
979.49 0
979.56 0
979.64 0
979.71 0
979.78 0
979.85 0
979.92 0
979.99 0
980.07 0
980.14 0
980.21 0
980.28 0
980.35 0
980.43 0
980.50 0
980.57 0
980.64 0
980.71 0
980.78 0
980.86 0
980.93 0
981.00 0
981.07 0
981.14 0
981.22 0
981.29 0
981.36 0
981.43 0
981.50 0
981.57 0
981.65 0
981.72 0
981.79 0
981.86 0
981.93 0
982.01 0
982.08 0
982.15 0
982.22 0
982.29 0
982.36 0
982.44 0
982.51 0
982.58 0
982.65 0
982.72 0
982.80 0
982.87 0
982.94 0
983.01 0
983.08 0
983.16 0
983.23 0
983.30 0
983.37 0
983.44 0
983.52 0
983.59 0
983.66 0
983.73 0
983.80 0
983.87 0
983.95 0
984.02 0
984.09 0
984.16 0
984.23 0
984.31 0
984.38 0
984.45 0
984.52 0
984.59 0
984.67 0
984.74 0
984.81 0
984.88 0
984.95 0
985.03 0
985.10 0
985.17 0
985.24 0
985.31 0
985.39 0
985.46 0
985.53 0
985.60 0
985.67 0
985.75 0
985.82 0
985.89 0
985.96 0
986.03 0
986.11 0
986.18 0
986.25 0
986.32 0
986.39 0
986.47 0
986.54 0
986.61 0
986.68 0
986.75 0
986.83 0
986.90 0
986.97 0
987.04 0
987.11 0
987.19 0
987.26 0
987.33 0
987.40 0
987.47 0
987.55 0
987.62 0
987.69 0
987.76 0
987.83 0
987.91 0
987.98 0
988.05 0
988.12 0
988.20 0
988.27 0
988.34 0
988.41 0
988.48 0
988.56 0
988.63 0
988.70 0
988.77 0
988.84 0
988.92 0
988.99 0
989.06 0
989.13 0
989.20 0
989.28 0
989.35 0
989.42 0
989.49 0
989.57 0
989.64 1
989.71 1
989.78 1
989.85 1
989.93 1
990.00 1
990.07 0
990.14 0
990.21 0
990.29 0
990.36 0
990.43 0
990.50 0
990.58 0
990.65 0
990.72 0
990.79 0
990.86 0
990.94 0
991.01 0
991.08 0
991.15 0
991.23 0
991.30 0
991.37 0
991.44 0
991.51 0
991.59 0
991.66 0
991.73 0
991.80 0
991.88 0
991.95 0
992.02 0
992.09 0
992.16 0
992.24 0
992.31 0
992.38 0
992.45 0
992.53 0
992.60 0
992.67 0
992.74 0
992.81 0
992.89 0
992.96 0
993.03 0
993.10 0
993.18 0
993.25 0
993.32 0
993.39 0
993.46 0
993.54 0
993.61 0
993.68 1
993.75 1
993.83 1
993.90 1
993.97 1
994.04 1
994.12 0
994.19 0
994.26 0
994.33 0
994.40 0
994.48 0
994.55 0
994.62 0
994.69 0
994.77 0
994.84 0
994.91 0
994.98 0
995.06 0
995.13 0
995.20 0
995.27 0
995.34 0
995.42 0
995.49 0
995.56 0
995.63 0
995.71 0
995.78 0
995.85 0
995.92 0
996.00 0
996.07 0
996.14 0
996.21 0
996.29 0
996.36 0
996.43 0
996.50 0
996.57 0
996.65 0
996.72 0
996.79 0
996.86 0
996.94 0
997.01 0
997.08 0
997.15 0
997.23 0
997.30 0
997.37 0
997.44 0
997.52 0
997.59 0
997.66 0
997.73 0
997.81 0
997.88 0
997.95 0
998.02 0
998.10 0
998.17 0
998.24 0
998.31 0
998.39 1
998.46 1
998.53 1
998.60 1
998.68 1
998.75 1
998.82 1
998.89 1
998.97 1
999.04 1
999.11 0
999.18 0
999.26 0
999.33 0
999.40 0
999.47 0
999.55 0
999.62 0
999.69 0
999.76 0
999.84 0
999.91 0
999.98 0
1000.05 0
1000.13 0
1000.20 0
1000.27 0
1000.34 0
1000.42 0
1000.49 1
1000.56 1
1000.63 1
1000.71 1
1000.78 1
1000.85 1
1000.92 1
1001.00 1
1001.07 1
1001.14 1
1001.21 1
1001.29 1
1001.36 1
1001.43 0
1001.50 0
1001.58 0
1001.65 0
1001.72 0
1001.79 0
1001.87 0
1001.94 1
1002.01 1
1002.08 1
1002.16 1
1002.23 1
1002.30 0
1002.37 0
1002.45 0
1002.52 0
1002.59 0
1002.67 0
1002.74 0
1002.81 0
1002.88 1
1002.96 1
1003.03 1
1003.10 1
1003.17 1
1003.25 1
1003.32 1
1003.39 1
1003.46 1
1003.54 1
1003.61 1
1003.68 1
1003.75 1
1003.83 1
1003.90 1
1003.97 0
1004.05 0
1004.12 0
1004.19 0
1004.26 0
1004.34 0
1004.41 0
1004.48 0
1004.55 0
1004.63 0
1004.70 0
1004.77 0
1004.84 0
1004.92 0
1004.99 0
1005.06 0
1005.14 0
1005.21 0
1005.28 0
1005.35 0
1005.43 0
1005.50 0
1005.57 0
1005.64 1
1005.72 1
1005.79 1
1005.86 1
1005.94 1
1006.01 1
1006.08 1
1006.15 1
1006.23 1
1006.30 1
1006.37 1
1006.44 1
1006.52 1
1006.59 1
1006.66 1
1006.74 1
1006.81 1
1006.88 0
1006.95 0
1007.03 0
1007.10 0
1007.17 0
1007.24 0
1007.32 0
1007.39 0
1007.46 0
1007.54 1
1007.61 1
1007.68 1
1007.75 1
1007.83 1
1007.90 1
1007.97 1
1008.05 1
1008.12 1
1008.19 1
1008.26 1
1008.34 1
1008.41 1
1008.48 1
1008.56 1
1008.63 1
1008.70 1
1008.77 1
1008.85 1
1008.92 1
1008.99 1
1009.07 0
1009.14 0
1009.21 0
1009.28 0
1009.36 0
1009.43 0
1009.50 0
1009.58 0
1009.65 0
1009.72 0
1009.79 0
1009.87 0
1009.94 0
1010.01 0
1010.09 0
1010.16 0
1010.23 0
1010.30 1
1010.38 1
1010.45 1
1010.52 1
1010.60 1
1010.67 1
1010.74 1
1010.81 1
1010.89 1
1010.96 1
1011.03 1
1011.11 1
1011.18 1
1011.25 1
1011.32 1
1011.40 1
1011.47 1
1011.54 1
1011.62 1
1011.69 0
1011.76 0
1011.84 0
1011.91 0
1011.98 0
1012.05 0
1012.13 0
1012.20 0
1012.27 1
1012.35 1
1012.42 1
1012.49 1
1012.56 1
1012.64 1
1012.71 0
1012.78 0
1012.86 0
1012.93 0
1013.00 0
1013.08 0
1013.15 0
1013.22 0
1013.29 0
1013.37 1
1013.44 1
1013.51 1
1013.59 1
1013.66 1
1013.73 1
1013.81 1
1013.88 0
1013.95 0
1014.02 0
1014.10 0
1014.17 0
1014.24 0
1014.32 0
1014.39 0
1014.46 0
1014.54 0
1014.61 0
1014.68 0
1014.75 0
1014.83 0
1014.90 0
1014.97 0
1015.05 0
1015.12 0
1015.19 1
1015.27 1
1015.34 1
1015.41 1
1015.49 1
1015.56 1
1015.63 0
1015.70 0
1015.78 0
1015.85 0
1015.92 0
1016.00 0
1016.07 0
1016.14 0
1016.22 0
1016.29 0
1016.36 1
1016.44 1
1016.51 1
1016.58 1
1016.66 1
1016.73 1
1016.80 1
1016.87 1
1016.95 1
1017.02 1
1017.09 1
1017.17 1
1017.24 1
1017.31 0
1017.39 0
1017.46 0
1017.53 0
1017.61 0
1017.68 0
1017.75 1
1017.83 1
1017.90 1
1017.97 1
1018.04 1
1018.12 1
1018.19 1
1018.26 1
1018.34 0
1018.41 0
1018.48 0
1018.56 0
1018.63 0
1018.70 0
1018.78 0
1018.85 0
1018.92 0
1019.00 0
1019.07 0
1019.14 0
1019.22 0
1019.29 0
1019.36 0
1019.44 1
1019.51 1
1019.58 1
1019.66 1
1019.73 1
1019.80 1
1019.87 1
1019.95 1
1020.02 1
1020.09 0
1020.17 0
1020.24 0
1020.31 1
1020.39 1
1020.46 1
1020.53 1
1020.61 1
1020.68 1
1020.75 1
1020.83 1
1020.90 1
1020.97 1
1021.05 1
1021.12 1
1021.19 1
1021.27 0
1021.34 0
1021.41 0
1021.49 0
1021.56 0
1021.63 0
1021.71 0
1021.78 0
1021.85 0
1021.93 0
1022.00 0
1022.07 0
1022.15 0
1022.22 0
1022.29 0
1022.37 0
1022.44 0
1022.51 1
1022.59 1
1022.66 1
1022.73 2
1022.81 2
1022.88 2
1022.95 2
1023.03 2
1023.10 2
1023.17 2
1023.25 2
1023.32 2
1023.39 2
1023.47 2
1023.54 2
1023.61 2
1023.69 2
1023.76 1
1023.83 1
1023.91 1
1023.98 2
1024.05 2
1024.13 2
1024.20 2
1024.27 2
1024.35 2
1024.42 2
1024.49 2
1024.57 2
1024.64 2
1024.71 2
1024.79 3
1024.86 3
1024.93 3
1025.01 3
1025.08 3
1025.15 3
1025.23 2
1025.30 2
1025.37 2
1025.45 2
1025.52 1
1025.59 1
1025.67 1
1025.74 1
1025.82 0
1025.89 0
1025.96 0
1026.04 0
1026.11 0
1026.18 0
1026.26 0
1026.33 0
1026.40 0
1026.48 1
1026.55 1
1026.62 1
1026.70 1
1026.77 1
1026.84 1
1026.92 1
1026.99 1
1027.06 1
1027.14 1
1027.21 1
1027.28 1
1027.36 1
1027.43 1
1027.51 1
1027.58 1
1027.65 2
1027.73 2
1027.80 2
1027.87 2
1027.95 1
1028.02 1
1028.09 1
1028.17 1
1028.24 1
1028.31 1
1028.39 1
1028.46 1
1028.53 1
1028.61 1
1028.68 1
1028.76 1
1028.83 1
1028.90 1
1028.98 1
1029.05 1
1029.12 1
1029.20 1
1029.27 1
1029.34 1
1029.42 1
1029.49 1
1029.56 1
1029.64 1
1029.71 0
1029.79 0
1029.86 0
1029.93 0
1030.01 0
1030.08 0
1030.15 1
1030.23 1
1030.30 1
1030.37 1
1030.45 1
1030.52 1
1030.59 1
1030.67 1
1030.74 1
1030.82 1
1030.89 1
1030.96 1
1031.04 1
1031.11 0
1031.18 0
1031.26 0
1031.33 0
1031.40 0
1031.48 0
1031.55 0
1031.63 0
1031.70 0
1031.77 0
1031.85 0
1031.92 0
1031.99 0
1032.07 0
1032.14 0
1032.21 0
1032.29 0
1032.36 1
1032.44 1
1032.51 1
1032.58 1
1032.66 1
1032.73 1
1032.80 1
1032.88 0
1032.95 0
1033.03 0
1033.10 1
1033.17 1
1033.25 1
1033.32 1
1033.39 1
1033.47 1
1033.54 0
1033.62 0
1033.69 0
1033.76 0
1033.84 0
1033.91 0
1033.98 0
1034.06 0
1034.13 0
1034.20 1
1034.28 1
1034.35 1
1034.43 1
1034.50 1
1034.57 1
1034.65 1
1034.72 1
1034.80 1
1034.87 1
1034.94 1
1035.02 2
1035.09 2
1035.16 2
1035.24 3
1035.31 3
1035.39 3
1035.46 3
1035.53 3
1035.61 3
1035.68 3
1035.75 2
1035.83 2
1035.90 2
1035.98 2
1036.05 1
1036.12 1
1036.20 1
1036.27 1
1036.34 1
1036.42 1
1036.49 1
1036.57 1
1036.64 0
1036.71 0
1036.79 0
1036.86 1
1036.94 1
1037.01 1
1037.08 2
1037.16 2
1037.23 2
1037.30 3
1037.38 3
1037.45 3
1037.53 3
1037.60 3
1037.67 3
1037.75 2
1037.82 2
1037.90 2
1037.97 1
1038.04 1
1038.12 1
1038.19 1
1038.26 1
1038.34 1
1038.41 1
1038.49 1
1038.56 0
1038.63 0
1038.71 0
1038.78 0
1038.86 0
1038.93 1
1039.00 1
1039.08 2
1039.15 2
1039.23 3
1039.30 3
1039.37 3
1039.45 3
1039.52 3
1039.60 2
1039.67 2
1039.74 2
1039.82 1
1039.89 1
1039.97 1
1040.04 1
1040.11 1
1040.19 1
1040.26 1
1040.33 1
1040.41 1
1040.48 1
1040.56 1
1040.63 1
1040.70 1
1040.78 1
1040.85 1
1040.93 1
1041.00 2
1041.07 2
1041.15 2
1041.22 2
1041.30 2
1041.37 2
1041.44 2
1041.52 2
1041.59 2
1041.67 2
1041.74 1
1041.81 1
1041.89 1
1041.96 0
1042.04 0
1042.11 0
1042.18 0
1042.26 0
1042.33 0
1042.41 0
1042.48 0
1042.55 0
1042.63 0
1042.70 0
1042.78 0
1042.85 0
1042.93 0
1043.00 0
1043.07 0
1043.15 0
1043.22 0
1043.30 0
1043.37 1
1043.44 1
1043.52 1
1043.59 1
1043.67 1
1043.74 1
1043.81 1
1043.89 1
1043.96 1
1044.04 1
1044.11 1
1044.18 1
1044.26 1
1044.33 2
1044.41 2
1044.48 2
1044.56 2
1044.63 2
1044.70 2
1044.78 2
1044.85 2
1044.93 2
1045.00 3
1045.07 3
1045.15 3
1045.22 3
1045.30 2
1045.37 2
1045.44 1
1045.52 1
1045.59 1
1045.67 1
1045.74 1
1045.82 1
1045.89 2
1045.96 2
1046.04 3
1046.11 3
1046.19 3
1046.26 2
1046.33 2
1046.41 1
1046.48 1
1046.56 1
1046.63 0
1046.71 1
1046.78 1
1046.85 1
1046.93 1
1047.00 1
1047.08 1
1047.15 1
1047.22 1
1047.30 1
1047.37 2
1047.45 2
1047.52 3
1047.60 3
1047.67 3
1047.74 3
1047.82 3
1047.89 3
1047.97 3
1048.04 3
1048.12 4
1048.19 4
1048.26 4
1048.34 4
1048.41 4
1048.49 3
1048.56 3
1048.64 2
1048.71 1
1048.78 1
1048.86 0
1048.93 0
1049.01 0
1049.08 0
1049.16 1
1049.23 1
1049.30 2
1049.38 2
1049.45 2
1049.53 2
1049.60 1
1049.68 1
1049.75 0
1049.82 0
1049.90 0
1049.97 0
1050.05 0
1050.12 0
1050.20 1
1050.27 1
1050.34 1
1050.42 2
1050.49 2
1050.57 3
1050.64 3
1050.72 3
1050.79 4
1050.86 4
1050.94 4
1051.01 3
1051.09 3
1051.16 3
1051.24 3
1051.31 3
1051.38 3
1051.46 4
1051.53 4
1051.61 4
1051.68 4
1051.76 4
1051.83 3
1051.91 3
1051.98 3
1052.05 3
1052.13 2
1052.20 2
1052.28 2
1052.35 2
1052.43 1
1052.50 1
1052.57 1
1052.65 1
1052.72 1
1052.80 1
1052.87 1
1052.95 0
1053.02 0
1053.10 0
1053.17 0
1053.24 0
1053.32 0
1053.39 0
1053.47 0
1053.54 0
1053.62 0
1053.69 0
1053.77 0
1053.84 0
1053.91 1
1053.99 1
1054.06 1
1054.14 1
1054.21 1
1054.29 1
1054.36 1
1054.44 1
1054.51 1
1054.58 1
1054.66 1
1054.73 1
1054.81 1
1054.88 1
1054.96 1
1055.03 1
1055.11 1
1055.18 1
1055.25 1
1055.33 1
1055.40 1
1055.48 1
1055.55 1
1055.63 1
1055.70 1
1055.78 1
1055.85 1
1055.93 1
1056.00 1
1056.07 1
1056.15 1
1056.22 1
1056.30 0
1056.37 0
1056.45 0
1056.52 0
1056.60 0
1056.67 0
1056.74 1
1056.82 1
1056.89 2
1056.97 2
1057.04 2
1057.12 2
1057.19 2
1057.27 2
1057.34 2
1057.42 2
1057.49 3
1057.57 3
1057.64 3
1057.71 4
1057.79 4
1057.86 5
1057.94 5
1058.01 4
1058.09 4
1058.16 3
1058.24 2
1058.31 2
1058.39 2
1058.46 2
1058.53 2
1058.61 2
1058.68 3
1058.76 3
1058.83 3
1058.91 3
1058.98 3
1059.06 3
1059.13 3
1059.21 3
1059.28 3
1059.36 3
1059.43 3
1059.50 3
1059.58 3
1059.65 3
1059.73 4
1059.80 5
1059.88 5
1059.95 6
1060.03 7
1060.10 7
1060.18 8
1060.25 7
1060.33 7
1060.40 6
1060.48 6
1060.55 5
1060.62 5
1060.70 5
1060.77 4
1060.85 4
1060.92 3
1061.00 3
1061.07 3
1061.15 2
1061.22 2
1061.30 2
1061.37 2
1061.45 3
1061.52 3
1061.60 3
1061.67 3
1061.75 3
1061.82 3
1061.89 3
1061.97 4
1062.04 4
1062.12 4
1062.19 4
1062.27 4
1062.34 4
1062.42 4
1062.49 4
1062.57 4
1062.64 5
1062.72 5
1062.79 5
1062.87 6
1062.94 6
1063.02 6
1063.09 6
1063.17 6
1063.24 5
1063.32 5
1063.39 4
1063.46 4
1063.54 3
1063.61 3
1063.69 3
1063.76 3
1063.84 4
1063.91 5
1063.99 6
1064.06 7
1064.14 8
1064.21 9
1064.29 10
1064.36 11
1064.44 11
1064.51 11
1064.59 11
1064.66 10
1064.74 9
1064.81 8
1064.89 7
1064.96 6
1065.04 5
1065.11 4
1065.19 4
1065.26 3
1065.33 3
1065.41 3
1065.48 3
1065.56 3
1065.63 3
1065.71 3
1065.78 4
1065.86 4
1065.93 4
1066.01 5
1066.08 5
1066.16 6
1066.23 6
1066.31 6
1066.38 7
1066.46 7
1066.53 7
1066.61 7
1066.68 7
1066.76 7
1066.83 6
1066.91 6
1066.98 6
1067.06 6
1067.13 5
1067.21 5
1067.28 4
1067.36 4
1067.43 4
1067.51 3
1067.58 3
1067.66 3
1067.73 3
1067.81 3
1067.88 4
1067.96 4
1068.03 5
1068.11 6
1068.18 6
1068.26 7
1068.33 7
1068.41 7
1068.48 8
1068.56 8
1068.63 8
1068.71 8
1068.78 8
1068.86 9
1068.93 9
1069.01 9
1069.08 8
1069.16 8
1069.23 7
1069.31 6
1069.38 5
1069.46 4
1069.53 3
1069.61 2
1069.68 2
1069.76 1
1069.83 1
1069.91 0
1069.98 0
1070.06 0
1070.13 0
1070.21 0
1070.28 0
1070.36 1
1070.43 1
1070.51 1
1070.58 1
1070.66 0
1070.73 0
1070.81 1
1070.88 1
1070.96 1
1071.03 2
1071.11 3
1071.18 3
1071.26 3
1071.33 3
1071.41 2
1071.48 1
1071.56 0
1071.63 0
1071.71 0
1071.78 0
1071.86 0
1071.93 0
1072.01 0
1072.08 1
1072.16 2
1072.23 2
1072.31 2
1072.38 2
1072.46 2
1072.53 1
1072.61 1
1072.68 1
1072.76 1
1072.83 1
1072.91 2
1072.98 2
1073.06 2
1073.13 2
1073.21 1
1073.28 1
1073.36 0
1073.43 0
1073.51 0
1073.58 0
1073.66 0
1073.73 0
1073.81 0
1073.88 0
1073.96 0
1074.03 2
1074.11 3
1074.19 4
1074.26 4
1074.34 5
1074.41 5
1074.49 5
1074.56 5
1074.64 5
1074.71 5
1074.79 5
1074.86 5
1074.94 5
1075.01 5
1075.09 5
1075.16 5
1075.24 4
1075.31 3
1075.39 2
1075.46 2
1075.54 2
1075.61 1
1075.69 1
1075.76 1
1075.84 1
1075.91 1
1075.99 1
1076.06 1
1076.14 1
1076.22 1
1076.29 0
1076.37 0
1076.44 0
1076.52 1
1076.59 1
1076.67 2
1076.74 3
1076.82 4
1076.89 5
1076.97 6
1077.04 6
1077.12 6
1077.19 6
1077.27 5
1077.34 4
1077.42 4
1077.49 3
1077.57 2
1077.65 2
1077.72 1
1077.80 1
1077.87 1
1077.95 0
1078.02 0
1078.10 0
1078.17 0
1078.25 0
1078.32 0
1078.40 0
1078.47 0
1078.55 0
1078.62 1
1078.70 1
1078.77 2
1078.85 2
1078.93 3
1079.00 3
1079.08 4
1079.15 4
1079.23 4
1079.30 4
1079.38 4
1079.45 4
1079.53 4
1079.60 5
1079.68 5
1079.75 5
1079.83 6
1079.90 6
1079.98 6
1080.06 6
1080.13 6
1080.21 6
1080.28 6
1080.36 6
1080.43 6
1080.51 6
1080.58 6
1080.66 6
1080.73 6
1080.81 6
1080.88 6
1080.96 5
1081.04 5
1081.11 4
1081.19 4
1081.26 3
1081.34 3
1081.41 2
1081.49 2
1081.56 1
1081.64 1
1081.71 1
1081.79 1
1081.86 2
1081.94 2
1082.02 2
1082.09 3
1082.17 3
1082.24 3
1082.32 3
1082.39 3
1082.47 3
1082.54 3
1082.62 4
1082.69 4
1082.77 4
1082.85 3
1082.92 3
1083.00 3
1083.07 2
1083.15 2
1083.22 2
1083.30 3
1083.37 3
1083.45 4
1083.52 4
1083.60 5
1083.68 5
1083.75 5
1083.83 5
1083.90 5
1083.98 5
1084.05 5
1084.13 6
1084.20 7
1084.28 8
1084.36 8
1084.43 8
1084.51 8
1084.58 7
1084.66 7
1084.73 6
1084.81 5
1084.88 5
1084.96 4
1085.04 4
1085.11 3
1085.19 3
1085.26 2
1085.34 2
1085.41 2
1085.49 2
1085.56 3
1085.64 3
1085.71 4
1085.79 5
1085.87 5
1085.94 6
1086.02 6
1086.09 6
1086.17 5
1086.24 5
1086.32 5
1086.40 6
1086.47 6
1086.55 7
1086.62 7
1086.70 7
1086.77 6
1086.85 5
1086.92 5
1087.00 4
1087.08 3
1087.15 3
1087.23 4
1087.30 4
1087.38 5
1087.45 5
1087.53 5
1087.60 5
1087.68 4
1087.76 4
1087.83 3
1087.91 1
1087.98 0
1088.06 0
1088.13 0
1088.21 0
1088.29 0
1088.36 0
1088.44 0
1088.51 0
1088.59 0
1088.66 0
1088.74 1
1088.82 2
1088.89 4
1088.97 5
1089.04 6
1089.12 6
1089.19 7
1089.27 7
1089.34 7
1089.42 7
1089.50 7
1089.57 7
1089.65 8
1089.72 9
1089.80 9
1089.87 10
1089.95 10
1090.03 10
1090.10 10
1090.18 9
1090.25 9
1090.33 8
1090.40 7
1090.48 7
1090.56 6
1090.63 5
1090.71 5
1090.78 5
1090.86 4
1090.93 4
1091.01 4
1091.09 4
1091.16 4
1091.24 5
1091.31 6
1091.39 6
1091.47 7
1091.54 7
1091.62 7
1091.69 6
1091.77 6
1091.84 6
1091.92 6
1092.00 7
1092.07 8
1092.15 9
1092.22 10
1092.30 10
1092.37 10
1092.45 10
1092.53 9
1092.60 8
1092.68 8
1092.75 7
1092.83 8
1092.90 9
1092.98 10
1093.06 11
1093.13 12
1093.21 12
1093.28 12
1093.36 11
1093.44 11
1093.51 10
1093.59 9
1093.66 9
1093.74 9
1093.81 9
1093.89 8
1093.97 8
1094.04 7
1094.12 6
1094.19 5
1094.27 4
1094.35 4
1094.42 3
1094.50 3
1094.57 3
1094.65 3
1094.73 4
1094.80 4
1094.88 3
1094.95 3
1095.03 3
1095.10 2
1095.18 2
1095.26 2
1095.33 2
1095.41 2
1095.48 3
1095.56 4
1095.64 5
1095.71 6
1095.79 7
1095.86 9
1095.94 11
1096.02 12
1096.09 13
1096.17 13
1096.24 14
1096.32 13
1096.39 13
1096.47 13
1096.55 12
1096.62 12
1096.70 11
1096.77 11
1096.85 11
1096.93 10
1097.00 10
1097.08 9
1097.15 9
1097.23 8
1097.31 8
1097.38 7
1097.46 7
1097.53 7
1097.61 6
1097.69 5
1097.76 4
1097.84 3
1097.91 2
1097.99 1
1098.07 1
1098.14 1
1098.22 1
1098.29 2
1098.37 3
1098.45 5
1098.52 6
1098.60 8
1098.67 9
1098.75 9
1098.83 9
1098.90 9
1098.98 8
1099.05 7
1099.13 6
1099.21 5
1099.28 4
1099.36 3
1099.43 3
1099.51 4
1099.59 5
1099.66 6
1099.74 8
1099.81 9
1099.89 11
1099.97 12
1100.04 13
1100.12 13
1100.19 13
1100.27 13
1100.35 12
1100.42 11
1100.50 9
1100.58 8
1100.65 7
1100.73 7
1100.80 6
1100.88 6
1100.96 6
1101.03 6
1101.11 5
1101.18 5
1101.26 4
1101.34 4
1101.41 3
1101.49 3
1101.56 3
1101.64 2
1101.72 2
1101.79 2
1101.87 2
1101.94 2
1102.02 2
1102.10 3
1102.17 3
1102.25 3
1102.33 4
1102.40 4
1102.48 4
1102.55 5
1102.63 5
1102.71 6
1102.78 7
1102.86 8
1102.93 9
1103.01 10
1103.09 10
1103.16 11
1103.24 11
1103.32 11
1103.39 11
1103.47 11
1103.54 11
1103.62 12
1103.70 12
1103.77 12
1103.85 12
1103.92 11
1104.00 11
1104.08 10
1104.15 9
1104.23 9
1104.31 8
1104.38 8
1104.46 8
1104.53 8
1104.61 7
1104.69 7
1104.76 6
1104.84 5
1104.92 5
1104.99 4
1105.07 4
1105.14 5
1105.22 5
1105.30 6
1105.37 6
1105.45 6
1105.53 6
1105.60 6
1105.68 5
1105.75 5
1105.83 4
1105.91 4
1105.98 4
1106.06 4
1106.14 4
1106.21 4
1106.29 4
1106.36 4
1106.44 5
1106.52 5
1106.59 6
1106.67 6
1106.75 7
1106.82 7
1106.90 7
1106.97 6
1107.05 6
1107.13 6
1107.20 6
1107.28 6
1107.36 6
1107.43 6
1107.51 5
1107.59 5
1107.66 4
1107.74 4
1107.81 3
1107.89 3
1107.97 4
1108.04 4
1108.12 5
1108.20 6
1108.27 7
1108.35 7
1108.42 7
1108.50 7
1108.58 6
1108.65 5
1108.73 4
1108.81 4
1108.88 4
1108.96 4
1109.04 5
1109.11 5
1109.19 6
1109.26 6
1109.34 5
1109.42 5
1109.49 4
1109.57 4
1109.65 4
1109.72 5
1109.80 7
1109.88 9
1109.95 11
1110.03 12
1110.10 13
1110.18 13
1110.26 13
1110.33 12
1110.41 11
1110.49 10
1110.56 9
1110.64 7
1110.72 6
1110.79 5
1110.87 4
1110.95 4
1111.02 3
1111.10 3
1111.17 4
1111.25 4
1111.33 5
1111.40 6
1111.48 6
1111.56 6
1111.63 5
1111.71 4
1111.79 3
1111.86 3
1111.94 2
1112.02 2
1112.09 3
1112.17 2
1112.25 2
1112.32 2
1112.40 1
1112.47 0
1112.55 0
1112.63 0
1112.70 0
1112.78 0
1112.86 2
1112.93 3
1113.01 4
1113.09 5
1113.16 6
1113.24 6
1113.32 6
1113.39 5
1113.47 5
1113.55 5
1113.62 5
1113.70 5
1113.78 5
1113.85 6
1113.93 6
1114.00 6
1114.08 7
1114.16 8
1114.23 8
1114.31 9
1114.39 9
1114.46 10
1114.54 10
1114.62 10
1114.69 10
1114.77 10
1114.85 10
1114.92 11
1115.00 11
1115.08 13
1115.15 14
1115.23 16
1115.31 17
1115.38 18
1115.46 18
1115.54 18
1115.61 17
1115.69 16
1115.77 14
1115.84 12
1115.92 10
1116.00 8
1116.07 6
1116.15 5
1116.23 3
1116.30 2
1116.38 2
1116.46 2
1116.53 2
1116.61 2
1116.69 2
1116.76 2
1116.84 2
1116.92 2
1116.99 2
1117.07 2
1117.15 2
1117.22 3
1117.30 3
1117.38 4
1117.45 5
1117.53 5
1117.61 6
1117.68 6
1117.76 5
1117.84 4
1117.91 4
1117.99 3
1118.07 2
1118.14 2
1118.22 2
1118.30 3
1118.37 3
1118.45 4
1118.53 4
1118.60 5
1118.68 5
1118.76 5
1118.83 6
1118.91 7
1118.99 8
1119.06 9
1119.14 10
1119.22 11
1119.29 11
1119.37 12
1119.45 12
1119.52 12
1119.60 12
1119.68 12
1119.75 13
1119.83 14
1119.91 15
1119.98 15
1120.06 15
1120.14 15
1120.21 13
1120.29 11
1120.37 8
1120.44 6
1120.52 3
1120.60 2
1120.67 1
1120.75 1
1120.83 2
1120.90 3
1120.98 4
1121.06 5
1121.13 6
1121.21 7
1121.29 8
1121.36 8
1121.44 9
1121.52 9
1121.60 8
1121.67 8
1121.75 8
1121.83 8
1121.90 8
1121.98 8
1122.06 9
1122.13 11
1122.21 12
1122.29 13
1122.36 13
1122.44 14
1122.52 14
1122.59 15
1122.67 15
1122.75 16
1122.82 16
1122.90 16
1122.98 15
1123.05 14
1123.13 13
1123.21 11
1123.29 9
1123.36 6
1123.44 5
1123.52 3
1123.59 2
1123.67 2
1123.75 2
1123.82 2
1123.90 3
1123.98 3
1124.05 3
1124.13 3
1124.21 2
1124.28 1
1124.36 0
1124.44 0
1124.52 0
1124.59 0
1124.67 0
1124.75 0
1124.82 0
1124.90 0
1124.98 0
1125.05 1
1125.13 1
1125.21 2
1125.28 3
1125.36 4
1125.44 4
1125.52 5
1125.59 5
1125.67 5
1125.75 4
1125.82 5
1125.90 5
1125.98 5
1126.05 6
1126.13 6
1126.21 6
1126.28 5
1126.36 5
1126.44 4
1126.52 3
1126.59 3
1126.67 3
1126.75 4
1126.82 4
1126.90 5
1126.98 6
1127.05 6
1127.13 6
1127.21 6
1127.29 5
1127.36 4
1127.44 3
1127.52 3
1127.59 2
1127.67 2
1127.75 2
1127.82 3
1127.90 4
1127.98 5
1128.06 6
1128.13 7
1128.21 7
1128.29 8
1128.36 7
1128.44 7
1128.52 7
1128.59 7
1128.67 7
1128.75 8
1128.83 10
1128.90 11
1128.98 13
1129.06 14
1129.13 14
1129.21 15
1129.29 15
1129.37 15
1129.44 15
1129.52 15
1129.60 15
1129.67 15
1129.75 14
1129.83 13
1129.90 12
1129.98 11
1130.06 10
1130.14 10
1130.21 10
1130.29 10
1130.37 11
1130.44 12
1130.52 13
1130.60 14
1130.68 14
1130.75 15
1130.83 16
1130.91 16
1130.98 17
1131.06 18
1131.14 19
1131.22 20
1131.29 21
1131.37 22
1131.45 23
1131.52 23
1131.60 23
1131.68 23
1131.76 23
1131.83 23
1131.91 24
1131.99 23
1132.06 23
1132.14 23
1132.22 22
1132.30 21
1132.37 21
1132.45 20
1132.53 20
1132.60 19
1132.68 19
1132.76 18
1132.84 17
1132.91 16
1132.99 15
1133.07 13
1133.14 11
1133.22 9
1133.30 7
1133.38 5
1133.45 4
1133.53 3
1133.61 3
1133.68 3
1133.76 4
1133.84 5
1133.92 6
1133.99 7
1134.07 8
1134.15 9
1134.23 10
1134.30 11
1134.38 12
1134.46 13
1134.53 14
1134.61 14
1134.69 15
1134.77 14
1134.84 14
1134.92 13
1135.00 13
1135.07 13
1135.15 14
1135.23 15
1135.31 17
1135.38 18
1135.46 19
1135.54 19
1135.62 19
1135.69 19
1135.77 19
1135.85 20
1135.92 21
1136.00 22
1136.08 23
1136.16 25
1136.23 26
1136.31 27
1136.39 27
1136.47 27
1136.54 26
1136.62 25
1136.70 25
1136.78 24
1136.85 23
1136.93 23
1137.01 23
1137.08 23
1137.16 24
1137.24 24
1137.32 24
1137.39 25
1137.47 25
1137.55 24
1137.63 23
1137.70 22
1137.78 21
1137.86 19
1137.94 18
1138.01 17
1138.09 16
1138.17 15
1138.24 13
1138.32 12
1138.40 11
1138.48 9
1138.55 8
1138.63 7
1138.71 6
1138.79 6
1138.86 6
1138.94 6
1139.02 6
1139.10 6
1139.17 5
1139.25 5
1139.33 5
1139.41 5
1139.48 5
1139.56 6
1139.64 7
1139.72 7
1139.79 7
1139.87 6
1139.95 5
1140.02 4
1140.10 3
1140.18 2
1140.26 1
1140.33 0
1140.41 0
1140.49 0
1140.57 0
1140.64 0
1140.72 0
1140.80 0
1140.88 0
1140.95 0
1141.03 2
1141.11 3
1141.19 4
1141.26 4
1141.34 4
1141.42 4
1141.50 4
1141.57 3
1141.65 3
1141.73 3
1141.81 3
1141.88 4
1141.96 5
1142.04 7
1142.12 8
1142.19 9
1142.27 10
1142.35 11
1142.43 12
1142.50 12
1142.58 13
1142.66 13
1142.74 14
1142.81 15
1142.89 15
1142.97 16
1143.05 16
1143.12 15
1143.20 14
1143.28 13
1143.36 11
1143.43 10
1143.51 10
1143.59 10
1143.67 11
1143.74 13
1143.82 14
1143.90 15
1143.98 16
1144.05 16
1144.13 16
1144.21 15
1144.29 14
1144.36 13
1144.44 12
1144.52 11
1144.60 10
1144.68 8
1144.75 6
1144.83 4
1144.91 2
1144.99 0
1145.06 0
1145.14 0
1145.22 0
1145.30 0
1145.37 0
1145.45 0
1145.53 0
1145.61 0
1145.68 1
1145.76 3
1145.84 4
1145.92 6
1145.99 7
1146.07 7
1146.15 8
1146.23 9
1146.30 10
1146.38 11
1146.46 12
1146.54 13
1146.62 14
1146.69 14
1146.77 15
1146.85 15
1146.93 16
1147.00 16
1147.08 17
1147.16 17
1147.24 18
1147.31 18
1147.39 18
1147.47 19
1147.55 19
1147.63 20
1147.70 21
1147.78 22
1147.86 22
1147.94 23
1148.01 23
1148.09 23
1148.17 23
1148.25 23
1148.32 24
1148.40 24
1148.48 24
1148.56 25
1148.64 24
1148.71 24
1148.79 22
1148.87 21
1148.95 19
1149.02 17
1149.10 15
1149.18 13
1149.26 11
1149.33 10
1149.41 10
1149.49 9
1149.57 8
1149.65 7
1149.72 7
1149.80 6
1149.88 5
1149.96 5
1150.03 5
1150.11 6
1150.19 7
1150.27 9
1150.35 10
1150.42 12
1150.50 13
1150.58 15
1150.66 16
1150.73 17
1150.81 18
1150.89 18
1150.97 19
1151.05 19
1151.12 19
1151.20 19
1151.28 18
1151.36 18
1151.43 18
1151.51 18
1151.59 18
1151.67 17
1151.75 16
1151.82 15
1151.90 14
1151.98 13
1152.06 13
1152.14 12
1152.21 12
1152.29 12
1152.37 12
1152.45 13
1152.52 13
1152.60 14
1152.68 15
1152.76 16
1152.84 18
1152.91 19
1152.99 19
1153.07 19
1153.15 18
1153.23 17
1153.30 15
1153.38 13
1153.46 11
1153.54 11
1153.61 11
1153.69 11
1153.77 11
1153.85 12
1153.93 11
1154.00 10
1154.08 8
1154.16 7
1154.24 5
1154.32 4
1154.39 3
1154.47 4
1154.55 4
1154.63 5
1154.71 5
1154.78 5
1154.86 4
1154.94 3
1155.02 1
1155.09 0
1155.17 0
1155.25 0
1155.33 0
1155.41 0
1155.48 0
1155.56 0
1155.64 1
1155.72 2
1155.80 3
1155.87 3
1155.95 2
1156.03 2
1156.11 0
1156.19 0
1156.26 0
1156.34 0
1156.42 0
1156.50 1
1156.58 3
1156.65 5
1156.73 6
1156.81 6
1156.89 6
1156.97 6
1157.04 6
1157.12 7
1157.20 8
1157.28 10
1157.36 13
1157.43 15
1157.51 18
1157.59 19
1157.67 20
1157.75 20
1157.82 19
1157.90 18
1157.98 16
1158.06 13
1158.14 10
1158.21 7
1158.29 5
1158.37 2
1158.45 0
1158.53 0
1158.60 0
1158.68 0
1158.76 0
1158.84 0
1158.92 1
1159.00 3
1159.07 5
1159.15 7
1159.23 9
1159.31 11
1159.39 12
1159.46 13
1159.54 14
1159.62 13
1159.70 12
1159.78 11
1159.85 10
1159.93 9
1160.01 8
1160.09 9
1160.17 11
1160.24 13
1160.32 15
1160.40 17
1160.48 19
1160.56 19
1160.64 18
1160.71 16
1160.79 14
1160.87 12
1160.95 10
1161.03 8
1161.10 6
1161.18 5
1161.26 4
1161.34 3
1161.42 3
1161.49 2
1161.57 2
1161.65 1
1161.73 1
1161.81 1
1161.89 0
1161.96 0
1162.04 1
1162.12 2
1162.20 4
1162.28 7
1162.35 10
1162.43 12
1162.51 13
1162.59 14
1162.67 13
1162.75 12
1162.82 10
1162.90 9
1162.98 7
1163.06 7
1163.14 7
1163.21 8
1163.29 9
1163.37 11
1163.45 12
1163.53 13
1163.61 13
1163.68 13
1163.76 13
1163.84 12
1163.92 12
1164.00 11
1164.07 10
1164.15 9
1164.23 8
1164.31 7
1164.39 6
1164.47 6
1164.54 6
1164.62 6
1164.70 7
1164.78 8
1164.86 9
1164.94 10
1165.01 11
1165.09 12
1165.17 14
1165.25 15
1165.33 16
1165.41 18
1165.48 20
1165.56 21
1165.64 22
1165.72 23
1165.80 22
1165.88 22
1165.95 21
1166.03 20
1166.11 19
1166.19 18
1166.27 17
1166.35 16
1166.42 15
1166.50 15
1166.58 15
1166.66 16
1166.74 17
1166.81 18
1166.89 19
1166.97 20
1167.05 20
1167.13 20
1167.21 20
1167.28 20
1167.36 19
1167.44 19
1167.52 20
1167.60 21
1167.68 21
1167.76 22
1167.83 22
1167.91 22
1167.99 21
1168.07 20
1168.15 19
1168.23 18
1168.30 18
1168.38 16
1168.46 15
1168.54 14
1168.62 12
1168.70 10
1168.77 9
1168.85 8
1168.93 8
1169.01 8
1169.09 8
1169.17 8
1169.24 8
1169.32 8
1169.40 9
1169.48 9
1169.56 10
1169.64 12
1169.71 12
1169.79 13
1169.87 12
1169.95 11
1170.03 9
1170.11 7
1170.19 5
1170.26 4
1170.34 3
1170.42 3
1170.50 3
1170.58 4
1170.66 4
1170.73 5
1170.81 5
1170.89 4
1170.97 3
1171.05 2
1171.13 2
1171.21 1
1171.28 1
1171.36 2
1171.44 3
1171.52 4
1171.60 6
1171.68 8
1171.76 9
1171.83 10
1171.91 10
1171.99 9
1172.07 8
1172.15 7
1172.23 5
1172.30 3
1172.38 0
1172.46 0
1172.54 0
1172.62 0
1172.70 0
1172.78 0
1172.85 0
1172.93 0
1173.01 0
1173.09 1
1173.17 3
1173.25 5
1173.33 7
1173.40 8
1173.48 9
1173.56 10
1173.64 11
1173.72 11
1173.80 11
1173.88 11
1173.95 11
1174.03 11
1174.11 12
1174.19 12
1174.27 13
1174.35 14
1174.43 14
1174.50 14
1174.58 15
1174.66 16
1174.74 16
1174.82 17
1174.90 18
1174.98 19
1175.05 19
1175.13 18
1175.21 16
1175.29 13
1175.37 9
1175.45 5
1175.53 1
1175.60 0
1175.68 0
1175.76 0
1175.84 0
1175.92 0
1176.00 3
1176.08 6
1176.15 9
1176.23 12
1176.31 14
1176.39 15
1176.47 16
1176.55 17
1176.63 17
1176.71 16
1176.78 15
1176.86 14
1176.94 13
1177.02 12
1177.10 12
1177.18 12
1177.26 12
1177.33 12
1177.41 11
1177.49 10
1177.57 8
1177.65 7
1177.73 5
1177.81 4
1177.89 3
1177.96 1
1178.04 0
1178.12 0
1178.20 0
1178.28 0
1178.36 0
1178.44 0
1178.52 0
1178.59 0
1178.67 1
1178.75 3
1178.83 4
1178.91 6
1178.99 6
1179.07 7
1179.15 7
1179.22 7
1179.30 7
1179.38 8
1179.46 9
1179.54 11
1179.62 13
1179.70 16
1179.78 19
1179.85 22
1179.93 24
1180.01 26
1180.09 26
1180.17 26
1180.25 25
1180.33 23
1180.41 20
1180.48 17
1180.56 15
1180.64 12
1180.72 10
1180.80 9
1180.88 9
1180.96 9
1181.04 10
1181.11 11
1181.19 12
1181.27 13
1181.35 13
1181.43 13
1181.51 12
1181.59 10
1181.67 9
1181.75 7
1181.82 6
1181.90 6
1181.98 6
1182.06 7
1182.14 9
1182.22 10
1182.30 12
1182.38 14
1182.45 15
1182.53 15
1182.61 15
1182.69 14
1182.77 13
1182.85 12
1182.93 11
1183.01 11
1183.09 12
1183.16 12
1183.24 14
1183.32 15
1183.40 17
1183.48 18
1183.56 19
1183.64 20
1183.72 21
1183.80 22
1183.87 22
1183.95 22
1184.03 21
1184.11 19
1184.19 16
1184.27 14
1184.35 12
1184.43 10
1184.51 10
1184.58 10
1184.66 11
1184.74 12
1184.82 14
1184.90 15
1184.98 15
1185.06 14
1185.14 12
1185.22 8
1185.30 5
1185.37 1
1185.45 0
1185.53 0
1185.61 0
1185.69 0
1185.77 3
1185.85 6
1185.93 8
1186.01 11
1186.08 12
1186.16 13
1186.24 14
1186.32 14
1186.40 14
1186.48 15
1186.56 15
1186.64 16
1186.72 16
1186.80 15
1186.87 14
1186.95 13
1187.03 11
1187.11 10
1187.19 8
1187.27 6
1187.35 5
1187.43 3
1187.51 2
1187.59 1
1187.66 0
1187.74 0
1187.82 0
1187.90 0
1187.98 0
1188.06 0
1188.14 0
1188.22 0
1188.30 0
1188.38 2
1188.46 3
1188.53 4
1188.61 5
1188.69 6
1188.77 7
1188.85 9
1188.93 11
1189.01 13
1189.09 14
1189.17 15
1189.25 16
1189.33 16
1189.40 17
1189.48 17
1189.56 18
1189.64 19
1189.72 21
1189.80 23
1189.88 24
1189.96 25
1190.04 25
1190.12 24
1190.20 22
1190.27 21
1190.35 19
1190.43 17
1190.51 16
1190.59 15
1190.67 14
1190.75 14
1190.83 14
1190.91 14
1190.99 14
1191.07 14
1191.14 13
1191.22 11
1191.30 9
1191.38 7
1191.46 5
1191.54 4
1191.62 3
1191.70 2
1191.78 2
1191.86 3
1191.94 3
1192.02 4
1192.09 5
1192.17 6
1192.25 9
1192.33 12
1192.41 16
1192.49 19
1192.57 22
1192.65 24
1192.73 25
1192.81 25
1192.89 25
1192.97 25
1193.04 24
1193.12 24
1193.20 25
1193.28 26
1193.36 27
1193.44 27
1193.52 28
1193.60 27
1193.68 25
1193.76 23
1193.84 21
1193.92 18
1194.00 16
1194.07 14
1194.15 14
1194.23 15
1194.31 17
1194.39 19
1194.47 22
1194.55 24
1194.63 26
1194.71 28
1194.79 30
1194.87 31
1194.95 31
1195.03 31
1195.11 31
1195.18 29
1195.26 27
1195.34 25
1195.42 22
1195.50 20
1195.58 19
1195.66 18
1195.74 19
1195.82 19
1195.90 20
1195.98 21
1196.06 22
1196.14 23
1196.22 24
1196.29 25
1196.37 26
1196.45 27
1196.53 28
1196.61 29
1196.69 30
1196.77 29
1196.85 28
1196.93 26
1197.01 23
1197.09 20
1197.17 17
1197.25 15
1197.33 13
1197.41 11
1197.48 9
1197.56 8
1197.64 6
1197.72 4
1197.80 3
1197.88 2
1197.96 3
1198.04 4
1198.12 6
1198.20 9
1198.28 12
1198.36 16
1198.44 19
1198.52 22
1198.60 25
1198.68 28
1198.75 30
1198.83 31
1198.91 31
1198.99 30
1199.07 29
1199.15 27
1199.23 24
1199.31 22
1199.39 19
1199.47 17
1199.55 15
1199.63 14
1199.71 13
1199.79 12
1199.87 11
1199.95 10
1200.03 10
1200.10 11
1200.18 12
1200.26 14
1200.34 17
1200.42 20
1200.50 22
1200.58 23
1200.66 24
1200.74 23
1200.82 22
1200.90 21
1200.98 19
1201.06 18
1201.14 18
1201.22 18
1201.30 19
1201.38 19
1201.46 20
1201.53 21
1201.61 22
1201.69 22
1201.77 23
1201.85 23
1201.93 22
1202.01 21
1202.09 20
1202.17 19
1202.25 17
1202.33 16
1202.41 15
1202.49 14
1202.57 14
1202.65 15
1202.73 17
1202.81 19
1202.89 22
1202.97 25
1203.05 27
1203.13 28
1203.20 28
1203.28 28
1203.36 27
1203.44 27
1203.52 26
1203.60 26
1203.68 26
1203.76 27
1203.84 27
1203.92 28
1204.00 29
1204.08 30
1204.16 32
1204.24 34
1204.32 35
1204.40 36
1204.48 37
1204.56 37
1204.64 36
1204.72 35
1204.80 33
1204.88 31
1204.96 28
1205.03 25
1205.11 23
1205.19 20
1205.27 19
1205.35 18
1205.43 17
1205.51 17
1205.59 17
1205.67 16
1205.75 16
1205.83 16
1205.91 16
1205.99 17
1206.07 19
1206.15 20
1206.23 22
1206.31 24
1206.39 25
1206.47 26
1206.55 27
1206.63 27
1206.71 28
1206.79 29
1206.87 30
1206.95 32
1207.03 34
1207.11 35
1207.19 36
1207.26 36
1207.34 36
1207.42 36
1207.50 36
1207.58 37
1207.66 38
1207.74 39
1207.82 41
1207.90 43
1207.98 44
1208.06 45
1208.14 45
1208.22 46
1208.30 46
1208.38 47
1208.46 47
1208.54 47
1208.62 48
1208.70 48
1208.78 47
1208.86 47
1208.94 46
1209.02 45
1209.10 43
1209.18 42
1209.26 40
1209.34 38
1209.42 37
1209.50 37
1209.58 37
1209.66 39
1209.74 40
1209.82 43
1209.90 45
1209.98 46
1210.06 47
1210.13 47
1210.21 47
1210.29 47
1210.37 46
1210.45 46
1210.53 45
1210.61 45
1210.69 45
1210.77 45
1210.85 46
1210.93 47
1211.01 49
1211.09 51
1211.17 53
1211.25 56
1211.33 58
1211.41 60
1211.49 62
1211.57 62
1211.65 62
1211.73 62
1211.81 60
1211.89 58
1211.97 56
1212.05 54
1212.13 51
1212.21 49
1212.29 47
1212.37 46
1212.45 46
1212.53 46
1212.61 48
1212.69 49
1212.77 49
1212.85 49
1212.93 48
1213.01 46
1213.09 43
1213.17 39
1213.25 36
1213.33 33
1213.41 31
1213.49 29
1213.57 28
1213.65 28
1213.73 27
1213.81 27
1213.89 27
1213.97 26
1214.05 25
1214.13 24
1214.21 23
1214.29 22
1214.37 22
1214.45 22
1214.53 22
1214.61 23
1214.69 25
1214.77 27
1214.85 29
1214.93 32
1215.01 35
1215.09 38
1215.17 41
1215.25 44
1215.33 46
1215.41 48
1215.49 50
1215.57 51
1215.65 53
1215.73 53
1215.81 52
1215.89 51
1215.97 49
1216.05 46
1216.13 43
1216.21 39
1216.29 36
1216.37 33
1216.45 30
1216.53 27
1216.61 24
1216.69 21
1216.77 18
1216.85 16
1216.93 15
1217.01 15
1217.09 16
1217.17 17
1217.25 18
1217.33 19
1217.41 20
1217.49 20
1217.57 19
1217.65 18
1217.73 17
1217.81 16
1217.89 15
1217.97 15
1218.05 16
1218.13 17
1218.21 19
1218.29 21
1218.37 23
1218.45 25
1218.53 26
1218.61 27
1218.69 28
1218.77 28
1218.85 27
1218.93 26
1219.01 25
1219.09 24
1219.17 23
1219.25 22
1219.33 21
1219.41 20
1219.49 20
1219.57 20
1219.65 20
1219.73 19
1219.81 19
1219.89 18
1219.97 18
1220.05 19
1220.13 21
1220.21 24
1220.29 27
1220.37 31
1220.45 35
1220.53 39
1220.61 42
1220.69 44
1220.77 45
1220.85 46
1220.93 46
1221.01 47
1221.09 47
1221.17 48
1221.25 48
1221.33 48
1221.41 48
1221.49 47
1221.57 46
1221.65 44
1221.73 43
1221.81 42
1221.89 41
1221.97 42
1222.05 43
1222.13 44
1222.21 46
1222.29 47
1222.37 49
1222.45 50
1222.53 50
1222.61 50
1222.69 51
1222.77 51
1222.85 52
1222.93 53
1223.01 54
1223.09 54
1223.17 53
1223.25 52
1223.33 50
1223.41 49
1223.49 48
1223.57 47
1223.65 47
1223.73 48
1223.81 49
1223.89 49
1223.97 48
1224.05 46
1224.14 44
1224.22 42
1224.30 40
1224.38 39
1224.46 39
1224.54 40
1224.62 41
1224.70 42
1224.78 43
1224.86 43
1224.94 42
1225.02 41
1225.10 39
1225.18 37
1225.26 35
1225.34 33
1225.42 31
1225.50 28
1225.58 26
1225.66 25
1225.74 23
1225.82 22
1225.90 20
1225.98 18
1226.06 16
1226.14 13
1226.22 11
1226.30 10
1226.38 9
1226.46 10
1226.54 11
1226.62 14
1226.70 16
1226.78 20
1226.86 23
1226.94 26
1227.03 30
1227.11 34
1227.19 38
1227.27 41
1227.35 43
1227.43 44
1227.51 44
1227.59 44
1227.67 42
1227.75 42
1227.83 41
1227.91 42
1227.99 43
1228.07 44
1228.15 45
1228.23 45
1228.31 44
1228.39 43
1228.47 41
1228.55 39
1228.63 37
1228.71 36
1228.79 36
1228.87 36
1228.95 36
1229.03 36
1229.11 36
1229.20 35
1229.28 34
1229.36 33
1229.44 31
1229.52 30
1229.60 29
1229.68 28
1229.76 28
1229.84 29
1229.92 30
1230.00 31
1230.08 33
1230.16 35
1230.24 37
1230.32 40
1230.40 43
1230.48 47
1230.56 50
1230.64 53
1230.72 55
1230.80 55
1230.88 55
1230.96 53
1231.04 51
1231.13 50
1231.21 49
1231.29 49
1231.37 50
1231.45 51
1231.53 51
1231.61 51
1231.69 49
1231.77 45
1231.85 39
1231.93 33
1232.01 28
1232.09 23
1232.17 21
1232.25 20
1232.33 21
1232.41 23
1232.49 25
1232.57 28
1232.65 30
1232.74 31
1232.82 31
1232.90 31
1232.98 31
1233.06 32
1233.14 33
1233.22 34
1233.30 35
1233.38 36
1233.46 35
1233.54 34
1233.62 32
1233.70 31
1233.78 30
1233.86 31
1233.94 33
1234.02 37
1234.10 41
1234.18 44
1234.27 47
1234.35 47
1234.43 45
1234.51 41
1234.59 36
1234.67 30
1234.75 24
1234.83 18
1234.91 14
1234.99 11
1235.07 10
1235.15 9
1235.23 10
1235.31 12
1235.39 15
1235.47 18
1235.55 22
1235.64 25
1235.72 28
1235.80 31
1235.88 35
1235.96 38
1236.04 41
1236.12 43
1236.20 45
1236.28 46
1236.36 45
1236.44 43
1236.52 40
1236.60 36
1236.68 31
1236.76 26
1236.84 21
1236.93 16
1237.01 12
1237.09 9
1237.17 8
1237.25 8
1237.33 8
1237.41 10
1237.49 13
1237.57 16
1237.65 19
1237.73 21
1237.81 24
1237.89 25
1237.97 26
1238.05 27
1238.14 27
1238.22 29
1238.30 30
1238.38 32
1238.46 34
1238.54 36
1238.62 37
1238.70 38
1238.78 39
1238.86 39
1238.94 40
1239.02 41
1239.10 42
1239.18 44
1239.27 46
1239.35 47
1239.43 48
1239.51 48
1239.59 46
1239.67 44
1239.75 41
1239.83 36
1239.91 32
1239.99 27
1240.07 23
1240.15 19
1240.23 16
1240.31 13
1240.40 11
1240.48 9
1240.56 6
1240.64 2
1240.72 0
1240.80 0
1240.88 0
1240.96 0
1241.04 0
1241.12 0
1241.20 0
1241.28 0
1241.37 3
1241.45 9
1241.53 14
1241.61 20
1241.69 25
1241.77 30
1241.85 34
1241.93 38
1242.01 42
1242.09 46
1242.17 49
1242.25 51
1242.33 53
1242.42 54
1242.50 55
1242.58 54
1242.66 53
1242.74 51
1242.82 48
1242.90 46
1242.98 43
1243.06 41
1243.14 39
1243.22 37
1243.30 36
1243.39 35
1243.47 34
1243.55 34
1243.63 35
1243.71 37
1243.79 39
1243.87 41
1243.95 43
1244.03 44
1244.11 44
1244.19 42
1244.28 38
1244.36 34
1244.44 30
1244.52 27
1244.60 24
1244.68 21
1244.76 19
1244.84 18
1244.92 17
1245.00 17
1245.08 18
1245.17 19
1245.25 20
1245.33 22
1245.41 23
1245.49 24
1245.57 25
1245.65 25
1245.73 26
1245.81 27
1245.89 28
1245.97 28
1246.06 28
1246.14 27
1246.22 25
1246.30 22
1246.38 17
1246.46 13
1246.54 10
1246.62 8
1246.70 8
1246.78 9
1246.87 13
1246.95 17
1247.03 22
1247.11 28
1247.19 34
1247.27 40
1247.35 45
1247.43 50
1247.51 53
1247.59 55
1247.67 56
1247.76 56
1247.84 55
1247.92 54
1248.00 54
1248.08 53
1248.16 53
1248.24 54
1248.32 54
1248.40 53
1248.49 51
1248.57 50
1248.65 48
1248.73 47
1248.81 47
1248.89 48
1248.97 49
1249.05 51
1249.13 51
1249.21 51
1249.30 50
1249.38 49
1249.46 48
1249.54 46
1249.62 45
1249.70 44
1249.78 43
1249.86 41
1249.94 38
1250.03 33
1250.11 28
1250.19 22
1250.27 17
1250.35 12
1250.43 8
1250.51 5
1250.59 4
1250.67 6
1250.75 10
1250.84 16
1250.92 23
1251.00 31
1251.08 38
1251.16 43
1251.24 45
1251.32 46
1251.40 45
1251.48 43
1251.57 41
1251.65 39
1251.73 37
1251.81 34
1251.89 31
1251.97 27
1252.05 23
1252.13 18
1252.22 14
1252.30 12
1252.38 10
1252.46 11
1252.54 14
1252.62 18
1252.70 24
1252.78 29
1252.86 34
1252.95 39
1253.03 43
1253.11 45
1253.19 47
1253.27 47
1253.35 46
1253.43 45
1253.51 43
1253.59 41
1253.68 38
1253.76 36
1253.84 33
1253.92 31
1254.00 28
1254.08 26
1254.16 23
1254.24 20
1254.33 18
1254.41 15
1254.49 11
1254.57 8
1254.65 5
1254.73 2
1254.81 0
1254.89 0
1254.98 0
1255.06 0
1255.14 0
1255.22 0
1255.30 0
1255.38 1
1255.46 3
1255.54 4
1255.63 5
1255.71 4
1255.79 5
1255.87 6
1255.95 8
1256.03 12
1256.11 17
1256.19 21
1256.28 25
1256.36 28
1256.44 30
1256.52 32
1256.60 33
1256.68 33
1256.76 35
1256.84 36
1256.93 36
1257.01 37
1257.09 37
1257.17 36
1257.25 36
1257.33 35
1257.41 35
1257.50 35
1257.58 35
1257.66 35
1257.74 34
1257.82 32
1257.90 30
1257.98 28
1258.06 27
1258.15 27
1258.23 29
1258.31 32
1258.39 35
1258.47 40
1258.55 45
1258.63 49
1258.72 54
1258.80 57
1258.88 59
1258.96 60
1259.04 58
1259.12 55
1259.20 50
1259.28 46
1259.37 42
1259.45 39
1259.53 40
1259.61 42
1259.69 45
1259.77 48
1259.85 51
1259.94 53
1260.02 54
1260.10 54
1260.18 55
1260.26 55
1260.34 56
1260.42 58
1260.51 58
1260.59 59
1260.67 58
1260.75 56
1260.83 53
1260.91 51
1260.99 48
1261.08 47
1261.16 46
1261.24 45
1261.32 44
1261.40 43
1261.48 41
1261.56 39
1261.65 37
1261.73 35
1261.81 32
1261.89 29
1261.97 27
1262.05 26
1262.13 26
1262.22 27
1262.30 30
1262.38 34
1262.46 38
1262.54 43
1262.62 47
1262.70 49
1262.79 50
1262.87 50
1262.95 48
1263.03 46
1263.11 43
1263.19 42
1263.28 41
1263.36 41
1263.44 42
1263.52 43
1263.60 46
1263.68 48
1263.76 51
1263.85 53
1263.93 55
1264.01 57
1264.09 59
1264.17 60
1264.25 60
1264.34 59
1264.42 58
1264.50 56
1264.58 53
1264.66 49
1264.74 46
1264.82 42
1264.91 38
1264.99 34
1265.07 30
1265.15 27
1265.23 24
1265.31 21
1265.40 19
1265.48 18
1265.56 16
1265.64 15
1265.72 15
1265.80 14
1265.88 13
1265.97 12
1266.05 11
1266.13 10
1266.21 8
1266.29 6
1266.37 5
1266.46 5
1266.54 5
1266.62 6
1266.70 7
1266.78 9
1266.86 10
1266.95 11
1267.03 12
1267.11 13
1267.19 15
1267.27 18
1267.35 22
1267.44 26
1267.52 30
1267.60 33
1267.68 35
1267.76 36
1267.84 37
1267.93 38
1268.01 39
1268.09 40
1268.17 42
1268.25 43
1268.33 44
1268.42 44
1268.50 43
1268.58 40
1268.66 36
1268.74 31
1268.82 25
1268.91 20
1268.99 15
1269.07 13
1269.15 12
1269.23 12
1269.31 14
1269.40 17
1269.48 19
1269.56 21
1269.64 22
1269.72 21
1269.80 19
1269.89 16
1269.97 13
1270.05 9
1270.13 7
1270.21 5
1270.29 5
1270.38 6
1270.46 9
1270.54 11
1270.62 14
1270.70 17
1270.78 19
1270.87 21
1270.95 24
1271.03 27
1271.11 30
1271.19 35
1271.28 40
1271.36 44
1271.44 48
1271.52 51
1271.60 53
1271.68 53
1271.77 52
1271.85 51
1271.93 51
1272.01 50
1272.09 49
1272.17 49
1272.26 48
1272.34 47
1272.42 47
1272.50 46
1272.58 46
1272.67 46
1272.75 46
1272.83 46
1272.91 46
1272.99 46
1273.07 46
1273.16 45
1273.24 44
1273.32 44
1273.40 43
1273.48 44
1273.57 45
1273.65 46
1273.73 47
1273.81 48
1273.89 49
1273.97 50
1274.06 51
1274.14 52
1274.22 54
1274.30 56
1274.38 59
1274.47 63
1274.55 67
1274.63 70
1274.71 74
1274.79 76
1274.88 77
1274.96 75
1275.04 72
1275.12 67
1275.20 62
1275.28 56
1275.37 50
1275.45 46
1275.53 44
1275.61 43
1275.69 44
1275.78 45
1275.86 46
1275.94 47
1276.02 47
1276.10 46
1276.19 44
1276.27 42
1276.35 40
1276.43 39
1276.51 40
1276.60 42
1276.68 45
1276.76 49
1276.84 53
1276.92 57
1277.01 58
1277.09 58
1277.17 56
1277.25 52
1277.33 47
1277.41 41
1277.50 36
1277.58 31
1277.66 29
1277.74 28
1277.82 30
1277.91 34
1277.99 39
1278.07 46
1278.15 52
1278.23 58
1278.32 62
1278.40 64
1278.48 65
1278.56 64
1278.64 63
1278.73 61
1278.81 60
1278.89 59
1278.97 58
1279.05 57
1279.14 56
1279.22 55
1279.30 54
1279.38 54
1279.46 53
1279.55 52
1279.63 50
1279.71 47
1279.79 42
1279.87 37
1279.96 31
1280.04 24
1280.12 18
1280.20 12
1280.29 7
1280.37 4
1280.45 1
1280.53 0
1280.61 0
1280.70 1
1280.78 3
1280.86 6
1280.94 10
1281.02 14
1281.11 18
1281.19 21
1281.27 23
1281.35 25
1281.43 27
1281.52 30
1281.60 32
1281.68 34
1281.76 35
1281.84 37
1281.93 37
1282.01 38
1282.09 38
1282.17 39
1282.26 39
1282.34 41
1282.42 42
1282.50 44
1282.58 45
1282.67 46
1282.75 47
1282.83 47
1282.91 47
1282.99 47
1283.08 47
1283.16 46
1283.24 46
1283.32 45
1283.40 44
1283.49 42
1283.57 39
1283.65 37
1283.73 34
1283.82 32
1283.90 30
1283.98 30
1284.06 31
1284.14 34
1284.23 39
1284.31 43
1284.39 48
1284.47 52
1284.56 55
1284.64 56
1284.72 56
1284.80 54
1284.88 52
1284.97 49
1285.05 48
1285.13 47
1285.21 47
1285.30 48
1285.38 49
1285.46 50
1285.54 49
1285.62 47
1285.71 44
1285.79 41
1285.87 37
1285.95 33
1286.04 31
1286.12 29
1286.20 28
1286.28 28
1286.36 29
1286.45 30
1286.53 30
1286.61 30
1286.69 30
1286.78 28
1286.86 25
1286.94 22
1287.02 19
1287.10 16
1287.19 14
1287.27 12
1287.35 12
1287.43 12
1287.52 14
1287.60 15
1287.68 16
1287.76 16
1287.84 15
1287.93 12
1288.01 8
1288.09 3
1288.17 0
1288.26 0
1288.34 0
1288.42 0
1288.50 0
1288.59 0
1288.67 0
1288.75 0
1288.83 7
1288.91 16
1289.00 26
1289.08 34
1289.16 42
1289.24 48
1289.33 51
1289.41 52
1289.49 51
1289.57 48
1289.66 45
1289.74 42
1289.82 39
1289.90 37
1289.99 36
1290.07 35
1290.15 33
1290.23 32
1290.31 31
1290.40 29
1290.48 27
1290.56 26
1290.64 25
1290.73 25
1290.81 25
1290.89 26
1290.97 26
1291.06 26
1291.14 27
1291.22 27
1291.30 27
1291.39 26
1291.47 27
1291.55 27
1291.63 27
1291.72 27
1291.80 27
1291.88 26
1291.96 25
1292.05 23
1292.13 21
1292.21 18
1292.29 17
1292.38 17
1292.46 19
1292.54 21
1292.62 24
1292.70 28
1292.79 31
1292.87 34
1292.95 36
1293.03 39
1293.12 41
1293.20 44
1293.28 48
1293.36 52
1293.45 56
1293.53 58
1293.61 59
1293.69 57
1293.78 53
1293.86 49
1293.94 44
1294.02 39
1294.11 35
1294.19 31
1294.27 29
1294.35 26
1294.44 24
1294.52 22
1294.60 20
1294.68 19
1294.77 19
1294.85 20
1294.93 21
1295.01 22
1295.10 24
1295.18 26
1295.26 27
1295.34 28
1295.43 29
1295.51 28
1295.59 27
1295.67 24
1295.76 20
1295.84 16
1295.92 12
1296.00 9
1296.09 7
1296.17 7
1296.25 9
1296.34 12
1296.42 15
1296.50 18
1296.58 21
1296.67 23
1296.75 24
1296.83 25
1296.91 27
1297.00 30
1297.08 34
1297.16 40
1297.24 46
1297.33 53
1297.41 60
1297.49 66
1297.57 72
1297.66 75
1297.74 78
1297.82 79
1297.90 79
1297.99 77
1298.07 76
1298.15 74
1298.23 71
1298.32 67
1298.40 62
1298.48 57
1298.57 52
1298.65 46
1298.73 41
1298.81 38
1298.90 36
1298.98 35
1299.06 36
1299.14 37
1299.23 39
1299.31 40
1299.39 41
1299.47 42
1299.56 43
1299.64 44
1299.72 46
1299.81 49
1299.89 53
1299.97 58
1300.05 63
1300.14 69
1300.22 74
1300.30 79
1300.38 82
1300.47 84
1300.55 84
1300.63 83
1300.71 81
1300.80 78
1300.88 75
1300.96 70
1301.05 65
1301.13 59
1301.21 53
1301.29 47
1301.38 42
1301.46 39
1301.54 39
1301.62 42
1301.71 47
1301.79 55
1301.87 62
1301.96 69
1302.04 75
1302.12 78
1302.20 78
1302.29 77
1302.37 75
1302.45 72
1302.53 69
1302.62 68
1302.70 67
1302.78 68
1302.87 69
1302.95 70
1303.03 71
1303.11 73
1303.20 75
1303.28 76
1303.36 77
1303.45 78
1303.53 77
1303.61 75
1303.69 71
1303.78 67
1303.86 62
1303.94 56
1304.02 52
1304.11 48
1304.19 45
1304.27 44
1304.36 44
1304.44 46
1304.52 47
1304.60 50
1304.69 51
1304.77 53
1304.85 53
1304.94 52
1305.02 50
1305.10 46
1305.18 42
1305.27 37
1305.35 33
1305.43 30
1305.52 28
1305.60 27
1305.68 28
1305.76 30
1305.85 32
1305.93 34
1306.01 36
1306.10 37
1306.18 37
1306.26 37
1306.34 36
1306.43 35
1306.51 34
1306.59 32
1306.68 32
1306.76 32
1306.84 32
1306.92 34
1307.01 36
1307.09 39
1307.17 41
1307.26 42
1307.34 42
1307.42 41
1307.51 40
1307.59 37
1307.67 35
1307.75 32
1307.84 29
1307.92 27
1308.00 25
1308.09 24
1308.17 22
1308.25 21
1308.33 21
1308.42 20
1308.50 20
1308.58 19
1308.67 19
1308.75 20
1308.83 23
1308.92 26
1309.00 31
1309.08 37
1309.16 43
1309.25 48
1309.33 52
1309.41 54
1309.50 55
1309.58 54
1309.66 51
1309.74 48
1309.83 44
1309.91 39
1309.99 35
1310.08 31
1310.16 28
1310.24 25
1310.33 23
1310.41 20
1310.49 18
1310.57 16
1310.66 13
1310.74 11
1310.82 8
1310.91 7
1310.99 6
1311.07 5
1311.16 6
1311.24 7
1311.32 7
1311.41 7
1311.49 7
1311.57 5
1311.65 2
1311.74 0
1311.82 0
1311.90 0
1311.99 0
1312.07 0
1312.15 0
1312.24 0
1312.32 1
1312.40 6
1312.49 11
1312.57 16
1312.65 21
1312.73 26
1312.82 31
1312.90 36
1312.98 40
1313.07 43
1313.15 47
1313.23 50
1313.32 52
1313.40 54
1313.48 57
1313.57 59
1313.65 61
1313.73 63
1313.81 65
1313.90 68
1313.98 70
1314.06 72
1314.15 73
1314.23 72
1314.31 71
1314.40 68
1314.48 65
1314.56 61
1314.65 59
1314.73 57
1314.81 58
1314.90 60
1314.98 63
1315.06 68
1315.14 72
1315.23 75
1315.31 78
1315.39 79
1315.48 78
1315.56 76
1315.64 73
1315.73 69
1315.81 64
1315.89 60
1315.98 58
1316.06 56
1316.14 55
1316.23 56
1316.31 57
1316.39 58
1316.48 58
1316.56 58
1316.64 57
1316.73 55
1316.81 54
1316.89 52
1316.97 51
1317.06 51
1317.14 51
1317.22 52
1317.31 53
1317.39 53
1317.47 53
1317.56 52
1317.64 50
1317.72 49
1317.81 49
1317.89 50
1317.97 52
1318.06 54
1318.14 57
1318.22 61
1318.31 63
1318.39 65
1318.47 67
1318.56 68
1318.64 68
1318.72 67
1318.81 64
1318.89 61
1318.97 58
1319.06 55
1319.14 52
1319.22 51
1319.31 51
1319.39 53
1319.47 56
1319.56 60
1319.64 63
1319.72 66
1319.81 68
1319.89 69
1319.97 70
1320.06 71
1320.14 72
1320.22 73
1320.31 74
1320.39 74
1320.47 72
1320.56 69
1320.64 64
1320.72 58
1320.81 52
1320.89 47
1320.97 43
1321.06 41
1321.14 41
1321.22 44
1321.31 49
1321.39 55
1321.47 62
1321.56 68
1321.64 73
1321.72 77
1321.81 79
1321.89 80
1321.97 81
1322.06 81
1322.14 82
1322.22 83
1322.31 84
1322.39 85
1322.47 85
1322.56 84
1322.64 83
1322.72 81
1322.81 78
1322.89 76
1322.97 73
1323.06 71
1323.14 70
1323.22 69
1323.31 69
1323.39 69
1323.47 71
1323.56 73
1323.64 75
1323.72 79
1323.81 82
1323.89 86
1323.97 91
1324.06 95
1324.14 100
1324.22 103
1324.31 106
1324.39 108
1324.48 109
1324.56 111
1324.64 113
1324.73 115
1324.81 118
1324.89 120
1324.98 120
1325.06 119
1325.14 115
1325.23 108
1325.31 99
1325.39 89
1325.48 80
1325.56 72
1325.64 67
1325.73 64
1325.81 63
1325.89 63
1325.98 63
1326.06 64
1326.14 64
1326.23 65
1326.31 66
1326.40 68
1326.48 71
1326.56 74
1326.65 77
1326.73 79
1326.81 80
1326.90 78
1326.98 75
1327.06 72
1327.15 68
1327.23 65
1327.31 64
1327.40 64
1327.48 67
1327.56 70
1327.65 74
1327.73 78
1327.82 81
1327.90 83
1327.98 85
1328.07 86
1328.15 87
1328.23 88
1328.32 91
1328.40 94
1328.48 97
1328.57 100
1328.65 103
1328.73 105
1328.82 105
1328.90 104
1328.99 102
1329.07 98
1329.15 93
1329.24 88
1329.32 84
1329.40 81
1329.49 78
1329.57 76
1329.65 75
1329.74 74
1329.82 74
1329.91 74
1329.99 75
1330.07 75
1330.16 76
1330.24 76
1330.32 76
1330.41 76
1330.49 76
1330.57 76
1330.66 77
1330.74 79
1330.83 80
1330.91 81
1330.99 80
1331.08 78
1331.16 74
1331.24 69
1331.33 63
1331.41 56
1331.49 51
1331.58 46
1331.66 42
1331.75 41
1331.83 43
1331.91 47
1332.00 52
1332.08 59
1332.16 67
1332.25 73
1332.33 78
1332.42 80
1332.50 80
1332.58 76
1332.67 71
1332.75 65
1332.83 57
1332.92 50
1333.00 43
1333.09 38
1333.17 34
1333.25 31
1333.34 30
1333.42 30
1333.50 31
1333.59 33
1333.67 36
1333.76 40
1333.84 45
1333.92 50
1334.01 54
1334.09 58
1334.17 61
1334.26 63
1334.34 65
1334.43 66
1334.51 66
1334.59 65
1334.68 62
1334.76 58
1334.84 54
1334.93 48
1335.01 43
1335.10 38
1335.18 34
1335.26 32
1335.35 32
1335.43 33
1335.51 35
1335.60 39
1335.68 45
1335.77 52
1335.85 61
1335.93 71
1336.02 81
1336.10 90
1336.18 97
1336.27 101
1336.35 102
1336.44 101
1336.52 99
1336.60 97
1336.69 95
1336.77 94
1336.86 96
1336.94 98
1337.02 103
1337.11 108
1337.19 114
1337.27 120
1337.36 127
1337.44 132
1337.53 137
1337.61 140
1337.69 141
1337.78 141
1337.86 139
1337.95 135
1338.03 130
1338.11 125
1338.20 120
1338.28 115
1338.37 111
1338.45 107
1338.53 105
1338.62 103
1338.70 102
1338.78 103
1338.87 104
1338.95 105
1339.04 107
1339.12 107
1339.20 108
1339.29 107
1339.37 105
1339.46 103
1339.54 100
1339.62 97
1339.71 94
1339.79 92
1339.88 90
1339.96 90
1340.04 90
1340.13 91
1340.21 91
1340.30 90
1340.38 89
1340.46 86
1340.55 83
1340.63 80
1340.72 78
1340.80 76
1340.88 76
1340.97 76
1341.05 77
1341.13 78
1341.22 79
1341.30 80
1341.39 81
1341.47 83
1341.55 85
1341.64 86
1341.72 87
1341.81 86
1341.89 85
1341.97 81
1342.06 76
1342.14 70
1342.23 64
1342.31 58
1342.39 55
1342.48 53
1342.56 53
1342.65 56
1342.73 59
1342.82 64
1342.90 67
1342.98 70
1343.07 72
1343.15 72
1343.24 71
1343.32 70
1343.40 69
1343.49 69
1343.57 69
1343.66 70
1343.74 71
1343.82 72
1343.91 71
1343.99 70
1344.08 67
1344.16 64
1344.24 61
1344.33 59
1344.41 58
1344.50 59
1344.58 62
1344.66 65
1344.75 69
1344.83 72
1344.92 75
1345.00 77
1345.08 79
1345.17 80
1345.25 81
1345.34 82
1345.42 82
1345.51 81
1345.59 78
1345.67 75
1345.76 71
1345.84 67
1345.93 64
1346.01 62
1346.09 61
1346.18 62
1346.26 64
1346.35 67
1346.43 70
1346.51 73
1346.60 75
1346.68 78
1346.77 80
1346.85 82
1346.94 85
1347.02 86
1347.10 88
1347.19 89
1347.27 90
1347.36 90
1347.44 89
1347.52 88
1347.61 87
1347.69 87
1347.78 88
1347.86 89
1347.95 91
1348.03 92
1348.11 92
1348.20 89
1348.28 84
1348.37 77
1348.45 70
1348.54 62
1348.62 55
1348.70 49
1348.79 44
1348.87 40
1348.96 37
1349.04 33
1349.12 29
1349.21 25
1349.29 20
1349.38 15
1349.46 10
1349.55 6
1349.63 2
1349.71 0
1349.80 0
1349.88 0
1349.97 0
1350.05 0
1350.14 0
1350.22 0
1350.30 0
1350.39 0
1350.47 4
1350.56 10
1350.64 15
1350.73 20
1350.81 25
1350.89 30
1350.98 33
1351.06 35
1351.15 37
1351.23 38
1351.32 39
1351.40 40
1351.48 42
1351.57 45
1351.65 49
1351.74 53
1351.82 56
1351.91 59
1351.99 62
1352.07 63
1352.16 64
1352.24 65
1352.33 66
1352.41 66
1352.50 66
1352.58 65
1352.66 63
1352.75 61
1352.83 58
1352.92 56
1353.00 55
1353.09 55
1353.17 58
1353.26 62
1353.34 68
1353.42 73
1353.51 78
1353.59 80
1353.68 81
1353.76 79
1353.85 78
1353.93 76
1354.01 75
1354.10 75
1354.18 75
1354.27 75
1354.35 75
1354.44 75
1354.52 74
1354.61 73
1354.69 73
1354.77 73
1354.86 75
1354.94 77
1355.03 80
1355.11 83
1355.20 86
1355.28 88
1355.36 90
1355.45 92
1355.53 94
1355.62 96
1355.70 97
1355.79 99
1355.87 99
1355.96 100
1356.04 101
1356.12 103
1356.21 105
1356.29 109
1356.38 114
1356.46 121
1356.55 129
1356.63 139
1356.72 149
1356.80 158
1356.88 166
1356.97 171
1357.05 173
1357.14 172
1357.22 169
1357.31 163
1357.39 156
1357.48 147
1357.56 139
1357.65 130
1357.73 122
1357.81 115
1357.90 110
1357.98 105
1358.07 102
1358.15 100
1358.24 99
1358.32 98
1358.41 97
1358.49 97
1358.57 97
1358.66 97
1358.74 99
1358.83 103
1358.91 106
1359.00 110
1359.08 113
1359.17 115
1359.25 116
1359.34 116
1359.42 114
1359.50 113
1359.59 111
1359.67 110
1359.76 110
1359.84 111
1359.93 111
1360.01 112
1360.10 112
1360.18 112
1360.27 113
1360.35 113
1360.44 114
1360.52 116
1360.60 118
1360.69 120
1360.77 122
1360.86 122
1360.94 121
1361.03 120
1361.11 120
1361.20 120
1361.28 122
1361.37 124
1361.45 127
1361.53 130
1361.62 131
1361.70 129
1361.79 125
1361.87 120
1361.96 112
1362.04 104
1362.13 96
1362.21 88
1362.30 81
1362.38 75
1362.47 71
1362.55 68
1362.63 66
1362.72 66
1362.80 68
1362.89 69
1362.97 71
1363.06 71
1363.14 71
1363.23 68
1363.31 65
1363.40 62
1363.48 60
1363.57 59
1363.65 61
1363.74 64
1363.82 68
1363.91 73
1363.99 77
1364.07 79
1364.16 81
1364.24 82
1364.33 83
1364.41 84
1364.50 85
1364.58 87
1364.67 89
1364.75 90
1364.84 91
1364.92 92
1365.01 93
1365.09 94
1365.18 96
1365.26 98
1365.35 100
1365.43 102
1365.51 103
1365.60 103
1365.68 101
1365.77 97
1365.85 91
1365.94 85
1366.02 80
1366.11 75
1366.19 71
1366.28 68
1366.36 66
1366.45 65
1366.53 64
1366.62 63
1366.70 62
1366.79 61
1366.87 60
1366.96 59
1367.04 59
1367.13 59
1367.21 59
1367.29 59
1367.38 58
1367.46 58
1367.55 58
1367.63 59
1367.72 61
1367.80 63
1367.89 65
1367.97 67
1368.06 68
1368.14 66
1368.23 63
1368.31 59
1368.40 54
1368.48 49
1368.57 45
1368.65 43
1368.74 42
1368.82 43
1368.91 45
1368.99 47
1369.08 50
1369.16 52
1369.25 54
1369.33 55
1369.42 56
1369.50 56
1369.59 55
1369.67 54
1369.75 52
1369.84 50
1369.92 49
1370.01 49
1370.09 50
1370.18 52
1370.26 54
1370.35 57
1370.43 58
1370.52 59
1370.60 58
1370.69 56
1370.77 54
1370.86 51
1370.94 50
1371.03 49
1371.11 51
1371.20 54
1371.28 57
1371.37 61
1371.45 65
1371.54 67
1371.62 67
1371.71 66
1371.79 63
1371.88 60
1371.96 56
1372.05 52
1372.13 49
1372.22 47
1372.30 46
1372.39 46
1372.47 46
1372.56 46
1372.64 47
1372.73 47
1372.81 47
1372.90 48
1372.98 50
1373.07 52
1373.15 53
1373.24 54
1373.32 52
1373.41 50
1373.49 46
1373.58 42
1373.66 38
1373.75 37
1373.83 37
1373.92 40
1374.00 44
1374.09 49
1374.17 54
1374.26 58
1374.34 62
1374.43 64
1374.51 67
1374.60 69
1374.68 71
1374.77 72
1374.85 73
1374.94 73
1375.02 73
1375.11 74
1375.19 74
1375.28 76
1375.36 78
1375.45 80
1375.53 82
1375.62 84
1375.70 85
1375.79 85
1375.87 84
1375.96 83
1376.04 82
1376.13 81
1376.21 81
1376.30 82
1376.38 83
1376.47 86
1376.55 88
1376.64 90
1376.72 92
1376.81 92
1376.89 91
1376.98 89
1377.06 88
1377.15 87
1377.23 88
1377.32 91
1377.40 96
1377.49 103
1377.57 110
1377.66 116
1377.74 121
1377.83 125
1377.91 127
1378.00 128
1378.08 128
1378.17 128
1378.25 127
1378.34 125
1378.43 122
1378.51 118
1378.60 113
1378.68 107
1378.77 101
1378.85 94
1378.94 87
1379.02 81
1379.11 74
1379.19 66
1379.28 59
1379.36 52
1379.45 46
1379.53 41
1379.62 39
1379.70 39
1379.79 41
1379.87 44
1379.96 47
1380.04 49
1380.13 50
1380.21 49
1380.30 48
1380.38 47
1380.47 45
1380.55 45
1380.64 46
1380.72 47
1380.81 50
1380.90 52
1380.98 54
1381.07 55
1381.15 56
1381.24 55
1381.32 53
1381.41 51
1381.49 48
1381.58 43
1381.66 38
1381.75 31
1381.83 25
1381.92 18
1382.00 12
1382.09 8
1382.17 5
1382.26 5
1382.34 8
1382.43 13
1382.51 20
1382.60 27
1382.69 35
1382.77 41
1382.86 45
1382.94 48
1383.03 49
1383.11 49
1383.20 48
1383.28 47
1383.37 47
1383.45 49
1383.54 53
1383.62 57
1383.71 61
1383.79 64
1383.88 66
1383.96 66
1384.05 64
1384.14 61
1384.22 58
1384.31 55
1384.39 52
1384.48 50
1384.56 49
1384.65 47
1384.73 45
1384.82 43
1384.90 41
1384.99 39
1385.07 38
1385.16 39
1385.24 41
1385.33 44
1385.42 47
1385.50 48
1385.59 48
1385.67 46
1385.76 42
1385.84 37
1385.93 32
1386.01 26
1386.10 22
1386.18 19
1386.27 18
1386.35 17
1386.44 17
1386.53 18
1386.61 19
1386.70 20
1386.78 21
1386.87 24
1386.95 27
1387.04 31
1387.12 36
1387.21 40
1387.29 45
1387.38 48
1387.46 50
1387.55 50
1387.64 50
1387.72 49
1387.81 47
1387.89 46
1387.98 44
1388.06 43
1388.15 43
1388.23 43
1388.32 43
1388.40 43
1388.49 44
1388.58 45
1388.66 46
1388.75 48
1388.83 50
1388.92 53
1389.00 56
1389.09 60
1389.17 64
1389.26 66
1389.34 68
1389.43 68
1389.52 67
1389.60 65
1389.69 63
1389.77 61
1389.86 61
1389.94 62
1390.03 63
1390.11 64
1390.20 65
1390.28 64
1390.37 63
1390.46 60
1390.54 57
1390.63 54
1390.71 52
1390.80 50
1390.88 48
1390.97 47
1391.05 45
1391.14 42
1391.23 39
1391.31 35
1391.40 32
1391.48 28
1391.57 26
1391.65 25
1391.74 24
1391.82 23
1391.91 23
1392.00 23
1392.08 22
1392.17 21
1392.25 20
1392.34 19
1392.42 18
1392.51 18
1392.59 19
1392.68 20
1392.77 22
1392.85 24
1392.94 26
1393.02 28
1393.11 30
1393.19 32
1393.28 34
1393.36 35
1393.45 36
1393.54 36
1393.62 37
1393.71 37
1393.79 38
1393.88 40
1393.96 41
1394.05 42
1394.14 43
1394.22 44
1394.31 45
1394.39 44
1394.48 44
1394.56 42
1394.65 40
1394.73 38
1394.82 35
1394.91 32
1394.99 30
1395.08 28
1395.16 27
1395.25 28
1395.33 31
1395.42 35
1395.51 41
1395.59 47
1395.68 51
1395.76 55
1395.85 56
1395.93 56
1396.02 55
1396.11 54
1396.19 54
1396.28 54
1396.36 56
1396.45 58
1396.53 60
1396.62 61
1396.70 61
1396.79 60
1396.88 59
1396.96 57
1397.05 56
1397.13 55
1397.22 55
1397.30 56
1397.39 57
1397.48 59
1397.56 61
1397.65 63
1397.73 64
1397.82 64
1397.91 63
1397.99 60
1398.08 57
1398.16 52
1398.25 48
1398.33 43
1398.42 39
1398.51 36
1398.59 34
1398.68 33
1398.76 33
1398.85 33
1398.93 33
1399.02 33
1399.11 32
1399.19 30
1399.28 26
1399.36 22
1399.45 18
1399.53 13
1399.62 8
1399.71 3
1399.79 0
1399.88 0
1399.96 0
1400.05 0
1400.14 0
1400.22 0
1400.31 0
1400.39 0
1400.48 0
1400.56 2
1400.65 5
1400.74 8
1400.82 12
1400.91 17
1400.99 21
1401.08 25
1401.16 28
1401.25 29
1401.34 29
1401.42 27
1401.51 26
1401.59 26
1401.68 27
1401.77 31
1401.85 36
1401.94 41
1402.02 45
1402.11 47
1402.20 47
1402.28 43
1402.37 36
1402.45 28
1402.54 20
1402.62 14
1402.71 9
1402.80 7
1402.88 7
1402.97 9
1403.05 12
1403.14 15
1403.23 18
1403.31 19
1403.40 20
1403.48 21
1403.57 23
1403.66 26
1403.74 31
1403.83 38
1403.91 48
1404.00 58
1404.08 69
1404.17 79
1404.26 89
1404.34 96
1404.43 100
1404.51 102
1404.60 102
1404.69 101
1404.77 100
1404.86 100
1404.94 101
1405.03 104
1405.12 107
1405.20 109
1405.29 111
1405.37 112
1405.46 112
1405.55 109
1405.63 105
1405.72 101
1405.80 95
1405.89 90
1405.98 86
1406.06 83
1406.15 83
1406.23 84
1406.32 88
1406.41 93
1406.49 97
1406.58 100
1406.66 100
1406.75 98
1406.84 93
1406.92 87
1407.01 80
1407.09 73
1407.18 67
1407.27 63
1407.35 61
1407.44 60
1407.52 60
1407.61 61
1407.70 62
1407.78 64
1407.87 67
1407.95 70
1408.04 74
1408.13 80
1408.21 85
1408.30 91
1408.38 96
1408.47 99
1408.56 100
1408.64 99
1408.73 96
1408.81 91
1408.90 84
1408.99 76
1409.07 67
1409.16 59
1409.25 51
1409.33 45
1409.42 41
1409.50 39
1409.59 39
1409.68 40
1409.76 42
1409.85 45
1409.93 47
1410.02 49
1410.11 50
1410.19 51
1410.28 51
1410.36 50
1410.45 48
1410.54 45
1410.62 41
1410.71 38
1410.80 35
1410.88 34
1410.97 33
1411.05 32
1411.14 32
1411.23 30
1411.31 27
1411.40 23
1411.48 19
1411.57 16
1411.66 14
1411.74 15
1411.83 16
1411.92 20
1412.00 23
1412.09 27
1412.17 30
1412.26 32
1412.35 32
1412.43 32
1412.52 31
1412.60 30
1412.69 29
1412.78 28
1412.86 28
1412.95 29
1413.04 32
1413.12 36
1413.21 41
1413.29 47
1413.38 53
1413.47 59
1413.55 64
1413.64 68
1413.73 70
1413.81 71
1413.90 71
1413.98 71
1414.07 71
1414.16 71
1414.24 71
1414.33 70
1414.42 70
1414.50 70
1414.59 70
1414.67 71
1414.76 73
1414.85 74
1414.93 76
1415.02 76
1415.11 76
1415.19 74
1415.28 71
1415.36 67
1415.45 63
1415.54 60
1415.62 56
1415.71 54
1415.80 51
1415.88 48
1415.97 44
1416.05 39
1416.14 34
1416.23 28
1416.31 22
1416.40 16
1416.49 11
1416.57 8
1416.66 4
1416.74 1
1416.83 0
1416.92 0
1417.00 0
1417.09 0
1417.18 0
1417.26 0
1417.35 0
1417.44 0
1417.52 8
1417.61 22
1417.69 36
1417.78 49
1417.87 60
1417.95 65
1418.04 67
1418.13 65
1418.21 61
1418.30 56
1418.39 51
1418.47 46
1418.56 43
1418.64 41
1418.73 39
1418.82 37
1418.90 36
1418.99 35
1419.08 35
1419.16 36
1419.25 37
1419.34 40
1419.42 43
1419.51 46
1419.59 49
1419.68 52
1419.77 55
1419.85 58
1419.94 61
1420.03 63
1420.11 66
1420.20 70
1420.29 73
1420.37 76
1420.46 79
1420.54 81
1420.63 83
1420.72 84
1420.80 85
1420.89 83
1420.98 80
1421.06 75
1421.15 68
1421.24 60
1421.32 52
1421.41 46
1421.50 41
1421.58 38
1421.67 36
1421.76 36
1421.84 35
1421.93 35
1422.01 34
1422.10 33
1422.19 32
1422.27 30
1422.36 29
1422.45 28
1422.53 27
1422.62 26
1422.71 25
1422.79 24
1422.88 24
1422.97 24
1423.05 26
1423.14 29
1423.23 33
1423.31 38
1423.40 45
1423.49 52
1423.57 60
1423.66 69
1423.74 77
1423.83 85
1423.92 92
1424.00 96
1424.09 98
1424.18 98
1424.26 97
1424.35 94
1424.44 90
1424.52 86
1424.61 82
1424.70 79
1424.78 77
1424.87 75
1424.96 75
1425.04 76
1425.13 77
1425.22 79
1425.30 81
1425.39 80
1425.48 78
1425.56 73
1425.65 67
1425.74 62
1425.82 57
1425.91 54
1426.00 52
1426.08 52
1426.17 53
1426.25 52
1426.34 50
1426.43 47
1426.51 43
1426.60 38
1426.69 34
1426.77 31
1426.86 29
1426.95 27
1427.03 25
1427.12 24
1427.21 22
1427.29 19
1427.38 16
1427.47 12
1427.55 8
1427.64 4
1427.73 2
1427.81 2
1427.90 3
1427.99 8
1428.07 14
1428.16 22
1428.25 30
1428.33 37
1428.42 43
1428.51 46
1428.59 48
1428.68 48
1428.77 48
1428.85 47
1428.94 48
1429.03 48
1429.11 50
1429.20 52
1429.29 54
1429.37 55
1429.46 57
1429.55 58
1429.63 60
1429.72 61
1429.81 63
1429.89 64
1429.98 66
1430.07 66
1430.15 67
1430.24 66
1430.33 65
1430.41 65
1430.50 65
1430.59 65
1430.68 65
1430.76 64
1430.85 63
1430.94 60
1431.02 58
1431.11 56
1431.20 57
1431.28 59
1431.37 64
1431.46 71
1431.54 78
1431.63 84
1431.72 89
1431.80 91
1431.89 93
1431.98 93
1432.06 94
1432.15 97
1432.24 101
1432.32 108
1432.41 116
1432.50 125
1432.58 132
1432.67 137
1432.76 141
1432.84 142
1432.93 142
1433.02 141
1433.10 140
1433.19 139
1433.28 138
1433.37 136
1433.45 133
1433.54 128
1433.63 123
1433.71 116
1433.80 109
1433.89 102
1433.97 96
1434.06 92
1434.15 91
1434.23 93
1434.32 99
1434.41 108
1434.49 119
1434.58 129
1434.67 138
1434.75 145
1434.84 149
1434.93 152
1435.02 155
1435.10 159
1435.19 166
1435.28 175
1435.36 186
1435.45 196
1435.54 205
1435.62 210
1435.71 212
1435.80 210
1435.88 205
1435.97 198
1436.06 192
1436.14 186
1436.23 184
1436.32 183
1436.41 185
1436.49 187
1436.58 190
1436.67 190
1436.75 189
1436.84 185
1436.93 180
1437.01 174
1437.10 168
1437.19 162
1437.27 158
1437.36 154
1437.45 151
1437.54 148
1437.62 147
1437.71 146
1437.80 147
1437.88 149
1437.97 152
1438.06 155
1438.14 159
1438.23 162
1438.32 164
1438.41 165
1438.49 165
1438.58 164
1438.67 163
1438.75 161
1438.84 159
1438.93 156
1439.01 152
1439.10 147
1439.19 143
1439.27 138
1439.36 134
1439.45 130
1439.54 127
1439.62 123
1439.71 120
1439.80 117
1439.88 116
1439.97 116
1440.06 117
1440.15 119
1440.23 121
1440.32 122
1440.41 120
1440.49 117
1440.58 110
1440.67 102
1440.75 93
1440.84 83
1440.93 74
1441.02 67
1441.10 61
1441.19 56
1441.28 53
1441.36 51
1441.45 50
1441.54 49
1441.62 47
1441.71 44
1441.80 41
1441.89 38
1441.97 35
1442.06 33
1442.15 33
1442.23 34
1442.32 37
1442.41 41
1442.50 45
1442.58 48
1442.67 51
1442.76 53
1442.84 54
1442.93 54
1443.02 54
1443.11 54
1443.19 54
1443.28 53
1443.37 52
1443.45 51
1443.54 51
1443.63 51
1443.72 53
1443.80 55
1443.89 57
1443.98 58
1444.06 57
1444.15 54
1444.24 49
1444.33 44
1444.41 40
1444.50 39
1444.59 41
1444.67 46
1444.76 52
1444.85 59
1444.94 64
1445.02 67
1445.11 67
1445.20 65
1445.28 62
1445.37 58
1445.46 56
1445.55 54
1445.63 53
1445.72 50
1445.81 46
1445.89 40
1445.98 30
1446.07 18
1446.16 6
1446.24 0
1446.33 0
1446.42 0
1446.50 0
1446.59 0
1446.68 0
1446.77 0
1446.85 0
1446.94 6
1447.03 12
1447.12 17
1447.20 22
1447.29 25
1447.38 27
1447.46 28
1447.55 28
1447.64 27
1447.73 26
1447.81 25
1447.90 24
1447.99 23
1448.08 22
1448.16 22
1448.25 21
1448.34 21
1448.42 22
1448.51 24
1448.60 27
1448.69 33
1448.77 40
1448.86 48
1448.95 55
1449.04 62
1449.12 66
1449.21 68
1449.30 67
1449.38 64
1449.47 59
1449.56 54
1449.65 49
1449.73 46
1449.82 44
1449.91 44
1450.00 44
1450.08 46
1450.17 49
1450.26 54
1450.34 59
1450.43 66
1450.52 73
1450.61 81
1450.69 87
1450.78 92
1450.87 94
1450.96 94
1451.04 93
1451.13 91
1451.22 90
1451.31 89
1451.39 89
1451.48 90
1451.57 91
1451.66 91
1451.74 90
1451.83 87
1451.92 83
1452.00 77
1452.09 71
1452.18 65
1452.27 61
1452.35 59
1452.44 57
1452.53 57
1452.62 56
1452.70 55
1452.79 52
1452.88 48
1452.97 43
1453.05 37
1453.14 31
1453.23 27
1453.32 24
1453.40 22
1453.49 23
1453.58 24
1453.67 27
1453.75 29
1453.84 31
1453.93 33
1454.02 35
1454.10 37
1454.19 40
1454.28 44
1454.36 49
1454.45 54
1454.54 59
1454.63 63
1454.71 66
1454.80 67
1454.89 67
1454.98 67
1455.06 67
1455.15 68
1455.24 70
1455.33 74
1455.41 78
1455.50 81
1455.59 81
1455.68 79
1455.76 73
1455.85 63
1455.94 51
1456.03 38
1456.11 26
1456.20 16
1456.29 10
1456.38 7
1456.46 7
1456.55 11
1456.64 17
1456.73 25
1456.81 32
1456.90 39
1456.99 44
1457.08 47
1457.16 47
1457.25 45
1457.34 43
1457.43 39
1457.51 37
1457.60 34
1457.69 33
1457.78 33
1457.86 33
1457.95 33
1458.04 33
1458.13 33
1458.22 31
1458.30 27
1458.39 22
1458.48 15
1458.57 7
1458.65 0
1458.74 0
1458.83 0
1458.92 0
1459.00 0
1459.09 0
1459.18 9
1459.27 18
1459.35 26
1459.44 31
1459.53 33
1459.62 33
1459.70 31
1459.79 29
1459.88 28
1459.97 29
1460.05 33
1460.14 38
1460.23 43
1460.32 47
1460.41 49
1460.49 48
1460.58 46
1460.67 43
1460.76 39
1460.84 36
1460.93 35
1461.02 35
1461.11 37
1461.19 41
1461.28 46
1461.37 51
1461.46 56
1461.54 61
1461.63 64
1461.72 66
1461.81 67
1461.90 67
1461.98 65
1462.07 63
1462.16 61
1462.25 60
1462.33 59
1462.42 58
1462.51 58
1462.60 57
1462.68 54
1462.77 51
1462.86 46
1462.95 39
1463.04 33
1463.12 26
1463.21 19
1463.30 14
1463.39 9
1463.47 6
1463.56 5
1463.65 4
1463.74 5
1463.82 6
1463.91 8
1464.00 11
1464.09 16
1464.18 22
1464.26 29
1464.35 36
1464.44 44
1464.53 52
1464.61 59
1464.70 65
1464.79 69
1464.88 73
1464.97 74
1465.05 74
1465.14 72
1465.23 69
1465.32 64
1465.40 59
1465.49 54
1465.58 50
1465.67 45
1465.76 42
1465.84 40
1465.93 39
1466.02 38
1466.11 39
1466.19 41
1466.28 43
1466.37 46
1466.46 47
1466.55 47
1466.63 45
1466.72 42
1466.81 37
1466.90 31
1466.99 25
1467.07 20
1467.16 15
1467.25 12
1467.34 11
1467.42 10
1467.51 11
1467.60 13
1467.69 15
1467.78 19
1467.86 24
1467.95 30
1468.04 36
1468.13 43
1468.22 51
1468.30 59
1468.39 66
1468.48 73
1468.57 79
1468.65 85
1468.74 91
1468.83 96
1468.92 99
1469.01 100
1469.09 99
1469.18 95
1469.27 89
1469.36 81
1469.45 71
1469.53 61
1469.62 52
1469.71 43
1469.80 37
1469.88 31
1469.97 28
1470.06 27
1470.15 28
1470.24 31
1470.32 35
1470.41 40
1470.50 44
1470.59 48
1470.68 51
1470.76 52
1470.85 51
1470.94 48
1471.03 44
1471.12 39
1471.20 34
1471.29 28
1471.38 23
1471.47 20
1471.56 17
1471.64 16
1471.73 17
1471.82 19
1471.91 24
1472.00 29
1472.08 36
1472.17 44
1472.26 51
1472.35 57
1472.44 60
1472.52 60
1472.61 57
1472.70 51
1472.79 42
1472.88 32
1472.96 22
1473.05 11
1473.14 2
1473.23 0
1473.32 0
1473.40 0
1473.49 0
1473.58 0
1473.67 0
1473.76 0
1473.84 0
1473.93 7
1474.02 16
1474.11 25
1474.20 32
1474.28 38
1474.37 44
1474.46 48
1474.55 54
1474.64 60
1474.72 66
1474.81 72
1474.90 78
1474.99 81
1475.08 83
1475.16 83
1475.25 82
1475.34 80
1475.43 78
1475.52 77
1475.61 75
1475.69 74
1475.78 73
1475.87 70
1475.96 66
1476.05 62
1476.13 56
1476.22 51
1476.31 47
1476.40 45
1476.49 45
1476.57 48
1476.66 51
1476.75 55
1476.84 58
1476.93 59
1477.01 58
1477.10 55
1477.19 51
1477.28 46
1477.37 42
1477.46 40
1477.54 39
1477.63 39
1477.72 40
1477.81 41
1477.90 41
1477.98 40
1478.07 37
1478.16 33
1478.25 30
1478.34 27
1478.43 27
1478.51 30
1478.60 35
1478.69 42
1478.78 49
1478.87 54
1478.95 57
1479.04 56
1479.13 52
1479.22 47
1479.31 41
1479.40 36
1479.48 33
1479.57 31
1479.66 31
1479.75 32
1479.84 34
1479.92 37
1480.01 39
1480.10 42
1480.19 45
1480.28 49
1480.37 53
1480.45 57
1480.54 62
1480.63 66
1480.72 70
1480.81 74
1480.90 77
1480.98 79
1481.07 79
1481.16 78
1481.25 74
1481.34 69
1481.42 63
1481.51 56
1481.60 50
1481.69 46
1481.78 43
1481.87 42
1481.95 44
1482.04 49
1482.13 55
1482.22 62
1482.31 69
1482.40 75
1482.48 78
1482.57 78
1482.66 75
1482.75 69
1482.84 60
1482.93 50
1483.01 38
1483.10 28
1483.19 19
1483.28 13
1483.37 11
1483.46 13
1483.54 18
1483.63 24
1483.72 32
1483.81 38
1483.90 42
1483.99 44
1484.07 45
1484.16 45
1484.25 45
1484.34 46
1484.43 48
1484.52 50
1484.60 51
1484.69 50
1484.78 48
1484.87 43
1484.96 37
1485.05 30
1485.13 23
1485.22 16
1485.31 10
1485.40 4
1485.49 0
1485.58 0
1485.66 0
1485.75 0
1485.84 0
1485.93 0
1486.02 0
1486.11 0
1486.19 2
1486.28 11
1486.37 19
1486.46 27
1486.55 34
1486.64 38
1486.73 40
1486.81 38
1486.90 35
1486.99 29
1487.08 23
1487.17 17
1487.26 13
1487.34 12
1487.43 15
1487.52 20
1487.61 28
1487.70 38
1487.79 47
1487.87 56
1487.96 64
1488.05 69
1488.14 72
1488.23 73
1488.32 73
1488.41 72
1488.49 70
1488.58 67
1488.67 63
1488.76 58
1488.85 52
1488.94 46
1489.02 40
1489.11 36
1489.20 35
1489.29 35
1489.38 37
1489.47 38
1489.56 39
1489.64 38
1489.73 36
1489.82 33
1489.91 30
1490.00 29
1490.09 30
1490.18 32
1490.26 37
1490.35 42
1490.44 46
1490.53 49
1490.62 49
1490.71 47
1490.80 44
1490.88 40
1490.97 37
1491.06 35
1491.15 34
1491.24 35
1491.33 37
1491.42 40
1491.50 42
1491.59 43
1491.68 43
1491.77 43
1491.86 43
1491.95 44
1492.04 46
1492.12 50
1492.21 55
1492.30 59
1492.39 62
1492.48 62
1492.57 58
1492.66 52
1492.74 42
1492.83 31
1492.92 20
1493.01 11
1493.10 5
1493.19 2
1493.28 3
1493.36 5
1493.45 9
1493.54 13
1493.63 17
1493.72 20
1493.81 22
1493.90 24
1493.98 26
1494.07 28
1494.16 29
1494.25 30
1494.34 30
1494.43 29
1494.52 26
1494.60 21
1494.69 16
1494.78 11
1494.87 7
1494.96 4
1495.05 3
1495.14 4
1495.23 6
1495.31 11
1495.40 18
1495.49 25
1495.58 34
1495.67 44
1495.76 54
1495.85 63
1495.94 71
1496.02 76
1496.11 80
1496.20 82
1496.29 83
1496.38 82
1496.47 81
1496.56 79
1496.64 77
1496.73 75
1496.82 73
1496.91 72
1497.00 72
1497.09 72
1497.18 72
1497.27 72
1497.35 70
1497.44 67
1497.53 63
1497.62 58
1497.71 53
1497.80 48
1497.89 43
1497.98 38
1498.06 33
1498.15 28
1498.24 23
1498.33 18
1498.42 14
1498.51 11
1498.60 9
1498.69 9
1498.77 11
1498.86 13
1498.95 15
1499.04 18
1499.13 20
1499.22 22
1499.31 23
1499.40 25
1499.48 26
1499.57 27
1499.66 28
1499.75 29
1499.84 29
1499.93 29
1500.02 28
1500.11 26
1500.20 25
1500.28 23
1500.37 22
1500.46 22
1500.55 24
1500.64 26
1500.73 28
1500.82 31
1500.91 33
1500.99 33
1501.08 31
1501.17 27
1501.26 22
1501.35 15
1501.44 9
1501.53 4
1501.62 1
1501.71 0
1501.79 2
1501.88 5
1501.97 9
1502.06 14
1502.15 18
1502.24 23
1502.33 27
1502.42 30
1502.51 33
1502.59 34
1502.68 34
1502.77 33
1502.86 30
1502.95 26
1503.04 21
1503.13 16
1503.22 11
1503.31 7
1503.39 4
1503.48 2
1503.57 1
1503.66 1
1503.75 2
1503.84 2
1503.93 2
1504.02 1
1504.11 1
1504.19 0
1504.28 0
1504.37 0
1504.46 0
1504.55 0
1504.64 0
1504.73 0
1504.82 0
1504.91 0
1505.00 0
1505.08 0
1505.17 2
1505.26 6
1505.35 11
1505.44 17
1505.53 24
1505.62 30
1505.71 36
1505.80 39
1505.89 41
1505.97 42
1506.06 40
1506.15 38
1506.24 36
1506.33 33
1506.42 31
1506.51 30
1506.60 30
1506.69 31
1506.78 32
1506.86 35
1506.95 37
1507.04 39
1507.13 41
1507.22 41
1507.31 42
1507.40 42
1507.49 41
1507.58 41
1507.67 40
1507.75 39
1507.84 38
1507.93 38
1508.02 39
1508.11 42
1508.20 47
1508.29 53
1508.38 60
1508.47 68
1508.56 75
1508.65 81
1508.73 87
1508.82 93
1508.91 98
1509.00 102
1509.09 105
1509.18 107
1509.27 108
1509.36 107
1509.45 106
1509.54 104
1509.62 102
1509.71 100
1509.80 99
1509.89 97
1509.98 94
1510.07 90
1510.16 85
1510.25 81
1510.34 76
1510.43 71
1510.52 68
1510.61 66
1510.69 64
1510.78 64
1510.87 64
1510.96 64
1511.05 65
1511.14 65
1511.23 64
1511.32 62
1511.41 59
1511.50 54
1511.59 49
1511.67 43
1511.76 37
1511.85 32
1511.94 28
1512.03 24
1512.12 22
1512.21 20
1512.30 19
1512.39 18
1512.48 18
1512.57 18
1512.66 19
1512.74 19
1512.83 20
1512.92 20
1513.01 20
1513.10 21
1513.19 21
1513.28 21
1513.37 20
1513.46 18
1513.55 16
1513.64 13
1513.73 10
1513.82 8
1513.90 7
1513.99 9
1514.08 13
1514.17 19
1514.26 26
1514.35 34
1514.44 41
1514.53 45
1514.62 48
1514.71 49
1514.80 48
1514.89 48
1514.98 49
1515.06 53
1515.15 59
1515.24 67
1515.33 76
1515.42 85
1515.51 91
1515.60 93
1515.69 92
1515.78 88
1515.87 82
1515.96 74
1516.05 67
1516.14 62
1516.23 58
1516.31 57
1516.40 57
1516.49 58
1516.58 60
1516.67 62
1516.76 63
1516.85 63
1516.94 61
1517.03 59
1517.12 56
1517.21 53
1517.30 50
1517.39 47
1517.48 45
1517.57 42
1517.65 39
1517.74 36
1517.83 34
1517.92 32
1518.01 32
1518.10 33
1518.19 36
1518.28 39
1518.37 42
1518.46 44
1518.55 45
1518.64 44
1518.73 41
1518.82 38
1518.91 35
1518.99 34
1519.08 34
1519.17 36
1519.26 40
1519.35 45
1519.44 51
1519.53 56
1519.62 60
1519.71 63
1519.80 63
1519.89 60
1519.98 57
1520.07 52
1520.16 47
1520.25 42
1520.34 39
1520.43 36
1520.51 35
1520.60 34
1520.69 34
1520.78 35
1520.87 37
1520.96 39
1521.05 41
1521.14 41
1521.23 40
1521.32 37
1521.41 31
1521.50 23
1521.59 15
1521.68 7
1521.77 0
1521.86 0
1521.95 0
1522.03 0
1522.12 0
1522.21 0
1522.30 1
1522.39 7
1522.48 14
1522.57 21
1522.66 28
1522.75 33
1522.84 37
1522.93 40
1523.02 40
1523.11 40
1523.20 39
1523.29 39
1523.38 40
1523.47 44
1523.56 49
1523.65 55
1523.74 63
1523.82 70
1523.91 77
1524.00 82
1524.09 86
1524.18 87
1524.27 87
1524.36 87
1524.45 85
1524.54 84
1524.63 82
1524.72 80
1524.81 78
1524.90 74
1524.99 69
1525.08 64
1525.17 57
1525.26 51
1525.35 45
1525.44 41
1525.53 37
1525.62 34
1525.71 31
1525.79 28
1525.88 23
1525.97 17
1526.06 10
1526.15 3
1526.24 0
1526.33 0
1526.42 0
1526.51 0
1526.60 0
1526.69 0
1526.78 0
1526.87 0
1526.96 8
1527.05 19
1527.14 29
1527.23 38
1527.32 42
1527.41 43
1527.50 40
1527.59 35
1527.68 29
1527.77 24
1527.86 21
1527.95 20
1528.03 21
1528.12 24
1528.21 28
1528.30 33
1528.39 37
1528.48 40
1528.57 41
1528.66 41
1528.75 39
1528.84 36
1528.93 31
1529.02 26
1529.11 19
1529.20 13
1529.29 7
1529.38 1
1529.47 0
1529.56 0
1529.65 0
1529.74 0
1529.83 0
1529.92 3
1530.01 6
1530.10 10
1530.19 13
1530.28 17
1530.37 20
1530.46 24
1530.55 28
1530.64 33
1530.73 38
1530.81 43
1530.90 48
1530.99 51
1531.08 53
1531.17 52
1531.26 49
1531.35 44
1531.44 39
1531.53 34
1531.62 31
1531.71 30
1531.80 32
1531.89 37
1531.98 44
1532.07 51
1532.16 57
1532.25 62
1532.34 66
1532.43 69
1532.52 72
1532.61 74
1532.70 76
1532.79 78
1532.88 80
1532.97 81
1533.06 83
1533.15 85
1533.24 88
1533.33 92
1533.42 96
1533.51 99
1533.60 101
1533.69 101
1533.78 98
1533.87 94
1533.96 88
1534.05 83
1534.14 79
1534.23 75
1534.32 72
1534.41 69
1534.50 66
1534.59 63
1534.68 62
1534.77 64
1534.86 70
1534.94 80
1535.03 93
1535.12 109
1535.21 124
1535.30 137
1535.39 146
1535.48 151
1535.57 152
1535.66 151
1535.75 150
1535.84 149
1535.93 149
1536.02 152
1536.11 155
1536.20 159
1536.29 161
1536.38 162
1536.47 160
1536.56 156
1536.65 150
1536.74 144
1536.83 138
1536.92 134
1537.01 131
1537.10 129
1537.19 127
1537.28 125
1537.37 121
1537.46 116
1537.55 110
1537.64 102
1537.73 94
1537.82 86
1537.91 79
1538.00 74
1538.09 71
1538.18 71
1538.27 73
1538.36 77
1538.45 81
1538.54 85
1538.63 88
1538.72 90
1538.81 91
1538.90 93
1538.99 95
1539.08 99
1539.17 104
1539.26 110
1539.35 117
1539.44 122
1539.53 127
1539.62 130
1539.71 131
1539.80 130
1539.89 128
1539.98 124
1540.07 119
1540.16 113
1540.25 106
1540.34 99
1540.43 93
1540.52 87
1540.61 82
1540.70 77
1540.79 72
1540.88 68
1540.97 64
1541.06 60
1541.15 58
1541.24 57
1541.33 57
1541.42 58
1541.51 60
1541.60 63
1541.69 66
1541.78 71
1541.87 78
1541.96 86
1542.05 96
1542.14 106
1542.23 115
1542.32 122
1542.41 124
1542.50 122
1542.59 117
1542.68 110
1542.77 102
1542.86 94
1542.95 87
1543.04 81
1543.13 77
1543.22 73
1543.31 69
1543.40 65
1543.49 61
1543.58 58
1543.67 56
1543.76 54
1543.85 52
1543.94 51
1544.03 49
1544.12 47
1544.21 45
1544.30 42
1544.39 40
1544.48 40
1544.57 42
1544.66 47
1544.75 54
1544.84 64
1544.93 73
1545.02 80
1545.11 85
1545.20 86
1545.29 85
1545.38 82
1545.47 79
1545.56 78
1545.65 79
1545.74 83
1545.84 87
1545.93 92
1546.02 95
1546.11 95
1546.20 93
1546.29 87
1546.38 78
1546.47 68
1546.56 57
1546.65 46
1546.74 35
1546.83 26
1546.92 18
1547.01 13
1547.10 11
1547.19 9
1547.28 8
1547.37 7
1547.46 6
1547.55 3
1547.64 0
1547.73 0
1547.82 0
1547.91 0
1548.00 0
1548.09 0
1548.18 0
1548.27 0
1548.36 0
1548.45 2
1548.54 4
1548.63 7
1548.72 11
1548.81 15
1548.90 18
1548.99 19
1549.08 18
1549.17 14
1549.26 8
1549.35 1
1549.44 0
1549.53 0
1549.62 0
1549.71 0
1549.80 0
1549.89 0
1549.99 0
1550.08 0
1550.17 3
1550.26 11
1550.35 19
1550.44 28
1550.53 37
1550.62 45
1550.71 52
1550.80 58
1550.89 63
1550.98 66
1551.07 69
1551.16 70
1551.25 70
1551.34 69
1551.43 67
1551.52 63
1551.61 58
1551.70 53
1551.79 48
1551.88 44
1551.97 41
1552.06 39
1552.15 39
1552.24 40
1552.33 41
1552.42 43
1552.51 46
1552.60 48
1552.69 49
1552.79 49
1552.88 49
1552.97 47
1553.06 46
1553.15 45
1553.24 44
1553.33 45
1553.42 47
1553.51 49
1553.60 52
1553.69 54
1553.78 57
1553.87 59
1553.96 61
1554.05 63
1554.14 65
1554.23 67
1554.32 69
1554.41 71
1554.50 74
1554.59 77
1554.68 81
1554.77 85
1554.86 90
1554.95 96
1555.05 102
1555.14 109
1555.23 115
1555.32 120
1555.41 125
1555.50 128
1555.59 132
1555.68 135
1555.77 138
1555.86 142
1555.95 145
1556.04 149
1556.13 151
1556.22 153
1556.31 153
1556.40 151
1556.49 148
1556.58 145
1556.67 143
1556.76 142
1556.85 141
1556.94 141
1557.04 139
1557.13 135
1557.22 127
1557.31 116
1557.40 103
1557.49 90
1557.58 79
1557.67 72
1557.76 70
1557.85 73
1557.94 80
1558.03 89
1558.12 98
1558.21 105
1558.30 108
1558.39 108
1558.48 103
1558.57 97
1558.66 90
1558.75 83
1558.85 78
1558.94 75
1559.03 74
1559.12 75
1559.21 77
1559.30 80
1559.39 83
1559.48 85
1559.57 85
1559.66 84
1559.75 82
1559.84 77
1559.93 72
1560.02 67
1560.11 63
1560.20 61
1560.29 62
1560.38 65
1560.48 72
1560.57 81
1560.66 92
1560.75 102
1560.84 111
1560.93 117
1561.02 121
1561.11 122
1561.20 121
1561.29 119
1561.38 118
1561.47 118
1561.56 120
1561.65 124
1561.74 129
1561.83 134
1561.93 139
1562.02 142
1562.11 143
1562.20 143
1562.29 142
1562.38 141
1562.47 140
1562.56 139
1562.65 138
1562.74 138
1562.83 136
1562.92 134
1563.01 131
1563.10 129
1563.19 127
1563.28 127
1563.38 128
1563.47 129
1563.56 131
1563.65 133
1563.74 134
1563.83 133
1563.92 130
1564.01 126
1564.10 121
1564.19 115
1564.28 108
1564.37 102
1564.46 96
1564.55 92
1564.65 90
1564.74 90
1564.83 91
1564.92 93
1565.01 95
1565.10 98
1565.19 101
1565.28 104
1565.37 108
1565.46 111
1565.55 116
1565.64 122
1565.73 129
1565.82 137
1565.92 145
1566.01 152
1566.10 158
1566.19 163
1566.28 166
1566.37 167
1566.46 167
1566.55 165
1566.64 163
1566.73 160
1566.82 157
1566.91 154
1567.00 151
1567.10 149
1567.19 148
1567.28 147
1567.37 146
1567.46 144
1567.55 140
1567.64 134
1567.73 127
1567.82 119
1567.91 111
1568.00 104
1568.09 100
1568.18 98
1568.28 99
1568.37 100
1568.46 101
1568.55 102
1568.64 100
1568.73 97
1568.82 93
1568.91 89
1569.00 86
1569.09 86
1569.18 88
1569.27 92
1569.37 97
1569.46 102
1569.55 105
1569.64 105
1569.73 103
1569.82 98
1569.91 91
1570.00 85
1570.09 80
1570.18 78
1570.27 79
1570.37 82
1570.46 86
1570.55 90
1570.64 93
1570.73 95
1570.82 97
1570.91 100
1571.00 103
1571.09 107
1571.18 112
1571.27 117
1571.36 120
1571.46 121
1571.55 117
1571.64 110
1571.73 100
1571.82 88
1571.91 76
1572.00 65
1572.09 56
1572.18 49
1572.27 44
1572.36 40
1572.46 36
1572.55 32
1572.64 27
1572.73 23
1572.82 18
1572.91 15
1573.00 13
1573.09 12
1573.18 11
1573.27 11
1573.37 10
1573.46 9
1573.55 6
1573.64 3
1573.73 0
1573.82 0
1573.91 0
1574.00 0
1574.09 0
1574.18 0
1574.28 0
1574.37 0
1574.46 0
1574.55 4
1574.64 11
1574.73 19
1574.82 29
1574.91 40
1575.00 50
1575.09 59
1575.19 66
1575.28 71
1575.37 73
1575.46 73
1575.55 70
1575.64 65
1575.73 59
1575.82 53
1575.91 48
1576.00 44
1576.10 42
1576.19 41
1576.28 43
1576.37 48
1576.46 54
1576.55 61
1576.64 69
1576.73 78
1576.82 87
1576.91 95
1577.01 102
1577.10 106
1577.19 109
1577.28 109
1577.37 106
1577.46 100
1577.55 93
1577.64 84
1577.73 75
1577.83 66
1577.92 59
1578.01 55
1578.10 54
1578.19 56
1578.28 59
1578.37 65
1578.46 71
1578.55 76
1578.65 81
1578.74 83
1578.83 84
1578.92 83
1579.01 80
1579.10 77
1579.19 73
1579.28 69
1579.37 66
1579.47 66
1579.56 68
1579.65 72
1579.74 77
1579.83 84
1579.92 90
1580.01 95
1580.10 97
1580.19 97
1580.29 95
1580.38 91
1580.47 88
1580.56 85
1580.65 84
1580.74 84
1580.83 85
1580.92 87
1581.02 89
1581.11 91
1581.20 94
1581.29 98
1581.38 102
1581.47 107
1581.56 112
1581.65 117
1581.74 121
1581.84 124
1581.93 126
1582.02 128
1582.11 129
1582.20 131
1582.29 134
1582.38 138
1582.47 143
1582.57 149
1582.66 157
1582.75 166
1582.84 175
1582.93 183
1583.02 188
1583.11 190
1583.20 188
1583.30 183
1583.39 175
1583.48 166
1583.57 158
1583.66 152
1583.75 150
1583.84 150
1583.93 153
1584.03 158
1584.12 163
1584.21 167
1584.30 171
1584.39 174
1584.48 176
1584.57 177
1584.66 179
1584.76 181
1584.85 182
1584.94 183
1585.03 181
1585.12 178
1585.21 173
1585.30 166
1585.39 157
1585.49 148
1585.58 138
1585.67 128
1585.76 120
1585.85 114
1585.94 109
1586.03 106
1586.13 106
1586.22 107
1586.31 110
1586.40 115
1586.49 120
1586.58 125
1586.67 129
1586.76 132
1586.86 135
1586.95 136
1587.04 138
1587.13 140
1587.22 143
1587.31 148
1587.40 155
1587.50 163
1587.59 172
1587.68 180
1587.77 187
1587.86 191
1587.95 192
1588.04 191
1588.14 187
1588.23 182
1588.32 177
1588.41 173
1588.50 169
1588.59 165
1588.68 161
1588.78 155
1588.87 148
1588.96 138
1589.05 127
1589.14 117
1589.23 107
1589.32 99
1589.41 94
1589.51 92
1589.60 92
1589.69 93
1589.78 95
1589.87 98
1589.96 101
1590.05 104
1590.15 107
1590.24 111
1590.33 115
1590.42 120
1590.51 126
1590.60 132
1590.70 137
1590.79 142
1590.88 144
1590.97 143
1591.06 137
1591.15 127
1591.24 113
1591.34 97
1591.43 80
1591.52 64
1591.61 51
1591.70 42
1591.79 37
1591.88 38
1591.98 42
1592.07 50
1592.16 60
1592.25 73
1592.34 88
1592.43 103
1592.52 117
1592.62 128
1592.71 135
1592.80 138
1592.89 135
1592.98 129
1593.07 120
1593.17 110
1593.26 101
1593.35 94
1593.44 89
1593.53 86
1593.62 84
1593.71 84
1593.81 84
1593.90 84
1593.99 84
1594.08 84
1594.17 83
1594.26 83
1594.36 82
1594.45 80
1594.54 76
1594.63 72
1594.72 66
1594.81 61
1594.90 57
1595.00 53
1595.09 51
1595.18 50
1595.27 52
1595.36 54
1595.45 57
1595.55 61
1595.64 64
1595.73 66
1595.82 69
1595.91 70
1596.00 72
1596.10 75
1596.19 78
1596.28 81
1596.37 84
1596.46 87
1596.55 89
1596.65 89
1596.74 88
1596.83 86
1596.92 83
1597.01 79
1597.10 75
1597.20 70
1597.29 63
1597.38 55
1597.47 45
1597.56 34
1597.65 23
1597.75 14
1597.84 6
1597.93 1
1598.02 0
1598.11 0
1598.20 0
1598.30 0
1598.39 1
1598.48 2
1598.57 3
1598.66 3
1598.75 2
1598.85 0
1598.94 0
1599.03 0
1599.12 0
1599.21 0
1599.30 1
1599.40 5
1599.49 11
1599.58 17
1599.67 23
1599.76 27
1599.85 30
1599.95 31
1600.04 31
1600.13 30
1600.22 28
1600.31 27
1600.40 26
1600.50 27
1600.59 29
1600.68 31
1600.77 34
1600.86 36
1600.95 39
1601.05 42
1601.14 44
1601.23 46
1601.32 49
1601.41 51
1601.51 55
1601.60 59
1601.69 65
1601.78 73
1601.87 81
1601.96 91
1602.06 102
1602.15 113
1602.24 124
1602.33 135
1602.42 145
1602.52 155
1602.61 163
1602.70 169
1602.79 174
1602.88 176
1602.97 176
1603.07 175
1603.16 172
1603.25 168
1603.34 164
1603.43 159
1603.53 154
1603.62 148
1603.71 142
1603.80 135
1603.89 127
1603.98 119
1604.08 110
1604.17 100
1604.26 91
1604.35 82
1604.44 74
1604.54 69
1604.63 65
1604.72 63
1604.81 63
1604.90 65
1604.99 66
1605.09 67
1605.18 68
1605.27 68
1605.36 67
1605.45 65
1605.55 65
1605.64 64
1605.73 64
1605.82 64
1605.91 64
1606.01 64
1606.10 64
1606.19 63
1606.28 62
1606.37 61
1606.46 60
1606.56 60
1606.65 59
1606.74 60
1606.83 62
1606.92 66
1607.02 71
1607.11 76
1607.20 81
1607.29 85
1607.38 86
1607.48 85
1607.57 82
1607.66 77
1607.75 72
1607.84 67
1607.94 64
1608.03 62
1608.12 61
1608.21 61
1608.30 61
1608.40 61
1608.49 60
1608.58 59
1608.67 58
1608.76 58
1608.86 59
1608.95 64
1609.04 71
1609.13 79
1609.22 87
1609.32 94
1609.41 97
1609.50 96
1609.59 92
1609.68 86
1609.78 80
1609.87 75
1609.96 71
1610.05 71
1610.14 73
1610.24 77
1610.33 83
1610.42 90
1610.51 97
1610.60 103
1610.70 108
1610.79 110
1610.88 111
1610.97 109
1611.06 106
1611.16 101
1611.25 96
1611.34 91
1611.43 85
1611.52 79
1611.62 73
1611.71 68
1611.80 64
1611.89 61
1611.98 60
1612.08 61
1612.17 63
1612.26 67
1612.35 70
1612.44 73
1612.54 75
1612.63 76
1612.72 76
1612.81 74
1612.91 72
1613.00 70
1613.09 69
1613.18 68
1613.27 69
1613.37 70
1613.46 73
1613.55 77
1613.64 82
1613.73 88
1613.83 96
1613.92 106
1614.01 114
1614.10 122
1614.19 126
1614.29 126
1614.38 123
1614.47 116
1614.56 107
1614.66 97
1614.75 87
1614.84 77
1614.93 69
1615.02 61
1615.12 54
1615.21 49
1615.30 46
1615.39 46
1615.48 50
1615.58 57
1615.67 67
1615.76 78
1615.85 91
1615.95 102
1616.04 111
1616.13 116
1616.22 118
1616.31 116
1616.41 112
1616.50 107
1616.59 103
1616.68 100
1616.78 98
1616.87 98
1616.96 99
1617.05 99
1617.14 99
1617.24 97
1617.33 94
1617.42 90
1617.51 86
1617.61 82
1617.70 78
1617.79 74
1617.88 71
1617.97 69
1618.07 68
1618.16 68
1618.25 70
1618.34 73
1618.44 76
1618.53 78
1618.62 79
1618.71 79
1618.80 79
1618.90 79
1618.99 80
1619.08 83
1619.17 89
1619.27 98
1619.36 108
1619.45 119
1619.54 130
1619.64 140
1619.73 149
1619.82 154
1619.91 157
1620.00 156
1620.10 152
1620.19 145
1620.28 137
1620.37 129
1620.47 121
1620.56 115
1620.65 111
1620.74 110
1620.84 110
1620.93 110
1621.02 112
1621.11 113
1621.20 114
1621.30 113
1621.39 111
1621.48 108
1621.57 104
1621.67 98
1621.76 92
1621.85 85
1621.94 79
1622.04 73
1622.13 68
1622.22 64
1622.31 59
1622.40 54
1622.50 49
1622.59 44
1622.68 40
1622.77 37
1622.87 36
1622.96 39
1623.05 44
1623.14 51
1623.24 61
1623.33 70
1623.42 78
1623.51 84
1623.61 86
1623.70 86
1623.79 82
1623.88 76
1623.98 69
1624.07 63
1624.16 56
1624.25 52
1624.35 49
1624.44 49
1624.53 49
1624.62 51
1624.71 53
1624.81 56
1624.90 58
1624.99 58
1625.08 57
1625.18 54
1625.27 48
1625.36 40
1625.45 29
1625.55 17
1625.64 6
1625.73 0
1625.82 0
1625.92 0
1626.01 0
1626.10 0
1626.19 0
1626.29 0
1626.38 0
1626.47 2
1626.56 8
1626.66 14
1626.75 20
1626.84 26
1626.93 33
1627.03 39
1627.12 44
1627.21 49
1627.30 52
1627.40 52
1627.49 51
1627.58 48
1627.67 44
1627.77 41
1627.86 39
1627.95 41
1628.04 47
1628.14 56
1628.23 68
1628.32 80
1628.41 91
1628.51 100
1628.60 104
1628.69 105
1628.78 103
1628.88 100
1628.97 96
1629.06 94
1629.15 93
1629.25 93
1629.34 95
1629.43 97
1629.52 98
1629.62 97
1629.71 94
1629.80 88
1629.90 81
1629.99 72
1630.08 63
1630.17 55
1630.27 49
1630.36 44
1630.45 41
1630.54 39
1630.64 37
1630.73 36
1630.82 33
1630.91 29
1631.01 24
1631.10 20
1631.19 16
1631.28 14
1631.38 14
1631.47 16
1631.56 20
1631.65 24
1631.75 28
1631.84 31
1631.93 32
1632.03 31
1632.12 29
1632.21 26
1632.30 23
1632.40 20
1632.49 20
1632.58 21
1632.67 24
1632.77 28
1632.86 31
1632.95 32
1633.04 31
1633.14 28
1633.23 23
1633.32 19
1633.42 15
1633.51 14
1633.60 15
1633.69 18
1633.79 22
1633.88 26
1633.97 29
1634.06 30
1634.16 31
1634.25 31
1634.34 30
1634.43 29
1634.53 28
1634.62 28
1634.71 27
1634.81 28
1634.90 29
1634.99 32
1635.08 37
1635.18 43
1635.27 49
1635.36 55
1635.45 60
1635.55 63
1635.64 63
1635.73 62
1635.83 59
1635.92 55
1636.01 50
1636.10 44
1636.20 37
1636.29 30
1636.38 22
1636.48 15
1636.57 8
1636.66 3
1636.75 0
1636.85 0
1636.94 0
1637.03 0
1637.12 0
1637.22 0
1637.31 0
1637.40 0
1637.50 0
1637.59 1
1637.68 4
1637.77 7
1637.87 9
1637.96 11
1638.05 12
1638.15 11
1638.24 9
1638.33 8
1638.42 7
1638.52 8
1638.61 10
1638.70 14
1638.79 19
1638.89 23
1638.98 26
1639.07 29
1639.17 29
1639.26 29
1639.35 27
1639.44 25
1639.54 23
1639.63 21
1639.72 21
1639.82 22
1639.91 26
1640.00 30
1640.09 37
1640.19 44
1640.28 52
1640.37 60
1640.47 67
1640.56 72
1640.65 75
1640.75 76
1640.84 73
1640.93 67
1641.02 59
1641.12 49
1641.21 39
1641.30 29
1641.40 22
1641.49 18
1641.58 17
1641.67 18
1641.77 20
1641.86 23
1641.95 25
1642.05 27
1642.14 27
1642.23 27
1642.32 27
1642.42 26
1642.51 25
1642.60 24
1642.70 24
1642.79 24
1642.88 24
1642.98 23
1643.07 22
1643.16 20
1643.25 18
1643.35 15
1643.44 12
1643.53 9
1643.63 6
1643.72 2
1643.81 0
1643.90 0
1644.00 0
1644.09 0
1644.18 0
1644.28 0
1644.37 0
1644.46 0
1644.56 7
1644.65 15
1644.74 23
1644.83 29
1644.93 34
1645.02 37
1645.11 39
1645.21 40
1645.30 40
1645.39 39
1645.49 37
1645.58 36
1645.67 36
1645.76 38
1645.86 42
1645.95 50
1646.04 59
1646.14 70
1646.23 81
1646.32 90
1646.42 95
1646.51 97
1646.60 96
1646.70 92
1646.79 88
1646.88 85
1646.97 83
1647.07 84
1647.16 88
1647.25 92
1647.35 97
1647.44 101
1647.53 102
1647.63 102
1647.72 98
1647.81 93
1647.91 86
1648.00 79
1648.09 71
1648.18 64
1648.28 59
1648.37 55
1648.46 52
1648.56 51
1648.65 51
1648.74 51
1648.84 50
1648.93 48
1649.02 45
1649.12 40
1649.21 34
1649.30 29
1649.39 25
1649.49 21
1649.58 17
1649.67 14
1649.77 11
1649.86 8
1649.95 5
1650.05 3
1650.14 4
1650.23 6
1650.33 10
1650.42 14
1650.51 19
1650.61 22
1650.70 24
1650.79 24
1650.89 22
1650.98 19
1651.07 15
1651.16 10
1651.26 5
1651.35 0
1651.44 0
1651.54 0
1651.63 0
1651.72 0
1651.82 0
1651.91 0
1652.00 0
1652.10 0
1652.19 3
1652.28 10
1652.38 19
1652.47 31
1652.56 45
1652.66 59
1652.75 73
1652.84 84
1652.94 91
1653.03 93
1653.12 91
1653.22 86
1653.31 78
1653.40 68
1653.50 57
1653.59 47
1653.68 39
1653.77 34
1653.87 32
1653.96 34
1654.05 38
1654.15 44
1654.24 50
1654.33 55
1654.43 59
1654.52 63
1654.61 66
1654.71 70
1654.80 75
1654.89 80
1654.99 87
1655.08 93
1655.17 98
1655.27 102
1655.36 104
1655.45 105
1655.55 106
1655.64 107
1655.73 109
1655.83 113
1655.92 119
1656.01 124
1656.11 130
1656.20 133
1656.29 134
1656.39 133
1656.48 130
1656.57 124
1656.67 118
1656.76 111
1656.85 104
1656.95 96
1657.04 87
1657.13 78
1657.23 70
1657.32 62
1657.41 56
1657.51 52
1657.60 52
1657.69 54
1657.79 59
1657.88 66
1657.97 73
1658.07 81
1658.16 88
1658.25 93
1658.35 96
1658.44 97
1658.53 96
1658.63 93
1658.72 89
1658.81 84
1658.91 78
1659.00 73
1659.09 68
1659.19 63
1659.28 59
1659.38 54
1659.47 49
1659.56 44
1659.66 38
1659.75 32
1659.84 25
1659.94 20
1660.03 15
1660.12 12
1660.22 10
1660.31 10
1660.40 12
1660.50 16
1660.59 22
1660.68 28
1660.78 34
1660.87 41
1660.96 47
1661.06 53
1661.15 59
1661.24 64
1661.34 69
1661.43 73
1661.52 78
1661.62 81
1661.71 85
1661.80 87
1661.90 89
1661.99 90
1662.09 91
1662.18 91
1662.27 91
1662.37 90
1662.46 89
1662.55 87
1662.65 86
1662.74 85
1662.83 84
1662.93 84
1663.02 87
1663.11 91
1663.21 97
1663.30 106
1663.39 116
1663.49 126
1663.58 135
1663.67 142
1663.77 145
1663.86 146
1663.96 143
1664.05 140
1664.14 137
1664.24 135
1664.33 136
1664.42 137
1664.52 140
1664.61 142
1664.70 143
1664.80 143
1664.89 142
1664.98 140
1665.08 138
1665.17 135
1665.27 133
1665.36 129
1665.45 123
1665.55 116
1665.64 106
1665.73 96
1665.83 87
1665.92 81
1666.01 79
1666.11 82
1666.20 89
1666.29 98
1666.39 107
1666.48 115
1666.58 119
1666.67 118
1666.76 114
1666.86 108
1666.95 101
1667.04 96
1667.14 93
1667.23 93
1667.32 95
1667.42 97
1667.51 98
1667.61 97
1667.70 92
1667.79 85
1667.89 76
1667.98 67
1668.07 60
1668.17 58
1668.26 61
1668.35 69
1668.45 81
1668.54 94
1668.64 107
1668.73 116
1668.82 120
1668.92 117
1669.01 109
1669.10 97
1669.20 84
1669.29 71
1669.39 60
1669.48 52
1669.57 47
1669.67 42
1669.76 36
1669.85 29
1669.95 20
1670.04 9
1670.13 0
1670.23 0
1670.32 0
1670.42 0
1670.51 0
1670.60 0
1670.70 0
1670.79 0
1670.88 1
1670.98 10
1671.07 19
1671.17 28
1671.26 37
1671.35 45
1671.45 52
1671.54 57
1671.63 59
1671.73 60
1671.82 59
1671.92 56
1672.01 54
1672.10 51
1672.20 49
1672.29 48
1672.38 47
1672.48 46
1672.57 45
1672.67 44
1672.76 43
1672.85 41
1672.95 40
1673.04 39
1673.14 39
1673.23 40
1673.32 43
1673.42 46
1673.51 51
1673.60 57
1673.70 62
1673.79 66
1673.89 69
1673.98 71
1674.07 72
1674.17 72
1674.26 73
1674.35 76
1674.45 80
1674.54 86
1674.64 92
1674.73 97
1674.82 100
1674.92 99
1675.01 96
1675.11 90
1675.20 84
1675.29 78
1675.39 74
1675.48 70
1675.57 69
1675.67 68
1675.76 67
1675.86 66
1675.95 65
1676.04 65
1676.14 67
1676.23 70
1676.33 75
1676.42 82
1676.51 90
1676.61 98
1676.70 105
1676.80 109
1676.89 111
1676.98 109
1677.08 106
1677.17 102
1677.26 97
1677.36 94
1677.45 92
1677.55 90
1677.64 88
1677.73 84
1677.83 77
1677.92 68
1678.02 56
1678.11 43
1678.20 31
1678.30 20
1678.39 11
1678.49 6
1678.58 3
1678.67 2
1678.77 2
1678.86 2
1678.96 2
1679.05 1
1679.14 0
1679.24 0
1679.33 0
1679.43 0
1679.52 0
1679.61 0
1679.71 0
1679.80 3
1679.90 7
1679.99 11
1680.08 14
1680.18 18
1680.27 22
1680.37 26
1680.46 29
1680.55 33
1680.65 35
1680.74 37
1680.84 37
1680.93 36
1681.02 33
1681.12 31
1681.21 29
1681.31 29
1681.40 31
1681.49 35
1681.59 39
1681.68 43
1681.78 43
1681.87 40
1681.96 34
1682.06 24
1682.15 14
1682.25 5
1682.34 0
1682.43 0
1682.53 5
1682.62 16
1682.72 32
1682.81 50
1682.90 68
1683.00 84
1683.09 96
1683.19 103
1683.28 104
1683.37 100
1683.47 93
1683.56 85
1683.66 77
1683.75 71
1683.85 67
1683.94 67
1684.03 68
1684.13 70
1684.22 73
1684.32 76
1684.41 79
1684.50 82
1684.60 85
1684.69 89
1684.79 94
1684.88 99
1684.97 105
1685.07 111
1685.16 118
1685.26 123
1685.35 129
1685.45 133
1685.54 137
1685.63 140
1685.73 142
1685.82 143
1685.92 143
1686.01 141
1686.10 140
1686.20 138
1686.29 137
1686.39 137
1686.48 137
1686.58 138
1686.67 138
1686.76 136
1686.86 132
1686.95 126
1687.05 119
1687.14 112
1687.23 106
1687.33 103
1687.42 103
1687.52 107
1687.61 113
1687.71 120
1687.80 127
1687.89 133
1687.99 137
1688.08 139
1688.18 138
1688.27 133
1688.37 127
1688.46 120
1688.55 113
1688.65 107
1688.74 105
1688.84 106
1688.93 110
1689.02 117
1689.12 126
1689.21 135
1689.31 143
1689.40 149
1689.50 152
1689.59 154
1689.68 155
1689.78 155
1689.87 155
1689.97 156
1690.06 157
1690.16 159
1690.25 161
1690.34 162
1690.44 162
1690.53 160
1690.63 158
1690.72 154
1690.82 148
1690.91 140
1691.00 130
1691.10 116
1691.19 100
1691.29 82
1691.38 66
1691.48 53
1691.57 44
1691.66 41
1691.76 42
1691.85 46
1691.95 51
1692.04 56
1692.14 60
1692.23 62
1692.32 62
1692.42 61
1692.51 58
1692.61 56
1692.70 53
1692.80 51
1692.89 49
1692.99 46
1693.08 43
1693.17 40
1693.27 37
1693.36 35
1693.46 34
1693.55 37
1693.65 42
1693.74 49
1693.83 58
1693.93 67
1694.02 75
1694.12 80
1694.21 83
1694.31 83
1694.40 81
1694.50 77
1694.59 73
1694.68 69
1694.78 65
1694.87 62
1694.97 59
1695.06 57
1695.16 57
1695.25 58
1695.34 62
1695.44 67
1695.53 73
1695.63 80
1695.72 88
1695.82 94
1695.91 98
1696.01 100
1696.10 100
1696.19 98
1696.29 94
1696.38 91
1696.48 87
1696.57 84
1696.67 80
1696.76 77
1696.86 74
1696.95 71
1697.04 68
1697.14 64
1697.23 61
1697.33 59
1697.42 56
1697.52 52
1697.61 49
1697.71 45
1697.80 42
1697.90 40
1697.99 38
1698.08 37
1698.18 37
1698.27 39
1698.37 41
1698.46 45
1698.56 49
1698.65 54
1698.75 60
1698.84 65
1698.93 70
1699.03 73
1699.12 74
1699.22 72
1699.31 67
1699.41 61
1699.50 52
1699.60 44
1699.69 36
1699.79 29
1699.88 23
1699.97 18
1700.07 13
1700.16 7
1700.26 2
1700.35 0
1700.45 0
1700.54 0
1700.64 0
1700.73 0
1700.83 0
1700.92 0
1701.01 0
1701.11 6
1701.20 17
1701.30 31
1701.39 47
1701.49 64
1701.58 80
1701.68 94
1701.77 106
1701.87 115
1701.96 121
1702.06 123
1702.15 122
1702.24 118
1702.34 112
1702.43 105
1702.53 97
1702.62 88
1702.72 78
1702.81 68
1702.91 58
1703.00 49
1703.10 40
1703.19 33
1703.29 27
1703.38 24
1703.47 24
1703.57 26
1703.66 29
1703.76 33
1703.85 35
1703.95 37
1704.04 36
1704.14 33
1704.23 29
1704.33 24
1704.42 20
1704.52 16
1704.61 13
1704.71 9
1704.80 6
1704.89 1
1704.99 0
1705.08 0
1705.18 0
1705.27 0
1705.37 0
1705.46 0
1705.56 0
1705.65 0
1705.75 5
1705.84 11
1705.94 17
1706.03 23
1706.13 29
1706.22 35
1706.32 40
1706.41 45
1706.50 50
1706.60 54
1706.69 57
1706.79 60
1706.88 61
1706.98 62
1707.07 62
1707.17 61
1707.26 61
1707.36 61
1707.45 62
1707.55 63
1707.64 65
1707.74 66
1707.83 67
1707.93 66
1708.02 65
1708.12 61
1708.21 58
1708.31 54
1708.40 51
1708.49 50
1708.59 51
1708.68 54
1708.78 57
1708.87 61
1708.97 65
1709.06 67
1709.16 68
1709.25 67
1709.35 67
1709.44 66
1709.54 65
1709.63 64
1709.73 62
1709.82 59
1709.92 55
1710.01 49
1710.11 43
1710.20 38
1710.30 36
1710.39 36
1710.49 39
1710.58 45
1710.68 51
1710.77 55
1710.87 57
1710.96 57
1711.05 56
1711.15 54
1711.24 53
1711.34 54
1711.43 56
1711.53 60
1711.62 63
1711.72 65
1711.81 65
1711.91 64
1712.00 63
1712.10 62
1712.19 64
1712.29 69
1712.38 75
1712.48 83
1712.57 89
1712.67 93
1712.76 94
1712.86 92
1712.95 87
1713.05 80
1713.14 73
1713.24 66
1713.33 60
1713.43 55
1713.52 50
1713.62 44
1713.71 38
1713.81 30
1713.90 22
1714.00 15
1714.09 10
1714.19 9
1714.28 11
1714.38 18
1714.47 27
1714.57 38
1714.66 48
1714.76 56
1714.85 61
1714.95 63
1715.04 63
1715.14 61
1715.23 60
1715.33 60
1715.42 61
1715.52 62
1715.61 61
1715.71 57
1715.80 51
1715.90 41
1715.99 29
1716.09 18
1716.18 8
1716.28 3
1716.37 1
1716.47 4
1716.56 10
1716.66 18
1716.75 27
1716.85 35
1716.94 41
1717.04 46
1717.13 48
1717.23 48
1717.32 45
1717.42 41
1717.51 36
1717.61 32
1717.70 29
1717.80 28
1717.89 30
1717.99 34
1718.08 39
1718.18 44
1718.27 50
1718.37 54
1718.46 58
1718.56 60
1718.65 61
1718.75 60
1718.84 58
1718.94 53
1719.03 45
1719.13 35
1719.22 22
1719.32 10
1719.41 0
1719.51 0
1719.60 0
1719.70 0
1719.79 0
1719.89 0
1719.98 0
1720.08 4
1720.17 8
1720.27 9
1720.36 9
1720.46 8
1720.55 8
1720.65 8
1720.74 10
1720.84 12
1720.93 13
1721.03 15
1721.12 16
1721.22 18
1721.31 20
1721.41 24
1721.51 28
1721.60 33
1721.70 37
1721.79 39
1721.89 38
1721.98 36
1722.08 32
1722.17 28
1722.27 26
1722.36 25
1722.46 27
1722.55 29
1722.65 32
1722.74 34
1722.84 35
1722.93 35
1723.03 36
1723.12 38
1723.22 42
1723.31 49
1723.41 59
1723.50 69
1723.60 79
1723.69 86
1723.79 89
1723.88 87
1723.98 82
1724.07 74
1724.17 67
1724.27 62
1724.36 61
1724.46 64
1724.55 71
1724.65 81
1724.74 91
1724.84 100
1724.93 107
1725.03 111
1725.12 113
1725.22 113
1725.31 110
1725.41 105
1725.50 99
1725.60 92
1725.69 85
1725.79 79
1725.88 74
1725.98 73
1726.08 74
1726.17 77
1726.27 82
1726.36 88
1726.46 92
1726.55 94
1726.65 95
1726.74 93
1726.84 89
1726.93 82
1727.03 73
1727.12 62
1727.22 49
1727.31 37
1727.41 25
1727.50 15
1727.60 7
1727.70 3
1727.79 1
1727.89 0
1727.98 1
1728.08 1
1728.17 1
1728.27 1
1728.36 0
1728.46 0
1728.55 0
1728.65 0
1728.74 0
1728.84 0
1728.93 0
1729.03 0
1729.13 2
1729.22 7
1729.32 13
1729.41 19
1729.51 24
1729.60 27
1729.70 26
1729.79 23
1729.89 16
1729.98 8
1730.08 1
1730.17 0
1730.27 0
1730.36 0
1730.46 2
1730.56 11
1730.65 21
1730.75 32
1730.84 42
1730.94 51
1731.03 59
1731.13 64
1731.22 67
1731.32 69
1731.41 69
1731.51 68
1731.61 67
1731.70 67
1731.80 68
1731.89 69
1731.99 69
1732.08 69
1732.18 68
1732.27 65
1732.37 61
1732.46 56
1732.56 51
1732.66 45
1732.75 40
1732.85 34
1732.94 29
1733.04 24
1733.13 19
1733.23 15
1733.32 13
1733.42 14
1733.51 18
1733.61 24
1733.71 33
1733.80 41
1733.90 49
1733.99 54
1734.09 56
1734.18 54
1734.28 50
1734.37 44
1734.47 37
1734.56 30
1734.66 25
1734.76 20
1734.85 17
1734.95 15
1735.04 15
1735.14 16
1735.23 19
1735.33 23
1735.42 29
1735.52 35
1735.62 42
1735.71 49
1735.81 54
1735.90 58
1736.00 61
1736.09 62
1736.19 62
1736.28 60
1736.38 58
1736.48 55
1736.57 52
1736.67 49
1736.76 46
1736.86 44
1736.95 43
1737.05 43
1737.14 45
1737.24 48
1737.34 50
1737.43 52
1737.53 52
1737.62 50
1737.72 48
1737.81 45
1737.91 42
1738.00 41
1738.10 42
1738.20 45
1738.29 47
1738.39 49
1738.48 48
1738.58 44
1738.67 38
1738.77 30
1738.87 23
1738.96 18
1739.06 16
1739.15 19
1739.25 24
1739.34 31
1739.44 39
1739.53 45
1739.63 50
1739.73 52
1739.82 52
1739.92 51
1740.01 50
1740.11 49
1740.20 48
1740.30 48
1740.40 49
1740.49 51
1740.59 54
1740.68 56
1740.78 57
1740.87 55
1740.97 52
1741.07 48
1741.16 45
1741.26 44
1741.35 48
1741.45 57
1741.54 70
1741.64 84
1741.73 97
1741.83 106
1741.93 110
1742.02 109
1742.12 106
1742.21 104
1742.31 105
1742.40 112
1742.50 123
1742.60 138
1742.69 153
1742.79 168
1742.88 179
1742.98 187
1743.08 192
1743.17 195
1743.27 198
1743.36 200
1743.46 203
1743.55 207
1743.65 212
1743.75 217
1743.84 222
1743.94 228
1744.03 235
1744.13 242
1744.22 249
1744.32 255
1744.42 259
1744.51 262
1744.61 262
1744.70 261
1744.80 260
1744.89 258
1744.99 258
1745.09 259
1745.18 261
1745.28 263
1745.37 266
1745.47 268
1745.57 271
1745.66 273
1745.76 275
1745.85 275
1745.95 275
1746.04 274
1746.14 274
1746.24 276
1746.33 282
1746.43 295
1746.52 316
1746.62 345
1746.72 381
1746.81 425
1746.91 475
1747.00 528
1747.10 585
1747.19 645
1747.29 710
1747.39 778
1747.48 850
1747.58 927
1747.67 1007
1747.77 1089
1747.87 1172
1747.96 1254
1748.06 1332
1748.15 1406
1748.25 1474
1748.34 1534
1748.44 1587
1748.54 1633
1748.63 1671
1748.73 1704
1748.82 1733
1748.92 1759
1749.02 1783
1749.11 1807
1749.21 1829
1749.30 1849
1749.40 1865
1749.50 1877
1749.59 1882
1749.69 1880
1749.78 1870
1749.88 1852
1749.98 1825
1750.07 1790
1750.17 1750
1750.26 1708
1750.36 1666
1750.45 1627
1750.55 1592
1750.65 1562
1750.74 1537
1750.84 1513
1750.93 1489
1751.03 1462
1751.13 1430
1751.22 1395
1751.32 1356
1751.41 1313
1751.51 1269
1751.61 1223
1751.70 1175
1751.80 1127
1751.89 1079
1751.99 1030
1752.09 982
1752.18 935
1752.28 889
1752.37 844
1752.47 800
1752.57 758
1752.66 717
1752.76 676
1752.85 637
1752.95 599
1753.05 563
1753.14 530
1753.24 501
1753.33 476
1753.43 454
1753.53 434
1753.62 416
1753.72 399
1753.81 382
1753.91 367
1754.01 353
1754.10 341
1754.20 331
1754.29 323
1754.39 316
1754.49 307
1754.58 296
1754.68 283
1754.77 267
1754.87 250
1754.97 235
1755.06 221
1755.16 211
1755.26 204
1755.35 200
1755.45 198
1755.54 195
1755.64 192
1755.74 188
1755.83 184
1755.93 179
1756.02 174
1756.12 170
1756.22 166
1756.31 164
1756.41 162
1756.50 162
1756.60 164
1756.70 167
1756.79 172
1756.89 178
1756.99 183
1757.08 189
1757.18 192
1757.27 193
1757.37 192
1757.47 188
1757.56 183
1757.66 177
1757.75 173
1757.85 171
1757.95 171
1758.04 174
1758.14 179
1758.23 183
1758.33 186
1758.43 187
1758.52 184
1758.62 179
1758.72 173
1758.81 167
1758.91 162
1759.00 160
1759.10 160
1759.20 161
1759.29 164
1759.39 167
1759.49 169
1759.58 168
1759.68 164
1759.77 157
1759.87 148
1759.97 138
1760.06 128
1760.16 119
1760.25 113
1760.35 109
1760.45 109
1760.54 111
1760.64 114
1760.74 118
1760.83 121
1760.93 121
1761.02 120
1761.12 117
1761.22 114
1761.31 112
1761.41 111
1761.51 112
1761.60 114
1761.70 116
1761.79 116
1761.89 114
1761.99 110
1762.08 104
1762.18 97
1762.28 92
1762.37 88
1762.47 87
1762.56 89
1762.66 93
1762.76 100
1762.85 108
1762.95 117
1763.05 127
1763.14 137
1763.24 145
1763.33 150
1763.43 152
1763.53 149
1763.62 143
1763.72 135
1763.82 127
1763.91 123
1764.01 122
1764.11 125
1764.20 132
1764.30 140
1764.39 149
1764.49 158
1764.59 165
1764.68 170
1764.78 175
1764.88 179
1764.97 184
1765.07 187
1765.16 188
1765.26 188
1765.36 186
1765.45 183
1765.55 178
1765.65 173
1765.74 169
1765.84 166
1765.94 163
1766.03 160
1766.13 156
1766.22 150
1766.32 143
1766.42 135
1766.51 128
1766.61 123
1766.71 120
1766.80 121
1766.90 123
1767.00 127
1767.09 130
1767.19 132
1767.29 131
1767.38 127
1767.48 121
1767.57 113
1767.67 104
1767.77 95
1767.86 89
1767.96 85
1768.06 85
1768.15 89
1768.25 94
1768.35 101
1768.44 106
1768.54 109
1768.63 110
1768.73 107
1768.83 101
1768.92 94
1769.02 86
1769.12 78
1769.21 71
1769.31 63
1769.41 57
1769.50 51
1769.60 47
1769.70 46
1769.79 48
1769.89 53
1769.99 63
1770.08 75
1770.18 87
1770.27 98
1770.37 106
1770.47 110
1770.56 110
1770.66 105
1770.76 98
1770.85 90
1770.95 82
1771.05 76
1771.14 72
1771.24 70
1771.34 68
1771.43 65
1771.53 62
1771.63 56
1771.72 49
1771.82 41
1771.92 35
1772.01 32
1772.11 32
1772.20 34
1772.30 40
1772.40 45
1772.49 50
1772.59 52
1772.69 52
1772.78 49
1772.88 43
1772.98 35
1773.07 27
1773.17 19
1773.27 12
1773.36 6
1773.46 0
1773.56 0
1773.65 0
1773.75 0
1773.85 0
1773.94 0
1774.04 0
1774.14 0
1774.23 0
1774.33 3
1774.43 9
1774.52 14
1774.62 19
1774.72 23
1774.81 24
1774.91 24
1775.01 21
1775.10 18
1775.20 14
1775.30 12
1775.39 11
1775.49 12
1775.59 15
1775.68 18
1775.78 22
1775.88 24
1775.97 25
1776.07 24
1776.17 23
1776.26 23
1776.36 26
1776.46 31
1776.55 39
1776.65 48
1776.75 56
1776.84 63
1776.94 67
1777.04 68
1777.13 68
1777.23 68
1777.33 68
1777.42 71
1777.52 75
1777.62 79
1777.71 83
1777.81 85
1777.91 84
1778.00 81
1778.10 76
1778.20 71
1778.29 65
1778.39 60
1778.49 54
1778.58 48
1778.68 40
1778.78 31
1778.87 22
1778.97 12
1779.07 5
1779.16 0
1779.26 0
1779.36 0
1779.45 0
1779.55 0
1779.65 0
1779.74 0
1779.84 0
1779.94 0
1780.03 0
1780.13 1
1780.23 5
1780.32 9
1780.42 14
1780.52 17
1780.61 18
1780.71 17
1780.81 16
1780.90 15
1781.00 15
1781.10 15
1781.19 17
1781.29 21
1781.39 25
1781.48 29
1781.58 32
1781.68 36
1781.77 40
1781.87 45
1781.97 49
1782.07 54
1782.16 58
1782.26 61
1782.36 61
1782.45 60
1782.55 56
1782.65 50
1782.74 42
1782.84 34
1782.94 25
1783.03 16
1783.13 9
1783.23 3
1783.32 1
1783.42 2
1783.52 6
1783.61 14
1783.71 25
1783.81 37
1783.91 49
1784.00 59
1784.10 67
1784.20 72
1784.29 75
1784.39 75
1784.49 75
1784.58 74
1784.68 72
1784.78 71
1784.87 68
1784.97 64
1785.07 58
1785.16 50
1785.26 40
1785.36 29
1785.46 19
1785.55 11
1785.65 7
1785.75 6
1785.84 8
1785.94 13
1786.04 19
1786.13 25
1786.23 31
1786.33 36
1786.42 41
1786.52 45
1786.62 49
1786.72 55
1786.81 61
1786.91 67
1787.01 73
1787.10 78
1787.20 81
1787.30 83
1787.39 82
1787.49 81
1787.59 81
1787.68 81
1787.78 83
1787.88 86
1787.98 92
1788.07 99
1788.17 105
1788.27 110
1788.36 113
1788.46 114
1788.56 114
1788.65 112
1788.75 111
1788.85 111
1788.95 112
1789.04 113
1789.14 112
1789.24 110
1789.33 105
1789.43 98
1789.53 89
1789.62 81
1789.72 74
1789.82 70
1789.92 69
1790.01 73
1790.11 79
1790.21 85
1790.30 91
1790.40 95
1790.50 96
1790.59 95
1790.69 90
1790.79 84
1790.89 79
1790.98 74
1791.08 72
1791.18 71
1791.27 73
1791.37 77
1791.47 81
1791.56 85
1791.66 89
1791.76 92
1791.86 94
1791.95 94
1792.05 92
1792.15 87
1792.24 80
1792.34 70
1792.44 60
1792.54 49
1792.63 41
1792.73 36
1792.83 35
1792.92 38
1793.02 44
1793.12 53
1793.22 63
1793.31 74
1793.41 84
1793.51 94
1793.60 102
1793.70 108
1793.80 111
1793.90 111
1793.99 109
1794.09 104
1794.19 98
1794.28 91
1794.38 84
1794.48 78
1794.58 72
1794.67 67
1794.77 62
1794.87 56
1794.96 50
1795.06 43
1795.16 36
1795.26 30
1795.35 25
1795.45 22
1795.55 23
1795.64 27
1795.74 32
1795.84 39
1795.94 46
1796.03 53
1796.13 58
1796.23 61
1796.32 63
1796.42 63
1796.52 61
1796.62 59
1796.71 54
1796.81 49
1796.91 45
1797.00 42
1797.10 41
1797.20 44
1797.30 49
1797.39 56
1797.49 64
1797.59 69
1797.69 72
1797.78 73
1797.88 72
1797.98 70
1798.07 69
1798.17 71
1798.27 75
1798.37 81
1798.46 90
1798.56 99
1798.66 109
1798.75 119
1798.85 127
1798.95 134
1799.05 139
1799.14 141
1799.24 142
1799.34 142
1799.44 141
1799.53 141
1799.63 142
1799.73 144
1799.82 146
1799.92 148
1800.02 148
1800.12 146
1800.21 142
1800.31 136
1800.41 129
1800.51 121
1800.60 113
1800.70 105
1800.80 97
1800.90 91
1800.99 86
1801.09 83
1801.19 81
1801.28 83
1801.38 86
1801.48 91
1801.58 96
1801.67 100
1801.77 104
1801.87 106
1801.97 107
1802.06 107
1802.16 108
1802.26 110
1802.36 113
1802.45 118
1802.55 125
1802.65 132
1802.74 140
1802.84 149
1802.94 158
1803.04 168
1803.13 183
1803.23 203
1803.33 230
1803.43 263
1803.52 300
1803.62 340
1803.72 380
1803.82 418
1803.91 454
1804.01 485
1804.11 515
1804.21 543
1804.30 570
1804.40 597
1804.50 625
1804.59 655
1804.69 686
1804.79 718
1804.89 752
1804.98 785
1805.08 818
1805.18 848
1805.28 874
1805.37 892
1805.47 903
1805.57 905
1805.67 900
1805.76 890
1805.86 878
1805.96 866
1806.06 856
1806.15 850
1806.25 849
1806.35 850
1806.45 852
1806.54 853
1806.64 851
1806.74 847
1806.84 840
1806.93 833
1807.03 825
1807.13 817
1807.23 810
1807.32 802
1807.42 792
1807.52 780
1807.62 765
1807.71 747
1807.81 726
1807.91 704
1808.01 681
1808.10 657
1808.20 633
1808.30 610
1808.40 585
1808.49 560
1808.59 533
1808.69 505
1808.79 476
1808.88 446
1808.98 417
1809.08 390
1809.18 364
1809.27 341
1809.37 321
1809.47 303
1809.57 286
1809.66 270
1809.76 255
1809.86 240
1809.96 225
1810.05 211
1810.15 198
1810.25 187
1810.35 178
1810.44 172
1810.54 168
1810.64 165
1810.74 163
1810.83 161
1810.93 160
1811.03 159
1811.13 158
1811.23 159
1811.32 161
1811.42 163
1811.52 165
1811.62 164
1811.71 160
1811.81 153
1811.91 142
1812.01 128
1812.10 112
1812.20 94
1812.30 77
1812.40 63
1812.49 51
1812.59 42
1812.69 38
1812.79 38
1812.88 41
1812.98 46
1813.08 53
1813.18 60
1813.28 67
1813.37 74
1813.47 80
1813.57 84
1813.67 87
1813.76 88
1813.86 87
1813.96 85
1814.06 81
1814.15 76
1814.25 70
1814.35 64
1814.45 57
1814.54 50
1814.64 43
1814.74 35
1814.84 28
1814.94 21
1815.03 14
1815.13 7
1815.23 1
1815.33 0
1815.42 0
1815.52 0
1815.62 0
1815.72 0
1815.81 0
1815.91 0
1816.01 0
1816.11 8
1816.21 18
1816.30 28
1816.40 36
1816.50 42
1816.60 47
1816.69 51
1816.79 55
1816.89 59
1816.99 63
1817.09 66
1817.18 68
1817.28 69
1817.38 68
1817.48 65
1817.57 61
1817.67 57
1817.77 51
1817.87 46
1817.97 40
1818.06 35
1818.16 31
1818.26 28
1818.36 26
1818.45 27
1818.55 29
1818.65 32
1818.75 36
1818.85 42
1818.94 48
1819.04 55
1819.14 63
1819.24 70
1819.33 77
1819.43 82
1819.53 85
1819.63 86
1819.73 86
1819.82 85
1819.92 84
1820.02 85
1820.12 86
1820.21 87
1820.31 88
1820.41 89
1820.51 89
1820.61 90
1820.70 92
1820.80 95
1820.90 102
1821.00 110
1821.10 120
1821.19 131
1821.29 141
1821.39 152
1821.49 162
1821.58 172
1821.68 181
1821.78 188
1821.88 192
1821.98 191
1822.07 184
1822.17 170
1822.27 151
1822.37 128
1822.47 104
1822.56 81
1822.66 61
1822.76 44
1822.86 31
1822.96 22
1823.05 17
1823.15 15
1823.25 17
1823.35 23
1823.44 33
1823.54 46
1823.64 60
1823.74 76
1823.84 90
1823.93 102
1824.03 110
1824.13 116
1824.23 119
1824.33 119
1824.42 119
1824.52 119
1824.62 119
1824.72 120
1824.82 120
1824.91 120
1825.01 118
1825.11 114
1825.21 107
1825.31 97
1825.40 84
1825.50 69
1825.60 54
1825.70 40
1825.80 29
1825.89 22
1825.99 22
1826.09 26
1826.19 35
1826.29 47
1826.38 59
1826.48 69
1826.58 76
1826.68 77
1826.78 75
1826.87 70
1826.97 63
1827.07 56
1827.17 50
1827.27 45
1827.36 41
1827.46 36
1827.56 31
1827.66 24
1827.76 15
1827.85 5
1827.95 0
1828.05 0
1828.15 0
1828.25 0
1828.34 0
1828.44 0
1828.54 0
1828.64 0
1828.74 4
1828.83 9
1828.93 13
1829.03 18
1829.13 24
1829.23 29
1829.32 36
1829.42 43
1829.52 49
1829.62 56
1829.72 62
1829.82 66
1829.91 70
1830.01 72
1830.11 71
1830.21 66
1830.31 59
1830.40 48
1830.50 36
1830.60 24
1830.70 13
1830.80 5
1830.89 1
1830.99 0
1831.09 3
1831.19 8
1831.29 15
1831.39 21
1831.48 26
1831.58 30
1831.68 31
1831.78 30
1831.88 28
1831.97 26
1832.07 24
1832.17 24
1832.27 24
1832.37 24
1832.46 25
1832.56 25
1832.66 25
1832.76 25
1832.86 25
1832.96 27
1833.05 30
1833.15 36
1833.25 43
1833.35 52
1833.45 61
1833.54 70
1833.64 76
1833.74 81
1833.84 84
1833.94 86
1834.04 87
1834.13 89
1834.23 91
1834.33 94
1834.43 98
1834.53 102
1834.63 105
1834.72 107
1834.82 108
1834.92 108
1835.02 106
1835.12 105
1835.21 104
1835.31 103
1835.41 102
1835.51 102
1835.61 103
1835.71 103
1835.80 105
1835.90 106
1836.00 108
1836.10 111
1836.20 114
1836.30 116
1836.39 119
1836.49 120
1836.59 120
1836.69 119
1836.79 115
1836.88 108
1836.98 100
1837.08 89
1837.18 77
1837.28 64
1837.38 52
1837.47 40
1837.57 30
1837.67 24
1837.77 21
1837.87 22
1837.97 26
1838.06 33
1838.16 40
1838.26 46
1838.36 49
1838.46 48
1838.56 44
1838.65 38
1838.75 33
1838.85 30
1838.95 33
1839.05 41
1839.15 53
1839.24 68
1839.34 83
1839.44 96
1839.54 105
1839.64 111
1839.74 114
1839.83 114
1839.93 114
1840.03 115
1840.13 116
1840.23 117
1840.33 118
1840.42 118
1840.52 118
1840.62 116
1840.72 114
1840.82 113
1840.92 111
1841.02 110
1841.11 108
1841.21 105
1841.31 100
1841.41 95
1841.51 88
1841.61 82
1841.70 77
1841.80 73
1841.90 73
1842.00 75
1842.10 78
1842.20 82
1842.29 85
1842.39 85
1842.49 84
1842.59 79
1842.69 73
1842.79 67
1842.89 62
1842.98 59
1843.08 59
1843.18 62
1843.28 66
1843.38 71
1843.48 76
1843.57 79
1843.67 81
1843.77 80
1843.87 77
1843.97 72
1844.07 65
1844.17 59
1844.26 53
1844.36 49
1844.46 45
1844.56 42
1844.66 39
1844.76 37
1844.85 35
1844.95 34
1845.05 34
1845.15 35
1845.25 39
1845.35 43
1845.45 49
1845.54 54
1845.64 58
1845.74 62
1845.84 67
1845.94 72
1846.04 77
1846.14 83
1846.23 89
1846.33 96
1846.43 101
1846.53 104
1846.63 105
1846.73 105
1846.82 102
1846.92 97
1847.02 90
1847.12 83
1847.22 74
1847.32 66
1847.42 58
1847.51 51
1847.61 45
1847.71 41
1847.81 38
1847.91 37
1848.01 36
1848.11 36
1848.20 36
1848.30 37
1848.40 38
1848.50 41
1848.60 44
1848.70 48
1848.80 52
1848.89 55
1848.99 56
1849.09 56
1849.19 54
1849.29 49
1849.39 43
1849.49 37
1849.59 30
1849.68 25
1849.78 20
1849.88 17
1849.98 15
1850.08 14
1850.18 13
1850.28 12
1850.37 10
1850.47 9
1850.57 10
1850.67 11
1850.77 13
1850.87 16
1850.97 19
1851.06 21
1851.16 20
1851.26 15
1851.36 8
1851.46 0
1851.56 0
1851.66 0
1851.76 0
1851.85 0
1851.95 0
1852.05 0
1852.15 1
1852.25 9
1852.35 14
1852.45 17
1852.55 16
1852.64 15
1852.74 13
1852.84 13
1852.94 16
1853.04 21
1853.14 27
1853.24 32
1853.33 35
1853.43 35
1853.53 30
1853.63 23
1853.73 13
1853.83 4
1853.93 0
1854.03 0
1854.12 0
1854.22 2
1854.32 10
1854.42 20
1854.52 30
1854.62 39
1854.72 46
1854.82 53
1854.91 57
1855.01 60
1855.11 60
1855.21 57
1855.31 51
1855.41 43
1855.51 33
1855.61 24
1855.70 17
1855.80 13
1855.90 12
1856.00 15
1856.10 21
1856.20 28
1856.30 36
1856.40 45
1856.50 53
1856.59 62
1856.69 70
1856.79 79
1856.89 87
1856.99 93
1857.09 98
1857.19 101
1857.29 102
1857.38 101
1857.48 101
1857.58 100
1857.68 102
1857.78 104
1857.88 108
1857.98 112
1858.08 114
1858.18 114
1858.27 112
1858.37 107
1858.47 100
1858.57 93
1858.67 86
1858.77 80
1858.87 74
1858.97 68
1859.07 62
1859.16 54
1859.26 46
1859.36 40
1859.46 36
1859.56 36
1859.66 41
1859.76 49
1859.86 60
1859.96 70
1860.05 79
1860.15 84
1860.25 86
1860.35 86
1860.45 85
1860.55 84
1860.65 85
1860.75 89
1860.85 95
1860.94 103
1861.04 112
1861.14 121
1861.24 127
1861.34 131
1861.44 130
1861.54 126
1861.64 119
1861.74 111
1861.83 104
1861.93 99
1862.03 96
1862.13 96
1862.23 99
1862.33 101
1862.43 103
1862.53 103
1862.63 100
1862.73 94
1862.82 85
1862.92 75
1863.02 64
1863.12 53
1863.22 43
1863.32 33
1863.42 23
1863.52 14
1863.62 6
1863.72 0
1863.81 0
1863.91 0
1864.01 0
1864.11 0
1864.21 0
1864.31 0
1864.41 0
1864.51 0
1864.61 3
1864.71 5
1864.80 8
1864.90 10
1865.00 14
1865.10 18
1865.20 22
1865.30 27
1865.40 31
1865.50 35
1865.60 38
1865.70 41
1865.79 44
1865.89 47
1865.99 49
1866.09 52
1866.19 53
1866.29 53
1866.39 53
1866.49 51
1866.59 48
1866.69 45
1866.79 41
1866.88 37
1866.98 32
1867.08 28
1867.18 24
1867.28 20
1867.38 17
1867.48 15
1867.58 15
1867.68 16
1867.78 19
1867.88 24
1867.97 31
1868.07 40
1868.17 50
1868.27 62
1868.37 74
1868.47 85
1868.57 94
1868.67 100
1868.77 102
1868.87 103
1868.97 101
1869.06 99
1869.16 97
1869.26 95
1869.36 93
1869.46 90
1869.56 84
1869.66 75
1869.76 64
1869.86 51
1869.96 37
1870.06 25
1870.16 15
1870.25 8
1870.35 5
1870.45 5
1870.55 6
1870.65 7
1870.75 8
1870.85 9
1870.95 8
1871.05 7
1871.15 6
1871.25 6
1871.35 8
1871.44 10
1871.54 13
1871.64 17
1871.74 22
1871.84 27
1871.94 33
1872.04 40
1872.14 49
1872.24 59
1872.34 69
1872.44 77
1872.54 83
1872.64 85
1872.73 84
1872.83 79
1872.93 73
1873.03 65
1873.13 57
1873.23 51
1873.33 45
1873.43 40
1873.53 35
1873.63 30
1873.73 25
1873.83 19
1873.93 11
1874.03 3
1874.12 0
1874.22 0
1874.32 0
1874.42 0
1874.52 0
1874.62 0
1874.72 0
1874.82 0
1874.92 5
1875.02 12
1875.12 19
1875.22 25
1875.32 29
1875.42 33
1875.51 35
1875.61 37
1875.71 38
1875.81 40
1875.91 43
1876.01 48
1876.11 54
1876.21 61
1876.31 66
1876.41 69
1876.51 68
1876.61 64
1876.71 57
1876.81 50
1876.91 43
1877.00 38
1877.10 35
1877.20 34
1877.30 35
1877.40 36
1877.50 37
1877.60 38
1877.70 39
1877.80 40
1877.90 42
1878.00 45
1878.10 49
1878.20 54
1878.30 61
1878.40 68
1878.49 76
1878.59 82
1878.69 87
1878.79 90
1878.89 89
1878.99 86
1879.09 80
1879.19 73
1879.29 66
1879.39 60
1879.49 56
1879.59 53
1879.69 52
1879.79 53
1879.89 53
1879.99 54
1880.09 54
1880.18 53
1880.28 53
1880.38 54
1880.48 56
1880.58 60
1880.68 64
1880.78 69
1880.88 72
1880.98 72
1881.08 69
1881.18 61
1881.28 51
1881.38 40
1881.48 29
1881.58 21
1881.68 15
1881.78 13
1881.88 12
1881.98 11
1882.07 9
1882.17 5
1882.27 0
1882.37 0
1882.47 0
1882.57 0
1882.67 0
1882.77 0
1882.87 0
1882.97 1
1883.07 8
1883.17 14
1883.27 17
1883.37 18
1883.47 16
1883.57 14
1883.67 12
1883.77 11
1883.87 12
1883.97 13
1884.06 15
1884.16 17
1884.26 18
1884.36 18
1884.46 17
1884.56 17
1884.66 18
1884.76 21
1884.86 26
1884.96 33
1885.06 41
1885.16 50
1885.26 57
1885.36 62
1885.46 65
1885.56 64
1885.66 61
1885.76 57
1885.86 52
1885.96 49
1886.06 48
1886.16 51
1886.26 56
1886.35 64
1886.45 73
1886.55 82
1886.65 89
1886.75 95
1886.85 99
1886.95 101
1887.05 104
1887.15 108
1887.25 112
1887.35 116
1887.45 119
1887.55 120
1887.65 117
1887.75 110
1887.85 101
1887.95 90
1888.05 80
1888.15 72
1888.25 67
1888.35 65
1888.45 65
1888.55 66
1888.65 68
1888.75 69
1888.85 69
1888.95 67
1889.04 65
1889.14 61
1889.24 57
1889.34 52
1889.44 46
1889.54 41
1889.64 36
1889.74 33
1889.84 33
1889.94 36
1890.04 40
1890.14 47
1890.24 53
1890.34 58
1890.44 62
1890.54 63
1890.64 62
1890.74 60
1890.84 59
1890.94 60
1891.04 63
1891.14 67
1891.24 72
1891.34 77
1891.44 79
1891.54 80
1891.64 79
1891.74 77
1891.84 74
1891.94 71
1892.04 68
1892.14 65
1892.24 61
1892.34 57
1892.44 53
1892.53 49
1892.63 47
1892.73 46
1892.83 48
1892.93 52
1893.03 56
1893.13 62
1893.23 69
1893.33 77
1893.43 85
1893.53 94
1893.63 103
1893.73 111
1893.83 118
1893.93 122
1894.03 123
1894.13 120
1894.23 114
1894.33 106
1894.43 96
1894.53 85
1894.63 75
1894.73 66
1894.83 61
1894.93 60
1895.03 62
1895.13 67
1895.23 72
1895.33 77
1895.43 81
1895.53 82
1895.63 82
1895.73 80
1895.83 78
1895.93 77
1896.03 76
1896.13 75
1896.23 74
1896.33 72
1896.43 68
1896.53 63
1896.63 56
1896.73 49
1896.83 44
1896.93 40
1897.03 39
1897.13 40
1897.23 43
1897.33 46
1897.43 49
1897.53 52
1897.63 54
1897.73 56
1897.83 58
1897.93 60
1898.03 61
1898.13 61
1898.23 60
1898.33 57
1898.43 52
1898.53 46
1898.63 39
1898.73 31
1898.83 23
1898.93 16
1899.02 12
1899.12 10
1899.22 12
1899.32 18
1899.42 27
1899.52 39
1899.62 51
1899.72 63
1899.82 73
1899.92 81
1900.02 86
1900.12 89
1900.22 90
1900.32 90
1900.42 89
1900.52 89
1900.62 89
1900.72 88
1900.82 88
1900.92 87
1901.02 86
1901.12 85
1901.22 84
1901.32 81
1901.42 78
1901.52 72
1901.62 65
1901.72 55
1901.82 45
1901.92 35
1902.02 26
1902.12 21
1902.22 21
1902.32 27
1902.42 37
1902.52 52
1902.62 71
1902.72 90
1902.82 109
1902.92 125
1903.02 137
1903.12 144
1903.22 146
1903.32 145
1903.42 140
1903.52 133
1903.62 125
1903.72 118
1903.82 112
1903.92 108
1904.02 107
1904.12 107
1904.22 109
1904.32 111
1904.43 113
1904.53 113
1904.63 113
1904.73 111
1904.83 107
1904.93 103
1905.03 99
1905.13 95
1905.23 92
1905.33 89
1905.43 87
1905.53 86
1905.63 84
1905.73 83
1905.83 80
1905.93 77
1906.03 72
1906.13 66
1906.23 60
1906.33 55
1906.43 51
1906.53 50
1906.63 51
1906.73 54
1906.83 59
1906.93 65
1907.03 70
1907.13 74
1907.23 77
1907.33 79
1907.43 80
1907.53 82
1907.63 85
1907.73 87
1907.83 89
1907.93 90
1908.03 89
1908.13 86
1908.23 82
1908.33 76
1908.43 69
1908.53 63
1908.63 59
1908.73 56
1908.83 53
1908.93 50
1909.03 47
1909.13 43
1909.23 39
1909.33 36
1909.43 36
1909.53 38
1909.63 43
1909.73 48
1909.83 53
1909.93 56
1910.03 55
1910.13 51
1910.23 42
1910.33 31
1910.43 20
1910.53 8
1910.63 0
1910.73 0
1910.84 0
1910.94 0
1911.04 0
1911.14 0
1911.24 0
1911.34 0
1911.44 0
1911.54 6
1911.64 12
1911.74 17
1911.84 21
1911.94 24
1912.04 25
1912.14 24
1912.24 23
1912.34 21
1912.44 20
1912.54 20
1912.64 22
1912.74 25
1912.84 31
1912.94 37
1913.04 46
1913.14 55
1913.24 65
1913.34 74
1913.44 83
1913.54 91
1913.64 97
1913.74 101
1913.84 102
1913.94 101
1914.04 99
1914.14 95
1914.24 91
1914.35 88
1914.45 88
1914.55 92
1914.65 100
1914.75 110
1914.85 122
1914.95 134
1915.05 142
1915.15 147
1915.25 146
1915.35 141
1915.45 134
1915.55 125
1915.65 118
1915.75 112
1915.85 108
1915.95 107
1916.05 106
1916.15 105
1916.25 103
1916.35 99
1916.45 94
1916.55 89
1916.65 85
1916.75 81
1916.85 77
1916.95 74
1917.06 69
1917.16 62
1917.26 54
1917.36 43
1917.46 32
1917.56 20
1917.66 9
1917.76 0
1917.86 0
1917.96 0
1918.06 0
1918.16 0
1918.26 0
1918.36 0
1918.46 0
1918.56 0
1918.66 5
1918.76 11
1918.86 17
1918.96 21
1919.06 25
1919.16 28
1919.26 32
1919.37 37
1919.47 43
1919.57 50
1919.67 57
1919.77 65
1919.87 72
1919.97 78
1920.07 84
1920.17 88
1920.27 91
1920.37 94
1920.47 95
1920.57 96
1920.67 97
1920.77 97
1920.87 95
1920.97 93
1921.07 88
1921.17 82
1921.27 75
1921.37 68
1921.48 62
1921.58 57
1921.68 55
1921.78 55
1921.88 56
1921.98 58
1922.08 61
1922.18 63
1922.28 67
1922.38 72
1922.48 79
1922.58 86
1922.68 93
1922.78 98
1922.88 100
1922.98 98
1923.08 93
1923.18 86
1923.29 79
1923.39 74
1923.49 70
1923.59 68
1923.69 66
1923.79 65
1923.89 62
1923.99 57
1924.09 50
1924.19 43
1924.29 38
1924.39 35
1924.49 36
1924.59 42
1924.69 53
1924.79 67
1924.89 82
1925.00 96
1925.10 107
1925.20 114
1925.30 116
1925.40 113
1925.50 106
1925.60 96
1925.70 84
1925.80 71
1925.90 58
1926.00 46
1926.10 36
1926.20 29
1926.30 25
1926.40 23
1926.50 25
1926.61 30
1926.71 37
1926.81 46
1926.91 56
1927.01 66
1927.11 75
1927.21 85
1927.31 95
1927.41 105
1927.51 115
1927.61 125
1927.71 134
1927.81 140
1927.91 144
1928.01 143
1928.12 138
1928.22 129
1928.32 117
1928.42 104
1928.52 92
1928.62 82
1928.72 76
1928.82 73
1928.92 73
1929.02 74
1929.12 77
1929.22 79
1929.32 80
1929.42 82
1929.53 85
1929.63 90
1929.73 96
1929.83 104
1929.93 112
1930.03 118
1930.13 122
1930.23 122
1930.33 120
1930.43 114
1930.53 107
1930.63 101
1930.73 95
1930.84 90
1930.94 87
1931.04 85
1931.14 84
1931.24 82
1931.34 81
1931.44 79
1931.54 77
1931.64 76
1931.74 75
1931.84 75
1931.94 76
1932.04 79
1932.15 83
1932.25 87
1932.35 90
1932.45 90
1932.55 86
1932.65 79
1932.75 69
1932.85 57
1932.95 45
1933.05 36
1933.15 31
1933.25 31
1933.36 36
1933.46 44
1933.56 54
1933.66 62
1933.76 68
1933.86 69
1933.96 66
1934.06 59
1934.16 51
1934.26 43
1934.36 35
1934.46 30
1934.57 27
1934.67 26
1934.77 27
1934.87 29
1934.97 31
1935.07 32
1935.17 34
1935.27 35
1935.37 37
1935.47 41
1935.57 46
1935.67 53
1935.78 62
1935.88 72
1935.98 82
1936.08 91
1936.18 97
1936.28 101
1936.38 102
1936.48 100
1936.58 97
1936.68 95
1936.78 92
1936.89 90
1936.99 88
1937.09 84
1937.19 79
1937.29 71
1937.39 63
1937.49 55
1937.59 49
1937.69 45
1937.79 45
1937.90 47
1938.00 50
1938.10 54
1938.20 57
1938.30 58
1938.40 59
1938.50 58
1938.60 58
1938.70 58
1938.80 59
1938.90 61
1939.01 63
1939.11 66
1939.21 70
1939.31 73
1939.41 76
1939.51 79
1939.61 79
1939.71 77
1939.81 73
1939.91 66
1940.02 57
1940.12 47
1940.22 38
1940.32 30
1940.42 25
1940.52 23
1940.62 22
1940.72 23
1940.82 25
1940.92 25
1941.03 23
1941.13 19
1941.23 12
1941.33 4
1941.43 0
1941.53 0
1941.63 0
1941.73 0
1941.83 0
1941.94 0
1942.04 0
1942.14 0
1942.24 10
1942.34 24
1942.44 39
1942.54 53
1942.64 64
1942.74 73
1942.84 80
1942.95 84
1943.05 86
1943.15 87
1943.25 88
1943.35 89
1943.45 91
1943.55 93
1943.65 94
1943.75 95
1943.86 96
1943.96 95
1944.06 94
1944.16 92
1944.26 89
1944.36 86
1944.46 82
1944.56 80
1944.66 77
1944.77 76
1944.87 75
1944.97 75
1945.07 76
1945.17 77
1945.27 79
1945.37 81
1945.47 85
1945.57 89
1945.68 94
1945.78 99
1945.88 105
1945.98 109
1946.08 112
1946.18 114
1946.28 113
1946.38 109
1946.49 104
1946.59 97
1946.69 88
1946.79 80
1946.89 71
1946.99 64
1947.09 59
1947.19 56
1947.29 57
1947.40 61
1947.50 67
1947.60 75
1947.70 85
1947.80 94
1947.90 104
1948.00 111
1948.10 117
1948.21 121
1948.31 122
1948.41 121
1948.51 118
1948.61 113
1948.71 110
1948.81 107
1948.91 106
1949.02 106
1949.12 108
1949.22 111
1949.32 113
1949.42 115
1949.52 115
1949.62 113
1949.72 111
1949.83 106
1949.93 101
1950.03 95
1950.13 88
1950.23 80
1950.33 71
1950.43 61
1950.53 52
1950.64 44
1950.74 36
1950.84 30
1950.94 26
1951.04 24
1951.14 25
1951.24 29
1951.34 39
1951.45 52
1951.55 71
1951.65 91
1951.75 113
1951.85 132
1951.95 148
1952.05 158
1952.16 163
1952.26 163
1952.36 161
1952.46 158
1952.56 155
1952.66 154
1952.76 153
1952.86 153
1952.97 155
1953.07 157
1953.17 161
1953.27 168
1953.37 177
1953.47 187
1953.57 198
1953.68 207
1953.78 214
1953.88 216
1953.98 214
1954.08 208
1954.18 198
1954.28 187
1954.38 174
1954.49 162
1954.59 151
1954.69 142
1954.79 135
1954.89 131
1954.99 129
1955.09 129
1955.20 129
1955.30 130
1955.40 129
1955.50 127
1955.60 123
1955.70 118
1955.80 110
1955.91 101
1956.01 92
1956.11 84
1956.21 78
1956.31 76
1956.41 78
1956.51 84
1956.62 93
1956.72 104
1956.82 115
1956.92 123
1957.02 128
1957.12 129
1957.22 125
1957.33 118
1957.43 108
1957.53 96
1957.63 85
1957.73 75
1957.83 68
1957.93 66
1958.04 68
1958.14 76
1958.24 88
1958.34 102
1958.44 117
1958.54 130
1958.64 140
1958.75 145
1958.85 146
1958.95 142
1959.05 136
1959.15 127
1959.25 117
1959.36 107
1959.46 97
1959.56 89
1959.66 83
1959.76 79
1959.86 77
1959.96 76
1960.07 76
1960.17 75
1960.27 75
1960.37 74
1960.47 74
1960.57 74
1960.68 76
1960.78 77
1960.88 78
1960.98 77
1961.08 74
1961.18 68
1961.28 60
1961.39 52
1961.49 46
1961.59 42
1961.69 41
1961.79 42
1961.89 45
1962.00 47
1962.10 47
1962.20 44
1962.30 36
1962.40 26
1962.50 13
1962.61 0
1962.71 0
1962.81 0
1962.91 0
1963.01 0
1963.11 0
1963.21 0
1963.32 0
1963.42 0
1963.52 13
1963.62 29
1963.72 45
1963.82 59
1963.93 71
1964.03 79
1964.13 84
1964.23 87
1964.33 87
1964.43 87
1964.54 85
1964.64 85
1964.74 85
1964.84 86
1964.94 88
1965.04 91
1965.15 95
1965.25 98
1965.35 101
1965.45 103
1965.55 104
1965.65 104
1965.76 105
1965.86 107
1965.96 111
1966.06 116
1966.16 121
1966.26 125
1966.37 125
1966.47 121
1966.57 113
1966.67 101
1966.77 88
1966.87 75
1966.98 65
1967.08 58
1967.18 54
1967.28 53
1967.38 52
1967.48 52
1967.59 50
1967.69 46
1967.79 41
1967.89 35
1967.99 30
1968.09 25
1968.20 23
1968.30 24
1968.40 28
1968.50 36
1968.60 47
1968.71 60
1968.81 73
1968.91 85
1969.01 93
1969.11 95
1969.21 92
1969.32 82
1969.42 67
1969.52 50
1969.62 31
1969.72 12
1969.82 0
1969.93 0
1970.03 0
1970.13 0
1970.23 0
1970.33 0
1970.44 0
1970.54 8
1970.64 22
1970.74 35
1970.84 45
1970.94 52
1971.05 57
1971.15 58
1971.25 59
1971.35 59
1971.45 60
1971.56 63
1971.66 68
1971.76 75
1971.86 84
1971.96 93
1972.06 103
1972.17 112
1972.27 119
1972.37 123
1972.47 125
1972.57 124
1972.68 121
1972.78 117
1972.88 113
1972.98 111
1973.08 113
1973.18 118
1973.29 126
1973.39 134
1973.49 140
1973.59 142
1973.69 140
1973.80 133
1973.90 123
1974.00 111
1974.10 99
1974.20 88
1974.31 79
1974.41 71
1974.51 65
1974.61 59
1974.71 56
1974.81 54
1974.92 55
1975.02 59
1975.12 66
1975.22 74
1975.32 83
1975.43 92
1975.53 99
1975.63 106
1975.73 111
1975.83 115
1975.94 117
1976.04 118
1976.14 116
1976.24 111
1976.34 104
1976.45 94
1976.55 83
1976.65 71
1976.75 62
1976.85 57
1976.96 57
1977.06 61
1977.16 70
1977.26 81
1977.36 92
1977.47 102
1977.57 109
1977.67 112
1977.77 111
1977.87 107
1977.98 101
1978.08 93
1978.18 87
1978.28 82
1978.38 79
1978.49 78
1978.59 79
1978.69 81
1978.79 81
1978.89 81
1979.00 79
1979.10 76
1979.20 73
1979.30 71
1979.40 70
1979.51 70
1979.61 71
1979.71 73
1979.81 75
1979.91 78
1980.02 81
1980.12 83
1980.22 85
1980.32 85
1980.42 83
1980.53 78
1980.63 72
1980.73 66
1980.83 60
1980.93 57
1981.04 57
1981.14 59
1981.24 62
1981.34 64
1981.44 64
1981.55 62
1981.65 58
1981.75 55
1981.85 53
1981.95 54
1982.06 58
1982.16 64
1982.26 69
1982.36 73
1982.47 75
1982.57 73
1982.67 69
1982.77 63
1982.87 57
1982.98 52
1983.08 47
1983.18 43
1983.28 40
1983.38 38
1983.49 36
1983.59 35
1983.69 36
1983.79 38
1983.89 41
1984.00 44
1984.10 49
1984.20 54
1984.30 59
1984.41 64
1984.51 69
1984.61 75
1984.71 80
1984.81 85
1984.92 89
1985.02 93
1985.12 96
1985.22 99
1985.33 100
1985.43 99
1985.53 95
1985.63 89
1985.73 81
1985.84 69
1985.94 56
1986.04 42
1986.14 29
1986.24 16
1986.35 6
1986.45 0
1986.55 0
1986.65 0
1986.76 3
1986.86 10
1986.96 18
1987.06 27
1987.16 34
1987.27 40
1987.37 44
1987.47 47
1987.57 51
1987.68 54
1987.78 57
1987.88 60
1987.98 62
1988.08 62
1988.19 60
1988.29 56
1988.39 51
1988.49 44
1988.60 39
1988.70 34
1988.80 31
1988.90 30
1989.01 30
1989.11 29
1989.21 27
1989.31 24
1989.41 18
1989.52 11
1989.62 5
1989.72 1
1989.82 0
1989.93 2
1990.03 9
1990.13 17
1990.23 26
1990.33 35
1990.44 41
1990.54 44
1990.64 44
1990.74 41
1990.85 37
1990.95 33
1991.05 30
1991.15 27
1991.26 26
1991.36 26
1991.46 26
1991.56 26
1991.67 24
1991.77 20
1991.87 17
1991.97 14
1992.07 13
1992.18 15
1992.28 21
1992.38 29
1992.48 39
1992.59 48
1992.69 56
1992.79 60
1992.89 60
1993.00 58
1993.10 53
1993.20 46
1993.30 38
1993.41 28
1993.51 17
1993.61 4
1993.71 0
1993.81 0
1993.92 0
1994.02 0
1994.12 0
1994.22 0
1994.33 0
1994.43 1
1994.53 16
1994.63 28
1994.74 36
1994.84 38
1994.94 34
1995.04 27
1995.15 16
1995.25 5
1995.35 0
1995.45 0
1995.56 0
1995.66 0
1995.76 0
1995.86 0
1995.97 0
1996.07 0
1996.17 6
1996.27 17
1996.38 27
1996.48 35
1996.58 41
1996.68 44
1996.79 47
1996.89 50
1996.99 56
1997.09 66
1997.20 79
1997.30 94
1997.40 109
1997.50 123
1997.61 132
1997.71 137
1997.81 138
1997.91 134
1998.02 128
1998.12 121
1998.22 116
1998.32 113
1998.43 113
1998.53 116
1998.63 121
1998.73 127
1998.84 134
1998.94 139
1999.04 142
1999.14 143
1999.25 142
1999.35 138
1999.45 132
1999.55 125
1999.66 117
1999.76 108
1999.86 101
1999.96 95
2000.07 91
2000.17 90
2000.27 90
2000.37 91
2000.48 93
2000.58 96
2000.68 98
2000.78 101
2000.89 104
2000.99 108
2001.09 112
2001.19 117
2001.30 120
2001.40 121
2001.50 119
2001.60 115
2001.71 108
2001.81 99
2001.91 88
2002.01 77
2002.12 65
2002.22 53
2002.32 41
2002.43 30
2002.53 21
2002.63 12
2002.73 5
2002.84 0
2002.94 0
2003.04 0
2003.14 0
2003.25 6
2003.35 15
2003.45 27
2003.55 41
2003.66 54
2003.76 67
2003.86 77
2003.96 85
2004.07 89
2004.17 91
2004.27 90
2004.38 87
2004.48 82
2004.58 75
2004.68 67
2004.79 59
2004.89 52
2004.99 47
2005.09 44
2005.20 43
2005.30 44
2005.40 46
2005.50 48
2005.61 48
2005.71 48
2005.81 46
2005.92 45
2006.02 46
2006.12 49
2006.22 55
2006.33 64
2006.43 74
2006.53 83
2006.63 90
2006.74 95
2006.84 96
2006.94 95
2007.05 92
2007.15 88
2007.25 83
2007.35 78
2007.46 72
2007.56 67
2007.66 62
2007.76 57
2007.87 52
2007.97 48
2008.07 45
2008.18 43
2008.28 42
2008.38 43
2008.48 45
2008.59 49
2008.69 53
2008.79 57
2008.90 62
2009.00 66
2009.10 69
2009.20 73
2009.31 77
2009.41 81
2009.51 86
2009.61 92
2009.72 96
2009.82 100
2009.92 102
2010.03 102
2010.13 100
2010.23 97
2010.33 93
2010.44 91
2010.54 90
2010.64 93
2010.75 98
2010.85 105
2010.95 112
2011.05 118
2011.16 120
2011.26 119
2011.36 115
2011.47 108
2011.57 100
2011.67 92
2011.77 84
2011.88 78
2011.98 73
2012.08 68
2012.19 65
2012.29 63
2012.39 62
2012.49 63
2012.60 64
2012.70 67
2012.80 72
2012.91 77
2013.01 82
2013.11 87
2013.21 92
2013.32 96
2013.42 99
2013.52 101
2013.63 101
2013.73 100
2013.83 98
2013.93 93
2014.04 86
2014.14 78
2014.24 68
2014.35 58
2014.45 49
2014.55 42
2014.66 38
2014.76 38
2014.86 41
2014.96 47
2015.07 54
2015.17 62
2015.27 70
2015.38 77
2015.48 83
2015.58 87
2015.68 89
2015.79 89
2015.89 88
2015.99 85
2016.10 81
2016.20 78
2016.30 75
2016.41 72
2016.51 70
2016.61 68
2016.71 64
2016.82 60
2016.92 54
2017.02 47
2017.13 41
2017.23 37
2017.33 34
2017.44 33
2017.54 34
2017.64 35
2017.74 37
2017.85 39
2017.95 41
2018.05 43
2018.16 45
2018.26 49
2018.36 54
2018.47 59
2018.57 63
2018.67 65
2018.77 64
2018.88 59
2018.98 51
2019.08 41
2019.19 31
2019.29 23
2019.39 19
2019.50 19
2019.60 23
2019.70 30
2019.80 39
2019.91 47
2020.01 53
2020.11 58
2020.22 62
2020.32 65
2020.42 67
2020.53 68
2020.63 68
2020.73 66
2020.84 62
2020.94 54
2021.04 45
2021.14 35
2021.25 25
2021.35 16
2021.45 9
2021.56 4
2021.66 0
2021.76 0
2021.87 0
2021.97 0
2022.07 0
2022.18 0
2022.28 0
2022.38 0
2022.49 0
2022.59 3
2022.69 13
2022.79 25
2022.90 37
2023.00 48
2023.10 58
2023.21 63
2023.31 63
2023.41 58
2023.52 48
2023.62 35
2023.72 20
2023.83 7
2023.93 0
2024.03 0
2024.14 0
2024.24 0
2024.34 4
2024.45 11
2024.55 18
2024.65 24
2024.75 28
2024.86 31
2024.96 34
2025.06 36
2025.17 37
2025.27 38
2025.37 39
2025.48 39
2025.58 39
2025.68 38
2025.79 38
2025.89 38
2025.99 41
2026.10 45
2026.20 51
2026.30 58
2026.41 66
2026.51 74
2026.61 80
2026.72 83
2026.82 84
2026.92 83
2027.03 79
2027.13 75
2027.23 72
2027.34 69
2027.44 68
2027.54 69
2027.65 72
2027.75 75
2027.85 80
2027.95 85
2028.06 90
2028.16 94
2028.26 97
2028.37 98
2028.47 97
2028.57 95
2028.68 93
2028.78 92
2028.88 93
2028.99 97
2029.09 105
2029.19 115
2029.30 126
2029.40 135
2029.50 141
2029.61 143
2029.71 142
2029.81 138
2029.92 133
2030.02 130
2030.12 130
2030.23 133
2030.33 139
2030.43 146
2030.54 152
2030.64 157
2030.74 158
2030.85 156
2030.95 152
2031.05 145
2031.16 138
2031.26 132
2031.36 128
2031.47 125
2031.57 125
2031.67 126
2031.78 129
2031.88 130
2031.98 131
2032.09 129
2032.19 125
2032.29 119
2032.40 111
2032.50 103
2032.60 94
2032.71 87
2032.81 81
2032.91 76
2033.02 74
2033.12 74
2033.22 75
2033.33 78
2033.43 83
2033.54 88
2033.64 93
2033.74 97
2033.85 101
2033.95 103
2034.05 104
2034.16 104
2034.26 104
2034.36 102
2034.47 101
2034.57 99
2034.67 98
2034.78 97
2034.88 96
2034.98 95
2035.09 94
2035.19 93
2035.29 92
2035.40 90
2035.50 89
2035.60 88
2035.71 88
2035.81 90
2035.91 92
2036.02 95
2036.12 98
2036.22 102
2036.33 106
2036.43 110
2036.54 115
2036.64 119
2036.74 124
2036.85 127
2036.95 129
2037.05 130
2037.16 130
2037.26 132
2037.36 134
2037.47 139
2037.57 145
2037.67 152
2037.78 159
2037.88 166
2037.98 169
2038.09 171
2038.19 169
2038.29 165
2038.40 158
2038.50 148
2038.61 136
2038.71 121
2038.81 104
2038.92 84
2039.02 65
2039.12 48
2039.23 35
2039.33 29
2039.43 30
2039.54 38
2039.64 52
2039.74 69
2039.85 86
2039.95 100
2040.06 109
2040.16 113
2040.26 111
2040.37 104
2040.47 95
2040.57 84
2040.68 74
2040.78 64
2040.88 54
2040.99 44
2041.09 35
2041.19 25
2041.30 15
2041.40 5
2041.51 0
2041.61 0
2041.71 0
2041.82 0
2041.92 0
2042.02 0
2042.13 0
2042.23 0
2042.33 1
2042.44 4
2042.54 8
2042.65 12
2042.75 18
2042.85 26
2042.96 35
2043.06 46
2043.16 56
2043.27 65
2043.37 72
2043.47 77
2043.58 80
2043.68 81
2043.79 79
2043.89 76
2043.99 70
2044.10 62
2044.20 52
2044.30 40
2044.41 28
2044.51 17
2044.62 8
2044.72 1
2044.82 0
2044.93 0
2045.03 3
2045.13 10
2045.24 17
2045.34 26
2045.44 33
2045.55 40
2045.65 46
2045.76 51
2045.86 55
2045.96 59
2046.07 64
2046.17 69
2046.27 75
2046.38 81
2046.48 89
2046.59 97
2046.69 105
2046.79 114
2046.90 122
2047.00 131
2047.10 140
2047.21 149
2047.31 158
2047.42 166
2047.52 173
2047.62 180
2047.73 184
2047.83 187
2047.93 188
2048.04 189
2048.14 189
2048.25 188
2048.35 185
2048.45 181
2048.56 175
2048.66 166
2048.76 156
2048.87 145
2048.97 134
2049.08 124
2049.18 114
2049.28 105
2049.39 97
2049.49 89
2049.60 82
2049.70 75
2049.80 70
2049.91 66
2050.01 65
2050.11 65
2050.22 69
2050.32 74
2050.43 81
2050.53 89
2050.63 96
2050.74 102
2050.84 106
2050.95 109
2051.05 111
2051.15 111
2051.26 109
2051.36 105
2051.46 99
2051.57 91
2051.67 82
2051.78 74
2051.88 68
2051.98 64
2052.09 65
2052.19 68
2052.30 74
2052.40 81
2052.50 89
2052.61 96
2052.71 104
2052.81 111
2052.92 117
2053.02 123
2053.13 128
2053.23 132
2053.33 134
2053.44 134
2053.54 133
2053.65 131
2053.75 131
2053.85 132
2053.96 136
2054.06 141
2054.17 149
2054.27 156
2054.37 163
2054.48 166
2054.58 167
2054.69 164
2054.79 158
2054.89 151
2055.00 144
2055.10 138
2055.21 134
2055.31 131
2055.41 128
2055.52 125
2055.62 121
2055.73 114
2055.83 107
2055.93 98
2056.04 89
2056.14 81
2056.25 75
2056.35 70
2056.45 68
2056.56 68
2056.66 69
2056.76 72
2056.87 76
2056.97 80
2057.08 85
2057.18 89
2057.28 93
2057.39 97
2057.49 100
2057.60 103
2057.70 105
2057.81 108
2057.91 111
2058.01 116
2058.12 122
2058.22 128
2058.33 135
2058.43 141
2058.53 146
2058.64 148
2058.74 148
2058.85 144
2058.95 138
2059.05 130
2059.16 121
2059.26 111
2059.37 101
2059.47 91
2059.57 81
2059.68 72
2059.78 64
2059.89 60
2059.99 58
2060.09 60
2060.20 64
2060.30 70
2060.41 78
2060.51 86
2060.61 95
2060.72 104
2060.82 112
2060.93 121
2061.03 129
2061.14 135
2061.24 140
2061.34 143
2061.45 145
2061.55 145
2061.66 146
2061.76 149
2061.86 153
2061.97 160
2062.07 169
2062.18 178
2062.28 185
2062.38 189
2062.49 190
2062.59 187
2062.70 180
2062.80 172
2062.91 164
2063.01 158
2063.11 153
2063.22 150
2063.32 149
2063.43 149
2063.53 149
2063.63 150
2063.74 148
2063.84 145
2063.95 138
2064.05 129
2064.16 118
2064.26 106
2064.36 94
2064.47 84
2064.57 76
2064.68 70
2064.78 66
2064.88 64
2064.99 61
2065.09 58
2065.20 54
2065.30 49
2065.41 45
2065.51 40
2065.61 36
2065.72 33
2065.82 30
2065.93 28
2066.03 26
2066.14 24
2066.24 23
2066.34 22
2066.45 21
2066.55 20
2066.66 19
2066.76 18
2066.87 18
2066.97 17
2067.07 18
2067.18 19
2067.28 22
2067.39 27
2067.49 33
2067.60 40
2067.70 47
2067.80 52
2067.91 54
2068.01 53
2068.12 48
2068.22 40
2068.33 31
2068.43 22
2068.53 14
2068.64 8
2068.74 4
2068.85 2
2068.95 1
2069.06 1
2069.16 0
2069.26 0
2069.37 0
2069.47 0
2069.58 0
2069.68 0
2069.79 0
2069.89 0
2069.99 3
2070.10 10
2070.20 18
2070.31 27
2070.41 37
2070.52 46
2070.62 56
2070.72 65
2070.83 75
2070.93 83
2071.04 90
2071.14 95
2071.25 97
2071.35 96
2071.45 91
2071.56 84
2071.66 74
2071.77 65
2071.87 55
2071.98 47
2072.08 40
2072.19 36
2072.29 34
2072.39 32
2072.50 32
2072.60 32
2072.71 31
2072.81 29
2072.92 25
2073.02 20
2073.13 15
2073.23 10
2073.33 5
2073.44 2
2073.54 0
2073.65 0
2073.75 2
2073.86 5
2073.96 8
2074.07 11
2074.17 12
2074.27 11
2074.38 9
2074.48 4
2074.59 0
2074.69 0
2074.80 0
2074.90 0
2075.01 0
2075.11 0
2075.21 1
2075.32 15
2075.42 31
2075.53 48
2075.63 64
2075.74 77
2075.84 86
2075.95 89
2076.05 88
2076.15 84
2076.26 79
2076.36 76
2076.47 75
2076.57 78
2076.68 85
2076.78 93
2076.89 102
2076.99 109
2077.09 112
2077.20 113
2077.30 110
2077.41 105
2077.51 100
2077.62 96
2077.72 93
2077.83 92
2077.93 94
2078.04 96
2078.14 99
2078.24 102
2078.35 105
2078.45 106
2078.56 108
2078.66 109
2078.77 111
2078.87 113
2078.98 116
2079.08 118
2079.19 118
2079.29 115
2079.39 110
2079.50 103
2079.60 95
2079.71 87
2079.81 82
2079.92 79
2080.02 80
2080.13 84
2080.23 89
2080.34 96
2080.44 103
2080.55 109
2080.65 115
2080.75 120
2080.86 124
2080.96 127
2081.07 130
2081.17 131
2081.28 130
2081.38 127
2081.49 123
2081.59 118
2081.70 113
2081.80 108
2081.91 104
2082.01 102
2082.11 100
2082.22 99
2082.32 99
2082.43 98
2082.53 97
2082.64 95
2082.74 94
2082.85 92
2082.95 91
2083.06 91
2083.16 91
2083.27 91
2083.37 91
2083.47 91
2083.58 90
2083.68 90
2083.79 90
2083.89 91
2084.00 94
2084.10 99
2084.21 105
2084.31 112
2084.42 119
2084.52 124
2084.63 127
2084.73 128
2084.84 126
2084.94 122
2085.05 118
2085.15 113
2085.25 107
2085.36 100
2085.46 93
2085.57 87
2085.67 82
2085.78 79
2085.88 78
2085.99 80
2086.09 84
2086.20 88
2086.30 93
2086.41 97
2086.51 100
2086.62 102
2086.72 103
2086.83 104
2086.93 105
2087.04 105
2087.14 106
2087.24 107
2087.35 108
2087.45 109
2087.56 109
2087.66 109
2087.77 106
2087.87 102
2087.98 95
2088.08 87
2088.19 78
2088.29 69
2088.40 60
2088.50 52
2088.61 46
2088.71 42
2088.82 40
2088.92 40
2089.03 42
2089.13 46
2089.24 50
2089.34 56
2089.45 62
2089.55 70
2089.66 77
2089.76 84
2089.86 89
2089.97 92
2090.07 91
2090.18 88
2090.28 83
2090.39 76
2090.49 69
2090.60 61
2090.70 54
2090.81 45
2090.91 35
2091.02 24
2091.12 12
2091.23 2
2091.33 0
2091.44 0
2091.54 0
2091.65 0
2091.75 0
2091.86 4
2091.96 6
2092.07 5
2092.17 3
2092.28 0
2092.38 0
2092.49 0
2092.59 4
2092.70 13
2092.80 23
2092.91 34
2093.01 44
2093.12 51
2093.22 55
2093.33 56
2093.43 53
2093.54 48
2093.64 42
2093.75 34
2093.85 27
2093.96 22
2094.06 20
2094.17 21
2094.27 25
2094.37 31
2094.48 38
2094.58 44
2094.69 49
2094.79 52
2094.90 55
2095.00 57
2095.11 60
2095.21 64
2095.32 69
2095.42 75
2095.53 82
2095.63 88
2095.74 93
2095.84 98
2095.95 101
2096.05 104
2096.16 106
2096.26 107
2096.37 106
2096.47 103
2096.58 99
2096.68 92
2096.79 85
2096.89 77
2097.00 71
2097.10 67
2097.21 64
2097.31 62
2097.42 61
2097.52 59
2097.63 56
2097.73 52
2097.84 48
2097.94 45
2098.05 43
2098.15 42
2098.26 44
2098.36 46
2098.47 48
2098.57 50
2098.68 50
2098.79 49
2098.89 46
2099.00 43
2099.10 41
2099.21 40
2099.31 40
2099.42 42
2099.52 43
2099.63 45
2099.73 45
2099.84 44
2099.94 41
2100.05 37
2100.15 32
2100.26 27
2100.36 23
2100.47 20
2100.57 18
2100.68 18
2100.78 20
2100.89 23
2100.99 27
2101.10 31
2101.20 35
2101.31 38
2101.41 40
2101.52 41
2101.62 41
2101.73 40
2101.83 38
2101.94 37
2102.04 35
2102.15 34
2102.25 32
2102.36 31
2102.46 31
2102.57 32
2102.67 34
2102.78 37
2102.88 40
2102.99 42
2103.09 43
2103.20 42
2103.30 40
2103.41 37
2103.52 33
2103.62 30
2103.73 29
2103.83 28
2103.94 29
2104.04 31
2104.15 35
2104.25 40
2104.36 47
2104.46 55
2104.57 62
2104.67 67
2104.78 71
2104.88 72
2104.99 72
2105.09 71
2105.20 71
2105.30 72
2105.41 74
2105.51 76
2105.62 76
2105.72 76
2105.83 74
2105.93 72
2106.04 71
2106.15 72
2106.25 76
2106.36 84
2106.46 95
2106.57 108
2106.67 122
2106.78 134
2106.88 145
2106.99 153
2107.09 157
2107.20 158
2107.30 154
2107.41 148
2107.51 140
2107.62 130
2107.72 119
2107.83 109
2107.93 98
2108.04 88
2108.15 79
2108.25 70
2108.36 63
2108.46 58
2108.57 57
2108.67 59
2108.78 66
2108.88 77
2108.99 91
2109.09 106
2109.20 122
2109.30 135
2109.41 146
2109.51 155
2109.62 160
2109.73 162
2109.83 162
2109.94 160
2110.04 156
2110.15 150
2110.25 143
2110.36 133
2110.46 123
2110.57 111
2110.67 99
2110.78 87
2110.88 77
2110.99 69
2111.09 63
2111.20 59
2111.31 57
2111.41 56
2111.52 55
2111.62 55
2111.73 54
2111.83 55
2111.94 57
2112.04 60
2112.15 64
2112.25 69
2112.36 74
2112.46 78
2112.57 81
2112.68 82
2112.78 83
2112.89 82
2112.99 82
2113.10 82
2113.20 84
2113.31 87
2113.41 92
2113.52 98
2113.62 104
2113.73 110
2113.83 114
2113.94 117
2114.05 119
2114.15 120
2114.26 123
2114.36 127
2114.47 135
2114.57 145
2114.68 158
2114.78 170
2114.89 181
2114.99 190
2115.10 197
2115.21 204
2115.31 209
2115.42 213
2115.52 215
2115.63 213
2115.73 206
2115.84 192
2115.94 173
2116.05 152
2116.16 133
2116.26 118
2116.37 111
2116.47 111
2116.58 118
2116.68 129
2116.79 140
2116.89 149
2117.00 156
2117.10 159
2117.21 160
2117.32 160
2117.42 161
2117.53 162
2117.63 164
2117.74 166
2117.84 166
2117.95 164
2118.05 160
2118.16 152
2118.27 143
2118.37 131
2118.48 118
2118.58 106
2118.69 96
2118.79 88
2118.90 85
2119.00 86
2119.11 90
2119.22 95
2119.32 101
2119.43 104
2119.53 104
2119.64 103
2119.74 101
2119.85 99
2119.95 101
2120.06 105
2120.17 113
2120.27 122
2120.38 133
2120.48 143
2120.59 151
2120.69 158
2120.80 164
2120.90 168
2121.01 173
2121.12 177
2121.22 180
2121.33 181
2121.43 180
2121.54 177
2121.64 171
2121.75 165
2121.86 159
2121.96 154
2122.07 152
2122.17 152
2122.28 156
2122.38 161
2122.49 166
2122.59 170
2122.70 170
2122.81 167
2122.91 160
2123.02 149
2123.12 138
2123.23 128
2123.33 120
2123.44 116
2123.55 117
2123.65 120
2123.76 124
2123.86 126
2123.97 125
2124.07 118
2124.18 108
2124.29 93
2124.39 75
2124.50 57
2124.60 39
2124.71 23
2124.81 9
2124.92 0
2125.03 0
2125.13 0
2125.24 0
2125.34 0
2125.45 0
2125.55 0
2125.66 0
2125.77 0
2125.87 10
2125.98 23
2126.08 37
2126.19 49
2126.29 58
2126.40 63
2126.51 64
2126.61 62
2126.72 57
2126.82 50
2126.93 43
2127.03 36
2127.14 29
2127.25 25
2127.35 22
2127.46 22
2127.56 24
2127.67 28
2127.77 34
2127.88 41
2127.99 48
2128.09 54
2128.20 59
2128.30 64
2128.41 67
2128.52 71
2128.62 76
2128.73 82
2128.83 90
2128.94 98
2129.04 107
2129.15 116
2129.26 126
2129.36 136
2129.47 146
2129.57 154
2129.68 160
2129.79 163
2129.89 160
2130.00 152
2130.10 139
2130.21 123
2130.31 107
2130.42 92
2130.53 79
2130.63 70
2130.74 63
2130.84 58
2130.95 54
2131.06 49
2131.16 44
2131.27 39
2131.37 34
2131.48 29
2131.58 26
2131.69 24
2131.80 23
2131.90 23
2132.01 23
2132.11 22
2132.22 21
2132.33 19
2132.43 18
2132.54 19
2132.64 21
2132.75 27
2132.86 36
2132.96 49
2133.07 65
2133.17 85
2133.28 106
2133.38 128
2133.49 149
2133.60 166
2133.70 180
2133.81 189
2133.91 193
2134.02 192
2134.13 189
2134.23 183
2134.34 177
2134.44 171
2134.55 166
2134.66 162
2134.76 160
2134.87 160
2134.97 162
2135.08 166
2135.19 169
2135.29 172
2135.40 172
2135.50 167
2135.61 157
2135.72 142
2135.82 124
2135.93 105
2136.03 87
2136.14 74
2136.25 66
2136.35 65
2136.46 69
2136.56 78
2136.67 88
2136.78 99
2136.88 109
2136.99 115
2137.09 118
2137.20 116
2137.31 110
2137.41 101
2137.52 88
2137.62 73
2137.73 57
2137.84 42
2137.94 28
2138.05 17
2138.15 9
2138.26 5
2138.37 4
2138.47 6
2138.58 11
2138.68 19
2138.79 28
2138.90 39
2139.00 50
2139.11 61
2139.21 71
2139.32 79
2139.43 86
2139.53 90
2139.64 93
2139.74 94
2139.85 94
2139.96 93
2140.06 92
2140.17 90
2140.28 88
2140.38 86
2140.49 84
2140.59 83
2140.70 81
2140.81 79
2140.91 77
2141.02 75
2141.12 72
2141.23 69
2141.34 66
2141.44 67
2141.55 71
2141.65 79
2141.76 91
2141.87 107
2141.97 125
2142.08 141
2142.19 155
2142.29 165
2142.40 169
2142.50 169
2142.61 165
2142.72 157
2142.82 148
2142.93 138
2143.03 127
2143.14 115
2143.25 102
2143.35 90
2143.46 78
2143.57 67
2143.67 58
2143.78 51
2143.88 48
2143.99 45
2144.10 44
2144.20 43
2144.31 41
2144.41 38
2144.52 35
2144.63 32
2144.73 27
2144.84 23
2144.95 17
2145.05 11
2145.16 3
2145.26 0
2145.37 0
2145.48 0
2145.58 0
2145.69 0
2145.80 0
2145.90 0
2146.01 0
2146.11 10
2146.22 20
2146.33 27
2146.43 33
2146.54 37
2146.65 40
2146.75 42
2146.86 44
2146.96 47
2147.07 50
2147.18 53
2147.28 58
2147.39 64
2147.50 70
2147.60 76
2147.71 82
2147.81 85
2147.92 86
2148.03 83
2148.13 78
2148.24 69
2148.35 61
2148.45 53
2148.56 48
2148.66 46
2148.77 48
2148.88 52
2148.98 59
2149.09 68
2149.20 76
2149.30 83
2149.41 89
2149.51 93
2149.62 97
2149.73 99
2149.83 102
2149.94 106
2150.05 111
2150.15 119
2150.26 127
2150.37 134
2150.47 140
2150.58 141
2150.68 138
2150.79 132
2150.90 124
2151.00 116
2151.11 110
2151.22 106
2151.32 106
2151.43 108
2151.54 111
2151.64 113
2151.75 114
2151.85 113
2151.96 111
2152.07 109
2152.17 109
2152.28 113
2152.39 121
2152.49 133
2152.60 149
2152.71 165
2152.81 179
2152.92 189
2153.02 192
2153.13 190
2153.24 183
2153.34 172
2153.45 162
2153.56 151
2153.66 142
2153.77 134
2153.88 126
2153.98 117
2154.09 108
2154.20 99
2154.30 94
2154.41 94
2154.51 100
2154.62 110
2154.73 122
2154.83 134
2154.94 141
2155.05 141
2155.15 135
2155.26 122
2155.37 107
2155.47 92
2155.58 80
2155.69 71
2155.79 67
2155.90 67
2156.01 69
2156.11 73
2156.22 78
2156.32 83
2156.43 88
2156.54 94
2156.64 100
2156.75 105
2156.86 107
2156.96 108
2157.07 105
2157.18 100
2157.28 94
2157.39 87
2157.50 81
2157.60 76
2157.71 73
2157.82 70
2157.92 70
2158.03 69
2158.14 70
2158.24 71
2158.35 72
2158.45 75
2158.56 78
2158.67 83
2158.77 90
2158.88 98
2158.99 108
2159.09 119
2159.20 131
2159.31 143
2159.41 153
2159.52 160
2159.63 164
2159.73 162
2159.84 157
2159.95 147
2160.05 136
2160.16 124
2160.27 115
2160.37 109
2160.48 108
2160.59 111
2160.69 118
2160.80 126
2160.91 132
2161.01 135
2161.12 133
2161.23 126
2161.33 113
2161.44 98
2161.55 81
2161.65 66
2161.76 54
2161.87 46
2161.97 41
2162.08 41
2162.19 44
2162.29 49
2162.40 54
2162.51 58
2162.61 61
2162.72 62
2162.83 62
2162.93 62
2163.04 62
2163.15 64
2163.25 69
2163.36 77
2163.47 86
2163.57 95
2163.68 104
2163.79 112
2163.89 118
2164.00 123
2164.11 128
2164.21 134
2164.32 140
2164.43 146
2164.53 151
2164.64 156
2164.75 158
2164.85 160
2164.96 160
2165.07 158
2165.17 155
2165.28 149
2165.39 141
2165.49 130
2165.60 119
2165.71 109
2165.81 100
2165.92 95
2166.03 92
2166.13 93
2166.24 95
2166.35 97
2166.45 97
2166.56 95
2166.67 91
2166.77 85
2166.88 78
2166.99 71
2167.09 65
2167.20 60
2167.31 54
2167.41 48
2167.52 42
2167.63 36
2167.73 32
2167.84 29
2167.95 30
2168.05 34
2168.16 41
2168.27 48
2168.37 55
2168.48 60
2168.59 62
2168.69 61
2168.80 58
2168.91 56
2169.02 53
2169.12 53
2169.23 54
2169.34 57
2169.44 61
2169.55 65
2169.66 69
2169.76 73
2169.87 77
2169.98 80
2170.08 83
2170.19 85
2170.30 84
2170.40 82
2170.51 76
2170.62 68
2170.72 57
2170.83 46
2170.94 37
2171.04 31
2171.15 28
2171.26 30
2171.37 34
2171.47 40
2171.58 47
2171.69 54
2171.79 59
2171.90 63
2172.01 65
2172.11 66
2172.22 65
2172.33 62
2172.43 56
2172.54 48
2172.65 39
2172.75 28
2172.86 17
2172.97 7
2173.08 0
2173.18 0
2173.29 0
2173.40 0
2173.50 0
2173.61 5
2173.72 13
2173.82 23
2173.93 33
2174.04 43
2174.14 53
2174.25 63
2174.36 71
2174.47 77
2174.57 80
2174.68 80
2174.79 77
2174.89 70
2175.00 62
2175.11 51
2175.21 41
2175.32 31
2175.43 22
2175.53 14
2175.64 7
2175.75 1
2175.86 0
2175.96 0
2176.07 0
2176.18 0
2176.28 0
2176.39 0
2176.50 0
2176.60 0
2176.71 3
2176.82 10
2176.93 18
2177.03 25
2177.14 31
2177.25 34
2177.35 35
2177.46 33
2177.57 29
2177.67 24
2177.78 19
2177.89 15
2178.00 14
2178.10 15
2178.21 19
2178.32 25
2178.42 33
2178.53 43
2178.64 55
2178.74 68
2178.85 81
2178.96 94
2179.07 105
2179.17 114
2179.28 119
2179.39 122
2179.49 123
2179.60 122
2179.71 120
2179.82 117
2179.92 113
2180.03 109
2180.14 103
2180.24 98
2180.35 92
2180.46 87
2180.56 84
2180.67 82
2180.78 81
2180.89 80
2180.99 77
2181.10 74
2181.21 69
2181.31 62
2181.42 54
2181.53 47
2181.64 39
2181.74 34
2181.85 30
2181.96 28
2182.06 29
2182.17 32
2182.28 37
2182.39 44
2182.49 52
2182.60 60
2182.71 68
2182.81 75
2182.92 81
2183.03 84
2183.14 83
2183.24 79
2183.35 72
2183.46 60
2183.56 46
2183.67 31
2183.78 16
2183.89 3
2183.99 0
2184.10 0
2184.21 0
2184.31 0
2184.42 5
2184.53 18
2184.64 32
2184.74 48
2184.85 62
2184.96 74
2185.06 83
2185.17 90
2185.28 94
2185.39 98
2185.49 102
2185.60 107
2185.71 112
2185.82 117
2185.92 120
2186.03 120
2186.14 117
2186.24 111
2186.35 105
2186.46 99
2186.57 94
2186.67 92
2186.78 90
2186.89 87
2186.99 83
2187.10 76
2187.21 66
2187.32 55
2187.42 44
2187.53 37
2187.64 34
2187.75 36
2187.85 42
2187.96 52
2188.07 61
2188.17 68
2188.28 72
2188.39 72
2188.50 68
2188.60 62
2188.71 56
2188.82 50
2188.93 47
2189.03 45
2189.14 44
2189.25 44
2189.35 43
2189.46 41
2189.57 40
2189.68 39
2189.78 41
2189.89 45
2190.00 51
2190.11 58
2190.21 66
2190.32 73
2190.43 78
2190.53 81
2190.64 82
2190.75 83
2190.86 84
2190.96 87
2191.07 92
2191.18 99
2191.29 106
2191.39 112
2191.50 116
2191.61 117
2191.72 115
2191.82 110
2191.93 104
2192.04 97
2192.15 90
2192.25 84
2192.36 79
2192.47 74
2192.57 70
2192.68 68
2192.79 67
2192.90 68
2193.00 71
2193.11 75
2193.22 80
2193.33 84
2193.43 87
2193.54 87
2193.65 84
2193.76 78
2193.86 71
2193.97 62
2194.08 53
2194.19 46
2194.29 42
2194.40 42
2194.51 47
2194.62 57
2194.72 71
2194.83 87
2194.94 103
2195.04 117
2195.15 128
2195.26 134
2195.37 134
2195.47 130
2195.58 123
2195.69 114
2195.80 104
2195.90 94
2196.01 84
2196.12 75
2196.23 67
2196.33 60
2196.44 55
2196.55 51
2196.66 48
2196.76 46
2196.87 44
2196.98 42
2197.09 40
2197.19 36
2197.30 32
2197.41 26
2197.52 20
2197.62 14
2197.73 7
2197.84 0
2197.95 0
2198.05 0
2198.16 0
2198.27 0
2198.38 0
2198.48 0
2198.59 0
2198.70 1
2198.81 8
2198.91 13
2199.02 17
2199.13 20
2199.24 22
2199.34 24
2199.45 27
2199.56 31
2199.67 35
2199.77 39
2199.88 42
2199.99 42
2200.10 41
2200.21 37
2200.31 33
2200.42 27
2200.53 20
2200.64 15
2200.74 12
2200.85 11
2200.96 16
2201.07 26
2201.17 43
2201.28 63
2201.39 86
2201.50 107
2201.60 124
2201.71 133
2201.82 135
2201.93 130
2202.03 120
2202.14 109
2202.25 99
2202.36 90
2202.46 83
2202.57 77
2202.68 73
2202.79 71
2202.89 70
2203.00 71
2203.11 74
2203.22 79
2203.33 84
2203.43 89
2203.54 91
2203.65 93
2203.76 93
2203.86 92
2203.97 91
2204.08 89
2204.19 88
2204.29 87
2204.40 84
2204.51 81
2204.62 79
2204.73 77
2204.83 76
2204.94 78
2205.05 83
2205.16 89
2205.26 96
2205.37 103
2205.48 108
2205.59 111
2205.69 111
2205.80 110
2205.91 106
2206.02 102
2206.13 97
2206.23 93
2206.34 90
2206.45 87
2206.56 84
2206.66 80
2206.77 76
2206.88 73
2206.99 71
2207.09 73
2207.20 78
2207.31 88
2207.42 102
2207.53 118
2207.63 133
2207.74 146
2207.85 154
2207.96 156
2208.06 154
2208.17 147
2208.28 138
2208.39 129
2208.50 119
2208.60 111
2208.71 103
2208.82 96
2208.93 88
2209.03 80
2209.14 72
2209.25 66
2209.36 61
2209.47 60
2209.57 61
2209.68 66
2209.79 73
2209.90 81
2210.00 89
2210.11 96
2210.22 100
2210.33 101
2210.44 98
2210.54 90
2210.65 78
2210.76 63
2210.87 47
2210.97 31
2211.08 16
2211.19 6
2211.30 0
2211.41 0
2211.51 0
2211.62 0
2211.73 2
2211.84 5
2211.95 6
2212.05 7
2212.16 6
2212.27 4
2212.38 2
2212.48 0
2212.59 0
2212.70 0
2212.81 0
2212.92 0
2213.02 0
2213.13 4
2213.24 11
2213.35 21
2213.46 30
2213.56 38
2213.67 45
2213.78 48
2213.89 48
2213.99 44
2214.10 38
2214.21 32
2214.32 29
2214.43 29
2214.53 35
2214.64 46
2214.75 61
2214.86 76
2214.97 90
2215.07 101
2215.18 106
2215.29 108
2215.40 106
2215.51 102
2215.61 98
2215.72 93
2215.83 89
2215.94 85
2216.05 79
2216.15 71
2216.26 62
2216.37 53
2216.48 43
2216.59 33
2216.69 25
2216.80 20
2216.91 16
2217.02 15
2217.13 16
2217.23 20
2217.34 28
2217.45 39
2217.56 53
2217.67 68
2217.77 83
2217.88 97
2217.99 108
2218.10 116
2218.21 120
2218.31 120
2218.42 118
2218.53 114
2218.64 110
2218.75 106
2218.85 103
2218.96 102
2219.07 103
2219.18 106
2219.29 110
2219.39 115
2219.50 120
2219.61 123
2219.72 125
2219.83 125
2219.93 124
2220.04 123
2220.15 123
2220.26 125
2220.37 127
2220.47 131
2220.58 134
2220.69 135
2220.80 135
2220.91 134
2221.01 133
2221.12 133
2221.23 135
2221.34 140
2221.45 148
2221.55 158
2221.66 169
2221.77 180
2221.88 190
2221.99 197
2222.09 202
2222.20 203
2222.31 203
2222.42 201
2222.53 199
2222.64 197
2222.74 196
2222.85 195
2222.96 194
2223.07 194
2223.18 194
2223.28 193
2223.39 194
2223.50 194
2223.61 194
2223.72 193
2223.82 191
2223.93 186
2224.04 179
2224.15 171
2224.26 161
2224.37 151
2224.47 142
2224.58 135
2224.69 132
2224.80 131
2224.91 133
2225.01 138
2225.12 145
2225.23 153
2225.34 160
2225.45 166
2225.56 168
2225.66 167
2225.77 161
2225.88 150
2225.99 135
2226.10 117
2226.20 100
2226.31 84
2226.42 72
2226.53 64
2226.64 60
2226.75 60
2226.85 61
2226.96 63
2227.07 65
2227.18 65
2227.29 65
2227.39 66
2227.50 69
2227.61 74
2227.72 81
2227.83 90
2227.94 99
2228.04 106
2228.15 109
2228.26 107
2228.37 100
2228.48 90
2228.59 78
2228.69 67
2228.80 57
2228.91 51
2229.02 48
2229.13 48
2229.24 50
2229.34 51
2229.45 51
2229.56 49
2229.67 43
2229.78 34
2229.88 23
2229.99 11
2230.10 0
2230.21 0
2230.32 0
2230.43 0
2230.53 0
2230.64 0
2230.75 0
2230.86 0
2230.97 0
2231.08 6
2231.18 16
2231.29 30
2231.40 45
2231.51 61
2231.62 78
2231.73 95
2231.83 111
2231.94 124
2232.05 135
2232.16 141
2232.27 144
2232.38 143
2232.48 139
2232.59 134
2232.70 130
2232.81 127
2232.92 127
2233.03 130
2233.13 135
2233.24 139
2233.35 141
2233.46 140
2233.57 136
2233.68 130
2233.78 124
2233.89 120
2234.00 119
2234.11 121
2234.22 126
2234.33 131
2234.44 136
2234.54 139
2234.65 141
2234.76 141
2234.87 140
2234.98 140
2235.09 140
2235.19 139
2235.30 139
2235.41 139
2235.52 138
2235.63 138
2235.74 138
2235.84 139
2235.95 139
2236.06 139
2236.17 139
2236.28 139
2236.39 139
2236.50 140
2236.60 143
2236.71 147
2236.82 152
2236.93 156
2237.04 158
2237.15 157
2237.25 151
2237.36 140
2237.47 126
2237.58 109
2237.69 92
2237.80 78
2237.91 69
2238.01 65
2238.12 67
2238.23 75
2238.34 87
2238.45 100
2238.56 113
2238.66 124
2238.77 132
2238.88 136
2238.99 136
2239.10 135
2239.21 131
2239.32 125
2239.42 119
2239.53 112
2239.64 107
2239.75 102
2239.86 99
2239.97 97
2240.08 97
2240.18 95
2240.29 93
2240.40 87
2240.51 80
2240.62 71
2240.73 61
2240.84 51
2240.94 44
2241.05 38
2241.16 35
2241.27 33
2241.38 32
2241.49 31
2241.60 31
2241.70 31
2241.81 31
2241.92 32
2242.03 33
2242.14 34
2242.25 35
2242.36 35
2242.46 35
2242.57 34
2242.68 32
2242.79 28
2242.90 22
2243.01 13
2243.12 2
2243.22 0
2243.33 0
2243.44 0
2243.55 0
2243.66 0
2243.77 0
2243.88 0
2243.98 6
2244.09 22
2244.20 38
2244.31 53
2244.42 67
2244.53 80
2244.64 93
2244.74 104
2244.85 113
2244.96 119
2245.07 123
2245.18 123
2245.29 123
2245.40 121
2245.51 119
2245.61 118
2245.72 117
2245.83 115
2245.94 112
2246.05 109
2246.16 104
2246.27 98
2246.37 94
2246.48 92
2246.59 93
2246.70 98
2246.81 107
2246.92 119
2247.03 132
2247.14 145
2247.24 156
2247.35 163
2247.46 165
2247.57 164
2247.68 158
2247.79 148
2247.90 136
2248.01 122
2248.11 108
2248.22 94
2248.33 82
2248.44 74
2248.55 70
2248.66 71
2248.77 76
2248.88 84
2248.98 93
2249.09 100
2249.20 105
2249.31 106
2249.42 105
2249.53 101
2249.64 97
2249.75 93
2249.85 89
2249.96 86
2250.07 83
2250.18 81
2250.29 79
2250.40 76
2250.51 74
2250.62 72
2250.72 71
2250.83 72
2250.94 76
2251.05 84
2251.16 98
2251.27 115
2251.38 135
2251.49 157
2251.59 177
2251.70 194
2251.81 207
2251.92 214
2252.03 216
2252.14 214
2252.25 210
2252.36 206
2252.47 202
2252.57 199
2252.68 196
2252.79 193
2252.90 188
2253.01 181
2253.12 171
2253.23 159
2253.34 147
2253.45 135
2253.55 126
2253.66 119
2253.77 114
2253.88 110
2253.99 106
2254.10 102
2254.21 96
2254.32 87
2254.42 77
2254.53 66
2254.64 54
2254.75 43
2254.86 33
2254.97 27
2255.08 24
2255.19 23
2255.30 25
2255.40 28
2255.51 32
2255.62 36
2255.73 39
2255.84 42
2255.95 43
2256.06 42
2256.17 40
2256.28 35
2256.39 30
2256.49 24
2256.60 19
2256.71 17
2256.82 17
2256.93 21
2257.04 28
2257.15 36
2257.26 45
2257.37 53
2257.47 61
2257.58 68
2257.69 76
2257.80 85
2257.91 96
2258.02 107
2258.13 119
2258.24 131
2258.35 139
2258.46 145
2258.56 146
2258.67 143
2258.78 137
2258.89 129
2259.00 120
2259.11 111
2259.22 103
2259.33 97
2259.44 93
2259.55 91
2259.65 89
2259.76 88
2259.87 87
2259.98 86
2260.09 83
2260.20 79
2260.31 75
2260.42 71
2260.53 66
2260.64 62
2260.74 58
2260.85 55
2260.96 53
2261.07 52
2261.18 52
2261.29 54
2261.40 56
2261.51 57
2261.62 58
2261.73 57
2261.83 54
2261.94 50
2262.05 44
2262.16 37
2262.27 29
2262.38 21
2262.49 12
2262.60 3
2262.71 0
2262.82 0
2262.93 0
2263.03 0
2263.14 0
2263.25 0
2263.36 0
2263.47 0
2263.58 9
2263.69 23
2263.80 37
2263.91 50
2264.02 61
2264.13 70
2264.23 79
2264.34 87
2264.45 96
2264.56 106
2264.67 116
2264.78 125
2264.89 134
2265.00 140
2265.11 144
2265.22 145
2265.33 143
2265.44 137
2265.54 128
2265.65 116
2265.76 102
2265.87 88
2265.98 76
2266.09 65
2266.20 59
2266.31 56
2266.42 56
2266.53 59
2266.64 65
2266.75 72
2266.85 80
2266.96 87
2267.07 92
2267.18 94
2267.29 92
2267.40 84
2267.51 72
2267.62 58
2267.73 44
2267.84 32
2267.95 24
2268.06 20
2268.16 19
2268.27 21
2268.38 23
2268.49 23
2268.60 22
2268.71 21
2268.82 19
2268.93 19
2269.04 21
2269.15 27
2269.26 35
2269.37 46
2269.48 58
2269.58 69
2269.69 78
2269.80 85
2269.91 88
2270.02 87
2270.13 83
2270.24 77
2270.35 72
2270.46 70
2270.57 71
2270.68 76
2270.79 86
2270.90 99
2271.01 114
2271.11 128
2271.22 140
2271.33 149
2271.44 154
2271.55 156
2271.66 155
2271.77 152
2271.88 149
2271.99 148
2272.10 147
2272.21 149
2272.32 151
2272.43 153
2272.54 154
2272.64 152
2272.75 147
2272.86 137
2272.97 123
2273.08 106
2273.19 89
2273.30 73
2273.41 61
2273.52 54
2273.63 54
2273.74 62
2273.85 75
2273.96 93
2274.07 113
2274.18 134
2274.28 153
2274.39 170
2274.50 182
2274.61 191
2274.72 196
2274.83 196
2274.94 193
2275.05 187
2275.16 179
2275.27 169
2275.38 159
2275.49 149
2275.60 140
2275.71 132
2275.82 125
2275.93 120
2276.04 117
2276.14 116
2276.25 120
2276.36 126
2276.47 134
2276.58 143
2276.69 152
2276.80 157
2276.91 160
2277.02 161
2277.13 159
2277.24 157
2277.35 156
2277.46 156
2277.57 158
2277.68 160
2277.79 163
2277.90 165
2278.00 166
2278.11 167
2278.22 168
2278.33 170
2278.44 173
2278.55 177
2278.66 182
2278.77 186
2278.88 189
2278.99 191
2279.10 193
2279.21 194
2279.32 196
2279.43 199
2279.54 204
2279.65 211
2279.76 219
2279.87 227
2279.98 235
2280.08 240
2280.19 244
2280.30 244
2280.41 242
2280.52 238
2280.63 231
2280.74 225
2280.85 218
2280.96 213
2281.07 209
2281.18 207
2281.29 207
2281.40 207
2281.51 209
2281.62 211
2281.73 213
2281.84 216
2281.95 219
2282.06 221
2282.17 222
2282.28 223
2282.38 221
2282.49 217
2282.60 212
2282.71 207
2282.82 202
2282.93 197
2283.04 194
2283.15 191
2283.26 189
2283.37 187
2283.48 184
2283.59 183
2283.70 184
2283.81 189
2283.92 198
2284.03 212
2284.14 228
2284.25 246
2284.36 263
2284.47 277
2284.58 285
2284.69 287
2284.80 282
2284.91 272
2285.01 258
2285.12 242
2285.23 228
2285.34 217
2285.45 210
2285.56 207
2285.67 209
2285.78 212
2285.89 216
2286.00 219
2286.11 220
2286.22 219
2286.33 217
2286.44 212
2286.55 206
2286.66 197
2286.77 187
2286.88 177
2286.99 167
2287.10 159
2287.21 155
2287.32 153
2287.43 156
2287.54 161
2287.65 168
2287.76 176
2287.87 184
2287.98 192
2288.09 200
2288.19 207
2288.30 212
2288.41 214
2288.52 213
2288.63 208
2288.74 199
2288.85 190
2288.96 181
2289.07 174
2289.18 170
2289.29 170
2289.40 173
2289.51 175
2289.62 175
2289.73 171
2289.84 162
2289.95 149
2290.06 133
2290.17 119
2290.28 107
2290.39 100
2290.50 98
2290.61 100
2290.72 104
2290.83 109
2290.94 114
2291.05 118
2291.16 123
2291.27 128
2291.38 134
2291.49 143
2291.60 152
2291.71 163
2291.82 172
2291.93 182
2292.04 190
2292.15 198
2292.26 205
2292.37 211
2292.48 215
2292.58 217
2292.69 216
2292.80 212
2292.91 207
2293.02 201
2293.13 197
2293.24 195
2293.35 197
2293.46 202
2293.57 210
2293.68 217
2293.79 223
2293.90 227
2294.01 228
2294.12 226
2294.23 222
2294.34 217
2294.45 211
2294.56 206
2294.67 202
2294.78 198
2294.89 192
2295.00 185
2295.11 176
2295.22 164
2295.33 151
2295.44 139
2295.55 128
2295.66 120
2295.77 116
2295.88 115
2295.99 116
2296.10 117
2296.21 118
2296.32 117
2296.43 114
2296.54 109
2296.65 104
2296.76 99
2296.87 96
2296.98 95
2297.09 98
2297.20 102
2297.31 109
2297.42 118
2297.53 127
2297.64 136
2297.75 144
2297.86 150
2297.97 154
2298.08 155
2298.19 153
2298.30 149
2298.41 144
2298.52 138
2298.63 132
2298.74 127
2298.85 124
2298.96 122
2299.07 121
2299.18 122
2299.29 124
2299.40 126
2299.51 128
2299.62 128
2299.73 127
2299.84 125
2299.95 122
2300.06 118
2300.17 115
2300.28 113
2300.39 113
2300.50 115
2300.61 119
2300.72 124
2300.83 130
2300.94 137
2301.05 144
2301.16 149
2301.27 151
2301.38 150
2301.49 144
2301.60 133
2301.71 118
2301.82 101
2301.93 84
2302.04 67
2302.15 53
2302.26 43
2302.37 35
2302.48 30
2302.59 28
2302.70 26
2302.81 24
2302.92 23
2303.03 21
2303.14 21
2303.25 21
2303.36 23
2303.47 25
2303.58 27
2303.69 29
2303.80 30
2303.91 30
2304.02 28
2304.13 25
2304.24 20
2304.35 14
2304.46 7
2304.57 0
2304.68 0
2304.79 0
2304.90 0
2305.01 0
2305.12 0
2305.23 0
2305.34 0
2305.45 11
2305.56 30
2305.67 50
2305.78 69
2305.89 87
2306.00 103
2306.11 117
2306.22 129
2306.33 139
2306.44 147
2306.55 152
2306.66 154
2306.77 153
2306.88 151
2306.99 146
2307.10 140
2307.21 133
2307.32 125
2307.43 116
2307.54 107
2307.65 97
2307.76 89
2307.87 82
2307.98 78
2308.09 78
2308.20 81
2308.31 86
2308.42 92
2308.53 96
2308.64 99
2308.75 99
2308.86 97
2308.97 93
2309.08 90
2309.19 87
2309.30 86
2309.41 87
2309.53 90
2309.64 94
2309.75 98
2309.86 102
2309.97 103
2310.08 103
2310.19 99
2310.30 95
2310.41 89
2310.52 84
2310.63 80
2310.74 76
2310.85 74
2310.96 73
2311.07 72
2311.18 71
2311.29 70
2311.40 69
2311.51 70
2311.62 71
2311.73 74
2311.84 80
2311.95 87
2312.06 96
2312.17 106
2312.28 116
2312.39 123
2312.50 127
2312.61 128
2312.72 125
2312.83 120
2312.94 115
2313.05 110
2313.16 106
2313.27 103
2313.38 103
2313.49 103
2313.60 104
2313.71 105
2313.83 107
2313.94 109
2314.05 111
2314.16 114
2314.27 117
2314.38 119
2314.49 119
2314.60 118
2314.71 114
2314.82 108
2314.93 101
2315.04 94
2315.15 90
2315.26 88
2315.37 89
2315.48 93
2315.59 99
2315.70 105
2315.81 111
2315.92 115
2316.03 118
2316.14 120
2316.25 120
2316.36 121
2316.47 120
2316.58 119
2316.69 117
2316.80 112
2316.91 105
2317.03 96
2317.14 87
2317.25 78
2317.36 71
2317.47 68
2317.58 69
2317.69 74
2317.80 83
2317.91 93
2318.02 103
2318.13 110
2318.24 113
2318.35 111
2318.46 105
2318.57 97
2318.68 88
2318.79 82
2318.90 79
2319.01 81
2319.12 87
2319.23 95
2319.34 106
2319.45 116
2319.56 126
2319.68 135
2319.79 142
2319.90 147
2320.01 149
2320.12 150
2320.23 148
2320.34 145
2320.45 142
2320.56 140
2320.67 139
2320.78 139
2320.89 140
2321.00 140
2321.11 139
2321.22 136
2321.33 132
2321.44 125
2321.55 118
2321.66 112
2321.77 106
2321.88 102
2322.00 100
2322.11 100
2322.22 100
2322.33 101
2322.44 100
2322.55 98
2322.66 95
2322.77 91
2322.88 88
2322.99 86
2323.10 88
2323.21 93
2323.32 100
2323.43 108
2323.54 115
2323.65 120
2323.76 123
2323.87 124
2323.98 126
2324.10 127
2324.21 129
2324.32 131
2324.43 133
2324.54 134
2324.65 133
2324.76 130
2324.87 125
2324.98 119
2325.09 110
2325.20 99
2325.31 86
2325.42 70
2325.53 53
2325.64 35
2325.75 17
2325.86 2
2325.97 0
2326.09 0
2326.20 0
2326.31 0
2326.42 0
2326.53 0
2326.64 0
2326.75 0
2326.86 5
2326.97 15
2327.08 26
2327.19 36
2327.30 45
2327.41 51
2327.52 54
2327.63 52
2327.74 48
2327.86 40
2327.97 31
2328.08 23
2328.19 16
2328.30 12
2328.41 11
2328.52 11
2328.63 13
2328.74 15
2328.85 17
2328.96 18
2329.07 19
2329.18 20
2329.29 22
2329.40 25
2329.52 30
2329.63 37
2329.74 46
2329.85 56
2329.96 66
2330.07 74
2330.18 81
2330.29 85
2330.40 89
2330.51 91
2330.62 95
2330.73 101
2330.84 109
2330.95 120
2331.07 132
2331.18 143
2331.29 151
2331.40 155
2331.51 154
2331.62 150
2331.73 144
2331.84 137
2331.95 131
2332.06 126
2332.17 124
2332.28 122
2332.39 122
2332.50 121
2332.62 119
2332.73 116
2332.84 112
2332.95 107
2333.06 102
2333.17 97
2333.28 92
2333.39 86
2333.50 79
2333.61 72
2333.72 65
2333.83 59
2333.94 54
2334.06 52
2334.17 52
2334.28 56
2334.39 63
2334.50 73
2334.61 84
2334.72 95
2334.83 107
2334.94 118
2335.05 126
2335.16 133
2335.27 136
2335.39 136
2335.50 134
2335.61 130
2335.72 124
2335.83 117
2335.94 110
2336.05 103
2336.16 96
2336.27 88
2336.38 80
2336.49 73
2336.60 67
2336.72 64
2336.83 65
2336.94 69
2337.05 79
2337.16 92
2337.27 107
2337.38 122
2337.49 134
2337.60 142
2337.71 146
2337.82 145
2337.93 141
2338.05 135
2338.16 130
2338.27 127
2338.38 125
2338.49 125
2338.60 126
2338.71 128
2338.82 129
2338.93 130
2339.04 131
2339.15 132
2339.27 135
2339.38 139
2339.49 143
2339.60 149
2339.71 154
2339.82 159
2339.93 162
2340.04 165
2340.15 167
2340.26 168
2340.37 168
2340.49 168
2340.60 168
2340.71 169
2340.82 169
2340.93 169
2341.04 169
2341.15 168
2341.26 167
2341.37 165
2341.48 162
2341.60 160
2341.71 159
2341.82 159
2341.93 160
2342.04 163
2342.15 165
2342.26 165
2342.37 163
2342.48 157
2342.59 146
2342.70 133
2342.82 117
2342.93 102
2343.04 89
2343.15 80
2343.26 76
2343.37 76
2343.48 80
2343.59 85
2343.70 89
2343.81 90
2343.93 87
2344.04 80
2344.15 70
2344.26 57
2344.37 44
2344.48 32
2344.59 23
2344.70 20
2344.81 23
2344.93 32
2345.04 46
2345.15 65
2345.26 84
2345.37 103
2345.48 118
2345.59 131
2345.70 140
2345.81 146
2345.92 151
2346.04 154
2346.15 156
2346.26 156
2346.37 154
2346.48 149
2346.59 142
2346.70 132
2346.81 122
2346.92 112
2347.04 102
2347.15 94
2347.26 88
2347.37 83
2347.48 78
2347.59 74
2347.70 70
2347.81 66
2347.92 62
2348.04 60
2348.15 59
2348.26 60
2348.37 63
2348.48 67
2348.59 72
2348.70 75
2348.81 77
2348.92 77
2349.04 74
2349.15 70
2349.26 65
2349.37 63
2349.48 63
2349.59 68
2349.70 77
2349.81 89
2349.93 102
2350.04 115
2350.15 124
2350.26 129
2350.37 129
2350.48 124
2350.59 116
2350.70 106
2350.81 97
2350.93 92
2351.04 91
2351.15 96
2351.26 105
2351.37 118
2351.48 130
2351.59 138
2351.70 142
2351.82 140
2351.93 132
2352.04 121
2352.15 109
2352.26 99
2352.37 91
2352.48 88
2352.59 87
2352.70 87
2352.82 88
2352.93 88
2353.04 88
2353.15 88
2353.26 91
2353.37 96
2353.48 104
2353.59 115
2353.71 127
2353.82 139
2353.93 150
2354.04 158
2354.15 163
2354.26 165
2354.37 164
2354.48 160
2354.60 155
2354.71 149
2354.82 142
2354.93 136
2355.04 129
2355.15 122
2355.26 116
2355.38 111
2355.49 106
2355.60 103
2355.71 100
2355.82 99
2355.93 98
2356.04 97
2356.15 98
2356.27 100
2356.38 102
2356.49 105
2356.60 108
2356.71 110
2356.82 110
2356.93 108
2357.04 104
2357.16 98
2357.27 92
2357.38 87
2357.49 84
2357.60 82
2357.71 82
2357.82 83
2357.94 84
2358.05 84
2358.16 83
2358.27 81
2358.38 80
2358.49 80
2358.60 83
2358.72 88
2358.83 95
2358.94 101
2359.05 106
2359.16 106
2359.27 102
2359.38 94
2359.49 82
2359.61 69
2359.72 58
2359.83 51
2359.94 47
2360.05 48
2360.16 52
2360.27 56
2360.39 60
2360.50 62
2360.61 62
2360.72 60
2360.83 55
2360.94 50
2361.05 45
2361.17 39
2361.28 33
2361.39 26
2361.50 20
2361.61 15
2361.72 11
2361.83 9
2361.95 9
2362.06 9
2362.17 9
2362.28 8
2362.39 6
2362.50 3
2362.61 0
2362.73 0
2362.84 0
2362.95 0
2363.06 0
2363.17 0
2363.28 0
2363.40 0
2363.51 5
2363.62 13
2363.73 22
2363.84 31
2363.95 41
2364.06 51
2364.18 63
2364.29 76
2364.40 90
2364.51 106
2364.62 121
2364.73 133
2364.84 142
2364.96 146
2365.07 146
2365.18 142
2365.29 136
2365.40 128
2365.51 120
2365.63 112
2365.74 105
2365.85 98
2365.96 92
2366.07 85
2366.18 78
2366.29 69
2366.41 58
2366.52 46
2366.63 33
2366.74 20
2366.85 9
2366.96 1
2367.08 0
2367.19 0
2367.30 2
2367.41 8
2367.52 13
2367.63 19
2367.74 22
2367.86 25
2367.97 26
2368.08 27
2368.19 27
2368.30 27
2368.41 26
2368.53 24
2368.64 21
2368.75 18
2368.86 16
2368.97 16
2369.08 19
2369.20 24
2369.31 31
2369.42 40
2369.53 48
2369.64 56
2369.75 63
2369.87 68
2369.98 73
2370.09 75
2370.20 76
2370.31 75
2370.42 72
2370.54 67
2370.65 62
2370.76 55
2370.87 49
2370.98 43
2371.09 37
2371.21 32
2371.32 27
2371.43 23
2371.54 20
2371.65 20
2371.76 21
2371.88 24
2371.99 29
2372.10 33
2372.21 37
2372.32 39
2372.43 39
2372.55 37
2372.66 33
2372.77 28
2372.88 23
2372.99 19
2373.10 15
2373.22 14
2373.33 14
2373.44 16
2373.55 18
2373.66 19
2373.77 20
2373.89 19
2374.00 18
2374.11 17
2374.22 17
2374.33 18
2374.44 20
2374.56 22
2374.67 24
2374.78 25
2374.89 25
2375.00 27
2375.12 31
2375.23 38
2375.34 49
2375.45 61
2375.56 75
2375.67 87
2375.79 96
2375.90 102
2376.01 105
2376.12 106
2376.23 108
2376.34 111
2376.46 118
2376.57 129
2376.68 143
2376.79 160
2376.90 179
2377.02 198
2377.13 216
2377.24 232
2377.35 245
2377.46 254
2377.57 259
2377.69 260
2377.80 256
2377.91 247
2378.02 234
2378.13 217
2378.25 198
2378.36 179
2378.47 162
2378.58 150
2378.69 145
2378.80 146
2378.92 151
2379.03 158
2379.14 164
2379.25 167
2379.36 165
2379.48 160
2379.59 152
2379.70 145
2379.81 141
2379.92 139
2380.04 141
2380.15 144
2380.26 148
2380.37 151
2380.48 153
2380.59 154
2380.71 156
2380.82 158
2380.93 162
2381.04 167
2381.15 172
2381.27 175
2381.38 174
2381.49 169
2381.60 160
2381.71 148
2381.83 134
2381.94 120
2382.05 108
2382.16 98
2382.27 92
2382.39 89
2382.50 89
2382.61 90
2382.72 90
2382.83 90
2382.94 86
2383.06 78
2383.17 67
2383.28 53
2383.39 38
2383.50 23
2383.62 11
2383.73 2
2383.84 0
2383.95 0
2384.06 0
2384.18 0
2384.29 0
2384.40 0
2384.51 0
2384.62 2
2384.74 10
2384.85 20
2384.96 30
2385.07 38
2385.18 43
2385.30 43
2385.41 41
2385.52 37
2385.63 35
2385.74 36
2385.86 41
2385.97 49
2386.08 59
2386.19 70
2386.30 82
2386.42 93
2386.53 104
2386.64 115
2386.75 126
2386.86 137
2386.98 147
2387.09 156
2387.20 164
2387.31 169
2387.42 173
2387.54 175
2387.65 176
2387.76 177
2387.87 178
2387.98 180
2388.10 182
2388.21 184
2388.32 185
2388.43 185
2388.55 182
2388.66 177
2388.77 169
2388.88 159
2388.99 149
2389.11 141
2389.22 135
2389.33 132
2389.44 133
2389.55 138
2389.67 148
2389.78 160
2389.89 175
2390.00 191
2390.11 207
2390.23 222
2390.34 235
2390.45 245
2390.56 252
2390.68 256
2390.79 256
2390.90 251
2391.01 243
2391.12 233
2391.24 221
2391.35 208
2391.46 198
2391.57 189
2391.68 182
2391.80 177
2391.91 173
2392.02 170
2392.13 169
2392.25 169
2392.36 171
2392.47 174
2392.58 177
2392.69 179
2392.81 178
2392.92 173
2393.03 163
2393.14 148
2393.25 132
2393.37 113
2393.48 96
2393.59 80
2393.70 66
2393.82 55
2393.93 46
2394.04 39
2394.15 34
2394.26 32
2394.38 32
2394.49 36
2394.60 41
2394.71 49
2394.83 58
2394.94 68
2395.05 77
2395.16 85
2395.27 91
2395.39 95
2395.50 97
2395.61 98
2395.72 98
2395.84 97
2395.95 97
2396.06 97
2396.17 96
2396.28 95
2396.40 93
2396.51 89
2396.62 85
2396.73 80
2396.85 76
2396.96 73
2397.07 74
2397.18 77
2397.30 82
2397.41 88
2397.52 95
2397.63 101
2397.74 105
2397.86 109
2397.97 112
2398.08 115
2398.19 118
2398.31 119
2398.42 120
2398.53 118
2398.64 113
2398.75 105
2398.87 95
2398.98 84
2399.09 74
2399.20 66
2399.32 62
2399.43 60
2399.54 60
2399.65 62
2399.77 63
2399.88 65
2399.99 67
2400.10 70
2400.22 76
2400.33 84
2400.44 93
2400.55 102
2400.66 108
2400.78 110
2400.89 109
2401.00 104
2401.11 99
2401.23 95
2401.34 93
2401.45 95
2401.56 100
2401.68 107
2401.79 117
2401.90 128
2402.01 139
2402.13 150
2402.24 159
2402.35 165
2402.46 168
2402.58 165
2402.69 158
2402.80 148
2402.91 136
2403.02 125
2403.14 117
2403.25 111
2403.36 108
2403.47 107
2403.59 106
2403.70 103
2403.81 99
2403.92 91
2404.04 81
2404.15 70
2404.26 57
2404.37 45
2404.49 33
2404.60 22
2404.71 12
2404.82 4
2404.94 0
2405.05 0
2405.16 0
2405.27 0
2405.39 0
2405.50 0
2405.61 0
2405.72 0
2405.84 5
2405.95 11
2406.06 16
2406.17 17
2406.29 15
2406.40 11
2406.51 5
2406.62 1
2406.74 0
2406.85 3
2406.96 10
2407.07 22
2407.19 36
2407.30 50
2407.41 62
2407.52 71
2407.64 76
2407.75 78
2407.86 79
2407.97 81
2408.09 86
2408.20 95
2408.31 110
2408.42 129
2408.54 150
2408.65 171
2408.76 188
2408.87 200
2408.99 205
2409.10 203
2409.21 193
2409.32 179
2409.44 162
2409.55 146
2409.66 131
2409.77 120
2409.89 113
2410.00 109
2410.11 108
2410.22 108
2410.34 107
2410.45 106
2410.56 103
2410.67 100
2410.79 94
2410.90 88
2411.01 79
2411.13 70
2411.24 60
2411.35 50
2411.46 42
2411.58 37
2411.69 37
2411.80 40
2411.91 45
2412.03 52
2412.14 58
2412.25 61
2412.36 62
2412.48 62
2412.59 61
2412.70 61
2412.81 62
2412.93 64
2413.04 67
2413.15 69
2413.27 70
2413.38 71
2413.49 74
2413.60 79
2413.72 89
2413.83 101
2413.94 115
2414.05 128
2414.17 138
2414.28 143
2414.39 143
2414.50 139
2414.62 132
2414.73 124
2414.84 117
2414.96 112
2415.07 107
2415.18 105
2415.29 103
2415.41 100
2415.52 98
2415.63 94
2415.74 89
2415.86 82
2415.97 73
2416.08 63
2416.20 52
2416.31 42
2416.42 32
2416.53 23
2416.65 17
2416.76 13
2416.87 11
2416.98 13
2417.10 17
2417.21 25
2417.32 36
2417.44 50
2417.55 66
2417.66 81
2417.77 95
2417.89 104
2418.00 110
2418.11 112
2418.22 112
2418.34 109
2418.45 107
2418.56 104
2418.68 101
2418.79 98
2418.90 94
2419.01 89
2419.13 84
2419.24 79
2419.35 74
2419.47 69
2419.58 65
2419.69 60
2419.80 54
2419.92 45
2420.03 34
2420.14 21
2420.25 6
2420.37 0
2420.48 0
2420.59 0
2420.71 0
2420.82 0
2420.93 0
2421.04 0
2421.16 0
2421.27 10
2421.38 24
2421.50 38
2421.61 50
2421.72 59
2421.83 67
2421.95 72
2422.06 77
2422.17 80
2422.29 82
2422.40 82
2422.51 82
2422.62 80
2422.74 77
2422.85 74
2422.96 70
2423.08 66
2423.19 62
2423.30 60
2423.41 58
2423.53 55
2423.64 52
2423.75 49
2423.87 45
2423.98 41
2424.09 40
2424.20 41
2424.32 45
2424.43 52
2424.54 60
2424.66 67
2424.77 73
2424.88 77
2425.00 79
2425.11 79
2425.22 78
2425.33 75
2425.45 69
2425.56 61
2425.67 49
2425.79 34
2425.90 17
2426.01 1
2426.12 0
2426.24 0
2426.35 0
2426.46 0
2426.58 0
2426.69 0
2426.80 4
2426.92 8
2427.03 10
2427.14 9
2427.25 9
2427.37 12
2427.48 18
2427.59 29
2427.71 43
2427.82 60
2427.93 78
2428.05 93
2428.16 106
2428.27 115
2428.38 121
2428.50 124
2428.61 124
2428.72 124
2428.84 122
2428.95 120
2429.06 118
2429.18 116
2429.29 114
2429.40 114
2429.51 113
2429.63 113
2429.74 113
2429.85 112
2429.97 109
2430.08 105
2430.19 100
2430.31 95
2430.42 90
2430.53 85
2430.64 83
2430.76 82
2430.87 81
2430.98 81
2431.10 79
2431.21 74
2431.32 64
2431.44 51
2431.55 35
2431.66 19
2431.78 5
2431.89 0
2432.00 0
2432.11 0
2432.23 0
2432.34 12
2432.45 25
2432.57 38
2432.68 50
2432.79 60
2432.91 68
2433.02 74
2433.13 78
2433.25 80
2433.36 80
2433.47 78
2433.59 75
2433.70 71
2433.81 67
2433.92 65
2434.04 63
2434.15 64
2434.26 65
2434.38 67
2434.49 69
2434.60 71
2434.72 71
2434.83 69
2434.94 68
2435.06 66
2435.17 64
2435.28 61
2435.40 57
2435.51 50
2435.62 42
2435.74 32
2435.85 23
2435.96 18
2436.07 17
2436.19 24
2436.30 36
2436.41 55
2436.53 77
2436.64 101
2436.75 124
2436.87 145
2436.98 163
2437.09 177
2437.21 187
2437.32 194
2437.43 197
2437.55 198
2437.66 196
2437.77 194
2437.89 192
2438.00 192
2438.11 193
2438.23 196
2438.34 200
2438.45 204
2438.57 207
2438.68 210
2438.79 210
2438.91 208
2439.02 204
2439.13 199
2439.24 192
2439.36 184
2439.47 177
2439.58 171
2439.70 167
2439.81 166
2439.92 168
2440.04 174
2440.15 181
2440.26 190
2440.38 199
2440.49 207
2440.60 214
2440.72 220
2440.83 226
2440.94 232
2441.06 240
2441.17 249
2441.28 259
2441.40 271
2441.51 281
2441.62 288
2441.74 292
2441.85 292
2441.96 287
2442.08 280
2442.19 270
2442.30 260
2442.42 250
2442.53 240
2442.64 230
2442.76 220
2442.87 210
2442.98 200
2443.10 190
2443.21 181
2443.32 172
2443.44 162
2443.55 152
2443.66 142
2443.78 131
2443.89 121
2444.00 113
2444.12 109
2444.23 107
2444.34 107
2444.46 110
2444.57 112
2444.68 114
2444.80 113
2444.91 109
2445.02 104
2445.14 95
2445.25 85
2445.36 73
2445.48 60
2445.59 47
2445.70 35
2445.82 25
2445.93 18
2446.05 17
2446.16 21
2446.27 29
2446.39 42
2446.50 56
2446.61 72
2446.73 86
2446.84 99
2446.95 108
2447.07 114
2447.18 119
2447.29 123
2447.41 128
2447.52 134
2447.63 142
2447.75 150
2447.86 157
2447.97 163
2448.09 167
2448.20 170
2448.31 171
2448.43 173
2448.54 176
2448.65 182
2448.77 191
2448.88 201
2448.99 211
2449.11 220
2449.22 227
2449.34 229
2449.45 227
2449.56 221
2449.68 211
2449.79 199
2449.90 184
2450.02 168
2450.13 153
2450.24 141
2450.36 131
2450.47 126
2450.58 126
2450.70 130
2450.81 138
2450.92 149
2451.04 161
2451.15 173
2451.26 184
2451.38 195
2451.49 204
2451.61 211
2451.72 215
2451.83 217
2451.95 216
2452.06 213
2452.17 210
2452.29 208
2452.40 209
2452.51 213
2452.63 221
2452.74 230
2452.85 240
2452.97 247
2453.08 250
2453.20 248
2453.31 239
2453.42 226
2453.54 211
2453.65 194
2453.76 181
2453.88 172
2453.99 168
2454.10 169
2454.22 174
2454.33 182
2454.44 190
2454.56 198
2454.67 204
2454.79 208
2454.90 210
2455.01 210
2455.13 208
2455.24 206
2455.35 203
2455.47 199
2455.58 197
2455.69 194
2455.81 190
2455.92 187
2456.04 183
2456.15 180
2456.26 178
2456.38 179
2456.49 182
2456.60 188
2456.72 196
2456.83 205
2456.95 213
2457.06 220
2457.17 224
2457.29 225
2457.40 223
2457.51 218
2457.63 212
2457.74 203
2457.85 193
2457.97 182
2458.08 171
2458.20 161
2458.31 153
2458.42 148
2458.54 148
2458.65 153
2458.76 163
2458.88 174
2458.99 184
2459.11 192
2459.22 194
2459.33 189
2459.45 178
2459.56 161
2459.67 142
2459.79 123
2459.90 108
2460.02 97
2460.13 93
2460.24 95
2460.36 101
2460.47 109
2460.58 118
2460.70 125
2460.81 129
2460.93 130
2461.04 126
2461.15 119
2461.27 110
2461.38 101
2461.49 92
2461.61 86
2461.72 84
2461.84 85
2461.95 88
2462.06 93
2462.18 98
2462.29 102
2462.40 104
2462.52 103
2462.63 100
2462.75 95
2462.86 90
2462.97 85
2463.09 81
2463.20 79
2463.31 79
2463.43 80
2463.54 83
2463.66 86
2463.77 91
2463.88 96
2464.00 100
2464.11 103
2464.23 103
2464.34 99
2464.45 93
2464.57 83
2464.68 72
2464.79 62
2464.91 54
2465.02 48
2465.14 47
2465.25 48
2465.36 52
2465.48 55
2465.59 56
2465.71 54
2465.82 47
2465.93 36
2466.05 23
2466.16 8
2466.27 0
2466.39 0
2466.50 0
2466.62 0
2466.73 0
2466.84 5
2466.96 14
2467.07 20
2467.19 22
2467.30 18
2467.41 12
2467.53 3
2467.64 0
2467.76 0
2467.87 0
2467.98 0
2468.10 0
2468.21 0
2468.32 0
2468.44 3
2468.55 11
2468.67 21
2468.78 33
2468.89 48
2469.01 65
2469.12 82
2469.24 97
2469.35 107
2469.46 112
2469.58 112
2469.69 106
2469.81 96
2469.92 84
2470.03 71
2470.15 58
2470.26 44
2470.38 32
2470.49 19
2470.60 6
2470.72 0
2470.83 0
2470.95 0
2471.06 0
2471.17 0
2471.29 0
2471.40 0
2471.52 0
2471.63 4
2471.74 15
2471.86 27
2471.97 37
2472.09 46
2472.20 53
2472.31 59
2472.43 64
2472.54 68
2472.66 71
2472.77 74
2472.88 76
2473.00 77
2473.11 77
2473.23 76
2473.34 72
2473.45 67
2473.57 59
2473.68 49
2473.80 38
2473.91 27
2474.02 17
2474.14 11
2474.25 7
2474.37 6
2474.48 8
2474.60 10
2474.71 11
2474.82 12
2474.94 12
2475.05 10
2475.17 8
2475.28 5
2475.39 1
2475.51 0
2475.62 0
2475.74 0
2475.85 0
2475.96 0
2476.08 0
2476.19 0
2476.31 2
2476.42 10
2476.53 19
2476.65 27
2476.76 34
2476.88 40
2476.99 45
2477.11 50
2477.22 55
2477.33 60
2477.45 63
2477.56 64
2477.68 64
2477.79 62
2477.90 61
2478.02 62
2478.13 67
2478.25 75
2478.36 88
2478.48 102
2478.59 117
2478.70 128
2478.82 135
2478.93 136
2479.05 132
2479.16 124
2479.27 113
2479.39 102
2479.50 93
2479.62 87
2479.73 85
2479.85 84
2479.96 85
2480.07 86
2480.19 85
2480.30 84
2480.42 82
2480.53 81
2480.64 82
2480.76 86
2480.87 92
2480.99 101
2481.10 110
2481.22 118
2481.33 124
2481.44 128
2481.56 129
2481.67 128
2481.79 126
2481.90 124
2482.02 122
2482.13 121
2482.24 120
2482.36 118
2482.47 115
2482.59 111
2482.70 107
2482.82 104
2482.93 102
2483.04 103
2483.16 106
2483.27 110
2483.39 115
2483.50 119
2483.62 123
2483.73 124
2483.84 124
2483.96 122
2484.07 119
2484.19 115
2484.30 110
2484.42 104
2484.53 99
2484.64 95
2484.76 92
2484.87 90
2484.99 91
2485.10 93
2485.22 95
2485.33 97
2485.44 98
2485.56 97
2485.67 96
2485.79 93
2485.90 88
2486.02 84
2486.13 78
2486.24 71
2486.36 62
2486.47 50
2486.59 38
2486.70 24
2486.82 12
2486.93 1
2487.04 0
2487.16 0
2487.27 0
2487.39 1
2487.50 9
2487.62 17
2487.73 24
2487.85 28
2487.96 30
2488.07 30
2488.19 28
2488.30 27
2488.42 27
2488.53 29
2488.65 33
2488.76 39
2488.88 47
2488.99 55
2489.10 63
2489.22 69
2489.33 73
2489.45 76
2489.56 75
2489.68 72
2489.79 67
2489.90 60
2490.02 53
2490.13 46
2490.25 39
2490.36 34
2490.48 30
2490.59 28
2490.71 26
2490.82 26
2490.93 27
2491.05 27
2491.16 26
2491.28 23
2491.39 18
2491.51 10
2491.62 1
2491.74 0
2491.85 0
2491.96 0
2492.08 0
2492.19 0
2492.31 0
2492.42 0
2492.54 5
2492.65 16
2492.77 24
2492.88 29
2493.00 32
2493.11 32
2493.22 32
2493.34 32
2493.45 34
2493.57 37
2493.68 40
2493.80 43
2493.91 44
2494.03 41
2494.14 36
2494.25 28
2494.37 19
2494.48 10
2494.60 2
2494.71 0
2494.83 0
2494.94 8
2495.06 23
2495.17 44
2495.29 69
2495.40 96
2495.51 122
2495.63 144
2495.74 159
2495.86 167
2495.97 169
2496.09 166
2496.20 160
2496.32 155
2496.43 151
2496.55 150
2496.66 152
2496.78 156
2496.89 161
2497.00 164
2497.12 166
2497.23 165
2497.35 162
2497.46 159
2497.58 156
2497.69 155
2497.81 154
2497.92 155
2498.04 156
2498.15 155
2498.27 152
2498.38 148
2498.49 145
2498.61 143
2498.72 144
2498.84 148
2498.95 154
2499.07 160
2499.18 164
2499.30 163
2499.41 157
2499.53 145
2499.64 129
2499.76 109
2499.87 89
2499.98 71
2500.10 57
2500.21 47
2500.33 44
2500.44 46
2500.56 51
2500.67 58
2500.79 66
2500.90 74
2501.02 80
2501.13 85
2501.25 88
2501.36 90
2501.48 92
2501.59 93
2501.70 93
2501.82 90
2501.93 84
2502.05 74
2502.16 62
2502.28 47
2502.39 31
2502.51 17
2502.62 4
2502.74 0
2502.85 0
2502.97 0
2503.08 0
2503.20 0
2503.31 0
2503.43 0
2503.54 0
2503.66 4
2503.77 9
2503.88 12
2504.00 14
2504.11 14
2504.23 13
2504.34 13
2504.46 13
2504.57 14
2504.69 17
2504.80 21
2504.92 23
2505.03 22
2505.15 19
2505.26 12
2505.38 4
2505.49 0
2505.61 0
2505.72 0
2505.84 6
2505.95 18
2506.07 30
2506.18 39
2506.29 45
2506.41 45
2506.52 41
2506.64 35
2506.75 29
2506.87 26
2506.98 26
2507.10 30
2507.21 35
2507.33 40
2507.44 42
2507.56 40
2507.67 35
2507.79 27
2507.90 20
2508.02 14
2508.13 12
2508.25 13
2508.36 17
2508.48 22
2508.59 28
2508.71 34
2508.82 37
2508.94 40
2509.05 43
2509.17 46
2509.28 51
2509.40 59
2509.51 68
2509.63 79
2509.74 91
2509.86 102
2509.97 110
2510.08 116
2510.20 119
2510.31 119
2510.43 117
2510.54 115
2510.66 112
2510.77 111
2510.89 111
2511.00 113
2511.12 117
2511.23 121
2511.35 124
2511.46 126
2511.58 125
2511.69 122
2511.81 117
2511.92 112
2512.04 107
2512.15 103
2512.27 100
2512.38 99
2512.50 99
2512.61 100
2512.73 99
2512.84 98
2512.96 95
2513.07 90
2513.19 83
2513.30 74
2513.42 64
2513.53 51
2513.65 38
2513.76 26
2513.88 18
2513.99 16
2514.11 22
2514.22 36
2514.34 56
2514.45 80
2514.57 102
2514.68 121
2514.80 132
2514.91 136
2515.03 132
2515.14 123
2515.26 112
2515.37 101
2515.49 92
2515.60 86
2515.72 84
2515.83 84
2515.95 85
2516.06 88
2516.18 89
2516.29 89
2516.41 85
2516.52 79
2516.64 70
2516.75 57
2516.87 42
2516.98 25
2517.10 9
2517.21 0
2517.33 0
2517.44 0
2517.56 0
2517.67 0
2517.79 0
2517.90 0
2518.02 0
2518.13 7
2518.25 25
2518.36 43
2518.48 57
2518.59 68
2518.71 73
2518.82 74
2518.94 72
2519.05 69
2519.17 66
2519.28 64
2519.40 65
2519.51 69
2519.63 74
2519.74 80
2519.86 86
2519.98 90
2520.09 93
2520.21 95
2520.32 96
2520.44 98
2520.55 99
2520.67 102
2520.78 105
2520.90 109
2521.01 113
2521.13 116
2521.24 117
2521.36 115
2521.47 112
2521.59 108
2521.70 103
2521.82 99
2521.93 95
2522.05 93
2522.16 92
2522.28 90
2522.39 87
2522.51 84
2522.62 81
2522.74 78
2522.85 76
2522.97 75
2523.08 76
2523.20 76
2523.31 76
2523.43 75
2523.54 71
2523.66 66
2523.78 61
2523.89 56
2524.01 51
2524.12 47
2524.24 44
2524.35 39
2524.47 34
2524.58 27
2524.70 21
2524.81 17
2524.93 15
2525.04 18
2525.16 26
2525.27 37
2525.39 50
2525.50 63
2525.62 75
2525.73 84
2525.85 92
2525.96 98
2526.08 103
2526.20 109
2526.31 115
2526.43 120
2526.54 126
2526.66 131
2526.77 135
2526.89 137
2527.00 136
2527.12 133
2527.23 129
2527.35 123
2527.46 115
2527.58 107
2527.69 99
2527.81 91
2527.92 83
2528.04 74
2528.15 65
2528.27 56
2528.39 50
2528.50 46
2528.62 44
2528.73 46
2528.85 51
2528.96 57
2529.08 64
2529.19 71
2529.31 78
2529.42 84
2529.54 92
2529.65 101
2529.77 112
2529.88 124
2530.00 136
2530.12 149
2530.23 162
2530.35 173
2530.46 184
2530.58 195
2530.69 207
2530.81 222
2530.92 238
2531.04 256
2531.15 274
2531.27 290
2531.38 303
2531.50 313
2531.62 320
2531.73 323
2531.85 325
2531.96 328
2532.08 331
2532.19 336
2532.31 342
2532.42 349
2532.54 357
2532.65 365
2532.77 370
2532.88 373
2533.00 373
2533.12 372
2533.23 369
2533.35 365
2533.46 362
2533.58 360
2533.69 360
2533.81 362
2533.92 366
2534.04 372
2534.15 380
2534.27 390
2534.39 402
2534.50 415
2534.62 429
2534.73 440
2534.85 449
2534.96 451
2535.08 448
2535.19 439
2535.31 428
2535.42 416
2535.54 407
2535.66 403
2535.77 403
2535.89 407
2536.00 413
2536.12 419
2536.23 422
2536.35 424
2536.46 425
2536.58 427
2536.69 433
2536.81 445
2536.93 465
2537.04 491
2537.16 521
2537.27 554
2537.39 586
2537.50 615
2537.62 641
2537.73 664
2537.85 686
2537.97 708
2538.08 732
2538.20 762
2538.31 798
2538.43 840
2538.54 889
2538.66 943
2538.77 1000
2538.89 1057
2539.01 1114
2539.12 1169
2539.24 1222
2539.35 1274
2539.47 1327
2539.58 1379
2539.70 1431
2539.81 1480
2539.93 1527
2540.05 1567
2540.16 1600
2540.28 1626
2540.39 1642
2540.51 1651
2540.62 1650
2540.74 1642
2540.85 1628
2540.97 1609
2541.09 1588
2541.20 1566
2541.32 1544
2541.43 1522
2541.55 1502
2541.66 1481
2541.78 1461
2541.89 1441
2542.01 1422
2542.13 1403
2542.24 1386
2542.36 1369
2542.47 1353
2542.59 1336
2542.70 1317
2542.82 1295
2542.94 1270
2543.05 1241
2543.17 1209
2543.28 1174
2543.40 1136
2543.51 1094
2543.63 1049
2543.74 1001
2543.86 952
2543.98 902
2544.09 855
2544.21 812
2544.32 774
2544.44 743
2544.55 719
2544.67 699
2544.79 682
2544.90 666
2545.02 647
2545.13 624
2545.25 598
2545.36 569
2545.48 538
2545.60 509
2545.71 482
2545.83 459
2545.94 442
2546.06 430
2546.17 421
2546.29 414
2546.41 406
2546.52 396
2546.64 383
2546.75 367
2546.87 349
2546.98 331
2547.10 315
2547.22 301
2547.33 290
2547.45 280
2547.56 271
2547.68 260
2547.79 247
2547.91 231
2548.03 214
2548.14 196
2548.26 181
2548.37 168
2548.49 159
2548.60 153
2548.72 149
2548.84 145
2548.95 139
2549.07 131
2549.18 121
2549.30 110
2549.42 99
2549.53 91
2549.65 86
2549.76 85
2549.88 88
2549.99 94
2550.11 104
2550.23 114
2550.34 125
2550.46 135
2550.57 143
2550.69 150
2550.80 156
2550.92 159
2551.04 162
2551.15 163
2551.27 162
2551.38 158
2551.50 150
2551.62 138
2551.73 123
2551.85 105
2551.96 88
2552.08 73
2552.19 63
2552.31 60
2552.43 64
2552.54 73
2552.66 85
2552.77 97
2552.89 107
2553.01 113
2553.12 114
2553.24 112
2553.35 105
2553.47 97
2553.59 87
2553.70 76
2553.82 65
2553.93 55
2554.05 45
2554.16 37
2554.28 29
2554.40 23
2554.51 18
2554.63 14
2554.74 13
2554.86 12
2554.98 13
2555.09 15
2555.21 16
2555.32 18
2555.44 19
2555.56 19
2555.67 19
2555.79 19
2555.90 20
2556.02 22
2556.14 26
2556.25 30
2556.37 35
2556.48 41
2556.60 48
2556.72 56
2556.83 65
2556.95 76
2557.06 88
2557.18 99
2557.29 109
2557.41 115
2557.53 118
2557.64 116
2557.76 110
2557.87 102
2557.99 90
2558.11 77
2558.22 62
2558.34 46
2558.45 29
2558.57 12
2558.69 0
2558.80 0
2558.92 0
2559.03 0
2559.15 0
2559.27 0
2559.38 1
2559.50 9
2559.61 15
2559.73 16
2559.85 14
2559.96 10
2560.08 7
2560.19 5
2560.31 6
2560.43 11
2560.54 18
2560.66 26
2560.78 34
2560.89 39
2561.01 42
2561.12 41
2561.24 39
2561.36 35
2561.47 32
2561.59 31
2561.70 31
2561.82 34
2561.94 37
2562.05 39
2562.17 40
2562.28 38
2562.40 33
2562.52 26
2562.63 18
2562.75 9
2562.86 2
2562.98 0
2563.10 0
2563.21 0
2563.33 7
2563.44 16
2563.56 26
2563.68 37
2563.79 48
2563.91 58
2564.03 67
2564.14 75
2564.26 82
2564.37 88
2564.49 94
2564.61 100
2564.72 106
2564.84 113
2564.95 120
2565.07 127
2565.19 135
2565.30 141
2565.42 146
2565.54 147
2565.65 146
2565.77 142
2565.88 135
2566.00 126
2566.12 116
2566.23 105
2566.35 94
2566.46 84
2566.58 74
2566.70 66
2566.81 60
2566.93 56
2567.05 56
2567.16 60
2567.28 67
2567.39 79
2567.51 93
2567.63 108
2567.74 122
2567.86 132
2567.97 137
2568.09 137
2568.21 130
2568.32 119
2568.44 106
2568.56 92
2568.67 80
2568.79 71
2568.90 65
2569.02 61
2569.14 60
2569.25 59
2569.37 58
2569.49 57
2569.60 57
2569.72 57
2569.83 59
2569.95 62
2570.07 68
2570.18 75
2570.30 84
2570.42 94
2570.53 106
2570.65 117
2570.76 128
2570.88 137
2571.00 144
2571.11 149
2571.23 149
2571.35 146
2571.46 138
2571.58 124
2571.69 106
2571.81 85
2571.93 61
2572.04 37
2572.16 16
2572.28 0
2572.39 0
2572.51 0
2572.63 0
2572.74 0
2572.86 0
2572.97 0
2573.09 0
2573.21 0
2573.32 0
2573.44 2
2573.56 10
2573.67 22
2573.79 37
2573.90 54
2574.02 69
2574.14 82
2574.25 91
2574.37 96
2574.49 99
2574.60 100
2574.72 100
2574.84 101
2574.95 101
2575.07 102
2575.18 102
2575.30 100
2575.42 97
2575.53 92
2575.65 86
2575.77 80
2575.88 74
2576.00 70
2576.12 67
2576.23 66
2576.35 67
2576.47 68
2576.58 68
2576.70 68
2576.81 66
2576.93 65
2577.05 64
2577.16 64
2577.28 65
2577.40 68
2577.51 72
2577.63 77
2577.75 81
2577.86 84
2577.98 84
2578.09 82
2578.21 78
2578.33 71
2578.44 63
2578.56 55
2578.68 47
2578.79 40
2578.91 34
2579.03 31
2579.14 29
2579.26 29
2579.38 31
2579.49 34
2579.61 36
2579.73 37
2579.84 36
2579.96 35
2580.07 33
2580.19 33
2580.31 35
2580.42 40
2580.54 48
2580.66 58
2580.77 68
2580.89 78
2581.01 86
2581.12 93
2581.24 97
2581.36 100
2581.47 101
2581.59 102
2581.71 101
2581.82 100
2581.94 98
2582.06 96
2582.17 91
2582.29 85
2582.40 76
2582.52 63
2582.64 48
2582.75 32
2582.87 17
2582.99 3
2583.10 0
2583.22 0
2583.34 0
2583.45 0
2583.57 0
2583.69 0
2583.80 0
2583.92 0
2584.04 6
2584.15 16
2584.27 26
2584.39 32
2584.50 36
2584.62 38
2584.74 37
2584.85 35
2584.97 33
2585.09 30
2585.20 28
2585.32 27
2585.44 26
2585.55 25
2585.67 25
2585.79 25
2585.90 26
2586.02 25
2586.14 22
2586.25 17
2586.37 10
2586.49 1
2586.60 0
2586.72 0
2586.84 0
2586.95 0
2587.07 0
2587.18 0
2587.30 8
2587.42 17
2587.53 21
2587.65 20
2587.77 15
2587.88 6
2588.00 0
2588.12 0
2588.23 0
2588.35 0
2588.47 2
2588.58 10
2588.70 17
2588.82 22
2588.93 23
2589.05 21
2589.17 19
2589.28 17
2589.40 16
2589.52 17
2589.63 19
2589.75 21
2589.87 22
2589.99 23
2590.10 23
2590.22 25
2590.34 27
2590.45 31
2590.57 36
2590.69 42
2590.80 49
2590.92 55
2591.04 62
2591.15 69
2591.27 76
2591.39 85
2591.50 94
2591.62 103
2591.74 111
2591.85 116
2591.97 119
2592.09 118
2592.20 114
2592.32 107
2592.44 98
2592.55 87
2592.67 77
2592.79 67
2592.90 59
2593.02 52
2593.14 49
2593.25 49
2593.37 51
2593.49 56
2593.60 63
2593.72 71
2593.84 79
2593.95 87
2594.07 96
2594.19 104
2594.30 111
2594.42 117
2594.54 122
2594.66 125
2594.77 125
2594.89 123
2595.01 119
2595.12 114
2595.24 108
2595.36 103
2595.47 99
2595.59 96
2595.71 95
2595.82 97
2595.94 101
2596.06 108
2596.17 117
2596.29 129
2596.41 141
2596.52 152
2596.64 160
2596.76 162
2596.88 158
2596.99 148
2597.11 134
2597.23 117
2597.34 100
2597.46 83
2597.58 69
2597.69 58
2597.81 49
2597.93 43
2598.04 39
2598.16 37
2598.28 37
2598.39 38
2598.51 39
2598.63 38
2598.75 34
2598.86 27
2598.98 16
2599.10 3
2599.21 0
2599.33 0
2599.45 0
2599.56 0
2599.68 0
2599.80 0
2599.91 0
2600.03 1
2600.15 10
2600.27 19
2600.38 26
2600.50 34
2600.62 43
2600.73 53
2600.85 65
2600.97 75
2601.08 83
2601.20 86
2601.32 84
2601.43 75
2601.55 62
2601.67 48
2601.79 36
2601.90 28
2602.02 27
2602.14 32
2602.25 43
2602.37 57
2602.49 72
2602.60 88
2602.72 102
2602.84 116
2602.96 128
2603.07 139
2603.19 148
2603.31 154
2603.42 155
2603.54 152
2603.66 144
2603.77 133
2603.89 122
2604.01 112
2604.13 107
2604.24 109
2604.36 118
2604.48 135
2604.59 157
2604.71 182
2604.83 207
2604.94 230
2605.06 250
2605.18 264
2605.30 273
2605.41 277
2605.53 278
2605.65 276
2605.76 274
2605.88 272
2606.00 272
2606.12 274
2606.23 277
2606.35 282
2606.47 288
2606.58 295
2606.70 303
2606.82 313
2606.93 328
2607.05 347
2607.17 371
2607.29 399
2607.40 430
2607.52 463
2607.64 496
2607.75 526
2607.87 554
2607.99 578
2608.11 601
2608.22 622
2608.34 644
2608.46 667
2608.57 692
2608.69 720
2608.81 748
2608.93 777
2609.04 805
2609.16 832
2609.28 856
2609.39 878
2609.51 898
2609.63 915
2609.75 931
2609.86 945
2609.98 957
2610.10 970
2610.21 982
2610.33 994
2610.45 1005
2610.57 1016
2610.68 1026
2610.80 1034
2610.92 1040
2611.03 1045
2611.15 1049
2611.27 1052
2611.39 1053
2611.50 1051
2611.62 1047
2611.74 1040
2611.85 1031
2611.97 1021
2612.09 1011
2612.21 1001
2612.32 992
2612.44 981
2612.56 967
2612.68 948
2612.79 924
2612.91 893
2613.03 858
2613.14 818
2613.26 777
2613.38 737
2613.50 700
2613.61 668
2613.73 641
2613.85 619
2613.96 602
2614.08 587
2614.20 572
2614.32 555
2614.43 536
2614.55 514
2614.67 489
2614.79 464
2614.90 441
2615.02 423
2615.14 410
2615.25 404
2615.37 405
2615.49 411
2615.61 418
2615.72 425
2615.84 429
2615.96 428
2616.08 422
2616.19 412
2616.31 399
2616.43 386
2616.54 374
2616.66 365
2616.78 359
2616.90 355
2617.01 355
2617.13 357
2617.25 360
2617.37 364
2617.48 368
2617.60 372
2617.72 375
2617.84 377
2617.95 378
2618.07 377
2618.19 376
2618.30 374
2618.42 372
2618.54 369
2618.66 367
2618.77 364
2618.89 360
2619.01 357
2619.13 353
2619.24 349
2619.36 344
2619.48 338
2619.60 331
2619.71 323
2619.83 314
2619.95 307
2620.07 302
2620.18 300
2620.30 301
2620.42 304
2620.53 309
2620.65 316
2620.77 323
2620.89 330
2621.00 336
2621.12 342
2621.24 346
2621.36 349
2621.47 349
2621.59 347
2621.71 343
2621.83 338
2621.94 333
2622.06 329
2622.18 326
2622.30 326
2622.41 327
2622.53 329
2622.65 331
2622.77 331
2622.88 329
2623.00 324
2623.12 318
2623.24 311
2623.35 304
2623.47 298
2623.59 295
2623.71 294
2623.82 295
2623.94 296
2624.06 297
2624.17 296
2624.29 294
2624.41 290
2624.53 286
2624.64 282
2624.76 278
2624.88 275
2625.00 272
2625.11 268
2625.23 264
2625.35 259
2625.47 253
2625.58 245
2625.70 236
2625.82 225
2625.94 212
2626.05 199
2626.17 184
2626.29 170
2626.41 157
2626.52 146
2626.64 137
2626.76 129
2626.88 123
2627.00 116
2627.11 108
2627.23 99
2627.35 89
2627.47 78
2627.58 69
2627.70 61
2627.82 56
2627.94 53
2628.05 52
2628.17 52
2628.29 52
2628.41 51
2628.52 50
2628.64 49
2628.76 49
2628.88 51
2628.99 54
2629.11 60
2629.23 68
2629.35 78
2629.46 89
2629.58 101
2629.70 114
2629.82 126
2629.93 138
2630.05 148
2630.17 157
2630.29 164
2630.40 169
2630.52 170
2630.64 168
2630.76 161
2630.88 149
2630.99 131
2631.11 110
2631.23 87
2631.35 65
2631.46 47
2631.58 34
2631.70 27
2631.82 25
2631.93 24
2632.05 23
2632.17 20
2632.29 13
2632.40 5
2632.52 0
2632.64 0
2632.76 0
2632.88 0
2632.99 0
2633.11 0
2633.23 0
2633.35 0
2633.46 2
2633.58 5
2633.70 9
2633.82 14
2633.93 19
2634.05 26
2634.17 33
2634.29 39
2634.41 44
2634.52 47
2634.64 50
2634.76 52
2634.88 54
2634.99 55
2635.11 56
2635.23 57
2635.35 59
2635.46 62
2635.58 66
2635.70 72
2635.82 79
2635.94 88
2636.05 97
2636.17 106
2636.29 114
2636.41 121
2636.52 126
2636.64 130
2636.76 132
2636.88 132
2637.00 130
2637.11 126
2637.23 120
2637.35 114
2637.47 108
2637.58 103
2637.70 100
2637.82 96
2637.94 91
2638.06 85
2638.17 75
2638.29 63
2638.41 50
2638.53 36
2638.64 24
2638.76 15
2638.88 10
2639.00 8
2639.12 9
2639.23 12
2639.35 16
2639.47 22
2639.59 30
2639.70 38
2639.82 49
2639.94 61
2640.06 75
2640.18 90
2640.29 104
2640.41 116
2640.53 125
2640.65 131
2640.76 132
2640.88 130
2641.00 125
2641.12 119
2641.24 113
2641.35 109
2641.47 105
2641.59 102
2641.71 100
2641.83 99
2641.94 97
2642.06 94
2642.18 90
2642.30 84
2642.41 77
2642.53 67
2642.65 57
2642.77 46
2642.89 35
2643.00 26
2643.12 18
2643.24 13
2643.36 9
2643.48 6
2643.59 3
2643.71 1
2643.83 0
2643.95 0
2644.07 0
2644.18 0
2644.30 0
2644.42 0
2644.54 0
2644.66 1
2644.77 0
2644.89 0
2645.01 1
2645.13 3
2645.24 6
2645.36 9
2645.48 13
2645.60 15
2645.72 16
2645.83 16
2645.95 16
2646.07 18
2646.19 23
2646.31 32
2646.42 45
2646.54 62
2646.66 81
2646.78 100
2646.90 117
2647.01 132
2647.13 144
2647.25 152
2647.37 159
2647.49 163
2647.60 168
2647.72 172
2647.84 178
2647.96 185
2648.08 192
2648.19 199
2648.31 205
2648.43 208
2648.55 209
2648.67 208
2648.78 205
2648.90 202
2649.02 199
2649.14 196
2649.26 194
2649.37 193
2649.49 193
2649.61 193
2649.73 193
2649.85 193
2649.96 192
2650.08 190
2650.20 188
2650.32 186
2650.44 183
2650.55 181
2650.67 178
2650.79 176
2650.91 174
2651.03 173
2651.15 172
2651.26 172
2651.38 172
2651.50 171
2651.62 170
2651.74 166
2651.85 160
2651.97 151
2652.09 141
2652.21 128
2652.33 115
2652.44 102
2652.56 91
2652.68 81
2652.80 73
2652.92 67
2653.03 61
2653.15 56
2653.27 51
2653.39 45
2653.51 41
2653.63 38
2653.74 36
2653.86 34
2653.98 34
2654.10 35
2654.22 36
2654.33 38
2654.45 40
2654.57 44
2654.69 50
2654.81 58
2654.92 67
2655.04 77
2655.16 88
2655.28 97
2655.40 105
2655.52 110
2655.63 111
2655.75 110
2655.87 106
2655.99 102
2656.11 98
2656.22 95
2656.34 94
2656.46 94
2656.58 95
2656.70 95
2656.82 94
2656.93 92
2657.05 90
2657.17 89
2657.29 90
2657.41 94
2657.53 99
2657.64 105
2657.76 111
2657.88 113
2658.00 113
2658.12 110
2658.23 105
2658.35 98
2658.47 91
2658.59 83
2658.71 75
2658.83 68
2658.94 62
2659.06 58
2659.18 56
2659.30 57
2659.42 61
2659.54 68
2659.65 77
2659.77 86
2659.89 95
2660.01 103
2660.13 110
2660.24 115
2660.36 120
2660.48 123
2660.60 126
2660.72 127
2660.84 126
2660.95 123
2661.07 118
2661.19 112
2661.31 104
2661.43 97
2661.55 93
2661.66 91
2661.78 92
2661.90 95
2662.02 99
2662.14 103
2662.26 107
2662.37 108
2662.49 108
2662.61 107
2662.73 106
2662.85 105
2662.97 105
2663.08 106
2663.20 108
2663.32 111
2663.44 116
2663.56 121
2663.68 126
2663.79 131
2663.91 133
2664.03 133
2664.15 130
2664.27 123
2664.39 115
2664.50 105
2664.62 95
2664.74 87
2664.86 83
2664.98 82
2665.10 85
2665.21 92
2665.33 100
2665.45 108
2665.57 113
2665.69 113
2665.81 108
2665.93 97
2666.04 82
2666.16 65
2666.28 47
2666.40 31
2666.52 19
2666.64 11
2666.75 7
2666.87 7
2666.99 11
2667.11 19
2667.23 29
2667.35 40
2667.46 49
2667.58 56
2667.70 60
2667.82 60
2667.94 57
2668.06 52
2668.18 45
2668.29 39
2668.41 33
2668.53 27
2668.65 23
2668.77 20
2668.89 18
2669.00 17
2669.12 15
2669.24 14
2669.36 13
2669.48 12
2669.60 11
2669.72 11
2669.83 12
2669.95 16
2670.07 21
2670.19 29
2670.31 38
2670.43 46
2670.54 51
2670.66 52
2670.78 50
2670.90 45
2671.02 38
2671.14 30
2671.26 24
2671.37 19
2671.49 16
2671.61 15
2671.73 14
2671.85 13
2671.97 11
2672.09 8
2672.20 3
2672.32 0
2672.44 0
2672.56 0
2672.68 0
2672.80 0
2672.92 0
2673.03 0
2673.15 4
2673.27 16
2673.39 28
2673.51 39
2673.63 45
2673.75 48
2673.86 47
2673.98 42
2674.10 37
2674.22 34
2674.34 33
2674.46 37
2674.58 47
2674.69 61
2674.81 81
2674.93 104
2675.05 126
2675.17 147
2675.29 164
2675.41 175
2675.52 181
2675.64 184
2675.76 184
2675.88 186
2676.00 188
2676.12 193
2676.24 199
2676.35 203
2676.47 204
2676.59 202
2676.71 195
2676.83 184
2676.95 173
2677.07 163
2677.19 155
2677.30 151
2677.42 150
2677.54 150
2677.66 152
2677.78 152
2677.90 150
2678.02 148
2678.13 147
2678.25 148
2678.37 154
2678.49 166
2678.61 184
2678.73 206
2678.85 230
2678.97 255
2679.08 277
2679.20 296
2679.32 313
2679.44 328
2679.56 342
2679.68 358
2679.80 374
2679.91 392
2680.03 411
2680.15 429
2680.27 446
2680.39 461
2680.51 473
2680.63 483
2680.75 488
2680.86 490
2680.98 486
2681.10 477
2681.22 463
2681.34 445
2681.46 425
2681.58 406
2681.70 389
2681.81 374
2681.93 362
2682.05 351
2682.17 341
2682.29 331
2682.41 321
2682.53 310
2682.65 299
2682.76 289
2682.88 280
2683.00 273
2683.12 267
2683.24 261
2683.36 254
2683.48 248
2683.60 243
2683.72 240
2683.83 239
2683.95 241
2684.07 246
2684.19 251
2684.31 257
2684.43 261
2684.55 264
2684.67 265
2684.78 264
2684.90 262
2685.02 260
2685.14 256
2685.26 252
2685.38 247
2685.50 243
2685.62 239
2685.74 235
2685.85 231
2685.97 229
2686.09 227
2686.21 226
2686.33 226
2686.45 229
2686.57 237
2686.69 250
2686.80 270
2686.92 295
2687.04 325
2687.16 358
2687.28 394
2687.40 431
2687.52 470
2687.64 510
2687.76 552
2687.87 595
2687.99 637
2688.11 676
2688.23 712
2688.35 743
2688.47 770
2688.59 794
2688.71 816
2688.83 837
2688.94 858
2689.06 879
2689.18 901
2689.30 921
2689.42 938
2689.54 953
2689.66 965
2689.78 973
2689.90 982
2690.02 992
2690.13 1008
2690.25 1031
2690.37 1064
2690.49 1107
2690.61 1158
2690.73 1215
2690.85 1273
2690.97 1329
2691.09 1378
2691.20 1420
2691.32 1452
2691.44 1476
2691.56 1491
2691.68 1500
2691.80 1506
2691.92 1510
2692.04 1515
2692.16 1524
2692.28 1541
2692.39 1568
2692.51 1607
2692.63 1660
2692.75 1725
2692.87 1800
2692.99 1884
2693.11 1972
2693.23 2064
2693.35 2159
2693.47 2258
2693.58 2363
2693.70 2475
2693.82 2596
2693.94 2724
2694.06 2859
2694.18 2995
2694.30 3131
2694.42 3262
2694.54 3387
2694.66 3505
2694.77 3616
2694.89 3720
2695.01 3819
2695.13 3912
2695.25 3999
2695.37 4079
2695.49 4153
2695.61 4221
2695.73 4282
2695.85 4335
2695.97 4383
2696.08 4425
2696.20 4463
2696.32 4497
2696.44 4529
2696.56 4559
2696.68 4589
2696.80 4618
2696.92 4644
2697.04 4666
2697.16 4681
2697.28 4686
2697.39 4679
2697.51 4657
2697.63 4620
2697.75 4570
2697.87 4507
2697.99 4436
2698.11 4358
2698.23 4278
2698.35 4196
2698.47 4115
2698.59 4036
2698.70 3958
2698.82 3879
2698.94 3797
2699.06 3709
2699.18 3613
2699.30 3507
2699.42 3392
2699.54 3269
2699.66 3142
2699.78 3015
2699.90 2891
2700.02 2772
2700.13 2660
2700.25 2557
2700.37 2461
2700.49 2374
2700.61 2295
2700.73 2223
2700.85 2157
2700.97 2096
2701.09 2035
2701.21 1974
2701.33 1910
2701.45 1843
2701.56 1774
2701.68 1705
2701.80 1638
2701.92 1575
2702.04 1518
2702.16 1466
2702.28 1419
2702.40 1373
2702.52 1327
2702.64 1278
2702.76 1227
2702.88 1174
2702.99 1120
2703.11 1067
2703.23 1019
2703.35 976
2703.47 941
2703.59 913
2703.71 891
2703.83 874
2703.95 861
2704.07 848
2704.19 834
2704.31 817
2704.43 797
2704.55 774
2704.66 749
2704.78 721
2704.90 693
2705.02 666
2705.14 641
2705.26 620
2705.38 601
2705.50 585
2705.62 571
2705.74 557
2705.86 542
2705.98 525
2706.10 506
2706.21 484
2706.33 461
2706.45 437
2706.57 413
2706.69 391
2706.81 371
2706.93 356
2707.05 344
2707.17 338
2707.29 337
2707.41 340
2707.53 344
2707.65 349
2707.77 352
2707.89 353
2708.00 349
2708.12 343
2708.24 334
2708.36 322
2708.48 309
2708.60 293
2708.72 274
2708.84 255
2708.96 234
2709.08 214
2709.20 196
2709.32 181
2709.44 171
2709.56 164
2709.68 161
2709.79 161
2709.91 162
2710.03 165
2710.15 166
2710.27 166
2710.39 163
2710.51 157
2710.63 149
2710.75 137
2710.87 124
2710.99 111
2711.11 100
2711.23 91
2711.35 86
2711.47 84
2711.59 84
2711.71 86
2711.82 90
2711.94 93
2712.06 97
2712.18 100
2712.30 102
2712.42 104
2712.54 104
2712.66 105
2712.78 105
2712.90 106
2713.02 108
2713.14 112
2713.26 118
2713.38 126
2713.50 133
2713.62 140
2713.74 144
2713.86 147
2713.97 150
2714.09 154
2714.21 160
2714.33 168
2714.45 177
2714.57 187
2714.69 197
2714.81 205
2714.93 211
2715.05 217
2715.17 222
2715.29 227
2715.41 232
2715.53 236
2715.65 240
2715.77 242
2715.89 243
2716.01 241
2716.13 238
2716.24 233
2716.36 229
2716.48 225
2716.60 223
2716.72 224
2716.84 230
2716.96 241
2717.08 258
2717.20 280
2717.32 305
2717.44 331
2717.56 355
2717.68 378
2717.80 399
2717.92 419
2718.04 440
2718.16 464
2718.28 493
2718.40 527
2718.52 566
2718.64 611
2718.76 659
2718.87 711
2718.99 766
2719.11 824
2719.23 884
2719.35 946
2719.47 1009
2719.59 1072
2719.71 1134
2719.83 1193
2719.95 1249
2720.07 1299
2720.19 1346
2720.31 1389
2720.43 1430
2720.55 1467
2720.67 1502
2720.79 1532
2720.91 1558
2721.03 1578
2721.15 1591
2721.27 1597
2721.39 1597
2721.51 1593
2721.63 1588
2721.75 1582
2721.87 1578
2721.98 1576
2722.10 1575
2722.22 1573
2722.34 1570
2722.46 1564
2722.58 1553
2722.70 1540
2722.82 1526
2722.94 1512
2723.06 1497
2723.18 1483
2723.30 1466
2723.42 1445
2723.54 1418
2723.66 1383
2723.78 1342
2723.90 1297
2724.02 1251
2724.14 1206
2724.26 1164
2724.38 1127
2724.50 1093
2724.62 1062
2724.74 1033
2724.86 1003
2724.98 974
2725.10 943
2725.22 911
2725.34 879
2725.46 847
2725.58 813
2725.69 780
2725.81 745
2725.93 711
2726.05 676
2726.17 643
2726.29 610
2726.41 581
2726.53 556
2726.65 535
2726.77 519
2726.89 506
2727.01 496
2727.13 488
2727.25 481
2727.37 472
2727.49 463
2727.61 453
2727.73 442
2727.85 432
2727.97 424
2728.09 417
2728.21 413
2728.33 410
2728.45 407
2728.57 402
2728.69 394
2728.81 382
2728.93 366
2729.05 346
2729.17 322
2729.29 298
2729.41 274
2729.53 252
2729.65 233
2729.77 218
2729.89 207
2730.01 198
2730.13 193
2730.25 188
2730.37 184
2730.49 179
2730.61 173
2730.73 167
2730.85 161
2730.97 154
2731.09 147
2731.20 139
2731.32 131
2731.44 121
2731.56 110
2731.68 100
2731.80 91
2731.92 85
2732.04 81
2732.16 80
2732.28 79
2732.40 79
2732.52 78
2732.64 75
2732.76 72
2732.88 69
2733.00 66
2733.12 64
2733.24 64
2733.36 65
2733.48 68
2733.60 71
2733.72 76
2733.84 81
2733.96 87
2734.08 93
2734.20 98
2734.32 102
2734.44 103
2734.56 102
2734.68 100
2734.80 98
2734.92 96
2735.04 95
2735.16 95
2735.28 96
2735.40 100
2735.52 104
2735.64 111
2735.76 120
2735.88 130
2736.00 140
2736.12 149
2736.24 156
2736.36 159
2736.48 158
2736.60 154
2736.72 149
2736.84 144
2736.96 141
2737.08 141
2737.20 144
2737.32 149
2737.44 155
2737.56 159
2737.68 160
2737.80 157
2737.92 149
2738.04 137
2738.16 122
2738.28 105
2738.40 88
2738.52 72
2738.64 60
2738.76 50
2738.88 45
2739.00 44
2739.12 45
2739.24 49
2739.36 54
2739.48 58
2739.60 61
2739.72 63
2739.84 63
2739.96 63
2740.08 64
2740.20 64
2740.32 65
2740.44 66
2740.56 65
2740.68 62
2740.80 57
2740.92 49
2741.04 40
2741.16 30
2741.28 20
2741.40 10
2741.52 1
2741.64 0
2741.76 0
2741.88 0
2742.00 0
2742.12 0
2742.24 0
2742.36 0
2742.48 0
2742.60 7
2742.72 22
2742.84 39
2742.96 59
2743.08 80
2743.20 102
2743.32 123
2743.44 143
2743.56 159
2743.68 171
2743.80 179
2743.92 183
2744.04 185
2744.16 186
2744.28 187
2744.40 189
2744.52 193
2744.64 198
2744.76 204
2744.88 208
2745.00 212
2745.12 215
2745.24 217
2745.36 220
2745.49 224
2745.61 230
2745.73 236
2745.85 240
2745.97 241
2746.09 237
2746.21 229
2746.33 216
2746.45 201
2746.57 188
2746.69 179
2746.81 175
2746.93 176
2747.05 180
2747.17 184
2747.29 187
2747.41 187
2747.53 182
2747.65 176
2747.77 169
2747.89 163
2748.01 160
2748.13 160
2748.25 163
2748.37 168
2748.49 173
2748.61 179
2748.73 183
2748.85 186
2748.97 189
2749.09 191
2749.21 192
2749.33 194
2749.45 194
2749.57 193
2749.69 191
2749.81 189
2749.93 187
2750.05 186
2750.17 186
2750.29 189
2750.41 193
2750.53 198
2750.65 202
2750.77 203
2750.89 201
2751.02 193
2751.14 182
2751.26 166
2751.38 149
2751.50 133
2751.62 120
2751.74 110
2751.86 105
2751.98 104
2752.10 107
2752.22 111
2752.34 116
2752.46 120
2752.58 124
2752.70 128
2752.82 132
2752.94 138
2753.06 145
2753.18 154
2753.30 164
2753.42 173
2753.54 182
2753.66 188
2753.78 192
2753.90 195
2754.02 198
2754.14 201
2754.26 205
2754.38 210
2754.50 215
2754.62 218
2754.74 219
2754.87 215
2754.99 205
2755.11 189
2755.23 170
2755.35 147
2755.47 123
2755.59 100
2755.71 79
2755.83 63
2755.95 50
2756.07 40
2756.19 33
2756.31 29
2756.43 27
2756.55 27
2756.67 30
2756.79 35
2756.91 43
2757.03 51
2757.15 58
2757.27 64
2757.39 68
2757.51 70
2757.63 71
2757.75 74
2757.88 77
2758.00 82
2758.12 86
2758.24 88
2758.36 86
2758.48 79
2758.60 68
2758.72 56
2758.84 43
2758.96 34
2759.08 30
2759.20 32
2759.32 37
2759.44 45
2759.56 54
2759.68 62
2759.80 68
2759.92 73
2760.04 77
2760.16 81
2760.28 85
2760.40 89
2760.53 93
2760.65 97
2760.77 98
2760.89 96
2761.01 91
2761.13 81
2761.25 69
2761.37 53
2761.49 36
2761.61 20
2761.73 5
2761.85 0
2761.97 0
2762.09 0
2762.21 0
2762.33 0
2762.45 0
2762.57 4
2762.69 7
2762.81 8
2762.94 7
2763.06 6
2763.18 5
2763.30 6
2763.42 10
2763.54 15
2763.66 21
2763.78 27
2763.90 31
2764.02 33
2764.14 35
2764.26 38
2764.38 42
2764.50 50
2764.62 61
2764.74 77
2764.86 96
2764.99 117
2765.11 138
2765.23 157
2765.35 171
2765.47 181
2765.59 185
2765.71 183
2765.83 176
2765.95 168
2766.07 159
2766.19 153
2766.31 152
2766.43 157
2766.55 168
2766.67 185
2766.79 206
2766.91 230
2767.04 255
2767.16 280
2767.28 304
2767.40 328
2767.52 349
2767.64 368
2767.76 383
2767.88 395
2768.00 402
2768.12 406
2768.24 407
2768.36 408
2768.48 408
2768.60 408
2768.72 408
2768.85 409
2768.97 410
2769.09 413
2769.21 417
2769.33 423
2769.45 428
2769.57 433
2769.69 435
2769.81 432
2769.93 424
2770.05 409
2770.17 390
2770.29 368
2770.41 347
2770.53 327
2770.66 311
2770.78 299
2770.90 290
2771.02 283
2771.14 277
2771.26 269
2771.38 260
2771.50 249
2771.62 236
2771.74 221
2771.86 206
2771.98 191
2772.10 179
2772.22 169
2772.35 162
2772.47 158
2772.59 155
2772.71 153
2772.83 151
2772.95 150
2773.07 149
2773.19 149
2773.31 149
2773.43 151
2773.55 153
2773.67 155
2773.79 158
2773.92 161
2774.04 162
2774.16 161
2774.28 156
2774.40 146
2774.52 131
2774.64 110
2774.76 87
2774.88 62
2775.00 39
2775.12 21
2775.24 9
2775.36 4
2775.49 5
2775.61 10
2775.73 15
2775.85 19
2775.97 20
2776.09 16
2776.21 9
2776.33 1
2776.45 0
2776.57 0
2776.69 0
2776.81 0
2776.94 0
2777.06 0
2777.18 0
2777.30 3
2777.42 4
2777.54 3
2777.66 2
2777.78 3
2777.90 5
2778.02 10
2778.14 16
2778.27 23
2778.39 27
2778.51 29
2778.63 25
2778.75 18
2778.87 8
2778.99 0
2779.11 0
2779.23 0
2779.35 0
2779.47 0
2779.59 0
2779.72 0
2779.84 5
2779.96 14
2780.08 23
2780.20 32
2780.32 39
2780.44 44
2780.56 45
2780.68 42
2780.80 36
2780.92 28
2781.05 19
2781.17 11
2781.29 4
2781.41 0
2781.53 0
2781.65 0
2781.77 0
2781.89 0
2782.01 0
2782.13 0
2782.26 0
2782.38 0
2782.50 0
2782.62 4
2782.74 12
2782.86 21
2782.98 29
2783.10 35
2783.22 38
2783.34 38
2783.47 37
2783.59 34
2783.71 31
2783.83 27
2783.95 23
2784.07 19
2784.19 14
2784.31 10
2784.43 7
2784.55 5
2784.68 6
2784.80 8
2784.92 11
2785.04 14
2785.16 17
2785.28 19
2785.40 22
2785.52 24
2785.64 28
2785.76 34
2785.89 42
2786.01 50
2786.13 57
2786.25 63
2786.37 68
2786.49 70
2786.61 70
2786.73 71
2786.85 74
2786.97 80
2787.10 91
2787.22 107
2787.34 127
2787.46 147
2787.58 166
2787.70 181
2787.82 189
2787.94 192
2788.06 189
2788.19 184
2788.31 179
2788.43 176
2788.55 178
2788.67 184
2788.79 193
2788.91 203
2789.03 212
2789.15 218
2789.28 220
2789.40 218
2789.52 213
2789.64 207
2789.76 200
2789.88 193
2790.00 188
2790.12 184
2790.24 182
2790.37 183
2790.49 186
2790.61 192
2790.73 202
2790.85 213
2790.97 225
2791.09 238
2791.21 249
2791.33 260
2791.46 268
2791.58 276
2791.70 282
2791.82 288
2791.94 293
2792.06 298
2792.18 303
2792.30 307
2792.43 311
2792.55 314
2792.67 315
2792.79 315
2792.91 312
2793.03 307
2793.15 302
2793.27 297
2793.39 293
2793.52 291
2793.64 291
2793.76 292
2793.88 294
2794.00 296
2794.12 297
2794.24 295
2794.36 293
2794.49 289
2794.61 285
2794.73 281
2794.85 277
2794.97 273
2795.09 269
2795.21 267
2795.33 265
2795.46 264
2795.58 263
2795.70 263
2795.82 264
2795.94 263
2796.06 261
2796.18 257
2796.30 251
2796.43 243
2796.55 235
2796.67 228
2796.79 222
2796.91 220
2797.03 222
2797.15 226
2797.27 233
2797.40 240
2797.52 245
2797.64 249
2797.76 249
2797.88 247
2798.00 243
2798.12 238
2798.24 234
2798.37 230
2798.49 226
2798.61 221
2798.73 214
2798.85 205
2798.97 193
2799.09 178
2799.22 161
2799.34 145
2799.46 130
2799.58 116
2799.70 103
2799.82 92
2799.94 82
2800.06 74
2800.19 67
2800.31 63
2800.43 63
2800.55 68
2800.67 77
2800.79 89
2800.91 103
2801.04 118
2801.16 131
2801.28 142
2801.40 149
2801.52 151
2801.64 149
2801.76 142
2801.89 130
2802.01 114
2802.13 93
2802.25 69
2802.37 44
2802.49 20
2802.61 0
2802.74 0
2802.86 0
2802.98 0
2803.10 0
2803.22 0
2803.34 0
2803.46 0
2803.58 6
2803.71 13
2803.83 19
2803.95 23
2804.07 25
2804.19 26
2804.31 26
2804.43 26
2804.56 26
2804.68 27
2804.80 28
2804.92 29
2805.04 31
2805.16 31
2805.29 30
2805.41 28
2805.53 23
2805.65 18
2805.77 11
2805.89 5
2806.01 0
2806.14 0
2806.26 0
2806.38 0
2806.50 0
2806.62 0
2806.74 0
2806.86 0
2806.99 0
2807.11 7
2807.23 15
2807.35 23
2807.47 32
2807.59 39
2807.71 45
2807.84 49
2807.96 51
2808.08 51
2808.20 50
2808.32 49
2808.44 49
2808.57 51
2808.69 56
2808.81 63
2808.93 73
2809.05 84
2809.17 95
2809.29 106
2809.42 114
2809.54 120
2809.66 124
2809.78 125
2809.90 125
2810.02 123
2810.15 120
2810.27 116
2810.39 112
2810.51 106
2810.63 100
2810.75 91
2810.87 81
2811.00 71
2811.12 60
2811.24 50
2811.36 43
2811.48 38
2811.60 36
2811.73 36
2811.85 38
2811.97 39
2812.09 40
2812.21 41
2812.33 43
2812.46 47
2812.58 53
2812.70 62
2812.82 74
2812.94 86
2813.06 98
2813.19 107
2813.31 115
2813.43 120
2813.55 123
2813.67 124
2813.79 126
2813.92 128
2814.04 131
2814.16 135
2814.28 139
2814.40 143
2814.52 146
2814.65 147
2814.77 147
2814.89 143
2815.01 138
2815.13 132
2815.25 126
2815.38 120
2815.50 115
2815.62 112
2815.74 111
2815.86 112
2815.98 114
2816.11 118
2816.23 123
2816.35 129
2816.47 136
2816.59 144
2816.71 150
2816.84 156
2816.96 159
2817.08 161
2817.20 161
2817.32 158
2817.44 154
2817.57 147
2817.69 137
2817.81 124
2817.93 109
2818.05 92
2818.17 77
2818.30 64
2818.42 57
2818.54 55
2818.66 58
2818.78 64
2818.90 72
2819.03 80
2819.15 87
2819.27 95
2819.39 104
2819.51 114
2819.64 125
2819.76 136
2819.88 145
2820.00 153
2820.12 157
2820.24 158
2820.37 157
2820.49 154
2820.61 149
2820.73 142
2820.85 135
2820.98 126
2821.10 119
2821.22 113
2821.34 112
2821.46 114
2821.58 120
2821.71 128
2821.83 136
2821.95 143
2822.07 148
2822.19 149
2822.32 147
2822.44 143
2822.56 140
2822.68 139
2822.80 140
2822.92 144
2823.05 151
2823.17 160
2823.29 169
2823.41 176
2823.53 181
2823.66 182
2823.78 180
2823.90 175
2824.02 167
2824.14 158
2824.26 147
2824.39 137
2824.51 126
2824.63 116
2824.75 105
2824.87 95
2825.00 86
2825.12 78
2825.24 73
2825.36 70
2825.48 68
2825.61 69
2825.73 70
2825.85 72
2825.97 75
2826.09 79
2826.21 83
2826.34 88
2826.46 93
2826.58 99
2826.70 105
2826.82 112
2826.95 119
2827.07 128
2827.19 137
2827.31 147
2827.43 157
2827.56 165
2827.68 170
2827.80 170
2827.92 166
2828.04 158
2828.17 148
2828.29 136
2828.41 124
2828.53 112
2828.65 102
2828.78 94
2828.90 87
2829.02 83
2829.14 80
2829.26 79
2829.39 77
2829.51 74
2829.63 68
2829.75 60
2829.87 50
2830.00 41
2830.12 34
2830.24 32
2830.36 35
2830.48 42
2830.61 53
2830.73 66
2830.85 78
2830.97 87
2831.09 93
2831.22 95
2831.34 95
2831.46 92
2831.58 88
2831.70 85
2831.83 84
2831.95 85
2832.07 88
2832.19 92
2832.31 95
2832.44 96
2832.56 96
2832.68 93
2832.80 89
2832.92 86
2833.05 85
2833.17 87
2833.29 92
2833.41 98
2833.53 105
2833.66 112
2833.78 116
2833.90 117
2834.02 117
2834.14 116
2834.27 115
2834.39 114
2834.51 114
2834.63 113
2834.76 113
2834.88 113
2835.00 112
2835.12 110
2835.24 107
2835.37 104
2835.49 101
2835.61 98
2835.73 97
2835.85 98
2835.98 102
2836.10 108
2836.22 117
2836.34 127
2836.46 137
2836.59 145
2836.71 151
2836.83 155
2836.95 157
2837.08 157
2837.20 155
2837.32 153
2837.44 151
2837.56 150
2837.69 149
2837.81 150
2837.93 152
2838.05 156
2838.17 161
2838.30 168
2838.42 176
2838.54 186
2838.66 199
2838.79 213
2838.91 230
2839.03 246
2839.15 261
2839.27 274
2839.40 281
2839.52 283
2839.64 280
2839.76 273
2839.89 263
2840.01 250
2840.13 236
2840.25 223
2840.37 210
2840.50 199
2840.62 190
2840.74 183
2840.86 179
2840.99 177
2841.11 178
2841.23 181
2841.35 186
2841.47 192
2841.60 202
2841.72 212
2841.84 225
2841.96 237
2842.09 249
2842.21 257
2842.33 261
2842.45 260
2842.57 254
2842.70 245
2842.82 234
2842.94 223
2843.06 213
2843.19 204
2843.31 195
2843.43 185
2843.55 172
2843.68 156
2843.80 139
2843.92 122
2844.04 107
2844.16 96
2844.29 90
2844.41 89
2844.53 93
2844.65 99
2844.78 107
2844.90 116
2845.02 124
2845.14 132
2845.27 141
2845.39 151
2845.51 162
2845.63 174
2845.75 186
2845.88 197
2846.00 206
2846.12 212
2846.24 215
2846.37 214
2846.49 211
2846.61 206
2846.73 200
2846.86 194
2846.98 188
2847.10 183
2847.22 179
2847.34 175
2847.47 173
2847.59 172
2847.71 173
2847.83 176
2847.96 180
2848.08 184
2848.20 187
2848.32 190
2848.45 192
2848.57 191
2848.69 190
2848.81 188
2848.94 185
2849.06 183
2849.18 179
2849.30 175
2849.43 170
2849.55 165
2849.67 160
2849.79 158
2849.92 157
2850.04 161
2850.16 167
2850.28 177
2850.40 187
2850.53 196
2850.65 204
2850.77 208
2850.89 208
2851.02 204
2851.14 198
2851.26 190
2851.38 181
2851.51 173
2851.63 167
2851.75 163
2851.87 161
2852.00 161
2852.12 161
2852.24 160
2852.36 156
2852.49 147
2852.61 133
2852.73 114
2852.85 90
2852.98 65
2853.10 40
2853.22 19
2853.34 2
2853.47 0
2853.59 0
2853.71 0
2853.83 0
2853.96 0
2854.08 0
2854.20 0
2854.32 0
2854.45 0
2854.57 4
2854.69 14
2854.81 26
2854.94 39
2855.06 54
2855.18 68
2855.30 81
2855.43 92
2855.55 102
2855.67 111
2855.79 121
2855.92 135
2856.04 153
2856.16 178
2856.28 207
2856.41 241
2856.53 275
2856.65 304
2856.77 327
2856.90 338
2857.02 338
2857.14 327
2857.27 308
2857.39 284
2857.51 260
2857.63 238
2857.76 222
2857.88 213
2858.00 210
2858.12 215
2858.25 224
2858.37 237
2858.49 252
2858.61 268
2858.74 282
2858.86 293
2858.98 300
2859.10 302
2859.23 300
2859.35 295
2859.47 286
2859.59 276
2859.72 265
2859.84 255
2859.96 246
2860.09 240
2860.21 238
2860.33 240
2860.45 244
2860.58 249
2860.70 253
2860.82 255
2860.94 253
2861.07 247
2861.19 237
2861.31 225
2861.43 211
2861.56 197
2861.68 183
2861.80 170
2861.93 158
2862.05 147
2862.17 138
2862.29 133
2862.42 132
2862.54 137
2862.66 148
2862.78 163
2862.91 183
2863.03 204
2863.15 224
2863.27 240
2863.40 251
2863.52 257
2863.64 258
2863.77 257
2863.89 255
2864.01 255
2864.13 259
2864.26 266
2864.38 277
2864.50 290
2864.62 303
2864.75 314
2864.87 321
2864.99 325
2865.12 323
2865.24 315
2865.36 303
2865.48 288
2865.61 272
2865.73 257
2865.85 245
2865.97 237
2866.10 233
2866.22 231
2866.34 230
2866.47 228
2866.59 225
2866.71 221
2866.83 216
2866.96 212
2867.08 210
2867.20 212
2867.33 218
2867.45 228
2867.57 241
2867.69 257
2867.82 273
2867.94 289
2868.06 303
2868.19 314
2868.31 322
2868.43 325
2868.55 323
2868.68 318
2868.80 310
2868.92 299
2869.04 287
2869.17 274
2869.29 260
2869.41 248
2869.54 236
2869.66 225
2869.78 216
2869.90 208
2870.03 202
2870.15 197
2870.27 193
2870.40 190
2870.52 189
2870.64 189
2870.76 192
2870.89 201
2871.01 215
2871.13 235
2871.26 259
2871.38 286
2871.50 313
2871.62 338
2871.75 361
2871.87 382
2871.99 401
2872.12 420
2872.24 438
2872.36 457
2872.49 476
2872.61 492
2872.73 505
2872.85 513
2872.98 517
2873.10 516
2873.22 512
2873.35 507
2873.47 500
2873.59 492
2873.71 482
2873.84 470
2873.96 457
2874.08 443
2874.21 431
2874.33 421
2874.45 414
2874.57 411
2874.70 410
2874.82 410
2874.94 410
2875.07 407
2875.19 403
2875.31 396
2875.44 389
2875.56 383
2875.68 379
2875.80 378
2875.93 381
2876.05 387
2876.17 396
2876.30 404
2876.42 411
2876.54 414
2876.67 412
2876.79 403
2876.91 390
2877.03 372
2877.16 352
2877.28 333
2877.40 315
2877.53 299
2877.65 284
2877.77 271
2877.90 257
2878.02 244
2878.14 230
2878.26 216
2878.39 203
2878.51 191
2878.63 181
2878.76 173
2878.88 167
2879.00 160
2879.13 153
2879.25 144
2879.37 134
2879.50 124
2879.62 113
2879.74 104
2879.86 98
2879.99 96
2880.11 100
2880.23 108
2880.36 121
2880.48 134
2880.60 146
2880.73 155
2880.85 157
2880.97 151
2881.10 138
2881.22 119
2881.34 95
2881.46 72
2881.59 51
2881.71 36
2881.83 28
2881.96 27
2882.08 33
2882.20 42
2882.33 52
2882.45 62
2882.57 70
2882.70 73
2882.82 74
2882.94 72
2883.06 70
2883.19 67
2883.31 65
2883.43 65
2883.56 67
2883.68 70
2883.80 73
2883.93 76
2884.05 78
2884.17 81
2884.30 83
2884.42 86
2884.54 89
2884.67 93
2884.79 96
2884.91 97
2885.04 96
2885.16 91
2885.28 83
2885.40 72
2885.53 59
2885.65 47
2885.77 36
2885.90 27
2886.02 20
2886.14 15
2886.27 11
2886.39 7
2886.51 3
2886.64 0
2886.76 0
2886.88 0
2887.01 0
2887.13 1
2887.25 4
2887.38 5
2887.50 5
2887.62 3
2887.75 0
2887.87 0
2887.99 0
2888.12 0
2888.24 0
2888.36 3
2888.49 9
2888.61 17
2888.73 26
2888.85 35
2888.98 44
2889.10 53
2889.22 61
2889.35 68
2889.47 73
2889.59 76
2889.72 77
2889.84 77
2889.96 75
2890.09 75
2890.21 76
2890.33 79
2890.46 83
2890.58 88
2890.70 92
2890.83 96
2890.95 97
2891.07 97
2891.20 94
2891.32 91
2891.44 89
2891.57 87
2891.69 86
2891.81 88
2891.94 90
2892.06 91
2892.18 92
2892.31 90
2892.43 87
2892.55 83
2892.68 79
2892.80 78
2892.92 80
2893.05 89
2893.17 102
2893.29 121
2893.42 143
2893.54 167
2893.66 188
2893.79 205
2893.91 215
2894.03 220
2894.16 221
2894.28 219
2894.40 217
2894.53 217
2894.65 221
2894.77 227
2894.90 235
2895.02 241
2895.14 244
2895.27 241
2895.39 234
2895.51 222
2895.64 208
2895.76 195
2895.88 185
2896.01 180
2896.13 179
2896.25 182
2896.38 187
2896.50 192
2896.63 196
2896.75 197
2896.87 198
2897.00 198
2897.12 200
2897.24 205
2897.37 214
2897.49 227
2897.61 242
2897.74 256
2897.86 268
2897.98 274
2898.11 273
2898.23 265
2898.35 253
2898.48 238
2898.60 224
2898.72 213
2898.85 207
2898.97 204
2899.09 205
2899.22 208
2899.34 211
2899.46 215
2899.59 218
2899.71 222
2899.83 227
2899.96 233
2900.08 240
2900.21 248
2900.33 255
2900.45 263
2900.58 270
2900.70 279
2900.82 289
2900.95 302
2901.07 317
2901.19 335
2901.32 353
2901.44 371
2901.56 386
2901.69 397
2901.81 403
2901.93 403
2902.06 399
2902.18 389
2902.31 376
2902.43 359
2902.55 342
2902.68 325
2902.80 311
2902.92 302
2903.05 299
2903.17 302
2903.29 311
2903.42 324
2903.54 340
2903.66 357
2903.79 374
2903.91 390
2904.04 404
2904.16 415
2904.28 423
2904.41 428
2904.53 429
2904.65 425
2904.78 416
2904.90 404
2905.02 389
2905.15 373
2905.27 358
2905.39 344
2905.52 332
2905.64 324
2905.77 318
2905.89 313
2906.01 309
2906.14 306
2906.26 301
2906.38 296
2906.51 290
2906.63 284
2906.75 279
2906.88 276
2907.00 274
2907.13 273
2907.25 272
2907.37 270
2907.50 266
2907.62 260
2907.74 254
2907.87 247
2907.99 241
2908.11 238
2908.24 237
2908.36 239
2908.49 243
2908.61 247
2908.73 253
2908.86 260
2908.98 268
2909.10 277
2909.23 287
2909.35 295
2909.48 301
2909.60 305
2909.72 306
2909.85 304
2909.97 300
2910.09 297
2910.22 295
2910.34 295
2910.46 297
2910.59 302
2910.71 308
2910.84 315
2910.96 322
2911.08 326
2911.21 328
2911.33 327
2911.45 323
2911.58 315
2911.70 306
2911.83 294
2911.95 281
2912.07 268
2912.20 256
2912.32 245
2912.44 236
2912.57 229
2912.69 225
2912.82 225
2912.94 228
2913.06 235
2913.19 246
2913.31 259
2913.43 274
2913.56 289
2913.68 304
2913.81 317
2913.93 327
2914.05 334
2914.18 336
2914.30 336
2914.42 332
2914.55 326
2914.67 320
2914.80 314
2914.92 308
2915.04 305
2915.17 302
2915.29 301
2915.42 301
2915.54 302
2915.66 304
2915.79 309
2915.91 314
2916.03 319
2916.16 323
2916.28 323
2916.41 319
2916.53 311
2916.65 300
2916.78 290
2916.90 285
2917.03 286
2917.15 296
2917.27 313
2917.40 334
2917.52 356
2917.64 377
2917.77 394
2917.89 406
2918.02 415
2918.14 423
2918.26 430
2918.39 438
2918.51 448
2918.64 459
2918.76 471
2918.88 485
2919.01 501
2919.13 521
2919.26 545
2919.38 573
2919.50 603
2919.63 634
2919.75 663
2919.87 687
2920.00 705
2920.12 716
2920.25 721
2920.37 722
2920.49 723
2920.62 725
2920.74 729
2920.87 735
2920.99 741
2921.11 744
2921.24 743
2921.36 736
2921.49 725
2921.61 712
2921.73 699
2921.86 689
2921.98 684
2922.11 682
2922.23 686
2922.35 692
2922.48 701
2922.60 710
2922.73 721
2922.85 730
2922.97 738
2923.10 743
2923.22 744
2923.35 741
2923.47 735
2923.59 727
2923.72 719
2923.84 712
2923.97 706
2924.09 700
2924.21 692
2924.34 681
2924.46 666
2924.59 646
2924.71 625
2924.83 603
2924.96 582
2925.08 563
2925.21 544
2925.33 525
2925.45 505
2925.58 485
2925.70 466
2925.83 450
2925.95 440
2926.07 437
2926.20 442
2926.32 452
2926.45 466
2926.57 481
2926.69 497
2926.82 512
2926.94 525
2927.07 536
2927.19 545
2927.31 553
2927.44 557
2927.56 557
2927.69 552
2927.81 542
2927.93 529
2928.06 512
2928.18 494
2928.31 477
2928.43 463
2928.56 451
2928.68 444
2928.80 439
2928.93 438
2929.05 439
2929.18 442
2929.30 446
2929.42 451
2929.55 457
2929.67 463
2929.80 470
2929.92 477
2930.04 483
2930.17 489
2930.29 494
2930.42 499
2930.54 505
2930.67 512
2930.79 522
2930.91 535
2931.04 550
2931.16 568
2931.29 586
2931.41 603
2931.53 618
2931.66 627
2931.78 632
2931.91 632
2932.03 628
2932.16 623
2932.28 620
2932.40 620
2932.53 624
2932.65 634
2932.78 647
2932.90 663
2933.02 680
2933.15 696
2933.27 712
2933.40 727
2933.52 744
2933.65 762
2933.77 783
2933.89 807
2934.02 832
2934.14 859
2934.27 888
2934.39 918
2934.51 953
2934.64 993
2934.76 1043
2934.89 1103
2935.01 1175
2935.14 1259
2935.26 1352
2935.38 1451
2935.51 1555
2935.63 1661
2935.76 1768
2935.88 1875
2936.01 1985
2936.13 2098
2936.25 2216
2936.38 2339
2936.50 2466
2936.63 2596
2936.75 2730
2936.88 2864
2937.00 2999
2937.12 3132
2937.25 3262
2937.37 3387
2937.50 3501
2937.62 3601
2937.75 3684
2937.87 3749
2937.99 3796
2938.12 3831
2938.24 3856
2938.37 3876
2938.49 3894
2938.62 3910
2938.74 3925
2938.86 3936
2938.99 3941
2939.11 3938
2939.24 3926
2939.36 3908
2939.49 3884
2939.61 3857
2939.73 3827
2939.86 3797
2939.98 3767
2940.11 3736
2940.23 3704
2940.36 3671
2940.48 3635
2940.61 3596
2940.73 3551
2940.85 3500
2940.98 3440
2941.10 3371
2941.23 3291
2941.35 3202
2941.48 3106
2941.60 3006
2941.72 2905
2941.85 2808
2941.97 2715
2942.10 2629
2942.22 2550
2942.35 2478
2942.47 2413
2942.60 2354
2942.72 2301
2942.84 2251
2942.97 2204
2943.09 2157
2943.22 2108
2943.34 2055
2943.47 1996
2943.59 1933
2943.71 1867
2943.84 1800
2943.96 1732
2944.09 1667
2944.21 1603
2944.34 1543
2944.46 1486
2944.59 1431
2944.71 1380
2944.83 1333
2944.96 1289
2945.08 1248
2945.21 1209
2945.33 1171
2945.46 1133
2945.58 1095
2945.71 1058
2945.83 1022
2945.95 991
2946.08 962
2946.20 938
2946.33 915
2946.45 893
2946.58 870
2946.70 846
2946.83 821
2946.95 797
2947.08 775
2947.20 756
2947.32 741
2947.45 729
2947.57 718
2947.70 707
2947.82 695
2947.95 680
2948.07 662
2948.20 643
2948.32 623
2948.44 603
2948.57 583
2948.69 562
2948.82 540
2948.94 516
2949.07 489
2949.19 460
2949.32 430
2949.44 398
2949.57 368
2949.69 339
2949.81 311
2949.94 286
2950.06 263
2950.19 242
2950.31 223
2950.44 208
2950.56 196
2950.69 188
2950.81 183
2950.94 182
2951.06 182
2951.18 182
2951.31 182
2951.43 179
2951.56 175
2951.68 169
2951.81 162
2951.93 155
2952.06 148
2952.18 141
2952.31 135
2952.43 129
2952.56 125
2952.68 122
2952.80 121
2952.93 123
2953.05 127
2953.18 132
2953.30 137
2953.43 142
2953.55 145
2953.68 146
2953.80 145
2953.93 142
2954.05 137
2954.18 132
2954.30 127
2954.42 122
2954.55 117
2954.67 111
2954.80 105
2954.92 97
2955.05 87
2955.17 74
2955.30 61
2955.42 46
2955.55 32
2955.67 18
2955.80 6
2955.92 0
2956.05 0
2956.17 0
2956.29 0
2956.42 0
2956.54 0
2956.67 0
2956.79 0
2956.92 7
2957.04 12
2957.17 15
2957.29 16
2957.42 15
2957.54 13
2957.67 11
2957.79 11
2957.92 15
2958.04 23
2958.17 35
2958.29 51
2958.41 70
2958.54 91
2958.66 112
2958.79 135
2958.91 156
2959.04 178
2959.16 198
2959.29 217
2959.41 234
2959.54 249
2959.66 263
2959.79 274
2959.91 284
2960.04 293
2960.16 300
2960.29 306
2960.41 309
2960.54 309
2960.66 307
2960.79 303
2960.91 298
2961.03 293
2961.16 289
2961.28 287
2961.41 287
2961.53 288
2961.66 290
2961.78 291
2961.91 290
2962.03 286
2962.16 276
2962.28 261
2962.41 241
2962.53 217
2962.66 192
2962.78 169
2962.91 150
2963.03 138
2963.16 132
2963.28 132
2963.41 133
2963.53 135
2963.66 134
2963.78 131
2963.91 125
2964.03 116
2964.16 108
2964.28 99
2964.40 92
2964.53 87
2964.65 82
2964.78 78
2964.90 75
2965.03 73
2965.15 72
2965.28 72
2965.40 73
2965.53 75
2965.65 76
2965.78 76
2965.90 74
2966.03 70
2966.15 63
2966.28 54
2966.40 46
2966.53 38
2966.65 33
2966.78 31
2966.90 32
2967.03 36
2967.15 42
2967.28 49
2967.40 55
2967.53 61
2967.65 65
2967.78 67
2967.90 67
2968.03 66
2968.15 62
2968.28 57
2968.40 51
2968.53 43
2968.65 35
2968.78 27
2968.90 20
2969.03 13
2969.15 7
2969.28 2
2969.40 0
2969.53 0
2969.65 0
2969.78 0
2969.90 0
2970.03 8
2970.15 18
2970.28 28
2970.40 36
2970.53 41
2970.65 43
2970.78 39
2970.90 33
2971.03 23
2971.15 13
2971.28 3
2971.40 0
2971.53 0
2971.65 0
2971.78 0
2971.90 0
2972.03 0
2972.15 0
2972.28 0
2972.40 4
2972.53 12
2972.65 20
2972.78 28
2972.90 36
2973.03 44
2973.15 51
2973.28 58
2973.40 65
2973.53 72
2973.65 81
2973.78 90
2973.90 101
2974.03 113
2974.15 126
2974.28 137
2974.40 147
2974.53 154
2974.65 157
2974.78 158
2974.90 155
2975.03 151
2975.15 145
2975.28 139
2975.40 132
2975.53 126
2975.65 121
2975.78 116
2975.90 112
2976.03 109
2976.15 106
2976.28 104
2976.40 103
2976.53 102
2976.65 103
2976.78 103
2976.90 105
2977.03 106
2977.15 108
2977.28 109
2977.40 109
2977.53 107
2977.65 103
2977.78 97
2977.90 90
2978.03 81
2978.15 73
2978.28 66
2978.41 61
2978.53 59
2978.66 59
2978.78 60
2978.91 62
2979.03 64
2979.16 65
2979.28 63
2979.41 58
2979.53 51
2979.66 42
2979.78 33
2979.91 24
2980.03 19
2980.16 18
2980.28 23
2980.41 33
2980.53 49
2980.66 68
2980.78 89
2980.91 109
2981.03 126
2981.16 138
2981.28 143
2981.41 142
2981.53 137
2981.66 129
2981.79 119
2981.91 112
2982.04 106
2982.16 102
2982.29 100
2982.41 99
2982.54 97
2982.66 94
2982.79 91
2982.91 88
2983.04 86
2983.16 84
2983.29 82
2983.41 80
2983.54 75
2983.66 69
2983.79 60
2983.91 50
2984.04 41
2984.16 34
2984.29 30
2984.42 29
2984.54 32
2984.67 37
2984.79 43
2984.92 49
2985.04 55
2985.17 58
2985.29 61
2985.42 61
2985.54 59
2985.67 56
2985.79 52
2985.92 46
2986.04 37
2986.17 27
2986.29 16
2986.42 5
2986.55 0
2986.67 0
2986.80 0
2986.92 0
2987.05 4
2987.17 16
2987.30 30
2987.42 43
2987.55 53
2987.67 61
2987.80 68
2987.92 75
2988.05 82
2988.17 92
2988.30 102
2988.43 111
2988.55 118
2988.68 122
2988.80 121
2988.93 116
2989.05 108
2989.18 99
2989.30 89
2989.43 78
2989.55 68
2989.68 57
2989.80 44
2989.93 31
2990.06 17
2990.18 2
2990.31 0
2990.43 0
2990.56 0
2990.68 0
2990.81 0
2990.93 0
2991.06 0
2991.18 0
2991.31 2
2991.44 13
2991.56 25
2991.69 34
2991.81 42
2991.94 47
2992.06 51
2992.19 55
2992.31 58
2992.44 62
2992.56 66
2992.69 69
2992.81 70
2992.94 68
2993.07 63
2993.19 56
2993.32 46
2993.44 37
2993.57 29
2993.69 25
2993.82 23
2993.94 24
2994.07 28
2994.20 31
2994.32 35
2994.45 38
2994.57 41
2994.70 44
2994.82 48
2994.95 54
2995.07 61
2995.20 69
2995.32 78
2995.45 88
2995.58 98
2995.70 108
2995.83 119
2995.95 131
2996.08 144
2996.20 157
2996.33 169
2996.45 180
2996.58 189
2996.71 196
2996.83 201
2996.96 205
2997.08 210
2997.21 215
2997.33 221
2997.46 227
2997.58 232
2997.71 236
2997.84 239
2997.96 241
2998.09 243
2998.21 245
2998.34 249
2998.46 253
2998.59 258
2998.71 260
2998.84 261
2998.97 257
2999.09 251
2999.22 243
2999.34 234
2999.47 225
2999.59 220
2999.72 217
2999.84 217
2999.97 218
3000.10 221
3000.22 222
3000.35 222
3000.47 220
3000.60 215
3000.72 207
3000.85 197
3000.97 185
3001.10 173
3001.23 161
3001.35 152
3001.48 147
3001.60 146
3001.73 151
3001.85 160
3001.98 172
3002.11 187
3002.23 203
3002.36 217
3002.48 230
3002.61 239
3002.73 245
3002.86 247
3002.99 244
3003.11 237
3003.24 225
3003.36 211
3003.49 194
3003.61 177
3003.74 161
3003.86 147
3003.99 137
3004.12 132
3004.24 130
3004.37 132
3004.49 135
3004.62 140
3004.74 143
3004.87 143
3005.00 140
3005.12 134
3005.25 126
3005.37 116
3005.50 109
3005.62 104
3005.75 103
3005.88 106
3006.00 111
3006.13 117
3006.25 121
3006.38 122
3006.50 120
3006.63 114
3006.76 105
3006.88 95
3007.01 85
3007.13 75
3007.26 68
3007.39 65
3007.51 64
3007.64 68
3007.76 75
3007.89 83
3008.01 92
3008.14 100
3008.27 104
3008.39 105
3008.52 104
3008.64 101
3008.77 98
3008.89 97
3009.02 96
3009.15 96
3009.27 95
3009.40 92
3009.52 85
3009.65 76
3009.78 64
3009.90 53
3010.03 44
3010.15 38
3010.28 36
3010.40 36
3010.53 39
3010.66 41
3010.78 43
3010.91 44
3011.03 45
3011.16 46
3011.28 49
3011.41 53
3011.54 57
3011.66 62
3011.79 66
3011.91 69
3012.04 70
3012.17 71
3012.29 70
3012.42 68
3012.54 66
3012.67 63
3012.80 59
3012.92 56
3013.05 55
3013.17 56
3013.30 62
3013.42 73
3013.55 87
3013.68 104
3013.80 122
3013.93 138
3014.05 149
3014.18 157
3014.31 159
3014.43 158
3014.56 154
3014.68 149
3014.81 144
3014.94 138
3015.06 134
3015.19 129
3015.31 126
3015.44 124
3015.57 123
3015.69 123
3015.82 124
3015.94 126
3016.07 129
3016.19 133
3016.32 139
3016.45 146
3016.57 155
3016.70 166
3016.82 179
3016.95 192
3017.08 204
3017.20 216
3017.33 227
3017.45 237
3017.58 246
3017.71 254
3017.83 261
3017.96 267
3018.08 272
3018.21 277
3018.34 280
3018.46 283
3018.59 286
3018.71 287
3018.84 288
3018.97 287
3019.09 286
3019.22 284
3019.34 281
3019.47 275
3019.60 267
3019.72 257
3019.85 244
3019.97 230
3020.10 216
3020.23 204
3020.35 196
3020.48 195
3020.60 200
3020.73 212
3020.86 228
3020.98 248
3021.11 268
3021.23 287
3021.36 303
3021.49 315
3021.61 324
3021.74 329
3021.86 331
3021.99 330
3022.12 328
3022.24 324
3022.37 319
3022.50 313
3022.62 305
3022.75 295
3022.87 283
3023.00 270
3023.13 257
3023.25 244
3023.38 233
3023.50 225
3023.63 220
3023.76 219
3023.88 219
3024.01 220
3024.13 221
3024.26 221
3024.39 220
3024.51 217
3024.64 214
3024.76 209
3024.89 205
3025.02 201
3025.14 197
3025.27 195
3025.40 192
3025.52 189
3025.65 186
3025.77 182
3025.90 177
3026.03 172
3026.15 167
3026.28 162
3026.40 159
3026.53 157
3026.66 156
3026.78 155
3026.91 154
3027.04 153
3027.16 150
3027.29 146
3027.41 142
3027.54 137
3027.67 130
3027.79 122
3027.92 112
3028.04 101
3028.17 89
3028.30 77
3028.42 66
3028.55 56
3028.68 47
3028.80 39
3028.93 33
3029.05 27
3029.18 22
3029.31 17
3029.43 13
3029.56 9
3029.69 6
3029.81 3
3029.94 0
3030.06 0
3030.19 0
3030.32 0
3030.44 0
3030.57 0
3030.70 0
3030.82 0
3030.95 0
3031.07 8
3031.20 18
3031.33 28
3031.45 38
3031.58 47
3031.71 53
3031.83 57
3031.96 58
3032.08 59
3032.21 60
3032.34 62
3032.46 65
3032.59 69
3032.72 73
3032.84 74
3032.97 72
3033.09 67
3033.22 59
3033.35 48
3033.47 38
3033.60 30
3033.73 24
3033.85 22
3033.98 23
3034.11 28
3034.23 34
3034.36 40
3034.48 45
3034.61 50
3034.74 53
3034.86 56
3034.99 58
3035.12 62
3035.24 66
3035.37 72
3035.49 79
3035.62 86
3035.75 93
3035.87 98
3036.00 102
3036.13 103
3036.25 102
3036.38 100
3036.51 96
3036.63 91
3036.76 84
3036.88 75
3037.01 64
3037.14 52
3037.26 39
3037.39 26
3037.52 14
3037.64 6
3037.77 0
3037.90 0
3038.02 0
3038.15 2
3038.27 7
3038.40 13
3038.53 19
3038.65 24
3038.78 27
3038.91 28
3039.03 27
3039.16 23
3039.29 18
3039.41 12
3039.54 7
3039.67 6
3039.79 10
3039.92 19
3040.04 33
3040.17 51
3040.30 72
3040.42 94
3040.55 113
3040.68 128
3040.80 138
3040.93 141
3041.06 139
3041.18 133
3041.31 124
3041.44 113
3041.56 101
3041.69 88
3041.82 73
3041.94 56
3042.07 38
3042.19 20
3042.32 3
3042.45 0
3042.57 0
3042.70 0
3042.83 0
3042.95 0
3043.08 0
3043.21 0
3043.33 0
3043.46 3
3043.59 14
3043.71 26
3043.84 40
3043.97 53
3044.09 63
3044.22 71
3044.35 73
3044.47 72
3044.60 68
3044.72 63
3044.85 57
3044.98 52
3045.10 49
3045.23 46
3045.36 45
3045.48 44
3045.61 44
3045.74 45
3045.86 46
3045.99 48
3046.12 49
3046.24 51
3046.37 52
3046.50 53
3046.62 55
3046.75 57
3046.88 61
3047.00 64
3047.13 67
3047.26 69
3047.38 67
3047.51 65
3047.64 61
3047.76 58
3047.89 57
3048.02 60
3048.14 66
3048.27 73
3048.40 82
3048.52 90
3048.65 97
3048.78 104
3048.90 111
3049.03 118
3049.16 125
3049.28 132
3049.41 137
3049.54 141
3049.66 143
3049.79 143
3049.92 144
3050.04 147
3050.17 153
3050.29 162
3050.42 174
3050.55 188
3050.67 202
3050.80 214
3050.93 223
3051.05 228
3051.18 229
3051.31 227
3051.43 222
3051.56 216
3051.69 210
3051.81 205
3051.94 202
3052.07 201
3052.20 201
3052.32 203
3052.45 205
3052.58 207
3052.70 208
3052.83 209
3052.96 207
3053.08 204
3053.21 199
3053.34 191
3053.46 181
3053.59 170
3053.72 160
3053.84 150
3053.97 143
3054.10 139
3054.22 139
3054.35 141
3054.48 144
3054.60 148
3054.73 152
3054.86 155
3054.98 157
3055.11 157
3055.24 157
3055.36 156
3055.49 156
3055.62 158
3055.74 160
3055.87 164
3056.00 169
3056.12 174
3056.25 178
3056.38 180
3056.50 180
3056.63 176
3056.76 170
3056.88 161
3057.01 153
3057.14 146
3057.26 142
3057.39 141
3057.52 143
3057.65 146
3057.77 149
3057.90 150
3058.03 149
3058.15 146
3058.28 140
3058.41 135
3058.53 130
3058.66 127
3058.79 127
3058.91 128
3059.04 130
3059.17 132
3059.29 132
3059.42 130
3059.55 125
3059.67 118
3059.80 108
3059.93 98
3060.05 88
3060.18 78
3060.31 70
3060.44 63
3060.56 57
3060.69 53
3060.82 50
3060.94 47
3061.07 45
3061.20 44
3061.32 43
3061.45 43
3061.58 43
3061.70 43
3061.83 43
3061.96 41
3062.09 39
3062.21 36
3062.34 35
3062.47 34
3062.59 35
3062.72 37
3062.85 40
3062.97 44
3063.10 49
3063.23 54
3063.35 59
3063.48 63
3063.61 67
3063.73 69
3063.86 69
3063.99 67
3064.12 64
3064.24 60
3064.37 57
3064.50 55
3064.62 55
3064.75 56
3064.88 58
3065.00 59
3065.13 58
3065.26 56
3065.39 52
3065.51 47
3065.64 42
3065.77 38
3065.89 34
3066.02 31
3066.15 28
3066.27 24
3066.40 20
3066.53 16
3066.66 11
3066.78 7
3066.91 2
3067.04 0
3067.16 0
3067.29 0
3067.42 0
3067.54 0
3067.67 0
3067.80 0
3067.93 0
3068.05 1
3068.18 10
3068.31 20
3068.43 30
3068.56 38
3068.69 43
3068.81 48
3068.94 51
3069.07 55
3069.20 60
3069.32 67
3069.45 76
3069.58 85
3069.70 94
3069.83 101
3069.96 106
3070.08 108
3070.21 108
3070.34 107
3070.47 105
3070.59 104
3070.72 104
3070.85 105
3070.97 105
3071.10 104
3071.23 101
3071.36 96
3071.48 88
3071.61 80
3071.74 73
3071.86 68
3071.99 68
3072.12 73
3072.25 81
3072.37 92
3072.50 102
3072.63 110
3072.75 115
3072.88 117
3073.01 116
3073.13 114
3073.26 110
3073.39 104
3073.52 96
3073.64 87
3073.77 75
3073.90 61
3074.02 48
3074.15 36
3074.28 28
3074.41 26
3074.53 29
3074.66 38
3074.79 51
3074.92 66
3075.04 79
3075.17 90
3075.30 96
3075.42 98
3075.55 94
3075.68 87
3075.81 79
3075.93 71
3076.06 64
3076.19 62
3076.31 63
3076.44 69
3076.57 81
3076.70 95
3076.82 112
3076.95 128
3077.08 142
3077.20 151
3077.33 154
3077.46 151
3077.59 143
3077.71 133
3077.84 122
3077.97 114
3078.09 110
3078.22 110
3078.35 114
3078.48 119
3078.60 125
3078.73 131
3078.86 137
3078.99 142
3079.11 149
3079.24 158
3079.37 169
3079.49 180
3079.62 190
3079.75 198
3079.88 203
3080.00 203
3080.13 199
3080.26 192
3080.39 183
3080.51 174
3080.64 165
3080.77 156
3080.89 146
3081.02 136
3081.15 125
3081.28 115
3081.40 107
3081.53 103
3081.66 102
3081.79 105
3081.91 112
3082.04 120
3082.17 128
3082.29 135
3082.42 139
3082.55 141
3082.68 141
3082.80 141
3082.93 141
3083.06 141
3083.19 143
3083.31 144
3083.44 147
3083.57 150
3083.70 153
3083.82 157
3083.95 160
3084.08 162
3084.20 162
3084.33 157
3084.46 149
3084.59 137
3084.71 122
3084.84 106
3084.97 89
3085.10 73
3085.22 57
3085.35 42
3085.48 27
3085.61 13
3085.73 0
3085.86 0
3085.99 0
3086.12 0
3086.24 0
3086.37 0
3086.50 0
3086.63 0
3086.75 7
3086.88 14
3087.01 19
3087.13 21
3087.26 21
3087.39 19
3087.52 16
3087.64 13
3087.77 10
3087.90 7
3088.03 5
3088.15 5
3088.28 6
3088.41 8
3088.54 13
3088.66 18
3088.79 23
3088.92 26
3089.05 25
3089.17 20
3089.30 11
3089.43 0
3089.56 0
3089.68 0
3089.81 0
3089.94 0
3090.07 0
3090.19 0
3090.32 0
3090.45 11
3090.58 20
3090.70 27
3090.83 34
3090.96 42
3091.09 52
3091.21 63
3091.34 74
3091.47 83
3091.60 88
3091.72 87
3091.85 81
3091.98 70
3092.11 57
3092.23 45
3092.36 35
3092.49 29
3092.62 27
3092.74 26
3092.87 26
3093.00 25
3093.13 22
3093.25 18
3093.38 14
3093.51 11
3093.64 10
3093.76 13
3093.89 19
3094.02 26
3094.15 33
3094.27 38
3094.40 41
3094.53 42
3094.66 41
3094.78 39
3094.91 39
3095.04 41
3095.17 47
3095.29 57
3095.42 70
3095.55 86
3095.68 101
3095.81 114
3095.93 124
3096.06 128
3096.19 128
3096.32 125
3096.44 120
3096.57 117
3096.70 116
3096.83 119
3096.95 125
3097.08 132
3097.21 139
3097.34 142
3097.46 141
3097.59 135
3097.72 125
3097.85 111
3097.97 96
3098.10 83
3098.23 72
3098.36 64
3098.49 60
3098.61 60
3098.74 60
3098.87 61
3099.00 61
3099.12 59
3099.25 57
3099.38 54
3099.51 52
3099.63 52
3099.76 53
3099.89 57
3100.02 63
3100.14 71
3100.27 81
3100.40 93
3100.53 104
3100.66 115
3100.78 124
3100.91 130
3101.04 131
3101.17 129
3101.29 122
3101.42 113
3101.55 104
3101.68 97
3101.80 93
3101.93 93
3102.06 97
3102.19 104
3102.32 112
3102.44 119
3102.57 125
3102.70 130
3102.83 133
3102.95 134
3103.08 133
3103.21 131
3103.34 129
3103.47 125
3103.59 122
3103.72 120
3103.85 118
3103.98 118
3104.10 120
3104.23 123
3104.36 127
3104.49 132
3104.62 135
3104.74 136
3104.87 134
3105.00 128
3105.13 120
3105.25 110
3105.38 100
3105.51 91
3105.64 84
3105.77 80
3105.89 78
3106.02 77
3106.15 76
3106.28 77
3106.40 77
3106.53 79
3106.66 81
3106.79 85
3106.92 89
3107.04 92
3107.17 93
3107.30 91
3107.43 86
3107.55 79
3107.68 71
3107.81 65
3107.94 63
3108.07 65
3108.19 71
3108.32 80
3108.45 90
3108.58 100
3108.71 109
3108.83 114
3108.96 115
3109.09 114
3109.22 111
3109.34 107
3109.47 103
3109.60 100
3109.73 99
3109.86 100
3109.98 101
3110.11 104
3110.24 106
3110.37 107
3110.50 107
3110.62 105
3110.75 100
3110.88 92
3111.01 82
3111.14 70
3111.26 57
3111.39 43
3111.52 31
3111.65 20
3111.77 11
3111.90 4
3112.03 0
3112.16 0
3112.29 0
3112.41 0
3112.54 0
3112.67 0
3112.80 0
3112.93 0
3113.05 0
3113.18 7
3113.31 15
3113.44 22
3113.57 26
3113.69 28
3113.82 26
3113.95 21
3114.08 15
3114.21 10
3114.33 7
3114.46 7
3114.59 12
3114.72 20
3114.85 29
3114.97 39
3115.10 48
3115.23 54
3115.36 60
3115.49 64
3115.61 69
3115.74 74
3115.87 82
3116.00 92
3116.13 105
3116.25 121
3116.38 140
3116.51 163
3116.64 189
3116.77 216
3116.89 244
3117.02 269
3117.15 290
3117.28 307
3117.41 319
3117.53 326
3117.66 330
3117.79 333
3117.92 336
3118.05 342
3118.17 350
3118.30 361
3118.43 372
3118.56 384
3118.69 393
3118.81 398
3118.94 399
3119.07 398
3119.20 395
3119.33 392
3119.45 392
3119.58 395
3119.71 401
3119.84 409
3119.97 417
3120.10 426
3120.22 432
3120.35 437
3120.48 439
3120.61 439
3120.74 437
3120.86 433
3120.99 426
3121.12 416
3121.25 405
3121.38 391
3121.50 377
3121.63 365
3121.76 356
3121.89 349
3122.02 346
3122.15 344
3122.27 342
3122.40 339
3122.53 333
3122.66 324
3122.79 313
3122.91 303
3123.04 295
3123.17 290
3123.30 289
3123.43 294
3123.55 303
3123.68 315
3123.81 327
3123.94 338
3124.07 345
3124.20 348
3124.32 345
3124.45 338
3124.58 328
3124.71 316
3124.84 303
3124.96 290
3125.09 278
3125.22 266
3125.35 254
3125.48 242
3125.61 231
3125.73 221
3125.86 212
3125.99 204
3126.12 196
3126.25 187
3126.38 177
3126.50 168
3126.63 159
3126.76 152
3126.89 149
3127.02 149
3127.14 153
3127.27 159
3127.40 167
3127.53 175
3127.66 181
3127.79 185
3127.91 186
3128.04 184
3128.17 181
3128.30 177
3128.43 171
3128.56 165
3128.68 159
3128.81 154
3128.94 148
3129.07 141
3129.20 134
3129.32 127
3129.45 120
3129.58 113
3129.71 107
3129.84 103
3129.97 98
3130.09 93
3130.22 86
3130.35 75
3130.48 62
3130.61 47
3130.74 32
3130.86 20
3130.99 13
3131.12 12
3131.25 19
3131.38 31
3131.51 48
3131.63 66
3131.76 83
3131.89 97
3132.02 109
3132.15 118
3132.28 126
3132.40 134
3132.53 140
3132.66 145
3132.79 147
3132.92 145
3133.05 139
3133.17 130
3133.30 120
3133.43 110
3133.56 102
3133.69 95
3133.82 91
3133.94 86
3134.07 82
3134.20 77
3134.33 71
3134.46 67
3134.59 66
3134.72 68
3134.84 72
3134.97 78
3135.10 82
3135.23 82
3135.36 78
3135.49 69
3135.61 57
3135.74 44
3135.87 35
3136.00 30
3136.13 32
3136.26 40
3136.38 51
3136.51 64
3136.64 76
3136.77 85
3136.90 91
3137.03 95
3137.15 98
3137.28 100
3137.41 104
3137.54 109
3137.67 116
3137.80 124
3137.93 133
3138.05 144
3138.18 155
3138.31 167
3138.44 177
3138.57 184
3138.70 186
3138.82 183
3138.95 175
3139.08 161
3139.21 142
3139.34 121
3139.47 99
3139.60 76
3139.72 54
3139.85 33
3139.98 15
3140.11 0
3140.24 0
3140.37 0
3140.50 0
3140.62 0
3140.75 0
3140.88 0
3141.01 0
3141.14 0
3141.27 10
3141.40 24
3141.52 38
3141.65 51
3141.78 63
3141.91 72
3142.04 79
3142.17 84
3142.29 86
3142.42 87
3142.55 88
3142.68 90
3142.81 94
3142.94 101
3143.07 110
3143.19 123
3143.32 137
3143.45 153
3143.58 169
3143.71 185
3143.84 199
3143.97 210
3144.09 218
3144.22 223
3144.35 224
3144.48 224
3144.61 222
3144.74 219
3144.87 215
3144.99 212
3145.12 210
3145.25 210
3145.38 213
3145.51 219
3145.64 231
3145.77 249
3145.90 271
3146.02 295
3146.15 317
3146.28 336
3146.41 350
3146.54 359
3146.67 365
3146.80 368
3146.92 373
3147.05 381
3147.18 392
3147.31 404
3147.44 417
3147.57 427
3147.70 434
3147.82 438
3147.95 439
3148.08 438
3148.21 437
3148.34 436
3148.47 436
3148.60 437
3148.73 436
3148.85 436
3148.98 435
3149.11 434
3149.24 435
3149.37 437
3149.50 443
3149.63 451
3149.76 461
3149.88 471
3150.01 479
3150.14 485
3150.27 487
3150.40 487
3150.53 483
3150.66 477
3150.78 469
3150.91 460
3151.04 451
3151.17 442
3151.30 435
3151.43 430
3151.56 429
3151.69 431
3151.81 436
3151.94 442
3152.07 447
3152.20 449
3152.33 449
3152.46 444
3152.59 435
3152.72 424
3152.84 412
3152.97 400
3153.10 389
3153.23 379
3153.36 371
3153.49 364
3153.62 358
3153.75 352
3153.87 347
3154.00 343
3154.13 340
3154.26 339
3154.39 338
3154.52 339
3154.65 341
3154.78 345
3154.91 350
3155.03 355
3155.16 360
3155.29 366
3155.42 371
3155.55 377
3155.68 383
3155.81 390
3155.94 399
3156.06 408
3156.19 417
3156.32 425
3156.45 432
3156.58 438
3156.71 442
3156.84 447
3156.97 453
3157.10 460
3157.22 468
3157.35 477
3157.48 485
3157.61 493
3157.74 499
3157.87 504
3158.00 509
3158.13 515
3158.25 520
3158.38 524
3158.51 527
3158.64 528
3158.77 527
3158.90 527
3159.03 529
3159.16 535
3159.29 546
3159.41 561
3159.54 580
3159.67 602
3159.80 625
3159.93 651
3160.06 678
3160.19 708
3160.32 742
3160.45 780
3160.58 821
3160.70 864
3160.83 908
3160.96 954
3161.09 1001
3161.22 1048
3161.35 1096
3161.48 1147
3161.61 1201
3161.74 1259
3161.86 1323
3161.99 1392
3162.12 1467
3162.25 1548
3162.38 1636
3162.51 1728
3162.64 1824
3162.77 1923
3162.90 2023
3163.03 2125
3163.15 2228
3163.28 2330
3163.41 2432
3163.54 2536
3163.67 2640
3163.80 2748
3163.93 2858
3164.06 2971
3164.19 3086
3164.31 3201
3164.44 3313
3164.57 3418
3164.70 3514
3164.83 3598
3164.96 3671
3165.09 3731
3165.22 3779
3165.35 3815
3165.48 3843
3165.61 3862
3165.73 3876
3165.86 3885
3165.99 3891
3166.12 3894
3166.25 3894
3166.38 3889
3166.51 3879
3166.64 3861
3166.77 3836
3166.90 3805
3167.02 3767
3167.15 3726
3167.28 3683
3167.41 3639
3167.54 3594
3167.67 3548
3167.80 3497
3167.93 3443
3168.06 3383
3168.19 3320
3168.32 3255
3168.44 3189
3168.57 3126
3168.70 3065
3168.83 3005
3168.96 2946
3169.09 2885
3169.22 2822
3169.35 2757
3169.48 2689
3169.61 2620
3169.74 2552
3169.86 2486
3169.99 2422
3170.12 2361
3170.25 2301
3170.38 2241
3170.51 2181
3170.64 2119
3170.77 2058
3170.90 1996
3171.03 1936
3171.16 1879
3171.28 1826
3171.41 1777
3171.54 1733
3171.67 1694
3171.80 1658
3171.93 1625
3172.06 1592
3172.19 1560
3172.32 1526
3172.45 1490
3172.58 1452
3172.71 1412
3172.83 1371
3172.96 1329
3173.09 1288
3173.22 1249
3173.35 1213
3173.48 1178
3173.61 1145
3173.74 1112
3173.87 1080
3174.00 1046
3174.13 1011
3174.26 974
3174.38 935
3174.51 897
3174.64 861
3174.77 828
3174.90 800
3175.03 779
3175.16 764
3175.29 754
3175.42 749
3175.55 746
3175.68 744
3175.81 743
3175.94 741
3176.06 740
3176.19 740
3176.32 741
3176.45 741
3176.58 741
3176.71 738
3176.84 731
3176.97 720
3177.10 704
3177.23 684
3177.36 660
3177.49 635
3177.62 608
3177.74 582
3177.87 557
3178.00 534
3178.13 512
3178.26 492
3178.39 471
3178.52 450
3178.65 427
3178.78 404
3178.91 382
3179.04 362
3179.17 346
3179.30 336
3179.43 332
3179.56 332
3179.68 335
3179.81 338
3179.94 340
3180.07 341
3180.20 340
3180.33 338
3180.46 335
3180.59 333
3180.72 330
3180.85 327
3180.98 321
3181.11 312
3181.24 301
3181.37 287
3181.49 273
3181.62 260
3181.75 248
3181.88 238
3182.01 231
3182.14 225
3182.27 222
3182.40 219
3182.53 217
3182.66 218
3182.79 220
3182.92 225
3183.05 233
3183.18 244
3183.31 256
3183.44 268
3183.56 277
3183.69 282
3183.82 281
3183.95 274
3184.08 262
3184.21 247
3184.34 230
3184.47 214
3184.60 201
3184.73 190
3184.86 182
3184.99 176
3185.12 171
3185.25 167
3185.38 162
3185.51 157
3185.64 150
3185.76 142
3185.89 133
3186.02 126
3186.15 120
3186.28 117
3186.41 117
3186.54 119
3186.67 121
3186.80 122
3186.93 120
3187.06 114
3187.19 106
3187.32 97
3187.45 88
3187.58 82
3187.71 80
3187.84 82
3187.97 87
3188.10 96
3188.22 107
3188.35 118
3188.48 130
3188.61 142
3188.74 153
3188.87 163
3189.00 170
3189.13 175
3189.26 177
3189.39 177
3189.52 173
3189.65 168
3189.78 162
3189.91 156
3190.04 151
3190.17 147
3190.30 143
3190.43 141
3190.56 139
3190.69 136
3190.81 134
3190.94 131
3191.07 128
3191.20 125
3191.33 122
3191.46 119
3191.59 117
3191.72 116
3191.85 114
3191.98 112
3192.11 107
3192.24 100
3192.37 90
3192.50 76
3192.63 61
3192.76 44
3192.89 28
3193.02 14
3193.15 3
3193.28 0
3193.41 0
3193.54 0
3193.67 0
3193.79 0
3193.92 0
3194.05 0
3194.18 0
3194.31 0
3194.44 5
3194.57 13
3194.70 20
3194.83 27
3194.96 31
3195.09 34
3195.22 35
3195.35 36
3195.48 38
3195.61 41
3195.74 45
3195.87 50
3196.00 55
3196.13 61
3196.26 66
3196.39 71
3196.52 76
3196.65 82
3196.78 87
3196.91 92
3197.04 95
3197.17 95
3197.29 93
3197.42 87
3197.55 78
3197.68 68
3197.81 57
3197.94 48
3198.07 40
3198.20 34
3198.33 29
3198.46 24
3198.59 19
3198.72 12
3198.85 3
3198.98 0
3199.11 0
3199.24 0
3199.37 0
3199.50 0
3199.63 0
3199.76 0
3199.89 0
3200.02 16
3200.15 34
3200.28 50
3200.41 64
3200.54 76
3200.67 84
3200.80 89
3200.93 90
3201.06 88
3201.19 83
3201.32 76
3201.45 66
3201.58 56
3201.71 46
3201.83 38
3201.96 33
3202.09 32
3202.22 35
3202.35 40
3202.48 48
3202.61 56
3202.74 63
3202.87 69
3203.00 74
3203.13 77
3203.26 79
3203.39 82
3203.52 86
3203.65 93
3203.78 102
3203.91 114
3204.04 127
3204.17 142
3204.30 156
3204.43 167
3204.56 176
3204.69 179
3204.82 177
3204.95 169
3205.08 156
3205.21 139
3205.34 119
3205.47 100
3205.60 83
3205.73 69
3205.86 60
3205.99 57
3206.12 61
3206.25 69
3206.38 82
3206.51 97
3206.64 112
3206.77 125
3206.90 132
3207.03 133
3207.16 127
3207.29 117
3207.42 102
3207.55 87
3207.68 73
3207.81 63
3207.94 58
3208.07 60
3208.20 68
3208.33 80
3208.46 94
3208.59 109
3208.72 123
3208.85 135
3208.98 144
3209.11 151
3209.24 154
3209.37 155
3209.50 153
3209.63 150
3209.76 146
3209.89 143
3210.02 141
3210.15 141
3210.27 146
3210.40 154
3210.53 167
3210.66 182
3210.79 200
3210.92 219
3211.05 238
3211.18 256
3211.31 272
3211.44 287
3211.57 298
3211.70 306
3211.83 309
3211.96 307
3212.09 300
3212.22 290
3212.35 279
3212.48 268
3212.61 260
3212.74 257
3212.87 260
3213.00 267
3213.13 276
3213.26 287
3213.39 298
3213.52 309
3213.65 317
3213.78 325
3213.91 331
3214.04 338
3214.17 347
3214.30 357
3214.43 370
3214.56 386
3214.69 405
3214.82 427
3214.95 452
3215.08 477
3215.21 502
3215.34 525
3215.47 544
3215.60 558
3215.73 566
3215.86 567
3215.99 564
3216.12 557
3216.25 549
3216.38 542
3216.51 536
3216.64 531
3216.77 526
3216.90 521
3217.03 514
3217.17 507
3217.30 499
3217.43 492
3217.56 488
3217.69 485
3217.82 482
3217.95 479
3218.08 473
3218.21 462
3218.34 447
3218.47 429
3218.60 410
3218.73 392
3218.86 378
3218.99 367
3219.12 359
3219.25 354
3219.38 351
3219.51 347
3219.64 344
3219.77 339
3219.90 336
3220.03 333
3220.16 333
3220.29 336
3220.42 339
3220.55 342
3220.68 344
3220.81 342
3220.94 337
3221.07 326
3221.20 313
3221.33 298
3221.46 283
3221.59 270
3221.72 259
3221.85 250
3221.98 243
3222.11 237
3222.24 231
3222.37 224
3222.50 219
3222.63 216
3222.76 216
3222.89 219
3223.02 224
3223.15 230
3223.28 234
3223.41 236
3223.54 232
3223.67 224
3223.80 213
3223.93 200
3224.06 188
3224.19 177
3224.32 170
3224.45 167
3224.58 169
3224.71 175
3224.84 187
3224.97 205
3225.10 226
3225.23 251
3225.36 275
3225.49 295
3225.63 309
3225.76 314
3225.89 311
3226.02 301
3226.15 286
3226.28 271
3226.41 259
3226.54 253
3226.67 254
3226.80 262
3226.93 276
3227.06 293
3227.19 312
3227.32 330
3227.45 344
3227.58 354
3227.71 359
3227.84 360
3227.97 359
3228.10 358
3228.23 357
3228.36 359
3228.49 363
3228.62 368
3228.75 374
3228.88 378
3229.01 380
3229.14 378
3229.27 373
3229.40 365
3229.53 356
3229.66 346
3229.79 336
3229.92 328
3230.05 319
3230.19 312
3230.32 304
3230.45 296
3230.58 288
3230.71 280
3230.84 273
3230.97 267
3231.10 264
3231.23 262
3231.36 262
3231.49 264
3231.62 268
3231.75 273
3231.88 280
3232.01 287
3232.14 295
3232.27 300
3232.40 302
3232.53 298
3232.66 288
3232.79 273
3232.92 253
3233.05 232
3233.18 211
3233.31 195
3233.44 184
3233.57 181
3233.71 183
3233.84 191
3233.97 202
3234.10 214
3234.23 226
3234.36 236
3234.49 243
3234.62 247
3234.75 248
3234.88 246
3235.01 241
3235.14 233
3235.27 224
3235.40 213
3235.53 201
3235.66 188
3235.79 177
3235.92 166
3236.05 156
3236.18 148
3236.31 142
3236.44 139
3236.57 140
3236.71 144
3236.84 149
3236.97 156
3237.10 162
3237.23 166
3237.36 167
3237.49 164
3237.62 158
3237.75 150
3237.88 143
3238.01 138
3238.14 136
3238.27 136
3238.40 139
3238.53 143
3238.66 147
3238.79 150
3238.92 150
3239.05 149
3239.18 146
3239.32 141
3239.45 134
3239.58 125
3239.71 115
3239.84 102
3239.97 90
3240.10 79
3240.23 70
3240.36 65
3240.49 63
3240.62 66
3240.75 71
3240.88 76
3241.01 80
3241.14 82
3241.27 83
3241.40 83
3241.53 85
3241.66 90
3241.80 98
3241.93 109
3242.06 121
3242.19 133
3242.32 143
3242.45 150
3242.58 156
3242.71 161
3242.84 168
3242.97 177
3243.10 189
3243.23 202
3243.36 215
3243.49 224
3243.62 230
3243.75 230
3243.88 227
3244.02 222
3244.15 218
3244.28 217
3244.41 218
3244.54 223
3244.67 229
3244.80 235
3244.93 239
3245.06 241
3245.19 241
3245.32 240
3245.45 239
3245.58 241
3245.71 245
3245.84 253
3245.97 264
3246.11 278
3246.24 294
3246.37 312
3246.50 331
3246.63 351
3246.76 370
3246.89 387
3247.02 403
3247.15 417
3247.28 431
3247.41 445
3247.54 462
3247.67 482
3247.80 506
3247.93 535
3248.07 568
3248.20 603
3248.33 641
3248.46 682
3248.59 724
3248.72 769
3248.85 816
3248.98 866
3249.11 918
3249.24 972
3249.37 1030
3249.50 1092
3249.63 1159
3249.76 1231
3249.90 1309
3250.03 1390
3250.16 1472
3250.29 1553
3250.42 1631
3250.55 1704
3250.68 1772
3250.81 1835
3250.94 1893
3251.07 1947
3251.20 1996
3251.33 2042
3251.46 2081
3251.60 2114
3251.73 2141
3251.86 2161
3251.99 2175
3252.12 2184
3252.25 2190
3252.38 2192
3252.51 2191
3252.64 2186
3252.77 2178
3252.90 2168
3253.03 2157
3253.16 2148
3253.30 2142
3253.43 2142
3253.56 2147
3253.69 2156
3253.82 2167
3253.95 2176
3254.08 2180
3254.21 2178
3254.34 2168
3254.47 2151
3254.60 2129
3254.73 2105
3254.87 2081
3255.00 2058
3255.13 2039
3255.26 2023
3255.39 2009
3255.52 1995
3255.65 1980
3255.78 1961
3255.91 1938
3256.04 1910
3256.17 1879
3256.30 1848
3256.44 1817
3256.57 1788
3256.70 1761
3256.83 1736
3256.96 1712
3257.09 1686
3257.22 1659
3257.35 1633
3257.48 1609
3257.61 1588
3257.74 1569
3257.88 1552
3258.01 1534
3258.14 1512
3258.27 1485
3258.40 1454
3258.53 1421
3258.66 1390
3258.79 1364
3258.92 1344
3259.05 1331
3259.18 1323
3259.32 1316
3259.45 1310
3259.58 1302
3259.71 1291
3259.84 1278
3259.97 1264
3260.10 1251
3260.23 1240
3260.36 1230
3260.49 1220
3260.62 1210
3260.76 1201
3260.89 1190
3261.02 1179
3261.15 1167
3261.28 1155
3261.41 1145
3261.54 1139
3261.67 1137
3261.80 1141
3261.93 1150
3262.06 1165
3262.20 1184
3262.33 1206
3262.46 1228
3262.59 1250
3262.72 1270
3262.85 1287
3262.98 1302
3263.11 1316
3263.24 1329
3263.37 1343
3263.51 1360
3263.64 1383
3263.77 1412
3263.90 1451
3264.03 1498
3264.16 1553
3264.29 1615
3264.42 1682
3264.55 1753
3264.68 1825
3264.82 1900
3264.95 1977
3265.08 2058
3265.21 2143
3265.34 2235
3265.47 2334
3265.60 2439
3265.73 2554
3265.86 2678
3266.00 2814
3266.13 2962
3266.26 3125
3266.39 3303
3266.52 3493
3266.65 3696
3266.78 3907
3266.91 4125
3267.04 4348
3267.17 4574
3267.31 4805
3267.44 5039
3267.57 5278
3267.70 5522
3267.83 5775
3267.96 6038
3268.09 6312
3268.22 6598
3268.35 6892
3268.49 7188
3268.62 7480
3268.75 7759
3268.88 8017
3269.01 8251
3269.14 8460
3269.27 8646
3269.40 8815
3269.53 8971
3269.67 9117
3269.80 9255
3269.93 9383
3270.06 9499
3270.19 9603
3270.32 9692
3270.45 9767
3270.58 9828
3270.72 9875
3270.85 9909
3270.98 9927
3271.11 9929
3271.24 9913
3271.37 9880
3271.50 9831
3271.63 9767
3271.76 9689
3271.90 9600
3272.03 9501
3272.16 9394
3272.29 9280
3272.42 9161
3272.55 9040
3272.68 8918
3272.81 8796
3272.94 8673
3273.08 8548
3273.21 8416
3273.34 8275
3273.47 8122
3273.60 7955
3273.73 7775
3273.86 7587
3273.99 7394
3274.13 7204
3274.26 7020
3274.39 6847
3274.52 6687
3274.65 6537
3274.78 6394
3274.91 6255
3275.04 6114
3275.18 5968
3275.31 5814
3275.44 5653
3275.57 5488
3275.70 5321
3275.83 5157
3275.96 4999
3276.09 4849
3276.23 4707
3276.36 4571
3276.49 4439
3276.62 4310
3276.75 4180
3276.88 4052
3277.01 3924
3277.14 3800
3277.28 3679
3277.41 3563
3277.54 3450
3277.67 3338
3277.80 3226
3277.93 3110
3278.06 2993
3278.19 2874
3278.33 2757
3278.46 2643
3278.59 2534
3278.72 2432
3278.85 2335
3278.98 2244
3279.11 2157
3279.25 2076
3279.38 2001
3279.51 1934
3279.64 1876
3279.77 1828
3279.90 1788
3280.03 1753
3280.16 1723
3280.30 1693
3280.43 1663
3280.56 1633
3280.69 1601
3280.82 1570
3280.95 1539
3281.08 1507
3281.22 1475
3281.35 1441
3281.48 1404
3281.61 1365
3281.74 1326
3281.87 1286
3282.00 1248
3282.13 1213
3282.27 1180
3282.40 1148
3282.53 1118
3282.66 1089
3282.79 1060
3282.92 1032
3283.05 1004
3283.19 977
3283.32 950
3283.45 923
3283.58 895
3283.71 865
3283.84 834
3283.97 804
3284.11 775
3284.24 749
3284.37 729
3284.50 714
3284.63 704
3284.76 697
3284.89 692
3285.03 687
3285.16 680
3285.29 670
3285.42 658
3285.55 646
3285.68 633
3285.81 621
3285.95 609
3286.08 597
3286.21 584
3286.34 569
3286.47 551
3286.60 531
3286.73 508
3286.87 484
3287.00 460
3287.13 435
3287.26 413
3287.39 392
3287.52 376
3287.66 363
3287.79 355
3287.92 351
3288.05 351
3288.18 353
3288.31 356
3288.44 360
3288.58 361
3288.71 359
3288.84 354
3288.97 343
3289.10 330
3289.23 314
3289.36 297
3289.50 282
3289.63 269
3289.76 259
3289.89 252
3290.02 247
3290.15 244
3290.29 242
3290.42 242
3290.55 242
3290.68 243
3290.81 245
3290.94 247
3291.07 250
3291.21 253
3291.34 255
3291.47 255
3291.60 253
3291.73 249
3291.86 241
3292.00 231
3292.13 218
3292.26 204
3292.39 190
3292.52 176
3292.65 163
3292.79 150
3292.92 139
3293.05 128
3293.18 117
3293.31 106
3293.44 93
3293.57 80
3293.71 65
3293.84 49
3293.97 33
3294.10 18
3294.23 4
3294.36 0
3294.50 0
3294.63 0
3294.76 0
3294.89 0
3295.02 0
3295.15 0
3295.29 0
3295.42 5
3295.55 10
3295.68 14
3295.81 17
3295.94 19
3296.08 18
3296.21 16
3296.34 14
3296.47 14
3296.60 16
3296.73 23
3296.87 34
3297.00 48
3297.13 63
3297.26 78
3297.39 88
3297.52 92
3297.66 90
3297.79 82
3297.92 71
3298.05 59
3298.18 50
3298.31 46
3298.45 48
3298.58 58
3298.71 72
3298.84 90
3298.97 108
3299.10 125
3299.24 138
3299.37 148
3299.50 153
3299.63 154
3299.76 154
3299.89 154
3300.03 157
3300.16 163
3300.29 173
3300.42 189
3300.55 207
3300.69 226
3300.82 244
3300.95 257
3301.08 263
3301.21 264
3301.34 257
3301.48 246
3301.61 233
3301.74 220
3301.87 209
3302.00 202
3302.13 199
3302.27 202
3302.40 210
3302.53 222
3302.66 237
3302.79 253
3302.93 270
3303.06 286
3303.19 298
3303.32 306
3303.45 308
3303.58 304
3303.72 296
3303.85 284
3303.98 271
3304.11 258
3304.24 249
3304.38 244
3304.51 242
3304.64 243
3304.77 246
3304.90 248
3305.03 249
3305.17 250
3305.30 249
3305.43 249
3305.56 248
3305.69 248
3305.83 248
3305.96 247
3306.09 244
3306.22 239
3306.35 230
3306.48 219
3306.62 208
3306.75 197
3306.88 188
3307.01 184
3307.14 185
3307.28 190
3307.41 198
3307.54 208
3307.67 217
3307.80 223
3307.94 227
3308.07 229
3308.20 232
3308.33 236
3308.46 245
3308.59 257
3308.73 272
3308.86 287
3308.99 298
3309.12 303
3309.25 299
3309.39 288
3309.52 271
3309.65 251
3309.78 233
3309.91 219
3310.05 209
3310.18 205
3310.31 204
3310.44 204
3310.57 206
3310.71 207
3310.84 208
3310.97 209
3311.10 209
3311.23 209
3311.37 208
3311.50 206
3311.63 202
3311.76 196
3311.89 191
3312.03 186
3312.16 184
3312.29 184
3312.42 187
3312.55 191
3312.69 194
3312.82 196
3312.95 194
3313.08 189
3313.21 180
3313.35 170
3313.48 159
3313.61 150
3313.74 145
3313.87 145
3314.01 149
3314.14 157
3314.27 169
3314.40 182
3314.53 195
3314.67 206
3314.80 212
3314.93 215
3315.06 214
3315.19 211
3315.33 206
3315.46 202
3315.59 199
3315.72 198
3315.85 199
3315.99 201
3316.12 203
3316.25 203
3316.38 202
3316.51 199
3316.65 194
3316.78 188
3316.91 181
3317.04 174
3317.17 166
3317.31 157
3317.44 146
3317.57 134
3317.70 120
3317.83 105
3317.97 88
3318.10 70
3318.23 51
3318.36 32
3318.50 13
3318.63 0
3318.76 0
3318.89 0
3319.02 0
3319.16 0
3319.29 0
3319.42 0
3319.55 0
3319.68 8
3319.82 14
3319.95 18
3320.08 21
3320.21 25
3320.35 32
3320.48 44
3320.61 59
3320.74 78
3320.87 97
3321.01 114
3321.14 127
3321.27 136
3321.40 139
3321.53 138
3321.67 133
3321.80 126
3321.93 117
3322.06 108
3322.20 98
3322.33 88
3322.46 79
3322.59 70
3322.72 63
3322.86 57
3322.99 54
3323.12 53
3323.25 54
3323.38 57
3323.52 61
3323.65 68
3323.78 75
3323.91 82
3324.05 89
3324.18 96
3324.31 103
3324.44 109
3324.57 115
3324.71 121
3324.84 127
3324.97 133
3325.10 139
3325.24 144
3325.37 150
3325.50 155
3325.63 162
3325.77 171
3325.90 183
3326.03 197
3326.16 212
3326.29 227
3326.43 241
3326.56 253
3326.69 262
3326.82 271
3326.96 281
3327.09 293
3327.22 307
3327.35 322
3327.48 338
3327.62 352
3327.75 363
3327.88 371
3328.01 375
3328.15 377
3328.28 378
3328.41 381
3328.54 385
3328.68 389
3328.81 393
3328.94 396
3329.07 397
3329.20 397
3329.34 395
3329.47 394
3329.60 394
3329.73 396
3329.87 399
3330.00 403
3330.13 406
3330.26 409
3330.40 411
3330.53 412
3330.66 414
3330.79 418
3330.92 421
3331.06 424
3331.19 424
3331.32 418
3331.45 407
3331.59 389
3331.72 367
3331.85 342
3331.98 318
3332.12 296
3332.25 278
3332.38 263
3332.51 252
3332.65 243
3332.78 237
3332.91 233
3333.04 230
3333.18 227
3333.31 226
3333.44 224
3333.57 221
3333.70 216
3333.84 210
3333.97 203
3334.10 196
3334.23 190
3334.37 185
3334.50 183
3334.63 185
3334.76 191
3334.90 199
3335.03 208
3335.16 217
3335.29 225
3335.43 233
3335.56 239
3335.69 245
3335.82 250
3335.96 255
3336.09 258
3336.22 258
3336.35 253
3336.49 245
3336.62 235
3336.75 223
3336.88 213
3337.02 205
3337.15 198
3337.28 192
3337.41 184
3337.55 174
3337.68 161
3337.81 144
3337.94 127
3338.08 110
3338.21 96
3338.34 86
3338.47 79
3338.61 74
3338.74 71
3338.87 67
3339.00 63
3339.14 56
3339.27 49
3339.40 42
3339.53 35
3339.67 28
3339.80 22
3339.93 17
3340.06 14
3340.20 13
3340.33 15
3340.46 20
3340.59 29
3340.73 40
3340.86 51
3340.99 63
3341.12 73
3341.26 81
3341.39 86
3341.52 88
3341.65 88
3341.79 86
3341.92 82
3342.05 77
3342.18 71
3342.32 63
3342.45 54
3342.58 43
3342.71 30
3342.85 17
3342.98 3
3343.11 0
3343.24 0
3343.38 0
3343.51 0
3343.64 0
3343.78 0
3343.91 0
3344.04 4
3344.17 13
3344.31 20
3344.44 23
3344.57 24
3344.70 24
3344.84 24
3344.97 24
3345.10 26
3345.23 30
3345.37 36
3345.50 42
3345.63 49
3345.76 56
3345.90 61
3346.03 64
3346.16 66
3346.30 65
3346.43 63
3346.56 59
3346.69 54
3346.83 49
3346.96 44
3347.09 41
3347.22 39
3347.36 39
3347.49 42
3347.62 47
3347.75 55
3347.89 66
3348.02 78
3348.15 89
3348.29 98
3348.42 103
3348.55 105
3348.68 102
3348.82 96
3348.95 89
3349.08 84
3349.21 81
3349.35 82
3349.48 86
3349.61 94
3349.75 105
3349.88 118
3350.01 131
3350.14 143
3350.28 153
3350.41 159
3350.54 162
3350.67 161
3350.81 156
3350.94 149
3351.07 142
3351.21 136
3351.34 132
3351.47 131
3351.60 131
3351.74 133
3351.87 136
3352.00 138
3352.13 140
3352.27 140
3352.40 138
3352.53 133
3352.67 124
3352.80 112
3352.93 98
3353.06 84
3353.20 73
3353.33 68
3353.46 70
3353.60 79
3353.73 94
3353.86 113
3353.99 132
3354.13 148
3354.26 158
3354.39 162
3354.52 158
3354.66 148
3354.79 133
3354.92 116
3355.06 99
3355.19 81
3355.32 64
3355.45 49
3355.59 36
3355.72 24
3355.85 13
3355.99 3
3356.12 0
3356.25 0
3356.38 0
3356.52 0
3356.65 0
3356.78 0
3356.92 5
3357.05 16
3357.18 29
3357.31 41
3357.45 54
3357.58 65
3357.71 75
3357.85 81
3357.98 86
3358.11 88
3358.24 89
3358.38 89
3358.51 88
3358.64 85
3358.78 80
3358.91 72
3359.04 62
3359.18 49
3359.31 35
3359.44 21
3359.57 10
3359.71 3
3359.84 0
3359.97 0
3360.11 0
3360.24 0
3360.37 0
3360.50 0
3360.64 0
3360.77 0
3360.90 0
3361.04 0
3361.17 9
3361.30 22
3361.43 35
3361.57 46
3361.70 52
3361.83 54
3361.97 50
3362.10 42
3362.23 32
3362.37 22
3362.50 14
3362.63 9
3362.76 6
3362.90 6
3363.03 7
3363.16 8
3363.30 8
3363.43 8
3363.56 8
3363.70 10
3363.83 14
3363.96 22
3364.09 34
3364.23 48
3364.36 64
3364.49 80
3364.63 93
3364.76 103
3364.89 108
3365.03 109
3365.16 107
3365.29 103
3365.42 100
3365.56 100
3365.69 105
3365.82 114
3365.96 127
3366.09 144
3366.22 162
3366.36 180
3366.49 195
3366.62 207
3366.76 215
3366.89 220
3367.02 222
3367.15 222
3367.29 222
3367.42 224
3367.55 226
3367.69 232
3367.82 240
3367.95 250
3368.09 263
3368.22 277
3368.35 292
3368.49 306
3368.62 320
3368.75 332
3368.88 344
3369.02 356
3369.15 369
3369.28 381
3369.42 394
3369.55 406
3369.68 415
3369.82 422
3369.95 425
3370.08 425
3370.22 424
3370.35 425
3370.48 429
3370.62 439
3370.75 455
3370.88 478
3371.01 505
3371.15 532
3371.28 555
3371.41 572
3371.55 580
3371.68 580
3371.81 572
3371.95 561
3372.08 548
3372.21 537
3372.35 529
3372.48 523
3372.61 518
3372.75 514
3372.88 510
3373.01 504
3373.15 499
3373.28 495
3373.41 493
3373.54 493
3373.68 494
3373.81 496
3373.94 497
3374.08 497
3374.21 494
3374.34 491
3374.48 488
3374.61 487
3374.74 488
3374.88 491
3375.01 495
3375.14 497
3375.28 496
3375.41 489
3375.54 477
3375.68 460
3375.81 440
3375.94 418
3376.08 396
3376.21 377
3376.34 361
3376.48 348
3376.61 338
3376.74 330
3376.88 324
3377.01 319
3377.14 314
3377.28 307
3377.41 300
3377.54 292
3377.68 282
3377.81 272
3377.94 262
3378.07 252
3378.21 242
3378.34 233
3378.47 224
3378.61 215
3378.74 207
3378.87 199
3379.01 192
3379.14 185
3379.27 179
3379.41 174
3379.54 170
3379.67 166
3379.81 162
3379.94 157
3380.07 151
3380.21 143
3380.34 134
3380.47 123
3380.61 113
3380.74 105
3380.87 99
3381.01 98
3381.14 100
3381.27 106
3381.41 114
3381.54 123
3381.67 131
3381.81 138
3381.94 144
3382.07 147
3382.21 150
3382.34 151
3382.47 150
3382.61 146
3382.74 139
3382.87 128
3383.01 115
3383.14 99
3383.27 83
3383.41 70
3383.54 62
3383.68 59
3383.81 61
3383.94 66
3384.08 72
3384.21 77
3384.34 79
3384.48 77
3384.61 73
3384.74 66
3384.88 60
3385.01 56
3385.14 56
3385.28 60
3385.41 68
3385.54 79
3385.68 91
3385.81 103
3385.94 114
3386.08 122
3386.21 130
3386.34 137
3386.48 144
3386.61 153
3386.74 163
3386.88 175
3387.01 188
3387.14 201
3387.28 213
3387.41 223
3387.54 230
3387.68 231
3387.81 228
3387.95 222
3388.08 214
3388.21 206
3388.35 200
3388.48 196
3388.61 195
3388.75 195
3388.88 196
3389.01 196
3389.15 195
3389.28 193
3389.41 192
3389.55 192
3389.68 195
3389.81 200
3389.95 207
3390.08 213
3390.21 218
3390.35 219
3390.48 218
3390.62 213
3390.75 207
3390.88 199
3391.02 192
3391.15 188
3391.28 186
3391.42 188
3391.55 194
3391.68 204
3391.82 215
3391.95 228
3392.08 240
3392.22 251
3392.35 258
3392.48 261
3392.62 262
3392.75 258
3392.89 254
3393.02 249
3393.15 245
3393.29 244
3393.42 245
3393.55 248
3393.69 251
3393.82 254
3393.95 254
3394.09 252
3394.22 247
3394.36 240
3394.49 230
3394.62 219
3394.76 205
3394.89 190
3395.02 172
3395.16 153
3395.29 133
3395.42 114
3395.56 98
3395.69 85
3395.82 77
3395.96 74
3396.09 75
3396.23 81
3396.36 87
3396.49 93
3396.63 95
3396.76 92
3396.89 83
3397.03 68
3397.16 50
3397.30 30
3397.43 11
3397.56 0
3397.70 0
3397.83 0
3397.96 0
3398.10 0
3398.23 0
3398.36 0
3398.50 0
3398.63 0
3398.77 11
3398.90 25
3399.03 38
3399.17 50
3399.30 59
3399.43 65
3399.57 67
3399.70 67
3399.84 64
3399.97 61
3400.10 57
3400.24 55
3400.37 55
3400.50 57
3400.64 61
3400.77 66
3400.90 72
3401.04 79
3401.17 88
3401.31 97
3401.44 107
3401.57 116
3401.71 123
3401.84 126
3401.97 125
3402.11 119
3402.24 110
3402.38 101
3402.51 94
3402.64 93
3402.78 98
3402.91 109
3403.04 123
3403.18 140
3403.31 155
3403.45 166
3403.58 175
3403.71 181
3403.85 187
3403.98 193
3404.12 199
3404.25 206
3404.38 212
3404.52 214
3404.65 213
3404.78 207
3404.92 196
3405.05 182
3405.19 166
3405.32 149
3405.45 134
3405.59 123
3405.72 116
3405.85 115
3405.99 119
3406.12 129
3406.26 141
3406.39 155
3406.52 166
3406.66 172
3406.79 172
3406.93 166
3407.06 155
3407.19 142
3407.33 130
3407.46 122
3407.59 122
3407.73 128
3407.86 141
3408.00 157
3408.13 174
3408.26 189
3408.40 199
3408.53 204
3408.67 205
3408.80 203
3408.93 199
3409.07 196
3409.20 192
3409.34 188
3409.47 182
3409.60 174
3409.74 162
3409.87 148
3410.00 131
3410.14 115
3410.27 99
3410.41 86
3410.54 77
3410.67 69
3410.81 63
3410.94 57
3411.08 49
3411.21 39
3411.34 30
3411.48 21
3411.61 15
3411.75 12
3411.88 14
3412.01 18
3412.15 25
3412.28 31
3412.42 38
3412.55 44
3412.68 51
3412.82 59
3412.95 70
3413.09 82
3413.22 94
3413.35 104
3413.49 110
3413.62 109
3413.76 100
3413.89 85
3414.02 65
3414.16 43
3414.29 21
3414.43 5
3414.56 0
3414.69 0
3414.83 1
3414.96 14
3415.10 31
3415.23 49
3415.36 66
3415.50 80
3415.63 90
3415.77 97
3415.90 103
3416.03 110
3416.17 117
3416.30 125
3416.44 133
3416.57 140
3416.70 145
3416.84 147
3416.97 146
3417.11 140
3417.24 132
3417.37 121
3417.51 108
3417.64 95
3417.78 83
3417.91 73
3418.04 65
3418.18 61
3418.31 60
3418.45 61
3418.58 63
3418.71 66
3418.85 68
3418.98 68
3419.12 68
3419.25 67
3419.39 66
3419.52 67
3419.65 68
3419.79 71
3419.92 73
3420.06 75
3420.19 75
3420.32 74
3420.46 72
3420.59 68
3420.73 65
3420.86 61
3420.99 57
3421.13 54
3421.26 50
3421.40 45
3421.53 39
3421.67 32
3421.80 25
3421.93 19
3422.07 14
3422.20 10
3422.34 8
3422.47 6
3422.60 4
3422.74 0
3422.87 0
3423.01 0
3423.14 0
3423.28 0
3423.41 0
3423.54 0
3423.68 1
3423.81 13
3423.95 25
3424.08 36
3424.21 44
3424.35 48
3424.48 51
3424.62 53
3424.75 55
3424.89 56
3425.02 58
3425.15 60
3425.29 59
3425.42 56
3425.56 50
3425.69 44
3425.82 37
3425.96 31
3426.09 28
3426.23 28
3426.36 30
3426.50 35
3426.63 41
3426.76 47
3426.90 53
3427.03 58
3427.17 62
3427.30 64
3427.44 64
3427.57 62
3427.70 60
3427.84 58
3427.97 59
3428.11 64
3428.24 74
3428.38 90
3428.51 109
3428.64 131
3428.78 153
3428.91 172
3429.05 187
3429.18 198
3429.32 204
3429.45 209
3429.58 211
3429.72 215
3429.85 220
3429.99 226
3430.12 235
3430.26 246
3430.39 259
3430.52 274
3430.66 291
3430.79 312
3430.93 337
3431.06 365
3431.20 397
3431.33 432
3431.46 467
3431.60 501
3431.73 533
3431.87 563
3432.00 591
3432.14 619
3432.27 649
3432.40 682
3432.54 720
3432.67 762
3432.81 807
3432.94 851
3433.08 893
3433.21 931
3433.35 964
3433.48 992
3433.61 1015
3433.75 1036
3433.88 1055
3434.02 1070
3434.15 1082
3434.29 1089
3434.42 1089
3434.55 1082
3434.69 1069
3434.82 1052
3434.96 1032
3435.09 1012
3435.23 994
3435.36 979
3435.50 967
3435.63 958
3435.76 950
3435.90 943
3436.03 935
3436.17 924
3436.30 911
3436.44 894
3436.57 876
3436.71 856
3436.84 837
3436.97 819
3437.11 804
3437.24 791
3437.38 779
3437.51 767
3437.65 755
3437.78 741
3437.92 724
3438.05 704
3438.18 681
3438.32 656
3438.45 630
3438.59 604
3438.72 581
3438.86 560
3438.99 542
3439.13 527
3439.26 515
3439.39 505
3439.53 495
3439.66 484
3439.80 470
3439.93 452
3440.07 430
3440.20 406
3440.34 379
3440.47 351
3440.61 325
3440.74 303
3440.87 285
3441.01 273
3441.14 266
3441.28 264
3441.41 264
3441.55 267
3441.68 272
3441.82 276
3441.95 282
3442.09 287
3442.22 292
3442.35 294
3442.49 292
3442.62 287
3442.76 276
3442.89 261
3443.03 242
3443.16 222
3443.30 201
3443.43 184
3443.57 171
3443.70 163
3443.83 161
3443.97 166
3444.10 175
3444.24 187
3444.37 199
3444.51 208
3444.64 214
3444.78 212
3444.91 205
3445.05 192
3445.18 176
3445.31 160
3445.45 145
3445.58 134
3445.72 127
3445.85 123
3445.99 122
3446.12 123
3446.26 124
3446.39 127
3446.53 131
3446.66 137
3446.80 145
3446.93 154
3447.06 165
3447.20 176
3447.33 184
3447.47 188
3447.60 188
3447.74 184
3447.87 178
3448.01 170
3448.14 162
3448.28 157
3448.41 153
3448.55 153
3448.68 154
3448.82 156
3448.95 158
3449.08 160
3449.22 161
3449.35 159
3449.49 156
3449.62 151
3449.76 144
3449.89 133
3450.03 119
3450.16 103
3450.30 85
3450.43 68
3450.57 52
3450.70 39
3450.84 31
3450.97 27
3451.11 27
3451.24 30
3451.37 35
3451.51 39
3451.64 43
3451.78 44
3451.91 43
3452.05 39
3452.18 33
3452.32 25
3452.45 16
3452.59 8
3452.72 0
3452.86 0
3452.99 0
3453.13 0
3453.26 0
3453.40 0
3453.53 0
3453.67 0
3453.80 0
3453.93 0
3454.07 0
3454.20 6
3454.34 15
3454.47 26
3454.61 38
3454.74 49
3454.88 60
3455.01 69
3455.15 76
3455.28 82
3455.42 87
3455.55 93
3455.69 99
3455.82 106
3455.96 116
3456.09 127
3456.23 139
3456.36 152
3456.50 164
3456.63 176
3456.77 187
3456.90 196
3457.04 202
3457.17 206
3457.31 207
3457.44 204
3457.57 197
3457.71 187
3457.84 174
3457.98 161
3458.11 148
3458.25 135
3458.38 123
3458.52 111
3458.65 101
3458.79 91
3458.92 83
3459.06 76
3459.19 73
3459.33 72
3459.46 73
3459.60 76
3459.73 80
3459.87 83
3460.00 84
3460.14 83
3460.27 82
3460.41 79
3460.54 78
3460.68 79
3460.81 83
3460.95 91
3461.08 101
3461.22 113
3461.35 125
3461.49 136
3461.62 144
3461.76 148
3461.89 149
3462.03 146
3462.16 140
3462.30 132
3462.43 125
3462.57 118
3462.70 112
3462.84 108
3462.97 104
3463.11 101
3463.24 98
3463.38 93
3463.51 88
3463.65 82
3463.78 76
3463.92 73
3464.05 72
3464.19 75
3464.32 80
3464.46 89
3464.59 99
3464.73 109
3464.86 119
3465.00 127
3465.13 135
3465.27 142
3465.40 151
3465.54 161
3465.67 173
3465.81 185
3465.94 198
3466.08 209
3466.21 219
3466.35 226
3466.48 233
3466.62 239
3466.75 245
3466.89 251
3467.02 256
3467.16 259
3467.29 259
3467.43 256
3467.56 250
3467.70 242
3467.83 233
3467.97 226
3468.10 221
3468.24 219
3468.37 219
3468.51 220
3468.64 222
3468.78 222
3468.91 222
3469.05 219
3469.18 215
3469.32 210
3469.45 203
3469.59 195
3469.72 189
3469.86 184
3469.99 182
3470.13 182
3470.26 185
3470.40 189
3470.53 194
3470.67 198
3470.80 202
3470.94 207
3471.07 212
3471.21 217
3471.34 224
3471.48 231
3471.61 238
3471.75 246
3471.88 255
3472.02 263
3472.15 273
3472.29 283
3472.42 294
3472.56 304
3472.69 312
3472.83 318
3472.96 319
3473.10 318
3473.23 313
3473.37 308
3473.50 302
3473.64 298
3473.77 296
3473.91 296
3474.05 298
3474.18 302
3474.32 308
3474.45 315
3474.59 325
3474.72 337
3474.86 350
3474.99 365
3475.13 380
3475.26 393
3475.40 403
3475.53 408
3475.67 410
3475.80 409
3475.94 405
3476.07 399
3476.21 394
3476.34 390
3476.48 388
3476.61 388
3476.75 392
3476.88 397
3477.02 405
3477.15 415
3477.29 424
3477.43 434
3477.56 443
3477.70 451
3477.83 457
3477.97 460
3478.10 461
3478.24 459
3478.37 453
3478.51 444
3478.64 433
3478.78 421
3478.91 409
3479.05 397
3479.18 387
3479.32 379
3479.45 374
3479.59 369
3479.72 366
3479.86 364
3479.99 363
3480.13 361
3480.27 359
3480.40 355
3480.54 347
3480.67 335
3480.81 318
3480.94 295
3481.08 268
3481.21 238
3481.35 208
3481.48 181
3481.62 158
3481.75 140
3481.89 127
3482.02 119
3482.16 116
3482.30 117
3482.43 122
3482.57 130
3482.70 140
3482.84 151
3482.97 162
3483.11 170
3483.24 173
3483.38 170
3483.51 162
3483.65 148
3483.78 132
3483.92 116
3484.05 102
3484.19 91
3484.33 84
3484.46 80
3484.60 78
3484.73 77
3484.87 76
3485.00 72
3485.14 66
3485.27 56
3485.41 42
3485.54 24
3485.68 4
3485.81 0
3485.95 0
3486.09 0
3486.22 0
3486.36 0
3486.49 0
3486.63 0
3486.76 6
3486.90 23
3487.03 36
3487.17 44
3487.30 48
3487.44 51
3487.57 53
3487.71 55
3487.85 59
3487.98 64
3488.12 68
3488.25 70
3488.39 70
3488.52 68
3488.66 64
3488.79 60
3488.93 57
3489.06 56
3489.20 57
3489.34 62
3489.47 68
3489.61 75
3489.74 81
3489.88 84
3490.01 83
3490.15 78
3490.28 69
3490.42 56
3490.55 42
3490.69 27
3490.83 16
3490.96 8
3491.10 5
3491.23 8
3491.37 17
3491.50 29
3491.64 43
3491.77 58
3491.91 74
3492.05 88
3492.18 102
3492.32 115
3492.45 127
3492.59 139
3492.72 150
3492.86 160
3492.99 169
3493.13 176
3493.27 183
3493.40 189
3493.54 194
3493.67 199
3493.81 203
3493.94 209
3494.08 217
3494.21 225
3494.35 233
3494.48 241
3494.62 246
3494.76 246
3494.89 241
3495.03 231
3495.16 217
3495.30 203
3495.43 190
3495.57 182
3495.71 180
3495.84 184
3495.98 192
3496.11 202
3496.25 211
3496.38 219
3496.52 222
3496.65 220
3496.79 215
3496.93 205
3497.06 193
3497.20 181
3497.33 167
3497.47 154
3497.60 142
3497.74 133
3497.87 127
3498.01 124
3498.15 125
3498.28 130
3498.42 136
3498.55 143
3498.69 149
3498.82 152
3498.96 154
3499.10 153
3499.23 151
3499.37 150
3499.50 148
3499.64 147
3499.77 146
3499.91 143
3500.05 138
3500.18 132
3500.32 124
3500.45 115
3500.59 106
3500.72 99
3500.86 94
3500.99 91
3501.13 90
3501.27 92
3501.40 96
3501.54 103
3501.67 112
3501.81 121
3501.94 129
3502.08 136
3502.22 140
3502.35 140
3502.49 138
3502.62 134
3502.76 129
3502.89 125
3503.03 122
3503.17 120
3503.30 119
3503.44 119
3503.57 118
3503.71 117
3503.84 115
3503.98 113
3504.12 110
3504.25 108
3504.39 105
3504.52 103
3504.66 102
3504.80 104
3504.93 108
3505.07 115
3505.20 124
3505.34 136
3505.47 147
3505.61 158
3505.75 165
3505.88 168
3506.02 168
3506.15 163
3506.29 156
3506.42 147
3506.56 137
3506.70 126
3506.83 116
3506.97 104
3507.10 90
3507.24 74
3507.38 57
3507.51 38
3507.65 19
3507.78 2
3507.92 0
3508.05 0
3508.19 0
3508.33 0
3508.46 0
3508.60 0
3508.73 3
3508.87 8
3509.01 11
3509.14 12
3509.28 11
3509.41 10
3509.55 11
3509.68 13
3509.82 17
3509.96 23
3510.09 29
3510.23 36
3510.36 44
3510.50 52
3510.64 59
3510.77 66
3510.91 72
3511.04 77
3511.18 81
3511.31 83
3511.45 84
3511.59 84
3511.72 83
3511.86 82
3511.99 82
3512.13 81
3512.27 81
3512.40 81
3512.54 81
3512.67 84
3512.81 87
3512.95 94
3513.08 103
3513.22 115
3513.35 130
3513.49 146
3513.63 162
3513.76 178
3513.90 194
3514.03 209
3514.17 223
3514.30 238
3514.44 252
3514.58 266
3514.71 279
3514.85 291
3514.98 303
3515.12 315
3515.26 330
3515.39 348
3515.53 373
3515.66 403
3515.80 441
3515.94 484
3516.07 530
3516.21 577
3516.34 623
3516.48 665
3516.62 700
3516.75 729
3516.89 752
3517.02 770
3517.16 785
3517.30 799
3517.43 814
3517.57 831
3517.70 849
3517.84 869
3517.98 888
3518.11 907
3518.25 922
3518.38 933
3518.52 938
3518.66 936
3518.79 927
3518.93 914
3519.06 899
3519.20 886
3519.34 875
3519.47 869
3519.61 868
3519.74 870
3519.88 872
3520.02 874
3520.15 873
3520.29 870
3520.43 866
3520.56 863
3520.70 863
3520.83 865
3520.97 870
3521.11 877
3521.24 886
3521.38 894
3521.51 901
3521.65 908
3521.79 915
3521.92 920
3522.06 924
3522.19 925
3522.33 921
3522.47 912
3522.60 900
3522.74 887
3522.87 874
3523.01 867
3523.15 866
3523.28 873
3523.42 887
3523.56 906
3523.69 928
3523.83 949
3523.96 969
3524.10 987
3524.24 1002
3524.37 1017
3524.51 1033
3524.64 1050
3524.78 1070
3524.92 1094
3525.05 1121
3525.19 1150
3525.33 1181
3525.46 1210
3525.60 1237
3525.73 1258
3525.87 1273
3526.01 1281
3526.14 1282
3526.28 1278
3526.41 1271
3526.55 1261
3526.69 1250
3526.82 1237
3526.96 1223
3527.10 1208
3527.23 1191
3527.37 1176
3527.50 1161
3527.64 1150
3527.78 1140
3527.91 1131
3528.05 1122
3528.19 1112
3528.32 1100
3528.46 1085
3528.59 1067
3528.73 1046
3528.87 1022
3529.00 995
3529.14 963
3529.27 927
3529.41 888
3529.55 846
3529.68 805
3529.82 766
3529.96 731
3530.09 703
3530.23 682
3530.36 668
3530.50 658
3530.64 652
3530.77 646
3530.91 641
3531.05 633
3531.18 622
3531.32 609
3531.45 593
3531.59 574
3531.73 555
3531.86 535
3532.00 515
3532.14 496
3532.27 478
3532.41 461
3532.55 447
3532.68 435
3532.82 426
3532.95 419
3533.09 414
3533.23 411
3533.36 408
3533.50 407
3533.64 405
3533.77 404
3533.91 404
3534.04 405
3534.18 407
3534.32 409
3534.45 411
3534.59 411
3534.73 408
3534.86 403
3535.00 394
3535.14 383
3535.27 371
3535.41 359
3535.54 347
3535.68 336
3535.82 326
3535.95 315
3536.09 305
3536.23 294
3536.36 284
3536.50 273
3536.64 264
3536.77 257
3536.91 252
3537.04 249
3537.18 250
3537.32 254
3537.45 261
3537.59 270
3537.73 279
3537.86 288
3538.00 295
3538.14 299
3538.27 298
3538.41 293
3538.54 284
3538.68 272
3538.82 261
3538.95 252
3539.09 246
3539.23 243
3539.36 243
3539.50 244
3539.64 244
3539.77 239
3539.91 229
3540.05 214
3540.18 197
3540.32 179
3540.45 163
3540.59 151
3540.73 143
3540.86 136
3541.00 131
3541.14 124
3541.27 114
3541.41 101
3541.55 87
3541.68 72
3541.82 58
3541.96 48
3542.09 44
3542.23 45
3542.37 51
3542.50 62
3542.64 75
3542.77 90
3542.91 102
3543.05 112
3543.18 117
3543.32 118
3543.46 115
3543.59 108
3543.73 99
3543.87 88
3544.00 75
3544.14 63
3544.28 52
3544.41 44
3544.55 39
3544.69 37
3544.82 39
3544.96 42
3545.10 47
3545.23 50
3545.37 52
3545.51 52
3545.64 51
3545.78 50
3545.92 50
3546.05 52
3546.19 57
3546.32 63
3546.46 69
3546.60 76
3546.73 81
3546.87 85
3547.01 87
3547.14 88
3547.28 88
3547.42 87
3547.55 87
3547.69 88
3547.83 90
3547.96 93
3548.10 97
3548.24 102
3548.37 105
3548.51 108
3548.65 111
3548.78 112
3548.92 112
3549.06 111
3549.19 111
3549.33 110
3549.47 111
3549.60 112
3549.74 115
3549.88 119
3550.01 123
3550.15 125
3550.29 125
3550.42 120
3550.56 111
3550.70 97
3550.83 81
3550.97 65
3551.11 52
3551.24 43
3551.38 39
3551.52 40
3551.65 44
3551.79 48
3551.93 50
3552.06 50
3552.20 46
3552.34 39
3552.47 32
3552.61 26
3552.75 23
3552.88 25
3553.02 31
3553.16 39
3553.29 48
3553.43 55
3553.57 58
3553.70 57
3553.84 51
3553.98 43
3554.11 34
3554.25 26
3554.39 21
3554.52 18
3554.66 17
3554.80 17
3554.93 18
3555.07 19
3555.21 21
3555.34 24
3555.48 28
3555.62 32
3555.75 36
3555.89 38
3556.03 37
3556.16 33
3556.30 27
3556.44 19
3556.57 11
3556.71 3
3556.85 0
3556.98 0
3557.12 0
3557.26 0
3557.40 0
3557.53 0
3557.67 0
3557.81 0
3557.94 1
3558.08 10
3558.22 18
3558.35 27
3558.49 34
3558.63 39
3558.76 42
3558.90 43
3559.04 42
3559.17 39
3559.31 35
3559.45 30
3559.58 27
3559.72 25
3559.86 26
3559.99 31
3560.13 37
3560.27 46
3560.40 55
3560.54 62
3560.68 67
3560.82 69
3560.95 69
3561.09 67
3561.23 66
3561.36 66
3561.50 68
3561.64 71
3561.77 76
3561.91 79
3562.05 81
3562.18 82
3562.32 81
3562.46 81
3562.59 82
3562.73 84
3562.87 88
3563.01 93
3563.14 96
3563.28 98
3563.42 97
3563.55 93
3563.69 88
3563.83 83
3563.96 79
3564.10 76
3564.24 76
3564.37 77
3564.51 78
3564.65 80
3564.78 80
3564.92 78
3565.06 74
3565.20 69
3565.33 63
3565.47 58
3565.61 54
3565.74 51
3565.88 51
3566.02 54
3566.15 60
3566.29 68
3566.43 79
3566.56 91
3566.70 103
3566.84 114
3566.98 122
3567.11 127
3567.25 126
3567.39 122
3567.52 113
3567.66 102
3567.80 89
3567.93 77
3568.07 67
3568.21 59
3568.35 55
3568.48 54
3568.62 54
3568.76 57
3568.89 62
3569.03 67
3569.17 73
3569.30 80
3569.44 88
3569.58 96
3569.72 105
3569.85 113
3569.99 120
3570.13 129
3570.26 138
3570.40 147
3570.54 157
3570.67 168
3570.81 180
3570.95 191
3571.09 203
3571.22 214
3571.36 224
3571.50 233
3571.63 240
3571.77 245
3571.91 247
3572.05 247
3572.18 246
3572.32 243
3572.46 239
3572.59 235
3572.73 231
3572.87 227
3573.00 223
3573.14 220
3573.28 218
3573.42 219
3573.55 221
3573.69 226
3573.83 231
3573.96 235
3574.10 238
3574.24 238
3574.38 235
3574.51 230
3574.65 221
3574.79 210
3574.92 196
3575.06 181
3575.20 164
3575.34 145
3575.47 128
3575.61 111
3575.75 98
3575.88 88
3576.02 82
3576.16 78
3576.30 76
3576.43 73
3576.57 68
3576.71 60
3576.84 51
3576.98 40
3577.12 31
3577.26 24
3577.39 21
3577.53 20
3577.67 20
3577.80 20
3577.94 19
3578.08 15
3578.22 9
3578.35 2
3578.49 0
3578.63 0
3578.76 0
3578.90 0
3579.04 0
3579.18 1
3579.31 9
3579.45 16
3579.59 19
3579.72 18
3579.86 14
3580.00 6
3580.14 0
3580.27 0
3580.41 0
3580.55 0
3580.68 0
3580.82 0
3580.96 14
3581.10 29
3581.23 44
3581.37 59
3581.51 74
3581.65 87
3581.78 99
3581.92 110
3582.06 120
3582.19 128
3582.33 135
3582.47 139
3582.61 143
3582.74 146
3582.88 150
3583.02 154
3583.16 160
3583.29 168
3583.43 178
3583.57 189
3583.70 201
3583.84 214
3583.98 227
3584.12 242
3584.25 258
3584.39 276
3584.53 296
3584.67 318
3584.80 341
3584.94 363
3585.08 383
3585.21 400
3585.35 413
3585.49 421
3585.63 426
3585.76 429
3585.90 432
3586.04 436
3586.18 443
3586.31 454
3586.45 467
3586.59 482
3586.73 499
3586.86 517
3587.00 534
3587.14 550
3587.27 566
3587.41 580
3587.55 592
3587.69 601
3587.82 608
3587.96 611
3588.10 613
3588.24 614
3588.37 614
3588.51 616
3588.65 620
3588.79 625
3588.92 629
3589.06 632
3589.20 634
3589.34 633
3589.47 631
3589.61 628
3589.75 625
3589.88 624
3590.02 624
3590.16 624
3590.30 623
3590.43 622
3590.57 619
3590.71 616
3590.85 610
3590.98 604
3591.12 597
3591.26 588
3591.40 578
3591.53 568
3591.67 558
3591.81 549
3591.95 540
3592.08 533
3592.22 525
3592.36 517
3592.50 508
3592.63 498
3592.77 488
3592.91 477
3593.05 467
3593.18 459
3593.32 452
3593.46 446
3593.60 441
3593.73 437
3593.87 433
3594.01 431
3594.15 431
3594.28 434
3594.42 442
3594.56 452
3594.70 464
3594.83 475
3594.97 482
3595.11 485
3595.25 482
3595.38 475
3595.52 464
3595.66 453
3595.80 442
3595.93 434
3596.07 427
3596.21 422
3596.35 417
3596.48 412
3596.62 407
3596.76 403
3596.90 401
3597.03 401
3597.17 404
3597.31 409
3597.45 415
3597.58 423
3597.72 429
3597.86 434
3598.00 436
3598.13 435
3598.27 429
3598.41 419
3598.55 405
3598.68 388
3598.82 371
3598.96 355
3599.10 343
3599.23 337
3599.37 340
3599.51 349
3599.65 364
3599.78 380
3599.92 396
3600.06 406
3600.20 410
3600.33 407
3600.47 400
3600.61 393
3600.75 387
3600.89 385
3601.02 388
3601.16 394
3601.30 401
3601.44 407
3601.57 408
3601.71 404
3601.85 396
3601.99 387
3602.12 378
3602.26 372
3602.40 370
3602.54 370
3602.67 373
3602.81 375
3602.95 373
3603.09 367
3603.22 356
3603.36 342
3603.50 329
3603.64 318
3603.78 313
3603.91 314
3604.05 321
3604.19 331
3604.33 342
3604.46 350
3604.60 353
3604.74 351
3604.88 345
3605.01 335
3605.15 327
3605.29 322
3605.43 322
3605.57 330
3605.70 343
3605.84 360
3605.98 378
3606.12 394
3606.25 405
3606.39 412
3606.53 412
3606.67 406
3606.80 396
3606.94 381
3607.08 363
3607.22 343
3607.36 321
3607.49 298
3607.63 276
3607.77 254
3607.91 235
3608.04 218
3608.18 204
3608.32 194
3608.46 187
3608.60 182
3608.73 178
3608.87 174
3609.01 170
3609.15 164
3609.28 158
3609.42 151
3609.56 145
3609.70 140
3609.84 137
3609.97 137
3610.11 139
3610.25 144
3610.39 149
3610.52 155
3610.66 161
3610.80 165
3610.94 168
3611.08 170
3611.21 173
3611.35 176
3611.49 179
3611.63 183
3611.76 186
3611.90 188
3612.04 188
3612.18 186
3612.32 182
3612.45 177
3612.59 172
3612.73 167
3612.87 162
3613.01 159
3613.14 157
3613.28 156
3613.42 155
3613.56 154
3613.69 153
3613.83 152
3613.97 149
3614.11 145
3614.25 140
3614.38 133
3614.52 125
3614.66 118
3614.80 113
3614.94 112
3615.07 114
3615.21 119
3615.35 126
3615.49 134
3615.62 140
3615.76 144
3615.90 145
3616.04 142
3616.18 136
3616.31 128
3616.45 120
3616.59 111
3616.73 105
3616.87 100
3617.00 99
3617.14 99
3617.28 101
3617.42 104
3617.56 105
3617.69 105
3617.83 103
3617.97 98
3618.11 92
3618.24 84
3618.38 76
3618.52 69
3618.66 61
3618.80 54
3618.93 46
3619.07 38
3619.21 28
3619.35 20
3619.49 13
3619.62 8
3619.76 7
3619.90 9
3620.04 13
3620.18 16
3620.31 17
3620.45 14
3620.59 7
3620.73 0
3620.87 0
3621.00 0
3621.14 0
3621.28 0
3621.42 0
3621.56 0
3621.69 8
3621.83 19
3621.97 28
3622.11 34
3622.25 39
3622.38 41
3622.52 42
3622.66 42
3622.80 41
3622.94 40
3623.07 39
3623.21 38
3623.35 38
3623.49 39
3623.63 43
3623.76 47
3623.90 53
3624.04 59
3624.18 65
3624.32 70
3624.45 74
3624.59 75
3624.73 75
3624.87 75
3625.01 74
3625.15 75
3625.28 78
3625.42 84
3625.56 91
3625.70 99
3625.84 107
3625.97 112
3626.11 116
3626.25 117
3626.39 118
3626.53 119
3626.66 124
3626.80 131
3626.94 142
3627.08 155
3627.22 168
3627.35 180
3627.49 189
3627.63 192
3627.77 190
3627.91 182
3628.05 169
3628.18 151
3628.32 132
3628.46 112
3628.60 93
3628.74 78
3628.87 66
3629.01 57
3629.15 52
3629.29 50
3629.43 50
3629.56 52
3629.70 56
3629.84 62
3629.98 70
3630.12 78
3630.26 85
3630.39 92
3630.53 96
3630.67 99
3630.81 102
3630.95 107
3631.08 116
3631.22 129
3631.36 146
3631.50 164
3631.64 180
3631.78 193
3631.91 198
3632.05 196
3632.19 188
3632.33 175
3632.47 163
3632.61 153
3632.74 148
3632.88 148
3633.02 153
3633.16 160
3633.30 168
3633.43 173
3633.57 175
3633.71 174
3633.85 170
3633.99 165
3634.13 160
3634.26 157
3634.40 155
3634.54 155
3634.68 156
3634.82 158
3634.96 159
3635.09 159
3635.23 158
3635.37 155
3635.51 152
3635.65 148
3635.78 146
3635.92 145
3636.06 146
3636.20 147
3636.34 149
3636.48 150
3636.61 150
3636.75 148
3636.89 145
3637.03 142
3637.17 140
3637.31 139
3637.44 140
3637.58 143
3637.72 148
3637.86 153
3638.00 160
3638.14 165
3638.27 170
3638.41 174
3638.55 177
3638.69 179
3638.83 181
3638.97 182
3639.10 183
3639.24 183
3639.38 181
3639.52 178
3639.66 173
3639.80 166
3639.93 159
3640.07 152
3640.21 147
3640.35 142
3640.49 137
3640.63 133
3640.76 127
3640.90 120
3641.04 112
3641.18 102
3641.32 92
3641.46 83
3641.59 77
3641.73 74
3641.87 76
3642.01 83
3642.15 96
3642.29 112
3642.42 129
3642.56 144
3642.70 156
3642.84 164
3642.98 167
3643.12 167
3643.26 167
3643.39 168
3643.53 172
3643.67 179
3643.81 189
3643.95 200
3644.09 212
3644.22 224
3644.36 235
3644.50 245
3644.64 253
3644.78 260
3644.92 264
3645.05 264
3645.19 262
3645.33 257
3645.47 249
3645.61 239
3645.75 228
3645.89 215
3646.02 203
3646.16 190
3646.30 179
3646.44 169
3646.58 161
3646.72 155
3646.86 151
3646.99 149
3647.13 148
3647.27 149
3647.41 151
3647.55 154
3647.69 160
3647.82 169
3647.96 181
3648.10 196
3648.24 212
3648.38 227
3648.52 241
3648.66 251
3648.79 257
3648.93 257
3649.07 253
3649.21 243
3649.35 229
3649.49 211
3649.63 191
3649.76 171
3649.90 153
3650.04 138
3650.18 129
3650.32 125
3650.46 126
3650.60 130
3650.73 135
3650.87 138
3651.01 137
3651.15 134
3651.29 127
3651.43 119
3651.57 112
3651.70 108
3651.84 107
3651.98 111
3652.12 119
3652.26 130
3652.40 142
3652.54 154
3652.67 165
3652.81 172
3652.95 177
3653.09 179
3653.23 179
3653.37 178
3653.51 175
3653.64 172
3653.78 168
3653.92 162
3654.06 157
3654.20 152
3654.34 149
3654.48 147
3654.61 147
3654.75 148
3654.89 149
3655.03 150
3655.17 149
3655.31 147
3655.45 143
3655.58 138
3655.72 132
3655.86 125
3656.00 118
3656.14 111
3656.28 105
3656.42 100
3656.56 98
3656.69 99
3656.83 103
3656.97 108
3657.11 115
3657.25 122
3657.39 127
3657.53 129
3657.66 129
3657.80 129
3657.94 128
3658.08 129
3658.22 132
3658.36 138
3658.50 147
3658.64 158
3658.77 169
3658.91 179
3659.05 185
3659.19 189
3659.33 188
3659.47 186
3659.61 182
3659.75 179
3659.88 179
3660.02 182
3660.16 189
3660.30 200
3660.44 214
3660.58 228
3660.72 242
3660.86 254
3660.99 262
3661.13 266
3661.27 265
3661.41 260
3661.55 253
3661.69 244
3661.83 237
3661.97 233
3662.10 233
3662.24 236
3662.38 242
3662.52 249
3662.66 256
3662.80 262
3662.94 267
3663.08 270
3663.21 272
3663.35 272
3663.49 271
3663.63 267
3663.77 261
3663.91 254
3664.05 247
3664.19 241
3664.33 236
3664.46 233
3664.60 232
3664.74 231
3664.88 229
3665.02 226
3665.16 222
3665.30 217
3665.44 213
3665.57 212
3665.71 215
3665.85 221
3665.99 230
3666.13 240
3666.27 248
3666.41 253
3666.55 254
3666.69 251
3666.82 246
3666.96 239
3667.10 233
3667.24 229
3667.38 226
3667.52 224
3667.66 222
3667.80 219
3667.94 213
3668.07 204
3668.21 195
3668.35 186
3668.49 178
3668.63 175
3668.77 175
3668.91 178
3669.05 184
3669.19 190
3669.32 195
3669.46 199
3669.60 200
3669.74 199
3669.88 197
3670.02 194
3670.16 191
3670.30 188
3670.44 184
3670.57 178
3670.71 171
3670.85 160
3670.99 146
3671.13 131
3671.27 116
3671.41 103
3671.55 96
3671.69 94
3671.83 99
3671.96 108
3672.10 120
3672.24 130
3672.38 138
3672.52 142
3672.66 140
3672.80 134
3672.94 126
3673.08 115
3673.21 105
3673.35 96
3673.49 89
3673.63 84
3673.77 83
3673.91 82
3674.05 83
3674.19 84
3674.33 84
3674.47 83
3674.60 81
3674.74 78
3674.88 74
3675.02 69
3675.16 63
3675.30 56
3675.44 49
3675.58 42
3675.72 37
3675.86 34
3676.00 34
3676.13 35
3676.27 37
3676.41 39
3676.55 40
3676.69 40
3676.83 37
3676.97 34
3677.11 28
3677.25 22
3677.39 14
3677.52 5
3677.66 0
3677.80 0
3677.94 0
3678.08 0
3678.22 0
3678.36 0
3678.50 0
3678.64 0
3678.78 10
3678.92 26
3679.05 42
3679.19 59
3679.33 73
3679.47 86
3679.61 97
3679.75 107
3679.89 116
3680.03 123
3680.17 130
3680.31 136
3680.45 139
3680.58 141
3680.72 139
3680.86 136
3681.00 130
3681.14 123
3681.28 116
3681.42 109
3681.56 102
3681.70 96
3681.84 91
3681.98 87
3682.12 86
3682.25 87
3682.39 92
3682.53 101
3682.67 113
3682.81 126
3682.95 140
3683.09 151
3683.23 159
3683.37 162
3683.51 161
3683.65 158
3683.79 153
3683.92 150
3684.06 149
3684.20 150
3684.34 154
3684.48 158
3684.62 161
3684.76 161
3684.90 155
3685.04 146
3685.18 133
3685.32 119
3685.46 107
3685.59 98
3685.73 93
3685.87 92
3686.01 95
3686.15 100
3686.29 104
3686.43 108
3686.57 110
3686.71 111
3686.85 110
3686.99 110
3687.13 110
3687.27 111
3687.40 112
3687.54 113
3687.68 112
3687.82 111
3687.96 108
3688.10 104
3688.24 101
3688.38 99
3688.52 99
3688.66 101
3688.80 105
3688.94 109
3689.08 115
3689.22 119
3689.35 123
3689.49 125
3689.63 127
3689.77 129
3689.91 131
3690.05 132
3690.19 133
3690.33 132
3690.47 129
3690.61 124
3690.75 117
3690.89 111
3691.03 105
3691.17 101
3691.31 101
3691.44 104
3691.58 111
3691.72 119
3691.86 128
3692.00 136
3692.14 142
3692.28 144
3692.42 142
3692.56 136
3692.70 129
3692.84 120
3692.98 112
3693.12 105
3693.26 99
3693.40 93
3693.53 87
3693.67 81
3693.81 75
3693.95 69
3694.09 66
3694.23 66
3694.37 69
3694.51 74
3694.65 80
3694.79 86
3694.93 89
3695.07 90
3695.21 89
3695.35 88
3695.49 86
3695.63 85
3695.76 85
3695.90 86
3696.04 88
3696.18 90
3696.32 92
3696.46 96
3696.60 101
3696.74 109
3696.88 119
3697.02 130
3697.16 142
3697.30 152
3697.44 159
3697.58 163
3697.72 161
3697.86 157
3698.00 150
3698.14 143
3698.27 137
3698.41 132
3698.55 130
3698.69 130
3698.83 132
3698.97 133
3699.11 133
3699.25 132
3699.39 130
3699.53 126
3699.67 121
3699.81 117
3699.95 113
3700.09 111
3700.23 110
3700.37 111
3700.51 113
3700.65 116
3700.79 121
3700.92 127
3701.06 134
3701.20 143
3701.34 152
3701.48 162
3701.62 170
3701.76 178
3701.90 186
3702.04 192
3702.18 199
3702.32 205
3702.46 212
3702.60 217
3702.74 222
3702.88 226
3703.02 227
3703.16 226
3703.30 222
3703.44 215
3703.58 205
3703.72 192
3703.86 176
3703.99 157
3704.13 136
3704.27 116
3704.41 97
3704.55 82
3704.69 71
3704.83 64
3704.97 61
3705.11 60
3705.25 61
3705.39 62
3705.53 63
3705.67 64
3705.81 66
3705.95 67
3706.09 69
3706.23 72
3706.37 74
3706.51 75
3706.65 76
3706.79 76
3706.93 74
3707.07 72
3707.21 69
3707.35 66
3707.48 63
3707.62 60
3707.76 57
3707.90 55
3708.04 54
3708.18 54
3708.32 56
3708.46 58
3708.60 61
3708.74 65
3708.88 69
3709.02 74
3709.16 79
3709.30 84
3709.44 89
3709.58 92
3709.72 94
3709.86 94
3710.00 91
3710.14 85
3710.28 76
3710.42 65
3710.56 51
3710.70 36
3710.84 20
3710.98 4
3711.12 0
3711.26 0
3711.40 0
3711.54 0
3711.67 0
3711.81 0
3711.95 0
3712.09 0
3712.23 8
3712.37 26
3712.51 43
3712.65 61
3712.79 77
3712.93 89
3713.07 98
3713.21 102
3713.35 101
3713.49 96
3713.63 88
3713.77 77
3713.91 67
3714.05 57
3714.19 48
3714.33 41
3714.47 36
3714.61 33
3714.75 31
3714.89 31
3715.03 32
3715.17 35
3715.31 41
3715.45 48
3715.59 57
3715.73 66
3715.87 75
3716.01 83
3716.15 91
3716.29 97
3716.43 102
3716.57 105
3716.71 107
3716.85 106
3716.99 103
3717.13 97
3717.27 90
3717.41 83
3717.55 77
3717.68 73
3717.82 71
3717.96 73
3718.10 76
3718.24 79
3718.38 81
3718.52 82
3718.66 80
3718.80 77
3718.94 72
3719.08 67
3719.22 62
3719.36 58
3719.50 56
3719.64 55
3719.78 55
3719.92 56
3720.06 57
3720.20 57
3720.34 57
3720.48 56
3720.62 55
3720.76 53
3720.90 51
3721.04 48
3721.18 47
3721.32 46
3721.46 46
3721.60 47
3721.74 48
3721.88 48
3722.02 47
3722.16 43
3722.30 38
3722.44 32
3722.58 28
3722.72 26
3722.86 28
3723.00 33
3723.14 41
3723.28 51
3723.42 61
3723.56 69
3723.70 76
3723.84 79
3723.98 80
3724.12 78
3724.26 75
3724.40 71
3724.54 66
3724.68 62
3724.82 58
3724.96 55
3725.10 53
3725.24 51
3725.38 50
3725.52 50
3725.66 51
3725.80 53
3725.94 58
3726.08 64
3726.22 72
3726.36 82
3726.50 94
3726.64 106
3726.78 117
3726.92 128
3727.06 137
3727.20 144
3727.34 149
3727.48 152
3727.62 153
3727.76 153
3727.90 152
3728.04 149
3728.18 144
3728.32 137
3728.46 129
3728.60 121
3728.74 114
3728.88 108
3729.02 106
3729.16 106
3729.30 108
3729.44 110
3729.58 113
3729.72 114
3729.86 115
3730.00 116
3730.14 116
3730.28 117
3730.42 118
3730.56 119
3730.70 121
3730.84 121
3730.98 119
3731.12 116
3731.26 112
3731.40 108
3731.54 106
3731.68 105
3731.82 108
3731.96 113
3732.10 120
3732.24 127
3732.38 132
3732.52 133
3732.66 130
3732.80 122
3732.94 109
3733.08 94
3733.22 77
3733.36 60
3733.50 47
3733.64 38
3733.78 34
3733.92 35
3734.06 40
3734.20 48
3734.34 57
3734.48 67
3734.62 77
3734.76 84
3734.90 88
3735.04 88
3735.18 84
3735.32 75
3735.46 64
3735.60 51
3735.74 41
3735.88 34
3736.02 33
3736.16 37
3736.30 46
3736.44 57
3736.59 69
3736.73 79
3736.87 88
3737.01 94
3737.15 100
3737.29 107
3737.43 116
3737.57 128
3737.71 145
3737.85 167
3737.99 192
3738.13 221
3738.27 252
3738.41 283
3738.55 314
3738.69 343
3738.83 371
3738.97 398
3739.11 424
3739.25 450
3739.39 478
3739.53 507
3739.67 538
3739.81 572
3739.95 607
3740.09 643
3740.23 680
3740.37 717
3740.51 755
3740.65 792
3740.79 831
3740.93 869
3741.07 908
3741.21 945
3741.35 980
3741.49 1011
3741.63 1036
3741.77 1053
3741.91 1061
3742.05 1062
3742.19 1055
3742.33 1042
3742.47 1028
3742.62 1013
3742.76 1002
3742.90 994
3743.04 989
3743.18 987
3743.32 986
3743.46 985
3743.60 982
3743.74 977
3743.88 970
3744.02 963
3744.16 954
3744.30 945
3744.44 935
3744.58 923
3744.72 909
3744.86 893
3745.00 876
3745.14 859
3745.28 841
3745.42 822
3745.56 802
3745.70 781
3745.84 757
3745.98 731
3746.12 704
3746.26 676
3746.40 649
3746.54 625
3746.68 604
3746.83 585
3746.97 569
3747.11 556
3747.25 544
3747.39 533
3747.53 524
3747.67 516
3747.81 508
3747.95 498
3748.09 484
3748.23 467
3748.37 446
3748.51 422
3748.65 395
3748.79 369
3748.93 344
3749.07 321
3749.21 303
3749.35 288
3749.49 278
3749.63 272
3749.77 270
3749.91 271
3750.05 276
3750.19 281
3750.34 287
3750.48 292
3750.62 294
3750.76 294
3750.90 292
3751.04 287
3751.18 281
3751.32 273
3751.46 264
3751.60 254
3751.74 244
3751.88 233
3752.02 222
3752.16 210
3752.30 199
3752.44 187
3752.58 176
3752.72 164
3752.86 153
3753.00 143
3753.14 135
3753.28 127
3753.43 120
3753.57 114
3753.71 109
3753.85 103
3753.99 98
3754.13 94
3754.27 91
3754.41 90
3754.55 91
3754.69 95
3754.83 99
3754.97 103
3755.11 107
3755.25 111
3755.39 113
3755.53 114
3755.67 116
3755.81 117
3755.95 119
3756.10 120
3756.24 120
3756.38 118
3756.52 115
3756.66 110
3756.80 103
3756.94 97
3757.08 92
3757.22 90
3757.36 90
3757.50 93
3757.64 100
3757.78 109
3757.92 120
3758.06 131
3758.20 142
3758.34 150
3758.48 154
3758.63 154
3758.77 149
3758.91 141
3759.05 131
3759.19 121
3759.33 113
3759.47 107
3759.61 104
3759.75 102
3759.89 101
3760.03 99
3760.17 94
3760.31 87
3760.45 77
3760.59 66
3760.73 57
3760.88 50
3761.02 45
3761.16 45
3761.30 47
3761.44 50
3761.58 53
3761.72 54
3761.86 53
3762.00 49
3762.14 44
3762.28 39
3762.42 34
3762.56 31
3762.70 31
3762.84 32
3762.99 35
3763.13 36
3763.27 37
3763.41 36
3763.55 33
3763.69 29
3763.83 26
3763.97 22
3764.11 20
3764.25 18
3764.39 18
3764.53 20
3764.67 23
3764.81 28
3764.95 36
3765.10 45
3765.24 54
3765.38 61
3765.52 65
3765.66 64
3765.80 58
3765.94 50
3766.08 40
3766.22 32
3766.36 26
3766.50 25
3766.64 26
3766.78 30
3766.93 34
3767.07 39
3767.21 43
3767.35 45
3767.49 47
3767.63 49
3767.77 50
3767.91 51
3768.05 52
3768.19 51
3768.33 51
3768.47 50
3768.61 51
3768.76 53
3768.90 56
3769.04 59
3769.18 63
3769.32 65
3769.46 64
3769.60 62
3769.74 57
3769.88 50
3770.02 43
3770.16 36
3770.30 28
3770.44 22
3770.59 16
3770.73 11
3770.87 7
3771.01 4
3771.15 4
3771.29 6
3771.43 11
3771.57 18
3771.71 24
3771.85 31
3771.99 36
3772.13 41
3772.28 44
3772.42 46
3772.56 49
3772.70 51
3772.84 54
3772.98 57
3773.12 60
3773.26 62
3773.40 64
3773.54 65
3773.68 66
3773.82 66
3773.97 66
3774.11 65
3774.25 64
3774.39 61
3774.53 58
3774.67 54
3774.81 52
3774.95 53
3775.09 56
3775.23 61
3775.37 68
3775.52 76
3775.66 84
3775.80 89
3775.94 91
3776.08 91
3776.22 89
3776.36 86
3776.50 82
3776.64 80
3776.78 80
3776.92 82
3777.07 85
3777.21 88
3777.35 91
3777.49 92
3777.63 91
3777.77 86
3777.91 80
3778.05 70
3778.19 60
3778.33 49
3778.48 37
3778.62 26
3778.76 14
3778.90 3
3779.04 0
3779.18 0
3779.32 0
3779.46 0
3779.60 0
3779.74 0
3779.88 0
3780.03 0
3780.17 4
3780.31 16
3780.45 24
3780.59 29
3780.73 29
3780.87 23
3781.01 14
3781.15 3
3781.29 0
3781.44 0
3781.58 0
3781.72 0
3781.86 0
3782.00 0
3782.14 0
3782.28 6
3782.42 20
3782.56 34
3782.71 46
3782.85 55
3782.99 62
3783.13 65
3783.27 64
3783.41 61
3783.55 55
3783.69 48
3783.83 41
3783.97 36
3784.12 35
3784.26 36
3784.40 41
3784.54 47
3784.68 54
3784.82 60
3784.96 63
3785.10 63
3785.24 60
3785.39 56
3785.53 50
3785.67 45
3785.81 41
3785.95 37
3786.09 33
3786.23 29
3786.37 25
3786.51 18
3786.66 11
3786.80 2
3786.94 0
3787.08 0
3787.22 0
3787.36 0
3787.50 0
3787.64 0
3787.78 0
3787.93 0
3788.07 8
3788.21 15
3788.35 20
3788.49 23
3788.63 25
3788.77 27
3788.91 29
3789.05 32
3789.20 35
3789.34 39
3789.48 40
3789.62 38
3789.76 33
3789.90 24
3790.04 13
3790.18 1
3790.33 0
3790.47 0
3790.61 0
3790.75 0
3790.89 2
3791.03 19
3791.17 36
3791.31 52
3791.45 63
3791.60 68
3791.74 67
3791.88 60
3792.02 51
3792.16 40
3792.30 30
3792.44 20
3792.58 13
3792.73 7
3792.87 2
3793.01 0
3793.15 0
3793.29 0
3793.43 0
3793.57 0
3793.71 0
3793.86 3
3794.00 7
3794.14 10
3794.28 14
3794.42 16
3794.56 18
3794.70 19
3794.84 19
3794.99 21
3795.13 24
3795.27 30
3795.41 39
3795.55 51
3795.69 65
3795.83 79
3795.97 90
3796.12 98
3796.26 101
3796.40 98
3796.54 93
3796.68 85
3796.82 77
3796.96 72
3797.11 70
3797.25 72
3797.39 77
3797.53 83
3797.67 89
3797.81 92
3797.95 93
3798.09 92
3798.24 87
3798.38 82
3798.52 76
3798.66 70
3798.80 66
3798.94 63
3799.08 60
3799.23 57
3799.37 53
3799.51 49
3799.65 43
3799.79 37
3799.93 31
3800.07 26
3800.21 22
3800.36 19
3800.50 17
3800.64 15
3800.78 14
3800.92 15
3801.06 17
3801.20 20
3801.35 26
3801.49 33
3801.63 40
3801.77 45
3801.91 46
3802.05 42
3802.19 34
3802.34 24
3802.48 13
3802.62 4
3802.76 0
3802.90 0
3803.04 1
3803.18 6
3803.33 12
3803.47 18
3803.61 22
3803.75 23
3803.89 23
3804.03 22
3804.17 23
3804.32 26
3804.46 34
3804.60 47
3804.74 63
3804.88 81
3805.02 98
3805.16 112
3805.31 122
3805.45 128
3805.59 131
3805.73 132
3805.87 133
3806.01 134
3806.15 136
3806.30 137
3806.44 138
3806.58 137
3806.72 135
3806.86 133
3807.00 132
3807.14 131
3807.29 133
3807.43 135
3807.57 138
3807.71 140
3807.85 140
3807.99 138
3808.14 135
3808.28 131
3808.42 127
3808.56 125
3808.70 123
3808.84 124
3808.98 127
3809.13 133
3809.27 143
3809.41 156
3809.55 174
3809.69 194
3809.83 215
3809.98 236
3810.12 255
3810.26 274
3810.40 291
3810.54 308
3810.68 327
3810.82 350
3810.97 379
3811.11 413
3811.25 452
3811.39 496
3811.53 543
3811.67 593
3811.82 645
3811.96 698
3812.10 753
3812.24 810
3812.38 869
3812.52 930
3812.67 991
3812.81 1051
3812.95 1106
3813.09 1155
3813.23 1197
3813.37 1233
3813.51 1264
3813.66 1292
3813.80 1319
3813.94 1349
3814.08 1383
3814.22 1419
3814.36 1457
3814.51 1493
3814.65 1525
3814.79 1552
3814.93 1571
3815.07 1583
3815.21 1589
3815.36 1589
3815.50 1585
3815.64 1579
3815.78 1571
3815.92 1562
3816.06 1551
3816.21 1538
3816.35 1523
3816.49 1504
3816.63 1482
3816.77 1457
3816.91 1429
3817.06 1398
3817.20 1367
3817.34 1334
3817.48 1301
3817.62 1265
3817.76 1228
3817.91 1188
3818.05 1145
3818.19 1100
3818.33 1054
3818.47 1010
3818.61 969
3818.76 933
3818.90 903
3819.04 878
3819.18 858
3819.32 842
3819.46 829
3819.61 818
3819.75 808
3819.89 797
3820.03 784
3820.17 767
3820.32 746
3820.46 721
3820.60 693
3820.74 663
3820.88 635
3821.02 610
3821.17 591
3821.31 577
3821.45 567
3821.59 561
3821.73 555
3821.87 549
3822.02 542
3822.16 532
3822.30 520
3822.44 507
3822.58 494
3822.73 480
3822.87 464
3823.01 448
3823.15 430
3823.29 411
3823.43 390
3823.58 369
3823.72 347
3823.86 327
3824.00 308
3824.14 291
3824.29 276
3824.43 263
3824.57 250
3824.71 237
3824.85 223
3824.99 209
3825.14 195
3825.28 184
3825.42 175
3825.56 170
3825.70 170
3825.85 173
3825.99 179
3826.13 185
3826.27 190
3826.41 193
3826.55 194
3826.70 193
3826.84 191
3826.98 188
3827.12 185
3827.26 181
3827.41 177
3827.55 172
3827.69 167
3827.83 162
3827.97 158
3828.12 156
3828.26 156
3828.40 157
3828.54 158
3828.68 160
3828.82 161
3828.97 162
3829.11 162
3829.25 163
3829.39 164
3829.53 166
3829.68 168
3829.82 171
3829.96 174
3830.10 175
3830.24 173
3830.39 167
3830.53 158
3830.67 146
3830.81 132
3830.95 119
3831.10 108
3831.24 101
3831.38 96
3831.52 93
3831.66 91
3831.80 86
3831.95 78
3832.09 68
3832.23 55
3832.37 41
3832.51 28
3832.66 17
3832.80 7
3832.94 0
3833.08 0
3833.22 0
3833.37 0
3833.51 0
3833.65 0
3833.79 0
3833.93 0
3834.08 0
3834.22 12
3834.36 29
3834.50 45
3834.64 59
3834.79 70
3834.93 76
3835.07 78
3835.21 77
3835.35 74
3835.50 69
3835.64 64
3835.78 60
3835.92 56
3836.06 52
3836.21 49
3836.35 47
3836.49 45
3836.63 43
3836.77 40
3836.92 37
3837.06 34
3837.20 29
3837.34 24
3837.49 20
3837.63 17
3837.77 16
3837.91 18
3838.05 22
3838.20 27
3838.34 31
3838.48 34
3838.62 34
3838.76 32
3838.91 27
3839.05 20
3839.19 13
3839.33 8
3839.47 3
3839.62 0
3839.76 0
3839.90 0
3840.04 0
3840.18 0
3840.33 0
3840.47 0
3840.61 0
3840.75 0
3840.90 0
3841.04 9
3841.18 18
3841.32 28
3841.46 37
3841.61 44
3841.75 49
3841.89 53
3842.03 56
3842.17 58
3842.32 59
3842.46 60
3842.60 60
3842.74 58
3842.89 54
3843.03 50
3843.17 45
3843.31 41
3843.45 38
3843.60 38
3843.74 40
3843.88 43
3844.02 48
3844.16 53
3844.31 56
3844.45 57
3844.59 57
3844.73 56
3844.88 56
3845.02 57
3845.16 63
3845.30 72
3845.44 84
3845.59 98
3845.73 114
3845.87 129
3846.01 142
3846.16 155
3846.30 166
3846.44 177
3846.58 187
3846.72 196
3846.87 205
3847.01 212
3847.15 217
3847.29 219
3847.44 217
3847.58 213
3847.72 206
3847.86 197
3848.00 186
3848.15 174
3848.29 163
3848.43 151
3848.57 141
3848.72 131
3848.86 123
3849.00 117
3849.14 113
3849.29 111
3849.43 110
3849.57 110
3849.71 111
3849.85 111
3850.00 111
3850.14 111
3850.28 110
3850.42 111
3850.57 112
3850.71 115
3850.85 121
3850.99 128
3851.14 138
3851.28 150
3851.42 162
3851.56 175
3851.70 186
3851.85 195
3851.99 201
3852.13 203
3852.27 203
3852.42 200
3852.56 196
3852.70 189
3852.84 181
3852.99 171
3853.13 161
3853.27 150
3853.41 139
3853.55 128
3853.70 118
3853.84 109
3853.98 102
3854.12 97
3854.27 96
3854.41 97
3854.55 101
3854.69 106
3854.84 111
3854.98 113
3855.12 112
3855.26 105
3855.41 95
3855.55 82
3855.69 69
3855.83 58
3855.98 50
3856.12 45
3856.26 45
3856.40 47
3856.54 51
3856.69 55
3856.83 60
3856.97 64
3857.11 70
3857.26 75
3857.40 81
3857.54 87
3857.68 92
3857.83 96
3857.97 97
3858.11 98
3858.25 97
3858.40 96
3858.54 97
3858.68 100
3858.82 106
3858.97 113
3859.11 121
3859.25 129
3859.39 135
3859.54 139
3859.68 140
3859.82 139
3859.96 137
3860.11 134
3860.25 132
3860.39 130
3860.53 129
3860.68 127
3860.82 124
3860.96 119
3861.10 111
3861.25 102
3861.39 91
3861.53 80
3861.67 69
3861.82 59
3861.96 49
3862.10 39
3862.24 30
3862.39 22
3862.53 14
3862.67 10
3862.81 8
3862.96 10
3863.10 15
3863.24 23
3863.38 31
3863.53 39
3863.67 43
3863.81 43
3863.95 39
3864.10 32
3864.24 24
3864.38 16
3864.52 11
3864.67 9
3864.81 10
3864.95 14
3865.09 18
3865.24 21
3865.38 22
3865.52 20
3865.66 15
3865.81 7
3865.95 0
3866.09 0
3866.23 0
3866.38 0
3866.52 0
3866.66 0
3866.81 0
3866.95 11
3867.09 34
3867.23 58
3867.38 79
3867.52 95
3867.66 104
3867.80 107
3867.95 103
3868.09 95
3868.23 84
3868.37 72
3868.52 61
3868.66 51
3868.80 43
3868.94 38
3869.09 37
3869.23 38
3869.37 43
3869.52 48
3869.66 54
3869.80 59
3869.94 63
3870.09 64
3870.23 65
3870.37 65
3870.51 66
3870.66 68
3870.80 71
3870.94 74
3871.08 76
3871.23 77
3871.37 78
3871.51 79
3871.66 80
3871.80 84
3871.94 90
3872.08 99
3872.23 110
3872.37 121
3872.51 129
3872.65 134
3872.80 133
3872.94 126
3873.08 115
3873.22 100
3873.37 86
3873.51 73
3873.65 64
3873.80 60
3873.94 59
3874.08 62
3874.22 66
3874.37 69
3874.51 72
3874.65 74
3874.79 76
3874.94 79
3875.08 84
3875.22 92
3875.37 103
3875.51 115
3875.65 127
3875.79 135
3875.94 140
3876.08 139
3876.22 133
3876.37 123
3876.51 110
3876.65 97
3876.79 87
3876.94 80
3877.08 76
3877.22 77
3877.36 81
3877.51 87
3877.65 92
3877.79 97
3877.94 99
3878.08 101
3878.22 101
3878.36 100
3878.51 99
3878.65 98
3878.79 97
3878.94 94
3879.08 90
3879.22 83
3879.36 75
3879.51 67
3879.65 59
3879.79 53
3879.94 52
3880.08 55
3880.22 62
3880.36 72
3880.51 84
3880.65 97
3880.79 108
3880.94 116
3881.08 121
3881.22 124
3881.36 125
3881.51 125
3881.65 124
3881.79 124
3881.94 125
3882.08 126
3882.22 127
3882.36 126
3882.51 122
3882.65 117
3882.79 110
3882.94 103
3883.08 98
3883.22 97
3883.36 101
3883.51 109
3883.65 121
3883.79 135
3883.94 148
3884.08 157
3884.22 163
3884.37 166
3884.51 166
3884.65 168
3884.79 171
3884.94 179
3885.08 192
3885.22 209
3885.37 227
3885.51 244
3885.65 259
3885.79 270
3885.94 276
3886.08 280
3886.22 282
3886.37 282
3886.51 282
3886.65 281
3886.80 278
3886.94 272
3887.08 264
3887.22 252
3887.37 238
3887.51 222
3887.65 206
3887.80 190
3887.94 176
3888.08 165
3888.22 158
3888.37 155
3888.51 155
3888.65 157
3888.80 161
3888.94 164
3889.08 166
3889.23 167
3889.37 169
3889.51 172
3889.66 178
3889.80 189
3889.94 203
3890.08 220
3890.23 237
3890.37 251
3890.51 260
3890.66 262
3890.80 258
3890.94 248
3891.09 235
3891.23 219
3891.37 202
3891.51 186
3891.66 171
3891.80 157
3891.94 146
3892.09 137
3892.23 129
3892.37 123
3892.52 118
3892.66 113
3892.80 108
3892.95 100
3893.09 90
3893.23 78
3893.37 65
3893.52 55
3893.66 47
3893.80 46
3893.95 52
3894.09 63
3894.23 79
3894.38 97
3894.52 115
3894.66 129
3894.81 139
3894.95 144
3895.09 145
3895.23 144
3895.38 141
3895.52 138
3895.66 134
3895.81 129
3895.95 124
3896.09 119
3896.24 113
3896.38 109
3896.52 107
3896.67 105
3896.81 105
3896.95 104
3897.10 102
3897.24 98
3897.38 92
3897.53 85
3897.67 77
3897.81 70
3897.95 64
3898.10 61
3898.24 58
3898.38 58
3898.53 57
3898.67 56
3898.81 55
3898.96 54
3899.10 52
3899.24 51
3899.39 49
3899.53 46
3899.67 44
3899.82 42
3899.96 41
3900.10 41
3900.25 44
3900.39 51
3900.53 63
3900.68 78
3900.82 96
3900.96 115
3901.11 133
3901.25 149
3901.39 160
3901.53 165
3901.68 165
3901.82 158
3901.96 148
3902.11 134
3902.25 118
3902.39 103
3902.54 90
3902.68 81
3902.82 77
3902.97 76
3903.11 78
3903.25 83
3903.40 90
3903.54 97
3903.68 105
3903.83 112
3903.97 118
3904.11 124
3904.26 127
3904.40 130
3904.54 132
3904.69 135
3904.83 139
3904.97 145
3905.12 150
3905.26 156
3905.40 160
3905.55 161
3905.69 157
3905.83 150
3905.98 139
3906.12 127
3906.26 115
3906.41 103
3906.55 92
3906.69 82
3906.84 72
3906.98 63
3907.12 55
3907.27 48
3907.41 42
3907.55 39
3907.70 39
3907.84 41
3907.98 47
3908.13 53
3908.27 60
3908.41 66
3908.56 71
3908.70 73
3908.84 75
3908.99 77
3909.13 80
3909.27 85
3909.42 91
3909.56 98
3909.70 106
3909.85 113
3909.99 117
3910.13 118
3910.28 116
3910.42 112
3910.56 105
3910.71 97
3910.85 89
3910.99 82
3911.14 75
3911.28 70
3911.42 65
3911.57 60
3911.71 55
3911.85 50
3912.00 46
3912.14 43
3912.29 42
3912.43 44
3912.57 47
3912.72 53
3912.86 60
3913.00 67
3913.15 74
3913.29 80
3913.43 85
3913.58 89
3913.72 91
3913.86 91
3914.01 91
3914.15 89
3914.29 85
3914.44 81
3914.58 76
3914.72 70
3914.87 64
3915.01 60
3915.15 57
3915.30 55
3915.44 54
3915.59 53
3915.73 52
3915.87 49
3916.02 44
3916.16 37
3916.30 29
3916.45 20
3916.59 12
3916.73 7
3916.88 4
3917.02 5
3917.16 10
3917.31 16
3917.45 23
3917.59 28
3917.74 32
3917.88 34
3918.02 34
3918.17 34
3918.31 34
3918.46 35
3918.60 38
3918.74 43
3918.89 49
3919.03 56
3919.17 63
3919.32 69
3919.46 73
3919.60 75
3919.75 75
3919.89 72
3920.03 67
3920.18 60
3920.32 52
3920.47 43
3920.61 36
3920.75 31
3920.90 30
3921.04 32
3921.18 36
3921.33 44
3921.47 52
3921.61 59
3921.76 64
3921.90 66
3922.05 64
3922.19 59
3922.33 54
3922.48 48
3922.62 44
3922.76 41
3922.91 38
3923.05 36
3923.19 33
3923.34 29
3923.48 24
3923.63 18
3923.77 13
3923.91 11
3924.06 9
3924.20 10
3924.34 11
3924.49 12
3924.63 12
3924.77 12
3924.92 11
3925.06 11
3925.21 12
3925.35 12
3925.49 13
3925.64 11
3925.78 7
3925.92 0
3926.07 0
3926.21 0
3926.35 0
3926.50 0
3926.64 0
3926.79 0
3926.93 11
3927.07 31
3927.22 52
3927.36 72
3927.50 90
3927.65 105
3927.79 116
3927.94 123
3928.08 127
3928.22 129
3928.37 130
3928.51 129
3928.65 129
3928.80 129
3928.94 129
3929.09 130
3929.23 129
3929.37 128
3929.52 124
3929.66 119
3929.80 112
3929.95 105
3930.09 101
3930.24 101
3930.38 106
3930.52 117
3930.67 134
3930.81 154
3930.95 175
3931.10 194
3931.24 209
3931.39 217
3931.53 221
3931.67 219
3931.82 214
3931.96 209
3932.10 202
3932.25 196
3932.39 189
3932.54 181
3932.68 170
3932.82 156
3932.97 139
3933.11 120
3933.26 101
3933.40 83
3933.54 68
3933.69 56
3933.83 48
3933.97 45
3934.12 45
3934.26 49
3934.41 54
3934.55 60
3934.69 65
3934.84 68
3934.98 69
3935.13 68
3935.27 65
3935.41 62
3935.56 60
3935.70 59
3935.84 59
3935.99 59
3936.13 59
3936.28 58
3936.42 56
3936.56 55
3936.71 54
3936.85 55
3937.00 58
3937.14 64
3937.28 72
3937.43 80
3937.57 87
3937.71 91
3937.86 92
3938.00 89
3938.15 82
3938.29 71
3938.43 57
3938.58 42
3938.72 27
3938.87 14
3939.01 4
3939.15 0
3939.30 0
3939.44 0
3939.59 5
3939.73 14
3939.87 23
3940.02 33
3940.16 41
3940.31 47
3940.45 50
3940.59 52
3940.74 52
3940.88 50
3941.03 48
3941.17 46
3941.31 42
3941.46 38
3941.60 32
3941.75 24
3941.89 15
3942.03 7
3942.18 0
3942.32 0
3942.47 0
3942.61 0
3942.75 0
3942.90 3
3943.04 4
3943.19 3
3943.33 0
3943.47 0
3943.62 0
3943.76 0
3943.91 0
3944.05 10
3944.19 23
3944.34 37
3944.48 50
3944.63 62
3944.77 69
3944.91 72
3945.06 72
3945.20 69
3945.35 65
3945.49 60
3945.63 56
3945.78 52
3945.92 49
3946.07 45
3946.21 43
3946.35 41
3946.50 39
3946.64 39
3946.79 40
3946.93 42
3947.07 44
3947.22 47
3947.36 50
3947.51 53
3947.65 55
3947.79 58
3947.94 61
3948.08 66
3948.23 72
3948.37 80
3948.51 89
3948.66 98
3948.80 106
3948.95 114
3949.09 121
3949.24 125
3949.38 126
3949.52 124
3949.67 119
3949.81 112
3949.96 103
3950.10 94
3950.24 86
3950.39 81
3950.53 77
3950.68 75
3950.82 75
3950.97 75
3951.11 75
3951.25 77
3951.40 80
3951.54 85
3951.69 92
3951.83 102
3951.97 113
3952.12 125
3952.26 137
3952.41 148
3952.55 158
3952.69 169
3952.84 179
3952.98 188
3953.13 196
3953.27 201
3953.42 204
3953.56 204
3953.70 201
3953.85 196
3953.99 189
3954.14 181
3954.28 173
3954.43 167
3954.57 161
3954.71 157
3954.86 154
3955.00 153
3955.15 153
3955.29 155
3955.43 157
3955.58 160
3955.72 162
3955.87 164
3956.01 166
3956.16 167
3956.30 169
3956.44 171
3956.59 174
3956.73 177
3956.88 181
3957.02 186
3957.17 189
3957.31 193
3957.45 195
3957.60 195
3957.74 194
3957.89 190
3958.03 185
3958.18 177
3958.32 167
3958.46 156
3958.61 143
3958.75 130
3958.90 116
3959.04 103
3959.19 92
3959.33 84
3959.47 78
3959.62 75
3959.76 74
3959.91 74
3960.05 74
3960.20 72
3960.34 69
3960.48 64
3960.63 57
3960.77 50
3960.92 43
3961.06 37
3961.21 32
3961.35 28
3961.49 24
3961.64 21
3961.78 18
3961.93 17
3962.07 17
3962.22 20
3962.36 25
3962.50 31
3962.65 39
3962.79 48
3962.94 57
3963.08 66
3963.23 74
3963.37 83
3963.52 91
3963.66 99
3963.80 106
3963.95 114
3964.09 120
3964.24 126
3964.38 131
3964.53 135
3964.67 137
3964.81 139
3964.96 141
3965.10 143
3965.25 146
3965.39 148
3965.54 148
3965.68 146
3965.83 141
3965.97 131
3966.11 119
3966.26 106
3966.40 94
3966.55 86
3966.69 83
3966.84 85
3966.98 91
3967.13 101
3967.27 111
3967.41 122
3967.56 130
3967.70 136
3967.85 138
3967.99 135
3968.14 126
3968.28 112
3968.43 94
3968.57 73
3968.71 51
3968.86 32
3969.00 16
3969.15 6
3969.29 0
3969.44 0
3969.58 0
3969.73 0
3969.87 0
3970.01 0
3970.16 0
3970.30 0
3970.45 0
3970.59 0
3970.74 4
3970.88 9
3971.03 13
3971.17 17
3971.32 20
3971.46 22
3971.60 24
3971.75 27
3971.89 32
3972.04 37
3972.18 44
3972.33 50
3972.47 56
3972.62 60
3972.76 64
3972.91 65
3973.05 66
3973.19 65
3973.34 62
3973.48 58
3973.63 52
3973.77 46
3973.92 39
3974.06 32
3974.21 25
3974.35 21
3974.50 19
3974.64 20
3974.78 24
3974.93 31
3975.07 40
3975.22 51
3975.36 63
3975.51 76
3975.65 89
3975.80 101
3975.94 113
3976.09 124
3976.23 132
3976.38 139
3976.52 142
3976.66 142
3976.81 139
3976.95 132
3977.10 123
3977.24 113
3977.39 103
3977.53 93
3977.68 86
3977.82 80
3977.97 75
3978.11 71
3978.26 67
3978.40 63
3978.54 58
3978.69 53
3978.83 48
3978.98 45
3979.12 44
3979.27 46
3979.41 53
3979.56 64
3979.70 78
3979.85 94
3979.99 110
3980.14 123
3980.28 132
3980.43 134
3980.57 130
3980.71 121
3980.86 108
3981.00 94
3981.15 81
3981.29 69
3981.44 59
3981.58 51
3981.73 44
3981.87 38
3982.02 31
3982.16 25
3982.31 20
3982.45 16
3982.60 14
3982.74 15
3982.89 17
3983.03 20
3983.17 25
3983.32 30
3983.46 35
3983.61 40
3983.75 45
3983.90 49
3984.04 51
3984.19 50
3984.33 46
3984.48 38
3984.62 27
3984.77 15
3984.91 2
3985.06 0
3985.20 0
3985.35 0
3985.49 0
3985.64 0
3985.78 0
3985.92 0
3986.07 0
3986.21 6
3986.36 17
3986.50 28
3986.65 38
3986.79 47
3986.94 54
3987.08 60
3987.23 66
3987.37 72
3987.52 81
3987.66 91
3987.81 103
3987.95 116
3988.10 129
3988.24 138
3988.39 142
3988.53 141
3988.68 134
3988.82 122
3988.97 109
3989.11 94
3989.26 82
3989.40 73
3989.55 68
3989.69 67
3989.84 68
3989.98 70
3990.12 73
3990.27 76
3990.41 78
3990.56 78
3990.70 77
3990.85 75
3990.99 72
3991.14 68
3991.28 64
3991.43 59
3991.57 54
3991.72 48
3991.86 42
3992.01 35
3992.15 28
3992.30 21
3992.44 14
3992.59 9
3992.73 4
3992.88 1
3993.02 0
3993.17 0
3993.31 2
3993.46 5
3993.60 8
3993.75 12
3993.89 14
3994.04 13
3994.18 11
3994.33 7
3994.47 3
3994.62 1
3994.76 2
3994.91 7
3995.05 16
3995.20 28
3995.34 42
3995.49 56
3995.63 68
3995.78 79
3995.92 87
3996.07 94
3996.21 98
3996.36 100
3996.50 100
3996.65 98
3996.79 93
3996.94 86
3997.08 78
3997.23 70
3997.37 61
3997.52 52
3997.66 42
3997.81 31
3997.95 19
3998.10 7
3998.24 0
3998.39 0
3998.53 0
3998.68 0
3998.82 0
3998.97 0
3999.11 0
3999.26 0
3999.40 5
3999.55 15
3999.69 24
3999.84 29
3999.98 31
4000.13 30
4000.27 25
4000.42 18
4000.56 10
4000.71 3
4000.85 0
4001.00 0
4001.14 0
4001.29 0
4001.43 0
4001.58 0
4001.72 0
4001.87 0
4002.01 0
4002.16 0
4002.30 2
4002.45 6
4002.59 12
4002.74 20
4002.88 30
4003.03 41
4003.17 53
4003.32 65
4003.46 76
4003.61 87
4003.75 98
4003.90 109
4004.04 121
4004.19 135
4004.33 151
4004.48 167
4004.62 184
4004.77 199
4004.91 210
4005.06 216
4005.20 217
4005.35 212
4005.49 204
4005.64 193
4005.78 182
4005.93 173
4006.07 166
4006.22 164
4006.37 166
4006.51 172
4006.66 181
4006.80 191
4006.95 202
4007.09 211
4007.24 219
4007.38 225
4007.53 227
4007.67 228
4007.82 225
4007.96 220
4008.11 213
4008.25 204
4008.40 193
4008.54 181
4008.69 169
4008.83 159
4008.98 151
4009.12 145
4009.27 140
4009.41 137
4009.56 136
4009.70 135
4009.85 136
4009.99 139
4010.14 144
4010.29 151
4010.43 159
4010.58 167
4010.72 172
4010.87 174
4011.01 171
4011.16 163
4011.30 151
4011.45 138
4011.59 123
4011.74 108
4011.88 95
4012.03 84
4012.17 74
4012.32 66
4012.46 60
4012.61 55
4012.75 52
4012.90 50
4013.04 50
4013.19 51
4013.34 53
4013.48 55
4013.63 58
4013.77 61
4013.92 64
4014.06 67
4014.21 70
4014.35 72
4014.50 74
4014.64 74
4014.79 73
4014.93 69
4015.08 64
4015.22 59
4015.37 53
4015.51 50
4015.66 48
4015.81 49
4015.95 53
4016.10 58
4016.24 65
4016.39 72
4016.53 78
4016.68 83
4016.82 86
4016.97 88
4017.11 90
4017.26 90
4017.40 90
4017.55 90
4017.70 91
4017.84 94
4017.99 98
4018.13 103
4018.28 111
4018.42 120
4018.57 131
4018.71 144
4018.86 158
4019.00 173
4019.15 187
4019.29 200
4019.44 210
4019.58 217
4019.73 218
4019.88 215
4020.02 207
4020.17 197
4020.31 185
4020.46 174
4020.60 164
4020.75 156
4020.89 150
4021.04 145
4021.18 140
4021.33 137
4021.48 134
4021.62 132
4021.77 132
4021.91 132
4022.06 133
4022.20 133
4022.35 132
4022.49 130
4022.64 127
4022.78 122
4022.93 117
4023.08 111
4023.22 106
4023.37 99
4023.51 92
4023.66 84
4023.80 75
4023.95 65
4024.09 56
4024.24 49
4024.38 45
4024.53 45
4024.68 48
4024.82 54
4024.97 63
4025.11 73
4025.26 82
4025.40 90
4025.55 95
4025.69 97
4025.84 98
4025.98 98
4026.13 98
4026.28 101
4026.42 106
4026.57 115
4026.71 125
4026.86 136
4027.00 145
4027.15 152
4027.29 155
4027.44 154
4027.59 150
4027.73 146
4027.88 143
4028.02 143
4028.17 147
4028.31 155
4028.46 165
4028.60 176
4028.75 184
4028.90 189
4029.04 189
4029.19 184
4029.33 176
4029.48 167
4029.62 158
4029.77 149
4029.91 142
4030.06 135
4030.21 129
4030.35 122
4030.50 114
4030.64 105
4030.79 94
4030.93 83
4031.08 72
4031.22 63
4031.37 57
4031.52 55
4031.66 57
4031.81 62
4031.95 70
4032.10 77
4032.24 81
4032.39 82
4032.54 79
4032.68 72
4032.83 62
4032.97 53
4033.12 44
4033.26 37
4033.41 31
4033.55 28
4033.70 25
4033.85 22
4033.99 19
4034.14 16
4034.28 14
4034.43 14
4034.57 17
4034.72 22
4034.87 29
4035.01 36
4035.16 44
4035.30 51
4035.45 57
4035.59 62
4035.74 67
4035.89 73
4036.03 79
4036.18 87
4036.32 96
4036.47 106
4036.61 116
4036.76 125
4036.91 132
4037.05 138
4037.20 142
4037.34 143
4037.49 142
4037.63 140
4037.78 137
4037.93 135
4038.07 134
4038.22 135
4038.36 137
4038.51 139
4038.65 141
4038.80 142
4038.95 143
4039.09 144
4039.24 146
4039.38 149
4039.53 153
4039.67 159
4039.82 165
4039.97 171
4040.11 176
4040.26 182
4040.40 187
4040.55 193
4040.69 199
4040.84 206
4040.99 213
4041.13 217
4041.28 219
4041.42 215
4041.57 207
4041.71 195
4041.86 178
4042.01 160
4042.15 141
4042.30 125
4042.44 113
4042.59 107
4042.74 106
4042.88 111
4043.03 122
4043.17 138
4043.32 156
4043.46 175
4043.61 191
4043.76 203
4043.90 209
4044.05 207
4044.19 199
4044.34 186
4044.49 171
4044.63 157
4044.78 148
4044.92 144
4045.07 147
4045.21 155
4045.36 167
4045.51 179
4045.65 189
4045.80 195
4045.94 198
4046.09 197
4046.24 195
4046.38 193
4046.53 192
4046.67 192
4046.82 192
4046.96 191
4047.11 188
4047.26 180
4047.40 168
4047.55 151
4047.69 132
4047.84 111
4047.99 92
4048.13 76
4048.28 63
4048.42 55
4048.57 50
4048.72 47
4048.86 45
4049.01 43
4049.15 40
4049.30 37
4049.45 34
4049.59 31
4049.74 29
4049.88 27
4050.03 27
4050.17 27
4050.32 27
4050.47 27
4050.61 26
4050.76 25
4050.90 24
4051.05 23
4051.20 21
4051.34 19
4051.49 18
4051.63 16
4051.78 14
4051.93 11
4052.07 9
4052.22 7
4052.36 5
4052.51 3
4052.66 1
4052.80 0
4052.95 0
4053.09 1
4053.24 3
4053.39 5
4053.53 7
4053.68 7
4053.82 6
4053.97 4
4054.12 0
4054.26 0
4054.41 0
4054.55 0
4054.70 0
4054.85 0
4054.99 0
4055.14 5
4055.28 10
4055.43 15
4055.58 19
4055.72 23
4055.87 27
4056.01 33
4056.16 41
4056.31 52
4056.45 63
4056.60 75
4056.75 86
4056.89 94
4057.04 98
4057.18 96
4057.33 90
4057.48 80
4057.62 66
4057.77 51
4057.91 35
4058.06 20
4058.21 6
4058.35 0
4058.50 0
4058.64 0
4058.79 0
4058.94 0
4059.08 0
4059.23 7
4059.37 18
4059.52 27
4059.67 35
4059.81 40
4059.96 43
4060.11 46
4060.25 48
4060.40 51
4060.54 54
4060.69 57
4060.84 59
4060.98 60
4061.13 61
4061.27 61
4061.42 61
4061.57 61
4061.71 61
4061.86 61
4062.01 59
4062.15 55
4062.30 48
4062.44 40
4062.59 32
4062.74 25
4062.88 22
4063.03 23
4063.17 28
4063.32 35
4063.47 43
4063.61 49
4063.76 53
4063.91 52
4064.05 47
4064.20 40
4064.34 32
4064.49 23
4064.64 16
4064.78 11
4064.93 7
4065.07 5
4065.22 6
4065.37 7
4065.51 10
4065.66 14
4065.81 17
4065.95 20
4066.10 22
4066.24 23
4066.39 23
4066.54 23
4066.68 22
4066.83 21
4066.98 20
4067.12 21
4067.27 22
4067.41 26
4067.56 33
4067.71 43
4067.85 55
4068.00 70
4068.15 86
4068.29 102
4068.44 117
4068.58 130
4068.73 140
4068.88 145
4069.02 145
4069.17 139
4069.32 128
4069.46 113
4069.61 96
4069.75 79
4069.90 63
4070.05 52
4070.19 45
4070.34 43
4070.49 45
4070.63 51
4070.78 59
4070.93 69
4071.07 80
4071.22 90
4071.36 100
4071.51 109
4071.66 116
4071.80 121
4071.95 122
4072.10 119
4072.24 114
4072.39 106
4072.54 97
4072.68 88
4072.83 81
4072.97 75
4073.12 70
4073.27 66
4073.41 61
4073.56 56
4073.71 51
4073.85 45
4074.00 41
4074.15 39
4074.29 38
4074.44 38
4074.58 37
4074.73 37
4074.88 35
4075.02 32
4075.17 29
4075.32 27
4075.46 26
4075.61 27
4075.76 29
4075.90 32
4076.05 35
4076.19 37
4076.34 38
4076.49 38
4076.63 36
4076.78 33
4076.93 29
4077.07 24
4077.22 20
4077.37 15
4077.51 11
4077.66 9
4077.81 7
4077.95 5
4078.10 3
4078.24 2
4078.39 0
4078.54 0
4078.68 0
4078.83 0
4078.98 0
4079.12 0
4079.27 0
4079.42 1
4079.56 2
4079.71 3
4079.86 2
4080.00 1
4080.15 1
4080.30 1
4080.44 4
4080.59 8
4080.73 15
4080.88 24
4081.03 33
4081.17 42
4081.32 49
4081.47 54
4081.61 56
4081.76 54
4081.91 47
4082.05 38
4082.20 27
4082.35 17
4082.49 8
4082.64 3
4082.79 0
4082.93 1
4083.08 2
4083.23 3
4083.37 1
4083.52 0
4083.66 0
4083.81 0
4083.96 0
4084.10 0
4084.25 1
4084.40 13
4084.54 28
4084.69 42
4084.84 55
4084.98 63
4085.13 66
4085.28 65
4085.42 58
4085.57 48
4085.72 37
4085.86 25
4086.01 15
4086.16 8
4086.30 5
4086.45 6
4086.60 8
4086.74 11
4086.89 11
4087.04 9
4087.18 3
4087.33 0
4087.48 0
4087.62 0
4087.77 0
4087.92 0
4088.06 0
4088.21 19
4088.36 42
4088.50 66
4088.65 87
4088.80 103
4088.94 115
4089.09 122
4089.24 127
4089.38 131
4089.53 135
4089.68 140
4089.82 146
4089.97 150
4090.12 153
4090.26 153
4090.41 151
4090.56 149
4090.70 147
4090.85 148
4091.00 153
4091.14 161
4091.29 171
4091.44 182
4091.58 191
4091.73 196
4091.88 198
4092.02 196
4092.17 190
4092.32 184
4092.46 176
4092.61 168
4092.76 159
4092.90 150
4093.05 140
4093.20 128
4093.34 115
4093.49 102
4093.64 89
4093.78 79
4093.93 70
4094.08 65
4094.22 62
4094.37 61
4094.52 62
4094.66 64
4094.81 69
4094.96 77
4095.10 88
4095.25 100
4095.40 113
4095.54 124
4095.69 132
4095.84 136
4095.98 135
4096.13 131
4096.28 125
4096.42 119
4096.57 113
4096.72 108
4096.86 103
4097.01 98
4097.16 93
4097.31 89
4097.45 87
4097.60 86
4097.75 89
4097.89 93
4098.04 99
4098.19 105
4098.33 108
4098.48 109
4098.63 107
4098.77 103
4098.92 98
4099.07 94
4099.21 91
4099.36 90
4099.51 89
4099.65 88
4099.80 88
4099.95 86
4100.09 85
4100.24 85
4100.39 85
4100.54 86
4100.68 88
4100.83 91
4100.98 95
4101.12 98
4101.27 101
4101.42 104
4101.56 105
4101.71 106
4101.86 106
4102.00 106
4102.15 108
4102.30 113
4102.44 121
4102.59 132
4102.74 145
4102.88 157
4103.03 166
4103.18 170
4103.33 169
4103.47 164
4103.62 157
4103.77 151
4103.91 148
4104.06 148
4104.21 152
4104.35 157
4104.50 163
4104.65 168
4104.79 169
4104.94 167
4105.09 162
4105.24 154
4105.38 143
4105.53 132
4105.68 122
4105.82 113
4105.97 106
4106.12 103
4106.26 102
4106.41 105
4106.56 110
4106.70 115
4106.85 121
4107.00 125
4107.15 128
4107.29 128
4107.44 125
4107.59 119
4107.73 110
4107.88 100
4108.03 87
4108.17 73
4108.32 59
4108.47 45
4108.62 32
4108.76 21
4108.91 12
4109.06 7
4109.20 5
4109.35 6
4109.50 9
4109.64 12
4109.79 17
4109.94 21
4110.09 25
4110.23 28
4110.38 32
4110.53 36
4110.67 39
4110.82 41
4110.97 41
4111.11 39
4111.26 36
4111.41 31
4111.56 27
4111.70 23
4111.85 20
4112.00 18
4112.14 18
4112.29 17
4112.44 16
4112.59 14
4112.73 12
4112.88 11
4113.03 10
4113.17 12
4113.32 15
4113.47 19
4113.61 23
4113.76 25
4113.91 25
4114.06 23
4114.20 19
4114.35 13
4114.50 8
4114.64 5
4114.79 4
4114.94 5
4115.09 6
4115.23 8
4115.38 7
4115.53 5
4115.67 1
4115.82 0
4115.97 0
4116.12 0
4116.26 0
4116.41 0
4116.56 0
4116.70 0
4116.85 3
4117.00 5
4117.15 5
4117.29 5
4117.44 6
4117.59 9
4117.73 14
4117.88 21
4118.03 27
4118.18 32
4118.32 33
4118.47 29
4118.62 22
4118.76 13
4118.91 4
4119.06 0
4119.21 0
4119.35 0
4119.50 0
4119.65 0
4119.79 0
4119.94 0
4120.09 0
4120.24 0
4120.38 2
4120.53 10
4120.68 20
4120.83 30
4120.97 39
4121.12 47
4121.27 53
4121.41 56
4121.56 57
4121.71 56
4121.86 56
4122.00 55
4122.15 56
4122.30 58
4122.44 61
4122.59 65
4122.74 69
4122.89 74
4123.03 79
4123.18 81
4123.33 82
4123.48 81
4123.62 79
4123.77 77
4123.92 75
4124.06 76
4124.21 79
4124.36 86
4124.51 96
4124.65 108
4124.80 120
4124.95 132
4125.10 140
4125.24 145
4125.39 147
4125.54 146
4125.68 143
4125.83 141
4125.98 140
4126.13 141
4126.27 145
4126.42 149
4126.57 154
4126.72 158
4126.86 159
4127.01 158
4127.16 155
4127.30 150
4127.45 144
4127.60 138
4127.75 133
4127.89 129
4128.04 126
4128.19 124
4128.34 121
4128.48 118
4128.63 113
4128.78 107
4128.93 101
4129.07 94
4129.22 87
4129.37 80
4129.52 75
4129.66 70
4129.81 66
4129.96 64
4130.10 62
4130.25 62
4130.40 64
4130.55 66
4130.69 70
4130.84 73
4130.99 78
4131.14 82
4131.28 88
4131.43 96
4131.58 105
4131.73 116
4131.87 129
4132.02 142
4132.17 154
4132.32 163
4132.46 169
4132.61 171
4132.76 170
4132.91 166
4133.05 159
4133.20 152
4133.35 144
4133.49 134
4133.64 124
4133.79 111
4133.94 97
4134.08 82
4134.23 67
4134.38 52
4134.53 40
4134.67 30
4134.82 22
4134.97 16
4135.12 11
4135.26 8
4135.41 4
4135.56 1
4135.71 0
4135.85 0
4136.00 0
4136.15 0
4136.30 0
4136.44 0
4136.59 3
4136.74 5
4136.89 6
4137.03 6
4137.18 4
4137.33 1
4137.48 0
4137.62 0
4137.77 1
4137.92 4
4138.07 10
4138.21 16
4138.36 21
4138.51 26
4138.66 30
4138.80 32
4138.95 32
4139.10 31
4139.25 30
4139.39 29
4139.54 28
4139.69 28
4139.84 28
4139.98 28
4140.13 28
4140.28 26
4140.43 23
4140.57 19
4140.72 13
4140.87 6
4141.02 0
4141.17 0
4141.31 0
4141.46 0
4141.61 0
4141.76 7
4141.90 17
4142.05 29
4142.20 41
4142.35 53
4142.49 63
4142.64 70
4142.79 74
4142.94 74
4143.08 70
4143.23 61
4143.38 48
4143.53 33
4143.67 17
4143.82 2
4143.97 0
4144.12 0
4144.26 0
4144.41 0
4144.56 0
4144.71 0
4144.86 0
4145.00 0
4145.15 9
4145.30 22
4145.45 34
4145.59 43
4145.74 48
4145.89 51
4146.04 53
4146.18 55
4146.33 59
4146.48 66
4146.63 77
4146.77 92
4146.92 108
4147.07 124
4147.22 138
4147.37 148
4147.51 155
4147.66 157
4147.81 157
4147.96 155
4148.10 152
4148.25 149
4148.40 147
4148.55 145
4148.69 142
4148.84 137
4148.99 128
4149.14 116
4149.29 101
4149.43 86
4149.58 72
4149.73 62
4149.88 57
4150.02 57
4150.17 62
4150.32 70
4150.47 77
4150.62 83
4150.76 86
4150.91 86
4151.06 85
4151.21 83
4151.35 81
4151.50 81
4151.65 82
4151.80 83
4151.95 83
4152.09 82
4152.24 80
4152.39 76
4152.54 71
4152.68 66
4152.83 61
4152.98 58
4153.13 56
4153.28 57
4153.42 59
4153.57 64
4153.72 70
4153.87 77
4154.01 85
4154.16 94
4154.31 104
4154.46 116
4154.61 128
4154.75 140
4154.90 152
4155.05 163
4155.20 170
4155.34 174
4155.49 172
4155.64 165
4155.79 154
4155.94 139
4156.08 122
4156.23 105
4156.38 89
4156.53 76
4156.67 65
4156.82 58
4156.97 54
4157.12 51
4157.27 50
4157.41 51
4157.56 53
4157.71 55
4157.86 59
4158.01 64
4158.15 69
4158.30 74
4158.45 79
4158.60 83
4158.75 86
4158.89 87
4159.04 87
4159.19 87
4159.34 87
4159.48 86
4159.63 86
4159.78 85
4159.93 83
4160.08 81
4160.22 79
4160.37 76
4160.52 72
4160.67 68
4160.82 65
4160.96 63
4161.11 61
4161.26 61
4161.41 62
4161.56 64
4161.70 65
4161.85 66
4162.00 64
4162.15 61
4162.30 57
4162.44 51
4162.59 46
4162.74 42
4162.89 40
4163.03 39
4163.18 40
4163.33 40
4163.48 40
4163.63 37
4163.77 32
4163.92 25
4164.07 16
4164.22 6
4164.37 0
4164.51 0
4164.66 0
4164.81 0
4164.96 0
4165.11 0
4165.25 0
4165.40 0
4165.55 9
4165.70 20
4165.85 26
4165.99 28
4166.14 25
4166.29 18
4166.44 9
4166.59 1
4166.73 0
4166.88 0
4167.03 0
4167.18 0
4167.33 0
4167.47 1
4167.62 4
4167.77 7
4167.92 12
4168.07 18
4168.22 27
4168.36 38
4168.51 51
4168.66 66
4168.81 80
4168.96 93
4169.10 104
4169.25 113
4169.40 119
4169.55 120
4169.70 117
4169.84 110
4169.99 101
4170.14 91
4170.29 83
4170.44 78
4170.58 77
4170.73 81
4170.88 88
4171.03 98
4171.18 109
4171.32 120
4171.47 129
4171.62 137
4171.77 142
4171.92 144
4172.07 144
4172.21 140
4172.36 133
4172.51 124
4172.66 115
4172.81 105
4172.95 95
4173.10 86
4173.25 79
4173.40 73
4173.55 69
4173.70 66
4173.84 65
4173.99 65
4174.14 65
4174.29 67
4174.44 69
4174.58 73
4174.73 78
4174.88 85
4175.03 94
4175.18 104
4175.32 115
4175.47 126
4175.62 136
4175.77 143
4175.92 148
4176.07 151
4176.21 151
4176.36 151
4176.51 151
4176.66 154
4176.81 161
4176.96 172
4177.10 187
4177.25 204
4177.40 219
4177.55 232
4177.70 240
4177.84 242
4177.99 237
4178.14 226
4178.29 210
4178.44 190
4178.59 168
4178.73 144
4178.88 121
4179.03 100
4179.18 81
4179.33 66
4179.47 55
4179.62 48
4179.77 43
4179.92 38
4180.07 34
4180.22 29
4180.36 22
4180.51 15
4180.66 7
4180.81 0
4180.96 0
4181.11 0
4181.25 0
4181.40 0
4181.55 0
4181.70 0
4181.85 0
4182.00 2
4182.14 12
4182.29 21
4182.44 29
4182.59 35
4182.74 38
4182.89 41
4183.03 41
4183.18 41
4183.33 40
4183.48 39
4183.63 38
4183.78 38
4183.92 37
4184.07 36
4184.22 34
4184.37 31
4184.52 27
4184.67 22
4184.81 17
4184.96 13
4185.11 10
4185.26 8
4185.41 8
4185.56 9
4185.70 10
4185.85 11
4186.00 12
4186.15 13
4186.30 14
4186.45 17
4186.59 21
4186.74 28
4186.89 35
4187.04 42
4187.19 48
4187.34 51
4187.48 52
4187.63 51
4187.78 51
4187.93 51
4188.08 54
4188.23 59
4188.37 65
4188.52 71
4188.67 75
4188.82 77
4188.97 77
4189.12 76
4189.27 74
4189.41 72
4189.56 73
4189.71 74
4189.86 76
4190.01 79
4190.16 80
4190.30 81
4190.45 80
4190.60 80
4190.75 82
4190.90 85
4191.05 91
4191.20 97
4191.34 104
4191.49 108
4191.64 110
4191.79 107
4191.94 100
4192.09 92
4192.23 83
4192.38 76
4192.53 72
4192.68 73
4192.83 76
4192.98 82
4193.13 88
4193.27 94
4193.42 97
4193.57 99
4193.72 98
4193.87 97
4194.02 95
4194.17 93
4194.31 91
4194.46 90
4194.61 90
4194.76 91
4194.91 91
4195.06 92
4195.20 91
4195.35 89
4195.50 85
4195.65 81
4195.80 75
4195.95 69
4196.10 64
4196.24 60
4196.39 58
4196.54 56
4196.69 55
4196.84 55
4196.99 56
4197.14 57
4197.28 58
4197.43 59
4197.58 60
4197.73 60
4197.88 60
4198.03 58
4198.18 55
4198.32 52
4198.47 49
4198.62 48
4198.77 51
4198.92 56
4199.07 65
4199.22 76
4199.36 89
4199.51 102
4199.66 114
4199.81 124
4199.96 132
4200.11 139
4200.26 146
4200.41 153
4200.55 161
4200.70 170
4200.85 179
4201.00 188
4201.15 196
4201.30 201
4201.45 204
4201.59 204
4201.74 201
4201.89 196
4202.04 189
4202.19 180
4202.34 172
4202.49 164
4202.63 157
4202.78 152
4202.93 148
4203.08 146
4203.23 144
4203.38 144
4203.53 143
4203.68 143
4203.82 143
4203.97 144
4204.12 146
4204.27 149
4204.42 153
4204.57 155
4204.72 156
4204.86 153
4205.01 149
4205.16 141
4205.31 133
4205.46 124
4205.61 117
4205.76 112
4205.91 109
4206.05 108
4206.20 107
4206.35 108
4206.50 109
4206.65 111
4206.80 115
4206.95 120
4207.10 127
4207.24 136
4207.39 147
4207.54 159
4207.69 172
4207.84 186
4207.99 199
4208.14 212
4208.29 224
4208.43 233
4208.58 240
4208.73 243
4208.88 243
4209.03 240
4209.18 234
4209.33 227
4209.48 221
4209.62 214
4209.77 209
4209.92 205
4210.07 200
4210.22 195
4210.37 189
4210.52 181
4210.67 173
4210.82 165
4210.96 159
4211.11 154
4211.26 152
4211.41 152
4211.56 152
4211.71 153
4211.86 152
4212.01 150
4212.15 146
4212.30 142
4212.45 139
4212.60 137
4212.75 138
4212.90 140
4213.05 143
4213.20 147
4213.35 151
4213.49 153
4213.64 155
4213.79 155
4213.94 155
4214.09 155
4214.24 155
4214.39 156
4214.54 159
4214.69 164
4214.83 170
4214.98 178
4215.13 186
4215.28 193
4215.43 198
4215.58 199
4215.73 197
4215.88 193
4216.03 186
4216.17 178
4216.32 171
4216.47 164
4216.62 159
4216.77 154
4216.92 148
4217.07 142
4217.22 133
4217.37 121
4217.51 108
4217.66 92
4217.81 76
4217.96 59
4218.11 42
4218.26 26
4218.41 11
4218.56 0
4218.71 0
4218.85 0
4219.00 0
4219.15 0
4219.30 0
4219.45 0
4219.60 0
4219.75 0
4219.90 9
4220.05 20
4220.20 31
4220.34 44
4220.49 56
4220.64 67
4220.79 75
4220.94 79
4221.09 77
4221.24 71
4221.39 61
4221.54 50
4221.69 41
4221.83 35
4221.98 33
4222.13 35
4222.28 40
4222.43 46
4222.58 52
4222.73 57
4222.88 59
4223.03 61
4223.18 61
4223.32 61
4223.47 62
4223.62 64
4223.77 66
4223.92 67
4224.07 67
4224.22 64
4224.37 60
4224.52 55
4224.67 49
4224.81 45
4224.96 43
4225.11 44
4225.26 47
4225.41 52
4225.56 57
4225.71 60
4225.86 60
4226.01 58
4226.16 54
4226.31 49
4226.45 46
4226.60 46
4226.75 48
4226.90 55
4227.05 63
4227.20 72
4227.35 81
4227.50 88
4227.65 92
4227.80 91
4227.95 87
4228.09 78
4228.24 68
4228.39 55
4228.54 43
4228.69 32
4228.84 23
4228.99 17
4229.14 12
4229.29 10
4229.44 11
4229.59 15
4229.74 21
4229.88 31
4230.03 42
4230.18 54
4230.33 64
4230.48 72
4230.63 76
4230.78 75
4230.93 71
4231.08 67
4231.23 63
4231.38 63
4231.53 66
4231.67 73
4231.82 81
4231.97 89
4232.12 93
4232.27 94
4232.42 89
4232.57 81
4232.72 69
4232.87 58
4233.02 48
4233.17 41
4233.32 38
4233.46 38
4233.61 40
4233.76 42
4233.91 45
4234.06 49
4234.21 54
4234.36 60
4234.51 70
4234.66 81
4234.81 94
4234.96 106
4235.11 115
4235.26 119
4235.40 117
4235.55 110
4235.70 100
4235.85 87
4236.00 76
4236.15 66
4236.30 60
4236.45 57
4236.60 57
4236.75 59
4236.90 60
4237.05 61
4237.20 59
4237.34 55
4237.49 49
4237.64 43
4237.79 36
4237.94 30
4238.09 27
4238.24 25
4238.39 25
4238.54 27
4238.69 29
4238.84 32
4238.99 36
4239.14 39
4239.29 41
4239.44 42
4239.58 41
4239.73 38
4239.88 32
4240.03 23
4240.18 13
4240.33 3
4240.48 0
4240.63 0
4240.78 0
4240.93 0
4241.08 0
4241.23 0
4241.38 0
4241.53 1
4241.68 9
4241.82 15
4241.97 19
4242.12 22
4242.27 23
4242.42 24
4242.57 26
4242.72 27
4242.87 31
4243.02 35
4243.17 41
4243.32 48
4243.47 55
4243.62 62
4243.77 67
4243.92 69
4244.07 67
4244.21 62
4244.36 54
4244.51 45
4244.66 36
4244.81 27
4244.96 21
4245.11 19
4245.26 19
4245.41 22
4245.56 27
4245.71 33
4245.86 39
4246.01 44
4246.16 48
4246.31 50
4246.46 52
4246.61 52
4246.75 52
4246.90 51
4247.05 52
4247.20 53
4247.35 55
4247.50 59
4247.65 64
4247.80 70
4247.95 76
4248.10 82
4248.25 86
4248.40 89
4248.55 89
4248.70 88
4248.85 85
4249.00 82
4249.15 79
4249.30 76
4249.45 74
4249.59 72
4249.74 69
4249.89 67
4250.04 64
4250.19 62
4250.34 60
4250.49 59
4250.64 58
4250.79 58
4250.94 58
4251.09 57
4251.24 55
4251.39 53
4251.54 50
4251.69 47
4251.84 44
4251.99 41
4252.14 38
4252.29 35
4252.44 31
4252.58 28
4252.73 25
4252.88 21
4253.03 18
4253.18 16
4253.33 13
4253.48 10
4253.63 7
4253.78 4
4253.93 2
4254.08 0
4254.23 0
4254.38 0
4254.53 0
4254.68 0
4254.83 0
4254.98 0
4255.13 0
4255.28 0
4255.43 2
4255.58 4
4255.73 5
4255.88 5
4256.03 5
4256.17 4
4256.32 3
4256.47 2
4256.62 2
4256.77 2
4256.92 3
4257.07 5
4257.22 8
4257.37 12
4257.52 16
4257.67 21
4257.82 27
4257.97 32
4258.12 38
4258.27 42
4258.42 44
4258.57 46
4258.72 46
4258.87 46
4259.02 46
4259.17 47
4259.32 51
4259.47 58
4259.62 67
4259.77 79
4259.92 92
4260.07 105
4260.22 119
4260.36 131
4260.51 143
4260.66 154
4260.81 165
4260.96 174
4261.11 184
4261.26 192
4261.41 199
4261.56 205
4261.71 210
4261.86 215
4262.01 220
4262.16 227
4262.31 235
4262.46 245
4262.61 258
4262.76 273
4262.91 290
4263.06 308
4263.21 326
4263.36 342
4263.51 357
4263.66 368
4263.81 375
4263.96 378
4264.11 378
4264.26 376
4264.41 374
4264.56 375
4264.71 381
4264.86 392
4265.01 408
4265.16 427
4265.31 447
4265.46 467
4265.61 482
4265.76 493
4265.90 499
4266.05 501
4266.20 498
4266.35 491
4266.50 482
4266.65 471
4266.80 458
4266.95 445
4267.10 433
4267.25 424
4267.40 418
4267.55 415
4267.70 415
4267.85 416
4268.00 417
4268.15 417
4268.30 412
4268.45 404
4268.60 393
4268.75 379
4268.90 364
4269.05 349
4269.20 335
4269.35 323
4269.50 313
4269.65 306
4269.80 301
4269.95 298
4270.10 299
4270.25 302
4270.40 306
4270.55 312
4270.70 317
4270.85 321
4271.00 324
4271.15 326
4271.30 326
4271.45 326
4271.60 325
4271.75 325
4271.90 325
4272.05 325
4272.20 326
4272.35 326
4272.50 326
4272.65 326
4272.80 325
4272.95 325
4273.10 325
4273.25 325
4273.40 327
4273.55 329
4273.70 332
4273.85 334
4274.00 335
4274.15 334
4274.30 332
4274.45 327
4274.60 322
4274.75 317
4274.90 312
4275.05 308
4275.20 305
4275.35 302
4275.50 298
4275.65 293
4275.80 287
4275.95 278
4276.10 267
4276.25 255
4276.40 243
4276.55 231
4276.70 220
4276.85 210
4277.00 202
4277.15 197
4277.30 193
4277.45 192
4277.60 192
4277.75 193
4277.90 195
4278.05 198
4278.20 199
4278.35 199
4278.50 196
4278.65 192
4278.80 186
4278.95 178
4279.10 170
4279.25 162
4279.40 155
4279.55 150
4279.70 147
4279.85 146
4280.00 147
4280.15 148
4280.30 149
4280.45 148
4280.60 145
4280.75 140
4280.90 133
4281.05 124
4281.20 114
4281.35 102
4281.50 90
4281.65 79
4281.80 69
4281.95 62
4282.10 60
4282.25 63
4282.40 71
4282.55 83
4282.70 97
4282.85 111
4283.00 125
4283.15 135
4283.30 143
4283.45 148
4283.60 151
4283.75 153
4283.90 153
4284.05 151
4284.20 149
4284.35 146
4284.50 143
4284.65 142
4284.80 144
4284.95 148
4285.10 156
4285.25 167
4285.40 179
4285.55 190
4285.70 199
4285.85 205
4286.00 208
4286.15 209
4286.30 207
4286.45 204
4286.60 199
4286.75 192
4286.90 184
4287.05 175
4287.20 165
4287.35 155
4287.50 146
4287.65 139
4287.80 135
4287.95 133
4288.10 134
4288.25 136
4288.40 138
4288.55 141
4288.70 142
4288.85 143
4289.00 144
4289.15 145
4289.30 147
4289.45 150
4289.60 154
4289.75 160
4289.90 167
4290.05 174
4290.20 181
4290.35 187
4290.50 192
4290.65 195
4290.80 196
4290.95 194
4291.11 189
4291.26 182
4291.41 172
4291.56 160
4291.71 148
4291.86 137
4292.01 129
4292.16 124
4292.31 122
4292.46 123
4292.61 126
4292.76 129
4292.91 131
4293.06 131
4293.21 128
4293.36 120
4293.51 109
4293.66 94
4293.81 77
4293.96 60
4294.11 43
4294.26 27
4294.41 15
4294.56 5
4294.71 0
4294.86 0
4295.01 0
4295.16 0
4295.31 0
4295.46 0
4295.61 0
4295.76 0
4295.91 0
4296.06 0
4296.21 3
4296.36 8
4296.51 14
4296.67 23
4296.82 33
4296.97 44
4297.12 55
4297.27 67
4297.42 76
4297.57 82
4297.72 85
4297.87 84
4298.02 80
4298.17 75
4298.32 70
4298.47 67
4298.62 68
4298.77 72
4298.92 78
4299.07 85
4299.22 91
4299.37 94
4299.52 94
4299.67 90
4299.82 83
4299.97 75
4300.12 67
4300.27 59
4300.42 53
4300.57 49
4300.72 46
4300.88 44
4301.03 44
4301.18 44
4301.33 45
4301.48 47
4301.63 50
4301.78 55
4301.93 62
4302.08 70
4302.23 79
4302.38 89
4302.53 100
4302.68 111
4302.83 121
4302.98 130
4303.13 138
4303.28 143
4303.43 145
4303.58 145
4303.73 141
4303.88 136
4304.03 128
4304.18 120
4304.33 111
4304.49 105
4304.64 100
4304.79 96
4304.94 95
4305.09 93
4305.24 91
4305.39 88
4305.54 83
4305.69 77
4305.84 71
4305.99 67
4306.14 66
4306.29 68
4306.44 72
4306.59 77
4306.74 81
4306.89 82
4307.04 81
4307.19 76
4307.34 68
4307.49 60
4307.65 53
4307.80 48
4307.95 46
4308.10 46
4308.25 48
4308.40 51
4308.55 55
4308.70 58
4308.85 60
4309.00 60
4309.15 60
4309.30 59
4309.45 58
4309.60 58
4309.75 59
4309.90 60
4310.05 64
4310.20 67
4310.36 69
4310.51 69
4310.66 65
4310.81 56
4310.96 43
4311.11 28
4311.26 12
4311.41 0
4311.56 0
4311.71 0
4311.86 0
4312.01 0
4312.16 3
4312.31 12
4312.46 22
4312.61 32
4312.76 40
4312.91 46
4313.07 49
4313.22 49
4313.37 46
4313.52 39
4313.67 30
4313.82 20
4313.97 12
4314.12 7
4314.27 5
4314.42 7
4314.57 12
4314.72 18
4314.87 24
4315.02 27
4315.17 28
4315.32 25
4315.48 21
4315.63 17
4315.78 13
4315.93 10
4316.08 9
4316.23 9
4316.38 8
4316.53 6
4316.68 3
4316.83 0
4316.98 0
4317.13 0
4317.28 0
4317.43 0
4317.58 0
4317.74 0
4317.89 2
4318.04 9
4318.19 14
4318.34 19
4318.49 22
4318.64 24
4318.79 25
4318.94 25
4319.09 25
4319.24 23
4319.39 20
4319.54 15
4319.69 9
4319.85 2
4320.00 0
4320.15 0
4320.30 0
4320.45 0
4320.60 0
4320.75 0
4320.90 0
4321.05 0
4321.20 6
4321.35 14
4321.50 22
4321.65 28
4321.81 33
4321.96 35
4322.11 36
4322.26 35
4322.41 32
4322.56 28
4322.71 21
4322.86 14
4323.01 6
4323.16 0
4323.31 0
4323.46 0
4323.61 0
4323.77 0
4323.92 1
4324.07 7
4324.22 13
4324.37 17
4324.52 21
4324.67 24
4324.82 27
4324.97 30
4325.12 33
4325.27 35
4325.42 37
4325.57 37
4325.73 35
4325.88 33
4326.03 32
4326.18 32
4326.33 35
4326.48 41
4326.63 48
4326.78 55
4326.93 61
4327.08 64
4327.23 63
4327.38 58
4327.54 50
4327.69 41
4327.84 32
4327.99 24
4328.14 20
4328.29 18
4328.44 20
4328.59 23
4328.74 28
4328.89 34
4329.04 41
4329.20 49
4329.35 59
4329.50 70
4329.65 81
4329.80 92
4329.95 102
4330.10 108
4330.25 110
4330.40 108
4330.55 102
4330.70 95
4330.86 86
4331.01 80
4331.16 75
4331.31 74
4331.46 75
4331.61 78
4331.76 81
4331.91 84
4332.06 84
4332.21 82
4332.36 79
4332.52 75
4332.67 72
4332.82 70
4332.97 70
4333.12 72
4333.27 77
4333.42 82
4333.57 88
4333.72 94
4333.87 100
4334.03 106
4334.18 111
4334.33 114
4334.48 116
4334.63 116
4334.78 113
4334.93 107
4335.08 98
4335.23 88
4335.38 79
4335.53 72
4335.69 69
4335.84 71
4335.99 79
4336.14 90
4336.29 103
4336.44 116
4336.59 126
4336.74 132
4336.89 135
4337.05 135
4337.20 134
4337.35 132
4337.50 131
4337.65 131
4337.80 130
4337.95 130
4338.10 129
4338.25 129
4338.40 128
4338.56 130
4338.71 132
4338.86 135
4339.01 138
4339.16 140
4339.31 140
4339.46 138
4339.61 134
4339.76 129
4339.91 123
4340.07 118
4340.22 113
4340.37 109
4340.52 105
4340.67 100
4340.82 96
4340.97 90
4341.12 84
4341.27 77
4341.43 70
4341.58 65
4341.73 61
4341.88 58
4342.03 58
4342.18 59
4342.33 63
4342.48 67
4342.63 71
4342.79 75
4342.94 76
4343.09 74
4343.24 67
4343.39 58
4343.54 46
4343.69 35
4343.84 27
4343.99 23
4344.15 26
4344.30 35
4344.45 48
4344.60 63
4344.75 76
4344.90 86
4345.05 92
4345.20 94
4345.36 92
4345.51 90
4345.66 89
4345.81 88
4345.96 88
4346.11 88
4346.26 87
4346.41 84
4346.56 80
4346.72 74
4346.87 68
4347.02 61
4347.17 55
4347.32 50
4347.47 46
4347.62 42
4347.77 40
4347.93 38
4348.08 37
4348.23 37
4348.38 38
4348.53 39
4348.68 41
4348.83 42
4348.98 42
4349.14 41
4349.29 38
4349.44 33
4349.59 27
4349.74 19
4349.89 11
4350.04 3
4350.19 0
4350.35 0
4350.50 0
4350.65 0
4350.80 0
4350.95 0
4351.10 0
4351.25 0
4351.40 1
4351.56 2
4351.71 1
4351.86 2
4352.01 3
4352.16 5
4352.31 9
4352.46 14
4352.61 19
4352.77 22
4352.92 24
4353.07 25
4353.22 24
4353.37 24
4353.52 25
4353.67 28
4353.82 35
4353.98 44
4354.13 53
4354.28 63
4354.43 70
4354.58 74
4354.73 75
4354.88 74
4355.04 72
4355.19 69
4355.34 68
4355.49 67
4355.64 67
4355.79 66
4355.94 63
4356.09 57
4356.25 50
4356.40 42
4356.55 34
4356.70 29
4356.85 25
4357.00 25
4357.15 29
4357.31 34
4357.46 42
4357.61 50
4357.76 56
4357.91 61
4358.06 64
4358.21 63
4358.37 60
4358.52 54
4358.67 47
4358.82 38
4358.97 28
4359.12 19
4359.27 9
4359.43 2
4359.58 0
4359.73 0
4359.88 0
4360.03 0
4360.18 0
4360.33 0
4360.49 0
4360.64 0
4360.79 0
4360.94 6
4361.09 13
4361.24 22
4361.39 31
4361.55 40
4361.70 48
4361.85 54
4362.00 60
4362.15 65
4362.30 70
4362.45 75
4362.61 79
4362.76 82
4362.91 81
4363.06 77
4363.21 70
4363.36 62
4363.51 53
4363.67 47
4363.82 44
4363.97 45
4364.12 50
4364.27 57
4364.42 63
4364.57 67
4364.73 68
4364.88 66
4365.03 60
4365.18 52
4365.33 43
4365.48 36
4365.64 30
4365.79 27
4365.94 27
4366.09 29
4366.24 33
4366.39 39
4366.54 45
4366.70 52
4366.85 59
4367.00 67
4367.15 76
4367.30 85
4367.45 93
4367.61 98
4367.76 99
4367.91 96
4368.06 90
4368.21 82
4368.36 74
4368.51 66
4368.67 60
4368.82 58
4368.97 57
4369.12 57
4369.27 59
4369.42 61
4369.58 66
4369.73 71
4369.88 79
4370.03 88
4370.18 98
4370.33 108
4370.49 117
4370.64 124
4370.79 128
4370.94 130
4371.09 129
4371.24 126
4371.40 122
4371.55 119
4371.70 115
4371.85 113
4372.00 112
4372.15 111
4372.30 111
4372.46 112
4372.61 111
4372.76 110
4372.91 108
4373.06 106
4373.21 102
4373.37 98
4373.52 94
4373.67 88
4373.82 82
4373.97 75
4374.12 69
4374.28 62
4374.43 57
4374.58 53
4374.73 50
4374.88 49
4375.03 48
4375.19 49
4375.34 48
4375.49 48
4375.64 46
4375.79 44
4375.94 43
4376.10 41
4376.25 41
4376.40 42
4376.55 46
4376.70 50
4376.86 56
4377.01 62
4377.16 67
4377.31 73
4377.46 79
4377.61 84
4377.77 89
4377.92 93
4378.07 96
4378.22 98
4378.37 98
4378.52 98
4378.68 97
4378.83 96
4378.98 95
4379.13 94
4379.28 94
4379.43 95
4379.59 96
4379.74 98
4379.89 99
4380.04 100
4380.19 102
4380.35 105
4380.50 110
4380.65 118
4380.80 128
4380.95 140
4381.10 153
4381.26 167
4381.41 178
4381.56 185
4381.71 188
4381.86 187
4382.02 183
4382.17 176
4382.32 168
4382.47 161
4382.62 155
4382.77 150
4382.93 147
4383.08 144
4383.23 142
4383.38 139
4383.53 134
4383.69 127
4383.84 117
4383.99 106
4384.14 93
4384.29 82
4384.44 73
4384.60 69
4384.75 69
4384.90 74
4385.05 82
4385.20 91
4385.36 100
4385.51 106
4385.66 109
4385.81 109
4385.96 109
4386.11 109
4386.27 111
4386.42 118
4386.57 128
4386.72 141
4386.87 154
4387.03 167
4387.18 176
4387.33 182
4387.48 184
4387.63 182
4387.79 178
4387.94 173
4388.09 168
4388.24 164
4388.39 159
4388.55 155
4388.70 150
4388.85 145
4389.00 139
4389.15 133
4389.30 127
4389.46 123
4389.61 121
4389.76 122
4389.91 125
4390.06 131
4390.22 140
4390.37 150
4390.52 159
4390.67 168
4390.82 176
4390.98 181
4391.13 183
4391.28 183
4391.43 180
4391.58 176
4391.74 169
4391.89 161
4392.04 152
4392.19 142
4392.34 132
4392.50 123
4392.65 116
4392.80 112
4392.95 110
4393.10 109
4393.26 109
4393.41 108
4393.56 105
4393.71 101
4393.86 96
4394.02 93
4394.17 91
4394.32 94
4394.47 99
4394.62 106
4394.78 114
4394.93 120
4395.08 124
4395.23 124
4395.38 122
4395.54 118
4395.69 114
4395.84 111
4395.99 109
4396.14 110
4396.30 112
4396.45 115
4396.60 120
4396.75 125
4396.90 131
4397.06 139
4397.21 147
4397.36 156
4397.51 167
4397.66 181
4397.82 196
4397.97 214
4398.12 232
4398.27 249
4398.43 265
4398.58 279
4398.73 289
4398.88 296
4399.03 301
4399.19 306
4399.34 311
4399.49 319
4399.64 329
4399.79 343
4399.95 358
4400.10 375
4400.25 392
4400.40 407
4400.55 422
4400.71 435
4400.86 447
4401.01 459
4401.16 470
4401.32 481
4401.47 492
4401.62 500
4401.77 507
4401.92 512
4402.08 514
4402.23 513
4402.38 510
4402.53 506
4402.68 501
4402.84 497
4402.99 494
4403.14 493
4403.29 495
4403.45 499
4403.60 504
4403.75 509
4403.90 513
4404.05 516
4404.21 516
4404.36 514
4404.51 510
4404.66 506
4404.82 500
4404.97 492
4405.12 483
4405.27 471
4405.42 457
4405.58 439
4405.73 419
4405.88 398
4406.03 376
4406.19 356
4406.34 339
4406.49 324
4406.64 314
4406.79 307
4406.95 303
4407.10 301
4407.25 300
4407.40 298
4407.56 295
4407.71 291
4407.86 285
4408.01 277
4408.16 266
4408.32 254
4408.47 240
4408.62 226
4408.77 213
4408.93 201
4409.08 192
4409.23 186
4409.38 183
4409.53 183
4409.69 185
4409.84 189
4409.99 193
4410.14 196
4410.30 198
4410.45 198
4410.60 195
4410.75 189
4410.91 181
4411.06 171
4411.21 160
4411.36 150
4411.51 141
4411.67 135
4411.82 131
4411.97 130
4412.12 130
4412.28 131
4412.43 133
4412.58 134
4412.73 135
4412.89 135
4413.04 133
4413.19 129
4413.34 124
4413.49 117
4413.65 108
4413.80 99
4413.95 90
4414.10 82
4414.26 76
4414.41 73
4414.56 73
4414.71 75
4414.87 81
4415.02 89
4415.17 98
4415.32 109
4415.48 119
4415.63 129
4415.78 137
4415.93 143
4416.09 146
4416.24 147
4416.39 144
4416.54 139
4416.69 131
4416.85 122
4417.00 111
4417.15 100
4417.30 90
4417.46 80
4417.61 73
4417.76 68
4417.91 66
4418.07 67
4418.22 70
4418.37 75
4418.52 82
4418.68 89
4418.83 95
4418.98 99
4419.13 103
4419.29 106
4419.44 109
4419.59 113
4419.74 120
4419.90 132
4420.05 147
4420.20 167
4420.35 190
4420.51 213
4420.66 235
4420.81 255
4420.96 271
4421.12 283
4421.27 293
4421.42 301
4421.57 309
4421.73 317
4421.88 325
4422.03 334
4422.18 342
4422.34 351
4422.49 359
4422.64 370
4422.79 384
4422.95 401
4423.10 424
4423.25 451
4423.40 480
4423.56 510
4423.71 537
4423.86 560
4424.01 578
4424.17 591
4424.32 601
4424.47 609
4424.62 619
4424.78 631
4424.93 645
4425.08 660
4425.23 675
4425.39 691
4425.54 706
4425.69 722
4425.84 738
4426.00 756
4426.15 776
4426.30 796
4426.45 814
4426.61 830
4426.76 840
4426.91 844
4427.06 840
4427.22 830
4427.37 814
4427.52 793
4427.67 770
4427.83 747
4427.98 725
4428.13 705
4428.29 688
4428.44 675
4428.59 665
4428.74 658
4428.90 653
4429.05 648
4429.20 644
4429.35 638
4429.51 630
4429.66 618
4429.81 603
4429.96 584
4430.12 564
4430.27 543
4430.42 525
4430.57 510
4430.73 498
4430.88 490
4431.03 484
4431.19 479
4431.34 474
4431.49 469
4431.64 464
4431.80 458
4431.95 454
4432.10 450
4432.25 448
4432.41 447
4432.56 446
4432.71 445
4432.86 444
4433.02 441
4433.17 436
4433.32 428
4433.48 419
4433.63 407
4433.78 393
4433.93 377
4434.09 360
4434.24 341
4434.39 323
4434.54 303
4434.70 284
4434.85 264
4435.00 245
4435.16 227
4435.31 209
4435.46 193
4435.61 180
4435.77 168
4435.92 160
4436.07 153
4436.22 148
4436.38 145
4436.53 142
4436.68 140
4436.84 137
4436.99 135
4437.14 134
4437.29 133
4437.45 133
4437.60 133
4437.75 133
4437.90 132
4438.06 130
4438.21 127
4438.36 121
4438.52 113
4438.67 104
4438.82 94
4438.97 85
4439.13 76
4439.28 69
4439.43 63
4439.59 59
4439.74 56
4439.89 54
4440.04 51
4440.20 48
4440.35 44
4440.50 41
4440.65 38
4440.81 37
4440.96 37
4441.11 39
4441.27 42
4441.42 46
4441.57 48
4441.72 49
4441.88 47
4442.03 44
4442.18 39
4442.34 33
4442.49 29
4442.64 26
4442.79 25
4442.95 27
4443.10 31
4443.25 36
4443.41 41
4443.56 44
4443.71 45
4443.86 43
4444.02 39
4444.17 32
4444.32 24
4444.48 16
4444.63 9
4444.78 3
4444.93 0
4445.09 0
4445.24 0
4445.39 0
4445.55 0
4445.70 0
4445.85 0
4446.00 0
4446.16 0
4446.31 8
4446.46 16
4446.62 24
4446.77 33
4446.92 42
4447.08 50
4447.23 57
4447.38 63
4447.53 69
4447.69 74
4447.84 78
4447.99 81
4448.15 83
4448.30 86
4448.45 88
4448.60 92
4448.76 97
4448.91 105
4449.06 116
4449.22 128
4449.37 140
4449.52 151
4449.68 159
4449.83 165
4449.98 169
4450.13 170
4450.29 172
4450.44 175
4450.59 178
4450.75 183
4450.90 189
4451.05 195
4451.21 200
4451.36 206
4451.51 212
4451.66 219
4451.82 226
4451.97 234
4452.12 240
4452.28 244
4452.43 246
4452.58 245
4452.74 240
4452.89 233
4453.04 225
4453.19 214
4453.35 203
4453.50 192
4453.65 181
4453.81 171
4453.96 162
4454.11 154
4454.27 147
4454.42 140
4454.57 135
4454.73 131
4454.88 128
4455.03 128
4455.18 129
4455.34 132
4455.49 136
4455.64 140
4455.80 143
4455.95 145
4456.10 143
4456.26 139
4456.41 133
4456.56 124
4456.72 115
4456.87 108
4457.02 103
4457.17 102
4457.33 105
4457.48 111
4457.63 119
4457.79 127
4457.94 131
4458.09 130
4458.25 124
4458.40 113
4458.55 101
4458.71 90
4458.86 82
4459.01 78
4459.16 80
4459.32 86
4459.47 93
4459.62 100
4459.78 104
4459.93 106
4460.08 103
4460.24 98
4460.39 90
4460.54 81
4460.70 71
4460.85 62
4461.00 55
4461.16 50
4461.31 49
4461.46 50
4461.62 55
4461.77 63
4461.92 71
4462.07 79
4462.23 85
4462.38 88
4462.53 87
4462.69 81
4462.84 72
4462.99 61
4463.15 48
4463.30 36
4463.45 25
4463.61 18
4463.76 16
4463.91 20
4464.07 29
4464.22 43
4464.37 60
4464.53 78
4464.68 94
4464.83 107
4464.99 113
4465.14 113
4465.29 107
4465.45 96
4465.60 82
4465.75 68
4465.91 56
4466.06 49
4466.21 47
4466.37 49
4466.52 55
4466.67 63
4466.82 70
4466.98 75
4467.13 78
4467.28 80
4467.44 81
4467.59 83
4467.74 85
4467.90 87
4468.05 89
4468.20 88
4468.36 84
4468.51 78
4468.66 70
4468.82 62
4468.97 57
4469.12 54
4469.28 55
4469.43 59
4469.58 64
4469.74 69
4469.89 73
4470.04 75
4470.20 75
4470.35 73
4470.50 69
4470.66 65
4470.81 59
4470.96 54
4471.12 50
4471.27 47
4471.42 45
4471.58 44
4471.73 43
4471.88 42
4472.04 40
4472.19 38
4472.34 36
4472.50 36
4472.65 37
4472.80 38
4472.96 39
4473.11 39
4473.26 36
4473.42 30
4473.57 22
4473.72 14
4473.88 8
4474.03 5
4474.18 6
4474.34 9
4474.49 14
4474.64 19
4474.80 21
4474.95 19
4475.11 14
4475.26 6
4475.41 0
4475.57 0
4475.72 0
4475.87 0
4476.03 0
4476.18 0
4476.33 0
4476.49 0
4476.64 5
4476.79 11
4476.95 16
4477.10 21
4477.25 27
4477.41 34
4477.56 42
4477.71 53
4477.87 66
4478.02 79
4478.17 92
4478.33 104
4478.48 113
4478.63 119
4478.79 120
4478.94 120
4479.09 117
4479.25 113
4479.40 110
4479.56 108
4479.71 105
4479.86 102
4480.02 98
4480.17 92
4480.32 83
4480.48 72
4480.63 61
4480.78 50
4480.94 41
4481.09 35
4481.24 31
4481.40 28
4481.55 27
4481.70 26
4481.86 23
4482.01 21
4482.16 18
4482.32 15
4482.47 14
4482.63 15
4482.78 19
4482.93 25
4483.09 32
4483.24 39
4483.39 46
4483.55 51
4483.70 53
4483.85 51
4484.01 46
4484.16 39
4484.31 29
4484.47 20
4484.62 12
4484.78 6
4484.93 3
4485.08 2
4485.24 3
4485.39 4
4485.54 4
4485.70 3
4485.85 1
4486.00 0
4486.16 0
4486.31 0
4486.46 0
4486.62 0
4486.77 0
4486.93 0
4487.08 5
4487.23 9
4487.39 15
4487.54 21
4487.69 26
4487.85 32
4488.00 37
4488.15 42
4488.31 46
4488.46 50
4488.62 52
4488.77 54
4488.92 55
4489.08 58
4489.23 62
4489.38 69
4489.54 79
4489.69 91
4489.84 103
4490.00 113
4490.15 118
4490.31 118
4490.46 111
4490.61 100
4490.77 86
4490.92 71
4491.07 58
4491.23 47
4491.38 40
4491.53 36
4491.69 34
4491.84 33
4492.00 34
4492.15 36
4492.30 37
4492.46 38
4492.61 38
4492.76 38
4492.92 37
4493.07 37
4493.23 37
4493.38 38
4493.53 40
4493.69 43
4493.84 45
4493.99 46
4494.15 46
4494.30 45
4494.46 43
4494.61 41
4494.76 40
4494.92 40
4495.07 43
4495.22 47
4495.38 54
4495.53 60
4495.69 66
4495.84 71
4495.99 72
4496.15 70
4496.30 64
4496.45 56
4496.61 47
4496.76 39
4496.92 31
4497.07 26
4497.22 22
4497.38 19
4497.53 18
4497.68 17
4497.84 17
4497.99 17
4498.15 18
4498.30 18
4498.45 17
4498.61 15
4498.76 12
4498.92 8
4499.07 3
4499.22 0
4499.38 0
4499.53 0
4499.68 0
4499.84 0
4499.99 0
4500.15 0
4500.30 0
4500.45 5
4500.61 9
4500.76 13
4500.91 16
4501.07 17
4501.22 19
4501.38 21
4501.53 24
4501.68 29
4501.84 35
4501.99 42
4502.15 50
4502.30 57
4502.45 63
4502.61 68
4502.76 72
4502.92 75
4503.07 78
4503.22 82
4503.38 87
4503.53 94
4503.68 100
4503.84 105
4503.99 109
4504.15 111
4504.30 112
4504.45 110
4504.61 108
4504.76 106
4504.92 104
4505.07 101
4505.22 98
4505.38 95
4505.53 93
4505.69 91
4505.84 90
4505.99 91
4506.15 92
4506.30 93
4506.46 95
4506.61 96
4506.76 95
4506.92 94
4507.07 91
4507.23 88
4507.38 83
4507.53 79
4507.69 74
4507.84 69
4507.99 65
4508.15 62
4508.30 60
4508.46 61
4508.61 64
4508.76 69
4508.92 74
4509.07 79
4509.23 82
4509.38 83
4509.53 81
4509.69 79
4509.84 77
4510.00 75
4510.15 76
4510.30 78
4510.46 81
4510.61 85
4510.77 87
4510.92 88
4511.07 85
4511.23 80
4511.38 73
4511.54 65
4511.69 57
4511.84 50
4512.00 45
4512.15 42
4512.31 39
4512.46 38
4512.62 38
4512.77 38
4512.92 38
4513.08 38
4513.23 37
4513.39 36
4513.54 33
4513.69 28
4513.85 22
4514.00 14
4514.16 6
4514.31 0
4514.46 0
4514.62 0
4514.77 0
4514.93 0
4515.08 0
4515.23 0
4515.39 0
4515.54 4
4515.70 9
4515.85 13
4516.00 18
4516.16 23
4516.31 28
4516.47 34
4516.62 41
4516.78 48
4516.93 53
4517.08 58
4517.24 60
4517.39 62
4517.55 63
4517.70 62
4517.85 62
4518.01 62
4518.16 61
4518.32 61
4518.47 63
4518.63 66
4518.78 72
4518.93 82
4519.09 93
4519.24 107
4519.40 120
4519.55 133
4519.70 144
4519.86 152
4520.01 158
4520.17 161
4520.32 161
4520.48 158
4520.63 153
4520.78 147
4520.94 138
4521.09 129
4521.25 119
4521.40 110
4521.55 102
4521.71 96
4521.86 91
4522.02 89
4522.17 90
4522.33 93
4522.48 99
4522.63 107
4522.79 116
4522.94 127
4523.10 137
4523.25 146
4523.41 154
4523.56 159
4523.71 161
4523.87 160
4524.02 157
4524.18 153
4524.33 147
4524.48 142
4524.64 138
4524.79 137
4524.95 139
4525.10 144
4525.26 149
4525.41 156
4525.56 160
4525.72 162
4525.87 161
4526.03 156
4526.18 148
4526.34 140
4526.49 131
4526.64 123
4526.80 117
4526.95 111
4527.11 105
4527.26 98
4527.42 91
4527.57 85
4527.72 79
4527.88 77
4528.03 78
4528.19 82
4528.34 90
4528.50 100
4528.65 110
4528.81 119
4528.96 126
4529.11 132
4529.27 137
4529.42 141
4529.58 146
4529.73 152
4529.89 160
4530.04 168
4530.19 176
4530.35 183
4530.50 187
4530.66 188
4530.81 185
4530.97 180
4531.12 173
4531.27 165
4531.43 157
4531.58 149
4531.74 142
4531.89 137
4532.05 133
4532.20 129
4532.36 125
4532.51 120
4532.66 114
4532.82 105
4532.97 95
4533.13 84
4533.28 75
4533.44 69
4533.59 66
4533.74 66
4533.90 68
4534.05 72
4534.21 76
4534.36 79
4534.52 81
4534.67 82
4534.83 83
4534.98 85
4535.13 87
4535.29 89
4535.44 89
4535.60 87
4535.75 82
4535.91 75
4536.06 65
4536.22 55
4536.37 45
4536.52 38
4536.68 33
4536.83 31
4536.99 32
4537.14 34
4537.30 38
4537.45 42
4537.61 45
4537.76 48
4537.91 50
4538.07 51
4538.22 51
4538.38 50
4538.53 48
4538.69 45
4538.84 42
4539.00 40
4539.15 39
4539.31 40
4539.46 43
4539.61 48
4539.77 53
4539.92 58
4540.08 62
4540.23 65
4540.39 65
4540.54 65
4540.70 62
4540.85 60
4541.01 57
4541.16 54
4541.31 52
4541.47 50
4541.62 49
4541.78 49
4541.93 49
4542.09 50
4542.24 51
4542.40 52
4542.55 53
4542.71 54
4542.86 54
4543.01 53
4543.17 51
4543.32 47
4543.48 42
4543.63 35
4543.79 26
4543.94 16
4544.10 4
4544.25 0
4544.41 0
4544.56 0
4544.71 0
4544.87 0
4545.02 0
4545.18 0
4545.33 0
4545.49 10
4545.64 26
4545.80 42
4545.95 58
4546.11 72
4546.26 84
4546.42 93
4546.57 100
4546.72 106
4546.88 112
4547.03 117
4547.19 123
4547.34 130
4547.50 135
4547.65 138
4547.81 138
4547.96 133
4548.12 124
4548.27 112
4548.43 99
4548.58 87
4548.74 79
4548.89 75
4549.04 77
4549.20 83
4549.35 93
4549.51 104
4549.66 116
4549.82 128
4549.97 139
4550.13 148
4550.28 156
4550.44 163
4550.59 169
4550.75 174
4550.90 178
4551.06 182
4551.21 188
4551.36 195
4551.52 204
4551.67 214
4551.83 225
4551.98 237
4552.14 246
4552.29 253
4552.45 258
4552.60 260
4552.76 261
4552.91 263
4553.07 267
4553.22 273
4553.38 282
4553.53 292
4553.69 302
4553.84 310
4554.00 316
4554.15 318
4554.30 318
4554.46 316
4554.61 312
4554.77 309
4554.92 308
4555.08 309
4555.23 314
4555.39 323
4555.54 336
4555.70 354
4555.85 376
4556.01 400
4556.16 424
4556.32 446
4556.47 464
4556.63 476
4556.78 483
4556.94 485
4557.09 485
4557.25 484
4557.40 485
4557.56 488
4557.71 495
4557.86 504
4558.02 515
4558.17 526
4558.33 536
4558.48 543
4558.64 549
4558.79 551
4558.95 550
4559.10 546
4559.26 541
4559.41 537
4559.57 533
4559.72 532
4559.88 533
4560.03 538
4560.19 546
4560.34 555
4560.50 566
4560.65 577
4560.81 586
4560.96 593
4561.12 597
4561.27 598
4561.43 596
4561.58 592
4561.74 587
4561.89 581
4562.05 575
4562.20 571
4562.36 569
4562.51 569
4562.67 571
4562.82 574
4562.98 578
4563.13 582
4563.29 585
4563.44 587
4563.60 588
4563.75 588
4563.90 588
4564.06 588
4564.21 588
4564.37 586
4564.52 584
4564.68 580
4564.83 575
4564.99 570
4565.14 566
4565.30 562
4565.45 560
4565.61 559
4565.76 557
4565.92 553
4566.07 548
4566.23 540
4566.38 531
4566.54 521
4566.69 510
4566.85 499
4567.00 488
4567.16 478
4567.31 467
4567.47 458
4567.62 451
4567.78 446
4567.93 444
4568.09 445
4568.24 449
4568.40 456
4568.55 463
4568.71 470
4568.86 475
4569.02 478
4569.17 481
4569.33 482
4569.48 483
4569.64 486
4569.79 490
4569.95 495
4570.10 501
4570.26 506
4570.41 510
4570.57 512
4570.72 511
4570.88 508
4571.03 504
4571.19 500
4571.34 495
4571.50 490
4571.65 484
4571.81 478
4571.96 471
4572.12 464
4572.27 457
4572.43 450
4572.58 444
4572.74 438
4572.89 434
4573.05 432
4573.21 432
4573.36 434
4573.52 440
4573.67 448
4573.83 457
4573.98 466
4574.14 474
4574.29 478
4574.45 477
4574.60 472
4574.76 461
4574.91 446
4575.07 428
4575.22 408
4575.38 388
4575.53 368
4575.69 350
4575.84 332
4576.00 316
4576.15 300
4576.31 284
4576.46 269
4576.62 255
4576.77 242
4576.93 232
4577.08 224
4577.24 218
4577.39 215
4577.55 213
4577.70 212
4577.86 211
4578.01 210
4578.17 207
4578.32 203
4578.48 200
4578.63 197
4578.79 197
4578.94 198
4579.10 202
4579.26 206
4579.41 210
4579.57 212
4579.72 210
4579.88 205
4580.03 197
4580.19 188
4580.34 178
4580.50 168
4580.65 159
4580.81 151
4580.96 145
4581.12 139
4581.27 133
4581.43 127
4581.58 121
4581.74 116
4581.89 110
4582.05 105
4582.20 101
4582.36 98
4582.51 95
4582.67 94
4582.83 93
4582.98 92
4583.14 92
4583.29 91
4583.45 90
4583.60 90
4583.76 89
4583.91 89
4584.07 89
4584.22 88
4584.38 86
4584.53 83
4584.69 78
4584.84 71
4585.00 63
4585.15 55
4585.31 49
4585.46 45
4585.62 45
4585.78 50
4585.93 57
4586.09 67
4586.24 77
4586.40 85
4586.55 91
4586.71 94
4586.86 94
4587.02 92
4587.17 88
4587.33 86
4587.48 84
4587.64 84
4587.79 86
4587.95 89
4588.10 93
4588.26 98
4588.42 103
4588.57 108
4588.73 111
4588.88 114
4589.04 115
4589.19 115
4589.35 115
4589.50 114
4589.66 112
4589.81 109
4589.97 105
4590.12 101
4590.28 96
4590.44 90
4590.59 85
4590.75 82
4590.90 81
4591.06 82
4591.21 85
4591.37 90
4591.52 97
4591.68 104
4591.83 111
4591.99 117
4592.14 123
4592.30 127
4592.46 130
4592.61 130
4592.77 128
4592.92 123
4593.08 115
4593.23 106
4593.39 97
4593.54 88
4593.70 81
4593.85 77
4594.01 75
4594.16 76
4594.32 79
4594.48 83
4594.63 88
4594.79 94
4594.94 99
4595.10 103
4595.25 106
4595.41 106
4595.56 103
4595.72 95
4595.87 84
4596.03 72
4596.19 60
4596.34 52
4596.50 49
4596.65 51
4596.81 59
4596.96 70
4597.12 81
4597.27 90
4597.43 94
4597.59 94
4597.74 88
4597.90 78
4598.05 65
4598.21 51
4598.36 37
4598.52 24
4598.67 13
4598.83 4
4598.98 0
4599.14 0
4599.30 0
4599.45 0
4599.61 0
4599.76 0
4599.92 0
4600.07 0
4600.23 0
4600.38 4
4600.54 9
4600.70 15
4600.85 24
4601.01 35
4601.16 48
4601.32 59
4601.47 69
4601.63 75
4601.78 78
4601.94 78
4602.10 76
4602.25 73
4602.41 70
4602.56 67
4602.72 64
4602.87 61
4603.03 58
4603.18 56
4603.34 55
4603.50 56
4603.65 60
4603.81 67
4603.96 74
4604.12 81
4604.27 87
4604.43 90
4604.59 92
4604.74 92
4604.90 92
4605.05 93
4605.21 94
4605.36 95
4605.52 97
4605.67 98
4605.83 98
4605.99 99
4606.14 100
4606.30 102
4606.45 105
4606.61 109
4606.76 114
4606.92 120
4607.08 125
4607.23 130
4607.39 135
4607.54 139
4607.70 141
4607.85 142
4608.01 141
4608.16 138
4608.32 134
4608.48 129
4608.63 125
4608.79 126
4608.94 131
4609.10 143
4609.25 159
4609.41 179
4609.57 200
4609.72 220
4609.88 236
4610.03 248
4610.19 255
4610.34 257
4610.50 254
4610.66 247
4610.81 238
4610.97 227
4611.12 215
4611.28 204
4611.43 194
4611.59 185
4611.75 180
4611.90 177
4612.06 176
4612.21 177
4612.37 179
4612.52 181
4612.68 182
4612.84 183
4612.99 182
4613.15 180
4613.30 176
4613.46 171
4613.62 167
4613.77 163
4613.93 161
4614.08 160
4614.24 163
4614.39 167
4614.55 173
4614.71 178
4614.86 182
4615.02 184
4615.17 183
4615.33 179
4615.48 172
4615.64 164
4615.80 154
4615.95 143
4616.11 132
4616.26 122
4616.42 112
4616.58 105
4616.73 101
4616.89 100
4617.04 103
4617.20 110
4617.35 120
4617.51 131
4617.67 142
4617.82 152
4617.98 160
4618.13 165
4618.29 168
4618.45 169
4618.60 169
4618.76 169
4618.91 168
4619.07 166
4619.22 164
4619.38 161
4619.54 156
4619.69 149
4619.85 142
4620.00 133
4620.16 125
4620.32 118
4620.47 112
4620.63 108
4620.78 106
4620.94 104
4621.09 102
4621.25 99
4621.41 94
4621.56 88
4621.72 81
4621.87 73
4622.03 67
4622.19 64
4622.34 65
4622.50 68
4622.65 74
4622.81 80
4622.97 86
4623.12 91
4623.28 93
4623.43 94
4623.59 94
4623.75 93
4623.90 91
4624.06 89
4624.21 86
4624.37 82
4624.53 75
4624.68 67
4624.84 58
4624.99 49
4625.15 42
4625.30 37
4625.46 35
4625.62 36
4625.77 39
4625.93 44
4626.08 51
4626.24 58
4626.40 66
4626.55 77
4626.71 88
4626.86 100
4627.02 113
4627.18 124
4627.33 132
4627.49 138
4627.64 141
4627.80 142
4627.96 142
4628.11 140
4628.27 138
4628.42 136
4628.58 132
4628.74 127
4628.89 120
4629.05 112
4629.20 104
4629.36 96
4629.52 90
4629.67 87
4629.83 87
4629.98 89
4630.14 93
4630.30 97
4630.45 100
4630.61 100
4630.77 97
4630.92 93
4631.08 88
4631.23 82
4631.39 79
4631.55 77
4631.70 76
4631.86 76
4632.01 75
4632.17 72
4632.33 66
4632.48 58
4632.64 48
4632.79 37
4632.95 27
4633.11 20
4633.26 16
4633.42 15
4633.57 17
4633.73 20
4633.89 23
4634.04 25
4634.20 24
4634.36 21
4634.51 16
4634.67 11
4634.82 7
4634.98 6
4635.14 9
4635.29 15
4635.45 24
4635.60 34
4635.76 44
4635.92 52
4636.07 58
4636.23 61
4636.38 62
4636.54 60
4636.70 57
4636.85 52
4637.01 45
4637.17 38
4637.32 31
4637.48 24
4637.63 18
4637.79 15
4637.95 15
4638.10 18
4638.26 24
4638.41 31
4638.57 38
4638.73 43
4638.88 45
4639.04 42
4639.20 36
4639.35 28
4639.51 20
4639.66 14
4639.82 10
4639.98 10
4640.13 11
4640.29 13
4640.45 15
4640.60 15
4640.76 14
4640.91 12
4641.07 9
4641.23 8
4641.38 7
4641.54 6
4641.70 5
4641.85 4
4642.01 1
4642.16 0
4642.32 0
4642.48 0
4642.63 0
4642.79 0
4642.95 0
4643.10 0
4643.26 7
4643.41 18
4643.57 30
4643.73 44
4643.88 58
4644.04 72
4644.20 84
4644.35 93
4644.51 99
4644.66 101
4644.82 100
4644.98 97
4645.13 92
4645.29 87
4645.45 81
4645.60 76
4645.76 70
4645.91 64
4646.07 56
4646.23 47
4646.38 39
4646.54 33
4646.70 30
4646.85 31
4647.01 37
4647.17 47
4647.32 58
4647.48 69
4647.63 79
4647.79 86
4647.95 91
4648.10 95
4648.26 97
4648.42 97
4648.57 96
4648.73 92
4648.89 86
4649.04 76
4649.20 63
4649.35 49
4649.51 34
4649.67 20
4649.82 8
4649.98 0
4650.14 0
4650.29 0
4650.45 0
4650.61 0
4650.76 0
4650.92 0
4651.07 0
4651.23 0
4651.39 4
4651.54 10
4651.70 16
4651.86 21
4652.01 25
4652.17 26
4652.33 26
4652.48 26
4652.64 25
4652.79 25
4652.95 27
4653.11 31
4653.26 35
4653.42 39
4653.58 42
4653.73 44
4653.89 43
4654.05 41
4654.20 37
4654.36 34
4654.52 31
4654.67 30
4654.83 31
4654.99 33
4655.14 37
4655.30 43
4655.45 49
4655.61 56
4655.77 64
4655.92 72
4656.08 79
4656.24 84
4656.39 87
4656.55 87
4656.71 86
4656.86 84
4657.02 82
4657.18 81
4657.33 81
4657.49 82
4657.65 83
4657.80 82
4657.96 79
4658.11 75
4658.27 70
4658.43 66
4658.58 64
4658.74 65
4658.90 69
4659.05 74
4659.21 80
4659.37 85
4659.52 88
4659.68 90
4659.84 89
4659.99 87
4660.15 84
4660.31 81
4660.46 77
4660.62 73
4660.78 68
4660.93 62
4661.09 55
4661.25 48
4661.40 42
4661.56 37
4661.72 34
4661.87 34
4662.03 37
4662.19 42
4662.34 48
4662.50 55
4662.65 62
4662.81 67
4662.97 71
4663.12 74
4663.28 75
4663.44 76
4663.59 77
4663.75 78
4663.91 80
4664.06 85
4664.22 92
4664.38 101
4664.53 110
4664.69 119
4664.85 125
4665.00 128
4665.16 127
4665.32 123
4665.47 116
4665.63 108
4665.79 100
4665.94 93
4666.10 87
4666.26 83
4666.41 79
4666.57 75
4666.73 70
4666.88 65
4667.04 58
4667.20 52
4667.35 45
4667.51 39
4667.67 35
4667.82 33
4667.98 34
4668.14 37
4668.29 42
4668.45 48
4668.61 53
4668.76 56
4668.92 55
4669.08 50
4669.23 41
4669.39 30
4669.55 19
4669.70 8
4669.86 0
4670.02 0
4670.17 0
4670.33 0
4670.49 0
4670.64 0
4670.80 0
4670.96 0
4671.11 0
4671.27 6
4671.43 15
4671.58 24
4671.74 31
4671.90 35
4672.06 38
4672.21 38
4672.37 37
4672.53 35
4672.68 32
4672.84 28
4673.00 25
4673.15 21
4673.31 17
4673.47 15
4673.62 13
4673.78 13
4673.94 16
4674.09 22
4674.25 31
4674.41 43
4674.56 59
4674.72 76
4674.88 95
4675.03 114
4675.19 132
4675.35 145
4675.50 154
4675.66 158
4675.82 158
4675.97 154
4676.13 148
4676.29 142
4676.45 137
4676.60 135
4676.76 134
4676.92 135
4677.07 136
4677.23 137
4677.39 137
4677.54 136
4677.70 136
4677.86 136
4678.01 137
4678.17 138
4678.33 139
4678.48 139
4678.64 136
4678.80 132
4678.95 126
4679.11 120
4679.27 116
4679.43 114
4679.58 115
4679.74 119
4679.90 126
4680.05 133
4680.21 142
4680.37 150
4680.52 158
4680.68 166
4680.84 174
4680.99 181
4681.15 187
4681.31 191
4681.46 194
4681.62 194
4681.78 192
4681.94 188
4682.09 182
4682.25 175
4682.41 168
4682.56 163
4682.72 160
4682.88 159
4683.03 162
4683.19 168
4683.35 176
4683.50 185
4683.66 195
4683.82 205
4683.98 214
4684.13 223
4684.29 232
4684.45 240
4684.60 248
4684.76 255
4684.92 260
4685.07 262
4685.23 262
4685.39 260
4685.55 257
4685.70 254
4685.86 252
4686.02 252
4686.17 253
4686.33 254
4686.49 255
4686.64 255
4686.80 254
4686.96 254
4687.12 254
4687.27 255
4687.43 258
4687.59 261
4687.74 265
4687.90 267
4688.06 268
4688.21 267
4688.37 265
4688.53 263
4688.69 261
4688.84 261
4689.00 262
4689.16 265
4689.31 270
4689.47 274
4689.63 278
4689.78 282
4689.94 284
4690.10 285
4690.26 285
4690.41 286
4690.57 288
4690.73 291
4690.88 293
4691.04 295
4691.20 295
4691.36 291
4691.51 285
4691.67 275
4691.83 264
4691.98 253
4692.14 245
4692.30 241
4692.45 242
4692.61 246
4692.77 253
4692.93 260
4693.08 266
4693.24 270
4693.40 270
4693.55 268
4693.71 264
4693.87 260
4694.03 255
4694.18 251
4694.34 246
4694.50 241
4694.65 233
4694.81 224
4694.97 212
4695.13 199
4695.28 185
4695.44 172
4695.60 161
4695.75 152
4695.91 147
4696.07 145
4696.23 145
4696.38 146
4696.54 148
4696.70 150
4696.85 152
4697.01 152
4697.17 152
4697.33 152
4697.48 152
4697.64 152
4697.80 153
4697.95 153
4698.11 153
4698.27 153
4698.43 151
4698.58 150
4698.74 148
4698.90 147
4699.05 147
4699.21 147
4699.37 148
4699.53 148
4699.68 148
4699.84 148
4700.00 149
4700.16 151
4700.31 155
4700.47 160
4700.63 166
4700.78 172
4700.94 176
4701.10 177
4701.26 175
4701.41 170
4701.57 164
4701.73 156
4701.88 148
4702.04 139
4702.20 131
4702.36 123
4702.51 115
4702.67 108
4702.83 102
4702.99 98
4703.14 95
4703.30 94
4703.46 96
4703.61 99
4703.77 105
4703.93 112
4704.09 119
4704.24 128
4704.40 137
4704.56 146
4704.72 154
4704.87 161
4705.03 167
4705.19 171
4705.34 174
4705.50 176
4705.66 177
4705.82 177
4705.97 176
4706.13 175
4706.29 173
4706.45 171
4706.60 169
4706.76 167
4706.92 167
4707.08 168
4707.23 170
4707.39 173
4707.55 176
4707.70 180
4707.86 183
4708.02 185
4708.18 186
4708.33 186
4708.49 185
4708.65 183
4708.81 180
4708.96 177
4709.12 172
4709.28 168
4709.44 164
4709.59 160
4709.75 156
4709.91 152
4710.07 147
4710.22 142
4710.38 137
4710.54 131
4710.69 125
4710.85 120
4711.01 116
4711.17 113
4711.32 112
4711.48 110
4711.64 107
4711.80 103
4711.95 98
4712.11 91
4712.27 83
4712.43 78
4712.58 74
4712.74 74
4712.90 76
4713.06 81
4713.21 85
4713.37 89
4713.53 91
4713.69 92
4713.84 91
4714.00 90
4714.16 90
4714.32 89
4714.47 89
4714.63 89
4714.79 89
4714.95 88
4715.10 88
4715.26 89
4715.42 93
4715.58 101
4715.73 111
4715.89 123
4716.05 134
4716.21 141
4716.36 143
4716.52 139
4716.68 129
4716.84 115
4716.99 99
4717.15 82
4717.31 66
4717.47 53
4717.62 42
4717.78 35
4717.94 30
4718.10 28
4718.25 28
4718.41 30
4718.57 35
4718.73 40
4718.88 46
4719.04 51
4719.20 56
4719.36 59
4719.51 62
4719.67 63
4719.83 63
4719.99 64
4720.14 65
4720.30 66
4720.46 68
4720.62 69
4720.77 69
4720.93 67
4721.09 64
4721.25 59
4721.40 54
4721.56 49
4721.72 45
4721.88 43
4722.03 42
4722.19 42
4722.35 42
4722.51 43
4722.66 43
4722.82 43
4722.98 42
4723.14 41
4723.29 41
4723.45 41
4723.61 42
4723.77 43
4723.93 46
4724.08 50
4724.24 54
4724.40 58
4724.56 61
4724.71 62
4724.87 62
4725.03 60
4725.19 56
4725.34 51
4725.50 44
4725.66 37
4725.82 29
4725.97 20
4726.13 11
4726.29 3
4726.45 0
4726.61 0
4726.76 0
4726.92 0
4727.08 0
4727.24 0
4727.39 0
4727.55 0
4727.71 7
4727.87 19
4728.02 30
4728.18 38
4728.34 43
4728.50 44
4728.66 42
4728.81 37
4728.97 30
4729.13 23
4729.29 15
4729.44 7
4729.60 0
4729.76 0
4729.92 0
4730.07 0
4730.23 0
4730.39 0
4730.55 0
4730.71 8
4730.86 19
4731.02 31
4731.18 44
4731.34 56
4731.49 66
4731.65 74
4731.81 80
4731.97 83
4732.12 83
4732.28 82
4732.44 80
4732.60 77
4732.76 74
4732.91 71
4733.07 68
4733.23 66
4733.39 65
4733.54 65
4733.70 67
4733.86 71
4734.02 77
4734.18 83
4734.33 89
4734.49 94
4734.65 96
4734.81 95
4734.96 91
4735.12 84
4735.28 75
4735.44 65
4735.60 55
4735.75 46
4735.91 39
4736.07 32
4736.23 27
4736.39 23
4736.54 19
4736.70 15
4736.86 13
4737.02 12
4737.17 14
4737.33 18
4737.49 24
4737.65 31
4737.81 38
4737.96 44
4738.12 48
4738.28 50
4738.44 51
4738.60 51
4738.75 51
4738.91 51
4739.07 52
4739.23 53
4739.38 54
4739.54 55
4739.70 58
4739.86 61
4740.02 66
4740.17 72
4740.33 78
4740.49 85
4740.65 92
4740.81 96
4740.96 99
4741.12 100
4741.28 98
4741.44 95
4741.59 92
4741.75 89
4741.91 87
4742.07 87
4742.23 89
4742.38 92
4742.54 97
4742.70 102
4742.86 108
4743.02 114
4743.17 120
4743.33 125
4743.49 129
4743.65 130
4743.81 129
4743.96 125
4744.12 118
4744.28 109
4744.44 99
4744.60 88
4744.75 78
4744.91 69
4745.07 62
4745.23 58
4745.39 58
4745.54 61
4745.70 67
4745.86 76
4746.02 86
4746.18 96
4746.33 105
4746.49 111
4746.65 114
4746.81 116
4746.97 117
4747.12 118
4747.28 120
4747.44 124
4747.60 128
4747.76 134
4747.91 141
4748.07 150
4748.23 158
4748.39 167
4748.55 176
4748.70 183
4748.86 189
4749.02 193
4749.18 193
4749.34 191
4749.49 187
4749.65 181
4749.81 174
4749.97 165
4750.13 155
4750.28 143
4750.44 130
4750.60 116
4750.76 102
4750.92 89
4751.07 78
4751.23 69
4751.39 61
4751.55 55
4751.71 49
4751.86 44
4752.02 39
4752.18 34
4752.34 31
4752.50 30
4752.66 31
4752.81 34
4752.97 39
4753.13 45
4753.29 50
4753.45 53
4753.60 52
4753.76 48
4753.92 39
4754.08 28
4754.24 16
4754.39 4
4754.55 0
4754.71 0
4754.87 0
4755.03 0
4755.18 0
4755.34 0
4755.50 0
4755.66 0
4755.82 4
4755.98 11
4756.13 18
4756.29 24
4756.45 29
4756.61 32
4756.77 33
4756.92 34
4757.08 34
4757.24 34
4757.40 34
4757.56 34
4757.72 34
4757.87 34
4758.03 34
4758.19 35
4758.35 38
4758.51 43
4758.66 50
4758.82 56
4758.98 61
4759.14 62
4759.30 58
4759.46 50
4759.61 39
4759.77 27
4759.93 16
4760.09 9
4760.25 7
4760.40 8
4760.56 12
4760.72 18
4760.88 24
4761.04 30
4761.20 35
4761.35 41
4761.51 46
4761.67 52
4761.83 57
4761.99 63
4762.15 68
4762.30 73
4762.46 77
4762.62 80
4762.78 83
4762.94 85
4763.10 86
4763.25 88
4763.41 90
4763.57 92
4763.73 95
4763.89 98
4764.04 100
4764.20 102
4764.36 103
4764.52 104
4764.68 105
4764.84 106
4764.99 108
4765.15 112
4765.31 117
4765.47 123
4765.63 130
4765.79 136
4765.94 141
4766.10 144
4766.26 145
4766.42 143
4766.58 138
4766.74 130
4766.89 121
4767.05 110
4767.21 98
4767.37 86
4767.53 76
4767.69 68
4767.84 64
4768.00 63
4768.16 66
4768.32 73
4768.48 82
4768.64 92
4768.79 102
4768.95 109
4769.11 113
4769.27 113
4769.43 111
4769.59 107
4769.74 104
4769.90 104
4770.06 108
4770.22 117
4770.38 131
4770.54 147
4770.69 164
4770.85 179
4771.01 190
4771.17 198
4771.33 201
4771.49 202
4771.65 200
4771.80 198
4771.96 196
4772.12 195
4772.28 195
4772.44 196
4772.60 197
4772.75 199
4772.91 200
4773.07 202
4773.23 203
4773.39 203
4773.55 201
4773.70 198
4773.86 194
4774.02 188
4774.18 182
4774.34 178
4774.50 176
4774.66 177
4774.81 182
4774.97 189
4775.13 196
4775.29 203
4775.45 206
4775.61 205
4775.76 200
4775.92 191
4776.08 181
4776.24 172
4776.40 164
4776.56 160
4776.72 159
4776.87 160
4777.03 164
4777.19 169
4777.35 174
4777.51 181
4777.67 188
4777.83 196
4777.98 205
4778.14 213
4778.30 219
4778.46 223
4778.62 223
4778.78 220
4778.94 214
4779.09 209
4779.25 205
4779.41 205
4779.57 209
4779.73 217
4779.89 229
4780.04 241
4780.20 253
4780.36 263
4780.52 271
4780.68 278
4780.84 283
4781.00 289
4781.15 295
4781.31 301
4781.47 305
4781.63 308
4781.79 307
4781.95 304
4782.11 298
4782.26 292
4782.42 286
4782.58 280
4782.74 275
4782.90 270
4783.06 264
4783.22 257
4783.37 247
4783.53 238
4783.69 229
4783.85 222
4784.01 219
4784.17 219
4784.33 222
4784.49 227
4784.64 232
4784.80 238
4784.96 242
4785.12 247
4785.28 251
4785.44 256
4785.60 260
4785.75 265
4785.91 269
4786.07 272
4786.23 273
4786.39 273
4786.55 271
4786.71 269
4786.86 268
4787.02 268
4787.18 270
4787.34 273
4787.50 278
4787.66 283
4787.82 287
4787.98 290
4788.13 289
4788.29 287
4788.45 283
4788.61 278
4788.77 274
4788.93 272
4789.09 272
4789.25 275
4789.40 279
4789.56 283
4789.72 288
4789.88 291
4790.04 293
4790.20 294
4790.36 292
4790.51 289
4790.67 283
4790.83 277
4790.99 270
4791.15 264
4791.31 258
4791.47 255
4791.63 253
4791.78 253
4791.94 254
4792.10 255
4792.26 255
4792.42 255
4792.58 253
4792.74 249
4792.90 243
4793.05 234
4793.21 224
4793.37 212
4793.53 201
4793.69 192
4793.85 187
4794.01 187
4794.17 192
4794.32 200
4794.48 211
4794.64 222
4794.80 231
4794.96 237
4795.12 239
4795.28 238
4795.44 235
4795.60 232
4795.75 228
4795.91 226
4796.07 225
4796.23 225
4796.39 226
4796.55 227
4796.71 228
4796.87 228
4797.02 228
4797.18 229
4797.34 231
4797.50 234
4797.66 238
4797.82 242
4797.98 245
4798.14 247
4798.30 246
4798.45 243
4798.61 238
4798.77 230
4798.93 220
4799.09 207
4799.25 194
4799.41 180
4799.57 168
4799.73 158
4799.88 152
4800.04 151
4800.20 153
4800.36 157
4800.52 161
4800.68 164
4800.84 164
4801.00 161
4801.16 154
4801.31 146
4801.47 136
4801.63 128
4801.79 120
4801.95 115
4802.11 112
4802.27 109
4802.43 107
4802.59 104
[truncated: 746,689 more chars]
