# Supplementary material for: Methylobacterium Species Promoting Rice and Barley Growth and Interaction Specificity Revealed with Whole-Cell Matrix-Assisted Laser Desorption / Ionization-Time-of-Flight Mass Spectrometry (MALDI-TOF/MS) Analysis
Source: PLoS One. 2015 Jun 8;10(6):e0129509. doi: 10.1371/journal.pone.0129509 (PMC4460032; doi:10.1371/journal.pone.0129509)
Supplement: S3 Data — (ZIP) [file pone.0129509.s003.zip › Supplementary data 3 (ms from barley)/12c.txt]

779.15 0
779.22 0
779.28 0
779.35 0
779.41 0
779.47 0
779.54 0
779.60 0
779.67 0
779.73 0
779.79 0
779.86 0
779.92 0
779.99 0
780.05 0
780.11 0
780.18 0
780.24 0
780.31 0
780.37 0
780.43 0
780.50 0
780.56 0
780.63 0
780.69 0
780.76 0
780.82 0
780.88 0
780.95 0
781.01 0
781.08 0
781.14 0
781.20 0
781.27 0
781.33 0
781.40 0
781.46 0
781.52 0
781.59 0
781.65 0
781.72 0
781.78 0
781.84 0
781.91 0
781.97 0
782.04 0
782.10 0
782.17 0
782.23 0
782.29 0
782.36 0
782.42 0
782.49 0
782.55 0
782.61 0
782.68 0
782.74 0
782.81 0
782.87 0
782.94 0
783.00 0
783.06 0
783.13 0
783.19 0
783.26 0
783.32 0
783.38 0
783.45 0
783.51 0
783.58 0
783.64 0
783.71 0
783.77 0
783.83 0
783.90 0
783.96 0
784.03 0
784.09 0
784.15 0
784.22 0
784.28 0
784.35 0
784.41 0
784.48 0
784.54 0
784.60 0
784.67 0
784.73 0
784.80 0
784.86 0
784.93 0
784.99 0
785.05 0
785.12 0
785.18 0
785.25 0
785.31 0
785.38 0
785.44 0
785.50 0
785.57 0
785.63 0
785.70 0
785.76 0
785.83 0
785.89 0
785.95 0
786.02 0
786.08 0
786.15 0
786.21 0
786.28 0
786.34 0
786.40 0
786.47 0
786.53 0
786.60 0
786.66 0
786.73 0
786.79 0
786.85 0
786.92 0
786.98 0
787.05 0
787.11 0
787.18 0
787.24 0
787.30 0
787.37 0
787.43 0
787.50 0
787.56 0
787.63 0
787.69 0
787.75 0
787.82 0
787.88 0
787.95 0
788.01 0
788.08 0
788.14 0
788.21 0
788.27 0
788.33 0
788.40 0
788.46 0
788.53 0
788.59 0
788.66 0
788.72 0
788.78 0
788.85 0
788.91 0
788.98 0
789.04 0
789.11 0
789.17 0
789.24 0
789.30 0
789.36 0
789.43 0
789.49 0
789.56 0
789.62 0
789.69 0
789.75 0
789.82 0
789.88 0
789.94 0
790.01 0
790.07 0
790.14 0
790.20 0
790.27 0
790.33 0
790.40 0
790.46 0
790.52 0
790.59 0
790.65 0
790.72 0
790.78 0
790.85 0
790.91 0
790.98 0
791.04 0
791.11 0
791.17 0
791.23 0
791.30 0
791.36 0
791.43 0
791.49 0
791.56 0
791.62 0
791.69 0
791.75 0
791.81 0
791.88 0
791.94 0
792.01 0
792.07 0
792.14 0
792.20 0
792.27 0
792.33 0
792.40 0
792.46 0
792.52 0
792.59 0
792.65 0
792.72 0
792.78 0
792.85 0
792.91 0
792.98 0
793.04 0
793.11 0
793.17 0
793.23 0
793.30 0
793.36 0
793.43 0
793.49 0
793.56 0
793.62 0
793.69 0
793.75 0
793.82 0
793.88 0
793.95 0
794.01 0
794.07 0
794.14 0
794.20 0
794.27 0
794.33 0
794.40 0
794.46 0
794.53 0
794.59 0
794.66 0
794.72 0
794.79 0
794.85 0
794.92 0
794.98 0
795.04 0
795.11 0
795.17 0
795.24 0
795.30 0
795.37 0
795.43 0
795.50 0
795.56 0
795.63 0
795.69 0
795.76 0
795.82 0
795.89 0
795.95 0
796.01 0
796.08 0
796.14 0
796.21 0
796.27 0
796.34 0
796.40 0
796.47 0
796.53 0
796.60 0
796.66 0
796.73 0
796.79 0
796.86 0
796.92 0
796.99 0
797.05 0
797.11 0
797.18 0
797.24 0
797.31 0
797.37 0
797.44 0
797.50 0
797.57 0
797.63 0
797.70 0
797.76 0
797.83 0
797.89 0
797.96 0
798.02 0
798.09 0
798.15 0
798.22 0
798.28 0
798.35 0
798.41 0
798.47 0
798.54 0
798.60 0
798.67 0
798.73 0
798.80 0
798.86 0
798.93 0
798.99 0
799.06 0
799.12 0
799.19 0
799.25 0
799.32 0
799.38 0
799.45 0
799.51 0
799.58 0
799.64 0
799.71 0
799.77 0
799.84 0
799.90 0
799.97 0
800.03 0
800.10 0
800.16 0
800.23 0
800.29 0
800.36 0
800.42 0
800.48 0
800.55 0
800.61 0
800.68 0
800.74 0
800.81 0
800.87 0
800.94 0
801.00 0
801.07 0
801.13 0
801.20 0
801.26 0
801.33 0
801.39 0
801.46 0
801.52 0
801.59 0
801.65 0
801.72 0
801.78 0
801.85 0
801.91 0
801.98 0
802.04 0
802.11 0
802.17 0
802.24 0
802.30 0
802.37 0
802.43 0
802.50 0
802.56 0
802.63 0
802.69 0
802.76 0
802.82 0
802.89 0
802.95 0
803.02 0
803.08 0
803.15 0
803.21 0
803.28 0
803.34 0
803.41 0
803.47 0
803.54 0
803.60 0
803.67 0
803.73 0
803.80 0
803.86 0
803.93 0
803.99 0
804.06 0
804.12 0
804.19 0
804.25 0
804.32 0
804.38 0
804.45 0
804.51 0
804.58 0
804.64 0
804.71 0
804.77 0
804.84 0
804.90 0
804.97 0
805.03 0
805.10 0
805.16 0
805.23 0
805.29 0
805.36 0
805.42 0
805.49 0
805.55 0
805.62 0
805.68 0
805.75 0
805.81 0
805.88 0
805.94 0
806.01 0
806.07 0
806.14 0
806.20 0
806.27 0
806.33 0
806.40 0
806.46 0
806.53 0
806.60 0
806.66 0
806.73 0
806.79 0
806.86 0
806.92 0
806.99 0
807.05 0
807.12 0
807.18 0
807.25 0
807.31 0
807.38 0
807.44 0
807.51 0
807.57 0
807.64 0
807.70 0
807.77 0
807.83 0
807.90 0
807.96 0
808.03 0
808.09 0
808.16 0
808.22 0
808.29 0
808.35 0
808.42 0
808.48 0
808.55 0
808.62 0
808.68 0
808.75 0
808.81 0
808.88 0
808.94 0
809.01 0
809.07 0
809.14 0
809.20 0
809.27 0
809.33 0
809.40 0
809.46 0
809.53 0
809.59 0
809.66 0
809.72 0
809.79 0
809.85 0
809.92 0
809.99 0
810.05 0
810.12 0
810.18 0
810.25 0
810.31 0
810.38 0
810.44 0
810.51 0
810.57 0
810.64 0
810.70 0
810.77 0
810.83 0
810.90 0
810.96 0
811.03 0
811.10 0
811.16 0
811.23 0
811.29 0
811.36 0
811.42 0
811.49 0
811.55 0
811.62 0
811.68 0
811.75 0
811.81 0
811.88 0
811.94 0
812.01 0
812.08 0
812.14 0
812.21 0
812.27 0
812.34 0
812.40 0
812.47 0
812.53 0
812.60 0
812.66 0
812.73 0
812.79 0
812.86 0
812.92 0
812.99 0
813.06 0
813.12 0
813.19 0
813.25 0
813.32 0
813.38 0
813.45 0
813.51 0
813.58 0
813.64 0
813.71 1
813.77 1
813.84 1
813.91 0
813.97 0
814.04 0
814.10 0
814.17 0
814.23 0
814.30 0
814.36 0
814.43 0
814.49 0
814.56 0
814.63 0
814.69 0
814.76 0
814.82 0
814.89 0
814.95 0
815.02 0
815.08 0
815.15 0
815.21 0
815.28 0
815.35 0
815.41 0
815.48 0
815.54 0
815.61 0
815.67 0
815.74 0
815.80 0
815.87 0
815.94 0
816.00 0
816.07 0
816.13 0
816.20 0
816.26 0
816.33 0
816.39 0
816.46 0
816.52 0
816.59 0
816.66 0
816.72 0
816.79 0
816.85 0
816.92 0
816.98 0
817.05 0
817.11 0
817.18 0
817.25 0
817.31 0
817.38 0
817.44 0
817.51 0
817.57 0
817.64 0
817.70 0
817.77 0
817.84 0
817.90 0
817.97 0
818.03 0
818.10 0
818.16 0
818.23 0
818.29 0
818.36 0
818.43 0
818.49 0
818.56 0
818.62 0
818.69 0
818.75 0
818.82 0
818.89 0
818.95 0
819.02 0
819.08 0
819.15 0
819.21 0
819.28 0
819.34 0
819.41 0
819.48 0
819.54 0
819.61 0
819.67 0
819.74 0
819.80 0
819.87 0
819.94 0
820.00 0
820.07 0
820.13 0
820.20 0
820.26 0
820.33 0
820.40 0
820.46 0
820.53 0
820.59 0
820.66 0
820.72 0
820.79 0
820.86 0
820.92 0
820.99 0
821.05 0
821.12 0
821.18 0
821.25 0
821.32 0
821.38 0
821.45 0
821.51 0
821.58 0
821.64 0
821.71 0
821.78 0
821.84 0
821.91 0
821.97 0
822.04 0
822.10 0
822.17 0
822.24 0
822.30 0
822.37 0
822.43 0
822.50 0
822.56 0
822.63 0
822.70 0
822.76 0
822.83 0
822.89 0
822.96 0
823.02 0
823.09 0
823.16 0
823.22 0
823.29 0
823.35 0
823.42 0
823.49 0
823.55 0
823.62 0
823.68 0
823.75 0
823.81 0
823.88 0
823.95 0
824.01 0
824.08 0
824.14 0
824.21 0
824.28 0
824.34 0
824.41 0
824.47 0
824.54 0
824.60 0
824.67 0
824.74 0
824.80 0
824.87 0
824.93 0
825.00 0
825.07 0
825.13 0
825.20 0
825.26 0
825.33 0
825.39 0
825.46 0
825.53 0
825.59 0
825.66 0
825.72 0
825.79 0
825.86 0
825.92 0
825.99 0
826.05 0
826.12 0
826.19 0
826.25 0
826.32 0
826.38 0
826.45 0
826.52 0
826.58 0
826.65 0
826.71 0
826.78 0
826.84 0
826.91 0
826.98 0
827.04 0
827.11 0
827.17 0
827.24 0
827.31 0
827.37 0
827.44 0
827.50 0
827.57 0
827.64 0
827.70 0
827.77 0
827.83 0
827.90 0
827.97 0
828.03 0
828.10 0
828.16 0
828.23 0
828.30 0
828.36 0
828.43 0
828.49 0
828.56 0
828.63 0
828.69 0
828.76 0
828.82 0
828.89 0
828.96 0
829.02 0
829.09 0
829.15 0
829.22 0
829.29 0
829.35 0
829.42 0
829.48 0
829.55 0
829.62 0
829.68 0
829.75 0
829.81 0
829.88 0
829.95 0
830.01 0
830.08 0
830.14 0
830.21 0
830.28 0
830.34 0
830.41 0
830.48 0
830.54 0
830.61 0
830.67 0
830.74 0
830.81 0
830.87 0
830.94 0
831.00 0
831.07 0
831.14 0
831.20 0
831.27 0
831.33 0
831.40 0
831.47 0
831.53 0
831.60 0
831.67 0
831.73 0
831.80 0
831.86 0
831.93 0
832.00 0
832.06 0
832.13 0
832.19 0
832.26 0
832.33 0
832.39 0
832.46 0
832.53 0
832.59 0
832.66 0
832.72 0
832.79 0
832.86 0
832.92 0
832.99 0
833.05 0
833.12 0
833.19 0
833.25 0
833.32 0
833.39 0
833.45 0
833.52 0
833.58 0
833.65 0
833.72 0
833.78 0
833.85 0
833.92 0
833.98 0
834.05 0
834.11 0
834.18 0
834.25 0
834.31 0
834.38 0
834.44 0
834.51 0
834.58 0
834.64 0
834.71 0
834.78 0
834.84 0
834.91 0
834.98 0
835.04 0
835.11 0
835.17 0
835.24 0
835.31 0
835.37 0
835.44 0
835.51 0
835.57 0
835.64 0
835.70 0
835.77 0
835.84 0
835.90 0
835.97 0
836.04 0
836.10 0
836.17 0
836.23 0
836.30 0
836.37 0
836.43 0
836.50 0
836.57 0
836.63 0
836.70 0
836.77 0
836.83 0
836.90 0
836.96 0
837.03 0
837.10 0
837.16 0
837.23 0
837.30 0
837.36 0
837.43 0
837.49 0
837.56 0
837.63 0
837.69 0
837.76 0
837.83 0
837.89 0
837.96 0
838.03 0
838.09 0
838.16 0
838.22 0
838.29 0
838.36 0
838.42 0
838.49 0
838.56 0
838.62 0
838.69 0
838.76 0
838.82 0
838.89 0
838.96 0
839.02 0
839.09 0
839.15 0
839.22 0
839.29 0
839.35 0
839.42 0
839.49 0
839.55 0
839.62 0
839.69 0
839.75 0
839.82 0
839.89 0
839.95 0
840.02 0
840.08 0
840.15 0
840.22 0
840.28 0
840.35 0
840.42 0
840.48 0
840.55 0
840.62 0
840.68 0
840.75 0
840.82 0
840.88 0
840.95 0
841.02 0
841.08 0
841.15 0
841.22 0
841.28 0
841.35 0
841.41 0
841.48 0
841.55 0
841.61 0
841.68 0
841.75 0
841.81 0
841.88 0
841.95 0
842.01 0
842.08 0
842.15 0
842.21 0
842.28 0
842.35 0
842.41 0
842.48 0
842.55 0
842.61 0
842.68 0
842.75 0
842.81 0
842.88 0
842.95 0
843.01 0
843.08 0
843.15 0
843.21 0
843.28 0
843.34 0
843.41 0
843.48 0
843.54 0
843.61 0
843.68 0
843.74 0
843.81 0
843.88 0
843.94 0
844.01 0
844.08 0
844.14 0
844.21 0
844.28 0
844.34 0
844.41 0
844.48 0
844.54 0
844.61 0
844.68 0
844.74 0
844.81 0
844.88 0
844.94 0
845.01 0
845.08 0
845.14 0
845.21 0
845.28 0
845.34 0
845.41 0
845.48 0
845.54 0
845.61 0
845.68 0
845.74 0
845.81 0
845.88 0
845.94 0
846.01 0
846.08 0
846.14 0
846.21 0
846.28 0
846.34 0
846.41 0
846.48 0
846.54 0
846.61 0
846.68 0
846.74 0
846.81 0
846.88 0
846.94 0
847.01 0
847.08 0
847.14 0
847.21 0
847.28 0
847.35 0
847.41 0
847.48 0
847.55 0
847.61 0
847.68 0
847.75 0
847.81 0
847.88 1
847.95 1
848.01 1
848.08 1
848.15 1
848.21 1
848.28 1
848.35 1
848.41 0
848.48 0
848.55 0
848.61 0
848.68 0
848.75 0
848.81 0
848.88 0
848.95 0
849.01 0
849.08 0
849.15 0
849.22 1
849.28 1
849.35 1
849.42 1
849.48 1
849.55 0
849.62 0
849.68 0
849.75 0
849.82 0
849.88 0
849.95 0
850.02 0
850.08 0
850.15 1
850.22 1
850.28 1
850.35 1
850.42 1
850.49 0
850.55 0
850.62 0
850.69 0
850.75 0
850.82 0
850.89 1
850.95 1
851.02 1
851.09 1
851.15 1
851.22 0
851.29 0
851.36 0
851.42 0
851.49 0
851.56 0
851.62 0
851.69 0
851.76 1
851.82 1
851.89 1
851.96 1
852.02 1
852.09 1
852.16 1
852.23 1
852.29 1
852.36 1
852.43 0
852.49 0
852.56 0
852.63 0
852.69 0
852.76 0
852.83 0
852.89 0
852.96 0
853.03 1
853.10 1
853.16 1
853.23 1
853.30 1
853.36 1
853.43 1
853.50 1
853.56 1
853.63 1
853.70 1
853.77 0
853.83 0
853.90 0
853.97 0
854.03 0
854.10 0
854.17 0
854.23 1
854.30 1
854.37 1
854.44 1
854.50 1
854.57 1
854.64 1
854.70 0
854.77 0
854.84 0
854.90 0
854.97 0
855.04 1
855.11 1
855.17 1
855.24 1
855.31 1
855.37 1
855.44 1
855.51 1
855.58 0
855.64 0
855.71 0
855.78 0
855.84 0
855.91 0
855.98 1
856.05 1
856.11 1
856.18 1
856.25 1
856.31 1
856.38 1
856.45 1
856.51 1
856.58 0
856.65 0
856.72 0
856.78 0
856.85 0
856.92 0
856.98 0
857.05 0
857.12 0
857.19 0
857.25 0
857.32 0
857.39 0
857.45 0
857.52 0
857.59 0
857.66 0
857.72 0
857.79 0
857.86 0
857.92 0
857.99 0
858.06 0
858.13 0
858.19 0
858.26 0
858.33 0
858.39 1
858.46 1
858.53 1
858.60 1
858.66 1
858.73 1
858.80 1
858.87 1
858.93 1
859.00 1
859.07 1
859.13 0
859.20 0
859.27 0
859.34 0
859.40 0
859.47 1
859.54 1
859.60 1
859.67 1
859.74 1
859.81 1
859.87 1
859.94 1
860.01 1
860.08 1
860.14 1
860.21 1
860.28 1
860.34 1
860.41 1
860.48 1
860.55 1
860.61 1
860.68 1
860.75 1
860.82 1
860.88 1
860.95 1
861.02 1
861.08 1
861.15 1
861.22 1
861.29 1
861.35 1
861.42 1
861.49 1
861.56 1
861.62 1
861.69 1
861.76 1
861.82 1
861.89 1
861.96 1
862.03 1
862.09 1
862.16 1
862.23 1
862.30 1
862.36 1
862.43 1
862.50 1
862.57 1
862.63 1
862.70 1
862.77 1
862.83 1
862.90 1
862.97 1
863.04 1
863.10 1
863.17 1
863.24 1
863.31 1
863.37 1
863.44 1
863.51 1
863.58 1
863.64 1
863.71 1
863.78 1
863.85 1
863.91 1
863.98 1
864.05 1
864.12 1
864.18 1
864.25 1
864.32 1
864.38 1
864.45 1
864.52 1
864.59 1
864.65 1
864.72 1
864.79 1
864.86 1
864.92 1
864.99 1
865.06 1
865.13 1
865.19 1
865.26 1
865.33 1
865.40 1
865.46 1
865.53 1
865.60 1
865.67 1
865.73 1
865.80 1
865.87 1
865.94 1
866.00 1
866.07 1
866.14 1
866.21 1
866.27 1
866.34 1
866.41 1
866.48 1
866.54 1
866.61 1
866.68 1
866.75 1
866.81 1
866.88 1
866.95 1
867.02 1
867.08 1
867.15 1
867.22 1
867.29 1
867.35 1
867.42 1
867.49 1
867.56 1
867.62 1
867.69 1
867.76 1
867.83 1
867.89 1
867.96 1
868.03 1
868.10 1
868.16 1
868.23 1
868.30 1
868.37 1
868.43 1
868.50 1
868.57 1
868.64 1
868.70 1
868.77 1
868.84 1
868.91 1
868.98 1
869.04 1
869.11 1
869.18 1
869.25 1
869.31 1
869.38 1
869.45 1
869.52 1
869.58 1
869.65 1
869.72 1
869.79 1
869.85 1
869.92 1
869.99 1
870.06 1
870.12 1
870.19 1
870.26 1
870.33 1
870.40 1
870.46 1
870.53 1
870.60 1
870.67 1
870.73 1
870.80 1
870.87 1
870.94 1
871.00 1
871.07 1
871.14 1
871.21 1
871.28 1
871.34 1
871.41 1
871.48 1
871.55 1
871.61 1
871.68 1
871.75 1
871.82 1
871.88 1
871.95 1
872.02 1
872.09 1
872.16 1
872.22 1
872.29 1
872.36 1
872.43 1
872.49 1
872.56 1
872.63 1
872.70 1
872.76 1
872.83 1
872.90 1
872.97 1
873.04 1
873.10 1
873.17 1
873.24 1
873.31 1
873.37 1
873.44 1
873.51 1
873.58 1
873.65 1
873.71 1
873.78 1
873.85 1
873.92 1
873.98 1
874.05 1
874.12 1
874.19 1
874.26 1
874.32 1
874.39 1
874.46 1
874.53 1
874.60 1
874.66 1
874.73 1
874.80 1
874.87 1
874.93 1
875.00 1
875.07 1
875.14 1
875.21 1
875.27 1
875.34 1
875.41 1
875.48 1
875.54 1
875.61 1
875.68 1
875.75 1
875.82 1
875.88 1
875.95 1
876.02 1
876.09 1
876.16 1
876.22 1
876.29 1
876.36 1
876.43 1
876.49 1
876.56 1
876.63 1
876.70 1
876.77 1
876.83 1
876.90 1
876.97 1
877.04 1
877.11 1
877.17 1
877.24 1
877.31 1
877.38 1
877.45 1
877.51 1
877.58 1
877.65 1
877.72 1
877.79 1
877.85 1
877.92 1
877.99 1
878.06 1
878.13 1
878.19 1
878.26 1
878.33 1
878.40 1
878.46 1
878.53 1
878.60 1
878.67 1
878.74 1
878.80 1
878.87 1
878.94 1
879.01 1
879.08 1
879.14 1
879.21 1
879.28 1
879.35 1
879.42 1
879.48 1
879.55 1
879.62 1
879.69 1
879.76 1
879.82 1
879.89 1
879.96 1
880.03 1
880.10 1
880.16 1
880.23 1
880.30 1
880.37 1
880.44 1
880.50 1
880.57 1
880.64 1
880.71 1
880.78 1
880.85 1
880.91 1
880.98 1
881.05 1
881.12 1
881.19 1
881.25 1
881.32 1
881.39 1
881.46 1
881.53 1
881.59 1
881.66 1
881.73 1
881.80 1
881.87 1
881.93 1
882.00 1
882.07 1
882.14 1
882.21 1
882.28 1
882.34 1
882.41 1
882.48 1
882.55 1
882.62 1
882.68 1
882.75 1
882.82 1
882.89 1
882.96 1
883.02 1
883.09 1
883.16 1
883.23 1
883.30 1
883.37 1
883.43 1
883.50 1
883.57 1
883.64 1
883.71 1
883.77 1
883.84 1
883.91 1
883.98 1
884.05 1
884.12 1
884.18 1
884.25 1
884.32 1
884.39 1
884.46 1
884.52 1
884.59 1
884.66 1
884.73 1
884.80 1
884.87 1
884.93 1
885.00 1
885.07 1
885.14 1
885.21 1
885.27 1
885.34 1
885.41 1
885.48 1
885.55 1
885.62 1
885.68 1
885.75 1
885.82 1
885.89 1
885.96 1
886.03 1
886.09 1
886.16 1
886.23 1
886.30 1
886.37 1
886.43 1
886.50 1
886.57 1
886.64 1
886.71 1
886.78 1
886.84 1
886.91 1
886.98 1
887.05 1
887.12 1
887.19 1
887.25 1
887.32 1
887.39 1
887.46 1
887.53 1
887.60 1
887.66 1
887.73 1
887.80 1
887.87 1
887.94 1
888.01 1
888.07 1
888.14 1
888.21 1
888.28 1
888.35 1
888.42 1
888.48 1
888.55 1
888.62 1
888.69 1
888.76 1
888.83 1
888.89 1
888.96 1
889.03 1
889.10 1
889.17 1
889.24 1
889.30 1
889.37 1
889.44 1
889.51 1
889.58 1
889.65 1
889.71 1
889.78 1
889.85 1
889.92 1
889.99 1
890.06 1
890.13 1
890.19 1
890.26 1
890.33 1
890.40 1
890.47 1
890.54 1
890.60 1
890.67 1
890.74 1
890.81 1
890.88 1
890.95 1
891.02 1
891.08 1
891.15 1
891.22 1
891.29 1
891.36 1
891.43 1
891.49 1
891.56 1
891.63 1
891.70 1
891.77 1
891.84 1
891.91 1
891.97 1
892.04 1
892.11 1
892.18 1
892.25 1
892.32 1
892.38 1
892.45 1
892.52 1
892.59 1
892.66 1
892.73 1
892.80 1
892.86 1
892.93 1
893.00 1
893.07 1
893.14 1
893.21 1
893.28 1
893.34 1
893.41 1
893.48 1
893.55 1
893.62 1
893.69 1
893.76 1
893.82 1
893.89 1
893.96 1
894.03 1
894.10 1
894.17 1
894.24 1
894.30 1
894.37 1
894.44 1
894.51 1
894.58 1
894.65 1
894.72 1
894.78 1
894.85 1
894.92 1
894.99 1
895.06 1
895.13 1
895.20 1
895.26 1
895.33 1
895.40 1
895.47 1
895.54 1
895.61 1
895.68 1
895.74 1
895.81 1
895.88 1
895.95 1
896.02 1
896.09 1
896.16 1
896.22 1
896.29 1
896.36 1
896.43 1
896.50 1
896.57 1
896.64 1
896.71 1
896.77 1
896.84 1
896.91 1
896.98 1
897.05 1
897.12 1
897.19 1
897.25 1
897.32 1
897.39 1
897.46 1
897.53 1
897.60 1
897.67 1
897.74 1
897.80 1
897.87 1
897.94 1
898.01 1
898.08 1
898.15 1
898.22 1
898.29 1
898.35 1
898.42 1
898.49 1
898.56 1
898.63 1
898.70 1
898.77 1
898.84 1
898.90 1
898.97 1
899.04 1
899.11 1
899.18 1
899.25 1
899.32 1
899.39 1
899.45 1
899.52 1
899.59 1
899.66 1
899.73 1
899.80 1
899.87 1
899.94 1
900.00 1
900.07 1
900.14 1
900.21 1
900.28 1
900.35 1
900.42 1
900.49 1
900.55 1
900.62 1
900.69 1
900.76 1
900.83 1
900.90 1
900.97 1
901.04 1
901.11 1
901.17 1
901.24 1
901.31 1
901.38 1
901.45 1
901.52 1
901.59 1
901.66 1
901.73 1
901.79 1
901.86 1
901.93 1
902.00 1
902.07 1
902.14 1
902.21 1
902.28 1
902.34 1
902.41 1
902.48 1
902.55 1
902.62 1
902.69 1
902.76 1
902.83 1
902.90 1
902.97 1
903.03 1
903.10 1
903.17 1
903.24 1
903.31 1
903.38 1
903.45 1
903.52 1
903.59 1
903.65 1
903.72 1
903.79 1
903.86 1
903.93 1
904.00 1
904.07 1
904.14 1
904.21 1
904.27 1
904.34 1
904.41 1
904.48 1
904.55 1
904.62 1
904.69 1
904.76 1
904.83 1
904.90 1
904.96 1
905.03 1
905.10 1
905.17 1
905.24 1
905.31 1
905.38 1
905.45 1
905.52 1
905.59 1
905.65 1
905.72 1
905.79 1
905.86 1
905.93 1
906.00 1
906.07 1
906.14 1
906.21 1
906.28 1
906.34 1
906.41 1
906.48 1
906.55 1
906.62 1
906.69 1
906.76 1
906.83 1
906.90 1
906.97 1
907.04 1
907.10 1
907.17 1
907.24 1
907.31 1
907.38 1
907.45 1
907.52 1
907.59 1
907.66 1
907.73 1
907.79 1
907.86 1
907.93 1
908.00 1
908.07 1
908.14 1
908.21 1
908.28 1
908.35 1
908.42 1
908.49 1
908.56 1
908.62 1
908.69 1
908.76 1
908.83 1
908.90 1
908.97 1
909.04 1
909.11 1
909.18 1
909.25 1
909.32 1
909.38 1
909.45 1
909.52 1
909.59 1
909.66 1
909.73 1
909.80 1
909.87 1
909.94 1
910.01 1
910.08 1
910.15 1
910.21 1
910.28 1
910.35 1
910.42 1
910.49 1
910.56 1
910.63 1
910.70 1
910.77 1
910.84 1
910.91 1
910.98 1
911.05 1
911.11 1
911.18 1
911.25 1
911.32 1
911.39 1
911.46 1
911.53 1
911.60 1
911.67 1
911.74 1
911.81 1
911.88 1
911.95 1
912.01 1
912.08 1
912.15 1
912.22 1
912.29 1
912.36 1
912.43 1
912.50 1
912.57 1
912.64 1
912.71 1
912.78 1
912.85 1
912.91 1
912.98 1
913.05 1
913.12 1
913.19 1
913.26 1
913.33 1
913.40 1
913.47 1
913.54 1
913.61 1
913.68 1
913.75 1
913.82 1
913.89 1
913.95 1
914.02 1
914.09 1
914.16 1
914.23 1
914.30 1
914.37 1
914.44 1
914.51 1
914.58 1
914.65 1
914.72 1
914.79 1
914.86 1
914.93 1
914.99 1
915.06 1
915.13 1
915.20 1
915.27 1
915.34 1
915.41 1
915.48 1
915.55 1
915.62 1
915.69 1
915.76 1
915.83 1
915.90 1
915.97 1
916.04 1
916.10 1
916.17 1
916.24 1
916.31 1
916.38 1
916.45 1
916.52 1
916.59 1
916.66 1
916.73 1
916.80 1
916.87 1
916.94 1
917.01 1
917.08 1
917.15 1
917.22 1
917.29 1
917.35 1
917.42 1
917.49 1
917.56 1
917.63 1
917.70 1
917.77 1
917.84 1
917.91 1
917.98 1
918.05 1
918.12 1
918.19 1
918.26 1
918.33 1
918.40 1
918.47 1
918.54 1
918.61 1
918.67 1
918.74 1
918.81 1
918.88 1
918.95 1
919.02 1
919.09 1
919.16 1
919.23 1
919.30 1
919.37 1
919.44 1
919.51 1
919.58 1
919.65 1
919.72 1
919.79 1
919.86 1
919.93 1
920.00 1
920.07 1
920.13 1
920.20 1
920.27 1
920.34 1
920.41 1
920.48 1
920.55 1
920.62 1
920.69 1
920.76 1
920.83 1
920.90 1
920.97 1
921.04 1
921.11 1
921.18 1
921.25 1
921.32 1
921.39 1
921.46 1
921.53 1
921.60 1
921.67 1
921.74 1
921.81 1
921.87 1
921.94 1
922.01 1
922.08 1
922.15 1
922.22 1
922.29 1
922.36 1
922.43 1
922.50 1
922.57 1
922.64 1
922.71 1
922.78 1
922.85 1
922.92 1
922.99 1
923.06 1
923.13 1
923.20 1
923.27 1
923.34 1
923.41 1
923.48 1
923.55 1
923.62 1
923.69 1
923.76 1
923.83 1
923.89 1
923.96 1
924.03 1
924.10 1
924.17 1
924.24 1
924.31 1
924.38 1
924.45 1
924.52 1
924.59 1
924.66 1
924.73 1
924.80 1
924.87 1
924.94 1
925.01 1
925.08 1
925.15 1
925.22 1
925.29 1
925.36 1
925.43 1
925.50 1
925.57 1
925.64 1
925.71 1
925.78 1
925.85 1
925.92 1
925.99 1
926.06 1
926.13 1
926.20 1
926.27 1
926.34 1
926.41 1
926.48 1
926.55 1
926.62 1
926.69 1
926.75 1
926.82 1
926.89 1
926.96 1
927.03 1
927.10 1
927.17 1
927.24 1
927.31 1
927.38 1
927.45 1
927.52 1
927.59 1
927.66 1
927.73 1
927.80 1
927.87 1
927.94 1
928.01 1
928.08 1
928.15 1
928.22 1
928.29 1
928.36 1
928.43 1
928.50 1
928.57 1
928.64 1
928.71 1
928.78 1
928.85 1
928.92 1
928.99 1
929.06 1
929.13 1
929.20 1
929.27 1
929.34 1
929.41 1
929.48 1
929.55 1
929.62 1
929.69 1
929.76 1
929.83 1
929.90 1
929.97 1
930.04 1
930.11 1
930.18 1
930.25 1
930.32 1
930.39 1
930.46 1
930.53 1
930.60 1
930.67 1
930.74 1
930.81 1
930.88 1
930.95 1
931.02 1
931.09 1
931.16 1
931.23 1
931.30 1
931.37 1
931.44 1
931.51 1
931.58 1
931.65 1
931.72 0
931.79 0
931.86 0
931.93 0
932.00 0
932.07 0
932.14 0
932.21 1
932.28 1
932.35 1
932.42 1
932.49 1
932.56 1
932.63 1
932.70 1
932.77 1
932.84 1
932.91 1
932.98 1
933.05 1
933.12 1
933.19 1
933.26 1
933.33 1
933.40 1
933.47 1
933.54 1
933.61 1
933.68 1
933.75 1
933.82 1
933.89 1
933.96 1
934.03 1
934.10 1
934.17 1
934.24 1
934.31 1
934.38 1
934.45 1
934.52 2
934.59 2
934.66 2
934.73 2
934.80 1
934.87 1
934.94 1
935.01 1
935.08 0
935.15 0
935.22 0
935.29 1
935.36 1
935.43 1
935.50 1
935.57 1
935.64 1
935.71 1
935.78 1
935.85 1
935.92 1
935.99 1
936.06 1
936.13 1
936.20 1
936.27 1
936.34 1
936.41 1
936.48 1
936.55 1
936.62 1
936.69 1
936.76 0
936.83 0
936.90 0
936.97 0
937.05 0
937.12 0
937.19 0
937.26 0
937.33 0
937.40 0
937.47 0
937.54 1
937.61 1
937.68 1
937.75 1
937.82 1
937.89 1
937.96 1
938.03 1
938.10 0
938.17 0
938.24 0
938.31 0
938.38 0
938.45 0
938.52 1
938.59 1
938.66 1
938.73 1
938.80 1
938.87 1
938.94 1
939.01 1
939.08 1
939.15 1
939.22 0
939.29 0
939.36 0
939.43 0
939.50 0
939.57 0
939.64 1
939.71 1
939.78 1
939.86 1
939.93 1
940.00 1
940.07 1
940.14 0
940.21 0
940.28 0
940.35 0
940.42 0
940.49 0
940.56 0
940.63 0
940.70 0
940.77 0
940.84 0
940.91 0
940.98 0
941.05 0
941.12 0
941.19 0
941.26 0
941.33 0
941.40 0
941.47 0
941.54 0
941.61 0
941.68 0
941.75 0
941.82 0
941.89 1
941.97 1
942.04 1
942.11 1
942.18 1
942.25 0
942.32 0
942.39 0
942.46 0
942.53 0
942.60 0
942.67 0
942.74 0
942.81 0
942.88 0
942.95 0
943.02 0
943.09 0
943.16 0
943.23 0
943.30 0
943.37 0
943.44 0
943.51 0
943.58 0
943.66 0
943.73 0
943.80 0
943.87 0
943.94 0
944.01 0
944.08 0
944.15 0
944.22 0
944.29 0
944.36 0
944.43 0
944.50 0
944.57 0
944.64 0
944.71 0
944.78 0
944.85 0
944.92 0
944.99 0
945.06 0
945.14 0
945.21 0
945.28 0
945.35 0
945.42 0
945.49 0
945.56 0
945.63 0
945.70 0
945.77 0
945.84 0
945.91 0
945.98 0
946.05 0
946.12 0
946.19 0
946.26 0
946.33 0
946.40 0
946.47 0
946.55 0
946.62 0
946.69 0
946.76 0
946.83 0
946.90 0
946.97 0
947.04 0
947.11 0
947.18 0
947.25 0
947.32 0
947.39 0
947.46 0
947.53 0
947.60 0
947.67 0
947.75 0
947.82 0
947.89 1
947.96 1
948.03 1
948.10 1
948.17 1
948.24 1
948.31 1
948.38 1
948.45 1
948.52 1
948.59 1
948.66 1
948.73 2
948.80 2
948.88 2
948.95 1
949.02 1
949.09 1
949.16 0
949.23 0
949.30 0
949.37 0
949.44 1
949.51 1
949.58 2
949.65 2
949.72 3
949.79 3
949.86 3
949.93 4
950.01 4
950.08 4
950.15 4
950.22 4
950.29 4
950.36 4
950.43 4
950.50 4
950.57 4
950.64 4
950.71 5
950.78 5
950.85 5
950.92 5
951.00 5
951.07 5
951.14 4
951.21 4
951.28 4
951.35 3
951.42 3
951.49 3
951.56 3
951.63 3
951.70 3
951.77 3
951.84 4
951.91 4
951.99 4
952.06 4
952.13 4
952.20 3
952.27 3
952.34 3
952.41 3
952.48 2
952.55 2
952.62 2
952.69 2
952.76 2
952.83 1
952.91 1
952.98 1
953.05 1
953.12 1
953.19 1
953.26 1
953.33 1
953.40 1
953.47 1
953.54 1
953.61 0
953.68 0
953.76 0
953.83 0
953.90 0
953.97 1
954.04 1
954.11 1
954.18 1
954.25 1
954.32 1
954.39 1
954.46 1
954.53 1
954.61 1
954.68 1
954.75 1
954.82 1
954.89 1
954.96 2
955.03 2
955.10 2
955.17 2
955.24 1
955.31 1
955.38 1
955.46 1
955.53 0
955.60 0
955.67 0
955.74 0
955.81 0
955.88 0
955.95 0
956.02 1
956.09 1
956.16 1
956.24 1
956.31 1
956.38 1
956.45 1
956.52 1
956.59 1
956.66 1
956.73 1
956.80 1
956.87 0
956.94 0
957.02 0
957.09 0
957.16 0
957.23 0
957.30 0
957.37 0
957.44 0
957.51 0
957.58 0
957.65 0
957.73 0
957.80 0
957.87 1
957.94 1
958.01 1
958.08 1
958.15 1
958.22 1
958.29 1
958.36 1
958.44 1
958.51 0
958.58 0
958.65 0
958.72 0
958.79 0
958.86 0
958.93 0
959.00 0
959.07 0
959.15 0
959.22 0
959.29 0
959.36 0
959.43 0
959.50 0
959.57 0
959.64 0
959.71 0
959.78 0
959.86 0
959.93 0
960.00 0
960.07 0
960.14 0
960.21 0
960.28 0
960.35 0
960.42 0
960.49 0
960.57 0
960.64 0
960.71 0
960.78 0
960.85 0
960.92 0
960.99 0
961.06 0
961.13 0
961.21 0
961.28 0
961.35 0
961.42 0
961.49 0
961.56 0
961.63 0
961.70 0
961.77 0
961.85 0
961.92 0
961.99 0
962.06 0
962.13 0
962.20 0
962.27 0
962.34 0
962.41 1
962.49 1
962.56 1
962.63 1
962.70 1
962.77 0
962.84 0
962.91 0
962.98 0
963.06 0
963.13 0
963.20 0
963.27 0
963.34 0
963.41 0
963.48 0
963.55 0
963.62 0
963.70 0
963.77 1
963.84 1
963.91 1
963.98 1
964.05 1
964.12 1
964.19 1
964.27 1
964.34 1
964.41 1
964.48 1
964.55 1
964.62 1
964.69 1
964.76 1
964.84 1
964.91 1
964.98 1
965.05 1
965.12 1
965.19 1
965.26 1
965.33 2
965.40 2
965.48 2
965.55 2
965.62 3
965.69 3
965.76 3
965.83 3
965.90 3
965.98 4
966.05 4
966.12 4
966.19 4
966.26 5
966.33 5
966.40 5
966.47 5
966.55 5
966.62 5
966.69 5
966.76 5
966.83 4
966.90 3
966.97 3
967.04 2
967.12 3
967.19 3
967.26 3
967.33 4
967.40 4
967.47 5
967.54 4
967.61 4
967.69 4
967.76 3
967.83 3
967.90 2
967.97 2
968.04 2
968.11 1
968.19 1
968.26 1
968.33 1
968.40 1
968.47 1
968.54 1
968.61 1
968.69 1
968.76 1
968.83 1
968.90 1
968.97 1
969.04 0
969.11 0
969.18 0
969.26 0
969.33 0
969.40 0
969.47 1
969.54 1
969.61 2
969.68 2
969.76 2
969.83 3
969.90 3
969.97 3
970.04 2
970.11 2
970.18 2
970.26 2
970.33 2
970.40 2
970.47 3
970.54 3
970.61 3
970.68 3
970.76 3
970.83 3
970.90 3
970.97 3
971.04 2
971.11 2
971.18 2
971.26 2
971.33 3
971.40 3
971.47 3
971.54 3
971.61 3
971.69 3
971.76 3
971.83 3
971.90 3
971.97 4
972.04 4
972.11 4
972.19 5
972.26 5
972.33 5
972.40 5
972.47 5
972.54 5
972.61 5
972.69 4
972.76 4
972.83 4
972.90 4
972.97 4
973.04 5
973.12 5
973.19 5
973.26 6
973.33 6
973.40 6
973.47 6
973.54 6
973.62 6
973.69 6
973.76 6
973.83 6
973.90 5
973.97 5
974.05 5
974.12 5
974.19 5
974.26 5
974.33 5
974.40 5
974.47 5
974.55 5
974.62 5
974.69 4
974.76 4
974.83 4
974.90 4
974.98 3
975.05 3
975.12 3
975.19 3
975.26 2
975.33 2
975.41 2
975.48 2
975.55 2
975.62 2
975.69 2
975.76 3
975.84 3
975.91 2
975.98 2
976.05 2
976.12 2
976.19 2
976.27 2
976.34 2
976.41 2
976.48 2
976.55 2
976.62 2
976.70 2
976.77 1
976.84 1
976.91 1
976.98 1
977.05 1
977.13 1
977.20 1
977.27 1
977.34 1
977.41 1
977.48 1
977.56 0
977.63 0
977.70 0
977.77 0
977.84 0
977.91 1
977.99 1
978.06 1
978.13 1
978.20 1
978.27 1
978.34 1
978.42 1
978.49 0
978.56 0
978.63 0
978.70 0
978.77 0
978.85 0
978.92 0
978.99 0
979.06 0
979.13 0
979.21 0
979.28 0
979.35 0
979.42 0
979.49 1
979.56 1
979.64 1
979.71 1
979.78 1
979.85 1
979.92 1
979.99 1
980.07 1
980.14 1
980.21 1
980.28 2
980.35 2
980.43 3
980.50 3
980.57 3
980.64 3
980.71 2
980.78 2
980.86 2
980.93 1
981.00 1
981.07 1
981.14 1
981.22 1
981.29 1
981.36 1
981.43 1
981.50 1
981.57 1
981.65 0
981.72 0
981.79 0
981.86 0
981.93 0
982.01 0
982.08 0
982.15 0
982.22 1
982.29 1
982.36 1
982.44 2
982.51 2
982.58 2
982.65 2
982.72 2
982.80 2
982.87 2
982.94 2
983.01 1
983.08 1
983.16 1
983.23 0
983.30 0
983.37 0
983.44 0
983.52 0
983.59 0
983.66 0
983.73 0
983.80 0
983.87 0
983.95 0
984.02 0
984.09 0
984.16 0
984.23 0
984.31 0
984.38 0
984.45 0
984.52 0
984.59 0
984.67 0
984.74 0
984.81 1
984.88 1
984.95 1
985.03 0
985.10 0
985.17 0
985.24 0
985.31 0
985.39 0
985.46 0
985.53 1
985.60 1
985.67 2
985.75 2
985.82 3
985.89 3
985.96 4
986.03 4
986.11 4
986.18 4
986.25 4
986.32 3
986.39 3
986.47 3
986.54 2
986.61 2
986.68 2
986.75 2
986.83 2
986.90 3
986.97 3
987.04 4
987.11 5
987.19 5
987.26 5
987.33 5
987.40 4
987.47 4
987.55 4
987.62 4
987.69 3
987.76 4
987.83 4
987.91 4
987.98 4
988.05 4
988.12 4
988.20 4
988.27 4
988.34 4
988.41 4
988.48 5
988.56 5
988.63 5
988.70 5
988.77 5
988.84 5
988.92 5
988.99 5
989.06 5
989.13 6
989.20 6
989.28 6
989.35 6
989.42 7
989.49 7
989.57 7
989.64 8
989.71 8
989.78 9
989.85 9
989.93 9
990.00 8
990.07 8
990.14 7
990.21 6
990.29 6
990.36 6
990.43 6
990.50 6
990.58 6
990.65 6
990.72 5
990.79 4
990.86 4
990.94 3
991.01 3
991.08 3
991.15 3
991.23 3
991.30 3
991.37 3
991.44 2
991.51 2
991.59 2
991.66 3
991.73 3
991.80 3
991.88 3
991.95 4
992.02 4
992.09 4
992.16 4
992.24 5
992.31 5
992.38 5
992.45 5
992.53 5
992.60 5
992.67 5
992.74 4
992.81 4
992.89 4
992.96 4
993.03 4
993.10 5
993.18 5
993.25 5
993.32 5
993.39 5
993.46 5
993.54 4
993.61 4
993.68 4
993.75 5
993.83 5
993.90 5
993.97 6
994.04 6
994.12 6
994.19 6
994.26 6
994.33 5
994.40 5
994.48 4
994.55 4
994.62 4
994.69 3
994.77 3
994.84 4
994.91 4
994.98 4
995.06 4
995.13 4
995.20 4
995.27 4
995.34 4
995.42 4
995.49 5
995.56 5
995.63 5
995.71 6
995.78 7
995.85 7
995.92 8
996.00 8
996.07 8
996.14 8
996.21 9
996.29 9
996.36 9
996.43 8
996.50 8
996.57 8
996.65 7
996.72 6
996.79 5
996.86 4
996.94 4
997.01 4
997.08 4
997.15 4
997.23 4
997.30 5
997.37 5
997.44 5
997.52 6
997.59 6
997.66 6
997.73 6
997.81 6
997.88 5
997.95 4
998.02 3
998.10 3
998.17 3
998.24 3
998.31 4
998.39 5
998.46 5
998.53 6
998.60 6
998.68 5
998.75 5
998.82 4
998.89 3
998.97 3
999.04 3
999.11 3
999.18 3
999.26 4
999.33 4
999.40 5
999.47 5
999.55 5
999.62 5
999.69 5
999.76 6
999.84 6
999.91 6
999.98 6
1000.05 6
1000.13 5
1000.20 5
1000.27 5
1000.34 5
1000.42 5
1000.49 5
1000.56 5
1000.63 5
1000.71 5
1000.78 5
1000.85 5
1000.92 5
1001.00 4
1001.07 4
1001.14 4
1001.21 3
1001.29 3
1001.36 2
1001.43 2
1001.50 2
1001.58 2
1001.65 2
1001.72 2
1001.79 3
1001.87 3
1001.94 3
1002.01 4
1002.08 4
1002.16 5
1002.23 5
1002.30 6
1002.37 7
1002.45 7
1002.52 7
1002.59 7
1002.67 6
1002.74 6
1002.81 5
1002.88 5
1002.96 5
1003.03 5
1003.10 5
1003.17 5
1003.25 5
1003.32 4
1003.39 4
1003.46 4
1003.54 4
1003.61 5
1003.68 5
1003.75 6
1003.83 6
1003.90 6
1003.97 7
1004.05 7
1004.12 7
1004.19 7
1004.26 7
1004.34 8
1004.41 8
1004.48 9
1004.55 9
1004.63 9
1004.70 8
1004.77 8
1004.84 7
1004.92 7
1004.99 7
1005.06 7
1005.14 7
1005.21 7
1005.28 8
1005.35 8
1005.43 8
1005.50 8
1005.57 7
1005.64 6
1005.72 6
1005.79 6
1005.86 6
1005.94 6
1006.01 7
1006.08 8
1006.15 8
1006.23 8
1006.30 8
1006.37 8
1006.44 7
1006.52 7
1006.59 6
1006.66 6
1006.74 6
1006.81 6
1006.88 6
1006.95 6
1007.03 6
1007.10 5
1007.17 5
1007.24 4
1007.32 4
1007.39 3
1007.46 3
1007.54 2
1007.61 1
1007.68 0
1007.75 0
1007.83 0
1007.90 0
1007.97 0
1008.05 0
1008.12 0
1008.19 0
1008.26 0
1008.34 0
1008.41 1
1008.48 1
1008.56 2
1008.63 2
1008.70 3
1008.77 4
1008.85 5
1008.92 6
1008.99 6
1009.07 6
1009.14 6
1009.21 6
1009.28 5
1009.36 5
1009.43 4
1009.50 4
1009.58 3
1009.65 3
1009.72 3
1009.79 4
1009.87 4
1009.94 5
1010.01 6
1010.09 6
1010.16 7
1010.23 7
1010.30 7
1010.38 6
1010.45 6
1010.52 6
1010.60 5
1010.67 5
1010.74 5
1010.81 5
1010.89 4
1010.96 4
1011.03 4
1011.11 4
1011.18 4
1011.25 5
1011.32 6
1011.40 6
1011.47 7
1011.54 8
1011.62 8
1011.69 8
1011.76 9
1011.84 9
1011.91 9
1011.98 9
1012.05 9
1012.13 9
1012.20 9
1012.27 9
1012.35 8
1012.42 8
1012.49 8
1012.56 8
1012.64 8
1012.71 8
1012.78 8
1012.86 9
1012.93 9
1013.00 9
1013.08 9
1013.15 9
1013.22 9
1013.29 9
1013.37 8
1013.44 8
1013.51 8
1013.59 8
1013.66 8
1013.73 8
1013.81 9
1013.88 9
1013.95 9
1014.02 9
1014.10 9
1014.17 9
1014.24 10
1014.32 10
1014.39 11
1014.46 11
1014.54 11
1014.61 11
1014.68 11
1014.75 11
1014.83 11
1014.90 10
1014.97 10
1015.05 10
1015.12 10
1015.19 10
1015.27 9
1015.34 9
1015.41 8
1015.49 8
1015.56 8
1015.63 8
1015.70 8
1015.78 8
1015.85 8
1015.92 8
1016.00 8
1016.07 7
1016.14 7
1016.22 7
1016.29 7
1016.36 7
1016.44 7
1016.51 7
1016.58 7
1016.66 7
1016.73 7
1016.80 7
1016.87 7
1016.95 7
1017.02 7
1017.09 7
1017.17 6
1017.24 6
1017.31 6
1017.39 5
1017.46 5
1017.53 5
1017.61 5
1017.68 6
1017.75 6
1017.83 6
1017.90 6
1017.97 6
1018.04 7
1018.12 7
1018.19 8
1018.26 8
1018.34 9
1018.41 10
1018.48 11
1018.56 12
1018.63 12
1018.70 13
1018.78 13
1018.85 13
1018.92 13
1019.00 13
1019.07 13
1019.14 13
1019.22 12
1019.29 12
1019.36 11
1019.44 11
1019.51 10
1019.58 9
1019.66 9
1019.73 8
1019.80 7
1019.87 7
1019.95 6
1020.02 6
1020.09 7
1020.17 7
1020.24 8
1020.31 8
1020.39 9
1020.46 9
1020.53 10
1020.61 10
1020.68 10
1020.75 10
1020.83 10
1020.90 9
1020.97 9
1021.05 9
1021.12 8
1021.19 8
1021.27 7
1021.34 7
1021.41 6
1021.49 6
1021.56 5
1021.63 4
1021.71 3
1021.78 2
1021.85 1
1021.93 0
1022.00 0
1022.07 0
1022.15 0
1022.22 0
1022.29 0
1022.37 0
1022.44 0
1022.51 1
1022.59 1
1022.66 1
1022.73 0
1022.81 0
1022.88 0
1022.95 0
1023.03 0
1023.10 0
1023.17 0
1023.25 0
1023.32 1
1023.39 1
1023.47 2
1023.54 2
1023.61 3
1023.69 3
1023.76 4
1023.83 4
1023.91 5
1023.98 6
1024.05 6
1024.13 7
1024.20 7
1024.27 7
1024.35 7
1024.42 6
1024.49 6
1024.57 5
1024.64 4
1024.71 4
1024.79 4
1024.86 4
1024.93 5
1025.01 5
1025.08 5
1025.15 4
1025.23 4
1025.30 3
1025.37 2
1025.45 2
1025.52 2
1025.59 2
1025.67 2
1025.74 3
1025.82 3
1025.89 4
1025.96 4
1026.04 5
1026.11 5
1026.18 6
1026.26 6
1026.33 6
1026.40 6
1026.48 6
1026.55 5
1026.62 4
1026.70 3
1026.77 2
1026.84 1
1026.92 0
1026.99 0
1027.06 1
1027.14 2
1027.21 4
1027.28 6
1027.36 7
1027.43 8
1027.51 9
1027.58 10
1027.65 10
1027.73 9
1027.80 9
1027.87 8
1027.95 8
1028.02 7
1028.09 7
1028.17 7
1028.24 7
1028.31 7
1028.39 7
1028.46 7
1028.53 8
1028.61 8
1028.68 9
1028.76 9
1028.83 8
1028.90 7
1028.98 6
1029.05 5
1029.12 4
1029.20 4
1029.27 3
1029.34 4
1029.42 4
1029.49 5
1029.56 6
1029.64 7
1029.71 8
1029.79 9
1029.86 10
1029.93 10
1030.01 11
1030.08 11
1030.15 12
1030.23 12
1030.30 12
1030.37 12
1030.45 12
1030.52 11
1030.59 11
1030.67 10
1030.74 10
1030.82 10
1030.89 10
1030.96 11
1031.04 11
1031.11 11
1031.18 11
1031.26 11
1031.33 9
1031.40 8
1031.48 6
1031.55 5
1031.63 3
1031.70 3
1031.77 2
1031.85 3
1031.92 3
1031.99 4
1032.07 5
1032.14 6
1032.21 7
1032.29 7
1032.36 8
1032.44 8
1032.51 8
1032.58 9
1032.66 10
1032.73 11
1032.80 13
1032.88 14
1032.95 14
1033.03 14
1033.10 14
1033.17 13
1033.25 12
1033.32 12
1033.39 11
1033.47 11
1033.54 11
1033.62 10
1033.69 10
1033.76 10
1033.84 10
1033.91 10
1033.98 10
1034.06 9
1034.13 9
1034.20 8
1034.28 8
1034.35 7
1034.43 7
1034.50 6
1034.57 6
1034.65 6
1034.72 7
1034.80 7
1034.87 7
1034.94 6
1035.02 6
1035.09 6
1035.16 6
1035.24 6
1035.31 6
1035.39 6
1035.46 6
1035.53 6
1035.61 5
1035.68 4
1035.75 4
1035.83 3
1035.90 2
1035.98 2
1036.05 1
1036.12 1
1036.20 0
1036.27 0
1036.34 0
1036.42 0
1036.49 0
1036.57 0
1036.64 0
1036.71 0
1036.79 0
1036.86 0
1036.94 0
1037.01 0
1037.08 0
1037.16 0
1037.23 0
1037.30 0
1037.38 0
1037.45 0
1037.53 0
1037.60 0
1037.67 0
1037.75 0
1037.82 0
1037.90 0
1037.97 0
1038.04 0
1038.12 0
1038.19 1
1038.26 2
1038.34 3
1038.41 3
1038.49 4
1038.56 4
1038.63 4
1038.71 4
1038.78 4
1038.86 3
1038.93 3
1039.00 2
1039.08 2
1039.15 1
1039.23 1
1039.30 2
1039.37 2
1039.45 1
1039.52 1
1039.60 1
1039.67 0
1039.74 0
1039.82 0
1039.89 0
1039.97 1
1040.04 1
1040.11 2
1040.19 3
1040.26 3
1040.33 4
1040.41 5
1040.48 5
1040.56 6
1040.63 6
1040.70 6
1040.78 6
1040.85 5
1040.93 5
1041.00 4
1041.07 3
1041.15 2
1041.22 1
1041.30 1
1041.37 2
1041.44 2
1041.52 2
1041.59 3
1041.67 3
1041.74 3
1041.81 3
1041.89 4
1041.96 4
1042.04 5
1042.11 6
1042.18 6
1042.26 7
1042.33 7
1042.41 7
1042.48 7
1042.55 7
1042.63 6
1042.70 6
1042.78 6
1042.85 6
1042.93 6
1043.00 6
1043.07 6
1043.15 6
1043.22 5
1043.30 5
1043.37 5
1043.44 5
1043.52 5
1043.59 5
1043.67 5
1043.74 6
1043.81 6
1043.89 7
1043.96 7
1044.04 8
1044.11 9
1044.18 10
1044.26 11
1044.33 13
1044.41 14
1044.48 15
1044.56 15
1044.63 16
1044.70 16
1044.78 15
1044.85 15
1044.93 14
1045.00 14
1045.07 13
1045.15 14
1045.22 14
1045.30 15
1045.37 16
1045.44 17
1045.52 18
1045.59 18
1045.67 19
1045.74 20
1045.82 20
1045.89 21
1045.96 21
1046.04 21
1046.11 20
1046.19 20
1046.26 19
1046.33 18
1046.41 17
1046.48 16
1046.56 15
1046.63 15
1046.71 14
1046.78 14
1046.85 13
1046.93 12
1047.00 12
1047.08 11
1047.15 10
1047.22 10
1047.30 10
1047.37 11
1047.45 12
1047.52 12
1047.60 13
1047.67 14
1047.74 14
1047.82 15
1047.89 15
1047.97 15
1048.04 15
1048.12 15
1048.19 15
1048.26 14
1048.34 13
1048.41 12
1048.49 12
1048.56 11
1048.64 11
1048.71 10
1048.78 11
1048.86 11
1048.93 11
1049.01 11
1049.08 11
1049.16 11
1049.23 11
1049.30 11
1049.38 11
1049.45 10
1049.53 10
1049.60 9
1049.68 9
1049.75 8
1049.82 7
1049.90 6
1049.97 5
1050.05 5
1050.12 5
1050.20 6
1050.27 7
1050.34 7
1050.42 7
1050.49 7
1050.57 6
1050.64 4
1050.72 3
1050.79 2
1050.86 2
1050.94 2
1051.01 2
1051.09 3
1051.16 3
1051.24 4
1051.31 3
1051.38 3
1051.46 2
1051.53 1
1051.61 0
1051.68 0
1051.76 0
1051.83 0
1051.91 1
1051.98 2
1052.05 3
1052.13 4
1052.20 6
1052.28 7
1052.35 8
1052.43 9
1052.50 10
1052.57 10
1052.65 10
1052.72 9
1052.80 8
1052.87 7
1052.95 5
1053.02 5
1053.10 5
1053.17 5
1053.24 6
1053.32 7
1053.39 8
1053.47 9
1053.54 9
1053.62 9
1053.69 8
1053.77 8
1053.84 8
1053.91 9
1053.99 10
1054.06 11
1054.14 13
1054.21 14
1054.29 15
1054.36 16
1054.44 15
1054.51 15
1054.58 14
1054.66 13
1054.73 11
1054.81 9
1054.88 8
1054.96 7
1055.03 6
1055.11 6
1055.18 5
1055.25 4
1055.33 3
1055.40 2
1055.48 1
1055.55 0
1055.63 0
1055.70 0
1055.78 0
1055.85 0
1055.93 0
1056.00 0
1056.07 0
1056.15 0
1056.22 0
1056.30 0
1056.37 0
1056.45 1
1056.52 2
1056.60 3
1056.67 4
1056.74 5
1056.82 6
1056.89 6
1056.97 7
1057.04 7
1057.12 7
1057.19 7
1057.27 7
1057.34 7
1057.42 8
1057.49 8
1057.57 9
1057.64 10
1057.71 11
1057.79 13
1057.86 15
1057.94 17
1058.01 19
1058.09 20
1058.16 21
1058.24 22
1058.31 22
1058.39 22
1058.46 21
1058.53 20
1058.61 19
1058.68 18
1058.76 16
1058.83 15
1058.91 13
1058.98 12
1059.06 12
1059.13 11
1059.21 11
1059.28 11
1059.36 12
1059.43 12
1059.50 13
1059.58 14
1059.65 15
1059.73 15
1059.80 15
1059.88 15
1059.95 15
1060.03 14
1060.10 14
1060.18 14
1060.25 15
1060.33 16
1060.40 16
1060.48 16
1060.55 16
1060.62 15
1060.70 14
1060.77 12
1060.85 11
1060.92 9
1061.00 8
1061.07 7
1061.15 7
1061.22 7
1061.30 8
1061.37 9
1061.45 10
1061.52 11
1061.60 12
1061.67 12
1061.75 12
1061.82 11
1061.89 10
1061.97 9
1062.04 8
1062.12 8
1062.19 8
1062.27 9
1062.34 10
1062.42 11
1062.49 11
1062.57 11
1062.64 10
1062.72 10
1062.79 9
1062.87 8
1062.94 8
1063.02 8
1063.09 9
1063.17 10
1063.24 11
1063.32 11
1063.39 12
1063.46 13
1063.54 13
1063.61 13
1063.69 13
1063.76 12
1063.84 12
1063.91 12
1063.99 11
1064.06 11
1064.14 10
1064.21 10
1064.29 9
1064.36 9
1064.44 8
1064.51 8
1064.59 7
1064.66 5
1064.74 4
1064.81 2
1064.89 1
1064.96 0
1065.04 0
1065.11 0
1065.19 0
1065.26 0
1065.33 0
1065.41 0
1065.48 0
1065.56 0
1065.63 0
1065.71 1
1065.78 2
1065.86 3
1065.93 4
1066.01 6
1066.08 8
1066.16 9
1066.23 11
1066.31 12
1066.38 12
1066.46 12
1066.53 11
1066.61 10
1066.68 8
1066.76 6
1066.83 5
1066.91 4
1066.98 4
1067.06 3
1067.13 3
1067.21 3
1067.28 3
1067.36 2
1067.43 2
1067.51 1
1067.58 1
1067.66 1
1067.73 1
1067.81 1
1067.88 1
1067.96 1
1068.03 1
1068.11 1
1068.18 1
1068.26 0
1068.33 0
1068.41 0
1068.48 0
1068.56 0
1068.63 0
1068.71 0
1068.78 0
1068.86 0
1068.93 0
1069.01 1
1069.08 1
1069.16 1
1069.23 2
1069.31 2
1069.38 2
1069.46 2
1069.53 1
1069.61 1
1069.68 1
1069.76 1
1069.83 1
1069.91 1
1069.98 1
1070.06 1
1070.13 1
1070.21 0
1070.28 0
1070.36 1
1070.43 1
1070.51 2
1070.58 2
1070.66 3
1070.73 3
1070.81 2
1070.88 2
1070.96 1
1071.03 1
1071.11 1
1071.18 1
1071.26 2
1071.33 3
1071.41 5
1071.48 6
1071.56 8
1071.63 10
1071.71 11
1071.78 12
1071.86 13
1071.93 15
1072.01 16
1072.08 18
1072.16 20
1072.23 21
1072.31 23
1072.38 24
1072.46 24
1072.53 24
1072.61 23
1072.68 21
1072.76 19
1072.83 17
1072.91 15
1072.98 13
1073.06 11
1073.13 9
1073.21 8
1073.28 8
1073.36 8
1073.43 9
1073.51 11
1073.58 12
1073.66 14
1073.73 15
1073.81 16
1073.88 17
1073.96 17
1074.03 16
1074.11 16
1074.19 15
1074.26 14
1074.34 13
1074.41 11
1074.49 10
1074.56 9
1074.64 9
1074.71 8
1074.79 7
1074.86 7
1074.94 6
1075.01 6
1075.09 6
1075.16 6
1075.24 7
1075.31 7
1075.39 7
1075.46 7
1075.54 7
1075.61 7
1075.69 7
1075.76 7
1075.84 7
1075.91 8
1075.99 9
1076.06 10
1076.14 12
1076.22 13
1076.29 14
1076.37 15
1076.44 16
1076.52 16
1076.59 16
1076.67 15
1076.74 14
1076.82 13
1076.89 12
1076.97 11
1077.04 11
1077.12 10
1077.19 11
1077.27 11
1077.34 11
1077.42 11
1077.49 11
1077.57 11
1077.65 11
1077.72 12
1077.80 12
1077.87 12
1077.95 12
1078.02 12
1078.10 12
1078.17 11
1078.25 11
1078.32 11
1078.40 12
1078.47 12
1078.55 13
1078.62 14
1078.70 15
1078.77 15
1078.85 15
1078.93 15
1079.00 14
1079.08 12
1079.15 10
1079.23 8
1079.30 7
1079.38 5
1079.45 4
1079.53 3
1079.60 3
1079.68 3
1079.75 3
1079.83 3
1079.90 4
1079.98 5
1080.06 6
1080.13 7
1080.21 8
1080.28 9
1080.36 9
1080.43 9
1080.51 9
1080.58 8
1080.66 7
1080.73 7
1080.81 6
1080.88 4
1080.96 3
1081.04 1
1081.11 0
1081.19 0
1081.26 0
1081.34 0
1081.41 1
1081.49 2
1081.56 4
1081.64 6
1081.71 8
1081.79 9
1081.86 10
1081.94 9
1082.02 8
1082.09 7
1082.17 5
1082.24 4
1082.32 2
1082.39 2
1082.47 1
1082.54 1
1082.62 1
1082.69 1
1082.77 2
1082.85 2
1082.92 3
1083.00 3
1083.07 4
1083.15 4
1083.22 3
1083.30 2
1083.37 1
1083.45 0
1083.52 0
1083.60 0
1083.68 0
1083.75 0
1083.83 0
1083.90 0
1083.98 2
1084.05 5
1084.13 7
1084.20 8
1084.28 9
1084.36 8
1084.43 7
1084.51 6
1084.58 5
1084.66 4
1084.73 3
1084.81 3
1084.88 5
1084.96 7
1085.04 9
1085.11 12
1085.19 14
1085.26 16
1085.34 17
1085.41 18
1085.49 17
1085.56 17
1085.64 17
1085.71 18
1085.79 20
1085.87 22
1085.94 25
1086.02 28
1086.09 30
1086.17 32
1086.24 33
1086.32 33
1086.40 33
1086.47 32
1086.55 32
1086.62 31
1086.70 32
1086.77 33
1086.85 34
1086.92 36
1087.00 38
1087.08 40
1087.15 42
1087.23 43
1087.30 44
1087.38 44
1087.45 45
1087.53 45
1087.60 46
1087.68 46
1087.76 46
1087.83 45
1087.91 44
1087.98 43
1088.06 41
1088.13 40
1088.21 39
1088.29 38
1088.36 38
1088.44 38
1088.51 38
1088.59 38
1088.66 38
1088.74 38
1088.82 39
1088.89 40
1088.97 41
1089.04 42
1089.12 43
1089.19 44
1089.27 46
1089.34 47
1089.42 49
1089.50 50
1089.57 52
1089.65 53
1089.72 54
1089.80 54
1089.87 53
1089.95 53
1090.03 52
1090.10 51
1090.18 51
1090.25 49
1090.33 48
1090.40 46
1090.48 44
1090.56 42
1090.63 40
1090.71 39
1090.78 38
1090.86 38
1090.93 39
1091.01 40
1091.09 40
1091.16 41
1091.24 41
1091.31 40
1091.39 40
1091.47 39
1091.54 38
1091.62 37
1091.69 37
1091.77 38
1091.84 39
1091.92 40
1092.00 42
1092.07 44
1092.15 46
1092.22 49
1092.30 51
1092.37 52
1092.45 53
1092.53 54
1092.60 54
1092.68 52
1092.75 50
1092.83 48
1092.90 45
1092.98 41
1093.06 38
1093.13 35
1093.21 32
1093.28 29
1093.36 26
1093.44 24
1093.51 23
1093.59 22
1093.66 22
1093.74 23
1093.81 24
1093.89 24
1093.97 25
1094.04 25
1094.12 25
1094.19 25
1094.27 25
1094.35 25
1094.42 25
1094.50 26
1094.57 26
1094.65 25
1094.73 25
1094.80 24
1094.88 23
1094.95 22
1095.03 21
1095.10 19
1095.18 19
1095.26 18
1095.33 17
1095.41 16
1095.48 16
1095.56 16
1095.64 16
1095.71 16
1095.79 17
1095.86 17
1095.94 18
1096.02 19
1096.09 19
1096.17 20
1096.24 20
1096.32 20
1096.39 21
1096.47 22
1096.55 23
1096.62 24
1096.70 25
1096.77 26
1096.85 27
1096.93 26
1097.00 26
1097.08 24
1097.15 22
1097.23 19
1097.31 16
1097.38 14
1097.46 11
1097.53 8
1097.61 6
1097.69 4
1097.76 3
1097.84 2
1097.91 1
1097.99 1
1098.07 0
1098.14 0
1098.22 0
1098.29 0
1098.37 0
1098.45 1
1098.52 1
1098.60 1
1098.67 1
1098.75 1
1098.83 2
1098.90 3
1098.98 5
1099.05 7
1099.13 8
1099.21 9
1099.28 8
1099.36 6
1099.43 3
1099.51 0
1099.59 0
1099.66 0
1099.74 0
1099.81 0
1099.89 0
1099.97 0
1100.04 0
1100.12 1
1100.19 3
1100.27 5
1100.35 6
1100.42 7
1100.50 7
1100.58 7
1100.65 6
1100.73 4
1100.80 3
1100.88 1
1100.96 0
1101.03 0
1101.11 0
1101.18 1
1101.26 2
1101.34 3
1101.41 4
1101.49 4
1101.56 5
1101.64 6
1101.72 7
1101.79 7
1101.87 8
1101.94 8
1102.02 8
1102.10 8
1102.17 8
1102.25 8
1102.33 9
1102.40 9
1102.48 10
1102.55 11
1102.63 12
1102.71 14
1102.78 15
1102.86 16
1102.93 16
1103.01 16
1103.09 16
1103.16 16
1103.24 15
1103.32 16
1103.39 16
1103.47 17
1103.54 18
1103.62 19
1103.70 20
1103.77 20
1103.85 21
1103.92 22
1104.00 23
1104.08 25
1104.15 28
1104.23 29
1104.31 30
1104.38 30
1104.46 29
1104.53 27
1104.61 25
1104.69 23
1104.76 22
1104.84 22
1104.92 23
1104.99 24
1105.07 25
1105.14 27
1105.22 28
1105.30 28
1105.37 28
1105.45 28
1105.53 28
1105.60 27
1105.68 28
1105.75 28
1105.83 30
1105.91 32
1105.98 35
1106.06 37
1106.14 40
1106.21 42
1106.29 44
1106.36 44
1106.44 45
1106.52 44
1106.59 44
1106.67 44
1106.75 43
1106.82 43
1106.90 42
1106.97 42
1107.05 41
1107.13 39
1107.20 37
1107.28 35
1107.36 33
1107.43 31
1107.51 30
1107.59 29
1107.66 29
1107.74 30
1107.81 31
1107.89 32
1107.97 33
1108.04 34
1108.12 35
1108.20 35
1108.27 36
1108.35 36
1108.42 35
1108.50 33
1108.58 32
1108.65 29
1108.73 27
1108.81 24
1108.88 21
1108.96 19
1109.04 17
1109.11 15
1109.19 13
1109.26 11
1109.34 10
1109.42 7
1109.49 5
1109.57 3
1109.65 1
1109.72 0
1109.80 0
1109.88 0
1109.95 1
1110.03 3
1110.10 5
1110.18 7
1110.26 9
1110.33 10
1110.41 10
1110.49 10
1110.56 11
1110.64 12
1110.72 14
1110.79 17
1110.87 21
1110.95 24
1111.02 27
1111.10 28
1111.17 27
1111.25 26
1111.33 23
1111.40 19
1111.48 16
1111.56 13
1111.63 11
1111.71 10
1111.79 10
1111.86 10
1111.94 11
1112.02 11
1112.09 12
1112.17 12
1112.25 11
1112.32 11
1112.40 11
1112.47 12
1112.55 12
1112.63 13
1112.70 13
1112.78 13
1112.86 13
1112.93 12
1113.01 11
1113.09 11
1113.16 10
1113.24 11
1113.32 12
1113.39 13
1113.47 15
1113.55 17
1113.62 19
1113.70 21
1113.78 22
1113.85 23
1113.93 23
1114.00 22
1114.08 21
1114.16 19
1114.23 18
1114.31 16
1114.39 14
1114.46 13
1114.54 12
1114.62 12
1114.69 13
1114.77 14
1114.85 17
1114.92 21
1115.00 25
1115.08 29
1115.15 32
1115.23 35
1115.31 37
1115.38 37
1115.46 37
1115.54 36
1115.61 35
1115.69 35
1115.77 34
1115.84 34
1115.92 34
1116.00 34
1116.07 34
1116.15 34
1116.23 35
1116.30 35
1116.38 35
1116.46 34
1116.53 34
1116.61 32
1116.69 31
1116.76 29
1116.84 28
1116.92 26
1116.99 25
1117.07 24
1117.15 24
1117.22 24
1117.30 25
1117.38 26
1117.45 27
1117.53 27
1117.61 26
1117.68 25
1117.76 25
1117.84 24
1117.91 25
1117.99 26
1118.07 28
1118.14 30
1118.22 32
1118.30 33
1118.37 34
1118.45 33
1118.53 32
1118.60 31
1118.68 30
1118.76 30
1118.83 30
1118.91 30
1118.99 31
1119.06 33
1119.14 34
1119.22 35
1119.29 37
1119.37 38
1119.45 38
1119.52 39
1119.60 38
1119.68 38
1119.75 37
1119.83 36
1119.91 36
1119.98 36
1120.06 36
1120.14 37
1120.21 38
1120.29 38
1120.37 38
1120.44 37
1120.52 35
1120.60 33
1120.67 30
1120.75 28
1120.83 25
1120.90 24
1120.98 23
1121.06 22
1121.13 22
1121.21 23
1121.29 24
1121.36 25
1121.44 26
1121.52 27
1121.60 28
1121.67 28
1121.75 27
1121.83 26
1121.90 25
1121.98 23
1122.06 22
1122.13 20
1122.21 20
1122.29 20
1122.36 21
1122.44 23
1122.52 25
1122.59 27
1122.67 29
1122.75 31
1122.82 32
1122.90 33
1122.98 34
1123.05 34
1123.13 35
1123.21 35
1123.29 34
1123.36 34
1123.44 32
1123.52 31
1123.59 29
1123.67 26
1123.75 23
1123.82 20
1123.90 18
1123.98 15
1124.05 13
1124.13 12
1124.21 11
1124.28 11
1124.36 11
1124.44 12
1124.52 12
1124.59 14
1124.67 15
1124.75 16
1124.82 17
1124.90 17
1124.98 17
1125.05 16
1125.13 16
1125.21 16
1125.28 15
1125.36 15
1125.44 15
1125.52 15
1125.59 15
1125.67 14
1125.75 14
1125.82 14
1125.90 13
1125.98 14
1126.05 14
1126.13 16
1126.21 17
1126.28 19
1126.36 20
1126.44 21
1126.52 23
1126.59 24
1126.67 24
1126.75 25
1126.82 25
1126.90 24
1126.98 22
1127.05 19
1127.13 15
1127.21 10
1127.29 5
1127.36 1
1127.44 0
1127.52 0
1127.59 0
1127.67 0
1127.75 0
1127.82 0
1127.90 0
1127.98 0
1128.06 1
1128.13 4
1128.21 6
1128.29 8
1128.36 10
1128.44 12
1128.52 13
1128.59 15
1128.67 16
1128.75 18
1128.83 21
1128.90 23
1128.98 26
1129.06 29
1129.13 32
1129.21 34
1129.29 36
1129.37 37
1129.44 38
1129.52 39
1129.60 39
1129.67 38
1129.75 37
1129.83 35
1129.90 33
1129.98 30
1130.06 28
1130.14 26
1130.21 25
1130.29 24
1130.37 24
1130.44 25
1130.52 27
1130.60 28
1130.68 29
1130.75 30
1130.83 30
1130.91 30
1130.98 29
1131.06 28
1131.14 28
1131.22 28
1131.29 30
1131.37 32
1131.45 35
1131.52 38
1131.60 40
1131.68 41
1131.76 40
1131.83 39
1131.91 35
1131.99 32
1132.06 28
1132.14 25
1132.22 23
1132.30 22
1132.37 23
1132.45 26
1132.53 30
1132.60 33
1132.68 37
1132.76 40
1132.84 42
1132.91 43
1132.99 44
1133.07 45
1133.14 46
1133.22 47
1133.30 48
1133.38 49
1133.45 49
1133.53 50
1133.61 50
1133.68 51
1133.76 54
1133.84 58
1133.92 63
1133.99 70
1134.07 76
1134.15 81
1134.23 85
1134.30 88
1134.38 88
1134.46 87
1134.53 84
1134.61 82
1134.69 79
1134.77 78
1134.84 78
1134.92 79
1135.00 81
1135.07 83
1135.15 85
1135.23 86
1135.31 86
1135.38 85
1135.46 83
1135.54 81
1135.62 79
1135.69 78
1135.77 77
1135.85 77
1135.92 78
1136.00 79
1136.08 80
1136.16 82
1136.23 83
1136.31 84
1136.39 85
1136.47 85
1136.54 84
1136.62 83
1136.70 81
1136.78 79
1136.85 77
1136.93 74
1137.01 71
1137.08 68
1137.16 65
1137.24 62
1137.32 60
1137.39 58
1137.47 56
1137.55 55
1137.63 55
1137.70 56
1137.78 57
1137.86 58
1137.94 60
1138.01 60
1138.09 61
1138.17 61
1138.24 60
1138.32 60
1138.40 60
1138.48 60
1138.55 60
1138.63 59
1138.71 58
1138.79 55
1138.86 52
1138.94 48
1139.02 43
1139.10 38
1139.17 33
1139.25 29
1139.33 25
1139.41 23
1139.48 21
1139.56 19
1139.64 19
1139.72 19
1139.79 20
1139.87 21
1139.95 23
1140.02 24
1140.10 26
1140.18 26
1140.26 26
1140.33 26
1140.41 25
1140.49 25
1140.57 25
1140.64 26
1140.72 27
1140.80 27
1140.88 28
1140.95 28
1141.03 29
1141.11 29
1141.19 29
1141.26 29
1141.34 28
1141.42 28
1141.50 27
1141.57 26
1141.65 24
1141.73 22
1141.81 20
1141.88 18
1141.96 17
1142.04 16
1142.12 15
1142.19 13
1142.27 12
1142.35 11
1142.43 9
1142.50 8
1142.58 8
1142.66 8
1142.74 9
1142.81 10
1142.89 13
1142.97 15
1143.05 18
1143.12 21
1143.20 24
1143.28 26
1143.36 28
1143.43 29
1143.51 29
1143.59 28
1143.67 27
1143.74 25
1143.82 22
1143.90 18
1143.98 14
1144.05 11
1144.13 8
1144.21 7
1144.29 7
1144.36 8
1144.44 10
1144.52 12
1144.60 15
1144.68 18
1144.75 21
1144.83 24
1144.91 27
1144.99 31
1145.06 35
1145.14 39
1145.22 41
1145.30 42
1145.37 41
1145.45 39
1145.53 37
1145.61 35
1145.68 34
1145.76 35
1145.84 37
1145.92 39
1145.99 42
1146.07 45
1146.15 47
1146.23 48
1146.30 47
1146.38 45
1146.46 42
1146.54 37
1146.62 33
1146.69 28
1146.77 24
1146.85 21
1146.93 20
1147.00 19
1147.08 19
1147.16 18
1147.24 17
1147.31 15
1147.39 12
1147.47 8
1147.55 4
1147.63 1
1147.70 0
1147.78 0
1147.86 0
1147.94 0
1148.01 0
1148.09 0
1148.17 0
1148.25 0
1148.32 0
1148.40 1
1148.48 5
1148.56 9
1148.64 14
1148.71 18
1148.79 22
1148.87 26
1148.95 28
1149.02 29
1149.10 30
1149.18 30
1149.26 31
1149.33 32
1149.41 34
1149.49 36
1149.57 38
1149.65 41
1149.72 43
1149.80 43
1149.88 42
1149.96 41
1150.03 39
1150.11 37
1150.19 36
1150.27 37
1150.35 39
1150.42 42
1150.50 45
1150.58 49
1150.66 51
1150.73 51
1150.81 50
1150.89 48
1150.97 44
1151.05 41
1151.12 37
1151.20 33
1151.28 31
1151.36 29
1151.43 29
1151.51 29
1151.59 30
1151.67 32
1151.75 34
1151.82 36
1151.90 38
1151.98 40
1152.06 42
1152.14 44
1152.21 46
1152.29 47
1152.37 49
1152.45 51
1152.52 53
1152.60 55
1152.68 57
1152.76 59
1152.84 61
1152.91 63
1152.99 65
1153.07 67
1153.15 68
1153.23 69
1153.30 68
1153.38 67
1153.46 66
1153.54 64
1153.61 63
1153.69 62
1153.77 62
1153.85 62
1153.93 62
1154.00 61
1154.08 59
1154.16 56
1154.24 53
1154.32 51
1154.39 49
1154.47 49
1154.55 49
1154.63 49
1154.71 49
1154.78 49
1154.86 48
1154.94 48
1155.02 47
1155.09 47
1155.17 46
1155.25 46
1155.33 45
1155.41 45
1155.48 44
1155.56 44
1155.64 44
1155.72 45
1155.80 45
1155.87 45
1155.95 44
1156.03 43
1156.11 43
1156.19 43
1156.26 44
1156.34 46
1156.42 50
1156.50 54
1156.58 57
1156.65 60
1156.73 62
1156.81 62
1156.89 63
1156.97 63
1157.04 64
1157.12 65
1157.20 67
1157.28 69
1157.36 70
1157.43 70
1157.51 69
1157.59 67
1157.67 65
1157.75 63
1157.82 61
1157.90 60
1157.98 60
1158.06 61
1158.14 63
1158.21 66
1158.29 70
1158.37 73
1158.45 76
1158.53 80
1158.60 82
1158.68 85
1158.76 87
1158.84 90
1158.92 92
1159.00 94
1159.07 95
1159.15 94
1159.23 92
1159.31 89
1159.39 84
1159.46 79
1159.54 75
1159.62 71
1159.70 69
1159.78 68
1159.85 67
1159.93 67
1160.01 66
1160.09 65
1160.17 64
1160.24 63
1160.32 63
1160.40 63
1160.48 64
1160.56 66
1160.64 69
1160.71 73
1160.79 76
1160.87 79
1160.95 81
1161.03 82
1161.10 81
1161.18 81
1161.26 79
1161.34 77
1161.42 75
1161.49 72
1161.57 68
1161.65 65
1161.73 60
1161.81 56
1161.89 53
1161.96 50
1162.04 48
1162.12 45
1162.20 43
1162.28 41
1162.35 39
1162.43 36
1162.51 33
1162.59 31
1162.67 28
1162.75 26
1162.82 23
1162.90 20
1162.98 16
1163.06 13
1163.14 10
1163.21 8
1163.29 8
1163.37 8
1163.45 9
1163.53 11
1163.61 12
1163.68 12
1163.76 12
1163.84 11
1163.92 10
1164.00 9
1164.07 10
1164.15 12
1164.23 15
1164.31 19
1164.39 22
1164.47 25
1164.54 28
1164.62 29
1164.70 30
1164.78 31
1164.86 32
1164.94 34
1165.01 35
1165.09 36
1165.17 36
1165.25 36
1165.33 34
1165.41 32
1165.48 30
1165.56 26
1165.64 23
1165.72 19
1165.80 14
1165.88 10
1165.95 7
1166.03 5
1166.11 5
1166.19 8
1166.27 12
1166.35 18
1166.42 23
1166.50 28
1166.58 32
1166.66 33
1166.74 31
1166.81 28
1166.89 22
1166.97 16
1167.05 10
1167.13 4
1167.21 0
1167.28 0
1167.36 0
1167.44 0
1167.52 0
1167.60 0
1167.68 0
1167.76 0
1167.83 0
1167.91 3
1167.99 5
1168.07 7
1168.15 9
1168.23 10
1168.30 12
1168.38 14
1168.46 16
1168.54 18
1168.62 20
1168.70 21
1168.77 21
1168.85 19
1168.93 17
1169.01 14
1169.09 12
1169.17 11
1169.24 10
1169.32 11
1169.40 12
1169.48 15
1169.56 17
1169.64 19
1169.71 20
1169.79 21
1169.87 21
1169.95 20
1170.03 19
1170.11 18
1170.19 16
1170.26 15
1170.34 15
1170.42 16
1170.50 17
1170.58 19
1170.66 21
1170.73 22
1170.81 23
1170.89 23
1170.97 23
1171.05 22
1171.13 22
1171.21 22
1171.28 23
1171.36 24
1171.44 27
1171.52 30
1171.60 33
1171.68 35
1171.76 38
1171.83 40
1171.91 41
1171.99 42
1172.07 43
1172.15 45
1172.23 47
1172.30 49
1172.38 52
1172.46 54
1172.54 57
1172.62 59
1172.70 60
1172.78 60
1172.85 60
1172.93 60
1173.01 58
1173.09 56
1173.17 54
1173.25 52
1173.33 51
1173.40 50
1173.48 51
1173.56 53
1173.64 56
1173.72 60
1173.80 64
1173.88 69
1173.95 75
1174.03 80
1174.11 85
1174.19 91
1174.27 97
1174.35 102
1174.43 108
1174.50 112
1174.58 115
1174.66 115
1174.74 115
1174.82 113
1174.90 111
1174.98 110
1175.05 110
1175.13 111
1175.21 114
1175.29 118
1175.37 122
1175.45 125
1175.53 128
1175.60 130
1175.68 132
1175.76 134
1175.84 135
1175.92 136
1176.00 136
1176.08 135
1176.15 134
1176.23 133
1176.31 131
1176.39 130
1176.47 130
1176.55 130
1176.63 130
1176.71 130
1176.78 130
1176.86 128
1176.94 125
1177.02 121
1177.10 116
1177.18 111
1177.26 105
1177.33 100
1177.41 96
1177.49 92
1177.57 89
1177.65 87
1177.73 85
1177.81 84
1177.89 83
1177.96 81
1178.04 79
1178.12 76
1178.20 73
1178.28 69
1178.36 65
1178.44 62
1178.52 59
1178.59 56
1178.67 55
1178.75 55
1178.83 55
1178.91 56
1178.99 58
1179.07 59
1179.15 61
1179.22 62
1179.30 63
1179.38 64
1179.46 66
1179.54 67
1179.62 68
1179.70 69
1179.78 69
1179.85 67
1179.93 64
1180.01 61
1180.09 57
1180.17 53
1180.25 50
1180.33 48
1180.41 48
1180.48 48
1180.56 49
1180.64 51
1180.72 54
1180.80 57
1180.88 60
1180.96 63
1181.04 66
1181.11 68
1181.19 70
1181.27 72
1181.35 73
1181.43 74
1181.51 76
1181.59 76
1181.67 77
1181.75 77
1181.82 76
1181.90 76
1181.98 77
1182.06 80
1182.14 84
1182.22 89
1182.30 94
1182.38 100
1182.45 104
1182.53 107
1182.61 109
1182.69 108
1182.77 106
1182.85 103
1182.93 100
1183.01 96
1183.09 93
1183.16 91
1183.24 89
1183.32 88
1183.40 86
1183.48 83
1183.56 78
1183.64 73
1183.72 67
1183.80 61
1183.87 55
1183.95 50
1184.03 45
1184.11 42
1184.19 39
1184.27 37
1184.35 36
1184.43 35
1184.51 34
1184.58 34
1184.66 33
1184.74 32
1184.82 30
1184.90 27
1184.98 24
1185.06 21
1185.14 18
1185.22 15
1185.30 13
1185.37 11
1185.45 9
1185.53 7
1185.61 6
1185.69 5
1185.77 4
1185.85 4
1185.93 3
1186.01 2
1186.08 1
1186.16 0
1186.24 0
1186.32 0
1186.40 0
1186.48 0
1186.56 0
1186.64 0
1186.72 2
1186.80 7
1186.87 13
1186.95 19
1187.03 23
1187.11 24
1187.19 23
1187.27 19
1187.35 13
1187.43 5
1187.51 0
1187.59 0
1187.66 0
1187.74 0
1187.82 0
1187.90 0
1187.98 3
1188.06 11
1188.14 20
1188.22 29
1188.30 38
1188.38 45
1188.46 51
1188.53 55
1188.61 57
1188.69 57
1188.77 55
1188.85 53
1188.93 51
1189.01 50
1189.09 50
1189.17 50
1189.25 51
1189.33 53
1189.40 53
1189.48 53
1189.56 53
1189.64 52
1189.72 51
1189.80 51
1189.88 51
1189.96 51
1190.04 52
1190.12 54
1190.20 55
1190.27 57
1190.35 58
1190.43 60
1190.51 63
1190.59 66
1190.67 70
1190.75 74
1190.83 79
1190.91 84
1190.99 88
1191.07 92
1191.14 95
1191.22 98
1191.30 100
1191.38 103
1191.46 106
1191.54 109
1191.62 111
1191.70 112
1191.78 109
1191.86 105
1191.94 98
1192.02 89
1192.09 81
1192.17 74
1192.25 69
1192.33 67
1192.41 68
1192.49 70
1192.57 74
1192.65 77
1192.73 80
1192.81 81
1192.89 80
1192.97 77
1193.04 73
1193.12 68
1193.20 63
1193.28 57
1193.36 53
1193.44 49
1193.52 46
1193.60 43
1193.68 42
1193.76 42
1193.84 43
1193.92 44
1194.00 45
1194.07 46
1194.15 46
1194.23 46
1194.31 45
1194.39 43
1194.47 42
1194.55 41
1194.63 39
1194.71 37
1194.79 35
1194.87 32
1194.95 31
1195.03 30
1195.11 31
1195.18 33
1195.26 37
1195.34 43
1195.42 49
1195.50 55
1195.58 61
1195.66 67
1195.74 71
1195.82 76
1195.90 79
1195.98 82
1196.06 85
1196.14 89
1196.22 93
1196.29 99
1196.37 106
1196.45 114
1196.53 122
1196.61 129
1196.69 135
1196.77 138
1196.85 138
1196.93 136
1197.01 133
1197.09 131
1197.17 130
1197.25 133
1197.33 139
1197.41 148
1197.48 159
1197.56 171
1197.64 183
1197.72 192
1197.80 199
1197.88 203
1197.96 205
1198.04 204
1198.12 202
1198.20 199
1198.28 196
1198.36 192
1198.44 190
1198.52 188
1198.60 187
1198.68 187
1198.75 189
1198.83 191
1198.91 194
1198.99 196
1199.07 199
1199.15 201
1199.23 203
1199.31 203
1199.39 203
1199.47 200
1199.55 195
1199.63 187
1199.71 178
1199.79 167
1199.87 155
1199.95 144
1200.03 135
1200.10 128
1200.18 123
1200.26 121
1200.34 119
1200.42 117
1200.50 115
1200.58 112
1200.66 108
1200.74 104
1200.82 99
1200.90 96
1200.98 93
1201.06 90
1201.14 87
1201.22 83
1201.30 79
1201.38 74
1201.46 70
1201.53 67
1201.61 66
1201.69 65
1201.77 65
1201.85 65
1201.93 64
1202.01 63
1202.09 61
1202.17 58
1202.25 56
1202.33 54
1202.41 52
1202.49 51
1202.57 50
1202.65 50
1202.73 50
1202.81 50
1202.89 50
1202.97 51
1203.05 51
1203.13 53
1203.20 53
1203.28 54
1203.36 54
1203.44 54
1203.52 54
1203.60 53
1203.68 53
1203.76 52
1203.84 52
1203.92 50
1204.00 49
1204.08 46
1204.16 44
1204.24 41
1204.32 39
1204.40 38
1204.48 38
1204.56 39
1204.64 40
1204.72 41
1204.80 43
1204.88 43
1204.96 42
1205.03 40
1205.11 38
1205.19 36
1205.27 35
1205.35 36
1205.43 38
1205.51 44
1205.59 51
1205.67 60
1205.75 69
1205.83 76
1205.91 81
1205.99 83
1206.07 82
1206.15 77
1206.23 71
1206.31 65
1206.39 59
1206.47 53
1206.55 49
1206.63 47
1206.71 44
1206.79 43
1206.87 41
1206.95 39
1207.03 36
1207.11 34
1207.19 32
1207.26 31
1207.34 30
1207.42 30
1207.50 31
1207.58 32
1207.66 31
1207.74 30
1207.82 26
1207.90 20
1207.98 14
1208.06 7
1208.14 2
1208.22 0
1208.30 0
1208.38 0
1208.46 0
1208.54 2
1208.62 4
1208.70 6
1208.78 7
1208.86 7
1208.94 7
1209.02 6
1209.10 4
1209.18 2
1209.26 0
1209.34 0
1209.42 0
1209.50 0
1209.58 0
1209.66 0
1209.74 0
1209.82 1
1209.90 6
1209.98 12
1210.06 17
1210.13 23
1210.21 28
1210.29 33
1210.37 39
1210.45 45
1210.53 51
1210.61 56
1210.69 60
1210.77 63
1210.85 64
1210.93 63
1211.01 62
1211.09 61
1211.17 59
1211.25 59
1211.33 58
1211.41 58
1211.49 59
1211.57 60
1211.65 61
1211.73 63
1211.81 66
1211.89 69
1211.97 73
1212.05 77
1212.13 80
1212.21 83
1212.29 85
1212.37 86
1212.45 89
1212.53 92
1212.61 97
1212.69 104
1212.77 112
1212.85 120
1212.93 129
1213.01 137
1213.09 146
1213.17 153
1213.25 161
1213.33 169
1213.41 177
1213.49 185
1213.57 192
1213.65 199
1213.73 203
1213.81 206
1213.89 207
1213.97 205
1214.05 202
1214.13 198
1214.21 193
1214.29 189
1214.37 185
1214.45 182
1214.53 180
1214.61 179
1214.69 177
1214.77 175
1214.85 172
1214.93 169
1215.01 165
1215.09 160
1215.17 156
1215.25 153
1215.33 150
1215.41 148
1215.49 147
1215.57 146
1215.65 146
1215.73 146
1215.81 146
1215.89 146
1215.97 146
1216.05 146
1216.13 144
1216.21 141
1216.29 137
1216.37 131
1216.45 125
1216.53 118
1216.61 111
1216.69 105
1216.77 100
1216.85 96
1216.93 93
1217.01 92
1217.09 92
1217.17 92
1217.25 93
1217.33 94
1217.41 96
1217.49 99
1217.57 101
1217.65 105
1217.73 108
1217.81 111
1217.89 113
1217.97 113
1218.05 111
1218.13 108
1218.21 104
1218.29 99
1218.37 96
1218.45 94
1218.53 95
1218.61 97
1218.69 100
1218.77 104
1218.85 108
1218.93 111
1219.01 112
1219.09 112
1219.17 111
1219.25 110
1219.33 109
1219.41 108
1219.49 107
1219.57 107
1219.65 106
1219.73 106
1219.81 104
1219.89 103
1219.97 101
1220.05 99
1220.13 97
1220.21 95
1220.29 93
1220.37 93
1220.45 93
1220.53 96
1220.61 99
1220.69 103
1220.77 107
1220.85 110
1220.93 111
1221.01 109
1221.09 106
1221.17 101
1221.25 95
1221.33 88
1221.41 81
1221.49 75
1221.57 69
1221.65 64
1221.73 59
1221.81 55
1221.89 52
1221.97 51
1222.05 50
1222.13 51
1222.21 53
1222.29 56
1222.37 59
1222.45 61
1222.53 62
1222.61 62
1222.69 62
1222.77 61
1222.85 60
1222.93 59
1223.01 58
1223.09 57
1223.17 55
1223.25 52
1223.33 49
1223.41 46
1223.49 43
1223.57 41
1223.65 41
1223.73 41
1223.81 43
1223.89 45
1223.97 47
1224.05 47
1224.14 47
1224.22 45
1224.30 43
1224.38 40
1224.46 36
1224.54 33
1224.62 30
1224.70 28
1224.78 25
1224.86 23
1224.94 22
1225.02 22
1225.10 24
1225.18 28
1225.26 34
1225.34 42
1225.42 49
1225.50 56
1225.58 60
1225.66 61
1225.74 60
1225.82 57
1225.90 53
1225.98 48
1226.06 45
1226.14 44
1226.22 46
1226.30 50
1226.38 55
1226.46 62
1226.54 69
1226.62 74
1226.70 79
1226.78 81
1226.86 82
1226.94 82
1227.03 80
1227.11 76
1227.19 72
1227.27 66
1227.35 59
1227.43 51
1227.51 43
1227.59 36
1227.67 31
1227.75 27
1227.83 26
1227.91 26
1227.99 27
1228.07 30
1228.15 33
1228.23 37
1228.31 40
1228.39 43
1228.47 46
1228.55 48
1228.63 50
1228.71 51
1228.79 54
1228.87 56
1228.95 59
1229.03 62
1229.11 64
1229.20 66
1229.28 67
1229.36 67
1229.44 66
1229.52 65
1229.60 63
1229.68 62
1229.76 61
1229.84 62
1229.92 64
1230.00 68
1230.08 73
1230.16 78
1230.24 82
1230.32 84
1230.40 84
1230.48 81
1230.56 77
1230.64 72
1230.72 67
1230.80 62
1230.88 59
1230.96 56
1231.04 53
1231.13 51
1231.21 50
1231.29 50
1231.37 52
1231.45 55
1231.53 58
1231.61 63
1231.69 66
1231.77 68
1231.85 69
1231.93 68
1232.01 67
1232.09 67
1232.17 69
1232.25 73
1232.33 78
1232.41 83
1232.49 86
1232.57 87
1232.65 85
1232.74 80
1232.82 72
1232.90 63
1232.98 55
1233.06 46
1233.14 39
1233.22 31
1233.30 24
1233.38 17
1233.46 11
1233.54 5
1233.62 2
1233.70 1
1233.78 2
1233.86 5
1233.94 9
1234.02 14
1234.10 19
1234.18 24
1234.27 27
1234.35 29
1234.43 30
1234.51 30
1234.59 30
1234.67 29
1234.75 29
1234.83 30
1234.91 33
1234.99 37
1235.07 44
1235.15 50
1235.23 57
1235.31 63
1235.39 66
1235.47 68
1235.55 67
1235.64 64
1235.72 60
1235.80 54
1235.88 49
1235.96 45
1236.04 42
1236.12 41
1236.20 41
1236.28 43
1236.36 46
1236.44 49
1236.52 52
1236.60 55
1236.68 59
1236.76 62
1236.84 65
1236.93 69
1237.01 72
1237.09 75
1237.17 77
1237.25 78
1237.33 79
1237.41 78
1237.49 77
1237.57 77
1237.65 77
1237.73 79
1237.81 82
1237.89 85
1237.97 88
1238.05 91
1238.14 92
1238.22 92
1238.30 89
1238.38 84
1238.46 77
1238.54 70
1238.62 61
1238.70 53
1238.78 46
1238.86 41
1238.94 38
1239.02 36
1239.10 36
1239.18 37
1239.27 38
1239.35 40
1239.43 42
1239.51 43
1239.59 44
1239.67 44
1239.75 43
1239.83 41
1239.91 40
1239.99 39
1240.07 38
1240.15 38
1240.23 39
1240.31 40
1240.40 40
1240.48 40
1240.56 39
1240.64 39
1240.72 38
1240.80 37
1240.88 36
1240.96 35
1241.04 34
1241.12 33
1241.20 31
1241.28 28
1241.37 26
1241.45 26
1241.53 27
1241.61 31
1241.69 37
1241.77 45
1241.85 55
1241.93 64
1242.01 74
1242.09 82
1242.17 89
1242.25 94
1242.33 98
1242.42 100
1242.50 100
1242.58 99
1242.66 96
1242.74 93
1242.82 89
1242.90 86
1242.98 84
1243.06 83
1243.14 83
1243.22 84
1243.30 84
1243.39 83
1243.47 82
1243.55 80
1243.63 78
1243.71 76
1243.79 75
1243.87 73
1243.95 71
1244.03 69
1244.11 65
1244.19 61
1244.28 56
1244.36 50
1244.44 45
1244.52 40
1244.60 36
1244.68 32
1244.76 29
1244.84 26
1244.92 24
1245.00 21
1245.08 18
1245.17 15
1245.25 13
1245.33 11
1245.41 10
1245.49 10
1245.57 9
1245.65 8
1245.73 7
1245.81 5
1245.89 4
1245.97 3
1246.06 3
1246.14 3
1246.22 5
1246.30 6
1246.38 7
1246.46 7
1246.54 6
1246.62 3
1246.70 0
1246.78 0
1246.87 0
1246.95 0
1247.03 0
1247.11 0
1247.19 0
1247.27 0
1247.35 0
1247.43 5
1247.51 10
1247.59 16
1247.67 22
1247.76 28
1247.84 33
1247.92 36
1248.00 39
1248.08 40
1248.16 40
1248.24 39
1248.32 38
1248.40 36
1248.49 33
1248.57 30
1248.65 26
1248.73 21
1248.81 16
1248.89 10
1248.97 4
1249.05 0
1249.13 0
1249.21 0
1249.30 0
1249.38 0
1249.46 0
1249.54 0
1249.62 4
1249.70 8
1249.78 12
1249.86 15
1249.94 17
1250.03 19
1250.11 21
1250.19 23
1250.27 26
1250.35 30
1250.43 35
1250.51 41
1250.59 48
1250.67 54
1250.75 61
1250.84 66
1250.92 69
1251.00 71
1251.08 70
1251.16 69
1251.24 66
1251.32 63
1251.40 61
1251.48 60
1251.57 58
1251.65 56
1251.73 54
1251.81 50
1251.89 45
1251.97 40
1252.05 35
1252.13 31
1252.22 29
1252.30 28
1252.38 30
1252.46 33
1252.54 39
1252.62 46
1252.70 54
1252.78 61
1252.86 67
1252.95 71
1253.03 73
1253.11 73
1253.19 72
1253.27 71
1253.35 71
1253.43 73
1253.51 76
1253.59 82
1253.68 88
1253.76 95
1253.84 101
1253.92 105
1254.00 108
1254.08 108
1254.16 106
1254.24 102
1254.33 96
1254.41 90
1254.49 83
1254.57 76
1254.65 70
1254.73 65
1254.81 60
1254.89 56
1254.98 53
1255.06 51
1255.14 51
1255.22 52
1255.30 54
1255.38 56
1255.46 57
1255.54 57
1255.63 55
1255.71 51
1255.79 45
1255.87 39
1255.95 32
1256.03 26
1256.11 21
1256.19 19
1256.28 17
1256.36 17
1256.44 17
1256.52 18
1256.60 18
1256.68 18
1256.76 18
1256.84 18
1256.93 19
1257.01 21
1257.09 24
1257.17 30
1257.25 36
1257.33 44
1257.41 51
1257.50 57
1257.58 60
1257.66 61
1257.74 59
1257.82 55
1257.90 49
1257.98 43
1258.06 37
1258.15 30
1258.23 24
1258.31 19
1258.39 15
1258.47 12
1258.55 12
1258.63 13
1258.72 16
1258.80 19
1258.88 23
1258.96 26
1259.04 29
1259.12 30
1259.20 30
1259.28 30
1259.37 29
1259.45 28
1259.53 28
1259.61 28
1259.69 29
1259.77 30
1259.85 30
1259.94 31
1260.02 32
1260.10 32
1260.18 33
1260.26 34
1260.34 36
1260.42 39
1260.51 41
1260.59 43
1260.67 43
1260.75 42
1260.83 39
1260.91 34
1260.99 29
1261.08 24
1261.16 20
1261.24 16
1261.32 15
1261.40 15
1261.48 17
1261.56 20
1261.65 23
1261.73 28
1261.81 32
1261.89 36
1261.97 40
1262.05 44
1262.13 48
1262.22 53
1262.30 58
1262.38 65
1262.46 73
1262.54 81
1262.62 90
1262.70 97
1262.79 103
1262.87 107
1262.95 108
1263.03 107
1263.11 103
1263.19 96
1263.28 87
1263.36 76
1263.44 65
1263.52 53
1263.60 43
1263.68 34
1263.76 27
1263.85 23
1263.93 21
1264.01 20
1264.09 21
1264.17 20
1264.25 19
1264.34 16
1264.42 12
1264.50 9
1264.58 7
1264.66 6
1264.74 8
1264.82 12
1264.91 17
1264.99 23
1265.07 28
1265.15 33
1265.23 36
1265.31 39
1265.40 39
1265.48 39
1265.56 37
1265.64 33
1265.72 28
1265.80 22
1265.88 16
1265.97 10
1266.05 6
1266.13 3
1266.21 3
1266.29 4
1266.37 7
1266.46 11
1266.54 16
1266.62 22
1266.70 28
1266.78 35
1266.86 42
1266.95 49
1267.03 55
1267.11 61
1267.19 66
1267.27 68
1267.35 68
1267.44 67
1267.52 64
1267.60 60
1267.68 58
1267.76 57
1267.84 59
1267.93 63
1268.01 70
1268.09 76
1268.17 83
1268.25 87
1268.33 88
1268.42 87
1268.50 83
1268.58 78
1268.66 72
1268.74 68
1268.82 64
1268.91 63
1268.99 64
1269.07 68
1269.15 72
1269.23 78
1269.31 83
1269.40 86
1269.48 87
1269.56 86
1269.64 81
1269.72 73
1269.80 64
1269.89 54
1269.97 44
1270.05 34
1270.13 25
1270.21 17
1270.29 11
1270.38 6
1270.46 2
1270.54 0
1270.62 0
1270.70 0
1270.78 0
1270.87 1
1270.95 2
1271.03 2
1271.11 1
1271.19 0
1271.28 0
1271.36 0
1271.44 0
1271.52 0
1271.60 3
1271.68 7
1271.77 13
1271.85 18
1271.93 23
1272.01 27
1272.09 29
1272.17 30
1272.26 29
1272.34 27
1272.42 24
1272.50 21
1272.58 17
1272.67 14
1272.75 12
1272.83 11
1272.91 11
1272.99 12
1273.07 14
1273.16 17
1273.24 20
1273.32 23
1273.40 27
1273.48 30
1273.57 32
1273.65 33
1273.73 34
1273.81 35
1273.89 37
1273.97 39
1274.06 44
1274.14 49
1274.22 57
1274.30 65
1274.38 74
1274.47 82
1274.55 88
1274.63 93
1274.71 97
1274.79 99
1274.88 99
1274.96 98
1275.04 96
1275.12 92
1275.20 88
1275.28 82
1275.37 76
1275.45 70
1275.53 65
1275.61 60
1275.69 58
1275.78 56
1275.86 56
1275.94 57
1276.02 57
1276.10 58
1276.19 58
1276.27 59
1276.35 60
1276.43 62
1276.51 64
1276.60 68
1276.68 73
1276.76 77
1276.84 81
1276.92 85
1277.01 86
1277.09 87
1277.17 85
1277.25 82
1277.33 77
1277.41 70
1277.50 63
1277.58 54
1277.66 46
1277.74 37
1277.82 30
1277.91 24
1277.99 20
1278.07 18
1278.15 17
1278.23 17
1278.32 18
1278.40 18
1278.48 18
1278.56 17
1278.64 17
1278.73 16
1278.81 17
1278.89 19
1278.97 21
1279.05 24
1279.14 28
1279.22 31
1279.30 33
1279.38 34
1279.46 33
1279.55 31
1279.63 28
1279.71 25
1279.79 22
1279.87 20
1279.96 18
1280.04 18
1280.12 19
1280.20 21
1280.29 26
1280.37 31
1280.45 38
1280.53 46
1280.61 54
1280.70 61
1280.78 68
1280.86 73
1280.94 77
1281.02 80
1281.11 82
1281.19 82
1281.27 82
1281.35 81
1281.43 80
1281.52 79
1281.60 78
1281.68 77
1281.76 76
1281.84 73
1281.93 69
1282.01 64
1282.09 58
1282.17 52
1282.26 48
1282.34 45
1282.42 45
1282.50 47
1282.58 51
1282.67 55
1282.75 58
1282.83 59
1282.91 59
1282.99 56
1283.08 52
1283.16 47
1283.24 41
1283.32 35
1283.40 31
1283.49 28
1283.57 27
1283.65 30
1283.73 36
1283.82 45
1283.90 56
1283.98 68
1284.06 78
1284.14 86
1284.23 90
1284.31 90
1284.39 87
1284.47 82
1284.56 77
1284.64 74
1284.72 72
1284.80 72
1284.88 73
1284.97 74
1285.05 75
1285.13 75
1285.21 72
1285.30 68
1285.38 63
1285.46 57
1285.54 51
1285.62 46
1285.71 42
1285.79 38
1285.87 36
1285.95 36
1286.04 36
1286.12 38
1286.20 40
1286.28 43
1286.36 46
1286.45 50
1286.53 54
1286.61 57
1286.69 59
1286.78 61
1286.86 60
1286.94 58
1287.02 55
1287.10 52
1287.19 49
1287.27 45
1287.35 42
1287.43 40
1287.52 38
1287.60 37
1287.68 35
1287.76 34
1287.84 33
1287.93 32
1288.01 31
1288.09 30
1288.17 29
1288.26 28
1288.34 27
1288.42 25
1288.50 24
1288.59 22
1288.67 20
1288.75 19
1288.83 16
1288.91 13
1289.00 10
1289.08 5
1289.16 0
1289.24 0
1289.33 0
1289.41 0
1289.49 0
1289.57 0
1289.66 0
1289.74 0
1289.82 0
1289.90 7
1289.99 14
1290.07 20
1290.15 24
1290.23 26
1290.31 24
1290.40 20
1290.48 14
1290.56 9
1290.64 5
1290.73 4
1290.81 7
1290.89 13
1290.97 21
1291.06 30
1291.14 37
1291.22 41
1291.30 41
1291.39 38
1291.47 33
1291.55 25
1291.63 17
1291.72 10
1291.80 3
1291.88 0
1291.96 0
1292.05 0
1292.13 0
1292.21 0
1292.29 5
1292.38 13
1292.46 22
1292.54 30
1292.62 36
1292.70 41
1292.79 45
1292.87 47
1292.95 48
1293.03 48
1293.12 48
1293.20 48
1293.28 46
1293.36 43
1293.45 40
1293.53 37
1293.61 34
1293.69 31
1293.78 30
1293.86 30
1293.94 31
1294.02 32
1294.11 33
1294.19 33
1294.27 32
1294.35 30
1294.44 28
1294.52 27
1294.60 26
1294.68 27
1294.77 30
1294.85 33
1294.93 37
1295.01 40
1295.10 42
1295.18 43
1295.26 44
1295.34 43
1295.43 43
1295.51 43
1295.59 44
1295.67 46
1295.76 49
1295.84 52
1295.92 56
1296.00 60
1296.09 63
1296.17 66
1296.25 69
1296.34 72
1296.42 76
1296.50 81
1296.58 85
1296.67 91
1296.75 95
1296.83 99
1296.91 101
1297.00 101
1297.08 100
1297.16 98
1297.24 98
1297.33 98
1297.41 99
1297.49 101
1297.57 102
1297.66 102
1297.74 101
1297.82 98
1297.90 96
1297.99 94
1298.07 95
1298.15 97
1298.23 102
1298.32 107
1298.40 111
1298.48 114
1298.57 114
1298.65 111
1298.73 106
1298.81 101
1298.90 95
1298.98 91
1299.06 88
1299.14 86
1299.23 86
1299.31 87
1299.39 88
1299.47 88
1299.56 89
1299.64 89
1299.72 89
1299.81 88
1299.89 87
1299.97 85
1300.05 82
1300.14 79
1300.22 76
1300.30 73
1300.38 71
1300.47 69
1300.55 68
1300.63 66
1300.71 63
1300.80 59
1300.88 53
1300.96 47
1301.05 41
1301.13 36
1301.21 32
1301.29 30
1301.38 29
1301.46 29
1301.54 29
1301.62 29
1301.71 28
1301.79 28
1301.87 28
1301.96 30
1302.04 33
1302.12 36
1302.20 40
1302.29 42
1302.37 43
1302.45 41
1302.53 38
1302.62 33
1302.70 28
1302.78 24
1302.87 22
1302.95 23
1303.03 27
1303.11 32
1303.20 38
1303.28 43
1303.36 47
1303.45 50
1303.53 50
1303.61 49
1303.69 47
1303.78 45
1303.86 43
1303.94 41
1304.02 41
1304.11 41
1304.19 42
1304.27 43
1304.36 44
1304.44 44
1304.52 42
1304.60 39
1304.69 34
1304.77 29
1304.85 23
1304.94 17
1305.02 13
1305.10 9
1305.18 7
1305.27 5
1305.35 4
1305.43 4
1305.52 5
1305.60 8
1305.68 14
1305.76 22
1305.85 32
1305.93 43
1306.01 54
1306.10 64
1306.18 71
1306.26 75
1306.34 75
1306.43 74
1306.51 70
1306.59 65
1306.68 60
1306.76 55
1306.84 51
1306.92 46
1307.01 41
1307.09 35
1307.17 29
1307.26 21
1307.34 12
1307.42 4
1307.51 0
1307.59 0
1307.67 0
1307.75 0
1307.84 0
1307.92 0
1308.00 0
1308.09 0
1308.17 2
1308.25 8
1308.33 15
1308.42 20
1308.50 25
1308.58 29
1308.67 32
1308.75 34
1308.83 36
1308.92 38
1309.00 40
1309.08 41
1309.16 41
1309.25 40
1309.33 38
1309.41 34
1309.50 29
1309.58 24
1309.66 19
1309.74 15
1309.83 14
1309.91 15
1309.99 18
1310.08 23
1310.16 30
1310.24 36
1310.33 42
1310.41 46
1310.49 48
1310.57 49
1310.66 48
1310.74 46
1310.82 43
1310.91 41
1310.99 40
1311.07 40
1311.16 40
1311.24 42
1311.32 43
1311.41 44
1311.49 45
1311.57 46
1311.65 48
1311.74 50
1311.82 53
1311.90 58
1311.99 63
1312.07 68
1312.15 73
1312.24 76
1312.32 78
1312.40 79
1312.49 78
1312.57 76
1312.65 75
1312.73 75
1312.82 77
1312.90 81
1312.98 89
1313.07 99
1313.15 110
1313.23 120
1313.32 129
1313.40 135
1313.48 136
1313.57 133
1313.65 127
1313.73 119
1313.81 108
1313.90 98
1313.98 90
1314.06 83
1314.15 79
1314.23 77
1314.31 77
1314.40 78
1314.48 80
1314.56 81
1314.65 82
1314.73 81
1314.81 80
1314.90 77
1314.98 73
1315.06 68
1315.14 62
1315.23 56
1315.31 50
1315.39 43
1315.48 37
1315.56 32
1315.64 29
1315.73 26
1315.81 26
1315.89 27
1315.98 29
1316.06 33
1316.14 39
1316.23 45
1316.31 53
1316.39 62
1316.48 72
1316.56 84
1316.64 96
1316.73 108
1316.81 119
1316.89 126
1316.97 129
1317.06 127
1317.14 122
1317.22 114
1317.31 105
1317.39 96
1317.47 89
1317.56 84
1317.64 81
1317.72 79
1317.81 77
1317.89 75
1317.97 74
1318.06 71
1318.14 68
1318.22 65
1318.31 62
1318.39 58
1318.47 55
1318.56 53
1318.64 52
1318.72 53
1318.81 57
1318.89 62
1318.97 68
1319.06 74
1319.14 80
1319.22 83
1319.31 83
1319.39 80
1319.47 74
1319.56 66
1319.64 57
1319.72 48
1319.81 40
1319.89 35
1319.97 33
1320.06 34
1320.14 38
1320.22 43
1320.31 48
1320.39 52
1320.47 55
1320.56 55
1320.64 54
1320.72 51
1320.81 48
1320.89 45
1320.97 43
1321.06 41
1321.14 41
1321.22 42
1321.31 44
1321.39 46
1321.47 50
1321.56 54
1321.64 58
1321.72 63
1321.81 67
1321.89 70
1321.97 72
1322.06 73
1322.14 72
1322.22 70
1322.31 69
1322.39 69
1322.47 69
1322.56 71
1322.64 74
1322.72 78
1322.81 80
1322.89 81
1322.97 80
1323.06 78
1323.14 76
1323.22 73
1323.31 70
1323.39 69
1323.47 69
1323.56 70
1323.64 70
1323.72 71
1323.81 72
1323.89 73
1323.97 72
1324.06 69
1324.14 65
1324.22 59
1324.31 52
1324.39 43
1324.48 33
1324.56 24
1324.64 17
1324.73 11
1324.81 8
1324.89 6
1324.98 6
1325.06 6
1325.14 6
1325.23 4
1325.31 2
1325.39 0
1325.48 0
1325.56 0
1325.64 0
1325.73 0
1325.81 0
1325.89 0
1325.98 9
1326.06 20
1326.14 30
1326.23 39
1326.31 45
1326.40 47
1326.48 46
1326.56 41
1326.65 35
1326.73 27
1326.81 19
1326.90 11
1326.98 5
1327.06 1
1327.15 0
1327.23 0
1327.31 0
1327.40 0
1327.48 0
1327.56 5
1327.65 12
1327.73 20
1327.82 29
1327.90 36
1327.98 43
1328.07 47
1328.15 50
1328.23 53
1328.32 56
1328.40 60
1328.48 66
1328.57 71
1328.65 76
1328.73 79
1328.82 80
1328.90 78
1328.99 74
1329.07 70
1329.15 67
1329.24 64
1329.32 63
1329.40 63
1329.49 62
1329.57 61
1329.65 59
1329.74 56
1329.82 53
1329.91 51
1329.99 49
1330.07 49
1330.16 51
1330.24 53
1330.32 55
1330.41 58
1330.49 61
1330.57 64
1330.66 65
1330.74 66
1330.83 65
1330.91 64
1330.99 61
1331.08 59
1331.16 59
1331.24 61
1331.33 68
1331.41 77
1331.49 88
1331.58 100
1331.66 110
1331.75 118
1331.83 123
1331.91 126
1332.00 126
1332.08 125
1332.16 122
1332.25 119
1332.33 115
1332.42 111
1332.50 106
1332.58 102
1332.67 99
1332.75 96
1332.83 94
1332.92 93
1333.00 93
1333.09 92
1333.17 92
1333.25 93
1333.34 95
1333.42 98
1333.50 101
1333.59 106
1333.67 110
1333.76 113
1333.84 113
1333.92 111
1334.01 106
1334.09 99
1334.17 90
1334.26 82
1334.34 74
1334.43 68
1334.51 64
1334.59 62
1334.68 61
1334.76 61
1334.84 61
1334.93 61
1335.01 62
1335.10 63
1335.18 65
1335.26 67
1335.35 69
1335.43 71
1335.51 72
1335.60 74
1335.68 75
1335.77 77
1335.85 79
1335.93 83
1336.02 89
1336.10 95
1336.18 100
1336.27 104
1336.35 106
1336.44 106
1336.52 104
1336.60 99
1336.69 92
1336.77 85
1336.86 77
1336.94 70
1337.02 65
1337.11 61
1337.19 60
1337.27 61
1337.36 64
1337.44 67
1337.53 72
1337.61 76
1337.69 80
1337.78 84
1337.86 89
1337.95 93
1338.03 96
1338.11 98
1338.20 97
1338.28 95
1338.37 90
1338.45 83
1338.53 76
1338.62 70
1338.70 67
1338.78 65
1338.87 65
1338.95 66
1339.04 68
1339.12 69
1339.20 69
1339.29 68
1339.37 67
1339.46 67
1339.54 69
1339.62 74
1339.71 82
1339.79 92
1339.88 103
1339.96 113
1340.04 122
1340.13 128
1340.21 131
1340.30 131
1340.38 127
1340.46 121
1340.55 113
1340.63 104
1340.72 95
1340.80 86
1340.88 79
1340.97 74
1341.05 71
1341.13 71
1341.22 71
1341.30 73
1341.39 75
1341.47 77
1341.55 77
1341.64 76
1341.72 76
1341.81 76
1341.89 79
1341.97 83
1342.06 89
1342.14 96
1342.23 102
1342.31 106
1342.39 107
1342.48 105
1342.56 100
1342.65 94
1342.73 87
1342.82 82
1342.90 79
1342.98 79
1343.07 82
1343.15 85
1343.24 89
1343.32 90
1343.40 89
1343.49 85
1343.57 78
1343.66 70
1343.74 62
1343.82 57
1343.91 54
1343.99 54
1344.08 57
1344.16 61
1344.24 65
1344.33 68
1344.41 71
1344.50 72
1344.58 74
1344.66 75
1344.75 76
1344.83 77
1344.92 78
1345.00 78
1345.08 76
1345.17 74
1345.25 70
1345.34 66
1345.42 61
1345.51 56
1345.59 53
1345.67 52
1345.76 52
1345.84 54
1345.93 58
1346.01 62
1346.09 66
1346.18 70
1346.26 72
1346.35 73
1346.43 74
1346.51 73
1346.60 72
1346.68 72
1346.77 72
1346.85 73
1346.94 77
1347.02 82
1347.10 89
1347.19 97
1347.27 105
1347.36 112
1347.44 116
1347.52 117
1347.61 115
1347.69 110
1347.78 102
1347.86 94
1347.95 85
1348.03 77
1348.11 69
1348.20 62
1348.28 55
1348.37 49
1348.45 44
1348.54 40
1348.62 39
1348.70 39
1348.79 42
1348.87 46
1348.96 50
1349.04 55
1349.12 59
1349.21 62
1349.29 65
1349.38 67
1349.46 68
1349.55 68
1349.63 66
1349.71 63
1349.80 59
1349.88 56
1349.97 53
1350.05 52
1350.14 52
1350.22 53
1350.30 55
1350.39 56
1350.47 57
1350.56 57
1350.64 55
1350.73 53
1350.81 49
1350.89 46
1350.98 43
1351.06 41
1351.15 39
1351.23 38
1351.32 36
1351.40 33
1351.48 29
1351.57 24
1351.65 17
1351.74 9
1351.82 1
1351.91 0
1351.99 0
1352.07 0
1352.16 0
1352.24 0
1352.33 5
1352.41 14
1352.50 23
1352.58 31
1352.66 37
1352.75 41
1352.83 41
1352.92 38
1353.00 33
1353.09 26
1353.17 19
1353.26 12
1353.34 5
1353.42 0
1353.51 0
1353.59 0
1353.68 0
1353.76 0
1353.85 0
1353.93 0
1354.01 0
1354.10 0
1354.18 3
1354.27 9
1354.35 15
1354.44 19
1354.52 22
1354.61 24
1354.69 26
1354.77 29
1354.86 32
1354.94 37
1355.03 43
1355.11 49
1355.20 55
1355.28 60
1355.36 63
1355.45 64
1355.53 64
1355.62 63
1355.70 61
1355.79 60
1355.87 61
1355.96 63
1356.04 67
1356.12 72
1356.21 78
1356.29 83
1356.38 88
1356.46 91
1356.55 92
1356.63 92
1356.72 90
1356.80 88
1356.88 86
1356.97 85
1357.05 86
1357.14 89
1357.22 93
1357.31 97
1357.39 100
1357.48 103
1357.56 104
1357.65 105
1357.73 104
1357.81 103
1357.90 102
1357.98 102
1358.07 101
1358.15 101
1358.24 102
1358.32 104
1358.41 107
1358.49 110
1358.57 114
1358.66 118
1358.74 121
1358.83 122
1358.91 123
1359.00 122
1359.08 119
1359.17 114
1359.25 109
1359.34 103
1359.42 97
1359.50 92
1359.59 88
1359.67 85
1359.76 84
1359.84 82
1359.93 81
1360.01 80
1360.10 80
1360.18 81
1360.27 83
1360.35 87
1360.44 93
1360.52 99
1360.60 105
1360.69 109
1360.77 111
1360.86 110
1360.94 106
1361.03 101
1361.11 95
1361.20 90
1361.28 86
1361.37 83
1361.45 80
1361.53 78
1361.62 76
1361.70 73
1361.79 70
1361.87 68
1361.96 66
1362.04 66
1362.13 67
1362.21 70
1362.30 74
1362.38 78
1362.47 83
1362.55 86
1362.63 88
1362.72 88
1362.80 85
1362.89 78
1362.97 68
1363.06 55
1363.14 42
1363.23 28
1363.31 17
1363.40 9
1363.48 5
1363.57 5
1363.65 10
1363.74 16
1363.82 24
1363.91 32
1363.99 38
1364.07 42
1364.16 44
1364.24 45
1364.33 46
1364.41 47
1364.50 48
1364.58 50
1364.67 52
1364.75 52
1364.84 51
1364.92 49
1365.01 46
1365.09 45
1365.18 45
1365.26 48
1365.35 52
1365.43 57
1365.51 62
1365.60 66
1365.68 68
1365.77 68
1365.85 67
1365.94 66
1366.02 63
1366.11 62
1366.19 61
1366.28 63
1366.36 67
1366.45 72
1366.53 79
1366.62 86
1366.70 91
1366.79 93
1366.87 91
1366.96 85
1367.04 76
1367.13 66
1367.21 56
1367.29 49
1367.38 44
1367.46 43
1367.55 42
1367.63 41
1367.72 40
1367.80 37
1367.89 32
1367.97 28
1368.06 23
1368.14 20
1368.23 18
1368.31 17
1368.40 17
1368.48 17
1368.57 18
1368.65 20
1368.74 22
1368.82 26
1368.91 30
1368.99 34
1369.08 38
1369.16 40
1369.25 40
1369.33 39
1369.42 37
1369.50 35
1369.59 34
1369.67 33
1369.75 35
1369.84 39
1369.92 44
1370.01 49
1370.09 54
1370.18 59
1370.26 61
1370.35 60
1370.43 58
1370.52 55
1370.60 51
1370.69 46
1370.77 42
1370.86 39
1370.94 36
1371.03 33
1371.11 30
1371.20 27
1371.28 26
1371.37 25
1371.45 25
1371.54 27
1371.62 30
1371.71 35
1371.79 40
1371.88 46
1371.96 52
1372.05 57
1372.13 60
1372.22 62
1372.30 60
1372.39 58
1372.47 54
1372.56 50
1372.64 47
1372.73 45
1372.81 45
1372.90 47
1372.98 49
1373.07 50
1373.15 52
1373.24 52
1373.32 52
1373.41 51
1373.49 49
1373.58 46
1373.66 43
1373.75 41
1373.83 40
1373.92 39
1374.00 40
1374.09 43
1374.17 47
1374.26 52
1374.34 56
1374.43 59
1374.51 60
1374.60 59
1374.68 57
1374.77 53
1374.85 51
1374.94 49
1375.02 50
1375.11 53
1375.19 56
1375.28 59
1375.36 62
1375.45 61
1375.53 58
1375.62 52
1375.70 44
1375.79 35
1375.87 27
1375.96 21
1376.04 18
1376.13 20
1376.21 24
1376.30 30
1376.38 37
1376.47 43
1376.55 49
1376.64 54
1376.72 59
1376.81 64
1376.89 69
1376.98 74
1377.06 79
1377.15 84
1377.23 87
1377.32 88
1377.40 87
1377.49 84
1377.57 80
1377.66 76
1377.74 72
1377.83 69
1377.91 67
1378.00 67
1378.08 68
1378.17 70
1378.25 72
1378.34 74
1378.43 74
1378.51 73
1378.60 70
1378.68 67
1378.77 62
1378.85 57
1378.94 52
1379.02 47
1379.11 41
1379.19 35
1379.28 29
1379.36 24
1379.45 20
1379.53 18
1379.62 18
1379.70 19
1379.79 23
1379.87 26
1379.96 30
1380.04 34
1380.13 36
1380.21 39
1380.30 41
1380.38 42
1380.47 44
1380.55 45
1380.64 46
1380.72 45
1380.81 44
1380.90 41
1380.98 38
1381.07 36
1381.15 34
1381.24 34
1381.32 34
1381.41 34
1381.49 34
1381.58 33
1381.66 31
1381.75 28
1381.83 26
1381.92 24
1382.00 23
1382.09 23
1382.17 23
1382.26 24
1382.34 25
1382.43 25
1382.51 24
1382.60 23
1382.69 21
1382.77 19
1382.86 17
1382.94 16
1383.03 16
1383.11 17
1383.20 19
1383.28 21
1383.37 24
1383.45 26
1383.54 26
1383.62 24
1383.71 22
1383.79 20
1383.88 20
1383.96 22
1384.05 26
1384.14 33
1384.22 40
1384.31 47
1384.39 53
1384.48 57
1384.56 59
1384.65 61
1384.73 61
1384.82 61
1384.90 62
1384.99 61
1385.07 59
1385.16 55
1385.24 50
1385.33 43
1385.42 36
1385.50 29
1385.59 25
1385.67 23
1385.76 24
1385.84 28
1385.93 33
1386.01 38
1386.10 43
1386.18 46
1386.27 47
1386.35 46
1386.44 44
1386.53 40
1386.61 37
1386.70 34
1386.78 33
1386.87 34
1386.95 36
1387.04 39
1387.12 42
1387.21 44
1387.29 46
1387.38 46
1387.46 46
1387.55 44
1387.64 40
1387.72 36
1387.81 31
1387.89 25
1387.98 20
1388.06 16
1388.15 14
1388.23 15
1388.32 18
1388.40 21
1388.49 24
1388.58 26
1388.66 25
1388.75 22
1388.83 18
1388.92 12
1389.00 7
1389.09 3
1389.17 0
1389.26 0
1389.34 0
1389.43 0
1389.52 0
1389.60 0
1389.69 0
1389.77 0
1389.86 0
1389.94 8
1390.03 22
1390.11 38
1390.20 52
1390.28 64
1390.37 73
1390.46 77
1390.54 77
1390.63 75
1390.71 72
1390.80 70
1390.88 68
1390.97 68
1391.05 69
1391.14 71
1391.23 73
1391.31 74
1391.40 75
1391.48 75
1391.57 74
1391.65 72
1391.74 70
1391.82 69
1391.91 69
1392.00 71
1392.08 73
1392.17 77
1392.25 80
1392.34 82
1392.42 82
1392.51 80
1392.59 75
1392.68 68
1392.77 62
1392.85 56
1392.94 52
1393.02 51
1393.11 52
1393.19 55
1393.28 59
1393.36 62
1393.45 64
1393.54 65
1393.62 65
1393.71 65
1393.79 65
1393.88 66
1393.96 69
1394.05 73
1394.14 78
1394.22 84
1394.31 90
1394.39 93
1394.48 94
1394.56 93
1394.65 89
1394.73 84
1394.82 77
1394.91 70
1394.99 63
1395.08 57
1395.16 52
1395.25 47
1395.33 43
1395.42 38
1395.51 33
1395.59 29
1395.68 26
1395.76 24
1395.85 24
1395.93 26
1396.02 28
1396.11 31
1396.19 33
1396.28 35
1396.36 37
1396.45 40
1396.53 45
1396.62 52
1396.70 61
1396.79 73
1396.88 85
1396.96 96
1397.05 104
1397.13 108
1397.22 109
1397.30 107
1397.39 104
1397.48 101
1397.56 101
1397.65 102
1397.73 105
1397.82 109
1397.91 113
1397.99 116
1398.08 118
1398.16 118
1398.25 116
1398.33 113
1398.42 108
1398.51 103
1398.59 97
1398.68 90
1398.76 82
1398.85 74
1398.93 66
1399.02 58
1399.11 51
1399.19 47
1399.28 46
1399.36 50
1399.45 57
1399.53 67
1399.62 80
1399.71 92
1399.79 104
1399.88 115
1399.96 122
1400.05 128
1400.14 130
1400.22 130
1400.31 126
1400.39 120
1400.48 113
1400.56 104
1400.65 96
1400.74 91
1400.82 88
1400.91 89
1400.99 92
1401.08 97
1401.16 101
1401.25 103
1401.34 103
1401.42 100
1401.51 94
1401.59 86
1401.68 77
1401.77 68
1401.85 59
1401.94 52
1402.02 47
1402.11 45
1402.20 47
1402.28 51
1402.37 58
1402.45 66
1402.54 74
1402.62 81
1402.71 87
1402.80 91
1402.88 94
1402.97 95
1403.05 95
1403.14 93
1403.23 91
1403.31 89
1403.40 86
1403.48 86
1403.57 87
1403.66 92
1403.74 99
1403.83 109
1403.91 119
1404.00 129
1404.08 136
1404.17 140
1404.26 139
1404.34 135
1404.43 128
1404.51 119
1404.60 110
1404.69 103
1404.77 100
1404.86 101
1404.94 105
1405.03 112
1405.12 120
1405.20 127
1405.29 131
1405.37 133
1405.46 131
1405.55 128
1405.63 123
1405.72 118
1405.80 114
1405.89 109
1405.98 105
1406.06 100
1406.15 95
1406.23 88
1406.32 81
1406.41 74
1406.49 67
1406.58 62
1406.66 59
1406.75 59
1406.84 61
1406.92 65
1407.01 70
1407.09 75
1407.18 80
1407.27 84
1407.35 86
1407.44 87
1407.52 87
1407.61 87
1407.70 86
1407.78 85
1407.87 85
1407.95 84
1408.04 84
1408.13 84
1408.21 84
1408.30 85
1408.38 84
1408.47 83
1408.56 80
1408.64 75
1408.73 68
1408.81 60
1408.90 51
1408.99 44
1409.07 39
1409.16 37
1409.25 38
1409.33 42
1409.42 45
1409.50 49
1409.59 50
1409.68 50
1409.76 48
1409.85 46
1409.93 45
1410.02 47
1410.11 50
1410.19 55
1410.28 60
1410.36 63
1410.45 64
1410.54 61
1410.62 55
1410.71 47
1410.80 39
1410.88 31
1410.97 24
1411.05 18
1411.14 13
1411.23 8
1411.31 4
1411.40 0
1411.48 0
1411.57 0
1411.66 0
1411.74 0
1411.83 0
1411.92 0
1412.00 1
1412.09 2
1412.17 3
1412.26 3
1412.35 4
1412.43 5
1412.52 8
1412.60 12
1412.69 17
1412.78 23
1412.86 28
1412.95 32
1413.04 35
1413.12 37
1413.21 39
1413.29 40
1413.38 42
1413.47 45
1413.55 50
1413.64 57
1413.73 66
1413.81 77
1413.90 87
1413.98 96
1414.07 103
1414.16 108
1414.24 109
1414.33 109
1414.42 106
1414.50 103
1414.59 99
1414.67 94
1414.76 88
1414.85 81
1414.93 73
1415.02 67
1415.11 62
1415.19 60
1415.28 62
1415.36 65
1415.45 69
1415.54 73
1415.62 75
1415.71 74
1415.80 70
1415.88 66
1415.97 64
1416.05 64
1416.14 68
1416.23 75
1416.31 83
1416.40 91
1416.49 96
1416.57 99
1416.66 100
1416.74 99
1416.83 98
1416.92 99
1417.00 102
1417.09 107
1417.18 114
1417.26 119
1417.35 123
1417.44 122
1417.52 118
1417.61 112
1417.69 104
1417.78 99
1417.87 96
1417.95 98
1418.04 105
1418.13 114
1418.21 125
1418.30 134
1418.39 142
1418.47 147
1418.56 148
1418.64 146
1418.73 142
1418.82 138
1418.90 134
1418.99 130
1419.08 126
1419.16 124
1419.25 121
1419.34 118
1419.42 114
1419.51 109
1419.59 102
1419.68 94
1419.77 85
1419.85 77
1419.94 70
1420.03 66
1420.11 66
1420.20 71
1420.29 80
1420.37 93
1420.46 109
1420.54 126
1420.63 143
1420.72 158
1420.80 171
1420.89 180
1420.98 186
1421.06 189
1421.15 189
1421.24 187
1421.32 184
1421.41 181
1421.50 180
1421.58 181
1421.67 184
1421.76 189
1421.84 194
1421.93 198
1422.01 200
1422.10 200
1422.19 199
1422.27 197
1422.36 194
1422.45 192
1422.53 191
1422.62 190
1422.71 189
1422.79 188
1422.88 187
1422.97 185
1423.05 182
1423.14 179
1423.23 176
1423.31 172
1423.40 168
1423.49 164
1423.57 161
1423.66 158
1423.74 155
1423.83 151
1423.92 146
1424.00 139
1424.09 131
1424.18 122
1424.26 114
1424.35 108
1424.44 105
1424.52 106
1424.61 112
1424.70 121
1424.78 134
1424.87 150
1424.96 167
1425.04 185
1425.13 201
1425.22 215
1425.30 226
1425.39 233
1425.48 236
1425.56 235
1425.65 233
1425.74 230
1425.82 228
1425.91 227
1426.00 229
1426.08 234
1426.17 239
1426.25 246
1426.34 253
1426.43 259
1426.51 265
1426.60 270
1426.69 272
1426.77 273
1426.86 271
1426.95 265
1427.03 255
1427.12 242
1427.21 227
1427.29 211
1427.38 197
1427.47 187
1427.55 181
1427.64 180
1427.73 182
1427.81 186
1427.90 190
1427.99 190
1428.07 187
1428.16 179
1428.25 167
1428.33 153
1428.42 138
1428.51 123
1428.59 111
1428.68 101
1428.77 94
1428.85 90
1428.94 89
1429.03 90
1429.11 92
1429.20 95
1429.29 97
1429.37 98
1429.46 97
1429.55 95
1429.63 94
1429.72 95
1429.81 98
1429.89 102
1429.98 108
1430.07 114
1430.15 117
1430.24 117
1430.33 114
1430.41 110
1430.50 104
1430.59 101
1430.68 100
1430.76 102
1430.85 105
1430.94 109
1431.02 112
1431.11 113
1431.20 112
1431.28 110
1431.37 106
1431.46 102
1431.54 99
1431.63 96
1431.72 92
1431.80 89
1431.89 86
1431.98 83
1432.06 80
1432.15 78
1432.24 76
1432.32 75
1432.41 75
1432.50 75
1432.58 77
1432.67 80
1432.76 84
1432.84 91
1432.93 100
1433.02 108
1433.10 116
1433.19 120
1433.28 120
1433.37 115
1433.45 105
1433.54 93
1433.63 79
1433.71 66
1433.80 55
1433.89 47
1433.97 43
1434.06 41
1434.15 41
1434.23 43
1434.32 46
1434.41 49
1434.49 52
1434.58 55
1434.67 57
1434.75 57
1434.84 55
1434.93 49
1435.02 40
1435.10 30
1435.19 20
1435.28 12
1435.36 5
1435.45 2
1435.54 2
1435.62 3
1435.71 4
1435.80 5
1435.88 3
1435.97 0
1436.06 0
1436.14 0
1436.23 0
1436.32 0
1436.41 0
1436.49 2
1436.58 10
1436.67 18
1436.75 26
1436.84 33
1436.93 40
1437.01 47
1437.10 54
1437.19 61
1437.27 68
1437.36 74
1437.45 79
1437.54 81
1437.62 82
1437.71 81
1437.80 79
1437.88 77
1437.97 77
1438.06 79
1438.14 83
1438.23 89
1438.32 97
1438.41 106
1438.49 115
1438.58 124
1438.67 132
1438.75 139
1438.84 145
1438.93 151
1439.01 156
1439.10 162
1439.19 167
1439.27 171
1439.36 173
1439.45 172
1439.54 169
1439.62 164
1439.71 157
1439.80 149
1439.88 142
1439.97 136
1440.06 132
1440.15 130
1440.23 131
1440.32 133
1440.41 135
1440.49 138
1440.58 140
1440.67 141
1440.75 141
1440.84 140
1440.93 141
1441.02 143
1441.10 147
1441.19 154
1441.28 161
1441.36 166
1441.45 168
1441.54 164
1441.62 154
1441.71 138
1441.80 117
1441.89 95
1441.97 73
1442.06 53
1442.15 37
1442.23 25
1442.32 18
1442.41 14
1442.50 13
1442.58 14
1442.67 16
1442.76 18
1442.84 20
1442.93 21
1443.02 21
1443.11 20
1443.19 20
1443.28 19
1443.37 20
1443.45 22
1443.54 25
1443.63 30
1443.72 36
1443.80 44
1443.89 51
1443.98 59
1444.06 66
1444.15 73
1444.24 79
1444.33 83
1444.41 87
1444.50 90
1444.59 94
1444.67 98
1444.76 103
1444.85 109
1444.94 116
1445.02 123
1445.11 130
1445.20 136
1445.28 142
1445.37 147
1445.46 151
1445.55 154
1445.63 154
1445.72 153
1445.81 149
1445.89 143
1445.98 137
1446.07 131
1446.16 128
1446.24 127
1446.33 130
1446.42 134
1446.50 140
1446.59 145
1446.68 149
1446.77 150
1446.85 148
1446.94 143
1447.03 136
1447.12 128
1447.20 119
1447.29 111
1447.38 103
1447.46 97
1447.55 92
1447.64 89
1447.73 88
1447.81 87
1447.90 88
1447.99 89
1448.08 90
1448.16 91
1448.25 92
1448.34 93
1448.42 96
1448.51 99
1448.60 102
1448.69 105
1448.77 107
1448.86 107
1448.95 106
1449.04 104
1449.12 101
1449.21 98
1449.30 96
1449.38 94
1449.47 91
1449.56 88
1449.65 83
1449.73 77
1449.82 71
1449.91 65
1450.00 62
1450.08 61
1450.17 64
1450.26 70
1450.34 77
1450.43 85
1450.52 93
1450.61 101
1450.69 107
1450.78 111
1450.87 114
1450.96 116
1451.04 117
1451.13 118
1451.22 117
1451.31 115
1451.39 113
1451.48 108
1451.57 102
1451.66 95
1451.74 86
1451.83 76
1451.92 66
1452.00 56
1452.09 48
1452.18 43
1452.27 39
1452.35 38
1452.44 40
1452.53 43
1452.62 47
1452.70 52
1452.79 57
1452.88 62
1452.97 66
1453.05 68
1453.14 68
1453.23 66
1453.32 63
1453.40 60
1453.49 58
1453.58 58
1453.67 61
1453.75 67
1453.84 75
1453.93 83
1454.02 89
1454.10 94
1454.19 95
1454.28 96
1454.36 95
1454.45 95
1454.54 96
1454.63 98
1454.71 99
1454.80 98
1454.89 94
1454.98 87
1455.06 77
1455.15 66
1455.24 54
1455.33 44
1455.41 36
1455.50 29
1455.59 25
1455.68 22
1455.76 21
1455.85 20
1455.94 21
1456.03 21
1456.11 22
1456.20 23
1456.29 24
1456.38 25
1456.46 28
1456.55 32
1456.64 37
1456.73 45
1456.81 53
1456.90 61
1456.99 68
1457.08 72
1457.16 74
1457.25 73
1457.34 72
1457.43 72
1457.51 74
1457.60 78
1457.69 84
1457.78 91
1457.86 98
1457.95 103
1458.04 106
1458.13 107
1458.22 106
1458.30 103
1458.39 100
1458.48 96
1458.57 94
1458.65 94
1458.74 97
1458.83 103
1458.92 111
1459.00 122
1459.09 132
1459.18 141
1459.27 147
1459.35 150
1459.44 147
1459.53 141
1459.62 133
1459.70 123
1459.79 113
1459.88 105
1459.97 98
1460.05 92
1460.14 89
1460.23 87
1460.32 86
1460.41 86
1460.49 87
1460.58 89
1460.67 91
1460.76 94
1460.84 97
1460.93 101
1461.02 105
1461.11 110
1461.19 116
1461.28 123
1461.37 130
1461.46 139
1461.54 149
1461.63 159
1461.72 168
1461.81 177
1461.90 184
1461.98 188
1462.07 190
1462.16 190
1462.25 189
1462.33 187
1462.42 184
1462.51 180
1462.60 176
1462.68 171
1462.77 164
1462.86 156
1462.95 147
1463.04 139
1463.12 133
1463.21 131
1463.30 132
1463.39 136
1463.47 142
1463.56 149
1463.65 155
1463.74 158
1463.82 158
1463.91 157
1464.00 153
1464.09 148
1464.18 142
1464.26 134
1464.35 125
1464.44 113
1464.53 100
1464.61 86
1464.70 72
1464.79 59
1464.88 48
1464.97 39
1465.05 32
1465.14 28
1465.23 28
1465.32 30
1465.40 36
1465.49 44
1465.58 54
1465.67 65
1465.76 75
1465.84 83
1465.93 89
1466.02 92
1466.11 92
1466.19 89
1466.28 86
1466.37 82
1466.46 79
1466.55 77
1466.63 77
1466.72 77
1466.81 78
1466.90 79
1466.99 80
1467.07 80
1467.16 79
1467.25 78
1467.34 76
1467.42 75
1467.51 74
1467.60 72
1467.69 71
1467.78 68
1467.86 65
1467.95 63
1468.04 61
1468.13 58
1468.22 57
1468.30 54
1468.39 52
1468.48 48
1468.57 43
1468.65 37
1468.74 33
1468.83 31
1468.92 32
1469.01 36
1469.09 42
1469.18 50
1469.27 59
1469.36 66
1469.45 73
1469.53 78
1469.62 83
1469.71 86
1469.80 89
1469.88 92
1469.97 94
1470.06 94
1470.15 93
1470.24 91
1470.32 89
1470.41 86
1470.50 84
1470.59 83
1470.68 82
1470.76 81
1470.85 80
1470.94 78
1471.03 75
1471.12 70
1471.20 65
1471.29 58
1471.38 50
1471.47 41
1471.56 31
1471.64 20
1471.73 9
1471.82 0
1471.91 0
1472.00 0
1472.08 0
1472.17 0
1472.26 0
1472.35 0
1472.44 0
1472.52 5
1472.61 12
1472.70 18
1472.79 20
1472.88 19
1472.96 14
1473.05 7
1473.14 0
1473.23 0
1473.32 0
1473.40 0
1473.49 0
1473.58 0
1473.67 7
1473.76 24
1473.84 42
1473.93 61
1474.02 77
1474.11 90
1474.20 100
1474.28 106
1474.37 109
1474.46 109
1474.55 106
1474.64 101
1474.72 94
1474.81 87
1474.90 79
1474.99 73
1475.08 69
1475.16 68
1475.25 71
1475.34 78
1475.43 87
1475.52 97
1475.61 106
1475.69 113
1475.78 117
1475.87 118
1475.96 118
1476.05 117
1476.13 117
1476.22 118
1476.31 121
1476.40 125
1476.49 130
1476.57 134
1476.66 139
1476.75 143
1476.84 146
1476.93 148
1477.01 150
1477.10 150
1477.19 149
1477.28 148
1477.37 146
1477.46 145
1477.54 144
1477.63 143
1477.72 144
1477.81 145
1477.90 145
1477.98 144
1478.07 143
1478.16 140
1478.25 136
1478.34 133
1478.43 130
1478.51 127
1478.60 126
1478.69 125
1478.78 125
1478.87 126
1478.95 127
1479.04 129
1479.13 132
1479.22 134
1479.31 134
1479.40 134
1479.48 132
1479.57 128
1479.66 124
1479.75 121
1479.84 119
1479.92 118
1480.01 119
1480.10 121
1480.19 122
1480.28 122
1480.37 120
1480.45 118
1480.54 115
1480.63 113
1480.72 112
1480.81 111
1480.90 112
1480.98 112
1481.07 112
1481.16 112
1481.25 112
1481.34 113
1481.42 114
1481.51 118
1481.60 121
1481.69 125
1481.78 128
1481.87 130
1481.95 130
1482.04 128
1482.13 125
1482.22 123
1482.31 121
1482.40 120
1482.48 119
1482.57 118
1482.66 116
1482.75 114
1482.84 111
1482.93 109
1483.01 107
1483.10 106
1483.19 106
1483.28 106
1483.37 105
1483.46 104
1483.54 101
1483.63 98
1483.72 94
1483.81 90
1483.90 88
1483.99 87
1484.07 88
1484.16 90
1484.25 92
1484.34 92
1484.43 91
1484.52 88
1484.60 83
1484.69 77
1484.78 72
1484.87 67
1484.96 63
1485.05 61
1485.13 59
1485.22 58
1485.31 55
1485.40 51
1485.49 46
1485.58 39
1485.66 31
1485.75 23
1485.84 16
1485.93 9
1486.02 3
1486.11 0
1486.19 0
1486.28 0
1486.37 0
1486.46 0
1486.55 0
1486.64 0
1486.73 0
1486.81 2
1486.90 16
1486.99 31
1487.08 45
1487.17 57
1487.26 66
1487.34 72
1487.43 74
1487.52 74
1487.61 71
1487.70 67
1487.79 61
1487.87 54
1487.96 48
1488.05 43
1488.14 40
1488.23 39
1488.32 42
1488.41 46
1488.49 50
1488.58 54
1488.67 55
1488.76 54
1488.85 51
1488.94 47
1489.02 42
1489.11 38
1489.20 36
1489.29 35
1489.38 35
1489.47 34
1489.56 32
1489.64 30
1489.73 26
1489.82 23
1489.91 19
1490.00 16
1490.09 12
1490.18 8
1490.26 5
1490.35 1
1490.44 0
1490.53 0
1490.62 0
1490.71 4
1490.80 11
1490.88 20
1490.97 30
1491.06 41
1491.15 51
1491.24 61
1491.33 70
1491.42 78
1491.50 85
1491.59 91
1491.68 95
1491.77 98
1491.86 100
1491.95 101
1492.04 104
1492.12 107
1492.21 111
1492.30 116
1492.39 121
1492.48 125
1492.57 127
1492.66 128
1492.74 127
1492.83 126
1492.92 124
1493.01 124
1493.10 123
1493.19 122
1493.28 121
1493.36 117
1493.45 112
1493.54 104
1493.63 96
1493.72 87
1493.81 79
1493.90 73
1493.98 69
1494.07 67
1494.16 68
1494.25 69
1494.34 70
1494.43 71
1494.52 72
1494.60 72
1494.69 73
1494.78 73
1494.87 74
1494.96 75
1495.05 77
1495.14 81
1495.23 85
1495.31 92
1495.40 100
1495.49 109
1495.58 119
1495.67 130
1495.76 138
1495.85 144
1495.94 146
1496.02 145
1496.11 139
1496.20 131
1496.29 123
1496.38 115
1496.47 109
1496.56 105
1496.64 103
1496.73 102
1496.82 99
1496.91 94
1497.00 86
1497.09 76
1497.18 63
1497.27 50
1497.35 38
1497.44 29
1497.53 24
1497.62 24
1497.71 28
1497.80 36
1497.89 46
1497.98 55
1498.06 62
1498.15 65
1498.24 64
1498.33 61
1498.42 57
1498.51 55
1498.60 55
1498.69 60
1498.77 68
1498.86 78
1498.95 89
1499.04 98
1499.13 104
1499.22 107
1499.31 106
1499.40 103
1499.48 98
1499.57 92
1499.66 87
1499.75 83
1499.84 81
1499.93 80
1500.02 81
1500.11 84
1500.20 88
1500.28 94
1500.37 102
1500.46 111
1500.55 121
1500.64 131
1500.73 139
1500.82 143
1500.91 143
1500.99 137
1501.08 125
1501.17 109
1501.26 90
1501.35 72
1501.44 55
1501.53 42
1501.62 33
1501.71 29
1501.79 30
1501.88 34
1501.97 42
1502.06 52
1502.15 63
1502.24 76
1502.33 89
1502.42 102
1502.51 114
1502.59 123
1502.68 129
1502.77 131
1502.86 129
1502.95 124
1503.04 116
1503.13 106
1503.22 97
1503.31 90
1503.39 85
1503.48 83
1503.57 83
1503.66 85
1503.75 88
1503.84 91
1503.93 95
1504.02 101
1504.11 107
1504.19 115
1504.28 124
1504.37 133
1504.46 142
1504.55 149
1504.64 154
1504.73 158
1504.82 159
1504.91 159
1505.00 157
1505.08 155
1505.17 151
1505.26 148
1505.35 145
1505.44 142
1505.53 141
1505.62 140
1505.71 140
1505.80 139
1505.89 138
1505.97 135
1506.06 129
1506.15 122
1506.24 112
1506.33 100
1506.42 87
1506.51 73
1506.60 60
1506.69 49
1506.78 40
1506.86 36
1506.95 35
1507.04 39
1507.13 46
1507.22 54
1507.31 62
1507.40 68
1507.49 72
1507.58 73
1507.67 71
1507.75 66
1507.84 61
1507.93 56
1508.02 54
1508.11 55
1508.20 59
1508.29 67
1508.38 78
1508.47 89
1508.56 99
1508.65 106
1508.73 110
1508.82 111
1508.91 108
1509.00 103
1509.09 99
1509.18 96
1509.27 96
1509.36 98
1509.45 101
1509.54 106
1509.62 109
1509.71 111
1509.80 111
1509.89 110
1509.98 107
1510.07 104
1510.16 102
1510.25 100
1510.34 100
1510.43 100
1510.52 102
1510.61 104
1510.69 106
1510.78 108
1510.87 109
1510.96 110
1511.05 109
1511.14 106
1511.23 101
1511.32 96
1511.41 90
1511.50 85
1511.59 82
1511.67 81
1511.76 82
1511.85 86
1511.94 90
1512.03 95
1512.12 99
1512.21 102
1512.30 103
1512.39 102
1512.48 100
1512.57 98
1512.66 97
1512.74 96
1512.83 96
1512.92 96
1513.01 95
1513.10 94
1513.19 91
1513.28 88
1513.37 85
1513.46 82
1513.55 82
1513.64 83
1513.73 86
1513.82 90
1513.90 93
1513.99 96
1514.08 96
1514.17 95
1514.26 92
1514.35 87
1514.44 82
1514.53 78
1514.62 74
1514.71 71
1514.80 69
1514.89 67
1514.98 66
1515.06 66
1515.15 64
1515.24 63
1515.33 62
1515.42 61
1515.51 60
1515.60 60
1515.69 60
1515.78 62
1515.87 65
1515.96 69
1516.05 74
1516.14 82
1516.23 91
1516.31 101
1516.40 112
1516.49 122
1516.58 131
1516.67 136
1516.76 138
1516.85 137
1516.94 133
1517.03 128
1517.12 125
1517.21 123
1517.30 126
1517.39 132
1517.48 141
1517.57 152
1517.65 161
1517.74 166
1517.83 168
1517.92 164
1518.01 158
1518.10 148
1518.19 139
1518.28 129
1518.37 121
1518.46 115
1518.55 109
1518.64 104
1518.73 100
1518.82 98
1518.91 98
1518.99 100
1519.08 105
1519.17 110
1519.26 116
1519.35 119
1519.44 118
1519.53 113
1519.62 105
1519.71 95
1519.80 86
1519.89 80
1519.98 79
1520.07 84
1520.16 93
1520.25 105
1520.34 119
1520.43 132
1520.51 142
1520.60 149
1520.69 153
1520.78 152
1520.87 149
1520.96 142
1521.05 135
1521.14 126
1521.23 118
1521.32 112
1521.41 107
1521.50 104
1521.59 103
1521.68 104
1521.77 106
1521.86 109
1521.95 112
1522.03 116
1522.12 121
1522.21 126
1522.30 130
1522.39 135
1522.48 139
1522.57 141
1522.66 142
1522.75 141
1522.84 139
1522.93 135
1523.02 131
1523.11 129
1523.20 127
1523.29 127
1523.38 129
1523.47 131
1523.56 134
1523.65 136
1523.74 138
1523.82 140
1523.91 142
1524.00 144
1524.09 146
1524.18 147
1524.27 146
1524.36 145
1524.45 141
1524.54 137
1524.63 132
1524.72 129
1524.81 128
1524.90 131
1524.99 137
1525.08 145
1525.17 152
1525.26 158
1525.35 160
1525.44 159
1525.53 156
1525.62 151
1525.71 148
1525.79 149
1525.88 153
1525.97 161
1526.06 171
1526.15 181
1526.24 189
1526.33 193
1526.42 193
1526.51 188
1526.60 180
1526.69 168
1526.78 156
1526.87 143
1526.96 133
1527.05 124
1527.14 119
1527.23 115
1527.32 115
1527.41 115
1527.50 117
1527.59 119
1527.68 120
1527.77 121
1527.86 121
1527.95 119
1528.03 115
1528.12 108
1528.21 100
1528.30 90
1528.39 78
1528.48 66
1528.57 56
1528.66 48
1528.75 41
1528.84 37
1528.93 33
1529.02 29
1529.11 23
1529.20 15
1529.29 5
1529.38 0
1529.47 0
1529.56 0
1529.65 0
1529.74 0
1529.83 0
1529.92 0
1530.01 0
1530.10 10
1530.19 24
1530.28 39
1530.37 53
1530.46 66
1530.55 78
1530.64 87
1530.73 94
1530.81 100
1530.90 104
1530.99 106
1531.08 107
1531.17 108
1531.26 108
1531.35 107
1531.44 105
1531.53 102
1531.62 100
1531.71 97
1531.80 93
1531.89 89
1531.98 85
1532.07 80
1532.16 76
1532.25 73
1532.34 70
1532.43 68
1532.52 67
1532.61 68
1532.70 70
1532.79 72
1532.88 75
1532.97 79
1533.06 84
1533.15 88
1533.24 92
1533.33 96
1533.42 98
1533.51 98
1533.60 96
1533.69 91
1533.78 84
1533.87 76
1533.96 69
1534.05 63
1534.14 61
1534.23 61
1534.32 63
1534.41 65
1534.50 65
1534.59 63
1534.68 60
1534.77 57
1534.86 56
1534.94 57
1535.03 61
1535.12 67
1535.21 73
1535.30 77
1535.39 78
1535.48 76
1535.57 70
1535.66 64
1535.75 57
1535.84 52
1535.93 50
1536.02 52
1536.11 59
1536.20 69
1536.29 81
1536.38 95
1536.47 108
1536.56 120
1536.65 130
1536.74 137
1536.83 142
1536.92 143
1537.01 141
1537.10 136
1537.19 129
1537.28 121
1537.37 113
1537.46 107
1537.55 102
1537.64 100
1537.73 99
1537.82 99
1537.91 100
1538.00 99
1538.09 97
1538.18 94
1538.27 91
1538.36 88
1538.45 86
1538.54 86
1538.63 87
1538.72 89
1538.81 91
1538.90 92
1538.99 92
1539.08 91
1539.17 91
1539.26 91
1539.35 93
1539.44 97
1539.53 101
1539.62 105
1539.71 108
1539.80 108
1539.89 108
1539.98 106
1540.07 104
1540.16 101
1540.25 98
1540.34 94
1540.43 88
1540.52 80
1540.61 70
1540.70 58
1540.79 46
1540.88 36
1540.97 29
1541.06 26
1541.15 28
1541.24 35
1541.33 44
1541.42 54
1541.51 63
1541.60 70
1541.69 74
1541.78 74
1541.87 72
1541.96 68
1542.05 63
1542.14 58
1542.23 53
1542.32 48
1542.41 41
1542.50 34
1542.59 26
1542.68 18
1542.77 11
1542.86 5
1542.95 2
1543.04 1
1543.13 4
1543.22 9
1543.31 17
1543.40 26
1543.49 37
1543.58 47
1543.67 57
1543.76 64
1543.85 69
1543.94 70
1544.03 68
1544.12 64
1544.21 58
1544.30 51
1544.39 44
1544.48 39
1544.57 34
1544.66 30
1544.75 27
1544.84 24
1544.93 22
1545.02 19
1545.11 17
1545.20 16
1545.29 15
1545.38 16
1545.47 16
1545.56 18
1545.65 20
1545.74 24
1545.84 29
1545.93 34
1546.02 39
1546.11 45
1546.20 49
1546.29 50
1546.38 50
1546.47 47
1546.56 42
1546.65 35
1546.74 29
1546.83 23
1546.92 18
1547.01 14
1547.10 12
1547.19 11
1547.28 10
1547.37 9
1547.46 6
1547.55 2
1547.64 0
1547.73 0
1547.82 0
1547.91 0
1548.00 0
1548.09 0
1548.18 0
1548.27 2
1548.36 11
1548.45 20
1548.54 28
1548.63 36
1548.72 42
1548.81 48
1548.90 52
1548.99 55
1549.08 57
1549.17 58
1549.26 58
1549.35 57
1549.44 57
1549.53 57
1549.62 58
1549.71 60
1549.80 61
1549.89 60
1549.99 58
1550.08 53
1550.17 47
1550.26 41
1550.35 37
1550.44 35
1550.53 36
1550.62 41
1550.71 48
1550.80 56
1550.89 64
1550.98 71
1551.07 77
1551.16 81
1551.25 84
1551.34 86
1551.43 86
1551.52 86
1551.61 84
1551.70 82
1551.79 78
1551.88 74
1551.97 70
1552.06 64
1552.15 57
1552.24 51
1552.33 45
1552.42 42
1552.51 41
1552.60 43
1552.69 46
1552.79 51
1552.88 53
1552.97 53
1553.06 49
1553.15 42
1553.24 34
1553.33 28
1553.42 24
1553.51 23
1553.60 27
1553.69 34
1553.78 42
1553.87 50
1553.96 58
1554.05 64
1554.14 69
1554.23 73
1554.32 75
1554.41 76
1554.50 77
1554.59 78
1554.68 79
1554.77 81
1554.86 86
1554.95 91
1555.05 98
1555.14 105
1555.23 110
1555.32 114
1555.41 116
1555.50 115
1555.59 112
1555.68 107
1555.77 100
1555.86 91
1555.95 80
1556.04 68
1556.13 55
1556.22 41
1556.31 29
1556.40 19
1556.49 12
1556.58 9
1556.67 9
1556.76 13
1556.85 21
1556.94 31
1557.04 43
1557.13 53
1557.22 60
1557.31 64
1557.40 62
1557.49 57
1557.58 49
1557.67 40
1557.76 32
1557.85 26
1557.94 24
1558.03 25
1558.12 28
1558.21 33
1558.30 37
1558.39 40
1558.48 42
1558.57 43
1558.66 42
1558.75 41
1558.85 40
1558.94 40
1559.03 42
1559.12 44
1559.21 47
1559.30 51
1559.39 54
1559.48 57
1559.57 60
1559.66 61
1559.75 62
1559.84 62
1559.93 62
1560.02 62
1560.11 64
1560.20 66
1560.29 71
1560.38 77
1560.48 85
1560.57 93
1560.66 102
1560.75 111
1560.84 119
1560.93 126
1561.02 132
1561.11 137
1561.20 141
1561.29 142
1561.38 140
1561.47 135
1561.56 128
1561.65 121
1561.74 114
1561.83 109
1561.93 107
1562.02 108
1562.11 111
1562.20 114
1562.29 118
1562.38 120
1562.47 119
1562.56 115
1562.65 110
1562.74 103
1562.83 95
1562.92 87
1563.01 80
1563.10 74
1563.19 70
1563.28 67
1563.38 65
1563.47 64
1563.56 63
1563.65 61
1563.74 58
1563.83 54
1563.92 50
1564.01 45
1564.10 42
1564.19 40
1564.28 41
1564.37 45
1564.46 52
1564.55 60
1564.65 70
1564.74 79
1564.83 88
1564.92 95
1565.01 101
1565.10 105
1565.19 107
1565.28 108
1565.37 108
1565.46 107
1565.55 106
1565.64 106
1565.73 106
1565.82 107
1565.92 109
1566.01 113
1566.10 117
1566.19 121
1566.28 127
1566.37 132
1566.46 137
1566.55 141
1566.64 145
1566.73 149
1566.82 151
1566.91 154
1567.00 156
1567.10 157
1567.19 157
1567.28 155
1567.37 151
1567.46 144
1567.55 134
1567.64 122
1567.73 107
1567.82 90
1567.91 73
1568.00 55
1568.09 38
1568.18 23
1568.28 10
1568.37 0
1568.46 0
1568.55 0
1568.64 0
1568.73 9
1568.82 21
1568.91 34
1569.00 45
1569.09 53
1569.18 57
1569.27 57
1569.37 55
1569.46 52
1569.55 50
1569.64 48
1569.73 47
1569.82 45
1569.91 41
1570.00 36
1570.09 28
1570.18 18
1570.27 8
1570.37 0
1570.46 0
1570.55 0
1570.64 0
1570.73 0
1570.82 0
1570.91 0
1571.00 0
1571.09 1
1571.18 7
1571.27 12
1571.36 17
1571.46 21
1571.55 25
1571.64 29
1571.73 32
1571.82 36
1571.91 38
1572.00 39
1572.09 39
1572.18 36
1572.27 30
1572.36 24
1572.46 18
1572.55 13
1572.64 9
1572.73 8
1572.82 8
1572.91 10
1573.00 13
1573.09 17
1573.18 21
1573.27 26
1573.37 33
1573.46 42
1573.55 53
1573.64 65
1573.73 79
1573.82 91
1573.91 102
1574.00 108
1574.09 110
1574.18 107
1574.28 101
1574.37 92
1574.46 81
1574.55 71
1574.64 61
1574.73 53
1574.82 45
1574.91 38
1575.00 32
1575.09 28
1575.19 25
1575.28 24
1575.37 23
1575.46 24
1575.55 26
1575.64 28
1575.73 29
1575.82 30
1575.91 32
1576.00 33
1576.10 34
1576.19 36
1576.28 39
1576.37 42
1576.46 45
1576.55 48
1576.64 50
1576.73 50
1576.82 48
1576.91 45
1577.01 41
1577.10 37
1577.19 35
1577.28 33
1577.37 33
1577.46 32
1577.55 29
1577.64 25
1577.73 20
1577.83 15
1577.92 10
1578.01 9
1578.10 11
1578.19 16
1578.28 22
1578.37 29
1578.46 34
1578.55 36
1578.65 37
1578.74 35
1578.83 33
1578.92 29
1579.01 26
1579.10 22
1579.19 18
1579.28 15
1579.37 13
1579.47 11
1579.56 12
1579.65 15
1579.74 20
1579.83 26
1579.92 33
1580.01 40
1580.10 45
1580.19 50
1580.29 54
1580.38 58
1580.47 63
1580.56 67
1580.65 71
1580.74 75
1580.83 76
1580.92 75
1581.02 72
1581.11 65
1581.20 58
1581.29 50
1581.38 44
1581.47 41
1581.56 40
1581.65 40
1581.74 41
1581.84 42
1581.93 40
1582.02 37
1582.11 34
1582.20 32
1582.29 33
1582.38 38
1582.47 48
1582.57 61
1582.66 75
1582.75 88
1582.84 96
1582.93 100
1583.02 98
1583.11 92
1583.20 83
1583.30 75
1583.39 68
1583.48 63
1583.57 61
1583.66 61
1583.75 61
1583.84 62
1583.93 63
1584.03 63
1584.12 65
1584.21 67
1584.30 71
1584.39 77
1584.48 84
1584.57 92
1584.66 99
1584.76 106
1584.85 112
1584.94 117
1585.03 120
1585.12 122
1585.21 124
1585.30 124
1585.39 124
1585.49 123
1585.58 122
1585.67 120
1585.76 118
1585.85 116
1585.94 113
1586.03 110
1586.13 104
1586.22 96
1586.31 86
1586.40 74
1586.49 62
1586.58 50
1586.67 40
1586.76 33
1586.86 29
1586.95 30
1587.04 33
1587.13 39
1587.22 45
1587.31 52
1587.40 59
1587.50 65
1587.59 71
1587.68 76
1587.77 81
1587.86 88
1587.95 94
1588.04 102
1588.14 111
1588.23 119
1588.32 126
1588.41 131
1588.50 133
1588.59 132
1588.68 128
1588.78 122
1588.87 115
1588.96 107
1589.05 102
1589.14 99
1589.23 98
1589.32 100
1589.41 104
1589.51 108
1589.60 112
1589.69 115
1589.78 116
1589.87 114
1589.96 111
1590.05 106
1590.15 99
1590.24 92
1590.33 85
1590.42 79
1590.51 72
1590.60 65
1590.70 58
1590.79 51
1590.88 44
1590.97 37
1591.06 32
1591.15 30
1591.24 29
1591.34 31
1591.43 33
1591.52 36
1591.61 39
1591.70 41
1591.79 43
1591.88 44
1591.98 46
1592.07 48
1592.16 52
1592.25 55
1592.34 59
1592.43 63
1592.52 66
1592.62 69
1592.71 71
1592.80 74
1592.89 77
1592.98 81
1593.07 83
1593.17 84
1593.26 82
1593.35 76
1593.44 67
1593.53 55
1593.62 42
1593.71 29
1593.81 18
1593.90 10
1593.99 6
1594.08 6
1594.17 10
1594.26 16
1594.36 23
1594.45 30
1594.54 33
1594.63 33
1594.72 28
1594.81 20
1594.90 11
1595.00 2
1595.09 0
1595.18 0
1595.27 0
1595.36 0
1595.45 0
1595.55 0
1595.64 0
1595.73 0
1595.82 0
1595.91 2
1596.00 6
1596.10 10
1596.19 13
1596.28 15
1596.37 15
1596.46 15
1596.55 14
1596.65 14
1596.74 17
1596.83 22
1596.92 27
1597.01 31
1597.10 33
1597.20 31
1597.29 27
1597.38 21
1597.47 15
1597.56 12
1597.65 13
1597.75 18
1597.84 27
1597.93 38
1598.02 50
1598.11 61
1598.20 72
1598.30 83
1598.39 94
1598.48 104
1598.57 113
1598.66 120
1598.75 126
1598.85 129
1598.94 128
1599.03 126
1599.12 121
1599.21 114
1599.30 107
1599.40 100
1599.49 94
1599.58 89
1599.67 86
1599.76 86
1599.85 88
1599.95 91
1600.04 95
1600.13 99
1600.22 101
1600.31 100
1600.40 97
1600.50 93
1600.59 87
1600.68 81
1600.77 76
1600.86 72
1600.95 70
1601.05 68
1601.14 67
1601.23 67
1601.32 66
1601.41 66
1601.51 65
1601.60 65
1601.69 65
1601.78 65
1601.87 64
1601.96 64
1602.06 64
1602.15 63
1602.24 63
1602.33 63
1602.42 64
1602.52 65
1602.61 67
1602.70 68
1602.79 70
1602.88 72
1602.97 73
1603.07 74
1603.16 73
1603.25 71
1603.34 69
1603.43 65
1603.53 62
1603.62 60
1603.71 59
1603.80 62
1603.89 67
1603.98 74
1604.08 81
1604.17 89
1604.26 95
1604.35 99
1604.44 102
1604.54 103
1604.63 103
1604.72 101
1604.81 99
1604.90 96
1604.99 91
1605.09 84
1605.18 76
1605.27 66
1605.36 56
1605.45 45
1605.55 35
1605.64 27
1605.73 19
1605.82 14
1605.91 12
1606.01 12
1606.10 14
1606.19 18
1606.28 23
1606.37 29
1606.46 34
1606.56 37
1606.65 39
1606.74 38
1606.83 36
1606.92 34
1607.02 31
1607.11 31
1607.20 32
1607.29 36
1607.38 42
1607.48 49
1607.57 56
1607.66 64
1607.75 71
1607.84 79
1607.94 87
1608.03 95
1608.12 103
1608.21 110
1608.30 114
1608.40 115
1608.49 112
1608.58 104
1608.67 94
1608.76 82
1608.86 72
1608.95 64
1609.04 60
1609.13 58
1609.22 58
1609.32 58
1609.41 58
1609.50 57
1609.59 57
1609.68 57
1609.78 58
1609.87 62
1609.96 67
1610.05 72
1610.14 77
1610.24 82
1610.33 85
1610.42 86
1610.51 86
1610.60 85
1610.70 81
1610.79 74
1610.88 66
1610.97 56
1611.06 45
1611.16 35
1611.25 25
1611.34 18
1611.43 12
1611.52 10
1611.62 9
1611.71 11
1611.80 13
1611.89 17
1611.98 19
1612.08 21
1612.17 22
1612.26 21
1612.35 21
1612.44 21
1612.54 23
1612.63 26
1612.72 32
1612.81 37
1612.91 43
1613.00 46
1613.09 47
1613.18 46
1613.27 41
1613.37 35
1613.46 28
1613.55 22
1613.64 16
1613.73 12
1613.83 11
1613.92 11
1614.01 12
1614.10 14
1614.19 15
1614.29 15
1614.38 14
1614.47 10
1614.56 6
1614.66 2
1614.75 0
1614.84 0
1614.93 0
1615.02 0
1615.12 0
1615.21 0
1615.30 0
1615.39 0
1615.48 2
1615.58 5
1615.67 8
1615.76 10
1615.85 10
1615.95 11
1616.04 11
1616.13 12
1616.22 15
1616.31 17
1616.41 20
1616.50 22
1616.59 23
1616.68 23
1616.78 23
1616.87 24
1616.96 26
1617.05 30
1617.14 36
1617.24 43
1617.33 48
1617.42 52
1617.51 54
1617.61 55
1617.70 55
1617.79 54
1617.88 54
1617.97 55
1618.07 57
1618.16 60
1618.25 63
1618.34 65
1618.44 67
1618.53 68
1618.62 66
1618.71 63
1618.80 57
1618.90 51
1618.99 44
1619.08 37
1619.17 32
1619.27 27
1619.36 24
1619.45 20
1619.54 18
1619.64 18
1619.73 20
1619.82 25
1619.91 35
1620.00 48
1620.10 63
1620.19 77
1620.28 89
1620.37 96
1620.47 99
1620.56 98
1620.65 96
1620.74 94
1620.84 93
1620.93 91
1621.02 89
1621.11 85
1621.20 79
1621.30 71
1621.39 63
1621.48 56
1621.57 52
1621.67 49
1621.76 48
1621.85 48
1621.94 47
1622.04 45
1622.13 41
1622.22 37
1622.31 33
1622.40 32
1622.50 33
1622.59 38
1622.68 47
1622.77 58
1622.87 72
1622.96 86
1623.05 99
1623.14 110
1623.24 117
1623.33 119
1623.42 119
1623.51 115
1623.61 111
1623.70 109
1623.79 108
1623.88 111
1623.98 117
1624.07 124
1624.16 132
1624.25 137
1624.35 141
1624.44 141
1624.53 138
1624.62 133
1624.71 126
1624.81 120
1624.90 115
1624.99 113
1625.08 112
1625.18 114
1625.27 118
1625.36 123
1625.45 130
1625.55 137
1625.64 143
1625.73 150
1625.82 156
1625.92 161
1626.01 164
1626.10 166
1626.19 166
1626.29 164
1626.38 160
1626.47 153
1626.56 146
1626.66 139
1626.75 132
1626.84 129
1626.93 128
1627.03 132
1627.12 139
1627.21 149
1627.30 160
1627.40 173
1627.49 184
1627.58 194
1627.67 200
1627.77 203
1627.86 203
1627.95 198
1628.04 190
1628.14 180
1628.23 170
1628.32 162
1628.41 156
1628.51 154
1628.60 155
1628.69 158
1628.78 161
1628.88 164
1628.97 165
1629.06 163
1629.15 160
1629.25 156
1629.34 152
1629.43 149
1629.52 148
1629.62 149
1629.71 150
1629.80 152
1629.90 153
1629.99 153
1630.08 151
1630.17 148
1630.27 144
1630.36 141
1630.45 138
1630.54 136
1630.64 135
1630.73 134
1630.82 132
1630.91 128
1631.01 123
1631.10 117
1631.19 112
1631.28 109
1631.38 107
1631.47 108
1631.56 109
1631.65 112
1631.75 113
1631.84 114
1631.93 113
1632.03 113
1632.12 113
1632.21 115
1632.30 118
1632.40 122
1632.49 124
1632.58 125
1632.67 124
1632.77 121
1632.86 117
1632.95 114
1633.04 113
1633.14 114
1633.23 115
1633.32 117
1633.42 118
1633.51 118
1633.60 116
1633.69 113
1633.79 110
1633.88 108
1633.97 107
1634.06 107
1634.16 105
1634.25 102
1634.34 97
1634.43 88
1634.53 78
1634.62 68
1634.71 60
1634.81 55
1634.90 53
1634.99 56
1635.08 60
1635.18 65
1635.27 70
1635.36 72
1635.45 71
1635.55 68
1635.64 64
1635.73 59
1635.83 55
1635.92 52
1636.01 50
1636.10 49
1636.20 47
1636.29 45
1636.38 43
1636.48 41
1636.57 42
1636.66 45
1636.75 51
1636.85 59
1636.94 68
1637.03 78
1637.12 87
1637.22 94
1637.31 99
1637.40 102
1637.50 104
1637.59 106
1637.68 110
1637.77 114
1637.87 118
1637.96 123
1638.05 125
1638.15 125
1638.24 122
1638.33 116
1638.42 108
1638.52 100
1638.61 92
1638.70 87
1638.79 85
1638.89 87
1638.98 92
1639.07 100
1639.17 110
1639.26 121
1639.35 131
1639.44 139
1639.54 146
1639.63 150
1639.72 153
1639.82 154
1639.91 153
1640.00 151
1640.09 149
1640.19 147
1640.28 144
1640.37 142
1640.47 140
1640.56 137
1640.65 134
1640.75 130
1640.84 126
1640.93 121
1641.02 114
1641.12 105
1641.21 94
1641.30 81
1641.40 67
1641.49 53
1641.58 41
1641.67 33
1641.77 28
1641.86 27
1641.95 30
1642.05 35
1642.14 42
1642.23 48
1642.32 55
1642.42 61
1642.51 67
1642.60 74
1642.70 82
1642.79 91
1642.88 101
1642.98 111
1643.07 121
1643.16 130
1643.25 138
1643.35 143
1643.44 145
1643.53 145
1643.63 142
1643.72 138
1643.81 132
1643.90 125
1644.00 118
1644.09 111
1644.18 107
1644.28 104
1644.37 102
1644.46 102
1644.56 102
1644.65 104
1644.74 107
1644.83 110
1644.93 115
1645.02 122
1645.11 129
1645.21 137
1645.30 143
1645.39 148
1645.49 151
1645.58 150
1645.67 147
1645.76 144
1645.86 142
1645.95 142
1646.04 146
1646.14 154
1646.23 165
1646.32 177
1646.42 187
1646.51 194
1646.60 196
1646.70 192
1646.79 184
1646.88 172
1646.97 160
1647.07 148
1647.16 137
1647.25 128
1647.35 121
1647.44 116
1647.53 113
1647.63 111
1647.72 109
1647.81 106
1647.91 101
1648.00 95
1648.09 87
1648.18 78
1648.28 69
1648.37 61
1648.46 56
1648.56 54
1648.65 56
1648.74 62
1648.84 71
1648.93 82
1649.02 94
1649.12 104
1649.21 113
1649.30 118
1649.39 119
1649.49 116
1649.58 110
1649.67 103
1649.77 94
1649.86 85
1649.95 78
1650.05 72
1650.14 67
1650.23 63
1650.33 59
1650.42 55
1650.51 51
1650.61 45
1650.70 39
1650.79 33
1650.89 27
1650.98 23
1651.07 20
1651.16 17
1651.26 15
1651.35 13
1651.44 10
1651.54 7
1651.63 4
1651.72 2
1651.82 1
1651.91 3
1652.00 7
1652.10 11
1652.19 15
1652.28 18
1652.38 19
1652.47 17
1652.56 14
1652.66 10
1652.75 7
1652.84 4
1652.94 3
1653.03 2
1653.12 1
1653.22 0
1653.31 0
1653.40 0
1653.50 0
1653.59 0
1653.68 0
1653.77 0
1653.87 5
1653.96 14
1654.05 22
1654.15 27
1654.24 28
1654.33 23
1654.43 15
1654.52 3
1654.61 0
1654.71 0
1654.80 0
1654.89 0
1654.99 0
1655.08 0
1655.17 15
1655.27 38
1655.36 62
1655.45 85
1655.55 105
1655.64 123
1655.73 137
1655.83 148
1655.92 157
1656.01 163
1656.11 167
1656.20 168
1656.29 166
1656.39 161
1656.48 153
1656.57 143
1656.67 131
1656.76 118
1656.85 106
1656.95 95
1657.04 86
1657.13 80
1657.23 76
1657.32 75
1657.41 77
1657.51 81
1657.60 86
1657.69 90
1657.79 93
1657.88 94
1657.97 92
1658.07 89
1658.16 85
1658.25 80
1658.35 77
1658.44 74
1658.53 72
1658.63 70
1658.72 68
1658.81 66
1658.91 62
1659.00 59
1659.09 57
1659.19 56
1659.28 57
1659.38 61
1659.47 66
1659.56 73
1659.66 81
1659.75 90
1659.84 99
1659.94 109
1660.03 119
1660.12 128
1660.22 136
1660.31 141
1660.40 143
1660.50 141
1660.59 138
1660.68 133
1660.78 128
1660.87 124
1660.96 121
1661.06 118
1661.15 116
1661.24 114
1661.34 111
1661.43 107
1661.52 103
1661.62 99
1661.71 95
1661.80 92
1661.90 87
1661.99 82
1662.09 75
1662.18 68
1662.27 59
1662.37 50
1662.46 41
1662.55 32
1662.65 23
1662.74 14
1662.83 6
1662.93 0
1663.02 0
1663.11 0
1663.21 0
1663.30 0
1663.39 0
1663.49 0
1663.58 0
1663.67 2
1663.77 14
1663.86 26
1663.96 37
1664.05 48
1664.14 57
1664.24 65
1664.33 72
1664.42 77
1664.52 81
1664.61 85
1664.70 88
1664.80 91
1664.89 95
1664.98 99
1665.08 103
1665.17 105
1665.27 105
1665.36 103
1665.45 98
1665.55 91
1665.64 83
1665.73 76
1665.83 71
1665.92 68
1666.01 68
1666.11 70
1666.20 73
1666.29 76
1666.39 80
1666.48 83
1666.58 86
1666.67 89
1666.76 92
1666.86 96
1666.95 99
1667.04 103
1667.14 108
1667.23 112
1667.32 115
1667.42 117
1667.51 118
1667.61 116
1667.70 113
1667.79 109
1667.89 104
1667.98 101
1668.07 99
1668.17 99
1668.26 100
1668.35 103
1668.45 105
1668.54 106
1668.64 106
1668.73 105
1668.82 104
1668.92 104
1669.01 107
1669.10 112
1669.20 121
1669.29 130
1669.39 138
1669.48 143
1669.57 143
1669.67 139
1669.76 130
1669.85 119
1669.95 107
1670.04 96
1670.13 88
1670.23 83
1670.32 80
1670.42 78
1670.51 76
1670.60 74
1670.70 71
1670.79 67
1670.88 64
1670.98 62
1671.07 61
1671.17 63
1671.26 66
1671.35 70
1671.45 73
1671.54 73
1671.63 71
1671.73 65
1671.82 58
1671.92 50
1672.01 43
1672.10 38
1672.20 36
1672.29 36
1672.38 40
1672.48 45
1672.57 52
1672.67 59
1672.76 66
1672.85 72
1672.95 76
1673.04 79
1673.14 80
1673.23 80
1673.32 78
1673.42 76
1673.51 74
1673.60 73
1673.70 73
1673.79 74
1673.89 76
1673.98 79
1674.07 82
1674.17 84
1674.26 84
1674.35 82
1674.45 78
1674.54 71
1674.64 63
1674.73 56
1674.82 50
1674.92 47
1675.01 46
1675.11 49
1675.20 52
1675.29 55
1675.39 56
1675.48 56
1675.57 55
1675.67 52
1675.76 49
1675.86 46
1675.95 45
1676.04 45
1676.14 46
1676.23 48
1676.33 49
1676.42 50
1676.51 49
1676.61 47
1676.70 43
1676.80 39
1676.89 36
1676.98 34
1677.08 33
1677.17 33
1677.26 36
1677.36 39
1677.45 43
1677.55 47
1677.64 50
1677.73 52
1677.83 51
1677.92 48
1678.02 43
1678.11 36
1678.20 29
1678.30 22
1678.39 17
1678.49 13
1678.58 10
1678.67 9
1678.77 8
1678.86 9
1678.96 10
1679.05 11
1679.14 12
1679.24 13
1679.33 14
1679.43 14
1679.52 16
1679.61 17
1679.71 19
1679.80 21
1679.90 23
1679.99 23
1680.08 21
1680.18 18
1680.27 14
1680.37 11
1680.46 9
1680.55 9
1680.65 12
1680.74 18
1680.84 26
1680.93 34
1681.02 43
1681.12 50
1681.21 56
1681.31 59
1681.40 60
1681.49 58
1681.59 53
1681.68 46
1681.78 36
1681.87 25
1681.96 13
1682.06 1
1682.15 0
1682.25 0
1682.34 0
1682.43 0
1682.53 0
1682.62 0
1682.72 0
1682.81 1
1682.90 11
1683.00 20
1683.09 26
1683.19 29
1683.28 30
1683.37 28
1683.47 24
1683.56 20
1683.66 17
1683.75 15
1683.85 15
1683.94 17
1684.03 19
1684.13 23
1684.22 26
1684.32 30
1684.41 34
1684.50 39
1684.60 44
1684.69 52
1684.79 61
1684.88 71
1684.97 81
1685.07 91
1685.16 99
1685.26 105
1685.35 110
1685.45 114
1685.54 119
1685.63 123
1685.73 128
1685.82 132
1685.92 135
1686.01 137
1686.10 138
1686.20 138
1686.29 138
1686.39 140
1686.48 143
1686.58 147
1686.67 151
1686.76 156
1686.86 159
1686.95 160
1687.05 160
1687.14 157
1687.23 153
1687.33 148
1687.42 142
1687.52 136
1687.61 130
1687.71 125
1687.80 119
1687.89 114
1687.99 108
1688.08 101
1688.18 96
1688.27 91
1688.37 88
1688.46 88
1688.55 91
1688.65 95
1688.74 101
1688.84 107
1688.93 112
1689.02 114
1689.12 113
1689.21 111
1689.31 106
1689.40 101
1689.50 97
1689.59 94
1689.68 93
1689.78 92
1689.87 92
1689.97 90
1690.06 88
1690.16 82
1690.25 74
1690.34 64
1690.44 52
1690.53 40
1690.63 29
1690.72 19
1690.82 12
1690.91 6
1691.00 2
1691.10 0
1691.19 0
1691.29 0
1691.38 0
1691.48 1
1691.57 4
1691.66 8
1691.76 13
1691.85 19
1691.95 26
1692.04 33
1692.14 40
1692.23 45
1692.32 49
1692.42 52
1692.51 54
1692.61 56
1692.70 58
1692.80 61
1692.89 64
1692.99 66
1693.08 66
1693.17 65
1693.27 61
1693.36 55
1693.46 49
1693.55 42
1693.65 36
1693.74 31
1693.83 28
1693.93 26
1694.02 25
1694.12 24
1694.21 24
1694.31 24
1694.40 24
1694.50 23
1694.59 21
1694.68 19
1694.78 14
1694.87 8
1694.97 0
1695.06 0
1695.16 0
1695.25 0
1695.34 0
1695.44 0
1695.53 0
1695.63 0
1695.72 8
1695.82 21
1695.91 33
1696.01 43
1696.10 51
1696.19 56
1696.29 58
1696.38 59
1696.48 58
1696.57 56
1696.67 52
1696.76 48
1696.86 42
1696.95 36
1697.04 30
1697.14 24
1697.23 19
1697.33 15
1697.42 13
1697.52 11
1697.61 11
1697.71 13
1697.80 18
1697.90 25
1697.99 35
1698.08 48
1698.18 61
1698.27 73
1698.37 83
1698.46 89
1698.56 91
1698.65 89
1698.75 84
1698.84 77
1698.93 70
1699.03 62
1699.12 53
1699.22 45
1699.31 36
1699.41 26
1699.50 18
1699.60 13
1699.69 12
1699.79 16
1699.88 24
1699.97 36
1700.07 50
1700.16 64
1700.26 78
1700.35 91
1700.45 102
1700.54 111
1700.64 118
1700.73 124
1700.83 127
1700.92 127
1701.01 123
1701.11 117
1701.20 109
1701.30 100
1701.39 91
1701.49 84
1701.58 79
1701.68 75
1701.77 72
1701.87 69
1701.96 65
1702.06 60
1702.15 56
1702.24 53
1702.34 52
1702.43 53
1702.53 55
1702.62 57
1702.72 60
1702.81 62
1702.91 64
1703.00 66
1703.10 67
1703.19 68
1703.29 67
1703.38 64
1703.47 58
1703.57 50
1703.66 40
1703.76 31
1703.85 24
1703.95 21
1704.04 22
1704.14 28
1704.23 37
1704.33 48
1704.42 60
1704.52 73
1704.61 84
1704.71 94
1704.80 100
1704.89 103
1704.99 102
1705.08 98
1705.18 91
1705.27 81
1705.37 70
1705.46 58
1705.56 45
1705.65 33
1705.75 21
1705.84 11
1705.94 2
1706.03 0
1706.13 0
1706.22 0
1706.32 0
1706.41 3
1706.50 12
1706.60 23
1706.69 33
1706.79 42
1706.88 48
1706.98 50
1707.07 49
1707.17 45
1707.26 41
1707.36 38
1707.45 38
1707.55 41
1707.64 48
1707.74 57
1707.83 67
1707.93 76
1708.02 82
1708.12 85
1708.21 85
1708.31 82
1708.40 77
1708.49 71
1708.59 66
1708.68 62
1708.78 59
1708.87 58
1708.97 59
1709.06 62
1709.16 67
1709.25 73
1709.35 80
1709.44 85
1709.54 86
1709.63 84
1709.73 76
1709.82 65
1709.92 51
1710.01 38
1710.11 26
1710.20 17
1710.30 11
1710.39 8
1710.49 5
1710.58 3
1710.68 0
1710.77 0
1710.87 0
1710.96 0
1711.05 0
1711.15 0
1711.24 4
1711.34 10
1711.43 15
1711.53 19
1711.62 22
1711.72 24
1711.81 25
1711.91 26
1712.00 28
1712.10 31
1712.19 33
1712.29 35
1712.38 36
1712.48 35
1712.57 33
1712.67 29
1712.76 24
1712.86 20
1712.95 18
1713.05 19
1713.14 24
1713.24 33
1713.33 43
1713.43 55
1713.52 66
1713.62 75
1713.71 83
1713.81 89
1713.90 95
1714.00 101
1714.09 109
1714.19 118
1714.28 126
1714.38 134
1714.47 140
1714.57 143
1714.66 144
1714.76 143
1714.85 141
1714.95 139
1715.04 137
1715.14 135
1715.23 133
1715.33 130
1715.42 125
1715.52 118
1715.61 111
1715.71 103
1715.80 96
1715.90 89
1715.99 83
1716.09 77
1716.18 71
1716.28 64
1716.37 57
1716.47 48
1716.56 40
1716.66 32
1716.75 25
1716.85 19
1716.94 14
1717.04 11
1717.13 10
1717.23 8
1717.32 7
1717.42 6
1717.51 5
1717.61 5
1717.70 5
1717.80 6
1717.89 8
1717.99 12
1718.08 16
1718.18 20
1718.27 22
1718.37 24
1718.46 25
1718.56 25
1718.65 24
1718.75 22
1718.84 21
1718.94 21
1719.03 21
1719.13 20
1719.22 18
1719.32 14
1719.41 9
1719.51 3
1719.60 0
1719.70 0
1719.79 0
1719.89 0
1719.98 0
1720.08 0
1720.17 6
1720.27 12
1720.36 16
1720.46 16
1720.55 13
1720.65 7
1720.74 0
1720.84 0
1720.93 0
1721.03 0
1721.12 0
1721.22 0
1721.31 0
1721.41 3
1721.51 7
1721.60 9
1721.70 10
1721.79 8
1721.89 6
1721.98 4
1722.08 2
1722.17 2
1722.27 4
1722.36 8
1722.46 15
1722.55 24
1722.65 33
1722.74 42
1722.84 51
1722.93 59
1723.03 66
1723.12 72
1723.22 77
1723.31 81
1723.41 84
1723.50 84
1723.60 82
1723.69 76
1723.79 66
1723.88 56
1723.98 46
1724.07 37
1724.17 31
1724.27 29
1724.36 29
1724.46 31
1724.55 34
1724.65 37
1724.74 38
1724.84 38
1724.93 37
1725.03 36
1725.12 36
1725.22 36
1725.31 37
1725.41 39
1725.50 41
1725.60 43
1725.69 43
1725.79 43
1725.88 43
1725.98 44
1726.08 46
1726.17 50
1726.27 56
1726.36 64
1726.46 72
1726.55 79
1726.65 84
1726.74 85
1726.84 83
1726.93 77
1727.03 70
1727.12 62
1727.22 55
1727.31 51
1727.41 49
1727.50 49
1727.60 50
1727.70 51
1727.79 52
1727.89 52
1727.98 51
1728.08 49
1728.17 48
1728.27 48
1728.36 51
1728.46 56
1728.55 63
1728.65 72
1728.74 82
1728.84 91
1728.93 99
1729.03 105
1729.13 108
1729.22 108
1729.32 103
1729.41 96
1729.51 85
1729.60 74
1729.70 64
1729.79 57
1729.89 54
1729.98 56
1730.08 64
1730.17 75
1730.27 88
1730.36 102
1730.46 114
1730.56 123
1730.65 130
1730.75 133
1730.84 134
1730.94 132
1731.03 129
1731.13 124
1731.22 116
1731.32 105
1731.41 91
1731.51 74
1731.61 55
1731.70 36
1731.80 18
1731.89 4
1731.99 0
1732.08 0
1732.18 0
1732.27 0
1732.37 0
1732.46 0
1732.56 0
1732.66 0
1732.75 2
1732.85 5
1732.94 8
1733.04 12
1733.13 15
1733.23 18
1733.32 20
1733.42 22
1733.51 23
1733.61 24
1733.71 25
1733.80 27
1733.90 28
1733.99 29
1734.09 28
1734.18 27
1734.28 25
1734.37 23
1734.47 21
1734.56 20
1734.66 23
1734.76 28
1734.85 35
1734.95 44
1735.04 52
1735.14 58
1735.23 60
1735.33 60
1735.42 56
1735.52 51
1735.62 45
1735.71 41
1735.81 39
1735.90 40
1736.00 43
1736.09 46
1736.19 48
1736.28 47
1736.38 42
1736.48 33
1736.57 23
1736.67 12
1736.76 2
1736.86 0
1736.95 0
1737.05 0
1737.14 0
1737.24 5
1737.34 10
1737.43 16
1737.53 21
1737.62 25
1737.72 28
1737.81 31
1737.91 34
1738.00 37
1738.10 41
1738.20 45
1738.29 49
1738.39 54
1738.48 58
1738.58 63
1738.67 67
1738.77 71
1738.87 75
1738.96 78
1739.06 82
1739.15 85
1739.25 87
1739.34 90
1739.44 93
1739.53 96
1739.63 101
1739.73 105
1739.82 110
1739.92 113
1740.01 116
1740.11 117
1740.20 116
1740.30 114
1740.40 112
1740.49 111
1740.59 109
1740.68 106
1740.78 102
1740.87 96
1740.97 89
1741.07 80
1741.16 71
1741.26 62
1741.35 55
1741.45 49
1741.54 43
1741.64 38
1741.73 32
1741.83 26
1741.93 20
1742.02 16
1742.12 15
1742.21 17
1742.31 24
1742.40 33
1742.50 45
1742.60 57
1742.69 68
1742.79 78
1742.88 86
1742.98 92
1743.08 98
1743.17 104
1743.27 110
1743.36 117
1743.46 123
1743.55 127
1743.65 129
1743.75 128
1743.84 123
1743.94 115
1744.03 103
1744.13 89
1744.22 74
1744.32 61
1744.42 50
1744.51 44
1744.61 45
1744.70 52
1744.80 67
1744.89 86
1744.99 109
1745.09 131
1745.18 149
1745.28 164
1745.37 173
1745.47 177
1745.57 179
1745.66 181
1745.76 184
1745.85 188
1745.95 193
1746.04 197
1746.14 199
1746.24 198
1746.33 192
1746.43 183
1746.52 171
1746.62 158
1746.72 144
1746.81 130
1746.91 117
1747.00 105
1747.10 95
1747.19 88
1747.29 84
1747.39 85
1747.48 89
1747.58 96
1747.67 105
1747.77 113
1747.87 120
1747.96 124
1748.06 125
1748.15 123
1748.25 118
1748.34 113
1748.44 106
1748.54 99
1748.63 93
1748.73 86
1748.82 80
1748.92 74
1749.02 69
1749.11 63
1749.21 57
1749.30 49
1749.40 41
1749.50 33
1749.59 24
1749.69 16
1749.78 9
1749.88 4
1749.98 0
1750.07 0
1750.17 0
1750.26 0
1750.36 0
1750.45 0
1750.55 0
1750.65 0
1750.74 2
1750.84 4
1750.93 5
1751.03 5
1751.13 4
1751.22 4
1751.32 5
1751.41 9
1751.51 16
1751.61 26
1751.70 37
1751.80 49
1751.89 60
1751.99 69
1752.09 75
1752.18 78
1752.28 77
1752.37 74
1752.47 70
1752.57 66
1752.66 61
1752.76 58
1752.85 56
1752.95 56
1753.05 59
1753.14 63
1753.24 69
1753.33 76
1753.43 84
1753.53 90
1753.62 94
1753.72 95
1753.81 94
1753.91 91
1754.01 87
1754.10 83
1754.20 82
1754.29 84
1754.39 88
1754.49 94
1754.58 99
1754.68 103
1754.77 103
1754.87 101
1754.97 95
1755.06 87
1755.16 78
1755.26 72
1755.35 68
1755.45 67
1755.54 67
1755.64 68
1755.74 69
1755.83 67
1755.93 63
1756.02 55
1756.12 46
1756.22 35
1756.31 23
1756.41 11
1756.50 0
1756.60 0
1756.70 0
1756.79 0
1756.89 0
1756.99 0
1757.08 0
1757.18 0
1757.27 4
1757.37 17
1757.47 28
1757.56 36
1757.66 41
1757.75 43
1757.85 44
1757.95 45
1758.04 48
1758.14 51
1758.23 55
1758.33 58
1758.43 59
1758.52 58
1758.62 56
1758.72 55
1758.81 55
1758.91 59
1759.00 65
1759.10 73
1759.20 83
1759.29 92
1759.39 98
1759.49 101
1759.58 100
1759.68 95
1759.77 87
1759.87 76
1759.97 64
1760.06 50
1760.16 36
1760.25 21
1760.35 7
1760.45 0
1760.54 0
1760.64 0
1760.74 0
1760.83 0
1760.93 0
1761.02 8
1761.12 23
1761.22 38
1761.31 51
1761.41 62
1761.51 69
1761.60 73
1761.70 75
1761.79 76
1761.89 77
1761.99 80
1762.08 84
1762.18 90
1762.28 97
1762.37 105
1762.47 112
1762.56 116
1762.66 118
1762.76 117
1762.85 114
1762.95 110
1763.05 107
1763.14 107
1763.24 110
1763.33 116
1763.43 124
1763.53 133
1763.62 141
1763.72 148
1763.82 153
1763.91 157
1764.01 158
1764.11 157
1764.20 154
1764.30 147
1764.39 138
1764.49 126
1764.59 112
1764.68 99
1764.78 87
1764.88 77
1764.97 69
1765.07 64
1765.16 61
1765.26 60
1765.36 61
1765.45 63
1765.55 66
1765.65 70
1765.74 73
1765.84 78
1765.94 82
1766.03 86
1766.13 90
1766.22 94
1766.32 98
1766.42 102
1766.51 106
1766.61 111
1766.71 115
1766.80 118
1766.90 120
1767.00 120
1767.09 117
1767.19 113
1767.29 109
1767.38 105
1767.48 104
1767.57 104
1767.67 106
1767.77 109
1767.86 113
1767.96 116
1768.06 119
1768.15 121
1768.25 123
1768.35 124
1768.44 122
1768.54 119
1768.63 113
1768.73 104
1768.83 94
1768.92 83
1769.02 73
1769.12 65
1769.21 59
1769.31 55
1769.41 54
1769.50 54
1769.60 56
1769.70 58
1769.79 60
1769.89 62
1769.99 64
1770.08 66
1770.18 67
1770.27 67
1770.37 65
1770.47 63
1770.56 58
1770.66 51
1770.76 43
1770.85 32
1770.95 21
1771.05 10
1771.14 1
1771.24 0
1771.34 0
1771.43 0
1771.53 0
1771.63 0
1771.72 0
1771.82 0
1771.92 0
1772.01 4
1772.11 8
1772.20 13
1772.30 18
1772.40 22
1772.49 24
1772.59 23
1772.69 19
1772.78 13
1772.88 5
1772.98 0
1773.07 0
1773.17 0
1773.27 0
1773.36 3
1773.46 12
1773.56 22
1773.65 31
1773.75 40
1773.85 46
1773.94 52
1774.04 56
1774.14 59
1774.23 61
1774.33 61
1774.43 59
1774.52 57
1774.62 55
1774.72 53
1774.81 52
1774.91 53
1775.01 55
1775.10 57
1775.20 60
1775.30 62
1775.39 64
1775.49 65
1775.59 69
1775.68 74
1775.78 83
1775.88 94
1775.97 109
1776.07 124
1776.17 139
1776.26 151
1776.36 159
1776.46 162
1776.55 161
1776.65 155
1776.75 147
1776.84 137
1776.94 128
1777.04 119
1777.13 110
1777.23 104
1777.33 98
1777.42 93
1777.52 89
1777.62 87
1777.71 86
1777.81 87
1777.91 89
1778.00 92
1778.10 96
1778.20 100
1778.29 104
1778.39 107
1778.49 109
1778.58 111
1778.68 111
1778.78 111
1778.87 111
1778.97 111
1779.07 112
1779.16 114
1779.26 117
1779.36 118
1779.45 120
1779.55 121
1779.65 121
1779.74 120
1779.84 120
1779.94 121
1780.03 121
1780.13 120
1780.23 119
1780.32 116
1780.42 111
1780.52 104
1780.61 97
1780.71 90
1780.81 83
1780.90 77
1781.00 73
1781.10 70
1781.19 69
1781.29 68
1781.39 66
1781.48 64
1781.58 60
1781.68 54
1781.77 48
1781.87 40
1781.97 34
1782.07 29
1782.16 26
1782.26 26
1782.36 28
1782.45 31
1782.55 35
1782.65 39
1782.74 43
1782.84 47
1782.94 51
1783.03 55
1783.13 60
1783.23 64
1783.32 67
1783.42 70
1783.52 69
1783.61 67
1783.71 61
1783.81 54
1783.91 46
1784.00 40
1784.10 36
1784.20 36
1784.29 39
1784.39 45
1784.49 54
1784.58 62
1784.68 71
1784.78 78
1784.87 83
1784.97 85
1785.07 85
1785.16 84
1785.26 81
1785.36 79
1785.46 77
1785.55 76
1785.65 76
1785.75 76
1785.84 77
1785.94 78
1786.04 76
1786.13 72
1786.23 65
1786.33 54
1786.42 41
1786.52 27
1786.62 13
1786.72 3
1786.81 0
1786.91 0
1787.01 0
1787.10 3
1787.20 12
1787.30 22
1787.39 33
1787.49 45
1787.59 56
1787.68 66
1787.78 75
1787.88 81
1787.98 84
1788.07 83
1788.17 78
1788.27 72
1788.36 64
1788.46 57
1788.56 51
1788.65 47
1788.75 45
1788.85 43
1788.95 41
1789.04 39
1789.14 34
1789.24 28
1789.33 20
1789.43 11
1789.53 2
1789.62 0
1789.72 0
1789.82 0
1789.92 0
1790.01 0
1790.11 0
1790.21 0
1790.30 0
1790.40 2
1790.50 14
1790.59 28
1790.69 44
1790.79 59
1790.89 73
1790.98 83
1791.08 90
1791.18 92
1791.27 89
1791.37 84
1791.47 77
1791.56 70
1791.66 63
1791.76 58
1791.86 56
1791.95 57
1792.05 63
1792.15 71
1792.24 81
1792.34 92
1792.44 103
1792.54 112
1792.63 118
1792.73 121
1792.83 121
1792.92 118
1793.02 112
1793.12 105
1793.22 97
1793.31 91
1793.41 86
1793.51 82
1793.60 81
1793.70 81
1793.80 81
1793.90 81
1793.99 81
1794.09 80
1794.19 79
1794.28 79
1794.38 80
1794.48 82
1794.58 86
1794.67 89
1794.77 93
1794.87 96
1794.96 97
1795.06 97
1795.16 96
1795.26 95
1795.35 95
1795.45 95
1795.55 95
1795.64 96
1795.74 96
1795.84 94
1795.94 92
1796.03 87
1796.13 81
1796.23 75
1796.32 70
1796.42 66
1796.52 64
1796.62 64
1796.71 66
1796.81 69
1796.91 72
1797.00 74
1797.10 75
1797.20 75
1797.30 74
1797.39 73
1797.49 71
1797.59 71
1797.69 71
1797.78 71
1797.88 72
1797.98 73
1798.07 74
1798.17 73
1798.27 72
1798.37 69
1798.46 65
1798.56 61
1798.66 58
1798.75 56
1798.85 56
1798.95 58
1799.05 60
1799.14 64
1799.24 66
1799.34 68
1799.44 69
1799.53 69
1799.63 68
1799.73 68
1799.82 67
1799.92 66
1800.02 66
1800.12 66
1800.21 66
1800.31 66
1800.41 67
1800.51 67
1800.60 69
1800.70 71
1800.80 74
1800.90 80
1800.99 87
1801.09 97
1801.19 107
1801.28 118
1801.38 127
1801.48 135
1801.58 142
1801.67 149
1801.77 156
1801.87 164
1801.97 173
1802.06 183
1802.16 192
1802.26 199
1802.36 202
1802.45 200
1802.55 194
1802.65 184
1802.74 172
1802.84 159
1802.94 145
1803.04 132
1803.13 120
1803.23 107
1803.33 95
1803.43 84
1803.52 74
1803.62 67
1803.72 64
1803.82 65
1803.91 71
1804.01 81
1804.11 94
1804.21 107
1804.30 118
1804.40 125
1804.50 127
1804.59 125
1804.69 118
1804.79 110
1804.89 100
1804.98 93
1805.08 88
1805.18 85
1805.28 85
1805.37 87
1805.47 89
1805.57 91
1805.67 92
1805.76 90
1805.86 88
1805.96 84
1806.06 79
1806.15 75
1806.25 72
1806.35 70
1806.45 69
1806.54 69
1806.64 68
1806.74 65
1806.84 62
1806.93 57
1807.03 52
1807.13 49
1807.23 48
1807.32 50
1807.42 57
1807.52 67
1807.62 80
1807.71 94
1807.81 107
1807.91 117
1808.01 124
1808.10 126
1808.20 124
1808.30 121
1808.40 116
1808.49 113
1808.59 110
1808.69 108
1808.79 107
1808.88 104
1808.98 99
1809.08 92
1809.18 83
1809.27 74
1809.37 66
1809.47 60
1809.57 56
1809.66 55
1809.76 56
1809.86 58
1809.96 59
1810.05 58
1810.15 55
1810.25 51
1810.35 46
1810.44 41
1810.54 37
1810.64 34
1810.74 33
1810.83 33
1810.93 34
1811.03 35
1811.13 37
1811.23 38
1811.32 39
1811.42 40
1811.52 41
1811.62 42
1811.71 45
1811.81 49
1811.91 55
1812.01 62
1812.10 69
1812.20 78
1812.30 85
1812.40 91
1812.49 94
1812.59 96
1812.69 96
1812.79 95
1812.88 94
1812.98 93
1813.08 94
1813.18 94
1813.28 93
1813.37 91
1813.47 87
1813.57 81
1813.67 74
1813.76 65
1813.86 57
1813.96 49
1814.06 41
1814.15 34
1814.25 28
1814.35 23
1814.45 20
1814.54 19
1814.64 21
1814.74 24
1814.84 30
1814.94 38
1815.03 47
1815.13 57
1815.23 67
1815.33 77
1815.42 87
1815.52 95
1815.62 102
1815.72 107
1815.81 109
1815.91 108
1816.01 104
1816.11 97
1816.21 88
1816.30 79
1816.40 70
1816.50 64
1816.60 60
1816.69 58
1816.79 58
1816.89 58
1816.99 57
1817.09 55
1817.18 51
1817.28 47
1817.38 42
1817.48 38
1817.57 35
1817.67 35
1817.77 36
1817.87 39
1817.97 43
1818.06 47
1818.16 49
1818.26 51
1818.36 52
1818.45 51
1818.55 50
1818.65 49
1818.75 47
1818.85 44
1818.94 39
1819.04 33
1819.14 25
1819.24 18
1819.33 11
1819.43 8
1819.53 9
1819.63 15
1819.73 25
1819.82 38
1819.92 50
1820.02 61
1820.12 69
1820.21 74
1820.31 76
1820.41 76
1820.51 76
1820.61 77
1820.70 79
1820.80 81
1820.90 83
1821.00 84
1821.10 84
1821.19 83
1821.29 83
1821.39 85
1821.49 89
1821.58 95
1821.68 100
1821.78 104
1821.88 105
1821.98 102
1822.07 96
1822.17 89
1822.27 83
1822.37 80
1822.47 79
1822.56 82
1822.66 88
1822.76 96
1822.86 105
1822.96 115
1823.05 124
1823.15 132
1823.25 137
1823.35 141
1823.44 141
1823.54 139
1823.64 136
1823.74 131
1823.84 127
1823.93 122
1824.03 118
1824.13 113
1824.23 107
1824.33 100
1824.42 93
1824.52 87
1824.62 84
1824.72 84
1824.82 87
1824.91 92
1825.01 98
1825.11 102
1825.21 103
1825.31 100
1825.40 93
1825.50 82
1825.60 68
1825.70 53
1825.80 38
1825.89 23
1825.99 9
1826.09 0
1826.19 0
1826.29 0
1826.38 0
1826.48 0
1826.58 0
1826.68 0
1826.78 0
1826.87 1
1826.97 13
1827.07 24
1827.17 33
1827.27 40
1827.36 43
1827.46 45
1827.56 45
1827.66 44
1827.76 44
1827.85 44
1827.95 46
1828.05 47
1828.15 49
1828.25 49
1828.34 49
1828.44 48
1828.54 47
1828.64 45
1828.74 44
1828.83 43
1828.93 41
1829.03 40
1829.13 40
1829.23 39
1829.32 40
1829.42 42
1829.52 45
1829.62 49
1829.72 53
1829.82 55
1829.91 57
1830.01 57
1830.11 58
1830.21 60
1830.31 64
1830.40 69
1830.50 75
1830.60 80
1830.70 81
1830.80 79
1830.89 73
1830.99 63
1831.09 53
1831.19 44
1831.29 39
1831.39 38
1831.48 41
1831.58 48
1831.68 56
1831.78 65
1831.88 72
1831.97 78
1832.07 82
1832.17 83
1832.27 83
1832.37 80
1832.46 76
1832.56 71
1832.66 66
1832.76 61
1832.86 57
1832.96 54
1833.05 52
1833.15 52
1833.25 52
1833.35 52
1833.45 52
1833.54 52
1833.64 51
1833.74 51
1833.84 51
1833.94 52
1834.04 54
1834.13 59
1834.23 65
1834.33 72
1834.43 77
1834.53 81
1834.63 83
1834.72 81
1834.82 76
1834.92 68
1835.02 60
1835.12 52
1835.21 45
1835.31 41
1835.41 40
1835.51 41
1835.61 44
1835.71 48
1835.80 50
1835.90 52
1836.00 53
1836.10 53
1836.20 54
1836.30 57
1836.39 62
1836.49 69
1836.59 78
1836.69 87
1836.79 95
1836.88 100
1836.98 101
1837.08 98
1837.18 90
1837.28 77
1837.38 62
1837.47 45
1837.57 28
1837.67 12
1837.77 0
1837.87 0
1837.97 0
1838.06 0
1838.16 0
1838.26 0
1838.36 0
1838.46 0
1838.56 0
1838.65 3
1838.75 9
1838.85 15
1838.95 21
1839.05 28
1839.15 33
1839.24 39
1839.34 45
1839.44 51
1839.54 57
1839.64 63
1839.74 68
1839.83 71
1839.93 73
1840.03 74
1840.13 74
1840.23 74
1840.33 75
1840.42 77
1840.52 81
1840.62 85
1840.72 91
1840.82 96
1840.92 102
1841.02 107
1841.11 111
1841.21 114
1841.31 114
1841.41 113
1841.51 110
1841.61 106
1841.70 101
1841.80 97
1841.90 93
1842.00 89
1842.10 85
1842.20 80
1842.29 74
1842.39 67
1842.49 59
1842.59 52
1842.69 45
1842.79 41
1842.89 39
1842.98 38
1843.08 40
1843.18 43
1843.28 46
1843.38 50
1843.48 53
1843.57 55
1843.67 56
1843.77 56
1843.87 53
1843.97 49
1844.07 42
1844.17 34
1844.26 25
1844.36 16
1844.46 7
1844.56 0
1844.66 0
1844.76 0
1844.85 0
1844.95 0
1845.05 0
1845.15 0
1845.25 0
1845.35 0
1845.45 8
1845.54 18
1845.64 27
1845.74 35
1845.84 41
1845.94 45
1846.04 49
1846.14 51
1846.23 53
1846.33 54
1846.43 54
1846.53 53
1846.63 51
1846.73 49
1846.82 48
1846.92 49
1847.02 52
1847.12 59
1847.22 69
1847.32 80
1847.42 91
1847.51 100
1847.61 104
1847.71 104
1847.81 99
1847.91 90
1848.01 81
1848.11 72
1848.20 65
1848.30 62
1848.40 62
1848.50 65
1848.60 70
1848.70 76
1848.80 83
1848.89 88
1848.99 92
1849.09 94
1849.19 94
1849.29 91
1849.39 88
1849.49 84
1849.59 81
1849.68 79
1849.78 79
1849.88 81
1849.98 84
1850.08 89
1850.18 94
1850.28 97
1850.37 99
1850.47 99
1850.57 95
1850.67 90
1850.77 82
1850.87 74
1850.97 66
1851.06 60
1851.16 55
1851.26 52
1851.36 49
1851.46 46
1851.56 43
1851.66 38
1851.76 31
1851.85 24
1851.95 16
1852.05 9
1852.15 3
1852.25 0
1852.35 0
1852.45 0
1852.55 0
1852.64 0
1852.74 0
1852.84 0
1852.94 0
1853.04 0
1853.14 3
1853.24 7
1853.33 11
1853.43 14
1853.53 15
1853.63 16
1853.73 16
1853.83 17
1853.93 18
1854.03 21
1854.12 24
1854.22 28
1854.32 32
1854.42 36
1854.52 40
1854.62 44
1854.72 47
1854.82 51
1854.91 55
1855.01 59
1855.11 65
1855.21 71
1855.31 78
1855.41 86
1855.51 93
1855.61 99
1855.70 102
1855.80 102
1855.90 99
1856.00 93
1856.10 85
1856.20 78
1856.30 72
1856.40 68
1856.50 67
1856.59 69
1856.69 73
1856.79 78
1856.89 84
1856.99 92
1857.09 100
1857.19 110
1857.29 120
1857.38 129
1857.48 136
1857.58 139
1857.68 138
1857.78 132
1857.88 123
1857.98 113
1858.08 103
1858.18 96
1858.27 92
1858.37 92
1858.47 93
1858.57 94
1858.67 93
1858.77 88
1858.87 81
1858.97 72
1859.07 62
1859.16 52
1859.26 42
1859.36 34
1859.46 27
1859.56 22
1859.66 17
1859.76 13
1859.86 10
1859.96 8
1860.05 7
1860.15 7
1860.25 6
1860.35 4
1860.45 1
1860.55 0
1860.65 0
1860.75 0
1860.85 0
1860.94 0
1861.04 0
1861.14 0
1861.24 7
1861.34 17
1861.44 27
1861.54 38
1861.64 49
1861.74 58
1861.83 67
1861.93 75
1862.03 82
1862.13 89
1862.23 95
1862.33 101
1862.43 106
1862.53 110
1862.63 112
1862.73 112
1862.82 109
1862.92 104
1863.02 97
1863.12 90
1863.22 85
1863.32 82
1863.42 82
1863.52 84
1863.62 88
1863.72 91
1863.81 93
1863.91 91
1864.01 85
1864.11 76
1864.21 65
1864.31 54
1864.41 44
1864.51 37
1864.61 34
1864.71 34
1864.80 38
1864.90 44
1865.00 52
1865.10 63
1865.20 76
1865.30 89
1865.40 104
1865.50 117
1865.60 128
1865.70 136
1865.79 140
1865.89 141
1865.99 139
1866.09 137
1866.19 135
1866.29 134
1866.39 135
1866.49 137
1866.59 141
1866.69 145
1866.79 149
1866.88 152
1866.98 153
1867.08 153
1867.18 149
1867.28 143
1867.38 134
1867.48 124
1867.58 112
1867.68 100
1867.78 89
1867.88 81
1867.97 75
1868.07 73
1868.17 73
1868.27 74
1868.37 74
1868.47 74
1868.57 72
1868.67 68
1868.77 62
1868.87 55
1868.97 48
1869.06 41
1869.16 35
1869.26 30
1869.36 27
1869.46 25
1869.56 24
1869.66 24
1869.76 26
1869.86 28
1869.96 31
1870.06 35
1870.16 39
1870.25 43
1870.35 47
1870.45 51
1870.55 55
1870.65 59
1870.75 63
1870.85 67
1870.95 71
1871.05 77
1871.15 85
1871.25 94
1871.35 105
1871.44 116
1871.54 125
1871.64 131
1871.74 131
1871.84 126
1871.94 118
1872.04 108
1872.14 99
1872.24 91
1872.34 87
1872.44 85
1872.54 84
1872.64 83
1872.73 80
1872.83 76
1872.93 70
1873.03 63
1873.13 57
1873.23 51
1873.33 47
1873.43 44
1873.53 42
1873.63 40
1873.73 38
1873.83 35
1873.93 32
1874.03 27
1874.12 21
1874.22 14
1874.32 7
1874.42 1
1874.52 0
1874.62 0
1874.72 5
1874.82 16
1874.92 30
1875.02 46
1875.12 63
1875.22 78
1875.32 90
1875.42 99
1875.51 105
1875.61 108
1875.71 110
1875.81 111
1875.91 113
1876.01 115
1876.11 117
1876.21 120
1876.31 122
1876.41 123
1876.51 121
1876.61 118
1876.71 112
1876.81 103
1876.91 92
1877.00 80
1877.10 69
1877.20 58
1877.30 50
1877.40 46
1877.50 45
1877.60 49
1877.70 56
1877.80 64
1877.90 73
1878.00 81
1878.10 88
1878.20 93
1878.30 98
1878.40 102
1878.49 107
1878.59 111
1878.69 114
1878.79 115
1878.89 112
1878.99 106
1879.09 97
1879.19 86
1879.29 75
1879.39 66
1879.49 58
1879.59 53
1879.69 50
1879.79 49
1879.89 49
1879.99 50
1880.09 52
1880.18 54
1880.28 57
1880.38 60
1880.48 63
1880.58 66
1880.68 67
1880.78 67
1880.88 66
1880.98 63
1881.08 61
1881.18 58
1881.28 56
1881.38 54
1881.48 53
1881.58 53
1881.68 53
1881.78 55
1881.88 57
1881.98 60
1882.07 64
1882.17 66
1882.27 67
1882.37 66
1882.47 63
1882.57 58
1882.67 52
1882.77 46
1882.87 40
1882.97 35
1883.07 31
1883.17 28
1883.27 25
1883.37 24
1883.47 25
1883.57 28
1883.67 35
1883.77 47
1883.87 62
1883.97 80
1884.06 100
1884.16 120
1884.26 139
1884.36 156
1884.46 170
1884.56 180
1884.66 184
1884.76 184
1884.86 178
1884.96 167
1885.06 152
1885.16 136
1885.26 120
1885.36 105
1885.46 94
1885.56 85
1885.66 81
1885.76 79
1885.86 79
1885.96 82
1886.06 85
1886.16 87
1886.26 90
1886.35 90
1886.45 87
1886.55 81
1886.65 72
1886.75 60
1886.85 45
1886.95 31
1887.05 18
1887.15 8
1887.25 3
1887.35 3
1887.45 6
1887.55 11
1887.65 17
1887.75 22
1887.85 25
1887.95 27
1888.05 28
1888.15 28
1888.25 28
1888.35 29
1888.45 31
1888.55 33
1888.65 36
1888.75 40
1888.85 44
1888.95 49
1889.04 55
1889.14 62
1889.24 69
1889.34 75
1889.44 79
1889.54 81
1889.64 80
1889.74 76
1889.84 71
1889.94 66
1890.04 62
1890.14 61
1890.24 63
1890.34 67
1890.44 73
1890.54 78
1890.64 80
1890.74 80
1890.84 76
1890.94 71
1891.04 64
1891.14 58
1891.24 52
1891.34 47
1891.44 43
1891.54 40
1891.64 37
1891.74 33
1891.84 30
1891.94 28
1892.04 27
1892.14 29
1892.24 32
1892.34 38
1892.44 46
1892.53 55
1892.63 65
1892.73 74
1892.83 83
1892.93 91
1893.03 99
1893.13 106
1893.23 112
1893.33 116
1893.43 119
1893.53 120
1893.63 118
1893.73 114
1893.83 110
1893.93 106
1894.03 104
1894.13 107
1894.23 113
1894.33 123
1894.43 135
1894.53 149
1894.63 160
1894.73 168
1894.83 171
1894.93 168
1895.03 161
1895.13 148
1895.23 133
1895.33 116
1895.43 98
1895.53 82
1895.63 67
1895.73 54
1895.83 43
1895.93 34
1896.03 27
1896.13 21
1896.23 16
1896.33 11
1896.43 6
1896.53 2
1896.63 0
1896.73 0
1896.83 0
1896.93 0
1897.03 0
1897.13 0
1897.23 0
1897.33 0
1897.43 3
1897.53 6
1897.63 11
1897.73 16
1897.83 23
1897.93 33
1898.03 45
1898.13 59
1898.23 75
1898.33 91
1898.43 104
1898.53 115
1898.63 122
1898.73 127
1898.83 130
1898.93 132
1899.02 136
1899.12 142
1899.22 148
1899.32 155
1899.42 160
1899.52 163
1899.62 162
1899.72 158
1899.82 150
1899.92 139
1900.02 128
1900.12 117
1900.22 106
1900.32 97
1900.42 89
1900.52 84
1900.62 79
1900.72 75
1900.82 72
1900.92 69
1901.02 66
1901.12 64
1901.22 62
1901.32 61
1901.42 61
1901.52 62
1901.62 63
1901.72 63
1901.82 62
1901.92 58
1902.02 52
1902.12 45
1902.22 38
1902.32 31
1902.42 27
1902.52 27
1902.62 30
1902.72 35
1902.82 41
1902.92 46
1903.02 49
1903.12 48
1903.22 43
1903.32 36
1903.42 27
1903.52 18
1903.62 11
1903.72 7
1903.82 5
1903.92 6
1904.02 10
1904.12 16
1904.22 23
1904.32 32
1904.43 42
1904.53 53
1904.63 65
1904.73 77
1904.83 88
1904.93 99
1905.03 108
1905.13 115
1905.23 120
1905.33 122
1905.43 123
1905.53 121
1905.63 116
1905.73 109
1905.83 101
1905.93 92
1906.03 84
1906.13 78
1906.23 75
1906.33 75
1906.43 79
1906.53 84
1906.63 89
1906.73 93
1906.83 96
1906.93 96
1907.03 94
1907.13 90
1907.23 86
1907.33 82
1907.43 78
1907.53 75
1907.63 74
1907.73 75
1907.83 77
1907.93 82
1908.03 87
1908.13 93
1908.23 98
1908.33 101
1908.43 101
1908.53 98
1908.63 93
1908.73 88
1908.83 83
1908.93 79
1909.03 79
1909.13 81
1909.23 85
1909.33 90
1909.43 94
1909.53 97
1909.63 96
1909.73 93
1909.83 87
1909.93 81
1910.03 76
1910.13 74
1910.23 76
1910.33 83
1910.43 93
1910.53 105
1910.63 116
1910.73 125
1910.84 130
1910.94 130
1911.04 126
1911.14 119
1911.24 110
1911.34 101
1911.44 94
1911.54 89
1911.64 88
1911.74 89
1911.84 92
1911.94 97
1912.04 102
1912.14 108
1912.24 114
1912.34 120
1912.44 125
1912.54 128
1912.64 130
1912.74 130
1912.84 128
1912.94 125
1913.04 120
1913.14 115
1913.24 111
1913.34 107
1913.44 106
1913.54 108
1913.64 113
1913.74 122
1913.84 133
1913.94 146
1914.04 160
1914.14 174
1914.24 186
1914.35 196
1914.45 204
1914.55 212
1914.65 220
1914.75 230
1914.85 243
1914.95 260
1915.05 284
1915.15 313
1915.25 347
1915.35 385
1915.45 427
1915.55 469
1915.65 511
1915.75 551
1915.85 588
1915.95 623
1916.05 657
1916.15 690
1916.25 724
1916.35 760
1916.45 796
1916.55 833
1916.65 868
1916.75 899
1916.85 925
1916.95 945
1917.06 959
1917.16 966
1917.26 969
1917.36 968
1917.46 964
1917.56 959
1917.66 952
1917.76 944
1917.86 936
1917.96 926
1918.06 915
1918.16 903
1918.26 888
1918.36 871
1918.46 850
1918.56 826
1918.66 799
1918.76 769
1918.86 739
1918.96 710
1919.06 684
1919.16 661
1919.26 641
1919.37 624
1919.47 607
1919.57 589
1919.67 569
1919.77 546
1919.87 521
1919.97 493
1920.07 464
1920.17 434
1920.27 405
1920.37 377
1920.47 352
1920.57 331
1920.67 314
1920.77 299
1920.87 288
1920.97 277
1921.07 268
1921.17 259
1921.27 250
1921.37 243
1921.48 237
1921.58 233
1921.68 230
1921.78 227
1921.88 224
1921.98 220
1922.08 212
1922.18 202
1922.28 189
1922.38 173
1922.48 157
1922.58 140
1922.68 123
1922.78 107
1922.88 92
1922.98 79
1923.08 67
1923.18 57
1923.29 49
1923.39 43
1923.49 39
1923.59 38
1923.69 40
1923.79 44
1923.89 51
1923.99 60
1924.09 69
1924.19 79
1924.29 87
1924.39 94
1924.49 98
1924.59 100
1924.69 99
1924.79 96
1924.89 92
1925.00 87
1925.10 83
1925.20 80
1925.30 78
1925.40 78
1925.50 80
1925.60 83
1925.70 88
1925.80 94
1925.90 99
1926.00 104
1926.10 106
1926.20 105
1926.30 102
1926.40 96
1926.50 88
1926.61 79
1926.71 70
1926.81 62
1926.91 55
1927.01 48
1927.11 41
1927.21 34
1927.31 25
1927.41 15
1927.51 4
1927.61 0
1927.71 0
1927.81 0
1927.91 0
1928.01 0
1928.12 0
1928.22 0
1928.32 0
1928.42 10
1928.52 19
1928.62 26
1928.72 30
1928.82 31
1928.92 31
1929.02 30
1929.12 29
1929.22 29
1929.32 31
1929.42 35
1929.53 41
1929.63 48
1929.73 57
1929.83 67
1929.93 78
1930.03 90
1930.13 103
1930.23 116
1930.33 129
1930.43 139
1930.53 144
1930.63 144
1930.73 138
1930.84 125
1930.94 107
1931.04 88
1931.14 70
1931.24 57
1931.34 49
1931.44 48
1931.54 52
1931.64 60
1931.74 69
1931.84 78
1931.94 86
1932.04 90
1932.15 92
1932.25 93
1932.35 92
1932.45 89
1932.55 85
1932.65 80
1932.75 74
1932.85 67
1932.95 61
1933.05 58
1933.15 60
1933.25 66
1933.36 79
1933.46 96
1933.56 116
1933.66 135
1933.76 153
1933.86 166
1933.96 175
1934.06 180
1934.16 182
1934.26 184
1934.36 185
1934.46 188
1934.57 191
1934.67 193
1934.77 193
1934.87 191
1934.97 185
1935.07 175
1935.17 162
1935.27 146
1935.37 128
1935.47 111
1935.57 96
1935.67 83
1935.78 74
1935.88 68
1935.98 64
1936.08 63
1936.18 63
1936.28 63
1936.38 63
1936.48 62
1936.58 60
1936.68 58
1936.78 56
1936.89 53
1936.99 51
1937.09 49
1937.19 49
1937.29 49
1937.39 51
1937.49 54
1937.59 57
1937.69 61
1937.79 64
1937.90 67
1938.00 69
1938.10 71
1938.20 71
1938.30 70
1938.40 69
1938.50 67
1938.60 65
1938.70 65
1938.80 67
1938.90 70
1939.01 76
1939.11 82
1939.21 88
1939.31 92
1939.41 95
1939.51 95
1939.61 94
1939.71 92
1939.81 90
1939.91 90
1940.02 90
1940.12 92
1940.22 93
1940.32 94
1940.42 93
1940.52 93
1940.62 92
1940.72 91
1940.82 91
1940.92 91
1941.03 90
1941.13 90
1941.23 89
1941.33 87
1941.43 86
1941.53 84
1941.63 84
1941.73 83
1941.83 84
1941.94 85
1942.04 86
1942.14 86
1942.24 87
1942.34 86
1942.44 86
1942.54 85
1942.64 84
1942.74 83
1942.84 83
1942.95 82
1943.05 81
1943.15 81
1943.25 80
1943.35 79
1943.45 79
1943.55 80
1943.65 80
1943.75 81
1943.86 82
1943.96 82
1944.06 81
1944.16 78
1944.26 75
1944.36 70
1944.46 64
1944.56 56
1944.66 46
1944.77 36
1944.87 25
1944.97 15
1945.07 8
1945.17 3
1945.27 2
1945.37 5
1945.47 12
1945.57 22
1945.68 33
1945.78 43
1945.88 53
1945.98 60
1946.08 65
1946.18 67
1946.28 69
1946.38 71
1946.49 74
1946.59 77
1946.69 80
1946.79 83
1946.89 82
1946.99 79
1947.09 73
1947.19 65
1947.29 56
1947.40 47
1947.50 41
1947.60 37
1947.70 36
1947.80 37
1947.90 40
1948.00 44
1948.10 48
1948.21 51
1948.31 53
1948.41 55
1948.51 57
1948.61 58
1948.71 61
1948.81 63
1948.91 66
1949.02 69
1949.12 70
1949.22 71
1949.32 69
1949.42 65
1949.52 60
1949.62 54
1949.72 47
1949.83 42
1949.93 40
1950.03 41
1950.13 47
1950.23 56
1950.33 69
1950.43 85
1950.53 100
1950.64 115
1950.74 127
1950.84 136
1950.94 140
1951.04 141
1951.14 137
1951.24 130
1951.34 119
1951.45 107
1951.55 93
1951.65 79
1951.75 68
1951.85 59
1951.95 54
1952.05 52
1952.16 53
1952.26 56
1952.36 58
1952.46 59
1952.56 58
1952.66 55
1952.76 51
1952.86 47
1952.97 44
1953.07 42
1953.17 43
1953.27 46
1953.37 51
1953.47 58
1953.57 65
1953.68 73
1953.78 80
1953.88 87
1953.98 92
1954.08 97
1954.18 101
1954.28 105
1954.38 109
1954.49 114
1954.59 120
1954.69 128
1954.79 136
1954.89 146
1954.99 156
1955.09 167
1955.20 177
1955.30 186
1955.40 193
1955.50 198
1955.60 202
1955.70 203
1955.80 201
1955.91 198
1956.01 192
1956.11 184
1956.21 175
1956.31 165
1956.41 155
1956.51 147
1956.62 140
1956.72 135
1956.82 132
1956.92 130
1957.02 128
1957.12 125
1957.22 120
1957.33 113
1957.43 104
1957.53 93
1957.63 81
1957.73 68
1957.83 57
1957.93 48
1958.04 41
1958.14 38
1958.24 37
1958.34 39
1958.44 41
1958.54 43
1958.64 44
1958.75 43
1958.85 41
1958.95 38
1959.05 34
1959.15 31
1959.25 28
1959.36 26
1959.46 25
1959.56 24
1959.66 24
1959.76 24
1959.86 25
1959.96 27
1960.07 30
1960.17 33
1960.27 35
1960.37 37
1960.47 37
1960.57 35
1960.68 31
1960.78 24
1960.88 15
1960.98 5
1961.08 0
1961.18 0
1961.28 0
1961.39 0
1961.49 0
1961.59 0
1961.69 0
1961.79 0
1961.89 3
1962.00 11
1962.10 21
1962.20 31
1962.30 41
1962.40 50
1962.50 58
1962.61 61
1962.71 61
1962.81 57
1962.91 50
1963.01 41
1963.11 35
1963.21 31
1963.32 32
1963.42 37
1963.52 45
1963.62 55
1963.72 66
1963.82 75
1963.93 82
1964.03 86
1964.13 87
1964.23 86
1964.33 84
1964.43 83
1964.54 84
1964.64 88
1964.74 98
1964.84 112
1964.94 131
1965.04 151
1965.15 171
1965.25 189
1965.35 203
1965.45 211
1965.55 213
1965.65 211
1965.76 204
1965.86 193
1965.96 180
1966.06 167
1966.16 153
1966.26 140
1966.37 130
1966.47 123
1966.57 120
1966.67 119
1966.77 120
1966.87 122
1966.98 124
1967.08 124
1967.18 122
1967.28 118
1967.38 113
1967.48 109
1967.59 105
1967.69 104
1967.79 104
1967.89 106
1967.99 109
1968.09 112
1968.20 114
1968.30 113
1968.40 109
1968.50 102
1968.60 91
1968.71 78
1968.81 64
1968.91 51
1969.01 42
1969.11 38
1969.21 40
1969.32 49
1969.42 61
1969.52 77
1969.62 92
1969.72 106
1969.82 115
1969.93 121
1970.03 122
1970.13 119
1970.23 114
1970.33 107
1970.44 99
1970.54 91
1970.64 82
1970.74 75
1970.84 68
1970.94 63
1971.05 60
1971.15 60
1971.25 63
1971.35 69
1971.45 75
1971.56 82
1971.66 87
1971.76 91
1971.86 92
1971.96 91
1972.06 88
1972.17 84
1972.27 80
1972.37 75
1972.47 72
1972.57 70
1972.68 70
1972.78 74
1972.88 80
1972.98 90
1973.08 102
1973.18 114
1973.29 125
1973.39 133
1973.49 138
1973.59 137
1973.69 133
1973.80 124
1973.90 113
1974.00 100
1974.10 87
1974.20 75
1974.31 66
1974.41 62
1974.51 61
1974.61 64
1974.71 70
1974.81 77
1974.92 83
1975.02 87
1975.12 88
1975.22 86
1975.32 82
1975.43 77
1975.53 72
1975.63 70
1975.73 70
1975.83 73
1975.94 78
1976.04 83
1976.14 87
1976.24 88
1976.34 87
1976.45 82
1976.55 75
1976.65 66
1976.75 55
1976.85 45
1976.96 35
1977.06 26
1977.16 18
1977.26 12
1977.36 8
1977.47 6
1977.57 7
1977.67 9
1977.77 13
1977.87 17
1977.98 20
1978.08 20
1978.18 19
1978.28 16
1978.38 14
1978.49 13
1978.59 15
1978.69 20
1978.79 29
1978.89 39
1979.00 50
1979.10 59
1979.20 65
1979.30 68
1979.40 69
1979.51 69
1979.61 69
1979.71 71
1979.81 75
1979.91 80
1980.02 87
1980.12 93
1980.22 98
1980.32 102
1980.42 104
1980.53 105
1980.63 104
1980.73 103
1980.83 101
1980.93 100
1981.04 99
1981.14 99
1981.24 102
1981.34 106
1981.44 112
1981.55 118
1981.65 124
1981.75 130
1981.85 134
1981.95 138
1982.06 141
1982.16 143
1982.26 146
1982.36 149
1982.47 152
1982.57 153
1982.67 152
1982.77 150
1982.87 146
1982.98 141
1983.08 135
1983.18 129
1983.28 123
1983.38 118
1983.49 114
1983.59 109
1983.69 103
1983.79 96
1983.89 88
1984.00 80
1984.10 71
1984.20 65
1984.30 60
1984.41 59
1984.51 62
1984.61 68
1984.71 77
1984.81 86
1984.92 96
1985.02 103
1985.12 107
1985.22 107
1985.33 103
1985.43 95
1985.53 86
1985.63 76
1985.73 66
1985.84 58
1985.94 52
1986.04 50
1986.14 50
1986.24 53
1986.35 60
1986.45 69
1986.55 80
1986.65 94
1986.76 107
1986.86 120
1986.96 130
1987.06 136
1987.16 139
1987.27 137
1987.37 134
1987.47 129
1987.57 123
1987.68 118
1987.78 113
1987.88 108
1987.98 104
1988.08 100
1988.19 96
1988.29 93
1988.39 91
1988.49 90
1988.60 90
1988.70 90
1988.80 91
1988.90 91
1989.01 92
1989.11 92
1989.21 92
1989.31 92
1989.41 90
1989.52 87
1989.62 81
1989.72 74
1989.82 65
1989.93 56
1990.03 47
1990.13 40
1990.23 34
1990.33 30
1990.44 28
1990.54 27
1990.64 26
1990.74 25
1990.85 25
1990.95 26
1991.05 28
1991.15 31
1991.26 34
1991.36 38
1991.46 41
1991.56 43
1991.67 46
1991.77 49
1991.87 53
1991.97 58
1992.07 63
1992.18 69
1992.28 74
1992.38 79
1992.48 83
1992.59 86
1992.69 89
1992.79 92
1992.89 94
1993.00 96
1993.10 97
1993.20 98
1993.30 99
1993.41 100
1993.51 100
1993.61 101
1993.71 102
1993.81 102
1993.92 101
1994.02 98
1994.12 94
1994.22 86
1994.33 77
1994.43 67
1994.53 57
1994.63 47
1994.74 38
1994.84 31
1994.94 24
1995.04 18
1995.15 12
1995.25 7
1995.35 1
1995.45 0
1995.56 0
1995.66 0
1995.76 0
1995.86 0
1995.97 0
1996.07 1
1996.17 4
1996.27 7
1996.38 8
1996.48 8
1996.58 7
1996.68 4
1996.79 0
1996.89 0
1996.99 0
1997.09 0
1997.20 0
1997.30 0
1997.40 0
1997.50 5
1997.61 15
1997.71 26
1997.81 35
1997.91 42
1998.02 46
1998.12 47
1998.22 44
1998.32 40
1998.43 34
1998.53 27
1998.63 22
1998.73 17
1998.84 14
1998.94 14
1999.04 15
1999.14 19
1999.25 25
1999.35 33
1999.45 42
1999.55 50
1999.66 57
1999.76 62
1999.86 63
1999.96 61
2000.07 56
2000.17 49
2000.27 42
2000.37 37
2000.48 35
2000.58 39
2000.68 48
2000.78 61
2000.89 77
2000.99 93
2001.09 107
2001.19 119
2001.30 128
2001.40 136
2001.50 142
2001.60 149
2001.71 156
2001.81 164
2001.91 172
2002.01 177
2002.12 180
2002.22 178
2002.32 174
2002.43 166
2002.53 157
2002.63 146
2002.73 134
2002.84 123
2002.94 113
2003.04 103
2003.14 96
2003.25 90
2003.35 88
2003.45 88
2003.55 90
2003.66 94
2003.76 98
2003.86 101
2003.96 104
2004.07 105
2004.17 105
2004.27 104
2004.38 103
2004.48 101
2004.58 99
2004.68 96
2004.79 92
2004.89 87
2004.99 82
2005.09 77
2005.20 71
2005.30 65
2005.40 60
2005.50 54
2005.61 48
2005.71 42
2005.81 37
2005.92 32
2006.02 28
2006.12 27
2006.22 28
2006.33 32
2006.43 37
2006.53 44
2006.63 51
2006.74 57
2006.84 62
2006.94 66
2007.05 68
2007.15 69
2007.25 70
2007.35 69
2007.46 67
2007.56 64
2007.66 61
2007.76 58
2007.87 56
2007.97 55
2008.07 54
2008.18 55
2008.28 57
2008.38 59
2008.48 62
2008.59 65
2008.69 67
2008.79 68
2008.90 67
2009.00 64
2009.10 58
2009.20 51
2009.31 42
2009.41 35
2009.51 29
2009.61 26
2009.72 25
2009.82 26
2009.92 26
2010.03 26
2010.13 24
2010.23 22
2010.33 19
2010.44 18
2010.54 18
2010.64 19
2010.75 22
2010.85 27
2010.95 32
2011.05 37
2011.16 42
2011.26 46
2011.36 48
2011.47 49
2011.57 48
2011.67 45
2011.77 43
2011.88 41
2011.98 41
2012.08 42
2012.19 45
2012.29 48
2012.39 52
2012.49 55
2012.60 57
2012.70 58
2012.80 58
2012.91 58
2013.01 58
2013.11 57
2013.21 55
2013.32 53
2013.42 50
2013.52 46
2013.63 41
2013.73 35
2013.83 28
2013.93 20
2014.04 13
2014.14 7
2014.24 3
2014.35 1
2014.45 1
2014.55 2
2014.66 5
2014.76 8
2014.86 9
2014.96 10
2015.07 9
2015.17 8
2015.27 7
2015.38 8
2015.48 12
2015.58 18
2015.68 28
2015.79 39
2015.89 51
2015.99 63
2016.10 75
2016.20 83
2016.30 90
2016.41 93
2016.51 93
2016.61 91
2016.71 87
2016.82 83
2016.92 80
2017.02 77
2017.13 74
2017.23 71
2017.33 68
2017.44 62
2017.54 55
2017.64 45
2017.74 36
2017.85 27
2017.95 21
2018.05 18
2018.16 18
2018.26 20
2018.36 25
2018.47 29
2018.57 33
2018.67 35
2018.77 36
2018.88 37
2018.98 37
2019.08 37
2019.19 36
2019.29 36
2019.39 33
2019.50 29
2019.60 22
2019.70 13
2019.80 3
2019.91 0
2020.01 0
2020.11 0
2020.22 0
2020.32 0
2020.42 0
2020.53 0
2020.63 0
2020.73 8
2020.84 17
2020.94 26
2021.04 33
2021.14 38
2021.25 42
2021.35 44
2021.45 45
2021.56 46
2021.66 46
2021.76 45
2021.87 42
2021.97 39
2022.07 35
2022.18 30
2022.28 25
2022.38 21
2022.49 17
2022.59 15
2022.69 14
2022.79 14
2022.90 14
2023.00 15
2023.10 15
2023.21 16
2023.31 17
2023.41 20
2023.52 26
2023.62 35
2023.72 46
2023.83 58
2023.93 70
2024.03 80
2024.14 86
2024.24 87
2024.34 84
2024.45 78
2024.55 69
2024.65 60
2024.75 52
2024.86 45
2024.96 40
2025.06 37
2025.17 38
2025.27 41
2025.37 46
2025.48 55
2025.58 66
2025.68 77
2025.79 89
2025.89 98
2025.99 107
2026.10 112
2026.20 115
2026.30 115
2026.41 112
2026.51 107
2026.61 99
2026.72 88
2026.82 76
2026.92 62
2027.03 50
2027.13 38
2027.23 30
2027.34 25
2027.44 26
2027.54 30
2027.65 37
2027.75 47
2027.85 57
2027.95 66
2028.06 73
2028.16 79
2028.26 84
2028.37 87
2028.47 90
2028.57 91
2028.68 91
2028.78 90
2028.88 88
2028.99 86
2029.09 85
2029.19 85
2029.30 86
2029.40 89
2029.50 92
2029.61 95
2029.71 96
2029.81 95
2029.92 93
2030.02 90
2030.12 85
2030.23 82
2030.33 79
2030.43 77
2030.54 77
2030.64 77
2030.74 76
2030.85 72
2030.95 65
2031.05 56
2031.16 45
2031.26 33
2031.36 23
2031.47 16
2031.57 11
2031.67 10
2031.78 9
2031.88 10
2031.98 11
2032.09 12
2032.19 13
2032.29 15
2032.40 18
2032.50 23
2032.60 29
2032.71 34
2032.81 38
2032.91 40
2033.02 41
2033.12 40
2033.22 39
2033.33 39
2033.43 39
2033.54 40
2033.64 41
2033.74 42
2033.85 41
2033.95 39
2034.05 34
2034.16 29
2034.26 22
2034.36 17
2034.47 13
2034.57 13
2034.67 16
2034.78 23
2034.88 32
2034.98 44
2035.09 55
2035.19 65
2035.29 72
2035.40 76
2035.50 77
2035.60 75
2035.71 73
2035.81 70
2035.91 68
2036.02 68
2036.12 70
2036.22 73
2036.33 77
2036.43 82
2036.54 86
2036.64 90
2036.74 92
2036.85 93
2036.95 93
2037.05 90
2037.16 86
2037.26 81
2037.36 75
2037.47 69
2037.57 63
2037.67 57
2037.78 52
2037.88 48
2037.98 43
2038.09 38
2038.19 33
2038.29 27
2038.40 21
2038.50 16
2038.61 11
2038.71 8
2038.81 8
2038.92 9
2039.02 13
2039.12 19
2039.23 26
2039.33 34
2039.43 41
2039.54 49
2039.64 57
2039.74 68
2039.85 83
2039.95 103
2040.06 127
2040.16 157
2040.26 190
2040.37 226
2040.47 262
2040.57 298
2040.68 334
2040.78 368
2040.88 400
2040.99 430
2041.09 456
2041.19 478
2041.30 495
2041.40 506
2041.51 513
2041.61 515
2041.71 515
2041.82 512
2041.92 509
2042.02 504
2042.13 497
2042.23 489
2042.33 479
2042.44 467
2042.54 452
2042.65 437
2042.75 423
2042.85 410
2042.96 399
2043.06 392
2043.16 388
2043.27 387
2043.37 388
2043.47 390
2043.58 391
2043.68 390
2043.79 386
2043.89 380
2043.99 372
2044.10 362
2044.20 351
2044.30 341
2044.41 330
2044.51 321
2044.62 312
2044.72 304
2044.82 296
2044.93 288
2045.03 280
2045.13 271
2045.24 260
2045.34 248
2045.44 234
2045.55 218
2045.65 202
2045.76 186
2045.86 170
2045.96 155
2046.07 142
2046.17 131
2046.27 123
2046.38 119
2046.48 118
2046.59 121
2046.69 128
2046.79 139
2046.90 151
2047.00 164
2047.10 175
2047.21 184
2047.31 188
2047.42 187
2047.52 181
2047.62 169
2047.73 155
2047.83 138
2047.93 122
2048.04 106
2048.14 93
2048.25 83
2048.35 75
2048.45 69
2048.56 65
2048.66 62
2048.76 61
2048.87 62
2048.97 64
2049.08 68
2049.18 72
2049.28 76
2049.39 80
2049.49 83
2049.60 85
2049.70 85
2049.80 83
2049.91 78
2050.01 71
2050.11 61
2050.22 47
2050.32 32
2050.43 17
2050.53 3
2050.63 0
2050.74 0
2050.84 0
2050.95 0
2051.05 0
2051.15 0
2051.26 0
2051.36 3
2051.46 7
2051.57 11
2051.67 13
2051.78 14
2051.88 16
2051.98 17
2052.09 20
2052.19 23
2052.30 28
2052.40 35
2052.50 43
2052.61 52
2052.71 61
2052.81 69
2052.92 76
2053.02 83
2053.13 89
2053.23 94
2053.33 100
2053.44 105
2053.54 109
2053.65 112
2053.75 113
2053.85 111
2053.96 108
2054.06 103
2054.17 97
2054.27 91
2054.37 84
2054.48 79
2054.58 76
2054.69 77
2054.79 82
2054.89 90
2055.00 101
2055.10 113
2055.21 124
2055.31 132
2055.41 135
2055.52 134
2055.62 127
2055.73 117
2055.83 103
2055.93 89
2056.04 77
2056.14 68
2056.25 62
2056.35 60
2056.45 62
2056.56 65
2056.66 70
2056.76 73
2056.87 74
2056.97 72
2057.08 68
2057.18 62
2057.28 54
2057.39 45
2057.49 35
2057.60 25
2057.70 17
2057.81 9
2057.91 4
2058.01 0
2058.12 0
2058.22 0
2058.33 0
2058.43 0
2058.53 0
2058.64 0
2058.74 0
2058.85 0
2058.95 0
2059.05 3
2059.16 9
2059.26 17
2059.37 24
2059.47 30
2059.57 36
2059.68 41
2059.78 45
2059.89 50
2059.99 55
2060.09 61
2060.20 67
2060.30 75
2060.41 83
2060.51 90
2060.61 96
2060.72 102
2060.82 107
2060.93 112
2061.03 118
2061.14 124
2061.24 132
2061.34 140
2061.45 148
2061.55 156
2061.66 163
2061.76 168
2061.86 171
2061.97 173
2062.07 173
2062.18 172
2062.28 170
2062.38 168
2062.49 167
2062.59 167
2062.70 169
2062.80 174
2062.91 180
2063.01 189
2063.11 197
2063.22 205
2063.32 212
2063.43 217
2063.53 220
2063.63 221
2063.74 221
2063.84 219
2063.95 215
2064.05 211
2064.16 206
2064.26 199
2064.36 193
2064.47 188
2064.57 185
2064.68 185
2064.78 186
2064.88 189
2064.99 194
2065.09 198
2065.20 202
2065.30 204
2065.41 205
2065.51 205
2065.61 202
2065.72 198
2065.82 192
2065.93 184
2066.03 175
2066.14 166
2066.24 158
2066.34 152
2066.45 149
2066.55 150
2066.66 155
2066.76 163
2066.87 172
2066.97 183
2067.07 194
2067.18 203
2067.28 211
2067.39 215
2067.49 217
2067.60 216
2067.70 212
2067.80 207
2067.91 201
2068.01 196
2068.12 191
2068.22 188
2068.33 185
2068.43 184
2068.53 184
2068.64 184
2068.74 184
2068.85 185
2068.95 186
2069.06 187
2069.16 186
2069.26 183
2069.37 177
2069.47 167
2069.58 155
2069.68 140
2069.79 126
2069.89 114
2069.99 104
2070.10 98
2070.20 95
2070.31 95
2070.41 95
2070.52 94
2070.62 92
2070.72 90
2070.83 86
2070.93 83
2071.04 79
2071.14 75
2071.25 71
2071.35 65
2071.45 57
2071.56 48
2071.66 38
2071.77 28
2071.87 19
2071.98 13
2072.08 11
2072.19 13
2072.29 20
2072.39 30
2072.50 44
2072.60 60
2072.71 78
2072.81 96
2072.92 113
2073.02 126
2073.13 135
2073.23 139
2073.33 137
2073.44 132
2073.54 124
2073.65 114
2073.75 103
2073.86 93
2073.96 83
2074.07 75
2074.17 70
2074.27 67
2074.38 68
2074.48 72
2074.59 79
2074.69 87
2074.80 96
2074.90 105
2075.01 112
2075.11 117
2075.21 120
2075.32 120
2075.42 119
2075.53 117
2075.63 114
2075.74 112
2075.84 111
2075.95 111
2076.05 111
2076.15 111
2076.26 110
2076.36 108
2076.47 104
2076.57 99
2076.68 91
2076.78 82
2076.89 71
2076.99 61
2077.09 52
2077.20 44
2077.30 39
2077.41 38
2077.51 39
2077.62 44
2077.72 50
2077.83 57
2077.93 64
2078.04 70
2078.14 73
2078.24 75
2078.35 74
2078.45 70
2078.56 65
2078.66 59
2078.77 54
2078.87 50
2078.98 47
2079.08 46
2079.19 48
2079.29 52
2079.39 58
2079.50 66
2079.60 76
2079.71 87
2079.81 99
2079.92 112
2080.02 124
2080.13 134
2080.23 140
2080.34 143
2080.44 141
2080.55 136
2080.65 128
2080.75 119
2080.86 113
2080.96 109
2081.07 108
2081.17 111
2081.28 116
2081.38 121
2081.49 125
2081.59 127
2081.70 127
2081.80 125
2081.91 124
2082.01 124
2082.11 126
2082.22 130
2082.32 134
2082.43 137
2082.53 139
2082.64 138
2082.74 134
2082.85 129
2082.95 124
2083.06 120
2083.16 119
2083.27 119
2083.37 122
2083.47 125
2083.58 128
2083.68 128
2083.79 126
2083.89 122
2084.00 115
2084.10 107
2084.21 99
2084.31 93
2084.42 87
2084.52 83
2084.63 81
2084.73 80
2084.84 81
2084.94 83
2085.05 84
2085.15 86
2085.25 85
2085.36 84
2085.46 80
2085.57 76
2085.67 72
2085.78 70
2085.88 70
2085.99 74
2086.09 82
2086.20 91
2086.30 99
2086.41 104
2086.51 106
2086.62 102
2086.72 94
2086.83 83
2086.93 72
2087.04 63
2087.14 57
2087.24 54
2087.35 52
2087.45 52
2087.56 51
2087.66 48
2087.77 45
2087.87 41
2087.98 38
2088.08 39
2088.19 44
2088.29 53
2088.40 67
2088.50 82
2088.61 96
2088.71 107
2088.82 113
2088.92 112
2089.03 106
2089.13 96
2089.24 86
2089.34 77
2089.45 72
2089.55 71
2089.66 73
2089.76 75
2089.86 77
2089.97 75
2090.07 70
2090.18 63
2090.28 55
2090.39 48
2090.49 44
2090.60 43
2090.70 46
2090.81 50
2090.91 55
2091.02 58
2091.12 58
2091.23 55
2091.33 48
2091.44 39
2091.54 30
2091.65 21
2091.75 13
2091.86 6
2091.96 0
2092.07 0
2092.17 0
2092.28 0
2092.38 0
2092.49 0
2092.59 0
2092.70 0
2092.80 0
2092.91 6
2093.01 14
2093.12 22
2093.22 29
2093.33 36
2093.43 44
2093.54 52
2093.64 62
2093.75 72
2093.85 82
2093.96 92
2094.06 100
2094.17 105
2094.27 109
2094.37 109
2094.48 108
2094.58 106
2094.69 102
2094.79 99
2094.90 96
2095.00 93
2095.11 92
2095.21 91
2095.32 91
2095.42 92
2095.53 94
2095.63 95
2095.74 96
2095.84 97
2095.95 98
2096.05 99
2096.16 99
2096.26 100
2096.37 101
2096.47 103
2096.58 107
2096.68 111
2096.79 117
2096.89 123
2097.00 128
2097.10 133
2097.21 137
2097.31 140
2097.42 143
2097.52 144
2097.63 144
2097.73 143
2097.84 142
2097.94 139
2098.05 135
2098.15 131
2098.26 128
2098.36 125
2098.47 124
2098.57 123
2098.68 122
2098.79 121
2098.89 117
2099.00 111
2099.10 103
2099.21 95
2099.31 87
2099.42 80
2099.52 76
2099.63 74
2099.73 74
2099.84 77
2099.94 81
2100.05 86
2100.15 89
2100.26 91
2100.36 91
2100.47 89
2100.57 86
2100.68 85
2100.78 86
2100.89 90
2100.99 96
2101.10 105
2101.20 114
2101.31 123
2101.41 129
2101.52 133
2101.62 134
2101.73 132
2101.83 128
2101.94 123
2102.04 117
2102.15 111
2102.25 106
2102.36 101
2102.46 97
2102.57 93
2102.67 89
2102.78 86
2102.88 83
2102.99 80
2103.09 78
2103.20 76
2103.30 76
2103.41 75
2103.52 76
2103.62 76
2103.73 77
2103.83 77
2103.94 77
2104.04 76
2104.15 76
2104.25 76
2104.36 77
2104.46 79
2104.57 83
2104.67 89
2104.78 96
2104.88 105
2104.99 116
2105.09 127
2105.20 137
2105.30 146
2105.41 152
2105.51 155
2105.62 155
2105.72 154
2105.83 152
2105.93 150
2106.04 149
2106.15 147
2106.25 144
2106.36 140
2106.46 133
2106.57 125
2106.67 115
2106.78 107
2106.88 100
2106.99 96
2107.09 95
2107.20 95
2107.30 97
2107.41 99
2107.51 101
2107.62 104
2107.72 106
2107.83 110
2107.93 114
2108.04 118
2108.15 123
2108.25 128
2108.36 132
2108.46 135
2108.57 136
2108.67 135
2108.78 132
2108.88 126
2108.99 118
2109.09 108
2109.20 97
2109.30 88
2109.41 80
2109.51 75
2109.62 72
2109.73 71
2109.83 70
2109.94 69
2110.04 66
2110.15 63
2110.25 60
2110.36 57
2110.46 57
2110.57 59
2110.67 62
2110.78 65
2110.88 68
2110.99 69
2111.09 67
2111.20 62
2111.31 54
2111.41 46
2111.52 38
2111.62 31
2111.73 26
2111.83 25
2111.94 26
2112.04 29
2112.15 34
2112.25 40
2112.36 47
2112.46 55
2112.57 64
2112.68 73
2112.78 83
2112.89 92
2112.99 101
2113.10 108
2113.20 114
2113.31 117
2113.41 117
2113.52 115
2113.62 112
2113.73 108
2113.83 106
2113.94 105
2114.05 106
2114.15 108
2114.26 112
2114.36 115
2114.47 116
2114.57 115
2114.68 111
2114.78 106
2114.89 100
2114.99 95
2115.10 91
2115.21 88
2115.31 87
2115.42 86
2115.52 86
2115.63 86
2115.73 85
2115.84 85
2115.94 85
2116.05 85
2116.16 85
2116.26 85
2116.37 84
2116.47 83
2116.58 80
2116.68 77
2116.79 71
2116.89 63
2117.00 54
2117.10 43
2117.21 32
2117.32 23
2117.42 15
2117.53 8
2117.63 4
2117.74 0
2117.84 0
2117.95 0
2118.05 0
2118.16 0
2118.27 0
2118.37 0
2118.48 0
2118.58 0
2118.69 7
2118.79 15
2118.90 23
2119.00 30
2119.11 36
2119.22 40
2119.32 44
2119.43 46
2119.53 46
2119.64 45
2119.74 44
2119.85 43
2119.95 44
2120.06 49
2120.17 57
2120.27 69
2120.38 84
2120.48 98
2120.59 111
2120.69 121
2120.80 127
2120.90 128
2121.01 125
2121.12 119
2121.22 111
2121.33 102
2121.43 94
2121.54 87
2121.64 83
2121.75 84
2121.86 88
2121.96 95
2122.07 103
2122.17 111
2122.28 117
2122.38 120
2122.49 118
2122.59 113
2122.70 106
2122.81 97
2122.91 89
2123.02 82
2123.12 77
2123.23 74
2123.33 71
2123.44 70
2123.55 70
2123.65 72
2123.76 76
2123.86 81
2123.97 87
2124.07 93
2124.18 99
2124.29 102
2124.39 104
2124.50 104
2124.60 104
2124.71 106
2124.81 112
2124.92 121
2125.03 133
2125.13 148
2125.24 162
2125.34 173
2125.45 180
2125.55 181
2125.66 177
2125.77 170
2125.87 161
2125.98 152
2126.08 145
2126.19 140
2126.29 138
2126.40 137
2126.51 137
2126.61 136
2126.72 134
2126.82 130
2126.93 126
2127.03 122
2127.14 119
2127.25 118
2127.35 119
2127.46 120
2127.56 121
2127.67 119
2127.77 113
2127.88 103
2127.99 91
2128.09 76
2128.20 62
2128.30 50
2128.41 41
2128.52 36
2128.62 34
2128.73 35
2128.83 37
2128.94 40
2129.04 43
2129.15 47
2129.26 51
2129.36 55
2129.47 60
2129.57 64
2129.68 69
2129.79 73
2129.89 79
2130.00 85
2130.10 91
2130.21 98
2130.31 103
2130.42 108
2130.53 109
2130.63 109
2130.74 106
2130.84 101
2130.95 96
2131.06 92
2131.16 89
2131.27 87
2131.37 88
2131.48 89
2131.58 91
2131.69 94
2131.80 96
2131.90 97
2132.01 98
2132.11 98
2132.22 96
2132.33 94
2132.43 91
2132.54 88
2132.64 84
2132.75 80
2132.86 74
2132.96 67
2133.07 60
2133.17 52
2133.28 46
2133.38 41
2133.49 37
2133.60 35
2133.70 33
2133.81 31
2133.91 30
2134.02 31
2134.13 33
2134.23 39
2134.34 48
2134.44 59
2134.55 71
2134.66 82
2134.76 92
2134.87 99
2134.97 106
2135.08 112
2135.19 119
2135.29 127
2135.40 137
2135.50 146
2135.61 154
2135.72 160
2135.82 164
2135.93 164
2136.03 163
2136.14 160
2136.25 157
2136.35 153
2136.46 148
2136.56 142
2136.67 138
2136.78 135
2136.88 135
2136.99 138
2137.09 145
2137.20 153
2137.31 162
2137.41 170
2137.52 176
2137.62 180
2137.73 182
2137.84 183
2137.94 183
2138.05 181
2138.15 178
2138.26 173
2138.37 166
2138.47 158
2138.58 150
2138.68 143
2138.79 137
2138.90 133
2139.00 132
2139.11 131
2139.21 132
2139.32 133
2139.43 136
2139.53 139
2139.64 144
2139.74 148
2139.85 152
2139.96 154
2140.06 153
2140.17 149
2140.28 142
2140.38 133
2140.49 123
2140.59 113
2140.70 106
2140.81 101
2140.91 99
2141.02 99
2141.12 102
2141.23 107
2141.34 112
2141.44 116
2141.55 121
2141.65 126
2141.76 130
2141.87 134
2141.97 138
2142.08 140
2142.19 140
2142.29 137
2142.40 132
2142.50 125
2142.61 119
2142.72 114
2142.82 114
2142.93 119
2143.03 128
2143.14 141
2143.25 155
2143.35 168
2143.46 179
2143.57 185
2143.67 187
2143.78 187
2143.88 184
2143.99 180
2144.10 177
2144.20 175
2144.31 173
2144.41 174
2144.52 175
2144.63 177
2144.73 180
2144.84 182
2144.95 185
2145.05 186
2145.16 187
2145.26 187
2145.37 185
2145.48 182
2145.58 178
2145.69 173
2145.80 168
2145.90 162
2146.01 157
2146.11 152
2146.22 147
2146.33 144
2146.43 142
2146.54 140
2146.65 140
2146.75 140
2146.86 141
2146.96 141
2147.07 141
2147.18 141
2147.28 141
2147.39 142
2147.50 144
2147.60 148
2147.71 153
2147.81 159
2147.92 164
2148.03 169
2148.13 172
2148.24 173
2148.35 172
2148.45 169
2148.56 165
2148.66 161
2148.77 159
2148.88 158
2148.98 159
2149.09 160
2149.20 161
2149.30 160
2149.41 157
2149.51 152
2149.62 146
2149.73 141
2149.83 139
2149.94 139
2150.05 143
2150.15 148
2150.26 153
2150.37 156
2150.47 155
2150.58 152
2150.68 146
2150.79 140
2150.90 133
2151.00 128
2151.11 124
2151.22 120
2151.32 114
2151.43 107
2151.54 98
2151.64 87
2151.75 75
2151.85 64
2151.96 55
2152.07 48
2152.17 45
2152.28 44
2152.39 45
2152.49 46
2152.60 47
2152.71 45
2152.81 42
2152.92 39
2153.02 37
2153.13 37
2153.24 40
2153.34 46
2153.45 54
2153.56 64
2153.66 73
2153.77 82
2153.88 89
2153.98 94
2154.09 95
2154.20 94
2154.30 89
2154.41 81
2154.51 71
2154.62 61
2154.73 52
2154.83 46
2154.94 44
2155.05 47
2155.15 55
2155.26 66
2155.37 80
2155.47 93
2155.58 104
2155.69 110
2155.79 112
2155.90 108
2156.01 99
2156.11 87
2156.22 72
2156.32 58
2156.43 45
2156.54 37
2156.64 33
2156.75 33
2156.86 37
2156.96 42
2157.07 48
2157.18 52
2157.28 54
2157.39 52
2157.50 47
2157.60 39
2157.71 31
2157.82 22
2157.92 16
2158.03 12
2158.14 10
2158.24 10
2158.35 11
2158.45 12
2158.56 10
2158.67 7
2158.77 1
2158.88 0
2158.99 0
2159.09 0
2159.20 0
2159.31 0
2159.41 0
2159.52 0
2159.63 12
2159.73 24
2159.84 35
2159.95 42
2160.05 46
2160.16 45
2160.27 40
2160.37 33
2160.48 26
2160.59 20
2160.69 16
2160.80 15
2160.91 15
2161.01 15
2161.12 15
2161.23 14
2161.33 13
2161.44 13
2161.55 16
2161.65 22
2161.76 32
2161.87 44
2161.97 58
2162.08 71
2162.19 83
2162.29 92
2162.40 99
2162.51 103
2162.61 107
2162.72 110
2162.83 112
2162.93 113
2163.04 114
2163.15 113
2163.25 109
2163.36 105
2163.47 99
2163.57 93
2163.68 88
2163.79 84
2163.89 80
2164.00 77
2164.11 74
2164.21 71
2164.32 66
2164.43 62
2164.53 60
2164.64 61
2164.75 66
2164.85 74
2164.96 85
2165.07 95
2165.17 103
2165.28 107
2165.39 105
2165.49 99
2165.60 89
2165.71 78
2165.81 66
2165.92 55
2166.03 48
2166.13 43
2166.24 43
2166.35 45
2166.45 51
2166.56 59
2166.67 69
2166.77 79
2166.88 89
2166.99 97
2167.09 104
2167.20 109
2167.31 112
2167.41 112
2167.52 111
2167.63 108
2167.73 104
2167.84 99
2167.95 95
2168.05 92
2168.16 90
2168.27 89
2168.37 90
2168.48 91
2168.59 92
2168.69 93
2168.80 93
2168.91 92
2169.02 91
2169.12 91
2169.23 92
2169.34 96
2169.44 101
2169.55 108
2169.66 115
2169.76 119
2169.87 121
2169.98 117
2170.08 110
2170.19 99
2170.30 86
2170.40 72
2170.51 60
2170.62 49
2170.72 39
2170.83 29
2170.94 17
2171.04 4
2171.15 0
2171.26 0
2171.37 0
2171.47 0
2171.58 0
2171.69 0
2171.79 0
2171.90 0
2172.01 19
2172.11 35
2172.22 48
2172.33 55
2172.43 57
2172.54 53
2172.65 46
2172.75 37
2172.86 29
2172.97 23
2173.08 20
2173.18 21
2173.29 25
2173.40 32
2173.50 41
2173.61 52
2173.72 62
2173.82 71
2173.93 79
2174.04 85
2174.14 86
2174.25 85
2174.36 80
2174.47 72
2174.57 63
2174.68 55
2174.79 48
2174.89 44
2175.00 42
2175.11 41
2175.21 39
2175.32 37
2175.43 32
2175.53 27
2175.64 22
2175.75 19
2175.86 19
2175.96 22
2176.07 29
2176.18 37
2176.28 45
2176.39 53
2176.50 59
2176.60 64
2176.71 67
2176.82 70
2176.93 72
2177.03 73
2177.14 74
2177.25 74
2177.35 72
2177.46 68
2177.57 61
2177.67 52
2177.78 43
2177.89 33
2178.00 23
2178.10 16
2178.21 10
2178.32 8
2178.42 8
2178.53 10
2178.64 13
2178.74 19
2178.85 26
2178.96 33
2179.07 41
2179.17 48
2179.28 55
2179.39 61
2179.49 64
2179.60 64
2179.71 60
2179.82 53
2179.92 44
2180.03 33
2180.14 22
2180.24 14
2180.35 9
2180.46 8
2180.56 11
2180.67 18
2180.78 26
2180.89 36
2180.99 44
2181.10 51
2181.21 56
2181.31 58
2181.42 57
2181.53 55
2181.64 51
2181.74 47
2181.85 42
2181.96 38
2182.06 34
2182.17 30
2182.28 28
2182.39 25
2182.49 24
2182.60 23
2182.71 23
2182.81 25
2182.92 29
2183.03 34
2183.14 40
2183.24 47
2183.35 54
2183.46 61
2183.56 67
2183.67 70
2183.78 72
2183.89 73
2183.99 74
2184.10 76
2184.21 82
2184.31 92
2184.42 106
2184.53 124
2184.64 142
2184.74 159
2184.85 171
2184.96 176
2185.06 175
2185.17 168
2185.28 157
2185.39 144
2185.49 131
2185.60 121
2185.71 113
2185.82 108
2185.92 106
2186.03 106
2186.14 107
2186.24 108
2186.35 109
2186.46 109
2186.57 107
2186.67 103
2186.78 97
2186.89 91
2186.99 85
2187.10 82
2187.21 82
2187.32 86
2187.42 92
2187.53 98
2187.64 104
2187.75 106
2187.85 105
2187.96 101
2188.07 94
2188.17 84
2188.28 73
2188.39 62
2188.50 50
2188.60 39
2188.71 28
2188.82 19
2188.93 11
2189.03 6
2189.14 5
2189.25 7
2189.35 13
2189.46 22
2189.57 33
2189.68 45
2189.78 57
2189.89 67
2190.00 73
2190.11 76
2190.21 77
2190.32 76
2190.43 76
2190.53 78
2190.64 82
2190.75 89
2190.86 96
2190.96 101
2191.07 103
2191.18 100
2191.29 93
2191.39 83
2191.50 71
2191.61 59
2191.72 50
2191.82 43
2191.93 39
2192.04 36
2192.15 32
2192.25 29
2192.36 24
2192.47 20
2192.57 16
2192.68 14
2192.79 15
2192.90 17
2193.00 21
2193.11 26
2193.22 28
2193.33 28
2193.43 24
2193.54 17
2193.65 8
2193.76 0
2193.86 0
2193.97 0
2194.08 0
2194.19 0
2194.29 8
2194.40 18
2194.51 26
2194.62 31
2194.72 32
2194.83 31
2194.94 29
2195.04 29
2195.15 30
2195.26 35
2195.37 42
2195.47 49
2195.58 55
2195.69 58
2195.80 57
2195.90 52
2196.01 46
2196.12 37
2196.23 29
2196.33 22
2196.44 16
2196.55 10
2196.66 4
2196.76 0
2196.87 0
2196.98 0
2197.09 0
2197.19 0
2197.30 0
2197.41 0
2197.52 0
2197.62 15
2197.73 35
2197.84 53
2197.95 67
2198.05 76
2198.16 82
2198.27 83
2198.38 84
2198.48 84
2198.59 85
2198.70 87
2198.81 89
2198.91 90
2199.02 90
2199.13 88
2199.24 86
2199.34 84
2199.45 82
2199.56 81
2199.67 82
2199.77 82
2199.88 83
2199.99 84
2200.10 85
2200.21 85
2200.31 86
2200.42 88
2200.53 90
2200.64 94
2200.74 97
2200.85 99
2200.96 101
2201.07 100
2201.17 99
2201.28 97
2201.39 95
2201.50 93
2201.60 91
2201.71 90
2201.82 87
2201.93 84
2202.03 80
2202.14 76
2202.25 73
2202.36 72
2202.46 73
2202.57 77
2202.68 83
2202.79 91
2202.89 101
2203.00 112
2203.11 125
2203.22 140
2203.33 157
2203.43 176
2203.54 196
2203.65 214
2203.76 230
2203.86 241
2203.97 248
2204.08 250
2204.19 250
2204.29 250
2204.40 252
2204.51 256
2204.62 263
2204.73 272
2204.83 281
2204.94 289
2205.05 295
2205.16 298
2205.26 300
2205.37 303
2205.48 307
2205.59 313
2205.69 322
2205.80 332
2205.91 339
2206.02 342
2206.13 339
2206.23 329
2206.34 314
2206.45 294
2206.56 274
2206.66 256
2206.77 242
2206.88 234
2206.99 230
2207.09 230
2207.20 232
2207.31 233
2207.42 232
2207.53 227
2207.63 218
2207.74 207
2207.85 195
2207.96 183
2208.06 173
2208.17 165
2208.28 159
2208.39 154
2208.50 149
2208.60 142
2208.71 134
2208.82 125
2208.93 115
2209.03 107
2209.14 102
2209.25 100
2209.36 102
2209.47 107
2209.57 115
2209.68 124
2209.79 131
2209.90 135
2210.00 135
2210.11 131
2210.22 122
2210.33 109
2210.44 94
2210.54 80
2210.65 66
2210.76 54
2210.87 44
2210.97 37
2211.08 32
2211.19 29
2211.30 28
2211.41 29
2211.51 31
2211.62 35
2211.73 39
2211.84 45
2211.95 51
2212.05 56
2212.16 61
2212.27 64
2212.38 65
2212.48 62
2212.59 57
2212.70 47
2212.81 36
2212.92 22
2213.02 7
2213.13 0
2213.24 0
2213.35 0
2213.46 0
2213.56 0
2213.67 0
2213.78 0
2213.89 0
2213.99 6
2214.10 22
2214.21 39
2214.32 56
2214.43 71
2214.53 84
2214.64 94
2214.75 100
2214.86 103
2214.97 102
2215.07 99
2215.18 94
2215.29 88
2215.40 82
2215.51 76
2215.61 71
2215.72 67
2215.83 65
2215.94 65
2216.05 68
2216.15 74
2216.26 83
2216.37 95
2216.48 107
2216.59 118
2216.69 127
2216.80 132
2216.91 133
2217.02 132
2217.13 129
2217.23 125
2217.34 122
2217.45 118
2217.56 113
2217.67 107
2217.77 101
2217.88 95
2217.99 90
2218.10 87
2218.21 88
2218.31 91
2218.42 96
2218.53 102
2218.64 108
2218.75 111
2218.85 112
2218.96 111
2219.07 109
2219.18 106
2219.29 104
2219.39 101
2219.50 98
2219.61 94
2219.72 90
2219.83 84
2219.93 78
2220.04 71
2220.15 65
2220.26 60
2220.37 59
2220.47 61
2220.58 66
2220.69 73
2220.80 80
2220.91 86
2221.01 90
2221.12 92
2221.23 92
2221.34 93
2221.45 93
2221.55 95
2221.66 99
2221.77 103
2221.88 108
2221.99 111
2222.09 112
2222.20 111
2222.31 108
2222.42 103
2222.53 98
2222.64 94
2222.74 92
2222.85 92
2222.96 96
2223.07 102
2223.18 110
2223.28 119
2223.39 128
2223.50 137
2223.61 146
2223.72 154
2223.82 161
2223.93 168
2224.04 172
2224.15 175
2224.26 177
2224.37 177
2224.47 178
2224.58 180
2224.69 184
2224.80 189
2224.91 195
2225.01 202
2225.12 208
2225.23 211
2225.34 211
2225.45 208
2225.56 203
2225.66 196
2225.77 188
2225.88 180
2225.99 172
2226.10 164
2226.20 158
2226.31 152
2226.42 149
2226.53 146
2226.64 145
2226.75 145
2226.85 144
2226.96 141
2227.07 136
2227.18 129
2227.29 121
2227.39 114
2227.50 108
2227.61 104
2227.72 103
2227.83 105
2227.94 107
2228.04 109
2228.15 110
2228.26 110
2228.37 110
2228.48 111
2228.59 114
2228.69 120
2228.80 129
2228.91 140
2229.02 150
2229.13 158
2229.24 162
2229.34 161
2229.45 154
2229.56 143
2229.67 129
2229.78 114
2229.88 100
2229.99 87
2230.10 76
2230.21 66
2230.32 57
2230.43 48
2230.53 40
2230.64 34
2230.75 31
2230.86 30
2230.97 32
2231.08 36
2231.18 42
2231.29 48
2231.40 54
2231.51 60
2231.62 68
2231.73 79
2231.83 92
2231.94 107
2232.05 122
2232.16 134
2232.27 140
2232.38 139
2232.48 131
2232.59 119
2232.70 105
2232.81 91
2232.92 81
2233.03 76
2233.13 76
2233.24 79
2233.35 86
2233.46 93
2233.57 101
2233.68 108
2233.78 115
2233.89 121
2234.00 126
2234.11 130
2234.22 131
2234.33 130
2234.44 124
2234.54 115
2234.65 102
2234.76 85
2234.87 67
2234.98 47
2235.09 29
2235.19 14
2235.30 3
2235.41 0
2235.52 0
2235.63 0
2235.74 0
2235.84 0
2235.95 0
2236.06 0
2236.17 0
2236.28 0
2236.39 0
2236.50 3
2236.60 9
2236.71 17
2236.82 26
2236.93 34
2237.04 40
2237.15 42
2237.25 40
2237.36 35
2237.47 27
2237.58 18
2237.69 11
2237.80 6
2237.91 6
2238.01 10
2238.12 17
2238.23 27
2238.34 38
2238.45 48
2238.56 58
2238.66 67
2238.77 74
2238.88 79
2238.99 82
2239.10 85
2239.21 89
2239.32 93
2239.42 99
2239.53 107
2239.64 115
2239.75 123
2239.86 130
2239.97 135
2240.08 138
2240.18 138
2240.29 136
2240.40 134
2240.51 132
2240.62 130
2240.73 129
2240.84 129
2240.94 130
2241.05 132
2241.16 136
2241.27 142
2241.38 151
2241.49 162
2241.60 173
2241.70 184
2241.81 191
2241.92 195
2242.03 193
2242.14 187
2242.25 177
2242.36 165
2242.46 151
2242.57 138
2242.68 125
2242.79 113
2242.90 104
2243.01 97
2243.12 92
2243.22 88
2243.33 84
2243.44 79
2243.55 73
2243.66 65
2243.77 55
2243.88 45
2243.98 36
2244.09 30
2244.20 27
2244.31 30
2244.42 35
2244.53 43
2244.64 52
2244.74 61
2244.85 68
2244.96 74
2245.07 79
2245.18 84
2245.29 89
2245.40 94
2245.51 99
2245.61 104
2245.72 108
2245.83 112
2245.94 116
2246.05 121
2246.16 125
2246.27 129
2246.37 133
2246.48 135
2246.59 137
2246.70 137
2246.81 136
2246.92 133
2247.03 131
2247.14 128
2247.24 126
2247.35 123
2247.46 121
2247.57 120
2247.68 118
2247.79 116
2247.90 114
2248.01 112
2248.11 111
2248.22 109
2248.33 108
2248.44 108
2248.55 108
2248.66 110
2248.77 113
2248.88 117
2248.98 124
2249.09 131
2249.20 138
2249.31 144
2249.42 150
2249.53 154
2249.64 155
2249.75 155
2249.85 152
2249.96 148
2250.07 141
2250.18 134
2250.29 125
2250.40 116
2250.51 109
2250.62 104
2250.72 103
2250.83 105
2250.94 111
2251.05 117
2251.16 123
2251.27 127
2251.38 128
2251.49 125
2251.59 120
2251.70 112
2251.81 105
2251.92 98
2252.03 92
2252.14 87
2252.25 81
2252.36 74
2252.47 66
2252.57 56
2252.68 44
2252.79 33
2252.90 23
2253.01 15
2253.12 10
2253.23 7
2253.34 6
2253.45 6
2253.55 6
2253.66 5
2253.77 3
2253.88 0
2253.99 0
2254.10 0
2254.21 0
2254.32 0
2254.42 0
2254.53 0
2254.64 0
2254.75 3
2254.86 7
2254.97 12
2255.08 16
2255.19 22
2255.30 28
2255.40 35
2255.51 43
2255.62 52
2255.73 61
2255.84 69
2255.95 76
2256.06 80
2256.17 84
2256.28 86
2256.39 88
2256.49 90
2256.60 93
2256.71 95
2256.82 98
2256.93 99
2257.04 100
2257.15 101
2257.26 101
2257.37 103
2257.47 105
2257.58 108
2257.69 111
2257.80 114
2257.91 116
2258.02 116
2258.13 114
2258.24 109
2258.35 101
2258.46 94
2258.56 87
2258.67 82
2258.78 79
2258.89 80
2259.00 82
2259.11 85
2259.22 86
2259.33 85
2259.44 81
2259.55 75
2259.65 67
2259.76 59
2259.87 51
2259.98 46
2260.09 42
2260.20 41
2260.31 41
2260.42 42
2260.53 43
2260.64 43
2260.74 43
2260.85 42
2260.96 43
2261.07 45
2261.18 50
2261.29 60
2261.40 74
2261.51 92
2261.62 112
2261.73 131
2261.83 147
2261.94 159
2262.05 164
2262.16 163
2262.27 159
2262.38 152
2262.49 144
2262.60 137
2262.71 131
2262.82 128
2262.93 127
2263.03 129
2263.14 135
2263.25 146
2263.36 162
2263.47 181
2263.58 203
2263.69 224
2263.80 243
2263.91 257
2264.02 265
2264.13 268
2264.23 266
2264.34 263
2264.45 259
2264.56 255
2264.67 253
2264.78 251
2264.89 249
2265.00 248
2265.11 248
2265.22 248
2265.33 248
2265.44 250
2265.54 253
2265.65 257
2265.76 259
2265.87 261
2265.98 262
2266.09 262
2266.20 260
2266.31 257
2266.42 251
2266.53 243
2266.64 232
2266.75 220
2266.85 207
2266.96 194
2267.07 182
2267.18 172
2267.29 163
2267.40 154
2267.51 145
2267.62 135
2267.73 125
2267.84 114
2267.95 103
2268.06 93
2268.16 84
2268.27 77
2268.38 71
2268.49 66
2268.60 64
2268.71 64
2268.82 67
2268.93 74
2269.04 84
2269.15 96
2269.26 108
2269.37 119
2269.48 127
2269.58 132
2269.69 133
2269.80 131
2269.91 126
2270.02 120
2270.13 113
2270.24 104
2270.35 95
2270.46 84
2270.57 73
2270.68 62
2270.79 52
2270.90 45
2271.01 40
2271.11 38
2271.22 38
2271.33 39
2271.44 41
2271.55 43
2271.66 45
2271.77 47
2271.88 50
2271.99 54
2272.10 59
2272.21 63
2272.32 67
2272.43 71
2272.54 74
2272.64 76
2272.75 80
2272.86 85
2272.97 91
2273.08 98
2273.19 105
2273.30 111
2273.41 114
2273.52 115
2273.63 113
2273.74 110
2273.85 106
2273.96 104
2274.07 104
2274.18 105
2274.28 108
2274.39 109
2274.50 110
2274.61 108
2274.72 104
2274.83 97
2274.94 88
2275.05 78
2275.16 68
2275.27 57
2275.38 46
2275.49 35
2275.60 25
2275.71 16
2275.82 10
2275.93 5
2276.04 4
2276.14 6
2276.25 11
2276.36 17
2276.47 25
2276.58 33
2276.69 41
2276.80 48
2276.91 54
2277.02 58
2277.13 60
2277.24 60
2277.35 58
2277.46 55
2277.57 51
2277.68 47
2277.79 41
2277.90 36
2278.00 30
2278.11 24
2278.22 18
2278.33 12
2278.44 7
2278.55 3
2278.66 1
2278.77 1
2278.88 2
2278.99 4
2279.10 7
2279.21 9
2279.32 10
2279.43 10
2279.54 8
2279.65 4
2279.76 0
2279.87 0
2279.98 0
2280.08 0
2280.19 0
2280.30 0
2280.41 0
2280.52 6
2280.63 15
2280.74 25
2280.85 35
2280.96 45
2281.07 55
2281.18 64
2281.29 74
2281.40 82
2281.51 89
2281.62 93
2281.73 93
2281.84 89
2281.95 80
2282.06 68
2282.17 53
2282.28 38
2282.38 24
2282.49 13
2282.60 5
2282.71 1
2282.82 0
2282.93 0
2283.04 2
2283.15 7
2283.26 12
2283.37 19
2283.48 27
2283.59 34
2283.70 42
2283.81 49
2283.92 55
2284.03 61
2284.14 66
2284.25 71
2284.36 75
2284.47 77
2284.58 78
2284.69 78
2284.80 76
2284.91 74
2285.01 73
2285.12 72
2285.23 72
2285.34 74
2285.45 78
2285.56 82
2285.67 87
2285.78 91
2285.89 96
2286.00 101
2286.11 106
2286.22 112
2286.33 119
2286.44 126
2286.55 132
2286.66 134
2286.77 133
2286.88 126
2286.99 114
2287.10 99
2287.21 84
2287.32 69
2287.43 58
2287.54 51
2287.65 49
2287.76 52
2287.87 58
2287.98 65
2288.09 73
2288.19 80
2288.30 86
2288.41 90
2288.52 92
2288.63 93
2288.74 92
2288.85 91
2288.96 89
2289.07 87
2289.18 87
2289.29 87
2289.40 88
2289.51 90
2289.62 92
2289.73 93
2289.84 94
2289.95 93
2290.06 91
2290.17 90
2290.28 89
2290.39 90
2290.50 94
2290.61 101
2290.72 109
2290.83 118
2290.94 126
2291.05 131
2291.16 133
2291.27 130
2291.38 123
2291.49 114
2291.60 104
2291.71 94
2291.82 86
2291.93 80
2292.04 79
2292.15 81
2292.26 86
2292.37 94
2292.48 103
2292.58 113
2292.69 122
2292.80 128
2292.91 131
2293.02 129
2293.13 125
2293.24 118
2293.35 109
2293.46 100
2293.57 91
2293.68 83
2293.79 74
2293.90 66
2294.01 58
2294.12 51
2294.23 46
2294.34 44
2294.45 46
2294.56 53
2294.67 66
2294.78 82
2294.89 101
2295.00 120
2295.11 137
2295.22 151
2295.33 160
2295.44 164
2295.55 164
2295.66 160
2295.77 153
2295.88 146
2295.99 138
2296.10 130
2296.21 122
2296.32 114
2296.43 108
2296.54 102
2296.65 97
2296.76 92
2296.87 88
2296.98 84
2297.09 80
2297.20 78
2297.31 78
2297.42 80
2297.53 85
2297.64 92
2297.75 100
2297.86 108
2297.97 114
2298.08 118
2298.19 119
2298.30 117
2298.41 114
2298.52 109
2298.63 104
2298.74 99
2298.85 95
2298.96 92
2299.07 92
2299.18 93
2299.29 94
2299.40 96
2299.51 96
2299.62 95
2299.73 92
2299.84 87
2299.95 83
2300.06 79
2300.17 77
2300.28 77
2300.39 79
2300.50 83
2300.61 88
2300.72 94
2300.83 100
2300.94 106
2301.05 109
2301.16 109
2301.27 105
2301.38 98
2301.49 86
2301.60 73
2301.71 58
2301.82 44
2301.93 33
2302.04 23
2302.15 16
2302.26 11
2302.37 6
2302.48 1
2302.59 0
2302.70 0
2302.81 0
2302.92 0
2303.03 0
2303.14 0
2303.25 0
2303.36 0
2303.47 15
2303.58 33
2303.69 51
2303.80 68
2303.91 83
2304.02 95
2304.13 104
2304.24 110
2304.35 114
2304.46 117
2304.57 118
2304.68 118
2304.79 115
2304.90 110
2305.01 102
2305.12 92
2305.23 81
2305.34 70
2305.45 61
2305.56 56
2305.67 54
2305.78 56
2305.89 62
2306.00 68
2306.11 76
2306.22 82
2306.33 87
2306.44 90
2306.55 92
2306.66 93
2306.77 95
2306.88 98
2306.99 101
2307.10 105
2307.21 108
2307.32 111
2307.43 113
2307.54 114
2307.65 115
2307.76 116
2307.87 117
2307.98 118
2308.09 120
2308.20 122
2308.31 124
2308.42 126
2308.53 128
2308.64 129
2308.75 129
2308.86 129
2308.97 126
2309.08 123
2309.19 118
2309.30 111
2309.41 104
2309.53 96
2309.64 87
2309.75 77
2309.86 66
2309.97 54
2310.08 43
2310.19 32
2310.30 23
2310.41 17
2310.52 15
2310.63 17
2310.74 22
2310.85 32
2310.96 44
2311.07 58
2311.18 73
2311.29 87
2311.40 99
2311.51 108
2311.62 113
2311.73 114
2311.84 111
2311.95 105
2312.06 98
2312.17 88
2312.28 79
2312.39 69
2312.50 60
2312.61 51
2312.72 43
2312.83 36
2312.94 31
2313.05 29
2313.16 29
2313.27 32
2313.38 38
2313.49 45
2313.60 54
2313.71 62
2313.83 70
2313.94 77
2314.05 82
2314.16 85
2314.27 87
2314.38 88
2314.49 89
2314.60 91
2314.71 95
2314.82 100
2314.93 107
2315.04 116
2315.15 126
2315.26 136
2315.37 146
2315.48 155
2315.59 164
2315.70 171
2315.81 177
2315.92 181
2316.03 183
2316.14 184
2316.25 183
2316.36 181
2316.47 179
2316.58 175
2316.69 171
2316.80 165
2316.91 158
2317.03 149
2317.14 140
2317.25 131
2317.36 123
2317.47 116
2317.58 112
2317.69 109
2317.80 108
2317.91 107
2318.02 107
2318.13 106
2318.24 104
2318.35 101
2318.46 98
2318.57 95
2318.68 93
2318.79 92
2318.90 93
2319.01 96
2319.12 102
2319.23 109
2319.34 116
2319.45 122
2319.56 124
2319.68 124
2319.79 121
2319.90 115
2320.01 109
2320.12 104
2320.23 101
2320.34 102
2320.45 106
2320.56 112
2320.67 120
2320.78 130
2320.89 139
2321.00 147
2321.11 154
2321.22 158
2321.33 160
2321.44 159
2321.55 155
2321.66 150
2321.77 143
2321.88 136
2322.00 130
2322.11 124
2322.22 119
2322.33 114
2322.44 109
2322.55 103
2322.66 97
2322.77 90
2322.88 84
2322.99 77
2323.10 72
2323.21 68
2323.32 65
2323.43 62
2323.54 61
2323.65 59
2323.76 58
2323.87 58
2323.98 58
2324.10 59
2324.21 61
2324.32 64
2324.43 68
2324.54 72
2324.65 76
2324.76 79
2324.87 81
2324.98 81
2325.09 81
2325.20 80
2325.31 79
2325.42 79
2325.53 79
2325.64 80
2325.75 79
2325.86 78
2325.97 74
2326.09 70
2326.20 66
2326.31 62
2326.42 59
2326.53 58
2326.64 57
2326.75 56
2326.86 54
2326.97 52
2327.08 48
2327.19 44
2327.30 39
2327.41 35
2327.52 32
2327.63 29
2327.74 27
2327.86 26
2327.97 25
2328.08 24
2328.19 24
2328.30 25
2328.41 28
2328.52 32
2328.63 39
2328.74 47
2328.85 55
2328.96 63
2329.07 68
2329.18 69
2329.29 66
2329.40 60
2329.52 52
2329.63 43
2329.74 36
2329.85 31
2329.96 30
2330.07 31
2330.18 34
2330.29 38
2330.40 42
2330.51 46
2330.62 48
2330.73 50
2330.84 51
2330.95 51
2331.07 50
2331.18 47
2331.29 42
2331.40 36
2331.51 29
2331.62 23
2331.73 19
2331.84 17
2331.95 19
2332.06 24
2332.17 30
2332.28 38
2332.39 45
2332.50 51
2332.62 56
2332.73 59
2332.84 62
2332.95 66
2333.06 72
2333.17 78
2333.28 85
2333.39 92
2333.50 98
2333.61 101
2333.72 101
2333.83 99
2333.94 94
2334.06 88
2334.17 82
2334.28 79
2334.39 78
2334.50 80
2334.61 83
2334.72 87
2334.83 90
2334.94 90
2335.05 87
2335.16 80
2335.27 69
2335.39 57
2335.50 45
2335.61 33
2335.72 23
2335.83 15
2335.94 11
2336.05 9
2336.16 11
2336.27 14
2336.38 19
2336.49 24
2336.60 28
2336.72 32
2336.83 34
2336.94 35
2337.05 35
2337.16 35
2337.27 36
2337.38 38
2337.49 41
2337.60 45
2337.71 52
2337.82 60
2337.93 68
2338.05 75
2338.16 78
2338.27 77
2338.38 71
2338.49 60
2338.60 46
2338.71 31
2338.82 17
2338.93 7
2339.04 0
2339.15 0
2339.27 0
2339.38 0
2339.49 0
2339.60 0
2339.71 0
2339.82 0
2339.93 0
2340.04 0
2340.15 0
2340.26 2
2340.37 6
2340.49 10
2340.60 14
2340.71 17
2340.82 18
2340.93 16
2341.04 12
2341.15 8
2341.26 3
2341.37 0
2341.48 1
2341.60 4
2341.71 11
2341.82 19
2341.93 27
2342.04 34
2342.15 38
2342.26 41
2342.37 42
2342.48 45
2342.59 51
2342.70 61
2342.82 74
2342.93 91
2343.04 108
2343.15 125
2343.26 139
2343.37 152
2343.48 162
2343.59 172
2343.70 183
2343.81 195
2343.93 209
2344.04 224
2344.15 237
2344.26 249
2344.37 258
2344.48 265
2344.59 270
2344.70 275
2344.81 280
2344.93 286
2345.04 292
2345.15 297
2345.26 301
2345.37 302
2345.48 299
2345.59 293
2345.70 286
2345.81 276
2345.92 266
2346.04 256
2346.15 245
2346.26 235
2346.37 226
2346.48 218
2346.59 211
2346.70 208
2346.81 207
2346.92 210
2347.04 217
2347.15 227
2347.26 239
2347.37 251
2347.48 263
2347.59 273
2347.70 281
2347.81 286
2347.92 289
2348.04 289
2348.15 287
2348.26 283
2348.37 275
2348.48 265
2348.59 251
2348.70 235
2348.81 217
2348.92 199
2349.04 182
2349.15 167
2349.26 155
2349.37 146
2349.48 139
2349.59 136
2349.70 135
2349.81 137
2349.93 141
2350.04 145
2350.15 149
2350.26 152
2350.37 154
2350.48 154
2350.59 154
2350.70 153
2350.81 152
2350.93 153
2351.04 153
2351.15 154
2351.26 156
2351.37 157
2351.48 158
2351.59 159
2351.70 162
2351.82 165
2351.93 169
2352.04 172
2352.15 174
2352.26 173
2352.37 168
2352.48 160
2352.59 148
2352.70 134
2352.82 120
2352.93 109
2353.04 101
2353.15 96
2353.26 95
2353.37 97
2353.48 100
2353.59 104
2353.71 107
2353.82 108
2353.93 107
2354.04 104
2354.15 97
2354.26 87
2354.37 75
2354.48 60
2354.60 44
2354.71 28
2354.82 15
2354.93 5
2355.04 0
2355.15 0
2355.26 0
2355.38 0
2355.49 0
2355.60 0
2355.71 0
2355.82 0
2355.93 0
2356.04 0
2356.15 3
2356.27 10
2356.38 18
2356.49 26
2356.60 35
2356.71 43
2356.82 50
2356.93 56
2357.04 59
2357.16 59
2357.27 57
2357.38 53
2357.49 46
2357.60 38
2357.71 30
2357.82 22
2357.94 16
2358.05 11
2358.16 9
2358.27 10
2358.38 13
2358.49 19
2358.60 27
2358.72 36
2358.83 47
2358.94 58
2359.05 68
2359.16 78
2359.27 85
2359.38 89
2359.49 90
2359.61 88
2359.72 83
2359.83 76
2359.94 68
2360.05 61
2360.16 55
2360.27 52
2360.39 52
2360.50 54
2360.61 56
2360.72 58
2360.83 57
2360.94 53
2361.05 47
2361.17 41
2361.28 36
2361.39 33
2361.50 34
2361.61 39
2361.72 46
2361.83 54
2361.95 61
2362.06 64
2362.17 65
2362.28 62
2362.39 57
2362.50 52
2362.61 47
2362.73 44
2362.84 44
2362.95 46
2363.06 49
2363.17 54
2363.28 59
2363.40 63
2363.51 66
2363.62 69
2363.73 69
2363.84 70
2363.95 69
2364.06 69
2364.18 69
2364.29 69
2364.40 70
2364.51 72
2364.62 75
2364.73 78
2364.84 80
2364.96 82
2365.07 81
2365.18 79
2365.29 74
2365.40 69
2365.51 64
2365.63 59
2365.74 57
2365.85 57
2365.96 59
2366.07 62
2366.18 64
2366.29 66
2366.41 65
2366.52 62
2366.63 56
2366.74 48
2366.85 39
2366.96 29
2367.08 20
2367.19 14
2367.30 10
2367.41 10
2367.52 14
2367.63 23
2367.74 35
2367.86 49
2367.97 62
2368.08 73
2368.19 80
2368.30 83
2368.41 82
2368.53 79
2368.64 74
2368.75 69
2368.86 65
2368.97 62
2369.08 59
2369.20 56
2369.31 52
2369.42 48
2369.53 43
2369.64 38
2369.75 32
2369.87 26
2369.98 21
2370.09 15
2370.20 10
2370.31 6
2370.42 3
2370.54 3
2370.65 5
2370.76 9
2370.87 14
2370.98 20
2371.09 27
2371.21 33
2371.32 38
2371.43 43
2371.54 48
2371.65 53
2371.76 57
2371.88 61
2371.99 65
2372.10 69
2372.21 71
2372.32 72
2372.43 71
2372.55 71
2372.66 71
2372.77 73
2372.88 78
2372.99 86
2373.10 97
2373.22 108
2373.33 119
2373.44 125
2373.55 127
2373.66 124
2373.77 116
2373.89 106
2374.00 96
2374.11 86
2374.22 80
2374.33 76
2374.44 74
2374.56 73
2374.67 72
2374.78 71
2374.89 68
2375.00 66
2375.12 62
2375.23 59
2375.34 54
2375.45 49
2375.56 41
2375.67 32
2375.79 22
2375.90 12
2376.01 4
2376.12 0
2376.23 0
2376.34 0
2376.46 0
2376.57 0
2376.68 0
2376.79 0
2376.90 0
2377.02 4
2377.13 12
2377.24 20
2377.35 28
2377.46 34
2377.57 37
2377.69 36
2377.80 31
2377.91 24
2378.02 15
2378.13 7
2378.25 0
2378.36 0
2378.47 0
2378.58 0
2378.69 0
2378.80 0
2378.92 0
2379.03 0
2379.14 3
2379.25 8
2379.36 11
2379.48 13
2379.59 13
2379.70 10
2379.81 5
2379.92 0
2380.04 0
2380.15 0
2380.26 0
2380.37 0
2380.48 0
2380.59 0
2380.71 1
2380.82 8
2380.93 14
2381.04 18
2381.15 22
2381.27 25
2381.38 30
2381.49 37
2381.60 48
2381.71 63
2381.83 81
2381.94 101
2382.05 121
2382.16 140
2382.27 156
2382.39 169
2382.50 178
2382.61 183
2382.72 186
2382.83 187
2382.94 185
2383.06 182
2383.17 177
2383.28 169
2383.39 159
2383.50 146
2383.62 132
2383.73 116
2383.84 100
2383.95 85
2384.06 72
2384.18 61
2384.29 53
2384.40 48
2384.51 44
2384.62 43
2384.74 43
2384.85 44
2384.96 45
2385.07 47
2385.18 49
2385.30 51
2385.41 54
2385.52 56
2385.63 57
2385.74 59
2385.86 59
2385.97 59
2386.08 58
2386.19 57
2386.30 54
2386.42 51
2386.53 46
2386.64 40
2386.75 34
2386.86 28
2386.98 22
2387.09 18
2387.20 16
2387.31 16
2387.42 18
2387.54 21
2387.65 26
2387.76 32
2387.87 38
2387.98 43
2388.10 49
2388.21 53
2388.32 57
2388.43 59
2388.55 59
2388.66 58
2388.77 54
2388.88 48
2388.99 40
2389.11 30
2389.22 20
2389.33 11
2389.44 3
2389.55 0
2389.67 0
2389.78 0
2389.89 0
2390.00 3
2390.11 9
2390.23 17
2390.34 24
2390.45 31
2390.56 38
2390.68 43
2390.79 48
2390.90 52
2391.01 56
2391.12 57
2391.24 57
2391.35 55
2391.46 52
2391.57 48
2391.68 44
2391.80 40
2391.91 38
2392.02 37
2392.13 36
2392.25 36
2392.36 36
2392.47 35
2392.58 32
2392.69 28
2392.81 22
2392.92 15
2393.03 6
2393.14 0
2393.25 0
2393.37 0
2393.48 0
2393.59 0
2393.70 0
2393.82 0
2393.93 0
2394.04 7
2394.15 12
2394.26 15
2394.38 15
2394.49 14
2394.60 13
2394.71 12
2394.83 14
2394.94 17
2395.05 23
2395.16 31
2395.27 38
2395.39 45
2395.50 49
2395.61 52
2395.72 53
2395.84 52
2395.95 52
2396.06 53
2396.17 55
2396.28 58
2396.40 62
2396.51 66
2396.62 69
2396.73 70
2396.85 70
2396.96 67
2397.07 62
2397.18 55
2397.30 45
2397.41 35
2397.52 25
2397.63 16
2397.74 11
2397.86 8
2397.97 8
2398.08 10
2398.19 14
2398.31 17
2398.42 19
2398.53 20
2398.64 20
2398.75 19
2398.87 19
2398.98 19
2399.09 19
2399.20 20
2399.32 21
2399.43 22
2399.54 24
2399.65 27
2399.77 32
2399.88 39
2399.99 46
2400.10 54
2400.22 60
2400.33 63
2400.44 63
2400.55 60
2400.66 55
2400.78 47
2400.89 39
2401.00 30
2401.11 21
2401.23 15
2401.34 11
2401.45 10
2401.56 14
2401.68 22
2401.79 33
2401.90 44
2402.01 54
2402.13 60
2402.24 62
2402.35 60
2402.46 54
2402.58 48
2402.69 41
2402.80 35
2402.91 32
2403.02 30
2403.14 30
2403.25 31
2403.36 33
2403.47 37
2403.59 42
2403.70 47
2403.81 54
2403.92 61
2404.04 69
2404.15 75
2404.26 81
2404.37 86
2404.49 89
2404.60 90
2404.71 89
2404.82 87
2404.94 84
2405.05 79
2405.16 73
2405.27 66
2405.39 58
2405.50 51
2405.61 44
2405.72 37
2405.84 32
2405.95 27
2406.06 22
2406.17 17
2406.29 11
2406.40 6
2406.51 1
2406.62 0
2406.74 0
2406.85 0
2406.96 4
2407.07 10
2407.19 15
2407.30 20
2407.41 23
2407.52 23
2407.64 21
2407.75 18
2407.86 16
2407.97 15
2408.09 16
2408.20 18
2408.31 22
2408.42 28
2408.54 35
2408.65 43
2408.76 51
2408.87 58
2408.99 64
2409.10 69
2409.21 71
2409.32 70
2409.44 67
2409.55 62
2409.66 56
2409.77 51
2409.89 46
2410.00 43
2410.11 41
2410.22 41
2410.34 42
2410.45 45
2410.56 50
2410.67 55
2410.79 60
2410.90 64
2411.01 65
2411.13 64
2411.24 61
2411.35 55
2411.46 48
2411.58 42
2411.69 37
2411.80 33
2411.91 33
2412.03 35
2412.14 38
2412.25 42
2412.36 45
2412.48 48
2412.59 51
2412.70 53
2412.81 55
2412.93 57
2413.04 58
2413.15 58
2413.27 56
2413.38 52
2413.49 46
2413.60 38
2413.72 30
2413.83 22
2413.94 15
2414.05 10
2414.17 7
2414.28 4
2414.39 2
2414.50 0
2414.62 0
2414.73 1
2414.84 2
2414.96 5
2415.07 8
2415.18 11
2415.29 14
2415.41 15
2415.52 15
2415.63 14
2415.74 11
2415.86 7
2415.97 3
2416.08 0
2416.20 0
2416.31 0
2416.42 0
2416.53 0
2416.65 0
2416.76 0
2416.87 0
2416.98 11
2417.10 23
2417.21 36
2417.32 48
2417.44 59
2417.55 68
2417.66 74
2417.77 76
2417.89 75
2418.00 72
2418.11 66
2418.22 58
2418.34 52
2418.45 47
2418.56 45
2418.68 46
2418.79 51
2418.90 59
2419.01 69
2419.13 80
2419.24 92
2419.35 104
2419.47 116
2419.58 129
2419.69 143
2419.80 157
2419.92 171
2420.03 187
2420.14 203
2420.25 221
2420.37 239
2420.48 258
2420.59 279
2420.71 300
2420.82 321
2420.93 341
2421.04 358
2421.16 372
2421.27 382
2421.38 387
2421.50 387
2421.61 384
2421.72 377
2421.83 367
2421.95 355
2422.06 343
2422.17 331
2422.29 321
2422.40 313
2422.51 307
2422.62 302
2422.74 296
2422.85 287
2422.96 276
2423.08 262
2423.19 247
2423.30 232
2423.41 219
2423.53 211
2423.64 206
2423.75 206
2423.87 209
2423.98 212
2424.09 214
2424.20 214
2424.32 211
2424.43 206
2424.54 199
2424.66 191
2424.77 183
2424.88 177
2425.00 172
2425.11 168
2425.22 166
2425.33 165
2425.45 165
2425.56 164
2425.67 161
2425.79 156
2425.90 149
2426.01 138
2426.12 125
2426.24 111
2426.35 97
2426.46 86
2426.58 77
2426.69 72
2426.80 69
2426.92 69
2427.03 70
2427.14 70
2427.25 68
2427.37 65
2427.48 61
2427.59 56
2427.71 52
2427.82 49
2427.93 47
2428.05 49
2428.16 52
2428.27 57
2428.38 63
2428.50 70
2428.61 74
2428.72 77
2428.84 77
2428.95 75
2429.06 71
2429.18 66
2429.29 61
2429.40 57
2429.51 56
2429.63 56
2429.74 59
2429.85 62
2429.97 64
2430.08 66
2430.19 66
2430.31 64
2430.42 60
2430.53 56
2430.64 50
2430.76 46
2430.87 42
2430.98 40
2431.10 40
2431.21 42
2431.32 45
2431.44 49
2431.55 54
2431.66 57
2431.78 60
2431.89 61
2432.00 59
2432.11 54
2432.23 47
2432.34 38
2432.45 28
2432.57 19
2432.68 11
2432.79 5
2432.91 2
2433.02 2
2433.13 5
2433.25 10
2433.36 17
2433.47 26
2433.59 35
2433.70 44
2433.81 52
2433.92 57
2434.04 61
2434.15 62
2434.26 60
2434.38 58
2434.49 54
2434.60 49
2434.72 43
2434.83 37
2434.94 31
2435.06 25
2435.17 20
2435.28 16
2435.40 14
2435.51 14
2435.62 16
2435.74 19
2435.85 22
2435.96 25
2436.07 25
2436.19 24
2436.30 21
2436.41 15
2436.53 10
2436.64 4
2436.75 0
2436.87 0
2436.98 0
2437.09 0
2437.21 0
2437.32 0
2437.43 0
2437.55 0
2437.66 2
2437.77 9
2437.89 16
2438.00 21
2438.11 23
2438.23 24
2438.34 22
2438.45 20
2438.57 18
2438.68 17
2438.79 19
2438.91 23
2439.02 30
2439.13 37
2439.24 45
2439.36 52
2439.47 58
2439.58 61
2439.70 62
2439.81 61
2439.92 59
2440.04 56
2440.15 53
2440.26 50
2440.38 48
2440.49 47
2440.60 46
2440.72 46
2440.83 48
2440.94 51
2441.06 55
2441.17 60
2441.28 66
2441.40 72
2441.51 77
2441.62 82
2441.74 87
2441.85 91
2441.96 94
2442.08 97
2442.19 99
2442.30 98
2442.42 96
2442.53 91
2442.64 84
2442.76 75
2442.87 67
2442.98 58
2443.10 52
2443.21 48
2443.32 48
2443.44 51
2443.55 56
2443.66 63
2443.78 71
2443.89 78
2444.00 83
2444.12 86
2444.23 85
2444.34 82
2444.46 76
2444.57 67
2444.68 57
2444.80 45
2444.91 34
2445.02 23
2445.14 13
2445.25 6
2445.36 2
2445.48 1
2445.59 4
2445.70 8
2445.82 14
2445.93 21
2446.05 26
2446.16 30
2446.27 33
2446.39 35
2446.50 36
2446.61 38
2446.73 40
2446.84 41
2446.95 43
2447.07 45
2447.18 46
2447.29 46
2447.41 46
2447.52 46
2447.63 46
2447.75 47
2447.86 49
2447.97 52
2448.09 56
2448.20 60
2448.31 65
2448.43 69
2448.54 71
2448.65 72
2448.77 72
2448.88 71
2448.99 70
2449.11 69
2449.22 69
2449.34 72
2449.45 75
2449.56 80
2449.68 85
2449.79 90
2449.90 95
2450.02 100
2450.13 104
2450.24 109
2450.36 115
2450.47 121
2450.58 127
2450.70 132
2450.81 136
2450.92 137
2451.04 136
2451.15 132
2451.26 125
2451.38 116
2451.49 105
2451.61 95
2451.72 86
2451.83 79
2451.95 74
2452.06 71
2452.17 71
2452.29 71
2452.40 71
2452.51 70
2452.63 69
2452.74 68
2452.85 67
2452.97 68
2453.08 69
2453.20 71
2453.31 74
2453.42 76
2453.54 77
2453.65 76
2453.76 74
2453.88 71
2453.99 67
2454.10 63
2454.22 61
2454.33 60
2454.44 60
2454.56 62
2454.67 65
2454.79 69
2454.90 74
2455.01 80
2455.13 86
2455.24 94
2455.35 102
2455.47 108
2455.58 113
2455.69 115
2455.81 113
2455.92 108
2456.04 100
2456.15 90
2456.26 79
2456.38 68
2456.49 58
2456.60 49
2456.72 42
2456.83 38
2456.95 37
2457.06 38
2457.17 42
2457.29 48
2457.40 56
2457.51 65
2457.63 74
2457.74 82
2457.85 89
2457.97 95
2458.08 101
2458.20 107
2458.31 112
2458.42 117
2458.54 122
2458.65 127
2458.76 131
2458.88 134
2458.99 137
2459.11 140
2459.22 143
2459.33 145
2459.45 146
2459.56 145
2459.67 142
2459.79 136
2459.90 128
2460.02 118
2460.13 107
2460.24 95
2460.36 85
2460.47 76
2460.58 70
2460.70 67
2460.81 66
2460.93 67
2461.04 69
2461.15 72
2461.27 75
2461.38 77
2461.49 78
2461.61 79
2461.72 79
2461.84 78
2461.95 76
2462.06 71
2462.18 65
2462.29 56
2462.40 48
2462.52 41
2462.63 35
2462.75 33
2462.86 33
2462.97 36
2463.09 39
2463.20 42
2463.31 42
2463.43 41
2463.54 38
2463.66 33
2463.77 28
2463.88 23
2464.00 19
2464.11 14
2464.23 10
2464.34 6
2464.45 2
2464.57 0
2464.68 0
2464.79 1
2464.91 4
2465.02 8
2465.14 11
2465.25 13
2465.36 14
2465.48 12
2465.59 8
2465.71 4
2465.82 0
2465.93 0
2466.05 0
2466.16 0
2466.27 2
2466.39 6
2466.50 10
2466.62 11
2466.73 11
2466.84 8
2466.96 3
2467.07 0
2467.19 0
2467.30 0
2467.41 0
2467.53 0
2467.64 0
2467.76 7
2467.87 19
2467.98 30
2468.10 39
2468.21 45
2468.32 48
2468.44 46
2468.55 41
2468.67 35
2468.78 28
2468.89 23
2469.01 21
2469.12 22
2469.24 25
2469.35 30
2469.46 35
2469.58 40
2469.69 42
2469.81 43
2469.92 43
2470.03 43
2470.15 44
2470.26 47
2470.38 53
2470.49 61
2470.60 70
2470.72 78
2470.83 85
2470.95 89
2471.06 92
2471.17 93
2471.29 95
2471.40 98
2471.52 102
2471.63 107
2471.74 112
2471.86 117
2471.97 119
2472.09 121
2472.20 121
2472.31 122
2472.43 124
2472.54 128
2472.66 134
2472.77 140
2472.88 146
2473.00 150
2473.11 151
2473.23 149
2473.34 143
2473.45 134
2473.57 123
2473.68 112
2473.80 101
2473.91 93
2474.02 85
2474.14 79
2474.25 72
2474.37 66
2474.48 59
2474.60 53
2474.71 48
2474.82 45
2474.94 44
2475.05 45
2475.17 47
2475.28 49
2475.39 51
2475.51 51
2475.62 50
2475.74 47
2475.85 44
2475.96 41
2476.08 38
2476.19 36
2476.31 35
2476.42 36
2476.53 38
2476.65 40
2476.76 44
2476.88 47
2476.99 49
2477.11 51
2477.22 51
2477.33 50
2477.45 50
2477.56 52
2477.68 54
2477.79 58
2477.90 62
2478.02 64
2478.13 65
2478.25 63
2478.36 58
2478.48 52
2478.59 46
2478.70 41
2478.82 38
2478.93 38
2479.05 41
2479.16 46
2479.27 53
2479.39 59
2479.50 65
2479.62 69
2479.73 71
2479.85 71
2479.96 70
2480.07 68
2480.19 66
2480.30 64
2480.42 64
2480.53 64
2480.64 66
2480.76 67
2480.87 70
2480.99 72
2481.10 76
2481.22 80
2481.33 85
2481.44 90
2481.56 95
2481.67 99
2481.79 101
2481.90 101
2482.02 99
2482.13 94
2482.24 86
2482.36 77
2482.47 65
2482.59 54
2482.70 42
2482.82 32
2482.93 24
2483.04 19
2483.16 18
2483.27 19
2483.39 22
2483.50 25
2483.62 28
2483.73 30
2483.84 31
2483.96 32
2484.07 33
2484.19 35
2484.30 37
2484.42 40
2484.53 43
2484.64 46
2484.76 48
2484.87 49
2484.99 49
2485.10 47
2485.22 44
2485.33 41
2485.44 38
2485.56 35
2485.67 31
2485.79 29
2485.90 27
2486.02 27
2486.13 28
2486.24 32
2486.36 37
2486.47 43
2486.59 50
2486.70 58
2486.82 65
2486.93 72
2487.04 77
2487.16 81
2487.27 84
2487.39 85
2487.50 86
2487.62 87
2487.73 88
2487.85 91
2487.96 95
2488.07 100
2488.19 105
2488.30 108
2488.42 109
2488.53 106
2488.65 99
2488.76 90
2488.88 78
2488.99 66
2489.10 56
2489.22 47
2489.33 42
2489.45 40
2489.56 40
2489.68 41
2489.79 43
2489.90 44
2490.02 45
2490.13 46
2490.25 47
2490.36 48
2490.48 49
2490.59 52
2490.71 54
2490.82 57
2490.93 60
2491.05 63
2491.16 65
2491.28 69
2491.39 73
2491.51 80
2491.62 91
2491.74 106
2491.85 124
2491.96 146
2492.08 170
2492.19 194
2492.31 217
2492.42 238
2492.54 256
2492.65 271
2492.77 283
2492.88 293
2493.00 299
2493.11 303
2493.22 304
2493.34 301
2493.45 297
2493.57 291
2493.68 285
2493.80 280
2493.91 275
2494.03 272
2494.14 268
2494.25 264
2494.37 260
2494.48 255
2494.60 250
2494.71 245
2494.83 239
2494.94 234
2495.06 228
2495.17 221
2495.29 213
2495.40 204
2495.51 194
2495.63 185
2495.74 176
2495.86 168
2495.97 162
2496.09 156
2496.20 152
2496.32 147
2496.43 141
2496.55 135
2496.66 129
2496.78 123
2496.89 116
2497.00 109
2497.12 101
2497.23 93
2497.35 86
2497.46 81
2497.58 79
2497.69 81
2497.81 85
2497.92 91
2498.04 98
2498.15 103
2498.27 105
2498.38 103
2498.49 97
2498.61 89
2498.72 80
2498.84 71
2498.95 63
2499.07 56
2499.18 50
2499.30 43
2499.41 37
2499.53 30
2499.64 25
2499.76 20
2499.87 17
2499.98 15
2500.10 16
2500.21 20
2500.33 25
2500.44 33
2500.56 41
2500.67 51
2500.79 59
2500.90 66
2501.02 71
2501.13 72
2501.25 72
2501.36 71
2501.48 69
2501.59 68
2501.70 68
2501.82 69
2501.93 72
2502.05 75
2502.16 78
2502.28 81
2502.39 84
2502.51 86
2502.62 88
2502.74 89
2502.85 89
2502.97 89
2503.08 87
2503.20 84
2503.31 80
2503.43 76
2503.54 72
2503.66 69
2503.77 69
2503.88 73
2504.00 80
2504.11 90
2504.23 100
2504.34 111
2504.46 120
2504.57 126
2504.69 131
2504.80 135
2504.92 138
2505.03 143
2505.15 149
2505.26 155
2505.38 159
2505.49 161
2505.61 159
2505.72 154
2505.84 144
2505.95 133
2506.07 120
2506.18 108
2506.29 96
2506.41 87
2506.52 80
2506.64 75
2506.75 72
2506.87 71
2506.98 72
2507.10 73
2507.21 74
2507.33 73
2507.44 71
2507.56 67
2507.67 61
2507.79 55
2507.90 51
2508.02 49
2508.13 51
2508.25 54
2508.36 60
2508.48 65
2508.59 69
2508.71 70
2508.82 69
2508.94 66
2509.05 61
2509.17 55
2509.28 50
2509.40 47
2509.51 46
2509.63 47
2509.74 51
2509.86 57
2509.97 64
2510.08 71
2510.20 80
2510.31 89
2510.43 99
2510.54 109
2510.66 118
2510.77 126
2510.89 133
2511.00 136
2511.12 138
2511.23 136
2511.35 133
2511.46 128
2511.58 123
2511.69 116
2511.81 109
2511.92 100
2512.04 90
2512.15 78
2512.27 64
2512.38 50
2512.50 36
2512.61 24
2512.73 15
2512.84 11
2512.96 12
2513.07 17
2513.19 27
2513.30 40
2513.42 55
2513.53 71
2513.65 86
2513.76 101
2513.88 113
2513.99 124
2514.11 132
2514.22 138
2514.34 140
2514.45 138
2514.57 132
2514.68 122
2514.80 109
2514.91 95
2515.03 80
2515.14 66
2515.26 55
2515.37 47
2515.49 43
2515.60 43
2515.72 47
2515.83 53
2515.95 61
2516.06 69
2516.18 77
2516.29 83
2516.41 89
2516.52 92
2516.64 95
2516.75 95
2516.87 94
2516.98 91
2517.10 86
2517.21 80
2517.33 73
2517.44 65
2517.56 57
2517.67 48
2517.79 38
2517.90 28
2518.02 18
2518.13 7
2518.25 0
2518.36 0
2518.48 0
2518.59 0
2518.71 0
2518.82 0
2518.94 0
2519.05 0
2519.17 1
2519.28 8
2519.40 15
2519.51 22
2519.63 28
2519.74 33
2519.86 37
2519.98 39
2520.09 38
2520.21 36
2520.32 31
2520.44 26
2520.55 21
2520.67 17
2520.78 18
2520.90 22
2521.01 30
2521.13 40
2521.24 51
2521.36 60
2521.47 67
2521.59 69
2521.70 68
2521.82 64
2521.93 59
2522.05 54
2522.16 51
2522.28 50
2522.39 52
2522.51 55
2522.62 61
2522.74 68
2522.85 76
2522.97 84
2523.08 91
2523.20 97
2523.31 100
2523.43 101
2523.54 99
2523.66 97
2523.78 93
2523.89 90
2524.01 89
2524.12 89
2524.24 91
2524.35 94
2524.47 97
2524.58 101
2524.70 104
2524.81 106
2524.93 107
2525.04 107
2525.16 107
2525.27 106
2525.39 106
2525.50 106
2525.62 107
2525.73 107
2525.85 106
2525.96 103
2526.08 99
2526.20 94
2526.31 89
2526.43 87
2526.54 87
2526.66 90
2526.77 96
2526.89 103
2527.00 108
2527.12 111
2527.23 110
2527.35 104
2527.46 94
2527.58 83
2527.69 72
2527.81 62
2527.92 55
2528.04 52
2528.15 53
2528.27 57
2528.39 63
2528.50 69
2528.62 75
2528.73 80
2528.85 83
2528.96 85
2529.08 85
2529.19 84
2529.31 82
2529.42 78
2529.54 74
2529.65 68
2529.77 61
2529.88 54
2530.00 47
2530.12 43
2530.23 40
2530.35 39
2530.46 40
2530.58 41
2530.69 42
2530.81 43
2530.92 42
2531.04 41
2531.15 38
2531.27 34
2531.38 29
2531.50 23
2531.62 16
2531.73 9
2531.85 1
2531.96 0
2532.08 0
2532.19 0
2532.31 0
2532.42 0
2532.54 0
2532.65 0
2532.77 3
2532.88 8
2533.00 12
2533.12 14
2533.23 14
2533.35 12
2533.46 11
2533.58 12
2533.69 16
2533.81 23
2533.92 34
2534.04 47
2534.15 60
2534.27 73
2534.39 82
2534.50 87
2534.62 87
2534.73 84
2534.85 79
2534.96 74
2535.08 70
2535.19 68
2535.31 69
2535.42 72
2535.54 76
2535.66 78
2535.77 79
2535.89 76
2536.00 70
2536.12 62
2536.23 54
2536.35 47
2536.46 42
2536.58 41
2536.69 44
2536.81 49
2536.93 56
2537.04 63
2537.16 68
2537.27 71
2537.39 72
2537.50 70
2537.62 66
2537.73 60
2537.85 54
2537.97 48
2538.08 42
2538.20 37
2538.31 34
2538.43 34
2538.54 37
2538.66 45
2538.77 55
2538.89 68
2539.01 82
2539.12 94
2539.24 104
2539.35 111
2539.47 115
2539.58 117
2539.70 117
2539.81 116
2539.93 115
2540.05 114
2540.16 111
2540.28 107
2540.39 102
2540.51 97
2540.62 92
2540.74 89
2540.85 88
2540.97 89
2541.09 91
2541.20 95
2541.32 100
2541.43 104
2541.55 110
2541.66 115
2541.78 121
2541.89 126
2542.01 130
2542.13 134
2542.24 135
2542.36 135
2542.47 133
2542.59 130
2542.70 126
2542.82 122
2542.94 118
2543.05 114
2543.17 109
2543.28 105
2543.40 100
2543.51 94
2543.63 88
2543.74 80
2543.86 70
2543.98 61
2544.09 51
2544.21 42
2544.32 36
2544.44 31
2544.55 30
2544.67 30
2544.79 31
2544.90 32
2545.02 32
2545.13 31
2545.25 31
2545.36 32
2545.48 33
2545.60 37
2545.71 41
2545.83 45
2545.94 48
2546.06 48
2546.17 46
2546.29 42
2546.41 36
2546.52 31
2546.64 28
2546.75 26
2546.87 27
2546.98 30
2547.10 35
2547.22 40
2547.33 45
2547.45 50
2547.56 53
2547.68 54
2547.79 53
2547.91 51
2548.03 47
2548.14 42
2548.26 38
2548.37 34
2548.49 31
2548.60 31
2548.72 33
2548.84 38
2548.95 47
2549.07 59
2549.18 73
2549.30 88
2549.42 103
2549.53 117
2549.65 129
2549.76 138
2549.88 145
2549.99 148
2550.11 149
2550.23 147
2550.34 143
2550.46 139
2550.57 134
2550.69 131
2550.80 128
2550.92 129
2551.04 131
2551.15 135
2551.27 141
2551.38 148
2551.50 154
2551.62 160
2551.73 163
2551.85 166
2551.96 167
2552.08 167
2552.19 168
2552.31 170
2552.43 173
2552.54 178
2552.66 184
2552.77 187
2552.89 188
2553.01 184
2553.12 174
2553.24 160
2553.35 143
2553.47 124
2553.59 107
2553.70 93
2553.82 83
2553.93 77
2554.05 75
2554.16 76
2554.28 78
2554.40 80
2554.51 83
2554.63 85
2554.74 86
2554.86 88
2554.98 88
2555.09 88
2555.21 87
2555.32 85
2555.44 81
2555.56 76
2555.67 71
2555.79 67
2555.90 64
2556.02 65
2556.14 69
2556.25 76
2556.37 86
2556.48 97
2556.60 106
2556.72 112
2556.83 113
2556.95 110
2557.06 102
2557.18 92
2557.29 80
2557.41 70
2557.53 62
2557.64 56
2557.76 54
2557.87 53
2557.99 55
2558.11 58
2558.22 61
2558.34 65
2558.45 68
2558.57 71
2558.69 73
2558.80 74
2558.92 73
2559.03 72
2559.15 68
2559.27 64
2559.38 58
2559.50 52
2559.61 46
2559.73 41
2559.85 37
2559.96 35
2560.08 35
2560.19 36
2560.31 37
2560.43 37
2560.54 35
2560.66 31
2560.78 25
2560.89 16
2561.01 6
2561.12 0
2561.24 0
2561.36 0
2561.47 0
2561.59 0
2561.70 0
2561.82 0
2561.94 0
2562.05 6
2562.17 24
2562.28 44
2562.40 64
2562.52 80
2562.63 92
2562.75 98
2562.86 98
2562.98 94
2563.10 87
2563.21 79
2563.33 72
2563.44 69
2563.56 68
2563.68 70
2563.79 74
2563.91 79
2564.03 83
2564.14 87
2564.26 89
2564.37 90
2564.49 88
2564.61 84
2564.72 79
2564.84 72
2564.95 64
2565.07 56
2565.19 50
2565.30 49
2565.42 52
2565.54 62
2565.65 78
2565.77 100
2565.88 126
2566.00 154
2566.12 184
2566.23 212
2566.35 237
2566.46 261
2566.58 281
2566.70 298
2566.81 313
2566.93 326
2567.05 338
2567.16 348
2567.28 357
2567.39 365
2567.51 372
2567.63 377
2567.74 381
2567.86 383
2567.97 383
2568.09 382
2568.21 379
2568.32 376
2568.44 373
2568.56 369
2568.67 366
2568.79 364
2568.90 361
2569.02 357
2569.14 352
2569.25 345
2569.37 335
2569.49 323
2569.60 309
2569.72 293
2569.83 278
2569.95 265
2570.07 254
2570.18 247
2570.30 243
2570.42 242
2570.53 242
2570.65 244
2570.76 246
2570.88 248
2571.00 248
2571.11 247
2571.23 244
2571.35 240
2571.46 235
2571.58 229
2571.69 224
2571.81 219
2571.93 213
2572.04 207
2572.16 201
2572.28 195
2572.39 190
2572.51 185
2572.63 183
2572.74 184
2572.86 187
2572.97 192
2573.09 199
2573.21 206
2573.32 212
2573.44 216
2573.56 220
2573.67 223
2573.79 226
2573.90 231
2574.02 238
2574.14 247
2574.25 258
2574.37 270
2574.49 280
2574.60 287
2574.72 288
2574.84 285
2574.95 276
2575.07 265
2575.18 251
2575.30 237
2575.42 223
2575.53 210
2575.65 199
2575.77 188
2575.88 178
2576.00 169
2576.12 160
2576.23 153
2576.35 146
2576.47 139
2576.58 133
2576.70 126
2576.81 119
2576.93 111
2577.05 103
2577.16 95
2577.28 86
2577.40 79
2577.51 73
2577.63 67
2577.75 63
2577.86 61
2577.98 60
2578.09 59
2578.21 60
2578.33 62
2578.44 67
2578.56 75
2578.68 84
2578.79 96
2578.91 109
2579.03 122
2579.14 133
2579.26 142
2579.38 148
2579.49 151
2579.61 152
2579.73 151
2579.84 149
2579.96 148
2580.07 148
2580.19 148
2580.31 150
2580.42 151
2580.54 152
2580.66 152
2580.77 150
2580.89 148
2581.01 145
2581.12 142
2581.24 140
2581.36 139
2581.47 139
2581.59 138
2581.71 135
2581.82 130
2581.94 123
2582.06 113
2582.17 101
2582.29 89
2582.40 79
2582.52 71
2582.64 66
2582.75 64
2582.87 65
2582.99 67
2583.10 70
2583.22 74
2583.34 78
2583.45 84
2583.57 92
2583.69 102
2583.80 113
2583.92 126
2584.04 140
2584.15 153
2584.27 164
2584.39 173
2584.50 180
2584.62 184
2584.74 186
2584.85 185
2584.97 182
2585.09 177
2585.20 171
2585.32 163
2585.44 154
2585.55 144
2585.67 134
2585.79 124
2585.90 115
2586.02 107
2586.14 100
2586.25 95
2586.37 91
2586.49 87
2586.60 83
2586.72 79
2586.84 75
2586.95 73
2587.07 72
2587.18 74
2587.30 78
2587.42 85
2587.53 93
2587.65 104
2587.77 115
2587.88 126
2588.00 136
2588.12 145
2588.23 153
2588.35 157
2588.47 159
2588.58 157
2588.70 152
2588.82 145
2588.93 135
2589.05 124
2589.17 115
2589.28 108
2589.40 104
2589.52 103
2589.63 106
2589.75 110
2589.87 115
2589.99 119
2590.10 123
2590.22 125
2590.34 127
2590.45 127
2590.57 127
2590.69 127
2590.80 125
2590.92 121
2591.04 116
2591.15 108
2591.27 99
2591.39 89
2591.50 79
2591.62 69
2591.74 60
2591.85 52
2591.97 46
2592.09 42
2592.20 38
2592.32 36
2592.44 33
2592.55 31
2592.67 29
2592.79 30
2592.90 33
2593.02 39
2593.14 50
2593.25 63
2593.37 79
2593.49 95
2593.60 110
2593.72 120
2593.84 127
2593.95 127
2594.07 123
2594.19 115
2594.30 105
2594.42 95
2594.54 86
2594.66 79
2594.77 76
2594.89 76
2595.01 78
2595.12 82
2595.24 87
2595.36 91
2595.47 94
2595.59 97
2595.71 101
2595.82 104
2595.94 108
2596.06 112
2596.17 116
2596.29 119
2596.41 121
2596.52 120
2596.64 117
2596.76 112
2596.88 106
2596.99 100
2597.11 95
2597.23 91
2597.34 89
2597.46 89
2597.58 92
2597.69 96
2597.81 101
2597.93 107
2598.04 113
2598.16 119
2598.28 124
2598.39 128
2598.51 132
2598.63 134
2598.75 136
2598.86 138
2598.98 139
2599.10 140
2599.21 140
2599.33 139
2599.45 137
2599.56 135
2599.68 133
2599.80 132
2599.91 131
2600.03 129
2600.15 126
2600.27 120
2600.38 111
2600.50 98
2600.62 82
2600.73 65
2600.85 49
2600.97 34
2601.08 21
2601.20 11
2601.32 2
2601.43 0
2601.55 0
2601.67 0
2601.79 0
2601.90 0
2602.02 0
2602.14 0
2602.25 0
2602.37 0
2602.49 12
2602.60 25
2602.72 40
2602.84 54
2602.96 67
2603.07 78
2603.19 87
2603.31 93
2603.42 97
2603.54 101
2603.66 104
2603.77 108
2603.89 112
2604.01 116
2604.13 118
2604.24 117
2604.36 114
2604.48 109
2604.59 103
2604.71 96
2604.83 90
2604.94 85
2605.06 82
2605.18 82
2605.30 85
2605.41 91
2605.53 100
2605.65 110
2605.76 122
2605.88 131
2606.00 138
2606.12 140
2606.23 139
2606.35 137
2606.47 134
2606.58 133
2606.70 135
2606.82 140
2606.93 149
2607.05 158
2607.17 167
2607.29 173
2607.40 177
2607.52 178
2607.64 177
2607.75 174
2607.87 172
2607.99 171
2608.11 171
2608.22 170
2608.34 170
2608.46 168
2608.57 164
2608.69 158
2608.81 151
2608.93 142
2609.04 134
2609.16 126
2609.28 119
2609.39 113
2609.51 108
2609.63 103
2609.75 97
2609.86 91
2609.98 83
2610.10 76
2610.21 67
2610.33 59
2610.45 52
2610.57 46
2610.68 42
2610.80 39
2610.92 38
2611.03 39
2611.15 43
2611.27 49
2611.39 57
2611.50 66
2611.62 74
2611.74 80
2611.85 83
2611.97 83
2612.09 78
2612.21 70
2612.32 60
2612.44 50
2612.56 40
2612.68 33
2612.79 28
2612.91 26
2613.03 27
2613.14 29
2613.26 31
2613.38 33
2613.50 34
2613.61 33
2613.73 32
2613.85 30
2613.96 29
2614.08 30
2614.20 32
2614.32 37
2614.43 44
2614.55 53
2614.67 62
2614.79 71
2614.90 80
2615.02 86
2615.14 91
2615.25 93
2615.37 93
2615.49 91
2615.61 89
2615.72 85
2615.84 82
2615.96 79
2616.08 76
2616.19 75
2616.31 75
2616.43 77
2616.54 80
2616.66 85
2616.78 93
2616.90 102
2617.01 112
2617.13 122
2617.25 131
2617.37 136
2617.48 139
2617.60 137
2617.72 132
2617.84 124
2617.95 115
2618.07 107
2618.19 101
2618.30 98
2618.42 98
2618.54 101
2618.66 104
2618.77 107
2618.89 107
2619.01 103
2619.13 95
2619.24 83
2619.36 69
2619.48 54
2619.60 41
2619.71 30
2619.83 23
2619.95 21
2620.07 23
2620.18 29
2620.30 39
2620.42 52
2620.53 65
2620.65 76
2620.77 86
2620.89 91
2621.00 93
2621.12 93
2621.24 91
2621.36 88
2621.47 86
2621.59 85
2621.71 84
2621.83 84
2621.94 84
2622.06 83
2622.18 82
2622.30 79
2622.41 75
2622.53 69
2622.65 62
2622.77 55
2622.88 48
2623.00 43
2623.12 40
2623.24 41
2623.35 45
2623.47 52
2623.59 59
2623.71 65
2623.82 68
2623.94 68
2624.06 63
2624.17 55
2624.29 43
2624.41 29
2624.53 14
2624.64 0
2624.76 0
2624.88 0
2625.00 0
2625.11 0
2625.23 0
2625.35 0
2625.47 0
2625.58 2
2625.70 11
2625.82 18
2625.94 24
2626.05 28
2626.17 31
2626.29 35
2626.41 39
2626.52 44
2626.64 50
2626.76 56
2626.88 64
2627.00 71
2627.11 80
2627.23 89
2627.35 98
2627.47 108
2627.58 119
2627.70 129
2627.82 140
2627.94 149
2628.05 157
2628.17 163
2628.29 166
2628.41 166
2628.52 164
2628.64 160
2628.76 154
2628.88 148
2628.99 142
2629.11 136
2629.23 130
2629.35 124
2629.46 118
2629.58 113
2629.70 109
2629.82 106
2629.93 106
2630.05 108
2630.17 112
2630.29 117
2630.40 122
2630.52 125
2630.64 127
2630.76 126
2630.88 123
2630.99 118
2631.11 111
2631.23 104
2631.35 97
2631.46 91
2631.58 85
2631.70 81
2631.82 80
2631.93 83
2632.05 88
2632.17 96
2632.29 104
2632.40 112
2632.52 118
2632.64 122
2632.76 124
2632.88 125
2632.99 127
2633.11 132
2633.23 140
2633.35 153
2633.46 172
2633.58 196
2633.70 225
2633.82 260
2633.93 299
2634.05 342
2634.17 387
2634.29 433
2634.41 479
2634.52 523
2634.64 565
2634.76 604
2634.88 638
2634.99 668
2635.11 692
2635.23 712
2635.35 728
2635.46 743
2635.58 757
2635.70 774
2635.82 793
2635.94 815
2636.05 837
2636.17 858
2636.29 876
2636.41 888
2636.52 893
2636.64 892
2636.76 885
2636.88 874
2637.00 859
2637.11 843
2637.23 827
2637.35 812
2637.47 799
2637.58 788
2637.70 779
2637.82 771
2637.94 764
2638.06 756
2638.17 746
2638.29 734
2638.41 720
2638.53 703
2638.64 684
2638.76 662
2638.88 640
2639.00 616
2639.12 593
2639.23 569
2639.35 545
2639.47 522
2639.59 499
2639.70 476
2639.82 452
2639.94 426
2640.06 400
2640.18 373
2640.29 346
2640.41 322
2640.53 300
2640.65 283
2640.76 271
2640.88 263
2641.00 259
2641.12 256
2641.24 255
2641.35 254
2641.47 252
2641.59 251
2641.71 248
2641.83 245
2641.94 240
2642.06 233
2642.18 224
2642.30 215
2642.41 205
2642.53 195
2642.65 186
2642.77 177
2642.89 169
2643.00 161
2643.12 154
2643.24 147
2643.36 141
2643.48 137
2643.59 134
2643.71 134
2643.83 135
2643.95 138
2644.07 142
2644.18 144
2644.30 146
2644.42 145
2644.54 141
2644.66 133
2644.77 123
2644.89 111
2645.01 97
2645.13 85
2645.24 75
2645.36 68
2645.48 64
2645.60 64
2645.72 66
2645.83 70
2645.95 75
2646.07 79
2646.19 82
2646.31 84
2646.42 86
2646.54 88
2646.66 90
2646.78 93
2646.90 97
2647.01 102
2647.13 106
2647.25 109
2647.37 109
2647.49 106
2647.60 100
2647.72 93
2647.84 85
2647.96 78
2648.08 72
2648.19 67
2648.31 62
2648.43 59
2648.55 55
2648.67 52
2648.78 51
2648.90 52
2649.02 56
2649.14 62
2649.26 69
2649.37 76
2649.49 82
2649.61 86
2649.73 89
2649.85 91
2649.96 91
2650.08 91
2650.20 90
2650.32 89
2650.44 86
2650.55 81
2650.67 76
2650.79 70
2650.91 65
2651.03 59
2651.15 54
2651.26 48
2651.38 42
2651.50 36
2651.62 29
2651.74 22
2651.85 17
2651.97 12
2652.09 9
2652.21 7
2652.33 5
2652.44 4
2652.56 4
2652.68 4
2652.80 6
2652.92 11
2653.03 18
2653.15 27
2653.27 38
2653.39 50
2653.51 61
2653.63 72
2653.74 81
2653.86 90
2653.98 98
2654.10 106
2654.22 115
2654.33 123
2654.45 130
2654.57 137
2654.69 142
2654.81 146
2654.92 149
2655.04 150
2655.16 151
2655.28 151
2655.40 150
2655.52 148
2655.63 145
2655.75 140
2655.87 133
2655.99 125
2656.11 114
2656.22 103
2656.34 91
2656.46 79
2656.58 68
2656.70 58
2656.82 50
2656.93 45
2657.05 41
2657.17 40
2657.29 41
2657.41 43
2657.53 48
2657.64 54
2657.76 61
2657.88 67
2658.00 71
2658.12 72
2658.23 69
2658.35 61
2658.47 51
2658.59 40
2658.71 31
2658.83 26
2658.94 26
2659.06 30
2659.18 37
2659.30 45
2659.42 53
2659.54 58
2659.65 61
2659.77 60
2659.89 57
2660.01 52
2660.13 46
2660.24 40
2660.36 34
2660.48 30
2660.60 25
2660.72 21
2660.84 18
2660.95 14
2661.07 9
2661.19 5
2661.31 0
2661.43 0
2661.55 0
2661.66 0
2661.78 0
2661.90 0
2662.02 0
2662.14 0
2662.26 0
2662.37 4
2662.49 8
2662.61 11
2662.73 13
2662.85 15
2662.97 16
2663.08 16
2663.20 17
2663.32 19
2663.44 23
2663.56 28
2663.68 33
2663.79 37
2663.91 40
2664.03 40
2664.15 37
2664.27 31
2664.39 24
2664.50 17
2664.62 10
2664.74 5
2664.86 0
2664.98 0
2665.10 0
2665.21 0
2665.33 3
2665.45 9
2665.57 17
2665.69 25
2665.81 33
2665.93 39
2666.04 42
2666.16 42
2666.28 39
2666.40 34
2666.52 30
2666.64 28
2666.75 29
2666.87 33
2666.99 39
2667.11 47
2667.23 55
2667.35 63
2667.46 69
2667.58 75
2667.70 81
2667.82 87
2667.94 93
2668.06 98
2668.18 101
2668.29 101
2668.41 99
2668.53 94
2668.65 87
2668.77 80
2668.89 73
2669.00 68
2669.12 64
2669.24 61
2669.36 58
2669.48 53
2669.60 46
2669.72 37
2669.83 27
2669.95 17
2670.07 8
2670.19 3
2670.31 2
2670.43 5
2670.54 10
2670.66 18
2670.78 25
2670.90 32
2671.02 38
2671.14 43
2671.26 48
2671.37 54
2671.49 60
2671.61 65
2671.73 70
2671.85 75
2671.97 80
2672.09 86
2672.20 93
2672.32 102
2672.44 114
2672.56 128
2672.68 142
2672.80 155
2672.92 167
2673.03 175
2673.15 179
2673.27 177
2673.39 170
2673.51 158
2673.63 142
2673.75 124
2673.86 105
2673.98 88
2674.10 75
2674.22 66
2674.34 63
2674.46 64
2674.58 69
2674.69 76
2674.81 84
2674.93 89
2675.05 90
2675.17 86
2675.29 79
2675.41 69
2675.52 60
2675.64 54
2675.76 53
2675.88 58
2676.00 68
2676.12 81
2676.24 96
2676.35 109
2676.47 118
2676.59 124
2676.71 126
2676.83 126
2676.95 126
2677.07 126
2677.19 126
2677.30 128
2677.42 128
2677.54 126
2677.66 121
2677.78 113
2677.90 104
2678.02 96
2678.13 91
2678.25 90
2678.37 93
2678.49 101
2678.61 111
2678.73 122
2678.85 130
2678.97 135
2679.08 136
2679.20 132
2679.32 126
2679.44 118
2679.56 111
2679.68 105
2679.80 102
2679.91 101
2680.03 101
2680.15 103
2680.27 104
2680.39 105
2680.51 105
2680.63 105
2680.75 103
2680.86 102
2680.98 101
2681.10 100
2681.22 99
2681.34 97
2681.46 93
2681.58 88
2681.70 80
2681.81 71
2681.93 60
2682.05 48
2682.17 35
2682.29 24
2682.41 13
2682.53 3
2682.65 0
2682.76 0
2682.88 0
2683.00 0
2683.12 0
2683.24 0
2683.36 0
2683.48 0
2683.60 4
2683.72 16
2683.83 28
2683.95 39
2684.07 49
2684.19 57
2684.31 64
2684.43 68
2684.55 71
2684.67 73
2684.78 73
2684.90 73
2685.02 72
2685.14 69
2685.26 64
2685.38 58
2685.50 49
2685.62 38
2685.74 27
2685.85 15
2685.97 5
2686.09 0
2686.21 0
2686.33 0
2686.45 0
2686.57 0
2686.69 4
2686.80 11
2686.92 18
2687.04 24
2687.16 28
2687.28 30
2687.40 32
2687.52 33
2687.64 33
2687.76 33
2687.87 33
2687.99 32
2688.11 31
2688.23 28
2688.35 27
2688.47 26
2688.59 27
2688.71 30
2688.83 34
2688.94 39
2689.06 45
2689.18 49
2689.30 52
2689.42 53
2689.54 51
2689.66 47
2689.78 41
2689.90 32
2690.02 23
2690.13 14
2690.25 7
2690.37 2
2690.49 0
2690.61 0
2690.73 1
2690.85 4
2690.97 6
2691.09 8
2691.20 10
2691.32 13
2691.44 16
2691.56 21
2691.68 26
2691.80 32
2691.92 37
2692.04 41
2692.16 45
2692.28 48
2692.39 51
2692.51 55
2692.63 61
2692.75 69
2692.87 78
2692.99 87
2693.11 95
2693.23 101
2693.35 102
2693.47 98
2693.58 90
2693.70 77
2693.82 64
2693.94 51
2694.06 42
2694.18 38
2694.30 39
2694.42 45
2694.54 54
2694.66 63
2694.77 70
2694.89 75
2695.01 78
2695.13 79
2695.25 79
2695.37 78
2695.49 77
2695.61 76
2695.73 75
2695.85 72
2695.97 70
2696.08 67
2696.20 64
2696.32 63
2696.44 61
2696.56 59
2696.68 56
2696.80 51
2696.92 44
2697.04 35
2697.16 26
2697.28 17
2697.39 12
2697.51 10
2697.63 12
2697.75 16
2697.87 23
2697.99 29
2698.11 34
2698.23 39
2698.35 43
2698.47 47
2698.59 51
2698.70 57
2698.82 62
2698.94 66
2699.06 69
2699.18 70
2699.30 68
2699.42 63
2699.54 56
2699.66 47
2699.78 37
2699.90 26
2700.02 15
2700.13 5
2700.25 0
2700.37 0
2700.49 0
2700.61 0
2700.73 0
2700.85 0
2700.97 2
2701.09 8
2701.21 13
2701.33 17
2701.45 21
2701.56 24
2701.68 26
2701.80 28
2701.92 30
2702.04 32
2702.16 33
2702.28 33
2702.40 34
2702.52 34
2702.64 35
2702.76 35
2702.88 36
2702.99 37
2703.11 39
2703.23 39
2703.35 40
2703.47 38
2703.59 36
2703.71 31
2703.83 25
2703.95 18
2704.07 13
2704.19 8
2704.31 6
2704.43 7
2704.55 9
2704.66 11
2704.78 13
2704.90 14
2705.02 13
2705.14 11
2705.26 8
2705.38 5
2705.50 1
2705.62 0
2705.74 0
2705.86 0
2705.98 0
2706.10 0
2706.21 0
2706.33 0
2706.45 0
2706.57 4
2706.69 14
2706.81 26
2706.93 39
2707.05 51
2707.17 62
2707.29 70
2707.41 75
2707.53 76
2707.65 75
2707.77 72
2707.89 70
2708.00 68
2708.12 67
2708.24 69
2708.36 73
2708.48 79
2708.60 87
2708.72 95
2708.84 104
2708.96 111
2709.08 118
2709.20 120
2709.32 120
2709.44 115
2709.56 106
2709.68 95
2709.79 82
2709.91 71
2710.03 63
2710.15 58
2710.27 58
2710.39 60
2710.51 64
2710.63 67
2710.75 68
2710.87 65
2710.99 58
2711.11 49
2711.23 39
2711.35 30
2711.47 23
2711.59 22
2711.71 26
2711.82 35
2711.94 48
2712.06 63
2712.18 77
2712.30 90
2712.42 100
2712.54 105
2712.66 108
2712.78 108
2712.90 106
2713.02 104
2713.14 103
2713.26 102
2713.38 103
2713.50 105
2713.62 108
2713.74 111
2713.86 115
2713.97 118
2714.09 119
2714.21 117
2714.33 112
2714.45 104
2714.57 92
2714.69 78
2714.81 63
2714.93 49
2715.05 37
2715.17 27
2715.29 21
2715.41 18
2715.53 16
2715.65 16
2715.77 15
2715.89 15
2716.01 13
2716.13 11
2716.24 8
2716.36 5
2716.48 1
2716.60 0
2716.72 0
2716.84 0
2716.96 0
2717.08 0
2717.20 0
2717.32 0
2717.44 0
2717.56 3
2717.68 5
2717.80 7
2717.92 9
2718.04 11
2718.16 13
2718.28 16
2718.40 18
2718.52 20
2718.64 21
2718.76 22
2718.87 21
2718.99 19
2719.11 16
2719.23 14
2719.35 13
2719.47 13
2719.59 15
2719.71 19
2719.83 23
2719.95 28
2720.07 33
2720.19 36
2720.31 37
2720.43 36
2720.55 34
2720.67 31
2720.79 29
2720.91 27
2721.03 26
2721.15 25
2721.27 25
2721.39 24
2721.51 22
2721.63 19
2721.75 13
2721.87 7
2721.98 0
2722.10 0
2722.22 0
2722.34 0
2722.46 0
2722.58 0
2722.70 0
2722.82 0
2722.94 5
2723.06 19
2723.18 35
2723.30 50
2723.42 63
2723.54 74
2723.66 82
2723.78 87
2723.90 89
2724.02 89
2724.14 86
2724.26 81
2724.38 73
2724.50 63
2724.62 50
2724.74 37
2724.86 25
2724.98 16
2725.10 11
2725.22 11
2725.34 15
2725.46 23
2725.58 31
2725.69 38
2725.81 43
2725.93 45
2726.05 45
2726.17 44
2726.29 43
2726.41 43
2726.53 44
2726.65 44
2726.77 44
2726.89 42
2727.01 39
2727.13 34
2727.25 30
2727.37 28
2727.49 28
2727.61 30
2727.73 34
2727.85 40
2727.97 47
2728.09 54
2728.21 60
2728.33 64
2728.45 67
2728.57 69
2728.69 70
2728.81 70
2728.93 69
2729.05 69
2729.17 68
2729.29 67
2729.41 65
2729.53 62
2729.65 59
2729.77 54
2729.89 49
2730.01 43
2730.13 36
2730.25 29
2730.37 23
2730.49 17
2730.61 12
2730.73 9
2730.85 7
2730.97 6
2731.09 4
2731.20 3
2731.32 1
2731.44 0
2731.56 0
2731.68 4
2731.80 12
2731.92 24
2732.04 39
2732.16 57
2732.28 76
2732.40 93
2732.52 108
2732.64 119
2732.76 126
2732.88 128
2733.00 128
2733.12 124
2733.24 120
2733.36 114
2733.48 109
2733.60 105
2733.72 100
2733.84 95
2733.96 89
2734.08 82
2734.20 75
2734.32 68
2734.44 63
2734.56 59
2734.68 57
2734.80 56
2734.92 55
2735.04 55
2735.16 54
2735.28 54
2735.40 54
2735.52 53
2735.64 53
2735.76 54
2735.88 54
2736.00 54
2736.12 53
2736.24 53
2736.36 52
2736.48 51
2736.60 51
2736.72 51
2736.84 52
2736.96 54
2737.08 56
2737.20 60
2737.32 63
2737.44 66
2737.56 68
2737.68 69
2737.80 69
2737.92 71
2738.04 74
2738.16 81
2738.28 91
2738.40 104
2738.52 118
2738.64 131
2738.76 143
2738.88 151
2739.00 156
2739.12 157
2739.24 154
2739.36 148
2739.48 141
2739.60 133
2739.72 125
2739.84 118
2739.96 113
2740.08 108
2740.20 104
2740.32 101
2740.44 99
2740.56 96
2740.68 94
2740.80 93
2740.92 93
2741.04 93
2741.16 94
2741.28 95
2741.40 95
2741.52 96
2741.64 95
2741.76 92
2741.88 89
2742.00 84
2742.12 78
2742.24 73
2742.36 69
2742.48 66
2742.60 65
2742.72 66
2742.84 68
2742.96 70
2743.08 71
2743.20 70
2743.32 67
2743.44 62
2743.56 55
2743.68 46
2743.80 38
2743.92 30
2744.04 24
2744.16 19
2744.28 16
2744.40 16
2744.52 18
2744.64 21
2744.76 27
2744.88 33
2745.00 41
2745.12 48
2745.24 54
2745.36 60
2745.49 65
2745.61 68
2745.73 70
2745.85 72
2745.97 72
2746.09 72
2746.21 70
2746.33 68
2746.45 64
2746.57 59
2746.69 53
2746.81 46
2746.93 39
2747.05 33
2747.17 28
2747.29 26
2747.41 25
2747.53 26
2747.65 28
2747.77 30
2747.89 32
2748.01 33
2748.13 33
2748.25 31
2748.37 27
2748.49 22
2748.61 16
2748.73 10
2748.85 4
2748.97 0
2749.09 0
2749.21 0
2749.33 0
2749.45 0
2749.57 0
2749.69 0
2749.81 1
2749.93 5
2750.05 7
2750.17 8
2750.29 7
2750.41 5
2750.53 4
2750.65 4
2750.77 8
2750.89 13
2751.02 21
2751.14 29
2751.26 35
2751.38 39
2751.50 40
2751.62 39
2751.74 36
2751.86 33
2751.98 32
2752.10 33
2752.22 36
2752.34 42
2752.46 48
2752.58 54
2752.70 60
2752.82 65
2752.94 68
2753.06 69
2753.18 68
2753.30 66
2753.42 63
2753.54 60
2753.66 58
2753.78 57
2753.90 57
2754.02 57
2754.14 57
2754.26 56
2754.38 54
2754.50 50
2754.62 44
2754.74 38
2754.87 32
2754.99 27
2755.11 24
2755.23 21
2755.35 21
2755.47 22
2755.59 24
2755.71 26
2755.83 29
2755.95 32
2756.07 36
2756.19 41
2756.31 47
2756.43 55
2756.55 64
2756.67 76
2756.79 88
2756.91 102
2757.03 114
2757.15 125
2757.27 132
2757.39 136
2757.51 137
2757.63 135
2757.75 131
2757.88 126
2758.00 119
2758.12 112
2758.24 104
2758.36 96
2758.48 86
2758.60 76
2758.72 66
2758.84 57
2758.96 49
2759.08 42
2759.20 35
2759.32 28
2759.44 21
2759.56 14
2759.68 7
2759.80 3
2759.92 3
2760.04 6
2760.16 13
2760.28 23
2760.40 32
2760.53 39
2760.65 43
2760.77 43
2760.89 40
2761.01 35
2761.13 32
2761.25 31
2761.37 34
2761.49 42
2761.61 54
2761.73 68
2761.85 82
2761.97 95
2762.09 106
2762.21 113
2762.33 117
2762.45 120
2762.57 121
2762.69 124
2762.81 128
2762.94 135
2763.06 143
2763.18 151
2763.30 158
2763.42 163
2763.54 165
2763.66 163
2763.78 158
2763.90 150
2764.02 141
2764.14 132
2764.26 125
2764.38 122
2764.50 122
2764.62 128
2764.74 137
2764.86 149
2764.99 161
2765.11 172
2765.23 180
2765.35 183
2765.47 183
2765.59 178
2765.71 171
2765.83 162
2765.95 152
2766.07 142
2766.19 133
2766.31 125
2766.43 118
2766.55 112
2766.67 109
2766.79 107
2766.91 108
2767.04 110
2767.16 115
2767.28 120
2767.40 125
2767.52 129
2767.64 132
2767.76 133
2767.88 134
2768.00 134
2768.12 135
2768.24 137
2768.36 140
2768.48 143
2768.60 145
2768.72 146
2768.85 145
2768.97 143
2769.09 140
2769.21 137
2769.33 134
2769.45 133
2769.57 132
2769.69 132
2769.81 131
2769.93 131
2770.05 129
2770.17 128
2770.29 128
2770.41 130
2770.53 136
2770.66 146
2770.78 162
2770.90 181
2771.02 203
2771.14 224
2771.26 242
2771.38 255
2771.50 260
2771.62 258
2771.74 250
2771.86 238
2771.98 224
2772.10 211
2772.22 201
2772.35 194
2772.47 190
2772.59 190
2772.71 192
2772.83 196
2772.95 200
2773.07 206
2773.19 211
2773.31 217
2773.43 224
2773.55 231
2773.67 239
2773.79 247
2773.92 254
2774.04 259
2774.16 261
2774.28 260
2774.40 256
2774.52 251
2774.64 244
2774.76 237
2774.88 230
2775.00 224
2775.12 220
2775.24 216
2775.36 214
2775.49 212
2775.61 211
2775.73 210
2775.85 208
2775.97 205
2776.09 200
2776.21 194
2776.33 188
2776.45 182
2776.57 177
2776.69 173
2776.81 171
2776.94 168
2777.06 165
2777.18 160
2777.30 154
2777.42 145
2777.54 135
2777.66 125
2777.78 115
2777.90 106
2778.02 98
2778.14 93
2778.27 88
2778.39 85
2778.51 83
2778.63 82
2778.75 80
2778.87 77
2778.99 75
2779.11 73
2779.23 74
2779.35 77
2779.47 84
2779.59 94
2779.72 106
2779.84 118
2779.96 129
2780.08 136
2780.20 139
2780.32 138
2780.44 136
2780.56 132
2780.68 128
2780.80 125
2780.92 123
2781.05 122
2781.17 121
2781.29 120
2781.41 119
2781.53 117
2781.65 115
2781.77 113
2781.89 111
2782.01 109
2782.13 108
2782.26 106
2782.38 105
2782.50 103
2782.62 101
2782.74 100
2782.86 99
2782.98 99
2783.10 100
2783.22 103
2783.34 107
2783.47 112
2783.59 117
2783.71 121
2783.83 124
2783.95 126
2784.07 126
2784.19 125
2784.31 125
2784.43 125
2784.55 125
2784.68 126
2784.80 126
2784.92 125
2785.04 122
2785.16 118
2785.28 114
2785.40 109
2785.52 106
2785.64 105
2785.76 105
2785.89 107
2786.01 110
2786.13 113
2786.25 116
2786.37 118
2786.49 120
2786.61 121
2786.73 119
2786.85 115
2786.97 109
2787.10 101
2787.22 92
2787.34 83
2787.46 74
2787.58 67
2787.70 62
2787.82 59
2787.94 57
2788.06 54
2788.19 52
2788.31 49
2788.43 45
2788.55 43
2788.67 41
2788.79 42
2788.91 45
2789.03 49
2789.15 52
2789.28 55
2789.40 55
2789.52 52
2789.64 46
2789.76 38
2789.88 30
2790.00 23
2790.12 19
2790.24 19
2790.37 23
2790.49 29
2790.61 35
2790.73 39
2790.85 41
2790.97 39
2791.09 36
2791.21 31
2791.33 29
2791.46 29
2791.58 34
2791.70 41
2791.82 50
2791.94 58
2792.06 65
2792.18 68
2792.30 68
2792.43 63
2792.55 56
2792.67 46
2792.79 36
2792.91 25
2793.03 15
2793.15 7
2793.27 0
2793.39 0
2793.52 0
2793.64 0
2793.76 0
2793.88 0
2794.00 0
2794.12 0
2794.24 1
2794.36 3
2794.49 4
2794.61 5
2794.73 7
2794.85 10
2794.97 14
2795.09 22
2795.21 31
2795.33 41
2795.46 52
2795.58 62
2795.70 71
2795.82 78
2795.94 84
2796.06 89
2796.18 93
2796.30 97
2796.43 100
2796.55 102
2796.67 102
2796.79 101
2796.91 100
2797.03 99
2797.15 99
2797.27 102
2797.40 107
2797.52 114
2797.64 123
2797.76 131
2797.88 138
2798.00 143
2798.12 146
2798.24 146
2798.37 145
2798.49 143
2798.61 140
2798.73 137
2798.85 133
2798.97 130
2799.09 127
2799.22 123
2799.34 120
2799.46 116
2799.58 112
2799.70 110
2799.82 108
2799.94 109
2800.06 112
2800.19 116
2800.31 123
2800.43 130
2800.55 139
2800.67 149
2800.79 160
2800.91 172
2801.04 186
2801.16 202
2801.28 218
2801.40 234
2801.52 251
2801.64 267
2801.76 283
2801.89 296
2802.01 308
2802.13 318
2802.25 324
2802.37 327
2802.49 326
2802.61 322
2802.74 315
2802.86 307
2802.98 299
2803.10 291
2803.22 285
2803.34 281
2803.46 277
2803.58 272
2803.71 264
2803.83 253
2803.95 238
2804.07 221
2804.19 203
2804.31 187
2804.43 175
2804.56 166
2804.68 159
2804.80 154
2804.92 148
2805.04 142
2805.16 134
2805.29 125
2805.41 116
2805.53 109
2805.65 103
2805.77 98
2805.89 95
2806.01 93
2806.14 91
2806.26 89
2806.38 88
2806.50 88
2806.62 89
2806.74 90
2806.86 92
2806.99 95
2807.11 97
2807.23 99
2807.35 100
2807.47 101
2807.59 101
2807.71 101
2807.84 100
2807.96 97
2808.08 93
2808.20 88
2808.32 82
2808.44 78
2808.57 75
2808.69 74
2808.81 75
2808.93 78
2809.05 80
2809.17 81
2809.29 80
2809.42 76
2809.54 70
2809.66 64
2809.78 60
2809.90 58
2810.02 60
2810.15 66
2810.27 74
2810.39 84
2810.51 95
2810.63 106
2810.75 116
2810.87 125
2811.00 133
2811.12 138
2811.24 142
2811.36 143
2811.48 142
2811.60 141
2811.73 138
2811.85 137
2811.97 136
2812.09 135
2812.21 134
2812.33 133
2812.46 130
2812.58 127
2812.70 121
2812.82 116
2812.94 110
2813.06 105
2813.19 102
2813.31 101
2813.43 101
2813.55 103
2813.67 105
2813.79 107
2813.92 109
2814.04 108
2814.16 104
2814.28 98
2814.40 90
2814.52 79
2814.65 67
2814.77 56
2814.89 47
2815.01 41
2815.13 39
2815.25 41
2815.38 46
2815.50 53
2815.62 62
2815.74 72
2815.86 82
2815.98 94
2816.11 106
2816.23 118
2816.35 131
2816.47 142
2816.59 151
2816.71 156
2816.84 157
2816.96 155
2817.08 153
2817.20 151
2817.32 152
2817.44 156
2817.57 164
2817.69 176
2817.81 190
2817.93 206
2818.05 223
2818.17 241
2818.30 259
2818.42 276
2818.54 291
2818.66 305
2818.78 316
2818.90 326
2819.03 336
2819.15 347
2819.27 359
2819.39 373
2819.51 389
2819.64 406
2819.76 422
2819.88 437
2820.00 451
2820.12 464
2820.24 478
2820.37 491
2820.49 505
2820.61 517
2820.73 527
2820.85 533
2820.98 537
2821.10 536
2821.22 533
2821.34 526
2821.46 517
2821.58 504
2821.71 488
2821.83 470
2821.95 450
2822.07 430
2822.19 411
2822.32 395
2822.44 382
2822.56 372
2822.68 364
2822.80 355
2822.92 344
2823.05 331
2823.17 316
2823.29 300
2823.41 283
2823.53 266
2823.66 252
2823.78 239
2823.90 229
2824.02 220
2824.14 213
2824.26 208
2824.39 203
2824.51 200
2824.63 197
2824.75 193
2824.87 188
2825.00 181
2825.12 173
2825.24 162
2825.36 151
2825.48 139
2825.61 128
2825.73 118
2825.85 109
2825.97 102
2826.09 97
2826.21 94
2826.34 95
2826.46 98
2826.58 103
2826.70 108
2826.82 113
2826.95 116
2827.07 117
2827.19 116
2827.31 115
2827.43 115
2827.56 116
2827.68 119
2827.80 122
2827.92 123
2828.04 122
2828.17 118
2828.29 110
2828.41 102
2828.53 94
2828.65 90
2828.78 90
2828.90 94
2829.02 102
2829.14 111
2829.26 120
2829.39 127
2829.51 130
2829.63 131
2829.75 129
2829.87 125
2830.00 121
2830.12 115
2830.24 109
2830.36 101
2830.48 93
2830.61 82
2830.73 71
2830.85 59
2830.97 47
2831.09 36
2831.22 26
2831.34 18
2831.46 11
2831.58 6
2831.70 3
2831.83 3
2831.95 5
2832.07 9
2832.19 15
2832.31 21
2832.44 27
2832.56 31
2832.68 32
2832.80 31
2832.92 27
2833.05 23
2833.17 18
2833.29 15
2833.41 14
2833.53 17
2833.66 22
2833.78 29
2833.90 36
2834.02 42
2834.14 47
2834.27 47
2834.39 45
2834.51 39
2834.63 32
2834.76 25
2834.88 20
2835.00 17
2835.12 17
2835.24 19
2835.37 25
2835.49 31
2835.61 39
2835.73 46
2835.85 54
2835.98 60
2836.10 67
2836.22 72
2836.34 77
2836.46 82
2836.59 87
2836.71 93
2836.83 98
2836.95 103
2837.08 108
2837.20 113
2837.32 115
2837.44 116
2837.56 116
2837.69 114
2837.81 113
2837.93 114
2838.05 116
2838.17 120
2838.30 126
2838.42 132
2838.54 138
2838.66 142
2838.79 141
2838.91 135
2839.03 124
2839.15 109
2839.27 91
2839.40 73
2839.52 55
2839.64 40
2839.76 27
2839.89 17
2840.01 9
2840.13 2
2840.25 0
2840.37 0
2840.50 0
2840.62 0
2840.74 0
2840.86 0
2840.99 0
2841.11 4
2841.23 7
2841.35 9
2841.47 8
2841.60 6
2841.72 4
2841.84 2
2841.96 2
2842.09 6
2842.21 12
2842.33 22
2842.45 34
2842.57 48
2842.70 62
2842.82 75
2842.94 87
2843.06 97
2843.19 103
2843.31 106
2843.43 105
2843.55 100
2843.68 93
2843.80 83
2843.92 73
2844.04 63
2844.16 57
2844.29 53
2844.41 52
2844.53 54
2844.65 58
2844.78 63
2844.90 68
2845.02 74
2845.14 81
2845.27 88
2845.39 96
2845.51 104
2845.63 113
2845.75 119
2845.88 124
2846.00 124
2846.12 121
2846.24 114
2846.37 104
2846.49 93
2846.61 83
2846.73 75
2846.86 71
2846.98 70
2847.10 71
2847.22 72
2847.34 72
2847.47 68
2847.59 58
2847.71 45
2847.83 28
2847.96 11
2848.08 0
2848.20 0
2848.32 0
2848.45 0
2848.57 5
2848.69 19
2848.81 35
2848.94 49
2849.06 61
2849.18 68
2849.30 72
2849.43 73
2849.55 69
2849.67 64
2849.79 56
2849.92 48
2850.04 39
2850.16 32
2850.28 26
2850.40 23
2850.53 21
2850.65 20
2850.77 20
2850.89 20
2851.02 20
2851.14 19
2851.26 18
2851.38 17
2851.51 17
2851.63 17
2851.75 18
2851.87 20
2852.00 24
2852.12 27
2852.24 30
2852.36 32
2852.49 32
2852.61 30
2852.73 26
2852.85 20
2852.98 14
2853.10 9
2853.22 4
2853.34 0
2853.47 0
2853.59 0
2853.71 0
2853.83 0
2853.96 0
2854.08 0
2854.20 0
2854.32 0
2854.45 5
2854.57 16
2854.69 29
2854.81 41
2854.94 52
2855.06 61
2855.18 67
2855.30 72
2855.43 75
2855.55 77
2855.67 77
2855.79 76
2855.92 74
2856.04 69
2856.16 64
2856.28 59
2856.41 54
2856.53 51
2856.65 50
2856.77 51
2856.90 54
2857.02 58
2857.14 63
2857.27 67
2857.39 71
2857.51 74
2857.63 75
2857.76 75
2857.88 72
2858.00 67
2858.12 60
2858.25 50
2858.37 38
2858.49 26
2858.61 15
2858.74 8
2858.86 6
2858.98 8
2859.10 14
2859.23 23
2859.35 33
2859.47 43
2859.59 50
2859.72 53
2859.84 55
2859.96 55
2860.09 54
2860.21 53
2860.33 52
2860.45 51
2860.58 50
2860.70 49
2860.82 48
2860.94 46
2861.07 46
2861.19 48
2861.31 51
2861.43 55
2861.56 60
2861.68 66
2861.80 71
2861.93 76
2862.05 79
2862.17 81
2862.29 82
2862.42 81
2862.54 80
2862.66 77
2862.78 73
2862.91 68
2863.03 63
2863.15 58
2863.27 53
2863.40 51
2863.52 50
2863.64 51
2863.77 54
2863.89 58
2864.01 63
2864.13 67
2864.26 69
2864.38 70
2864.50 68
2864.62 64
2864.75 59
2864.87 54
2864.99 52
2865.12 52
2865.24 56
2865.36 63
2865.48 72
2865.61 83
2865.73 92
2865.85 100
2865.97 105
2866.10 107
2866.22 106
2866.34 104
2866.47 103
2866.59 102
2866.71 104
2866.83 108
2866.96 115
2867.08 123
2867.20 129
2867.33 134
2867.45 134
2867.57 131
2867.69 125
2867.82 118
2867.94 113
2868.06 112
2868.19 116
2868.31 124
2868.43 135
2868.55 145
2868.68 152
2868.80 155
2868.92 153
2869.04 145
2869.17 135
2869.29 122
2869.41 110
2869.54 99
2869.66 89
2869.78 80
2869.90 71
2870.03 61
2870.15 51
2870.27 39
2870.40 27
2870.52 16
2870.64 7
2870.76 0
2870.89 0
2871.01 0
2871.13 0
2871.26 3
2871.38 9
2871.50 15
2871.62 23
2871.75 32
2871.87 44
2871.99 57
2872.12 71
2872.24 85
2872.36 97
2872.49 108
2872.61 116
2872.73 123
2872.85 129
2872.98 136
2873.10 144
2873.22 152
2873.35 159
2873.47 164
2873.59 167
2873.71 165
2873.84 161
2873.96 154
2874.08 147
2874.21 140
2874.33 134
2874.45 130
2874.57 127
2874.70 124
2874.82 122
2874.94 119
2875.07 116
2875.19 113
2875.31 110
2875.44 109
2875.56 109
2875.68 110
2875.80 112
2875.93 114
2876.05 116
2876.17 117
2876.30 117
2876.42 117
2876.54 117
2876.67 115
2876.79 113
2876.91 108
2877.03 102
2877.16 92
2877.28 80
2877.40 67
2877.53 54
2877.65 42
2877.77 32
2877.90 24
2878.02 18
2878.14 15
2878.26 14
2878.39 14
2878.51 15
2878.63 17
2878.76 19
2878.88 21
2879.00 20
2879.13 17
2879.25 12
2879.37 4
2879.50 0
2879.62 0
2879.74 0
2879.86 0
2879.99 0
2880.11 0
2880.23 0
2880.36 3
2880.48 9
2880.60 13
2880.73 14
2880.85 13
2880.97 13
2881.10 14
2881.22 17
2881.34 24
2881.46 33
2881.59 43
2881.71 54
2881.83 64
2881.96 71
2882.08 74
2882.20 72
2882.33 66
2882.45 57
2882.57 45
2882.70 34
2882.82 23
2882.94 15
2883.06 11
2883.19 9
2883.31 9
2883.43 12
2883.56 15
2883.68 18
2883.80 22
2883.93 25
2884.05 28
2884.17 31
2884.30 34
2884.42 35
2884.54 35
2884.67 34
2884.79 33
2884.91 30
2885.04 29
2885.16 28
2885.28 28
2885.40 31
2885.53 34
2885.65 39
2885.77 43
2885.90 46
2886.02 46
2886.14 45
2886.27 42
2886.39 38
2886.51 35
2886.64 34
2886.76 34
2886.88 36
2887.01 39
2887.13 41
2887.25 43
2887.38 44
2887.50 43
2887.62 42
2887.75 42
2887.87 42
2887.99 43
2888.12 44
2888.24 46
2888.36 48
2888.49 48
2888.61 47
2888.73 46
2888.85 44
2888.98 40
2889.10 37
2889.22 34
2889.35 31
2889.47 29
2889.59 28
2889.72 28
2889.84 30
2889.96 32
2890.09 34
2890.21 35
2890.33 35
2890.46 35
2890.58 35
2890.70 34
2890.83 35
2890.95 36
2891.07 39
2891.20 43
2891.32 47
2891.44 51
2891.57 53
2891.69 54
2891.81 53
2891.94 52
2892.06 51
2892.18 52
2892.31 53
2892.43 55
2892.55 57
2892.68 59
2892.80 59
2892.92 57
2893.05 54
2893.17 50
2893.29 46
2893.42 44
2893.54 44
2893.66 47
2893.79 52
2893.91 58
2894.03 65
2894.16 72
2894.28 77
2894.40 82
2894.53 84
2894.65 84
2894.77 82
2894.90 79
2895.02 75
2895.14 71
2895.27 67
2895.39 64
2895.51 62
2895.64 59
2895.76 55
2895.88 50
2896.01 44
2896.13 37
2896.25 30
2896.38 24
2896.50 19
2896.63 16
2896.75 14
2896.87 14
2897.00 14
2897.12 16
2897.24 18
2897.37 20
2897.49 22
2897.61 23
2897.74 23
2897.86 23
2897.98 22
2898.11 23
2898.23 24
2898.35 26
2898.48 31
2898.60 36
2898.72 42
2898.85 48
2898.97 52
2899.09 56
2899.22 58
2899.34 57
2899.46 55
2899.59 50
2899.71 43
2899.83 34
2899.96 23
2900.08 11
2900.21 0
2900.33 0
2900.45 0
2900.58 0
2900.70 0
2900.82 0
2900.95 0
2901.07 0
2901.19 3
2901.32 10
2901.44 16
2901.56 21
2901.69 25
2901.81 29
2901.93 33
2902.06 37
2902.18 41
2902.31 45
2902.43 48
2902.55 51
2902.68 53
2902.80 55
2902.92 57
2903.05 59
2903.17 61
2903.29 65
2903.42 69
2903.54 75
2903.66 81
2903.79 88
2903.91 95
2904.04 101
2904.16 107
2904.28 111
2904.41 114
2904.53 114
2904.65 112
2904.78 108
2904.90 100
2905.02 91
2905.15 79
2905.27 66
2905.39 54
2905.52 43
2905.64 35
2905.77 29
2905.89 25
2906.01 24
2906.14 24
2906.26 25
2906.38 26
2906.51 29
2906.63 33
2906.75 38
2906.88 46
2907.00 54
2907.13 63
2907.25 71
2907.37 78
2907.50 83
2907.62 86
2907.74 88
2907.87 88
2907.99 88
2908.11 86
2908.24 84
2908.36 81
2908.49 78
2908.61 73
2908.73 68
2908.86 63
2908.98 59
2909.10 57
2909.23 56
2909.35 57
2909.48 58
2909.60 60
2909.72 62
2909.85 62
2909.97 63
2910.09 64
2910.22 65
2910.34 67
2910.46 70
2910.59 73
2910.71 76
2910.84 77
2910.96 76
2911.08 76
2911.21 75
2911.33 76
2911.45 79
2911.58 84
2911.70 91
2911.83 98
2911.95 105
2912.07 109
2912.20 111
2912.32 110
2912.44 106
2912.57 100
2912.69 92
2912.82 82
2912.94 71
2913.06 60
2913.19 51
2913.31 44
2913.43 39
2913.56 38
2913.68 40
2913.81 44
2913.93 49
2914.05 54
2914.18 58
2914.30 63
2914.42 68
2914.55 75
2914.67 83
2914.80 94
2914.92 105
2915.04 118
2915.17 129
2915.29 139
2915.42 147
2915.54 153
2915.66 157
2915.79 160
2915.91 162
2916.03 163
2916.16 164
2916.28 163
2916.41 160
2916.53 155
2916.65 148
2916.78 139
2916.90 129
2917.03 119
2917.15 110
2917.27 102
2917.40 95
2917.52 88
2917.64 82
2917.77 76
2917.89 72
2918.02 70
2918.14 70
2918.26 74
2918.39 79
2918.51 85
2918.64 90
2918.76 94
2918.88 96
2919.01 96
2919.13 96
2919.26 94
2919.38 93
2919.50 91
2919.63 89
2919.75 84
2919.87 78
2920.00 70
2920.12 61
2920.25 51
2920.37 40
2920.49 30
2920.62 21
2920.74 12
2920.87 5
2920.99 0
2921.11 0
2921.24 0
2921.36 0
2921.49 0
2921.61 0
2921.73 0
2921.86 0
2921.98 0
2922.11 1
2922.23 4
2922.35 7
2922.48 10
2922.60 13
2922.73 14
2922.85 16
2922.97 18
2923.10 20
2923.22 23
2923.35 28
2923.47 32
2923.59 37
2923.72 41
2923.84 43
2923.97 43
2924.09 43
2924.21 41
2924.34 39
2924.46 37
2924.59 36
2924.71 37
2924.83 40
2924.96 46
2925.08 53
2925.21 62
2925.33 71
2925.45 79
2925.58 86
2925.70 90
2925.83 91
2925.95 89
2926.07 85
2926.20 79
2926.32 72
2926.45 65
2926.57 58
2926.69 50
2926.82 43
2926.94 38
2927.07 33
2927.19 31
2927.31 31
2927.44 34
2927.56 38
2927.69 42
2927.81 45
2927.93 47
2928.06 48
2928.18 46
2928.31 44
2928.43 43
2928.56 43
2928.68 45
2928.80 47
2928.93 50
2929.05 54
2929.18 56
2929.30 57
2929.42 58
2929.55 58
2929.67 59
2929.80 61
2929.92 64
2930.04 68
2930.17 73
2930.29 78
2930.42 81
2930.54 83
2930.67 83
2930.79 80
2930.91 76
2931.04 71
2931.16 65
2931.29 60
2931.41 56
2931.53 53
2931.66 51
2931.78 49
2931.91 48
2932.03 47
2932.16 45
2932.28 43
2932.40 41
2932.53 39
2932.65 37
2932.78 37
2932.90 39
2933.02 43
2933.15 48
2933.27 53
2933.40 59
2933.52 64
2933.65 68
2933.77 71
2933.89 71
2934.02 70
2934.14 67
2934.27 62
2934.39 56
2934.51 48
2934.64 40
2934.76 33
2934.89 26
2935.01 21
2935.14 16
2935.26 14
2935.38 12
2935.51 11
2935.63 11
2935.76 11
2935.88 11
2936.01 12
2936.13 13
2936.25 15
2936.38 17
2936.50 21
2936.63 25
2936.75 28
2936.88 31
2937.00 33
2937.12 34
2937.25 35
2937.37 35
2937.50 36
2937.62 39
2937.75 44
2937.87 50
2937.99 56
2938.12 61
2938.24 63
2938.37 62
2938.49 58
2938.62 53
2938.74 48
2938.86 45
2938.99 45
2939.11 47
2939.24 53
2939.36 60
2939.49 68
2939.61 75
2939.73 81
2939.86 86
2939.98 89
2940.11 90
2940.23 89
2940.36 87
2940.48 83
2940.61 78
2940.73 72
2940.85 67
2940.98 63
2941.10 59
2941.23 56
2941.35 55
2941.48 54
2941.60 55
2941.72 57
2941.85 62
2941.97 68
2942.10 76
2942.22 83
2942.35 90
2942.47 95
2942.60 97
2942.72 96
2942.84 94
2942.97 91
2943.09 89
2943.22 88
2943.34 88
2943.47 89
2943.59 90
2943.71 89
2943.84 87
2943.96 82
2944.09 75
2944.21 67
2944.34 58
2944.46 50
2944.59 42
2944.71 35
2944.83 30
2944.96 26
2945.08 24
2945.21 24
2945.33 26
2945.46 29
2945.58 33
2945.71 38
2945.83 42
2945.95 45
2946.08 46
2946.20 47
2946.33 47
2946.45 47
2946.58 50
2946.70 55
2946.83 61
2946.95 70
2947.08 79
2947.20 89
2947.32 97
2947.45 105
2947.57 112
2947.70 117
2947.82 121
2947.95 123
2948.07 124
2948.20 124
2948.32 122
2948.44 119
2948.57 115
2948.69 110
2948.82 106
2948.94 102
2949.07 99
2949.19 97
2949.32 96
2949.44 96
2949.57 98
2949.69 101
2949.81 102
2949.94 102
2950.06 100
2950.19 95
2950.31 89
2950.44 82
2950.56 75
2950.69 68
2950.81 63
2950.94 59
2951.06 55
2951.18 52
2951.31 51
2951.43 50
2951.56 51
2951.68 54
2951.81 57
2951.93 60
2952.06 63
2952.18 64
2952.31 64
2952.43 61
2952.56 57
2952.68 51
2952.80 43
2952.93 33
2953.05 20
2953.18 6
2953.30 0
2953.43 0
2953.55 0
2953.68 0
2953.80 0
2953.93 0
2954.05 0
2954.18 6
2954.30 14
2954.42 18
2954.55 20
2954.67 19
2954.80 17
2954.92 15
2955.05 13
2955.17 12
2955.30 11
2955.42 11
2955.55 13
2955.67 16
2955.80 22
2955.92 29
2956.05 37
2956.17 44
2956.29 51
2956.42 55
2956.54 58
2956.67 60
2956.79 61
2956.92 62
2957.04 62
2957.17 61
2957.29 57
2957.42 51
2957.54 40
2957.67 27
2957.79 13
2957.92 0
2958.04 0
2958.17 0
2958.29 0
2958.41 0
2958.54 6
2958.66 19
2958.79 32
2958.91 43
2959.04 50
2959.16 53
2959.29 53
2959.41 51
2959.54 48
2959.66 45
2959.79 44
2959.91 44
2960.04 45
2960.16 48
2960.29 53
2960.41 58
2960.54 64
2960.66 69
2960.79 73
2960.91 75
2961.03 76
2961.16 76
2961.28 77
2961.41 79
2961.53 85
2961.66 94
2961.78 104
2961.91 115
2962.03 126
2962.16 133
2962.28 137
2962.41 136
2962.53 131
2962.66 122
2962.78 109
2962.91 95
2963.03 81
2963.16 68
2963.28 58
2963.41 51
2963.53 47
2963.66 46
2963.78 47
2963.91 49
2964.03 50
2964.16 52
2964.28 53
2964.40 54
2964.53 56
2964.65 61
2964.78 67
2964.90 74
2965.03 82
2965.15 88
2965.28 92
2965.40 92
2965.53 89
2965.65 84
2965.78 79
2965.90 75
2966.03 74
2966.15 74
2966.28 76
2966.40 79
2966.53 80
2966.65 80
2966.78 79
2966.90 78
2967.03 80
2967.15 83
2967.28 89
2967.40 97
2967.53 106
2967.65 112
2967.78 115
2967.90 115
2968.03 110
2968.15 103
2968.28 95
2968.40 87
2968.53 80
2968.65 74
2968.78 70
2968.90 67
2969.03 64
2969.15 62
2969.28 60
2969.40 59
2969.53 59
2969.65 60
2969.78 60
2969.90 60
2970.03 58
2970.15 54
2970.28 48
2970.40 41
2970.53 33
2970.65 25
2970.78 20
2970.90 17
2971.03 16
2971.15 16
2971.28 17
2971.40 18
2971.53 18
2971.65 16
2971.78 14
2971.90 11
2972.03 9
2972.15 8
2972.28 9
2972.40 12
2972.53 16
2972.65 21
2972.78 24
2972.90 27
2973.03 28
2973.15 28
2973.28 28
2973.40 30
2973.53 32
2973.65 36
2973.78 41
2973.90 46
2974.03 50
2974.15 53
2974.28 54
2974.40 53
2974.53 51
2974.65 47
2974.78 42
2974.90 37
2975.03 32
2975.15 27
2975.28 23
2975.40 19
2975.53 14
2975.65 8
2975.78 2
2975.90 0
2976.03 0
2976.15 0
2976.28 0
2976.40 0
2976.53 0
2976.65 0
2976.78 0
2976.90 3
2977.03 8
2977.15 13
2977.28 19
2977.40 25
2977.53 33
2977.65 40
2977.78 47
2977.90 51
2978.03 52
2978.15 50
2978.28 44
2978.41 37
2978.53 28
2978.66 20
2978.78 13
2978.91 8
2979.03 6
2979.16 5
2979.28 7
2979.41 9
2979.53 12
2979.66 15
2979.78 16
2979.91 17
2980.03 17
2980.16 17
2980.28 18
2980.41 20
2980.53 25
2980.66 34
2980.78 47
2980.91 64
2981.03 84
2981.16 107
2981.28 131
2981.41 154
2981.53 177
2981.66 198
2981.79 219
2981.91 241
2982.04 264
2982.16 289
2982.29 316
2982.41 345
2982.54 374
2982.66 401
2982.79 425
2982.91 443
2983.04 456
2983.16 464
2983.29 467
2983.41 469
2983.54 470
2983.66 471
2983.79 473
2983.91 477
2984.04 481
2984.16 485
2984.29 488
2984.42 489
2984.54 487
2984.67 483
2984.79 476
2984.92 465
2985.04 451
2985.17 434
2985.29 414
2985.42 392
2985.54 370
2985.67 349
2985.79 329
2985.92 312
2986.04 297
2986.17 285
2986.29 274
2986.42 263
2986.55 252
2986.67 239
2986.80 225
2986.92 209
2987.05 193
2987.17 177
2987.30 163
2987.42 150
2987.55 140
2987.67 132
2987.80 125
2987.92 119
2988.05 114
2988.17 110
2988.30 106
2988.43 105
2988.55 105
2988.68 106
2988.80 109
2988.93 112
2989.05 115
2989.18 116
2989.30 116
2989.43 114
2989.55 110
2989.68 105
2989.80 99
2989.93 92
2990.06 84
2990.18 76
2990.31 69
2990.43 64
2990.56 63
2990.68 67
2990.81 76
2990.93 90
2991.06 108
2991.18 126
2991.31 144
2991.44 160
2991.56 172
2991.69 180
2991.81 184
2991.94 186
2992.06 183
2992.19 177
2992.31 168
2992.44 155
2992.56 141
2992.69 128
2992.81 117
2992.94 110
2993.07 109
2993.19 111
2993.32 115
2993.44 119
2993.57 120
2993.69 118
2993.82 112
2993.94 103
2994.07 94
2994.20 86
2994.32 81
2994.45 79
2994.57 79
2994.70 82
2994.82 85
2994.95 87
2995.07 88
2995.20 88
2995.32 86
2995.45 84
2995.58 82
2995.70 80
2995.83 78
2995.95 78
2996.08 78
2996.20 79
2996.33 81
2996.45 83
2996.58 86
2996.71 88
2996.83 91
2996.96 92
2997.08 94
2997.21 94
2997.33 93
2997.46 91
2997.58 87
2997.71 82
2997.84 76
2997.96 71
2998.09 68
2998.21 67
2998.34 69
2998.46 74
2998.59 80
2998.71 89
2998.84 98
2998.97 106
2999.09 113
2999.22 119
2999.34 121
2999.47 121
2999.59 118
2999.72 111
2999.84 103
2999.97 94
3000.10 86
3000.22 80
3000.35 77
3000.47 77
3000.60 81
3000.72 88
3000.85 97
3000.97 108
3001.10 121
3001.23 135
3001.35 151
3001.48 167
3001.60 184
3001.73 199
3001.85 212
3001.98 222
3002.11 227
3002.23 229
3002.36 227
3002.48 223
3002.61 218
3002.73 216
3002.86 216
3002.99 221
3003.11 230
3003.24 242
3003.36 254
3003.49 266
3003.61 274
3003.74 277
3003.86 274
3003.99 265
3004.12 253
3004.24 239
3004.37 224
3004.49 211
3004.62 201
3004.74 195
3004.87 192
3005.00 192
3005.12 194
3005.25 196
3005.37 197
3005.50 197
3005.62 193
3005.75 186
3005.88 176
3006.00 162
3006.13 146
3006.25 128
3006.38 110
3006.50 95
3006.63 82
3006.76 74
3006.88 68
3007.01 65
3007.13 63
3007.26 62
3007.39 60
3007.51 57
3007.64 54
3007.76 53
3007.89 54
3008.01 58
3008.14 67
3008.27 78
3008.39 90
3008.52 101
3008.64 109
3008.77 113
3008.89 112
3009.02 108
3009.15 102
3009.27 96
3009.40 93
3009.52 92
3009.65 94
3009.78 98
3009.90 103
3010.03 107
3010.15 111
3010.28 114
3010.40 117
3010.53 119
3010.66 120
3010.78 120
3010.91 119
3011.03 115
3011.16 108
3011.28 99
3011.41 88
3011.54 77
3011.66 68
3011.79 62
3011.91 58
3012.04 58
3012.17 61
3012.29 64
3012.42 67
3012.54 70
3012.67 71
3012.80 71
3012.92 70
3013.05 68
3013.17 65
3013.30 62
3013.42 58
3013.55 53
3013.68 48
3013.80 43
3013.93 39
3014.05 36
3014.18 34
3014.31 33
3014.43 34
3014.56 35
3014.68 36
3014.81 37
3014.94 37
3015.06 39
3015.19 41
3015.31 45
3015.44 51
3015.57 58
3015.69 66
3015.82 75
3015.94 82
3016.07 89
3016.19 94
3016.32 98
3016.45 101
3016.57 105
3016.70 108
3016.82 111
3016.95 114
3017.08 116
3017.20 118
3017.33 120
3017.45 121
3017.58 122
3017.71 124
3017.83 125
3017.96 126
3018.08 125
3018.21 123
3018.34 118
3018.46 111
3018.59 102
3018.71 94
3018.84 85
3018.97 78
3019.09 72
3019.22 69
3019.34 66
3019.47 64
3019.60 62
3019.72 60
3019.85 59
3019.97 58
3020.10 58
3020.23 59
3020.35 62
3020.48 65
3020.60 67
3020.73 68
3020.86 68
3020.98 67
3021.11 66
3021.23 66
3021.36 68
3021.49 73
3021.61 80
3021.74 87
3021.86 95
3021.99 101
3022.12 106
3022.24 111
3022.37 114
3022.50 118
3022.62 122
3022.75 126
3022.87 129
3023.00 130
3023.13 128
3023.25 123
3023.38 117
3023.50 109
3023.63 100
3023.76 93
3023.88 87
3024.01 82
3024.13 80
3024.26 79
3024.39 80
3024.51 81
3024.64 83
3024.76 84
3024.89 85
3025.02 86
3025.14 86
3025.27 84
3025.40 81
3025.52 77
3025.65 72
3025.77 67
3025.90 62
3026.03 57
3026.15 52
3026.28 47
3026.40 41
3026.53 36
3026.66 31
3026.78 28
3026.91 28
3027.04 31
3027.16 36
3027.29 42
3027.41 48
3027.54 52
3027.67 52
3027.79 48
3027.92 40
3028.04 31
3028.17 21
3028.30 11
3028.42 5
3028.55 1
3028.68 0
3028.80 0
3028.93 0
3029.05 0
3029.18 0
3029.31 0
3029.43 0
3029.56 0
3029.69 0
3029.81 0
3029.94 0
3030.06 3
3030.19 5
3030.32 7
3030.44 9
3030.57 11
3030.70 13
3030.82 17
3030.95 23
3031.07 31
3031.20 39
3031.33 47
3031.45 53
3031.58 57
3031.71 58
3031.83 57
3031.96 54
3032.08 51
3032.21 49
3032.34 47
3032.46 47
3032.59 48
3032.72 48
3032.84 46
3032.97 43
3033.09 38
3033.22 32
3033.35 26
3033.47 20
3033.60 15
3033.73 13
3033.85 14
3033.98 17
3034.11 23
3034.23 31
3034.36 42
3034.48 54
3034.61 66
3034.74 78
3034.86 88
3034.99 95
3035.12 99
3035.24 100
3035.37 99
3035.49 97
3035.62 96
3035.75 97
3035.87 102
3036.00 110
3036.13 120
3036.25 130
3036.38 138
3036.51 143
3036.63 143
3036.76 139
3036.88 130
3037.01 117
3037.14 104
3037.26 90
3037.39 77
3037.52 66
3037.64 57
3037.77 51
3037.90 47
3038.02 44
3038.15 43
3038.27 44
3038.40 45
3038.53 47
3038.65 49
3038.78 53
3038.91 56
3039.03 61
3039.16 65
3039.29 69
3039.41 72
3039.54 74
3039.67 77
3039.79 81
3039.92 86
3040.04 93
3040.17 101
3040.30 110
3040.42 119
3040.55 129
3040.68 140
3040.80 152
3040.93 167
3041.06 185
3041.18 206
3041.31 229
3041.44 253
3041.56 277
3041.69 298
3041.82 315
3041.94 328
3042.07 338
3042.19 345
3042.32 351
3042.45 357
3042.57 365
3042.70 373
3042.83 383
3042.95 392
3043.08 400
3043.21 403
3043.33 403
3043.46 398
3043.59 391
3043.71 382
3043.84 372
3043.97 363
3044.09 353
3044.22 343
3044.35 331
3044.47 317
3044.60 300
3044.72 282
3044.85 263
3044.98 246
3045.10 232
3045.23 221
3045.36 215
3045.48 211
3045.61 208
3045.74 204
3045.86 198
3045.99 191
3046.12 181
3046.24 172
3046.37 163
3046.50 157
3046.62 153
3046.75 152
3046.88 152
3047.00 152
3047.13 150
3047.26 147
3047.38 142
3047.51 136
3047.64 128
3047.76 121
3047.89 114
3048.02 107
3048.14 101
3048.27 97
3048.40 93
3048.52 90
3048.65 89
3048.78 88
3048.90 88
3049.03 90
3049.16 92
3049.28 97
3049.41 103
3049.54 111
3049.66 119
3049.79 127
3049.92 134
3050.04 137
3050.17 138
3050.29 135
3050.42 129
3050.55 120
3050.67 111
3050.80 101
3050.93 91
3051.05 83
3051.18 76
3051.31 71
3051.43 67
3051.56 63
3051.69 59
3051.81 55
3051.94 50
3052.07 45
3052.20 41
3052.32 38
3052.45 37
3052.58 38
3052.70 42
3052.83 47
3052.96 53
3053.08 59
3053.21 64
3053.34 68
3053.46 69
3053.59 69
3053.72 68
3053.84 65
3053.97 61
3054.10 58
3054.22 56
3054.35 55
3054.48 56
3054.60 57
3054.73 58
3054.86 58
3054.98 54
3055.11 47
3055.24 36
3055.36 22
3055.49 7
3055.62 0
3055.74 0
3055.87 0
3056.00 0
3056.12 0
3056.25 0
3056.38 0
3056.50 0
3056.63 10
3056.76 18
3056.88 24
3057.01 29
3057.14 33
3057.26 37
3057.39 41
3057.52 46
3057.65 52
3057.77 58
3057.90 63
3058.03 67
3058.15 70
3058.28 71
3058.41 71
3058.53 70
3058.66 67
3058.79 64
3058.91 61
3059.04 58
3059.17 55
3059.29 53
3059.42 52
3059.55 52
3059.67 52
3059.80 52
3059.93 52
3060.05 53
3060.18 55
3060.31 57
3060.44 60
3060.56 64
3060.69 67
3060.82 70
3060.94 72
3061.07 72
3061.20 69
3061.32 64
3061.45 59
3061.58 52
3061.70 46
3061.83 40
3061.96 35
3062.09 31
3062.21 28
3062.34 27
3062.47 27
3062.59 30
3062.72 35
3062.85 43
3062.97 53
3063.10 65
3063.23 79
3063.35 93
3063.48 108
3063.61 122
3063.73 135
3063.86 146
3063.99 153
3064.12 157
3064.24 157
3064.37 154
3064.50 147
3064.62 139
3064.75 129
3064.88 118
3065.00 108
3065.13 100
3065.26 93
3065.39 89
3065.51 87
3065.64 87
3065.77 87
3065.89 87
3066.02 86
3066.15 84
3066.27 81
3066.40 79
3066.53 78
3066.66 80
3066.78 84
3066.91 89
3067.04 95
3067.16 100
3067.29 102
3067.42 103
3067.54 101
3067.67 99
3067.80 97
3067.93 98
3068.05 101
3068.18 108
3068.31 116
3068.43 126
3068.56 134
3068.69 140
3068.81 143
3068.94 142
3069.07 139
3069.20 133
3069.32 126
3069.45 119
3069.58 113
3069.70 107
3069.83 102
3069.96 98
3070.08 95
3070.21 93
3070.34 93
3070.47 95
3070.59 100
3070.72 106
3070.85 112
3070.97 117
3071.10 120
3071.23 121
3071.36 119
3071.48 115
3071.61 110
3071.74 106
3071.86 103
3071.99 101
3072.12 99
3072.25 97
3072.37 95
3072.50 90
3072.63 85
3072.75 79
3072.88 73
3073.01 67
3073.13 63
3073.26 61
3073.39 60
3073.52 61
3073.64 64
3073.77 67
3073.90 69
3074.02 71
3074.15 72
3074.28 72
3074.41 72
3074.53 73
3074.66 76
3074.79 80
3074.92 85
3075.04 89
3075.17 93
3075.30 95
3075.42 95
3075.55 94
3075.68 92
3075.81 89
3075.93 86
3076.06 84
3076.19 83
3076.31 82
3076.44 82
3076.57 82
3076.70 83
3076.82 83
3076.95 83
3077.08 83
3077.20 83
3077.33 84
3077.46 85
3077.59 86
3077.71 86
3077.84 85
3077.97 83
3078.09 78
3078.22 73
3078.35 67
3078.48 63
3078.60 60
3078.73 61
3078.86 65
3078.99 72
3079.11 82
3079.24 95
3079.37 108
3079.49 122
3079.62 136
3079.75 149
3079.88 159
3080.00 165
3080.13 169
3080.26 169
3080.39 165
3080.51 160
3080.64 153
3080.77 145
3080.89 137
3081.02 131
3081.15 127
3081.28 126
3081.40 129
3081.53 134
3081.66 142
3081.79 151
3081.91 159
3082.04 166
3082.17 170
3082.29 172
3082.42 171
3082.55 169
3082.68 168
3082.80 167
3082.93 168
3083.06 172
3083.19 178
3083.31 185
3083.44 194
3083.57 201
3083.70 207
3083.82 210
3083.95 210
3084.08 208
3084.20 204
3084.33 199
3084.46 195
3084.59 192
3084.71 191
3084.84 191
3084.97 192
3085.10 192
3085.22 191
3085.35 187
3085.48 182
3085.61 175
3085.73 167
3085.86 160
3085.99 153
3086.12 148
3086.24 144
3086.37 139
3086.50 134
3086.63 127
3086.75 118
3086.88 109
3087.01 98
3087.13 88
3087.26 79
3087.39 72
3087.52 67
3087.64 65
3087.77 65
3087.90 68
3088.03 73
3088.15 80
3088.28 88
3088.41 95
3088.54 100
3088.66 100
3088.79 97
3088.92 89
3089.05 78
3089.17 66
3089.30 55
3089.43 47
3089.56 44
3089.68 45
3089.81 51
3089.94 59
3090.07 70
3090.19 81
3090.32 92
3090.45 102
3090.58 111
3090.70 117
3090.83 120
3090.96 121
3091.09 120
3091.21 116
3091.34 112
3091.47 108
3091.60 104
3091.72 100
3091.85 98
3091.98 96
3092.11 95
3092.23 93
3092.36 92
3092.49 90
3092.62 88
3092.74 85
3092.87 82
3093.00 79
3093.13 76
3093.25 73
3093.38 70
3093.51 68
3093.64 67
3093.76 67
3093.89 69
3094.02 71
3094.15 73
3094.27 76
3094.40 79
3094.53 81
3094.66 83
3094.78 84
3094.91 85
3095.04 86
3095.17 87
3095.29 88
3095.42 90
3095.55 92
3095.68 95
3095.81 98
3095.93 102
3096.06 105
3096.19 107
3096.32 108
3096.44 107
3096.57 104
3096.70 101
3096.83 99
3096.95 98
3097.08 99
3097.21 101
3097.34 103
3097.46 105
3097.59 105
3097.72 102
3097.85 97
3097.97 90
3098.10 83
3098.23 78
3098.36 75
3098.49 76
3098.61 80
3098.74 87
3098.87 94
3099.00 101
3099.12 107
3099.25 110
3099.38 110
3099.51 108
3099.63 104
3099.76 99
3099.89 95
3100.02 92
3100.14 90
3100.27 89
3100.40 88
3100.53 86
3100.66 83
3100.78 78
3100.91 74
3101.04 69
3101.17 67
3101.29 67
3101.42 69
3101.55 72
3101.68 76
3101.80 77
3101.93 75
3102.06 69
3102.19 59
3102.32 47
3102.44 35
3102.57 24
3102.70 17
3102.83 13
3102.95 12
3103.08 15
3103.21 20
3103.34 27
3103.47 34
3103.59 43
3103.72 54
3103.85 65
3103.98 77
3104.10 89
3104.23 99
3104.36 106
3104.49 109
3104.62 108
3104.74 103
3104.87 96
3105.00 88
3105.13 78
3105.25 68
3105.38 57
3105.51 47
3105.64 36
3105.77 26
3105.89 16
3106.02 6
3106.15 0
3106.28 0
3106.40 0
3106.53 0
3106.66 0
3106.79 0
3106.92 0
3107.04 0
3107.17 4
3107.30 6
3107.43 7
3107.55 8
3107.68 11
3107.81 15
3107.94 23
3108.07 33
3108.19 46
3108.32 60
3108.45 74
3108.58 86
3108.71 95
3108.83 102
3108.96 107
3109.09 110
3109.22 111
3109.34 110
3109.47 108
3109.60 104
3109.73 99
3109.86 94
3109.98 89
3110.11 85
3110.24 83
3110.37 82
3110.50 83
3110.62 86
3110.75 89
3110.88 92
3111.01 95
3111.14 96
3111.26 96
3111.39 95
3111.52 94
3111.65 94
3111.77 95
3111.90 98
3112.03 102
3112.16 106
3112.29 110
3112.41 111
3112.54 109
3112.67 104
3112.80 96
3112.93 87
3113.05 79
3113.18 72
3113.31 67
3113.44 66
3113.57 67
3113.69 70
3113.82 72
3113.95 74
3114.08 74
3114.21 73
3114.33 71
3114.46 69
3114.59 69
3114.72 73
3114.85 82
3114.97 93
3115.10 107
3115.23 121
3115.36 135
3115.49 146
3115.61 155
3115.74 161
3115.87 166
3116.00 168
3116.13 167
3116.25 165
3116.38 160
3116.51 151
3116.64 139
3116.77 126
3116.89 111
3117.02 97
3117.15 85
3117.28 75
3117.41 69
3117.53 67
3117.66 68
3117.79 71
3117.92 76
3118.05 80
3118.17 85
3118.30 89
3118.43 92
3118.56 95
3118.69 97
3118.81 99
3118.94 102
3119.07 104
3119.20 105
3119.33 105
3119.45 104
3119.58 101
3119.71 97
3119.84 91
3119.97 86
3120.10 80
3120.22 75
3120.35 71
3120.48 67
3120.61 65
3120.74 65
3120.86 67
3120.99 72
3121.12 80
3121.25 89
3121.38 101
3121.50 112
3121.63 123
3121.76 132
3121.89 138
3122.02 142
3122.15 143
3122.27 142
3122.40 139
3122.53 135
3122.66 130
3122.79 123
3122.91 115
3123.04 105
3123.17 95
3123.30 83
3123.43 72
3123.55 63
3123.68 56
3123.81 52
3123.94 51
3124.07 53
3124.20 57
3124.32 61
3124.45 63
3124.58 64
3124.71 62
3124.84 58
3124.96 53
3125.09 48
3125.22 44
3125.35 42
3125.48 42
3125.61 46
3125.73 53
3125.86 64
3125.99 77
3126.12 92
3126.25 106
3126.38 117
3126.50 126
3126.63 130
3126.76 131
3126.89 129
3127.02 126
3127.14 123
3127.27 121
3127.40 119
3127.53 117
3127.66 116
3127.79 114
3127.91 112
3128.04 110
3128.17 108
3128.30 107
3128.43 108
3128.56 110
3128.68 114
3128.81 119
3128.94 124
3129.07 128
3129.20 132
3129.32 134
3129.45 135
3129.58 134
3129.71 132
3129.84 130
3129.97 126
3130.09 122
3130.22 118
3130.35 114
3130.48 111
3130.61 107
3130.74 104
3130.86 101
3130.99 98
3131.12 95
3131.25 92
3131.38 88
3131.51 83
3131.63 80
3131.76 76
3131.89 74
3132.02 74
3132.15 74
3132.28 75
3132.40 76
3132.53 76
3132.66 76
3132.79 74
3132.92 70
3133.05 66
3133.17 60
3133.30 55
3133.43 50
3133.56 48
3133.69 48
3133.82 52
3133.94 57
3134.07 64
3134.20 70
3134.33 73
3134.46 74
3134.59 70
3134.72 63
3134.84 54
3134.97 44
3135.10 35
3135.23 28
3135.36 24
3135.49 23
3135.61 24
3135.74 28
3135.87 32
3136.00 36
3136.13 40
3136.26 42
3136.38 44
3136.51 44
3136.64 43
3136.77 42
3136.90 39
3137.03 34
3137.15 27
3137.28 19
3137.41 10
3137.54 0
3137.67 0
3137.80 0
3137.93 0
3138.05 0
3138.18 0
3138.31 0
3138.44 0
3138.57 1
3138.70 10
3138.82 19
3138.95 28
3139.08 36
3139.21 43
3139.34 50
3139.47 56
3139.60 60
3139.72 62
3139.85 62
3139.98 60
3140.11 57
3140.24 53
3140.37 50
3140.50 47
3140.62 44
3140.75 40
3140.88 36
3141.01 31
3141.14 26
3141.27 20
3141.40 15
3141.52 12
3141.65 10
3141.78 9
3141.91 10
3142.04 11
3142.17 12
3142.29 13
3142.42 13
3142.55 12
3142.68 11
3142.81 10
3142.94 10
3143.07 11
3143.19 13
3143.32 15
3143.45 17
3143.58 18
3143.71 18
3143.84 18
3143.97 18
3144.09 18
3144.22 18
3144.35 18
3144.48 20
3144.61 23
3144.74 27
3144.87 33
3144.99 39
3145.12 46
3145.25 52
3145.38 57
3145.51 61
3145.64 61
3145.77 58
3145.90 53
3146.02 45
3146.15 37
3146.28 30
3146.41 24
3146.54 20
3146.67 18
3146.80 18
3146.92 19
3147.05 21
3147.18 23
3147.31 24
3147.44 24
3147.57 24
3147.70 22
3147.82 19
3147.95 15
3148.08 9
3148.21 3
3148.34 0
3148.47 0
3148.60 0
3148.73 0
3148.85 0
3148.98 4
3149.11 14
3149.24 23
3149.37 33
3149.50 41
3149.63 48
3149.76 54
3149.88 58
3150.01 60
3150.14 62
3150.27 62
3150.40 63
3150.53 62
3150.66 62
3150.78 63
3150.91 64
3151.04 66
3151.17 69
3151.30 72
3151.43 76
3151.56 80
3151.69 84
3151.81 87
3151.94 88
3152.07 89
3152.20 90
3152.33 91
3152.46 91
3152.59 90
3152.72 89
3152.84 87
3152.97 84
3153.10 78
3153.23 72
3153.36 66
3153.49 60
3153.62 55
3153.75 53
3153.87 52
3154.00 53
3154.13 54
3154.26 56
3154.39 57
3154.52 59
3154.65 61
3154.78 63
3154.91 66
3155.03 68
3155.16 69
3155.29 69
3155.42 67
3155.55 64
3155.68 60
3155.81 57
3155.94 55
3156.06 57
3156.19 61
3156.32 67
3156.45 74
3156.58 81
3156.71 87
3156.84 92
3156.97 96
3157.10 97
3157.22 98
3157.35 97
3157.48 95
3157.61 92
3157.74 88
3157.87 83
3158.00 77
3158.13 71
3158.25 65
3158.38 60
3158.51 54
3158.64 49
3158.77 44
3158.90 38
3159.03 32
3159.16 26
3159.29 20
3159.41 17
3159.54 15
3159.67 17
3159.80 22
3159.93 29
3160.06 38
3160.19 46
3160.32 52
3160.45 55
3160.58 55
3160.70 52
3160.83 47
3160.96 43
3161.09 41
3161.22 41
3161.35 44
3161.48 47
3161.61 50
3161.74 52
3161.86 51
3161.99 49
3162.12 46
3162.25 44
3162.38 44
3162.51 46
3162.64 49
3162.77 52
3162.90 56
3163.03 58
3163.15 60
3163.28 61
3163.41 62
3163.54 64
3163.67 67
3163.80 71
3163.93 75
3164.06 81
3164.19 86
3164.31 91
3164.44 95
3164.57 98
3164.70 99
3164.83 100
3164.96 100
3165.09 101
3165.22 103
3165.35 105
3165.48 108
3165.61 110
3165.73 110
3165.86 107
3165.99 100
3166.12 90
3166.25 77
3166.38 63
3166.51 49
3166.64 36
3166.77 25
3166.90 19
3167.02 16
3167.15 18
3167.28 23
3167.41 31
3167.54 40
3167.67 48
3167.80 54
3167.93 57
3168.06 58
3168.19 56
3168.32 53
3168.44 49
3168.57 45
3168.70 41
3168.83 38
3168.96 34
3169.09 31
3169.22 29
3169.35 28
3169.48 28
3169.61 29
3169.74 29
3169.86 30
3169.99 31
3170.12 31
3170.25 31
3170.38 32
3170.51 32
3170.64 33
3170.77 34
3170.90 36
3171.03 38
3171.16 40
3171.28 44
3171.41 49
3171.54 54
3171.67 61
3171.80 66
3171.93 69
3172.06 70
3172.19 69
3172.32 65
3172.45 59
3172.58 53
3172.71 48
3172.83 44
3172.96 42
3173.09 41
3173.22 40
3173.35 39
3173.48 38
3173.61 37
3173.74 35
3173.87 33
3174.00 32
3174.13 31
3174.26 31
3174.38 32
3174.51 32
3174.64 33
3174.77 34
3174.90 35
3175.03 38
3175.16 42
3175.29 48
3175.42 57
3175.55 67
3175.68 78
3175.81 90
3175.94 101
3176.06 111
3176.19 120
3176.32 128
3176.45 133
3176.58 138
3176.71 140
3176.84 140
3176.97 139
3177.10 136
3177.23 132
3177.36 129
3177.49 126
3177.62 125
3177.74 126
3177.87 127
3178.00 129
3178.13 130
3178.26 130
3178.39 128
3178.52 126
3178.65 122
3178.78 117
3178.91 111
3179.04 106
3179.17 101
3179.30 96
3179.43 93
3179.56 90
3179.68 87
3179.81 85
3179.94 81
3180.07 76
3180.20 70
3180.33 63
3180.46 58
3180.59 54
3180.72 53
3180.85 55
3180.98 61
3181.11 69
3181.24 79
3181.37 87
3181.49 93
3181.62 96
3181.75 96
3181.88 92
3182.01 86
3182.14 78
3182.27 70
3182.40 62
3182.53 54
3182.66 48
3182.79 44
3182.92 43
3183.05 44
3183.18 49
3183.31 57
3183.44 68
3183.56 80
3183.69 92
3183.82 103
3183.95 111
3184.08 117
3184.21 120
3184.34 120
3184.47 118
3184.60 114
3184.73 108
3184.86 103
3184.99 97
3185.12 92
3185.25 87
3185.38 84
3185.51 81
3185.64 79
3185.76 77
3185.89 75
3186.02 72
3186.15 69
3186.28 68
3186.41 68
3186.54 71
3186.67 76
3186.80 83
3186.93 91
3187.06 98
3187.19 105
3187.32 110
3187.45 114
3187.58 118
3187.71 123
3187.84 129
3187.97 138
3188.10 149
3188.22 161
3188.35 173
3188.48 182
3188.61 190
3188.74 196
3188.87 201
3189.00 205
3189.13 209
3189.26 212
3189.39 213
3189.52 212
3189.65 208
3189.78 200
3189.91 190
3190.04 180
3190.17 171
3190.30 165
3190.43 162
3190.56 163
3190.69 166
3190.81 171
3190.94 176
3191.07 179
3191.20 180
3191.33 178
3191.46 171
3191.59 161
3191.72 148
3191.85 134
3191.98 119
3192.11 108
3192.24 100
3192.37 98
3192.50 101
3192.63 107
3192.76 114
3192.89 121
3193.02 126
3193.15 127
3193.28 125
3193.41 120
3193.54 112
3193.67 105
3193.79 97
3193.92 90
3194.05 85
3194.18 82
3194.31 81
3194.44 82
3194.57 84
3194.70 88
3194.83 94
3194.96 100
3195.09 107
3195.22 113
3195.35 117
3195.48 120
3195.61 119
3195.74 115
3195.87 109
3196.00 100
3196.13 92
3196.26 86
3196.39 82
3196.52 81
3196.65 82
3196.78 85
3196.91 87
3197.04 88
3197.17 87
3197.29 84
3197.42 79
3197.55 73
3197.68 67
3197.81 62
3197.94 58
3198.07 55
3198.20 53
3198.33 52
3198.46 54
3198.59 57
3198.72 62
3198.85 70
3198.98 78
3199.11 87
3199.24 96
3199.37 103
3199.50 109
3199.63 113
3199.76 117
3199.89 120
3200.02 123
3200.15 125
3200.28 125
3200.41 125
3200.54 123
3200.67 120
3200.80 114
3200.93 107
3201.06 99
3201.19 89
3201.32 79
3201.45 70
3201.58 63
3201.71 58
3201.83 56
3201.96 58
3202.09 61
3202.22 65
3202.35 68
3202.48 69
3202.61 70
3202.74 69
3202.87 69
3203.00 69
3203.13 72
3203.26 75
3203.39 79
3203.52 81
3203.65 80
3203.78 77
3203.91 70
3204.04 60
3204.17 50
3204.30 39
3204.43 31
3204.56 27
3204.69 26
3204.82 29
3204.95 35
3205.08 43
3205.21 51
3205.34 59
3205.47 64
3205.60 66
3205.73 66
3205.86 63
3205.99 59
3206.12 53
3206.25 46
3206.38 39
3206.51 31
3206.64 24
3206.77 18
3206.90 12
3207.03 7
3207.16 2
3207.29 0
3207.42 0
3207.55 0
3207.68 0
3207.81 0
3207.94 0
3208.07 0
3208.20 0
3208.33 0
3208.46 5
3208.59 14
3208.72 26
3208.85 41
3208.98 57
3209.11 73
3209.24 88
3209.37 101
3209.50 111
3209.63 118
3209.76 123
3209.89 124
3210.02 123
3210.15 120
3210.27 114
3210.40 107
3210.53 99
3210.66 93
3210.79 88
3210.92 85
3211.05 85
3211.18 86
3211.31 90
3211.44 96
3211.57 103
3211.70 111
3211.83 121
3211.96 132
3212.09 142
3212.22 151
3212.35 157
3212.48 160
3212.61 159
3212.74 154
3212.87 146
3213.00 137
3213.13 128
3213.26 120
3213.39 114
3213.52 111
3213.65 111
3213.78 114
3213.91 120
3214.04 127
3214.17 135
3214.30 142
3214.43 147
3214.56 149
3214.69 148
3214.82 145
3214.95 139
3215.08 133
3215.21 128
3215.34 123
3215.47 120
3215.60 119
3215.73 120
3215.86 121
3215.99 123
3216.12 125
3216.25 126
3216.38 126
3216.51 126
3216.64 126
3216.77 126
3216.90 125
3217.03 124
3217.17 121
3217.30 117
3217.43 112
3217.56 107
3217.69 102
3217.82 99
3217.95 98
3218.08 99
3218.21 102
3218.34 105
3218.47 109
3218.60 111
3218.73 111
3218.86 109
3218.99 106
3219.12 103
3219.25 99
3219.38 97
3219.51 96
3219.64 95
3219.77 95
3219.90 93
3220.03 90
3220.16 85
3220.29 81
3220.42 77
3220.55 77
3220.68 82
3220.81 89
3220.94 99
3221.07 108
3221.20 115
3221.33 117
3221.46 115
3221.59 108
3221.72 98
3221.85 88
3221.98 79
3222.11 73
3222.24 71
3222.37 72
3222.50 76
3222.63 83
3222.76 90
3222.89 98
3223.02 106
3223.15 111
3223.28 114
3223.41 114
3223.54 112
3223.67 108
3223.80 103
3223.93 99
3224.06 97
3224.19 97
3224.32 98
3224.45 101
3224.58 105
3224.71 107
3224.84 108
3224.97 106
3225.10 104
3225.23 100
3225.36 97
3225.49 96
3225.63 96
3225.76 99
3225.89 104
3226.02 111
3226.15 120
3226.28 129
3226.41 139
3226.54 148
3226.67 157
3226.80 165
3226.93 171
3227.06 173
3227.19 172
3227.32 167
3227.45 158
3227.58 147
3227.71 134
3227.84 121
3227.97 108
3228.10 96
3228.23 86
3228.36 79
3228.49 73
3228.62 68
3228.75 65
3228.88 62
3229.01 61
3229.14 62
3229.27 64
3229.40 69
3229.53 76
3229.66 85
3229.79 95
3229.92 106
3230.05 115
3230.19 124
3230.32 131
3230.45 137
3230.58 141
3230.71 144
3230.84 145
3230.97 145
3231.10 142
3231.23 137
3231.36 130
3231.49 121
3231.62 112
3231.75 103
3231.88 95
3232.01 89
3232.14 84
3232.27 80
3232.40 77
3232.53 73
3232.66 69
3232.79 64
3232.92 58
3233.05 53
3233.18 47
3233.31 42
3233.44 38
3233.57 35
3233.71 34
3233.84 34
3233.97 34
3234.10 35
3234.23 34
3234.36 33
3234.49 30
3234.62 27
3234.75 22
3234.88 16
3235.01 10
3235.14 4
3235.27 0
3235.40 0
3235.53 0
3235.66 0
3235.79 0
3235.92 0
3236.05 0
3236.18 0
3236.31 3
3236.44 11
3236.57 18
3236.71 25
3236.84 32
3236.97 39
3237.10 45
3237.23 52
3237.36 59
3237.49 65
3237.62 71
3237.75 76
3237.88 81
3238.01 84
3238.14 87
3238.27 89
3238.40 91
3238.53 92
3238.66 93
3238.79 93
3238.92 93
3239.05 93
3239.18 93
3239.32 94
3239.45 94
3239.58 95
3239.71 96
3239.84 97
3239.97 97
3240.10 97
3240.23 96
3240.36 93
3240.49 89
3240.62 83
3240.75 77
3240.88 72
3241.01 67
3241.14 63
3241.27 60
3241.40 55
3241.53 49
3241.66 41
3241.80 31
3241.93 22
3242.06 15
3242.19 10
3242.32 10
3242.45 15
3242.58 23
3242.71 33
3242.84 45
3242.97 55
3243.10 64
3243.23 69
3243.36 71
3243.49 69
3243.62 64
3243.75 58
3243.88 50
3244.02 42
3244.15 35
3244.28 30
3244.41 28
3244.54 28
3244.67 31
3244.80 35
3244.93 40
3245.06 45
3245.19 47
3245.32 47
3245.45 44
3245.58 40
3245.71 35
3245.84 32
3245.97 31
3246.11 34
3246.24 40
3246.37 49
3246.50 60
3246.63 70
3246.76 79
3246.89 85
3247.02 89
3247.15 90
3247.28 89
3247.41 86
3247.54 83
3247.67 79
3247.80 76
3247.93 72
3248.07 69
3248.20 67
3248.33 66
3248.46 66
3248.59 67
3248.72 68
3248.85 69
3248.98 69
3249.11 68
3249.24 66
3249.37 63
3249.50 59
3249.63 55
3249.76 51
3249.90 50
3250.03 50
3250.16 53
3250.29 58
3250.42 65
3250.55 73
3250.68 83
3250.81 91
3250.94 98
3251.07 103
3251.20 106
3251.33 107
3251.46 108
3251.60 109
3251.73 112
3251.86 116
3251.99 121
3252.12 125
3252.25 127
3252.38 123
3252.51 115
3252.64 102
3252.77 85
3252.90 66
3253.03 49
3253.16 34
3253.30 23
3253.43 16
3253.56 13
3253.69 13
3253.82 14
3253.95 16
3254.08 19
3254.21 21
3254.34 23
3254.47 24
3254.60 26
3254.73 27
3254.87 28
3255.00 29
3255.13 31
3255.26 34
3255.39 37
3255.52 40
3255.65 42
3255.78 44
3255.91 45
3256.04 46
3256.17 46
3256.30 46
3256.44 45
3256.57 44
3256.70 41
3256.83 36
3256.96 31
3257.09 26
3257.22 22
3257.35 21
3257.48 24
3257.61 29
3257.74 36
3257.88 44
3258.01 51
3258.14 57
3258.27 61
3258.40 63
3258.53 64
3258.66 64
3258.79 63
3258.92 61
3259.05 58
3259.18 53
3259.32 48
3259.45 41
3259.58 34
3259.71 28
3259.84 22
3259.97 17
3260.10 13
3260.23 10
3260.36 8
3260.49 5
3260.62 3
3260.76 0
3260.89 0
3261.02 0
3261.15 0
3261.28 0
3261.41 0
3261.54 0
3261.67 0
3261.80 5
3261.93 10
3262.06 13
3262.20 14
3262.33 12
3262.46 10
3262.59 8
3262.72 7
3262.85 9
3262.98 13
3263.11 18
3263.24 23
3263.37 27
3263.51 30
3263.64 31
3263.77 31
3263.90 30
3264.03 29
3264.16 29
3264.29 30
3264.42 32
3264.55 35
3264.68 39
3264.82 42
3264.95 45
3265.08 48
3265.21 49
3265.34 50
3265.47 49
3265.60 46
3265.73 43
3265.86 38
3266.00 33
3266.13 30
3266.26 30
3266.39 33
3266.52 40
3266.65 51
3266.78 64
3266.91 77
3267.04 91
3267.17 101
3267.31 108
3267.44 112
3267.57 111
3267.70 108
3267.83 103
3267.96 98
3268.09 94
3268.22 92
3268.35 92
3268.49 94
3268.62 99
3268.75 106
3268.88 113
3269.01 121
3269.14 127
3269.27 132
3269.40 133
3269.53 131
3269.67 125
3269.80 117
3269.93 109
3270.06 101
3270.19 96
3270.32 96
3270.45 100
3270.58 107
3270.72 115
3270.85 123
3270.98 128
3271.11 127
3271.24 122
3271.37 113
3271.50 101
3271.63 88
3271.76 78
3271.90 70
3272.03 67
3272.16 67
3272.29 71
3272.42 77
3272.55 83
3272.68 90
3272.81 95
3272.94 99
3273.08 101
3273.21 100
3273.34 97
3273.47 94
3273.60 90
3273.73 88
3273.86 88
3273.99 90
3274.13 94
3274.26 100
3274.39 104
3274.52 107
3274.65 108
3274.78 105
3274.91 100
3275.04 94
3275.18 90
3275.31 87
3275.44 88
3275.57 93
3275.70 101
3275.83 110
3275.96 118
3276.09 124
3276.23 127
3276.36 126
3276.49 122
3276.62 116
3276.75 109
3276.88 103
3277.01 97
3277.14 94
3277.28 91
3277.41 90
3277.54 89
3277.67 89
3277.80 88
3277.93 86
3278.06 85
3278.19 83
3278.33 82
3278.46 80
3278.59 78
3278.72 75
3278.85 72
3278.98 67
3279.11 62
3279.25 58
3279.38 55
3279.51 54
3279.64 55
3279.77 57
3279.90 60
3280.03 62
3280.16 64
3280.30 65
3280.43 65
3280.56 66
3280.69 67
3280.82 68
3280.95 69
3281.08 71
3281.22 73
3281.35 76
3281.48 79
3281.61 82
3281.74 86
3281.87 91
3282.00 96
3282.13 100
3282.27 103
3282.40 103
3282.53 101
3282.66 96
3282.79 89
3282.92 81
3283.05 73
3283.19 65
3283.32 59
3283.45 55
3283.58 50
3283.71 45
3283.84 38
3283.97 29
3284.11 18
3284.24 7
3284.37 0
3284.50 0
3284.63 0
3284.76 0
3284.89 0
3285.03 0
3285.16 0
3285.29 0
3285.42 0
3285.55 6
3285.68 13
3285.81 22
3285.95 32
3286.08 42
3286.21 51
3286.34 61
3286.47 71
3286.60 81
3286.73 91
3286.87 102
3287.00 113
3287.13 123
3287.26 132
3287.39 138
3287.52 142
3287.66 144
3287.79 144
3287.92 143
3288.05 141
3288.18 137
3288.31 133
3288.44 128
3288.58 123
3288.71 116
3288.84 110
3288.97 103
3289.10 97
3289.23 91
3289.36 86
3289.50 82
3289.63 78
3289.76 74
3289.89 72
3290.02 70
3290.15 70
3290.29 71
3290.42 74
3290.55 78
3290.68 83
3290.81 88
3290.94 93
3291.07 96
3291.21 98
3291.34 98
3291.47 96
3291.60 93
3291.73 88
3291.86 82
3292.00 75
3292.13 69
3292.26 63
3292.39 58
3292.52 55
3292.65 54
3292.79 53
3292.92 54
3293.05 55
3293.18 58
3293.31 60
3293.44 62
3293.57 63
3293.71 64
3293.84 63
3293.97 62
3294.10 62
3294.23 62
3294.36 63
3294.50 64
3294.63 66
3294.76 68
3294.89 68
3295.02 67
3295.15 64
3295.29 60
3295.42 56
3295.55 52
3295.68 48
3295.81 44
3295.94 41
3296.08 36
3296.21 31
3296.34 26
3296.47 20
3296.60 15
3296.73 12
3296.87 12
3297.00 14
3297.13 19
3297.26 26
3297.39 33
3297.52 41
3297.66 48
3297.79 53
3297.92 56
3298.05 57
3298.18 56
3298.31 52
3298.45 46
3298.58 38
3298.71 31
3298.84 24
3298.97 20
3299.10 19
3299.24 21
3299.37 26
3299.50 32
3299.63 38
3299.76 43
3299.89 47
3300.03 50
3300.16 53
3300.29 57
3300.42 61
3300.55 66
3300.69 71
3300.82 74
3300.95 75
3301.08 73
3301.21 69
3301.34 64
3301.48 59
3301.61 55
3301.74 53
3301.87 52
3302.00 52
3302.13 51
3302.27 50
3302.40 47
3302.53 43
3302.66 38
3302.79 33
3302.93 28
3303.06 26
3303.19 25
3303.32 24
3303.45 25
3303.58 24
3303.72 23
3303.85 21
3303.98 18
3304.11 16
3304.24 14
3304.38 14
3304.51 16
3304.64 20
3304.77 27
3304.90 33
3305.03 40
3305.17 46
3305.30 49
3305.43 50
3305.56 48
3305.69 45
3305.83 42
3305.96 41
3306.09 42
3306.22 48
3306.35 57
3306.48 68
3306.62 79
3306.75 87
3306.88 92
3307.01 92
3307.14 88
3307.28 82
3307.41 75
3307.54 69
3307.67 64
3307.80 61
3307.94 59
3308.07 58
3308.20 57
3308.33 56
3308.46 56
3308.59 55
3308.73 55
3308.86 54
3308.99 52
3309.12 50
3309.25 48
3309.39 45
3309.52 43
3309.65 41
3309.78 39
3309.91 37
3310.05 35
3310.18 32
3310.31 30
3310.44 28
3310.57 29
3310.71 32
3310.84 39
3310.97 49
3311.10 62
3311.23 76
3311.37 89
3311.50 100
3311.63 108
3311.76 114
3311.89 118
3312.03 121
3312.16 124
3312.29 127
3312.42 130
3312.55 132
3312.69 133
3312.82 131
3312.95 126
3313.08 119
3313.21 110
3313.35 101
3313.48 93
3313.61 87
3313.74 83
3313.87 82
3314.01 84
3314.14 89
3314.27 95
3314.40 102
3314.53 109
3314.67 114
3314.80 119
3314.93 122
3315.06 125
3315.19 129
3315.33 134
3315.46 140
3315.59 146
3315.72 152
3315.85 156
3315.99 157
3316.12 155
3316.25 149
3316.38 141
3316.51 131
3316.65 121
3316.78 112
3316.91 106
3317.04 102
3317.17 101
3317.31 100
3317.44 100
3317.57 99
3317.70 95
3317.83 88
3317.97 80
3318.10 71
3318.23 62
3318.36 54
3318.50 50
3318.63 48
3318.76 49
3318.89 53
3319.02 59
3319.16 66
3319.29 75
3319.42 84
3319.55 94
3319.68 104
3319.82 113
3319.95 120
3320.08 125
3320.21 127
3320.35 126
3320.48 121
3320.61 115
3320.74 107
3320.87 99
3321.01 92
3321.14 87
3321.27 84
3321.40 83
3321.53 82
3321.67 82
3321.80 81
3321.93 78
3322.06 74
3322.20 68
3322.33 61
3322.46 53
3322.59 46
3322.72 39
3322.86 33
3322.99 26
3323.12 20
3323.25 14
3323.38 8
3323.52 3
3323.65 0
3323.78 0
3323.91 0
3324.05 0
3324.18 0
3324.31 0
3324.44 0
3324.57 0
3324.71 0
3324.84 0
3324.97 4
3325.10 11
3325.24 20
3325.37 30
3325.50 39
3325.63 46
3325.77 49
3325.90 49
3326.03 44
3326.16 37
3326.29 28
3326.43 19
3326.56 12
3326.69 8
3326.82 6
3326.96 7
3327.09 9
3327.22 13
3327.35 16
3327.48 18
3327.62 19
3327.75 20
3327.88 20
3328.01 21
3328.15 22
3328.28 25
3328.41 30
3328.54 37
3328.68 46
3328.81 54
3328.94 62
3329.07 68
3329.20 69
3329.34 67
3329.47 61
3329.60 52
3329.73 42
3329.87 31
3330.00 22
3330.13 15
3330.26 10
3330.40 7
3330.53 5
3330.66 5
3330.79 5
3330.92 7
3331.06 9
3331.19 12
3331.32 16
3331.45 20
3331.59 26
3331.72 31
3331.85 37
3331.98 43
3332.12 48
3332.25 52
3332.38 53
3332.51 52
3332.65 48
3332.78 43
3332.91 38
3333.04 33
3333.18 30
3333.31 30
3333.44 31
3333.57 35
3333.70 41
3333.84 48
3333.97 57
3334.10 66
3334.23 76
3334.37 86
3334.50 94
3334.63 102
3334.76 107
3334.90 111
3335.03 114
3335.16 116
3335.29 118
3335.43 121
3335.56 124
3335.69 130
3335.82 136
3335.96 144
3336.09 154
3336.22 165
3336.35 177
3336.49 190
3336.62 202
3336.75 212
3336.88 219
3337.02 222
3337.15 222
3337.28 218
3337.41 212
3337.55 204
3337.68 196
3337.81 188
3337.94 181
3338.08 174
3338.21 167
3338.34 161
3338.47 155
3338.61 149
3338.74 145
3338.87 141
3339.00 138
3339.14 136
3339.27 135
3339.40 134
3339.53 133
3339.67 133
3339.80 134
3339.93 138
3340.06 145
3340.20 153
3340.33 163
3340.46 172
3340.59 179
3340.73 184
3340.86 185
3340.99 184
3341.12 183
3341.26 182
3341.39 182
3341.52 183
3341.65 184
3341.79 184
3341.92 182
3342.05 179
3342.18 174
3342.32 168
3342.45 162
3342.58 157
3342.71 152
3342.85 148
3342.98 143
3343.11 136
3343.24 128
3343.38 119
3343.51 108
3343.64 98
3343.78 88
3343.91 79
3344.04 73
3344.17 69
3344.31 68
3344.44 70
3344.57 74
3344.70 79
3344.84 85
3344.97 92
3345.10 98
3345.23 104
3345.37 109
3345.50 115
3345.63 121
3345.76 128
3345.90 135
3346.03 142
3346.16 148
3346.30 152
3346.43 154
3346.56 155
3346.69 154
3346.83 152
3346.96 150
3347.09 150
3347.22 153
3347.36 157
3347.49 163
3347.62 170
3347.75 175
3347.89 178
3348.02 179
3348.15 177
3348.29 173
3348.42 168
3348.55 163
3348.68 158
3348.82 153
3348.95 148
3349.08 144
3349.21 140
3349.35 137
3349.48 134
3349.61 130
3349.75 126
3349.88 121
3350.01 115
3350.14 108
3350.28 101
3350.41 93
3350.54 86
3350.67 80
3350.81 74
3350.94 69
3351.07 62
3351.21 56
3351.34 50
3351.47 44
3351.60 41
3351.74 41
3351.87 43
3352.00 48
3352.13 53
3352.27 58
3352.40 61
3352.53 63
3352.67 63
3352.80 63
3352.93 62
3353.06 62
3353.20 62
3353.33 61
3353.46 60
3353.60 58
3353.73 56
3353.86 54
3353.99 53
3354.13 54
3354.26 56
3354.39 59
3354.52 63
3354.66 68
3354.79 75
3354.92 82
3355.06 91
3355.19 101
3355.32 111
3355.45 119
3355.59 124
3355.72 127
3355.85 126
3355.99 124
3356.12 120
3356.25 117
3356.38 116
3356.52 115
3356.65 115
3356.78 115
3356.92 113
3357.05 109
3357.18 104
3357.31 99
3357.45 94
3357.58 89
3357.71 84
3357.85 80
3357.98 76
3358.11 71
3358.24 66
3358.38 63
3358.51 63
3358.64 66
3358.78 73
3358.91 85
3359.04 101
3359.18 119
3359.31 139
3359.44 158
3359.57 176
3359.71 192
3359.84 207
3359.97 222
3360.11 237
3360.24 255
3360.37 275
3360.50 297
3360.64 320
3360.77 342
3360.90 364
3361.04 385
3361.17 407
3361.30 432
3361.43 462
3361.57 499
3361.70 540
3361.83 584
3361.97 628
3362.10 666
3362.23 698
3362.37 720
3362.50 733
3362.63 740
3362.76 744
3362.90 746
3363.03 749
3363.16 752
3363.30 756
3363.43 759
3363.56 760
3363.70 759
3363.83 755
3363.96 749
3364.09 742
3364.23 734
3364.36 724
3364.49 714
3364.63 701
3364.76 686
3364.89 667
3365.03 645
3365.16 619
3365.29 592
3365.42 563
3365.56 533
3365.69 504
3365.82 476
3365.96 450
3366.09 424
3366.22 399
3366.36 375
3366.49 352
3366.62 332
3366.76 313
3366.89 298
3367.02 284
3367.15 274
3367.29 265
3367.42 257
3367.55 250
3367.69 245
3367.82 241
3367.95 238
3368.09 235
3368.22 231
3368.35 225
3368.49 217
3368.62 206
3368.75 194
3368.88 183
3369.02 176
3369.15 172
3369.28 173
3369.42 176
3369.55 180
3369.68 184
3369.82 187
3369.95 188
3370.08 188
3370.22 187
3370.35 186
3370.48 185
3370.62 183
3370.75 178
3370.88 171
3371.01 163
3371.15 155
3371.28 148
3371.41 144
3371.55 144
3371.68 146
3371.81 148
3371.95 150
3372.08 149
3372.21 146
3372.35 141
3372.48 135
3372.61 131
3372.75 129
3372.88 131
3373.01 134
3373.15 139
3373.28 143
3373.41 147
3373.54 150
3373.68 152
3373.81 154
3373.94 156
3374.08 158
3374.21 159
3374.34 159
3374.48 157
3374.61 154
3374.74 148
3374.88 143
3375.01 137
3375.14 133
3375.28 130
3375.41 128
3375.54 127
3375.68 126
3375.81 123
3375.94 120
3376.08 114
3376.21 108
3376.34 100
3376.48 91
3376.61 82
3376.74 72
3376.88 62
3377.01 52
3377.14 44
3377.28 38
3377.41 34
3377.54 33
3377.68 36
3377.81 40
3377.94 47
3378.07 56
3378.21 65
3378.34 72
3378.47 78
3378.61 81
3378.74 81
3378.87 78
3379.01 71
3379.14 63
3379.27 54
3379.41 44
3379.54 35
3379.67 26
3379.81 17
3379.94 10
3380.07 3
3380.21 0
3380.34 0
3380.47 0
3380.61 0
3380.74 0
3380.87 0
3381.01 0
3381.14 0
3381.27 0
3381.41 11
3381.54 25
3381.67 40
3381.81 56
3381.94 71
3382.07 83
3382.21 91
3382.34 96
3382.47 98
3382.61 98
3382.74 97
3382.87 96
3383.01 96
3383.14 96
3383.27 97
3383.41 100
3383.54 103
3383.68 106
3383.81 109
3383.94 112
3384.08 113
3384.21 112
3384.34 111
3384.48 109
3384.61 108
3384.74 108
3384.88 110
3385.01 113
3385.14 118
3385.28 124
3385.41 128
3385.54 132
3385.68 133
3385.81 132
3385.94 130
3386.08 126
3386.21 123
3386.34 121
3386.48 121
3386.61 123
3386.74 127
3386.88 134
3387.01 142
3387.14 151
3387.28 161
3387.41 169
3387.54 175
3387.68 180
3387.81 184
3387.95 187
3388.08 190
3388.21 193
3388.35 197
3388.48 202
3388.61 207
3388.75 213
3388.88 218
3389.01 223
3389.15 227
3389.28 231
3389.41 236
3389.55 240
3389.68 243
3389.81 246
3389.95 247
3390.08 245
3390.21 241
3390.35 234
3390.48 224
3390.62 212
3390.75 199
3390.88 186
3391.02 176
3391.15 169
3391.28 166
3391.42 165
3391.55 165
3391.68 166
3391.82 166
3391.95 164
3392.08 160
3392.22 157
3392.35 154
3392.48 152
3392.62 151
3392.75 152
3392.89 154
3393.02 157
3393.15 159
3393.29 162
3393.42 164
3393.55 166
3393.69 167
3393.82 167
3393.95 166
3394.09 163
3394.22 157
3394.36 149
3394.49 140
3394.62 130
3394.76 121
3394.89 112
3395.02 104
3395.16 99
3395.29 96
3395.42 95
3395.56 96
3395.69 99
3395.82 102
3395.96 106
3396.09 108
3396.23 107
3396.36 104
3396.49 98
3396.63 91
3396.76 84
3396.89 79
3397.03 76
3397.16 76
3397.30 78
3397.43 81
3397.56 82
3397.70 82
3397.83 80
3397.96 75
3398.10 68
3398.23 58
3398.36 47
3398.50 36
3398.63 26
3398.77 18
3398.90 14
3399.03 13
3399.17 16
3399.30 23
3399.43 32
3399.57 41
3399.70 50
3399.84 58
3399.97 64
3400.10 68
3400.24 70
3400.37 72
3400.50 72
3400.64 70
3400.77 67
3400.90 63
3401.04 57
3401.17 51
3401.31 45
3401.44 42
3401.57 40
3401.71 42
3401.84 45
3401.97 49
3402.11 52
3402.24 54
3402.38 55
3402.51 54
3402.64 54
3402.78 54
3402.91 56
3403.04 58
3403.18 60
3403.31 60
3403.45 57
3403.58 51
3403.71 43
3403.85 33
3403.98 24
3404.12 16
3404.25 11
3404.38 9
3404.52 10
3404.65 12
3404.78 15
3404.92 18
3405.05 20
3405.19 21
3405.32 22
3405.45 22
3405.59 22
3405.72 22
3405.85 24
3405.99 26
3406.12 30
3406.26 35
3406.39 41
3406.52 47
3406.66 53
3406.79 59
3406.93 63
3407.06 67
3407.19 70
3407.33 72
3407.46 75
3407.59 77
3407.73 80
3407.86 81
3408.00 81
3408.13 79
3408.26 74
3408.40 66
3408.53 57
3408.67 47
3408.80 38
3408.93 30
3409.07 25
3409.20 22
3409.34 20
3409.47 20
3409.60 20
3409.74 20
3409.87 21
3410.00 21
3410.14 21
3410.27 21
3410.41 22
3410.54 23
3410.67 24
3410.81 24
3410.94 23
3411.08 22
3411.21 19
3411.34 15
3411.48 10
3411.61 6
3411.75 2
3411.88 0
3412.01 0
3412.15 0
3412.28 0
3412.42 2
3412.55 3
3412.68 2
3412.82 0
3412.95 0
3413.09 0
3413.22 0
3413.35 0
3413.49 4
3413.62 14
3413.76 25
3413.89 36
3414.02 45
3414.16 51
3414.29 53
3414.43 53
3414.56 51
3414.69 48
3414.83 46
3414.96 47
3415.10 50
3415.23 55
3415.36 62
3415.50 69
3415.63 74
3415.77 77
3415.90 77
3416.03 73
3416.17 67
3416.30 58
3416.44 48
3416.57 39
3416.70 30
3416.84 24
3416.97 19
3417.11 16
3417.24 16
3417.37 17
3417.51 19
3417.64 21
3417.78 23
3417.91 25
3418.04 25
3418.18 25
3418.31 24
3418.45 21
3418.58 18
3418.71 14
3418.85 10
3418.98 7
3419.12 7
3419.25 10
3419.39 15
3419.52 23
3419.65 32
3419.79 41
3419.92 48
3420.06 52
3420.19 55
3420.32 55
3420.46 53
3420.59 51
3420.73 47
3420.86 43
3420.99 38
3421.13 34
3421.26 29
3421.40 26
3421.53 25
3421.67 26
3421.80 28
3421.93 32
3422.07 36
3422.20 39
3422.34 42
3422.47 45
3422.60 46
3422.74 46
3422.87 45
3423.01 43
3423.14 40
3423.28 37
3423.41 33
3423.54 30
3423.68 29
3423.81 29
3423.95 31
3424.08 34
3424.21 38
3424.35 40
3424.48 39
3424.62 36
3424.75 30
3424.89 22
3425.02 15
3425.15 9
3425.29 5
3425.42 4
3425.56 4
3425.69 5
3425.82 6
3425.96 5
3426.09 3
3426.23 0
3426.36 0
3426.50 0
3426.63 0
3426.76 0
3426.90 0
3427.03 0
3427.17 5
3427.30 11
3427.44 15
3427.57 19
3427.70 20
3427.84 21
3427.97 21
3428.11 21
3428.24 24
3428.38 27
3428.51 32
3428.64 38
3428.78 45
3428.91 50
3429.05 54
3429.18 57
3429.32 58
3429.45 58
3429.58 57
3429.72 56
3429.85 54
3429.99 52
3430.12 51
3430.26 51
3430.39 52
3430.52 55
3430.66 60
3430.79 67
3430.93 74
3431.06 80
3431.20 84
3431.33 86
3431.46 84
3431.60 81
3431.73 76
3431.87 71
3432.00 67
3432.14 64
3432.27 62
3432.40 60
3432.54 58
3432.67 56
3432.81 52
3432.94 47
3433.08 43
3433.21 38
3433.35 33
3433.48 28
3433.61 23
3433.75 17
3433.88 11
3434.02 5
3434.15 1
3434.29 0
3434.42 2
3434.55 8
3434.69 18
3434.82 31
3434.96 45
3435.09 60
3435.23 74
3435.36 86
3435.50 96
3435.63 103
3435.76 107
3435.90 107
3436.03 104
3436.17 99
3436.30 93
3436.44 86
3436.57 80
3436.71 76
3436.84 74
3436.97 73
3437.11 73
3437.24 73
3437.38 71
3437.51 68
3437.65 63
3437.78 58
3437.92 52
3438.05 47
3438.18 45
3438.32 44
3438.45 46
3438.59 49
3438.72 51
3438.86 53
3438.99 53
3439.13 51
3439.26 46
3439.39 41
3439.53 34
3439.66 29
3439.80 25
3439.93 23
3440.07 24
3440.20 27
3440.34 31
3440.47 37
3440.61 44
3440.74 51
3440.87 58
3441.01 65
3441.14 70
3441.28 75
3441.41 79
3441.55 82
3441.68 84
3441.82 85
3441.95 84
3442.09 81
3442.22 75
3442.35 68
3442.49 61
3442.62 53
3442.76 47
3442.89 42
3443.03 39
3443.16 38
3443.30 38
3443.43 39
3443.57 40
3443.70 40
3443.83 40
3443.97 41
3444.10 41
3444.24 41
3444.37 43
3444.51 47
3444.64 52
3444.78 59
3444.91 67
3445.05 76
3445.18 84
3445.31 92
3445.45 97
3445.58 101
3445.72 102
3445.85 102
3445.99 99
3446.12 96
3446.26 93
3446.39 91
3446.53 90
3446.66 91
3446.80 94
3446.93 98
3447.06 102
3447.20 105
3447.33 107
3447.47 108
3447.60 108
3447.74 108
3447.87 108
3448.01 109
3448.14 110
3448.28 113
3448.41 115
3448.55 118
3448.68 121
3448.82 126
3448.95 131
3449.08 137
3449.22 145
3449.35 153
3449.49 160
3449.62 166
3449.76 169
3449.89 168
3450.03 164
3450.16 155
3450.30 144
3450.43 131
3450.57 117
3450.70 104
3450.84 93
3450.97 87
3451.11 85
3451.24 87
3451.37 93
3451.51 101
3451.64 108
3451.78 112
3451.91 112
3452.05 107
3452.18 99
3452.32 89
3452.45 80
3452.59 72
3452.72 67
3452.86 66
3452.99 66
3453.13 68
3453.26 69
3453.40 68
3453.53 64
3453.67 59
3453.80 52
3453.93 45
3454.07 40
3454.20 39
3454.34 40
3454.47 45
3454.61 51
3454.74 58
3454.88 65
3455.01 70
3455.15 74
3455.28 78
3455.42 81
3455.55 85
3455.69 90
3455.82 95
3455.96 100
3456.09 103
3456.23 106
3456.36 106
3456.50 105
3456.63 101
3456.77 96
3456.90 89
3457.04 82
3457.17 75
3457.31 71
3457.44 69
3457.57 72
3457.71 78
3457.84 87
3457.98 98
3458.11 108
3458.25 117
3458.38 123
3458.52 126
3458.65 128
3458.79 127
3458.92 126
3459.06 124
3459.19 121
3459.33 116
3459.46 109
3459.60 101
3459.73 92
3459.87 84
3460.00 79
3460.14 75
3460.27 75
3460.41 76
3460.54 78
3460.68 79
3460.81 78
3460.95 75
3461.08 69
3461.22 61
3461.35 52
3461.49 43
3461.62 34
3461.76 27
3461.89 22
3462.03 19
3462.16 17
3462.30 16
3462.43 17
3462.57 18
3462.70 20
3462.84 23
3462.97 27
3463.11 30
3463.24 33
3463.38 35
3463.51 36
3463.65 36
3463.78 35
3463.92 36
3464.05 38
3464.19 44
3464.32 53
3464.46 65
3464.59 77
3464.73 89
3464.86 97
3465.00 102
3465.13 102
3465.27 98
3465.40 93
3465.54 87
3465.67 81
3465.81 76
3465.94 71
3466.08 65
3466.21 59
3466.35 51
3466.48 42
3466.62 32
3466.75 21
3466.89 10
3467.02 0
3467.16 0
3467.29 0
3467.43 0
3467.56 0
3467.70 0
3467.83 0
3467.97 8
3468.10 16
3468.24 21
3468.37 23
3468.51 23
3468.64 20
3468.78 16
3468.91 11
3469.05 7
3469.18 3
3469.32 1
3469.45 0
3469.59 0
3469.72 0
3469.86 0
3469.99 0
3470.13 0
3470.26 0
3470.40 0
3470.53 0
3470.67 0
3470.80 2
3470.94 5
3471.07 8
3471.21 11
3471.34 13
3471.48 15
3471.61 16
3471.75 18
3471.88 19
3472.02 21
3472.15 23
3472.29 26
3472.42 27
3472.56 28
3472.69 27
3472.83 24
3472.96 22
3473.10 19
3473.23 19
3473.37 20
3473.50 23
3473.64 29
3473.77 35
3473.91 41
3474.05 45
3474.18 48
3474.32 49
3474.45 47
3474.59 44
3474.72 39
3474.86 34
3474.99 28
3475.13 23
3475.26 18
3475.40 12
3475.53 7
3475.67 2
3475.80 0
3475.94 0
3476.07 0
3476.21 0
3476.34 0
3476.48 0
3476.61 0
3476.75 0
3476.88 3
3477.02 13
3477.15 23
3477.29 32
3477.43 40
3477.56 46
3477.70 50
3477.83 52
3477.97 54
3478.10 56
3478.24 59
3478.37 63
3478.51 69
3478.64 77
3478.78 87
3478.91 98
3479.05 109
3479.18 121
3479.32 133
3479.45 143
3479.59 150
3479.72 155
3479.86 155
3479.99 152
3480.13 146
3480.27 139
3480.40 132
3480.54 127
3480.67 126
3480.81 128
3480.94 133
3481.08 139
3481.21 142
3481.35 143
3481.48 138
3481.62 130
3481.75 119
3481.89 107
3482.02 98
3482.16 92
3482.30 89
3482.43 89
3482.57 91
3482.70 92
3482.84 91
3482.97 88
3483.11 83
3483.24 75
3483.38 67
3483.51 59
3483.65 52
3483.78 47
3483.92 43
3484.05 40
3484.19 38
3484.33 37
3484.46 36
3484.60 34
3484.73 32
3484.87 30
3485.00 29
3485.14 29
3485.27 33
3485.41 38
3485.54 46
3485.68 55
3485.81 64
3485.95 71
3486.09 76
3486.22 79
3486.36 81
3486.49 82
3486.63 84
3486.76 87
3486.90 91
3487.03 95
3487.17 98
3487.30 97
3487.44 93
3487.57 87
3487.71 79
3487.85 72
3487.98 67
3488.12 66
3488.25 69
3488.39 75
3488.52 83
3488.66 91
3488.79 97
3488.93 102
3489.06 103
3489.20 102
3489.34 99
3489.47 96
3489.61 93
3489.74 91
3489.88 90
3490.01 92
3490.15 96
3490.28 100
3490.42 106
3490.55 111
3490.69 116
3490.83 120
3490.96 123
3491.10 124
3491.23 124
3491.37 122
3491.50 119
3491.64 113
3491.77 107
3491.91 99
3492.05 92
3492.18 85
3492.32 78
3492.45 72
3492.59 67
3492.72 64
3492.86 62
3492.99 62
3493.13 65
3493.27 69
3493.40 73
3493.54 76
3493.67 79
3493.81 80
3493.94 81
3494.08 80
3494.21 80
3494.35 79
3494.48 77
3494.62 74
3494.76 69
3494.89 62
3495.03 53
3495.16 43
3495.30 32
3495.43 24
3495.57 17
3495.71 14
3495.84 12
3495.98 13
3496.11 14
3496.25 14
3496.38 13
3496.52 11
3496.65 6
3496.79 1
3496.93 0
3497.06 0
3497.20 0
3497.33 0
3497.47 0
3497.60 0
3497.74 0
3497.87 2
3498.01 9
3498.15 17
3498.28 24
3498.42 30
3498.55 33
3498.69 33
3498.82 31
3498.96 27
3499.10 21
3499.23 16
3499.37 14
3499.50 14
3499.64 18
3499.77 25
3499.91 35
3500.05 46
3500.18 56
3500.32 63
3500.45 67
3500.59 67
3500.72 64
3500.86 58
3500.99 51
3501.13 44
3501.27 37
3501.40 30
3501.54 22
3501.67 15
3501.81 7
3501.94 1
3502.08 0
3502.22 0
3502.35 0
3502.49 0
3502.62 3
3502.76 8
3502.89 13
3503.03 16
3503.17 18
3503.30 19
3503.44 20
3503.57 20
3503.71 22
3503.84 24
3503.98 27
3504.12 31
3504.25 35
3504.39 40
3504.52 44
3504.66 47
3504.80 48
3504.93 48
3505.07 46
3505.20 43
3505.34 41
3505.47 40
3505.61 41
3505.75 43
3505.88 47
3506.02 52
3506.15 58
3506.29 63
3506.42 69
3506.56 73
3506.70 75
3506.83 75
3506.97 73
3507.10 70
3507.24 66
3507.38 63
3507.51 61
3507.65 60
3507.78 62
3507.92 65
3508.05 68
3508.19 71
3508.33 73
3508.46 75
3508.60 75
3508.73 75
3508.87 76
3509.01 77
3509.14 80
3509.28 84
3509.41 88
3509.55 91
3509.68 92
3509.82 91
3509.96 89
3510.09 86
3510.23 83
3510.36 81
3510.50 82
3510.64 84
3510.77 87
3510.91 90
3511.04 94
3511.18 96
3511.31 97
3511.45 97
3511.59 94
3511.72 90
3511.86 85
3511.99 80
3512.13 75
3512.27 71
3512.40 67
3512.54 63
3512.67 58
3512.81 54
3512.95 49
3513.08 45
3513.22 40
3513.35 37
3513.49 34
3513.63 32
3513.76 30
3513.90 28
3514.03 26
3514.17 23
3514.30 19
3514.44 13
3514.58 6
3514.71 0
3514.85 0
3514.98 0
3515.12 0
3515.26 0
3515.39 0
3515.53 3
3515.66 12
3515.80 21
3515.94 28
3516.07 34
3516.21 38
3516.34 41
3516.48 45
3516.62 48
3516.75 51
3516.89 54
3517.02 57
3517.16 58
3517.30 58
3517.43 57
3517.57 55
3517.70 53
3517.84 53
3517.98 54
3518.11 57
3518.25 61
3518.38 65
3518.52 67
3518.66 67
3518.79 64
3518.93 58
3519.06 48
3519.20 37
3519.34 24
3519.47 12
3519.61 1
3519.74 0
3519.88 0
3520.02 0
3520.15 0
3520.29 0
3520.43 13
3520.56 29
3520.70 48
3520.83 67
3520.97 86
3521.11 102
3521.24 116
3521.38 128
3521.51 138
3521.65 148
3521.79 157
3521.92 167
3522.06 179
3522.19 191
3522.33 203
3522.47 216
3522.60 227
3522.74 236
3522.87 243
3523.01 249
3523.15 253
3523.28 258
3523.42 265
3523.56 272
3523.69 282
3523.83 292
3523.96 302
3524.10 309
3524.24 313
3524.37 313
3524.51 311
3524.64 306
3524.78 301
3524.92 295
3525.05 290
3525.19 286
3525.33 282
3525.46 279
3525.60 275
3525.73 272
3525.87 269
3526.01 266
3526.14 263
3526.28 259
3526.41 255
3526.55 250
3526.69 244
3526.82 236
3526.96 227
3527.10 218
3527.23 208
3527.37 200
3527.50 192
3527.64 186
3527.78 181
3527.91 177
3528.05 174
3528.19 170
3528.32 166
3528.46 161
3528.59 157
3528.73 153
3528.87 150
3529.00 147
3529.14 144
3529.27 141
3529.41 137
3529.55 132
3529.68 127
3529.82 123
3529.96 119
3530.09 117
3530.23 117
3530.36 118
3530.50 121
3530.64 123
3530.77 124
3530.91 123
3531.05 118
3531.18 111
3531.32 101
3531.45 90
3531.59 80
3531.73 71
3531.86 64
3532.00 59
3532.14 54
3532.27 50
3532.41 46
3532.55 41
3532.68 37
3532.82 35
3532.95 35
3533.09 36
3533.23 41
3533.36 48
3533.50 56
3533.64 66
3533.77 75
3533.91 85
3534.04 93
3534.18 100
3534.32 106
3534.45 109
3534.59 111
3534.73 111
3534.86 109
3535.00 104
3535.14 97
3535.27 88
3535.41 78
3535.54 67
3535.68 58
3535.82 51
3535.95 47
3536.09 47
3536.23 48
3536.36 51
3536.50 54
3536.64 56
3536.77 56
3536.91 54
3537.04 49
3537.18 43
3537.32 35
3537.45 27
3537.59 20
3537.73 14
3537.86 10
3538.00 8
3538.14 7
3538.27 9
3538.41 11
3538.54 14
3538.68 16
3538.82 18
3538.95 20
3539.09 22
3539.23 25
3539.36 29
3539.50 34
3539.64 39
3539.77 43
3539.91 46
3540.05 47
3540.18 45
3540.32 42
3540.45 37
3540.59 32
3540.73 29
3540.86 27
3541.00 26
3541.14 26
3541.27 26
3541.41 25
3541.55 22
3541.68 18
3541.82 13
3541.96 7
3542.09 3
3542.23 2
3542.37 3
3542.50 8
3542.64 17
3542.77 29
3542.91 42
3543.05 56
3543.18 68
3543.32 78
3543.46 85
3543.59 88
3543.73 89
3543.87 89
3544.00 86
3544.14 82
3544.28 78
3544.41 73
3544.55 67
3544.69 61
3544.82 55
3544.96 50
3545.10 47
3545.23 45
3545.37 44
3545.51 44
3545.64 43
3545.78 41
3545.92 37
3546.05 31
3546.19 25
3546.32 20
3546.46 16
3546.60 15
3546.73 17
3546.87 20
3547.01 24
3547.14 28
3547.28 29
3547.42 30
3547.55 29
3547.69 27
3547.83 25
3547.96 23
3548.10 21
3548.24 19
3548.37 15
3548.51 10
3548.65 5
3548.78 2
3548.92 0
3549.06 2
3549.19 8
3549.33 18
3549.47 31
3549.60 45
3549.74 60
3549.88 74
3550.01 85
3550.15 94
3550.29 99
3550.42 100
3550.56 98
3550.70 93
3550.83 85
3550.97 77
3551.11 69
3551.24 63
3551.38 59
3551.52 57
3551.65 57
3551.79 57
3551.93 57
3552.06 55
3552.20 51
3552.34 46
3552.47 39
3552.61 31
3552.75 24
3552.88 17
3553.02 11
3553.16 7
3553.29 4
3553.43 2
3553.57 0
3553.70 0
3553.84 0
3553.98 0
3554.11 0
3554.25 0
3554.39 0
3554.52 0
3554.66 0
3554.80 1
3554.93 1
3555.07 2
3555.21 3
3555.34 4
3555.48 5
3555.62 7
3555.75 9
3555.89 13
3556.03 18
3556.16 25
3556.30 33
3556.44 44
3556.57 55
3556.71 66
3556.85 75
3556.98 82
3557.12 86
3557.26 87
3557.40 85
3557.53 80
3557.67 73
3557.81 63
3557.94 52
3558.08 39
3558.22 27
3558.35 16
3558.49 8
3558.63 3
3558.76 1
3558.90 2
3559.04 5
3559.17 10
3559.31 15
3559.45 21
3559.58 26
3559.72 32
3559.86 37
3559.99 43
3560.13 50
3560.27 57
3560.40 64
3560.54 70
3560.68 74
3560.82 76
3560.95 75
3561.09 73
3561.23 70
3561.36 66
3561.50 64
3561.64 61
3561.77 60
3561.91 60
3562.05 62
3562.18 64
3562.32 69
3562.46 74
3562.59 80
3562.73 87
3562.87 91
3563.01 94
3563.14 95
3563.28 94
3563.42 91
3563.55 88
3563.69 85
3563.83 83
3563.96 81
3564.10 80
3564.24 79
3564.37 79
3564.51 79
3564.65 80
3564.78 83
3564.92 87
3565.06 91
3565.20 94
3565.33 96
3565.47 95
3565.61 92
3565.74 86
3565.88 78
3566.02 71
3566.15 65
3566.29 62
3566.43 61
3566.56 63
3566.70 66
3566.84 71
3566.98 75
3567.11 79
3567.25 82
3567.39 85
3567.52 87
3567.66 90
3567.80 91
3567.93 92
3568.07 93
3568.21 94
3568.35 95
3568.48 97
3568.62 100
3568.76 104
3568.89 110
3569.03 115
3569.17 121
3569.30 126
3569.44 130
3569.58 131
3569.72 131
3569.85 129
3569.99 125
3570.13 121
3570.26 118
3570.40 116
3570.54 118
3570.67 122
3570.81 128
3570.95 135
3571.09 140
3571.22 142
3571.36 141
3571.50 136
3571.63 129
3571.77 121
3571.91 114
3572.05 108
3572.18 105
3572.32 103
3572.46 103
3572.59 103
3572.73 102
3572.87 99
3573.00 95
3573.14 90
3573.28 85
3573.42 80
3573.55 77
3573.69 76
3573.83 77
3573.96 79
3574.10 81
3574.24 83
3574.38 85
3574.51 85
3574.65 85
3574.79 84
3574.92 82
3575.06 79
3575.20 74
3575.34 67
3575.47 58
3575.61 47
3575.75 34
3575.88 21
3576.02 7
3576.16 0
3576.30 0
3576.43 0
3576.57 0
3576.71 0
3576.84 0
3576.98 0
3577.12 0
3577.26 7
3577.39 16
3577.53 23
3577.67 28
3577.80 29
3577.94 29
3578.08 28
3578.22 26
3578.35 26
3578.49 26
3578.63 27
3578.76 29
3578.90 31
3579.04 33
3579.18 37
3579.31 41
3579.45 47
3579.59 54
3579.72 61
3579.86 68
3580.00 74
3580.14 79
3580.27 81
3580.41 80
3580.55 77
3580.68 71
3580.82 64
3580.96 57
3581.10 50
3581.23 46
3581.37 44
3581.51 45
3581.65 47
3581.78 51
3581.92 56
3582.06 61
3582.19 66
3582.33 71
3582.47 77
3582.61 83
3582.74 88
3582.88 92
3583.02 93
3583.16 90
3583.29 83
3583.43 73
3583.57 60
3583.70 47
3583.84 35
3583.98 25
3584.12 18
3584.25 14
3584.39 14
3584.53 15
3584.67 17
3584.80 21
3584.94 27
3585.08 34
3585.21 42
3585.35 51
3585.49 60
3585.63 68
3585.76 74
3585.90 77
3586.04 79
3586.18 80
3586.31 82
3586.45 86
3586.59 92
3586.73 99
3586.86 108
3587.00 116
3587.14 123
3587.27 129
3587.41 133
3587.55 136
3587.69 138
3587.82 138
3587.96 135
3588.10 131
3588.24 126
3588.37 120
3588.51 115
3588.65 111
3588.79 110
3588.92 112
3589.06 117
3589.20 123
3589.34 131
3589.47 138
3589.61 145
3589.75 149
3589.88 152
3590.02 153
3590.16 152
3590.30 150
3590.43 146
3590.57 142
3590.71 139
3590.85 135
3590.98 133
3591.12 130
3591.26 129
3591.40 127
3591.53 126
3591.67 126
3591.81 126
3591.95 126
3592.08 127
3592.22 128
3592.36 128
3592.50 127
3592.63 125
3592.77 121
3592.91 115
3593.05 109
3593.18 103
3593.32 96
3593.46 91
3593.60 86
3593.73 81
3593.87 77
3594.01 73
3594.15 70
3594.28 67
3594.42 65
3594.56 64
3594.70 65
3594.83 67
3594.97 71
3595.11 74
3595.25 78
3595.38 81
3595.52 83
3595.66 85
3595.80 87
3595.93 89
3596.07 92
3596.21 94
3596.35 96
3596.48 98
3596.62 98
3596.76 97
3596.90 95
3597.03 93
3597.17 90
3597.31 88
3597.45 87
3597.58 89
3597.72 93
3597.86 100
3598.00 109
3598.13 120
3598.27 132
3598.41 142
3598.55 150
3598.68 155
3598.82 155
3598.96 152
3599.10 146
3599.23 137
3599.37 128
3599.51 119
3599.65 110
3599.78 102
3599.92 97
3600.06 92
3600.20 89
3600.33 86
3600.47 84
3600.61 81
3600.75 78
3600.89 73
3601.02 68
3601.16 63
3601.30 58
3601.44 54
3601.57 53
3601.71 54
3601.85 58
3601.99 63
3602.12 70
3602.26 77
3602.40 82
3602.54 85
3602.67 85
3602.81 82
3602.95 78
3603.09 72
3603.22 67
3603.36 62
3603.50 58
3603.64 56
3603.78 55
3603.91 55
3604.05 56
3604.19 57
3604.33 59
3604.46 60
3604.60 61
3604.74 61
3604.88 59
3605.01 55
3605.15 50
3605.29 43
3605.43 36
3605.57 31
3605.70 27
3605.84 24
3605.98 23
3606.12 23
3606.25 23
3606.39 22
3606.53 20
3606.67 19
3606.80 18
3606.94 19
3607.08 22
3607.22 27
3607.36 32
3607.49 38
3607.63 43
3607.77 46
3607.91 47
3608.04 47
3608.18 45
3608.32 43
3608.46 41
3608.60 39
3608.73 38
3608.87 36
3609.01 33
3609.15 28
3609.28 22
3609.42 15
3609.56 7
3609.70 0
3609.84 0
3609.97 0
3610.11 0
3610.25 0
3610.39 0
3610.52 0
3610.66 0
3610.80 2
3610.94 7
3611.08 12
3611.21 16
3611.35 19
3611.49 20
3611.63 21
3611.76 22
3611.90 24
3612.04 27
3612.18 34
3612.32 44
3612.45 57
3612.59 73
3612.73 90
3612.87 107
3613.01 124
3613.14 137
3613.28 149
3613.42 157
3613.56 163
3613.69 166
3613.83 167
3613.97 163
3614.11 157
3614.25 147
3614.38 134
3614.52 118
3614.66 102
3614.80 87
3614.94 74
3615.07 66
3615.21 61
3615.35 61
3615.49 65
3615.62 71
3615.76 78
3615.90 84
3616.04 86
3616.18 85
3616.31 80
3616.45 72
3616.59 62
3616.73 51
3616.87 42
3617.00 36
3617.14 34
3617.28 35
3617.42 39
3617.56 45
3617.69 51
3617.83 57
3617.97 62
3618.11 66
3618.24 69
3618.38 71
3618.52 73
3618.66 76
3618.80 80
3618.93 85
3619.07 92
3619.21 101
3619.35 109
3619.49 117
3619.62 121
3619.76 123
3619.90 120
3620.04 113
3620.18 105
3620.31 95
3620.45 86
3620.59 78
3620.73 70
3620.87 63
3621.00 56
3621.14 47
3621.28 36
3621.42 23
3621.56 11
3621.69 0
3621.83 0
3621.97 0
3622.11 0
3622.25 0
3622.38 0
3622.52 0
3622.66 0
3622.80 1
3622.94 10
3623.07 20
3623.21 28
3623.35 36
3623.49 43
3623.63 50
3623.76 57
3623.90 62
3624.04 65
3624.18 66
3624.32 64
3624.45 61
3624.59 56
3624.73 52
3624.87 51
3625.01 51
3625.15 55
3625.28 61
3625.42 67
3625.56 72
3625.70 74
3625.84 72
3625.97 68
3626.11 63
3626.25 56
3626.39 51
3626.53 48
3626.66 46
3626.80 46
3626.94 46
3627.08 45
3627.22 42
3627.35 39
3627.49 35
3627.63 31
3627.77 27
3627.91 23
3628.05 21
3628.18 20
3628.32 19
3628.46 19
3628.60 20
3628.74 22
3628.87 24
3629.01 28
3629.15 32
3629.29 37
3629.43 43
3629.56 50
3629.70 56
3629.84 63
3629.98 68
3630.12 72
3630.26 73
3630.39 73
3630.53 69
3630.67 64
3630.81 57
3630.95 49
3631.08 41
3631.22 32
3631.36 25
3631.50 17
3631.64 11
3631.78 6
3631.91 2
3632.05 0
3632.19 0
3632.33 1
3632.47 5
3632.61 11
3632.74 18
3632.88 27
3633.02 35
3633.16 43
3633.30 50
3633.43 54
3633.57 55
3633.71 53
3633.85 49
3633.99 44
3634.13 39
3634.26 37
3634.40 37
3634.54 41
3634.68 47
3634.82 55
3634.96 62
3635.09 67
3635.23 68
3635.37 67
3635.51 63
3635.65 57
3635.78 52
3635.92 47
3636.06 43
3636.20 40
3636.34 38
3636.48 37
3636.61 36
3636.75 37
3636.89 39
3637.03 42
3637.17 47
3637.31 53
3637.44 60
3637.58 66
3637.72 73
3637.86 80
3638.00 85
3638.14 90
3638.27 94
3638.41 98
3638.55 101
3638.69 104
3638.83 108
3638.97 113
3639.10 119
3639.24 126
3639.38 134
3639.52 141
3639.66 147
3639.80 151
3639.93 152
3640.07 151
3640.21 149
3640.35 146
3640.49 144
3640.63 143
3640.76 145
3640.90 147
3641.04 150
3641.18 151
3641.32 149
3641.46 145
3641.59 137
3641.73 127
3641.87 115
3642.01 104
3642.15 95
3642.29 88
3642.42 84
3642.56 83
3642.70 83
3642.84 86
3642.98 89
3643.12 94
3643.26 100
3643.39 107
3643.53 116
3643.67 128
3643.81 140
3643.95 152
3644.09 162
3644.22 169
3644.36 170
3644.50 166
3644.64 159
3644.78 150
3644.92 142
3645.05 137
3645.19 138
3645.33 143
3645.47 154
3645.61 166
3645.75 179
3645.89 189
3646.02 197
3646.16 200
3646.30 200
3646.44 197
3646.58 191
3646.72 185
3646.86 177
3646.99 169
3647.13 161
3647.27 154
3647.41 147
3647.55 140
3647.69 133
3647.82 126
3647.96 120
3648.10 114
3648.24 109
3648.38 105
3648.52 102
3648.66 100
3648.79 98
3648.93 95
3649.07 90
3649.21 84
3649.35 76
3649.49 67
3649.63 58
3649.76 51
3649.90 47
3650.04 45
3650.18 46
3650.32 50
3650.46 54
3650.60 58
3650.73 63
3650.87 67
3651.01 71
3651.15 75
3651.29 79
3651.43 82
3651.57 85
3651.70 88
3651.84 89
3651.98 88
3652.12 87
3652.26 85
3652.40 82
3652.54 79
3652.67 77
3652.81 74
3652.95 72
3653.09 70
3653.23 67
3653.37 64
3653.51 60
3653.64 55
3653.78 51
3653.92 47
3654.06 45
3654.20 44
3654.34 46
3654.48 48
3654.61 52
3654.75 56
3654.89 60
3655.03 62
3655.17 61
3655.31 58
3655.45 52
3655.58 44
3655.72 34
3655.86 23
3656.00 12
3656.14 2
3656.28 0
3656.42 0
3656.56 0
3656.69 0
3656.83 0
3656.97 0
3657.11 5
3657.25 10
3657.39 13
3657.53 13
3657.66 10
3657.80 6
3657.94 0
3658.08 0
3658.22 0
3658.36 0
3658.50 2
3658.64 11
3658.77 23
3658.91 35
3659.05 45
3659.19 52
3659.33 56
3659.47 56
3659.61 53
3659.75 48
3659.88 43
3660.02 38
3660.16 33
3660.30 28
3660.44 24
3660.58 20
3660.72 16
3660.86 11
3660.99 6
3661.13 1
3661.27 0
3661.41 0
3661.55 0
3661.69 0
3661.83 4
3661.97 10
3662.10 17
3662.24 22
3662.38 25
3662.52 26
3662.66 25
3662.80 23
3662.94 22
3663.08 22
3663.21 25
3663.35 30
3663.49 38
3663.63 47
3663.77 56
3663.91 65
3664.05 73
3664.19 81
3664.33 89
3664.46 98
3664.60 107
3664.74 118
3664.88 129
3665.02 139
3665.16 149
3665.30 156
3665.44 162
3665.57 165
3665.71 167
3665.85 167
3665.99 167
3666.13 166
3666.27 165
3666.41 164
3666.55 164
3666.69 164
3666.82 165
3666.96 166
3667.10 167
3667.24 168
3667.38 168
3667.52 168
3667.66 167
3667.80 166
3667.94 163
3668.07 160
3668.21 154
3668.35 146
3668.49 137
3668.63 127
3668.77 118
3668.91 111
3669.05 106
3669.19 105
3669.32 106
3669.46 109
3669.60 112
3669.74 115
3669.88 115
3670.02 115
3670.16 114
3670.30 112
3670.44 109
3670.57 107
3670.71 104
3670.85 101
3670.99 97
3671.13 94
3671.27 91
3671.41 90
3671.55 89
3671.69 88
3671.83 88
3671.96 88
3672.10 88
3672.24 89
3672.38 90
3672.52 91
3672.66 94
3672.80 96
3672.94 99
3673.08 102
3673.21 103
3673.35 104
3673.49 104
3673.63 102
3673.77 100
3673.91 96
3674.05 92
3674.19 86
3674.33 80
3674.47 74
3674.60 67
3674.74 59
3674.88 52
3675.02 44
3675.16 38
3675.30 31
3675.44 25
3675.58 19
3675.72 13
3675.86 6
3676.00 0
3676.13 0
3676.27 0
3676.41 0
3676.55 0
3676.69 0
3676.83 0
3676.97 7
3677.11 17
3677.25 27
3677.39 37
3677.52 45
3677.66 53
3677.80 58
3677.94 62
3678.08 64
3678.22 63
3678.36 59
3678.50 53
3678.64 46
3678.78 38
3678.92 29
3679.05 22
3679.19 15
3679.33 8
3679.47 1
3679.61 0
3679.75 0
3679.89 0
3680.03 0
3680.17 0
3680.31 0
3680.45 0
3680.58 0
3680.72 13
3680.86 30
3681.00 46
3681.14 62
3681.28 75
3681.42 84
3681.56 91
3681.70 94
3681.84 96
3681.98 96
3682.12 97
3682.25 97
3682.39 98
3682.53 99
3682.67 98
3682.81 96
3682.95 92
3683.09 87
3683.23 83
3683.37 79
3683.51 77
3683.65 75
3683.79 75
3683.92 73
3684.06 70
3684.20 65
3684.34 58
3684.48 50
3684.62 42
3684.76 36
3684.90 32
3685.04 31
3685.18 32
3685.32 33
3685.46 36
3685.59 40
3685.73 44
3685.87 49
3686.01 55
3686.15 61
3686.29 68
3686.43 75
3686.57 80
3686.71 82
3686.85 81
3686.99 77
3687.13 70
3687.27 61
3687.40 50
3687.54 40
3687.68 32
3687.82 26
3687.96 24
3688.10 26
3688.24 32
3688.38 40
3688.52 49
3688.66 58
3688.80 66
3688.94 72
3689.08 76
3689.22 79
3689.35 81
3689.49 83
3689.63 84
3689.77 85
3689.91 84
3690.05 81
3690.19 77
3690.33 71
3690.47 64
3690.61 59
3690.75 55
3690.89 53
3691.03 54
3691.17 56
3691.31 58
3691.44 61
3691.58 64
3691.72 66
3691.86 69
3692.00 72
3692.14 74
3692.28 75
3692.42 73
3692.56 68
3692.70 60
3692.84 49
3692.98 36
3693.12 22
3693.26 8
3693.40 0
3693.53 0
3693.67 0
3693.81 0
3693.95 0
3694.09 0
3694.23 0
3694.37 0
3694.51 1
3694.65 7
3694.79 13
3694.93 20
3695.07 27
3695.21 34
3695.35 42
3695.49 50
3695.63 59
3695.76 67
3695.90 76
3696.04 83
3696.18 89
3696.32 92
3696.46 93
3696.60 92
3696.74 89
3696.88 86
3697.02 84
3697.16 83
3697.30 85
3697.44 88
3697.58 91
3697.72 94
3697.86 96
3698.00 96
3698.14 96
3698.27 95
3698.41 94
3698.55 95
3698.69 97
3698.83 99
3698.97 99
3699.11 98
3699.25 94
3699.39 87
3699.53 78
3699.67 70
3699.81 63
3699.95 60
3700.09 60
3700.23 64
3700.37 69
3700.51 73
3700.65 75
3700.79 74
3700.92 69
3701.06 62
3701.20 53
3701.34 45
3701.48 39
3701.62 35
3701.76 35
3701.90 36
3702.04 40
3702.18 45
3702.32 51
3702.46 56
3702.60 61
3702.74 65
3702.88 68
3703.02 69
3703.16 70
3703.30 69
3703.44 69
3703.58 71
3703.72 75
3703.86 80
3703.99 88
3704.13 97
3704.27 106
3704.41 114
3704.55 120
3704.69 122
3704.83 122
3704.97 119
3705.11 114
3705.25 110
3705.39 106
3705.53 106
3705.67 108
3705.81 113
3705.95 120
3706.09 126
3706.23 132
3706.37 135
3706.51 136
3706.65 135
3706.79 133
3706.93 131
3707.07 130
3707.21 130
3707.35 131
3707.48 133
3707.62 135
3707.76 136
3707.90 137
3708.04 136
3708.18 136
3708.32 135
3708.46 135
3708.60 135
3708.74 134
3708.88 133
3709.02 130
3709.16 125
3709.30 119
3709.44 112
3709.58 105
3709.72 99
3709.86 95
3710.00 95
3710.14 97
3710.28 103
3710.42 113
3710.56 124
3710.70 138
3710.84 153
3710.98 167
3711.12 181
3711.26 192
3711.40 201
3711.54 206
3711.67 208
3711.81 207
3711.95 202
3712.09 193
3712.23 182
3712.37 170
3712.51 158
3712.65 147
3712.79 139
3712.93 133
3713.07 129
3713.21 127
3713.35 126
3713.49 124
3713.63 123
3713.77 121
3713.91 120
3714.05 120
3714.19 122
3714.33 127
3714.47 132
3714.61 138
3714.75 143
3714.89 146
3715.03 146
3715.17 143
3715.31 137
3715.45 128
3715.59 119
3715.73 109
3715.87 100
3716.01 93
3716.15 86
3716.29 81
3716.43 75
3716.57 70
3716.71 64
3716.85 57
3716.99 51
3717.13 44
3717.27 38
3717.41 32
3717.55 26
3717.68 20
3717.82 14
3717.96 7
3718.10 0
3718.24 0
3718.38 0
3718.52 0
3718.66 0
3718.80 0
3718.94 0
3719.08 0
3719.22 0
3719.36 12
3719.50 25
3719.64 37
3719.78 48
3719.92 56
3720.06 62
3720.20 65
3720.34 66
3720.48 65
3720.62 64
3720.76 63
3720.90 62
3721.04 60
3721.18 59
3721.32 58
3721.46 57
3721.60 57
3721.74 57
3721.88 57
3722.02 57
3722.16 57
3722.30 55
3722.44 52
3722.58 49
3722.72 47
3722.86 45
3723.00 45
3723.14 47
3723.28 49
3723.42 52
3723.56 54
3723.70 54
3723.84 53
3723.98 51
3724.12 48
3724.26 45
3724.40 41
3724.54 36
3724.68 30
3724.82 23
3724.96 15
3725.10 6
3725.24 0
3725.38 0
3725.52 0
3725.66 0
3725.80 0
3725.94 0
3726.08 0
3726.22 0
3726.36 4
3726.50 8
3726.64 11
3726.78 13
3726.92 14
3727.06 14
3727.20 14
3727.34 15
3727.48 16
3727.62 19
3727.76 23
3727.90 29
3728.04 36
3728.18 42
3728.32 46
3728.46 48
3728.60 46
3728.74 42
3728.88 35
3729.02 26
3729.16 17
3729.30 10
3729.44 6
3729.58 4
3729.72 5
3729.86 7
3730.00 9
3730.14 12
3730.28 13
3730.42 13
3730.56 12
3730.70 13
3730.84 16
3730.98 21
3731.12 27
3731.26 34
3731.40 41
3731.54 46
3731.68 50
3731.82 52
3731.96 54
3732.10 58
3732.24 62
3732.38 68
3732.52 74
3732.66 80
3732.80 86
3732.94 91
3733.08 95
3733.22 100
3733.36 106
3733.50 113
3733.64 121
3733.78 130
3733.92 139
3734.06 148
3734.20 157
3734.34 165
3734.48 173
3734.62 180
3734.76 185
3734.90 187
3735.04 186
3735.18 182
3735.32 175
3735.46 167
3735.60 159
3735.74 151
3735.88 146
3736.02 144
3736.16 144
3736.30 146
3736.44 148
3736.59 149
3736.73 147
3736.87 143
3737.01 137
3737.15 129
3737.29 122
3737.43 117
3737.57 115
3737.71 118
3737.85 124
3737.99 132
3738.13 142
3738.27 151
3738.41 159
3738.55 166
3738.69 171
3738.83 174
3738.97 176
3739.11 176
3739.25 173
3739.39 169
3739.53 163
3739.67 156
3739.81 149
3739.95 143
3740.09 138
3740.23 134
3740.37 131
3740.51 129
3740.65 129
3740.79 132
3740.93 137
3741.07 145
3741.21 155
3741.35 164
3741.49 171
3741.63 175
3741.77 175
3741.91 172
3742.05 165
3742.19 157
3742.33 147
3742.47 137
3742.62 127
3742.76 116
3742.90 107
3743.04 98
3743.18 91
3743.32 85
3743.46 80
3743.60 76
3743.74 71
3743.88 65
3744.02 58
3744.16 50
3744.30 42
3744.44 36
3744.58 32
3744.72 31
3744.86 33
3745.00 36
3745.14 42
3745.28 48
3745.42 55
3745.56 62
3745.70 68
3745.84 73
3745.98 76
3746.12 78
3746.26 78
3746.40 76
3746.54 73
3746.68 68
3746.83 63
3746.97 57
3747.11 52
3747.25 47
3747.39 42
3747.53 39
3747.67 38
3747.81 37
3747.95 38
3748.09 39
3748.23 39
3748.37 39
3748.51 38
3748.65 36
3748.79 34
3748.93 33
3749.07 33
3749.21 35
3749.35 36
3749.49 37
3749.63 37
3749.77 35
3749.91 31
3750.05 26
3750.19 21
3750.34 17
3750.48 14
3750.62 13
3750.76 12
3750.90 12
3751.04 13
3751.18 15
3751.32 19
3751.46 25
3751.60 32
3751.74 41
3751.88 50
3752.02 58
3752.16 63
3752.30 65
3752.44 65
3752.58 62
3752.72 58
3752.86 54
3753.00 50
3753.14 45
3753.28 39
3753.43 33
3753.57 27
3753.71 19
3753.85 12
3753.99 6
3754.13 1
3754.27 0
3754.41 0
3754.55 0
3754.69 0
3754.83 0
3754.97 1
3755.11 2
3755.25 2
3755.39 1
3755.53 0
3755.67 0
3755.81 0
3755.95 1
3756.10 6
3756.24 13
3756.38 23
3756.52 36
3756.66 50
3756.80 65
3756.94 81
3757.08 97
3757.22 112
3757.36 126
3757.50 138
3757.64 147
3757.78 155
3757.92 162
3758.06 168
3758.20 174
3758.34 181
3758.48 190
3758.63 201
3758.77 213
3758.91 226
3759.05 241
3759.19 255
3759.33 269
3759.47 282
3759.61 295
3759.75 306
3759.89 315
3760.03 323
3760.17 330
3760.31 334
3760.45 338
3760.59 341
3760.73 343
3760.88 345
3761.02 347
3761.16 347
3761.30 346
3761.44 343
3761.58 339
3761.72 334
3761.86 331
3762.00 329
3762.14 330
3762.28 334
3762.42 339
3762.56 344
3762.70 349
3762.84 351
3762.99 350
3763.13 345
3763.27 338
3763.41 327
3763.55 314
3763.69 300
3763.83 284
3763.97 269
3764.11 255
3764.25 242
3764.39 233
3764.53 226
3764.67 221
3764.81 219
3764.95 217
3765.10 215
3765.24 213
3765.38 208
3765.52 202
3765.66 194
3765.80 184
3765.94 174
3766.08 163
3766.22 151
3766.36 138
3766.50 125
3766.64 112
3766.78 99
3766.93 88
3767.07 78
3767.21 70
3767.35 64
3767.49 61
3767.63 59
3767.77 57
3767.91 56
3768.05 55
3768.19 53
3768.33 52
3768.47 51
3768.61 50
3768.76 48
3768.90 46
3769.04 42
3769.18 36
3769.32 28
3769.46 19
3769.60 11
3769.74 3
3769.88 0
3770.02 0
3770.16 0
3770.30 0
3770.44 0
3770.59 0
3770.73 0
3770.87 0
3771.01 1
3771.15 6
3771.29 12
3771.43 17
3771.57 22
3771.71 27
3771.85 32
3771.99 35
3772.13 38
3772.28 39
3772.42 38
3772.56 35
3772.70 30
3772.84 24
3772.98 17
3773.12 10
3773.26 4
3773.40 0
3773.54 0
3773.68 0
3773.82 0
3773.97 0
3774.11 1
3774.25 5
3774.39 10
3774.53 14
3774.67 18
3774.81 20
3774.95 20
3775.09 20
3775.23 20
3775.37 21
3775.52 23
3775.66 27
3775.80 31
3775.94 35
3776.08 40
3776.22 44
3776.36 46
3776.50 47
3776.64 46
3776.78 44
3776.92 39
3777.07 34
3777.21 27
3777.35 21
3777.49 16
3777.63 13
3777.77 12
3777.91 13
3778.05 15
3778.19 19
3778.33 24
3778.48 30
3778.62 36
3778.76 43
3778.90 51
3779.04 59
3779.18 66
3779.32 73
3779.46 78
3779.60 80
3779.74 80
3779.88 78
3780.03 74
3780.17 70
3780.31 66
3780.45 65
3780.59 66
3780.73 70
3780.87 74
3781.01 79
3781.15 82
3781.29 83
3781.44 80
3781.58 74
3781.72 66
3781.86 58
3782.00 50
3782.14 45
3782.28 42
3782.42 43
3782.56 44
3782.71 47
3782.85 49
3782.99 49
3783.13 48
3783.27 45
3783.41 42
3783.55 38
3783.69 35
3783.83 34
3783.97 34
3784.12 37
3784.26 44
3784.40 53
3784.54 66
3784.68 80
3784.82 97
3784.96 114
3785.10 131
3785.24 147
3785.39 161
3785.53 173
3785.67 183
3785.81 190
3785.95 195
3786.09 198
3786.23 199
3786.37 199
3786.51 199
3786.66 198
3786.80 197
3786.94 196
3787.08 196
3787.22 197
3787.36 199
3787.50 202
3787.64 206
3787.78 209
3787.93 212
3788.07 212
3788.21 211
3788.35 207
3788.49 202
3788.63 197
3788.77 192
3788.91 187
3789.05 184
3789.20 181
3789.34 179
3789.48 178
3789.62 176
3789.76 174
3789.90 172
3790.04 167
3790.18 160
3790.33 150
3790.47 138
3790.61 124
3790.75 110
3790.89 98
3791.03 90
3791.17 86
3791.31 87
3791.45 92
3791.60 98
3791.74 105
3791.88 110
3792.02 112
3792.16 111
3792.30 108
3792.44 103
3792.58 97
3792.73 90
3792.87 82
3793.01 74
3793.15 65
3793.29 56
3793.43 47
3793.57 38
3793.71 29
3793.86 22
3794.00 16
3794.14 12
3794.28 10
3794.42 10
3794.56 12
3794.70 14
3794.84 17
3794.99 20
3795.13 21
3795.27 22
3795.41 21
3795.55 19
3795.69 16
3795.83 14
3795.97 11
3796.12 7
3796.26 4
3796.40 0
3796.54 0
3796.68 0
3796.82 0
3796.96 0
3797.11 0
3797.25 0
3797.39 0
3797.53 9
3797.67 24
3797.81 41
3797.95 58
3798.09 76
3798.24 92
3798.38 108
3798.52 123
3798.66 137
3798.80 149
3798.94 160
3799.08 169
3799.23 175
3799.37 178
3799.51 177
3799.65 173
3799.79 164
3799.93 153
3800.07 140
3800.21 126
3800.36 114
3800.50 105
3800.64 101
3800.78 102
3800.92 107
3801.06 116
3801.20 126
3801.35 136
3801.49 144
3801.63 148
3801.77 149
3801.91 146
3802.05 140
3802.19 132
3802.34 122
3802.48 112
3802.62 102
3802.76 92
3802.90 82
3803.04 71
3803.18 61
3803.33 51
3803.47 41
3803.61 31
3803.75 23
3803.89 17
3804.03 14
3804.17 14
3804.32 15
3804.46 19
3804.60 22
3804.74 25
3804.88 27
3805.02 27
3805.16 27
3805.31 27
3805.45 28
3805.59 31
3805.73 37
3805.87 44
3806.01 52
3806.15 57
3806.30 59
3806.44 57
3806.58 51
3806.72 41
3806.86 29
3807.00 17
3807.14 8
3807.29 1
3807.43 0
3807.57 0
3807.71 1
3807.85 4
3807.99 7
3808.14 9
3808.28 10
3808.42 11
3808.56 12
3808.70 14
3808.84 17
3808.98 20
3809.13 25
3809.27 29
3809.41 34
3809.55 39
3809.69 43
3809.83 48
3809.98 52
3810.12 55
3810.26 56
3810.40 54
3810.54 51
3810.68 45
3810.82 39
3810.97 34
3811.11 31
3811.25 31
3811.39 34
3811.53 39
3811.67 46
3811.82 53
3811.96 59
3812.10 64
3812.24 69
3812.38 72
3812.52 75
3812.67 76
3812.81 78
3812.95 78
3813.09 78
3813.23 77
3813.37 74
3813.51 70
3813.66 64
3813.80 58
3813.94 52
3814.08 45
3814.22 39
3814.36 32
3814.51 27
3814.65 22
3814.79 19
3814.93 17
3815.07 17
3815.21 19
3815.36 22
3815.50 26
3815.64 31
3815.78 37
3815.92 44
3816.06 51
3816.21 60
3816.35 71
3816.49 83
3816.63 97
3816.77 112
3816.91 127
3817.06 142
3817.20 158
3817.34 174
3817.48 190
3817.62 207
3817.76 226
3817.91 248
3818.05 272
3818.19 298
3818.33 326
3818.47 354
3818.61 380
3818.76 404
3818.90 426
3819.04 445
3819.18 461
3819.32 473
3819.46 480
3819.61 483
3819.75 480
3819.89 473
3820.03 462
3820.17 450
3820.32 439
3820.46 429
3820.60 421
3820.74 415
3820.88 411
3821.02 408
3821.17 406
3821.31 405
3821.45 405
3821.59 406
3821.73 409
3821.87 412
3822.02 415
3822.16 416
3822.30 416
3822.44 413
3822.58 408
3822.73 400
3822.87 390
3823.01 379
3823.15 369
3823.29 359
3823.43 350
3823.58 343
3823.72 335
3823.86 327
3824.00 318
3824.14 308
3824.29 295
3824.43 282
3824.57 267
3824.71 252
3824.85 237
3824.99 222
3825.14 207
3825.28 193
3825.42 180
3825.56 168
3825.70 156
3825.85 147
3825.99 139
3826.13 131
3826.27 125
3826.41 118
3826.55 110
3826.70 101
3826.84 91
3826.98 80
3827.12 68
3827.26 56
3827.41 44
3827.55 34
3827.69 24
3827.83 16
3827.97 10
3828.12 6
3828.26 5
3828.40 6
3828.54 12
3828.68 20
3828.82 31
3828.97 44
3829.11 56
3829.25 67
3829.39 75
3829.53 79
3829.68 80
3829.82 78
3829.96 75
3830.10 70
3830.24 64
3830.39 56
3830.53 47
3830.67 35
3830.81 22
3830.95 8
3831.10 0
3831.24 0
3831.38 0
3831.52 0
3831.66 0
3831.80 0
3831.95 0
3832.09 0
3832.23 6
3832.37 17
3832.51 27
3832.66 36
3832.80 44
3832.94 53
3833.08 63
3833.22 75
3833.37 87
3833.51 99
3833.65 109
3833.79 117
3833.93 120
3834.08 120
3834.22 118
3834.36 114
3834.50 110
3834.64 106
3834.79 105
3834.93 104
3835.07 105
3835.21 107
3835.35 109
3835.50 112
3835.64 115
3835.78 118
3835.92 120
3836.06 121
3836.21 122
3836.35 122
3836.49 122
3836.63 122
3836.77 124
3836.92 127
3837.06 131
3837.20 137
3837.34 142
3837.49 147
3837.63 150
3837.77 151
3837.91 151
3838.05 149
3838.20 146
3838.34 141
3838.48 136
3838.62 131
3838.76 125
3838.91 119
3839.05 113
3839.19 107
3839.33 101
3839.47 96
3839.62 92
3839.76 90
3839.90 90
3840.04 93
3840.18 97
3840.33 103
3840.47 109
3840.61 114
3840.75 115
3840.90 114
3841.04 109
3841.18 102
3841.32 92
3841.46 80
3841.61 69
3841.75 59
3841.89 50
3842.03 45
3842.17 43
3842.32 45
3842.46 50
3842.60 58
3842.74 67
3842.89 76
3843.03 84
3843.17 90
3843.31 94
3843.45 94
3843.60 92
3843.74 88
3843.88 82
3844.02 76
3844.16 71
3844.31 68
3844.45 66
3844.59 67
3844.73 70
3844.88 74
3845.02 79
3845.16 84
3845.30 87
3845.44 90
3845.59 91
3845.73 91
3845.87 90
3846.01 88
3846.16 86
3846.30 83
3846.44 80
3846.58 77
3846.72 74
3846.87 70
3847.01 65
3847.15 60
3847.29 54
3847.44 47
3847.58 40
3847.72 34
3847.86 27
3848.00 21
3848.15 17
3848.29 14
3848.43 12
3848.57 11
3848.72 12
3848.86 13
3849.00 14
3849.14 15
3849.29 16
3849.43 17
3849.57 19
3849.71 22
3849.85 26
3850.00 31
3850.14 38
3850.28 46
3850.42 54
3850.57 62
3850.71 69
3850.85 75
3850.99 79
3851.14 80
3851.28 78
3851.42 75
3851.56 71
3851.70 66
3851.85 61
3851.99 56
3852.13 53
3852.27 50
3852.42 47
3852.56 44
3852.70 40
3852.84 35
3852.99 29
3853.13 23
3853.27 17
3853.41 11
3853.55 8
3853.70 7
3853.84 8
3853.98 13
3854.12 20
3854.27 29
3854.41 38
3854.55 46
3854.69 51
3854.84 52
3854.98 49
3855.12 42
3855.26 32
3855.41 23
3855.55 15
3855.69 9
3855.83 8
3855.98 11
3856.12 15
3856.26 20
3856.40 24
3856.54 26
3856.69 26
3856.83 25
3856.97 23
3857.11 23
3857.26 24
3857.40 28
3857.54 34
3857.68 40
3857.83 44
3857.97 46
3858.11 44
3858.25 40
3858.40 35
3858.54 29
3858.68 25
3858.82 24
3858.97 26
3859.11 30
3859.25 34
3859.39 38
3859.54 41
3859.68 41
3859.82 39
3859.96 35
3860.11 31
3860.25 28
3860.39 26
3860.53 25
3860.68 25
3860.82 26
3860.96 27
3861.10 27
3861.25 26
3861.39 24
3861.53 21
3861.67 17
3861.82 13
3861.96 9
3862.10 6
3862.24 3
3862.39 2
3862.53 2
3862.67 3
3862.81 4
3862.96 5
3863.10 6
3863.24 7
3863.38 7
3863.53 7
3863.67 8
3863.81 10
3863.95 14
3864.10 19
3864.24 26
3864.38 33
3864.52 40
3864.67 47
3864.81 52
3864.95 54
3865.09 55
3865.24 52
3865.38 48
3865.52 41
3865.66 34
3865.81 27
3865.95 20
3866.09 15
3866.23 10
3866.38 7
3866.52 5
3866.66 4
3866.81 2
3866.95 0
3867.09 0
3867.23 0
3867.38 0
3867.52 0
3867.66 0
3867.80 0
3867.95 0
3868.09 0
3868.23 2
3868.37 3
3868.52 4
3868.66 5
3868.80 6
3868.94 6
3869.09 7
3869.23 7
3869.37 7
3869.52 9
3869.66 12
3869.80 16
3869.94 23
3870.09 31
3870.23 39
3870.37 46
3870.51 52
3870.66 55
3870.80 54
3870.94 52
3871.08 48
3871.23 43
3871.37 39
3871.51 37
3871.66 38
3871.80 40
3871.94 43
3872.08 47
3872.23 50
3872.37 52
3872.51 53
3872.65 53
3872.80 53
3872.94 53
3873.08 53
3873.22 55
3873.37 57
3873.51 59
3873.65 60
3873.80 61
3873.94 60
3874.08 58
3874.22 55
3874.37 53
3874.51 50
3874.65 47
3874.79 45
3874.94 43
3875.08 41
3875.22 40
3875.37 40
3875.51 42
3875.65 43
3875.79 45
3875.94 47
3876.08 46
3876.22 44
3876.37 40
3876.51 35
3876.65 29
3876.79 23
3876.94 18
3877.08 14
3877.22 12
3877.36 10
3877.51 9
3877.65 8
3877.79 7
3877.94 4
3878.08 0
3878.22 0
3878.36 0
3878.51 0
3878.65 0
3878.79 0
3878.94 0
3879.08 1
3879.22 11
3879.36 21
3879.51 29
3879.65 35
3879.79 39
3879.94 40
3880.08 38
3880.22 34
3880.36 29
3880.51 21
3880.65 13
3880.79 4
3880.94 0
3881.08 0
3881.22 0
3881.36 0
3881.51 0
3881.65 0
3881.79 0
3881.94 1
3882.08 5
3882.22 8
3882.36 10
3882.51 12
3882.65 13
3882.79 15
3882.94 17
3883.08 19
3883.22 21
3883.36 22
3883.51 22
3883.65 20
3883.79 17
3883.94 13
3884.08 8
3884.22 4
3884.37 2
3884.51 1
3884.65 3
3884.79 7
3884.94 13
3885.08 20
3885.22 27
3885.37 32
3885.51 36
3885.65 38
3885.79 37
3885.94 34
3886.08 29
3886.22 22
3886.37 15
3886.51 7
3886.65 1
3886.80 0
3886.94 0
3887.08 0
3887.22 0
3887.37 3
3887.51 6
3887.65 8
3887.80 8
3887.94 5
3888.08 2
3888.22 0
3888.37 0
3888.51 0
3888.65 0
3888.80 0
3888.94 0
3889.08 0
3889.23 0
3889.37 0
3889.51 4
3889.66 10
3889.80 17
3889.94 26
3890.08 36
3890.23 45
3890.37 54
3890.51 60
3890.66 65
3890.80 67
3890.94 66
3891.09 63
3891.23 58
3891.37 53
3891.51 47
3891.66 41
3891.80 37
3891.94 34
3892.09 31
3892.23 30
3892.37 28
3892.52 26
3892.66 24
3892.80 21
3892.95 18
3893.09 16
3893.23 15
3893.37 16
3893.52 18
3893.66 21
3893.80 24
3893.95 26
3894.09 27
3894.23 25
3894.38 23
3894.52 19
3894.66 16
3894.81 14
3894.95 13
3895.09 13
3895.23 14
3895.38 15
3895.52 15
3895.66 15
3895.81 13
3895.95 10
3896.09 5
3896.24 1
3896.38 0
3896.52 0
3896.67 0
3896.81 0
3896.95 4
3897.10 14
3897.24 26
3897.38 39
3897.53 50
3897.67 58
3897.81 63
3897.95 65
3898.10 64
3898.24 61
3898.38 56
3898.53 51
3898.67 44
3898.81 38
3898.96 32
3899.10 27
3899.24 23
3899.39 22
3899.53 23
3899.67 27
3899.82 33
3899.96 39
3900.10 46
3900.25 52
3900.39 58
3900.53 62
3900.68 64
3900.82 66
3900.96 68
3901.11 69
3901.25 70
3901.39 72
3901.53 75
3901.68 78
3901.82 82
3901.96 86
3902.11 90
3902.25 94
3902.39 97
3902.54 99
3902.68 100
3902.82 101
3902.97 100
3903.11 97
3903.25 93
3903.40 86
3903.54 78
3903.68 68
3903.83 58
3903.97 49
3904.11 42
3904.26 38
3904.40 37
3904.54 37
3904.69 38
3904.83 39
3904.97 38
3905.12 35
3905.26 33
3905.40 33
3905.55 35
3905.69 41
3905.83 51
3905.98 63
3906.12 77
3906.26 89
3906.41 100
3906.55 106
3906.69 110
3906.84 109
3906.98 106
3907.12 100
3907.27 93
3907.41 85
3907.55 78
3907.70 73
3907.84 70
3907.98 70
3908.13 73
3908.27 80
3908.41 90
3908.56 103
3908.70 117
3908.84 130
3908.99 141
3909.13 148
3909.27 151
3909.42 149
3909.56 143
3909.70 135
3909.85 125
3909.99 116
3910.13 107
3910.28 100
3910.42 95
3910.56 92
3910.71 89
3910.85 85
3910.99 81
3911.14 75
3911.28 68
3911.42 59
3911.57 50
3911.71 41
3911.85 33
3912.00 27
3912.14 24
3912.29 24
3912.43 27
3912.57 34
3912.72 42
3912.86 51
3913.00 60
3913.15 68
3913.29 73
3913.43 74
3913.58 73
3913.72 69
3913.86 64
3914.01 58
3914.15 54
3914.29 51
3914.44 50
3914.58 50
3914.72 51
3914.87 51
3915.01 50
3915.15 48
3915.30 44
3915.44 41
3915.59 38
3915.73 37
3915.87 38
3916.02 42
3916.16 47
3916.30 52
3916.45 57
3916.59 61
3916.73 63
3916.88 62
3917.02 60
3917.16 55
3917.31 48
3917.45 39
3917.59 31
3917.74 22
3917.88 16
3918.02 12
3918.17 11
3918.31 13
3918.46 17
3918.60 22
3918.74 26
3918.89 29
3919.03 30
3919.17 29
3919.32 27
3919.46 25
3919.60 25
3919.75 26
3919.89 28
3920.03 29
3920.18 30
3920.32 28
3920.47 24
3920.61 18
3920.75 10
3920.90 2
3921.04 0
3921.18 0
3921.33 0
3921.47 0
3921.61 0
3921.76 0
3921.90 0
3922.05 0
3922.19 0
3922.33 5
3922.48 10
3922.62 16
3922.76 23
3922.91 30
3923.05 35
3923.19 38
3923.34 39
3923.48 38
3923.63 37
3923.77 36
3923.91 38
3924.06 41
3924.20 47
3924.34 54
3924.49 63
3924.63 70
3924.77 76
3924.92 81
3925.06 83
3925.21 82
3925.35 80
3925.49 76
3925.64 72
3925.78 68
3925.92 64
3926.07 59
3926.21 55
3926.35 50
3926.50 47
3926.64 46
3926.79 46
3926.93 48
3927.07 53
3927.22 59
3927.36 67
3927.50 75
3927.65 82
3927.79 88
3927.94 92
3928.08 95
3928.22 96
3928.37 94
3928.51 91
3928.65 85
3928.80 80
3928.94 74
3929.09 70
3929.23 68
3929.37 68
3929.52 69
3929.66 71
3929.80 73
3929.95 73
3930.09 73
3930.24 71
3930.38 71
3930.52 71
3930.67 74
3930.81 79
3930.95 85
3931.10 91
3931.24 96
3931.39 100
3931.53 101
3931.67 101
3931.82 98
3931.96 94
3932.10 91
3932.25 87
3932.39 83
3932.54 78
3932.68 73
3932.82 68
3932.97 62
3933.11 56
3933.26 50
3933.40 46
3933.54 44
3933.69 44
3933.83 45
3933.97 49
3934.12 52
3934.26 56
3934.41 57
3934.55 58
3934.69 55
3934.84 51
3934.98 43
3935.13 34
3935.27 23
3935.41 11
3935.56 1
3935.70 0
3935.84 0
3935.99 0
3936.13 0
3936.28 0
3936.42 0
3936.56 1
3936.71 8
3936.85 15
3937.00 21
3937.14 26
3937.28 31
3937.43 35
3937.57 39
3937.71 42
3937.86 44
3938.00 45
3938.15 45
3938.29 44
3938.43 42
3938.58 40
3938.72 38
3938.87 36
3939.01 33
3939.15 31
3939.30 27
3939.44 24
3939.59 20
3939.73 18
3939.87 17
3940.02 18
3940.16 19
3940.31 21
3940.45 23
3940.59 23
3940.74 22
3940.88 20
3941.03 17
3941.17 14
3941.31 13
3941.46 12
3941.60 13
3941.75 14
3941.89 15
3942.03 16
3942.18 16
3942.32 16
3942.47 15
3942.61 14
3942.75 13
3942.90 13
3943.04 13
3943.19 12
3943.33 10
3943.47 6
3943.62 1
3943.76 0
3943.91 0
3944.05 0
3944.19 0
3944.34 0
3944.48 0
3944.63 0
3944.77 10
3944.91 22
3945.06 34
3945.20 43
3945.35 50
3945.49 54
3945.63 56
3945.78 57
3945.92 56
3946.07 57
3946.21 58
3946.35 60
3946.50 63
3946.64 66
3946.79 67
3946.93 66
3947.07 63
3947.22 57
3947.36 49
3947.51 41
3947.65 34
3947.79 29
3947.94 27
3948.08 26
3948.23 27
3948.37 28
3948.51 30
3948.66 31
3948.80 33
3948.95 37
3949.09 42
3949.24 49
3949.38 59
3949.52 71
3949.67 85
3949.81 98
3949.96 111
3950.10 120
3950.24 126
3950.39 127
3950.53 126
3950.68 123
3950.82 120
3950.97 118
3951.11 119
3951.25 122
3951.40 128
3951.54 134
3951.69 140
3951.83 144
3951.97 147
3952.12 149
3952.26 149
3952.41 149
3952.55 148
3952.69 147
3952.84 145
3952.98 142
3953.13 137
3953.27 131
3953.42 124
3953.56 115
3953.70 104
3953.85 93
3953.99 81
3954.14 70
3954.28 60
3954.43 53
3954.57 50
3954.71 49
3954.86 52
3955.00 57
3955.15 64
3955.29 72
3955.43 80
3955.58 86
3955.72 91
3955.87 93
3956.01 94
3956.16 91
3956.30 87
3956.44 80
3956.59 72
3956.73 64
3956.88 56
3957.02 49
3957.17 42
3957.31 36
3957.45 30
3957.60 25
3957.74 19
3957.89 13
3958.03 7
3958.18 3
3958.32 1
3958.46 1
3958.61 2
3958.75 5
3958.90 9
3959.04 13
3959.19 18
3959.33 21
3959.47 25
3959.62 29
3959.76 33
3959.91 37
3960.05 42
3960.20 47
3960.34 52
3960.48 56
3960.63 58
3960.77 60
3960.92 60
3961.06 57
3961.21 53
3961.35 47
3961.49 41
3961.64 35
3961.78 30
3961.93 28
3962.07 27
3962.22 29
3962.36 33
3962.50 38
3962.65 43
3962.79 47
3962.94 51
3963.08 53
3963.23 54
3963.37 55
3963.52 55
3963.66 55
3963.80 56
3963.95 58
3964.09 62
3964.24 68
3964.38 75
3964.53 84
3964.67 93
3964.81 102
3964.96 111
3965.10 118
3965.25 124
3965.39 129
3965.54 132
3965.68 134
3965.83 135
3965.97 137
3966.11 138
3966.26 139
3966.40 142
3966.55 146
3966.69 150
3966.84 155
3966.98 159
3967.13 163
3967.27 167
3967.41 169
3967.56 172
3967.70 174
3967.85 176
3967.99 179
3968.14 183
3968.28 186
3968.43 189
3968.57 191
3968.71 191
3968.86 191
3969.00 189
3969.15 188
3969.29 187
3969.44 186
3969.58 185
3969.73 184
3969.87 182
3970.01 179
3970.16 175
3970.30 169
3970.45 162
3970.59 155
3970.74 148
3970.88 140
3971.03 134
3971.17 128
3971.32 123
3971.46 119
3971.60 116
3971.75 114
3971.89 112
3972.04 111
3972.18 110
3972.33 109
3972.47 108
3972.62 106
3972.76 105
3972.91 104
3973.05 102
3973.19 101
3973.34 100
3973.48 99
3973.63 98
3973.77 96
3973.92 94
3974.06 93
3974.21 92
3974.35 92
3974.50 91
3974.64 90
3974.78 89
3974.93 87
3975.07 85
3975.22 83
3975.36 82
3975.51 80
3975.65 79
3975.80 76
3975.94 73
3976.09 67
3976.23 59
3976.38 49
3976.52 39
3976.66 29
3976.81 21
3976.95 17
3977.10 16
3977.24 19
3977.39 24
3977.53 32
3977.68 40
3977.82 47
3977.97 53
3978.11 58
3978.26 59
3978.40 58
3978.54 55
3978.69 51
3978.83 45
3978.98 41
3979.12 38
3979.27 37
3979.41 37
3979.56 39
3979.70 42
3979.85 45
3979.99 48
3980.14 50
3980.28 53
3980.43 57
3980.57 61
3980.71 65
3980.86 69
3981.00 73
3981.15 74
3981.29 75
3981.44 73
3981.58 69
3981.73 64
3981.87 58
3982.02 51
3982.16 44
3982.31 38
3982.45 34
3982.60 34
3982.74 36
3982.89 42
3983.03 50
3983.17 58
3983.32 65
3983.46 71
3983.61 73
3983.75 72
3983.90 67
3984.04 61
3984.19 52
3984.33 42
3984.48 30
3984.62 17
3984.77 4
3984.91 0
3985.06 0
3985.20 0
3985.35 0
3985.49 0
3985.64 0
3985.78 0
3985.92 0
3986.07 8
3986.21 23
3986.36 37
3986.50 49
3986.65 57
3986.79 62
3986.94 62
3987.08 60
3987.23 55
3987.37 50
3987.52 44
3987.66 38
3987.81 33
3987.95 29
3988.10 25
3988.24 23
3988.39 23
3988.53 23
3988.68 25
3988.82 28
3988.97 30
3989.11 32
3989.26 33
3989.40 32
3989.55 30
3989.69 26
3989.84 22
3989.98 19
3990.12 16
3990.27 16
3990.41 17
3990.56 19
3990.70 23
3990.85 27
3990.99 29
3991.14 31
3991.28 32
3991.43 32
3991.57 31
3991.72 30
3991.86 29
3992.01 28
3992.15 27
3992.30 27
3992.44 27
3992.59 28
3992.73 29
3992.88 31
3993.02 33
3993.17 36
3993.31 38
3993.46 39
3993.60 38
3993.75 37
3993.89 35
3994.04 34
3994.18 35
3994.33 39
3994.47 45
3994.62 55
3994.76 67
3994.91 80
3995.05 93
3995.20 103
3995.34 110
3995.49 114
3995.63 113
3995.78 110
3995.92 105
3996.07 99
3996.21 93
3996.36 88
3996.50 83
3996.65 78
3996.79 72
3996.94 67
3997.08 61
3997.23 54
3997.37 49
3997.52 45
3997.66 44
3997.81 45
3997.95 50
3998.10 57
3998.24 64
3998.39 71
3998.53 76
3998.68 78
3998.82 79
3998.97 78
3999.11 76
3999.26 75
3999.40 76
3999.55 80
3999.69 86
3999.84 96
3999.98 110
4000.13 125
4000.27 141
4000.42 155
4000.56 167
4000.71 173
4000.85 175
4001.00 172
4001.14 167
4001.29 162
4001.43 159
4001.58 159
4001.72 163
4001.87 169
4002.01 177
4002.16 185
4002.30 191
4002.45 197
4002.59 202
4002.74 208
4002.88 214
4003.03 222
4003.17 229
4003.32 235
4003.46 239
4003.61 241
4003.75 240
4003.90 237
4004.04 234
4004.19 230
4004.33 227
4004.48 225
4004.62 223
4004.77 221
4004.91 220
4005.06 218
4005.20 217
4005.35 214
4005.49 210
4005.64 205
4005.78 198
4005.93 191
4006.07 183
4006.22 176
4006.37 171
4006.51 169
4006.66 169
4006.80 172
4006.95 176
4007.09 180
4007.24 181
4007.38 179
4007.53 174
4007.67 165
4007.82 155
4007.96 145
4008.11 135
4008.25 128
4008.40 123
4008.54 120
4008.69 120
4008.83 120
4008.98 120
4009.12 121
4009.27 121
4009.41 122
4009.56 123
4009.70 125
4009.85 128
4009.99 130
4010.14 133
4010.29 134
4010.43 134
4010.58 131
4010.72 125
4010.87 118
4011.01 109
4011.16 100
4011.30 92
4011.45 88
4011.59 87
4011.74 91
4011.88 99
4012.03 110
4012.17 120
4012.32 129
4012.46 135
4012.61 135
4012.75 131
4012.90 122
4013.04 111
4013.19 98
4013.34 86
4013.48 76
4013.63 67
4013.77 60
4013.92 54
4014.06 49
4014.21 44
4014.35 39
4014.50 34
4014.64 30
4014.79 27
4014.93 25
4015.08 23
4015.22 21
4015.37 17
4015.51 13
4015.66 8
4015.81 3
4015.95 0
4016.10 0
4016.24 0
4016.39 0
4016.53 0
4016.68 0
4016.82 0
4016.97 0
4017.11 0
4017.26 2
4017.40 5
4017.55 9
4017.70 13
4017.84 18
4017.99 22
4018.13 26
4018.28 30
4018.42 33
4018.57 36
4018.71 39
4018.86 43
4019.00 47
4019.15 52
4019.29 56
4019.44 60
4019.58 63
4019.73 65
4019.88 66
4020.02 67
4020.17 69
4020.31 70
4020.46 72
4020.60 74
4020.75 76
4020.89 78
4021.04 79
4021.18 79
4021.33 78
4021.48 77
4021.62 77
4021.77 78
4021.91 80
4022.06 81
4022.20 82
4022.35 80
4022.49 77
4022.64 70
4022.78 62
4022.93 53
4023.08 44
4023.22 35
4023.37 26
4023.51 18
4023.66 11
4023.80 5
4023.95 1
4024.09 0
4024.24 3
4024.38 10
4024.53 20
4024.68 33
4024.82 47
4024.97 60
4025.11 72
4025.26 80
4025.40 87
4025.55 93
4025.69 99
4025.84 105
4025.98 113
4026.13 121
4026.28 128
4026.42 133
4026.57 136
4026.71 135
4026.86 131
4027.00 125
4027.15 119
4027.29 114
4027.44 110
4027.59 109
4027.73 110
4027.88 114
4028.02 119
4028.17 124
4028.31 130
4028.46 135
4028.60 141
4028.75 147
4028.90 155
4029.04 165
4029.19 176
4029.33 186
4029.48 196
4029.62 203
4029.77 208
4029.91 209
4030.06 209
4030.21 207
4030.35 205
4030.50 203
4030.64 204
4030.79 206
4030.93 210
4031.08 217
4031.22 226
4031.37 237
4031.52 249
4031.66 260
4031.81 270
4031.95 276
4032.10 278
4032.24 277
4032.39 273
4032.54 267
4032.68 262
4032.83 257
4032.97 253
4033.12 250
4033.26 246
4033.41 241
4033.55 234
4033.70 224
4033.85 213
4033.99 201
4034.14 189
4034.28 178
4034.43 169
4034.57 161
4034.72 156
4034.87 151
4035.01 148
4035.16 145
4035.30 143
4035.45 142
4035.59 143
4035.74 144
4035.89 147
4036.03 151
4036.18 154
4036.32 157
4036.47 159
4036.61 159
4036.76 157
4036.91 152
4037.05 144
4037.20 136
4037.34 126
4037.49 115
4037.63 105
4037.78 95
4037.93 85
4038.07 76
4038.22 67
4038.36 59
4038.51 53
4038.65 48
4038.80 46
4038.95 46
4039.09 50
4039.24 55
4039.38 61
4039.53 67
4039.67 72
4039.82 76
4039.97 78
4040.11 79
4040.26 78
4040.40 76
4040.55 73
4040.69 69
4040.84 64
4040.99 58
4041.13 51
4041.28 43
4041.42 35
4041.57 27
4041.71 20
4041.86 15
4042.01 11
4042.15 10
4042.30 11
4042.44 15
4042.59 20
4042.74 26
4042.88 32
4043.03 36
4043.17 40
4043.32 42
4043.46 42
4043.61 41
4043.76 37
4043.90 33
4044.05 28
4044.19 24
4044.34 23
4044.49 24
4044.63 29
4044.78 37
4044.92 46
4045.07 55
4045.21 61
4045.36 65
4045.51 64
4045.65 61
4045.80 56
4045.94 51
4046.09 47
4046.24 47
4046.38 50
4046.53 55
4046.67 62
4046.82 68
4046.96 73
4047.11 77
4047.26 79
4047.40 79
4047.55 78
4047.69 76
4047.84 74
4047.99 72
4048.13 69
4048.28 66
4048.42 62
4048.57 58
4048.72 53
4048.86 47
4049.01 42
4049.15 37
4049.30 33
4049.45 30
4049.59 30
4049.74 32
4049.88 37
4050.03 45
4050.17 54
4050.32 65
4050.47 75
4050.61 84
4050.76 91
4050.90 96
4051.05 98
4051.20 98
4051.34 95
4051.49 90
4051.63 83
4051.78 75
4051.93 65
4052.07 56
4052.22 47
4052.36 40
4052.51 36
4052.66 37
4052.80 42
4052.95 51
4053.09 63
4053.24 77
4053.39 92
4053.53 105
4053.68 116
4053.82 123
4053.97 128
4054.12 129
4054.26 127
4054.41 124
4054.55 118
4054.70 111
4054.85 104
4054.99 98
4055.14 93
4055.28 90
4055.43 89
4055.58 90
4055.72 93
4055.87 98
4056.01 105
4056.16 113
4056.31 122
4056.45 132
4056.60 144
4056.75 155
4056.89 166
4057.04 176
4057.18 184
4057.33 187
4057.48 187
4057.62 183
4057.77 175
4057.91 163
4058.06 149
4058.21 133
4058.35 118
4058.50 102
4058.64 88
4058.79 76
4058.94 66
4059.08 58
4059.23 52
4059.37 48
4059.52 46
4059.67 45
4059.81 46
4059.96 49
4060.11 54
4060.25 61
4060.40 69
4060.54 77
4060.69 85
4060.84 91
4060.98 94
4061.13 96
4061.27 94
4061.42 91
4061.57 84
4061.71 76
4061.86 67
4062.01 57
4062.15 48
4062.30 40
4062.44 34
4062.59 30
4062.74 27
4062.88 24
4063.03 21
4063.17 19
4063.32 16
4063.47 14
4063.61 13
4063.76 14
4063.91 18
4064.05 24
4064.20 32
4064.34 40
4064.49 48
4064.64 54
4064.78 59
4064.93 62
4065.07 63
4065.22 63
4065.37 62
4065.51 60
4065.66 58
4065.81 57
4065.95 57
4066.10 59
4066.24 61
4066.39 64
4066.54 68
4066.68 72
4066.83 76
4066.98 79
4067.12 81
4067.27 80
4067.41 76
4067.56 70
4067.71 63
4067.85 54
4068.00 46
4068.15 40
4068.29 37
4068.44 37
4068.58 39
4068.73 43
4068.88 49
4069.02 57
4069.17 64
4069.32 72
4069.46 80
4069.61 86
4069.75 91
4069.90 94
4070.05 93
4070.19 90
4070.34 83
4070.49 73
4070.63 62
4070.78 51
4070.93 40
4071.07 32
4071.22 27
4071.36 25
4071.51 25
4071.66 28
4071.80 32
4071.95 34
4072.10 35
4072.24 34
4072.39 32
4072.54 29
4072.68 25
4072.83 24
4072.97 24
4073.12 25
4073.27 28
4073.41 31
4073.56 34
4073.71 35
4073.85 34
4074.00 32
4074.15 30
4074.29 29
4074.44 31
4074.58 36
4074.73 43
4074.88 52
4075.02 61
4075.17 70
4075.32 77
4075.46 81
4075.61 81
4075.76 79
4075.90 75
4076.05 70
4076.19 64
4076.34 58
4076.49 54
4076.63 51
4076.78 51
4076.93 53
4077.07 58
4077.22 66
4077.37 75
4077.51 85
4077.66 94
4077.81 100
4077.95 103
4078.10 103
4078.24 100
4078.39 95
4078.54 89
4078.68 83
4078.83 79
4078.98 76
4079.12 76
4079.27 78
4079.42 80
4079.56 82
4079.71 83
4079.86 81
4080.00 77
4080.15 71
4080.30 63
4080.44 55
4080.59 48
4080.73 41
4080.88 35
4081.03 30
4081.17 27
4081.32 24
4081.47 21
4081.61 20
4081.76 19
4081.91 18
4082.05 16
4082.20 15
4082.35 12
4082.49 9
4082.64 7
4082.79 5
4082.93 5
4083.08 7
4083.23 10
4083.37 14
4083.52 18
4083.66 20
4083.81 22
4083.96 23
4084.10 22
4084.25 21
4084.40 21
4084.54 20
4084.69 20
4084.84 19
4084.98 18
4085.13 14
4085.28 10
4085.42 4
4085.57 0
4085.72 0
4085.86 0
4086.01 0
4086.16 0
4086.30 0
4086.45 0
4086.60 1
4086.74 7
4086.89 11
4087.04 13
4087.18 14
4087.33 14
4087.48 15
4087.62 17
4087.77 20
4087.92 23
4088.06 25
4088.21 26
4088.36 25
4088.50 21
4088.65 16
4088.80 11
4088.94 7
4089.09 5
4089.24 4
4089.38 6
4089.53 10
4089.68 16
4089.82 23
4089.97 32
4090.12 42
4090.26 51
4090.41 59
4090.56 66
4090.70 70
4090.85 72
4091.00 73
4091.14 74
4091.29 76
4091.44 80
4091.58 85
4091.73 90
4091.88 95
4092.02 99
4092.17 99
4092.32 97
4092.46 93
4092.61 87
4092.76 82
4092.90 78
4093.05 76
4093.20 77
4093.34 79
4093.49 81
4093.64 84
4093.78 85
4093.93 85
4094.08 84
4094.22 83
4094.37 82
4094.52 82
4094.66 83
4094.81 84
4094.96 84
4095.10 83
4095.25 80
4095.40 77
4095.54 75
4095.69 75
4095.84 77
4095.98 82
4096.13 90
4096.28 99
4096.42 108
4096.57 115
4096.72 118
4096.86 118
4097.01 115
4097.16 109
4097.31 101
4097.45 91
4097.60 81
4097.75 72
4097.89 62
4098.04 52
4098.19 43
4098.33 34
4098.48 26
4098.63 20
4098.77 16
4098.92 13
4099.07 13
4099.21 15
4099.36 18
4099.51 22
4099.65 26
4099.80 30
4099.95 34
4100.09 39
4100.24 44
4100.39 50
4100.54 55
4100.68 61
4100.83 66
4100.98 69
4101.12 70
4101.27 69
4101.42 67
4101.56 62
4101.71 57
4101.86 53
4102.00 50
4102.15 49
4102.30 51
4102.44 57
4102.59 65
4102.74 74
4102.88 84
4103.03 93
4103.18 100
4103.33 105
4103.47 107
4103.62 108
4103.77 105
4103.91 101
4104.06 96
4104.21 91
4104.35 85
4104.50 81
4104.65 79
4104.79 78
4104.94 78
4105.09 80
4105.24 82
4105.38 85
4105.53 87
4105.68 89
4105.82 91
4105.97 94
4106.12 98
4106.26 103
4106.41 109
4106.56 117
4106.70 129
4106.85 143
4107.00 162
4107.15 185
4107.29 213
4107.44 245
4107.59 279
4107.73 313
4107.88 346
4108.03 374
4108.17 399
4108.32 418
4108.47 433
4108.62 444
4108.76 454
4108.91 464
4109.06 475
4109.20 489
4109.35 506
4109.50 526
4109.64 550
4109.79 575
4109.94 601
4110.09 625
4110.23 648
4110.38 668
4110.53 686
4110.67 704
4110.82 722
4110.97 740
4111.11 760
4111.26 779
4111.41 796
4111.56 808
4111.70 816
4111.85 818
4112.00 815
4112.14 808
4112.29 798
4112.44 785
4112.59 770
4112.73 753
4112.88 734
4113.03 712
4113.17 689
4113.32 665
4113.47 640
4113.61 616
4113.76 594
4113.91 572
4114.06 553
4114.20 535
4114.35 517
4114.50 500
4114.64 483
4114.79 465
4114.94 445
4115.09 426
4115.23 406
4115.38 386
4115.53 368
4115.67 350
4115.82 334
4115.97 319
4116.12 305
4116.26 290
4116.41 275
4116.56 259
4116.70 243
4116.85 228
4117.00 215
4117.15 204
4117.29 195
4117.44 189
4117.59 183
4117.73 178
4117.88 171
4118.03 164
4118.18 157
4118.32 151
4118.47 147
4118.62 146
4118.76 150
4118.91 157
4119.06 166
4119.21 175
4119.35 183
4119.50 187
4119.65 186
4119.79 181
4119.94 171
4120.09 159
4120.24 145
4120.38 131
4120.53 118
4120.68 107
4120.83 98
4120.97 92
4121.12 89
4121.27 87
4121.41 87
4121.56 87
4121.71 86
4121.86 85
4122.00 83
4122.15 80
4122.30 77
4122.44 74
4122.59 72
4122.74 71
4122.89 70
4123.03 71
4123.18 72
4123.33 73
4123.48 76
4123.62 79
4123.77 83
4123.92 89
4124.06 96
4124.21 102
4124.36 107
4124.51 112
4124.65 114
4124.80 114
4124.95 113
4125.10 111
4125.24 108
4125.39 104
4125.54 100
4125.68 95
4125.83 89
4125.98 82
4126.13 74
4126.27 67
4126.42 62
4126.57 61
4126.72 63
4126.86 69
4127.01 79
4127.16 90
4127.30 102
4127.45 112
4127.60 120
4127.75 125
4127.89 128
4128.04 130
4128.19 131
4128.34 132
4128.48 136
4128.63 140
4128.78 146
4128.93 153
4129.07 158
4129.22 162
4129.37 162
4129.52 158
4129.66 150
4129.81 138
4129.96 124
4130.10 111
4130.25 99
4130.40 91
4130.55 87
4130.69 86
4130.84 89
4130.99 93
4131.14 97
4131.28 101
4131.43 104
4131.58 106
4131.73 108
4131.87 111
4132.02 114
4132.17 118
4132.32 124
4132.46 131
4132.61 139
4132.76 148
4132.91 158
4133.05 168
4133.20 178
4133.35 184
4133.49 187
4133.64 187
4133.79 182
4133.94 174
4134.08 165
4134.23 155
4134.38 147
4134.53 141
4134.67 137
4134.82 136
4134.97 136
4135.12 137
4135.26 139
4135.41 140
4135.56 141
4135.71 140
4135.85 137
4136.00 131
4136.15 121
4136.30 108
4136.44 93
4136.59 77
4136.74 61
4136.89 50
4137.03 42
4137.18 41
4137.33 45
4137.48 52
4137.62 60
4137.77 68
4137.92 73
4138.07 75
4138.21 75
4138.36 73
4138.51 71
4138.66 70
4138.80 70
4138.95 72
4139.10 73
4139.25 73
4139.39 71
4139.54 66
4139.69 59
4139.84 50
4139.98 40
4140.13 31
4140.28 24
4140.43 20
4140.57 18
4140.72 18
4140.87 21
4141.02 25
4141.17 31
4141.31 37
4141.46 42
4141.61 47
4141.76 52
4141.90 57
4142.05 61
4142.20 66
4142.35 70
4142.49 74
4142.64 77
4142.79 79
4142.94 80
4143.08 79
4143.23 77
4143.38 74
4143.53 71
4143.67 68
4143.82 65
4143.97 64
4144.12 64
4144.26 65
4144.41 68
4144.56 71
4144.71 75
4144.86 79
4145.00 82
4145.15 85
4145.30 86
4145.45 87
4145.59 87
4145.74 87
4145.89 86
4146.04 86
4146.18 85
4146.33 84
4146.48 82
4146.63 79
4146.77 77
4146.92 74
4147.07 71
4147.22 69
4147.37 67
4147.51 66
4147.66 66
4147.81 67
4147.96 68
4148.10 70
4148.25 72
4148.40 74
4148.55 75
4148.69 75
4148.84 73
4148.99 70
4149.14 66
4149.29 63
4149.43 60
4149.58 60
4149.73 62
4149.88 66
4150.02 72
4150.17 79
4150.32 87
4150.47 93
4150.62 97
4150.76 99
4150.91 99
4151.06 96
4151.21 92
4151.35 85
4151.50 78
4151.65 69
4151.80 60
4151.95 52
4152.09 44
4152.24 37
4152.39 33
4152.54 30
4152.68 27
4152.83 24
4152.98 21
4153.13 16
4153.28 10
4153.42 4
4153.57 0
4153.72 0
4153.87 0
4154.01 0
4154.16 0
4154.31 0
4154.46 0
4154.61 0
4154.75 1
4154.90 4
4155.05 8
4155.20 12
4155.34 16
4155.49 19
4155.64 22
4155.79 23
4155.94 23
4156.08 22
4156.23 21
4156.38 20
4156.53 20
4156.67 22
4156.82 25
4156.97 30
4157.12 37
4157.27 43
4157.41 49
4157.56 54
4157.71 58
4157.86 61
4158.01 61
4158.15 61
4158.30 59
4158.45 56
4158.60 53
4158.75 52
4158.89 53
4159.04 58
4159.19 66
4159.34 78
4159.48 92
4159.63 106
4159.78 119
4159.93 129
4160.08 135
4160.22 140
4160.37 143
4160.52 146
4160.67 151
4160.82 158
4160.96 168
4161.11 179
4161.26 191
4161.41 204
4161.56 217
4161.70 230
4161.85 242
4162.00 254
4162.15 265
4162.30 275
4162.44 285
4162.59 294
4162.74 303
4162.89 313
4163.03 323
4163.18 332
4163.33 340
4163.48 346
4163.63 348
4163.77 346
4163.92 340
4164.07 329
4164.22 314
4164.37 298
4164.51 280
4164.66 264
4164.81 251
4164.96 241
4165.11 236
4165.25 236
4165.40 238
4165.55 242
4165.70 246
4165.85 248
4165.99 247
4166.14 243
4166.29 238
4166.44 230
4166.59 222
4166.73 216
4166.88 210
4167.03 206
4167.18 202
4167.33 199
4167.47 194
4167.62 189
4167.77 183
4167.92 175
4168.07 166
4168.22 155
4168.36 142
4168.51 129
4168.66 115
4168.81 101
4168.96 89
4169.10 79
4169.25 72
4169.40 68
4169.55 65
4169.70 64
4169.84 63
4169.99 62
4170.14 61
4170.29 59
4170.44 56
4170.58 52
4170.73 47
4170.88 42
4171.03 39
4171.18 37
4171.32 38
4171.47 41
4171.62 47
4171.77 53
4171.92 59
4172.07 62
4172.21 62
4172.36 59
4172.51 54
4172.66 48
4172.81 41
4172.95 36
4173.10 32
4173.25 30
4173.40 28
4173.55 27
4173.70 25
4173.84 23
4173.99 21
4174.14 19
4174.29 18
4174.44 19
4174.58 21
4174.73 25
4174.88 29
4175.03 32
4175.18 35
4175.32 37
4175.47 37
4175.62 37
4175.77 38
4175.92 39
4176.07 41
4176.21 46
4176.36 52
4176.51 59
4176.66 66
4176.81 74
4176.96 82
4177.10 89
4177.25 96
4177.40 102
4177.55 106
4177.70 107
4177.84 106
4177.99 103
4178.14 98
4178.29 92
4178.44 87
4178.59 83
4178.73 82
4178.88 83
4179.03 87
4179.18 91
4179.33 95
4179.47 98
4179.62 99
4179.77 98
4179.92 97
4180.07 95
4180.22 94
4180.36 94
4180.51 96
4180.66 99
4180.81 103
4180.96 107
4181.11 111
4181.25 114
4181.40 115
4181.55 114
4181.70 112
4181.85 107
4182.00 102
4182.14 95
4182.29 88
4182.44 80
4182.59 72
4182.74 65
4182.89 57
4183.03 51
4183.18 46
4183.33 43
4183.48 42
4183.63 43
4183.78 46
4183.92 51
4184.07 57
4184.22 65
4184.37 73
4184.52 81
4184.67 89
4184.81 95
4184.96 100
4185.11 103
4185.26 104
4185.41 102
4185.56 99
4185.70 95
4185.85 90
4186.00 86
4186.15 83
4186.30 81
4186.45 80
4186.59 80
4186.74 81
4186.89 82
4187.04 83
4187.19 84
4187.34 84
4187.48 83
4187.63 80
4187.78 76
4187.93 72
4188.08 67
4188.23 63
4188.37 59
4188.52 56
4188.67 53
4188.82 51
4188.97 49
4189.12 48
4189.27 47
4189.41 47
4189.56 48
4189.71 51
4189.86 55
4190.01 61
4190.16 68
4190.30 77
4190.45 87
4190.60 96
4190.75 104
4190.90 111
4191.05 114
4191.20 115
4191.34 115
4191.49 113
4191.64 111
4191.79 110
4191.94 110
4192.09 111
4192.23 112
4192.38 112
4192.53 111
4192.68 107
4192.83 102
4192.98 97
4193.13 92
4193.27 89
4193.42 87
4193.57 86
4193.72 85
4193.87 83
4194.02 80
4194.17 76
4194.31 71
4194.46 67
4194.61 64
4194.76 61
4194.91 60
4195.06 60
4195.20 60
4195.35 61
4195.50 62
4195.65 65
4195.80 68
4195.95 74
4196.10 80
4196.24 88
4196.39 95
4196.54 103
4196.69 109
4196.84 115
4196.99 118
4197.14 120
4197.28 120
4197.43 118
4197.58 116
4197.73 114
4197.88 113
4198.03 112
4198.18 112
4198.32 111
4198.47 110
4198.62 107
4198.77 102
4198.92 95
4199.07 86
4199.22 77
4199.36 67
4199.51 58
4199.66 50
4199.81 42
4199.96 35
4200.11 29
4200.26 22
4200.41 16
4200.55 10
4200.70 4
4200.85 0
4201.00 0
4201.15 0
4201.30 0
4201.45 0
4201.59 0
4201.74 0
4201.89 0
4202.04 0
4202.19 5
4202.34 13
4202.49 22
4202.63 30
4202.78 38
4202.93 44
4203.08 48
4203.23 51
4203.38 54
4203.53 57
4203.68 63
4203.82 72
4203.97 84
4204.12 99
4204.27 115
4204.42 132
4204.57 147
4204.72 159
4204.86 169
4205.01 175
4205.16 181
4205.31 186
4205.46 193
4205.61 200
4205.76 209
4205.91 217
4206.05 225
4206.20 232
4206.35 235
4206.50 237
4206.65 235
4206.80 232
4206.95 227
4207.10 221
4207.24 214
4207.39 206
4207.54 199
4207.69 193
4207.84 188
4207.99 186
4208.14 188
4208.29 193
4208.43 200
4208.58 209
4208.73 218
4208.88 226
4209.03 230
4209.18 231
4209.33 228
4209.48 222
4209.62 214
4209.77 205
4209.92 195
4210.07 185
4210.22 176
4210.37 168
4210.52 160
4210.67 153
4210.82 147
4210.96 143
4211.11 140
4211.26 138
4211.41 136
4211.56 134
4211.71 132
4211.86 130
4212.01 128
4212.15 126
4212.30 125
4212.45 124
4212.60 124
4212.75 125
4212.90 127
4213.05 129
4213.20 131
4213.35 131
4213.49 129
4213.64 127
4213.79 123
4213.94 119
4214.09 117
4214.24 117
4214.39 120
4214.54 125
4214.69 133
4214.83 143
4214.98 153
4215.13 162
4215.28 170
4215.43 174
4215.58 177
4215.73 176
4215.88 174
4216.03 171
4216.17 169
4216.32 168
4216.47 169
4216.62 171
4216.77 172
4216.92 173
4217.07 170
4217.22 165
4217.37 157
4217.51 147
4217.66 136
4217.81 126
4217.96 118
4218.11 112
4218.26 111
4218.41 112
4218.56 116
4218.71 123
4218.85 130
4219.00 136
4219.15 142
4219.30 145
4219.45 146
4219.60 145
4219.75 144
4219.90 143
4220.05 141
4220.20 140
4220.34 138
4220.49 134
4220.64 130
4220.79 123
4220.94 116
4221.09 108
4221.24 100
4221.39 94
4221.54 89
4221.69 85
4221.83 84
4221.98 83
4222.13 83
4222.28 82
4222.43 81
4222.58 79
4222.73 77
4222.88 75
4223.03 74
4223.18 75
4223.32 76
4223.47 79
4223.62 82
4223.77 84
4223.92 84
4224.07 84
4224.22 82
4224.37 82
4224.52 82
4224.67 85
4224.81 91
4224.96 99
4225.11 108
4225.26 116
4225.41 123
4225.56 127
4225.71 129
4225.86 128
4226.01 125
4226.16 120
4226.31 114
4226.45 108
4226.60 100
4226.75 92
4226.90 84
4227.05 77
4227.20 71
4227.35 67
4227.50 66
4227.65 67
4227.80 71
4227.95 75
4228.09 79
4228.24 82
4228.39 84
4228.54 84
4228.69 83
4228.84 81
4228.99 79
4229.14 77
4229.29 75
4229.44 74
4229.59 71
4229.74 67
4229.88 62
4230.03 55
4230.18 47
4230.33 38
4230.48 28
4230.63 18
4230.78 9
4230.93 1
4231.08 0
4231.23 0
4231.38 0
4231.53 0
4231.67 0
4231.82 0
4231.97 0
4232.12 0
4232.27 4
4232.42 14
4232.57 27
4232.72 42
4232.87 60
4233.02 78
4233.17 96
4233.32 113
4233.46 127
4233.61 137
4233.76 143
4233.91 146
4234.06 146
4234.21 147
4234.36 148
4234.51 150
4234.66 153
4234.81 158
4234.96 163
4235.11 167
4235.26 170
4235.40 172
4235.55 172
4235.70 170
4235.85 168
4236.00 165
4236.15 162
4236.30 161
4236.45 160
4236.60 163
4236.75 168
4236.90 176
4237.05 186
4237.20 198
4237.34 210
4237.49 221
4237.64 230
4237.79 236
4237.94 242
4238.09 246
4238.24 250
4238.39 253
4238.54 255
4238.69 254
4238.84 251
4238.99 246
4239.14 238
4239.29 229
4239.44 222
4239.58 217
4239.73 215
4239.88 215
4240.03 218
4240.18 221
4240.33 223
4240.48 223
4240.63 221
4240.78 217
4240.93 212
4241.08 204
4241.23 195
4241.38 184
4241.53 173
4241.68 163
4241.82 152
4241.97 144
4242.12 137
4242.27 132
4242.42 128
4242.57 126
4242.72 125
4242.87 122
4243.02 119
4243.17 113
4243.32 107
4243.47 99
4243.62 91
4243.77 85
4243.92 79
4244.07 77
4244.21 77
4244.36 80
4244.51 85
4244.66 93
4244.81 103
4244.96 114
4245.11 126
4245.26 137
4245.41 146
4245.56 152
4245.71 155
4245.86 154
4246.01 150
4246.16 144
4246.31 138
4246.46 132
4246.61 129
4246.75 129
4246.90 131
4247.05 135
4247.20 140
4247.35 143
4247.50 144
4247.65 143
4247.80 138
4247.95 130
4248.10 120
4248.25 107
4248.40 94
4248.55 80
4248.70 67
4248.85 55
4249.00 45
4249.15 37
4249.30 30
4249.45 25
4249.59 21
4249.74 18
4249.89 16
4250.04 13
4250.19 11
4250.34 8
4250.49 4
4250.64 0
4250.79 0
4250.94 0
4251.09 0
4251.24 0
4251.39 0
4251.54 0
4251.69 0
4251.84 0
4251.99 0
4252.14 0
4252.29 9
4252.44 21
4252.58 34
4252.73 46
4252.88 55
4253.03 61
4253.18 63
4253.33 60
4253.48 54
4253.63 45
4253.78 35
4253.93 26
4254.08 19
4254.23 14
4254.38 12
4254.53 13
4254.68 16
4254.83 21
4254.98 29
4255.13 37
4255.28 47
4255.43 57
4255.58 67
4255.73 75
4255.88 82
4256.03 86
4256.17 89
4256.32 90
4256.47 90
4256.62 90
4256.77 91
4256.92 92
4257.07 94
4257.22 95
4257.37 97
4257.52 97
4257.67 96
4257.82 94
4257.97 90
4258.12 86
4258.27 82
4258.42 79
4258.57 76
4258.72 74
4258.87 74
4259.02 75
4259.17 77
4259.32 80
4259.47 85
4259.62 92
4259.77 100
4259.92 110
4260.07 120
4260.22 130
4260.36 139
4260.51 146
4260.66 150
4260.81 152
4260.96 153
4261.11 154
4261.26 156
4261.41 159
4261.56 164
4261.71 169
4261.86 175
4262.01 180
4262.16 184
4262.31 188
4262.46 194
4262.61 202
4262.76 213
4262.91 226
4263.06 241
4263.21 258
4263.36 275
4263.51 291
4263.66 306
4263.81 320
4263.96 332
4264.11 342
4264.26 351
4264.41 358
4264.56 364
4264.71 371
4264.86 378
4265.01 386
4265.16 396
4265.31 408
4265.46 421
4265.61 436
4265.76 452
4265.90 468
4266.05 486
4266.20 504
4266.35 522
4266.50 540
4266.65 558
4266.80 573
4266.95 586
4267.10 594
4267.25 598
4267.40 597
4267.55 591
4267.70 579
4267.85 564
4268.00 545
4268.15 526
4268.30 506
4268.45 487
4268.60 470
4268.75 455
4268.90 442
4269.05 431
4269.20 423
4269.35 418
4269.50 414
4269.65 413
4269.80 413
4269.95 413
4270.10 414
4270.25 414
4270.40 414
4270.55 414
4270.70 416
4270.85 419
4271.00 422
4271.15 425
4271.30 427
4271.45 426
4271.60 422
4271.75 415
4271.90 405
4272.05 394
4272.20 382
4272.35 371
4272.50 362
4272.65 355
4272.80 351
4272.95 352
4273.10 357
4273.25 366
4273.40 380
4273.55 397
4273.70 414
4273.85 430
4274.00 442
4274.15 451
4274.30 457
4274.45 460
4274.60 465
4274.75 473
4274.90 486
4275.05 505
4275.20 530
4275.35 559
4275.50 590
4275.65 622
4275.80 654
4275.95 686
4276.10 719
4276.25 755
4276.40 796
4276.55 844
4276.70 899
4276.85 961
4277.00 1031
4277.15 1107
4277.30 1188
4277.45 1273
4277.60 1361
4277.75 1450
4277.90 1540
4278.05 1628
4278.20 1715
4278.35 1802
4278.50 1892
4278.65 1987
4278.80 2091
4278.95 2205
4279.10 2329
4279.25 2460
4279.40 2594
4279.55 2725
4279.70 2850
4279.85 2964
4280.00 3067
4280.15 3160
4280.30 3245
4280.45 3325
4280.60 3400
4280.75 3473
4280.90 3543
4281.05 3610
4281.20 3672
4281.35 3727
4281.50 3773
4281.65 3807
4281.80 3830
4281.95 3839
4282.10 3836
4282.25 3824
4282.40 3804
4282.55 3779
4282.70 3750
4282.85 3716
4283.00 3676
4283.15 3628
4283.30 3570
4283.45 3501
4283.60 3421
4283.75 3334
4283.90 3243
4284.05 3152
4284.20 3063
4284.35 2979
4284.50 2901
4284.65 2827
4284.80 2756
4284.95 2686
4285.10 2615
4285.25 2542
4285.40 2466
4285.55 2386
4285.70 2303
4285.85 2219
4286.00 2138
4286.15 2059
4286.30 1986
4286.45 1917
4286.60 1851
4286.75 1788
4286.90 1724
4287.05 1659
4287.20 1592
4287.35 1524
4287.50 1456
4287.65 1390
4287.80 1328
4287.95 1272
4288.10 1220
4288.25 1173
4288.40 1130
4288.55 1090
4288.70 1052
4288.85 1017
4289.00 985
4289.15 957
4289.30 933
4289.45 912
4289.60 894
4289.75 876
4289.90 857
4290.05 837
4290.20 816
4290.35 795
4290.50 775
4290.65 758
4290.80 743
4290.95 732
4291.11 724
4291.26 717
4291.41 711
4291.56 707
4291.71 704
4291.86 702
4292.01 703
4292.16 705
4292.31 708
4292.46 712
4292.61 714
4292.76 714
4292.91 711
4293.06 707
4293.21 701
4293.36 694
4293.51 689
4293.66 685
4293.81 683
4293.96 685
4294.11 691
4294.26 701
4294.41 713
4294.56 728
4294.71 743
4294.86 756
4295.01 767
4295.16 773
4295.31 774
4295.46 771
4295.61 766
4295.76 758
4295.91 750
4296.06 742
4296.21 734
4296.36 726
4296.51 717
4296.67 707
4296.82 695
4296.97 681
4297.12 666
4297.27 652
4297.42 638
4297.57 624
4297.72 612
4297.87 600
4298.02 587
4298.17 572
4298.32 555
4298.47 535
4298.62 514
4298.77 492
4298.92 470
4299.07 450
4299.22 433
4299.37 419
4299.52 409
4299.67 401
4299.82 396
4299.97 393
4300.12 391
4300.27 391
4300.42 391
4300.57 392
4300.72 395
4300.88 397
4301.03 400
4301.18 403
4301.33 405
4301.48 407
4301.63 408
4301.78 408
4301.93 407
4302.08 404
4302.23 401
4302.38 397
4302.53 393
4302.68 390
4302.83 386
4302.98 383
4303.13 381
4303.28 378
4303.43 375
4303.58 371
4303.73 367
4303.88 364
4304.03 361
4304.18 357
4304.33 352
4304.49 346
4304.64 338
4304.79 328
4304.94 316
4305.09 304
4305.24 292
4305.39 281
4305.54 274
4305.69 269
4305.84 268
4305.99 269
4306.14 271
4306.29 273
4306.44 273
4306.59 272
4306.74 268
4306.89 263
4307.04 256
4307.19 249
4307.34 243
4307.49 237
4307.65 232
4307.80 228
4307.95 224
4308.10 220
4308.25 217
4308.40 216
4308.55 215
4308.70 216
4308.85 217
4309.00 219
4309.15 221
4309.30 222
4309.45 223
4309.60 222
4309.75 219
4309.90 216
4310.05 211
4310.20 205
4310.36 199
4310.51 193
4310.66 186
4310.81 178
4310.96 168
4311.11 156
4311.26 142
4311.41 125
4311.56 107
4311.71 90
4311.86 74
4312.01 60
4312.16 51
4312.31 45
4312.46 42
4312.61 43
4312.76 45
4312.91 50
4313.07 55
4313.22 63
4313.37 72
4313.52 83
4313.67 95
4313.82 107
4313.97 121
4314.12 135
4314.27 149
4314.42 162
4314.57 173
4314.72 182
4314.87 188
4315.02 190
4315.17 188
4315.32 183
4315.48 176
4315.63 168
4315.78 161
4315.93 156
4316.08 155
4316.23 156
4316.38 161
4316.53 168
4316.68 176
4316.83 184
4316.98 191
4317.13 195
4317.28 195
4317.43 190
4317.58 180
4317.74 166
4317.89 149
4318.04 131
4318.19 114
4318.34 100
4318.49 93
4318.64 91
4318.79 94
4318.94 102
4319.09 112
4319.24 121
4319.39 127
4319.54 130
4319.69 128
4319.85 123
4320.00 115
4320.15 107
4320.30 99
4320.45 93
4320.60 88
4320.75 85
4320.90 84
4321.05 82
4321.20 81
4321.35 79
4321.50 78
4321.65 77
4321.81 76
4321.96 77
4322.11 78
4322.26 81
4322.41 83
4322.56 86
4322.71 87
4322.86 88
4323.01 87
4323.16 85
4323.31 82
4323.46 79
4323.61 76
4323.77 73
4323.92 71
4324.07 67
4324.22 62
4324.37 56
4324.52 50
4324.67 42
4324.82 36
4324.97 31
4325.12 29
4325.27 29
4325.42 29
4325.57 30
4325.73 30
4325.88 28
4326.03 24
4326.18 19
4326.33 13
4326.48 6
4326.63 1
4326.78 0
4326.93 0
4327.08 0
4327.23 0
4327.38 0
4327.54 2
4327.69 6
4327.84 7
4327.99 7
4328.14 4
4328.29 1
4328.44 0
4328.59 0
4328.74 0
4328.89 2
4329.04 8
4329.20 16
4329.35 23
4329.50 29
4329.65 32
4329.80 34
4329.95 33
4330.10 31
4330.25 27
4330.40 22
4330.55 16
4330.70 9
4330.86 2
4331.01 0
4331.16 0
4331.31 0
4331.46 0
4331.61 0
4331.76 0
4331.91 0
4332.06 0
4332.21 6
4332.36 10
4332.52 14
4332.67 15
4332.82 16
4332.97 17
4333.12 19
4333.27 23
4333.42 28
4333.57 35
4333.72 44
4333.87 52
4334.03 59
4334.18 65
4334.33 69
4334.48 71
4334.63 72
4334.78 71
4334.93 70
4335.08 67
4335.23 64
4335.38 59
4335.53 54
4335.69 48
4335.84 42
4335.99 38
4336.14 35
4336.29 33
4336.44 34
4336.59 37
4336.74 41
4336.89 46
4337.05 52
4337.20 59
4337.35 65
4337.50 72
4337.65 80
4337.80 89
4337.95 99
4338.10 111
4338.25 123
4338.40 135
4338.56 144
4338.71 149
4338.86 151
4339.01 149
4339.16 145
4339.31 141
4339.46 138
4339.61 139
4339.76 143
4339.91 151
4340.07 163
4340.22 176
4340.37 189
4340.52 202
4340.67 212
4340.82 221
4340.97 228
4341.12 234
4341.27 238
4341.43 241
4341.58 243
4341.73 244
4341.88 244
4342.03 243
4342.18 241
4342.33 240
4342.48 239
4342.63 239
4342.79 239
4342.94 241
4343.09 242
4343.24 242
4343.39 240
4343.54 237
4343.69 232
4343.84 226
4343.99 220
4344.15 213
4344.30 206
4344.45 200
4344.60 194
4344.75 188
4344.90 182
4345.05 176
4345.20 170
4345.36 164
4345.51 157
4345.66 148
4345.81 139
4345.96 128
4346.11 117
4346.26 104
4346.41 92
4346.56 79
4346.72 66
4346.87 53
4347.02 40
4347.17 27
4347.32 14
4347.47 3
4347.62 0
4347.77 0
4347.93 0
4348.08 0
4348.23 0
4348.38 0
4348.53 0
4348.68 6
4348.83 11
4348.98 16
4349.14 19
4349.29 23
4349.44 27
4349.59 31
4349.74 35
4349.89 40
4350.04 45
4350.19 48
4350.35 50
4350.50 50
4350.65 48
4350.80 44
4350.95 40
4351.10 35
4351.25 31
4351.40 28
4351.56 26
4351.71 26
4351.86 27
4352.01 28
4352.16 29
4352.31 29
4352.46 27
4352.61 24
4352.77 19
4352.92 13
4353.07 7
4353.22 1
4353.37 0
4353.52 0
4353.67 0
4353.82 0
4353.98 0
4354.13 0
4354.28 0
4354.43 0
4354.58 3
4354.73 11
4354.88 19
4355.04 27
4355.19 35
4355.34 40
4355.49 44
4355.64 45
4355.79 44
4355.94 41
4356.09 36
4356.25 30
4356.40 24
4356.55 20
4356.70 18
4356.85 20
4357.00 25
4357.15 34
4357.31 46
4357.46 59
4357.61 73
4357.76 85
4357.91 96
4358.06 105
4358.21 113
4358.37 119
4358.52 124
4358.67 128
4358.82 132
4358.97 134
4359.12 135
4359.27 133
4359.43 130
4359.58 126
4359.73 122
4359.88 119
4360.03 118
4360.18 118
4360.33 120
4360.49 123
4360.64 127
4360.79 131
4360.94 133
4361.09 134
4361.24 132
4361.39 129
4361.55 124
4361.70 119
4361.85 115
4362.00 112
4362.15 110
4362.30 111
4362.45 113
4362.61 115
4362.76 117
4362.91 118
4363.06 117
4363.21 114
4363.36 109
4363.51 102
4363.67 95
4363.82 89
4363.97 84
4364.12 80
4364.27 79
4364.42 78
4364.57 78
4364.73 76
4364.88 73
4365.03 67
4365.18 58
4365.33 49
4365.48 39
4365.64 29
4365.79 21
4365.94 16
4366.09 12
4366.24 12
4366.39 13
4366.54 18
4366.70 24
4366.85 32
4367.00 41
4367.15 49
4367.30 57
4367.45 64
4367.61 70
4367.76 74
4367.91 79
4368.06 84
4368.21 90
4368.36 97
4368.51 104
4368.67 111
4368.82 116
4368.97 119
4369.12 120
4369.27 120
4369.42 119
4369.58 119
4369.73 118
4369.88 117
4370.03 115
4370.18 111
4370.33 105
4370.49 97
4370.64 89
4370.79 82
4370.94 77
4371.09 74
4371.24 74
4371.40 74
4371.55 75
4371.70 74
4371.85 70
4372.00 65
4372.15 58
4372.30 51
4372.46 44
4372.61 38
4372.76 34
4372.91 31
4373.06 29
4373.21 27
4373.37 26
4373.52 24
4373.67 24
4373.82 23
4373.97 23
4374.12 22
4374.28 21
4374.43 20
4374.58 20
4374.73 20
4374.88 21
4375.03 25
4375.19 29
4375.34 35
4375.49 41
4375.64 47
4375.79 51
4375.94 55
4376.10 58
4376.25 62
4376.40 67
4376.55 72
4376.70 77
4376.86 83
4377.01 88
4377.16 91
4377.31 92
4377.46 91
4377.61 89
4377.77 86
4377.92 82
4378.07 78
4378.22 74
4378.37 72
4378.52 71
4378.68 71
4378.83 73
4378.98 74
4379.13 76
4379.28 76
4379.43 76
4379.59 75
4379.74 75
4379.89 76
4380.04 79
4380.19 83
4380.35 89
4380.50 96
4380.65 103
4380.80 108
4380.95 112
4381.10 116
4381.26 119
4381.41 123
4381.56 127
4381.71 130
4381.86 133
4382.02 135
4382.17 133
4382.32 130
4382.47 123
4382.62 115
4382.77 105
4382.93 96
4383.08 86
4383.23 77
4383.38 69
4383.53 62
4383.69 57
4383.84 53
4383.99 51
4384.14 51
4384.29 52
4384.44 54
4384.60 57
4384.75 61
4384.90 64
4385.05 68
4385.20 71
4385.36 74
4385.51 77
4385.66 81
4385.81 85
4385.96 90
4386.11 94
4386.27 98
4386.42 100
4386.57 99
4386.72 96
4386.87 90
4387.03 81
4387.18 71
4387.33 59
4387.48 48
4387.63 36
4387.79 26
4387.94 18
4388.09 11
4388.24 7
4388.39 4
4388.55 2
4388.70 0
4388.85 0
4389.00 0
4389.15 0
4389.30 0
4389.46 0
4389.61 0
4389.76 0
4389.91 0
4390.06 8
4390.22 18
4390.37 29
4390.52 39
4390.67 49
4390.82 57
4390.98 61
4391.13 63
4391.28 61
4391.43 56
4391.58 49
4391.74 41
4391.89 33
4392.04 26
4392.19 22
4392.34 20
4392.50 22
4392.65 26
4392.80 33
4392.95 42
4393.10 52
4393.26 64
4393.41 75
4393.56 85
4393.71 93
4393.86 97
4394.02 98
4394.17 94
4394.32 86
4394.47 76
4394.62 63
4394.78 49
4394.93 35
4395.08 23
4395.23 14
4395.38 9
4395.54 7
4395.69 10
4395.84 15
4395.99 22
4396.14 30
4396.30 38
4396.45 45
4396.60 51
4396.75 58
4396.90 65
4397.06 71
4397.21 76
4397.36 79
4397.51 79
4397.66 76
4397.82 69
4397.97 59
4398.12 49
4398.27 40
4398.43 34
4398.58 30
4398.73 29
4398.88 30
4399.03 33
4399.19 35
4399.34 36
4399.49 36
4399.64 34
4399.79 32
4399.95 30
4400.10 28
4400.25 28
4400.40 29
4400.55 31
4400.71 34
4400.86 37
4401.01 40
4401.16 43
4401.32 45
4401.47 47
4401.62 49
4401.77 50
4401.92 52
4402.08 53
4402.23 54
4402.38 55
4402.53 57
4402.68 60
4402.84 65
4402.99 72
4403.14 80
4403.29 88
4403.45 96
4403.60 104
4403.75 109
4403.90 114
4404.05 118
4404.21 122
4404.36 128
4404.51 135
4404.66 145
4404.82 157
4404.97 169
4405.12 182
4405.27 194
4405.42 206
4405.58 216
4405.73 226
4405.88 236
4406.03 244
4406.19 252
4406.34 258
4406.49 264
4406.64 269
4406.79 273
4406.95 275
4407.10 276
4407.25 274
4407.40 269
4407.56 262
4407.71 252
4407.86 242
4408.01 231
4408.16 221
4408.32 212
4408.47 205
4408.62 199
4408.77 194
4408.93 190
4409.08 185
4409.23 180
4409.38 175
4409.53 169
4409.69 163
4409.84 158
4409.99 152
4410.14 147
4410.30 142
4410.45 138
4410.60 134
4410.75 133
4410.91 133
4411.06 135
4411.21 138
4411.36 142
4411.51 146
4411.67 148
4411.82 149
4411.97 149
4412.12 147
4412.28 146
4412.43 145
4412.58 143
4412.73 142
4412.89 141
4413.04 138
4413.19 134
4413.34 129
4413.49 122
4413.65 115
4413.80 107
4413.95 101
4414.10 95
4414.26 92
4414.41 90
4414.56 90
4414.71 91
4414.87 92
4415.02 91
4415.17 87
4415.32 81
4415.48 74
4415.63 66
4415.78 58
4415.93 53
4416.09 51
4416.24 52
4416.39 56
4416.54 61
4416.69 67
4416.85 73
4417.00 78
4417.15 84
4417.30 88
4417.46 93
4417.61 97
4417.76 102
4417.91 106
4418.07 110
4418.22 113
4418.37 116
4418.52 116
4418.68 115
4418.83 111
4418.98 105
4419.13 98
4419.29 89
4419.44 80
4419.59 71
4419.74 62
4419.90 54
4420.05 48
4420.20 42
4420.35 38
4420.51 35
4420.66 32
4420.81 30
4420.96 27
4421.12 25
4421.27 23
4421.42 21
4421.57 18
4421.73 16
4421.88 13
4422.03 10
4422.18 7
4422.34 4
4422.49 0
4422.64 0
4422.79 0
4422.95 0
4423.10 0
4423.25 0
4423.40 0
4423.56 0
4423.71 8
4423.86 18
4424.01 27
4424.17 35
4424.32 40
4424.47 44
4424.62 47
4424.78 49
4424.93 53
4425.08 57
4425.23 63
4425.39 68
4425.54 73
4425.69 77
4425.84 79
4426.00 80
4426.15 79
4426.30 75
4426.45 71
4426.61 65
4426.76 58
4426.91 51
4427.06 45
4427.22 42
4427.37 41
4427.52 43
4427.67 46
4427.83 50
4427.98 54
4428.13 57
4428.29 57
4428.44 55
4428.59 53
4428.74 49
4428.90 46
4429.05 44
4429.20 42
4429.35 42
4429.51 43
4429.66 44
4429.81 46
4429.96 49
4430.12 51
4430.27 54
4430.42 55
4430.57 54
4430.73 52
4430.88 47
4431.03 40
4431.19 32
4431.34 23
4431.49 16
4431.64 9
4431.80 6
4431.95 4
4432.10 4
4432.25 5
4432.41 7
4432.56 7
4432.71 7
4432.86 6
4433.02 5
4433.17 3
4433.32 2
4433.48 1
4433.63 1
4433.78 1
4433.93 0
4434.09 0
4434.24 0
4434.39 0
4434.54 0
4434.70 0
4434.85 0
4435.00 1
4435.16 5
4435.31 10
4435.46 15
4435.61 20
4435.77 24
4435.92 28
4436.07 31
4436.22 35
4436.38 39
4436.53 42
4436.68 45
4436.84 46
4436.99 47
4437.14 47
4437.29 45
4437.45 42
4437.60 39
4437.75 34
4437.90 30
4438.06 27
4438.21 24
4438.36 22
4438.52 21
4438.67 20
4438.82 20
4438.97 19
4439.13 17
4439.28 15
4439.43 12
4439.59 10
4439.74 9
4439.89 9
4440.04 12
4440.20 16
4440.35 22
4440.50 29
4440.65 37
4440.81 44
4440.96 52
4441.11 61
4441.27 70
4441.42 79
4441.57 88
4441.72 95
4441.88 102
4442.03 106
4442.18 108
4442.34 108
4442.49 107
4442.64 106
4442.79 104
4442.95 103
4443.10 102
4443.25 101
4443.41 101
4443.56 101
4443.71 100
4443.86 99
4444.02 98
4444.17 96
4444.32 94
4444.48 92
4444.63 90
4444.78 88
4444.93 86
4445.09 83
4445.24 80
4445.39 75
4445.55 69
4445.70 63
4445.85 57
4446.00 53
4446.16 52
4446.31 54
4446.46 59
4446.62 66
4446.77 72
4446.92 75
4447.08 76
4447.23 73
4447.38 66
4447.53 59
4447.69 51
4447.84 44
4447.99 40
4448.15 38
4448.30 38
4448.45 39
4448.60 41
4448.76 43
4448.91 45
4449.06 45
4449.22 46
4449.37 46
4449.52 47
4449.68 48
4449.83 51
4449.98 55
4450.13 59
4450.29 62
4450.44 63
4450.59 63
4450.75 60
4450.90 56
4451.05 51
4451.21 45
4451.36 40
4451.51 36
4451.66 32
4451.82 30
4451.97 27
4452.12 25
4452.28 23
4452.43 20
4452.58 17
4452.74 15
4452.89 13
4453.04 13
4453.19 15
4453.35 20
4453.50 28
4453.65 37
4453.81 47
4453.96 57
4454.11 66
4454.27 73
4454.42 77
4454.57 79
4454.73 79
4454.88 77
4455.03 73
4455.18 69
4455.34 66
4455.49 62
4455.64 60
4455.80 58
4455.95 58
4456.10 58
4456.26 60
4456.41 62
4456.56 65
4456.72 68
4456.87 72
4457.02 73
4457.17 74
4457.33 72
4457.48 68
4457.63 64
4457.79 60
4457.94 58
4458.09 59
4458.25 62
4458.40 69
4458.55 78
4458.71 87
4458.86 95
4459.01 102
4459.16 106
4459.32 109
4459.47 111
4459.62 112
4459.78 115
4459.93 118
4460.08 123
4460.24 129
4460.39 134
4460.54 139
4460.70 142
4460.85 144
4461.00 144
4461.16 145
4461.31 147
4461.46 151
4461.62 158
4461.77 168
4461.92 180
4462.07 194
4462.23 208
4462.38 220
4462.53 231
4462.69 238
4462.84 243
4462.99 243
4463.15 240
4463.30 234
4463.45 227
4463.61 219
4463.76 213
4463.91 209
4464.07 208
4464.22 208
4464.37 209
4464.53 209
4464.68 207
4464.83 202
4464.99 195
4465.14 185
4465.29 173
4465.45 160
4465.60 147
4465.75 134
4465.91 122
4466.06 111
4466.21 102
4466.37 94
4466.52 89
4466.67 87
4466.82 88
4466.98 91
4467.13 96
4467.28 101
4467.44 106
4467.59 108
4467.74 106
4467.90 102
4468.05 95
4468.20 88
4468.36 81
4468.51 76
4468.66 73
4468.82 72
4468.97 73
4469.12 74
4469.28 74
4469.43 74
4469.58 73
4469.74 71
4469.89 69
4470.04 67
4470.20 65
4470.35 64
4470.50 62
4470.66 59
4470.81 56
4470.96 54
4471.12 53
4471.27 54
4471.42 55
4471.58 57
4471.73 58
4471.88 58
4472.04 56
4472.19 53
4472.34 49
4472.50 46
4472.65 45
4472.80 45
4472.96 47
4473.11 50
4473.26 52
4473.42 54
4473.57 54
4473.72 52
4473.88 49
4474.03 46
4474.18 43
4474.34 40
4474.49 39
4474.64 39
4474.80 40
4474.95 40
4475.11 41
4475.26 41
4475.41 41
4475.57 41
4475.72 42
4475.87 44
4476.03 47
4476.18 50
4476.33 54
4476.49 56
4476.64 56
4476.79 53
4476.95 48
4477.10 39
4477.25 29
4477.41 19
4477.56 8
4477.71 0
4477.87 0
4478.02 0
4478.17 0
4478.33 0
4478.48 0
4478.63 0
4478.79 0
4478.94 0
4479.09 7
4479.25 15
4479.40 23
4479.56 29
4479.71 34
4479.86 38
4480.02 40
4480.17 41
4480.32 42
4480.48 44
4480.63 46
4480.78 48
4480.94 49
4481.09 50
4481.24 49
4481.40 47
4481.55 46
4481.70 46
4481.86 48
4482.01 53
4482.16 61
4482.32 70
4482.47 78
4482.63 84
4482.78 88
4482.93 89
4483.09 88
4483.24 87
4483.39 86
4483.55 86
4483.70 89
4483.85 94
4484.01 101
4484.16 108
4484.31 115
4484.47 122
4484.62 128
4484.78 133
4484.93 137
4485.08 140
4485.24 142
4485.39 144
4485.54 146
4485.70 150
4485.85 156
4486.00 166
4486.16 178
4486.31 194
4486.46 212
4486.62 232
4486.77 250
4486.93 266
4487.08 279
4487.23 289
4487.39 296
4487.54 302
4487.69 308
4487.85 316
4488.00 326
4488.15 337
4488.31 349
4488.46 359
4488.62 366
4488.77 369
4488.92 367
4489.08 360
4489.23 350
4489.38 339
4489.54 327
4489.69 317
4489.84 309
4490.00 304
4490.15 301
4490.31 302
4490.46 304
4490.61 308
4490.77 311
4490.92 313
4491.07 313
4491.23 310
4491.38 305
4491.53 296
4491.69 285
4491.84 271
4492.00 256
4492.15 240
4492.30 225
4492.46 210
4492.61 197
4492.76 186
4492.92 176
4493.07 167
4493.23 158
4493.38 151
4493.53 145
4493.69 141
4493.84 139
4493.99 139
4494.15 140
4494.30 144
4494.46 148
4494.61 152
4494.76 157
4494.92 163
4495.07 170
4495.22 177
4495.38 184
4495.53 189
4495.69 194
4495.84 197
4495.99 197
4496.15 196
4496.30 193
4496.45 188
4496.61 182
4496.76 175
4496.92 169
4497.07 163
4497.22 158
4497.38 155
4497.53 154
4497.68 153
4497.84 153
4497.99 155
4498.15 157
4498.30 162
4498.45 169
4498.61 179
4498.76 193
4498.92 208
4499.07 223
4499.22 238
4499.38 252
4499.53 266
4499.68 280
4499.84 294
4499.99 309
4500.15 326
4500.30 343
4500.45 361
4500.61 380
4500.76 398
4500.91 418
4501.07 439
4501.22 462
4501.38 486
4501.53 511
4501.68 536
4501.84 559
4501.99 580
4502.15 599
4502.30 615
4502.45 629
4502.61 641
4502.76 650
4502.92 655
4503.07 658
4503.22 656
4503.38 651
4503.53 643
4503.68 632
4503.84 620
4503.99 608
4504.15 595
4504.30 582
4504.45 569
4504.61 556
4504.76 543
4504.92 529
4505.07 515
4505.22 501
4505.38 487
4505.53 472
4505.69 456
4505.84 438
4505.99 419
4506.15 398
4506.30 377
4506.46 356
4506.61 336
4506.76 319
4506.92 305
4507.07 295
4507.23 289
4507.38 285
4507.53 285
4507.69 287
4507.84 290
4507.99 294
4508.15 299
4508.30 302
4508.46 305
4508.61 306
4508.76 305
4508.92 302
4509.07 297
4509.23 290
4509.38 284
4509.53 277
4509.69 273
4509.84 271
4510.00 272
4510.15 277
4510.30 285
4510.46 297
4510.61 312
4510.77 328
4510.92 346
4511.07 364
4511.23 380
4511.38 393
4511.54 404
4511.69 410
4511.84 413
4512.00 411
4512.15 407
4512.31 400
4512.46 391
4512.62 381
4512.77 370
4512.92 359
4513.08 348
4513.23 336
4513.39 324
4513.54 313
4513.69 302
4513.85 293
4514.00 286
4514.16 281
4514.31 279
4514.46 279
4514.62 280
4514.77 280
4514.93 278
4515.08 273
4515.23 265
4515.39 253
4515.54 239
4515.70 224
4515.85 211
4516.00 201
4516.16 195
4516.31 191
4516.47 189
4516.62 187
4516.78 185
4516.93 181
4517.08 175
4517.24 169
4517.39 162
4517.55 157
4517.70 154
4517.85 153
4518.01 155
4518.16 159
4518.32 165
4518.47 173
4518.63 183
4518.78 193
4518.93 204
4519.09 213
4519.24 219
4519.40 221
4519.55 218
4519.70 211
4519.86 200
4520.01 187
4520.17 174
4520.32 162
4520.48 153
4520.63 146
4520.78 141
4520.94 139
4521.09 139
4521.25 139
4521.40 139
4521.55 140
4521.71 139
4521.86 138
4522.02 135
4522.17 132
4522.33 128
4522.48 124
4522.63 120
4522.79 116
4522.94 114
4523.10 112
4523.25 111
4523.41 111
4523.56 112
4523.71 113
4523.87 115
4524.02 117
4524.18 119
4524.33 120
4524.48 120
4524.64 119
4524.79 116
4524.95 112
4525.10 106
4525.26 101
4525.41 96
4525.56 94
4525.72 94
4525.87 97
4526.03 103
4526.18 110
4526.34 118
4526.49 126
4526.64 133
4526.80 139
4526.95 144
4527.11 147
4527.26 149
4527.42 151
4527.57 151
4527.72 150
4527.88 148
4528.03 147
4528.19 145
4528.34 145
4528.50 146
4528.65 148
4528.81 151
4528.96 153
4529.11 155
4529.27 155
4529.42 154
4529.58 153
4529.73 152
4529.89 152
4530.04 153
4530.19 156
4530.35 161
4530.50 166
4530.66 170
4530.81 174
4530.97 176
4531.12 177
4531.27 177
4531.43 175
4531.58 174
4531.74 172
4531.89 170
4532.05 169
4532.20 168
4532.36 169
4532.51 169
4532.66 169
4532.82 167
4532.97 163
4533.13 156
4533.28 147
4533.44 137
4533.59 128
4533.74 121
4533.90 117
4534.05 117
4534.21 120
4534.36 126
4534.52 133
4534.67 142
4534.83 152
4534.98 164
4535.13 177
4535.29 191
4535.44 205
4535.60 219
4535.75 233
4535.91 246
4536.06 258
4536.22 268
4536.37 277
4536.52 286
4536.68 293
4536.83 300
4536.99 306
4537.14 311
4537.30 316
4537.45 322
4537.61 327
4537.76 333
4537.91 340
4538.07 348
4538.22 358
4538.38 368
4538.53 379
4538.69 388
4538.84 396
4539.00 401
4539.15 403
4539.31 403
4539.46 400
4539.61 398
4539.77 397
4539.92 398
4540.08 402
4540.23 408
4540.39 416
4540.54 423
4540.70 428
4540.85 427
4541.01 421
4541.16 409
4541.31 392
4541.47 371
4541.62 348
4541.78 325
4541.93 303
4542.09 283
4542.24 264
4542.40 247
4542.55 231
4542.71 217
4542.86 203
4543.01 191
4543.17 181
4543.32 174
4543.48 170
4543.63 168
4543.79 167
4543.94 166
4544.10 165
4544.25 163
4544.41 159
4544.56 154
4544.71 148
4544.87 142
4545.02 136
4545.18 129
4545.33 123
4545.49 116
4545.64 109
4545.80 101
4545.95 93
4546.11 87
4546.26 81
4546.42 78
4546.57 77
4546.72 78
4546.88 82
4547.03 88
4547.19 95
4547.34 101
4547.50 104
4547.65 104
4547.81 101
4547.96 93
4548.12 83
4548.27 71
4548.43 60
4548.58 51
4548.74 44
4548.89 42
4549.04 42
4549.20 46
4549.35 52
4549.51 58
4549.66 65
4549.82 70
4549.97 74
4550.13 76
4550.28 75
4550.44 72
4550.59 68
4550.75 63
4550.90 60
4551.06 58
4551.21 59
4551.36 61
4551.52 63
4551.67 64
4551.83 62
4551.98 57
4552.14 49
4552.29 39
4552.45 28
4552.60 19
4552.76 13
4552.91 9
4553.07 8
4553.22 9
4553.38 11
4553.53 12
4553.69 12
4553.84 12
4554.00 12
4554.15 12
4554.30 15
4554.46 19
4554.61 25
4554.77 32
4554.92 39
4555.08 47
4555.23 54
4555.39 59
4555.54 64
4555.70 66
4555.85 66
4556.01 63
4556.16 59
4556.32 53
4556.47 47
4556.63 42
4556.78 38
4556.94 36
4557.09 36
4557.25 39
4557.40 42
4557.56 46
4557.71 50
4557.86 53
4558.02 55
4558.17 55
4558.33 54
4558.48 52
4558.64 48
4558.79 43
4558.95 36
4559.10 28
4559.26 20
4559.41 13
4559.57 6
4559.72 0
4559.88 0
4560.03 0
4560.19 0
4560.34 0
4560.50 0
4560.65 0
4560.81 0
4560.96 0
4561.12 4
4561.27 6
4561.43 8
4561.58 9
4561.74 8
4561.89 6
4562.05 3
4562.20 1
4562.36 0
4562.51 0
4562.67 0
4562.82 0
4562.98 2
4563.13 4
4563.29 7
4563.44 9
4563.60 11
4563.75 13
4563.90 16
4564.06 20
4564.21 23
4564.37 27
4564.52 29
4564.68 29
4564.83 28
4564.99 24
4565.14 19
4565.30 13
4565.45 7
4565.61 3
4565.76 1
4565.92 2
4566.07 4
4566.23 9
4566.38 14
4566.54 20
4566.69 26
4566.85 32
4567.00 37
4567.16 40
4567.31 43
4567.47 44
4567.62 44
4567.78 43
4567.93 44
4568.09 45
4568.24 49
4568.40 55
4568.55 62
4568.71 69
4568.86 75
4569.02 79
4569.17 80
4569.33 78
4569.48 75
4569.64 71
4569.79 68
4569.95 66
4570.10 65
4570.26 64
4570.41 63
4570.57 62
4570.72 63
4570.88 65
4571.03 70
4571.19 77
4571.34 87
4571.50 99
4571.65 110
4571.81 119
4571.96 123
4572.12 123
4572.27 119
4572.43 112
4572.58 104
4572.74 95
4572.89 88
4573.05 82
4573.21 79
4573.36 79
4573.52 80
4573.67 83
4573.83 86
4573.98 90
4574.14 92
4574.29 93
4574.45 94
4574.60 93
4574.76 92
4574.91 90
4575.07 89
4575.22 89
4575.38 90
4575.53 92
4575.69 94
4575.84 96
4576.00 96
4576.15 95
4576.31 91
4576.46 86
4576.62 79
4576.77 71
4576.93 63
4577.08 57
4577.24 52
4577.39 50
4577.55 50
4577.70 53
4577.86 58
4578.01 63
4578.17 69
4578.32 74
4578.48 78
4578.63 78
4578.79 76
4578.94 70
4579.10 63
4579.26 55
4579.41 47
4579.57 42
4579.72 40
4579.88 41
4580.03 46
4580.19 54
4580.34 64
4580.50 74
4580.65 83
4580.81 89
4580.96 92
4581.12 91
4581.27 87
4581.43 79
4581.58 69
4581.74 57
4581.89 45
4582.05 32
4582.20 20
4582.36 9
4582.51 0
4582.67 0
4582.83 0
4582.98 0
4583.14 0
4583.29 0
4583.45 5
4583.60 10
4583.76 15
4583.91 18
4584.07 20
4584.22 21
4584.38 21
4584.53 20
4584.69 18
4584.84 16
4585.00 14
4585.15 11
4585.31 8
4585.46 6
4585.62 5
4585.78 5
4585.93 7
4586.09 10
4586.24 13
4586.40 17
4586.55 18
4586.71 18
4586.86 16
4587.02 13
4587.17 9
4587.33 5
4587.48 1
4587.64 0
4587.79 0
4587.95 0
4588.10 2
4588.26 6
4588.42 12
4588.57 18
4588.73 24
4588.88 30
4589.04 36
4589.19 40
4589.35 43
4589.50 45
4589.66 45
4589.81 45
4589.97 44
4590.12 43
4590.28 43
4590.44 44
4590.59 46
4590.75 50
4590.90 54
4591.06 59
4591.21 64
4591.37 67
4591.52 70
4591.68 72
4591.83 72
4591.99 72
4592.14 71
4592.30 72
4592.46 72
4592.61 73
4592.77 74
4592.92 75
4593.08 75
4593.23 73
4593.39 70
4593.54 66
4593.70 61
4593.85 56
4594.01 50
4594.16 45
4594.32 41
4594.48 39
4594.63 38
4594.79 38
4594.94 40
4595.10 44
4595.25 50
4595.41 57
4595.56 64
4595.72 71
4595.87 77
4596.03 81
4596.19 83
4596.34 82
4596.50 79
4596.65 73
4596.81 67
4596.96 60
4597.12 53
4597.27 47
4597.43 42
4597.59 36
4597.74 30
4597.90 23
4598.05 15
4598.21 8
4598.36 1
4598.52 0
4598.67 0
4598.83 0
4598.98 0
4599.14 0
4599.30 0
4599.45 0
4599.61 0
4599.76 0
4599.92 0
4600.07 0
4600.23 4
4600.38 10
4600.54 20
4600.70 32
4600.85 45
4601.01 59
4601.16 74
4601.32 87
4601.47 98
4601.63 106
4601.78 111
4601.94 113
4602.10 112
4602.25 108
4602.41 103
4602.56 96
4602.72 88
4602.87 80
4603.03 71
4603.18 63
4603.34 54
4603.50 47
4603.65 40
4603.81 35
4603.96 31
4604.12 28
4604.27 26
4604.43 23
4604.59 20
4604.74 17
4604.90 11
4605.05 6
4605.21 0
4605.36 0
4605.52 0
4605.67 0
4605.83 0
4605.99 0
4606.14 0
4606.30 0
4606.45 1
4606.61 6
4606.76 11
4606.92 15
4607.08 17
4607.23 16
4607.39 14
4607.54 10
4607.70 7
4607.85 4
4608.01 3
4608.16 4
4608.32 7
4608.48 11
4608.63 15
4608.79 18
4608.94 19
4609.10 17
4609.25 13
4609.41 8
4609.57 2
4609.72 0
4609.88 0
4610.03 0
4610.19 0
4610.34 0
4610.50 1
4610.66 4
4610.81 6
4610.97 8
4611.12 9
4611.28 10
4611.43 11
4611.59 12
4611.75 13
4611.90 14
4612.06 14
4612.21 15
4612.37 15
4612.52 15
4612.68 15
4612.84 15
4612.99 16
4613.15 17
4613.30 17
4613.46 16
4613.62 15
4613.77 13
4613.93 11
4614.08 8
4614.24 5
4614.39 2
4614.55 0
4614.71 0
4614.86 0
4615.02 0
4615.17 0
4615.33 0
4615.48 0
4615.64 0
4615.80 1
4615.95 4
4616.11 7
4616.26 11
4616.42 15
4616.58 20
4616.73 25
4616.89 31
4617.04 37
4617.20 43
4617.35 48
4617.51 53
4617.67 57
4617.82 61
4617.98 65
4618.13 68
4618.29 70
4618.45 72
4618.60 74
4618.76 75
4618.91 75
4619.07 75
4619.22 74
4619.38 73
4619.54 72
4619.69 70
4619.85 67
4620.00 65
4620.16 64
4620.32 63
4620.47 62
4620.63 61
4620.78 60
4620.94 58
4621.09 55
4621.25 51
4621.41 46
4621.56 42
4621.72 40
4621.87 40
4622.03 42
4622.19 46
4622.34 51
4622.50 56
4622.65 61
4622.81 65
4622.97 68
4623.12 71
4623.28 74
4623.43 77
4623.59 80
4623.75 83
4623.90 84
4624.06 85
4624.21 84
4624.37 83
4624.53 83
4624.68 85
4624.84 88
4624.99 92
4625.15 97
4625.30 101
4625.46 105
4625.62 108
4625.77 110
4625.93 110
4626.08 110
4626.24 110
4626.40 108
4626.55 105
4626.71 100
4626.86 94
4627.02 88
4627.18 82
4627.33 77
4627.49 73
4627.64 71
4627.80 71
4627.96 72
4628.11 74
4628.27 77
4628.42 82
4628.58 86
4628.74 91
4628.89 97
4629.05 102
4629.20 106
4629.36 108
4629.52 109
4629.67 109
4629.83 108
4629.98 106
4630.14 104
4630.30 102
4630.45 99
4630.61 96
4630.77 91
4630.92 86
4631.08 80
4631.23 76
4631.39 74
4631.55 74
4631.70 78
4631.86 84
4632.01 92
4632.17 100
4632.33 108
4632.48 116
4632.64 123
4632.79 131
4632.95 137
4633.11 143
4633.26 148
4633.42 152
4633.57 154
4633.73 155
4633.89 156
4634.04 157
4634.20 160
4634.36 165
4634.51 172
4634.67 179
4634.82 185
4634.98 189
4635.14 190
4635.29 188
4635.45 183
4635.60 176
4635.76 168
4635.92 160
4636.07 153
4636.23 148
4636.38 145
4636.54 145
4636.70 146
4636.85 148
4637.01 149
4637.17 150
4637.32 151
4637.48 150
4637.63 150
4637.79 151
4637.95 152
4638.10 155
4638.26 160
4638.41 164
4638.57 169
4638.73 173
4638.88 178
4639.04 183
4639.20 190
4639.35 198
4639.51 208
4639.66 217
4639.82 227
4639.98 235
4640.13 242
4640.29 246
4640.45 249
4640.60 251
4640.76 251
4640.91 252
4641.07 252
4641.23 253
4641.38 256
4641.54 260
4641.70 265
4641.85 271
4642.01 277
4642.16 282
4642.32 285
4642.48 284
4642.63 279
4642.79 271
4642.95 262
4643.10 252
4643.26 242
4643.41 233
4643.57 226
4643.73 221
4643.88 217
4644.04 214
4644.20 210
4644.35 205
4644.51 198
4644.66 190
4644.82 181
4644.98 171
4645.13 161
4645.29 151
4645.45 142
4645.60 134
4645.76 128
4645.91 123
4646.07 118
4646.23 115
4646.38 111
4646.54 108
4646.70 105
4646.85 101
4647.01 98
4647.17 96
4647.32 94
4647.48 93
4647.63 92
4647.79 90
4647.95 86
4648.10 81
4648.26 73
4648.42 63
4648.57 53
4648.73 43
4648.89 35
4649.04 30
4649.20 29
4649.35 30
4649.51 33
4649.67 37
4649.82 41
4649.98 43
4650.14 45
4650.29 44
4650.45 43
4650.61 40
4650.76 37
4650.92 34
4651.07 32
4651.23 30
4651.39 29
4651.54 29
4651.70 29
4651.86 30
4652.01 32
4652.17 35
4652.33 39
4652.48 44
4652.64 51
4652.79 58
4652.95 65
4653.11 70
4653.26 74
4653.42 74
4653.58 73
4653.73 69
4653.89 64
4654.05 59
4654.20 54
4654.36 50
4654.52 47
4654.67 45
4654.83 43
4654.99 41
4655.14 40
4655.30 38
4655.45 37
4655.61 36
4655.77 37
4655.92 38
4656.08 40
4656.24 43
4656.39 47
4656.55 52
4656.71 56
4656.86 58
4657.02 59
4657.18 56
4657.33 52
4657.49 46
4657.65 40
4657.80 36
4657.96 34
4658.11 35
4658.27 39
4658.43 44
4658.58 50
4658.74 55
4658.90 56
4659.05 55
4659.21 50
4659.37 42
4659.52 34
4659.68 25
4659.84 16
4659.99 11
4660.15 7
4660.31 7
4660.46 8
4660.62 11
4660.78 13
4660.93 14
4661.09 14
4661.25 12
4661.40 9
4661.56 6
4661.72 5
4661.87 5
4662.03 7
4662.19 11
4662.34 17
4662.50 25
4662.65 33
4662.81 42
4662.97 49
4663.12 54
4663.28 56
4663.44 55
4663.59 50
4663.75 44
4663.91 35
4664.06 26
4664.22 18
4664.38 10
4664.53 3
4664.69 0
4664.85 0
4665.00 0
4665.16 0
4665.32 0
4665.47 0
4665.63 0
4665.79 4
4665.94 8
4666.10 11
4666.26 11
4666.41 8
4666.57 5
4666.73 3
4666.88 3
4667.04 6
4667.20 12
4667.35 19
4667.51 27
4667.67 33
4667.82 36
4667.98 36
4668.14 32
4668.29 27
4668.45 20
4668.61 13
4668.76 8
4668.92 4
4669.08 3
4669.23 3
4669.39 4
4669.55 7
4669.70 9
4669.86 12
4670.02 14
4670.17 16
4670.33 18
4670.49 20
4670.64 23
4670.80 26
4670.96 30
4671.11 35
4671.27 41
4671.43 48
4671.58 56
4671.74 64
4671.90 72
4672.06 81
4672.21 88
4672.37 94
4672.53 99
4672.68 101
4672.84 102
4673.00 100
4673.15 97
4673.31 92
4673.47 86
4673.62 79
4673.78 73
4673.94 67
4674.09 61
4674.25 55
4674.41 49
4674.56 42
4674.72 34
4674.88 25
4675.03 16
4675.19 7
4675.35 0
4675.50 0
4675.66 0
4675.82 0
4675.97 0
4676.13 0
4676.29 0
4676.45 0
4676.60 0
4676.76 5
4676.92 15
4677.07 25
4677.23 36
4677.39 47
4677.54 56
4677.70 62
4677.86 66
4678.01 68
4678.17 69
4678.33 68
4678.48 67
4678.64 65
4678.80 63
4678.95 62
4679.11 60
4679.27 58
4679.43 57
4679.58 57
4679.74 59
4679.90 62
4680.05 66
4680.21 72
4680.37 78
4680.52 83
4680.68 88
4680.84 92
4680.99 95
4681.15 98
4681.31 103
4681.46 108
4681.62 115
4681.78 122
4681.94 129
4682.09 134
4682.25 138
4682.41 138
4682.56 137
4682.72 133
4682.88 128
4683.03 124
4683.19 120
4683.35 119
4683.50 119
4683.66 123
4683.82 129
4683.98 136
4684.13 145
4684.29 154
4684.45 162
4684.60 169
4684.76 175
4684.92 181
4685.07 187
4685.23 194
4685.39 202
4685.55 210
4685.70 218
4685.86 225
4686.02 230
4686.17 233
4686.33 231
4686.49 226
4686.64 219
4686.80 210
4686.96 202
4687.12 195
4687.27 190
4687.43 187
4687.59 185
4687.74 183
4687.90 181
4688.06 178
4688.21 174
4688.37 170
4688.53 166
4688.69 163
4688.84 161
4689.00 159
4689.16 157
4689.31 154
4689.47 149
4689.63 142
4689.78 133
4689.94 125
4690.10 118
4690.26 113
4690.41 111
4690.57 110
4690.73 111
4690.88 112
4691.04 111
4691.20 109
4691.36 104
4691.51 97
4691.67 87
4691.83 76
4691.98 64
4692.14 52
4692.30 41
4692.45 31
4692.61 24
4692.77 20
4692.93 20
4693.08 22
4693.24 27
4693.40 33
4693.55 38
4693.71 41
4693.87 43
4694.03 42
4694.18 40
4694.34 38
4694.50 36
4694.65 34
4694.81 33
4694.97 32
4695.13 30
4695.28 27
4695.44 24
4695.60 21
4695.75 20
4695.91 19
4696.07 20
4696.23 22
4696.38 25
4696.54 26
4696.70 26
4696.85 23
4697.01 19
4697.17 13
4697.33 6
4697.48 0
4697.64 0
4697.80 0
4697.95 0
4698.11 0
4698.27 0
4698.43 0
4698.58 0
4698.74 0
4698.90 3
4699.05 5
4699.21 8
4699.37 10
4699.53 13
4699.68 16
4699.84 20
4700.00 24
4700.16 29
4700.31 34
4700.47 39
4700.63 44
4700.78 47
4700.94 49
4701.10 49
4701.26 49
4701.41 47
4701.57 45
4701.73 42
4701.88 39
4702.04 36
4702.20 32
4702.36 29
4702.51 25
4702.67 22
4702.83 20
4702.99 18
4703.14 18
4703.30 19
4703.46 21
4703.61 22
4703.77 24
4703.93 25
4704.09 24
4704.24 23
4704.40 21
4704.56 18
4704.72 14
4704.87 11
4705.03 8
4705.19 6
4705.34 6
4705.50 6
4705.66 7
4705.82 8
4705.97 10
4706.13 11
4706.29 12
4706.45 14
4706.60 16
4706.76 19
4706.92 22
4707.08 26
4707.23 28
4707.39 30
4707.55 30
4707.70 29
4707.86 26
4708.02 22
4708.18 16
4708.33 9
4708.49 2
4708.65 0
4708.81 0
4708.96 0
4709.12 0
4709.28 0
4709.44 0
4709.59 0
4709.75 0
4709.91 6
4710.07 14
4710.22 22
4710.38 29
4710.54 36
4710.69 43
4710.85 48
4711.01 52
4711.17 54
4711.32 56
4711.48 55
4711.64 53
4711.80 48
4711.95 43
4712.11 37
4712.27 32
4712.43 28
4712.58 26
4712.74 26
4712.90 28
4713.06 32
4713.21 36
4713.37 40
4713.53 42
4713.69 43
4713.84 43
4714.00 41
4714.16 40
4714.32 39
4714.47 39
4714.63 41
4714.79 44
4714.95 49
4715.10 55
4715.26 61
4715.42 65
4715.58 68
4715.73 70
4715.89 70
4716.05 69
4716.21 68
4716.36 66
4716.52 65
4716.68 64
4716.84 63
4716.99 63
4717.15 61
4717.31 59
4717.47 56
4717.62 52
4717.78 48
4717.94 43
4718.10 39
4718.25 36
4718.41 34
4718.57 33
4718.73 33
4718.88 33
4719.04 33
4719.20 32
4719.36 29
4719.51 26
4719.67 22
4719.83 17
4719.99 14
4720.14 13
4720.30 14
4720.46 17
4720.62 22
4720.77 28
4720.93 34
4721.09 40
4721.25 46
4721.40 51
4721.56 56
4721.72 61
4721.88 65
4722.03 69
4722.19 73
4722.35 77
4722.51 81
4722.66 84
4722.82 87
4722.98 89
4723.14 91
4723.29 92
4723.45 92
4723.61 91
4723.77 90
4723.93 88
4724.08 86
4724.24 85
4724.40 85
4724.56 85
4724.71 88
4724.87 93
4725.03 99
4725.19 106
4725.34 115
4725.50 123
4725.66 129
4725.82 132
4725.97 132
4726.13 127
4726.29 118
4726.45 105
4726.61 90
4726.76 74
4726.92 59
4727.08 46
4727.24 38
4727.39 33
4727.55 33
4727.71 35
4727.87 39
4728.02 44
4728.18 48
4728.34 51
4728.50 53
4728.66 54
4728.81 53
4728.97 53
4729.13 52
4729.29 50
4729.44 49
4729.60 48
4729.76 46
4729.92 45
4730.07 43
4730.23 40
4730.39 37
4730.55 35
4730.71 32
4730.86 30
4731.02 28
4731.18 26
4731.34 26
4731.49 26
4731.65 26
4731.81 26
4731.97 27
4732.12 30
4732.28 34
4732.44 39
4732.60 47
4732.76 56
4732.91 66
4733.07 77
4733.23 85
4733.39 91
4733.54 94
4733.70 93
4733.86 89
4734.02 81
4734.18 72
4734.33 62
4734.49 53
4734.65 45
4734.81 38
4734.96 33
4735.12 29
4735.28 25
4735.44 22
4735.60 20
4735.75 18
4735.91 16
4736.07 15
4736.23 15
4736.39 15
4736.54 15
4736.70 16
4736.86 17
4737.02 18
4737.17 20
4737.33 23
4737.49 25
4737.65 28
4737.81 29
4737.96 30
4738.12 30
4738.28 30
4738.44 29
4738.60 29
4738.75 28
4738.91 29
4739.07 30
4739.23 32
4739.38 35
4739.54 39
4739.70 43
4739.86 48
4740.02 52
4740.17 55
4740.33 57
4740.49 58
4740.65 57
4740.81 55
4740.96 51
4741.12 47
4741.28 42
4741.44 36
4741.59 29
4741.75 23
4741.91 16
4742.07 11
4742.23 5
4742.38 1
4742.54 0
4742.70 0
4742.86 0
4743.02 0
4743.17 0
4743.33 0
4743.49 0
4743.65 0
4743.81 2
4743.96 7
4744.12 13
4744.28 18
4744.44 22
4744.60 24
4744.75 26
4744.91 26
4745.07 26
4745.23 27
4745.39 28
4745.54 30
4745.70 32
4745.86 35
4746.02 37
4746.18 40
4746.33 42
4746.49 43
4746.65 46
4746.81 48
4746.97 52
4747.12 56
4747.28 60
4747.44 64
4747.60 67
4747.76 69
4747.91 70
4748.07 71
4748.23 71
4748.39 71
4748.55 70
4748.70 68
4748.86 64
4749.02 60
4749.18 54
4749.34 48
4749.49 43
4749.65 38
4749.81 35
4749.97 33
4750.13 31
4750.28 29
4750.44 27
4750.60 24
4750.76 21
4750.92 17
4751.07 13
4751.23 9
4751.39 6
4751.55 5
4751.71 4
4751.86 4
4752.02 5
4752.18 7
4752.34 9
4752.50 12
4752.66 16
4752.81 20
4752.97 25
4753.13 29
4753.29 34
4753.45 37
4753.60 39
4753.76 38
4753.92 34
4754.08 29
4754.24 21
4754.39 12
4754.55 2
4754.71 0
4754.87 0
4755.03 0
4755.18 0
4755.34 0
4755.50 0
4755.66 0
4755.82 0
4755.98 5
4756.13 10
4756.29 15
4756.45 19
4756.61 23
4756.77 28
4756.92 32
4757.08 36
4757.24 38
4757.40 40
4757.56 40
4757.72 39
4757.87 37
4758.03 35
4758.19 32
4758.35 29
4758.51 26
4758.66 21
4758.82 15
4758.98 9
4759.14 2
4759.30 0
4759.46 0
4759.61 0
4759.77 0
4759.93 0
4760.09 7
4760.25 16
4760.40 26
4760.56 36
4760.72 45
4760.88 53
4761.04 61
4761.20 69
4761.35 77
4761.51 84
4761.67 89
4761.83 93
4761.99 94
4762.15 93
4762.30 91
4762.46 89
4762.62 89
4762.78 92
4762.94 99
4763.10 108
4763.25 119
4763.41 130
4763.57 138
4763.73 143
4763.89 142
4764.04 138
4764.20 130
4764.36 122
4764.52 114
4764.68 108
4764.84 104
4764.99 102
4765.15 101
4765.31 101
4765.47 100
4765.63 98
4765.79 94
4765.94 91
4766.10 87
4766.26 85
4766.42 85
4766.58 86
4766.74 88
4766.89 92
4767.05 96
4767.21 100
4767.37 104
4767.53 108
4767.69 111
4767.84 114
4768.00 116
4768.16 117
4768.32 117
4768.48 116
4768.64 113
4768.79 108
4768.95 102
4769.11 94
4769.27 85
4769.43 74
4769.59 63
4769.74 52
4769.90 42
4770.06 33
4770.22 26
4770.38 23
4770.54 23
4770.69 27
4770.85 33
4771.01 41
4771.17 48
4771.33 54
4771.49 56
4771.65 56
4771.80 52
4771.96 47
4772.12 41
4772.28 37
4772.44 35
4772.60 35
4772.75 38
4772.91 42
4773.07 46
4773.23 48
4773.39 49
4773.55 47
4773.70 42
4773.86 37
4774.02 32
4774.18 27
4774.34 22
4774.50 17
4774.66 12
4774.81 8
4774.97 4
4775.13 3
4775.29 3
4775.45 8
4775.61 15
4775.76 25
4775.92 38
4776.08 51
4776.24 63
4776.40 74
4776.56 83
4776.72 89
4776.87 93
4777.03 94
4777.19 93
4777.35 90
4777.51 85
4777.67 80
4777.83 75
4777.98 71
4778.14 68
4778.30 66
4778.46 66
4778.62 66
4778.78 67
4778.94 68
4779.09 71
4779.25 74
4779.41 79
4779.57 86
4779.73 94
4779.89 103
4780.04 113
4780.20 122
4780.36 129
4780.52 135
4780.68 138
4780.84 139
4781.00 138
4781.15 136
4781.31 135
4781.47 134
4781.63 136
4781.79 140
4781.95 146
4782.11 153
4782.26 161
4782.42 169
4782.58 174
4782.74 177
4782.90 178
4783.06 178
4783.22 176
4783.37 174
4783.53 171
4783.69 168
4783.85 164
4784.01 160
4784.17 155
4784.33 151
4784.49 148
4784.64 147
4784.80 147
4784.96 149
4785.12 152
4785.28 156
4785.44 159
4785.60 162
4785.75 163
4785.91 164
4786.07 163
4786.23 163
4786.39 161
4786.55 159
4786.71 156
4786.86 151
4787.02 144
4787.18 136
4787.34 128
4787.50 120
4787.66 113
4787.82 108
4787.98 104
4788.13 103
4788.29 104
4788.45 106
4788.61 109
4788.77 113
4788.93 116
4789.09 118
4789.25 120
4789.40 120
4789.56 120
4789.72 119
4789.88 117
4790.04 115
4790.20 112
4790.36 108
4790.51 104
4790.67 100
4790.83 96
4790.99 92
4791.15 87
4791.31 81
4791.47 75
4791.63 68
4791.78 61
4791.94 54
4792.10 48
4792.26 44
4792.42 41
4792.58 40
4792.74 39
4792.90 39
4793.05 40
4793.21 40
4793.37 41
4793.53 42
4793.69 45
4793.85 48
4794.01 53
4794.17 59
4794.32 65
4794.48 72
4794.64 78
4794.80 84
4794.96 90
4795.12 94
4795.28 99
4795.44 103
4795.60 107
4795.75 110
4795.91 114
4796.07 116
4796.23 118
4796.39 119
4796.55 120
4796.71 119
4796.87 119
4797.02 118
4797.18 117
4797.34 115
4797.50 115
4797.66 114
4797.82 114
4797.98 114
4798.14 115
4798.30 117
4798.45 118
4798.61 118
4798.77 116
4798.93 113
4799.09 108
4799.25 100
4799.41 92
4799.57 84
4799.73 76
4799.88 69
4800.04 64
4800.20 60
4800.36 56
4800.52 52
4800.68 48
4800.84 44
4801.00 42
4801.16 42
4801.31 45
4801.47 50
4801.63 56
4801.79 63
4801.95 69
4802.11 75
4802.27 78
4802.43 81
4802.59 82
4802.74 84
4802.90 86
4803.06 89
4803.22 91
4803.38 93
4803.54 93
4803.70 91
4803.86 87
4804.02 81
4804.17 74
4804.33 66
4804.49 60
4804.65 55
4804.81 52
4804.97 51
4805.13 51
4805.29 52
4805.45 54
4805.61 55
4805.76 55
4805.92 55
4806.08 56
4806.24 56
4806.40 57
4806.56 58
4806.72 59
4806.88 59
4807.04 58
4807.20 56
4807.35 52
4807.51 47
4807.67 41
4807.83 36
4807.99 31
4808.15 26
4808.31 22
4808.47 18
4808.63 14
4808.79 9
4808.94 5
4809.10 0
4809.26 0
4809.42 0
4809.58 0
4809.74 0
4809.90 0
4810.06 0
4810.22 0
4810.38 1
4810.53 11
4810.69 22
4810.85 33
4811.01 43
4811.17 51
4811.33 57
4811.49 62
4811.65 64
4811.81 65
4811.97 65
4812.13 64
4812.28 62
4812.44 60
4812.60 59
4812.76 58
4812.92 58
4813.08 59
4813.24 61
4813.40 62
4813.56 64
4813.72 65
4813.88 66
4814.03 66
4814.19 66
4814.35 67
4814.51 69
4814.67 72
4814.83 76
4814.99 81
4815.15 85
4815.31 89
4815.47 92
4815.63 94
4815.79 95
4815.94 95
4816.10 94
4816.26 93
4816.42 92
4816.58 90
4816.74 88
4816.90 87
4817.06 85
4817.22 84
4817.38 83
4817.54 82
4817.70 81
4817.85 80
4818.01 78
4818.17 77
4818.33 76
4818.49 76
4818.65 76
4818.81 75
4818.97 75
4819.13 73
4819.29 70
4819.45 66
4819.61 62
4819.76 58
4819.92 56
4820.08 55
4820.24 55
4820.40 56
4820.56 57
4820.72 57
4820.88 55
4821.04 53
4821.20 51
4821.36 51
4821.52 52
4821.68 55
4821.83 60
4821.99 65
4822.15 70
4822.31 74
4822.47 77
4822.63 78
4822.79 78
4822.95 79
4823.11 80
4823.27 81
4823.43 83
4823.59 83
4823.75 83
4823.90 82
4824.06 80
4824.22 79
4824.38 79
4824.54 81
4824.70 85
4824.86 90
4825.02 95
4825.18 99
4825.34 101
4825.50 101
4825.66 99
4825.82 95
4825.98 92
4826.13 89
4826.29 87
4826.45 87
4826.61 90
4826.77 93
4826.93 97
4827.09 100
4827.25 103
4827.41 105
4827.57 106
4827.73 105
4827.89 103
4828.05 100
4828.21 96
4828.37 90
4828.52 84
4828.68 75
4828.84 66
4829.00 55
4829.16 44
4829.32 34
4829.48 26
4829.64 20
4829.80 17
4829.96 18
4830.12 20
4830.28 25
4830.44 32
4830.60 39
4830.76 46
4830.92 53
4831.07 58
4831.23 62
4831.39 64
4831.55 63
4831.71 60
4831.87 55
4832.03 50
4832.19 44
4832.35 40
4832.51 36
4832.67 33
4832.83 30
4832.99 26
4833.15 21
4833.31 16
4833.47 10
4833.63 4
4833.78 0
4833.94 0
4834.10 0
4834.26 0
4834.42 0
4834.58 0
4834.74 0
4834.90 0
4835.06 0
4835.22 0
4835.38 2
4835.54 4
4835.70 7
4835.86 10
4836.02 12
4836.18 14
4836.34 15
4836.50 16
4836.66 16
4836.81 18
4836.97 21
4837.13 26
4837.29 33
4837.45 43
4837.61 55
4837.77 67
4837.93 78
4838.09 86
4838.25 91
4838.41 92
4838.57 89
4838.73 83
4838.89 74
4839.05 65
4839.21 57
4839.37 51
4839.53 49
4839.69 51
4839.85 56
4840.01 64
4840.16 74
4840.32 83
4840.48 91
4840.64 95
4840.80 97
4840.96 96
4841.12 93
4841.28 90
4841.44 86
4841.60 82
4841.76 79
4841.92 76
4842.08 73
4842.24 69
4842.40 64
4842.56 60
4842.72 55
4842.88 52
4843.04 51
4843.20 52
4843.36 55
4843.52 59
4843.68 64
4843.83 69
4843.99 74
4844.15 79
4844.31 85
4844.47 90
4844.63 97
4844.79 105
4844.95 113
4845.11 122
4845.27 129
4845.43 135
4845.59 138
4845.75 139
4845.91 138
4846.07 136
4846.23 135
4846.39 134
4846.55 136
4846.71 141
4846.87 148
4847.03 156
4847.19 167
4847.35 177
4847.51 187
4847.67 196
4847.83 202
4847.99 204
4848.15 203
4848.30 197
4848.46 188
4848.62 176
4848.78 162
4848.94 147
4849.10 133
4849.26 119
4849.42 106
4849.58 95
4849.74 87
4849.90 81
4850.06 78
4850.22 79
4850.38 83
4850.54 89
4850.70 97
4850.86 104
4851.02 109
4851.18 112
4851.34 113
4851.50 112
4851.66 111
[truncated: 734,155 more chars]
