# Supplementary material for: Methylobacterium Species Promoting Rice and Barley Growth and Interaction Specificity Revealed with Whole-Cell Matrix-Assisted Laser Desorption / Ionization-Time-of-Flight Mass Spectrometry (MALDI-TOF/MS) Analysis
Source: PLoS One. 2015 Jun 8;10(6):e0129509. doi: 10.1371/journal.pone.0129509 (PMC4460032; doi:10.1371/journal.pone.0129509)
Supplement: S3 Data — (ZIP) [file pone.0129509.s003.zip › Supplementary data 3 (ms from barley)/13a.txt]

779.15 0
779.22 0
779.28 0
779.35 0
779.41 0
779.47 0
779.54 0
779.60 0
779.67 0
779.73 0
779.79 0
779.86 0
779.92 0
779.99 0
780.05 0
780.11 0
780.18 0
780.24 0
780.31 0
780.37 0
780.43 0
780.50 0
780.56 0
780.63 0
780.69 0
780.76 0
780.82 0
780.88 0
780.95 0
781.01 0
781.08 0
781.14 0
781.20 0
781.27 0
781.33 0
781.40 0
781.46 0
781.52 0
781.59 0
781.65 0
781.72 0
781.78 0
781.84 0
781.91 0
781.97 0
782.04 0
782.10 0
782.17 0
782.23 0
782.29 0
782.36 0
782.42 0
782.49 0
782.55 0
782.61 0
782.68 0
782.74 0
782.81 0
782.87 0
782.94 0
783.00 0
783.06 0
783.13 0
783.19 0
783.26 0
783.32 0
783.38 0
783.45 0
783.51 0
783.58 0
783.64 0
783.71 0
783.77 0
783.83 0
783.90 0
783.96 0
784.03 0
784.09 0
784.15 0
784.22 0
784.28 0
784.35 0
784.41 0
784.48 0
784.54 0
784.60 0
784.67 0
784.73 0
784.80 0
784.86 0
784.93 0
784.99 0
785.05 0
785.12 0
785.18 0
785.25 0
785.31 0
785.38 0
785.44 0
785.50 0
785.57 0
785.63 0
785.70 0
785.76 0
785.83 0
785.89 0
785.95 0
786.02 0
786.08 0
786.15 0
786.21 0
786.28 0
786.34 0
786.40 0
786.47 0
786.53 0
786.60 0
786.66 0
786.73 0
786.79 0
786.85 0
786.92 0
786.98 0
787.05 0
787.11 0
787.18 0
787.24 0
787.30 0
787.37 0
787.43 0
787.50 0
787.56 0
787.63 0
787.69 0
787.75 0
787.82 0
787.88 0
787.95 0
788.01 0
788.08 0
788.14 0
788.21 0
788.27 0
788.33 0
788.40 0
788.46 0
788.53 0
788.59 0
788.66 0
788.72 0
788.78 0
788.85 0
788.91 0
788.98 0
789.04 0
789.11 0
789.17 0
789.24 0
789.30 0
789.36 0
789.43 0
789.49 0
789.56 0
789.62 0
789.69 0
789.75 0
789.82 0
789.88 0
789.94 0
790.01 0
790.07 0
790.14 0
790.20 0
790.27 0
790.33 0
790.40 0
790.46 0
790.52 0
790.59 0
790.65 0
790.72 0
790.78 0
790.85 0
790.91 0
790.98 0
791.04 0
791.11 0
791.17 0
791.23 0
791.30 0
791.36 0
791.43 0
791.49 0
791.56 0
791.62 0
791.69 0
791.75 0
791.81 0
791.88 0
791.94 0
792.01 0
792.07 0
792.14 0
792.20 0
792.27 0
792.33 0
792.40 0
792.46 0
792.52 0
792.59 0
792.65 0
792.72 0
792.78 0
792.85 0
792.91 0
792.98 0
793.04 0
793.11 0
793.17 0
793.23 0
793.30 0
793.36 0
793.43 0
793.49 0
793.56 0
793.62 0
793.69 0
793.75 0
793.82 0
793.88 0
793.95 0
794.01 0
794.07 0
794.14 0
794.20 0
794.27 0
794.33 0
794.40 0
794.46 0
794.53 0
794.59 0
794.66 0
794.72 0
794.79 0
794.85 0
794.92 0
794.98 0
795.04 0
795.11 0
795.17 0
795.24 0
795.30 0
795.37 0
795.43 0
795.50 0
795.56 0
795.63 0
795.69 0
795.76 0
795.82 0
795.89 0
795.95 0
796.01 0
796.08 0
796.14 0
796.21 0
796.27 0
796.34 0
796.40 0
796.47 0
796.53 0
796.60 0
796.66 0
796.73 0
796.79 0
796.86 0
796.92 0
796.99 0
797.05 0
797.11 0
797.18 0
797.24 0
797.31 0
797.37 0
797.44 0
797.50 0
797.57 0
797.63 0
797.70 0
797.76 0
797.83 0
797.89 0
797.96 0
798.02 0
798.09 0
798.15 0
798.22 0
798.28 0
798.35 0
798.41 0
798.47 0
798.54 0
798.60 0
798.67 0
798.73 0
798.80 0
798.86 0
798.93 0
798.99 0
799.06 0
799.12 0
799.19 0
799.25 0
799.32 0
799.38 0
799.45 0
799.51 0
799.58 0
799.64 0
799.71 0
799.77 0
799.84 0
799.90 0
799.97 0
800.03 0
800.10 0
800.16 0
800.23 0
800.29 0
800.36 0
800.42 0
800.48 0
800.55 0
800.61 0
800.68 0
800.74 0
800.81 0
800.87 0
800.94 0
801.00 0
801.07 0
801.13 0
801.20 0
801.26 0
801.33 0
801.39 0
801.46 0
801.52 0
801.59 0
801.65 0
801.72 0
801.78 0
801.85 0
801.91 0
801.98 0
802.04 0
802.11 0
802.17 0
802.24 0
802.30 0
802.37 0
802.43 0
802.50 0
802.56 0
802.63 0
802.69 0
802.76 0
802.82 0
802.89 0
802.95 0
803.02 0
803.08 0
803.15 0
803.21 0
803.28 0
803.34 0
803.41 0
803.47 0
803.54 0
803.60 0
803.67 0
803.73 0
803.80 0
803.86 0
803.93 0
803.99 0
804.06 0
804.12 0
804.19 0
804.25 0
804.32 0
804.38 0
804.45 0
804.51 0
804.58 0
804.64 0
804.71 0
804.77 0
804.84 0
804.90 0
804.97 0
805.03 0
805.10 0
805.16 0
805.23 0
805.29 0
805.36 0
805.42 0
805.49 0
805.55 0
805.62 0
805.68 0
805.75 0
805.81 0
805.88 0
805.94 0
806.01 0
806.07 0
806.14 0
806.20 0
806.27 0
806.33 0
806.40 0
806.46 0
806.53 0
806.60 0
806.66 0
806.73 0
806.79 0
806.86 0
806.92 0
806.99 0
807.05 0
807.12 0
807.18 0
807.25 0
807.31 0
807.38 0
807.44 0
807.51 0
807.57 0
807.64 0
807.70 0
807.77 0
807.83 0
807.90 0
807.96 0
808.03 0
808.09 0
808.16 0
808.22 0
808.29 0
808.35 0
808.42 0
808.48 1
808.55 0
808.62 0
808.68 0
808.75 0
808.81 0
808.88 0
808.94 0
809.01 0
809.07 0
809.14 0
809.20 0
809.27 0
809.33 0
809.40 0
809.46 0
809.53 0
809.59 0
809.66 0
809.72 0
809.79 0
809.85 0
809.92 0
809.99 0
810.05 0
810.12 0
810.18 0
810.25 0
810.31 0
810.38 0
810.44 0
810.51 0
810.57 0
810.64 0
810.70 0
810.77 0
810.83 0
810.90 0
810.96 0
811.03 0
811.10 0
811.16 0
811.23 0
811.29 0
811.36 0
811.42 0
811.49 0
811.55 0
811.62 0
811.68 0
811.75 0
811.81 0
811.88 0
811.94 0
812.01 0
812.08 0
812.14 0
812.21 0
812.27 0
812.34 0
812.40 0
812.47 0
812.53 0
812.60 0
812.66 0
812.73 0
812.79 0
812.86 0
812.92 0
812.99 0
813.06 0
813.12 0
813.19 0
813.25 0
813.32 0
813.38 0
813.45 0
813.51 0
813.58 0
813.64 0
813.71 0
813.77 1
813.84 1
813.91 0
813.97 0
814.04 0
814.10 0
814.17 0
814.23 0
814.30 0
814.36 0
814.43 0
814.49 0
814.56 0
814.63 0
814.69 0
814.76 0
814.82 0
814.89 0
814.95 0
815.02 0
815.08 0
815.15 0
815.21 0
815.28 0
815.35 0
815.41 0
815.48 0
815.54 0
815.61 0
815.67 0
815.74 0
815.80 0
815.87 0
815.94 0
816.00 0
816.07 0
816.13 0
816.20 0
816.26 0
816.33 0
816.39 0
816.46 0
816.52 0
816.59 0
816.66 0
816.72 0
816.79 0
816.85 0
816.92 0
816.98 0
817.05 0
817.11 0
817.18 0
817.25 0
817.31 0
817.38 0
817.44 0
817.51 0
817.57 0
817.64 0
817.70 0
817.77 0
817.84 0
817.90 0
817.97 0
818.03 0
818.10 0
818.16 0
818.23 0
818.29 0
818.36 0
818.43 0
818.49 0
818.56 0
818.62 0
818.69 0
818.75 0
818.82 0
818.89 0
818.95 0
819.02 0
819.08 0
819.15 0
819.21 0
819.28 0
819.34 0
819.41 0
819.48 0
819.54 0
819.61 0
819.67 0
819.74 0
819.80 0
819.87 0
819.94 0
820.00 0
820.07 0
820.13 0
820.20 0
820.26 0
820.33 0
820.40 0
820.46 0
820.53 0
820.59 0
820.66 0
820.72 0
820.79 0
820.86 0
820.92 0
820.99 0
821.05 0
821.12 0
821.18 0
821.25 0
821.32 0
821.38 0
821.45 0
821.51 0
821.58 0
821.64 0
821.71 0
821.78 0
821.84 0
821.91 0
821.97 0
822.04 0
822.10 0
822.17 0
822.24 0
822.30 0
822.37 0
822.43 0
822.50 0
822.56 0
822.63 0
822.70 0
822.76 0
822.83 0
822.89 0
822.96 0
823.02 0
823.09 0
823.16 0
823.22 0
823.29 0
823.35 0
823.42 0
823.49 0
823.55 0
823.62 0
823.68 0
823.75 0
823.81 0
823.88 0
823.95 0
824.01 0
824.08 0
824.14 0
824.21 0
824.28 0
824.34 0
824.41 0
824.47 0
824.54 0
824.60 0
824.67 0
824.74 0
824.80 0
824.87 0
824.93 0
825.00 0
825.07 0
825.13 0
825.20 0
825.26 0
825.33 0
825.39 0
825.46 0
825.53 0
825.59 0
825.66 0
825.72 0
825.79 0
825.86 0
825.92 0
825.99 0
826.05 0
826.12 0
826.19 0
826.25 0
826.32 0
826.38 0
826.45 0
826.52 0
826.58 0
826.65 0
826.71 0
826.78 0
826.84 0
826.91 0
826.98 0
827.04 0
827.11 0
827.17 0
827.24 0
827.31 0
827.37 0
827.44 0
827.50 0
827.57 0
827.64 0
827.70 0
827.77 0
827.83 0
827.90 0
827.97 0
828.03 0
828.10 0
828.16 0
828.23 0
828.30 0
828.36 0
828.43 0
828.49 0
828.56 0
828.63 0
828.69 0
828.76 0
828.82 0
828.89 0
828.96 0
829.02 0
829.09 0
829.15 0
829.22 0
829.29 0
829.35 0
829.42 0
829.48 0
829.55 0
829.62 0
829.68 0
829.75 0
829.81 0
829.88 0
829.95 0
830.01 0
830.08 0
830.14 0
830.21 0
830.28 0
830.34 0
830.41 0
830.48 0
830.54 0
830.61 0
830.67 0
830.74 0
830.81 0
830.87 0
830.94 0
831.00 0
831.07 0
831.14 0
831.20 0
831.27 0
831.33 0
831.40 0
831.47 0
831.53 0
831.60 0
831.67 0
831.73 0
831.80 0
831.86 0
831.93 0
832.00 0
832.06 0
832.13 0
832.19 0
832.26 0
832.33 0
832.39 0
832.46 0
832.53 0
832.59 0
832.66 0
832.72 0
832.79 0
832.86 0
832.92 0
832.99 0
833.05 0
833.12 0
833.19 0
833.25 0
833.32 0
833.39 0
833.45 0
833.52 0
833.58 0
833.65 0
833.72 0
833.78 0
833.85 0
833.92 0
833.98 0
834.05 0
834.11 0
834.18 0
834.25 0
834.31 0
834.38 0
834.44 0
834.51 0
834.58 0
834.64 0
834.71 0
834.78 0
834.84 0
834.91 0
834.98 0
835.04 0
835.11 0
835.17 0
835.24 0
835.31 0
835.37 0
835.44 0
835.51 0
835.57 0
835.64 0
835.70 0
835.77 0
835.84 0
835.90 0
835.97 0
836.04 0
836.10 0
836.17 0
836.23 0
836.30 0
836.37 0
836.43 0
836.50 0
836.57 0
836.63 0
836.70 0
836.77 0
836.83 0
836.90 0
836.96 0
837.03 0
837.10 0
837.16 0
837.23 0
837.30 0
837.36 0
837.43 0
837.49 0
837.56 0
837.63 0
837.69 0
837.76 0
837.83 0
837.89 0
837.96 0
838.03 0
838.09 0
838.16 0
838.22 0
838.29 0
838.36 0
838.42 0
838.49 0
838.56 0
838.62 0
838.69 0
838.76 0
838.82 0
838.89 0
838.96 0
839.02 0
839.09 0
839.15 0
839.22 0
839.29 0
839.35 0
839.42 0
839.49 0
839.55 0
839.62 0
839.69 0
839.75 0
839.82 0
839.89 0
839.95 0
840.02 0
840.08 0
840.15 0
840.22 0
840.28 0
840.35 0
840.42 0
840.48 0
840.55 0
840.62 0
840.68 0
840.75 0
840.82 0
840.88 0
840.95 0
841.02 0
841.08 0
841.15 0
841.22 0
841.28 0
841.35 0
841.41 0
841.48 0
841.55 0
841.61 0
841.68 0
841.75 0
841.81 0
841.88 0
841.95 0
842.01 0
842.08 0
842.15 0
842.21 0
842.28 0
842.35 0
842.41 0
842.48 0
842.55 0
842.61 0
842.68 0
842.75 0
842.81 0
842.88 0
842.95 0
843.01 0
843.08 0
843.15 0
843.21 0
843.28 0
843.34 0
843.41 0
843.48 0
843.54 0
843.61 0
843.68 0
843.74 0
843.81 0
843.88 0
843.94 0
844.01 0
844.08 0
844.14 0
844.21 0
844.28 0
844.34 0
844.41 0
844.48 0
844.54 0
844.61 0
844.68 0
844.74 0
844.81 0
844.88 0
844.94 0
845.01 0
845.08 0
845.14 0
845.21 0
845.28 0
845.34 0
845.41 0
845.48 0
845.54 0
845.61 0
845.68 0
845.74 0
845.81 0
845.88 0
845.94 0
846.01 0
846.08 0
846.14 0
846.21 0
846.28 0
846.34 0
846.41 0
846.48 0
846.54 0
846.61 0
846.68 0
846.74 0
846.81 0
846.88 0
846.94 0
847.01 0
847.08 0
847.14 0
847.21 0
847.28 0
847.35 0
847.41 0
847.48 0
847.55 0
847.61 0
847.68 0
847.75 0
847.81 0
847.88 0
847.95 0
848.01 0
848.08 0
848.15 0
848.21 0
848.28 0
848.35 0
848.41 0
848.48 0
848.55 0
848.61 0
848.68 0
848.75 0
848.81 0
848.88 0
848.95 0
849.01 0
849.08 0
849.15 0
849.22 0
849.28 0
849.35 0
849.42 0
849.48 0
849.55 0
849.62 0
849.68 0
849.75 0
849.82 0
849.88 0
849.95 0
850.02 0
850.08 0
850.15 0
850.22 0
850.28 0
850.35 0
850.42 0
850.49 0
850.55 0
850.62 0
850.69 0
850.75 0
850.82 0
850.89 0
850.95 0
851.02 0
851.09 0
851.15 0
851.22 0
851.29 0
851.36 0
851.42 0
851.49 0
851.56 0
851.62 0
851.69 0
851.76 0
851.82 0
851.89 0
851.96 0
852.02 0
852.09 0
852.16 0
852.23 0
852.29 0
852.36 0
852.43 0
852.49 0
852.56 0
852.63 0
852.69 0
852.76 0
852.83 0
852.89 0
852.96 0
853.03 0
853.10 0
853.16 0
853.23 0
853.30 0
853.36 0
853.43 0
853.50 0
853.56 0
853.63 0
853.70 0
853.77 0
853.83 0
853.90 0
853.97 0
854.03 0
854.10 0
854.17 0
854.23 0
854.30 0
854.37 0
854.44 0
854.50 0
854.57 0
854.64 0
854.70 0
854.77 0
854.84 0
854.90 0
854.97 0
855.04 0
855.11 0
855.17 0
855.24 0
855.31 0
855.37 0
855.44 0
855.51 0
855.58 0
855.64 0
855.71 0
855.78 0
855.84 0
855.91 0
855.98 0
856.05 0
856.11 0
856.18 0
856.25 0
856.31 0
856.38 0
856.45 0
856.51 0
856.58 0
856.65 0
856.72 0
856.78 0
856.85 0
856.92 0
856.98 0
857.05 0
857.12 0
857.19 0
857.25 0
857.32 0
857.39 0
857.45 0
857.52 0
857.59 0
857.66 0
857.72 0
857.79 0
857.86 0
857.92 0
857.99 0
858.06 0
858.13 0
858.19 0
858.26 0
858.33 0
858.39 0
858.46 0
858.53 0
858.60 0
858.66 0
858.73 0
858.80 0
858.87 0
858.93 0
859.00 0
859.07 0
859.13 0
859.20 0
859.27 0
859.34 0
859.40 0
859.47 0
859.54 0
859.60 0
859.67 0
859.74 0
859.81 0
859.87 0
859.94 0
860.01 0
860.08 0
860.14 0
860.21 0
860.28 0
860.34 0
860.41 0
860.48 0
860.55 0
860.61 0
860.68 0
860.75 0
860.82 0
860.88 0
860.95 0
861.02 0
861.08 0
861.15 0
861.22 0
861.29 0
861.35 0
861.42 0
861.49 0
861.56 0
861.62 0
861.69 0
861.76 0
861.82 0
861.89 0
861.96 0
862.03 0
862.09 0
862.16 0
862.23 0
862.30 0
862.36 0
862.43 0
862.50 0
862.57 0
862.63 0
862.70 0
862.77 0
862.83 0
862.90 0
862.97 0
863.04 0
863.10 0
863.17 0
863.24 0
863.31 0
863.37 0
863.44 0
863.51 0
863.58 0
863.64 0
863.71 0
863.78 0
863.85 0
863.91 0
863.98 0
864.05 0
864.12 0
864.18 0
864.25 0
864.32 0
864.38 0
864.45 0
864.52 0
864.59 0
864.65 0
864.72 0
864.79 0
864.86 0
864.92 0
864.99 0
865.06 0
865.13 0
865.19 0
865.26 0
865.33 0
865.40 0
865.46 0
865.53 0
865.60 0
865.67 0
865.73 0
865.80 0
865.87 0
865.94 0
866.00 0
866.07 0
866.14 0
866.21 0
866.27 0
866.34 0
866.41 0
866.48 0
866.54 0
866.61 0
866.68 0
866.75 0
866.81 0
866.88 0
866.95 0
867.02 0
867.08 0
867.15 0
867.22 0
867.29 0
867.35 0
867.42 0
867.49 0
867.56 0
867.62 0
867.69 0
867.76 0
867.83 0
867.89 0
867.96 0
868.03 0
868.10 0
868.16 0
868.23 0
868.30 0
868.37 0
868.43 0
868.50 0
868.57 0
868.64 0
868.70 0
868.77 0
868.84 0
868.91 0
868.98 0
869.04 0
869.11 0
869.18 0
869.25 0
869.31 0
869.38 0
869.45 0
869.52 0
869.58 0
869.65 0
869.72 0
869.79 0
869.85 0
869.92 0
869.99 0
870.06 0
870.12 0
870.19 0
870.26 0
870.33 0
870.40 0
870.46 0
870.53 0
870.60 0
870.67 0
870.73 0
870.80 0
870.87 0
870.94 0
871.00 0
871.07 0
871.14 0
871.21 0
871.28 0
871.34 0
871.41 0
871.48 0
871.55 0
871.61 0
871.68 0
871.75 0
871.82 0
871.88 0
871.95 0
872.02 0
872.09 0
872.16 0
872.22 0
872.29 0
872.36 0
872.43 0
872.49 0
872.56 0
872.63 0
872.70 0
872.76 0
872.83 0
872.90 0
872.97 0
873.04 0
873.10 0
873.17 0
873.24 0
873.31 0
873.37 0
873.44 0
873.51 0
873.58 0
873.65 0
873.71 0
873.78 0
873.85 0
873.92 0
873.98 0
874.05 0
874.12 0
874.19 0
874.26 0
874.32 0
874.39 0
874.46 0
874.53 0
874.60 0
874.66 0
874.73 0
874.80 0
874.87 0
874.93 0
875.00 0
875.07 0
875.14 0
875.21 0
875.27 0
875.34 0
875.41 0
875.48 0
875.54 0
875.61 0
875.68 0
875.75 0
875.82 0
875.88 0
875.95 0
876.02 0
876.09 0
876.16 0
876.22 0
876.29 0
876.36 0
876.43 0
876.49 0
876.56 0
876.63 0
876.70 0
876.77 0
876.83 0
876.90 0
876.97 0
877.04 0
877.11 0
877.17 0
877.24 0
877.31 0
877.38 0
877.45 0
877.51 0
877.58 0
877.65 0
877.72 0
877.79 0
877.85 0
877.92 0
877.99 0
878.06 0
878.13 0
878.19 0
878.26 0
878.33 0
878.40 0
878.46 0
878.53 0
878.60 0
878.67 0
878.74 0
878.80 0
878.87 0
878.94 0
879.01 0
879.08 0
879.14 0
879.21 0
879.28 0
879.35 0
879.42 0
879.48 0
879.55 0
879.62 0
879.69 0
879.76 0
879.82 0
879.89 0
879.96 0
880.03 0
880.10 0
880.16 0
880.23 0
880.30 0
880.37 0
880.44 0
880.50 0
880.57 0
880.64 0
880.71 0
880.78 0
880.85 0
880.91 0
880.98 0
881.05 0
881.12 0
881.19 0
881.25 0
881.32 0
881.39 0
881.46 0
881.53 0
881.59 0
881.66 0
881.73 0
881.80 0
881.87 0
881.93 0
882.00 0
882.07 0
882.14 0
882.21 0
882.28 0
882.34 0
882.41 0
882.48 0
882.55 0
882.62 0
882.68 0
882.75 0
882.82 0
882.89 0
882.96 0
883.02 0
883.09 0
883.16 0
883.23 0
883.30 0
883.37 0
883.43 0
883.50 0
883.57 0
883.64 0
883.71 0
883.77 0
883.84 0
883.91 0
883.98 0
884.05 0
884.12 0
884.18 0
884.25 0
884.32 0
884.39 0
884.46 0
884.52 0
884.59 0
884.66 0
884.73 0
884.80 0
884.87 0
884.93 0
885.00 0
885.07 0
885.14 0
885.21 0
885.27 0
885.34 0
885.41 0
885.48 0
885.55 0
885.62 0
885.68 0
885.75 0
885.82 0
885.89 0
885.96 0
886.03 0
886.09 0
886.16 0
886.23 0
886.30 0
886.37 0
886.43 0
886.50 0
886.57 0
886.64 0
886.71 0
886.78 0
886.84 0
886.91 0
886.98 0
887.05 0
887.12 0
887.19 0
887.25 0
887.32 0
887.39 0
887.46 0
887.53 0
887.60 0
887.66 0
887.73 0
887.80 0
887.87 0
887.94 0
888.01 0
888.07 0
888.14 0
888.21 0
888.28 0
888.35 0
888.42 0
888.48 0
888.55 0
888.62 0
888.69 0
888.76 0
888.83 0
888.89 0
888.96 0
889.03 0
889.10 0
889.17 0
889.24 0
889.30 0
889.37 0
889.44 0
889.51 0
889.58 0
889.65 0
889.71 0
889.78 0
889.85 0
889.92 0
889.99 0
890.06 0
890.13 0
890.19 0
890.26 0
890.33 0
890.40 0
890.47 0
890.54 0
890.60 0
890.67 0
890.74 0
890.81 0
890.88 0
890.95 0
891.02 0
891.08 0
891.15 0
891.22 0
891.29 0
891.36 0
891.43 0
891.49 0
891.56 0
891.63 0
891.70 0
891.77 0
891.84 0
891.91 0
891.97 0
892.04 0
892.11 0
892.18 0
892.25 0
892.32 0
892.38 0
892.45 0
892.52 0
892.59 0
892.66 0
892.73 0
892.80 0
892.86 0
892.93 0
893.00 0
893.07 0
893.14 0
893.21 0
893.28 0
893.34 0
893.41 0
893.48 0
893.55 0
893.62 0
893.69 0
893.76 0
893.82 0
893.89 0
893.96 0
894.03 0
894.10 0
894.17 0
894.24 0
894.30 0
894.37 0
894.44 0
894.51 0
894.58 0
894.65 0
894.72 0
894.78 0
894.85 0
894.92 0
894.99 0
895.06 0
895.13 0
895.20 0
895.26 0
895.33 0
895.40 0
895.47 0
895.54 0
895.61 0
895.68 0
895.74 0
895.81 0
895.88 0
895.95 0
896.02 0
896.09 0
896.16 0
896.22 0
896.29 0
896.36 0
896.43 0
896.50 0
896.57 0
896.64 0
896.71 0
896.77 0
896.84 0
896.91 0
896.98 0
897.05 0
897.12 0
897.19 0
897.25 0
897.32 0
897.39 0
897.46 0
897.53 0
897.60 0
897.67 0
897.74 0
897.80 0
897.87 0
897.94 0
898.01 0
898.08 0
898.15 0
898.22 0
898.29 0
898.35 0
898.42 0
898.49 0
898.56 0
898.63 0
898.70 0
898.77 0
898.84 0
898.90 0
898.97 0
899.04 0
899.11 0
899.18 0
899.25 0
899.32 0
899.39 0
899.45 0
899.52 0
899.59 0
899.66 0
899.73 0
899.80 0
899.87 0
899.94 0
900.00 0
900.07 0
900.14 0
900.21 0
900.28 0
900.35 0
900.42 0
900.49 0
900.55 0
900.62 0
900.69 0
900.76 0
900.83 0
900.90 0
900.97 0
901.04 0
901.11 0
901.17 0
901.24 0
901.31 0
901.38 0
901.45 0
901.52 0
901.59 0
901.66 0
901.73 0
901.79 0
901.86 0
901.93 0
902.00 0
902.07 0
902.14 0
902.21 0
902.28 0
902.34 0
902.41 0
902.48 0
902.55 0
902.62 0
902.69 0
902.76 0
902.83 0
902.90 0
902.97 0
903.03 0
903.10 0
903.17 0
903.24 0
903.31 0
903.38 0
903.45 0
903.52 0
903.59 0
903.65 0
903.72 0
903.79 0
903.86 0
903.93 0
904.00 0
904.07 0
904.14 0
904.21 0
904.27 0
904.34 0
904.41 0
904.48 0
904.55 0
904.62 0
904.69 0
904.76 0
904.83 0
904.90 0
904.96 0
905.03 0
905.10 0
905.17 0
905.24 0
905.31 0
905.38 0
905.45 0
905.52 0
905.59 0
905.65 0
905.72 0
905.79 0
905.86 0
905.93 0
906.00 0
906.07 0
906.14 0
906.21 0
906.28 0
906.34 0
906.41 0
906.48 0
906.55 0
906.62 0
906.69 0
906.76 0
906.83 0
906.90 0
906.97 0
907.04 0
907.10 0
907.17 0
907.24 0
907.31 0
907.38 0
907.45 0
907.52 0
907.59 0
907.66 0
907.73 0
907.79 0
907.86 0
907.93 0
908.00 0
908.07 0
908.14 0
908.21 0
908.28 0
908.35 0
908.42 0
908.49 0
908.56 0
908.62 0
908.69 0
908.76 0
908.83 0
908.90 0
908.97 0
909.04 0
909.11 0
909.18 0
909.25 0
909.32 0
909.38 0
909.45 0
909.52 0
909.59 0
909.66 0
909.73 0
909.80 0
909.87 0
909.94 0
910.01 0
910.08 0
910.15 0
910.21 0
910.28 0
910.35 0
910.42 0
910.49 0
910.56 0
910.63 0
910.70 0
910.77 0
910.84 0
910.91 0
910.98 0
911.05 0
911.11 0
911.18 0
911.25 0
911.32 0
911.39 0
911.46 0
911.53 0
911.60 0
911.67 0
911.74 0
911.81 0
911.88 0
911.95 0
912.01 0
912.08 0
912.15 0
912.22 0
912.29 0
912.36 0
912.43 0
912.50 0
912.57 0
912.64 0
912.71 0
912.78 0
912.85 0
912.91 0
912.98 0
913.05 0
913.12 0
913.19 0
913.26 0
913.33 0
913.40 0
913.47 0
913.54 0
913.61 0
913.68 0
913.75 0
913.82 0
913.89 0
913.95 0
914.02 0
914.09 0
914.16 0
914.23 0
914.30 0
914.37 0
914.44 0
914.51 0
914.58 0
914.65 0
914.72 0
914.79 0
914.86 0
914.93 0
914.99 0
915.06 0
915.13 0
915.20 0
915.27 0
915.34 0
915.41 0
915.48 0
915.55 0
915.62 0
915.69 0
915.76 0
915.83 0
915.90 0
915.97 0
916.04 0
916.10 0
916.17 0
916.24 0
916.31 0
916.38 0
916.45 0
916.52 0
916.59 0
916.66 0
916.73 0
916.80 0
916.87 0
916.94 0
917.01 0
917.08 0
917.15 0
917.22 0
917.29 0
917.35 0
917.42 0
917.49 0
917.56 0
917.63 0
917.70 0
917.77 0
917.84 0
917.91 0
917.98 0
918.05 0
918.12 0
918.19 0
918.26 0
918.33 0
918.40 0
918.47 0
918.54 0
918.61 0
918.67 0
918.74 0
918.81 0
918.88 0
918.95 0
919.02 0
919.09 0
919.16 0
919.23 0
919.30 0
919.37 0
919.44 0
919.51 0
919.58 0
919.65 0
919.72 0
919.79 0
919.86 0
919.93 0
920.00 0
920.07 0
920.13 0
920.20 0
920.27 0
920.34 0
920.41 0
920.48 0
920.55 0
920.62 0
920.69 0
920.76 0
920.83 0
920.90 0
920.97 0
921.04 0
921.11 0
921.18 0
921.25 0
921.32 0
921.39 0
921.46 0
921.53 0
921.60 0
921.67 0
921.74 0
921.81 0
921.87 0
921.94 0
922.01 0
922.08 0
922.15 0
922.22 0
922.29 0
922.36 0
922.43 0
922.50 0
922.57 0
922.64 0
922.71 0
922.78 0
922.85 0
922.92 0
922.99 0
923.06 0
923.13 0
923.20 0
923.27 0
923.34 0
923.41 0
923.48 0
923.55 0
923.62 0
923.69 0
923.76 0
923.83 0
923.89 0
923.96 0
924.03 0
924.10 0
924.17 0
924.24 0
924.31 0
924.38 0
924.45 0
924.52 0
924.59 0
924.66 0
924.73 0
924.80 0
924.87 0
924.94 0
925.01 0
925.08 0
925.15 0
925.22 0
925.29 0
925.36 0
925.43 0
925.50 0
925.57 0
925.64 0
925.71 0
925.78 0
925.85 0
925.92 0
925.99 0
926.06 0
926.13 0
926.20 0
926.27 0
926.34 0
926.41 0
926.48 0
926.55 0
926.62 0
926.69 0
926.75 0
926.82 0
926.89 0
926.96 0
927.03 0
927.10 0
927.17 0
927.24 0
927.31 0
927.38 0
927.45 0
927.52 0
927.59 0
927.66 0
927.73 0
927.80 0
927.87 0
927.94 0
928.01 0
928.08 0
928.15 0
928.22 0
928.29 0
928.36 0
928.43 0
928.50 0
928.57 0
928.64 0
928.71 0
928.78 0
928.85 0
928.92 0
928.99 0
929.06 0
929.13 0
929.20 0
929.27 0
929.34 0
929.41 0
929.48 0
929.55 0
929.62 0
929.69 0
929.76 0
929.83 0
929.90 0
929.97 0
930.04 0
930.11 0
930.18 0
930.25 0
930.32 0
930.39 0
930.46 0
930.53 0
930.60 0
930.67 0
930.74 0
930.81 0
930.88 0
930.95 0
931.02 0
931.09 0
931.16 0
931.23 0
931.30 0
931.37 0
931.44 0
931.51 0
931.58 0
931.65 0
931.72 0
931.79 0
931.86 0
931.93 0
932.00 0
932.07 0
932.14 0
932.21 0
932.28 0
932.35 0
932.42 0
932.49 0
932.56 0
932.63 0
932.70 0
932.77 0
932.84 0
932.91 0
932.98 0
933.05 0
933.12 0
933.19 0
933.26 0
933.33 0
933.40 0
933.47 0
933.54 0
933.61 0
933.68 0
933.75 0
933.82 0
933.89 0
933.96 0
934.03 0
934.10 0
934.17 0
934.24 0
934.31 0
934.38 0
934.45 0
934.52 0
934.59 0
934.66 0
934.73 0
934.80 0
934.87 0
934.94 0
935.01 0
935.08 0
935.15 0
935.22 0
935.29 0
935.36 0
935.43 0
935.50 0
935.57 0
935.64 0
935.71 0
935.78 0
935.85 0
935.92 0
935.99 0
936.06 0
936.13 0
936.20 0
936.27 0
936.34 0
936.41 0
936.48 0
936.55 0
936.62 0
936.69 0
936.76 0
936.83 0
936.90 0
936.97 0
937.05 0
937.12 0
937.19 0
937.26 0
937.33 0
937.40 0
937.47 0
937.54 0
937.61 0
937.68 0
937.75 0
937.82 0
937.89 0
937.96 0
938.03 0
938.10 0
938.17 0
938.24 0
938.31 0
938.38 0
938.45 0
938.52 0
938.59 0
938.66 0
938.73 0
938.80 0
938.87 0
938.94 0
939.01 0
939.08 0
939.15 0
939.22 0
939.29 0
939.36 0
939.43 0
939.50 0
939.57 0
939.64 0
939.71 0
939.78 0
939.86 0
939.93 0
940.00 0
940.07 0
940.14 0
940.21 0
940.28 0
940.35 0
940.42 0
940.49 0
940.56 0
940.63 0
940.70 0
940.77 0
940.84 0
940.91 0
940.98 0
941.05 0
941.12 0
941.19 0
941.26 0
941.33 0
941.40 0
941.47 0
941.54 0
941.61 0
941.68 0
941.75 0
941.82 0
941.89 0
941.97 0
942.04 0
942.11 0
942.18 0
942.25 0
942.32 0
942.39 0
942.46 0
942.53 0
942.60 0
942.67 0
942.74 0
942.81 0
942.88 0
942.95 0
943.02 0
943.09 0
943.16 0
943.23 0
943.30 0
943.37 0
943.44 0
943.51 0
943.58 0
943.66 0
943.73 0
943.80 0
943.87 0
943.94 0
944.01 0
944.08 0
944.15 0
944.22 0
944.29 0
944.36 0
944.43 0
944.50 0
944.57 0
944.64 0
944.71 0
944.78 0
944.85 0
944.92 0
944.99 0
945.06 0
945.14 0
945.21 0
945.28 0
945.35 0
945.42 0
945.49 0
945.56 0
945.63 0
945.70 0
945.77 0
945.84 0
945.91 0
945.98 0
946.05 0
946.12 0
946.19 0
946.26 0
946.33 0
946.40 0
946.47 0
946.55 0
946.62 0
946.69 0
946.76 0
946.83 0
946.90 0
946.97 0
947.04 0
947.11 0
947.18 0
947.25 0
947.32 0
947.39 0
947.46 0
947.53 0
947.60 0
947.67 0
947.75 0
947.82 0
947.89 0
947.96 0
948.03 0
948.10 0
948.17 0
948.24 0
948.31 0
948.38 0
948.45 0
948.52 0
948.59 0
948.66 0
948.73 0
948.80 0
948.88 0
948.95 0
949.02 0
949.09 0
949.16 0
949.23 0
949.30 0
949.37 0
949.44 0
949.51 0
949.58 0
949.65 0
949.72 0
949.79 0
949.86 0
949.93 0
950.01 0
950.08 0
950.15 0
950.22 0
950.29 0
950.36 0
950.43 0
950.50 0
950.57 0
950.64 0
950.71 0
950.78 0
950.85 0
950.92 0
951.00 0
951.07 0
951.14 0
951.21 0
951.28 0
951.35 0
951.42 0
951.49 0
951.56 0
951.63 0
951.70 0
951.77 0
951.84 0
951.91 0
951.99 0
952.06 0
952.13 0
952.20 0
952.27 0
952.34 0
952.41 0
952.48 0
952.55 0
952.62 0
952.69 0
952.76 0
952.83 0
952.91 0
952.98 0
953.05 0
953.12 0
953.19 0
953.26 0
953.33 0
953.40 0
953.47 0
953.54 0
953.61 0
953.68 0
953.76 0
953.83 0
953.90 0
953.97 0
954.04 0
954.11 0
954.18 0
954.25 0
954.32 0
954.39 0
954.46 0
954.53 0
954.61 0
954.68 0
954.75 0
954.82 0
954.89 0
954.96 0
955.03 0
955.10 0
955.17 0
955.24 0
955.31 0
955.38 0
955.46 0
955.53 0
955.60 0
955.67 0
955.74 0
955.81 0
955.88 0
955.95 0
956.02 0
956.09 0
956.16 0
956.24 0
956.31 0
956.38 0
956.45 0
956.52 0
956.59 0
956.66 0
956.73 0
956.80 0
956.87 0
956.94 0
957.02 0
957.09 0
957.16 0
957.23 0
957.30 0
957.37 0
957.44 0
957.51 0
957.58 0
957.65 0
957.73 0
957.80 0
957.87 0
957.94 0
958.01 0
958.08 0
958.15 0
958.22 0
958.29 0
958.36 0
958.44 0
958.51 0
958.58 0
958.65 0
958.72 0
958.79 0
958.86 0
958.93 0
959.00 0
959.07 0
959.15 0
959.22 0
959.29 0
959.36 0
959.43 0
959.50 0
959.57 0
959.64 0
959.71 0
959.78 0
959.86 0
959.93 0
960.00 0
960.07 0
960.14 0
960.21 0
960.28 0
960.35 0
960.42 0
960.49 0
960.57 0
960.64 0
960.71 0
960.78 0
960.85 0
960.92 0
960.99 0
961.06 0
961.13 0
961.21 0
961.28 0
961.35 0
961.42 0
961.49 0
961.56 0
961.63 0
961.70 0
961.77 0
961.85 0
961.92 0
961.99 0
962.06 0
962.13 0
962.20 0
962.27 0
962.34 0
962.41 0
962.49 0
962.56 0
962.63 0
962.70 0
962.77 0
962.84 0
962.91 0
962.98 0
963.06 0
963.13 0
963.20 0
963.27 0
963.34 0
963.41 0
963.48 0
963.55 0
963.62 0
963.70 0
963.77 0
963.84 0
963.91 0
963.98 0
964.05 0
964.12 0
964.19 0
964.27 0
964.34 0
964.41 0
964.48 0
964.55 0
964.62 0
964.69 0
964.76 0
964.84 0
964.91 0
964.98 0
965.05 0
965.12 1
965.19 1
965.26 1
965.33 0
965.40 0
965.48 0
965.55 0
965.62 0
965.69 0
965.76 0
965.83 0
965.90 0
965.98 0
966.05 0
966.12 0
966.19 0
966.26 0
966.33 0
966.40 0
966.47 0
966.55 0
966.62 0
966.69 0
966.76 0
966.83 0
966.90 0
966.97 0
967.04 0
967.12 0
967.19 0
967.26 0
967.33 0
967.40 0
967.47 0
967.54 0
967.61 0
967.69 0
967.76 0
967.83 0
967.90 0
967.97 0
968.04 0
968.11 0
968.19 0
968.26 0
968.33 0
968.40 0
968.47 0
968.54 0
968.61 0
968.69 0
968.76 0
968.83 0
968.90 0
968.97 0
969.04 0
969.11 0
969.18 0
969.26 0
969.33 0
969.40 0
969.47 0
969.54 0
969.61 0
969.68 0
969.76 0
969.83 0
969.90 0
969.97 0
970.04 0
970.11 0
970.18 0
970.26 0
970.33 0
970.40 0
970.47 0
970.54 0
970.61 0
970.68 0
970.76 0
970.83 0
970.90 0
970.97 0
971.04 0
971.11 0
971.18 0
971.26 0
971.33 0
971.40 0
971.47 0
971.54 0
971.61 0
971.69 0
971.76 0
971.83 0
971.90 0
971.97 0
972.04 0
972.11 0
972.19 0
972.26 0
972.33 0
972.40 0
972.47 0
972.54 0
972.61 0
972.69 0
972.76 0
972.83 0
972.90 0
972.97 0
973.04 0
973.12 0
973.19 0
973.26 0
973.33 0
973.40 0
973.47 0
973.54 0
973.62 0
973.69 0
973.76 0
973.83 0
973.90 0
973.97 0
974.05 0
974.12 0
974.19 0
974.26 0
974.33 0
974.40 0
974.47 0
974.55 0
974.62 0
974.69 0
974.76 0
974.83 0
974.90 0
974.98 0
975.05 0
975.12 0
975.19 0
975.26 0
975.33 0
975.41 0
975.48 0
975.55 0
975.62 0
975.69 0
975.76 0
975.84 0
975.91 0
975.98 0
976.05 0
976.12 0
976.19 0
976.27 0
976.34 0
976.41 0
976.48 0
976.55 0
976.62 0
976.70 0
976.77 0
976.84 0
976.91 0
976.98 0
977.05 0
977.13 0
977.20 0
977.27 0
977.34 0
977.41 0
977.48 0
977.56 0
977.63 0
977.70 0
977.77 0
977.84 0
977.91 0
977.99 0
978.06 0
978.13 0
978.20 0
978.27 0
978.34 0
978.42 0
978.49 0
978.56 0
978.63 0
978.70 0
978.77 0
978.85 0
978.92 0
978.99 0
979.06 0
979.13 0
979.21 0
979.28 0
979.35 0
979.42 0
979.49 0
979.56 0
979.64 0
979.71 0
979.78 0
979.85 0
979.92 0
979.99 0
980.07 0
980.14 0
980.21 0
980.28 0
980.35 0
980.43 0
980.50 0
980.57 0
980.64 0
980.71 0
980.78 0
980.86 0
980.93 0
981.00 0
981.07 0
981.14 0
981.22 0
981.29 0
981.36 0
981.43 0
981.50 0
981.57 0
981.65 0
981.72 0
981.79 0
981.86 0
981.93 0
982.01 0
982.08 0
982.15 0
982.22 0
982.29 0
982.36 0
982.44 0
982.51 0
982.58 0
982.65 0
982.72 0
982.80 0
982.87 0
982.94 0
983.01 0
983.08 0
983.16 0
983.23 0
983.30 0
983.37 0
983.44 0
983.52 0
983.59 0
983.66 0
983.73 0
983.80 0
983.87 0
983.95 0
984.02 0
984.09 0
984.16 0
984.23 0
984.31 0
984.38 0
984.45 0
984.52 0
984.59 0
984.67 0
984.74 0
984.81 0
984.88 0
984.95 0
985.03 0
985.10 0
985.17 0
985.24 0
985.31 0
985.39 0
985.46 0
985.53 0
985.60 0
985.67 0
985.75 0
985.82 0
985.89 0
985.96 0
986.03 0
986.11 0
986.18 0
986.25 0
986.32 0
986.39 0
986.47 0
986.54 0
986.61 0
986.68 0
986.75 0
986.83 0
986.90 0
986.97 0
987.04 0
987.11 0
987.19 0
987.26 0
987.33 0
987.40 0
987.47 0
987.55 0
987.62 0
987.69 0
987.76 0
987.83 0
987.91 0
987.98 0
988.05 0
988.12 0
988.20 0
988.27 0
988.34 0
988.41 0
988.48 0
988.56 0
988.63 0
988.70 0
988.77 0
988.84 0
988.92 0
988.99 0
989.06 0
989.13 0
989.20 0
989.28 0
989.35 0
989.42 0
989.49 0
989.57 0
989.64 0
989.71 0
989.78 0
989.85 0
989.93 0
990.00 0
990.07 0
990.14 0
990.21 0
990.29 0
990.36 0
990.43 0
990.50 0
990.58 0
990.65 0
990.72 0
990.79 0
990.86 0
990.94 0
991.01 0
991.08 0
991.15 0
991.23 0
991.30 0
991.37 0
991.44 0
991.51 0
991.59 0
991.66 0
991.73 0
991.80 0
991.88 0
991.95 0
992.02 0
992.09 0
992.16 0
992.24 0
992.31 0
992.38 0
992.45 0
992.53 0
992.60 0
992.67 0
992.74 0
992.81 0
992.89 0
992.96 0
993.03 0
993.10 0
993.18 0
993.25 0
993.32 0
993.39 0
993.46 0
993.54 0
993.61 0
993.68 0
993.75 0
993.83 0
993.90 0
993.97 0
994.04 0
994.12 0
994.19 0
994.26 0
994.33 0
994.40 0
994.48 0
994.55 0
994.62 0
994.69 0
994.77 0
994.84 0
994.91 0
994.98 0
995.06 0
995.13 0
995.20 0
995.27 0
995.34 0
995.42 0
995.49 0
995.56 0
995.63 0
995.71 0
995.78 0
995.85 0
995.92 0
996.00 0
996.07 0
996.14 0
996.21 0
996.29 1
996.36 1
996.43 1
996.50 0
996.57 0
996.65 0
996.72 0
996.79 0
996.86 0
996.94 0
997.01 0
997.08 0
997.15 0
997.23 0
997.30 0
997.37 0
997.44 0
997.52 0
997.59 0
997.66 0
997.73 0
997.81 0
997.88 0
997.95 0
998.02 0
998.10 0
998.17 0
998.24 0
998.31 0
998.39 0
998.46 0
998.53 0
998.60 0
998.68 0
998.75 0
998.82 0
998.89 0
998.97 0
999.04 0
999.11 0
999.18 0
999.26 0
999.33 0
999.40 0
999.47 0
999.55 0
999.62 0
999.69 0
999.76 0
999.84 0
999.91 0
999.98 0
1000.05 0
1000.13 0
1000.20 0
1000.27 0
1000.34 0
1000.42 0
1000.49 0
1000.56 0
1000.63 0
1000.71 0
1000.78 0
1000.85 0
1000.92 0
1001.00 0
1001.07 0
1001.14 0
1001.21 0
1001.29 0
1001.36 0
1001.43 0
1001.50 1
1001.58 1
1001.65 1
1001.72 1
1001.79 1
1001.87 1
1001.94 1
1002.01 0
1002.08 0
1002.16 0
1002.23 0
1002.30 0
1002.37 0
1002.45 0
1002.52 0
1002.59 0
1002.67 0
1002.74 0
1002.81 0
1002.88 0
1002.96 0
1003.03 0
1003.10 0
1003.17 0
1003.25 0
1003.32 0
1003.39 0
1003.46 0
1003.54 0
1003.61 0
1003.68 0
1003.75 0
1003.83 0
1003.90 0
1003.97 0
1004.05 0
1004.12 0
1004.19 0
1004.26 0
1004.34 0
1004.41 0
1004.48 0
1004.55 1
1004.63 1
1004.70 1
1004.77 1
1004.84 1
1004.92 0
1004.99 0
1005.06 0
1005.14 0
1005.21 0
1005.28 0
1005.35 0
1005.43 0
1005.50 0
1005.57 0
1005.64 0
1005.72 0
1005.79 0
1005.86 0
1005.94 0
1006.01 0
1006.08 0
1006.15 0
1006.23 0
1006.30 0
1006.37 0
1006.44 0
1006.52 0
1006.59 1
1006.66 1
1006.74 1
1006.81 1
1006.88 1
1006.95 0
1007.03 0
1007.10 0
1007.17 0
1007.24 0
1007.32 0
1007.39 0
1007.46 0
1007.54 1
1007.61 1
1007.68 1
1007.75 1
1007.83 1
1007.90 0
1007.97 0
1008.05 0
1008.12 0
1008.19 0
1008.26 0
1008.34 0
1008.41 0
1008.48 0
1008.56 0
1008.63 1
1008.70 1
1008.77 1
1008.85 1
1008.92 1
1008.99 1
1009.07 1
1009.14 0
1009.21 0
1009.28 0
1009.36 0
1009.43 0
1009.50 0
1009.58 0
1009.65 0
1009.72 0
1009.79 0
1009.87 0
1009.94 0
1010.01 0
1010.09 0
1010.16 0
1010.23 0
1010.30 0
1010.38 0
1010.45 0
1010.52 0
1010.60 0
1010.67 0
1010.74 0
1010.81 0
1010.89 0
1010.96 0
1011.03 0
1011.11 0
1011.18 1
1011.25 1
1011.32 1
1011.40 1
1011.47 0
1011.54 0
1011.62 0
1011.69 0
1011.76 0
1011.84 0
1011.91 0
1011.98 0
1012.05 1
1012.13 1
1012.20 1
1012.27 1
1012.35 1
1012.42 1
1012.49 1
1012.56 1
1012.64 1
1012.71 1
1012.78 1
1012.86 1
1012.93 1
1013.00 0
1013.08 0
1013.15 0
1013.22 0
1013.29 0
1013.37 0
1013.44 0
1013.51 0
1013.59 0
1013.66 0
1013.73 0
1013.81 0
1013.88 0
1013.95 0
1014.02 0
1014.10 0
1014.17 0
1014.24 0
1014.32 0
1014.39 0
1014.46 0
1014.54 0
1014.61 0
1014.68 0
1014.75 0
1014.83 0
1014.90 0
1014.97 0
1015.05 0
1015.12 1
1015.19 1
1015.27 1
1015.34 0
1015.41 0
1015.49 0
1015.56 0
1015.63 0
1015.70 0
1015.78 0
1015.85 0
1015.92 0
1016.00 0
1016.07 1
1016.14 1
1016.22 1
1016.29 1
1016.36 0
1016.44 0
1016.51 0
1016.58 0
1016.66 0
1016.73 0
1016.80 0
1016.87 0
1016.95 0
1017.02 0
1017.09 0
1017.17 0
1017.24 0
1017.31 0
1017.39 0
1017.46 0
1017.53 0
1017.61 1
1017.68 1
1017.75 1
1017.83 1
1017.90 1
1017.97 1
1018.04 1
1018.12 1
1018.19 1
1018.26 1
1018.34 1
1018.41 1
1018.48 1
1018.56 1
1018.63 1
1018.70 1
1018.78 1
1018.85 0
1018.92 0
1019.00 0
1019.07 1
1019.14 1
1019.22 1
1019.29 1
1019.36 1
1019.44 1
1019.51 1
1019.58 0
1019.66 0
1019.73 0
1019.80 0
1019.87 0
1019.95 1
1020.02 1
1020.09 1
1020.17 0
1020.24 0
1020.31 0
1020.39 0
1020.46 0
1020.53 0
1020.61 0
1020.68 0
1020.75 0
1020.83 0
1020.90 1
1020.97 1
1021.05 1
1021.12 1
1021.19 1
1021.27 1
1021.34 1
1021.41 1
1021.49 1
1021.56 1
1021.63 1
1021.71 1
1021.78 1
1021.85 1
1021.93 1
1022.00 1
1022.07 0
1022.15 0
1022.22 0
1022.29 0
1022.37 0
1022.44 0
1022.51 1
1022.59 1
1022.66 1
1022.73 1
1022.81 1
1022.88 1
1022.95 1
1023.03 0
1023.10 0
1023.17 0
1023.25 0
1023.32 0
1023.39 0
1023.47 0
1023.54 0
1023.61 0
1023.69 0
1023.76 1
1023.83 1
1023.91 1
1023.98 0
1024.05 0
1024.13 0
1024.20 0
1024.27 0
1024.35 0
1024.42 0
1024.49 0
1024.57 0
1024.64 0
1024.71 0
1024.79 0
1024.86 0
1024.93 0
1025.01 0
1025.08 0
1025.15 0
1025.23 1
1025.30 1
1025.37 1
1025.45 1
1025.52 2
1025.59 2
1025.67 2
1025.74 2
1025.82 1
1025.89 1
1025.96 1
1026.04 1
1026.11 1
1026.18 1
1026.26 1
1026.33 1
1026.40 0
1026.48 0
1026.55 0
1026.62 0
1026.70 1
1026.77 1
1026.84 1
1026.92 1
1026.99 1
1027.06 1
1027.14 1
1027.21 1
1027.28 1
1027.36 1
1027.43 1
1027.51 1
1027.58 0
1027.65 0
1027.73 0
1027.80 0
1027.87 0
1027.95 0
1028.02 0
1028.09 0
1028.17 1
1028.24 1
1028.31 1
1028.39 1
1028.46 1
1028.53 1
1028.61 1
1028.68 1
1028.76 1
1028.83 1
1028.90 1
1028.98 1
1029.05 1
1029.12 1
1029.20 0
1029.27 0
1029.34 0
1029.42 0
1029.49 0
1029.56 0
1029.64 0
1029.71 0
1029.79 0
1029.86 0
1029.93 0
1030.01 0
1030.08 0
1030.15 0
1030.23 0
1030.30 0
1030.37 0
1030.45 0
1030.52 0
1030.59 0
1030.67 0
1030.74 0
1030.82 0
1030.89 0
1030.96 0
1031.04 0
1031.11 0
1031.18 0
1031.26 0
1031.33 0
1031.40 0
1031.48 1
1031.55 1
1031.63 1
1031.70 1
1031.77 2
1031.85 2
1031.92 2
1031.99 2
1032.07 2
1032.14 2
1032.21 2
1032.29 2
1032.36 2
1032.44 2
1032.51 2
1032.58 2
1032.66 2
1032.73 2
1032.80 2
1032.88 2
1032.95 1
1033.03 1
1033.10 1
1033.17 1
1033.25 0
1033.32 0
1033.39 0
1033.47 0
1033.54 1
1033.62 1
1033.69 1
1033.76 2
1033.84 2
1033.91 2
1033.98 2
1034.06 2
1034.13 2
1034.20 2
1034.28 1
1034.35 1
1034.43 1
1034.50 1
1034.57 0
1034.65 0
1034.72 0
1034.80 0
1034.87 0
1034.94 1
1035.02 1
1035.09 1
1035.16 1
1035.24 1
1035.31 1
1035.39 1
1035.46 1
1035.53 1
1035.61 1
1035.68 1
1035.75 1
1035.83 1
1035.90 2
1035.98 2
1036.05 2
1036.12 2
1036.20 2
1036.27 2
1036.34 2
1036.42 2
1036.49 1
1036.57 1
1036.64 1
1036.71 1
1036.79 0
1036.86 0
1036.94 0
1037.01 1
1037.08 1
1037.16 1
1037.23 1
1037.30 1
1037.38 1
1037.45 1
1037.53 1
1037.60 1
1037.67 1
1037.75 1
1037.82 1
1037.90 1
1037.97 1
1038.04 1
1038.12 1
1038.19 1
1038.26 1
1038.34 1
1038.41 1
1038.49 1
1038.56 1
1038.63 0
1038.71 0
1038.78 0
1038.86 0
1038.93 0
1039.00 0
1039.08 0
1039.15 0
1039.23 0
1039.30 1
1039.37 1
1039.45 1
1039.52 1
1039.60 1
1039.67 1
1039.74 1
1039.82 1
1039.89 1
1039.97 1
1040.04 1
1040.11 2
1040.19 2
1040.26 2
1040.33 2
1040.41 2
1040.48 2
1040.56 2
1040.63 2
1040.70 2
1040.78 2
1040.85 2
1040.93 2
1041.00 1
1041.07 1
1041.15 1
1041.22 1
1041.30 1
1041.37 1
1041.44 2
1041.52 2
1041.59 3
1041.67 3
1041.74 4
1041.81 4
1041.89 4
1041.96 4
1042.04 4
1042.11 4
1042.18 4
1042.26 4
1042.33 3
1042.41 3
1042.48 3
1042.55 2
1042.63 2
1042.70 2
1042.78 2
1042.85 2
1042.93 2
1043.00 2
1043.07 2
1043.15 2
1043.22 2
1043.30 2
1043.37 2
1043.44 3
1043.52 3
1043.59 4
1043.67 4
1043.74 5
1043.81 6
1043.89 7
1043.96 7
1044.04 8
1044.11 8
1044.18 7
1044.26 7
1044.33 6
1044.41 5
1044.48 4
1044.56 4
1044.63 4
1044.70 3
1044.78 3
1044.85 3
1044.93 4
1045.00 4
1045.07 3
1045.15 3
1045.22 3
1045.30 3
1045.37 3
1045.44 3
1045.52 3
1045.59 3
1045.67 3
1045.74 3
1045.82 3
1045.89 3
1045.96 3
1046.04 3
1046.11 2
1046.19 2
1046.26 2
1046.33 2
1046.41 2
1046.48 2
1046.56 2
1046.63 2
1046.71 2
1046.78 3
1046.85 3
1046.93 3
1047.00 3
1047.08 3
1047.15 3
1047.22 2
1047.30 2
1047.37 2
1047.45 1
1047.52 1
1047.60 1
1047.67 2
1047.74 2
1047.82 2
1047.89 3
1047.97 3
1048.04 3
1048.12 3
1048.19 3
1048.26 2
1048.34 2
1048.41 2
1048.49 2
1048.56 2
1048.64 2
1048.71 2
1048.78 2
1048.86 2
1048.93 2
1049.01 2
1049.08 2
1049.16 2
1049.23 2
1049.30 1
1049.38 1
1049.45 1
1049.53 2
1049.60 2
1049.68 2
1049.75 3
1049.82 3
1049.90 4
1049.97 4
1050.05 4
1050.12 3
1050.20 3
1050.27 2
1050.34 2
1050.42 1
1050.49 1
1050.57 1
1050.64 1
1050.72 1
1050.79 2
1050.86 2
1050.94 2
1051.01 2
1051.09 2
1051.16 2
1051.24 1
1051.31 1
1051.38 1
1051.46 1
1051.53 1
1051.61 2
1051.68 2
1051.76 2
1051.83 2
1051.91 2
1051.98 2
1052.05 2
1052.13 2
1052.20 1
1052.28 1
1052.35 1
1052.43 1
1052.50 1
1052.57 1
1052.65 2
1052.72 2
1052.80 2
1052.87 2
1052.95 2
1053.02 2
1053.10 1
1053.17 1
1053.24 1
1053.32 0
1053.39 0
1053.47 0
1053.54 0
1053.62 0
1053.69 0
1053.77 0
1053.84 0
1053.91 0
1053.99 0
1054.06 0
1054.14 0
1054.21 0
1054.29 0
1054.36 1
1054.44 1
1054.51 1
1054.58 1
1054.66 1
1054.73 1
1054.81 1
1054.88 1
1054.96 1
1055.03 0
1055.11 0
1055.18 0
1055.25 0
1055.33 0
1055.40 0
1055.48 0
1055.55 1
1055.63 1
1055.70 1
1055.78 1
1055.85 1
1055.93 1
1056.00 1
1056.07 1
1056.15 1
1056.22 1
1056.30 2
1056.37 2
1056.45 2
1056.52 2
1056.60 2
1056.67 2
1056.74 2
1056.82 2
1056.89 2
1056.97 2
1057.04 3
1057.12 3
1057.19 4
1057.27 4
1057.34 5
1057.42 5
1057.49 6
1057.57 6
1057.64 6
1057.71 5
1057.79 5
1057.86 4
1057.94 4
1058.01 3
1058.09 2
1058.16 2
1058.24 2
1058.31 2
1058.39 2
1058.46 2
1058.53 3
1058.61 3
1058.68 4
1058.76 4
1058.83 5
1058.91 5
1058.98 5
1059.06 5
1059.13 5
1059.21 5
1059.28 5
1059.36 5
1059.43 4
1059.50 4
1059.58 4
1059.65 3
1059.73 3
1059.80 3
1059.88 2
1059.95 3
1060.03 3
1060.10 4
1060.18 4
1060.25 5
1060.33 5
1060.40 5
1060.48 5
1060.55 5
1060.62 5
1060.70 5
1060.77 5
1060.85 5
1060.92 6
1061.00 6
1061.07 7
1061.15 7
1061.22 7
1061.30 7
1061.37 7
1061.45 7
1061.52 7
1061.60 7
1061.67 6
1061.75 6
1061.82 5
1061.89 5
1061.97 5
1062.04 5
1062.12 5
1062.19 5
1062.27 6
1062.34 6
1062.42 6
1062.49 5
1062.57 5
1062.64 5
1062.72 5
1062.79 5
1062.87 6
1062.94 6
1063.02 7
1063.09 7
1063.17 8
1063.24 7
1063.32 7
1063.39 6
1063.46 5
1063.54 4
1063.61 4
1063.69 4
1063.76 4
1063.84 4
1063.91 4
1063.99 4
1064.06 4
1064.14 4
1064.21 4
1064.29 4
1064.36 4
1064.44 3
1064.51 3
1064.59 4
1064.66 4
1064.74 4
1064.81 5
1064.89 5
1064.96 5
1065.04 5
1065.11 5
1065.19 5
1065.26 4
1065.33 4
1065.41 4
1065.48 3
1065.56 3
1065.63 3
1065.71 3
1065.78 3
1065.86 3
1065.93 3
1066.01 3
1066.08 3
1066.16 4
1066.23 4
1066.31 4
1066.38 3
1066.46 3
1066.53 2
1066.61 2
1066.68 1
1066.76 1
1066.83 1
1066.91 1
1066.98 2
1067.06 2
1067.13 3
1067.21 3
1067.28 4
1067.36 4
1067.43 4
1067.51 4
1067.58 3
1067.66 3
1067.73 2
1067.81 2
1067.88 1
1067.96 1
1068.03 0
1068.11 0
1068.18 0
1068.26 1
1068.33 1
1068.41 2
1068.48 3
1068.56 3
1068.63 3
1068.71 3
1068.78 2
1068.86 2
1068.93 2
1069.01 1
1069.08 1
1069.16 1
1069.23 1
1069.31 0
1069.38 0
1069.46 0
1069.53 0
1069.61 0
1069.68 0
1069.76 0
1069.83 0
1069.91 1
1069.98 1
1070.06 1
1070.13 0
1070.21 0
1070.28 0
1070.36 0
1070.43 0
1070.51 0
1070.58 0
1070.66 0
1070.73 0
1070.81 0
1070.88 0
1070.96 0
1071.03 0
1071.11 0
1071.18 0
1071.26 0
1071.33 1
1071.41 1
1071.48 1
1071.56 1
1071.63 1
1071.71 1
1071.78 1
1071.86 1
1071.93 1
1072.01 1
1072.08 1
1072.16 2
1072.23 2
1072.31 2
1072.38 2
1072.46 2
1072.53 2
1072.61 2
1072.68 1
1072.76 1
1072.83 1
1072.91 1
1072.98 1
1073.06 0
1073.13 0
1073.21 1
1073.28 1
1073.36 2
1073.43 2
1073.51 3
1073.58 4
1073.66 4
1073.73 4
1073.81 4
1073.88 4
1073.96 4
1074.03 4
1074.11 4
1074.19 4
1074.26 4
1074.34 4
1074.41 4
1074.49 4
1074.56 4
1074.64 4
1074.71 4
1074.79 4
1074.86 4
1074.94 3
1075.01 3
1075.09 3
1075.16 3
1075.24 3
1075.31 3
1075.39 3
1075.46 4
1075.54 4
1075.61 5
1075.69 6
1075.76 7
1075.84 7
1075.91 7
1075.99 7
1076.06 7
1076.14 6
1076.22 6
1076.29 6
1076.37 6
1076.44 6
1076.52 6
1076.59 6
1076.67 5
1076.74 4
1076.82 3
1076.89 2
1076.97 1
1077.04 1
1077.12 0
1077.19 0
1077.27 1
1077.34 2
1077.42 2
1077.49 3
1077.57 4
1077.65 5
1077.72 6
1077.80 6
1077.87 7
1077.95 7
1078.02 6
1078.10 6
1078.17 6
1078.25 5
1078.32 5
1078.40 4
1078.47 4
1078.55 3
1078.62 3
1078.70 4
1078.77 4
1078.85 4
1078.93 4
1079.00 4
1079.08 3
1079.15 2
1079.23 2
1079.30 1
1079.38 1
1079.45 1
1079.53 1
1079.60 2
1079.68 2
1079.75 3
1079.83 3
1079.90 3
1079.98 3
1080.06 3
1080.13 2
1080.21 2
1080.28 2
1080.36 3
1080.43 3
1080.51 4
1080.58 4
1080.66 4
1080.73 5
1080.81 5
1080.88 4
1080.96 4
1081.04 4
1081.11 4
1081.19 4
1081.26 5
1081.34 5
1081.41 5
1081.49 5
1081.56 5
1081.64 5
1081.71 5
1081.79 6
1081.86 6
1081.94 6
1082.02 6
1082.09 6
1082.17 5
1082.24 4
1082.32 3
1082.39 3
1082.47 3
1082.54 3
1082.62 3
1082.69 4
1082.77 5
1082.85 5
1082.92 5
1083.00 5
1083.07 5
1083.15 5
1083.22 5
1083.30 5
1083.37 4
1083.45 4
1083.52 3
1083.60 2
1083.68 2
1083.75 1
1083.83 1
1083.90 1
1083.98 1
1084.05 1
1084.13 2
1084.20 2
1084.28 2
1084.36 2
1084.43 1
1084.51 1
1084.58 1
1084.66 0
1084.73 0
1084.81 0
1084.88 0
1084.96 0
1085.04 0
1085.11 0
1085.19 0
1085.26 0
1085.34 0
1085.41 0
1085.49 0
1085.56 0
1085.64 0
1085.71 1
1085.79 1
1085.87 2
1085.94 3
1086.02 3
1086.09 4
1086.17 5
1086.24 6
1086.32 7
1086.40 8
1086.47 8
1086.55 8
1086.62 8
1086.70 8
1086.77 7
1086.85 6
1086.92 5
1087.00 4
1087.08 4
1087.15 3
1087.23 3
1087.30 2
1087.38 2
1087.45 2
1087.53 2
1087.60 2
1087.68 2
1087.76 2
1087.83 3
1087.91 3
1087.98 5
1088.06 6
1088.13 7
1088.21 8
1088.29 9
1088.36 9
1088.44 10
1088.51 9
1088.59 9
1088.66 9
1088.74 8
1088.82 8
1088.89 7
1088.97 7
1089.04 6
1089.12 6
1089.19 5
1089.27 5
1089.34 5
1089.42 6
1089.50 6
1089.57 7
1089.65 7
1089.72 7
1089.80 7
1089.87 7
1089.95 6
1090.03 5
1090.10 5
1090.18 4
1090.25 4
1090.33 5
1090.40 6
1090.48 8
1090.56 9
1090.63 11
1090.71 12
1090.78 12
1090.86 12
1090.93 12
1091.01 12
1091.09 11
1091.16 11
1091.24 11
1091.31 10
1091.39 10
1091.47 10
1091.54 10
1091.62 10
1091.69 10
1091.77 9
1091.84 9
1091.92 8
1092.00 8
1092.07 7
1092.15 7
1092.22 7
1092.30 7
1092.37 8
1092.45 8
1092.53 9
1092.60 9
1092.68 10
1092.75 10
1092.83 10
1092.90 10
1092.98 10
1093.06 10
1093.13 9
1093.21 9
1093.28 8
1093.36 8
1093.44 8
1093.51 8
1093.59 9
1093.66 10
1093.74 10
1093.81 11
1093.89 12
1093.97 12
1094.04 12
1094.12 11
1094.19 11
1094.27 10
1094.35 9
1094.42 8
1094.50 7
1094.57 7
1094.65 7
1094.73 7
1094.80 7
1094.88 7
1094.95 7
1095.03 6
1095.10 6
1095.18 5
1095.26 4
1095.33 4
1095.41 3
1095.48 3
1095.56 3
1095.64 3
1095.71 3
1095.79 3
1095.86 3
1095.94 3
1096.02 3
1096.09 2
1096.17 2
1096.24 1
1096.32 1
1096.39 0
1096.47 0
1096.55 0
1096.62 0
1096.70 0
1096.77 0
1096.85 0
1096.93 0
1097.00 0
1097.08 0
1097.15 0
1097.23 0
1097.31 1
1097.38 1
1097.46 1
1097.53 2
1097.61 2
1097.69 2
1097.76 2
1097.84 2
1097.91 2
1097.99 2
1098.07 2
1098.14 1
1098.22 1
1098.29 1
1098.37 1
1098.45 1
1098.52 1
1098.60 1
1098.67 1
1098.75 2
1098.83 2
1098.90 3
1098.98 3
1099.05 4
1099.13 4
1099.21 4
1099.28 4
1099.36 4
1099.43 3
1099.51 3
1099.59 3
1099.66 3
1099.74 2
1099.81 2
1099.89 3
1099.97 3
1100.04 4
1100.12 5
1100.19 7
1100.27 8
1100.35 10
1100.42 11
1100.50 11
1100.58 10
1100.65 10
1100.73 8
1100.80 7
1100.88 5
1100.96 4
1101.03 2
1101.11 1
1101.18 0
1101.26 0
1101.34 0
1101.41 0
1101.49 0
1101.56 2
1101.64 3
1101.72 5
1101.79 6
1101.87 7
1101.94 8
1102.02 8
1102.10 8
1102.17 7
1102.25 7
1102.33 7
1102.40 7
1102.48 7
1102.55 8
1102.63 8
1102.71 9
1102.78 9
1102.86 9
1102.93 8
1103.01 8
1103.09 8
1103.16 8
1103.24 9
1103.32 10
1103.39 13
1103.47 15
1103.54 17
1103.62 19
1103.70 20
1103.77 21
1103.85 21
1103.92 20
1104.00 19
1104.08 18
1104.15 18
1104.23 18
1104.31 19
1104.38 20
1104.46 21
1104.53 22
1104.61 23
1104.69 23
1104.76 23
1104.84 22
1104.92 21
1104.99 19
1105.07 18
1105.14 17
1105.22 17
1105.30 17
1105.37 17
1105.45 18
1105.53 19
1105.60 20
1105.68 21
1105.75 22
1105.83 24
1105.91 25
1105.98 26
1106.06 27
1106.14 28
1106.21 28
1106.29 28
1106.36 27
1106.44 26
1106.52 25
1106.59 25
1106.67 25
1106.75 24
1106.82 24
1106.90 23
1106.97 22
1107.05 21
1107.13 19
1107.20 18
1107.28 18
1107.36 18
1107.43 19
1107.51 20
1107.59 21
1107.66 21
1107.74 21
1107.81 21
1107.89 20
1107.97 19
1108.04 18
1108.12 17
1108.20 16
1108.27 15
1108.35 14
1108.42 14
1108.50 13
1108.58 12
1108.65 11
1108.73 10
1108.81 9
1108.88 8
1108.96 8
1109.04 8
1109.11 8
1109.19 9
1109.26 9
1109.34 10
1109.42 11
1109.49 12
1109.57 13
1109.65 14
1109.72 16
1109.80 18
1109.88 20
1109.95 22
1110.03 25
1110.10 27
1110.18 28
1110.26 28
1110.33 28
1110.41 27
1110.49 25
1110.56 23
1110.64 20
1110.72 18
1110.79 16
1110.87 14
1110.95 13
1111.02 12
1111.10 11
1111.17 11
1111.25 11
1111.33 10
1111.40 10
1111.48 9
1111.56 9
1111.63 9
1111.71 9
1111.79 9
1111.86 9
1111.94 9
1112.02 9
1112.09 8
1112.17 7
1112.25 6
1112.32 5
1112.40 4
1112.47 3
1112.55 2
1112.63 1
1112.70 1
1112.78 1
1112.86 1
1112.93 1
1113.01 2
1113.09 3
1113.16 4
1113.24 5
1113.32 6
1113.39 7
1113.47 8
1113.55 8
1113.62 8
1113.70 8
1113.78 8
1113.85 8
1113.93 7
1114.00 7
1114.08 8
1114.16 8
1114.23 8
1114.31 9
1114.39 9
1114.46 9
1114.54 8
1114.62 7
1114.69 7
1114.77 6
1114.85 6
1114.92 6
1115.00 6
1115.08 7
1115.15 7
1115.23 8
1115.31 9
1115.38 10
1115.46 11
1115.54 11
1115.61 12
1115.69 12
1115.77 13
1115.84 13
1115.92 13
1116.00 14
1116.07 15
1116.15 16
1116.23 17
1116.30 18
1116.38 19
1116.46 20
1116.53 21
1116.61 22
1116.69 22
1116.76 22
1116.84 22
1116.92 21
1116.99 19
1117.07 18
1117.15 16
1117.22 14
1117.30 12
1117.38 10
1117.45 9
1117.53 8
1117.61 8
1117.68 8
1117.76 8
1117.84 9
1117.91 10
1117.99 11
1118.07 12
1118.14 13
1118.22 14
1118.30 16
1118.37 16
1118.45 17
1118.53 18
1118.60 19
1118.68 19
1118.76 20
1118.83 22
1118.91 23
1118.99 24
1119.06 24
1119.14 24
1119.22 24
1119.29 23
1119.37 23
1119.45 22
1119.52 21
1119.60 21
1119.68 20
1119.75 20
1119.83 19
1119.91 18
1119.98 17
1120.06 16
1120.14 15
1120.21 14
1120.29 13
1120.37 12
1120.44 12
1120.52 11
1120.60 11
1120.67 11
1120.75 11
1120.83 12
1120.90 13
1120.98 14
1121.06 14
1121.13 14
1121.21 14
1121.29 14
1121.36 14
1121.44 14
1121.52 14
1121.60 15
1121.67 17
1121.75 18
1121.83 20
1121.90 20
1121.98 20
1122.06 19
1122.13 18
1122.21 16
1122.29 15
1122.36 13
1122.44 11
1122.52 10
1122.59 8
1122.67 7
1122.75 6
1122.82 6
1122.90 5
1122.98 5
1123.05 6
1123.13 6
1123.21 7
1123.29 9
1123.36 10
1123.44 11
1123.52 12
1123.59 11
1123.67 11
1123.75 10
1123.82 8
1123.90 7
1123.98 7
1124.05 7
1124.13 7
1124.21 8
1124.28 8
1124.36 8
1124.44 7
1124.52 7
1124.59 6
1124.67 6
1124.75 6
1124.82 7
1124.90 7
1124.98 7
1125.05 7
1125.13 6
1125.21 6
1125.28 6
1125.36 6
1125.44 6
1125.52 7
1125.59 8
1125.67 9
1125.75 10
1125.82 10
1125.90 10
1125.98 9
1126.05 8
1126.13 6
1126.21 5
1126.28 5
1126.36 6
1126.44 6
1126.52 7
1126.59 9
1126.67 9
1126.75 9
1126.82 9
1126.90 8
1126.98 7
1127.05 6
1127.13 5
1127.21 3
1127.29 2
1127.36 0
1127.44 0
1127.52 0
1127.59 0
1127.67 0
1127.75 0
1127.82 0
1127.90 0
1127.98 2
1128.06 4
1128.13 5
1128.21 6
1128.29 6
1128.36 6
1128.44 6
1128.52 6
1128.59 5
1128.67 5
1128.75 4
1128.83 4
1128.90 4
1128.98 4
1129.06 4
1129.13 4
1129.21 5
1129.29 5
1129.37 5
1129.44 5
1129.52 5
1129.60 5
1129.67 4
1129.75 3
1129.83 3
1129.90 2
1129.98 1
1130.06 0
1130.14 0
1130.21 0
1130.29 0
1130.37 0
1130.44 0
1130.52 0
1130.60 0
1130.68 0
1130.75 0
1130.83 1
1130.91 2
1130.98 4
1131.06 6
1131.14 9
1131.22 11
1131.29 13
1131.37 14
1131.45 15
1131.52 16
1131.60 15
1131.68 15
1131.76 15
1131.83 14
1131.91 13
1131.99 13
1132.06 13
1132.14 13
1132.22 14
1132.30 15
1132.37 16
1132.45 18
1132.53 20
1132.60 21
1132.68 21
1132.76 21
1132.84 20
1132.91 19
1132.99 18
1133.07 17
1133.14 17
1133.22 18
1133.30 20
1133.38 23
1133.45 26
1133.53 29
1133.61 33
1133.68 36
1133.76 39
1133.84 41
1133.92 42
1133.99 41
1134.07 40
1134.15 38
1134.23 36
1134.30 33
1134.38 32
1134.46 31
1134.53 30
1134.61 29
1134.69 28
1134.77 28
1134.84 27
1134.92 25
1135.00 25
1135.07 24
1135.15 24
1135.23 24
1135.31 25
1135.38 26
1135.46 27
1135.54 28
1135.62 28
1135.69 28
1135.77 28
1135.85 27
1135.92 27
1136.00 26
1136.08 25
1136.16 25
1136.23 24
1136.31 24
1136.39 24
1136.47 24
1136.54 24
1136.62 24
1136.70 23
1136.78 23
1136.85 23
1136.93 23
1137.01 23
1137.08 24
1137.16 25
1137.24 26
1137.32 26
1137.39 26
1137.47 25
1137.55 24
1137.63 23
1137.70 21
1137.78 20
1137.86 20
1137.94 20
1138.01 20
1138.09 20
1138.17 21
1138.24 22
1138.32 23
1138.40 24
1138.48 24
1138.55 25
1138.63 25
1138.71 26
1138.79 27
1138.86 27
1138.94 27
1139.02 26
1139.10 24
1139.17 22
1139.25 20
1139.33 18
1139.41 16
1139.48 15
1139.56 14
1139.64 14
1139.72 14
1139.79 13
1139.87 13
1139.95 12
1140.02 10
1140.10 8
1140.18 6
1140.26 4
1140.33 2
1140.41 0
1140.49 0
1140.57 0
1140.64 0
1140.72 0
1140.80 0
1140.88 0
1140.95 0
1141.03 0
1141.11 2
1141.19 4
1141.26 6
1141.34 9
1141.42 12
1141.50 15
1141.57 16
1141.65 17
1141.73 17
1141.81 17
1141.88 17
1141.96 18
1142.04 19
1142.12 21
1142.19 23
1142.27 25
1142.35 26
1142.43 26
1142.50 26
1142.58 25
1142.66 23
1142.74 21
1142.81 19
1142.89 17
1142.97 16
1143.05 14
1143.12 12
1143.20 10
1143.28 9
1143.36 8
1143.43 7
1143.51 7
1143.59 6
1143.67 6
1143.74 7
1143.82 7
1143.90 7
1143.98 7
1144.05 7
1144.13 7
1144.21 7
1144.29 6
1144.36 6
1144.44 6
1144.52 5
1144.60 5
1144.68 4
1144.75 4
1144.83 4
1144.91 4
1144.99 6
1145.06 7
1145.14 9
1145.22 10
1145.30 12
1145.37 14
1145.45 15
1145.53 17
1145.61 18
1145.68 19
1145.76 20
1145.84 20
1145.92 19
1145.99 18
1146.07 17
1146.15 16
1146.23 15
1146.30 15
1146.38 16
1146.46 16
1146.54 18
1146.62 19
1146.69 19
1146.77 19
1146.85 19
1146.93 18
1147.00 16
1147.08 15
1147.16 15
1147.24 15
1147.31 16
1147.39 18
1147.47 22
1147.55 26
1147.63 31
1147.70 35
1147.78 39
1147.86 43
1147.94 45
1148.01 46
1148.09 46
1148.17 46
1148.25 46
1148.32 46
1148.40 46
1148.48 46
1148.56 47
1148.64 47
1148.71 48
1148.79 49
1148.87 51
1148.95 54
1149.02 56
1149.10 59
1149.18 61
1149.26 63
1149.33 64
1149.41 63
1149.49 62
1149.57 59
1149.65 57
1149.72 55
1149.80 53
1149.88 51
1149.96 51
1150.03 50
1150.11 51
1150.19 51
1150.27 52
1150.35 54
1150.42 56
1150.50 57
1150.58 60
1150.66 62
1150.73 64
1150.81 66
1150.89 69
1150.97 71
1151.05 73
1151.12 75
1151.20 75
1151.28 74
1151.36 72
1151.43 69
1151.51 66
1151.59 64
1151.67 61
1151.75 61
1151.82 61
1151.90 62
1151.98 63
1152.06 65
1152.14 67
1152.21 68
1152.29 68
1152.37 67
1152.45 66
1152.52 64
1152.60 62
1152.68 59
1152.76 57
1152.84 56
1152.91 55
1152.99 55
1153.07 55
1153.15 54
1153.23 53
1153.30 52
1153.38 49
1153.46 46
1153.54 43
1153.61 40
1153.69 37
1153.77 33
1153.85 30
1153.93 26
1154.00 23
1154.08 20
1154.16 17
1154.24 16
1154.32 15
1154.39 15
1154.47 16
1154.55 16
1154.63 17
1154.71 18
1154.78 18
1154.86 18
1154.94 18
1155.02 18
1155.09 18
1155.17 19
1155.25 19
1155.33 20
1155.41 20
1155.48 19
1155.56 19
1155.64 18
1155.72 16
1155.80 15
1155.87 14
1155.95 13
1156.03 13
1156.11 13
1156.19 13
1156.26 13
1156.34 14
1156.42 14
1156.50 14
1156.58 13
1156.65 12
1156.73 12
1156.81 11
1156.89 11
1156.97 11
1157.04 11
1157.12 11
1157.20 11
1157.28 10
1157.36 8
1157.43 7
1157.51 6
1157.59 6
1157.67 5
1157.75 5
1157.82 5
1157.90 5
1157.98 5
1158.06 4
1158.14 4
1158.21 3
1158.29 3
1158.37 3
1158.45 4
1158.53 5
1158.60 6
1158.68 8
1158.76 10
1158.84 11
1158.92 12
1159.00 13
1159.07 14
1159.15 13
1159.23 12
1159.31 11
1159.39 9
1159.46 6
1159.54 3
1159.62 1
1159.70 0
1159.78 0
1159.85 0
1159.93 0
1160.01 0
1160.09 0
1160.17 1
1160.24 1
1160.32 1
1160.40 1
1160.48 1
1160.56 1
1160.64 1
1160.71 2
1160.79 3
1160.87 5
1160.95 7
1161.03 8
1161.10 10
1161.18 11
1161.26 11
1161.34 11
1161.42 10
1161.49 9
1161.57 8
1161.65 6
1161.73 5
1161.81 5
1161.89 5
1161.96 5
1162.04 6
1162.12 7
1162.20 8
1162.28 8
1162.35 8
1162.43 8
1162.51 8
1162.59 7
1162.67 6
1162.75 5
1162.82 4
1162.90 3
1162.98 2
1163.06 1
1163.14 0
1163.21 0
1163.29 0
1163.37 0
1163.45 0
1163.53 0
1163.61 1
1163.68 2
1163.76 3
1163.84 3
1163.92 3
1164.00 3
1164.07 3
1164.15 3
1164.23 3
1164.31 3
1164.39 4
1164.47 5
1164.54 7
1164.62 9
1164.70 10
1164.78 12
1164.86 13
1164.94 14
1165.01 14
1165.09 14
1165.17 14
1165.25 13
1165.33 11
1165.41 10
1165.48 9
1165.56 7
1165.64 6
1165.72 5
1165.80 5
1165.88 5
1165.95 5
1166.03 5
1166.11 6
1166.19 7
1166.27 8
1166.35 9
1166.42 10
1166.50 11
1166.58 11
1166.66 10
1166.74 10
1166.81 9
1166.89 7
1166.97 5
1167.05 4
1167.13 2
1167.21 0
1167.28 0
1167.36 0
1167.44 0
1167.52 0
1167.60 0
1167.68 1
1167.76 2
1167.83 3
1167.91 4
1167.99 4
1168.07 4
1168.15 3
1168.23 3
1168.30 2
1168.38 1
1168.46 1
1168.54 2
1168.62 3
1168.70 4
1168.77 6
1168.85 7
1168.93 7
1169.01 7
1169.09 7
1169.17 6
1169.24 6
1169.32 5
1169.40 5
1169.48 5
1169.56 6
1169.64 7
1169.71 8
1169.79 8
1169.87 9
1169.95 9
1170.03 8
1170.11 8
1170.19 7
1170.26 7
1170.34 6
1170.42 5
1170.50 4
1170.58 2
1170.66 1
1170.73 0
1170.81 0
1170.89 0
1170.97 0
1171.05 0
1171.13 0
1171.21 0
1171.28 0
1171.36 2
1171.44 5
1171.52 7
1171.60 9
1171.68 10
1171.76 10
1171.83 9
1171.91 8
1171.99 6
1172.07 4
1172.15 2
1172.23 1
1172.30 0
1172.38 0
1172.46 0
1172.54 0
1172.62 0
1172.70 1
1172.78 3
1172.85 6
1172.93 9
1173.01 13
1173.09 16
1173.17 19
1173.25 20
1173.33 20
1173.40 18
1173.48 15
1173.56 11
1173.64 8
1173.72 5
1173.80 3
1173.88 2
1173.95 3
1174.03 4
1174.11 6
1174.19 8
1174.27 10
1174.35 11
1174.43 12
1174.50 13
1174.58 13
1174.66 14
1174.74 14
1174.82 14
1174.90 15
1174.98 15
1175.05 15
1175.13 15
1175.21 15
1175.29 15
1175.37 15
1175.45 15
1175.53 16
1175.60 16
1175.68 18
1175.76 19
1175.84 20
1175.92 20
1176.00 20
1176.08 20
1176.15 19
1176.23 19
1176.31 18
1176.39 17
1176.47 17
1176.55 16
1176.63 16
1176.71 16
1176.78 16
1176.86 17
1176.94 17
1177.02 18
1177.10 20
1177.18 21
1177.26 23
1177.33 24
1177.41 25
1177.49 26
1177.57 27
1177.65 27
1177.73 27
1177.81 26
1177.89 25
1177.96 23
1178.04 22
1178.12 21
1178.20 20
1178.28 20
1178.36 20
1178.44 21
1178.52 23
1178.59 24
1178.67 25
1178.75 25
1178.83 24
1178.91 23
1178.99 21
1179.07 18
1179.15 16
1179.22 14
1179.30 13
1179.38 14
1179.46 15
1179.54 16
1179.62 17
1179.70 18
1179.78 18
1179.85 17
1179.93 15
1180.01 13
1180.09 12
1180.17 11
1180.25 11
1180.33 11
1180.41 12
1180.48 14
1180.56 15
1180.64 16
1180.72 17
1180.80 17
1180.88 16
1180.96 15
1181.04 13
1181.11 11
1181.19 9
1181.27 7
1181.35 5
1181.43 4
1181.51 3
1181.59 2
1181.67 1
1181.75 0
1181.82 0
1181.90 0
1181.98 0
1182.06 0
1182.14 0
1182.22 0
1182.30 0
1182.38 0
1182.45 1
1182.53 2
1182.61 4
1182.69 6
1182.77 7
1182.85 9
1182.93 10
1183.01 10
1183.09 10
1183.16 10
1183.24 10
1183.32 9
1183.40 8
1183.48 7
1183.56 6
1183.64 4
1183.72 2
1183.80 1
1183.87 0
1183.95 0
1184.03 0
1184.11 0
1184.19 2
1184.27 5
1184.35 7
1184.43 8
1184.51 8
1184.58 7
1184.66 6
1184.74 4
1184.82 3
1184.90 3
1184.98 4
1185.06 5
1185.14 7
1185.22 10
1185.30 13
1185.37 15
1185.45 17
1185.53 18
1185.61 19
1185.69 19
1185.77 18
1185.85 17
1185.93 16
1186.01 15
1186.08 14
1186.16 12
1186.24 11
1186.32 10
1186.40 8
1186.48 8
1186.56 7
1186.64 6
1186.72 5
1186.80 5
1186.87 5
1186.95 5
1187.03 6
1187.11 7
1187.19 9
1187.27 11
1187.35 13
1187.43 15
1187.51 17
1187.59 19
1187.66 21
1187.74 22
1187.82 24
1187.90 27
1187.98 29
1188.06 31
1188.14 33
1188.22 34
1188.30 34
1188.38 33
1188.46 31
1188.53 28
1188.61 25
1188.69 23
1188.77 21
1188.85 21
1188.93 21
1189.01 23
1189.09 25
1189.17 27
1189.25 30
1189.33 31
1189.40 32
1189.48 32
1189.56 31
1189.64 29
1189.72 27
1189.80 25
1189.88 23
1189.96 21
1190.04 20
1190.12 20
1190.20 20
1190.27 21
1190.35 22
1190.43 24
1190.51 26
1190.59 28
1190.67 29
1190.75 30
1190.83 30
1190.91 30
1190.99 28
1191.07 26
1191.14 23
1191.22 21
1191.30 20
1191.38 19
1191.46 19
1191.54 19
1191.62 19
1191.70 18
1191.78 17
1191.86 16
1191.94 16
1192.02 16
1192.09 17
1192.17 19
1192.25 22
1192.33 26
1192.41 28
1192.49 30
1192.57 32
1192.65 32
1192.73 31
1192.81 30
1192.89 29
1192.97 27
1193.04 26
1193.12 25
1193.20 24
1193.28 24
1193.36 24
1193.44 24
1193.52 25
1193.60 26
1193.68 26
1193.76 26
1193.84 26
1193.92 25
1194.00 24
1194.07 24
1194.15 23
1194.23 23
1194.31 23
1194.39 22
1194.47 22
1194.55 21
1194.63 20
1194.71 19
1194.79 17
1194.87 16
1194.95 14
1195.03 12
1195.11 12
1195.18 11
1195.26 11
1195.34 12
1195.42 12
1195.50 13
1195.58 14
1195.66 15
1195.74 15
1195.82 16
1195.90 16
1195.98 16
1196.06 16
1196.14 15
1196.22 14
1196.29 13
1196.37 11
1196.45 9
1196.53 7
1196.61 5
1196.69 4
1196.77 3
1196.85 2
1196.93 2
1197.01 2
1197.09 2
1197.17 1
1197.25 1
1197.33 0
1197.41 0
1197.48 0
1197.56 0
1197.64 0
1197.72 0
1197.80 0
1197.88 0
1197.96 0
1198.04 0
1198.12 2
1198.20 4
1198.28 6
1198.36 10
1198.44 13
1198.52 17
1198.60 21
1198.68 23
1198.75 26
1198.83 27
1198.91 28
1198.99 28
1199.07 27
1199.15 25
1199.23 22
1199.31 19
1199.39 16
1199.47 14
1199.55 13
1199.63 12
1199.71 13
1199.79 14
1199.87 15
1199.95 16
1200.03 17
1200.10 17
1200.18 17
1200.26 17
1200.34 17
1200.42 17
1200.50 18
1200.58 19
1200.66 21
1200.74 21
1200.82 22
1200.90 22
1200.98 21
1201.06 19
1201.14 17
1201.22 15
1201.30 12
1201.38 10
1201.46 9
1201.53 8
1201.61 8
1201.69 8
1201.77 10
1201.85 13
1201.93 16
1202.01 20
1202.09 23
1202.17 26
1202.25 28
1202.33 29
1202.41 29
1202.49 28
1202.57 27
1202.65 25
1202.73 24
1202.81 23
1202.89 22
1202.97 21
1203.05 20
1203.13 19
1203.20 17
1203.28 15
1203.36 13
1203.44 11
1203.52 10
1203.60 8
1203.68 7
1203.76 7
1203.84 7
1203.92 7
1204.00 8
1204.08 9
1204.16 10
1204.24 12
1204.32 14
1204.40 16
1204.48 18
1204.56 19
1204.64 20
1204.72 21
1204.80 21
1204.88 20
1204.96 19
1205.03 19
1205.11 18
1205.19 18
1205.27 17
1205.35 17
1205.43 16
1205.51 15
1205.59 14
1205.67 14
1205.75 14
1205.83 14
1205.91 15
1205.99 16
1206.07 17
1206.15 18
1206.23 19
1206.31 20
1206.39 21
1206.47 22
1206.55 24
1206.63 25
1206.71 27
1206.79 28
1206.87 29
1206.95 29
1207.03 28
1207.11 26
1207.19 24
1207.26 22
1207.34 20
1207.42 19
1207.50 19
1207.58 20
1207.66 21
1207.74 23
1207.82 24
1207.90 25
1207.98 25
1208.06 24
1208.14 23
1208.22 21
1208.30 19
1208.38 18
1208.46 18
1208.54 19
1208.62 21
1208.70 23
1208.78 26
1208.86 29
1208.94 31
1209.02 31
1209.10 31
1209.18 30
1209.26 29
1209.34 28
1209.42 28
1209.50 28
1209.58 29
1209.66 30
1209.74 31
1209.82 31
1209.90 30
1209.98 28
1210.06 26
1210.13 23
1210.21 21
1210.29 19
1210.37 18
1210.45 17
1210.53 16
1210.61 15
1210.69 14
1210.77 13
1210.85 12
1210.93 11
1211.01 11
1211.09 11
1211.17 12
1211.25 14
1211.33 16
1211.41 19
1211.49 22
1211.57 26
1211.65 29
1211.73 32
1211.81 33
1211.89 34
1211.97 34
1212.05 33
1212.13 32
1212.21 29
1212.29 26
1212.37 23
1212.45 19
1212.53 16
1212.61 14
1212.69 13
1212.77 13
1212.85 14
1212.93 16
1213.01 19
1213.09 21
1213.17 24
1213.25 26
1213.33 29
1213.41 30
1213.49 32
1213.57 34
1213.65 35
1213.73 37
1213.81 38
1213.89 39
1213.97 40
1214.05 41
1214.13 41
1214.21 40
1214.29 38
1214.37 37
1214.45 35
1214.53 32
1214.61 31
1214.69 29
1214.77 28
1214.85 27
1214.93 26
1215.01 25
1215.09 24
1215.17 22
1215.25 20
1215.33 18
1215.41 16
1215.49 14
1215.57 13
1215.65 12
1215.73 13
1215.81 15
1215.89 17
1215.97 19
1216.05 21
1216.13 23
1216.21 24
1216.29 24
1216.37 23
1216.45 22
1216.53 21
1216.61 20
1216.69 19
1216.77 20
1216.85 21
1216.93 23
1217.01 25
1217.09 27
1217.17 29
1217.25 30
1217.33 30
1217.41 30
1217.49 30
1217.57 30
1217.65 30
1217.73 31
1217.81 31
1217.89 31
1217.97 30
1218.05 29
1218.13 28
1218.21 26
1218.29 23
1218.37 21
1218.45 19
1218.53 17
1218.61 15
1218.69 13
1218.77 11
1218.85 10
1218.93 9
1219.01 8
1219.09 8
1219.17 8
1219.25 9
1219.33 10
1219.41 11
1219.49 13
1219.57 15
1219.65 17
1219.73 18
1219.81 18
1219.89 17
1219.97 15
1220.05 13
1220.13 12
1220.21 11
1220.29 11
1220.37 12
1220.45 13
1220.53 14
1220.61 15
1220.69 15
1220.77 14
1220.85 13
1220.93 13
1221.01 13
1221.09 15
1221.17 19
1221.25 24
1221.33 29
1221.41 34
1221.49 38
1221.57 40
1221.65 41
1221.73 40
1221.81 38
1221.89 37
1221.97 36
1222.05 36
1222.13 37
1222.21 39
1222.29 41
1222.37 43
1222.45 44
1222.53 44
1222.61 43
1222.69 42
1222.77 40
1222.85 37
1222.93 35
1223.01 34
1223.09 32
1223.17 32
1223.25 32
1223.33 33
1223.41 34
1223.49 35
1223.57 36
1223.65 37
1223.73 37
1223.81 35
1223.89 33
1223.97 30
1224.05 26
1224.14 22
1224.22 19
1224.30 16
1224.38 14
1224.46 14
1224.54 15
1224.62 17
1224.70 21
1224.78 26
1224.86 32
1224.94 38
1225.02 44
1225.10 49
1225.18 52
1225.26 54
1225.34 55
1225.42 54
1225.50 52
1225.58 50
1225.66 48
1225.74 47
1225.82 45
1225.90 45
1225.98 44
1226.06 43
1226.14 43
1226.22 42
1226.30 40
1226.38 38
1226.46 36
1226.54 34
1226.62 32
1226.70 30
1226.78 28
1226.86 26
1226.94 24
1227.03 22
1227.11 19
1227.19 18
1227.27 16
1227.35 16
1227.43 15
1227.51 14
1227.59 13
1227.67 12
1227.75 11
1227.83 10
1227.91 10
1227.99 10
1228.07 12
1228.15 14
1228.23 16
1228.31 19
1228.39 21
1228.47 23
1228.55 25
1228.63 25
1228.71 26
1228.79 26
1228.87 25
1228.95 25
1229.03 24
1229.11 24
1229.20 23
1229.28 22
1229.36 21
1229.44 20
1229.52 19
1229.60 19
1229.68 18
1229.76 18
1229.84 18
1229.92 19
1230.00 21
1230.08 22
1230.16 24
1230.24 27
1230.32 29
1230.40 31
1230.48 33
1230.56 35
1230.64 37
1230.72 38
1230.80 38
1230.88 38
1230.96 37
1231.04 37
1231.13 37
1231.21 38
1231.29 41
1231.37 44
1231.45 47
1231.53 49
1231.61 51
1231.69 50
1231.77 48
1231.85 44
1231.93 40
1232.01 36
1232.09 32
1232.17 29
1232.25 26
1232.33 25
1232.41 24
1232.49 23
1232.57 21
1232.65 19
1232.74 17
1232.82 14
1232.90 11
1232.98 8
1233.06 5
1233.14 3
1233.22 2
1233.30 1
1233.38 0
1233.46 0
1233.54 0
1233.62 0
1233.70 0
1233.78 0
1233.86 0
1233.94 0
1234.02 0
1234.10 0
1234.18 2
1234.27 4
1234.35 6
1234.43 9
1234.51 12
1234.59 15
1234.67 17
1234.75 18
1234.83 18
1234.91 17
1234.99 16
1235.07 15
1235.15 14
1235.23 13
1235.31 13
1235.39 12
1235.47 12
1235.55 11
1235.64 10
1235.72 10
1235.80 9
1235.88 9
1235.96 9
1236.04 11
1236.12 12
1236.20 14
1236.28 17
1236.36 19
1236.44 22
1236.52 24
1236.60 26
1236.68 26
1236.76 26
1236.84 25
1236.93 23
1237.01 21
1237.09 19
1237.17 17
1237.25 16
1237.33 16
1237.41 16
1237.49 16
1237.57 17
1237.65 17
1237.73 18
1237.81 19
1237.89 20
1237.97 21
1238.05 23
1238.14 25
1238.22 28
1238.30 31
1238.38 34
1238.46 36
1238.54 39
1238.62 42
1238.70 44
1238.78 46
1238.86 47
1238.94 48
1239.02 48
1239.10 48
1239.18 49
1239.27 49
1239.35 49
1239.43 50
1239.51 49
1239.59 49
1239.67 47
1239.75 45
1239.83 42
1239.91 39
1239.99 37
1240.07 35
1240.15 35
1240.23 35
1240.31 36
1240.40 37
1240.48 38
1240.56 40
1240.64 42
1240.72 44
1240.80 46
1240.88 49
1240.96 51
1241.04 53
1241.12 54
1241.20 54
1241.28 54
1241.37 54
1241.45 55
1241.53 56
1241.61 58
1241.69 61
1241.77 63
1241.85 64
1241.93 63
1242.01 61
1242.09 57
1242.17 52
1242.25 47
1242.33 41
1242.42 36
1242.50 33
1242.58 31
1242.66 31
1242.74 32
1242.82 35
1242.90 38
1242.98 42
1243.06 45
1243.14 48
1243.22 48
1243.30 48
1243.39 46
1243.47 44
1243.55 41
1243.63 38
1243.71 37
1243.79 35
1243.87 34
1243.95 34
1244.03 33
1244.11 33
1244.19 32
1244.28 32
1244.36 32
1244.44 32
1244.52 32
1244.60 31
1244.68 29
1244.76 26
1244.84 23
1244.92 19
1245.00 15
1245.08 13
1245.17 13
1245.25 15
1245.33 18
1245.41 23
1245.49 28
1245.57 34
1245.65 38
1245.73 40
1245.81 42
1245.89 41
1245.97 40
1246.06 38
1246.14 36
1246.22 33
1246.30 31
1246.38 28
1246.46 26
1246.54 24
1246.62 22
1246.70 20
1246.78 19
1246.87 17
1246.95 16
1247.03 15
1247.11 14
1247.19 13
1247.27 13
1247.35 12
1247.43 12
1247.51 13
1247.59 15
1247.67 18
1247.76 22
1247.84 27
1247.92 32
1248.00 36
1248.08 40
1248.16 42
1248.24 44
1248.32 44
1248.40 43
1248.49 41
1248.57 39
1248.65 37
1248.73 35
1248.81 34
1248.89 33
1248.97 32
1249.05 30
1249.13 29
1249.21 27
1249.30 27
1249.38 26
1249.46 27
1249.54 29
1249.62 31
1249.70 33
1249.78 35
1249.86 36
1249.94 36
1250.03 34
1250.11 32
1250.19 29
1250.27 25
1250.35 22
1250.43 19
1250.51 17
1250.59 16
1250.67 16
1250.75 17
1250.84 19
1250.92 23
1251.00 27
1251.08 31
1251.16 36
1251.24 41
1251.32 46
1251.40 51
1251.48 55
1251.57 59
1251.65 62
1251.73 64
1251.81 65
1251.89 64
1251.97 63
1252.05 60
1252.13 58
1252.22 55
1252.30 53
1252.38 52
1252.46 52
1252.54 52
1252.62 51
1252.70 50
1252.78 48
1252.86 45
1252.95 41
1253.03 36
1253.11 32
1253.19 27
1253.27 24
1253.35 20
1253.43 17
1253.51 15
1253.59 12
1253.68 9
1253.76 7
1253.84 5
1253.92 5
1254.00 6
1254.08 10
1254.16 15
1254.24 22
1254.33 30
1254.41 39
1254.49 48
1254.57 56
1254.65 63
1254.73 67
1254.81 71
1254.89 73
1254.98 73
1255.06 72
1255.14 69
1255.22 65
1255.30 59
1255.38 51
1255.46 44
1255.54 36
1255.63 29
1255.71 23
1255.79 18
1255.87 16
1255.95 15
1256.03 15
1256.11 16
1256.19 18
1256.28 20
1256.36 23
1256.44 25
1256.52 27
1256.60 29
1256.68 29
1256.76 29
1256.84 28
1256.93 27
1257.01 25
1257.09 24
1257.17 24
1257.25 24
1257.33 24
1257.41 24
1257.50 24
1257.58 23
1257.66 23
1257.74 22
1257.82 22
1257.90 22
1257.98 22
1258.06 23
1258.15 23
1258.23 23
1258.31 23
1258.39 22
1258.47 20
1258.55 19
1258.63 18
1258.72 17
1258.80 16
1258.88 17
1258.96 19
1259.04 21
1259.12 22
1259.20 23
1259.28 24
1259.37 24
1259.45 23
1259.53 23
1259.61 23
1259.69 23
1259.77 25
1259.85 27
1259.94 30
1260.02 33
1260.10 36
1260.18 38
1260.26 41
1260.34 44
1260.42 46
1260.51 49
1260.59 53
1260.67 57
1260.75 62
1260.83 68
1260.91 76
1260.99 83
1261.08 90
1261.16 97
1261.24 101
1261.32 104
1261.40 105
1261.48 105
1261.56 103
1261.65 100
1261.73 97
1261.81 93
1261.89 89
1261.97 85
1262.05 81
1262.13 79
1262.22 78
1262.30 79
1262.38 82
1262.46 87
1262.54 92
1262.62 97
1262.70 102
1262.79 105
1262.87 107
1262.95 107
1263.03 105
1263.11 103
1263.19 99
1263.28 96
1263.36 93
1263.44 91
1263.52 91
1263.60 92
1263.68 94
1263.76 95
1263.85 97
1263.93 96
1264.01 94
1264.09 90
1264.17 86
1264.25 80
1264.34 75
1264.42 70
1264.50 67
1264.58 65
1264.66 63
1264.74 61
1264.82 60
1264.91 59
1264.99 58
1265.07 58
1265.15 58
1265.23 60
1265.31 62
1265.40 64
1265.48 66
1265.56 67
1265.64 66
1265.72 64
1265.80 61
1265.88 57
1265.97 53
1266.05 49
1266.13 45
1266.21 41
1266.29 38
1266.37 35
1266.46 32
1266.54 29
1266.62 26
1266.70 24
1266.78 23
1266.86 22
1266.95 22
1267.03 23
1267.11 25
1267.19 28
1267.27 29
1267.35 30
1267.44 30
1267.52 29
1267.60 28
1267.68 26
1267.76 25
1267.84 25
1267.93 27
1268.01 30
1268.09 35
1268.17 39
1268.25 44
1268.33 48
1268.42 51
1268.50 54
1268.58 56
1268.66 57
1268.74 58
1268.82 57
1268.91 56
1268.99 53
1269.07 50
1269.15 48
1269.23 45
1269.31 43
1269.40 42
1269.48 42
1269.56 43
1269.64 44
1269.72 44
1269.80 45
1269.89 45
1269.97 44
1270.05 44
1270.13 43
1270.21 43
1270.29 42
1270.38 42
1270.46 42
1270.54 42
1270.62 42
1270.70 41
1270.78 39
1270.87 37
1270.95 34
1271.03 31
1271.11 27
1271.19 23
1271.28 19
1271.36 16
1271.44 13
1271.52 12
1271.60 13
1271.68 15
1271.77 19
1271.85 25
1271.93 30
1272.01 35
1272.09 39
1272.17 40
1272.26 40
1272.34 37
1272.42 33
1272.50 28
1272.58 23
1272.67 18
1272.75 14
1272.83 11
1272.91 9
1272.99 9
1273.07 9
1273.16 11
1273.24 14
1273.32 17
1273.40 21
1273.48 25
1273.57 28
1273.65 31
1273.73 34
1273.81 36
1273.89 39
1273.97 43
1274.06 46
1274.14 50
1274.22 54
1274.30 57
1274.38 59
1274.47 60
1274.55 59
1274.63 58
1274.71 56
1274.79 55
1274.88 54
1274.96 54
1275.04 55
1275.12 56
1275.20 58
1275.28 59
1275.37 59
1275.45 58
1275.53 55
1275.61 52
1275.69 47
1275.78 43
1275.86 39
1275.94 36
1276.02 34
1276.10 33
1276.19 32
1276.27 30
1276.35 29
1276.43 26
1276.51 23
1276.60 20
1276.68 17
1276.76 14
1276.84 13
1276.92 13
1277.01 13
1277.09 13
1277.17 12
1277.25 11
1277.33 9
1277.41 7
1277.50 5
1277.58 4
1277.66 4
1277.74 4
1277.82 6
1277.91 7
1277.99 8
1278.07 9
1278.15 8
1278.23 7
1278.32 4
1278.40 1
1278.48 0
1278.56 0
1278.64 0
1278.73 0
1278.81 0
1278.89 0
1278.97 0
1279.05 0
1279.14 3
1279.22 6
1279.30 9
1279.38 11
1279.46 12
1279.55 13
1279.63 14
1279.71 16
1279.79 18
1279.87 21
1279.96 25
1280.04 30
1280.12 35
1280.20 41
1280.29 46
1280.37 52
1280.45 57
1280.53 61
1280.61 63
1280.70 63
1280.78 61
1280.86 57
1280.94 53
1281.02 49
1281.11 46
1281.19 45
1281.27 46
1281.35 49
1281.43 54
1281.52 58
1281.60 62
1281.68 63
1281.76 63
1281.84 61
1281.93 57
1282.01 53
1282.09 50
1282.17 47
1282.26 46
1282.34 47
1282.42 49
1282.50 51
1282.58 55
1282.67 59
1282.75 63
1282.83 66
1282.91 68
1282.99 70
1283.08 71
1283.16 72
1283.24 74
1283.32 76
1283.40 79
1283.49 82
1283.57 86
1283.65 90
1283.73 92
1283.82 93
1283.90 92
1283.98 90
1284.06 88
1284.14 85
1284.23 83
1284.31 81
1284.39 81
1284.47 82
1284.56 83
1284.64 85
1284.72 86
1284.80 86
1284.88 86
1284.97 85
1285.05 82
1285.13 79
1285.21 76
1285.30 72
1285.38 69
1285.46 67
1285.54 65
1285.62 65
1285.71 67
1285.79 69
1285.87 72
1285.95 76
1286.04 79
1286.12 81
1286.20 82
1286.28 82
1286.36 80
1286.45 77
1286.53 72
1286.61 67
1286.69 63
1286.78 59
1286.86 57
1286.94 56
1287.02 57
1287.10 59
1287.19 62
1287.27 64
1287.35 66
1287.43 67
1287.52 66
1287.60 64
1287.68 61
1287.76 57
1287.84 52
1287.93 47
1288.01 42
1288.09 37
1288.17 34
1288.26 33
1288.34 33
1288.42 34
1288.50 37
1288.59 40
1288.67 43
1288.75 46
1288.83 48
1288.91 49
1289.00 50
1289.08 49
1289.16 49
1289.24 50
1289.33 50
1289.41 51
1289.49 52
1289.57 53
1289.66 53
1289.74 51
1289.82 48
1289.90 44
1289.99 39
1290.07 34
1290.15 31
1290.23 28
1290.31 26
1290.40 26
1290.48 25
1290.56 25
1290.64 23
1290.73 21
1290.81 19
1290.89 16
1290.97 15
1291.06 15
1291.14 16
1291.22 19
1291.30 23
1291.39 27
1291.47 30
1291.55 32
1291.63 32
1291.72 31
1291.80 28
1291.88 25
1291.96 22
1292.05 20
1292.13 19
1292.21 19
1292.29 21
1292.38 23
1292.46 26
1292.54 29
1292.62 31
1292.70 34
1292.79 35
1292.87 37
1292.95 38
1293.03 39
1293.12 38
1293.20 37
1293.28 35
1293.36 32
1293.45 29
1293.53 26
1293.61 24
1293.69 23
1293.78 23
1293.86 24
1293.94 26
1294.02 28
1294.11 31
1294.19 34
1294.27 38
1294.35 42
1294.44 46
1294.52 50
1294.60 54
1294.68 58
1294.77 61
1294.85 63
1294.93 66
1295.01 67
1295.10 68
1295.18 68
1295.26 67
1295.34 65
1295.43 64
1295.51 62
1295.59 61
1295.67 61
1295.76 61
1295.84 61
1295.92 61
1296.00 60
1296.09 59
1296.17 57
1296.25 57
1296.34 56
1296.42 57
1296.50 58
1296.58 61
1296.67 64
1296.75 66
1296.83 68
1296.91 69
1297.00 70
1297.08 71
1297.16 72
1297.24 73
1297.33 74
1297.41 74
1297.49 72
1297.57 70
1297.66 66
1297.74 61
1297.82 55
1297.90 48
1297.99 42
1298.07 37
1298.15 34
1298.23 33
1298.32 34
1298.40 37
1298.48 41
1298.57 46
1298.65 51
1298.73 56
1298.81 59
1298.90 62
1298.98 63
1299.06 64
1299.14 64
1299.23 65
1299.31 66
1299.39 69
1299.47 73
1299.56 76
1299.64 80
1299.72 82
1299.81 82
1299.89 80
1299.97 76
1300.05 72
1300.14 68
1300.22 64
1300.30 60
1300.38 58
1300.47 55
1300.55 53
1300.63 51
1300.71 48
1300.80 46
1300.88 44
1300.96 43
1301.05 42
1301.13 42
1301.21 42
1301.29 42
1301.38 42
1301.46 42
1301.54 43
1301.62 44
1301.71 45
1301.79 45
1301.87 45
1301.96 44
1302.04 42
1302.12 40
1302.20 38
1302.29 38
1302.37 40
1302.45 43
1302.53 47
1302.62 51
1302.70 54
1302.78 55
1302.87 54
1302.95 51
1303.03 47
1303.11 42
1303.20 37
1303.28 33
1303.36 30
1303.45 28
1303.53 28
1303.61 30
1303.69 34
1303.78 40
1303.86 46
1303.94 53
1304.02 59
1304.11 64
1304.19 68
1304.27 70
1304.36 70
1304.44 69
1304.52 68
1304.60 65
1304.69 63
1304.77 60
1304.85 57
1304.94 54
1305.02 50
1305.10 46
1305.18 41
1305.27 36
1305.35 31
1305.43 27
1305.52 24
1305.60 22
1305.68 22
1305.76 22
1305.85 24
1305.93 26
1306.01 28
1306.10 31
1306.18 34
1306.26 37
1306.34 41
1306.43 44
1306.51 48
1306.59 50
1306.68 51
1306.76 51
1306.84 50
1306.92 48
1307.01 46
1307.09 44
1307.17 42
1307.26 39
1307.34 36
1307.42 32
1307.51 27
1307.59 21
1307.67 15
1307.75 8
1307.84 3
1307.92 0
1308.00 0
1308.09 0
1308.17 0
1308.25 5
1308.33 11
1308.42 17
1308.50 22
1308.58 25
1308.67 26
1308.75 25
1308.83 22
1308.92 18
1309.00 15
1309.08 14
1309.16 15
1309.25 20
1309.33 26
1309.41 34
1309.50 42
1309.58 48
1309.66 51
1309.74 51
1309.83 49
1309.91 45
1309.99 40
1310.08 36
1310.16 33
1310.24 33
1310.33 33
1310.41 36
1310.49 38
1310.57 41
1310.66 42
1310.74 43
1310.82 43
1310.91 41
1310.99 40
1311.07 39
1311.16 40
1311.24 42
1311.32 45
1311.41 50
1311.49 56
1311.57 62
1311.65 67
1311.74 70
1311.82 71
1311.90 71
1311.99 68
1312.07 64
1312.15 60
1312.24 56
1312.32 54
1312.40 53
1312.49 55
1312.57 58
1312.65 62
1312.73 68
1312.82 72
1312.90 76
1312.98 77
1313.07 77
1313.15 75
1313.23 71
1313.32 65
1313.40 59
1313.48 52
1313.57 46
1313.65 41
1313.73 38
1313.81 36
1313.90 36
1313.98 38
1314.06 41
1314.15 44
1314.23 47
1314.31 49
1314.40 49
1314.48 47
1314.56 44
1314.65 41
1314.73 38
1314.81 36
1314.90 35
1314.98 35
1315.06 36
1315.14 37
1315.23 37
1315.31 36
1315.39 33
1315.48 30
1315.56 25
1315.64 20
1315.73 14
1315.81 10
1315.89 7
1315.98 6
1316.06 7
1316.14 9
1316.23 13
1316.31 16
1316.39 19
1316.48 20
1316.56 21
1316.64 21
1316.73 20
1316.81 20
1316.89 21
1316.97 23
1317.06 25
1317.14 27
1317.22 29
1317.31 30
1317.39 31
1317.47 31
1317.56 30
1317.64 28
1317.72 25
1317.81 21
1317.89 17
1317.97 12
1318.06 8
1318.14 5
1318.22 3
1318.31 1
1318.39 0
1318.47 0
1318.56 0
1318.64 0
1318.72 0
1318.81 0
1318.89 0
1318.97 0
1319.06 0
1319.14 2
1319.22 5
1319.31 8
1319.39 11
1319.47 14
1319.56 16
1319.64 17
1319.72 18
1319.81 19
1319.89 20
1319.97 21
1320.06 22
1320.14 23
1320.22 24
1320.31 24
1320.39 24
1320.47 23
1320.56 21
1320.64 20
1320.72 19
1320.81 19
1320.89 19
1320.97 20
1321.06 23
1321.14 25
1321.22 27
1321.31 29
1321.39 29
1321.47 27
1321.56 24
1321.64 20
1321.72 15
1321.81 10
1321.89 7
1321.97 6
1322.06 9
1322.14 13
1322.22 20
1322.31 27
1322.39 33
1322.47 37
1322.56 39
1322.64 40
1322.72 40
1322.81 39
1322.89 38
1322.97 39
1323.06 39
1323.14 41
1323.22 43
1323.31 45
1323.39 47
1323.47 48
1323.56 49
1323.64 50
1323.72 50
1323.81 49
1323.89 48
1323.97 46
1324.06 43
1324.14 40
1324.22 37
1324.31 34
1324.39 33
1324.48 32
1324.56 32
1324.64 33
1324.73 35
1324.81 36
1324.89 38
1324.98 40
1325.06 42
1325.14 44
1325.23 47
1325.31 50
1325.39 53
1325.48 56
1325.56 58
1325.64 59
1325.73 59
1325.81 59
1325.89 57
1325.98 56
1326.06 56
1326.14 57
1326.23 60
1326.31 64
1326.40 68
1326.48 71
1326.56 73
1326.65 73
1326.73 71
1326.81 67
1326.90 62
1326.98 58
1327.06 54
1327.15 51
1327.23 48
1327.31 46
1327.40 44
1327.48 43
1327.56 42
1327.65 41
1327.73 41
1327.82 41
1327.90 40
1327.98 39
1328.07 37
1328.15 34
1328.23 31
1328.32 28
1328.40 26
1328.48 26
1328.57 26
1328.65 26
1328.73 28
1328.82 29
1328.90 31
1328.99 34
1329.07 36
1329.15 39
1329.24 42
1329.32 45
1329.40 48
1329.49 50
1329.57 51
1329.65 52
1329.74 53
1329.82 53
1329.91 53
1329.99 53
1330.07 52
1330.16 49
1330.24 46
1330.32 41
1330.41 35
1330.49 30
1330.57 25
1330.66 21
1330.74 19
1330.83 18
1330.91 19
1330.99 19
1331.08 20
1331.16 21
1331.24 21
1331.33 22
1331.41 23
1331.49 24
1331.58 25
1331.66 27
1331.75 29
1331.83 31
1331.91 33
1332.00 34
1332.08 34
1332.16 34
1332.25 33
1332.33 31
1332.42 29
1332.50 27
1332.58 24
1332.67 23
1332.75 21
1332.83 20
1332.92 20
1333.00 19
1333.09 18
1333.17 17
1333.25 14
1333.34 11
1333.42 8
1333.50 5
1333.59 2
1333.67 1
1333.76 1
1333.84 3
1333.92 6
1334.01 10
1334.09 15
1334.17 21
1334.26 25
1334.34 29
1334.43 31
1334.51 32
1334.59 32
1334.68 30
1334.76 28
1334.84 27
1334.93 26
1335.01 25
1335.10 25
1335.18 26
1335.26 26
1335.35 26
1335.43 26
1335.51 27
1335.60 28
1335.68 30
1335.77 32
1335.85 35
1335.93 37
1336.02 38
1336.10 37
1336.18 35
1336.27 32
1336.35 29
1336.44 25
1336.52 22
1336.60 19
1336.69 17
1336.77 16
1336.86 14
1336.94 13
1337.02 12
1337.11 10
1337.19 10
1337.27 9
1337.36 10
1337.44 11
1337.53 12
1337.61 13
1337.69 14
1337.78 15
1337.86 17
1337.95 19
1338.03 21
1338.11 25
1338.20 29
1338.28 33
1338.37 36
1338.45 39
1338.53 41
1338.62 41
1338.70 40
1338.78 37
1338.87 33
1338.95 28
1339.04 22
1339.12 18
1339.20 14
1339.29 12
1339.37 12
1339.46 12
1339.54 13
1339.62 13
1339.71 12
1339.79 11
1339.88 9
1339.96 6
1340.04 5
1340.13 5
1340.21 7
1340.30 10
1340.38 14
1340.46 18
1340.55 21
1340.63 23
1340.72 23
1340.80 22
1340.88 20
1340.97 17
1341.05 14
1341.13 11
1341.22 9
1341.30 7
1341.39 6
1341.47 7
1341.55 8
1341.64 10
1341.72 12
1341.81 14
1341.89 16
1341.97 17
1342.06 18
1342.14 18
1342.23 19
1342.31 19
1342.39 20
1342.48 21
1342.56 22
1342.65 22
1342.73 23
1342.82 24
1342.90 25
1342.98 28
1343.07 32
1343.15 36
1343.24 40
1343.32 43
1343.40 45
1343.49 46
1343.57 46
1343.66 45
1343.74 43
1343.82 42
1343.91 40
1343.99 37
1344.08 34
1344.16 30
1344.24 25
1344.33 21
1344.41 18
1344.50 16
1344.58 16
1344.66 17
1344.75 19
1344.83 21
1344.92 23
1345.00 25
1345.08 27
1345.17 28
1345.25 31
1345.34 34
1345.42 37
1345.51 40
1345.59 43
1345.67 44
1345.76 44
1345.84 43
1345.93 42
1346.01 43
1346.09 44
1346.18 48
1346.26 53
1346.35 59
1346.43 64
1346.51 68
1346.60 69
1346.68 69
1346.77 66
1346.85 61
1346.94 56
1347.02 50
1347.10 44
1347.19 38
1347.27 33
1347.36 29
1347.44 27
1347.52 26
1347.61 26
1347.69 28
1347.78 31
1347.86 33
1347.95 35
1348.03 37
1348.11 37
1348.20 37
1348.28 37
1348.37 36
1348.45 35
1348.54 34
1348.62 34
1348.70 33
1348.79 32
1348.87 32
1348.96 32
1349.04 31
1349.12 29
1349.21 27
1349.29 23
1349.38 18
1349.46 13
1349.55 8
1349.63 5
1349.71 5
1349.80 6
1349.88 10
1349.97 15
1350.05 19
1350.14 23
1350.22 26
1350.30 28
1350.39 29
1350.47 30
1350.56 32
1350.64 35
1350.73 38
1350.81 42
1350.89 46
1350.98 50
1351.06 52
1351.15 53
1351.23 54
1351.32 55
1351.40 56
1351.48 58
1351.57 60
1351.65 62
1351.74 65
1351.82 67
1351.91 68
1351.99 68
1352.07 66
1352.16 63
1352.24 60
1352.33 56
1352.41 54
1352.50 52
1352.58 52
1352.66 52
1352.75 53
1352.83 54
1352.92 54
1353.00 53
1353.09 52
1353.17 49
1353.26 47
1353.34 45
1353.42 43
1353.51 42
1353.59 41
1353.68 40
1353.76 39
1353.85 38
1353.93 36
1354.01 34
1354.10 31
1354.18 28
1354.27 24
1354.35 21
1354.44 18
1354.52 16
1354.61 16
1354.69 16
1354.77 19
1354.86 22
1354.94 27
1355.03 32
1355.11 38
1355.20 45
1355.28 52
1355.36 60
1355.45 67
1355.53 74
1355.62 80
1355.70 85
1355.79 88
1355.87 88
1355.96 86
1356.04 83
1356.12 79
1356.21 74
1356.29 70
1356.38 66
1356.46 62
1356.55 59
1356.63 55
1356.72 52
1356.80 49
1356.88 48
1356.97 47
1357.05 48
1357.14 50
1357.22 53
1357.31 55
1357.39 57
1357.48 56
1357.56 55
1357.65 52
1357.73 48
1357.81 44
1357.90 40
1357.98 38
1358.07 38
1358.15 40
1358.24 44
1358.32 49
1358.41 55
1358.49 61
1358.57 67
1358.66 72
1358.74 77
1358.83 81
1358.91 84
1359.00 88
1359.08 90
1359.17 91
1359.25 91
1359.34 90
1359.42 88
1359.50 84
1359.59 81
1359.67 77
1359.76 75
1359.84 74
1359.93 75
1360.01 77
1360.10 80
1360.18 84
1360.27 89
1360.35 93
1360.44 96
1360.52 98
1360.60 99
1360.69 98
1360.77 96
1360.86 92
1360.94 87
1361.03 82
1361.11 76
1361.20 71
1361.28 67
1361.37 65
1361.45 63
1361.53 63
1361.62 63
1361.70 62
1361.79 61
1361.87 58
1361.96 54
1362.04 49
1362.13 43
1362.21 38
1362.30 33
1362.38 29
1362.47 26
1362.55 24
1362.63 23
1362.72 24
1362.80 24
1362.89 25
1362.97 26
1363.06 27
1363.14 26
1363.23 25
1363.31 23
1363.40 22
1363.48 20
1363.57 19
1363.65 19
1363.74 20
1363.82 22
1363.91 24
1363.99 26
1364.07 27
1364.16 28
1364.24 28
1364.33 27
1364.41 26
1364.50 25
1364.58 23
1364.67 21
1364.75 19
1364.84 17
1364.92 15
1365.01 13
1365.09 12
1365.18 10
1365.26 9
1365.35 8
1365.43 7
1365.51 7
1365.60 8
1365.68 10
1365.77 12
1365.85 13
1365.94 13
1366.02 11
1366.11 8
1366.19 3
1366.28 0
1366.36 0
1366.45 0
1366.53 0
1366.62 0
1366.70 0
1366.79 0
1366.87 0
1366.96 3
1367.04 9
1367.13 14
1367.21 20
1367.29 25
1367.38 30
1367.46 34
1367.55 37
1367.63 38
1367.72 39
1367.80 38
1367.89 38
1367.97 38
1368.06 38
1368.14 38
1368.23 39
1368.31 40
1368.40 39
1368.48 39
1368.57 37
1368.65 35
1368.74 32
1368.82 28
1368.91 25
1368.99 23
1369.08 21
1369.16 21
1369.25 22
1369.33 25
1369.42 29
1369.50 33
1369.59 38
1369.67 42
1369.75 45
1369.84 47
1369.92 48
1370.01 48
1370.09 48
1370.18 47
1370.26 47
1370.35 46
1370.43 45
1370.52 44
1370.60 42
1370.69 40
1370.77 36
1370.86 32
1370.94 27
1371.03 22
1371.11 18
1371.20 16
1371.28 15
1371.37 15
1371.45 18
1371.54 22
1371.62 27
1371.71 32
1371.79 38
1371.88 44
1371.96 50
1372.05 55
1372.13 59
1372.22 62
1372.30 63
1372.39 64
1372.47 63
1372.56 63
1372.64 63
1372.73 64
1372.81 66
1372.90 69
1372.98 74
1373.07 81
1373.15 88
1373.24 96
1373.32 104
1373.41 112
1373.49 119
1373.58 124
1373.66 128
1373.75 130
1373.83 131
1373.92 132
1374.00 131
1374.09 131
1374.17 131
1374.26 132
1374.34 134
1374.43 136
1374.51 139
1374.60 140
1374.68 140
1374.77 138
1374.85 133
1374.94 127
1375.02 120
1375.11 112
1375.19 106
1375.28 100
1375.36 96
1375.45 93
1375.53 91
1375.62 89
1375.70 89
1375.79 88
1375.87 87
1375.96 85
1376.04 82
1376.13 79
1376.21 75
1376.30 71
1376.38 67
1376.47 63
1376.55 59
1376.64 56
1376.72 54
1376.81 52
1376.89 52
1376.98 53
1377.06 56
1377.15 59
1377.23 62
1377.32 66
1377.40 69
1377.49 71
1377.57 72
1377.66 71
1377.74 68
1377.83 65
1377.91 62
1378.00 60
1378.08 59
1378.17 60
1378.25 62
1378.34 66
1378.43 70
1378.51 74
1378.60 77
1378.68 79
1378.77 80
1378.85 79
1378.94 78
1379.02 76
1379.11 72
1379.19 68
1379.28 62
1379.36 56
1379.45 48
1379.53 39
1379.62 30
1379.70 21
1379.79 12
1379.87 4
1379.96 0
1380.04 0
1380.13 0
1380.21 0
1380.30 0
1380.38 0
1380.47 0
1380.55 0
1380.64 1
1380.72 6
1380.81 12
1380.90 17
1380.98 23
1381.07 27
1381.15 31
1381.24 34
1381.32 35
1381.41 36
1381.49 37
1381.58 37
1381.66 38
1381.75 39
1381.83 42
1381.92 44
1382.00 47
1382.09 49
1382.17 50
1382.26 50
1382.34 48
1382.43 44
1382.51 40
1382.60 35
1382.69 31
1382.77 28
1382.86 25
1382.94 24
1383.03 24
1383.11 24
1383.20 23
1383.28 23
1383.37 21
1383.45 20
1383.54 19
1383.62 19
1383.71 20
1383.79 21
1383.88 22
1383.96 22
1384.05 22
1384.14 20
1384.22 18
1384.31 15
1384.39 13
1384.48 11
1384.56 10
1384.65 9
1384.73 10
1384.82 12
1384.90 13
1384.99 14
1385.07 14
1385.16 13
1385.24 11
1385.33 9
1385.42 7
1385.50 6
1385.59 7
1385.67 10
1385.76 14
1385.84 19
1385.93 22
1386.01 25
1386.10 26
1386.18 25
1386.27 22
1386.35 19
1386.44 15
1386.53 12
1386.61 8
1386.70 4
1386.78 1
1386.87 0
1386.95 0
1387.04 0
1387.12 0
1387.21 3
1387.29 8
1387.38 15
1387.46 21
1387.55 27
1387.64 31
1387.72 34
1387.81 34
1387.89 33
1387.98 31
1388.06 27
1388.15 23
1388.23 18
1388.32 13
1388.40 9
1388.49 6
1388.58 4
1388.66 5
1388.75 8
1388.83 13
1388.92 18
1389.00 23
1389.09 26
1389.17 27
1389.26 26
1389.34 23
1389.43 19
1389.52 14
1389.60 9
1389.69 5
1389.77 3
1389.86 2
1389.94 1
1390.03 1
1390.11 2
1390.20 3
1390.28 4
1390.37 6
1390.46 8
1390.54 11
1390.63 14
1390.71 19
1390.80 25
1390.88 31
1390.97 37
1391.05 42
1391.14 45
1391.23 46
1391.31 45
1391.40 41
1391.48 36
1391.57 29
1391.65 22
1391.74 15
1391.82 9
1391.91 4
1392.00 0
1392.08 0
1392.17 0
1392.25 0
1392.34 1
1392.42 3
1392.51 4
1392.59 5
1392.68 5
1392.77 5
1392.85 6
1392.94 8
1393.02 11
1393.11 15
1393.19 18
1393.28 21
1393.36 23
1393.45 24
1393.54 24
1393.62 24
1393.71 23
1393.79 22
1393.88 22
1393.96 20
1394.05 18
1394.14 15
1394.22 12
1394.31 8
1394.39 4
1394.48 1
1394.56 0
1394.65 0
1394.73 0
1394.82 1
1394.91 2
1394.99 3
1395.08 3
1395.16 2
1395.25 0
1395.33 0
1395.42 0
1395.51 0
1395.59 0
1395.68 1
1395.76 5
1395.85 11
1395.93 16
1396.02 21
1396.11 26
1396.19 29
1396.28 32
1396.36 34
1396.45 36
1396.53 37
1396.62 37
1396.70 37
1396.79 36
1396.88 35
1396.96 33
1397.05 33
1397.13 33
1397.22 36
1397.30 40
1397.39 46
1397.48 52
1397.56 59
1397.65 65
1397.73 69
1397.82 70
1397.91 69
1397.99 67
1398.08 63
1398.16 60
1398.25 57
1398.33 55
1398.42 54
1398.51 54
1398.59 53
1398.68 53
1398.76 52
1398.85 51
1398.93 50
1399.02 48
1399.11 46
1399.19 45
1399.28 44
1399.36 45
1399.45 47
1399.53 50
1399.62 53
1399.71 56
1399.79 58
1399.88 58
1399.96 56
1400.05 52
1400.14 48
1400.22 43
1400.31 38
1400.39 33
1400.48 30
1400.56 27
1400.65 24
1400.74 21
1400.82 18
1400.91 14
1400.99 10
1401.08 6
1401.16 4
1401.25 3
1401.34 3
1401.42 5
1401.51 8
1401.59 10
1401.68 13
1401.77 15
1401.85 17
1401.94 19
1402.02 22
1402.11 26
1402.20 31
1402.28 36
1402.37 40
1402.45 44
1402.54 46
1402.62 46
1402.71 45
1402.80 44
1402.88 43
1402.97 43
1403.05 45
1403.14 48
1403.23 51
1403.31 54
1403.40 57
1403.48 58
1403.57 57
1403.66 56
1403.74 54
1403.83 51
1403.91 49
1404.00 47
1404.08 45
1404.17 44
1404.26 43
1404.34 43
1404.43 43
1404.51 43
1404.60 45
1404.69 46
1404.77 48
1404.86 51
1404.94 53
1405.03 54
1405.12 54
1405.20 52
1405.29 48
1405.37 43
1405.46 37
1405.55 30
1405.63 23
1405.72 18
1405.80 15
1405.89 13
1405.98 11
1406.06 11
1406.15 11
1406.23 10
1406.32 10
1406.41 9
1406.49 9
1406.58 10
1406.66 12
1406.75 15
1406.84 19
1406.92 23
1407.01 26
1407.09 28
1407.18 29
1407.27 29
1407.35 27
1407.44 24
1407.52 20
1407.61 17
1407.70 12
1407.78 7
1407.87 3
1407.95 0
1408.04 0
1408.13 0
1408.21 0
1408.30 0
1408.38 0
1408.47 6
1408.56 14
1408.64 21
1408.73 28
1408.81 33
1408.90 36
1408.99 36
1409.07 34
1409.16 31
1409.25 28
1409.33 25
1409.42 22
1409.50 20
1409.59 19
1409.68 18
1409.76 18
1409.85 18
1409.93 18
1410.02 17
1410.11 17
1410.19 18
1410.28 19
1410.36 23
1410.45 28
1410.54 34
1410.62 41
1410.71 47
1410.80 50
1410.88 51
1410.97 49
1411.05 44
1411.14 37
1411.23 29
1411.31 23
1411.40 18
1411.48 15
1411.57 14
1411.66 15
1411.74 18
1411.83 22
1411.92 27
1412.00 33
1412.09 39
1412.17 45
1412.26 49
1412.35 52
1412.43 53
1412.52 51
1412.60 48
1412.69 44
1412.78 41
1412.86 38
1412.95 36
1413.04 34
1413.12 32
1413.21 29
1413.29 25
1413.38 20
1413.47 14
1413.55 8
1413.64 3
1413.73 0
1413.81 0
1413.90 0
1413.98 2
1414.07 6
1414.16 11
1414.24 17
1414.33 24
1414.42 32
1414.50 40
1414.59 48
1414.67 55
1414.76 60
1414.85 63
1414.93 63
1415.02 62
1415.11 58
1415.19 53
1415.28 47
1415.36 42
1415.45 37
1415.54 33
1415.62 29
1415.71 25
1415.80 22
1415.88 17
1415.97 13
1416.05 9
1416.14 7
1416.23 6
1416.31 6
1416.40 6
1416.49 7
1416.57 6
1416.66 5
1416.74 3
1416.83 0
1416.92 0
1417.00 0
1417.09 0
1417.18 0
1417.26 0
1417.35 0
1417.44 0
1417.52 0
1417.61 1
1417.69 5
1417.78 10
1417.87 15
1417.95 22
1418.04 28
1418.13 33
1418.21 37
1418.30 40
1418.39 42
1418.47 45
1418.56 47
1418.64 50
1418.73 53
1418.82 56
1418.90 57
1418.99 57
1419.08 56
1419.16 54
1419.25 52
1419.34 49
1419.42 48
1419.51 47
1419.59 46
1419.68 46
1419.77 45
1419.85 44
1419.94 42
1420.03 40
1420.11 40
1420.20 40
1420.29 42
1420.37 46
1420.46 51
1420.54 57
1420.63 62
1420.72 67
1420.80 70
1420.89 71
1420.98 71
1421.06 69
1421.15 66
1421.24 63
1421.32 59
1421.41 55
1421.50 51
1421.58 48
1421.67 46
1421.76 44
1421.84 43
1421.93 41
1422.01 40
1422.10 38
1422.19 36
1422.27 34
1422.36 32
1422.45 31
1422.53 31
1422.62 31
1422.71 32
1422.79 33
1422.88 32
1422.97 31
1423.05 28
1423.14 25
1423.23 21
1423.31 16
1423.40 13
1423.49 10
1423.57 9
1423.66 10
1423.74 12
1423.83 16
1423.92 20
1424.00 25
1424.09 31
1424.18 35
1424.26 40
1424.35 44
1424.44 47
1424.52 50
1424.61 51
1424.70 52
1424.78 52
1424.87 51
1424.96 49
1425.04 48
1425.13 47
1425.22 47
1425.30 48
1425.39 49
1425.48 50
1425.56 52
1425.65 53
1425.74 53
1425.82 53
1425.91 53
1426.00 53
1426.08 55
1426.17 57
1426.25 60
1426.34 63
1426.43 65
1426.51 66
1426.60 66
1426.69 65
1426.77 63
1426.86 60
1426.95 57
1427.03 52
1427.12 48
1427.21 43
1427.29 39
1427.38 36
1427.47 34
1427.55 32
1427.64 30
1427.73 28
1427.81 25
1427.90 20
1427.99 14
1428.07 7
1428.16 1
1428.25 0
1428.33 0
1428.42 0
1428.51 0
1428.59 0
1428.68 0
1428.77 0
1428.85 1
1428.94 4
1429.03 6
1429.11 8
1429.20 9
1429.29 9
1429.37 10
1429.46 10
1429.55 10
1429.63 11
1429.72 12
1429.81 12
1429.89 13
1429.98 13
1430.07 13
1430.15 13
1430.24 14
1430.33 14
1430.41 15
1430.50 14
1430.59 13
1430.68 11
1430.76 7
1430.85 4
1430.94 1
1431.02 0
1431.11 0
1431.20 1
1431.28 5
1431.37 9
1431.46 13
1431.54 17
1431.63 19
1431.72 20
1431.80 21
1431.89 22
1431.98 23
1432.06 24
1432.15 27
1432.24 30
1432.32 34
1432.41 38
1432.50 41
1432.58 43
1432.67 42
1432.76 39
1432.84 34
1432.93 27
1433.02 19
1433.10 12
1433.19 6
1433.28 3
1433.37 2
1433.45 3
1433.54 5
1433.63 9
1433.71 13
1433.80 18
1433.89 22
1433.97 25
1434.06 28
1434.15 29
1434.23 30
1434.32 30
1434.41 29
1434.49 28
1434.58 28
1434.67 28
1434.75 29
1434.84 30
1434.93 31
1435.02 32
1435.10 34
1435.19 35
1435.28 37
1435.36 38
1435.45 38
1435.54 36
1435.62 33
1435.71 29
1435.80 25
1435.88 21
1435.97 19
1436.06 19
1436.14 21
1436.23 25
1436.32 29
1436.41 33
1436.49 36
1436.58 37
1436.67 37
1436.75 35
1436.84 34
1436.93 32
1437.01 32
1437.10 33
1437.19 34
1437.27 36
1437.36 37
1437.45 38
1437.54 37
1437.62 35
1437.71 31
1437.80 27
1437.88 23
1437.97 19
1438.06 17
1438.14 16
1438.23 16
1438.32 16
1438.41 17
1438.49 18
1438.58 17
1438.67 17
1438.75 16
1438.84 15
1438.93 15
1439.01 15
1439.10 16
1439.19 18
1439.27 21
1439.36 22
1439.45 23
1439.54 21
1439.62 19
1439.71 14
1439.80 9
1439.88 4
1439.97 0
1440.06 0
1440.15 0
1440.23 0
1440.32 4
1440.41 9
1440.49 14
1440.58 18
1440.67 22
1440.75 23
1440.84 23
1440.93 22
1441.02 20
1441.10 16
1441.19 12
1441.28 8
1441.36 5
1441.45 2
1441.54 0
1441.62 0
1441.71 3
1441.80 7
1441.89 12
1441.97 18
1442.06 23
1442.15 27
1442.23 28
1442.32 28
1442.41 26
1442.50 24
1442.58 24
1442.67 24
1442.76 26
1442.84 29
1442.93 32
1443.02 35
1443.11 36
1443.19 37
1443.28 37
1443.37 38
1443.45 39
1443.54 42
1443.63 45
1443.72 47
1443.80 49
1443.89 49
1443.98 48
1444.06 46
1444.15 45
1444.24 45
1444.33 47
1444.41 52
1444.50 58
1444.59 64
1444.67 70
1444.76 75
1444.85 78
1444.94 79
1445.02 80
1445.11 80
1445.20 79
1445.28 80
1445.37 81
1445.46 83
1445.55 85
1445.63 88
1445.72 91
1445.81 94
1445.89 98
1445.98 103
1446.07 109
1446.16 117
1446.24 125
1446.33 133
1446.42 141
1446.50 147
1446.59 152
1446.68 155
1446.77 157
1446.85 157
1446.94 158
1447.03 158
1447.12 158
1447.20 158
1447.29 157
1447.38 154
1447.46 149
1447.55 143
1447.64 137
1447.73 129
1447.81 123
1447.90 118
1447.99 115
1448.08 114
1448.16 114
1448.25 115
1448.34 117
1448.42 119
1448.51 120
1448.60 120
1448.69 118
1448.77 114
1448.86 107
1448.95 99
1449.04 88
1449.12 78
1449.21 68
1449.30 59
1449.38 54
1449.47 51
1449.56 51
1449.65 53
1449.73 55
1449.82 58
1449.91 59
1450.00 58
1450.08 57
1450.17 55
1450.26 53
1450.34 53
1450.43 54
1450.52 57
1450.61 59
1450.69 60
1450.78 60
1450.87 58
1450.96 55
1451.04 50
1451.13 44
1451.22 38
1451.31 33
1451.39 29
1451.48 25
1451.57 21
1451.66 17
1451.74 12
1451.83 8
1451.92 4
1452.00 1
1452.09 1
1452.18 5
1452.27 12
1452.35 22
1452.44 33
1452.53 45
1452.62 56
1452.70 63
1452.79 68
1452.88 68
1452.97 67
1453.05 63
1453.14 60
1453.23 57
1453.32 55
1453.40 56
1453.49 58
1453.58 61
1453.67 64
1453.75 68
1453.84 71
1453.93 73
1454.02 73
1454.10 73
1454.19 72
1454.28 70
1454.36 68
1454.45 66
1454.54 63
1454.63 59
1454.71 54
1454.80 47
1454.89 40
1454.98 33
1455.06 27
1455.15 22
1455.24 19
1455.33 18
1455.41 18
1455.50 19
1455.59 19
1455.68 18
1455.76 14
1455.85 9
1455.94 4
1456.03 0
1456.11 0
1456.20 0
1456.29 0
1456.38 0
1456.46 0
1456.55 1
1456.64 2
1456.73 2
1456.81 2
1456.90 2
1456.99 2
1457.08 4
1457.16 7
1457.25 10
1457.34 13
1457.43 15
1457.51 18
1457.60 20
1457.69 22
1457.78 24
1457.86 27
1457.95 28
1458.04 30
1458.13 30
1458.22 30
1458.30 31
1458.39 32
1458.48 35
1458.57 41
1458.65 48
1458.74 56
1458.83 65
1458.92 73
1459.00 79
1459.09 82
1459.18 81
1459.27 77
1459.35 69
1459.44 59
1459.53 48
1459.62 37
1459.70 28
1459.79 21
1459.88 18
1459.97 17
1460.05 18
1460.14 20
1460.23 22
1460.32 24
1460.41 26
1460.49 28
1460.58 30
1460.67 32
1460.76 35
1460.84 37
1460.93 38
1461.02 38
1461.11 37
1461.19 35
1461.28 32
1461.37 29
1461.46 25
1461.54 22
1461.63 19
1461.72 17
1461.81 15
1461.90 14
1461.98 13
1462.07 14
1462.16 16
1462.25 18
1462.33 21
1462.42 24
1462.51 25
1462.60 26
1462.68 25
1462.77 25
1462.86 26
1462.95 28
1463.04 32
1463.12 38
1463.21 45
1463.30 52
1463.39 58
1463.47 62
1463.56 64
1463.65 64
1463.74 62
1463.82 59
1463.91 55
1464.00 52
1464.09 49
1464.18 46
1464.26 44
1464.35 43
1464.44 43
1464.53 42
1464.61 42
1464.70 41
1464.79 40
1464.88 38
1464.97 35
1465.05 33
1465.14 31
1465.23 30
1465.32 30
1465.40 31
1465.49 33
1465.58 36
1465.67 39
1465.76 43
1465.84 46
1465.93 50
1466.02 54
1466.11 57
1466.19 60
1466.28 61
1466.37 61
1466.46 60
1466.55 57
1466.63 53
1466.72 49
1466.81 45
1466.90 41
1466.99 40
1467.07 39
1467.16 40
1467.25 42
1467.34 44
1467.42 45
1467.51 45
1467.60 43
1467.69 40
1467.78 37
1467.86 34
1467.95 30
1468.04 26
1468.13 23
1468.22 20
1468.30 16
1468.39 13
1468.48 11
1468.57 10
1468.65 11
1468.74 13
1468.83 16
1468.92 19
1469.01 21
1469.09 21
1469.18 20
1469.27 18
1469.36 14
1469.45 11
1469.53 9
1469.62 8
1469.71 9
1469.80 13
1469.88 18
1469.97 23
1470.06 28
1470.15 32
1470.24 35
1470.32 36
1470.41 36
1470.50 36
1470.59 37
1470.68 38
1470.76 41
1470.85 46
1470.94 50
1471.03 55
1471.12 59
1471.20 62
1471.29 63
1471.38 63
1471.47 63
1471.56 61
1471.64 59
1471.73 58
1471.82 57
1471.91 58
1472.00 60
1472.08 65
1472.17 71
1472.26 78
1472.35 85
1472.44 91
1472.52 95
1472.61 97
1472.70 96
1472.79 95
1472.88 92
1472.96 88
1473.05 85
1473.14 81
1473.23 77
1473.32 74
1473.40 71
1473.49 68
1473.58 66
1473.67 65
1473.76 65
1473.84 66
1473.93 69
1474.02 71
1474.11 74
1474.20 77
1474.28 80
1474.37 83
1474.46 87
1474.55 91
1474.64 97
1474.72 103
1474.81 110
1474.90 117
1474.99 122
1475.08 125
1475.16 126
1475.25 124
1475.34 120
1475.43 114
1475.52 109
1475.61 103
1475.69 99
1475.78 96
1475.87 92
1475.96 88
1476.05 83
1476.13 76
1476.22 67
1476.31 57
1476.40 47
1476.49 38
1476.57 32
1476.66 29
1476.75 30
1476.84 35
1476.93 42
1477.01 51
1477.10 59
1477.19 65
1477.28 68
1477.37 69
1477.46 68
1477.54 65
1477.63 61
1477.72 57
1477.81 54
1477.90 52
1477.98 50
1478.07 48
1478.16 47
1478.25 46
1478.34 45
1478.43 44
1478.51 44
1478.60 44
1478.69 44
1478.78 43
1478.87 42
1478.95 40
1479.04 36
1479.13 31
1479.22 26
1479.31 22
1479.40 20
1479.48 21
1479.57 24
1479.66 29
1479.75 35
1479.84 41
1479.92 45
1480.01 49
1480.10 52
1480.19 55
1480.28 57
1480.37 60
1480.45 64
1480.54 68
1480.63 72
1480.72 76
1480.81 78
1480.90 79
1480.98 77
1481.07 74
1481.16 69
1481.25 63
1481.34 57
1481.42 51
1481.51 46
1481.60 44
1481.69 42
1481.78 42
1481.87 43
1481.95 44
1482.04 45
1482.13 45
1482.22 46
1482.31 46
1482.40 46
1482.48 47
1482.57 49
1482.66 51
1482.75 53
1482.84 56
1482.93 58
1483.01 60
1483.10 60
1483.19 60
1483.28 59
1483.37 57
1483.46 54
1483.54 51
1483.63 47
1483.72 42
1483.81 37
1483.90 32
1483.99 26
1484.07 20
1484.16 14
1484.25 8
1484.34 3
1484.43 0
1484.52 0
1484.60 0
1484.69 0
1484.78 5
1484.87 12
1484.96 19
1485.05 27
1485.13 34
1485.22 39
1485.31 42
1485.40 44
1485.49 44
1485.58 43
1485.66 42
1485.75 43
1485.84 44
1485.93 46
1486.02 50
1486.11 53
1486.19 57
1486.28 60
1486.37 62
1486.46 62
1486.55 61
1486.64 59
1486.73 55
1486.81 49
1486.90 42
1486.99 35
1487.08 27
1487.17 21
1487.26 16
1487.34 15
1487.43 16
1487.52 21
1487.61 27
1487.70 34
1487.79 41
1487.87 46
1487.96 49
1488.05 50
1488.14 49
1488.23 46
1488.32 42
1488.41 38
1488.49 34
1488.58 30
1488.67 26
1488.76 23
1488.85 22
1488.94 21
1489.02 22
1489.11 23
1489.20 25
1489.29 28
1489.38 31
1489.47 33
1489.56 35
1489.64 38
1489.73 40
1489.82 43
1489.91 47
1490.00 50
1490.09 54
1490.18 56
1490.26 58
1490.35 59
1490.44 57
1490.53 54
1490.62 49
1490.71 42
1490.80 34
1490.88 25
1490.97 16
1491.06 8
1491.15 3
1491.24 0
1491.33 0
1491.42 0
1491.50 4
1491.59 9
1491.68 14
1491.77 17
1491.86 17
1491.95 16
1492.04 13
1492.12 8
1492.21 4
1492.30 1
1492.39 0
1492.48 0
1492.57 0
1492.66 1
1492.74 2
1492.83 1
1492.92 0
1493.01 0
1493.10 0
1493.19 0
1493.28 0
1493.36 0
1493.45 3
1493.54 7
1493.63 10
1493.72 12
1493.81 13
1493.90 14
1493.98 14
1494.07 16
1494.16 18
1494.25 21
1494.34 26
1494.43 31
1494.52 36
1494.60 41
1494.69 47
1494.78 52
1494.87 58
1494.96 64
1495.05 71
1495.14 76
1495.23 81
1495.31 83
1495.40 83
1495.49 81
1495.58 77
1495.67 73
1495.76 68
1495.85 63
1495.94 59
1496.02 55
1496.11 51
1496.20 48
1496.29 45
1496.38 43
1496.47 41
1496.56 41
1496.64 42
1496.73 44
1496.82 47
1496.91 52
1497.00 58
1497.09 64
1497.18 70
1497.27 76
1497.35 80
1497.44 83
1497.53 83
1497.62 79
1497.71 73
1497.80 65
1497.89 56
1497.98 47
1498.06 40
1498.15 37
1498.24 37
1498.33 42
1498.42 51
1498.51 62
1498.60 73
1498.69 84
1498.77 93
1498.86 99
1498.95 102
1499.04 103
1499.13 103
1499.22 101
1499.31 100
1499.40 98
1499.48 96
1499.57 94
1499.66 90
1499.75 86
1499.84 81
1499.93 74
1500.02 68
1500.11 61
1500.20 54
1500.28 47
1500.37 41
1500.46 37
1500.55 34
1500.64 34
1500.73 36
1500.82 39
1500.91 43
1500.99 46
1501.08 48
1501.17 48
1501.26 47
1501.35 45
1501.44 42
1501.53 39
1501.62 37
1501.71 36
1501.79 34
1501.88 32
1501.97 29
1502.06 26
1502.15 25
1502.24 25
1502.33 27
1502.42 31
1502.51 36
1502.59 42
1502.68 46
1502.77 49
1502.86 50
1502.95 50
1503.04 50
1503.13 50
1503.22 52
1503.31 56
1503.39 60
1503.48 65
1503.57 69
1503.66 71
1503.75 70
1503.84 67
1503.93 63
1504.02 61
1504.11 60
1504.19 62
1504.28 68
1504.37 76
1504.46 85
1504.55 96
1504.64 105
1504.73 114
1504.82 121
1504.91 127
1505.00 132
1505.08 136
1505.17 138
1505.26 140
1505.35 140
1505.44 140
1505.53 138
1505.62 136
1505.71 134
1505.80 131
1505.89 129
1505.97 126
1506.06 124
1506.15 122
1506.24 120
1506.33 118
1506.42 116
1506.51 113
1506.60 111
1506.69 110
1506.78 109
1506.86 109
1506.95 110
1507.04 111
1507.13 113
1507.22 113
1507.31 113
1507.40 112
1507.49 109
1507.58 106
1507.67 103
1507.75 101
1507.84 99
1507.93 100
1508.02 101
1508.11 104
1508.20 106
1508.29 109
1508.38 111
1508.47 111
1508.56 111
1508.65 109
1508.73 106
1508.82 101
1508.91 95
1509.00 88
1509.09 81
1509.18 74
1509.27 68
1509.36 64
1509.45 63
1509.54 63
1509.62 66
1509.71 69
1509.80 74
1509.89 78
1509.98 81
1510.07 83
1510.16 85
1510.25 85
1510.34 84
1510.43 82
1510.52 80
1510.61 77
1510.69 73
1510.78 69
1510.87 65
1510.96 62
1511.05 61
1511.14 61
1511.23 63
1511.32 67
1511.41 70
1511.50 73
1511.59 75
1511.67 74
1511.76 72
1511.85 69
1511.94 66
1512.03 63
1512.12 61
1512.21 59
1512.30 58
1512.39 56
1512.48 53
1512.57 49
1512.66 44
1512.74 39
1512.83 34
1512.92 30
1513.01 27
1513.10 26
1513.19 25
1513.28 26
1513.37 27
1513.46 28
1513.55 29
1513.64 29
1513.73 29
1513.82 28
1513.90 27
1513.99 25
1514.08 24
1514.17 22
1514.26 19
1514.35 17
1514.44 15
1514.53 13
1514.62 12
1514.71 11
1514.80 10
1514.89 11
1514.98 12
1515.06 13
1515.15 14
1515.24 14
1515.33 13
1515.42 11
1515.51 7
1515.60 1
1515.69 0
1515.78 0
1515.87 0
1515.96 0
1516.05 0
1516.14 0
1516.23 0
1516.31 2
1516.40 7
1516.49 13
1516.58 17
1516.67 21
1516.76 24
1516.85 27
1516.94 30
1517.03 33
1517.12 37
1517.21 40
1517.30 44
1517.39 48
1517.48 54
1517.57 60
1517.65 67
1517.74 74
1517.83 80
1517.92 83
1518.01 83
1518.10 81
1518.19 76
1518.28 71
1518.37 67
1518.46 64
1518.55 64
1518.64 66
1518.73 69
1518.82 70
1518.91 68
1518.99 63
1519.08 54
1519.17 43
1519.26 32
1519.35 21
1519.44 13
1519.53 9
1519.62 10
1519.71 15
1519.80 23
1519.89 33
1519.98 45
1520.07 56
1520.16 66
1520.25 74
1520.34 80
1520.43 84
1520.51 85
1520.60 85
1520.69 84
1520.78 83
1520.87 81
1520.96 79
1521.05 78
1521.14 78
1521.23 79
1521.32 81
1521.41 84
1521.50 87
1521.59 91
1521.68 95
1521.77 100
1521.86 103
1521.95 106
1522.03 107
1522.12 105
1522.21 101
1522.30 95
1522.39 87
1522.48 79
1522.57 71
1522.66 63
1522.75 56
1522.84 48
1522.93 40
1523.02 32
1523.11 25
1523.20 18
1523.29 12
1523.38 7
1523.47 4
1523.56 2
1523.65 2
1523.74 1
1523.82 2
1523.91 3
1524.00 4
1524.09 6
1524.18 9
1524.27 11
1524.36 13
1524.45 14
1524.54 14
1524.63 13
1524.72 12
1524.81 10
1524.90 9
1524.99 7
1525.08 7
1525.17 7
1525.26 7
1525.35 8
1525.44 9
1525.53 9
1525.62 9
1525.71 9
1525.79 9
1525.88 9
1525.97 9
1526.06 9
1526.15 9
1526.24 9
1526.33 10
1526.42 12
1526.51 15
1526.60 18
1526.69 21
1526.78 25
1526.87 29
1526.96 32
1527.05 36
1527.14 39
1527.23 42
1527.32 45
1527.41 47
1527.50 48
1527.59 50
1527.68 52
1527.77 54
1527.86 58
1527.95 62
1528.03 68
1528.12 74
1528.21 80
1528.30 86
1528.39 91
1528.48 94
1528.57 97
1528.66 98
1528.75 97
1528.84 96
1528.93 93
1529.02 89
1529.11 84
1529.20 78
1529.29 71
1529.38 64
1529.47 56
1529.56 48
1529.65 41
1529.74 36
1529.83 32
1529.92 30
1530.01 29
1530.10 29
1530.19 29
1530.28 29
1530.37 30
1530.46 31
1530.55 33
1530.64 36
1530.73 42
1530.81 48
1530.90 54
1530.99 60
1531.08 63
1531.17 64
1531.26 64
1531.35 61
1531.44 58
1531.53 56
1531.62 54
1531.71 54
1531.80 54
1531.89 55
1531.98 56
1532.07 57
1532.16 58
1532.25 59
1532.34 61
1532.43 63
1532.52 66
1532.61 68
1532.70 69
1532.79 68
1532.88 65
1532.97 61
1533.06 56
1533.15 50
1533.24 46
1533.33 43
1533.42 42
1533.51 42
1533.60 42
1533.69 42
1533.78 41
1533.87 39
1533.96 36
1534.05 32
1534.14 28
1534.23 25
1534.32 24
1534.41 24
1534.50 25
1534.59 28
1534.68 32
1534.77 39
1534.86 47
1534.94 55
1535.03 64
1535.12 73
1535.21 81
1535.30 87
1535.39 91
1535.48 95
1535.57 98
1535.66 100
1535.75 102
1535.84 105
1535.93 107
1536.02 109
1536.11 111
1536.20 112
1536.29 113
1536.38 113
1536.47 112
1536.56 109
1536.65 104
1536.74 97
1536.83 88
1536.92 76
1537.01 64
1537.10 52
1537.19 42
1537.28 34
1537.37 29
1537.46 26
1537.55 26
1537.64 28
1537.73 31
1537.82 35
1537.91 38
1538.00 42
1538.09 44
1538.18 45
1538.27 45
1538.36 42
1538.45 38
1538.54 32
1538.63 27
1538.72 23
1538.81 21
1538.90 21
1538.99 25
1539.08 31
1539.17 38
1539.26 47
1539.35 56
1539.44 64
1539.53 72
1539.62 79
1539.71 84
1539.80 88
1539.89 91
1539.98 93
1540.07 93
1540.16 92
1540.25 89
1540.34 86
1540.43 82
1540.52 78
1540.61 74
1540.70 70
1540.79 67
1540.88 63
1540.97 60
1541.06 56
1541.15 53
1541.24 50
1541.33 47
1541.42 44
1541.51 41
1541.60 39
1541.69 36
1541.78 33
1541.87 31
1541.96 27
1542.05 24
1542.14 20
1542.23 16
1542.32 13
1542.41 12
1542.50 14
1542.59 18
1542.68 25
1542.77 32
1542.86 39
1542.95 44
1543.04 46
1543.13 46
1543.22 43
1543.31 39
1543.40 34
1543.49 30
1543.58 27
1543.67 25
1543.76 24
1543.85 24
1543.94 23
1544.03 23
1544.12 23
1544.21 22
1544.30 21
1544.39 19
1544.48 16
1544.57 13
1544.66 10
1544.75 6
1544.84 3
1544.93 0
1545.02 0
1545.11 0
1545.20 0
1545.29 0
1545.38 0
1545.47 0
1545.56 0
1545.65 0
1545.74 2
1545.84 4
1545.93 5
1546.02 5
1546.11 5
1546.20 4
1546.29 4
1546.38 4
1546.47 7
1546.56 11
1546.65 18
1546.74 27
1546.83 37
1546.92 49
1547.01 62
1547.10 76
1547.19 90
1547.28 104
1547.37 118
1547.46 131
1547.55 142
1547.64 152
1547.73 159
1547.82 165
1547.91 168
1548.00 169
1548.09 167
1548.18 163
1548.27 156
1548.36 148
1548.45 139
1548.54 130
1548.63 122
1548.72 115
1548.81 111
1548.90 110
1548.99 111
1549.08 113
1549.17 115
1549.26 117
1549.35 117
1549.44 116
1549.53 113
1549.62 110
1549.71 105
1549.80 101
1549.89 97
1549.99 95
1550.08 94
1550.17 94
1550.26 96
1550.35 98
1550.44 100
1550.53 101
1550.62 100
1550.71 96
1550.80 91
1550.89 85
1550.98 79
1551.07 74
1551.16 70
1551.25 68
1551.34 66
1551.43 65
1551.52 63
1551.61 61
1551.70 58
1551.79 55
1551.88 53
1551.97 53
1552.06 53
1552.15 56
1552.24 59
1552.33 63
1552.42 68
1552.51 71
1552.60 74
1552.69 76
1552.79 77
1552.88 78
1552.97 80
1553.06 84
1553.15 89
1553.24 95
1553.33 102
1553.42 108
1553.51 113
1553.60 116
1553.69 117
1553.78 115
1553.87 111
1553.96 107
1554.05 103
1554.14 101
1554.23 100
1554.32 102
1554.41 106
1554.50 111
1554.59 118
1554.68 124
1554.77 131
1554.86 136
1554.95 140
1555.05 143
1555.14 143
1555.23 143
1555.32 141
1555.41 137
1555.50 133
1555.59 127
1555.68 121
1555.77 114
1555.86 107
1555.95 101
1556.04 95
1556.13 90
1556.22 85
1556.31 80
1556.40 76
1556.49 72
1556.58 68
1556.67 66
1556.76 64
1556.85 62
1556.94 60
1557.04 58
1557.13 56
1557.22 54
1557.31 53
1557.40 54
1557.49 59
1557.58 65
1557.67 74
1557.76 83
1557.85 92
1557.94 97
1558.03 98
1558.12 95
1558.21 89
1558.30 81
1558.39 74
1558.48 68
1558.57 64
1558.66 63
1558.75 63
1558.85 65
1558.94 66
1559.03 66
1559.12 64
1559.21 61
1559.30 57
1559.39 51
1559.48 44
1559.57 35
1559.66 25
1559.75 15
1559.84 7
1559.93 0
1560.02 0
1560.11 0
1560.20 4
1560.29 12
1560.38 21
1560.48 31
1560.57 39
1560.66 45
1560.75 49
1560.84 51
1560.93 53
1561.02 54
1561.11 56
1561.20 58
1561.29 61
1561.38 64
1561.47 66
1561.56 68
1561.65 68
1561.74 67
1561.83 64
1561.93 60
1562.02 55
1562.11 50
1562.20 45
1562.29 43
1562.38 44
1562.47 48
1562.56 56
1562.65 65
1562.74 74
1562.83 82
1562.92 88
1563.01 91
1563.10 91
1563.19 88
1563.28 83
1563.38 78
1563.47 73
1563.56 69
1563.65 66
1563.74 63
1563.83 61
1563.92 59
1564.01 58
1564.10 58
1564.19 58
1564.28 58
1564.37 59
1564.46 59
1564.55 58
1564.65 58
1564.74 57
1564.83 57
1564.92 57
1565.01 59
1565.10 62
1565.19 66
1565.28 70
1565.37 74
1565.46 79
1565.55 84
1565.64 89
1565.73 94
1565.82 99
1565.92 103
1566.01 106
1566.10 107
1566.19 108
1566.28 109
1566.37 110
1566.46 114
1566.55 118
1566.64 124
1566.73 131
1566.82 135
1566.91 137
1567.00 136
1567.10 131
1567.19 124
1567.28 115
1567.37 106
1567.46 97
1567.55 89
1567.64 82
1567.73 77
1567.82 72
1567.91 69
1568.00 67
1568.09 67
1568.18 67
1568.28 69
1568.37 71
1568.46 72
1568.55 74
1568.64 74
1568.73 73
1568.82 72
1568.91 72
1569.00 72
1569.09 72
1569.18 74
1569.27 76
1569.37 78
1569.46 80
1569.55 81
1569.64 81
1569.73 81
1569.82 80
1569.91 78
1570.00 77
1570.09 75
1570.18 73
1570.27 70
1570.37 67
1570.46 62
1570.55 57
1570.64 50
1570.73 43
1570.82 37
1570.91 30
1571.00 26
1571.09 23
1571.18 22
1571.27 23
1571.36 27
1571.46 32
1571.55 39
1571.64 46
1571.73 54
1571.82 61
1571.91 67
1572.00 71
1572.09 72
1572.18 71
1572.27 67
1572.36 62
1572.46 55
1572.55 47
1572.64 40
1572.73 33
1572.82 27
1572.91 22
1573.00 19
1573.09 16
1573.18 14
1573.27 12
1573.37 11
1573.46 10
1573.55 9
1573.64 10
1573.73 10
1573.82 12
1573.91 13
1574.00 15
1574.09 17
1574.18 18
1574.28 20
1574.37 23
1574.46 26
1574.55 29
1574.64 33
1574.73 36
1574.82 39
1574.91 40
1575.00 41
1575.09 41
1575.19 39
1575.28 38
1575.37 38
1575.46 38
1575.55 40
1575.64 44
1575.73 49
1575.82 55
1575.91 61
1576.00 67
1576.10 71
1576.19 74
1576.28 75
1576.37 75
1576.46 73
1576.55 70
1576.64 68
1576.73 65
1576.82 62
1576.91 58
1577.01 55
1577.10 51
1577.19 48
1577.28 45
1577.37 42
1577.46 40
1577.55 38
1577.64 35
1577.73 31
1577.83 27
1577.92 22
1578.01 18
1578.10 14
1578.19 11
1578.28 8
1578.37 7
1578.46 6
1578.55 6
1578.65 7
1578.74 8
1578.83 10
1578.92 13
1579.01 16
1579.10 20
1579.19 23
1579.28 25
1579.37 27
1579.47 27
1579.56 27
1579.65 27
1579.74 27
1579.83 27
1579.92 29
1580.01 30
1580.10 31
1580.19 30
1580.29 28
1580.38 24
1580.47 19
1580.56 14
1580.65 9
1580.74 6
1580.83 6
1580.92 8
1581.02 13
1581.11 19
1581.20 26
1581.29 33
1581.38 40
1581.47 45
1581.56 48
1581.65 49
1581.74 50
1581.84 50
1581.93 51
1582.02 53
1582.11 56
1582.20 61
1582.29 68
1582.38 74
1582.47 81
1582.57 87
1582.66 92
1582.75 95
1582.84 96
1582.93 96
1583.02 94
1583.11 90
1583.20 87
1583.30 82
1583.39 78
1583.48 73
1583.57 69
1583.66 65
1583.75 61
1583.84 57
1583.93 54
1584.03 52
1584.12 53
1584.21 54
1584.30 57
1584.39 62
1584.48 66
1584.57 71
1584.66 76
1584.76 80
1584.85 84
1584.94 88
1585.03 91
1585.12 93
1585.21 92
1585.30 89
1585.39 84
1585.49 77
1585.58 68
1585.67 60
1585.76 52
1585.85 46
1585.94 42
1586.03 39
1586.13 38
1586.22 38
1586.31 38
1586.40 37
1586.49 36
1586.58 34
1586.67 32
1586.76 30
1586.86 27
1586.95 25
1587.04 22
1587.13 20
1587.22 17
1587.31 14
1587.40 10
1587.50 6
1587.59 2
1587.68 0
1587.77 0
1587.86 0
1587.95 2
1588.04 5
1588.14 8
1588.23 10
1588.32 12
1588.41 13
1588.50 14
1588.59 15
1588.68 16
1588.78 18
1588.87 20
1588.96 21
1589.05 22
1589.14 22
1589.23 22
1589.32 21
1589.41 20
1589.51 19
1589.60 18
1589.69 16
1589.78 14
1589.87 11
1589.96 8
1590.05 5
1590.15 3
1590.24 3
1590.33 4
1590.42 7
1590.51 11
1590.60 17
1590.70 23
1590.79 29
1590.88 34
1590.97 37
1591.06 38
1591.15 35
1591.24 31
1591.34 24
1591.43 17
1591.52 11
1591.61 6
1591.70 2
1591.79 1
1591.88 1
1591.98 0
1592.07 0
1592.16 0
1592.25 0
1592.34 0
1592.43 0
1592.52 0
1592.62 0
1592.71 4
1592.80 13
1592.89 23
1592.98 31
1593.07 38
1593.17 42
1593.26 42
1593.35 41
1593.44 38
1593.53 36
1593.62 33
1593.71 31
1593.81 30
1593.90 28
1593.99 26
1594.08 24
1594.17 22
1594.26 20
1594.36 18
1594.45 18
1594.54 17
1594.63 16
1594.72 14
1594.81 11
1594.90 6
1595.00 1
1595.09 0
1595.18 0
1595.27 0
1595.36 0
1595.45 0
1595.55 0
1595.64 0
1595.73 3
1595.82 13
1595.91 25
1596.00 38
1596.10 52
1596.19 63
1596.28 74
1596.37 81
1596.46 85
1596.55 87
1596.65 86
1596.74 82
1596.83 77
1596.92 70
1597.01 63
1597.10 56
1597.20 49
1597.29 44
1597.38 40
1597.47 38
1597.56 37
1597.65 37
1597.75 38
1597.84 38
1597.93 39
1598.02 40
1598.11 41
1598.20 43
1598.30 45
1598.39 47
1598.48 49
1598.57 51
1598.66 51
1598.75 48
1598.85 44
1598.94 39
1599.03 33
1599.12 28
1599.21 25
1599.30 25
1599.40 29
1599.49 35
1599.58 43
1599.67 50
1599.76 55
1599.85 57
1599.95 57
1600.04 54
1600.13 49
1600.22 45
1600.31 41
1600.40 39
1600.50 38
1600.59 38
1600.68 38
1600.77 38
1600.86 39
1600.95 39
1601.05 40
1601.14 41
1601.23 43
1601.32 45
1601.41 47
1601.51 49
1601.60 50
1601.69 50
1601.78 48
1601.87 46
1601.96 45
1602.06 45
1602.15 48
1602.24 53
1602.33 60
1602.42 68
1602.52 74
1602.61 78
1602.70 79
1602.79 76
1602.88 72
1602.97 66
1603.07 59
1603.16 53
1603.25 48
1603.34 45
1603.43 43
1603.53 42
1603.62 42
1603.71 44
1603.80 45
1603.89 47
1603.98 49
1604.08 50
1604.17 51
1604.26 51
1604.35 49
1604.44 46
1604.54 42
1604.63 38
1604.72 34
1604.81 31
1604.90 28
1604.99 26
1605.09 26
1605.18 28
1605.27 30
1605.36 33
1605.45 38
1605.55 42
1605.64 47
1605.73 50
1605.82 51
1605.91 50
1606.01 47
1606.10 43
1606.19 38
1606.28 34
1606.37 31
1606.46 30
1606.56 30
1606.65 33
1606.74 35
1606.83 38
1606.92 40
1607.02 40
1607.11 39
1607.20 36
1607.29 32
1607.38 26
1607.48 19
1607.57 13
1607.66 9
1607.75 8
1607.84 10
1607.94 15
1608.03 23
1608.12 32
1608.21 40
1608.30 48
1608.40 53
1608.49 56
1608.58 57
1608.67 57
1608.76 57
1608.86 56
1608.95 56
1609.04 57
1609.13 57
1609.22 58
1609.32 60
1609.41 64
1609.50 67
1609.59 72
1609.68 76
1609.78 79
1609.87 81
1609.96 80
1610.05 79
1610.14 77
1610.24 76
1610.33 76
1610.42 79
1610.51 84
1610.60 90
1610.70 95
1610.79 98
1610.88 100
1610.97 98
1611.06 95
1611.16 90
1611.25 84
1611.34 79
1611.43 73
1611.52 68
1611.62 62
1611.71 58
1611.80 53
1611.89 49
1611.98 44
1612.08 39
1612.17 34
1612.26 29
1612.35 25
1612.44 21
1612.54 19
1612.63 19
1612.72 21
1612.81 24
1612.91 28
1613.00 33
1613.09 37
1613.18 41
1613.27 44
1613.37 46
1613.46 47
1613.55 46
1613.64 45
1613.73 43
1613.83 40
1613.92 38
1614.01 36
1614.10 35
1614.19 34
1614.29 35
1614.38 35
1614.47 35
1614.56 35
1614.66 34
1614.75 34
1614.84 33
1614.93 32
1615.02 32
1615.12 33
1615.21 35
1615.30 38
1615.39 42
1615.48 47
1615.58 54
1615.67 61
1615.76 67
1615.85 74
1615.95 79
1616.04 81
1616.13 82
1616.22 81
1616.31 78
1616.41 73
1616.50 69
1616.59 64
1616.68 60
1616.78 56
1616.87 53
1616.96 51
1617.05 49
1617.14 47
1617.24 46
1617.33 45
1617.42 47
1617.51 50
1617.61 56
1617.70 63
1617.79 71
1617.88 79
1617.97 86
1618.07 90
1618.16 92
1618.25 93
1618.34 93
1618.44 92
1618.53 91
1618.62 90
1618.71 89
1618.80 88
1618.90 86
1618.99 83
1619.08 80
1619.17 76
1619.27 73
1619.36 71
1619.45 69
1619.54 66
1619.64 64
1619.73 60
1619.82 56
1619.91 50
1620.00 44
1620.10 39
1620.19 33
1620.28 28
1620.37 23
1620.47 19
1620.56 16
1620.65 14
1620.74 15
1620.84 18
1620.93 24
1621.02 33
1621.11 43
1621.20 54
1621.30 63
1621.39 69
1621.48 71
1621.57 70
1621.67 67
1621.76 64
1621.85 60
1621.94 58
1622.04 58
1622.13 58
1622.22 59
1622.31 59
1622.40 58
1622.50 56
1622.59 53
1622.68 50
1622.77 48
1622.87 48
1622.96 49
1623.05 50
1623.14 52
1623.24 53
1623.33 53
1623.42 52
1623.51 49
1623.61 46
1623.70 43
1623.79 41
1623.88 41
1623.98 42
1624.07 45
1624.16 50
1624.25 55
1624.35 61
1624.44 65
1624.53 69
1624.62 70
1624.71 70
1624.81 68
1624.90 65
1624.99 61
1625.08 58
1625.18 55
1625.27 53
1625.36 53
1625.45 56
1625.55 62
1625.64 69
1625.73 78
1625.82 87
1625.92 96
1626.01 102
1626.10 107
1626.19 108
1626.29 106
1626.38 102
1626.47 97
1626.56 91
1626.66 86
1626.75 81
1626.84 76
1626.93 72
1627.03 67
1627.12 62
1627.21 57
1627.30 52
1627.40 49
1627.49 45
1627.58 43
1627.67 40
1627.77 37
1627.86 33
1627.95 28
1628.04 22
1628.14 16
1628.23 10
1628.32 6
1628.41 3
1628.51 2
1628.60 3
1628.69 6
1628.78 10
1628.88 16
1628.97 21
1629.06 28
1629.15 34
1629.25 39
1629.34 45
1629.43 50
1629.52 53
1629.62 55
1629.71 55
1629.80 52
1629.90 46
1629.99 39
1630.08 32
1630.17 25
1630.27 22
1630.36 21
1630.45 24
1630.54 30
1630.64 38
1630.73 46
1630.82 54
1630.91 60
1631.01 65
1631.10 68
1631.19 71
1631.28 73
1631.38 75
1631.47 76
1631.56 76
1631.65 77
1631.75 77
1631.84 77
1631.93 77
1632.03 78
1632.12 79
1632.21 81
1632.30 83
1632.40 85
1632.49 86
1632.58 87
1632.67 88
1632.77 88
1632.86 86
1632.95 84
1633.04 81
1633.14 76
1633.23 72
1633.32 67
1633.42 64
1633.51 61
1633.60 59
1633.69 58
1633.79 58
1633.88 59
1633.97 60
1634.06 61
1634.16 64
1634.25 66
1634.34 69
1634.43 71
1634.53 72
1634.62 71
1634.71 70
1634.81 67
1634.90 65
1634.99 63
1635.08 62
1635.18 62
1635.27 63
1635.36 65
1635.45 67
1635.55 70
1635.64 73
1635.73 77
1635.83 81
1635.92 86
1636.01 90
1636.10 93
1636.20 95
1636.29 96
1636.38 97
1636.48 96
1636.57 96
1636.66 96
1636.75 96
1636.85 95
1636.94 95
1637.03 94
1637.12 93
1637.22 91
1637.31 87
1637.40 83
1637.50 77
1637.59 69
1637.68 60
1637.77 48
1637.87 36
1637.96 24
1638.05 13
1638.15 3
1638.24 0
1638.33 0
1638.42 0
1638.52 0
1638.61 0
1638.70 0
1638.79 0
1638.89 0
1638.98 2
1639.07 10
1639.17 19
1639.26 27
1639.35 33
1639.44 37
1639.54 39
1639.63 41
1639.72 41
1639.82 42
1639.91 43
1640.00 46
1640.09 49
1640.19 53
1640.28 55
1640.37 57
1640.47 56
1640.56 53
1640.65 49
1640.75 43
1640.84 36
1640.93 29
1641.02 22
1641.12 17
1641.21 13
1641.30 12
1641.40 13
1641.49 15
1641.58 19
1641.67 23
1641.77 27
1641.86 30
1641.95 31
1642.05 31
1642.14 30
1642.23 28
1642.32 26
1642.42 25
1642.51 25
1642.60 26
1642.70 28
1642.79 30
1642.88 30
1642.98 29
1643.07 26
1643.16 21
1643.25 14
1643.35 8
1643.44 2
1643.53 0
1643.63 0
1643.72 0
1643.81 0
1643.90 1
1644.00 5
1644.09 10
1644.18 16
1644.28 23
1644.37 29
1644.46 36
1644.56 42
1644.65 46
1644.74 50
1644.83 52
1644.93 54
1645.02 55
1645.11 55
1645.21 55
1645.30 53
1645.39 51
1645.49 48
1645.58 45
1645.67 43
1645.76 42
1645.86 42
1645.95 43
1646.04 43
1646.14 42
1646.23 39
1646.32 34
1646.42 27
1646.51 22
1646.60 18
1646.70 17
1646.79 18
1646.88 22
1646.97 27
1647.07 32
1647.16 36
1647.25 39
1647.35 41
1647.44 42
1647.53 43
1647.63 43
1647.72 43
1647.81 44
1647.91 45
1648.00 47
1648.09 48
1648.18 50
1648.28 52
1648.37 55
1648.46 58
1648.56 63
1648.65 68
1648.74 74
1648.84 80
1648.93 85
1649.02 90
1649.12 93
1649.21 96
1649.30 98
1649.39 101
1649.49 103
1649.58 106
1649.67 109
1649.77 110
1649.86 110
1649.95 107
1650.05 102
1650.14 96
1650.23 89
1650.33 82
1650.42 76
1650.51 71
1650.61 68
1650.70 65
1650.79 63
1650.89 61
1650.98 59
1651.07 58
1651.16 57
1651.26 56
1651.35 54
1651.44 52
1651.54 48
1651.63 44
1651.72 37
1651.82 30
1651.91 23
1652.00 17
1652.10 11
1652.19 8
1652.28 7
1652.38 9
1652.47 13
1652.56 19
1652.66 25
1652.75 31
1652.84 35
1652.94 37
1653.03 36
1653.12 32
1653.22 27
1653.31 22
1653.40 17
1653.50 14
1653.59 12
1653.68 12
1653.77 12
1653.87 12
1653.96 10
1654.05 8
1654.15 4
1654.24 0
1654.33 0
1654.43 0
1654.52 0
1654.61 0
1654.71 0
1654.80 0
1654.89 0
1654.99 0
1655.08 4
1655.17 9
1655.27 14
1655.36 18
1655.45 22
1655.55 26
1655.64 30
1655.73 35
1655.83 41
1655.92 48
1656.01 54
1656.11 61
1656.20 66
1656.29 70
1656.39 73
1656.48 75
1656.57 75
1656.67 73
1656.76 70
1656.85 65
1656.95 59
1657.04 54
1657.13 49
1657.23 45
1657.32 43
1657.41 44
1657.51 45
1657.60 48
1657.69 50
1657.79 51
1657.88 52
1657.97 50
1658.07 48
1658.16 45
1658.25 41
1658.35 38
1658.44 36
1658.53 36
1658.63 38
1658.72 42
1658.81 48
1658.91 55
1659.00 62
1659.09 70
1659.19 76
1659.28 82
1659.38 85
1659.47 88
1659.56 90
1659.66 92
1659.75 93
1659.84 93
1659.94 93
1660.03 92
1660.12 88
1660.22 81
1660.31 73
1660.40 63
1660.50 53
1660.59 43
1660.68 35
1660.78 29
1660.87 25
1660.96 21
1661.06 18
1661.15 16
1661.24 13
1661.34 10
1661.43 8
1661.52 6
1661.62 5
1661.71 5
1661.80 7
1661.90 9
1661.99 14
1662.09 20
1662.18 27
1662.27 35
1662.37 44
1662.46 51
1662.55 57
1662.65 62
1662.74 65
1662.83 67
1662.93 69
1663.02 71
1663.11 74
1663.21 78
1663.30 83
1663.39 89
1663.49 93
1663.58 96
1663.67 96
1663.77 93
1663.86 86
1663.96 78
1664.05 67
1664.14 57
1664.24 46
1664.33 37
1664.42 29
1664.52 22
1664.61 15
1664.70 11
1664.80 8
1664.89 9
1664.98 12
1665.08 19
1665.17 28
1665.27 37
1665.36 46
1665.45 52
1665.55 56
1665.64 59
1665.73 61
1665.83 64
1665.92 69
1666.01 76
1666.11 84
1666.20 93
1666.29 101
1666.39 109
1666.48 115
1666.58 120
1666.67 124
1666.76 127
1666.86 129
1666.95 129
1667.04 127
1667.14 122
1667.23 114
1667.32 105
1667.42 94
1667.51 83
1667.61 72
1667.70 62
1667.79 54
1667.89 47
1667.98 41
1668.07 36
1668.17 34
1668.26 33
1668.35 36
1668.45 42
1668.54 51
1668.64 61
1668.73 72
1668.82 82
1668.92 90
1669.01 94
1669.10 95
1669.20 95
1669.29 93
1669.39 90
1669.48 89
1669.57 88
1669.67 88
1669.76 88
1669.85 86
1669.95 84
1670.04 80
1670.13 75
1670.23 71
1670.32 67
1670.42 65
1670.51 65
1670.60 68
1670.70 73
1670.79 80
1670.88 89
1670.98 99
1671.07 109
1671.17 118
1671.26 125
1671.35 130
1671.45 132
1671.54 131
1671.63 126
1671.73 120
1671.82 112
1671.92 103
1672.01 95
1672.10 88
1672.20 82
1672.29 77
1672.38 73
1672.48 70
1672.57 68
1672.67 67
1672.76 66
1672.85 65
1672.95 65
1673.04 66
1673.14 67
1673.23 70
1673.32 73
1673.42 77
1673.51 83
1673.60 90
1673.70 98
1673.79 106
1673.89 116
1673.98 127
1674.07 137
1674.17 147
1674.26 155
1674.35 162
1674.45 166
1674.54 169
1674.64 169
1674.73 169
1674.82 168
1674.92 167
1675.01 167
1675.11 169
1675.20 172
1675.29 176
1675.39 180
1675.48 186
1675.57 191
1675.67 196
1675.76 200
1675.86 202
1675.95 201
1676.04 197
1676.14 188
1676.23 176
1676.33 161
1676.42 145
1676.51 129
1676.61 116
1676.70 106
1676.80 98
1676.89 94
1676.98 92
1677.08 93
1677.17 94
1677.26 96
1677.36 98
1677.45 100
1677.55 101
1677.64 102
1677.73 102
1677.83 100
1677.92 98
1678.02 94
1678.11 89
1678.20 82
1678.30 75
1678.39 68
1678.49 60
1678.58 53
1678.67 47
1678.77 43
1678.86 41
1678.96 40
1679.05 42
1679.14 44
1679.24 46
1679.33 48
1679.43 49
1679.52 49
1679.61 47
1679.71 45
1679.80 43
1679.90 41
1679.99 42
1680.08 44
1680.18 48
1680.27 52
1680.37 57
1680.46 62
1680.55 68
1680.65 73
1680.74 78
1680.84 85
1680.93 91
1681.02 97
1681.12 101
1681.21 104
1681.31 103
1681.40 99
1681.49 92
1681.59 84
1681.68 75
1681.78 66
1681.87 58
1681.96 51
1682.06 45
1682.15 40
1682.25 36
1682.34 32
1682.43 29
1682.53 25
1682.62 22
1682.72 19
1682.81 17
1682.90 15
1683.00 14
1683.09 14
1683.19 17
1683.28 20
1683.37 25
1683.47 31
1683.56 35
1683.66 38
1683.75 40
1683.85 39
1683.94 37
1684.03 35
1684.13 33
1684.22 33
1684.32 35
1684.41 39
1684.50 45
1684.60 51
1684.69 57
1684.79 61
1684.88 64
1684.97 66
1685.07 66
1685.16 66
1685.26 67
1685.35 67
1685.45 69
1685.54 70
1685.63 72
1685.73 74
1685.82 75
1685.92 77
1686.01 79
1686.10 82
1686.20 86
1686.29 90
1686.39 94
1686.48 97
1686.58 99
1686.67 100
1686.76 99
1686.86 98
1686.95 96
1687.05 93
1687.14 90
1687.23 88
1687.33 86
1687.42 85
1687.52 86
1687.61 89
1687.71 94
1687.80 101
1687.89 108
1687.99 114
1688.08 118
1688.18 119
1688.27 118
1688.37 113
1688.46 108
1688.55 101
1688.65 94
1688.74 88
1688.84 84
1688.93 81
1689.02 79
1689.12 79
1689.21 81
1689.31 84
1689.40 87
1689.50 89
1689.59 90
1689.68 91
1689.78 90
1689.87 89
1689.97 88
1690.06 87
1690.16 87
1690.25 87
1690.34 85
1690.44 81
1690.53 75
1690.63 68
1690.72 59
1690.82 51
1690.91 44
1691.00 40
1691.10 38
1691.19 38
1691.29 40
1691.38 42
1691.48 44
1691.57 46
1691.66 47
1691.76 48
1691.85 49
1691.95 51
1692.04 54
1692.14 59
1692.23 66
1692.32 73
1692.42 81
1692.51 88
1692.61 94
1692.70 99
1692.80 102
1692.89 103
1692.99 101
1693.08 96
1693.17 90
1693.27 80
1693.36 70
1693.46 59
1693.55 48
1693.65 38
1693.74 29
1693.83 22
1693.93 16
1694.02 10
1694.12 5
1694.21 0
1694.31 0
1694.40 0
1694.50 0
1694.59 0
1694.68 0
1694.78 0
1694.87 0
1694.97 0
1695.06 2
1695.16 6
1695.25 10
1695.34 15
1695.44 19
1695.53 22
1695.63 24
1695.72 23
1695.82 19
1695.91 14
1696.01 8
1696.10 2
1696.19 0
1696.29 0
1696.38 0
1696.48 1
1696.57 7
1696.67 12
1696.76 17
1696.86 21
1696.95 23
1697.04 23
1697.14 22
1697.23 20
1697.33 19
1697.42 18
1697.52 18
1697.61 19
1697.71 21
1697.80 24
1697.90 28
1697.99 32
1698.08 35
1698.18 39
1698.27 41
1698.37 42
1698.46 43
1698.56 43
1698.65 42
1698.75 40
1698.84 38
1698.93 35
1699.03 32
1699.12 30
1699.22 29
1699.31 31
1699.41 35
1699.50 40
1699.60 45
1699.69 50
1699.79 53
1699.88 55
1699.97 54
1700.07 51
1700.16 48
1700.26 45
1700.35 43
1700.45 41
1700.54 40
1700.64 41
1700.73 42
1700.83 44
1700.92 47
1701.01 49
1701.11 51
1701.20 52
1701.30 52
1701.39 51
1701.49 49
1701.58 48
1701.68 45
1701.77 43
1701.87 40
1701.96 37
1702.06 34
1702.15 30
1702.24 26
1702.34 22
1702.43 19
1702.53 17
1702.62 17
1702.72 17
1702.81 20
1702.91 23
1703.00 28
1703.10 32
1703.19 37
1703.29 40
1703.38 41
1703.47 40
1703.57 36
1703.66 32
1703.76 28
1703.85 26
1703.95 27
1704.04 32
1704.14 41
1704.23 53
1704.33 66
1704.42 78
1704.52 86
1704.61 91
1704.71 91
1704.80 87
1704.89 82
1704.99 75
1705.08 70
1705.18 66
1705.27 64
1705.37 64
1705.46 66
1705.56 68
1705.65 69
1705.75 70
1705.84 69
1705.94 68
1706.03 66
1706.13 65
1706.22 65
1706.32 68
1706.41 74
1706.50 81
1706.60 89
1706.69 96
1706.79 100
1706.88 101
1706.98 99
1707.07 95
1707.17 91
1707.26 87
1707.36 85
1707.45 85
1707.55 86
1707.64 88
1707.74 90
1707.83 91
1707.93 91
1708.02 90
1708.12 88
1708.21 85
1708.31 82
1708.40 79
1708.49 77
1708.59 74
1708.68 71
1708.78 67
1708.87 63
1708.97 58
1709.06 52
1709.16 46
1709.25 39
1709.35 33
1709.44 28
1709.54 24
1709.63 21
1709.73 21
1709.82 24
1709.92 28
1710.01 33
1710.11 40
1710.20 48
1710.30 56
1710.39 66
1710.49 75
1710.58 84
1710.68 93
1710.77 100
1710.87 105
1710.96 110
1711.05 112
1711.15 114
1711.24 116
1711.34 116
1711.43 116
1711.53 114
1711.62 111
1711.72 107
1711.81 102
1711.91 97
1712.00 94
1712.10 94
1712.19 97
1712.29 103
1712.38 110
1712.48 116
1712.57 122
1712.67 126
1712.76 129
1712.86 130
1712.95 131
1713.05 133
1713.14 136
1713.24 140
1713.33 144
1713.43 148
1713.52 151
1713.62 152
1713.71 151
1713.81 149
1713.90 145
1714.00 141
1714.09 138
1714.19 137
1714.28 137
1714.38 138
1714.47 141
1714.57 145
1714.66 148
1714.76 149
1714.85 149
1714.95 148
1715.04 146
1715.14 142
1715.23 138
1715.33 134
1715.42 130
1715.52 127
1715.61 123
1715.71 120
1715.80 117
1715.90 112
1715.99 107
1716.09 99
1716.18 91
1716.28 83
1716.37 76
1716.47 72
1716.56 71
1716.66 74
1716.75 81
1716.85 91
1716.94 103
1717.04 115
1717.13 128
1717.23 139
1717.32 149
1717.42 156
1717.51 162
1717.61 165
1717.70 165
1717.80 163
1717.89 157
1717.99 147
1718.08 136
1718.18 123
1718.27 109
1718.37 96
1718.46 83
1718.56 73
1718.65 64
1718.75 56
1718.84 51
1718.94 47
1719.03 46
1719.13 47
1719.22 50
1719.32 56
1719.41 62
1719.51 70
1719.60 77
1719.70 84
1719.79 91
1719.89 96
1719.98 101
1720.08 106
1720.17 109
1720.27 111
1720.36 112
1720.46 111
1720.55 109
1720.65 105
1720.74 101
1720.84 98
1720.93 95
1721.03 93
1721.12 91
1721.22 88
1721.31 86
1721.41 82
1721.51 78
1721.60 74
1721.70 70
1721.79 67
1721.89 65
1721.98 63
1722.08 61
1722.17 61
1722.27 61
1722.36 63
1722.46 67
1722.55 73
1722.65 80
1722.74 89
1722.84 96
1722.93 103
1723.03 106
1723.12 107
1723.22 105
1723.31 100
1723.41 93
1723.50 86
1723.60 79
1723.69 73
1723.79 70
1723.88 67
1723.98 66
1724.07 64
1724.17 63
1724.27 60
1724.36 56
1724.46 52
1724.55 47
1724.65 43
1724.74 38
1724.84 33
1724.93 27
1725.03 21
1725.12 13
1725.22 6
1725.31 0
1725.41 0
1725.50 0
1725.60 0
1725.69 0
1725.79 0
1725.88 0
1725.98 0
1726.08 0
1726.17 3
1726.27 8
1726.36 13
1726.46 18
1726.55 22
1726.65 25
1726.74 26
1726.84 25
1726.93 23
1727.03 20
1727.12 17
1727.22 16
1727.31 16
1727.41 18
1727.50 23
1727.60 30
1727.70 38
1727.79 47
1727.89 55
1727.98 61
1728.08 68
1728.17 73
1728.27 80
1728.36 87
1728.46 97
1728.55 108
1728.65 119
1728.74 130
1728.84 137
1728.93 141
1729.03 142
1729.13 140
1729.22 136
1729.32 133
1729.41 131
1729.51 131
1729.60 133
1729.70 135
1729.79 135
1729.89 132
1729.98 126
1730.08 117
1730.17 106
1730.27 94
1730.36 84
1730.46 77
1730.56 74
1730.65 73
1730.75 75
1730.84 76
1730.94 77
1731.03 76
1731.13 75
1731.22 73
1731.32 72
1731.41 73
1731.51 77
1731.61 83
1731.70 90
1731.80 95
1731.89 98
1731.99 97
1732.08 93
1732.18 86
1732.27 78
1732.37 71
1732.46 66
1732.56 64
1732.66 65
1732.75 66
1732.85 67
1732.94 68
1733.04 67
1733.13 66
1733.23 65
1733.32 65
1733.42 67
1733.51 69
1733.61 71
1733.71 71
1733.80 70
1733.90 66
1733.99 60
1734.09 51
1734.18 43
1734.28 35
1734.37 27
1734.47 21
1734.56 16
1734.66 13
1734.76 10
1734.85 9
1734.95 8
1735.04 9
1735.14 11
1735.23 14
1735.33 18
1735.42 22
1735.52 26
1735.62 29
1735.71 32
1735.81 33
1735.90 34
1736.00 33
1736.09 31
1736.19 29
1736.28 26
1736.38 24
1736.48 22
1736.57 21
1736.67 20
1736.76 21
1736.86 22
1736.95 24
1737.05 27
1737.14 30
1737.24 34
1737.34 40
1737.43 45
1737.53 52
1737.62 59
1737.72 66
1737.81 73
1737.91 79
1738.00 84
1738.10 88
1738.20 90
1738.29 90
1738.39 88
1738.48 86
1738.58 83
1738.67 82
1738.77 81
1738.87 81
1738.96 83
1739.06 86
1739.15 90
1739.25 93
1739.34 96
1739.44 97
1739.53 97
1739.63 93
1739.73 87
1739.82 79
1739.92 70
1740.01 61
1740.11 54
1740.20 49
1740.30 49
1740.40 52
1740.49 56
1740.59 62
1740.68 66
1740.78 67
1740.87 65
1740.97 60
1741.07 53
1741.16 46
1741.26 38
1741.35 31
1741.45 26
1741.54 22
1741.64 18
1741.73 15
1741.83 12
1741.93 11
1742.02 12
1742.12 16
1742.21 22
1742.31 31
1742.40 40
1742.50 49
1742.60 56
1742.69 60
1742.79 61
1742.88 60
1742.98 58
1743.08 57
1743.17 55
1743.27 54
1743.36 53
1743.46 50
1743.55 47
1743.65 42
1743.75 37
1743.84 31
1743.94 27
1744.03 25
1744.13 25
1744.22 26
1744.32 29
1744.42 34
1744.51 40
1744.61 47
1744.70 55
1744.80 63
1744.89 71
1744.99 78
1745.09 84
1745.18 88
1745.28 91
1745.37 93
1745.47 94
1745.57 94
1745.66 95
1745.76 96
1745.85 97
1745.95 99
1746.04 100
1746.14 101
1746.24 101
1746.33 100
1746.43 97
1746.52 93
1746.62 89
1746.72 86
1746.81 85
1746.91 85
1747.00 88
1747.10 92
1747.19 96
1747.29 100
1747.39 103
1747.48 104
1747.58 102
1747.67 98
1747.77 93
1747.87 86
1747.96 80
1748.06 74
1748.15 69
1748.25 66
1748.34 64
1748.44 62
1748.54 60
1748.63 58
1748.73 56
1748.82 53
1748.92 50
1749.02 47
1749.11 46
1749.21 47
1749.30 50
1749.40 55
1749.50 62
1749.59 70
1749.69 79
1749.78 89
1749.88 98
1749.98 106
1750.07 113
1750.17 119
1750.26 126
1750.36 131
1750.45 137
1750.55 144
1750.65 150
1750.74 156
1750.84 160
1750.93 163
1751.03 164
1751.13 163
1751.22 161
1751.32 158
1751.41 154
1751.51 151
1751.61 148
1751.70 145
1751.80 142
1751.89 138
1751.99 133
1752.09 127
1752.18 120
1752.28 112
1752.37 105
1752.47 100
1752.57 96
1752.66 95
1752.76 94
1752.85 95
1752.95 96
1753.05 95
1753.14 93
1753.24 90
1753.33 84
1753.43 78
1753.53 71
1753.62 64
1753.72 58
1753.81 52
1753.91 48
1754.01 46
1754.10 46
1754.20 47
1754.29 50
1754.39 54
1754.49 58
1754.58 62
1754.68 66
1754.77 67
1754.87 66
1754.97 63
1755.06 58
1755.16 50
1755.26 40
1755.35 30
1755.45 20
1755.54 11
1755.64 4
1755.74 0
1755.83 0
1755.93 0
1756.02 0
1756.12 0
1756.22 1
1756.31 3
1756.41 4
1756.50 4
1756.60 2
1756.70 0
1756.79 0
1756.89 0
1756.99 1
1757.08 8
1757.18 19
1757.27 33
1757.37 49
1757.47 66
1757.56 81
1757.66 94
1757.75 104
1757.85 111
1757.95 115
1758.04 117
1758.14 115
1758.23 112
1758.33 106
1758.43 99
1758.52 91
1758.62 82
1758.72 75
1758.81 70
1758.91 68
1759.00 69
1759.10 73
1759.20 80
1759.29 86
1759.39 91
1759.49 93
1759.58 93
1759.68 91
1759.77 88
1759.87 86
1759.97 87
1760.06 90
1760.16 96
1760.25 104
1760.35 113
1760.45 121
1760.54 127
1760.64 130
1760.74 131
1760.83 129
1760.93 127
1761.02 125
1761.12 123
1761.22 122
1761.31 122
1761.41 123
1761.51 124
1761.60 125
1761.70 125
1761.79 123
1761.89 118
1761.99 112
1762.08 103
1762.18 92
1762.28 81
1762.37 70
1762.47 62
1762.56 56
1762.66 54
1762.76 57
1762.85 62
1762.95 69
1763.05 77
1763.14 84
1763.24 89
1763.33 92
1763.43 94
1763.53 94
1763.62 94
1763.72 94
1763.82 95
1763.91 96
1764.01 98
1764.11 101
1764.20 105
1764.30 108
1764.39 110
1764.49 110
1764.59 108
1764.68 103
1764.78 96
1764.88 87
1764.97 77
1765.07 70
1765.16 64
1765.26 63
1765.36 64
1765.45 68
1765.55 73
1765.65 79
1765.74 84
1765.84 87
1765.94 88
1766.03 87
1766.13 84
1766.22 80
1766.32 74
1766.42 67
1766.51 60
1766.61 54
1766.71 49
1766.80 45
1766.90 43
1767.00 42
1767.09 41
1767.19 40
1767.29 39
1767.38 37
1767.48 34
1767.57 31
1767.67 28
1767.77 26
1767.86 26
1767.96 26
1768.06 28
1768.15 30
1768.25 32
1768.35 33
1768.44 33
1768.54 31
1768.63 27
1768.73 23
1768.83 20
1768.92 17
1769.02 17
1769.12 20
1769.21 26
1769.31 33
1769.41 41
1769.50 48
1769.60 54
1769.70 59
1769.79 62
1769.89 66
1769.99 71
1770.08 77
1770.18 84
1770.27 92
1770.37 98
1770.47 102
1770.56 104
1770.66 104
1770.76 102
1770.85 99
1770.95 97
1771.05 96
1771.14 96
1771.24 97
1771.34 96
1771.43 95
1771.53 92
1771.63 88
1771.72 83
1771.82 78
1771.92 72
1772.01 67
1772.11 60
1772.20 53
1772.30 44
1772.40 35
1772.49 25
1772.59 16
1772.69 11
1772.78 10
1772.88 14
1772.98 23
1773.07 35
1773.17 49
1773.27 62
1773.36 71
1773.46 77
1773.56 78
1773.65 75
1773.75 70
1773.85 64
1773.94 57
1774.04 51
1774.14 45
1774.23 40
1774.33 34
1774.43 28
1774.52 21
1774.62 14
1774.72 8
1774.81 4
1774.91 2
1775.01 3
1775.10 6
1775.20 13
1775.30 20
1775.39 28
1775.49 34
1775.59 39
1775.68 41
1775.78 42
1775.88 40
1775.97 38
1776.07 35
1776.17 33
1776.26 31
1776.36 31
1776.46 31
1776.55 32
1776.65 34
1776.75 36
1776.84 39
1776.94 42
1777.04 46
1777.13 52
1777.23 59
1777.33 66
1777.42 73
1777.52 78
1777.62 81
1777.71 82
1777.81 80
1777.91 75
1778.00 70
1778.10 64
1778.20 59
1778.29 53
1778.39 48
1778.49 43
1778.58 39
1778.68 34
1778.78 30
1778.87 26
1778.97 23
1779.07 20
1779.16 18
1779.26 17
1779.36 18
1779.45 20
1779.55 23
1779.65 28
1779.74 35
1779.84 41
1779.94 47
1780.03 50
1780.13 51
1780.23 50
1780.32 47
1780.42 44
1780.52 42
1780.61 41
1780.71 43
1780.81 48
1780.90 54
1781.00 60
1781.10 65
1781.19 68
1781.29 68
1781.39 65
1781.48 60
1781.58 53
1781.68 47
1781.77 42
1781.87 39
1781.97 38
1782.07 41
1782.16 46
1782.26 52
1782.36 59
1782.45 67
1782.55 73
1782.65 76
1782.74 78
1782.84 78
1782.94 75
1783.03 71
1783.13 67
1783.23 63
1783.32 59
1783.42 55
1783.52 49
1783.61 43
1783.71 35
1783.81 26
1783.91 16
1784.00 6
1784.10 0
1784.20 0
1784.29 0
1784.39 0
1784.49 0
1784.58 1
1784.68 3
1784.78 4
1784.87 4
1784.97 3
1785.07 2
1785.16 1
1785.26 0
1785.36 1
1785.46 1
1785.55 1
1785.65 1
1785.75 1
1785.84 0
1785.94 0
1786.04 1
1786.13 3
1786.23 7
1786.33 12
1786.42 18
1786.52 24
1786.62 30
1786.72 36
1786.81 40
1786.91 45
1787.01 49
1787.10 53
1787.20 58
1787.30 62
1787.39 65
1787.49 66
1787.59 64
1787.68 59
1787.78 52
1787.88 45
1787.98 38
1788.07 33
1788.17 31
1788.27 32
1788.36 35
1788.46 41
1788.56 47
1788.65 54
1788.75 61
1788.85 67
1788.95 74
1789.04 82
1789.14 90
1789.24 99
1789.33 108
1789.43 117
1789.53 125
1789.62 130
1789.72 132
1789.82 129
1789.92 122
1790.01 113
1790.11 102
1790.21 94
1790.30 88
1790.40 88
1790.50 93
1790.59 101
1790.69 110
1790.79 120
1790.89 127
1790.98 131
1791.08 133
1791.18 131
1791.27 128
1791.37 125
1791.47 120
1791.56 114
1791.66 107
1791.76 98
1791.86 89
1791.95 81
1792.05 74
1792.15 69
1792.24 68
1792.34 71
1792.44 75
1792.54 81
1792.63 87
1792.73 92
1792.83 95
1792.92 96
1793.02 96
1793.12 94
1793.22 92
1793.31 89
1793.41 86
1793.51 85
1793.60 84
1793.70 85
1793.80 86
1793.90 88
1793.99 90
1794.09 90
1794.19 90
1794.28 88
1794.38 87
1794.48 87
1794.58 88
1794.67 90
1794.77 93
1794.87 97
1794.96 101
1795.06 104
1795.16 106
1795.26 108
1795.35 109
1795.45 109
1795.55 108
1795.64 104
1795.74 99
1795.84 91
1795.94 81
1796.03 71
1796.13 62
1796.23 56
1796.32 53
1796.42 55
1796.52 60
1796.62 68
1796.71 78
1796.81 87
1796.91 94
1797.00 101
1797.10 106
1797.20 111
1797.30 115
1797.39 120
1797.49 125
1797.59 128
1797.69 128
1797.78 125
1797.88 117
1797.98 107
1798.07 95
1798.17 84
1798.27 74
1798.37 67
1798.46 64
1798.56 62
1798.66 61
1798.75 60
1798.85 58
1798.95 56
1799.05 53
1799.14 50
1799.24 47
1799.34 45
1799.44 45
1799.53 46
1799.63 49
1799.73 53
1799.82 60
1799.92 70
1800.02 81
1800.12 93
1800.21 105
1800.31 115
1800.41 122
1800.51 124
1800.60 122
1800.70 116
1800.80 108
1800.90 98
1800.99 89
1801.09 81
1801.19 75
1801.28 71
1801.38 69
1801.48 68
1801.58 68
1801.67 69
1801.77 71
1801.87 72
1801.97 74
1802.06 77
1802.16 80
1802.26 84
1802.36 89
1802.45 94
1802.55 100
1802.65 104
1802.74 107
1802.84 108
1802.94 107
1803.04 104
1803.13 99
1803.23 94
1803.33 90
1803.43 87
1803.52 85
1803.62 83
1803.72 82
1803.82 80
1803.91 78
1804.01 75
1804.11 71
1804.21 68
1804.30 64
1804.40 62
1804.50 59
1804.59 56
1804.69 54
1804.79 50
1804.89 46
1804.98 42
1805.08 38
1805.18 35
1805.28 33
1805.37 31
1805.47 29
1805.57 28
1805.67 26
1805.76 22
1805.86 17
1805.96 11
1806.06 4
1806.15 0
1806.25 0
1806.35 0
1806.45 0
1806.54 0
1806.64 0
1806.74 0
1806.84 0
1806.93 4
1807.03 10
1807.13 14
1807.23 17
1807.32 17
1807.42 16
1807.52 15
1807.62 15
1807.71 16
1807.81 19
1807.91 24
1808.01 29
1808.10 33
1808.20 36
1808.30 36
1808.40 35
1808.49 33
1808.59 32
1808.69 34
1808.79 39
1808.88 46
1808.98 55
1809.08 63
1809.18 71
1809.27 75
1809.37 76
1809.47 74
1809.57 68
1809.66 61
1809.76 53
1809.86 46
1809.96 39
1810.05 36
1810.15 35
1810.25 38
1810.35 44
1810.44 53
1810.54 63
1810.64 72
1810.74 81
1810.83 86
1810.93 89
1811.03 89
1811.13 87
1811.23 85
1811.32 83
1811.42 82
1811.52 81
1811.62 80
1811.71 78
1811.81 74
1811.91 67
1812.01 58
1812.10 48
1812.20 38
1812.30 31
1812.40 27
1812.49 26
1812.59 26
1812.69 26
1812.79 25
1812.88 23
1812.98 17
1813.08 11
1813.18 4
1813.28 0
1813.37 0
1813.47 0
1813.57 0
1813.67 0
1813.76 4
1813.86 11
1813.96 20
1814.06 29
1814.15 39
1814.25 49
1814.35 58
1814.45 65
1814.54 70
1814.64 73
1814.74 73
1814.84 71
1814.94 69
1815.03 66
1815.13 63
1815.23 61
1815.33 58
1815.42 55
1815.52 51
1815.62 46
1815.72 42
1815.81 38
1815.91 37
1816.01 38
1816.11 42
1816.21 48
1816.30 57
1816.40 67
1816.50 77
1816.60 87
1816.69 96
1816.79 103
1816.89 109
1816.99 113
1817.09 116
1817.18 116
1817.28 113
1817.38 108
1817.48 102
1817.57 94
1817.67 86
1817.77 79
1817.87 75
1817.97 74
1818.06 75
1818.16 79
1818.26 83
1818.36 87
1818.45 89
1818.55 91
1818.65 91
1818.75 91
1818.85 91
1818.94 92
1819.04 95
1819.14 99
1819.24 105
1819.33 111
1819.43 117
1819.53 122
1819.63 124
1819.73 124
1819.82 120
1819.92 114
1820.02 106
1820.12 98
1820.21 90
1820.31 83
1820.41 76
1820.51 71
1820.61 67
1820.70 64
1820.80 60
1820.90 57
1821.00 53
1821.10 48
1821.19 42
1821.29 35
1821.39 28
1821.49 20
1821.58 13
1821.68 8
1821.78 4
1821.88 3
1821.98 3
1822.07 6
1822.17 9
1822.27 13
1822.37 17
1822.47 20
1822.56 21
1822.66 23
1822.76 24
1822.86 27
1822.96 30
1823.05 35
1823.15 41
1823.25 48
1823.35 53
1823.44 56
1823.54 57
1823.64 56
1823.74 52
1823.84 47
1823.93 41
1824.03 35
1824.13 31
1824.23 27
1824.33 24
1824.42 21
1824.52 20
1824.62 18
1824.72 17
1824.82 15
1824.91 13
1825.01 10
1825.11 7
1825.21 3
1825.31 0
1825.40 0
1825.50 0
1825.60 0
1825.70 0
1825.80 0
1825.89 0
1825.99 0
1826.09 4
1826.19 14
1826.29 27
1826.38 39
1826.48 50
1826.58 59
1826.68 65
1826.78 68
1826.87 69
1826.97 67
1827.07 64
1827.17 60
1827.27 56
1827.36 51
1827.46 45
1827.56 39
1827.66 33
1827.76 29
1827.85 26
1827.95 25
1828.05 27
1828.15 30
1828.25 33
1828.34 36
1828.44 39
1828.54 39
1828.64 39
1828.74 37
1828.83 36
1828.93 34
1829.03 33
1829.13 33
1829.23 32
1829.32 32
1829.42 33
1829.52 35
1829.62 37
1829.72 39
1829.82 41
1829.91 41
1830.01 39
1830.11 35
1830.21 29
1830.31 21
1830.40 14
1830.50 8
1830.60 3
1830.70 1
1830.80 2
1830.89 4
1830.99 8
1831.09 14
1831.19 21
1831.29 29
1831.39 38
1831.48 46
1831.58 55
1831.68 61
1831.78 66
1831.88 69
1831.97 68
1832.07 65
1832.17 60
1832.27 54
1832.37 49
1832.46 44
1832.56 42
1832.66 41
1832.76 43
1832.86 46
1832.96 51
1833.05 55
1833.15 58
1833.25 60
1833.35 61
1833.45 61
1833.54 61
1833.64 60
1833.74 59
1833.84 59
1833.94 60
1834.04 63
1834.13 66
1834.23 70
1834.33 73
1834.43 75
1834.53 73
1834.63 68
1834.72 60
1834.82 51
1834.92 40
1835.02 30
1835.12 22
1835.21 16
1835.31 13
1835.41 13
1835.51 13
1835.61 16
1835.71 19
1835.80 24
1835.90 29
1836.00 35
1836.10 42
1836.20 50
1836.30 59
1836.39 69
1836.49 81
1836.59 94
1836.69 107
1836.79 120
1836.88 131
1836.98 139
1837.08 142
1837.18 140
1837.28 134
1837.38 123
1837.47 110
1837.57 96
1837.67 83
1837.77 71
1837.87 62
1837.97 54
1838.06 49
1838.16 45
1838.26 44
1838.36 44
1838.46 46
1838.56 50
1838.65 56
1838.75 63
1838.85 70
1838.95 76
1839.05 80
1839.15 80
1839.24 77
1839.34 71
1839.44 63
1839.54 56
1839.64 50
1839.74 46
1839.83 46
1839.93 48
1840.03 51
1840.13 55
1840.23 57
1840.33 58
1840.42 57
1840.52 55
1840.62 52
1840.72 49
1840.82 46
1840.92 44
1841.02 44
1841.11 44
1841.21 45
1841.31 46
1841.41 48
1841.51 48
1841.61 48
1841.70 46
1841.80 45
1841.90 43
1842.00 41
1842.10 41
1842.20 41
1842.29 41
1842.39 41
1842.49 40
1842.59 37
1842.69 33
1842.79 27
1842.89 19
1842.98 12
1843.08 5
1843.18 1
1843.28 0
1843.38 0
1843.48 4
1843.57 11
1843.67 20
1843.77 30
1843.87 40
1843.97 50
1844.07 58
1844.17 65
1844.26 69
1844.36 70
1844.46 71
1844.56 70
1844.66 69
1844.76 67
1844.85 66
1844.95 63
1845.05 60
1845.15 57
1845.25 52
1845.35 48
1845.45 45
1845.54 44
1845.64 43
1845.74 44
1845.84 44
1845.94 45
1846.04 44
1846.14 44
1846.23 43
1846.33 43
1846.43 45
1846.53 48
1846.63 52
1846.73 56
1846.82 60
1846.92 62
1847.02 63
1847.12 63
1847.22 60
1847.32 57
1847.42 54
1847.51 52
1847.61 50
1847.71 48
1847.81 47
1847.91 44
1848.01 39
1848.11 32
1848.20 22
1848.30 10
1848.40 0
1848.50 0
1848.60 0
1848.70 0
1848.80 0
1848.89 0
1848.99 0
1849.09 0
1849.19 4
1849.29 13
1849.39 21
1849.49 27
1849.59 32
1849.68 37
1849.78 43
1849.88 50
1849.98 58
1850.08 69
1850.18 81
1850.28 95
1850.37 108
1850.47 119
1850.57 127
1850.67 132
1850.77 133
1850.87 130
1850.97 124
1851.06 118
1851.16 111
1851.26 106
1851.36 103
1851.46 103
1851.56 106
1851.66 110
1851.76 114
1851.85 117
1851.95 117
1852.05 115
1852.15 109
1852.25 101
1852.35 92
1852.45 84
1852.55 77
1852.64 73
1852.74 72
1852.84 73
1852.94 74
1853.04 75
1853.14 75
1853.24 74
1853.33 71
1853.43 66
1853.53 61
1853.63 57
1853.73 53
1853.83 50
1853.93 48
1854.03 47
1854.12 48
1854.22 51
1854.32 55
1854.42 61
1854.52 66
1854.62 71
1854.72 75
1854.82 77
1854.91 77
1855.01 76
1855.11 76
1855.21 75
1855.31 75
1855.41 74
1855.51 71
1855.61 67
1855.70 61
1855.80 55
1855.90 47
1856.00 41
1856.10 37
1856.20 34
1856.30 34
1856.40 34
1856.50 34
1856.59 35
1856.69 36
1856.79 37
1856.89 39
1856.99 42
1857.09 45
1857.19 48
1857.29 50
1857.38 51
1857.48 51
1857.58 51
1857.68 51
1857.78 51
1857.88 53
1857.98 57
1858.08 61
1858.18 66
1858.27 70
1858.37 73
1858.47 75
1858.57 76
1858.67 74
1858.77 72
1858.87 69
1858.97 66
1859.07 64
1859.16 62
1859.26 62
1859.36 62
1859.46 62
1859.56 62
1859.66 62
1859.76 61
1859.86 59
1859.96 58
1860.05 59
1860.15 61
1860.25 64
1860.35 68
1860.45 72
1860.55 75
1860.65 77
1860.75 79
1860.85 80
1860.94 82
1861.04 84
1861.14 87
1861.24 90
1861.34 93
1861.44 95
1861.54 95
1861.64 94
1861.74 90
1861.83 85
1861.93 79
1862.03 72
1862.13 65
1862.23 58
1862.33 51
1862.43 46
1862.53 42
1862.63 40
1862.73 40
1862.82 42
1862.92 46
1863.02 51
1863.12 58
1863.22 65
1863.32 73
1863.42 83
1863.52 93
1863.62 104
1863.72 116
1863.81 129
1863.91 141
1864.01 152
1864.11 161
1864.21 168
1864.31 173
1864.41 174
1864.51 172
1864.61 168
1864.71 161
1864.80 154
1864.90 146
1865.00 139
1865.10 133
1865.20 129
1865.30 125
1865.40 121
1865.50 118
1865.60 114
1865.70 109
1865.79 105
1865.89 101
1865.99 98
1866.09 95
1866.19 93
1866.29 92
1866.39 89
1866.49 85
1866.59 79
1866.69 72
1866.79 65
1866.88 57
1866.98 52
1867.08 49
1867.18 49
1867.28 52
1867.38 58
1867.48 64
1867.58 70
1867.68 73
1867.78 74
1867.88 71
1867.97 64
1868.07 53
1868.17 40
1868.27 26
1868.37 13
1868.47 2
1868.57 0
1868.67 0
1868.77 0
1868.87 0
1868.97 7
1869.06 14
1869.16 22
1869.26 29
1869.36 35
1869.46 41
1869.56 46
1869.66 50
1869.76 53
1869.86 54
1869.96 52
1870.06 48
1870.16 41
1870.25 35
1870.35 29
1870.45 24
1870.55 21
1870.65 19
1870.75 17
1870.85 14
1870.95 10
1871.05 3
1871.15 0
1871.25 0
1871.35 0
1871.44 0
1871.54 0
1871.64 0
1871.74 0
1871.84 0
1871.94 7
1872.04 13
1872.14 19
1872.24 23
1872.34 26
1872.44 28
1872.54 28
1872.64 26
1872.73 22
1872.83 18
1872.93 14
1873.03 11
1873.13 9
1873.23 10
1873.33 13
1873.43 18
1873.53 24
1873.63 31
1873.73 36
1873.83 41
1873.93 44
1874.03 47
1874.12 49
1874.22 50
1874.32 53
1874.42 56
1874.52 61
1874.62 66
1874.72 72
1874.82 78
1874.92 84
1875.02 89
1875.12 94
1875.22 100
1875.32 106
1875.42 114
1875.51 125
1875.61 138
1875.71 152
1875.81 167
1875.91 180
1876.01 191
1876.11 197
1876.21 198
1876.31 194
1876.41 187
1876.51 178
1876.61 168
1876.71 159
1876.81 151
1876.91 145
1877.00 140
1877.10 135
1877.20 130
1877.30 123
1877.40 116
1877.50 109
1877.60 101
1877.70 94
1877.80 87
1877.90 82
1878.00 79
1878.10 76
1878.20 75
1878.30 75
1878.40 75
1878.49 76
1878.59 77
1878.69 78
1878.79 81
1878.89 87
1878.99 96
1879.09 108
1879.19 123
1879.29 140
1879.39 157
1879.49 171
1879.59 181
1879.69 185
1879.79 185
1879.89 179
1879.99 171
1880.09 161
1880.18 152
1880.28 144
1880.38 137
1880.48 132
1880.58 127
1880.68 122
1880.78 117
1880.88 111
1880.98 104
1881.08 95
1881.18 85
1881.28 75
1881.38 66
1881.48 59
1881.58 56
1881.68 58
1881.78 64
1881.88 72
1881.98 82
1882.07 92
1882.17 100
1882.27 107
1882.37 110
1882.47 112
1882.57 111
1882.67 109
1882.77 104
1882.87 98
1882.97 91
1883.07 83
1883.17 74
1883.27 64
1883.37 53
1883.47 42
1883.57 30
1883.67 17
1883.77 6
1883.87 0
1883.97 0
1884.06 0
1884.16 0
1884.26 0
1884.36 0
1884.46 0
1884.56 2
1884.66 6
1884.76 8
1884.86 10
1884.96 11
1885.06 12
1885.16 12
1885.26 13
1885.36 15
1885.46 16
1885.56 19
1885.66 22
1885.76 26
1885.86 31
1885.96 38
1886.06 44
1886.16 50
1886.26 55
1886.35 57
1886.45 57
1886.55 54
1886.65 49
1886.75 43
1886.85 35
1886.95 28
1887.05 22
1887.15 17
1887.25 14
1887.35 13
1887.45 16
1887.55 23
1887.65 33
1887.75 46
1887.85 61
1887.95 76
1888.05 90
1888.15 100
1888.25 108
1888.35 111
1888.45 111
1888.55 108
1888.65 103
1888.75 96
1888.85 88
1888.95 79
1889.04 69
1889.14 59
1889.24 50
1889.34 41
1889.44 34
1889.54 28
1889.64 23
1889.74 20
1889.84 17
1889.94 15
1890.04 14
1890.14 15
1890.24 18
1890.34 22
1890.44 28
1890.54 35
1890.64 43
1890.74 52
1890.84 59
1890.94 66
1891.04 72
1891.14 78
1891.24 84
1891.34 90
1891.44 97
1891.54 105
1891.64 114
1891.74 122
1891.84 129
1891.94 134
1892.04 137
1892.14 136
1892.24 133
1892.34 128
1892.44 123
1892.53 117
1892.63 111
1892.73 106
1892.83 103
1892.93 101
1893.03 101
1893.13 103
1893.23 105
1893.33 108
1893.43 109
1893.53 108
1893.63 103
1893.73 96
1893.83 87
1893.93 80
1894.03 76
1894.13 76
1894.23 80
1894.33 87
1894.43 97
1894.53 107
1894.63 116
1894.73 124
1894.83 128
1894.93 130
1895.03 128
1895.13 124
1895.23 117
1895.33 108
1895.43 97
1895.53 87
1895.63 78
1895.73 70
1895.83 64
1895.93 60
1896.03 57
1896.13 56
1896.23 54
1896.33 54
1896.43 56
1896.53 61
1896.63 70
1896.73 82
1896.83 97
1896.93 113
1897.03 128
1897.13 140
1897.23 148
1897.33 152
1897.43 152
1897.53 148
1897.63 143
1897.73 136
1897.83 128
1897.93 119
1898.03 109
1898.13 100
1898.23 92
1898.33 86
1898.43 82
1898.53 81
1898.63 83
1898.73 88
1898.83 95
1898.93 104
1899.02 114
1899.12 125
1899.22 134
1899.32 142
1899.42 147
1899.52 150
1899.62 150
1899.72 148
1899.82 143
1899.92 138
1900.02 132
1900.12 127
1900.22 123
1900.32 120
1900.42 118
1900.52 117
1900.62 117
1900.72 118
1900.82 118
1900.92 117
1901.02 114
1901.12 110
1901.22 104
1901.32 97
1901.42 91
1901.52 86
1901.62 83
1901.72 81
1901.82 79
1901.92 77
1902.02 74
1902.12 71
1902.22 68
1902.32 65
1902.42 64
1902.52 66
1902.62 70
1902.72 75
1902.82 80
1902.92 83
1903.02 84
1903.12 83
1903.22 80
1903.32 75
1903.42 71
1903.52 67
1903.62 65
1903.72 63
1903.82 63
1903.92 63
1904.02 63
1904.12 65
1904.22 66
1904.32 68
1904.43 71
1904.53 75
1904.63 79
1904.73 84
1904.83 89
1904.93 94
1905.03 98
1905.13 102
1905.23 105
1905.33 108
1905.43 110
1905.53 113
1905.63 116
1905.73 120
1905.83 123
1905.93 126
1906.03 127
1906.13 128
1906.23 127
1906.33 124
1906.43 122
1906.53 118
1906.63 116
1906.73 113
1906.83 111
1906.93 109
1907.03 106
1907.13 102
1907.23 99
1907.33 96
1907.43 94
1907.53 94
1907.63 96
1907.73 99
1907.83 101
1907.93 103
1908.03 103
1908.13 102
1908.23 98
1908.33 94
1908.43 90
1908.53 87
1908.63 85
1908.73 84
1908.83 86
1908.93 91
1909.03 99
1909.13 111
1909.23 124
1909.33 139
1909.43 154
1909.53 167
1909.63 176
1909.73 182
1909.83 184
1909.93 182
1910.03 176
1910.13 167
1910.23 155
1910.33 141
1910.43 125
1910.53 109
1910.63 92
1910.73 77
1910.84 64
1910.94 56
1911.04 52
1911.14 54
1911.24 61
1911.34 71
1911.44 83
1911.54 94
1911.64 102
1911.74 107
1911.84 110
1911.94 110
1912.04 111
1912.14 114
1912.24 119
1912.34 126
1912.44 133
1912.54 141
1912.64 146
1912.74 150
1912.84 152
1912.94 152
1913.04 153
1913.14 155
1913.24 158
1913.34 162
1913.44 166
1913.54 169
1913.64 172
1913.74 175
1913.84 179
1913.94 184
1914.04 190
1914.14 199
1914.24 208
1914.35 217
1914.45 225
1914.55 231
1914.65 236
1914.75 241
1914.85 246
1914.95 254
1915.05 264
1915.15 279
1915.25 296
1915.35 316
1915.45 337
1915.55 357
1915.65 377
1915.75 394
1915.85 409
1915.95 420
1916.05 429
1916.15 434
1916.25 435
1916.35 432
1916.45 425
1916.55 413
1916.65 398
1916.75 381
1916.85 364
1916.95 349
1917.06 337
1917.16 328
1917.26 323
1917.36 319
1917.46 315
1917.56 311
1917.66 306
1917.76 300
1917.86 294
1917.96 288
1918.06 282
1918.16 277
1918.26 271
1918.36 265
1918.46 258
1918.56 251
1918.66 246
1918.76 242
1918.86 241
1918.96 243
1919.06 246
1919.16 249
1919.26 251
1919.37 249
1919.47 244
1919.57 234
1919.67 221
1919.77 205
1919.87 190
1919.97 175
1920.07 163
1920.17 154
1920.27 149
1920.37 148
1920.47 150
1920.57 155
1920.67 161
1920.77 169
1920.87 176
1920.97 184
1921.07 190
1921.17 193
1921.27 194
1921.37 192
1921.48 186
1921.58 178
1921.68 170
1921.78 161
1921.88 153
1921.98 147
1922.08 143
1922.18 140
1922.28 138
1922.38 135
1922.48 132
1922.58 129
1922.68 126
1922.78 123
1922.88 121
1922.98 121
1923.08 122
1923.18 123
1923.29 124
1923.39 124
1923.49 123
1923.59 121
1923.69 119
1923.79 115
1923.89 111
1923.99 104
1924.09 97
1924.19 89
1924.29 81
1924.39 74
1924.49 71
1924.59 72
1924.69 76
1924.79 85
1924.89 96
1925.00 109
1925.10 121
1925.20 132
1925.30 140
1925.40 146
1925.50 149
1925.60 148
1925.70 145
1925.80 138
1925.90 129
1926.00 118
1926.10 107
1926.20 95
1926.30 84
1926.40 75
1926.50 66
1926.61 60
1926.71 56
1926.81 54
1926.91 53
1927.01 54
1927.11 55
1927.21 57
1927.31 59
1927.41 60
1927.51 62
1927.61 65
1927.71 69
1927.81 75
1927.91 82
1928.01 89
1928.12 95
1928.22 100
1928.32 103
1928.42 105
1928.52 105
1928.62 104
1928.72 103
1928.82 102
1928.92 99
1929.02 95
1929.12 89
1929.22 83
1929.32 75
1929.42 67
1929.53 60
1929.63 57
1929.73 56
1929.83 58
1929.93 62
1930.03 69
1930.13 77
1930.23 85
1930.33 92
1930.43 98
1930.53 103
1930.63 106
1930.73 107
1930.84 107
1930.94 104
1931.04 99
1931.14 93
1931.24 87
1931.34 80
1931.44 75
1931.54 70
1931.64 68
1931.74 68
1931.84 70
1931.94 73
1932.04 78
1932.15 85
1932.25 92
1932.35 99
1932.45 108
1932.55 116
1932.65 126
1932.75 135
1932.85 145
1932.95 154
1933.05 161
1933.15 165
1933.25 166
1933.36 163
1933.46 158
1933.56 151
1933.66 142
1933.76 133
1933.86 125
1933.96 117
1934.06 111
1934.16 106
1934.26 102
1934.36 99
1934.46 96
1934.57 94
1934.67 92
1934.77 90
1934.87 87
1934.97 84
1935.07 81
1935.17 77
1935.27 74
1935.37 71
1935.47 68
1935.57 65
1935.67 61
1935.78 56
1935.88 50
1935.98 42
1936.08 34
1936.18 27
1936.28 21
1936.38 19
1936.48 20
1936.58 25
1936.68 33
1936.78 43
1936.89 53
1936.99 62
1937.09 68
1937.19 71
1937.29 69
1937.39 63
1937.49 56
1937.59 49
1937.69 43
1937.79 41
1937.90 43
1938.00 50
1938.10 59
1938.20 69
1938.30 78
1938.40 84
1938.50 86
1938.60 85
1938.70 81
1938.80 77
1938.90 74
1939.01 73
1939.11 75
1939.21 79
1939.31 83
1939.41 87
1939.51 89
1939.61 88
1939.71 84
1939.81 78
1939.91 70
1940.02 62
1940.12 56
1940.22 54
1940.32 55
1940.42 60
1940.52 67
1940.62 77
1940.72 88
1940.82 98
1940.92 108
1941.03 116
1941.13 123
1941.23 127
1941.33 129
1941.43 128
1941.53 125
1941.63 120
1941.73 114
1941.83 108
1941.94 103
1942.04 99
1942.14 95
1942.24 92
1942.34 89
1942.44 87
1942.54 86
1942.64 87
1942.74 91
1942.84 97
1942.95 105
1943.05 113
1943.15 120
1943.25 125
1943.35 126
1943.45 124
1943.55 119
1943.65 112
1943.75 106
1943.86 100
1943.96 95
1944.06 91
1944.16 89
1944.26 87
1944.36 87
1944.46 87
1944.56 89
1944.66 93
1944.77 99
1944.87 105
1944.97 111
1945.07 117
1945.17 120
1945.27 121
1945.37 120
1945.47 115
1945.57 109
1945.68 100
1945.78 91
1945.88 81
1945.98 71
1946.08 60
1946.18 50
1946.28 39
1946.38 30
1946.49 20
1946.59 13
1946.69 6
1946.79 1
1946.89 0
1946.99 0
1947.09 0
1947.19 0
1947.29 2
1947.40 9
1947.50 18
1947.60 28
1947.70 40
1947.80 52
1947.90 63
1948.00 73
1948.10 83
1948.21 91
1948.31 98
1948.41 104
1948.51 108
1948.61 110
1948.71 110
1948.81 107
1948.91 102
1949.02 95
1949.12 86
1949.22 76
1949.32 65
1949.42 54
1949.52 42
1949.62 32
1949.72 22
1949.83 13
1949.93 5
1950.03 0
1950.13 0
1950.23 0
1950.33 0
1950.43 0
1950.53 0
1950.64 0
1950.74 0
1950.84 0
1950.94 0
1951.04 3
1951.14 7
1951.24 11
1951.34 16
1951.45 20
1951.55 25
1951.65 28
1951.75 31
1951.85 34
1951.95 35
1952.05 36
1952.16 35
1952.26 34
1952.36 31
1952.46 28
1952.56 25
1952.66 24
1952.76 26
1952.86 31
1952.97 38
1953.07 49
1953.17 60
1953.27 72
1953.37 81
1953.47 86
1953.57 88
1953.68 86
1953.78 82
1953.88 75
1953.98 68
1954.08 62
1954.18 56
1954.28 52
1954.38 48
1954.49 45
1954.59 43
1954.69 43
1954.79 46
1954.89 52
1954.99 60
1955.09 72
1955.20 85
1955.30 98
1955.40 109
1955.50 116
1955.60 119
1955.70 118
1955.80 114
1955.91 110
1956.01 106
1956.11 105
1956.21 105
1956.31 108
1956.41 111
1956.51 114
1956.62 116
1956.72 116
1956.82 115
1956.92 114
1957.02 113
1957.12 111
1957.22 110
1957.33 110
1957.43 109
1957.53 109
1957.63 109
1957.73 109
1957.83 111
1957.93 113
1958.04 115
1958.14 117
1958.24 117
1958.34 115
1958.44 110
1958.54 104
1958.64 96
1958.75 89
1958.85 83
1958.95 78
1959.05 74
1959.15 72
1959.25 71
1959.36 70
1959.46 69
1959.56 69
1959.66 70
1959.76 71
1959.86 74
1959.96 76
1960.07 78
1960.17 78
1960.27 77
1960.37 74
1960.47 70
1960.57 65
1960.68 61
1960.78 57
1960.88 54
1960.98 51
1961.08 47
1961.18 43
1961.28 38
1961.39 32
1961.49 27
1961.59 22
1961.69 18
1961.79 16
1961.89 16
1962.00 18
1962.10 21
1962.20 27
1962.30 32
1962.40 37
1962.50 40
1962.61 40
1962.71 37
1962.81 31
1962.91 24
1963.01 16
1963.11 10
1963.21 7
1963.32 6
1963.42 9
1963.52 13
1963.62 17
1963.72 21
1963.82 22
1963.93 22
1964.03 22
1964.13 21
1964.23 22
1964.33 24
1964.43 29
1964.54 36
1964.64 44
1964.74 52
1964.84 61
1964.94 70
1965.04 79
1965.15 88
1965.25 96
1965.35 104
1965.45 110
1965.55 115
1965.65 118
1965.76 117
1965.86 114
1965.96 108
1966.06 101
1966.16 91
1966.26 80
1966.37 68
1966.47 55
1966.57 43
1966.67 31
1966.77 20
1966.87 12
1966.98 7
1967.08 4
1967.18 4
1967.28 6
1967.38 9
1967.48 12
1967.59 15
1967.69 17
1967.79 17
1967.89 17
1967.99 15
1968.09 11
1968.20 6
1968.30 1
1968.40 0
1968.50 0
1968.60 0
1968.71 0
1968.81 3
1968.91 7
1969.01 11
1969.11 13
1969.21 12
1969.32 11
1969.42 9
1969.52 10
1969.62 12
1969.72 18
1969.82 26
1969.93 35
1970.03 44
1970.13 51
1970.23 54
1970.33 55
1970.44 53
1970.54 50
1970.64 47
1970.74 45
1970.84 45
1970.94 47
1971.05 51
1971.15 57
1971.25 63
1971.35 69
1971.45 76
1971.56 82
1971.66 88
1971.76 93
1971.86 97
1971.96 99
1972.06 100
1972.17 99
1972.27 97
1972.37 94
1972.47 91
1972.57 89
1972.68 86
1972.78 82
1972.88 78
1972.98 75
1973.08 71
1973.18 69
1973.29 66
1973.39 64
1973.49 62
1973.59 58
1973.69 54
1973.80 49
1973.90 42
1974.00 35
1974.10 28
1974.20 22
1974.31 17
1974.41 12
1974.51 9
1974.61 8
1974.71 7
1974.81 8
1974.92 9
1975.02 10
1975.12 11
1975.22 10
1975.32 9
1975.43 6
1975.53 3
1975.63 0
1975.73 0
1975.83 0
1975.94 0
1976.04 0
1976.14 0
1976.24 0
1976.34 0
1976.45 6
1976.55 15
1976.65 25
1976.75 35
1976.85 44
1976.96 50
1977.06 55
1977.16 57
1977.26 59
1977.36 61
1977.47 64
1977.57 68
1977.67 74
1977.77 79
1977.87 83
1977.98 84
1978.08 83
1978.18 81
1978.28 76
1978.38 72
1978.49 67
1978.59 63
1978.69 59
1978.79 56
1978.89 53
1979.00 51
1979.10 50
1979.20 50
1979.30 53
1979.40 57
1979.51 62
1979.61 68
1979.71 75
1979.81 81
1979.91 86
1980.02 90
1980.12 94
1980.22 97
1980.32 99
1980.42 99
1980.53 96
1980.63 90
1980.73 82
1980.83 74
1980.93 65
1981.04 58
1981.14 54
1981.24 53
1981.34 55
1981.44 59
1981.55 64
1981.65 69
1981.75 74
1981.85 78
1981.95 80
1982.06 80
1982.16 78
1982.26 74
1982.36 67
1982.47 58
1982.57 47
1982.67 37
1982.77 28
1982.87 20
1982.98 15
1983.08 11
1983.18 10
1983.28 9
1983.38 9
1983.49 9
1983.59 10
1983.69 12
1983.79 15
1983.89 18
1984.00 22
1984.10 27
1984.20 31
1984.30 35
1984.41 39
1984.51 43
1984.61 46
1984.71 50
1984.81 54
1984.92 58
1985.02 64
1985.12 70
1985.22 77
1985.33 84
1985.43 90
1985.53 95
1985.63 97
1985.73 98
1985.84 97
1985.94 95
1986.04 93
1986.14 92
1986.24 91
1986.35 91
1986.45 90
1986.55 89
1986.65 87
1986.76 83
1986.86 77
1986.96 70
1987.06 62
1987.16 54
1987.27 47
1987.37 41
1987.47 38
1987.57 38
1987.68 40
1987.78 44
1987.88 50
1987.98 57
1988.08 63
1988.19 69
1988.29 75
1988.39 79
1988.49 82
1988.60 84
1988.70 85
1988.80 86
1988.90 86
1989.01 86
1989.11 86
1989.21 87
1989.31 88
1989.41 90
1989.52 92
1989.62 95
1989.72 99
1989.82 103
1989.93 109
1990.03 116
1990.13 122
1990.23 127
1990.33 130
1990.44 131
1990.54 130
1990.64 126
1990.74 121
1990.85 116
1990.95 111
1991.05 107
1991.15 104
1991.26 103
1991.36 102
1991.46 101
1991.56 99
1991.67 96
1991.77 91
1991.87 84
1991.97 76
1992.07 68
1992.18 60
1992.28 54
1992.38 50
1992.48 50
1992.59 53
1992.69 58
1992.79 65
1992.89 72
1993.00 79
1993.10 84
1993.20 88
1993.30 90
1993.41 92
1993.51 92
1993.61 91
1993.71 90
1993.81 88
1993.92 85
1994.02 81
1994.12 76
1994.22 70
1994.33 64
1994.43 58
1994.53 51
1994.63 43
1994.74 35
1994.84 25
1994.94 15
1995.04 3
1995.15 0
1995.25 0
1995.35 0
1995.45 0
1995.56 0
1995.66 0
1995.76 0
1995.86 4
1995.97 9
1996.07 13
1996.17 15
1996.27 16
1996.38 17
1996.48 18
1996.58 21
1996.68 24
1996.79 29
1996.89 35
1996.99 42
1997.09 49
1997.20 57
1997.30 64
1997.40 70
1997.50 75
1997.61 77
1997.71 77
1997.81 75
1997.91 72
1998.02 67
1998.12 61
1998.22 56
1998.32 50
1998.43 44
1998.53 40
1998.63 37
1998.73 35
1998.84 36
1998.94 39
1999.04 43
1999.14 48
1999.25 54
1999.35 59
1999.45 61
1999.55 61
1999.66 58
1999.76 53
1999.86 46
1999.96 38
2000.07 32
2000.17 30
2000.27 31
2000.37 38
2000.48 47
2000.58 59
2000.68 70
2000.78 80
2000.89 87
2000.99 89
2001.09 89
2001.19 86
2001.30 80
2001.40 74
2001.50 66
2001.60 57
2001.71 49
2001.81 41
2001.91 36
2002.01 32
2002.12 30
2002.22 30
2002.32 33
2002.43 36
2002.53 39
2002.63 42
2002.73 44
2002.84 45
2002.94 45
2003.04 43
2003.14 40
2003.25 36
2003.35 32
2003.45 26
2003.55 22
2003.66 18
2003.76 16
2003.86 16
2003.96 17
2004.07 20
2004.17 23
2004.27 27
2004.38 32
2004.48 38
2004.58 44
2004.68 53
2004.79 63
2004.89 76
2004.99 89
2005.09 104
2005.20 117
2005.30 129
2005.40 138
2005.50 143
2005.61 146
2005.71 144
2005.81 141
2005.92 135
2006.02 130
2006.12 124
2006.22 120
2006.33 116
2006.43 113
2006.53 109
2006.63 104
2006.74 96
2006.84 87
2006.94 76
2007.05 67
2007.15 59
2007.25 54
2007.35 52
2007.46 53
2007.56 57
2007.66 62
2007.76 67
2007.87 70
2007.97 72
2008.07 72
2008.18 69
2008.28 64
2008.38 57
2008.48 49
2008.59 41
2008.69 35
2008.79 30
2008.90 28
2009.00 27
2009.10 27
2009.20 27
2009.31 27
2009.41 26
2009.51 24
2009.61 22
2009.72 20
2009.82 19
2009.92 21
2010.03 24
2010.13 29
2010.23 34
2010.33 40
2010.44 44
2010.54 48
2010.64 50
2010.75 50
2010.85 50
2010.95 50
2011.05 49
2011.16 47
2011.26 46
2011.36 44
2011.47 43
2011.57 41
2011.67 40
2011.77 40
2011.88 41
2011.98 43
2012.08 46
2012.19 51
2012.29 56
2012.39 62
2012.49 68
2012.60 74
2012.70 80
2012.80 85
2012.91 91
2013.01 97
2013.11 105
2013.21 112
2013.32 119
2013.42 125
2013.52 130
2013.63 132
2013.73 130
2013.83 125
2013.93 117
2014.04 108
2014.14 96
2014.24 85
2014.35 73
2014.45 63
2014.55 53
2014.66 46
2014.76 39
2014.86 35
2014.96 31
2015.07 30
2015.17 29
2015.27 29
2015.38 31
2015.48 34
2015.58 40
2015.68 46
2015.79 54
2015.89 62
2015.99 70
2016.10 74
2016.20 76
2016.30 73
2016.41 67
2016.51 58
2016.61 48
2016.71 39
2016.82 31
2016.92 26
2017.02 23
2017.13 23
2017.23 25
2017.33 30
2017.44 38
2017.54 47
2017.64 58
2017.74 69
2017.85 80
2017.95 88
2018.05 92
2018.16 91
2018.26 87
2018.36 81
2018.47 73
2018.57 65
2018.67 59
2018.77 56
2018.88 57
2018.98 60
2019.08 65
2019.19 70
2019.29 75
2019.39 79
2019.50 81
2019.60 81
2019.70 81
2019.80 80
2019.91 79
2020.01 77
2020.11 76
2020.22 74
2020.32 72
2020.42 71
2020.53 70
2020.63 71
2020.73 73
2020.84 76
2020.94 80
2021.04 83
2021.14 86
2021.25 87
2021.35 87
2021.45 84
2021.56 81
2021.66 77
2021.76 74
2021.87 72
2021.97 71
2022.07 72
2022.18 73
2022.28 74
2022.38 73
2022.49 70
2022.59 64
2022.69 57
2022.79 48
2022.90 39
2023.00 32
2023.10 28
2023.21 28
2023.31 31
2023.41 37
2023.52 46
2023.62 58
2023.72 69
2023.83 80
2023.93 89
2024.03 94
2024.14 95
2024.24 92
2024.34 86
2024.45 76
2024.55 65
2024.65 54
2024.75 44
2024.86 34
2024.96 26
2025.06 19
2025.17 14
2025.27 11
2025.37 9
2025.48 10
2025.58 13
2025.68 17
2025.79 23
2025.89 29
2025.99 35
2026.10 42
2026.20 49
2026.30 56
2026.41 63
2026.51 70
2026.61 77
2026.72 82
2026.82 86
2026.92 88
2027.03 89
2027.13 89
2027.23 88
2027.34 88
2027.44 88
2027.54 89
2027.65 89
2027.75 89
2027.85 87
2027.95 84
2028.06 80
2028.16 74
2028.26 68
2028.37 62
2028.47 57
2028.57 53
2028.68 50
2028.78 50
2028.88 51
2028.99 53
2029.09 54
2029.19 53
2029.30 51
2029.40 47
2029.50 41
2029.61 35
2029.71 27
2029.81 21
2029.92 16
2030.02 12
2030.12 9
2030.23 7
2030.33 5
2030.43 4
2030.54 2
2030.64 0
2030.74 0
2030.85 0
2030.95 0
2031.05 0
2031.16 0
2031.26 0
2031.36 1
2031.47 9
2031.57 20
2031.67 31
2031.78 42
2031.88 51
2031.98 56
2032.09 58
2032.19 55
2032.29 48
2032.40 37
2032.50 25
2032.60 13
2032.71 3
2032.81 0
2032.91 0
2033.02 0
2033.12 0
2033.22 0
2033.33 1
2033.43 6
2033.54 10
2033.64 15
2033.74 21
2033.85 28
2033.95 36
2034.05 43
2034.16 50
2034.26 54
2034.36 54
2034.47 51
2034.57 45
2034.67 37
2034.78 28
2034.88 22
2034.98 17
2035.09 15
2035.19 16
2035.29 19
2035.40 22
2035.50 25
2035.60 29
2035.71 34
2035.81 39
2035.91 44
2036.02 50
2036.12 55
2036.22 57
2036.33 58
2036.43 56
2036.54 52
2036.64 48
2036.74 46
2036.85 45
2036.95 46
2037.05 49
2037.16 52
2037.26 58
2037.36 65
2037.47 74
2037.57 86
2037.67 101
2037.78 118
2037.88 136
2037.98 152
2038.09 166
2038.19 177
2038.29 185
2038.40 192
2038.50 200
2038.61 211
2038.71 225
2038.81 243
2038.92 265
2039.02 288
2039.12 313
2039.23 337
2039.33 360
2039.43 380
2039.54 398
2039.64 414
2039.74 429
2039.85 441
2039.95 452
2040.06 462
2040.16 469
2040.26 475
2040.37 479
2040.47 482
2040.57 484
2040.68 485
2040.78 486
2040.88 487
2040.99 489
2041.09 489
2041.19 488
2041.30 484
2041.40 476
2041.51 464
2041.61 448
2041.71 428
2041.82 407
2041.92 385
2042.02 364
2042.13 344
2042.23 327
2042.33 311
2042.44 297
2042.54 284
2042.65 272
2042.75 260
2042.85 250
2042.96 241
2043.06 234
2043.16 228
2043.27 222
2043.37 216
2043.47 208
2043.58 199
2043.68 187
2043.79 172
2043.89 158
2043.99 144
2044.10 132
2044.20 124
2044.30 119
2044.41 116
2044.51 115
2044.62 115
2044.72 113
2044.82 108
2044.93 102
2045.03 95
2045.13 87
2045.24 79
2045.34 73
2045.44 69
2045.55 68
2045.65 69
2045.76 73
2045.86 78
2045.96 84
2046.07 89
2046.17 93
2046.27 94
2046.38 93
2046.48 91
2046.59 90
2046.69 89
2046.79 92
2046.90 98
2047.00 105
2047.10 114
2047.21 120
2047.31 124
2047.42 124
2047.52 120
2047.62 112
2047.73 102
2047.83 93
2047.93 86
2048.04 82
2048.14 83
2048.25 89
2048.35 97
2048.45 107
2048.56 116
2048.66 122
2048.76 124
2048.87 123
2048.97 118
2049.08 111
2049.18 105
2049.28 100
2049.39 96
2049.49 95
2049.60 95
2049.70 95
2049.80 95
2049.91 95
2050.01 93
2050.11 92
2050.22 91
2050.32 92
2050.43 93
2050.53 95
2050.63 97
2050.74 98
2050.84 99
2050.95 98
2051.05 96
2051.15 93
2051.26 89
2051.36 84
2051.46 77
2051.57 70
2051.67 63
2051.78 58
2051.88 54
2051.98 54
2052.09 57
2052.19 63
2052.30 71
2052.40 80
2052.50 89
2052.61 98
2052.71 106
2052.81 112
2052.92 117
2053.02 120
2053.13 122
2053.23 121
2053.33 119
2053.44 114
2053.54 107
2053.65 98
2053.75 88
2053.85 76
2053.96 64
2054.06 53
2054.17 44
2054.27 38
2054.37 35
2054.48 36
2054.58 40
2054.69 45
2054.79 52
2054.89 60
2055.00 69
2055.10 78
2055.21 89
2055.31 101
2055.41 114
2055.52 126
2055.62 137
2055.73 145
2055.83 149
2055.93 150
2056.04 147
2056.14 142
2056.25 135
2056.35 126
2056.45 117
2056.56 108
2056.66 99
2056.76 91
2056.87 84
2056.97 78
2057.08 73
2057.18 69
2057.28 66
2057.39 63
2057.49 61
2057.60 60
2057.70 60
2057.81 61
2057.91 63
2058.01 68
2058.12 74
2058.22 82
2058.33 90
2058.43 98
2058.53 105
2058.64 109
2058.74 110
2058.85 107
2058.95 100
2059.05 90
2059.16 79
2059.26 68
2059.37 58
2059.47 50
2059.57 45
2059.68 44
2059.78 46
2059.89 52
2059.99 61
2060.09 72
2060.20 84
2060.30 96
2060.41 107
2060.51 115
2060.61 121
2060.72 124
2060.82 122
2060.93 118
2061.03 111
2061.14 103
2061.24 94
2061.34 87
2061.45 83
2061.55 83
2061.66 87
2061.76 96
2061.86 108
2061.97 124
2062.07 141
2062.18 159
2062.28 176
2062.38 193
2062.49 208
2062.59 221
2062.70 232
2062.80 242
2062.91 249
2063.01 254
2063.11 256
2063.22 256
2063.32 254
2063.43 252
2063.53 251
2063.63 250
2063.74 252
2063.84 255
2063.95 261
2064.05 268
2064.16 273
2064.26 276
2064.36 276
2064.47 271
2064.57 262
2064.68 251
2064.78 238
2064.88 227
2064.99 219
2065.09 213
2065.20 211
2065.30 211
2065.41 212
2065.51 213
2065.61 213
2065.72 211
2065.82 207
2065.93 203
2066.03 198
2066.14 192
2066.24 186
2066.34 181
2066.45 176
2066.55 172
2066.66 169
2066.76 167
2066.87 166
2066.97 165
2067.07 163
2067.18 160
2067.28 156
2067.39 151
2067.49 145
2067.60 139
2067.70 131
2067.80 121
2067.91 110
2068.01 97
2068.12 83
2068.22 69
2068.33 57
2068.43 49
2068.53 47
2068.64 50
2068.74 57
2068.85 66
2068.95 75
2069.06 82
2069.16 85
2069.26 84
2069.37 78
2069.47 72
2069.58 65
2069.68 60
2069.79 59
2069.89 60
2069.99 65
2070.10 71
2070.20 78
2070.31 84
2070.41 87
2070.52 89
2070.62 89
2070.72 87
2070.83 86
2070.93 85
2071.04 85
2071.14 85
2071.25 85
2071.35 86
2071.45 85
2071.56 84
2071.66 82
2071.77 80
2071.87 79
2071.98 78
2072.08 76
2072.19 75
2072.29 74
2072.39 72
2072.50 70
2072.60 68
2072.71 66
2072.81 65
2072.92 65
2073.02 64
2073.13 65
2073.23 66
2073.33 68
2073.44 71
2073.54 74
2073.65 76
2073.75 77
2073.86 77
2073.96 75
2074.07 72
2074.17 68
2074.27 64
2074.38 60
2074.48 57
2074.59 55
2074.69 54
2074.80 53
2074.90 54
2075.01 55
2075.11 56
2075.21 57
2075.32 59
2075.42 60
2075.53 61
2075.63 61
2075.74 60
2075.84 60
2075.95 60
2076.05 60
2076.15 60
2076.26 60
2076.36 59
2076.47 58
2076.57 56
2076.68 55
2076.78 53
2076.89 52
2076.99 51
2077.09 51
2077.20 52
2077.30 54
2077.41 58
2077.51 63
2077.62 71
2077.72 81
2077.83 94
2077.93 108
2078.04 124
2078.14 140
2078.24 156
2078.35 171
2078.45 182
2078.56 190
2078.66 196
2078.77 199
2078.87 201
2078.98 202
2079.08 203
2079.19 203
2079.29 203
2079.39 200
2079.50 195
2079.60 188
2079.71 179
2079.81 170
2079.92 160
2080.02 151
2080.13 142
2080.23 134
2080.34 125
2080.44 117
2080.55 108
2080.65 99
2080.75 91
2080.86 85
2080.96 80
2081.07 79
2081.17 80
2081.28 84
2081.38 90
2081.49 98
2081.59 105
2081.70 112
2081.80 118
2081.91 122
2082.01 126
2082.11 130
2082.22 133
2082.32 137
2082.43 139
2082.53 140
2082.64 138
2082.74 132
2082.85 124
2082.95 113
2083.06 101
2083.16 90
2083.27 80
2083.37 71
2083.47 64
2083.58 57
2083.68 51
2083.79 47
2083.89 44
2084.00 43
2084.10 45
2084.21 48
2084.31 53
2084.42 58
2084.52 63
2084.63 68
2084.73 71
2084.84 74
2084.94 77
2085.05 81
2085.15 85
2085.25 91
2085.36 97
2085.46 103
2085.57 110
2085.67 115
2085.78 121
2085.88 125
2085.99 129
2086.09 132
2086.20 134
2086.30 136
2086.41 138
2086.51 138
2086.62 137
2086.72 135
2086.83 131
2086.93 124
2087.04 116
2087.14 107
2087.24 98
2087.35 90
2087.45 85
2087.56 81
2087.66 79
2087.77 76
2087.87 73
2087.98 69
2088.08 63
2088.19 56
2088.29 48
2088.40 40
2088.50 32
2088.61 25
2088.71 18
2088.82 12
2088.92 7
2089.03 3
2089.13 0
2089.24 0
2089.34 0
2089.45 0
2089.55 0
2089.66 0
2089.76 0
2089.86 0
2089.97 1
2090.07 1
2090.18 2
2090.28 3
2090.39 7
2090.49 12
2090.60 20
2090.70 29
2090.81 40
2090.91 50
2091.02 58
2091.12 63
2091.23 66
2091.33 65
2091.44 63
2091.54 61
2091.65 60
2091.75 61
2091.86 65
2091.96 69
2092.07 74
2092.17 79
2092.28 82
2092.38 84
2092.49 86
2092.59 87
2092.70 89
2092.80 91
2092.91 93
2093.01 95
2093.12 96
2093.22 95
2093.33 91
2093.43 86
2093.54 80
2093.64 73
2093.75 67
2093.85 61
2093.96 57
2094.06 55
2094.17 55
2094.27 56
2094.37 57
2094.48 59
2094.58 61
2094.69 63
2094.79 67
2094.90 73
2095.00 80
2095.11 88
2095.21 98
2095.32 107
2095.42 116
2095.53 123
2095.63 129
2095.74 134
2095.84 138
2095.95 143
2096.05 149
2096.16 156
2096.26 164
2096.37 172
2096.47 179
2096.58 186
2096.68 190
2096.79 192
2096.89 192
2097.00 191
2097.10 188
2097.21 183
2097.31 178
2097.42 171
2097.52 164
2097.63 157
2097.73 151
2097.84 147
2097.94 143
2098.05 140
2098.15 136
2098.26 129
2098.36 120
2098.47 108
2098.57 95
2098.68 81
2098.79 70
2098.89 63
2099.00 60
2099.10 62
2099.21 67
2099.31 72
2099.42 76
2099.52 78
2099.63 79
2099.73 78
2099.84 78
2099.94 80
2100.05 85
2100.15 92
2100.26 101
2100.36 111
2100.47 121
2100.57 129
2100.68 134
2100.78 136
2100.89 136
2100.99 135
2101.10 133
2101.20 131
2101.31 130
2101.41 128
2101.52 126
2101.62 123
2101.73 118
2101.83 112
2101.94 105
2102.04 99
2102.15 95
2102.25 94
2102.36 98
2102.46 108
2102.57 122
2102.67 140
2102.78 161
2102.88 181
2102.99 198
2103.09 211
2103.20 218
2103.30 220
2103.41 217
2103.52 211
2103.62 204
2103.73 196
2103.83 187
2103.94 180
2104.04 172
2104.15 165
2104.25 160
2104.36 156
2104.46 154
2104.57 155
2104.67 159
2104.78 165
2104.88 172
2104.99 179
2105.09 184
2105.20 187
2105.30 188
2105.41 187
2105.51 186
2105.62 186
2105.72 186
2105.83 186
2105.93 185
2106.04 183
2106.15 179
2106.25 173
2106.36 165
2106.46 156
2106.57 147
2106.67 139
2106.78 133
2106.88 128
2106.99 124
2107.09 120
2107.20 116
2107.30 112
2107.41 109
2107.51 107
2107.62 105
2107.72 105
2107.83 104
2107.93 103
2108.04 100
2108.15 95
2108.25 88
2108.36 80
2108.46 73
2108.57 68
2108.67 66
2108.78 66
2108.88 69
2108.99 74
2109.09 78
2109.20 80
2109.30 79
2109.41 75
2109.51 70
2109.62 64
2109.73 60
2109.83 59
2109.94 63
2110.04 72
2110.15 87
2110.25 105
2110.36 126
2110.46 147
2110.57 166
2110.67 180
2110.78 190
2110.88 194
2110.99 194
2111.09 190
2111.20 184
2111.31 179
2111.41 174
2111.52 172
2111.62 174
2111.73 177
2111.83 183
2111.94 189
2112.04 195
2112.15 200
2112.25 204
2112.36 207
2112.46 209
2112.57 209
2112.68 207
2112.78 203
2112.89 197
2112.99 189
2113.10 181
2113.20 172
2113.31 163
2113.41 153
2113.52 144
2113.62 134
2113.73 123
2113.83 112
2113.94 100
2114.05 90
2114.15 82
2114.26 76
2114.36 74
2114.47 75
2114.57 77
2114.68 79
2114.78 80
2114.89 80
2114.99 78
2115.10 75
2115.21 71
2115.31 67
2115.42 64
2115.52 60
2115.63 58
2115.73 55
2115.84 52
2115.94 49
2116.05 45
2116.16 41
2116.26 37
2116.37 32
2116.47 29
2116.58 26
2116.68 26
2116.79 29
2116.89 35
2117.00 42
2117.10 52
2117.21 61
2117.32 70
2117.42 77
2117.53 82
2117.63 85
2117.74 86
2117.84 87
2117.95 87
2118.05 87
2118.16 87
2118.27 88
2118.37 89
2118.48 90
2118.58 90
2118.69 89
2118.79 87
2118.90 84
2119.00 81
2119.11 78
2119.22 77
2119.32 77
2119.43 77
2119.53 78
2119.64 78
2119.74 78
2119.85 78
2119.95 77
2120.06 76
2120.17 77
2120.27 78
2120.38 81
2120.48 85
2120.59 91
2120.69 97
2120.80 102
2120.90 107
2121.01 110
2121.12 110
2121.22 106
2121.33 99
2121.43 89
2121.54 79
2121.64 71
2121.75 66
2121.86 66
2121.96 73
2122.07 84
2122.17 99
2122.28 115
2122.38 130
2122.49 143
2122.59 153
2122.70 159
2122.81 162
2122.91 161
2123.02 159
2123.12 156
2123.23 153
2123.33 150
2123.44 147
2123.55 145
2123.65 143
2123.76 142
2123.86 142
2123.97 142
2124.07 142
2124.18 142
2124.29 143
2124.39 143
2124.50 143
2124.60 143
2124.71 143
2124.81 142
2124.92 141
2125.03 139
2125.13 138
2125.24 138
2125.34 140
2125.45 145
2125.55 153
2125.66 163
2125.77 173
2125.87 182
2125.98 186
2126.08 186
2126.19 179
2126.29 167
2126.40 152
2126.51 135
2126.61 119
2126.72 105
2126.82 93
2126.93 83
2127.03 76
2127.14 71
2127.25 66
2127.35 62
2127.46 59
2127.56 56
2127.67 55
2127.77 55
2127.88 57
2127.99 60
2128.09 64
2128.20 69
2128.30 73
2128.41 77
2128.52 80
2128.62 81
2128.73 81
2128.83 79
2128.94 76
2129.04 74
2129.15 71
2129.26 68
2129.36 65
2129.47 63
2129.57 62
2129.68 61
2129.79 59
2129.89 58
2130.00 56
2130.10 54
2130.21 51
2130.31 48
2130.42 46
2130.53 44
2130.63 42
2130.74 40
2130.84 37
2130.95 33
2131.06 26
2131.16 18
2131.27 8
2131.37 0
2131.48 0
2131.58 0
2131.69 0
2131.80 0
2131.90 0
2132.01 0
2132.11 0
2132.22 0
2132.33 3
2132.43 8
2132.54 13
2132.64 19
2132.75 26
2132.86 32
2132.96 38
2133.07 44
2133.17 49
2133.28 54
2133.38 59
2133.49 65
2133.60 71
2133.70 79
2133.81 87
2133.91 97
2134.02 107
2134.13 117
2134.23 127
2134.34 135
2134.44 139
2134.55 140
2134.66 137
2134.76 129
2134.87 119
2134.97 108
2135.08 98
2135.19 91
2135.29 88
2135.40 90
2135.50 95
2135.61 103
2135.72 113
2135.82 123
2135.93 132
2136.03 140
2136.14 146
2136.25 149
2136.35 150
2136.46 147
2136.56 142
2136.67 136
2136.78 129
2136.88 122
2136.99 118
2137.09 115
2137.20 114
2137.31 115
2137.41 117
2137.52 117
2137.62 117
2137.73 115
2137.84 112
2137.94 107
2138.05 102
2138.15 97
2138.26 92
2138.37 88
2138.47 85
2138.58 83
2138.68 82
2138.79 82
2138.90 82
2139.00 82
2139.11 82
2139.21 81
2139.32 81
2139.43 82
2139.53 86
2139.64 92
2139.74 100
2139.85 108
2139.96 115
2140.06 119
2140.17 120
2140.28 117
2140.38 112
2140.49 105
2140.59 99
2140.70 94
2140.81 89
2140.91 86
2141.02 84
2141.12 82
2141.23 80
2141.34 79
2141.44 80
2141.55 84
2141.65 90
2141.76 99
2141.87 110
2141.97 121
2142.08 132
2142.19 141
2142.29 149
2142.40 155
2142.50 158
2142.61 158
2142.72 154
2142.82 147
2142.93 138
2143.03 129
2143.14 120
2143.25 113
2143.35 110
2143.46 108
2143.57 108
2143.67 108
2143.78 106
2143.88 101
2143.99 94
2144.10 85
2144.20 75
2144.31 65
2144.41 57
2144.52 50
2144.63 45
2144.73 42
2144.84 41
2144.95 40
2145.05 41
2145.16 43
2145.26 45
2145.37 47
2145.48 50
2145.58 53
2145.69 55
2145.80 56
2145.90 57
2146.01 58
2146.11 58
2146.22 59
2146.33 60
2146.43 60
2146.54 59
2146.65 57
2146.75 53
2146.86 47
2146.96 41
2147.07 35
2147.18 30
2147.28 27
2147.39 25
2147.50 25
2147.60 25
2147.71 25
2147.81 25
2147.92 24
2148.03 22
2148.13 19
2148.24 16
2148.35 12
2148.45 8
2148.56 4
2148.66 1
2148.77 0
2148.88 0
2148.98 2
2149.09 8
2149.20 16
2149.30 26
2149.41 37
2149.51 50
2149.62 61
2149.73 72
2149.83 81
2149.94 89
2150.05 94
2150.15 98
2150.26 99
2150.37 97
2150.47 93
2150.58 86
2150.68 76
2150.79 67
2150.90 59
2151.00 53
2151.11 51
2151.22 52
2151.32 57
2151.43 62
2151.54 68
2151.64 74
2151.75 78
2151.85 82
2151.96 85
2152.07 88
2152.17 92
2152.28 97
2152.39 100
2152.49 103
2152.60 104
2152.71 103
2152.81 100
2152.92 96
2153.02 91
2153.13 87
2153.24 83
2153.34 81
2153.45 80
2153.56 81
2153.66 82
2153.77 83
2153.88 83
2153.98 83
2154.09 81
2154.20 79
2154.30 77
2154.41 74
2154.51 71
2154.62 68
2154.73 66
2154.83 65
2154.94 66
2155.05 68
2155.15 71
2155.26 76
2155.37 81
2155.47 85
2155.58 87
2155.69 89
2155.79 90
2155.90 90
2156.01 90
2156.11 90
2156.22 88
2156.32 85
2156.43 79
2156.54 71
2156.64 62
2156.75 54
2156.86 47
2156.96 43
2157.07 40
2157.18 39
2157.28 38
2157.39 36
2157.50 34
2157.60 30
2157.71 26
2157.82 22
2157.92 19
2158.03 15
2158.14 12
2158.24 7
2158.35 1
2158.45 0
2158.56 0
2158.67 0
2158.77 0
2158.88 0
2158.99 0
2159.09 0
2159.20 1
2159.31 9
2159.41 17
2159.52 23
2159.63 29
2159.73 35
2159.84 40
2159.95 44
2160.05 49
2160.16 53
2160.27 57
2160.37 61
2160.48 66
2160.59 70
2160.69 75
2160.80 79
2160.91 82
2161.01 83
2161.12 82
2161.23 79
2161.33 73
2161.44 65
2161.55 58
2161.65 53
2161.76 51
2161.87 54
2161.97 61
2162.08 72
2162.19 84
2162.29 96
2162.40 105
2162.51 110
2162.61 110
2162.72 107
2162.83 101
2162.93 93
2163.04 85
2163.15 77
2163.25 69
2163.36 61
2163.47 53
2163.57 45
2163.68 37
2163.79 30
2163.89 25
2164.00 20
2164.11 16
2164.21 13
2164.32 11
2164.43 9
2164.53 7
2164.64 5
2164.75 4
2164.85 4
2164.96 4
2165.07 5
2165.17 6
2165.28 7
2165.39 7
2165.49 6
2165.60 6
2165.71 5
2165.81 5
2165.92 6
2166.03 6
2166.13 5
2166.24 5
2166.35 4
2166.45 3
2166.56 5
2166.67 9
2166.77 15
2166.88 25
2166.99 37
2167.09 49
2167.20 60
2167.31 69
2167.41 75
2167.52 80
2167.63 83
2167.73 85
2167.84 88
2167.95 91
2168.05 95
2168.16 99
2168.27 102
2168.37 104
2168.48 106
2168.59 106
2168.69 106
2168.80 107
2168.91 110
2169.02 113
2169.12 118
2169.23 123
2169.34 126
2169.44 128
2169.55 127
2169.66 122
2169.76 115
2169.87 107
2169.98 99
2170.08 94
2170.19 91
2170.30 91
2170.40 93
2170.51 96
2170.62 100
2170.72 103
2170.83 106
2170.94 108
2171.04 109
2171.15 109
2171.26 109
2171.37 108
2171.47 107
2171.58 106
2171.69 106
2171.79 105
2171.90 105
2172.01 103
2172.11 98
2172.22 90
2172.33 78
2172.43 64
2172.54 48
2172.65 33
2172.75 19
2172.86 10
2172.97 6
2173.08 6
2173.18 10
2173.29 18
2173.40 27
2173.50 37
2173.61 46
2173.72 53
2173.82 59
2173.93 63
2174.04 66
2174.14 67
2174.25 68
2174.36 68
2174.47 66
2174.57 62
2174.68 57
2174.79 52
2174.89 46
2175.00 42
2175.11 41
2175.21 42
2175.32 44
2175.43 47
2175.53 49
2175.64 49
2175.75 46
2175.86 40
2175.96 33
2176.07 26
2176.18 20
2176.28 16
2176.39 14
2176.50 13
2176.60 13
2176.71 13
2176.82 13
2176.93 11
2177.03 8
2177.14 4
2177.25 0
2177.35 0
2177.46 0
2177.57 0
2177.67 0
2177.78 0
2177.89 0
2178.00 0
2178.10 5
2178.21 17
2178.32 29
2178.42 43
2178.53 57
2178.64 69
2178.74 79
2178.85 86
2178.96 89
2179.07 88
2179.17 85
2179.28 80
2179.39 77
2179.49 75
2179.60 78
2179.71 84
2179.82 92
2179.92 100
2180.03 107
2180.14 110
2180.24 109
2180.35 103
2180.46 94
2180.56 86
2180.67 79
2180.78 76
2180.89 77
2180.99 81
2181.10 88
2181.21 94
2181.31 100
2181.42 102
2181.53 102
2181.64 99
2181.74 94
2181.85 90
2181.96 86
2182.06 85
2182.17 86
2182.28 88
2182.39 91
2182.49 94
2182.60 97
2182.71 100
2182.81 103
2182.92 107
2183.03 112
2183.14 116
2183.24 119
2183.35 119
2183.46 116
2183.56 110
2183.67 101
2183.78 93
2183.89 86
2183.99 81
2184.10 80
2184.21 81
2184.31 85
2184.42 90
2184.53 95
2184.64 99
2184.74 101
2184.85 101
2184.96 99
2185.06 96
2185.17 92
2185.28 88
2185.39 86
2185.49 85
2185.60 86
2185.71 87
2185.82 90
2185.92 93
2186.03 97
2186.14 100
2186.24 105
2186.35 110
2186.46 115
2186.57 121
2186.67 126
2186.78 130
2186.89 132
2186.99 134
2187.10 135
2187.21 135
2187.32 137
2187.42 138
2187.53 140
2187.64 142
2187.75 142
2187.85 141
2187.96 138
2188.07 132
2188.17 124
2188.28 116
2188.39 107
2188.50 98
2188.60 89
2188.71 80
2188.82 71
2188.93 60
2189.03 49
2189.14 37
2189.25 25
2189.35 14
2189.46 5
2189.57 0
2189.68 0
2189.78 0
2189.89 0
2190.00 0
2190.11 0
2190.21 0
2190.32 0
2190.43 0
2190.53 6
2190.64 13
2190.75 19
2190.86 25
2190.96 30
2191.07 34
2191.18 38
2191.29 40
2191.39 42
2191.50 43
2191.61 44
2191.72 44
2191.82 44
2191.93 43
2192.04 42
2192.15 41
2192.25 39
2192.36 37
2192.47 34
2192.57 32
2192.68 31
2192.79 32
2192.90 37
2193.00 45
2193.11 55
2193.22 68
2193.33 82
2193.43 93
2193.54 102
2193.65 106
2193.76 105
2193.86 99
2193.97 91
2194.08 82
2194.19 75
2194.29 70
2194.40 69
2194.51 72
2194.62 76
2194.72 81
2194.83 85
2194.94 87
2195.04 87
2195.15 85
2195.26 83
2195.37 81
2195.47 80
2195.58 81
2195.69 82
2195.80 84
2195.90 84
2196.01 82
2196.12 78
2196.23 73
2196.33 69
2196.44 65
2196.55 64
2196.66 65
2196.76 66
2196.87 68
2196.98 69
2197.09 69
2197.19 67
2197.30 66
2197.41 66
2197.52 68
2197.62 72
2197.73 79
2197.84 87
2197.95 94
2198.05 98
2198.16 98
2198.27 94
2198.38 86
2198.48 76
2198.59 64
2198.70 54
2198.81 46
2198.91 43
2199.02 43
2199.13 46
2199.24 50
2199.34 54
2199.45 58
2199.56 59
2199.67 60
2199.77 59
2199.88 60
2199.99 62
2200.10 67
2200.21 73
2200.31 80
2200.42 87
2200.53 93
2200.64 99
2200.74 103
2200.85 106
2200.96 107
2201.07 107
2201.17 104
2201.28 99
2201.39 92
2201.50 81
2201.60 69
2201.71 56
2201.82 43
2201.93 32
2202.03 23
2202.14 16
2202.25 11
2202.36 6
2202.46 3
2202.57 0
2202.68 0
2202.79 0
2202.89 0
2203.00 0
2203.11 5
2203.22 13
2203.33 23
2203.43 35
2203.54 47
2203.65 58
2203.76 68
2203.86 75
2203.97 80
2204.08 82
2204.19 82
2204.29 79
2204.40 74
2204.51 68
2204.62 62
2204.73 56
2204.83 52
2204.94 50
2205.05 49
2205.16 50
2205.26 51
2205.37 50
2205.48 49
2205.59 48
2205.69 47
2205.80 48
2205.91 53
2206.02 61
2206.13 72
2206.23 85
2206.34 97
2206.45 107
2206.56 112
2206.66 114
2206.77 111
2206.88 106
2206.99 100
2207.09 96
2207.20 93
2207.31 94
2207.42 97
2207.53 101
2207.63 106
2207.74 111
2207.85 115
2207.96 118
2208.06 120
2208.17 122
2208.28 124
2208.39 126
2208.50 128
2208.60 130
2208.71 132
2208.82 133
2208.93 134
2209.03 135
2209.14 138
2209.25 142
2209.36 147
2209.47 153
2209.57 158
2209.68 162
2209.79 164
2209.90 165
2210.00 163
2210.11 161
2210.22 158
2210.33 155
2210.44 152
2210.54 148
2210.65 144
2210.76 139
2210.87 132
2210.97 124
2211.08 115
2211.19 106
2211.30 97
2211.41 91
2211.51 87
2211.62 85
2211.73 85
2211.84 86
2211.95 87
2212.05 88
2212.16 88
2212.27 85
2212.38 81
2212.48 76
2212.59 70
2212.70 65
2212.81 62
2212.92 61
2213.02 62
2213.13 66
2213.24 71
2213.35 75
2213.46 79
2213.56 80
2213.67 77
2213.78 71
2213.89 61
2213.99 50
2214.10 40
2214.21 32
2214.32 27
2214.43 26
2214.53 30
2214.64 36
2214.75 43
2214.86 50
2214.97 54
2215.07 56
2215.18 55
2215.29 52
2215.40 47
2215.51 41
2215.61 34
2215.72 28
2215.83 23
2215.94 19
2216.05 18
2216.15 20
2216.26 26
2216.37 35
2216.48 46
2216.59 58
2216.69 71
2216.80 84
2216.91 94
2217.02 102
2217.13 107
2217.23 109
2217.34 107
2217.45 103
2217.56 95
2217.67 84
2217.77 73
2217.88 61
2217.99 50
2218.10 41
2218.21 34
2218.31 30
2218.42 28
2218.53 29
2218.64 32
2218.75 36
2218.85 43
2218.96 51
2219.07 60
2219.18 69
2219.29 76
2219.39 81
2219.50 82
2219.61 80
2219.72 74
2219.83 66
2219.93 57
2220.04 47
2220.15 37
2220.26 27
2220.37 16
2220.47 5
2220.58 0
2220.69 0
2220.80 0
2220.91 0
2221.01 0
2221.12 0
2221.23 0
2221.34 0
2221.45 5
2221.55 15
2221.66 24
2221.77 32
2221.88 40
2221.99 47
2222.09 54
2222.20 61
2222.31 67
2222.42 73
2222.53 79
2222.64 85
2222.74 91
2222.85 98
2222.96 105
2223.07 112
2223.18 120
2223.28 126
2223.39 130
2223.50 131
2223.61 129
2223.72 125
2223.82 118
2223.93 110
2224.04 102
2224.15 96
2224.26 91
2224.37 88
2224.47 87
2224.58 90
2224.69 94
2224.80 100
2224.91 106
2225.01 113
2225.12 118
2225.23 122
2225.34 124
2225.45 123
2225.56 120
2225.66 114
2225.77 107
2225.88 98
2225.99 87
2226.10 77
2226.20 68
2226.31 61
2226.42 56
2226.53 54
2226.64 55
2226.75 60
2226.85 66
2226.96 75
2227.07 84
2227.18 94
2227.29 103
2227.39 112
2227.50 120
2227.61 127
2227.72 131
2227.83 134
2227.94 133
2228.04 129
2228.15 123
2228.26 116
2228.37 109
2228.48 101
2228.59 93
2228.69 87
2228.80 81
2228.91 76
2229.02 72
2229.13 70
2229.24 71
2229.34 73
2229.45 77
2229.56 82
2229.67 88
2229.78 92
2229.88 94
2229.99 96
2230.10 96
2230.21 97
2230.32 100
2230.43 106
2230.53 115
2230.64 127
2230.75 140
2230.86 151
2230.97 157
2231.08 159
2231.18 155
2231.29 146
2231.40 134
2231.51 124
2231.62 116
2231.73 114
2231.83 116
2231.94 121
2232.05 129
2232.16 137
2232.27 144
2232.38 148
2232.48 150
2232.59 149
2232.70 147
2232.81 143
2232.92 139
2233.03 133
2233.13 127
2233.24 120
2233.35 112
2233.46 104
2233.57 97
2233.68 91
2233.78 87
2233.89 85
2234.00 86
2234.11 90
2234.22 96
2234.33 104
2234.44 113
2234.54 123
2234.65 132
2234.76 140
2234.87 146
2234.98 149
2235.09 149
2235.19 147
2235.30 143
2235.41 139
2235.52 135
2235.63 130
2235.74 125
2235.84 119
2235.95 111
2236.06 104
2236.17 98
2236.28 96
2236.39 99
2236.50 109
2236.60 125
2236.71 145
2236.82 166
2236.93 185
2237.04 200
2237.15 211
2237.25 216
2237.36 218
2237.47 217
2237.58 214
2237.69 212
2237.80 209
2237.91 208
2238.01 208
2238.12 209
2238.23 210
2238.34 212
2238.45 214
2238.56 218
2238.66 223
2238.77 229
2238.88 239
2238.99 251
2239.10 266
2239.21 282
2239.32 297
2239.42 310
2239.53 318
2239.64 322
2239.75 320
2239.86 315
2239.97 308
2240.08 301
2240.18 296
2240.29 293
2240.40 293
2240.51 293
2240.62 293
2240.73 290
2240.84 285
2240.94 278
2241.05 269
2241.16 261
2241.27 253
2241.38 249
2241.49 246
2241.60 245
2241.70 244
2241.81 243
2241.92 239
2242.03 234
2242.14 228
2242.25 221
2242.36 214
2242.46 208
2242.57 203
2242.68 198
2242.79 194
2242.90 191
2243.01 187
2243.12 183
2243.22 178
2243.33 172
2243.44 166
2243.55 160
2243.66 153
2243.77 147
2243.88 141
2243.98 134
2244.09 128
2244.20 122
2244.31 117
2244.42 114
2244.53 112
2244.64 112
2244.74 114
2244.85 116
2244.96 117
2245.07 116
2245.18 112
2245.29 105
2245.40 97
2245.51 89
2245.61 82
2245.72 79
2245.83 81
2245.94 87
2246.05 96
2246.16 106
2246.27 117
2246.37 126
2246.48 134
2246.59 139
2246.70 142
2246.81 143
2246.92 143
2247.03 143
2247.14 141
2247.24 140
2247.35 138
2247.46 137
2247.57 136
2247.68 135
2247.79 133
2247.90 131
2248.01 127
2248.11 122
2248.22 116
2248.33 110
2248.44 105
2248.55 102
2248.66 101
2248.77 101
2248.88 102
2248.98 102
2249.09 100
2249.20 95
2249.31 89
2249.42 83
2249.53 79
2249.64 77
2249.75 78
2249.85 81
2249.96 86
2250.07 91
2250.18 94
2250.29 95
2250.40 95
2250.51 95
2250.62 97
2250.72 100
2250.83 105
2250.94 111
2251.05 118
2251.16 123
2251.27 125
2251.38 125
2251.49 121
2251.59 115
2251.70 109
2251.81 103
2251.92 99
2252.03 97
2252.14 96
2252.25 97
2252.36 98
2252.47 98
2252.57 97
2252.68 95
2252.79 94
2252.90 93
2253.01 95
2253.12 99
2253.23 106
2253.34 113
2253.45 121
2253.55 128
2253.66 132
2253.77 132
2253.88 130
2253.99 125
2254.10 119
2254.21 112
2254.32 105
2254.42 99
2254.53 94
2254.64 88
2254.75 81
2254.86 76
2254.97 71
2255.08 69
2255.19 72
2255.30 79
2255.40 91
2255.51 107
2255.62 124
2255.73 139
2255.84 151
2255.95 156
2256.06 155
2256.17 147
2256.28 134
2256.39 117
2256.49 98
2256.60 80
2256.71 63
2256.82 50
2256.93 40
2257.04 33
2257.15 29
2257.26 28
2257.37 28
2257.47 30
2257.58 34
2257.69 39
2257.80 46
2257.91 53
2258.02 59
2258.13 65
2258.24 68
2258.35 70
2258.46 70
2258.56 68
2258.67 65
2258.78 61
2258.89 56
2259.00 49
2259.11 42
2259.22 34
2259.33 27
2259.44 22
2259.55 20
2259.65 21
2259.76 24
2259.87 31
2259.98 39
2260.09 48
2260.20 57
2260.31 64
2260.42 70
2260.53 73
2260.64 74
2260.74 74
2260.85 74
2260.96 73
2261.07 73
2261.18 73
2261.29 73
2261.40 72
2261.51 71
2261.62 68
2261.73 65
2261.83 62
2261.94 61
2262.05 61
2262.16 63
2262.27 67
2262.38 73
2262.49 79
2262.60 86
2262.71 92
2262.82 98
2262.93 103
2263.03 106
2263.14 108
2263.25 109
2263.36 109
2263.47 109
2263.58 109
2263.69 109
2263.80 110
2263.91 113
2264.02 115
2264.13 116
2264.23 116
2264.34 115
2264.45 112
2264.56 108
2264.67 104
2264.78 102
2264.89 101
2265.00 102
2265.11 105
2265.22 109
2265.33 113
2265.44 117
2265.54 119
2265.65 121
2265.76 120
2265.87 119
2265.98 116
2266.09 112
2266.20 109
2266.31 105
2266.42 102
2266.53 100
2266.64 100
2266.75 102
2266.85 106
2266.96 112
2267.07 120
2267.18 130
2267.29 140
2267.40 152
2267.51 163
2267.62 173
2267.73 182
2267.84 189
2267.95 193
2268.06 195
2268.16 195
2268.27 195
2268.38 196
2268.49 199
2268.60 204
2268.71 213
2268.82 224
2268.93 238
2269.04 251
2269.15 263
2269.26 272
2269.37 278
2269.48 280
2269.58 279
2269.69 274
2269.80 267
2269.91 258
2270.02 246
2270.13 232
2270.24 215
2270.35 197
2270.46 178
2270.57 161
2270.68 148
2270.79 140
2270.90 139
2271.01 144
2271.11 154
2271.22 166
2271.33 180
2271.44 191
2271.55 199
2271.66 204
2271.77 203
2271.88 200
2271.99 194
2272.10 186
2272.21 177
2272.32 168
2272.43 160
2272.54 152
2272.64 146
2272.75 142
2272.86 138
2272.97 136
2273.08 134
2273.19 132
2273.30 129
2273.41 124
2273.52 118
2273.63 109
2273.74 98
2273.85 86
2273.96 73
2274.07 60
2274.18 50
2274.28 42
2274.39 37
2274.50 35
2274.61 35
2274.72 36
2274.83 36
2274.94 35
2275.05 32
2275.16 26
2275.27 19
2275.38 11
2275.49 3
2275.60 0
2275.71 0
2275.82 0
2275.93 0
2276.04 0
2276.14 0
2276.25 0
2276.36 0
2276.47 11
2276.58 35
2276.69 63
2276.80 92
2276.91 119
2277.02 140
2277.13 153
2277.24 159
2277.35 158
2277.46 153
2277.57 147
2277.68 143
2277.79 141
2277.90 142
2278.00 146
2278.11 150
2278.22 153
2278.33 155
2278.44 154
2278.55 151
2278.66 148
2278.77 144
2278.88 142
2278.99 141
2279.10 141
2279.21 144
2279.32 146
2279.43 148
2279.54 147
2279.65 144
2279.76 139
2279.87 131
2279.98 123
2280.08 115
2280.19 110
2280.30 107
2280.41 108
2280.52 112
2280.63 117
2280.74 123
2280.85 128
2280.96 129
2281.07 128
2281.18 122
2281.29 114
2281.40 105
2281.51 96
2281.62 89
2281.73 85
2281.84 84
2281.95 86
2282.06 91
2282.17 98
2282.28 105
2282.38 111
2282.49 115
2282.60 118
2282.71 118
2282.82 115
2282.93 108
2283.04 98
2283.15 87
2283.26 75
2283.37 65
2283.48 57
2283.59 54
2283.70 56
2283.81 62
2283.92 70
2284.03 80
2284.14 89
2284.25 97
2284.36 103
2284.47 105
2284.58 106
2284.69 104
2284.80 100
2284.91 96
2285.01 90
2285.12 84
2285.23 77
2285.34 70
2285.45 63
2285.56 55
2285.67 48
2285.78 43
2285.89 41
2286.00 41
2286.11 45
2286.22 52
2286.33 61
2286.44 71
2286.55 81
2286.66 89
2286.77 95
2286.88 97
2286.99 96
2287.10 92
2287.21 85
2287.32 77
2287.43 69
2287.54 62
2287.65 56
2287.76 52
2287.87 51
2287.98 51
2288.09 52
2288.19 53
2288.30 56
2288.41 59
2288.52 63
2288.63 69
2288.74 74
2288.85 80
2288.96 84
2289.07 85
2289.18 84
2289.29 79
2289.40 72
2289.51 64
2289.62 56
2289.73 49
2289.84 45
2289.95 44
2290.06 43
2290.17 43
2290.28 44
2290.39 44
2290.50 43
2290.61 41
2290.72 40
2290.83 38
2290.94 38
2291.05 38
2291.16 38
2291.27 39
2291.38 39
2291.49 39
2291.60 39
2291.71 37
2291.82 36
2291.93 35
2292.04 34
2292.15 35
2292.26 36
2292.37 39
2292.48 41
2292.58 45
2292.69 48
2292.80 50
2292.91 51
2293.02 51
2293.13 50
2293.24 46
2293.35 41
2293.46 34
2293.57 26
2293.68 19
2293.79 13
2293.90 8
2294.01 5
2294.12 3
2294.23 1
2294.34 0
2294.45 0
2294.56 0
2294.67 0
2294.78 0
2294.89 0
2295.00 0
2295.11 0
2295.22 4
2295.33 7
2295.44 11
2295.55 13
2295.66 14
2295.77 15
2295.88 16
2295.99 17
2296.10 19
2296.21 22
2296.32 28
2296.43 35
2296.54 43
2296.65 52
2296.76 58
2296.87 62
2296.98 62
2297.09 57
2297.20 50
2297.31 42
2297.42 34
2297.53 27
2297.64 22
2297.75 19
2297.86 17
2297.97 17
2298.08 17
2298.19 18
2298.30 19
2298.41 20
2298.52 21
2298.63 22
2298.74 22
2298.85 21
2298.96 18
2299.07 15
2299.18 12
2299.29 10
2299.40 10
2299.51 13
2299.62 19
2299.73 29
2299.84 41
2299.95 56
2300.06 71
2300.17 85
2300.28 97
2300.39 105
2300.50 108
2300.61 107
2300.72 103
2300.83 98
2300.94 94
2301.05 93
2301.16 97
2301.27 103
2301.38 111
2301.49 120
2301.60 126
2301.71 130
2301.82 129
2301.93 124
2302.04 117
2302.15 108
2302.26 99
2302.37 90
2302.48 82
2302.59 75
2302.70 68
2302.81 61
2302.92 56
2303.03 51
2303.14 49
2303.25 48
2303.36 50
2303.47 54
2303.58 62
2303.69 71
2303.80 82
2303.91 93
2304.02 102
2304.13 109
2304.24 111
2304.35 108
2304.46 101
2304.57 92
2304.68 81
2304.79 70
2304.90 62
2305.01 57
2305.12 57
2305.23 60
2305.34 67
2305.45 75
2305.56 83
2305.67 91
2305.78 96
2305.89 100
2306.00 101
2306.11 100
2306.22 99
2306.33 97
2306.44 95
2306.55 94
2306.66 93
2306.77 93
2306.88 93
2306.99 91
2307.10 88
2307.21 84
2307.32 78
2307.43 70
2307.54 62
2307.65 52
2307.76 44
2307.87 36
2307.98 31
2308.09 29
2308.20 30
2308.31 33
2308.42 39
2308.53 45
2308.64 51
2308.75 54
2308.86 55
2308.97 51
2309.08 44
2309.19 34
2309.30 23
2309.41 11
2309.53 1
2309.64 0
2309.75 0
2309.86 0
2309.97 0
2310.08 0
2310.19 0
2310.30 0
2310.41 0
2310.52 3
2310.63 5
2310.74 8
2310.85 11
2310.96 16
2311.07 20
2311.18 26
2311.29 32
2311.40 38
2311.51 44
2311.62 49
2311.73 53
2311.84 56
2311.95 57
2312.06 58
2312.17 58
2312.28 57
2312.39 55
2312.50 53
2312.61 51
2312.72 47
2312.83 42
2312.94 35
2313.05 27
2313.16 19
2313.27 10
2313.38 4
2313.49 1
2313.60 1
2313.71 6
2313.83 14
2313.94 25
2314.05 36
2314.16 47
2314.27 57
2314.38 64
2314.49 71
2314.60 77
2314.71 83
2314.82 91
2314.93 98
2315.04 105
2315.15 111
2315.26 113
2315.37 111
2315.48 107
2315.59 100
2315.70 92
2315.81 85
2315.92 79
2316.03 76
2316.14 76
2316.25 79
2316.36 83
2316.47 88
2316.58 93
2316.69 97
2316.80 99
2316.91 99
2317.03 97
2317.14 93
2317.25 87
2317.36 80
2317.47 72
2317.58 65
2317.69 59
2317.80 53
2317.91 49
2318.02 45
2318.13 43
2318.24 40
2318.35 37
2318.46 34
2318.57 30
2318.68 28
2318.79 26
2318.90 26
2319.01 27
2319.12 29
2319.23 33
2319.34 37
2319.45 41
2319.56 44
2319.68 45
2319.79 45
2319.90 43
2320.01 38
2320.12 32
2320.23 25
2320.34 18
2320.45 12
2320.56 7
2320.67 3
2320.78 0
2320.89 0
2321.00 3
2321.11 8
2321.22 16
2321.33 26
2321.44 38
2321.55 52
2321.66 64
2321.77 76
2321.88 85
2322.00 93
2322.11 97
2322.22 100
2322.33 100
2322.44 99
2322.55 95
2322.66 90
2322.77 84
2322.88 76
2322.99 67
2323.10 58
2323.21 48
2323.32 40
2323.43 34
2323.54 29
2323.65 28
2323.76 28
2323.87 32
2323.98 36
2324.10 43
2324.21 50
2324.32 58
2324.43 66
2324.54 74
2324.65 81
2324.76 86
2324.87 91
2324.98 93
2325.09 94
2325.20 92
2325.31 89
2325.42 85
2325.53 78
2325.64 70
2325.75 60
2325.86 48
2325.97 35
2326.09 22
2326.20 10
2326.31 0
2326.42 0
2326.53 0
2326.64 0
2326.75 1
2326.86 13
2326.97 28
2327.08 45
2327.19 62
2327.30 76
2327.41 85
2327.52 89
2327.63 87
2327.74 80
2327.86 70
2327.97 59
2328.08 48
2328.19 40
2328.30 35
2328.41 33
2328.52 34
2328.63 38
2328.74 42
2328.85 46
2328.96 48
2329.07 48
2329.18 46
2329.29 40
2329.40 34
2329.52 26
2329.63 19
2329.74 12
2329.85 7
2329.96 2
2330.07 0
2330.18 0
2330.29 0
2330.40 0
2330.51 0
2330.62 0
2330.73 0
2330.84 0
2330.95 0
2331.07 9
2331.18 22
2331.29 36
2331.40 51
2331.51 64
2331.62 75
2331.73 82
2331.84 85
2331.95 85
2332.06 82
2332.17 78
2332.28 73
2332.39 69
2332.50 65
2332.62 63
2332.73 61
2332.84 59
2332.95 57
2333.06 55
2333.17 54
2333.28 54
2333.39 55
2333.50 57
2333.61 59
2333.72 60
2333.83 59
2333.94 56
2334.06 50
2334.17 42
2334.28 32
2334.39 22
2334.50 12
2334.61 5
2334.72 0
2334.83 0
2334.94 0
2335.05 4
2335.16 12
2335.27 22
2335.39 33
2335.50 43
2335.61 51
2335.72 56
2335.83 58
2335.94 58
2336.05 57
2336.16 57
2336.27 58
2336.38 59
2336.49 60
2336.60 61
2336.72 59
2336.83 56
2336.94 51
2337.05 47
2337.16 45
2337.27 46
2337.38 52
2337.49 61
2337.60 73
2337.71 85
2337.82 95
2337.93 102
2338.05 105
2338.16 105
2338.27 101
2338.38 97
2338.49 93
2338.60 89
2338.71 87
2338.82 85
2338.93 83
2339.04 80
2339.15 76
2339.27 70
2339.38 64
2339.49 58
2339.60 55
2339.71 54
2339.82 56
2339.93 59
2340.04 63
2340.15 66
2340.26 67
2340.37 65
2340.49 61
2340.60 55
2340.71 49
2340.82 43
2340.93 39
2341.04 38
2341.15 39
2341.26 44
2341.37 52
2341.48 61
2341.60 72
2341.71 83
2341.82 93
2341.93 102
2342.04 109
2342.15 113
2342.26 114
2342.37 114
2342.48 112
2342.59 108
2342.70 104
2342.82 100
2342.93 96
2343.04 92
2343.15 88
2343.26 83
2343.37 78
2343.48 72
2343.59 66
2343.70 61
2343.81 58
2343.93 58
2344.04 62
2344.15 67
2344.26 74
2344.37 81
2344.48 87
2344.59 90
2344.70 91
2344.81 90
2344.93 86
2345.04 81
2345.15 76
2345.26 70
2345.37 66
2345.48 64
2345.59 64
2345.70 67
2345.81 73
2345.92 81
2346.04 89
2346.15 95
2346.26 99
2346.37 101
2346.48 100
2346.59 98
2346.70 95
2346.81 92
2346.92 91
2347.04 90
2347.15 91
2347.26 91
2347.37 92
2347.48 92
2347.59 92
2347.70 91
2347.81 89
2347.92 87
2348.04 84
2348.15 81
2348.26 79
2348.37 77
2348.48 76
2348.59 76
2348.70 76
2348.81 77
2348.92 79
2349.04 81
2349.15 84
2349.26 86
2349.37 89
2349.48 90
2349.59 91
2349.70 91
2349.81 90
2349.93 88
2350.04 86
2350.15 83
2350.26 80
2350.37 78
2350.48 76
2350.59 75
2350.70 75
2350.81 74
2350.93 74
2351.04 75
2351.15 76
2351.26 79
2351.37 82
2351.48 86
2351.59 90
2351.70 93
2351.82 95
2351.93 95
2352.04 95
2352.15 94
2352.26 93
2352.37 92
2352.48 91
2352.59 90
2352.70 89
2352.82 87
2352.93 85
2353.04 83
2353.15 81
2353.26 79
2353.37 76
2353.48 74
2353.59 71
2353.71 68
2353.82 64
2353.93 60
2354.04 56
2354.15 53
2354.26 53
2354.37 54
2354.48 58
2354.60 64
2354.71 71
2354.82 80
2354.93 89
2355.04 98
2355.15 105
2355.26 110
2355.38 112
2355.49 111
2355.60 106
2355.71 100
2355.82 94
2355.93 89
2356.04 87
2356.15 88
2356.27 93
2356.38 99
2356.49 105
2356.60 109
2356.71 110
2356.82 107
2356.93 102
2357.04 96
2357.16 90
2357.27 87
2357.38 88
2357.49 93
2357.60 100
2357.71 108
2357.82 114
2357.94 117
2358.05 116
2358.16 110
2358.27 101
2358.38 90
2358.49 79
2358.60 70
2358.72 64
2358.83 60
2358.94 59
2359.05 60
2359.16 62
2359.27 65
2359.38 68
2359.49 71
2359.61 74
2359.72 76
2359.83 76
2359.94 74
2360.05 71
2360.16 68
2360.27 64
2360.39 61
2360.50 59
2360.61 58
2360.72 57
2360.83 56
2360.94 55
2361.05 54
2361.17 52
2361.28 51
2361.39 50
2361.50 50
2361.61 50
2361.72 50
2361.83 50
2361.95 49
2362.06 49
2362.17 48
2362.28 46
2362.39 43
2362.50 39
2362.61 35
2362.73 30
2362.84 25
2362.95 21
2363.06 18
2363.17 16
2363.28 17
2363.40 18
2363.51 21
2363.62 23
2363.73 25
2363.84 26
2363.95 25
2364.06 23
2364.18 21
2364.29 18
2364.40 16
2364.51 14
2364.62 12
2364.73 9
2364.84 6
2364.96 3
2365.07 0
2365.18 0
2365.29 0
2365.40 0
2365.51 0
2365.63 0
2365.74 0
2365.85 0
2365.96 1
2366.07 6
2366.18 11
2366.29 15
2366.41 17
2366.52 17
2366.63 16
2366.74 13
2366.85 9
2366.96 5
2367.08 3
2367.19 2
2367.30 5
2367.41 10
2367.52 17
2367.63 25
2367.74 33
2367.86 40
2367.97 45
2368.08 49
2368.19 52
2368.30 54
2368.41 57
2368.53 61
2368.64 65
2368.75 70
2368.86 74
2368.97 78
2369.08 80
2369.20 81
2369.31 80
2369.42 77
2369.53 73
2369.64 67
2369.75 62
2369.87 57
2369.98 55
2370.09 55
2370.20 58
2370.31 63
2370.42 69
2370.54 75
2370.65 79
2370.76 81
2370.87 81
2370.98 80
2371.09 78
2371.21 78
2371.32 81
2371.43 86
2371.54 94
2371.65 103
2371.76 110
2371.88 115
2371.99 116
2372.10 113
2372.21 107
2372.32 100
2372.43 95
2372.55 93
2372.66 96
2372.77 102
2372.88 110
2372.99 119
2373.10 127
2373.22 132
2373.33 134
2373.44 133
2373.55 129
2373.66 123
2373.77 117
2373.89 110
2374.00 103
2374.11 96
2374.22 90
2374.33 83
2374.44 76
2374.56 70
2374.67 65
2374.78 62
2374.89 60
2375.00 61
2375.12 63
2375.23 66
2375.34 69
2375.45 71
2375.56 72
2375.67 70
2375.79 65
2375.90 59
2376.01 53
2376.12 47
2376.23 43
2376.34 42
2376.46 44
2376.57 46
2376.68 49
2376.79 50
2376.90 48
2377.02 44
2377.13 37
2377.24 29
2377.35 21
2377.46 14
2377.57 9
2377.69 6
2377.80 5
2377.91 7
2378.02 11
2378.13 16
2378.25 23
2378.36 32
2378.47 41
2378.58 50
2378.69 60
2378.80 68
2378.92 76
2379.03 83
2379.14 88
2379.25 91
2379.36 91
2379.48 89
2379.59 85
2379.70 81
2379.81 78
2379.92 77
2380.04 80
2380.15 87
2380.26 97
2380.37 108
2380.48 118
2380.59 124
2380.71 126
2380.82 123
2380.93 116
2381.04 107
2381.15 97
2381.27 90
2381.38 86
2381.49 85
2381.60 87
2381.71 92
2381.83 98
2381.94 105
2382.05 113
2382.16 119
2382.27 124
2382.39 127
2382.50 127
2382.61 125
2382.72 118
2382.83 109
2382.94 99
2383.06 88
2383.17 80
2383.28 75
2383.39 74
2383.50 77
2383.62 82
2383.73 88
2383.84 92
2383.95 93
2384.06 90
2384.18 86
2384.29 80
2384.40 74
2384.51 69
2384.62 66
2384.74 64
2384.85 63
2384.96 63
2385.07 62
2385.18 61
2385.30 62
2385.41 65
2385.52 71
2385.63 79
2385.74 90
2385.86 100
2385.97 111
2386.08 120
2386.19 127
2386.30 132
2386.42 136
2386.53 139
2386.64 141
2386.75 141
2386.86 140
2386.98 137
2387.09 132
2387.20 126
2387.31 119
2387.42 112
2387.54 105
2387.65 99
2387.76 95
2387.87 92
2387.98 88
2388.10 85
2388.21 81
2388.32 76
2388.43 70
2388.55 63
2388.66 55
2388.77 48
2388.88 39
2388.99 30
2389.11 20
2389.22 9
2389.33 0
2389.44 0
2389.55 0
2389.67 0
2389.78 0
2389.89 10
2390.00 27
2390.11 44
2390.23 59
2390.34 68
2390.45 70
2390.56 65
2390.68 53
2390.79 37
2390.90 21
2391.01 7
2391.12 0
2391.24 0
2391.35 0
2391.46 0
2391.57 0
2391.68 1
2391.80 2
2391.91 2
2392.02 0
2392.13 0
2392.25 0
2392.36 0
2392.47 4
2392.58 9
2392.69 14
2392.81 20
2392.92 26
2393.03 32
2393.14 38
2393.25 42
2393.37 46
2393.48 47
2393.59 47
2393.70 44
2393.82 41
2393.93 37
2394.04 36
2394.15 37
2394.26 41
2394.38 47
2394.49 53
2394.60 60
2394.71 64
2394.83 67
2394.94 68
2395.05 68
2395.16 67
2395.27 68
2395.39 69
2395.50 71
2395.61 74
2395.72 77
2395.84 79
2395.95 81
2396.06 81
2396.17 79
2396.28 76
2396.40 71
2396.51 66
2396.62 61
2396.73 58
2396.85 57
2396.96 59
2397.07 65
2397.18 73
2397.30 83
2397.41 93
2397.52 101
2397.63 106
2397.74 106
2397.86 101
2397.97 94
2398.08 85
2398.19 78
2398.31 75
2398.42 76
2398.53 81
2398.64 88
2398.75 97
2398.87 104
2398.98 109
2399.09 110
2399.20 109
2399.32 105
2399.43 99
2399.54 94
2399.65 88
2399.77 82
2399.88 76
2399.99 69
2400.10 62
2400.22 54
2400.33 46
2400.44 40
2400.55 35
2400.66 33
2400.78 34
2400.89 36
2401.00 40
2401.11 44
2401.23 47
2401.34 50
2401.45 51
2401.56 54
2401.68 57
2401.79 63
2401.90 69
2402.01 76
2402.13 81
2402.24 84
2402.35 82
2402.46 78
2402.58 71
2402.69 64
2402.80 58
2402.91 55
2403.02 56
2403.14 59
2403.25 63
2403.36 68
2403.47 72
2403.59 75
2403.70 77
2403.81 78
2403.92 78
2404.04 78
2404.15 77
2404.26 76
2404.37 73
2404.49 68
2404.60 61
2404.71 53
2404.82 45
2404.94 39
2405.05 34
2405.16 33
2405.27 34
2405.39 38
2405.50 43
2405.61 47
2405.72 52
2405.84 57
2405.95 61
2406.06 65
2406.17 69
2406.29 72
2406.40 76
2406.51 79
2406.62 81
2406.74 83
2406.85 86
2406.96 89
2407.07 92
2407.19 96
2407.30 99
2407.41 100
2407.52 100
2407.64 99
2407.75 96
2407.86 94
2407.97 93
2408.09 94
2408.20 97
2408.31 101
2408.42 105
2408.54 110
2408.65 112
2408.76 113
2408.87 112
2408.99 108
2409.10 103
2409.21 95
2409.32 86
2409.44 76
2409.55 66
2409.66 58
2409.77 51
2409.89 47
2410.00 45
2410.11 44
2410.22 44
2410.34 42
2410.45 40
2410.56 37
2410.67 33
2410.79 30
2410.90 29
2411.01 30
2411.13 32
2411.24 35
2411.35 37
2411.46 38
2411.58 35
2411.69 30
2411.80 23
2411.91 15
2412.03 7
2412.14 2
2412.25 0
2412.36 0
2412.48 0
2412.59 2
2412.70 5
2412.81 6
2412.93 7
2413.04 7
2413.15 6
2413.27 3
2413.38 0
2413.49 0
2413.60 0
2413.72 0
2413.83 0
2413.94 0
2414.05 0
2414.17 0
2414.28 5
2414.39 12
2414.50 20
2414.62 28
2414.73 36
2414.84 42
2414.96 47
2415.07 49
2415.18 49
2415.29 45
2415.41 40
2415.52 33
2415.63 25
2415.74 18
2415.86 13
2415.97 9
2416.08 8
2416.20 9
2416.31 12
2416.42 15
2416.53 19
2416.65 23
2416.76 27
2416.87 31
2416.98 36
2417.10 39
2417.21 43
2417.32 46
2417.44 48
2417.55 50
2417.66 53
2417.77 56
2417.89 60
2418.00 64
2418.11 68
2418.22 72
2418.34 76
2418.45 81
2418.56 87
2418.68 93
2418.79 101
2418.90 109
2419.01 116
2419.13 123
2419.24 127
2419.35 129
2419.47 130
2419.58 130
2419.69 130
2419.80 133
2419.92 137
2420.03 144
2420.14 154
2420.25 165
2420.37 176
2420.48 186
2420.59 195
2420.71 200
2420.82 202
2420.93 203
2421.04 203
2421.16 202
2421.27 202
2421.38 203
2421.50 204
2421.61 206
2421.72 207
2421.83 209
2421.95 209
2422.06 209
2422.17 208
2422.29 205
2422.40 200
2422.51 192
2422.62 182
2422.74 171
2422.85 160
2422.96 153
2423.08 151
2423.19 154
2423.30 162
2423.41 174
2423.53 187
2423.64 199
2423.75 208
2423.87 213
2423.98 213
2424.09 208
2424.20 201
2424.32 192
2424.43 182
2424.54 173
2424.66 164
2424.77 157
2424.88 150
2425.00 143
2425.11 137
2425.22 129
2425.33 121
2425.45 111
2425.56 103
2425.67 95
2425.79 91
2425.90 90
2426.01 92
2426.12 97
2426.24 103
2426.35 108
2426.46 112
2426.58 113
2426.69 111
2426.80 108
2426.92 104
2427.03 99
2427.14 96
2427.25 93
2427.37 91
2427.48 91
2427.59 93
2427.71 96
2427.82 102
2427.93 110
2428.05 121
2428.16 134
2428.27 148
2428.38 160
2428.50 169
2428.61 172
2428.72 170
2428.84 163
2428.95 153
2429.06 140
2429.18 128
2429.29 118
2429.40 110
2429.51 105
2429.63 103
2429.74 102
2429.85 104
2429.97 107
2430.08 111
2430.19 117
2430.31 122
2430.42 127
2430.53 131
2430.64 133
2430.76 133
2430.87 131
2430.98 129
2431.10 127
2431.21 125
2431.32 123
2431.44 120
2431.55 116
2431.66 110
2431.78 102
2431.89 92
2432.00 82
2432.11 73
2432.23 66
2432.34 62
2432.45 62
2432.57 64
2432.68 67
2432.79 71
2432.91 74
2433.02 74
2433.13 72
2433.25 68
2433.36 63
2433.47 58
2433.59 55
2433.70 54
2433.81 55
2433.92 59
2434.04 63
2434.15 68
2434.26 71
2434.38 73
2434.49 73
2434.60 71
2434.72 68
2434.83 64
2434.94 61
2435.06 58
2435.17 57
2435.28 58
2435.40 61
2435.51 67
2435.62 73
2435.74 80
2435.85 86
2435.96 91
2436.07 94
2436.19 94
2436.30 92
2436.41 87
2436.53 82
2436.64 77
2436.75 73
2436.87 70
2436.98 68
2437.09 67
2437.21 66
2437.32 65
2437.43 65
2437.55 65
2437.66 66
2437.77 69
2437.89 75
2438.00 83
2438.11 94
2438.23 105
2438.34 115
2438.45 123
2438.57 126
2438.68 125
2438.79 118
2438.91 109
2439.02 97
2439.13 85
2439.24 73
2439.36 64
2439.47 58
2439.58 56
2439.70 57
2439.81 62
2439.92 70
2440.04 81
2440.15 93
2440.26 105
2440.38 114
2440.49 120
2440.60 121
2440.72 119
2440.83 113
2440.94 106
2441.06 98
2441.17 91
2441.28 86
2441.40 82
2441.51 81
2441.62 81
2441.74 83
2441.85 84
2441.96 86
2442.08 88
2442.19 89
2442.30 90
2442.42 90
2442.53 89
2442.64 86
2442.76 85
2442.87 84
2442.98 86
2443.10 92
2443.21 101
2443.32 114
2443.44 129
2443.55 145
2443.66 160
2443.78 173
2443.89 182
2444.00 189
2444.12 193
2444.23 194
2444.34 194
2444.46 193
2444.57 191
2444.68 188
2444.80 184
2444.91 180
2445.02 175
2445.14 170
2445.25 163
2445.36 155
2445.48 145
2445.59 134
2445.70 122
2445.82 110
2445.93 99
2446.05 91
2446.16 87
2446.27 86
2446.39 89
2446.50 94
2446.61 100
2446.73 104
2446.84 106
2446.95 106
2447.07 104
2447.18 101
2447.29 98
2447.41 96
2447.52 93
2447.63 91
2447.75 87
2447.86 82
2447.97 76
2448.09 69
2448.20 63
2448.31 59
2448.43 57
2448.54 58
2448.65 62
2448.77 68
2448.88 75
2448.99 80
2449.11 84
2449.22 86
2449.34 87
2449.45 89
2449.56 91
2449.68 95
2449.79 101
2449.90 106
2450.02 110
2450.13 112
2450.24 110
2450.36 105
2450.47 96
2450.58 86
2450.70 74
2450.81 63
2450.92 52
2451.04 43
2451.15 34
2451.26 25
2451.38 15
2451.49 5
2451.61 0
2451.72 0
2451.83 0
2451.95 0
2452.06 0
2452.17 0
2452.29 0
2452.40 0
2452.51 9
2452.63 21
2452.74 31
2452.85 39
2452.97 44
2453.08 46
2453.20 46
2453.31 46
2453.42 47
2453.54 49
2453.65 54
2453.76 61
2453.88 69
2453.99 79
2454.10 89
2454.22 98
2454.33 104
2454.44 107
2454.56 108
2454.67 107
2454.79 104
2454.90 100
2455.01 95
2455.13 89
2455.24 82
2455.35 75
2455.47 68
2455.58 61
2455.69 56
2455.81 54
2455.92 55
2456.04 61
2456.15 70
2456.26 81
2456.38 93
2456.49 103
2456.60 110
2456.72 113
2456.83 113
2456.95 109
2457.06 103
2457.17 96
2457.29 90
2457.40 84
2457.51 79
2457.63 75
2457.74 70
2457.85 66
2457.97 64
2458.08 63
2458.20 65
2458.31 71
2458.42 78
2458.54 86
2458.65 92
2458.76 95
2458.88 95
2458.99 91
2459.11 86
2459.22 83
2459.33 82
2459.45 83
2459.56 88
2459.67 93
2459.79 97
2459.90 100
2460.02 100
2460.13 98
2460.24 94
2460.36 91
2460.47 88
2460.58 86
2460.70 84
2460.81 83
2460.93 81
2461.04 78
2461.15 75
2461.27 70
2461.38 66
2461.49 63
2461.61 61
2461.72 61
2461.84 63
2461.95 68
2462.06 75
2462.18 85
2462.29 95
2462.40 107
2462.52 118
2462.63 128
2462.75 136
2462.86 141
2462.97 145
2463.09 147
2463.20 149
2463.31 151
2463.43 154
2463.54 156
2463.66 160
2463.77 164
2463.88 167
2464.00 171
2464.11 174
2464.23 177
2464.34 178
2464.45 177
2464.57 173
2464.68 166
2464.79 157
2464.91 147
2465.02 138
2465.14 130
2465.25 124
2465.36 120
2465.48 117
2465.59 114
2465.71 111
2465.82 105
2465.93 99
2466.05 92
2466.16 86
2466.27 82
2466.39 80
2466.50 80
2466.62 81
2466.73 82
2466.84 83
2466.96 82
2467.07 80
2467.19 77
2467.30 77
2467.41 80
2467.53 87
2467.64 97
2467.76 109
2467.87 121
2467.98 130
2468.10 135
2468.21 136
2468.32 133
2468.44 128
2468.55 123
2468.67 119
2468.78 117
2468.89 117
2469.01 118
2469.12 119
2469.24 119
2469.35 119
2469.46 120
2469.58 120
2469.69 123
2469.81 127
2469.92 132
2470.03 137
2470.15 141
2470.26 142
2470.38 140
2470.49 135
2470.60 127
2470.72 117
2470.83 108
2470.95 101
2471.06 95
2471.17 92
2471.29 91
2471.40 93
2471.52 96
2471.63 101
2471.74 106
2471.86 110
2471.97 114
2472.09 116
2472.20 117
2472.31 117
2472.43 116
2472.54 116
2472.66 115
2472.77 116
2472.88 117
2473.00 118
2473.11 118
2473.23 118
2473.34 118
2473.45 116
2473.57 113
2473.68 109
2473.80 103
2473.91 97
2474.02 89
2474.14 82
2474.25 75
2474.37 70
2474.48 68
2474.60 69
2474.71 72
2474.82 76
2474.94 82
2475.05 86
2475.17 90
2475.28 91
2475.39 92
2475.51 91
2475.62 89
2475.74 87
2475.85 84
2475.96 80
2476.08 75
2476.19 69
2476.31 64
2476.42 60
2476.53 59
2476.65 60
2476.76 64
2476.88 70
2476.99 76
2477.11 81
2477.22 85
2477.33 87
2477.45 88
2477.56 89
2477.68 90
2477.79 92
2477.90 95
2478.02 99
2478.13 102
2478.25 106
2478.36 108
2478.48 110
2478.59 110
2478.70 109
2478.82 107
2478.93 103
2479.05 99
2479.16 96
2479.27 95
2479.39 95
2479.50 97
2479.62 102
2479.73 109
2479.85 117
2479.96 125
2480.07 133
2480.19 140
2480.30 145
2480.42 148
2480.53 149
2480.64 147
2480.76 144
2480.87 139
2480.99 135
2481.10 132
2481.22 129
2481.33 125
2481.44 121
2481.56 115
2481.67 109
2481.79 102
2481.90 97
2482.02 94
2482.13 95
2482.24 100
2482.36 108
2482.47 117
2482.59 125
2482.70 130
2482.82 132
2482.93 130
2483.04 125
2483.16 117
2483.27 108
2483.39 98
2483.50 89
2483.62 81
2483.73 75
2483.84 70
2483.96 69
2484.07 71
2484.19 75
2484.30 81
2484.42 87
2484.53 91
2484.64 93
2484.76 92
2484.87 89
2484.99 84
2485.10 80
2485.22 77
2485.33 75
2485.44 73
2485.56 71
2485.67 67
2485.79 63
2485.90 60
2486.02 57
2486.13 56
2486.24 57
2486.36 62
2486.47 69
2486.59 78
2486.70 87
2486.82 96
2486.93 103
2487.04 106
2487.16 106
2487.27 100
2487.39 92
2487.50 80
2487.62 67
2487.73 54
2487.85 42
2487.96 32
2488.07 24
2488.19 18
2488.30 14
2488.42 11
2488.53 10
2488.65 9
2488.76 9
2488.88 9
2488.99 9
2489.10 8
2489.22 7
2489.33 4
2489.45 1
2489.56 0
2489.68 0
2489.79 0
2489.90 0
2490.02 0
2490.13 0
2490.25 0
2490.36 10
2490.48 24
2490.59 40
2490.71 57
2490.82 75
2490.93 91
2491.05 107
2491.16 120
2491.28 132
2491.39 142
2491.51 151
2491.62 159
2491.74 167
2491.85 175
2491.96 183
2492.08 191
2492.19 199
2492.31 206
2492.42 212
2492.54 217
2492.65 221
2492.77 223
2492.88 226
2493.00 229
2493.11 232
2493.22 235
2493.34 238
2493.45 241
2493.57 243
2493.68 244
2493.80 244
2493.91 243
2494.03 241
2494.14 238
2494.25 235
2494.37 232
2494.48 230
2494.60 228
2494.71 227
2494.83 227
2494.94 227
2495.06 227
2495.17 228
2495.29 229
2495.40 230
2495.51 231
2495.63 231
2495.74 232
2495.86 232
2495.97 234
2496.09 235
2496.20 237
2496.32 239
2496.43 241
2496.55 242
2496.66 242
2496.78 241
2496.89 239
2497.00 238
2497.12 238
2497.23 238
2497.35 237
2497.46 236
2497.58 232
2497.69 226
2497.81 218
2497.92 208
2498.04 197
2498.15 186
2498.27 176
2498.38 166
2498.49 158
2498.61 151
2498.72 147
2498.84 145
2498.95 146
2499.07 149
2499.18 152
2499.30 155
2499.41 156
2499.53 154
2499.64 149
2499.76 142
2499.87 133
2499.98 125
2500.10 119
2500.21 115
2500.33 113
2500.44 114
2500.56 116
2500.67 117
2500.79 118
2500.90 116
2501.02 112
2501.13 106
2501.25 99
2501.36 92
2501.48 84
2501.59 77
2501.70 71
2501.82 65
2501.93 61
2502.05 57
2502.16 54
2502.28 51
2502.39 47
2502.51 42
2502.62 35
2502.74 25
2502.85 14
2502.97 2
2503.08 0
2503.20 0
2503.31 0
2503.43 0
2503.54 0
2503.66 0
2503.77 0
2503.88 0
2504.00 9
2504.11 18
2504.23 27
2504.34 35
2504.46 42
2504.57 48
2504.69 54
2504.80 58
2504.92 62
2505.03 66
2505.15 68
2505.26 69
2505.38 69
2505.49 70
2505.61 71
2505.72 72
2505.84 73
2505.95 75
2506.07 78
2506.18 80
2506.29 81
2506.41 83
2506.52 85
2506.64 89
2506.75 93
2506.87 99
2506.98 106
2507.10 113
2507.21 118
2507.33 122
2507.44 123
2507.56 123
2507.67 122
2507.79 122
2507.90 124
2508.02 128
2508.13 133
2508.25 139
2508.36 143
2508.48 145
2508.59 144
2508.71 139
2508.82 132
2508.94 123
2509.05 113
2509.17 105
2509.28 96
2509.40 89
2509.51 82
2509.63 76
2509.74 71
2509.86 69
2509.97 69
2510.08 72
2510.20 76
2510.31 82
2510.43 86
2510.54 89
2510.66 90
2510.77 89
2510.89 87
2511.00 85
2511.12 85
2511.23 85
2511.35 85
2511.46 84
2511.58 81
2511.69 76
2511.81 71
2511.92 65
2512.04 62
2512.15 62
2512.27 66
2512.38 74
2512.50 83
2512.61 94
2512.73 103
2512.84 109
2512.96 113
2513.07 112
2513.19 107
2513.30 97
2513.42 84
2513.53 69
2513.65 53
2513.76 39
2513.88 28
2513.99 22
2514.11 21
2514.22 25
2514.34 33
2514.45 42
2514.57 50
2514.68 56
2514.80 59
2514.91 58
2515.03 55
2515.14 51
2515.26 46
2515.37 42
2515.49 39
2515.60 37
2515.72 35
2515.83 34
2515.95 33
2516.06 31
2516.18 29
2516.29 29
2516.41 30
2516.52 33
2516.64 38
2516.75 44
2516.87 50
2516.98 54
2517.10 55
2517.21 53
2517.33 48
2517.44 43
2517.56 38
2517.67 35
2517.79 35
2517.90 39
2518.02 44
2518.13 51
2518.25 59
2518.36 68
2518.48 78
2518.59 88
2518.71 101
2518.82 114
2518.94 126
2519.05 137
2519.17 144
2519.28 147
2519.40 147
2519.51 144
2519.63 139
2519.74 133
2519.86 126
2519.98 118
2520.09 110
2520.21 99
2520.32 87
2520.44 73
2520.55 59
2520.67 46
2520.78 34
2520.90 25
2521.01 19
2521.13 17
2521.24 18
2521.36 21
2521.47 25
2521.59 28
2521.70 29
2521.82 27
2521.93 22
2522.05 16
2522.16 9
2522.28 4
2522.39 0
2522.51 0
2522.62 1
2522.74 5
2522.85 10
2522.97 15
2523.08 19
2523.20 21
2523.31 23
2523.43 23
2523.54 24
2523.66 25
2523.78 27
2523.89 29
2524.01 33
2524.12 35
2524.24 36
2524.35 35
2524.47 30
2524.58 24
2524.70 17
2524.81 9
2524.93 2
2525.04 0
2525.16 0
2525.27 0
2525.39 0
2525.50 0
2525.62 0
2525.73 0
2525.85 0
2525.96 0
2526.08 3
2526.20 7
2526.31 13
2526.43 20
2526.54 28
2526.66 37
2526.77 48
2526.89 60
2527.00 73
2527.12 85
2527.23 95
2527.35 101
2527.46 104
2527.58 102
2527.69 98
2527.81 90
2527.92 82
2528.04 75
2528.15 69
2528.27 63
2528.39 59
2528.50 55
2528.62 52
2528.73 49
2528.85 47
2528.96 46
2529.08 47
2529.19 50
2529.31 54
2529.42 60
2529.54 67
2529.65 76
2529.77 87
2529.88 98
2530.00 110
2530.12 120
2530.23 129
2530.35 135
2530.46 139
2530.58 142
2530.69 143
2530.81 145
2530.92 146
2531.04 147
2531.15 147
2531.27 147
2531.38 145
2531.50 142
2531.62 138
2531.73 133
2531.85 128
2531.96 123
2532.08 120
2532.19 120
2532.31 122
2532.42 126
2532.54 132
2532.65 139
2532.77 145
2532.88 149
2533.00 150
2533.12 147
2533.23 143
2533.35 137
2533.46 132
2533.58 129
2533.69 128
2533.81 129
2533.92 131
2534.04 132
2534.15 132
2534.27 129
2534.39 124
2534.50 116
2534.62 107
2534.73 98
2534.85 89
2534.96 83
2535.08 78
2535.19 75
2535.31 74
2535.42 72
2535.54 71
2535.66 70
2535.77 68
2535.89 66
2536.00 65
2536.12 64
2536.23 65
2536.35 67
2536.46 71
2536.58 76
2536.69 81
2536.81 86
2536.93 90
2537.04 92
2537.16 93
2537.27 92
2537.39 88
2537.50 83
2537.62 76
2537.73 68
2537.85 60
2537.97 51
2538.08 42
2538.20 33
2538.31 26
2538.43 20
2538.54 16
2538.66 15
2538.77 17
2538.89 21
2539.01 27
2539.12 35
2539.24 42
2539.35 49
2539.47 55
2539.58 61
2539.70 67
2539.81 74
2539.93 81
2540.05 88
2540.16 95
2540.28 101
2540.39 104
2540.51 104
2540.62 102
2540.74 98
2540.85 92
2540.97 85
2541.09 77
2541.20 71
2541.32 65
2541.43 60
2541.55 56
2541.66 53
2541.78 50
2541.89 45
2542.01 41
2542.13 36
2542.24 32
2542.36 31
2542.47 33
2542.59 38
2542.70 45
2542.82 54
2542.94 62
2543.05 68
2543.17 72
2543.28 73
2543.40 72
2543.51 69
2543.63 64
2543.74 58
2543.86 51
2543.98 44
2544.09 36
2544.21 29
2544.32 23
2544.44 19
2544.55 16
2544.67 14
2544.79 12
2544.90 9
2545.02 4
2545.13 0
2545.25 0
2545.36 0
2545.48 0
2545.60 0
2545.71 0
2545.83 0
2545.94 0
2546.06 5
2546.17 12
2546.29 18
2546.41 23
2546.52 27
2546.64 29
2546.75 31
2546.87 31
2546.98 29
2547.10 25
2547.22 20
2547.33 13
2547.45 7
2547.56 2
2547.68 0
2547.79 0
2547.91 2
2548.03 5
2548.14 9
2548.26 12
2548.37 13
2548.49 11
2548.60 9
2548.72 7
2548.84 6
2548.95 6
2549.07 8
2549.18 11
2549.30 14
2549.42 16
2549.53 18
2549.65 18
2549.76 18
2549.88 18
2549.99 17
2550.11 17
2550.23 17
2550.34 17
2550.46 17
2550.57 18
2550.69 19
2550.80 22
2550.92 26
2551.04 30
2551.15 34
2551.27 37
2551.38 39
2551.50 40
2551.62 40
2551.73 40
2551.85 42
2551.96 43
2552.08 45
2552.19 46
2552.31 46
2552.43 42
2552.54 36
2552.66 27
2552.77 18
2552.89 10
2553.01 5
2553.12 5
2553.24 8
2553.35 15
2553.47 23
2553.59 31
2553.70 38
2553.82 43
2553.93 45
2554.05 45
2554.16 43
2554.28 41
2554.40 40
2554.51 39
2554.63 40
2554.74 44
2554.86 49
2554.98 56
2555.09 63
2555.21 69
2555.32 74
2555.44 77
2555.56 77
2555.67 75
2555.79 72
2555.90 69
2556.02 65
2556.14 62
2556.25 60
2556.37 57
2556.48 55
2556.60 52
2556.72 50
2556.83 48
2556.95 46
2557.06 45
2557.18 44
2557.29 44
2557.41 45
2557.53 45
2557.64 46
2557.76 46
2557.87 46
2557.99 45
2558.11 43
2558.22 40
2558.34 36
2558.45 31
2558.57 27
2558.69 24
2558.80 24
2558.92 26
2559.03 31
2559.15 37
2559.27 42
2559.38 46
2559.50 48
2559.61 46
2559.73 41
2559.85 34
2559.96 25
2560.08 15
2560.19 7
2560.31 0
2560.43 0
2560.54 0
2560.66 0
2560.78 2
2560.89 6
2561.01 10
2561.12 13
2561.24 14
2561.36 15
2561.47 16
2561.59 20
2561.70 27
2561.82 36
2561.94 47
2562.05 59
2562.17 69
2562.28 78
2562.40 86
2562.52 91
2562.63 96
2562.75 100
2562.86 103
2562.98 104
2563.10 102
2563.21 96
2563.33 88
2563.44 77
2563.56 66
2563.68 57
2563.79 50
2563.91 48
2564.03 49
2564.14 52
2564.26 56
2564.37 60
2564.49 62
2564.61 64
2564.72 65
2564.84 67
2564.95 70
2565.07 75
2565.19 82
2565.30 91
2565.42 100
2565.54 111
2565.65 121
2565.77 130
2565.88 138
2566.00 143
2566.12 146
2566.23 146
2566.35 143
2566.46 139
2566.58 136
2566.70 136
2566.81 138
2566.93 144
2567.05 152
2567.16 162
2567.28 172
2567.39 179
2567.51 184
2567.63 185
2567.74 184
2567.86 180
2567.97 176
2568.09 173
2568.21 172
2568.32 172
2568.44 175
2568.56 178
2568.67 181
2568.79 183
2568.90 185
2569.02 185
2569.14 183
2569.25 181
2569.37 178
2569.49 175
2569.60 173
2569.72 170
2569.83 168
2569.95 166
2570.07 164
2570.18 162
2570.30 160
2570.42 158
2570.53 155
2570.65 150
2570.76 143
2570.88 134
2571.00 121
2571.11 107
2571.23 90
2571.35 73
2571.46 57
2571.58 42
2571.69 30
2571.81 22
2571.93 19
2572.04 20
2572.16 26
2572.28 35
2572.39 46
2572.51 57
2572.63 66
2572.74 71
2572.86 70
2572.97 65
2573.09 56
2573.21 45
2573.32 33
2573.44 23
2573.56 17
2573.67 13
2573.79 14
2573.90 17
2574.02 23
2574.14 31
2574.25 39
2574.37 48
2574.49 56
2574.60 64
2574.72 70
2574.84 75
2574.95 77
2575.07 78
2575.18 76
2575.30 73
2575.42 70
2575.53 67
2575.65 65
2575.77 65
2575.88 67
2576.00 72
2576.12 80
2576.23 88
2576.35 97
2576.47 105
2576.58 110
2576.70 111
2576.81 108
2576.93 101
2577.05 90
2577.16 76
2577.28 61
2577.40 46
2577.51 33
2577.63 23
2577.75 15
2577.86 9
2577.98 3
2578.09 0
2578.21 0
2578.33 0
2578.44 0
2578.56 0
2578.68 0
2578.79 0
2578.91 0
2579.03 4
2579.14 16
2579.26 27
2579.38 38
2579.49 46
2579.61 52
2579.73 55
2579.84 55
2579.96 52
2580.07 47
2580.19 40
2580.31 33
2580.42 26
2580.54 19
2580.66 14
2580.77 9
2580.89 6
2581.01 2
2581.12 0
2581.24 0
2581.36 0
2581.47 0
2581.59 0
2581.71 0
2581.82 0
2581.94 0
2582.06 1
2582.17 3
2582.29 6
2582.40 11
2582.52 17
2582.64 26
2582.75 38
2582.87 50
2582.99 63
2583.10 74
2583.22 82
2583.34 86
2583.45 86
2583.57 82
2583.69 76
2583.80 67
2583.92 59
2584.04 52
2584.15 46
2584.27 43
2584.39 42
2584.50 42
2584.62 42
2584.74 42
2584.85 41
2584.97 39
2585.09 36
2585.20 35
2585.32 34
2585.44 36
2585.55 38
2585.67 41
2585.79 44
2585.90 46
2586.02 46
2586.14 44
2586.25 41
2586.37 36
2586.49 30
2586.60 24
2586.72 19
2586.84 14
2586.95 10
2587.07 7
2587.18 5
2587.30 3
2587.42 1
2587.53 0
2587.65 0
2587.77 0
2587.88 0
2588.00 1
2588.12 6
2588.23 11
2588.35 16
2588.47 21
2588.58 27
2588.70 33
2588.82 40
2588.93 49
2589.05 58
2589.17 67
2589.28 77
2589.40 84
2589.52 89
2589.63 92
2589.75 92
2589.87 90
2589.99 87
2590.10 85
2590.22 84
2590.34 85
2590.45 89
2590.57 94
2590.69 100
2590.80 105
2590.92 109
2591.04 110
2591.15 109
2591.27 105
2591.39 99
2591.50 94
2591.62 90
2591.74 87
2591.85 87
2591.97 87
2592.09 88
2592.20 89
2592.32 90
2592.44 90
2592.55 91
2592.67 92
2592.79 95
2592.90 98
2593.02 103
2593.14 107
2593.25 111
2593.37 114
2593.49 116
2593.60 116
2593.72 114
2593.84 112
2593.95 108
2594.07 102
2594.19 95
2594.30 86
2594.42 75
2594.54 63
2594.66 52
2594.77 42
2594.89 34
2595.01 30
2595.12 28
2595.24 28
2595.36 30
2595.47 33
2595.59 37
2595.71 42
2595.82 46
2595.94 52
2596.06 57
2596.17 63
2596.29 68
2596.41 73
2596.52 75
2596.64 76
2596.76 75
2596.88 72
2596.99 67
2597.11 62
2597.23 57
2597.34 51
2597.46 45
2597.58 38
2597.69 32
2597.81 27
2597.93 22
2598.04 18
2598.16 16
2598.28 15
2598.39 17
2598.51 19
2598.63 23
2598.75 29
2598.86 35
2598.98 43
2599.10 51
2599.21 58
2599.33 64
2599.45 68
2599.56 70
2599.68 70
2599.80 68
2599.91 66
2600.03 66
2600.15 66
2600.27 68
2600.38 71
2600.50 74
2600.62 77
2600.73 78
2600.85 77
2600.97 75
2601.08 71
2601.20 65
2601.32 58
2601.43 51
2601.55 42
2601.67 32
2601.79 22
2601.90 12
2602.02 4
2602.14 0
2602.25 0
2602.37 3
2602.49 13
2602.60 27
2602.72 44
2602.84 60
2602.96 74
2603.07 84
2603.19 88
2603.31 88
2603.42 83
2603.54 75
2603.66 64
2603.77 52
2603.89 39
2604.01 27
2604.13 16
2604.24 8
2604.36 5
2604.48 5
2604.59 11
2604.71 20
2604.83 31
2604.94 44
2605.06 55
2605.18 65
2605.30 71
2605.41 75
2605.53 76
2605.65 76
2605.76 76
2605.88 78
2606.00 80
2606.12 85
2606.23 90
2606.35 94
2606.47 97
2606.58 96
2606.70 91
2606.82 82
2606.93 69
2607.05 55
2607.17 39
2607.29 25
2607.40 13
2607.52 5
2607.64 2
2607.75 3
2607.87 8
2607.99 17
2608.11 28
2608.22 39
2608.34 49
2608.46 55
2608.57 57
2608.69 55
2608.81 50
2608.93 44
2609.04 37
2609.16 32
2609.28 30
2609.39 31
2609.51 34
2609.63 37
2609.75 40
2609.86 41
2609.98 40
2610.10 35
2610.21 29
2610.33 21
2610.45 13
2610.57 7
2610.68 3
2610.80 2
2610.92 3
2611.03 5
2611.15 8
2611.27 8
2611.39 6
2611.50 2
2611.62 0
2611.74 0
2611.85 0
2611.97 0
2612.09 0
2612.21 0
2612.32 6
2612.44 11
2612.56 14
2612.68 15
2612.79 14
2612.91 13
2613.03 12
2613.14 11
2613.26 9
2613.38 8
2613.50 5
2613.61 2
2613.73 0
2613.85 0
2613.96 0
2614.08 0
2614.20 0
2614.32 0
2614.43 0
2614.55 0
2614.67 0
2614.79 0
2614.90 1
2615.02 9
2615.14 22
2615.25 38
2615.37 56
2615.49 72
2615.61 85
2615.72 94
2615.84 99
2615.96 100
2616.08 99
2616.19 95
2616.31 90
2616.43 84
2616.54 77
2616.66 68
2616.78 59
2616.90 52
2617.01 46
2617.13 43
2617.25 42
2617.37 44
2617.48 47
2617.60 50
2617.72 54
2617.84 58
2617.95 62
2618.07 68
2618.19 76
2618.30 84
2618.42 94
2618.54 104
2618.66 112
2618.77 118
2618.89 121
2619.01 121
2619.13 119
2619.24 114
2619.36 109
2619.48 104
2619.60 100
2619.71 98
2619.83 96
2619.95 94
2620.07 90
2620.18 85
2620.30 77
2620.42 67
2620.53 56
2620.65 45
2620.77 35
2620.89 29
2621.00 26
2621.12 27
2621.24 31
2621.36 37
2621.47 43
2621.59 51
2621.71 58
2621.83 66
2621.94 74
2622.06 82
2622.18 91
2622.30 99
2622.41 106
2622.53 112
2622.65 116
2622.77 118
2622.88 117
2623.00 116
2623.12 113
2623.24 110
2623.35 108
2623.47 107
2623.59 108
2623.71 111
2623.82 116
2623.94 123
2624.06 130
2624.17 136
2624.29 140
2624.41 142
2624.53 142
2624.64 140
2624.76 135
2624.88 130
2625.00 125
2625.11 121
2625.23 118
2625.35 116
2625.47 117
2625.58 120
2625.70 125
2625.82 130
2625.94 136
2626.05 141
2626.17 145
2626.29 147
2626.41 148
2626.52 146
2626.64 144
2626.76 141
2626.88 136
2627.00 132
2627.11 126
2627.23 119
2627.35 111
2627.47 102
2627.58 94
2627.70 87
2627.82 81
2627.94 77
2628.05 74
2628.17 72
2628.29 71
2628.41 71
2628.52 73
2628.64 76
2628.76 81
2628.88 89
2628.99 98
2629.11 109
2629.23 120
2629.35 130
2629.46 139
2629.58 146
2629.70 150
2629.82 153
2629.93 154
2630.05 152
2630.17 148
2630.29 141
2630.40 132
2630.52 122
2630.64 113
2630.76 104
2630.88 98
2630.99 95
2631.11 95
2631.23 96
2631.35 97
2631.46 98
2631.58 98
2631.70 98
2631.82 100
2631.93 104
2632.05 111
2632.17 122
2632.29 136
2632.40 154
2632.52 173
2632.64 194
2632.76 215
2632.88 237
2632.99 260
2633.11 285
2633.23 312
2633.35 343
2633.46 376
2633.58 411
2633.70 447
2633.82 484
2633.93 522
2634.05 560
2634.17 598
2634.29 637
2634.41 677
2634.52 715
2634.64 752
2634.76 783
2634.88 810
2634.99 829
2635.11 843
2635.23 851
2635.35 855
2635.46 855
2635.58 852
2635.70 846
2635.82 836
2635.94 823
2636.05 807
2636.17 790
2636.29 773
2636.41 758
2636.52 746
2636.64 736
2636.76 729
2636.88 721
2637.00 712
2637.11 699
2637.23 683
2637.35 663
2637.47 641
2637.58 619
2637.70 596
2637.82 575
2637.94 554
2638.06 533
2638.17 511
2638.29 488
2638.41 466
2638.53 446
2638.64 429
2638.76 415
2638.88 405
2639.00 399
2639.12 393
2639.23 386
2639.35 376
2639.47 363
2639.59 345
2639.70 326
2639.82 307
2639.94 288
2640.06 273
2640.18 261
2640.29 253
2640.41 248
2640.53 245
2640.65 243
2640.76 240
2640.88 237
2641.00 232
2641.12 226
2641.24 219
2641.35 211
2641.47 203
2641.59 195
2641.71 189
2641.83 184
2641.94 181
2642.06 178
2642.18 175
2642.30 169
2642.41 161
2642.53 151
2642.65 137
2642.77 122
2642.89 107
2643.00 93
2643.12 80
2643.24 68
2643.36 58
2643.48 50
2643.59 44
2643.71 40
2643.83 39
2643.95 40
2644.07 43
2644.18 48
2644.30 55
2644.42 61
2644.54 66
2644.66 71
2644.77 74
2644.89 75
2645.01 76
2645.13 76
2645.24 76
2645.36 77
2645.48 79
2645.60 80
2645.72 82
2645.83 82
2645.95 82
2646.07 80
2646.19 79
2646.31 77
2646.42 77
2646.54 77
2646.66 78
2646.78 79
2646.90 79
2647.01 77
2647.13 74
2647.25 70
2647.37 63
2647.49 57
2647.60 51
2647.72 47
2647.84 44
2647.96 43
2648.08 41
2648.19 38
2648.31 33
2648.43 27
2648.55 20
2648.67 14
2648.78 10
2648.90 10
2649.02 13
2649.14 21
2649.26 31
2649.37 41
2649.49 49
2649.61 54
2649.73 55
2649.85 53
2649.96 48
2650.08 42
2650.20 37
2650.32 34
2650.44 32
2650.55 32
2650.67 32
2650.79 32
2650.91 31
2651.03 29
2651.15 25
2651.26 20
2651.38 16
2651.50 12
2651.62 9
2651.74 7
2651.85 5
2651.97 4
2652.09 3
2652.21 1
2652.33 0
2652.44 0
2652.56 0
2652.68 0
2652.80 0
2652.92 0
2653.03 0
2653.15 0
2653.27 2
2653.39 5
2653.51 7
2653.63 8
2653.74 10
2653.86 13
2653.98 15
2654.10 19
2654.22 23
2654.33 27
2654.45 31
2654.57 34
2654.69 38
2654.81 41
2654.92 45
2655.04 49
2655.16 55
2655.28 64
2655.40 73
2655.52 84
2655.63 93
2655.75 101
2655.87 105
2655.99 105
2656.11 101
2656.22 96
2656.34 90
2656.46 86
2656.58 84
2656.70 85
2656.82 88
2656.93 91
2657.05 95
2657.17 98
2657.29 100
2657.41 101
2657.53 101
2657.64 101
2657.76 100
2657.88 98
2658.00 95
2658.12 91
2658.23 84
2658.35 76
2658.47 66
2658.59 56
2658.71 46
2658.83 37
2658.94 31
2659.06 28
2659.18 30
2659.30 34
2659.42 41
2659.54 49
2659.65 56
2659.77 60
2659.89 59
2660.01 55
2660.13 47
2660.24 37
2660.36 27
2660.48 18
2660.60 12
2660.72 9
2660.84 9
2660.95 10
2661.07 12
2661.19 13
2661.31 15
2661.43 17
2661.55 20
2661.66 27
2661.78 38
2661.90 52
2662.02 70
2662.14 89
2662.26 110
2662.37 129
2662.49 146
2662.61 158
2662.73 164
2662.85 166
2662.97 162
2663.08 154
2663.20 144
2663.32 132
2663.44 120
2663.56 109
2663.68 99
2663.79 90
2663.91 82
2664.03 76
2664.15 71
2664.27 68
2664.39 68
2664.50 69
2664.62 72
2664.74 75
2664.86 79
2664.98 83
2665.10 86
2665.21 88
2665.33 89
2665.45 90
2665.57 91
2665.69 91
2665.81 92
2665.93 94
2666.04 97
2666.16 102
2666.28 109
2666.40 117
2666.52 125
2666.64 132
2666.75 135
2666.87 134
2666.99 129
2667.11 120
2667.23 109
2667.35 99
2667.46 89
2667.58 83
2667.70 79
2667.82 79
2667.94 81
2668.06 85
2668.18 90
2668.29 96
2668.41 101
2668.53 104
2668.65 105
2668.77 104
2668.89 101
2669.00 94
2669.12 85
2669.24 73
2669.36 58
2669.48 42
2669.60 25
2669.72 8
2669.83 0
2669.95 0
2670.07 0
2670.19 0
2670.31 0
2670.43 13
2670.54 34
2670.66 57
2670.78 79
2670.90 98
2671.02 113
2671.14 122
2671.26 126
2671.37 126
2671.49 124
2671.61 120
2671.73 117
2671.85 115
2671.97 113
2672.09 111
2672.20 108
2672.32 105
2672.44 101
2672.56 97
2672.68 94
2672.80 92
2672.92 93
2673.03 95
2673.15 99
2673.27 106
2673.39 114
2673.51 123
2673.63 134
2673.75 145
2673.86 156
2673.98 165
2674.10 171
2674.22 173
2674.34 171
2674.46 166
2674.58 158
2674.69 149
2674.81 139
2674.93 131
2675.05 123
2675.17 115
2675.29 106
2675.41 97
2675.52 88
2675.64 80
2675.76 75
2675.88 74
2676.00 77
2676.12 83
2676.24 90
2676.35 96
2676.47 99
2676.59 99
2676.71 95
2676.83 88
2676.95 82
2677.07 77
2677.19 76
2677.30 79
2677.42 85
2677.54 95
2677.66 105
2677.78 115
2677.90 124
2678.02 129
2678.13 132
2678.25 131
2678.37 127
2678.49 121
2678.61 114
2678.73 105
2678.85 96
2678.97 88
2679.08 79
2679.20 72
2679.32 66
2679.44 60
2679.56 56
2679.68 53
2679.80 50
2679.91 48
2680.03 47
2680.15 46
2680.27 47
2680.39 49
2680.51 52
2680.63 54
2680.75 55
2680.86 55
2680.98 54
2681.10 53
2681.22 52
2681.34 54
2681.46 58
2681.58 65
2681.70 74
2681.81 84
2681.93 93
2682.05 98
2682.17 100
2682.29 96
2682.41 89
2682.53 78
2682.65 66
2682.76 54
2682.88 43
2683.00 36
2683.12 30
2683.24 26
2683.36 23
2683.48 20
2683.60 15
2683.72 10
2683.83 4
2683.95 0
2684.07 0
2684.19 0
2684.31 0
2684.43 0
2684.55 0
2684.67 0
2684.78 0
2684.90 1
2685.02 9
2685.14 18
2685.26 29
2685.38 40
2685.50 52
2685.62 61
2685.74 69
2685.85 73
2685.97 73
2686.09 70
2686.21 65
2686.33 60
2686.45 55
2686.57 52
2686.69 50
2686.80 50
2686.92 51
2687.04 52
2687.16 54
2687.28 57
2687.40 61
2687.52 68
2687.64 77
2687.76 88
2687.87 99
2687.99 110
2688.11 118
2688.23 123
2688.35 124
2688.47 123
2688.59 120
2688.71 118
2688.83 117
2688.94 117
2689.06 119
2689.18 121
2689.30 122
2689.42 121
2689.54 118
2689.66 112
2689.78 105
2689.90 98
2690.02 92
2690.13 88
2690.25 85
2690.37 83
2690.49 82
2690.61 80
2690.73 76
2690.85 70
2690.97 61
2691.09 52
2691.20 41
2691.32 32
2691.44 25
2691.56 21
2691.68 20
2691.80 23
2691.92 27
2692.04 32
2692.16 36
2692.28 38
2692.39 38
2692.51 38
2692.63 38
2692.75 40
2692.87 45
2692.99 53
2693.11 64
2693.23 77
2693.35 91
2693.47 104
2693.58 114
2693.70 120
2693.82 121
2693.94 119
2694.06 114
2694.18 106
2694.30 97
2694.42 89
2694.54 81
2694.66 74
2694.77 67
2694.89 61
2695.01 54
2695.13 48
2695.25 43
2695.37 38
2695.49 36
2695.61 35
2695.73 35
2695.85 37
2695.97 38
2696.08 39
2696.20 41
2696.32 42
2696.44 46
2696.56 52
2696.68 61
2696.80 73
2696.92 87
2697.04 102
2697.16 116
2697.28 126
2697.39 133
2697.51 135
2697.63 134
2697.75 132
2697.87 128
2697.99 124
2698.11 120
2698.23 118
2698.35 118
2698.47 118
2698.59 120
2698.70 122
2698.82 124
2698.94 125
2699.06 126
2699.18 127
2699.30 126
2699.42 125
2699.54 124
2699.66 123
2699.78 121
2699.90 118
2700.02 114
2700.13 109
2700.25 104
2700.37 98
2700.49 93
2700.61 89
2700.73 85
2700.85 83
2700.97 80
2701.09 76
2701.21 71
2701.33 65
2701.45 59
2701.56 54
2701.68 49
2701.80 46
2701.92 44
2702.04 43
2702.16 44
2702.28 45
2702.40 47
2702.52 48
2702.64 48
2702.76 49
2702.88 49
2702.99 49
2703.11 50
2703.23 51
2703.35 54
2703.47 57
2703.59 61
2703.71 64
2703.83 67
2703.95 68
2704.07 69
2704.19 69
2704.31 69
2704.43 70
2704.55 70
2704.66 70
2704.78 70
2704.90 69
2705.02 68
2705.14 68
2705.26 68
2705.38 70
2705.50 72
2705.62 74
2705.74 75
2705.86 75
2705.98 75
2706.10 74
2706.21 74
2706.33 73
2706.45 74
2706.57 73
2706.69 73
2706.81 71
2706.93 68
2707.05 65
2707.17 62
2707.29 60
2707.41 59
2707.53 60
2707.65 62
2707.77 66
2707.89 72
2708.00 78
2708.12 84
2708.24 91
2708.36 97
2708.48 103
2708.60 108
2708.72 112
2708.84 117
2708.96 123
2709.08 128
2709.20 133
2709.32 138
2709.44 143
2709.56 146
2709.68 149
2709.79 150
2709.91 151
2710.03 151
2710.15 148
2710.27 143
2710.39 136
2710.51 127
2710.63 117
2710.75 108
2710.87 103
2710.99 102
2711.11 107
2711.23 116
2711.35 127
2711.47 140
2711.59 150
2711.71 157
2711.82 160
2711.94 159
2712.06 155
2712.18 149
2712.30 142
2712.42 134
2712.54 128
2712.66 122
2712.78 118
2712.90 115
2713.02 115
2713.14 116
2713.26 120
2713.38 124
2713.50 130
2713.62 136
2713.74 141
2713.86 146
2713.97 149
2714.09 151
2714.21 150
2714.33 147
2714.45 143
2714.57 139
2714.69 134
2714.81 131
2714.93 128
2715.05 126
2715.17 125
2715.29 123
2715.41 120
2715.53 116
2715.65 111
2715.77 104
2715.89 96
2716.01 87
2716.13 78
2716.24 68
2716.36 60
2716.48 52
2716.60 47
2716.72 45
2716.84 46
2716.96 48
2717.08 52
2717.20 54
2717.32 56
2717.44 55
2717.56 52
2717.68 49
2717.80 46
2717.92 45
2718.04 46
2718.16 50
2718.28 54
2718.40 58
2718.52 61
2718.64 63
2718.76 62
2718.87 61
2718.99 59
2719.11 57
2719.23 56
2719.35 57
2719.47 59
2719.59 63
2719.71 68
2719.83 74
2719.95 81
2720.07 88
2720.19 95
2720.31 102
2720.43 109
2720.55 115
2720.67 119
2720.79 122
2720.91 123
2721.03 122
2721.15 120
2721.27 116
2721.39 112
2721.51 109
2721.63 106
2721.75 104
2721.87 103
2721.98 104
2722.10 107
2722.22 111
2722.34 114
2722.46 116
2722.58 116
2722.70 114
2722.82 110
2722.94 106
2723.06 102
2723.18 100
2723.30 98
2723.42 96
2723.54 94
2723.66 89
2723.78 82
2723.90 71
2724.02 57
2724.14 42
2724.26 28
2724.38 17
2724.50 11
2724.62 11
2724.74 16
2724.86 26
2724.98 40
2725.10 54
2725.22 68
2725.34 80
2725.46 88
2725.58 93
2725.69 95
2725.81 95
2725.93 93
2726.05 90
2726.17 87
2726.29 83
2726.41 80
2726.53 78
2726.65 77
2726.77 78
2726.89 81
2727.01 85
2727.13 90
2727.25 93
2727.37 94
2727.49 93
2727.61 89
2727.73 83
2727.85 75
2727.97 65
2728.09 54
2728.21 43
2728.33 33
2728.45 23
2728.57 14
2728.69 6
2728.81 0
2728.93 0
2729.05 0
2729.17 0
2729.29 0
2729.41 0
2729.53 0
2729.65 0
2729.77 2
2729.89 7
2730.01 11
2730.13 13
2730.25 14
2730.37 14
2730.49 14
2730.61 15
2730.73 18
2730.85 23
2730.97 31
2731.09 40
2731.20 50
2731.32 60
2731.44 69
2731.56 78
2731.68 85
2731.80 90
2731.92 94
2732.04 97
2732.16 98
2732.28 97
2732.40 97
2732.52 96
2732.64 96
2732.76 96
2732.88 97
2733.00 98
2733.12 99
2733.24 99
2733.36 97
2733.48 92
2733.60 85
2733.72 76
2733.84 64
2733.96 51
2734.08 38
2734.20 28
2734.32 20
2734.44 17
2734.56 19
2734.68 26
2734.80 35
2734.92 45
2735.04 56
2735.16 64
2735.28 71
2735.40 75
2735.52 77
2735.64 78
2735.76 78
2735.88 78
2736.00 76
2736.12 75
2736.24 72
2736.36 68
2736.48 62
2736.60 54
2736.72 46
2736.84 38
2736.96 30
2737.08 24
2737.20 20
2737.32 21
2737.44 24
2737.56 31
2737.68 41
2737.80 52
2737.92 62
2738.04 71
2738.16 77
2738.28 81
2738.40 83
2738.52 82
2738.64 80
2738.76 77
2738.88 73
2739.00 70
2739.12 66
2739.24 62
2739.36 59
2739.48 55
2739.60 52
2739.72 48
2739.84 45
2739.96 43
2740.08 42
2740.20 41
2740.32 42
2740.44 43
2740.56 46
2740.68 50
2740.80 54
2740.92 59
2741.04 63
2741.16 67
2741.28 70
2741.40 73
2741.52 74
2741.64 74
2741.76 73
2741.88 72
2742.00 71
2742.12 72
2742.24 74
2742.36 77
2742.48 82
2742.60 87
2742.72 92
2742.84 94
2742.96 93
2743.08 90
2743.20 86
2743.32 81
2743.44 77
2743.56 77
2743.68 81
2743.80 89
2743.92 100
2744.04 113
2744.16 126
2744.28 137
2744.40 145
2744.52 148
2744.64 148
2744.76 145
2744.88 140
2745.00 134
2745.12 127
2745.24 121
2745.36 113
2745.49 105
2745.61 96
2745.73 85
2745.85 73
2745.97 61
2746.09 50
2746.21 40
2746.33 33
2746.45 28
2746.57 26
2746.69 26
2746.81 30
2746.93 35
2747.05 41
2747.17 48
2747.29 56
2747.41 63
2747.53 70
2747.65 75
2747.77 80
2747.89 83
2748.01 86
2748.13 87
2748.25 88
2748.37 89
2748.49 90
2748.61 90
2748.73 89
2748.85 88
2748.97 86
2749.09 84
2749.21 83
2749.33 82
2749.45 83
2749.57 85
2749.69 89
2749.81 94
2749.93 99
2750.05 104
2750.17 109
2750.29 112
2750.41 114
2750.53 114
2750.65 114
2750.77 112
2750.89 111
2751.02 109
2751.14 108
2751.26 106
2751.38 104
2751.50 101
2751.62 97
2751.74 92
2751.86 88
2751.98 86
2752.10 86
2752.22 88
2752.34 95
2752.46 104
2752.58 115
2752.70 127
2752.82 139
2752.94 150
2753.06 158
2753.18 164
2753.30 167
2753.42 168
2753.54 166
2753.66 163
2753.78 160
2753.90 157
2754.02 157
2754.14 158
2754.26 161
2754.38 167
2754.50 174
2754.62 182
2754.74 191
2754.87 198
2754.99 205
2755.11 209
2755.23 212
2755.35 212
2755.47 211
2755.59 209
2755.71 207
2755.83 205
2755.95 204
2756.07 203
2756.19 201
2756.31 198
2756.43 193
2756.55 185
2756.67 174
2756.79 160
2756.91 145
2757.03 129
2757.15 114
2757.27 101
2757.39 93
2757.51 90
2757.63 92
2757.75 99
2757.88 109
2758.00 120
2758.12 131
2758.24 138
2758.36 141
2758.48 139
2758.60 133
2758.72 124
2758.84 114
2758.96 103
2759.08 93
2759.20 86
2759.32 81
2759.44 79
2759.56 82
2759.68 89
2759.80 99
2759.92 113
2760.04 129
2760.16 145
2760.28 159
2760.40 171
2760.53 179
2760.65 185
2760.77 188
2760.89 190
2761.01 192
2761.13 195
2761.25 199
2761.37 204
2761.49 210
2761.61 218
2761.73 226
2761.85 235
2761.97 246
2762.09 257
2762.21 267
2762.33 277
2762.45 284
2762.57 288
2762.69 289
2762.81 287
2762.94 282
2763.06 275
2763.18 265
2763.30 255
2763.42 244
2763.54 235
2763.66 229
2763.78 226
2763.90 227
2764.02 232
2764.14 239
2764.26 246
2764.38 252
2764.50 256
2764.62 257
2764.74 253
2764.86 246
2764.99 236
2765.11 226
2765.23 215
2765.35 206
2765.47 198
2765.59 191
2765.71 186
2765.83 181
2765.95 177
2766.07 173
2766.19 170
2766.31 167
2766.43 165
2766.55 165
2766.67 166
2766.79 168
2766.91 170
2767.04 171
2767.16 171
2767.28 168
2767.40 162
2767.52 154
2767.64 145
2767.76 136
2767.88 130
2768.00 128
2768.12 131
2768.24 139
2768.36 151
2768.48 164
2768.60 177
2768.72 186
2768.85 192
2768.97 194
2769.09 192
2769.21 189
2769.33 188
2769.45 192
2769.57 202
2769.69 218
2769.81 239
2769.93 263
2770.05 285
2770.17 302
2770.29 313
2770.41 316
2770.53 314
2770.66 308
2770.78 302
2770.90 298
2771.02 297
2771.14 300
2771.26 304
2771.38 308
2771.50 308
2771.62 305
2771.74 297
2771.86 285
2771.98 270
2772.10 254
2772.22 239
2772.35 226
2772.47 215
2772.59 208
2772.71 202
2772.83 199
2772.95 198
2773.07 197
2773.19 197
2773.31 196
2773.43 195
2773.55 194
2773.67 190
2773.79 185
2773.92 177
2774.04 167
2774.16 154
2774.28 140
2774.40 126
2774.52 113
2774.64 103
2774.76 96
2774.88 92
2775.00 92
2775.12 95
2775.24 100
2775.36 106
2775.49 113
2775.61 121
2775.73 128
2775.85 135
2775.97 142
2776.09 147
2776.21 151
2776.33 152
2776.45 151
2776.57 148
2776.69 143
2776.81 138
2776.94 134
2777.06 132
2777.18 133
2777.30 139
2777.42 149
2777.54 160
2777.66 172
2777.78 181
2777.90 188
2778.02 191
2778.14 190
2778.27 187
2778.39 184
2778.51 180
2778.63 178
2778.75 178
2778.87 178
2778.99 177
2779.11 176
2779.23 174
2779.35 171
2779.47 166
2779.59 161
2779.72 155
2779.84 148
2779.96 140
2780.08 132
2780.20 123
2780.32 114
2780.44 106
2780.56 98
2780.68 93
2780.80 89
2780.92 88
2781.05 88
2781.17 89
2781.29 92
2781.41 95
2781.53 99
2781.65 102
2781.77 103
2781.89 102
2782.01 99
2782.13 95
2782.26 90
2782.38 86
2782.50 84
2782.62 85
2782.74 88
2782.86 91
2782.98 93
2783.10 93
2783.22 89
2783.34 83
2783.47 75
2783.59 68
2783.71 63
2783.83 60
2783.95 60
2784.07 64
2784.19 69
2784.31 76
2784.43 82
2784.55 87
2784.68 91
2784.80 93
2784.92 92
2785.04 90
2785.16 86
2785.28 81
2785.40 76
2785.52 71
2785.64 67
2785.76 64
2785.89 62
2786.01 61
2786.13 58
2786.25 56
2786.37 52
2786.49 47
2786.61 42
2786.73 37
2786.85 33
2786.97 31
2787.10 29
2787.22 27
2787.34 25
2787.46 21
2787.58 17
2787.70 11
2787.82 5
2787.94 0
2788.06 0
2788.19 0
2788.31 0
2788.43 0
2788.55 0
2788.67 0
2788.79 0
2788.91 0
2789.03 2
2789.15 6
2789.28 11
2789.40 17
2789.52 22
2789.64 29
2789.76 36
2789.88 45
2790.00 54
2790.12 65
2790.24 76
2790.37 86
2790.49 93
2790.61 96
2790.73 95
2790.85 89
2790.97 80
2791.09 68
2791.21 57
2791.33 47
2791.46 40
2791.58 36
2791.70 35
2791.82 36
2791.94 38
2792.06 40
2792.18 43
2792.30 45
2792.43 48
2792.55 52
2792.67 57
2792.79 63
2792.91 70
2793.03 77
2793.15 84
2793.27 89
2793.39 92
2793.52 92
2793.64 90
2793.76 85
2793.88 78
2794.00 70
2794.12 63
2794.24 58
2794.36 55
2794.49 54
2794.61 56
2794.73 58
2794.85 61
2794.97 62
2795.09 61
2795.21 59
2795.33 55
2795.46 49
2795.58 43
2795.70 36
2795.82 29
2795.94 22
2796.06 16
2796.18 11
2796.30 7
2796.43 5
2796.55 3
2796.67 3
2796.79 4
2796.91 4
2797.03 3
2797.15 2
2797.27 0
2797.40 0
2797.52 0
2797.64 0
2797.76 0
2797.88 0
2798.00 0
2798.12 4
2798.24 14
2798.37 28
2798.49 45
2798.61 62
2798.73 79
2798.85 94
2798.97 106
2799.09 114
2799.22 119
2799.34 121
2799.46 120
2799.58 117
2799.70 112
2799.82 104
2799.94 95
2800.06 85
2800.19 75
2800.31 66
2800.43 58
2800.55 52
2800.67 48
2800.79 44
2800.91 41
2801.04 38
2801.16 36
2801.28 34
2801.40 34
2801.52 34
2801.64 35
2801.76 37
2801.89 41
2802.01 45
2802.13 49
2802.25 54
2802.37 59
2802.49 65
2802.61 72
2802.74 81
2802.86 91
2802.98 102
2803.10 113
2803.22 122
2803.34 129
2803.46 134
2803.58 136
2803.71 137
2803.83 137
2803.95 136
2804.07 134
2804.19 132
2804.31 129
2804.43 127
2804.56 125
2804.68 124
2804.80 124
2804.92 125
2805.04 127
2805.16 127
2805.29 126
2805.41 123
2805.53 116
2805.65 107
2805.77 95
2805.89 83
2806.01 70
2806.14 58
2806.26 49
2806.38 41
2806.50 36
2806.62 32
2806.74 29
2806.86 27
2806.99 25
2807.11 24
2807.23 24
2807.35 26
2807.47 30
2807.59 35
2807.71 42
2807.84 50
2807.96 58
2808.08 65
2808.20 70
2808.32 74
2808.44 75
2808.57 74
2808.69 71
2808.81 67
2808.93 63
2809.05 61
2809.17 62
2809.29 67
2809.42 75
2809.54 86
2809.66 98
2809.78 109
2809.90 118
2810.02 124
2810.15 128
2810.27 130
2810.39 132
2810.51 135
2810.63 139
2810.75 145
2810.87 152
2811.00 158
2811.12 163
2811.24 165
2811.36 164
2811.48 160
2811.60 153
2811.73 145
2811.85 136
2811.97 127
2812.09 120
2812.21 114
2812.33 110
2812.46 109
2812.58 110
2812.70 113
2812.82 117
2812.94 123
2813.06 128
2813.19 133
2813.31 138
2813.43 141
2813.55 143
2813.67 143
2813.79 141
2813.92 137
2814.04 131
2814.16 122
2814.28 112
2814.40 101
2814.52 92
2814.65 85
2814.77 81
2814.89 81
2815.01 84
2815.13 88
2815.25 94
2815.38 99
2815.50 105
2815.62 110
2815.74 116
2815.86 123
2815.98 132
2816.11 141
2816.23 152
2816.35 164
2816.47 178
2816.59 194
2816.71 213
2816.84 234
2816.96 256
2817.08 277
2817.20 295
2817.32 310
2817.44 320
2817.57 328
2817.69 334
2817.81 341
2817.93 350
2818.05 362
2818.17 378
2818.30 396
2818.42 415
2818.54 434
2818.66 452
2818.78 470
2818.90 488
2819.03 506
2819.15 524
2819.27 541
2819.39 555
2819.51 565
2819.64 569
2819.76 567
2819.88 559
2820.00 544
2820.12 525
2820.24 503
2820.37 481
2820.49 459
2820.61 441
2820.73 427
2820.85 418
2820.98 413
2821.10 410
2821.22 408
2821.34 404
2821.46 398
2821.58 388
2821.71 374
2821.83 357
2821.95 339
2822.07 319
2822.19 300
2822.32 280
2822.44 262
2822.56 246
2822.68 232
2822.80 223
2822.92 217
2823.05 216
2823.17 219
2823.29 224
2823.41 230
2823.53 236
2823.66 241
2823.78 244
2823.90 245
2824.02 243
2824.14 239
2824.26 234
2824.39 227
2824.51 219
2824.63 211
2824.75 203
2824.87 195
2825.00 188
2825.12 181
2825.24 175
2825.36 170
2825.48 166
2825.61 162
2825.73 161
2825.85 160
2825.97 162
2826.09 165
2826.21 168
2826.34 173
2826.46 177
2826.58 181
2826.70 184
2826.82 186
2826.95 187
2827.07 184
2827.19 177
2827.31 168
2827.43 156
2827.56 143
2827.68 132
2827.80 124
2827.92 120
2828.04 121
2828.17 125
2828.29 130
2828.41 134
2828.53 136
2828.65 136
2828.78 135
2828.90 134
2829.02 134
2829.14 137
2829.26 141
2829.39 146
2829.51 150
2829.63 151
2829.75 146
2829.87 138
2830.00 125
2830.12 109
2830.24 93
2830.36 79
2830.48 68
2830.61 61
2830.73 58
2830.85 57
2830.97 57
2831.09 58
2831.22 58
2831.34 57
2831.46 54
2831.58 51
2831.70 45
2831.83 39
2831.95 32
2832.07 24
2832.19 15
2832.31 6
2832.44 0
2832.56 0
2832.68 0
2832.80 0
2832.92 0
2833.05 0
2833.17 0
2833.29 4
2833.41 6
2833.53 7
2833.66 6
2833.78 5
2833.90 3
2834.02 4
2834.14 6
2834.27 12
2834.39 20
2834.51 29
2834.63 40
2834.76 50
2834.88 57
2835.00 62
2835.12 64
2835.24 62
2835.37 58
2835.49 54
2835.61 51
2835.73 50
2835.85 52
2835.98 58
2836.10 67
2836.22 77
2836.34 89
2836.46 100
2836.59 110
2836.71 117
2836.83 120
2836.95 120
2837.08 116
2837.20 109
2837.32 101
2837.44 92
2837.56 82
2837.69 71
2837.81 61
2837.93 52
2838.05 43
2838.17 37
2838.30 32
2838.42 30
2838.54 30
2838.66 34
2838.79 41
2838.91 51
2839.03 63
2839.15 77
2839.27 93
2839.40 109
2839.52 126
2839.64 140
2839.76 152
2839.89 161
2840.01 166
2840.13 167
2840.25 166
2840.37 165
2840.50 163
2840.62 162
2840.74 164
2840.86 166
2840.99 171
2841.11 175
2841.23 180
2841.35 184
2841.47 186
2841.60 186
2841.72 184
2841.84 180
2841.96 175
2842.09 171
2842.21 169
2842.33 169
2842.45 171
2842.57 174
2842.70 176
2842.82 177
2842.94 175
2843.06 169
2843.19 161
2843.31 152
2843.43 142
2843.55 133
2843.68 125
2843.80 118
2843.92 112
2844.04 106
2844.16 100
2844.29 95
2844.41 91
2844.53 87
2844.65 85
2844.78 82
2844.90 80
2845.02 75
2845.14 69
2845.27 59
2845.39 49
2845.51 38
2845.63 30
2845.75 25
2845.88 26
2846.00 31
2846.12 40
2846.24 50
2846.37 60
2846.49 67
2846.61 71
2846.73 71
2846.86 69
2846.98 65
2847.10 60
2847.22 55
2847.34 50
2847.47 44
2847.59 38
2847.71 32
2847.83 27
2847.96 22
2848.08 20
2848.20 19
2848.32 19
2848.45 21
2848.57 23
2848.69 27
2848.81 33
2848.94 42
2849.06 53
2849.18 67
2849.30 82
2849.43 95
2849.55 105
2849.67 110
2849.79 110
2849.92 104
2850.04 94
2850.16 81
2850.28 69
2850.40 60
2850.53 53
2850.65 50
2850.77 49
2850.89 49
2851.02 48
2851.14 45
2851.26 40
2851.38 33
2851.51 25
2851.63 19
2851.75 16
2851.87 17
2852.00 21
2852.12 29
2852.24 39
2852.36 51
2852.49 63
2852.61 74
2852.73 84
2852.85 93
2852.98 100
2853.10 106
2853.22 111
2853.34 115
2853.47 117
2853.59 117
2853.71 116
2853.83 113
2853.96 109
2854.08 106
2854.20 104
2854.32 105
2854.45 108
2854.57 114
2854.69 122
2854.81 130
2854.94 139
2855.06 146
2855.18 152
2855.30 157
2855.43 160
2855.55 162
2855.67 163
2855.79 163
2855.92 163
2856.04 162
2856.16 159
2856.28 156
2856.41 151
2856.53 146
2856.65 139
2856.77 132
2856.90 125
2857.02 119
2857.14 114
2857.27 111
2857.39 109
2857.51 108
2857.63 107
2857.76 107
2857.88 106
2858.00 106
2858.12 106
2858.25 107
2858.37 108
2858.49 112
2858.61 116
2858.74 120
2858.86 123
2858.98 125
2859.10 125
2859.23 121
2859.35 116
2859.47 110
2859.59 103
2859.72 96
2859.84 90
2859.96 85
2860.09 79
2860.21 74
2860.33 68
2860.45 63
2860.58 58
2860.70 55
2860.82 53
2860.94 52
2861.07 52
2861.19 52
2861.31 51
2861.43 51
2861.56 51
2861.68 51
2861.80 51
2861.93 53
2862.05 55
2862.17 57
2862.29 58
2862.42 60
2862.54 61
2862.66 64
2862.78 67
2862.91 73
2863.03 79
2863.15 87
2863.27 96
2863.40 104
2863.52 111
2863.64 118
2863.77 122
2863.89 126
2864.01 127
2864.13 127
2864.26 125
2864.38 121
2864.50 115
2864.62 108
2864.75 99
2864.87 91
2864.99 83
2865.12 75
2865.24 69
2865.36 65
2865.48 63
2865.61 64
2865.73 66
2865.85 71
2865.97 76
2866.10 80
2866.22 84
2866.34 86
2866.47 88
2866.59 88
2866.71 88
2866.83 87
2866.96 85
2867.08 83
2867.20 80
2867.33 76
2867.45 71
2867.57 67
2867.69 64
2867.82 62
2867.94 62
2868.06 63
2868.19 66
2868.31 70
2868.43 75
2868.55 81
2868.68 89
2868.80 99
2868.92 109
2869.04 119
2869.17 127
2869.29 132
2869.41 134
2869.54 133
2869.66 130
2869.78 125
2869.90 121
2870.03 117
2870.15 114
2870.27 112
2870.40 109
2870.52 106
2870.64 101
2870.76 95
2870.89 89
2871.01 83
2871.13 79
2871.26 79
2871.38 81
2871.50 85
2871.62 89
2871.75 93
2871.87 93
2871.99 88
2872.12 78
2872.24 64
2872.36 47
2872.49 29
2872.61 12
2872.73 0
2872.85 0
2872.98 0
2873.10 0
2873.22 0
2873.35 0
2873.47 0
2873.59 0
2873.71 1
2873.84 10
2873.96 19
2874.08 27
2874.21 33
2874.33 39
2874.45 43
2874.57 47
2874.70 49
2874.82 50
2874.94 51
2875.07 51
2875.19 49
2875.31 47
2875.44 45
2875.56 43
2875.68 42
2875.80 42
2875.93 43
2876.05 45
2876.17 47
2876.30 49
2876.42 51
2876.54 53
2876.67 54
2876.79 55
2876.91 56
2877.03 54
2877.16 52
2877.28 47
2877.40 41
2877.53 33
2877.65 25
2877.77 18
2877.90 11
2878.02 7
2878.14 6
2878.26 8
2878.39 13
2878.51 20
2878.63 29
2878.76 38
2878.88 47
2879.00 53
2879.13 58
2879.25 60
2879.37 62
2879.50 62
2879.62 63
2879.74 66
2879.86 69
2879.99 74
2880.11 79
2880.23 85
2880.36 91
2880.48 97
2880.60 101
2880.73 104
2880.85 105
2880.97 104
2881.10 101
2881.22 97
2881.34 93
2881.46 90
2881.59 89
2881.71 90
2881.83 93
2881.96 99
2882.08 105
2882.20 111
2882.33 116
2882.45 118
2882.57 117
2882.70 113
2882.82 107
2882.94 99
2883.06 91
2883.19 82
2883.31 73
2883.43 66
2883.56 59
2883.68 53
2883.80 48
2883.93 44
2884.05 40
2884.17 36
2884.30 32
2884.42 28
2884.54 25
2884.67 23
2884.79 20
2884.91 18
2885.04 16
2885.16 16
2885.28 16
2885.40 19
2885.53 23
2885.65 28
2885.77 33
2885.90 36
2886.02 36
2886.14 33
2886.27 25
2886.39 15
2886.51 3
2886.64 0
2886.76 0
2886.88 0
2887.01 0
2887.13 0
2887.25 0
2887.38 0
2887.50 3
2887.62 8
2887.75 11
2887.87 13
2887.99 15
2888.12 16
2888.24 18
2888.36 21
2888.49 26
2888.61 32
2888.73 38
2888.85 45
2888.98 51
2889.10 57
2889.22 62
2889.35 66
2889.47 71
2889.59 76
2889.72 81
2889.84 86
2889.96 91
2890.09 96
2890.21 99
2890.33 102
2890.46 105
2890.58 107
2890.70 109
2890.83 111
2890.95 113
2891.07 113
2891.20 113
2891.32 112
2891.44 110
2891.57 109
2891.69 108
2891.81 109
2891.94 111
2892.06 114
2892.18 116
2892.31 117
2892.43 118
2892.55 117
2892.68 116
2892.80 115
2892.92 116
2893.05 117
2893.17 118
2893.29 120
2893.42 121
2893.54 121
2893.66 119
2893.79 116
2893.91 113
2894.03 109
2894.16 107
2894.28 106
2894.40 108
2894.53 111
2894.65 116
2894.77 121
2894.90 126
2895.02 128
2895.14 128
2895.27 124
2895.39 116
2895.51 106
2895.64 94
2895.76 83
2895.88 73
2896.01 68
2896.13 66
2896.25 69
2896.38 75
2896.50 83
2896.63 92
2896.75 99
2896.87 106
2897.00 110
2897.12 112
2897.24 112
2897.37 110
2897.49 105
2897.61 99
2897.74 92
2897.86 84
2897.98 78
2898.11 74
2898.23 73
2898.35 77
2898.48 84
2898.60 92
2898.72 99
2898.85 103
2898.97 102
2899.09 97
2899.22 87
2899.34 74
2899.46 60
2899.59 47
2899.71 37
2899.83 29
2899.96 25
2900.08 23
2900.21 22
2900.33 20
2900.45 18
2900.58 14
2900.70 10
2900.82 6
2900.95 3
2901.07 1
2901.19 1
2901.32 4
2901.44 8
2901.56 13
2901.69 17
2901.81 21
2901.93 24
2902.06 25
2902.18 25
2902.31 24
2902.43 23
2902.55 22
2902.68 23
2902.80 25
2902.92 27
2903.05 30
2903.17 33
2903.29 35
2903.42 38
2903.54 42
2903.66 45
2903.79 48
2903.91 50
2904.04 52
2904.16 54
2904.28 56
2904.41 58
2904.53 61
2904.65 64
2904.78 66
2904.90 68
2905.02 67
2905.15 65
2905.27 61
2905.39 56
2905.52 51
2905.64 47
2905.77 44
2905.89 43
2906.01 44
2906.14 46
2906.26 49
2906.38 52
2906.51 56
2906.63 62
2906.75 68
2906.88 76
2907.00 84
2907.13 92
2907.25 97
2907.37 99
2907.50 97
2907.62 92
2907.74 84
2907.87 75
2907.99 65
2908.11 57
2908.24 50
2908.36 45
2908.49 41
2908.61 37
2908.73 35
2908.86 33
2908.98 33
2909.10 36
2909.23 41
2909.35 49
2909.48 58
2909.60 67
2909.72 74
2909.85 78
2909.97 79
2910.09 78
2910.22 73
2910.34 67
2910.46 60
2910.59 54
2910.71 49
2910.84 47
2910.96 46
2911.08 48
2911.21 52
2911.33 57
2911.45 64
2911.58 70
2911.70 75
2911.83 80
2911.95 83
2912.07 85
2912.20 85
2912.32 86
2912.44 86
2912.57 88
2912.69 90
2912.82 93
2912.94 96
2913.06 98
2913.19 97
2913.31 94
2913.43 88
2913.56 80
2913.68 71
2913.81 61
2913.93 53
2914.05 45
2914.18 40
2914.30 36
2914.42 35
2914.55 35
2914.67 36
2914.80 39
2914.92 42
2915.04 47
2915.17 50
2915.29 53
2915.42 55
2915.54 55
2915.66 54
2915.79 54
2915.91 56
2916.03 59
2916.16 66
2916.28 74
2916.41 83
2916.53 91
2916.65 96
2916.78 97
2916.90 93
2917.03 85
2917.15 73
2917.27 61
2917.40 49
2917.52 40
2917.64 34
2917.77 32
2917.89 31
2918.02 32
2918.14 33
2918.26 31
2918.39 27
2918.51 21
2918.64 13
2918.76 3
2918.88 0
2919.01 0
2919.13 0
2919.26 0
2919.38 0
2919.50 0
2919.63 0
2919.75 0
2919.87 7
2920.00 16
2920.12 23
2920.25 27
2920.37 29
2920.49 28
2920.62 26
2920.74 24
2920.87 23
2920.99 24
2921.11 26
2921.24 32
2921.36 38
2921.49 45
2921.61 52
2921.73 59
2921.86 65
2921.98 71
2922.11 75
2922.23 80
2922.35 83
2922.48 86
2922.60 88
2922.73 90
2922.85 92
2922.97 94
2923.10 97
2923.22 100
2923.35 103
2923.47 105
2923.59 107
2923.72 107
2923.84 106
2923.97 104
2924.09 102
2924.21 98
2924.34 93
2924.46 88
2924.59 82
2924.71 76
2924.83 71
2924.96 66
2925.08 64
2925.21 65
2925.33 67
2925.45 72
2925.58 77
2925.70 83
2925.83 89
2925.95 93
2926.07 96
2926.20 97
2926.32 97
2926.45 95
2926.57 92
2926.69 89
2926.82 84
2926.94 79
2927.07 73
2927.19 67
2927.31 62
2927.44 58
2927.56 56
2927.69 57
2927.81 60
2927.93 65
2928.06 72
2928.18 80
2928.31 90
2928.43 99
2928.56 107
2928.68 113
2928.80 116
2928.93 116
2929.05 111
2929.18 101
2929.30 88
2929.42 73
2929.55 58
2929.67 44
2929.80 33
2929.92 26
2930.04 24
2930.17 26
2930.29 31
2930.42 39
2930.54 48
2930.67 56
2930.79 63
2930.91 68
2931.04 70
2931.16 71
2931.29 69
2931.41 67
2931.53 64
2931.66 61
2931.78 59
2931.91 57
2932.03 55
2932.16 55
2932.28 56
2932.40 60
2932.53 67
2932.65 75
2932.78 83
2932.90 90
2933.02 93
2933.15 92
2933.27 86
2933.40 76
2933.52 64
2933.65 51
2933.77 39
2933.89 31
2934.02 25
2934.14 23
2934.27 23
2934.39 26
2934.51 31
2934.64 37
2934.76 43
2934.89 49
2935.01 54
2935.14 58
2935.26 60
2935.38 61
2935.51 59
2935.63 55
2935.76 51
2935.88 46
2936.01 42
2936.13 39
2936.25 37
2936.38 35
2936.50 34
2936.63 32
2936.75 29
2936.88 23
2937.00 16
2937.12 7
2937.25 0
2937.37 0
2937.50 0
2937.62 0
2937.75 0
2937.87 0
2937.99 0
2938.12 0
2938.24 2
2938.37 13
2938.49 23
2938.62 32
2938.74 38
2938.86 41
2938.99 41
2939.11 38
2939.24 35
2939.36 32
2939.49 30
2939.61 30
2939.73 31
2939.86 32
2939.98 34
2940.11 35
2940.23 35
2940.36 34
2940.48 32
2940.61 30
2940.73 27
2940.85 24
2940.98 21
2941.10 19
2941.23 17
2941.35 17
2941.48 18
2941.60 20
2941.72 24
2941.85 27
2941.97 30
2942.10 32
2942.22 33
2942.35 35
2942.47 38
2942.60 44
2942.72 54
2942.84 68
2942.97 83
2943.09 100
2943.22 116
2943.34 130
2943.47 141
2943.59 150
2943.71 156
2943.84 161
2943.96 165
2944.09 168
2944.21 172
2944.34 175
2944.46 178
2944.59 179
2944.71 176
2944.83 171
2944.96 162
2945.08 150
2945.21 135
2945.33 119
2945.46 102
2945.58 87
2945.71 74
2945.83 66
2945.95 62
2946.08 63
2946.20 68
2946.33 76
2946.45 86
2946.58 97
2946.70 108
2946.83 119
2946.95 130
2947.08 142
2947.20 153
2947.32 165
2947.45 175
2947.57 184
2947.70 190
2947.82 194
2947.95 193
2948.07 189
2948.20 182
2948.32 173
2948.44 162
2948.57 151
2948.69 139
2948.82 129
2948.94 120
2949.07 111
2949.19 104
2949.32 97
2949.44 91
2949.57 87
2949.69 83
2949.81 79
2949.94 77
2950.06 75
2950.19 73
2950.31 70
2950.44 66
2950.56 60
2950.69 53
2950.81 46
2950.94 39
2951.06 32
2951.18 27
2951.31 24
2951.43 24
2951.56 26
2951.68 30
2951.81 36
2951.93 45
2952.06 55
2952.18 65
2952.31 76
2952.43 86
2952.56 94
2952.68 101
2952.80 104
2952.93 105
2953.05 102
2953.18 97
2953.30 89
2953.43 78
2953.55 67
2953.68 55
2953.80 44
2953.93 34
2954.05 26
2954.18 20
2954.30 17
2954.42 16
2954.55 19
2954.67 24
2954.80 30
2954.92 38
2955.05 45
2955.17 52
2955.30 58
2955.42 63
2955.55 67
2955.67 73
2955.80 80
2955.92 87
2956.05 94
2956.17 99
2956.29 102
2956.42 100
2956.54 94
2956.67 85
2956.79 75
2956.92 64
2957.04 54
2957.17 47
2957.29 43
2957.42 42
2957.54 43
2957.67 46
2957.79 49
2957.92 52
2958.04 54
2958.17 56
2958.29 58
2958.41 60
2958.54 62
2958.66 65
2958.79 69
2958.91 73
2959.04 77
2959.16 81
2959.29 85
2959.41 88
2959.54 90
2959.66 91
2959.79 91
2959.91 91
2960.04 90
2960.16 89
2960.29 87
2960.41 84
2960.54 82
2960.66 79
2960.79 76
2960.91 73
2961.03 70
2961.16 67
2961.28 66
2961.41 67
2961.53 71
2961.66 77
2961.78 86
2961.91 96
2962.03 104
2962.16 111
2962.28 113
2962.41 111
2962.53 105
2962.66 97
2962.78 89
2962.91 84
2963.03 81
2963.16 81
2963.28 83
2963.41 83
2963.53 81
2963.66 76
2963.78 68
2963.91 58
2964.03 47
2964.16 38
2964.28 30
2964.40 25
2964.53 22
2964.65 21
2964.78 22
2964.90 25
2965.03 30
2965.15 37
2965.28 46
2965.40 55
2965.53 65
2965.65 72
2965.78 78
2965.90 81
2966.03 82
2966.15 83
2966.28 85
2966.40 88
2966.53 91
2966.65 95
2966.78 97
2966.90 98
2967.03 95
2967.15 90
2967.28 82
2967.40 74
2967.53 67
2967.65 62
2967.78 60
2967.90 61
2968.03 66
2968.15 73
2968.28 82
2968.40 92
2968.53 100
2968.65 106
2968.78 111
2968.90 112
2969.03 111
2969.15 107
2969.28 101
2969.40 93
2969.53 83
2969.65 72
2969.78 60
2969.90 47
2970.03 35
2970.15 25
2970.28 16
2970.40 9
2970.53 5
2970.65 3
2970.78 2
2970.90 3
2971.03 2
2971.15 1
2971.28 0
2971.40 0
2971.53 0
2971.65 0
2971.78 0
2971.90 0
2972.03 1
2972.15 10
2972.28 21
2972.40 32
2972.53 42
2972.65 50
2972.78 57
2972.90 61
2973.03 64
2973.15 65
2973.28 64
2973.40 61
2973.53 57
2973.65 53
2973.78 48
2973.90 42
2974.03 37
2974.15 33
2974.28 29
2974.40 26
2974.53 23
2974.65 21
2974.78 17
2974.90 13
2975.03 7
2975.15 1
2975.28 0
2975.40 0
2975.53 0
2975.65 0
2975.78 0
2975.90 0
2976.03 0
2976.15 5
2976.28 8
2976.40 9
2976.53 9
2976.65 9
2976.78 10
2976.90 12
2977.03 17
2977.15 23
2977.28 31
2977.40 40
2977.53 50
2977.65 59
2977.78 67
2977.90 74
2978.03 79
2978.15 82
2978.28 84
2978.41 85
2978.53 84
2978.66 81
2978.78 77
2978.91 72
2979.03 65
2979.16 57
2979.28 49
2979.41 43
2979.53 38
2979.66 37
2979.78 40
2979.91 45
2980.03 53
2980.16 62
2980.28 70
2980.41 77
2980.53 82
2980.66 85
2980.78 87
2980.91 90
2981.03 95
2981.16 103
2981.28 114
2981.41 128
2981.53 141
2981.66 153
2981.79 161
2981.91 164
2982.04 163
2982.16 157
2982.29 150
2982.41 144
2982.54 141
2982.66 141
2982.79 146
2982.91 155
2983.04 164
2983.16 173
2983.29 180
2983.41 182
2983.54 180
2983.66 174
2983.79 165
2983.91 155
2984.04 143
2984.16 132
2984.29 122
2984.42 113
2984.54 106
2984.67 101
2984.79 99
2984.92 99
2985.04 101
2985.17 105
2985.29 110
2985.42 115
2985.54 119
2985.67 122
2985.79 125
2985.92 126
2986.04 126
2986.17 125
2986.29 124
2986.42 121
2986.55 118
2986.67 114
2986.80 110
2986.92 106
2987.05 103
2987.17 101
2987.30 99
2987.42 99
2987.55 100
2987.67 104
2987.80 111
2987.92 121
2988.05 133
2988.17 146
2988.30 158
2988.43 168
2988.55 176
2988.68 180
2988.80 182
2988.93 183
2989.05 183
2989.18 183
2989.30 184
2989.43 184
2989.55 185
2989.68 184
2989.80 180
2989.93 174
2990.06 166
2990.18 155
2990.31 144
2990.43 133
2990.56 123
2990.68 115
2990.81 109
2990.93 105
2991.06 103
2991.18 101
2991.31 101
2991.44 100
2991.56 99
2991.69 98
2991.81 97
2991.94 96
2992.06 94
2992.19 93
2992.31 91
2992.44 89
2992.56 86
2992.69 83
2992.81 78
2992.94 74
2993.07 68
2993.19 64
2993.32 60
2993.44 57
2993.57 56
2993.69 57
2993.82 58
2993.94 60
2994.07 61
2994.20 62
2994.32 61
2994.45 59
2994.57 56
2994.70 53
2994.82 50
2994.95 49
2995.07 49
2995.20 51
2995.32 56
2995.45 64
2995.58 73
2995.70 84
2995.83 94
2995.95 103
2996.08 109
2996.20 111
2996.33 110
2996.45 108
2996.58 104
2996.71 101
2996.83 100
2996.96 102
2997.08 106
2997.21 113
2997.33 123
2997.46 134
2997.58 145
2997.71 156
2997.84 166
2997.96 173
2998.09 178
2998.21 180
2998.34 180
2998.46 179
2998.59 176
2998.71 171
2998.84 166
2998.97 159
2999.09 150
2999.22 142
2999.34 133
2999.47 126
2999.59 121
2999.72 117
2999.84 115
2999.97 113
3000.10 110
3000.22 106
3000.35 100
3000.47 93
3000.60 87
3000.72 83
3000.85 82
3000.97 83
3001.10 88
3001.23 95
3001.35 103
3001.48 113
3001.60 124
3001.73 134
3001.85 144
3001.98 153
3002.11 162
3002.23 169
3002.36 175
3002.48 181
3002.61 186
3002.73 190
3002.86 194
3002.99 195
3003.11 194
3003.24 191
3003.36 183
3003.49 173
3003.61 162
3003.74 150
3003.86 140
3003.99 133
3004.12 129
3004.24 129
3004.37 131
3004.49 134
3004.62 138
3004.74 143
3004.87 146
3005.00 148
3005.12 147
3005.25 145
3005.37 140
3005.50 133
3005.62 124
3005.75 114
3005.88 103
3006.00 91
3006.13 80
3006.25 69
3006.38 59
3006.50 51
3006.63 47
3006.76 46
3006.88 51
3007.01 59
3007.13 70
3007.26 81
3007.39 91
3007.51 97
3007.64 98
3007.76 94
3007.89 87
3008.01 77
3008.14 67
3008.27 58
3008.39 50
3008.52 43
3008.64 37
3008.77 32
3008.89 28
3009.02 26
3009.15 25
3009.27 25
3009.40 28
3009.52 31
3009.65 34
3009.78 36
3009.90 36
3010.03 35
3010.15 32
3010.28 27
3010.40 24
3010.53 21
3010.66 20
3010.78 21
3010.91 24
3011.03 28
3011.16 32
3011.28 36
3011.41 37
3011.54 37
3011.66 35
3011.79 32
3011.91 28
3012.04 24
3012.17 19
3012.29 14
3012.42 9
3012.54 3
3012.67 0
3012.80 0
3012.92 0
3013.05 0
3013.17 0
3013.30 0
3013.42 0
3013.55 0
3013.68 4
3013.80 14
3013.93 25
3014.05 36
3014.18 47
3014.31 56
3014.43 65
3014.56 72
3014.68 79
3014.81 85
3014.94 91
3015.06 97
3015.19 103
3015.31 107
3015.44 111
3015.57 114
3015.69 116
3015.82 117
3015.94 117
3016.07 117
3016.19 115
3016.32 113
3016.45 112
3016.57 110
3016.70 109
3016.82 109
3016.95 110
3017.08 112
3017.20 115
3017.33 119
3017.45 124
3017.58 130
3017.71 136
3017.83 141
3017.96 142
3018.08 138
3018.21 128
3018.34 113
3018.46 95
3018.59 76
3018.71 60
3018.84 49
3018.97 44
3019.09 46
3019.22 54
3019.34 65
3019.47 77
3019.60 87
3019.72 96
3019.85 102
3019.97 106
3020.10 109
3020.23 112
3020.35 117
3020.48 122
3020.60 129
3020.73 135
3020.86 140
3020.98 142
3021.11 142
3021.23 139
3021.36 133
3021.49 127
3021.61 119
3021.74 112
3021.86 104
3021.99 96
3022.12 89
3022.24 83
3022.37 77
3022.50 74
3022.62 73
3022.75 75
3022.87 80
3023.00 87
3023.13 95
3023.25 103
3023.38 108
3023.50 111
3023.63 110
3023.76 106
3023.88 101
3024.01 95
3024.13 90
3024.26 88
3024.39 87
3024.51 90
3024.64 95
3024.76 101
3024.89 109
3025.02 116
3025.14 124
3025.27 131
3025.40 137
3025.52 142
3025.65 146
3025.77 147
3025.90 144
3026.03 138
3026.15 129
3026.28 116
3026.40 102
3026.53 88
3026.66 76
3026.78 66
3026.91 59
3027.04 55
3027.16 54
3027.29 55
3027.41 58
3027.54 62
3027.67 66
3027.79 71
3027.92 75
3028.04 78
3028.17 79
3028.30 78
3028.42 77
3028.55 76
3028.68 76
3028.80 78
3028.93 81
3029.05 85
3029.18 89
3029.31 90
3029.43 89
3029.56 85
3029.69 78
3029.81 69
3029.94 60
3030.06 53
3030.19 47
3030.32 43
3030.44 42
3030.57 43
3030.70 46
3030.82 51
3030.95 55
3031.07 58
3031.20 59
3031.33 60
3031.45 59
3031.58 58
3031.71 57
3031.83 57
3031.96 57
3032.08 59
3032.21 60
3032.34 62
3032.46 62
3032.59 62
3032.72 59
3032.84 55
3032.97 49
3033.09 41
3033.22 33
3033.35 26
3033.47 20
3033.60 15
3033.73 14
3033.85 14
3033.98 16
3034.11 17
3034.23 17
3034.36 15
3034.48 10
3034.61 4
3034.74 0
3034.86 0
3034.99 0
3035.12 0
3035.24 0
3035.37 0
3035.49 0
3035.62 0
3035.75 4
3035.87 11
3036.00 19
3036.13 28
3036.25 37
3036.38 45
3036.51 52
3036.63 57
3036.76 60
3036.88 61
3037.01 62
3037.14 63
3037.26 64
3037.39 68
3037.52 72
3037.64 76
3037.77 79
3037.90 81
3038.02 80
3038.15 78
3038.27 75
3038.40 73
3038.53 72
3038.65 74
3038.78 79
3038.91 87
3039.03 98
3039.16 109
3039.29 120
3039.41 130
3039.54 138
3039.67 143
3039.79 147
3039.92 149
3040.04 151
3040.17 153
3040.30 155
3040.42 157
3040.55 157
3040.68 154
3040.80 149
3040.93 140
3041.06 130
3041.18 119
3041.31 108
3041.44 100
3041.56 95
3041.69 93
3041.82 94
3041.94 96
3042.07 100
3042.19 102
3042.32 103
3042.45 103
3042.57 100
3042.70 95
3042.83 87
3042.95 78
3043.08 68
3043.21 57
3043.33 47
3043.46 40
3043.59 35
3043.71 33
3043.84 34
3043.97 37
3044.09 41
3044.22 44
3044.35 45
3044.47 43
3044.60 41
3044.72 37
3044.85 33
3044.98 31
3045.10 33
3045.23 37
3045.36 45
3045.48 55
3045.61 65
3045.74 75
3045.86 83
3045.99 86
3046.12 87
3046.24 85
3046.37 80
3046.50 76
3046.62 72
3046.75 70
3046.88 69
3047.00 70
3047.13 73
3047.26 76
3047.38 80
3047.51 84
3047.64 89
3047.76 94
3047.89 99
3048.02 103
3048.14 106
3048.27 106
3048.40 104
3048.52 100
3048.65 94
3048.78 87
3048.90 80
3049.03 73
3049.16 64
3049.28 55
3049.41 45
3049.54 33
3049.66 21
3049.79 9
3049.92 0
3050.04 0
3050.17 0
3050.29 0
3050.42 0
3050.55 0
3050.67 0
3050.80 0
3050.93 2
3051.05 9
3051.18 15
3051.31 20
3051.43 25
3051.56 30
3051.69 36
3051.81 44
3051.94 54
3052.07 66
3052.20 78
3052.32 89
3052.45 97
3052.58 103
3052.70 105
3052.83 105
3052.96 104
3053.08 103
3053.21 103
3053.34 106
3053.46 111
3053.59 117
3053.72 124
3053.84 129
3053.97 133
3054.10 134
3054.22 133
3054.35 130
3054.48 125
3054.60 120
3054.73 114
3054.86 109
3054.98 105
3055.11 102
3055.24 101
3055.36 100
3055.49 101
3055.62 102
3055.74 102
3055.87 102
3056.00 102
3056.12 101
3056.25 101
3056.38 102
3056.50 102
3056.63 103
3056.76 102
3056.88 101
3057.01 97
3057.14 92
3057.26 86
3057.39 81
3057.52 79
3057.65 79
3057.77 82
3057.90 85
3058.03 89
3058.15 92
3058.28 92
3058.41 89
3058.53 86
3058.66 83
3058.79 82
3058.91 84
3059.04 88
3059.17 94
3059.29 102
3059.42 108
3059.55 113
3059.67 115
3059.80 115
3059.93 111
3060.05 106
3060.18 101
3060.31 95
3060.44 90
3060.56 87
3060.69 85
3060.82 85
3060.94 85
3061.07 85
3061.20 84
3061.32 82
3061.45 78
3061.58 74
3061.70 70
3061.83 68
3061.96 69
3062.09 72
3062.21 78
3062.34 86
3062.47 94
3062.59 102
3062.72 107
3062.85 109
3062.97 108
3063.10 105
3063.23 99
3063.35 94
3063.48 89
3063.61 86
3063.73 85
3063.86 86
3063.99 88
3064.12 91
3064.24 94
3064.37 99
3064.50 104
3064.62 111
3064.75 120
3064.88 130
3065.00 140
3065.13 149
3065.26 158
3065.39 164
3065.51 169
3065.64 173
3065.77 176
3065.89 178
3066.02 180
3066.15 183
3066.27 185
3066.40 188
3066.53 189
3066.66 190
3066.78 190
3066.91 189
3067.04 186
3067.16 182
3067.29 177
3067.42 170
3067.54 163
3067.67 155
3067.80 148
3067.93 141
3068.05 136
3068.18 131
3068.31 127
3068.43 125
3068.56 122
3068.69 121
3068.81 121
3068.94 123
3069.07 126
3069.20 129
3069.32 133
3069.45 138
3069.58 143
3069.70 148
3069.83 155
3069.96 162
3070.08 170
3070.21 178
3070.34 185
3070.47 189
3070.59 192
3070.72 192
3070.85 191
3070.97 191
3071.10 191
3071.23 193
3071.36 195
3071.48 196
3071.61 196
3071.74 194
3071.86 190
3071.99 184
3072.12 177
3072.25 170
3072.37 163
3072.50 159
3072.63 156
3072.75 156
3072.88 158
3073.01 162
3073.13 167
3073.26 171
3073.39 174
3073.52 175
3073.64 174
3073.77 171
3073.90 166
3074.02 160
3074.15 153
3074.28 146
3074.41 138
3074.53 130
3074.66 123
3074.79 117
3074.92 111
3075.04 106
3075.17 101
3075.30 97
3075.42 93
3075.55 89
3075.68 85
3075.81 81
3075.93 79
3076.06 78
3076.19 79
3076.31 83
3076.44 88
3076.57 96
3076.70 105
3076.82 115
3076.95 123
3077.08 131
3077.20 136
3077.33 141
3077.46 143
3077.59 143
3077.71 141
3077.84 137
3077.97 132
3078.09 125
3078.22 119
3078.35 114
3078.48 111
3078.60 111
3078.73 114
3078.86 119
3078.99 125
3079.11 132
3079.24 137
3079.37 142
3079.49 146
3079.62 148
3079.75 148
3079.88 146
3080.00 141
3080.13 133
3080.26 124
3080.39 113
3080.51 102
3080.64 92
3080.77 85
3080.89 80
3081.02 76
3081.15 73
3081.28 68
3081.40 63
3081.53 55
3081.66 46
3081.79 37
3081.91 28
3082.04 21
3082.17 16
3082.29 12
3082.42 11
3082.55 12
3082.68 14
3082.80 19
3082.93 25
3083.06 33
3083.19 43
3083.31 54
3083.44 65
3083.57 77
3083.70 88
3083.82 100
3083.95 111
3084.08 121
3084.20 129
3084.33 134
3084.46 137
3084.59 136
3084.71 133
3084.84 129
3084.97 125
3085.10 122
3085.22 122
3085.35 124
3085.48 128
3085.61 131
3085.73 133
3085.86 132
3085.99 129
3086.12 123
3086.24 116
3086.37 109
3086.50 102
3086.63 97
3086.75 94
3086.88 93
3087.01 93
3087.13 93
3087.26 94
3087.39 95
3087.52 94
3087.64 91
3087.77 87
3087.90 80
3088.03 71
3088.15 61
3088.28 49
3088.41 37
3088.54 23
3088.66 10
3088.79 0
3088.92 0
3089.05 0
3089.17 0
3089.30 0
3089.43 0
3089.56 0
3089.68 0
3089.81 1
3089.94 19
3090.07 41
3090.19 64
3090.32 87
3090.45 111
3090.58 132
3090.70 151
3090.83 167
3090.96 177
3091.09 183
3091.21 185
3091.34 183
3091.47 179
3091.60 175
3091.72 170
3091.85 165
3091.98 160
3092.11 154
3092.23 147
3092.36 137
3092.49 125
3092.62 111
3092.74 97
3092.87 84
3093.00 72
3093.13 62
3093.25 55
3093.38 51
3093.51 50
3093.64 51
3093.76 54
3093.89 56
3094.02 56
3094.15 53
3094.27 46
3094.40 36
3094.53 24
3094.66 12
3094.78 2
3094.91 0
3095.04 0
3095.17 0
3095.29 0
3095.42 5
3095.55 9
3095.68 12
3095.81 13
3095.93 14
3096.06 14
3096.19 13
3096.32 12
3096.44 11
3096.57 8
3096.70 4
3096.83 0
3096.95 0
3097.08 0
3097.21 0
3097.34 0
3097.46 0
3097.59 0
3097.72 3
3097.85 17
3097.97 34
3098.10 50
3098.23 65
3098.36 78
3098.49 89
3098.61 98
3098.74 105
3098.87 111
3099.00 115
3099.12 119
3099.25 121
3099.38 122
3099.51 119
3099.63 115
3099.76 107
3099.89 96
3100.02 84
3100.14 70
3100.27 58
3100.40 47
3100.53 40
3100.66 38
3100.78 41
3100.91 49
3101.04 59
3101.17 70
3101.29 81
3101.42 90
3101.55 97
3101.68 101
3101.80 104
3101.93 106
3102.06 108
3102.19 111
3102.32 114
3102.44 117
3102.57 120
3102.70 121
3102.83 120
3102.95 116
3103.08 109
3103.21 100
3103.34 90
3103.47 80
3103.59 71
3103.72 64
3103.85 58
3103.98 54
3104.10 50
3104.23 47
3104.36 44
3104.49 43
3104.62 42
3104.74 43
3104.87 45
3105.00 47
3105.13 49
3105.25 51
3105.38 51
3105.51 51
3105.64 49
3105.77 46
3105.89 41
3106.02 36
3106.15 30
3106.28 24
3106.40 19
3106.53 14
3106.66 11
3106.79 11
3106.92 13
3107.04 18
3107.17 27
3107.30 39
3107.43 54
3107.55 69
3107.68 85
3107.81 99
3107.94 110
3108.07 120
3108.19 126
3108.32 131
3108.45 133
3108.58 135
3108.71 135
3108.83 135
3108.96 134
3109.09 132
3109.22 130
3109.34 129
3109.47 126
3109.60 124
3109.73 121
3109.86 116
3109.98 109
3110.11 101
3110.24 91
3110.37 81
3110.50 71
3110.62 63
3110.75 57
3110.88 55
3111.01 55
3111.14 57
3111.26 61
3111.39 65
3111.52 67
3111.65 67
3111.77 66
3111.90 64
3112.03 62
3112.16 61
3112.29 62
3112.41 65
3112.54 68
3112.67 72
3112.80 75
3112.93 78
3113.05 80
3113.18 81
3113.31 83
3113.44 85
3113.57 89
3113.69 92
3113.82 97
3113.95 101
3114.08 105
3114.21 109
3114.33 113
3114.46 116
3114.59 119
3114.72 122
3114.85 124
3114.97 126
3115.10 127
3115.23 128
3115.36 130
3115.49 132
3115.61 133
3115.74 135
3115.87 136
3116.00 136
3116.13 134
3116.25 130
3116.38 123
3116.51 115
3116.64 105
3116.77 96
3116.89 88
3117.02 82
3117.15 80
3117.28 80
3117.41 82
3117.53 86
3117.66 90
3117.79 93
3117.92 94
3118.05 95
3118.17 96
3118.30 96
3118.43 97
3118.56 99
3118.69 102
3118.81 103
3118.94 103
3119.07 101
3119.20 97
3119.33 92
3119.45 86
3119.58 82
3119.71 81
3119.84 83
3119.97 88
3120.10 95
3120.22 102
3120.35 109
3120.48 113
3120.61 114
3120.74 113
3120.86 109
3120.99 103
3121.12 96
3121.25 89
3121.38 82
3121.50 75
3121.63 70
3121.76 67
3121.89 66
3122.02 68
3122.15 70
3122.27 72
3122.40 73
3122.53 72
3122.66 67
3122.79 60
3122.91 51
3123.04 42
3123.17 33
3123.30 26
3123.43 20
3123.55 14
3123.68 8
3123.81 2
3123.94 0
3124.07 0
3124.20 0
3124.32 0
3124.45 0
3124.58 0
3124.71 0
3124.84 1
3124.96 14
3125.09 27
3125.22 40
3125.35 50
3125.48 57
3125.61 62
3125.73 65
3125.86 67
3125.99 66
3126.12 65
3126.25 61
3126.38 56
3126.50 48
3126.63 38
3126.76 27
3126.89 15
3127.02 5
3127.14 0
3127.27 0
3127.40 0
3127.53 0
3127.66 0
3127.79 4
3127.91 14
3128.04 24
3128.17 33
3128.30 42
3128.43 51
3128.56 58
3128.68 64
3128.81 68
3128.94 70
3129.07 71
3129.20 70
3129.32 67
3129.45 64
3129.58 62
3129.71 62
3129.84 64
3129.97 68
3130.09 74
3130.22 80
3130.35 84
3130.48 85
3130.61 84
3130.74 80
3130.86 73
3130.99 66
3131.12 59
3131.25 54
3131.38 49
3131.51 47
3131.63 47
3131.76 48
3131.89 51
3132.02 55
3132.15 60
3132.28 65
3132.40 69
3132.53 72
3132.66 74
3132.79 74
3132.92 73
3133.05 71
3133.17 69
3133.30 67
3133.43 66
3133.56 66
3133.69 67
3133.82 68
3133.94 70
3134.07 70
3134.20 70
3134.33 69
3134.46 66
3134.59 63
3134.72 59
3134.84 54
3134.97 48
3135.10 43
3135.23 37
3135.36 31
3135.49 25
3135.61 21
3135.74 19
3135.87 19
3136.00 21
3136.13 26
3136.26 33
3136.38 42
3136.51 52
3136.64 63
3136.77 74
3136.90 85
3137.03 94
3137.15 101
3137.28 105
3137.41 106
3137.54 103
3137.67 98
3137.80 90
3137.93 81
3138.05 71
3138.18 61
3138.31 53
3138.44 46
3138.57 43
3138.70 44
3138.82 49
3138.95 57
3139.08 68
3139.21 79
3139.34 90
3139.47 100
3139.60 108
3139.72 115
3139.85 121
3139.98 127
3140.11 134
3140.24 140
3140.37 145
3140.50 149
3140.62 151
3140.75 150
3140.88 147
3141.01 141
3141.14 133
3141.27 124
3141.40 115
3141.52 107
3141.65 100
3141.78 95
3141.91 94
3142.04 97
3142.17 102
3142.29 108
3142.42 114
3142.55 119
3142.68 120
3142.81 117
3142.94 110
3143.07 100
3143.19 87
3143.32 74
3143.45 62
3143.58 53
3143.71 46
3143.84 43
3143.97 42
3144.09 43
3144.22 47
3144.35 52
3144.48 59
3144.61 66
3144.74 73
3144.87 82
3144.99 90
3145.12 99
3145.25 108
3145.38 117
3145.51 124
3145.64 128
3145.77 128
3145.90 123
3146.02 115
3146.15 102
3146.28 87
3146.41 70
3146.54 53
3146.67 36
3146.80 22
3146.92 9
3147.05 0
3147.18 0
3147.31 0
3147.44 0
3147.57 0
3147.70 0
3147.82 0
3147.95 0
3148.08 0
3148.21 14
3148.34 31
3148.47 47
3148.60 61
3148.73 72
3148.85 78
3148.98 80
3149.11 79
3149.24 76
3149.37 73
3149.50 71
3149.63 70
3149.76 72
3149.88 76
3150.01 80
3150.14 85
3150.27 89
3150.40 91
3150.53 93
3150.66 93
3150.78 93
3150.91 95
3151.04 97
3151.17 102
3151.30 109
3151.43 116
3151.56 122
3151.69 126
3151.81 127
3151.94 124
3152.07 116
3152.20 105
3152.33 92
3152.46 78
3152.59 65
3152.72 52
3152.84 41
3152.97 32
3153.10 24
3153.23 18
3153.36 15
3153.49 13
3153.62 12
3153.75 13
3153.87 15
3154.00 17
3154.13 19
3154.26 23
3154.39 26
3154.52 30
3154.65 34
3154.78 36
3154.91 37
3155.03 36
3155.16 34
3155.29 32
3155.42 31
3155.55 31
3155.68 34
3155.81 39
3155.94 46
3156.06 55
3156.19 63
3156.32 72
3156.45 80
3156.58 86
3156.71 89
3156.84 91
3156.97 91
3157.10 91
3157.22 90
3157.35 90
3157.48 89
3157.61 89
3157.74 89
3157.87 89
3158.00 89
3158.13 89
3158.25 89
3158.38 90
3158.51 91
3158.64 92
3158.77 91
3158.90 90
3159.03 87
3159.16 84
3159.29 82
3159.41 82
3159.54 84
3159.67 88
3159.80 94
3159.93 100
3160.06 105
3160.19 109
3160.32 111
3160.45 112
3160.58 111
3160.70 108
3160.83 104
3160.96 99
3161.09 93
3161.22 86
3161.35 80
3161.48 73
3161.61 68
3161.74 64
3161.86 62
3161.99 60
3162.12 59
3162.25 57
3162.38 52
3162.51 46
3162.64 38
3162.77 29
3162.90 21
3163.03 15
3163.15 12
3163.28 13
3163.41 16
3163.54 20
3163.67 25
3163.80 28
3163.93 29
3164.06 27
3164.19 25
3164.31 22
3164.44 20
3164.57 18
3164.70 17
3164.83 17
3164.96 18
3165.09 20
3165.22 24
3165.35 30
3165.48 38
3165.61 49
3165.73 62
3165.86 75
3165.99 88
3166.12 98
3166.25 107
3166.38 112
3166.51 114
3166.64 113
3166.77 110
3166.90 105
3167.02 100
3167.15 95
3167.28 92
3167.41 90
3167.54 92
3167.67 94
3167.80 97
3167.93 98
3168.06 97
3168.19 92
3168.32 83
3168.44 72
3168.57 61
3168.70 50
3168.83 43
3168.96 39
3169.09 38
3169.22 41
3169.35 45
3169.48 50
3169.61 57
3169.74 63
3169.86 70
3169.99 78
3170.12 84
3170.25 90
3170.38 92
3170.51 91
3170.64 86
3170.77 77
3170.90 66
3171.03 54
3171.16 41
3171.28 30
3171.41 20
3171.54 11
3171.67 3
3171.80 0
3171.93 0
3172.06 0
3172.19 0
3172.32 0
3172.45 0
3172.58 0
3172.71 0
3172.83 7
3172.96 20
3173.09 32
3173.22 43
3173.35 50
3173.48 56
3173.61 59
3173.74 62
3173.87 65
3174.00 69
3174.13 74
3174.26 80
3174.38 86
3174.51 91
3174.64 95
3174.77 98
3174.90 99
3175.03 100
3175.16 101
3175.29 101
3175.42 102
3175.55 101
3175.68 100
3175.81 97
3175.94 94
3176.06 90
3176.19 85
3176.32 80
3176.45 75
3176.58 71
3176.71 66
3176.84 60
3176.97 56
3177.10 52
3177.23 49
3177.36 48
3177.49 50
3177.62 53
3177.74 57
3177.87 61
3178.00 63
3178.13 62
3178.26 59
3178.39 53
3178.52 45
3178.65 37
3178.78 31
3178.91 27
3179.04 25
3179.17 24
3179.30 24
3179.43 23
3179.56 22
3179.68 21
3179.81 21
3179.94 21
3180.07 24
3180.20 28
3180.33 36
3180.46 46
3180.59 58
3180.72 73
3180.85 90
3180.98 108
3181.11 125
3181.24 140
3181.37 151
3181.49 157
3181.62 159
3181.75 158
3181.88 155
3182.01 151
3182.14 148
3182.27 148
3182.40 150
3182.53 154
3182.66 159
3182.79 165
3182.92 170
3183.05 172
3183.18 171
3183.31 168
3183.44 162
3183.56 156
3183.69 149
3183.82 143
3183.95 138
3184.08 133
3184.21 129
3184.34 126
3184.47 123
3184.60 121
3184.73 122
3184.86 126
3184.99 132
3185.12 140
3185.25 147
3185.38 153
3185.51 155
3185.64 153
3185.76 147
3185.89 138
3186.02 127
3186.15 117
3186.28 108
3186.41 101
3186.54 95
3186.67 91
3186.80 88
3186.93 86
3187.06 83
3187.19 80
3187.32 77
3187.45 73
3187.58 70
3187.71 69
3187.84 69
3187.97 71
3188.10 74
3188.22 77
3188.35 80
3188.48 82
3188.61 82
3188.74 80
3188.87 77
3189.00 74
3189.13 72
3189.26 71
3189.39 72
3189.52 74
3189.65 77
3189.78 81
3189.91 85
3190.04 89
3190.17 94
3190.30 99
3190.43 104
3190.56 106
3190.69 106
3190.81 103
3190.94 97
3191.07 87
3191.20 76
3191.33 65
3191.46 56
3191.59 50
3191.72 48
3191.85 50
3191.98 57
3192.11 65
3192.24 74
3192.37 83
3192.50 89
3192.63 91
3192.76 91
3192.89 88
3193.02 84
3193.15 79
3193.28 75
3193.41 72
3193.54 70
3193.67 69
3193.79 69
3193.92 70
3194.05 72
3194.18 75
3194.31 77
3194.44 80
3194.57 83
3194.70 85
3194.83 87
3194.96 88
3195.09 90
3195.22 93
3195.35 97
3195.48 102
3195.61 108
3195.74 113
3195.87 119
3196.00 122
3196.13 124
3196.26 123
3196.39 120
3196.52 116
3196.65 113
3196.78 109
3196.91 107
3197.04 107
3197.17 108
3197.29 109
3197.42 112
3197.55 117
3197.68 123
3197.81 131
3197.94 141
3198.07 152
3198.20 162
3198.33 170
3198.46 174
3198.59 172
3198.72 164
3198.85 152
3198.98 137
3199.11 122
3199.24 109
3199.37 98
3199.50 90
3199.63 84
3199.76 79
3199.89 75
3200.02 70
3200.15 66
3200.28 61
3200.41 58
3200.54 56
3200.67 56
3200.80 56
3200.93 57
3201.06 58
3201.19 58
3201.32 57
3201.45 56
3201.58 54
3201.71 52
3201.83 51
3201.96 51
3202.09 51
3202.22 51
3202.35 53
3202.48 55
3202.61 58
3202.74 61
3202.87 66
3203.00 70
3203.13 73
3203.26 75
3203.39 76
3203.52 73
3203.65 69
3203.78 63
3203.91 58
3204.04 52
3204.17 49
3204.30 47
3204.43 46
3204.56 46
3204.69 44
3204.82 42
3204.95 37
3205.08 31
3205.21 23
3205.34 15
3205.47 7
3205.60 0
3205.73 0
3205.86 0
3205.99 0
3206.12 0
3206.25 0
3206.38 0
3206.51 0
3206.64 1
3206.77 5
3206.90 9
3207.03 12
3207.16 13
3207.29 15
3207.42 16
3207.55 18
3207.68 19
3207.81 21
3207.94 23
3208.07 25
3208.20 28
3208.33 31
3208.46 35
3208.59 39
3208.72 43
3208.85 47
3208.98 50
3209.11 54
3209.24 59
3209.37 64
3209.50 72
3209.63 82
3209.76 94
3209.89 108
3210.02 124
3210.15 140
3210.27 157
3210.40 174
3210.53 189
3210.66 202
3210.79 210
3210.92 213
3211.05 208
3211.18 195
3211.31 176
3211.44 153
3211.57 130
3211.70 110
3211.83 95
3211.96 86
3212.09 84
3212.22 86
3212.35 92
3212.48 98
3212.61 104
3212.74 109
3212.87 113
3213.00 115
3213.13 116
3213.26 118
3213.39 121
3213.52 125
3213.65 131
3213.78 138
3213.91 145
3214.04 151
3214.17 154
3214.30 154
3214.43 150
3214.56 144
3214.69 137
3214.82 130
3214.95 126
3215.08 125
3215.21 126
3215.34 130
3215.47 136
3215.60 142
3215.73 148
3215.86 153
3215.99 156
3216.12 158
3216.25 159
3216.38 160
3216.51 162
3216.64 164
3216.77 168
3216.90 172
3217.03 175
3217.17 176
3217.30 174
3217.43 170
3217.56 163
3217.69 155
3217.82 148
3217.95 143
3218.08 142
3218.21 143
3218.34 147
3218.47 153
3218.60 158
3218.73 163
3218.86 165
3218.99 164
3219.12 159
3219.25 151
3219.38 141
3219.51 130
3219.64 121
3219.77 112
3219.90 107
3220.03 103
3220.16 100
3220.29 98
3220.42 95
3220.55 92
3220.68 88
3220.81 84
3220.94 81
3221.07 78
3221.20 77
3221.33 78
3221.46 79
3221.59 81
3221.72 84
3221.85 88
3221.98 92
3222.11 98
3222.24 105
3222.37 114
3222.50 124
3222.63 135
3222.76 145
3222.89 155
3223.02 163
3223.15 170
3223.28 174
3223.41 176
3223.54 177
3223.67 176
3223.80 175
3223.93 173
3224.06 170
3224.19 167
3224.32 161
3224.45 154
3224.58 145
3224.71 136
3224.84 126
3224.97 118
3225.10 112
3225.23 107
3225.36 105
3225.49 103
3225.63 101
3225.76 98
3225.89 94
3226.02 89
3226.15 83
3226.28 77
3226.41 72
3226.54 69
3226.67 68
3226.80 69
3226.93 74
3227.06 81
3227.19 89
3227.32 99
3227.45 108
3227.58 116
3227.71 123
3227.84 127
3227.97 129
3228.10 129
3228.23 127
3228.36 124
3228.49 120
3228.62 116
3228.75 114
3228.88 114
3229.01 115
3229.14 118
3229.27 122
3229.40 125
3229.53 127
3229.66 126
3229.79 123
3229.92 118
3230.05 111
3230.19 104
3230.32 98
3230.45 92
3230.58 87
3230.71 84
3230.84 82
3230.97 82
3231.10 84
3231.23 87
3231.36 90
3231.49 93
3231.62 94
3231.75 94
3231.88 91
3232.01 88
3232.14 84
3232.27 80
3232.40 78
3232.53 79
3232.66 81
3232.79 84
3232.92 88
3233.05 92
3233.18 97
3233.31 101
3233.44 105
3233.57 108
3233.71 110
3233.84 110
3233.97 107
3234.10 102
3234.23 95
3234.36 86
3234.49 78
3234.62 70
3234.75 64
3234.88 60
3235.01 56
3235.14 54
3235.27 53
3235.40 53
3235.53 54
3235.66 56
3235.79 58
3235.92 61
3236.05 64
3236.18 66
3236.31 67
3236.44 69
3236.57 70
3236.71 72
3236.84 76
3236.97 80
3237.10 85
3237.23 90
3237.36 93
3237.49 94
3237.62 94
3237.75 91
3237.88 88
3238.01 84
3238.14 82
3238.27 80
3238.40 79
3238.53 79
3238.66 78
3238.79 75
3238.92 72
3239.05 67
3239.18 61
3239.32 54
3239.45 48
3239.58 43
3239.71 39
3239.84 36
3239.97 33
3240.10 31
3240.23 29
3240.36 26
3240.49 22
3240.62 18
3240.75 15
3240.88 13
3241.01 13
3241.14 16
3241.27 20
3241.40 26
3241.53 33
3241.66 40
3241.80 47
3241.93 53
3242.06 59
3242.19 64
3242.32 70
3242.45 75
3242.58 81
3242.71 85
3242.84 89
3242.97 92
3243.10 93
3243.23 92
3243.36 90
3243.49 88
3243.62 87
3243.75 87
3243.88 89
3244.02 94
3244.15 103
3244.28 116
3244.41 131
3244.54 147
3244.67 162
3244.80 174
3244.93 181
3245.06 183
3245.19 179
3245.32 172
3245.45 164
3245.58 157
3245.71 153
3245.84 153
3245.97 156
3246.11 162
3246.24 168
3246.37 173
3246.50 175
3246.63 173
3246.76 168
3246.89 159
3247.02 148
3247.15 135
3247.28 122
3247.41 109
3247.54 97
3247.67 87
3247.80 79
3247.93 73
3248.07 71
3248.20 73
3248.33 79
3248.46 87
3248.59 98
3248.72 110
3248.85 120
3248.98 126
3249.11 127
3249.24 122
3249.37 112
3249.50 98
3249.63 83
3249.76 70
3249.90 60
3250.03 55
3250.16 54
3250.29 55
3250.42 58
3250.55 61
3250.68 64
3250.81 65
3250.94 66
3251.07 67
3251.20 69
3251.33 71
3251.46 74
3251.60 78
3251.73 80
3251.86 81
3251.99 79
3252.12 75
3252.25 69
3252.38 61
3252.51 53
3252.64 46
3252.77 40
3252.90 36
3253.03 34
3253.16 32
3253.30 29
3253.43 26
3253.56 22
3253.69 16
3253.82 10
3253.95 4
3254.08 0
3254.21 0
3254.34 0
3254.47 0
3254.60 0
3254.73 0
3254.87 0
3255.00 4
3255.13 7
3255.26 8
3255.39 8
3255.52 5
3255.65 3
3255.78 1
3255.91 0
3256.04 1
3256.17 4
3256.30 8
3256.44 13
3256.57 16
3256.70 17
3256.83 15
3256.96 12
3257.09 9
3257.22 6
3257.35 6
3257.48 8
3257.61 14
3257.74 23
3257.88 34
3258.01 46
3258.14 58
3258.27 67
3258.40 74
3258.53 78
3258.66 80
3258.79 79
3258.92 77
3259.05 75
3259.18 74
3259.32 74
3259.45 77
3259.58 81
3259.71 86
3259.84 92
3259.97 97
3260.10 100
3260.23 102
3260.36 103
3260.49 103
3260.62 104
3260.76 106
3260.89 110
3261.02 115
3261.15 121
3261.28 126
3261.41 129
3261.54 129
3261.67 125
3261.80 118
3261.93 109
3262.06 98
3262.20 88
3262.33 79
3262.46 72
3262.59 67
3262.72 66
3262.85 67
3262.98 70
3263.11 74
3263.24 79
3263.37 83
3263.51 84
3263.64 82
3263.77 77
3263.90 69
3264.03 61
3264.16 53
3264.29 48
3264.42 47
3264.55 49
3264.68 55
3264.82 63
3264.95 72
3265.08 79
3265.21 83
3265.34 84
3265.47 82
3265.60 78
3265.73 73
3265.86 69
3266.00 67
3266.13 67
3266.26 71
3266.39 77
3266.52 84
3266.65 90
3266.78 95
3266.91 96
3267.04 95
3267.17 92
3267.31 87
3267.44 82
3267.57 79
3267.70 78
3267.83 80
3267.96 83
3268.09 86
3268.22 88
3268.35 88
3268.49 85
3268.62 82
3268.75 79
3268.88 78
3269.01 81
3269.14 88
3269.27 98
3269.40 109
3269.53 119
3269.67 126
3269.80 127
3269.93 122
3270.06 112
3270.19 97
3270.32 80
3270.45 61
3270.58 45
3270.72 31
3270.85 20
3270.98 14
3271.11 12
3271.24 13
3271.37 16
3271.50 20
3271.63 24
3271.76 28
3271.90 31
3272.03 34
3272.16 35
3272.29 37
3272.42 39
3272.55 41
3272.68 43
3272.81 46
3272.94 49
3273.08 51
3273.21 53
3273.34 54
3273.47 55
3273.60 56
3273.73 57
3273.86 59
3273.99 62
3274.13 64
3274.26 67
3274.39 68
3274.52 67
3274.65 65
3274.78 62
3274.91 58
3275.04 54
3275.18 50
3275.31 46
3275.44 43
3275.57 39
3275.70 34
3275.83 27
3275.96 19
3276.09 11
3276.23 3
3276.36 0
3276.49 0
3276.62 3
3276.75 11
3276.88 24
3277.01 39
3277.14 55
3277.28 70
3277.41 83
3277.54 91
3277.67 95
3277.80 94
3277.93 88
3278.06 79
3278.19 70
3278.33 60
3278.46 53
3278.59 49
3278.72 47
3278.85 49
3278.98 52
3279.11 55
3279.25 59
3279.38 61
3279.51 63
3279.64 64
3279.77 63
3279.90 60
3280.03 56
3280.16 50
3280.30 42
3280.43 34
3280.56 26
3280.69 19
3280.82 14
3280.95 10
3281.08 8
3281.22 4
3281.35 0
3281.48 0
3281.61 0
3281.74 0
3281.87 0
3282.00 0
3282.13 0
3282.27 0
3282.40 10
3282.53 26
3282.66 42
3282.79 56
3282.92 64
3283.05 66
3283.19 63
3283.32 56
3283.45 47
3283.58 38
3283.71 31
3283.84 28
3283.97 28
3284.11 31
3284.24 37
3284.37 45
3284.50 53
3284.63 62
3284.76 70
3284.89 76
3285.03 81
3285.16 83
3285.29 82
3285.42 80
3285.55 75
3285.68 69
3285.81 63
3285.95 57
3286.08 53
3286.21 50
3286.34 49
3286.47 49
3286.60 51
3286.73 53
3286.87 56
3287.00 57
3287.13 58
3287.26 57
3287.39 55
3287.52 52
3287.66 48
3287.79 44
3287.92 41
3288.05 39
3288.18 39
3288.31 41
3288.44 45
3288.58 50
3288.71 55
3288.84 60
3288.97 63
3289.10 64
3289.23 62
3289.36 58
3289.50 52
3289.63 46
3289.76 40
3289.89 37
3290.02 35
3290.15 36
3290.29 38
3290.42 41
3290.55 45
3290.68 49
3290.81 54
3290.94 57
3291.07 60
3291.21 60
3291.34 58
3291.47 52
3291.60 45
3291.73 36
3291.86 27
3292.00 21
3292.13 18
3292.26 20
3292.39 25
3292.52 32
3292.65 40
3292.79 46
3292.92 50
3293.05 51
3293.18 48
3293.31 43
3293.44 39
3293.57 35
3293.71 35
3293.84 37
3293.97 42
3294.10 48
3294.23 56
3294.36 62
3294.50 68
3294.63 72
3294.76 74
3294.89 75
3295.02 74
3295.15 72
3295.29 69
3295.42 67
3295.55 64
3295.68 63
3295.81 64
3295.94 67
3296.08 73
3296.21 80
3296.34 87
3296.47 94
3296.60 97
3296.73 97
3296.87 93
3297.00 87
3297.13 79
3297.26 71
3297.39 66
3297.52 63
3297.66 63
3297.79 65
3297.92 67
3298.05 68
3298.18 66
3298.31 62
3298.45 56
3298.58 49
3298.71 43
3298.84 41
3298.97 43
3299.10 49
3299.24 59
3299.37 70
3299.50 82
3299.63 92
3299.76 99
3299.89 102
3300.03 102
3300.16 98
3300.29 93
3300.42 87
3300.55 83
3300.69 79
3300.82 79
3300.95 81
3301.08 85
3301.21 92
3301.34 102
3301.48 112
3301.61 123
3301.74 132
3301.87 138
3302.00 140
3302.13 137
3302.27 130
3302.40 119
3302.53 107
3302.66 95
3302.79 84
3302.93 77
3303.06 72
3303.19 69
3303.32 67
3303.45 64
3303.58 59
3303.72 52
3303.85 43
3303.98 32
3304.11 20
3304.24 9
3304.38 0
3304.51 0
3304.64 0
3304.77 0
3304.90 0
3305.03 0
3305.17 2
3305.30 12
3305.43 24
3305.56 36
3305.69 47
3305.83 56
3305.96 63
3306.09 66
3306.22 68
3306.35 68
3306.48 67
3306.62 66
3306.75 66
3306.88 66
3307.01 67
3307.14 67
3307.28 68
3307.41 68
3307.54 68
3307.67 69
3307.80 70
3307.94 71
3308.07 72
3308.20 72
3308.33 71
3308.46 67
3308.59 62
3308.73 56
3308.86 51
3308.99 46
3309.12 44
3309.25 45
3309.39 49
3309.52 55
3309.65 62
3309.78 69
3309.91 76
3310.05 82
3310.18 86
3310.31 89
3310.44 92
3310.57 93
3310.71 95
3310.84 97
3310.97 98
3311.10 99
3311.23 99
3311.37 98
3311.50 96
3311.63 95
3311.76 94
3311.89 96
3312.03 98
3312.16 103
3312.29 108
3312.42 113
3312.55 116
3312.69 119
3312.82 119
3312.95 117
3313.08 113
3313.21 107
3313.35 101
3313.48 95
3313.61 90
3313.74 86
3313.87 83
3314.01 82
3314.14 82
3314.27 84
3314.40 85
3314.53 87
3314.67 88
3314.80 88
3314.93 86
3315.06 84
3315.19 81
3315.33 77
3315.46 74
3315.59 71
3315.72 68
3315.85 67
3315.99 68
3316.12 71
3316.25 75
3316.38 81
3316.51 89
3316.65 96
3316.78 104
3316.91 110
3317.04 114
3317.17 115
3317.31 115
3317.44 113
3317.57 111
3317.70 108
3317.83 104
3317.97 101
3318.10 97
3318.23 93
3318.36 88
3318.50 83
3318.63 79
3318.76 76
3318.89 74
3319.02 73
3319.16 71
3319.29 70
3319.42 66
3319.55 62
3319.68 56
3319.82 50
3319.95 44
3320.08 38
3320.21 34
3320.35 31
3320.48 28
3320.61 24
3320.74 20
3320.87 15
3321.01 11
3321.14 7
3321.27 5
3321.40 5
3321.53 9
3321.67 13
3321.80 19
3321.93 23
3322.06 26
3322.20 25
3322.33 22
3322.46 16
3322.59 8
3322.72 1
3322.86 0
3322.99 0
3323.12 0
3323.25 0
3323.38 0
3323.52 0
3323.65 0
3323.78 3
3323.91 7
3324.05 10
3324.18 11
3324.31 12
3324.44 13
3324.57 15
3324.71 17
3324.84 20
3324.97 25
3325.10 29
3325.24 34
3325.37 39
3325.50 46
3325.63 54
3325.77 65
3325.90 76
3326.03 88
3326.16 99
3326.29 107
3326.43 110
3326.56 107
3326.69 100
3326.82 89
3326.96 75
3327.09 62
3327.22 49
3327.35 38
3327.48 30
3327.62 25
3327.75 23
3327.88 23
3328.01 25
3328.15 29
3328.28 35
3328.41 41
3328.54 47
3328.68 52
3328.81 55
3328.94 55
3329.07 54
3329.20 53
3329.34 54
3329.47 57
3329.60 63
3329.73 73
3329.87 84
3330.00 96
3330.13 106
3330.26 115
3330.40 123
3330.53 130
3330.66 137
3330.79 143
3330.92 149
3331.06 155
3331.19 158
3331.32 159
3331.45 157
3331.59 153
3331.72 148
3331.85 144
3331.98 142
3332.12 142
3332.25 144
3332.38 146
3332.51 149
3332.65 152
3332.78 153
3332.91 154
3333.04 155
3333.18 156
3333.31 159
3333.44 163
3333.57 167
3333.70 172
3333.84 176
3333.97 178
3334.10 177
3334.23 173
3334.37 165
3334.50 154
3334.63 141
3334.76 128
3334.90 117
3335.03 107
3335.16 100
3335.29 95
3335.43 91
3335.56 88
3335.69 86
3335.82 85
3335.96 85
3336.09 86
3336.22 87
3336.35 90
3336.49 93
3336.62 96
3336.75 97
3336.88 97
3337.02 94
3337.15 89
3337.28 83
3337.41 77
3337.55 72
3337.68 70
3337.81 71
3337.94 76
3338.08 83
3338.21 92
3338.34 101
3338.47 108
3338.61 115
3338.74 119
3338.87 122
3339.00 123
3339.14 122
3339.27 121
3339.40 119
3339.53 117
3339.67 115
3339.80 112
3339.93 110
3340.06 108
3340.20 107
3340.33 105
3340.46 104
3340.59 104
3340.73 105
3340.86 106
3340.99 108
3341.12 110
3341.26 113
3341.39 115
3341.52 117
3341.65 119
3341.79 121
3341.92 122
3342.05 124
3342.18 127
3342.32 131
3342.45 136
3342.58 142
3342.71 150
3342.85 157
3342.98 163
3343.11 167
3343.24 169
3343.38 168
3343.51 165
3343.64 160
3343.78 153
3343.91 145
3344.04 137
3344.17 128
3344.31 120
3344.44 115
3344.57 112
3344.70 113
3344.84 117
3344.97 126
3345.10 136
3345.23 148
3345.37 162
3345.50 175
3345.63 188
3345.76 198
3345.90 206
3346.03 209
3346.16 208
3346.30 203
3346.43 195
3346.56 187
3346.69 179
3346.83 174
3346.96 172
3347.09 173
3347.22 175
3347.36 178
3347.49 179
3347.62 178
3347.75 176
3347.89 172
3348.02 169
3348.15 166
3348.29 165
3348.42 164
3348.55 163
3348.68 162
3348.82 158
3348.95 153
3349.08 145
3349.21 135
3349.35 124
3349.48 114
3349.61 107
3349.75 102
3349.88 100
3350.01 101
3350.14 104
3350.28 108
3350.41 113
3350.54 117
3350.67 120
3350.81 121
3350.94 120
3351.07 119
3351.21 116
3351.34 112
3351.47 108
3351.60 104
3351.74 102
3351.87 101
3352.00 103
3352.13 108
3352.27 116
3352.40 126
3352.53 137
3352.67 146
3352.80 154
3352.93 158
3353.06 161
3353.20 161
3353.33 159
3353.46 157
3353.60 153
3353.73 148
3353.86 142
3353.99 134
3354.13 124
3354.26 115
3354.39 106
3354.52 100
3354.66 97
3354.79 98
3354.92 99
3355.06 100
3355.19 98
3355.32 93
3355.45 82
3355.59 66
3355.72 48
3355.85 30
3355.99 14
3356.12 2
3356.25 0
3356.38 0
3356.52 0
3356.65 0
3356.78 0
3356.92 0
3357.05 0
3357.18 0
3357.31 0
3357.45 3
3357.58 6
3357.71 11
3357.85 17
3357.98 24
3358.11 31
3358.24 40
3358.38 50
3358.51 61
3358.64 72
3358.78 83
3358.91 91
3359.04 97
3359.18 101
3359.31 103
3359.44 104
3359.57 105
3359.71 107
3359.84 110
3359.97 113
3360.11 116
3360.24 117
3360.37 117
3360.50 115
3360.64 112
3360.77 108
3360.90 106
3361.04 106
3361.17 108
3361.30 111
3361.43 115
3361.57 118
3361.70 119
3361.83 117
3361.97 114
3362.10 109
3362.23 104
3362.37 100
3362.50 97
3362.63 97
3362.76 99
3362.90 103
3363.03 107
3363.16 110
3363.30 111
3363.43 111
3363.56 108
3363.70 102
3363.83 96
3363.96 88
3364.09 80
3364.23 72
3364.36 64
3364.49 56
3364.63 50
3364.76 44
3364.89 40
3365.03 36
3365.16 33
3365.29 30
3365.42 26
3365.56 21
3365.69 16
3365.82 11
3365.96 5
3366.09 0
3366.22 0
3366.36 0
3366.49 0
3366.62 0
3366.76 0
3366.89 0
3367.02 0
3367.15 3
3367.29 16
3367.42 30
3367.55 42
3367.69 52
3367.82 59
3367.95 63
3368.09 64
3368.22 64
3368.35 63
3368.49 62
3368.62 61
3368.75 59
3368.88 56
3369.02 53
3369.15 51
3369.28 50
3369.42 51
3369.55 55
3369.68 61
3369.82 69
3369.95 77
3370.08 85
3370.22 92
3370.35 98
3370.48 103
3370.62 109
3370.75 114
3370.88 120
3371.01 126
3371.15 132
3371.28 135
3371.41 136
3371.55 134
3371.68 130
3371.81 124
3371.95 118
3372.08 114
3372.21 111
3372.35 111
3372.48 112
3372.61 114
3372.75 115
3372.88 114
3373.01 112
3373.15 108
3373.28 104
3373.41 101
3373.54 99
3373.68 100
3373.81 101
3373.94 102
3374.08 103
3374.21 102
3374.34 98
3374.48 92
3374.61 84
3374.74 76
3374.88 67
3375.01 57
3375.14 49
3375.28 41
3375.41 35
3375.54 31
3375.68 28
3375.81 27
3375.94 27
3376.08 28
3376.21 29
3376.34 31
3376.48 33
3376.61 36
3376.74 40
3376.88 44
3377.01 47
3377.14 49
3377.28 49
3377.41 47
3377.54 43
3377.68 39
3377.81 35
3377.94 31
3378.07 30
3378.21 30
3378.34 32
3378.47 36
3378.61 41
3378.74 48
3378.87 56
3379.01 64
3379.14 73
3379.27 82
3379.41 91
3379.54 100
3379.67 109
3379.81 117
3379.94 126
3380.07 133
3380.21 140
3380.34 144
3380.47 146
3380.61 145
3380.74 140
3380.87 131
3381.01 119
3381.14 106
3381.27 93
3381.41 82
3381.54 74
3381.67 70
3381.81 70
3381.94 73
3382.07 79
3382.21 87
3382.34 94
3382.47 101
3382.61 107
3382.74 111
3382.87 113
3383.01 113
3383.14 111
3383.27 107
3383.41 101
3383.54 94
3383.68 86
3383.81 77
3383.94 68
3384.08 61
3384.21 54
3384.34 49
3384.48 45
3384.61 41
3384.74 39
3384.88 37
3385.01 35
3385.14 34
3385.28 33
3385.41 33
3385.54 33
3385.68 32
3385.81 31
3385.94 28
3386.08 25
3386.21 22
3386.34 20
3386.48 19
3386.61 20
3386.74 23
3386.88 28
3387.01 34
3387.14 40
3387.28 47
3387.41 56
3387.54 67
3387.68 80
3387.81 95
3387.95 111
3388.08 127
3388.21 142
3388.35 155
3388.48 164
3388.61 171
3388.75 175
3388.88 178
3389.01 178
3389.15 177
3389.28 176
3389.41 174
3389.55 170
3389.68 166
3389.81 161
3389.95 156
3390.08 149
3390.21 142
3390.35 134
3390.48 125
3390.62 115
3390.75 103
3390.88 91
3391.02 79
3391.15 66
3391.28 54
3391.42 43
3391.55 34
3391.68 28
3391.82 24
3391.95 22
3392.08 23
3392.22 27
3392.35 34
3392.48 45
3392.62 58
3392.75 75
3392.89 92
3393.02 110
3393.15 125
3393.29 135
3393.42 141
3393.55 140
3393.69 135
3393.82 127
3393.95 117
3394.09 108
3394.22 101
3394.36 97
3394.49 95
3394.62 95
3394.76 95
3394.89 95
3395.02 94
3395.16 91
3395.29 89
3395.42 87
3395.56 86
3395.69 87
3395.82 90
3395.96 93
3396.09 95
3396.23 94
3396.36 90
3396.49 82
3396.63 72
3396.76 63
3396.89 56
3397.03 52
3397.16 52
3397.30 55
3397.43 60
3397.56 65
3397.70 68
3397.83 69
3397.96 67
3398.10 65
3398.23 62
3398.36 60
3398.50 61
3398.63 62
3398.77 65
3398.90 68
3399.03 71
3399.17 74
3399.30 75
3399.43 77
3399.57 78
3399.70 81
3399.84 84
3399.97 88
3400.10 92
3400.24 94
3400.37 95
3400.50 94
3400.64 90
3400.77 86
3400.90 81
3401.04 78
3401.17 75
3401.31 74
3401.44 74
3401.57 75
3401.71 76
3401.84 79
3401.97 81
3402.11 84
3402.24 88
3402.38 91
3402.51 94
3402.64 95
3402.78 95
3402.91 93
3403.04 90
3403.18 84
3403.31 78
3403.45 72
3403.58 65
3403.71 60
3403.85 56
3403.98 54
3404.12 55
3404.25 57
3404.38 61
3404.52 65
3404.65 68
3404.78 68
3404.92 66
3405.05 60
3405.19 54
3405.32 46
3405.45 40
3405.59 36
3405.72 34
3405.85 35
3405.99 38
3406.12 41
3406.26 45
3406.39 47
3406.52 46
3406.66 43
3406.79 38
3406.93 31
3407.06 24
3407.19 16
3407.33 9
3407.46 3
3407.59 0
3407.73 0
3407.86 0
3408.00 0
3408.13 0
3408.26 0
3408.40 3
3408.53 7
3408.67 9
3408.80 9
3408.93 8
3409.07 5
3409.20 1
3409.34 0
3409.47 0
3409.60 0
3409.74 0
3409.87 0
3410.00 0
3410.14 0
3410.27 1
3410.41 6
3410.54 10
3410.67 15
3410.81 17
3410.94 18
3411.08 16
3411.21 14
3411.34 11
3411.48 9
3411.61 10
3411.75 13
3411.88 17
3412.01 23
3412.15 29
3412.28 32
3412.42 32
3412.55 30
3412.68 27
3412.82 23
3412.95 21
3413.09 21
3413.22 25
3413.35 33
3413.49 44
3413.62 57
3413.76 69
3413.89 80
3414.02 88
3414.16 92
3414.29 92
3414.43 89
3414.56 84
3414.69 78
3414.83 72
3414.96 66
3415.10 61
3415.23 58
3415.36 54
3415.50 51
3415.63 50
3415.77 49
3415.90 49
3416.03 52
3416.17 56
3416.30 63
3416.44 72
3416.57 83
3416.70 95
3416.84 108
3416.97 120
3417.11 130
3417.24 139
3417.37 146
3417.51 151
3417.64 155
3417.78 158
3417.91 159
3418.04 160
3418.18 159
3418.31 156
3418.45 152
3418.58 147
3418.71 141
3418.85 137
3418.98 134
3419.12 133
3419.25 133
3419.39 135
3419.52 137
3419.65 137
3419.79 136
3419.92 133
3420.06 129
3420.19 124
3420.32 119
3420.46 115
3420.59 112
3420.73 108
3420.86 104
3420.99 98
3421.13 91
3421.26 82
3421.40 72
3421.53 61
3421.67 51
3421.80 41
3421.93 32
3422.07 25
3422.20 19
3422.34 15
3422.47 13
3422.60 12
3422.74 13
3422.87 13
3423.01 14
3423.14 13
3423.28 10
3423.41 6
3423.54 1
3423.68 0
3423.81 0
3423.95 0
3424.08 0
3424.21 0
3424.35 0
3424.48 0
3424.62 1
3424.75 4
3424.89 7
3425.02 8
3425.15 8
3425.29 8
3425.42 8
3425.56 7
3425.69 8
3425.82 9
3425.96 13
3426.09 19
3426.23 27
3426.36 36
3426.50 46
3426.63 55
3426.76 62
3426.90 68
3427.03 71
3427.17 74
3427.30 75
3427.44 75
3427.57 76
3427.70 76
3427.84 76
3427.97 75
3428.11 74
3428.24 71
3428.38 69
3428.51 67
3428.64 65
3428.78 62
3428.91 60
3429.05 58
3429.18 55
3429.32 53
3429.45 52
3429.58 52
3429.72 53
3429.85 57
3429.99 60
3430.12 64
3430.26 66
3430.39 65
3430.52 62
3430.66 57
3430.79 51
3430.93 45
3431.06 40
3431.20 36
3431.33 32
3431.46 28
3431.60 23
3431.73 17
3431.87 10
3432.00 3
3432.14 0
3432.27 0
3432.40 0
3432.54 0
3432.67 1
3432.81 5
3432.94 8
3433.08 9
3433.21 10
3433.35 11
3433.48 12
3433.61 12
3433.75 11
3433.88 10
3434.02 7
3434.15 3
3434.29 0
3434.42 0
3434.55 0
3434.69 1
3434.82 8
3434.96 17
3435.09 27
3435.23 38
3435.36 49
3435.50 60
3435.63 71
3435.76 85
3435.90 100
3436.03 117
3436.17 135
3436.30 152
3436.44 165
3436.57 172
3436.71 174
3436.84 169
3436.97 159
3437.11 146
3437.24 132
3437.38 118
3437.51 104
3437.65 92
3437.78 80
3437.92 69
3438.05 60
3438.18 53
3438.32 50
3438.45 52
3438.59 59
3438.72 69
3438.86 80
3438.99 92
3439.13 102
3439.26 109
3439.39 113
3439.53 115
3439.66 116
3439.80 117
3439.93 116
3440.07 114
3440.20 110
3440.34 102
3440.47 91
3440.61 78
3440.74 65
3440.87 52
3441.01 42
3441.14 33
3441.28 25
3441.41 18
3441.55 11
3441.68 2
3441.82 0
3441.95 0
3442.09 0
3442.22 0
3442.35 0
3442.49 0
3442.62 0
3442.76 1
3442.89 11
3443.03 19
3443.16 26
3443.30 29
3443.43 31
3443.57 31
3443.70 31
3443.83 31
3443.97 33
3444.10 37
3444.24 42
3444.37 49
3444.51 56
3444.64 63
3444.78 68
3444.91 72
3445.05 75
3445.18 76
3445.31 76
3445.45 75
3445.58 73
3445.72 72
3445.85 71
3445.99 70
3446.12 70
3446.26 72
3446.39 75
3446.53 80
3446.66 86
3446.80 93
3446.93 99
3447.06 105
3447.20 111
3447.33 116
3447.47 120
3447.60 125
3447.74 128
3447.87 130
3448.01 131
3448.14 129
3448.28 125
3448.41 119
3448.55 113
3448.68 107
3448.82 104
3448.95 103
3449.08 104
3449.22 107
3449.35 110
3449.49 114
3449.62 117
3449.76 119
3449.89 122
3450.03 125
3450.16 128
3450.30 131
3450.43 133
3450.57 134
3450.70 132
3450.84 129
3450.97 125
3451.11 122
3451.24 119
3451.37 118
3451.51 119
3451.64 121
3451.78 125
3451.91 129
3452.05 132
3452.18 135
3452.32 138
3452.45 140
3452.59 142
3452.72 143
3452.86 144
3452.99 143
3453.13 141
3453.26 139
3453.40 138
3453.53 137
3453.67 138
3453.80 141
3453.93 145
3454.07 150
3454.20 155
3454.34 160
3454.47 165
3454.61 171
3454.74 178
3454.88 186
3455.01 195
3455.15 206
3455.28 217
3455.42 226
3455.55 232
3455.69 233
3455.82 231
3455.96 226
3456.09 219
3456.23 212
3456.36 207
3456.50 204
3456.63 203
3456.77 205
3456.90 207
3457.04 209
3457.17 209
3457.31 208
3457.44 206
3457.57 203
3457.71 199
3457.84 196
3457.98 192
3458.11 188
3458.25 182
3458.38 174
3458.52 165
3458.65 155
3458.79 146
3458.92 137
3459.06 130
3459.19 125
3459.33 119
3459.46 113
3459.60 104
3459.73 93
3459.87 79
3460.00 63
3460.14 45
3460.27 28
3460.41 13
3460.54 1
3460.68 0
3460.81 0
3460.95 0
3461.08 0
3461.22 0
3461.35 0
3461.49 0
3461.62 0
3461.76 4
3461.89 10
3462.03 15
3462.16 21
3462.30 25
3462.43 28
3462.57 31
3462.70 33
3462.84 34
3462.97 34
3463.11 34
3463.24 34
3463.38 35
3463.51 38
3463.65 42
3463.78 50
3463.92 59
3464.05 71
3464.19 84
3464.32 96
3464.46 105
3464.59 110
3464.73 111
3464.86 106
3465.00 99
3465.13 89
3465.27 80
3465.40 71
3465.54 66
3465.67 64
3465.81 65
3465.94 68
3466.08 73
3466.21 79
3466.35 86
3466.48 91
3466.62 95
3466.75 97
3466.89 97
3467.02 96
3467.16 93
3467.29 89
3467.43 86
3467.56 83
3467.70 81
3467.83 81
3467.97 82
3468.10 83
3468.24 85
3468.37 85
3468.51 82
3468.64 78
3468.78 70
3468.91 61
3469.05 52
3469.18 43
3469.32 36
3469.45 32
3469.59 32
3469.72 36
3469.86 41
3469.99 49
3470.13 57
3470.26 65
3470.40 71
3470.53 74
3470.67 75
3470.80 73
3470.94 68
3471.07 62
3471.21 55
3471.34 48
3471.48 43
3471.61 38
3471.75 34
3471.88 31
3472.02 30
3472.15 28
3472.29 27
3472.42 25
3472.56 22
3472.69 17
3472.83 12
3472.96 5
3473.10 0
3473.23 0
3473.37 0
3473.50 0
3473.64 0
3473.77 0
3473.91 0
3474.05 0
3474.18 1
3474.32 8
3474.45 16
3474.59 25
3474.72 33
3474.86 41
3474.99 47
3475.13 51
3475.26 51
3475.40 48
3475.53 43
3475.67 37
3475.80 32
3475.94 27
3476.07 25
3476.21 24
3476.34 26
3476.48 28
3476.61 32
3476.75 37
3476.88 43
3477.02 50
3477.15 57
3477.29 64
3477.43 69
3477.56 71
3477.70 71
3477.83 67
3477.97 60
3478.10 53
3478.24 46
3478.37 42
3478.51 42
3478.64 47
3478.78 57
3478.91 70
3479.05 86
3479.18 104
3479.32 120
3479.45 134
3479.59 145
3479.72 152
3479.86 155
3479.99 154
3480.13 150
3480.27 144
3480.40 137
3480.54 130
3480.67 123
3480.81 116
3480.94 110
3481.08 103
3481.21 96
3481.35 91
3481.48 87
3481.62 86
3481.75 88
3481.89 91
3482.02 95
3482.16 98
3482.30 99
3482.43 98
3482.57 96
3482.70 93
3482.84 93
3482.97 94
3483.11 97
3483.24 102
3483.38 105
3483.51 105
3483.65 102
3483.78 94
3483.92 83
3484.05 71
3484.19 60
3484.33 51
3484.46 46
3484.60 44
3484.73 45
3484.87 49
3485.00 54
3485.14 60
3485.27 65
3485.41 71
3485.54 76
3485.68 80
3485.81 82
3485.95 82
3486.09 80
3486.22 75
3486.36 70
3486.49 65
3486.63 63
3486.76 63
3486.90 68
3487.03 76
3487.17 85
3487.30 95
3487.44 102
3487.57 105
3487.71 104
3487.85 99
3487.98 90
3488.12 78
3488.25 66
3488.39 54
3488.52 42
3488.66 31
3488.79 21
3488.93 12
3489.06 5
3489.20 0
3489.34 0
3489.47 0
3489.61 0
3489.74 0
3489.88 3
3490.01 6
3490.15 10
3490.28 13
3490.42 16
3490.55 18
3490.69 20
3490.83 22
3490.96 23
3491.10 25
3491.23 27
3491.37 30
3491.50 33
3491.64 37
3491.77 39
3491.91 41
3492.05 40
3492.18 37
3492.32 32
3492.45 28
3492.59 26
3492.72 27
3492.86 33
3492.99 43
3493.13 56
3493.27 70
3493.40 82
3493.54 89
3493.67 92
3493.81 90
3493.94 85
3494.08 78
3494.21 70
3494.35 65
3494.48 63
3494.62 64
3494.76 67
3494.89 72
3495.03 78
3495.16 84
3495.30 89
3495.43 92
3495.57 94
3495.71 95
3495.84 95
3495.98 95
3496.11 94
3496.25 94
3496.38 94
3496.52 94
3496.65 93
3496.79 93
3496.93 92
3497.06 91
3497.20 87
3497.33 82
3497.47 76
3497.60 68
3497.74 60
3497.87 52
3498.01 45
3498.15 39
3498.28 36
3498.42 33
3498.55 30
3498.69 28
3498.82 26
3498.96 24
3499.10 22
3499.23 20
3499.37 18
3499.50 16
3499.64 13
3499.77 9
3499.91 5
3500.05 1
3500.18 0
3500.32 0
3500.45 0
3500.59 0
3500.72 0
3500.86 0
3500.99 0
3501.13 0
3501.27 4
3501.40 12
3501.54 22
3501.67 32
3501.81 43
3501.94 54
3502.08 63
3502.22 71
3502.35 76
3502.49 79
3502.62 77
3502.76 72
3502.89 64
3503.03 54
3503.17 43
3503.30 33
3503.44 25
3503.57 19
3503.71 16
3503.84 14
3503.98 12
3504.12 10
3504.25 7
3504.39 3
3504.52 0
3504.66 0
3504.80 0
3504.93 0
3505.07 5
3505.20 12
3505.34 21
3505.47 30
3505.61 38
3505.75 45
3505.88 50
3506.02 54
3506.15 56
3506.29 56
3506.42 55
3506.56 54
3506.70 53
3506.83 51
3506.97 50
3507.10 49
3507.24 48
3507.38 48
3507.51 47
3507.65 47
3507.78 47
3507.92 49
3508.05 51
3508.19 54
3508.33 58
3508.46 61
3508.60 63
3508.73 63
3508.87 61
3509.01 59
3509.14 57
3509.28 56
3509.41 58
3509.55 63
3509.68 72
3509.82 85
3509.96 98
3510.09 111
3510.23 122
3510.36 128
3510.50 129
3510.64 126
3510.77 120
3510.91 114
3511.04 109
3511.18 107
3511.31 108
3511.45 112
3511.59 117
3511.72 122
3511.86 124
3511.99 123
3512.13 119
3512.27 113
3512.40 106
3512.54 97
3512.67 89
3512.81 82
3512.95 77
3513.08 73
3513.22 71
3513.35 71
3513.49 75
3513.63 81
3513.76 90
3513.90 100
3514.03 109
3514.17 116
3514.30 120
3514.44 120
3514.58 118
3514.71 112
3514.85 106
3514.98 100
3515.12 95
3515.26 93
3515.39 94
3515.53 99
3515.66 106
3515.80 116
3515.94 126
3516.07 136
3516.21 145
3516.34 151
3516.48 154
3516.62 155
3516.75 153
3516.89 150
3517.02 145
3517.16 139
3517.30 131
3517.43 122
3517.57 113
3517.70 104
3517.84 97
3517.98 92
3518.11 89
3518.25 89
3518.38 90
3518.52 91
3518.66 91
3518.79 89
3518.93 86
3519.06 83
3519.20 79
3519.34 77
3519.47 76
3519.61 78
3519.74 82
3519.88 88
3520.02 97
3520.15 108
3520.29 119
3520.43 130
3520.56 139
3520.70 146
3520.83 148
3520.97 147
3521.11 143
3521.24 136
3521.38 128
3521.51 122
3521.65 117
3521.79 113
3521.92 111
3522.06 109
3522.19 106
3522.33 102
3522.47 96
3522.60 89
3522.74 82
3522.87 77
3523.01 73
3523.15 71
3523.28 71
3523.42 73
3523.56 74
3523.69 76
3523.83 76
3523.96 75
3524.10 73
3524.24 71
3524.37 69
3524.51 67
3524.64 65
3524.78 64
3524.92 60
3525.05 55
3525.19 48
3525.33 39
3525.46 30
3525.60 21
3525.73 14
3525.87 11
3526.01 13
3526.14 18
3526.28 27
3526.41 37
3526.55 48
3526.69 59
3526.82 69
3526.96 79
3527.10 87
3527.23 93
3527.37 98
3527.50 100
3527.64 97
3527.78 91
3527.91 80
3528.05 66
3528.19 51
3528.32 36
3528.46 22
3528.59 11
3528.73 2
3528.87 0
3529.00 0
3529.14 0
3529.27 0
3529.41 0
3529.55 0
3529.68 0
3529.82 0
3529.96 0
3530.09 6
3530.23 14
3530.36 24
3530.50 33
3530.64 44
3530.77 54
3530.91 65
3531.05 76
3531.18 87
3531.32 98
3531.45 109
3531.59 119
3531.73 127
3531.86 132
3532.00 134
3532.14 134
3532.27 131
3532.41 126
3532.55 121
3532.68 117
3532.82 113
3532.95 109
3533.09 105
3533.23 100
3533.36 95
3533.50 89
3533.64 85
3533.77 82
3533.91 82
3534.04 85
3534.18 92
3534.32 102
3534.45 115
3534.59 131
3534.73 147
3534.86 164
3535.00 180
3535.14 194
3535.27 205
3535.41 212
3535.54 215
3535.68 213
3535.82 208
3535.95 200
3536.09 190
3536.23 180
3536.36 169
3536.50 160
3536.64 152
3536.77 145
3536.91 141
3537.04 138
3537.18 137
3537.32 138
3537.45 141
3537.59 145
3537.73 148
3537.86 150
3538.00 148
3538.14 143
3538.27 134
3538.41 123
3538.54 111
3538.68 100
3538.82 89
3538.95 82
3539.09 76
3539.23 74
3539.36 73
3539.50 74
3539.64 76
3539.77 81
3539.91 87
3540.05 94
3540.18 101
3540.32 106
3540.45 109
3540.59 107
3540.73 101
3540.86 90
3541.00 77
3541.14 63
3541.27 49
3541.41 37
3541.55 28
3541.68 23
3541.82 23
3541.96 27
3542.09 34
3542.23 42
3542.37 50
3542.50 57
3542.64 61
3542.77 63
3542.91 63
3543.05 64
3543.18 65
3543.32 68
3543.46 73
3543.59 78
3543.73 84
3543.87 87
3544.00 88
3544.14 87
3544.28 85
3544.41 83
3544.55 82
3544.69 83
3544.82 86
3544.96 89
3545.10 92
3545.23 95
3545.37 95
3545.51 95
3545.64 94
3545.78 94
3545.92 94
3546.05 96
3546.19 97
3546.32 98
3546.46 98
3546.60 95
3546.73 90
3546.87 83
3547.01 74
3547.14 65
3547.28 57
3547.42 49
3547.55 44
3547.69 41
3547.83 38
3547.96 36
3548.10 34
3548.24 31
3548.37 27
3548.51 24
3548.65 22
3548.78 22
3548.92 25
3549.06 31
3549.19 38
3549.33 46
3549.47 52
3549.60 55
3549.74 55
3549.88 52
3550.01 48
3550.15 43
3550.29 39
3550.42 37
3550.56 37
3550.70 39
3550.83 42
3550.97 46
3551.11 49
3551.24 51
3551.38 50
3551.52 48
3551.65 44
3551.79 39
3551.93 35
3552.06 31
3552.20 28
3552.34 25
3552.47 23
3552.61 22
3552.75 21
3552.88 21
3553.02 23
3553.16 26
3553.29 31
3553.43 36
3553.57 42
3553.70 45
3553.84 47
3553.98 46
3554.11 43
3554.25 38
3554.39 32
3554.52 27
3554.66 24
3554.80 23
3554.93 24
3555.07 26
3555.21 31
3555.34 37
3555.48 44
3555.62 52
3555.75 60
3555.89 68
3556.03 75
3556.16 81
3556.30 85
3556.44 88
3556.57 90
3556.71 90
3556.85 89
3556.98 88
3557.12 87
3557.26 85
3557.40 83
3557.53 81
3557.67 78
3557.81 77
3557.94 76
3558.08 77
3558.22 79
3558.35 81
3558.49 83
3558.63 84
3558.76 83
3558.90 80
3559.04 76
3559.17 72
3559.31 68
3559.45 66
3559.58 65
3559.72 65
3559.86 65
3559.99 64
3560.13 61
3560.27 56
3560.40 50
3560.54 44
3560.68 39
3560.82 36
3560.95 34
3561.09 33
3561.23 32
3561.36 30
3561.50 27
3561.64 22
3561.77 14
3561.91 7
3562.05 0
3562.18 0
3562.32 0
3562.46 0
3562.59 0
3562.73 0
3562.87 0
3563.01 0
3563.14 0
3563.28 1
3563.42 3
3563.55 6
3563.69 10
3563.83 14
3563.96 19
3564.10 24
3564.24 29
3564.37 32
3564.51 35
3564.65 36
3564.78 37
3564.92 36
3565.06 36
3565.20 35
3565.33 35
3565.47 36
3565.61 38
3565.74 40
3565.88 44
3566.02 47
3566.15 52
3566.29 57
3566.43 63
3566.56 70
3566.70 79
3566.84 88
3566.98 96
3567.11 103
3567.25 108
3567.39 110
3567.52 110
3567.66 109
3567.80 107
3567.93 105
3568.07 104
3568.21 104
3568.35 103
3568.48 103
3568.62 103
3568.76 101
3568.89 100
3569.03 98
3569.17 96
3569.30 92
3569.44 88
3569.58 83
3569.72 77
3569.85 71
3569.99 65
3570.13 60
3570.26 56
3570.40 52
3570.54 49
3570.67 47
3570.81 45
3570.95 43
3571.09 42
3571.22 42
3571.36 41
3571.50 40
3571.63 38
3571.77 35
3571.91 31
3572.05 27
3572.18 24
3572.32 23
3572.46 24
3572.59 29
3572.73 36
3572.87 45
3573.00 54
3573.14 63
3573.28 71
3573.42 79
3573.55 85
3573.69 90
3573.83 93
3573.96 96
3574.10 97
3574.24 98
3574.38 98
3574.51 98
3574.65 97
3574.79 96
3574.92 94
3575.06 91
3575.20 87
3575.34 84
3575.47 81
3575.61 77
3575.75 74
3575.88 69
3576.02 62
3576.16 53
3576.30 40
3576.43 26
3576.57 12
3576.71 0
3576.84 0
3576.98 0
3577.12 0
3577.26 0
3577.39 10
3577.53 23
3577.67 37
3577.80 49
3577.94 59
3578.08 65
3578.22 67
3578.35 68
3578.49 66
3578.63 63
3578.76 60
3578.90 57
3579.04 55
3579.18 55
3579.31 56
3579.45 58
3579.59 61
3579.72 65
3579.86 68
3580.00 70
3580.14 71
3580.27 71
3580.41 69
3580.55 67
3580.68 63
3580.82 59
3580.96 53
3581.10 46
3581.23 39
3581.37 32
3581.51 24
3581.65 18
3581.78 14
3581.92 14
3582.06 17
3582.19 25
3582.33 36
3582.47 49
3582.61 64
3582.74 78
3582.88 90
3583.02 100
3583.16 107
3583.29 111
3583.43 113
3583.57 112
3583.70 109
3583.84 104
3583.98 97
3584.12 89
3584.25 79
3584.39 69
3584.53 60
3584.67 54
3584.80 50
3584.94 50
3585.08 53
3585.21 57
3585.35 63
3585.49 67
3585.63 71
3585.76 72
3585.90 72
3586.04 71
3586.18 68
3586.31 66
3586.45 66
3586.59 66
3586.73 69
3586.86 72
3587.00 76
3587.14 80
3587.27 84
3587.41 88
3587.55 91
3587.69 94
3587.82 96
3587.96 99
3588.10 102
3588.24 104
3588.37 106
3588.51 107
3588.65 106
3588.79 105
3588.92 103
3589.06 99
3589.20 93
3589.34 86
3589.47 77
3589.61 69
3589.75 61
3589.88 55
3590.02 50
3590.16 47
3590.30 46
3590.43 44
3590.57 43
3590.71 40
3590.85 36
3590.98 32
3591.12 29
3591.26 27
3591.40 26
3591.53 28
3591.67 31
3591.81 34
3591.95 38
3592.08 41
3592.22 42
3592.36 41
3592.50 39
3592.63 37
3592.77 35
3592.91 36
3593.05 40
3593.18 46
3593.32 55
3593.46 65
3593.60 73
3593.73 80
3593.87 85
3594.01 88
3594.15 91
3594.28 95
3594.42 100
3594.56 106
3594.70 112
3594.83 118
3594.97 122
3595.11 123
3595.25 122
3595.38 119
3595.52 115
3595.66 110
3595.80 104
3595.93 98
3596.07 91
3596.21 84
3596.35 75
3596.48 67
3596.62 58
3596.76 49
3596.90 41
3597.03 35
3597.17 31
3597.31 29
3597.45 29
3597.58 30
3597.72 33
3597.86 35
3598.00 36
3598.13 37
3598.27 36
3598.41 35
3598.55 36
3598.68 37
3598.82 41
3598.96 48
3599.10 56
3599.23 65
3599.37 73
3599.51 79
3599.65 82
3599.78 82
3599.92 80
3600.06 76
3600.20 71
3600.33 67
3600.47 64
3600.61 60
3600.75 56
3600.89 52
3601.02 48
3601.16 46
3601.30 46
3601.44 49
3601.57 54
3601.71 60
3601.85 65
3601.99 68
3602.12 67
3602.26 63
3602.40 55
3602.54 45
3602.67 34
3602.81 25
3602.95 18
3603.09 14
3603.22 11
3603.36 9
3603.50 7
3603.64 6
3603.78 4
3603.91 3
3604.05 4
3604.19 8
3604.33 16
3604.46 28
3604.60 45
3604.74 63
3604.88 83
3605.01 99
3605.15 112
3605.29 118
3605.43 118
3605.57 111
3605.70 99
3605.84 84
3605.98 67
3606.12 51
3606.25 37
3606.39 27
3606.53 20
3606.67 18
3606.80 20
3606.94 23
3607.08 28
3607.22 32
3607.36 34
3607.49 35
3607.63 34
3607.77 32
3607.91 30
3608.04 29
3608.18 30
3608.32 31
3608.46 33
3608.60 33
3608.73 31
3608.87 27
3609.01 20
3609.15 12
3609.28 3
3609.42 0
3609.56 0
3609.70 0
3609.84 0
3609.97 0
3610.11 0
3610.25 0
3610.39 0
3610.52 5
3610.66 17
3610.80 31
3610.94 45
3611.08 58
3611.21 69
3611.35 77
3611.49 82
3611.63 84
3611.76 83
3611.90 80
3612.04 76
3612.18 71
3612.32 66
3612.45 60
3612.59 54
3612.73 48
3612.87 41
3613.01 36
3613.14 32
3613.28 31
3613.42 34
3613.56 43
3613.69 55
3613.83 70
3613.97 86
3614.11 100
3614.25 112
3614.38 119
3614.52 121
3614.66 120
3614.80 116
3614.94 111
3615.07 104
3615.21 96
3615.35 88
3615.49 80
3615.62 70
3615.76 60
3615.90 50
3616.04 40
3616.18 31
3616.31 24
3616.45 18
3616.59 14
3616.73 14
3616.87 15
3617.00 20
3617.14 26
3617.28 34
3617.42 43
3617.56 51
3617.69 56
3617.83 60
3617.97 61
3618.11 61
3618.24 59
3618.38 56
3618.52 54
3618.66 51
3618.80 49
3618.93 47
3619.07 45
3619.21 45
3619.35 47
3619.49 52
3619.62 60
3619.76 68
3619.90 76
3620.04 82
3620.18 84
3620.31 82
3620.45 77
3620.59 70
3620.73 64
3620.87 58
3621.00 54
3621.14 51
3621.28 49
3621.42 46
3621.56 42
3621.69 36
3621.83 29
3621.97 21
3622.11 14
3622.25 9
3622.38 6
3622.52 4
3622.66 5
3622.80 7
3622.94 10
3623.07 13
3623.21 15
3623.35 15
3623.49 14
3623.63 11
3623.76 8
3623.90 4
3624.04 1
3624.18 0
3624.32 1
3624.45 3
3624.59 7
3624.73 12
3624.87 18
3625.01 24
3625.15 32
3625.28 40
3625.42 51
3625.56 63
3625.70 76
3625.84 89
3625.97 99
3626.11 108
3626.25 112
3626.39 115
3626.53 114
3626.66 113
3626.80 112
3626.94 110
3627.08 108
3627.22 104
3627.35 99
3627.49 91
3627.63 80
3627.77 67
3627.91 53
3628.05 41
3628.18 32
3628.32 27
3628.46 27
3628.60 32
3628.74 40
3628.87 48
3629.01 56
3629.15 61
3629.29 62
3629.43 60
3629.56 54
3629.70 46
3629.84 36
3629.98 25
3630.12 15
3630.26 5
3630.39 0
3630.53 0
3630.67 0
3630.81 0
3630.95 0
3631.08 0
3631.22 0
3631.36 0
3631.50 2
3631.64 8
3631.78 13
3631.91 18
3632.05 22
3632.19 26
3632.33 29
3632.47 32
3632.61 35
3632.74 36
3632.88 36
3633.02 34
3633.16 31
3633.30 25
3633.43 20
3633.57 14
3633.71 10
3633.85 8
3633.99 8
3634.13 10
3634.26 14
3634.40 18
3634.54 23
3634.68 30
3634.82 37
3634.96 46
3635.09 56
3635.23 65
3635.37 74
3635.51 82
3635.65 87
3635.78 90
3635.92 92
3636.06 94
3636.20 97
3636.34 101
3636.48 105
3636.61 111
3636.75 118
3636.89 124
3637.03 131
3637.17 138
3637.31 144
3637.44 150
3637.58 155
3637.72 157
3637.86 157
3638.00 155
3638.14 151
3638.27 147
3638.41 143
3638.55 142
3638.69 145
3638.83 150
3638.97 157
3639.10 165
3639.24 174
3639.38 181
3639.52 187
3639.66 192
3639.80 196
3639.93 199
3640.07 199
3640.21 198
3640.35 195
3640.49 190
3640.63 185
3640.76 179
3640.90 174
3641.04 172
3641.18 170
3641.32 171
3641.46 172
3641.59 173
3641.73 173
3641.87 171
3642.01 168
3642.15 161
3642.29 153
3642.42 142
3642.56 131
3642.70 119
3642.84 109
3642.98 101
3643.12 95
3643.26 90
3643.39 87
3643.53 84
3643.67 83
3643.81 82
3643.95 82
3644.09 85
3644.22 89
3644.36 94
3644.50 100
3644.64 105
3644.78 108
3644.92 110
3645.05 110
3645.19 108
3645.33 107
3645.47 106
3645.61 106
3645.75 105
3645.89 102
3646.02 98
3646.16 92
3646.30 84
3646.44 75
3646.58 67
3646.72 60
3646.86 54
3646.99 50
3647.13 48
3647.27 47
3647.41 46
3647.55 45
3647.69 43
3647.82 42
3647.96 40
3648.10 39
3648.24 38
3648.38 37
3648.52 39
3648.66 41
3648.79 46
3648.93 52
3649.07 58
3649.21 64
3649.35 69
3649.49 71
3649.63 69
3649.76 63
3649.90 54
3650.04 43
3650.18 30
3650.32 18
3650.46 8
3650.60 1
3650.73 0
3650.87 0
3651.01 0
3651.15 0
3651.29 0
3651.43 3
3651.57 8
3651.70 15
3651.84 24
3651.98 35
3652.12 49
3652.26 64
3652.40 79
3652.54 93
3652.67 105
3652.81 114
3652.95 119
3653.09 121
3653.23 120
3653.37 117
3653.51 112
3653.64 106
3653.78 99
3653.92 91
3654.06 85
3654.20 80
3654.34 77
3654.48 77
3654.61 79
3654.75 84
3654.89 89
3655.03 94
3655.17 97
3655.31 96
3655.45 91
3655.58 82
3655.72 71
3655.86 57
3656.00 42
3656.14 29
3656.28 18
3656.42 9
3656.56 3
3656.69 0
3656.83 0
3656.97 0
3657.11 0
3657.25 0
3657.39 0
3657.53 0
3657.66 0
3657.80 0
3657.94 5
3658.08 14
3658.22 24
3658.36 33
3658.50 42
3658.64 49
3658.77 54
3658.91 57
3659.05 58
3659.19 56
3659.33 54
3659.47 51
3659.61 48
3659.75 47
3659.88 48
3660.02 52
3660.16 58
3660.30 66
3660.44 74
3660.58 80
3660.72 85
3660.86 86
3660.99 85
3661.13 82
3661.27 77
3661.41 71
3661.55 65
3661.69 58
3661.83 51
3661.97 42
3662.10 33
3662.24 23
3662.38 15
3662.52 12
3662.66 13
3662.80 20
3662.94 33
3663.08 50
3663.21 69
3663.35 87
3663.49 102
3663.63 113
3663.77 120
3663.91 122
3664.05 122
3664.19 121
3664.33 119
3664.46 118
3664.60 117
3664.74 118
3664.88 119
3665.02 121
3665.16 121
3665.30 121
3665.44 120
3665.57 119
3665.71 117
3665.85 116
3665.99 117
3666.13 119
3666.27 122
3666.41 125
3666.55 127
3666.69 127
3666.82 125
3666.96 121
3667.10 117
3667.24 115
3667.38 114
3667.52 117
3667.66 122
3667.80 128
3667.94 135
3668.07 140
3668.21 143
3668.35 143
3668.49 142
3668.63 138
3668.77 134
3668.91 129
3669.05 125
3669.19 120
3669.32 116
3669.46 114
3669.60 114
3669.74 117
3669.88 123
3670.02 129
3670.16 135
3670.30 139
3670.44 139
3670.57 135
3670.71 127
3670.85 116
3670.99 103
3671.13 89
3671.27 77
3671.41 66
3671.55 58
3671.69 52
3671.83 51
3671.96 52
3672.10 56
3672.24 62
3672.38 67
3672.52 70
3672.66 71
3672.80 68
3672.94 63
3673.08 57
3673.21 53
3673.35 52
3673.49 55
3673.63 61
3673.77 70
3673.91 80
3674.05 87
3674.19 92
3674.33 92
3674.47 86
3674.60 77
3674.74 65
3674.88 53
3675.02 42
3675.16 34
3675.30 29
3675.44 29
3675.58 30
3675.72 33
3675.86 36
3676.00 37
3676.13 37
3676.27 36
3676.41 34
3676.55 33
3676.69 33
3676.83 33
3676.97 32
3677.11 31
3677.25 28
3677.39 24
3677.52 19
3677.66 15
3677.80 12
3677.94 11
3678.08 14
3678.22 18
3678.36 23
3678.50 28
3678.64 32
3678.78 34
3678.92 35
3679.05 34
3679.19 33
3679.33 31
3679.47 28
3679.61 25
3679.75 21
3679.89 16
3680.03 11
3680.17 6
3680.31 1
3680.45 0
3680.58 0
3680.72 0
3680.86 0
3681.00 0
3681.14 0
3681.28 0
3681.42 0
3681.56 0
3681.70 0
3681.84 1
3681.98 5
3682.12 9
3682.25 12
3682.39 16
3682.53 20
3682.67 26
3682.81 32
3682.95 40
3683.09 49
3683.23 58
3683.37 67
3683.51 75
3683.65 81
3683.79 86
3683.92 90
3684.06 93
3684.20 94
3684.34 93
3684.48 90
3684.62 84
3684.76 76
3684.90 67
3685.04 56
3685.18 45
3685.32 35
3685.46 27
3685.59 22
3685.73 21
3685.87 25
3686.01 32
3686.15 41
3686.29 52
3686.43 62
3686.57 69
3686.71 72
3686.85 72
3686.99 68
3687.13 63
3687.27 58
3687.40 53
3687.54 49
3687.68 46
3687.82 45
3687.96 45
3688.10 46
3688.24 48
3688.38 51
3688.52 54
3688.66 57
3688.80 59
3688.94 60
3689.08 60
3689.22 60
3689.35 60
3689.49 62
3689.63 63
3689.77 65
3689.91 66
3690.05 65
3690.19 62
3690.33 57
3690.47 52
3690.61 47
3690.75 44
3690.89 43
3691.03 44
3691.17 47
3691.31 49
3691.44 51
3691.58 51
3691.72 48
3691.86 42
3692.00 36
3692.14 29
3692.28 23
3692.42 20
3692.56 20
3692.70 24
3692.84 30
3692.98 38
3693.12 47
3693.26 56
3693.40 64
3693.53 71
3693.67 78
3693.81 85
3693.95 92
3694.09 99
3694.23 106
3694.37 110
3694.51 111
3694.65 109
3694.79 103
3694.93 95
3695.07 86
3695.21 78
3695.35 72
3695.49 69
3695.63 69
3695.76 70
3695.90 72
3696.04 74
3696.18 74
3696.32 74
3696.46 73
3696.60 73
3696.74 73
3696.88 75
3697.02 77
3697.16 80
3697.30 82
3697.44 84
3697.58 87
3697.72 91
3697.86 97
3698.00 106
3698.14 116
3698.27 128
3698.41 139
3698.55 148
3698.69 153
3698.83 153
3698.97 150
3699.11 143
3699.25 135
3699.39 125
3699.53 117
3699.67 109
3699.81 103
3699.95 97
3700.09 92
3700.23 87
3700.37 81
3700.51 76
3700.65 70
3700.79 66
3700.92 62
3701.06 58
3701.20 54
3701.34 51
3701.48 47
3701.62 44
3701.76 42
3701.90 40
3702.04 39
3702.18 39
3702.32 40
3702.46 41
3702.60 43
3702.74 46
3702.88 50
3703.02 56
3703.16 61
3703.30 67
3703.44 73
3703.58 77
3703.72 81
3703.86 82
3703.99 82
3704.13 80
3704.27 78
3704.41 75
3704.55 72
3704.69 69
3704.83 65
3704.97 60
3705.11 54
3705.25 48
3705.39 42
3705.53 38
3705.67 37
3705.81 39
3705.95 44
3706.09 52
3706.23 61
3706.37 70
3706.51 77
3706.65 83
3706.79 87
3706.93 91
3707.07 96
3707.21 102
3707.35 109
3707.48 117
3707.62 124
3707.76 129
3707.90 131
3708.04 128
3708.18 122
3708.32 114
3708.46 105
3708.60 96
3708.74 90
3708.88 87
3709.02 89
3709.16 95
3709.30 104
3709.44 114
3709.58 125
3709.72 135
3709.86 143
3710.00 147
3710.14 148
3710.28 146
3710.42 143
3710.56 140
3710.70 139
3710.84 142
3710.98 148
3711.12 157
3711.26 168
3711.40 179
3711.54 188
3711.67 193
3711.81 194
3711.95 190
3712.09 181
3712.23 169
3712.37 155
3712.51 140
3712.65 126
3712.79 115
3712.93 108
3713.07 104
3713.21 104
3713.35 106
3713.49 109
3713.63 112
3713.77 113
3713.91 112
3714.05 110
3714.19 106
3714.33 102
3714.47 99
3714.61 95
3714.75 93
3714.89 91
3715.03 90
3715.17 88
3715.31 87
3715.45 86
3715.59 84
3715.73 82
3715.87 78
3716.01 73
3716.15 68
3716.29 62
3716.43 55
3716.57 47
3716.71 38
3716.85 29
3716.99 18
3717.13 6
3717.27 0
3717.41 0
3717.55 0
3717.68 0
3717.82 0
3717.96 0
3718.10 0
3718.24 0
3718.38 10
3718.52 23
3718.66 33
3718.80 39
3718.94 39
3719.08 34
3719.22 26
3719.36 16
3719.50 5
3719.64 0
3719.78 0
3719.92 0
3720.06 0
3720.20 0
3720.34 0
3720.48 3
3720.62 9
3720.76 15
3720.90 21
3721.04 28
3721.18 38
3721.32 49
3721.46 62
3721.60 75
3721.74 87
3721.88 97
3722.02 105
3722.16 111
3722.30 114
3722.44 115
3722.58 115
3722.72 114
3722.86 112
3723.00 110
3723.14 108
3723.28 105
3723.42 102
3723.56 98
3723.70 94
3723.84 90
3723.98 85
3724.12 80
3724.26 77
3724.40 74
3724.54 72
3724.68 72
3724.82 73
3724.96 75
3725.10 78
3725.24 82
3725.38 85
3725.52 88
3725.66 91
3725.80 92
3725.94 92
3726.08 91
3726.22 89
3726.36 87
3726.50 86
3726.64 85
3726.78 85
3726.92 86
3727.06 86
3727.20 85
3727.34 83
3727.48 79
3727.62 75
3727.76 71
3727.90 67
3728.04 64
3728.18 64
3728.32 66
3728.46 69
3728.60 73
3728.74 78
3728.88 84
3729.02 89
3729.16 93
3729.30 97
3729.44 101
3729.58 105
3729.72 109
3729.86 113
3730.00 116
3730.14 119
3730.28 122
3730.42 124
3730.56 125
3730.70 125
3730.84 123
3730.98 120
3731.12 115
3731.26 108
3731.40 100
3731.54 92
3731.68 84
3731.82 75
3731.96 66
3732.10 58
3732.24 51
3732.38 45
3732.52 42
3732.66 42
3732.80 46
3732.94 53
3733.08 62
3733.22 73
3733.36 83
3733.50 93
3733.64 100
3733.78 105
3733.92 110
3734.06 115
3734.20 121
3734.34 130
3734.48 142
3734.62 157
3734.76 173
3734.90 188
3735.04 201
3735.18 210
3735.32 214
3735.46 213
3735.60 208
3735.74 200
3735.88 190
3736.02 179
3736.16 168
3736.30 158
3736.44 147
3736.59 135
3736.73 124
3736.87 111
3737.01 100
3737.15 89
3737.29 80
3737.43 73
3737.57 70
3737.71 71
3737.85 76
3737.99 83
3738.13 91
3738.27 100
3738.41 109
3738.55 117
3738.69 123
3738.83 128
3738.97 132
3739.11 136
3739.25 138
3739.39 140
3739.53 141
3739.67 141
3739.81 139
3739.95 135
3740.09 129
3740.23 121
3740.37 112
3740.51 103
3740.65 93
3740.79 85
3740.93 78
3741.07 74
3741.21 72
3741.35 73
3741.49 78
3741.63 85
3741.77 95
3741.91 106
3742.05 117
3742.19 126
3742.33 132
3742.47 134
3742.62 132
3742.76 127
3742.90 121
3743.04 115
3743.18 111
3743.32 109
3743.46 110
3743.60 111
3743.74 112
3743.88 111
3744.02 108
3744.16 103
3744.30 98
3744.44 93
3744.58 91
3744.72 91
3744.86 93
3745.00 98
3745.14 105
3745.28 112
3745.42 118
3745.56 124
3745.70 127
3745.84 127
3745.98 126
3746.12 122
3746.26 118
3746.40 113
3746.54 109
3746.68 106
3746.83 106
3746.97 106
3747.11 108
3747.25 108
3747.39 108
3747.53 107
3747.67 105
3747.81 102
3747.95 100
3748.09 98
3748.23 98
3748.37 97
3748.51 96
3748.65 94
3748.79 91
3748.93 85
3749.07 77
3749.21 68
3749.35 61
3749.49 55
3749.63 53
3749.77 53
3749.91 56
3750.05 60
3750.19 63
3750.34 62
3750.48 56
3750.62 46
3750.76 31
3750.90 14
3751.04 0
3751.18 0
3751.32 0
3751.46 0
3751.60 0
3751.74 0
3751.88 0
3752.02 3
3752.16 9
3752.30 12
3752.44 14
3752.58 15
3752.72 14
3752.86 14
3753.00 14
3753.14 17
3753.28 22
3753.43 29
3753.57 38
3753.71 48
3753.85 58
3753.99 65
3754.13 69
3754.27 67
3754.41 61
3754.55 51
3754.69 38
3754.83 25
3754.97 15
3755.11 10
3755.25 12
3755.39 21
3755.53 35
3755.67 52
3755.81 69
3755.95 83
3756.10 93
3756.24 98
3756.38 98
3756.52 97
3756.66 96
3756.80 97
3756.94 102
3757.08 110
3757.22 119
3757.36 129
3757.50 136
3757.64 141
3757.78 143
3757.92 142
3758.06 139
3758.20 136
3758.34 133
3758.48 130
3758.63 128
3758.77 127
3758.91 127
3759.05 126
3759.19 126
3759.33 126
3759.47 126
3759.61 126
3759.75 127
3759.89 129
3760.03 134
3760.17 140
3760.31 149
3760.45 159
3760.59 170
3760.73 179
3760.88 186
3761.02 190
3761.16 190
3761.30 187
3761.44 182
3761.58 175
3761.72 170
3761.86 165
3762.00 162
3762.14 161
3762.28 160
3762.42 160
3762.56 159
3762.70 157
3762.84 154
3762.99 150
3763.13 144
3763.27 138
3763.41 133
3763.55 128
3763.69 124
3763.83 122
3763.97 122
3764.11 121
3764.25 120
3764.39 118
3764.53 113
3764.67 108
3764.81 103
3764.95 99
3765.10 98
3765.24 101
3765.38 107
3765.52 115
3765.66 123
3765.80 130
3765.94 133
3766.08 132
3766.22 128
3766.36 121
3766.50 113
3766.64 105
3766.78 97
3766.93 91
3767.07 85
3767.21 80
3767.35 76
3767.49 72
3767.63 69
3767.77 69
3767.91 70
3768.05 73
3768.19 78
3768.33 84
3768.47 90
3768.61 96
3768.76 100
3768.90 102
3769.04 102
3769.18 103
3769.32 103
3769.46 106
3769.60 111
3769.74 119
3769.88 129
3770.02 140
3770.16 150
3770.30 158
3770.44 162
3770.59 161
3770.73 156
3770.87 147
3771.01 136
3771.15 126
3771.29 118
3771.43 113
3771.57 111
3771.71 111
3771.85 112
3771.99 113
3772.13 111
3772.28 108
3772.42 103
3772.56 97
3772.70 93
3772.84 90
3772.98 90
3773.12 92
3773.26 95
3773.40 98
3773.54 99
3773.68 97
3773.82 94
3773.97 88
3774.11 83
3774.25 78
3774.39 74
3774.53 73
3774.67 74
3774.81 78
3774.95 83
3775.09 89
3775.23 96
3775.37 100
3775.52 103
3775.66 102
3775.80 97
3775.94 91
3776.08 83
3776.22 76
3776.36 70
3776.50 66
3776.64 64
3776.78 64
3776.92 65
3777.07 65
3777.21 63
3777.35 59
3777.49 52
3777.63 43
3777.77 33
3777.91 24
3778.05 17
3778.19 14
3778.33 14
3778.48 18
3778.62 25
3778.76 32
3778.90 39
3779.04 44
3779.18 45
3779.32 44
3779.46 40
3779.60 35
3779.74 32
3779.88 30
3780.03 32
3780.17 36
3780.31 42
3780.45 50
3780.59 57
3780.73 65
3780.87 72
3781.01 79
3781.15 87
3781.29 96
3781.44 105
3781.58 114
3781.72 122
3781.86 129
3782.00 136
3782.14 143
3782.28 150
3782.42 158
3782.56 167
3782.71 176
3782.85 186
3782.99 195
3783.13 205
3783.27 219
3783.41 237
3783.55 263
3783.69 296
3783.83 335
3783.97 381
3784.12 429
3784.26 478
3784.40 527
3784.54 575
3784.68 622
3784.82 669
3784.96 716
3785.10 761
3785.24 802
3785.39 839
3785.53 871
3785.67 897
3785.81 919
3785.95 939
3786.09 958
3786.23 978
3786.37 1000
3786.51 1025
3786.66 1050
3786.80 1074
3786.94 1095
3787.08 1112
3787.22 1124
3787.36 1130
3787.50 1130
3787.64 1124
3787.78 1114
3787.93 1101
3788.07 1085
3788.21 1069
3788.35 1052
3788.49 1036
3788.63 1019
3788.77 1001
3788.91 980
3789.05 957
3789.20 930
3789.34 900
3789.48 868
3789.62 837
3789.76 806
3789.90 778
3790.04 751
3790.18 724
3790.33 697
3790.47 667
3790.61 635
3790.75 601
3790.89 567
3791.03 533
3791.17 501
3791.31 470
3791.45 441
3791.60 412
3791.74 383
3791.88 355
3792.02 328
3792.16 303
3792.30 282
3792.44 264
3792.58 250
3792.73 239
3792.87 229
3793.01 221
3793.15 213
3793.29 205
3793.43 198
3793.57 191
3793.71 184
3793.86 175
3794.00 166
3794.14 155
3794.28 143
3794.42 130
3794.56 117
3794.70 105
3794.84 96
3794.99 91
3795.13 90
3795.27 94
3795.41 100
3795.55 109
3795.69 119
3795.83 128
3795.97 135
3796.12 140
3796.26 144
3796.40 145
3796.54 144
3796.68 142
3796.82 139
3796.96 134
3797.11 129
3797.25 124
3797.39 119
3797.53 115
3797.67 113
3797.81 113
3797.95 113
3798.09 114
3798.24 115
3798.38 116
3798.52 115
3798.66 112
3798.80 106
3798.94 99
3799.08 90
3799.23 81
3799.37 73
3799.51 65
3799.65 59
3799.79 54
3799.93 51
3800.07 49
3800.21 47
3800.36 47
3800.50 49
3800.64 53
3800.78 60
3800.92 69
3801.06 79
3801.20 88
3801.35 95
3801.49 97
3801.63 96
3801.77 92
3801.91 86
3802.05 80
3802.19 73
3802.34 68
3802.48 64
3802.62 59
3802.76 54
3802.90 48
3803.04 40
3803.18 32
3803.33 25
3803.47 20
3803.61 17
3803.75 19
3803.89 24
3804.03 32
3804.17 41
3804.32 52
3804.46 61
3804.60 69
3804.74 77
3804.88 82
3805.02 87
3805.16 91
3805.31 93
3805.45 93
3805.59 90
3805.73 84
3805.87 75
3806.01 64
3806.15 53
3806.30 42
3806.44 35
3806.58 31
3806.72 31
3806.86 34
3807.00 41
3807.14 49
3807.29 59
3807.43 69
3807.57 78
3807.71 85
3807.85 89
3807.99 90
3808.14 87
3808.28 82
3808.42 75
3808.56 68
3808.70 63
3808.84 60
3808.98 60
3809.13 63
3809.27 67
3809.41 72
3809.55 75
3809.69 77
3809.83 76
3809.98 72
3810.12 66
3810.26 58
3810.40 49
3810.54 41
3810.68 35
3810.82 30
3810.97 29
3811.11 31
3811.25 35
3811.39 40
3811.53 46
3811.67 51
3811.82 54
3811.96 57
3812.10 59
3812.24 61
3812.38 63
3812.52 66
3812.67 70
3812.81 74
3812.95 77
3813.09 78
3813.23 78
3813.37 75
3813.51 71
3813.66 67
3813.80 62
3813.94 59
3814.08 57
3814.22 57
3814.36 58
3814.51 63
3814.65 69
3814.79 80
3814.93 94
3815.07 111
3815.21 131
3815.36 150
3815.50 168
3815.64 182
3815.78 190
3815.92 194
3816.06 194
3816.21 191
3816.35 187
3816.49 184
3816.63 182
3816.77 182
3816.91 184
3817.06 188
3817.20 191
3817.34 195
3817.48 198
3817.62 198
3817.76 196
3817.91 191
3818.05 184
3818.19 177
3818.33 169
3818.47 164
3818.61 161
3818.76 161
3818.90 162
3819.04 163
3819.18 162
3819.32 158
3819.46 151
3819.61 143
3819.75 133
3819.89 125
3820.03 118
3820.17 114
3820.32 111
3820.46 108
3820.60 106
3820.74 103
3820.88 101
3821.02 100
3821.17 100
3821.31 103
3821.45 108
3821.59 115
3821.73 121
3821.87 126
3822.02 129
3822.16 129
3822.30 126
3822.44 121
3822.58 116
3822.73 112
3822.87 110
3823.01 111
3823.15 116
3823.29 124
3823.43 134
3823.58 145
3823.72 154
3823.86 160
3824.00 163
3824.14 164
3824.29 163
3824.43 161
3824.57 159
3824.71 158
3824.85 157
3824.99 156
3825.14 155
3825.28 153
3825.42 150
3825.56 146
3825.70 140
3825.85 135
3825.99 130
3826.13 126
3826.27 124
3826.41 124
3826.55 124
3826.70 125
3826.84 125
3826.98 122
3827.12 115
3827.26 104
3827.41 90
3827.55 74
3827.69 58
3827.83 43
3827.97 31
3828.12 22
3828.26 16
3828.40 12
3828.54 10
3828.68 8
3828.82 6
3828.97 3
3829.11 0
3829.25 0
3829.39 0
3829.53 0
3829.68 0
3829.82 0
3829.96 0
3830.10 0
3830.24 2
3830.39 9
3830.53 14
3830.67 18
3830.81 21
3830.95 21
3831.10 19
3831.24 17
3831.38 16
3831.52 16
3831.66 19
3831.80 24
3831.95 31
3832.09 40
3832.23 49
3832.37 57
3832.51 65
3832.66 70
3832.80 75
3832.94 77
3833.08 80
3833.22 84
3833.37 88
3833.51 95
3833.65 102
3833.79 112
3833.93 122
3834.08 133
3834.22 145
3834.36 158
3834.50 173
3834.64 188
3834.79 205
3834.93 221
3835.07 236
3835.21 247
3835.35 255
3835.50 259
3835.64 258
3835.78 254
3835.92 248
3836.06 241
3836.21 234
3836.35 226
3836.49 219
3836.63 209
3836.77 198
3836.92 185
3837.06 170
3837.20 155
3837.34 142
3837.49 132
3837.63 126
3837.77 124
3837.91 126
3838.05 130
3838.20 134
3838.34 136
3838.48 136
3838.62 133
3838.76 127
3838.91 118
3839.05 108
3839.19 98
3839.33 88
3839.47 79
3839.62 71
3839.76 65
3839.90 59
3840.04 54
3840.18 48
3840.33 41
3840.47 34
3840.61 27
3840.75 22
3840.90 18
3841.04 17
3841.18 18
3841.32 20
3841.46 24
3841.61 27
3841.75 30
3841.89 31
3842.03 30
3842.17 28
3842.32 24
3842.46 20
3842.60 16
3842.74 13
3842.89 13
3843.03 13
3843.17 14
3843.31 15
3843.45 15
3843.60 13
3843.74 9
3843.88 4
3844.02 0
3844.16 0
3844.31 1
3844.45 7
3844.59 17
3844.73 29
3844.88 42
3845.02 53
3845.16 61
3845.30 65
3845.44 65
3845.59 63
3845.73 59
3845.87 54
3846.01 50
3846.16 48
3846.30 47
3846.44 48
3846.58 51
3846.72 55
3846.87 59
3847.01 64
3847.15 69
3847.29 74
3847.44 78
3847.58 82
3847.72 85
3847.86 87
3848.00 88
3848.15 87
3848.29 83
3848.43 78
3848.57 71
3848.72 64
3848.86 56
3849.00 50
3849.14 45
3849.29 43
3849.43 42
3849.57 43
3849.71 43
3849.85 43
3850.00 41
3850.14 37
3850.28 32
3850.42 26
3850.57 22
3850.71 19
3850.85 18
3850.99 21
3851.14 25
3851.28 30
3851.42 34
3851.56 37
3851.70 38
3851.85 37
3851.99 35
3852.13 34
3852.27 34
3852.42 36
3852.56 40
3852.70 46
3852.84 53
3852.99 60
3853.13 67
3853.27 74
3853.41 80
3853.55 84
3853.70 88
3853.84 90
3853.98 90
3854.12 88
3854.27 84
3854.41 80
3854.55 76
3854.69 73
3854.84 72
3854.98 74
3855.12 77
3855.26 81
3855.41 85
3855.55 87
3855.69 88
3855.83 87
3855.98 85
3856.12 83
3856.26 81
3856.40 81
3856.54 82
3856.69 84
3856.83 88
3856.97 93
3857.11 97
3857.26 102
3857.40 106
3857.54 109
3857.68 111
3857.83 111
3857.97 110
3858.11 109
3858.25 109
3858.40 109
3858.54 111
3858.68 114
3858.82 119
3858.97 123
3859.11 127
3859.25 129
3859.39 129
3859.54 126
3859.68 122
3859.82 117
3859.96 111
3860.11 105
3860.25 100
3860.39 95
3860.53 90
3860.68 84
3860.82 78
3860.96 71
3861.10 63
3861.25 54
3861.39 45
3861.53 34
3861.67 23
3861.82 11
3861.96 0
3862.10 0
3862.24 0
3862.39 0
3862.53 0
3862.67 0
3862.81 0
3862.96 0
3863.10 3
3863.24 18
3863.38 33
3863.53 45
3863.67 53
3863.81 57
3863.95 58
3864.10 55
3864.24 51
3864.38 46
3864.52 42
3864.67 40
3864.81 40
3864.95 43
3865.09 47
3865.24 52
3865.38 58
3865.52 62
3865.66 64
3865.81 64
3865.95 63
3866.09 59
3866.23 55
3866.38 51
3866.52 49
3866.66 49
3866.81 52
3866.95 58
3867.09 66
3867.23 75
3867.38 84
3867.52 91
3867.66 96
3867.80 100
3867.95 101
3868.09 102
3868.23 103
3868.37 103
3868.52 104
3868.66 105
3868.80 108
3868.94 111
3869.09 115
3869.23 119
3869.37 123
3869.52 125
3869.66 125
3869.80 122
3869.94 117
3870.09 111
3870.23 104
3870.37 99
3870.51 96
3870.66 96
3870.80 98
3870.94 102
3871.08 107
3871.23 111
3871.37 113
3871.51 114
3871.66 113
3871.80 110
3871.94 106
3872.08 103
3872.23 99
3872.37 96
3872.51 94
3872.65 93
3872.80 93
3872.94 95
3873.08 98
3873.22 103
3873.37 109
3873.51 117
3873.65 124
3873.80 131
3873.94 136
3874.08 140
3874.22 142
3874.37 142
3874.51 141
3874.65 138
3874.79 134
3874.94 129
3875.08 123
3875.22 118
3875.37 114
3875.51 112
3875.65 112
3875.79 113
3875.94 115
3876.08 116
3876.22 115
3876.37 111
3876.51 104
3876.65 96
3876.79 88
3876.94 81
3877.08 76
3877.22 75
3877.36 77
3877.51 81
3877.65 86
3877.79 92
3877.94 97
3878.08 101
3878.22 104
3878.36 106
3878.51 107
3878.65 108
3878.79 109
3878.94 109
3879.08 110
3879.22 110
3879.36 110
3879.51 108
3879.65 104
3879.79 99
3879.94 93
3880.08 87
3880.22 82
3880.36 79
3880.51 78
3880.65 79
3880.79 81
3880.94 83
3881.08 84
3881.22 84
3881.36 84
3881.51 83
3881.65 84
3881.79 86
3881.94 90
3882.08 96
3882.22 103
3882.36 109
3882.51 116
3882.65 120
3882.79 123
3882.94 123
3883.08 123
3883.22 121
3883.36 118
3883.51 115
3883.65 112
3883.79 109
3883.94 106
3884.08 104
3884.22 102
3884.37 101
3884.51 100
3884.65 98
3884.79 96
3884.94 92
3885.08 87
3885.22 81
3885.37 73
3885.51 65
3885.65 57
3885.79 52
3885.94 48
3886.08 48
3886.22 51
3886.37 57
3886.51 63
3886.65 69
3886.80 73
3886.94 75
3887.08 74
3887.22 71
3887.37 69
3887.51 69
3887.65 71
3887.80 76
3887.94 84
3888.08 92
3888.22 99
3888.37 105
3888.51 107
3888.65 108
3888.80 106
3888.94 103
3889.08 99
3889.23 95
3889.37 90
3889.51 84
3889.66 78
3889.80 73
3889.94 69
3890.08 67
3890.23 67
3890.37 69
3890.51 73
3890.66 76
3890.80 78
3890.94 78
3891.09 76
3891.23 71
3891.37 64
3891.51 56
3891.66 49
3891.80 42
3891.94 37
3892.09 34
3892.23 31
3892.37 29
3892.52 27
3892.66 26
3892.80 25
3892.95 26
3893.09 28
3893.23 32
3893.37 36
3893.52 40
3893.66 43
3893.80 44
3893.95 43
3894.09 41
3894.23 39
3894.38 36
3894.52 35
3894.66 36
3894.81 38
3894.95 42
3895.09 47
3895.23 53
3895.38 58
3895.52 63
3895.66 65
3895.81 66
3895.95 64
3896.09 60
3896.24 56
3896.38 53
3896.52 52
3896.67 52
3896.81 55
3896.95 58
3897.10 61
3897.24 63
3897.38 65
3897.53 65
3897.67 66
3897.81 65
3897.95 64
3898.10 62
3898.24 58
3898.38 52
3898.53 44
3898.67 35
3898.81 25
3898.96 16
3899.10 7
3899.24 0
3899.39 0
3899.53 0
3899.67 0
3899.82 0
3899.96 0
3900.10 0
3900.25 0
3900.39 1
3900.53 7
3900.68 12
3900.82 17
3900.96 20
3901.11 23
3901.25 26
3901.39 29
3901.53 32
3901.68 35
3901.82 37
3901.96 39
3902.11 39
3902.25 39
3902.39 37
3902.54 34
3902.68 30
3902.82 26
3902.97 22
3903.11 17
3903.25 13
3903.40 10
3903.54 7
3903.68 6
3903.83 5
3903.97 6
3904.11 7
3904.26 8
3904.40 10
3904.54 11
3904.69 12
3904.83 13
3904.97 13
3905.12 14
3905.26 15
3905.40 17
3905.55 20
3905.69 25
3905.83 30
3905.98 36
3906.12 42
3906.26 47
3906.41 52
3906.55 55
3906.69 56
3906.84 55
3906.98 53
3907.12 51
3907.27 48
3907.41 45
3907.55 43
3907.70 43
3907.84 43
3907.98 44
3908.13 45
3908.27 47
3908.41 49
3908.56 50
3908.70 51
3908.84 52
3908.99 54
3909.13 56
3909.27 59
3909.42 63
3909.56 69
3909.70 75
3909.85 80
3909.99 85
3910.13 88
3910.28 90
3910.42 89
3910.56 87
3910.71 85
3910.85 83
3910.99 82
3911.14 82
3911.28 82
3911.42 82
3911.57 80
3911.71 76
3911.85 70
3912.00 61
3912.14 52
3912.29 43
3912.43 35
3912.57 30
3912.72 28
3912.86 27
3913.00 28
3913.15 31
3913.29 34
3913.43 39
3913.58 45
3913.72 51
3913.86 58
3914.01 65
3914.15 72
3914.29 77
3914.44 82
3914.58 85
3914.72 88
3914.87 89
3915.01 88
3915.15 86
3915.30 82
3915.44 75
3915.59 66
3915.73 57
3915.87 48
3916.02 40
3916.16 32
3916.30 27
3916.45 22
3916.59 18
3916.73 14
3916.88 9
3917.02 4
3917.16 0
3917.31 0
3917.45 0
3917.59 0
3917.74 0
3917.88 0
3918.02 0
3918.17 0
3918.31 2
3918.46 12
3918.60 21
3918.74 29
3918.89 34
3919.03 35
3919.17 34
3919.32 31
3919.46 28
3919.60 25
3919.75 25
3919.89 28
3920.03 34
3920.18 41
3920.32 49
3920.47 57
3920.61 62
3920.75 66
3920.90 67
3921.04 67
3921.18 67
3921.33 65
3921.47 63
3921.61 60
3921.76 57
3921.90 54
3922.05 51
3922.19 48
3922.33 47
3922.48 47
3922.62 50
3922.76 54
3922.91 59
3923.05 66
3923.19 72
3923.34 77
3923.48 81
3923.63 82
3923.77 82
3923.91 82
3924.06 81
3924.20 80
3924.34 79
3924.49 78
3924.63 75
3924.77 72
3924.92 67
3925.06 61
3925.21 55
3925.35 50
3925.49 47
3925.64 46
3925.78 48
3925.92 53
3926.07 61
3926.21 70
3926.35 80
3926.50 92
3926.64 103
3926.79 113
3926.93 121
3927.07 125
3927.22 127
3927.36 126
3927.50 122
3927.65 116
3927.79 109
3927.94 101
3928.08 94
3928.22 85
3928.37 76
3928.51 65
3928.65 55
3928.80 45
3928.94 36
3929.09 28
3929.23 24
3929.37 22
3929.52 22
3929.66 24
3929.80 26
3929.95 29
3930.09 32
3930.24 34
3930.38 37
3930.52 39
3930.67 42
3930.81 44
3930.95 47
3931.10 50
3931.24 53
3931.39 58
3931.53 64
3931.67 70
3931.82 76
3931.96 81
3932.10 85
3932.25 86
3932.39 85
3932.54 81
3932.68 75
3932.82 70
3932.97 66
3933.11 65
3933.26 67
3933.40 72
3933.54 78
3933.69 84
3933.83 90
3933.97 94
3934.12 97
3934.26 99
3934.41 101
3934.55 101
3934.69 100
3934.84 96
3934.98 91
3935.13 84
3935.27 76
3935.41 68
3935.56 61
3935.70 56
3935.84 53
3935.99 51
3936.13 49
3936.28 45
3936.42 39
3936.56 32
3936.71 25
3936.85 20
3937.00 17
3937.14 16
3937.28 18
3937.43 22
3937.57 26
3937.71 30
3937.86 34
3938.00 39
3938.15 44
3938.29 51
3938.43 57
3938.58 63
3938.72 67
3938.87 70
3939.01 70
3939.15 70
3939.30 70
3939.44 73
3939.59 77
3939.73 84
3939.87 90
3940.02 96
3940.16 99
3940.31 100
3940.45 97
3940.59 92
3940.74 86
3940.88 79
3941.03 74
3941.17 69
3941.31 65
3941.46 62
3941.60 59
3941.75 57
3941.89 56
3942.03 54
3942.18 52
3942.32 49
3942.47 48
3942.61 47
3942.75 47
3942.90 48
3943.04 50
3943.19 52
3943.33 54
3943.47 54
3943.62 53
3943.76 51
3943.91 49
3944.05 47
3944.19 47
3944.34 48
3944.48 50
3944.63 54
3944.77 60
3944.91 66
3945.06 72
3945.20 78
3945.35 83
3945.49 86
3945.63 86
3945.78 84
3945.92 80
3946.07 75
3946.21 70
3946.35 68
3946.50 70
3946.64 74
3946.79 83
3946.93 93
3947.07 106
3947.22 118
3947.36 131
3947.51 144
3947.65 157
3947.79 170
3947.94 183
3948.08 195
3948.23 206
3948.37 215
3948.51 220
3948.66 222
3948.80 219
3948.95 215
3949.09 210
3949.24 207
3949.38 208
3949.52 214
3949.67 226
3949.81 243
3949.96 264
3950.10 286
3950.24 308
3950.39 329
3950.53 347
3950.68 362
3950.82 372
3950.97 378
3951.11 379
3951.25 376
3951.40 368
3951.54 358
3951.69 344
3951.83 329
3951.97 313
3952.12 297
3952.26 282
3952.41 267
3952.55 254
3952.69 242
3952.84 230
3952.98 219
3953.13 208
3953.27 197
3953.42 186
3953.56 174
3953.70 163
3953.85 152
3953.99 144
3954.14 138
3954.28 136
3954.43 138
3954.57 144
3954.71 151
3954.86 159
3955.00 165
3955.15 170
3955.29 171
3955.43 169
3955.58 165
3955.72 158
3955.87 150
3956.01 142
3956.16 134
3956.30 128
3956.44 121
3956.59 115
3956.73 108
3956.88 100
3957.02 90
3957.17 79
3957.31 66
3957.45 52
3957.60 37
3957.74 24
3957.89 12
3958.03 2
3958.18 0
3958.32 0
3958.46 0
3958.61 0
3958.75 0
3958.90 0
3959.04 0
3959.19 0
3959.33 1
3959.47 6
3959.62 12
3959.76 18
3959.91 24
3960.05 29
3960.20 33
3960.34 36
3960.48 37
3960.63 37
3960.77 37
3960.92 39
3961.06 41
3961.21 44
3961.35 47
3961.49 50
3961.64 52
3961.78 55
3961.93 57
3962.07 60
3962.22 63
3962.36 68
3962.50 72
3962.65 76
3962.79 79
3962.94 82
3963.08 83
3963.23 83
3963.37 81
3963.52 79
3963.66 76
3963.80 72
3963.95 69
3964.09 66
3964.24 66
3964.38 69
3964.53 74
3964.67 81
3964.81 88
3964.96 95
3965.10 99
3965.25 101
3965.39 101
3965.54 100
3965.68 99
3965.83 99
3965.97 100
3966.11 100
3966.26 101
3966.40 99
3966.55 97
3966.69 92
3966.84 87
3966.98 81
3967.13 75
3967.27 70
3967.41 64
3967.56 57
3967.70 51
3967.85 43
3967.99 35
3968.14 27
3968.28 19
3968.43 12
3968.57 7
3968.71 2
3968.86 0
3969.00 0
3969.15 0
3969.29 3
3969.44 6
3969.58 11
3969.73 16
3969.87 22
3970.01 28
3970.16 34
3970.30 40
3970.45 45
3970.59 49
3970.74 53
3970.88 56
3971.03 58
3971.17 60
3971.32 62
3971.46 63
3971.60 63
3971.75 62
3971.89 59
3972.04 55
3972.18 49
3972.33 44
3972.47 40
3972.62 38
3972.76 41
3972.91 48
3973.05 59
3973.19 72
3973.34 87
3973.48 100
3973.63 110
3973.77 117
3973.92 120
3974.06 120
3974.21 116
3974.35 109
3974.50 99
3974.64 87
3974.78 73
3974.93 59
3975.07 44
3975.22 30
3975.36 19
3975.51 10
3975.65 5
3975.80 3
3975.94 4
3976.09 7
3976.23 10
3976.38 14
3976.52 17
3976.66 19
3976.81 21
3976.95 22
3977.10 25
3977.24 29
3977.39 33
3977.53 38
3977.68 41
3977.82 44
3977.97 44
3978.11 41
3978.26 37
3978.40 33
3978.54 29
3978.69 27
3978.83 27
3978.98 29
3979.12 32
3979.27 35
3979.41 38
3979.56 40
3979.70 42
3979.85 45
3979.99 48
3980.14 54
3980.28 60
3980.43 67
3980.57 74
3980.71 78
3980.86 81
3981.00 82
3981.15 81
3981.29 79
3981.44 76
3981.58 73
3981.73 70
3981.87 68
3982.02 65
3982.16 63
3982.31 61
3982.45 59
3982.60 56
3982.74 52
3982.89 48
3983.03 44
3983.17 40
3983.32 36
3983.46 34
3983.61 33
3983.75 34
3983.90 37
3984.04 41
3984.19 48
3984.33 56
3984.48 66
3984.62 76
3984.77 85
3984.91 93
3985.06 97
3985.20 99
3985.35 98
3985.49 95
3985.64 91
3985.78 87
3985.92 83
3986.07 78
3986.21 73
3986.36 66
3986.50 60
3986.65 55
3986.79 52
3986.94 53
3987.08 58
3987.23 67
3987.37 78
3987.52 90
3987.66 102
3987.81 111
3987.95 119
3988.10 124
3988.24 128
3988.39 129
3988.53 129
3988.68 128
3988.82 126
3988.97 124
3989.11 122
3989.26 119
3989.40 117
3989.55 116
3989.69 114
3989.84 113
3989.98 113
3990.12 113
3990.27 112
3990.41 110
3990.56 107
3990.70 103
3990.85 96
3990.99 87
3991.14 78
3991.28 68
3991.43 59
3991.57 51
3991.72 44
3991.86 38
3992.01 32
3992.15 26
3992.30 19
3992.44 11
3992.59 2
3992.73 0
3992.88 0
3993.02 0
3993.17 0
3993.31 0
3993.46 1
3993.60 13
3993.75 27
3993.89 41
3994.04 54
3994.18 66
3994.33 75
3994.47 81
3994.62 85
3994.76 87
3994.91 87
3995.05 88
3995.20 90
3995.34 94
3995.49 99
3995.63 106
3995.78 112
3995.92 116
3996.07 117
3996.21 114
3996.36 107
3996.50 97
3996.65 87
3996.79 76
3996.94 66
3997.08 58
3997.23 52
3997.37 50
3997.52 50
3997.66 53
3997.81 57
3997.95 63
3998.10 70
3998.24 75
3998.39 78
3998.53 79
3998.68 76
3998.82 71
3998.97 65
3999.11 59
3999.26 55
3999.40 54
3999.55 54
3999.69 58
3999.84 63
3999.98 69
4000.13 77
4000.27 86
4000.42 96
4000.56 108
4000.71 121
4000.85 134
4001.00 147
4001.14 158
4001.29 167
4001.43 172
4001.58 172
4001.72 168
4001.87 160
4002.01 149
4002.16 138
4002.30 128
4002.45 121
4002.59 119
4002.74 120
4002.88 125
4003.03 131
4003.17 135
4003.32 137
4003.46 136
4003.61 130
4003.75 121
4003.90 112
4004.04 103
4004.19 96
4004.33 92
4004.48 90
4004.62 90
4004.77 91
4004.91 91
4005.06 89
4005.20 85
4005.35 78
4005.49 71
4005.64 62
4005.78 53
4005.93 44
4006.07 35
4006.22 26
4006.37 18
4006.51 11
4006.66 4
4006.80 0
4006.95 0
4007.09 0
4007.24 0
4007.38 0
4007.53 0
4007.67 2
4007.82 5
4007.96 7
4008.11 10
4008.25 11
4008.40 12
4008.54 12
4008.69 12
4008.83 10
4008.98 8
4009.12 4
4009.27 0
4009.41 0
4009.56 0
4009.70 0
4009.85 0
4009.99 0
4010.14 0
4010.29 0
4010.43 5
4010.58 10
4010.72 13
4010.87 14
4011.01 12
4011.16 10
4011.30 8
4011.45 9
4011.59 12
4011.74 19
4011.88 29
4012.03 42
4012.17 55
4012.32 68
4012.46 78
4012.61 86
4012.75 91
4012.90 93
4013.04 91
4013.19 87
4013.34 81
4013.48 72
4013.63 63
4013.77 54
4013.92 45
4014.06 39
4014.21 35
4014.35 35
4014.50 37
4014.64 40
4014.79 44
4014.93 46
4015.08 46
4015.22 43
4015.37 38
4015.51 31
4015.66 24
4015.81 18
4015.95 14
4016.10 12
4016.24 13
4016.39 17
4016.53 24
4016.68 34
4016.82 47
4016.97 61
4017.11 76
4017.26 92
4017.40 107
4017.55 120
4017.70 129
4017.84 134
4017.99 135
4018.13 132
4018.28 126
4018.42 117
4018.57 107
4018.71 98
4018.86 90
4019.00 84
4019.15 79
4019.29 76
4019.44 72
4019.58 68
4019.73 62
4019.88 56
4020.02 48
4020.17 40
4020.31 32
4020.46 25
4020.60 21
4020.75 20
4020.89 22
4021.04 28
4021.18 36
4021.33 44
4021.48 52
4021.62 57
4021.77 61
4021.91 61
4022.06 60
4022.20 59
4022.35 58
4022.49 59
4022.64 62
4022.78 66
4022.93 70
4023.08 74
4023.22 76
4023.37 77
4023.51 77
4023.66 75
4023.80 73
4023.95 72
4024.09 70
4024.24 69
4024.38 70
4024.53 71
4024.68 73
4024.82 76
4024.97 78
4025.11 80
4025.26 81
4025.40 80
4025.55 79
4025.69 76
4025.84 72
4025.98 67
4026.13 63
4026.28 59
4026.42 56
4026.57 56
4026.71 57
4026.86 61
4027.00 65
4027.15 69
4027.29 71
4027.44 71
4027.59 68
4027.73 64
4027.88 58
4028.02 54
4028.17 52
4028.31 52
4028.46 54
4028.60 55
4028.75 55
4028.90 51
4029.04 45
4029.19 36
4029.33 26
4029.48 17
4029.62 10
4029.77 7
4029.91 7
4030.06 10
4030.21 15
4030.35 20
4030.50 26
4030.64 31
4030.79 34
4030.93 35
4031.08 34
4031.22 30
4031.37 24
4031.52 16
4031.66 9
4031.81 2
4031.95 0
4032.10 0
4032.24 0
4032.39 6
4032.54 14
4032.68 23
4032.83 31
4032.97 37
4033.12 41
4033.26 43
4033.41 42
4033.55 40
4033.70 38
4033.85 36
4033.99 36
4034.14 39
4034.28 44
4034.43 51
4034.57 59
4034.72 66
4034.87 71
4035.01 72
4035.16 69
4035.30 62
4035.45 53
4035.59 44
4035.74 35
4035.89 27
4036.03 21
4036.18 16
4036.32 12
4036.47 7
4036.61 2
4036.76 0
4036.91 0
4037.05 0
4037.20 0
4037.34 0
4037.49 0
4037.63 0
4037.78 0
4037.93 5
4038.07 9
4038.22 11
4038.36 12
4038.51 12
4038.65 11
4038.80 10
4038.95 9
4039.09 8
4039.24 8
4039.38 8
4039.53 8
4039.67 9
4039.82 12
4039.97 17
4040.11 23
4040.26 32
4040.40 42
4040.55 54
4040.69 66
4040.84 78
4040.99 89
4041.13 100
4041.28 109
4041.42 115
4041.57 120
4041.71 122
4041.86 123
4042.01 122
4042.15 120
4042.30 118
4042.44 116
4042.59 114
4042.74 113
4042.88 113
4043.03 114
4043.17 119
4043.32 126
4043.46 136
4043.61 149
4043.76 161
4043.90 174
4044.05 184
4044.19 190
4044.34 193
4044.49 194
4044.63 192
4044.78 189
4044.92 185
4045.07 180
4045.21 174
4045.36 167
4045.51 159
4045.65 149
4045.80 139
4045.94 130
4046.09 124
4046.24 120
4046.38 119
4046.53 122
4046.67 126
4046.82 131
4046.96 135
4047.11 140
4047.26 144
4047.40 148
4047.55 151
4047.69 153
4047.84 154
4047.99 153
4048.13 150
4048.28 144
4048.42 137
4048.57 130
4048.72 122
4048.86 117
4049.01 114
4049.15 113
4049.30 116
4049.45 119
4049.59 122
4049.74 123
4049.88 121
4050.03 114
4050.17 103
4050.32 90
4050.47 75
4050.61 60
4050.76 47
4050.90 35
4051.05 26
4051.20 20
4051.34 15
4051.49 13
4051.63 11
4051.78 11
4051.93 11
4052.07 11
4052.22 11
4052.36 12
4052.51 13
4052.66 15
4052.80 17
4052.95 21
4053.09 27
4053.24 33
4053.39 40
4053.53 47
4053.68 53
4053.82 59
4053.97 62
4054.12 64
4054.26 64
4054.41 63
4054.55 60
4054.70 57
4054.85 54
4054.99 52
4055.14 50
4055.28 50
4055.43 49
4055.58 49
4055.72 49
4055.87 49
4056.01 49
4056.16 49
4056.31 48
4056.45 46
4056.60 43
4056.75 39
4056.89 34
4057.04 28
4057.18 21
4057.33 14
4057.48 7
4057.62 3
4057.77 1
4057.91 2
4058.06 6
4058.21 11
4058.35 17
4058.50 23
4058.64 27
4058.79 30
4058.94 31
4059.08 32
4059.23 33
4059.37 34
4059.52 37
4059.67 39
4059.81 41
4059.96 41
4060.11 38
4060.25 31
4060.40 22
4060.54 10
4060.69 0
4060.84 0
4060.98 0
4061.13 0
4061.27 0
4061.42 0
4061.57 0
4061.71 0
4061.86 9
4062.01 17
4062.15 23
4062.30 28
4062.44 32
4062.59 34
4062.74 35
4062.88 36
4063.03 37
4063.17 39
4063.32 40
4063.47 42
4063.61 45
4063.76 47
4063.91 48
4064.05 47
4064.20 45
4064.34 43
4064.49 41
4064.64 41
4064.78 44
4064.93 50
4065.07 57
4065.22 65
4065.37 72
4065.51 76
4065.66 77
4065.81 75
4065.95 71
4066.10 66
4066.24 63
4066.39 62
4066.54 64
4066.68 68
4066.83 74
4066.98 81
4067.12 89
4067.27 97
4067.41 105
4067.56 111
4067.71 117
4067.85 121
4068.00 125
4068.15 126
4068.29 127
4068.44 125
4068.58 122
4068.73 116
4068.88 109
4069.02 101
4069.17 92
4069.32 84
4069.46 77
4069.61 72
4069.75 69
4069.90 70
4070.05 73
4070.19 79
4070.34 86
4070.49 94
4070.63 103
4070.78 112
4070.93 119
4071.07 126
4071.22 131
4071.36 134
4071.51 135
4071.66 135
4071.80 135
4071.95 136
4072.10 138
4072.24 143
4072.39 150
4072.54 157
4072.68 164
4072.83 168
4072.97 169
4073.12 167
4073.27 161
4073.41 154
4073.56 146
4073.71 138
4073.85 131
4074.00 125
4074.15 118
4074.29 112
4074.44 105
4074.58 98
4074.73 92
4074.88 87
4075.02 84
4075.17 83
4075.32 86
4075.46 91
4075.61 97
4075.76 102
4075.90 104
4076.05 103
4076.19 97
4076.34 89
4076.49 77
4076.63 65
4076.78 53
4076.93 44
4077.07 36
4077.22 32
4077.37 31
4077.51 31
4077.66 32
4077.81 33
4077.95 34
4078.10 35
4078.24 34
4078.39 33
4078.54 30
4078.68 26
4078.83 20
4078.98 12
4079.12 3
4079.27 0
4079.42 0
4079.56 0
4079.71 0
4079.86 0
4080.00 0
4080.15 0
4080.30 0
4080.44 10
4080.59 20
4080.73 30
4080.88 38
4081.03 45
4081.17 49
4081.32 51
4081.47 50
4081.61 48
4081.76 45
4081.91 42
4082.05 40
4082.20 39
4082.35 39
4082.49 39
4082.64 38
4082.79 37
4082.93 34
4083.08 30
4083.23 26
4083.37 22
4083.52 19
4083.66 17
4083.81 16
4083.96 15
4084.10 15
4084.25 15
4084.40 14
4084.54 14
4084.69 14
4084.84 14
4084.98 14
4085.13 15
4085.28 15
4085.42 13
4085.57 10
4085.72 4
4085.86 0
4086.01 0
4086.16 0
4086.30 0
4086.45 0
4086.60 0
4086.74 0
4086.89 7
4087.04 21
4087.18 36
4087.33 49
4087.48 61
4087.62 70
4087.77 75
4087.92 76
4088.06 72
4088.21 65
4088.36 57
4088.50 49
4088.65 43
4088.80 40
4088.94 41
4089.09 45
4089.24 52
4089.38 60
4089.53 66
4089.68 72
4089.82 76
4089.97 79
4090.12 82
4090.26 84
4090.41 86
4090.56 87
4090.70 87
4090.85 85
4091.00 81
4091.14 75
4091.29 69
4091.44 63
4091.58 57
4091.73 53
4091.88 49
4092.02 46
4092.17 42
4092.32 37
4092.46 31
4092.61 25
4092.76 19
4092.90 15
4093.05 12
4093.20 12
4093.34 15
4093.49 19
4093.64 26
4093.78 33
4093.93 41
4094.08 47
4094.22 52
4094.37 54
4094.52 53
4094.66 49
4094.81 42
4094.96 35
4095.10 29
4095.25 25
4095.40 25
4095.54 29
4095.69 36
4095.84 44
4095.98 52
4096.13 59
4096.28 64
4096.42 66
4096.57 66
4096.72 63
4096.86 59
4097.01 53
4097.16 47
4097.31 40
4097.45 33
4097.60 27
4097.75 22
4097.89 20
4098.04 20
4098.19 24
4098.33 31
4098.48 41
4098.63 53
4098.77 66
4098.92 76
4099.07 83
4099.21 85
4099.36 83
4099.51 76
4099.65 67
4099.80 58
4099.95 49
4100.09 43
4100.24 38
4100.39 35
4100.54 32
4100.68 30
4100.83 26
4100.98 21
4101.12 16
4101.27 11
4101.42 6
4101.56 2
4101.71 0
4101.86 0
4102.00 2
4102.15 7
4102.30 14
4102.44 25
4102.59 38
4102.74 52
4102.88 66
4103.03 79
4103.18 91
4103.33 101
4103.47 110
4103.62 118
4103.77 124
4103.91 129
4104.06 132
4104.21 132
4104.35 131
4104.50 129
4104.65 126
4104.79 125
4104.94 127
4105.09 131
4105.24 139
4105.38 149
4105.53 162
4105.68 176
4105.82 189
4105.97 201
4106.12 210
4106.26 216
4106.41 220
4106.56 223
4106.70 227
4106.85 233
4107.00 243
4107.15 258
4107.29 276
4107.44 297
4107.59 320
4107.73 342
4107.88 362
4108.03 378
4108.17 390
4108.32 398
4108.47 402
4108.62 404
4108.76 403
4108.91 400
4109.06 396
4109.20 391
4109.35 388
4109.50 385
4109.64 385
4109.79 389
4109.94 396
4110.09 407
4110.23 419
4110.38 433
4110.53 446
4110.67 458
4110.82 468
4110.97 476
4111.11 481
4111.26 485
4111.41 488
4111.56 490
4111.70 490
4111.85 490
4112.00 490
4112.14 489
4112.29 489
4112.44 489
4112.59 489
4112.73 489
4112.88 487
4113.03 483
4113.17 476
4113.32 466
4113.47 453
4113.61 438
4113.76 422
4113.91 406
4114.06 391
4114.20 377
4114.35 365
4114.50 354
4114.64 345
4114.79 339
4114.94 335
4115.09 334
4115.23 334
4115.38 334
4115.53 332
4115.67 328
4115.82 321
4115.97 309
4116.12 294
4116.26 277
4116.41 257
4116.56 238
4116.70 218
4116.85 200
4117.00 183
4117.15 167
4117.29 152
4117.44 138
4117.59 124
4117.73 112
4117.88 101
4118.03 92
4118.18 87
4118.32 85
4118.47 86
4118.62 92
4118.76 100
4118.91 108
4119.06 116
4119.21 121
4119.35 123
4119.50 121
4119.65 118
4119.79 114
4119.94 111
4120.09 110
4120.24 110
4120.38 112
4120.53 112
4120.68 111
4120.83 108
4120.97 103
4121.12 95
4121.27 87
4121.41 78
4121.56 71
4121.71 66
4121.86 64
4122.00 64
4122.15 68
4122.30 74
4122.44 83
4122.59 94
4122.74 106
4122.89 119
4123.03 132
4123.18 144
4123.33 153
4123.48 160
4123.62 164
4123.77 167
4123.92 167
4124.06 165
4124.21 162
4124.36 156
4124.51 149
4124.65 141
4124.80 132
4124.95 124
4125.10 117
4125.24 111
4125.39 106
4125.54 102
4125.68 98
4125.83 95
4125.98 90
4126.13 86
4126.27 82
4126.42 78
4126.57 75
4126.72 72
4126.86 71
4127.01 70
4127.16 69
4127.30 68
4127.45 68
4127.60 70
4127.75 73
4127.89 78
4128.04 86
4128.19 94
4128.34 104
4128.48 113
4128.63 122
4128.78 128
4128.93 133
4129.07 135
4129.22 135
4129.37 134
4129.52 132
4129.66 129
4129.81 127
4129.96 127
4130.10 128
4130.25 130
4130.40 133
4130.55 135
4130.69 136
4130.84 136
4130.99 134
4131.14 133
4131.28 131
4131.43 131
4131.58 131
4131.73 131
4131.87 130
4132.02 129
4132.17 128
4132.32 127
4132.46 127
4132.61 129
4132.76 132
4132.91 135
4133.05 139
4133.20 142
4133.35 142
4133.49 140
4133.64 136
4133.79 129
4133.94 122
4134.08 113
4134.23 105
4134.38 97
4134.53 89
4134.67 83
4134.82 79
4134.97 76
4135.12 74
4135.26 72
4135.41 71
4135.56 69
4135.71 67
4135.85 63
4136.00 59
4136.15 54
4136.30 49
4136.44 43
4136.59 37
4136.74 32
4136.89 26
4137.03 21
4137.18 17
4137.33 14
4137.48 12
4137.62 11
4137.77 11
4137.92 12
4138.07 12
4138.21 10
4138.36 6
4138.51 1
4138.66 0
4138.80 0
4138.95 0
4139.10 0
4139.25 0
4139.39 0
4139.54 1
4139.69 12
4139.84 23
4139.98 34
4140.13 42
4140.28 47
4140.43 52
4140.57 56
4140.72 60
4140.87 67
4141.02 74
4141.17 84
4141.31 94
4141.46 106
4141.61 117
4141.76 127
4141.90 136
4142.05 143
4142.20 147
4142.35 147
4142.49 145
4142.64 141
4142.79 135
4142.94 129
4143.08 124
4143.23 120
4143.38 118
4143.53 118
4143.67 119
4143.82 119
4143.97 118
4144.12 116
4144.26 112
4144.41 107
4144.56 101
4144.71 97
4144.86 94
4145.00 94
4145.15 95
4145.30 97
4145.45 100
4145.59 103
4145.74 104
4145.89 103
4146.04 100
4146.18 94
4146.33 86
4146.48 76
4146.63 65
4146.77 53
4146.92 41
4147.07 31
4147.22 23
4147.37 18
4147.51 17
4147.66 19
4147.81 25
4147.96 31
4148.10 38
4148.25 43
4148.40 47
4148.55 47
4148.69 45
4148.84 40
4148.99 33
4149.14 24
4149.29 14
4149.43 4
4149.58 0
4149.73 0
4149.88 0
4150.02 0
4150.17 0
4150.32 5
4150.47 17
4150.62 29
4150.76 40
4150.91 49
4151.06 54
4151.21 57
4151.35 57
4151.50 57
4151.65 56
4151.80 55
4151.95 56
4152.09 56
4152.24 57
4152.39 57
4152.54 56
4152.68 55
4152.83 53
4152.98 51
4153.13 51
4153.28 53
4153.42 57
4153.57 61
4153.72 66
4153.87 69
4154.01 70
4154.16 69
4154.31 65
4154.46 61
4154.61 57
4154.75 53
4154.90 50
4155.05 49
4155.20 49
4155.34 49
4155.49 51
4155.64 53
4155.79 57
4155.94 62
4156.08 68
4156.23 75
4156.38 80
4156.53 83
4156.67 84
4156.82 82
4156.97 79
4157.12 75
4157.27 70
4157.41 67
4157.56 65
4157.71 64
4157.86 63
4158.01 63
4158.15 63
4158.30 62
4158.45 62
4158.60 62
4158.75 64
4158.89 66
4159.04 69
4159.19 72
4159.34 74
4159.48 74
4159.63 70
4159.78 65
4159.93 59
4160.08 53
4160.22 50
4160.37 48
4160.52 50
4160.67 54
4160.82 60
4160.96 66
4161.11 72
4161.26 77
4161.41 80
4161.56 82
4161.70 83
4161.85 83
4162.00 83
4162.15 83
4162.30 82
4162.44 81
4162.59 79
4162.74 76
4162.89 71
4163.03 63
4163.18 53
4163.33 42
4163.48 29
4163.63 15
4163.77 3
4163.92 0
4164.07 0
4164.22 0
4164.37 0
4164.51 0
4164.66 0
4164.81 0
4164.96 0
4165.11 5
4165.25 15
4165.40 24
4165.55 34
4165.70 42
4165.85 50
4165.99 56
4166.14 61
4166.29 65
4166.44 69
4166.59 73
4166.73 78
4166.88 83
4167.03 87
4167.18 91
4167.33 94
4167.47 94
4167.62 93
4167.77 90
4167.92 86
4168.07 81
4168.22 77
4168.36 73
4168.51 71
4168.66 71
4168.81 72
4168.96 73
4169.10 75
4169.25 77
4169.40 78
4169.55 79
4169.70 79
4169.84 80
4169.99 80
4170.14 80
4170.29 79
4170.44 78
4170.58 78
4170.73 77
4170.88 79
4171.03 82
4171.18 87
4171.32 94
4171.47 100
4171.62 107
4171.77 112
4171.92 114
4172.07 115
4172.21 113
4172.36 110
4172.51 106
4172.66 100
4172.81 94
4172.95 87
4173.10 82
4173.25 77
4173.40 74
4173.55 73
4173.70 73
4173.84 74
4173.99 75
4174.14 75
4174.29 75
4174.44 76
4174.58 76
4174.73 78
4174.88 82
4175.03 87
4175.18 94
4175.32 100
4175.47 106
4175.62 110
4175.77 111
4175.92 111
4176.07 110
4176.21 108
4176.36 107
4176.51 107
4176.66 109
4176.81 113
4176.96 118
4177.10 124
4177.25 130
4177.40 136
4177.55 142
4177.70 148
4177.84 153
4177.99 159
4178.14 164
4178.29 170
4178.44 177
4178.59 184
4178.73 191
4178.88 198
4179.03 205
4179.18 210
4179.33 214
4179.47 216
4179.62 215
4179.77 212
4179.92 207
4180.07 201
4180.22 195
4180.36 190
4180.51 188
4180.66 188
4180.81 191
4180.96 195
4181.11 199
4181.25 202
4181.40 202
4181.55 199
4181.70 192
4181.85 182
4182.00 171
4182.14 158
4182.29 147
4182.44 137
4182.59 129
4182.74 124
4182.89 121
4183.03 118
4183.18 116
4183.33 112
4183.48 108
4183.63 102
4183.78 97
4183.92 92
4184.07 89
4184.22 88
4184.37 90
4184.52 94
4184.67 99
4184.81 107
4184.96 114
4185.11 122
4185.26 129
4185.41 133
4185.56 134
4185.70 130
4185.85 123
4186.00 112
4186.15 101
4186.30 91
4186.45 85
4186.59 83
4186.74 85
4186.89 90
4187.04 96
4187.19 100
4187.34 100
4187.48 97
4187.63 89
4187.78 79
4187.93 69
4188.08 59
4188.23 51
4188.37 44
4188.52 38
4188.67 33
4188.82 26
4188.97 18
4189.12 9
4189.27 0
4189.41 0
4189.56 0
4189.71 0
4189.86 0
4190.01 0
4190.16 0
4190.30 0
4190.45 2
4190.60 9
4190.75 15
4190.90 21
4191.05 26
4191.20 32
4191.34 39
4191.49 47
4191.64 54
4191.79 62
4191.94 68
4192.09 72
4192.23 73
4192.38 71
4192.53 68
4192.68 63
4192.83 58
4192.98 54
4193.13 53
4193.27 54
4193.42 56
4193.57 61
4193.72 66
4193.87 72
4194.02 77
4194.17 81
4194.31 84
4194.46 87
4194.61 91
4194.76 95
4194.91 100
4195.06 104
4195.20 108
4195.35 110
4195.50 110
4195.65 105
4195.80 97
4195.95 87
4196.10 75
4196.24 64
4196.39 57
4196.54 53
4196.69 54
4196.84 60
4196.99 69
4197.14 78
4197.28 88
4197.43 96
4197.58 102
4197.73 107
4197.88 111
4198.03 113
4198.18 115
4198.32 116
4198.47 117
4198.62 117
4198.77 117
4198.92 117
4199.07 118
4199.22 119
4199.36 123
4199.51 127
4199.66 133
4199.81 139
4199.96 144
4200.11 148
4200.26 149
4200.41 146
4200.55 141
4200.70 133
4200.85 123
4201.00 113
4201.15 103
4201.30 96
4201.45 92
4201.59 89
4201.74 89
4201.89 91
4202.04 94
4202.19 99
4202.34 104
4202.49 111
4202.63 119
4202.78 128
4202.93 137
4203.08 146
4203.23 154
4203.38 162
4203.53 169
4203.68 175
4203.82 182
4203.97 188
4204.12 195
4204.27 202
4204.42 209
4204.57 217
4204.72 225
4204.86 235
4205.01 245
4205.16 257
4205.31 269
4205.46 281
4205.61 293
4205.76 303
4205.91 311
4206.05 316
4206.20 317
4206.35 315
4206.50 309
4206.65 297
4206.80 281
4206.95 260
4207.10 235
4207.24 209
4207.39 182
4207.54 158
4207.69 137
4207.84 121
4207.99 109
4208.14 102
4208.29 97
4208.43 95
4208.58 95
4208.73 95
4208.88 96
4209.03 98
4209.18 99
4209.33 100
4209.48 100
4209.62 99
4209.77 98
4209.92 96
4210.07 96
4210.22 96
4210.37 99
4210.52 104
4210.67 111
4210.82 119
4210.96 127
4211.11 133
4211.26 138
4211.41 141
4211.56 142
4211.71 142
4211.86 142
4212.01 143
4212.15 144
4212.30 144
4212.45 144
4212.60 142
4212.75 138
4212.90 131
4213.05 125
4213.20 119
4213.35 117
4213.49 120
4213.64 127
4213.79 138
4213.94 152
4214.09 167
4214.24 180
4214.39 190
4214.54 195
4214.69 196
4214.83 193
4214.98 187
4215.13 179
4215.28 173
4215.43 168
4215.58 165
4215.73 165
4215.88 167
4216.03 169
4216.17 171
4216.32 172
4216.47 172
4216.62 171
4216.77 169
4216.92 167
4217.07 165
4217.22 163
4217.37 162
4217.51 160
4217.66 158
4217.81 157
4217.96 156
4218.11 156
4218.26 155
4218.41 155
4218.56 154
4218.71 153
4218.85 152
4219.00 151
4219.15 151
4219.30 152
4219.45 154
4219.60 158
4219.75 161
4219.90 165
4220.05 167
4220.20 167
4220.34 165
4220.49 162
4220.64 157
4220.79 151
4220.94 146
4221.09 142
4221.24 140
4221.39 139
4221.54 139
4221.69 139
4221.83 139
4221.98 138
4222.13 137
4222.28 136
4222.43 134
4222.58 133
4222.73 133
4222.88 133
4223.03 133
4223.18 135
4223.32 137
4223.47 142
4223.62 149
4223.77 159
4223.92 170
4224.07 181
4224.22 190
4224.37 197
4224.52 201
4224.67 201
4224.81 200
4224.96 199
4225.11 199
4225.26 200
4225.41 200
4225.56 200
4225.71 197
4225.86 190
4226.01 181
4226.16 170
4226.31 161
4226.45 153
4226.60 148
4226.75 146
4226.90 145
4227.05 144
4227.20 142
4227.35 137
4227.50 129
4227.65 119
4227.80 108
4227.95 98
4228.09 89
4228.24 83
4228.39 78
4228.54 75
4228.69 74
4228.84 73
4228.99 73
4229.14 73
4229.29 73
4229.44 72
4229.59 71
4229.74 70
4229.88 68
4230.03 67
4230.18 67
4230.33 68
4230.48 72
4230.63 77
4230.78 83
4230.93 90
4231.08 94
4231.23 97
4231.38 97
4231.53 94
4231.67 89
4231.82 82
4231.97 74
4232.12 67
4232.27 60
4232.42 56
4232.57 54
4232.72 55
4232.87 59
4233.02 65
4233.17 72
4233.32 78
4233.46 82
4233.61 83
4233.76 82
4233.91 78
4234.06 73
4234.21 69
4234.36 67
4234.51 67
4234.66 69
4234.81 72
4234.96 75
4235.11 79
4235.26 82
4235.40 86
4235.55 90
4235.70 95
4235.85 101
4236.00 108
4236.15 115
4236.30 123
4236.45 130
4236.60 137
4236.75 143
4236.90 147
4237.05 149
4237.20 148
4237.34 144
4237.49 138
4237.64 129
4237.79 119
4237.94 109
4238.09 98
4238.24 89
4238.39 82
4238.54 76
4238.69 73
4238.84 72
4238.99 75
4239.14 80
4239.29 86
4239.44 92
4239.58 96
4239.73 98
4239.88 96
4240.03 92
4240.18 85
4240.33 78
4240.48 72
4240.63 69
4240.78 68
4240.93 71
4241.08 74
4241.23 79
4241.38 83
4241.53 86
4241.68 88
4241.82 88
4241.97 89
4242.12 89
4242.27 89
4242.42 90
4242.57 92
4242.72 93
4242.87 94
4243.02 95
4243.17 95
4243.32 94
4243.47 92
4243.62 89
4243.77 86
4243.92 82
4244.07 78
4244.21 75
4244.36 74
4244.51 74
4244.66 75
4244.81 78
4244.96 81
4245.11 83
4245.26 83
4245.41 81
4245.56 77
4245.71 72
4245.86 65
4246.01 60
4246.16 56
4246.31 54
4246.46 53
4246.61 52
4246.75 51
4246.90 47
4247.05 40
4247.20 31
4247.35 20
4247.50 9
4247.65 0
4247.80 0
4247.95 0
4248.10 0
4248.25 0
4248.40 0
4248.55 0
4248.70 0
4248.85 0
4249.00 10
4249.15 23
4249.30 36
4249.45 47
4249.59 55
4249.74 60
4249.89 61
4250.04 59
4250.19 54
4250.34 46
4250.49 37
4250.64 27
4250.79 17
4250.94 7
4251.09 0
4251.24 0
4251.39 0
4251.54 0
4251.69 0
4251.84 4
4251.99 13
4252.14 22
4252.29 31
4252.44 37
4252.58 42
4252.73 46
4252.88 49
4253.03 52
4253.18 55
4253.33 58
4253.48 60
4253.63 59
4253.78 56
4253.93 51
4254.08 43
4254.23 35
4254.38 27
4254.53 22
4254.68 20
4254.83 23
4254.98 29
4255.13 39
4255.28 51
4255.43 64
4255.58 76
4255.73 87
4255.88 96
4256.03 103
4256.17 109
4256.32 115
4256.47 120
4256.62 127
4256.77 134
4256.92 143
4257.07 151
4257.22 158
4257.37 162
4257.52 163
4257.67 160
4257.82 155
4257.97 148
4258.12 141
4258.27 135
4258.42 131
4258.57 128
4258.72 126
4258.87 124
4259.02 120
4259.17 115
4259.32 107
4259.47 99
4259.62 92
4259.77 87
4259.92 87
4260.07 90
4260.22 98
4260.36 110
4260.51 124
4260.66 140
4260.81 158
4260.96 177
4261.11 198
4261.26 220
4261.41 242
4261.56 264
4261.71 283
4261.86 297
4262.01 306
4262.16 310
4262.31 309
4262.46 305
4262.61 300
4262.76 295
4262.91 292
4263.06 290
4263.21 290
4263.36 291
4263.51 294
4263.66 299
4263.81 306
4263.96 314
4264.11 324
4264.26 335
4264.41 344
4264.56 350
4264.71 352
4264.86 349
4265.01 340
4265.16 328
4265.31 314
4265.46 298
4265.61 282
4265.76 269
4265.90 258
4266.05 250
4266.20 246
4266.35 244
4266.50 245
4266.65 248
4266.80 252
4266.95 256
4267.10 259
4267.25 263
4267.40 266
4267.55 270
4267.70 274
4267.85 279
4268.00 285
4268.15 289
4268.30 292
4268.45 292
4268.60 289
4268.75 285
4268.90 281
4269.05 278
4269.20 276
4269.35 277
4269.50 278
4269.65 278
4269.80 276
4269.95 270
4270.10 262
4270.25 252
4270.40 241
4270.55 230
4270.70 222
4270.85 216
4271.00 213
4271.15 212
4271.30 212
4271.45 214
4271.60 217
4271.75 221
4271.90 226
4272.05 231
4272.20 237
4272.35 243
4272.50 249
4272.65 256
4272.80 262
4272.95 269
4273.10 275
4273.25 280
4273.40 286
4273.55 293
4273.70 302
4273.85 314
4274.00 329
4274.15 347
4274.30 368
4274.45 390
4274.60 412
4274.75 434
4274.90 454
4275.05 474
4275.20 494
4275.35 517
4275.50 543
4275.65 573
4275.80 608
4275.95 647
4276.10 691
4276.25 738
4276.40 788
4276.55 840
4276.70 892
4276.85 946
4277.00 1001
4277.15 1058
4277.30 1116
4277.45 1176
4277.60 1237
4277.75 1298
4277.90 1359
4278.05 1418
4278.20 1475
4278.35 1529
4278.50 1579
4278.65 1626
4278.80 1668
4278.95 1705
4279.10 1736
4279.25 1762
4279.40 1782
4279.55 1798
4279.70 1809
4279.85 1816
4280.00 1819
4280.15 1819
4280.30 1816
4280.45 1810
4280.60 1802
4280.75 1791
4280.90 1778
4281.05 1764
4281.20 1749
4281.35 1733
4281.50 1718
4281.65 1704
4281.80 1692
4281.95 1682
4282.10 1674
4282.25 1663
4282.40 1649
4282.55 1628
4282.70 1600
4282.85 1565
4283.00 1523
4283.15 1478
4283.30 1431
4283.45 1384
4283.60 1337
4283.75 1293
4283.90 1250
4284.05 1208
4284.20 1166
4284.35 1124
4284.50 1082
4284.65 1040
4284.80 998
4284.95 954
4285.10 909
4285.25 865
4285.40 821
4285.55 780
4285.70 742
4285.85 709
4286.00 681
4286.15 658
4286.30 639
4286.45 624
4286.60 612
4286.75 600
4286.90 589
4287.05 578
4287.20 565
4287.35 550
4287.50 534
4287.65 517
4287.80 499
4287.95 481
4288.10 466
4288.25 452
4288.40 443
4288.55 438
4288.70 439
4288.85 444
4289.00 453
4289.15 464
4289.30 476
4289.45 486
4289.60 494
4289.75 498
4289.90 499
4290.05 497
4290.20 493
4290.35 488
4290.50 484
4290.65 480
4290.80 479
4290.95 481
4291.11 488
4291.26 498
4291.41 511
4291.56 527
4291.71 545
4291.86 563
4292.01 579
4292.16 593
4292.31 605
4292.46 614
4292.61 621
4292.76 625
4292.91 627
4293.06 627
4293.21 625
4293.36 620
4293.51 614
4293.66 607
4293.81 598
4293.96 590
4294.11 581
4294.26 571
4294.41 562
4294.56 552
4294.71 542
4294.86 533
4295.01 525
4295.16 517
4295.31 511
4295.46 505
4295.61 498
4295.76 491
4295.91 482
4296.06 469
4296.21 455
4296.36 437
4296.51 417
4296.67 396
4296.82 375
4296.97 355
4297.12 339
4297.27 325
4297.42 314
4297.57 305
4297.72 297
4297.87 289
4298.02 281
4298.17 272
4298.32 263
4298.47 254
4298.62 246
4298.77 239
4298.92 232
4299.07 226
4299.22 221
4299.37 217
4299.52 215
4299.67 215
4299.82 217
4299.97 220
4300.12 224
4300.27 228
4300.42 230
4300.57 232
4300.72 233
4300.88 234
4301.03 235
4301.18 236
4301.33 237
4301.48 237
4301.63 235
4301.78 231
4301.93 225
4302.08 218
4302.23 210
4302.38 202
4302.53 195
4302.68 188
4302.83 183
4302.98 178
4303.13 175
4303.28 172
4303.43 170
4303.58 168
4303.73 165
4303.88 161
4304.03 156
4304.18 149
4304.33 143
4304.49 135
4304.64 129
4304.79 122
4304.94 116
4305.09 110
4305.24 105
4305.39 100
4305.54 95
4305.69 91
4305.84 87
4305.99 84
4306.14 81
4306.29 77
4306.44 73
4306.59 69
4306.74 66
4306.89 63
4307.04 61
4307.19 61
4307.34 61
4307.49 62
4307.65 64
4307.80 66
4307.95 69
4308.10 73
4308.25 78
4308.40 85
4308.55 93
4308.70 102
4308.85 111
4309.00 119
4309.15 126
4309.30 130
4309.45 131
4309.60 130
4309.75 125
4309.90 118
4310.05 110
4310.20 100
4310.36 90
4310.51 80
4310.66 71
4310.81 63
4310.96 55
4311.11 48
4311.26 42
4311.41 38
4311.56 34
4311.71 33
4311.86 34
4312.01 36
4312.16 40
4312.31 44
4312.46 49
4312.61 52
4312.76 53
4312.91 54
4313.07 52
4313.22 50
4313.37 48
4313.52 45
4313.67 43
4313.82 41
4313.97 41
4314.12 43
4314.27 47
4314.42 54
4314.57 64
4314.72 77
4314.87 92
4315.02 108
4315.17 122
4315.32 135
4315.48 145
4315.63 152
4315.78 157
4315.93 161
4316.08 165
4316.23 170
4316.38 176
4316.53 185
4316.68 195
4316.83 207
4316.98 217
4317.13 227
4317.28 234
4317.43 238
4317.58 239
4317.74 238
4317.89 234
4318.04 230
4318.19 225
4318.34 221
4318.49 216
4318.64 212
4318.79 209
4318.94 206
4319.09 206
4319.24 207
4319.39 209
4319.54 213
4319.69 218
4319.85 221
4320.00 222
4320.15 221
4320.30 219
4320.45 216
4320.60 213
4320.75 211
4320.90 209
4321.05 207
4321.20 203
4321.35 198
4321.50 190
4321.65 181
4321.81 172
4321.96 164
4322.11 160
4322.26 159
4322.41 161
4322.56 163
4322.71 163
4322.86 159
4323.01 150
4323.16 137
4323.31 121
4323.46 104
4323.61 88
4323.77 75
4323.92 65
4324.07 59
4324.22 55
4324.37 54
4324.52 53
4324.67 52
4324.82 51
4324.97 50
4325.12 47
4325.27 44
4325.42 41
4325.57 38
4325.73 36
4325.88 35
4326.03 36
4326.18 38
4326.33 41
4326.48 44
4326.63 44
4326.78 43
4326.93 40
4327.08 36
4327.23 31
4327.38 27
4327.54 25
4327.69 23
4327.84 23
4327.99 23
4328.14 22
4328.29 20
4328.44 19
4328.59 19
4328.74 21
4328.89 26
4329.04 34
4329.20 45
4329.35 57
4329.50 68
4329.65 79
4329.80 87
4329.95 93
4330.10 98
4330.25 100
4330.40 100
4330.55 98
4330.70 95
4330.86 90
4331.01 85
4331.16 81
4331.31 77
4331.46 73
4331.61 69
4331.76 66
4331.91 62
4332.06 58
4332.21 54
4332.36 52
4332.52 51
4332.67 52
4332.82 55
4332.97 59
4333.12 65
4333.27 72
4333.42 78
4333.57 85
4333.72 90
4333.87 93
4334.03 94
4334.18 92
4334.33 87
4334.48 79
4334.63 70
4334.78 59
4334.93 49
4335.08 41
4335.23 36
4335.38 35
4335.53 37
4335.69 43
4335.84 53
4335.99 64
4336.14 77
4336.29 89
4336.44 100
4336.59 110
4336.74 117
4336.89 123
4337.05 126
4337.20 127
4337.35 125
4337.50 121
4337.65 114
4337.80 105
4337.95 95
4338.10 87
4338.25 80
4338.40 76
4338.56 74
4338.71 75
4338.86 77
4339.01 79
4339.16 78
4339.31 76
4339.46 72
4339.61 66
4339.76 61
4339.91 57
4340.07 56
4340.22 58
4340.37 61
4340.52 64
4340.67 67
4340.82 67
4340.97 65
4341.12 60
4341.27 53
4341.43 46
4341.58 42
4341.73 40
4341.88 42
4342.03 48
4342.18 56
4342.33 66
4342.48 75
4342.63 84
4342.79 92
4342.94 99
4343.09 105
4343.24 111
4343.39 116
4343.54 120
4343.69 122
4343.84 123
4343.99 121
4344.15 116
4344.30 109
4344.45 99
4344.60 87
4344.75 74
4344.90 61
4345.05 49
4345.20 39
4345.36 31
4345.51 26
4345.66 24
4345.81 25
4345.96 28
4346.11 33
4346.26 38
4346.41 42
4346.56 46
4346.72 47
4346.87 46
4347.02 43
4347.17 39
4347.32 34
4347.47 31
4347.62 29
4347.77 30
4347.93 34
4348.08 40
4348.23 46
4348.38 51
4348.53 53
4348.68 52
4348.83 47
4348.98 39
4349.14 29
4349.29 18
4349.44 8
4349.59 0
4349.74 0
4349.89 0
4350.04 0
4350.19 0
4350.35 0
4350.50 0
4350.65 0
4350.80 0
4350.95 1
4351.10 3
4351.25 6
4351.40 11
4351.56 18
4351.71 29
4351.86 42
4352.01 58
4352.16 74
4352.31 91
4352.46 105
4352.61 117
4352.77 125
4352.92 131
4353.07 133
4353.22 133
4353.37 132
4353.52 130
4353.67 127
4353.82 124
4353.98 121
4354.13 118
4354.28 114
4354.43 110
4354.58 105
4354.73 100
4354.88 96
4355.04 94
4355.19 93
4355.34 94
4355.49 96
4355.64 100
4355.79 104
4355.94 108
4356.09 112
4356.25 114
4356.40 115
4356.55 114
4356.70 111
4356.85 108
4357.00 105
4357.15 101
4357.31 99
4357.46 98
4357.61 98
4357.76 99
4357.91 101
4358.06 103
4358.21 104
4358.37 106
4358.52 108
4358.67 109
4358.82 111
4358.97 112
4359.12 113
4359.27 114
4359.43 114
4359.58 113
4359.73 113
4359.88 114
4360.03 116
4360.18 119
4360.33 121
4360.49 123
4360.64 122
4360.79 118
4360.94 112
4361.09 105
4361.24 96
4361.39 88
4361.55 81
4361.70 76
4361.85 73
4362.00 71
4362.15 69
4362.30 69
4362.45 70
4362.61 72
4362.76 74
4362.91 77
4363.06 80
4363.21 82
4363.36 84
4363.51 86
4363.67 89
4363.82 92
4363.97 95
4364.12 99
4364.27 102
4364.42 104
4364.57 103
4364.73 100
4364.88 95
4365.03 88
4365.18 79
4365.33 70
4365.48 62
4365.64 54
4365.79 48
4365.94 44
4366.09 42
4366.24 43
4366.39 45
4366.54 50
4366.70 54
4366.85 59
4367.00 63
4367.15 65
4367.30 67
4367.45 67
4367.61 67
4367.76 68
4367.91 70
4368.06 75
4368.21 82
4368.36 89
4368.51 97
4368.67 104
4368.82 108
4368.97 111
4369.12 113
4369.27 116
4369.42 120
4369.58 128
4369.73 137
4369.88 146
4370.03 154
4370.18 159
4370.33 158
4370.49 153
4370.64 144
4370.79 133
4370.94 121
4371.09 109
4371.24 99
4371.40 90
4371.55 82
4371.70 75
4371.85 69
4372.00 65
4372.15 63
4372.30 64
4372.46 67
4372.61 74
4372.76 83
4372.91 93
4373.06 103
4373.21 112
4373.37 118
4373.52 122
4373.67 123
4373.82 122
4373.97 118
4374.12 111
4374.28 102
4374.43 92
4374.58 81
4374.73 71
4374.88 62
4375.03 56
4375.19 53
4375.34 54
4375.49 58
4375.64 63
4375.79 68
4375.94 72
4376.10 75
4376.25 76
4376.40 76
4376.55 75
4376.70 73
4376.86 70
4377.01 67
4377.16 63
4377.31 59
4377.46 56
4377.61 53
4377.77 52
4377.92 51
4378.07 52
4378.22 53
4378.37 54
4378.52 55
4378.68 56
4378.83 57
4378.98 57
4379.13 58
4379.28 59
4379.43 60
4379.59 60
4379.74 60
4379.89 59
4380.04 57
4380.19 55
4380.35 54
4380.50 54
4380.65 56
4380.80 58
4380.95 61
4381.10 64
4381.26 65
4381.41 65
4381.56 64
4381.71 63
4381.86 62
4382.02 61
4382.17 62
4382.32 62
4382.47 63
4382.62 64
4382.77 65
4382.93 64
4383.08 63
4383.23 60
4383.38 56
4383.53 50
4383.69 43
4383.84 36
4383.99 28
4384.14 22
4384.29 18
4384.44 15
4384.60 13
4384.75 10
4384.90 8
4385.05 4
4385.20 0
4385.36 0
4385.51 0
4385.66 0
4385.81 0
4385.96 0
4386.11 0
4386.27 0
4386.42 4
4386.57 11
4386.72 20
4386.87 31
4387.03 41
4387.18 51
4387.33 59
4387.48 65
4387.63 69
4387.79 71
4387.94 71
4388.09 72
4388.24 73
4388.39 77
4388.55 83
4388.70 91
4388.85 99
4389.00 107
4389.15 112
4389.30 115
4389.46 115
4389.61 111
4389.76 106
4389.91 100
4390.06 96
4390.22 95
4390.37 98
4390.52 106
4390.67 118
4390.82 132
4390.98 146
4391.13 158
4391.28 165
4391.43 167
4391.58 164
4391.74 157
4391.89 147
4392.04 136
4392.19 125
4392.34 116
4392.50 107
4392.65 98
4392.80 90
4392.95 82
4393.10 72
4393.26 60
4393.41 48
4393.56 35
4393.71 21
4393.86 8
4394.02 0
4394.17 0
4394.32 0
4394.47 0
4394.62 0
4394.78 0
4394.93 0
4395.08 0
4395.23 0
4395.38 11
4395.54 22
4395.69 35
4395.84 48
4395.99 62
4396.14 77
4396.30 91
4396.45 104
4396.60 115
4396.75 123
4396.90 127
4397.06 127
4397.21 122
4397.36 115
4397.51 106
4397.66 97
4397.82 90
4397.97 86
4398.12 85
4398.27 87
4398.43 91
4398.58 97
4398.73 103
4398.88 108
4399.03 112
4399.19 116
4399.34 120
4399.49 126
4399.64 133
4399.79 141
4399.95 150
4400.10 159
4400.25 167
4400.40 174
4400.55 180
4400.71 185
4400.86 189
4401.01 195
4401.16 202
4401.32 210
4401.47 221
4401.62 232
4401.77 244
4401.92 255
4402.08 264
4402.23 270
4402.38 274
4402.53 276
4402.68 276
4402.84 275
4402.99 275
4403.14 276
4403.29 279
4403.45 285
4403.60 294
4403.75 307
4403.90 322
4404.05 339
4404.21 356
4404.36 373
4404.51 388
4404.66 400
4404.82 409
4404.97 414
4405.12 415
4405.27 413
4405.42 409
4405.58 404
4405.73 399
4405.88 395
4406.03 393
4406.19 391
4406.34 390
4406.49 389
4406.64 387
4406.79 383
4406.95 376
4407.10 367
4407.25 357
4407.40 346
4407.56 336
4407.71 325
4407.86 316
4408.01 306
4408.16 297
4408.32 287
4408.47 276
4408.62 265
4408.77 254
4408.93 243
4409.08 233
4409.23 224
4409.38 216
4409.53 210
4409.69 206
4409.84 204
4409.99 202
4410.14 202
4410.30 203
4410.45 203
4410.60 202
4410.75 199
4410.91 196
4411.06 191
4411.21 186
4411.36 180
4411.51 174
4411.67 167
4411.82 159
4411.97 150
4412.12 141
4412.28 132
4412.43 122
4412.58 114
4412.73 106
4412.89 99
4413.04 92
4413.19 85
4413.34 77
4413.49 68
4413.65 57
4413.80 45
4413.95 31
4414.10 18
4414.26 5
4414.41 0
4414.56 0
4414.71 0
4414.87 0
4415.02 0
4415.17 0
4415.32 0
4415.48 0
4415.63 6
4415.78 17
4415.93 27
4416.09 33
4416.24 36
4416.39 36
4416.54 33
4416.69 29
4416.85 25
4417.00 23
4417.15 25
4417.30 30
4417.46 39
4417.61 51
4417.76 64
4417.91 78
4418.07 90
4418.22 99
4418.37 105
4418.52 108
4418.68 107
4418.83 104
4418.98 101
4419.13 97
4419.29 97
4419.44 99
4419.59 105
4419.74 113
4419.90 123
4420.05 132
4420.20 139
4420.35 142
4420.51 141
4420.66 136
4420.81 128
4420.96 117
4421.12 106
4421.27 94
4421.42 84
4421.57 75
4421.73 68
4421.88 63
4422.03 60
4422.18 58
4422.34 58
4422.49 59
4422.64 59
4422.79 58
4422.95 57
4423.10 55
4423.25 52
4423.40 48
4423.56 44
4423.71 39
4423.86 34
4424.01 30
4424.17 25
4424.32 22
4424.47 20
4424.62 19
4424.78 19
4424.93 19
4425.08 19
4425.23 19
4425.39 20
4425.54 22
4425.69 24
4425.84 27
4426.00 31
4426.15 34
4426.30 36
4426.45 37
4426.61 36
4426.76 34
4426.91 31
4427.06 29
4427.22 26
4427.37 24
4427.52 21
4427.67 18
4427.83 12
4427.98 5
4428.13 0
4428.29 0
4428.44 0
4428.59 0
4428.74 0
4428.90 0
4429.05 0
4429.20 0
4429.35 11
4429.51 26
4429.66 40
4429.81 53
4429.96 62
4430.12 67
4430.27 69
4430.42 69
4430.57 70
4430.73 71
4430.88 74
4431.03 79
4431.19 84
4431.34 90
4431.49 95
4431.64 99
4431.80 102
4431.95 105
4432.10 107
4432.25 110
4432.41 112
4432.56 114
4432.71 115
4432.86 114
4433.02 110
4433.17 104
4433.32 96
4433.48 87
4433.63 77
4433.78 69
4433.93 63
4434.09 59
4434.24 59
4434.39 62
4434.54 68
4434.70 76
4434.85 86
4435.00 96
4435.16 106
4435.31 115
4435.46 123
4435.61 128
4435.77 131
4435.92 130
4436.07 127
4436.22 122
4436.38 116
4436.53 110
4436.68 107
4436.84 108
4436.99 112
4437.14 119
4437.29 127
4437.45 137
4437.60 145
4437.75 151
4437.90 154
4438.06 156
4438.21 157
4438.36 158
4438.52 158
4438.67 158
4438.82 158
4438.97 156
4439.13 152
4439.28 147
4439.43 141
4439.59 135
4439.74 130
4439.89 125
4440.04 121
4440.20 118
4440.35 115
4440.50 110
4440.65 105
4440.81 99
4440.96 92
4441.11 86
4441.27 82
4441.42 79
4441.57 78
4441.72 78
4441.88 79
4442.03 79
4442.18 80
4442.34 82
4442.49 84
4442.64 89
4442.79 95
4442.95 102
4443.10 109
4443.25 115
4443.41 119
4443.56 119
4443.71 114
4443.86 107
4444.02 97
4444.17 87
4444.32 78
4444.48 72
4444.63 69
4444.78 69
4444.93 71
4445.09 74
4445.24 78
4445.39 81
4445.55 84
4445.70 87
4445.85 88
4446.00 89
4446.16 89
4446.31 89
4446.46 87
4446.62 84
4446.77 80
4446.92 74
4447.08 69
4447.23 63
4447.38 57
4447.53 52
4447.69 48
4447.84 43
4447.99 39
4448.15 34
4448.30 30
4448.45 27
4448.60 25
4448.76 24
4448.91 24
4449.06 25
4449.22 24
4449.37 21
4449.52 16
4449.68 9
4449.83 1
4449.98 0
4450.13 0
4450.29 0
4450.44 0
4450.59 0
4450.75 0
4450.90 0
4451.05 1
4451.21 8
4451.36 16
4451.51 24
4451.66 32
4451.82 42
4451.97 53
4452.12 64
4452.28 75
4452.43 84
4452.58 90
4452.74 93
4452.89 93
4453.04 91
4453.19 87
4453.35 81
4453.50 76
4453.65 70
4453.81 64
4453.96 57
4454.11 52
4454.27 48
4454.42 46
4454.57 46
4454.73 48
4454.88 52
4455.03 56
4455.18 61
4455.34 65
4455.49 70
4455.64 75
4455.80 81
4455.95 89
4456.10 97
4456.26 105
4456.41 112
4456.56 116
4456.72 118
4456.87 119
4457.02 119
4457.17 118
4457.33 118
4457.48 117
4457.63 115
4457.79 111
4457.94 105
4458.09 98
4458.25 90
4458.40 82
4458.55 74
4458.71 67
4458.86 61
4459.01 58
4459.16 57
4459.32 59
4459.47 64
4459.62 70
4459.78 79
4459.93 87
4460.08 95
4460.24 101
4460.39 105
4460.54 107
4460.70 108
4460.85 108
4461.00 109
4461.16 111
4461.31 113
4461.46 115
4461.62 116
4461.77 118
4461.92 119
4462.07 120
4462.23 121
4462.38 122
4462.53 122
4462.69 121
4462.84 118
4462.99 114
4463.15 109
4463.30 104
4463.45 100
4463.61 96
4463.76 94
4463.91 92
4464.07 90
4464.22 88
4464.37 85
4464.53 81
4464.68 76
4464.83 72
4464.99 69
4465.14 67
4465.29 68
4465.45 70
4465.60 73
4465.75 76
4465.91 78
4466.06 79
4466.21 78
4466.37 75
4466.52 72
4466.67 69
4466.82 66
4466.98 64
4467.13 61
4467.28 59
4467.44 57
4467.59 55
4467.74 52
4467.90 51
4468.05 50
4468.20 49
4468.36 48
4468.51 47
4468.66 45
4468.82 44
4468.97 45
4469.12 47
4469.28 50
4469.43 55
4469.58 61
4469.74 65
4469.89 66
4470.04 65
4470.20 62
4470.35 58
4470.50 54
4470.66 50
4470.81 46
4470.96 43
4471.12 39
4471.27 36
4471.42 32
4471.58 28
4471.73 26
4471.88 25
4472.04 26
4472.19 28
4472.34 33
4472.50 38
4472.65 43
4472.80 49
4472.96 55
4473.11 60
4473.26 64
4473.42 68
4473.57 71
4473.72 73
4473.88 73
4474.03 72
4474.18 71
4474.34 69
4474.49 67
4474.64 64
4474.80 61
4474.95 57
4475.11 51
4475.26 44
4475.41 34
4475.57 24
4475.72 13
4475.87 3
4476.03 0
4476.18 0
4476.33 0
4476.49 0
4476.64 0
4476.79 0
4476.95 0
4477.10 0
4477.25 6
4477.41 13
4477.56 19
4477.71 23
4477.87 24
4478.02 23
4478.17 20
4478.33 17
4478.48 16
4478.63 17
4478.79 21
4478.94 28
4479.09 36
4479.25 44
4479.40 52
4479.56 59
4479.71 64
4479.86 67
4480.02 69
4480.17 70
4480.32 71
4480.48 71
4480.63 72
4480.78 71
4480.94 70
4481.09 68
4481.24 66
4481.40 64
4481.55 62
4481.70 61
4481.86 62
4482.01 63
4482.16 66
4482.32 69
4482.47 72
4482.63 75
4482.78 77
4482.93 78
4483.09 79
4483.24 80
4483.39 81
4483.55 85
4483.70 90
4483.85 98
4484.01 108
4484.16 118
4484.31 126
4484.47 134
4484.62 139
4484.78 144
4484.93 149
4485.08 155
4485.24 163
4485.39 172
4485.54 180
4485.70 186
4485.85 189
4486.00 188
4486.16 184
4486.31 177
4486.46 169
4486.62 162
4486.77 156
4486.93 152
4487.08 150
4487.23 151
4487.39 154
4487.54 159
4487.69 166
4487.85 173
4488.00 181
4488.15 187
4488.31 192
4488.46 195
4488.62 195
4488.77 192
4488.92 188
4489.08 182
4489.23 173
4489.38 163
4489.54 152
4489.69 139
4489.84 126
4490.00 112
4490.15 99
4490.31 87
4490.46 76
4490.61 66
4490.77 57
4490.92 50
4491.07 46
4491.23 43
4491.38 44
4491.53 48
4491.69 55
4491.84 66
4492.00 79
4492.15 94
4492.30 109
4492.46 123
4492.61 134
4492.76 142
4492.92 145
4493.07 143
4493.23 139
4493.38 133
4493.53 125
4493.69 116
4493.84 107
4493.99 98
4494.15 90
4494.30 83
4494.46 78
4494.61 75
4494.76 75
4494.92 79
4495.07 86
4495.22 94
4495.38 103
4495.53 111
4495.69 117
4495.84 121
4495.99 122
4496.15 123
4496.30 122
4496.45 123
4496.61 124
4496.76 128
4496.92 133
4497.07 138
4497.22 143
4497.38 146
4497.53 147
4497.68 145
4497.84 139
4497.99 130
4498.15 120
4498.30 111
4498.45 103
4498.61 99
4498.76 99
4498.92 102
4499.07 109
4499.22 118
4499.38 127
4499.53 137
4499.68 146
4499.84 154
4499.99 161
4500.15 168
4500.30 176
4500.45 184
4500.61 192
4500.76 198
4500.91 203
4501.07 206
4501.22 206
4501.38 204
4501.53 200
4501.68 195
4501.84 191
4501.99 189
4502.15 188
4502.30 189
4502.45 193
4502.61 199
4502.76 206
4502.92 212
4503.07 217
4503.22 221
4503.38 223
4503.53 225
4503.68 226
4503.84 227
4503.99 227
4504.15 227
4504.30 226
4504.45 222
4504.61 217
4504.76 210
4504.92 202
4505.07 194
4505.22 188
4505.38 184
4505.53 181
4505.69 181
4505.84 183
4505.99 186
4506.15 190
4506.30 194
4506.46 198
4506.61 201
4506.76 203
4506.92 206
4507.07 207
4507.23 209
4507.38 212
4507.53 215
4507.69 217
4507.84 219
4507.99 220
4508.15 220
4508.30 218
4508.46 214
4508.61 210
4508.76 204
4508.92 200
4509.07 195
4509.23 191
4509.38 188
4509.53 186
4509.69 186
4509.84 188
4510.00 193
4510.15 201
4510.30 214
4510.46 229
4510.61 245
4510.77 260
4510.92 272
4511.07 281
4511.23 285
4511.38 285
4511.54 283
4511.69 279
4511.84 274
4512.00 269
4512.15 265
4512.31 261
4512.46 257
4512.62 253
4512.77 249
4512.92 243
4513.08 236
4513.23 227
4513.39 218
4513.54 208
4513.69 199
4513.85 192
4514.00 188
4514.16 186
4514.31 186
4514.46 186
4514.62 186
4514.77 184
4514.93 179
4515.08 173
4515.23 166
4515.39 159
4515.54 154
4515.70 150
4515.85 147
4516.00 144
4516.16 141
4516.31 137
4516.47 131
4516.62 122
4516.78 112
4516.93 101
4517.08 90
4517.24 80
4517.39 72
4517.55 66
4517.70 63
4517.85 62
4518.01 62
4518.16 63
4518.32 63
4518.47 63
4518.63 60
4518.78 57
4518.93 54
4519.09 52
4519.24 50
4519.40 50
4519.55 51
4519.70 53
4519.86 56
4520.01 59
4520.17 61
4520.32 64
4520.48 65
4520.63 65
4520.78 61
4520.94 55
4521.09 46
4521.25 34
4521.40 20
4521.55 7
4521.71 0
4521.86 0
4522.02 0
4522.17 0
4522.33 0
4522.48 2
4522.63 13
4522.79 26
4522.94 38
4523.10 48
4523.25 57
4523.41 63
4523.56 66
4523.71 67
4523.87 66
4524.02 66
4524.18 65
4524.33 66
4524.48 67
4524.64 70
4524.79 73
4524.95 76
4525.10 80
4525.26 83
4525.41 88
4525.56 93
4525.72 99
4525.87 106
4526.03 113
4526.18 121
4526.34 128
4526.49 135
4526.64 140
4526.80 144
4526.95 148
4527.11 153
4527.26 159
4527.42 166
4527.57 173
4527.72 180
4527.88 185
4528.03 186
4528.19 184
4528.34 178
4528.50 168
4528.65 157
4528.81 147
4528.96 139
4529.11 134
4529.27 132
4529.42 133
4529.58 134
4529.73 136
4529.89 137
4530.04 138
4530.19 138
4530.35 138
4530.50 140
4530.66 142
4530.81 144
4530.97 145
4531.12 144
4531.27 139
4531.43 131
4531.58 122
4531.74 114
4531.89 107
4532.05 104
4532.20 105
4532.36 109
4532.51 116
4532.66 123
4532.82 128
4532.97 130
4533.13 128
4533.28 123
4533.44 114
4533.59 103
4533.74 91
4533.90 79
4534.05 71
4534.21 66
4534.36 65
4534.52 70
4534.67 78
4534.83 91
4534.98 106
4535.13 120
4535.29 133
4535.44 142
4535.60 147
4535.75 148
4535.91 145
4536.06 139
4536.22 132
4536.37 126
4536.52 121
4536.68 120
4536.83 122
4536.99 127
4537.14 135
4537.30 145
4537.45 156
4537.61 165
4537.76 172
4537.91 175
4538.07 176
4538.22 174
4538.38 171
4538.53 168
4538.69 166
4538.84 166
4539.00 169
4539.15 172
4539.31 176
4539.46 179
4539.61 181
4539.77 180
4539.92 179
4540.08 176
4540.23 172
4540.39 169
4540.54 166
4540.70 164
4540.85 163
4541.01 162
4541.16 160
4541.31 157
4541.47 152
4541.62 143
4541.78 132
4541.93 118
4542.09 104
4542.24 91
4542.40 80
4542.55 74
4542.71 72
4542.86 74
4543.01 80
4543.17 88
4543.32 96
4543.48 103
4543.63 108
4543.79 111
4543.94 113
4544.10 112
4544.25 111
4544.41 109
4544.56 107
4544.71 104
4544.87 101
4545.02 99
4545.18 98
4545.33 100
4545.49 106
4545.64 115
4545.80 127
4545.95 140
4546.11 152
4546.26 161
4546.42 166
4546.57 167
4546.72 166
4546.88 163
4547.03 161
4547.19 161
4547.34 162
4547.50 163
4547.65 164
4547.81 162
4547.96 157
4548.12 148
4548.27 135
4548.43 119
4548.58 103
4548.74 87
4548.89 73
4549.04 63
4549.20 56
4549.35 53
4549.51 52
4549.66 54
4549.82 56
4549.97 58
4550.13 58
4550.28 57
4550.44 54
4550.59 50
4550.75 45
4550.90 40
4551.06 36
4551.21 33
4551.36 30
4551.52 28
4551.67 27
4551.83 27
4551.98 29
4552.14 32
4552.29 36
4552.45 40
4552.60 44
4552.76 46
4552.91 47
4553.07 46
4553.22 44
4553.38 40
4553.53 36
4553.69 32
4553.84 28
4554.00 25
4554.15 23
4554.30 22
4554.46 23
4554.61 23
4554.77 24
4554.92 23
4555.08 23
4555.23 21
4555.39 19
4555.54 18
4555.70 17
4555.85 16
4556.01 16
4556.16 14
4556.32 12
4556.47 9
4556.63 6
4556.78 2
4556.94 0
4557.09 0
4557.25 0
4557.40 1
4557.56 5
4557.71 8
4557.86 11
4558.02 13
4558.17 12
4558.33 9
4558.48 4
4558.64 0
4558.79 0
4558.95 0
4559.10 0
4559.26 0
4559.41 0
4559.57 0
4559.72 5
4559.88 15
4560.03 24
4560.19 32
4560.34 39
4560.50 45
4560.65 52
4560.81 59
4560.96 67
4561.12 75
4561.27 82
4561.43 87
4561.58 90
4561.74 90
4561.89 87
4562.05 81
4562.20 73
4562.36 64
4562.51 52
4562.67 41
4562.82 31
4562.98 23
4563.13 18
4563.29 16
4563.44 17
4563.60 21
4563.75 26
4563.90 32
4564.06 37
4564.21 40
4564.37 41
4564.52 39
4564.68 37
4564.83 33
4564.99 30
4565.14 27
4565.30 27
4565.45 29
4565.61 34
4565.76 41
4565.92 49
4566.07 59
4566.23 70
4566.38 80
4566.54 88
4566.69 95
4566.85 99
4567.00 102
4567.16 103
4567.31 104
4567.47 105
4567.62 107
4567.78 109
4567.93 111
4568.09 112
4568.24 112
4568.40 112
4568.55 112
4568.71 113
4568.86 114
4569.02 116
4569.17 119
4569.33 120
4569.48 119
4569.64 116
4569.79 110
4569.95 101
4570.10 91
4570.26 81
4570.41 70
4570.57 61
4570.72 53
4570.88 46
4571.03 42
4571.19 40
4571.34 42
4571.50 47
4571.65 56
4571.81 68
4571.96 83
4572.12 98
4572.27 113
4572.43 126
4572.58 135
4572.74 139
4572.89 139
4573.05 134
4573.21 128
4573.36 121
4573.52 114
4573.67 109
4573.83 105
4573.98 103
4574.14 101
4574.29 98
4574.45 95
4574.60 90
4574.76 84
4574.91 79
4575.07 75
4575.22 73
4575.38 73
4575.53 75
4575.69 80
4575.84 84
4576.00 89
4576.15 92
4576.31 94
4576.46 94
4576.62 94
4576.77 92
4576.93 89
4577.08 85
4577.24 80
4577.39 75
4577.55 69
4577.70 63
4577.86 57
4578.01 52
4578.17 49
4578.32 47
4578.48 47
4578.63 49
4578.79 53
4578.94 59
4579.10 65
4579.26 70
4579.41 74
4579.57 74
4579.72 70
4579.88 62
4580.03 50
4580.19 37
4580.34 24
4580.50 13
4580.65 5
4580.81 0
4580.96 0
4581.12 0
4581.27 2
4581.43 5
4581.58 9
4581.74 11
4581.89 14
4582.05 17
4582.20 20
4582.36 23
4582.51 27
4582.67 31
4582.83 36
4582.98 40
4583.14 43
4583.29 44
4583.45 45
4583.60 43
4583.76 38
4583.91 32
4584.07 23
4584.22 15
4584.38 7
4584.53 1
4584.69 0
4584.84 1
4585.00 7
4585.15 18
4585.31 32
4585.46 47
4585.62 62
4585.78 75
4585.93 83
4586.09 87
4586.24 87
4586.40 83
4586.55 78
4586.71 72
4586.86 67
4587.02 64
4587.17 61
4587.33 60
4587.48 58
4587.64 55
4587.79 52
4587.95 47
4588.10 41
4588.26 35
4588.42 29
4588.57 23
4588.73 18
4588.88 15
4589.04 14
4589.19 14
4589.35 14
4589.50 13
4589.66 11
4589.81 6
4589.97 0
4590.12 0
4590.28 0
4590.44 0
4590.59 0
4590.75 0
4590.90 0
4591.06 1
4591.21 10
4591.37 19
4591.52 26
4591.68 32
4591.83 36
4591.99 40
4592.14 43
4592.30 46
4592.46 49
4592.61 50
4592.77 50
4592.92 48
4593.08 44
4593.23 40
4593.39 35
4593.54 31
4593.70 29
4593.85 28
4594.01 29
4594.16 30
4594.32 33
4594.48 37
4594.63 42
4594.79 48
4594.94 58
4595.10 69
4595.25 81
4595.41 93
4595.56 102
4595.72 108
4595.87 108
4596.03 104
4596.19 96
4596.34 86
4596.50 77
4596.65 70
4596.81 64
4596.96 60
4597.12 56
4597.27 52
4597.43 46
4597.59 38
4597.74 30
4597.90 22
4598.05 16
4598.21 11
4598.36 9
4598.52 6
4598.67 4
4598.83 2
4598.98 0
4599.14 0
4599.30 0
4599.45 0
4599.61 0
4599.76 0
4599.92 0
4600.07 0
4600.23 6
4600.38 15
4600.54 25
4600.70 37
4600.85 49
4601.01 60
4601.16 70
4601.32 78
4601.47 82
4601.63 85
4601.78 85
4601.94 83
4602.10 81
4602.25 79
4602.41 76
4602.56 74
4602.72 72
4602.87 70
4603.03 69
4603.18 69
4603.34 70
4603.50 71
4603.65 73
4603.81 74
4603.96 74
4604.12 72
4604.27 67
4604.43 61
4604.59 53
4604.74 44
4604.90 35
4605.05 28
4605.21 23
4605.36 20
4605.52 19
4605.67 21
4605.83 24
4605.99 27
4606.14 30
4606.30 32
4606.45 32
4606.61 33
4606.76 33
4606.92 33
4607.08 34
4607.23 35
4607.39 37
4607.54 38
4607.70 39
4607.85 39
4608.01 39
4608.16 37
4608.32 36
4608.48 34
4608.63 33
4608.79 32
4608.94 31
4609.10 30
4609.25 27
4609.41 23
4609.57 17
4609.72 9
4609.88 0
4610.03 0
4610.19 0
4610.34 0
4610.50 0
4610.66 0
4610.81 0
4610.97 0
4611.12 4
4611.28 8
4611.43 10
4611.59 11
4611.75 13
4611.90 15
4612.06 21
4612.21 28
4612.37 39
4612.52 52
4612.68 65
4612.84 79
4612.99 91
4613.15 101
4613.30 109
4613.46 116
4613.62 121
4613.77 125
4613.93 128
4614.08 129
4614.24 127
4614.39 123
4614.55 117
4614.71 108
4614.86 98
4615.02 88
4615.17 78
4615.33 69
4615.48 62
4615.64 55
4615.80 50
4615.95 46
4616.11 43
4616.26 41
4616.42 39
4616.58 39
4616.73 40
4616.89 42
4617.04 46
4617.20 50
4617.35 55
4617.51 60
4617.67 64
4617.82 68
4617.98 71
4618.13 74
4618.29 77
4618.45 81
4618.60 85
4618.76 91
4618.91 98
4619.07 107
4619.22 117
4619.38 127
4619.54 136
4619.69 142
4619.85 144
4620.00 142
4620.16 135
4620.32 125
4620.47 112
4620.63 98
4620.78 84
4620.94 71
4621.09 61
4621.25 53
4621.41 48
4621.56 45
4621.72 44
4621.87 42
4622.03 40
4622.19 36
4622.34 33
4622.50 29
4622.65 27
4622.81 27
4622.97 29
4623.12 33
4623.28 38
4623.43 44
4623.59 50
4623.75 53
4623.90 56
4624.06 57
4624.21 57
4624.37 57
4624.53 55
4624.68 53
4624.84 49
4624.99 44
4625.15 37
4625.30 30
4625.46 23
4625.62 19
4625.77 18
4625.93 22
4626.08 31
4626.24 45
4626.40 63
4626.55 83
4626.71 104
4626.86 123
4627.02 141
4627.18 157
4627.33 170
4627.49 181
4627.64 190
4627.80 199
4627.96 208
4628.11 217
4628.27 228
4628.42 240
4628.58 253
4628.74 269
4628.89 286
4629.05 306
4629.20 329
4629.36 354
4629.52 384
4629.67 416
4629.83 452
4629.98 490
4630.14 529
4630.30 568
4630.45 606
4630.61 642
4630.77 675
4630.92 705
4631.08 732
4631.23 756
4631.39 778
4631.55 797
4631.70 814
4631.86 830
4632.01 846
4632.17 861
4632.33 877
4632.48 894
4632.64 912
4632.79 931
4632.95 950
4633.11 967
4633.26 979
4633.42 987
4633.57 987
4633.73 980
4633.89 967
4634.04 949
4634.20 928
4634.36 907
4634.51 888
4634.67 871
4634.82 856
4634.98 844
4635.14 832
4635.29 821
4635.45 810
4635.60 800
4635.76 791
4635.92 782
4636.07 773
4636.23 761
4636.38 747
4636.54 727
4636.70 704
4636.85 677
4637.01 648
4637.17 619
4637.32 591
4637.48 565
4637.63 540
4637.79 515
4637.95 491
4638.10 467
4638.26 445
4638.41 426
4638.57 409
4638.73 397
4638.88 387
4639.04 380
4639.20 373
4639.35 365
4639.51 355
4639.66 342
4639.82 327
4639.98 311
4640.13 296
4640.29 284
4640.45 274
4640.60 266
4640.76 261
4640.91 256
4641.07 252
4641.23 247
4641.38 241
4641.54 234
4641.70 226
4641.85 219
4642.01 211
4642.16 203
4642.32 197
4642.48 191
4642.63 187
4642.79 185
4642.95 183
4643.10 181
4643.26 177
4643.41 172
4643.57 164
4643.73 154
4643.88 143
4644.04 132
4644.20 122
4644.35 114
4644.51 108
4644.66 103
4644.82 100
4644.98 97
4645.13 93
4645.29 87
4645.45 80
4645.60 72
4645.76 64
4645.91 57
4646.07 52
4646.23 49
4646.38 48
4646.54 48
4646.70 49
4646.85 49
4647.01 49
4647.17 48
4647.32 46
4647.48 44
4647.63 42
4647.79 41
4647.95 42
4648.10 45
4648.26 50
4648.42 56
4648.57 64
4648.73 72
4648.89 78
4649.04 83
4649.20 85
4649.35 86
4649.51 85
4649.67 84
4649.82 83
4649.98 81
4650.14 79
4650.29 77
4650.45 75
4650.61 73
4650.76 71
4650.92 71
4651.07 72
4651.23 74
4651.39 76
4651.54 77
4651.70 77
4651.86 75
4652.01 73
4652.17 70
4652.33 68
4652.48 66
4652.64 64
4652.79 63
4652.95 61
4653.11 59
4653.26 57
4653.42 55
4653.58 54
4653.73 53
4653.89 54
4654.05 54
4654.20 55
4654.36 54
4654.52 52
4654.67 49
4654.83 45
4654.99 42
4655.14 40
4655.30 41
4655.45 44
4655.61 49
4655.77 55
4655.92 61
4656.08 67
4656.24 70
4656.39 71
4656.55 69
4656.71 66
4656.86 61
4657.02 57
4657.18 53
4657.33 50
4657.49 47
4657.65 44
4657.80 40
4657.96 35
4658.11 29
4658.27 23
4658.43 17
4658.58 12
4658.74 9
4658.90 8
4659.05 8
4659.21 9
4659.37 11
4659.52 12
4659.68 11
4659.84 9
4659.99 7
4660.15 4
4660.31 3
4660.46 4
4660.62 7
4660.78 14
4660.93 22
4661.09 32
4661.25 41
4661.40 49
4661.56 55
4661.72 59
4661.87 62
4662.03 62
4662.19 62
4662.34 62
4662.50 62
4662.65 62
4662.81 61
4662.97 60
4663.12 58
4663.28 56
4663.44 55
4663.59 53
4663.75 53
4663.91 54
4664.06 55
4664.22 57
4664.38 57
4664.53 57
4664.69 55
4664.85 51
4665.00 46
4665.16 39
4665.32 33
4665.47 26
4665.63 19
4665.79 13
4665.94 8
4666.10 5
4666.26 4
4666.41 3
4666.57 4
4666.73 3
4666.88 2
4667.04 0
4667.20 0
4667.35 0
4667.51 0
4667.67 0
4667.82 0
4667.98 1
4668.14 9
4668.29 19
4668.45 27
4668.61 35
4668.76 40
4668.92 42
4669.08 43
4669.23 42
4669.39 41
4669.55 39
4669.70 38
4669.86 38
4670.02 40
4670.17 43
4670.33 47
4670.49 52
4670.64 57
4670.80 61
4670.96 63
4671.11 65
4671.27 66
4671.43 67
4671.58 67
4671.74 68
4671.90 69
4672.06 70
4672.21 71
4672.37 73
4672.53 74
4672.68 76
4672.84 78
4673.00 80
4673.15 83
4673.31 87
4673.47 89
4673.62 90
4673.78 89
4673.94 85
4674.09 80
4674.25 73
4674.41 67
4674.56 62
4674.72 60
4674.88 61
4675.03 64
4675.19 69
4675.35 73
4675.50 76
4675.66 75
4675.82 70
4675.97 62
4676.13 50
4676.29 37
4676.45 24
4676.60 12
4676.76 3
4676.92 0
4677.07 0
4677.23 0
4677.39 0
4677.54 0
4677.70 3
4677.86 9
4678.01 15
4678.17 21
4678.33 27
4678.48 31
4678.64 34
4678.80 35
4678.95 34
4679.11 31
4679.27 27
4679.43 24
4679.58 21
4679.74 20
4679.90 20
4680.05 21
4680.21 22
4680.37 22
4680.52 21
4680.68 19
4680.84 16
4680.99 13
4681.15 13
4681.31 16
4681.46 22
4681.62 31
4681.78 42
4681.94 52
4682.09 61
4682.25 67
4682.41 72
4682.56 76
4682.72 80
4682.88 86
4683.03 94
4683.19 104
4683.35 115
4683.50 125
4683.66 134
4683.82 138
4683.98 136
4684.13 130
4684.29 118
4684.45 103
4684.60 89
4684.76 77
4684.92 70
4685.07 69
4685.23 74
4685.39 84
4685.55 95
4685.70 106
4685.86 113
4686.02 115
4686.17 112
4686.33 105
4686.49 95
4686.64 83
4686.80 71
4686.96 60
4687.12 50
4687.27 42
4687.43 37
4687.59 34
4687.74 34
4687.90 36
4688.06 38
4688.21 41
4688.37 44
4688.53 45
4688.69 44
4688.84 43
4689.00 42
4689.16 40
4689.31 38
4689.47 36
4689.63 32
4689.78 28
4689.94 23
4690.10 18
4690.26 14
4690.41 11
4690.57 9
4690.73 10
4690.88 11
4691.04 13
4691.20 15
4691.36 16
4691.51 15
4691.67 13
4691.83 10
4691.98 7
4692.14 4
4692.30 1
4692.45 0
4692.61 0
4692.77 0
4692.93 0
4693.08 0
4693.24 0
4693.40 0
4693.55 0
4693.71 0
4693.87 2
4694.03 5
4694.18 8
4694.34 10
4694.50 12
4694.65 14
4694.81 16
4694.97 17
4695.13 19
4695.28 21
4695.44 22
4695.60 24
4695.75 25
4695.91 27
4696.07 29
4696.23 33
4696.38 39
4696.54 48
4696.70 59
4696.85 72
4697.01 84
4697.17 94
4697.33 102
4697.48 105
4697.64 105
4697.80 101
4697.95 95
4698.11 86
4698.27 77
4698.43 67
4698.58 58
4698.74 49
4698.90 42
4699.05 36
4699.21 32
4699.37 31
4699.53 31
4699.68 33
4699.84 35
4700.00 37
4700.16 37
4700.31 37
4700.47 36
4700.63 34
4700.78 32
4700.94 32
4701.10 33
4701.26 37
4701.41 43
4701.57 50
4701.73 57
4701.88 63
4702.04 67
4702.20 68
4702.36 65
4702.51 60
4702.67 53
4702.83 44
4702.99 35
4703.14 27
4703.30 19
4703.46 12
4703.61 5
4703.77 1
4703.93 0
4704.09 0
4704.24 0
4704.40 0
4704.56 0
4704.72 0
4704.87 1
4705.03 2
4705.19 2
4705.34 1
4705.50 1
4705.66 1
4705.82 2
4705.97 6
4706.13 11
4706.29 19
4706.45 28
4706.60 39
4706.76 51
4706.92 61
4707.08 70
4707.23 76
4707.39 79
4707.55 80
4707.70 78
4707.86 75
4708.02 71
4708.18 66
4708.33 62
4708.49 58
4708.65 55
4708.81 54
4708.96 54
4709.12 57
4709.28 62
4709.44 68
4709.59 76
4709.75 85
4709.91 93
4710.07 101
4710.22 108
4710.38 113
4710.54 116
4710.69 116
4710.85 112
4711.01 105
4711.17 95
4711.32 81
4711.48 65
4711.64 49
4711.80 34
4711.95 22
4712.11 14
4712.27 11
4712.43 13
4712.58 18
4712.74 25
4712.90 35
4713.06 45
4713.21 55
4713.37 65
4713.53 73
4713.69 79
4713.84 82
4714.00 83
4714.16 81
4714.32 77
4714.47 73
4714.63 69
4714.79 66
4714.95 65
4715.10 65
4715.26 66
4715.42 67
4715.58 67
4715.73 65
4715.89 62
4716.05 57
4716.21 51
4716.36 45
4716.52 39
4716.68 32
4716.84 27
4716.99 23
4717.15 20
4717.31 18
4717.47 17
4717.62 17
4717.78 18
4717.94 20
4718.10 24
4718.25 28
4718.41 33
4718.57 37
4718.73 40
4718.88 39
4719.04 35
4719.20 29
4719.36 21
4719.51 13
4719.67 7
4719.83 5
4719.99 6
4720.14 11
4720.30 19
4720.46 29
4720.62 39
4720.77 48
4720.93 56
4721.09 61
4721.25 65
4721.40 66
4721.56 65
4721.72 62
4721.88 57
4722.03 52
4722.19 47
4722.35 43
4722.51 42
4722.66 44
4722.82 48
4722.98 53
4723.14 59
4723.29 64
4723.45 69
4723.61 71
4723.77 72
4723.93 72
4724.08 71
4724.24 69
4724.40 66
4724.56 62
4724.71 57
4724.87 52
4725.03 47
4725.19 43
4725.34 41
4725.50 39
4725.66 39
4725.82 39
4725.97 38
4726.13 36
4726.29 32
4726.45 27
4726.61 20
4726.76 13
4726.92 6
4727.08 1
4727.24 0
4727.39 0
4727.55 0
4727.71 0
4727.87 0
4728.02 0
4728.18 2
4728.34 4
4728.50 4
4728.66 4
4728.81 3
4728.97 2
4729.13 1
4729.29 0
4729.44 0
4729.60 0
4729.76 0
4729.92 0
4730.07 0
4730.23 0
4730.39 0
4730.55 0
4730.71 0
4730.86 2
4731.02 5
4731.18 9
4731.34 14
4731.49 18
4731.65 23
4731.81 27
4731.97 31
4732.12 33
4732.28 33
4732.44 32
4732.60 31
4732.76 30
4732.91 29
4733.07 28
4733.23 28
4733.39 29
4733.54 29
4733.70 29
4733.86 28
4734.02 26
4734.18 24
4734.33 22
4734.49 20
4734.65 19
4734.81 17
4734.96 15
4735.12 12
4735.28 9
4735.44 6
4735.60 2
4735.75 0
4735.91 0
4736.07 0
4736.23 0
4736.39 0
4736.54 0
4736.70 0
4736.86 0
4737.02 3
4737.17 9
4737.33 15
4737.49 21
4737.65 28
4737.81 34
4737.96 40
4738.12 45
4738.28 49
4738.44 53
4738.60 55
4738.75 57
4738.91 59
4739.07 61
4739.23 64
4739.38 66
4739.54 68
4739.70 68
4739.86 66
4740.02 63
4740.17 60
4740.33 59
4740.49 60
4740.65 64
4740.81 73
4740.96 83
4741.12 94
4741.28 103
4741.44 109
4741.59 112
4741.75 111
4741.91 108
4742.07 105
4742.23 102
4742.38 102
4742.54 104
4742.70 110
4742.86 118
4743.02 128
4743.17 138
4743.33 147
4743.49 151
4743.65 151
4743.81 146
4743.96 136
4744.12 123
4744.28 108
4744.44 93
4744.60 80
4744.75 70
4744.91 64
4745.07 60
4745.23 60
4745.39 64
4745.54 71
4745.70 80
4745.86 91
4746.02 102
4746.18 111
4746.33 118
4746.49 120
4746.65 119
4746.81 114
4746.97 108
4747.12 102
4747.28 97
4747.44 92
4747.60 90
4747.76 88
4747.91 86
4748.07 84
4748.23 81
4748.39 77
4748.55 72
4748.70 66
4748.86 60
4749.02 54
4749.18 49
4749.34 46
4749.49 44
4749.65 43
4749.81 43
4749.97 45
4750.13 49
4750.28 55
4750.44 62
4750.60 70
4750.76 78
4750.92 84
4751.07 86
4751.23 84
4751.39 78
4751.55 70
4751.71 61
4751.86 54
4752.02 49
4752.18 46
4752.34 46
4752.50 47
4752.66 48
4752.81 48
4752.97 47
4753.13 46
4753.29 45
4753.45 44
4753.60 44
4753.76 45
4753.92 45
4754.08 44
4754.24 40
4754.39 34
4754.55 26
4754.71 16
4754.87 7
4755.03 1
4755.18 0
4755.34 0
4755.50 5
4755.66 12
4755.82 19
4755.98 25
4756.13 29
4756.29 29
4756.45 27
4756.61 23
4756.77 19
4756.92 15
4757.08 11
4757.24 8
4757.40 5
4757.56 2
4757.72 0
4757.87 0
4758.03 1
4758.19 3
4758.35 7
4758.51 10
4758.66 12
4758.82 12
4758.98 10
4759.14 6
4759.30 1
4759.46 0
4759.61 0
4759.77 0
4759.93 0
4760.09 0
4760.25 0
4760.40 0
4760.56 0
4760.72 2
4760.88 5
4761.04 7
4761.20 10
4761.35 14
4761.51 19
4761.67 24
4761.83 30
4761.99 37
4762.15 44
4762.30 51
4762.46 57
4762.62 61
4762.78 64
4762.94 65
4763.10 65
4763.25 65
4763.41 67
4763.57 71
4763.73 77
4763.89 86
4764.04 97
4764.20 109
4764.36 122
4764.52 135
4764.68 145
4764.84 154
4764.99 160
4765.15 164
4765.31 166
4765.47 166
4765.63 165
4765.79 164
4765.94 161
4766.10 158
4766.26 152
4766.42 146
4766.58 139
4766.74 132
4766.89 126
4767.05 121
4767.21 119
4767.37 117
4767.53 117
4767.69 117
4767.84 117
4768.00 117
4768.16 119
4768.32 122
4768.48 126
4768.64 133
4768.79 139
4768.95 145
4769.11 148
4769.27 147
4769.43 141
4769.59 133
4769.74 122
4769.90 111
4770.06 101
4770.22 94
4770.38 89
4770.54 88
4770.69 88
4770.85 89
4771.01 91
4771.17 93
4771.33 94
4771.49 95
4771.65 96
4771.80 96
4771.96 95
4772.12 93
4772.28 90
4772.44 86
4772.60 82
4772.75 78
4772.91 75
4773.07 72
4773.23 69
4773.39 65
4773.55 61
4773.70 55
4773.86 48
4774.02 41
4774.18 36
4774.34 31
4774.50 29
4774.66 29
4774.81 31
4774.97 35
4775.13 41
4775.29 49
4775.45 58
4775.61 70
4775.76 82
4775.92 94
4776.08 103
4776.24 110
4776.40 112
4776.56 110
4776.72 104
4776.87 97
4777.03 90
4777.19 85
4777.35 84
4777.51 87
4777.67 94
4777.83 103
4777.98 113
4778.14 122
4778.30 129
4778.46 132
4778.62 132
4778.78 129
4778.94 125
4779.09 121
4779.25 118
4779.41 117
4779.57 119
4779.73 122
4779.89 127
4780.04 131
4780.20 135
4780.36 136
4780.52 135
4780.68 132
4780.84 128
4781.00 124
4781.15 123
4781.31 124
4781.47 128
4781.63 134
4781.79 141
4781.95 148
4782.11 155
4782.26 160
4782.42 163
4782.58 164
4782.74 163
4782.90 159
4783.06 152
4783.22 144
4783.37 134
4783.53 123
4783.69 111
4783.85 101
4784.01 93
4784.17 87
4784.33 84
4784.49 84
4784.64 87
4784.80 92
4784.96 100
4785.12 108
4785.28 116
4785.44 124
4785.60 130
4785.75 135
4785.91 137
4786.07 136
4786.23 132
4786.39 126
4786.55 117
4786.71 107
4786.86 96
4787.02 86
4787.18 76
4787.34 68
4787.50 61
4787.66 55
4787.82 52
4787.98 51
4788.13 52
4788.29 55
4788.45 61
4788.61 66
4788.77 71
4788.93 72
4789.09 69
4789.25 61
4789.40 51
4789.56 39
4789.72 28
4789.88 19
4790.04 12
4790.20 9
4790.36 8
4790.51 7
4790.67 7
4790.83 5
4790.99 4
4791.15 4
4791.31 6
4791.47 11
4791.63 19
4791.78 29
4791.94 39
4792.10 49
4792.26 57
4792.42 61
4792.58 62
4792.74 61
4792.90 58
4793.05 55
4793.21 51
4793.37 48
4793.53 47
4793.69 47
4793.85 48
4794.01 50
4794.17 52
4794.32 54
4794.48 56
4794.64 58
4794.80 59
4794.96 59
4795.12 59
4795.28 60
4795.44 62
4795.60 65
4795.75 68
4795.91 71
4796.07 73
4796.23 74
4796.39 72
4796.55 69
4796.71 65
4796.87 61
4797.02 58
4797.18 56
4797.34 56
4797.50 58
4797.66 60
4797.82 61
4797.98 61
4798.14 59
4798.30 55
4798.45 50
4798.61 46
4798.77 43
4798.93 44
4799.09 48
4799.25 56
4799.41 67
4799.57 79
4799.73 90
4799.88 100
4800.04 107
4800.20 110
4800.36 110
4800.52 106
4800.68 98
4800.84 88
4801.00 75
4801.16 61
4801.31 47
4801.47 35
4801.63 25
4801.79 19
4801.95 17
4802.11 19
4802.27 23
4802.43 28
4802.59 32
4802.74 36
4802.90 37
4803.06 36
4803.22 34
4803.38 30
4803.54 25
4803.70 19
4803.86 12
4804.02 6
4804.17 0
4804.33 0
4804.49 0
4804.65 0
4804.81 0
4804.97 0
4805.13 0
4805.29 0
4805.45 0
4805.61 3
4805.76 7
4805.92 10
4806.08 13
4806.24 17
4806.40 22
4806.56 29
4806.72 37
4806.88 47
4807.04 57
4807.20 66
4807.35 73
4807.51 78
4807.67 81
4807.83 82
4807.99 82
4808.15 81
4808.31 80
4808.47 79
4808.63 77
4808.79 74
4808.94 71
4809.10 67
4809.26 63
4809.42 60
4809.58 59
4809.74 59
4809.90 62
4810.06 66
4810.22 70
4810.38 73
4810.53 74
4810.69 71
4810.85 66
4811.01 59
4811.17 52
4811.33 46
4811.49 42
4811.65 41
4811.81 42
4811.97 44
4812.13 46
4812.28 48
4812.44 47
4812.60 45
4812.76 42
4812.92 39
4813.08 37
4813.24 37
4813.40 39
4813.56 42
4813.72 47
4813.88 51
4814.03 56
4814.19 59
4814.35 61
4814.51 63
4814.67 63
4814.83 63
4814.99 62
4815.15 62
4815.31 61
4815.47 61
4815.63 60
4815.79 59
4815.94 57
4816.10 54
4816.26 50
4816.42 44
4816.58 38
4816.74 33
4816.90 29
4817.06 28
4817.22 30
4817.38 35
4817.54 42
4817.70 49
4817.85 55
4818.01 60
4818.17 62
4818.33 63
4818.49 62
4818.65 61
4818.81 60
4818.97 58
4819.13 56
4819.29 53
4819.45 49
4819.61 44
4819.76 39
4819.92 33
4820.08 28
4820.24 25
4820.40 23
4820.56 22
4820.72 21
4820.88 21
4821.04 21
4821.20 22
4821.36 22
4821.52 23
4821.68 25
4821.83 28
4821.99 31
4822.15 36
4822.31 40
4822.47 46
4822.63 51
4822.79 58
4822.95 65
4823.11 72
4823.27 79
4823.43 86
4823.59 93
4823.75 99
4823.90 104
4824.06 108
4824.22 111
4824.38 114
4824.54 115
4824.70 115
4824.86 112
4825.02 108
4825.18 101
4825.34 93
4825.50 85
4825.66 76
4825.82 68
4825.98 62
4826.13 57
4826.29 53
4826.45 49
4826.61 46
4826.77 42
4826.93 39
4827.09 37
4827.25 36
4827.41 37
4827.57 40
4827.73 45
4827.89 52
4828.05 60
4828.21 68
4828.37 75
4828.52 81
4828.68 84
4828.84 85
4829.00 82
4829.16 76
4829.32 69
4829.48 59
4829.64 50
4829.80 41
4829.96 34
4830.12 28
4830.28 24
4830.44 20
4830.60 16
4830.76 11
4830.92 6
4831.07 1
4831.23 0
4831.39 0
4831.55 0
4831.71 0
4831.87 0
4832.03 0
4832.19 0
4832.35 0
4832.51 5
4832.67 12
4832.83 20
4832.99 28
4833.15 35
4833.31 40
4833.47 45
4833.63 47
4833.78 48
4833.94 49
4834.10 49
4834.26 50
4834.42 53
4834.58 58
4834.74 66
4834.90 75
4835.06 86
4835.22 96
4835.38 105
4835.54 111
4835.70 114
4835.86 112
4836.02 108
4836.18 101
4836.34 94
4836.50 87
4836.66 81
4836.81 77
4836.97 74
4837.13 74
4837.29 74
4837.45 76
4837.61 77
4837.77 79
4837.93 81
4838.09 83
4838.25 86
4838.41 89
4838.57 92
4838.73 96
4838.89 98
4839.05 99
4839.21 99
4839.37 96
4839.53 92
4839.69 87
4839.85 83
4840.01 79
4840.16 78
4840.32 79
4840.48 82
4840.64 86
4840.80 91
4840.96 96
4841.12 101
4841.28 105
4841.44 107
4841.60 108
4841.76 107
4841.92 104
4842.08 101
4842.24 99
4842.40 98
4842.56 99
4842.72 103
4842.88 108
4843.04 116
4843.20 123
4843.36 130
4843.52 134
4843.68 136
4843.83 135
4843.99 132
4844.15 128
4844.31 123
4844.47 120
4844.63 119
4844.79 120
4844.95 121
4845.11 123
4845.27 126
4845.43 129
4845.59 132
4845.75 136
4845.91 140
4846.07 146
4846.23 153
4846.39 160
4846.55 166
4846.71 170
4846.87 172
4847.03 171
4847.19 167
4847.35 161
4847.51 154
4847.67 147
4847.83 141
4847.99 136
4848.15 133
4848.30 132
4848.46 133
4848.62 134
4848.78 134
4848.94 131
4849.10 126
4849.26 117
4849.42 104
4849.58 90
4849.74 76
4849.90 64
4850.06 55
4850.22 49
4850.38 46
4850.54 45
4850.70 45
4850.86 45
4851.02 44
4851.18 43
4851.34 44
4851.50 46
4851.66 50
4851.82 58
4851.98 67
4852.14 77
4852.30 87
4852.46 94
4852.62 98
4852.78 98
4852.94 95
4853.10 88
4853.26 79
4853.42 69
4853.58 59
4853.74 52
4853.90 47
4854.05 46
4854.21 48
4854.37 53
4854.53 60
4854.69 68
4854.85 75
4855.01 81
4855.17 86
4855.33 88
4855.49 88
4855.65 85
4855.81 79
4855.97 71
4856.13 59
4856.29 47
4856.45 34
4856.61 22
4856.77 13
4856.93 8
4857.09 6
4857.25 9
4857.41 15
4857.57 22
4857.73 30
4857.89 37
4858.05 41
4858.21 43
4858.37 42
4858.53 39
4858.69 37
4858.85 36
4859.01 36
4859.17 39
4859.33 43
4859.49 48
4859.65 52
4859.81 55
4859.97 56
4860.13 55
4860.29 54
4860.45 53
4860.61 52
4860.77 52
4860.93 54
4861.09 59
4861.25 64
4861.41 72
4861.57 80
4861.73 89
4861.89 97
4862.05 104
4862.21 110
4862.37 114
4862.53 118
4862.69 120
4862.85 122
4863.01 122
4863.17 120
4863.33 117
4863.49 112
4863.65 107
4863.81 101
4863.97 95
4864.13 89
4864.29 83
4864.45 76
4864.61 68
4864.77 59
4864.93 50
4865.09 41
4865.25 34
4865.41 29
4865.57 26
4865.73 27
4865.89 30
4866.05 35
4866.21 40
4866.37 45
4866.53 50
4866.69 53
4866.85 56
4867.01 59
4867.17 61
4867.33 64
4867.49 66
4867.65 68
4867.81 69
4867.97 67
4868.13 65
4868.29 60
4868.45 56
4868.61 53
4868.77 52
4868.93 53
4869.09 58
4869.25 65
4869.41 73
4869.57 81
4869.73 87
4869.89 91
4870.05 92
4870.21 91
4870.37 87
4870.53 82
4870.69 78
4870.85 73
4871.01 70
4871.17 66
4871.33 63
4871.49 60
4871.65 56
4871.81 51
4871.97 47
4872.13 43
4872.29 41
4872.45 39
4872.61 38
4872.77 38
4872.93 39
4873.09 39
4873.25 40
4873.41 42
4873.57 44
4873.73 47
4873.89 49
4874.05 51
4874.21 50
4874.37 48
4874.53 44
4874.69 38
4874.85 33
4875.01 28
4875.17 24
4875.33 21
4875.49 19
4875.65 18
4875.81 15
4875.97 12
4876.13 7
4876.29 2
4876.45 0
4876.61 0
4876.77 0
4876.93 0
4877.09 0
4877.25 0
4877.41 0
4877.57 1
4877.73 5
4877.89 7
4878.05 9
4878.21 10
[truncated: 744,312 more chars]
