# Supplementary material for: Methylobacterium Species Promoting Rice and Barley Growth and Interaction Specificity Revealed with Whole-Cell Matrix-Assisted Laser Desorption / Ionization-Time-of-Flight Mass Spectrometry (MALDI-TOF/MS) Analysis
Source: PLoS One. 2015 Jun 8;10(6):e0129509. doi: 10.1371/journal.pone.0129509 (PMC4460032; doi:10.1371/journal.pone.0129509)
Supplement: S3 Data — (ZIP) [file pone.0129509.s003.zip › Supplementary data 3 (ms from barley)/13b.txt]

779.15 0
779.22 0
779.28 0
779.35 0
779.41 0
779.47 0
779.54 0
779.60 0
779.67 0
779.73 0
779.79 0
779.86 0
779.92 0
779.99 0
780.05 0
780.11 0
780.18 0
780.24 0
780.31 0
780.37 0
780.43 0
780.50 0
780.56 0
780.63 0
780.69 0
780.76 0
780.82 0
780.88 0
780.95 0
781.01 0
781.08 0
781.14 0
781.20 0
781.27 0
781.33 0
781.40 0
781.46 0
781.52 0
781.59 0
781.65 0
781.72 0
781.78 0
781.84 0
781.91 0
781.97 0
782.04 0
782.10 0
782.17 0
782.23 0
782.29 0
782.36 0
782.42 0
782.49 0
782.55 0
782.61 0
782.68 0
782.74 0
782.81 0
782.87 0
782.94 0
783.00 0
783.06 0
783.13 0
783.19 0
783.26 0
783.32 0
783.38 0
783.45 0
783.51 0
783.58 0
783.64 0
783.71 0
783.77 0
783.83 0
783.90 0
783.96 0
784.03 0
784.09 0
784.15 0
784.22 0
784.28 0
784.35 0
784.41 0
784.48 0
784.54 0
784.60 0
784.67 0
784.73 0
784.80 0
784.86 0
784.93 0
784.99 0
785.05 0
785.12 0
785.18 0
785.25 0
785.31 0
785.38 0
785.44 0
785.50 0
785.57 0
785.63 0
785.70 0
785.76 0
785.83 0
785.89 0
785.95 0
786.02 0
786.08 0
786.15 0
786.21 0
786.28 0
786.34 0
786.40 0
786.47 0
786.53 0
786.60 0
786.66 0
786.73 0
786.79 0
786.85 0
786.92 0
786.98 0
787.05 0
787.11 0
787.18 0
787.24 0
787.30 0
787.37 0
787.43 0
787.50 0
787.56 0
787.63 0
787.69 0
787.75 0
787.82 0
787.88 0
787.95 0
788.01 0
788.08 0
788.14 0
788.21 0
788.27 0
788.33 0
788.40 0
788.46 0
788.53 0
788.59 0
788.66 0
788.72 0
788.78 0
788.85 0
788.91 0
788.98 0
789.04 0
789.11 0
789.17 0
789.24 0
789.30 0
789.36 0
789.43 0
789.49 0
789.56 0
789.62 0
789.69 0
789.75 0
789.82 0
789.88 0
789.94 0
790.01 0
790.07 0
790.14 0
790.20 0
790.27 0
790.33 0
790.40 0
790.46 0
790.52 0
790.59 0
790.65 0
790.72 0
790.78 0
790.85 0
790.91 0
790.98 0
791.04 0
791.11 0
791.17 0
791.23 0
791.30 0
791.36 0
791.43 0
791.49 0
791.56 0
791.62 0
791.69 0
791.75 0
791.81 0
791.88 0
791.94 0
792.01 0
792.07 0
792.14 0
792.20 0
792.27 0
792.33 0
792.40 0
792.46 0
792.52 0
792.59 0
792.65 0
792.72 0
792.78 0
792.85 0
792.91 0
792.98 0
793.04 0
793.11 0
793.17 0
793.23 0
793.30 0
793.36 0
793.43 0
793.49 0
793.56 0
793.62 0
793.69 0
793.75 0
793.82 0
793.88 0
793.95 0
794.01 0
794.07 0
794.14 0
794.20 0
794.27 0
794.33 0
794.40 0
794.46 0
794.53 0
794.59 0
794.66 0
794.72 0
794.79 0
794.85 0
794.92 0
794.98 0
795.04 0
795.11 0
795.17 0
795.24 0
795.30 0
795.37 0
795.43 0
795.50 0
795.56 0
795.63 0
795.69 0
795.76 0
795.82 0
795.89 0
795.95 0
796.01 0
796.08 0
796.14 0
796.21 0
796.27 0
796.34 0
796.40 0
796.47 0
796.53 0
796.60 0
796.66 0
796.73 0
796.79 0
796.86 0
796.92 0
796.99 0
797.05 0
797.11 0
797.18 0
797.24 0
797.31 0
797.37 0
797.44 0
797.50 0
797.57 0
797.63 0
797.70 0
797.76 0
797.83 0
797.89 0
797.96 0
798.02 0
798.09 0
798.15 0
798.22 0
798.28 0
798.35 0
798.41 0
798.47 0
798.54 0
798.60 0
798.67 0
798.73 0
798.80 0
798.86 0
798.93 0
798.99 0
799.06 0
799.12 0
799.19 0
799.25 0
799.32 0
799.38 0
799.45 0
799.51 0
799.58 0
799.64 0
799.71 0
799.77 0
799.84 0
799.90 0
799.97 0
800.03 0
800.10 0
800.16 0
800.23 0
800.29 0
800.36 0
800.42 0
800.48 0
800.55 0
800.61 0
800.68 0
800.74 0
800.81 0
800.87 0
800.94 0
801.00 0
801.07 0
801.13 0
801.20 0
801.26 0
801.33 0
801.39 0
801.46 0
801.52 0
801.59 0
801.65 0
801.72 0
801.78 0
801.85 0
801.91 0
801.98 0
802.04 0
802.11 0
802.17 0
802.24 0
802.30 0
802.37 0
802.43 0
802.50 0
802.56 0
802.63 0
802.69 0
802.76 0
802.82 0
802.89 0
802.95 0
803.02 0
803.08 0
803.15 0
803.21 0
803.28 0
803.34 0
803.41 0
803.47 0
803.54 0
803.60 0
803.67 0
803.73 0
803.80 0
803.86 0
803.93 0
803.99 0
804.06 0
804.12 0
804.19 0
804.25 0
804.32 0
804.38 0
804.45 0
804.51 0
804.58 0
804.64 0
804.71 0
804.77 0
804.84 0
804.90 0
804.97 0
805.03 0
805.10 0
805.16 0
805.23 0
805.29 0
805.36 0
805.42 0
805.49 0
805.55 0
805.62 0
805.68 0
805.75 0
805.81 0
805.88 0
805.94 0
806.01 0
806.07 0
806.14 0
806.20 0
806.27 0
806.33 0
806.40 0
806.46 0
806.53 1
806.60 1
806.66 1
806.73 1
806.79 1
806.86 0
806.92 0
806.99 0
807.05 0
807.12 0
807.18 0
807.25 0
807.31 0
807.38 0
807.44 0
807.51 0
807.57 0
807.64 0
807.70 0
807.77 0
807.83 0
807.90 0
807.96 0
808.03 0
808.09 0
808.16 0
808.22 0
808.29 0
808.35 0
808.42 0
808.48 0
808.55 0
808.62 0
808.68 0
808.75 0
808.81 0
808.88 0
808.94 0
809.01 0
809.07 0
809.14 0
809.20 0
809.27 0
809.33 0
809.40 0
809.46 0
809.53 0
809.59 0
809.66 0
809.72 0
809.79 0
809.85 0
809.92 0
809.99 0
810.05 0
810.12 0
810.18 0
810.25 0
810.31 0
810.38 0
810.44 0
810.51 0
810.57 0
810.64 0
810.70 0
810.77 0
810.83 0
810.90 0
810.96 0
811.03 0
811.10 0
811.16 0
811.23 0
811.29 0
811.36 0
811.42 0
811.49 0
811.55 0
811.62 0
811.68 0
811.75 0
811.81 0
811.88 0
811.94 0
812.01 0
812.08 0
812.14 0
812.21 0
812.27 0
812.34 0
812.40 0
812.47 0
812.53 0
812.60 0
812.66 0
812.73 0
812.79 0
812.86 0
812.92 0
812.99 0
813.06 0
813.12 0
813.19 0
813.25 0
813.32 0
813.38 0
813.45 0
813.51 0
813.58 0
813.64 0
813.71 0
813.77 1
813.84 1
813.91 1
813.97 0
814.04 0
814.10 0
814.17 0
814.23 0
814.30 0
814.36 0
814.43 0
814.49 0
814.56 0
814.63 0
814.69 0
814.76 0
814.82 0
814.89 0
814.95 0
815.02 0
815.08 0
815.15 0
815.21 0
815.28 0
815.35 0
815.41 0
815.48 0
815.54 0
815.61 0
815.67 0
815.74 0
815.80 0
815.87 0
815.94 0
816.00 0
816.07 0
816.13 0
816.20 0
816.26 0
816.33 0
816.39 0
816.46 0
816.52 0
816.59 0
816.66 0
816.72 0
816.79 0
816.85 0
816.92 0
816.98 0
817.05 0
817.11 0
817.18 0
817.25 0
817.31 0
817.38 0
817.44 0
817.51 0
817.57 0
817.64 0
817.70 0
817.77 0
817.84 0
817.90 0
817.97 0
818.03 0
818.10 0
818.16 0
818.23 0
818.29 0
818.36 0
818.43 0
818.49 0
818.56 0
818.62 0
818.69 0
818.75 0
818.82 0
818.89 0
818.95 0
819.02 0
819.08 0
819.15 0
819.21 0
819.28 0
819.34 0
819.41 0
819.48 0
819.54 0
819.61 0
819.67 0
819.74 0
819.80 0
819.87 0
819.94 0
820.00 0
820.07 0
820.13 0
820.20 0
820.26 0
820.33 0
820.40 0
820.46 0
820.53 0
820.59 0
820.66 0
820.72 0
820.79 0
820.86 0
820.92 0
820.99 0
821.05 0
821.12 0
821.18 0
821.25 0
821.32 0
821.38 0
821.45 0
821.51 0
821.58 0
821.64 0
821.71 0
821.78 0
821.84 0
821.91 0
821.97 0
822.04 0
822.10 0
822.17 0
822.24 0
822.30 0
822.37 0
822.43 0
822.50 0
822.56 0
822.63 0
822.70 0
822.76 0
822.83 0
822.89 0
822.96 0
823.02 0
823.09 0
823.16 0
823.22 0
823.29 0
823.35 0
823.42 0
823.49 0
823.55 0
823.62 0
823.68 0
823.75 0
823.81 0
823.88 0
823.95 0
824.01 0
824.08 0
824.14 0
824.21 0
824.28 0
824.34 0
824.41 0
824.47 0
824.54 0
824.60 0
824.67 0
824.74 0
824.80 0
824.87 0
824.93 0
825.00 0
825.07 0
825.13 0
825.20 0
825.26 0
825.33 0
825.39 0
825.46 0
825.53 0
825.59 0
825.66 0
825.72 0
825.79 0
825.86 0
825.92 0
825.99 0
826.05 0
826.12 0
826.19 0
826.25 0
826.32 0
826.38 0
826.45 0
826.52 0
826.58 0
826.65 0
826.71 0
826.78 0
826.84 0
826.91 0
826.98 0
827.04 0
827.11 0
827.17 0
827.24 0
827.31 0
827.37 0
827.44 0
827.50 0
827.57 0
827.64 0
827.70 0
827.77 0
827.83 0
827.90 0
827.97 0
828.03 0
828.10 0
828.16 0
828.23 0
828.30 0
828.36 0
828.43 0
828.49 0
828.56 0
828.63 0
828.69 0
828.76 0
828.82 0
828.89 0
828.96 0
829.02 0
829.09 0
829.15 0
829.22 0
829.29 0
829.35 0
829.42 0
829.48 0
829.55 0
829.62 0
829.68 0
829.75 0
829.81 0
829.88 0
829.95 0
830.01 0
830.08 0
830.14 0
830.21 0
830.28 0
830.34 0
830.41 0
830.48 0
830.54 0
830.61 0
830.67 0
830.74 0
830.81 0
830.87 0
830.94 0
831.00 0
831.07 0
831.14 0
831.20 0
831.27 0
831.33 0
831.40 0
831.47 0
831.53 0
831.60 0
831.67 0
831.73 0
831.80 0
831.86 0
831.93 0
832.00 0
832.06 0
832.13 0
832.19 0
832.26 0
832.33 0
832.39 0
832.46 0
832.53 0
832.59 0
832.66 0
832.72 0
832.79 0
832.86 0
832.92 0
832.99 0
833.05 0
833.12 0
833.19 0
833.25 0
833.32 0
833.39 0
833.45 0
833.52 0
833.58 0
833.65 0
833.72 0
833.78 0
833.85 0
833.92 0
833.98 0
834.05 0
834.11 0
834.18 0
834.25 0
834.31 0
834.38 0
834.44 0
834.51 0
834.58 0
834.64 0
834.71 0
834.78 0
834.84 0
834.91 0
834.98 0
835.04 0
835.11 0
835.17 0
835.24 0
835.31 0
835.37 0
835.44 0
835.51 0
835.57 0
835.64 0
835.70 0
835.77 0
835.84 0
835.90 0
835.97 0
836.04 0
836.10 0
836.17 0
836.23 0
836.30 0
836.37 0
836.43 0
836.50 0
836.57 0
836.63 0
836.70 0
836.77 0
836.83 0
836.90 0
836.96 0
837.03 0
837.10 0
837.16 0
837.23 0
837.30 0
837.36 0
837.43 0
837.49 0
837.56 0
837.63 0
837.69 0
837.76 0
837.83 0
837.89 0
837.96 0
838.03 0
838.09 0
838.16 0
838.22 0
838.29 0
838.36 0
838.42 0
838.49 0
838.56 0
838.62 0
838.69 0
838.76 0
838.82 0
838.89 0
838.96 0
839.02 0
839.09 0
839.15 0
839.22 0
839.29 0
839.35 0
839.42 0
839.49 0
839.55 0
839.62 0
839.69 0
839.75 0
839.82 0
839.89 0
839.95 0
840.02 0
840.08 0
840.15 0
840.22 0
840.28 0
840.35 0
840.42 0
840.48 0
840.55 0
840.62 0
840.68 0
840.75 0
840.82 0
840.88 0
840.95 0
841.02 0
841.08 0
841.15 0
841.22 0
841.28 0
841.35 0
841.41 0
841.48 0
841.55 0
841.61 0
841.68 0
841.75 0
841.81 0
841.88 0
841.95 0
842.01 0
842.08 0
842.15 0
842.21 0
842.28 0
842.35 0
842.41 0
842.48 0
842.55 0
842.61 0
842.68 0
842.75 0
842.81 0
842.88 0
842.95 0
843.01 0
843.08 0
843.15 0
843.21 0
843.28 0
843.34 0
843.41 0
843.48 0
843.54 0
843.61 0
843.68 0
843.74 0
843.81 0
843.88 0
843.94 0
844.01 0
844.08 0
844.14 0
844.21 0
844.28 0
844.34 0
844.41 0
844.48 0
844.54 0
844.61 0
844.68 0
844.74 0
844.81 0
844.88 0
844.94 0
845.01 0
845.08 0
845.14 0
845.21 0
845.28 0
845.34 0
845.41 0
845.48 0
845.54 0
845.61 0
845.68 0
845.74 0
845.81 0
845.88 0
845.94 0
846.01 0
846.08 0
846.14 0
846.21 0
846.28 0
846.34 0
846.41 0
846.48 0
846.54 0
846.61 0
846.68 0
846.74 0
846.81 0
846.88 0
846.94 0
847.01 0
847.08 0
847.14 0
847.21 0
847.28 0
847.35 0
847.41 0
847.48 0
847.55 0
847.61 0
847.68 0
847.75 0
847.81 0
847.88 0
847.95 0
848.01 0
848.08 0
848.15 0
848.21 0
848.28 0
848.35 0
848.41 0
848.48 0
848.55 0
848.61 0
848.68 0
848.75 0
848.81 0
848.88 0
848.95 0
849.01 0
849.08 0
849.15 0
849.22 0
849.28 0
849.35 0
849.42 0
849.48 0
849.55 0
849.62 0
849.68 0
849.75 0
849.82 0
849.88 0
849.95 0
850.02 0
850.08 0
850.15 0
850.22 0
850.28 0
850.35 0
850.42 0
850.49 0
850.55 0
850.62 0
850.69 0
850.75 0
850.82 0
850.89 0
850.95 0
851.02 0
851.09 0
851.15 0
851.22 0
851.29 0
851.36 0
851.42 0
851.49 0
851.56 0
851.62 0
851.69 0
851.76 0
851.82 0
851.89 0
851.96 0
852.02 0
852.09 0
852.16 0
852.23 0
852.29 0
852.36 0
852.43 0
852.49 0
852.56 0
852.63 0
852.69 0
852.76 0
852.83 0
852.89 0
852.96 0
853.03 0
853.10 0
853.16 0
853.23 0
853.30 0
853.36 0
853.43 0
853.50 0
853.56 0
853.63 0
853.70 0
853.77 0
853.83 0
853.90 0
853.97 0
854.03 0
854.10 0
854.17 0
854.23 0
854.30 0
854.37 0
854.44 0
854.50 0
854.57 0
854.64 0
854.70 0
854.77 0
854.84 0
854.90 0
854.97 0
855.04 0
855.11 0
855.17 0
855.24 0
855.31 0
855.37 0
855.44 0
855.51 0
855.58 0
855.64 0
855.71 0
855.78 0
855.84 0
855.91 0
855.98 0
856.05 0
856.11 0
856.18 0
856.25 0
856.31 0
856.38 0
856.45 0
856.51 0
856.58 0
856.65 0
856.72 0
856.78 0
856.85 0
856.92 0
856.98 0
857.05 0
857.12 0
857.19 0
857.25 0
857.32 0
857.39 0
857.45 0
857.52 0
857.59 0
857.66 0
857.72 0
857.79 0
857.86 0
857.92 0
857.99 0
858.06 0
858.13 0
858.19 0
858.26 0
858.33 0
858.39 0
858.46 0
858.53 0
858.60 0
858.66 0
858.73 0
858.80 0
858.87 0
858.93 0
859.00 0
859.07 0
859.13 0
859.20 0
859.27 0
859.34 0
859.40 0
859.47 0
859.54 0
859.60 0
859.67 0
859.74 0
859.81 0
859.87 0
859.94 0
860.01 0
860.08 0
860.14 0
860.21 0
860.28 0
860.34 0
860.41 0
860.48 0
860.55 0
860.61 0
860.68 0
860.75 0
860.82 0
860.88 0
860.95 0
861.02 0
861.08 0
861.15 0
861.22 0
861.29 0
861.35 0
861.42 0
861.49 0
861.56 0
861.62 0
861.69 0
861.76 0
861.82 0
861.89 0
861.96 0
862.03 0
862.09 0
862.16 0
862.23 0
862.30 0
862.36 0
862.43 0
862.50 0
862.57 0
862.63 0
862.70 0
862.77 0
862.83 0
862.90 0
862.97 0
863.04 0
863.10 0
863.17 0
863.24 0
863.31 0
863.37 0
863.44 0
863.51 0
863.58 0
863.64 0
863.71 0
863.78 0
863.85 0
863.91 0
863.98 0
864.05 0
864.12 0
864.18 0
864.25 0
864.32 0
864.38 0
864.45 0
864.52 0
864.59 0
864.65 0
864.72 0
864.79 0
864.86 0
864.92 0
864.99 0
865.06 0
865.13 0
865.19 0
865.26 0
865.33 0
865.40 0
865.46 0
865.53 0
865.60 0
865.67 0
865.73 0
865.80 0
865.87 0
865.94 0
866.00 0
866.07 0
866.14 0
866.21 0
866.27 0
866.34 0
866.41 0
866.48 0
866.54 0
866.61 0
866.68 0
866.75 0
866.81 0
866.88 0
866.95 0
867.02 0
867.08 0
867.15 0
867.22 0
867.29 0
867.35 0
867.42 0
867.49 0
867.56 0
867.62 0
867.69 0
867.76 0
867.83 0
867.89 0
867.96 0
868.03 0
868.10 0
868.16 0
868.23 0
868.30 0
868.37 0
868.43 0
868.50 0
868.57 0
868.64 0
868.70 0
868.77 0
868.84 0
868.91 0
868.98 0
869.04 0
869.11 0
869.18 0
869.25 0
869.31 0
869.38 0
869.45 0
869.52 0
869.58 0
869.65 0
869.72 0
869.79 0
869.85 0
869.92 0
869.99 0
870.06 0
870.12 0
870.19 0
870.26 0
870.33 0
870.40 0
870.46 0
870.53 0
870.60 0
870.67 0
870.73 0
870.80 0
870.87 0
870.94 0
871.00 0
871.07 0
871.14 0
871.21 0
871.28 0
871.34 0
871.41 0
871.48 0
871.55 0
871.61 0
871.68 0
871.75 0
871.82 0
871.88 0
871.95 0
872.02 0
872.09 0
872.16 0
872.22 0
872.29 0
872.36 0
872.43 0
872.49 0
872.56 0
872.63 0
872.70 0
872.76 0
872.83 0
872.90 0
872.97 0
873.04 0
873.10 0
873.17 0
873.24 0
873.31 0
873.37 0
873.44 0
873.51 0
873.58 0
873.65 0
873.71 0
873.78 0
873.85 0
873.92 0
873.98 0
874.05 0
874.12 0
874.19 0
874.26 0
874.32 0
874.39 0
874.46 0
874.53 0
874.60 0
874.66 0
874.73 0
874.80 0
874.87 0
874.93 0
875.00 0
875.07 0
875.14 0
875.21 0
875.27 0
875.34 0
875.41 0
875.48 0
875.54 0
875.61 0
875.68 0
875.75 0
875.82 0
875.88 0
875.95 0
876.02 0
876.09 0
876.16 0
876.22 0
876.29 0
876.36 0
876.43 0
876.49 0
876.56 0
876.63 0
876.70 0
876.77 0
876.83 0
876.90 0
876.97 0
877.04 0
877.11 0
877.17 0
877.24 0
877.31 0
877.38 0
877.45 0
877.51 0
877.58 0
877.65 0
877.72 0
877.79 0
877.85 0
877.92 0
877.99 0
878.06 0
878.13 0
878.19 0
878.26 0
878.33 0
878.40 0
878.46 0
878.53 0
878.60 0
878.67 0
878.74 0
878.80 0
878.87 0
878.94 0
879.01 0
879.08 0
879.14 0
879.21 0
879.28 0
879.35 0
879.42 0
879.48 0
879.55 0
879.62 0
879.69 0
879.76 0
879.82 0
879.89 0
879.96 0
880.03 0
880.10 0
880.16 0
880.23 0
880.30 0
880.37 0
880.44 0
880.50 0
880.57 0
880.64 0
880.71 0
880.78 0
880.85 0
880.91 0
880.98 0
881.05 0
881.12 0
881.19 0
881.25 0
881.32 0
881.39 0
881.46 0
881.53 0
881.59 0
881.66 0
881.73 0
881.80 0
881.87 0
881.93 0
882.00 0
882.07 0
882.14 0
882.21 0
882.28 0
882.34 0
882.41 0
882.48 0
882.55 0
882.62 0
882.68 0
882.75 0
882.82 0
882.89 0
882.96 0
883.02 0
883.09 0
883.16 0
883.23 0
883.30 0
883.37 0
883.43 0
883.50 0
883.57 0
883.64 0
883.71 0
883.77 0
883.84 0
883.91 0
883.98 0
884.05 0
884.12 0
884.18 0
884.25 0
884.32 0
884.39 0
884.46 0
884.52 0
884.59 0
884.66 0
884.73 0
884.80 0
884.87 0
884.93 0
885.00 0
885.07 0
885.14 0
885.21 0
885.27 0
885.34 0
885.41 0
885.48 0
885.55 0
885.62 0
885.68 0
885.75 0
885.82 0
885.89 0
885.96 0
886.03 0
886.09 0
886.16 0
886.23 0
886.30 0
886.37 0
886.43 0
886.50 0
886.57 0
886.64 0
886.71 0
886.78 0
886.84 0
886.91 0
886.98 0
887.05 0
887.12 0
887.19 0
887.25 0
887.32 0
887.39 0
887.46 0
887.53 0
887.60 0
887.66 0
887.73 0
887.80 0
887.87 0
887.94 0
888.01 0
888.07 0
888.14 0
888.21 0
888.28 0
888.35 0
888.42 0
888.48 0
888.55 0
888.62 0
888.69 0
888.76 0
888.83 0
888.89 0
888.96 0
889.03 0
889.10 0
889.17 0
889.24 0
889.30 0
889.37 0
889.44 0
889.51 0
889.58 0
889.65 0
889.71 0
889.78 0
889.85 0
889.92 0
889.99 0
890.06 0
890.13 0
890.19 0
890.26 0
890.33 0
890.40 0
890.47 0
890.54 0
890.60 0
890.67 0
890.74 0
890.81 0
890.88 0
890.95 0
891.02 0
891.08 0
891.15 0
891.22 0
891.29 0
891.36 0
891.43 0
891.49 0
891.56 0
891.63 0
891.70 0
891.77 0
891.84 0
891.91 0
891.97 0
892.04 0
892.11 0
892.18 0
892.25 0
892.32 0
892.38 0
892.45 0
892.52 0
892.59 0
892.66 0
892.73 0
892.80 0
892.86 0
892.93 0
893.00 0
893.07 0
893.14 0
893.21 0
893.28 0
893.34 0
893.41 0
893.48 0
893.55 0
893.62 0
893.69 0
893.76 0
893.82 0
893.89 0
893.96 0
894.03 0
894.10 0
894.17 0
894.24 0
894.30 0
894.37 0
894.44 0
894.51 0
894.58 0
894.65 0
894.72 0
894.78 0
894.85 0
894.92 0
894.99 0
895.06 0
895.13 0
895.20 0
895.26 0
895.33 0
895.40 0
895.47 0
895.54 0
895.61 0
895.68 0
895.74 0
895.81 0
895.88 0
895.95 0
896.02 0
896.09 0
896.16 0
896.22 0
896.29 0
896.36 0
896.43 0
896.50 0
896.57 0
896.64 0
896.71 0
896.77 0
896.84 0
896.91 0
896.98 0
897.05 0
897.12 0
897.19 0
897.25 0
897.32 0
897.39 0
897.46 0
897.53 0
897.60 0
897.67 0
897.74 0
897.80 0
897.87 0
897.94 0
898.01 0
898.08 0
898.15 0
898.22 0
898.29 0
898.35 0
898.42 0
898.49 0
898.56 0
898.63 0
898.70 0
898.77 0
898.84 0
898.90 0
898.97 0
899.04 0
899.11 0
899.18 0
899.25 0
899.32 0
899.39 0
899.45 0
899.52 0
899.59 0
899.66 0
899.73 0
899.80 0
899.87 0
899.94 0
900.00 0
900.07 0
900.14 0
900.21 0
900.28 0
900.35 0
900.42 0
900.49 0
900.55 0
900.62 0
900.69 0
900.76 0
900.83 0
900.90 0
900.97 0
901.04 0
901.11 0
901.17 0
901.24 0
901.31 0
901.38 0
901.45 0
901.52 0
901.59 0
901.66 0
901.73 0
901.79 0
901.86 0
901.93 0
902.00 0
902.07 0
902.14 0
902.21 0
902.28 0
902.34 0
902.41 0
902.48 0
902.55 0
902.62 0
902.69 0
902.76 0
902.83 0
902.90 0
902.97 0
903.03 0
903.10 0
903.17 0
903.24 0
903.31 0
903.38 0
903.45 0
903.52 0
903.59 0
903.65 0
903.72 0
903.79 0
903.86 0
903.93 0
904.00 0
904.07 0
904.14 0
904.21 0
904.27 0
904.34 0
904.41 0
904.48 0
904.55 0
904.62 0
904.69 0
904.76 0
904.83 0
904.90 0
904.96 0
905.03 0
905.10 0
905.17 0
905.24 0
905.31 0
905.38 0
905.45 0
905.52 0
905.59 0
905.65 0
905.72 0
905.79 0
905.86 0
905.93 0
906.00 0
906.07 0
906.14 0
906.21 0
906.28 0
906.34 0
906.41 0
906.48 0
906.55 0
906.62 0
906.69 0
906.76 0
906.83 0
906.90 0
906.97 0
907.04 0
907.10 0
907.17 0
907.24 0
907.31 0
907.38 0
907.45 0
907.52 0
907.59 0
907.66 0
907.73 0
907.79 0
907.86 0
907.93 0
908.00 0
908.07 0
908.14 0
908.21 0
908.28 0
908.35 0
908.42 0
908.49 0
908.56 0
908.62 0
908.69 0
908.76 0
908.83 0
908.90 0
908.97 0
909.04 0
909.11 0
909.18 0
909.25 0
909.32 0
909.38 0
909.45 0
909.52 0
909.59 0
909.66 0
909.73 0
909.80 0
909.87 0
909.94 0
910.01 0
910.08 0
910.15 0
910.21 0
910.28 0
910.35 0
910.42 0
910.49 0
910.56 0
910.63 0
910.70 0
910.77 0
910.84 0
910.91 0
910.98 0
911.05 0
911.11 0
911.18 0
911.25 0
911.32 0
911.39 0
911.46 0
911.53 0
911.60 0
911.67 0
911.74 0
911.81 0
911.88 0
911.95 0
912.01 0
912.08 0
912.15 0
912.22 0
912.29 0
912.36 0
912.43 0
912.50 0
912.57 0
912.64 0
912.71 0
912.78 0
912.85 0
912.91 0
912.98 0
913.05 0
913.12 0
913.19 0
913.26 0
913.33 0
913.40 0
913.47 0
913.54 0
913.61 0
913.68 0
913.75 0
913.82 0
913.89 0
913.95 0
914.02 0
914.09 0
914.16 0
914.23 0
914.30 0
914.37 0
914.44 0
914.51 0
914.58 0
914.65 0
914.72 0
914.79 0
914.86 0
914.93 0
914.99 0
915.06 0
915.13 0
915.20 0
915.27 0
915.34 0
915.41 0
915.48 0
915.55 0
915.62 0
915.69 0
915.76 0
915.83 0
915.90 0
915.97 0
916.04 0
916.10 0
916.17 0
916.24 0
916.31 0
916.38 0
916.45 0
916.52 0
916.59 0
916.66 0
916.73 0
916.80 0
916.87 0
916.94 0
917.01 0
917.08 0
917.15 0
917.22 0
917.29 0
917.35 0
917.42 0
917.49 0
917.56 0
917.63 0
917.70 0
917.77 0
917.84 0
917.91 0
917.98 0
918.05 0
918.12 0
918.19 0
918.26 0
918.33 0
918.40 0
918.47 0
918.54 0
918.61 0
918.67 0
918.74 0
918.81 0
918.88 0
918.95 0
919.02 0
919.09 0
919.16 0
919.23 0
919.30 0
919.37 0
919.44 0
919.51 0
919.58 0
919.65 0
919.72 0
919.79 0
919.86 0
919.93 0
920.00 0
920.07 0
920.13 0
920.20 0
920.27 0
920.34 0
920.41 0
920.48 0
920.55 0
920.62 0
920.69 0
920.76 0
920.83 0
920.90 0
920.97 0
921.04 0
921.11 0
921.18 0
921.25 0
921.32 0
921.39 0
921.46 0
921.53 0
921.60 0
921.67 0
921.74 0
921.81 0
921.87 0
921.94 0
922.01 0
922.08 0
922.15 0
922.22 0
922.29 0
922.36 0
922.43 0
922.50 0
922.57 0
922.64 0
922.71 0
922.78 0
922.85 0
922.92 0
922.99 0
923.06 0
923.13 0
923.20 0
923.27 0
923.34 0
923.41 0
923.48 0
923.55 0
923.62 0
923.69 0
923.76 0
923.83 0
923.89 0
923.96 0
924.03 0
924.10 0
924.17 0
924.24 0
924.31 0
924.38 0
924.45 0
924.52 0
924.59 0
924.66 0
924.73 0
924.80 0
924.87 0
924.94 0
925.01 0
925.08 0
925.15 0
925.22 0
925.29 0
925.36 0
925.43 0
925.50 0
925.57 0
925.64 0
925.71 0
925.78 0
925.85 0
925.92 0
925.99 0
926.06 0
926.13 0
926.20 0
926.27 0
926.34 0
926.41 0
926.48 0
926.55 0
926.62 0
926.69 0
926.75 0
926.82 0
926.89 0
926.96 0
927.03 0
927.10 0
927.17 0
927.24 0
927.31 0
927.38 0
927.45 0
927.52 0
927.59 0
927.66 0
927.73 0
927.80 0
927.87 0
927.94 0
928.01 0
928.08 0
928.15 0
928.22 0
928.29 0
928.36 0
928.43 0
928.50 0
928.57 0
928.64 0
928.71 0
928.78 0
928.85 0
928.92 0
928.99 0
929.06 0
929.13 0
929.20 0
929.27 0
929.34 0
929.41 0
929.48 0
929.55 0
929.62 0
929.69 0
929.76 0
929.83 0
929.90 0
929.97 0
930.04 0
930.11 0
930.18 0
930.25 0
930.32 0
930.39 0
930.46 0
930.53 0
930.60 0
930.67 0
930.74 0
930.81 0
930.88 0
930.95 0
931.02 0
931.09 0
931.16 0
931.23 0
931.30 0
931.37 0
931.44 0
931.51 0
931.58 0
931.65 0
931.72 0
931.79 0
931.86 0
931.93 0
932.00 0
932.07 0
932.14 0
932.21 0
932.28 0
932.35 0
932.42 0
932.49 0
932.56 0
932.63 0
932.70 0
932.77 0
932.84 0
932.91 0
932.98 0
933.05 0
933.12 0
933.19 0
933.26 0
933.33 0
933.40 0
933.47 0
933.54 0
933.61 0
933.68 0
933.75 0
933.82 0
933.89 0
933.96 0
934.03 0
934.10 0
934.17 0
934.24 0
934.31 0
934.38 0
934.45 0
934.52 0
934.59 0
934.66 0
934.73 0
934.80 0
934.87 0
934.94 0
935.01 0
935.08 0
935.15 0
935.22 0
935.29 0
935.36 0
935.43 0
935.50 0
935.57 0
935.64 0
935.71 0
935.78 0
935.85 0
935.92 0
935.99 0
936.06 0
936.13 0
936.20 0
936.27 0
936.34 0
936.41 0
936.48 0
936.55 0
936.62 0
936.69 0
936.76 0
936.83 0
936.90 0
936.97 0
937.05 0
937.12 0
937.19 0
937.26 0
937.33 0
937.40 0
937.47 0
937.54 0
937.61 0
937.68 0
937.75 0
937.82 0
937.89 0
937.96 0
938.03 0
938.10 0
938.17 0
938.24 0
938.31 0
938.38 0
938.45 0
938.52 0
938.59 0
938.66 0
938.73 0
938.80 0
938.87 0
938.94 0
939.01 0
939.08 0
939.15 0
939.22 0
939.29 0
939.36 0
939.43 0
939.50 0
939.57 0
939.64 0
939.71 0
939.78 0
939.86 0
939.93 0
940.00 0
940.07 0
940.14 0
940.21 0
940.28 0
940.35 0
940.42 0
940.49 0
940.56 0
940.63 0
940.70 0
940.77 0
940.84 0
940.91 0
940.98 0
941.05 0
941.12 0
941.19 0
941.26 0
941.33 0
941.40 0
941.47 0
941.54 0
941.61 0
941.68 0
941.75 0
941.82 0
941.89 0
941.97 0
942.04 0
942.11 0
942.18 0
942.25 0
942.32 0
942.39 0
942.46 0
942.53 0
942.60 0
942.67 0
942.74 0
942.81 0
942.88 0
942.95 0
943.02 0
943.09 0
943.16 0
943.23 0
943.30 0
943.37 0
943.44 0
943.51 0
943.58 0
943.66 0
943.73 0
943.80 0
943.87 0
943.94 0
944.01 0
944.08 0
944.15 0
944.22 0
944.29 0
944.36 0
944.43 0
944.50 0
944.57 0
944.64 0
944.71 0
944.78 0
944.85 0
944.92 0
944.99 0
945.06 0
945.14 0
945.21 0
945.28 0
945.35 0
945.42 0
945.49 0
945.56 0
945.63 0
945.70 0
945.77 0
945.84 0
945.91 0
945.98 0
946.05 0
946.12 0
946.19 0
946.26 0
946.33 0
946.40 0
946.47 0
946.55 0
946.62 0
946.69 0
946.76 0
946.83 0
946.90 0
946.97 0
947.04 0
947.11 0
947.18 0
947.25 0
947.32 0
947.39 0
947.46 0
947.53 0
947.60 0
947.67 0
947.75 0
947.82 0
947.89 0
947.96 0
948.03 0
948.10 0
948.17 0
948.24 0
948.31 0
948.38 0
948.45 0
948.52 0
948.59 0
948.66 0
948.73 0
948.80 0
948.88 0
948.95 0
949.02 0
949.09 0
949.16 0
949.23 0
949.30 0
949.37 0
949.44 0
949.51 0
949.58 0
949.65 0
949.72 0
949.79 0
949.86 0
949.93 0
950.01 0
950.08 0
950.15 0
950.22 0
950.29 0
950.36 0
950.43 0
950.50 0
950.57 0
950.64 0
950.71 0
950.78 0
950.85 0
950.92 0
951.00 0
951.07 0
951.14 0
951.21 0
951.28 0
951.35 0
951.42 0
951.49 0
951.56 0
951.63 0
951.70 0
951.77 0
951.84 0
951.91 0
951.99 0
952.06 0
952.13 0
952.20 0
952.27 0
952.34 0
952.41 0
952.48 0
952.55 0
952.62 0
952.69 0
952.76 0
952.83 0
952.91 0
952.98 0
953.05 0
953.12 0
953.19 0
953.26 0
953.33 0
953.40 0
953.47 0
953.54 0
953.61 0
953.68 0
953.76 0
953.83 0
953.90 0
953.97 0
954.04 0
954.11 0
954.18 0
954.25 0
954.32 0
954.39 0
954.46 0
954.53 0
954.61 0
954.68 0
954.75 0
954.82 0
954.89 0
954.96 0
955.03 0
955.10 0
955.17 0
955.24 0
955.31 0
955.38 0
955.46 0
955.53 0
955.60 0
955.67 0
955.74 0
955.81 0
955.88 0
955.95 0
956.02 0
956.09 0
956.16 0
956.24 0
956.31 0
956.38 0
956.45 0
956.52 0
956.59 0
956.66 0
956.73 0
956.80 0
956.87 0
956.94 0
957.02 0
957.09 0
957.16 0
957.23 0
957.30 0
957.37 0
957.44 0
957.51 0
957.58 0
957.65 0
957.73 0
957.80 0
957.87 0
957.94 0
958.01 0
958.08 0
958.15 0
958.22 0
958.29 0
958.36 0
958.44 0
958.51 0
958.58 0
958.65 0
958.72 0
958.79 0
958.86 0
958.93 0
959.00 0
959.07 0
959.15 0
959.22 0
959.29 0
959.36 0
959.43 0
959.50 0
959.57 0
959.64 0
959.71 0
959.78 0
959.86 0
959.93 0
960.00 0
960.07 0
960.14 0
960.21 0
960.28 0
960.35 0
960.42 0
960.49 0
960.57 0
960.64 0
960.71 0
960.78 0
960.85 0
960.92 0
960.99 0
961.06 0
961.13 0
961.21 0
961.28 0
961.35 0
961.42 0
961.49 0
961.56 0
961.63 0
961.70 0
961.77 0
961.85 0
961.92 0
961.99 0
962.06 0
962.13 0
962.20 0
962.27 0
962.34 0
962.41 0
962.49 0
962.56 0
962.63 0
962.70 0
962.77 0
962.84 0
962.91 0
962.98 0
963.06 0
963.13 0
963.20 0
963.27 0
963.34 0
963.41 0
963.48 0
963.55 0
963.62 0
963.70 0
963.77 0
963.84 0
963.91 0
963.98 0
964.05 0
964.12 0
964.19 0
964.27 0
964.34 0
964.41 0
964.48 0
964.55 0
964.62 0
964.69 0
964.76 0
964.84 0
964.91 0
964.98 0
965.05 0
965.12 0
965.19 0
965.26 0
965.33 0
965.40 0
965.48 0
965.55 0
965.62 0
965.69 0
965.76 0
965.83 0
965.90 0
965.98 0
966.05 0
966.12 0
966.19 0
966.26 0
966.33 0
966.40 0
966.47 0
966.55 0
966.62 0
966.69 0
966.76 0
966.83 0
966.90 0
966.97 0
967.04 0
967.12 0
967.19 0
967.26 0
967.33 0
967.40 0
967.47 0
967.54 0
967.61 0
967.69 0
967.76 0
967.83 0
967.90 0
967.97 0
968.04 0
968.11 0
968.19 0
968.26 0
968.33 0
968.40 0
968.47 0
968.54 0
968.61 0
968.69 0
968.76 0
968.83 0
968.90 0
968.97 0
969.04 0
969.11 0
969.18 0
969.26 0
969.33 0
969.40 0
969.47 0
969.54 0
969.61 0
969.68 0
969.76 0
969.83 0
969.90 0
969.97 0
970.04 0
970.11 0
970.18 0
970.26 0
970.33 0
970.40 0
970.47 0
970.54 0
970.61 0
970.68 0
970.76 0
970.83 0
970.90 0
970.97 0
971.04 0
971.11 0
971.18 0
971.26 0
971.33 0
971.40 0
971.47 0
971.54 0
971.61 0
971.69 0
971.76 0
971.83 0
971.90 0
971.97 0
972.04 0
972.11 0
972.19 0
972.26 0
972.33 0
972.40 0
972.47 0
972.54 0
972.61 0
972.69 0
972.76 0
972.83 0
972.90 0
972.97 0
973.04 0
973.12 0
973.19 0
973.26 0
973.33 0
973.40 0
973.47 0
973.54 0
973.62 0
973.69 0
973.76 0
973.83 0
973.90 0
973.97 0
974.05 0
974.12 0
974.19 0
974.26 0
974.33 0
974.40 0
974.47 0
974.55 0
974.62 0
974.69 0
974.76 0
974.83 0
974.90 0
974.98 0
975.05 0
975.12 0
975.19 0
975.26 0
975.33 0
975.41 0
975.48 0
975.55 0
975.62 0
975.69 0
975.76 0
975.84 0
975.91 0
975.98 0
976.05 0
976.12 0
976.19 0
976.27 0
976.34 0
976.41 0
976.48 0
976.55 0
976.62 0
976.70 0
976.77 0
976.84 0
976.91 0
976.98 0
977.05 0
977.13 0
977.20 0
977.27 0
977.34 0
977.41 0
977.48 0
977.56 0
977.63 0
977.70 0
977.77 0
977.84 0
977.91 0
977.99 0
978.06 0
978.13 0
978.20 0
978.27 0
978.34 0
978.42 0
978.49 0
978.56 0
978.63 0
978.70 0
978.77 0
978.85 0
978.92 0
978.99 0
979.06 0
979.13 0
979.21 0
979.28 0
979.35 0
979.42 0
979.49 0
979.56 0
979.64 0
979.71 0
979.78 0
979.85 0
979.92 0
979.99 0
980.07 0
980.14 0
980.21 0
980.28 0
980.35 0
980.43 0
980.50 0
980.57 0
980.64 0
980.71 0
980.78 0
980.86 0
980.93 0
981.00 0
981.07 0
981.14 0
981.22 0
981.29 0
981.36 0
981.43 0
981.50 0
981.57 0
981.65 0
981.72 0
981.79 0
981.86 0
981.93 0
982.01 0
982.08 0
982.15 0
982.22 0
982.29 0
982.36 0
982.44 0
982.51 0
982.58 0
982.65 0
982.72 0
982.80 0
982.87 0
982.94 0
983.01 0
983.08 0
983.16 0
983.23 0
983.30 0
983.37 0
983.44 0
983.52 0
983.59 0
983.66 0
983.73 0
983.80 0
983.87 0
983.95 0
984.02 0
984.09 0
984.16 0
984.23 0
984.31 0
984.38 0
984.45 0
984.52 0
984.59 0
984.67 0
984.74 0
984.81 0
984.88 0
984.95 0
985.03 0
985.10 0
985.17 0
985.24 0
985.31 0
985.39 0
985.46 0
985.53 0
985.60 0
985.67 0
985.75 0
985.82 0
985.89 0
985.96 0
986.03 0
986.11 0
986.18 0
986.25 0
986.32 0
986.39 0
986.47 0
986.54 0
986.61 0
986.68 0
986.75 0
986.83 0
986.90 0
986.97 0
987.04 0
987.11 0
987.19 0
987.26 0
987.33 0
987.40 0
987.47 0
987.55 0
987.62 0
987.69 0
987.76 0
987.83 0
987.91 0
987.98 0
988.05 0
988.12 0
988.20 0
988.27 0
988.34 0
988.41 0
988.48 0
988.56 0
988.63 0
988.70 0
988.77 0
988.84 0
988.92 0
988.99 0
989.06 0
989.13 0
989.20 0
989.28 0
989.35 0
989.42 0
989.49 0
989.57 0
989.64 0
989.71 0
989.78 0
989.85 0
989.93 0
990.00 0
990.07 0
990.14 0
990.21 0
990.29 0
990.36 0
990.43 0
990.50 0
990.58 0
990.65 0
990.72 0
990.79 0
990.86 0
990.94 0
991.01 0
991.08 0
991.15 0
991.23 0
991.30 0
991.37 0
991.44 0
991.51 0
991.59 0
991.66 0
991.73 0
991.80 0
991.88 0
991.95 0
992.02 0
992.09 0
992.16 0
992.24 0
992.31 0
992.38 0
992.45 0
992.53 0
992.60 0
992.67 0
992.74 0
992.81 0
992.89 0
992.96 0
993.03 0
993.10 0
993.18 0
993.25 0
993.32 0
993.39 0
993.46 0
993.54 0
993.61 0
993.68 0
993.75 0
993.83 0
993.90 0
993.97 0
994.04 0
994.12 0
994.19 0
994.26 0
994.33 0
994.40 0
994.48 0
994.55 0
994.62 0
994.69 0
994.77 0
994.84 0
994.91 0
994.98 0
995.06 0
995.13 0
995.20 0
995.27 0
995.34 0
995.42 0
995.49 0
995.56 0
995.63 0
995.71 0
995.78 0
995.85 0
995.92 0
996.00 0
996.07 0
996.14 0
996.21 0
996.29 0
996.36 0
996.43 0
996.50 0
996.57 0
996.65 0
996.72 0
996.79 0
996.86 0
996.94 0
997.01 0
997.08 0
997.15 0
997.23 0
997.30 0
997.37 0
997.44 0
997.52 0
997.59 1
997.66 1
997.73 0
997.81 0
997.88 0
997.95 0
998.02 0
998.10 0
998.17 0
998.24 0
998.31 0
998.39 0
998.46 0
998.53 0
998.60 0
998.68 0
998.75 0
998.82 0
998.89 0
998.97 0
999.04 0
999.11 0
999.18 0
999.26 0
999.33 0
999.40 0
999.47 0
999.55 0
999.62 0
999.69 0
999.76 0
999.84 0
999.91 0
999.98 0
1000.05 0
1000.13 0
1000.20 0
1000.27 0
1000.34 0
1000.42 0
1000.49 0
1000.56 0
1000.63 0
1000.71 0
1000.78 0
1000.85 0
1000.92 0
1001.00 0
1001.07 0
1001.14 0
1001.21 0
1001.29 0
1001.36 0
1001.43 0
1001.50 0
1001.58 0
1001.65 0
1001.72 0
1001.79 0
1001.87 0
1001.94 0
1002.01 1
1002.08 1
1002.16 1
1002.23 1
1002.30 1
1002.37 0
1002.45 0
1002.52 0
1002.59 0
1002.67 0
1002.74 0
1002.81 0
1002.88 0
1002.96 0
1003.03 0
1003.10 0
1003.17 0
1003.25 0
1003.32 0
1003.39 0
1003.46 0
1003.54 0
1003.61 0
1003.68 0
1003.75 0
1003.83 0
1003.90 0
1003.97 0
1004.05 0
1004.12 0
1004.19 0
1004.26 0
1004.34 0
1004.41 0
1004.48 0
1004.55 0
1004.63 0
1004.70 0
1004.77 0
1004.84 0
1004.92 0
1004.99 0
1005.06 0
1005.14 0
1005.21 0
1005.28 0
1005.35 0
1005.43 0
1005.50 0
1005.57 0
1005.64 0
1005.72 0
1005.79 0
1005.86 0
1005.94 0
1006.01 0
1006.08 0
1006.15 0
1006.23 0
1006.30 0
1006.37 0
1006.44 0
1006.52 0
1006.59 0
1006.66 0
1006.74 0
1006.81 0
1006.88 0
1006.95 0
1007.03 0
1007.10 0
1007.17 0
1007.24 0
1007.32 0
1007.39 0
1007.46 0
1007.54 0
1007.61 0
1007.68 0
1007.75 0
1007.83 0
1007.90 0
1007.97 0
1008.05 0
1008.12 0
1008.19 0
1008.26 0
1008.34 0
1008.41 0
1008.48 0
1008.56 0
1008.63 0
1008.70 0
1008.77 0
1008.85 0
1008.92 0
1008.99 0
1009.07 0
1009.14 0
1009.21 0
1009.28 0
1009.36 0
1009.43 0
1009.50 0
1009.58 0
1009.65 0
1009.72 0
1009.79 0
1009.87 0
1009.94 0
1010.01 0
1010.09 0
1010.16 0
1010.23 0
1010.30 0
1010.38 0
1010.45 0
1010.52 0
1010.60 0
1010.67 0
1010.74 0
1010.81 0
1010.89 0
1010.96 0
1011.03 0
1011.11 0
1011.18 0
1011.25 0
1011.32 0
1011.40 0
1011.47 0
1011.54 0
1011.62 0
1011.69 0
1011.76 0
1011.84 0
1011.91 0
1011.98 0
1012.05 0
1012.13 0
1012.20 0
1012.27 0
1012.35 0
1012.42 0
1012.49 0
1012.56 0
1012.64 0
1012.71 0
1012.78 0
1012.86 0
1012.93 0
1013.00 0
1013.08 0
1013.15 0
1013.22 0
1013.29 0
1013.37 0
1013.44 0
1013.51 0
1013.59 0
1013.66 0
1013.73 0
1013.81 0
1013.88 0
1013.95 0
1014.02 0
1014.10 0
1014.17 0
1014.24 0
1014.32 0
1014.39 0
1014.46 0
1014.54 0
1014.61 0
1014.68 0
1014.75 0
1014.83 0
1014.90 0
1014.97 0
1015.05 0
1015.12 0
1015.19 0
1015.27 0
1015.34 0
1015.41 0
1015.49 0
1015.56 0
1015.63 0
1015.70 0
1015.78 0
1015.85 0
1015.92 0
1016.00 0
1016.07 0
1016.14 0
1016.22 0
1016.29 0
1016.36 0
1016.44 0
1016.51 0
1016.58 0
1016.66 0
1016.73 0
1016.80 0
1016.87 0
1016.95 0
1017.02 0
1017.09 0
1017.17 0
1017.24 0
1017.31 0
1017.39 0
1017.46 0
1017.53 0
1017.61 0
1017.68 0
1017.75 1
1017.83 1
1017.90 1
1017.97 1
1018.04 1
1018.12 0
1018.19 0
1018.26 0
1018.34 0
1018.41 0
1018.48 0
1018.56 0
1018.63 0
1018.70 0
1018.78 0
1018.85 0
1018.92 0
1019.00 0
1019.07 0
1019.14 0
1019.22 1
1019.29 1
1019.36 1
1019.44 1
1019.51 1
1019.58 1
1019.66 0
1019.73 0
1019.80 0
1019.87 0
1019.95 0
1020.02 0
1020.09 0
1020.17 0
1020.24 0
1020.31 0
1020.39 0
1020.46 0
1020.53 0
1020.61 0
1020.68 1
1020.75 0
1020.83 0
1020.90 0
1020.97 0
1021.05 0
1021.12 0
1021.19 1
1021.27 1
1021.34 1
1021.41 1
1021.49 1
1021.56 0
1021.63 0
1021.71 0
1021.78 0
1021.85 0
1021.93 0
1022.00 0
1022.07 0
1022.15 0
1022.22 0
1022.29 0
1022.37 0
1022.44 0
1022.51 0
1022.59 0
1022.66 0
1022.73 0
1022.81 0
1022.88 0
1022.95 0
1023.03 0
1023.10 0
1023.17 0
1023.25 0
1023.32 0
1023.39 0
1023.47 0
1023.54 0
1023.61 0
1023.69 0
1023.76 0
1023.83 0
1023.91 0
1023.98 0
1024.05 0
1024.13 0
1024.20 0
1024.27 0
1024.35 0
1024.42 0
1024.49 0
1024.57 0
1024.64 0
1024.71 0
1024.79 0
1024.86 0
1024.93 0
1025.01 0
1025.08 0
1025.15 0
1025.23 0
1025.30 0
1025.37 0
1025.45 0
1025.52 0
1025.59 0
1025.67 0
1025.74 0
1025.82 0
1025.89 0
1025.96 0
1026.04 0
1026.11 0
1026.18 0
1026.26 0
1026.33 0
1026.40 0
1026.48 0
1026.55 0
1026.62 0
1026.70 0
1026.77 0
1026.84 0
1026.92 0
1026.99 0
1027.06 0
1027.14 0
1027.21 0
1027.28 0
1027.36 0
1027.43 0
1027.51 0
1027.58 0
1027.65 0
1027.73 0
1027.80 0
1027.87 0
1027.95 0
1028.02 0
1028.09 0
1028.17 0
1028.24 0
1028.31 0
1028.39 0
1028.46 1
1028.53 1
1028.61 1
1028.68 1
1028.76 1
1028.83 1
1028.90 1
1028.98 1
1029.05 1
1029.12 1
1029.20 0
1029.27 0
1029.34 0
1029.42 0
1029.49 0
1029.56 1
1029.64 1
1029.71 1
1029.79 1
1029.86 1
1029.93 1
1030.01 1
1030.08 1
1030.15 1
1030.23 1
1030.30 1
1030.37 1
1030.45 1
1030.52 1
1030.59 1
1030.67 0
1030.74 0
1030.82 0
1030.89 0
1030.96 0
1031.04 0
1031.11 0
1031.18 0
1031.26 0
1031.33 0
1031.40 0
1031.48 0
1031.55 0
1031.63 0
1031.70 0
1031.77 1
1031.85 1
1031.92 1
1031.99 0
1032.07 0
1032.14 0
1032.21 0
1032.29 0
1032.36 0
1032.44 0
1032.51 0
1032.58 0
1032.66 0
1032.73 0
1032.80 0
1032.88 0
1032.95 0
1033.03 0
1033.10 0
1033.17 0
1033.25 0
1033.32 0
1033.39 0
1033.47 0
1033.54 0
1033.62 0
1033.69 0
1033.76 0
1033.84 0
1033.91 0
1033.98 0
1034.06 0
1034.13 0
1034.20 0
1034.28 0
1034.35 0
1034.43 0
1034.50 1
1034.57 1
1034.65 1
1034.72 1
1034.80 1
1034.87 1
1034.94 1
1035.02 2
1035.09 2
1035.16 2
1035.24 2
1035.31 2
1035.39 2
1035.46 2
1035.53 2
1035.61 2
1035.68 2
1035.75 2
1035.83 1
1035.90 1
1035.98 1
1036.05 1
1036.12 0
1036.20 0
1036.27 0
1036.34 0
1036.42 1
1036.49 1
1036.57 1
1036.64 1
1036.71 2
1036.79 2
1036.86 2
1036.94 2
1037.01 2
1037.08 2
1037.16 2
1037.23 1
1037.30 1
1037.38 1
1037.45 1
1037.53 1
1037.60 1
1037.67 0
1037.75 0
1037.82 0
1037.90 0
1037.97 0
1038.04 1
1038.12 1
1038.19 1
1038.26 1
1038.34 1
1038.41 1
1038.49 1
1038.56 1
1038.63 1
1038.71 1
1038.78 1
1038.86 1
1038.93 1
1039.00 1
1039.08 1
1039.15 0
1039.23 0
1039.30 0
1039.37 0
1039.45 0
1039.52 0
1039.60 0
1039.67 0
1039.74 0
1039.82 0
1039.89 0
1039.97 0
1040.04 0
1040.11 0
1040.19 0
1040.26 0
1040.33 0
1040.41 0
1040.48 0
1040.56 0
1040.63 0
1040.70 1
1040.78 1
1040.85 1
1040.93 1
1041.00 1
1041.07 1
1041.15 1
1041.22 1
1041.30 1
1041.37 1
1041.44 1
1041.52 1
1041.59 1
1041.67 0
1041.74 0
1041.81 0
1041.89 0
1041.96 0
1042.04 0
1042.11 0
1042.18 0
1042.26 0
1042.33 0
1042.41 0
1042.48 0
1042.55 1
1042.63 1
1042.70 1
1042.78 1
1042.85 1
1042.93 1
1043.00 1
1043.07 2
1043.15 2
1043.22 2
1043.30 2
1043.37 2
1043.44 2
1043.52 2
1043.59 2
1043.67 1
1043.74 1
1043.81 1
1043.89 1
1043.96 1
1044.04 1
1044.11 1
1044.18 1
1044.26 1
1044.33 1
1044.41 1
1044.48 1
1044.56 1
1044.63 1
1044.70 0
1044.78 0
1044.85 0
1044.93 0
1045.00 0
1045.07 0
1045.15 0
1045.22 0
1045.30 0
1045.37 0
1045.44 0
1045.52 0
1045.59 0
1045.67 0
1045.74 0
1045.82 1
1045.89 1
1045.96 1
1046.04 1
1046.11 1
1046.19 2
1046.26 2
1046.33 2
1046.41 2
1046.48 2
1046.56 2
1046.63 2
1046.71 2
1046.78 1
1046.85 1
1046.93 1
1047.00 1
1047.08 1
1047.15 1
1047.22 1
1047.30 1
1047.37 1
1047.45 2
1047.52 2
1047.60 2
1047.67 2
1047.74 2
1047.82 2
1047.89 2
1047.97 2
1048.04 2
1048.12 1
1048.19 1
1048.26 1
1048.34 1
1048.41 1
1048.49 1
1048.56 1
1048.64 2
1048.71 2
1048.78 2
1048.86 2
1048.93 2
1049.01 2
1049.08 2
1049.16 2
1049.23 2
1049.30 2
1049.38 3
1049.45 3
1049.53 3
1049.60 3
1049.68 2
1049.75 3
1049.82 3
1049.90 3
1049.97 3
1050.05 3
1050.12 3
1050.20 3
1050.27 3
1050.34 3
1050.42 3
1050.49 3
1050.57 3
1050.64 3
1050.72 2
1050.79 2
1050.86 2
1050.94 1
1051.01 1
1051.09 0
1051.16 0
1051.24 0
1051.31 0
1051.38 0
1051.46 0
1051.53 0
1051.61 0
1051.68 1
1051.76 1
1051.83 1
1051.91 1
1051.98 1
1052.05 1
1052.13 1
1052.20 1
1052.28 1
1052.35 1
1052.43 1
1052.50 1
1052.57 1
1052.65 1
1052.72 1
1052.80 1
1052.87 2
1052.95 2
1053.02 2
1053.10 2
1053.17 2
1053.24 2
1053.32 2
1053.39 2
1053.47 1
1053.54 1
1053.62 1
1053.69 1
1053.77 1
1053.84 1
1053.91 1
1053.99 1
1054.06 1
1054.14 1
1054.21 0
1054.29 0
1054.36 0
1054.44 0
1054.51 0
1054.58 0
1054.66 0
1054.73 0
1054.81 0
1054.88 0
1054.96 0
1055.03 1
1055.11 1
1055.18 1
1055.25 1
1055.33 1
1055.40 2
1055.48 2
1055.55 2
1055.63 2
1055.70 2
1055.78 2
1055.85 2
1055.93 2
1056.00 2
1056.07 2
1056.15 1
1056.22 1
1056.30 1
1056.37 1
1056.45 1
1056.52 1
1056.60 1
1056.67 1
1056.74 1
1056.82 0
1056.89 0
1056.97 0
1057.04 0
1057.12 0
1057.19 0
1057.27 1
1057.34 1
1057.42 1
1057.49 2
1057.57 2
1057.64 3
1057.71 3
1057.79 3
1057.86 3
1057.94 3
1058.01 2
1058.09 2
1058.16 2
1058.24 1
1058.31 1
1058.39 1
1058.46 1
1058.53 1
1058.61 1
1058.68 1
1058.76 1
1058.83 1
1058.91 1
1058.98 1
1059.06 1
1059.13 1
1059.21 1
1059.28 0
1059.36 0
1059.43 0
1059.50 0
1059.58 0
1059.65 0
1059.73 0
1059.80 0
1059.88 0
1059.95 0
1060.03 0
1060.10 0
1060.18 1
1060.25 1
1060.33 2
1060.40 2
1060.48 2
1060.55 3
1060.62 3
1060.70 3
1060.77 3
1060.85 3
1060.92 3
1061.00 3
1061.07 3
1061.15 3
1061.22 3
1061.30 3
1061.37 3
1061.45 3
1061.52 3
1061.60 3
1061.67 3
1061.75 4
1061.82 4
1061.89 5
1061.97 5
1062.04 5
1062.12 5
1062.19 6
1062.27 6
1062.34 6
1062.42 6
1062.49 6
1062.57 6
1062.64 6
1062.72 5
1062.79 4
1062.87 4
1062.94 3
1063.02 3
1063.09 3
1063.17 4
1063.24 4
1063.32 4
1063.39 4
1063.46 4
1063.54 4
1063.61 3
1063.69 3
1063.76 3
1063.84 2
1063.91 2
1063.99 2
1064.06 1
1064.14 1
1064.21 1
1064.29 1
1064.36 0
1064.44 0
1064.51 0
1064.59 0
1064.66 1
1064.74 1
1064.81 1
1064.89 2
1064.96 2
1065.04 2
1065.11 3
1065.19 3
1065.26 2
1065.33 2
1065.41 2
1065.48 2
1065.56 1
1065.63 1
1065.71 1
1065.78 1
1065.86 1
1065.93 1
1066.01 2
1066.08 2
1066.16 2
1066.23 2
1066.31 2
1066.38 2
1066.46 3
1066.53 3
1066.61 3
1066.68 3
1066.76 4
1066.83 4
1066.91 4
1066.98 4
1067.06 3
1067.13 3
1067.21 2
1067.28 2
1067.36 1
1067.43 1
1067.51 1
1067.58 1
1067.66 1
1067.73 1
1067.81 1
1067.88 1
1067.96 1
1068.03 1
1068.11 0
1068.18 0
1068.26 0
1068.33 0
1068.41 0
1068.48 0
1068.56 1
1068.63 2
1068.71 3
1068.78 4
1068.86 4
1068.93 5
1069.01 5
1069.08 4
1069.16 4
1069.23 3
1069.31 3
1069.38 2
1069.46 1
1069.53 1
1069.61 1
1069.68 1
1069.76 1
1069.83 2
1069.91 3
1069.98 4
1070.06 5
1070.13 5
1070.21 6
1070.28 5
1070.36 5
1070.43 4
1070.51 4
1070.58 3
1070.66 3
1070.73 3
1070.81 2
1070.88 3
1070.96 3
1071.03 3
1071.11 4
1071.18 5
1071.26 5
1071.33 6
1071.41 6
1071.48 7
1071.56 7
1071.63 7
1071.71 6
1071.78 6
1071.86 5
1071.93 5
1072.01 4
1072.08 4
1072.16 4
1072.23 3
1072.31 4
1072.38 4
1072.46 4
1072.53 5
1072.61 5
1072.68 6
1072.76 6
1072.83 6
1072.91 6
1072.98 5
1073.06 4
1073.13 3
1073.21 2
1073.28 1
1073.36 1
1073.43 1
1073.51 2
1073.58 3
1073.66 5
1073.73 6
1073.81 6
1073.88 6
1073.96 6
1074.03 5
1074.11 4
1074.19 3
1074.26 2
1074.34 2
1074.41 3
1074.49 4
1074.56 5
1074.64 7
1074.71 8
1074.79 8
1074.86 8
1074.94 8
1075.01 8
1075.09 7
1075.16 7
1075.24 6
1075.31 6
1075.39 6
1075.46 6
1075.54 6
1075.61 5
1075.69 6
1075.76 6
1075.84 6
1075.91 6
1075.99 7
1076.06 7
1076.14 8
1076.22 8
1076.29 9
1076.37 9
1076.44 9
1076.52 9
1076.59 9
1076.67 9
1076.74 8
1076.82 8
1076.89 8
1076.97 9
1077.04 9
1077.12 9
1077.19 9
1077.27 8
1077.34 8
1077.42 7
1077.49 6
1077.57 6
1077.65 5
1077.72 5
1077.80 5
1077.87 5
1077.95 6
1078.02 6
1078.10 6
1078.17 6
1078.25 6
1078.32 6
1078.40 7
1078.47 7
1078.55 7
1078.62 8
1078.70 8
1078.77 7
1078.85 7
1078.93 7
1079.00 6
1079.08 5
1079.15 5
1079.23 5
1079.30 4
1079.38 3
1079.45 2
1079.53 1
1079.60 1
1079.68 0
1079.75 0
1079.83 0
1079.90 0
1079.98 0
1080.06 0
1080.13 0
1080.21 0
1080.28 0
1080.36 0
1080.43 0
1080.51 1
1080.58 1
1080.66 1
1080.73 1
1080.81 2
1080.88 2
1080.96 2
1081.04 2
1081.11 2
1081.19 2
1081.26 2
1081.34 3
1081.41 3
1081.49 3
1081.56 3
1081.64 2
1081.71 2
1081.79 1
1081.86 1
1081.94 0
1082.02 0
1082.09 0
1082.17 0
1082.24 0
1082.32 0
1082.39 0
1082.47 1
1082.54 2
1082.62 4
1082.69 5
1082.77 5
1082.85 5
1082.92 5
1083.00 4
1083.07 3
1083.15 2
1083.22 2
1083.30 1
1083.37 1
1083.45 1
1083.52 1
1083.60 1
1083.68 1
1083.75 2
1083.83 2
1083.90 2
1083.98 2
1084.05 2
1084.13 2
1084.20 2
1084.28 2
1084.36 2
1084.43 2
1084.51 2
1084.58 2
1084.66 2
1084.73 1
1084.81 1
1084.88 0
1084.96 0
1085.04 0
1085.11 0
1085.19 0
1085.26 0
1085.34 0
1085.41 0
1085.49 0
1085.56 0
1085.64 0
1085.71 1
1085.79 1
1085.87 2
1085.94 2
1086.02 3
1086.09 3
1086.17 3
1086.24 3
1086.32 3
1086.40 3
1086.47 3
1086.55 3
1086.62 3
1086.70 3
1086.77 3
1086.85 3
1086.92 3
1087.00 4
1087.08 4
1087.15 4
1087.23 4
1087.30 4
1087.38 3
1087.45 3
1087.53 3
1087.60 3
1087.68 3
1087.76 3
1087.83 3
1087.91 3
1087.98 4
1088.06 4
1088.13 4
1088.21 4
1088.29 5
1088.36 5
1088.44 5
1088.51 5
1088.59 5
1088.66 4
1088.74 4
1088.82 3
1088.89 2
1088.97 2
1089.04 2
1089.12 2
1089.19 3
1089.27 3
1089.34 4
1089.42 5
1089.50 5
1089.57 6
1089.65 6
1089.72 6
1089.80 6
1089.87 6
1089.95 6
1090.03 5
1090.10 5
1090.18 5
1090.25 4
1090.33 4
1090.40 4
1090.48 4
1090.56 5
1090.63 5
1090.71 6
1090.78 7
1090.86 7
1090.93 8
1091.01 8
1091.09 8
1091.16 8
1091.24 8
1091.31 7
1091.39 7
1091.47 7
1091.54 6
1091.62 6
1091.69 6
1091.77 5
1091.84 5
1091.92 5
1092.00 5
1092.07 5
1092.15 4
1092.22 4
1092.30 4
1092.37 3
1092.45 3
1092.53 3
1092.60 3
1092.68 3
1092.75 4
1092.83 5
1092.90 7
1092.98 8
1093.06 9
1093.13 10
1093.21 10
1093.28 10
1093.36 10
1093.44 10
1093.51 10
1093.59 10
1093.66 11
1093.74 11
1093.81 12
1093.89 12
1093.97 12
1094.04 12
1094.12 12
1094.19 12
1094.27 12
1094.35 12
1094.42 11
1094.50 11
1094.57 10
1094.65 9
1094.73 9
1094.80 8
1094.88 7
1094.95 7
1095.03 6
1095.10 6
1095.18 6
1095.26 7
1095.33 7
1095.41 8
1095.48 9
1095.56 10
1095.64 12
1095.71 14
1095.79 15
1095.86 16
1095.94 16
1096.02 16
1096.09 16
1096.17 15
1096.24 13
1096.32 12
1096.39 11
1096.47 10
1096.55 9
1096.62 8
1096.70 8
1096.77 8
1096.85 8
1096.93 8
1097.00 7
1097.08 6
1097.15 5
1097.23 4
1097.31 3
1097.38 2
1097.46 1
1097.53 0
1097.61 0
1097.69 1
1097.76 2
1097.84 2
1097.91 3
1097.99 4
1098.07 5
1098.14 5
1098.22 6
1098.29 6
1098.37 6
1098.45 6
1098.52 6
1098.60 5
1098.67 5
1098.75 4
1098.83 3
1098.90 2
1098.98 2
1099.05 1
1099.13 0
1099.21 0
1099.28 0
1099.36 0
1099.43 0
1099.51 0
1099.59 0
1099.66 0
1099.74 0
1099.81 1
1099.89 1
1099.97 2
1100.04 2
1100.12 2
1100.19 2
1100.27 1
1100.35 1
1100.42 1
1100.50 1
1100.58 1
1100.65 2
1100.73 2
1100.80 3
1100.88 4
1100.96 5
1101.03 5
1101.11 6
1101.18 7
1101.26 8
1101.34 8
1101.41 8
1101.49 9
1101.56 9
1101.64 9
1101.72 9
1101.79 9
1101.87 8
1101.94 8
1102.02 8
1102.10 8
1102.17 7
1102.25 7
1102.33 7
1102.40 6
1102.48 6
1102.55 6
1102.63 5
1102.71 5
1102.78 5
1102.86 6
1102.93 6
1103.01 6
1103.09 7
1103.16 7
1103.24 6
1103.32 6
1103.39 5
1103.47 4
1103.54 4
1103.62 3
1103.70 4
1103.77 4
1103.85 5
1103.92 6
1104.00 6
1104.08 7
1104.15 7
1104.23 7
1104.31 7
1104.38 7
1104.46 7
1104.53 7
1104.61 7
1104.69 7
1104.76 7
1104.84 6
1104.92 6
1104.99 6
1105.07 7
1105.14 7
1105.22 8
1105.30 9
1105.37 10
1105.45 10
1105.53 11
1105.60 11
1105.68 10
1105.75 10
1105.83 9
1105.91 8
1105.98 7
1106.06 7
1106.14 6
1106.21 6
1106.29 6
1106.36 7
1106.44 7
1106.52 8
1106.59 9
1106.67 10
1106.75 10
1106.82 11
1106.90 11
1106.97 12
1107.05 12
1107.13 13
1107.20 13
1107.28 14
1107.36 14
1107.43 14
1107.51 15
1107.59 15
1107.66 15
1107.74 16
1107.81 16
1107.89 16
1107.97 15
1108.04 15
1108.12 14
1108.20 13
1108.27 11
1108.35 10
1108.42 9
1108.50 9
1108.58 8
1108.65 7
1108.73 6
1108.81 6
1108.88 6
1108.96 6
1109.04 6
1109.11 7
1109.19 7
1109.26 8
1109.34 8
1109.42 8
1109.49 8
1109.57 8
1109.65 7
1109.72 7
1109.80 7
1109.88 6
1109.95 5
1110.03 5
1110.10 4
1110.18 3
1110.26 3
1110.33 3
1110.41 2
1110.49 2
1110.56 3
1110.64 3
1110.72 3
1110.79 4
1110.87 5
1110.95 6
1111.02 7
1111.10 8
1111.17 9
1111.25 9
1111.33 9
1111.40 9
1111.48 9
1111.56 10
1111.63 11
1111.71 13
1111.79 14
1111.86 16
1111.94 17
1112.02 18
1112.09 18
1112.17 16
1112.25 15
1112.32 13
1112.40 12
1112.47 10
1112.55 10
1112.63 9
1112.70 9
1112.78 9
1112.86 8
1112.93 8
1113.01 7
1113.09 7
1113.16 7
1113.24 6
1113.32 6
1113.39 6
1113.47 6
1113.55 6
1113.62 6
1113.70 6
1113.78 6
1113.85 6
1113.93 6
1114.00 6
1114.08 6
1114.16 6
1114.23 6
1114.31 6
1114.39 7
1114.46 7
1114.54 7
1114.62 8
1114.69 8
1114.77 8
1114.85 7
1114.92 7
1115.00 7
1115.08 7
1115.15 7
1115.23 7
1115.31 7
1115.38 8
1115.46 9
1115.54 9
1115.61 10
1115.69 10
1115.77 10
1115.84 10
1115.92 10
1116.00 10
1116.07 9
1116.15 9
1116.23 8
1116.30 8
1116.38 7
1116.46 7
1116.53 7
1116.61 6
1116.69 6
1116.76 6
1116.84 6
1116.92 6
1116.99 7
1117.07 7
1117.15 8
1117.22 9
1117.30 11
1117.38 12
1117.45 14
1117.53 15
1117.61 16
1117.68 17
1117.76 18
1117.84 18
1117.91 18
1117.99 17
1118.07 16
1118.14 15
1118.22 14
1118.30 13
1118.37 11
1118.45 10
1118.53 10
1118.60 9
1118.68 9
1118.76 9
1118.83 9
1118.91 9
1118.99 9
1119.06 8
1119.14 8
1119.22 8
1119.29 7
1119.37 7
1119.45 7
1119.52 7
1119.60 7
1119.68 8
1119.75 8
1119.83 9
1119.91 9
1119.98 10
1120.06 11
1120.14 12
1120.21 12
1120.29 12
1120.37 12
1120.44 11
1120.52 10
1120.60 9
1120.67 9
1120.75 9
1120.83 10
1120.90 10
1120.98 10
1121.06 11
1121.13 11
1121.21 11
1121.29 10
1121.36 10
1121.44 9
1121.52 9
1121.60 8
1121.67 8
1121.75 8
1121.83 9
1121.90 10
1121.98 11
1122.06 13
1122.13 14
1122.21 15
1122.29 15
1122.36 14
1122.44 13
1122.52 11
1122.59 10
1122.67 9
1122.75 8
1122.82 7
1122.90 7
1122.98 7
1123.05 7
1123.13 6
1123.21 5
1123.29 3
1123.36 2
1123.44 1
1123.52 0
1123.59 0
1123.67 0
1123.75 0
1123.82 0
1123.90 0
1123.98 0
1124.05 0
1124.13 0
1124.21 1
1124.28 1
1124.36 2
1124.44 2
1124.52 2
1124.59 2
1124.67 3
1124.75 3
1124.82 4
1124.90 5
1124.98 6
1125.05 6
1125.13 7
1125.21 8
1125.28 8
1125.36 8
1125.44 7
1125.52 7
1125.59 6
1125.67 5
1125.75 5
1125.82 5
1125.90 5
1125.98 5
1126.05 5
1126.13 6
1126.21 7
1126.28 7
1126.36 8
1126.44 8
1126.52 8
1126.59 8
1126.67 8
1126.75 7
1126.82 7
1126.90 6
1126.98 5
1127.05 5
1127.13 4
1127.21 4
1127.29 4
1127.36 5
1127.44 6
1127.52 7
1127.59 9
1127.67 11
1127.75 12
1127.82 14
1127.90 14
1127.98 14
1128.06 13
1128.13 12
1128.21 11
1128.29 10
1128.36 9
1128.44 7
1128.52 7
1128.59 6
1128.67 6
1128.75 6
1128.83 6
1128.90 6
1128.98 7
1129.06 7
1129.13 6
1129.21 6
1129.29 6
1129.37 6
1129.44 6
1129.52 6
1129.60 6
1129.67 7
1129.75 7
1129.83 8
1129.90 9
1129.98 10
1130.06 11
1130.14 11
1130.21 12
1130.29 11
1130.37 11
1130.44 10
1130.52 10
1130.60 9
1130.68 8
1130.75 8
1130.83 7
1130.91 7
1130.98 8
1131.06 8
1131.14 9
1131.22 10
1131.29 11
1131.37 12
1131.45 12
1131.52 12
1131.60 12
1131.68 12
1131.76 13
1131.83 13
1131.91 13
1131.99 13
1132.06 14
1132.14 15
1132.22 16
1132.30 17
1132.37 19
1132.45 20
1132.53 20
1132.60 20
1132.68 20
1132.76 19
1132.84 18
1132.91 18
1132.99 17
1133.07 17
1133.14 18
1133.22 19
1133.30 20
1133.38 22
1133.45 25
1133.53 28
1133.61 30
1133.68 33
1133.76 35
1133.84 36
1133.92 37
1133.99 38
1134.07 39
1134.15 40
1134.23 40
1134.30 41
1134.38 41
1134.46 41
1134.53 42
1134.61 42
1134.69 42
1134.77 42
1134.84 41
1134.92 41
1135.00 40
1135.07 39
1135.15 37
1135.23 36
1135.31 35
1135.38 34
1135.46 33
1135.54 33
1135.62 32
1135.69 31
1135.77 31
1135.85 30
1135.92 30
1136.00 29
1136.08 29
1136.16 28
1136.23 28
1136.31 28
1136.39 28
1136.47 28
1136.54 29
1136.62 29
1136.70 29
1136.78 29
1136.85 28
1136.93 28
1137.01 27
1137.08 25
1137.16 24
1137.24 23
1137.32 22
1137.39 21
1137.47 21
1137.55 21
1137.63 21
1137.70 21
1137.78 21
1137.86 22
1137.94 22
1138.01 23
1138.09 23
1138.17 23
1138.24 22
1138.32 21
1138.40 20
1138.48 18
1138.55 16
1138.63 15
1138.71 14
1138.79 13
1138.86 14
1138.94 14
1139.02 15
1139.10 16
1139.17 16
1139.25 15
1139.33 14
1139.41 12
1139.48 9
1139.56 6
1139.64 4
1139.72 2
1139.79 1
1139.87 0
1139.95 0
1140.02 0
1140.10 1
1140.18 2
1140.26 2
1140.33 3
1140.41 4
1140.49 5
1140.57 6
1140.64 6
1140.72 6
1140.80 6
1140.88 5
1140.95 4
1141.03 3
1141.11 2
1141.19 1
1141.26 1
1141.34 0
1141.42 0
1141.50 0
1141.57 0
1141.65 0
1141.73 0
1141.81 0
1141.88 0
1141.96 0
1142.04 0
1142.12 0
1142.19 1
1142.27 2
1142.35 3
1142.43 5
1142.50 7
1142.58 8
1142.66 10
1142.74 11
1142.81 12
1142.89 12
1142.97 12
1143.05 12
1143.12 12
1143.20 12
1143.28 11
1143.36 10
1143.43 9
1143.51 8
1143.59 7
1143.67 5
1143.74 4
1143.82 4
1143.90 4
1143.98 4
1144.05 5
1144.13 7
1144.21 8
1144.29 9
1144.36 9
1144.44 9
1144.52 8
1144.60 8
1144.68 7
1144.75 7
1144.83 6
1144.91 6
1144.99 6
1145.06 5
1145.14 4
1145.22 3
1145.30 2
1145.37 1
1145.45 0
1145.53 0
1145.61 0
1145.68 0
1145.76 0
1145.84 0
1145.92 1
1145.99 2
1146.07 4
1146.15 5
1146.23 6
1146.30 8
1146.38 9
1146.46 9
1146.54 10
1146.62 10
1146.69 10
1146.77 10
1146.85 10
1146.93 10
1147.00 10
1147.08 10
1147.16 10
1147.24 10
1147.31 9
1147.39 9
1147.47 8
1147.55 7
1147.63 6
1147.70 5
1147.78 5
1147.86 6
1147.94 6
1148.01 6
1148.09 6
1148.17 5
1148.25 4
1148.32 3
1148.40 2
1148.48 2
1148.56 2
1148.64 3
1148.71 5
1148.79 6
1148.87 8
1148.95 10
1149.02 11
1149.10 13
1149.18 14
1149.26 15
1149.33 16
1149.41 17
1149.49 18
1149.57 19
1149.65 19
1149.72 18
1149.80 18
1149.88 18
1149.96 19
1150.03 21
1150.11 23
1150.19 26
1150.27 28
1150.35 30
1150.42 31
1150.50 31
1150.58 31
1150.66 30
1150.73 30
1150.81 30
1150.89 30
1150.97 30
1151.05 31
1151.12 32
1151.20 32
1151.28 31
1151.36 30
1151.43 30
1151.51 29
1151.59 29
1151.67 30
1151.75 31
1151.82 32
1151.90 33
1151.98 33
1152.06 34
1152.14 33
1152.21 33
1152.29 32
1152.37 31
1152.45 31
1152.52 31
1152.60 31
1152.68 31
1152.76 31
1152.84 31
1152.91 31
1152.99 32
1153.07 32
1153.15 33
1153.23 33
1153.30 34
1153.38 34
1153.46 34
1153.54 33
1153.61 31
1153.69 29
1153.77 27
1153.85 26
1153.93 24
1154.00 23
1154.08 23
1154.16 23
1154.24 23
1154.32 22
1154.39 21
1154.47 19
1154.55 17
1154.63 15
1154.71 12
1154.78 10
1154.86 9
1154.94 8
1155.02 8
1155.09 8
1155.17 9
1155.25 10
1155.33 11
1155.41 11
1155.48 10
1155.56 10
1155.64 9
1155.72 8
1155.80 7
1155.87 7
1155.95 8
1156.03 9
1156.11 10
1156.19 11
1156.26 12
1156.34 13
1156.42 14
1156.50 14
1156.58 14
1156.65 14
1156.73 15
1156.81 14
1156.89 14
1156.97 13
1157.04 12
1157.12 12
1157.20 11
1157.28 11
1157.36 10
1157.43 10
1157.51 10
1157.59 10
1157.67 9
1157.75 8
1157.82 7
1157.90 7
1157.98 7
1158.06 8
1158.14 9
1158.21 12
1158.29 14
1158.37 16
1158.45 17
1158.53 17
1158.60 15
1158.68 13
1158.76 11
1158.84 9
1158.92 8
1159.00 8
1159.07 9
1159.15 10
1159.23 12
1159.31 13
1159.39 13
1159.46 13
1159.54 12
1159.62 11
1159.70 10
1159.78 9
1159.85 9
1159.93 9
1160.01 8
1160.09 8
1160.17 7
1160.24 6
1160.32 5
1160.40 5
1160.48 5
1160.56 5
1160.64 6
1160.71 6
1160.79 6
1160.87 6
1160.95 6
1161.03 6
1161.10 6
1161.18 7
1161.26 9
1161.34 12
1161.42 14
1161.49 17
1161.57 19
1161.65 21
1161.73 22
1161.81 23
1161.89 23
1161.96 23
1162.04 23
1162.12 23
1162.20 23
1162.28 23
1162.35 23
1162.43 23
1162.51 22
1162.59 21
1162.67 20
1162.75 19
1162.82 18
1162.90 16
1162.98 16
1163.06 15
1163.14 14
1163.21 14
1163.29 13
1163.37 13
1163.45 12
1163.53 12
1163.61 12
1163.68 12
1163.76 12
1163.84 12
1163.92 11
1164.00 11
1164.07 10
1164.15 10
1164.23 11
1164.31 12
1164.39 13
1164.47 13
1164.54 14
1164.62 14
1164.70 13
1164.78 12
1164.86 11
1164.94 10
1165.01 9
1165.09 9
1165.17 9
1165.25 9
1165.33 10
1165.41 10
1165.48 10
1165.56 11
1165.64 11
1165.72 11
1165.80 11
1165.88 11
1165.95 10
1166.03 10
1166.11 9
1166.19 8
1166.27 7
1166.35 8
1166.42 8
1166.50 9
1166.58 10
1166.66 12
1166.74 13
1166.81 14
1166.89 14
1166.97 14
1167.05 14
1167.13 14
1167.21 14
1167.28 13
1167.36 12
1167.44 12
1167.52 11
1167.60 10
1167.68 10
1167.76 10
1167.83 10
1167.91 10
1167.99 10
1168.07 10
1168.15 10
1168.23 10
1168.30 10
1168.38 9
1168.46 9
1168.54 8
1168.62 8
1168.70 7
1168.77 6
1168.85 6
1168.93 5
1169.01 5
1169.09 5
1169.17 6
1169.24 7
1169.32 9
1169.40 10
1169.48 12
1169.56 13
1169.64 14
1169.71 14
1169.79 14
1169.87 14
1169.95 14
1170.03 13
1170.11 13
1170.19 12
1170.26 12
1170.34 12
1170.42 12
1170.50 12
1170.58 12
1170.66 12
1170.73 12
1170.81 11
1170.89 10
1170.97 9
1171.05 7
1171.13 5
1171.21 3
1171.28 1
1171.36 0
1171.44 0
1171.52 0
1171.60 0
1171.68 0
1171.76 0
1171.83 0
1171.91 0
1171.99 0
1172.07 1
1172.15 2
1172.23 3
1172.30 4
1172.38 6
1172.46 8
1172.54 10
1172.62 12
1172.70 14
1172.78 16
1172.85 18
1172.93 19
1173.01 20
1173.09 20
1173.17 21
1173.25 21
1173.33 21
1173.40 21
1173.48 21
1173.56 22
1173.64 23
1173.72 23
1173.80 24
1173.88 24
1173.95 23
1174.03 22
1174.11 21
1174.19 19
1174.27 17
1174.35 16
1174.43 15
1174.50 14
1174.58 14
1174.66 14
1174.74 15
1174.82 15
1174.90 14
1174.98 13
1175.05 12
1175.13 11
1175.21 9
1175.29 8
1175.37 8
1175.45 8
1175.53 9
1175.60 10
1175.68 11
1175.76 12
1175.84 13
1175.92 14
1176.00 14
1176.08 14
1176.15 14
1176.23 14
1176.31 13
1176.39 12
1176.47 12
1176.55 11
1176.63 11
1176.71 11
1176.78 12
1176.86 13
1176.94 14
1177.02 15
1177.10 16
1177.18 17
1177.26 17
1177.33 16
1177.41 15
1177.49 13
1177.57 12
1177.65 10
1177.73 9
1177.81 8
1177.89 8
1177.96 8
1178.04 9
1178.12 10
1178.20 12
1178.28 14
1178.36 15
1178.44 15
1178.52 16
1178.59 16
1178.67 15
1178.75 15
1178.83 15
1178.91 16
1178.99 17
1179.07 18
1179.15 20
1179.22 22
1179.30 23
1179.38 24
1179.46 24
1179.54 23
1179.62 23
1179.70 22
1179.78 22
1179.85 21
1179.93 21
1180.01 21
1180.09 20
1180.17 20
1180.25 19
1180.33 18
1180.41 17
1180.48 16
1180.56 14
1180.64 13
1180.72 12
1180.80 10
1180.88 8
1180.96 6
1181.04 4
1181.11 2
1181.19 0
1181.27 0
1181.35 0
1181.43 0
1181.51 1
1181.59 2
1181.67 2
1181.75 2
1181.82 2
1181.90 1
1181.98 0
1182.06 0
1182.14 0
1182.22 0
1182.30 0
1182.38 0
1182.45 0
1182.53 0
1182.61 1
1182.69 2
1182.77 3
1182.85 4
1182.93 5
1183.01 6
1183.09 7
1183.16 7
1183.24 8
1183.32 9
1183.40 9
1183.48 9
1183.56 9
1183.64 8
1183.72 7
1183.80 6
1183.87 4
1183.95 2
1184.03 0
1184.11 0
1184.19 0
1184.27 0
1184.35 0
1184.43 1
1184.51 3
1184.58 4
1184.66 5
1184.74 5
1184.82 6
1184.90 6
1184.98 7
1185.06 8
1185.14 9
1185.22 11
1185.30 13
1185.37 15
1185.45 16
1185.53 17
1185.61 18
1185.69 18
1185.77 18
1185.85 18
1185.93 18
1186.01 17
1186.08 16
1186.16 16
1186.24 16
1186.32 16
1186.40 16
1186.48 16
1186.56 15
1186.64 13
1186.72 10
1186.80 7
1186.87 4
1186.95 2
1187.03 1
1187.11 0
1187.19 0
1187.27 1
1187.35 3
1187.43 6
1187.51 9
1187.59 12
1187.66 15
1187.74 18
1187.82 20
1187.90 20
1187.98 20
1188.06 19
1188.14 18
1188.22 17
1188.30 15
1188.38 15
1188.46 14
1188.53 14
1188.61 14
1188.69 13
1188.77 13
1188.85 12
1188.93 11
1189.01 9
1189.09 6
1189.17 4
1189.25 1
1189.33 0
1189.40 0
1189.48 0
1189.56 0
1189.64 0
1189.72 0
1189.80 0
1189.88 1
1189.96 3
1190.04 4
1190.12 6
1190.20 7
1190.27 8
1190.35 8
1190.43 7
1190.51 7
1190.59 6
1190.67 6
1190.75 5
1190.83 6
1190.91 7
1190.99 8
1191.07 9
1191.14 10
1191.22 11
1191.30 12
1191.38 12
1191.46 12
1191.54 12
1191.62 12
1191.70 12
1191.78 12
1191.86 12
1191.94 12
1192.02 12
1192.09 12
1192.17 12
1192.25 13
1192.33 12
1192.41 12
1192.49 11
1192.57 9
1192.65 8
1192.73 7
1192.81 6
1192.89 6
1192.97 6
1193.04 7
1193.12 8
1193.20 9
1193.28 9
1193.36 9
1193.44 9
1193.52 8
1193.60 7
1193.68 5
1193.76 4
1193.84 4
1193.92 4
1194.00 4
1194.07 5
1194.15 6
1194.23 8
1194.31 8
1194.39 9
1194.47 8
1194.55 7
1194.63 6
1194.71 5
1194.79 3
1194.87 2
1194.95 1
1195.03 1
1195.11 1
1195.18 2
1195.26 3
1195.34 4
1195.42 6
1195.50 9
1195.58 12
1195.66 15
1195.74 19
1195.82 22
1195.90 25
1195.98 27
1196.06 29
1196.14 29
1196.22 28
1196.29 26
1196.37 25
1196.45 22
1196.53 21
1196.61 19
1196.69 17
1196.77 16
1196.85 15
1196.93 14
1197.01 14
1197.09 13
1197.17 13
1197.25 13
1197.33 13
1197.41 12
1197.48 12
1197.56 13
1197.64 13
1197.72 14
1197.80 15
1197.88 15
1197.96 16
1198.04 17
1198.12 18
1198.20 18
1198.28 19
1198.36 19
1198.44 20
1198.52 19
1198.60 19
1198.68 18
1198.75 16
1198.83 14
1198.91 12
1198.99 11
1199.07 10
1199.15 9
1199.23 10
1199.31 11
1199.39 12
1199.47 13
1199.55 14
1199.63 15
1199.71 15
1199.79 15
1199.87 15
1199.95 14
1200.03 14
1200.10 13
1200.18 12
1200.26 12
1200.34 11
1200.42 10
1200.50 10
1200.58 9
1200.66 9
1200.74 9
1200.82 8
1200.90 8
1200.98 8
1201.06 7
1201.14 7
1201.22 7
1201.30 6
1201.38 6
1201.46 6
1201.53 7
1201.61 8
1201.69 9
1201.77 9
1201.85 10
1201.93 11
1202.01 12
1202.09 12
1202.17 13
1202.25 14
1202.33 14
1202.41 14
1202.49 13
1202.57 12
1202.65 10
1202.73 9
1202.81 7
1202.89 5
1202.97 4
1203.05 4
1203.13 4
1203.20 5
1203.28 5
1203.36 6
1203.44 7
1203.52 8
1203.60 8
1203.68 9
1203.76 9
1203.84 9
1203.92 9
1204.00 8
1204.08 7
1204.16 6
1204.24 5
1204.32 5
1204.40 4
1204.48 4
1204.56 5
1204.64 5
1204.72 4
1204.80 4
1204.88 3
1204.96 1
1205.03 0
1205.11 0
1205.19 0
1205.27 0
1205.35 0
1205.43 0
1205.51 2
1205.59 3
1205.67 5
1205.75 7
1205.83 9
1205.91 10
1205.99 12
1206.07 13
1206.15 14
1206.23 14
1206.31 15
1206.39 15
1206.47 15
1206.55 15
1206.63 15
1206.71 17
1206.79 18
1206.87 20
1206.95 21
1207.03 21
1207.11 21
1207.19 20
1207.26 19
1207.34 18
1207.42 18
1207.50 20
1207.58 22
1207.66 26
1207.74 29
1207.82 31
1207.90 31
1207.98 30
1208.06 28
1208.14 25
1208.22 22
1208.30 20
1208.38 19
1208.46 18
1208.54 18
1208.62 19
1208.70 18
1208.78 18
1208.86 16
1208.94 14
1209.02 12
1209.10 10
1209.18 9
1209.26 8
1209.34 7
1209.42 7
1209.50 6
1209.58 6
1209.66 5
1209.74 5
1209.82 5
1209.90 6
1209.98 8
1210.06 10
1210.13 12
1210.21 13
1210.29 14
1210.37 13
1210.45 12
1210.53 10
1210.61 7
1210.69 6
1210.77 5
1210.85 5
1210.93 7
1211.01 9
1211.09 13
1211.17 17
1211.25 21
1211.33 24
1211.41 27
1211.49 29
1211.57 30
1211.65 30
1211.73 28
1211.81 25
1211.89 22
1211.97 19
1212.05 16
1212.13 14
1212.21 12
1212.29 11
1212.37 11
1212.45 11
1212.53 12
1212.61 13
1212.69 15
1212.77 17
1212.85 20
1212.93 23
1213.01 25
1213.09 26
1213.17 27
1213.25 26
1213.33 24
1213.41 22
1213.49 20
1213.57 18
1213.65 17
1213.73 16
1213.81 15
1213.89 15
1213.97 15
1214.05 14
1214.13 14
1214.21 14
1214.29 14
1214.37 13
1214.45 13
1214.53 11
1214.61 10
1214.69 8
1214.77 6
1214.85 4
1214.93 3
1215.01 3
1215.09 4
1215.17 6
1215.25 9
1215.33 12
1215.41 15
1215.49 18
1215.57 20
1215.65 22
1215.73 23
1215.81 23
1215.89 24
1215.97 24
1216.05 24
1216.13 24
1216.21 24
1216.29 25
1216.37 25
1216.45 25
1216.53 24
1216.61 24
1216.69 23
1216.77 21
1216.85 20
1216.93 19
1217.01 19
1217.09 19
1217.17 20
1217.25 20
1217.33 20
1217.41 19
1217.49 18
1217.57 15
1217.65 12
1217.73 10
1217.81 8
1217.89 7
1217.97 7
1218.05 7
1218.13 7
1218.21 8
1218.29 8
1218.37 8
1218.45 8
1218.53 8
1218.61 8
1218.69 7
1218.77 6
1218.85 6
1218.93 5
1219.01 5
1219.09 5
1219.17 5
1219.25 7
1219.33 9
1219.41 12
1219.49 14
1219.57 16
1219.65 18
1219.73 19
1219.81 19
1219.89 19
1219.97 20
1220.05 20
1220.13 21
1220.21 22
1220.29 23
1220.37 25
1220.45 26
1220.53 28
1220.61 28
1220.69 29
1220.77 29
1220.85 28
1220.93 27
1221.01 25
1221.09 24
1221.17 23
1221.25 22
1221.33 22
1221.41 22
1221.49 23
1221.57 24
1221.65 24
1221.73 25
1221.81 26
1221.89 27
1221.97 28
1222.05 30
1222.13 31
1222.21 32
1222.29 33
1222.37 33
1222.45 31
1222.53 29
1222.61 26
1222.69 23
1222.77 20
1222.85 17
1222.93 15
1223.01 13
1223.09 11
1223.17 9
1223.25 7
1223.33 6
1223.41 4
1223.49 1
1223.57 0
1223.65 0
1223.73 0
1223.81 0
1223.89 0
1223.97 0
1224.05 0
1224.14 0
1224.22 0
1224.30 2
1224.38 6
1224.46 10
1224.54 15
1224.62 20
1224.70 24
1224.78 27
1224.86 29
1224.94 28
1225.02 27
1225.10 24
1225.18 20
1225.26 16
1225.34 12
1225.42 9
1225.50 7
1225.58 6
1225.66 5
1225.74 5
1225.82 7
1225.90 9
1225.98 12
1226.06 15
1226.14 19
1226.22 22
1226.30 25
1226.38 26
1226.46 27
1226.54 27
1226.62 27
1226.70 27
1226.78 26
1226.86 25
1226.94 24
1227.03 23
1227.11 21
1227.19 18
1227.27 15
1227.35 12
1227.43 9
1227.51 6
1227.59 4
1227.67 3
1227.75 4
1227.83 5
1227.91 7
1227.99 10
1228.07 13
1228.15 16
1228.23 18
1228.31 20
1228.39 20
1228.47 21
1228.55 21
1228.63 21
1228.71 22
1228.79 22
1228.87 22
1228.95 22
1229.03 21
1229.11 20
1229.20 19
1229.28 18
1229.36 17
1229.44 17
1229.52 17
1229.60 17
1229.68 17
1229.76 16
1229.84 16
1229.92 14
1230.00 13
1230.08 12
1230.16 11
1230.24 10
1230.32 9
1230.40 9
1230.48 9
1230.56 9
1230.64 10
1230.72 11
1230.80 12
1230.88 14
1230.96 15
1231.04 17
1231.13 17
1231.21 17
1231.29 16
1231.37 15
1231.45 15
1231.53 14
1231.61 13
1231.69 13
1231.77 13
1231.85 12
1231.93 11
1232.01 10
1232.09 9
1232.17 9
1232.25 9
1232.33 9
1232.41 11
1232.49 13
1232.57 16
1232.65 19
1232.74 22
1232.82 25
1232.90 27
1232.98 28
1233.06 29
1233.14 29
1233.22 28
1233.30 27
1233.38 26
1233.46 25
1233.54 25
1233.62 24
1233.70 24
1233.78 24
1233.86 24
1233.94 23
1234.02 23
1234.10 23
1234.18 23
1234.27 23
1234.35 22
1234.43 21
1234.51 19
1234.59 16
1234.67 13
1234.75 10
1234.83 7
1234.91 4
1234.99 1
1235.07 0
1235.15 0
1235.23 0
1235.31 0
1235.39 0
1235.47 0
1235.55 0
1235.64 0
1235.72 0
1235.80 0
1235.88 1
1235.96 3
1236.04 5
1236.12 7
1236.20 9
1236.28 11
1236.36 14
1236.44 15
1236.52 16
1236.60 15
1236.68 14
1236.76 13
1236.84 11
1236.93 10
1237.01 9
1237.09 9
1237.17 10
1237.25 11
1237.33 13
1237.41 15
1237.49 17
1237.57 19
1237.65 20
1237.73 21
1237.81 21
1237.89 20
1237.97 20
1238.05 19
1238.14 19
1238.22 19
1238.30 19
1238.38 19
1238.46 17
1238.54 15
1238.62 12
1238.70 8
1238.78 4
1238.86 0
1238.94 0
1239.02 0
1239.10 0
1239.18 0
1239.27 4
1239.35 9
1239.43 14
1239.51 19
1239.59 22
1239.67 24
1239.75 24
1239.83 24
1239.91 23
1239.99 22
1240.07 21
1240.15 20
1240.23 19
1240.31 19
1240.40 19
1240.48 20
1240.56 22
1240.64 23
1240.72 25
1240.80 26
1240.88 26
1240.96 25
1241.04 23
1241.12 20
1241.20 17
1241.28 14
1241.37 12
1241.45 10
1241.53 10
1241.61 11
1241.69 11
1241.77 13
1241.85 14
1241.93 14
1242.01 15
1242.09 15
1242.17 14
1242.25 13
1242.33 13
1242.42 12
1242.50 12
1242.58 13
1242.66 15
1242.74 18
1242.82 21
1242.90 23
1242.98 25
1243.06 26
1243.14 26
1243.22 25
1243.30 23
1243.39 20
1243.47 18
1243.55 15
1243.63 14
1243.71 13
1243.79 13
1243.87 14
1243.95 16
1244.03 18
1244.11 20
1244.19 23
1244.28 25
1244.36 26
1244.44 27
1244.52 26
1244.60 24
1244.68 22
1244.76 19
1244.84 16
1244.92 14
1245.00 13
1245.08 13
1245.17 14
1245.25 15
1245.33 16
1245.41 16
1245.49 16
1245.57 15
1245.65 14
1245.73 13
1245.81 13
1245.89 14
1245.97 15
1246.06 17
1246.14 19
1246.22 20
1246.30 21
1246.38 22
1246.46 22
1246.54 21
1246.62 21
1246.70 21
1246.78 21
1246.87 21
1246.95 22
1247.03 23
1247.11 24
1247.19 25
1247.27 27
1247.35 28
1247.43 29
1247.51 30
1247.59 30
1247.67 30
1247.76 31
1247.84 31
1247.92 31
1248.00 31
1248.08 32
1248.16 33
1248.24 35
1248.32 36
1248.40 37
1248.49 37
1248.57 37
1248.65 37
1248.73 36
1248.81 35
1248.89 34
1248.97 34
1249.05 35
1249.13 35
1249.21 36
1249.30 35
1249.38 35
1249.46 33
1249.54 32
1249.62 30
1249.70 29
1249.78 28
1249.86 28
1249.94 28
1250.03 28
1250.11 28
1250.19 28
1250.27 26
1250.35 24
1250.43 21
1250.51 17
1250.59 14
1250.67 10
1250.75 7
1250.84 5
1250.92 3
1251.00 1
1251.08 1
1251.16 2
1251.24 3
1251.32 6
1251.40 9
1251.48 12
1251.57 14
1251.65 16
1251.73 16
1251.81 16
1251.89 16
1251.97 16
1252.05 15
1252.13 15
1252.22 15
1252.30 14
1252.38 14
1252.46 14
1252.54 15
1252.62 15
1252.70 15
1252.78 15
1252.86 16
1252.95 17
1253.03 18
1253.11 19
1253.19 21
1253.27 23
1253.35 26
1253.43 28
1253.51 29
1253.59 30
1253.68 30
1253.76 30
1253.84 29
1253.92 28
1254.00 27
1254.08 26
1254.16 25
1254.24 25
1254.33 26
1254.41 27
1254.49 29
1254.57 31
1254.65 32
1254.73 33
1254.81 33
1254.89 32
1254.98 30
1255.06 28
1255.14 25
1255.22 21
1255.30 18
1255.38 14
1255.46 11
1255.54 9
1255.63 8
1255.71 8
1255.79 9
1255.87 11
1255.95 14
1256.03 17
1256.11 20
1256.19 23
1256.28 25
1256.36 27
1256.44 29
1256.52 30
1256.60 32
1256.68 32
1256.76 33
1256.84 33
1256.93 32
1257.01 30
1257.09 28
1257.17 24
1257.25 21
1257.33 17
1257.41 13
1257.50 9
1257.58 7
1257.66 5
1257.74 4
1257.82 4
1257.90 5
1257.98 6
1258.06 8
1258.15 10
1258.23 12
1258.31 14
1258.39 16
1258.47 19
1258.55 21
1258.63 24
1258.72 27
1258.80 30
1258.88 33
1258.96 35
1259.04 37
1259.12 39
1259.20 40
1259.28 41
1259.37 41
1259.45 42
1259.53 43
1259.61 43
1259.69 43
1259.77 43
1259.85 42
1259.94 40
1260.02 38
1260.10 35
1260.18 32
1260.26 28
1260.34 25
1260.42 21
1260.51 18
1260.59 16
1260.67 14
1260.75 13
1260.83 12
1260.91 12
1260.99 13
1261.08 14
1261.16 15
1261.24 16
1261.32 17
1261.40 17
1261.48 17
1261.56 17
1261.65 16
1261.73 15
1261.81 14
1261.89 13
1261.97 12
1262.05 11
1262.13 10
1262.22 10
1262.30 10
1262.38 10
1262.46 9
1262.54 8
1262.62 7
1262.70 5
1262.79 3
1262.87 2
1262.95 2
1263.03 2
1263.11 3
1263.19 5
1263.28 7
1263.36 10
1263.44 12
1263.52 15
1263.60 17
1263.68 18
1263.76 18
1263.85 17
1263.93 15
1264.01 12
1264.09 9
1264.17 6
1264.25 5
1264.34 4
1264.42 4
1264.50 5
1264.58 6
1264.66 8
1264.74 10
1264.82 12
1264.91 14
1264.99 17
1265.07 20
1265.15 22
1265.23 25
1265.31 26
1265.40 27
1265.48 27
1265.56 26
1265.64 25
1265.72 24
1265.80 23
1265.88 22
1265.97 21
1266.05 20
1266.13 20
1266.21 21
1266.29 23
1266.37 25
1266.46 28
1266.54 31
1266.62 34
1266.70 35
1266.78 35
1266.86 34
1266.95 32
1267.03 30
1267.11 28
1267.19 27
1267.27 27
1267.35 28
1267.44 29
1267.52 30
1267.60 30
1267.68 30
1267.76 28
1267.84 26
1267.93 24
1268.01 21
1268.09 19
1268.17 17
1268.25 16
1268.33 15
1268.42 15
1268.50 14
1268.58 12
1268.66 10
1268.74 7
1268.82 4
1268.91 1
1268.99 0
1269.07 0
1269.15 0
1269.23 0
1269.31 0
1269.40 0
1269.48 0
1269.56 0
1269.64 2
1269.72 4
1269.80 6
1269.89 7
1269.97 7
1270.05 7
1270.13 5
1270.21 3
1270.29 1
1270.38 0
1270.46 0
1270.54 2
1270.62 5
1270.70 10
1270.78 15
1270.87 20
1270.95 25
1271.03 30
1271.11 33
1271.19 34
1271.28 35
1271.36 35
1271.44 34
1271.52 33
1271.60 33
1271.68 33
1271.77 33
1271.85 35
1271.93 37
1272.01 38
1272.09 39
1272.17 39
1272.26 38
1272.34 36
1272.42 34
1272.50 33
1272.58 32
1272.67 31
1272.75 30
1272.83 29
1272.91 28
1272.99 26
1273.07 23
1273.16 21
1273.24 18
1273.32 17
1273.40 16
1273.48 17
1273.57 18
1273.65 19
1273.73 20
1273.81 20
1273.89 19
1273.97 19
1274.06 18
1274.14 17
1274.22 17
1274.30 17
1274.38 18
1274.47 18
1274.55 19
1274.63 19
1274.71 19
1274.79 19
1274.88 18
1274.96 17
1275.04 15
1275.12 14
1275.20 12
1275.28 11
1275.37 9
1275.45 8
1275.53 8
1275.61 8
1275.69 9
1275.78 10
1275.86 12
1275.94 14
1276.02 16
1276.10 17
1276.19 18
1276.27 18
1276.35 17
1276.43 17
1276.51 16
1276.60 15
1276.68 14
1276.76 13
1276.84 12
1276.92 12
1277.01 11
1277.09 11
1277.17 12
1277.25 12
1277.33 12
1277.41 12
1277.50 11
1277.58 9
1277.66 8
1277.74 7
1277.82 7
1277.91 8
1277.99 11
1278.07 14
1278.15 16
1278.23 18
1278.32 18
1278.40 16
1278.48 13
1278.56 10
1278.64 6
1278.73 4
1278.81 3
1278.89 3
1278.97 4
1279.05 6
1279.14 8
1279.22 10
1279.30 13
1279.38 15
1279.46 18
1279.55 22
1279.63 25
1279.71 29
1279.79 32
1279.87 33
1279.96 34
1280.04 33
1280.12 31
1280.20 28
1280.29 25
1280.37 23
1280.45 22
1280.53 22
1280.61 23
1280.70 24
1280.78 25
1280.86 26
1280.94 27
1281.02 27
1281.11 27
1281.19 28
1281.27 29
1281.35 30
1281.43 32
1281.52 34
1281.60 35
1281.68 37
1281.76 37
1281.84 37
1281.93 35
1282.01 32
1282.09 29
1282.17 25
1282.26 22
1282.34 20
1282.42 19
1282.50 20
1282.58 21
1282.67 24
1282.75 25
1282.83 26
1282.91 26
1282.99 25
1283.08 23
1283.16 20
1283.24 19
1283.32 18
1283.40 19
1283.49 19
1283.57 21
1283.65 22
1283.73 23
1283.82 23
1283.90 23
1283.98 22
1284.06 20
1284.14 19
1284.23 17
1284.31 16
1284.39 15
1284.47 16
1284.56 17
1284.64 19
1284.72 21
1284.80 23
1284.88 25
1284.97 26
1285.05 27
1285.13 28
1285.21 28
1285.30 28
1285.38 28
1285.46 27
1285.54 26
1285.62 24
1285.71 21
1285.79 20
1285.87 18
1285.95 18
1286.04 19
1286.12 20
1286.20 21
1286.28 23
1286.36 24
1286.45 24
1286.53 23
1286.61 22
1286.69 21
1286.78 20
1286.86 19
1286.94 18
1287.02 17
1287.10 17
1287.19 16
1287.27 16
1287.35 15
1287.43 14
1287.52 13
1287.60 13
1287.68 12
1287.76 12
1287.84 12
1287.93 12
1288.01 13
1288.09 14
1288.17 15
1288.26 16
1288.34 15
1288.42 14
1288.50 13
1288.59 11
1288.67 10
1288.75 9
1288.83 9
1288.91 9
1289.00 9
1289.08 9
1289.16 9
1289.24 9
1289.33 9
1289.41 9
1289.49 9
1289.57 10
1289.66 12
1289.74 13
1289.82 15
1289.90 16
1289.99 18
1290.07 20
1290.15 21
1290.23 22
1290.31 22
1290.40 22
1290.48 22
1290.56 22
1290.64 21
1290.73 20
1290.81 20
1290.89 19
1290.97 19
1291.06 18
1291.14 17
1291.22 16
1291.30 15
1291.39 15
1291.47 16
1291.55 18
1291.63 20
1291.72 22
1291.80 25
1291.88 27
1291.96 28
1292.05 29
1292.13 30
1292.21 30
1292.29 29
1292.38 29
1292.46 28
1292.54 26
1292.62 25
1292.70 24
1292.79 23
1292.87 22
1292.95 21
1293.03 21
1293.12 21
1293.20 21
1293.28 22
1293.36 23
1293.45 24
1293.53 24
1293.61 23
1293.69 22
1293.78 20
1293.86 18
1293.94 17
1294.02 17
1294.11 18
1294.19 19
1294.27 21
1294.35 23
1294.44 26
1294.52 29
1294.60 32
1294.68 34
1294.77 37
1294.85 37
1294.93 37
1295.01 35
1295.10 32
1295.18 28
1295.26 24
1295.34 22
1295.43 20
1295.51 20
1295.59 20
1295.67 21
1295.76 21
1295.84 20
1295.92 19
1296.00 17
1296.09 16
1296.17 15
1296.25 15
1296.34 16
1296.42 17
1296.50 18
1296.58 19
1296.67 20
1296.75 21
1296.83 22
1296.91 23
1297.00 24
1297.08 25
1297.16 26
1297.24 26
1297.33 26
1297.41 26
1297.49 26
1297.57 27
1297.66 27
1297.74 28
1297.82 29
1297.90 30
1297.99 32
1298.07 34
1298.15 35
1298.23 36
1298.32 37
1298.40 37
1298.48 36
1298.57 34
1298.65 32
1298.73 29
1298.81 27
1298.90 25
1298.98 23
1299.06 22
1299.14 21
1299.23 20
1299.31 20
1299.39 20
1299.47 20
1299.56 21
1299.64 22
1299.72 23
1299.81 25
1299.89 26
1299.97 28
1300.05 28
1300.14 29
1300.22 28
1300.30 27
1300.38 26
1300.47 24
1300.55 23
1300.63 21
1300.71 18
1300.80 16
1300.88 13
1300.96 11
1301.05 9
1301.13 9
1301.21 10
1301.29 11
1301.38 14
1301.46 17
1301.54 19
1301.62 21
1301.71 23
1301.79 25
1301.87 26
1301.96 28
1302.04 30
1302.12 31
1302.20 31
1302.29 30
1302.37 28
1302.45 24
1302.53 19
1302.62 14
1302.70 10
1302.78 6
1302.87 3
1302.95 1
1303.03 1
1303.11 1
1303.20 2
1303.28 5
1303.36 8
1303.45 13
1303.53 17
1303.61 22
1303.69 25
1303.78 26
1303.86 25
1303.94 22
1304.02 17
1304.11 12
1304.19 7
1304.27 4
1304.36 2
1304.44 1
1304.52 2
1304.60 4
1304.69 7
1304.77 10
1304.85 12
1304.94 14
1305.02 15
1305.10 16
1305.18 16
1305.27 17
1305.35 17
1305.43 17
1305.52 18
1305.60 20
1305.68 22
1305.76 25
1305.85 28
1305.93 31
1306.01 34
1306.10 36
1306.18 38
1306.26 40
1306.34 41
1306.43 44
1306.51 46
1306.59 47
1306.68 47
1306.76 46
1306.84 43
1306.92 39
1307.01 34
1307.09 28
1307.17 22
1307.26 18
1307.34 14
1307.42 13
1307.51 14
1307.59 16
1307.67 20
1307.75 24
1307.84 27
1307.92 31
1308.00 33
1308.09 34
1308.17 33
1308.25 32
1308.33 30
1308.42 27
1308.50 24
1308.58 19
1308.67 15
1308.75 10
1308.83 7
1308.92 4
1309.00 3
1309.08 4
1309.16 7
1309.25 12
1309.33 16
1309.41 21
1309.50 25
1309.58 28
1309.66 29
1309.74 29
1309.83 28
1309.91 25
1309.99 21
1310.08 17
1310.16 12
1310.24 8
1310.33 5
1310.41 3
1310.49 2
1310.57 3
1310.66 4
1310.74 6
1310.82 8
1310.91 10
1310.99 10
1311.07 10
1311.16 9
1311.24 9
1311.32 9
1311.41 10
1311.49 12
1311.57 15
1311.65 19
1311.74 23
1311.82 27
1311.90 31
1311.99 34
1312.07 37
1312.15 40
1312.24 42
1312.32 45
1312.40 48
1312.49 50
1312.57 53
1312.65 54
1312.73 55
1312.82 55
1312.90 54
1312.98 53
1313.07 51
1313.15 51
1313.23 51
1313.32 52
1313.40 54
1313.48 55
1313.57 57
1313.65 56
1313.73 55
1313.81 52
1313.90 48
1313.98 45
1314.06 42
1314.15 41
1314.23 41
1314.31 42
1314.40 44
1314.48 47
1314.56 51
1314.65 55
1314.73 59
1314.81 62
1314.90 65
1314.98 66
1315.06 65
1315.14 63
1315.23 59
1315.31 54
1315.39 49
1315.48 43
1315.56 38
1315.64 34
1315.73 32
1315.81 31
1315.89 33
1315.98 36
1316.06 41
1316.14 46
1316.23 51
1316.31 54
1316.39 56
1316.48 55
1316.56 53
1316.64 50
1316.73 47
1316.81 44
1316.89 42
1316.97 41
1317.06 41
1317.14 40
1317.22 40
1317.31 40
1317.39 40
1317.47 40
1317.56 42
1317.64 45
1317.72 48
1317.81 52
1317.89 55
1317.97 57
1318.06 58
1318.14 56
1318.22 53
1318.31 48
1318.39 43
1318.47 37
1318.56 32
1318.64 29
1318.72 26
1318.81 26
1318.89 26
1318.97 28
1319.06 29
1319.14 30
1319.22 31
1319.31 31
1319.39 30
1319.47 29
1319.56 28
1319.64 27
1319.72 26
1319.81 26
1319.89 26
1319.97 26
1320.06 27
1320.14 27
1320.22 28
1320.31 29
1320.39 31
1320.47 33
1320.56 34
1320.64 36
1320.72 36
1320.81 37
1320.89 36
1320.97 35
1321.06 34
1321.14 32
1321.22 29
1321.31 26
1321.39 23
1321.47 19
1321.56 16
1321.64 13
1321.72 12
1321.81 13
1321.89 14
1321.97 16
1322.06 19
1322.14 21
1322.22 22
1322.31 22
1322.39 22
1322.47 21
1322.56 20
1322.64 20
1322.72 21
1322.81 24
1322.89 29
1322.97 35
1323.06 41
1323.14 47
1323.22 51
1323.31 54
1323.39 56
1323.47 56
1323.56 55
1323.64 54
1323.72 53
1323.81 52
1323.89 52
1323.97 52
1324.06 51
1324.14 51
1324.22 50
1324.31 48
1324.39 46
1324.48 44
1324.56 42
1324.64 40
1324.73 38
1324.81 36
1324.89 34
1324.98 33
1325.06 32
1325.14 32
1325.23 32
1325.31 32
1325.39 31
1325.48 30
1325.56 28
1325.64 25
1325.73 21
1325.81 15
1325.89 9
1325.98 3
1326.06 0
1326.14 0
1326.23 0
1326.31 0
1326.40 0
1326.48 0
1326.56 0
1326.65 0
1326.73 1
1326.81 7
1326.90 12
1326.98 16
1327.06 18
1327.15 18
1327.23 16
1327.31 13
1327.40 9
1327.48 7
1327.56 5
1327.65 5
1327.73 7
1327.82 9
1327.90 12
1327.98 16
1328.07 21
1328.15 26
1328.23 31
1328.32 35
1328.40 40
1328.48 43
1328.57 46
1328.65 49
1328.73 51
1328.82 52
1328.90 53
1328.99 53
1329.07 52
1329.15 50
1329.24 47
1329.32 42
1329.40 36
1329.49 30
1329.57 24
1329.65 18
1329.74 13
1329.82 10
1329.91 8
1329.99 9
1330.07 13
1330.16 19
1330.24 26
1330.32 34
1330.41 41
1330.49 47
1330.57 51
1330.66 53
1330.74 54
1330.83 53
1330.91 52
1330.99 51
1331.08 50
1331.16 48
1331.24 45
1331.33 42
1331.41 39
1331.49 36
1331.58 34
1331.66 34
1331.75 34
1331.83 36
1331.91 38
1332.00 40
1332.08 42
1332.16 43
1332.25 44
1332.33 44
1332.42 43
1332.50 40
1332.58 37
1332.67 32
1332.75 27
1332.83 21
1332.92 17
1333.00 15
1333.09 15
1333.17 17
1333.25 21
1333.34 25
1333.42 29
1333.50 33
1333.59 36
1333.67 37
1333.76 39
1333.84 42
1333.92 45
1334.01 49
1334.09 53
1334.17 58
1334.26 62
1334.34 64
1334.43 63
1334.51 62
1334.59 59
1334.68 55
1334.76 53
1334.84 51
1334.93 52
1335.01 54
1335.10 58
1335.18 62
1335.26 66
1335.35 70
1335.43 73
1335.51 75
1335.60 76
1335.68 76
1335.77 76
1335.85 75
1335.93 73
1336.02 71
1336.10 69
1336.18 66
1336.27 63
1336.35 62
1336.44 61
1336.52 62
1336.60 64
1336.69 67
1336.77 70
1336.86 74
1336.94 76
1337.02 78
1337.11 78
1337.19 78
1337.27 77
1337.36 76
1337.44 76
1337.53 75
1337.61 74
1337.69 72
1337.78 68
1337.86 64
1337.95 57
1338.03 50
1338.11 42
1338.20 34
1338.28 27
1338.37 21
1338.45 17
1338.53 13
1338.62 11
1338.70 11
1338.78 11
1338.87 12
1338.95 13
1339.04 15
1339.12 17
1339.20 19
1339.29 22
1339.37 24
1339.46 27
1339.54 29
1339.62 31
1339.71 34
1339.79 36
1339.88 39
1339.96 42
1340.04 44
1340.13 47
1340.21 49
1340.30 50
1340.38 52
1340.46 54
1340.55 56
1340.63 58
1340.72 62
1340.80 66
1340.88 70
1340.97 74
1341.05 77
1341.13 79
1341.22 80
1341.30 80
1341.39 79
1341.47 77
1341.55 76
1341.64 75
1341.72 75
1341.81 76
1341.89 77
1341.97 80
1342.06 82
1342.14 85
1342.23 88
1342.31 90
1342.39 90
1342.48 89
1342.56 86
1342.65 82
1342.73 77
1342.82 73
1342.90 69
1342.98 67
1343.07 67
1343.15 68
1343.24 70
1343.32 73
1343.40 75
1343.49 76
1343.57 75
1343.66 73
1343.74 71
1343.82 69
1343.91 67
1343.99 67
1344.08 68
1344.16 70
1344.24 73
1344.33 75
1344.41 76
1344.50 77
1344.58 76
1344.66 75
1344.75 74
1344.83 74
1344.92 75
1345.00 78
1345.08 81
1345.17 84
1345.25 86
1345.34 87
1345.42 86
1345.51 84
1345.59 80
1345.67 77
1345.76 73
1345.84 70
1345.93 68
1346.01 67
1346.09 65
1346.18 64
1346.26 62
1346.35 60
1346.43 57
1346.51 54
1346.60 51
1346.68 48
1346.77 45
1346.85 43
1346.94 41
1347.02 40
1347.10 39
1347.19 39
1347.27 40
1347.36 42
1347.44 44
1347.52 46
1347.61 48
1347.69 49
1347.78 48
1347.86 45
1347.95 42
1348.03 37
1348.11 32
1348.20 27
1348.28 22
1348.37 18
1348.45 15
1348.54 12
1348.62 10
1348.70 9
1348.79 8
1348.87 9
1348.96 10
1349.04 13
1349.12 17
1349.21 22
1349.29 27
1349.38 32
1349.46 36
1349.55 40
1349.63 42
1349.71 43
1349.80 42
1349.88 41
1349.97 40
1350.05 38
1350.14 35
1350.22 32
1350.30 28
1350.39 24
1350.47 19
1350.56 14
1350.64 10
1350.73 6
1350.81 3
1350.89 0
1350.98 0
1351.06 0
1351.15 0
1351.23 0
1351.32 0
1351.40 0
1351.48 0
1351.57 3
1351.65 8
1351.74 12
1351.82 14
1351.91 15
1351.99 14
1352.07 11
1352.16 8
1352.24 5
1352.33 4
1352.41 5
1352.50 8
1352.58 12
1352.66 18
1352.75 23
1352.83 27
1352.92 31
1353.00 33
1353.09 34
1353.17 34
1353.26 35
1353.34 36
1353.42 38
1353.51 40
1353.59 43
1353.68 45
1353.76 46
1353.85 45
1353.93 43
1354.01 38
1354.10 33
1354.18 26
1354.27 18
1354.35 11
1354.44 5
1354.52 0
1354.61 0
1354.69 0
1354.77 0
1354.86 0
1354.94 0
1355.03 0
1355.11 0
1355.20 0
1355.28 6
1355.36 15
1355.45 25
1355.53 33
1355.62 41
1355.70 47
1355.79 51
1355.87 54
1355.96 55
1356.04 56
1356.12 56
1356.21 56
1356.29 55
1356.38 54
1356.46 52
1356.55 51
1356.63 50
1356.72 48
1356.80 48
1356.88 47
1356.97 48
1357.05 49
1357.14 51
1357.22 54
1357.31 56
1357.39 58
1357.48 59
1357.56 59
1357.65 59
1357.73 57
1357.81 56
1357.90 54
1357.98 53
1358.07 52
1358.15 51
1358.24 50
1358.32 50
1358.41 49
1358.49 49
1358.57 49
1358.66 49
1358.74 49
1358.83 48
1358.91 48
1359.00 48
1359.08 47
1359.17 46
1359.25 43
1359.34 40
1359.42 36
1359.50 32
1359.59 29
1359.67 27
1359.76 26
1359.84 26
1359.93 27
1360.01 29
1360.10 32
1360.18 34
1360.27 36
1360.35 38
1360.44 39
1360.52 39
1360.60 40
1360.69 39
1360.77 39
1360.86 38
1360.94 36
1361.03 34
1361.11 31
1361.20 29
1361.28 27
1361.37 25
1361.45 24
1361.53 22
1361.62 21
1361.70 19
1361.79 17
1361.87 15
1361.96 14
1362.04 14
1362.13 15
1362.21 17
1362.30 20
1362.38 23
1362.47 26
1362.55 28
1362.63 29
1362.72 29
1362.80 28
1362.89 26
1362.97 23
1363.06 19
1363.14 14
1363.23 9
1363.31 5
1363.40 3
1363.48 2
1363.57 3
1363.65 6
1363.74 9
1363.82 12
1363.91 16
1363.99 18
1364.07 19
1364.16 19
1364.24 18
1364.33 17
1364.41 16
1364.50 15
1364.58 15
1364.67 15
1364.75 15
1364.84 16
1364.92 16
1365.01 16
1365.09 15
1365.18 13
1365.26 11
1365.35 9
1365.43 7
1365.51 6
1365.60 6
1365.68 8
1365.77 12
1365.85 17
1365.94 23
1366.02 29
1366.11 34
1366.19 38
1366.28 40
1366.36 41
1366.45 41
1366.53 40
1366.62 38
1366.70 36
1366.79 34
1366.87 32
1366.96 30
1367.04 28
1367.13 25
1367.21 23
1367.29 21
1367.38 20
1367.46 19
1367.55 18
1367.63 17
1367.72 16
1367.80 16
1367.89 15
1367.97 15
1368.06 15
1368.14 15
1368.23 15
1368.31 14
1368.40 14
1368.48 15
1368.57 15
1368.65 17
1368.74 19
1368.82 22
1368.91 25
1368.99 28
1369.08 31
1369.16 34
1369.25 36
1369.33 37
1369.42 37
1369.50 36
1369.59 34
1369.67 32
1369.75 30
1369.84 28
1369.92 26
1370.01 26
1370.09 27
1370.18 28
1370.26 30
1370.35 32
1370.43 33
1370.52 34
1370.60 33
1370.69 32
1370.77 30
1370.86 28
1370.94 27
1371.03 27
1371.11 27
1371.20 28
1371.28 29
1371.37 30
1371.45 30
1371.54 29
1371.62 28
1371.71 27
1371.79 27
1371.88 27
1371.96 29
1372.05 32
1372.13 34
1372.22 36
1372.30 36
1372.39 36
1372.47 34
1372.56 31
1372.64 27
1372.73 22
1372.81 19
1372.90 15
1372.98 13
1373.07 12
1373.15 12
1373.24 12
1373.32 12
1373.41 12
1373.49 11
1373.58 10
1373.66 9
1373.75 9
1373.83 11
1373.92 15
1374.00 19
1374.09 25
1374.17 30
1374.26 35
1374.34 39
1374.43 42
1374.51 45
1374.60 47
1374.68 50
1374.77 53
1374.85 55
1374.94 56
1375.02 57
1375.11 57
1375.19 56
1375.28 56
1375.36 55
1375.45 56
1375.53 56
1375.62 57
1375.70 58
1375.79 59
1375.87 59
1375.96 59
1376.04 60
1376.13 60
1376.21 59
1376.30 58
1376.38 57
1376.47 55
1376.55 53
1376.64 51
1376.72 49
1376.81 49
1376.89 50
1376.98 52
1377.06 56
1377.15 60
1377.23 63
1377.32 66
1377.40 66
1377.49 64
1377.57 61
1377.66 57
1377.74 52
1377.83 48
1377.91 44
1378.00 42
1378.08 41
1378.17 40
1378.25 40
1378.34 41
1378.43 43
1378.51 45
1378.60 48
1378.68 51
1378.77 54
1378.85 58
1378.94 61
1379.02 64
1379.11 67
1379.19 69
1379.28 71
1379.36 71
1379.45 70
1379.53 68
1379.62 65
1379.70 61
1379.79 57
1379.87 53
1379.96 50
1380.04 48
1380.13 47
1380.21 46
1380.30 44
1380.38 41
1380.47 37
1380.55 33
1380.64 28
1380.72 24
1380.81 20
1380.90 18
1380.98 17
1381.07 17
1381.15 18
1381.24 19
1381.32 21
1381.41 22
1381.49 23
1381.58 23
1381.66 23
1381.75 23
1381.83 23
1381.92 24
1382.00 24
1382.09 24
1382.17 23
1382.26 22
1382.34 19
1382.43 16
1382.51 12
1382.60 7
1382.69 4
1382.77 2
1382.86 0
1382.94 1
1383.03 2
1383.11 4
1383.20 7
1383.28 9
1383.37 11
1383.45 13
1383.54 14
1383.62 15
1383.71 16
1383.79 16
1383.88 17
1383.96 19
1384.05 23
1384.14 27
1384.22 32
1384.31 38
1384.39 43
1384.48 46
1384.56 48
1384.65 47
1384.73 45
1384.82 42
1384.90 40
1384.99 37
1385.07 36
1385.16 35
1385.24 33
1385.33 30
1385.42 26
1385.50 21
1385.59 16
1385.67 10
1385.76 6
1385.84 2
1385.93 0
1386.01 0
1386.10 0
1386.18 0
1386.27 3
1386.35 6
1386.44 9
1386.53 12
1386.61 13
1386.70 14
1386.78 13
1386.87 12
1386.95 10
1387.04 9
1387.12 8
1387.21 7
1387.29 7
1387.38 6
1387.46 5
1387.55 4
1387.64 2
1387.72 0
1387.81 0
1387.89 0
1387.98 0
1388.06 0
1388.15 0
1388.23 0
1388.32 0
1388.40 2
1388.49 4
1388.58 5
1388.66 4
1388.75 3
1388.83 1
1388.92 0
1389.00 0
1389.09 1
1389.17 5
1389.26 10
1389.34 16
1389.43 22
1389.52 27
1389.60 30
1389.69 31
1389.77 29
1389.86 25
1389.94 20
1390.03 14
1390.11 9
1390.20 4
1390.28 1
1390.37 0
1390.46 0
1390.54 1
1390.63 3
1390.71 4
1390.80 6
1390.88 8
1390.97 10
1391.05 14
1391.14 18
1391.23 22
1391.31 27
1391.40 31
1391.48 33
1391.57 33
1391.65 30
1391.74 25
1391.82 19
1391.91 12
1392.00 6
1392.08 0
1392.17 0
1392.25 0
1392.34 0
1392.42 0
1392.51 0
1392.59 2
1392.68 6
1392.77 9
1392.85 11
1392.94 12
1393.02 14
1393.11 14
1393.19 15
1393.28 15
1393.36 16
1393.45 17
1393.54 19
1393.62 22
1393.71 26
1393.79 31
1393.88 37
1393.96 43
1394.05 47
1394.14 49
1394.22 48
1394.31 45
1394.39 39
1394.48 31
1394.56 22
1394.65 13
1394.73 7
1394.82 3
1394.91 1
1394.99 3
1395.08 8
1395.16 15
1395.25 24
1395.33 32
1395.42 40
1395.51 45
1395.59 48
1395.68 48
1395.76 46
1395.85 42
1395.93 38
1396.02 34
1396.11 33
1396.19 33
1396.28 34
1396.36 36
1396.45 39
1396.53 40
1396.62 40
1396.70 40
1396.79 40
1396.88 40
1396.96 41
1397.05 44
1397.13 48
1397.22 53
1397.30 56
1397.39 59
1397.48 61
1397.56 61
1397.65 59
1397.73 57
1397.82 55
1397.91 54
1397.99 53
1398.08 52
1398.16 51
1398.25 50
1398.33 47
1398.42 44
1398.51 40
1398.59 37
1398.68 33
1398.76 30
1398.85 29
1398.93 27
1399.02 27
1399.11 26
1399.19 26
1399.28 24
1399.36 23
1399.45 21
1399.53 19
1399.62 18
1399.71 16
1399.79 16
1399.88 16
1399.96 18
1400.05 21
1400.14 24
1400.22 29
1400.31 34
1400.39 39
1400.48 44
1400.56 47
1400.65 50
1400.74 51
1400.82 50
1400.91 49
1400.99 47
1401.08 44
1401.16 41
1401.25 38
1401.34 35
1401.42 31
1401.51 28
1401.59 25
1401.68 22
1401.77 19
1401.85 17
1401.94 16
1402.02 15
1402.11 15
1402.20 15
1402.28 14
1402.37 14
1402.45 14
1402.54 15
1402.62 17
1402.71 20
1402.80 24
1402.88 28
1402.97 32
1403.05 35
1403.14 37
1403.23 37
1403.31 37
1403.40 36
1403.48 36
1403.57 37
1403.66 38
1403.74 40
1403.83 41
1403.91 43
1404.00 44
1404.08 43
1404.17 43
1404.26 42
1404.34 42
1404.43 42
1404.51 42
1404.60 43
1404.69 43
1404.77 44
1404.86 45
1404.94 47
1405.03 48
1405.12 50
1405.20 51
1405.29 52
1405.37 53
1405.46 52
1405.55 51
1405.63 49
1405.72 46
1405.80 44
1405.89 43
1405.98 42
1406.06 41
1406.15 41
1406.23 40
1406.32 39
1406.41 38
1406.49 37
1406.58 37
1406.66 37
1406.75 36
1406.84 36
1406.92 35
1407.01 33
1407.09 30
1407.18 27
1407.27 25
1407.35 22
1407.44 20
1407.52 18
1407.61 16
1407.70 14
1407.78 10
1407.87 6
1407.95 2
1408.04 0
1408.13 0
1408.21 0
1408.30 0
1408.38 0
1408.47 0
1408.56 0
1408.64 0
1408.73 2
1408.81 5
1408.90 8
1408.99 11
1409.07 13
1409.16 15
1409.25 17
1409.33 19
1409.42 21
1409.50 22
1409.59 23
1409.68 22
1409.76 22
1409.85 21
1409.93 20
1410.02 19
1410.11 19
1410.19 19
1410.28 20
1410.36 20
1410.45 21
1410.54 20
1410.62 18
1410.71 16
1410.80 12
1410.88 9
1410.97 6
1411.05 4
1411.14 2
1411.23 0
1411.31 0
1411.40 0
1411.48 0
1411.57 0
1411.66 0
1411.74 0
1411.83 0
1411.92 0
1412.00 2
1412.09 8
1412.17 15
1412.26 23
1412.35 31
1412.43 38
1412.52 45
1412.60 50
1412.69 54
1412.78 56
1412.86 57
1412.95 57
1413.04 57
1413.12 56
1413.21 56
1413.29 55
1413.38 54
1413.47 53
1413.55 51
1413.64 49
1413.73 46
1413.81 44
1413.90 42
1413.98 41
1414.07 40
1414.16 40
1414.24 40
1414.33 40
1414.42 39
1414.50 38
1414.59 36
1414.67 35
1414.76 34
1414.85 34
1414.93 35
1415.02 37
1415.11 39
1415.19 41
1415.28 42
1415.36 43
1415.45 43
1415.54 43
1415.62 43
1415.71 43
1415.80 44
1415.88 46
1415.97 47
1416.05 48
1416.14 48
1416.23 47
1416.31 46
1416.40 44
1416.49 42
1416.57 40
1416.66 37
1416.74 35
1416.83 33
1416.92 32
1417.00 33
1417.09 35
1417.18 38
1417.26 43
1417.35 48
1417.44 52
1417.52 55
1417.61 56
1417.69 56
1417.78 53
1417.87 50
1417.95 46
1418.04 42
1418.13 38
1418.21 35
1418.30 33
1418.39 31
1418.47 30
1418.56 31
1418.64 31
1418.73 32
1418.82 33
1418.90 33
1418.99 32
1419.08 29
1419.16 25
1419.25 20
1419.34 16
1419.42 12
1419.51 9
1419.59 9
1419.68 12
1419.77 15
1419.85 21
1419.94 26
1420.03 32
1420.11 38
1420.20 43
1420.29 49
1420.37 54
1420.46 59
1420.54 64
1420.63 67
1420.72 70
1420.80 71
1420.89 73
1420.98 74
1421.06 75
1421.15 76
1421.24 77
1421.32 78
1421.41 78
1421.50 76
1421.58 72
1421.67 67
1421.76 61
1421.84 55
1421.93 50
1422.01 46
1422.10 44
1422.19 42
1422.27 42
1422.36 43
1422.45 45
1422.53 46
1422.62 47
1422.71 49
1422.79 50
1422.88 51
1422.97 53
1423.05 55
1423.14 57
1423.23 59
1423.31 60
1423.40 61
1423.49 61
1423.57 58
1423.66 55
1423.74 49
1423.83 42
1423.92 34
1424.00 27
1424.09 19
1424.18 13
1424.26 9
1424.35 5
1424.44 4
1424.52 3
1424.61 3
1424.70 2
1424.78 2
1424.87 1
1424.96 0
1425.04 0
1425.13 0
1425.22 0
1425.30 0
1425.39 0
1425.48 0
1425.56 0
1425.65 0
1425.74 0
1425.82 2
1425.91 4
1426.00 8
1426.08 13
1426.17 19
1426.25 24
1426.34 29
1426.43 32
1426.51 34
1426.60 35
1426.69 35
1426.77 36
1426.86 38
1426.95 41
1427.03 45
1427.12 49
1427.21 53
1427.29 55
1427.38 55
1427.47 54
1427.55 50
1427.64 46
1427.73 42
1427.81 39
1427.90 36
1427.99 33
1428.07 30
1428.16 27
1428.25 24
1428.33 20
1428.42 16
1428.51 14
1428.59 12
1428.68 10
1428.77 10
1428.85 11
1428.94 13
1429.03 16
1429.11 21
1429.20 27
1429.29 33
1429.37 40
1429.46 47
1429.55 51
1429.63 54
1429.72 54
1429.81 52
1429.89 49
1429.98 45
1430.07 42
1430.15 39
1430.24 36
1430.33 33
1430.41 30
1430.50 27
1430.59 25
1430.68 24
1430.76 23
1430.85 24
1430.94 26
1431.02 29
1431.11 32
1431.20 36
1431.28 40
1431.37 44
1431.46 48
1431.54 52
1431.63 56
1431.72 59
1431.80 62
1431.89 65
1431.98 68
1432.06 70
1432.15 73
1432.24 76
1432.32 78
1432.41 79
1432.50 79
1432.58 78
1432.67 76
1432.76 74
1432.84 71
1432.93 70
1433.02 71
1433.10 72
1433.19 74
1433.28 77
1433.37 79
1433.45 81
1433.54 82
1433.63 81
1433.71 81
1433.80 81
1433.89 81
1433.97 81
1434.06 82
1434.15 82
1434.23 81
1434.32 79
1434.41 76
1434.49 72
1434.58 68
1434.67 65
1434.75 63
1434.84 63
1434.93 64
1435.02 66
1435.10 68
1435.19 69
1435.28 70
1435.36 70
1435.45 70
1435.54 71
1435.62 73
1435.71 75
1435.80 77
1435.88 78
1435.97 79
1436.06 79
1436.14 79
1436.23 78
1436.32 78
1436.41 78
1436.49 78
1436.58 79
1436.67 79
1436.75 78
1436.84 77
1436.93 74
1437.01 69
1437.10 63
1437.19 56
1437.27 48
1437.36 40
1437.45 33
1437.54 28
1437.62 26
1437.71 26
1437.80 27
1437.88 30
1437.97 34
1438.06 38
1438.14 41
1438.23 44
1438.32 47
1438.41 50
1438.49 53
1438.58 56
1438.67 59
1438.75 63
1438.84 66
1438.93 68
1439.01 69
1439.10 68
1439.19 66
1439.27 63
1439.36 59
1439.45 57
1439.54 56
1439.62 58
1439.71 62
1439.80 67
1439.88 73
1439.97 78
1440.06 83
1440.15 87
1440.23 89
1440.32 90
1440.41 91
1440.49 91
1440.58 90
1440.67 88
1440.75 84
1440.84 80
1440.93 75
1441.02 69
1441.10 62
1441.19 55
1441.28 48
1441.36 41
1441.45 35
1441.54 30
1441.62 25
1441.71 22
1441.80 19
1441.89 18
1441.97 16
1442.06 16
1442.15 16
1442.23 17
1442.32 18
1442.41 21
1442.50 24
1442.58 27
1442.67 29
1442.76 30
1442.84 29
1442.93 27
1443.02 24
1443.11 21
1443.19 18
1443.28 15
1443.37 13
1443.45 11
1443.54 10
1443.63 8
1443.72 5
1443.80 3
1443.89 0
1443.98 0
1444.06 0
1444.15 0
1444.24 0
1444.33 0
1444.41 0
1444.50 0
1444.59 0
1444.67 3
1444.76 7
1444.85 11
1444.94 15
1445.02 19
1445.11 21
1445.20 22
1445.28 22
1445.37 20
1445.46 18
1445.55 16
1445.63 13
1445.72 10
1445.81 6
1445.89 4
1445.98 1
1446.07 0
1446.16 0
1446.24 0
1446.33 0
1446.42 2
1446.50 6
1446.59 11
1446.68 17
1446.77 23
1446.85 30
1446.94 36
1447.03 42
1447.12 48
1447.20 52
1447.29 55
1447.38 58
1447.46 60
1447.55 62
1447.64 64
1447.73 67
1447.81 70
1447.90 74
1447.99 76
1448.08 78
1448.16 79
1448.25 79
1448.34 78
1448.42 76
1448.51 73
1448.60 69
1448.69 65
1448.77 61
1448.86 58
1448.95 56
1449.04 55
1449.12 57
1449.21 59
1449.30 63
1449.38 66
1449.47 67
1449.56 67
1449.65 63
1449.73 58
1449.82 51
1449.91 44
1450.00 37
1450.08 30
1450.17 24
1450.26 20
1450.34 16
1450.43 12
1450.52 10
1450.61 9
1450.69 9
1450.78 10
1450.87 14
1450.96 20
1451.04 27
1451.13 35
1451.22 42
1451.31 48
1451.39 51
1451.48 52
1451.57 52
1451.66 49
1451.74 47
1451.83 44
1451.92 41
1452.00 39
1452.09 37
1452.18 37
1452.27 39
1452.35 42
1452.44 46
1452.53 51
1452.62 58
1452.70 65
1452.79 73
1452.88 80
1452.97 87
1453.05 92
1453.14 96
1453.23 98
1453.32 97
1453.40 95
1453.49 91
1453.58 86
1453.67 80
1453.75 74
1453.84 68
1453.93 63
1454.02 57
1454.10 51
1454.19 46
1454.28 42
1454.36 40
1454.45 39
1454.54 40
1454.63 41
1454.71 42
1454.80 43
1454.89 43
1454.98 42
1455.06 41
1455.15 40
1455.24 39
1455.33 39
1455.41 40
1455.50 42
1455.59 46
1455.68 51
1455.76 56
1455.85 61
1455.94 65
1456.03 68
1456.11 68
1456.20 67
1456.29 63
1456.38 59
1456.46 54
1456.55 50
1456.64 46
1456.73 44
1456.81 43
1456.90 43
1456.99 42
1457.08 42
1457.16 41
1457.25 40
1457.34 38
1457.43 37
1457.51 35
1457.60 34
1457.69 34
1457.78 35
1457.86 35
1457.95 36
1458.04 37
1458.13 37
1458.22 36
1458.30 34
1458.39 31
1458.48 28
1458.57 26
1458.65 24
1458.74 22
1458.83 20
1458.92 18
1459.00 14
1459.09 10
1459.18 4
1459.27 0
1459.35 0
1459.44 0
1459.53 0
1459.62 0
1459.70 7
1459.79 17
1459.88 27
1459.97 38
1460.05 47
1460.14 56
1460.23 63
1460.32 67
1460.41 69
1460.49 68
1460.58 66
1460.67 62
1460.76 58
1460.84 53
1460.93 50
1461.02 47
1461.11 45
1461.19 44
1461.28 45
1461.37 46
1461.46 48
1461.54 51
1461.63 55
1461.72 59
1461.81 65
1461.90 71
1461.98 78
1462.07 84
1462.16 90
1462.25 94
1462.33 97
1462.42 97
1462.51 95
1462.60 91
1462.68 87
1462.77 83
1462.86 80
1462.95 79
1463.04 81
1463.12 84
1463.21 89
1463.30 94
1463.39 98
1463.47 100
1463.56 99
1463.65 95
1463.74 89
1463.82 82
1463.91 74
1464.00 66
1464.09 60
1464.18 55
1464.26 52
1464.35 50
1464.44 50
1464.53 52
1464.61 56
1464.70 63
1464.79 70
1464.88 79
1464.97 88
1465.05 96
1465.14 103
1465.23 107
1465.32 109
1465.40 108
1465.49 106
1465.58 102
1465.67 97
1465.76 92
1465.84 88
1465.93 84
1466.02 80
1466.11 77
1466.19 73
1466.28 69
1466.37 65
1466.46 60
1466.55 57
1466.63 54
1466.72 52
1466.81 51
1466.90 49
1466.99 48
1467.07 46
1467.16 43
1467.25 40
1467.34 36
1467.42 32
1467.51 30
1467.60 28
1467.69 28
1467.78 30
1467.86 32
1467.95 35
1468.04 37
1468.13 39
1468.22 39
1468.30 39
1468.39 39
1468.48 38
1468.57 37
1468.65 36
1468.74 34
1468.83 31
1468.92 27
1469.01 21
1469.09 16
1469.18 11
1469.27 8
1469.36 7
1469.45 8
1469.53 11
1469.62 14
1469.71 18
1469.80 21
1469.88 24
1469.97 25
1470.06 25
1470.15 24
1470.24 22
1470.32 20
1470.41 18
1470.50 17
1470.59 17
1470.68 18
1470.76 19
1470.85 21
1470.94 22
1471.03 22
1471.12 21
1471.20 18
1471.29 15
1471.38 12
1471.47 10
1471.56 8
1471.64 7
1471.73 5
1471.82 3
1471.91 0
1472.00 0
1472.08 0
1472.17 0
1472.26 0
1472.35 0
1472.44 0
1472.52 0
1472.61 5
1472.70 11
1472.79 17
1472.88 22
1472.96 26
1473.05 31
1473.14 36
1473.23 41
1473.32 46
1473.40 50
1473.49 53
1473.58 53
1473.67 52
1473.76 49
1473.84 45
1473.93 40
1474.02 35
1474.11 31
1474.20 27
1474.28 25
1474.37 24
1474.46 24
1474.55 24
1474.64 25
1474.72 26
1474.81 27
1474.90 28
1474.99 29
1475.08 31
1475.16 33
1475.25 35
1475.34 38
1475.43 41
1475.52 44
1475.61 47
1475.69 50
1475.78 52
1475.87 52
1475.96 53
1476.05 52
1476.13 52
1476.22 51
1476.31 51
1476.40 52
1476.49 53
1476.57 55
1476.66 57
1476.75 59
1476.84 59
1476.93 59
1477.01 56
1477.10 53
1477.19 48
1477.28 43
1477.37 38
1477.46 34
1477.54 30
1477.63 27
1477.72 25
1477.81 24
1477.90 23
1477.98 22
1478.07 23
1478.16 24
1478.25 26
1478.34 28
1478.43 32
1478.51 36
1478.60 40
1478.69 43
1478.78 45
1478.87 46
1478.95 46
1479.04 45
1479.13 45
1479.22 45
1479.31 45
1479.40 45
1479.48 44
1479.57 43
1479.66 41
1479.75 38
1479.84 35
1479.92 32
1480.01 30
1480.10 29
1480.19 30
1480.28 32
1480.37 34
1480.45 36
1480.54 38
1480.63 39
1480.72 39
1480.81 38
1480.90 37
1480.98 36
1481.07 35
1481.16 35
1481.25 35
1481.34 34
1481.42 34
1481.51 35
1481.60 35
1481.69 37
1481.78 39
1481.87 42
1481.95 46
1482.04 49
1482.13 53
1482.22 55
1482.31 57
1482.40 58
1482.48 59
1482.57 60
1482.66 60
1482.75 60
1482.84 59
1482.93 58
1483.01 55
1483.10 50
1483.19 44
1483.28 37
1483.37 29
1483.46 22
1483.54 16
1483.63 10
1483.72 7
1483.81 4
1483.90 3
1483.99 3
1484.07 4
1484.16 6
1484.25 8
1484.34 10
1484.43 12
1484.52 14
1484.60 15
1484.69 14
1484.78 12
1484.87 8
1484.96 2
1485.05 0
1485.13 0
1485.22 0
1485.31 0
1485.40 0
1485.49 0
1485.58 0
1485.66 0
1485.75 6
1485.84 12
1485.93 17
1486.02 20
1486.11 23
1486.19 24
1486.28 25
1486.37 25
1486.46 25
1486.55 26
1486.64 26
1486.73 27
1486.81 28
1486.90 29
1486.99 30
1487.08 31
1487.17 32
1487.26 32
1487.34 31
1487.43 29
1487.52 28
1487.61 26
1487.70 26
1487.79 26
1487.87 28
1487.96 30
1488.05 31
1488.14 32
1488.23 32
1488.32 31
1488.41 29
1488.49 27
1488.58 26
1488.67 25
1488.76 26
1488.85 28
1488.94 31
1489.02 34
1489.11 38
1489.20 40
1489.29 42
1489.38 43
1489.47 44
1489.56 45
1489.64 46
1489.73 47
1489.82 48
1489.91 49
1490.00 50
1490.09 49
1490.18 48
1490.26 45
1490.35 41
1490.44 37
1490.53 33
1490.62 29
1490.71 26
1490.80 23
1490.88 21
1490.97 21
1491.06 21
1491.15 21
1491.24 23
1491.33 25
1491.42 27
1491.50 28
1491.59 30
1491.68 32
1491.77 33
1491.86 33
1491.95 34
1492.04 34
1492.12 35
1492.21 34
1492.30 34
1492.39 33
1492.48 31
1492.57 30
1492.66 28
1492.74 26
1492.83 25
1492.92 24
1493.01 24
1493.10 24
1493.19 25
1493.28 27
1493.36 30
1493.45 33
1493.54 36
1493.63 39
1493.72 42
1493.81 44
1493.90 46
1493.98 48
1494.07 50
1494.16 52
1494.25 53
1494.34 54
1494.43 55
1494.52 53
1494.60 50
1494.69 44
1494.78 37
1494.87 29
1494.96 20
1495.05 12
1495.14 6
1495.23 1
1495.31 0
1495.40 0
1495.49 0
1495.58 1
1495.67 5
1495.76 9
1495.85 13
1495.94 18
1496.02 22
1496.11 26
1496.20 29
1496.29 32
1496.38 34
1496.47 35
1496.56 35
1496.64 35
1496.73 33
1496.82 32
1496.91 31
1497.00 30
1497.09 29
1497.18 30
1497.27 29
1497.35 29
1497.44 27
1497.53 24
1497.62 20
1497.71 17
1497.80 15
1497.89 14
1497.98 16
1498.06 19
1498.15 24
1498.24 29
1498.33 34
1498.42 37
1498.51 39
1498.60 40
1498.69 40
1498.77 40
1498.86 41
1498.95 41
1499.04 41
1499.13 41
1499.22 40
1499.31 39
1499.40 38
1499.48 37
1499.57 37
1499.66 37
1499.75 38
1499.84 39
1499.93 40
1500.02 40
1500.11 40
1500.20 39
1500.28 39
1500.37 39
1500.46 40
1500.55 42
1500.64 45
1500.73 48
1500.82 51
1500.91 53
1500.99 54
1501.08 54
1501.17 52
1501.26 48
1501.35 43
1501.44 37
1501.53 31
1501.62 26
1501.71 24
1501.79 24
1501.88 26
1501.97 29
1502.06 34
1502.15 38
1502.24 42
1502.33 44
1502.42 45
1502.51 44
1502.59 42
1502.68 39
1502.77 36
1502.86 33
1502.95 29
1503.04 27
1503.13 26
1503.22 25
1503.31 26
1503.39 28
1503.48 32
1503.57 37
1503.66 42
1503.75 47
1503.84 52
1503.93 55
1504.02 58
1504.11 59
1504.19 60
1504.28 61
1504.37 61
1504.46 61
1504.55 61
1504.64 61
1504.73 59
1504.82 55
1504.91 50
1505.00 45
1505.08 39
1505.17 35
1505.26 32
1505.35 30
1505.44 30
1505.53 31
1505.62 33
1505.71 35
1505.80 37
1505.89 39
1505.97 41
1506.06 43
1506.15 46
1506.24 49
1506.33 53
1506.42 56
1506.51 58
1506.60 59
1506.69 58
1506.78 56
1506.86 53
1506.95 49
1507.04 45
1507.13 40
1507.22 37
1507.31 34
1507.40 32
1507.49 32
1507.58 34
1507.67 37
1507.75 41
1507.84 46
1507.93 52
1508.02 58
1508.11 63
1508.20 68
1508.29 72
1508.38 75
1508.47 76
1508.56 77
1508.65 77
1508.73 76
1508.82 75
1508.91 73
1509.00 70
1509.09 67
1509.18 63
1509.27 58
1509.36 53
1509.45 48
1509.54 43
1509.62 39
1509.71 36
1509.80 34
1509.89 34
1509.98 36
1510.07 39
1510.16 44
1510.25 51
1510.34 58
1510.43 64
1510.52 70
1510.61 73
1510.69 75
1510.78 75
1510.87 73
1510.96 71
1511.05 69
1511.14 67
1511.23 66
1511.32 67
1511.41 68
1511.50 71
1511.59 75
1511.67 78
1511.76 82
1511.85 85
1511.94 86
1512.03 87
1512.12 86
1512.21 84
1512.30 81
1512.39 79
1512.48 77
1512.57 75
1512.66 74
1512.74 73
1512.83 72
1512.92 71
1513.01 69
1513.10 68
1513.19 67
1513.28 65
1513.37 65
1513.46 64
1513.55 64
1513.64 64
1513.73 64
1513.82 63
1513.90 61
1513.99 60
1514.08 59
1514.17 59
1514.26 60
1514.35 63
1514.44 66
1514.53 69
1514.62 72
1514.71 73
1514.80 73
1514.89 71
1514.98 68
1515.06 64
1515.15 60
1515.24 56
1515.33 53
1515.42 50
1515.51 48
1515.60 47
1515.69 48
1515.78 50
1515.87 53
1515.96 57
1516.05 62
1516.14 65
1516.23 68
1516.31 68
1516.40 67
1516.49 64
1516.58 61
1516.67 59
1516.76 58
1516.85 61
1516.94 67
1517.03 76
1517.12 87
1517.21 99
1517.30 110
1517.39 119
1517.48 124
1517.57 125
1517.65 122
1517.74 116
1517.83 107
1517.92 97
1518.01 87
1518.10 77
1518.19 68
1518.28 62
1518.37 57
1518.46 54
1518.55 54
1518.64 55
1518.73 57
1518.82 59
1518.91 60
1518.99 60
1519.08 58
1519.17 55
1519.26 51
1519.35 48
1519.44 46
1519.53 45
1519.62 45
1519.71 44
1519.80 44
1519.89 43
1519.98 43
1520.07 45
1520.16 48
1520.25 52
1520.34 58
1520.43 65
1520.51 72
1520.60 78
1520.69 83
1520.78 88
1520.87 93
1520.96 98
1521.05 103
1521.14 107
1521.23 110
1521.32 110
1521.41 109
1521.50 105
1521.59 99
1521.68 93
1521.77 87
1521.86 83
1521.95 81
1522.03 80
1522.12 79
1522.21 80
1522.30 80
1522.39 81
1522.48 81
1522.57 81
1522.66 82
1522.75 83
1522.84 84
1522.93 84
1523.02 83
1523.11 81
1523.20 78
1523.29 74
1523.38 72
1523.47 70
1523.56 70
1523.65 72
1523.74 75
1523.82 79
1523.91 83
1524.00 85
1524.09 85
1524.18 82
1524.27 78
1524.36 72
1524.45 65
1524.54 59
1524.63 53
1524.72 47
1524.81 42
1524.90 37
1524.99 33
1525.08 29
1525.17 26
1525.26 23
1525.35 22
1525.44 21
1525.53 22
1525.62 23
1525.71 24
1525.79 25
1525.88 27
1525.97 29
1526.06 32
1526.15 34
1526.24 36
1526.33 36
1526.42 35
1526.51 31
1526.60 26
1526.69 21
1526.78 15
1526.87 11
1526.96 9
1527.05 8
1527.14 9
1527.23 11
1527.32 12
1527.41 12
1527.50 11
1527.59 9
1527.68 7
1527.77 6
1527.86 5
1527.95 4
1528.03 5
1528.12 5
1528.21 4
1528.30 2
1528.39 0
1528.48 0
1528.57 0
1528.66 0
1528.75 0
1528.84 0
1528.93 0
1529.02 7
1529.11 20
1529.20 35
1529.29 52
1529.38 67
1529.47 79
1529.56 88
1529.65 90
1529.74 88
1529.83 83
1529.92 75
1530.01 68
1530.10 63
1530.19 61
1530.28 62
1530.37 65
1530.46 70
1530.55 75
1530.64 78
1530.73 79
1530.81 78
1530.90 73
1530.99 66
1531.08 58
1531.17 50
1531.26 44
1531.35 40
1531.44 38
1531.53 38
1531.62 41
1531.71 44
1531.80 49
1531.89 54
1531.98 58
1532.07 63
1532.16 67
1532.25 72
1532.34 76
1532.43 80
1532.52 82
1532.61 82
1532.70 80
1532.79 77
1532.88 74
1532.97 71
1533.06 70
1533.15 71
1533.24 75
1533.33 81
1533.42 87
1533.51 92
1533.60 96
1533.69 97
1533.78 97
1533.87 94
1533.96 91
1534.05 88
1534.14 85
1534.23 83
1534.32 81
1534.41 79
1534.50 77
1534.59 75
1534.68 75
1534.77 75
1534.86 76
1534.94 78
1535.03 79
1535.12 79
1535.21 78
1535.30 75
1535.39 70
1535.48 64
1535.57 58
1535.66 52
1535.75 48
1535.84 45
1535.93 44
1536.02 44
1536.11 45
1536.20 46
1536.29 47
1536.38 47
1536.47 47
1536.56 45
1536.65 43
1536.74 39
1536.83 35
1536.92 32
1537.01 29
1537.10 28
1537.19 29
1537.28 32
1537.37 37
1537.46 44
1537.55 52
1537.64 59
1537.73 67
1537.82 73
1537.91 78
1538.00 83
1538.09 86
1538.18 87
1538.27 88
1538.36 88
1538.45 87
1538.54 86
1538.63 84
1538.72 83
1538.81 82
1538.90 82
1538.99 83
1539.08 84
1539.17 87
1539.26 91
1539.35 94
1539.44 98
1539.53 100
1539.62 101
1539.71 100
1539.80 97
1539.89 93
1539.98 89
1540.07 86
1540.16 84
1540.25 83
1540.34 83
1540.43 83
1540.52 83
1540.61 81
1540.70 77
1540.79 73
1540.88 68
1540.97 64
1541.06 62
1541.15 62
1541.24 64
1541.33 67
1541.42 71
1541.51 75
1541.60 78
1541.69 78
1541.78 77
1541.87 73
1541.96 69
1542.05 63
1542.14 57
1542.23 51
1542.32 46
1542.41 42
1542.50 38
1542.59 36
1542.68 34
1542.77 33
1542.86 33
1542.95 35
1543.04 38
1543.13 43
1543.22 48
1543.31 54
1543.40 59
1543.49 62
1543.58 63
1543.67 62
1543.76 59
1543.85 56
1543.94 53
1544.03 52
1544.12 54
1544.21 59
1544.30 67
1544.39 76
1544.48 86
1544.57 94
1544.66 100
1544.75 103
1544.84 102
1544.93 97
1545.02 90
1545.11 80
1545.20 69
1545.29 58
1545.38 47
1545.47 38
1545.56 31
1545.65 25
1545.74 22
1545.84 20
1545.93 20
1546.02 22
1546.11 25
1546.20 29
1546.29 35
1546.38 42
1546.47 50
1546.56 56
1546.65 62
1546.74 65
1546.83 67
1546.92 66
1547.01 63
1547.10 60
1547.19 57
1547.28 54
1547.37 53
1547.46 53
1547.55 54
1547.64 57
1547.73 60
1547.82 64
1547.91 68
1548.00 72
1548.09 75
1548.18 77
1548.27 78
1548.36 78
1548.45 78
1548.54 77
1548.63 78
1548.72 78
1548.81 79
1548.90 81
1548.99 81
1549.08 81
1549.17 80
1549.26 77
1549.35 74
1549.44 69
1549.53 64
1549.62 59
1549.71 54
1549.80 50
1549.89 46
1549.99 44
1550.08 42
1550.17 41
1550.26 41
1550.35 41
1550.44 41
1550.53 40
1550.62 38
1550.71 36
1550.80 34
1550.89 33
1550.98 34
1551.07 36
1551.16 39
1551.25 41
1551.34 43
1551.43 45
1551.52 45
1551.61 46
1551.70 48
1551.79 52
1551.88 58
1551.97 65
1552.06 71
1552.15 77
1552.24 81
1552.33 83
1552.42 83
1552.51 83
1552.60 82
1552.69 82
1552.79 84
1552.88 86
1552.97 88
1553.06 90
1553.15 91
1553.24 91
1553.33 89
1553.42 87
1553.51 84
1553.60 83
1553.69 85
1553.78 90
1553.87 98
1553.96 107
1554.05 116
1554.14 123
1554.23 127
1554.32 126
1554.41 122
1554.50 117
1554.59 111
1554.68 106
1554.77 104
1554.86 104
1554.95 106
1555.05 108
1555.14 109
1555.23 110
1555.32 110
1555.41 109
1555.50 109
1555.59 109
1555.68 110
1555.77 111
1555.86 111
1555.95 110
1556.04 107
1556.13 104
1556.22 99
1556.31 95
1556.40 91
1556.49 87
1556.58 84
1556.67 80
1556.76 76
1556.85 71
1556.94 66
1557.04 60
1557.13 56
1557.22 52
1557.31 52
1557.40 55
1557.49 61
1557.58 70
1557.67 81
1557.76 93
1557.85 104
1557.94 112
1558.03 118
1558.12 120
1558.21 120
1558.30 117
1558.39 114
1558.48 110
1558.57 106
1558.66 104
1558.75 103
1558.85 103
1558.94 103
1559.03 103
1559.12 102
1559.21 100
1559.30 97
1559.39 92
1559.48 87
1559.57 80
1559.66 73
1559.75 66
1559.84 59
1559.93 53
1560.02 49
1560.11 45
1560.20 42
1560.29 40
1560.38 40
1560.48 41
1560.57 44
1560.66 48
1560.75 54
1560.84 61
1560.93 68
1561.02 74
1561.11 79
1561.20 81
1561.29 80
1561.38 77
1561.47 72
1561.56 66
1561.65 61
1561.74 56
1561.83 54
1561.93 53
1562.02 56
1562.11 60
1562.20 65
1562.29 71
1562.38 77
1562.47 82
1562.56 85
1562.65 86
1562.74 86
1562.83 85
1562.92 83
1563.01 80
1563.10 78
1563.19 76
1563.28 74
1563.38 73
1563.47 71
1563.56 70
1563.65 69
1563.74 68
1563.83 67
1563.92 67
1564.01 66
1564.10 65
1564.19 65
1564.28 66
1564.37 68
1564.46 72
1564.55 76
1564.65 81
1564.74 85
1564.83 88
1564.92 89
1565.01 89
1565.10 87
1565.19 85
1565.28 81
1565.37 78
1565.46 74
1565.55 71
1565.64 68
1565.73 65
1565.82 63
1565.92 60
1566.01 59
1566.10 58
1566.19 58
1566.28 59
1566.37 60
1566.46 62
1566.55 65
1566.64 67
1566.73 70
1566.82 73
1566.91 77
1567.00 81
1567.10 85
1567.19 89
1567.28 92
1567.37 95
1567.46 98
1567.55 101
1567.64 104
1567.73 108
1567.82 111
1567.91 115
1568.00 117
1568.09 118
1568.18 117
1568.28 115
1568.37 112
1568.46 110
1568.55 107
1568.64 106
1568.73 104
1568.82 103
1568.91 102
1569.00 99
1569.09 96
1569.18 91
1569.27 87
1569.37 83
1569.46 81
1569.55 80
1569.64 82
1569.73 85
1569.82 88
1569.91 90
1570.00 92
1570.09 92
1570.18 90
1570.27 88
1570.37 85
1570.46 83
1570.55 80
1570.64 78
1570.73 76
1570.82 73
1570.91 70
1571.00 68
1571.09 65
1571.18 62
1571.27 60
1571.36 58
1571.46 57
1571.55 57
1571.64 56
1571.73 55
1571.82 54
1571.91 52
1572.00 50
1572.09 48
1572.18 47
1572.27 46
1572.36 45
1572.46 45
1572.55 46
1572.64 48
1572.73 49
1572.82 50
1572.91 50
1573.00 49
1573.09 47
1573.18 44
1573.27 40
1573.37 37
1573.46 35
1573.55 35
1573.64 36
1573.73 38
1573.82 41
1573.91 43
1574.00 44
1574.09 45
1574.18 44
1574.28 43
1574.37 42
1574.46 42
1574.55 43
1574.64 46
1574.73 51
1574.82 56
1574.91 60
1575.00 63
1575.09 64
1575.19 63
1575.28 60
1575.37 56
1575.46 51
1575.55 46
1575.64 41
1575.73 36
1575.82 31
1575.91 27
1576.00 24
1576.10 21
1576.19 21
1576.28 22
1576.37 26
1576.46 31
1576.55 38
1576.64 46
1576.73 54
1576.82 63
1576.91 72
1577.01 81
1577.10 90
1577.19 100
1577.28 109
1577.37 116
1577.46 123
1577.55 128
1577.64 132
1577.73 136
1577.83 139
1577.92 144
1578.01 149
1578.10 155
1578.19 161
1578.28 167
1578.37 172
1578.46 176
1578.55 179
1578.65 179
1578.74 177
1578.83 173
1578.92 166
1579.01 157
1579.10 146
1579.19 136
1579.28 125
1579.37 116
1579.47 108
1579.56 102
1579.65 96
1579.74 91
1579.83 87
1579.92 82
1580.01 77
1580.10 73
1580.19 70
1580.29 68
1580.38 68
1580.47 69
1580.56 71
1580.65 73
1580.74 75
1580.83 76
1580.92 75
1581.02 73
1581.11 71
1581.20 68
1581.29 66
1581.38 65
1581.47 65
1581.56 66
1581.65 67
1581.74 67
1581.84 66
1581.93 62
1582.02 57
1582.11 51
1582.20 46
1582.29 42
1582.38 42
1582.47 44
1582.57 49
1582.66 57
1582.75 66
1582.84 75
1582.93 83
1583.02 89
1583.11 93
1583.20 94
1583.30 94
1583.39 94
1583.48 94
1583.57 95
1583.66 96
1583.75 98
1583.84 101
1583.93 103
1584.03 104
1584.12 103
1584.21 102
1584.30 98
1584.39 93
1584.48 88
1584.57 82
1584.66 76
1584.76 71
1584.85 68
1584.94 68
1585.03 69
1585.12 73
1585.21 78
1585.30 83
1585.39 87
1585.49 91
1585.58 93
1585.67 94
1585.76 93
1585.85 92
1585.94 92
1586.03 93
1586.13 94
1586.22 95
1586.31 97
1586.40 98
1586.49 99
1586.58 98
1586.67 97
1586.76 94
1586.86 91
1586.95 88
1587.04 84
1587.13 80
1587.22 75
1587.31 71
1587.40 67
1587.50 63
1587.59 61
1587.68 59
1587.77 57
1587.86 56
1587.95 55
1588.04 54
1588.14 52
1588.23 51
1588.32 49
1588.41 47
1588.50 46
1588.59 45
1588.68 44
1588.78 45
1588.87 47
1588.96 50
1589.05 54
1589.14 58
1589.23 63
1589.32 66
1589.41 68
1589.51 68
1589.60 67
1589.69 64
1589.78 60
1589.87 54
1589.96 49
1590.05 44
1590.15 40
1590.24 38
1590.33 38
1590.42 41
1590.51 44
1590.60 48
1590.70 52
1590.79 53
1590.88 53
1590.97 49
1591.06 44
1591.15 37
1591.24 29
1591.34 21
1591.43 13
1591.52 6
1591.61 0
1591.70 0
1591.79 0
1591.88 0
1591.98 0
1592.07 0
1592.16 0
1592.25 0
1592.34 0
1592.43 5
1592.52 11
1592.62 16
1592.71 21
1592.80 25
1592.89 28
1592.98 32
1593.07 35
1593.17 38
1593.26 43
1593.35 49
1593.44 56
1593.53 64
1593.62 73
1593.71 81
1593.81 90
1593.90 97
1593.99 103
1594.08 107
1594.17 110
1594.26 109
1594.36 107
1594.45 102
1594.54 95
1594.63 87
1594.72 79
1594.81 71
1594.90 64
1595.00 58
1595.09 53
1595.18 48
1595.27 45
1595.36 42
1595.45 40
1595.55 38
1595.64 36
1595.73 34
1595.82 32
1595.91 30
1596.00 28
1596.10 27
1596.19 26
1596.28 26
1596.37 28
1596.46 31
1596.55 35
1596.65 39
1596.74 42
1596.83 46
1596.92 49
1597.01 51
1597.10 53
1597.20 54
1597.29 55
1597.38 54
1597.47 53
1597.56 53
1597.65 53
1597.75 55
1597.84 59
1597.93 65
1598.02 72
1598.11 79
1598.20 85
1598.30 88
1598.39 89
1598.48 88
1598.57 85
1598.66 83
1598.75 82
1598.85 82
1598.94 82
1599.03 83
1599.12 84
1599.21 84
1599.30 82
1599.40 81
1599.49 78
1599.58 76
1599.67 74
1599.76 72
1599.85 70
1599.95 68
1600.04 66
1600.13 62
1600.22 59
1600.31 55
1600.40 53
1600.50 50
1600.59 49
1600.68 48
1600.77 48
1600.86 48
1600.95 48
1601.05 47
1601.14 47
1601.23 47
1601.32 48
1601.41 49
1601.51 51
1601.60 55
1601.69 60
1601.78 67
1601.87 74
1601.96 82
1602.06 90
1602.15 96
1602.24 100
1602.33 102
1602.42 102
1602.52 101
1602.61 99
1602.70 98
1602.79 98
1602.88 98
1602.97 99
1603.07 99
1603.16 100
1603.25 99
1603.34 97
1603.43 95
1603.53 93
1603.62 91
1603.71 89
1603.80 87
1603.89 85
1603.98 83
1604.08 80
1604.17 77
1604.26 74
1604.35 70
1604.44 65
1604.54 61
1604.63 57
1604.72 54
1604.81 50
1604.90 47
1604.99 45
1605.09 42
1605.18 40
1605.27 38
1605.36 36
1605.45 35
1605.55 34
1605.64 35
1605.73 37
1605.82 41
1605.91 48
1606.01 55
1606.10 63
1606.19 70
1606.28 75
1606.37 78
1606.46 77
1606.56 75
1606.65 71
1606.74 67
1606.83 65
1606.92 64
1607.02 63
1607.11 63
1607.20 61
1607.29 59
1607.38 57
1607.48 54
1607.57 51
1607.66 50
1607.75 50
1607.84 50
1607.94 50
1608.03 49
1608.12 48
1608.21 45
1608.30 42
1608.40 40
1608.49 39
1608.58 39
1608.67 41
1608.76 44
1608.86 47
1608.95 50
1609.04 52
1609.13 53
1609.22 54
1609.32 56
1609.41 59
1609.50 63
1609.59 68
1609.68 73
1609.78 79
1609.87 82
1609.96 84
1610.05 84
1610.14 82
1610.24 79
1610.33 76
1610.42 74
1610.51 73
1610.60 72
1610.70 72
1610.79 70
1610.88 67
1610.97 61
1611.06 54
1611.16 46
1611.25 38
1611.34 31
1611.43 25
1611.52 21
1611.62 20
1611.71 20
1611.80 22
1611.89 26
1611.98 30
1612.08 35
1612.17 38
1612.26 39
1612.35 38
1612.44 35
1612.54 31
1612.63 27
1612.72 23
1612.81 23
1612.91 26
1613.00 31
1613.09 39
1613.18 47
1613.27 54
1613.37 60
1613.46 64
1613.55 65
1613.64 63
1613.73 60
1613.83 55
1613.92 49
1614.01 44
1614.10 38
1614.19 33
1614.29 29
1614.38 27
1614.47 27
1614.56 29
1614.66 32
1614.75 36
1614.84 41
1614.93 45
1615.02 48
1615.12 50
1615.21 51
1615.30 52
1615.39 51
1615.48 50
1615.58 48
1615.67 45
1615.76 42
1615.85 39
1615.95 36
1616.04 34
1616.13 32
1616.22 32
1616.31 31
1616.41 31
1616.50 31
1616.59 31
1616.68 30
1616.78 30
1616.87 29
1616.96 28
1617.05 28
1617.14 28
1617.24 29
1617.33 30
1617.42 33
1617.51 36
1617.61 41
1617.70 45
1617.79 50
1617.88 53
1617.97 56
1618.07 58
1618.16 58
1618.25 58
1618.34 57
1618.44 55
1618.53 53
1618.62 50
1618.71 47
1618.80 44
1618.90 42
1618.99 42
1619.08 42
1619.17 44
1619.27 46
1619.36 48
1619.45 49
1619.54 49
1619.64 48
1619.73 47
1619.82 45
1619.91 45
1620.00 47
1620.10 49
1620.19 53
1620.28 57
1620.37 61
1620.47 65
1620.56 66
1620.65 67
1620.74 66
1620.84 65
1620.93 63
1621.02 63
1621.11 63
1621.20 64
1621.30 66
1621.39 68
1621.48 68
1621.57 69
1621.67 68
1621.76 68
1621.85 68
1621.94 70
1622.04 71
1622.13 73
1622.22 74
1622.31 74
1622.40 71
1622.50 67
1622.59 62
1622.68 56
1622.77 50
1622.87 44
1622.96 38
1623.05 32
1623.14 26
1623.24 20
1623.33 13
1623.42 8
1623.51 6
1623.61 6
1623.70 9
1623.79 16
1623.88 25
1623.98 34
1624.07 42
1624.16 48
1624.25 51
1624.35 50
1624.44 46
1624.53 41
1624.62 36
1624.71 33
1624.81 31
1624.90 30
1624.99 30
1625.08 31
1625.18 31
1625.27 30
1625.36 29
1625.45 28
1625.55 29
1625.64 31
1625.73 34
1625.82 39
1625.92 45
1626.01 50
1626.10 54
1626.19 55
1626.29 55
1626.38 51
1626.47 46
1626.56 39
1626.66 32
1626.75 26
1626.84 21
1626.93 17
1627.03 16
1627.12 18
1627.21 21
1627.30 24
1627.40 29
1627.49 33
1627.58 36
1627.67 38
1627.77 40
1627.86 41
1627.95 41
1628.04 40
1628.14 38
1628.23 35
1628.32 32
1628.41 28
1628.51 24
1628.60 20
1628.69 18
1628.78 16
1628.88 17
1628.97 20
1629.06 25
1629.15 33
1629.25 43
1629.34 56
1629.43 70
1629.52 84
1629.62 96
1629.71 106
1629.80 112
1629.90 115
1629.99 115
1630.08 113
1630.17 110
1630.27 106
1630.36 102
1630.45 96
1630.54 90
1630.64 82
1630.73 74
1630.82 66
1630.91 58
1631.01 52
1631.10 48
1631.19 46
1631.28 45
1631.38 45
1631.47 45
1631.56 44
1631.65 44
1631.75 44
1631.84 46
1631.93 50
1632.03 56
1632.12 63
1632.21 70
1632.30 76
1632.40 78
1632.49 77
1632.58 73
1632.67 67
1632.77 61
1632.86 55
1632.95 51
1633.04 49
1633.14 47
1633.23 47
1633.32 46
1633.42 45
1633.51 42
1633.60 40
1633.69 38
1633.79 37
1633.88 37
1633.97 39
1634.06 41
1634.16 44
1634.25 47
1634.34 50
1634.43 52
1634.53 54
1634.62 54
1634.71 53
1634.81 50
1634.90 44
1634.99 38
1635.08 30
1635.18 21
1635.27 14
1635.36 7
1635.45 2
1635.55 0
1635.64 0
1635.73 0
1635.83 0
1635.92 0
1636.01 0
1636.10 0
1636.20 0
1636.29 0
1636.38 4
1636.48 8
1636.57 11
1636.66 14
1636.75 16
1636.85 17
1636.94 17
1637.03 16
1637.12 15
1637.22 14
1637.31 14
1637.40 15
1637.50 17
1637.59 19
1637.68 22
1637.77 26
1637.87 30
1637.96 34
1638.05 39
1638.15 44
1638.24 48
1638.33 51
1638.42 52
1638.52 52
1638.61 50
1638.70 48
1638.79 46
1638.89 45
1638.98 44
1639.07 44
1639.17 43
1639.26 41
1639.35 37
1639.44 31
1639.54 22
1639.63 13
1639.72 3
1639.82 0
1639.91 0
1640.00 0
1640.09 0
1640.19 0
1640.28 0
1640.37 7
1640.47 17
1640.56 28
1640.65 39
1640.75 49
1640.84 58
1640.93 64
1641.02 68
1641.12 69
1641.21 67
1641.30 62
1641.40 56
1641.49 48
1641.58 41
1641.67 33
1641.77 26
1641.86 20
1641.95 13
1642.05 7
1642.14 1
1642.23 0
1642.32 0
1642.42 0
1642.51 0
1642.60 1
1642.70 7
1642.79 14
1642.88 22
1642.98 28
1643.07 32
1643.16 34
1643.25 35
1643.35 33
1643.44 30
1643.53 26
1643.63 21
1643.72 15
1643.81 9
1643.90 4
1644.00 1
1644.09 1
1644.18 5
1644.28 11
1644.37 19
1644.46 29
1644.56 37
1644.65 44
1644.74 48
1644.83 50
1644.93 51
1645.02 51
1645.11 51
1645.21 50
1645.30 49
1645.39 47
1645.49 44
1645.58 41
1645.67 38
1645.76 36
1645.86 34
1645.95 33
1646.04 33
1646.14 33
1646.23 34
1646.32 35
1646.42 36
1646.51 37
1646.60 38
1646.70 39
1646.79 40
1646.88 41
1646.97 42
1647.07 44
1647.16 48
1647.25 52
1647.35 57
1647.44 63
1647.53 68
1647.63 73
1647.72 77
1647.81 80
1647.91 83
1648.00 85
1648.09 87
1648.18 89
1648.28 90
1648.37 90
1648.46 88
1648.56 84
1648.65 78
1648.74 69
1648.84 58
1648.93 47
1649.02 36
1649.12 26
1649.21 18
1649.30 12
1649.39 8
1649.49 7
1649.58 6
1649.67 6
1649.77 6
1649.86 6
1649.95 6
1650.05 6
1650.14 7
1650.23 9
1650.33 11
1650.42 14
1650.51 18
1650.61 21
1650.70 24
1650.79 27
1650.89 30
1650.98 33
1651.07 36
1651.16 39
1651.26 43
1651.35 45
1651.44 47
1651.54 49
1651.63 50
1651.72 52
1651.82 55
1651.91 59
1652.00 64
1652.10 70
1652.19 76
1652.28 80
1652.38 84
1652.47 85
1652.56 83
1652.66 80
1652.75 75
1652.84 69
1652.94 63
1653.03 56
1653.12 51
1653.22 45
1653.31 40
1653.40 35
1653.50 30
1653.59 24
1653.68 19
1653.77 15
1653.87 12
1653.96 11
1654.05 11
1654.15 14
1654.24 18
1654.33 23
1654.43 28
1654.52 33
1654.61 36
1654.71 38
1654.80 38
1654.89 37
1654.99 34
1655.08 32
1655.17 29
1655.27 28
1655.36 29
1655.45 31
1655.55 34
1655.64 39
1655.73 42
1655.83 45
1655.92 45
1656.01 44
1656.11 40
1656.20 35
1656.29 30
1656.39 26
1656.48 22
1656.57 19
1656.67 18
1656.76 16
1656.85 13
1656.95 10
1657.04 6
1657.13 1
1657.23 0
1657.32 0
1657.41 0
1657.51 0
1657.60 0
1657.69 0
1657.79 0
1657.88 0
1657.97 3
1658.07 8
1658.16 13
1658.25 20
1658.35 27
1658.44 36
1658.53 45
1658.63 55
1658.72 63
1658.81 70
1658.91 76
1659.00 79
1659.09 81
1659.19 80
1659.28 77
1659.38 73
1659.47 68
1659.56 64
1659.66 61
1659.75 61
1659.84 63
1659.94 68
1660.03 73
1660.12 79
1660.22 84
1660.31 87
1660.40 88
1660.50 87
1660.59 86
1660.68 84
1660.78 83
1660.87 84
1660.96 86
1661.06 89
1661.15 92
1661.24 95
1661.34 99
1661.43 102
1661.52 105
1661.62 108
1661.71 111
1661.80 114
1661.90 115
1661.99 117
1662.09 117
1662.18 118
1662.27 119
1662.37 121
1662.46 123
1662.55 124
1662.65 125
1662.74 125
1662.83 124
1662.93 120
1663.02 116
1663.11 112
1663.21 109
1663.30 106
1663.39 104
1663.49 103
1663.58 102
1663.67 102
1663.77 102
1663.86 101
1663.96 101
1664.05 101
1664.14 102
1664.24 101
1664.33 99
1664.42 96
1664.52 91
1664.61 84
1664.70 78
1664.80 71
1664.89 65
1664.98 60
1665.08 56
1665.17 53
1665.27 51
1665.36 49
1665.45 47
1665.55 45
1665.64 43
1665.73 41
1665.83 38
1665.92 36
1666.01 34
1666.11 33
1666.20 32
1666.29 33
1666.39 34
1666.48 35
1666.58 37
1666.67 40
1666.76 43
1666.86 46
1666.95 50
1667.04 55
1667.14 61
1667.23 67
1667.32 72
1667.42 77
1667.51 79
1667.61 80
1667.70 79
1667.79 77
1667.89 73
1667.98 67
1668.07 60
1668.17 52
1668.26 44
1668.35 36
1668.45 29
1668.54 25
1668.64 23
1668.73 24
1668.82 28
1668.92 33
1669.01 39
1669.10 44
1669.20 48
1669.29 52
1669.39 54
1669.48 55
1669.57 55
1669.67 54
1669.76 52
1669.85 49
1669.95 45
1670.04 41
1670.13 39
1670.23 37
1670.32 38
1670.42 41
1670.51 46
1670.60 52
1670.70 58
1670.79 65
1670.88 72
1670.98 78
1671.07 83
1671.17 88
1671.26 90
1671.35 90
1671.45 88
1671.54 84
1671.63 77
1671.73 71
1671.82 65
1671.92 60
1672.01 58
1672.10 58
1672.20 60
1672.29 63
1672.38 65
1672.48 66
1672.57 65
1672.67 63
1672.76 61
1672.85 60
1672.95 61
1673.04 64
1673.14 68
1673.23 72
1673.32 75
1673.42 76
1673.51 73
1673.60 66
1673.70 57
1673.79 47
1673.89 38
1673.98 31
1674.07 27
1674.17 25
1674.26 26
1674.35 28
1674.45 30
1674.54 31
1674.64 32
1674.73 33
1674.82 34
1674.92 35
1675.01 37
1675.11 40
1675.20 41
1675.29 42
1675.39 41
1675.48 37
1675.57 32
1675.67 25
1675.76 17
1675.86 10
1675.95 4
1676.04 1
1676.14 0
1676.23 3
1676.33 9
1676.42 16
1676.51 24
1676.61 32
1676.70 38
1676.80 40
1676.89 39
1676.98 35
1677.08 29
1677.17 22
1677.26 17
1677.36 15
1677.45 16
1677.55 20
1677.64 27
1677.73 34
1677.83 41
1677.92 45
1678.02 46
1678.11 45
1678.20 41
1678.30 37
1678.39 32
1678.49 28
1678.58 26
1678.67 25
1678.77 25
1678.86 26
1678.96 27
1679.05 27
1679.14 27
1679.24 26
1679.33 25
1679.43 23
1679.52 22
1679.61 21
1679.71 21
1679.80 23
1679.90 26
1679.99 31
1680.08 38
1680.18 48
1680.27 58
1680.37 68
1680.46 78
1680.55 85
1680.65 90
1680.74 92
1680.84 92
1680.93 88
1681.02 81
1681.12 72
1681.21 61
1681.31 49
1681.40 38
1681.49 30
1681.59 27
1681.68 29
1681.78 37
1681.87 51
1681.96 66
1682.06 82
1682.15 94
1682.25 102
1682.34 104
1682.43 102
1682.53 97
1682.62 91
1682.72 85
1682.81 82
1682.90 80
1683.00 79
1683.09 79
1683.19 79
1683.28 77
1683.37 75
1683.47 71
1683.56 67
1683.66 62
1683.75 57
1683.85 53
1683.94 50
1684.03 49
1684.13 49
1684.22 52
1684.32 55
1684.41 60
1684.50 64
1684.60 68
1684.69 70
1684.79 70
1684.88 68
1684.97 66
1685.07 63
1685.16 60
1685.26 57
1685.35 56
1685.45 56
1685.54 58
1685.63 60
1685.73 64
1685.82 68
1685.92 72
1686.01 75
1686.10 78
1686.20 81
1686.29 83
1686.39 84
1686.48 85
1686.58 84
1686.67 83
1686.76 81
1686.86 79
1686.95 78
1687.05 78
1687.14 79
1687.23 81
1687.33 84
1687.42 86
1687.52 88
1687.61 89
1687.71 90
1687.80 92
1687.89 94
1687.99 96
1688.08 98
1688.18 100
1688.27 103
1688.37 105
1688.46 106
1688.55 106
1688.65 105
1688.74 102
1688.84 99
1688.93 95
1689.02 90
1689.12 85
1689.21 81
1689.31 77
1689.40 74
1689.50 72
1689.59 70
1689.68 69
1689.78 68
1689.87 67
1689.97 66
1690.06 65
1690.16 64
1690.25 64
1690.34 63
1690.44 63
1690.53 64
1690.63 65
1690.72 67
1690.82 69
1690.91 71
1691.00 72
1691.10 72
1691.19 71
1691.29 69
1691.38 66
1691.48 63
1691.57 60
1691.66 57
1691.76 55
1691.85 52
1691.95 50
1692.04 48
1692.14 47
1692.23 46
1692.32 47
1692.42 49
1692.51 51
1692.61 55
1692.70 58
1692.80 60
1692.89 61
1692.99 61
1693.08 60
1693.17 58
1693.27 55
1693.36 53
1693.46 50
1693.55 47
1693.65 43
1693.74 39
1693.83 33
1693.93 27
1694.02 21
1694.12 17
1694.21 15
1694.31 15
1694.40 18
1694.50 21
1694.59 25
1694.68 28
1694.78 29
1694.87 28
1694.97 26
1695.06 23
1695.16 19
1695.25 15
1695.34 12
1695.44 8
1695.53 5
1695.63 2
1695.72 0
1695.82 0
1695.91 0
1696.01 0
1696.10 0
1696.19 0
1696.29 0
1696.38 0
1696.48 3
1696.57 8
1696.67 12
1696.76 14
1696.86 15
1696.95 14
1697.04 12
1697.14 10
1697.23 8
1697.33 6
1697.42 6
1697.52 6
1697.61 7
1697.71 8
1697.80 8
1697.90 7
1697.99 6
1698.08 4
1698.18 4
1698.27 4
1698.37 7
1698.46 10
1698.56 15
1698.65 20
1698.75 23
1698.84 25
1698.93 24
1699.03 21
1699.12 16
1699.22 9
1699.31 2
1699.41 0
1699.50 0
1699.60 0
1699.69 0
1699.79 1
1699.88 8
1699.97 15
1700.07 20
1700.16 22
1700.26 22
1700.35 21
1700.45 20
1700.54 20
1700.64 23
1700.73 27
1700.83 33
1700.92 38
1701.01 41
1701.11 40
1701.20 35
1701.30 27
1701.39 20
1701.49 13
1701.58 11
1701.68 13
1701.77 18
1701.87 26
1701.96 34
1702.06 40
1702.15 44
1702.24 43
1702.34 40
1702.43 35
1702.53 30
1702.62 25
1702.72 21
1702.81 18
1702.91 16
1703.00 13
1703.10 9
1703.19 4
1703.29 0
1703.38 0
1703.47 0
1703.57 0
1703.66 0
1703.76 0
1703.85 0
1703.95 0
1704.04 1
1704.14 6
1704.23 14
1704.33 23
1704.42 33
1704.52 45
1704.61 57
1704.71 67
1704.80 74
1704.89 78
1704.99 77
1705.08 73
1705.18 67
1705.27 59
1705.37 51
1705.46 44
1705.56 38
1705.65 34
1705.75 32
1705.84 31
1705.94 31
1706.03 32
1706.13 33
1706.22 35
1706.32 37
1706.41 39
1706.50 41
1706.60 41
1706.69 40
1706.79 38
1706.88 36
1706.98 32
1707.07 30
1707.17 28
1707.26 29
1707.36 33
1707.45 39
1707.55 46
1707.64 54
1707.74 60
1707.83 64
1707.93 65
1708.02 62
1708.12 57
1708.21 49
1708.31 39
1708.40 30
1708.49 22
1708.59 15
1708.68 10
1708.78 8
1708.87 7
1708.97 8
1709.06 10
1709.16 13
1709.25 15
1709.35 17
1709.44 19
1709.54 21
1709.63 23
1709.73 24
1709.82 26
1709.92 27
1710.01 28
1710.11 29
1710.20 29
1710.30 31
1710.39 34
1710.49 39
1710.58 45
1710.68 54
1710.77 63
1710.87 72
1710.96 80
1711.05 85
1711.15 88
1711.24 88
1711.34 86
1711.43 82
1711.53 79
1711.62 78
1711.72 80
1711.81 83
1711.91 88
1712.00 94
1712.10 100
1712.19 104
1712.29 106
1712.38 106
1712.48 104
1712.57 102
1712.67 101
1712.76 100
1712.86 100
1712.95 101
1713.05 103
1713.14 104
1713.24 104
1713.33 103
1713.43 99
1713.52 93
1713.62 86
1713.71 78
1713.81 69
1713.90 61
1714.00 53
1714.09 46
1714.19 41
1714.28 37
1714.38 35
1714.47 34
1714.57 35
1714.66 37
1714.76 38
1714.85 39
1714.95 38
1715.04 37
1715.14 34
1715.23 31
1715.33 28
1715.42 27
1715.52 27
1715.61 28
1715.71 30
1715.80 34
1715.90 38
1715.99 44
1716.09 50
1716.18 57
1716.28 64
1716.37 70
1716.47 74
1716.56 76
1716.66 76
1716.75 74
1716.85 72
1716.94 71
1717.04 71
1717.13 73
1717.23 76
1717.32 80
1717.42 83
1717.51 85
1717.61 85
1717.70 82
1717.80 78
1717.89 71
1717.99 63
1718.08 55
1718.18 47
1718.27 40
1718.37 33
1718.46 28
1718.56 23
1718.65 20
1718.75 18
1718.84 18
1718.94 20
1719.03 24
1719.13 31
1719.22 38
1719.32 47
1719.41 57
1719.51 66
1719.60 75
1719.70 83
1719.79 90
1719.89 95
1719.98 99
1720.08 101
1720.17 103
1720.27 103
1720.36 103
1720.46 102
1720.55 100
1720.65 97
1720.74 92
1720.84 86
1720.93 80
1721.03 74
1721.12 69
1721.22 65
1721.31 62
1721.41 59
1721.51 56
1721.60 53
1721.70 49
1721.79 44
1721.89 39
1721.98 33
1722.08 28
1722.17 23
1722.27 18
1722.36 15
1722.46 12
1722.55 12
1722.65 13
1722.74 18
1722.84 25
1722.93 33
1723.03 42
1723.12 50
1723.22 55
1723.31 56
1723.41 55
1723.50 52
1723.60 47
1723.69 42
1723.79 39
1723.88 37
1723.98 37
1724.07 37
1724.17 37
1724.27 36
1724.36 35
1724.46 31
1724.55 27
1724.65 22
1724.74 16
1724.84 12
1724.93 8
1725.03 7
1725.12 7
1725.22 9
1725.31 12
1725.41 17
1725.50 23
1725.60 29
1725.69 34
1725.79 40
1725.88 44
1725.98 47
1726.08 49
1726.17 49
1726.27 48
1726.36 45
1726.46 42
1726.55 39
1726.65 37
1726.74 34
1726.84 33
1726.93 31
1727.03 29
1727.12 27
1727.22 25
1727.31 23
1727.41 22
1727.50 23
1727.60 26
1727.70 31
1727.79 37
1727.89 44
1727.98 50
1728.08 55
1728.17 57
1728.27 56
1728.36 54
1728.46 49
1728.55 44
1728.65 38
1728.74 33
1728.84 30
1728.93 28
1729.03 27
1729.13 28
1729.22 29
1729.32 31
1729.41 33
1729.51 35
1729.60 37
1729.70 40
1729.79 43
1729.89 47
1729.98 50
1730.08 53
1730.17 55
1730.27 54
1730.36 52
1730.46 48
1730.56 42
1730.65 36
1730.75 29
1730.84 24
1730.94 19
1731.03 16
1731.13 14
1731.22 13
1731.32 13
1731.41 13
1731.51 15
1731.61 17
1731.70 21
1731.80 24
1731.89 29
1731.99 32
1732.08 35
1732.18 36
1732.27 36
1732.37 33
1732.46 30
1732.56 25
1732.66 21
1732.75 17
1732.85 15
1732.94 14
1733.04 14
1733.13 16
1733.23 19
1733.32 24
1733.42 28
1733.51 32
1733.61 35
1733.71 35
1733.80 34
1733.90 32
1733.99 29
1734.09 27
1734.18 25
1734.28 26
1734.37 29
1734.47 32
1734.56 37
1734.66 40
1734.76 42
1734.85 42
1734.95 40
1735.04 37
1735.14 33
1735.23 29
1735.33 28
1735.42 29
1735.52 32
1735.62 35
1735.71 39
1735.81 40
1735.90 38
1736.00 33
1736.09 25
1736.19 16
1736.28 7
1736.38 0
1736.48 0
1736.57 0
1736.67 0
1736.76 0
1736.86 0
1736.95 0
1737.05 0
1737.14 0
1737.24 3
1737.34 9
1737.43 15
1737.53 20
1737.62 25
1737.72 29
1737.81 30
1737.91 29
1738.00 26
1738.10 22
1738.20 16
1738.29 9
1738.39 3
1738.48 0
1738.58 0
1738.67 0
1738.77 0
1738.87 0
1738.96 0
1739.06 2
1739.15 8
1739.25 14
1739.34 20
1739.44 26
1739.53 33
1739.63 39
1739.73 47
1739.82 56
1739.92 66
1740.01 77
1740.11 88
1740.20 98
1740.30 106
1740.40 112
1740.49 115
1740.59 115
1740.68 115
1740.78 113
1740.87 112
1740.97 110
1741.07 107
1741.16 105
1741.26 102
1741.35 98
1741.45 94
1741.54 90
1741.64 86
1741.73 82
1741.83 79
1741.93 77
1742.02 77
1742.12 77
1742.21 79
1742.31 83
1742.40 87
1742.50 92
1742.60 97
1742.69 100
1742.79 102
1742.88 102
1742.98 99
1743.08 95
1743.17 89
1743.27 82
1743.36 75
1743.46 67
1743.55 61
1743.65 55
1743.75 50
1743.84 47
1743.94 46
1744.03 47
1744.13 50
1744.22 54
1744.32 59
1744.42 64
1744.51 68
1744.61 71
1744.70 75
1744.80 80
1744.89 86
1744.99 93
1745.09 100
1745.18 107
1745.28 111
1745.37 113
1745.47 111
1745.57 107
1745.66 102
1745.76 98
1745.85 97
1745.95 100
1746.04 108
1746.14 122
1746.24 140
1746.33 161
1746.43 185
1746.52 210
1746.62 234
1746.72 258
1746.81 280
1746.91 300
1747.00 319
1747.10 335
1747.19 351
1747.29 366
1747.39 382
1747.48 397
1747.58 411
1747.67 424
1747.77 434
1747.87 440
1747.96 442
1748.06 440
1748.15 435
1748.25 427
1748.34 418
1748.44 409
1748.54 400
1748.63 391
1748.73 381
1748.82 370
1748.92 359
1749.02 347
1749.11 335
1749.21 324
1749.30 315
1749.40 306
1749.50 297
1749.59 288
1749.69 278
1749.78 267
1749.88 255
1749.98 243
1750.07 231
1750.17 219
1750.26 206
1750.36 191
1750.45 176
1750.55 159
1750.65 142
1750.74 126
1750.84 111
1750.93 101
1751.03 95
1751.13 93
1751.22 96
1751.32 101
1751.41 107
1751.51 111
1751.61 114
1751.70 114
1751.80 111
1751.89 107
1751.99 102
1752.09 98
1752.18 96
1752.28 97
1752.37 100
1752.47 104
1752.57 109
1752.66 112
1752.76 114
1752.85 112
1752.95 107
1753.05 100
1753.14 93
1753.24 85
1753.33 77
1753.43 71
1753.53 67
1753.62 64
1753.72 62
1753.81 61
1753.91 60
1754.01 60
1754.10 58
1754.20 56
1754.29 53
1754.39 50
1754.49 45
1754.58 41
1754.68 37
1754.77 34
1754.87 32
1754.97 31
1755.06 29
1755.16 28
1755.26 26
1755.35 24
1755.45 22
1755.54 21
1755.64 22
1755.74 23
1755.83 25
1755.93 27
1756.02 28
1756.12 29
1756.22 28
1756.31 28
1756.41 28
1756.50 28
1756.60 30
1756.70 32
1756.79 35
1756.89 38
1756.99 41
1757.08 46
1757.18 50
1757.27 56
1757.37 63
1757.47 69
1757.56 76
1757.66 82
1757.75 87
1757.85 90
1757.95 91
1758.04 90
1758.14 86
1758.23 81
1758.33 75
1758.43 68
1758.52 61
1758.62 54
1758.72 50
1758.81 48
1758.91 49
1759.00 52
1759.10 58
1759.20 63
1759.29 67
1759.39 69
1759.49 68
1759.58 62
1759.68 53
1759.77 43
1759.87 31
1759.97 21
1760.06 13
1760.16 9
1760.25 9
1760.35 13
1760.45 18
1760.54 24
1760.64 29
1760.74 31
1760.83 30
1760.93 25
1761.02 17
1761.12 10
1761.22 5
1761.31 3
1761.41 6
1761.51 13
1761.60 22
1761.70 31
1761.79 40
1761.89 45
1761.99 48
1762.08 48
1762.18 47
1762.28 47
1762.37 49
1762.47 54
1762.56 63
1762.66 76
1762.76 89
1762.85 103
1762.95 116
1763.05 125
1763.14 132
1763.24 134
1763.33 134
1763.43 131
1763.53 127
1763.62 122
1763.72 117
1763.82 112
1763.91 106
1764.01 101
1764.11 97
1764.20 93
1764.30 90
1764.39 88
1764.49 87
1764.59 87
1764.68 88
1764.78 90
1764.88 92
1764.97 94
1765.07 95
1765.16 96
1765.26 96
1765.36 94
1765.45 92
1765.55 89
1765.65 86
1765.74 83
1765.84 81
1765.94 79
1766.03 78
1766.13 76
1766.22 72
1766.32 68
1766.42 63
1766.51 56
1766.61 50
1766.71 45
1766.80 40
1766.90 36
1767.00 34
1767.09 34
1767.19 34
1767.29 35
1767.38 37
1767.48 38
1767.57 39
1767.67 38
1767.77 37
1767.86 34
1767.96 30
1768.06 26
1768.15 21
1768.25 16
1768.35 12
1768.44 9
1768.54 7
1768.63 5
1768.73 5
1768.83 5
1768.92 6
1769.02 9
1769.12 12
1769.21 17
1769.31 23
1769.41 30
1769.50 36
1769.60 41
1769.70 44
1769.79 45
1769.89 43
1769.99 40
1770.08 37
1770.18 34
1770.27 32
1770.37 33
1770.47 36
1770.56 40
1770.66 46
1770.76 50
1770.85 54
1770.95 55
1771.05 55
1771.14 53
1771.24 51
1771.34 49
1771.43 48
1771.53 47
1771.63 47
1771.72 47
1771.82 48
1771.92 48
1772.01 47
1772.11 47
1772.20 46
1772.30 45
1772.40 43
1772.49 40
1772.59 36
1772.69 31
1772.78 27
1772.88 24
1772.98 22
1773.07 22
1773.17 23
1773.27 26
1773.36 30
1773.46 35
1773.56 39
1773.65 42
1773.75 44
1773.85 44
1773.94 43
1774.04 41
1774.14 39
1774.23 39
1774.33 39
1774.43 42
1774.52 46
1774.62 51
1774.72 56
1774.81 58
1774.91 57
1775.01 55
1775.10 51
1775.20 47
1775.30 44
1775.39 43
1775.49 45
1775.59 48
1775.68 52
1775.78 54
1775.88 54
1775.97 51
1776.07 45
1776.17 38
1776.26 29
1776.36 20
1776.46 12
1776.55 4
1776.65 0
1776.75 0
1776.84 0
1776.94 0
1777.04 0
1777.13 0
1777.23 0
1777.33 3
1777.42 6
1777.52 7
1777.62 6
1777.71 5
1777.81 5
1777.91 5
1778.00 9
1778.10 15
1778.20 24
1778.29 34
1778.39 45
1778.49 54
1778.58 61
1778.68 66
1778.78 67
1778.87 67
1778.97 65
1779.07 64
1779.16 63
1779.26 62
1779.36 63
1779.45 64
1779.55 65
1779.65 65
1779.74 65
1779.84 64
1779.94 63
1780.03 61
1780.13 60
1780.23 60
1780.32 61
1780.42 63
1780.52 66
1780.61 69
1780.71 71
1780.81 72
1780.90 72
1781.00 72
1781.10 71
1781.19 72
1781.29 73
1781.39 75
1781.48 77
1781.58 80
1781.68 83
1781.77 85
1781.87 86
1781.97 88
1782.07 89
1782.16 90
1782.26 90
1782.36 88
1782.45 85
1782.55 81
1782.65 76
1782.74 73
1782.84 71
1782.94 70
1783.03 70
1783.13 69
1783.23 67
1783.32 62
1783.42 56
1783.52 49
1783.61 43
1783.71 38
1783.81 37
1783.91 39
1784.00 45
1784.10 53
1784.20 62
1784.29 70
1784.39 77
1784.49 81
1784.58 82
1784.68 80
1784.78 76
1784.87 70
1784.97 63
1785.07 57
1785.16 51
1785.26 47
1785.36 44
1785.46 42
1785.55 42
1785.65 43
1785.75 46
1785.84 51
1785.94 58
1786.04 66
1786.13 74
1786.23 83
1786.33 92
1786.42 98
1786.52 103
1786.62 104
1786.72 104
1786.81 102
1786.91 98
1787.01 94
1787.10 89
1787.20 85
1787.30 82
1787.39 80
1787.49 78
1787.59 77
1787.68 75
1787.78 74
1787.88 72
1787.98 70
1788.07 69
1788.17 69
1788.27 69
1788.36 70
1788.46 72
1788.56 72
1788.65 72
1788.75 70
1788.85 68
1788.95 64
1789.04 61
1789.14 59
1789.24 58
1789.33 59
1789.43 63
1789.53 69
1789.62 76
1789.72 83
1789.82 88
1789.92 91
1790.01 90
1790.11 86
1790.21 79
1790.30 72
1790.40 66
1790.50 62
1790.59 61
1790.69 63
1790.79 68
1790.89 74
1790.98 81
1791.08 86
1791.18 89
1791.27 91
1791.37 92
1791.47 93
1791.56 94
1791.66 97
1791.76 102
1791.86 109
1791.95 116
1792.05 125
1792.15 132
1792.24 138
1792.34 142
1792.44 142
1792.54 140
1792.63 135
1792.73 127
1792.83 117
1792.92 107
1793.02 96
1793.12 85
1793.22 75
1793.31 67
1793.41 60
1793.51 55
1793.60 52
1793.70 51
1793.80 52
1793.90 55
1793.99 60
1794.09 65
1794.19 70
1794.28 75
1794.38 79
1794.48 80
1794.58 79
1794.67 77
1794.77 73
1794.87 68
1794.96 63
1795.06 59
1795.16 55
1795.26 51
1795.35 49
1795.45 46
1795.55 45
1795.64 43
1795.74 42
1795.84 40
1795.94 39
1796.03 37
1796.13 35
1796.23 34
1796.32 34
1796.42 35
1796.52 38
1796.62 40
1796.71 42
1796.81 43
1796.91 42
1797.00 40
1797.10 37
1797.20 34
1797.30 33
1797.39 34
1797.49 36
1797.59 40
1797.69 43
1797.78 45
1797.88 45
1797.98 43
1798.07 39
1798.17 35
1798.27 30
1798.37 27
1798.46 26
1798.56 25
1798.66 25
1798.75 25
1798.85 24
1798.95 23
1799.05 23
1799.14 24
1799.24 27
1799.34 32
1799.44 38
1799.53 44
1799.63 49
1799.73 51
1799.82 50
1799.92 47
1800.02 42
1800.12 37
1800.21 33
1800.31 31
1800.41 32
1800.51 36
1800.60 41
1800.70 49
1800.80 56
1800.90 63
1800.99 68
1801.09 72
1801.19 73
1801.28 73
1801.38 71
1801.48 68
1801.58 65
1801.67 62
1801.77 58
1801.87 54
1801.97 49
1802.06 44
1802.16 39
1802.26 35
1802.36 34
1802.45 35
1802.55 40
1802.65 48
1802.74 57
1802.84 68
1802.94 79
1803.04 90
1803.13 101
1803.23 112
1803.33 123
1803.43 136
1803.52 152
1803.62 169
1803.72 189
1803.82 210
1803.91 230
1804.01 250
1804.11 267
1804.21 280
1804.30 290
1804.40 295
1804.50 297
1804.59 295
1804.69 291
1804.79 284
1804.89 275
1804.98 265
1805.08 255
1805.18 245
1805.28 237
1805.37 232
1805.47 230
1805.57 232
1805.67 237
1805.76 244
1805.86 252
1805.96 258
1806.06 260
1806.15 258
1806.25 250
1806.35 238
1806.45 221
1806.54 203
1806.64 184
1806.74 168
1806.84 154
1806.93 143
1807.03 136
1807.13 132
1807.23 130
1807.32 130
1807.42 130
1807.52 132
1807.62 133
1807.71 134
1807.81 134
1807.91 132
1808.01 128
1808.10 123
1808.20 117
1808.30 111
1808.40 106
1808.49 101
1808.59 97
1808.69 92
1808.79 86
1808.88 79
1808.98 71
1809.08 61
1809.18 52
1809.27 45
1809.37 38
1809.47 34
1809.57 31
1809.66 28
1809.76 26
1809.86 25
1809.96 24
1810.05 24
1810.15 26
1810.25 30
1810.35 35
1810.44 41
1810.54 46
1810.64 48
1810.74 48
1810.83 45
1810.93 40
1811.03 34
1811.13 28
1811.23 22
1811.32 18
1811.42 15
1811.52 15
1811.62 16
1811.71 20
1811.81 26
1811.91 33
1812.01 40
1812.10 48
1812.20 55
1812.30 61
1812.40 64
1812.49 64
1812.59 61
1812.69 56
1812.79 48
1812.88 39
1812.98 29
1813.08 20
1813.18 11
1813.28 5
1813.37 1
1813.47 0
1813.57 2
1813.67 6
1813.76 11
1813.86 16
1813.96 20
1814.06 24
1814.15 26
1814.25 28
1814.35 30
1814.45 32
1814.54 35
1814.64 40
1814.74 45
1814.84 50
1814.94 56
1815.03 61
1815.13 65
1815.23 68
1815.33 69
1815.42 70
1815.52 70
1815.62 69
1815.72 68
1815.81 68
1815.91 67
1816.01 66
1816.11 64
1816.21 63
1816.30 60
1816.40 58
1816.50 55
1816.60 52
1816.69 50
1816.79 47
1816.89 44
1816.99 40
1817.09 35
1817.18 29
1817.28 21
1817.38 13
1817.48 4
1817.57 0
1817.67 0
1817.77 0
1817.87 0
1817.97 0
1818.06 0
1818.16 0
1818.26 0
1818.36 9
1818.45 25
1818.55 40
1818.65 54
1818.75 65
1818.85 74
1818.94 79
1819.04 82
1819.14 83
1819.24 85
1819.33 86
1819.43 89
1819.53 91
1819.63 95
1819.73 98
1819.82 101
1819.92 103
1820.02 105
1820.12 107
1820.21 109
1820.31 111
1820.41 113
1820.51 114
1820.61 115
1820.70 114
1820.80 112
1820.90 107
1821.00 101
1821.10 93
1821.19 83
1821.29 73
1821.39 62
1821.49 51
1821.58 41
1821.68 32
1821.78 25
1821.88 20
1821.98 17
1822.07 17
1822.17 20
1822.27 26
1822.37 34
1822.47 43
1822.56 52
1822.66 61
1822.76 68
1822.86 74
1822.96 78
1823.05 80
1823.15 82
1823.25 84
1823.35 87
1823.44 92
1823.54 98
1823.64 105
1823.74 110
1823.84 114
1823.93 115
1824.03 114
1824.13 110
1824.23 106
1824.33 101
1824.42 97
1824.52 95
1824.62 94
1824.72 93
1824.82 91
1824.91 88
1825.01 84
1825.11 80
1825.21 75
1825.31 71
1825.40 69
1825.50 68
1825.60 69
1825.70 70
1825.80 72
1825.89 74
1825.99 75
1826.09 75
1826.19 74
1826.29 72
1826.38 69
1826.48 65
1826.58 61
1826.68 55
1826.78 50
1826.87 44
1826.97 39
1827.07 35
1827.17 33
1827.27 32
1827.36 33
1827.46 34
1827.56 37
1827.66 40
1827.76 43
1827.85 47
1827.95 51
1828.05 54
1828.15 58
1828.25 62
1828.34 66
1828.44 68
1828.54 70
1828.64 69
1828.74 67
1828.83 63
1828.93 58
1829.03 52
1829.13 47
1829.23 44
1829.32 43
1829.42 46
1829.52 51
1829.62 58
1829.72 67
1829.82 76
1829.91 85
1830.01 93
1830.11 100
1830.21 103
1830.31 104
1830.40 101
1830.50 96
1830.60 88
1830.70 80
1830.80 72
1830.89 66
1830.99 61
1831.09 59
1831.19 60
1831.29 62
1831.39 66
1831.48 70
1831.58 74
1831.68 77
1831.78 78
1831.88 79
1831.97 78
1832.07 76
1832.17 73
1832.27 70
1832.37 67
1832.46 64
1832.56 62
1832.66 62
1832.76 63
1832.86 65
1832.96 69
1833.05 73
1833.15 78
1833.25 82
1833.35 85
1833.45 86
1833.54 85
1833.64 83
1833.74 81
1833.84 80
1833.94 80
1834.04 82
1834.13 85
1834.23 88
1834.33 91
1834.43 91
1834.53 88
1834.63 83
1834.72 75
1834.82 66
1834.92 58
1835.02 52
1835.12 48
1835.21 46
1835.31 46
1835.41 46
1835.51 46
1835.61 45
1835.71 44
1835.80 43
1835.90 43
1836.00 45
1836.10 50
1836.20 56
1836.30 64
1836.39 72
1836.49 80
1836.59 86
1836.69 91
1836.79 93
1836.88 93
1836.98 90
1837.08 85
1837.18 77
1837.28 68
1837.38 57
1837.47 46
1837.57 35
1837.67 26
1837.77 20
1837.87 16
1837.97 14
1838.06 15
1838.16 17
1838.26 21
1838.36 25
1838.46 28
1838.56 31
1838.65 32
1838.75 32
1838.85 29
1838.95 26
1839.05 22
1839.15 17
1839.24 12
1839.34 8
1839.44 4
1839.54 0
1839.64 0
1839.74 0
1839.83 0
1839.93 0
1840.03 0
1840.13 0
1840.23 0
1840.33 0
1840.42 5
1840.52 10
1840.62 17
1840.72 24
1840.82 33
1840.92 42
1841.02 52
1841.11 62
1841.21 69
1841.31 75
1841.41 78
1841.51 78
1841.61 75
1841.70 71
1841.80 67
1841.90 62
1842.00 60
1842.10 59
1842.20 61
1842.29 65
1842.39 70
1842.49 75
1842.59 80
1842.69 84
1842.79 85
1842.89 85
1842.98 84
1843.08 81
1843.18 78
1843.28 74
1843.38 70
1843.48 67
1843.57 62
1843.67 58
1843.77 54
1843.87 49
1843.97 45
1844.07 42
1844.17 40
1844.26 39
1844.36 38
1844.46 37
1844.56 36
1844.66 34
1844.76 31
1844.85 28
1844.95 24
1845.05 21
1845.15 19
1845.25 18
1845.35 18
1845.45 19
1845.54 21
1845.64 23
1845.74 26
1845.84 29
1845.94 32
1846.04 36
1846.14 40
1846.23 43
1846.33 47
1846.43 50
1846.53 51
1846.63 52
1846.73 50
1846.82 47
1846.92 43
1847.02 39
1847.12 36
1847.22 34
1847.32 33
1847.42 33
1847.51 34
1847.61 37
1847.71 41
1847.81 46
1847.91 52
1848.01 58
1848.11 65
1848.20 71
1848.30 75
1848.40 77
1848.50 75
1848.60 70
1848.70 62
1848.80 54
1848.89 46
1848.99 38
1849.09 32
1849.19 28
1849.29 24
1849.39 21
1849.49 20
1849.59 20
1849.68 21
1849.78 23
1849.88 27
1849.98 32
1850.08 36
1850.18 40
1850.28 43
1850.37 46
1850.47 49
1850.57 52
1850.67 56
1850.77 60
1850.87 64
1850.97 67
1851.06 68
1851.16 68
1851.26 66
1851.36 63
1851.46 60
1851.56 57
1851.66 55
1851.76 55
1851.85 58
1851.95 63
1852.05 70
1852.15 78
1852.25 87
1852.35 95
1852.45 102
1852.55 107
1852.64 109
1852.74 110
1852.84 108
1852.94 106
1853.04 102
1853.14 97
1853.24 91
1853.33 86
1853.43 81
1853.53 75
1853.63 70
1853.73 65
1853.83 61
1853.93 57
1854.03 53
1854.12 51
1854.22 49
1854.32 50
1854.42 52
1854.52 56
1854.62 61
1854.72 66
1854.82 71
1854.91 75
1855.01 77
1855.11 78
1855.21 78
1855.31 76
1855.41 74
1855.51 71
1855.61 67
1855.70 62
1855.80 57
1855.90 51
1856.00 45
1856.10 40
1856.20 37
1856.30 36
1856.40 37
1856.50 40
1856.59 44
1856.69 49
1856.79 54
1856.89 58
1856.99 60
1857.09 62
1857.19 64
1857.29 66
1857.38 69
1857.48 72
1857.58 75
1857.68 78
1857.78 80
1857.88 80
1857.98 79
1858.08 78
1858.18 76
1858.27 74
1858.37 72
1858.47 69
1858.57 66
1858.67 60
1858.77 54
1858.87 47
1858.97 40
1859.07 34
1859.16 30
1859.26 29
1859.36 29
1859.46 32
1859.56 35
1859.66 38
1859.76 40
1859.86 42
1859.96 43
1860.05 43
1860.15 43
1860.25 44
1860.35 45
1860.45 47
1860.55 50
1860.65 53
1860.75 55
1860.85 58
1860.94 61
1861.04 63
1861.14 65
1861.24 65
1861.34 66
1861.44 65
1861.54 64
1861.64 62
1861.74 60
1861.83 59
1861.93 57
1862.03 57
1862.13 57
1862.23 56
1862.33 56
1862.43 55
1862.53 53
1862.63 50
1862.73 47
1862.82 43
1862.92 40
1863.02 37
1863.12 33
1863.22 30
1863.32 28
1863.42 27
1863.52 27
1863.62 30
1863.72 35
1863.81 41
1863.91 46
1864.01 51
1864.11 54
1864.21 54
1864.31 51
1864.41 46
1864.51 40
1864.61 33
1864.71 28
1864.80 23
1864.90 19
1865.00 17
1865.10 16
1865.20 16
1865.30 18
1865.40 21
1865.50 25
1865.60 29
1865.70 34
1865.79 38
1865.89 41
1865.99 43
1866.09 46
1866.19 49
1866.29 53
1866.39 58
1866.49 65
1866.59 73
1866.69 80
1866.79 86
1866.88 92
1866.98 95
1867.08 96
1867.18 95
1867.28 92
1867.38 87
1867.48 80
1867.58 73
1867.68 64
1867.78 56
1867.88 48
1867.97 41
1868.07 36
1868.17 31
1868.27 28
1868.37 26
1868.47 25
1868.57 25
1868.67 25
1868.77 27
1868.87 29
1868.97 31
1869.06 33
1869.16 34
1869.26 36
1869.36 37
1869.46 37
1869.56 38
1869.66 38
1869.76 38
1869.86 38
1869.96 38
1870.06 39
1870.16 40
1870.25 42
1870.35 45
1870.45 50
1870.55 56
1870.65 63
1870.75 70
1870.85 76
1870.95 80
1871.05 83
1871.15 84
1871.25 82
1871.35 79
1871.44 74
1871.54 69
1871.64 62
1871.74 56
1871.84 50
1871.94 45
1872.04 41
1872.14 37
1872.24 33
1872.34 29
1872.44 25
1872.54 21
1872.64 16
1872.73 12
1872.83 9
1872.93 7
1873.03 6
1873.13 5
1873.23 5
1873.33 7
1873.43 8
1873.53 10
1873.63 12
1873.73 14
1873.83 17
1873.93 20
1874.03 24
1874.12 28
1874.22 33
1874.32 39
1874.42 44
1874.52 50
1874.62 55
1874.72 60
1874.82 62
1874.92 64
1875.02 64
1875.12 63
1875.22 61
1875.32 60
1875.42 59
1875.51 60
1875.61 62
1875.71 65
1875.81 70
1875.91 75
1876.01 79
1876.11 83
1876.21 86
1876.31 86
1876.41 86
1876.51 83
1876.61 79
1876.71 74
1876.81 68
1876.91 61
1877.00 53
1877.10 45
1877.20 37
1877.30 30
1877.40 24
1877.50 19
1877.60 15
1877.70 12
1877.80 8
1877.90 4
1878.00 0
1878.10 0
1878.20 0
1878.30 0
1878.40 0
1878.49 0
1878.59 0
1878.69 5
1878.79 11
1878.89 18
1878.99 25
1879.09 32
1879.19 37
1879.29 40
1879.39 42
1879.49 42
1879.59 40
1879.69 37
1879.79 32
1879.89 26
1879.99 21
1880.09 16
1880.18 12
1880.28 9
1880.38 7
1880.48 6
1880.58 5
1880.68 4
1880.78 4
1880.88 5
1880.98 6
1881.08 8
1881.18 12
1881.28 15
1881.38 18
1881.48 20
1881.58 21
1881.68 19
1881.78 17
1881.88 15
1881.98 14
1882.07 15
1882.17 17
1882.27 20
1882.37 24
1882.47 27
1882.57 29
1882.67 29
1882.77 27
1882.87 23
1882.97 19
1883.07 13
1883.17 8
1883.27 3
1883.37 0
1883.47 0
1883.57 0
1883.67 0
1883.77 0
1883.87 0
1883.97 0
1884.06 2
1884.16 5
1884.26 7
1884.36 8
1884.46 8
1884.56 8
1884.66 6
1884.76 5
1884.86 4
1884.96 4
1885.06 5
1885.16 7
1885.26 10
1885.36 14
1885.46 19
1885.56 25
1885.66 30
1885.76 34
1885.86 36
1885.96 37
1886.06 34
1886.16 31
1886.26 26
1886.35 22
1886.45 19
1886.55 18
1886.65 18
1886.75 19
1886.85 20
1886.95 19
1887.05 16
1887.15 11
1887.25 5
1887.35 0
1887.45 0
1887.55 0
1887.65 0
1887.75 0
1887.85 0
1887.95 0
1888.05 0
1888.15 3
1888.25 10
1888.35 17
1888.45 24
1888.55 30
1888.65 36
1888.75 41
1888.85 45
1888.95 49
1889.04 52
1889.14 54
1889.24 55
1889.34 55
1889.44 55
1889.54 55
1889.64 54
1889.74 53
1889.84 53
1889.94 52
1890.04 51
1890.14 50
1890.24 48
1890.34 46
1890.44 44
1890.54 42
1890.64 42
1890.74 42
1890.84 43
1890.94 45
1891.04 47
1891.14 48
1891.24 50
1891.34 50
1891.44 51
1891.54 50
1891.64 50
1891.74 48
1891.84 46
1891.94 43
1892.04 40
1892.14 36
1892.24 32
1892.34 29
1892.44 26
1892.53 26
1892.63 26
1892.73 29
1892.83 32
1892.93 35
1893.03 37
1893.13 38
1893.23 37
1893.33 35
1893.43 32
1893.53 31
1893.63 31
1893.73 34
1893.83 38
1893.93 42
1894.03 45
1894.13 47
1894.23 45
1894.33 40
1894.43 33
1894.53 25
1894.63 18
1894.73 14
1894.83 12
1894.93 14
1895.03 18
1895.13 22
1895.23 26
1895.33 28
1895.43 28
1895.53 26
1895.63 23
1895.73 20
1895.83 17
1895.93 15
1896.03 15
1896.13 15
1896.23 17
1896.33 19
1896.43 20
1896.53 20
1896.63 19
1896.73 17
1896.83 15
1896.93 12
1897.03 10
1897.13 9
1897.23 8
1897.33 8
1897.43 8
1897.53 8
1897.63 8
1897.73 8
1897.83 10
1897.93 13
1898.03 18
1898.13 23
1898.23 28
1898.33 31
1898.43 33
1898.53 31
1898.63 28
1898.73 24
1898.83 19
1898.93 15
1899.02 12
1899.12 11
1899.22 9
1899.32 9
1899.42 8
1899.52 8
1899.62 9
1899.72 10
1899.82 13
1899.92 17
1900.02 22
1900.12 28
1900.22 33
1900.32 37
1900.42 41
1900.52 43
1900.62 44
1900.72 44
1900.82 43
1900.92 40
1901.02 37
1901.12 32
1901.22 28
1901.32 26
1901.42 25
1901.52 27
1901.62 33
1901.72 43
1901.82 54
1901.92 65
1902.02 76
1902.12 83
1902.22 88
1902.32 89
1902.42 87
1902.52 84
1902.62 79
1902.72 74
1902.82 69
1902.92 64
1903.02 60
1903.12 58
1903.22 56
1903.32 55
1903.42 54
1903.52 54
1903.62 53
1903.72 51
1903.82 49
1903.92 46
1904.02 43
1904.12 41
1904.22 39
1904.32 37
1904.43 34
1904.53 32
1904.63 29
1904.73 28
1904.83 28
1904.93 31
1905.03 38
1905.13 48
1905.23 59
1905.33 71
1905.43 81
1905.53 89
1905.63 93
1905.73 95
1905.83 94
1905.93 92
1906.03 90
1906.13 87
1906.23 87
1906.33 88
1906.43 91
1906.53 95
1906.63 100
1906.73 105
1906.83 110
1906.93 115
1907.03 119
1907.13 122
1907.23 125
1907.33 127
1907.43 128
1907.53 127
1907.63 126
1907.73 123
1907.83 119
1907.93 114
1908.03 109
1908.13 104
1908.23 100
1908.33 98
1908.43 98
1908.53 100
1908.63 103
1908.73 107
1908.83 112
1908.93 116
1909.03 118
1909.13 119
1909.23 118
1909.33 117
1909.43 115
1909.53 113
1909.63 111
1909.73 108
1909.83 105
1909.93 101
1910.03 95
1910.13 89
1910.23 84
1910.33 80
1910.43 80
1910.53 82
1910.63 86
1910.73 91
1910.84 94
1910.94 95
1911.04 93
1911.14 87
1911.24 80
1911.34 72
1911.44 67
1911.54 65
1911.64 67
1911.74 72
1911.84 80
1911.94 88
1912.04 96
1912.14 102
1912.24 106
1912.34 107
1912.44 107
1912.54 105
1912.64 103
1912.74 101
1912.84 98
1912.94 95
1913.04 92
1913.14 87
1913.24 82
1913.34 76
1913.44 69
1913.54 61
1913.64 54
1913.74 46
1913.84 39
1913.94 33
1914.04 28
1914.14 24
1914.24 22
1914.35 21
1914.45 22
1914.55 24
1914.65 27
1914.75 30
1914.85 33
1914.95 36
1915.05 38
1915.15 40
1915.25 44
1915.35 48
1915.45 53
1915.55 59
1915.65 64
1915.75 68
1915.85 70
1915.95 70
1916.05 67
1916.15 62
1916.25 55
1916.35 48
1916.45 40
1916.55 33
1916.65 27
1916.75 22
1916.85 17
1916.95 13
1917.06 8
1917.16 5
1917.26 2
1917.36 1
1917.46 1
1917.56 4
1917.66 9
1917.76 15
1917.86 21
1917.96 27
1918.06 31
1918.16 35
1918.26 38
1918.36 41
1918.46 44
1918.56 47
1918.66 51
1918.76 54
1918.86 56
1918.96 57
1919.06 57
1919.16 57
1919.26 56
1919.37 57
1919.47 58
1919.57 59
1919.67 60
1919.77 61
1919.87 62
1919.97 61
1920.07 60
1920.17 59
1920.27 57
1920.37 55
1920.47 51
1920.57 47
1920.67 42
1920.77 37
1920.87 33
1920.97 31
1921.07 30
1921.17 31
1921.27 33
1921.37 35
1921.48 38
1921.58 40
1921.68 41
1921.78 42
1921.88 43
1921.98 44
1922.08 44
1922.18 45
1922.28 45
1922.38 44
1922.48 42
1922.58 39
1922.68 36
1922.78 33
1922.88 30
1922.98 27
1923.08 26
1923.18 27
1923.29 29
1923.39 31
1923.49 33
1923.59 34
1923.69 32
1923.79 27
1923.89 20
1923.99 13
1924.09 5
1924.19 0
1924.29 0
1924.39 0
1924.49 0
1924.59 0
1924.69 0
1924.79 0
1924.89 0
1925.00 0
1925.10 5
1925.20 11
1925.30 16
1925.40 20
1925.50 24
1925.60 26
1925.70 27
1925.80 26
1925.90 25
1926.00 23
1926.10 21
1926.20 18
1926.30 15
1926.40 11
1926.50 5
1926.61 0
1926.71 0
1926.81 0
1926.91 0
1927.01 0
1927.11 0
1927.21 0
1927.31 9
1927.41 21
1927.51 34
1927.61 46
1927.71 56
1927.81 62
1927.91 66
1928.01 66
1928.12 64
1928.22 62
1928.32 60
1928.42 59
1928.52 60
1928.62 62
1928.72 67
1928.82 72
1928.92 78
1929.02 83
1929.12 87
1929.22 87
1929.32 86
1929.42 81
1929.53 74
1929.63 66
1929.73 57
1929.83 49
1929.93 41
1930.03 35
1930.13 29
1930.23 24
1930.33 18
1930.43 12
1930.53 5
1930.63 0
1930.73 0
1930.84 0
1930.94 0
1931.04 0
1931.14 1
1931.24 11
1931.34 22
1931.44 33
1931.54 42
1931.64 48
1931.74 51
1931.84 50
1931.94 47
1932.04 42
1932.15 35
1932.25 27
1932.35 19
1932.45 11
1932.55 6
1932.65 4
1932.75 5
1932.85 8
1932.95 13
1933.05 20
1933.15 26
1933.25 32
1933.36 37
1933.46 42
1933.56 45
1933.66 49
1933.76 51
1933.86 53
1933.96 53
1934.06 53
1934.16 51
1934.26 48
1934.36 45
1934.46 44
1934.57 44
1934.67 46
1934.77 50
1934.87 57
1934.97 64
1935.07 72
1935.17 79
1935.27 84
1935.37 87
1935.47 88
1935.57 86
1935.67 83
1935.78 80
1935.88 77
1935.98 75
1936.08 73
1936.18 72
1936.28 71
1936.38 67
1936.48 62
1936.58 54
1936.68 44
1936.78 32
1936.89 20
1936.99 10
1937.09 3
1937.19 0
1937.29 0
1937.39 5
1937.49 14
1937.59 25
1937.69 38
1937.79 51
1937.90 65
1938.00 77
1938.10 88
1938.20 96
1938.30 101
1938.40 103
1938.50 102
1938.60 97
1938.70 91
1938.80 83
1938.90 75
1939.01 68
1939.11 63
1939.21 60
1939.31 59
1939.41 59
1939.51 59
1939.61 60
1939.71 59
1939.81 58
1939.91 55
1940.02 52
1940.12 47
1940.22 41
1940.32 35
1940.42 28
1940.52 23
1940.62 19
1940.72 18
1940.82 20
1940.92 23
1941.03 28
1941.13 33
1941.23 37
1941.33 39
1941.43 39
1941.53 38
1941.63 36
1941.73 35
1941.83 34
1941.94 34
1942.04 36
1942.14 38
1942.24 40
1942.34 41
1942.44 41
1942.54 41
1942.64 39
1942.74 37
1942.84 35
1942.95 33
1943.05 31
1943.15 28
1943.25 26
1943.35 25
1943.45 24
1943.55 25
1943.65 26
1943.75 26
1943.86 27
1943.96 26
1944.06 25
1944.16 23
1944.26 21
1944.36 21
1944.46 24
1944.56 29
1944.66 36
1944.77 44
1944.87 50
1944.97 54
1945.07 56
1945.17 55
1945.27 51
1945.37 47
1945.47 43
1945.57 41
1945.68 40
1945.78 41
1945.88 42
1945.98 44
1946.08 46
1946.18 47
1946.28 48
1946.38 47
1946.49 46
1946.59 46
1946.69 46
1946.79 48
1946.89 51
1946.99 55
1947.09 60
1947.19 65
1947.29 70
1947.40 75
1947.50 81
1947.60 87
1947.70 93
1947.80 98
1947.90 100
1948.00 100
1948.10 97
1948.21 92
1948.31 86
1948.41 80
1948.51 77
1948.61 76
1948.71 77
1948.81 79
1948.91 81
1949.02 83
1949.12 83
1949.22 81
1949.32 78
1949.42 75
1949.52 72
1949.62 68
1949.72 64
1949.83 60
1949.93 55
1950.03 49
1950.13 44
1950.23 41
1950.33 40
1950.43 43
1950.53 50
1950.64 60
1950.74 73
1950.84 86
1950.94 97
1951.04 106
1951.14 111
1951.24 112
1951.34 109
1951.45 103
1951.55 97
1951.65 91
1951.75 86
1951.85 82
1951.95 78
1952.05 75
1952.16 73
1952.26 70
1952.36 68
1952.46 67
1952.56 65
1952.66 65
1952.76 63
1952.86 61
1952.97 58
1953.07 54
1953.17 48
1953.27 42
1953.37 36
1953.47 30
1953.57 25
1953.68 20
1953.78 17
1953.88 14
1953.98 13
1954.08 12
1954.18 12
1954.28 12
1954.38 13
1954.49 13
1954.59 13
1954.69 13
1954.79 11
1954.89 11
1954.99 10
1955.09 11
1955.20 13
1955.30 16
1955.40 20
1955.50 23
1955.60 25
1955.70 25
1955.80 24
1955.91 22
1956.01 19
1956.11 17
1956.21 17
1956.31 17
1956.41 18
1956.51 21
1956.62 24
1956.72 27
1956.82 31
1956.92 34
1957.02 37
1957.12 39
1957.22 39
1957.33 38
1957.43 35
1957.53 31
1957.63 28
1957.73 25
1957.83 24
1957.93 26
1958.04 31
1958.14 38
1958.24 46
1958.34 55
1958.44 62
1958.54 67
1958.64 70
1958.75 72
1958.85 72
1958.95 72
1959.05 72
1959.15 73
1959.25 74
1959.36 75
1959.46 74
1959.56 70
1959.66 65
1959.76 59
1959.86 52
1959.96 47
1960.07 45
1960.17 45
1960.27 49
1960.37 54
1960.47 60
1960.57 67
1960.68 72
1960.78 75
1960.88 77
1960.98 78
1961.08 77
1961.18 76
1961.28 73
1961.39 69
1961.49 63
1961.59 56
1961.69 46
1961.79 37
1961.89 28
1962.00 22
1962.10 19
1962.20 20
1962.30 24
1962.40 31
1962.50 40
1962.61 49
1962.71 57
1962.81 63
1962.91 68
1963.01 71
1963.11 72
1963.21 73
1963.32 72
1963.42 71
1963.52 71
1963.62 70
1963.72 71
1963.82 73
1963.93 76
1964.03 80
1964.13 85
1964.23 90
1964.33 95
1964.43 99
1964.54 103
1964.64 106
1964.74 107
1964.84 105
1964.94 101
1965.04 94
1965.15 85
1965.25 74
1965.35 61
1965.45 49
1965.55 37
1965.65 29
1965.76 23
1965.86 22
1965.96 23
1966.06 28
1966.16 35
1966.26 42
1966.37 48
1966.47 53
1966.57 55
1966.67 54
1966.77 52
1966.87 48
1966.98 44
1967.08 41
1967.18 39
1967.28 38
1967.38 39
1967.48 40
1967.59 43
1967.69 46
1967.79 50
1967.89 54
1967.99 58
1968.09 63
1968.20 67
1968.30 71
1968.40 74
1968.50 75
1968.60 76
1968.71 76
1968.81 75
1968.91 73
1969.01 72
1969.11 71
1969.21 69
1969.32 67
1969.42 64
1969.52 59
1969.62 54
1969.72 49
1969.82 45
1969.93 43
1970.03 43
1970.13 45
1970.23 48
1970.33 52
1970.44 56
1970.54 60
1970.64 63
1970.74 66
1970.84 69
1970.94 70
1971.05 70
1971.15 68
1971.25 65
1971.35 62
1971.45 57
1971.56 54
1971.66 51
1971.76 48
1971.86 47
1971.96 47
1972.06 47
1972.17 48
1972.27 49
1972.37 52
1972.47 55
1972.57 59
1972.68 62
1972.78 64
1972.88 65
1972.98 65
1973.08 65
1973.18 63
1973.29 61
1973.39 60
1973.49 59
1973.59 58
1973.69 57
1973.80 57
1973.90 56
1974.00 55
1974.10 52
1974.20 48
1974.31 42
1974.41 35
1974.51 27
1974.61 19
1974.71 12
1974.81 7
1974.92 4
1975.02 3
1975.12 5
1975.22 7
1975.32 10
1975.43 13
1975.53 13
1975.63 12
1975.73 10
1975.83 6
1975.94 2
1976.04 0
1976.14 0
1976.24 0
1976.34 0
1976.45 0
1976.55 0
1976.65 0
1976.75 0
1976.85 2
1976.96 6
1977.06 8
1977.16 10
1977.26 9
1977.36 7
1977.47 3
1977.57 0
1977.67 0
1977.77 0
1977.87 0
1977.98 4
1978.08 9
1978.18 15
1978.28 20
1978.38 24
1978.49 27
1978.59 29
1978.69 31
1978.79 32
1978.89 32
1979.00 33
1979.10 32
1979.20 30
1979.30 28
1979.40 25
1979.51 22
1979.61 20
1979.71 20
1979.81 23
1979.91 28
1980.02 34
1980.12 41
1980.22 49
1980.32 55
1980.42 61
1980.53 65
1980.63 68
1980.73 71
1980.83 74
1980.93 77
1981.04 80
1981.14 84
1981.24 87
1981.34 89
1981.44 90
1981.55 90
1981.65 88
1981.75 84
1981.85 80
1981.95 76
1982.06 71
1982.16 66
1982.26 59
1982.36 52
1982.47 45
1982.57 37
1982.67 30
1982.77 25
1982.87 21
1982.98 20
1983.08 20
1983.18 20
1983.28 20
1983.38 20
1983.49 20
1983.59 20
1983.69 20
1983.79 21
1983.89 23
1984.00 27
1984.10 31
1984.20 36
1984.30 40
1984.41 44
1984.51 47
1984.61 50
1984.71 51
1984.81 51
1984.92 49
1985.02 46
1985.12 40
1985.22 33
1985.33 26
1985.43 19
1985.53 13
1985.63 11
1985.73 13
1985.84 18
1985.94 26
1986.04 36
1986.14 46
1986.24 55
1986.35 61
1986.45 64
1986.55 64
1986.65 62
1986.76 60
1986.86 57
1986.96 56
1987.06 56
1987.16 57
1987.27 61
1987.37 65
1987.47 70
1987.57 75
1987.68 79
1987.78 81
1987.88 81
1987.98 78
1988.08 72
1988.19 65
1988.29 59
1988.39 54
1988.49 52
1988.60 53
1988.70 59
1988.80 68
1988.90 80
1989.01 91
1989.11 101
1989.21 108
1989.31 112
1989.41 112
1989.52 108
1989.62 101
1989.72 94
1989.82 86
1989.93 77
1990.03 68
1990.13 59
1990.23 48
1990.33 37
1990.44 24
1990.54 12
1990.64 2
1990.74 0
1990.85 0
1990.95 0
1991.05 0
1991.15 0
1991.26 2
1991.36 12
1991.46 22
1991.56 32
1991.67 42
1991.77 50
1991.87 57
1991.97 61
1992.07 65
1992.18 67
1992.28 68
1992.38 68
1992.48 67
1992.59 65
1992.69 62
1992.79 58
1992.89 54
1993.00 50
1993.10 47
1993.20 45
1993.30 46
1993.41 47
1993.51 50
1993.61 52
1993.71 54
1993.81 55
1993.92 55
1994.02 54
1994.12 52
1994.22 50
1994.33 47
1994.43 45
1994.53 44
1994.63 43
1994.74 42
1994.84 42
1994.94 43
1995.04 45
1995.15 48
1995.25 52
1995.35 56
1995.45 61
1995.56 66
1995.66 71
1995.76 75
1995.86 78
1995.97 81
1996.07 84
1996.17 85
1996.27 85
1996.38 84
1996.48 80
1996.58 75
1996.68 69
1996.79 63
1996.89 58
1996.99 55
1997.09 55
1997.20 58
1997.30 64
1997.40 71
1997.50 79
1997.61 85
1997.71 91
1997.81 95
1997.91 98
1998.02 99
1998.12 100
1998.22 100
1998.32 99
1998.43 96
1998.53 90
1998.63 82
1998.73 71
1998.84 60
1998.94 49
1999.04 40
1999.14 33
1999.25 29
1999.35 28
1999.45 29
1999.55 31
1999.66 34
1999.76 37
1999.86 39
1999.96 41
2000.07 43
2000.17 46
2000.27 50
2000.37 54
2000.48 59
2000.58 62
2000.68 65
2000.78 65
2000.89 63
2000.99 59
2001.09 54
2001.19 47
2001.30 41
2001.40 34
2001.50 28
2001.60 22
2001.71 17
2001.81 13
2001.91 11
2002.01 10
2002.12 12
2002.22 16
2002.32 23
2002.43 33
2002.53 43
2002.63 53
2002.73 61
2002.84 67
2002.94 70
2003.04 71
2003.14 69
2003.25 66
2003.35 62
2003.45 58
2003.55 54
2003.66 50
2003.76 46
2003.86 44
2003.96 42
2004.07 42
2004.17 44
2004.27 48
2004.38 53
2004.48 59
2004.58 65
2004.68 69
2004.79 72
2004.89 74
2004.99 73
2005.09 70
2005.20 66
2005.30 61
2005.40 57
2005.50 55
2005.61 54
2005.71 55
2005.81 57
2005.92 60
2006.02 63
2006.12 63
2006.22 62
2006.33 59
2006.43 54
2006.53 48
2006.63 42
2006.74 37
2006.84 33
2006.94 32
2007.05 33
2007.15 35
2007.25 40
2007.35 44
2007.46 48
2007.56 51
2007.66 52
2007.76 53
2007.87 53
2007.97 55
2008.07 57
2008.18 61
2008.28 66
2008.38 70
2008.48 73
2008.59 75
2008.69 76
2008.79 76
2008.90 76
2009.00 76
2009.10 77
2009.20 79
2009.31 81
2009.41 82
2009.51 81
2009.61 78
2009.72 74
2009.82 69
2009.92 64
2010.03 59
2010.13 55
2010.23 52
2010.33 51
2010.44 50
2010.54 50
2010.64 52
2010.75 54
2010.85 58
2010.95 63
2011.05 69
2011.16 77
2011.26 85
2011.36 94
2011.47 102
2011.57 109
2011.67 115
2011.77 118
2011.88 119
2011.98 117
2012.08 114
2012.19 109
2012.29 103
2012.39 97
2012.49 91
2012.60 84
2012.70 78
2012.80 72
2012.91 66
2013.01 61
2013.11 56
2013.21 51
2013.32 47
2013.42 44
2013.52 41
2013.63 39
2013.73 36
2013.83 33
2013.93 31
2014.04 28
2014.14 27
2014.24 26
2014.35 26
2014.45 26
2014.55 25
2014.66 23
2014.76 20
2014.86 15
2014.96 8
2015.07 2
2015.17 0
2015.27 0
2015.38 0
2015.48 0
2015.58 0
2015.68 0
2015.79 0
2015.89 3
2015.99 5
2016.10 7
2016.20 7
2016.30 7
2016.41 5
2016.51 2
2016.61 0
2016.71 0
2016.82 0
2016.92 0
2017.02 0
2017.13 0
2017.23 0
2017.33 3
2017.44 7
2017.54 9
2017.64 12
2017.74 14
2017.85 18
2017.95 22
2018.05 28
2018.16 34
2018.26 40
2018.36 46
2018.47 51
2018.57 55
2018.67 59
2018.77 62
2018.88 65
2018.98 68
2019.08 69
2019.19 69
2019.29 67
2019.39 64
2019.50 60
2019.60 55
2019.70 50
2019.80 44
2019.91 39
2020.01 33
2020.11 29
2020.22 24
2020.32 21
2020.42 18
2020.53 16
2020.63 14
2020.73 12
2020.84 11
2020.94 11
2021.04 11
2021.14 12
2021.25 14
2021.35 16
2021.45 19
2021.56 22
2021.66 25
2021.76 28
2021.87 32
2021.97 36
2022.07 40
2022.18 44
2022.28 49
2022.38 54
2022.49 60
2022.59 66
2022.69 72
2022.79 77
2022.90 82
2023.00 85
2023.10 86
2023.21 86
2023.31 86
2023.41 85
2023.52 86
2023.62 87
2023.72 90
2023.83 93
2023.93 95
2024.03 97
2024.14 96
2024.24 92
2024.34 87
2024.45 79
2024.55 72
2024.65 64
2024.75 58
2024.86 51
2024.96 45
2025.06 39
2025.17 33
2025.27 27
2025.37 21
2025.48 18
2025.58 16
2025.68 16
2025.79 18
2025.89 21
2025.99 25
2026.10 29
2026.20 33
2026.30 38
2026.41 43
2026.51 47
2026.61 52
2026.72 54
2026.82 54
2026.92 52
2027.03 49
2027.13 46
2027.23 45
2027.34 47
2027.44 53
2027.54 62
2027.65 72
2027.75 81
2027.85 88
2027.95 91
2028.06 90
2028.16 86
2028.26 81
2028.37 75
2028.47 71
2028.57 68
2028.68 68
2028.78 69
2028.88 71
2028.99 73
2029.09 76
2029.19 78
2029.30 80
2029.40 83
2029.50 87
2029.61 92
2029.71 97
2029.81 101
2029.92 103
2030.02 101
2030.12 96
2030.23 88
2030.33 77
2030.43 67
2030.54 58
2030.64 52
2030.74 49
2030.85 49
2030.95 53
2031.05 60
2031.16 68
2031.26 77
2031.36 85
2031.47 91
2031.57 95
2031.67 96
2031.78 94
2031.88 90
2031.98 85
2032.09 80
2032.19 75
2032.29 69
2032.40 63
2032.50 56
2032.60 48
2032.71 40
2032.81 33
2032.91 26
2033.02 22
2033.12 20
2033.22 19
2033.33 20
2033.43 23
2033.54 26
2033.64 29
2033.74 32
2033.85 36
2033.95 39
2034.05 43
2034.16 45
2034.26 46
2034.36 46
2034.47 46
2034.57 45
2034.67 44
2034.78 43
2034.88 42
2034.98 43
2035.09 44
2035.19 48
2035.29 53
2035.40 60
2035.50 69
2035.60 80
2035.71 91
2035.81 102
2035.91 111
2036.02 118
2036.12 123
2036.22 124
2036.33 123
2036.43 119
2036.54 112
2036.64 103
2036.74 93
2036.85 82
2036.95 70
2037.05 60
2037.16 51
2037.26 44
2037.36 39
2037.47 36
2037.57 34
2037.67 34
2037.78 35
2037.88 37
2037.98 41
2038.09 47
2038.19 53
2038.29 59
2038.40 65
2038.50 69
2038.61 71
2038.71 71
2038.81 69
2038.92 66
2039.02 64
2039.12 62
2039.23 60
2039.33 60
2039.43 62
2039.54 63
2039.64 66
2039.74 68
2039.85 70
2039.95 72
2040.06 72
2040.16 72
2040.26 71
2040.37 69
2040.47 67
2040.57 65
2040.68 63
2040.78 60
2040.88 56
2040.99 51
2041.09 44
2041.19 37
2041.30 30
2041.40 25
2041.51 22
2041.61 22
2041.71 25
2041.82 29
2041.92 34
2042.02 38
2042.13 40
2042.23 41
2042.33 39
2042.44 38
2042.54 37
2042.65 37
2042.75 40
2042.85 43
2042.96 48
2043.06 52
2043.16 55
2043.27 57
2043.37 58
2043.47 57
2043.58 55
2043.68 53
2043.79 51
2043.89 48
2043.99 45
2044.10 41
2044.20 37
2044.30 34
2044.41 34
2044.51 36
2044.62 42
2044.72 52
2044.82 65
2044.93 81
2045.03 97
2045.13 114
2045.24 129
2045.34 142
2045.44 152
2045.55 158
2045.65 160
2045.76 159
2045.86 155
2045.96 148
2046.07 138
2046.17 127
2046.27 113
2046.38 99
2046.48 84
2046.59 71
2046.69 59
2046.79 50
2046.90 46
2047.00 44
2047.10 46
2047.21 50
2047.31 54
2047.42 59
2047.52 63
2047.62 66
2047.73 68
2047.83 68
2047.93 67
2048.04 65
2048.14 62
2048.25 59
2048.35 55
2048.45 52
2048.56 51
2048.66 51
2048.76 52
2048.87 55
2048.97 58
2049.08 62
2049.18 65
2049.28 67
2049.39 69
2049.49 69
2049.60 68
2049.70 66
2049.80 64
2049.91 61
2050.01 58
2050.11 56
2050.22 54
2050.32 54
2050.43 55
2050.53 56
2050.63 57
2050.74 58
2050.84 58
2050.95 57
2051.05 54
2051.15 51
2051.26 47
2051.36 43
2051.46 38
2051.57 33
2051.67 29
2051.78 25
2051.88 23
2051.98 21
2052.09 20
2052.19 20
2052.30 20
2052.40 20
2052.50 21
2052.61 21
2052.71 20
2052.81 20
2052.92 19
2053.02 17
2053.13 15
2053.23 13
2053.33 9
2053.44 5
2053.54 0
2053.65 0
2053.75 0
2053.85 0
2053.96 0
2054.06 0
2054.17 0
2054.27 0
2054.37 6
2054.48 19
2054.58 32
2054.69 43
2054.79 52
2054.89 57
2055.00 60
2055.10 60
2055.21 60
2055.31 62
2055.41 66
2055.52 74
2055.62 85
2055.73 96
2055.83 108
2055.93 117
2056.04 123
2056.14 124
2056.25 122
2056.35 117
2056.45 109
2056.56 101
2056.66 93
2056.76 85
2056.87 77
2056.97 71
2057.08 66
2057.18 63
2057.28 62
2057.39 64
2057.49 67
2057.60 74
2057.70 82
2057.81 91
2057.91 100
2058.01 109
2058.12 114
2058.22 115
2058.33 111
2058.43 102
2058.53 90
2058.64 77
2058.74 65
2058.85 56
2058.95 52
2059.05 52
2059.16 55
2059.26 59
2059.37 63
2059.47 65
2059.57 63
2059.68 58
2059.78 51
2059.89 42
2059.99 33
2060.09 26
2060.20 21
2060.30 20
2060.41 23
2060.51 29
2060.61 38
2060.72 48
2060.82 59
2060.93 68
2061.03 75
2061.14 78
2061.24 78
2061.34 76
2061.45 72
2061.55 67
2061.66 61
2061.76 55
2061.86 50
2061.97 44
2062.07 39
2062.18 35
2062.28 31
2062.38 29
2062.49 29
2062.59 31
2062.70 35
2062.80 42
2062.91 49
2063.01 58
2063.11 66
2063.22 74
2063.32 80
2063.43 85
2063.53 87
2063.63 88
2063.74 86
2063.84 82
2063.95 77
2064.05 71
2064.16 65
2064.26 59
2064.36 52
2064.47 46
2064.57 40
2064.68 33
2064.78 27
2064.88 22
2064.99 18
2065.09 16
2065.20 17
2065.30 21
2065.41 27
2065.51 36
2065.61 47
2065.72 58
2065.82 69
2065.93 79
2066.03 86
2066.14 91
2066.24 92
2066.34 91
2066.45 87
2066.55 83
2066.66 79
2066.76 77
2066.87 77
2066.97 79
2067.07 82
2067.18 87
2067.28 91
2067.39 94
2067.49 95
2067.60 94
2067.70 92
2067.80 88
2067.91 82
2068.01 76
2068.12 69
2068.22 62
2068.33 54
2068.43 47
2068.53 42
2068.64 39
2068.74 40
2068.85 44
2068.95 51
2069.06 60
2069.16 69
2069.26 76
2069.37 81
2069.47 81
2069.58 79
2069.68 73
2069.79 67
2069.89 60
2069.99 54
2070.10 49
2070.20 45
2070.31 42
2070.41 39
2070.52 36
2070.62 34
2070.72 33
2070.83 32
2070.93 33
2071.04 36
2071.14 39
2071.25 44
2071.35 49
2071.45 55
2071.56 61
2071.66 68
2071.77 73
2071.87 77
2071.98 79
2072.08 80
2072.19 79
2072.29 78
2072.39 77
2072.50 76
2072.60 77
2072.71 78
2072.81 79
2072.92 79
2073.02 79
2073.13 78
2073.23 75
2073.33 72
2073.44 69
2073.54 66
2073.65 63
2073.75 61
2073.86 61
2073.96 61
2074.07 63
2074.17 65
2074.27 67
2074.38 67
2074.48 66
2074.59 65
2074.69 64
2074.80 63
2074.90 65
2075.01 68
2075.11 72
2075.21 77
2075.32 81
2075.42 82
2075.53 81
2075.63 78
2075.74 73
2075.84 67
2075.95 61
2076.05 56
2076.15 52
2076.26 49
2076.36 48
2076.47 47
2076.57 47
2076.68 47
2076.78 47
2076.89 47
2076.99 47
2077.09 47
2077.20 49
2077.30 51
2077.41 55
2077.51 61
2077.62 67
2077.72 75
2077.83 82
2077.93 88
2078.04 92
2078.14 93
2078.24 93
2078.35 90
2078.45 85
2078.56 80
2078.66 74
2078.77 70
2078.87 66
2078.98 64
2079.08 63
2079.19 62
2079.29 63
2079.39 63
2079.50 63
2079.60 64
2079.71 64
2079.81 63
2079.92 62
2080.02 59
2080.13 56
2080.23 52
2080.34 49
2080.44 47
2080.55 46
2080.65 47
2080.75 49
2080.86 53
2080.96 56
2081.07 59
2081.17 61
2081.28 60
2081.38 57
2081.49 53
2081.59 49
2081.70 44
2081.80 40
2081.91 38
2082.01 36
2082.11 36
2082.22 35
2082.32 35
2082.43 34
2082.53 33
2082.64 30
2082.74 28
2082.85 25
2082.95 22
2083.06 20
2083.16 18
2083.27 18
2083.37 20
2083.47 23
2083.58 27
2083.68 33
2083.79 39
2083.89 46
2084.00 51
2084.10 55
2084.21 58
2084.31 60
2084.42 59
2084.52 57
2084.63 54
2084.73 48
2084.84 42
2084.94 34
2085.05 25
2085.15 17
2085.25 9
2085.36 2
2085.46 0
2085.57 0
2085.67 0
2085.78 0
2085.88 0
2085.99 1
2086.09 4
2086.20 6
2086.30 7
2086.41 7
2086.51 7
2086.62 7
2086.72 8
2086.83 9
2086.93 12
2087.04 15
2087.14 18
2087.24 21
2087.35 23
2087.45 26
2087.56 29
2087.66 33
2087.77 38
2087.87 43
2087.98 47
2088.08 51
2088.19 52
2088.29 51
2088.40 48
2088.50 43
2088.61 38
2088.71 33
2088.82 29
2088.92 25
2089.03 22
2089.13 18
2089.24 13
2089.34 7
2089.45 0
2089.55 0
2089.66 0
2089.76 0
2089.86 0
2089.97 0
2090.07 0
2090.18 0
2090.28 2
2090.39 10
2090.49 18
2090.60 25
2090.70 31
2090.81 35
2090.91 39
2091.02 41
2091.12 41
2091.23 41
2091.33 39
2091.44 36
2091.54 34
2091.65 32
2091.75 32
2091.86 34
2091.96 37
2092.07 40
2092.17 43
2092.28 43
2092.38 41
2092.49 37
2092.59 30
2092.70 23
2092.80 16
2092.91 11
2093.01 8
2093.12 7
2093.22 8
2093.33 10
2093.43 12
2093.54 15
2093.64 17
2093.75 20
2093.85 25
2093.96 30
2094.06 37
2094.17 44
2094.27 51
2094.37 56
2094.48 59
2094.58 61
2094.69 61
2094.79 61
2094.90 61
2095.00 63
2095.11 67
2095.21 71
2095.32 75
2095.42 78
2095.53 79
2095.63 79
2095.74 76
2095.84 71
2095.95 66
2096.05 59
2096.16 53
2096.26 47
2096.37 41
2096.47 36
2096.58 33
2096.68 31
2096.79 31
2096.89 32
2097.00 34
2097.10 36
2097.21 38
2097.31 39
2097.42 40
2097.52 42
2097.63 44
2097.73 46
2097.84 49
2097.94 52
2098.05 54
2098.15 55
2098.26 55
2098.36 54
2098.47 53
2098.57 50
2098.68 48
2098.79 47
2098.89 47
2099.00 48
2099.10 50
2099.21 52
2099.31 55
2099.42 56
2099.52 56
2099.63 55
2099.73 51
2099.84 47
2099.94 41
2100.05 35
2100.15 30
2100.26 25
2100.36 22
2100.47 20
2100.57 20
2100.68 21
2100.78 23
2100.89 26
2100.99 29
2101.10 32
2101.20 34
2101.31 35
2101.41 34
2101.52 33
2101.62 30
2101.73 28
2101.83 27
2101.94 29
2102.04 34
2102.15 41
2102.25 51
2102.36 62
2102.46 71
2102.57 78
2102.67 81
2102.78 80
2102.88 76
2102.99 69
2103.09 61
2103.20 53
2103.30 47
2103.41 44
2103.52 42
2103.62 42
2103.73 43
2103.83 43
2103.94 43
2104.04 42
2104.15 41
2104.25 43
2104.36 48
2104.46 56
2104.57 68
2104.67 82
2104.78 96
2104.88 108
2104.99 116
2105.09 120
2105.20 120
2105.30 116
2105.41 111
2105.51 105
2105.62 100
2105.72 97
2105.83 94
2105.93 91
2106.04 89
2106.15 85
2106.25 81
2106.36 75
2106.46 68
2106.57 61
2106.67 54
2106.78 48
2106.88 44
2106.99 41
2107.09 41
2107.20 43
2107.30 45
2107.41 47
2107.51 48
2107.62 48
2107.72 45
2107.83 39
2107.93 32
2108.04 24
2108.15 16
2108.25 10
2108.36 7
2108.46 5
2108.57 5
2108.67 4
2108.78 4
2108.88 2
2108.99 0
2109.09 0
2109.20 0
2109.30 0
2109.41 0
2109.51 0
2109.62 0
2109.73 2
2109.83 6
2109.94 9
2110.04 11
2110.15 11
2110.25 9
2110.36 7
2110.46 5
2110.57 3
2110.67 2
2110.78 3
2110.88 6
2110.99 11
2111.09 16
2111.20 23
2111.31 31
2111.41 39
2111.52 46
2111.62 53
2111.73 58
2111.83 63
2111.94 66
2112.04 69
2112.15 72
2112.25 73
2112.36 73
2112.46 71
2112.57 67
2112.68 60
2112.78 52
2112.89 41
2112.99 31
2113.10 22
2113.20 16
2113.31 15
2113.41 19
2113.52 28
2113.62 41
2113.73 57
2113.83 73
2113.94 87
2114.05 98
2114.15 103
2114.26 104
2114.36 101
2114.47 94
2114.57 86
2114.68 78
2114.78 70
2114.89 62
2114.99 55
2115.10 48
2115.21 41
2115.31 34
2115.42 26
2115.52 19
2115.63 12
2115.73 7
2115.84 5
2115.94 6
2116.05 10
2116.16 16
2116.26 24
2116.37 31
2116.47 37
2116.58 40
2116.68 42
2116.79 41
2116.89 40
2117.00 37
2117.10 35
2117.21 34
2117.32 32
2117.42 31
2117.53 30
2117.63 29
2117.74 28
2117.84 27
2117.95 26
2118.05 24
2118.16 22
2118.27 20
2118.37 18
2118.48 17
2118.58 15
2118.69 13
2118.79 11
2118.90 10
2119.00 8
2119.11 6
2119.22 4
2119.32 4
2119.43 4
2119.53 4
2119.64 3
2119.74 2
2119.85 0
2119.95 0
2120.06 0
2120.17 0
2120.27 0
2120.38 0
2120.48 0
2120.59 7
2120.69 14
2120.80 21
2120.90 26
2121.01 28
2121.12 28
2121.22 27
2121.33 24
2121.43 21
2121.54 18
2121.64 15
2121.75 12
2121.86 11
2121.96 10
2122.07 11
2122.17 13
2122.28 17
2122.38 22
2122.49 27
2122.59 31
2122.70 34
2122.81 36
2122.91 38
2123.02 38
2123.12 38
2123.23 39
2123.33 39
2123.44 39
2123.55 39
2123.65 39
2123.76 38
2123.86 38
2123.97 38
2124.07 38
2124.18 40
2124.29 44
2124.39 48
2124.50 52
2124.60 56
2124.71 58
2124.81 59
2124.92 58
2125.03 57
2125.13 55
2125.24 55
2125.34 55
2125.45 56
2125.55 57
2125.66 57
2125.77 56
2125.87 53
2125.98 49
2126.08 45
2126.19 40
2126.29 37
2126.40 35
2126.51 34
2126.61 34
2126.72 35
2126.82 36
2126.93 38
2127.03 39
2127.14 41
2127.25 43
2127.35 45
2127.46 47
2127.56 51
2127.67 54
2127.77 58
2127.88 63
2127.99 67
2128.09 71
2128.20 75
2128.30 78
2128.41 80
2128.52 81
2128.62 82
2128.73 81
2128.83 78
2128.94 75
2129.04 72
2129.15 69
2129.26 66
2129.36 64
2129.47 63
2129.57 64
2129.68 66
2129.79 68
2129.89 72
2130.00 76
2130.10 81
2130.21 85
2130.31 89
2130.42 91
2130.53 93
2130.63 92
2130.74 91
2130.84 88
2130.95 86
2131.06 85
2131.16 86
2131.27 87
2131.37 90
2131.48 94
2131.58 98
2131.69 101
2131.80 104
2131.90 104
2132.01 103
2132.11 99
2132.22 92
2132.33 84
2132.43 76
2132.54 68
2132.64 60
2132.75 54
2132.86 50
2132.96 48
2133.07 47
2133.17 49
2133.28 52
2133.38 57
2133.49 64
2133.60 71
2133.70 78
2133.81 83
2133.91 86
2134.02 85
2134.13 82
2134.23 77
2134.34 70
2134.44 64
2134.55 61
2134.66 60
2134.76 61
2134.87 65
2134.97 70
2135.08 76
2135.19 82
2135.29 87
2135.40 90
2135.50 93
2135.61 94
2135.72 93
2135.82 91
2135.93 88
2136.03 84
2136.14 81
2136.25 79
2136.35 78
2136.46 77
2136.56 76
2136.67 74
2136.78 70
2136.88 65
2136.99 59
2137.09 52
2137.20 47
2137.31 43
2137.41 42
2137.52 41
2137.62 42
2137.73 43
2137.84 44
2137.94 45
2138.05 44
2138.15 44
2138.26 42
2138.37 41
2138.47 40
2138.58 38
2138.68 38
2138.79 38
2138.90 39
2139.00 41
2139.11 45
2139.21 49
2139.32 54
2139.43 59
2139.53 64
2139.64 67
2139.74 69
2139.85 70
2139.96 68
2140.06 64
2140.17 58
2140.28 50
2140.38 41
2140.49 31
2140.59 21
2140.70 12
2140.81 6
2140.91 2
2141.02 2
2141.12 5
2141.23 10
2141.34 15
2141.44 20
2141.55 23
2141.65 24
2141.76 22
2141.87 19
2141.97 16
2142.08 13
2142.19 12
2142.29 12
2142.40 14
2142.50 16
2142.61 19
2142.72 21
2142.82 20
2142.93 18
2143.03 13
2143.14 7
2143.25 0
2143.35 0
2143.46 0
2143.57 0
2143.67 0
2143.78 0
2143.88 0
2143.99 0
2144.10 6
2144.20 13
2144.31 18
2144.41 21
2144.52 20
2144.63 17
2144.73 13
2144.84 9
2144.95 5
2145.05 4
2145.16 4
2145.26 5
2145.37 6
2145.48 7
2145.58 7
2145.69 6
2145.80 6
2145.90 5
2146.01 4
2146.11 3
2146.22 2
2146.33 0
2146.43 0
2146.54 0
2146.65 0
2146.75 0
2146.86 0
2146.96 0
2147.07 6
2147.18 14
2147.28 20
2147.39 24
2147.50 27
2147.60 28
2147.71 30
2147.81 33
2147.92 37
2148.03 41
2148.13 44
2148.24 46
2148.35 46
2148.45 44
2148.56 42
2148.66 39
2148.77 38
2148.88 38
2148.98 41
2149.09 46
2149.20 53
2149.30 61
2149.41 68
2149.51 75
2149.62 79
2149.73 82
2149.83 83
2149.94 82
2150.05 82
2150.15 82
2150.26 82
2150.37 84
2150.47 86
2150.58 86
2150.68 85
2150.79 82
2150.90 78
2151.00 72
2151.11 66
2151.22 61
2151.32 58
2151.43 57
2151.54 57
2151.64 57
2151.75 57
2151.85 55
2151.96 52
2152.07 49
2152.17 44
2152.28 39
2152.39 35
2152.49 31
2152.60 28
2152.71 26
2152.81 25
2152.92 26
2153.02 28
2153.13 30
2153.24 33
2153.34 35
2153.45 36
2153.56 35
2153.66 33
2153.77 30
2153.88 26
2153.98 22
2154.09 20
2154.20 19
2154.30 19
2154.41 22
2154.51 25
2154.62 29
2154.73 33
2154.83 36
2154.94 38
2155.05 38
2155.15 38
2155.26 37
2155.37 34
2155.47 31
2155.58 28
2155.69 25
2155.79 20
2155.90 16
2156.01 12
2156.11 7
2156.22 4
2156.32 1
2156.43 0
2156.54 0
2156.64 0
2156.75 3
2156.86 5
2156.96 8
2157.07 10
2157.18 10
2157.28 9
2157.39 6
2157.50 2
2157.60 0
2157.71 0
2157.82 0
2157.92 0
2158.03 0
2158.14 0
2158.24 0
2158.35 0
2158.45 6
2158.56 13
2158.67 21
2158.77 30
2158.88 38
2158.99 44
2159.09 49
2159.20 52
2159.31 55
2159.41 56
2159.52 57
2159.63 59
2159.73 61
2159.84 64
2159.95 67
2160.05 70
2160.16 74
2160.27 78
2160.37 81
2160.48 84
2160.59 84
2160.69 82
2160.80 78
2160.91 72
2161.01 64
2161.12 56
2161.23 48
2161.33 41
2161.44 33
2161.55 27
2161.65 20
2161.76 15
2161.87 11
2161.97 8
2162.08 6
2162.19 5
2162.29 6
2162.40 6
2162.51 7
2162.61 9
2162.72 12
2162.83 17
2162.93 24
2163.04 32
2163.15 41
2163.25 48
2163.36 54
2163.47 56
2163.57 56
2163.68 54
2163.79 50
2163.89 46
2164.00 43
2164.11 42
2164.21 42
2164.32 43
2164.43 45
2164.53 47
2164.64 48
2164.75 50
2164.85 51
2164.96 52
2165.07 54
2165.17 58
2165.28 62
2165.39 67
2165.49 72
2165.60 77
2165.71 81
2165.81 82
2165.92 82
2166.03 79
2166.13 74
2166.24 69
2166.35 65
2166.45 62
2166.56 61
2166.67 62
2166.77 64
2166.88 66
2166.99 68
2167.09 68
2167.20 66
2167.31 62
2167.41 58
2167.52 54
2167.63 50
2167.73 48
2167.84 47
2167.95 46
2168.05 45
2168.16 43
2168.27 39
2168.37 34
2168.48 27
2168.59 20
2168.69 13
2168.80 8
2168.91 5
2169.02 4
2169.12 6
2169.23 9
2169.34 14
2169.44 19
2169.55 24
2169.66 30
2169.76 35
2169.87 41
2169.98 47
2170.08 53
2170.19 59
2170.30 63
2170.40 66
2170.51 68
2170.62 68
2170.72 67
2170.83 64
2170.94 60
2171.04 56
2171.15 52
2171.26 47
2171.37 42
2171.47 36
2171.58 30
2171.69 24
2171.79 18
2171.90 13
2172.01 9
2172.11 6
2172.22 5
2172.33 4
2172.43 3
2172.54 3
2172.65 3
2172.75 3
2172.86 3
2172.97 3
2173.08 3
2173.18 3
2173.29 3
2173.40 2
2173.50 2
2173.61 2
2173.72 3
2173.82 4
2173.93 6
2174.04 10
2174.14 14
2174.25 19
2174.36 24
2174.47 31
2174.57 36
2174.68 41
2174.79 44
2174.89 43
2175.00 39
2175.11 32
2175.21 23
2175.32 13
2175.43 5
2175.53 0
2175.64 0
2175.75 0
2175.86 2
2175.96 10
2176.07 20
2176.18 30
2176.28 40
2176.39 48
2176.50 53
2176.60 56
2176.71 55
2176.82 53
2176.93 49
2177.03 45
2177.14 41
2177.25 38
2177.35 37
2177.46 38
2177.57 39
2177.67 40
2177.78 39
2177.89 37
2178.00 33
2178.10 26
2178.21 18
2178.32 9
2178.42 1
2178.53 0
2178.64 0
2178.74 0
2178.85 0
2178.96 0
2179.07 0
2179.17 0
2179.28 2
2179.39 4
2179.49 4
2179.60 5
2179.71 6
2179.82 8
2179.92 10
2180.03 13
2180.14 15
2180.24 17
2180.35 19
2180.46 20
2180.56 21
2180.67 22
2180.78 24
2180.89 26
2180.99 30
2181.10 35
2181.21 41
2181.31 46
2181.42 50
2181.53 51
2181.64 49
2181.74 45
2181.85 39
2181.96 32
2182.06 26
2182.17 23
2182.28 21
2182.39 23
2182.49 26
2182.60 32
2182.71 38
2182.81 46
2182.92 53
2183.03 61
2183.14 68
2183.24 73
2183.35 77
2183.46 78
2183.56 78
2183.67 76
2183.78 73
2183.89 71
2183.99 71
2184.10 72
2184.21 76
2184.31 80
2184.42 84
2184.53 88
2184.64 89
2184.74 88
2184.85 84
2184.96 78
2185.06 70
2185.17 63
2185.28 56
2185.39 51
2185.49 49
2185.60 50
2185.71 53
2185.82 59
2185.92 64
2186.03 69
2186.14 72
2186.24 72
2186.35 71
2186.46 68
2186.57 64
2186.67 59
2186.78 55
2186.89 51
2186.99 47
2187.10 43
2187.21 40
2187.32 36
2187.42 32
2187.53 28
2187.64 25
2187.75 24
2187.85 23
2187.96 24
2188.07 26
2188.17 28
2188.28 31
2188.39 32
2188.50 34
2188.60 37
2188.71 40
2188.82 46
2188.93 53
2189.03 62
2189.14 71
2189.25 80
2189.35 88
2189.46 94
2189.57 97
2189.68 99
2189.78 98
2189.89 95
2190.00 91
2190.11 85
2190.21 78
2190.32 71
2190.43 64
2190.53 58
2190.64 53
2190.75 49
2190.86 44
2190.96 39
2191.07 34
2191.18 29
2191.29 25
2191.39 23
2191.50 23
2191.61 26
2191.72 31
2191.82 36
2191.93 42
2192.04 45
2192.15 47
2192.25 48
2192.36 48
2192.47 47
2192.57 46
2192.68 44
2192.79 42
2192.90 41
2193.00 39
2193.11 38
2193.22 39
2193.33 40
2193.43 42
2193.54 45
2193.65 48
2193.76 52
2193.86 55
2193.97 59
2194.08 63
2194.19 68
2194.29 73
2194.40 79
2194.51 84
2194.62 86
2194.72 85
2194.83 81
2194.94 75
2195.04 67
2195.15 59
2195.26 54
2195.37 52
2195.47 54
2195.58 61
2195.69 70
2195.80 80
2195.90 91
2196.01 99
2196.12 105
2196.23 107
2196.33 106
2196.44 101
2196.55 95
2196.66 89
2196.76 84
2196.87 81
2196.98 80
2197.09 81
2197.19 83
2197.30 85
2197.41 87
2197.52 87
2197.62 86
2197.73 86
2197.84 85
2197.95 87
2198.05 89
2198.16 93
2198.27 96
2198.38 99
2198.48 100
2198.59 98
2198.70 94
2198.81 87
2198.91 79
2199.02 70
2199.13 60
2199.24 51
2199.34 43
2199.45 37
2199.56 33
2199.67 31
2199.77 31
2199.88 32
2199.99 32
2200.10 32
2200.21 29
2200.31 24
2200.42 18
2200.53 10
2200.64 3
2200.74 0
2200.85 0
2200.96 0
2201.07 0
2201.17 0
2201.28 0
2201.39 2
2201.50 5
2201.60 7
2201.71 7
2201.82 6
2201.93 4
2202.03 2
2202.14 0
2202.25 0
2202.36 0
2202.46 0
2202.57 0
2202.68 3
2202.79 8
2202.89 12
2203.00 15
2203.11 18
2203.22 21
2203.33 25
2203.43 30
2203.54 36
2203.65 45
2203.76 56
2203.86 67
2203.97 79
2204.08 89
2204.19 99
2204.29 106
2204.40 113
2204.51 118
2204.62 121
2204.73 124
2204.83 125
2204.94 125
2205.05 124
2205.16 124
2205.26 124
2205.37 125
2205.48 128
2205.59 130
2205.69 132
2205.80 133
2205.91 132
2206.02 130
2206.13 126
2206.23 123
2206.34 121
2206.45 121
2206.56 122
2206.66 124
2206.77 125
2206.88 126
2206.99 124
2207.09 119
2207.20 113
2207.31 105
2207.42 97
2207.53 89
2207.63 84
2207.74 83
2207.85 84
2207.96 90
2208.06 98
2208.17 110
2208.28 122
2208.39 135
2208.50 148
2208.60 159
2208.71 168
2208.82 175
2208.93 178
2209.03 179
2209.14 177
2209.25 173
2209.36 167
2209.47 159
2209.57 150
2209.68 141
2209.79 132
2209.90 124
2210.00 116
2210.11 108
2210.22 100
2210.33 90
2210.44 80
2210.54 69
2210.65 58
2210.76 48
2210.87 42
2210.97 38
2211.08 38
2211.19 42
2211.30 47
2211.41 54
2211.51 61
2211.62 67
2211.73 70
2211.84 71
2211.95 69
2212.05 66
2212.16 62
2212.27 58
2212.38 55
2212.48 54
2212.59 55
2212.70 57
2212.81 61
2212.92 65
2213.02 68
2213.13 69
2213.24 69
2213.35 66
2213.46 63
2213.56 60
2213.67 58
2213.78 58
2213.89 60
2213.99 64
2214.10 69
2214.21 75
2214.32 80
2214.43 84
2214.53 85
2214.64 83
2214.75 80
2214.86 76
2214.97 71
2215.07 67
2215.18 64
2215.29 62
2215.40 61
2215.51 61
2215.61 60
2215.72 59
2215.83 58
2215.94 60
2216.05 63
2216.15 69
2216.26 79
2216.37 91
2216.48 103
2216.59 116
2216.69 125
2216.80 131
2216.91 133
2217.02 132
2217.13 128
2217.23 124
2217.34 122
2217.45 121
2217.56 121
2217.67 122
2217.77 123
2217.88 123
2217.99 122
2218.10 119
2218.21 115
2218.31 111
2218.42 108
2218.53 107
2218.64 107
2218.75 109
2218.85 110
2218.96 110
2219.07 108
2219.18 104
2219.29 100
2219.39 94
2219.50 90
2219.61 89
2219.72 89
2219.83 93
2219.93 97
2220.04 103
2220.15 108
2220.26 112
2220.37 115
2220.47 118
2220.58 121
2220.69 124
2220.80 128
2220.91 132
2221.01 135
2221.12 137
2221.23 136
2221.34 132
2221.45 126
2221.55 117
2221.66 108
2221.77 99
2221.88 91
2221.99 85
2222.09 81
2222.20 78
2222.31 76
2222.42 75
2222.53 72
2222.64 69
2222.74 64
2222.85 57
2222.96 50
2223.07 44
2223.18 40
2223.28 38
2223.39 40
2223.50 44
2223.61 51
2223.72 58
2223.82 64
2223.93 68
2224.04 69
2224.15 68
2224.26 64
2224.37 59
2224.47 54
2224.58 49
2224.69 44
2224.80 40
2224.91 37
2225.01 33
2225.12 28
2225.23 22
2225.34 16
2225.45 10
2225.56 4
2225.66 0
2225.77 0
2225.88 0
2225.99 0
2226.10 0
2226.20 0
2226.31 0
2226.42 0
2226.53 0
2226.64 3
2226.75 5
2226.85 8
2226.96 11
2227.07 14
2227.18 17
2227.29 20
2227.39 23
2227.50 27
2227.61 30
2227.72 33
2227.83 37
2227.94 41
2228.04 45
2228.15 49
2228.26 53
2228.37 58
2228.48 62
2228.59 65
2228.69 67
2228.80 68
2228.91 68
2229.02 66
2229.13 63
2229.24 59
2229.34 56
2229.45 53
2229.56 52
2229.67 52
2229.78 52
2229.88 54
2229.99 55
2230.10 56
2230.21 55
2230.32 53
2230.43 50
2230.53 46
2230.64 43
2230.75 39
2230.86 37
2230.97 35
2231.08 35
2231.18 37
2231.29 40
2231.40 44
2231.51 48
2231.62 51
2231.73 52
2231.83 51
2231.94 46
2232.05 40
2232.16 32
2232.27 24
2232.38 17
2232.48 12
2232.59 9
2232.70 8
2232.81 9
2232.92 11
2233.03 15
2233.13 19
2233.24 23
2233.35 28
2233.46 32
2233.57 35
2233.68 37
2233.78 39
2233.89 40
2234.00 42
2234.11 43
2234.22 45
2234.33 46
2234.44 47
2234.54 47
2234.65 45
2234.76 43
2234.87 39
2234.98 35
2235.09 32
2235.19 30
2235.30 30
2235.41 33
2235.52 37
2235.63 43
2235.74 50
2235.84 57
2235.95 64
2236.06 70
2236.17 76
2236.28 81
2236.39 84
2236.50 86
2236.60 87
2236.71 86
2236.82 85
2236.93 84
2237.04 83
2237.15 82
2237.25 83
2237.36 83
2237.47 83
2237.58 82
2237.69 79
2237.80 74
2237.91 66
2238.01 57
2238.12 46
2238.23 35
2238.34 25
2238.45 16
2238.56 9
2238.66 4
2238.77 1
2238.88 0
2238.99 1
2239.10 3
2239.21 7
2239.32 12
2239.42 18
2239.53 25
2239.64 32
2239.75 37
2239.86 42
2239.97 45
2240.08 47
2240.18 48
2240.29 48
2240.40 48
2240.51 48
2240.62 50
2240.73 51
2240.84 54
2240.94 57
2241.05 60
2241.16 64
2241.27 69
2241.38 73
2241.49 77
2241.60 80
2241.70 82
2241.81 81
2241.92 79
2242.03 74
2242.14 68
2242.25 62
2242.36 56
2242.46 51
2242.57 47
2242.68 45
2242.79 43
2242.90 42
2243.01 41
2243.12 41
2243.22 40
2243.33 41
2243.44 42
2243.55 44
2243.66 46
2243.77 48
2243.88 49
2243.98 49
2244.09 46
2244.20 42
2244.31 36
2244.42 29
2244.53 22
2244.64 14
2244.74 7
2244.85 1
2244.96 0
2245.07 0
2245.18 0
2245.29 0
2245.40 0
2245.51 0
2245.61 0
2245.72 0
2245.83 1
2245.94 6
2246.05 12
2246.16 20
2246.27 29
2246.37 38
2246.48 46
2246.59 52
2246.70 56
2246.81 56
2246.92 53
2247.03 49
2247.14 43
2247.24 37
2247.35 32
2247.46 29
2247.57 27
2247.68 27
2247.79 28
2247.90 30
2248.01 33
2248.11 37
2248.22 41
2248.33 46
2248.44 51
2248.55 56
2248.66 60
2248.77 63
2248.88 64
2248.98 65
2249.09 63
2249.20 61
2249.31 57
2249.42 52
2249.53 46
2249.64 39
2249.75 34
2249.85 30
2249.96 29
2250.07 30
2250.18 34
2250.29 41
2250.40 48
2250.51 56
2250.62 63
2250.72 68
2250.83 71
2250.94 72
2251.05 71
2251.16 69
2251.27 65
2251.38 60
2251.49 55
2251.59 51
2251.70 47
2251.81 45
2251.92 46
2252.03 47
2252.14 50
2252.25 53
2252.36 55
2252.47 55
2252.57 53
2252.68 50
2252.79 47
2252.90 43
2253.01 42
2253.12 41
2253.23 42
2253.34 43
2253.45 44
2253.55 44
2253.66 43
2253.77 42
2253.88 41
2253.99 40
2254.10 39
2254.21 39
2254.32 40
2254.42 40
2254.53 40
2254.64 39
2254.75 38
2254.86 36
2254.97 32
2255.08 27
2255.19 21
2255.30 15
2255.40 9
2255.51 5
2255.62 2
2255.73 2
2255.84 4
2255.95 9
2256.06 15
2256.17 22
2256.28 28
2256.39 34
2256.49 39
2256.60 42
2256.71 45
2256.82 47
2256.93 48
2257.04 48
2257.15 47
2257.26 45
2257.37 42
2257.47 39
2257.58 37
2257.69 36
2257.80 36
2257.91 39
2258.02 44
2258.13 50
2258.24 57
2258.35 62
2258.46 64
2258.56 63
2258.67 58
2258.78 50
2258.89 40
2259.00 30
2259.11 22
2259.22 17
2259.33 14
2259.44 14
2259.55 16
2259.65 19
2259.76 22
2259.87 24
2259.98 26
2260.09 27
2260.20 28
2260.31 30
2260.42 33
2260.53 37
2260.64 41
2260.74 44
2260.85 47
2260.96 47
2261.07 45
2261.18 41
2261.29 35
2261.40 28
2261.51 23
2261.62 18
2261.73 16
2261.83 17
2261.94 19
2262.05 22
2262.16 26
2262.27 30
2262.38 33
2262.49 34
2262.60 35
2262.71 34
2262.82 33
2262.93 31
2263.03 29
2263.14 27
2263.25 25
2263.36 22
2263.47 20
2263.58 18
2263.69 16
2263.80 13
2263.91 10
2264.02 6
2264.13 2
2264.23 0
2264.34 0
2264.45 0
2264.56 0
2264.67 0
2264.78 0
2264.89 0
2265.00 0
2265.11 4
2265.22 11
2265.33 18
2265.44 24
2265.54 30
2265.65 35
2265.76 38
2265.87 40
2265.98 40
2266.09 40
2266.20 41
2266.31 44
2266.42 50
2266.53 59
2266.64 72
2266.75 88
2266.85 105
2266.96 121
2267.07 134
2267.18 143
2267.29 147
2267.40 147
2267.51 144
2267.62 139
2267.73 135
2267.84 132
2267.95 131
2268.06 131
2268.16 134
2268.27 137
2268.38 141
2268.49 144
2268.60 146
2268.71 147
2268.82 146
2268.93 144
2269.04 139
2269.15 133
2269.26 125
2269.37 115
2269.48 104
2269.58 91
2269.69 78
2269.80 64
2269.91 52
2270.02 41
2270.13 32
2270.24 25
2270.35 21
2270.46 20
2270.57 22
2270.68 25
2270.79 30
2270.90 35
2271.01 41
2271.11 46
2271.22 51
2271.33 56
2271.44 61
2271.55 67
2271.66 74
2271.77 80
2271.88 87
2271.99 93
2272.10 98
2272.21 103
2272.32 108
2272.43 112
2272.54 116
2272.64 119
2272.75 120
2272.86 121
2272.97 119
2273.08 116
2273.19 112
2273.30 106
2273.41 100
2273.52 93
2273.63 88
2273.74 83
2273.85 79
2273.96 75
2274.07 71
2274.18 67
2274.28 60
2274.39 53
2274.50 45
2274.61 37
2274.72 31
2274.83 28
2274.94 29
2275.05 33
2275.16 39
2275.27 48
2275.38 56
2275.49 63
2275.60 67
2275.71 69
2275.82 69
2275.93 68
2276.04 66
2276.14 65
2276.25 65
2276.36 66
2276.47 68
2276.58 71
2276.69 74
2276.80 78
2276.91 82
2277.02 87
2277.13 94
2277.24 101
2277.35 107
2277.46 114
2277.57 120
2277.68 124
2277.79 125
2277.90 125
2278.00 123
2278.11 120
2278.22 117
2278.33 114
2278.44 111
2278.55 109
2278.66 108
2278.77 108
2278.88 107
2278.99 106
2279.10 104
2279.21 102
2279.32 99
2279.43 96
2279.54 93
2279.65 91
2279.76 88
2279.87 86
2279.98 83
2280.08 81
2280.19 78
2280.30 77
2280.41 76
2280.52 76
2280.63 78
2280.74 79
2280.85 81
2280.96 83
2281.07 84
2281.18 87
2281.29 91
2281.40 96
2281.51 103
2281.62 111
2281.73 118
2281.84 125
2281.95 130
2282.06 133
2282.17 136
2282.28 138
2282.38 140
2282.49 143
2282.60 146
2282.71 150
2282.82 153
2282.93 155
2283.04 157
2283.15 157
2283.26 156
2283.37 154
2283.48 152
2283.59 149
2283.70 145
2283.81 141
2283.92 135
2284.03 127
2284.14 118
2284.25 106
2284.36 93
2284.47 80
2284.58 67
2284.69 55
2284.80 46
2284.91 41
2285.01 39
2285.12 41
2285.23 47
2285.34 54
2285.45 61
2285.56 66
2285.67 70
2285.78 71
2285.89 69
2286.00 66
2286.11 61
2286.22 56
2286.33 49
2286.44 43
2286.55 35
2286.66 27
2286.77 20
2286.88 13
2286.99 8
2287.10 5
2287.21 4
2287.32 5
2287.43 6
2287.54 8
2287.65 9
2287.76 8
2287.87 5
2287.98 0
2288.09 0
2288.19 0
2288.30 0
2288.41 0
2288.52 0
2288.63 0
2288.74 7
2288.85 19
2288.96 31
2289.07 43
2289.18 55
2289.29 65
2289.40 75
2289.51 84
2289.62 92
2289.73 98
2289.84 103
2289.95 107
2290.06 108
2290.17 106
2290.28 103
2290.39 99
2290.50 95
2290.61 92
2290.72 89
2290.83 88
2290.94 87
2291.05 86
2291.16 83
2291.27 79
2291.38 74
2291.49 68
2291.60 63
2291.71 59
2291.82 56
2291.93 55
2292.04 55
2292.15 55
2292.26 55
2292.37 56
2292.48 57
2292.58 58
2292.69 59
2292.80 59
2292.91 60
2293.02 59
2293.13 57
2293.24 55
2293.35 53
2293.46 52
2293.57 52
2293.68 53
2293.79 54
2293.90 56
2294.01 57
2294.12 58
2294.23 59
2294.34 59
2294.45 60
2294.56 61
2294.67 62
2294.78 63
2294.89 64
2295.00 65
2295.11 66
2295.22 67
2295.33 68
2295.44 70
2295.55 71
2295.66 71
2295.77 69
2295.88 66
2295.99 61
2296.10 55
2296.21 48
2296.32 43
2296.43 40
2296.54 39
2296.65 42
2296.76 46
2296.87 52
2296.98 58
2297.09 64
2297.20 71
2297.31 76
2297.42 82
2297.53 86
2297.64 89
2297.75 90
2297.86 89
2297.97 85
2298.08 78
2298.19 70
2298.30 61
2298.41 51
2298.52 41
2298.63 32
2298.74 22
2298.85 12
2298.96 1
2299.07 0
2299.18 0
2299.29 0
2299.40 0
2299.51 0
2299.62 0
2299.73 0
2299.84 3
2299.95 12
2300.06 19
2300.17 24
2300.28 27
2300.39 27
2300.50 27
2300.61 27
2300.72 29
2300.83 31
2300.94 34
2301.05 38
2301.16 42
2301.27 47
2301.38 51
2301.49 54
2301.60 56
2301.71 57
2301.82 56
2301.93 53
2302.04 50
2302.15 46
2302.26 41
2302.37 37
2302.48 33
2302.59 29
2302.70 27
2302.81 26
2302.92 27
2303.03 29
2303.14 32
2303.25 36
2303.36 40
2303.47 44
2303.58 46
2303.69 48
2303.80 48
2303.91 48
2304.02 46
2304.13 44
2304.24 41
2304.35 37
2304.46 32
2304.57 27
2304.68 22
2304.79 18
2304.90 16
2305.01 14
2305.12 15
2305.23 18
2305.34 23
2305.45 32
2305.56 42
2305.67 55
2305.78 68
2305.89 80
2306.00 90
2306.11 97
2306.22 99
2306.33 98
2306.44 93
2306.55 86
2306.66 78
2306.77 71
2306.88 66
2306.99 62
2307.10 60
2307.21 58
2307.32 55
2307.43 52
2307.54 47
2307.65 42
2307.76 38
2307.87 34
2307.98 32
2308.09 32
2308.20 33
2308.31 36
2308.42 38
2308.53 39
2308.64 38
2308.75 36
2308.86 32
2308.97 28
2309.08 24
2309.19 22
2309.30 21
2309.41 22
2309.53 24
2309.64 27
2309.75 30
2309.86 31
2309.97 32
2310.08 32
2310.19 33
2310.30 34
2310.41 38
2310.52 44
2310.63 52
2310.74 61
2310.85 69
2310.96 75
2311.07 77
2311.18 76
2311.29 71
2311.40 64
2311.51 54
2311.62 44
2311.73 34
2311.84 26
2311.95 20
2312.06 17
2312.17 16
2312.28 18
2312.39 23
2312.50 29
2312.61 36
2312.72 43
2312.83 49
2312.94 54
2313.05 57
2313.16 58
2313.27 58
2313.38 57
2313.49 57
2313.60 59
2313.71 62
2313.83 67
2313.94 74
2314.05 80
2314.16 85
2314.27 86
2314.38 85
2314.49 80
2314.60 71
2314.71 61
2314.82 51
2314.93 42
2315.04 36
2315.15 34
2315.26 33
2315.37 35
2315.48 38
2315.59 40
2315.70 40
2315.81 40
2315.92 40
2316.03 41
2316.14 45
2316.25 51
2316.36 60
2316.47 72
2316.58 84
2316.69 96
2316.80 105
2316.91 110
2317.03 112
2317.14 110
2317.25 106
2317.36 101
2317.47 96
2317.58 91
2317.69 88
2317.80 85
2317.91 83
2318.02 80
2318.13 76
2318.24 70
2318.35 62
2318.46 51
2318.57 40
2318.68 28
2318.79 17
2318.90 8
2319.01 0
2319.12 0
2319.23 0
2319.34 0
2319.45 0
2319.56 0
2319.68 6
2319.79 14
2319.90 21
2320.01 28
2320.12 33
2320.23 37
2320.34 40
2320.45 42
2320.56 44
2320.67 46
2320.78 50
2320.89 54
2321.00 58
2321.11 60
2321.22 62
2321.33 63
2321.44 64
2321.55 64
2321.66 65
2321.77 67
2321.88 70
2322.00 75
2322.11 81
2322.22 90
2322.33 100
2322.44 110
2322.55 119
2322.66 125
2322.77 128
2322.88 125
2322.99 119
2323.10 109
2323.21 97
2323.32 86
2323.43 75
2323.54 66
2323.65 59
2323.76 53
2323.87 47
2323.98 42
2324.10 39
2324.21 38
2324.32 41
2324.43 47
2324.54 55
2324.65 65
2324.76 73
2324.87 79
2324.98 81
2325.09 78
2325.20 70
2325.31 61
2325.42 50
2325.53 40
2325.64 33
2325.75 28
2325.86 26
2325.97 26
2326.09 26
2326.20 27
2326.31 27
2326.42 25
2326.53 21
2326.64 16
2326.75 10
2326.86 4
2326.97 0
2327.08 0
2327.19 0
2327.30 0
2327.41 0
2327.52 0
2327.63 0
2327.74 0
2327.86 0
2327.97 2
2328.08 5
2328.19 10
2328.30 15
2328.41 21
2328.52 25
2328.63 27
2328.74 27
2328.85 26
2328.96 25
2329.07 25
2329.18 27
2329.29 32
2329.40 40
2329.52 49
2329.63 59
2329.74 68
2329.85 75
2329.96 79
2330.07 81
2330.18 79
2330.29 77
2330.40 73
2330.51 69
2330.62 66
2330.73 64
2330.84 63
2330.95 64
2331.07 65
2331.18 67
2331.29 69
2331.40 70
2331.51 70
2331.62 67
2331.73 63
2331.84 59
2331.95 55
2332.06 52
2332.17 51
2332.28 52
2332.39 53
2332.50 54
2332.62 55
2332.73 55
2332.84 55
2332.95 53
2333.06 51
2333.17 48
2333.28 45
2333.39 41
2333.50 38
2333.61 35
2333.72 34
2333.83 35
2333.94 38
2334.06 43
2334.17 49
2334.28 55
2334.39 62
2334.50 68
2334.61 76
2334.72 83
2334.83 91
2334.94 98
2335.05 104
2335.16 108
2335.27 107
2335.39 103
2335.50 96
2335.61 85
2335.72 73
2335.83 61
2335.94 50
2336.05 43
2336.16 39
2336.27 38
2336.38 40
2336.49 45
2336.60 52
2336.72 59
2336.83 66
2336.94 72
2337.05 75
2337.16 76
2337.27 74
2337.38 69
2337.49 63
2337.60 57
2337.71 50
2337.82 45
2337.93 42
2338.05 40
2338.16 41
2338.27 43
2338.38 46
2338.49 49
2338.60 53
2338.71 55
2338.82 57
2338.93 58
2339.04 58
2339.15 57
2339.27 55
2339.38 54
2339.49 52
2339.60 51
2339.71 49
2339.82 47
2339.93 44
2340.04 43
2340.15 42
2340.26 43
2340.37 46
2340.49 52
2340.60 59
2340.71 67
2340.82 75
2340.93 81
2341.04 85
2341.15 86
2341.26 83
2341.37 78
2341.48 70
2341.60 60
2341.71 49
2341.82 39
2341.93 30
2342.04 23
2342.15 18
2342.26 16
2342.37 16
2342.48 18
2342.59 22
2342.70 25
2342.82 30
2342.93 34
2343.04 37
2343.15 42
2343.26 47
2343.37 52
2343.48 58
2343.59 64
2343.70 69
2343.81 74
2343.93 77
2344.04 79
2344.15 80
2344.26 80
2344.37 80
2344.48 79
2344.59 77
2344.70 74
2344.81 70
2344.93 64
2345.04 59
2345.15 55
2345.26 52
2345.37 52
2345.48 55
2345.59 60
2345.70 65
2345.81 71
2345.92 76
2346.04 80
2346.15 83
2346.26 85
2346.37 87
2346.48 88
2346.59 89
2346.70 90
2346.81 91
2346.92 92
2347.04 94
2347.15 94
2347.26 93
2347.37 91
2347.48 87
2347.59 83
2347.70 78
2347.81 74
2347.92 71
2348.04 69
2348.15 68
2348.26 65
2348.37 60
2348.48 53
2348.59 44
2348.70 36
2348.81 30
2348.92 27
2349.04 29
2349.15 35
2349.26 45
2349.37 56
2349.48 67
2349.59 76
2349.70 82
2349.81 86
2349.93 87
2350.04 86
2350.15 85
2350.26 83
2350.37 80
2350.48 77
2350.59 74
2350.70 70
2350.81 66
2350.93 62
2351.04 58
2351.15 55
2351.26 54
2351.37 54
2351.48 58
2351.59 63
2351.70 69
2351.82 76
2351.93 83
2352.04 91
2352.15 98
2352.26 106
2352.37 115
2352.48 124
2352.59 133
2352.70 141
2352.82 147
2352.93 149
2353.04 149
2353.15 145
2353.26 139
2353.37 131
2353.48 123
2353.59 116
2353.71 111
2353.82 108
2353.93 106
2354.04 107
2354.15 107
2354.26 108
2354.37 108
2354.48 106
2354.60 104
2354.71 101
2354.82 99
2354.93 97
2355.04 96
2355.15 95
2355.26 96
2355.38 97
2355.49 97
2355.60 97
2355.71 96
2355.82 94
2355.93 91
2356.04 87
2356.15 81
2356.27 74
2356.38 65
2356.49 54
2356.60 42
2356.71 30
2356.82 19
2356.93 11
2357.04 5
2357.16 3
2357.27 2
2357.38 4
2357.49 5
2357.60 5
2357.71 4
2357.82 2
2357.94 0
2358.05 0
2358.16 0
2358.27 0
2358.38 0
2358.49 0
2358.60 2
2358.72 9
2358.83 17
2358.94 24
2359.05 29
2359.16 32
2359.27 32
2359.38 30
2359.49 26
2359.61 21
2359.72 16
2359.83 11
2359.94 8
2360.05 6
2360.16 6
2360.27 7
2360.39 9
2360.50 12
2360.61 15
2360.72 18
2360.83 22
2360.94 27
2361.05 32
2361.17 38
2361.28 45
2361.39 53
2361.50 61
2361.61 70
2361.72 78
2361.83 85
2361.95 89
2362.06 92
2362.17 92
2362.28 90
2362.39 87
2362.50 83
2362.61 79
2362.73 74
2362.84 69
2362.95 63
2363.06 56
2363.17 49
2363.28 43
2363.40 38
2363.51 36
2363.62 37
2363.73 41
2363.84 47
2363.95 54
2364.06 60
2364.18 63
2364.29 64
2364.40 61
2364.51 57
2364.62 53
2364.73 49
2364.84 46
2364.96 44
2365.07 45
2365.18 47
2365.29 50
2365.40 53
2365.51 57
2365.63 62
2365.74 65
2365.85 68
2365.96 69
2366.07 70
2366.18 69
2366.29 67
2366.41 64
2366.52 61
2366.63 58
2366.74 56
2366.85 53
2366.96 49
2367.08 44
2367.19 39
2367.30 33
2367.41 26
2367.52 20
2367.63 16
2367.74 15
2367.86 17
2367.97 22
2368.08 30
2368.19 39
2368.30 48
2368.41 56
2368.53 61
2368.64 63
2368.75 63
2368.86 60
2368.97 57
2369.08 52
2369.20 48
2369.31 43
2369.42 37
2369.53 31
2369.64 26
2369.75 20
2369.87 17
2369.98 16
2370.09 17
2370.20 21
2370.31 27
2370.42 33
2370.54 39
2370.65 43
2370.76 46
2370.87 48
2370.98 49
2371.09 51
2371.21 54
2371.32 58
2371.43 64
2371.54 69
2371.65 74
2371.76 76
2371.88 75
2371.99 70
2372.10 63
2372.21 55
2372.32 46
2372.43 40
2372.55 36
2372.66 36
2372.77 39
2372.88 43
2372.99 49
2373.10 55
2373.22 61
2373.33 66
2373.44 70
2373.55 75
2373.66 80
2373.77 84
2373.89 88
2374.00 90
2374.11 92
2374.22 93
2374.33 93
2374.44 91
2374.56 89
2374.67 85
2374.78 80
2374.89 72
2375.00 64
2375.12 55
2375.23 48
2375.34 43
2375.45 41
2375.56 43
2375.67 49
2375.79 59
2375.90 71
2376.01 84
2376.12 95
2376.23 105
2376.34 112
2376.46 115
2376.57 115
2376.68 112
2376.79 108
2376.90 102
2377.02 96
2377.13 90
2377.24 84
2377.35 78
2377.46 72
2377.57 67
2377.69 62
2377.80 60
2377.91 60
2378.02 63
2378.13 69
2378.25 78
2378.36 88
2378.47 98
2378.58 104
2378.69 107
2378.80 105
2378.92 99
2379.03 90
2379.14 80
2379.25 70
2379.36 62
2379.48 56
2379.59 51
2379.70 49
2379.81 48
2379.92 48
2380.04 50
2380.15 52
2380.26 55
2380.37 59
2380.48 63
2380.59 68
2380.71 72
2380.82 77
2380.93 80
2381.04 82
2381.15 83
2381.27 83
2381.38 82
2381.49 80
2381.60 77
2381.71 75
2381.83 74
2381.94 74
2382.05 74
2382.16 75
2382.27 76
2382.39 75
2382.50 74
2382.61 71
2382.72 67
2382.83 63
2382.94 60
2383.06 58
2383.17 58
2383.28 59
2383.39 62
2383.50 66
2383.62 70
2383.73 75
2383.84 79
2383.95 84
2384.06 89
2384.18 94
2384.29 98
2384.40 101
2384.51 102
2384.62 100
2384.74 97
2384.85 91
2384.96 84
2385.07 77
2385.18 70
2385.30 64
2385.41 60
2385.52 57
2385.63 56
2385.74 56
2385.86 58
2385.97 60
2386.08 63
2386.19 67
2386.30 71
2386.42 75
2386.53 77
2386.64 80
2386.75 82
2386.86 84
2386.98 87
2387.09 92
2387.20 100
2387.31 110
2387.42 122
2387.54 136
2387.65 152
2387.76 169
2387.87 186
2387.98 203
2388.10 219
2388.21 234
2388.32 247
2388.43 256
2388.55 262
2388.66 263
2388.77 261
2388.88 255
2388.99 246
2389.11 237
2389.22 227
2389.33 217
2389.44 207
2389.55 197
2389.67 187
2389.78 177
2389.89 167
2390.00 157
2390.11 150
2390.23 144
2390.34 141
2390.45 141
2390.56 142
2390.68 143
2390.79 143
2390.90 142
2391.01 139
2391.12 134
2391.24 128
2391.35 121
2391.46 115
2391.57 109
2391.68 103
2391.80 98
2391.91 91
2392.02 84
2392.13 76
2392.25 68
2392.36 60
2392.47 53
2392.58 47
2392.69 43
2392.81 41
2392.92 41
2393.03 43
2393.14 46
2393.25 50
2393.37 55
2393.48 60
2393.59 65
2393.70 69
2393.82 72
2393.93 73
2394.04 74
2394.15 74
2394.26 74
2394.38 74
2394.49 74
2394.60 74
2394.71 73
2394.83 72
2394.94 70
2395.05 67
2395.16 64
2395.27 61
2395.39 61
2395.50 62
2395.61 65
2395.72 70
2395.84 74
2395.95 76
2396.06 77
2396.17 75
2396.28 70
2396.40 63
2396.51 56
2396.62 49
2396.73 44
2396.85 41
2396.96 40
2397.07 40
2397.18 41
2397.30 40
2397.41 37
2397.52 32
2397.63 26
2397.74 19
2397.86 14
2397.97 11
2398.08 12
2398.19 17
2398.31 24
2398.42 31
2398.53 37
2398.64 41
2398.75 41
2398.87 38
2398.98 34
2399.09 29
2399.20 25
2399.32 22
2399.43 21
2399.54 22
2399.65 23
2399.77 25
2399.88 26
2399.99 27
2400.10 27
2400.22 27
2400.33 26
2400.44 25
2400.55 25
2400.66 27
2400.78 30
2400.89 36
2401.00 44
2401.11 53
2401.23 63
2401.34 72
2401.45 79
2401.56 83
2401.68 83
2401.79 79
2401.90 73
2402.01 64
2402.13 56
2402.24 48
2402.35 41
2402.46 37
2402.58 33
2402.69 30
2402.80 27
2402.91 21
2403.02 15
2403.14 7
2403.25 0
2403.36 0
2403.47 0
2403.59 0
2403.70 0
2403.81 0
2403.92 0
2404.04 0
2404.15 1
2404.26 12
2404.37 24
2404.49 36
2404.60 48
2404.71 58
2404.82 64
2404.94 67
2405.05 66
2405.16 63
2405.27 59
2405.39 55
2405.50 52
2405.61 50
2405.72 50
2405.84 50
2405.95 51
2406.06 52
2406.17 52
2406.29 53
2406.40 54
2406.51 57
2406.62 59
2406.74 62
2406.85 63
2406.96 62
2407.07 58
2407.19 50
2407.30 39
2407.41 26
2407.52 14
2407.64 3
2407.75 0
2407.86 0
2407.97 0
2408.09 6
2408.20 13
2408.31 19
2408.42 22
2408.54 23
2408.65 22
2408.76 19
2408.87 17
2408.99 17
2409.10 19
2409.21 24
2409.32 31
2409.44 39
2409.55 47
2409.66 53
2409.77 56
2409.89 55
2410.00 50
2410.11 43
2410.22 34
2410.34 26
2410.45 19
2410.56 14
2410.67 12
2410.79 11
2410.90 11
2411.01 12
2411.13 13
2411.24 15
2411.35 16
2411.46 17
2411.58 17
2411.69 16
2411.80 15
2411.91 13
2412.03 12
2412.14 12
2412.25 14
2412.36 17
2412.48 22
2412.59 28
2412.70 33
2412.81 36
2412.93 37
2413.04 36
2413.15 32
2413.27 28
2413.38 23
2413.49 18
2413.60 14
2413.72 12
2413.83 12
2413.94 13
2414.05 14
2414.17 15
2414.28 15
2414.39 13
2414.50 8
2414.62 1
2414.73 0
2414.84 0
2414.96 0
2415.07 0
2415.18 0
2415.29 0
2415.41 0
2415.52 12
2415.63 23
2415.74 34
2415.86 43
2415.97 51
2416.08 59
2416.20 67
2416.31 73
2416.42 78
2416.53 80
2416.65 79
2416.76 74
2416.87 67
2416.98 58
2417.10 48
2417.21 40
2417.32 33
2417.44 29
2417.55 27
2417.66 28
2417.77 29
2417.89 31
2418.00 33
2418.11 34
2418.22 34
2418.34 33
2418.45 31
2418.56 29
2418.68 27
2418.79 25
2418.90 25
2419.01 27
2419.13 31
2419.24 36
2419.35 42
2419.47 48
2419.58 54
2419.69 60
2419.80 65
2419.92 70
2420.03 75
2420.14 79
2420.25 83
2420.37 85
2420.48 86
2420.59 83
2420.71 78
2420.82 71
2420.93 62
2421.04 52
2421.16 42
2421.27 32
2421.38 24
2421.50 19
2421.61 15
2421.72 15
2421.83 18
2421.95 24
2422.06 32
2422.17 42
2422.29 52
2422.40 60
2422.51 67
2422.62 70
2422.74 71
2422.85 71
2422.96 69
2423.08 67
2423.19 65
2423.30 64
2423.41 62
2423.53 59
2423.64 55
2423.75 50
2423.87 44
2423.98 36
2424.09 28
2424.20 19
2424.32 12
2424.43 5
2424.54 1
2424.66 0
2424.77 0
2424.88 0
2425.00 0
2425.11 1
2425.22 1
2425.33 0
2425.45 0
2425.56 0
2425.67 0
2425.79 0
2425.90 2
2426.01 6
2426.12 9
2426.24 12
2426.35 14
2426.46 16
2426.58 19
2426.69 23
2426.80 30
2426.92 39
2427.03 51
2427.14 63
2427.25 75
2427.37 85
2427.48 92
2427.59 96
2427.71 96
2427.82 92
2427.93 87
2428.05 79
2428.16 71
2428.27 63
2428.38 55
2428.50 46
2428.61 37
2428.72 29
2428.84 21
2428.95 14
2429.06 8
2429.18 4
2429.29 2
2429.40 1
2429.51 1
2429.63 2
2429.74 2
2429.85 4
2429.97 7
2430.08 11
2430.19 18
2430.31 27
2430.42 37
2430.53 48
2430.64 59
2430.76 69
2430.87 77
2430.98 84
2431.10 89
2431.21 92
2431.32 92
2431.44 90
2431.55 84
2431.66 76
2431.78 66
2431.89 55
2432.00 44
2432.11 35
2432.23 27
2432.34 21
2432.45 18
2432.57 19
2432.68 22
2432.79 28
2432.91 34
2433.02 40
2433.13 44
2433.25 45
2433.36 43
2433.47 39
2433.59 33
2433.70 28
2433.81 25
2433.92 24
2434.04 25
2434.15 30
2434.26 35
2434.38 41
2434.49 48
2434.60 54
2434.72 60
2434.83 66
2434.94 70
2435.06 74
2435.17 76
2435.28 75
2435.40 73
2435.51 68
2435.62 61
2435.74 52
2435.85 43
2435.96 35
2436.07 28
2436.19 22
2436.30 20
2436.41 20
2436.53 22
2436.64 27
2436.75 33
2436.87 39
2436.98 46
2437.09 51
2437.21 55
2437.32 57
2437.43 57
2437.55 54
2437.66 51
2437.77 46
2437.89 41
2438.00 35
2438.11 28
2438.23 21
2438.34 14
2438.45 7
2438.57 0
2438.68 0
2438.79 0
2438.91 0
2439.02 0
2439.13 4
2439.24 13
2439.36 24
2439.47 36
2439.58 48
2439.70 59
2439.81 69
2439.92 77
2440.04 83
2440.15 88
2440.26 91
2440.38 92
2440.49 91
2440.60 89
2440.72 85
2440.83 80
2440.94 75
2441.06 69
2441.17 63
2441.28 58
2441.40 54
2441.51 52
2441.62 50
2441.74 50
2441.85 50
2441.96 51
2442.08 51
2442.19 51
2442.30 49
2442.42 47
2442.53 43
2442.64 39
2442.76 36
2442.87 32
2442.98 29
2443.10 28
2443.21 27
2443.32 28
2443.44 30
2443.55 33
2443.66 37
2443.78 42
2443.89 46
2444.00 50
2444.12 52
2444.23 54
2444.34 55
2444.46 56
2444.57 57
2444.68 59
2444.80 62
2444.91 64
2445.02 66
2445.14 65
2445.25 63
2445.36 59
2445.48 56
2445.59 54
2445.70 54
2445.82 57
2445.93 61
2446.05 66
2446.16 73
2446.27 80
2446.39 88
2446.50 96
2446.61 104
2446.73 111
2446.84 118
2446.95 122
2447.07 123
2447.18 120
2447.29 116
2447.41 109
2447.52 102
2447.63 96
2447.75 90
2447.86 87
2447.97 85
2448.09 84
2448.20 84
2448.31 84
2448.43 84
2448.54 83
2448.65 82
2448.77 82
2448.88 82
2448.99 83
2449.11 84
2449.22 85
2449.34 85
2449.45 84
2449.56 82
2449.68 79
2449.79 76
2449.90 74
2450.02 72
2450.13 73
2450.24 74
2450.36 77
2450.47 80
2450.58 83
2450.70 85
2450.81 87
2450.92 89
2451.04 91
2451.15 94
2451.26 99
2451.38 106
2451.49 115
2451.61 124
2451.72 133
2451.83 140
2451.95 145
2452.06 147
2452.17 146
2452.29 143
2452.40 138
2452.51 134
2452.63 129
2452.74 126
2452.85 122
2452.97 119
2453.08 115
2453.20 110
2453.31 104
2453.42 98
2453.54 93
2453.65 90
2453.76 89
2453.88 90
2453.99 92
2454.10 95
2454.22 97
2454.33 98
2454.44 96
2454.56 93
2454.67 88
2454.79 83
2454.90 76
2455.01 70
2455.13 63
2455.24 57
2455.35 50
2455.47 43
2455.58 38
2455.69 34
2455.81 34
2455.92 36
2456.04 41
2456.15 49
2456.26 60
2456.38 71
2456.49 81
2456.60 89
2456.72 93
2456.83 94
2456.95 90
2457.06 82
2457.17 72
2457.29 60
2457.40 50
2457.51 40
2457.63 33
2457.74 27
2457.85 23
2457.97 20
2458.08 17
2458.20 14
2458.31 11
2458.42 9
2458.54 8
2458.65 10
2458.76 13
2458.88 17
2458.99 24
2459.11 31
2459.22 37
2459.33 41
2459.45 42
2459.56 41
2459.67 37
2459.79 31
2459.90 25
2460.02 19
2460.13 14
2460.24 10
2460.36 7
2460.47 4
2460.58 0
2460.70 0
2460.81 0
2460.93 0
2461.04 0
2461.15 0
2461.27 0
2461.38 0
2461.49 2
2461.61 10
2461.72 19
2461.84 28
2461.95 35
2462.06 42
2462.18 47
2462.29 52
2462.40 56
2462.52 60
2462.63 65
2462.75 70
2462.86 75
2462.97 78
2463.09 79
2463.20 78
2463.31 74
2463.43 69
2463.54 62
2463.66 56
2463.77 50
2463.88 48
2464.00 47
2464.11 49
2464.23 51
2464.34 54
2464.45 55
2464.57 55
2464.68 52
2464.79 47
2464.91 40
2465.02 34
2465.14 29
2465.25 26
2465.36 27
2465.48 32
2465.59 40
2465.71 51
2465.82 64
2465.93 76
2466.05 87
2466.16 95
2466.27 100
2466.39 102
2466.50 101
2466.62 98
2466.73 94
2466.84 90
2466.96 86
2467.07 81
2467.19 77
2467.30 72
2467.41 67
2467.53 61
2467.64 56
2467.76 51
2467.87 46
2467.98 43
2468.10 39
2468.21 37
2468.32 35
2468.44 33
2468.55 33
2468.67 33
2468.78 34
2468.89 36
2469.01 37
2469.12 38
2469.24 38
2469.35 37
2469.46 35
2469.58 32
2469.69 30
2469.81 28
2469.92 27
2470.03 26
2470.15 26
2470.26 26
2470.38 25
2470.49 23
2470.60 20
2470.72 17
2470.83 14
2470.95 13
2471.06 14
2471.17 19
2471.29 25
2471.40 34
2471.52 44
2471.63 54
2471.74 64
2471.86 74
2471.97 82
2472.09 90
2472.20 96
2472.31 101
2472.43 103
2472.54 103
2472.66 100
2472.77 95
2472.88 88
2473.00 80
2473.11 72
2473.23 64
2473.34 57
2473.45 50
2473.57 45
2473.68 39
2473.80 35
2473.91 33
2474.02 32
2474.14 33
2474.25 36
2474.37 40
2474.48 46
2474.60 52
2474.71 59
2474.82 66
2474.94 71
2475.05 75
2475.17 78
2475.28 77
2475.39 73
2475.51 67
2475.62 57
2475.74 46
2475.85 34
2475.96 21
2476.08 9
2476.19 0
2476.31 0
2476.42 0
2476.53 0
2476.65 0
2476.76 0
2476.88 0
2476.99 0
2477.11 4
2477.22 8
2477.33 11
2477.45 14
2477.56 17
2477.68 19
2477.79 22
2477.90 24
2478.02 26
2478.13 26
2478.25 25
2478.36 23
2478.48 20
2478.59 18
2478.70 15
2478.82 14
2478.93 15
2479.05 17
2479.16 21
2479.27 25
2479.39 30
2479.50 36
2479.62 42
2479.73 48
2479.85 55
2479.96 63
2480.07 71
2480.19 78
2480.30 85
2480.42 89
2480.53 91
2480.64 91
2480.76 88
2480.87 85
2480.99 80
2481.10 75
2481.22 70
2481.33 66
2481.44 63
2481.56 60
2481.67 60
2481.79 60
2481.90 62
2482.02 64
2482.13 67
2482.24 69
2482.36 71
2482.47 74
2482.59 76
2482.70 79
2482.82 82
2482.93 85
2483.04 86
2483.16 84
2483.27 79
2483.39 71
2483.50 62
2483.62 52
2483.73 44
2483.84 38
2483.96 36
2484.07 35
2484.19 35
2484.30 34
2484.42 31
2484.53 26
2484.64 19
2484.76 13
2484.87 8
2484.99 6
2485.10 6
2485.22 8
2485.33 11
2485.44 13
2485.56 15
2485.67 17
2485.79 18
2485.90 20
2486.02 22
2486.13 25
2486.24 29
2486.36 31
2486.47 32
2486.59 32
2486.70 29
2486.82 25
2486.93 20
2487.04 15
2487.16 11
2487.27 10
2487.39 11
2487.50 16
2487.62 23
2487.73 34
2487.85 45
2487.96 58
2488.07 69
2488.19 78
2488.30 83
2488.42 85
2488.53 84
2488.65 81
2488.76 76
2488.88 71
2488.99 65
2489.10 60
2489.22 54
2489.33 49
2489.45 44
2489.56 39
2489.68 36
2489.79 35
2489.90 36
2490.02 39
2490.13 42
2490.25 46
2490.36 49
2490.48 50
2490.59 49
2490.71 47
2490.82 45
2490.93 43
2491.05 43
2491.16 46
2491.28 51
2491.39 58
2491.51 66
2491.62 75
2491.74 82
2491.85 88
2491.96 91
2492.08 91
2492.19 89
2492.31 84
2492.42 77
2492.54 71
2492.65 65
2492.77 60
2492.88 57
2493.00 55
2493.11 55
2493.22 55
2493.34 56
2493.45 56
2493.57 57
2493.68 57
2493.80 58
2493.91 59
2494.03 61
2494.14 64
2494.25 67
2494.37 70
2494.48 74
2494.60 77
2494.71 81
2494.83 84
2494.94 87
2495.06 89
2495.17 91
2495.29 91
2495.40 90
2495.51 90
2495.63 90
2495.74 89
2495.86 89
2495.97 87
2496.09 85
2496.20 82
2496.32 77
2496.43 72
2496.55 69
2496.66 67
2496.78 67
2496.89 68
2497.00 70
2497.12 72
2497.23 73
2497.35 73
2497.46 72
2497.58 70
2497.69 68
2497.81 66
2497.92 65
2498.04 66
2498.15 68
2498.27 72
2498.38 77
2498.49 83
2498.61 90
2498.72 96
2498.84 101
2498.95 106
2499.07 110
2499.18 114
2499.30 119
2499.41 123
2499.53 128
2499.64 131
2499.76 134
2499.87 135
2499.98 133
2500.10 130
2500.21 126
2500.33 122
2500.44 117
2500.56 114
2500.67 112
2500.79 111
2500.90 113
2501.02 115
2501.13 118
2501.25 120
2501.36 121
2501.48 119
2501.59 116
2501.70 111
2501.82 105
2501.93 101
2502.05 99
2502.16 101
2502.28 106
2502.39 113
2502.51 121
2502.62 129
2502.74 134
2502.85 135
2502.97 134
2503.08 130
2503.20 124
2503.31 118
2503.43 113
2503.54 109
2503.66 106
2503.77 105
2503.88 104
2504.00 105
2504.11 105
2504.23 107
2504.34 108
2504.46 110
2504.57 112
2504.69 113
2504.80 113
2504.92 112
2505.03 108
2505.15 103
2505.26 96
2505.38 87
2505.49 78
2505.61 69
2505.72 61
2505.84 55
2505.95 50
2506.07 48
2506.18 48
2506.29 49
2506.41 49
2506.52 49
2506.64 46
2506.75 43
2506.87 38
2506.98 33
2507.10 29
2507.21 26
2507.33 25
2507.44 26
2507.56 27
2507.67 28
2507.79 29
2507.90 31
2508.02 33
2508.13 36
2508.25 39
2508.36 43
2508.48 45
2508.59 47
2508.71 47
2508.82 44
2508.94 41
2509.05 37
2509.17 32
2509.28 28
2509.40 25
2509.51 23
2509.63 22
2509.74 21
2509.86 21
2509.97 22
2510.08 22
2510.20 22
2510.31 22
2510.43 20
2510.54 17
2510.66 13
2510.77 9
2510.89 4
2511.00 0
2511.12 0
2511.23 0
2511.35 0
2511.46 0
2511.58 0
2511.69 0
2511.81 0
2511.92 0
2512.04 2
2512.15 7
2512.27 12
2512.38 18
2512.50 24
2512.61 28
2512.73 32
2512.84 35
2512.96 38
2513.07 43
2513.19 48
2513.30 55
2513.42 61
2513.53 66
2513.65 68
2513.76 68
2513.88 66
2513.99 61
2514.11 56
2514.22 50
2514.34 45
2514.45 42
2514.57 39
2514.68 37
2514.80 37
2514.91 37
2515.03 39
2515.14 42
2515.26 48
2515.37 54
2515.49 62
2515.60 69
2515.72 76
2515.83 82
2515.95 85
2516.06 87
2516.18 88
2516.29 88
2516.41 87
2516.52 86
2516.64 85
2516.75 83
2516.87 80
2516.98 76
2517.10 71
2517.21 64
2517.33 57
2517.44 49
2517.56 43
2517.67 38
2517.79 37
2517.90 39
2518.02 45
2518.13 53
2518.25 61
2518.36 69
2518.48 74
2518.59 76
2518.71 75
2518.82 70
2518.94 64
2519.05 59
2519.17 54
2519.28 50
2519.40 47
2519.51 45
2519.63 44
2519.74 42
2519.86 40
2519.98 39
2520.09 39
2520.21 41
2520.32 45
2520.44 50
2520.55 57
2520.67 64
2520.78 69
2520.90 74
2521.01 75
2521.13 75
2521.24 72
2521.36 69
2521.47 66
2521.59 64
2521.70 64
2521.82 65
2521.93 67
2522.05 69
2522.16 71
2522.28 70
2522.39 68
2522.51 65
2522.62 61
2522.74 57
2522.85 54
2522.97 52
2523.08 51
2523.20 53
2523.31 56
2523.43 62
2523.54 69
2523.66 77
2523.78 84
2523.89 90
2524.01 92
2524.12 90
2524.24 86
2524.35 78
2524.47 69
2524.58 61
2524.70 53
2524.81 47
2524.93 43
2525.04 41
2525.16 42
2525.27 45
2525.39 49
2525.50 56
2525.62 63
2525.73 72
2525.85 80
2525.96 88
2526.08 95
2526.20 102
2526.31 109
2526.43 115
2526.54 120
2526.66 124
2526.77 126
2526.89 126
2527.00 123
2527.12 118
2527.23 111
2527.35 105
2527.46 99
2527.58 95
2527.69 93
2527.81 92
2527.92 93
2528.04 96
2528.15 99
2528.27 104
2528.39 111
2528.50 119
2528.62 126
2528.73 134
2528.85 140
2528.96 146
2529.08 150
2529.19 154
2529.31 158
2529.42 162
2529.54 167
2529.65 170
2529.77 173
2529.88 175
2530.00 176
2530.12 178
2530.23 180
2530.35 185
2530.46 193
2530.58 202
2530.69 213
2530.81 223
2530.92 231
2531.04 237
2531.15 240
2531.27 241
2531.38 242
2531.50 244
2531.62 249
2531.73 256
2531.85 267
2531.96 279
2532.08 292
2532.19 304
2532.31 314
2532.42 320
2532.54 322
2532.65 320
2532.77 315
2532.88 307
2533.00 298
2533.12 287
2533.23 276
2533.35 263
2533.46 251
2533.58 239
2533.69 228
2533.81 220
2533.92 214
2534.04 210
2534.15 208
2534.27 208
2534.39 208
2534.50 210
2534.62 213
2534.73 217
2534.85 223
2534.96 230
2535.08 239
2535.19 247
2535.31 254
2535.42 259
2535.54 262
2535.66 262
2535.77 261
2535.89 257
2536.00 253
2536.12 248
2536.23 245
2536.35 244
2536.46 245
2536.58 250
2536.69 258
2536.81 270
2536.93 285
2537.04 304
2537.16 327
2537.27 352
2537.39 380
2537.50 410
2537.62 441
2537.73 472
2537.85 504
2537.97 535
2538.08 566
2538.20 597
2538.31 627
2538.43 656
2538.54 682
2538.66 705
2538.77 722
2538.89 734
2539.01 740
2539.12 741
2539.24 739
2539.35 737
2539.47 736
2539.58 738
2539.70 744
2539.81 752
2539.93 762
2540.05 770
2540.16 775
2540.28 776
2540.39 773
2540.51 766
2540.62 758
2540.74 750
2540.85 744
2540.97 738
2541.09 734
2541.20 729
2541.32 722
2541.43 711
2541.55 694
2541.66 672
2541.78 646
2541.89 618
2542.01 589
2542.13 562
2542.24 538
2542.36 518
2542.47 502
2542.59 488
2542.70 476
2542.82 464
2542.94 450
2543.05 434
2543.17 416
2543.28 395
2543.40 373
2543.51 351
2543.63 328
2543.74 307
2543.86 289
2543.98 274
2544.09 262
2544.21 254
2544.32 247
2544.44 241
2544.55 236
2544.67 229
2544.79 221
2544.90 211
2545.02 202
2545.13 192
2545.25 182
2545.36 172
2545.48 163
2545.60 152
2545.71 142
2545.83 131
2545.94 121
2546.06 112
2546.17 107
2546.29 103
2546.41 102
2546.52 103
2546.64 103
2546.75 104
2546.87 104
2546.98 104
2547.10 105
2547.22 108
2547.33 112
2547.45 116
2547.56 121
2547.68 123
2547.79 123
2547.91 121
2548.03 117
2548.14 112
2548.26 108
2548.37 106
2548.49 107
2548.60 109
2548.72 111
2548.84 113
2548.95 115
2549.07 114
2549.18 113
2549.30 110
2549.42 108
2549.53 104
2549.65 101
2549.76 96
2549.88 91
2549.99 85
2550.11 79
2550.23 72
2550.34 65
2550.46 59
2550.57 54
2550.69 49
2550.80 43
2550.92 39
2551.04 34
2551.15 31
2551.27 30
2551.38 30
2551.50 32
2551.62 36
2551.73 40
2551.85 45
2551.96 49
2552.08 52
2552.19 55
2552.31 58
2552.43 60
2552.54 61
2552.66 60
2552.77 59
2552.89 55
2553.01 50
2553.12 43
2553.24 37
2553.35 31
2553.47 27
2553.59 25
2553.70 26
2553.82 28
2553.93 32
2554.05 35
2554.16 39
2554.28 42
2554.40 45
2554.51 46
2554.63 46
2554.74 46
2554.86 44
2554.98 42
2555.09 38
2555.21 34
2555.32 31
2555.44 29
2555.56 29
2555.67 31
2555.79 34
2555.90 40
2556.02 46
2556.14 53
2556.25 60
2556.37 66
2556.48 70
2556.60 72
2556.72 72
2556.83 68
2556.95 64
2557.06 59
2557.18 55
2557.29 54
2557.41 55
2557.53 59
2557.64 65
2557.76 70
2557.87 73
2557.99 73
2558.11 70
2558.22 64
2558.34 57
2558.45 50
2558.57 45
2558.69 43
2558.80 45
2558.92 48
2559.03 54
2559.15 59
2559.27 64
2559.38 67
2559.50 68
2559.61 68
2559.73 67
2559.85 66
2559.96 66
2560.08 68
2560.19 73
2560.31 79
2560.43 87
2560.54 95
2560.66 101
2560.78 104
2560.89 105
2561.01 103
2561.12 99
2561.24 95
2561.36 93
2561.47 94
2561.59 98
2561.70 106
2561.82 115
2561.94 126
2562.05 137
2562.17 147
2562.28 155
2562.40 161
2562.52 165
2562.63 167
2562.75 169
2562.86 171
2562.98 173
2563.10 175
2563.21 178
2563.33 183
2563.44 187
2563.56 192
2563.68 197
2563.79 202
2563.91 205
2564.03 207
2564.14 206
2564.26 204
2564.37 199
2564.49 192
2564.61 184
2564.72 176
2564.84 169
2564.95 163
2565.07 158
2565.19 153
2565.30 149
2565.42 143
2565.54 135
2565.65 126
2565.77 115
2565.88 105
2566.00 96
2566.12 88
2566.23 82
2566.35 78
2566.46 74
2566.58 71
2566.70 66
2566.81 60
2566.93 52
2567.05 43
2567.16 35
2567.28 29
2567.39 26
2567.51 27
2567.63 32
2567.74 39
2567.86 47
2567.97 54
2568.09 60
2568.21 64
2568.32 66
2568.44 66
2568.56 67
2568.67 68
2568.79 70
2568.90 71
2569.02 72
2569.14 71
2569.25 68
2569.37 62
2569.49 54
2569.60 45
2569.72 37
2569.83 32
2569.95 30
2570.07 30
2570.18 33
2570.30 36
2570.42 38
2570.53 38
2570.65 35
2570.76 30
2570.88 24
2571.00 18
2571.11 14
2571.23 11
2571.35 11
2571.46 12
2571.58 16
2571.69 21
2571.81 28
2571.93 34
2572.04 41
2572.16 48
2572.28 53
2572.39 58
2572.51 62
2572.63 64
2572.74 65
2572.86 65
2572.97 64
2573.09 62
2573.21 59
2573.32 55
2573.44 50
2573.56 45
2573.67 41
2573.79 38
2573.90 37
2574.02 39
2574.14 42
2574.25 47
2574.37 52
2574.49 57
2574.60 62
2574.72 65
2574.84 67
2574.95 66
2575.07 65
2575.18 62
2575.30 59
2575.42 56
2575.53 55
2575.65 55
2575.77 56
2575.88 57
2576.00 59
2576.12 60
2576.23 60
2576.35 59
2576.47 57
2576.58 55
2576.70 52
2576.81 50
2576.93 48
2577.05 47
2577.16 47
2577.28 48
2577.40 49
2577.51 50
2577.63 51
2577.75 52
2577.86 53
2577.98 53
2578.09 52
2578.21 51
2578.33 47
2578.44 42
2578.56 34
2578.68 26
2578.79 17
2578.91 9
2579.03 2
2579.14 0
2579.26 0
2579.38 0
2579.49 0
2579.61 0
2579.73 0
2579.84 0
2579.96 0
2580.07 1
2580.19 3
2580.31 4
2580.42 5
2580.54 7
2580.66 9
2580.77 12
2580.89 15
2581.01 18
2581.12 20
2581.24 22
2581.36 24
2581.47 25
2581.59 27
2581.71 30
2581.82 35
2581.94 40
2582.06 46
2582.17 52
2582.29 59
2582.40 64
2582.52 68
2582.64 70
2582.75 72
2582.87 72
2582.99 72
2583.10 72
2583.22 72
2583.34 72
2583.45 73
2583.57 75
2583.69 76
2583.80 78
2583.92 78
2584.04 78
2584.15 77
2584.27 75
2584.39 73
2584.50 72
2584.62 70
2584.74 69
2584.85 67
2584.97 64
2585.09 61
2585.20 57
2585.32 53
2585.44 51
2585.55 51
2585.67 53
2585.79 57
2585.90 61
2586.02 65
2586.14 68
2586.25 70
2586.37 69
2586.49 68
2586.60 67
2586.72 66
2586.84 67
2586.95 69
2587.07 71
2587.18 72
2587.30 71
2587.42 68
2587.53 63
2587.65 56
2587.77 49
2587.88 43
2588.00 37
2588.12 31
2588.23 26
2588.35 20
2588.47 14
2588.58 8
2588.70 1
2588.82 0
2588.93 0
2589.05 0
2589.17 0
2589.28 0
2589.40 0
2589.52 0
2589.63 0
2589.75 3
2589.87 12
2589.99 21
2590.10 31
2590.22 41
2590.34 49
2590.45 56
2590.57 62
2590.69 66
2590.80 70
2590.92 73
2591.04 76
2591.15 81
2591.27 86
2591.39 92
2591.50 99
2591.62 105
2591.74 110
2591.85 113
2591.97 116
2592.09 118
2592.20 120
2592.32 123
2592.44 128
2592.55 133
2592.67 139
2592.79 142
2592.90 143
2593.02 139
2593.14 132
2593.25 122
2593.37 110
2593.49 99
2593.60 90
2593.72 85
2593.84 82
2593.95 83
2594.07 86
2594.19 90
2594.30 94
2594.42 97
2594.54 101
2594.66 104
2594.77 107
2594.89 110
2595.01 113
2595.12 116
2595.24 119
2595.36 123
2595.47 127
2595.59 130
2595.71 134
2595.82 137
2595.94 139
2596.06 141
2596.17 141
2596.29 140
2596.41 139
2596.52 137
2596.64 135
2596.76 132
2596.88 131
2596.99 129
2597.11 128
2597.23 127
2597.34 127
2597.46 126
2597.58 125
2597.69 122
2597.81 119
2597.93 115
2598.04 110
2598.16 104
2598.28 99
2598.39 93
2598.51 88
2598.63 84
2598.75 79
2598.86 76
2598.98 73
2599.10 71
2599.21 72
2599.33 74
2599.45 79
2599.56 85
2599.68 92
2599.80 98
2599.91 102
2600.03 104
2600.15 104
2600.27 103
2600.38 101
2600.50 100
2600.62 100
2600.73 100
2600.85 101
2600.97 101
2601.08 100
2601.20 98
2601.32 95
2601.43 92
2601.55 90
2601.67 90
2601.79 92
2601.90 96
2602.02 102
2602.14 108
2602.25 114
2602.37 120
2602.49 125
2602.60 130
2602.72 133
2602.84 135
2602.96 135
2603.07 133
2603.19 129
2603.31 124
2603.42 117
2603.54 110
2603.66 104
2603.77 100
2603.89 98
2604.01 99
2604.13 104
2604.24 110
2604.36 118
2604.48 126
2604.59 133
2604.71 139
2604.83 144
2604.94 147
2605.06 150
2605.18 153
2605.30 158
2605.41 164
2605.53 172
2605.65 181
2605.76 192
2605.88 205
2606.00 218
2606.12 231
2606.23 246
2606.35 261
2606.47 277
2606.58 293
2606.70 310
2606.82 326
2606.93 343
2607.05 359
2607.17 375
2607.29 392
2607.40 410
2607.52 428
2607.64 448
2607.75 468
2607.87 489
2607.99 509
2608.11 528
2608.22 547
2608.34 564
2608.46 579
2608.57 592
2608.69 601
2608.81 607
2608.93 607
2609.04 604
2609.16 596
2609.28 587
2609.39 576
2609.51 566
2609.63 558
2609.75 552
2609.86 550
2609.98 551
2610.10 554
2610.21 557
2610.33 559
2610.45 559
2610.57 557
2610.68 553
2610.80 548
2610.92 541
2611.03 535
2611.15 528
2611.27 519
2611.39 508
2611.50 493
2611.62 474
2611.74 451
2611.85 427
2611.97 404
2612.09 382
2612.21 364
2612.32 350
2612.44 339
2612.56 330
2612.68 324
2612.79 320
2612.91 317
2613.03 316
2613.14 317
2613.26 319
2613.38 322
2613.50 324
2613.61 324
2613.73 321
2613.85 315
2613.96 306
2614.08 295
2614.20 284
2614.32 274
2614.43 265
2614.55 259
2614.67 254
2614.79 249
2614.90 245
2615.02 238
2615.14 230
2615.25 221
2615.37 210
2615.49 199
2615.61 190
2615.72 182
2615.84 176
2615.96 173
2616.08 170
2616.19 168
2616.31 166
2616.43 163
2616.54 159
2616.66 155
2616.78 150
2616.90 145
2617.01 140
2617.13 135
2617.25 132
2617.37 130
2617.48 130
2617.60 133
2617.72 138
2617.84 144
2617.95 152
2618.07 160
2618.19 167
2618.30 174
2618.42 181
2618.54 186
2618.66 189
2618.77 191
2618.89 190
2619.01 185
2619.13 176
2619.24 165
2619.36 153
2619.48 142
2619.60 133
2619.71 128
2619.83 127
2619.95 130
2620.07 134
2620.18 139
2620.30 142
2620.42 145
2620.53 146
2620.65 148
2620.77 150
2620.89 152
2621.00 154
2621.12 156
2621.24 155
2621.36 152
2621.47 145
2621.59 137
2621.71 127
2621.83 118
2621.94 111
2622.06 105
2622.18 100
2622.30 96
2622.41 91
2622.53 87
2622.65 82
2622.77 78
2622.88 76
2623.00 75
2623.12 75
2623.24 77
2623.35 79
2623.47 80
2623.59 80
2623.71 79
2623.82 77
2623.94 75
2624.06 73
2624.17 73
2624.29 74
2624.41 78
2624.53 82
2624.64 87
2624.76 91
2624.88 94
2625.00 96
2625.11 96
2625.23 95
2625.35 93
2625.47 90
2625.58 87
2625.70 83
2625.82 80
2625.94 77
2626.05 75
2626.17 76
2626.29 79
2626.41 85
2626.52 92
2626.64 99
2626.76 105
2626.88 109
2627.00 110
2627.11 109
2627.23 105
2627.35 100
2627.47 94
2627.58 88
2627.70 82
2627.82 75
2627.94 68
2628.05 60
2628.17 52
2628.29 45
2628.41 39
2628.52 36
2628.64 35
2628.76 36
2628.88 40
2628.99 44
2629.11 49
2629.23 53
2629.35 56
2629.46 59
2629.58 62
2629.70 64
2629.82 68
2629.93 73
2630.05 78
2630.17 82
2630.29 85
2630.40 86
2630.52 86
2630.64 83
2630.76 80
2630.88 76
2630.99 72
2631.11 69
2631.23 67
2631.35 65
2631.46 62
2631.58 59
2631.70 55
2631.82 51
2631.93 46
2632.05 42
2632.17 39
2632.29 37
2632.40 37
2632.52 38
2632.64 39
2632.76 39
2632.88 37
2632.99 33
2633.11 27
2633.23 19
2633.35 11
2633.46 4
2633.58 0
2633.70 0
2633.82 0
2633.93 0
2634.05 0
2634.17 0
2634.29 0
2634.41 0
2634.52 0
2634.64 4
2634.76 9
2634.88 14
2634.99 19
2635.11 23
2635.23 26
2635.35 29
2635.46 33
2635.58 39
2635.70 47
2635.82 59
2635.94 72
2636.05 86
2636.17 99
2636.29 108
2636.41 112
2636.52 110
2636.64 103
2636.76 91
2636.88 78
2637.00 66
2637.11 56
2637.23 50
2637.35 48
2637.47 50
2637.58 55
2637.70 61
2637.82 66
2637.94 70
2638.06 71
2638.17 70
2638.29 68
2638.41 64
2638.53 60
2638.64 57
2638.76 54
2638.88 52
2639.00 51
2639.12 50
2639.23 50
2639.35 51
2639.47 53
2639.59 57
2639.70 61
2639.82 67
2639.94 72
2640.06 76
2640.18 77
2640.29 75
2640.41 70
2640.53 62
2640.65 51
2640.76 41
2640.88 30
2641.00 23
2641.12 18
2641.24 17
2641.35 19
2641.47 21
2641.59 25
2641.71 27
2641.83 27
2641.94 26
2642.06 23
2642.18 20
2642.30 18
2642.41 18
2642.53 19
2642.65 23
2642.77 29
2642.89 36
2643.00 44
2643.12 51
2643.24 58
2643.36 64
2643.48 69
2643.59 71
2643.71 72
2643.83 72
2643.95 70
2644.07 67
2644.18 64
2644.30 61
2644.42 57
2644.54 52
2644.66 47
2644.77 42
2644.89 38
2645.01 34
2645.13 33
2645.24 33
2645.36 36
2645.48 40
2645.60 45
2645.72 49
2645.83 54
2645.95 58
2646.07 61
2646.19 64
2646.31 68
2646.42 71
2646.54 73
2646.66 75
2646.78 76
2646.90 76
2647.01 75
2647.13 74
2647.25 73
2647.37 74
2647.49 75
2647.60 77
2647.72 80
2647.84 82
2647.96 83
2648.08 84
2648.19 83
2648.31 80
2648.43 76
2648.55 71
2648.67 65
2648.78 58
2648.90 53
2649.02 48
2649.14 45
2649.26 43
2649.37 43
2649.49 43
2649.61 44
2649.73 45
2649.85 47
2649.96 51
2650.08 55
2650.20 62
2650.32 70
2650.44 80
2650.55 91
2650.67 102
2650.79 113
2650.91 123
2651.03 132
2651.15 139
2651.26 142
2651.38 143
2651.50 140
2651.62 134
2651.74 126
2651.85 116
2651.97 106
2652.09 97
2652.21 90
2652.33 86
2652.44 84
2652.56 84
2652.68 86
2652.80 87
2652.92 87
2653.03 85
2653.15 80
2653.27 73
2653.39 63
2653.51 52
2653.63 42
2653.74 33
2653.86 26
2653.98 22
2654.10 21
2654.22 23
2654.33 26
2654.45 30
2654.57 36
2654.69 42
2654.81 47
2654.92 52
2655.04 56
2655.16 58
2655.28 59
2655.40 60
2655.52 61
2655.63 64
2655.75 68
2655.87 75
2655.99 84
2656.11 94
2656.22 104
2656.34 112
2656.46 117
2656.58 117
2656.70 114
2656.82 108
2656.93 101
2657.05 94
2657.17 90
2657.29 89
2657.41 90
2657.53 93
2657.64 96
2657.76 97
2657.88 94
2658.00 88
2658.12 79
2658.23 68
2658.35 59
2658.47 51
2658.59 46
2658.71 43
2658.83 42
2658.94 42
2659.06 42
2659.18 42
2659.30 41
2659.42 40
2659.54 42
2659.65 45
2659.77 49
2659.89 54
2660.01 59
2660.13 63
2660.24 66
2660.36 68
2660.48 70
2660.60 73
2660.72 78
2660.84 85
2660.95 93
2661.07 102
2661.19 110
2661.31 116
2661.43 119
2661.55 118
2661.66 113
2661.78 105
2661.90 95
2662.02 83
2662.14 70
2662.26 58
2662.37 48
2662.49 40
2662.61 36
2662.73 34
2662.85 33
2662.97 34
2663.08 35
2663.20 36
2663.32 36
2663.44 35
2663.56 34
2663.68 33
2663.79 33
2663.91 33
2664.03 34
2664.15 36
2664.27 39
2664.39 42
2664.50 46
2664.62 49
2664.74 52
2664.86 53
2664.98 53
2665.10 50
2665.21 44
2665.33 36
2665.45 27
2665.57 17
2665.69 9
2665.81 2
2665.93 0
2666.04 0
2666.16 0
2666.28 0
2666.40 3
2666.52 7
2666.64 10
2666.75 14
2666.87 17
2666.99 21
2667.11 24
2667.23 28
2667.35 32
2667.46 37
2667.58 41
2667.70 44
2667.82 46
2667.94 46
2668.06 44
2668.18 40
2668.29 35
2668.41 29
2668.53 23
2668.65 20
2668.77 18
2668.89 17
2669.00 18
2669.12 19
2669.24 21
2669.36 22
2669.48 24
2669.60 26
2669.72 29
2669.83 32
2669.95 35
2670.07 37
2670.19 37
2670.31 36
2670.43 33
2670.54 28
2670.66 22
2670.78 16
2670.90 10
2671.02 4
2671.14 0
2671.26 0
2671.37 0
2671.49 0
2671.61 0
2671.73 0
2671.85 0
2671.97 0
2672.09 1
2672.20 12
2672.32 24
2672.44 35
2672.56 46
2672.68 55
2672.80 61
2672.92 66
2673.03 68
2673.15 70
2673.27 70
2673.39 69
2673.51 68
2673.63 66
2673.75 63
2673.86 58
2673.98 52
2674.10 46
2674.22 40
2674.34 36
2674.46 35
2674.58 37
2674.69 42
2674.81 51
2674.93 61
2675.05 71
2675.17 81
2675.29 90
2675.41 97
2675.52 103
2675.64 107
2675.76 110
2675.88 111
2676.00 112
2676.12 112
2676.24 113
2676.35 114
2676.47 118
2676.59 123
2676.71 130
2676.83 138
2676.95 145
2677.07 151
2677.19 154
2677.30 156
2677.42 156
2677.54 156
2677.66 156
2677.78 157
2677.90 160
2678.02 165
2678.13 170
2678.25 176
2678.37 180
2678.49 183
2678.61 184
2678.73 183
2678.85 181
2678.97 178
2679.08 174
2679.20 171
2679.32 168
2679.44 165
2679.56 164
2679.68 163
2679.80 164
2679.91 165
2680.03 166
2680.15 167
2680.27 166
2680.39 164
2680.51 161
2680.63 157
2680.75 152
2680.86 146
2680.98 141
2681.10 136
2681.22 131
2681.34 127
2681.46 125
2681.58 123
2681.70 123
2681.81 122
2681.93 121
2682.05 119
2682.17 116
2682.29 112
2682.41 106
2682.53 101
2682.65 97
2682.76 94
2682.88 93
2683.00 92
2683.12 93
2683.24 96
2683.36 100
2683.48 106
2683.60 113
2683.72 121
2683.83 129
2683.95 137
2684.07 143
2684.19 149
2684.31 153
2684.43 156
2684.55 158
2684.67 159
2684.78 159
2684.90 159
2685.02 159
2685.14 160
2685.26 161
2685.38 164
2685.50 168
2685.62 171
2685.74 172
2685.85 171
2685.97 167
2686.09 162
2686.21 157
2686.33 153
2686.45 152
2686.57 155
2686.69 162
2686.80 172
2686.92 184
2687.04 196
2687.16 207
2687.28 215
2687.40 220
2687.52 222
2687.64 222
2687.76 221
2687.87 221
2687.99 222
2688.11 224
2688.23 228
2688.35 233
2688.47 237
2688.59 242
2688.71 246
2688.83 250
2688.94 254
2689.06 258
2689.18 262
2689.30 266
2689.42 268
2689.54 269
2689.66 269
2689.78 268
2689.90 268
2690.02 270
2690.13 275
2690.25 283
2690.37 295
2690.49 311
2690.61 332
2690.73 356
2690.85 383
2690.97 412
2691.09 439
2691.20 465
2691.32 488
2691.44 507
2691.56 526
2691.68 545
2691.80 570
2691.92 602
2692.04 644
2692.16 698
2692.28 762
2692.39 835
2692.51 916
2692.63 1002
2692.75 1090
2692.87 1180
2692.99 1271
2693.11 1363
2693.23 1458
2693.35 1555
2693.47 1653
2693.58 1752
2693.70 1849
2693.82 1941
2693.94 2026
2694.06 2101
2694.18 2166
2694.30 2219
2694.42 2262
2694.54 2296
2694.66 2323
2694.77 2344
2694.89 2359
2695.01 2367
2695.13 2369
2695.25 2362
2695.37 2348
2695.49 2326
2695.61 2297
2695.73 2263
2695.85 2224
2695.97 2180
2696.08 2133
2696.20 2084
2696.32 2033
2696.44 1982
2696.56 1932
2696.68 1883
2696.80 1834
2696.92 1786
2697.04 1736
2697.16 1683
2697.28 1627
2697.39 1569
2697.51 1508
2697.63 1446
2697.75 1385
2697.87 1323
2697.99 1263
2698.11 1204
2698.23 1146
2698.35 1091
2698.47 1037
2698.59 986
2698.70 937
2698.82 890
2698.94 842
2699.06 794
2699.18 746
2699.30 698
2699.42 652
2699.54 609
2699.66 570
2699.78 536
2699.90 508
2700.02 483
2700.13 463
2700.25 444
2700.37 426
2700.49 409
2700.61 392
2700.73 375
2700.85 357
2700.97 338
2701.09 319
2701.21 298
2701.33 277
2701.45 256
2701.56 236
2701.68 219
2701.80 205
2701.92 196
2702.04 190
2702.16 187
2702.28 187
2702.40 187
2702.52 187
2702.64 187
2702.76 184
2702.88 179
2702.99 173
2703.11 165
2703.23 156
2703.35 148
2703.47 141
2703.59 136
2703.71 133
2703.83 131
2703.95 129
2704.07 127
2704.19 123
2704.31 116
2704.43 108
2704.55 100
2704.66 91
2704.78 83
2704.90 76
2705.02 70
2705.14 64
2705.26 58
2705.38 51
2705.50 45
2705.62 39
2705.74 35
2705.86 32
2705.98 32
2706.10 31
2706.21 30
2706.33 27
2706.45 22
2706.57 14
2706.69 6
2706.81 0
2706.93 0
2707.05 0
2707.17 0
2707.29 0
2707.41 2
2707.53 4
2707.65 5
2707.77 3
2707.89 0
2708.00 0
2708.12 0
2708.24 0
2708.36 5
2708.48 14
2708.60 24
2708.72 34
2708.84 42
2708.96 49
2709.08 53
2709.20 57
2709.32 60
2709.44 63
2709.56 68
2709.68 73
2709.79 78
2709.91 83
2710.03 88
2710.15 91
2710.27 93
2710.39 94
2710.51 94
2710.63 94
2710.75 93
2710.87 92
2710.99 89
2711.11 85
2711.23 80
2711.35 75
2711.47 69
2711.59 64
2711.71 60
2711.82 58
2711.94 58
2712.06 59
2712.18 61
2712.30 63
2712.42 63
2712.54 62
2712.66 58
2712.78 52
2712.90 44
2713.02 34
2713.14 25
2713.26 18
2713.38 14
2713.50 13
2713.62 15
2713.74 20
2713.86 26
2713.97 33
2714.09 38
2714.21 42
2714.33 44
2714.45 44
2714.57 44
2714.69 41
2714.81 38
2714.93 34
2715.05 29
2715.17 24
2715.29 19
2715.41 14
2715.53 11
2715.65 10
2715.77 12
2715.89 14
2716.01 18
2716.13 21
2716.24 23
2716.36 24
2716.48 24
2716.60 22
2716.72 21
2716.84 20
2716.96 21
2717.08 22
2717.20 24
2717.32 26
2717.44 29
2717.56 34
2717.68 41
2717.80 51
2717.92 66
2718.04 86
2718.16 112
2718.28 140
2718.40 169
2718.52 197
2718.64 221
2718.76 240
2718.87 253
2718.99 263
2719.11 270
2719.23 277
2719.35 283
2719.47 291
2719.59 299
2719.71 307
2719.83 314
2719.95 319
2720.07 322
2720.19 322
2720.31 320
2720.43 317
2720.55 315
2720.67 312
2720.79 310
2720.91 310
2721.03 310
2721.15 310
2721.27 310
2721.39 309
2721.51 306
2721.63 301
2721.75 293
2721.87 283
2721.98 270
2722.10 255
2722.22 239
2722.34 223
2722.46 208
2722.58 195
2722.70 186
2722.82 179
2722.94 176
2723.06 174
2723.18 173
2723.30 173
2723.42 173
2723.54 170
2723.66 166
2723.78 159
2723.90 150
2724.02 138
2724.14 125
2724.26 111
2724.38 97
2724.50 85
2724.62 75
2724.74 69
2724.86 66
2724.98 67
2725.10 71
2725.22 76
2725.34 82
2725.46 87
2725.58 90
2725.69 91
2725.81 90
2725.93 87
2726.05 85
2726.17 83
2726.29 83
2726.41 84
2726.53 87
2726.65 91
2726.77 95
2726.89 99
2727.01 103
2727.13 107
2727.25 110
2727.37 111
2727.49 112
2727.61 110
2727.73 107
2727.85 102
2727.97 97
2728.09 92
2728.21 89
2728.33 86
2728.45 85
2728.57 83
2728.69 81
2728.81 79
2728.93 75
2729.05 71
2729.17 68
2729.29 65
2729.41 64
2729.53 64
2729.65 65
2729.77 67
2729.89 70
2730.01 72
2730.13 72
2730.25 72
2730.37 69
2730.49 65
2730.61 58
2730.73 50
2730.85 40
2730.97 29
2731.09 18
2731.20 8
2731.32 0
2731.44 0
2731.56 0
2731.68 0
2731.80 0
2731.92 0
2732.04 5
2732.16 13
2732.28 22
2732.40 31
2732.52 40
2732.64 48
2732.76 55
2732.88 60
2733.00 65
2733.12 69
2733.24 71
2733.36 73
2733.48 74
2733.60 73
2733.72 71
2733.84 69
2733.96 66
2734.08 65
2734.20 66
2734.32 71
2734.44 79
2734.56 88
2734.68 97
2734.80 103
2734.92 107
2735.04 107
2735.16 104
2735.28 100
2735.40 97
2735.52 96
2735.64 97
2735.76 99
2735.88 102
2736.00 104
2736.12 103
2736.24 100
2736.36 95
2736.48 87
2736.60 79
2736.72 71
2736.84 62
2736.96 55
2737.08 48
2737.20 43
2737.32 39
2737.44 36
2737.56 36
2737.68 37
2737.80 39
2737.92 42
2738.04 44
2738.16 47
2738.28 49
2738.40 50
2738.52 50
2738.64 51
2738.76 51
2738.88 51
2739.00 50
2739.12 49
2739.24 48
2739.36 45
2739.48 42
2739.60 38
2739.72 33
2739.84 29
2739.96 25
2740.08 22
2740.20 21
2740.32 22
2740.44 26
2740.56 33
2740.68 42
2740.80 51
2740.92 61
2741.04 68
2741.16 73
2741.28 74
2741.40 71
2741.52 64
2741.64 54
2741.76 42
2741.88 29
2742.00 17
2742.12 8
2742.24 1
2742.36 0
2742.48 0
2742.60 0
2742.72 0
2742.84 0
2742.96 0
2743.08 0
2743.20 0
2743.32 0
2743.44 0
2743.56 3
2743.68 8
2743.80 13
2743.92 18
2744.04 23
2744.16 27
2744.28 30
2744.40 32
2744.52 32
2744.64 30
2744.76 26
2744.88 21
2745.00 14
2745.12 7
2745.24 0
2745.36 0
2745.49 0
2745.61 0
2745.73 0
2745.85 0
2745.97 6
2746.09 15
2746.21 25
2746.33 36
2746.45 48
2746.57 60
2746.69 73
2746.81 85
2746.93 96
2747.05 104
2747.17 110
2747.29 112
2747.41 111
2747.53 108
2747.65 103
2747.77 98
2747.89 93
2748.01 91
2748.13 89
2748.25 89
2748.37 90
2748.49 91
2748.61 91
2748.73 90
2748.85 87
2748.97 84
2749.09 80
2749.21 77
2749.33 75
2749.45 74
2749.57 75
2749.69 77
2749.81 79
2749.93 80
2750.05 81
2750.17 80
2750.29 78
2750.41 74
2750.53 69
2750.65 62
2750.77 55
2750.89 48
2751.02 43
2751.14 40
2751.26 39
2751.38 41
2751.50 44
2751.62 47
2751.74 51
2751.86 55
2751.98 58
2752.10 63
2752.22 70
2752.34 77
2752.46 85
2752.58 92
2752.70 98
2752.82 100
2752.94 100
2753.06 96
2753.18 90
2753.30 84
2753.42 78
2753.54 72
2753.66 67
2753.78 63
2753.90 58
2754.02 54
2754.14 50
2754.26 47
2754.38 44
2754.50 41
2754.62 39
2754.74 38
2754.87 36
2754.99 35
2755.11 33
2755.23 31
2755.35 30
2755.47 31
2755.59 34
2755.71 39
2755.83 48
2755.95 58
2756.07 67
2756.19 76
2756.31 82
2756.43 86
2756.55 89
2756.67 90
2756.79 93
2756.91 97
2757.03 101
2757.15 105
2757.27 107
2757.39 105
2757.51 99
2757.63 90
2757.75 78
2757.88 66
2758.00 56
2758.12 49
2758.24 45
2758.36 42
2758.48 40
2758.60 37
2758.72 32
2758.84 27
2758.96 22
2759.08 17
2759.20 15
2759.32 15
2759.44 17
2759.56 23
2759.68 30
2759.80 39
2759.92 49
2760.04 60
2760.16 71
2760.28 83
2760.40 94
2760.53 104
2760.65 112
2760.77 116
2760.89 117
2761.01 116
2761.13 114
2761.25 112
2761.37 110
2761.49 110
2761.61 111
2761.73 112
2761.85 111
2761.97 109
2762.09 105
2762.21 101
2762.33 97
2762.45 94
2762.57 94
2762.69 98
2762.81 103
2762.94 110
2763.06 117
2763.18 122
2763.30 125
2763.42 126
2763.54 124
2763.66 121
2763.78 117
2763.90 114
2764.02 112
2764.14 111
2764.26 112
2764.38 114
2764.50 119
2764.62 125
2764.74 131
2764.86 137
2764.99 142
2765.11 145
2765.23 148
2765.35 150
2765.47 152
2765.59 156
2765.71 162
2765.83 172
2765.95 184
2766.07 199
2766.19 215
2766.31 230
2766.43 243
2766.55 253
2766.67 260
2766.79 265
2766.91 267
2767.04 268
2767.16 269
2767.28 270
2767.40 271
2767.52 272
2767.64 273
2767.76 273
2767.88 270
2768.00 264
2768.12 255
2768.24 244
2768.36 231
2768.48 219
2768.60 207
2768.72 199
2768.85 193
2768.97 189
2769.09 186
2769.21 183
2769.33 178
2769.45 172
2769.57 165
2769.69 158
2769.81 152
2769.93 149
2770.05 148
2770.17 149
2770.29 152
2770.41 155
2770.53 156
2770.66 154
2770.78 149
2770.90 141
2771.02 130
2771.14 120
2771.26 110
2771.38 103
2771.50 99
2771.62 99
2771.74 102
2771.86 106
2771.98 110
2772.10 114
2772.22 116
2772.35 117
2772.47 116
2772.59 115
2772.71 113
2772.83 110
2772.95 107
2773.07 103
2773.19 100
2773.31 96
2773.43 93
2773.55 91
2773.67 89
2773.79 87
2773.92 84
2774.04 81
2774.16 76
2774.28 71
2774.40 67
2774.52 65
2774.64 66
2774.76 71
2774.88 79
2775.00 90
2775.12 101
2775.24 109
2775.36 114
2775.49 115
2775.61 111
2775.73 105
2775.85 97
2775.97 91
2776.09 86
2776.21 85
2776.33 87
2776.45 89
2776.57 92
2776.69 95
2776.81 96
2776.94 96
2777.06 95
2777.18 93
2777.30 90
2777.42 86
2777.54 81
2777.66 76
2777.78 69
2777.90 62
2778.02 54
2778.14 47
2778.27 41
2778.39 37
2778.51 34
2778.63 33
2778.75 32
2778.87 31
2778.99 31
2779.11 28
2779.23 25
2779.35 19
2779.47 12
2779.59 4
2779.72 0
2779.84 0
2779.96 0
2780.08 0
2780.20 0
2780.32 0
2780.44 0
2780.56 0
2780.68 5
2780.80 15
2780.92 25
2781.05 33
2781.17 38
2781.29 39
2781.41 38
2781.53 35
2781.65 32
2781.77 29
2781.89 27
2782.01 29
2782.13 32
2782.26 38
2782.38 45
2782.50 51
2782.62 57
2782.74 62
2782.86 64
2782.98 66
2783.10 65
2783.22 64
2783.34 62
2783.47 60
2783.59 59
2783.71 58
2783.83 58
2783.95 60
2784.07 65
2784.19 71
2784.31 79
2784.43 87
2784.55 95
2784.68 101
2784.80 105
2784.92 107
2785.04 106
2785.16 104
2785.28 99
2785.40 94
2785.52 89
2785.64 84
2785.76 80
2785.89 78
2786.01 77
2786.13 77
2786.25 76
2786.37 75
2786.49 71
2786.61 67
2786.73 63
2786.85 59
2786.97 57
2787.10 58
2787.22 62
2787.34 68
2787.46 75
2787.58 82
2787.70 89
2787.82 94
2787.94 99
2788.06 103
2788.19 106
2788.31 110
2788.43 113
2788.55 118
2788.67 122
2788.79 126
2788.91 127
2789.03 127
2789.15 123
2789.28 115
2789.40 106
2789.52 94
2789.64 84
2789.76 75
2789.88 70
2790.00 68
2790.12 69
2790.24 74
2790.37 80
2790.49 88
2790.61 94
2790.73 100
2790.85 104
2790.97 106
2791.09 107
2791.21 106
2791.33 105
2791.46 103
2791.58 102
2791.70 102
2791.82 104
2791.94 106
2792.06 108
2792.18 109
2792.30 107
2792.43 103
2792.55 96
2792.67 88
2792.79 80
2792.91 73
2793.03 70
2793.15 69
2793.27 71
2793.39 75
2793.52 78
2793.64 81
2793.76 83
2793.88 84
2794.00 85
2794.12 86
2794.24 87
2794.36 88
2794.49 90
2794.61 90
2794.73 90
2794.85 88
2794.97 84
2795.09 78
2795.21 72
2795.33 64
2795.46 56
2795.58 49
2795.70 42
2795.82 35
2795.94 29
2796.06 24
2796.18 19
2796.30 14
2796.43 12
2796.55 11
2796.67 13
2796.79 17
2796.91 24
2797.03 32
2797.15 41
2797.27 51
2797.40 61
2797.52 71
2797.64 80
2797.76 86
2797.88 91
2798.00 91
2798.12 88
2798.24 83
2798.37 75
2798.49 66
2798.61 57
2798.73 49
2798.85 44
2798.97 41
2799.09 40
2799.22 40
2799.34 40
2799.46 40
2799.58 39
2799.70 39
2799.82 38
2799.94 38
2800.06 38
2800.19 40
2800.31 44
2800.43 50
2800.55 56
2800.67 64
2800.79 72
2800.91 81
2801.04 88
2801.16 96
2801.28 102
2801.40 108
2801.52 112
2801.64 116
2801.76 119
2801.89 121
2802.01 123
2802.13 126
2802.25 129
2802.37 134
2802.49 140
2802.61 148
2802.74 158
2802.86 169
2802.98 180
2803.10 190
2803.22 200
2803.34 207
2803.46 211
2803.58 213
2803.71 212
2803.83 208
2803.95 201
2804.07 193
2804.19 183
2804.31 172
2804.43 161
2804.56 150
2804.68 141
2804.80 133
2804.92 128
2805.04 126
2805.16 127
2805.29 129
2805.41 133
2805.53 137
2805.65 140
2805.77 141
2805.89 140
2806.01 137
2806.14 131
2806.26 124
2806.38 115
2806.50 106
2806.62 96
2806.74 85
2806.86 74
2806.99 62
2807.11 51
2807.23 41
2807.35 32
2807.47 25
2807.59 21
2807.71 21
2807.84 23
2807.96 29
2808.08 37
2808.20 46
2808.32 56
2808.44 64
2808.57 70
2808.69 75
2808.81 77
2808.93 78
2809.05 78
2809.17 76
2809.29 75
2809.42 73
2809.54 72
2809.66 71
2809.78 71
2809.90 71
2810.02 73
2810.15 75
2810.27 78
2810.39 82
2810.51 85
2810.63 88
2810.75 90
2810.87 92
2811.00 94
2811.12 94
2811.24 94
2811.36 91
2811.48 87
2811.60 81
2811.73 73
2811.85 64
2811.97 56
2812.09 49
2812.21 45
2812.33 44
2812.46 45
2812.58 48
2812.70 51
2812.82 55
2812.94 58
2813.06 61
2813.19 64
2813.31 68
2813.43 73
2813.55 79
2813.67 86
2813.79 93
2813.92 99
2814.04 103
2814.16 105
2814.28 104
2814.40 101
2814.52 97
2814.65 93
2814.77 90
2814.89 89
2815.01 90
2815.13 94
2815.25 100
2815.38 107
2815.50 116
2815.62 123
2815.74 128
2815.86 129
2815.98 126
2816.11 118
2816.23 107
2816.35 94
2816.47 83
2816.59 73
2816.71 66
2816.84 63
2816.96 62
2817.08 62
2817.20 64
2817.32 65
2817.44 66
2817.57 68
2817.69 70
2817.81 75
2817.93 81
2818.05 88
2818.17 94
2818.30 98
2818.42 98
2818.54 94
2818.66 87
2818.78 77
2818.90 67
2819.03 59
2819.15 54
2819.27 53
2819.39 56
2819.51 61
2819.64 66
2819.76 71
2819.88 75
2820.00 75
2820.12 73
2820.24 68
2820.37 61
2820.49 53
2820.61 45
2820.73 37
2820.85 32
2820.98 27
2821.10 24
2821.22 22
2821.34 20
2821.46 17
2821.58 14
2821.71 12
2821.83 9
2821.95 6
2822.07 3
2822.19 0
2822.32 0
2822.44 0
2822.56 0
2822.68 0
2822.80 0
2822.92 0
2823.05 0
2823.17 3
2823.29 9
2823.41 14
2823.53 19
2823.66 24
2823.78 29
2823.90 34
2824.02 40
2824.14 47
2824.26 54
2824.39 62
2824.51 69
2824.63 76
2824.75 82
2824.87 85
2825.00 86
2825.12 84
2825.24 79
2825.36 74
2825.48 68
2825.61 64
2825.73 62
2825.85 62
2825.97 64
2826.09 67
2826.21 70
2826.34 72
2826.46 73
2826.58 73
2826.70 71
2826.82 69
2826.95 67
2827.07 64
2827.19 60
2827.31 57
2827.43 54
2827.56 51
2827.68 48
2827.80 44
2827.92 39
2828.04 34
2828.17 29
2828.29 24
2828.41 19
2828.53 17
2828.65 17
2828.78 19
2828.90 25
2829.02 33
2829.14 43
2829.26 55
2829.39 65
2829.51 75
2829.63 82
2829.75 85
2829.87 85
2830.00 81
2830.12 76
2830.24 69
2830.36 61
2830.48 55
2830.61 49
2830.73 46
2830.85 44
2830.97 43
2831.09 43
2831.22 44
2831.34 45
2831.46 48
2831.58 53
2831.70 59
2831.83 66
2831.95 74
2832.07 82
2832.19 90
2832.31 95
2832.44 98
2832.56 98
2832.68 96
2832.80 92
2832.92 87
2833.05 81
2833.17 77
2833.29 74
2833.41 73
2833.53 74
2833.66 77
2833.78 79
2833.90 81
2834.02 81
2834.14 79
2834.27 76
2834.39 73
2834.51 70
2834.63 69
2834.76 69
2834.88 71
2835.00 73
2835.12 73
2835.24 72
2835.37 69
2835.49 63
2835.61 57
2835.73 51
2835.85 47
2835.98 45
2836.10 45
2836.22 46
2836.34 48
2836.46 50
2836.59 49
2836.71 46
2836.83 40
2836.95 34
2837.08 28
2837.20 24
2837.32 22
2837.44 23
2837.56 25
2837.69 28
2837.81 31
2837.93 33
2838.05 35
2838.17 38
2838.30 40
2838.42 44
2838.54 47
2838.66 50
2838.79 53
2838.91 54
2839.03 56
2839.15 58
2839.27 59
2839.40 61
2839.52 62
2839.64 62
2839.76 60
2839.89 57
2840.01 53
2840.13 48
2840.25 45
2840.37 43
2840.50 43
2840.62 45
2840.74 48
2840.86 51
2840.99 52
2841.11 53
2841.23 51
2841.35 49
2841.47 45
2841.60 42
2841.72 39
2841.84 37
2841.96 35
2842.09 35
2842.21 36
2842.33 38
2842.45 42
2842.57 48
2842.70 55
2842.82 64
2842.94 73
2843.06 83
2843.19 94
2843.31 104
2843.43 114
2843.55 124
2843.68 132
2843.80 138
2843.92 142
2844.04 143
2844.16 141
2844.29 136
2844.41 128
2844.53 119
2844.65 109
2844.78 101
2844.90 94
2845.02 88
2845.14 83
2845.27 78
2845.39 72
2845.51 64
2845.63 56
2845.75 48
2845.88 41
2846.00 35
2846.12 31
2846.24 29
2846.37 29
2846.49 29
2846.61 31
2846.73 34
2846.86 38
2846.98 42
2847.10 47
2847.22 50
2847.34 53
2847.47 53
2847.59 51
2847.71 49
2847.83 47
2847.96 46
2848.08 46
2848.20 47
2848.32 48
2848.45 48
2848.57 47
2848.69 46
2848.81 44
2848.94 42
2849.06 42
2849.18 41
2849.30 41
2849.43 40
2849.55 37
2849.67 33
2849.79 28
2849.92 23
2850.04 21
2850.16 21
2850.28 24
2850.40 29
2850.53 35
2850.65 41
2850.77 46
2850.89 48
2851.02 49
2851.14 48
2851.26 48
2851.38 48
2851.51 50
2851.63 51
2851.75 53
2851.87 54
2852.00 54
2852.12 53
2852.24 51
2852.36 49
2852.49 46
2852.61 44
2852.73 42
2852.85 41
2852.98 41
2853.10 41
2853.22 42
2853.34 44
2853.47 46
2853.59 49
2853.71 53
2853.83 57
2853.96 60
2854.08 62
2854.20 62
2854.32 60
2854.45 56
2854.57 52
2854.69 48
2854.81 45
2854.94 44
2855.06 46
2855.18 51
2855.30 56
2855.43 62
2855.55 67
2855.67 71
2855.79 71
2855.92 69
2856.04 66
2856.16 62
2856.28 59
2856.41 56
2856.53 56
2856.65 57
2856.77 59
2856.90 63
2857.02 67
2857.14 70
2857.27 73
2857.39 73
2857.51 71
2857.63 68
2857.76 62
2857.88 55
2858.00 47
2858.12 38
2858.25 30
2858.37 23
2858.49 17
2858.61 11
2858.74 8
2858.86 6
2858.98 4
2859.10 4
2859.23 4
2859.35 4
2859.47 4
2859.59 2
2859.72 0
2859.84 0
2859.96 0
2860.09 0
2860.21 0
2860.33 0
2860.45 0
2860.58 2
2860.70 8
2860.82 16
2860.94 26
2861.07 36
2861.19 47
2861.31 57
2861.43 65
2861.56 71
2861.68 73
2861.80 74
2861.93 74
2862.05 73
2862.17 74
2862.29 74
2862.42 75
2862.54 75
2862.66 74
2862.78 72
2862.91 70
2863.03 68
2863.15 67
2863.27 69
2863.40 72
2863.52 78
2863.64 84
2863.77 89
2863.89 94
2864.01 96
2864.13 96
2864.26 93
2864.38 89
2864.50 86
2864.62 83
2864.75 82
2864.87 85
2864.99 90
2865.12 98
2865.24 106
2865.36 114
2865.48 118
2865.61 120
2865.73 117
2865.85 112
2865.97 104
2866.10 96
2866.22 89
2866.34 84
2866.47 81
2866.59 79
2866.71 79
2866.83 79
2866.96 80
2867.08 80
2867.20 79
2867.33 78
2867.45 77
2867.57 75
2867.69 74
2867.82 74
2867.94 76
2868.06 78
2868.19 81
2868.31 85
2868.43 90
2868.55 95
2868.68 99
2868.80 102
2868.92 104
2869.04 106
2869.17 106
2869.29 106
2869.41 106
2869.54 108
2869.66 110
2869.78 113
2869.90 115
2870.03 118
2870.15 119
2870.27 120
2870.40 120
2870.52 122
2870.64 125
2870.76 132
2870.89 141
2871.01 153
2871.13 166
2871.26 180
2871.38 192
2871.50 202
2871.62 211
2871.75 217
2871.87 221
2871.99 225
2872.12 228
2872.24 231
2872.36 232
2872.49 232
2872.61 231
2872.73 226
2872.85 219
2872.98 210
2873.10 200
2873.22 189
2873.35 180
2873.47 172
2873.59 167
2873.71 165
2873.84 164
2873.96 165
2874.08 165
2874.21 164
2874.33 162
2874.45 158
2874.57 154
2874.70 151
2874.82 150
2874.94 152
2875.07 156
2875.19 162
2875.31 168
2875.44 174
2875.56 179
2875.68 181
2875.80 180
2875.93 176
2876.05 168
2876.17 157
2876.30 144
2876.42 127
2876.54 110
2876.67 93
2876.79 78
2876.91 67
2877.03 59
2877.16 55
2877.28 53
2877.40 54
2877.53 54
2877.65 53
2877.77 52
2877.90 49
2878.02 45
2878.14 41
2878.26 38
2878.39 35
2878.51 32
2878.63 30
2878.76 28
2878.88 27
2879.00 26
2879.13 26
2879.25 25
2879.37 24
2879.50 23
2879.62 20
2879.74 17
2879.86 14
2879.99 10
2880.11 6
2880.23 3
2880.36 1
2880.48 0
2880.60 0
2880.73 0
2880.85 0
2880.97 0
2881.10 1
2881.22 2
2881.34 4
2881.46 7
2881.59 11
2881.71 16
2881.83 23
2881.96 29
2882.08 35
2882.20 39
2882.33 40
2882.45 37
2882.57 32
2882.70 26
2882.82 18
2882.94 12
2883.06 8
2883.19 5
2883.31 5
2883.43 5
2883.56 5
2883.68 4
2883.80 1
2883.93 0
2884.05 0
2884.17 0
2884.30 0
2884.42 0
2884.54 0
2884.67 0
2884.79 7
2884.91 13
2885.04 19
2885.16 24
2885.28 27
2885.40 30
2885.53 32
2885.65 34
2885.77 37
2885.90 39
2886.02 41
2886.14 44
2886.27 46
2886.39 48
2886.51 49
2886.64 51
2886.76 53
2886.88 55
2887.01 58
2887.13 60
2887.25 63
2887.38 65
2887.50 67
2887.62 69
2887.75 71
2887.87 72
2887.99 72
2888.12 72
2888.24 73
2888.36 73
2888.49 74
2888.61 76
2888.73 78
2888.85 81
2888.98 84
2889.10 85
2889.22 86
2889.35 84
2889.47 81
2889.59 76
2889.72 68
2889.84 60
2889.96 51
2890.09 44
2890.21 38
2890.33 34
2890.46 32
2890.58 32
2890.70 32
2890.83 32
2890.95 31
2891.07 30
2891.20 29
2891.32 29
2891.44 30
2891.57 34
2891.69 39
2891.81 45
2891.94 51
2892.06 57
2892.18 61
2892.31 64
2892.43 67
2892.55 69
2892.68 72
2892.80 75
2892.92 79
2893.05 83
2893.17 87
2893.29 90
2893.42 92
2893.54 94
2893.66 94
2893.79 94
2893.91 94
2894.03 94
2894.16 93
2894.28 93
2894.40 94
2894.53 94
2894.65 95
2894.77 95
2894.90 95
2895.02 93
2895.14 91
2895.27 87
2895.39 82
2895.51 77
2895.64 73
2895.76 70
2895.88 68
2896.01 67
2896.13 68
2896.25 69
2896.38 72
2896.50 75
2896.63 79
2896.75 84
2896.87 89
2897.00 95
2897.12 101
2897.24 105
2897.37 108
2897.49 109
2897.61 109
2897.74 108
2897.86 107
2897.98 107
2898.11 108
2898.23 112
2898.35 119
2898.48 129
2898.60 140
2898.72 151
2898.85 162
2898.97 172
2899.09 178
2899.22 181
2899.34 181
2899.46 178
2899.59 173
2899.71 166
2899.83 159
2899.96 152
2900.08 146
2900.21 143
2900.33 141
2900.45 140
2900.58 141
2900.70 143
2900.82 145
2900.95 146
2901.07 148
2901.19 148
2901.32 149
2901.44 149
2901.56 149
2901.69 150
2901.81 151
2901.93 152
2902.06 153
2902.18 154
2902.31 154
2902.43 152
2902.55 147
2902.68 140
2902.80 132
2902.92 123
2903.05 115
2903.17 109
2903.29 105
2903.42 103
2903.54 103
2903.66 105
2903.79 107
2903.91 108
2904.04 108
2904.16 108
2904.28 108
2904.41 108
2904.53 110
2904.65 113
2904.78 117
2904.90 122
2905.02 127
2905.15 132
2905.27 137
2905.39 142
2905.52 146
2905.64 150
2905.77 152
2905.89 153
2906.01 151
2906.14 147
2906.26 141
2906.38 133
2906.51 125
2906.63 119
2906.75 114
2906.88 112
2907.00 113
2907.13 117
2907.25 122
2907.37 127
2907.50 131
2907.62 134
2907.74 134
2907.87 133
2907.99 130
2908.11 127
2908.24 125
2908.36 124
2908.49 127
2908.61 131
2908.73 137
2908.86 144
2908.98 151
2909.10 157
2909.23 161
2909.35 165
2909.48 167
2909.60 167
2909.72 166
2909.85 163
2909.97 159
2910.09 155
2910.22 152
2910.34 150
2910.46 151
2910.59 153
2910.71 157
2910.84 162
2910.96 166
2911.08 168
2911.21 169
2911.33 167
2911.45 164
2911.58 160
2911.70 156
2911.83 153
2911.95 150
2912.07 148
2912.20 146
2912.32 143
2912.44 140
2912.57 136
2912.69 130
2912.82 123
2912.94 117
2913.06 110
2913.19 104
2913.31 100
2913.43 99
2913.56 101
2913.68 105
2913.81 112
2913.93 121
2914.05 130
2914.18 138
2914.30 145
2914.42 150
2914.55 155
2914.67 158
2914.80 162
2914.92 166
2915.04 169
2915.17 171
2915.29 172
2915.42 171
2915.54 168
2915.66 163
2915.79 158
2915.91 153
2916.03 150
2916.16 151
2916.28 154
2916.41 162
2916.53 172
2916.65 184
2916.78 197
2916.90 210
2917.03 223
2917.15 236
2917.27 250
2917.40 265
2917.52 283
2917.64 301
2917.77 319
2917.89 335
2918.02 346
2918.14 352
2918.26 352
2918.39 349
2918.51 345
2918.64 345
2918.76 350
2918.88 362
2919.01 381
2919.13 404
2919.26 428
2919.38 449
2919.50 467
2919.63 479
2919.75 486
2919.87 491
2920.00 494
2920.12 497
2920.25 499
2920.37 501
2920.49 502
2920.62 502
2920.74 501
2920.87 499
2920.99 497
2921.11 494
2921.24 491
2921.36 487
2921.49 484
2921.61 480
2921.73 476
2921.86 473
2921.98 469
2922.11 463
2922.23 456
2922.35 445
2922.48 430
2922.60 411
2922.73 389
2922.85 367
2922.97 345
2923.10 324
2923.22 307
2923.35 292
2923.47 278
2923.59 266
2923.72 253
2923.84 239
2923.97 225
2924.09 210
2924.21 195
2924.34 181
2924.46 167
2924.59 155
2924.71 145
2924.83 135
2924.96 127
2925.08 121
2925.21 116
2925.33 114
2925.45 114
2925.58 116
2925.70 119
2925.83 124
2925.95 131
2926.07 138
2926.20 146
2926.32 154
2926.45 161
2926.57 167
2926.69 171
2926.82 173
2926.94 173
2927.07 171
2927.19 167
2927.31 162
2927.44 155
2927.56 146
2927.69 136
2927.81 125
2927.93 114
2928.06 104
2928.18 95
2928.31 90
2928.43 86
2928.56 85
2928.68 84
2928.80 84
2928.93 85
2929.05 87
2929.18 90
2929.30 94
2929.42 101
2929.55 110
2929.67 121
2929.80 133
2929.92 145
2930.04 158
2930.17 170
2930.29 180
2930.42 189
2930.54 197
2930.67 203
2930.79 209
2930.91 214
2931.04 218
2931.16 222
2931.29 225
2931.41 227
2931.53 227
2931.66 225
2931.78 221
2931.91 215
2932.03 208
2932.16 200
2932.28 193
2932.40 187
2932.53 181
2932.65 177
2932.78 173
2932.90 171
2933.02 172
2933.15 176
2933.27 185
2933.40 200
2933.52 221
2933.65 249
2933.77 281
2933.89 317
2934.02 353
2934.14 389
2934.27 422
2934.39 452
2934.51 478
2934.64 500
2934.76 519
2934.89 535
2935.01 548
2935.14 560
2935.26 571
2935.38 581
2935.51 591
2935.63 601
2935.76 610
2935.88 619
2936.01 628
2936.13 637
2936.25 646
2936.38 654
2936.50 662
2936.63 670
2936.75 678
2936.88 685
2937.00 692
2937.12 697
2937.25 701
2937.37 702
2937.50 700
2937.62 694
2937.75 685
2937.87 674
2937.99 660
2938.12 645
2938.24 630
2938.37 616
2938.49 602
2938.62 590
2938.74 578
2938.86 566
2938.99 554
2939.11 540
2939.24 525
2939.36 509
2939.49 493
2939.61 477
2939.73 461
2939.86 446
2939.98 433
2940.11 422
2940.23 412
2940.36 403
2940.48 394
2940.61 384
2940.73 373
2940.85 361
2940.98 346
2941.10 331
2941.23 313
2941.35 295
2941.48 275
2941.60 255
2941.72 235
2941.85 218
2941.97 203
2942.10 193
2942.22 188
2942.35 186
2942.47 186
2942.60 186
2942.72 183
2942.84 177
2942.97 167
2943.09 155
2943.22 142
2943.34 129
2943.47 119
2943.59 111
2943.71 105
2943.84 101
2943.96 98
2944.09 94
2944.21 89
2944.34 82
2944.46 74
2944.59 66
2944.71 58
2944.83 51
2944.96 47
2945.08 45
2945.21 47
2945.33 50
2945.46 55
2945.58 60
2945.71 64
2945.83 68
2945.95 70
2946.08 71
2946.20 71
2946.33 72
2946.45 72
2946.58 72
2946.70 71
2946.83 69
2946.95 66
2947.08 63
2947.20 61
2947.32 63
2947.45 68
2947.57 76
2947.70 86
2947.82 96
2947.95 105
2948.07 109
2948.20 110
2948.32 106
2948.44 100
2948.57 93
2948.69 86
2948.82 81
2948.94 78
2949.07 77
2949.19 77
2949.32 76
2949.44 75
2949.57 71
2949.69 66
2949.81 58
2949.94 49
2950.06 39
2950.19 28
2950.31 18
2950.44 8
2950.56 0
2950.69 0
2950.81 0
2950.94 0
2951.06 0
2951.18 0
2951.31 0
2951.43 0
2951.56 0
2951.68 11
2951.81 21
2951.93 30
2952.06 37
2952.18 41
2952.31 44
2952.43 46
2952.56 50
2952.68 54
2952.80 60
2952.93 67
2953.05 74
2953.18 80
2953.30 85
2953.43 87
2953.55 88
2953.68 87
2953.80 86
2953.93 84
2954.05 82
2954.18 81
2954.30 80
2954.42 80
2954.55 79
2954.67 79
2954.80 77
2954.92 75
2955.05 73
2955.17 71
2955.30 70
2955.42 71
2955.55 72
2955.67 75
2955.80 78
2955.92 79
2956.05 80
2956.17 79
2956.29 77
2956.42 75
2956.54 74
2956.67 74
2956.79 76
2956.92 79
2957.04 83
2957.17 86
2957.29 88
2957.42 88
2957.54 86
2957.67 81
2957.79 75
2957.92 69
2958.04 63
2958.17 57
2958.29 54
2958.41 52
2958.54 52
2958.66 55
2958.79 59
2958.91 63
2959.04 68
2959.16 72
2959.29 77
2959.41 80
2959.54 84
2959.66 86
2959.79 87
2959.91 88
2960.04 90
2960.16 92
2960.29 97
2960.41 105
2960.54 116
2960.66 128
2960.79 140
2960.91 150
2961.03 157
2961.16 160
2961.28 159
2961.41 155
2961.53 151
2961.66 146
2961.78 144
2961.91 143
2962.03 143
2962.16 143
2962.28 144
2962.41 144
2962.53 143
2962.66 141
2962.78 139
2962.91 136
2963.03 134
2963.16 131
2963.28 128
2963.41 123
2963.53 117
2963.66 108
2963.78 99
2963.91 89
2964.03 79
2964.16 70
2964.28 64
2964.40 60
2964.53 58
2964.65 56
2964.78 56
2964.90 55
2965.03 54
2965.15 52
2965.28 50
2965.40 49
2965.53 47
2965.65 46
2965.78 44
2965.90 41
2966.03 38
2966.15 36
2966.28 35
2966.40 36
2966.53 39
2966.65 44
2966.78 50
2966.90 56
2967.03 60
2967.15 61
2967.28 59
2967.40 54
2967.53 47
2967.65 38
2967.78 30
2967.90 23
2968.03 18
2968.15 16
2968.28 17
2968.40 21
2968.53 27
2968.65 35
2968.78 43
2968.90 49
2969.03 53
2969.15 54
2969.28 52
2969.40 47
2969.53 41
2969.65 33
2969.78 25
2969.90 17
2970.03 10
2970.15 3
2970.28 0
2970.40 0
2970.53 0
2970.65 0
2970.78 4
2970.90 15
2971.03 29
2971.15 45
2971.28 61
2971.40 75
2971.53 86
2971.65 93
2971.78 96
2971.90 96
2972.03 94
2972.15 91
2972.28 87
2972.40 83
2972.53 79
2972.65 75
2972.78 70
2972.90 66
2973.03 63
2973.15 62
2973.28 65
2973.40 72
2973.53 82
2973.65 96
2973.78 109
2973.90 120
2974.03 127
2974.15 130
2974.28 128
2974.40 124
2974.53 119
2974.65 117
2974.78 119
2974.90 123
2975.03 130
2975.15 136
2975.28 140
2975.40 140
2975.53 137
2975.65 131
2975.78 123
2975.90 115
2976.03 108
2976.15 103
2976.28 99
2976.40 96
2976.53 93
2976.65 90
2976.78 86
2976.90 82
2977.03 79
2977.15 75
2977.28 72
2977.40 70
2977.53 69
2977.65 68
2977.78 69
2977.90 70
2978.03 72
2978.15 74
2978.28 76
2978.41 78
2978.53 80
2978.66 81
2978.78 82
2978.91 83
2979.03 83
2979.16 82
2979.28 79
2979.41 74
2979.53 67
2979.66 60
2979.78 52
2979.91 46
2980.03 42
2980.16 39
2980.28 38
2980.41 38
2980.53 37
2980.66 36
2980.78 35
2980.91 33
2981.03 33
2981.16 34
2981.28 36
2981.41 39
2981.53 42
2981.66 44
2981.79 44
2981.91 43
2982.04 40
2982.16 36
2982.29 32
2982.41 28
2982.54 25
2982.66 22
2982.79 20
2982.91 19
2983.04 19
2983.16 22
2983.29 27
2983.41 36
2983.54 46
2983.66 57
2983.79 67
2983.91 74
2984.04 78
2984.16 77
2984.29 73
2984.42 66
2984.54 57
2984.67 47
2984.79 38
2984.92 29
2985.04 20
2985.17 13
2985.29 8
2985.42 6
2985.54 5
2985.67 7
2985.79 11
2985.92 16
2986.04 20
2986.17 24
2986.29 27
2986.42 29
2986.55 29
2986.67 28
2986.80 28
2986.92 27
2987.05 27
2987.17 28
2987.30 28
2987.42 29
2987.55 30
2987.67 29
2987.80 27
2987.92 24
2988.05 19
2988.17 13
2988.30 7
2988.43 1
2988.55 0
2988.68 0
2988.80 0
2988.93 0
2989.05 0
2989.18 0
2989.30 0
2989.43 0
2989.55 5
2989.68 16
2989.80 27
2989.93 41
2990.06 55
2990.18 69
2990.31 80
2990.43 89
2990.56 94
2990.68 95
2990.81 93
2990.93 88
2991.06 82
2991.18 76
2991.31 72
2991.44 70
2991.56 69
2991.69 70
2991.81 72
2991.94 74
2992.06 76
2992.19 80
2992.31 85
2992.44 92
2992.56 101
2992.69 113
2992.81 125
2992.94 138
2993.07 151
2993.19 162
2993.32 172
2993.44 181
2993.57 189
2993.69 197
2993.82 204
2993.94 212
2994.07 220
2994.20 228
2994.32 234
2994.45 239
2994.57 241
2994.70 241
2994.82 238
2994.95 232
2995.07 224
2995.20 215
2995.32 205
2995.45 195
2995.58 185
2995.70 176
2995.83 167
2995.95 158
2996.08 150
2996.20 143
2996.33 137
2996.45 132
2996.58 130
2996.71 129
2996.83 131
2996.96 135
2997.08 138
2997.21 142
2997.33 144
2997.46 144
2997.58 142
2997.71 138
2997.84 135
2997.96 132
2998.09 131
2998.21 132
2998.34 134
2998.46 137
2998.59 139
2998.71 140
2998.84 139
2998.97 135
2999.09 128
2999.22 119
2999.34 108
2999.47 95
2999.59 81
2999.72 67
2999.84 54
2999.97 43
3000.10 35
3000.22 32
3000.35 33
3000.47 37
3000.60 44
3000.72 52
3000.85 60
3000.97 66
3001.10 69
3001.23 71
3001.35 71
3001.48 72
3001.60 74
3001.73 77
3001.85 80
3001.98 84
3002.11 87
3002.23 87
3002.36 85
3002.48 81
3002.61 74
3002.73 65
3002.86 56
3002.99 46
3003.11 37
3003.24 29
3003.36 23
3003.49 17
3003.61 13
3003.74 11
3003.86 11
3003.99 12
3004.12 14
3004.24 16
3004.37 18
3004.49 20
3004.62 21
3004.74 21
3004.87 21
3005.00 22
3005.12 25
3005.25 30
3005.37 37
3005.50 44
3005.62 53
3005.75 59
3005.88 63
3006.00 64
3006.13 62
3006.25 58
3006.38 52
3006.50 47
3006.63 44
3006.76 45
3006.88 48
3007.01 54
3007.13 60
3007.26 67
3007.39 72
3007.51 75
3007.64 75
3007.76 73
3007.89 70
3008.01 66
3008.14 61
3008.27 57
3008.39 52
3008.52 49
3008.64 45
3008.77 42
3008.89 39
3009.02 36
3009.15 32
3009.27 26
3009.40 19
3009.52 10
3009.65 1
3009.78 0
3009.90 0
3010.03 0
3010.15 0
3010.28 0
3010.40 0
3010.53 0
3010.66 0
3010.78 7
3010.91 13
3011.03 21
3011.16 29
3011.28 38
3011.41 48
3011.54 58
3011.66 68
3011.79 76
3011.91 83
3012.04 86
3012.17 86
3012.29 84
3012.42 79
3012.54 72
3012.67 65
3012.80 58
3012.92 52
3013.05 46
3013.17 41
3013.30 37
3013.42 33
3013.55 28
3013.68 24
3013.80 20
3013.93 17
3014.05 15
3014.18 15
3014.31 16
3014.43 18
3014.56 20
3014.68 22
3014.81 24
3014.94 26
3015.06 28
3015.19 29
3015.31 30
3015.44 30
3015.57 29
3015.69 26
3015.82 21
3015.94 15
3016.07 10
3016.19 5
3016.32 4
3016.45 5
3016.57 11
3016.70 19
3016.82 29
3016.95 39
3017.08 47
3017.20 53
3017.33 56
3017.45 57
3017.58 57
3017.71 57
3017.83 58
3017.96 61
3018.08 65
3018.21 71
3018.34 77
3018.46 83
3018.59 87
3018.71 89
3018.84 88
3018.97 84
3019.09 78
3019.22 69
3019.34 60
3019.47 52
3019.60 46
3019.72 44
3019.85 46
3019.97 52
3020.10 60
3020.23 70
3020.35 81
3020.48 90
3020.60 96
3020.73 101
3020.86 103
3020.98 102
3021.11 100
3021.23 96
3021.36 91
3021.49 85
3021.61 80
3021.74 76
3021.86 73
3021.99 73
3022.12 75
3022.24 79
3022.37 84
3022.50 89
3022.62 93
3022.75 95
3022.87 96
3023.00 94
3023.13 92
3023.25 88
3023.38 85
3023.50 81
3023.63 79
3023.76 77
3023.88 76
3024.01 75
3024.13 74
3024.26 74
3024.39 73
3024.51 71
3024.64 70
3024.76 67
3024.89 64
3025.02 61
3025.14 57
3025.27 52
3025.40 48
3025.52 45
3025.65 41
3025.77 39
3025.90 37
3026.03 35
3026.15 33
3026.28 30
3026.40 27
3026.53 24
3026.66 21
3026.78 18
3026.91 16
3027.04 14
3027.16 14
3027.29 15
3027.41 17
3027.54 21
3027.67 25
3027.79 30
3027.92 35
3028.04 40
3028.17 43
3028.30 44
3028.42 42
3028.55 38
3028.68 33
3028.80 28
3028.93 23
3029.05 19
3029.18 18
3029.31 19
3029.43 21
3029.56 24
3029.69 27
3029.81 29
3029.94 30
3030.06 29
3030.19 28
3030.32 26
3030.44 25
3030.57 24
3030.70 25
3030.82 27
3030.95 29
3031.07 31
3031.20 34
3031.33 36
3031.45 39
3031.58 43
3031.71 46
3031.83 49
3031.96 51
3032.08 52
3032.21 52
3032.34 52
3032.46 52
3032.59 53
3032.72 55
3032.84 57
3032.97 60
3033.09 61
3033.22 62
3033.35 61
3033.47 59
3033.60 56
3033.73 54
3033.85 53
3033.98 51
3034.11 49
3034.23 46
3034.36 41
3034.48 35
3034.61 28
3034.74 21
3034.86 14
3034.99 9
3035.12 5
3035.24 3
3035.37 2
3035.49 2
3035.62 2
3035.75 3
3035.87 3
3036.00 3
3036.13 2
3036.25 0
3036.38 0
3036.51 0
3036.63 0
3036.76 0
3036.88 0
3037.01 2
3037.14 6
3037.26 10
3037.39 13
3037.52 15
3037.64 14
3037.77 13
3037.90 12
3038.02 12
3038.15 13
3038.27 16
3038.40 19
3038.53 23
3038.65 27
3038.78 31
3038.91 34
3039.03 36
3039.16 38
3039.29 39
3039.41 39
3039.54 40
3039.67 41
3039.79 43
3039.92 47
3040.04 51
3040.17 56
3040.30 61
3040.42 65
3040.55 68
3040.68 70
3040.80 71
3040.93 72
3041.06 73
3041.18 74
3041.31 74
3041.44 74
3041.56 73
3041.69 70
3041.82 65
3041.94 60
3042.07 54
3042.19 48
3042.32 43
3042.45 39
3042.57 36
3042.70 34
3042.83 33
3042.95 34
3043.08 37
3043.21 41
3043.33 46
3043.46 51
3043.59 56
3043.71 60
3043.84 63
3043.97 63
3044.09 61
3044.22 56
3044.35 50
3044.47 44
3044.60 38
3044.72 34
3044.85 31
3044.98 29
3045.10 28
3045.23 27
3045.36 26
3045.48 24
3045.61 22
3045.74 20
3045.86 18
3045.99 17
3046.12 18
3046.24 22
3046.37 28
3046.50 38
3046.62 51
3046.75 64
3046.88 77
3047.00 88
3047.13 95
3047.26 97
3047.38 96
3047.51 91
3047.64 85
3047.76 80
3047.89 76
3048.02 76
3048.14 78
3048.27 84
3048.40 91
3048.52 100
3048.65 107
3048.78 113
3048.90 117
3049.03 119
3049.16 118
3049.28 116
3049.41 114
3049.54 112
3049.66 110
3049.79 109
3049.92 107
3050.04 105
3050.17 101
3050.29 97
3050.42 92
3050.55 86
3050.67 81
3050.80 77
3050.93 74
3051.05 73
3051.18 75
3051.31 78
3051.43 83
3051.56 89
3051.69 95
3051.81 100
3051.94 104
3052.07 105
3052.20 105
3052.32 102
3052.45 98
3052.58 93
3052.70 87
3052.83 80
3052.96 72
3053.08 63
3053.21 52
3053.34 41
3053.46 31
3053.59 23
3053.72 16
3053.84 13
3053.97 14
3054.10 17
3054.22 22
3054.35 27
3054.48 33
3054.60 37
3054.73 39
3054.86 39
3054.98 36
3055.11 33
3055.24 30
3055.36 28
3055.49 27
3055.62 29
3055.74 32
3055.87 36
3056.00 40
3056.12 43
3056.25 44
3056.38 43
3056.50 41
3056.63 39
3056.76 37
3056.88 36
3057.01 35
3057.14 35
3057.26 35
3057.39 34
3057.52 33
3057.65 31
3057.77 29
3057.90 26
3058.03 24
3058.15 22
3058.28 20
3058.41 19
3058.53 18
3058.66 16
3058.79 14
3058.91 12
3059.04 10
3059.17 8
3059.29 7
3059.42 7
3059.55 9
3059.67 12
3059.80 16
3059.93 20
3060.05 23
3060.18 26
3060.31 28
3060.44 28
3060.56 28
3060.69 27
3060.82 27
3060.94 28
3061.07 29
3061.20 33
3061.32 38
3061.45 46
3061.58 54
3061.70 63
3061.83 71
3061.96 76
3062.09 78
3062.21 77
3062.34 72
3062.47 66
3062.59 61
3062.72 57
3062.85 56
3062.97 57
3063.10 59
3063.23 62
3063.35 64
3063.48 64
3063.61 62
3063.73 57
3063.86 52
3063.99 46
3064.12 41
3064.24 38
3064.37 36
3064.50 35
3064.62 34
3064.75 33
3064.88 31
3065.00 28
3065.13 24
3065.26 20
3065.39 17
3065.51 15
3065.64 15
3065.77 17
3065.89 20
3066.02 24
3066.15 27
3066.27 31
3066.40 33
3066.53 34
3066.66 34
3066.78 34
3066.91 32
3067.04 30
3067.16 28
3067.29 24
3067.42 21
3067.54 17
3067.67 13
3067.80 9
3067.93 6
3068.05 2
3068.18 0
3068.31 0
3068.43 0
3068.56 0
3068.69 0
3068.81 0
3068.94 0
3069.07 0
3069.20 1
3069.32 3
3069.45 4
3069.58 5
3069.70 7
3069.83 8
3069.96 9
3070.08 11
3070.21 13
3070.34 16
3070.47 20
3070.59 24
3070.72 28
3070.85 32
3070.97 35
3071.10 37
3071.23 37
3071.36 35
3071.48 31
3071.61 25
3071.74 18
3071.86 10
3071.99 4
3072.12 0
3072.25 0
3072.37 0
3072.50 1
3072.63 6
3072.75 11
3072.88 14
3073.01 15
3073.13 12
3073.26 6
3073.39 0
3073.52 0
3073.64 0
3073.77 0
3073.90 0
3074.02 0
3074.15 0
3074.28 9
3074.41 16
3074.53 22
3074.66 26
3074.79 28
3074.92 29
3075.04 31
3075.17 33
3075.30 36
3075.42 39
3075.55 42
3075.68 43
3075.81 43
3075.93 41
3076.06 39
3076.19 35
3076.31 32
3076.44 30
3076.57 28
3076.70 27
3076.82 28
3076.95 31
3077.08 37
3077.20 44
3077.33 54
3077.46 64
3077.59 74
3077.71 83
3077.84 90
3077.97 95
3078.09 97
3078.22 98
3078.35 97
3078.48 97
3078.60 97
3078.73 97
3078.86 96
3078.99 95
3079.11 91
3079.24 85
3079.37 78
3079.49 69
3079.62 60
3079.75 51
3079.88 45
3080.00 42
3080.13 42
3080.26 45
3080.39 51
3080.51 57
3080.64 64
3080.77 69
3080.89 72
3081.02 71
3081.15 66
3081.28 58
3081.40 49
3081.53 38
3081.66 29
3081.79 22
3081.91 18
3082.04 16
3082.17 18
3082.29 21
3082.42 24
3082.55 26
3082.68 26
3082.80 24
3082.93 20
3083.06 14
3083.19 8
3083.31 2
3083.44 0
3083.57 0
3083.70 0
3083.82 0
3083.95 0
3084.08 5
3084.20 11
3084.33 17
3084.46 22
3084.59 26
3084.71 28
3084.84 29
3084.97 30
3085.10 31
3085.22 34
3085.35 39
3085.48 47
3085.61 58
3085.73 70
3085.86 83
3085.99 94
3086.12 103
3086.24 107
3086.37 107
3086.50 102
3086.63 94
3086.75 85
3086.88 75
3087.01 66
3087.13 59
3087.26 55
3087.39 55
3087.52 57
3087.64 63
3087.77 69
3087.90 75
3088.03 79
3088.15 82
3088.28 81
3088.41 77
3088.54 70
3088.66 63
3088.79 54
3088.92 47
3089.05 41
3089.17 36
3089.30 33
3089.43 31
3089.56 31
3089.68 31
3089.81 31
3089.94 31
3090.07 32
3090.19 32
3090.32 32
3090.45 32
3090.58 32
3090.70 32
3090.83 31
3090.96 28
3091.09 23
3091.21 16
3091.34 9
3091.47 1
3091.60 0
3091.72 0
3091.85 0
3091.98 0
3092.11 0
3092.23 0
3092.36 0
3092.49 6
3092.62 13
3092.74 20
3092.87 30
3093.00 41
3093.13 53
3093.25 65
3093.38 75
3093.51 82
3093.64 85
3093.76 84
3093.89 80
3094.02 73
3094.15 65
3094.27 57
3094.40 50
3094.53 45
3094.66 42
3094.78 42
3094.91 43
3095.04 46
3095.17 50
3095.29 54
3095.42 59
3095.55 63
3095.68 66
3095.81 67
3095.93 65
3096.06 61
3096.19 53
3096.32 44
3096.44 35
3096.57 28
3096.70 24
3096.83 23
3096.95 27
3097.08 34
3097.21 42
3097.34 51
3097.46 59
3097.59 64
3097.72 65
3097.85 63
3097.97 57
3098.10 48
3098.23 36
3098.36 23
3098.49 11
3098.61 0
3098.74 0
3098.87 0
3099.00 0
3099.12 0
3099.25 0
3099.38 0
3099.51 0
3099.63 14
3099.76 32
3099.89 53
3100.02 74
3100.14 95
3100.27 112
3100.40 126
3100.53 135
3100.66 141
3100.78 144
3100.91 145
3101.04 144
3101.17 141
3101.29 135
3101.42 125
3101.55 113
3101.68 98
3101.80 82
3101.93 66
3102.06 52
3102.19 40
3102.32 30
3102.44 22
3102.57 17
3102.70 13
3102.83 12
3102.95 12
3103.08 14
3103.21 18
3103.34 23
3103.47 26
3103.59 29
3103.72 30
3103.85 30
3103.98 29
3104.10 29
3104.23 30
3104.36 33
3104.49 38
3104.62 45
3104.74 52
3104.87 59
3105.00 66
3105.13 73
3105.25 79
3105.38 84
3105.51 87
3105.64 90
3105.77 91
3105.89 92
3106.02 93
3106.15 94
3106.28 97
3106.40 102
3106.53 107
3106.66 111
3106.79 114
3106.92 115
3107.04 114
3107.17 109
3107.30 103
3107.43 96
3107.55 90
3107.68 84
3107.81 80
3107.94 78
3108.07 76
3108.19 76
3108.32 75
3108.45 74
3108.58 73
3108.71 71
3108.83 70
3108.96 68
3109.09 67
3109.22 67
3109.34 69
3109.47 71
3109.60 74
3109.73 76
3109.86 78
3109.98 78
3110.11 76
3110.24 72
3110.37 67
3110.50 60
3110.62 52
3110.75 44
3110.88 36
3111.01 29
3111.14 24
3111.26 19
3111.39 15
3111.52 11
3111.65 7
3111.77 3
3111.90 0
3112.03 0
3112.16 0
3112.29 0
3112.41 0
3112.54 0
3112.67 0
3112.80 0
3112.93 0
3113.05 3
3113.18 8
3113.31 15
3113.44 21
3113.57 28
3113.69 34
3113.82 39
3113.95 43
3114.08 45
3114.21 46
3114.33 47
3114.46 47
3114.59 47
3114.72 48
3114.85 51
3114.97 56
3115.10 66
3115.23 80
3115.36 99
3115.49 122
3115.61 149
3115.74 175
3115.87 201
3116.00 222
3116.13 238
3116.25 249
3116.38 256
3116.51 260
3116.64 262
3116.77 263
3116.89 262
3117.02 260
3117.15 256
3117.28 250
3117.41 243
3117.53 236
3117.66 230
3117.79 225
3117.92 222
3118.05 220
3118.17 219
3118.30 219
3118.43 219
3118.56 219
3118.69 219
3118.81 218
3118.94 216
3119.07 211
3119.20 204
3119.33 196
3119.45 187
3119.58 178
3119.71 170
3119.84 163
3119.97 158
3120.10 154
3120.22 149
3120.35 145
3120.48 140
3120.61 135
3120.74 131
3120.86 129
3120.99 129
3121.12 131
3121.25 133
3121.38 136
3121.50 137
3121.63 136
3121.76 134
3121.89 131
3122.02 128
3122.15 125
3122.27 124
3122.40 124
3122.53 125
3122.66 126
3122.79 128
3122.91 129
3123.04 130
3123.17 131
3123.30 134
3123.43 139
3123.55 145
3123.68 151
3123.81 157
3123.94 162
3124.07 165
3124.20 165
3124.32 163
3124.45 161
3124.58 158
3124.71 156
3124.84 155
3124.96 156
3125.09 159
3125.22 164
3125.35 170
3125.48 175
3125.61 180
3125.73 184
3125.86 186
3125.99 187
3126.12 187
3126.25 186
3126.38 184
3126.50 183
3126.63 180
3126.76 177
3126.89 172
3127.02 165
3127.14 157
3127.27 148
3127.40 138
3127.53 128
3127.66 119
3127.79 112
3127.91 106
3128.04 101
3128.17 99
3128.30 97
3128.43 98
3128.56 99
3128.68 102
3128.81 104
3128.94 105
3129.07 106
3129.20 105
3129.32 102
3129.45 99
3129.58 96
3129.71 94
3129.84 94
3129.97 95
3130.09 97
3130.22 100
3130.35 102
3130.48 104
3130.61 104
3130.74 102
3130.86 97
3130.99 91
3131.12 83
3131.25 74
3131.38 64
3131.51 55
3131.63 46
3131.76 39
3131.89 34
3132.02 32
3132.15 32
3132.28 35
3132.40 40
3132.53 47
3132.66 55
3132.79 64
3132.92 73
3133.05 82
3133.17 91
3133.30 98
3133.43 104
3133.56 108
3133.69 109
3133.82 109
3133.94 107
3134.07 104
3134.20 100
3134.33 96
3134.46 92
3134.59 90
3134.72 89
3134.84 90
3134.97 95
3135.10 102
3135.23 113
3135.36 125
3135.49 138
3135.61 149
3135.74 158
3135.87 163
3136.00 163
3136.13 161
3136.26 156
3136.38 152
3136.51 150
3136.64 150
3136.77 153
3136.90 157
3137.03 161
3137.15 162
3137.28 161
3137.41 157
3137.54 151
3137.67 146
3137.80 142
3137.93 139
3138.05 139
3138.18 139
3138.31 140
3138.44 141
3138.57 140
3138.70 138
3138.82 134
3138.95 130
3139.08 126
3139.21 121
3139.34 118
3139.47 117
3139.60 118
3139.72 122
3139.85 129
3139.98 139
3140.11 150
3140.24 161
3140.37 170
3140.50 175
3140.62 177
3140.75 174
3140.88 167
3141.01 157
3141.14 146
3141.27 134
3141.40 122
3141.52 111
3141.65 101
3141.78 93
3141.91 87
3142.04 84
3142.17 85
3142.29 91
3142.42 101
3142.55 116
3142.68 133
3142.81 150
3142.94 164
3143.07 174
3143.19 179
3143.32 179
3143.45 177
3143.58 172
3143.71 168
3143.84 164
3143.97 161
3144.09 158
3144.22 156
3144.35 154
3144.48 152
3144.61 151
3144.74 150
3144.87 149
3144.99 148
3145.12 145
3145.25 140
3145.38 134
3145.51 126
3145.64 118
3145.77 110
3145.90 104
3146.02 99
3146.15 97
3146.28 98
3146.41 102
3146.54 109
3146.67 117
3146.80 127
3146.92 138
3147.05 148
3147.18 158
3147.31 167
3147.44 174
3147.57 180
3147.70 184
3147.82 186
3147.95 186
3148.08 185
3148.21 183
3148.34 180
3148.47 177
3148.60 174
3148.73 171
3148.85 167
3148.98 163
3149.11 157
3149.24 149
3149.37 139
3149.50 127
3149.63 116
3149.76 106
3149.88 99
3150.01 97
3150.14 98
3150.27 103
3150.40 110
3150.53 119
3150.66 128
3150.78 137
3150.91 145
3151.04 153
3151.17 159
3151.30 164
3151.43 166
3151.56 166
3151.69 163
3151.81 158
3151.94 151
3152.07 142
3152.20 134
3152.33 126
3152.46 120
3152.59 116
3152.72 113
3152.84 111
3152.97 109
3153.10 108
3153.23 108
3153.36 108
3153.49 110
3153.62 114
3153.75 119
3153.87 126
3154.00 134
3154.13 142
3154.26 150
3154.39 158
3154.52 165
3154.65 171
3154.78 174
3154.91 176
3155.03 176
3155.16 176
3155.29 176
3155.42 177
3155.55 179
3155.68 183
3155.81 186
3155.94 191
3156.06 194
3156.19 198
3156.32 200
3156.45 202
3156.58 203
3156.71 203
3156.84 203
3156.97 203
3157.10 202
3157.22 200
3157.35 199
3157.48 196
3157.61 194
3157.74 192
3157.87 191
3158.00 191
3158.13 194
3158.25 199
3158.38 207
3158.51 216
3158.64 227
3158.77 237
3158.90 245
3159.03 252
3159.16 258
3159.29 265
3159.41 273
3159.54 285
3159.67 302
3159.80 324
3159.93 352
3160.06 384
3160.19 421
3160.32 460
3160.45 501
3160.58 542
3160.70 583
3160.83 623
3160.96 663
3161.09 704
3161.22 748
3161.35 798
3161.48 854
3161.61 917
3161.74 986
3161.86 1058
3161.99 1131
3162.12 1202
3162.25 1270
3162.38 1334
3162.51 1393
3162.64 1450
3162.77 1506
3162.90 1563
3163.03 1622
3163.15 1682
3163.28 1741
3163.41 1799
3163.54 1852
3163.67 1898
3163.80 1937
3163.93 1969
3164.06 1994
3164.19 2015
3164.31 2031
3164.44 2045
3164.57 2057
3164.70 2066
3164.83 2072
3164.96 2074
3165.09 2071
3165.22 2065
3165.35 2053
3165.48 2035
3165.61 2012
3165.73 1983
3165.86 1948
3165.99 1907
3166.12 1863
3166.25 1815
3166.38 1766
3166.51 1717
3166.64 1669
3166.77 1622
3166.90 1575
3167.02 1529
3167.15 1481
3167.28 1431
3167.41 1380
3167.54 1328
3167.67 1276
3167.80 1225
3167.93 1177
3168.06 1131
3168.19 1089
3168.32 1050
3168.44 1013
3168.57 978
3168.70 943
3168.83 909
3168.96 873
3169.09 836
3169.22 798
3169.35 758
3169.48 719
3169.61 682
3169.74 648
3169.86 619
3169.99 594
3170.12 573
3170.25 553
3170.38 533
3170.51 510
3170.64 484
3170.77 456
3170.90 430
3171.03 406
3171.16 388
3171.28 376
3171.41 370
3171.54 369
3171.67 369
3171.80 369
3171.93 367
3172.06 362
3172.19 353
3172.32 342
3172.45 330
3172.58 318
3172.71 307
3172.83 296
3172.96 286
3173.09 276
3173.22 264
3173.35 251
3173.48 236
3173.61 219
3173.74 201
3173.87 184
3174.00 169
3174.13 158
3174.26 152
3174.38 150
3174.51 152
3174.64 156
3174.77 161
3174.90 166
3175.03 168
3175.16 168
3175.29 166
3175.42 163
3175.55 160
3175.68 158
3175.81 157
3175.94 157
3176.06 159
3176.19 162
3176.32 164
3176.45 165
3176.58 165
3176.71 162
3176.84 156
3176.97 148
3177.10 137
3177.23 125
3177.36 112
3177.49 100
3177.62 91
3177.74 84
3177.87 82
3178.00 84
3178.13 89
3178.26 96
3178.39 104
3178.52 110
3178.65 114
3178.78 115
3178.91 113
3179.04 107
3179.17 100
3179.30 91
3179.43 83
3179.56 76
3179.68 70
3179.81 67
3179.94 66
3180.07 68
3180.20 73
3180.33 81
3180.46 90
3180.59 100
3180.72 110
3180.85 118
3180.98 124
3181.11 127
3181.24 126
3181.37 124
3181.49 120
3181.62 114
3181.75 109
3181.88 105
3182.01 102
3182.14 99
3182.27 99
3182.40 100
3182.53 103
3182.66 107
3182.79 113
3182.92 119
3183.05 125
3183.18 130
3183.31 131
3183.44 130
3183.56 126
3183.69 119
3183.82 111
3183.95 103
3184.08 95
3184.21 88
3184.34 82
3184.47 78
3184.60 76
3184.73 74
3184.86 72
3184.99 71
3185.12 69
3185.25 68
3185.38 66
3185.51 64
3185.64 62
3185.76 59
3185.89 56
3186.02 53
3186.15 50
3186.28 47
3186.41 46
3186.54 45
3186.67 46
3186.80 46
3186.93 47
3187.06 46
3187.19 44
3187.32 40
3187.45 35
3187.58 31
3187.71 28
3187.84 28
3187.97 29
3188.10 33
3188.22 38
3188.35 44
3188.48 49
3188.61 54
3188.74 59
3188.87 63
3189.00 68
3189.13 75
3189.26 83
3189.39 91
3189.52 100
3189.65 108
3189.78 114
3189.91 116
3190.04 114
3190.17 108
3190.30 98
3190.43 87
3190.56 75
3190.69 65
3190.81 57
3190.94 51
3191.07 47
3191.20 45
3191.33 44
3191.46 44
3191.59 44
3191.72 45
3191.85 47
3191.98 51
3192.11 57
3192.24 64
3192.37 73
3192.50 82
3192.63 91
3192.76 98
3192.89 103
3193.02 105
3193.15 106
3193.28 104
3193.41 101
3193.54 98
3193.67 95
3193.79 93
3193.92 91
3194.05 90
3194.18 90
3194.31 90
3194.44 90
3194.57 89
3194.70 89
3194.83 88
3194.96 86
3195.09 84
3195.22 83
3195.35 82
3195.48 81
3195.61 82
3195.74 82
3195.87 83
3196.00 83
3196.13 82
3196.26 81
3196.39 79
3196.52 77
3196.65 75
3196.78 75
3196.91 75
3197.04 75
3197.17 76
3197.29 77
3197.42 79
3197.55 80
3197.68 81
3197.81 83
3197.94 85
3198.07 87
3198.20 90
3198.33 92
3198.46 93
3198.59 92
3198.72 90
3198.85 85
3198.98 76
3199.11 66
3199.24 53
3199.37 39
3199.50 25
3199.63 12
3199.76 1
3199.89 0
3200.02 0
3200.15 0
3200.28 1
3200.41 10
3200.54 22
3200.67 34
3200.80 46
3200.93 56
3201.06 63
3201.19 67
3201.32 69
3201.45 70
3201.58 69
3201.71 69
3201.83 68
3201.96 67
3202.09 65
3202.22 61
3202.35 55
3202.48 46
3202.61 36
3202.74 26
3202.87 16
3203.00 9
3203.13 4
3203.26 1
3203.39 1
3203.52 1
3203.65 0
3203.78 0
3203.91 0
3204.04 0
3204.17 0
3204.30 0
3204.43 0
3204.56 0
3204.69 7
3204.82 16
3204.95 26
3205.08 35
3205.21 42
3205.34 48
3205.47 51
3205.60 52
3205.73 52
3205.86 49
3205.99 45
3206.12 40
3206.25 35
3206.38 31
3206.51 28
3206.64 27
3206.77 28
3206.90 31
3207.03 35
3207.16 41
3207.29 47
3207.42 53
3207.55 60
3207.68 66
3207.81 71
3207.94 75
3208.07 77
3208.20 76
3208.33 73
3208.46 68
3208.59 62
3208.72 56
3208.85 52
3208.98 51
3209.11 54
3209.24 59
3209.37 65
3209.50 70
3209.63 74
3209.76 75
3209.89 73
3210.02 69
3210.15 66
3210.27 63
3210.40 63
3210.53 64
3210.66 66
3210.79 68
3210.92 69
3211.05 70
3211.18 70
3211.31 70
3211.44 71
3211.57 73
3211.70 77
3211.83 83
3211.96 92
3212.09 103
3212.22 117
3212.35 132
3212.48 147
3212.61 160
3212.74 170
3212.87 177
3213.00 181
3213.13 181
3213.26 181
3213.39 180
3213.52 180
3213.65 182
3213.78 183
3213.91 184
3214.04 184
3214.17 182
3214.30 178
3214.43 173
3214.56 167
3214.69 163
3214.82 160
3214.95 159
3215.08 160
3215.21 162
3215.34 164
3215.47 165
3215.60 165
3215.73 163
3215.86 158
3215.99 152
3216.12 146
3216.25 139
3216.38 133
3216.51 128
3216.64 122
3216.77 117
3216.90 111
3217.03 104
3217.17 97
3217.30 89
3217.43 82
3217.56 76
3217.69 71
3217.82 68
3217.95 66
3218.08 64
3218.21 62
3218.34 60
3218.47 56
3218.60 50
3218.73 43
3218.86 34
3218.99 25
3219.12 17
3219.25 10
3219.38 5
3219.51 4
3219.64 5
3219.77 9
3219.90 14
3220.03 19
3220.16 24
3220.29 27
3220.42 30
3220.55 32
3220.68 35
3220.81 39
3220.94 44
3221.07 50
3221.20 54
3221.33 57
3221.46 56
3221.59 52
3221.72 45
3221.85 35
3221.98 24
3222.11 13
3222.24 5
3222.37 0
3222.50 0
3222.63 0
3222.76 0
3222.89 0
3223.02 0
3223.15 0
3223.28 0
3223.41 0
3223.54 0
3223.67 5
3223.80 14
3223.93 24
3224.06 32
3224.19 37
3224.32 40
3224.45 39
3224.58 36
3224.71 32
3224.84 29
3224.97 27
3225.10 27
3225.23 29
3225.36 31
3225.49 35
3225.63 40
3225.76 45
3225.89 50
3226.02 55
3226.15 62
3226.28 68
3226.41 75
3226.54 82
3226.67 91
3226.80 100
3226.93 109
3227.06 119
3227.19 128
3227.32 137
3227.45 144
3227.58 149
3227.71 150
3227.84 149
3227.97 144
3228.10 136
3228.23 126
3228.36 115
3228.49 104
3228.62 94
3228.75 85
3228.88 78
3229.01 72
3229.14 68
3229.27 64
3229.40 60
3229.53 56
3229.66 52
3229.79 47
3229.92 43
3230.05 39
3230.19 36
3230.32 32
3230.45 29
3230.58 25
3230.71 21
3230.84 17
3230.97 13
3231.10 12
3231.23 12
3231.36 16
3231.49 24
3231.62 34
3231.75 47
3231.88 59
3232.01 71
3232.14 80
3232.27 85
3232.40 88
3232.53 88
3232.66 86
3232.79 83
3232.92 79
3233.05 75
3233.18 70
3233.31 65
3233.44 59
3233.57 52
3233.71 46
3233.84 39
3233.97 33
3234.10 28
3234.23 24
3234.36 21
3234.49 20
3234.62 21
3234.75 23
3234.88 26
3235.01 30
3235.14 35
3235.27 40
3235.40 46
3235.53 53
3235.66 60
3235.79 67
3235.92 76
3236.05 85
3236.18 94
3236.31 103
3236.44 111
3236.57 117
3236.71 119
3236.84 118
3236.97 113
3237.10 107
3237.23 99
3237.36 91
3237.49 84
3237.62 78
3237.75 73
3237.88 68
3238.01 63
3238.14 58
3238.27 53
3238.40 48
3238.53 44
3238.66 41
3238.79 41
3238.92 42
3239.05 46
3239.18 51
3239.32 56
3239.45 61
3239.58 65
3239.71 67
3239.84 67
3239.97 66
3240.10 64
3240.23 61
3240.36 58
3240.49 54
3240.62 51
3240.75 47
3240.88 44
3241.01 43
3241.14 43
3241.27 46
3241.40 51
3241.53 57
3241.66 65
3241.80 72
3241.93 78
3242.06 82
3242.19 84
3242.32 85
3242.45 85
3242.58 85
3242.71 87
3242.84 91
3242.97 97
3243.10 105
3243.23 114
3243.36 124
3243.49 134
3243.62 142
3243.75 148
3243.88 152
3244.02 154
3244.15 154
3244.28 153
3244.41 151
3244.54 149
3244.67 147
3244.80 144
3244.93 142
3245.06 140
3245.19 139
3245.32 139
3245.45 141
3245.58 145
3245.71 150
3245.84 156
3245.97 163
3246.11 171
3246.24 179
3246.37 187
3246.50 197
3246.63 208
3246.76 220
3246.89 235
3247.02 251
3247.15 267
3247.28 284
3247.41 300
3247.54 314
3247.67 328
3247.80 341
3247.93 356
3248.07 375
3248.20 399
3248.33 429
3248.46 467
3248.59 510
3248.72 557
3248.85 604
3248.98 649
3249.11 688
3249.24 721
3249.37 748
3249.50 769
3249.63 787
3249.76 803
3249.90 818
3250.03 834
3250.16 850
3250.29 866
3250.42 880
3250.55 893
3250.68 902
3250.81 908
3250.94 909
3251.07 905
3251.20 895
3251.33 881
3251.46 864
3251.60 845
3251.73 826
3251.86 807
3251.99 789
3252.12 770
3252.25 749
3252.38 724
3252.51 696
3252.64 667
3252.77 638
3252.90 612
3253.03 588
3253.16 569
3253.30 553
3253.43 538
3253.56 523
3253.69 508
3253.82 492
3253.95 476
3254.08 460
3254.21 445
3254.34 431
3254.47 418
3254.60 406
3254.73 394
3254.87 381
3255.00 369
3255.13 356
3255.26 344
3255.39 332
3255.52 320
3255.65 309
3255.78 297
3255.91 284
3256.04 271
3256.17 257
3256.30 242
3256.44 228
3256.57 215
3256.70 203
3256.83 194
3256.96 186
3257.09 179
3257.22 172
3257.35 164
3257.48 156
3257.61 147
3257.74 139
3257.88 133
3258.01 130
3258.14 130
3258.27 132
3258.40 136
3258.53 141
3258.66 146
3258.79 150
3258.92 152
3259.05 152
3259.18 150
3259.32 147
3259.45 144
3259.58 141
3259.71 138
3259.84 137
3259.97 138
3260.10 140
3260.23 143
3260.36 148
3260.49 154
3260.62 160
3260.76 166
3260.89 171
3261.02 176
3261.15 180
3261.28 182
3261.41 182
3261.54 182
3261.67 180
3261.80 178
3261.93 175
3262.06 172
3262.20 171
3262.33 171
3262.46 174
3262.59 180
3262.72 189
3262.85 203
3262.98 220
3263.11 240
3263.24 262
3263.37 286
3263.51 310
3263.64 335
3263.77 360
3263.90 388
3264.03 418
3264.16 451
3264.29 489
3264.42 531
3264.55 574
3264.68 619
3264.82 663
3264.95 706
3265.08 746
3265.21 785
3265.34 823
3265.47 861
3265.60 900
3265.73 941
3265.86 983
3266.00 1028
3266.13 1076
3266.26 1128
3266.39 1184
3266.52 1243
3266.65 1307
3266.78 1372
3266.91 1438
3267.04 1502
3267.17 1562
3267.31 1617
3267.44 1665
3267.57 1708
3267.70 1745
3267.83 1778
3267.96 1809
3268.09 1837
3268.22 1863
3268.35 1884
3268.49 1897
3268.62 1902
3268.75 1896
3268.88 1880
3269.01 1853
3269.14 1818
3269.27 1777
3269.40 1733
3269.53 1689
3269.67 1644
3269.80 1602
3269.93 1561
3270.06 1524
3270.19 1489
3270.32 1457
3270.45 1425
3270.58 1394
3270.72 1360
3270.85 1323
3270.98 1281
3271.11 1234
3271.24 1182
3271.37 1126
3271.50 1069
3271.63 1012
3271.76 958
3271.90 908
3272.03 863
3272.16 824
3272.29 792
3272.42 766
3272.55 746
3272.68 731
3272.81 718
3272.94 707
3273.08 693
3273.21 677
3273.34 655
3273.47 629
3273.60 597
3273.73 561
3273.86 523
3273.99 486
3274.13 450
3274.26 418
3274.39 390
3274.52 366
3274.65 345
3274.78 328
3274.91 314
3275.04 301
3275.18 291
3275.31 283
3275.44 278
3275.57 274
3275.70 271
3275.83 268
3275.96 264
3276.09 259
3276.23 251
3276.36 241
3276.49 230
3276.62 219
3276.75 209
3276.88 200
3277.01 194
3277.14 190
3277.28 189
3277.41 189
3277.54 191
3277.67 194
3277.80 196
3277.93 197
3278.06 195
3278.19 191
3278.33 185
3278.46 177
3278.59 167
3278.72 159
3278.85 153
3278.98 150
3279.11 151
3279.25 155
3279.38 160
3279.51 166
3279.64 171
3279.77 173
3279.90 173
3280.03 170
3280.16 166
3280.30 161
3280.43 156
3280.56 153
3280.69 151
3280.82 150
3280.95 151
3281.08 153
3281.22 155
3281.35 157
3281.48 159
3281.61 159
3281.74 159
3281.87 159
3282.00 158
3282.13 158
3282.27 159
3282.40 161
3282.53 164
3282.66 168
3282.79 175
3282.92 183
3283.05 193
3283.19 204
3283.32 213
3283.45 219
3283.58 222
3283.71 219
3283.84 213
3283.97 202
3284.11 190
3284.24 179
3284.37 169
3284.50 162
3284.63 157
3284.76 154
3284.89 153
3285.03 152
3285.16 151
3285.29 149
3285.42 147
3285.55 146
3285.68 145
3285.81 145
3285.95 147
3286.08 148
3286.21 148
3286.34 148
3286.47 146
3286.60 143
3286.73 140
3286.87 138
3287.00 137
3287.13 137
3287.26 138
3287.39 140
3287.52 142
3287.66 143
3287.79 143
3287.92 141
3288.05 138
3288.18 134
3288.31 128
3288.44 120
3288.58 111
3288.71 100
3288.84 87
3288.97 75
3289.10 64
3289.23 54
3289.36 46
3289.50 40
3289.63 37
3289.76 36
3289.89 36
3290.02 37
3290.15 38
3290.29 39
3290.42 41
3290.55 43
3290.68 46
3290.81 48
3290.94 51
3291.07 54
3291.21 56
3291.34 58
3291.47 60
3291.60 60
3291.73 60
3291.86 60
3292.00 59
3292.13 58
3292.26 57
3292.39 56
3292.52 56
3292.65 56
3292.79 54
3292.92 51
3293.05 46
3293.18 38
3293.31 30
3293.44 22
3293.57 15
3293.71 10
3293.84 8
3293.97 9
3294.10 10
3294.23 11
3294.36 11
3294.50 11
3294.63 9
3294.76 6
3294.89 3
3295.02 0
3295.15 0
3295.29 0
3295.42 0
3295.55 0
3295.68 0
3295.81 0
3295.94 0
3296.08 0
3296.21 6
3296.34 11
3296.47 17
3296.60 22
3296.73 25
3296.87 27
3297.00 28
3297.13 29
3297.26 28
3297.39 27
3297.52 26
3297.66 23
3297.79 20
3297.92 18
3298.05 15
3298.18 14
3298.31 14
3298.45 17
3298.58 22
3298.71 29
3298.84 37
3298.97 44
3299.10 51
3299.24 57
3299.37 60
3299.50 62
3299.63 62
3299.76 62
3299.89 63
3300.03 64
3300.16 67
3300.29 71
3300.42 76
3300.55 81
3300.69 84
3300.82 85
3300.95 84
3301.08 80
3301.21 76
3301.34 72
3301.48 70
3301.61 71
3301.74 74
3301.87 79
3302.00 83
3302.13 86
3302.27 88
3302.40 88
3302.53 87
3302.66 86
3302.79 84
3302.93 82
3303.06 78
3303.19 74
3303.32 69
3303.45 62
3303.58 56
3303.72 50
3303.85 46
3303.98 44
3304.11 44
3304.24 45
3304.38 45
3304.51 46
3304.64 45
3304.77 44
3304.90 42
3305.03 41
3305.17 40
3305.30 40
3305.43 41
3305.56 43
3305.69 46
3305.83 50
3305.96 53
3306.09 56
3306.22 58
3306.35 60
3306.48 63
3306.62 65
3306.75 69
3306.88 73
3307.01 76
3307.14 79
3307.28 80
3307.41 79
3307.54 75
3307.67 70
3307.80 63
3307.94 57
3308.07 53
3308.20 51
3308.33 51
3308.46 53
3308.59 56
3308.73 60
3308.86 64
3308.99 68
3309.12 71
3309.25 74
3309.39 78
3309.52 82
3309.65 87
3309.78 93
3309.91 100
3310.05 108
3310.18 117
3310.31 126
3310.44 135
3310.57 143
3310.71 150
3310.84 154
3310.97 156
3311.10 154
3311.23 150
3311.37 145
3311.50 139
3311.63 134
3311.76 131
3311.89 131
3312.03 134
3312.16 137
3312.29 139
3312.42 141
3312.55 140
3312.69 137
3312.82 134
3312.95 131
3313.08 128
3313.21 125
3313.35 122
3313.48 118
3313.61 114
3313.74 108
3313.87 102
3314.01 97
3314.14 93
3314.27 92
3314.40 93
3314.53 96
3314.67 101
3314.80 106
3314.93 110
3315.06 113
3315.19 113
3315.33 110
3315.46 105
3315.59 97
3315.72 88
3315.85 79
3315.99 72
3316.12 65
3316.25 61
3316.38 59
3316.51 58
3316.65 59
3316.78 60
3316.91 62
3317.04 64
3317.17 65
3317.31 64
3317.44 63
3317.57 60
3317.70 57
3317.83 54
3317.97 51
3318.10 50
3318.23 51
3318.36 54
3318.50 58
3318.63 65
3318.76 72
3318.89 81
3319.02 90
3319.16 98
3319.29 104
3319.42 108
3319.55 109
3319.68 107
3319.82 102
3319.95 95
3320.08 87
3320.21 80
3320.35 73
3320.48 68
3320.61 65
3320.74 63
3320.87 62
3321.01 62
3321.14 62
3321.27 62
3321.40 62
3321.53 62
3321.67 62
3321.80 63
3321.93 63
3322.06 64
3322.20 64
3322.33 63
3322.46 63
3322.59 62
3322.72 62
3322.86 62
3322.99 63
3323.12 65
3323.25 69
3323.38 75
3323.52 83
3323.65 91
3323.78 99
3323.91 106
3324.05 112
3324.18 117
3324.31 122
3324.44 126
3324.57 132
3324.71 140
3324.84 151
3324.97 165
3325.10 181
3325.24 198
3325.37 216
3325.50 231
3325.63 244
3325.77 254
3325.90 260
3326.03 262
3326.16 262
3326.29 258
3326.43 254
3326.56 249
3326.69 245
3326.82 242
3326.96 242
3327.09 244
3327.22 248
3327.35 254
3327.48 260
3327.62 267
3327.75 272
3327.88 276
3328.01 278
3328.15 278
3328.28 274
3328.41 268
3328.54 260
3328.68 251
3328.81 241
3328.94 231
3329.07 222
3329.20 215
3329.34 210
3329.47 207
3329.60 204
3329.73 203
3329.87 201
3330.00 198
3330.13 194
3330.26 188
3330.40 182
3330.53 177
3330.66 172
3330.79 168
3330.92 165
3331.06 164
3331.19 163
3331.32 161
3331.45 160
3331.59 158
3331.72 157
3331.85 155
3331.98 153
3332.12 152
3332.25 150
3332.38 146
3332.51 142
3332.65 137
3332.78 131
3332.91 124
3333.04 119
3333.18 113
3333.31 109
3333.44 105
3333.57 102
3333.70 98
3333.84 95
3333.97 93
3334.10 92
3334.23 94
3334.37 97
3334.50 101
3334.63 106
3334.76 110
3334.90 113
3335.03 114
3335.16 114
3335.29 111
3335.43 108
3335.56 103
3335.69 98
3335.82 92
3335.96 88
3336.09 84
3336.22 81
3336.35 80
3336.49 80
3336.62 82
3336.75 85
3336.88 87
3337.02 88
3337.15 89
3337.28 90
3337.41 91
3337.55 92
3337.68 95
3337.81 98
3337.94 102
3338.08 105
3338.21 108
3338.34 110
3338.47 113
3338.61 116
3338.74 118
3338.87 119
3339.00 119
3339.14 117
3339.27 113
3339.40 108
3339.53 102
3339.67 97
3339.80 93
3339.93 92
3340.06 93
3340.20 95
3340.33 98
3340.46 102
3340.59 105
3340.73 108
3340.86 111
3340.99 114
3341.12 116
3341.26 119
3341.39 122
3341.52 123
3341.65 124
3341.79 122
3341.92 119
3342.05 114
3342.18 108
3342.32 102
3342.45 97
3342.58 94
3342.71 92
3342.85 91
3342.98 91
3343.11 92
3343.24 93
3343.38 93
3343.51 93
3343.64 92
3343.78 91
3343.91 89
3344.04 87
3344.17 85
3344.31 83
3344.44 82
3344.57 81
3344.70 81
3344.84 80
3344.97 80
3345.10 80
3345.23 78
3345.37 75
3345.50 72
3345.63 68
3345.76 63
3345.90 58
3346.03 53
3346.16 48
3346.30 44
3346.43 40
3346.56 37
3346.69 35
3346.83 34
3346.96 35
3347.09 38
3347.22 41
3347.36 45
3347.49 48
3347.62 51
3347.75 53
3347.89 55
3348.02 56
3348.15 57
3348.29 57
3348.42 57
3348.55 57
3348.68 56
3348.82 55
3348.95 54
3349.08 56
3349.21 59
3349.35 63
3349.48 68
3349.61 73
3349.75 77
3349.88 78
3350.01 78
3350.14 76
3350.28 72
3350.41 68
3350.54 62
3350.67 56
3350.81 49
3350.94 41
3351.07 34
3351.21 28
3351.34 25
3351.47 25
3351.60 26
3351.74 28
3351.87 30
3352.00 31
3352.13 31
3352.27 29
3352.40 28
3352.53 28
3352.67 30
3352.80 34
3352.93 41
3353.06 49
3353.20 58
3353.33 66
3353.46 73
3353.60 78
3353.73 80
3353.86 79
3353.99 76
3354.13 70
3354.26 62
3354.39 53
3354.52 44
3354.66 37
3354.79 31
3354.92 27
3355.06 26
3355.19 26
3355.32 28
3355.45 29
3355.59 30
3355.72 31
3355.85 31
3355.99 32
3356.12 33
3356.25 33
3356.38 33
3356.52 32
3356.65 30
3356.78 26
3356.92 22
3357.05 19
3357.18 16
3357.31 13
3357.45 12
3357.58 10
3357.71 8
3357.85 5
3357.98 3
3358.11 0
3358.24 0
3358.38 0
3358.51 0
3358.64 0
3358.78 0
3358.91 0
3359.04 0
3359.18 0
3359.31 2
3359.44 12
3359.57 24
3359.71 37
3359.84 51
3359.97 63
3360.11 74
3360.24 83
3360.37 90
3360.50 97
3360.64 102
3360.77 107
3360.90 110
3361.04 112
3361.17 112
3361.30 110
3361.43 107
3361.57 101
3361.70 95
3361.83 87
3361.97 79
3362.10 70
3362.23 60
3362.37 50
3362.50 40
3362.63 31
3362.76 25
3362.90 23
3363.03 24
3363.16 30
3363.30 40
3363.43 52
3363.56 64
3363.70 74
3363.83 82
3363.96 87
3364.09 88
3364.23 87
3364.36 84
3364.49 80
3364.63 75
3364.76 69
3364.89 63
3365.03 57
3365.16 51
3365.29 48
3365.42 46
3365.56 46
3365.69 48
3365.82 51
3365.96 54
3366.09 56
3366.22 59
3366.36 62
3366.49 67
3366.62 74
3366.76 84
3366.89 96
3367.02 110
3367.15 123
3367.29 135
3367.42 144
3367.55 150
3367.69 152
3367.82 151
3367.95 148
3368.09 144
3368.22 139
3368.35 134
3368.49 130
3368.62 126
3368.75 123
3368.88 121
3369.02 120
3369.15 119
3369.28 118
3369.42 117
3369.55 116
3369.68 114
3369.82 113
3369.95 113
3370.08 113
3370.22 117
3370.35 123
3370.48 133
3370.62 145
3370.75 158
3370.88 172
3371.01 185
3371.15 194
3371.28 200
3371.41 203
3371.55 202
3371.68 199
3371.81 193
3371.95 185
3372.08 176
3372.21 166
3372.35 156
3372.48 147
3372.61 141
3372.75 137
3372.88 136
3373.01 138
3373.15 142
3373.28 147
3373.41 151
3373.54 154
3373.68 155
3373.81 155
3373.94 153
3374.08 150
3374.21 147
3374.34 144
3374.48 141
3374.61 137
3374.74 133
3374.88 128
3375.01 123
3375.14 120
3375.28 119
3375.41 121
3375.54 126
3375.68 133
3375.81 139
3375.94 145
3376.08 147
3376.21 146
3376.34 141
3376.48 133
3376.61 124
3376.74 114
3376.88 105
3377.01 97
3377.14 90
3377.28 85
3377.41 83
3377.54 83
3377.68 87
3377.81 93
3377.94 100
3378.07 109
3378.21 118
3378.34 126
3378.47 132
3378.61 135
3378.74 136
3378.87 135
3379.01 132
3379.14 127
3379.27 121
3379.41 114
3379.54 108
3379.67 103
3379.81 98
3379.94 95
3380.07 93
3380.21 92
3380.34 90
3380.47 87
3380.61 84
3380.74 79
3380.87 73
3381.01 66
3381.14 60
3381.27 56
3381.41 54
3381.54 54
3381.67 57
3381.81 63
3381.94 71
3382.07 80
3382.21 89
3382.34 97
3382.47 104
3382.61 108
3382.74 110
3382.87 109
3383.01 107
3383.14 103
3383.27 99
3383.41 95
3383.54 92
3383.68 89
3383.81 89
3383.94 89
3384.08 91
3384.21 93
3384.34 95
3384.48 95
3384.61 93
3384.74 88
3384.88 79
3385.01 69
3385.14 57
3385.28 45
3385.41 34
3385.54 23
3385.68 14
3385.81 4
3385.94 0
3386.08 0
3386.21 0
3386.34 0
3386.48 0
3386.61 0
3386.74 7
3386.88 24
3387.01 43
3387.14 59
3387.28 73
3387.41 83
3387.54 90
3387.68 94
3387.81 97
3387.95 98
3388.08 100
3388.21 103
3388.35 106
3388.48 111
3388.61 116
3388.75 122
3388.88 128
3389.01 134
3389.15 138
3389.28 140
3389.41 140
3389.55 138
3389.68 134
3389.81 128
3389.95 123
3390.08 118
3390.21 114
3390.35 111
3390.48 107
3390.62 103
3390.75 97
3390.88 89
3391.02 80
3391.15 71
3391.28 62
3391.42 54
3391.55 48
3391.68 43
3391.82 39
3391.95 36
3392.08 34
3392.22 32
3392.35 30
3392.48 28
3392.62 25
3392.75 22
3392.89 19
3393.02 16
3393.15 15
3393.29 14
3393.42 15
3393.55 16
3393.69 17
3393.82 15
3393.95 12
3394.09 7
3394.22 0
3394.36 0
3394.49 0
3394.62 0
3394.76 0
3394.89 0
3395.02 0
3395.16 0
3395.29 3
3395.42 10
3395.56 15
3395.69 19
3395.82 20
3395.96 20
3396.09 20
3396.23 21
3396.36 23
3396.49 28
3396.63 35
3396.76 44
3396.89 54
3397.03 63
3397.16 69
3397.30 73
3397.43 74
3397.56 72
3397.70 69
3397.83 65
3397.96 61
3398.10 57
3398.23 52
3398.36 48
3398.50 43
3398.63 39
3398.77 36
3398.90 33
3399.03 32
3399.17 30
3399.30 29
3399.43 28
3399.57 25
3399.70 22
3399.84 19
3399.97 17
3400.10 15
3400.24 15
3400.37 15
3400.50 15
3400.64 16
3400.77 17
3400.90 20
3401.04 26
3401.17 35
3401.31 48
3401.44 65
3401.57 83
3401.71 99
3401.84 114
3401.97 124
3402.11 130
3402.24 134
3402.38 138
3402.51 144
3402.64 154
3402.78 171
3402.91 192
3403.04 217
3403.18 244
3403.31 273
3403.45 301
3403.58 328
3403.71 355
3403.85 383
3403.98 413
3404.12 444
3404.25 477
3404.38 509
3404.52 538
3404.65 562
3404.78 578
3404.92 585
3405.05 583
3405.19 574
3405.32 558
3405.45 540
3405.59 520
3405.72 502
3405.85 485
3405.99 469
3406.12 453
3406.26 438
3406.39 423
3406.52 409
3406.66 396
3406.79 385
3406.93 375
3407.06 366
3407.19 357
3407.33 346
3407.46 333
3407.59 318
3407.73 301
3407.86 284
3408.00 268
3408.13 252
3408.26 237
3408.40 222
3408.53 207
3408.67 191
3408.80 176
3408.93 162
3409.07 151
3409.20 143
3409.34 138
3409.47 134
3409.60 131
3409.74 126
3409.87 120
3410.00 112
3410.14 103
3410.27 94
3410.41 87
3410.54 82
3410.67 78
3410.81 77
3410.94 76
3411.08 76
3411.21 75
3411.34 74
3411.48 72
3411.61 70
3411.75 69
3411.88 68
3412.01 68
3412.15 70
3412.28 74
3412.42 79
3412.55 86
3412.68 95
3412.82 105
3412.95 117
3413.09 131
3413.22 146
3413.35 161
3413.49 176
3413.62 189
3413.76 196
3413.89 198
3414.02 194
3414.16 184
3414.29 170
3414.43 154
3414.56 139
3414.69 126
3414.83 115
3414.96 108
3415.10 102
3415.23 97
3415.36 92
3415.50 87
3415.63 80
3415.77 73
3415.90 65
3416.03 56
3416.17 47
3416.30 39
3416.44 32
3416.57 28
3416.70 28
3416.84 31
3416.97 38
3417.11 47
3417.24 56
3417.37 63
3417.51 68
3417.64 71
3417.78 72
3417.91 72
3418.04 74
3418.18 78
3418.31 85
3418.45 94
3418.58 103
3418.71 113
3418.85 122
3418.98 129
3419.12 136
3419.25 141
3419.39 146
3419.52 150
3419.65 155
3419.79 160
3419.92 165
3420.06 171
3420.19 176
3420.32 182
3420.46 186
3420.59 188
3420.73 188
3420.86 183
3420.99 175
3421.13 164
3421.26 150
3421.40 134
3421.53 118
3421.67 104
3421.80 91
3421.93 82
3422.07 75
3422.20 70
3422.34 67
3422.47 66
3422.60 64
3422.74 62
3422.87 60
3423.01 57
3423.14 54
3423.28 52
3423.41 51
3423.54 52
3423.68 55
3423.81 59
3423.95 65
3424.08 70
3424.21 75
3424.35 78
3424.48 79
3424.62 77
3424.75 74
3424.89 68
3425.02 60
3425.15 51
3425.29 42
3425.42 32
3425.56 23
3425.69 16
3425.82 12
3425.96 10
3426.09 11
3426.23 14
3426.36 18
3426.50 23
3426.63 28
3426.76 32
3426.90 36
3427.03 38
3427.17 38
3427.30 38
3427.44 36
3427.57 34
3427.70 32
3427.84 30
3427.97 29
3428.11 29
3428.24 31
3428.38 35
3428.51 41
3428.64 48
3428.78 58
3428.91 69
3429.05 82
3429.18 95
3429.32 109
3429.45 125
3429.58 141
3429.72 157
3429.85 172
3429.99 188
3430.12 203
3430.26 218
3430.39 232
3430.52 247
3430.66 262
3430.79 280
3430.93 298
3431.06 318
3431.20 340
3431.33 363
3431.46 387
3431.60 411
3431.73 434
3431.87 454
3432.00 469
3432.14 480
3432.27 484
3432.40 482
3432.54 477
3432.67 468
3432.81 459
3432.94 452
3433.08 448
3433.21 447
3433.35 448
3433.48 452
3433.61 455
3433.75 456
3433.88 453
3434.02 446
3434.15 435
3434.29 420
3434.42 404
3434.55 387
3434.69 371
3434.82 358
3434.96 346
3435.09 337
3435.23 329
3435.36 322
3435.50 315
3435.63 307
3435.76 297
3435.90 287
3436.03 275
3436.17 263
3436.30 251
3436.44 241
3436.57 232
3436.71 225
3436.84 220
3436.97 216
3437.11 212
3437.24 208
3437.38 202
3437.51 196
3437.65 189
3437.78 181
3437.92 174
3438.05 169
3438.18 167
3438.32 167
3438.45 170
3438.59 176
3438.72 182
3438.86 189
3438.99 194
3439.13 199
3439.26 202
3439.39 205
3439.53 206
3439.66 208
3439.80 209
3439.93 210
3440.07 211
3440.20 212
3440.34 212
3440.47 211
3440.61 211
3440.74 210
3440.87 211
3441.01 211
3441.14 211
3441.28 212
3441.41 211
3441.55 208
3441.68 204
3441.82 198
3441.95 189
3442.09 178
3442.22 167
3442.35 156
3442.49 145
3442.62 136
3442.76 128
3442.89 121
3443.03 114
3443.16 108
3443.30 101
3443.43 94
3443.57 86
3443.70 79
3443.83 73
3443.97 68
3444.10 65
3444.24 64
3444.37 64
3444.51 66
3444.64 68
3444.78 72
3444.91 75
3445.05 80
3445.18 85
3445.31 91
3445.45 97
3445.58 102
3445.72 107
3445.85 111
3445.99 113
3446.12 114
3446.26 112
3446.39 109
3446.53 106
3446.66 103
3446.80 101
3446.93 101
3447.06 102
3447.20 105
3447.33 108
3447.47 110
3447.60 113
3447.74 116
3447.87 119
3448.01 123
3448.14 128
3448.28 132
3448.41 136
3448.55 137
3448.68 134
3448.82 127
3448.95 116
3449.08 104
3449.22 92
3449.35 83
3449.49 77
3449.62 75
3449.76 76
3449.89 79
3450.03 83
3450.16 86
3450.30 88
3450.43 89
3450.57 90
3450.70 91
3450.84 93
3450.97 95
3451.11 98
3451.24 100
3451.37 101
3451.51 101
3451.64 98
3451.78 92
3451.91 85
3452.05 78
3452.18 70
3452.32 64
3452.45 60
3452.59 58
3452.72 60
3452.86 65
3452.99 72
3453.13 79
3453.26 87
3453.40 93
3453.53 98
3453.67 99
3453.80 98
3453.93 96
3454.07 92
3454.20 88
3454.34 85
3454.47 83
3454.61 83
3454.74 85
3454.88 86
3455.01 87
3455.15 87
3455.28 86
3455.42 84
3455.55 80
3455.69 78
3455.82 76
3455.96 77
3456.09 80
3456.23 85
3456.36 91
3456.50 96
3456.63 101
3456.77 103
3456.90 104
3457.04 103
3457.17 101
3457.31 100
3457.44 99
3457.57 99
3457.71 100
3457.84 101
3457.98 102
3458.11 102
3458.25 100
3458.38 95
3458.52 87
3458.65 76
3458.79 63
3458.92 50
3459.06 36
3459.19 24
3459.33 15
3459.46 9
3459.60 5
3459.73 3
3459.87 1
3460.00 0
3460.14 0
3460.27 0
3460.41 0
3460.54 0
3460.68 0
3460.81 0
3460.95 0
3461.08 3
3461.22 5
3461.35 6
3461.49 5
3461.62 5
3461.76 5
3461.89 6
3462.03 9
3462.16 13
3462.30 19
3462.43 26
3462.57 32
3462.70 38
3462.84 44
3462.97 50
3463.11 56
3463.24 62
3463.38 68
3463.51 74
3463.65 80
3463.78 85
3463.92 89
3464.05 92
3464.19 94
3464.32 96
3464.46 97
3464.59 97
3464.73 96
3464.86 95
3465.00 92
3465.13 88
3465.27 84
3465.40 80
3465.54 77
3465.67 76
3465.81 76
3465.94 80
3466.08 85
3466.21 91
3466.35 98
3466.48 105
3466.62 111
3466.75 114
3466.89 115
3467.02 114
3467.16 110
3467.29 104
3467.43 96
3467.56 87
3467.70 80
3467.83 76
3467.97 76
3468.10 81
3468.24 91
3468.37 104
3468.51 120
3468.64 135
3468.78 147
3468.91 157
3469.05 164
3469.18 167
3469.32 167
3469.45 166
3469.59 164
3469.72 161
3469.86 157
3469.99 152
3470.13 148
3470.26 144
3470.40 141
3470.53 139
3470.67 138
3470.80 138
3470.94 137
3471.07 135
3471.21 131
3471.34 125
3471.48 119
3471.61 113
3471.75 108
3471.88 105
3472.02 105
3472.15 106
3472.29 108
3472.42 109
3472.56 109
3472.69 109
3472.83 108
3472.96 109
3473.10 110
3473.23 112
3473.37 115
3473.50 117
3473.64 116
3473.77 112
3473.91 105
3474.05 96
3474.18 88
3474.32 81
3474.45 78
3474.59 79
3474.72 84
3474.86 90
3474.99 96
3475.13 99
3475.26 99
3475.40 94
3475.53 85
3475.67 73
3475.80 61
3475.94 49
3476.07 38
3476.21 29
3476.34 22
3476.48 16
3476.61 11
3476.75 5
3476.88 0
3477.02 0
3477.15 0
3477.29 0
3477.43 0
3477.56 0
3477.70 0
3477.83 0
3477.97 2
3478.10 9
3478.24 16
3478.37 22
3478.51 28
3478.64 34
3478.78 40
3478.91 45
3479.05 50
3479.18 52
3479.32 52
3479.45 49
3479.59 45
3479.72 40
3479.86 36
3479.99 33
3480.13 32
3480.27 32
3480.40 32
3480.54 31
3480.67 29
3480.81 26
3480.94 24
3481.08 23
3481.21 24
3481.35 26
3481.48 29
3481.62 31
3481.75 32
3481.89 31
3482.02 29
3482.16 26
3482.30 24
3482.43 22
3482.57 21
3482.70 21
3482.84 20
3482.97 18
3483.11 15
3483.24 11
3483.38 6
3483.51 2
3483.65 0
3483.78 0
3483.92 0
3484.05 0
3484.19 2
3484.33 4
3484.46 5
3484.60 5
3484.73 4
3484.87 1
3485.00 0
3485.14 0
3485.27 0
3485.41 0
3485.54 0
3485.68 4
3485.81 12
3485.95 20
3486.09 28
3486.22 35
3486.36 41
3486.49 44
3486.63 46
3486.76 45
3486.90 43
3487.03 42
3487.17 41
3487.30 42
3487.44 46
3487.57 52
3487.71 60
3487.85 68
3487.98 75
3488.12 80
3488.25 82
3488.39 82
3488.52 79
3488.66 75
3488.79 69
3488.93 64
3489.06 58
3489.20 54
3489.34 52
3489.47 51
3489.61 51
3489.74 52
3489.88 54
3490.01 55
3490.15 55
3490.28 53
3490.42 52
3490.55 51
3490.69 51
3490.83 53
3490.96 58
3491.10 64
3491.23 71
3491.37 78
3491.50 84
3491.64 88
3491.77 90
3491.91 91
3492.05 90
3492.18 89
3492.32 87
3492.45 84
3492.59 81
3492.72 79
3492.86 76
3492.99 73
3493.13 71
3493.27 68
3493.40 65
3493.54 62
3493.67 57
3493.81 53
3493.94 48
3494.08 43
3494.21 40
3494.35 38
3494.48 37
3494.62 37
3494.76 38
3494.89 39
3495.03 40
3495.16 41
3495.30 44
3495.43 47
3495.57 52
3495.71 57
3495.84 61
3495.98 63
3496.11 63
3496.25 59
3496.38 53
3496.52 46
3496.65 38
3496.79 31
3496.93 27
3497.06 23
3497.20 21
3497.33 20
3497.47 17
3497.60 12
3497.74 6
3497.87 0
3498.01 0
3498.15 0
3498.28 0
3498.42 0
3498.55 0
3498.69 0
3498.82 0
3498.96 4
3499.10 13
3499.23 23
3499.37 33
3499.50 43
3499.64 55
3499.77 66
3499.91 78
3500.05 89
3500.18 100
3500.32 109
3500.45 116
3500.59 122
3500.72 126
3500.86 128
3500.99 128
3501.13 126
3501.27 124
3501.40 121
3501.54 120
3501.67 120
3501.81 122
3501.94 125
3502.08 129
3502.22 133
3502.35 134
3502.49 132
3502.62 127
3502.76 119
3502.89 109
3503.03 98
3503.17 89
3503.30 80
3503.44 74
3503.57 69
3503.71 64
3503.84 61
3503.98 58
3504.12 55
3504.25 54
3504.39 54
3504.52 54
3504.66 56
3504.80 57
3504.93 58
3505.07 59
3505.20 59
3505.34 59
3505.47 61
3505.61 65
3505.75 70
3505.88 76
3506.02 82
3506.15 87
3506.29 91
3506.42 91
3506.56 90
3506.70 88
3506.83 85
3506.97 84
3507.10 85
3507.24 88
3507.38 93
3507.51 100
3507.65 108
3507.78 115
3507.92 122
3508.05 126
3508.19 129
3508.33 129
3508.46 127
3508.60 122
3508.73 117
3508.87 110
3509.01 104
3509.14 98
3509.28 93
3509.41 89
3509.55 85
3509.68 83
3509.82 81
3509.96 79
3510.09 78
3510.23 77
3510.36 75
3510.50 74
3510.64 73
3510.77 71
3510.91 71
3511.04 74
3511.18 78
3511.31 86
3511.45 95
3511.59 105
3511.72 115
3511.86 124
3511.99 130
3512.13 134
3512.27 135
3512.40 135
3512.54 135
3512.67 136
3512.81 138
3512.95 141
3513.08 147
3513.22 153
3513.35 161
3513.49 168
3513.63 176
3513.76 184
3513.90 192
3514.03 201
3514.17 212
3514.30 223
3514.44 235
3514.58 246
3514.71 255
3514.85 263
3514.98 268
3515.12 273
3515.26 278
3515.39 285
3515.53 295
3515.66 308
3515.80 322
3515.94 338
3516.07 352
3516.21 364
3516.34 372
3516.48 377
3516.62 377
3516.75 374
3516.89 368
3517.02 360
3517.16 351
3517.30 341
3517.43 331
3517.57 322
3517.70 315
3517.84 309
3517.98 305
3518.11 304
3518.25 305
3518.38 307
3518.52 310
3518.66 310
3518.79 310
3518.93 306
3519.06 301
3519.20 295
3519.34 288
3519.47 283
3519.61 279
3519.74 276
3519.88 274
3520.02 271
3520.15 268
3520.29 264
3520.43 259
3520.56 252
3520.70 243
3520.83 232
3520.97 220
3521.11 206
3521.24 190
3521.38 175
3521.51 161
3521.65 150
3521.79 143
3521.92 141
3522.06 143
3522.19 150
3522.33 159
3522.47 170
3522.60 182
3522.74 192
3522.87 201
3523.01 207
3523.15 211
3523.28 212
3523.42 211
3523.56 210
3523.69 208
3523.83 208
3523.96 211
3524.10 216
3524.24 223
3524.37 231
3524.51 238
3524.64 244
3524.78 247
3524.92 247
3525.05 243
3525.19 237
3525.33 231
3525.46 224
3525.60 218
3525.73 214
3525.87 212
3526.01 213
3526.14 214
3526.28 216
3526.41 217
3526.55 217
3526.69 215
3526.82 212
3526.96 207
3527.10 200
3527.23 192
3527.37 183
3527.50 171
3527.64 158
3527.78 145
3527.91 132
3528.05 122
3528.19 115
3528.32 114
3528.46 119
3528.59 128
3528.73 140
3528.87 154
3529.00 167
3529.14 178
3529.27 186
3529.41 189
3529.55 189
3529.68 186
3529.82 181
3529.96 176
3530.09 173
3530.23 172
3530.36 176
3530.50 183
3530.64 194
3530.77 206
3530.91 219
3531.05 231
3531.18 239
3531.32 243
3531.45 242
3531.59 239
3531.73 233
3531.86 228
3532.00 225
3532.14 224
3532.27 226
3532.41 229
3532.55 233
3532.68 235
3532.82 235
3532.95 233
3533.09 230
3533.23 225
3533.36 219
3533.50 212
3533.64 205
3533.77 197
3533.91 190
3534.04 183
3534.18 177
3534.32 173
3534.45 170
3534.59 168
3534.73 166
3534.86 164
3535.00 160
3535.14 155
3535.27 148
3535.41 138
3535.54 126
3535.68 113
3535.82 100
3535.95 91
3536.09 85
3536.23 84
3536.36 89
3536.50 97
3536.64 108
3536.77 118
3536.91 126
3537.04 131
3537.18 133
3537.32 132
3537.45 129
3537.59 127
3537.73 126
3537.86 126
3538.00 127
3538.14 130
3538.27 133
3538.41 137
3538.54 140
3538.68 143
3538.82 145
3538.95 146
3539.09 145
3539.23 143
3539.36 138
3539.50 133
3539.64 127
3539.77 120
3539.91 115
3540.05 111
3540.18 108
3540.32 107
3540.45 106
3540.59 106
3540.73 104
3540.86 102
3541.00 98
3541.14 92
3541.27 86
3541.41 78
3541.55 71
3541.68 65
3541.82 61
3541.96 60
3542.09 61
3542.23 66
3542.37 74
3542.50 84
3542.64 95
3542.77 104
3542.91 112
3543.05 118
3543.18 121
3543.32 122
3543.46 121
3543.59 120
3543.73 118
3543.87 117
3544.00 118
3544.14 119
3544.28 120
3544.41 121
3544.55 120
3544.69 118
3544.82 113
3544.96 106
3545.10 97
3545.23 89
3545.37 82
3545.51 78
3545.64 78
3545.78 80
3545.92 83
3546.05 87
3546.19 91
3546.32 92
3546.46 90
3546.60 87
3546.73 83
3546.87 78
3547.01 71
3547.14 65
3547.28 57
3547.42 50
3547.55 42
3547.69 34
3547.83 27
3547.96 21
3548.10 16
3548.24 12
3548.37 10
3548.51 8
3548.65 7
3548.78 6
3548.92 6
3549.06 6
3549.19 5
3549.33 5
3549.47 4
3549.60 3
3549.74 3
3549.88 2
3550.01 1
3550.15 0
3550.29 0
3550.42 0
3550.56 0
3550.70 0
3550.83 0
3550.97 0
3551.11 0
3551.24 5
3551.38 13
3551.52 23
3551.65 33
3551.79 43
3551.93 52
3552.06 60
3552.20 65
3552.34 70
3552.47 74
3552.61 78
3552.75 83
3552.88 90
3553.02 97
3553.16 104
3553.29 110
3553.43 113
3553.57 113
3553.70 110
3553.84 104
3553.98 96
3554.11 87
3554.25 80
3554.39 74
3554.52 71
3554.66 71
3554.80 72
3554.93 74
3555.07 76
3555.21 78
3555.34 80
3555.48 82
3555.62 84
3555.75 87
3555.89 90
3556.03 93
3556.16 97
3556.30 100
3556.44 101
3556.57 100
3556.71 95
3556.85 88
3556.98 79
3557.12 69
3557.26 59
3557.40 51
3557.53 46
3557.67 43
3557.81 44
3557.94 48
3558.08 52
3558.22 58
3558.35 62
3558.49 65
3558.63 66
3558.76 66
3558.90 64
3559.04 61
3559.17 57
3559.31 53
3559.45 49
3559.58 46
3559.72 43
3559.86 41
3559.99 40
3560.13 38
3560.27 34
3560.40 29
3560.54 23
3560.68 15
3560.82 6
3560.95 0
3561.09 0
3561.23 0
3561.36 0
3561.50 0
3561.64 0
3561.77 1
3561.91 9
3562.05 17
3562.18 26
3562.32 34
3562.46 40
3562.59 44
3562.73 46
3562.87 45
3563.01 44
3563.14 41
3563.28 38
3563.42 36
3563.55 34
3563.69 33
3563.83 32
3563.96 31
3564.10 29
3564.24 28
3564.37 27
3564.51 27
3564.65 28
3564.78 29
3564.92 30
3565.06 32
3565.20 33
3565.33 34
3565.47 33
3565.61 32
3565.74 29
3565.88 25
3566.02 19
3566.15 13
3566.29 7
3566.43 3
3566.56 0
3566.70 0
3566.84 0
3566.98 0
3567.11 2
3567.25 5
3567.39 9
3567.52 14
3567.66 20
3567.80 27
3567.93 33
3568.07 38
3568.21 41
3568.35 41
3568.48 38
3568.62 32
3568.76 25
3568.89 18
3569.03 12
3569.17 9
3569.30 8
3569.44 10
3569.58 13
3569.72 18
3569.85 23
3569.99 28
3570.13 32
3570.26 35
3570.40 37
3570.54 38
3570.67 38
3570.81 38
3570.95 37
3571.09 37
3571.22 38
3571.36 40
3571.50 42
3571.63 45
3571.77 47
3571.91 49
3572.05 49
3572.18 49
3572.32 48
3572.46 46
3572.59 45
3572.73 45
3572.87 45
3573.00 45
3573.14 46
3573.28 45
3573.42 44
3573.55 41
3573.69 37
3573.83 32
3573.96 27
3574.10 22
3574.24 17
3574.38 12
3574.51 8
3574.65 5
3574.79 1
3574.92 0
3575.06 0
3575.20 0
3575.34 0
3575.47 0
3575.61 0
3575.75 0
3575.88 1
3576.02 5
3576.16 8
3576.30 10
3576.43 9
3576.57 7
3576.71 4
3576.84 0
3576.98 0
3577.12 0
3577.26 2
3577.39 9
3577.53 19
3577.67 32
3577.80 44
3577.94 55
3578.08 64
3578.22 69
3578.35 70
3578.49 67
3578.63 62
3578.76 55
3578.90 47
3579.04 39
3579.18 33
3579.31 28
3579.45 25
3579.59 24
3579.72 25
3579.86 27
3580.00 31
3580.14 37
3580.27 44
3580.41 52
3580.55 62
3580.68 73
3580.82 84
3580.96 95
3581.10 106
3581.23 115
3581.37 124
3581.51 131
3581.65 139
3581.78 147
3581.92 155
3582.06 164
3582.19 172
3582.33 178
3582.47 181
3582.61 181
3582.74 179
3582.88 174
3583.02 170
3583.16 167
3583.29 167
3583.43 171
3583.57 178
3583.70 189
3583.84 201
3583.98 214
3584.12 227
3584.25 238
3584.39 248
3584.53 257
3584.67 264
3584.80 270
3584.94 274
3585.08 277
3585.21 279
3585.35 279
3585.49 276
3585.63 272
3585.76 266
3585.90 259
3586.04 250
3586.18 240
3586.31 231
3586.45 221
3586.59 213
3586.73 207
3586.86 203
3587.00 203
3587.14 207
3587.27 213
3587.41 220
3587.55 226
3587.69 231
3587.82 233
3587.96 232
3588.10 228
3588.24 221
3588.37 214
3588.51 205
3588.65 196
3588.79 187
3588.92 178
3589.06 169
3589.20 161
3589.34 154
3589.47 148
3589.61 143
3589.75 140
3589.88 136
3590.02 133
3590.16 128
3590.30 124
3590.43 120
3590.57 117
3590.71 116
3590.85 117
3590.98 120
3591.12 126
3591.26 132
3591.40 138
3591.53 142
3591.67 145
3591.81 145
3591.95 142
3592.08 137
3592.22 131
3592.36 125
3592.50 120
3592.63 118
3592.77 120
3592.91 126
3593.05 135
3593.18 147
3593.32 160
3593.46 172
3593.60 182
3593.73 188
3593.87 191
3594.01 191
3594.15 190
3594.28 189
3594.42 189
3594.56 190
3594.70 192
3594.83 194
3594.97 195
3595.11 194
3595.25 189
3595.38 182
3595.52 173
3595.66 162
3595.80 150
3595.93 139
3596.07 129
3596.21 120
3596.35 112
3596.48 106
3596.62 101
3596.76 97
3596.90 95
3597.03 94
3597.17 94
3597.31 96
3597.45 97
3597.58 97
3597.72 97
3597.86 95
3598.00 94
3598.13 93
3598.27 93
3598.41 95
3598.55 97
3598.68 100
3598.82 104
3598.96 108
3599.10 112
3599.23 116
3599.37 122
3599.51 128
3599.65 136
3599.78 145
3599.92 155
3600.06 163
3600.20 171
3600.33 176
3600.47 178
3600.61 178
3600.75 176
3600.89 173
3601.02 170
3601.16 168
3601.30 167
3601.44 167
3601.57 167
3601.71 165
3601.85 163
3601.99 158
3602.12 152
3602.26 146
3602.40 141
3602.54 136
3602.67 132
3602.81 130
3602.95 128
3603.09 126
3603.22 125
3603.36 124
3603.50 122
3603.64 120
3603.78 117
3603.91 113
3604.05 108
3604.19 101
3604.33 93
3604.46 85
3604.60 76
3604.74 69
3604.88 64
3605.01 64
3605.15 69
3605.29 78
3605.43 91
3605.57 106
3605.70 122
3605.84 134
3605.98 142
3606.12 144
3606.25 141
3606.39 134
3606.53 124
3606.67 112
3606.80 101
3606.94 91
3607.08 81
3607.22 72
3607.36 63
3607.49 55
3607.63 48
3607.77 42
3607.91 40
3608.04 41
3608.18 45
3608.32 50
3608.46 55
3608.60 58
3608.73 59
3608.87 57
3609.01 53
3609.15 48
3609.28 43
3609.42 39
3609.56 36
3609.70 35
3609.84 34
3609.97 34
3610.11 33
3610.25 32
3610.39 29
3610.52 26
3610.66 22
3610.80 19
3610.94 16
3611.08 15
3611.21 15
3611.35 17
3611.49 22
3611.63 30
3611.76 40
3611.90 52
3612.04 67
3612.18 82
3612.32 97
3612.45 111
3612.59 123
3612.73 132
3612.87 139
3613.01 142
3613.14 143
3613.28 140
3613.42 134
3613.56 126
3613.69 118
3613.83 111
3613.97 106
3614.11 104
3614.25 104
3614.38 106
3614.52 108
3614.66 107
3614.80 103
3614.94 94
3615.07 82
3615.21 68
3615.35 55
3615.49 43
3615.62 36
3615.76 33
3615.90 34
3616.04 38
3616.18 44
3616.31 51
3616.45 56
3616.59 60
3616.73 61
3616.87 61
3617.00 58
3617.14 54
3617.28 50
3617.42 47
3617.56 46
3617.69 45
3617.83 46
3617.97 47
3618.11 47
3618.24 47
3618.38 46
3618.52 45
3618.66 45
3618.80 46
3618.93 48
3619.07 51
3619.21 53
3619.35 55
3619.49 55
3619.62 53
3619.76 50
3619.90 47
3620.04 44
3620.18 42
3620.31 41
3620.45 41
3620.59 42
3620.73 43
3620.87 44
3621.00 44
3621.14 44
3621.28 44
3621.42 43
3621.56 42
3621.69 41
3621.83 40
3621.97 38
3622.11 35
3622.25 33
3622.38 31
3622.52 28
3622.66 26
3622.80 23
3622.94 21
3623.07 19
3623.21 19
3623.35 21
3623.49 25
3623.63 32
3623.76 40
3623.90 48
3624.04 54
3624.18 56
3624.32 54
3624.45 48
3624.59 39
3624.73 28
3624.87 17
3625.01 6
3625.15 0
3625.28 0
3625.42 0
3625.56 0
3625.70 0
3625.84 0
3625.97 0
3626.11 0
3626.25 2
3626.39 11
3626.53 18
3626.66 23
3626.80 25
3626.94 26
3627.08 26
3627.22 26
3627.35 26
3627.49 26
3627.63 26
3627.77 25
3627.91 23
3628.05 21
3628.18 20
3628.32 20
3628.46 23
3628.60 27
3628.74 33
3628.87 40
3629.01 46
3629.15 52
3629.29 55
3629.43 57
3629.56 58
3629.70 59
3629.84 60
3629.98 61
3630.12 63
3630.26 67
3630.39 73
3630.53 83
3630.67 96
3630.81 111
3630.95 127
3631.08 141
3631.22 153
3631.36 160
3631.50 163
3631.64 161
3631.78 155
3631.91 148
3632.05 140
3632.19 134
3632.33 128
3632.47 124
3632.61 122
3632.74 120
3632.88 117
3633.02 114
3633.16 110
3633.30 106
3633.43 102
3633.57 99
3633.71 99
3633.85 101
3633.99 106
3634.13 113
3634.26 121
3634.40 129
3634.54 135
3634.68 138
3634.82 137
3634.96 132
3635.09 123
3635.23 110
3635.37 94
3635.51 78
3635.65 63
3635.78 51
3635.92 43
3636.06 40
3636.20 41
3636.34 47
3636.48 54
3636.61 62
3636.75 70
3636.89 77
3637.03 83
3637.17 88
3637.31 92
3637.44 95
3637.58 98
3637.72 100
3637.86 100
3638.00 100
3638.14 100
3638.27 99
3638.41 98
3638.55 97
3638.69 96
3638.83 95
3638.97 94
3639.10 93
3639.24 92
3639.38 91
3639.52 92
3639.66 93
3639.80 94
3639.93 95
3640.07 95
3640.21 93
3640.35 89
3640.49 84
3640.63 81
3640.76 79
3640.90 80
3641.04 85
3641.18 92
3641.32 101
3641.46 109
3641.59 117
3641.73 123
3641.87 127
3642.01 132
3642.15 137
3642.29 142
3642.42 148
3642.56 154
3642.70 158
3642.84 161
3642.98 162
3643.12 161
3643.26 158
3643.39 156
3643.53 154
3643.67 153
3643.81 154
3643.95 157
3644.09 160
3644.22 162
3644.36 163
3644.50 163
3644.64 160
3644.78 155
3644.92 149
3645.05 142
3645.19 134
3645.33 125
3645.47 117
3645.61 110
3645.75 105
3645.89 101
3646.02 99
3646.16 100
3646.30 103
3646.44 108
3646.58 114
3646.72 119
3646.86 123
3646.99 126
3647.13 128
3647.27 129
3647.41 128
3647.55 127
3647.69 125
3647.82 122
3647.96 119
3648.10 116
3648.24 113
3648.38 111
3648.52 110
3648.66 111
3648.79 113
3648.93 116
3649.07 120
3649.21 124
3649.35 126
3649.49 128
3649.63 128
3649.76 128
3649.90 128
3650.04 127
3650.18 125
3650.32 123
3650.46 119
3650.60 113
3650.73 106
3650.87 99
3651.01 91
3651.15 85
3651.29 80
3651.43 78
3651.57 77
3651.70 78
3651.84 80
3651.98 83
3652.12 86
3652.26 89
3652.40 92
3652.54 93
3652.67 93
3652.81 91
3652.95 88
3653.09 83
3653.23 78
3653.37 74
3653.51 72
3653.64 72
3653.78 74
3653.92 77
3654.06 80
3654.20 83
3654.34 86
3654.48 90
3654.61 96
3654.75 104
3654.89 116
3655.03 129
3655.17 142
3655.31 153
3655.45 160
3655.58 162
3655.72 160
3655.86 155
3656.00 149
3656.14 144
3656.28 141
3656.42 143
3656.56 147
3656.69 153
3656.83 161
3656.97 168
3657.11 174
3657.25 179
3657.39 182
3657.53 183
3657.66 183
3657.80 180
3657.94 177
3658.08 173
3658.22 168
3658.36 164
3658.50 161
3658.64 159
3658.77 158
3658.91 158
3659.05 157
3659.19 156
3659.33 153
3659.47 150
3659.61 146
3659.75 143
3659.88 142
3660.02 143
3660.16 145
3660.30 148
3660.44 152
3660.58 156
3660.72 158
3660.86 160
3660.99 161
3661.13 162
3661.27 163
3661.41 163
3661.55 164
3661.69 163
3661.83 162
3661.97 160
3662.10 156
3662.24 152
3662.38 148
3662.52 143
3662.66 138
3662.80 133
3662.94 128
3663.08 123
3663.21 118
3663.35 111
3663.49 105
3663.63 96
3663.77 87
3663.91 77
3664.05 66
3664.19 56
3664.33 47
3664.46 40
3664.60 36
3664.74 35
3664.88 37
3665.02 41
3665.16 46
3665.30 51
3665.44 56
3665.57 58
3665.71 57
3665.85 55
3665.99 52
3666.13 48
3666.27 43
3666.41 40
3666.55 38
3666.69 37
3666.82 36
3666.96 37
3667.10 38
3667.24 40
3667.38 43
3667.52 46
3667.66 49
3667.80 51
3667.94 53
3668.07 55
3668.21 57
3668.35 60
3668.49 64
3668.63 69
3668.77 73
3668.91 76
3669.05 75
3669.19 70
3669.32 63
3669.46 55
3669.60 47
3669.74 41
3669.88 37
3670.02 37
3670.16 38
3670.30 39
3670.44 38
3670.57 36
3670.71 32
3670.85 27
3670.99 21
3671.13 16
3671.27 12
3671.41 10
3671.55 8
3671.69 6
3671.83 6
3671.96 6
3672.10 6
3672.24 6
3672.38 7
3672.52 8
3672.66 10
3672.80 10
3672.94 11
3673.08 11
3673.21 10
3673.35 8
3673.49 5
3673.63 1
3673.77 0
3673.91 0
3674.05 0
3674.19 0
3674.33 0
3674.47 0
3674.60 0
3674.74 1
3674.88 11
3675.02 22
3675.16 35
3675.30 48
3675.44 60
3675.58 70
3675.72 77
3675.86 79
3676.00 78
3676.13 74
3676.27 69
3676.41 63
3676.55 58
3676.69 55
3676.83 53
3676.97 52
3677.11 51
3677.25 49
3677.39 47
3677.52 44
3677.66 42
3677.80 42
3677.94 43
3678.08 46
3678.22 51
3678.36 56
3678.50 60
3678.64 63
3678.78 65
3678.92 66
3679.05 67
3679.19 69
3679.33 72
3679.47 77
3679.61 83
3679.75 90
3679.89 96
3680.03 100
3680.17 101
3680.31 99
3680.45 93
3680.58 86
3680.72 77
3680.86 68
3681.00 61
3681.14 55
3681.28 51
3681.42 48
3681.56 45
3681.70 43
3681.84 41
3681.98 39
3682.12 36
3682.25 34
3682.39 33
3682.53 34
3682.67 36
3682.81 40
3682.95 46
3683.09 55
3683.23 64
3683.37 74
3683.51 82
3683.65 90
3683.79 96
3683.92 100
3684.06 101
3684.20 101
3684.34 101
3684.48 100
3684.62 99
3684.76 99
3684.90 99
3685.04 99
3685.18 99
3685.32 98
3685.46 96
3685.59 92
3685.73 87
3685.87 80
3686.01 71
3686.15 60
3686.29 48
3686.43 36
3686.57 25
3686.71 14
3686.85 6
3686.99 0
3687.13 0
3687.27 0
3687.40 7
3687.54 18
3687.68 33
3687.82 51
3687.96 71
3688.10 90
3688.24 107
3688.38 122
3688.52 134
3688.66 142
3688.80 148
3688.94 150
3689.08 149
3689.22 146
3689.35 141
3689.49 135
3689.63 127
3689.77 119
3689.91 110
3690.05 100
3690.19 91
3690.33 81
3690.47 73
3690.61 66
3690.75 60
3690.89 56
3691.03 55
3691.17 55
3691.31 57
3691.44 60
3691.58 65
3691.72 71
3691.86 77
3692.00 84
3692.14 92
3692.28 99
3692.42 106
3692.56 111
3692.70 114
3692.84 115
3692.98 112
3693.12 106
3693.26 98
3693.40 90
3693.53 81
3693.67 74
3693.81 69
3693.95 65
3694.09 63
3694.23 62
3694.37 63
3694.51 65
3694.65 67
3694.79 68
3694.93 69
3695.07 68
3695.21 66
3695.35 62
3695.49 58
3695.63 54
3695.76 53
3695.90 54
3696.04 58
3696.18 64
3696.32 71
3696.46 77
3696.60 82
3696.74 84
3696.88 85
3697.02 84
3697.16 83
3697.30 82
3697.44 82
3697.58 81
3697.72 81
3697.86 81
3698.00 81
3698.14 82
3698.27 84
3698.41 87
3698.55 91
3698.69 96
3698.83 103
3698.97 109
3699.11 116
3699.25 123
3699.39 129
3699.53 136
3699.67 141
3699.81 147
3699.95 153
3700.09 159
3700.23 166
3700.37 174
3700.51 183
3700.65 193
3700.79 203
3700.92 214
3701.06 223
3701.20 231
3701.34 238
3701.48 245
3701.62 251
3701.76 257
3701.90 264
3702.04 272
3702.18 279
3702.32 286
3702.46 290
3702.60 292
3702.74 291
3702.88 286
3703.02 278
3703.16 268
3703.30 256
3703.44 243
3703.58 230
3703.72 220
3703.86 211
3703.99 204
3704.13 198
3704.27 193
3704.41 188
3704.55 182
3704.69 174
3704.83 165
3704.97 154
3705.11 143
3705.25 132
3705.39 122
3705.53 114
3705.67 108
3705.81 104
3705.95 101
3706.09 101
3706.23 101
3706.37 100
3706.51 99
3706.65 97
3706.79 93
3706.93 88
3707.07 82
3707.21 78
3707.35 75
3707.48 73
3707.62 73
3707.76 73
3707.90 72
3708.04 70
3708.18 64
3708.32 56
3708.46 47
3708.60 38
3708.74 31
3708.88 26
3709.02 23
3709.16 22
3709.30 23
3709.44 23
3709.58 23
3709.72 24
3709.86 25
3710.00 27
3710.14 31
3710.28 37
3710.42 44
3710.56 51
3710.70 58
3710.84 64
3710.98 68
3711.12 70
3711.26 71
3711.40 72
3711.54 71
3711.67 71
3711.81 71
3711.95 72
3712.09 74
3712.23 76
3712.37 78
3712.51 79
3712.65 80
3712.79 79
3712.93 79
3713.07 78
3713.21 79
3713.35 80
3713.49 83
3713.63 86
3713.77 89
3713.91 92
3714.05 94
3714.19 95
3714.33 94
3714.47 92
3714.61 88
3714.75 84
3714.89 80
3715.03 78
3715.17 78
3715.31 79
3715.45 83
3715.59 89
3715.73 95
3715.87 101
3716.01 105
3716.15 107
3716.29 106
3716.43 104
3716.57 101
3716.71 97
3716.85 95
3716.99 94
3717.13 94
3717.27 95
3717.41 96
3717.55 96
3717.68 94
3717.82 89
3717.96 81
3718.10 69
3718.24 56
3718.38 41
3718.52 26
3718.66 13
3718.80 4
3718.94 0
3719.08 0
3719.22 0
3719.36 0
3719.50 0
3719.64 3
3719.78 6
3719.92 7
3720.06 7
3720.20 5
3720.34 3
3720.48 0
3720.62 0
3720.76 0
3720.90 0
3721.04 0
3721.18 0
3721.32 5
3721.46 11
3721.60 17
3721.74 24
3721.88 30
3722.02 34
3722.16 38
3722.30 40
3722.44 41
3722.58 40
3722.72 40
3722.86 39
3723.00 40
3723.14 43
3723.28 47
3723.42 53
3723.56 59
3723.70 67
3723.84 74
3723.98 80
3724.12 85
3724.26 87
3724.40 87
3724.54 86
3724.68 82
3724.82 78
3724.96 74
3725.10 70
3725.24 66
3725.38 64
3725.52 62
3725.66 61
3725.80 61
3725.94 61
3726.08 61
3726.22 61
3726.36 61
3726.50 60
3726.64 59
3726.78 57
3726.92 55
3727.06 54
3727.20 54
3727.34 55
3727.48 58
3727.62 61
3727.76 64
3727.90 67
3728.04 69
3728.18 69
3728.32 67
3728.46 65
3728.60 61
3728.74 57
3728.88 53
3729.02 48
3729.16 44
3729.30 41
3729.44 38
3729.58 36
3729.72 36
3729.86 36
3730.00 36
3730.14 37
3730.28 37
3730.42 37
3730.56 37
3730.70 38
3730.84 40
3730.98 43
3731.12 47
3731.26 51
3731.40 54
3731.54 55
3731.68 55
3731.82 53
3731.96 50
3732.10 46
3732.24 42
3732.38 38
3732.52 35
3732.66 32
3732.80 28
3732.94 24
3733.08 20
3733.22 15
3733.36 12
3733.50 10
3733.64 10
3733.78 11
3733.92 14
3734.06 18
3734.20 24
3734.34 30
3734.48 35
3734.62 40
3734.76 43
3734.90 44
3735.04 42
3735.18 37
3735.32 30
3735.46 23
3735.60 18
3735.74 15
3735.88 15
3736.02 19
3736.16 25
3736.30 34
3736.44 44
3736.59 53
3736.73 61
3736.87 68
3737.01 73
3737.15 78
3737.29 81
3737.43 85
3737.57 89
3737.71 95
3737.85 104
3737.99 114
3738.13 128
3738.27 143
3738.41 160
3738.55 177
3738.69 193
3738.83 206
3738.97 215
3739.11 221
3739.25 224
3739.39 225
3739.53 226
3739.67 229
3739.81 234
3739.95 241
3740.09 249
3740.23 257
3740.37 264
3740.51 269
3740.65 272
3740.79 274
3740.93 276
3741.07 279
3741.21 281
3741.35 282
3741.49 281
3741.63 276
3741.77 268
3741.91 258
3742.05 245
3742.19 233
3742.33 223
3742.47 214
3742.62 208
3742.76 204
3742.90 200
3743.04 197
3743.18 194
3743.32 191
3743.46 187
3743.60 182
3743.74 178
3743.88 173
3744.02 169
3744.16 166
3744.30 163
3744.44 159
3744.58 156
3744.72 152
3744.86 147
3745.00 143
3745.14 139
3745.28 137
3745.42 136
3745.56 137
3745.70 139
3745.84 142
3745.98 146
3746.12 148
3746.26 150
3746.40 151
3746.54 151
3746.68 148
3746.83 145
3746.97 140
3747.11 134
3747.25 128
3747.39 120
3747.53 114
3747.67 109
3747.81 106
3747.95 105
3748.09 106
3748.23 108
3748.37 109
3748.51 109
3748.65 106
3748.79 101
3748.93 94
3749.07 87
3749.21 80
3749.35 74
3749.49 70
3749.63 67
3749.77 66
3749.91 66
3750.05 68
3750.19 72
3750.34 77
3750.48 83
3750.62 90
3750.76 98
3750.90 105
3751.04 112
3751.18 117
3751.32 120
3751.46 121
3751.60 119
3751.74 113
3751.88 105
3752.02 96
3752.16 85
3752.30 76
3752.44 69
3752.58 64
3752.72 61
3752.86 60
3753.00 59
3753.14 57
3753.28 54
3753.43 50
3753.57 46
3753.71 43
3753.85 43
3753.99 46
3754.13 54
3754.27 65
3754.41 77
3754.55 90
3754.69 100
3754.83 106
3754.97 110
3755.11 110
3755.25 109
3755.39 107
3755.53 105
3755.67 105
3755.81 104
3755.95 104
3756.10 105
3756.24 105
3756.38 106
3756.52 107
3756.66 109
3756.80 112
3756.94 115
3757.08 118
3757.22 122
3757.36 126
3757.50 129
3757.64 132
3757.78 134
3757.92 133
3758.06 130
3758.20 125
3758.34 116
3758.48 106
3758.63 95
3758.77 85
3758.91 77
3759.05 71
3759.19 67
3759.33 65
3759.47 63
3759.61 63
3759.75 63
3759.89 63
3760.03 66
3760.17 71
3760.31 79
3760.45 90
3760.59 104
3760.73 118
3760.88 132
3761.02 144
3761.16 153
3761.30 159
3761.44 160
3761.58 159
3761.72 156
3761.86 151
3762.00 145
3762.14 138
3762.28 131
3762.42 124
3762.56 117
3762.70 111
3762.84 106
3762.99 103
3763.13 101
3763.27 100
3763.41 100
3763.55 100
3763.69 100
3763.83 100
3763.97 99
3764.11 97
3764.25 95
3764.39 93
3764.53 91
3764.67 91
3764.81 91
3764.95 91
3765.10 93
3765.24 94
3765.38 96
3765.52 97
3765.66 97
3765.80 98
3765.94 98
3766.08 99
3766.22 100
3766.36 100
3766.50 100
3766.64 99
3766.78 97
3766.93 94
3767.07 90
3767.21 85
3767.35 80
3767.49 75
3767.63 69
3767.77 63
3767.91 57
3768.05 51
3768.19 46
3768.33 43
3768.47 41
3768.61 40
3768.76 41
3768.90 41
3769.04 42
3769.18 42
3769.32 42
3769.46 42
3769.60 41
3769.74 41
3769.88 41
3770.02 42
3770.16 42
3770.30 42
3770.44 41
3770.59 40
3770.73 38
3770.87 35
3771.01 33
3771.15 32
3771.29 31
3771.43 32
3771.57 35
3771.71 39
3771.85 44
3771.99 51
3772.13 59
3772.28 69
3772.42 79
3772.56 92
3772.70 105
3772.84 118
3772.98 130
3773.12 140
3773.26 147
3773.40 150
3773.54 149
3773.68 146
3773.82 140
3773.97 134
3774.11 129
3774.25 125
3774.39 123
3774.53 123
3774.67 123
3774.81 122
3774.95 119
3775.09 114
3775.23 105
3775.37 94
3775.52 83
3775.66 73
3775.80 65
3775.94 59
3776.08 56
3776.22 55
3776.36 53
3776.50 51
3776.64 48
3776.78 43
3776.92 38
3777.07 32
3777.21 26
3777.35 21
3777.49 16
3777.63 13
3777.77 9
3777.91 5
3778.05 0
3778.19 0
3778.33 0
3778.48 0
3778.62 0
3778.76 0
3778.90 0
3779.04 5
3779.18 13
3779.32 21
3779.46 26
3779.60 30
3779.74 31
3779.88 31
3780.03 30
3780.17 29
3780.31 30
3780.45 33
3780.59 38
3780.73 44
3780.87 50
3781.01 56
3781.15 60
3781.29 62
3781.44 61
3781.58 57
3781.72 51
3781.86 43
3782.00 36
3782.14 30
3782.28 26
3782.42 25
3782.56 26
3782.71 30
3782.85 36
3782.99 43
3783.13 49
3783.27 54
3783.41 59
3783.55 62
3783.69 66
3783.83 68
3783.97 70
3784.12 71
3784.26 71
3784.40 70
3784.54 67
3784.68 62
3784.82 56
3784.96 50
3785.10 44
3785.24 38
3785.39 33
3785.53 28
3785.67 23
3785.81 18
3785.95 14
3786.09 9
3786.23 5
3786.37 1
3786.51 0
3786.66 0
3786.80 0
3786.94 0
3787.08 0
3787.22 0
3787.36 0
3787.50 0
3787.64 3
3787.78 10
3787.93 18
3788.07 26
3788.21 32
3788.35 36
3788.49 40
3788.63 45
3788.77 50
3788.91 57
3789.05 66
3789.20 76
3789.34 84
3789.48 92
3789.62 97
3789.76 99
3789.90 99
3790.04 99
3790.18 97
3790.33 95
3790.47 94
3790.61 92
3790.75 91
3790.89 91
3791.03 91
3791.17 93
3791.31 96
3791.45 100
3791.60 103
3791.74 107
3791.88 109
3792.02 110
3792.16 109
3792.30 107
3792.44 105
3792.58 103
3792.73 102
3792.87 102
3793.01 104
3793.15 107
3793.29 112
3793.43 116
3793.57 122
3793.71 128
3793.86 134
3794.00 140
3794.14 145
3794.28 149
3794.42 151
3794.56 151
3794.70 147
3794.84 142
3794.99 134
3795.13 126
3795.27 119
3795.41 112
3795.55 108
3795.69 105
3795.83 104
3795.97 104
3796.12 103
3796.26 103
3796.40 103
3796.54 102
3796.68 102
3796.82 101
3796.96 101
3797.11 100
3797.25 99
3797.39 96
3797.53 93
3797.67 90
3797.81 87
3797.95 85
3798.09 85
3798.24 85
3798.38 86
3798.52 87
3798.66 87
3798.80 86
3798.94 84
3799.08 82
3799.23 80
3799.37 79
3799.51 79
3799.65 79
3799.79 81
3799.93 83
3800.07 85
3800.21 88
3800.36 91
3800.50 96
3800.64 101
3800.78 106
3800.92 111
3801.06 114
3801.20 115
3801.35 114
3801.49 109
3801.63 103
3801.77 96
3801.91 90
3802.05 86
3802.19 85
3802.34 86
3802.48 88
3802.62 90
3802.76 90
3802.90 89
3803.04 86
3803.18 83
3803.33 80
3803.47 78
3803.61 77
3803.75 78
3803.89 78
3804.03 78
3804.17 77
3804.32 75
3804.46 71
3804.60 66
3804.74 61
3804.88 57
3805.02 54
3805.16 52
3805.31 50
3805.45 50
3805.59 49
3805.73 49
3805.87 48
3806.01 46
3806.15 45
3806.30 45
3806.44 47
3806.58 50
3806.72 57
3806.86 65
3807.00 76
3807.14 89
3807.29 103
3807.43 118
3807.57 134
3807.71 151
3807.85 168
3807.99 186
3808.14 204
3808.28 223
3808.42 242
3808.56 262
3808.70 283
3808.84 303
3808.98 324
3809.13 344
3809.27 364
3809.41 384
3809.55 404
3809.69 426
3809.83 451
3809.98 480
3810.12 513
3810.26 546
3810.40 580
3810.54 611
3810.68 640
3810.82 665
3810.97 687
3811.11 709
3811.25 731
3811.39 754
3811.53 777
3811.67 800
3811.82 821
3811.96 839
3812.10 852
3812.24 860
3812.38 864
3812.52 864
3812.67 860
3812.81 854
3812.95 846
3813.09 837
3813.23 827
3813.37 816
3813.51 804
3813.66 790
3813.80 775
3813.94 758
3814.08 739
3814.22 719
3814.36 697
3814.51 676
3814.65 654
3814.79 632
3814.93 610
3815.07 588
3815.21 565
3815.36 543
3815.50 521
3815.64 499
3815.78 478
3815.92 458
3816.06 437
3816.21 416
3816.35 393
3816.49 370
3816.63 347
3816.77 327
3816.91 311
3817.06 300
3817.20 294
3817.34 292
3817.48 291
3817.62 290
3817.76 286
3817.91 278
3818.05 267
3818.19 253
3818.33 240
3818.47 228
3818.61 218
3818.76 211
3818.90 205
3819.04 200
3819.18 193
3819.32 185
3819.46 174
3819.61 161
3819.75 149
3819.89 138
3820.03 131
3820.17 127
3820.32 129
3820.46 133
3820.60 141
3820.74 148
3820.88 152
3821.02 153
3821.17 150
3821.31 143
3821.45 134
3821.59 126
3821.73 119
3821.87 115
3822.02 114
3822.16 116
3822.30 117
3822.44 118
3822.58 116
3822.73 113
3822.87 109
3823.01 103
3823.15 97
3823.29 93
3823.43 89
3823.58 87
3823.72 87
3823.86 88
3824.00 90
3824.14 92
3824.29 95
3824.43 96
3824.57 96
3824.71 95
3824.85 91
3824.99 87
3825.14 82
3825.28 78
3825.42 76
3825.56 75
3825.70 77
3825.85 79
3825.99 83
3826.13 85
3826.27 87
3826.41 87
3826.55 87
3826.70 85
3826.84 85
3826.98 87
3827.12 92
3827.26 99
3827.41 107
3827.55 115
3827.69 122
3827.83 125
3827.97 126
3828.12 124
3828.26 120
3828.40 115
3828.54 111
3828.68 107
3828.82 105
3828.97 103
3829.11 102
3829.25 100
3829.39 98
3829.53 96
3829.68 94
3829.82 92
3829.96 91
3830.10 90
3830.24 90
3830.39 90
3830.53 89
3830.67 89
3830.81 88
3830.95 86
3831.10 83
3831.24 79
3831.38 74
3831.52 68
3831.66 61
3831.80 54
3831.95 46
3832.09 37
3832.23 30
3832.37 23
3832.51 19
3832.66 17
3832.80 16
3832.94 17
3833.08 19
3833.22 20
3833.37 20
3833.51 20
3833.65 18
3833.79 17
3833.93 15
3834.08 14
3834.22 13
3834.36 11
3834.50 10
3834.64 9
3834.79 8
3834.93 8
3835.07 8
3835.21 9
3835.35 11
3835.50 12
3835.64 15
3835.78 17
3835.92 20
3836.06 23
3836.21 26
3836.35 27
3836.49 27
3836.63 24
3836.77 21
3836.92 15
3837.06 10
3837.20 6
3837.34 3
3837.49 2
3837.63 3
3837.77 4
3837.91 6
3838.05 8
3838.20 8
3838.34 6
3838.48 4
3838.62 2
3838.76 0
3838.91 0
3839.05 0
3839.19 1
3839.33 2
3839.47 3
3839.62 4
3839.76 4
3839.90 4
3840.04 4
3840.18 4
3840.33 4
3840.47 4
3840.61 3
3840.75 2
3840.90 0
3841.04 0
3841.18 0
3841.32 0
3841.46 0
3841.61 0
3841.75 0
3841.89 0
3842.03 0
3842.17 2
3842.32 5
3842.46 9
3842.60 14
3842.74 18
3842.89 22
3843.03 24
3843.17 25
3843.31 24
3843.45 21
3843.60 18
3843.74 15
3843.88 12
3844.02 10
3844.16 11
3844.31 14
3844.45 19
3844.59 26
3844.73 36
3844.88 48
3845.02 61
3845.16 75
3845.30 90
3845.44 105
3845.59 121
3845.73 137
3845.87 152
3846.01 167
3846.16 180
3846.30 191
3846.44 201
3846.58 208
3846.72 215
3846.87 221
3847.01 226
3847.15 231
3847.29 236
3847.44 239
3847.58 241
3847.72 241
3847.86 239
3848.00 236
3848.15 231
3848.29 225
3848.43 219
3848.57 211
3848.72 202
3848.86 193
3849.00 184
3849.14 174
3849.29 165
3849.43 158
3849.57 152
3849.71 148
3849.85 145
3850.00 142
3850.14 138
3850.28 132
3850.42 125
3850.57 116
3850.71 107
3850.85 99
3850.99 92
3851.14 87
3851.28 85
3851.42 83
3851.56 82
3851.70 79
3851.85 75
3851.99 69
3852.13 63
3852.27 58
3852.42 55
3852.56 54
3852.70 55
3852.84 58
3852.99 62
3853.13 65
3853.27 67
3853.41 68
3853.55 67
3853.70 66
3853.84 65
3853.98 65
3854.12 65
3854.27 67
3854.41 69
3854.55 72
3854.69 76
3854.84 79
3854.98 81
3855.12 82
3855.26 81
3855.41 78
3855.55 74
3855.69 68
3855.83 61
3855.98 54
3856.12 47
3856.26 41
3856.40 37
3856.54 33
3856.69 31
3856.83 29
3856.97 27
3857.11 25
3857.26 22
3857.40 20
3857.54 18
3857.68 16
3857.83 15
3857.97 14
3858.11 13
3858.25 14
3858.40 15
3858.54 19
3858.68 24
3858.82 32
3858.97 41
3859.11 49
3859.25 55
3859.39 57
3859.54 55
3859.68 49
3859.82 40
3859.96 30
3860.11 21
3860.25 17
3860.39 17
3860.53 23
3860.68 31
3860.82 41
3860.96 51
3861.10 57
3861.25 60
3861.39 59
3861.53 56
3861.67 51
3861.82 45
3861.96 40
3862.10 36
3862.24 32
3862.39 28
3862.53 25
3862.67 22
3862.81 19
3862.96 18
3863.10 17
3863.24 17
3863.38 16
3863.53 16
3863.67 15
3863.81 14
3863.95 13
3864.10 11
3864.24 10
3864.38 9
3864.52 8
3864.67 7
3864.81 7
3864.95 6
3865.09 5
3865.24 3
3865.38 2
3865.52 0
3865.66 0
3865.81 0
3865.95 0
3866.09 0
3866.23 0
3866.38 0
3866.52 4
3866.66 13
3866.81 24
3866.95 34
3867.09 44
3867.23 53
3867.38 59
3867.52 62
3867.66 62
3867.80 59
3867.95 55
3868.09 49
3868.23 42
3868.37 37
3868.52 35
3868.66 36
3868.80 41
3868.94 49
3869.09 60
3869.23 71
3869.37 81
3869.52 89
3869.66 95
3869.80 97
3869.94 96
3870.09 93
3870.23 88
3870.37 82
3870.51 76
3870.66 71
3870.80 66
3870.94 64
3871.08 62
3871.23 60
3871.37 58
3871.51 54
3871.66 49
3871.80 42
3871.94 33
3872.08 22
3872.23 11
3872.37 1
3872.51 0
3872.65 0
3872.80 0
3872.94 0
3873.08 0
3873.22 0
3873.37 0
3873.51 0
3873.65 3
3873.80 8
3873.94 14
3874.08 22
3874.22 30
3874.37 39
3874.51 47
3874.65 55
3874.79 62
3874.94 67
3875.08 72
3875.22 75
3875.37 76
3875.51 76
3875.65 74
3875.79 69
3875.94 63
3876.08 56
3876.22 48
3876.37 41
3876.51 36
3876.65 34
3876.79 34
3876.94 36
3877.08 39
3877.22 42
3877.36 45
3877.51 46
3877.65 47
3877.79 47
3877.94 47
3878.08 48
3878.22 50
3878.36 52
3878.51 55
3878.65 58
3878.79 60
3878.94 63
3879.08 67
3879.22 71
3879.36 76
3879.51 82
3879.65 88
3879.79 94
3879.94 99
3880.08 103
3880.22 105
3880.36 105
3880.51 103
3880.65 99
3880.79 93
3880.94 87
3881.08 82
3881.22 78
3881.36 75
3881.51 75
3881.65 77
3881.79 79
3881.94 83
3882.08 86
3882.22 90
3882.36 94
3882.51 98
3882.65 104
3882.79 111
3882.94 120
3883.08 130
3883.22 141
3883.36 150
3883.51 158
3883.65 162
3883.79 162
3883.94 159
3884.08 152
3884.22 145
3884.37 136
3884.51 129
3884.65 123
3884.79 118
3884.94 113
3885.08 109
3885.22 105
3885.37 101
3885.51 100
3885.65 99
3885.79 102
3885.94 105
3886.08 110
3886.22 114
3886.37 117
3886.51 119
3886.65 118
3886.80 117
3886.94 115
3887.08 113
3887.22 111
3887.37 111
3887.51 111
3887.65 111
3887.80 112
3887.94 112
3888.08 113
3888.22 113
3888.37 113
3888.51 113
3888.65 113
3888.80 112
3888.94 111
3889.08 109
3889.23 104
3889.37 98
3889.51 90
3889.66 80
3889.80 68
3889.94 57
3890.08 45
3890.23 35
3890.37 27
3890.51 21
3890.66 17
3890.80 15
3890.94 16
3891.09 18
3891.23 22
3891.37 27
3891.51 34
3891.66 42
3891.80 51
3891.94 60
3892.09 69
3892.23 77
3892.37 83
3892.52 86
3892.66 87
3892.80 85
3892.95 83
3893.09 80
3893.23 76
3893.37 73
3893.52 71
3893.66 69
3893.80 68
3893.95 67
3894.09 68
3894.23 71
3894.38 75
3894.52 80
3894.66 85
3894.81 89
3894.95 93
3895.09 94
3895.23 93
3895.38 92
3895.52 90
3895.66 87
3895.81 86
3895.95 85
3896.09 85
3896.24 85
3896.38 86
3896.52 89
3896.67 92
3896.81 97
3896.95 103
3897.10 108
3897.24 114
3897.38 118
3897.53 121
3897.67 122
3897.81 122
3897.95 122
3898.10 122
3898.24 122
3898.38 122
3898.53 123
3898.67 124
3898.81 125
3898.96 126
3899.10 126
3899.24 126
3899.39 126
3899.53 126
3899.67 125
3899.82 124
3899.96 123
3900.10 123
3900.25 123
3900.39 122
3900.53 121
3900.68 119
3900.82 115
3900.96 109
3901.11 101
3901.25 93
3901.39 85
3901.53 77
3901.68 70
3901.82 64
3901.96 57
3902.11 50
3902.25 43
3902.39 35
3902.54 27
3902.68 19
3902.82 13
3902.97 9
3903.11 7
3903.25 7
3903.40 8
3903.54 11
3903.68 15
3903.83 18
3903.97 22
3904.11 24
3904.26 25
3904.40 24
3904.54 22
3904.69 19
3904.83 14
3904.97 9
3905.12 5
3905.26 1
3905.40 0
3905.55 1
3905.69 4
3905.83 7
3905.98 9
3906.12 10
3906.26 9
3906.41 5
3906.55 0
3906.69 0
3906.84 0
3906.98 0
3907.12 0
3907.27 0
3907.41 2
3907.55 11
3907.70 20
3907.84 28
3907.98 33
3908.13 35
3908.27 35
3908.41 33
3908.56 29
3908.70 27
3908.84 25
3908.99 25
3909.13 25
3909.27 27
3909.42 28
3909.56 28
3909.70 26
3909.85 24
3909.99 20
3910.13 16
3910.28 12
3910.42 11
3910.56 11
3910.71 15
3910.85 20
3910.99 27
3911.14 35
3911.28 42
3911.42 48
3911.57 52
3911.71 53
3911.85 52
3912.00 49
3912.14 46
3912.29 43
3912.43 41
3912.57 40
3912.72 39
3912.86 38
3913.00 37
3913.15 35
3913.29 33
3913.43 31
3913.58 30
3913.72 31
3913.86 35
3914.01 40
3914.15 47
3914.29 54
3914.44 61
3914.58 66
3914.72 70
3914.87 72
3915.01 73
3915.15 73
3915.30 72
3915.44 70
3915.59 68
3915.73 65
3915.87 61
3916.02 58
3916.16 55
3916.30 52
3916.45 50
3916.59 48
3916.73 46
3916.88 43
3917.02 41
3917.16 38
3917.31 37
3917.45 38
3917.59 39
3917.74 43
3917.88 46
3918.02 50
3918.17 52
3918.31 52
3918.46 50
3918.60 47
3918.74 43
3918.89 39
3919.03 37
3919.17 36
3919.32 38
3919.46 42
3919.60 47
3919.75 53
3919.89 57
3920.03 60
3920.18 61
3920.32 59
3920.47 56
3920.61 52
3920.75 48
3920.90 46
3921.04 46
3921.18 47
3921.33 49
3921.47 51
3921.61 53
3921.76 54
3921.90 55
3922.05 56
3922.19 57
3922.33 58
3922.48 59
3922.62 59
3922.76 59
3922.91 59
3923.05 60
3923.19 62
3923.34 65
3923.48 70
3923.63 75
3923.77 79
3923.91 81
3924.06 80
3924.20 77
3924.34 71
3924.49 64
3924.63 56
3924.77 48
3924.92 41
3925.06 34
3925.21 28
3925.35 23
3925.49 19
3925.64 16
3925.78 16
3925.92 17
3926.07 20
3926.21 25
3926.35 32
3926.50 41
3926.64 51
3926.79 61
3926.93 71
3927.07 80
3927.22 87
3927.36 92
3927.50 95
3927.65 95
3927.79 93
3927.94 89
3928.08 84
3928.22 79
3928.37 75
3928.51 72
3928.65 71
3928.80 70
3928.94 69
3929.09 69
3929.23 68
3929.37 69
3929.52 70
3929.66 73
3929.80 76
3929.95 79
3930.09 81
3930.24 81
3930.38 80
3930.52 76
3930.67 72
3930.81 68
3930.95 64
3931.10 62
3931.24 60
3931.39 58
3931.53 56
3931.67 54
3931.82 53
3931.96 52
3932.10 53
3932.25 55
3932.39 60
3932.54 66
3932.68 71
3932.82 75
3932.97 76
3933.11 73
3933.26 66
3933.40 56
3933.54 45
3933.69 35
3933.83 26
3933.97 19
3934.12 14
3934.26 12
3934.41 10
3934.55 9
3934.69 9
3934.84 10
3934.98 12
3935.13 15
3935.27 19
3935.41 24
3935.56 29
3935.70 32
3935.84 34
3935.99 34
3936.13 32
3936.28 28
3936.42 24
3936.56 20
3936.71 18
3936.85 17
3937.00 17
3937.14 18
3937.28 19
3937.43 19
3937.57 19
3937.71 18
3937.86 17
3938.00 16
3938.15 16
3938.29 16
3938.43 17
3938.58 18
3938.72 18
3938.87 18
3939.01 16
3939.15 14
3939.30 12
3939.44 9
3939.59 8
3939.73 8
3939.87 9
3940.02 12
3940.16 17
3940.31 22
3940.45 27
3940.59 32
3940.74 37
3940.88 40
3941.03 40
3941.17 37
3941.31 31
3941.46 23
3941.60 13
3941.75 4
3941.89 0
3942.03 0
3942.18 0
3942.32 0
3942.47 0
3942.61 0
3942.75 0
3942.90 0
3943.04 0
3943.19 7
3943.33 19
3943.47 32
3943.62 46
3943.76 60
3943.91 70
3944.05 78
3944.19 81
3944.34 81
3944.48 78
3944.63 74
3944.77 69
3944.91 64
3945.06 59
3945.20 56
3945.35 53
3945.49 53
3945.63 54
3945.78 57
3945.92 62
3946.07 67
3946.21 72
3946.35 76
3946.50 79
3946.64 81
3946.79 82
3946.93 84
3947.07 86
3947.22 88
3947.36 90
3947.51 91
3947.65 90
3947.79 89
3947.94 86
3948.08 83
3948.23 80
3948.37 78
3948.51 76
3948.66 75
3948.80 75
3948.95 76
3949.09 78
3949.24 81
3949.38 86
3949.52 93
3949.67 101
3949.81 110
3949.96 118
3950.10 125
3950.24 130
3950.39 133
3950.53 135
3950.68 136
3950.82 137
3950.97 137
3951.11 138
3951.25 140
3951.40 141
3951.54 141
3951.69 140
3951.83 137
3951.97 133
3952.12 128
3952.26 124
3952.41 120
3952.55 117
3952.69 116
3952.84 116
3952.98 117
3953.13 117
3953.27 116
3953.42 114
3953.56 112
3953.70 108
3953.85 104
3953.99 100
3954.14 96
3954.28 91
3954.43 87
3954.57 82
3954.71 78
3954.86 74
3955.00 71
3955.15 69
3955.29 69
3955.43 68
3955.58 67
3955.72 65
3955.87 61
3956.01 55
3956.16 47
3956.30 39
3956.44 31
3956.59 24
3956.73 19
3956.88 15
3957.02 12
3957.17 10
3957.31 10
3957.45 9
3957.60 10
3957.74 11
3957.89 12
3958.03 14
3958.18 16
3958.32 18
3958.46 20
3958.61 22
3958.75 25
3958.90 28
3959.04 31
3959.19 35
3959.33 37
3959.47 39
3959.62 40
3959.76 41
3959.91 41
3960.05 41
3960.20 43
3960.34 45
3960.48 47
3960.63 49
3960.77 48
3960.92 46
3961.06 42
3961.21 36
3961.35 29
3961.49 21
3961.64 15
3961.78 9
3961.93 6
3962.07 6
3962.22 7
3962.36 11
3962.50 15
3962.65 19
3962.79 22
3962.94 22
3963.08 21
3963.23 19
3963.37 17
3963.52 17
3963.66 21
3963.80 29
3963.95 42
3964.09 58
3964.24 74
3964.38 90
3964.53 102
3964.67 109
3964.81 110
3964.96 105
3965.10 95
3965.25 82
3965.39 67
3965.54 54
3965.68 45
3965.83 40
3965.97 41
3966.11 48
3966.26 58
3966.40 70
3966.55 81
3966.69 89
3966.84 93
3966.98 93
3967.13 89
3967.27 81
3967.41 71
3967.56 61
3967.70 50
3967.85 41
3967.99 32
3968.14 25
3968.28 19
3968.43 16
3968.57 13
3968.71 13
3968.86 14
3969.00 17
3969.15 20
3969.29 24
3969.44 28
3969.58 32
3969.73 36
3969.87 40
3970.01 43
3970.16 46
3970.30 49
3970.45 51
3970.59 52
3970.74 52
3970.88 51
3971.03 50
3971.17 47
3971.32 43
3971.46 39
3971.60 33
3971.75 27
3971.89 21
3972.04 13
3972.18 6
3972.33 0
3972.47 0
3972.62 0
3972.76 0
3972.91 0
3973.05 0
3973.19 1
3973.34 5
3973.48 8
3973.63 9
3973.77 7
3973.92 5
3974.06 2
3974.21 1
3974.35 2
3974.50 4
3974.64 8
3974.78 12
3974.93 16
3975.07 20
3975.22 24
3975.36 27
3975.51 32
3975.65 37
3975.80 42
3975.94 47
3976.09 51
3976.23 54
3976.38 54
3976.52 53
3976.66 50
3976.81 47
3976.95 43
3977.10 39
3977.24 36
3977.39 33
3977.53 31
3977.68 31
3977.82 32
3977.97 35
3978.11 40
3978.26 47
3978.40 55
3978.54 62
3978.69 69
3978.83 72
3978.98 72
3979.12 69
3979.27 63
3979.41 56
3979.56 49
3979.70 45
3979.85 43
3979.99 44
3980.14 48
3980.28 53
3980.43 57
3980.57 60
3980.71 61
3980.86 61
3981.00 60
3981.15 58
3981.29 58
3981.44 59
3981.58 62
3981.73 67
3981.87 72
3982.02 77
3982.16 81
3982.31 85
3982.45 87
3982.60 87
3982.74 85
3982.89 81
3983.03 76
3983.17 70
3983.32 65
3983.46 61
3983.61 60
3983.75 62
3983.90 67
3984.04 75
3984.19 83
3984.33 89
3984.48 94
3984.62 93
3984.77 89
3984.91 79
3985.06 67
3985.20 53
3985.35 39
3985.49 26
3985.64 15
3985.78 8
3985.92 3
3986.07 0
3986.21 0
3986.36 0
3986.50 0
3986.65 0
3986.79 0
3986.94 0
3987.08 0
3987.23 0
3987.37 2
3987.52 8
3987.66 15
3987.81 24
3987.95 33
3988.10 42
3988.24 51
3988.39 58
3988.53 64
3988.68 68
3988.82 72
3988.97 73
3989.11 72
3989.26 69
3989.40 63
3989.55 55
3989.69 45
3989.84 35
3989.98 25
3990.12 18
3990.27 14
3990.41 12
3990.56 14
3990.70 16
3990.85 19
3990.99 22
3991.14 23
3991.28 22
3991.43 20
3991.57 16
3991.72 12
3991.86 7
3992.01 2
3992.15 0
3992.30 0
3992.44 0
3992.59 0
3992.73 0
3992.88 0
3993.02 0
3993.17 2
3993.31 2
3993.46 3
3993.60 2
3993.75 2
3993.89 3
3994.04 4
3994.18 7
3994.33 10
3994.47 13
3994.62 17
3994.76 21
3994.91 24
3995.05 26
3995.20 28
3995.34 30
3995.49 31
3995.63 33
3995.78 35
3995.92 36
3996.07 38
3996.21 39
3996.36 39
3996.50 39
3996.65 37
3996.79 35
3996.94 33
3997.08 31
3997.23 29
3997.37 28
3997.52 27
3997.66 26
3997.81 26
3997.95 26
3998.10 25
3998.24 25
3998.39 24
3998.53 23
3998.68 24
3998.82 24
3998.97 26
3999.11 28
3999.26 31
3999.40 33
3999.55 37
3999.69 40
3999.84 43
3999.98 47
4000.13 51
4000.27 56
4000.42 59
4000.56 62
4000.71 63
4000.85 64
4001.00 63
4001.14 63
4001.29 64
4001.43 66
4001.58 70
4001.72 76
4001.87 82
4002.01 89
4002.16 96
4002.30 102
4002.45 108
4002.59 113
4002.74 119
4002.88 124
4003.03 129
4003.17 135
4003.32 142
4003.46 150
4003.61 160
4003.75 170
4003.90 182
4004.04 193
4004.19 203
4004.33 213
4004.48 221
4004.62 228
4004.77 235
4004.91 240
4005.06 246
4005.20 251
4005.35 254
4005.49 254
4005.64 252
4005.78 247
4005.93 240
4006.07 233
4006.22 226
4006.37 220
4006.51 216
4006.66 213
4006.80 210
4006.95 208
4007.09 205
4007.24 202
4007.38 198
4007.53 194
4007.67 189
4007.82 186
4007.96 182
4008.11 179
4008.25 176
4008.40 173
4008.54 170
4008.69 165
4008.83 159
4008.98 151
4009.12 141
4009.27 129
4009.41 116
4009.56 103
4009.70 91
4009.85 82
4009.99 76
4010.14 72
4010.29 70
4010.43 69
4010.58 68
4010.72 67
4010.87 66
4011.01 65
4011.16 64
4011.30 62
4011.45 60
4011.59 58
4011.74 55
4011.88 53
4012.03 52
4012.17 53
4012.32 57
4012.46 63
4012.61 72
4012.75 81
4012.90 89
4013.04 95
4013.19 100
4013.34 103
4013.48 104
4013.63 104
4013.77 103
4013.92 102
4014.06 101
4014.21 100
4014.35 99
4014.50 99
4014.64 100
4014.79 103
4014.93 107
4015.08 112
4015.22 117
4015.37 121
4015.51 123
4015.66 122
4015.81 118
4015.95 113
4016.10 108
4016.24 104
4016.39 104
4016.53 106
4016.68 110
4016.82 117
4016.97 123
4017.11 129
4017.26 134
4017.40 138
4017.55 139
4017.70 140
4017.84 139
4017.99 137
4018.13 135
4018.28 131
4018.42 128
4018.57 125
4018.71 123
4018.86 121
4019.00 120
4019.15 120
4019.29 119
4019.44 118
4019.58 117
4019.73 116
4019.88 114
4020.02 113
4020.17 113
4020.31 114
4020.46 116
4020.60 119
4020.75 122
4020.89 125
4021.04 128
4021.18 128
4021.33 126
4021.48 122
4021.62 116
4021.77 109
4021.91 103
4022.06 99
4022.20 97
4022.35 97
4022.49 98
4022.64 100
4022.78 100
4022.93 99
4023.08 97
4023.22 95
4023.37 92
4023.51 91
4023.66 90
4023.80 89
4023.95 88
4024.09 85
4024.24 80
4024.38 73
4024.53 64
4024.68 55
4024.82 45
4024.97 36
4025.11 28
4025.26 22
4025.40 17
4025.55 13
4025.69 9
4025.84 5
4025.98 0
4026.13 0
4026.28 0
4026.42 0
4026.57 0
4026.71 0
4026.86 0
4027.00 0
4027.15 0
4027.29 4
4027.44 10
4027.59 17
4027.73 24
4027.88 30
4028.02 35
4028.17 38
4028.31 40
4028.46 41
4028.60 41
4028.75 41
4028.90 42
4029.04 43
4029.19 44
4029.33 44
4029.48 43
4029.62 41
4029.77 38
4029.91 35
4030.06 33
4030.21 32
4030.35 33
4030.50 35
4030.64 40
4030.79 45
4030.93 50
4031.08 53
4031.22 56
4031.37 56
4031.52 56
4031.66 54
4031.81 52
4031.95 51
4032.10 51
4032.24 52
4032.39 55
4032.54 58
4032.68 63
4032.83 68
4032.97 73
4033.12 78
4033.26 83
4033.41 89
4033.55 94
4033.70 100
4033.85 105
4033.99 111
4034.14 116
4034.28 121
4034.43 124
4034.57 126
4034.72 126
4034.87 124
4035.01 120
4035.16 114
4035.30 107
4035.45 98
4035.59 90
4035.74 84
4035.89 80
4036.03 80
4036.18 83
4036.32 89
4036.47 96
4036.61 104
4036.76 110
4036.91 114
4037.05 116
4037.20 116
4037.34 117
4037.49 116
4037.63 117
4037.78 117
4037.93 117
4038.07 118
4038.22 120
4038.36 124
4038.51 128
4038.65 135
4038.80 142
4038.95 149
4039.09 156
4039.24 160
4039.38 162
4039.53 161
4039.67 157
4039.82 151
4039.97 143
4040.11 135
4040.26 127
4040.40 120
4040.55 112
4040.69 105
4040.84 98
4040.99 90
4041.13 82
4041.28 75
4041.42 69
4041.57 66
4041.71 67
4041.86 70
4042.01 75
4042.15 80
4042.30 83
4042.44 84
4042.59 80
4042.74 74
4042.88 66
4043.03 59
4043.17 54
4043.32 51
4043.46 50
4043.61 52
4043.76 55
4043.90 58
4044.05 60
4044.19 62
4044.34 63
4044.49 63
4044.63 63
4044.78 63
4044.92 65
4045.07 67
4045.21 70
4045.36 74
4045.51 78
4045.65 81
4045.80 83
4045.94 83
4046.09 81
4046.24 78
4046.38 73
4046.53 66
4046.67 58
4046.82 49
4046.96 40
4047.11 33
4047.26 28
4047.40 25
4047.55 24
4047.69 25
4047.84 27
4047.99 28
4048.13 29
4048.28 28
4048.42 28
4048.57 27
4048.72 28
4048.86 31
4049.01 36
4049.15 43
4049.30 50
4049.45 56
4049.59 62
4049.74 67
4049.88 71
4050.03 74
4050.17 77
4050.32 80
4050.47 83
4050.61 87
4050.76 90
4050.90 91
4051.05 91
4051.20 88
4051.34 81
4051.49 73
4051.63 64
4051.78 55
4051.93 48
4052.07 44
4052.22 43
4052.36 45
4052.51 49
4052.66 53
4052.80 59
4052.95 64
4053.09 68
4053.24 72
4053.39 76
4053.53 79
4053.68 83
4053.82 87
4053.97 92
4054.12 97
4054.26 104
4054.41 110
4054.55 115
4054.70 120
4054.85 123
4054.99 123
4055.14 122
4055.28 120
4055.43 118
4055.58 115
4055.72 115
4055.87 115
4056.01 118
4056.16 122
4056.31 127
4056.45 132
4056.60 136
4056.75 138
4056.89 140
4057.04 140
4057.18 139
4057.33 139
4057.48 139
4057.62 140
4057.77 140
4057.91 140
4058.06 139
4058.21 137
4058.35 131
4058.50 124
4058.64 114
4058.79 102
4058.94 88
4059.08 76
4059.23 65
4059.37 57
4059.52 51
4059.67 48
4059.81 46
4059.96 43
4060.11 40
4060.25 36
4060.40 30
4060.54 24
4060.69 19
4060.84 16
4060.98 16
4061.13 19
4061.27 24
4061.42 29
4061.57 33
4061.71 36
4061.86 36
4062.01 34
4062.15 32
4062.30 29
4062.44 26
4062.59 25
4062.74 25
4062.88 26
4063.03 27
4063.17 28
4063.32 29
4063.47 29
4063.61 29
4063.76 28
4063.91 27
4064.05 24
4064.20 21
4064.34 16
4064.49 11
4064.64 7
4064.78 4
4064.93 3
4065.07 4
4065.22 8
4065.37 15
4065.51 23
4065.66 34
4065.81 44
4065.95 55
4066.10 66
4066.24 74
4066.39 80
4066.54 84
4066.68 85
4066.83 84
4066.98 81
4067.12 76
4067.27 70
4067.41 64
4067.56 58
4067.71 52
4067.85 49
4068.00 46
4068.15 46
4068.29 47
4068.44 49
4068.58 50
4068.73 50
4068.88 47
4069.02 43
4069.17 36
4069.32 29
4069.46 21
4069.61 13
4069.75 7
4069.90 1
4070.05 0
4070.19 0
4070.34 0
4070.49 0
4070.63 0
4070.78 1
4070.93 9
4071.07 18
4071.22 28
4071.36 40
4071.51 52
4071.66 63
4071.80 74
4071.95 84
4072.10 91
4072.24 95
4072.39 97
4072.54 96
4072.68 93
4072.83 89
4072.97 84
4073.12 79
4073.27 74
4073.41 69
4073.56 64
4073.71 58
4073.85 52
4074.00 44
4074.15 37
4074.29 30
4074.44 25
4074.58 21
4074.73 20
4074.88 20
4075.02 22
4075.17 25
4075.32 29
4075.46 34
4075.61 40
4075.76 47
4075.90 55
4076.05 64
4076.19 73
4076.34 80
4076.49 86
4076.63 88
4076.78 88
4076.93 83
4077.07 74
4077.22 63
4077.37 49
4077.51 34
4077.66 20
4077.81 9
4077.95 1
4078.10 0
4078.24 0
4078.39 0
4078.54 0
4078.68 0
4078.83 0
4078.98 0
4079.12 0
4079.27 0
4079.42 0
4079.56 4
4079.71 10
4079.86 16
4080.00 22
4080.15 27
4080.30 30
4080.44 32
4080.59 32
4080.73 30
4080.88 27
4081.03 24
4081.17 20
4081.32 16
4081.47 12
4081.61 8
4081.76 3
4081.91 0
4082.05 0
4082.20 0
4082.35 0
4082.49 4
4082.64 11
4082.79 19
4082.93 26
4083.08 32
4083.23 36
4083.37 38
4083.52 38
4083.66 37
4083.81 36
4083.96 35
4084.10 36
4084.25 38
4084.40 41
4084.54 44
4084.69 49
4084.84 54
4084.98 61
4085.13 68
4085.28 77
4085.42 85
4085.57 94
4085.72 100
4085.86 105
4086.01 107
4086.16 105
4086.30 100
4086.45 94
4086.60 87
4086.74 81
4086.89 77
4087.04 76
4087.18 77
4087.33 81
4087.48 85
4087.62 88
4087.77 89
4087.92 88
4088.06 85
4088.21 80
4088.36 77
4088.50 74
4088.65 74
4088.80 77
4088.94 81
4089.09 87
4089.24 92
4089.38 96
4089.53 99
4089.68 101
4089.82 102
4089.97 103
4090.12 105
4090.26 107
4090.41 110
4090.56 113
4090.70 115
4090.85 116
4091.00 116
4091.14 114
4091.29 113
4091.44 112
4091.58 113
4091.73 119
4091.88 128
4092.02 143
4092.17 161
4092.32 182
4092.46 205
4092.61 227
4092.76 247
4092.90 265
4093.05 280
4093.20 294
4093.34 305
4093.49 316
4093.64 327
4093.78 336
4093.93 344
4094.08 349
4094.22 350
4094.37 348
4094.52 343
4094.66 336
4094.81 329
4094.96 322
4095.10 316
4095.25 311
4095.40 304
4095.54 296
4095.69 286
4095.84 274
4095.98 261
4096.13 247
4096.28 233
4096.42 222
4096.57 213
4096.72 206
4096.86 199
4097.01 194
4097.16 189
4097.31 183
4097.45 178
4097.60 174
4097.75 171
4097.89 170
4098.04 169
4098.19 169
4098.33 167
4098.48 164
4098.63 158
4098.77 149
4098.92 139
4099.07 127
4099.21 116
4099.36 107
4099.51 101
4099.65 99
4099.80 99
4099.95 101
4100.09 104
4100.24 107
4100.39 109
4100.54 111
4100.68 113
4100.83 114
4100.98 115
4101.12 116
4101.27 116
4101.42 116
4101.56 114
4101.71 112
4101.86 108
4102.00 104
4102.15 101
4102.30 97
4102.44 94
4102.59 92
4102.74 90
4102.88 88
4103.03 86
4103.18 84
4103.33 81
4103.47 80
4103.62 79
4103.77 79
4103.91 80
4104.06 81
4104.21 82
4104.35 82
4104.50 83
4104.65 84
4104.79 86
4104.94 89
4105.09 93
4105.24 96
4105.38 97
4105.53 96
4105.68 92
4105.82 85
4105.97 77
4106.12 68
4106.26 61
4106.41 56
4106.56 55
4106.70 55
4106.85 57
4107.00 60
4107.15 61
4107.29 61
4107.44 60
4107.59 57
4107.73 54
4107.88 52
4108.03 52
4108.17 52
4108.32 53
4108.47 54
4108.62 54
4108.76 53
4108.91 50
4109.06 47
4109.20 43
4109.35 40
4109.50 38
4109.64 38
4109.79 39
4109.94 42
4110.09 45
4110.23 47
4110.38 48
4110.53 48
4110.67 46
4110.82 43
4110.97 39
4111.11 36
4111.26 35
4111.41 35
4111.56 37
4111.70 41
4111.85 45
4112.00 49
4112.14 50
4112.29 49
4112.44 46
4112.59 40
4112.73 33
4112.88 27
4113.03 22
4113.17 18
4113.32 17
4113.47 19
4113.61 23
4113.76 27
4113.91 33
4114.06 38
4114.20 42
4114.35 45
4114.50 44
4114.64 42
4114.79 37
4114.94 31
4115.09 23
4115.23 16
4115.38 9
4115.53 3
4115.67 0
4115.82 0
4115.97 0
4116.12 0
4116.26 0
4116.41 0
4116.56 0
4116.70 0
4116.85 1
4117.00 3
4117.15 5
4117.29 8
4117.44 10
4117.59 13
4117.73 17
4117.88 19
4118.03 21
4118.18 23
4118.32 23
4118.47 23
4118.62 24
4118.76 27
4118.91 33
4119.06 42
4119.21 53
4119.35 65
4119.50 77
4119.65 87
4119.79 94
4119.94 99
4120.09 102
4120.24 103
4120.38 104
4120.53 104
4120.68 104
4120.83 103
4120.97 101
4121.12 98
4121.27 93
4121.41 88
4121.56 82
4121.71 77
4121.86 73
4122.00 71
4122.15 70
4122.30 70
4122.44 71
4122.59 73
4122.74 74
4122.89 75
4123.03 75
4123.18 73
4123.33 71
4123.48 67
4123.62 64
4123.77 61
4123.92 60
4124.06 61
4124.21 64
4124.36 68
4124.51 74
4124.65 79
4124.80 83
4124.95 86
4125.10 86
4125.24 84
4125.39 79
4125.54 73
4125.68 66
4125.83 61
4125.98 58
4126.13 58
4126.27 62
4126.42 69
4126.57 78
4126.72 86
4126.86 92
4127.01 95
4127.16 92
4127.30 85
4127.45 73
4127.60 58
4127.75 42
4127.89 28
4128.04 16
4128.19 8
4128.34 4
4128.48 3
4128.63 4
4128.78 6
4128.93 7
4129.07 8
4129.22 9
4129.37 9
4129.52 11
4129.66 14
4129.81 19
4129.96 23
4130.10 27
4130.25 29
4130.40 30
4130.55 28
4130.69 25
4130.84 21
4130.99 18
4131.14 16
4131.28 14
4131.43 13
4131.58 12
4131.73 10
4131.87 8
4132.02 5
4132.17 2
4132.32 0
4132.46 0
4132.61 2
4132.76 5
4132.91 9
4133.05 13
4133.20 16
4133.35 20
4133.49 22
4133.64 25
4133.79 28
4133.94 30
4134.08 33
4134.23 35
4134.38 36
4134.53 35
4134.67 35
4134.82 35
4134.97 36
4135.12 39
4135.26 43
4135.41 47
4135.56 51
4135.71 52
4135.85 49
4136.00 44
4136.15 37
4136.30 29
4136.44 22
4136.59 18
4136.74 16
4136.89 16
4137.03 17
4137.18 18
4137.33 18
4137.48 16
4137.62 13
4137.77 8
4137.92 4
4138.07 0
4138.21 0
4138.36 0
4138.51 0
4138.66 0
4138.80 0
4138.95 0
4139.10 0
4139.25 0
4139.39 0
4139.54 3
4139.69 9
4139.84 17
4139.98 27
4140.13 38
4140.28 49
4140.43 56
4140.57 61
4140.72 62
4140.87 60
4141.02 55
4141.17 49
4141.31 43
4141.46 38
4141.61 35
4141.76 35
4141.90 38
4142.05 43
4142.20 50
4142.35 59
4142.49 68
4142.64 76
4142.79 81
4142.94 84
4143.08 85
4143.23 82
4143.38 77
4143.53 69
4143.67 60
4143.82 50
4143.97 40
4144.12 30
4144.26 23
4144.41 17
4144.56 15
4144.71 14
4144.86 16
4145.00 19
4145.15 24
4145.30 28
4145.45 32
4145.59 34
4145.74 34
4145.89 33
4146.04 30
4146.18 26
4146.33 21
4146.48 17
4146.63 12
4146.77 8
4146.92 5
4147.07 3
4147.22 3
4147.37 3
4147.51 5
4147.66 9
4147.81 12
4147.96 16
4148.10 20
4148.25 23
4148.40 26
4148.55 29
4148.69 32
4148.84 36
4148.99 41
4149.14 47
4149.29 53
4149.43 60
4149.58 67
4149.73 75
4149.88 81
4150.02 87
4150.17 91
4150.32 93
4150.47 93
4150.62 90
4150.76 86
4150.91 81
4151.06 77
4151.21 73
4151.35 71
4151.50 71
4151.65 71
4151.80 70
4151.95 68
4152.09 63
4152.24 57
4152.39 48
4152.54 39
4152.68 31
4152.83 24
4152.98 19
4153.13 17
4153.28 17
4153.42 18
4153.57 21
4153.72 25
4153.87 31
4154.01 37
4154.16 44
4154.31 51
4154.46 58
4154.61 64
4154.75 69
4154.90 74
4155.05 78
4155.20 82
4155.34 86
4155.49 90
4155.64 94
4155.79 96
4155.94 96
4156.08 95
4156.23 92
4156.38 89
4156.53 86
4156.67 84
4156.82 83
4156.97 82
4157.12 82
4157.27 81
4157.41 79
4157.56 76
4157.71 71
4157.86 66
4158.01 60
4158.15 52
4158.30 44
4158.45 35
4158.60 27
4158.75 18
4158.89 12
4159.04 7
4159.19 4
4159.34 3
4159.48 4
4159.63 4
4159.78 5
4159.93 4
4160.08 2
4160.22 0
4160.37 0
4160.52 0
4160.67 0
4160.82 0
4160.96 0
4161.11 0
4161.26 7
4161.41 14
4161.56 19
4161.70 23
4161.85 25
4162.00 24
4162.15 22
4162.30 20
4162.44 20
4162.59 23
4162.74 27
4162.89 33
4163.03 40
4163.18 45
4163.33 49
4163.48 52
4163.63 53
4163.77 54
4163.92 56
4164.07 57
4164.22 58
4164.37 58
4164.51 56
4164.66 52
4164.81 45
4164.96 39
4165.11 32
4165.25 28
4165.40 26
4165.55 27
4165.70 31
4165.85 37
4165.99 43
4166.14 49
4166.29 53
4166.44 56
4166.59 58
4166.73 58
4166.88 58
4167.03 58
4167.18 57
4167.33 58
4167.47 58
4167.62 59
4167.77 60
4167.92 63
4168.07 65
4168.22 69
4168.36 73
4168.51 78
4168.66 85
4168.81 92
4168.96 99
4169.10 105
4169.25 110
4169.40 114
4169.55 115
4169.70 114
4169.84 113
4169.99 111
4170.14 109
4170.29 107
4170.44 105
4170.58 102
4170.73 98
4170.88 94
4171.03 90
4171.18 87
4171.32 85
4171.47 86
4171.62 88
4171.77 91
4171.92 94
4172.07 95
4172.21 95
4172.36 92
4172.51 88
4172.66 84
4172.81 79
4172.95 75
4173.10 71
4173.25 69
4173.40 66
4173.55 64
4173.70 61
4173.84 58
4173.99 55
4174.14 52
4174.29 50
4174.44 49
4174.58 49
4174.73 51
4174.88 53
4175.03 55
4175.18 58
4175.32 60
4175.47 62
4175.62 64
4175.77 65
4175.92 66
4176.07 66
4176.21 65
4176.36 62
4176.51 58
4176.66 53
4176.81 47
4176.96 41
4177.10 35
4177.25 30
4177.40 27
4177.55 25
4177.70 25
4177.84 27
4177.99 30
4178.14 35
4178.29 40
4178.44 46
4178.59 51
4178.73 55
4178.88 58
4179.03 60
4179.18 60
4179.33 60
4179.47 59
4179.62 57
4179.77 55
4179.92 52
4180.07 49
4180.22 45
4180.36 40
4180.51 34
4180.66 28
4180.81 22
4180.96 16
4181.11 12
4181.25 10
4181.40 11
4181.55 15
4181.70 22
4181.85 32
4182.00 41
4182.14 51
4182.29 58
4182.44 62
4182.59 62
4182.74 59
4182.89 54
4183.03 48
4183.18 44
4183.33 43
4183.48 46
4183.63 52
4183.78 60
4183.92 68
4184.07 76
4184.22 80
4184.37 82
4184.52 81
4184.67 79
4184.81 77
4184.96 77
4185.11 77
4185.26 80
4185.41 85
4185.56 90
4185.70 94
4185.85 98
4186.00 100
4186.15 100
4186.30 99
4186.45 96
4186.59 91
4186.74 84
4186.89 77
4187.04 67
4187.19 56
4187.34 45
4187.48 33
4187.63 23
4187.78 16
4187.93 12
4188.08 12
4188.23 15
4188.37 20
4188.52 25
4188.67 30
4188.82 33
4188.97 34
4189.12 35
4189.27 36
4189.41 38
4189.56 41
4189.71 45
4189.86 49
4190.01 51
4190.16 52
4190.30 51
4190.45 47
4190.60 41
4190.75 34
4190.90 27
4191.05 21
4191.20 18
4191.34 16
4191.49 16
4191.64 17
4191.79 17
4191.94 15
4192.09 11
4192.23 5
4192.38 0
4192.53 0
4192.68 0
4192.83 0
4192.98 0
4193.13 0
4193.27 0
4193.42 0
4193.57 7
4193.72 14
4193.87 20
4194.02 23
4194.17 25
4194.31 25
4194.46 24
4194.61 23
4194.76 21
4194.91 19
4195.06 18
4195.20 18
4195.35 19
4195.50 21
4195.65 24
4195.80 27
4195.95 31
4196.10 35
4196.24 37
4196.39 39
4196.54 38
4196.69 36
4196.84 34
4196.99 31
4197.14 28
4197.28 27
4197.43 27
4197.58 29
4197.73 33
4197.88 37
4198.03 43
4198.18 50
4198.32 57
4198.47 64
4198.62 70
4198.77 76
4198.92 80
4199.07 83
4199.22 83
4199.36 82
4199.51 80
4199.66 77
4199.81 74
4199.96 73
4200.11 72
4200.26 73
4200.41 75
4200.55 78
4200.70 82
4200.85 86
4201.00 91
4201.15 97
4201.30 105
4201.45 113
4201.59 121
4201.74 127
4201.89 130
4202.04 130
4202.19 127
4202.34 120
4202.49 111
4202.63 101
4202.78 92
4202.93 85
4203.08 81
4203.23 79
4203.38 80
4203.53 82
4203.68 85
4203.82 87
4203.97 88
4204.12 87
4204.27 85
4204.42 81
4204.57 78
4204.72 76
4204.86 76
4205.01 79
4205.16 84
4205.31 92
4205.46 100
4205.61 108
4205.76 116
4205.91 123
4206.05 129
4206.20 134
4206.35 138
4206.50 140
4206.65 141
4206.80 139
4206.95 134
4207.10 129
4207.24 122
4207.39 116
4207.54 112
4207.69 111
4207.84 112
4207.99 115
4208.14 120
4208.29 124
4208.43 126
4208.58 126
4208.73 124
4208.88 120
4209.03 116
4209.18 114
4209.33 115
4209.48 119
4209.62 126
4209.77 135
4209.92 146
4210.07 157
4210.22 167
4210.37 176
4210.52 182
4210.67 187
4210.82 189
4210.96 191
4211.11 191
4211.26 191
4211.41 190
4211.56 190
4211.71 189
4211.86 187
4212.01 187
4212.15 186
4212.30 187
4212.45 187
4212.60 187
4212.75 186
4212.90 183
4213.05 178
4213.20 170
4213.35 161
4213.49 150
4213.64 140
4213.79 129
4213.94 119
4214.09 109
4214.24 100
4214.39 90
4214.54 80
4214.69 71
4214.83 63
4214.98 57
4215.13 53
4215.28 51
4215.43 50
4215.58 50
4215.73 51
4215.88 51
4216.03 50
4216.17 49
4216.32 48
4216.47 48
4216.62 48
4216.77 50
4216.92 52
4217.07 54
4217.22 56
4217.37 59
4217.51 61
4217.66 65
4217.81 70
4217.96 76
4218.11 82
4218.26 88
4218.41 92
4218.56 94
4218.71 93
4218.85 91
4219.00 88
4219.15 85
4219.30 84
4219.45 84
4219.60 86
4219.75 88
4219.90 91
4220.05 93
4220.20 93
4220.34 91
4220.49 88
4220.64 85
4220.79 83
4220.94 83
4221.09 84
4221.24 86
4221.39 88
4221.54 89
4221.69 89
4221.83 86
4221.98 81
4222.13 74
4222.28 66
4222.43 57
4222.58 48
4222.73 42
4222.88 38
4223.03 36
4223.18 37
4223.32 39
4223.47 42
4223.62 45
4223.77 46
4223.92 46
4224.07 44
4224.22 40
4224.37 36
4224.52 32
4224.67 28
4224.81 24
4224.96 21
4225.11 19
4225.26 18
4225.41 18
4225.56 18
4225.71 20
4225.86 21
4226.01 20
4226.16 18
4226.31 13
4226.45 6
4226.60 0
4226.75 0
4226.90 0
4227.05 0
4227.20 0
4227.35 0
4227.50 0
4227.65 0
4227.80 6
4227.95 15
4228.09 25
4228.24 33
4228.39 40
4228.54 46
4228.69 50
4228.84 54
4228.99 58
4229.14 60
4229.29 61
4229.44 61
4229.59 59
4229.74 57
4229.88 53
4230.03 50
4230.18 47
4230.33 45
4230.48 45
4230.63 45
4230.78 46
4230.93 46
4231.08 46
4231.23 45
4231.38 42
4231.53 38
4231.67 32
4231.82 25
4231.97 18
4232.12 13
4232.27 9
4232.42 6
4232.57 6
4232.72 6
4232.87 6
4233.02 6
4233.17 6
4233.32 6
4233.46 8
4233.61 11
4233.76 16
4233.91 22
4234.06 28
4234.21 33
4234.36 37
4234.51 40
4234.66 43
4234.81 44
4234.96 46
4235.11 48
4235.26 50
4235.40 51
4235.55 51
4235.70 50
4235.85 46
4236.00 42
4236.15 36
4236.30 30
4236.45 24
4236.60 19
4236.75 15
4236.90 12
4237.05 10
4237.20 8
4237.34 7
4237.49 6
4237.64 6
4237.79 7
4237.94 7
4238.09 9
4238.24 10
4238.39 12
4238.54 14
4238.69 15
4238.84 16
4238.99 16
4239.14 16
4239.29 14
4239.44 12
4239.58 10
4239.73 9
4239.88 9
4240.03 12
4240.18 16
4240.33 22
4240.48 29
4240.63 35
4240.78 40
4240.93 41
4241.08 39
4241.23 34
4241.38 26
4241.53 18
4241.68 10
4241.82 4
4241.97 0
4242.12 0
4242.27 0
4242.42 0
4242.57 0
4242.72 0
4242.87 0
4243.02 0
4243.17 0
4243.32 0
4243.47 6
4243.62 13
4243.77 20
4243.92 27
4244.07 32
4244.21 37
4244.36 40
4244.51 42
4244.66 43
4244.81 43
4244.96 44
4245.11 45
4245.26 45
4245.41 46
4245.56 46
4245.71 45
4245.86 43
4246.01 40
4246.16 37
4246.31 33
4246.46 28
4246.61 23
4246.75 17
4246.90 10
4247.05 4
4247.20 0
4247.35 0
4247.50 0
4247.65 0
4247.80 1
4247.95 7
4248.10 14
4248.25 20
4248.40 25
4248.55 28
4248.70 30
4248.85 30
4249.00 29
4249.15 27
4249.30 27
4249.45 27
4249.59 30
4249.74 35
4249.89 41
4250.04 49
4250.19 58
4250.34 65
4250.49 70
4250.64 71
4250.79 69
4250.94 63
4251.09 54
4251.24 45
4251.39 35
4251.54 27
4251.69 21
4251.84 18
4251.99 16
4252.14 15
4252.29 13
4252.44 10
4252.58 6
4252.73 2
4252.88 0
4253.03 0
4253.18 0
4253.33 5
4253.48 13
4253.63 22
4253.78 31
4253.93 39
4254.08 44
4254.23 48
4254.38 49
4254.53 50
4254.68 51
4254.83 52
4254.98 54
4255.13 57
4255.28 61
4255.43 66
4255.58 70
4255.73 74
4255.88 77
4256.03 79
4256.17 79
4256.32 79
4256.47 77
4256.62 75
4256.77 72
4256.92 70
4257.07 68
4257.22 66
4257.37 64
4257.52 61
4257.67 59
4257.82 58
4257.97 58
4258.12 59
4258.27 62
4258.42 66
4258.57 72
4258.72 79
4258.87 85
4259.02 91
4259.17 96
4259.32 101
4259.47 105
4259.62 109
4259.77 115
4259.92 123
4260.07 132
4260.22 143
4260.36 153
4260.51 164
4260.66 172
4260.81 179
4260.96 184
4261.11 186
4261.26 188
4261.41 190
4261.56 192
4261.71 196
4261.86 200
4262.01 206
4262.16 212
4262.31 217
4262.46 221
4262.61 223
4262.76 223
4262.91 221
4263.06 219
4263.21 215
4263.36 211
4263.51 207
4263.66 202
4263.81 196
4263.96 189
4264.11 181
4264.26 172
4264.41 163
4264.56 155
4264.71 147
4264.86 140
4265.01 133
4265.16 128
4265.31 122
4265.46 116
4265.61 111
4265.76 106
4265.90 102
4266.05 99
4266.20 98
4266.35 99
4266.50 101
4266.65 106
4266.80 111
4266.95 119
4267.10 127
4267.25 136
4267.40 146
4267.55 156
4267.70 164
4267.85 169
4268.00 170
4268.15 167
4268.30 160
4268.45 148
4268.60 134
4268.75 119
4268.90 105
4269.05 92
4269.20 82
4269.35 74
4269.50 69
4269.65 65
4269.80 63
4269.95 62
4270.10 63
4270.25 64
4270.40 67
4270.55 69
4270.70 69
4270.85 69
4271.00 66
4271.15 62
4271.30 57
4271.45 53
4271.60 49
4271.75 45
4271.90 42
4272.05 39
4272.20 37
4272.35 35
4272.50 32
4272.65 30
4272.80 27
4272.95 24
4273.10 21
4273.25 18
4273.40 15
4273.55 13
4273.70 13
4273.85 13
4274.00 15
4274.15 18
4274.30 22
4274.45 27
4274.60 32
4274.75 36
4274.90 40
4275.05 43
4275.20 46
4275.35 48
4275.50 49
4275.65 50
4275.80 50
4275.95 50
4276.10 51
4276.25 51
4276.40 52
4276.55 53
4276.70 54
4276.85 55
4277.00 56
4277.15 56
4277.30 57
4277.45 59
4277.60 62
4277.75 66
4277.90 70
4278.05 76
4278.20 81
4278.35 86
4278.50 90
4278.65 94
4278.80 98
4278.95 103
4279.10 109
4279.25 116
4279.40 124
4279.55 131
4279.70 137
4279.85 142
4280.00 143
4280.15 141
4280.30 137
4280.45 131
4280.60 123
4280.75 116
4280.90 109
4281.05 102
4281.20 97
4281.35 92
4281.50 89
4281.65 86
4281.80 85
4281.95 84
4282.10 84
4282.25 84
4282.40 84
4282.55 83
4282.70 81
4282.85 78
4283.00 74
4283.15 68
4283.30 60
4283.45 51
4283.60 41
4283.75 31
4283.90 20
4284.05 11
4284.20 2
4284.35 0
4284.50 0
4284.65 0
4284.80 0
4284.95 0
4285.10 0
4285.25 0
4285.40 0
4285.55 2
4285.70 12
4285.85 22
4286.00 31
4286.15 38
4286.30 43
4286.45 47
4286.60 50
4286.75 52
4286.90 53
4287.05 53
4287.20 52
4287.35 51
4287.50 49
4287.65 46
4287.80 44
4287.95 43
4288.10 42
4288.25 42
4288.40 42
4288.55 43
4288.70 43
4288.85 43
4289.00 41
4289.15 38
4289.30 34
4289.45 31
4289.60 29
4289.75 28
4289.90 29
4290.05 31
4290.20 32
4290.35 34
4290.50 34
4290.65 35
4290.80 35
4290.95 37
4291.11 39
4291.26 43
4291.41 47
4291.56 52
4291.71 55
4291.86 56
4292.01 56
4292.16 53
4292.31 50
4292.46 46
4292.61 41
4292.76 36
4292.91 31
4293.06 26
4293.21 22
4293.36 18
4293.51 15
4293.66 13
4293.81 10
4293.96 7
4294.11 4
4294.26 2
4294.41 0
4294.56 0
4294.71 2
4294.86 7
4295.01 13
4295.16 21
4295.31 31
4295.46 40
4295.61 48
4295.76 55
4295.91 60
4296.06 63
4296.21 64
4296.36 65
4296.51 64
4296.67 64
4296.82 65
4296.97 66
4297.12 67
4297.27 67
4297.42 67
4297.57 66
4297.72 64
4297.87 61
4298.02 57
4298.17 53
4298.32 49
4298.47 46
4298.62 43
4298.77 42
4298.92 43
4299.07 45
4299.22 48
4299.37 51
4299.52 55
4299.67 58
4299.82 60
4299.97 62
4300.12 62
4300.27 62
4300.42 60
4300.57 59
4300.72 57
4300.88 56
4301.03 55
4301.18 55
4301.33 57
4301.48 60
4301.63 63
4301.78 66
4301.93 69
4302.08 71
4302.23 73
4302.38 73
4302.53 72
4302.68 70
4302.83 65
4302.98 59
4303.13 51
4303.28 43
4303.43 35
4303.58 29
4303.73 25
4303.88 23
4304.03 24
4304.18 27
4304.33 30
4304.49 32
4304.64 32
4304.79 32
4304.94 30
4305.09 29
4305.24 27
4305.39 27
4305.54 29
4305.69 33
4305.84 38
4305.99 44
4306.14 51
4306.29 57
4306.44 62
4306.59 67
4306.74 70
4306.89 74
4307.04 77
4307.19 79
4307.34 80
4307.49 80
4307.65 78
4307.80 74
4307.95 68
4308.10 60
4308.25 52
4308.40 46
4308.55 41
4308.70 38
4308.85 38
4309.00 41
4309.15 44
4309.30 47
4309.45 50
4309.60 53
4309.75 53
4309.90 53
4310.05 51
4310.20 48
4310.36 44
4310.51 39
4310.66 35
4310.81 32
4310.96 31
4311.11 32
4311.26 35
4311.41 39
4311.56 44
4311.71 49
4311.86 53
4312.01 56
4312.16 57
4312.31 57
4312.46 57
4312.61 59
4312.76 62
4312.91 67
4313.07 75
4313.22 83
4313.37 92
4313.52 98
4313.67 103
4313.82 106
4313.97 106
4314.12 105
4314.27 105
4314.42 105
4314.57 105
4314.72 106
4314.87 108
4315.02 110
4315.17 111
4315.32 111
4315.48 109
4315.63 108
4315.78 105
4315.93 104
4316.08 104
4316.23 106
4316.38 109
4316.53 115
4316.68 120
4316.83 123
4316.98 123
4317.13 120
4317.28 114
4317.43 106
4317.58 98
4317.74 89
4317.89 83
4318.04 79
4318.19 77
4318.34 76
4318.49 75
4318.64 75
4318.79 75
4318.94 74
4319.09 72
4319.24 69
4319.39 65
4319.54 61
4319.69 57
4319.85 53
4320.00 51
4320.15 51
4320.30 53
4320.45 57
4320.60 64
4320.75 72
4320.90 81
4321.05 90
4321.20 99
4321.35 106
4321.50 111
4321.65 114
4321.81 116
4321.96 116
4322.11 114
4322.26 111
4322.41 107
4322.56 103
4322.71 98
4322.86 93
4323.01 88
4323.16 85
4323.31 82
4323.46 81
4323.61 81
4323.77 81
4323.92 82
4324.07 82
4324.22 81
4324.37 79
4324.52 77
4324.67 73
4324.82 69
4324.97 64
4325.12 58
4325.27 52
4325.42 46
4325.57 41
4325.73 37
4325.88 34
4326.03 34
4326.18 37
4326.33 42
4326.48 48
4326.63 55
4326.78 62
4326.93 70
4327.08 77
4327.23 84
4327.38 91
4327.54 97
4327.69 103
4327.84 108
4327.99 112
4328.14 115
4328.29 116
4328.44 115
4328.59 112
4328.74 108
4328.89 103
4329.04 97
4329.20 92
4329.35 86
4329.50 82
4329.65 79
4329.80 76
4329.95 75
4330.10 74
4330.25 73
4330.40 74
4330.55 76
4330.70 79
4330.86 83
4331.01 89
4331.16 95
4331.31 100
4331.46 105
4331.61 107
4331.76 107
4331.91 105
4332.06 103
4332.21 100
4332.36 96
4332.52 93
4332.67 89
4332.82 85
4332.97 80
4333.12 75
4333.27 69
4333.42 63
4333.57 57
4333.72 51
4333.87 47
4334.03 43
4334.18 40
4334.33 37
4334.48 35
4334.63 32
4334.78 29
4334.93 26
4335.08 22
4335.23 17
4335.38 12
4335.53 6
4335.69 1
4335.84 0
4335.99 0
4336.14 0
4336.29 0
4336.44 0
4336.59 0
4336.74 0
4336.89 0
4337.05 2
4337.20 7
4337.35 12
4337.50 17
4337.65 21
4337.80 22
4337.95 22
4338.10 18
4338.25 13
4338.40 8
4338.56 3
4338.71 0
4338.86 0
4339.01 1
4339.16 5
4339.31 10
4339.46 15
4339.61 19
4339.76 23
4339.91 25
4340.07 26
4340.22 27
4340.37 26
4340.52 26
4340.67 25
4340.82 23
4340.97 22
4341.12 20
4341.27 20
4341.43 20
4341.58 22
4341.73 25
4341.88 29
4342.03 34
4342.18 40
4342.33 45
4342.48 50
4342.63 53
4342.79 54
4342.94 52
4343.09 48
4343.24 43
4343.39 37
4343.54 31
4343.69 27
4343.84 26
4343.99 27
4344.15 32
4344.30 37
4344.45 41
4344.60 45
4344.75 46
4344.90 45
4345.05 43
4345.20 41
4345.36 39
4345.51 37
4345.66 36
4345.81 36
4345.96 34
4346.11 32
4346.26 28
4346.41 23
4346.56 18
4346.72 14
4346.87 11
4347.02 9
4347.17 9
4347.32 11
4347.47 13
4347.62 15
4347.77 15
4347.93 13
4348.08 9
4348.23 5
4348.38 2
4348.53 1
4348.68 3
4348.83 10
4348.98 20
4349.14 33
4349.29 45
4349.44 57
4349.59 67
4349.74 73
4349.89 76
4350.04 77
4350.19 77
4350.35 77
4350.50 77
4350.65 78
4350.80 80
4350.95 83
4351.10 84
4351.25 84
4351.40 81
4351.56 77
4351.71 71
4351.86 64
4352.01 59
4352.16 55
4352.31 55
4352.46 57
4352.61 61
4352.77 65
4352.92 69
4353.07 71
4353.22 70
4353.37 67
4353.52 62
4353.67 55
4353.82 49
4353.98 44
4354.13 41
4354.28 40
4354.43 42
4354.58 46
4354.73 52
4354.88 59
4355.04 66
4355.19 73
4355.34 78
4355.49 82
4355.64 85
4355.79 86
4355.94 85
4356.09 83
4356.25 81
4356.40 79
4356.55 76
4356.70 74
4356.85 71
4357.00 68
4357.15 66
4357.31 63
4357.46 61
4357.61 59
4357.76 58
4357.91 57
4358.06 57
4358.21 56
4358.37 56
4358.52 56
4358.67 57
4358.82 59
4358.97 63
4359.12 69
4359.27 76
4359.43 83
4359.58 88
4359.73 91
4359.88 90
4360.03 88
4360.18 83
4360.33 78
4360.49 73
4360.64 69
4360.79 67
4360.94 65
4361.09 63
4361.24 62
4361.39 60
4361.55 58
4361.70 55
4361.85 53
4362.00 52
4362.15 51
4362.30 50
4362.45 51
4362.61 51
4362.76 53
4362.91 55
4363.06 56
4363.21 57
4363.36 56
4363.51 53
4363.67 48
4363.82 42
4363.97 35
4364.12 29
4364.27 25
4364.42 23
4364.57 25
4364.73 29
4364.88 36
4365.03 45
4365.18 55
4365.33 65
4365.48 74
4365.64 83
4365.79 89
4365.94 92
4366.09 94
4366.24 93
4366.39 91
4366.54 88
4366.70 85
4366.85 81
4367.00 76
4367.15 70
4367.30 63
4367.45 57
4367.61 50
4367.76 46
4367.91 43
4368.06 42
4368.21 43
4368.36 44
4368.51 46
4368.67 47
4368.82 47
4368.97 46
4369.12 45
4369.27 42
4369.42 40
4369.58 37
4369.73 34
4369.88 32
4370.03 30
4370.18 29
4370.33 28
4370.49 27
4370.64 25
4370.79 23
4370.94 20
4371.09 17
4371.24 13
4371.40 10
4371.55 7
4371.70 5
4371.85 3
4372.00 1
4372.15 0
4372.30 0
4372.46 0
4372.61 0
4372.76 0
4372.91 0
4373.06 0
4373.21 0
4373.37 6
4373.52 14
4373.67 22
4373.82 29
4373.97 35
4374.12 39
4374.28 41
4374.43 42
4374.58 42
4374.73 42
4374.88 42
4375.03 41
4375.19 39
4375.34 35
4375.49 30
4375.64 22
4375.79 12
4375.94 3
4376.10 0
4376.25 0
4376.40 0
4376.55 0
4376.70 0
4376.86 0
4377.01 0
4377.16 0
4377.31 5
4377.46 10
4377.61 14
4377.77 19
4377.92 25
4378.07 31
4378.22 38
4378.37 46
4378.52 54
4378.68 62
4378.83 68
4378.98 74
4379.13 80
4379.28 84
4379.43 89
4379.59 92
4379.74 94
4379.89 94
4380.04 93
4380.19 92
4380.35 90
4380.50 88
4380.65 88
4380.80 89
4380.95 90
4381.10 92
4381.26 95
4381.41 97
4381.56 101
4381.71 105
4381.86 110
4382.02 115
4382.17 120
4382.32 124
4382.47 126
4382.62 126
4382.77 123
4382.93 119
4383.08 115
4383.23 111
4383.38 109
4383.53 109
4383.69 112
4383.84 117
4383.99 123
4384.14 129
4384.29 135
4384.44 140
4384.60 143
4384.75 144
4384.90 143
4385.05 139
4385.20 133
4385.36 126
4385.51 119
4385.66 112
4385.81 107
4385.96 103
4386.11 99
4386.27 96
4386.42 92
4386.57 87
4386.72 82
4386.87 78
4387.03 76
4387.18 77
4387.33 83
4387.48 91
4387.63 103
4387.79 115
4387.94 126
4388.09 134
4388.24 137
4388.39 137
4388.55 132
4388.70 126
4388.85 118
4389.00 112
4389.15 106
4389.30 103
4389.46 101
4389.61 101
4389.76 102
4389.91 104
4390.06 105
4390.22 104
4390.37 101
4390.52 95
4390.67 88
4390.82 78
4390.98 68
4391.13 59
4391.28 53
4391.43 49
4391.58 48
4391.74 49
4391.89 52
4392.04 55
4392.19 58
4392.34 60
4392.50 62
4392.65 64
4392.80 67
4392.95 70
4393.10 74
4393.26 78
4393.41 81
4393.56 84
4393.71 85
4393.86 85
4394.02 84
4394.17 84
4394.32 83
4394.47 83
4394.62 83
4394.78 82
4394.93 82
4395.08 81
4395.23 81
4395.38 81
4395.54 82
4395.69 84
4395.84 86
4395.99 88
4396.14 91
4396.30 95
4396.45 99
4396.60 105
4396.75 112
4396.90 120
4397.06 129
4397.21 137
4397.36 144
4397.51 149
4397.66 153
4397.82 154
4397.97 154
4398.12 154
4398.27 154
4398.43 154
4398.58 156
4398.73 160
4398.88 165
4399.03 172
4399.19 180
4399.34 189
4399.49 199
4399.64 209
4399.79 220
4399.95 229
4400.10 239
4400.25 248
4400.40 256
4400.55 264
4400.71 269
4400.86 272
4401.01 271
4401.16 267
4401.32 260
4401.47 250
4401.62 239
4401.77 227
4401.92 217
4402.08 207
4402.23 198
4402.38 189
4402.53 181
4402.68 172
4402.84 163
4402.99 153
4403.14 143
4403.29 133
4403.45 123
4403.60 115
4403.75 108
4403.90 103
4404.05 100
4404.21 97
4404.36 95
4404.51 93
4404.66 92
4404.82 91
4404.97 92
4405.12 95
4405.27 101
4405.42 109
4405.58 119
4405.73 129
4405.88 138
4406.03 145
4406.19 149
4406.34 150
4406.49 148
4406.64 145
4406.79 141
4406.95 137
4407.10 133
4407.25 130
4407.40 128
4407.56 127
4407.71 128
4407.86 131
4408.01 137
4408.16 143
4408.32 149
4408.47 155
4408.62 159
4408.77 162
4408.93 163
4409.08 163
4409.23 162
4409.38 162
4409.53 163
4409.69 165
4409.84 167
4409.99 168
4410.14 168
4410.30 166
4410.45 161
4410.60 154
4410.75 144
4410.91 135
4411.06 126
4411.21 120
4411.36 115
4411.51 112
4411.67 110
4411.82 109
4411.97 107
4412.12 104
4412.28 101
4412.43 97
4412.58 92
4412.73 88
4412.89 85
4413.04 83
4413.19 82
4413.34 84
4413.49 87
4413.65 91
4413.80 95
4413.95 99
4414.10 101
4414.26 101
4414.41 99
4414.56 96
4414.71 93
4414.87 91
4415.02 90
4415.17 90
4415.32 92
4415.48 93
4415.63 94
4415.78 93
4415.93 92
4416.09 90
4416.24 89
4416.39 89
4416.54 89
4416.69 91
4416.85 94
4417.00 98
4417.15 103
4417.30 108
4417.46 113
4417.61 119
4417.76 124
4417.91 131
4418.07 137
4418.22 144
4418.37 151
4418.52 160
4418.68 171
4418.83 183
4418.98 198
4419.13 215
4419.29 235
4419.44 257
4419.59 281
4419.74 307
4419.90 336
4420.05 368
4420.20 403
4420.35 441
4420.51 483
4420.66 529
4420.81 577
4420.96 628
4421.12 679
4421.27 728
4421.42 775
4421.57 818
4421.73 856
4421.88 889
4422.03 919
4422.18 946
4422.34 972
4422.49 999
4422.64 1027
4422.79 1056
4422.95 1085
4423.10 1112
4423.25 1134
4423.40 1150
4423.56 1160
4423.71 1165
4423.86 1164
4424.01 1159
4424.17 1152
4424.32 1144
4424.47 1135
4424.62 1125
4424.78 1112
4424.93 1098
4425.08 1081
4425.23 1063
4425.39 1044
4425.54 1024
4425.69 1005
4425.84 985
4426.00 965
4426.15 944
4426.30 923
4426.45 901
4426.61 878
4426.76 856
4426.91 835
4427.06 816
4427.22 799
4427.37 782
4427.52 767
4427.67 750
4427.83 733
4427.98 713
4428.13 692
4428.29 668
4428.44 645
4428.59 621
4428.74 597
4428.90 574
4429.05 551
4429.20 528
4429.35 504
4429.51 479
4429.66 452
4429.81 424
4429.96 396
4430.12 367
4430.27 340
4430.42 314
4430.57 291
4430.73 271
4430.88 254
4431.03 242
4431.19 233
4431.34 227
4431.49 223
4431.64 219
4431.80 215
4431.95 211
4432.10 205
4432.25 199
4432.41 192
4432.56 186
4432.71 179
4432.86 172
4433.02 165
4433.17 159
4433.32 153
4433.48 147
4433.63 141
4433.78 137
4433.93 133
4434.09 130
4434.24 129
4434.39 127
4434.54 125
4434.70 121
4434.85 116
4435.00 109
4435.16 101
4435.31 93
4435.46 87
4435.61 82
4435.77 80
4435.92 80
4436.07 81
4436.22 81
4436.38 80
4436.53 75
4436.68 69
4436.84 62
4436.99 54
4437.14 46
4437.29 41
4437.45 37
4437.60 35
4437.75 33
4437.90 33
4438.06 33
4438.21 34
4438.36 36
4438.52 39
4438.67 41
4438.82 44
4438.97 46
4439.13 47
4439.28 48
4439.43 48
4439.59 48
4439.74 48
4439.89 48
4440.04 48
4440.20 48
4440.35 49
4440.50 51
4440.65 54
4440.81 57
4440.96 60
4441.11 63
4441.27 66
4441.42 68
4441.57 68
4441.72 66
4441.88 62
4442.03 57
4442.18 51
4442.34 44
4442.49 38
4442.64 33
4442.79 28
4442.95 24
4443.10 20
4443.25 16
4443.41 14
4443.56 12
4443.71 12
4443.86 13
4444.02 14
4444.17 14
4444.32 14
4444.48 13
4444.63 10
4444.78 7
4444.93 2
4445.09 0
4445.24 0
4445.39 0
4445.55 0
4445.70 0
4445.85 0
4446.00 0
4446.16 0
4446.31 4
4446.46 10
4446.62 15
4446.77 19
4446.92 21
4447.08 22
4447.23 21
4447.38 21
4447.53 21
4447.69 21
4447.84 22
4447.99 23
4448.15 24
4448.30 26
4448.45 27
4448.60 30
4448.76 33
4448.91 37
4449.06 44
4449.22 51
4449.37 60
4449.52 69
4449.68 77
4449.83 84
4449.98 89
4450.13 92
4450.29 93
4450.44 93
4450.59 92
4450.75 91
4450.90 90
4451.05 88
4451.21 88
4451.36 87
4451.51 87
4451.66 87
4451.82 88
4451.97 89
4452.12 91
4452.28 92
4452.43 94
4452.58 96
4452.74 98
4452.89 99
4453.04 101
4453.19 104
4453.35 107
4453.50 110
4453.65 112
4453.81 112
4453.96 111
4454.11 108
4454.27 102
4454.42 94
4454.57 85
4454.73 76
4454.88 67
4455.03 58
4455.18 50
4455.34 42
4455.49 36
4455.64 30
4455.80 27
4455.95 26
4456.10 27
4456.26 32
4456.41 40
4456.56 49
4456.72 59
4456.87 69
4457.02 76
4457.17 80
4457.33 82
4457.48 81
4457.63 78
4457.79 74
4457.94 70
4458.09 65
4458.25 61
4458.40 56
4458.55 52
4458.71 48
4458.86 46
4459.01 45
4459.16 45
4459.32 47
4459.47 50
4459.62 52
4459.78 52
4459.93 50
4460.08 45
4460.24 37
4460.39 28
4460.54 18
4460.70 8
4460.85 1
4461.00 0
4461.16 0
4461.31 0
4461.46 3
4461.62 10
4461.77 18
4461.92 26
4462.07 33
4462.23 38
4462.38 43
4462.53 46
4462.69 48
4462.84 50
4462.99 50
4463.15 49
4463.30 46
4463.45 42
4463.61 37
4463.76 32
4463.91 26
4464.07 20
4464.22 15
4464.37 9
4464.53 3
4464.68 0
4464.83 0
4464.99 0
4465.14 0
4465.29 0
4465.45 0
4465.60 0
4465.75 0
4465.91 8
4466.06 23
4466.21 39
4466.37 55
4466.52 67
4466.67 76
4466.82 79
4466.98 77
4467.13 71
4467.28 63
4467.44 54
4467.59 45
4467.74 38
4467.90 34
4468.05 33
4468.20 34
4468.36 36
4468.51 40
4468.66 44
4468.82 48
4468.97 52
4469.12 55
4469.28 58
4469.43 59
4469.58 60
4469.74 58
4469.89 56
4470.04 52
4470.20 48
4470.35 43
4470.50 39
4470.66 35
4470.81 32
4470.96 30
4471.12 29
4471.27 29
4471.42 30
4471.58 32
4471.73 35
4471.88 38
4472.04 41
4472.19 44
4472.34 46
4472.50 47
4472.65 47
4472.80 45
4472.96 42
4473.11 38
4473.26 33
4473.42 29
4473.57 25
4473.72 24
4473.88 25
4474.03 29
4474.18 34
4474.34 38
4474.49 42
4474.64 43
4474.80 43
4474.95 41
4475.11 38
4475.26 36
4475.41 34
4475.57 34
4475.72 35
4475.87 36
4476.03 37
4476.18 38
4476.33 39
4476.49 38
4476.64 37
4476.79 36
4476.95 33
4477.10 30
4477.25 27
4477.41 24
4477.56 20
4477.71 16
4477.87 12
4478.02 7
4478.17 2
4478.33 0
4478.48 0
4478.63 0
4478.79 0
4478.94 0
4479.09 0
4479.25 0
4479.40 2
4479.56 6
4479.71 8
4479.86 9
4480.02 8
4480.17 6
4480.32 4
4480.48 2
4480.63 3
4480.78 6
4480.94 11
4481.09 17
4481.24 25
4481.40 32
4481.55 39
4481.70 45
4481.86 51
4482.01 56
4482.16 61
4482.32 67
4482.47 72
4482.63 78
4482.78 82
4482.93 84
4483.09 85
4483.24 84
4483.39 81
4483.55 76
4483.70 71
4483.85 64
4484.01 56
4484.16 48
4484.31 41
4484.47 34
4484.62 30
4484.78 27
4484.93 27
4485.08 29
4485.24 32
4485.39 36
4485.54 38
4485.70 40
4485.85 39
4486.00 38
4486.16 35
4486.31 33
4486.46 30
4486.62 28
4486.77 26
4486.93 24
4487.08 22
4487.23 20
4487.39 17
4487.54 14
4487.69 11
4487.85 8
4488.00 6
4488.15 4
4488.31 4
4488.46 5
4488.62 9
4488.77 14
4488.92 21
4489.08 30
4489.23 38
4489.38 47
4489.54 53
4489.69 57
4489.84 59
4490.00 58
4490.15 55
4490.31 51
4490.46 48
4490.61 44
4490.77 42
4490.92 39
4491.07 38
4491.23 37
4491.38 37
4491.53 37
4491.69 39
4491.84 42
4492.00 45
4492.15 50
4492.30 54
4492.46 58
4492.61 63
4492.76 66
4492.92 68
4493.07 69
4493.23 67
4493.38 62
4493.53 55
4493.69 46
4493.84 37
4493.99 29
4494.15 21
4494.30 15
4494.46 11
4494.61 9
4494.76 7
4494.92 8
4495.07 10
4495.22 15
4495.38 21
4495.53 28
4495.69 36
4495.84 44
4495.99 50
4496.15 56
4496.30 60
4496.45 64
4496.61 68
4496.76 73
4496.92 79
4497.07 84
4497.22 89
4497.38 91
4497.53 91
4497.68 89
4497.84 84
4497.99 78
4498.15 71
4498.30 65
4498.45 59
4498.61 55
4498.76 52
4498.92 51
4499.07 50
4499.22 49
4499.38 48
4499.53 48
4499.68 49
4499.84 51
4499.99 53
4500.15 55
4500.30 58
4500.45 60
4500.61 61
4500.76 61
4500.91 61
4501.07 61
4501.22 62
4501.38 64
4501.53 67
4501.68 71
4501.84 76
4501.99 81
4502.15 85
4502.30 88
4502.45 90
4502.61 91
4502.76 91
4502.92 90
4503.07 88
4503.22 85
4503.38 83
4503.53 82
4503.68 80
4503.84 80
4503.99 80
4504.15 80
4504.30 81
4504.45 80
4504.61 79
4504.76 78
4504.92 76
4505.07 73
4505.22 69
4505.38 64
4505.53 59
4505.69 53
4505.84 47
4505.99 39
4506.15 32
4506.30 25
4506.46 19
4506.61 14
4506.76 10
4506.92 8
4507.07 6
4507.23 6
4507.38 5
4507.53 6
4507.69 8
4507.84 12
4507.99 18
4508.15 27
4508.30 37
4508.46 49
4508.61 59
4508.76 69
4508.92 76
4509.07 80
4509.23 83
4509.38 85
4509.53 86
4509.69 86
4509.84 87
4510.00 87
4510.15 86
4510.30 85
4510.46 83
4510.61 80
4510.77 77
4510.92 75
4511.07 74
4511.23 75
4511.38 76
4511.54 78
4511.69 79
4511.84 78
4512.00 75
4512.15 69
4512.31 62
4512.46 53
4512.62 46
4512.77 40
4512.92 36
4513.08 35
4513.23 36
4513.39 38
4513.54 41
4513.69 43
4513.85 45
4514.00 46
4514.16 46
4514.31 47
4514.46 47
4514.62 47
4514.77 47
4514.93 48
4515.08 48
4515.23 47
4515.39 46
4515.54 43
4515.70 40
4515.85 37
4516.00 35
4516.16 34
4516.31 35
4516.47 38
4516.62 41
4516.78 45
4516.93 48
4517.08 48
4517.24 47
4517.39 44
4517.55 39
4517.70 33
4517.85 28
4518.01 24
4518.16 22
4518.32 22
4518.47 25
4518.63 31
4518.78 38
4518.93 46
4519.09 53
4519.24 60
4519.40 66
4519.55 69
4519.70 72
4519.86 73
4520.01 74
4520.17 75
4520.32 75
4520.48 76
4520.63 75
4520.78 73
4520.94 70
4521.09 66
4521.25 62
4521.40 58
4521.55 54
4521.71 52
4521.86 52
4522.02 53
4522.17 54
4522.33 55
4522.48 56
4522.63 56
4522.79 55
4522.94 52
4523.10 50
4523.25 46
4523.41 41
4523.56 35
4523.71 28
4523.87 20
4524.02 13
4524.18 7
4524.33 3
4524.48 2
4524.64 2
4524.79 4
4524.95 7
4525.10 8
4525.26 7
4525.41 4
4525.56 0
4525.72 0
4525.87 0
4526.03 0
4526.18 0
4526.34 0
4526.49 2
4526.64 12
4526.80 22
4526.95 32
4527.11 40
4527.26 46
4527.42 50
4527.57 54
4527.72 59
4527.88 65
4528.03 72
4528.19 80
4528.34 89
4528.50 97
4528.65 103
4528.81 108
4528.96 110
4529.11 110
4529.27 108
4529.42 104
4529.58 98
4529.73 91
4529.89 83
4530.04 73
4530.19 64
4530.35 54
4530.50 45
4530.66 38
4530.81 34
4530.97 32
4531.12 34
4531.27 39
4531.43 46
4531.58 56
4531.74 67
4531.89 78
4532.05 89
4532.20 99
4532.36 107
4532.51 113
4532.66 117
4532.82 119
4532.97 119
4533.13 115
4533.28 109
4533.44 100
4533.59 90
4533.74 79
4533.90 68
4534.05 61
4534.21 56
4534.36 55
4534.52 58
4534.67 63
4534.83 69
4534.98 74
4535.13 78
4535.29 81
4535.44 83
4535.60 85
4535.75 86
4535.91 88
4536.06 89
4536.22 90
4536.37 91
4536.52 90
4536.68 88
4536.83 84
4536.99 80
4537.14 76
4537.30 72
4537.45 69
4537.61 66
4537.76 63
4537.91 61
4538.07 59
4538.22 59
4538.38 59
4538.53 59
4538.69 60
4538.84 60
4539.00 61
4539.15 61
4539.31 61
4539.46 61
4539.61 62
4539.77 64
4539.92 67
4540.08 72
4540.23 78
4540.39 84
4540.54 90
4540.70 95
4540.85 97
4541.01 96
4541.16 93
4541.31 87
4541.47 82
4541.62 77
4541.78 74
4541.93 74
4542.09 75
4542.24 77
4542.40 80
4542.55 82
4542.71 83
4542.86 84
4543.01 85
4543.17 86
4543.32 87
4543.48 88
4543.63 89
4543.79 89
4543.94 87
4544.10 85
4544.25 82
4544.41 78
4544.56 76
4544.71 76
4544.87 77
4545.02 80
4545.18 83
4545.33 87
4545.49 89
4545.64 90
4545.80 90
4545.95 88
4546.11 85
4546.26 82
4546.42 80
4546.57 79
4546.72 80
4546.88 83
4547.03 88
4547.19 94
4547.34 101
4547.50 106
4547.65 111
4547.81 113
4547.96 112
4548.12 109
4548.27 105
4548.43 100
4548.58 96
4548.74 93
4548.89 93
4549.04 94
4549.20 97
4549.35 102
4549.51 108
4549.66 116
4549.82 124
4549.97 132
4550.13 140
4550.28 147
4550.44 152
4550.59 155
4550.75 155
4550.90 154
4551.06 152
4551.21 148
4551.36 145
4551.52 142
4551.67 139
4551.83 136
4551.98 133
4552.14 128
4552.29 121
4552.45 114
4552.60 106
4552.76 99
4552.91 94
4553.07 90
4553.22 90
4553.38 91
4553.53 94
4553.69 98
4553.84 103
4554.00 110
4554.15 118
4554.30 128
4554.46 139
4554.61 151
4554.77 164
4554.92 177
4555.08 189
4555.23 197
4555.39 203
4555.54 205
4555.70 202
4555.85 197
4556.01 188
4556.16 178
4556.32 168
4556.47 159
4556.63 152
4556.78 148
4556.94 148
4557.09 152
4557.25 157
4557.40 164
4557.56 170
4557.71 174
4557.86 174
4558.02 172
4558.17 169
4558.33 165
4558.48 163
4558.64 164
4558.79 169
4558.95 177
4559.10 187
4559.26 198
4559.41 208
4559.57 217
4559.72 224
4559.88 231
4560.03 236
4560.19 240
4560.34 244
4560.50 249
4560.65 254
4560.81 260
4560.96 268
4561.12 277
4561.27 287
4561.43 298
4561.58 309
4561.74 318
4561.89 326
4562.05 331
4562.20 334
4562.36 336
4562.51 336
4562.67 338
4562.82 340
4562.98 343
4563.13 347
4563.29 351
4563.44 355
4563.60 358
4563.75 358
4563.90 355
4564.06 349
4564.21 339
4564.37 325
4564.52 309
4564.68 291
4564.83 274
4564.99 258
4565.14 245
4565.30 234
4565.45 225
4565.61 219
4565.76 215
4565.92 212
4566.07 209
4566.23 206
4566.38 204
4566.54 203
4566.69 201
4566.85 198
4567.00 194
4567.16 188
4567.31 181
4567.47 174
4567.62 166
4567.78 159
4567.93 155
4568.09 152
4568.24 151
4568.40 152
4568.55 154
4568.71 157
4568.86 160
4569.02 163
4569.17 165
4569.33 166
4569.48 167
4569.64 167
4569.79 166
4569.95 164
4570.10 160
4570.26 154
4570.41 147
4570.57 140
4570.72 134
4570.88 130
4571.03 130
4571.19 135
4571.34 143
4571.50 153
4571.65 162
4571.81 169
4571.96 171
4572.12 166
4572.27 156
4572.43 141
4572.58 125
4572.74 110
4572.89 98
4573.05 91
4573.21 88
4573.36 88
4573.52 91
4573.67 95
4573.83 98
4573.98 100
4574.14 100
4574.29 98
4574.45 94
4574.60 89
4574.76 84
4574.91 79
4575.07 75
4575.22 72
4575.38 70
4575.53 68
4575.69 65
4575.84 61
4576.00 54
4576.15 45
4576.31 34
4576.46 23
4576.62 14
4576.77 7
4576.93 3
4577.08 1
4577.24 2
4577.39 3
4577.55 4
4577.70 3
4577.86 1
4578.01 0
4578.17 0
4578.32 0
4578.48 0
4578.63 0
4578.79 0
4578.94 5
4579.10 12
4579.26 20
4579.41 28
4579.57 36
4579.72 43
4579.88 49
4580.03 54
4580.19 58
4580.34 62
4580.50 65
4580.65 66
4580.81 67
4580.96 66
4581.12 64
4581.27 61
4581.43 59
4581.58 57
4581.74 57
4581.89 57
4582.05 58
4582.20 60
4582.36 61
4582.51 63
4582.67 65
4582.83 69
4582.98 74
4583.14 81
4583.29 90
4583.45 99
4583.60 108
4583.76 117
4583.91 124
4584.07 131
4584.22 136
4584.38 141
4584.53 144
4584.69 146
4584.84 146
4585.00 142
4585.15 135
4585.31 126
4585.46 115
4585.62 104
4585.78 95
4585.93 88
4586.09 84
4586.24 82
4586.40 81
4586.55 79
4586.71 76
4586.86 71
4587.02 65
4587.17 58
4587.33 51
4587.48 45
4587.64 39
4587.79 35
4587.95 31
4588.10 29
4588.26 27
4588.42 27
4588.57 28
4588.73 30
4588.88 34
4589.04 39
4589.19 45
4589.35 52
4589.50 59
4589.66 67
4589.81 76
4589.97 85
4590.12 93
4590.28 99
4590.44 104
4590.59 106
4590.75 105
4590.90 101
4591.06 96
4591.21 91
4591.37 86
4591.52 83
4591.68 80
4591.83 79
4591.99 78
4592.14 77
4592.30 76
4592.46 74
4592.61 72
4592.77 71
4592.92 70
4593.08 70
4593.23 70
4593.39 71
4593.54 72
4593.70 72
4593.85 71
4594.01 69
4594.16 66
4594.32 63
4594.48 61
4594.63 58
4594.79 57
4594.94 57
4595.10 57
4595.25 58
4595.41 59
4595.56 60
4595.72 59
4595.87 57
4596.03 54
4596.19 50
4596.34 44
4596.50 38
4596.65 32
4596.81 26
4596.96 21
4597.12 17
4597.27 14
4597.43 13
4597.59 14
4597.74 16
4597.90 20
4598.05 25
4598.21 32
4598.36 39
4598.52 46
4598.67 55
4598.83 63
4598.98 72
4599.14 81
4599.30 90
4599.45 99
4599.61 108
4599.76 115
4599.92 122
4600.07 127
4600.23 130
4600.38 132
4600.54 133
4600.70 132
4600.85 131
4601.01 129
4601.16 127
4601.32 124
4601.47 121
4601.63 118
4601.78 113
4601.94 108
4602.10 102
4602.25 97
4602.41 90
4602.56 85
4602.72 79
4602.87 75
4603.03 72
4603.18 70
4603.34 69
4603.50 69
4603.65 69
4603.81 70
4603.96 70
4604.12 69
4604.27 69
4604.43 71
4604.59 74
4604.74 79
4604.90 86
4605.05 94
4605.21 102
4605.36 110
4605.52 118
4605.67 124
4605.83 130
4605.99 136
4606.14 141
4606.30 147
4606.45 152
4606.61 156
4606.76 159
4606.92 162
4607.08 162
4607.23 161
4607.39 157
4607.54 151
4607.70 143
4607.85 132
4608.01 120
4608.16 108
4608.32 98
4608.48 89
4608.63 84
4608.79 81
4608.94 80
4609.10 79
4609.25 78
4609.41 76
4609.57 74
4609.72 71
4609.88 69
4610.03 69
4610.19 71
4610.34 74
4610.50 78
4610.66 80
4610.81 81
4610.97 78
4611.12 73
4611.28 65
4611.43 55
4611.59 46
4611.75 38
4611.90 31
4612.06 27
4612.21 24
4612.37 24
4612.52 27
4612.68 31
4612.84 38
4612.99 46
4613.15 56
4613.30 66
4613.46 76
4613.62 85
4613.77 92
4613.93 96
4614.08 98
4614.24 98
4614.39 96
4614.55 94
4614.71 92
4614.86 89
4615.02 87
4615.17 87
4615.33 87
4615.48 88
4615.64 90
4615.80 92
4615.95 94
4616.11 96
4616.26 99
4616.42 101
4616.58 105
4616.73 109
4616.89 114
4617.04 119
4617.20 124
4617.35 130
4617.51 135
4617.67 140
4617.82 145
4617.98 150
4618.13 156
4618.29 162
4618.45 168
4618.60 174
4618.76 178
4618.91 181
4619.07 182
4619.22 181
4619.38 177
4619.54 172
4619.69 165
4619.85 157
4620.00 148
4620.16 139
4620.32 128
4620.47 116
4620.63 103
4620.78 89
4620.94 75
4621.09 61
4621.25 50
4621.41 41
4621.56 35
4621.72 35
4621.87 39
4622.03 47
4622.19 59
4622.34 72
4622.50 84
4622.65 94
4622.81 101
4622.97 104
4623.12 104
4623.28 102
4623.43 97
4623.59 93
4623.75 88
4623.90 83
4624.06 78
4624.21 73
4624.37 67
4624.53 61
4624.68 55
4624.84 50
4624.99 46
4625.15 44
4625.30 44
4625.46 47
4625.62 51
4625.77 57
4625.93 63
4626.08 69
4626.24 75
4626.40 80
4626.55 85
4626.71 89
4626.86 93
4627.02 97
4627.18 100
4627.33 102
4627.49 103
4627.64 102
4627.80 101
4627.96 100
4628.11 99
4628.27 100
4628.42 102
4628.58 104
4628.74 107
4628.89 110
4629.05 113
4629.20 115
4629.36 116
4629.52 118
4629.67 120
4629.83 123
4629.98 126
4630.14 130
4630.30 133
4630.45 136
4630.61 137
4630.77 136
4630.92 134
4631.08 130
4631.23 126
4631.39 123
4631.55 121
4631.70 119
4631.86 118
4632.01 117
4632.17 116
4632.33 113
4632.48 110
4632.64 105
4632.79 101
4632.95 97
4633.11 94
4633.26 93
4633.42 93
4633.57 93
4633.73 94
4633.89 94
4634.04 93
4634.20 91
4634.36 87
4634.51 82
4634.67 75
4634.82 66
4634.98 55
4635.14 43
4635.29 31
4635.45 20
4635.60 9
4635.76 1
4635.92 0
4636.07 0
4636.23 0
4636.38 0
4636.54 0
4636.70 0
4636.85 0
4637.01 0
4637.17 0
4637.32 5
4637.48 14
4637.63 25
4637.79 36
4637.95 46
4638.10 55
4638.26 62
4638.41 69
4638.57 76
4638.73 84
4638.88 93
4639.04 104
4639.20 116
4639.35 127
4639.51 138
4639.66 147
4639.82 155
4639.98 162
4640.13 168
4640.29 173
4640.45 176
4640.60 178
4640.76 177
4640.91 173
4641.07 167
4641.23 160
4641.38 154
4641.54 150
4641.70 149
4641.85 151
4642.01 155
4642.16 160
4642.32 165
4642.48 168
4642.63 170
4642.79 169
4642.95 167
4643.10 165
4643.26 164
4643.41 163
4643.57 163
4643.73 163
4643.88 163
4644.04 162
4644.20 160
4644.35 156
4644.51 152
4644.66 146
4644.82 140
4644.98 133
4645.13 126
4645.29 119
4645.45 112
4645.60 108
4645.76 105
4645.91 106
4646.07 111
4646.23 118
4646.38 129
4646.54 141
4646.70 152
4646.85 163
4647.01 171
4647.17 177
4647.32 179
4647.48 179
4647.63 177
4647.79 173
4647.95 169
4648.10 164
4648.26 159
4648.42 155
4648.57 150
4648.73 146
4648.89 142
4649.04 138
4649.20 134
4649.35 130
4649.51 124
4649.67 118
4649.82 111
4649.98 104
4650.14 99
4650.29 94
4650.45 92
4650.61 90
4650.76 90
4650.92 90
4651.07 90
4651.23 90
4651.39 90
4651.54 90
4651.70 92
4651.86 95
4652.01 98
4652.17 102
4652.33 105
4652.48 108
4652.64 109
4652.79 109
4652.95 106
4653.11 102
4653.26 96
4653.42 89
4653.58 81
4653.73 73
4653.89 67
4654.05 63
4654.20 62
4654.36 64
4654.52 67
4654.67 71
4654.83 75
4654.99 76
4655.14 75
4655.30 72
4655.45 65
4655.61 55
4655.77 44
4655.92 33
4656.08 23
4656.24 16
4656.39 11
4656.55 9
4656.71 11
4656.86 15
4657.02 21
4657.18 28
4657.33 35
4657.49 41
4657.65 46
4657.80 49
4657.96 51
4658.11 52
4658.27 52
4658.43 52
4658.58 52
4658.74 53
4658.90 53
4659.05 54
4659.21 55
4659.37 56
4659.52 57
4659.68 56
4659.84 55
4659.99 53
4660.15 50
4660.31 46
4660.46 43
4660.62 40
4660.78 39
4660.93 38
4661.09 39
4661.25 42
4661.40 45
4661.56 48
4661.72 52
4661.87 56
4662.03 59
4662.19 63
4662.34 65
4662.50 66
4662.65 66
4662.81 64
4662.97 59
4663.12 53
4663.28 45
4663.44 35
4663.59 25
4663.75 14
4663.91 5
4664.06 0
4664.22 0
4664.38 0
4664.53 0
4664.69 0
4664.85 0
4665.00 0
4665.16 0
4665.32 2
4665.47 6
4665.63 10
4665.79 14
4665.94 19
4666.10 24
4666.26 31
4666.41 39
4666.57 47
4666.73 55
4666.88 62
4667.04 69
4667.20 74
4667.35 77
4667.51 78
4667.67 79
4667.82 79
4667.98 80
4668.14 82
4668.29 86
4668.45 91
4668.61 95
4668.76 99
4668.92 101
4669.08 101
4669.23 98
4669.39 93
4669.55 87
4669.70 80
4669.86 74
4670.02 71
4670.17 69
4670.33 68
4670.49 68
4670.64 69
4670.80 69
4670.96 68
4671.11 65
4671.27 62
4671.43 59
4671.58 57
4671.74 54
4671.90 53
4672.06 52
4672.21 52
4672.37 53
4672.53 54
4672.68 55
4672.84 55
4673.00 56
4673.15 56
4673.31 56
4673.47 56
4673.62 55
4673.78 55
4673.94 57
4674.09 59
4674.25 62
4674.41 66
4674.56 72
4674.72 78
4674.88 85
4675.03 92
4675.19 97
4675.35 99
4675.50 100
4675.66 97
4675.82 91
4675.97 85
4676.13 77
4676.29 71
4676.45 66
4676.60 63
4676.76 61
4676.92 61
4677.07 62
4677.23 64
4677.39 67
4677.54 70
4677.70 75
4677.86 80
4678.01 85
4678.17 89
4678.33 93
4678.48 95
4678.64 96
4678.80 96
4678.95 95
4679.11 93
4679.27 88
4679.43 82
4679.58 75
4679.74 67
4679.90 59
4680.05 52
4680.21 46
4680.37 41
4680.52 38
4680.68 35
4680.84 34
4680.99 36
4681.15 39
4681.31 46
4681.46 54
4681.62 64
4681.78 74
4681.94 83
4682.09 89
4682.25 92
4682.41 91
4682.56 89
4682.72 86
4682.88 83
4683.03 83
4683.19 85
4683.35 89
4683.50 96
4683.66 104
4683.82 110
4683.98 113
4684.13 113
4684.29 110
4684.45 104
4684.60 98
4684.76 92
4684.92 89
4685.07 89
4685.23 93
4685.39 100
4685.55 110
4685.70 120
4685.86 129
4686.02 136
4686.17 140
4686.33 142
4686.49 141
4686.64 138
4686.80 134
4686.96 129
4687.12 125
4687.27 121
4687.43 116
4687.59 113
4687.74 110
4687.90 108
4688.06 107
4688.21 108
4688.37 111
4688.53 114
4688.69 119
4688.84 122
4689.00 124
4689.16 125
4689.31 125
4689.47 124
4689.63 122
4689.78 120
4689.94 118
4690.10 115
4690.26 111
4690.41 105
4690.57 97
4690.73 87
4690.88 76
4691.04 64
4691.20 52
4691.36 41
4691.51 31
4691.67 25
4691.83 21
4691.98 21
4692.14 22
4692.30 25
4692.45 29
4692.61 33
4692.77 35
4692.93 37
4693.08 37
4693.24 37
4693.40 37
4693.55 36
4693.71 36
4693.87 36
4694.03 36
4694.18 36
4694.34 37
4694.50 38
4694.65 41
4694.81 45
4694.97 50
4695.13 56
4695.28 63
4695.44 70
4695.60 77
4695.75 84
4695.91 90
4696.07 95
4696.23 100
4696.38 106
4696.54 112
4696.70 118
4696.85 123
4697.01 126
4697.17 125
4697.33 121
4697.48 113
4697.64 102
4697.80 89
4697.95 78
4698.11 68
4698.27 62
4698.43 60
4698.58 62
4698.74 67
4698.90 73
4699.05 80
4699.21 85
4699.37 90
4699.53 92
4699.68 93
4699.84 93
4700.00 91
4700.16 87
4700.31 82
4700.47 76
4700.63 70
4700.78 65
4700.94 60
4701.10 58
4701.26 59
4701.41 62
4701.57 67
4701.73 72
4701.88 76
4702.04 79
4702.20 80
4702.36 80
4702.51 79
4702.67 77
4702.83 77
4702.99 76
4703.14 76
4703.30 76
4703.46 74
4703.61 71
4703.77 67
4703.93 63
4704.09 58
4704.24 54
4704.40 51
4704.56 50
4704.72 51
4704.87 53
4705.03 55
4705.19 58
4705.34 61
4705.50 62
4705.66 61
4705.82 59
4705.97 55
4706.13 49
4706.29 43
4706.45 36
4706.60 31
4706.76 26
4706.92 22
4707.08 20
4707.23 19
4707.39 19
4707.55 21
4707.70 24
4707.86 28
4708.02 32
4708.18 38
4708.33 44
4708.49 50
4708.65 54
4708.81 57
4708.96 57
4709.12 55
4709.28 51
4709.44 46
4709.59 41
4709.75 38
4709.91 37
4710.07 40
4710.22 44
4710.38 51
4710.54 58
4710.69 64
4710.85 68
4711.01 72
4711.17 74
4711.32 76
4711.48 78
4711.64 81
4711.80 83
4711.95 86
4712.11 87
4712.27 87
4712.43 86
4712.58 84
4712.74 81
4712.90 78
4713.06 77
4713.21 78
4713.37 81
4713.53 85
4713.69 90
4713.84 93
4714.00 95
4714.16 93
4714.32 89
4714.47 83
4714.63 77
4714.79 72
4714.95 68
4715.10 68
4715.26 70
4715.42 73
4715.58 77
4715.73 80
4715.89 81
4716.05 82
4716.21 82
4716.36 81
4716.52 81
4716.68 81
4716.84 82
4716.99 83
4717.15 82
4717.31 79
4717.47 74
4717.62 68
4717.78 59
4717.94 51
4718.10 42
4718.25 35
4718.41 31
4718.57 28
4718.73 28
4718.88 30
4719.04 31
4719.20 32
4719.36 32
4719.51 31
4719.67 30
4719.83 29
4719.99 28
4720.14 29
4720.30 30
4720.46 32
4720.62 33
4720.77 35
4720.93 36
4721.09 38
4721.25 41
4721.40 45
4721.56 50
4721.72 55
4721.88 59
4722.03 62
4722.19 62
4722.35 59
4722.51 54
4722.66 49
4722.82 43
4722.98 39
4723.14 35
4723.29 34
4723.45 34
4723.61 35
4723.77 39
4723.93 44
4724.08 50
4724.24 56
4724.40 61
4724.56 66
4724.71 69
4724.87 70
4725.03 70
4725.19 69
4725.34 67
4725.50 65
4725.66 62
4725.82 58
4725.97 54
4726.13 49
4726.29 44
4726.45 38
4726.61 31
4726.76 25
4726.92 19
4727.08 13
4727.24 7
4727.39 1
4727.55 0
4727.71 0
4727.87 0
4728.02 0
4728.18 0
4728.34 0
4728.50 0
4728.66 0
4728.81 10
4728.97 22
4729.13 34
4729.29 46
4729.44 57
4729.60 66
4729.76 75
4729.92 82
4730.07 88
4730.23 91
4730.39 94
4730.55 94
4730.71 93
4730.86 92
4731.02 91
4731.18 90
4731.34 90
4731.49 90
4731.65 90
4731.81 89
4731.97 87
4732.12 86
4732.28 84
4732.44 85
4732.60 87
4732.76 92
4732.91 99
4733.07 106
4733.23 114
4733.39 119
4733.54 122
4733.70 121
4733.86 116
4734.02 108
4734.18 99
4734.33 91
4734.49 83
4734.65 77
4734.81 74
4734.96 71
4735.12 70
4735.28 67
4735.44 65
4735.60 61
4735.75 57
4735.91 54
4736.07 52
4736.23 51
4736.39 50
4736.54 49
4736.70 48
4736.86 44
4737.02 39
4737.17 33
4737.33 27
4737.49 21
4737.65 17
4737.81 16
4737.96 16
4738.12 17
4738.28 19
4738.44 22
4738.60 24
4738.75 27
4738.91 30
4739.07 34
4739.23 39
4739.38 46
4739.54 53
4739.70 61
4739.86 68
4740.02 75
4740.17 81
4740.33 86
4740.49 90
4740.65 93
4740.81 95
4740.96 95
4741.12 93
4741.28 88
4741.44 80
4741.59 70
4741.75 60
4741.91 52
4742.07 47
4742.23 46
4742.38 51
4742.54 61
4742.70 75
4742.86 91
4743.02 106
4743.17 121
4743.33 132
4743.49 140
4743.65 144
4743.81 146
4743.96 144
4744.12 142
4744.28 139
4744.44 136
4744.60 132
4744.75 129
4744.91 126
4745.07 122
4745.23 117
4745.39 111
4745.54 105
4745.70 98
4745.86 90
4746.02 83
4746.18 77
4746.33 70
4746.49 64
4746.65 58
4746.81 52
4746.97 46
4747.12 40
4747.28 36
4747.44 33
4747.60 33
4747.76 36
4747.91 43
4748.07 53
4748.23 64
4748.39 76
4748.55 86
4748.70 94
4748.86 98
4749.02 98
4749.18 95
4749.34 89
4749.49 81
4749.65 72
4749.81 63
4749.97 54
4750.13 47
4750.28 41
4750.44 35
4750.60 31
4750.76 28
4750.92 26
4751.07 25
4751.23 25
4751.39 25
4751.55 26
4751.71 25
4751.86 24
4752.02 23
4752.18 20
4752.34 17
4752.50 14
4752.66 11
4752.81 9
4752.97 7
4753.13 6
4753.29 5
4753.45 5
4753.60 6
4753.76 7
4753.92 8
4754.08 9
4754.24 11
4754.39 12
4754.55 13
4754.71 15
4754.87 16
4755.03 18
4755.18 20
4755.34 22
4755.50 24
4755.66 26
4755.82 27
4755.98 27
4756.13 27
4756.29 25
4756.45 23
4756.61 20
4756.77 16
4756.92 12
4757.08 9
4757.24 5
4757.40 3
4757.56 1
4757.72 1
4757.87 1
4758.03 2
4758.19 3
4758.35 4
4758.51 6
4758.66 7
4758.82 9
4758.98 11
4759.14 13
4759.30 15
4759.46 17
4759.61 17
4759.77 16
4759.93 14
4760.09 10
4760.25 6
4760.40 3
4760.56 0
4760.72 0
4760.88 0
4761.04 0
4761.20 4
4761.35 10
4761.51 18
4761.67 27
4761.83 35
4761.99 42
4762.15 46
4762.30 48
4762.46 48
4762.62 45
4762.78 41
4762.94 36
4763.10 31
4763.25 26
4763.41 21
4763.57 16
4763.73 12
4763.89 9
4764.04 7
4764.20 6
4764.36 7
4764.52 9
4764.68 10
4764.84 11
4764.99 11
4765.15 9
4765.31 5
4765.47 0
4765.63 0
4765.79 0
4765.94 0
4766.10 0
4766.26 0
4766.42 0
4766.58 0
4766.74 3
4766.89 7
4767.05 10
4767.21 13
4767.37 14
4767.53 16
4767.69 17
4767.84 19
4768.00 22
4768.16 24
4768.32 25
4768.48 26
4768.64 26
4768.79 25
4768.95 24
4769.11 24
4769.27 25
4769.43 27
4769.59 30
4769.74 35
4769.90 42
4770.06 49
4770.22 57
4770.38 64
4770.54 71
4770.69 76
4770.85 79
4771.01 82
4771.17 83
4771.33 83
4771.49 84
4771.65 84
4771.80 83
4771.96 82
4772.12 80
4772.28 77
4772.44 74
4772.60 69
4772.75 64
4772.91 59
4773.07 55
4773.23 52
4773.39 49
4773.55 48
4773.70 48
4773.86 47
4774.02 46
4774.18 44
4774.34 40
4774.50 36
4774.66 31
4774.81 27
4774.97 25
4775.13 24
4775.29 26
4775.45 28
4775.61 32
4775.76 35
4775.92 38
4776.08 41
4776.24 42
4776.40 41
4776.56 40
4776.72 37
4776.87 33
4777.03 28
4777.19 23
4777.35 18
4777.51 15
4777.67 13
4777.83 14
4777.98 18
4778.14 24
4778.30 32
4778.46 41
4778.62 49
4778.78 56
4778.94 61
4779.09 65
4779.25 67
4779.41 69
4779.57 70
4779.73 72
4779.89 75
4780.04 79
4780.20 84
4780.36 90
4780.52 97
4780.68 104
4780.84 111
4781.00 118
4781.15 125
4781.31 131
4781.47 136
4781.63 140
4781.79 143
4781.95 145
4782.11 146
4782.26 146
4782.42 147
4782.58 148
4782.74 149
4782.90 152
4783.06 155
4783.22 158
4783.37 161
4783.53 163
4783.69 164
4783.85 164
4784.01 162
4784.17 158
4784.33 154
4784.49 150
4784.64 144
4784.80 138
4784.96 132
4785.12 127
4785.28 124
4785.44 122
4785.60 122
4785.75 123
4785.91 125
4786.07 128
4786.23 129
4786.39 131
4786.55 131
4786.71 132
4786.86 133
4787.02 135
4787.18 137
4787.34 140
4787.50 143
4787.66 146
4787.82 147
4787.98 147
4788.13 145
4788.29 142
4788.45 137
4788.61 131
4788.77 125
4788.93 118
4789.09 112
4789.25 108
4789.40 106
4789.56 106
4789.72 108
4789.88 112
4790.04 117
4790.20 121
4790.36 125
4790.51 128
4790.67 130
4790.83 132
4790.99 132
4791.15 132
4791.31 132
4791.47 132
4791.63 132
4791.78 132
4791.94 132
4792.10 132
4792.26 132
4792.42 132
4792.58 133
4792.74 134
4792.90 135
4793.05 136
4793.21 136
4793.37 135
4793.53 133
4793.69 128
4793.85 122
4794.01 114
4794.17 103
4794.32 92
4794.48 80
4794.64 70
4794.80 62
4794.96 57
4795.12 57
4795.28 62
4795.44 69
4795.60 78
4795.75 87
4795.91 94
4796.07 99
4796.23 100
4796.39 99
4796.55 96
4796.71 91
4796.87 86
4797.02 81
4797.18 76
4797.34 71
4797.50 66
4797.66 60
4797.82 52
4797.98 43
4798.14 33
4798.30 23
4798.45 13
4798.61 5
4798.77 0
4798.93 0
4799.09 0
4799.25 0
4799.41 0
4799.57 0
4799.73 0
4799.88 0
4800.04 0
4800.20 0
4800.36 5
4800.52 12
4800.68 20
4800.84 30
4801.00 41
4801.16 51
4801.31 60
4801.47 66
4801.63 70
4801.79 71
4801.95 71
4802.11 68
4802.27 65
4802.43 62
4802.59 59
4802.74 56
4802.90 52
4803.06 48
4803.22 43
4803.38 38
4803.54 31
4803.70 25
4803.86 20
4804.02 16
4804.17 16
4804.33 18
4804.49 23
4804.65 29
4804.81 35
4804.97 39
4805.13 42
4805.29 42
4805.45 39
4805.61 34
4805.76 29
4805.92 24
4806.08 20
4806.24 18
4806.40 17
4806.56 18
4806.72 20
4806.88 22
4807.04 25
4807.20 27
4807.35 29
4807.51 31
4807.67 34
4807.83 39
4807.99 45
4808.15 53
4808.31 61
4808.47 69
4808.63 76
4808.79 82
4808.94 85
4809.10 86
4809.26 84
4809.42 80
4809.58 73
4809.74 65
4809.90 57
4810.06 48
4810.22 41
4810.38 36
4810.53 32
4810.69 29
4810.85 27
4811.01 25
4811.17 25
4811.33 25
4811.49 27
4811.65 31
4811.81 36
4811.97 43
4812.13 50
4812.28 56
4812.44 61
4812.60 64
4812.76 64
4812.92 64
4813.08 61
4813.24 58
4813.40 55
4813.56 50
4813.72 46
4813.88 43
4814.03 41
4814.19 40
4814.35 42
4814.51 45
4814.67 50
4814.83 55
4814.99 59
4815.15 62
4815.31 64
4815.47 63
4815.63 60
4815.79 56
4815.94 52
4816.10 49
4816.26 46
4816.42 44
4816.58 45
4816.74 46
4816.90 48
4817.06 50
4817.22 51
4817.38 49
4817.54 45
4817.70 39
4817.85 31
4818.01 22
4818.17 14
4818.33 6
4818.49 0
4818.65 0
4818.81 0
4818.97 0
4819.13 0
4819.29 0
4819.45 0
4819.61 0
4819.76 0
4819.92 2
4820.08 8
4820.24 14
4820.40 21
4820.56 28
4820.72 34
4820.88 39
4821.04 43
4821.20 45
4821.36 47
4821.52 47
4821.68 47
4821.83 47
4821.99 47
4822.15 48
4822.31 50
4822.47 53
4822.63 57
4822.79 61
4822.95 66
4823.11 70
4823.27 73
4823.43 75
4823.59 76
4823.75 76
4823.90 76
4824.06 75
4824.22 74
4824.38 72
4824.54 70
4824.70 67
4824.86 64
4825.02 60
4825.18 57
4825.34 53
4825.50 51
4825.66 50
4825.82 50
4825.98 52
4826.13 56
4826.29 60
4826.45 65
4826.61 69
4826.77 71
4826.93 72
4827.09 70
4827.25 66
4827.41 61
4827.57 57
4827.73 53
4827.89 52
4828.05 52
4828.21 55
4828.37 60
4828.52 66
4828.68 72
4828.84 78
4829.00 82
4829.16 84
4829.32 83
4829.48 80
4829.64 76
4829.80 70
4829.96 65
4830.12 62
4830.28 60
4830.44 61
4830.60 63
4830.76 66
4830.92 69
4831.07 70
4831.23 71
4831.39 69
4831.55 66
4831.71 63
4831.87 60
4832.03 57
4832.19 57
4832.35 58
4832.51 60
4832.67 63
4832.83 67
4832.99 71
4833.15 73
4833.31 75
4833.47 75
4833.63 74
4833.78 72
4833.94 67
4834.10 61
4834.26 53
4834.42 44
4834.58 35
4834.74 27
4834.90 20
4835.06 15
4835.22 12
4835.38 11
4835.54 11
4835.70 12
4835.86 14
4836.02 16
4836.18 20
4836.34 25
4836.50 30
4836.66 35
4836.81 40
4836.97 43
4837.13 44
4837.29 43
4837.45 40
4837.61 36
4837.77 31
4837.93 25
4838.09 20
4838.25 14
4838.41 9
4838.57 5
4838.73 1
4838.89 0
4839.05 0
4839.21 0
4839.37 0
4839.53 3
4839.69 8
4839.85 12
4840.01 16
4840.16 18
4840.32 18
4840.48 18
4840.64 17
4840.80 16
4840.96 16
4841.12 17
4841.28 18
4841.44 18
4841.60 17
4841.76 16
4841.92 14
4842.08 12
4842.24 11
4842.40 13
4842.56 17
4842.72 25
4842.88 34
4843.04 46
4843.20 57
4843.36 66
4843.52 72
4843.68 74
4843.83 72
4843.99 67
4844.15 58
4844.31 49
4844.47 40
4844.63 32
4844.79 27
4844.95 23
4845.11 22
4845.27 21
4845.43 21
4845.59 20
4845.75 18
4845.91 16
4846.07 13
4846.23 11
4846.39 9
4846.55 8
4846.71 8
4846.87 8
4847.03 7
4847.19 5
4847.35 2
4847.51 0
4847.67 0
4847.83 0
4847.99 0
4848.15 0
4848.30 0
4848.46 0
4848.62 4
4848.78 9
4848.94 13
4849.10 15
4849.26 16
4849.42 15
4849.58 13
4849.74 11
4849.90 9
4850.06 6
4850.22 4
4850.38 1
4850.54 0
4850.70 0
4850.86 3
4851.02 8
4851.18 14
4851.34 22
4851.50 30
4851.66 38
4851.82 45
4851.98 51
4852.14 57
4852.30 62
4852.46 67
4852.62 71
4852.78 74
4852.94 75
4853.10 74
4853.26 71
4853.42 66
4853.58 61
4853.74 55
4853.90 52
4854.05 50
4854.21 51
4854.37 53
4854.53 57
4854.69 60
4854.85 63
4855.01 66
4855.17 67
4855.33 68
4855.49 69
4855.65 69
4855.81 68
4855.97 66
4856.13 63
4856.29 60
4856.45 57
4856.61 54
4856.77 53
4856.93 53
4857.09 53
4857.25 54
4857.41 56
4857.57 58
4857.73 63
4857.89 70
4858.05 78
4858.21 89
4858.37 99
4858.53 109
4858.69 118
4858.85 124
4859.01 128
4859.17 131
4859.33 133
4859.49 136
4859.65 139
4859.81 142
4859.97 145
4860.13 145
4860.29 144
4860.45 141
4860.61 137
4860.77 134
4860.93 132
4861.09 130
4861.25 130
4861.41 130
4861.57 130
4861.73 129
4861.89 127
4862.05 123
4862.21 119
4862.37 114
4862.53 109
4862.69 104
4862.85 101
4863.01 99
4863.17 97
4863.33 96
4863.49 94
4863.65 92
4863.81 90
4863.97 86
4864.13 81
4864.29 77
4864.45 72
4864.61 69
4864.77 67
4864.93 65
4865.09 64
4865.25 63
4865.41 63
4865.57 63
4865.73 65
4865.89 67
4866.05 69
4866.21 72
4866.37 73
4866.53 73
4866.69 71
4866.85 68
4867.01 63
4867.17 58
4867.33 53
4867.49 51
4867.65 50
4867.81 51
4867.97 55
4868.13 60
4868.29 66
4868.45 73
4868.61 80
4868.77 87
4868.93 94
4869.09 101
4869.25 107
4869.41 111
4869.57 114
4869.73 114
4869.89 111
4870.05 107
4870.21 102
4870.37 98
4870.53 98
4870.69 101
4870.85 108
4871.01 119
4871.17 132
4871.33 145
4871.49 157
4871.65 167
4871.81 172
4871.97 173
4872.13 171
4872.29 166
4872.45 160
4872.61 153
4872.77 146
4872.93 139
4873.09 134
4873.25 130
4873.41 128
4873.57 127
4873.73 128
4873.89 130
4874.05 134
4874.21 138
4874.37 143
4874.53 148
4874.69 151
4874.85 153
4875.01 154
4875.17 152
4875.33 149
4875.49 145
4875.65 141
4875.81 136
4875.97 132
4876.13 129
4876.29 126
4876.45 123
4876.61 121
4876.77 120
4876.93 120
4877.09 121
4877.25 124
4877.41 127
4877.57 129
4877.73 129
4877.89 127
4878.05 121
4878.21 112
4878.37 102
4878.53 90
4878.69 80
4878.85 70
4879.01 62
4879.17 55
4879.33 50
4879.49 45
4879.65 42
4879.81 40
4879.97 38
4880.13 37
4880.29 35
4880.45 34
4880.61 33
4880.77 32
4880.93 32
4881.09 34
4881.25 38
4881.41 42
4881.57 47
4881.73 52
4881.90 55
4882.06 56
4882.22 54
4882.38 51
4882.54 46
4882.70 40
4882.86 35
4883.02 29
4883.18 23
4883.34 19
4883.50 15
4883.66 11
4883.82 9
4883.98 7
4884.14 6
4884.30 5
4884.46 6
4884.62 8
4884.78 12
4884.94 18
4885.10 27
4885.26 37
4885.42 49
4885.58 60
4885.74 70
4885.90 77
4886.06 81
4886.22 81
4886.38 78
4886.54 71
4886.70 62
4886.86 52
4887.02 41
4887.18 32
4887.34 22
4887.50 14
4887.67 8
4887.83 3
4887.99 0
4888.15 0
4888.31 0
4888.47 1
4888.63 3
4888.79 5
4888.95 6
4889.11 6
4889.27 5
4889.43 4
4889.59 4
4889.75 5
4889.91 9
4890.07 14
4890.23 22
4890.39 31
4890.55 39
4890.71 46
4890.87 52
4891.03 57
4891.19 60
4891.35 63
4891.51 66
4891.67 69
4891.83 72
4891.99 75
4892.16 76
4892.32 76
4892.48 75
4892.64 73
4892.80 70
4892.96 68
4893.12 66
4893.28 66
4893.44 67
4893.60 70
4893.76 73
4893.92 75
4894.08 76
4894.24 74
4894.40 71
4894.56 66
4894.72 60
4894.88 55
4895.04 49
4895.20 44
4895.36 39
4895.52 34
4895.68 29
4895.85 25
4896.01 21
4896.17 18
4896.33 16
4896.49 14
4896.65 12
4896.81 11
4896.97 10
4897.13 11
4897.29 13
4897.45 16
4897.61 20
4897.77 23
4897.93 26
4898.09 26
4898.25 24
4898.41 21
4898.57 16
4898.73 12
4898.89 10
4899.05 10
4899.22 13
4899.38 17
4899.54 22
4899.70 26
4899.86 31
4900.02 35
4900.18 39
4900.34 44
4900.50 50
4900.66 58
4900.82 67
4900.98 76
4901.14 83
4901.30 89
4901.46 92
4901.62 94
4901.78 93
4901.94 90
4902.11 87
4902.27 82
4902.43 76
4902.59 70
4902.75 63
4902.91 56
4903.07 49
4903.23 43
4903.39 37
4903.55 32
4903.71 28
4903.87 23
4904.03 19
4904.19 15
4904.35 11
4904.51 7
4904.67 5
4904.83 5
4905.00 7
4905.16 13
4905.32 20
4905.48 29
4905.64 37
4905.80 43
4905.96 47
4906.12 48
4906.28 47
4906.44 44
4906.60 41
4906.76 38
4906.92 36
4907.08 34
4907.24 33
4907.40 31
4907.57 28
[truncated: 734,079 more chars]
