# Supplementary material for: Methylobacterium Species Promoting Rice and Barley Growth and Interaction Specificity Revealed with Whole-Cell Matrix-Assisted Laser Desorption / Ionization-Time-of-Flight Mass Spectrometry (MALDI-TOF/MS) Analysis
Source: PLoS One. 2015 Jun 8;10(6):e0129509. doi: 10.1371/journal.pone.0129509 (PMC4460032; doi:10.1371/journal.pone.0129509)
Supplement: S3 Data — (ZIP) [file pone.0129509.s003.zip › Supplementary data 3 (ms from barley)/13c.txt]

779.15 0
779.22 0
779.28 0
779.35 0
779.41 0
779.47 0
779.54 0
779.60 0
779.67 0
779.73 0
779.79 0
779.86 0
779.92 0
779.99 0
780.05 0
780.11 0
780.18 0
780.24 0
780.31 0
780.37 0
780.43 0
780.50 0
780.56 0
780.63 0
780.69 0
780.76 0
780.82 0
780.88 0
780.95 0
781.01 0
781.08 0
781.14 0
781.20 0
781.27 0
781.33 0
781.40 0
781.46 0
781.52 0
781.59 0
781.65 0
781.72 0
781.78 0
781.84 0
781.91 0
781.97 0
782.04 0
782.10 0
782.17 0
782.23 0
782.29 0
782.36 0
782.42 0
782.49 0
782.55 0
782.61 0
782.68 0
782.74 0
782.81 0
782.87 0
782.94 0
783.00 0
783.06 0
783.13 0
783.19 0
783.26 0
783.32 0
783.38 0
783.45 0
783.51 0
783.58 0
783.64 0
783.71 0
783.77 0
783.83 0
783.90 0
783.96 0
784.03 0
784.09 0
784.15 0
784.22 0
784.28 0
784.35 0
784.41 0
784.48 0
784.54 0
784.60 0
784.67 0
784.73 0
784.80 0
784.86 0
784.93 0
784.99 0
785.05 0
785.12 0
785.18 0
785.25 0
785.31 0
785.38 0
785.44 0
785.50 0
785.57 0
785.63 0
785.70 0
785.76 0
785.83 0
785.89 0
785.95 0
786.02 0
786.08 0
786.15 0
786.21 0
786.28 0
786.34 0
786.40 0
786.47 0
786.53 0
786.60 0
786.66 0
786.73 0
786.79 0
786.85 0
786.92 0
786.98 0
787.05 0
787.11 0
787.18 0
787.24 0
787.30 0
787.37 0
787.43 0
787.50 0
787.56 0
787.63 0
787.69 0
787.75 0
787.82 0
787.88 0
787.95 0
788.01 0
788.08 0
788.14 0
788.21 0
788.27 0
788.33 0
788.40 0
788.46 0
788.53 0
788.59 0
788.66 0
788.72 0
788.78 0
788.85 0
788.91 0
788.98 0
789.04 0
789.11 0
789.17 0
789.24 0
789.30 0
789.36 0
789.43 0
789.49 0
789.56 0
789.62 0
789.69 0
789.75 0
789.82 0
789.88 0
789.94 0
790.01 0
790.07 0
790.14 0
790.20 0
790.27 0
790.33 0
790.40 0
790.46 0
790.52 0
790.59 0
790.65 0
790.72 0
790.78 0
790.85 0
790.91 0
790.98 0
791.04 0
791.11 0
791.17 0
791.23 0
791.30 0
791.36 0
791.43 0
791.49 0
791.56 0
791.62 0
791.69 0
791.75 0
791.81 0
791.88 0
791.94 0
792.01 0
792.07 0
792.14 0
792.20 0
792.27 0
792.33 0
792.40 0
792.46 0
792.52 0
792.59 0
792.65 0
792.72 0
792.78 0
792.85 0
792.91 0
792.98 0
793.04 0
793.11 0
793.17 0
793.23 0
793.30 0
793.36 0
793.43 0
793.49 0
793.56 0
793.62 0
793.69 0
793.75 0
793.82 0
793.88 0
793.95 0
794.01 0
794.07 0
794.14 0
794.20 0
794.27 0
794.33 0
794.40 0
794.46 0
794.53 0
794.59 0
794.66 0
794.72 0
794.79 0
794.85 0
794.92 0
794.98 0
795.04 0
795.11 0
795.17 0
795.24 0
795.30 0
795.37 0
795.43 0
795.50 0
795.56 0
795.63 0
795.69 0
795.76 0
795.82 0
795.89 0
795.95 0
796.01 0
796.08 0
796.14 0
796.21 0
796.27 0
796.34 0
796.40 0
796.47 0
796.53 0
796.60 0
796.66 0
796.73 0
796.79 0
796.86 0
796.92 0
796.99 0
797.05 0
797.11 0
797.18 0
797.24 0
797.31 0
797.37 0
797.44 0
797.50 0
797.57 0
797.63 0
797.70 0
797.76 0
797.83 0
797.89 0
797.96 0
798.02 0
798.09 0
798.15 0
798.22 0
798.28 0
798.35 0
798.41 0
798.47 0
798.54 0
798.60 0
798.67 0
798.73 0
798.80 0
798.86 0
798.93 0
798.99 0
799.06 0
799.12 0
799.19 0
799.25 0
799.32 0
799.38 0
799.45 0
799.51 0
799.58 0
799.64 0
799.71 0
799.77 0
799.84 0
799.90 0
799.97 0
800.03 0
800.10 0
800.16 0
800.23 0
800.29 0
800.36 0
800.42 0
800.48 0
800.55 0
800.61 0
800.68 0
800.74 0
800.81 0
800.87 0
800.94 0
801.00 0
801.07 0
801.13 0
801.20 0
801.26 0
801.33 0
801.39 0
801.46 0
801.52 0
801.59 0
801.65 0
801.72 0
801.78 0
801.85 0
801.91 0
801.98 0
802.04 0
802.11 0
802.17 0
802.24 0
802.30 0
802.37 0
802.43 0
802.50 0
802.56 0
802.63 0
802.69 0
802.76 0
802.82 0
802.89 0
802.95 0
803.02 0
803.08 0
803.15 0
803.21 0
803.28 0
803.34 0
803.41 0
803.47 0
803.54 0
803.60 0
803.67 0
803.73 0
803.80 0
803.86 0
803.93 0
803.99 0
804.06 0
804.12 0
804.19 0
804.25 0
804.32 0
804.38 0
804.45 0
804.51 0
804.58 0
804.64 0
804.71 0
804.77 0
804.84 0
804.90 0
804.97 0
805.03 0
805.10 0
805.16 0
805.23 0
805.29 0
805.36 0
805.42 0
805.49 0
805.55 0
805.62 0
805.68 0
805.75 0
805.81 0
805.88 0
805.94 0
806.01 0
806.07 0
806.14 0
806.20 0
806.27 0
806.33 0
806.40 0
806.46 0
806.53 0
806.60 0
806.66 0
806.73 0
806.79 0
806.86 0
806.92 0
806.99 0
807.05 0
807.12 0
807.18 0
807.25 0
807.31 0
807.38 0
807.44 0
807.51 0
807.57 0
807.64 0
807.70 0
807.77 0
807.83 0
807.90 0
807.96 0
808.03 0
808.09 0
808.16 0
808.22 0
808.29 0
808.35 0
808.42 0
808.48 0
808.55 0
808.62 0
808.68 0
808.75 0
808.81 0
808.88 0
808.94 0
809.01 0
809.07 0
809.14 0
809.20 0
809.27 0
809.33 0
809.40 0
809.46 0
809.53 0
809.59 0
809.66 0
809.72 0
809.79 0
809.85 0
809.92 0
809.99 0
810.05 0
810.12 0
810.18 0
810.25 0
810.31 0
810.38 0
810.44 0
810.51 0
810.57 0
810.64 0
810.70 0
810.77 0
810.83 0
810.90 0
810.96 0
811.03 0
811.10 0
811.16 0
811.23 0
811.29 0
811.36 0
811.42 0
811.49 0
811.55 0
811.62 0
811.68 0
811.75 0
811.81 0
811.88 0
811.94 0
812.01 0
812.08 0
812.14 0
812.21 0
812.27 0
812.34 0
812.40 0
812.47 0
812.53 0
812.60 0
812.66 0
812.73 0
812.79 0
812.86 0
812.92 0
812.99 0
813.06 0
813.12 0
813.19 0
813.25 0
813.32 0
813.38 0
813.45 0
813.51 0
813.58 0
813.64 0
813.71 0
813.77 0
813.84 0
813.91 0
813.97 0
814.04 0
814.10 0
814.17 0
814.23 0
814.30 0
814.36 0
814.43 0
814.49 0
814.56 0
814.63 0
814.69 0
814.76 0
814.82 0
814.89 0
814.95 0
815.02 0
815.08 0
815.15 0
815.21 0
815.28 0
815.35 0
815.41 0
815.48 0
815.54 0
815.61 0
815.67 0
815.74 0
815.80 0
815.87 0
815.94 0
816.00 0
816.07 0
816.13 0
816.20 0
816.26 0
816.33 0
816.39 0
816.46 0
816.52 0
816.59 0
816.66 0
816.72 0
816.79 0
816.85 0
816.92 0
816.98 0
817.05 0
817.11 0
817.18 0
817.25 0
817.31 0
817.38 0
817.44 0
817.51 0
817.57 0
817.64 0
817.70 0
817.77 0
817.84 0
817.90 0
817.97 0
818.03 0
818.10 0
818.16 0
818.23 0
818.29 0
818.36 0
818.43 0
818.49 0
818.56 0
818.62 0
818.69 0
818.75 0
818.82 0
818.89 0
818.95 0
819.02 0
819.08 0
819.15 0
819.21 0
819.28 0
819.34 0
819.41 0
819.48 0
819.54 0
819.61 0
819.67 0
819.74 0
819.80 0
819.87 0
819.94 0
820.00 0
820.07 0
820.13 0
820.20 0
820.26 0
820.33 0
820.40 0
820.46 0
820.53 0
820.59 0
820.66 0
820.72 0
820.79 0
820.86 0
820.92 0
820.99 0
821.05 0
821.12 0
821.18 0
821.25 0
821.32 0
821.38 0
821.45 0
821.51 0
821.58 0
821.64 0
821.71 0
821.78 0
821.84 0
821.91 0
821.97 0
822.04 0
822.10 0
822.17 0
822.24 0
822.30 0
822.37 0
822.43 0
822.50 0
822.56 0
822.63 0
822.70 0
822.76 0
822.83 0
822.89 0
822.96 0
823.02 0
823.09 0
823.16 0
823.22 0
823.29 0
823.35 0
823.42 0
823.49 0
823.55 0
823.62 0
823.68 0
823.75 0
823.81 0
823.88 0
823.95 0
824.01 0
824.08 0
824.14 0
824.21 0
824.28 0
824.34 0
824.41 0
824.47 0
824.54 0
824.60 0
824.67 0
824.74 0
824.80 0
824.87 0
824.93 0
825.00 0
825.07 0
825.13 0
825.20 0
825.26 0
825.33 0
825.39 0
825.46 0
825.53 0
825.59 0
825.66 0
825.72 0
825.79 0
825.86 0
825.92 0
825.99 0
826.05 0
826.12 0
826.19 0
826.25 0
826.32 0
826.38 0
826.45 0
826.52 0
826.58 0
826.65 0
826.71 0
826.78 0
826.84 0
826.91 0
826.98 0
827.04 0
827.11 0
827.17 0
827.24 0
827.31 0
827.37 0
827.44 0
827.50 0
827.57 0
827.64 0
827.70 0
827.77 0
827.83 0
827.90 0
827.97 0
828.03 0
828.10 0
828.16 0
828.23 0
828.30 0
828.36 0
828.43 0
828.49 0
828.56 0
828.63 0
828.69 0
828.76 0
828.82 0
828.89 0
828.96 0
829.02 0
829.09 0
829.15 0
829.22 0
829.29 0
829.35 0
829.42 0
829.48 0
829.55 0
829.62 0
829.68 0
829.75 0
829.81 0
829.88 0
829.95 0
830.01 0
830.08 0
830.14 0
830.21 0
830.28 0
830.34 0
830.41 0
830.48 0
830.54 0
830.61 0
830.67 0
830.74 0
830.81 0
830.87 0
830.94 0
831.00 0
831.07 0
831.14 0
831.20 0
831.27 0
831.33 0
831.40 0
831.47 0
831.53 0
831.60 0
831.67 0
831.73 0
831.80 0
831.86 0
831.93 0
832.00 0
832.06 0
832.13 0
832.19 0
832.26 0
832.33 0
832.39 0
832.46 0
832.53 0
832.59 0
832.66 0
832.72 0
832.79 0
832.86 0
832.92 0
832.99 0
833.05 0
833.12 0
833.19 0
833.25 0
833.32 0
833.39 0
833.45 0
833.52 0
833.58 0
833.65 0
833.72 0
833.78 0
833.85 0
833.92 0
833.98 0
834.05 0
834.11 0
834.18 0
834.25 0
834.31 0
834.38 0
834.44 0
834.51 0
834.58 0
834.64 0
834.71 0
834.78 0
834.84 0
834.91 0
834.98 0
835.04 0
835.11 0
835.17 0
835.24 0
835.31 0
835.37 0
835.44 0
835.51 0
835.57 0
835.64 0
835.70 0
835.77 0
835.84 0
835.90 0
835.97 0
836.04 0
836.10 0
836.17 0
836.23 0
836.30 0
836.37 0
836.43 0
836.50 0
836.57 0
836.63 0
836.70 0
836.77 0
836.83 0
836.90 0
836.96 0
837.03 0
837.10 0
837.16 0
837.23 0
837.30 0
837.36 0
837.43 0
837.49 0
837.56 0
837.63 0
837.69 0
837.76 0
837.83 0
837.89 0
837.96 0
838.03 0
838.09 0
838.16 0
838.22 0
838.29 0
838.36 0
838.42 0
838.49 0
838.56 0
838.62 0
838.69 0
838.76 0
838.82 0
838.89 0
838.96 0
839.02 0
839.09 0
839.15 0
839.22 0
839.29 0
839.35 0
839.42 0
839.49 0
839.55 0
839.62 0
839.69 0
839.75 0
839.82 0
839.89 0
839.95 0
840.02 0
840.08 0
840.15 0
840.22 0
840.28 0
840.35 0
840.42 0
840.48 0
840.55 0
840.62 0
840.68 0
840.75 0
840.82 0
840.88 0
840.95 0
841.02 0
841.08 0
841.15 0
841.22 0
841.28 0
841.35 0
841.41 0
841.48 0
841.55 0
841.61 0
841.68 0
841.75 0
841.81 0
841.88 0
841.95 0
842.01 0
842.08 0
842.15 0
842.21 0
842.28 0
842.35 0
842.41 0
842.48 0
842.55 0
842.61 0
842.68 0
842.75 0
842.81 0
842.88 0
842.95 0
843.01 0
843.08 0
843.15 0
843.21 0
843.28 0
843.34 0
843.41 0
843.48 0
843.54 0
843.61 0
843.68 0
843.74 0
843.81 0
843.88 0
843.94 0
844.01 0
844.08 0
844.14 0
844.21 0
844.28 0
844.34 0
844.41 0
844.48 0
844.54 0
844.61 0
844.68 0
844.74 0
844.81 0
844.88 0
844.94 0
845.01 0
845.08 0
845.14 0
845.21 0
845.28 0
845.34 0
845.41 0
845.48 0
845.54 0
845.61 0
845.68 0
845.74 0
845.81 0
845.88 0
845.94 0
846.01 0
846.08 0
846.14 0
846.21 0
846.28 0
846.34 0
846.41 0
846.48 0
846.54 0
846.61 0
846.68 0
846.74 0
846.81 0
846.88 0
846.94 0
847.01 0
847.08 0
847.14 0
847.21 0
847.28 0
847.35 0
847.41 0
847.48 0
847.55 0
847.61 0
847.68 0
847.75 0
847.81 0
847.88 0
847.95 0
848.01 0
848.08 0
848.15 0
848.21 0
848.28 0
848.35 0
848.41 0
848.48 0
848.55 0
848.61 0
848.68 0
848.75 0
848.81 0
848.88 0
848.95 0
849.01 0
849.08 0
849.15 0
849.22 0
849.28 0
849.35 0
849.42 0
849.48 0
849.55 0
849.62 0
849.68 0
849.75 0
849.82 0
849.88 0
849.95 0
850.02 0
850.08 0
850.15 0
850.22 0
850.28 0
850.35 0
850.42 0
850.49 0
850.55 0
850.62 0
850.69 0
850.75 0
850.82 0
850.89 0
850.95 0
851.02 0
851.09 0
851.15 0
851.22 0
851.29 0
851.36 0
851.42 0
851.49 0
851.56 0
851.62 0
851.69 0
851.76 0
851.82 0
851.89 0
851.96 0
852.02 0
852.09 0
852.16 0
852.23 0
852.29 0
852.36 0
852.43 0
852.49 0
852.56 0
852.63 0
852.69 0
852.76 0
852.83 0
852.89 0
852.96 0
853.03 0
853.10 0
853.16 0
853.23 0
853.30 0
853.36 0
853.43 0
853.50 0
853.56 0
853.63 0
853.70 0
853.77 0
853.83 0
853.90 0
853.97 0
854.03 0
854.10 0
854.17 0
854.23 0
854.30 0
854.37 0
854.44 0
854.50 0
854.57 0
854.64 0
854.70 0
854.77 0
854.84 0
854.90 0
854.97 0
855.04 0
855.11 0
855.17 0
855.24 0
855.31 0
855.37 0
855.44 0
855.51 0
855.58 0
855.64 0
855.71 0
855.78 0
855.84 0
855.91 0
855.98 0
856.05 0
856.11 0
856.18 0
856.25 0
856.31 0
856.38 0
856.45 0
856.51 0
856.58 0
856.65 0
856.72 0
856.78 0
856.85 0
856.92 0
856.98 0
857.05 0
857.12 0
857.19 0
857.25 0
857.32 0
857.39 0
857.45 0
857.52 0
857.59 0
857.66 0
857.72 0
857.79 0
857.86 0
857.92 0
857.99 0
858.06 0
858.13 0
858.19 0
858.26 0
858.33 0
858.39 0
858.46 0
858.53 0
858.60 0
858.66 0
858.73 0
858.80 0
858.87 0
858.93 0
859.00 0
859.07 0
859.13 0
859.20 0
859.27 0
859.34 0
859.40 0
859.47 0
859.54 0
859.60 0
859.67 0
859.74 0
859.81 0
859.87 0
859.94 0
860.01 0
860.08 0
860.14 0
860.21 0
860.28 0
860.34 0
860.41 0
860.48 0
860.55 0
860.61 0
860.68 0
860.75 0
860.82 0
860.88 0
860.95 0
861.02 0
861.08 0
861.15 0
861.22 0
861.29 0
861.35 0
861.42 0
861.49 0
861.56 0
861.62 0
861.69 0
861.76 0
861.82 0
861.89 0
861.96 0
862.03 0
862.09 0
862.16 0
862.23 0
862.30 0
862.36 0
862.43 0
862.50 0
862.57 0
862.63 0
862.70 0
862.77 0
862.83 0
862.90 0
862.97 0
863.04 0
863.10 0
863.17 0
863.24 0
863.31 0
863.37 0
863.44 0
863.51 0
863.58 0
863.64 0
863.71 0
863.78 0
863.85 0
863.91 0
863.98 0
864.05 0
864.12 0
864.18 0
864.25 0
864.32 0
864.38 0
864.45 0
864.52 0
864.59 0
864.65 0
864.72 0
864.79 0
864.86 0
864.92 0
864.99 0
865.06 0
865.13 0
865.19 0
865.26 0
865.33 0
865.40 0
865.46 0
865.53 0
865.60 0
865.67 0
865.73 0
865.80 0
865.87 0
865.94 0
866.00 0
866.07 0
866.14 0
866.21 0
866.27 0
866.34 0
866.41 0
866.48 0
866.54 0
866.61 0
866.68 0
866.75 0
866.81 0
866.88 0
866.95 0
867.02 0
867.08 0
867.15 0
867.22 0
867.29 0
867.35 0
867.42 0
867.49 0
867.56 0
867.62 0
867.69 0
867.76 0
867.83 0
867.89 0
867.96 0
868.03 0
868.10 0
868.16 0
868.23 0
868.30 0
868.37 0
868.43 0
868.50 0
868.57 0
868.64 0
868.70 0
868.77 0
868.84 0
868.91 0
868.98 0
869.04 0
869.11 0
869.18 0
869.25 0
869.31 0
869.38 0
869.45 0
869.52 0
869.58 0
869.65 0
869.72 0
869.79 0
869.85 0
869.92 0
869.99 0
870.06 0
870.12 0
870.19 0
870.26 0
870.33 0
870.40 0
870.46 0
870.53 0
870.60 0
870.67 0
870.73 0
870.80 0
870.87 0
870.94 0
871.00 0
871.07 0
871.14 0
871.21 0
871.28 0
871.34 0
871.41 0
871.48 0
871.55 0
871.61 0
871.68 0
871.75 0
871.82 0
871.88 0
871.95 0
872.02 0
872.09 0
872.16 0
872.22 0
872.29 0
872.36 0
872.43 0
872.49 0
872.56 0
872.63 0
872.70 0
872.76 0
872.83 0
872.90 0
872.97 0
873.04 0
873.10 0
873.17 0
873.24 0
873.31 0
873.37 0
873.44 0
873.51 0
873.58 0
873.65 0
873.71 0
873.78 0
873.85 0
873.92 0
873.98 0
874.05 0
874.12 0
874.19 0
874.26 0
874.32 0
874.39 0
874.46 0
874.53 0
874.60 0
874.66 0
874.73 0
874.80 0
874.87 0
874.93 0
875.00 0
875.07 0
875.14 0
875.21 0
875.27 0
875.34 0
875.41 0
875.48 0
875.54 0
875.61 0
875.68 0
875.75 0
875.82 0
875.88 0
875.95 0
876.02 0
876.09 0
876.16 0
876.22 0
876.29 0
876.36 0
876.43 0
876.49 0
876.56 0
876.63 0
876.70 0
876.77 0
876.83 0
876.90 0
876.97 0
877.04 0
877.11 0
877.17 0
877.24 0
877.31 0
877.38 0
877.45 0
877.51 0
877.58 0
877.65 0
877.72 0
877.79 0
877.85 0
877.92 0
877.99 0
878.06 0
878.13 0
878.19 0
878.26 0
878.33 0
878.40 0
878.46 0
878.53 0
878.60 0
878.67 0
878.74 0
878.80 0
878.87 0
878.94 0
879.01 0
879.08 0
879.14 0
879.21 0
879.28 0
879.35 0
879.42 0
879.48 0
879.55 0
879.62 0
879.69 0
879.76 0
879.82 0
879.89 0
879.96 0
880.03 0
880.10 0
880.16 0
880.23 0
880.30 0
880.37 0
880.44 0
880.50 0
880.57 0
880.64 0
880.71 0
880.78 0
880.85 0
880.91 0
880.98 0
881.05 0
881.12 0
881.19 0
881.25 0
881.32 0
881.39 0
881.46 0
881.53 0
881.59 0
881.66 0
881.73 0
881.80 0
881.87 0
881.93 0
882.00 0
882.07 0
882.14 0
882.21 0
882.28 0
882.34 0
882.41 0
882.48 0
882.55 0
882.62 0
882.68 0
882.75 0
882.82 0
882.89 0
882.96 0
883.02 0
883.09 0
883.16 0
883.23 0
883.30 0
883.37 0
883.43 0
883.50 0
883.57 0
883.64 0
883.71 0
883.77 0
883.84 0
883.91 0
883.98 0
884.05 0
884.12 0
884.18 0
884.25 0
884.32 0
884.39 0
884.46 0
884.52 0
884.59 0
884.66 0
884.73 0
884.80 0
884.87 0
884.93 0
885.00 0
885.07 0
885.14 0
885.21 0
885.27 0
885.34 0
885.41 0
885.48 0
885.55 0
885.62 0
885.68 0
885.75 0
885.82 0
885.89 0
885.96 0
886.03 0
886.09 0
886.16 0
886.23 0
886.30 0
886.37 0
886.43 0
886.50 0
886.57 0
886.64 0
886.71 0
886.78 0
886.84 0
886.91 0
886.98 0
887.05 0
887.12 0
887.19 0
887.25 0
887.32 0
887.39 0
887.46 0
887.53 0
887.60 0
887.66 0
887.73 0
887.80 0
887.87 0
887.94 0
888.01 0
888.07 0
888.14 0
888.21 0
888.28 0
888.35 0
888.42 0
888.48 0
888.55 0
888.62 0
888.69 0
888.76 0
888.83 0
888.89 0
888.96 0
889.03 0
889.10 0
889.17 0
889.24 0
889.30 0
889.37 0
889.44 0
889.51 0
889.58 0
889.65 0
889.71 0
889.78 0
889.85 0
889.92 0
889.99 0
890.06 0
890.13 0
890.19 0
890.26 0
890.33 0
890.40 0
890.47 0
890.54 0
890.60 0
890.67 0
890.74 0
890.81 0
890.88 0
890.95 0
891.02 0
891.08 0
891.15 0
891.22 0
891.29 0
891.36 0
891.43 0
891.49 0
891.56 0
891.63 0
891.70 0
891.77 0
891.84 0
891.91 0
891.97 0
892.04 0
892.11 0
892.18 0
892.25 0
892.32 0
892.38 0
892.45 0
892.52 0
892.59 0
892.66 0
892.73 0
892.80 0
892.86 0
892.93 0
893.00 0
893.07 0
893.14 0
893.21 0
893.28 0
893.34 0
893.41 0
893.48 0
893.55 0
893.62 0
893.69 0
893.76 0
893.82 0
893.89 0
893.96 0
894.03 0
894.10 0
894.17 0
894.24 0
894.30 0
894.37 0
894.44 0
894.51 0
894.58 0
894.65 0
894.72 0
894.78 0
894.85 0
894.92 0
894.99 0
895.06 0
895.13 0
895.20 0
895.26 0
895.33 0
895.40 0
895.47 0
895.54 0
895.61 0
895.68 0
895.74 0
895.81 0
895.88 0
895.95 0
896.02 0
896.09 0
896.16 0
896.22 0
896.29 0
896.36 0
896.43 0
896.50 0
896.57 0
896.64 0
896.71 0
896.77 0
896.84 0
896.91 0
896.98 0
897.05 0
897.12 0
897.19 0
897.25 0
897.32 0
897.39 0
897.46 0
897.53 0
897.60 0
897.67 0
897.74 0
897.80 0
897.87 0
897.94 0
898.01 0
898.08 0
898.15 0
898.22 0
898.29 0
898.35 0
898.42 0
898.49 0
898.56 0
898.63 0
898.70 0
898.77 0
898.84 0
898.90 0
898.97 0
899.04 0
899.11 0
899.18 0
899.25 0
899.32 0
899.39 0
899.45 0
899.52 0
899.59 0
899.66 0
899.73 0
899.80 0
899.87 0
899.94 0
900.00 0
900.07 0
900.14 0
900.21 0
900.28 0
900.35 0
900.42 0
900.49 0
900.55 0
900.62 0
900.69 0
900.76 0
900.83 0
900.90 0
900.97 0
901.04 0
901.11 0
901.17 0
901.24 0
901.31 0
901.38 0
901.45 0
901.52 0
901.59 0
901.66 0
901.73 0
901.79 0
901.86 0
901.93 0
902.00 0
902.07 0
902.14 0
902.21 0
902.28 0
902.34 0
902.41 0
902.48 0
902.55 0
902.62 0
902.69 0
902.76 0
902.83 0
902.90 0
902.97 0
903.03 0
903.10 0
903.17 0
903.24 0
903.31 0
903.38 0
903.45 0
903.52 0
903.59 0
903.65 0
903.72 0
903.79 0
903.86 0
903.93 0
904.00 0
904.07 0
904.14 0
904.21 0
904.27 0
904.34 0
904.41 0
904.48 0
904.55 0
904.62 0
904.69 0
904.76 0
904.83 0
904.90 0
904.96 0
905.03 0
905.10 0
905.17 0
905.24 0
905.31 0
905.38 0
905.45 0
905.52 0
905.59 0
905.65 0
905.72 0
905.79 0
905.86 0
905.93 0
906.00 0
906.07 0
906.14 0
906.21 0
906.28 0
906.34 0
906.41 0
906.48 0
906.55 0
906.62 0
906.69 0
906.76 0
906.83 0
906.90 0
906.97 0
907.04 0
907.10 0
907.17 0
907.24 0
907.31 0
907.38 0
907.45 0
907.52 0
907.59 0
907.66 0
907.73 0
907.79 0
907.86 0
907.93 0
908.00 0
908.07 0
908.14 0
908.21 0
908.28 0
908.35 0
908.42 0
908.49 0
908.56 0
908.62 0
908.69 0
908.76 0
908.83 0
908.90 0
908.97 0
909.04 0
909.11 0
909.18 0
909.25 0
909.32 0
909.38 0
909.45 0
909.52 0
909.59 0
909.66 0
909.73 0
909.80 0
909.87 0
909.94 0
910.01 0
910.08 0
910.15 0
910.21 0
910.28 0
910.35 0
910.42 0
910.49 0
910.56 0
910.63 0
910.70 0
910.77 0
910.84 0
910.91 0
910.98 0
911.05 0
911.11 0
911.18 0
911.25 0
911.32 0
911.39 0
911.46 0
911.53 0
911.60 0
911.67 0
911.74 0
911.81 0
911.88 0
911.95 0
912.01 0
912.08 0
912.15 0
912.22 0
912.29 0
912.36 0
912.43 0
912.50 0
912.57 0
912.64 0
912.71 0
912.78 0
912.85 0
912.91 0
912.98 0
913.05 0
913.12 0
913.19 0
913.26 0
913.33 0
913.40 0
913.47 0
913.54 0
913.61 0
913.68 0
913.75 0
913.82 0
913.89 0
913.95 0
914.02 0
914.09 0
914.16 0
914.23 0
914.30 0
914.37 0
914.44 0
914.51 0
914.58 0
914.65 0
914.72 0
914.79 0
914.86 0
914.93 0
914.99 0
915.06 0
915.13 0
915.20 0
915.27 0
915.34 0
915.41 0
915.48 0
915.55 0
915.62 0
915.69 0
915.76 0
915.83 0
915.90 0
915.97 0
916.04 0
916.10 0
916.17 0
916.24 0
916.31 0
916.38 0
916.45 0
916.52 0
916.59 0
916.66 0
916.73 0
916.80 0
916.87 0
916.94 0
917.01 0
917.08 0
917.15 0
917.22 0
917.29 0
917.35 0
917.42 0
917.49 0
917.56 0
917.63 0
917.70 0
917.77 0
917.84 0
917.91 0
917.98 0
918.05 0
918.12 0
918.19 0
918.26 0
918.33 0
918.40 0
918.47 0
918.54 0
918.61 0
918.67 0
918.74 0
918.81 0
918.88 0
918.95 0
919.02 0
919.09 0
919.16 0
919.23 0
919.30 0
919.37 0
919.44 0
919.51 0
919.58 0
919.65 0
919.72 0
919.79 0
919.86 0
919.93 0
920.00 0
920.07 0
920.13 0
920.20 0
920.27 0
920.34 0
920.41 0
920.48 0
920.55 0
920.62 0
920.69 0
920.76 0
920.83 0
920.90 0
920.97 0
921.04 0
921.11 0
921.18 0
921.25 0
921.32 0
921.39 0
921.46 0
921.53 0
921.60 0
921.67 0
921.74 0
921.81 0
921.87 0
921.94 0
922.01 0
922.08 0
922.15 0
922.22 0
922.29 0
922.36 0
922.43 0
922.50 0
922.57 0
922.64 0
922.71 0
922.78 0
922.85 0
922.92 0
922.99 0
923.06 0
923.13 0
923.20 0
923.27 0
923.34 0
923.41 0
923.48 0
923.55 0
923.62 0
923.69 0
923.76 0
923.83 0
923.89 0
923.96 0
924.03 0
924.10 0
924.17 0
924.24 0
924.31 0
924.38 0
924.45 0
924.52 0
924.59 0
924.66 0
924.73 0
924.80 0
924.87 0
924.94 0
925.01 0
925.08 0
925.15 0
925.22 0
925.29 0
925.36 0
925.43 0
925.50 0
925.57 0
925.64 0
925.71 0
925.78 0
925.85 0
925.92 0
925.99 0
926.06 0
926.13 0
926.20 0
926.27 0
926.34 0
926.41 0
926.48 0
926.55 0
926.62 0
926.69 0
926.75 0
926.82 0
926.89 0
926.96 0
927.03 0
927.10 0
927.17 0
927.24 0
927.31 0
927.38 0
927.45 0
927.52 0
927.59 0
927.66 0
927.73 0
927.80 0
927.87 0
927.94 0
928.01 0
928.08 0
928.15 0
928.22 0
928.29 0
928.36 0
928.43 0
928.50 0
928.57 0
928.64 0
928.71 0
928.78 0
928.85 0
928.92 0
928.99 0
929.06 0
929.13 0
929.20 0
929.27 0
929.34 0
929.41 0
929.48 0
929.55 0
929.62 0
929.69 0
929.76 0
929.83 0
929.90 0
929.97 0
930.04 0
930.11 0
930.18 0
930.25 0
930.32 0
930.39 0
930.46 0
930.53 0
930.60 0
930.67 0
930.74 0
930.81 0
930.88 0
930.95 0
931.02 0
931.09 0
931.16 0
931.23 0
931.30 0
931.37 0
931.44 0
931.51 0
931.58 0
931.65 0
931.72 0
931.79 0
931.86 0
931.93 0
932.00 0
932.07 0
932.14 0
932.21 0
932.28 0
932.35 0
932.42 0
932.49 0
932.56 0
932.63 0
932.70 0
932.77 0
932.84 0
932.91 0
932.98 0
933.05 0
933.12 0
933.19 0
933.26 0
933.33 0
933.40 0
933.47 0
933.54 0
933.61 0
933.68 0
933.75 0
933.82 0
933.89 0
933.96 0
934.03 0
934.10 0
934.17 0
934.24 0
934.31 0
934.38 0
934.45 0
934.52 0
934.59 0
934.66 0
934.73 0
934.80 0
934.87 0
934.94 0
935.01 0
935.08 0
935.15 0
935.22 0
935.29 0
935.36 0
935.43 0
935.50 0
935.57 0
935.64 0
935.71 0
935.78 0
935.85 0
935.92 0
935.99 0
936.06 0
936.13 0
936.20 0
936.27 0
936.34 0
936.41 0
936.48 0
936.55 0
936.62 0
936.69 0
936.76 0
936.83 0
936.90 0
936.97 0
937.05 0
937.12 0
937.19 0
937.26 0
937.33 0
937.40 0
937.47 0
937.54 0
937.61 0
937.68 0
937.75 0
937.82 0
937.89 0
937.96 0
938.03 0
938.10 0
938.17 0
938.24 0
938.31 0
938.38 0
938.45 0
938.52 0
938.59 0
938.66 0
938.73 0
938.80 0
938.87 0
938.94 0
939.01 0
939.08 0
939.15 0
939.22 0
939.29 0
939.36 0
939.43 0
939.50 0
939.57 0
939.64 0
939.71 0
939.78 0
939.86 0
939.93 0
940.00 0
940.07 0
940.14 0
940.21 0
940.28 0
940.35 0
940.42 0
940.49 0
940.56 0
940.63 0
940.70 0
940.77 0
940.84 0
940.91 0
940.98 0
941.05 0
941.12 0
941.19 0
941.26 0
941.33 0
941.40 0
941.47 0
941.54 0
941.61 0
941.68 0
941.75 0
941.82 0
941.89 0
941.97 0
942.04 0
942.11 0
942.18 0
942.25 0
942.32 0
942.39 0
942.46 0
942.53 0
942.60 0
942.67 0
942.74 0
942.81 0
942.88 0
942.95 0
943.02 0
943.09 0
943.16 0
943.23 0
943.30 0
943.37 0
943.44 0
943.51 0
943.58 0
943.66 0
943.73 0
943.80 0
943.87 0
943.94 0
944.01 0
944.08 0
944.15 0
944.22 0
944.29 0
944.36 0
944.43 0
944.50 0
944.57 0
944.64 0
944.71 0
944.78 0
944.85 0
944.92 0
944.99 0
945.06 0
945.14 0
945.21 0
945.28 0
945.35 0
945.42 0
945.49 0
945.56 0
945.63 0
945.70 0
945.77 0
945.84 0
945.91 0
945.98 0
946.05 0
946.12 0
946.19 0
946.26 0
946.33 0
946.40 0
946.47 0
946.55 0
946.62 0
946.69 0
946.76 0
946.83 0
946.90 0
946.97 0
947.04 0
947.11 0
947.18 0
947.25 0
947.32 0
947.39 0
947.46 0
947.53 0
947.60 0
947.67 0
947.75 0
947.82 0
947.89 0
947.96 0
948.03 0
948.10 0
948.17 0
948.24 0
948.31 0
948.38 0
948.45 0
948.52 0
948.59 0
948.66 0
948.73 0
948.80 0
948.88 0
948.95 0
949.02 0
949.09 0
949.16 0
949.23 0
949.30 0
949.37 0
949.44 0
949.51 0
949.58 0
949.65 0
949.72 0
949.79 0
949.86 0
949.93 0
950.01 0
950.08 0
950.15 0
950.22 0
950.29 0
950.36 0
950.43 0
950.50 0
950.57 0
950.64 0
950.71 0
950.78 0
950.85 0
950.92 0
951.00 0
951.07 0
951.14 0
951.21 0
951.28 0
951.35 0
951.42 0
951.49 0
951.56 0
951.63 0
951.70 0
951.77 0
951.84 0
951.91 0
951.99 0
952.06 0
952.13 0
952.20 0
952.27 0
952.34 0
952.41 0
952.48 0
952.55 0
952.62 0
952.69 0
952.76 0
952.83 0
952.91 0
952.98 0
953.05 0
953.12 0
953.19 0
953.26 0
953.33 0
953.40 0
953.47 0
953.54 0
953.61 0
953.68 0
953.76 0
953.83 0
953.90 0
953.97 0
954.04 0
954.11 0
954.18 0
954.25 0
954.32 0
954.39 0
954.46 0
954.53 0
954.61 0
954.68 0
954.75 0
954.82 0
954.89 0
954.96 0
955.03 0
955.10 0
955.17 0
955.24 0
955.31 0
955.38 0
955.46 0
955.53 0
955.60 0
955.67 0
955.74 0
955.81 0
955.88 0
955.95 0
956.02 0
956.09 0
956.16 0
956.24 0
956.31 0
956.38 0
956.45 0
956.52 0
956.59 0
956.66 0
956.73 0
956.80 0
956.87 0
956.94 0
957.02 0
957.09 0
957.16 0
957.23 0
957.30 0
957.37 0
957.44 0
957.51 0
957.58 0
957.65 0
957.73 0
957.80 0
957.87 0
957.94 0
958.01 0
958.08 0
958.15 0
958.22 0
958.29 0
958.36 0
958.44 0
958.51 0
958.58 0
958.65 0
958.72 0
958.79 0
958.86 0
958.93 0
959.00 0
959.07 0
959.15 0
959.22 0
959.29 0
959.36 0
959.43 0
959.50 0
959.57 0
959.64 0
959.71 0
959.78 0
959.86 0
959.93 0
960.00 0
960.07 0
960.14 0
960.21 0
960.28 0
960.35 0
960.42 0
960.49 0
960.57 0
960.64 0
960.71 0
960.78 0
960.85 0
960.92 0
960.99 0
961.06 0
961.13 0
961.21 0
961.28 0
961.35 0
961.42 0
961.49 0
961.56 0
961.63 0
961.70 0
961.77 0
961.85 0
961.92 0
961.99 0
962.06 0
962.13 0
962.20 0
962.27 0
962.34 0
962.41 0
962.49 0
962.56 0
962.63 0
962.70 0
962.77 0
962.84 0
962.91 0
962.98 0
963.06 0
963.13 0
963.20 0
963.27 0
963.34 0
963.41 0
963.48 0
963.55 0
963.62 0
963.70 0
963.77 0
963.84 0
963.91 0
963.98 0
964.05 0
964.12 0
964.19 0
964.27 0
964.34 0
964.41 0
964.48 0
964.55 0
964.62 0
964.69 0
964.76 0
964.84 0
964.91 0
964.98 0
965.05 0
965.12 0
965.19 0
965.26 0
965.33 0
965.40 0
965.48 0
965.55 0
965.62 0
965.69 0
965.76 0
965.83 0
965.90 0
965.98 0
966.05 0
966.12 0
966.19 0
966.26 0
966.33 0
966.40 0
966.47 0
966.55 0
966.62 0
966.69 0
966.76 0
966.83 0
966.90 0
966.97 0
967.04 0
967.12 0
967.19 0
967.26 0
967.33 0
967.40 0
967.47 0
967.54 0
967.61 0
967.69 0
967.76 0
967.83 0
967.90 0
967.97 0
968.04 0
968.11 0
968.19 0
968.26 0
968.33 0
968.40 0
968.47 0
968.54 0
968.61 0
968.69 0
968.76 0
968.83 0
968.90 0
968.97 0
969.04 0
969.11 0
969.18 0
969.26 0
969.33 0
969.40 0
969.47 0
969.54 0
969.61 0
969.68 0
969.76 0
969.83 0
969.90 0
969.97 0
970.04 0
970.11 0
970.18 0
970.26 0
970.33 0
970.40 0
970.47 0
970.54 0
970.61 0
970.68 0
970.76 0
970.83 0
970.90 0
970.97 0
971.04 0
971.11 0
971.18 0
971.26 0
971.33 0
971.40 0
971.47 0
971.54 0
971.61 0
971.69 0
971.76 0
971.83 0
971.90 0
971.97 0
972.04 0
972.11 0
972.19 0
972.26 0
972.33 0
972.40 0
972.47 0
972.54 0
972.61 0
972.69 0
972.76 0
972.83 0
972.90 0
972.97 0
973.04 0
973.12 0
973.19 0
973.26 0
973.33 0
973.40 0
973.47 0
973.54 0
973.62 0
973.69 0
973.76 0
973.83 0
973.90 0
973.97 0
974.05 0
974.12 0
974.19 0
974.26 0
974.33 0
974.40 0
974.47 0
974.55 0
974.62 0
974.69 0
974.76 0
974.83 0
974.90 0
974.98 0
975.05 0
975.12 0
975.19 0
975.26 0
975.33 0
975.41 0
975.48 0
975.55 0
975.62 0
975.69 0
975.76 0
975.84 0
975.91 0
975.98 0
976.05 0
976.12 0
976.19 0
976.27 0
976.34 0
976.41 0
976.48 0
976.55 0
976.62 0
976.70 0
976.77 0
976.84 0
976.91 0
976.98 0
977.05 0
977.13 0
977.20 0
977.27 0
977.34 0
977.41 0
977.48 0
977.56 0
977.63 0
977.70 0
977.77 0
977.84 0
977.91 0
977.99 0
978.06 0
978.13 0
978.20 0
978.27 0
978.34 0
978.42 0
978.49 0
978.56 0
978.63 0
978.70 0
978.77 0
978.85 0
978.92 0
978.99 0
979.06 0
979.13 0
979.21 0
979.28 0
979.35 0
979.42 0
979.49 0
979.56 0
979.64 0
979.71 0
979.78 0
979.85 0
979.92 0
979.99 0
980.07 0
980.14 0
980.21 0
980.28 0
980.35 0
980.43 0
980.50 0
980.57 0
980.64 0
980.71 0
980.78 0
980.86 0
980.93 0
981.00 0
981.07 0
981.14 0
981.22 0
981.29 0
981.36 0
981.43 0
981.50 0
981.57 0
981.65 0
981.72 0
981.79 0
981.86 0
981.93 0
982.01 0
982.08 0
982.15 0
982.22 0
982.29 0
982.36 0
982.44 0
982.51 0
982.58 0
982.65 0
982.72 0
982.80 0
982.87 0
982.94 0
983.01 0
983.08 0
983.16 0
983.23 0
983.30 0
983.37 0
983.44 0
983.52 0
983.59 0
983.66 0
983.73 0
983.80 0
983.87 0
983.95 0
984.02 0
984.09 0
984.16 0
984.23 0
984.31 0
984.38 0
984.45 0
984.52 0
984.59 0
984.67 0
984.74 0
984.81 0
984.88 0
984.95 0
985.03 0
985.10 0
985.17 0
985.24 0
985.31 0
985.39 0
985.46 0
985.53 0
985.60 0
985.67 0
985.75 0
985.82 0
985.89 0
985.96 0
986.03 0
986.11 0
986.18 0
986.25 0
986.32 0
986.39 0
986.47 0
986.54 0
986.61 0
986.68 0
986.75 0
986.83 0
986.90 0
986.97 0
987.04 0
987.11 0
987.19 0
987.26 0
987.33 0
987.40 0
987.47 0
987.55 0
987.62 0
987.69 0
987.76 0
987.83 0
987.91 0
987.98 0
988.05 0
988.12 0
988.20 0
988.27 0
988.34 0
988.41 0
988.48 0
988.56 0
988.63 0
988.70 0
988.77 0
988.84 0
988.92 0
988.99 0
989.06 0
989.13 0
989.20 0
989.28 0
989.35 0
989.42 0
989.49 0
989.57 0
989.64 0
989.71 0
989.78 0
989.85 0
989.93 0
990.00 0
990.07 0
990.14 0
990.21 0
990.29 0
990.36 0
990.43 0
990.50 0
990.58 0
990.65 0
990.72 0
990.79 0
990.86 0
990.94 0
991.01 0
991.08 0
991.15 0
991.23 0
991.30 0
991.37 0
991.44 0
991.51 0
991.59 0
991.66 0
991.73 0
991.80 0
991.88 0
991.95 0
992.02 0
992.09 0
992.16 0
992.24 0
992.31 0
992.38 0
992.45 0
992.53 0
992.60 0
992.67 0
992.74 0
992.81 0
992.89 0
992.96 0
993.03 0
993.10 0
993.18 0
993.25 0
993.32 0
993.39 0
993.46 0
993.54 0
993.61 0
993.68 0
993.75 0
993.83 0
993.90 0
993.97 0
994.04 0
994.12 0
994.19 0
994.26 0
994.33 0
994.40 0
994.48 0
994.55 0
994.62 0
994.69 0
994.77 0
994.84 0
994.91 0
994.98 0
995.06 0
995.13 0
995.20 0
995.27 0
995.34 0
995.42 0
995.49 0
995.56 0
995.63 0
995.71 0
995.78 0
995.85 0
995.92 0
996.00 0
996.07 0
996.14 0
996.21 0
996.29 0
996.36 0
996.43 0
996.50 0
996.57 0
996.65 0
996.72 0
996.79 0
996.86 0
996.94 0
997.01 0
997.08 0
997.15 0
997.23 0
997.30 0
997.37 0
997.44 0
997.52 0
997.59 0
997.66 0
997.73 0
997.81 0
997.88 0
997.95 0
998.02 0
998.10 0
998.17 0
998.24 0
998.31 0
998.39 0
998.46 0
998.53 0
998.60 0
998.68 0
998.75 0
998.82 0
998.89 0
998.97 0
999.04 0
999.11 0
999.18 0
999.26 0
999.33 0
999.40 0
999.47 0
999.55 0
999.62 0
999.69 0
999.76 0
999.84 0
999.91 0
999.98 0
1000.05 0
1000.13 0
1000.20 0
1000.27 0
1000.34 0
1000.42 0
1000.49 0
1000.56 0
1000.63 0
1000.71 0
1000.78 0
1000.85 0
1000.92 0
1001.00 0
1001.07 0
1001.14 0
1001.21 0
1001.29 0
1001.36 0
1001.43 0
1001.50 0
1001.58 0
1001.65 0
1001.72 0
1001.79 0
1001.87 0
1001.94 0
1002.01 0
1002.08 0
1002.16 0
1002.23 0
1002.30 0
1002.37 0
1002.45 0
1002.52 0
1002.59 0
1002.67 0
1002.74 0
1002.81 0
1002.88 0
1002.96 0
1003.03 0
1003.10 0
1003.17 0
1003.25 0
1003.32 0
1003.39 0
1003.46 0
1003.54 0
1003.61 0
1003.68 0
1003.75 0
1003.83 0
1003.90 0
1003.97 0
1004.05 0
1004.12 0
1004.19 0
1004.26 0
1004.34 0
1004.41 0
1004.48 0
1004.55 0
1004.63 0
1004.70 0
1004.77 0
1004.84 0
1004.92 0
1004.99 0
1005.06 0
1005.14 0
1005.21 0
1005.28 0
1005.35 0
1005.43 0
1005.50 0
1005.57 0
1005.64 0
1005.72 0
1005.79 0
1005.86 0
1005.94 0
1006.01 0
1006.08 0
1006.15 0
1006.23 0
1006.30 0
1006.37 0
1006.44 0
1006.52 1
1006.59 1
1006.66 1
1006.74 1
1006.81 1
1006.88 1
1006.95 1
1007.03 1
1007.10 1
1007.17 1
1007.24 0
1007.32 0
1007.39 0
1007.46 0
1007.54 0
1007.61 0
1007.68 0
1007.75 0
1007.83 0
1007.90 0
1007.97 0
1008.05 0
1008.12 0
1008.19 0
1008.26 1
1008.34 1
1008.41 1
1008.48 1
1008.56 0
1008.63 0
1008.70 0
1008.77 0
1008.85 0
1008.92 0
1008.99 0
1009.07 0
1009.14 0
1009.21 0
1009.28 0
1009.36 0
1009.43 0
1009.50 0
1009.58 0
1009.65 0
1009.72 0
1009.79 0
1009.87 0
1009.94 0
1010.01 0
1010.09 0
1010.16 0
1010.23 0
1010.30 0
1010.38 0
1010.45 0
1010.52 0
1010.60 0
1010.67 1
1010.74 1
1010.81 1
1010.89 1
1010.96 1
1011.03 1
1011.11 1
1011.18 1
1011.25 0
1011.32 0
1011.40 0
1011.47 0
1011.54 0
1011.62 0
1011.69 0
1011.76 0
1011.84 0
1011.91 0
1011.98 0
1012.05 0
1012.13 0
1012.20 0
1012.27 0
1012.35 0
1012.42 0
1012.49 0
1012.56 0
1012.64 0
1012.71 0
1012.78 0
1012.86 0
1012.93 0
1013.00 0
1013.08 0
1013.15 0
1013.22 0
1013.29 0
1013.37 0
1013.44 0
1013.51 0
1013.59 0
1013.66 0
1013.73 0
1013.81 0
1013.88 0
1013.95 0
1014.02 0
1014.10 0
1014.17 0
1014.24 0
1014.32 0
1014.39 0
1014.46 0
1014.54 0
1014.61 0
1014.68 0
1014.75 0
1014.83 0
1014.90 0
1014.97 0
1015.05 0
1015.12 0
1015.19 0
1015.27 0
1015.34 0
1015.41 0
1015.49 0
1015.56 0
1015.63 0
1015.70 0
1015.78 0
1015.85 0
1015.92 0
1016.00 0
1016.07 0
1016.14 0
1016.22 0
1016.29 0
1016.36 0
1016.44 0
1016.51 0
1016.58 0
1016.66 0
1016.73 0
1016.80 0
1016.87 0
1016.95 0
1017.02 0
1017.09 0
1017.17 0
1017.24 0
1017.31 0
1017.39 0
1017.46 0
1017.53 0
1017.61 1
1017.68 1
1017.75 1
1017.83 1
1017.90 1
1017.97 0
1018.04 0
1018.12 0
1018.19 0
1018.26 0
1018.34 0
1018.41 0
1018.48 0
1018.56 0
1018.63 0
1018.70 0
1018.78 0
1018.85 1
1018.92 1
1019.00 1
1019.07 1
1019.14 1
1019.22 1
1019.29 1
1019.36 1
1019.44 1
1019.51 1
1019.58 1
1019.66 1
1019.73 1
1019.80 1
1019.87 1
1019.95 1
1020.02 1
1020.09 1
1020.17 1
1020.24 1
1020.31 1
1020.39 1
1020.46 0
1020.53 0
1020.61 0
1020.68 0
1020.75 0
1020.83 0
1020.90 0
1020.97 0
1021.05 0
1021.12 1
1021.19 1
1021.27 1
1021.34 1
1021.41 1
1021.49 1
1021.56 1
1021.63 1
1021.71 0
1021.78 0
1021.85 0
1021.93 1
1022.00 1
1022.07 0
1022.15 0
1022.22 0
1022.29 0
1022.37 0
1022.44 0
1022.51 0
1022.59 0
1022.66 0
1022.73 1
1022.81 1
1022.88 1
1022.95 2
1023.03 2
1023.10 2
1023.17 2
1023.25 2
1023.32 2
1023.39 2
1023.47 1
1023.54 1
1023.61 1
1023.69 1
1023.76 1
1023.83 1
1023.91 1
1023.98 1
1024.05 1
1024.13 1
1024.20 1
1024.27 1
1024.35 1
1024.42 0
1024.49 0
1024.57 0
1024.64 0
1024.71 0
1024.79 1
1024.86 1
1024.93 1
1025.01 1
1025.08 1
1025.15 0
1025.23 0
1025.30 0
1025.37 0
1025.45 0
1025.52 0
1025.59 0
1025.67 0
1025.74 0
1025.82 0
1025.89 0
1025.96 0
1026.04 0
1026.11 0
1026.18 0
1026.26 1
1026.33 1
1026.40 1
1026.48 1
1026.55 1
1026.62 1
1026.70 1
1026.77 1
1026.84 1
1026.92 1
1026.99 1
1027.06 1
1027.14 1
1027.21 1
1027.28 1
1027.36 1
1027.43 0
1027.51 0
1027.58 0
1027.65 0
1027.73 0
1027.80 0
1027.87 0
1027.95 0
1028.02 0
1028.09 0
1028.17 0
1028.24 0
1028.31 0
1028.39 0
1028.46 0
1028.53 0
1028.61 0
1028.68 1
1028.76 1
1028.83 1
1028.90 1
1028.98 1
1029.05 1
1029.12 1
1029.20 1
1029.27 0
1029.34 0
1029.42 0
1029.49 0
1029.56 0
1029.64 0
1029.71 0
1029.79 0
1029.86 0
1029.93 0
1030.01 0
1030.08 0
1030.15 0
1030.23 0
1030.30 0
1030.37 0
1030.45 0
1030.52 0
1030.59 1
1030.67 1
1030.74 1
1030.82 1
1030.89 1
1030.96 0
1031.04 0
1031.11 0
1031.18 0
1031.26 0
1031.33 0
1031.40 0
1031.48 0
1031.55 0
1031.63 0
1031.70 0
1031.77 0
1031.85 0
1031.92 1
1031.99 1
1032.07 1
1032.14 0
1032.21 0
1032.29 0
1032.36 1
1032.44 1
1032.51 1
1032.58 1
1032.66 1
1032.73 1
1032.80 1
1032.88 1
1032.95 1
1033.03 1
1033.10 1
1033.17 0
1033.25 0
1033.32 0
1033.39 0
1033.47 0
1033.54 0
1033.62 0
1033.69 1
1033.76 1
1033.84 1
1033.91 1
1033.98 1
1034.06 1
1034.13 1
1034.20 1
1034.28 1
1034.35 1
1034.43 1
1034.50 1
1034.57 1
1034.65 1
1034.72 0
1034.80 0
1034.87 0
1034.94 0
1035.02 0
1035.09 0
1035.16 0
1035.24 0
1035.31 0
1035.39 0
1035.46 1
1035.53 1
1035.61 1
1035.68 2
1035.75 2
1035.83 2
1035.90 2
1035.98 2
1036.05 2
1036.12 2
1036.20 2
1036.27 2
1036.34 2
1036.42 2
1036.49 2
1036.57 2
1036.64 2
1036.71 1
1036.79 1
1036.86 1
1036.94 1
1037.01 1
1037.08 1
1037.16 1
1037.23 1
1037.30 2
1037.38 2
1037.45 2
1037.53 2
1037.60 3
1037.67 2
1037.75 2
1037.82 2
1037.90 2
1037.97 1
1038.04 1
1038.12 1
1038.19 1
1038.26 1
1038.34 1
1038.41 2
1038.49 2
1038.56 2
1038.63 2
1038.71 2
1038.78 1
1038.86 1
1038.93 1
1039.00 1
1039.08 1
1039.15 1
1039.23 1
1039.30 2
1039.37 2
1039.45 2
1039.52 2
1039.60 2
1039.67 2
1039.74 1
1039.82 1
1039.89 1
1039.97 1
1040.04 1
1040.11 1
1040.19 1
1040.26 1
1040.33 1
1040.41 1
1040.48 1
1040.56 1
1040.63 1
1040.70 2
1040.78 2
1040.85 1
1040.93 1
1041.00 1
1041.07 0
1041.15 0
1041.22 0
1041.30 0
1041.37 0
1041.44 0
1041.52 0
1041.59 0
1041.67 0
1041.74 0
1041.81 0
1041.89 0
1041.96 0
1042.04 0
1042.11 0
1042.18 0
1042.26 0
1042.33 1
1042.41 1
1042.48 1
1042.55 1
1042.63 1
1042.70 1
1042.78 1
1042.85 1
1042.93 1
1043.00 1
1043.07 1
1043.15 1
1043.22 1
1043.30 1
1043.37 1
1043.44 1
1043.52 1
1043.59 1
1043.67 1
1043.74 1
1043.81 1
1043.89 1
1043.96 1
1044.04 2
1044.11 2
1044.18 2
1044.26 2
1044.33 2
1044.41 2
1044.48 2
1044.56 2
1044.63 2
1044.70 2
1044.78 2
1044.85 2
1044.93 2
1045.00 2
1045.07 2
1045.15 2
1045.22 2
1045.30 1
1045.37 1
1045.44 1
1045.52 1
1045.59 1
1045.67 1
1045.74 1
1045.82 2
1045.89 2
1045.96 2
1046.04 2
1046.11 2
1046.19 2
1046.26 2
1046.33 2
1046.41 3
1046.48 3
1046.56 3
1046.63 3
1046.71 2
1046.78 2
1046.85 2
1046.93 1
1047.00 1
1047.08 1
1047.15 1
1047.22 1
1047.30 1
1047.37 1
1047.45 0
1047.52 0
1047.60 0
1047.67 0
1047.74 0
1047.82 0
1047.89 1
1047.97 1
1048.04 1
1048.12 1
1048.19 1
1048.26 1
1048.34 1
1048.41 1
1048.49 1
1048.56 1
1048.64 1
1048.71 1
1048.78 1
1048.86 2
1048.93 2
1049.01 2
1049.08 2
1049.16 3
1049.23 3
1049.30 4
1049.38 4
1049.45 4
1049.53 4
1049.60 4
1049.68 3
1049.75 3
1049.82 2
1049.90 2
1049.97 2
1050.05 1
1050.12 2
1050.20 2
1050.27 2
1050.34 2
1050.42 2
1050.49 3
1050.57 3
1050.64 3
1050.72 3
1050.79 4
1050.86 4
1050.94 4
1051.01 4
1051.09 4
1051.16 3
1051.24 3
1051.31 2
1051.38 2
1051.46 2
1051.53 2
1051.61 2
1051.68 2
1051.76 2
1051.83 2
1051.91 2
1051.98 2
1052.05 1
1052.13 1
1052.20 1
1052.28 1
1052.35 1
1052.43 1
1052.50 2
1052.57 2
1052.65 2
1052.72 2
1052.80 2
1052.87 2
1052.95 2
1053.02 1
1053.10 1
1053.17 1
1053.24 1
1053.32 1
1053.39 2
1053.47 2
1053.54 2
1053.62 2
1053.69 2
1053.77 2
1053.84 2
1053.91 1
1053.99 1
1054.06 1
1054.14 1
1054.21 1
1054.29 2
1054.36 2
1054.44 3
1054.51 3
1054.58 4
1054.66 4
1054.73 4
1054.81 4
1054.88 4
1054.96 4
1055.03 4
1055.11 4
1055.18 4
1055.25 4
1055.33 4
1055.40 4
1055.48 3
1055.55 3
1055.63 2
1055.70 1
1055.78 1
1055.85 0
1055.93 0
1056.00 0
1056.07 0
1056.15 0
1056.22 0
1056.30 0
1056.37 0
1056.45 1
1056.52 2
1056.60 2
1056.67 2
1056.74 2
1056.82 2
1056.89 2
1056.97 2
1057.04 2
1057.12 1
1057.19 1
1057.27 1
1057.34 1
1057.42 0
1057.49 0
1057.57 0
1057.64 0
1057.71 0
1057.79 0
1057.86 0
1057.94 1
1058.01 1
1058.09 2
1058.16 2
1058.24 2
1058.31 2
1058.39 2
1058.46 2
1058.53 2
1058.61 2
1058.68 2
1058.76 2
1058.83 2
1058.91 2
1058.98 2
1059.06 2
1059.13 2
1059.21 2
1059.28 3
1059.36 3
1059.43 3
1059.50 3
1059.58 3
1059.65 2
1059.73 2
1059.80 2
1059.88 2
1059.95 2
1060.03 2
1060.10 2
1060.18 2
1060.25 3
1060.33 3
1060.40 3
1060.48 4
1060.55 4
1060.62 4
1060.70 3
1060.77 3
1060.85 2
1060.92 2
1061.00 1
1061.07 1
1061.15 1
1061.22 1
1061.30 0
1061.37 0
1061.45 0
1061.52 0
1061.60 0
1061.67 0
1061.75 0
1061.82 0
1061.89 0
1061.97 0
1062.04 1
1062.12 2
1062.19 4
1062.27 5
1062.34 7
1062.42 8
1062.49 9
1062.57 9
1062.64 9
1062.72 8
1062.79 7
1062.87 6
1062.94 5
1063.02 5
1063.09 4
1063.17 3
1063.24 3
1063.32 3
1063.39 3
1063.46 3
1063.54 4
1063.61 4
1063.69 4
1063.76 4
1063.84 4
1063.91 4
1063.99 4
1064.06 4
1064.14 4
1064.21 4
1064.29 4
1064.36 5
1064.44 6
1064.51 6
1064.59 7
1064.66 7
1064.74 7
1064.81 7
1064.89 7
1064.96 7
1065.04 7
1065.11 7
1065.19 7
1065.26 7
1065.33 7
1065.41 7
1065.48 6
1065.56 6
1065.63 6
1065.71 5
1065.78 6
1065.86 6
1065.93 7
1066.01 8
1066.08 9
1066.16 9
1066.23 9
1066.31 9
1066.38 10
1066.46 10
1066.53 10
1066.61 10
1066.68 11
1066.76 11
1066.83 11
1066.91 11
1066.98 11
1067.06 11
1067.13 11
1067.21 11
1067.28 11
1067.36 11
1067.43 11
1067.51 11
1067.58 11
1067.66 11
1067.73 11
1067.81 10
1067.88 10
1067.96 9
1068.03 8
1068.11 7
1068.18 6
1068.26 6
1068.33 6
1068.41 7
1068.48 7
1068.56 8
1068.63 8
1068.71 9
1068.78 9
1068.86 8
1068.93 8
1069.01 8
1069.08 7
1069.16 6
1069.23 5
1069.31 3
1069.38 2
1069.46 1
1069.53 1
1069.61 0
1069.68 0
1069.76 1
1069.83 1
1069.91 2
1069.98 2
1070.06 2
1070.13 3
1070.21 3
1070.28 3
1070.36 3
1070.43 4
1070.51 4
1070.58 4
1070.66 4
1070.73 4
1070.81 5
1070.88 5
1070.96 5
1071.03 5
1071.11 5
1071.18 5
1071.26 5
1071.33 5
1071.41 4
1071.48 3
1071.56 3
1071.63 3
1071.71 3
1071.78 3
1071.86 3
1071.93 3
1072.01 4
1072.08 5
1072.16 5
1072.23 6
1072.31 7
1072.38 8
1072.46 9
1072.53 9
1072.61 8
1072.68 7
1072.76 6
1072.83 5
1072.91 4
1072.98 3
1073.06 2
1073.13 2
1073.21 2
1073.28 3
1073.36 3
1073.43 4
1073.51 4
1073.58 4
1073.66 4
1073.73 4
1073.81 4
1073.88 3
1073.96 3
1074.03 3
1074.11 3
1074.19 3
1074.26 3
1074.34 3
1074.41 2
1074.49 2
1074.56 2
1074.64 1
1074.71 1
1074.79 2
1074.86 2
1074.94 3
1075.01 4
1075.09 6
1075.16 7
1075.24 8
1075.31 8
1075.39 9
1075.46 9
1075.54 9
1075.61 8
1075.69 8
1075.76 7
1075.84 6
1075.91 6
1075.99 5
1076.06 4
1076.14 3
1076.22 3
1076.29 3
1076.37 4
1076.44 4
1076.52 6
1076.59 7
1076.67 8
1076.74 9
1076.82 10
1076.89 11
1076.97 11
1077.04 11
1077.12 11
1077.19 11
1077.27 10
1077.34 10
1077.42 9
1077.49 8
1077.57 7
1077.65 6
1077.72 6
1077.80 6
1077.87 6
1077.95 7
1078.02 7
1078.10 8
1078.17 8
1078.25 8
1078.32 8
1078.40 8
1078.47 8
1078.55 8
1078.62 7
1078.70 7
1078.77 7
1078.85 7
1078.93 6
1079.00 6
1079.08 5
1079.15 5
1079.23 4
1079.30 4
1079.38 5
1079.45 5
1079.53 6
1079.60 7
1079.68 9
1079.75 10
1079.83 10
1079.90 10
1079.98 10
1080.06 9
1080.13 8
1080.21 7
1080.28 6
1080.36 5
1080.43 5
1080.51 4
1080.58 4
1080.66 4
1080.73 5
1080.81 6
1080.88 7
1080.96 7
1081.04 8
1081.11 8
1081.19 8
1081.26 7
1081.34 7
1081.41 6
1081.49 5
1081.56 5
1081.64 4
1081.71 4
1081.79 3
1081.86 3
1081.94 3
1082.02 4
1082.09 4
1082.17 3
1082.24 3
1082.32 2
1082.39 2
1082.47 1
1082.54 1
1082.62 2
1082.69 2
1082.77 3
1082.85 3
1082.92 3
1083.00 3
1083.07 2
1083.15 2
1083.22 1
1083.30 1
1083.37 1
1083.45 2
1083.52 3
1083.60 4
1083.68 4
1083.75 5
1083.83 5
1083.90 4
1083.98 4
1084.05 3
1084.13 3
1084.20 3
1084.28 4
1084.36 5
1084.43 6
1084.51 7
1084.58 8
1084.66 8
1084.73 8
1084.81 8
1084.88 7
1084.96 7
1085.04 6
1085.11 5
1085.19 4
1085.26 3
1085.34 3
1085.41 3
1085.49 2
1085.56 2
1085.64 1
1085.71 1
1085.79 0
1085.87 0
1085.94 0
1086.02 0
1086.09 0
1086.17 0
1086.24 0
1086.32 0
1086.40 0
1086.47 0
1086.55 1
1086.62 2
1086.70 2
1086.77 3
1086.85 3
1086.92 3
1087.00 3
1087.08 4
1087.15 4
1087.23 5
1087.30 5
1087.38 6
1087.45 5
1087.53 5
1087.60 4
1087.68 3
1087.76 1
1087.83 0
1087.91 0
1087.98 0
1088.06 0
1088.13 0
1088.21 0
1088.29 1
1088.36 2
1088.44 3
1088.51 4
1088.59 5
1088.66 5
1088.74 5
1088.82 5
1088.89 5
1088.97 4
1089.04 4
1089.12 4
1089.19 3
1089.27 3
1089.34 4
1089.42 4
1089.50 4
1089.57 5
1089.65 5
1089.72 6
1089.80 6
1089.87 7
1089.95 7
1090.03 8
1090.10 8
1090.18 8
1090.25 8
1090.33 8
1090.40 8
1090.48 8
1090.56 8
1090.63 8
1090.71 7
1090.78 7
1090.86 6
1090.93 6
1091.01 5
1091.09 4
1091.16 4
1091.24 4
1091.31 4
1091.39 5
1091.47 6
1091.54 7
1091.62 8
1091.69 8
1091.77 9
1091.84 8
1091.92 8
1092.00 7
1092.07 7
1092.15 7
1092.22 7
1092.30 8
1092.37 9
1092.45 10
1092.53 11
1092.60 11
1092.68 11
1092.75 11
1092.83 11
1092.90 11
1092.98 10
1093.06 10
1093.13 10
1093.21 11
1093.28 11
1093.36 11
1093.44 10
1093.51 10
1093.59 10
1093.66 10
1093.74 10
1093.81 10
1093.89 11
1093.97 11
1094.04 13
1094.12 14
1094.19 16
1094.27 18
1094.35 19
1094.42 20
1094.50 21
1094.57 21
1094.65 20
1094.73 19
1094.80 17
1094.88 15
1094.95 13
1095.03 11
1095.10 10
1095.18 10
1095.26 11
1095.33 12
1095.41 13
1095.48 13
1095.56 14
1095.64 14
1095.71 14
1095.79 14
1095.86 14
1095.94 14
1096.02 14
1096.09 14
1096.17 15
1096.24 15
1096.32 15
1096.39 15
1096.47 15
1096.55 14
1096.62 14
1096.70 14
1096.77 15
1096.85 15
1096.93 16
1097.00 16
1097.08 17
1097.15 17
1097.23 16
1097.31 16
1097.38 15
1097.46 14
1097.53 13
1097.61 11
1097.69 10
1097.76 9
1097.84 8
1097.91 8
1097.99 7
1098.07 7
1098.14 7
1098.22 6
1098.29 7
1098.37 7
1098.45 8
1098.52 9
1098.60 9
1098.67 10
1098.75 10
1098.83 9
1098.90 9
1098.98 8
1099.05 8
1099.13 8
1099.21 8
1099.28 8
1099.36 9
1099.43 9
1099.51 8
1099.59 7
1099.66 6
1099.74 5
1099.81 4
1099.89 4
1099.97 4
1100.04 4
1100.12 4
1100.19 5
1100.27 5
1100.35 6
1100.42 6
1100.50 6
1100.58 6
1100.65 6
1100.73 5
1100.80 5
1100.88 5
1100.96 4
1101.03 4
1101.11 4
1101.18 4
1101.26 4
1101.34 5
1101.41 5
1101.49 5
1101.56 6
1101.64 6
1101.72 7
1101.79 7
1101.87 6
1101.94 6
1102.02 6
1102.10 5
1102.17 5
1102.25 5
1102.33 5
1102.40 6
1102.48 6
1102.55 7
1102.63 8
1102.71 9
1102.78 9
1102.86 9
1102.93 9
1103.01 8
1103.09 8
1103.16 8
1103.24 8
1103.32 8
1103.39 9
1103.47 9
1103.54 10
1103.62 10
1103.70 10
1103.77 10
1103.85 9
1103.92 9
1104.00 8
1104.08 7
1104.15 6
1104.23 6
1104.31 5
1104.38 4
1104.46 4
1104.53 4
1104.61 4
1104.69 4
1104.76 4
1104.84 4
1104.92 5
1104.99 6
1105.07 6
1105.14 7
1105.22 8
1105.30 9
1105.37 9
1105.45 10
1105.53 10
1105.60 10
1105.68 10
1105.75 9
1105.83 9
1105.91 9
1105.98 10
1106.06 10
1106.14 10
1106.21 10
1106.29 10
1106.36 10
1106.44 9
1106.52 9
1106.59 8
1106.67 7
1106.75 7
1106.82 6
1106.90 5
1106.97 5
1107.05 4
1107.13 3
1107.20 2
1107.28 2
1107.36 1
1107.43 1
1107.51 2
1107.59 2
1107.66 3
1107.74 4
1107.81 4
1107.89 4
1107.97 4
1108.04 3
1108.12 3
1108.20 3
1108.27 3
1108.35 5
1108.42 7
1108.50 9
1108.58 12
1108.65 15
1108.73 17
1108.81 18
1108.88 18
1108.96 17
1109.04 16
1109.11 15
1109.19 14
1109.26 14
1109.34 14
1109.42 13
1109.49 13
1109.57 13
1109.65 12
1109.72 11
1109.80 9
1109.88 8
1109.95 6
1110.03 5
1110.10 3
1110.18 1
1110.26 0
1110.33 0
1110.41 0
1110.49 0
1110.56 0
1110.64 0
1110.72 0
1110.79 0
1110.87 1
1110.95 2
1111.02 3
1111.10 4
1111.17 5
1111.25 5
1111.33 6
1111.40 6
1111.48 6
1111.56 6
1111.63 5
1111.71 4
1111.79 3
1111.86 2
1111.94 0
1112.02 0
1112.09 0
1112.17 0
1112.25 0
1112.32 1
1112.40 2
1112.47 4
1112.55 5
1112.63 6
1112.70 7
1112.78 7
1112.86 7
1112.93 7
1113.01 6
1113.09 6
1113.16 6
1113.24 6
1113.32 6
1113.39 6
1113.47 7
1113.55 7
1113.62 8
1113.70 10
1113.78 11
1113.85 13
1113.93 14
1114.00 15
1114.08 16
1114.16 16
1114.23 15
1114.31 14
1114.39 13
1114.46 12
1114.54 12
1114.62 12
1114.69 11
1114.77 11
1114.85 11
1114.92 10
1115.00 10
1115.08 10
1115.15 11
1115.23 12
1115.31 13
1115.38 15
1115.46 15
1115.54 16
1115.61 15
1115.69 14
1115.77 13
1115.84 12
1115.92 10
1116.00 9
1116.07 8
1116.15 7
1116.23 6
1116.30 5
1116.38 4
1116.46 4
1116.53 4
1116.61 4
1116.69 4
1116.76 3
1116.84 3
1116.92 2
1116.99 2
1117.07 1
1117.15 1
1117.22 2
1117.30 3
1117.38 4
1117.45 5
1117.53 6
1117.61 7
1117.68 7
1117.76 7
1117.84 7
1117.91 7
1117.99 7
1118.07 6
1118.14 6
1118.22 6
1118.30 6
1118.37 7
1118.45 7
1118.53 7
1118.60 8
1118.68 8
1118.76 9
1118.83 11
1118.91 13
1118.99 15
1119.06 17
1119.14 19
1119.22 20
1119.29 20
1119.37 20
1119.45 19
1119.52 18
1119.60 17
1119.68 17
1119.75 18
1119.83 18
1119.91 19
1119.98 20
1120.06 20
1120.14 20
1120.21 19
1120.29 17
1120.37 16
1120.44 14
1120.52 13
1120.60 13
1120.67 13
1120.75 13
1120.83 14
1120.90 15
1120.98 15
1121.06 16
1121.13 16
1121.21 17
1121.29 18
1121.36 18
1121.44 19
1121.52 20
1121.60 20
1121.67 21
1121.75 20
1121.83 20
1121.90 19
1121.98 18
1122.06 17
1122.13 16
1122.21 15
1122.29 14
1122.36 14
1122.44 14
1122.52 14
1122.59 14
1122.67 14
1122.75 14
1122.82 14
1122.90 13
1122.98 13
1123.05 13
1123.13 13
1123.21 13
1123.29 13
1123.36 13
1123.44 13
1123.52 13
1123.59 13
1123.67 13
1123.75 12
1123.82 12
1123.90 12
1123.98 12
1124.05 13
1124.13 14
1124.21 15
1124.28 16
1124.36 17
1124.44 19
1124.52 20
1124.59 22
1124.67 23
1124.75 23
1124.82 23
1124.90 21
1124.98 19
1125.05 17
1125.13 14
1125.21 12
1125.28 10
1125.36 8
1125.44 8
1125.52 8
1125.59 8
1125.67 8
1125.75 9
1125.82 9
1125.90 8
1125.98 7
1126.05 6
1126.13 4
1126.21 3
1126.28 1
1126.36 0
1126.44 0
1126.52 0
1126.59 0
1126.67 0
1126.75 0
1126.82 1
1126.90 1
1126.98 2
1127.05 2
1127.13 2
1127.21 1
1127.29 0
1127.36 0
1127.44 0
1127.52 0
1127.59 0
1127.67 0
1127.75 1
1127.82 3
1127.90 5
1127.98 7
1128.06 8
1128.13 9
1128.21 9
1128.29 9
1128.36 9
1128.44 9
1128.52 9
1128.59 9
1128.67 10
1128.75 11
1128.83 11
1128.90 12
1128.98 11
1129.06 11
1129.13 10
1129.21 8
1129.29 7
1129.37 7
1129.44 7
1129.52 8
1129.60 10
1129.67 11
1129.75 13
1129.83 15
1129.90 16
1129.98 16
1130.06 16
1130.14 15
1130.21 14
1130.29 13
1130.37 11
1130.44 10
1130.52 9
1130.60 8
1130.68 7
1130.75 6
1130.83 4
1130.91 3
1130.98 2
1131.06 0
1131.14 0
1131.22 0
1131.29 0
1131.37 0
1131.45 1
1131.52 3
1131.60 5
1131.68 7
1131.76 9
1131.83 11
1131.91 13
1131.99 15
1132.06 17
1132.14 18
1132.22 19
1132.30 19
1132.37 19
1132.45 18
1132.53 18
1132.60 18
1132.68 18
1132.76 18
1132.84 19
1132.91 20
1132.99 20
1133.07 21
1133.14 22
1133.22 22
1133.30 21
1133.38 20
1133.45 19
1133.53 17
1133.61 15
1133.68 13
1133.76 12
1133.84 11
1133.92 11
1133.99 12
1134.07 13
1134.15 14
1134.23 15
1134.30 16
1134.38 16
1134.46 16
1134.53 16
1134.61 15
1134.69 14
1134.77 13
1134.84 12
1134.92 12
1135.00 13
1135.07 13
1135.15 14
1135.23 15
1135.31 16
1135.38 17
1135.46 19
1135.54 20
1135.62 21
1135.69 22
1135.77 23
1135.85 23
1135.92 23
1136.00 23
1136.08 23
1136.16 22
1136.23 22
1136.31 21
1136.39 21
1136.47 20
1136.54 20
1136.62 20
1136.70 20
1136.78 20
1136.85 19
1136.93 19
1137.01 19
1137.08 19
1137.16 18
1137.24 17
1137.32 17
1137.39 16
1137.47 15
1137.55 15
1137.63 15
1137.70 15
1137.78 15
1137.86 15
1137.94 16
1138.01 16
1138.09 17
1138.17 18
1138.24 20
1138.32 22
1138.40 24
1138.48 25
1138.55 26
1138.63 26
1138.71 26
1138.79 25
1138.86 25
1138.94 25
1139.02 24
1139.10 24
1139.17 24
1139.25 23
1139.33 22
1139.41 21
1139.48 19
1139.56 18
1139.64 16
1139.72 15
1139.79 14
1139.87 13
1139.95 13
1140.02 12
1140.10 11
1140.18 11
1140.26 11
1140.33 11
1140.41 12
1140.49 13
1140.57 14
1140.64 15
1140.72 15
1140.80 14
1140.88 13
1140.95 11
1141.03 9
1141.11 8
1141.19 6
1141.26 5
1141.34 5
1141.42 5
1141.50 5
1141.57 6
1141.65 7
1141.73 7
1141.81 7
1141.88 8
1141.96 8
1142.04 8
1142.12 8
1142.19 8
1142.27 9
1142.35 9
1142.43 10
1142.50 10
1142.58 9
1142.66 8
1142.74 7
1142.81 5
1142.89 4
1142.97 2
1143.05 1
1143.12 0
1143.20 0
1143.28 0
1143.36 0
1143.43 0
1143.51 0
1143.59 0
1143.67 0
1143.74 0
1143.82 1
1143.90 3
1143.98 5
1144.05 7
1144.13 9
1144.21 11
1144.29 13
1144.36 13
1144.44 14
1144.52 14
1144.60 13
1144.68 13
1144.75 12
1144.83 12
1144.91 12
1144.99 12
1145.06 13
1145.14 14
1145.22 14
1145.30 14
1145.37 14
1145.45 12
1145.53 10
1145.61 8
1145.68 5
1145.76 4
1145.84 3
1145.92 3
1145.99 3
1146.07 4
1146.15 6
1146.23 7
1146.30 8
1146.38 9
1146.46 10
1146.54 10
1146.62 10
1146.69 11
1146.77 11
1146.85 13
1146.93 14
1147.00 16
1147.08 17
1147.16 18
1147.24 18
1147.31 18
1147.39 16
1147.47 14
1147.55 12
1147.63 11
1147.70 9
1147.78 8
1147.86 8
1147.94 8
1148.01 8
1148.09 8
1148.17 8
1148.25 8
1148.32 8
1148.40 9
1148.48 9
1148.56 11
1148.64 12
1148.71 15
1148.79 17
1148.87 19
1148.95 21
1149.02 23
1149.10 24
1149.18 24
1149.26 23
1149.33 21
1149.41 19
1149.49 17
1149.57 15
1149.65 13
1149.72 12
1149.80 11
1149.88 11
1149.96 12
1150.03 13
1150.11 14
1150.19 16
1150.27 17
1150.35 19
1150.42 21
1150.50 22
1150.58 23
1150.66 23
1150.73 22
1150.81 21
1150.89 20
1150.97 19
1151.05 19
1151.12 19
1151.20 20
1151.28 21
1151.36 22
1151.43 23
1151.51 24
1151.59 24
1151.67 23
1151.75 22
1151.82 20
1151.90 19
1151.98 17
1152.06 16
1152.14 16
1152.21 16
1152.29 16
1152.37 16
1152.45 16
1152.52 16
1152.60 15
1152.68 14
1152.76 14
1152.84 13
1152.91 13
1152.99 13
1153.07 13
1153.15 13
1153.23 13
1153.30 14
1153.38 14
1153.46 14
1153.54 14
1153.61 14
1153.69 14
1153.77 13
1153.85 12
1153.93 12
1154.00 11
1154.08 11
1154.16 11
1154.24 11
1154.32 12
1154.39 12
1154.47 13
1154.55 15
1154.63 16
1154.71 18
1154.78 20
1154.86 22
1154.94 24
1155.02 25
1155.09 25
1155.17 25
1155.25 24
1155.33 23
1155.41 22
1155.48 21
1155.56 20
1155.64 18
1155.72 17
1155.80 15
1155.87 14
1155.95 12
1156.03 11
1156.11 11
1156.19 11
1156.26 11
1156.34 11
1156.42 12
1156.50 12
1156.58 12
1156.65 12
1156.73 12
1156.81 12
1156.89 13
1156.97 14
1157.04 16
1157.12 18
1157.20 20
1157.28 23
1157.36 26
1157.43 28
1157.51 31
1157.59 32
1157.67 33
1157.75 33
1157.82 32
1157.90 31
1157.98 29
1158.06 27
1158.14 24
1158.21 22
1158.29 19
1158.37 16
1158.45 13
1158.53 11
1158.60 10
1158.68 10
1158.76 10
1158.84 11
1158.92 12
1159.00 13
1159.07 14
1159.15 14
1159.23 14
1159.31 13
1159.39 12
1159.46 11
1159.54 10
1159.62 9
1159.70 9
1159.78 9
1159.85 9
1159.93 10
1160.01 12
1160.09 14
1160.17 17
1160.24 18
1160.32 20
1160.40 20
1160.48 20
1160.56 19
1160.64 18
1160.71 17
1160.79 16
1160.87 16
1160.95 16
1161.03 15
1161.10 15
1161.18 15
1161.26 15
1161.34 14
1161.42 14
1161.49 14
1161.57 15
1161.65 15
1161.73 15
1161.81 15
1161.89 15
1161.96 15
1162.04 15
1162.12 15
1162.20 15
1162.28 16
1162.35 18
1162.43 19
1162.51 20
1162.59 21
1162.67 21
1162.75 20
1162.82 18
1162.90 16
1162.98 15
1163.06 15
1163.14 16
1163.21 19
1163.29 22
1163.37 25
1163.45 28
1163.53 31
1163.61 33
1163.68 34
1163.76 34
1163.84 33
1163.92 32
1164.00 30
1164.07 27
1164.15 24
1164.23 21
1164.31 18
1164.39 15
1164.47 12
1164.54 10
1164.62 9
1164.70 8
1164.78 8
1164.86 9
1164.94 10
1165.01 10
1165.09 11
1165.17 11
1165.25 10
1165.33 10
1165.41 9
1165.48 9
1165.56 9
1165.64 9
1165.72 10
1165.80 10
1165.88 11
1165.95 11
1166.03 12
1166.11 14
1166.19 16
1166.27 18
1166.35 20
1166.42 21
1166.50 23
1166.58 23
1166.66 23
1166.74 22
1166.81 21
1166.89 20
1166.97 18
1167.05 16
1167.13 15
1167.21 14
1167.28 13
1167.36 12
1167.44 11
1167.52 11
1167.60 11
1167.68 11
1167.76 11
1167.83 10
1167.91 10
1167.99 9
1168.07 9
1168.15 9
1168.23 9
1168.30 10
1168.38 11
1168.46 13
1168.54 14
1168.62 15
1168.70 16
1168.77 16
1168.85 16
1168.93 16
1169.01 15
1169.09 14
1169.17 14
1169.24 15
1169.32 16
1169.40 18
1169.48 19
1169.56 21
1169.64 22
1169.71 22
1169.79 21
1169.87 20
1169.95 18
1170.03 17
1170.11 16
1170.19 14
1170.26 13
1170.34 12
1170.42 11
1170.50 10
1170.58 10
1170.66 10
1170.73 10
1170.81 11
1170.89 13
1170.97 14
1171.05 14
1171.13 15
1171.21 14
1171.28 14
1171.36 13
1171.44 12
1171.52 12
1171.60 11
1171.68 11
1171.76 10
1171.83 11
1171.91 11
1171.99 12
1172.07 13
1172.15 15
1172.23 16
1172.30 18
1172.38 19
1172.46 21
1172.54 22
1172.62 22
1172.70 22
1172.78 21
1172.85 20
1172.93 19
1173.01 18
1173.09 17
1173.17 17
1173.25 18
1173.33 20
1173.40 23
1173.48 25
1173.56 28
1173.64 29
1173.72 31
1173.80 31
1173.88 29
1173.95 27
1174.03 24
1174.11 19
1174.19 15
1174.27 10
1174.35 6
1174.43 4
1174.50 3
1174.58 3
1174.66 5
1174.74 7
1174.82 10
1174.90 14
1174.98 17
1175.05 19
1175.13 21
1175.21 23
1175.29 25
1175.37 26
1175.45 28
1175.53 30
1175.60 33
1175.68 35
1175.76 38
1175.84 40
1175.92 41
1176.00 41
1176.08 40
1176.15 37
1176.23 35
1176.31 32
1176.39 31
1176.47 31
1176.55 32
1176.63 33
1176.71 35
1176.78 37
1176.86 38
1176.94 39
1177.02 39
1177.10 40
1177.18 41
1177.26 42
1177.33 43
1177.41 43
1177.49 42
1177.57 40
1177.65 37
1177.73 34
1177.81 32
1177.89 30
1177.96 30
1178.04 31
1178.12 33
1178.20 34
1178.28 36
1178.36 38
1178.44 39
1178.52 40
1178.59 40
1178.67 41
1178.75 42
1178.83 43
1178.91 44
1178.99 44
1179.07 43
1179.15 42
1179.22 40
1179.30 40
1179.38 39
1179.46 39
1179.54 40
1179.62 40
1179.70 40
1179.78 39
1179.85 37
1179.93 34
1180.01 31
1180.09 27
1180.17 24
1180.25 22
1180.33 20
1180.41 18
1180.48 17
1180.56 17
1180.64 17
1180.72 18
1180.80 20
1180.88 22
1180.96 25
1181.04 27
1181.11 28
1181.19 28
1181.27 28
1181.35 26
1181.43 25
1181.51 23
1181.59 23
1181.67 23
1181.75 25
1181.82 27
1181.90 30
1181.98 32
1182.06 34
1182.14 35
1182.22 35
1182.30 35
1182.38 35
1182.45 35
1182.53 36
1182.61 37
1182.69 38
1182.77 38
1182.85 38
1182.93 38
1183.01 38
1183.09 37
1183.16 36
1183.24 35
1183.32 34
1183.40 32
1183.48 29
1183.56 26
1183.64 23
1183.72 20
1183.80 19
1183.87 18
1183.95 20
1184.03 22
1184.11 25
1184.19 28
1184.27 31
1184.35 33
1184.43 34
1184.51 34
1184.58 33
1184.66 31
1184.74 27
1184.82 23
1184.90 18
1184.98 13
1185.06 9
1185.14 5
1185.22 3
1185.30 1
1185.37 1
1185.45 1
1185.53 1
1185.61 1
1185.69 0
1185.77 0
1185.85 0
1185.93 0
1186.01 0
1186.08 0
1186.16 0
1186.24 1
1186.32 3
1186.40 6
1186.48 8
1186.56 9
1186.64 11
1186.72 12
1186.80 14
1186.87 16
1186.95 18
1187.03 21
1187.11 23
1187.19 24
1187.27 24
1187.35 23
1187.43 21
1187.51 19
1187.59 16
1187.66 15
1187.74 14
1187.82 14
1187.90 15
1187.98 17
1188.06 18
1188.14 18
1188.22 19
1188.30 19
1188.38 20
1188.46 20
1188.53 21
1188.61 23
1188.69 25
1188.77 27
1188.85 28
1188.93 28
1189.01 28
1189.09 28
1189.17 28
1189.25 27
1189.33 27
1189.40 28
1189.48 28
1189.56 29
1189.64 29
1189.72 28
1189.80 28
1189.88 27
1189.96 26
1190.04 25
1190.12 25
1190.20 25
1190.27 26
1190.35 28
1190.43 31
1190.51 34
1190.59 37
1190.67 40
1190.75 42
1190.83 43
1190.91 44
1190.99 45
1191.07 44
1191.14 43
1191.22 42
1191.30 41
1191.38 40
1191.46 40
1191.54 40
1191.62 41
1191.70 41
1191.78 42
1191.86 43
1191.94 43
1192.02 44
1192.09 44
1192.17 45
1192.25 46
1192.33 47
1192.41 48
1192.49 49
1192.57 49
1192.65 48
1192.73 47
1192.81 45
1192.89 44
1192.97 42
1193.04 41
1193.12 41
1193.20 40
1193.28 39
1193.36 37
1193.44 34
1193.52 30
1193.60 26
1193.68 23
1193.76 19
1193.84 17
1193.92 16
1194.00 17
1194.07 18
1194.15 20
1194.23 23
1194.31 25
1194.39 27
1194.47 29
1194.55 30
1194.63 31
1194.71 32
1194.79 33
1194.87 34
1194.95 34
1195.03 34
1195.11 34
1195.18 33
1195.26 32
1195.34 32
1195.42 32
1195.50 32
1195.58 32
1195.66 33
1195.74 33
1195.82 34
1195.90 34
1195.98 34
1196.06 35
1196.14 37
1196.22 38
1196.29 40
1196.37 41
1196.45 41
1196.53 40
1196.61 37
1196.69 34
1196.77 31
1196.85 28
1196.93 25
1197.01 23
1197.09 21
1197.17 18
1197.25 15
1197.33 13
1197.41 10
1197.48 8
1197.56 7
1197.64 8
1197.72 10
1197.80 14
1197.88 18
1197.96 24
1198.04 29
1198.12 33
1198.20 35
1198.28 35
1198.36 34
1198.44 30
1198.52 26
1198.60 21
1198.68 18
1198.75 15
1198.83 13
1198.91 13
1198.99 14
1199.07 15
1199.15 16
1199.23 16
1199.31 16
1199.39 15
1199.47 15
1199.55 14
1199.63 15
1199.71 15
1199.79 16
1199.87 18
1199.95 20
1200.03 22
1200.10 24
1200.18 27
1200.26 30
1200.34 34
1200.42 38
1200.50 41
1200.58 44
1200.66 47
1200.74 49
1200.82 50
1200.90 50
1200.98 50
1201.06 49
1201.14 47
1201.22 45
1201.30 42
1201.38 40
1201.46 38
1201.53 37
1201.61 37
1201.69 38
1201.77 39
1201.85 40
1201.93 42
1202.01 43
1202.09 44
1202.17 45
1202.25 45
1202.33 45
1202.41 46
1202.49 46
1202.57 45
1202.65 45
1202.73 43
1202.81 41
1202.89 38
1202.97 35
1203.05 33
1203.13 31
1203.20 31
1203.28 32
1203.36 33
1203.44 36
1203.52 38
1203.60 39
1203.68 41
1203.76 42
1203.84 42
1203.92 42
1204.00 43
1204.08 43
1204.16 43
1204.24 42
1204.32 42
1204.40 41
1204.48 40
1204.56 39
1204.64 39
1204.72 38
1204.80 38
1204.88 37
1204.96 36
1205.03 34
1205.11 33
1205.19 32
1205.27 31
1205.35 32
1205.43 33
1205.51 35
1205.59 37
1205.67 39
1205.75 40
1205.83 41
1205.91 41
1205.99 41
1206.07 41
1206.15 42
1206.23 44
1206.31 46
1206.39 48
1206.47 50
1206.55 51
1206.63 52
1206.71 51
1206.79 50
1206.87 49
1206.95 47
1207.03 45
1207.11 44
1207.19 42
1207.26 42
1207.34 42
1207.42 42
1207.50 43
1207.58 44
1207.66 46
1207.74 46
1207.82 47
1207.90 46
1207.98 45
1208.06 44
1208.14 43
1208.22 43
1208.30 44
1208.38 46
1208.46 49
1208.54 53
1208.62 57
1208.70 61
1208.78 64
1208.86 65
1208.94 66
1209.02 65
1209.10 64
1209.18 62
1209.26 61
1209.34 61
1209.42 61
1209.50 62
1209.58 63
1209.66 65
1209.74 67
1209.82 68
1209.90 68
1209.98 67
1210.06 64
1210.13 60
1210.21 56
1210.29 52
1210.37 49
1210.45 48
1210.53 49
1210.61 51
1210.69 54
1210.77 58
1210.85 60
1210.93 61
1211.01 61
1211.09 60
1211.17 58
1211.25 56
1211.33 54
1211.41 52
1211.49 51
1211.57 50
1211.65 49
1211.73 48
1211.81 46
1211.89 43
1211.97 41
1212.05 39
1212.13 37
1212.21 37
1212.29 37
1212.37 39
1212.45 41
1212.53 43
1212.61 45
1212.69 47
1212.77 47
1212.85 48
1212.93 49
1213.01 49
1213.09 51
1213.17 52
1213.25 54
1213.33 57
1213.41 60
1213.49 64
1213.57 68
1213.65 71
1213.73 72
1213.81 72
1213.89 70
1213.97 67
1214.05 62
1214.13 57
1214.21 53
1214.29 49
1214.37 46
1214.45 43
1214.53 40
1214.61 37
1214.69 33
1214.77 30
1214.85 26
1214.93 24
1215.01 24
1215.09 25
1215.17 27
1215.25 31
1215.33 34
1215.41 36
1215.49 37
1215.57 37
1215.65 35
1215.73 32
1215.81 29
1215.89 27
1215.97 26
1216.05 26
1216.13 27
1216.21 28
1216.29 29
1216.37 29
1216.45 27
1216.53 25
1216.61 22
1216.69 18
1216.77 14
1216.85 10
1216.93 8
1217.01 6
1217.09 7
1217.17 9
1217.25 12
1217.33 16
1217.41 21
1217.49 26
1217.57 30
1217.65 33
1217.73 35
1217.81 36
1217.89 37
1217.97 38
1218.05 38
1218.13 39
1218.21 39
1218.29 38
1218.37 37
1218.45 35
1218.53 32
1218.61 29
1218.69 26
1218.77 25
1218.85 25
1218.93 27
1219.01 29
1219.09 32
1219.17 35
1219.25 36
1219.33 36
1219.41 33
1219.49 30
1219.57 24
1219.65 18
1219.73 12
1219.81 6
1219.89 2
1219.97 0
1220.05 0
1220.13 0
1220.21 0
1220.29 0
1220.37 0
1220.45 0
1220.53 0
1220.61 1
1220.69 2
1220.77 3
1220.85 5
1220.93 7
1221.01 8
1221.09 10
1221.17 12
1221.25 13
1221.33 15
1221.41 16
1221.49 16
1221.57 17
1221.65 17
1221.73 17
1221.81 17
1221.89 18
1221.97 18
1222.05 18
1222.13 19
1222.21 20
1222.29 21
1222.37 22
1222.45 24
1222.53 25
1222.61 26
1222.69 28
1222.77 29
1222.85 30
1222.93 31
1223.01 32
1223.09 33
1223.17 33
1223.25 33
1223.33 32
1223.41 31
1223.49 30
1223.57 28
1223.65 26
1223.73 24
1223.81 22
1223.89 20
1223.97 18
1224.05 16
1224.14 14
1224.22 12
1224.30 11
1224.38 10
1224.46 10
1224.54 10
1224.62 11
1224.70 11
1224.78 13
1224.86 14
1224.94 16
1225.02 18
1225.10 20
1225.18 23
1225.26 26
1225.34 29
1225.42 30
1225.50 30
1225.58 29
1225.66 27
1225.74 24
1225.82 22
1225.90 20
1225.98 19
1226.06 19
1226.14 20
1226.22 21
1226.30 22
1226.38 22
1226.46 22
1226.54 21
1226.62 20
1226.70 19
1226.78 19
1226.86 20
1226.94 22
1227.03 24
1227.11 26
1227.19 28
1227.27 31
1227.35 32
1227.43 34
1227.51 36
1227.59 37
1227.67 39
1227.75 40
1227.83 40
1227.91 40
1227.99 39
1228.07 37
1228.15 35
1228.23 33
1228.31 31
1228.39 30
1228.47 30
1228.55 31
1228.63 33
1228.71 34
1228.79 37
1228.87 39
1228.95 42
1229.03 45
1229.11 49
1229.20 53
1229.28 56
1229.36 59
1229.44 61
1229.52 61
1229.60 61
1229.68 60
1229.76 59
1229.84 59
1229.92 59
1230.00 59
1230.08 59
1230.16 58
1230.24 56
1230.32 54
1230.40 50
1230.48 47
1230.56 43
1230.64 41
1230.72 39
1230.80 39
1230.88 39
1230.96 40
1231.04 41
1231.13 41
1231.21 41
1231.29 40
1231.37 38
1231.45 37
1231.53 36
1231.61 35
1231.69 33
1231.77 32
1231.85 30
1231.93 28
1232.01 27
1232.09 26
1232.17 25
1232.25 26
1232.33 27
1232.41 28
1232.49 30
1232.57 32
1232.65 33
1232.74 34
1232.82 34
1232.90 34
1232.98 33
1233.06 32
1233.14 32
1233.22 32
1233.30 34
1233.38 38
1233.46 43
1233.54 48
1233.62 54
1233.70 58
1233.78 62
1233.86 64
1233.94 64
1234.02 63
1234.10 61
1234.18 59
1234.27 57
1234.35 55
1234.43 54
1234.51 54
1234.59 54
1234.67 55
1234.75 55
1234.83 56
1234.91 55
1234.99 55
1235.07 53
1235.15 51
1235.23 50
1235.31 48
1235.39 47
1235.47 47
1235.55 46
1235.64 45
1235.72 43
1235.80 40
1235.88 38
1235.96 35
1236.04 32
1236.12 30
1236.20 29
1236.28 28
1236.36 28
1236.44 27
1236.52 27
1236.60 28
1236.68 28
1236.76 29
1236.84 31
1236.93 32
1237.01 33
1237.09 34
1237.17 35
1237.25 35
1237.33 36
1237.41 36
1237.49 37
1237.57 37
1237.65 36
1237.73 35
1237.81 33
1237.89 31
1237.97 28
1238.05 26
1238.14 25
1238.22 25
1238.30 25
1238.38 26
1238.46 28
1238.54 29
1238.62 31
1238.70 33
1238.78 34
1238.86 34
1238.94 35
1239.02 34
1239.10 34
1239.18 34
1239.27 33
1239.35 33
1239.43 33
1239.51 33
1239.59 34
1239.67 34
1239.75 35
1239.83 35
1239.91 36
1239.99 35
1240.07 35
1240.15 34
1240.23 32
1240.31 31
1240.40 29
1240.48 28
1240.56 27
1240.64 27
1240.72 29
1240.80 31
1240.88 34
1240.96 36
1241.04 39
1241.12 41
1241.20 41
1241.28 41
1241.37 41
1241.45 40
1241.53 41
1241.61 43
1241.69 46
1241.77 49
1241.85 52
1241.93 54
1242.01 55
1242.09 55
1242.17 55
1242.25 54
1242.33 54
1242.42 53
1242.50 52
1242.58 51
1242.66 48
1242.74 44
1242.82 39
1242.90 34
1242.98 29
1243.06 25
1243.14 22
1243.22 21
1243.30 21
1243.39 22
1243.47 23
1243.55 25
1243.63 28
1243.71 31
1243.79 35
1243.87 38
1243.95 40
1244.03 41
1244.11 42
1244.19 42
1244.28 41
1244.36 41
1244.44 41
1244.52 42
1244.60 44
1244.68 45
1244.76 47
1244.84 47
1244.92 47
1245.00 47
1245.08 47
1245.17 48
1245.25 50
1245.33 54
1245.41 59
1245.49 63
1245.57 68
1245.65 71
1245.73 72
1245.81 71
1245.89 69
1245.97 67
1246.06 64
1246.14 62
1246.22 61
1246.30 60
1246.38 61
1246.46 61
1246.54 61
1246.62 61
1246.70 60
1246.78 57
1246.87 54
1246.95 51
1247.03 47
1247.11 42
1247.19 38
1247.27 34
1247.35 30
1247.43 26
1247.51 23
1247.59 21
1247.67 19
1247.76 20
1247.84 21
1247.92 24
1248.00 28
1248.08 32
1248.16 36
1248.24 39
1248.32 41
1248.40 42
1248.49 42
1248.57 42
1248.65 41
1248.73 41
1248.81 40
1248.89 38
1248.97 37
1249.05 35
1249.13 34
1249.21 34
1249.30 34
1249.38 35
1249.46 36
1249.54 38
1249.62 39
1249.70 39
1249.78 38
1249.86 37
1249.94 35
1250.03 33
1250.11 31
1250.19 30
1250.27 29
1250.35 28
1250.43 28
1250.51 27
1250.59 27
1250.67 28
1250.75 30
1250.84 32
1250.92 35
1251.00 38
1251.08 41
1251.16 42
1251.24 42
1251.32 40
1251.40 38
1251.48 35
1251.57 33
1251.65 31
1251.73 31
1251.81 31
1251.89 31
1251.97 31
1252.05 31
1252.13 31
1252.22 31
1252.30 30
1252.38 29
1252.46 28
1252.54 26
1252.62 24
1252.70 22
1252.78 21
1252.86 20
1252.95 19
1253.03 19
1253.11 20
1253.19 21
1253.27 23
1253.35 24
1253.43 26
1253.51 27
1253.59 29
1253.68 32
1253.76 34
1253.84 36
1253.92 39
1254.00 41
1254.08 42
1254.16 43
1254.24 44
1254.33 43
1254.41 43
1254.49 41
1254.57 39
1254.65 37
1254.73 34
1254.81 31
1254.89 28
1254.98 26
1255.06 24
1255.14 22
1255.22 21
1255.30 21
1255.38 22
1255.46 23
1255.54 25
1255.63 27
1255.71 29
1255.79 32
1255.87 34
1255.95 35
1256.03 37
1256.11 38
1256.19 40
1256.28 41
1256.36 43
1256.44 44
1256.52 45
1256.60 46
1256.68 46
1256.76 46
1256.84 45
1256.93 43
1257.01 41
1257.09 38
1257.17 35
1257.25 31
1257.33 27
1257.41 24
1257.50 21
1257.58 19
1257.66 18
1257.74 18
1257.82 18
1257.90 18
1257.98 19
1258.06 19
1258.15 19
1258.23 19
1258.31 20
1258.39 20
1258.47 20
1258.55 21
1258.63 22
1258.72 24
1258.80 25
1258.88 27
1258.96 29
1259.04 31
1259.12 33
1259.20 35
1259.28 37
1259.37 38
1259.45 38
1259.53 36
1259.61 34
1259.69 30
1259.77 26
1259.85 22
1259.94 19
1260.02 16
1260.10 13
1260.18 12
1260.26 11
1260.34 10
1260.42 10
1260.51 10
1260.59 10
1260.67 10
1260.75 10
1260.83 9
1260.91 8
1260.99 7
1261.08 6
1261.16 7
1261.24 8
1261.32 11
1261.40 15
1261.48 19
1261.56 24
1261.65 29
1261.73 34
1261.81 38
1261.89 42
1261.97 45
1262.05 47
1262.13 48
1262.22 48
1262.30 46
1262.38 44
1262.46 42
1262.54 39
1262.62 37
1262.70 35
1262.79 34
1262.87 34
1262.95 34
1263.03 34
1263.11 35
1263.19 36
1263.28 37
1263.36 38
1263.44 38
1263.52 37
1263.60 35
1263.68 31
1263.76 26
1263.85 20
1263.93 13
1264.01 7
1264.09 1
1264.17 0
1264.25 0
1264.34 0
1264.42 0
1264.50 0
1264.58 1
1264.66 2
1264.74 3
1264.82 3
1264.91 3
1264.99 2
1265.07 1
1265.15 0
1265.23 1
1265.31 2
1265.40 4
1265.48 6
1265.56 9
1265.64 11
1265.72 12
1265.80 12
1265.88 11
1265.97 8
1266.05 5
1266.13 3
1266.21 1
1266.29 1
1266.37 2
1266.46 5
1266.54 9
1266.62 12
1266.70 16
1266.78 18
1266.86 21
1266.95 23
1267.03 26
1267.11 28
1267.19 29
1267.27 30
1267.35 29
1267.44 27
1267.52 25
1267.60 23
1267.68 21
1267.76 21
1267.84 22
1267.93 24
1268.01 25
1268.09 25
1268.17 25
1268.25 23
1268.33 22
1268.42 22
1268.50 23
1268.58 25
1268.66 28
1268.74 31
1268.82 33
1268.91 34
1268.99 33
1269.07 31
1269.15 29
1269.23 28
1269.31 27
1269.40 28
1269.48 29
1269.56 30
1269.64 31
1269.72 32
1269.80 32
1269.89 31
1269.97 31
1270.05 30
1270.13 30
1270.21 29
1270.29 27
1270.38 25
1270.46 23
1270.54 20
1270.62 18
1270.70 17
1270.78 16
1270.87 15
1270.95 13
1271.03 11
1271.11 8
1271.19 5
1271.28 2
1271.36 0
1271.44 0
1271.52 0
1271.60 0
1271.68 1
1271.77 2
1271.85 5
1271.93 8
1272.01 11
1272.09 15
1272.17 20
1272.26 24
1272.34 28
1272.42 31
1272.50 33
1272.58 34
1272.67 35
1272.75 35
1272.83 36
1272.91 36
1272.99 36
1273.07 35
1273.16 35
1273.24 34
1273.32 34
1273.40 34
1273.48 34
1273.57 35
1273.65 37
1273.73 40
1273.81 42
1273.89 44
1273.97 45
1274.06 45
1274.14 44
1274.22 41
1274.30 37
1274.38 32
1274.47 27
1274.55 23
1274.63 19
1274.71 15
1274.79 13
1274.88 11
1274.96 9
1275.04 8
1275.12 6
1275.20 5
1275.28 4
1275.37 3
1275.45 3
1275.53 4
1275.61 6
1275.69 8
1275.78 12
1275.86 17
1275.94 21
1276.02 26
1276.10 29
1276.19 31
1276.27 31
1276.35 29
1276.43 26
1276.51 22
1276.60 19
1276.68 16
1276.76 15
1276.84 15
1276.92 16
1277.01 18
1277.09 20
1277.17 21
1277.25 22
1277.33 21
1277.41 18
1277.50 14
1277.58 10
1277.66 4
1277.74 0
1277.82 0
1277.91 0
1277.99 0
1278.07 0
1278.15 0
1278.23 0
1278.32 0
1278.40 4
1278.48 13
1278.56 22
1278.64 32
1278.73 40
1278.81 47
1278.89 53
1278.97 57
1279.05 60
1279.14 62
1279.22 64
1279.30 64
1279.38 64
1279.46 63
1279.55 60
1279.63 57
1279.71 52
1279.79 47
1279.87 42
1279.96 36
1280.04 32
1280.12 29
1280.20 26
1280.29 25
1280.37 25
1280.45 26
1280.53 28
1280.61 31
1280.70 33
1280.78 35
1280.86 36
1280.94 36
1281.02 35
1281.11 33
1281.19 31
1281.27 30
1281.35 30
1281.43 31
1281.52 33
1281.60 36
1281.68 40
1281.76 43
1281.84 46
1281.93 48
1282.01 51
1282.09 54
1282.17 57
1282.26 61
1282.34 66
1282.42 70
1282.50 73
1282.58 74
1282.67 72
1282.75 67
1282.83 59
1282.91 50
1282.99 40
1283.08 32
1283.16 26
1283.24 23
1283.32 24
1283.40 28
1283.49 35
1283.57 42
1283.65 49
1283.73 54
1283.82 56
1283.90 55
1283.98 51
1284.06 44
1284.14 37
1284.23 30
1284.31 24
1284.39 20
1284.47 18
1284.56 18
1284.64 20
1284.72 23
1284.80 26
1284.88 29
1284.97 30
1285.05 32
1285.13 33
1285.21 33
1285.30 34
1285.38 35
1285.46 36
1285.54 36
1285.62 34
1285.71 31
1285.79 27
1285.87 23
1285.95 19
1286.04 16
1286.12 13
1286.20 10
1286.28 8
1286.36 6
1286.45 4
1286.53 2
1286.61 1
1286.69 1
1286.78 1
1286.86 0
1286.94 0
1287.02 0
1287.10 0
1287.19 0
1287.27 1
1287.35 4
1287.43 7
1287.52 10
1287.60 12
1287.68 13
1287.76 13
1287.84 11
1287.93 8
1288.01 6
1288.09 5
1288.17 7
1288.26 10
1288.34 15
1288.42 21
1288.50 28
1288.59 33
1288.67 38
1288.75 42
1288.83 45
1288.91 47
1289.00 50
1289.08 52
1289.16 54
1289.24 56
1289.33 56
1289.41 55
1289.49 53
1289.57 50
1289.66 46
1289.74 42
1289.82 38
1289.90 35
1289.99 33
1290.07 32
1290.15 32
1290.23 34
1290.31 36
1290.40 38
1290.48 40
1290.56 42
1290.64 42
1290.73 42
1290.81 40
1290.89 38
1290.97 34
1291.06 31
1291.14 27
1291.22 24
1291.30 21
1291.39 19
1291.47 17
1291.55 15
1291.63 13
1291.72 12
1291.80 12
1291.88 12
1291.96 11
1292.05 11
1292.13 11
1292.21 11
1292.29 11
1292.38 12
1292.46 13
1292.54 14
1292.62 16
1292.70 17
1292.79 18
1292.87 17
1292.95 15
1293.03 12
1293.12 10
1293.20 8
1293.28 8
1293.36 9
1293.45 11
1293.53 14
1293.61 16
1293.69 17
1293.78 18
1293.86 17
1293.94 16
1294.02 14
1294.11 12
1294.19 9
1294.27 7
1294.35 4
1294.44 2
1294.52 1
1294.60 0
1294.68 0
1294.77 0
1294.85 0
1294.93 0
1295.01 0
1295.10 0
1295.18 0
1295.26 0
1295.34 3
1295.43 7
1295.51 11
1295.59 14
1295.67 15
1295.76 15
1295.84 13
1295.92 10
1296.00 8
1296.09 7
1296.17 7
1296.25 8
1296.34 9
1296.42 10
1296.50 11
1296.58 11
1296.67 10
1296.75 8
1296.83 6
1296.91 5
1297.00 3
1297.08 1
1297.16 0
1297.24 0
1297.33 0
1297.41 0
1297.49 0
1297.57 0
1297.66 1
1297.74 6
1297.82 12
1297.90 17
1297.99 20
1298.07 21
1298.15 19
1298.23 16
1298.32 10
1298.40 3
1298.48 0
1298.57 0
1298.65 0
1298.73 0
1298.81 0
1298.90 0
1298.98 0
1299.06 4
1299.14 9
1299.23 14
1299.31 17
1299.39 19
1299.47 19
1299.56 18
1299.64 15
1299.72 10
1299.81 6
1299.89 1
1299.97 0
1300.05 0
1300.14 0
1300.22 0
1300.30 0
1300.38 0
1300.47 0
1300.55 3
1300.63 8
1300.71 13
1300.80 19
1300.88 25
1300.96 32
1301.05 38
1301.13 44
1301.21 48
1301.29 50
1301.38 49
1301.46 47
1301.54 43
1301.62 38
1301.71 32
1301.79 27
1301.87 23
1301.96 18
1302.04 13
1302.12 8
1302.20 3
1302.29 0
1302.37 0
1302.45 0
1302.53 0
1302.62 0
1302.70 2
1302.78 5
1302.87 7
1302.95 9
1303.03 8
1303.11 6
1303.20 3
1303.28 0
1303.36 0
1303.45 0
1303.53 0
1303.61 0
1303.69 0
1303.78 0
1303.86 4
1303.94 10
1304.02 14
1304.11 17
1304.19 19
1304.27 18
1304.36 17
1304.44 15
1304.52 13
1304.60 11
1304.69 10
1304.77 10
1304.85 9
1304.94 8
1305.02 8
1305.10 7
1305.18 7
1305.27 7
1305.35 8
1305.43 9
1305.52 9
1305.60 9
1305.68 8
1305.76 7
1305.85 6
1305.93 5
1306.01 4
1306.10 4
1306.18 5
1306.26 6
1306.34 7
1306.43 9
1306.51 11
1306.59 13
1306.68 16
1306.76 20
1306.84 24
1306.92 28
1307.01 32
1307.09 35
1307.17 36
1307.26 37
1307.34 37
1307.42 36
1307.51 35
1307.59 34
1307.67 34
1307.75 33
1307.84 32
1307.92 31
1308.00 30
1308.09 28
1308.17 27
1308.25 27
1308.33 27
1308.42 28
1308.50 29
1308.58 30
1308.67 29
1308.75 27
1308.83 23
1308.92 19
1309.00 14
1309.08 10
1309.16 8
1309.25 6
1309.33 5
1309.41 6
1309.50 6
1309.58 8
1309.66 9
1309.74 10
1309.83 11
1309.91 12
1309.99 12
1310.08 12
1310.16 11
1310.24 10
1310.33 8
1310.41 6
1310.49 4
1310.57 3
1310.66 2
1310.74 1
1310.82 2
1310.91 3
1310.99 5
1311.07 6
1311.16 8
1311.24 10
1311.32 12
1311.41 14
1311.49 17
1311.57 20
1311.65 24
1311.74 28
1311.82 32
1311.90 34
1311.99 35
1312.07 36
1312.15 35
1312.24 35
1312.32 34
1312.40 33
1312.49 33
1312.57 33
1312.65 34
1312.73 34
1312.82 34
1312.90 35
1312.98 34
1313.07 33
1313.15 31
1313.23 28
1313.32 24
1313.40 19
1313.48 13
1313.57 8
1313.65 4
1313.73 2
1313.81 2
1313.90 3
1313.98 4
1314.06 6
1314.15 7
1314.23 7
1314.31 6
1314.40 4
1314.48 3
1314.56 4
1314.65 6
1314.73 10
1314.81 16
1314.90 23
1314.98 31
1315.06 38
1315.14 43
1315.23 47
1315.31 48
1315.39 48
1315.48 47
1315.56 44
1315.64 42
1315.73 39
1315.81 37
1315.89 35
1315.98 33
1316.06 33
1316.14 34
1316.23 37
1316.31 42
1316.39 49
1316.48 58
1316.56 67
1316.64 75
1316.73 81
1316.81 86
1316.89 89
1316.97 90
1317.06 88
1317.14 85
1317.22 82
1317.31 78
1317.39 75
1317.47 74
1317.56 74
1317.64 76
1317.72 79
1317.81 83
1317.89 86
1317.97 88
1318.06 88
1318.14 86
1318.22 81
1318.31 75
1318.39 67
1318.47 60
1318.56 52
1318.64 45
1318.72 40
1318.81 36
1318.89 33
1318.97 30
1319.06 29
1319.14 27
1319.22 26
1319.31 26
1319.39 26
1319.47 28
1319.56 30
1319.64 34
1319.72 37
1319.81 41
1319.89 44
1319.97 45
1320.06 45
1320.14 45
1320.22 44
1320.31 44
1320.39 46
1320.47 50
1320.56 57
1320.64 67
1320.72 77
1320.81 87
1320.89 95
1320.97 101
1321.06 103
1321.14 102
1321.22 99
1321.31 93
1321.39 86
1321.47 80
1321.56 74
1321.64 69
1321.72 65
1321.81 63
1321.89 63
1321.97 63
1322.06 64
1322.14 66
1322.22 68
1322.31 70
1322.39 72
1322.47 74
1322.56 76
1322.64 77
1322.72 77
1322.81 75
1322.89 72
1322.97 68
1323.06 64
1323.14 62
1323.22 62
1323.31 65
1323.39 70
1323.47 78
1323.56 86
1323.64 94
1323.72 100
1323.81 105
1323.89 109
1323.97 111
1324.06 112
1324.14 112
1324.22 111
1324.31 110
1324.39 109
1324.48 108
1324.56 108
1324.64 108
1324.73 109
1324.81 108
1324.89 107
1324.98 104
1325.06 100
1325.14 96
1325.23 91
1325.31 86
1325.39 81
1325.48 78
1325.56 76
1325.64 76
1325.73 75
1325.81 75
1325.89 75
1325.98 73
1326.06 70
1326.14 66
1326.23 61
1326.31 56
1326.40 52
1326.48 48
1326.56 46
1326.65 45
1326.73 46
1326.81 48
1326.90 51
1326.98 54
1327.06 58
1327.15 61
1327.23 64
1327.31 64
1327.40 62
1327.48 58
1327.56 52
1327.65 45
1327.73 37
1327.82 29
1327.90 23
1327.98 17
1328.07 14
1328.15 12
1328.23 11
1328.32 12
1328.40 13
1328.48 15
1328.57 18
1328.65 22
1328.73 26
1328.82 30
1328.90 33
1328.99 34
1329.07 32
1329.15 28
1329.24 22
1329.32 15
1329.40 8
1329.49 3
1329.57 0
1329.65 1
1329.74 4
1329.82 8
1329.91 14
1329.99 18
1330.07 21
1330.16 22
1330.24 20
1330.32 16
1330.41 12
1330.49 7
1330.57 3
1330.66 1
1330.74 0
1330.83 0
1330.91 0
1330.99 1
1331.08 2
1331.16 1
1331.24 0
1331.33 0
1331.41 0
1331.49 0
1331.58 0
1331.66 0
1331.75 5
1331.83 11
1331.91 18
1332.00 25
1332.08 32
1332.16 37
1332.25 41
1332.33 44
1332.42 46
1332.50 47
1332.58 47
1332.67 48
1332.75 49
1332.83 50
1332.92 51
1333.00 52
1333.09 52
1333.17 52
1333.25 52
1333.34 51
1333.42 50
1333.50 50
1333.59 49
1333.67 48
1333.76 47
1333.84 45
1333.92 42
1334.01 38
1334.09 33
1334.17 27
1334.26 22
1334.34 17
1334.43 13
1334.51 12
1334.59 13
1334.68 15
1334.76 20
1334.84 25
1334.93 31
1335.01 37
1335.10 42
1335.18 46
1335.26 50
1335.35 52
1335.43 52
1335.51 52
1335.60 51
1335.68 49
1335.77 49
1335.85 49
1335.93 50
1336.02 51
1336.10 53
1336.18 53
1336.27 53
1336.35 50
1336.44 46
1336.52 41
1336.60 35
1336.69 30
1336.77 25
1336.86 22
1336.94 21
1337.02 20
1337.11 21
1337.19 23
1337.27 24
1337.36 26
1337.44 29
1337.53 32
1337.61 36
1337.69 42
1337.78 49
1337.86 56
1337.95 63
1338.03 69
1338.11 73
1338.20 75
1338.28 76
1338.37 75
1338.45 74
1338.53 72
1338.62 71
1338.70 69
1338.78 68
1338.87 67
1338.95 66
1339.04 65
1339.12 65
1339.20 67
1339.29 69
1339.37 71
1339.46 72
1339.54 73
1339.62 71
1339.71 68
1339.79 63
1339.88 58
1339.96 52
1340.04 48
1340.13 46
1340.21 45
1340.30 46
1340.38 50
1340.46 56
1340.55 64
1340.63 72
1340.72 80
1340.80 87
1340.88 93
1340.97 96
1341.05 98
1341.13 99
1341.22 99
1341.30 99
1341.39 99
1341.47 100
1341.55 99
1341.64 98
1341.72 95
1341.81 92
1341.89 88
1341.97 83
1342.06 79
1342.14 74
1342.23 70
1342.31 65
1342.39 59
1342.48 53
1342.56 47
1342.65 43
1342.73 42
1342.82 43
1342.90 47
1342.98 53
1343.07 59
1343.15 65
1343.24 69
1343.32 72
1343.40 75
1343.49 77
1343.57 78
1343.66 80
1343.74 80
1343.82 80
1343.91 78
1343.99 76
1344.08 73
1344.16 71
1344.24 70
1344.33 69
1344.41 68
1344.50 66
1344.58 63
1344.66 58
1344.75 52
1344.83 46
1344.92 39
1345.00 35
1345.08 32
1345.17 33
1345.25 36
1345.34 41
1345.42 48
1345.51 55
1345.59 62
1345.67 68
1345.76 72
1345.84 73
1345.93 72
1346.01 68
1346.09 63
1346.18 55
1346.26 47
1346.35 38
1346.43 30
1346.51 24
1346.60 19
1346.68 16
1346.77 14
1346.85 15
1346.94 16
1347.02 19
1347.10 22
1347.19 25
1347.27 28
1347.36 30
1347.44 31
1347.52 31
1347.61 30
1347.69 29
1347.78 28
1347.86 27
1347.95 27
1348.03 26
1348.11 25
1348.20 24
1348.28 21
1348.37 18
1348.45 15
1348.54 13
1348.62 11
1348.70 10
1348.79 9
1348.87 8
1348.96 6
1349.04 4
1349.12 0
1349.21 0
1349.29 0
1349.38 0
1349.46 0
1349.55 0
1349.63 0
1349.71 0
1349.80 2
1349.88 8
1349.97 15
1350.05 21
1350.14 26
1350.22 29
1350.30 29
1350.39 26
1350.47 22
1350.56 17
1350.64 12
1350.73 8
1350.81 7
1350.89 7
1350.98 10
1351.06 15
1351.15 22
1351.23 30
1351.32 38
1351.40 47
1351.48 56
1351.57 62
1351.65 67
1351.74 68
1351.82 67
1351.91 62
1351.99 55
1352.07 46
1352.16 37
1352.24 29
1352.33 22
1352.41 18
1352.50 16
1352.58 16
1352.66 19
1352.75 23
1352.83 26
1352.92 30
1353.00 33
1353.09 34
1353.17 36
1353.26 36
1353.34 37
1353.42 38
1353.51 40
1353.59 42
1353.68 45
1353.76 50
1353.85 54
1353.93 59
1354.01 64
1354.10 68
1354.18 71
1354.27 72
1354.35 71
1354.44 69
1354.52 66
1354.61 63
1354.69 61
1354.77 59
1354.86 59
1354.94 60
1355.03 62
1355.11 64
1355.20 67
1355.28 69
1355.36 70
1355.45 71
1355.53 71
1355.62 72
1355.70 74
1355.79 76
1355.87 78
1355.96 80
1356.04 80
1356.12 78
1356.21 74
1356.29 67
1356.38 60
1356.46 52
1356.55 45
1356.63 39
1356.72 33
1356.80 30
1356.88 27
1356.97 26
1357.05 25
1357.14 25
1357.22 25
1357.31 25
1357.39 24
1357.48 23
1357.56 22
1357.65 22
1357.73 23
1357.81 26
1357.90 31
1357.98 37
1358.07 44
1358.15 50
1358.24 56
1358.32 59
1358.41 59
1358.49 57
1358.57 52
1358.66 46
1358.74 38
1358.83 31
1358.91 26
1359.00 23
1359.08 22
1359.17 24
1359.25 27
1359.34 31
1359.42 35
1359.50 38
1359.59 41
1359.67 43
1359.76 44
1359.84 45
1359.93 45
1360.01 44
1360.10 43
1360.18 43
1360.27 42
1360.35 41
1360.44 41
1360.52 42
1360.60 43
1360.69 45
1360.77 46
1360.86 48
1360.94 50
1361.03 50
1361.11 49
1361.20 47
1361.28 43
1361.37 39
1361.45 35
1361.53 32
1361.62 31
1361.70 30
1361.79 31
1361.87 32
1361.96 33
1362.04 33
1362.13 33
1362.21 33
1362.30 32
1362.38 33
1362.47 33
1362.55 34
1362.63 37
1362.72 40
1362.80 44
1362.89 49
1362.97 55
1363.06 60
1363.14 64
1363.23 66
1363.31 67
1363.40 66
1363.48 63
1363.57 58
1363.65 52
1363.74 45
1363.82 36
1363.91 27
1363.99 18
1364.07 10
1364.16 5
1364.24 2
1364.33 2
1364.41 5
1364.50 11
1364.58 17
1364.67 23
1364.75 30
1364.84 35
1364.92 39
1365.01 43
1365.09 46
1365.18 48
1365.26 49
1365.35 50
1365.43 50
1365.51 49
1365.60 48
1365.68 47
1365.77 45
1365.85 43
1365.94 43
1366.02 43
1366.11 44
1366.19 46
1366.28 50
1366.36 53
1366.45 56
1366.53 59
1366.62 62
1366.70 64
1366.79 67
1366.87 71
1366.96 75
1367.04 78
1367.13 81
1367.21 81
1367.29 79
1367.38 74
1367.46 68
1367.55 61
1367.63 56
1367.72 53
1367.80 52
1367.89 54
1367.97 57
1368.06 60
1368.14 63
1368.23 65
1368.31 66
1368.40 66
1368.48 65
1368.57 63
1368.65 61
1368.74 58
1368.82 53
1368.91 48
1368.99 42
1369.08 36
1369.16 31
1369.25 27
1369.33 24
1369.42 23
1369.50 23
1369.59 24
1369.67 25
1369.75 26
1369.84 28
1369.92 30
1370.01 31
1370.09 32
1370.18 31
1370.26 30
1370.35 28
1370.43 26
1370.52 25
1370.60 26
1370.69 30
1370.77 37
1370.86 46
1370.94 56
1371.03 65
1371.11 73
1371.20 80
1371.28 84
1371.37 87
1371.45 89
1371.54 90
1371.62 90
1371.71 90
1371.79 90
1371.88 89
1371.96 88
1372.05 85
1372.13 82
1372.22 78
1372.30 73
1372.39 67
1372.47 62
1372.56 56
1372.64 51
1372.73 46
1372.81 41
1372.90 36
1372.98 33
1373.07 31
1373.15 31
1373.24 33
1373.32 37
1373.41 43
1373.49 49
1373.58 55
1373.66 60
1373.75 63
1373.83 64
1373.92 64
1374.00 63
1374.09 62
1374.17 61
1374.26 61
1374.34 62
1374.43 64
1374.51 67
1374.60 71
1374.68 75
1374.77 81
1374.85 86
1374.94 93
1375.02 100
1375.11 108
1375.19 117
1375.28 126
1375.36 135
1375.45 143
1375.53 148
1375.62 149
1375.70 147
1375.79 140
1375.87 129
1375.96 116
1376.04 104
1376.13 95
1376.21 89
1376.30 88
1376.38 90
1376.47 94
1376.55 98
1376.64 101
1376.72 102
1376.81 101
1376.89 98
1376.98 93
1377.06 87
1377.15 81
1377.23 76
1377.32 71
1377.40 69
1377.49 69
1377.57 70
1377.66 73
1377.74 76
1377.83 79
1377.91 81
1378.00 83
1378.08 85
1378.17 86
1378.25 87
1378.34 88
1378.43 88
1378.51 88
1378.60 87
1378.68 86
1378.77 84
1378.85 83
1378.94 84
1379.02 85
1379.11 88
1379.19 90
1379.28 92
1379.36 93
1379.45 92
1379.53 90
1379.62 85
1379.70 80
1379.79 75
1379.87 71
1379.96 68
1380.04 68
1380.13 70
1380.21 74
1380.30 80
1380.38 87
1380.47 93
1380.55 98
1380.64 102
1380.72 104
1380.81 104
1380.90 103
1380.98 102
1381.07 100
1381.15 97
1381.24 94
1381.32 89
1381.41 82
1381.49 73
1381.58 63
1381.66 54
1381.75 45
1381.83 38
1381.92 33
1382.00 31
1382.09 30
1382.17 31
1382.26 31
1382.34 31
1382.43 29
1382.51 27
1382.60 24
1382.69 20
1382.77 16
1382.86 13
1382.94 10
1383.03 7
1383.11 4
1383.20 2
1383.28 0
1383.37 0
1383.45 0
1383.54 0
1383.62 0
1383.71 0
1383.79 0
1383.88 0
1383.96 0
1384.05 2
1384.14 4
1384.22 6
1384.31 7
1384.39 8
1384.48 7
1384.56 6
1384.65 6
1384.73 5
1384.82 6
1384.90 8
1384.99 11
1385.07 15
1385.16 17
1385.24 19
1385.33 19
1385.42 18
1385.50 16
1385.59 14
1385.67 11
1385.76 7
1385.84 4
1385.93 1
1386.01 0
1386.10 0
1386.18 0
1386.27 0
1386.35 0
1386.44 5
1386.53 12
1386.61 19
1386.70 27
1386.78 33
1386.87 37
1386.95 40
1387.04 40
1387.12 40
1387.21 39
1387.29 37
1387.38 35
1387.46 32
1387.55 30
1387.64 27
1387.72 23
1387.81 19
1387.89 16
1387.98 14
1388.06 13
1388.15 14
1388.23 17
1388.32 20
1388.40 24
1388.49 28
1388.58 32
1388.66 36
1388.75 39
1388.83 42
1388.92 45
1389.00 46
1389.09 48
1389.17 49
1389.26 49
1389.34 50
1389.43 50
1389.52 51
1389.60 53
1389.69 56
1389.77 60
1389.86 65
1389.94 70
1390.03 75
1390.11 80
1390.20 83
1390.28 84
1390.37 83
1390.46 80
1390.54 77
1390.63 73
1390.71 70
1390.80 68
1390.88 66
1390.97 64
1391.05 62
1391.14 59
1391.23 56
1391.31 53
1391.40 50
1391.48 48
1391.57 47
1391.65 47
1391.74 47
1391.82 48
1391.91 49
1392.00 50
1392.08 51
1392.17 53
1392.25 54
1392.34 55
1392.42 54
1392.51 52
1392.59 48
1392.68 43
1392.77 37
1392.85 32
1392.94 27
1393.02 25
1393.11 25
1393.19 28
1393.28 32
1393.36 37
1393.45 43
1393.54 48
1393.62 52
1393.71 53
1393.79 52
1393.88 48
1393.96 42
1394.05 32
1394.14 22
1394.22 11
1394.31 3
1394.39 0
1394.48 0
1394.56 0
1394.65 4
1394.73 11
1394.82 18
1394.91 24
1394.99 27
1395.08 28
1395.16 27
1395.25 25
1395.33 21
1395.42 19
1395.51 18
1395.59 18
1395.68 20
1395.76 24
1395.85 28
1395.93 34
1396.02 39
1396.11 43
1396.19 47
1396.28 50
1396.36 51
1396.45 52
1396.53 52
1396.62 53
1396.70 55
1396.79 57
1396.88 59
1396.96 61
1397.05 63
1397.13 64
1397.22 63
1397.30 62
1397.39 61
1397.48 60
1397.56 60
1397.65 61
1397.73 63
1397.82 64
1397.91 65
1397.99 65
1398.08 64
1398.16 63
1398.25 61
1398.33 60
1398.42 60
1398.51 59
1398.59 59
1398.68 57
1398.76 56
1398.85 53
1398.93 50
1399.02 48
1399.11 46
1399.19 44
1399.28 44
1399.36 44
1399.45 44
1399.53 45
1399.62 46
1399.71 47
1399.79 49
1399.88 52
1399.96 56
1400.05 61
1400.14 66
1400.22 71
1400.31 76
1400.39 80
1400.48 82
1400.56 84
1400.65 84
1400.74 83
1400.82 80
1400.91 76
1400.99 71
1401.08 65
1401.16 60
1401.25 57
1401.34 55
1401.42 56
1401.51 57
1401.59 60
1401.68 63
1401.77 66
1401.85 68
1401.94 71
1402.02 73
1402.11 75
1402.20 77
1402.28 78
1402.37 79
1402.45 79
1402.54 80
1402.62 82
1402.71 83
1402.80 85
1402.88 87
1402.97 88
1403.05 88
1403.14 86
1403.23 83
1403.31 79
1403.40 76
1403.48 74
1403.57 74
1403.66 75
1403.74 77
1403.83 81
1403.91 87
1404.00 92
1404.08 98
1404.17 103
1404.26 107
1404.34 109
1404.43 110
1404.51 108
1404.60 106
1404.69 102
1404.77 98
1404.86 94
1404.94 91
1405.03 89
1405.12 89
1405.20 91
1405.29 93
1405.37 95
1405.46 97
1405.55 98
1405.63 99
1405.72 99
1405.80 99
1405.89 99
1405.98 98
1406.06 97
1406.15 95
1406.23 91
1406.32 85
1406.41 78
1406.49 71
1406.58 64
1406.66 59
1406.75 55
1406.84 52
1406.92 52
1407.01 51
1407.09 51
1407.18 50
1407.27 48
1407.35 45
1407.44 41
1407.52 36
1407.61 30
1407.70 24
1407.78 17
1407.87 9
1407.95 2
1408.04 0
1408.13 0
1408.21 0
1408.30 0
1408.38 0
1408.47 0
1408.56 0
1408.64 0
1408.73 6
1408.81 12
1408.90 19
1408.99 24
1409.07 29
1409.16 33
1409.25 36
1409.33 39
1409.42 41
1409.50 42
1409.59 42
1409.68 43
1409.76 43
1409.85 44
1409.93 44
1410.02 43
1410.11 42
1410.19 40
1410.28 39
1410.36 38
1410.45 40
1410.54 43
1410.62 47
1410.71 51
1410.80 54
1410.88 55
1410.97 53
1411.05 49
1411.14 44
1411.23 40
1411.31 39
1411.40 41
1411.48 46
1411.57 54
1411.66 61
1411.74 68
1411.83 72
1411.92 75
1412.00 75
1412.09 73
1412.17 71
1412.26 68
1412.35 63
1412.43 58
1412.52 52
1412.60 45
1412.69 39
1412.78 34
1412.86 31
1412.95 31
1413.04 35
1413.12 41
1413.21 51
1413.29 61
1413.38 72
1413.47 80
1413.55 86
1413.64 88
1413.73 87
1413.81 83
1413.90 76
1413.98 68
1414.07 59
1414.16 52
1414.24 45
1414.33 40
1414.42 38
1414.50 39
1414.59 42
1414.67 46
1414.76 51
1414.85 55
1414.93 59
1415.02 62
1415.11 64
1415.19 65
1415.28 65
1415.36 64
1415.45 63
1415.54 62
1415.62 59
1415.71 56
1415.80 53
1415.88 48
1415.97 44
1416.05 40
1416.14 36
1416.23 33
1416.31 30
1416.40 27
1416.49 25
1416.57 22
1416.66 19
1416.74 16
1416.83 13
1416.92 11
1417.00 9
1417.09 9
1417.18 9
1417.26 10
1417.35 11
1417.44 12
1417.52 12
1417.61 13
1417.69 14
1417.78 16
1417.87 20
1417.95 25
1418.04 32
1418.13 40
1418.21 47
1418.30 54
1418.39 59
1418.47 65
1418.56 69
1418.64 74
1418.73 78
1418.82 82
1418.90 86
1418.99 89
1419.08 91
1419.16 94
1419.25 97
1419.34 101
1419.42 105
1419.51 109
1419.59 112
1419.68 114
1419.77 114
1419.85 112
1419.94 108
1420.03 103
1420.11 97
1420.20 91
1420.29 85
1420.37 79
1420.46 72
1420.54 64
1420.63 56
1420.72 48
1420.80 41
1420.89 35
1420.98 32
1421.06 31
1421.15 33
1421.24 36
1421.32 41
1421.41 45
1421.50 48
1421.58 50
1421.67 49
1421.76 48
1421.84 46
1421.93 45
1422.01 45
1422.10 46
1422.19 48
1422.27 50
1422.36 52
1422.45 53
1422.53 52
1422.62 50
1422.71 45
1422.79 40
1422.88 33
1422.97 26
1423.05 20
1423.14 14
1423.23 10
1423.31 7
1423.40 6
1423.49 7
1423.57 9
1423.66 12
1423.74 17
1423.83 22
1423.92 28
1424.00 35
1424.09 42
1424.18 48
1424.26 54
1424.35 59
1424.44 63
1424.52 65
1424.61 66
1424.70 66
1424.78 66
1424.87 66
1424.96 66
1425.04 66
1425.13 66
1425.22 66
1425.30 64
1425.39 63
1425.48 61
1425.56 59
1425.65 58
1425.74 58
1425.82 59
1425.91 61
1426.00 64
1426.08 66
1426.17 68
1426.25 68
1426.34 67
1426.43 65
1426.51 62
1426.60 60
1426.69 59
1426.77 58
1426.86 58
1426.95 58
1427.03 57
1427.12 54
1427.21 50
1427.29 43
1427.38 34
1427.47 25
1427.55 15
1427.64 7
1427.73 1
1427.81 0
1427.90 0
1427.99 0
1428.07 0
1428.16 0
1428.25 0
1428.33 0
1428.42 0
1428.51 0
1428.59 1
1428.68 6
1428.77 12
1428.85 18
1428.94 23
1429.03 28
1429.11 31
1429.20 34
1429.29 36
1429.37 38
1429.46 39
1429.55 41
1429.63 43
1429.72 46
1429.81 51
1429.89 57
1429.98 64
1430.07 72
1430.15 79
1430.24 84
1430.33 87
1430.41 88
1430.50 86
1430.59 82
1430.68 78
1430.76 74
1430.85 72
1430.94 71
1431.02 72
1431.11 74
1431.20 76
1431.28 77
1431.37 76
1431.46 73
1431.54 68
1431.63 63
1431.72 57
1431.80 52
1431.89 49
1431.98 48
1432.06 48
1432.15 49
1432.24 51
1432.32 54
1432.41 58
1432.50 61
1432.58 65
1432.67 68
1432.76 69
1432.84 70
1432.93 69
1433.02 68
1433.10 67
1433.19 66
1433.28 68
1433.37 72
1433.45 79
1433.54 87
1433.63 97
1433.71 106
1433.80 114
1433.89 120
1433.97 123
1434.06 122
1434.15 119
1434.23 115
1434.32 109
1434.41 103
1434.49 98
1434.58 95
1434.67 93
1434.75 92
1434.84 92
1434.93 93
1435.02 93
1435.10 94
1435.19 94
1435.28 95
1435.36 96
1435.45 98
1435.54 102
1435.62 107
1435.71 114
1435.80 122
1435.88 130
1435.97 137
1436.06 143
1436.14 146
1436.23 148
1436.32 149
1436.41 150
1436.49 151
1436.58 153
1436.67 155
1436.75 156
1436.84 156
1436.93 155
1437.01 153
1437.10 150
1437.19 148
1437.27 146
1437.36 144
1437.45 144
1437.54 144
1437.62 143
1437.71 142
1437.80 139
1437.88 134
1437.97 127
1438.06 120
1438.14 114
1438.23 108
1438.32 105
1438.41 103
1438.49 104
1438.58 107
1438.67 111
1438.75 116
1438.84 122
1438.93 127
1439.01 132
1439.10 136
1439.19 138
1439.27 140
1439.36 140
1439.45 140
1439.54 138
1439.62 135
1439.71 130
1439.80 124
1439.88 116
1439.97 107
1440.06 98
1440.15 87
1440.23 77
1440.32 68
1440.41 60
1440.49 53
1440.58 46
1440.67 41
1440.75 37
1440.84 36
1440.93 37
1441.02 41
1441.10 46
1441.19 53
1441.28 59
1441.36 65
1441.45 68
1441.54 69
1441.62 67
1441.71 65
1441.80 61
1441.89 57
1441.97 54
1442.06 51
1442.15 49
1442.23 47
1442.32 46
1442.41 46
1442.50 45
1442.58 45
1442.67 45
1442.76 45
1442.84 44
1442.93 43
1443.02 41
1443.11 41
1443.19 40
1443.28 40
1443.37 41
1443.45 42
1443.54 43
1443.63 44
1443.72 44
1443.80 42
1443.89 39
1443.98 35
1444.06 31
1444.15 27
1444.24 24
1444.33 24
1444.41 27
1444.50 33
1444.59 40
1444.67 48
1444.76 53
1444.85 56
1444.94 55
1445.02 51
1445.11 45
1445.20 40
1445.28 35
1445.37 32
1445.46 32
1445.55 35
1445.63 38
1445.72 42
1445.81 46
1445.89 51
1445.98 55
1446.07 59
1446.16 64
1446.24 67
1446.33 68
1446.42 67
1446.50 64
1446.59 58
1446.68 50
1446.77 42
1446.85 34
1446.94 28
1447.03 25
1447.12 24
1447.20 25
1447.29 27
1447.38 30
1447.46 34
1447.55 37
1447.64 41
1447.73 45
1447.81 51
1447.90 59
1447.99 67
1448.08 76
1448.16 83
1448.25 89
1448.34 94
1448.42 97
1448.51 99
1448.60 101
1448.69 103
1448.77 105
1448.86 108
1448.95 109
1449.04 109
1449.12 108
1449.21 105
1449.30 102
1449.38 98
1449.47 95
1449.56 92
1449.65 90
1449.73 89
1449.82 88
1449.91 87
1450.00 85
1450.08 82
1450.17 78
1450.26 74
1450.34 69
1450.43 64
1450.52 61
1450.61 59
1450.69 60
1450.78 62
1450.87 67
1450.96 73
1451.04 81
1451.13 88
1451.22 95
1451.31 101
1451.39 105
1451.48 108
1451.57 109
1451.66 109
1451.74 109
1451.83 109
1451.92 110
1452.00 111
1452.09 113
1452.18 115
1452.27 117
1452.35 118
1452.44 119
1452.53 119
1452.62 118
1452.70 117
1452.79 114
1452.88 112
1452.97 109
1453.05 107
1453.14 106
1453.23 106
1453.32 107
1453.40 108
1453.49 110
1453.58 111
1453.67 112
1453.75 113
1453.84 113
1453.93 114
1454.02 115
1454.10 116
1454.19 117
1454.28 118
1454.36 118
1454.45 118
1454.54 117
1454.63 115
1454.71 113
1454.80 109
1454.89 105
1454.98 101
1455.06 96
1455.15 91
1455.24 87
1455.33 84
1455.41 83
1455.50 84
1455.59 86
1455.68 90
1455.76 94
1455.85 97
1455.94 99
1456.03 100
1456.11 99
1456.20 99
1456.29 97
1456.38 96
1456.46 95
1456.55 94
1456.64 94
1456.73 93
1456.81 94
1456.90 95
1456.99 98
1457.08 101
1457.16 104
1457.25 106
1457.34 107
1457.43 106
1457.51 103
1457.60 97
1457.69 91
1457.78 85
1457.86 81
1457.95 78
1458.04 78
1458.13 80
1458.22 85
1458.30 90
1458.39 94
1458.48 97
1458.57 97
1458.65 95
1458.74 91
1458.83 86
1458.92 81
1459.00 77
1459.09 72
1459.18 68
1459.27 65
1459.35 61
1459.44 58
1459.53 57
1459.62 58
1459.70 61
1459.79 65
1459.88 71
1459.97 76
1460.05 80
1460.14 81
1460.23 79
1460.32 75
1460.41 68
1460.49 60
1460.58 51
1460.67 43
1460.76 37
1460.84 33
1460.93 31
1461.02 32
1461.11 35
1461.19 39
1461.28 44
1461.37 48
1461.46 52
1461.54 54
1461.63 55
1461.72 55
1461.81 54
1461.90 53
1461.98 53
1462.07 54
1462.16 57
1462.25 62
1462.33 69
1462.42 77
1462.51 86
1462.60 95
1462.68 102
1462.77 107
1462.86 108
1462.95 107
1463.04 103
1463.12 97
1463.21 90
1463.30 83
1463.39 78
1463.47 73
1463.56 71
1463.65 71
1463.74 71
1463.82 73
1463.91 75
1464.00 77
1464.09 79
1464.18 81
1464.26 83
1464.35 86
1464.44 89
1464.53 92
1464.61 96
1464.70 100
1464.79 104
1464.88 107
1464.97 111
1465.05 115
1465.14 118
1465.23 123
1465.32 127
1465.40 131
1465.49 136
1465.58 141
1465.67 147
1465.76 152
1465.84 157
1465.93 162
1466.02 164
1466.11 165
1466.19 164
1466.28 161
1466.37 157
1466.46 152
1466.55 147
1466.63 143
1466.72 141
1466.81 139
1466.90 138
1466.99 138
1467.07 139
1467.16 140
1467.25 142
1467.34 144
1467.42 146
1467.51 146
1467.60 143
1467.69 138
1467.78 131
1467.86 123
1467.95 115
1468.04 107
1468.13 102
1468.22 99
1468.30 97
1468.39 96
1468.48 95
1468.57 93
1468.65 90
1468.74 86
1468.83 81
1468.92 76
1469.01 71
1469.09 65
1469.18 58
1469.27 50
1469.36 42
1469.45 32
1469.53 23
1469.62 13
1469.71 4
1469.80 0
1469.88 0
1469.97 0
1470.06 0
1470.15 0
1470.24 0
1470.32 0
1470.41 0
1470.50 2
1470.59 12
1470.68 22
1470.76 32
1470.85 42
1470.94 50
1471.03 56
1471.12 60
1471.20 62
1471.29 63
1471.38 61
1471.47 60
1471.56 58
1471.64 58
1471.73 60
1471.82 63
1471.91 68
1472.00 74
1472.08 81
1472.17 88
1472.26 95
1472.35 101
1472.44 107
1472.52 113
1472.61 118
1472.70 123
1472.79 127
1472.88 130
1472.96 131
1473.05 131
1473.14 129
1473.23 126
1473.32 123
1473.40 119
1473.49 115
1473.58 111
1473.67 108
1473.76 105
1473.84 101
1473.93 98
1474.02 94
1474.11 91
1474.20 87
1474.28 82
1474.37 78
1474.46 72
1474.55 66
1474.64 59
1474.72 52
1474.81 48
1474.90 45
1474.99 45
1475.08 48
1475.16 53
1475.25 60
1475.34 66
1475.43 73
1475.52 78
1475.61 82
1475.69 84
1475.78 84
1475.87 84
1475.96 82
1476.05 80
1476.13 77
1476.22 74
1476.31 71
1476.40 68
1476.49 65
1476.57 60
1476.66 56
1476.75 51
1476.84 45
1476.93 40
1477.01 36
1477.10 34
1477.19 34
1477.28 35
1477.37 37
1477.46 39
1477.54 40
1477.63 41
1477.72 39
1477.81 37
1477.90 34
1477.98 31
1478.07 28
1478.16 27
1478.25 27
1478.34 27
1478.43 28
1478.51 28
1478.60 27
1478.69 24
1478.78 21
1478.87 17
1478.95 12
1479.04 6
1479.13 0
1479.22 0
1479.31 0
1479.40 0
1479.48 0
1479.57 0
1479.66 0
1479.75 0
1479.84 3
1479.92 8
1480.01 11
1480.10 14
1480.19 16
1480.28 19
1480.37 23
1480.45 28
1480.54 33
1480.63 38
1480.72 42
1480.81 44
1480.90 44
1480.98 43
1481.07 42
1481.16 42
1481.25 43
1481.34 45
1481.42 47
1481.51 50
1481.60 51
1481.69 51
1481.78 50
1481.87 47
1481.95 44
1482.04 40
1482.13 35
1482.22 29
1482.31 23
1482.40 17
1482.48 12
1482.57 8
1482.66 7
1482.75 8
1482.84 12
1482.93 17
1483.01 21
1483.10 24
1483.19 25
1483.28 25
1483.37 23
1483.46 21
1483.54 20
1483.63 20
1483.72 22
1483.81 24
1483.90 27
1483.99 30
1484.07 31
1484.16 32
1484.25 31
1484.34 31
1484.43 32
1484.52 33
1484.60 35
1484.69 39
1484.78 42
1484.87 46
1484.96 49
1485.05 51
1485.13 52
1485.22 53
1485.31 53
1485.40 54
1485.49 54
1485.58 55
1485.66 55
1485.75 56
1485.84 56
1485.93 57
1486.02 58
1486.11 58
1486.19 57
1486.28 56
1486.37 53
1486.46 49
1486.55 43
1486.64 36
1486.73 29
1486.81 22
1486.90 18
1486.99 15
1487.08 15
1487.17 16
1487.26 18
1487.34 21
1487.43 22
1487.52 21
1487.61 19
1487.70 16
1487.79 13
1487.87 10
1487.96 8
1488.05 7
1488.14 6
1488.23 6
1488.32 6
1488.41 7
1488.49 9
1488.58 14
1488.67 21
1488.76 31
1488.85 42
1488.94 55
1489.02 66
1489.11 76
1489.20 84
1489.29 87
1489.38 88
1489.47 85
1489.56 80
1489.64 74
1489.73 68
1489.82 62
1489.91 58
1490.00 57
1490.09 58
1490.18 61
1490.26 66
1490.35 71
1490.44 75
1490.53 78
1490.62 79
1490.71 76
1490.80 71
1490.88 64
1490.97 56
1491.06 47
1491.15 38
1491.24 30
1491.33 23
1491.42 18
1491.50 13
1491.59 10
1491.68 7
1491.77 4
1491.86 1
1491.95 0
1492.04 0
1492.12 0
1492.21 0
1492.30 0
1492.39 0
1492.48 0
1492.57 0
1492.66 3
1492.74 9
1492.83 17
1492.92 24
1493.01 32
1493.10 38
1493.19 42
1493.28 44
1493.36 45
1493.45 44
1493.54 42
1493.63 41
1493.72 41
1493.81 42
1493.90 45
1493.98 49
1494.07 52
1494.16 54
1494.25 54
1494.34 51
1494.43 48
1494.52 43
1494.60 39
1494.69 35
1494.78 33
1494.87 31
1494.96 29
1495.05 27
1495.14 24
1495.23 21
1495.31 18
1495.40 16
1495.49 14
1495.58 12
1495.67 12
1495.76 11
1495.85 12
1495.94 14
1496.02 17
1496.11 21
1496.20 25
1496.29 28
1496.38 32
1496.47 34
1496.56 37
1496.64 40
1496.73 45
1496.82 51
1496.91 58
1497.00 67
1497.09 77
1497.18 86
1497.27 95
1497.35 102
1497.44 107
1497.53 109
1497.62 110
1497.71 108
1497.80 104
1497.89 98
1497.98 91
1498.06 84
1498.15 77
1498.24 72
1498.33 68
1498.42 66
1498.51 66
1498.60 67
1498.69 68
1498.77 70
1498.86 72
1498.95 74
1499.04 77
1499.13 80
1499.22 85
1499.31 91
1499.40 97
1499.48 103
1499.57 108
1499.66 112
1499.75 115
1499.84 116
1499.93 116
1500.02 114
1500.11 112
1500.20 109
1500.28 104
1500.37 98
1500.46 93
1500.55 87
1500.64 82
1500.73 77
1500.82 72
1500.91 68
1500.99 63
1501.08 57
1501.17 49
1501.26 40
1501.35 31
1501.44 22
1501.53 15
1501.62 11
1501.71 10
1501.79 12
1501.88 16
1501.97 23
1502.06 30
1502.15 36
1502.24 40
1502.33 42
1502.42 41
1502.51 39
1502.59 35
1502.68 31
1502.77 27
1502.86 24
1502.95 23
1503.04 23
1503.13 25
1503.22 27
1503.31 31
1503.39 34
1503.48 38
1503.57 43
1503.66 48
1503.75 55
1503.84 62
1503.93 71
1504.02 80
1504.11 89
1504.19 97
1504.28 103
1504.37 107
1504.46 109
1504.55 110
1504.64 111
1504.73 111
1504.82 110
1504.91 107
1505.00 103
1505.08 96
1505.17 87
1505.26 77
1505.35 67
1505.44 59
1505.53 53
1505.62 51
1505.71 52
1505.80 57
1505.89 64
1505.97 70
1506.06 76
1506.15 81
1506.24 83
1506.33 85
1506.42 85
1506.51 86
1506.60 88
1506.69 90
1506.78 92
1506.86 95
1506.95 97
1507.04 99
1507.13 99
1507.22 100
1507.31 100
1507.40 102
1507.49 103
1507.58 106
1507.67 108
1507.75 111
1507.84 114
1507.93 117
1508.02 121
1508.11 125
1508.20 129
1508.29 133
1508.38 136
1508.47 138
1508.56 138
1508.65 136
1508.73 132
1508.82 128
1508.91 123
1509.00 117
1509.09 112
1509.18 106
1509.27 100
1509.36 94
1509.45 89
1509.54 85
1509.62 82
1509.71 81
1509.80 82
1509.89 84
1509.98 87
1510.07 90
1510.16 93
1510.25 96
1510.34 96
1510.43 96
1510.52 95
1510.61 92
1510.69 90
1510.78 87
1510.87 85
1510.96 84
1511.05 82
1511.14 80
1511.23 78
1511.32 76
1511.41 74
1511.50 73
1511.59 71
1511.67 71
1511.76 71
1511.85 73
1511.94 74
1512.03 76
1512.12 77
1512.21 78
1512.30 78
1512.39 77
1512.48 74
1512.57 72
1512.66 68
1512.74 65
1512.83 61
1512.92 58
1513.01 56
1513.10 57
1513.19 59
1513.28 65
1513.37 72
1513.46 79
1513.55 86
1513.64 91
1513.73 92
1513.82 90
1513.90 84
1513.99 74
1514.08 61
1514.17 47
1514.26 32
1514.35 19
1514.44 8
1514.53 2
1514.62 1
1514.71 5
1514.80 12
1514.89 22
1514.98 31
1515.06 39
1515.15 45
1515.24 49
1515.33 50
1515.42 51
1515.51 51
1515.60 51
1515.69 52
1515.78 53
1515.87 55
1515.96 56
1516.05 57
1516.14 58
1516.23 59
1516.31 59
1516.40 58
1516.49 56
1516.58 54
1516.67 51
1516.76 47
1516.85 43
1516.94 39
1517.03 36
1517.12 33
1517.21 33
1517.30 33
1517.39 35
1517.48 38
1517.57 42
1517.65 47
1517.74 51
1517.83 56
1517.92 60
1518.01 64
1518.10 67
1518.19 70
1518.28 73
1518.37 76
1518.46 78
1518.55 80
1518.64 82
1518.73 82
1518.82 82
1518.91 82
1518.99 82
1519.08 82
1519.17 82
1519.26 83
1519.35 85
1519.44 88
1519.53 92
1519.62 96
1519.71 102
1519.80 108
1519.89 114
1519.98 118
1520.07 120
1520.16 119
1520.25 116
1520.34 110
1520.43 105
1520.51 100
1520.60 98
1520.69 98
1520.78 101
1520.87 106
1520.96 111
1521.05 116
1521.14 119
1521.23 121
1521.32 120
1521.41 118
1521.50 114
1521.59 108
1521.68 101
1521.77 93
1521.86 83
1521.95 73
1522.03 64
1522.12 56
1522.21 48
1522.30 42
1522.39 37
1522.48 32
1522.57 28
1522.66 23
1522.75 20
1522.84 18
1522.93 18
1523.02 19
1523.11 23
1523.20 29
1523.29 36
1523.38 44
1523.47 53
1523.56 61
1523.65 69
1523.74 76
1523.82 81
1523.91 85
1524.00 87
1524.09 87
1524.18 84
1524.27 81
1524.36 76
1524.45 70
1524.54 64
1524.63 60
1524.72 58
1524.81 58
1524.90 59
1524.99 62
1525.08 65
1525.17 67
1525.26 68
1525.35 67
1525.44 65
1525.53 62
1525.62 59
1525.71 56
1525.79 53
1525.88 51
1525.97 49
1526.06 46
1526.15 44
1526.24 41
1526.33 39
1526.42 37
1526.51 36
1526.60 36
1526.69 36
1526.78 35
1526.87 34
1526.96 33
1527.05 30
1527.14 27
1527.23 23
1527.32 19
1527.41 15
1527.50 11
1527.59 8
1527.68 6
1527.77 4
1527.86 3
1527.95 2
1528.03 1
1528.12 0
1528.21 0
1528.30 0
1528.39 0
1528.48 0
1528.57 0
1528.66 0
1528.75 0
1528.84 2
1528.93 6
1529.02 10
1529.11 15
1529.20 21
1529.29 28
1529.38 34
1529.47 40
1529.56 46
1529.65 50
1529.74 54
1529.83 57
1529.92 59
1530.01 60
1530.10 61
1530.19 62
1530.28 64
1530.37 66
1530.46 69
1530.55 73
1530.64 76
1530.73 78
1530.81 79
1530.90 79
1530.99 77
1531.08 75
1531.17 73
1531.26 72
1531.35 71
1531.44 71
1531.53 71
1531.62 71
1531.71 69
1531.80 67
1531.89 66
1531.98 65
1532.07 66
1532.16 69
1532.25 74
1532.34 80
1532.43 86
1532.52 90
1532.61 92
1532.70 91
1532.79 88
1532.88 85
1532.97 81
1533.06 79
1533.15 78
1533.24 80
1533.33 83
1533.42 88
1533.51 95
1533.60 102
1533.69 109
1533.78 115
1533.87 120
1533.96 122
1534.05 120
1534.14 116
1534.23 109
1534.32 100
1534.41 90
1534.50 80
1534.59 72
1534.68 66
1534.77 62
1534.86 60
1534.94 59
1535.03 60
1535.12 61
1535.21 62
1535.30 63
1535.39 64
1535.48 64
1535.57 62
1535.66 60
1535.75 57
1535.84 54
1535.93 51
1536.02 47
1536.11 43
1536.20 40
1536.29 37
1536.38 34
1536.47 32
1536.56 31
1536.65 30
1536.74 30
1536.83 29
1536.92 27
1537.01 25
1537.10 23
1537.19 21
1537.28 21
1537.37 22
1537.46 27
1537.55 33
1537.64 41
1537.73 48
1537.82 54
1537.91 57
1538.00 57
1538.09 55
1538.18 52
1538.27 49
1538.36 47
1538.45 47
1538.54 49
1538.63 53
1538.72 57
1538.81 61
1538.90 63
1538.99 62
1539.08 57
1539.17 49
1539.26 39
1539.35 28
1539.44 19
1539.53 13
1539.62 10
1539.71 10
1539.80 14
1539.89 19
1539.98 27
1540.07 35
1540.16 42
1540.25 48
1540.34 51
1540.43 52
1540.52 48
1540.61 42
1540.70 34
1540.79 25
1540.88 16
1540.97 9
1541.06 4
1541.15 0
1541.24 0
1541.33 0
1541.42 0
1541.51 1
1541.60 4
1541.69 7
1541.78 10
1541.87 14
1541.96 18
1542.05 23
1542.14 29
1542.23 37
1542.32 48
1542.41 60
1542.50 72
1542.59 85
1542.68 95
1542.77 103
1542.86 108
1542.95 110
1543.04 108
1543.13 106
1543.22 101
1543.31 96
1543.40 91
1543.49 86
1543.58 80
1543.67 74
1543.76 68
1543.85 62
1543.94 57
1544.03 52
1544.12 47
1544.21 45
1544.30 43
1544.39 44
1544.48 45
1544.57 47
1544.66 48
1544.75 48
1544.84 47
1544.93 44
1545.02 40
1545.11 37
1545.20 34
1545.29 31
1545.38 30
1545.47 29
1545.56 27
1545.65 23
1545.74 18
1545.84 12
1545.93 5
1546.02 0
1546.11 0
1546.20 0
1546.29 0
1546.38 0
1546.47 0
1546.56 0
1546.65 0
1546.74 0
1546.83 2
1546.92 7
1547.01 13
1547.10 19
1547.19 25
1547.28 31
1547.37 35
1547.46 39
1547.55 41
1547.64 41
1547.73 40
1547.82 38
1547.91 36
1548.00 32
1548.09 29
1548.18 26
1548.27 23
1548.36 22
1548.45 21
1548.54 21
1548.63 22
1548.72 24
1548.81 25
1548.90 27
1548.99 27
1549.08 26
1549.17 24
1549.26 21
1549.35 16
1549.44 11
1549.53 7
1549.62 3
1549.71 1
1549.80 1
1549.89 2
1549.99 4
1550.08 7
1550.17 11
1550.26 15
1550.35 20
1550.44 26
1550.53 33
1550.62 40
1550.71 48
1550.80 56
1550.89 63
1550.98 69
1551.07 74
1551.16 75
1551.25 74
1551.34 71
1551.43 67
1551.52 62
1551.61 59
1551.70 59
1551.79 62
1551.88 67
1551.97 74
1552.06 80
1552.15 84
1552.24 85
1552.33 84
1552.42 80
1552.51 76
1552.60 72
1552.69 70
1552.79 70
1552.88 71
1552.97 73
1553.06 74
1553.15 73
1553.24 71
1553.33 67
1553.42 62
1553.51 56
1553.60 49
1553.69 43
1553.78 35
1553.87 28
1553.96 21
1554.05 14
1554.14 7
1554.23 1
1554.32 0
1554.41 0
1554.50 0
1554.59 0
1554.68 0
1554.77 0
1554.86 0
1554.95 0
1555.05 3
1555.14 7
1555.23 12
1555.32 16
1555.41 20
1555.50 24
1555.59 29
1555.68 33
1555.77 38
1555.86 42
1555.95 46
1556.04 50
1556.13 54
1556.22 57
1556.31 60
1556.40 63
1556.49 66
1556.58 70
1556.67 77
1556.76 85
1556.85 96
1556.94 109
1557.04 122
1557.13 133
1557.22 142
1557.31 147
1557.40 150
1557.49 152
1557.58 153
1557.67 155
1557.76 158
1557.85 161
1557.94 163
1558.03 165
1558.12 166
1558.21 166
1558.30 167
1558.39 169
1558.48 171
1558.57 175
1558.66 179
1558.75 183
1558.85 185
1558.94 185
1559.03 184
1559.12 181
1559.21 178
1559.30 175
1559.39 172
1559.48 168
1559.57 164
1559.66 158
1559.75 152
1559.84 144
1559.93 136
1560.02 128
1560.11 121
1560.20 115
1560.29 111
1560.38 110
1560.48 111
1560.57 113
1560.66 117
1560.75 120
1560.84 122
1560.93 123
1561.02 122
1561.11 119
1561.20 117
1561.29 114
1561.38 112
1561.47 112
1561.56 113
1561.65 116
1561.74 120
1561.83 124
1561.93 127
1562.02 130
1562.11 131
1562.20 132
1562.29 133
1562.38 134
1562.47 136
1562.56 137
1562.65 138
1562.74 138
1562.83 136
1562.92 132
1563.01 127
1563.10 121
1563.19 116
1563.28 113
1563.38 111
1563.47 112
1563.56 113
1563.65 114
1563.74 114
1563.83 111
1563.92 107
1564.01 99
1564.10 90
1564.19 81
1564.28 72
1564.37 66
1564.46 63
1564.55 63
1564.65 66
1564.74 71
1564.83 79
1564.92 86
1565.01 93
1565.10 98
1565.19 102
1565.28 104
1565.37 105
1565.46 104
1565.55 102
1565.64 100
1565.73 98
1565.82 98
1565.92 100
1566.01 104
1566.10 109
1566.19 115
1566.28 121
1566.37 125
1566.46 127
1566.55 128
1566.64 125
1566.73 121
1566.82 116
1566.91 110
1567.00 104
1567.10 99
1567.19 95
1567.28 93
1567.37 93
1567.46 95
1567.55 99
1567.64 104
1567.73 108
1567.82 111
1567.91 113
1568.00 113
1568.09 113
1568.18 112
1568.28 112
1568.37 113
1568.46 115
1568.55 117
1568.64 119
1568.73 121
1568.82 122
1568.91 125
1569.00 129
1569.09 135
1569.18 143
1569.27 152
1569.37 160
1569.46 164
1569.55 165
1569.64 161
1569.73 154
1569.82 146
1569.91 139
1570.00 134
1570.09 132
1570.18 133
1570.27 135
1570.37 137
1570.46 137
1570.55 135
1570.64 130
1570.73 125
1570.82 120
1570.91 115
1571.00 113
1571.09 112
1571.18 111
1571.27 111
1571.36 109
1571.46 106
1571.55 103
1571.64 97
1571.73 91
1571.82 84
1571.91 76
1572.00 68
1572.09 61
1572.18 55
1572.27 52
1572.36 51
1572.46 54
1572.55 59
1572.64 65
1572.73 73
1572.82 80
1572.91 88
1573.00 95
1573.09 102
1573.18 110
1573.27 116
1573.37 122
1573.46 125
1573.55 126
1573.64 123
1573.73 117
1573.82 110
1573.91 102
1574.00 94
1574.09 89
1574.18 86
1574.28 86
1574.37 87
1574.46 90
1574.55 94
1574.64 99
1574.73 104
1574.82 109
1574.91 113
1575.00 118
1575.09 122
1575.19 124
1575.28 125
1575.37 124
1575.46 121
1575.55 116
1575.64 110
1575.73 105
1575.82 101
1575.91 100
1576.00 102
1576.10 107
1576.19 114
1576.28 121
1576.37 126
1576.46 129
1576.55 129
1576.64 127
1576.73 121
1576.82 114
1576.91 105
1577.01 96
1577.10 86
1577.19 76
1577.28 66
1577.37 56
1577.46 47
1577.55 42
1577.64 40
1577.73 41
1577.83 47
1577.92 56
1578.01 67
1578.10 77
1578.19 85
1578.28 91
1578.37 94
1578.46 95
1578.55 95
1578.65 96
1578.74 99
1578.83 105
1578.92 114
1579.01 126
1579.10 140
1579.19 153
1579.28 165
1579.37 176
1579.47 184
1579.56 192
1579.65 200
1579.74 209
1579.83 219
1579.92 228
1580.01 236
1580.10 241
1580.19 241
1580.29 238
1580.38 231
1580.47 221
1580.56 210
1580.65 200
1580.74 191
1580.83 185
1580.92 180
1581.02 177
1581.11 175
1581.20 172
1581.29 169
1581.38 165
1581.47 158
1581.56 150
1581.65 140
1581.74 130
1581.84 119
1581.93 109
1582.02 101
1582.11 95
1582.20 92
1582.29 92
1582.38 96
1582.47 103
1582.57 112
1582.66 123
1582.75 133
1582.84 142
1582.93 148
1583.02 153
1583.11 156
1583.20 158
1583.30 160
1583.39 163
1583.48 166
1583.57 169
1583.66 172
1583.75 174
1583.84 176
1583.93 176
1584.03 176
1584.12 175
1584.21 175
1584.30 173
1584.39 172
1584.48 171
1584.57 169
1584.66 167
1584.76 164
1584.85 161
1584.94 157
1585.03 152
1585.12 147
1585.21 141
1585.30 136
1585.39 130
1585.49 126
1585.58 124
1585.67 125
1585.76 127
1585.85 132
1585.94 137
1586.03 142
1586.13 145
1586.22 146
1586.31 145
1586.40 142
1586.49 138
1586.58 135
1586.67 133
1586.76 132
1586.86 133
1586.95 135
1587.04 137
1587.13 138
1587.22 137
1587.31 135
1587.40 132
1587.50 128
1587.59 126
1587.68 125
1587.77 126
1587.86 129
1587.95 134
1588.04 138
1588.14 143
1588.23 145
1588.32 147
1588.41 147
1588.50 146
1588.59 145
1588.68 144
1588.78 143
1588.87 141
1588.96 138
1589.05 134
1589.14 128
1589.23 120
1589.32 111
1589.41 103
1589.51 96
1589.60 91
1589.69 86
1589.78 82
1589.87 78
1589.96 72
1590.05 66
1590.15 59
1590.24 53
1590.33 48
1590.42 47
1590.51 47
1590.60 50
1590.70 53
1590.79 55
1590.88 56
1590.97 53
1591.06 49
1591.15 43
1591.24 37
1591.34 33
1591.43 32
1591.52 35
1591.61 41
1591.70 49
1591.79 60
1591.88 70
1591.98 80
1592.07 87
1592.16 91
1592.25 92
1592.34 92
1592.43 90
1592.52 87
1592.62 85
1592.71 83
1592.80 83
1592.89 82
1592.98 82
1593.07 81
1593.17 79
1593.26 76
1593.35 72
1593.44 67
1593.53 61
1593.62 55
1593.71 49
1593.81 44
1593.90 39
1593.99 35
1594.08 32
1594.17 31
1594.26 31
1594.36 32
1594.45 33
1594.54 35
1594.63 36
1594.72 37
1594.81 38
1594.90 39
1595.00 40
1595.09 42
1595.18 45
1595.27 50
1595.36 58
1595.45 67
1595.55 78
1595.64 90
1595.73 100
1595.82 109
1595.91 114
1596.00 115
1596.10 113
1596.19 109
1596.28 104
1596.37 99
1596.46 94
1596.55 92
1596.65 91
1596.74 92
1596.83 92
1596.92 93
1597.01 92
1597.10 90
1597.20 85
1597.29 78
1597.38 69
1597.47 59
1597.56 48
1597.65 36
1597.75 25
1597.84 15
1597.93 7
1598.02 0
1598.11 0
1598.20 0
1598.30 0
1598.39 0
1598.48 0
1598.57 0
1598.66 0
1598.75 0
1598.85 1
1598.94 4
1599.03 7
1599.12 11
1599.21 15
1599.30 20
1599.40 25
1599.49 31
1599.58 37
1599.67 43
1599.76 50
1599.85 58
1599.95 66
1600.04 74
1600.13 81
1600.22 87
1600.31 91
1600.40 95
1600.50 97
1600.59 99
1600.68 100
1600.77 103
1600.86 106
1600.95 111
1601.05 117
1601.14 123
1601.23 130
1601.32 136
1601.41 142
1601.51 146
1601.60 149
1601.69 152
1601.78 154
1601.87 157
1601.96 160
1602.06 164
1602.15 170
1602.24 177
1602.33 184
1602.42 191
1602.52 197
1602.61 202
1602.70 204
1602.79 204
1602.88 202
1602.97 198
1603.07 191
1603.16 184
1603.25 176
1603.34 169
1603.43 163
1603.53 157
1603.62 153
1603.71 149
1603.80 145
1603.89 139
1603.98 133
1604.08 125
1604.17 119
1604.26 114
1604.35 111
1604.44 113
1604.54 117
1604.63 124
1604.72 131
1604.81 137
1604.90 141
1604.99 141
1605.09 137
1605.18 131
1605.27 122
1605.36 114
1605.45 106
1605.55 100
1605.64 97
1605.73 94
1605.82 93
1605.91 92
1606.01 89
1606.10 86
1606.19 81
1606.28 75
1606.37 68
1606.46 60
1606.56 52
1606.65 45
1606.74 38
1606.83 34
1606.92 31
1607.02 31
1607.11 33
1607.20 37
1607.29 41
1607.38 46
1607.48 51
1607.57 55
1607.66 58
1607.75 61
1607.84 64
1607.94 66
1608.03 69
1608.12 72
1608.21 77
1608.30 82
1608.40 88
1608.49 95
1608.58 103
1608.67 111
1608.76 119
1608.86 125
1608.95 130
1609.04 134
1609.13 136
1609.22 138
1609.32 139
1609.41 139
1609.50 139
1609.59 138
1609.68 137
1609.78 136
1609.87 135
1609.96 132
1610.05 129
1610.14 126
1610.24 121
1610.33 116
1610.42 110
1610.51 105
1610.60 102
1610.70 99
1610.79 97
1610.88 95
1610.97 93
1611.06 90
1611.16 87
1611.25 84
1611.34 81
1611.43 79
1611.52 79
1611.62 80
1611.71 82
1611.80 85
1611.89 89
1611.98 94
1612.08 99
1612.17 104
1612.26 109
1612.35 114
1612.44 118
1612.54 120
1612.63 122
1612.72 121
1612.81 120
1612.91 117
1613.00 114
1613.09 112
1613.18 110
1613.27 111
1613.37 113
1613.46 117
1613.55 121
1613.64 124
1613.73 127
1613.83 128
1613.92 127
1614.01 125
1614.10 122
1614.19 119
1614.29 117
1614.38 113
1614.47 110
1614.56 107
1614.66 104
1614.75 102
1614.84 100
1614.93 100
1615.02 102
1615.12 106
1615.21 111
1615.30 119
1615.39 128
1615.48 138
1615.58 149
1615.67 158
1615.76 167
1615.85 173
1615.95 178
1616.04 180
1616.13 181
1616.22 180
1616.31 179
1616.41 177
1616.50 175
1616.59 173
1616.68 171
1616.78 170
1616.87 168
1616.96 165
1617.05 162
1617.14 159
1617.24 155
1617.33 150
1617.42 145
1617.51 140
1617.61 136
1617.70 132
1617.79 129
1617.88 126
1617.97 125
1618.07 125
1618.16 126
1618.25 129
1618.34 133
1618.44 138
1618.53 143
1618.62 147
1618.71 151
1618.80 152
1618.90 152
1618.99 151
1619.08 148
1619.17 144
1619.27 138
1619.36 132
1619.45 124
1619.54 116
1619.64 107
1619.73 99
1619.82 91
1619.91 84
1620.00 78
1620.10 72
1620.19 66
1620.28 60
1620.37 55
1620.47 49
1620.56 43
1620.65 39
1620.74 36
1620.84 35
1620.93 36
1621.02 39
1621.11 43
1621.20 49
1621.30 57
1621.39 66
1621.48 75
1621.57 85
1621.67 94
1621.76 101
1621.85 106
1621.94 106
1622.04 104
1622.13 99
1622.22 92
1622.31 87
1622.40 82
1622.50 80
1622.59 78
1622.68 77
1622.77 74
1622.87 69
1622.96 61
1623.05 49
1623.14 36
1623.24 21
1623.33 7
1623.42 0
1623.51 0
1623.61 0
1623.70 0
1623.79 0
1623.88 0
1623.98 6
1624.07 17
1624.16 27
1624.25 36
1624.35 42
1624.44 46
1624.53 49
1624.62 49
1624.71 49
1624.81 47
1624.90 46
1624.99 46
1625.08 48
1625.18 51
1625.27 55
1625.36 61
1625.45 67
1625.55 72
1625.64 75
1625.73 75
1625.82 70
1625.92 62
1626.01 52
1626.10 39
1626.19 27
1626.29 15
1626.38 5
1626.47 0
1626.56 0
1626.66 0
1626.75 0
1626.84 0
1626.93 0
1627.03 0
1627.12 0
1627.21 1
1627.30 6
1627.40 10
1627.49 14
1627.58 18
1627.67 22
1627.77 26
1627.86 30
1627.95 35
1628.04 41
1628.14 47
1628.23 52
1628.32 58
1628.41 62
1628.51 67
1628.60 69
1628.69 70
1628.78 69
1628.88 66
1628.97 60
1629.06 53
1629.15 46
1629.25 41
1629.34 38
1629.43 39
1629.52 43
1629.62 50
1629.71 59
1629.80 69
1629.90 78
1629.99 87
1630.08 93
1630.17 97
1630.27 99
1630.36 99
1630.45 97
1630.54 94
1630.64 90
1630.73 86
1630.82 82
1630.91 79
1631.01 78
1631.10 79
1631.19 81
1631.28 85
1631.38 90
1631.47 95
1631.56 98
1631.65 98
1631.75 94
1631.84 87
1631.93 77
1632.03 66
1632.12 57
1632.21 50
1632.30 47
1632.40 48
1632.49 51
1632.58 56
1632.67 61
1632.77 65
1632.86 67
1632.95 67
1633.04 66
1633.14 64
1633.23 63
1633.32 62
1633.42 62
1633.51 64
1633.60 67
1633.69 71
1633.79 75
1633.88 78
1633.97 79
1634.06 79
1634.16 78
1634.25 75
1634.34 70
1634.43 63
1634.53 55
1634.62 46
1634.71 36
1634.81 29
1634.90 25
1634.99 26
1635.08 33
1635.18 45
1635.27 61
1635.36 79
1635.45 96
1635.55 109
1635.64 118
1635.73 123
1635.83 124
1635.92 124
1636.01 123
1636.10 122
1636.20 123
1636.29 125
1636.38 127
1636.48 130
1636.57 132
1636.66 135
1636.75 137
1636.85 139
1636.94 141
1637.03 142
1637.12 143
1637.22 143
1637.31 142
1637.40 139
1637.50 136
1637.59 131
1637.68 127
1637.77 123
1637.87 120
1637.96 118
1638.05 117
1638.15 116
1638.24 115
1638.33 112
1638.42 108
1638.52 104
1638.61 101
1638.70 98
1638.79 98
1638.89 98
1638.98 99
1639.07 99
1639.17 99
1639.26 96
1639.35 93
1639.44 88
1639.54 82
1639.63 77
1639.72 71
1639.82 65
1639.91 58
1640.00 50
1640.09 42
1640.19 34
1640.28 26
1640.37 18
1640.47 13
1640.56 9
1640.65 8
1640.75 9
1640.84 12
1640.93 17
1641.02 23
1641.12 29
1641.21 34
1641.30 37
1641.40 38
1641.49 36
1641.58 33
1641.67 30
1641.77 26
1641.86 25
1641.95 26
1642.05 28
1642.14 32
1642.23 37
1642.32 41
1642.42 45
1642.51 48
1642.60 51
1642.70 54
1642.79 58
1642.88 65
1642.98 75
1643.07 88
1643.16 103
1643.25 117
1643.35 130
1643.44 139
1643.53 144
1643.63 146
1643.72 145
1643.81 142
1643.90 139
1644.00 137
1644.09 135
1644.18 134
1644.28 132
1644.37 129
1644.46 126
1644.56 123
1644.65 120
1644.74 117
1644.83 115
1644.93 114
1645.02 114
1645.11 115
1645.21 116
1645.30 117
1645.39 116
1645.49 115
1645.58 111
1645.67 105
1645.76 98
1645.86 91
1645.95 86
1646.04 83
1646.14 83
1646.23 86
1646.32 91
1646.42 97
1646.51 103
1646.60 109
1646.70 112
1646.79 114
1646.88 114
1646.97 112
1647.07 108
1647.16 103
1647.25 96
1647.35 89
1647.44 83
1647.53 78
1647.63 75
1647.72 76
1647.81 79
1647.91 84
1648.00 92
1648.09 102
1648.18 112
1648.28 123
1648.37 134
1648.46 144
1648.56 155
1648.65 164
1648.74 173
1648.84 181
1648.93 187
1649.02 190
1649.12 190
1649.21 186
1649.30 178
1649.39 168
1649.49 156
1649.58 144
1649.67 133
1649.77 123
1649.86 114
1649.95 105
1650.05 96
1650.14 86
1650.23 75
1650.33 63
1650.42 49
1650.51 35
1650.61 22
1650.70 10
1650.79 0
1650.89 0
1650.98 0
1651.07 0
1651.16 0
1651.26 0
1651.35 0
1651.44 5
1651.54 12
1651.63 19
1651.72 25
1651.82 31
1651.91 35
1652.00 37
1652.10 38
1652.19 37
1652.28 33
1652.38 27
1652.47 19
1652.56 11
1652.66 4
1652.75 0
1652.84 0
1652.94 0
1653.03 0
1653.12 0
1653.22 3
1653.31 6
1653.40 7
1653.50 6
1653.59 4
1653.68 1
1653.77 0
1653.87 0
1653.96 0
1654.05 0
1654.15 0
1654.24 1
1654.33 4
1654.43 7
1654.52 9
1654.61 11
1654.71 13
1654.80 14
1654.89 14
1654.99 14
1655.08 15
1655.17 16
1655.27 17
1655.36 21
1655.45 26
1655.55 32
1655.64 39
1655.73 47
1655.83 54
1655.92 61
1656.01 68
1656.11 75
1656.20 82
1656.29 89
1656.39 94
1656.48 97
1656.57 95
1656.67 90
1656.76 81
1656.85 68
1656.95 55
1657.04 41
1657.13 28
1657.23 18
1657.32 11
1657.41 7
1657.51 6
1657.60 7
1657.69 10
1657.79 13
1657.88 17
1657.97 20
1658.07 21
1658.16 22
1658.25 22
1658.35 22
1658.44 23
1658.53 24
1658.63 26
1658.72 27
1658.81 26
1658.91 24
1659.00 21
1659.09 17
1659.19 15
1659.28 16
1659.38 21
1659.47 30
1659.56 43
1659.66 57
1659.75 70
1659.84 82
1659.94 91
1660.03 96
1660.12 98
1660.22 97
1660.31 94
1660.40 90
1660.50 85
1660.59 80
1660.68 76
1660.78 74
1660.87 74
1660.96 75
1661.06 77
1661.15 82
1661.24 86
1661.34 91
1661.43 95
1661.52 99
1661.62 101
1661.71 101
1661.80 101
1661.90 100
1661.99 99
1662.09 100
1662.18 102
1662.27 106
1662.37 110
1662.46 115
1662.55 117
1662.65 118
1662.74 116
1662.83 114
1662.93 111
1663.02 109
1663.11 108
1663.21 108
1663.30 108
1663.39 109
1663.49 110
1663.58 111
1663.67 113
1663.77 116
1663.86 119
1663.96 123
1664.05 127
1664.14 130
1664.24 133
1664.33 134
1664.42 134
1664.52 134
1664.61 135
1664.70 136
1664.80 137
1664.89 140
1664.98 143
1665.08 147
1665.17 150
1665.27 152
1665.36 152
1665.45 149
1665.55 143
1665.64 134
1665.73 121
1665.83 105
1665.92 87
1666.01 68
1666.11 51
1666.20 35
1666.29 21
1666.39 11
1666.48 3
1666.58 0
1666.67 0
1666.76 1
1666.86 6
1666.95 11
1667.04 15
1667.14 19
1667.23 22
1667.32 24
1667.42 25
1667.51 27
1667.61 30
1667.70 34
1667.79 39
1667.89 45
1667.98 51
1668.07 57
1668.17 63
1668.26 69
1668.35 75
1668.45 80
1668.54 85
1668.64 89
1668.73 92
1668.82 94
1668.92 95
1669.01 94
1669.10 93
1669.20 91
1669.29 87
1669.39 82
1669.48 76
1669.57 69
1669.67 61
1669.76 53
1669.85 46
1669.95 40
1670.04 37
1670.13 36
1670.23 39
1670.32 44
1670.42 52
1670.51 60
1670.60 68
1670.70 75
1670.79 80
1670.88 85
1670.98 89
1671.07 93
1671.17 97
1671.26 100
1671.35 102
1671.45 103
1671.54 100
1671.63 96
1671.73 89
1671.82 83
1671.92 77
1672.01 72
1672.10 69
1672.20 68
1672.29 67
1672.38 68
1672.48 68
1672.57 70
1672.67 71
1672.76 73
1672.85 76
1672.95 78
1673.04 80
1673.14 80
1673.23 79
1673.32 75
1673.42 71
1673.51 67
1673.60 64
1673.70 62
1673.79 60
1673.89 59
1673.98 57
1674.07 52
1674.17 45
1674.26 37
1674.35 27
1674.45 16
1674.54 6
1674.64 0
1674.73 0
1674.82 0
1674.92 0
1675.01 0
1675.11 0
1675.20 0
1675.29 0
1675.39 1
1675.48 9
1675.57 17
1675.67 24
1675.76 30
1675.86 36
1675.95 41
1676.04 47
1676.14 52
1676.23 59
1676.33 66
1676.42 72
1676.51 79
1676.61 86
1676.70 92
1676.80 98
1676.89 103
1676.98 107
1677.08 109
1677.17 109
1677.26 107
1677.36 104
1677.45 100
1677.55 97
1677.64 95
1677.73 94
1677.83 93
1677.92 93
1678.02 92
1678.11 88
1678.20 83
1678.30 74
1678.39 63
1678.49 51
1678.58 38
1678.67 27
1678.77 19
1678.86 14
1678.96 12
1679.05 13
1679.14 16
1679.24 20
1679.33 26
1679.43 31
1679.52 37
1679.61 42
1679.71 46
1679.80 50
1679.90 53
1679.99 55
1680.08 55
1680.18 56
1680.27 56
1680.37 57
1680.46 58
1680.55 61
1680.65 64
1680.74 69
1680.84 74
1680.93 79
1681.02 84
1681.12 89
1681.21 93
1681.31 95
1681.40 95
1681.49 95
1681.59 93
1681.68 92
1681.78 91
1681.87 92
1681.96 94
1682.06 97
1682.15 100
1682.25 104
1682.34 107
1682.43 110
1682.53 113
1682.62 116
1682.72 119
1682.81 121
1682.90 122
1683.00 121
1683.09 117
1683.19 111
1683.28 103
1683.37 93
1683.47 84
1683.56 78
1683.66 74
1683.75 75
1683.85 81
1683.94 90
1684.03 102
1684.13 116
1684.22 130
1684.32 143
1684.41 155
1684.50 166
1684.60 177
1684.69 188
1684.79 199
1684.88 211
1684.97 224
1685.07 236
1685.16 246
1685.26 253
1685.35 257
1685.45 257
1685.54 253
1685.63 245
1685.73 233
1685.82 220
1685.92 204
1686.01 188
1686.10 172
1686.20 157
1686.29 144
1686.39 132
1686.48 123
1686.58 118
1686.67 116
1686.76 118
1686.86 125
1686.95 137
1687.05 152
1687.14 170
1687.23 190
1687.33 210
1687.42 228
1687.52 243
1687.61 256
1687.71 265
1687.80 271
1687.89 276
1687.99 281
1688.08 285
1688.18 290
1688.27 295
1688.37 300
1688.46 305
1688.55 308
1688.65 309
1688.74 308
1688.84 307
1688.93 304
1689.02 301
1689.12 299
1689.21 297
1689.31 295
1689.40 293
1689.50 290
1689.59 286
1689.68 281
1689.78 276
1689.87 271
1689.97 267
1690.06 265
1690.16 263
1690.25 261
1690.34 259
1690.44 255
1690.53 249
1690.63 242
1690.72 234
1690.82 224
1690.91 213
1691.00 203
1691.10 192
1691.19 182
1691.29 172
1691.38 162
1691.48 154
1691.57 146
1691.66 140
1691.76 135
1691.85 131
1691.95 129
1692.04 127
1692.14 127
1692.23 127
1692.32 128
1692.42 130
1692.51 133
1692.61 136
1692.70 140
1692.80 144
1692.89 148
1692.99 151
1693.08 152
1693.17 151
1693.27 148
1693.36 142
1693.46 134
1693.55 127
1693.65 120
1693.74 117
1693.83 116
1693.93 120
1694.02 125
1694.12 132
1694.21 138
1694.31 140
1694.40 139
1694.50 134
1694.59 126
1694.68 116
1694.78 105
1694.87 96
1694.97 88
1695.06 81
1695.16 76
1695.25 70
1695.34 63
1695.44 54
1695.53 44
1695.63 33
1695.72 22
1695.82 12
1695.91 4
1696.01 0
1696.10 0
1696.19 0
1696.29 0
1696.38 0
1696.48 0
1696.57 0
1696.67 0
1696.76 0
1696.86 2
1696.95 4
1697.04 7
1697.14 10
1697.23 14
1697.33 19
1697.42 23
1697.52 27
1697.61 31
1697.71 36
1697.80 40
1697.90 47
1697.99 54
1698.08 63
1698.18 72
1698.27 81
1698.37 90
1698.46 98
1698.56 104
1698.65 108
1698.75 111
1698.84 113
1698.93 114
1699.03 116
1699.12 118
1699.22 119
1699.31 121
1699.41 122
1699.50 123
1699.60 123
1699.69 123
1699.79 123
1699.88 123
1699.97 122
1700.07 120
1700.16 116
1700.26 111
1700.35 104
1700.45 97
1700.54 89
1700.64 82
1700.73 77
1700.83 72
1700.92 68
1701.01 63
1701.11 58
1701.20 52
1701.30 46
1701.39 40
1701.49 35
1701.58 32
1701.68 30
1701.77 30
1701.87 31
1701.96 32
1702.06 33
1702.15 34
1702.24 34
1702.34 31
1702.43 27
1702.53 21
1702.62 14
1702.72 5
1702.81 0
1702.91 0
1703.00 0
1703.10 0
1703.19 0
1703.29 0
1703.38 5
1703.47 10
1703.57 12
1703.66 10
1703.76 6
1703.85 2
1703.95 0
1704.04 0
1704.14 0
1704.23 3
1704.33 10
1704.42 17
1704.52 23
1704.61 29
1704.71 35
1704.80 42
1704.89 49
1704.99 57
1705.08 64
1705.18 69
1705.27 71
1705.37 70
1705.46 65
1705.56 59
1705.65 53
1705.75 49
1705.84 49
1705.94 54
1706.03 61
1706.13 71
1706.22 79
1706.32 85
1706.41 86
1706.50 82
1706.60 75
1706.69 66
1706.79 57
1706.88 50
1706.98 45
1707.07 44
1707.17 44
1707.26 47
1707.36 51
1707.45 56
1707.55 61
1707.64 66
1707.74 71
1707.83 75
1707.93 78
1708.02 78
1708.12 75
1708.21 71
1708.31 65
1708.40 59
1708.49 54
1708.59 51
1708.68 50
1708.78 51
1708.87 54
1708.97 56
1709.06 58
1709.16 58
1709.25 56
1709.35 52
1709.44 46
1709.54 39
1709.63 32
1709.73 26
1709.82 22
1709.92 20
1710.01 21
1710.11 25
1710.20 30
1710.30 36
1710.39 42
1710.49 47
1710.58 50
1710.68 51
1710.77 52
1710.87 52
1710.96 53
1711.05 55
1711.15 60
1711.24 66
1711.34 74
1711.43 81
1711.53 88
1711.62 92
1711.72 96
1711.81 97
1711.91 99
1712.00 102
1712.10 107
1712.19 112
1712.29 118
1712.38 124
1712.48 127
1712.57 126
1712.67 123
1712.76 116
1712.86 108
1712.95 100
1713.05 94
1713.14 90
1713.24 88
1713.33 87
1713.43 89
1713.52 90
1713.62 91
1713.71 92
1713.81 91
1713.90 90
1714.00 86
1714.09 81
1714.19 74
1714.28 65
1714.38 54
1714.47 44
1714.57 34
1714.66 27
1714.76 24
1714.85 24
1714.95 29
1715.04 37
1715.14 46
1715.23 54
1715.33 60
1715.42 62
1715.52 60
1715.61 55
1715.71 47
1715.80 39
1715.90 31
1715.99 25
1716.09 20
1716.18 18
1716.28 18
1716.37 20
1716.47 24
1716.56 30
1716.66 37
1716.75 45
1716.85 53
1716.94 59
1717.04 64
1717.13 65
1717.23 64
1717.32 61
1717.42 54
1717.51 46
1717.61 37
1717.70 27
1717.80 18
1717.89 10
1717.99 5
1718.08 2
1718.18 1
1718.27 4
1718.37 9
1718.46 15
1718.56 21
1718.65 28
1718.75 34
1718.84 38
1718.94 40
1719.03 41
1719.13 39
1719.22 36
1719.32 31
1719.41 25
1719.51 19
1719.60 13
1719.70 8
1719.79 3
1719.89 0
1719.98 0
1720.08 0
1720.17 0
1720.27 0
1720.36 0
1720.46 0
1720.55 0
1720.65 0
1720.74 8
1720.84 17
1720.93 27
1721.03 35
1721.12 40
1721.22 44
1721.31 45
1721.41 44
1721.51 43
1721.60 43
1721.70 42
1721.79 42
1721.89 42
1721.98 41
1722.08 40
1722.17 39
1722.27 38
1722.36 39
1722.46 42
1722.55 46
1722.65 50
1722.74 53
1722.84 53
1722.93 50
1723.03 45
1723.12 40
1723.22 36
1723.31 36
1723.41 39
1723.50 45
1723.60 53
1723.69 61
1723.79 67
1723.88 69
1723.98 67
1724.07 63
1724.17 57
1724.27 51
1724.36 45
1724.46 41
1724.55 37
1724.65 35
1724.74 33
1724.84 31
1724.93 32
1725.03 34
1725.12 39
1725.22 46
1725.31 54
1725.41 63
1725.50 71
1725.60 77
1725.69 81
1725.79 82
1725.88 80
1725.98 76
1726.08 69
1726.17 61
1726.27 53
1726.36 44
1726.46 36
1726.55 29
1726.65 23
1726.74 17
1726.84 13
1726.93 9
1727.03 6
1727.12 5
1727.22 4
1727.31 3
1727.41 4
1727.50 4
1727.60 4
1727.70 4
1727.79 2
1727.89 0
1727.98 0
1728.08 0
1728.17 0
1728.27 0
1728.36 0
1728.46 0
1728.55 0
1728.65 2
1728.74 6
1728.84 9
1728.93 13
1729.03 16
1729.13 18
1729.22 19
1729.32 20
1729.41 19
1729.51 19
1729.60 20
1729.70 23
1729.79 29
1729.89 38
1729.98 50
1730.08 63
1730.17 75
1730.27 86
1730.36 93
1730.46 96
1730.56 95
1730.65 91
1730.75 85
1730.84 79
1730.94 74
1731.03 70
1731.13 69
1731.22 70
1731.32 71
1731.41 73
1731.51 75
1731.61 76
1731.70 74
1731.80 70
1731.89 65
1731.99 58
1732.08 52
1732.18 46
1732.27 44
1732.37 44
1732.46 47
1732.56 53
1732.66 60
1732.75 67
1732.85 72
1732.94 74
1733.04 72
1733.13 68
1733.23 62
1733.32 56
1733.42 49
1733.51 44
1733.61 39
1733.71 35
1733.80 31
1733.90 27
1733.99 22
1734.09 18
1734.18 14
1734.28 12
1734.37 13
1734.47 17
1734.56 24
1734.66 34
1734.76 44
1734.85 54
1734.95 62
1735.04 69
1735.14 73
1735.23 75
1735.33 75
1735.42 73
1735.52 70
1735.62 66
1735.71 62
1735.81 58
1735.90 55
1736.00 55
1736.09 58
1736.19 64
1736.28 73
1736.38 84
1736.48 95
1736.57 104
1736.67 111
1736.76 113
1736.86 111
1736.95 106
1737.05 98
1737.14 90
1737.24 82
1737.34 76
1737.43 71
1737.53 67
1737.62 64
1737.72 62
1737.81 60
1737.91 58
1738.00 56
1738.10 55
1738.20 55
1738.29 56
1738.39 57
1738.48 59
1738.58 61
1738.67 63
1738.77 64
1738.87 64
1738.96 62
1739.06 60
1739.15 58
1739.25 55
1739.34 51
1739.44 47
1739.53 44
1739.63 41
1739.73 40
1739.82 40
1739.92 40
1740.01 41
1740.11 42
1740.20 43
1740.30 42
1740.40 40
1740.49 38
1740.59 36
1740.68 34
1740.78 32
1740.87 29
1740.97 27
1741.07 23
1741.16 18
1741.26 13
1741.35 8
1741.45 3
1741.54 0
1741.64 0
1741.73 0
1741.83 0
1741.93 0
1742.02 0
1742.12 0
1742.21 0
1742.31 6
1742.40 18
1742.50 31
1742.60 41
1742.69 50
1742.79 56
1742.88 60
1742.98 64
1743.08 67
1743.17 72
1743.27 78
1743.36 87
1743.46 97
1743.55 108
1743.65 120
1743.75 134
1743.84 147
1743.94 160
1744.03 172
1744.13 183
1744.22 192
1744.32 198
1744.42 199
1744.51 195
1744.61 187
1744.70 175
1744.80 160
1744.89 143
1744.99 127
1745.09 113
1745.18 101
1745.28 93
1745.37 88
1745.47 85
1745.57 83
1745.66 81
1745.76 78
1745.85 72
1745.95 66
1746.04 59
1746.14 55
1746.24 53
1746.33 55
1746.43 62
1746.52 71
1746.62 81
1746.72 90
1746.81 96
1746.91 100
1747.00 103
1747.10 106
1747.19 111
1747.29 119
1747.39 132
1747.48 150
1747.58 173
1747.67 200
1747.77 230
1747.87 263
1747.96 298
1748.06 336
1748.15 376
1748.25 418
1748.34 462
1748.44 505
1748.54 548
1748.63 590
1748.73 632
1748.82 673
1748.92 715
1749.02 758
1749.11 803
1749.21 850
1749.30 896
1749.40 939
1749.50 977
1749.59 1009
1749.69 1031
1749.78 1046
1749.88 1054
1749.98 1056
1750.07 1056
1750.17 1054
1750.26 1051
1750.36 1047
1750.45 1041
1750.55 1032
1750.65 1019
1750.74 1000
1750.84 977
1750.93 951
1751.03 922
1751.13 892
1751.22 862
1751.32 833
1751.41 805
1751.51 777
1751.61 751
1751.70 727
1751.80 705
1751.89 686
1751.99 669
1752.09 653
1752.18 637
1752.28 620
1752.37 601
1752.47 578
1752.57 553
1752.66 525
1752.76 496
1752.85 467
1752.95 439
1753.05 413
1753.14 389
1753.24 367
1753.33 347
1753.43 329
1753.53 314
1753.62 301
1753.72 290
1753.81 281
1753.91 272
1754.01 263
1754.10 252
1754.20 239
1754.29 223
1754.39 204
1754.49 182
1754.58 159
1754.68 136
1754.77 115
1754.87 99
1754.97 87
1755.06 79
1755.16 75
1755.26 73
1755.35 71
1755.45 70
1755.54 68
1755.64 64
1755.74 60
1755.83 55
1755.93 50
1756.02 46
1756.12 42
1756.22 38
1756.31 36
1756.41 35
1756.50 37
1756.60 41
1756.70 47
1756.79 55
1756.89 63
1756.99 71
1757.08 78
1757.18 83
1757.27 86
1757.37 88
1757.47 91
1757.56 95
1757.66 102
1757.75 109
1757.85 118
1757.95 127
1758.04 135
1758.14 142
1758.23 148
1758.33 152
1758.43 155
1758.52 158
1758.62 158
1758.72 156
1758.81 152
1758.91 146
1759.00 139
1759.10 132
1759.20 127
1759.29 126
1759.39 129
1759.49 135
1759.58 143
1759.68 152
1759.77 160
1759.87 165
1759.97 167
1760.06 166
1760.16 164
1760.25 161
1760.35 160
1760.45 159
1760.54 159
1760.64 159
1760.74 159
1760.83 159
1760.93 159
1761.02 158
1761.12 158
1761.22 157
1761.31 157
1761.41 157
1761.51 157
1761.60 157
1761.70 156
1761.79 155
1761.89 153
1761.99 150
1762.08 145
1762.18 139
1762.28 132
1762.37 125
1762.47 119
1762.56 116
1762.66 116
1762.76 119
1762.85 124
1762.95 129
1763.05 133
1763.14 135
1763.24 136
1763.33 137
1763.43 138
1763.53 141
1763.62 146
1763.72 152
1763.82 159
1763.91 165
1764.01 169
1764.11 170
1764.20 168
1764.30 163
1764.39 157
1764.49 151
1764.59 145
1764.68 141
1764.78 140
1764.88 142
1764.97 147
1765.07 156
1765.16 166
1765.26 175
1765.36 183
1765.45 187
1765.55 186
1765.65 180
1765.74 172
1765.84 162
1765.94 152
1766.03 145
1766.13 139
1766.22 135
1766.32 132
1766.42 129
1766.51 125
1766.61 120
1766.71 114
1766.80 110
1766.90 108
1767.00 109
1767.09 115
1767.19 124
1767.29 137
1767.38 152
1767.48 169
1767.57 185
1767.67 199
1767.77 209
1767.86 213
1767.96 212
1768.06 206
1768.15 196
1768.25 184
1768.35 171
1768.44 159
1768.54 148
1768.63 139
1768.73 131
1768.83 126
1768.92 122
1769.02 121
1769.12 122
1769.21 126
1769.31 131
1769.41 137
1769.50 142
1769.60 144
1769.70 144
1769.79 141
1769.89 134
1769.99 127
1770.08 120
1770.18 115
1770.27 113
1770.37 114
1770.47 118
1770.56 123
1770.66 127
1770.76 130
1770.85 130
1770.95 127
1771.05 122
1771.14 114
1771.24 105
1771.34 94
1771.43 82
1771.53 69
1771.63 54
1771.72 39
1771.82 24
1771.92 9
1772.01 0
1772.11 0
1772.20 0
1772.30 0
1772.40 0
1772.49 0
1772.59 0
1772.69 0
1772.78 1
1772.88 13
1772.98 25
1773.07 37
1773.17 49
1773.27 61
1773.36 72
1773.46 83
1773.56 93
1773.65 102
1773.75 110
1773.85 118
1773.94 125
1774.04 130
1774.14 135
1774.23 138
1774.33 139
1774.43 137
1774.52 131
1774.62 122
1774.72 110
1774.81 96
1774.91 81
1775.01 67
1775.10 54
1775.20 44
1775.30 38
1775.39 36
1775.49 38
1775.59 43
1775.68 49
1775.78 56
1775.88 63
1775.97 69
1776.07 75
1776.17 81
1776.26 86
1776.36 90
1776.46 93
1776.55 93
1776.65 92
1776.75 89
1776.84 84
1776.94 79
1777.04 74
1777.13 69
1777.23 65
1777.33 62
1777.42 59
1777.52 57
1777.62 54
1777.71 50
1777.81 48
1777.91 47
1778.00 48
1778.10 54
1778.20 64
1778.29 77
1778.39 93
1778.49 110
1778.58 125
1778.68 136
1778.78 144
1778.87 148
1778.97 149
1779.07 149
1779.16 149
1779.26 151
1779.36 154
1779.45 159
1779.55 166
1779.65 172
1779.74 179
1779.84 184
1779.94 187
1780.03 187
1780.13 183
1780.23 175
1780.32 164
1780.42 149
1780.52 133
1780.61 117
1780.71 103
1780.81 93
1780.90 86
1781.00 84
1781.10 86
1781.19 92
1781.29 99
1781.39 107
1781.48 114
1781.58 118
1781.68 119
1781.77 117
1781.87 113
1781.97 107
1782.07 100
1782.16 94
1782.26 89
1782.36 85
1782.45 81
1782.55 78
1782.65 75
1782.74 71
1782.84 68
1782.94 64
1783.03 62
1783.13 60
1783.23 59
1783.32 58
1783.42 58
1783.52 58
1783.61 60
1783.71 63
1783.81 67
1783.91 73
1784.00 81
1784.10 89
1784.20 97
1784.29 106
1784.39 114
1784.49 121
1784.58 128
1784.68 133
1784.78 137
1784.87 138
1784.97 138
1785.07 135
1785.16 131
1785.26 127
1785.36 121
1785.46 116
1785.55 110
1785.65 104
1785.75 97
1785.84 90
1785.94 83
1786.04 77
1786.13 74
1786.23 73
1786.33 76
1786.42 82
1786.52 91
1786.62 100
1786.72 109
1786.81 118
1786.91 126
1787.01 132
1787.10 136
1787.20 139
1787.30 139
1787.39 138
1787.49 134
1787.59 129
1787.68 122
1787.78 114
1787.88 106
1787.98 99
1788.07 92
1788.17 86
1788.27 80
1788.36 76
1788.46 74
1788.56 74
1788.65 76
1788.75 80
1788.85 89
1788.95 99
1789.04 112
1789.14 124
1789.24 135
1789.33 143
1789.43 147
1789.53 147
1789.62 142
1789.72 134
1789.82 124
1789.92 112
1790.01 99
1790.11 86
1790.21 74
1790.30 62
1790.40 51
1790.50 42
1790.59 36
1790.69 34
1790.79 34
1790.89 37
1790.98 42
1791.08 48
1791.18 57
1791.27 67
1791.37 79
1791.47 93
1791.56 108
1791.66 125
1791.76 141
1791.86 154
1791.95 163
1792.05 166
1792.15 165
1792.24 159
1792.34 150
1792.44 141
1792.54 134
1792.63 131
1792.73 131
1792.83 133
1792.92 137
1793.02 142
1793.12 147
1793.22 151
1793.31 154
1793.41 156
1793.51 157
1793.60 156
1793.70 153
1793.80 149
1793.90 142
1793.99 135
1794.09 128
1794.19 120
1794.28 113
1794.38 105
1794.48 97
1794.58 88
1794.67 77
1794.77 64
1794.87 51
1794.96 38
1795.06 27
1795.16 19
1795.26 13
1795.35 9
1795.45 6
1795.55 3
1795.64 0
1795.74 0
1795.84 0
1795.94 0
1796.03 0
1796.13 0
1796.23 0
1796.32 0
1796.42 7
1796.52 21
1796.62 37
1796.71 54
1796.81 71
1796.91 87
1797.00 101
1797.10 112
1797.20 120
1797.30 125
1797.39 127
1797.49 126
1797.59 124
1797.69 120
1797.78 114
1797.88 106
1797.98 97
1798.07 88
1798.17 78
1798.27 70
1798.37 65
1798.46 63
1798.56 64
1798.66 68
1798.75 72
1798.85 76
1798.95 79
1799.05 82
1799.14 85
1799.24 90
1799.34 98
1799.44 107
1799.53 119
1799.63 131
1799.73 142
1799.82 151
1799.92 157
1800.02 160
1800.12 160
1800.21 157
1800.31 154
1800.41 149
1800.51 143
1800.60 137
1800.70 130
1800.80 122
1800.90 114
1800.99 105
1801.09 97
1801.19 90
1801.28 84
1801.38 80
1801.48 77
1801.58 75
1801.67 73
1801.77 71
1801.87 68
1801.97 63
1802.06 59
1802.16 54
1802.26 50
1802.36 48
1802.45 49
1802.55 52
1802.65 56
1802.74 62
1802.84 69
1802.94 75
1803.04 82
1803.13 88
1803.23 93
1803.33 99
1803.43 103
1803.52 106
1803.62 107
1803.72 106
1803.82 105
1803.91 104
1804.01 106
1804.11 111
1804.21 119
1804.30 130
1804.40 141
1804.50 153
1804.59 163
1804.69 172
1804.79 181
1804.89 191
1804.98 203
1805.08 217
1805.18 234
1805.28 253
1805.37 272
1805.47 289
1805.57 304
1805.67 316
1805.76 327
1805.86 336
1805.96 346
1806.06 358
1806.15 374
1806.25 391
1806.35 410
1806.45 428
1806.54 444
1806.64 456
1806.74 464
1806.84 468
1806.93 471
1807.03 475
1807.13 479
1807.23 484
1807.32 488
1807.42 490
1807.52 488
1807.62 481
1807.71 471
1807.81 458
1807.91 444
1808.01 428
1808.10 412
1808.20 394
1808.30 375
1808.40 355
1808.49 335
1808.59 315
1808.69 299
1808.79 287
1808.88 281
1808.98 280
1809.08 284
1809.18 291
1809.27 300
1809.37 309
1809.47 318
1809.57 326
1809.66 332
1809.76 337
1809.86 340
1809.96 339
1810.05 335
1810.15 325
1810.25 310
1810.35 291
1810.44 269
1810.54 247
1810.64 226
1810.74 208
1810.83 194
1810.93 184
1811.03 176
1811.13 170
1811.23 164
1811.32 157
1811.42 150
1811.52 142
1811.62 133
1811.71 124
1811.81 115
1811.91 106
1812.01 97
1812.10 88
1812.20 81
1812.30 76
1812.40 73
1812.49 71
1812.59 70
1812.69 69
1812.79 67
1812.88 64
1812.98 60
1813.08 55
1813.18 51
1813.28 46
1813.37 43
1813.47 41
1813.57 39
1813.67 38
1813.76 38
1813.86 37
1813.96 36
1814.06 33
1814.15 28
1814.25 22
1814.35 15
1814.45 7
1814.54 0
1814.64 0
1814.74 0
1814.84 0
1814.94 0
1815.03 0
1815.13 0
1815.23 0
1815.33 1
1815.42 10
1815.52 19
1815.62 27
1815.72 35
1815.81 42
1815.91 50
1816.01 57
1816.11 64
1816.21 71
1816.30 77
1816.40 82
1816.50 85
1816.60 87
1816.69 89
1816.79 93
1816.89 98
1816.99 106
1817.09 115
1817.18 125
1817.28 134
1817.38 141
1817.48 145
1817.57 147
1817.67 145
1817.77 142
1817.87 138
1817.97 132
1818.06 127
1818.16 122
1818.26 117
1818.36 114
1818.45 111
1818.55 110
1818.65 110
1818.75 111
1818.85 112
1818.94 115
1819.04 118
1819.14 122
1819.24 128
1819.33 136
1819.43 145
1819.53 155
1819.63 165
1819.73 174
1819.82 181
1819.92 186
1820.02 188
1820.12 189
1820.21 189
1820.31 188
1820.41 185
1820.51 179
1820.61 172
1820.70 161
1820.80 149
1820.90 135
1821.00 122
1821.10 112
1821.19 107
1821.29 107
1821.39 113
1821.49 125
1821.58 142
1821.68 161
1821.78 181
1821.88 198
1821.98 211
1822.07 219
1822.17 221
1822.27 219
1822.37 213
1822.47 207
1822.56 202
1822.66 200
1822.76 201
1822.86 205
1822.96 213
1823.05 222
1823.15 231
1823.25 240
1823.35 250
1823.44 259
1823.54 268
1823.64 277
1823.74 286
1823.84 295
1823.93 300
1824.03 302
1824.13 300
1824.23 293
1824.33 283
1824.42 271
1824.52 259
1824.62 251
1824.72 246
1824.82 247
1824.91 252
1825.01 260
1825.11 269
1825.21 277
1825.31 282
1825.40 282
1825.50 278
1825.60 270
1825.70 260
1825.80 250
1825.89 241
1825.99 235
1826.09 232
1826.19 232
1826.29 235
1826.38 238
1826.48 242
1826.58 247
1826.68 251
1826.78 255
1826.87 257
1826.97 257
1827.07 253
1827.17 247
1827.27 236
1827.36 223
1827.46 208
1827.56 193
1827.66 179
1827.76 167
1827.85 159
1827.95 153
1828.05 149
1828.15 147
1828.25 146
1828.34 145
1828.44 144
1828.54 144
1828.64 143
1828.74 142
1828.83 141
1828.93 141
1829.03 141
1829.13 143
1829.23 145
1829.32 149
1829.42 154
1829.52 160
1829.62 166
1829.72 172
1829.82 178
1829.91 183
1830.01 186
1830.11 187
1830.21 187
1830.31 186
1830.40 185
1830.50 183
1830.60 183
1830.70 184
1830.80 185
1830.89 185
1830.99 183
1831.09 179
1831.19 171
1831.29 160
1831.39 146
1831.48 129
1831.58 111
1831.68 94
1831.78 78
1831.88 66
1831.97 56
1832.07 50
1832.17 47
1832.27 46
1832.37 47
1832.46 49
1832.56 53
1832.66 59
1832.76 67
1832.86 78
1832.96 89
1833.05 101
1833.15 112
1833.25 120
1833.35 126
1833.45 129
1833.54 129
1833.64 128
1833.74 125
1833.84 122
1833.94 118
1834.04 113
1834.13 107
1834.23 100
1834.33 92
1834.43 84
1834.53 76
1834.63 68
1834.72 61
1834.82 57
1834.92 54
1835.02 55
1835.12 59
1835.21 66
1835.31 77
1835.41 91
1835.51 106
1835.61 121
1835.71 135
1835.80 148
1835.90 158
1836.00 166
1836.10 172
1836.20 177
1836.30 181
1836.39 187
1836.49 195
1836.59 204
1836.69 216
1836.79 229
1836.88 242
1836.98 255
1837.08 266
1837.18 273
1837.28 277
1837.38 277
1837.47 274
1837.57 268
1837.67 261
1837.77 252
1837.87 243
1837.97 233
1838.06 223
1838.16 214
1838.26 204
1838.36 196
1838.46 188
1838.56 180
1838.65 172
1838.75 162
1838.85 151
1838.95 138
1839.05 126
1839.15 115
1839.24 107
1839.34 105
1839.44 108
1839.54 115
1839.64 125
1839.74 135
1839.83 143
1839.93 145
1840.03 142
1840.13 133
1840.23 121
1840.33 108
1840.42 96
1840.52 88
1840.62 85
1840.72 86
1840.82 91
1840.92 97
1841.02 103
1841.11 105
1841.21 105
1841.31 100
1841.41 94
1841.51 86
1841.61 78
1841.70 70
1841.80 64
1841.90 60
1842.00 56
1842.10 54
1842.20 54
1842.29 56
1842.39 61
1842.49 68
1842.59 76
1842.69 83
1842.79 88
1842.89 91
1842.98 91
1843.08 88
1843.18 84
1843.28 79
1843.38 75
1843.48 73
1843.57 72
1843.67 73
1843.77 77
1843.87 83
1843.97 90
1844.07 98
1844.17 105
1844.26 111
1844.36 115
1844.46 116
1844.56 115
1844.66 113
1844.76 113
1844.85 116
1844.95 122
1845.05 131
1845.15 142
1845.25 154
1845.35 165
1845.45 174
1845.54 179
1845.64 181
1845.74 180
1845.84 177
1845.94 174
1846.04 171
1846.14 168
1846.23 165
1846.33 161
1846.43 157
1846.53 152
1846.63 145
1846.73 139
1846.82 134
1846.92 129
1847.02 125
1847.12 120
1847.22 114
1847.32 107
1847.42 98
1847.51 89
1847.61 80
1847.71 72
1847.81 67
1847.91 63
1848.01 61
1848.11 60
1848.20 58
1848.30 54
1848.40 49
1848.50 44
1848.60 38
1848.70 33
1848.80 29
1848.89 27
1848.99 25
1849.09 23
1849.19 19
1849.29 14
1849.39 8
1849.49 1
1849.59 0
1849.68 0
1849.78 0
1849.88 0
1849.98 0
1850.08 2
1850.18 5
1850.28 8
1850.37 8
1850.47 6
1850.57 3
1850.67 0
1850.77 0
1850.87 0
1850.97 2
1851.06 7
1851.16 13
1851.26 21
1851.36 27
1851.46 33
1851.56 36
1851.66 38
1851.76 38
1851.85 39
1851.95 41
1852.05 44
1852.15 48
1852.25 53
1852.35 58
1852.45 62
1852.55 64
1852.64 65
1852.74 65
1852.84 64
1852.94 62
1853.04 59
1853.14 55
1853.24 49
1853.33 41
1853.43 32
1853.53 23
1853.63 15
1853.73 10
1853.83 8
1853.93 10
1854.03 16
1854.12 24
1854.22 34
1854.32 45
1854.42 56
1854.52 66
1854.62 76
1854.72 86
1854.82 94
1854.91 102
1855.01 108
1855.11 113
1855.21 118
1855.31 121
1855.41 124
1855.51 126
1855.61 127
1855.70 126
1855.80 124
1855.90 118
1856.00 111
1856.10 102
1856.20 94
1856.30 87
1856.40 82
1856.50 82
1856.59 85
1856.69 90
1856.79 98
1856.89 105
1856.99 112
1857.09 117
1857.19 121
1857.29 123
1857.38 124
1857.48 123
1857.58 120
1857.68 114
1857.78 107
1857.88 99
1857.98 92
1858.08 87
1858.18 84
1858.27 85
1858.37 89
1858.47 94
1858.57 101
1858.67 106
1858.77 110
1858.87 111
1858.97 111
1859.07 110
1859.16 107
1859.26 105
1859.36 104
1859.46 103
1859.56 102
1859.66 102
1859.76 102
1859.86 101
1859.96 100
1860.05 100
1860.15 100
1860.25 102
1860.35 104
1860.45 109
1860.55 115
1860.65 122
1860.75 130
1860.85 138
1860.94 146
1861.04 153
1861.14 158
1861.24 160
1861.34 158
1861.44 153
1861.54 146
1861.64 137
1861.74 127
1861.83 117
1861.93 108
1862.03 98
1862.13 88
1862.23 77
1862.33 65
1862.43 53
1862.53 41
1862.63 33
1862.73 29
1862.82 31
1862.92 39
1863.02 52
1863.12 69
1863.22 88
1863.32 105
1863.42 119
1863.52 129
1863.62 135
1863.72 138
1863.81 138
1863.91 138
1864.01 137
1864.11 138
1864.21 140
1864.31 143
1864.41 148
1864.51 155
1864.61 163
1864.71 170
1864.80 177
1864.90 181
1865.00 182
1865.10 180
1865.20 176
1865.30 171
1865.40 168
1865.50 168
1865.60 172
1865.70 179
1865.79 189
1865.89 199
1865.99 207
1866.09 212
1866.19 214
1866.29 213
1866.39 209
1866.49 205
1866.59 202
1866.69 201
1866.79 202
1866.88 204
1866.98 208
1867.08 212
1867.18 216
1867.28 220
1867.38 225
1867.48 231
1867.58 240
1867.68 251
1867.78 263
1867.88 275
1867.97 285
1868.07 290
1868.17 289
1868.27 280
1868.37 266
1868.47 249
1868.57 230
1868.67 212
1868.77 198
1868.87 186
1868.97 177
1869.06 169
1869.16 162
1869.26 153
1869.36 143
1869.46 131
1869.56 118
1869.66 104
1869.76 92
1869.86 81
1869.96 74
1870.06 70
1870.16 68
1870.25 68
1870.35 69
1870.45 71
1870.55 73
1870.65 76
1870.75 80
1870.85 88
1870.95 96
1871.05 106
1871.15 115
1871.25 123
1871.35 128
1871.44 131
1871.54 133
1871.64 135
1871.74 136
1871.84 136
1871.94 136
1872.04 133
1872.14 128
1872.24 121
1872.34 113
1872.44 106
1872.54 103
1872.64 102
1872.73 105
1872.83 111
1872.93 118
1873.03 126
1873.13 133
1873.23 139
1873.33 144
1873.43 149
1873.53 154
1873.63 158
1873.73 161
1873.83 163
1873.93 164
1874.03 162
1874.12 157
1874.22 150
1874.32 141
1874.42 131
1874.52 123
1874.62 116
1874.72 112
1874.82 111
1874.92 114
1875.02 119
1875.12 124
1875.22 130
1875.32 135
1875.42 140
1875.51 145
1875.61 150
1875.71 157
1875.81 166
1875.91 175
1876.01 185
1876.11 193
1876.21 199
1876.31 201
1876.41 201
1876.51 199
1876.61 196
1876.71 192
1876.81 190
1876.91 189
1877.00 189
1877.10 190
1877.20 191
1877.30 193
1877.40 194
1877.50 193
1877.60 190
1877.70 185
1877.80 177
1877.90 168
1878.00 160
1878.10 153
1878.20 151
1878.30 154
1878.40 164
1878.49 179
1878.59 197
1878.69 216
1878.79 232
1878.89 245
1878.99 252
1879.09 254
1879.19 250
1879.29 244
1879.39 235
1879.49 227
1879.59 218
1879.69 210
1879.79 203
1879.89 196
1879.99 188
1880.09 181
1880.18 173
1880.28 166
1880.38 160
1880.48 156
1880.58 156
1880.68 159
1880.78 166
1880.88 177
1880.98 190
1881.08 203
1881.18 215
1881.28 224
1881.38 228
1881.48 227
1881.58 220
1881.68 210
1881.78 196
1881.88 181
1881.98 167
1882.07 153
1882.17 142
1882.27 133
1882.37 126
1882.47 121
1882.57 118
1882.67 116
1882.77 114
1882.87 112
1882.97 112
1883.07 113
1883.17 116
1883.27 120
1883.37 124
1883.47 128
1883.57 130
1883.67 130
1883.77 127
1883.87 123
1883.97 118
1884.06 114
1884.16 112
1884.26 112
1884.36 115
1884.46 119
1884.56 123
1884.66 126
1884.76 126
1884.86 121
1884.96 113
1885.06 101
1885.16 88
1885.26 74
1885.36 61
1885.46 48
1885.56 37
1885.66 28
1885.76 20
1885.86 13
1885.96 8
1886.06 2
1886.16 0
1886.26 0
1886.35 0
1886.45 0
1886.55 0
1886.65 0
1886.75 0
1886.85 0
1886.95 1
1887.05 14
1887.15 28
1887.25 43
1887.35 56
1887.45 67
1887.55 74
1887.65 77
1887.75 78
1887.85 76
1887.95 73
1888.05 70
1888.15 67
1888.25 65
1888.35 63
1888.45 61
1888.55 61
1888.65 62
1888.75 65
1888.85 67
1888.95 70
1889.04 71
1889.14 69
1889.24 66
1889.34 63
1889.44 61
1889.54 63
1889.64 69
1889.74 80
1889.84 95
1889.94 110
1890.04 123
1890.14 133
1890.24 140
1890.34 143
1890.44 144
1890.54 144
1890.64 144
1890.74 144
1890.84 144
1890.94 143
1891.04 140
1891.14 137
1891.24 132
1891.34 127
1891.44 123
1891.54 120
1891.64 119
1891.74 120
1891.84 122
1891.94 126
1892.04 129
1892.14 132
1892.24 133
1892.34 131
1892.44 127
1892.53 121
1892.63 114
1892.73 107
1892.83 101
1892.93 98
1893.03 98
1893.13 101
1893.23 107
1893.33 115
1893.43 124
1893.53 132
1893.63 139
1893.73 143
1893.83 144
1893.93 142
1894.03 136
1894.13 129
1894.23 120
1894.33 111
1894.43 101
1894.53 93
1894.63 86
1894.73 81
1894.83 77
1894.93 73
1895.03 70
1895.13 66
1895.23 62
1895.33 57
1895.43 52
1895.53 48
1895.63 45
1895.73 45
1895.83 47
1895.93 51
1896.03 57
1896.13 64
1896.23 71
1896.33 78
1896.43 83
1896.53 87
1896.63 89
1896.73 91
1896.83 92
1896.93 94
1897.03 96
1897.13 100
1897.23 104
1897.33 108
1897.43 112
1897.53 114
1897.63 115
1897.73 115
1897.83 113
1897.93 111
1898.03 109
1898.13 107
1898.23 106
1898.33 105
1898.43 104
1898.53 103
1898.63 103
1898.73 105
1898.83 108
1898.93 113
1899.02 119
1899.12 126
1899.22 132
1899.32 137
1899.42 140
1899.52 139
1899.62 137
1899.72 133
1899.82 130
1899.92 127
1900.02 125
1900.12 125
1900.22 124
1900.32 124
1900.42 122
1900.52 120
1900.62 116
1900.72 113
1900.82 111
1900.92 111
1901.02 113
1901.12 115
1901.22 116
1901.32 116
1901.42 113
1901.52 107
1901.62 98
1901.72 89
1901.82 79
1901.92 72
1902.02 66
1902.12 63
1902.22 62
1902.32 63
1902.42 63
1902.52 64
1902.62 65
1902.72 66
1902.82 68
1902.92 70
1903.02 74
1903.12 77
1903.22 80
1903.32 82
1903.42 82
1903.52 80
1903.62 77
1903.72 73
1903.82 69
1903.92 69
1904.02 71
1904.12 77
1904.22 86
1904.32 97
1904.43 107
1904.53 116
1904.63 122
1904.73 124
1904.83 122
1904.93 117
1905.03 110
1905.13 102
1905.23 95
1905.33 91
1905.43 90
1905.53 92
1905.63 97
1905.73 104
1905.83 113
1905.93 121
1906.03 128
1906.13 133
1906.23 136
1906.33 137
1906.43 136
1906.53 132
1906.63 126
1906.73 118
1906.83 109
1906.93 98
1907.03 87
1907.13 78
1907.23 71
1907.33 68
1907.43 69
1907.53 72
1907.63 76
1907.73 79
1907.83 81
1907.93 82
1908.03 82
1908.13 84
1908.23 87
1908.33 93
1908.43 99
1908.53 104
1908.63 107
1908.73 106
1908.83 101
1908.93 94
1909.03 88
1909.13 83
1909.23 80
1909.33 80
1909.43 80
1909.53 81
1909.63 79
1909.73 77
1909.83 73
1909.93 68
1910.03 63
1910.13 58
1910.23 53
1910.33 49
1910.43 44
1910.53 39
1910.63 34
1910.73 31
1910.84 28
1910.94 27
1911.04 25
1911.14 23
1911.24 21
1911.34 18
1911.44 16
1911.54 16
1911.64 19
1911.74 26
1911.84 35
1911.94 47
1912.04 58
1912.14 68
1912.24 77
1912.34 82
1912.44 84
1912.54 83
1912.64 81
1912.74 77
1912.84 72
1912.94 66
1913.04 60
1913.14 55
1913.24 52
1913.34 50
1913.44 52
1913.54 56
1913.64 63
1913.74 71
1913.84 80
1913.94 88
1914.04 94
1914.14 98
1914.24 98
1914.35 95
1914.45 90
1914.55 83
1914.65 74
1914.75 66
1914.85 56
1914.95 46
1915.05 36
1915.15 24
1915.25 13
1915.35 2
1915.45 0
1915.55 0
1915.65 0
1915.75 0
1915.85 0
1915.95 0
1916.05 0
1916.15 0
1916.25 7
1916.35 23
1916.45 41
1916.55 60
1916.65 80
1916.75 98
1916.85 115
1916.95 129
1917.06 139
1917.16 146
1917.26 150
1917.36 152
1917.46 151
1917.56 150
1917.66 147
1917.76 144
1917.86 140
1917.96 134
1918.06 128
1918.16 121
1918.26 113
1918.36 104
1918.46 97
1918.56 92
1918.66 90
1918.76 92
1918.86 98
1918.96 106
1919.06 115
1919.16 125
1919.26 133
1919.37 140
1919.47 144
1919.57 146
1919.67 146
1919.77 144
1919.87 140
1919.97 134
1920.07 125
1920.17 115
1920.27 102
1920.37 88
1920.47 75
1920.57 64
1920.67 54
1920.77 47
1920.87 43
1920.97 40
1921.07 38
1921.17 35
1921.27 32
1921.37 30
1921.48 28
1921.58 27
1921.68 29
1921.78 34
1921.88 42
1921.98 51
1922.08 60
1922.18 67
1922.28 71
1922.38 71
1922.48 68
1922.58 62
1922.68 54
1922.78 46
1922.88 38
1922.98 31
1923.08 27
1923.18 24
1923.29 23
1923.39 24
1923.49 25
1923.59 28
1923.69 31
1923.79 34
1923.89 37
1923.99 40
1924.09 43
1924.19 45
1924.29 47
1924.39 48
1924.49 50
1924.59 51
1924.69 52
1924.79 54
1924.89 56
1925.00 59
1925.10 63
1925.20 70
1925.30 78
1925.40 89
1925.50 101
1925.60 113
1925.70 126
1925.80 136
1925.90 144
1926.00 148
1926.10 147
1926.20 142
1926.30 133
1926.40 121
1926.50 107
1926.61 93
1926.71 79
1926.81 67
1926.91 57
1927.01 48
1927.11 41
1927.21 35
1927.31 30
1927.41 26
1927.51 24
1927.61 25
1927.71 28
1927.81 33
1927.91 42
1928.01 52
1928.12 64
1928.22 77
1928.32 89
1928.42 100
1928.52 109
1928.62 115
1928.72 117
1928.82 117
1928.92 114
1929.02 110
1929.12 105
1929.22 101
1929.32 96
1929.42 91
1929.53 86
1929.63 81
1929.73 77
1929.83 74
1929.93 73
1930.03 75
1930.13 79
1930.23 87
1930.33 96
1930.43 106
1930.53 114
1930.63 121
1930.73 124
1930.84 123
1930.94 119
1931.04 112
1931.14 103
1931.24 92
1931.34 82
1931.44 72
1931.54 63
1931.64 56
1931.74 52
1931.84 50
1931.94 49
1932.04 50
1932.15 52
1932.25 55
1932.35 59
1932.45 62
1932.55 66
1932.65 70
1932.75 73
1932.85 76
1932.95 77
1933.05 77
1933.15 77
1933.25 77
1933.36 77
1933.46 76
1933.56 75
1933.66 75
1933.76 74
1933.86 74
1933.96 77
1934.06 84
1934.16 96
1934.26 113
1934.36 135
1934.46 159
1934.57 183
1934.67 204
1934.77 220
1934.87 231
1934.97 236
1935.07 237
1935.17 234
1935.27 228
1935.37 222
1935.47 215
1935.57 208
1935.67 202
1935.78 199
1935.88 197
1935.98 198
1936.08 200
1936.18 204
1936.28 208
1936.38 212
1936.48 216
1936.58 221
1936.68 227
1936.78 234
1936.89 241
1936.99 247
1937.09 250
1937.19 249
1937.29 244
1937.39 233
1937.49 218
1937.59 198
1937.69 177
1937.79 155
1937.90 135
1938.00 118
1938.10 106
1938.20 99
1938.30 97
1938.40 98
1938.50 101
1938.60 103
1938.70 104
1938.80 103
1938.90 98
1939.01 91
1939.11 82
1939.21 72
1939.31 62
1939.41 55
1939.51 50
1939.61 49
1939.71 51
1939.81 57
1939.91 64
1940.02 72
1940.12 80
1940.22 86
1940.32 90
1940.42 93
1940.52 93
1940.62 91
1940.72 87
1940.82 81
1940.92 73
1941.03 65
1941.13 56
1941.23 48
1941.33 42
1941.43 38
1941.53 36
1941.63 36
1941.73 37
1941.83 37
1941.94 35
1942.04 30
1942.14 21
1942.24 9
1942.34 0
1942.44 0
1942.54 0
1942.64 0
1942.74 0
1942.84 0
1942.95 0
1943.05 0
1943.15 17
1943.25 37
1943.35 54
1943.45 67
1943.55 77
1943.65 82
1943.75 85
1943.86 86
1943.96 89
1944.06 93
1944.16 99
1944.26 106
1944.36 114
1944.46 121
1944.56 127
1944.66 131
1944.77 135
1944.87 138
1944.97 141
1945.07 144
1945.17 148
1945.27 152
1945.37 155
1945.47 158
1945.57 160
1945.68 160
1945.78 159
1945.88 156
1945.98 153
1946.08 148
1946.18 143
1946.28 138
1946.38 134
1946.49 130
1946.59 126
1946.69 123
1946.79 121
1946.89 120
1946.99 121
1947.09 124
1947.19 131
1947.29 140
1947.40 151
1947.50 161
1947.60 168
1947.70 172
1947.80 173
1947.90 172
1948.00 171
1948.10 171
1948.21 174
1948.31 179
1948.41 187
1948.51 196
1948.61 205
1948.71 213
1948.81 219
1948.91 222
1949.02 222
1949.12 220
1949.22 216
1949.32 211
1949.42 205
1949.52 199
1949.62 193
1949.72 188
1949.83 181
1949.93 174
1950.03 165
1950.13 155
1950.23 144
1950.33 134
1950.43 128
1950.53 126
1950.64 129
1950.74 135
1950.84 145
1950.94 154
1951.04 161
1951.14 164
1951.24 162
1951.34 157
1951.45 149
1951.55 141
1951.65 133
1951.75 128
1951.85 125
1951.95 123
1952.05 124
1952.16 125
1952.26 128
1952.36 132
1952.46 139
1952.56 147
1952.66 155
1952.76 163
1952.86 169
1952.97 172
1953.07 170
1953.17 166
1953.27 161
1953.37 156
1953.47 154
1953.57 153
1953.68 155
1953.78 157
1953.88 158
1953.98 155
1954.08 148
1954.18 139
1954.28 129
1954.38 120
1954.49 115
1954.59 114
1954.69 118
1954.79 126
1954.89 137
1954.99 148
1955.09 159
1955.20 168
1955.30 174
1955.40 177
1955.50 178
1955.60 178
1955.70 176
1955.80 174
1955.91 172
1956.01 168
1956.11 163
1956.21 158
1956.31 152
1956.41 147
1956.51 144
1956.62 143
1956.72 147
1956.82 153
1956.92 161
1957.02 169
1957.12 176
1957.22 183
1957.33 189
1957.43 194
1957.53 201
1957.63 211
1957.73 222
1957.83 234
1957.93 245
1958.04 251
1958.14 252
1958.24 245
1958.34 231
1958.44 212
1958.54 190
1958.64 170
1958.75 154
1958.85 145
1958.95 142
1959.05 145
1959.15 152
1959.25 159
1959.36 166
1959.46 169
1959.56 170
1959.66 168
1959.76 165
1959.86 161
1959.96 155
1960.07 148
1960.17 139
1960.27 128
1960.37 116
1960.47 103
1960.57 91
1960.68 81
1960.78 74
1960.88 71
1960.98 73
1961.08 77
1961.18 83
1961.28 90
1961.39 97
1961.49 103
1961.59 107
1961.69 110
1961.79 111
1961.89 111
1962.00 110
1962.10 109
1962.20 109
1962.30 108
1962.40 107
1962.50 105
1962.61 103
1962.71 99
1962.81 95
1962.91 91
1963.01 87
1963.11 86
1963.21 87
1963.32 89
1963.42 93
1963.52 96
1963.62 98
1963.72 98
1963.82 97
1963.93 94
1964.03 92
1964.13 91
1964.23 93
1964.33 97
1964.43 104
1964.54 111
1964.64 120
1964.74 127
1964.84 134
1964.94 139
1965.04 144
1965.15 147
1965.25 148
1965.35 146
1965.45 142
1965.55 134
1965.65 125
1965.76 114
1965.86 105
1965.96 97
1966.06 93
1966.16 92
1966.26 94
1966.37 100
1966.47 108
1966.57 117
1966.67 128
1966.77 138
1966.87 148
1966.98 157
1967.08 163
1967.18 167
1967.28 168
1967.38 167
1967.48 162
1967.59 155
1967.69 145
1967.79 132
1967.89 117
1967.99 100
1968.09 84
1968.20 69
1968.30 57
1968.40 50
1968.50 48
1968.60 53
1968.71 61
1968.81 73
1968.91 85
1969.01 97
1969.11 106
1969.21 113
1969.32 118
1969.42 120
1969.52 120
1969.62 119
1969.72 117
1969.82 115
1969.93 113
1970.03 111
1970.13 110
1970.23 109
1970.33 110
1970.44 110
1970.54 112
1970.64 115
1970.74 119
1970.84 123
1970.94 128
1971.05 133
1971.15 136
1971.25 137
1971.35 136
1971.45 134
1971.56 130
1971.66 126
1971.76 124
1971.86 123
1971.96 124
1972.06 127
1972.17 129
1972.27 131
1972.37 131
1972.47 130
1972.57 127
1972.68 123
1972.78 121
1972.88 120
1972.98 121
1973.08 124
1973.18 128
1973.29 132
1973.39 134
1973.49 135
1973.59 134
1973.69 131
1973.80 129
1973.90 127
1974.00 126
1974.10 126
1974.20 127
1974.31 127
1974.41 126
1974.51 123
1974.61 119
1974.71 115
1974.81 113
1974.92 115
1975.02 122
1975.12 134
1975.22 151
1975.32 172
1975.43 193
1975.53 213
1975.63 229
1975.73 240
1975.83 245
1975.94 243
1976.04 235
1976.14 222
1976.24 205
1976.34 185
1976.45 166
1976.55 147
1976.65 131
1976.75 117
1976.85 107
1976.96 98
1977.06 93
1977.16 90
1977.26 89
1977.36 90
1977.47 94
1977.57 98
1977.67 103
1977.77 108
1977.87 112
1977.98 115
1978.08 116
1978.18 116
1978.28 116
1978.38 116
1978.49 117
1978.59 118
1978.69 119
1978.79 122
1978.89 125
1979.00 129
1979.10 133
1979.20 138
1979.30 142
1979.40 144
1979.51 144
1979.61 140
1979.71 134
1979.81 126
1979.91 117
1980.02 110
1980.12 105
1980.22 104
1980.32 104
1980.42 106
1980.53 106
1980.63 104
1980.73 99
1980.83 91
1980.93 80
1981.04 70
1981.14 62
1981.24 58
1981.34 60
1981.44 66
1981.55 76
1981.65 87
1981.75 97
1981.85 105
1981.95 108
1982.06 107
1982.16 102
1982.26 95
1982.36 87
1982.47 80
1982.57 73
1982.67 68
1982.77 64
1982.87 62
1982.98 63
1983.08 66
1983.18 71
1983.28 77
1983.38 83
1983.49 88
1983.59 89
1983.69 87
1983.79 82
1983.89 75
1984.00 68
1984.10 64
1984.20 63
1984.30 66
1984.41 71
1984.51 79
1984.61 86
1984.71 92
1984.81 96
1984.92 97
1985.02 97
1985.12 96
1985.22 95
1985.33 95
1985.43 96
1985.53 97
1985.63 98
1985.73 98
1985.84 96
1985.94 93
1986.04 88
1986.14 82
1986.24 75
1986.35 68
1986.45 61
1986.55 55
1986.65 50
1986.76 47
1986.86 44
1986.96 42
1987.06 41
1987.16 39
1987.27 37
1987.37 36
1987.47 34
1987.57 32
1987.68 30
1987.78 28
1987.88 29
1987.98 31
1988.08 36
1988.19 42
1988.29 51
1988.39 60
1988.49 70
1988.60 78
1988.70 85
1988.80 89
1988.90 92
1989.01 93
1989.11 93
1989.21 93
1989.31 91
1989.41 90
1989.52 87
1989.62 84
1989.72 79
1989.82 73
1989.93 63
1990.03 51
1990.13 36
1990.23 20
1990.33 4
1990.44 0
1990.54 0
1990.64 0
1990.74 0
1990.85 0
1990.95 0
1991.05 0
1991.15 0
1991.26 10
1991.36 20
1991.46 29
1991.56 39
1991.67 47
1991.77 56
1991.87 63
1991.97 68
1992.07 70
1992.18 69
1992.28 65
1992.38 59
1992.48 52
1992.59 45
1992.69 39
1992.79 35
1992.89 32
1993.00 31
1993.10 31
1993.20 32
1993.30 33
1993.41 33
1993.51 31
1993.61 28
1993.71 21
1993.81 15
1993.92 9
1994.02 6
1994.12 7
1994.22 14
1994.33 25
1994.43 39
1994.53 53
1994.63 66
1994.74 74
1994.84 77
1994.94 75
1995.04 70
1995.15 64
1995.25 59
1995.35 57
1995.45 59
1995.56 66
1995.66 77
1995.76 89
1995.86 100
1995.97 109
1996.07 112
1996.17 108
1996.27 98
1996.38 83
1996.48 66
1996.58 48
1996.68 33
1996.79 23
1996.89 18
1996.99 19
1997.09 24
1997.20 34
1997.30 46
1997.40 60
1997.50 74
1997.61 87
1997.71 97
1997.81 103
1997.91 106
1998.02 106
1998.12 106
1998.22 106
1998.32 111
1998.43 118
1998.53 130
1998.63 142
1998.73 154
1998.84 163
1998.94 168
1999.04 167
1999.14 163
1999.25 155
1999.35 146
1999.45 138
1999.55 130
1999.66 126
1999.76 123
1999.86 123
1999.96 125
2000.07 127
2000.17 129
2000.27 129
2000.37 128
2000.48 126
2000.58 124
2000.68 121
2000.78 119
2000.89 116
2000.99 113
2001.09 108
2001.19 101
2001.30 92
2001.40 80
2001.50 67
2001.60 55
2001.71 43
2001.81 35
2001.91 30
2002.01 30
2002.12 35
2002.22 45
2002.32 58
2002.43 73
2002.53 87
2002.63 98
2002.73 104
2002.84 106
2002.94 102
2003.04 94
2003.14 85
2003.25 77
2003.35 70
2003.45 67
2003.55 66
2003.66 68
2003.76 70
2003.86 72
2003.96 74
2004.07 75
2004.17 75
2004.27 74
2004.38 72
2004.48 69
2004.58 63
2004.68 55
2004.79 45
2004.89 34
2004.99 23
2005.09 15
2005.20 10
2005.30 9
2005.40 11
2005.50 15
2005.61 19
2005.71 23
2005.81 26
2005.92 28
2006.02 30
2006.12 31
2006.22 33
2006.33 34
2006.43 34
2006.53 34
2006.63 33
2006.74 30
2006.84 26
2006.94 22
2007.05 17
2007.15 11
2007.25 4
2007.35 0
2007.46 0
2007.56 0
2007.66 0
2007.76 0
2007.87 14
2007.97 34
2008.07 56
2008.18 77
2008.28 95
2008.38 107
2008.48 114
2008.59 116
2008.69 115
2008.79 114
2008.90 113
2009.00 114
2009.10 115
2009.20 116
2009.31 117
2009.41 115
2009.51 112
2009.61 107
2009.72 101
2009.82 94
2009.92 86
2010.03 77
2010.13 68
2010.23 58
2010.33 49
2010.44 42
2010.54 37
2010.64 35
2010.75 36
2010.85 40
2010.95 44
2011.05 47
2011.16 49
2011.26 48
2011.36 45
2011.47 40
2011.57 34
2011.67 27
2011.77 20
2011.88 14
2011.98 7
2012.08 1
2012.19 0
2012.29 0
2012.39 0
2012.49 0
2012.60 0
2012.70 0
2012.80 0
2012.91 7
2013.01 12
2013.11 14
2013.21 13
2013.32 10
2013.42 6
2013.52 3
2013.63 3
2013.73 6
2013.83 13
2013.93 24
2014.04 38
2014.14 55
2014.24 73
2014.35 92
2014.45 110
2014.55 124
2014.66 135
2014.76 141
2014.86 143
2014.96 140
2015.07 135
2015.17 128
2015.27 122
2015.38 117
2015.48 111
2015.58 106
2015.68 99
2015.79 91
2015.89 81
2015.99 70
2016.10 60
2016.20 51
2016.30 44
2016.41 40
2016.51 39
2016.61 40
2016.71 42
2016.82 44
2016.92 45
2017.02 45
2017.13 44
2017.23 43
2017.33 43
2017.44 43
2017.54 44
2017.64 46
2017.74 47
2017.85 48
2017.95 47
2018.05 46
2018.16 44
2018.26 43
2018.36 43
2018.47 44
2018.57 46
2018.67 50
2018.77 53
2018.88 57
2018.98 61
2019.08 65
2019.19 69
2019.29 75
2019.39 82
2019.50 89
2019.60 96
2019.70 102
2019.80 106
2019.91 108
2020.01 107
2020.11 102
2020.22 96
2020.32 87
2020.42 78
2020.53 67
2020.63 56
2020.73 45
2020.84 34
2020.94 24
2021.04 16
2021.14 11
2021.25 10
2021.35 12
2021.45 16
2021.56 20
2021.66 22
2021.76 21
2021.87 16
2021.97 9
2022.07 2
2022.18 0
2022.28 0
2022.38 0
2022.49 6
2022.59 15
2022.69 24
2022.79 32
2022.90 37
2023.00 40
2023.10 41
2023.21 42
2023.31 44
2023.41 48
2023.52 54
2023.62 62
2023.72 72
2023.83 84
2023.93 97
2024.03 111
2024.14 124
2024.24 136
2024.34 147
2024.45 155
2024.55 161
2024.65 164
2024.75 166
2024.86 166
2024.96 166
2025.06 166
2025.17 165
2025.27 163
2025.37 160
2025.48 154
2025.58 144
2025.68 132
2025.79 117
2025.89 101
2025.99 85
2026.10 70
2026.20 57
2026.30 47
2026.41 40
2026.51 37
2026.61 37
2026.72 40
2026.82 46
2026.92 53
2027.03 60
2027.13 64
2027.23 64
2027.34 60
2027.44 52
2027.54 41
2027.65 31
2027.75 23
2027.85 20
2027.95 22
2028.06 29
2028.16 40
2028.26 52
2028.37 63
2028.47 71
2028.57 78
2028.68 83
2028.78 88
2028.88 95
2028.99 102
2029.09 111
2029.19 120
2029.30 129
2029.40 136
2029.50 143
2029.61 148
2029.71 152
2029.81 155
2029.92 155
2030.02 154
2030.12 151
2030.23 148
2030.33 145
2030.43 145
2030.54 147
2030.64 153
2030.74 161
2030.85 170
2030.95 181
2031.05 191
2031.16 199
2031.26 204
2031.36 205
2031.47 200
2031.57 189
2031.67 172
2031.78 150
2031.88 128
2031.98 110
2032.09 97
2032.19 93
2032.29 97
2032.40 106
2032.50 120
2032.60 133
2032.71 145
2032.81 154
2032.91 161
2033.02 167
2033.12 175
2033.22 183
2033.33 192
2033.43 200
2033.54 205
2033.64 205
2033.74 199
2033.85 187
2033.95 171
2034.05 153
2034.16 136
2034.26 122
2034.36 112
2034.47 107
2034.57 108
2034.67 113
2034.78 122
2034.88 133
2034.98 143
2035.09 152
2035.19 158
2035.29 160
2035.40 159
2035.50 156
2035.60 152
2035.71 149
2035.81 148
2035.91 148
2036.02 148
2036.12 149
2036.22 149
2036.33 148
2036.43 148
2036.54 148
2036.64 148
2036.74 150
2036.85 152
2036.95 153
2037.05 151
2037.16 145
2037.26 137
2037.36 126
2037.47 114
2037.57 103
2037.67 92
2037.78 82
2037.88 73
2037.98 63
2038.09 53
2038.19 41
2038.29 30
2038.40 20
2038.50 13
2038.61 8
2038.71 5
2038.81 3
2038.92 2
2039.02 0
2039.12 0
2039.23 0
2039.33 0
2039.43 0
2039.54 0
2039.64 0
2039.74 0
2039.85 7
2039.95 16
2040.06 23
2040.16 30
2040.26 36
2040.37 40
2040.47 42
2040.57 43
2040.68 43
2040.78 42
2040.88 41
2040.99 38
2041.09 37
2041.19 38
2041.30 40
2041.40 44
2041.51 49
2041.61 54
2041.71 61
2041.82 69
2041.92 77
2042.02 86
2042.13 95
2042.23 103
2042.33 108
2042.44 109
2042.54 103
2042.65 90
2042.75 72
2042.85 48
2042.96 23
2043.06 0
2043.16 0
2043.27 0
2043.37 0
2043.47 0
2043.58 0
2043.68 0
2043.79 0
2043.89 6
2043.99 19
2044.10 31
2044.20 40
2044.30 48
2044.41 53
2044.51 57
2044.62 61
2044.72 65
2044.82 70
2044.93 77
2045.03 84
2045.13 94
2045.24 105
2045.34 118
2045.44 131
2045.55 144
2045.65 155
2045.76 164
2045.86 170
2045.96 173
2046.07 174
2046.17 173
2046.27 172
2046.38 170
2046.48 169
2046.59 167
2046.69 166
2046.79 163
2046.90 160
2047.00 156
2047.10 153
2047.21 152
2047.31 154
2047.42 159
2047.52 168
2047.62 179
2047.73 192
2047.83 205
2047.93 217
2048.04 225
2048.14 230
2048.25 230
2048.35 227
2048.45 220
2048.56 212
2048.66 203
2048.76 196
2048.87 191
2048.97 189
2049.08 191
2049.18 195
2049.28 202
2049.39 209
2049.49 216
2049.60 223
2049.70 227
2049.80 230
2049.91 232
2050.01 232
2050.11 231
2050.22 228
2050.32 223
2050.43 215
2050.53 205
2050.63 194
2050.74 181
2050.84 170
2050.95 160
2051.05 151
2051.15 145
2051.26 139
2051.36 134
2051.46 129
2051.57 124
2051.67 120
2051.78 118
2051.88 120
2051.98 125
2052.09 134
2052.19 143
2052.30 153
2052.40 162
2052.50 169
2052.61 174
2052.71 177
2052.81 178
2052.92 179
2053.02 179
2053.13 178
2053.23 176
2053.33 172
2053.44 167
2053.54 161
2053.65 155
2053.75 149
2053.85 144
2053.96 142
2054.06 142
2054.17 144
2054.27 146
2054.37 148
2054.48 149
2054.58 148
2054.69 145
2054.79 140
2054.89 134
2055.00 128
2055.10 122
2055.21 116
2055.31 110
2055.41 102
2055.52 93
2055.62 84
2055.73 74
2055.83 64
2055.93 56
2056.04 50
2056.14 46
2056.25 45
2056.35 45
2056.45 46
2056.56 45
2056.66 43
2056.76 39
2056.87 32
2056.97 23
2057.08 14
2057.18 5
2057.28 0
2057.39 0
2057.49 0
2057.60 0
2057.70 0
2057.81 0
2057.91 0
2058.01 0
2058.12 1
2058.22 6
2058.33 11
2058.43 16
2058.53 19
2058.64 21
2058.74 22
2058.85 23
2058.95 23
2059.05 22
2059.16 23
2059.26 24
2059.37 26
2059.47 30
2059.57 35
2059.68 43
2059.78 52
2059.89 63
2059.99 73
2060.09 82
2060.20 89
2060.30 92
2060.41 93
2060.51 90
2060.61 85
2060.72 80
2060.82 76
2060.93 73
2061.03 74
2061.14 78
2061.24 84
2061.34 94
2061.45 104
2061.55 114
2061.66 124
2061.76 132
2061.86 138
2061.97 141
2062.07 142
2062.18 141
2062.28 139
2062.38 136
2062.49 135
2062.59 135
2062.70 139
2062.80 145
2062.91 154
2063.01 166
2063.11 178
2063.22 190
2063.32 200
2063.43 207
2063.53 211
2063.63 212
2063.74 210
2063.84 206
2063.95 199
2064.05 190
2064.16 181
2064.26 170
2064.36 158
2064.47 145
2064.57 131
2064.68 118
2064.78 105
2064.88 93
2064.99 83
2065.09 75
2065.20 70
2065.30 69
2065.41 70
2065.51 74
2065.61 79
2065.72 84
2065.82 90
2065.93 96
2066.03 102
2066.14 107
2066.24 111
2066.34 113
2066.45 113
2066.55 110
2066.66 105
2066.76 97
2066.87 89
2066.97 79
2067.07 69
2067.18 59
2067.28 48
2067.39 37
2067.49 25
2067.60 14
2067.70 4
2067.80 0
2067.91 0
2068.01 0
2068.12 0
2068.22 2
2068.33 11
2068.43 22
2068.53 34
2068.64 46
2068.74 57
2068.85 66
2068.95 73
2069.06 77
2069.16 77
2069.26 75
2069.37 72
2069.47 68
2069.58 65
2069.68 63
2069.79 63
2069.89 63
2069.99 63
2070.10 60
2070.20 56
2070.31 49
2070.41 40
2070.52 31
2070.62 24
2070.72 20
2070.83 19
2070.93 23
2071.04 31
2071.14 42
2071.25 55
2071.35 68
2071.45 79
2071.56 88
2071.66 95
2071.77 98
2071.87 99
2071.98 96
2072.08 92
2072.19 87
2072.29 82
2072.39 78
2072.50 74
2072.60 72
2072.71 71
2072.81 72
2072.92 74
2073.02 77
2073.13 81
2073.23 85
2073.33 88
2073.44 92
2073.54 95
2073.65 98
2073.75 103
2073.86 109
2073.96 118
2074.07 129
2074.17 140
2074.27 152
2074.38 163
2074.48 172
2074.59 178
2074.69 181
2074.80 182
2074.90 180
2075.01 178
2075.11 174
2075.21 170
2075.32 167
2075.42 165
2075.53 164
2075.63 166
2075.74 170
2075.84 176
2075.95 183
2076.05 191
2076.15 197
2076.26 201
2076.36 202
2076.47 201
2076.57 198
2076.68 194
2076.78 190
2076.89 187
2076.99 186
2077.09 186
2077.20 187
2077.30 188
2077.41 189
2077.51 189
2077.62 190
2077.72 190
2077.83 192
2077.93 196
2078.04 202
2078.14 211
2078.24 223
2078.35 238
2078.45 253
2078.56 268
2078.66 280
2078.77 288
2078.87 289
2078.98 284
2079.08 273
2079.19 257
2079.29 238
2079.39 220
2079.50 204
2079.60 189
2079.71 176
2079.81 163
2079.92 150
2080.02 135
2080.13 121
2080.23 108
2080.34 97
2080.44 91
2080.55 88
2080.65 87
2080.75 86
2080.86 83
2080.96 77
2081.07 67
2081.17 56
2081.28 47
2081.38 41
2081.49 41
2081.59 47
2081.70 56
2081.80 67
2081.91 78
2082.01 88
2082.11 96
2082.22 102
2082.32 108
2082.43 114
2082.53 120
2082.64 127
2082.74 133
2082.85 138
2082.95 140
2083.06 140
2083.16 138
2083.27 132
2083.37 126
2083.47 120
2083.58 114
2083.68 110
2083.79 108
2083.89 106
2084.00 105
2084.10 104
2084.21 100
2084.31 95
2084.42 87
2084.52 77
2084.63 67
2084.73 58
2084.84 49
2084.94 41
2085.05 34
2085.15 27
2085.25 20
2085.36 12
2085.46 5
2085.57 0
2085.67 0
2085.78 1
2085.88 8
2085.99 19
2086.09 31
2086.20 43
2086.30 53
2086.41 59
2086.51 62
2086.62 63
2086.72 64
2086.83 65
2086.93 66
2087.04 68
2087.14 70
2087.24 71
2087.35 71
2087.45 71
2087.56 72
2087.66 74
2087.77 78
2087.87 83
2087.98 89
2088.08 95
2088.19 99
2088.29 103
2088.40 105
2088.50 107
2088.61 109
2088.71 111
2088.82 112
2088.92 111
2089.03 108
2089.13 102
2089.24 94
2089.34 84
2089.45 73
2089.55 63
2089.66 55
2089.76 50
2089.86 48
2089.97 47
2090.07 48
2090.18 50
2090.28 53
2090.39 55
2090.49 57
2090.60 59
2090.70 60
2090.81 61
2090.91 61
2091.02 61
2091.12 59
2091.23 57
2091.33 55
2091.44 54
2091.54 54
2091.65 55
2091.75 57
2091.86 60
2091.96 65
2092.07 70
2092.17 74
2092.28 78
2092.38 81
2092.49 82
2092.59 82
2092.70 81
2092.80 78
2092.91 74
2093.01 70
2093.12 64
2093.22 57
2093.33 48
2093.43 39
2093.54 30
2093.64 21
2093.75 13
2093.85 4
2093.96 0
2094.06 0
2094.17 0
2094.27 0
2094.37 0
2094.48 0
2094.58 0
2094.69 0
2094.79 1
2094.90 9
2095.00 18
2095.11 26
2095.21 33
2095.32 39
2095.42 44
2095.53 49
2095.63 55
2095.74 62
2095.84 72
2095.95 85
2096.05 99
2096.16 115
2096.26 131
2096.37 144
2096.47 153
2096.58 158
2096.68 159
2096.79 156
2096.89 152
2097.00 149
2097.10 147
2097.21 149
2097.31 153
2097.42 159
2097.52 164
2097.63 168
2097.73 170
2097.84 168
2097.94 163
2098.05 156
2098.15 147
2098.26 135
2098.36 123
2098.47 111
2098.57 101
2098.68 92
2098.79 88
2098.89 88
2099.00 93
2099.10 102
2099.21 114
2099.31 127
2099.42 140
2099.52 151
2099.63 161
2099.73 169
2099.84 175
2099.94 179
2100.05 182
2100.15 183
2100.26 183
2100.36 181
2100.47 177
2100.57 173
2100.68 169
2100.78 165
2100.89 164
2100.99 164
2101.10 166
2101.20 169
2101.31 172
2101.41 172
2101.52 169
2101.62 163
2101.73 153
2101.83 140
2101.94 127
2102.04 115
2102.15 106
2102.25 100
2102.36 97
2102.46 96
2102.57 96
2102.67 95
2102.78 92
2102.88 87
2102.99 79
2103.09 71
2103.20 62
2103.30 54
2103.41 48
2103.52 44
2103.62 42
2103.73 44
2103.83 47
2103.94 52
2104.04 57
2104.15 62
2104.25 65
2104.36 68
2104.46 71
2104.57 73
2104.67 78
2104.78 84
2104.88 92
2104.99 100
2105.09 106
2105.20 108
2105.30 105
2105.41 95
2105.51 80
2105.62 62
2105.72 44
2105.83 30
2105.93 21
2106.04 17
2106.15 19
2106.25 25
2106.36 32
2106.46 40
2106.57 48
2106.67 56
2106.78 66
2106.88 77
2106.99 91
2107.09 105
2107.20 120
2107.30 133
2107.41 142
2107.51 148
2107.62 151
2107.72 152
2107.83 152
2107.93 153
2108.04 156
2108.15 161
2108.25 166
2108.36 173
2108.46 180
2108.57 185
2108.67 188
2108.78 187
2108.88 182
2108.99 174
2109.09 164
2109.20 152
2109.30 143
2109.41 137
2109.51 135
2109.62 137
2109.73 140
2109.83 143
2109.94 144
2110.04 141
2110.15 134
2110.25 124
2110.36 112
2110.46 101
2110.57 90
2110.67 81
2110.78 74
2110.88 69
2110.99 66
2111.09 65
2111.20 66
2111.31 68
2111.41 70
2111.52 73
2111.62 77
2111.73 80
2111.83 83
2111.94 86
2112.04 90
2112.15 94
2112.25 100
2112.36 108
2112.46 116
2112.57 123
2112.68 130
2112.78 134
2112.89 136
2112.99 135
2113.10 131
2113.20 126
2113.31 120
2113.41 113
2113.52 106
2113.62 98
2113.73 90
2113.83 82
2113.94 73
2114.05 65
2114.15 59
2114.26 54
2114.36 52
2114.47 52
2114.57 54
2114.68 58
2114.78 63
2114.89 69
2114.99 75
2115.10 82
2115.21 90
2115.31 98
2115.42 106
2115.52 114
2115.63 120
2115.73 123
2115.84 124
2115.94 121
2116.05 115
2116.16 107
2116.26 98
2116.37 91
2116.47 85
2116.58 82
2116.68 80
2116.79 80
2116.89 80
2117.00 80
2117.10 79
2117.21 78
2117.32 77
2117.42 77
2117.53 79
2117.63 84
2117.74 91
2117.84 100
2117.95 112
2118.05 124
2118.16 137
2118.27 149
2118.37 159
2118.48 166
2118.58 170
2118.69 170
2118.79 168
2118.90 164
2119.00 160
2119.11 156
2119.22 151
2119.32 147
2119.43 141
2119.53 135
2119.64 128
2119.74 121
2119.85 118
2119.95 119
2120.06 125
2120.17 137
2120.27 153
2120.38 170
2120.48 184
2120.59 194
2120.69 197
2120.80 194
2120.90 187
2121.01 176
2121.12 164
2121.22 152
2121.33 141
2121.43 130
2121.54 121
2121.64 114
2121.75 110
2121.86 110
2121.96 114
2122.07 122
2122.17 133
2122.28 143
2122.38 152
2122.49 156
2122.59 155
2122.70 149
2122.81 140
2122.91 129
2123.02 118
2123.12 109
2123.23 104
2123.33 102
2123.44 104
2123.55 109
2123.65 118
2123.76 128
2123.86 140
2123.97 151
2124.07 160
2124.18 167
2124.29 172
2124.39 174
2124.50 173
2124.60 170
2124.71 167
2124.81 164
2124.92 162
2125.03 162
2125.13 164
2125.24 168
2125.34 173
2125.45 180
2125.55 187
2125.66 194
2125.77 202
2125.87 209
2125.98 214
2126.08 218
2126.19 218
2126.29 213
2126.40 205
2126.51 193
2126.61 179
2126.72 162
2126.82 146
2126.93 130
2127.03 116
2127.14 104
2127.25 94
2127.35 85
2127.46 78
2127.56 72
2127.67 67
2127.77 63
2127.88 59
2127.99 54
2128.09 48
2128.20 41
2128.30 34
2128.41 26
2128.52 19
2128.62 14
2128.73 11
2128.83 11
2128.94 13
2129.04 18
2129.15 25
2129.26 33
2129.36 42
2129.47 52
2129.57 60
2129.68 66
2129.79 69
2129.89 68
2130.00 62
2130.10 52
2130.21 38
2130.31 23
2130.42 10
2130.53 0
2130.63 0
2130.74 0
2130.84 0
2130.95 0
2131.06 0
2131.16 0
2131.27 1
2131.37 2
2131.48 2
2131.58 3
2131.69 4
2131.80 7
2131.90 12
2132.01 17
2132.11 24
2132.22 29
2132.33 34
2132.43 37
2132.54 39
2132.64 41
2132.75 44
2132.86 50
2132.96 58
2133.07 69
2133.17 81
2133.28 93
2133.38 103
2133.49 110
2133.60 113
2133.70 113
2133.81 111
2133.91 109
2134.02 109
2134.13 111
2134.23 115
2134.34 121
2134.44 126
2134.55 129
2134.66 129
2134.76 124
2134.87 116
2134.97 106
2135.08 96
2135.19 86
2135.29 77
2135.40 69
2135.50 63
2135.61 58
2135.72 55
2135.82 53
2135.93 53
2136.03 55
2136.14 57
2136.25 59
2136.35 60
2136.46 58
2136.56 53
2136.67 46
2136.78 36
2136.88 25
2136.99 15
2137.09 6
2137.20 0
2137.31 0
2137.41 0
2137.52 0
2137.62 8
2137.73 21
2137.84 37
2137.94 56
2138.05 76
2138.15 96
2138.26 116
2138.37 134
2138.47 150
2138.58 163
2138.68 172
2138.79 176
2138.90 176
2139.00 172
2139.11 166
2139.21 158
2139.32 151
2139.43 145
2139.53 142
2139.64 140
2139.74 138
2139.85 135
2139.96 131
2140.06 127
2140.17 124
2140.28 122
2140.38 124
2140.49 130
2140.59 139
2140.70 150
2140.81 160
2140.91 169
2141.02 174
2141.12 176
2141.23 174
2141.34 168
2141.44 161
2141.55 153
2141.65 143
2141.76 133
2141.87 122
2141.97 111
2142.08 101
2142.19 92
2142.29 85
2142.40 81
2142.50 77
2142.61 74
2142.72 70
2142.82 65
2142.93 60
2143.03 54
2143.14 50
2143.25 47
2143.35 47
2143.46 49
2143.57 52
2143.67 56
2143.78 61
2143.88 67
2143.99 74
2144.10 82
2144.20 92
2144.31 104
2144.41 118
2144.52 133
2144.63 147
2144.73 159
2144.84 168
2144.95 175
2145.05 178
2145.16 178
2145.26 174
2145.37 165
2145.48 153
2145.58 137
2145.69 121
2145.80 105
2145.90 94
2146.01 89
2146.11 91
2146.22 99
2146.33 112
2146.43 126
2146.54 139
2146.65 147
2146.75 150
2146.86 148
2146.96 143
2147.07 138
2147.18 136
2147.28 139
2147.39 148
2147.50 163
2147.60 180
2147.71 197
2147.81 211
2147.92 218
2148.03 218
2148.13 211
2148.24 199
2148.35 185
2148.45 171
2148.56 159
2148.66 150
2148.77 144
2148.88 142
2148.98 142
2149.09 144
2149.20 147
2149.30 150
2149.41 153
2149.51 156
2149.62 158
2149.73 161
2149.83 162
2149.94 164
2150.05 164
2150.15 165
2150.26 164
2150.37 163
2150.47 162
2150.58 162
2150.68 162
2150.79 163
2150.90 165
2151.00 167
2151.11 171
2151.22 175
2151.32 178
2151.43 181
2151.54 184
2151.64 186
2151.75 188
2151.85 190
2151.96 190
2152.07 189
2152.17 187
2152.28 183
2152.39 179
2152.49 174
2152.60 169
2152.71 164
2152.81 161
2152.92 158
2153.02 156
2153.13 155
2153.24 153
2153.34 152
2153.45 151
2153.56 149
2153.66 149
2153.77 149
2153.88 150
2153.98 151
2154.09 152
2154.20 151
2154.30 148
2154.41 142
2154.51 135
2154.62 125
2154.73 115
2154.83 106
2154.94 99
2155.05 95
2155.15 94
2155.26 96
2155.37 99
2155.47 103
2155.58 106
2155.69 107
2155.79 106
2155.90 102
2156.01 96
2156.11 88
2156.22 80
2156.32 72
2156.43 65
2156.54 63
2156.64 64
2156.75 70
2156.86 81
2156.96 94
2157.07 109
2157.18 123
2157.28 134
2157.39 142
2157.50 145
2157.60 144
2157.71 141
2157.82 136
2157.92 131
2158.03 128
2158.14 127
2158.24 127
2158.35 129
2158.45 130
2158.56 129
2158.67 125
2158.77 119
2158.88 111
2158.99 101
2159.09 90
2159.20 79
2159.31 67
2159.41 54
2159.52 40
2159.63 25
2159.73 10
2159.84 0
2159.95 0
2160.05 0
2160.16 0
2160.27 0
2160.37 0
2160.48 13
2160.59 28
2160.69 42
2160.80 53
2160.91 62
2161.01 66
2161.12 66
2161.23 62
2161.33 55
2161.44 46
2161.55 36
2161.65 28
2161.76 22
2161.87 20
2161.97 20
2162.08 23
2162.19 27
2162.29 31
2162.40 36
2162.51 40
2162.61 46
2162.72 53
2162.83 61
2162.93 72
2163.04 85
2163.15 98
2163.25 112
2163.36 125
2163.47 135
2163.57 142
2163.68 146
2163.79 146
2163.89 145
2164.00 143
2164.11 142
2164.21 142
2164.32 144
2164.43 148
2164.53 151
2164.64 154
2164.75 154
2164.85 151
2164.96 146
2165.07 140
2165.17 133
2165.28 127
2165.39 122
2165.49 119
2165.60 117
2165.71 117
2165.81 117
2165.92 117
2166.03 116
2166.13 114
2166.24 110
2166.35 106
2166.45 100
2166.56 94
2166.67 87
2166.77 82
2166.88 77
2166.99 75
2167.09 75
2167.20 76
2167.31 77
2167.41 79
2167.52 80
2167.63 80
2167.73 79
2167.84 77
2167.95 74
2168.05 69
2168.16 63
2168.27 55
2168.37 46
2168.48 34
2168.59 22
2168.69 11
2168.80 1
2168.91 0
2169.02 0
2169.12 0
2169.23 0
2169.34 0
2169.44 0
2169.55 0
2169.66 0
2169.76 1
2169.87 7
2169.98 15
2170.08 24
2170.19 33
2170.30 41
2170.40 48
2170.51 54
2170.62 59
2170.72 63
2170.83 66
2170.94 69
2171.04 73
2171.15 77
2171.26 80
2171.37 83
2171.47 86
2171.58 88
2171.69 90
2171.79 90
2171.90 89
2172.01 87
2172.11 84
2172.22 81
2172.33 78
2172.43 75
2172.54 73
2172.65 72
2172.75 71
2172.86 69
2172.97 67
2173.08 63
2173.18 58
2173.29 52
2173.40 45
2173.50 40
2173.61 35
2173.72 33
2173.82 31
2173.93 30
2174.04 28
2174.14 24
2174.25 18
2174.36 9
2174.47 0
2174.57 0
2174.68 0
2174.79 0
2174.89 0
2175.00 0
2175.11 0
2175.21 0
2175.32 6
2175.43 21
2175.53 36
2175.64 49
2175.75 61
2175.86 70
2175.96 76
2176.07 80
2176.18 83
2176.28 84
2176.39 83
2176.50 81
2176.60 76
2176.71 69
2176.82 61
2176.93 54
2177.03 48
2177.14 45
2177.25 45
2177.35 45
2177.46 46
2177.57 45
2177.67 40
2177.78 33
2177.89 23
2178.00 13
2178.10 2
2178.21 0
2178.32 0
2178.42 0
2178.53 2
2178.64 12
2178.74 25
2178.85 36
2178.96 42
2179.07 44
2179.17 39
2179.28 29
2179.39 18
2179.49 9
2179.60 4
2179.71 5
2179.82 13
2179.92 24
2180.03 37
2180.14 50
2180.24 58
2180.35 63
2180.46 64
2180.56 61
2180.67 57
2180.78 52
2180.89 48
2180.99 45
2181.10 44
2181.21 45
2181.31 46
2181.42 48
2181.53 50
2181.64 51
2181.74 50
2181.85 47
2181.96 41
2182.06 34
2182.17 25
2182.28 17
2182.39 10
2182.49 5
2182.60 2
2182.71 3
2182.81 6
2182.92 11
2183.03 17
2183.14 23
2183.24 28
2183.35 31
2183.46 31
2183.56 29
2183.67 23
2183.78 17
2183.89 11
2183.99 7
2184.10 6
2184.21 10
2184.31 17
2184.42 26
2184.53 36
2184.64 46
2184.74 57
2184.85 67
2184.96 80
2185.06 94
2185.17 109
2185.28 124
2185.39 138
2185.49 149
2185.60 155
2185.71 156
2185.82 153
2185.92 146
2186.03 138
2186.14 128
2186.24 118
2186.35 107
2186.46 96
2186.57 85
2186.67 77
2186.78 71
2186.89 70
2186.99 73
2187.10 79
2187.21 88
2187.32 96
2187.42 102
2187.53 104
2187.64 102
2187.75 97
2187.85 90
2187.96 84
2188.07 79
2188.17 76
2188.28 76
2188.39 78
2188.50 79
2188.60 78
2188.71 76
2188.82 71
2188.93 64
2189.03 54
2189.14 43
2189.25 31
2189.35 18
2189.46 5
2189.57 0
2189.68 0
2189.78 0
2189.89 0
2190.00 0
2190.11 0
2190.21 0
2190.32 0
2190.43 6
2190.53 21
2190.64 36
2190.75 50
2190.86 63
2190.96 74
2191.07 82
2191.18 88
2191.29 92
2191.39 94
2191.50 94
2191.61 94
2191.72 93
2191.82 91
2191.93 87
2192.04 82
2192.15 77
2192.25 72
2192.36 69
2192.47 66
2192.57 65
2192.68 64
2192.79 63
2192.90 60
2193.00 54
2193.11 47
2193.22 39
2193.33 31
2193.43 25
2193.54 20
2193.65 18
2193.76 16
2193.86 14
2193.97 13
2194.08 10
2194.19 9
2194.29 8
2194.40 9
2194.51 13
2194.62 18
2194.72 23
2194.83 27
2194.94 30
2195.04 31
2195.15 32
2195.26 33
2195.37 35
2195.47 39
2195.58 44
2195.69 50
2195.80 55
2195.90 58
2196.01 59
2196.12 58
2196.23 55
2196.33 52
2196.44 48
2196.55 45
2196.66 41
2196.76 38
2196.87 34
2196.98 32
2197.09 30
2197.19 30
2197.30 30
2197.41 30
2197.52 28
2197.62 25
2197.73 18
2197.84 9
2197.95 0
2198.05 0
2198.16 0
2198.27 0
2198.38 0
2198.48 0
2198.59 0
2198.70 0
2198.81 2
2198.91 9
2199.02 15
2199.13 21
2199.24 26
2199.34 30
2199.45 34
2199.56 37
2199.67 41
2199.77 45
2199.88 51
2199.99 58
2200.10 65
2200.21 73
2200.31 79
2200.42 82
2200.53 82
2200.64 80
2200.74 74
2200.85 65
2200.96 54
2201.07 41
2201.17 28
2201.28 14
2201.39 1
2201.50 0
2201.60 0
2201.71 0
2201.82 0
2201.93 0
2202.03 0
2202.14 0
2202.25 5
2202.36 12
2202.46 17
2202.57 19
2202.68 19
2202.79 17
2202.89 15
2203.00 14
2203.11 13
2203.22 12
2203.33 11
2203.43 11
2203.54 9
2203.65 8
2203.76 7
2203.86 8
2203.97 10
2204.08 14
2204.19 18
2204.29 22
2204.40 24
2204.51 24
2204.62 21
2204.73 16
2204.83 9
2204.94 3
2205.05 0
2205.16 0
2205.26 6
2205.37 16
2205.48 29
2205.59 43
2205.69 56
2205.80 67
2205.91 75
2206.02 79
2206.13 80
2206.23 80
2206.34 79
2206.45 78
2206.56 78
2206.66 78
2206.77 80
2206.88 81
2206.99 82
2207.09 83
2207.20 82
2207.31 81
2207.42 80
2207.53 80
2207.63 81
2207.74 84
2207.85 90
2207.96 97
2208.06 106
2208.17 115
2208.28 122
2208.39 128
2208.50 131
2208.60 132
2208.71 132
2208.82 132
2208.93 132
2209.03 133
2209.14 133
2209.25 133
2209.36 132
2209.47 130
2209.57 127
2209.68 123
2209.79 121
2209.90 122
2210.00 124
2210.11 129
2210.22 135
2210.33 140
2210.44 143
2210.54 143
2210.65 138
2210.76 130
2210.87 120
2210.97 109
2211.08 100
2211.19 93
2211.30 88
2211.41 87
2211.51 87
2211.62 88
2211.73 89
2211.84 90
2211.95 90
2212.05 89
2212.16 88
2212.27 88
2212.38 89
2212.48 91
2212.59 93
2212.70 97
2212.81 100
2212.92 101
2213.02 102
2213.13 101
2213.24 98
2213.35 96
2213.46 94
2213.56 93
2213.67 94
2213.78 96
2213.89 100
2213.99 103
2214.10 107
2214.21 110
2214.32 112
2214.43 112
2214.53 111
2214.64 109
2214.75 106
2214.86 101
2214.97 94
2215.07 87
2215.18 79
2215.29 72
2215.40 65
2215.51 60
2215.61 57
2215.72 56
2215.83 58
2215.94 62
2216.05 67
2216.15 74
2216.26 83
2216.37 93
2216.48 106
2216.59 120
2216.69 135
2216.80 148
2216.91 158
2217.02 162
2217.13 160
2217.23 151
2217.34 136
2217.45 117
2217.56 97
2217.67 81
2217.77 69
2217.88 64
2217.99 65
2218.10 73
2218.21 84
2218.31 99
2218.42 113
2218.53 127
2218.64 138
2218.75 147
2218.85 153
2218.96 159
2219.07 163
2219.18 168
2219.29 174
2219.39 181
2219.50 191
2219.61 202
2219.72 215
2219.83 228
2219.93 240
2220.04 250
2220.15 257
2220.26 261
2220.37 261
2220.47 259
2220.58 254
2220.69 249
2220.80 243
2220.91 237
2221.01 234
2221.12 232
2221.23 233
2221.34 236
2221.45 241
2221.55 248
2221.66 255
2221.77 261
2221.88 266
2221.99 268
2222.09 267
2222.20 262
2222.31 253
2222.42 242
2222.53 228
2222.64 212
2222.74 197
2222.85 183
2222.96 172
2223.07 163
2223.18 158
2223.28 156
2223.39 155
2223.50 155
2223.61 155
2223.72 155
2223.82 154
2223.93 153
2224.04 151
2224.15 149
2224.26 147
2224.37 146
2224.47 146
2224.58 145
2224.69 144
2224.80 142
2224.91 138
2225.01 134
2225.12 129
2225.23 125
2225.34 120
2225.45 116
2225.56 112
2225.66 106
2225.77 99
2225.88 89
2225.99 78
2226.10 64
2226.20 50
2226.31 36
2226.42 24
2226.53 16
2226.64 10
2226.75 9
2226.85 12
2226.96 20
2227.07 30
2227.18 43
2227.29 56
2227.39 68
2227.50 78
2227.61 84
2227.72 86
2227.83 84
2227.94 79
2228.04 71
2228.15 61
2228.26 50
2228.37 38
2228.48 28
2228.59 19
2228.69 13
2228.80 9
2228.91 8
2229.02 8
2229.13 10
2229.24 11
2229.34 11
2229.45 9
2229.56 6
2229.67 2
2229.78 0
2229.88 0
2229.99 0
2230.10 0
2230.21 0
2230.32 0
2230.43 0
2230.53 2
2230.64 12
2230.75 25
2230.86 39
2230.97 54
2231.08 68
2231.18 80
2231.29 90
2231.40 96
2231.51 99
2231.62 98
2231.73 96
2231.83 91
2231.94 87
2232.05 82
2232.16 78
2232.27 76
2232.38 76
2232.48 77
2232.59 79
2232.70 82
2232.81 84
2232.92 86
2233.03 85
2233.13 83
2233.24 80
2233.35 76
2233.46 72
2233.57 69
2233.68 68
2233.78 68
2233.89 70
2234.00 73
2234.11 76
2234.22 80
2234.33 83
2234.44 87
2234.54 89
2234.65 91
2234.76 91
2234.87 91
2234.98 90
2235.09 89
2235.19 89
2235.30 90
2235.41 92
2235.52 95
2235.63 99
2235.74 104
2235.84 109
2235.95 113
2236.06 116
2236.17 121
2236.28 127
2236.39 135
2236.50 147
2236.60 161
2236.71 175
2236.82 187
2236.93 195
2237.04 198
2237.15 195
2237.25 188
2237.36 177
2237.47 164
2237.58 150
2237.69 137
2237.80 124
2237.91 113
2238.01 103
2238.12 95
2238.23 89
2238.34 85
2238.45 83
2238.56 83
2238.66 84
2238.77 86
2238.88 89
2238.99 92
2239.10 95
2239.21 97
2239.32 97
2239.42 95
2239.53 92
2239.64 85
2239.75 78
2239.86 70
2239.97 64
2240.08 60
2240.18 60
2240.29 63
2240.40 68
2240.51 75
2240.62 81
2240.73 85
2240.84 86
2240.94 83
2241.05 77
2241.16 69
2241.27 60
2241.38 50
2241.49 42
2241.60 35
2241.70 30
2241.81 25
2241.92 21
2242.03 16
2242.14 10
2242.25 3
2242.36 0
2242.46 0
2242.57 0
2242.68 0
2242.79 0
2242.90 0
2243.01 0
2243.12 0
2243.22 10
2243.33 18
2243.44 23
2243.55 24
2243.66 24
2243.77 22
2243.88 21
2243.98 21
2244.09 22
2244.20 24
2244.31 25
2244.42 26
2244.53 26
2244.64 27
2244.74 29
2244.85 34
2244.96 40
2245.07 49
2245.18 57
2245.29 65
2245.40 70
2245.51 72
2245.61 72
2245.72 69
2245.83 66
2245.94 62
2246.05 59
2246.16 54
2246.27 49
2246.37 43
2246.48 35
2246.59 26
2246.70 19
2246.81 14
2246.92 13
2247.03 18
2247.14 28
2247.24 43
2247.35 61
2247.46 81
2247.57 99
2247.68 115
2247.79 127
2247.90 135
2248.01 140
2248.11 142
2248.22 141
2248.33 138
2248.44 133
2248.55 126
2248.66 116
2248.77 106
2248.88 95
2248.98 85
2249.09 76
2249.20 69
2249.31 64
2249.42 60
2249.53 58
2249.64 56
2249.75 55
2249.85 53
2249.96 52
2250.07 51
2250.18 52
2250.29 55
2250.40 60
2250.51 67
2250.62 76
2250.72 85
2250.83 94
2250.94 102
2251.05 109
2251.16 114
2251.27 117
2251.38 119
2251.49 120
2251.59 120
2251.70 120
2251.81 119
2251.92 119
2252.03 118
2252.14 117
2252.25 116
2252.36 115
2252.47 115
2252.57 115
2252.68 116
2252.79 116
2252.90 116
2253.01 114
2253.12 110
2253.23 105
2253.34 98
2253.45 91
2253.55 83
2253.66 76
2253.77 70
2253.88 63
2253.99 58
2254.10 54
2254.21 52
2254.32 52
2254.42 55
2254.53 62
2254.64 71
2254.75 82
2254.86 92
2254.97 100
2255.08 104
2255.19 106
2255.30 104
2255.40 101
2255.51 97
2255.62 93
2255.73 90
2255.84 88
2255.95 87
2256.06 87
2256.17 88
2256.28 89
2256.39 90
2256.49 90
2256.60 89
2256.71 86
2256.82 80
2256.93 72
2257.04 64
2257.15 56
2257.26 50
2257.37 45
2257.47 41
2257.58 39
2257.69 35
2257.80 31
2257.91 24
2258.02 15
2258.13 5
2258.24 0
2258.35 0
2258.46 0
2258.56 0
2258.67 0
2258.78 0
2258.89 0
2259.00 0
2259.11 9
2259.22 19
2259.33 29
2259.44 36
2259.55 40
2259.65 41
2259.76 41
2259.87 41
2259.98 41
2260.09 43
2260.20 48
2260.31 55
2260.42 63
2260.53 71
2260.64 77
2260.74 80
2260.85 80
2260.96 76
2261.07 69
2261.18 61
2261.29 54
2261.40 49
2261.51 45
2261.62 44
2261.73 44
2261.83 46
2261.94 47
2262.05 48
2262.16 48
2262.27 47
2262.38 46
2262.49 44
2262.60 43
2262.71 42
2262.82 44
2262.93 48
2263.03 55
2263.14 65
2263.25 77
2263.36 89
2263.47 98
2263.58 101
2263.69 97
2263.80 86
2263.91 70
2264.02 50
2264.13 31
2264.23 16
2264.34 6
2264.45 3
2264.56 7
2264.67 16
2264.78 28
2264.89 41
2265.00 52
2265.11 61
2265.22 65
2265.33 63
2265.44 56
2265.54 44
2265.65 29
2265.76 13
2265.87 0
2265.98 0
2266.09 0
2266.20 0
2266.31 7
2266.42 24
2266.53 44
2266.64 65
2266.75 87
2266.85 107
2266.96 126
2267.07 142
2267.18 156
2267.29 165
2267.40 170
2267.51 170
2267.62 166
2267.73 160
2267.84 153
2267.95 148
2268.06 145
2268.16 144
2268.27 145
2268.38 146
2268.49 144
2268.60 139
2268.71 130
2268.82 117
2268.93 102
2269.04 87
2269.15 73
2269.26 62
2269.37 54
2269.48 49
2269.58 46
2269.69 47
2269.80 49
2269.91 53
2270.02 56
2270.13 58
2270.24 59
2270.35 58
2270.46 55
2270.57 51
2270.68 49
2270.79 51
2270.90 58
2271.01 71
2271.11 90
2271.22 113
2271.33 138
2271.44 162
2271.55 183
2271.66 199
2271.77 208
2271.88 210
2271.99 204
2272.10 192
2272.21 175
2272.32 153
2272.43 129
2272.54 104
2272.64 81
2272.75 60
2272.86 44
2272.97 34
2273.08 29
2273.19 28
2273.30 31
2273.41 36
2273.52 42
2273.63 49
2273.74 55
2273.85 62
2273.96 69
2274.07 79
2274.18 90
2274.28 103
2274.39 117
2274.50 132
2274.61 145
2274.72 158
2274.83 170
2274.94 180
2275.05 189
2275.16 198
2275.27 206
2275.38 211
2275.49 214
2275.60 214
2275.71 211
2275.82 206
2275.93 199
2276.04 191
2276.14 184
2276.25 176
2276.36 167
2276.47 156
2276.58 143
2276.69 129
2276.80 116
2276.91 103
2277.02 94
2277.13 87
2277.24 83
2277.35 80
2277.46 77
2277.57 73
2277.68 68
2277.79 63
2277.90 58
2278.00 56
2278.11 57
2278.22 62
2278.33 69
2278.44 78
2278.55 86
2278.66 93
2278.77 97
2278.88 100
2278.99 103
2279.10 107
2279.21 112
2279.32 118
2279.43 125
2279.54 130
2279.65 135
2279.76 136
2279.87 134
2279.98 128
2280.08 120
2280.19 110
2280.30 99
2280.41 89
2280.52 80
2280.63 75
2280.74 74
2280.85 77
2280.96 83
2281.07 92
2281.18 103
2281.29 116
2281.40 128
2281.51 139
2281.62 148
2281.73 155
2281.84 158
2281.95 157
2282.06 152
2282.17 144
2282.28 135
2282.38 126
2282.49 120
2282.60 117
2282.71 118
2282.82 121
2282.93 124
2283.04 126
2283.15 125
2283.26 121
2283.37 115
2283.48 110
2283.59 105
2283.70 102
2283.81 101
2283.92 99
2284.03 97
2284.14 92
2284.25 84
2284.36 74
2284.47 62
2284.58 50
2284.69 38
2284.80 27
2284.91 17
2285.01 9
2285.12 4
2285.23 0
2285.34 0
2285.45 0
2285.56 0
2285.67 4
2285.78 9
2285.89 16
2286.00 24
2286.11 32
2286.22 39
2286.33 44
2286.44 47
2286.55 48
2286.66 47
2286.77 44
2286.88 41
2286.99 39
2287.10 38
2287.21 38
2287.32 40
2287.43 43
2287.54 47
2287.65 50
2287.76 53
2287.87 53
2287.98 50
2288.09 46
2288.19 38
2288.30 28
2288.41 17
2288.52 4
2288.63 0
2288.74 0
2288.85 0
2288.96 0
2289.07 0
2289.18 0
2289.29 0
2289.40 1
2289.51 9
2289.62 16
2289.73 20
2289.84 23
2289.95 26
2290.06 30
2290.17 36
2290.28 45
2290.39 55
2290.50 64
2290.61 69
2290.72 70
2290.83 66
2290.94 58
2291.05 49
2291.16 41
2291.27 37
2291.38 38
2291.49 43
2291.60 51
2291.71 61
2291.82 71
2291.93 80
2292.04 88
2292.15 96
2292.26 104
2292.37 111
2292.48 118
2292.58 123
2292.69 126
2292.80 126
2292.91 123
2293.02 118
2293.13 110
2293.24 101
2293.35 91
2293.46 82
2293.57 74
2293.68 69
2293.79 67
2293.90 69
2294.01 73
2294.12 79
2294.23 86
2294.34 92
2294.45 97
2294.56 99
2294.67 98
2294.78 96
2294.89 93
2295.00 92
2295.11 94
2295.22 98
2295.33 103
2295.44 110
2295.55 114
2295.66 117
2295.77 116
2295.88 112
2295.99 107
2296.10 100
2296.21 94
2296.32 90
2296.43 86
2296.54 83
2296.65 80
2296.76 75
2296.87 70
2296.98 63
2297.09 56
2297.20 48
2297.31 41
2297.42 36
2297.53 31
2297.64 29
2297.75 26
2297.86 22
2297.97 17
2298.08 9
2298.19 0
2298.30 0
2298.41 0
2298.52 0
2298.63 0
2298.74 0
2298.85 0
2298.96 0
2299.07 13
2299.18 31
2299.29 47
2299.40 59
2299.51 68
2299.62 74
2299.73 77
2299.84 80
2299.95 83
2300.06 86
2300.17 89
2300.28 91
2300.39 91
2300.50 91
2300.61 90
2300.72 87
2300.83 84
2300.94 81
2301.05 76
2301.16 69
2301.27 61
2301.38 51
2301.49 41
2301.60 30
2301.71 21
2301.82 14
2301.93 8
2302.04 5
2302.15 6
2302.26 9
2302.37 16
2302.48 26
2302.59 39
2302.70 52
2302.81 64
2302.92 74
2303.03 81
2303.14 84
2303.25 85
2303.36 85
2303.47 84
2303.58 84
2303.69 86
2303.80 89
2303.91 93
2304.02 99
2304.13 106
2304.24 114
2304.35 124
2304.46 133
2304.57 143
2304.68 150
2304.79 154
2304.90 154
2305.01 149
2305.12 141
2305.23 130
2305.34 119
2305.45 108
2305.56 101
2305.67 98
2305.78 98
2305.89 101
2306.00 106
2306.11 111
2306.22 117
2306.33 122
2306.44 126
2306.55 130
2306.66 133
2306.77 137
2306.88 140
2306.99 143
2307.10 144
2307.21 145
2307.32 146
2307.43 146
2307.54 146
2307.65 146
2307.76 145
2307.87 144
2307.98 140
2308.09 133
2308.20 124
2308.31 113
2308.42 101
2308.53 92
2308.64 86
2308.75 83
2308.86 85
2308.97 89
2309.08 94
2309.19 99
2309.30 104
2309.41 109
2309.53 112
2309.64 114
2309.75 115
2309.86 115
2309.97 114
2310.08 112
2310.19 110
2310.30 108
2310.41 106
2310.52 104
2310.63 104
2310.74 103
2310.85 102
2310.96 100
2311.07 98
2311.18 96
2311.29 95
2311.40 97
2311.51 102
2311.62 112
2311.73 125
2311.84 141
2311.95 157
2312.06 172
2312.17 182
2312.28 186
2312.39 183
2312.50 173
2312.61 158
2312.72 139
2312.83 118
2312.94 97
2313.05 77
2313.16 59
2313.27 45
2313.38 36
2313.49 30
2313.60 29
2313.71 33
2313.83 39
2313.94 46
2314.05 54
2314.16 62
2314.27 68
2314.38 73
2314.49 77
2314.60 80
2314.71 85
2314.82 90
2314.93 96
2315.04 102
2315.15 108
2315.26 113
2315.37 116
2315.48 119
2315.59 120
2315.70 120
2315.81 121
2315.92 122
2316.03 124
2316.14 126
2316.25 129
2316.36 133
2316.47 136
2316.58 139
2316.69 141
2316.80 143
2316.91 144
2317.03 145
2317.14 145
2317.25 145
2317.36 145
2317.47 146
2317.58 147
2317.69 150
2317.80 155
2317.91 162
2318.02 172
2318.13 183
2318.24 195
2318.35 208
2318.46 219
2318.57 228
2318.68 233
2318.79 233
2318.90 229
2319.01 220
2319.12 207
2319.23 191
2319.34 173
2319.45 156
2319.56 141
2319.68 129
2319.79 121
2319.90 117
2320.01 116
2320.12 118
2320.23 121
2320.34 125
2320.45 129
2320.56 134
2320.67 141
2320.78 147
2320.89 154
2321.00 160
2321.11 164
2321.22 166
2321.33 165
2321.44 161
2321.55 155
2321.66 149
2321.77 142
2321.88 137
2322.00 132
2322.11 128
2322.22 125
2322.33 122
2322.44 119
2322.55 116
2322.66 113
2322.77 110
2322.88 108
2322.99 106
2323.10 106
2323.21 105
2323.32 104
2323.43 101
2323.54 96
2323.65 89
2323.76 79
2323.87 66
2323.98 53
2324.10 40
2324.21 28
2324.32 20
2324.43 15
2324.54 13
2324.65 13
2324.76 14
2324.87 13
2324.98 11
2325.09 6
2325.20 0
2325.31 0
2325.42 0
2325.53 0
2325.64 0
2325.75 0
2325.86 0
2325.97 3
2326.09 15
2326.20 28
2326.31 40
2326.42 51
2326.53 60
2326.64 69
2326.75 78
2326.86 85
2326.97 91
2327.08 95
2327.19 97
2327.30 95
2327.41 91
2327.52 86
2327.63 79
2327.74 73
2327.86 67
2327.97 62
2328.08 59
2328.19 57
2328.30 57
2328.41 58
2328.52 62
2328.63 67
2328.74 73
2328.85 79
2328.96 86
2329.07 90
2329.18 93
2329.29 94
2329.40 95
2329.52 95
2329.63 95
2329.74 98
2329.85 101
2329.96 106
2330.07 111
2330.18 116
2330.29 122
2330.40 128
2330.51 135
2330.62 141
2330.73 147
2330.84 152
2330.95 156
2331.07 157
2331.18 157
2331.29 157
2331.40 157
2331.51 158
2331.62 160
2331.73 162
2331.84 163
2331.95 161
2332.06 158
2332.17 153
2332.28 148
2332.39 144
2332.50 142
2332.62 142
2332.73 145
2332.84 147
2332.95 148
2333.06 145
2333.17 137
2333.28 124
2333.39 108
2333.50 90
2333.61 74
2333.72 60
2333.83 51
2333.94 47
2334.06 49
2334.17 55
2334.28 64
2334.39 75
2334.50 86
2334.61 97
2334.72 106
2334.83 112
2334.94 114
2335.05 111
2335.16 102
2335.27 90
2335.39 76
2335.50 62
2335.61 51
2335.72 43
2335.83 40
2335.94 42
2336.05 47
2336.16 54
2336.27 61
2336.38 68
2336.49 75
2336.60 80
2336.72 85
2336.83 90
2336.94 95
2337.05 99
2337.16 105
2337.27 109
2337.38 113
2337.49 115
2337.60 113
2337.71 107
2337.82 99
2337.93 88
2338.05 77
2338.16 69
2338.27 67
2338.38 70
2338.49 81
2338.60 96
2338.71 115
2338.82 134
2338.93 151
2339.04 165
2339.15 174
2339.27 178
2339.38 179
2339.49 178
2339.60 177
2339.71 177
2339.82 179
2339.93 183
2340.04 188
2340.15 193
2340.26 197
2340.37 198
2340.49 196
2340.60 192
2340.71 187
2340.82 182
2340.93 178
2341.04 176
2341.15 176
2341.26 178
2341.37 180
2341.48 182
2341.60 182
2341.71 179
2341.82 174
2341.93 165
2342.04 153
2342.15 138
2342.26 122
2342.37 106
2342.48 91
2342.59 80
2342.70 75
2342.82 77
2342.93 88
2343.04 105
2343.15 127
2343.26 152
2343.37 176
2343.48 198
2343.59 216
2343.70 230
2343.81 240
2343.93 246
2344.04 250
2344.15 251
2344.26 251
2344.37 249
2344.48 247
2344.59 245
2344.70 242
2344.81 240
2344.93 238
2345.04 235
2345.15 230
2345.26 225
2345.37 219
2345.48 214
2345.59 210
2345.70 207
2345.81 205
2345.92 204
2346.04 202
2346.15 200
2346.26 196
2346.37 191
2346.48 186
2346.59 183
2346.70 181
2346.81 182
2346.92 185
2347.04 188
2347.15 191
2347.26 193
2347.37 195
2347.48 198
2347.59 202
2347.70 208
2347.81 215
2347.92 222
2348.04 229
2348.15 233
2348.26 234
2348.37 231
2348.48 224
2348.59 214
2348.70 200
2348.81 185
2348.92 168
2349.04 150
2349.15 133
2349.26 117
2349.37 103
2349.48 92
2349.59 83
2349.70 76
2349.81 71
2349.93 68
2350.04 65
2350.15 65
2350.26 67
2350.37 72
2350.48 82
2350.59 94
2350.70 109
2350.81 125
2350.93 141
2351.04 155
2351.15 164
2351.26 170
2351.37 169
2351.48 164
2351.59 153
2351.70 139
2351.82 124
2351.93 108
2352.04 94
2352.15 84
2352.26 78
2352.37 75
2352.48 75
2352.59 77
2352.70 79
2352.82 81
2352.93 84
2353.04 88
2353.15 94
2353.26 100
2353.37 108
2353.48 115
2353.59 120
2353.71 124
2353.82 125
2353.93 123
2354.04 121
2354.15 118
2354.26 114
2354.37 111
2354.48 107
2354.60 102
2354.71 95
2354.82 87
2354.93 77
2355.04 65
2355.15 51
2355.26 37
2355.38 23
2355.49 9
2355.60 0
2355.71 0
2355.82 0
2355.93 0
2356.04 0
2356.15 0
2356.27 0
2356.38 5
2356.49 19
2356.60 35
2356.71 49
2356.82 60
2356.93 66
2357.04 67
2357.16 62
2357.27 54
2357.38 44
2357.49 34
2357.60 26
2357.71 20
2357.82 17
2357.94 17
2358.05 20
2358.16 26
2358.27 34
2358.38 44
2358.49 54
2358.60 64
2358.72 71
2358.83 74
2358.94 72
2359.05 65
2359.16 55
2359.27 43
2359.38 30
2359.49 18
2359.61 8
2359.72 0
2359.83 0
2359.94 0
2360.05 0
2360.16 0
2360.27 0
2360.39 0
2360.50 0
2360.61 0
2360.72 1
2360.83 8
2360.94 15
2361.05 21
2361.17 25
2361.28 26
2361.39 24
2361.50 19
2361.61 12
2361.72 5
2361.83 1
2361.95 0
2362.06 0
2362.17 4
2362.28 9
2362.39 14
2362.50 17
2362.61 18
2362.73 18
2362.84 16
2362.95 15
2363.06 15
2363.17 16
2363.28 18
2363.40 21
2363.51 24
2363.62 28
2363.73 31
2363.84 33
2363.95 35
2364.06 35
2364.18 34
2364.29 31
2364.40 28
2364.51 25
2364.62 25
2364.73 27
2364.84 34
2364.96 44
2365.07 55
2365.18 65
2365.29 71
2365.40 72
2365.51 69
2365.63 61
2365.74 52
2365.85 45
2365.96 40
2366.07 40
2366.18 45
2366.29 52
2366.41 61
2366.52 69
2366.63 76
2366.74 81
2366.85 83
2366.96 85
2367.08 85
2367.19 85
2367.30 85
2367.41 84
2367.52 81
2367.63 78
2367.74 72
2367.86 63
2367.97 53
2368.08 42
2368.19 30
2368.30 20
2368.41 13
2368.53 10
2368.64 11
2368.75 18
2368.86 28
2368.97 42
2369.08 56
2369.20 69
2369.31 79
2369.42 84
2369.53 84
2369.64 80
2369.75 72
2369.87 62
2369.98 52
2370.09 41
2370.20 32
2370.31 24
2370.42 19
2370.54 17
2370.65 17
2370.76 21
2370.87 27
2370.98 35
2371.09 44
2371.21 53
2371.32 62
2371.43 71
2371.54 79
2371.65 87
2371.76 95
2371.88 101
2371.99 106
2372.10 107
2372.21 105
2372.32 99
2372.43 90
2372.55 81
2372.66 71
2372.77 64
2372.88 60
2372.99 60
2373.10 64
2373.22 71
2373.33 79
2373.44 88
2373.55 97
2373.66 103
2373.77 106
2373.89 107
2374.00 104
2374.11 99
2374.22 93
2374.33 86
2374.44 80
2374.56 73
2374.67 67
2374.78 62
2374.89 57
2375.00 52
2375.12 48
2375.23 45
2375.34 44
2375.45 45
2375.56 49
2375.67 56
2375.79 66
2375.90 77
2376.01 89
2376.12 98
2376.23 104
2376.34 104
2376.46 99
2376.57 90
2376.68 77
2376.79 65
2376.90 55
2377.02 48
2377.13 47
2377.24 51
2377.35 58
2377.46 69
2377.57 82
2377.69 95
2377.80 108
2377.91 119
2378.02 128
2378.13 134
2378.25 137
2378.36 138
2378.47 139
2378.58 139
2378.69 141
2378.80 146
2378.92 152
2379.03 160
2379.14 168
2379.25 177
2379.36 184
2379.48 189
2379.59 192
2379.70 193
2379.81 194
2379.92 196
2380.04 199
2380.15 204
2380.26 213
2380.37 224
2380.48 236
2380.59 246
2380.71 253
2380.82 255
2380.93 253
2381.04 246
2381.15 235
2381.27 220
2381.38 203
2381.49 184
2381.60 165
2381.71 147
2381.83 131
2381.94 119
2382.05 112
2382.16 112
2382.27 118
2382.39 131
2382.50 148
2382.61 168
2382.72 187
2382.83 204
2382.94 215
2383.06 220
2383.17 218
2383.28 209
2383.39 195
2383.50 177
2383.62 159
2383.73 142
2383.84 126
2383.95 113
2384.06 101
2384.18 92
2384.29 83
2384.40 76
2384.51 70
2384.62 65
2384.74 63
2384.85 63
2384.96 65
2385.07 70
2385.18 77
2385.30 86
2385.41 95
2385.52 106
2385.63 116
2385.74 127
2385.86 136
2385.97 144
2386.08 150
2386.19 154
2386.30 155
2386.42 154
2386.53 149
2386.64 141
2386.75 130
2386.86 118
2386.98 105
2387.09 94
2387.20 87
2387.31 83
2387.42 84
2387.54 88
2387.65 95
2387.76 104
2387.87 113
2387.98 123
2388.10 132
2388.21 143
2388.32 153
2388.43 163
2388.55 172
2388.66 179
2388.77 183
2388.88 186
2388.99 188
2389.11 191
2389.22 196
2389.33 205
2389.44 217
2389.55 230
2389.67 242
2389.78 253
2389.89 261
2390.00 266
2390.11 268
2390.23 268
2390.34 266
2390.45 263
2390.56 260
2390.68 256
2390.79 252
2390.90 246
2391.01 238
2391.12 228
2391.24 216
2391.35 202
2391.46 185
2391.57 167
2391.68 148
2391.80 130
2391.91 111
2392.02 93
2392.13 76
2392.25 58
2392.36 39
2392.47 21
2392.58 4
2392.69 0
2392.81 0
2392.92 0
2393.03 0
2393.14 0
2393.25 0
2393.37 1
2393.48 10
2393.59 15
2393.70 17
2393.82 17
2393.93 15
2394.04 12
2394.15 10
2394.26 11
2394.38 14
2394.49 19
2394.60 26
2394.71 34
2394.83 40
2394.94 46
2395.05 50
2395.16 53
2395.27 57
2395.39 63
2395.50 72
2395.61 83
2395.72 96
2395.84 108
2395.95 119
2396.06 125
2396.17 126
2396.28 124
2396.40 119
2396.51 113
2396.62 108
2396.73 105
2396.85 103
2396.96 102
2397.07 101
2397.18 101
2397.30 100
2397.41 100
2397.52 101
2397.63 106
2397.74 113
2397.86 124
2397.97 137
2398.08 151
2398.19 166
2398.31 180
2398.42 192
2398.53 201
2398.64 206
2398.75 208
2398.87 206
2398.98 201
2399.09 193
2399.20 185
2399.32 177
2399.43 169
2399.54 162
2399.65 157
2399.77 153
2399.88 151
2399.99 149
2400.10 148
2400.22 148
2400.33 148
2400.44 147
2400.55 147
2400.66 146
2400.78 144
2400.89 141
2401.00 138
2401.11 134
2401.23 132
2401.34 131
2401.45 133
2401.56 137
2401.68 144
2401.79 153
2401.90 162
2402.01 171
2402.13 177
2402.24 179
2402.35 177
2402.46 171
2402.58 161
2402.69 149
2402.80 137
2402.91 125
2403.02 115
2403.14 107
2403.25 103
2403.36 101
2403.47 101
2403.59 103
2403.70 107
2403.81 111
2403.92 115
2404.04 119
2404.15 122
2404.26 125
2404.37 128
2404.49 130
2404.60 131
2404.71 131
2404.82 128
2404.94 123
2405.05 117
2405.16 111
2405.27 106
2405.39 102
2405.50 99
2405.61 96
2405.72 93
2405.84 89
2405.95 83
2406.06 76
2406.17 67
2406.29 60
2406.40 53
2406.51 49
2406.62 47
2406.74 47
2406.85 50
2406.96 54
2407.07 61
2407.19 69
2407.30 77
2407.41 84
2407.52 90
2407.64 95
2407.75 99
2407.86 101
2407.97 102
2408.09 103
2408.20 103
2408.31 101
2408.42 98
2408.54 94
2408.65 89
2408.76 85
2408.87 83
2408.99 82
2409.10 83
2409.21 84
2409.32 85
2409.44 84
2409.55 81
2409.66 76
2409.77 71
2409.89 68
2410.00 66
2410.11 67
2410.22 69
2410.34 73
2410.45 76
2410.56 77
2410.67 77
2410.79 74
2410.90 69
2411.01 62
2411.13 54
2411.24 45
2411.35 35
2411.46 25
2411.58 16
2411.69 8
2411.80 4
2411.91 3
2412.03 7
2412.14 13
2412.25 22
2412.36 31
2412.48 38
2412.59 43
2412.70 46
2412.81 45
2412.93 42
2413.04 37
2413.15 30
2413.27 22
2413.38 12
2413.49 3
2413.60 0
2413.72 0
2413.83 0
2413.94 0
2414.05 0
2414.17 0
2414.28 0
2414.39 0
2414.50 6
2414.62 18
2414.73 33
2414.84 48
2414.96 63
2415.07 77
2415.18 86
2415.29 91
2415.41 91
2415.52 85
2415.63 75
2415.74 63
2415.86 50
2415.97 40
2416.08 34
2416.20 34
2416.31 41
2416.42 54
2416.53 71
2416.65 90
2416.76 109
2416.87 125
2416.98 138
2417.10 148
2417.21 156
2417.32 165
2417.44 173
2417.55 181
2417.66 187
2417.77 189
2417.89 188
2418.00 181
2418.11 170
2418.22 157
2418.34 145
2418.45 134
2418.56 126
2418.68 120
2418.79 115
2418.90 110
2419.01 102
2419.13 94
2419.24 84
2419.35 75
2419.47 68
2419.58 64
2419.69 64
2419.80 67
2419.92 73
2420.03 81
2420.14 88
2420.25 95
2420.37 99
2420.48 99
2420.59 97
2420.71 92
2420.82 86
2420.93 79
2421.04 74
2421.16 70
2421.27 69
2421.38 69
2421.50 69
2421.61 69
2421.72 67
2421.83 62
2421.95 56
2422.06 49
2422.17 41
2422.29 34
2422.40 28
2422.51 23
2422.62 19
2422.74 16
2422.85 11
2422.96 6
2423.08 0
2423.19 0
2423.30 0
2423.41 0
2423.53 0
2423.64 0
2423.75 0
2423.87 1
2423.98 10
2424.09 16
2424.20 19
2424.32 18
2424.43 14
2424.54 8
2424.66 2
2424.77 0
2424.88 0
2425.00 3
2425.11 10
2425.22 19
2425.33 29
2425.45 38
2425.56 45
2425.67 48
2425.79 48
2425.90 44
2426.01 35
2426.12 23
2426.24 9
2426.35 0
2426.46 0
2426.58 0
2426.69 0
2426.80 0
2426.92 0
2427.03 0
2427.14 6
2427.25 19
2427.37 33
2427.48 47
2427.59 59
2427.71 71
2427.82 80
2427.93 88
2428.05 92
2428.16 91
2428.27 85
2428.38 76
2428.50 65
2428.61 55
2428.72 48
2428.84 45
2428.95 49
2429.06 58
2429.18 68
2429.29 78
2429.40 85
2429.51 86
2429.63 82
2429.74 74
2429.85 65
2429.97 56
2430.08 50
2430.19 49
2430.31 51
2430.42 57
2430.53 64
2430.64 70
2430.76 73
2430.87 73
2430.98 67
2431.10 56
2431.21 41
2431.32 25
2431.44 8
2431.55 0
2431.66 0
2431.78 0
2431.89 0
2432.00 0
2432.11 0
2432.23 0
2432.34 1
2432.45 8
2432.57 13
2432.68 17
2432.79 20
2432.91 23
2433.02 25
2433.13 27
2433.25 29
2433.36 31
2433.47 31
2433.59 30
2433.70 28
2433.81 24
2433.92 21
2434.04 18
2434.15 17
2434.26 18
2434.38 22
2434.49 29
2434.60 37
2434.72 47
2434.83 56
2434.94 65
2435.06 71
2435.17 75
2435.28 75
2435.40 72
2435.51 66
2435.62 57
2435.74 46
2435.85 34
2435.96 22
2436.07 10
2436.19 0
2436.30 0
2436.41 0
2436.53 0
2436.64 0
2436.75 0
2436.87 2
2436.98 14
2437.09 27
2437.21 38
2437.32 45
2437.43 49
2437.55 49
2437.66 47
2437.77 44
2437.89 42
2438.00 44
2438.11 49
2438.23 59
2438.34 73
2438.45 88
2438.57 102
2438.68 114
2438.79 122
2438.91 126
2439.02 125
2439.13 123
2439.24 119
2439.36 115
2439.47 113
2439.58 110
2439.70 107
2439.81 103
2439.92 97
2440.04 89
2440.15 81
2440.26 73
2440.38 66
2440.49 60
2440.60 55
2440.72 50
2440.83 47
2440.94 44
2441.06 43
2441.17 44
2441.28 47
2441.40 52
2441.51 58
2441.62 65
2441.74 71
2441.85 76
2441.96 77
2442.08 77
2442.19 74
2442.30 71
2442.42 70
2442.53 71
2442.64 76
2442.76 85
2442.87 97
2442.98 110
2443.10 123
2443.21 134
2443.32 140
2443.44 143
2443.55 141
2443.66 137
2443.78 132
2443.89 129
2444.00 128
2444.12 129
2444.23 133
2444.34 137
2444.46 140
2444.57 141
2444.68 139
2444.80 133
2444.91 126
2445.02 117
2445.14 109
2445.25 101
2445.36 94
2445.48 90
2445.59 88
2445.70 87
2445.82 86
2445.93 85
2446.05 84
2446.16 81
2446.27 78
2446.39 74
2446.50 72
2446.61 72
2446.73 75
2446.84 80
2446.95 86
2447.07 93
2447.18 98
2447.29 101
2447.41 101
2447.52 99
2447.63 95
2447.75 91
2447.86 88
2447.97 86
2448.09 84
2448.20 83
2448.31 83
2448.43 84
2448.54 86
2448.65 91
2448.77 99
2448.88 108
2448.99 118
2449.11 126
2449.22 130
2449.34 129
2449.45 123
2449.56 111
2449.68 96
2449.79 80
2449.90 66
2450.02 55
2450.13 47
2450.24 43
2450.36 44
2450.47 49
2450.58 58
2450.70 71
2450.81 88
2450.92 108
2451.04 130
2451.15 153
2451.26 174
2451.38 192
2451.49 206
2451.61 216
2451.72 223
2451.83 227
2451.95 231
2452.06 234
2452.17 235
2452.29 233
2452.40 228
2452.51 219
2452.63 206
2452.74 191
2452.85 175
2452.97 161
2453.08 152
2453.20 149
2453.31 152
2453.42 161
2453.54 173
2453.65 186
2453.76 198
2453.88 206
2453.99 210
2454.10 208
2454.22 202
2454.33 193
2454.44 182
2454.56 171
2454.67 159
2454.79 149
2454.90 140
2455.01 133
2455.13 129
2455.24 128
2455.35 129
2455.47 132
2455.58 136
2455.69 141
2455.81 145
2455.92 149
2456.04 150
2456.15 150
2456.26 147
2456.38 142
2456.49 135
2456.60 125
2456.72 113
2456.83 102
2456.95 92
2457.06 83
2457.17 77
2457.29 74
2457.40 72
2457.51 71
2457.63 71
2457.74 71
2457.85 71
2457.97 71
2458.08 72
2458.20 74
2458.31 77
2458.42 81
2458.54 85
2458.65 90
2458.76 92
2458.88 91
2458.99 87
2459.11 78
2459.22 67
2459.33 53
2459.45 39
2459.56 26
2459.67 14
2459.79 4
2459.90 0
2460.02 0
2460.13 0
2460.24 0
2460.36 0
2460.47 0
2460.58 0
2460.70 0
2460.81 7
2460.93 14
2461.04 18
2461.15 19
2461.27 17
2461.38 14
2461.49 11
2461.61 8
2461.72 6
2461.84 5
2461.95 5
2462.06 5
2462.18 5
2462.29 4
2462.40 4
2462.52 5
2462.63 8
2462.75 15
2462.86 25
2462.97 38
2463.09 53
2463.20 69
2463.31 85
2463.43 98
2463.54 110
2463.66 119
2463.77 127
2463.88 133
2464.00 138
2464.11 141
2464.23 143
2464.34 143
2464.45 141
2464.57 138
2464.68 134
2464.79 129
2464.91 124
2465.02 118
2465.14 112
2465.25 106
2465.36 99
2465.48 93
2465.59 87
2465.71 81
2465.82 76
2465.93 71
2466.05 65
2466.16 58
2466.27 51
2466.39 44
2466.50 36
2466.62 30
2466.73 26
2466.84 25
2466.96 26
2467.07 28
2467.19 32
2467.30 36
2467.41 39
2467.53 40
2467.64 40
2467.76 37
2467.87 33
2467.98 27
2468.10 21
2468.21 14
2468.32 8
2468.44 3
2468.55 2
2468.67 4
2468.78 11
2468.89 21
2469.01 35
2469.12 51
2469.24 68
2469.35 83
2469.46 95
2469.58 104
2469.69 110
2469.81 113
2469.92 114
2470.03 113
2470.15 110
2470.26 108
2470.38 107
2470.49 107
2470.60 109
2470.72 112
2470.83 115
2470.95 118
2471.06 119
2471.17 117
2471.29 112
2471.40 104
2471.52 94
2471.63 83
2471.74 72
2471.86 62
2471.97 54
2472.09 49
2472.20 46
2472.31 45
2472.43 44
2472.54 44
2472.66 43
2472.77 39
2472.88 33
2473.00 24
2473.11 13
2473.23 1
2473.34 0
2473.45 0
2473.57 0
2473.68 0
2473.80 0
2473.91 0
2474.02 0
2474.14 0
2474.25 12
2474.37 26
2474.48 39
2474.60 52
2474.71 64
2474.82 74
2474.94 83
2475.05 90
2475.17 96
2475.28 100
2475.39 102
2475.51 103
2475.62 104
2475.74 105
2475.85 106
2475.96 108
2476.08 112
2476.19 117
2476.31 123
2476.42 131
2476.53 142
2476.65 153
2476.76 166
2476.88 176
2476.99 184
2477.11 187
2477.22 184
2477.33 176
2477.45 166
2477.56 157
2477.68 152
2477.79 153
2477.90 160
2478.02 172
2478.13 186
2478.25 201
2478.36 213
2478.48 221
2478.59 224
2478.70 225
2478.82 223
2478.93 220
2479.05 217
2479.16 216
2479.27 215
2479.39 215
2479.50 215
2479.62 213
2479.73 209
2479.85 202
2479.96 193
2480.07 182
2480.19 170
2480.30 160
2480.42 153
2480.53 150
2480.64 151
2480.76 156
2480.87 163
2480.99 170
2481.10 175
2481.22 177
2481.33 175
2481.44 170
2481.56 163
2481.67 154
2481.79 146
2481.90 139
2482.02 136
2482.13 137
2482.24 143
2482.36 155
2482.47 171
2482.59 190
2482.70 210
2482.82 227
2482.93 238
2483.04 243
2483.16 240
2483.27 229
2483.39 212
2483.50 191
2483.62 168
2483.73 146
2483.84 128
2483.96 115
2484.07 109
2484.19 109
2484.30 114
2484.42 123
2484.53 133
2484.64 142
2484.76 148
2484.87 151
2484.99 152
2485.10 151
2485.22 151
2485.33 152
2485.44 155
2485.56 160
2485.67 165
2485.79 170
2485.90 173
2486.02 175
2486.13 175
2486.24 173
2486.36 168
2486.47 162
2486.59 155
2486.70 146
2486.82 137
2486.93 128
2487.04 121
2487.16 115
2487.27 111
2487.39 110
2487.50 113
2487.62 118
2487.73 126
2487.85 136
2487.96 147
2488.07 159
2488.19 168
2488.30 173
2488.42 176
2488.53 174
2488.65 170
2488.76 167
2488.88 164
2488.99 165
2489.10 170
2489.22 177
2489.33 187
2489.45 197
2489.56 205
2489.68 211
2489.79 214
2489.90 215
2490.02 215
2490.13 214
2490.25 213
2490.36 214
2490.48 215
2490.59 217
2490.71 220
2490.82 221
2490.93 221
2491.05 219
2491.16 214
2491.28 208
2491.39 199
2491.51 189
2491.62 178
2491.74 168
2491.85 158
2491.96 149
2492.08 142
2492.19 136
2492.31 132
2492.42 130
2492.54 128
2492.65 129
2492.77 131
2492.88 136
2493.00 142
2493.11 151
2493.22 160
2493.34 169
2493.45 177
2493.57 185
2493.68 193
2493.80 201
2493.91 210
2494.03 220
2494.14 230
2494.25 238
2494.37 244
2494.48 247
2494.60 245
2494.71 241
2494.83 236
2494.94 231
2495.06 229
2495.17 229
2495.29 234
2495.40 241
2495.51 250
2495.63 259
2495.74 266
2495.86 271
2495.97 273
2496.09 271
2496.20 267
2496.32 261
2496.43 255
2496.55 248
2496.66 241
2496.78 234
2496.89 227
2497.00 220
2497.12 211
2497.23 202
2497.35 193
2497.46 184
2497.58 177
2497.69 171
2497.81 168
2497.92 166
2498.04 164
2498.15 162
2498.27 159
2498.38 154
2498.49 147
2498.61 140
2498.72 134
2498.84 130
2498.95 129
2499.07 132
2499.18 139
2499.30 148
2499.41 158
2499.53 168
2499.64 175
2499.76 178
2499.87 177
2499.98 171
2500.10 161
2500.21 150
2500.33 139
2500.44 131
2500.56 127
2500.67 128
2500.79 134
2500.90 143
2501.02 154
2501.13 164
2501.25 170
2501.36 172
2501.48 169
2501.59 162
2501.70 154
2501.82 146
2501.93 142
2502.05 142
2502.16 147
2502.28 156
2502.39 170
2502.51 184
2502.62 198
2502.74 210
2502.85 217
2502.97 220
2503.08 218
2503.20 214
2503.31 207
2503.43 201
2503.54 193
2503.66 186
2503.77 177
2503.88 167
2504.00 156
2504.11 144
2504.23 131
2504.34 121
2504.46 113
2504.57 108
2504.69 106
2504.80 104
2504.92 102
2505.03 98
2505.15 93
2505.26 86
2505.38 78
2505.49 72
2505.61 68
2505.72 67
2505.84 69
2505.95 74
2506.07 81
2506.18 89
2506.29 96
2506.41 100
2506.52 102
2506.64 100
2506.75 96
2506.87 90
2506.98 85
2507.10 82
2507.21 83
2507.33 88
2507.44 98
2507.56 112
2507.67 129
2507.79 147
2507.90 164
2508.02 179
2508.13 190
2508.25 196
2508.36 197
2508.48 191
2508.59 180
2508.71 163
2508.82 145
2508.94 126
2509.05 110
2509.17 98
2509.28 93
2509.40 94
2509.51 99
2509.63 105
2509.74 110
2509.86 112
2509.97 109
2510.08 102
2510.20 93
2510.31 85
2510.43 81
2510.54 81
2510.66 85
2510.77 92
2510.89 100
2511.00 106
2511.12 109
2511.23 107
2511.35 102
2511.46 94
2511.58 85
2511.69 77
2511.81 72
2511.92 69
2512.04 71
2512.15 77
2512.27 85
2512.38 96
2512.50 107
2512.61 118
2512.73 128
2512.84 136
2512.96 144
2513.07 150
2513.19 157
2513.30 165
2513.42 173
2513.53 180
2513.65 186
2513.76 189
2513.88 188
2513.99 181
2514.11 170
2514.22 156
2514.34 141
2514.45 126
2514.57 112
2514.68 101
2514.80 91
2514.91 83
2515.03 75
2515.14 67
2515.26 60
2515.37 55
2515.49 51
2515.60 50
2515.72 50
2515.83 52
2515.95 53
2516.06 52
2516.18 49
2516.29 42
2516.41 34
2516.52 24
2516.64 14
2516.75 5
2516.87 0
2516.98 0
2517.10 0
2517.21 0
2517.33 0
2517.44 0
2517.56 0
2517.67 0
2517.79 0
2517.90 0
2518.02 0
2518.13 4
2518.25 12
2518.36 24
2518.48 38
2518.59 56
2518.71 76
2518.82 98
2518.94 119
2519.05 140
2519.17 158
2519.28 174
2519.40 186
2519.51 193
2519.63 196
2519.74 195
2519.86 190
2519.98 181
2520.09 169
2520.21 153
2520.32 136
2520.44 117
2520.55 98
2520.67 80
2520.78 65
2520.90 56
2521.01 51
2521.13 51
2521.24 54
2521.36 57
2521.47 60
2521.59 59
2521.70 54
2521.82 46
2521.93 35
2522.05 25
2522.16 15
2522.28 9
2522.39 7
2522.51 8
2522.62 13
2522.74 19
2522.85 27
2522.97 34
2523.08 41
2523.20 46
2523.31 51
2523.43 54
2523.54 57
2523.66 59
2523.78 61
2523.89 63
2524.01 64
2524.12 66
2524.24 68
2524.35 68
2524.47 67
2524.58 64
2524.70 62
2524.81 59
2524.93 58
2525.04 60
2525.16 64
2525.27 71
2525.39 79
2525.50 88
2525.62 97
2525.73 106
2525.85 112
2525.96 117
2526.08 119
2526.20 117
2526.31 112
2526.43 103
2526.54 92
2526.66 79
2526.77 65
2526.89 53
2527.00 44
2527.12 38
2527.23 35
2527.35 35
2527.46 37
2527.58 40
2527.69 44
2527.81 50
2527.92 58
2528.04 69
2528.15 81
2528.27 95
2528.39 110
2528.50 123
2528.62 134
2528.73 142
2528.85 146
2528.96 149
2529.08 149
2529.19 149
2529.31 149
2529.42 148
2529.54 146
2529.65 143
2529.77 138
2529.88 132
2530.00 125
2530.12 119
2530.23 116
2530.35 115
2530.46 119
2530.58 127
2530.69 137
2530.81 147
2530.92 155
2531.04 159
2531.15 157
2531.27 150
2531.38 138
2531.50 124
2531.62 110
2531.73 98
2531.85 89
2531.96 83
2532.08 79
2532.19 78
2532.31 76
2532.42 75
2532.54 74
2532.65 72
2532.77 70
2532.88 70
2533.00 71
2533.12 74
2533.23 80
2533.35 90
2533.46 104
2533.58 121
2533.69 142
2533.81 164
2533.92 188
2534.04 211
2534.15 233
2534.27 253
2534.39 272
2534.50 289
2534.62 306
2534.73 323
2534.85 340
2534.96 357
2535.08 372
2535.19 384
2535.31 390
2535.42 391
2535.54 385
2535.66 374
2535.77 360
2535.89 347
2536.00 336
2536.12 329
2536.23 327
2536.35 326
2536.46 327
2536.58 328
2536.69 326
2536.81 324
2536.93 320
2537.04 316
2537.16 313
2537.27 310
2537.39 309
2537.50 309
2537.62 312
2537.73 316
2537.85 323
2537.97 332
2538.08 341
2538.20 349
2538.31 353
2538.43 354
2538.54 350
2538.66 343
2538.77 336
2538.89 331
2539.01 330
2539.12 334
2539.24 342
2539.35 355
2539.47 369
2539.58 386
2539.70 402
2539.81 418
2539.93 435
2540.05 453
2540.16 472
2540.28 493
2540.39 517
2540.51 542
2540.62 569
2540.74 595
2540.85 620
2540.97 642
2541.09 660
2541.20 674
2541.32 686
2541.43 697
2541.55 708
2541.66 721
2541.78 733
2541.89 744
2542.01 753
2542.13 757
2542.24 755
2542.36 748
2542.47 739
2542.59 729
2542.70 722
2542.82 719
2542.94 719
2543.05 723
2543.17 728
2543.28 731
2543.40 732
2543.51 728
2543.63 720
2543.74 706
2543.86 689
2543.98 669
2544.09 647
2544.21 624
2544.32 600
2544.44 577
2544.55 554
2544.67 531
2544.79 508
2544.90 486
2545.02 465
2545.13 447
2545.25 431
2545.36 417
2545.48 405
2545.60 393
2545.71 382
2545.83 370
2545.94 358
2546.06 346
2546.17 335
2546.29 325
2546.41 317
2546.52 311
2546.64 305
2546.75 299
2546.87 292
2546.98 284
2547.10 276
2547.22 267
2547.33 258
2547.45 251
2547.56 244
2547.68 239
2547.79 235
2547.91 231
2548.03 226
2548.14 219
2548.26 211
2548.37 202
2548.49 191
2548.60 181
2548.72 171
2548.84 162
2548.95 153
2549.07 145
2549.18 136
2549.30 126
2549.42 116
2549.53 105
2549.65 94
2549.76 83
2549.88 75
2549.99 69
2550.11 66
2550.23 65
2550.34 68
2550.46 72
2550.57 78
2550.69 85
2550.80 93
2550.92 102
2551.04 110
2551.15 117
2551.27 122
2551.38 126
2551.50 126
2551.62 125
2551.73 120
2551.85 114
2551.96 106
2552.08 97
2552.19 86
2552.31 75
2552.43 63
2552.54 52
2552.66 41
2552.77 32
2552.89 26
2553.01 21
2553.12 18
2553.24 15
2553.35 13
2553.47 10
2553.59 6
2553.70 1
2553.82 0
2553.93 0
2554.05 0
2554.16 0
2554.28 0
2554.40 0
2554.51 0
2554.63 6
2554.74 20
2554.86 33
2554.98 45
2555.09 52
2555.21 55
2555.32 54
2555.44 52
2555.56 52
2555.67 55
2555.79 61
2555.90 71
2556.02 83
2556.14 93
2556.25 99
2556.37 100
2556.48 96
2556.60 90
2556.72 83
2556.83 77
2556.95 74
2557.06 74
2557.18 77
2557.29 81
2557.41 84
2557.53 83
2557.64 80
2557.76 72
2557.87 62
2557.99 51
2558.11 41
2558.22 33
2558.34 29
2558.45 30
2558.57 36
2558.69 44
2558.80 54
2558.92 62
2559.03 67
2559.15 68
2559.27 64
2559.38 56
2559.50 45
2559.61 33
2559.73 24
2559.85 18
2559.96 18
2560.08 22
2560.19 29
2560.31 39
2560.43 50
2560.54 60
2560.66 69
2560.78 75
2560.89 80
2561.01 84
2561.12 86
2561.24 88
2561.36 91
2561.47 95
2561.59 101
2561.70 108
2561.82 116
2561.94 121
2562.05 124
2562.17 122
2562.28 116
2562.40 105
2562.52 92
2562.63 79
2562.75 70
2562.86 64
2562.98 62
2563.10 64
2563.21 69
2563.33 76
2563.44 85
2563.56 94
2563.68 105
2563.79 115
2563.91 125
2564.03 133
2564.14 138
2564.26 139
2564.37 137
2564.49 133
2564.61 126
2564.72 119
2564.84 112
2564.95 105
2565.07 100
2565.19 95
2565.30 92
2565.42 91
2565.54 93
2565.65 97
2565.77 104
2565.88 111
2566.00 117
2566.12 123
2566.23 127
2566.35 131
2566.46 135
2566.58 139
2566.70 144
2566.81 150
2566.93 155
2567.05 160
2567.16 162
2567.28 164
2567.39 164
2567.51 163
2567.63 162
2567.74 162
2567.86 162
2567.97 164
2568.09 167
2568.21 171
2568.32 177
2568.44 185
2568.56 193
2568.67 202
2568.79 210
2568.90 216
2569.02 219
2569.14 219
2569.25 215
2569.37 207
2569.49 196
2569.60 183
2569.72 169
2569.83 155
2569.95 143
2570.07 133
2570.18 127
2570.30 122
2570.42 119
2570.53 115
2570.65 110
2570.76 103
2570.88 94
2571.00 84
2571.11 73
2571.23 62
2571.35 54
2571.46 47
2571.58 43
2571.69 40
2571.81 39
2571.93 39
2572.04 40
2572.16 41
2572.28 43
2572.39 47
2572.51 52
2572.63 57
2572.74 64
2572.86 69
2572.97 73
2573.09 74
2573.21 73
2573.32 69
2573.44 64
2573.56 59
2573.67 56
2573.79 56
2573.90 59
2574.02 65
2574.14 73
2574.25 82
2574.37 91
2574.49 98
2574.60 102
2574.72 104
2574.84 103
2574.95 100
2575.07 96
2575.18 93
2575.30 91
2575.42 93
2575.53 97
2575.65 103
2575.77 110
2575.88 116
2576.00 120
2576.12 122
2576.23 122
2576.35 119
2576.47 116
2576.58 112
2576.70 108
2576.81 103
2576.93 99
2577.05 95
2577.16 91
2577.28 89
2577.40 89
2577.51 91
2577.63 96
2577.75 102
2577.86 108
2577.98 112
2578.09 112
2578.21 108
2578.33 101
2578.44 90
2578.56 79
2578.68 68
2578.79 59
2578.91 52
2579.03 47
2579.14 45
2579.26 43
2579.38 43
2579.49 42
2579.61 42
2579.73 43
2579.84 43
2579.96 44
2580.07 43
2580.19 41
2580.31 36
2580.42 29
2580.54 20
2580.66 10
2580.77 0
2580.89 0
2581.01 0
2581.12 0
2581.24 0
2581.36 0
2581.47 0
2581.59 0
2581.71 3
2581.82 18
2581.94 33
2582.06 45
2582.17 55
2582.29 61
2582.40 63
2582.52 62
2582.64 60
2582.75 57
2582.87 56
2582.99 56
2583.10 57
2583.22 59
2583.34 60
2583.45 60
2583.57 58
2583.69 54
2583.80 48
2583.92 43
2584.04 38
2584.15 35
2584.27 37
2584.39 41
2584.50 50
2584.62 61
2584.74 73
2584.85 84
2584.97 93
2585.09 99
2585.20 102
2585.32 100
2585.44 95
2585.55 88
2585.67 79
2585.79 70
2585.90 60
2586.02 50
2586.14 42
2586.25 36
2586.37 31
2586.49 28
2586.60 27
2586.72 28
2586.84 29
2586.95 30
2587.07 30
2587.18 29
2587.30 26
2587.42 20
2587.53 13
2587.65 6
2587.77 0
2587.88 0
2588.00 0
2588.12 0
2588.23 0
2588.35 0
2588.47 0
2588.58 0
2588.70 1
2588.82 5
2588.93 9
2589.05 13
2589.17 16
2589.28 19
2589.40 22
2589.52 24
2589.63 25
2589.75 25
2589.87 24
2589.99 22
2590.10 19
2590.22 15
2590.34 11
2590.45 6
2590.57 2
2590.69 0
2590.80 0
2590.92 0
2591.04 2
2591.15 9
2591.27 18
2591.39 28
2591.50 37
2591.62 45
2591.74 51
2591.85 56
2591.97 61
2592.09 67
2592.20 76
2592.32 88
2592.44 101
2592.55 115
2592.67 128
2592.79 138
2592.90 144
2593.02 146
2593.14 144
2593.25 140
2593.37 134
2593.49 128
2593.60 122
2593.72 117
2593.84 114
2593.95 113
2594.07 113
2594.19 115
2594.30 118
2594.42 123
2594.54 129
2594.66 135
2594.77 141
2594.89 147
2595.01 152
2595.12 156
2595.24 159
2595.36 163
2595.47 168
2595.59 174
2595.71 181
2595.82 188
2595.94 195
2596.06 201
2596.17 205
2596.29 208
2596.41 212
2596.52 216
2596.64 221
2596.76 226
2596.88 228
2596.99 228
2597.11 222
2597.23 212
2597.34 199
2597.46 183
2597.58 168
2597.69 155
2597.81 145
2597.93 136
2598.04 130
2598.16 125
2598.28 119
2598.39 112
2598.51 105
2598.63 97
2598.75 88
2598.86 80
2598.98 73
2599.10 67
2599.21 61
2599.33 57
2599.45 54
2599.56 52
2599.68 51
2599.80 51
2599.91 52
2600.03 55
2600.15 58
2600.27 63
2600.38 69
2600.50 76
2600.62 85
2600.73 93
2600.85 101
2600.97 107
2601.08 110
2601.20 109
2601.32 103
2601.43 93
2601.55 80
2601.67 66
2601.79 53
2601.90 43
2602.02 37
2602.14 35
2602.25 38
2602.37 44
2602.49 53
2602.60 62
2602.72 70
2602.84 76
2602.96 79
2603.07 79
2603.19 77
2603.31 73
2603.42 70
2603.54 68
2603.66 67
2603.77 66
2603.89 66
2604.01 64
2604.13 62
2604.24 60
2604.36 57
2604.48 55
2604.59 53
2604.71 52
2604.83 51
2604.94 50
2605.06 48
2605.18 46
2605.30 45
2605.41 44
2605.53 45
2605.65 47
2605.76 51
2605.88 57
2606.00 64
2606.12 72
2606.23 82
2606.35 92
2606.47 102
2606.58 113
2606.70 124
2606.82 136
2606.93 149
2607.05 163
2607.17 178
2607.29 194
2607.40 209
2607.52 221
2607.64 230
2607.75 234
2607.87 232
2607.99 227
2608.11 219
2608.22 211
2608.34 206
2608.46 207
2608.57 212
2608.69 223
2608.81 236
2608.93 251
2609.04 265
2609.16 280
2609.28 293
2609.39 305
2609.51 318
2609.63 330
2609.75 341
2609.86 351
2609.98 362
2610.10 372
2610.21 383
2610.33 396
2610.45 410
2610.57 426
2610.68 441
2610.80 453
2610.92 461
2611.03 462
2611.15 455
2611.27 443
2611.39 426
2611.50 408
2611.62 393
2611.74 382
2611.85 378
2611.97 381
2612.09 390
2612.21 405
2612.32 423
2612.44 444
2612.56 465
2612.68 487
2612.79 507
2612.91 524
2613.03 539
2613.14 548
2613.26 552
2613.38 552
2613.50 548
2613.61 542
2613.73 535
2613.85 528
2613.96 520
2614.08 512
2614.20 503
2614.32 494
2614.43 483
2614.55 474
2614.67 466
2614.79 461
2614.90 458
2615.02 456
2615.14 455
2615.25 453
2615.37 449
2615.49 443
2615.61 434
2615.72 424
2615.84 412
2615.96 398
2616.08 385
2616.19 373
2616.31 362
2616.43 352
2616.54 345
2616.66 340
2616.78 336
2616.90 332
2617.01 327
2617.13 321
2617.25 313
2617.37 304
2617.48 294
2617.60 283
2617.72 273
2617.84 262
2617.95 252
2618.07 241
2618.19 231
2618.30 221
2618.42 211
2618.54 202
2618.66 194
2618.77 188
2618.89 185
2619.01 182
2619.13 181
2619.24 180
2619.36 179
2619.48 179
2619.60 179
2619.71 182
2619.83 187
2619.95 196
2620.07 209
2620.18 225
2620.30 244
2620.42 263
2620.53 280
2620.65 292
2620.77 298
2620.89 298
2621.00 292
2621.12 283
2621.24 271
2621.36 260
2621.47 251
2621.59 244
2621.71 239
2621.83 235
2621.94 233
2622.06 230
2622.18 227
2622.30 225
2622.41 224
2622.53 224
2622.65 226
2622.77 230
2622.88 237
2623.00 245
2623.12 256
2623.24 268
2623.35 279
2623.47 289
2623.59 295
2623.71 295
2623.82 289
2623.94 278
2624.06 264
2624.17 250
2624.29 238
2624.41 228
2624.53 222
2624.64 218
2624.76 214
2624.88 208
2625.00 202
2625.11 193
2625.23 185
2625.35 177
2625.47 170
2625.58 164
2625.70 160
2625.82 156
2625.94 153
2626.05 149
2626.17 146
2626.29 143
2626.41 141
2626.52 140
2626.64 138
2626.76 137
2626.88 134
2627.00 129
2627.11 121
2627.23 112
2627.35 101
2627.47 90
2627.58 79
2627.70 69
2627.82 62
2627.94 56
2628.05 53
2628.17 51
2628.29 50
2628.41 48
2628.52 46
2628.64 42
2628.76 38
2628.88 34
2628.99 28
2629.11 20
2629.23 12
2629.35 4
2629.46 0
2629.58 0
2629.70 0
2629.82 0
2629.93 0
2630.05 0
2630.17 0
2630.29 5
2630.40 18
2630.52 29
2630.64 37
2630.76 41
2630.88 40
2630.99 36
2631.11 30
2631.23 25
2631.35 20
2631.46 17
2631.58 16
2631.70 15
2631.82 12
2631.93 8
2632.05 1
2632.17 0
2632.29 0
2632.40 0
2632.52 0
2632.64 0
2632.76 0
2632.88 2
2632.99 24
2633.11 49
2633.23 74
2633.35 98
2633.46 119
2633.58 136
2633.70 150
2633.82 160
2633.93 166
2634.05 169
2634.17 169
2634.29 168
2634.41 166
2634.52 164
2634.64 164
2634.76 165
2634.88 167
2634.99 170
2635.11 171
2635.23 171
2635.35 168
2635.46 164
2635.58 160
2635.70 156
2635.82 154
2635.94 156
2636.05 160
2636.17 167
2636.29 173
2636.41 178
2636.52 181
2636.64 180
2636.76 176
2636.88 169
2637.00 160
2637.11 152
2637.23 144
2637.35 137
2637.47 131
2637.58 127
2637.70 124
2637.82 122
2637.94 121
2638.06 121
2638.17 123
2638.29 129
2638.41 137
2638.53 148
2638.64 162
2638.76 178
2638.88 194
2639.00 208
2639.12 219
2639.23 223
2639.35 222
2639.47 214
2639.59 201
2639.70 185
2639.82 169
2639.94 154
2640.06 143
2640.18 135
2640.29 130
2640.41 127
2640.53 125
2640.65 123
2640.76 119
2640.88 116
2641.00 112
2641.12 108
2641.24 104
2641.35 101
2641.47 99
2641.59 98
2641.71 97
2641.83 96
2641.94 96
2642.06 96
2642.18 95
2642.30 94
2642.41 91
2642.53 86
2642.65 79
2642.77 71
2642.89 64
2643.00 59
2643.12 56
2643.24 58
2643.36 63
2643.48 70
2643.59 78
2643.71 86
2643.83 90
2643.95 91
2644.07 88
2644.18 80
2644.30 70
2644.42 59
2644.54 46
2644.66 34
2644.77 21
2644.89 9
2645.01 0
2645.13 0
2645.24 0
2645.36 0
2645.48 0
2645.60 0
2645.72 0
2645.83 0
2645.95 7
2646.07 16
2646.19 21
2646.31 24
2646.42 24
2646.54 22
2646.66 21
2646.78 22
2646.90 26
2647.01 33
2647.13 43
2647.25 56
2647.37 72
2647.49 89
2647.60 107
2647.72 125
2647.84 142
2647.96 156
2648.08 167
2648.19 173
2648.31 174
2648.43 171
2648.55 166
2648.67 158
2648.78 151
2648.90 143
2649.02 137
2649.14 131
2649.26 125
2649.37 120
2649.49 115
2649.61 112
2649.73 109
2649.85 107
2649.96 103
2650.08 98
2650.20 89
2650.32 76
2650.44 61
2650.55 46
2650.67 33
2650.79 25
2650.91 23
2651.03 26
2651.15 33
2651.26 41
2651.38 48
2651.50 51
2651.62 52
2651.74 50
2651.85 47
2651.97 45
2652.09 45
2652.21 49
2652.33 57
2652.44 67
2652.56 80
2652.68 94
2652.80 108
2652.92 121
2653.03 132
2653.15 142
2653.27 149
2653.39 154
2653.51 156
2653.63 155
2653.74 151
2653.86 143
2653.98 131
2654.10 116
2654.22 100
2654.33 85
2654.45 72
2654.57 65
2654.69 64
2654.81 69
2654.92 80
2655.04 94
2655.16 108
2655.28 121
2655.40 132
2655.52 140
2655.63 144
2655.75 148
2655.87 150
2655.99 153
2656.11 156
2656.22 161
2656.34 166
2656.46 173
2656.58 179
2656.70 184
2656.82 189
2656.93 195
2657.05 201
2657.17 207
2657.29 213
2657.41 218
2657.53 220
2657.64 217
2657.76 209
2657.88 195
2658.00 176
2658.12 155
2658.23 133
2658.35 112
2658.47 93
2658.59 78
2658.71 66
2658.83 58
2658.94 53
2659.06 52
2659.18 54
2659.30 58
2659.42 64
2659.54 69
2659.65 72
2659.77 72
2659.89 68
2660.01 62
2660.13 55
2660.24 49
2660.36 46
2660.48 46
2660.60 48
2660.72 53
2660.84 59
2660.95 64
2661.07 68
2661.19 70
2661.31 70
2661.43 69
2661.55 67
2661.66 64
2661.78 59
2661.90 53
2662.02 46
2662.14 39
2662.26 34
2662.37 32
2662.49 34
2662.61 39
2662.73 48
2662.85 60
2662.97 73
2663.08 85
2663.20 96
2663.32 106
2663.44 112
2663.56 115
2663.68 114
2663.79 110
2663.91 101
2664.03 91
2664.15 79
2664.27 68
2664.39 59
2664.50 51
2664.62 45
2664.74 41
2664.86 37
2664.98 34
2665.10 31
2665.21 30
2665.33 29
2665.45 30
2665.57 30
2665.69 29
2665.81 25
2665.93 17
2666.04 6
2666.16 0
2666.28 0
2666.40 0
2666.52 0
2666.64 0
2666.75 0
2666.87 0
2666.99 0
2667.11 7
2667.23 14
2667.35 20
2667.46 26
2667.58 30
2667.70 34
2667.82 36
2667.94 38
2668.06 38
2668.18 37
2668.29 36
2668.41 34
2668.53 33
2668.65 33
2668.77 33
2668.89 35
2669.00 37
2669.12 40
2669.24 44
2669.36 47
2669.48 49
2669.60 50
2669.72 50
2669.83 51
2669.95 53
2670.07 56
2670.19 60
2670.31 63
2670.43 67
2670.54 68
2670.66 66
2670.78 62
2670.90 56
2671.02 50
2671.14 46
2671.26 43
2671.37 44
2671.49 48
2671.61 54
2671.73 62
2671.85 70
2671.97 78
2672.09 85
2672.20 92
2672.32 100
2672.44 107
2672.56 114
2672.68 120
2672.80 125
2672.92 128
2673.03 129
2673.15 128
2673.27 126
2673.39 123
2673.51 118
2673.63 112
2673.75 104
2673.86 96
2673.98 88
2674.10 81
2674.22 76
2674.34 71
2674.46 67
2674.58 61
2674.69 54
2674.81 45
2674.93 36
2675.05 28
2675.17 23
2675.29 23
2675.41 26
2675.52 33
2675.64 40
2675.76 44
2675.88 45
2676.00 42
2676.12 34
2676.24 25
2676.35 17
2676.47 12
2676.59 12
2676.71 16
2676.83 23
2676.95 33
2677.07 43
2677.19 52
2677.30 61
2677.42 69
2677.54 78
2677.66 89
2677.78 101
2677.90 114
2678.02 126
2678.13 136
2678.25 143
2678.37 146
2678.49 146
2678.61 143
2678.73 140
2678.85 138
2678.97 140
2679.08 147
2679.20 157
2679.32 169
2679.44 182
2679.56 193
2679.68 200
2679.80 202
2679.91 202
2680.03 200
2680.15 198
2680.27 198
2680.39 200
2680.51 204
2680.63 209
2680.75 213
2680.86 216
2680.98 216
2681.10 215
2681.22 213
2681.34 212
2681.46 214
2681.58 218
2681.70 224
2681.81 233
2681.93 242
2682.05 249
2682.17 253
2682.29 251
2682.41 245
2682.53 233
2682.65 218
2682.76 199
2682.88 180
2683.00 160
2683.12 142
2683.24 125
2683.36 112
2683.48 102
2683.60 95
2683.72 91
2683.83 90
2683.95 91
2684.07 92
2684.19 93
2684.31 94
2684.43 96
2684.55 99
2684.67 105
2684.78 113
2684.90 124
2685.02 135
2685.14 146
2685.26 156
2685.38 162
2685.50 163
2685.62 161
2685.74 157
2685.85 152
2685.97 149
2686.09 150
2686.21 156
2686.33 168
2686.45 184
2686.57 201
2686.69 217
2686.80 229
2686.92 236
2687.04 236
2687.16 232
2687.28 226
2687.40 220
2687.52 216
2687.64 216
2687.76 220
2687.87 227
2687.99 237
2688.11 248
2688.23 260
2688.35 272
2688.47 285
2688.59 298
2688.71 312
2688.83 325
2688.94 340
2689.06 354
2689.18 367
2689.30 381
2689.42 394
2689.54 407
2689.66 421
2689.78 437
2689.90 455
2690.02 475
2690.13 497
2690.25 521
2690.37 545
2690.49 569
2690.61 592
2690.73 615
2690.85 635
2690.97 654
2691.09 670
2691.20 683
2691.32 693
2691.44 700
2691.56 707
2691.68 714
2691.80 721
2691.92 730
2692.04 740
2692.16 748
2692.28 754
2692.39 756
2692.51 756
2692.63 756
2692.75 760
2692.87 770
2692.99 790
2693.11 821
2693.23 860
2693.35 905
2693.47 954
2693.58 1002
2693.70 1050
2693.82 1096
2693.94 1142
2694.06 1187
2694.18 1232
2694.30 1277
2694.42 1322
2694.54 1367
2694.66 1411
2694.77 1455
2694.89 1499
2695.01 1547
2695.13 1599
2695.25 1656
2695.37 1720
2695.49 1790
2695.61 1864
2695.73 1942
2695.85 2023
2695.97 2103
2696.08 2184
2696.20 2263
2696.32 2340
2696.44 2416
2696.56 2491
2696.68 2563
2696.80 2630
2696.92 2692
2697.04 2746
2697.16 2791
2697.28 2827
2697.39 2854
2697.51 2873
2697.63 2886
2697.75 2895
2697.87 2900
2697.99 2902
2698.11 2899
2698.23 2892
2698.35 2879
2698.47 2861
2698.59 2837
2698.70 2807
2698.82 2771
2698.94 2730
2699.06 2685
2699.18 2636
2699.30 2584
2699.42 2529
2699.54 2471
2699.66 2411
2699.78 2349
2699.90 2285
2700.02 2220
2700.13 2155
2700.25 2091
2700.37 2028
2700.49 1967
2700.61 1907
2700.73 1848
2700.85 1789
2700.97 1729
2701.09 1670
2701.21 1612
2701.33 1557
2701.45 1506
2701.56 1458
2701.68 1413
2701.80 1370
2701.92 1326
2702.04 1281
2702.16 1234
2702.28 1186
2702.40 1138
2702.52 1093
2702.64 1053
2702.76 1020
2702.88 994
2702.99 975
2703.11 960
2703.23 947
2703.35 935
2703.47 921
2703.59 906
2703.71 888
2703.83 868
2703.95 847
2704.07 825
2704.19 802
2704.31 777
2704.43 751
2704.55 722
2704.66 692
2704.78 659
2704.90 625
2705.02 591
2705.14 559
2705.26 531
2705.38 508
2705.50 491
2705.62 478
2705.74 469
2705.86 461
2705.98 452
2706.10 439
2706.21 423
2706.33 404
2706.45 384
2706.57 365
2706.69 349
2706.81 337
2706.93 330
2707.05 327
2707.17 328
2707.29 331
2707.41 336
2707.53 340
2707.65 342
2707.77 341
2707.89 334
2708.00 321
2708.12 303
2708.24 283
2708.36 261
2708.48 242
2708.60 225
2708.72 212
2708.84 200
2708.96 190
2709.08 179
2709.20 167
2709.32 156
2709.44 147
2709.56 142
2709.68 142
2709.79 148
2709.91 160
2710.03 175
2710.15 192
2710.27 207
2710.39 219
2710.51 226
2710.63 228
2710.75 223
2710.87 214
2710.99 201
2711.11 186
2711.23 171
2711.35 157
2711.47 145
2711.59 137
2711.71 133
2711.82 131
2711.94 132
2712.06 134
2712.18 136
2712.30 136
2712.42 134
2712.54 127
2712.66 115
2712.78 98
2712.90 75
2713.02 49
2713.14 22
2713.26 0
2713.38 0
2713.50 0
2713.62 0
2713.74 0
2713.86 0
2713.97 0
2714.09 0
2714.21 1
2714.33 25
2714.45 47
2714.57 67
2714.69 81
2714.81 90
2714.93 94
2715.05 94
2715.17 90
2715.29 87
2715.41 84
2715.53 83
2715.65 84
2715.77 87
2715.89 93
2716.01 99
2716.13 107
2716.24 114
2716.36 122
2716.48 128
2716.60 133
2716.72 136
2716.84 139
2716.96 140
2717.08 141
2717.20 140
2717.32 139
2717.44 136
2717.56 133
2717.68 129
2717.80 126
2717.92 123
2718.04 123
2718.16 126
2718.28 131
2718.40 138
2718.52 147
2718.64 157
2718.76 167
2718.87 175
2718.99 182
2719.11 190
2719.23 198
2719.35 210
2719.47 228
2719.59 254
2719.71 289
2719.83 333
2719.95 385
2720.07 442
2720.19 502
2720.31 561
2720.43 618
2720.55 672
2720.67 720
2720.79 763
2720.91 800
2721.03 833
2721.15 862
2721.27 891
2721.39 921
2721.51 956
2721.63 998
2721.75 1047
2721.87 1101
2721.98 1156
2722.10 1208
2722.22 1251
2722.34 1283
2722.46 1300
2722.58 1304
2722.70 1297
2722.82 1283
2722.94 1266
2723.06 1249
2723.18 1234
2723.30 1222
2723.42 1211
2723.54 1199
2723.66 1184
2723.78 1164
2723.90 1140
2724.02 1110
2724.14 1076
2724.26 1040
2724.38 1003
2724.50 966
2724.62 928
2724.74 892
2724.86 856
2724.98 822
2725.10 791
2725.22 764
2725.34 742
2725.46 724
2725.58 711
2725.69 701
2725.81 692
2725.93 683
2726.05 671
2726.17 656
2726.29 639
2726.41 620
2726.53 600
2726.65 581
2726.77 564
2726.89 548
2727.01 535
2727.13 523
2727.25 511
2727.37 499
2727.49 485
2727.61 468
2727.73 448
2727.85 424
2727.97 398
2728.09 374
2728.21 353
2728.33 337
2728.45 329
2728.57 328
2728.69 334
2728.81 343
2728.93 354
2729.05 365
2729.17 372
2729.29 375
2729.41 373
2729.53 366
2729.65 354
2729.77 338
2729.89 319
2730.01 299
2730.13 279
2730.25 261
2730.37 244
2730.49 228
2730.61 214
2730.73 200
2730.85 185
2730.97 171
2731.09 156
2731.20 142
2731.32 130
2731.44 119
2731.56 111
2731.68 105
2731.80 100
2731.92 96
2732.04 93
2732.16 88
2732.28 82
2732.40 74
2732.52 65
2732.64 53
2732.76 41
2732.88 27
2733.00 13
2733.12 0
2733.24 0
2733.36 0
2733.48 0
2733.60 0
2733.72 0
2733.84 0
2733.96 0
2734.08 0
2734.20 9
2734.32 19
2734.44 28
2734.56 36
2734.68 45
2734.80 54
2734.92 63
2735.04 71
2735.16 78
2735.28 83
2735.40 86
2735.52 87
2735.64 87
2735.76 86
2735.88 85
2736.00 85
2736.12 85
2736.24 84
2736.36 82
2736.48 77
2736.60 69
2736.72 59
2736.84 47
2736.96 38
2737.08 33
2737.20 33
2737.32 40
2737.44 51
2737.56 64
2737.68 75
2737.80 81
2737.92 82
2738.04 78
2738.16 71
2738.28 65
2738.40 61
2738.52 62
2738.64 66
2738.76 72
2738.88 79
2739.00 83
2739.12 85
2739.24 82
2739.36 76
2739.48 66
2739.60 53
2739.72 37
2739.84 19
2739.96 0
2740.08 0
2740.20 0
2740.32 0
2740.44 0
2740.56 0
2740.68 0
2740.80 0
2740.92 3
2741.04 20
2741.16 36
2741.28 52
2741.40 68
2741.52 84
2741.64 100
2741.76 115
2741.88 126
2742.00 134
2742.12 138
2742.24 138
2742.36 137
2742.48 137
2742.60 141
2742.72 149
2742.84 161
2742.96 175
2743.08 190
2743.20 204
2743.32 212
2743.44 214
2743.56 209
2743.68 197
2743.80 179
2743.92 158
2744.04 135
2744.16 112
2744.28 92
2744.40 76
2744.52 64
2744.64 54
2744.76 46
2744.88 40
2745.00 35
2745.12 32
2745.24 31
2745.36 33
2745.49 39
2745.61 48
2745.73 60
2745.85 74
2745.97 88
2746.09 101
2746.21 113
2746.33 122
2746.45 128
2746.57 129
2746.69 126
2746.81 118
2746.93 107
2747.05 96
2747.17 85
2747.29 78
2747.41 76
2747.53 77
2747.65 82
2747.77 90
2747.89 98
2748.01 107
2748.13 116
2748.25 126
2748.37 137
2748.49 147
2748.61 157
2748.73 165
2748.85 171
2748.97 172
2749.09 171
2749.21 167
2749.33 163
2749.45 159
2749.57 158
2749.69 159
2749.81 162
2749.93 166
2750.05 170
2750.17 172
2750.29 173
2750.41 171
2750.53 168
2750.65 166
2750.77 165
2750.89 166
2751.02 168
2751.14 171
2751.26 174
2751.38 176
2751.50 177
2751.62 180
2751.74 184
2751.86 191
2751.98 202
2752.10 213
2752.22 225
2752.34 235
2752.46 242
2752.58 245
2752.70 245
2752.82 243
2752.94 241
2753.06 239
2753.18 237
2753.30 235
2753.42 232
2753.54 228
2753.66 223
2753.78 217
2753.90 213
2754.02 212
2754.14 214
2754.26 219
2754.38 226
2754.50 233
2754.62 239
2754.74 242
2754.87 242
2754.99 238
2755.11 232
2755.23 225
2755.35 219
2755.47 216
2755.59 216
2755.71 220
2755.83 228
2755.95 238
2756.07 249
2756.19 259
2756.31 269
2756.43 276
2756.55 281
2756.67 284
2756.79 283
2756.91 280
2757.03 273
2757.15 262
2757.27 247
2757.39 230
2757.51 212
2757.63 195
2757.75 181
2757.88 170
2758.00 163
2758.12 160
2758.24 159
2758.36 159
2758.48 159
2758.60 158
2758.72 155
2758.84 151
2758.96 147
2759.08 142
2759.20 137
2759.32 134
2759.44 131
2759.56 129
2759.68 127
2759.80 124
2759.92 120
2760.04 115
2760.16 108
2760.28 101
2760.40 94
2760.53 87
2760.65 82
2760.77 77
2760.89 74
2761.01 72
2761.13 70
2761.25 69
2761.37 68
2761.49 68
2761.61 68
2761.73 68
2761.85 67
2761.97 66
2762.09 63
2762.21 60
2762.33 56
2762.45 52
2762.57 47
2762.69 42
2762.81 37
2762.94 31
2763.06 23
2763.18 16
2763.30 8
2763.42 2
2763.54 0
2763.66 0
2763.78 0
2763.90 1
2764.02 3
2764.14 4
2764.26 3
2764.38 0
2764.50 0
2764.62 0
2764.74 0
2764.86 0
2764.99 1
2765.11 8
2765.23 15
2765.35 21
2765.47 26
2765.59 29
2765.71 32
2765.83 35
2765.95 39
2766.07 47
2766.19 57
2766.31 71
2766.43 87
2766.55 107
2766.67 128
2766.79 149
2766.91 170
2767.04 190
2767.16 206
2767.28 220
2767.40 231
2767.52 240
2767.64 249
2767.76 259
2767.88 270
2768.00 285
2768.12 301
2768.24 319
2768.36 338
2768.48 354
2768.60 368
2768.72 377
2768.85 382
2768.97 382
2769.09 380
2769.21 375
2769.33 370
2769.45 366
2769.57 364
2769.69 365
2769.81 370
2769.93 377
2770.05 386
2770.17 397
2770.29 408
2770.41 416
2770.53 422
2770.66 424
2770.78 421
2770.90 415
2771.02 406
2771.14 395
2771.26 383
2771.38 372
2771.50 360
2771.62 349
2771.74 339
2771.86 329
2771.98 322
2772.10 316
2772.22 314
2772.35 315
2772.47 319
2772.59 325
2772.71 332
2772.83 338
2772.95 343
2773.07 344
2773.19 341
2773.31 336
2773.43 327
2773.55 318
2773.67 308
2773.79 298
2773.92 291
2774.04 284
2774.16 279
2774.28 275
2774.40 270
2774.52 265
2774.64 259
2774.76 253
2774.88 247
2775.00 242
2775.12 237
2775.24 232
2775.36 227
2775.49 220
2775.61 212
2775.73 201
2775.85 190
2775.97 180
2776.09 173
2776.21 170
2776.33 172
2776.45 178
2776.57 186
2776.69 195
2776.81 200
2776.94 202
2777.06 197
2777.18 188
2777.30 174
2777.42 156
2777.54 136
2777.66 117
2777.78 99
2777.90 84
2778.02 74
2778.14 67
2778.27 64
2778.39 63
2778.51 64
2778.63 64
2778.75 63
2778.87 60
2778.99 54
2779.11 48
2779.23 41
2779.35 35
2779.47 30
2779.59 28
2779.72 29
2779.84 31
2779.96 35
2780.08 38
2780.20 40
2780.32 39
2780.44 37
2780.56 33
2780.68 28
2780.80 26
2780.92 27
2781.05 32
2781.17 42
2781.29 55
2781.41 70
2781.53 85
2781.65 97
2781.77 106
2781.89 112
2782.01 117
2782.13 122
2782.26 127
2782.38 134
2782.50 141
2782.62 147
2782.74 149
2782.86 148
2782.98 141
2783.10 129
2783.22 115
2783.34 99
2783.47 85
2783.59 73
2783.71 66
2783.83 63
2783.95 65
2784.07 70
2784.19 78
2784.31 86
2784.43 93
2784.55 97
2784.68 97
2784.80 92
2784.92 83
2785.04 70
2785.16 54
2785.28 38
2785.40 21
2785.52 7
2785.64 0
2785.76 0
2785.89 0
2786.01 0
2786.13 0
2786.25 0
2786.37 0
2786.49 3
2786.61 9
2786.73 13
2786.85 15
2786.97 14
2787.10 13
2787.22 11
2787.34 11
2787.46 13
2787.58 18
2787.70 26
2787.82 37
2787.94 49
2788.06 62
2788.19 76
2788.31 89
2788.43 101
2788.55 114
2788.67 127
2788.79 142
2788.91 157
2789.03 173
2789.15 187
2789.28 199
2789.40 208
2789.52 215
2789.64 219
2789.76 223
2789.88 229
2790.00 236
2790.12 245
2790.24 256
2790.37 268
2790.49 277
2790.61 284
2790.73 288
2790.85 288
2790.97 285
2791.09 281
2791.21 277
2791.33 273
2791.46 272
2791.58 274
2791.70 278
2791.82 285
2791.94 294
2792.06 302
2792.18 308
2792.30 310
2792.43 309
2792.55 305
2792.67 298
2792.79 290
2792.91 282
2793.03 276
2793.15 272
2793.27 267
2793.39 263
2793.52 259
2793.64 256
2793.76 255
2793.88 258
2794.00 267
2794.12 281
2794.24 299
2794.36 318
2794.49 335
2794.61 345
2794.73 350
2794.85 348
2794.97 342
2795.09 336
2795.21 331
2795.33 329
2795.46 330
2795.58 331
2795.70 331
2795.82 326
2795.94 316
2796.06 300
2796.18 280
2796.30 257
2796.43 234
2796.55 213
2796.67 195
2796.79 181
2796.91 170
2797.03 161
2797.15 154
2797.27 147
2797.40 139
2797.52 129
2797.64 119
2797.76 108
2797.88 97
2798.00 89
2798.12 82
2798.24 80
2798.37 80
2798.49 85
2798.61 92
2798.73 102
2798.85 112
2798.97 122
2799.09 131
2799.22 138
2799.34 144
2799.46 149
2799.58 151
2799.70 151
2799.82 148
2799.94 140
2800.06 128
2800.19 110
2800.31 88
2800.43 63
2800.55 38
2800.67 14
2800.79 0
2800.91 0
2801.04 0
2801.16 0
2801.28 0
2801.40 0
2801.52 0
2801.64 0
2801.76 0
2801.89 13
2802.01 31
2802.13 48
2802.25 63
2802.37 75
2802.49 84
2802.61 90
2802.74 93
2802.86 95
2802.98 98
2803.10 100
2803.22 103
2803.34 105
2803.46 105
2803.58 104
2803.71 100
2803.83 95
2803.95 90
2804.07 86
2804.19 85
2804.31 87
2804.43 91
2804.56 97
2804.68 104
2804.80 111
2804.92 115
2805.04 118
2805.16 118
2805.29 116
2805.41 113
2805.53 108
2805.65 104
2805.77 99
2805.89 93
2806.01 88
2806.14 81
2806.26 75
2806.38 71
2806.50 69
2806.62 69
2806.74 72
2806.86 78
2806.99 86
2807.11 93
2807.23 98
2807.35 100
2807.47 97
2807.59 91
2807.71 83
2807.84 74
2807.96 67
2808.08 63
2808.20 62
2808.32 65
2808.44 70
2808.57 74
2808.69 77
2808.81 77
2808.93 76
2809.05 72
2809.17 69
2809.29 68
2809.42 69
2809.54 74
2809.66 80
2809.78 88
2809.90 96
2810.02 102
2810.15 105
2810.27 105
2810.39 101
2810.51 95
2810.63 87
2810.75 79
2810.87 73
2811.00 68
2811.12 65
2811.24 63
2811.36 60
2811.48 56
2811.60 50
2811.73 43
2811.85 37
2811.97 33
2812.09 33
2812.21 37
2812.33 46
2812.46 57
2812.58 70
2812.70 82
2812.82 93
2812.94 103
2813.06 112
2813.19 121
2813.31 130
2813.43 138
2813.55 145
2813.67 150
2813.79 152
2813.92 151
2814.04 147
2814.16 140
2814.28 133
2814.40 126
2814.52 120
2814.65 116
2814.77 114
2814.89 114
2815.01 116
2815.13 119
2815.25 123
2815.38 126
2815.50 127
2815.62 125
2815.74 121
2815.86 115
2815.98 107
2816.11 100
2816.23 95
2816.35 95
2816.47 99
2816.59 108
2816.71 122
2816.84 138
2816.96 155
2817.08 171
2817.20 184
2817.32 193
2817.44 198
2817.57 199
2817.69 196
2817.81 191
2817.93 184
2818.05 176
2818.17 168
2818.30 159
2818.42 151
2818.54 143
2818.66 135
2818.78 128
2818.90 121
2819.03 117
2819.15 114
2819.27 115
2819.39 118
2819.51 124
2819.64 133
2819.76 142
2819.88 150
2820.00 157
2820.12 160
2820.24 160
2820.37 157
2820.49 151
2820.61 143
2820.73 134
2820.85 125
2820.98 116
2821.10 109
2821.22 104
2821.34 103
2821.46 105
2821.58 111
2821.71 121
2821.83 132
2821.95 142
2822.07 150
2822.19 154
2822.32 154
2822.44 149
2822.56 143
2822.68 135
2822.80 127
2822.92 121
2823.05 115
2823.17 111
2823.29 106
2823.41 101
2823.53 95
2823.66 88
2823.78 79
2823.90 70
2824.02 61
2824.14 53
2824.26 46
2824.39 40
2824.51 35
2824.63 32
2824.75 31
2824.87 32
2825.00 35
2825.12 40
2825.24 46
2825.36 53
2825.48 60
2825.61 66
2825.73 71
2825.85 75
2825.97 79
2826.09 83
2826.21 89
2826.34 94
2826.46 99
2826.58 102
2826.70 104
2826.82 103
2826.95 102
2827.07 102
2827.19 106
2827.31 115
2827.43 131
2827.56 151
2827.68 174
2827.80 198
2827.92 219
2828.04 237
2828.17 250
2828.29 260
2828.41 268
2828.53 274
2828.65 280
2828.78 284
2828.90 285
2829.02 282
2829.14 276
2829.26 264
2829.39 250
2829.51 234
2829.63 218
2829.75 202
2829.87 187
2830.00 173
2830.12 160
2830.24 148
2830.36 138
2830.48 129
2830.61 122
2830.73 116
2830.85 112
2830.97 107
2831.09 102
2831.22 96
2831.34 90
2831.46 84
2831.58 79
2831.70 75
2831.83 73
2831.95 71
2832.07 70
2832.19 69
2832.31 67
2832.44 63
2832.56 57
2832.68 48
2832.80 37
2832.92 23
2833.05 8
2833.17 0
2833.29 0
2833.41 0
2833.53 0
2833.66 0
2833.78 0
2833.90 0
2834.02 0
2834.14 10
2834.27 23
2834.39 33
2834.51 39
2834.63 41
2834.76 38
2834.88 33
2835.00 26
2835.12 20
2835.24 16
2835.37 15
2835.49 18
2835.61 24
2835.73 31
2835.85 39
2835.98 47
2836.10 53
2836.22 57
2836.34 59
2836.46 59
2836.59 56
2836.71 52
2836.83 48
2836.95 44
2837.08 41
2837.20 42
2837.32 45
2837.44 51
2837.56 57
2837.69 63
2837.81 66
2837.93 67
2838.05 67
2838.17 65
2838.30 65
2838.42 68
2838.54 74
2838.66 82
2838.79 91
2838.91 98
2839.03 102
2839.15 102
2839.27 97
2839.40 91
2839.52 84
2839.64 80
2839.76 78
2839.89 80
2840.01 85
2840.13 93
2840.25 101
2840.37 108
2840.50 113
2840.62 115
2840.74 113
2840.86 109
2840.99 104
2841.11 99
2841.23 97
2841.35 98
2841.47 105
2841.60 118
2841.72 135
2841.84 156
2841.96 177
2842.09 197
2842.21 214
2842.33 225
2842.45 230
2842.57 231
2842.70 227
2842.82 220
2842.94 212
2843.06 204
2843.19 196
2843.31 189
2843.43 180
2843.55 172
2843.68 164
2843.80 157
2843.92 151
2844.04 149
2844.16 150
2844.29 156
2844.41 166
2844.53 179
2844.65 193
2844.78 207
2844.90 220
2845.02 229
2845.14 235
2845.27 238
2845.39 239
2845.51 239
2845.63 238
2845.75 237
2845.88 236
2846.00 236
2846.12 235
2846.24 233
2846.37 230
2846.49 226
2846.61 222
2846.73 217
2846.86 211
2846.98 205
2847.10 200
2847.22 195
2847.34 190
2847.47 184
2847.59 177
2847.71 167
2847.83 153
2847.96 134
2848.08 112
2848.20 88
2848.32 64
2848.45 43
2848.57 27
2848.69 16
2848.81 10
2848.94 8
2849.06 8
2849.18 8
2849.30 7
2849.43 5
2849.55 1
2849.67 0
2849.79 0
2849.92 0
2850.04 0
2850.16 0
2850.28 2
2850.40 6
2850.53 9
2850.65 9
2850.77 7
2850.89 3
2851.02 0
2851.14 0
2851.26 0
2851.38 0
2851.51 6
2851.63 16
2851.75 29
2851.87 41
2852.00 51
2852.12 59
2852.24 62
2852.36 62
2852.49 58
2852.61 51
2852.73 42
2852.85 32
2852.98 21
2853.10 12
2853.22 5
2853.34 2
2853.47 3
2853.59 7
2853.71 14
2853.83 23
2853.96 31
2854.08 40
2854.20 47
2854.32 52
2854.45 55
2854.57 57
2854.69 56
2854.81 54
2854.94 51
2855.06 46
2855.18 41
2855.30 36
2855.43 32
2855.55 30
2855.67 30
2855.79 32
2855.92 35
2856.04 40
2856.16 46
2856.28 52
2856.41 57
2856.53 61
2856.65 64
2856.77 65
2856.90 64
2857.02 61
2857.14 57
2857.27 54
2857.39 53
2857.51 56
2857.63 62
2857.76 71
2857.88 82
2858.00 91
2858.12 99
2858.25 104
2858.37 107
2858.49 108
2858.61 109
2858.74 111
2858.86 115
2858.98 120
2859.10 126
2859.23 132
2859.35 135
2859.47 137
2859.59 136
2859.72 135
2859.84 134
2859.96 134
2860.09 136
2860.21 140
2860.33 144
2860.45 149
2860.58 154
2860.70 157
2860.82 159
2860.94 160
2861.07 163
2861.19 167
2861.31 174
2861.43 184
2861.56 197
2861.68 213
2861.80 229
2861.93 245
2862.05 258
2862.17 267
2862.29 273
2862.42 274
2862.54 274
2862.66 274
2862.78 277
2862.91 282
2863.03 291
2863.15 301
2863.27 310
2863.40 315
2863.52 314
2863.64 306
2863.77 291
2863.89 271
2864.01 250
2864.13 231
2864.26 216
2864.38 208
2864.50 207
2864.62 213
2864.75 222
2864.87 234
2864.99 245
2865.12 254
2865.24 259
2865.36 260
2865.48 259
2865.61 255
2865.73 251
2865.85 246
2865.97 243
2866.10 241
2866.22 240
2866.34 237
2866.47 233
2866.59 227
2866.71 217
2866.83 206
2866.96 194
2867.08 183
2867.20 173
2867.33 164
2867.45 159
2867.57 155
2867.69 154
2867.82 155
2867.94 157
2868.06 161
2868.19 165
2868.31 169
2868.43 171
2868.55 172
2868.68 171
2868.80 169
2868.92 166
2869.04 161
2869.17 157
2869.29 154
2869.41 150
2869.54 147
2869.66 144
2869.78 141
2869.90 137
2870.03 133
2870.15 129
2870.27 126
2870.40 124
2870.52 126
2870.64 131
2870.76 140
2870.89 152
2871.01 166
2871.13 181
2871.26 195
2871.38 207
2871.50 217
2871.62 223
2871.75 227
2871.87 229
2871.99 229
2872.12 230
2872.24 232
2872.36 237
2872.49 244
2872.61 256
2872.73 271
2872.85 290
2872.98 311
2873.10 333
2873.22 355
2873.35 375
2873.47 392
2873.59 406
2873.71 416
2873.84 422
2873.96 426
2874.08 428
2874.21 431
2874.33 435
2874.45 442
2874.57 450
2874.70 459
2874.82 467
2874.94 474
2875.07 478
2875.19 479
2875.31 478
2875.44 475
2875.56 470
2875.68 463
2875.80 453
2875.93 439
2876.05 420
2876.17 397
2876.30 372
2876.42 347
2876.54 325
2876.67 307
2876.79 294
2876.91 287
2877.03 282
2877.16 279
2877.28 276
2877.40 273
2877.53 269
2877.65 265
2877.77 262
2877.90 259
2878.02 256
2878.14 253
2878.26 249
2878.39 244
2878.51 236
2878.63 227
2878.76 217
2878.88 206
2879.00 195
2879.13 185
2879.25 176
2879.37 168
2879.50 164
2879.62 162
2879.74 162
2879.86 164
2879.99 166
2880.11 165
2880.23 161
2880.36 152
2880.48 140
2880.60 124
2880.73 108
2880.85 92
2880.97 78
2881.10 65
2881.22 53
2881.34 40
2881.46 26
2881.59 11
2881.71 0
2881.83 0
2881.96 0
2882.08 0
2882.20 0
2882.33 0
2882.45 0
2882.57 0
2882.70 6
2882.82 22
2882.94 37
2883.06 52
2883.19 67
2883.31 79
2883.43 90
2883.56 99
2883.68 106
2883.80 112
2883.93 118
2884.05 124
2884.17 132
2884.30 140
2884.42 149
2884.54 158
2884.67 164
2884.79 167
2884.91 166
2885.04 163
2885.16 158
2885.28 154
2885.40 154
2885.53 158
2885.65 166
2885.77 178
2885.90 192
2886.02 204
2886.14 212
2886.27 217
2886.39 216
2886.51 212
2886.64 206
2886.76 199
2886.88 193
2887.01 189
2887.13 189
2887.25 191
2887.38 196
2887.50 201
2887.62 207
2887.75 210
2887.87 209
2887.99 205
2888.12 197
2888.24 187
2888.36 175
2888.49 165
2888.61 157
2888.73 154
2888.85 156
2888.98 162
2889.10 171
2889.22 182
2889.35 193
2889.47 203
2889.59 212
2889.72 220
2889.84 225
2889.96 229
2890.09 232
2890.21 234
2890.33 233
2890.46 231
2890.58 227
2890.70 221
2890.83 212
2890.95 202
2891.07 190
2891.20 178
2891.32 165
2891.44 153
2891.57 143
2891.69 136
2891.81 132
2891.94 133
2892.06 137
2892.18 145
2892.31 155
2892.43 167
2892.55 179
2892.68 190
2892.80 198
2892.92 203
2893.05 203
2893.17 198
2893.29 186
2893.42 170
2893.54 150
2893.66 129
2893.79 110
2893.91 96
2894.03 89
2894.16 91
2894.28 103
2894.40 122
2894.53 145
2894.65 169
2894.77 191
2894.90 208
2895.02 221
2895.14 229
2895.27 233
2895.39 234
2895.51 235
2895.64 236
2895.76 238
2895.88 243
2896.01 251
2896.13 262
2896.25 274
2896.38 288
2896.50 302
2896.63 313
2896.75 321
2896.87 323
2897.00 320
2897.12 313
2897.24 302
2897.37 289
2897.49 278
2897.61 269
2897.74 264
2897.86 261
2897.98 261
2898.11 259
2898.23 256
2898.35 249
2898.48 239
2898.60 227
2898.72 215
2898.85 205
2898.97 200
2899.09 200
2899.22 204
2899.34 212
2899.46 220
2899.59 227
2899.71 233
2899.83 236
2899.96 237
2900.08 239
2900.21 240
2900.33 243
2900.45 245
2900.58 247
2900.70 246
2900.82 244
2900.95 240
2901.07 235
2901.19 228
2901.32 221
2901.44 215
2901.56 208
2901.69 202
2901.81 197
2901.93 194
2902.06 193
2902.18 196
2902.31 203
2902.43 213
2902.55 226
2902.68 238
2902.80 250
2902.92 259
2903.05 265
2903.17 269
2903.29 271
2903.42 272
2903.54 274
2903.66 276
2903.79 280
2903.91 285
2904.04 288
2904.16 290
2904.28 289
2904.41 286
2904.53 280
2904.65 273
2904.78 267
2904.90 263
2905.02 262
2905.15 264
2905.27 267
2905.39 269
2905.52 269
2905.64 266
2905.77 260
2905.89 251
2906.01 239
2906.14 227
2906.26 216
2906.38 206
2906.51 199
2906.63 195
2906.75 193
2906.88 195
2907.00 197
2907.13 200
2907.25 201
2907.37 200
2907.50 198
2907.62 194
2907.74 191
2907.87 191
2907.99 195
2908.11 203
2908.24 214
2908.36 226
2908.49 238
2908.61 249
2908.73 257
2908.86 263
2908.98 268
2909.10 272
2909.23 276
2909.35 280
2909.48 282
2909.60 284
2909.72 286
2909.85 289
2909.97 293
2910.09 300
2910.22 310
2910.34 322
2910.46 333
2910.59 342
2910.71 349
2910.84 352
2910.96 350
2911.08 346
2911.21 339
2911.33 331
2911.45 323
2911.58 313
2911.70 305
2911.83 297
2911.95 292
2912.07 289
2912.20 289
2912.32 291
2912.44 295
2912.57 299
2912.69 302
2912.82 303
2912.94 302
2913.06 299
2913.19 293
2913.31 285
2913.43 277
2913.56 268
2913.68 260
2913.81 252
2913.93 245
2914.05 241
2914.18 238
2914.30 237
2914.42 239
2914.55 243
2914.67 248
2914.80 255
2914.92 261
2915.04 266
2915.17 272
2915.29 276
2915.42 280
2915.54 283
2915.66 286
2915.79 287
2915.91 289
2916.03 290
2916.16 293
2916.28 297
2916.41 302
2916.53 308
2916.65 314
2916.78 319
2916.90 320
2917.03 317
2917.15 310
2917.27 299
2917.40 286
2917.52 272
2917.64 258
2917.77 245
2917.89 234
2918.02 223
2918.14 214
2918.26 207
2918.39 204
2918.51 204
2918.64 210
2918.76 220
2918.88 235
2919.01 255
2919.13 277
2919.26 300
2919.38 324
2919.50 348
2919.63 372
2919.75 395
2919.87 417
2920.00 438
2920.12 459
2920.25 479
2920.37 497
2920.49 513
2920.62 525
2920.74 534
2920.87 540
2920.99 545
2921.11 549
2921.24 557
2921.36 569
2921.49 587
2921.61 611
2921.73 640
2921.86 671
2921.98 701
2922.11 727
2922.23 747
2922.35 760
2922.48 766
2922.60 764
2922.73 757
2922.85 746
2922.97 734
2923.10 721
2923.22 710
2923.35 699
2923.47 690
2923.59 683
2923.72 675
2923.84 669
2923.97 662
2924.09 654
2924.21 645
2924.34 634
2924.46 621
2924.59 605
2924.71 587
2924.83 566
2924.96 544
2925.08 523
2925.21 503
2925.33 485
2925.45 472
2925.58 461
2925.70 455
2925.83 452
2925.95 451
2926.07 453
2926.20 457
2926.32 463
2926.45 468
2926.57 472
2926.69 472
2926.82 469
2926.94 462
2927.07 449
2927.19 431
2927.31 408
2927.44 381
2927.56 353
2927.69 324
2927.81 299
2927.93 279
2928.06 266
2928.18 261
2928.31 264
2928.43 274
2928.56 290
2928.68 309
2928.80 328
2928.93 346
2929.05 361
2929.18 371
2929.30 375
2929.42 375
2929.55 371
2929.67 365
2929.80 357
2929.92 350
2930.04 344
2930.17 342
2930.29 342
2930.42 344
2930.54 347
2930.67 352
2930.79 357
2930.91 361
2931.04 362
2931.16 360
2931.29 354
2931.41 344
2931.53 331
2931.66 314
2931.78 298
2931.91 284
2932.03 275
2932.16 273
2932.28 278
2932.40 288
2932.53 303
2932.65 320
2932.78 335
2932.90 348
2933.02 357
2933.15 363
2933.27 366
2933.40 366
2933.52 364
2933.65 360
2933.77 355
2933.89 349
2934.02 344
2934.14 342
2934.27 346
2934.39 359
2934.51 381
2934.64 412
2934.76 451
2934.89 495
2935.01 540
2935.14 583
2935.26 622
2935.38 659
2935.51 695
2935.63 731
2935.76 771
2935.88 815
2936.01 864
2936.13 918
2936.25 973
2936.38 1030
2936.50 1088
2936.63 1147
2936.75 1207
2936.88 1270
2937.00 1336
2937.12 1404
2937.25 1475
2937.37 1547
2937.50 1620
2937.62 1694
2937.75 1769
2937.87 1844
2937.99 1918
2938.12 1987
2938.24 2050
2938.37 2104
2938.49 2147
2938.62 2180
2938.74 2206
2938.86 2227
2938.99 2248
2939.11 2269
2939.24 2290
2939.36 2312
2939.49 2330
2939.61 2342
2939.73 2347
2939.86 2344
2939.98 2335
2940.11 2323
2940.23 2307
2940.36 2290
2940.48 2271
2940.61 2249
2940.73 2225
2940.85 2196
2940.98 2164
2941.10 2128
2941.23 2088
2941.35 2046
2941.48 2002
2941.60 1955
2941.72 1907
2941.85 1857
2941.97 1805
2942.10 1753
2942.22 1701
2942.35 1651
2942.47 1604
2942.60 1561
2942.72 1522
2942.84 1488
2942.97 1458
2943.09 1430
2943.22 1400
2943.34 1368
2943.47 1330
2943.59 1287
2943.71 1237
2943.84 1184
2943.96 1130
2944.09 1079
2944.21 1033
2944.34 994
2944.46 963
2944.59 939
2944.71 920
2944.83 905
2944.96 889
2945.08 873
2945.21 853
2945.33 830
2945.46 802
2945.58 772
2945.71 740
2945.83 706
2945.95 671
2946.08 636
2946.20 601
2946.33 565
2946.45 530
2946.58 497
2946.70 465
2946.83 437
2946.95 414
2947.08 394
2947.20 380
2947.32 368
2947.45 359
2947.57 353
2947.70 348
2947.82 343
2947.95 340
2948.07 337
2948.20 334
2948.32 328
2948.44 319
2948.57 306
2948.69 291
2948.82 274
2948.94 257
2949.07 242
2949.19 227
2949.32 215
2949.44 203
2949.57 189
2949.69 173
2949.81 154
2949.94 133
2950.06 111
2950.19 91
2950.31 74
2950.44 62
2950.56 57
2950.69 57
2950.81 63
2950.94 72
2951.06 83
2951.18 97
2951.31 111
2951.43 125
2951.56 138
2951.68 149
2951.81 157
2951.93 161
2952.06 160
2952.18 154
2952.31 144
2952.43 131
2952.56 116
2952.68 99
2952.80 83
2952.93 69
2953.05 55
2953.18 43
2953.30 32
2953.43 22
2953.55 12
2953.68 3
2953.80 0
2953.93 0
2954.05 0
2954.18 0
2954.30 0
2954.42 0
2954.55 0
2954.67 0
2954.80 5
2954.92 18
2955.05 32
2955.17 45
2955.30 55
2955.42 62
2955.55 66
2955.67 66
2955.80 63
2955.92 60
2956.05 56
2956.17 54
2956.29 54
2956.42 55
2956.54 59
2956.67 63
2956.79 67
2956.92 72
2957.04 75
2957.17 77
2957.29 77
2957.42 77
2957.54 76
2957.67 75
2957.79 75
2957.92 76
2958.04 79
2958.17 83
2958.29 88
2958.41 95
2958.54 103
2958.66 112
2958.79 123
2958.91 136
2959.04 150
2959.16 165
2959.29 180
2959.41 194
2959.54 205
2959.66 213
2959.79 218
2959.91 220
2960.04 219
2960.16 215
2960.29 210
2960.41 203
2960.54 196
2960.66 189
2960.79 183
2960.91 180
2961.03 179
2961.16 183
2961.28 190
2961.41 200
2961.53 211
2961.66 220
2961.78 228
2961.91 232
2962.03 233
2962.16 231
2962.28 228
2962.41 225
2962.53 222
2962.66 222
2962.78 222
2962.91 224
2963.03 227
2963.16 231
2963.28 233
2963.41 234
2963.53 233
2963.66 230
2963.78 225
2963.91 218
2964.03 211
2964.16 203
2964.28 197
2964.40 193
2964.53 190
2964.65 189
2964.78 187
2964.90 186
2965.03 184
2965.15 182
2965.28 180
2965.40 178
2965.53 176
2965.65 175
2965.78 173
2965.90 172
2966.03 172
2966.15 173
2966.28 176
2966.40 181
2966.53 189
2966.65 200
2966.78 211
2966.90 222
2967.03 230
2967.15 234
2967.28 233
2967.40 226
2967.53 216
2967.65 204
2967.78 192
2967.90 182
2968.03 175
2968.15 171
2968.28 168
2968.40 165
2968.53 161
2968.65 155
2968.78 148
2968.90 142
2969.03 137
2969.15 135
2969.28 136
2969.40 139
2969.53 144
2969.65 149
2969.78 155
2969.90 159
2970.03 164
2970.15 168
2970.28 171
2970.40 172
2970.53 170
2970.65 163
2970.78 149
2970.90 129
2971.03 105
2971.15 78
2971.28 53
2971.40 32
2971.53 17
2971.65 9
2971.78 7
2971.90 9
2972.03 11
2972.15 11
2972.28 8
2972.40 2
2972.53 0
2972.65 0
2972.78 0
2972.90 0
2973.03 0
2973.15 0
2973.28 8
2973.40 25
2973.53 44
2973.65 64
2973.78 81
2973.90 95
2974.03 104
2974.15 106
2974.28 101
2974.40 92
2974.53 80
2974.65 70
2974.78 62
2974.90 61
2975.03 65
2975.15 74
2975.28 88
2975.40 104
2975.53 121
2975.65 138
2975.78 155
2975.90 172
2976.03 187
2976.15 201
2976.28 211
2976.40 219
2976.53 222
2976.65 223
2976.78 220
2976.90 215
2977.03 208
2977.15 200
2977.28 192
2977.40 182
2977.53 173
2977.65 165
2977.78 157
2977.90 151
2978.03 147
2978.15 143
2978.28 141
2978.41 139
2978.53 137
2978.66 134
2978.78 129
2978.91 123
2979.03 116
2979.16 106
2979.28 94
2979.41 80
2979.53 65
2979.66 50
2979.78 35
2979.91 22
2980.03 12
2980.16 5
2980.28 0
2980.41 0
2980.53 0
2980.66 3
2980.78 9
2980.91 18
2981.03 29
2981.16 43
2981.28 57
2981.41 71
2981.53 83
2981.66 93
2981.79 101
2981.91 106
2982.04 110
2982.16 112
2982.29 113
2982.41 113
2982.54 110
2982.66 106
2982.79 101
2982.91 97
2983.04 94
2983.16 93
2983.29 93
2983.41 95
2983.54 97
2983.66 98
2983.79 98
2983.91 97
2984.04 96
2984.16 97
2984.29 101
2984.42 106
2984.54 113
2984.67 120
2984.79 124
2984.92 125
2985.04 122
2985.17 115
2985.29 108
2985.42 101
2985.54 97
2985.67 95
2985.79 95
2985.92 96
2986.04 95
2986.17 91
2986.29 84
2986.42 74
2986.55 63
2986.67 54
2986.80 47
2986.92 44
2987.05 43
2987.17 44
2987.30 43
2987.42 41
2987.55 37
2987.67 29
2987.80 20
2987.92 12
2988.05 4
2988.17 0
2988.30 0
2988.43 0
2988.55 0
2988.68 0
2988.80 0
2988.93 1
2989.05 4
2989.18 8
2989.30 9
2989.43 9
2989.55 7
2989.68 4
2989.80 0
2989.93 0
2990.06 0
2990.18 0
2990.31 0
2990.43 0
2990.56 1
2990.68 5
2990.81 7
2990.93 7
2991.06 6
2991.18 3
2991.31 0
2991.44 0
2991.56 0
2991.69 0
2991.81 0
2991.94 3
2992.06 6
2992.19 8
2992.31 8
2992.44 7
2992.56 5
2992.69 2
2992.81 0
2992.94 0
2993.07 0
2993.19 0
2993.32 0
2993.44 0
2993.57 0
2993.69 2
2993.82 11
2993.94 23
2994.07 36
2994.20 50
2994.32 63
2994.45 75
2994.57 84
2994.70 90
2994.82 94
2994.95 97
2995.07 98
2995.20 98
2995.32 99
2995.45 99
2995.58 99
2995.70 98
2995.83 94
2995.95 89
2996.08 82
2996.20 73
2996.33 64
2996.45 55
2996.58 48
2996.71 43
2996.83 42
2996.96 44
2997.08 48
2997.21 55
2997.33 63
2997.46 72
2997.58 79
2997.71 85
2997.84 88
2997.96 89
2998.09 86
2998.21 82
2998.34 76
2998.46 72
2998.59 68
2998.71 66
2998.84 66
2998.97 67
2999.09 69
2999.22 72
2999.34 76
2999.47 80
2999.59 84
2999.72 90
2999.84 96
2999.97 101
3000.10 106
3000.22 109
3000.35 111
3000.47 112
3000.60 114
3000.72 116
3000.85 121
3000.97 128
3001.10 136
3001.23 145
3001.35 153
3001.48 160
3001.60 164
3001.73 166
3001.85 166
3001.98 164
3002.11 162
3002.23 160
3002.36 157
3002.48 155
3002.61 153
3002.73 150
3002.86 145
3002.99 140
3003.11 133
3003.24 125
3003.36 115
3003.49 106
3003.61 97
3003.74 89
3003.86 83
3003.99 80
3004.12 79
3004.24 81
3004.37 85
3004.49 88
3004.62 92
3004.74 95
3004.87 99
3005.00 103
3005.12 109
3005.25 116
3005.37 125
3005.50 135
3005.62 144
3005.75 151
3005.88 155
3006.00 156
3006.13 154
3006.25 152
3006.38 151
3006.50 151
3006.63 153
3006.76 157
3006.88 162
3007.01 165
3007.13 165
3007.26 160
3007.39 149
3007.51 134
3007.64 115
3007.76 96
3007.89 78
3008.01 64
3008.14 54
3008.27 51
3008.39 52
3008.52 56
3008.64 62
3008.77 69
3008.89 74
3009.02 77
3009.15 78
3009.27 77
3009.40 76
3009.52 74
3009.65 74
3009.78 74
3009.90 75
3010.03 78
3010.15 81
3010.28 87
3010.40 94
3010.53 102
3010.66 113
3010.78 124
3010.91 134
3011.03 142
3011.16 148
3011.28 149
3011.41 148
3011.54 144
3011.66 138
3011.79 131
3011.91 123
3012.04 115
3012.17 107
3012.29 99
3012.42 92
3012.54 87
3012.67 85
3012.80 87
3012.92 93
3013.05 101
3013.17 109
3013.30 116
3013.42 122
3013.55 125
3013.68 126
3013.80 128
3013.93 131
3014.05 136
3014.18 144
3014.31 151
3014.43 158
3014.56 162
3014.68 161
3014.81 157
3014.94 149
3015.06 139
3015.19 129
3015.31 120
3015.44 113
3015.57 108
3015.69 107
3015.82 108
3015.94 112
3016.07 118
3016.19 125
3016.32 133
3016.45 140
3016.57 147
3016.70 151
3016.82 152
3016.95 152
3017.08 149
3017.20 147
3017.33 146
3017.45 147
3017.58 150
3017.71 156
3017.83 162
3017.96 169
3018.08 174
3018.21 178
3018.34 181
3018.46 183
3018.59 185
3018.71 188
3018.84 192
3018.97 197
3019.09 202
3019.22 207
3019.34 212
3019.47 217
3019.60 224
3019.72 232
3019.85 241
3019.97 251
3020.10 261
3020.23 270
3020.35 276
3020.48 279
3020.60 281
3020.73 282
3020.86 284
3020.98 287
3021.11 293
3021.23 301
3021.36 310
3021.49 319
3021.61 326
3021.74 332
3021.86 335
3021.99 336
3022.12 336
3022.24 335
3022.37 333
3022.50 331
3022.62 329
3022.75 328
3022.87 328
3023.00 328
3023.13 330
3023.25 332
3023.38 334
3023.50 334
3023.63 333
3023.76 329
3023.88 322
3024.01 313
3024.13 302
3024.26 290
3024.39 277
3024.51 264
3024.64 251
3024.76 238
3024.89 226
3025.02 216
3025.14 206
3025.27 197
3025.40 190
3025.52 184
3025.65 178
3025.77 172
3025.90 166
3026.03 160
3026.15 154
3026.28 148
3026.40 142
3026.53 137
3026.66 132
3026.78 128
3026.91 124
3027.04 119
3027.16 115
3027.29 111
3027.41 107
3027.54 103
3027.67 98
3027.79 93
3027.92 86
3028.04 77
3028.17 66
3028.30 53
3028.42 39
3028.55 26
3028.68 14
3028.80 5
3028.93 0
3029.05 0
3029.18 0
3029.31 0
3029.43 0
3029.56 0
3029.69 0
3029.81 0
3029.94 0
3030.06 0
3030.19 0
3030.32 4
3030.44 9
3030.57 14
3030.70 19
3030.82 23
3030.95 25
3031.07 26
3031.20 26
3031.33 27
3031.45 28
3031.58 29
3031.71 32
3031.83 36
3031.96 41
3032.08 48
3032.21 56
3032.34 63
3032.46 71
3032.59 77
3032.72 82
3032.84 85
3032.97 87
3033.09 88
3033.22 88
3033.35 86
3033.47 81
3033.60 74
3033.73 63
3033.85 49
3033.98 34
3034.11 19
3034.23 7
3034.36 0
3034.48 0
3034.61 8
3034.74 22
3034.86 44
3034.99 70
3035.12 98
3035.24 126
3035.37 151
3035.49 169
3035.62 179
3035.75 181
3035.87 175
3036.00 162
3036.13 145
3036.25 126
3036.38 108
3036.51 91
3036.63 76
3036.76 65
3036.88 56
3037.01 50
3037.14 47
3037.26 46
3037.39 47
3037.52 50
3037.64 54
3037.77 58
3037.90 63
3038.02 69
3038.15 75
3038.27 81
3038.40 89
3038.53 96
3038.65 102
3038.78 107
3038.91 110
3039.03 110
3039.16 108
3039.29 105
3039.41 101
3039.54 98
3039.67 96
3039.79 94
3039.92 91
3040.04 87
3040.17 80
3040.30 72
3040.42 63
3040.55 55
3040.68 50
3040.80 50
3040.93 56
3041.06 68
3041.18 85
3041.31 106
3041.44 127
3041.56 147
3041.69 163
3041.82 174
3041.94 179
3042.07 177
3042.19 170
3042.32 160
3042.45 149
3042.57 140
3042.70 135
3042.83 134
3042.95 140
3043.08 150
3043.21 163
3043.33 178
3043.46 191
3043.59 201
3043.71 207
3043.84 208
3043.97 205
3044.09 199
3044.22 190
3044.35 181
3044.47 173
3044.60 165
3044.72 160
3044.85 156
3044.98 153
3045.10 149
3045.23 144
3045.36 136
3045.48 126
3045.61 115
3045.74 103
3045.86 92
3045.99 83
3046.12 77
3046.24 74
3046.37 72
3046.50 73
3046.62 74
3046.75 77
3046.88 82
3047.00 90
3047.13 99
3047.26 111
3047.38 124
3047.51 136
3047.64 146
3047.76 154
3047.89 159
3048.02 162
3048.14 165
3048.27 168
3048.40 171
3048.52 177
3048.65 183
3048.78 191
3048.90 198
3049.03 204
3049.16 208
3049.28 209
3049.41 208
3049.54 204
3049.66 197
3049.79 187
3049.92 176
3050.04 165
3050.17 156
3050.29 148
3050.42 144
3050.55 143
3050.67 145
3050.80 150
3050.93 155
3051.05 160
3051.18 163
3051.31 163
3051.43 161
3051.56 157
3051.69 151
3051.81 146
3051.94 141
3052.07 137
3052.20 136
3052.32 136
3052.45 138
3052.58 142
3052.70 145
3052.83 149
3052.96 153
3053.08 155
3053.21 157
3053.34 157
3053.46 157
3053.59 155
3053.72 154
3053.84 153
3053.97 153
3054.10 153
3054.22 153
3054.35 152
3054.48 151
3054.60 150
3054.73 149
3054.86 148
3054.98 148
3055.11 150
3055.24 153
3055.36 158
3055.49 164
3055.62 173
3055.74 184
3055.87 198
3056.00 212
3056.12 226
3056.25 238
3056.38 247
3056.50 251
3056.63 251
3056.76 248
3056.88 243
3057.01 237
3057.14 232
3057.26 229
3057.39 225
3057.52 222
3057.65 218
3057.77 212
3057.90 204
3058.03 196
3058.15 187
3058.28 180
3058.41 175
3058.53 171
3058.66 170
3058.79 169
3058.91 166
3059.04 162
3059.17 156
3059.29 146
3059.42 135
3059.55 123
3059.67 113
3059.80 104
3059.93 100
3060.05 98
3060.18 100
3060.31 105
3060.44 111
3060.56 119
3060.69 128
3060.82 137
3060.94 146
3061.07 154
3061.20 158
3061.32 158
3061.45 153
3061.58 143
3061.70 130
3061.83 115
3061.96 100
3062.09 87
3062.21 77
3062.34 70
3062.47 66
3062.59 64
3062.72 64
3062.85 64
3062.97 65
3063.10 68
3063.23 74
3063.35 82
3063.48 93
3063.61 105
3063.73 119
3063.86 131
3063.99 141
3064.12 147
3064.24 148
3064.37 144
3064.50 136
3064.62 126
3064.75 114
3064.88 103
3065.00 92
3065.13 82
3065.26 73
3065.39 64
3065.51 57
3065.64 51
3065.77 45
3065.89 41
3066.02 38
3066.15 35
3066.27 31
3066.40 27
3066.53 21
3066.66 15
3066.78 10
3066.91 5
3067.04 1
3067.16 0
3067.29 0
3067.42 1
3067.54 3
3067.67 5
3067.80 8
3067.93 11
3068.05 15
3068.18 17
3068.31 20
3068.43 21
3068.56 21
3068.69 20
3068.81 18
3068.94 15
3069.07 12
3069.20 10
3069.32 8
3069.45 5
3069.58 3
3069.70 0
3069.83 0
3069.96 0
3070.08 0
3070.21 0
3070.34 0
3070.47 3
3070.59 10
3070.72 17
3070.85 26
3070.97 36
3071.10 47
3071.23 59
3071.36 69
3071.48 78
3071.61 84
3071.74 86
3071.86 83
3071.99 75
3072.12 63
3072.25 48
3072.37 33
3072.50 20
3072.63 10
3072.75 2
3072.88 0
3073.01 0
3073.13 0
3073.26 0
3073.39 0
3073.52 0
3073.64 0
3073.77 0
3073.90 0
3074.02 4
3074.15 10
3074.28 15
3074.41 20
3074.53 23
3074.66 25
3074.79 25
3074.92 25
3075.04 24
3075.17 25
3075.30 26
3075.42 30
3075.55 36
3075.68 46
3075.81 58
3075.93 71
3076.06 83
3076.19 92
3076.31 98
3076.44 98
3076.57 94
3076.70 86
3076.82 74
3076.95 62
3077.08 49
3077.20 36
3077.33 24
3077.46 14
3077.59 7
3077.71 3
3077.84 2
3077.97 4
3078.09 10
3078.22 17
3078.35 27
3078.48 39
3078.60 52
3078.73 65
3078.86 79
3078.99 94
3079.11 108
3079.24 121
3079.37 133
3079.49 143
3079.62 149
3079.75 153
3079.88 155
3080.00 154
3080.13 152
3080.26 151
3080.39 151
3080.51 152
3080.64 156
3080.77 161
3080.89 168
3081.02 174
3081.15 180
3081.28 183
3081.40 185
3081.53 185
3081.66 184
3081.79 181
3081.91 176
3082.04 170
3082.17 162
3082.29 153
3082.42 141
3082.55 129
3082.68 117
3082.80 105
3082.93 94
3083.06 86
3083.19 81
3083.31 79
3083.44 81
3083.57 87
3083.70 97
3083.82 108
3083.95 120
3084.08 129
3084.20 135
3084.33 137
3084.46 133
3084.59 124
3084.71 113
3084.84 101
3084.97 91
3085.10 83
3085.22 79
3085.35 78
3085.48 79
3085.61 79
3085.73 77
3085.86 72
3085.99 65
3086.12 56
3086.24 45
3086.37 34
3086.50 24
3086.63 14
3086.75 6
3086.88 0
3087.01 0
3087.13 0
3087.26 0
3087.39 0
3087.52 0
3087.64 0
3087.77 0
3087.90 3
3088.03 10
3088.15 16
3088.28 21
3088.41 24
3088.54 27
3088.66 29
3088.79 29
3088.92 27
3089.05 24
3089.17 20
3089.30 16
3089.43 15
3089.56 16
3089.68 21
3089.81 28
3089.94 37
3090.07 46
3090.19 54
3090.32 58
3090.45 59
3090.58 56
3090.70 51
3090.83 44
3090.96 38
3091.09 33
3091.21 30
3091.34 30
3091.47 30
3091.60 32
3091.72 32
3091.85 31
3091.98 28
3092.11 24
3092.23 22
3092.36 22
3092.49 27
3092.62 38
3092.74 51
3092.87 66
3093.00 78
3093.13 86
3093.25 87
3093.38 82
3093.51 73
3093.64 64
3093.76 57
3093.89 55
3094.02 59
3094.15 68
3094.27 80
3094.40 92
3094.53 102
3094.66 108
3094.78 110
3094.91 108
3095.04 103
3095.17 98
3095.29 93
3095.42 88
3095.55 84
3095.68 81
3095.81 78
3095.93 76
3096.06 74
3096.19 74
3096.32 76
3096.44 81
3096.57 88
3096.70 96
3096.83 105
3096.95 112
3097.08 119
3097.21 126
3097.34 133
3097.46 141
3097.59 151
3097.72 163
3097.85 175
3097.97 185
3098.10 193
3098.23 198
3098.36 200
3098.49 200
3098.61 198
3098.74 195
3098.87 191
3099.00 188
3099.12 185
3099.25 181
3099.38 176
3099.51 169
3099.63 162
3099.76 154
3099.89 146
3100.02 137
3100.14 130
3100.27 124
3100.40 120
3100.53 120
3100.66 124
3100.78 131
3100.91 139
3101.04 147
3101.17 155
3101.29 161
3101.42 166
3101.55 171
3101.68 177
3101.80 186
3101.93 200
3102.06 217
3102.19 236
3102.32 254
3102.44 269
3102.57 277
3102.70 278
3102.83 270
3102.95 255
3103.08 235
3103.21 213
3103.34 193
3103.47 177
3103.59 167
3103.72 163
3103.85 164
3103.98 169
3104.10 176
3104.23 182
3104.36 186
3104.49 188
3104.62 188
3104.74 184
3104.87 178
3105.00 171
3105.13 163
3105.25 156
3105.38 151
3105.51 148
3105.64 148
3105.77 151
3105.89 155
3106.02 158
3106.15 160
3106.28 158
3106.40 153
3106.53 146
3106.66 138
3106.79 130
3106.92 124
3107.04 122
3107.17 123
3107.30 127
3107.43 134
3107.55 141
3107.68 149
3107.81 156
3107.94 162
3108.07 165
3108.19 166
3108.32 164
3108.45 159
3108.58 151
3108.71 141
3108.83 129
3108.96 117
3109.09 103
3109.22 91
3109.34 78
3109.47 67
3109.60 55
3109.73 45
3109.86 34
3109.98 24
3110.11 16
3110.24 10
3110.37 7
3110.50 8
3110.62 13
3110.75 20
3110.88 30
3111.01 40
3111.14 50
3111.26 58
3111.39 64
3111.52 68
3111.65 70
3111.77 70
3111.90 67
3112.03 62
3112.16 55
3112.29 45
3112.41 34
3112.54 24
3112.67 14
3112.80 9
3112.93 7
3113.05 11
3113.18 18
3113.31 28
3113.44 37
3113.57 44
3113.69 47
3113.82 45
3113.95 40
3114.08 32
3114.21 22
3114.33 12
3114.46 3
3114.59 0
3114.72 0
3114.85 0
3114.97 0
3115.10 0
3115.23 0
3115.36 0
3115.49 0
3115.61 2
3115.74 15
3115.87 29
3116.00 46
3116.13 65
3116.25 84
3116.38 103
3116.51 121
3116.64 137
3116.77 150
3116.89 160
3117.02 166
3117.15 169
3117.28 169
3117.41 168
3117.53 164
3117.66 159
3117.79 153
3117.92 147
3118.05 143
3118.17 142
3118.30 146
3118.43 155
3118.56 168
3118.69 186
3118.81 204
3118.94 222
3119.07 236
3119.20 246
3119.33 252
3119.45 254
3119.58 253
3119.71 251
3119.84 248
3119.97 244
3120.10 239
3120.22 232
3120.35 224
3120.48 215
3120.61 206
3120.74 198
3120.86 191
3120.99 184
3121.12 179
3121.25 174
3121.38 169
3121.50 164
3121.63 160
3121.76 156
3121.89 154
3122.02 152
3122.15 152
3122.27 153
3122.40 155
3122.53 159
3122.66 166
3122.79 176
3122.91 189
3123.04 205
3123.17 223
3123.30 241
3123.43 257
3123.55 268
3123.68 272
3123.81 271
3123.94 263
3124.07 251
3124.20 236
3124.32 222
3124.45 208
3124.58 198
3124.71 189
3124.84 183
3124.96 179
3125.09 174
3125.22 169
3125.35 164
3125.48 158
3125.61 153
3125.73 148
3125.86 146
3125.99 146
3126.12 149
3126.25 155
3126.38 162
3126.50 169
3126.63 173
3126.76 175
3126.89 174
3127.02 171
3127.14 166
3127.27 160
3127.40 155
3127.53 151
3127.66 147
3127.79 142
3127.91 137
3128.04 131
3128.17 126
3128.30 121
3128.43 119
3128.56 120
3128.68 124
3128.81 131
3128.94 139
3129.07 146
3129.20 150
3129.32 150
3129.45 145
3129.58 136
3129.71 124
3129.84 111
3129.97 100
3130.09 92
3130.22 88
3130.35 88
3130.48 92
3130.61 97
3130.74 102
3130.86 105
3130.99 106
3131.12 103
3131.25 98
3131.38 90
3131.51 80
3131.63 69
3131.76 57
3131.89 44
3132.02 30
3132.15 17
3132.28 4
3132.40 0
3132.53 0
3132.66 0
3132.79 0
3132.92 0
3133.05 0
3133.17 0
3133.30 3
3133.43 16
3133.56 31
3133.69 44
3133.82 56
3133.94 64
3134.07 69
3134.20 71
3134.33 70
3134.46 68
3134.59 67
3134.72 66
3134.84 66
3134.97 66
3135.10 64
3135.23 59
3135.36 51
3135.49 40
3135.61 27
3135.74 13
3135.87 0
3136.00 0
3136.13 0
3136.26 0
3136.38 0
3136.51 0
3136.64 2
3136.77 13
3136.90 23
3137.03 28
3137.15 29
3137.28 25
3137.41 18
3137.54 8
3137.67 0
3137.80 0
3137.93 0
3138.05 0
3138.18 0
3138.31 0
3138.44 1
3138.57 16
3138.70 32
3138.82 49
3138.95 62
3139.08 70
3139.21 72
3139.34 68
3139.47 60
3139.60 49
3139.72 37
3139.85 26
3139.98 17
3140.11 10
3140.24 6
3140.37 3
3140.50 2
3140.62 0
3140.75 0
3140.88 0
3141.01 0
3141.14 0
3141.27 0
3141.40 0
3141.52 0
3141.65 3
3141.78 13
3141.91 22
3142.04 31
3142.17 37
3142.29 40
3142.42 42
3142.55 41
3142.68 40
3142.81 39
3142.94 39
3143.07 39
3143.19 40
3143.32 44
3143.45 50
3143.58 58
3143.71 67
3143.84 77
3143.97 85
3144.09 90
3144.22 92
3144.35 92
3144.48 89
3144.61 85
3144.74 80
3144.87 76
3144.99 72
3145.12 70
3145.25 68
3145.38 67
3145.51 67
3145.64 68
3145.77 69
3145.90 72
3146.02 74
3146.15 77
3146.28 80
3146.41 83
3146.54 88
3146.67 94
3146.80 103
3146.92 116
3147.05 132
3147.18 151
3147.31 172
3147.44 195
3147.57 218
3147.70 240
3147.82 259
3147.95 274
3148.08 286
3148.21 293
3148.34 298
3148.47 300
3148.60 301
3148.73 303
3148.85 304
3148.98 307
3149.11 311
3149.24 317
3149.37 325
3149.50 335
3149.63 346
3149.76 357
3149.88 365
3150.01 369
3150.14 368
3150.27 363
3150.40 353
3150.53 342
3150.66 332
3150.78 325
3150.91 321
3151.04 320
3151.17 320
3151.30 320
3151.43 317
3151.56 310
3151.69 298
3151.81 281
3151.94 261
3152.07 239
3152.20 218
3152.33 198
3152.46 182
3152.59 169
3152.72 161
3152.84 156
3152.97 154
3153.10 154
3153.23 156
3153.36 158
3153.49 161
3153.62 166
3153.75 173
3153.87 182
3154.00 193
3154.13 206
3154.26 221
3154.39 238
3154.52 254
3154.65 268
3154.78 279
3154.91 286
3155.03 289
3155.16 288
3155.29 284
3155.42 278
3155.55 272
3155.68 267
3155.81 262
3155.94 257
3156.06 253
3156.19 250
3156.32 247
3156.45 245
3156.58 246
3156.71 248
3156.84 253
3156.97 259
3157.10 265
3157.22 270
3157.35 272
3157.48 271
3157.61 268
3157.74 263
3157.87 257
3158.00 253
3158.13 250
3158.25 249
3158.38 248
3158.51 247
3158.64 245
3158.77 240
3158.90 234
3159.03 228
3159.16 221
3159.29 217
3159.41 214
3159.54 214
3159.67 217
3159.80 224
3159.93 233
3160.06 247
3160.19 263
3160.32 282
3160.45 302
3160.58 322
3160.70 340
3160.83 357
3160.96 373
3161.09 387
3161.22 401
3161.35 415
3161.48 428
3161.61 442
3161.74 455
3161.86 467
3161.99 477
3162.12 488
3162.25 499
3162.38 511
3162.51 525
3162.64 542
3162.77 562
3162.90 586
3163.03 615
3163.15 651
3163.28 693
3163.41 744
3163.54 801
3163.67 865
3163.80 933
3163.93 1003
3164.06 1072
3164.19 1138
3164.31 1201
3164.44 1259
3164.57 1314
3164.70 1364
3164.83 1412
3164.96 1458
3165.09 1503
3165.22 1549
3165.35 1597
3165.48 1647
3165.61 1701
3165.73 1756
3165.86 1812
3165.99 1866
3166.12 1915
3166.25 1958
3166.38 1994
3166.51 2024
3166.64 2050
3166.77 2072
3166.90 2092
3167.02 2110
3167.15 2127
3167.28 2141
3167.41 2153
3167.54 2161
3167.67 2166
3167.80 2166
3167.93 2164
3168.06 2159
3168.19 2154
3168.32 2148
3168.44 2143
3168.57 2139
3168.70 2134
3168.83 2128
3168.96 2118
3169.09 2103
3169.22 2082
3169.35 2055
3169.48 2023
3169.61 1989
3169.74 1953
3169.86 1916
3169.99 1877
3170.12 1836
3170.25 1792
3170.38 1745
3170.51 1695
3170.64 1645
3170.77 1594
3170.90 1543
3171.03 1492
3171.16 1439
3171.28 1385
3171.41 1329
3171.54 1272
3171.67 1218
3171.80 1167
3171.93 1122
3172.06 1085
3172.19 1054
3172.32 1028
3172.45 1004
3172.58 980
3172.71 953
3172.83 924
3172.96 894
3173.09 864
3173.22 836
3173.35 812
3173.48 791
3173.61 774
3173.74 757
3173.87 741
3174.00 722
3174.13 702
3174.26 680
3174.38 658
3174.51 637
3174.64 618
3174.77 602
3174.90 589
3175.03 578
3175.16 570
3175.29 565
3175.42 562
3175.55 561
3175.68 561
3175.81 562
3175.94 564
3176.06 566
3176.19 567
3176.32 566
3176.45 564
3176.58 559
3176.71 552
3176.84 541
3176.97 529
3177.10 514
3177.23 499
3177.36 482
3177.49 466
3177.62 450
3177.74 434
3177.87 417
3178.00 400
3178.13 384
3178.26 369
3178.39 354
3178.52 341
3178.65 330
3178.78 319
3178.91 309
3179.04 298
3179.17 288
3179.30 278
3179.43 269
3179.56 263
3179.68 261
3179.81 262
3179.94 266
3180.07 273
3180.20 281
3180.33 287
3180.46 290
3180.59 290
3180.72 286
3180.85 279
3180.98 270
3181.11 260
3181.24 252
3181.37 245
3181.49 240
3181.62 237
3181.75 234
3181.88 232
3182.01 228
3182.14 223
3182.27 216
3182.40 209
3182.53 203
3182.66 198
3182.79 197
3182.92 197
3183.05 200
3183.18 203
3183.31 206
3183.44 207
3183.56 207
3183.69 204
3183.82 202
3183.95 200
3184.08 201
3184.21 204
3184.34 210
3184.47 217
3184.60 225
3184.73 232
3184.86 237
3184.99 238
3185.12 237
3185.25 233
3185.38 227
3185.51 222
3185.64 218
3185.76 216
3185.89 217
3186.02 220
3186.15 225
3186.28 229
3186.41 233
3186.54 234
3186.67 233
3186.80 229
3186.93 222
3187.06 212
3187.19 201
3187.32 190
3187.45 180
3187.58 170
3187.71 163
3187.84 157
3187.97 154
3188.10 151
3188.22 150
3188.35 151
3188.48 152
3188.61 155
3188.74 160
3188.87 166
3189.00 172
3189.13 177
3189.26 178
3189.39 176
3189.52 168
3189.65 155
3189.78 138
3189.91 118
3190.04 98
3190.17 77
3190.30 58
3190.43 41
3190.56 26
3190.69 13
3190.81 2
3190.94 0
3191.07 0
3191.20 0
3191.33 0
3191.46 0
3191.59 0
3191.72 0
3191.85 0
3191.98 9
3192.11 21
3192.24 31
3192.37 40
3192.50 46
3192.63 51
3192.76 57
3192.89 63
3193.02 71
3193.15 79
3193.28 88
3193.41 96
3193.54 103
3193.67 109
3193.79 114
3193.92 118
3194.05 121
3194.18 124
3194.31 126
3194.44 127
3194.57 128
3194.70 130
3194.83 133
3194.96 138
3195.09 143
3195.22 148
3195.35 150
3195.48 149
3195.61 142
3195.74 129
3195.87 111
3196.00 89
3196.13 67
3196.26 45
3196.39 27
3196.52 14
3196.65 5
3196.78 0
3196.91 0
3197.04 0
3197.17 0
3197.29 0
3197.42 0
3197.55 0
3197.68 0
3197.81 0
3197.94 0
3198.07 1
3198.20 7
3198.33 15
3198.46 25
3198.59 37
3198.72 52
3198.85 69
3198.98 88
3199.11 105
3199.24 120
3199.37 131
3199.50 137
3199.63 138
3199.76 136
3199.89 132
3200.02 127
3200.15 123
3200.28 120
3200.41 118
3200.54 116
3200.67 112
3200.80 108
3200.93 102
3201.06 97
3201.19 91
3201.32 87
3201.45 84
3201.58 81
3201.71 79
3201.83 77
3201.96 75
3202.09 73
3202.22 72
3202.35 71
3202.48 73
3202.61 77
3202.74 84
3202.87 92
3203.00 101
3203.13 109
3203.26 118
3203.39 126
3203.52 134
3203.65 142
3203.78 149
3203.91 156
3204.04 163
3204.17 169
3204.30 173
3204.43 176
3204.56 178
3204.69 180
3204.82 181
3204.95 183
3205.08 187
3205.21 193
3205.34 201
3205.47 209
3205.60 218
3205.73 226
3205.86 230
3205.99 232
3206.12 228
3206.25 221
3206.38 210
3206.51 197
3206.64 184
3206.77 171
3206.90 159
3207.03 148
3207.16 139
3207.29 131
3207.42 123
3207.55 116
3207.68 108
3207.81 101
3207.94 94
3208.07 87
3208.20 82
3208.33 77
3208.46 72
3208.59 69
3208.72 66
3208.85 64
3208.98 63
3209.11 64
3209.24 66
3209.37 69
3209.50 74
3209.63 80
3209.76 86
3209.89 94
3210.02 102
3210.15 110
3210.27 121
3210.40 132
3210.53 146
3210.66 160
3210.79 175
3210.92 189
3211.05 200
3211.18 209
3211.31 215
3211.44 218
3211.57 220
3211.70 221
3211.83 223
3211.96 226
3212.09 228
3212.22 229
3212.35 226
3212.48 219
3212.61 209
3212.74 197
3212.87 184
3213.00 172
3213.13 165
3213.26 162
3213.39 163
3213.52 169
3213.65 177
3213.78 185
3213.91 192
3214.04 196
3214.17 198
3214.30 199
3214.43 199
3214.56 202
3214.69 209
3214.82 224
3214.95 245
3215.08 272
3215.21 303
3215.34 334
3215.47 362
3215.60 385
3215.73 404
3215.86 418
3215.99 431
3216.12 445
3216.25 460
3216.38 476
3216.51 492
3216.64 504
3216.77 511
3216.90 510
3217.03 501
3217.17 488
3217.30 472
3217.43 458
3217.56 447
3217.69 441
3217.82 439
3217.95 439
3218.08 439
3218.21 437
3218.34 430
3218.47 420
3218.60 406
3218.73 390
3218.86 373
3218.99 355
3219.12 337
3219.25 320
3219.38 303
3219.51 286
3219.64 270
3219.77 255
3219.90 241
3220.03 228
3220.16 215
3220.29 203
3220.42 190
3220.55 178
3220.68 165
3220.81 152
3220.94 139
3221.07 127
3221.20 116
3221.33 106
3221.46 100
3221.59 96
3221.72 95
3221.85 97
3221.98 101
3222.11 107
3222.24 112
3222.37 118
3222.50 123
3222.63 127
3222.76 129
3222.89 128
3223.02 125
3223.15 119
3223.28 111
3223.41 102
3223.54 95
3223.67 90
3223.80 89
3223.93 92
3224.06 96
3224.19 101
3224.32 105
3224.45 107
3224.58 106
3224.71 104
3224.84 102
3224.97 99
3225.10 98
3225.23 98
3225.36 102
3225.49 110
3225.63 122
3225.76 138
3225.89 156
3226.02 174
3226.15 188
3226.28 195
3226.41 193
3226.54 183
3226.67 166
3226.80 146
3226.93 128
3227.06 115
3227.19 109
3227.32 110
3227.45 116
3227.58 124
3227.71 134
3227.84 142
3227.97 151
3228.10 159
3228.23 169
3228.36 179
3228.49 190
3228.62 200
3228.75 207
3228.88 210
3229.01 209
3229.14 205
3229.27 198
3229.40 191
3229.53 185
3229.66 180
3229.79 177
3229.92 174
3230.05 171
3230.19 166
3230.32 161
3230.45 154
3230.58 147
3230.71 139
3230.84 132
3230.97 125
3231.10 119
3231.23 112
3231.36 104
3231.49 96
3231.62 86
3231.75 77
3231.88 68
3232.01 61
3232.14 57
3232.27 56
3232.40 61
3232.53 69
3232.66 79
3232.79 91
3232.92 102
3233.05 112
3233.18 118
3233.31 120
3233.44 117
3233.57 109
3233.71 96
3233.84 79
3233.97 59
3234.10 39
3234.23 19
3234.36 1
3234.49 0
3234.62 0
3234.75 0
3234.88 0
3235.01 0
3235.14 0
3235.27 0
3235.40 0
3235.53 5
3235.66 18
3235.79 33
3235.92 47
3236.05 58
3236.18 65
3236.31 65
3236.44 60
3236.57 51
3236.71 39
3236.84 28
3236.97 19
3237.10 15
3237.23 16
3237.36 21
3237.49 28
3237.62 36
3237.75 42
3237.88 48
3238.01 52
3238.14 54
3238.27 57
3238.40 59
3238.53 61
3238.66 65
3238.79 71
3238.92 78
3239.05 86
3239.18 95
3239.32 104
3239.45 111
3239.58 115
3239.71 116
3239.84 112
3239.97 105
3240.10 94
3240.23 81
3240.36 66
3240.49 49
3240.62 32
3240.75 15
3240.88 0
3241.01 0
3241.14 0
3241.27 0
3241.40 0
3241.53 0
3241.66 0
3241.80 0
3241.93 5
3242.06 11
3242.19 15
3242.32 19
3242.45 23
3242.58 29
3242.71 35
3242.84 41
3242.97 46
3243.10 48
3243.23 47
3243.36 40
3243.49 29
3243.62 17
3243.75 6
3243.88 0
3244.02 2
3244.15 11
3244.28 28
3244.41 49
3244.54 72
3244.67 93
3244.80 110
3244.93 122
3245.06 130
3245.19 135
3245.32 139
3245.45 141
3245.58 143
3245.71 143
3245.84 143
3245.97 141
3246.11 140
3246.24 140
3246.37 143
3246.50 149
3246.63 159
3246.76 171
3246.89 182
3247.02 192
3247.15 197
3247.28 196
3247.41 191
3247.54 182
3247.67 172
3247.80 163
3247.93 157
3248.07 155
3248.20 157
3248.33 161
3248.46 166
3248.59 170
3248.72 173
3248.85 176
3248.98 182
3249.11 192
3249.24 210
3249.37 236
3249.50 272
3249.63 317
3249.76 368
3249.90 423
3250.03 480
3250.16 535
3250.29 587
3250.42 633
3250.55 674
3250.68 712
3250.81 747
3250.94 783
3251.07 820
3251.20 859
3251.33 899
3251.46 940
3251.60 979
3251.73 1017
3251.86 1053
3251.99 1088
3252.12 1122
3252.25 1155
3252.38 1187
3252.51 1219
3252.64 1251
3252.77 1284
3252.90 1316
3253.03 1347
3253.16 1377
3253.30 1404
3253.43 1425
3253.56 1440
3253.69 1446
3253.82 1443
3253.95 1431
3254.08 1413
3254.21 1389
3254.34 1363
3254.47 1337
3254.60 1313
3254.73 1293
3254.87 1276
3255.00 1263
3255.13 1253
3255.26 1245
3255.39 1237
3255.52 1230
3255.65 1221
3255.78 1210
3255.91 1196
3256.04 1179
3256.17 1158
3256.30 1135
3256.44 1108
3256.57 1080
3256.70 1052
3256.83 1023
3256.96 994
3257.09 963
3257.22 932
3257.35 901
3257.48 870
3257.61 840
3257.74 812
3257.88 788
3258.01 769
3258.14 755
3258.27 743
3258.40 734
3258.53 726
3258.66 717
3258.79 706
3258.92 694
3259.05 682
3259.18 672
3259.32 666
3259.45 664
3259.58 665
3259.71 667
3259.84 667
3259.97 664
3260.10 656
3260.23 642
3260.36 623
3260.49 603
3260.62 583
3260.76 565
3260.89 550
3261.02 539
3261.15 532
3261.28 526
3261.41 523
3261.54 522
3261.67 521
3261.80 522
3261.93 523
3262.06 525
3262.20 528
3262.33 530
3262.46 532
3262.59 533
3262.72 532
3262.85 529
3262.98 522
3263.11 514
3263.24 504
3263.37 497
3263.51 494
3263.64 499
3263.77 512
3263.90 535
3264.03 564
3264.16 598
3264.29 633
3264.42 666
3264.55 696
3264.68 721
3264.82 745
3264.95 770
3265.08 798
3265.21 832
3265.34 873
3265.47 922
3265.60 975
3265.73 1033
3265.86 1094
3266.00 1157
3266.13 1223
3266.26 1293
3266.39 1369
3266.52 1453
3266.65 1546
3266.78 1649
3266.91 1760
3267.04 1879
3267.17 2005
3267.31 2136
3267.44 2271
3267.57 2413
3267.70 2561
3267.83 2720
3267.96 2890
3268.09 3075
3268.22 3275
3268.35 3487
3268.49 3706
3268.62 3926
3268.75 4139
3268.88 4339
3269.01 4525
3269.14 4698
3269.27 4863
3269.40 5030
3269.53 5205
3269.67 5391
3269.80 5588
3269.93 5790
3270.06 5990
3270.19 6177
3270.32 6344
3270.45 6488
3270.58 6609
3270.72 6708
3270.85 6788
3270.98 6852
3271.11 6903
3271.24 6940
3271.37 6963
3271.50 6970
3271.63 6963
3271.76 6941
3271.90 6905
3272.03 6857
3272.16 6799
3272.29 6732
3272.42 6656
3272.55 6570
3272.68 6475
3272.81 6369
3272.94 6255
3273.08 6133
3273.21 6009
3273.34 5884
3273.47 5761
3273.60 5643
3273.73 5527
3273.86 5413
3273.99 5297
3274.13 5176
3274.26 5049
3274.39 4916
3274.52 4778
3274.65 4638
3274.78 4498
3274.91 4360
3275.04 4226
3275.18 4094
3275.31 3965
3275.44 3838
3275.57 3710
3275.70 3582
3275.83 3453
3275.96 3323
3276.09 3194
3276.23 3069
3276.36 2948
3276.49 2834
3276.62 2727
3276.75 2626
3276.88 2530
3277.01 2437
3277.14 2348
3277.28 2261
3277.41 2176
3277.54 2095
3277.67 2018
3277.80 1946
3277.93 1876
3278.06 1809
3278.19 1743
3278.33 1676
3278.46 1608
3278.59 1539
3278.72 1470
3278.85 1402
3278.98 1337
3279.11 1277
3279.25 1222
3279.38 1172
3279.51 1127
3279.64 1085
3279.77 1045
3279.90 1007
3280.03 970
3280.16 935
3280.30 903
3280.43 874
3280.56 849
3280.69 828
3280.82 809
3280.95 790
3281.08 769
3281.22 746
3281.35 719
3281.48 689
3281.61 658
3281.74 627
3281.87 599
3282.00 576
3282.13 557
3282.27 543
3282.40 532
3282.53 524
3282.66 517
3282.79 509
3282.92 501
3283.05 492
3283.19 483
3283.32 473
3283.45 462
3283.58 450
3283.71 437
3283.84 422
3283.97 404
3284.11 385
3284.24 366
3284.37 347
3284.50 331
3284.63 319
3284.76 311
3284.89 306
3285.03 303
3285.16 302
3285.29 301
3285.42 300
3285.55 298
3285.68 295
3285.81 293
3285.95 291
3286.08 289
3286.21 287
3286.34 284
3286.47 280
3286.60 275
3286.73 270
3286.87 264
3287.00 259
3287.13 253
3287.26 249
3287.39 245
3287.52 241
3287.66 237
3287.79 231
3287.92 225
3288.05 216
3288.18 205
3288.31 193
3288.44 180
3288.58 168
3288.71 159
3288.84 155
3288.97 155
3289.10 160
3289.23 169
3289.36 180
3289.50 190
3289.63 199
3289.76 204
3289.89 206
3290.02 205
3290.15 202
3290.29 199
3290.42 197
3290.55 195
3290.68 195
3290.81 197
3290.94 199
3291.07 203
3291.21 208
3291.34 212
3291.47 216
3291.60 217
3291.73 215
3291.86 210
3292.00 202
3292.13 193
3292.26 186
3292.39 182
3292.52 182
3292.65 186
3292.79 193
3292.92 198
3293.05 201
3293.18 200
3293.31 195
3293.44 186
3293.57 177
3293.71 169
3293.84 163
3293.97 161
3294.10 162
3294.23 166
3294.36 172
3294.50 177
3294.63 182
3294.76 185
3294.89 185
3295.02 182
3295.15 176
3295.29 168
3295.42 160
3295.55 151
3295.68 144
3295.81 139
3295.94 134
3296.08 130
3296.21 127
3296.34 125
3296.47 124
3296.60 126
3296.73 131
3296.87 137
3297.00 145
3297.13 151
3297.26 155
3297.39 156
3297.52 154
3297.66 150
3297.79 145
3297.92 142
3298.05 140
3298.18 141
3298.31 144
3298.45 146
3298.58 147
3298.71 147
3298.84 145
3298.97 141
3299.10 138
3299.24 135
3299.37 133
3299.50 132
3299.63 132
3299.76 131
3299.89 130
3300.03 129
3300.16 127
3300.29 127
3300.42 128
3300.55 132
3300.69 139
3300.82 147
3300.95 156
3301.08 163
3301.21 167
3301.34 167
3301.48 162
3301.61 153
3301.74 139
3301.87 122
3302.00 103
3302.13 83
3302.27 64
3302.40 48
3302.53 36
3302.66 28
3302.79 26
3302.93 28
3303.06 33
3303.19 41
3303.32 49
3303.45 58
3303.58 67
3303.72 76
3303.85 85
3303.98 93
3304.11 100
3304.24 105
3304.38 107
3304.51 106
3304.64 101
3304.77 92
3304.90 83
3305.03 73
3305.17 66
3305.30 63
3305.43 66
3305.56 75
3305.69 89
3305.83 105
3305.96 120
3306.09 132
3306.22 138
3306.35 138
3306.48 131
3306.62 120
3306.75 106
3306.88 93
3307.01 82
3307.14 77
3307.28 77
3307.41 83
3307.54 93
3307.67 106
3307.80 119
3307.94 131
3308.07 140
3308.20 146
3308.33 147
3308.46 146
3308.59 142
3308.73 138
3308.86 134
3308.99 130
3309.12 128
3309.25 125
3309.39 122
3309.52 118
3309.65 111
3309.78 103
3309.91 95
3310.05 89
3310.18 85
3310.31 85
3310.44 90
3310.57 100
3310.71 113
3310.84 129
3310.97 146
3311.10 163
3311.23 178
3311.37 191
3311.50 199
3311.63 203
3311.76 201
3311.89 194
3312.03 182
3312.16 168
3312.29 153
3312.42 140
3312.55 131
3312.69 127
3312.82 127
3312.95 132
3313.08 140
3313.21 149
3313.35 158
3313.48 166
3313.61 171
3313.74 175
3313.87 177
3314.01 177
3314.14 174
3314.27 168
3314.40 159
3314.53 146
3314.67 132
3314.80 117
3314.93 103
3315.06 92
3315.19 85
3315.33 82
3315.46 84
3315.59 90
3315.72 96
3315.85 102
3315.99 106
3316.12 107
3316.25 104
3316.38 98
3316.51 91
3316.65 82
3316.78 72
3316.91 61
3317.04 48
3317.17 35
3317.31 21
3317.44 7
3317.57 0
3317.70 0
3317.83 0
3317.97 0
3318.10 0
3318.23 0
3318.36 8
3318.50 17
3318.63 24
3318.76 28
3318.89 29
3319.02 28
3319.16 24
3319.29 18
3319.42 10
3319.55 3
3319.68 0
3319.82 0
3319.95 0
3320.08 0
3320.21 0
3320.35 0
3320.48 0
3320.61 0
3320.74 5
3320.87 15
3321.01 27
3321.14 40
3321.27 54
3321.40 68
3321.53 80
3321.67 90
3321.80 98
3321.93 101
3322.06 101
3322.20 99
3322.33 95
3322.46 91
3322.59 87
3322.72 84
3322.86 83
3322.99 82
3323.12 83
3323.25 84
3323.38 86
3323.52 88
3323.65 90
3323.78 92
3323.91 91
3324.05 88
3324.18 83
3324.31 76
3324.44 69
3324.57 65
3324.71 64
3324.84 69
3324.97 77
3325.10 89
3325.24 102
3325.37 113
3325.50 120
3325.63 121
3325.77 118
3325.90 110
3326.03 101
3326.16 94
3326.29 90
3326.43 91
3326.56 97
3326.69 106
3326.82 119
3326.96 133
3327.09 148
3327.22 162
3327.35 178
3327.48 195
3327.62 214
3327.75 237
3327.88 262
3328.01 291
3328.15 320
3328.28 347
3328.41 370
3328.54 388
3328.68 400
3328.81 406
3328.94 407
3329.07 403
3329.20 397
3329.34 389
3329.47 381
3329.60 372
3329.73 364
3329.87 356
3330.00 349
3330.13 343
3330.26 338
3330.40 332
3330.53 326
3330.66 319
3330.79 309
3330.92 297
3331.06 282
3331.19 266
3331.32 249
3331.45 233
3331.59 218
3331.72 206
3331.85 198
3331.98 195
3332.12 197
3332.25 203
3332.38 211
3332.51 222
3332.65 232
3332.78 239
3332.91 242
3333.04 241
3333.18 235
3333.31 226
3333.44 215
3333.57 204
3333.70 193
3333.84 183
3333.97 174
3334.10 166
3334.23 158
3334.37 151
3334.50 145
3334.63 142
3334.76 142
3334.90 145
3335.03 150
3335.16 157
3335.29 162
3335.43 164
3335.56 163
3335.69 157
3335.82 149
3335.96 140
3336.09 131
3336.22 123
3336.35 117
3336.49 112
3336.62 107
3336.75 100
3336.88 91
3337.02 80
3337.15 68
3337.28 57
3337.41 48
3337.55 43
3337.68 43
3337.81 46
3337.94 53
3338.08 60
3338.21 68
3338.34 75
3338.47 80
3338.61 82
3338.74 81
3338.87 78
3339.00 71
3339.14 63
3339.27 52
3339.40 41
3339.53 30
3339.67 21
3339.80 14
3339.93 10
3340.06 8
3340.20 9
3340.33 10
3340.46 10
3340.59 10
3340.73 8
3340.86 7
3340.99 6
3341.12 8
3341.26 13
3341.39 21
3341.52 33
3341.65 47
3341.79 62
3341.92 77
3342.05 90
3342.18 100
3342.32 106
3342.45 107
3342.58 104
3342.71 99
3342.85 91
3342.98 83
3343.11 74
3343.24 64
3343.38 53
3343.51 42
3343.64 29
3343.78 14
3343.91 0
3344.04 0
3344.17 0
3344.31 0
3344.44 0
3344.57 0
3344.70 0
3344.84 0
3344.97 5
3345.10 23
3345.23 39
3345.37 53
3345.50 63
3345.63 70
3345.76 75
3345.90 80
3346.03 85
3346.16 91
3346.30 96
3346.43 101
3346.56 101
3346.69 98
3346.83 90
3346.96 80
3347.09 67
3347.22 57
3347.36 49
3347.49 46
3347.62 48
3347.75 51
3347.89 55
3348.02 56
3348.15 54
3348.29 48
3348.42 40
3348.55 31
3348.68 26
3348.82 24
3348.95 28
3349.08 37
3349.21 49
3349.35 63
3349.48 77
3349.61 88
3349.75 95
3349.88 98
3350.01 97
3350.14 93
3350.28 88
3350.41 85
3350.54 83
3350.67 84
3350.81 87
3350.94 92
3351.07 97
3351.21 102
3351.34 105
3351.47 108
3351.60 113
3351.74 118
3351.87 126
3352.00 136
3352.13 146
3352.27 153
3352.40 158
3352.53 158
3352.67 155
3352.80 150
3352.93 144
3353.06 139
3353.20 137
3353.33 136
3353.46 135
3353.60 132
3353.73 126
3353.86 116
3353.99 101
3354.13 84
3354.26 66
3354.39 49
3354.52 35
3354.66 25
3354.79 18
3354.92 16
3355.06 17
3355.19 21
3355.32 28
3355.45 37
3355.59 49
3355.72 61
3355.85 74
3355.99 86
3356.12 97
3356.25 105
3356.38 110
3356.52 111
3356.65 108
3356.78 102
3356.92 94
3357.05 83
3357.18 71
3357.31 60
3357.45 51
3357.58 45
3357.71 41
3357.85 39
3357.98 39
3358.11 40
3358.24 41
3358.38 41
3358.51 42
3358.64 44
3358.78 46
3358.91 50
3359.04 54
3359.18 58
3359.31 61
3359.44 61
3359.57 58
3359.71 53
3359.84 48
3359.97 44
3360.11 44
3360.24 49
3360.37 58
3360.50 71
3360.64 85
3360.77 96
3360.90 103
3361.04 105
3361.17 101
3361.30 93
3361.43 83
3361.57 72
3361.70 61
3361.83 50
3361.97 40
3362.10 30
3362.23 20
3362.37 10
3362.50 1
3362.63 0
3362.76 0
3362.90 0
3363.03 0
3363.16 0
3363.30 0
3363.43 0
3363.56 0
3363.70 3
3363.83 8
3363.96 14
3364.09 21
3364.23 29
3364.36 35
3364.49 40
3364.63 41
3364.76 39
3364.89 33
3365.03 25
3365.16 15
3365.29 6
3365.42 0
3365.56 0
3365.69 0
3365.82 0
3365.96 0
3366.09 0
3366.22 4
3366.36 9
3366.49 14
3366.62 16
3366.76 15
3366.89 10
3367.02 3
3367.15 0
3367.29 0
3367.42 0
3367.55 8
3367.69 30
3367.82 59
3367.95 91
3368.09 122
3368.22 149
3368.35 169
3368.49 183
3368.62 193
3368.75 200
3368.88 205
3369.02 208
3369.15 211
3369.28 212
3369.42 212
3369.55 213
3369.68 216
3369.82 223
3369.95 232
3370.08 243
3370.22 255
3370.35 264
3370.48 270
3370.62 274
3370.75 276
3370.88 279
3371.01 285
3371.15 294
3371.28 306
3371.41 322
3371.55 339
3371.68 356
3371.81 370
3371.95 381
3372.08 387
3372.21 388
3372.35 384
3372.48 378
3372.61 370
3372.75 363
3372.88 359
3373.01 357
3373.15 358
3373.28 360
3373.41 362
3373.54 361
3373.68 357
3373.81 349
3373.94 337
3374.08 321
3374.21 303
3374.34 283
3374.48 264
3374.61 247
3374.74 236
3374.88 231
3375.01 235
3375.14 246
3375.28 264
3375.41 286
3375.54 310
3375.68 332
3375.81 351
3375.94 362
3376.08 367
3376.21 363
3376.34 352
3376.48 335
3376.61 314
3376.74 291
3376.88 269
3377.01 250
3377.14 236
3377.28 227
3377.41 223
3377.54 222
3377.68 223
3377.81 225
3377.94 226
3378.07 225
3378.21 222
3378.34 216
3378.47 207
3378.61 194
3378.74 178
3378.87 159
3379.01 138
3379.14 115
3379.27 93
3379.41 71
3379.54 50
3379.67 31
3379.81 15
3379.94 1
3380.07 0
3380.21 0
3380.34 0
3380.47 0
3380.61 8
3380.74 28
3380.87 51
3381.01 75
3381.14 98
3381.27 116
3381.41 129
3381.54 134
3381.67 133
3381.81 127
3381.94 118
3382.07 109
3382.21 102
3382.34 97
3382.47 95
3382.61 95
3382.74 96
3382.87 96
3383.01 96
3383.14 93
3383.27 89
3383.41 85
3383.54 81
3383.68 80
3383.81 82
3383.94 88
3384.08 100
3384.21 117
3384.34 137
3384.48 158
3384.61 178
3384.74 192
3384.88 200
3385.01 198
3385.14 189
3385.28 174
3385.41 155
3385.54 135
3385.68 116
3385.81 99
3385.94 85
3386.08 72
3386.21 60
3386.34 49
3386.48 40
3386.61 33
3386.74 30
3386.88 30
3387.01 34
3387.14 40
3387.28 47
3387.41 53
3387.54 57
3387.68 58
3387.81 56
3387.95 54
3388.08 51
3388.21 51
3388.35 53
3388.48 58
3388.61 65
3388.75 73
3388.88 81
3389.01 86
3389.15 88
3389.28 86
3389.41 81
3389.55 74
3389.68 65
3389.81 55
3389.95 44
3390.08 33
3390.21 22
3390.35 11
3390.48 0
3390.62 0
3390.75 0
3390.88 0
3391.02 0
3391.15 0
3391.28 3
3391.42 11
3391.55 15
3391.68 15
3391.82 12
3391.95 6
3392.08 0
3392.22 0
3392.35 0
3392.48 0
3392.62 9
3392.75 21
3392.89 35
3393.02 48
3393.15 61
3393.29 71
3393.42 78
3393.55 81
3393.69 79
3393.82 72
3393.95 63
3394.09 52
3394.22 42
3394.36 33
3394.49 27
3394.62 23
3394.76 20
3394.89 17
3395.02 14
3395.16 9
3395.29 4
3395.42 0
3395.56 0
3395.69 0
3395.82 0
3395.96 0
3396.09 0
3396.23 0
3396.36 0
3396.49 0
3396.63 0
3396.76 0
3396.89 5
3397.03 14
3397.16 25
3397.30 37
3397.43 51
3397.56 65
3397.70 79
3397.83 92
3397.96 103
3398.10 110
3398.23 112
3398.36 109
3398.50 102
3398.63 92
3398.77 81
3398.90 72
3399.03 65
3399.17 63
3399.30 63
3399.43 65
3399.57 66
3399.70 66
3399.84 64
3399.97 61
3400.10 57
3400.24 54
3400.37 51
3400.50 51
3400.64 51
3400.77 50
3400.90 49
3401.04 46
3401.17 42
3401.31 36
3401.44 30
3401.57 25
3401.71 20
3401.84 16
3401.97 14
3402.11 11
3402.24 8
3402.38 4
3402.51 0
3402.64 0
3402.78 0
3402.91 0
3403.04 0
3403.18 5
3403.31 18
3403.45 32
3403.58 48
3403.71 63
3403.85 77
3403.98 89
3404.12 100
3404.25 111
3404.38 122
3404.52 132
3404.65 142
3404.78 150
3404.92 155
3405.05 159
3405.19 159
3405.32 157
3405.45 152
3405.59 145
3405.72 135
3405.85 124
3405.99 111
3406.12 98
3406.26 85
3406.39 75
3406.52 68
3406.66 64
3406.79 66
3406.93 71
3407.06 79
3407.19 89
3407.33 99
3407.46 107
3407.59 111
3407.73 110
3407.86 104
3408.00 96
3408.13 85
3408.26 75
3408.40 67
3408.53 60
3408.67 55
3408.80 52
3408.93 48
3409.07 45
3409.20 42
3409.34 42
3409.47 45
3409.60 52
3409.74 61
3409.87 72
3410.00 81
3410.14 89
3410.27 95
3410.41 99
3410.54 104
3410.67 111
3410.81 120
3410.94 131
3411.08 143
3411.21 152
3411.34 157
3411.48 156
3411.61 150
3411.75 140
3411.88 127
3412.01 113
3412.15 100
3412.28 86
3412.42 73
3412.55 61
3412.68 48
3412.82 35
3412.95 24
3413.09 14
3413.22 6
3413.35 1
3413.49 0
3413.62 1
3413.76 5
3413.89 11
3414.02 18
3414.16 25
3414.29 33
3414.43 41
3414.56 48
3414.69 56
3414.83 64
3414.96 73
3415.10 81
3415.23 90
3415.36 97
3415.50 103
3415.63 107
3415.77 108
3415.90 107
3416.03 103
3416.17 97
3416.30 90
3416.44 83
3416.57 78
3416.70 75
3416.84 74
3416.97 76
3417.11 78
3417.24 79
3417.37 78
3417.51 74
3417.64 66
3417.78 57
3417.91 47
3418.04 39
3418.18 34
3418.31 35
3418.45 40
3418.58 52
3418.71 69
3418.85 88
3418.98 109
3419.12 128
3419.25 145
3419.39 156
3419.52 162
3419.65 162
3419.79 155
3419.92 145
3420.06 130
3420.19 114
3420.32 97
3420.46 80
3420.59 64
3420.73 50
3420.86 40
3420.99 32
3421.13 29
3421.26 30
3421.40 37
3421.53 48
3421.67 64
3421.80 83
3421.93 104
3422.07 123
3422.20 139
3422.34 149
3422.47 153
3422.60 150
3422.74 141
3422.87 127
3423.01 109
3423.14 91
3423.28 75
3423.41 61
3423.54 51
3423.68 46
3423.81 45
3423.95 47
3424.08 51
3424.21 55
3424.35 58
3424.48 57
3424.62 54
3424.75 48
3424.89 40
3425.02 32
3425.15 26
3425.29 21
3425.42 20
3425.56 22
3425.69 26
3425.82 30
3425.96 33
3426.09 34
3426.23 31
3426.36 26
3426.50 19
3426.63 10
3426.76 2
3426.90 0
3427.03 0
3427.17 0
3427.30 0
3427.44 0
3427.57 0
3427.70 0
3427.84 0
3427.97 1
3428.11 5
3428.24 9
3428.38 13
3428.51 18
3428.64 24
3428.78 30
3428.91 38
3429.05 46
3429.18 55
3429.32 63
3429.45 70
3429.58 75
3429.72 78
3429.85 78
3429.99 78
3430.12 79
3430.26 82
3430.39 89
3430.52 100
3430.66 115
3430.79 132
3430.93 151
3431.06 171
3431.20 190
3431.33 208
3431.46 225
3431.60 239
3431.73 251
3431.87 259
3432.00 263
3432.14 265
3432.27 263
3432.40 261
3432.54 258
3432.67 255
3432.81 255
3432.94 256
3433.08 258
3433.21 263
3433.35 269
3433.48 275
3433.61 282
3433.75 288
3433.88 293
3434.02 298
3434.15 305
3434.29 314
3434.42 327
3434.55 346
3434.69 370
3434.82 399
3434.96 429
3435.09 459
3435.23 485
3435.36 505
3435.50 517
3435.63 523
3435.76 525
3435.90 526
3436.03 527
3436.17 529
3436.30 533
3436.44 537
3436.57 537
3436.71 533
3436.84 523
3436.97 507
3437.11 486
3437.24 464
3437.38 443
3437.51 423
3437.65 406
3437.78 393
3437.92 383
3438.05 374
3438.18 367
3438.32 359
3438.45 352
3438.59 344
3438.72 336
3438.86 327
3438.99 318
3439.13 310
3439.26 305
3439.39 301
3439.53 299
3439.66 299
3439.80 299
3439.93 300
3440.07 299
3440.20 296
3440.34 289
3440.47 278
3440.61 264
3440.74 247
3440.87 228
3441.01 208
3441.14 189
3441.28 172
3441.41 157
3441.55 145
3441.68 135
3441.82 129
3441.95 125
3442.09 123
3442.22 124
3442.35 125
3442.49 127
3442.62 128
3442.76 126
3442.89 121
3443.03 112
3443.16 101
3443.30 87
3443.43 72
3443.57 58
3443.70 44
3443.83 33
3443.97 25
3444.10 21
3444.24 23
3444.37 30
3444.51 42
3444.64 58
3444.78 76
3444.91 95
3445.05 111
3445.18 123
3445.31 129
3445.45 128
3445.58 120
3445.72 107
3445.85 91
3445.99 74
3446.12 57
3446.26 41
3446.39 28
3446.53 17
3446.66 9
3446.80 4
3446.93 3
3447.06 6
3447.20 11
3447.33 17
3447.47 22
3447.60 25
3447.74 26
3447.87 24
3448.01 21
3448.14 19
3448.28 19
3448.41 22
3448.55 29
3448.68 38
3448.82 46
3448.95 52
3449.08 54
3449.22 50
3449.35 40
3449.49 27
3449.62 11
3449.76 0
3449.89 0
3450.03 0
3450.16 0
3450.30 0
3450.43 0
3450.57 0
3450.70 0
3450.84 1
3450.97 10
3451.11 19
3451.24 29
3451.37 40
3451.51 51
3451.64 60
3451.78 67
3451.91 73
3452.05 75
3452.18 76
3452.32 74
3452.45 72
3452.59 68
3452.72 63
3452.86 59
3452.99 57
3453.13 57
3453.26 61
3453.40 68
3453.53 78
3453.67 89
3453.80 99
3453.93 105
3454.07 106
3454.20 101
3454.34 92
3454.47 81
3454.61 69
3454.74 60
3454.88 56
3455.01 56
3455.15 63
3455.28 73
3455.42 86
3455.55 101
3455.69 114
3455.82 125
3455.96 132
3456.09 137
3456.23 139
3456.36 140
3456.50 142
3456.63 146
3456.77 152
3456.90 160
3457.04 168
3457.17 176
3457.31 181
3457.44 182
3457.57 179
3457.71 172
3457.84 162
3457.98 153
3458.11 145
3458.25 142
3458.38 142
3458.52 145
3458.65 149
3458.79 154
3458.92 157
3459.06 158
3459.19 158
3459.33 157
3459.46 158
3459.60 161
3459.73 166
3459.87 171
3460.00 176
3460.14 178
3460.27 175
3460.41 168
3460.54 157
3460.68 146
3460.81 135
3460.95 127
3461.08 121
3461.22 118
3461.35 115
3461.49 110
3461.62 103
3461.76 93
3461.89 83
3462.03 73
3462.16 67
3462.30 66
3462.43 71
3462.57 80
3462.70 91
3462.84 102
3462.97 112
3463.11 119
3463.24 124
3463.38 127
3463.51 129
3463.65 131
3463.78 136
3463.92 141
3464.05 148
3464.19 156
3464.32 162
3464.46 168
3464.59 172
3464.73 174
3464.86 174
3465.00 172
3465.13 169
3465.27 164
3465.40 158
3465.54 151
3465.67 142
3465.81 134
3465.94 125
3466.08 118
3466.21 113
3466.35 110
3466.48 111
3466.62 114
3466.75 121
3466.89 130
3467.02 140
3467.16 150
3467.29 159
3467.43 166
3467.56 169
3467.70 170
3467.83 169
3467.97 169
3468.10 170
3468.24 176
3468.37 186
3468.51 201
3468.64 219
3468.78 240
3468.91 261
3469.05 281
3469.18 298
3469.32 311
3469.45 321
3469.59 328
3469.72 331
3469.86 332
3469.99 330
3470.13 326
3470.26 321
3470.40 313
3470.53 305
3470.67 296
3470.80 287
3470.94 278
3471.07 268
3471.21 258
3471.34 247
3471.48 236
3471.61 224
3471.75 211
3471.88 198
3472.02 186
3472.15 175
3472.29 167
3472.42 162
3472.56 162
3472.69 166
3472.83 175
3472.96 187
3473.10 201
3473.23 215
3473.37 228
3473.50 238
3473.64 246
3473.77 251
3473.91 254
3474.05 255
3474.18 255
3474.32 255
3474.45 253
3474.59 251
3474.72 249
3474.86 246
3474.99 243
3475.13 240
3475.26 238
3475.40 236
3475.53 236
3475.67 237
3475.80 240
3475.94 246
3476.07 256
3476.21 269
3476.34 285
3476.48 303
3476.61 321
3476.75 337
3476.88 350
3477.02 358
3477.15 363
3477.29 363
3477.43 362
3477.56 359
3477.70 355
3477.83 352
3477.97 349
3478.10 346
3478.24 344
3478.37 342
3478.51 341
3478.64 341
3478.78 341
3478.91 342
3479.05 343
3479.18 343
3479.32 340
3479.45 335
3479.59 326
3479.72 313
3479.86 297
3479.99 278
3480.13 256
3480.27 233
3480.40 211
3480.54 192
3480.67 175
3480.81 163
3480.94 154
3481.08 151
3481.21 151
3481.35 154
3481.48 161
3481.62 168
3481.75 176
3481.89 182
3482.02 185
3482.16 186
3482.30 183
3482.43 178
3482.57 174
3482.70 170
3482.84 168
3482.97 168
3483.11 168
3483.24 169
3483.38 167
3483.51 161
3483.65 153
3483.78 143
3483.92 133
3484.05 122
3484.19 112
3484.33 103
3484.46 94
3484.60 85
3484.73 74
3484.87 61
3485.00 48
3485.14 34
3485.27 20
3485.41 8
3485.54 0
3485.68 0
3485.81 0
3485.95 0
3486.09 0
3486.22 0
3486.36 0
3486.49 0
3486.63 0
3486.76 10
3486.90 19
3487.03 27
3487.17 33
3487.30 39
3487.44 43
3487.57 49
3487.71 55
3487.85 64
3487.98 74
3488.12 84
3488.25 91
3488.39 96
3488.52 97
3488.66 97
3488.79 95
3488.93 94
3489.06 96
3489.20 102
3489.34 112
3489.47 125
3489.61 139
3489.74 154
3489.88 167
3490.01 178
3490.15 185
3490.28 188
3490.42 188
3490.55 183
3490.69 176
3490.83 165
3490.96 153
3491.10 140
3491.23 127
3491.37 113
3491.50 101
3491.64 89
3491.77 79
3491.91 73
3492.05 69
3492.18 70
3492.32 76
3492.45 87
3492.59 102
3492.72 120
3492.86 141
3492.99 162
3493.13 184
3493.27 204
3493.40 223
3493.54 240
3493.67 254
3493.81 266
3493.94 275
3494.08 282
3494.21 287
3494.35 289
3494.48 291
3494.62 291
3494.76 290
3494.89 290
3495.03 289
3495.16 290
3495.30 291
3495.43 293
3495.57 296
3495.71 298
3495.84 300
3495.98 299
3496.11 296
3496.25 290
3496.38 281
3496.52 267
3496.65 252
3496.79 235
3496.93 218
3497.06 204
3497.20 195
3497.33 192
3497.47 194
3497.60 203
3497.74 216
3497.87 232
3498.01 247
3498.15 262
3498.28 274
3498.42 284
3498.55 291
3498.69 295
3498.82 297
3498.96 299
3499.10 300
3499.23 300
3499.37 301
3499.50 302
3499.64 303
3499.77 305
3499.91 307
3500.05 308
3500.18 306
3500.32 301
3500.45 291
3500.59 278
3500.72 261
3500.86 243
3500.99 228
3501.13 216
3501.27 211
3501.40 212
3501.54 219
3501.67 230
3501.81 244
3501.94 258
3502.08 272
3502.22 285
3502.35 299
3502.49 312
3502.62 324
3502.76 335
3502.89 341
3503.03 343
3503.17 338
3503.30 327
3503.44 311
3503.57 290
3503.71 269
3503.84 248
3503.98 231
3504.12 217
3504.25 208
3504.39 202
3504.52 199
3504.66 198
3504.80 197
3504.93 195
3505.07 194
3505.20 191
3505.34 188
3505.47 185
3505.61 181
3505.75 176
3505.88 171
3506.02 166
3506.15 159
3506.29 153
3506.42 145
3506.56 137
3506.70 130
3506.83 124
3506.97 121
3507.10 119
3507.24 121
3507.38 125
3507.51 132
3507.65 141
3507.78 151
3507.92 161
3508.05 172
3508.19 183
3508.33 193
3508.46 201
3508.60 208
3508.73 213
3508.87 214
3509.01 211
3509.14 205
3509.28 196
3509.41 186
3509.55 174
3509.68 162
3509.82 150
3509.96 138
3510.09 125
3510.23 111
3510.36 96
3510.50 81
3510.64 67
3510.77 55
3510.91 47
3511.04 43
3511.18 45
3511.31 51
3511.45 60
3511.59 72
3511.72 85
3511.86 98
3511.99 111
3512.13 121
3512.27 130
3512.40 134
3512.54 135
3512.67 132
3512.81 126
3512.95 118
3513.08 109
3513.22 104
3513.35 103
3513.49 106
3513.63 114
3513.76 125
3513.90 137
3514.03 148
3514.17 156
3514.30 161
3514.44 163
3514.58 162
3514.71 160
3514.85 159
3514.98 160
3515.12 164
3515.26 171
3515.39 184
3515.53 199
3515.66 218
3515.80 237
3515.94 257
3516.07 276
3516.21 296
3516.34 315
3516.48 335
3516.62 356
3516.75 377
3516.89 396
3517.02 413
3517.16 426
3517.30 434
3517.43 438
3517.57 438
3517.70 438
3517.84 439
3517.98 442
3518.11 447
3518.25 451
3518.38 453
3518.52 454
3518.66 452
3518.79 449
3518.93 448
3519.06 450
3519.20 458
3519.34 472
3519.47 492
3519.61 516
3519.74 542
3519.88 568
3520.02 592
3520.15 614
3520.29 632
3520.43 646
3520.56 657
3520.70 663
3520.83 666
3520.97 667
3521.11 667
3521.24 666
3521.38 668
3521.51 672
3521.65 679
3521.79 689
3521.92 702
3522.06 718
3522.19 736
3522.33 755
3522.47 773
3522.60 788
3522.74 796
3522.87 797
3523.01 790
3523.15 778
3523.28 763
3523.42 750
3523.56 744
3523.69 748
3523.83 764
3523.96 789
3524.10 822
3524.24 857
3524.37 893
3524.51 926
3524.64 955
3524.78 981
3524.92 1006
3525.05 1031
3525.19 1055
3525.33 1079
3525.46 1102
3525.60 1120
3525.73 1135
3525.87 1144
3526.01 1149
3526.14 1151
3526.28 1151
3526.41 1152
3526.55 1154
3526.69 1158
3526.82 1161
3526.96 1164
3527.10 1163
3527.23 1159
3527.37 1149
3527.50 1134
3527.64 1115
3527.78 1093
3527.91 1070
3528.05 1047
3528.19 1024
3528.32 1002
3528.46 982
3528.59 964
3528.73 947
3528.87 932
3529.00 920
3529.14 910
3529.27 902
3529.41 894
3529.55 885
3529.68 874
3529.82 860
3529.96 843
3530.09 823
3530.23 803
3530.36 782
3530.50 762
3530.64 741
3530.77 721
3530.91 699
3531.05 677
3531.18 653
3531.32 628
3531.45 602
3531.59 577
3531.73 552
3531.86 527
3532.00 504
3532.14 482
3532.27 463
3532.41 444
3532.55 428
3532.68 411
3532.82 396
3532.95 381
3533.09 367
3533.23 355
3533.36 347
3533.50 343
3533.64 344
3533.77 348
3533.91 354
3534.04 362
3534.18 370
3534.32 377
3534.45 382
3534.59 384
3534.73 384
3534.86 381
3535.00 375
3535.14 367
3535.27 359
3535.41 352
3535.54 347
3535.68 344
3535.82 344
3535.95 345
3536.09 349
3536.23 353
3536.36 358
3536.50 362
3536.64 367
3536.77 371
3536.91 376
3537.04 380
3537.18 383
3537.32 384
3537.45 383
3537.59 381
3537.73 375
3537.86 367
3538.00 356
3538.14 342
3538.27 325
3538.41 305
3538.54 284
3538.68 263
3538.82 242
3538.95 224
3539.09 208
3539.23 195
3539.36 185
3539.50 175
3539.64 167
3539.77 158
3539.91 149
3540.05 142
3540.18 137
3540.32 135
3540.45 137
3540.59 143
3540.73 151
3540.86 161
3541.00 170
3541.14 178
3541.27 184
3541.41 187
3541.55 188
3541.68 186
3541.82 183
3541.96 180
3542.09 177
3542.23 174
3542.37 173
3542.50 173
3542.64 173
3542.77 174
3542.91 174
3543.05 174
3543.18 174
3543.32 174
3543.46 174
3543.59 175
3543.73 176
3543.87 178
3544.00 180
3544.14 182
3544.28 183
3544.41 182
3544.55 181
3544.69 179
3544.82 176
3544.96 172
3545.10 168
3545.23 164
3545.37 160
3545.51 154
3545.64 148
3545.78 141
3545.92 133
3546.05 124
3546.19 114
3546.32 104
3546.46 95
3546.60 88
3546.73 84
3546.87 82
3547.01 83
3547.14 86
3547.28 89
3547.42 92
3547.55 93
3547.69 92
3547.83 88
3547.96 83
3548.10 77
3548.24 71
3548.37 68
3548.51 68
3548.65 73
3548.78 80
3548.92 88
3549.06 97
3549.19 104
3549.33 108
3549.47 109
3549.60 106
3549.74 101
3549.88 94
3550.01 86
3550.15 78
3550.29 71
3550.42 63
3550.56 56
3550.70 51
3550.83 46
3550.97 44
3551.11 43
3551.24 45
3551.38 48
3551.52 52
3551.65 55
3551.79 58
3551.93 59
3552.06 59
3552.20 58
3552.34 55
3552.47 52
3552.61 48
3552.75 43
3552.88 40
3553.02 36
3553.16 33
3553.29 30
3553.43 28
3553.57 26
3553.70 23
3553.84 20
3553.98 16
3554.11 12
3554.25 7
3554.39 3
3554.52 0
3554.66 0
3554.80 0
3554.93 0
3555.07 0
3555.21 0
3555.34 0
3555.48 0
3555.62 0
3555.75 4
3555.89 9
3556.03 15
3556.16 20
3556.30 24
3556.44 27
3556.57 29
3556.71 31
3556.85 33
3556.98 35
3557.12 37
3557.26 38
3557.40 38
3557.53 35
3557.67 32
3557.81 27
3557.94 23
3558.08 18
3558.22 14
3558.35 11
3558.49 8
3558.63 6
3558.76 4
3558.90 2
3559.04 1
3559.17 2
3559.31 4
3559.45 8
3559.58 12
3559.72 16
3559.86 19
3559.99 21
3560.13 21
3560.27 20
3560.40 18
3560.54 16
3560.68 15
3560.82 14
3560.95 12
3561.09 9
3561.23 6
3561.36 2
3561.50 0
3561.64 0
3561.77 0
3561.91 0
3562.05 0
3562.18 0
3562.32 0
3562.46 0
3562.59 2
3562.73 7
3562.87 13
3563.01 19
3563.14 25
3563.28 28
3563.42 28
3563.55 23
3563.69 15
3563.83 4
3563.96 0
3564.10 0
3564.24 0
3564.37 0
3564.51 0
3564.65 14
3564.78 35
3564.92 58
3565.06 79
3565.20 96
3565.33 107
3565.47 113
3565.61 113
3565.74 109
3565.88 102
3566.02 92
3566.15 80
3566.29 67
3566.43 54
3566.56 41
3566.70 29
3566.84 20
3566.98 13
3567.11 9
3567.25 7
3567.39 6
3567.52 6
3567.66 7
3567.80 6
3567.93 4
3568.07 0
3568.21 0
3568.35 0
3568.48 0
3568.62 0
3568.76 0
3568.89 0
3569.03 9
3569.17 23
3569.30 39
3569.44 54
3569.58 67
3569.72 76
3569.85 83
3569.99 87
3570.13 90
3570.26 94
3570.40 99
3570.54 105
3570.67 112
3570.81 120
3570.95 129
3571.09 136
3571.22 142
3571.36 146
3571.50 150
3571.63 152
3571.77 154
3571.91 155
3572.05 155
3572.18 153
3572.32 148
3572.46 142
3572.59 133
3572.73 122
3572.87 112
3573.00 104
3573.14 100
3573.28 100
3573.42 106
3573.55 117
3573.69 131
3573.83 146
3573.96 161
3574.10 173
3574.24 180
3574.38 181
3574.51 177
3574.65 168
3574.79 156
3574.92 142
3575.06 127
3575.20 113
3575.34 100
3575.47 88
3575.61 77
3575.75 68
3575.88 58
3576.02 49
3576.16 41
3576.30 33
3576.43 27
3576.57 22
3576.71 17
3576.84 14
3576.98 10
3577.12 6
3577.26 2
3577.39 0
3577.53 0
3577.67 0
3577.80 4
3577.94 12
3578.08 24
3578.22 37
3578.35 50
3578.49 60
3578.63 68
3578.76 71
3578.90 69
3579.04 62
3579.18 51
3579.31 38
3579.45 23
3579.59 9
3579.72 0
3579.86 0
3580.00 0
3580.14 0
3580.27 0
3580.41 0
3580.55 0
3580.68 0
3580.82 0
3580.96 13
3581.10 32
3581.23 52
3581.37 73
3581.51 92
3581.65 108
3581.78 121
3581.92 130
3582.06 136
3582.19 141
3582.33 145
3582.47 151
3582.61 159
3582.74 171
3582.88 185
3583.02 202
3583.16 220
3583.29 237
3583.43 251
3583.57 263
3583.70 269
3583.84 272
3583.98 271
3584.12 268
3584.25 265
3584.39 262
3584.53 260
3584.67 259
3584.80 260
3584.94 263
3585.08 266
3585.21 270
3585.35 276
3585.49 284
3585.63 295
3585.76 309
3585.90 327
3586.04 348
3586.18 372
3586.31 397
3586.45 423
3586.59 448
3586.73 470
3586.86 491
3587.00 507
3587.14 520
3587.27 528
3587.41 533
3587.55 535
3587.69 535
3587.82 532
3587.96 527
3588.10 522
3588.24 518
3588.37 515
3588.51 514
3588.65 515
3588.79 519
3588.92 526
3589.06 537
3589.20 551
3589.34 571
3589.47 596
3589.61 624
3589.75 655
3589.88 687
3590.02 717
3590.16 742
3590.30 760
3590.43 770
3590.57 772
3590.71 768
3590.85 759
3590.98 748
3591.12 737
3591.26 727
3591.40 719
3591.53 715
3591.67 713
3591.81 713
3591.95 713
3592.08 713
3592.22 711
3592.36 707
3592.50 699
3592.63 688
3592.77 673
3592.91 655
3593.05 633
3593.18 609
3593.32 583
3593.46 556
3593.60 529
3593.73 502
3593.87 476
3594.01 451
3594.15 426
3594.28 402
3594.42 378
3594.56 355
3594.70 335
3594.83 319
3594.97 308
3595.11 303
3595.25 304
3595.38 312
3595.52 324
3595.66 337
3595.80 349
3595.93 357
3596.07 361
3596.21 360
3596.35 356
3596.48 348
3596.62 340
3596.76 332
3596.90 327
3597.03 324
3597.17 324
3597.31 326
3597.45 329
3597.58 332
3597.72 334
3597.86 335
3598.00 332
3598.13 328
3598.27 321
3598.41 314
3598.55 308
3598.68 304
3598.82 302
3598.96 304
3599.10 308
3599.23 315
3599.37 322
3599.51 327
3599.65 330
3599.78 328
3599.92 322
3600.06 310
3600.20 295
3600.33 279
3600.47 264
3600.61 252
3600.75 246
3600.89 244
3601.02 249
3601.16 257
3601.30 267
3601.44 277
3601.57 286
3601.71 292
3601.85 295
3601.99 293
3602.12 289
3602.26 282
3602.40 274
3602.54 268
3602.67 265
3602.81 266
3602.95 272
3603.09 280
3603.22 289
3603.36 297
3603.50 302
3603.64 305
3603.78 304
3603.91 301
3604.05 297
3604.19 293
3604.33 290
3604.46 287
3604.60 283
3604.74 279
3604.88 273
3605.01 266
3605.15 259
3605.29 254
3605.43 250
3605.57 250
3605.70 253
3605.84 258
3605.98 264
3606.12 268
3606.25 269
3606.39 265
3606.53 256
3606.67 241
3606.80 223
3606.94 203
3607.08 183
3607.22 164
3607.36 147
3607.49 132
3607.63 120
3607.77 110
3607.91 101
3608.04 93
3608.18 87
3608.32 83
3608.46 79
3608.60 77
3608.73 76
3608.87 76
3609.01 75
3609.15 73
3609.28 68
3609.42 60
3609.56 49
3609.70 34
3609.84 18
3609.97 2
3610.11 0
3610.25 0
3610.39 0
3610.52 0
3610.66 0
3610.80 0
3610.94 0
3611.08 3
3611.21 5
3611.35 7
3611.49 11
3611.63 18
3611.76 28
3611.90 39
3612.04 49
3612.18 57
3612.32 60
3612.45 61
3612.59 59
3612.73 56
3612.87 56
3613.01 59
3613.14 66
3613.28 77
3613.42 90
3613.56 103
3613.69 115
3613.83 123
3613.97 127
3614.11 125
3614.25 118
3614.38 109
3614.52 98
3614.66 90
3614.80 84
3614.94 81
3615.07 82
3615.21 83
3615.35 84
3615.49 82
3615.62 76
3615.76 66
3615.90 53
3616.04 39
3616.18 25
3616.31 11
3616.45 0
3616.59 0
3616.73 0
3616.87 0
3617.00 0
3617.14 0
3617.28 0
3617.42 0
3617.56 0
3617.69 13
3617.83 28
3617.97 40
3618.11 48
3618.24 52
3618.38 50
3618.52 44
3618.66 35
3618.80 26
3618.93 18
3619.07 14
3619.21 13
3619.35 16
3619.49 22
3619.62 29
3619.76 38
3619.90 46
3620.04 55
3620.18 64
3620.31 75
3620.45 86
3620.59 99
3620.73 112
3620.87 122
3621.00 129
3621.14 132
3621.28 131
3621.42 125
3621.56 117
3621.69 108
3621.83 98
3621.97 89
3622.11 80
3622.25 71
3622.38 62
3622.52 52
3622.66 42
3622.80 32
3622.94 22
3623.07 13
3623.21 7
3623.35 5
3623.49 7
3623.63 12
3623.76 19
3623.90 27
3624.04 35
3624.18 43
3624.32 51
3624.45 58
3624.59 65
3624.73 73
3624.87 81
3625.01 87
3625.15 90
3625.28 90
3625.42 87
3625.56 80
3625.70 70
3625.84 59
3625.97 47
3626.11 37
3626.25 28
3626.39 23
3626.53 22
3626.66 27
3626.80 37
3626.94 52
3627.08 69
3627.22 86
3627.35 100
3627.49 109
3627.63 112
3627.77 109
3627.91 102
3628.05 93
3628.18 84
3628.32 76
3628.46 72
3628.60 70
3628.74 71
3628.87 72
3629.01 74
3629.15 74
3629.29 72
3629.43 67
3629.56 60
3629.70 49
3629.84 36
3629.98 22
3630.12 6
3630.26 0
3630.39 0
3630.53 0
3630.67 0
3630.81 0
3630.95 0
3631.08 0
3631.22 0
3631.36 10
3631.50 25
3631.64 39
3631.78 50
3631.91 58
3632.05 63
3632.19 66
3632.33 67
3632.47 67
3632.61 67
3632.74 68
3632.88 70
3633.02 73
3633.16 76
3633.30 79
3633.43 83
3633.57 86
3633.71 89
3633.85 92
3633.99 97
3634.13 103
3634.26 111
3634.40 120
3634.54 128
3634.68 135
3634.82 139
3634.96 139
3635.09 136
3635.23 129
3635.37 120
3635.51 110
3635.65 99
3635.78 90
3635.92 82
3636.06 75
3636.20 70
3636.34 66
3636.48 63
3636.61 61
3636.75 58
3636.89 56
3637.03 54
3637.17 53
3637.31 51
3637.44 50
3637.58 50
3637.72 52
3637.86 54
3638.00 57
3638.14 60
3638.27 63
3638.41 63
3638.55 62
3638.69 58
3638.83 53
3638.97 47
3639.10 41
3639.24 37
3639.38 35
3639.52 36
3639.66 40
3639.80 46
3639.93 54
3640.07 64
3640.21 77
3640.35 90
3640.49 105
3640.63 119
3640.76 132
3640.90 144
3641.04 154
3641.18 161
3641.32 166
3641.46 167
3641.59 165
3641.73 160
3641.87 152
3642.01 142
3642.15 130
3642.29 120
3642.42 111
3642.56 106
3642.70 105
3642.84 106
3642.98 109
3643.12 112
3643.26 113
3643.39 111
3643.53 105
3643.67 98
3643.81 91
3643.95 84
3644.09 79
3644.22 76
3644.36 74
3644.50 74
3644.64 73
3644.78 74
3644.92 75
3645.05 78
3645.19 83
3645.33 90
3645.47 99
3645.61 109
3645.75 118
3645.89 124
3646.02 127
3646.16 126
3646.30 122
3646.44 116
3646.58 108
3646.72 101
3646.86 94
3646.99 88
3647.13 84
3647.27 82
3647.41 82
3647.55 84
3647.69 89
3647.82 96
3647.96 103
3648.10 110
3648.24 117
3648.38 122
3648.52 127
3648.66 131
3648.79 136
3648.93 142
3649.07 147
3649.21 153
3649.35 157
3649.49 158
3649.63 156
3649.76 150
3649.90 142
3650.04 132
3650.18 124
3650.32 119
3650.46 117
3650.60 118
3650.73 123
3650.87 130
3651.01 138
3651.15 146
3651.29 152
3651.43 158
3651.57 162
3651.70 164
3651.84 164
3651.98 159
3652.12 153
3652.26 144
3652.40 134
3652.54 125
3652.67 119
3652.81 114
3652.95 111
3653.09 107
3653.23 103
3653.37 96
3653.51 88
3653.64 80
3653.78 72
3653.92 67
3654.06 65
3654.20 66
3654.34 69
3654.48 73
3654.61 77
3654.75 80
3654.89 80
3655.03 79
3655.17 77
3655.31 75
3655.45 76
3655.58 79
3655.72 87
3655.86 99
3656.00 114
3656.14 130
3656.28 144
3656.42 154
3656.56 159
3656.69 160
3656.83 158
3656.97 155
3657.11 152
3657.25 151
3657.39 151
3657.53 150
3657.66 148
3657.80 143
3657.94 134
3658.08 121
3658.22 104
3658.36 85
3658.50 66
3658.64 47
3658.77 30
3658.91 17
3659.05 8
3659.19 4
3659.33 4
3659.47 9
3659.61 18
3659.75 31
3659.88 46
3660.02 63
3660.16 81
3660.30 98
3660.44 113
3660.58 127
3660.72 138
3660.86 145
3660.99 149
3661.13 150
3661.27 147
3661.41 142
3661.55 136
3661.69 130
3661.83 127
3661.97 126
3662.10 129
3662.24 136
3662.38 146
3662.52 158
3662.66 172
3662.80 186
3662.94 199
3663.08 213
3663.21 225
3663.35 236
3663.49 247
3663.63 256
3663.77 264
3663.91 271
3664.05 275
3664.19 277
3664.33 276
3664.46 272
3664.60 264
3664.74 252
3664.88 237
3665.02 217
3665.16 194
3665.30 170
3665.44 145
3665.57 120
3665.71 99
3665.85 81
3665.99 69
3666.13 61
3666.27 57
3666.41 54
3666.55 52
3666.69 49
3666.82 43
3666.96 35
3667.10 24
3667.24 11
3667.38 0
3667.52 0
3667.66 0
3667.80 0
3667.94 0
3668.07 0
3668.21 0
3668.35 0
3668.49 5
3668.63 24
3668.77 40
3668.91 52
3669.05 58
3669.19 58
3669.32 54
3669.46 47
3669.60 39
3669.74 31
3669.88 25
3670.02 22
3670.16 22
3670.30 24
3670.44 27
3670.57 32
3670.71 38
3670.85 43
3670.99 48
3671.13 52
3671.27 55
3671.41 57
3671.55 59
3671.69 59
3671.83 58
3671.96 56
3672.10 53
3672.24 49
3672.38 44
3672.52 40
3672.66 37
3672.80 36
3672.94 38
3673.08 41
3673.21 46
3673.35 51
3673.49 56
3673.63 60
3673.77 65
3673.91 69
3674.05 73
3674.19 76
3674.33 78
3674.47 78
3674.60 76
3674.74 71
3674.88 64
3675.02 57
3675.16 51
3675.30 47
3675.44 44
3675.58 44
3675.72 45
3675.86 47
3676.00 50
3676.13 53
3676.27 56
3676.41 59
3676.55 63
3676.69 67
3676.83 71
3676.97 76
3677.11 79
3677.25 81
3677.39 81
3677.52 78
3677.66 73
3677.80 66
3677.94 59
3678.08 53
3678.22 48
3678.36 46
3678.50 46
3678.64 47
3678.78 49
3678.92 49
3679.05 46
3679.19 41
3679.33 32
3679.47 21
3679.61 9
3679.75 0
3679.89 0
3680.03 0
3680.17 0
3680.31 0
3680.45 0
3680.58 0
3680.72 0
3680.86 3
3681.00 8
3681.14 12
3681.28 16
3681.42 21
3681.56 26
3681.70 31
3681.84 36
3681.98 42
3682.12 47
3682.25 54
3682.39 61
3682.53 68
3682.67 74
3682.81 79
3682.95 81
3683.09 81
3683.23 79
3683.37 78
3683.51 77
3683.65 79
3683.79 83
3683.92 89
3684.06 96
3684.20 101
3684.34 105
3684.48 106
3684.62 105
3684.76 102
3684.90 98
3685.04 94
3685.18 90
3685.32 88
3685.46 88
3685.59 92
3685.73 99
3685.87 110
3686.01 123
3686.15 136
3686.29 146
3686.43 152
3686.57 152
3686.71 146
3686.85 134
3686.99 117
3687.13 98
3687.27 78
3687.40 59
3687.54 42
3687.68 26
3687.82 13
3687.96 3
3688.10 0
3688.24 0
3688.38 0
3688.52 0
3688.66 0
3688.80 0
3688.94 0
3689.08 0
3689.22 0
3689.35 0
3689.49 1
3689.63 6
3689.77 14
3689.91 26
3690.05 42
3690.19 58
3690.33 75
3690.47 91
3690.61 105
3690.75 116
3690.89 123
3691.03 127
3691.17 127
3691.31 123
3691.44 117
3691.58 109
3691.72 100
3691.86 92
3692.00 86
3692.14 83
3692.28 83
3692.42 87
3692.56 93
3692.70 99
3692.84 106
3692.98 111
3693.12 114
3693.26 115
3693.40 116
3693.53 119
3693.67 124
3693.81 132
3693.95 142
3694.09 151
3694.23 159
3694.37 164
3694.51 167
3694.65 166
3694.79 165
3694.93 165
3695.07 168
3695.21 172
3695.35 179
3695.49 186
3695.63 193
3695.76 200
3695.90 204
3696.04 206
3696.18 206
3696.32 204
3696.46 201
3696.60 197
3696.74 191
3696.88 186
3697.02 181
3697.16 177
3697.30 174
3697.44 173
3697.58 172
3697.72 171
3697.86 168
3698.00 162
3698.14 152
3698.27 139
3698.41 126
3698.55 113
3698.69 102
3698.83 97
3698.97 97
3699.11 102
3699.25 110
3699.39 121
3699.53 132
3699.67 142
3699.81 149
3699.95 154
3700.09 156
3700.23 156
3700.37 153
3700.51 150
3700.65 146
3700.79 142
3700.92 139
3701.06 138
3701.20 138
3701.34 140
3701.48 143
3701.62 148
3701.76 155
3701.90 164
3702.04 175
3702.18 187
3702.32 199
3702.46 211
3702.60 221
3702.74 230
3702.88 236
3703.02 240
3703.16 243
3703.30 244
3703.44 243
3703.58 241
3703.72 238
3703.86 235
3703.99 232
3704.13 230
3704.27 230
3704.41 232
3704.55 234
3704.69 236
3704.83 236
3704.97 233
3705.11 228
3705.25 219
3705.39 209
3705.53 197
3705.67 185
3705.81 174
3705.95 165
3706.09 159
3706.23 156
3706.37 156
3706.51 158
3706.65 162
3706.79 166
3706.93 169
3707.07 173
3707.21 175
3707.35 177
3707.48 178
3707.62 177
3707.76 176
3707.90 173
3708.04 169
3708.18 163
3708.32 157
3708.46 151
3708.60 145
3708.74 141
3708.88 139
3709.02 139
3709.16 141
3709.30 144
3709.44 147
3709.58 148
3709.72 147
3709.86 145
3710.00 140
3710.14 135
3710.28 129
3710.42 122
3710.56 115
3710.70 108
3710.84 99
3710.98 90
3711.12 79
3711.26 69
3711.40 59
3711.54 53
3711.67 50
3711.81 52
3711.95 56
3712.09 62
3712.23 69
3712.37 74
3712.51 78
3712.65 79
3712.79 79
3712.93 78
3713.07 77
3713.21 77
3713.35 79
3713.49 83
3713.63 90
3713.77 99
3713.91 108
3714.05 118
3714.19 125
3714.33 129
3714.47 130
3714.61 127
3714.75 121
3714.89 114
3715.03 108
3715.17 103
3715.31 101
3715.45 101
3715.59 103
3715.73 104
3715.87 104
3716.01 101
3716.15 94
3716.29 83
3716.43 69
3716.57 52
3716.71 34
3716.85 16
3716.99 0
3717.13 0
3717.27 0
3717.41 0
3717.55 0
3717.68 0
3717.82 0
3717.96 0
3718.10 5
3718.24 13
3718.38 18
3718.52 22
3718.66 25
3718.80 26
3718.94 28
3719.08 30
3719.22 32
3719.36 35
3719.50 37
3719.64 39
3719.78 39
3719.92 37
3720.06 34
3720.20 30
3720.34 25
3720.48 21
3720.62 19
3720.76 19
3720.90 23
3721.04 31
3721.18 43
3721.32 58
3721.46 76
3721.60 92
3721.74 107
3721.88 118
3722.02 125
3722.16 129
3722.30 130
3722.44 132
3722.58 136
3722.72 143
3722.86 151
3723.00 160
3723.14 168
3723.28 172
3723.42 172
3723.56 168
3723.70 161
3723.84 154
3723.98 148
3724.12 145
3724.26 146
3724.40 151
3724.54 157
3724.68 163
3724.82 167
3724.96 169
3725.10 168
3725.24 165
3725.38 161
3725.52 156
3725.66 151
3725.80 148
3725.94 146
3726.08 144
3726.22 143
3726.36 142
3726.50 143
3726.64 145
3726.78 149
3726.92 155
3727.06 163
3727.20 172
3727.34 181
3727.48 188
3727.62 191
3727.76 192
3727.90 189
3728.04 183
3728.18 176
3728.32 167
3728.46 158
3728.60 150
3728.74 142
3728.88 136
3729.02 131
3729.16 129
3729.30 130
3729.44 135
3729.58 142
3729.72 150
3729.86 157
3730.00 163
3730.14 166
3730.28 166
3730.42 163
3730.56 160
3730.70 156
3730.84 152
3730.98 149
3731.12 145
3731.26 140
3731.40 134
3731.54 126
3731.68 118
3731.82 110
3731.96 101
3732.10 94
3732.24 87
3732.38 82
3732.52 79
3732.66 78
3732.80 79
3732.94 82
3733.08 87
3733.22 91
3733.36 95
3733.50 96
3733.64 96
3733.78 95
3733.92 94
3734.06 93
3734.20 93
3734.34 92
3734.48 91
3734.62 88
3734.76 82
3734.90 72
3735.04 61
3735.18 50
3735.32 39
3735.46 31
3735.60 25
3735.74 22
3735.88 21
3736.02 22
3736.16 25
3736.30 30
3736.44 39
3736.59 51
3736.73 65
3736.87 80
3737.01 94
3737.15 106
3737.29 116
3737.43 123
3737.57 129
3737.71 136
3737.85 144
3737.99 152
3738.13 158
3738.27 160
3738.41 157
3738.55 149
3738.69 135
3738.83 120
3738.97 105
3739.11 94
3739.25 89
3739.39 92
3739.53 101
3739.67 117
3739.81 138
3739.95 162
3740.09 188
3740.23 214
3740.37 240
3740.51 264
3740.65 287
3740.79 309
3740.93 330
3741.07 352
3741.21 377
3741.35 406
3741.49 438
3741.63 472
3741.77 508
3741.91 544
3742.05 578
3742.19 609
3742.33 634
3742.47 654
3742.62 667
3742.76 674
3742.90 676
3743.04 674
3743.18 670
3743.32 666
3743.46 664
3743.60 666
3743.74 670
3743.88 675
3744.02 679
3744.16 680
3744.30 678
3744.44 672
3744.58 664
3744.72 656
3744.86 650
3745.00 647
3745.14 649
3745.28 654
3745.42 658
3745.56 660
3745.70 657
3745.84 648
3745.98 631
3746.12 609
3746.26 584
3746.40 560
3746.54 539
3746.68 523
3746.83 513
3746.97 507
3747.11 504
3747.25 502
3747.39 500
3747.53 496
3747.67 491
3747.81 484
3747.95 476
3748.09 467
3748.23 458
3748.37 450
3748.51 443
3748.65 436
3748.79 430
3748.93 423
3749.07 416
3749.21 406
3749.35 395
3749.49 382
3749.63 367
3749.77 352
3749.91 337
3750.05 322
3750.19 309
3750.34 297
3750.48 285
3750.62 274
3750.76 265
3750.90 258
3751.04 253
3751.18 250
3751.32 250
3751.46 251
3751.60 252
3751.74 252
3751.88 251
3752.02 249
3752.16 245
3752.30 240
3752.44 234
3752.58 228
3752.72 223
3752.86 218
3753.00 214
3753.14 210
3753.28 204
3753.43 197
3753.57 187
3753.71 175
3753.85 162
3753.99 148
3754.13 137
3754.27 131
3754.41 129
3754.55 132
3754.69 139
3754.83 146
3754.97 153
3755.11 158
3755.25 159
3755.39 158
3755.53 155
3755.67 151
3755.81 148
3755.95 145
3756.10 140
3756.24 135
3756.38 127
3756.52 116
3756.66 104
3756.80 89
3756.94 75
3757.08 60
3757.22 47
3757.36 35
3757.50 23
3757.64 13
3757.78 5
3757.92 0
3758.06 0
3758.20 1
3758.34 8
3758.48 18
3758.63 31
3758.77 44
3758.91 56
3759.05 66
3759.19 74
3759.33 78
3759.47 79
3759.61 77
3759.75 74
3759.89 71
3760.03 68
3760.17 65
3760.31 63
3760.45 61
3760.59 60
3760.73 59
3760.88 57
3761.02 56
3761.16 56
3761.30 57
3761.44 60
3761.58 65
3761.72 69
3761.86 74
3762.00 79
3762.14 84
3762.28 89
3762.42 95
3762.56 103
3762.70 110
3762.84 118
3762.99 124
3763.13 128
3763.27 129
3763.41 128
3763.55 125
3763.69 121
3763.83 116
3763.97 111
3764.11 106
3764.25 100
3764.39 94
3764.53 87
3764.67 79
3764.81 70
3764.95 60
3765.10 48
3765.24 37
3765.38 25
3765.52 14
3765.66 4
3765.80 0
3765.94 0
3766.08 0
3766.22 0
3766.36 0
3766.50 0
3766.64 5
3766.78 11
3766.93 15
3767.07 16
3767.21 14
3767.35 9
3767.49 2
3767.63 0
3767.77 0
3767.91 0
3768.05 0
3768.19 0
3768.33 9
3768.47 25
3768.61 41
3768.76 56
3768.90 69
3769.04 80
3769.18 88
3769.32 94
3769.46 99
3769.60 103
3769.74 107
3769.88 112
3770.02 115
3770.16 116
3770.30 116
3770.44 114
3770.59 109
3770.73 103
3770.87 94
3771.01 86
3771.15 76
3771.29 68
3771.43 60
3771.57 55
3771.71 51
3771.85 51
3771.99 54
3772.13 60
3772.28 69
3772.42 81
3772.56 95
3772.70 108
3772.84 119
3772.98 126
3773.12 126
3773.26 121
3773.40 110
3773.54 95
3773.68 80
3773.82 67
3773.97 58
3774.11 53
3774.25 52
3774.39 55
3774.53 59
3774.67 63
3774.81 67
3774.95 70
3775.09 72
3775.23 75
3775.37 78
3775.52 83
3775.66 88
3775.80 92
3775.94 95
3776.08 94
3776.22 90
3776.36 83
3776.50 73
3776.64 62
3776.78 51
3776.92 44
3777.07 41
3777.21 43
3777.35 49
3777.49 60
3777.63 74
3777.77 89
3777.91 103
3778.05 114
3778.19 122
3778.33 126
3778.48 125
3778.62 120
3778.76 112
3778.90 101
3779.04 90
3779.18 78
3779.32 68
3779.46 59
3779.60 53
3779.74 51
3779.88 52
3780.03 58
3780.17 69
3780.31 82
3780.45 96
3780.59 110
3780.73 120
3780.87 126
3781.01 127
3781.15 125
3781.29 122
3781.44 119
3781.58 118
3781.72 120
3781.86 124
3782.00 131
3782.14 138
3782.28 144
3782.42 148
3782.56 148
3782.71 144
3782.85 135
3782.99 123
3783.13 107
3783.27 91
3783.41 76
3783.55 62
3783.69 52
3783.83 44
3783.97 40
3784.12 38
3784.26 37
3784.40 36
3784.54 36
3784.68 36
3784.82 36
3784.96 35
3785.10 34
3785.24 32
3785.39 29
3785.53 26
3785.67 21
3785.81 14
3785.95 6
3786.09 0
3786.23 0
3786.37 0
3786.51 0
3786.66 0
3786.80 0
3786.94 0
3787.08 0
3787.22 1
3787.36 10
3787.50 17
3787.64 21
3787.78 21
3787.93 17
3788.07 10
3788.21 3
3788.35 0
3788.49 0
3788.63 0
3788.77 6
3788.91 19
3789.05 35
3789.20 52
3789.34 70
3789.48 85
3789.62 97
3789.76 104
3789.90 106
3790.04 102
3790.18 93
3790.33 80
3790.47 64
3790.61 47
3790.75 30
3790.89 15
3791.03 3
3791.17 0
3791.31 0
3791.45 0
3791.60 0
3791.74 6
3791.88 18
3792.02 31
3792.16 46
3792.30 60
3792.44 73
3792.58 84
3792.73 93
3792.87 100
3793.01 104
3793.15 107
3793.29 107
3793.43 105
3793.57 102
3793.71 99
3793.86 96
3794.00 94
3794.14 93
3794.28 94
3794.42 97
3794.56 101
3794.70 106
3794.84 114
3794.99 124
3795.13 136
3795.27 150
3795.41 165
3795.55 178
3795.69 188
3795.83 194
3795.97 195
3796.12 192
3796.26 188
3796.40 183
3796.54 179
3796.68 177
3796.82 177
3796.96 179
3797.11 182
3797.25 186
3797.39 191
3797.53 196
3797.67 202
3797.81 208
3797.95 214
3798.09 218
3798.24 222
3798.38 225
3798.52 227
3798.66 230
3798.80 234
3798.94 238
3799.08 243
3799.23 247
3799.37 249
3799.51 249
3799.65 247
3799.79 243
3799.93 238
3800.07 231
3800.21 224
3800.36 219
3800.50 216
3800.64 215
3800.78 216
3800.92 217
3801.06 219
3801.20 219
3801.35 219
3801.49 219
3801.63 219
3801.77 221
3801.91 224
3802.05 228
3802.19 230
3802.34 230
3802.48 224
3802.62 214
3802.76 200
3802.90 185
3803.04 170
3803.18 160
3803.33 155
3803.47 155
3803.61 159
3803.75 165
3803.89 171
3804.03 175
3804.17 176
3804.32 175
3804.46 171
3804.60 167
3804.74 161
3804.88 154
3805.02 146
3805.16 138
3805.31 130
3805.45 123
3805.59 119
3805.73 118
3805.87 120
3806.01 124
3806.15 129
3806.30 134
3806.44 139
3806.58 144
3806.72 150
3806.86 159
3807.00 169
3807.14 182
3807.29 195
3807.43 206
3807.57 214
3807.71 217
3807.85 217
3807.99 213
3808.14 207
3808.28 202
3808.42 198
3808.56 197
3808.70 198
3808.84 200
3808.98 205
3809.13 210
3809.27 217
3809.41 224
3809.55 233
3809.69 244
3809.83 257
3809.98 272
3810.12 287
3810.26 305
3810.40 325
3810.54 349
3810.68 376
3810.82 409
3810.97 447
3811.11 490
3811.25 539
3811.39 593
3811.53 649
3811.67 707
3811.82 767
3811.96 827
3812.10 889
3812.24 951
3812.38 1012
3812.52 1073
3812.67 1133
3812.81 1191
3812.95 1246
3813.09 1297
3813.23 1345
3813.37 1388
3813.51 1428
3813.66 1464
3813.80 1499
3813.94 1532
3814.08 1566
3814.22 1600
3814.36 1635
3814.51 1670
3814.65 1703
3814.79 1733
3814.93 1759
3815.07 1780
3815.21 1797
3815.36 1812
3815.50 1827
3815.64 1844
3815.78 1865
3815.92 1889
3816.06 1914
3816.21 1939
3816.35 1959
3816.49 1971
3816.63 1971
3816.77 1960
3816.91 1937
3817.06 1907
3817.20 1871
3817.34 1833
3817.48 1797
3817.62 1762
3817.76 1729
3817.91 1695
3818.05 1659
3818.19 1619
3818.33 1574
3818.47 1523
3818.61 1469
3818.76 1414
3818.90 1360
3819.04 1310
3819.18 1264
3819.32 1224
3819.46 1187
3819.61 1153
3819.75 1120
3819.89 1085
3820.03 1048
3820.17 1009
3820.32 969
3820.46 929
3820.60 891
3820.74 855
3820.88 821
3821.02 787
3821.17 753
3821.31 719
3821.45 683
3821.59 648
3821.73 613
3821.87 581
3822.02 551
3822.16 526
3822.30 505
3822.44 489
3822.58 478
3822.73 472
3822.87 469
3823.01 468
3823.15 466
3823.29 462
3823.43 454
3823.58 442
3823.72 425
3823.86 405
3824.00 385
3824.14 366
3824.29 350
3824.43 336
3824.57 325
3824.71 314
3824.85 304
3824.99 294
3825.14 284
3825.28 274
3825.42 265
3825.56 258
3825.70 255
3825.85 254
3825.99 255
3826.13 257
3826.27 259
3826.41 258
3826.55 255
3826.70 248
3826.84 239
3826.98 228
3827.12 215
3827.26 203
3827.41 192
3827.55 182
3827.69 176
3827.83 172
3827.97 171
3828.12 172
3828.26 174
3828.40 176
3828.54 177
3828.68 177
3828.82 175
3828.97 172
3829.11 170
3829.25 169
3829.39 169
3829.53 171
3829.68 175
3829.82 180
3829.96 184
3830.10 186
3830.24 186
3830.39 184
3830.53 180
3830.67 175
3830.81 170
3830.95 166
3831.10 164
3831.24 162
3831.38 161
3831.52 159
3831.66 155
3831.80 150
3831.95 142
3832.09 131
3832.23 120
3832.37 107
3832.51 95
3832.66 84
3832.80 75
3832.94 69
3833.08 66
3833.22 66
3833.37 69
3833.51 74
3833.65 80
3833.79 88
3833.93 94
3834.08 100
3834.22 103
3834.36 105
3834.50 104
3834.64 101
3834.79 97
3834.93 92
3835.07 86
3835.21 81
3835.35 77
3835.50 73
3835.64 70
3835.78 70
3835.92 71
3836.06 75
3836.21 82
3836.35 92
3836.49 105
3836.63 118
3836.77 131
3836.92 143
3837.06 151
3837.20 156
3837.34 156
3837.49 151
3837.63 142
3837.77 132
3837.91 121
3838.05 112
3838.20 105
3838.34 103
3838.48 106
3838.62 114
3838.76 125
3838.91 139
3839.05 151
3839.19 162
3839.33 168
3839.47 169
3839.62 165
3839.76 157
3839.90 147
3840.04 135
3840.18 123
3840.33 112
3840.47 101
3840.61 92
3840.75 85
3840.90 81
3841.04 81
3841.18 84
3841.32 90
3841.46 98
3841.61 106
3841.75 112
3841.89 114
3842.03 114
3842.17 110
3842.32 106
3842.46 103
3842.60 100
3842.74 99
3842.89 99
3843.03 100
3843.17 99
3843.31 99
3843.45 100
3843.60 103
3843.74 111
3843.88 124
3844.02 142
3844.16 162
3844.31 183
3844.45 201
3844.59 213
3844.73 219
3844.88 220
3845.02 217
3845.16 213
3845.30 207
3845.44 202
3845.59 199
3845.73 196
3845.87 194
3846.01 193
3846.16 192
3846.30 193
3846.44 197
3846.58 201
3846.72 206
3846.87 209
3847.01 209
3847.15 206
3847.29 200
3847.44 191
3847.58 182
3847.72 175
3847.86 172
3848.00 172
3848.15 175
3848.29 181
3848.43 189
3848.57 199
3848.72 209
3848.86 222
3849.00 237
3849.14 254
3849.29 272
3849.43 292
3849.57 311
3849.71 328
3849.85 341
3850.00 350
3850.14 354
3850.28 354
3850.42 350
3850.57 342
3850.71 330
3850.85 315
3850.99 298
3851.14 278
3851.28 258
3851.42 238
3851.56 220
3851.70 206
3851.85 199
3851.99 199
3852.13 207
3852.27 222
3852.42 242
3852.56 266
3852.70 288
3852.84 308
3852.99 322
3853.13 330
3853.27 333
3853.41 330
3853.55 324
3853.70 317
3853.84 310
3853.98 305
3854.12 301
3854.27 300
3854.41 301
3854.55 301
3854.69 300
3854.84 296
3854.98 288
3855.12 276
3855.26 260
3855.41 244
3855.55 229
3855.69 217
3855.83 211
3855.98 211
3856.12 217
3856.26 226
3856.40 236
3856.54 245
3856.69 250
3856.83 250
3856.97 245
3857.11 237
3857.26 227
3857.40 217
3857.54 208
3857.68 201
3857.83 197
3857.97 195
3858.11 195
3858.25 194
3858.40 193
3858.54 190
3858.68 185
3858.82 178
3858.97 170
3859.11 161
3859.25 153
3859.39 146
3859.54 141
3859.68 138
3859.82 137
3859.96 136
3860.11 135
3860.25 133
3860.39 131
3860.53 129
3860.68 128
3860.82 127
3860.96 127
3861.10 127
3861.25 126
3861.39 125
3861.53 124
3861.67 123
3861.82 123
3861.96 124
3862.10 129
3862.24 135
3862.39 141
3862.53 146
3862.67 146
3862.81 141
3862.96 130
3863.10 113
3863.24 92
3863.38 70
3863.53 49
3863.67 30
3863.81 15
3863.95 3
3864.10 0
3864.24 0
3864.38 0
3864.52 0
3864.67 0
3864.81 0
3864.95 0
3865.09 1
3865.24 2
3865.38 2
3865.52 3
3865.66 4
3865.81 8
3865.95 14
3866.09 25
3866.23 38
3866.38 54
3866.52 72
3866.66 88
3866.81 102
3866.95 112
3867.09 116
3867.23 115
3867.38 110
3867.52 102
3867.66 95
3867.80 91
3867.95 91
3868.09 95
3868.23 104
3868.37 115
3868.52 126
3868.66 135
3868.80 143
3868.94 149
3869.09 154
3869.23 160
3869.37 168
3869.52 179
3869.66 191
3869.80 205
3869.94 218
3870.09 229
3870.23 238
3870.37 245
3870.51 250
3870.66 255
3870.80 259
3870.94 265
3871.08 270
3871.23 274
3871.37 277
3871.51 277
3871.66 275
3871.80 270
3871.94 264
3872.08 258
3872.23 254
3872.37 251
3872.51 248
3872.65 245
3872.80 242
3872.94 236
3873.08 229
3873.22 220
3873.37 211
3873.51 203
3873.65 196
3873.80 192
3873.94 192
3874.08 195
3874.22 202
3874.37 214
3874.51 229
3874.65 246
3874.79 265
3874.94 282
3875.08 297
3875.22 309
3875.37 317
3875.51 320
3875.65 319
3875.79 313
3875.94 303
3876.08 290
3876.22 276
3876.37 263
3876.51 252
3876.65 245
3876.79 241
3876.94 239
3877.08 239
3877.22 238
3877.36 235
3877.51 229
3877.65 221
3877.79 213
3877.94 205
3878.08 201
3878.22 200
3878.36 204
3878.51 210
3878.65 218
3878.79 226
3878.94 234
3879.08 240
3879.22 245
3879.36 249
3879.51 251
3879.65 252
3879.79 250
3879.94 245
3880.08 237
3880.22 226
3880.36 215
3880.51 205
3880.65 199
3880.79 199
3880.94 204
3881.08 214
3881.22 226
3881.36 238
3881.51 248
3881.65 255
3881.79 257
3881.94 254
3882.08 248
3882.22 239
3882.36 229
3882.51 217
3882.65 204
3882.79 192
3882.94 181
3883.08 173
3883.22 170
3883.36 172
3883.51 180
3883.65 193
3883.79 209
3883.94 227
3884.08 243
3884.22 258
3884.37 270
3884.51 278
3884.65 282
3884.79 282
3884.94 277
3885.08 268
3885.22 254
3885.37 236
3885.51 217
3885.65 200
3885.79 186
3885.94 179
3886.08 179
3886.22 185
3886.37 196
3886.51 208
3886.65 220
3886.80 228
3886.94 232
3887.08 231
3887.22 226
3887.37 217
3887.51 206
3887.65 196
3887.80 186
3887.94 179
3888.08 176
3888.22 176
3888.37 179
3888.51 185
3888.65 192
3888.80 201
3888.94 211
3889.08 220
3889.23 230
3889.37 238
3889.51 246
3889.66 254
3889.80 260
3889.94 266
3890.08 270
3890.23 275
3890.37 278
3890.51 280
3890.66 280
3890.80 276
3890.94 269
3891.09 258
3891.23 245
3891.37 232
3891.51 218
3891.66 207
3891.80 197
3891.94 188
3892.09 179
3892.23 169
3892.37 158
3892.52 145
3892.66 130
3892.80 114
3892.95 98
3893.09 82
3893.23 68
3893.37 56
3893.52 47
3893.66 43
3893.80 43
3893.95 47
3894.09 54
3894.23 62
3894.38 71
3894.52 79
3894.66 87
3894.81 94
3894.95 100
3895.09 107
3895.23 112
3895.38 117
3895.52 121
3895.66 123
3895.81 124
3895.95 125
3896.09 126
3896.24 128
3896.38 130
3896.52 131
3896.67 131
3896.81 129
3896.95 125
3897.10 121
3897.24 116
3897.38 113
3897.53 111
3897.67 111
3897.81 112
3897.95 114
3898.10 114
3898.24 113
3898.38 108
3898.53 102
3898.67 94
3898.81 85
3898.96 75
3899.10 66
3899.24 58
3899.39 51
3899.53 45
3899.67 41
3899.82 40
3899.96 42
3900.10 46
3900.25 52
3900.39 59
3900.53 67
3900.68 74
3900.82 81
3900.96 87
3901.11 94
3901.25 103
3901.39 115
3901.53 130
3901.68 145
3901.82 160
3901.96 172
3902.11 180
3902.25 183
3902.39 180
3902.54 173
3902.68 162
3902.82 150
3902.97 139
3903.11 129
3903.25 122
3903.40 119
3903.54 118
3903.68 120
3903.83 123
3903.97 128
3904.11 133
3904.26 138
3904.40 143
3904.54 148
3904.69 152
3904.83 158
3904.97 162
3905.12 167
3905.26 170
3905.40 172
3905.55 172
3905.69 169
3905.83 165
3905.98 160
3906.12 153
3906.26 147
3906.41 141
3906.55 135
3906.69 129
3906.84 122
3906.98 113
3907.12 103
3907.27 93
3907.41 83
3907.55 75
3907.70 70
3907.84 69
3907.98 71
3908.13 76
3908.27 83
3908.41 90
3908.56 96
3908.70 101
3908.84 103
3908.99 102
3909.13 98
3909.27 90
3909.42 79
3909.56 66
3909.70 53
3909.85 42
3909.99 36
3910.13 36
3910.28 42
3910.42 50
3910.56 60
3910.71 69
3910.85 75
3910.99 76
3911.14 74
3911.28 70
3911.42 65
3911.57 61
3911.71 58
3911.85 55
3912.00 52
3912.14 49
3912.29 44
3912.43 37
3912.57 29
3912.72 21
3912.86 14
3913.00 8
3913.15 6
3913.29 6
3913.43 10
3913.58 17
3913.72 25
3913.86 34
3914.01 42
3914.15 49
3914.29 56
3914.44 61
3914.58 65
3914.72 70
3914.87 75
3915.01 79
3915.15 83
3915.30 84
3915.44 83
3915.59 77
3915.73 67
3915.87 53
3916.02 37
3916.16 20
3916.30 4
3916.45 0
3916.59 0
3916.73 0
3916.88 0
3917.02 0
3917.16 0
3917.31 0
3917.45 0
3917.59 5
3917.74 15
3917.88 26
3918.02 37
3918.17 47
3918.31 56
3918.46 62
3918.60 67
3918.74 69
3918.89 69
3919.03 67
3919.17 65
3919.32 62
3919.46 60
3919.60 59
3919.75 59
3919.89 59
3920.03 60
3920.18 60
3920.32 60
3920.47 61
3920.61 64
3920.75 68
3920.90 75
3921.04 84
3921.18 95
3921.33 108
3921.47 121
3921.61 132
3921.76 141
3921.90 147
3922.05 150
3922.19 151
3922.33 150
3922.48 147
3922.62 143
3922.76 138
3922.91 134
3923.05 130
3923.19 128
3923.34 125
3923.48 123
3923.63 119
3923.77 114
3923.91 107
3924.06 99
3924.20 90
3924.34 82
3924.49 75
3924.63 70
3924.77 67
3924.92 64
3925.06 61
3925.21 58
3925.35 53
3925.49 48
3925.64 43
3925.78 38
3925.92 33
3926.07 31
3926.21 30
3926.35 32
3926.50 39
3926.64 52
3926.79 70
3926.93 91
3927.07 114
3927.22 136
3927.36 154
3927.50 168
3927.65 177
3927.79 182
3927.94 187
3928.08 193
3928.22 200
3928.37 208
3928.51 215
3928.65 220
3928.80 220
3928.94 214
3929.09 203
3929.23 188
3929.37 171
3929.52 153
3929.66 138
3929.80 125
3929.95 115
3930.09 108
3930.24 103
3930.38 100
3930.52 99
3930.67 98
3930.81 99
3930.95 101
3931.10 103
3931.24 105
3931.39 107
3931.53 106
3931.67 105
3931.82 102
3931.96 99
3932.10 97
3932.25 97
3932.39 99
3932.54 103
3932.68 109
3932.82 114
3932.97 119
3933.11 124
3933.26 127
3933.40 128
3933.54 128
3933.69 125
3933.83 122
3933.97 117
3934.12 111
3934.26 107
3934.41 103
3934.55 103
3934.69 104
3934.84 108
3934.98 113
3935.13 119
3935.27 125
3935.41 128
3935.56 129
3935.70 126
3935.84 121
3935.99 114
3936.13 106
3936.28 99
3936.42 92
3936.56 87
3936.71 84
3936.85 82
3937.00 81
3937.14 80
3937.28 80
3937.43 78
3937.57 75
3937.71 71
3937.86 64
3938.00 54
3938.15 42
3938.29 28
3938.43 13
3938.58 0
3938.72 0
3938.87 0
3939.01 0
3939.15 0
3939.30 0
3939.44 0
3939.59 0
3939.73 5
3939.87 15
3940.02 23
3940.16 28
3940.31 30
3940.45 28
3940.59 24
3940.74 20
3940.88 20
3941.03 25
3941.17 35
3941.31 52
3941.46 72
3941.60 93
3941.75 112
3941.89 127
3942.03 138
3942.18 144
3942.32 148
3942.47 151
3942.61 152
3942.75 153
3942.90 153
3943.04 150
3943.19 144
3943.33 136
3943.47 128
3943.62 120
3943.76 117
3943.91 119
3944.05 127
3944.19 138
3944.34 152
3944.48 163
3944.63 170
3944.77 172
3944.91 167
3945.06 158
3945.20 147
3945.35 136
3945.49 127
3945.63 120
3945.78 115
3945.92 111
3946.07 109
3946.21 107
3946.35 106
3946.50 105
3946.64 104
3946.79 105
3946.93 106
3947.07 109
3947.22 113
3947.36 118
3947.51 123
3947.65 128
3947.79 131
3947.94 130
3948.08 126
3948.23 117
3948.37 106
3948.51 94
3948.66 81
3948.80 71
3948.95 62
3949.09 56
3949.24 51
3949.38 47
3949.52 42
3949.67 36
3949.81 30
3949.96 25
3950.10 22
3950.24 23
3950.39 28
3950.53 37
3950.68 50
3950.82 65
3950.97 79
3951.11 92
3951.25 103
3951.40 109
3951.54 112
3951.69 111
3951.83 107
3951.97 102
3952.12 95
3952.26 89
3952.41 83
3952.55 77
3952.69 73
3952.84 69
3952.98 67
3953.13 66
3953.27 66
3953.42 67
3953.56 70
3953.70 75
3953.85 81
3953.99 87
3954.14 94
3954.28 101
3954.43 107
3954.57 114
3954.71 121
3954.86 127
3955.00 132
3955.15 133
3955.29 129
3955.43 121
3955.58 108
3955.72 93
3955.87 77
3956.01 65
3956.16 59
3956.30 60
3956.44 68
3956.59 81
3956.73 96
3956.88 112
3957.02 124
3957.17 132
3957.31 133
3957.45 130
3957.60 123
3957.74 113
3957.89 104
3958.03 95
3958.18 88
3958.32 83
3958.46 78
3958.61 74
3958.75 68
3958.90 62
3959.04 55
3959.19 49
3959.33 45
3959.47 43
3959.62 46
3959.76 51
3959.91 57
3960.05 64
3960.20 70
3960.34 74
3960.48 76
3960.63 75
3960.77 72
3960.92 69
3961.06 65
3961.21 63
3961.35 62
3961.49 64
3961.64 69
3961.78 77
3961.93 86
3962.07 95
3962.22 103
3962.36 109
3962.50 111
3962.65 111
3962.79 108
3962.94 105
3963.08 102
3963.23 101
3963.37 100
3963.52 101
3963.66 100
3963.80 98
3963.95 93
3964.09 86
3964.24 78
3964.38 71
3964.53 64
3964.67 59
3964.81 55
3964.96 52
3965.10 49
3965.25 45
3965.39 42
3965.54 39
3965.68 38
3965.83 39
3965.97 43
3966.11 48
3966.26 54
3966.40 58
3966.55 60
3966.69 60
3966.84 57
3966.98 52
3967.13 46
3967.27 41
3967.41 36
3967.56 32
3967.70 27
3967.85 23
3967.99 20
3968.14 18
3968.28 18
3968.43 20
3968.57 23
3968.71 26
3968.86 29
3969.00 29
3969.15 26
3969.29 20
3969.44 11
3969.58 1
3969.73 0
3969.87 0
3970.01 0
3970.16 0
3970.30 0
3970.45 0
3970.59 0
3970.74 3
3970.88 13
3971.03 22
3971.17 29
3971.32 33
3971.46 37
3971.60 40
3971.75 44
3971.89 51
3972.04 60
3972.18 72
3972.33 84
3972.47 96
3972.62 103
3972.76 106
3972.91 102
3973.05 94
3973.19 82
3973.34 70
3973.48 57
3973.63 47
3973.77 38
3973.92 31
3974.06 24
3974.21 17
3974.35 9
3974.50 1
3974.64 0
3974.78 0
3974.93 0
3975.07 0
3975.22 0
3975.36 0
3975.51 0
3975.65 5
3975.80 17
3975.94 30
3976.09 42
3976.23 52
3976.38 60
3976.52 65
3976.66 68
3976.81 68
3976.95 67
3977.10 66
3977.24 66
3977.39 67
3977.53 70
3977.68 73
3977.82 77
3977.97 81
3978.11 85
3978.26 88
3978.40 90
3978.54 91
3978.69 90
3978.83 88
3978.98 83
3979.12 76
3979.27 68
3979.41 58
3979.56 48
3979.70 38
3979.85 30
3979.99 24
3980.14 21
3980.28 20
3980.43 20
3980.57 21
3980.71 22
3980.86 22
3981.00 21
3981.15 21
3981.29 20
3981.44 20
3981.58 21
3981.73 21
3981.87 21
3982.02 19
3982.16 16
3982.31 11
3982.45 6
3982.60 1
3982.74 0
3982.89 0
3983.03 0
3983.17 0
3983.32 0
3983.46 0
3983.61 0
3983.75 0
3983.90 4
3984.04 14
3984.19 24
3984.33 34
3984.48 43
3984.62 48
3984.77 51
3984.91 51
3985.06 49
3985.20 46
3985.35 44
3985.49 41
3985.64 39
3985.78 36
3985.92 33
3986.07 31
3986.21 28
3986.36 27
3986.50 26
3986.65 26
3986.79 27
3986.94 29
3987.08 32
3987.23 36
3987.37 40
3987.52 45
3987.66 51
3987.81 57
3987.95 63
3988.10 68
3988.24 72
3988.39 76
3988.53 78
3988.68 80
3988.82 80
3988.97 80
3989.11 81
3989.26 81
3989.40 82
3989.55 83
3989.69 84
3989.84 85
3989.98 84
3990.12 82
3990.27 79
3990.41 77
3990.56 77
3990.70 79
3990.85 82
3990.99 87
3991.14 93
3991.28 97
3991.43 99
3991.57 99
3991.72 98
3991.86 96
3992.01 95
3992.15 95
3992.30 97
3992.44 101
3992.59 105
3992.73 108
3992.88 111
3993.02 112
3993.17 112
3993.31 111
3993.46 109
3993.60 108
3993.75 107
3993.89 107
3994.04 106
3994.18 104
3994.33 99
3994.47 92
3994.62 82
3994.76 69
3994.91 56
3995.05 44
3995.20 35
3995.34 31
3995.49 31
3995.63 35
3995.78 41
3995.92 46
3996.07 50
3996.21 50
3996.36 48
3996.50 45
3996.65 41
3996.79 38
3996.94 37
3997.08 38
3997.23 39
3997.37 39
3997.52 38
3997.66 36
3997.81 31
3997.95 26
3998.10 21
3998.24 16
3998.39 12
3998.53 8
3998.68 4
3998.82 1
3998.97 0
3999.11 0
3999.26 0
3999.40 0
3999.55 0
3999.69 0
3999.84 0
3999.98 0
4000.13 0
4000.27 0
4000.42 9
4000.56 19
4000.71 29
4000.85 39
4001.00 47
4001.14 53
4001.29 58
4001.43 60
4001.58 61
4001.72 62
4001.87 64
4002.01 68
4002.16 74
4002.30 82
4002.45 94
4002.59 109
4002.74 126
4002.88 142
4003.03 157
4003.17 169
4003.32 178
4003.46 183
4003.61 186
4003.75 186
4003.90 187
4004.04 188
4004.19 190
4004.33 193
4004.48 198
4004.62 203
4004.77 207
4004.91 211
4005.06 214
4005.20 216
4005.35 217
4005.49 218
4005.64 218
4005.78 218
4005.93 218
4006.07 217
4006.22 214
4006.37 209
4006.51 203
4006.66 195
4006.80 186
4006.95 177
4007.09 170
4007.24 166
4007.38 165
4007.53 167
4007.67 169
4007.82 172
4007.96 172
4008.11 170
4008.25 163
4008.40 153
4008.54 142
4008.69 130
4008.83 121
4008.98 115
4009.12 114
4009.27 116
4009.41 121
4009.56 127
4009.70 132
4009.85 136
4009.99 139
4010.14 141
4010.29 142
4010.43 145
4010.58 150
4010.72 157
4010.87 165
4011.01 175
4011.16 185
4011.30 194
4011.45 203
4011.59 210
4011.74 215
4011.88 219
4012.03 221
4012.17 221
4012.32 219
4012.46 213
4012.61 204
4012.75 193
4012.90 180
4013.04 168
4013.19 157
4013.34 149
4013.48 142
4013.63 137
4013.77 132
4013.92 125
4014.06 116
4014.21 105
4014.35 92
4014.50 79
4014.64 67
4014.79 59
4014.93 55
4015.08 55
4015.22 58
4015.37 63
4015.51 67
4015.66 70
4015.81 70
4015.95 69
4016.10 67
4016.24 66
4016.39 69
4016.53 75
4016.68 85
4016.82 96
4016.97 108
4017.11 118
4017.26 125
4017.40 130
4017.55 134
4017.70 140
4017.84 148
4017.99 162
4018.13 179
4018.28 199
4018.42 221
4018.57 240
4018.71 256
4018.86 266
4019.00 271
4019.15 270
4019.29 265
4019.44 258
4019.58 248
4019.73 239
4019.88 229
4020.02 220
4020.17 212
4020.31 204
4020.46 198
4020.60 193
4020.75 190
4020.89 190
4021.04 191
4021.18 194
4021.33 198
4021.48 204
4021.62 210
4021.77 218
4021.91 225
4022.06 232
4022.20 237
4022.35 239
4022.49 236
4022.64 228
4022.78 217
4022.93 204
4023.08 191
4023.22 180
4023.37 172
4023.51 169
4023.66 167
4023.80 166
4023.95 165
4024.09 162
4024.24 157
4024.38 152
4024.53 148
4024.68 147
4024.82 148
4024.97 151
4025.11 154
4025.26 158
4025.40 161
4025.55 161
4025.69 160
4025.84 156
4025.98 152
4026.13 147
4026.28 141
4026.42 135
4026.57 129
4026.71 125
4026.86 121
4027.00 119
4027.15 119
4027.29 121
4027.44 125
4027.59 131
4027.73 139
4027.88 148
4028.02 159
4028.17 172
4028.31 186
4028.46 201
4028.60 216
4028.75 231
4028.90 246
4029.04 259
4029.19 270
4029.33 280
4029.48 286
4029.62 290
4029.77 290
4029.91 286
4030.06 280
4030.21 273
4030.35 265
4030.50 256
4030.64 247
4030.79 237
4030.93 228
4031.08 218
4031.22 209
4031.37 201
4031.52 196
4031.66 192
4031.81 190
4031.95 187
4032.10 184
4032.24 178
4032.39 171
4032.54 163
4032.68 154
4032.83 144
4032.97 134
4033.12 124
4033.26 114
4033.41 105
4033.55 98
4033.70 94
4033.85 94
4033.99 99
4034.14 107
4034.28 117
4034.43 126
4034.57 133
4034.72 135
4034.87 133
4035.01 128
4035.16 121
4035.30 115
4035.45 110
4035.59 109
4035.74 111
4035.89 116
4036.03 123
4036.18 133
4036.32 145
4036.47 158
4036.61 173
4036.76 189
4036.91 205
4037.05 220
4037.20 232
4037.34 243
4037.49 250
4037.63 255
4037.78 258
4037.93 260
4038.07 263
4038.22 268
4038.36 276
4038.51 287
4038.65 299
4038.80 312
4038.95 324
4039.09 334
4039.24 340
4039.38 344
4039.53 347
4039.67 350
4039.82 355
4039.97 362
4040.11 372
4040.26 384
4040.40 398
4040.55 413
4040.69 429
4040.84 444
4040.99 458
4041.13 471
4041.28 481
4041.42 488
4041.57 491
4041.71 490
4041.86 485
4042.01 477
4042.15 468
4042.30 459
4042.44 453
4042.59 449
4042.74 449
4042.88 452
4043.03 456
4043.17 459
4043.32 462
4043.46 462
4043.61 459
4043.76 456
4043.90 452
4044.05 450
4044.19 450
4044.34 452
4044.49 455
4044.63 458
4044.78 459
4044.92 457
4045.07 451
4045.21 440
4045.36 424
4045.51 404
4045.65 382
4045.80 358
4045.94 334
4046.09 313
4046.24 295
4046.38 281
4046.53 272
4046.67 266
4046.82 262
4046.96 259
4047.11 256
4047.26 255
4047.40 254
4047.55 255
4047.69 258
4047.84 263
4047.99 269
4048.13 275
4048.28 281
4048.42 286
4048.57 289
4048.72 290
4048.86 290
4049.01 289
4049.15 285
4049.30 279
4049.45 271
4049.59 260
4049.74 249
4049.88 239
4050.03 229
4050.17 222
4050.32 215
4050.47 210
4050.61 203
4050.76 194
4050.90 183
4051.05 170
4051.20 157
4051.34 146
4051.49 136
4051.63 130
4051.78 127
4051.93 127
4052.07 128
4052.22 130
4052.36 130
4052.51 130
4052.66 129
4052.80 126
4052.95 123
4053.09 117
4053.24 108
4053.39 94
4053.53 76
4053.68 54
4053.82 30
4053.97 6
4054.12 0
4054.26 0
4054.41 0
4054.55 0
4054.70 0
4054.85 0
4054.99 0
4055.14 2
4055.28 13
4055.43 21
4055.58 28
4055.72 34
4055.87 40
4056.01 47
4056.16 56
4056.31 65
4056.45 76
4056.60 86
4056.75 95
4056.89 102
4057.04 105
4057.18 104
4057.33 100
4057.48 94
4057.62 86
4057.77 79
4057.91 73
4058.06 71
4058.21 72
4058.35 77
4058.50 84
4058.64 91
4058.79 98
4058.94 103
4059.08 106
4059.23 107
4059.37 105
4059.52 103
4059.67 102
4059.81 103
4059.96 104
4060.11 107
4060.25 108
4060.40 108
4060.54 105
4060.69 99
4060.84 91
4060.98 84
4061.13 78
4061.27 74
4061.42 72
4061.57 72
4061.71 72
4061.86 71
4062.01 69
4062.15 65
4062.30 60
4062.44 57
4062.59 57
4062.74 59
4062.88 65
4063.03 73
4063.17 81
4063.32 88
4063.47 93
4063.61 96
4063.76 96
4063.91 95
4064.05 93
4064.20 91
4064.34 89
4064.49 88
4064.64 87
4064.78 87
4064.93 87
4065.07 88
4065.22 88
4065.37 87
4065.51 84
4065.66 80
4065.81 73
4065.95 65
4066.10 56
4066.24 48
4066.39 42
4066.54 40
4066.68 40
4066.83 44
4066.98 49
4067.12 55
4067.27 60
4067.41 65
4067.56 68
4067.71 69
4067.85 68
4068.00 64
4068.15 58
4068.29 51
4068.44 44
4068.58 37
4068.73 33
4068.88 34
4069.02 39
4069.17 49
4069.32 62
4069.46 75
4069.61 88
4069.75 98
4069.90 103
4070.05 104
4070.19 101
4070.34 94
4070.49 86
4070.63 77
4070.78 71
4070.93 67
4071.07 67
4071.22 70
4071.36 75
4071.51 82
4071.66 89
4071.80 95
4071.95 100
4072.10 104
4072.24 106
4072.39 107
4072.54 107
4072.68 103
4072.83 97
4072.97 88
4073.12 79
4073.27 69
4073.41 60
4073.56 54
4073.71 52
4073.85 53
4074.00 59
4074.15 69
4074.29 81
4074.44 95
4074.58 109
4074.73 122
4074.88 133
4075.02 140
4075.17 145
4075.32 146
4075.46 145
4075.61 141
4075.76 136
4075.90 129
4076.05 121
4076.19 112
4076.34 101
4076.49 88
4076.63 75
4076.78 61
4076.93 48
4077.07 36
4077.22 27
4077.37 22
4077.51 20
4077.66 21
4077.81 25
4077.95 29
4078.10 33
4078.24 37
4078.39 39
4078.54 40
4078.68 39
4078.83 37
4078.98 33
4079.12 29
4079.27 24
4079.42 20
4079.56 18
4079.71 17
4079.86 19
4080.00 24
4080.15 31
4080.30 40
4080.44 48
4080.59 56
4080.73 63
4080.88 69
4081.03 74
4081.17 79
4081.32 83
4081.47 88
4081.61 93
4081.76 98
4081.91 101
4082.05 104
4082.20 104
4082.35 103
4082.49 101
4082.64 96
4082.79 92
4082.93 87
4083.08 82
4083.23 79
4083.37 76
4083.52 73
4083.66 71
4083.81 68
4083.96 64
4084.10 57
4084.25 48
4084.40 36
4084.54 21
4084.69 5
4084.84 0
4084.98 0
4085.13 0
4085.28 0
4085.42 0
4085.57 0
4085.72 0
4085.86 0
4086.01 12
4086.16 26
4086.30 38
4086.45 48
4086.60 56
4086.74 62
4086.89 67
4087.04 73
4087.18 79
4087.33 85
4087.48 91
4087.62 96
4087.77 99
4087.92 102
4088.06 103
4088.21 104
4088.36 106
4088.50 110
4088.65 116
4088.80 125
4088.94 136
4089.09 147
4089.24 159
4089.38 168
4089.53 174
4089.68 178
4089.82 180
4089.97 181
4090.12 183
4090.26 187
4090.41 193
4090.56 201
4090.70 209
4090.85 215
4091.00 219
4091.14 219
4091.29 215
4091.44 209
4091.58 203
4091.73 198
4091.88 195
4092.02 196
4092.17 199
4092.32 204
4092.46 211
4092.61 217
4092.76 220
4092.90 220
4093.05 216
4093.20 208
4093.34 197
4093.49 186
4093.64 176
4093.78 169
4093.93 168
4094.08 174
4094.22 185
4094.37 201
4094.52 220
4094.66 240
4094.81 260
4094.96 279
4095.10 296
4095.25 310
4095.40 322
4095.54 332
4095.69 338
4095.84 342
4095.98 341
4096.13 338
4096.28 333
4096.42 325
4096.57 317
4096.72 310
4096.86 303
4097.01 298
4097.16 296
4097.31 295
4097.45 295
4097.60 295
4097.75 295
4097.89 293
4098.04 289
4098.19 283
4098.33 276
4098.48 270
4098.63 266
4098.77 267
4098.92 272
4099.07 281
4099.21 293
4099.36 307
4099.51 318
4099.65 327
4099.80 331
4099.95 330
4100.09 323
4100.24 312
4100.39 297
4100.54 279
4100.68 260
4100.83 241
4100.98 223
4101.12 209
4101.27 199
4101.42 193
4101.56 192
4101.71 194
4101.86 198
4102.00 200
4102.15 199
4102.30 193
4102.44 183
4102.59 170
4102.74 155
4102.88 140
4103.03 128
4103.18 119
4103.33 114
4103.47 112
4103.62 113
4103.77 115
4103.91 117
4104.06 119
4104.21 119
4104.35 119
4104.50 118
4104.65 118
4104.79 118
4104.94 121
4105.09 126
4105.24 133
4105.38 142
4105.53 153
4105.68 163
4105.82 173
4105.97 181
4106.12 186
4106.26 190
4106.41 191
4106.56 191
4106.70 190
4106.85 189
4107.00 189
4107.15 188
4107.29 187
4107.44 185
4107.59 182
4107.73 178
4107.88 174
4108.03 170
4108.17 167
4108.32 166
4108.47 167
4108.62 168
4108.76 170
4108.91 170
4109.06 167
4109.20 162
4109.35 153
4109.50 142
4109.64 130
4109.79 118
4109.94 106
4110.09 96
4110.23 87
4110.38 79
4110.53 72
4110.67 63
4110.82 54
4110.97 44
4111.11 33
4111.26 22
4111.41 14
4111.56 8
4111.70 7
4111.85 10
4112.00 16
4112.14 24
4112.29 33
4112.44 40
4112.59 44
4112.73 45
4112.88 43
4113.03 39
4113.17 33
4113.32 28
4113.47 24
4113.61 20
4113.76 18
4113.91 18
4114.06 21
4114.20 27
4114.35 37
4114.50 49
4114.64 62
4114.79 73
4114.94 81
4115.09 84
4115.23 82
4115.38 74
4115.53 63
4115.67 50
4115.82 39
4115.97 30
4116.12 26
4116.26 26
4116.41 30
4116.56 36
4116.70 43
4116.85 49
4117.00 52
4117.15 51
4117.29 46
4117.44 37
4117.59 26
4117.73 14
4117.88 3
4118.03 0
4118.18 0
4118.32 0
4118.47 0
4118.62 0
4118.76 0
4118.91 0
4119.06 0
4119.21 0
4119.35 3
4119.50 8
4119.65 16
4119.79 25
4119.94 35
4120.09 44
4120.24 53
4120.38 60
4120.53 66
4120.68 71
4120.83 76
4120.97 81
4121.12 89
4121.27 97
4121.41 107
4121.56 116
4121.71 123
4121.86 127
4122.00 127
4122.15 123
4122.30 116
4122.44 109
4122.59 103
4122.74 100
4122.89 99
4123.03 99
4123.18 100
4123.33 100
4123.48 97
4123.62 92
4123.77 84
4123.92 77
4124.06 70
4124.21 65
4124.36 61
4124.51 59
4124.65 59
4124.80 59
4124.95 58
4125.10 58
4125.24 58
4125.39 59
4125.54 59
4125.68 60
4125.83 61
4125.98 63
4126.13 65
4126.27 68
4126.42 71
4126.57 75
4126.72 79
4126.86 84
4127.01 89
4127.16 95
4127.30 102
4127.45 109
4127.60 116
4127.75 122
4127.89 125
4128.04 124
4128.19 118
4128.34 108
4128.48 93
4128.63 77
4128.78 60
4128.93 45
4129.07 33
4129.22 25
4129.37 20
4129.52 20
4129.66 25
4129.81 34
4129.96 47
4130.10 64
4130.25 83
4130.40 102
4130.55 120
4130.69 135
4130.84 146
4130.99 152
4131.14 154
4131.28 153
4131.43 150
4131.58 146
4131.73 142
4131.87 140
4132.02 140
4132.17 143
4132.32 147
4132.46 151
4132.61 152
4132.76 151
4132.91 144
4133.05 134
4133.20 121
4133.35 107
4133.49 94
4133.64 84
4133.79 76
4133.94 73
4134.08 71
4134.23 70
4134.38 68
4134.53 66
4134.67 62
4134.82 57
4134.97 51
4135.12 46
4135.26 40
4135.41 36
4135.56 32
4135.71 29
4135.85 25
4136.00 23
4136.15 21
4136.30 21
4136.44 24
4136.59 30
4136.74 39
4136.89 52
4137.03 67
4137.18 83
4137.33 98
4137.48 111
4137.62 121
4137.77 128
4137.92 130
4138.07 131
4138.21 129
4138.36 125
4138.51 121
4138.66 116
4138.80 108
4138.95 99
4139.10 88
4139.25 74
4139.39 60
4139.54 45
4139.69 31
4139.84 21
4139.98 15
4140.13 13
4140.28 16
4140.43 21
4140.57 28
4140.72 34
4140.87 38
4141.02 40
4141.17 40
4141.31 38
4141.46 36
4141.61 36
4141.76 37
4141.90 40
4142.05 44
4142.20 48
4142.35 51
4142.49 52
4142.64 52
4142.79 50
4142.94 47
4143.08 43
4143.23 41
4143.38 40
4143.53 41
4143.67 43
4143.82 47
4143.97 51
4144.12 55
4144.26 59
4144.41 60
4144.56 59
4144.71 55
4144.86 48
4145.00 38
4145.15 25
4145.30 10
4145.45 0
4145.59 0
4145.74 0
4145.89 0
4146.04 0
4146.18 0
4146.33 0
4146.48 0
4146.63 10
4146.77 26
4146.92 39
4147.07 47
4147.22 51
4147.37 51
4147.51 49
4147.66 46
4147.81 43
4147.96 40
4148.10 38
4148.25 35
4148.40 34
4148.55 33
4148.69 33
4148.84 36
4148.99 41
4149.14 49
4149.29 59
4149.43 68
4149.58 77
4149.73 85
4149.88 90
4150.02 94
4150.17 97
4150.32 100
4150.47 103
4150.62 106
4150.76 107
4150.91 107
4151.06 105
4151.21 103
4151.35 99
4151.50 97
4151.65 97
4151.80 100
4151.95 105
4152.09 112
4152.24 120
4152.39 129
4152.54 137
4152.68 142
4152.83 145
4152.98 145
4153.13 142
4153.28 136
4153.42 129
4153.57 120
4153.72 113
4153.87 108
4154.01 105
4154.16 105
4154.31 108
4154.46 114
4154.61 122
4154.75 130
4154.90 138
4155.05 146
4155.20 154
4155.34 161
4155.49 168
4155.64 177
4155.79 186
4155.94 195
4156.08 204
4156.23 212
4156.38 219
4156.53 224
4156.67 228
4156.82 233
4156.97 241
4157.12 251
4157.27 265
4157.41 281
4157.56 297
4157.71 313
4157.86 327
4158.01 337
4158.15 344
4158.30 347
4158.45 348
4158.60 346
4158.75 343
4158.89 338
4159.04 332
4159.19 325
4159.34 317
4159.48 309
4159.63 302
4159.78 295
4159.93 288
4160.08 280
4160.22 271
4160.37 259
4160.52 245
4160.67 229
4160.82 211
4160.96 192
4161.11 173
4161.26 155
4161.41 140
4161.56 128
4161.70 120
4161.85 114
4162.00 110
4162.15 108
4162.30 106
4162.44 104
4162.59 101
4162.74 97
4162.89 91
4163.03 83
4163.18 72
4163.33 59
4163.48 44
4163.63 28
4163.77 14
4163.92 2
4164.07 0
4164.22 0
4164.37 0
4164.51 9
4164.66 19
4164.81 28
4164.96 35
4165.11 36
4165.25 33
4165.40 27
4165.55 18
4165.70 8
4165.85 0
4165.99 0
4166.14 0
4166.29 0
4166.44 0
4166.59 0
4166.73 0
4166.88 0
4167.03 0
4167.18 5
4167.33 13
4167.47 22
4167.62 31
4167.77 39
4167.92 46
4168.07 52
4168.22 58
4168.36 63
4168.51 67
4168.66 70
4168.81 72
4168.96 75
4169.10 79
4169.25 83
4169.40 88
4169.55 92
4169.70 96
4169.84 98
4169.99 99
4170.14 99
4170.29 99
4170.44 102
4170.58 108
4170.73 119
4170.88 133
4171.03 150
4171.18 166
4171.32 180
4171.47 189
4171.62 192
4171.77 190
4171.92 183
4172.07 174
4172.21 165
4172.36 160
4172.51 158
4172.66 161
4172.81 168
4172.95 175
4173.10 182
4173.25 187
4173.40 189
4173.55 188
4173.70 187
4173.84 186
4173.99 187
4174.14 191
4174.29 198
4174.44 206
4174.58 214
4174.73 222
4174.88 227
4175.03 231
4175.18 233
4175.32 235
4175.47 236
4175.62 236
4175.77 236
4175.92 235
4176.07 231
4176.21 226
4176.36 219
4176.51 210
4176.66 200
4176.81 190
4176.96 180
4177.10 171
4177.25 162
4177.40 155
4177.55 150
4177.70 146
4177.84 143
4177.99 142
4178.14 140
4178.29 138
4178.44 135
4178.59 129
4178.73 120
4178.88 110
4179.03 98
4179.18 86
4179.33 74
4179.47 64
4179.62 57
4179.77 52
4179.92 50
4180.07 50
4180.22 51
4180.36 54
4180.51 56
4180.66 57
4180.81 56
4180.96 52
4181.11 48
4181.25 41
4181.40 35
4181.55 29
4181.70 25
4181.85 23
4182.00 21
4182.14 21
4182.29 20
4182.44 18
4182.59 16
4182.74 14
4182.89 12
4183.03 12
4183.18 15
4183.33 21
4183.48 28
4183.63 36
4183.78 43
4183.92 49
4184.07 54
4184.22 57
4184.37 59
4184.52 59
4184.67 58
4184.81 55
4184.96 50
4185.11 45
4185.26 41
4185.41 37
4185.56 37
4185.70 38
4185.85 42
4186.00 46
4186.15 48
4186.30 47
4186.45 42
4186.59 33
4186.74 22
4186.89 12
4187.04 3
4187.19 0
4187.34 0
4187.48 4
4187.63 12
4187.78 20
4187.93 29
4188.08 35
4188.23 40
4188.37 42
4188.52 41
4188.67 39
4188.82 35
4188.97 30
4189.12 25
4189.27 21
4189.41 19
4189.56 18
4189.71 19
4189.86 20
4190.01 21
4190.16 21
4190.30 20
4190.45 20
4190.60 19
4190.75 21
4190.90 25
4191.05 32
4191.20 40
4191.34 49
4191.49 57
4191.64 62
4191.79 63
4191.94 60
4192.09 52
4192.23 41
4192.38 26
4192.53 12
4192.68 0
4192.83 0
4192.98 0
4193.13 0
4193.27 0
4193.42 0
4193.57 0
4193.72 1
4193.87 1
4194.02 0
4194.17 0
4194.31 4
4194.46 10
4194.61 20
4194.76 31
4194.91 41
4195.06 49
4195.20 53
4195.35 53
4195.50 49
4195.65 42
4195.80 34
4195.95 26
4196.10 19
4196.24 16
4196.39 17
4196.54 22
4196.69 30
4196.84 40
4196.99 52
4197.14 64
4197.28 76
4197.43 87
4197.58 98
4197.73 109
4197.88 118
4198.03 125
4198.18 129
4198.32 130
4198.47 128
4198.62 124
4198.77 119
4198.92 115
4199.07 112
4199.22 112
4199.36 114
4199.51 119
4199.66 124
4199.81 129
4199.96 133
4200.11 136
4200.26 135
4200.41 132
4200.55 127
4200.70 120
4200.85 113
4201.00 108
4201.15 106
4201.30 108
4201.45 115
4201.59 126
4201.74 142
4201.89 159
4202.04 177
4202.19 193
4202.34 205
4202.49 213
4202.63 215
4202.78 213
4202.93 206
4203.08 196
4203.23 186
4203.38 176
4203.53 168
4203.68 162
4203.82 161
4203.97 164
4204.12 171
4204.27 181
4204.42 194
4204.57 210
4204.72 227
4204.86 243
4205.01 256
4205.16 265
4205.31 269
4205.46 270
4205.61 267
4205.76 264
4205.91 261
4206.05 261
4206.20 263
4206.35 266
4206.50 269
4206.65 270
4206.80 269
4206.95 264
4207.10 257
4207.24 250
4207.39 244
4207.54 241
4207.69 242
4207.84 247
4207.99 254
4208.14 262
4208.29 270
4208.43 277
4208.58 283
4208.73 288
4208.88 293
4209.03 298
4209.18 303
4209.33 306
4209.48 307
4209.62 305
4209.77 300
4209.92 292
4210.07 282
4210.22 272
4210.37 263
4210.52 256
4210.67 252
4210.82 248
4210.96 245
4211.11 241
4211.26 235
4211.41 228
4211.56 222
4211.71 216
4211.86 214
4212.01 214
4212.15 218
4212.30 223
4212.45 230
4212.60 236
4212.75 242
4212.90 245
4213.05 247
4213.20 248
4213.35 248
4213.49 248
4213.64 249
4213.79 251
4213.94 256
4214.09 262
4214.24 270
4214.39 279
4214.54 287
4214.69 294
4214.83 297
4214.98 296
4215.13 292
4215.28 283
4215.43 272
4215.58 258
4215.73 243
4215.88 227
4216.03 210
4216.17 193
4216.32 176
4216.47 159
4216.62 142
4216.77 126
4216.92 112
4217.07 101
4217.22 94
4217.37 89
4217.51 87
4217.66 86
4217.81 85
4217.96 84
4218.11 80
4218.26 74
4218.41 68
4218.56 61
4218.71 56
4218.85 54
4219.00 57
4219.15 65
4219.30 79
4219.45 97
4219.60 119
4219.75 141
4219.90 161
4220.05 176
4220.20 185
4220.34 187
4220.49 185
4220.64 179
4220.79 173
4220.94 170
4221.09 171
4221.24 175
4221.39 181
4221.54 187
4221.69 189
4221.83 186
4221.98 177
4222.13 164
4222.28 146
4222.43 128
4222.58 110
4222.73 95
4222.88 84
4223.03 76
4223.18 72
4223.32 71
4223.47 72
4223.62 75
4223.77 80
4223.92 86
4224.07 93
4224.22 100
4224.37 107
4224.52 114
4224.67 119
4224.81 123
4224.96 125
4225.11 125
4225.26 123
4225.41 121
4225.56 118
4225.71 115
4225.86 112
4226.01 109
4226.16 106
4226.31 104
4226.45 102
4226.60 100
4226.75 98
4226.90 96
4227.05 95
4227.20 95
4227.35 95
4227.50 96
4227.65 97
4227.80 99
4227.95 102
4228.09 106
4228.24 111
4228.39 117
4228.54 123
4228.69 128
4228.84 132
4228.99 134
4229.14 132
4229.29 128
4229.44 121
4229.59 113
4229.74 105
4229.88 98
4230.03 94
4230.18 93
4230.33 94
4230.48 99
4230.63 106
4230.78 114
4230.93 121
4231.08 128
4231.23 133
4231.38 136
4231.53 137
4231.67 137
4231.82 135
4231.97 131
4232.12 127
4232.27 120
4232.42 112
4232.57 103
4232.72 93
4232.87 82
4233.02 71
4233.17 62
4233.32 53
4233.46 47
4233.61 43
4233.76 41
4233.91 42
4234.06 45
4234.21 52
4234.36 60
4234.51 70
4234.66 79
4234.81 87
4234.96 93
4235.11 97
4235.26 97
4235.40 96
4235.55 95
4235.70 94
4235.85 94
4236.00 95
4236.15 95
4236.30 95
4236.45 93
4236.60 91
4236.75 87
4236.90 83
4237.05 80
4237.20 78
4237.34 77
4237.49 75
4237.64 73
4237.79 71
4237.94 67
4238.09 62
4238.24 57
4238.39 52
4238.54 48
4238.69 47
4238.84 47
4238.99 50
4239.14 55
4239.29 62
4239.44 70
4239.58 80
4239.73 90
4239.88 99
4240.03 106
4240.18 109
4240.33 107
4240.48 99
4240.63 86
4240.78 68
4240.93 48
4241.08 26
4241.23 7
4241.38 0
4241.53 0
4241.68 0
4241.82 0
4241.97 0
4242.12 0
4242.27 0
4242.42 0
4242.57 6
4242.72 23
4242.87 40
4243.02 56
4243.17 70
4243.32 80
4243.47 88
4243.62 93
4243.77 94
4243.92 93
4244.07 89
4244.21 83
4244.36 75
4244.51 68
4244.66 61
4244.81 56
4244.96 53
4245.11 52
4245.26 51
4245.41 52
4245.56 53
4245.71 54
4245.86 57
4246.01 62
4246.16 68
4246.31 74
4246.46 80
4246.61 85
4246.75 87
4246.90 86
4247.05 81
4247.20 72
4247.35 60
4247.50 47
4247.65 33
4247.80 20
4247.95 10
4248.10 2
4248.25 0
4248.40 0
4248.55 0
4248.70 5
4248.85 11
4249.00 19
4249.15 26
4249.30 32
4249.45 37
4249.59 40
4249.74 41
4249.89 40
4250.04 38
4250.19 36
4250.34 35
4250.49 36
4250.64 40
4250.79 46
4250.94 53
4251.09 61
4251.24 68
4251.39 73
4251.54 77
4251.69 80
4251.84 82
4251.99 85
4252.14 87
4252.29 88
4252.44 88
4252.58 86
4252.73 81
4252.88 73
4253.03 62
4253.18 49
4253.33 37
4253.48 25
4253.63 17
4253.78 14
4253.93 16
4254.08 24
4254.23 36
4254.38 49
4254.53 62
4254.68 73
4254.83 78
4254.98 79
4255.13 77
4255.28 74
4255.43 73
4255.58 75
4255.73 80
4255.88 88
4256.03 96
4256.17 103
4256.32 107
4256.47 107
4256.62 104
4256.77 99
4256.92 94
4257.07 89
4257.22 85
4257.37 81
4257.52 76
4257.67 71
4257.82 66
4257.97 61
4258.12 58
4258.27 58
4258.42 60
4258.57 64
4258.72 70
4258.87 75
4259.02 79
4259.17 80
4259.32 79
4259.47 75
4259.62 69
4259.77 64
4259.92 60
4260.07 59
4260.22 62
4260.36 68
4260.51 78
4260.66 92
4260.81 109
4260.96 128
4261.11 149
4261.26 172
4261.41 194
4261.56 214
4261.71 231
4261.86 244
4262.01 253
4262.16 259
4262.31 262
4262.46 265
4262.61 270
4262.76 277
4262.91 290
4263.06 307
4263.21 329
4263.36 353
4263.51 378
4263.66 403
4263.81 427
4263.96 448
4264.11 468
4264.26 487
4264.41 506
4264.56 525
4264.71 544
4264.86 562
4265.01 576
4265.16 585
4265.31 589
4265.46 586
4265.61 579
4265.76 568
4265.90 556
4266.05 544
4266.20 536
4266.35 531
4266.50 530
4266.65 531
4266.80 535
4266.95 537
4267.10 537
4267.25 534
4267.40 528
4267.55 520
4267.70 511
4267.85 504
4268.00 498
4268.15 495
4268.30 492
4268.45 488
4268.60 480
4268.75 469
4268.90 455
4269.05 440
4269.20 425
4269.35 413
4269.50 405
4269.65 401
4269.80 400
4269.95 400
4270.10 402
4270.25 404
4270.40 405
4270.55 404
4270.70 402
4270.85 397
4271.00 389
4271.15 378
4271.30 364
4271.45 347
4271.60 330
4271.75 312
4271.90 295
4272.05 278
4272.20 262
4272.35 247
4272.50 233
4272.65 220
4272.80 210
4272.95 203
4273.10 200
4273.25 200
4273.40 202
4273.55 205
4273.70 207
4273.85 207
4274.00 206
4274.15 201
4274.30 196
4274.45 189
4274.60 183
4274.75 177
4274.90 173
4275.05 169
4275.20 165
4275.35 161
4275.50 158
4275.65 154
4275.80 151
4275.95 148
4276.10 145
4276.25 141
4276.40 136
4276.55 129
4276.70 122
4276.85 115
4277.00 111
4277.15 109
4277.30 110
4277.45 113
4277.60 116
4277.75 119
4277.90 120
4278.05 121
4278.20 122
4278.35 123
4278.50 127
4278.65 132
4278.80 139
4278.95 144
4279.10 147
4279.25 147
4279.40 143
4279.55 136
4279.70 128
4279.85 122
4280.00 118
4280.15 118
4280.30 122
4280.45 130
4280.60 140
4280.75 152
4280.90 164
4281.05 175
4281.20 186
4281.35 195
4281.50 204
4281.65 213
4281.80 220
4281.95 225
4282.10 229
4282.25 230
4282.40 229
4282.55 226
4282.70 222
4282.85 218
4283.00 214
4283.15 211
4283.30 208
4283.45 205
4283.60 202
4283.75 198
4283.90 192
4284.05 185
4284.20 176
4284.35 167
4284.50 158
4284.65 148
4284.80 140
4284.95 133
4285.10 128
4285.25 125
4285.40 124
4285.55 124
4285.70 125
4285.85 126
4286.00 127
4286.15 127
4286.30 125
4286.45 123
4286.60 121
4286.75 120
4286.90 122
4287.05 127
4287.20 134
4287.35 144
4287.50 155
4287.65 164
4287.80 170
4287.95 171
4288.10 167
4288.25 158
4288.40 145
4288.55 132
4288.70 120
4288.85 110
4289.00 103
4289.15 98
4289.30 94
4289.45 90
4289.60 87
4289.75 83
4289.90 80
4290.05 78
4290.20 77
4290.35 77
4290.50 79
4290.65 81
4290.80 85
4290.95 90
4291.11 95
4291.26 100
4291.41 105
4291.56 110
4291.71 113
4291.86 114
4292.01 112
4292.16 108
4292.31 101
4292.46 91
4292.61 81
4292.76 69
4292.91 58
4293.06 49
4293.21 42
4293.36 37
4293.51 33
4293.66 31
4293.81 29
4293.96 28
4294.11 28
4294.26 29
4294.41 33
4294.56 40
4294.71 49
4294.86 61
4295.01 73
4295.16 85
4295.31 94
4295.46 99
4295.61 101
4295.76 100
4295.91 96
4296.06 91
4296.21 86
4296.36 82
4296.51 80
4296.67 81
4296.82 84
4296.97 89
4297.12 94
4297.27 100
4297.42 105
4297.57 109
4297.72 113
4297.87 117
4298.02 119
4298.17 119
4298.32 116
4298.47 110
4298.62 101
4298.77 88
4298.92 72
4299.07 54
4299.22 36
4299.37 18
4299.52 2
4299.67 0
4299.82 0
4299.97 0
4300.12 0
4300.27 0
4300.42 0
4300.57 0
4300.72 0
4300.88 7
4301.03 19
4301.18 31
4301.33 44
4301.48 55
4301.63 66
4301.78 75
4301.93 82
4302.08 86
4302.23 87
4302.38 86
4302.53 84
4302.68 82
4302.83 81
4302.98 83
4303.13 87
4303.28 93
4303.43 102
4303.58 113
4303.73 123
4303.88 132
4304.03 138
4304.18 142
4304.33 142
4304.49 140
4304.64 137
4304.79 136
4304.94 136
4305.09 141
4305.24 148
4305.39 158
4305.54 169
4305.69 179
4305.84 187
4305.99 191
4306.14 191
4306.29 188
4306.44 184
4306.59 179
4306.74 173
4306.89 167
4307.04 161
4307.19 153
4307.34 143
4307.49 133
4307.65 123
4307.80 115
4307.95 109
4308.10 106
4308.25 107
4308.40 110
4308.55 113
4308.70 117
4308.85 119
4309.00 119
4309.15 118
4309.30 114
4309.45 109
4309.60 104
4309.75 98
4309.90 93
4310.05 90
4310.20 89
4310.36 91
4310.51 95
4310.66 100
4310.81 106
4310.96 112
4311.11 114
4311.26 114
4311.41 110
4311.56 104
4311.71 97
4311.86 90
4312.01 83
4312.16 79
4312.31 76
4312.46 76
4312.61 78
4312.76 81
4312.91 86
4313.07 90
4313.22 94
4313.37 96
4313.52 96
4313.67 93
4313.82 87
4313.97 80
4314.12 72
4314.27 64
4314.42 55
4314.57 46
4314.72 36
4314.87 26
4315.02 14
4315.17 4
4315.32 0
4315.48 0
4315.63 0
4315.78 0
4315.93 0
4316.08 0
4316.23 5
4316.38 8
4316.53 10
4316.68 9
4316.83 6
4316.98 3
4317.13 2
4317.28 2
4317.43 4
4317.58 8
4317.74 14
4317.89 22
4318.04 30
4318.19 39
4318.34 49
4318.49 59
4318.64 70
4318.79 80
4318.94 90
4319.09 99
4319.24 107
4319.39 114
4319.54 121
4319.69 127
4319.85 134
4320.00 142
4320.15 151
4320.30 161
4320.45 169
4320.60 176
4320.75 178
4320.90 177
4321.05 171
4321.20 162
4321.35 151
4321.50 139
4321.65 128
4321.81 118
4321.96 112
4322.11 107
4322.26 105
4322.41 104
4322.56 104
4322.71 105
4322.86 106
4323.01 107
4323.16 109
4323.31 113
4323.46 117
4323.61 124
4323.77 132
4323.92 142
4324.07 151
4324.22 158
4324.37 163
4324.52 165
4324.67 164
4324.82 161
4324.97 157
4325.12 153
4325.27 149
4325.42 145
4325.57 141
4325.73 137
4325.88 132
4326.03 126
4326.18 122
4326.33 118
4326.48 115
4326.63 114
4326.78 113
4326.93 113
4327.08 114
4327.23 115
4327.38 117
4327.54 119
4327.69 120
4327.84 120
4327.99 119
4328.14 117
4328.29 114
4328.44 112
4328.59 113
4328.74 117
4328.89 127
4329.04 142
4329.20 159
4329.35 178
4329.50 195
4329.65 210
4329.80 219
4329.95 224
4330.10 225
4330.25 223
4330.40 221
4330.55 220
4330.70 221
4330.86 225
4331.01 233
4331.16 242
4331.31 252
4331.46 262
4331.61 270
4331.76 274
4331.91 273
4332.06 268
4332.21 261
4332.36 252
4332.52 244
4332.67 238
4332.82 236
4332.97 237
4333.12 242
4333.27 249
4333.42 258
4333.57 266
4333.72 274
4333.87 281
4334.03 286
4334.18 289
4334.33 290
4334.48 289
4334.63 284
4334.78 276
4334.93 266
4335.08 252
4335.23 238
4335.38 224
4335.53 212
4335.69 203
4335.84 198
4335.99 196
4336.14 195
4336.29 195
4336.44 193
4336.59 190
4336.74 183
4336.89 175
4337.05 167
4337.20 159
4337.35 153
4337.50 151
4337.65 151
4337.80 154
4337.95 158
4338.10 163
4338.25 168
4338.40 172
4338.56 177
4338.71 182
4338.86 188
4339.01 197
4339.16 206
4339.31 217
4339.46 227
4339.61 237
4339.76 246
4339.91 252
4340.07 257
4340.22 259
4340.37 259
4340.52 257
4340.67 252
4340.82 247
4340.97 240
4341.12 232
4341.27 225
4341.43 218
4341.58 212
4341.73 207
4341.88 202
4342.03 197
4342.18 191
4342.33 183
4342.48 173
4342.63 161
4342.79 147
4342.94 134
4343.09 121
4343.24 110
4343.39 101
4343.54 94
4343.69 89
4343.84 85
4343.99 81
4344.15 79
4344.30 77
4344.45 76
4344.60 77
4344.75 79
4344.90 84
4345.05 91
4345.20 98
4345.36 104
4345.51 109
4345.66 112
4345.81 111
4345.96 108
4346.11 102
4346.26 95
4346.41 85
4346.56 74
4346.72 61
4346.87 49
4347.02 38
4347.17 30
4347.32 26
4347.47 26
4347.62 31
4347.77 39
4347.93 50
4348.08 60
4348.23 69
4348.38 76
4348.53 81
4348.68 84
4348.83 85
4348.98 85
4349.14 84
4349.29 83
4349.44 83
4349.59 83
4349.74 83
4349.89 84
4350.04 86
4350.19 88
4350.35 90
4350.50 91
4350.65 90
4350.80 87
4350.95 83
4351.10 78
4351.25 73
4351.40 70
4351.56 69
4351.71 72
4351.86 79
4352.01 89
4352.16 101
4352.31 114
4352.46 127
4352.61 136
4352.77 142
4352.92 144
4353.07 142
4353.22 136
4353.37 129
4353.52 121
4353.67 113
4353.82 108
4353.98 104
4354.13 101
4354.28 98
4354.43 95
4354.58 89
4354.73 82
4354.88 73
4355.04 62
4355.19 52
4355.34 43
4355.49 37
4355.64 34
4355.79 33
4355.94 35
4356.09 40
4356.25 47
4356.40 54
4356.55 62
4356.70 70
4356.85 76
4357.00 81
4357.15 83
4357.31 83
4357.46 80
4357.61 77
4357.76 72
4357.91 67
4358.06 61
4358.21 54
4358.37 45
4358.52 35
4358.67 24
4358.82 12
4358.97 0
4359.12 0
4359.27 0
4359.43 0
4359.58 0
4359.73 0
4359.88 0
4360.03 0
4360.18 0
4360.33 11
4360.49 23
4360.64 33
4360.79 41
4360.94 48
4361.09 52
4361.24 55
4361.39 56
4361.55 57
4361.70 58
4361.85 61
4362.00 66
4362.15 72
4362.30 78
4362.45 82
4362.61 84
4362.76 80
4362.91 72
4363.06 59
4363.21 43
4363.36 26
4363.51 9
4363.67 0
4363.82 0
4363.97 0
4364.12 0
4364.27 0
4364.42 0
4364.57 0
4364.73 11
4364.88 20
4365.03 25
4365.18 26
4365.33 21
4365.48 13
4365.64 2
4365.79 0
4365.94 0
4366.09 0
4366.24 0
4366.39 0
4366.54 0
4366.70 7
4366.85 20
4367.00 32
4367.15 42
4367.30 50
4367.45 56
4367.61 61
4367.76 65
4367.91 70
4368.06 76
4368.21 85
4368.36 95
4368.51 106
4368.67 117
4368.82 126
4368.97 133
4369.12 136
4369.27 134
4369.42 130
4369.58 123
4369.73 116
4369.88 110
4370.03 107
4370.18 106
4370.33 109
4370.49 115
4370.64 124
4370.79 135
4370.94 148
4371.09 162
4371.24 177
4371.40 191
4371.55 203
4371.70 213
4371.85 219
4372.00 221
4372.15 220
4372.30 215
4372.46 210
4372.61 204
4372.76 199
4372.91 194
4373.06 191
4373.21 188
4373.37 183
4373.52 177
4373.67 167
4373.82 155
4373.97 142
4374.12 127
4374.28 114
4374.43 104
4374.58 97
4374.73 94
4374.88 95
4375.03 98
4375.19 101
4375.34 103
4375.49 103
4375.64 101
4375.79 99
4375.94 97
4376.10 96
4376.25 96
4376.40 96
4376.55 94
4376.70 90
4376.86 83
4377.01 72
4377.16 58
4377.31 43
4377.46 27
4377.61 11
4377.77 0
4377.92 0
4378.07 0
4378.22 0
4378.37 0
4378.52 0
4378.68 0
4378.83 0
4378.98 2
4379.13 18
4379.28 35
4379.43 52
4379.59 68
4379.74 82
4379.89 94
4380.04 104
4380.19 111
4380.35 116
4380.50 120
4380.65 124
4380.80 127
4380.95 130
4381.10 134
4381.26 137
4381.41 138
4381.56 138
4381.71 136
4381.86 133
4382.02 129
4382.17 127
4382.32 126
4382.47 127
4382.62 130
4382.77 133
4382.93 138
4383.08 142
4383.23 148
4383.38 154
4383.53 162
4383.69 172
4383.84 185
4383.99 200
4384.14 216
4384.29 232
4384.44 249
4384.60 265
4384.75 280
4384.90 296
4385.05 312
4385.20 326
4385.36 336
4385.51 340
4385.66 337
4385.81 327
4385.96 311
4386.11 290
4386.27 269
4386.42 250
4386.57 235
4386.72 224
4386.87 217
4387.03 213
4387.18 210
4387.33 209
4387.48 210
4387.63 211
4387.79 214
4387.94 220
4388.09 227
4388.24 235
4388.39 243
4388.55 248
4388.70 248
4388.85 243
4389.00 233
4389.15 219
4389.30 204
4389.46 188
4389.61 175
4389.76 164
4389.91 155
4390.06 147
4390.22 138
4390.37 126
4390.52 113
4390.67 97
4390.82 80
4390.98 65
4391.13 53
4391.28 44
4391.43 39
4391.58 35
4391.74 33
4391.89 31
4392.04 28
4392.19 25
4392.34 23
4392.50 22
4392.65 24
4392.80 28
4392.95 34
4393.10 40
4393.26 45
4393.41 48
4393.56 49
4393.71 49
4393.86 48
4394.02 48
4394.17 51
4394.32 57
4394.47 67
4394.62 78
4394.78 90
4394.93 100
4395.08 108
4395.23 112
4395.38 112
4395.54 108
4395.69 100
4395.84 89
4395.99 77
4396.14 64
4396.30 52
4396.45 41
4396.60 31
4396.75 24
4396.90 19
4397.06 15
4397.21 13
4397.36 13
4397.51 16
4397.66 20
4397.82 26
4397.97 32
4398.12 38
4398.27 43
4398.43 47
4398.58 47
4398.73 47
4398.88 47
4399.03 47
4399.19 50
4399.34 56
4399.49 63
4399.64 71
4399.79 80
4399.95 87
4400.10 92
4400.25 97
4400.40 102
4400.55 109
4400.71 119
4400.86 132
4401.01 149
4401.16 168
4401.32 189
4401.47 209
4401.62 228
4401.77 245
4401.92 259
4402.08 271
4402.23 280
4402.38 288
4402.53 293
4402.68 298
4402.84 301
4402.99 303
4403.14 304
4403.29 304
4403.45 304
4403.60 303
4403.75 303
4403.90 304
4404.05 307
4404.21 312
4404.36 320
4404.51 330
4404.66 342
4404.82 356
4404.97 370
4405.12 383
4405.27 395
4405.42 404
4405.58 408
4405.73 407
4405.88 402
4406.03 392
4406.19 380
4406.34 369
4406.49 358
4406.64 351
4406.79 346
4406.95 343
4407.10 340
4407.25 336
4407.40 329
4407.56 318
4407.71 304
4407.86 288
4408.01 271
4408.16 255
4408.32 240
4408.47 229
4408.62 219
4408.77 212
4408.93 205
4409.08 198
4409.23 190
4409.38 180
4409.53 171
4409.69 161
4409.84 153
4409.99 146
4410.14 141
4410.30 137
4410.45 134
4410.60 132
4410.75 129
4410.91 125
4411.06 120
4411.21 114
4411.36 107
4411.51 100
4411.67 94
4411.82 88
4411.97 83
4412.12 80
4412.28 77
4412.43 73
4412.58 68
4412.73 60
4412.89 51
4413.04 40
4413.19 31
4413.34 24
4413.49 21
4413.65 24
4413.80 31
4413.95 41
4414.10 53
4414.26 63
4414.41 71
4414.56 76
4414.71 77
4414.87 77
4415.02 74
4415.17 71
4415.32 68
4415.48 66
4415.63 67
4415.78 70
4415.93 75
4416.09 82
4416.24 88
4416.39 93
4416.54 95
4416.69 92
4416.85 84
4417.00 71
4417.15 54
4417.30 35
4417.46 17
4417.61 1
4417.76 0
4417.91 0
4418.07 0
4418.22 0
4418.37 0
4418.52 0
4418.68 0
4418.83 4
4418.98 7
4419.13 10
4419.29 12
4419.44 15
4419.59 20
4419.74 27
4419.90 36
4420.05 48
4420.20 60
4420.35 73
4420.51 85
4420.66 95
4420.81 101
4420.96 105
4421.12 106
4421.27 104
4421.42 102
4421.57 100
4421.73 100
4421.88 103
4422.03 108
4422.18 116
4422.34 124
4422.49 131
4422.64 136
4422.79 138
4422.95 137
4423.10 135
4423.25 132
4423.40 131
4423.56 135
4423.71 144
4423.86 159
4424.01 180
4424.17 206
4424.32 235
4424.47 264
4424.62 292
4424.78 316
4424.93 338
4425.08 357
4425.23 375
4425.39 392
4425.54 409
4425.69 427
4425.84 445
4426.00 462
4426.15 479
4426.30 494
4426.45 506
4426.61 517
4426.76 526
4426.91 533
4427.06 537
4427.22 540
4427.37 541
4427.52 539
4427.67 537
4427.83 533
4427.98 528
4428.13 522
4428.29 514
4428.44 504
4428.59 491
4428.74 477
4428.90 463
4429.05 450
4429.20 441
4429.35 435
4429.51 433
4429.66 433
4429.81 433
4429.96 431
4430.12 426
4430.27 417
4430.42 403
4430.57 387
4430.73 370
4430.88 354
4431.03 341
4431.19 331
4431.34 325
4431.49 321
4431.64 320
4431.80 321
4431.95 321
4432.10 321
4432.25 321
4432.41 321
4432.56 321
4432.71 320
4432.86 320
4433.02 319
4433.17 318
4433.32 316
4433.48 314
4433.63 310
4433.78 306
4433.93 299
4434.09 290
4434.24 278
4434.39 262
4434.54 242
4434.70 220
4434.85 198
4435.00 177
4435.16 159
4435.31 145
4435.46 136
4435.61 130
4435.77 126
4435.92 124
4436.07 120
4436.22 114
4436.38 107
4436.53 97
4436.68 86
4436.84 75
4436.99 65
4437.14 55
4437.29 46
4437.45 37
4437.60 30
4437.75 23
4437.90 17
4438.06 13
4438.21 12
4438.36 15
4438.52 21
4438.67 30
4438.82 40
4438.97 49
4439.13 56
4439.28 58
4439.43 55
4439.59 47
4439.74 35
4439.89 22
4440.04 8
4440.20 0
4440.35 0
4440.50 0
4440.65 0
4440.81 0
4440.96 0
4441.11 0
4441.27 0
4441.42 2
4441.57 12
4441.72 22
4441.88 31
4442.03 37
4442.18 39
4442.34 40
4442.49 38
4442.64 35
4442.79 31
4442.95 28
4443.10 26
4443.25 25
4443.41 24
4443.56 24
4443.71 25
4443.86 25
4444.02 25
4444.17 25
4444.32 24
4444.48 23
4444.63 23
4444.78 25
4444.93 28
4445.09 35
4445.24 46
4445.39 59
4445.55 73
4445.70 86
4445.85 97
4446.00 104
4446.16 105
4446.31 101
4446.46 94
4446.62 86
4446.77 80
4446.92 78
4447.08 79
4447.23 85
4447.38 92
4447.53 98
4447.69 103
4447.84 104
4447.99 103
4448.15 100
4448.30 96
4448.45 93
4448.60 91
4448.76 90
4448.91 89
4449.06 89
4449.22 88
4449.37 88
4449.52 88
4449.68 90
4449.83 95
4449.98 103
4450.13 114
4450.29 127
4450.44 141
4450.59 155
4450.75 169
4450.90 183
4451.05 198
4451.21 214
4451.36 230
4451.51 247
4451.66 263
4451.82 277
4451.97 289
4452.12 298
4452.28 305
4452.43 310
4452.58 316
4452.74 322
4452.89 328
4453.04 335
4453.19 341
4453.35 344
4453.50 345
4453.65 342
4453.81 335
4453.96 326
4454.11 314
4454.27 301
4454.42 286
4454.57 271
4454.73 257
4454.88 243
4455.03 231
4455.18 221
4455.34 212
4455.49 203
4455.64 193
4455.80 182
4455.95 170
4456.10 158
4456.26 146
4456.41 136
4456.56 128
4456.72 124
4456.87 122
4457.02 124
4457.17 126
4457.33 127
4457.48 128
4457.63 126
4457.79 123
4457.94 118
4458.09 114
4458.25 113
4458.40 116
4458.55 124
4458.71 137
4458.86 153
4459.01 170
4459.16 185
4459.32 197
4459.47 202
4459.62 201
4459.78 194
4459.93 184
4460.08 171
4460.24 158
4460.39 146
4460.54 136
4460.70 126
4460.85 116
4461.00 106
4461.16 95
4461.31 84
4461.46 74
4461.62 67
4461.77 62
4461.92 62
4462.07 66
4462.23 72
4462.38 78
4462.53 82
4462.69 84
4462.84 83
4462.99 81
4463.15 80
4463.30 81
4463.45 87
4463.61 98
4463.76 113
4463.91 130
4464.07 148
4464.22 164
4464.37 178
4464.53 189
4464.68 198
4464.83 203
4464.99 207
4465.14 208
4465.29 206
4465.45 202
4465.60 194
4465.75 184
4465.91 173
4466.06 162
4466.21 152
4466.37 144
4466.52 137
4466.67 130
4466.82 123
4466.98 114
4467.13 104
4467.28 94
4467.44 85
4467.59 77
4467.74 74
4467.90 75
4468.05 80
4468.20 89
4468.36 99
4468.51 110
4468.66 119
4468.82 126
4468.97 129
4469.12 127
4469.28 120
4469.43 108
4469.58 92
4469.74 75
4469.89 58
4470.04 43
4470.20 32
4470.35 26
4470.50 26
4470.66 32
4470.81 41
4470.96 53
4471.12 66
4471.27 78
4471.42 88
4471.58 95
4471.73 100
4471.88 102
4472.04 101
4472.19 98
4472.34 93
4472.50 87
4472.65 79
4472.80 70
4472.96 59
4473.11 47
4473.26 38
4473.42 31
4473.57 28
4473.72 31
4473.88 38
4474.03 49
4474.18 60
4474.34 69
4474.49 75
4474.64 78
4474.80 78
4474.95 76
4475.11 74
4475.26 73
4475.41 73
4475.57 73
4475.72 73
4475.87 69
4476.03 63
4476.18 55
4476.33 45
4476.49 36
4476.64 30
4476.79 29
4476.95 33
4477.10 41
4477.25 51
4477.41 63
4477.56 75
4477.71 85
4477.87 94
4478.02 102
4478.17 110
4478.33 118
4478.48 127
4478.63 137
4478.79 147
4478.94 156
4479.09 164
4479.25 172
4479.40 179
4479.56 186
4479.71 193
4479.86 200
4480.02 206
4480.17 212
4480.32 217
4480.48 221
4480.63 224
4480.78 226
4480.94 226
4481.09 226
4481.24 224
4481.40 220
4481.55 214
4481.70 207
4481.86 200
4482.01 193
4482.16 187
4482.32 183
4482.47 180
4482.63 179
4482.78 179
4482.93 178
4483.09 176
4483.24 173
4483.39 167
4483.55 159
4483.70 150
4483.85 141
4484.01 132
4484.16 125
4484.31 120
4484.47 117
4484.62 117
4484.78 118
4484.93 119
4485.08 121
4485.24 124
4485.39 126
4485.54 130
4485.70 135
4485.85 141
4486.00 149
4486.16 157
4486.31 165
4486.46 173
4486.62 181
4486.77 190
4486.93 199
4487.08 207
4487.23 216
4487.39 222
4487.54 225
4487.69 226
4487.85 223
4488.00 218
4488.15 211
4488.31 204
4488.46 196
4488.62 187
4488.77 177
4488.92 168
4489.08 159
4489.23 152
4489.38 149
4489.54 150
4489.69 157
4489.84 168
4490.00 181
4490.15 195
4490.31 206
4490.46 214
4490.61 217
4490.77 216
4490.92 211
4491.07 205
4491.23 199
4491.38 194
4491.53 192
4491.69 192
4491.84 194
4492.00 200
4492.15 207
4492.30 215
4492.46 225
4492.61 236
4492.76 249
4492.92 262
4493.07 275
4493.23 286
4493.38 294
4493.53 297
4493.69 296
4493.84 290
4493.99 281
4494.15 271
4494.30 263
4494.46 257
4494.61 254
4494.76 251
4494.92 248
4495.07 242
4495.22 231
4495.38 215
4495.53 194
4495.69 172
4495.84 151
4495.99 131
4496.15 115
4496.30 102
4496.45 90
4496.61 78
4496.76 64
4496.92 49
4497.07 32
4497.22 16
4497.38 0
4497.53 0
4497.68 0
4497.84 0
4497.99 0
4498.15 0
4498.30 0
4498.45 0
4498.61 0
4498.76 8
4498.92 16
4499.07 24
4499.22 33
4499.38 43
4499.53 53
4499.68 63
4499.84 72
4499.99 79
4500.15 83
4500.30 85
4500.45 84
4500.61 82
4500.76 78
4500.91 74
4501.07 71
4501.22 69
4501.38 67
4501.53 64
4501.68 62
4501.84 59
4501.99 56
4502.15 53
4502.30 51
4502.45 50
4502.61 50
4502.76 52
4502.92 54
4503.07 57
4503.22 58
4503.38 57
4503.53 56
4503.68 54
4503.84 51
4503.99 47
4504.15 43
4504.30 38
4504.45 32
4504.61 25
4504.76 18
4504.92 12
4505.07 7
4505.22 3
4505.38 0
4505.53 0
4505.69 0
4505.84 0
4505.99 0
4506.15 0
4506.30 0
4506.46 0
4506.61 4
4506.76 9
4506.92 12
4507.07 13
4507.23 12
4507.38 9
4507.53 5
4507.69 1
4507.84 0
4507.99 0
4508.15 0
4508.30 0
4508.46 3
4508.61 6
4508.76 8
4508.92 8
4509.07 7
4509.23 4
4509.38 1
4509.53 0
4509.69 0
4509.84 0
4510.00 0
4510.15 0
4510.30 0
4510.46 0
4510.61 0
4510.77 0
4510.92 0
4511.07 6
4511.23 14
4511.38 24
4511.54 35
4511.69 45
4511.84 53
4512.00 59
4512.15 63
4512.31 65
4512.46 67
4512.62 69
4512.77 71
4512.92 75
4513.08 79
4513.23 82
4513.39 84
4513.54 83
4513.69 79
4513.85 73
4514.00 65
4514.16 56
4514.31 47
4514.46 36
4514.62 25
4514.77 15
4514.93 7
4515.08 1
4515.23 0
4515.39 2
4515.54 9
4515.70 20
4515.85 32
4516.00 44
4516.16 55
4516.31 64
4516.47 71
4516.62 75
4516.78 77
4516.93 78
4517.08 79
4517.24 81
4517.39 82
4517.55 81
4517.70 77
4517.85 69
4518.01 57
4518.16 43
4518.32 28
4518.47 15
4518.63 7
4518.78 5
4518.93 10
4519.09 19
4519.24 30
4519.40 43
4519.55 56
4519.70 66
4519.86 73
4520.01 80
4520.17 85
4520.32 89
4520.48 92
4520.63 94
4520.78 94
4520.94 93
4521.09 91
4521.25 91
4521.40 92
4521.55 97
4521.71 104
4521.86 113
4522.02 121
4522.17 127
4522.33 129
4522.48 129
4522.63 126
4522.79 122
4522.94 120
4523.10 120
4523.25 122
4523.41 126
4523.56 130
4523.71 135
4523.87 138
4524.02 140
4524.18 140
4524.33 138
4524.48 134
4524.64 128
4524.79 121
4524.95 113
4525.10 106
4525.26 100
4525.41 96
4525.56 93
4525.72 91
4525.87 89
4526.03 87
4526.18 83
4526.34 78
4526.49 73
4526.64 68
4526.80 65
4526.95 64
4527.11 66
4527.26 72
4527.42 82
4527.57 95
4527.72 109
4527.88 125
4528.03 140
4528.19 152
4528.34 162
4528.50 169
4528.65 172
4528.81 172
4528.96 169
4529.11 165
4529.27 159
4529.42 152
4529.58 146
4529.73 141
4529.89 136
4530.04 133
4530.19 131
4530.35 129
4530.50 128
4530.66 127
4530.81 127
4530.97 128
4531.12 129
4531.27 132
4531.43 134
4531.58 134
4531.74 133
4531.89 128
4532.05 119
4532.20 107
4532.36 93
4532.51 77
4532.66 62
4532.82 48
4532.97 37
4533.13 30
4533.28 28
4533.44 32
4533.59 41
4533.74 54
4533.90 68
4534.05 81
4534.21 92
4534.36 97
4534.52 96
4534.67 91
4534.83 82
4534.98 71
4535.13 60
4535.29 49
4535.44 40
4535.60 33
4535.75 30
4535.91 29
4536.06 30
4536.22 34
4536.37 39
4536.52 42
4536.68 44
4536.83 43
4536.99 40
4537.14 36
4537.30 31
4537.45 29
4537.61 29
4537.76 32
4537.91 37
4538.07 43
4538.22 48
4538.38 51
4538.53 52
4538.69 51
4538.84 49
4539.00 47
4539.15 45
4539.31 43
4539.46 41
4539.61 38
4539.77 33
4539.92 26
4540.08 16
4540.23 4
4540.39 0
4540.54 0
4540.70 0
4540.85 0
4541.01 0
4541.16 0
4541.31 0
4541.47 1
4541.62 21
4541.78 42
4541.93 60
4542.09 74
4542.24 84
4542.40 88
4542.55 88
4542.71 85
4542.86 80
4543.01 74
4543.17 69
4543.32 65
4543.48 64
4543.63 65
4543.79 69
4543.94 77
4544.10 86
4544.25 97
4544.41 108
4544.56 117
4544.71 123
4544.87 128
4545.02 131
4545.18 134
4545.33 138
4545.49 143
4545.64 149
4545.80 156
4545.95 162
4546.11 166
4546.26 169
4546.42 171
4546.57 172
4546.72 173
4546.88 174
4547.03 176
4547.19 178
4547.34 182
4547.50 187
4547.65 194
4547.81 202
4547.96 211
4548.12 223
4548.27 235
4548.43 247
4548.58 258
4548.74 265
4548.89 269
4549.04 267
4549.20 259
4549.35 247
4549.51 233
4549.66 218
4549.82 203
4549.97 191
4550.13 182
4550.28 176
4550.44 172
4550.59 169
4550.75 166
4550.90 164
4551.06 161
4551.21 158
4551.36 156
4551.52 155
4551.67 155
4551.83 158
4551.98 164
4552.14 172
4552.29 181
4552.45 190
4552.60 198
4552.76 204
4552.91 207
4553.07 209
4553.22 210
4553.38 211
4553.53 215
4553.69 222
4553.84 231
4554.00 243
4554.15 256
4554.30 271
4554.46 285
4554.61 299
4554.77 312
4554.92 323
4555.08 331
4555.23 335
4555.39 334
4555.54 330
4555.70 324
4555.85 318
4556.01 314
4556.16 315
4556.32 322
4556.47 334
4556.63 351
4556.78 369
4556.94 386
4557.09 399
4557.25 407
4557.40 409
4557.56 408
4557.71 405
4557.86 403
4558.02 404
4558.17 409
4558.33 417
4558.48 425
4558.64 433
4558.79 438
4558.95 440
4559.10 440
4559.26 439
4559.41 439
4559.57 442
4559.72 448
4559.88 457
4560.03 469
4560.19 481
4560.34 492
4560.50 501
4560.65 507
4560.81 509
4560.96 508
4561.12 503
4561.27 496
4561.43 488
4561.58 480
4561.74 473
4561.89 468
4562.05 467
4562.20 468
4562.36 471
4562.51 475
4562.67 478
4562.82 480
4562.98 480
4563.13 477
4563.29 472
4563.44 464
4563.60 455
4563.75 446
4563.90 436
4564.06 427
4564.21 419
4564.37 413
4564.52 409
4564.68 407
4564.83 407
4564.99 409
4565.14 413
4565.30 418
4565.45 423
4565.61 429
4565.76 435
4565.92 438
4566.07 439
4566.23 436
4566.38 429
4566.54 417
4566.69 403
4566.85 386
4567.00 370
4567.16 356
4567.31 345
4567.47 338
4567.62 335
4567.78 336
4567.93 338
4568.09 341
4568.24 342
4568.40 340
4568.55 335
4568.71 326
4568.86 314
4569.02 300
4569.17 287
4569.33 276
4569.48 269
4569.64 265
4569.79 263
4569.95 262
4570.10 260
4570.26 254
4570.41 246
4570.57 235
4570.72 225
4570.88 218
4571.03 215
4571.19 219
4571.34 229
4571.50 242
4571.65 258
4571.81 273
4571.96 285
4572.12 295
4572.27 301
4572.43 305
4572.58 308
4572.74 309
4572.89 310
4573.05 310
4573.21 309
4573.36 307
4573.52 304
4573.67 300
4573.83 298
4573.98 297
4574.14 300
4574.29 307
4574.45 318
4574.60 333
4574.76 350
4574.91 367
4575.07 383
4575.22 394
4575.38 401
4575.53 400
4575.69 394
4575.84 382
4576.00 367
4576.15 350
4576.31 333
4576.46 318
4576.62 306
4576.77 297
4576.93 291
4577.08 287
4577.24 284
4577.39 282
4577.55 279
4577.70 276
4577.86 273
4578.01 270
4578.17 269
4578.32 269
4578.48 270
4578.63 271
4578.79 269
4578.94 264
4579.10 254
4579.26 241
4579.41 226
4579.57 210
4579.72 195
4579.88 182
4580.03 172
4580.19 162
4580.34 153
4580.50 141
4580.65 128
4580.81 112
4580.96 95
4581.12 78
4581.27 62
4581.43 49
4581.58 38
4581.74 31
4581.89 26
4582.05 23
4582.20 22
4582.36 22
4582.51 23
4582.67 24
4582.83 25
4582.98 26
4583.14 24
4583.29 22
4583.45 17
4583.60 12
4583.76 6
4583.91 0
4584.07 0
4584.22 0
4584.38 0
4584.53 0
4584.69 0
4584.84 0
4585.00 0
4585.15 0
4585.31 0
4585.46 8
4585.62 22
4585.78 40
4585.93 61
4586.09 85
4586.24 108
4586.40 128
4586.55 145
4586.71 156
4586.86 161
4587.02 161
4587.17 157
4587.33 150
4587.48 140
4587.64 128
4587.79 115
4587.95 101
4588.10 87
4588.26 75
4588.42 65
4588.57 58
4588.73 54
4588.88 52
4589.04 53
4589.19 55
4589.35 61
4589.50 70
4589.66 83
4589.81 102
4589.97 126
4590.12 152
4590.28 179
4590.44 202
4590.59 218
4590.75 226
4590.90 225
4591.06 216
4591.21 201
4591.37 182
4591.52 162
4591.68 142
4591.83 124
4591.99 108
4592.14 95
4592.30 84
4592.46 74
4592.61 66
4592.77 59
4592.92 52
4593.08 47
4593.23 43
4593.39 40
4593.54 39
4593.70 38
4593.85 39
4594.01 39
4594.16 38
4594.32 38
4594.48 37
4594.63 35
4594.79 35
4594.94 35
4595.10 37
4595.25 41
4595.41 47
4595.56 53
4595.72 61
4595.87 68
4596.03 76
4596.19 83
4596.34 90
4596.50 96
4596.65 101
4596.81 107
4596.96 111
4597.12 114
4597.27 116
4597.43 117
4597.59 117
4597.74 116
4597.90 113
4598.05 110
4598.21 105
4598.36 99
4598.52 93
4598.67 88
4598.83 82
4598.98 77
4599.14 72
4599.30 66
4599.45 59
4599.61 50
4599.76 40
4599.92 29
4600.07 18
4600.23 10
4600.38 5
4600.54 5
4600.70 11
4600.85 23
4601.01 40
4601.16 61
4601.32 83
4601.47 104
4601.63 120
4601.78 131
4601.94 134
4602.10 131
4602.25 123
4602.41 113
4602.56 101
4602.72 91
4602.87 84
4603.03 79
4603.18 78
4603.34 78
4603.50 79
4603.65 80
4603.81 81
4603.96 81
4604.12 83
4604.27 86
4604.43 92
4604.59 101
4604.74 113
4604.90 126
4605.05 140
4605.21 154
4605.36 166
4605.52 176
4605.67 182
4605.83 185
4605.99 184
4606.14 179
4606.30 172
4606.45 163
4606.61 154
4606.76 146
4606.92 140
4607.08 137
4607.23 137
4607.39 141
4607.54 147
4607.70 156
4607.85 165
4608.01 174
4608.16 183
4608.32 188
4608.48 191
4608.63 190
4608.79 185
4608.94 179
4609.10 171
4609.25 164
4609.41 160
4609.57 160
4609.72 163
4609.88 170
4610.03 179
4610.19 189
4610.34 198
4610.50 205
4610.66 208
4610.81 209
4610.97 208
4611.12 206
4611.28 204
4611.43 202
4611.59 203
4611.75 207
4611.90 214
4612.06 225
4612.21 240
4612.37 259
4612.52 280
4612.68 303
4612.84 327
4612.99 349
4613.15 369
4613.30 385
4613.46 397
4613.62 405
4613.77 407
4613.93 404
4614.08 396
4614.24 385
4614.39 372
4614.55 358
4614.71 346
4614.86 337
4615.02 332
4615.17 330
4615.33 330
4615.48 331
4615.64 333
4615.80 335
4615.95 336
4616.11 338
4616.26 339
4616.42 341
4616.58 343
4616.73 345
4616.89 346
4617.04 345
4617.20 341
4617.35 335
4617.51 328
4617.67 321
4617.82 313
4617.98 307
4618.13 302
4618.29 297
4618.45 292
4618.60 287
4618.76 280
4618.91 272
4619.07 262
4619.22 251
4619.38 240
4619.54 228
4619.69 217
4619.85 205
4620.00 194
4620.16 181
4620.32 168
4620.47 155
4620.63 142
4620.78 130
4620.94 121
4621.09 115
4621.25 113
4621.41 112
4621.56 112
4621.72 112
4621.87 110
4622.03 106
4622.19 101
4622.34 96
4622.50 93
4622.65 93
4622.81 95
4622.97 100
4623.12 105
4623.28 111
4623.43 116
4623.59 120
4623.75 124
4623.90 127
4624.06 131
4624.21 135
4624.37 139
4624.53 142
4624.68 144
4624.84 144
4624.99 142
4625.15 138
4625.30 134
4625.46 129
4625.62 125
4625.77 122
4625.93 119
4626.08 114
4626.24 106
4626.40 94
4626.55 78
4626.71 59
4626.86 38
4627.02 17
4627.18 0
4627.33 0
4627.49 0
4627.64 0
4627.80 0
4627.96 0
4628.11 0
4628.27 0
4628.42 0
4628.58 9
4628.74 18
4628.89 25
4629.05 32
4629.20 38
4629.36 42
4629.52 46
4629.67 49
4629.83 50
4629.98 51
4630.14 51
4630.30 50
4630.45 50
4630.61 50
4630.77 51
4630.92 54
4631.08 59
4631.23 65
4631.39 72
4631.55 78
4631.70 83
4631.86 87
4632.01 90
4632.17 93
4632.33 97
4632.48 102
4632.64 108
4632.79 115
4632.95 120
4633.11 123
4633.26 123
4633.42 119
4633.57 113
4633.73 105
4633.89 98
4634.04 91
4634.20 86
4634.36 83
4634.51 80
4634.67 79
4634.82 78
4634.98 77
4635.14 76
4635.29 75
4635.45 75
4635.60 75
4635.76 74
4635.92 73
4636.07 71
4636.23 70
4636.38 69
4636.54 69
4636.70 70
4636.85 72
4637.01 74
4637.17 78
4637.32 82
4637.48 89
4637.63 96
4637.79 105
4637.95 113
4638.10 120
4638.26 124
4638.41 125
4638.57 123
4638.73 117
4638.88 109
4639.04 100
4639.20 91
4639.35 83
4639.51 77
4639.66 72
4639.82 69
4639.98 68
4640.13 68
4640.29 69
4640.45 70
4640.60 70
4640.76 68
4640.91 65
4641.07 61
4641.23 55
4641.38 49
4641.54 44
4641.70 39
4641.85 37
4642.01 36
4642.16 36
4642.32 37
4642.48 38
4642.63 39
4642.79 40
4642.95 39
4643.10 37
4643.26 34
4643.41 30
4643.57 27
4643.73 25
4643.88 24
4644.04 25
4644.20 28
4644.35 33
4644.51 39
4644.66 46
4644.82 52
4644.98 59
4645.13 65
4645.29 71
4645.45 77
4645.60 84
4645.76 91
4645.91 99
4646.07 107
4646.23 114
4646.38 120
4646.54 122
4646.70 121
4646.85 116
4647.01 109
4647.17 101
4647.32 93
4647.48 87
4647.63 85
4647.79 87
4647.95 91
4648.10 96
4648.26 100
4648.42 103
4648.57 101
4648.73 95
4648.89 86
4649.04 75
4649.20 65
4649.35 56
4649.51 51
4649.67 48
4649.82 48
4649.98 50
4650.14 53
4650.29 56
4650.45 60
4650.61 65
4650.76 72
4650.92 81
4651.07 92
4651.23 105
4651.39 119
4651.54 134
4651.70 148
4651.86 160
4652.01 171
4652.17 180
4652.33 185
4652.48 186
4652.64 183
4652.79 176
4652.95 165
4653.11 153
4653.26 140
4653.42 129
4653.58 122
4653.73 118
4653.89 118
4654.05 119
4654.20 121
4654.36 123
4654.52 123
4654.67 121
4654.83 118
4654.99 116
4655.14 114
4655.30 114
4655.45 115
4655.61 117
4655.77 119
4655.92 119
4656.08 116
4656.24 112
4656.39 107
4656.55 101
4656.71 98
4656.86 96
4657.02 95
4657.18 95
4657.33 94
4657.49 90
4657.65 83
4657.80 71
4657.96 56
4658.11 41
4658.27 26
4658.43 14
4658.58 7
4658.74 5
4658.90 7
4659.05 13
4659.21 21
4659.37 29
4659.52 37
4659.68 44
4659.84 50
4659.99 56
4660.15 62
4660.31 70
4660.46 79
4660.62 89
4660.78 97
4660.93 104
4661.09 108
4661.25 108
4661.40 104
4661.56 99
4661.72 93
4661.87 89
4662.03 88
4662.19 91
4662.34 97
4662.50 107
4662.65 120
4662.81 134
4662.97 146
4663.12 157
4663.28 163
4663.44 164
4663.59 159
4663.75 151
4663.91 140
4664.06 129
4664.22 119
4664.38 113
4664.53 110
4664.69 110
4664.85 111
4665.00 111
4665.16 110
4665.32 105
4665.47 97
4665.63 85
4665.79 71
4665.94 55
4666.10 39
4666.26 24
4666.41 13
4666.57 6
4666.73 4
4666.88 5
4667.04 10
4667.20 16
4667.35 20
4667.51 22
4667.67 21
4667.82 17
4667.98 12
4668.14 7
4668.29 3
4668.45 1
4668.61 1
4668.76 1
4668.92 2
4669.08 1
4669.23 1
4669.39 0
4669.55 0
4669.70 0
4669.86 0
4670.02 0
4670.17 0
4670.33 0
4670.49 0
4670.64 10
4670.80 23
4670.96 38
4671.11 54
4671.27 68
4671.43 79
4671.58 87
4671.74 91
4671.90 91
4672.06 90
4672.21 89
4672.37 88
4672.53 88
4672.68 88
4672.84 87
4673.00 83
4673.15 77
4673.31 68
4673.47 59
4673.62 50
4673.78 45
4673.94 44
4674.09 47
4674.25 54
4674.41 62
4674.56 69
4674.72 76
4674.88 80
4675.03 82
4675.19 82
4675.35 83
4675.50 85
4675.66 89
4675.82 92
4675.97 94
4676.13 95
4676.29 92
4676.45 88
4676.60 82
4676.76 78
4676.92 78
4677.07 83
4677.23 93
4677.39 106
4677.54 120
4677.70 132
4677.86 140
4678.01 143
4678.17 142
4678.33 138
4678.48 133
4678.64 129
4678.80 126
4678.95 125
4679.11 126
4679.27 129
4679.43 133
4679.58 138
4679.74 144
4679.90 150
4680.05 157
4680.21 163
4680.37 169
4680.52 173
4680.68 176
4680.84 177
4680.99 176
4681.15 175
4681.31 173
4681.46 171
4681.62 171
4681.78 171
4681.94 172
4682.09 174
4682.25 175
4682.41 175
4682.56 172
4682.72 166
4682.88 157
4683.03 144
4683.19 130
4683.35 115
4683.50 101
4683.66 88
4683.82 79
4683.98 73
4684.13 71
4684.29 73
4684.45 77
4684.60 83
4684.76 89
4684.92 95
4685.07 100
4685.23 105
4685.39 109
4685.55 113
4685.70 119
4685.86 127
4686.02 137
4686.17 149
4686.33 162
4686.49 174
4686.64 185
4686.80 193
4686.96 198
4687.12 200
4687.27 199
4687.43 197
4687.59 194
4687.74 192
4687.90 190
4688.06 190
4688.21 193
4688.37 199
4688.53 209
4688.69 221
4688.84 235
4689.00 249
4689.16 261
4689.31 271
4689.47 280
4689.63 287
4689.78 294
4689.94 302
4690.10 313
4690.26 325
4690.41 337
4690.57 347
4690.73 352
4690.88 352
4691.04 346
4691.20 334
4691.36 316
4691.51 296
4691.67 274
4691.83 253
4691.98 232
4692.14 214
4692.30 201
4692.45 192
4692.61 189
4692.77 190
4692.93 195
4693.08 203
4693.24 212
4693.40 221
4693.55 228
4693.71 233
4693.87 236
4694.03 237
4694.18 234
4694.34 229
4694.50 221
4694.65 211
4694.81 199
4694.97 187
4695.13 176
4695.28 166
4695.44 159
4695.60 155
4695.75 152
4695.91 152
4696.07 153
4696.23 154
4696.38 155
4696.54 156
4696.70 157
4696.85 156
4697.01 154
4697.17 150
4697.33 145
4697.48 139
4697.64 132
4697.80 126
4697.95 120
4698.11 117
4698.27 116
4698.43 119
4698.58 125
4698.74 134
4698.90 144
4699.05 155
4699.21 166
4699.37 175
4699.53 183
4699.68 188
4699.84 191
4700.00 192
4700.16 192
4700.31 191
4700.47 192
4700.63 193
4700.78 196
4700.94 199
4701.10 203
4701.26 204
4701.41 203
4701.57 197
4701.73 186
4701.88 172
4702.04 157
4702.20 141
4702.36 127
4702.51 116
4702.67 109
4702.83 106
4702.99 105
4703.14 108
4703.30 111
4703.46 116
4703.61 121
4703.77 125
4703.93 127
4704.09 128
4704.24 126
4704.40 123
4704.56 118
4704.72 112
4704.87 107
4705.03 103
4705.19 100
4705.34 99
4705.50 99
4705.66 100
4705.82 100
4705.97 100
4706.13 99
4706.29 97
4706.45 95
4706.60 92
4706.76 91
4706.92 91
4707.08 92
4707.23 95
4707.39 99
4707.55 101
4707.70 103
4707.86 102
4708.02 100
4708.18 97
4708.33 93
4708.49 91
4708.65 90
4708.81 91
4708.96 94
4709.12 100
4709.28 106
4709.44 114
4709.59 120
4709.75 126
4709.91 130
4710.07 133
4710.22 134
4710.38 134
4710.54 132
4710.69 130
4710.85 126
4711.01 122
4711.17 116
4711.32 109
4711.48 101
4711.64 94
4711.80 88
4711.95 83
4712.11 80
4712.27 80
4712.43 82
4712.58 86
4712.74 91
4712.90 99
4713.06 108
4713.21 119
4713.37 131
4713.53 143
4713.69 154
4713.84 164
4714.00 172
4714.16 176
4714.32 178
4714.47 179
4714.63 180
4714.79 182
4714.95 186
4715.10 194
4715.26 204
4715.42 215
4715.58 225
4715.73 231
4715.89 234
4716.05 233
4716.21 228
4716.36 222
4716.52 215
4716.68 210
4716.84 207
4716.99 205
4717.15 205
4717.31 205
4717.47 204
4717.62 202
4717.78 199
4717.94 193
4718.10 186
4718.25 178
4718.41 170
4718.57 162
4718.73 156
4718.88 151
4719.04 149
4719.20 149
4719.36 149
4719.51 149
4719.67 148
4719.83 146
4719.99 143
4720.14 140
4720.30 138
4720.46 136
4720.62 135
4720.77 133
4720.93 128
4721.09 121
4721.25 111
4721.40 97
4721.56 82
4721.72 65
4721.88 50
4722.03 36
4722.19 25
4722.35 17
4722.51 11
4722.66 8
4722.82 7
4722.98 7
4723.14 9
4723.29 11
4723.45 13
4723.61 13
4723.77 13
4723.93 11
4724.08 6
4724.24 0
4724.40 0
4724.56 0
4724.71 0
4724.87 0
4725.03 0
4725.19 0
4725.34 4
4725.50 15
4725.66 25
4725.82 32
4725.97 36
4726.13 38
4726.29 37
4726.45 35
4726.61 34
4726.76 33
4726.92 32
4727.08 34
4727.24 36
4727.39 40
4727.55 46
4727.71 53
4727.87 62
4728.02 70
4728.18 77
4728.34 81
4728.50 83
4728.66 82
4728.81 79
4728.97 74
4729.13 69
4729.29 63
4729.44 58
4729.60 54
4729.76 50
4729.92 48
4730.07 48
4730.23 49
4730.39 53
4730.55 59
4730.71 67
4730.86 77
4731.02 88
4731.18 98
4731.34 108
4731.49 116
4731.65 121
4731.81 124
4731.97 124
4732.12 122
4732.28 118
4732.44 113
4732.60 108
4732.76 102
4732.91 96
4733.07 90
4733.23 83
4733.39 75
4733.54 67
4733.70 60
4733.86 54
4734.02 49
4734.18 48
4734.33 50
4734.49 56
4734.65 63
4734.81 72
4734.96 79
4735.12 85
4735.28 89
4735.44 89
4735.60 87
4735.75 83
4735.91 78
4736.07 72
4736.23 66
4736.39 62
4736.54 58
4736.70 55
4736.86 52
4737.02 48
4737.17 43
4737.33 36
4737.49 28
4737.65 20
4737.81 12
4737.96 6
4738.12 1
4738.28 0
4738.44 0
4738.60 0
4738.75 2
4738.91 4
4739.07 6
4739.23 10
4739.38 15
4739.54 22
4739.70 33
4739.86 45
4740.02 59
4740.17 72
4740.33 83
4740.49 89
4740.65 89
4740.81 82
4740.96 71
4741.12 56
4741.28 38
4741.44 21
4741.59 5
4741.75 0
4741.91 0
4742.07 0
4742.23 0
4742.38 0
4742.54 0
4742.70 0
4742.86 0
4743.02 3
4743.17 15
4743.33 28
4743.49 41
4743.65 53
4743.81 63
4743.96 69
4744.12 72
4744.28 71
4744.44 68
4744.60 64
4744.75 61
4744.91 60
4745.07 62
4745.23 66
4745.39 72
4745.54 79
4745.70 84
4745.86 89
4746.02 90
4746.18 88
4746.33 83
4746.49 75
4746.65 64
4746.81 53
4746.97 43
4747.12 34
4747.28 29
4747.44 26
4747.60 28
4747.76 33
4747.91 40
4748.07 49
4748.23 59
4748.39 69
4748.55 78
4748.70 86
4748.86 92
4749.02 95
4749.18 94
4749.34 89
4749.49 82
4749.65 73
4749.81 63
4749.97 53
4750.13 44
4750.28 36
4750.44 29
4750.60 25
4750.76 22
4750.92 21
4751.07 23
4751.23 26
4751.39 32
4751.55 37
4751.71 42
4751.86 46
4752.02 48
4752.18 47
4752.34 45
4752.50 41
4752.66 36
4752.81 32
4752.97 26
4753.13 21
4753.29 16
4753.45 12
4753.60 9
4753.76 8
4753.92 8
4754.08 9
4754.24 11
4754.39 13
4754.55 15
4754.71 17
4754.87 19
4755.03 22
4755.18 27
4755.34 34
4755.50 43
4755.66 54
4755.82 67
4755.98 79
4756.13 90
4756.29 98
4756.45 103
4756.61 104
4756.77 102
4756.92 97
4757.08 91
4757.24 84
4757.40 79
4757.56 76
4757.72 75
4757.87 77
4758.03 81
4758.19 86
4758.35 93
4758.51 99
4758.66 106
4758.82 113
4758.98 120
4759.14 130
4759.30 141
4759.46 153
4759.61 166
4759.77 180
4759.93 191
4760.09 200
4760.25 204
4760.40 204
4760.56 200
4760.72 194
4760.88 187
4761.04 179
4761.20 173
4761.35 168
4761.51 164
4761.67 163
4761.83 162
4761.99 162
4762.15 163
4762.30 164
4762.46 166
4762.62 166
4762.78 166
4762.94 166
4763.10 165
4763.25 164
4763.41 163
4763.57 162
4763.73 159
4763.89 156
4764.04 152
4764.20 146
4764.36 140
4764.52 134
4764.68 128
4764.84 125
4764.99 124
4765.15 124
4765.31 124
4765.47 123
4765.63 121
4765.79 116
4765.94 108
4766.10 98
4766.26 87
4766.42 75
4766.58 63
4766.74 51
4766.89 39
4767.05 28
4767.21 19
4767.37 12
4767.53 8
4767.69 6
4767.84 5
4768.00 6
4768.16 6
4768.32 5
4768.48 3
4768.64 2
4768.79 1
4768.95 1
4769.11 3
4769.27 6
4769.43 7
4769.59 8
4769.74 6
4769.90 2
4770.06 0
4770.22 0
4770.38 0
4770.54 0
4770.69 0
4770.85 3
4771.01 15
4771.17 30
4771.33 46
4771.49 63
4771.65 78
4771.80 92
4771.96 102
4772.12 109
4772.28 113
4772.44 113
4772.60 113
4772.75 111
4772.91 111
4773.07 112
4773.23 113
4773.39 116
4773.55 119
4773.70 121
4773.86 124
4774.02 127
4774.18 132
4774.34 137
4774.50 145
4774.66 154
4774.81 165
4774.97 177
4775.13 189
4775.29 200
4775.45 211
4775.61 218
4775.76 223
4775.92 222
4776.08 215
4776.24 202
4776.40 183
4776.56 161
4776.72 139
4776.87 119
4777.03 105
4777.19 98
4777.35 99
4777.51 107
4777.67 120
4777.83 135
4777.98 150
4778.14 163
4778.30 173
4778.46 179
4778.62 182
4778.78 182
4778.94 181
4779.09 179
[truncated: 758,377 more chars]
