# Supplementary material for: Methylobacterium Species Promoting Rice and Barley Growth and Interaction Specificity Revealed with Whole-Cell Matrix-Assisted Laser Desorption / Ionization-Time-of-Flight Mass Spectrometry (MALDI-TOF/MS) Analysis
Source: PLoS One. 2015 Jun 8;10(6):e0129509. doi: 10.1371/journal.pone.0129509 (PMC4460032; doi:10.1371/journal.pone.0129509)
Supplement: S3 Data — (ZIP) [file pone.0129509.s003.zip › Supplementary data 3 (ms from barley)/14a.txt]

779.15 0
779.22 0
779.28 0
779.35 0
779.41 0
779.47 0
779.54 0
779.60 0
779.67 0
779.73 0
779.79 0
779.86 0
779.92 0
779.99 0
780.05 0
780.11 0
780.18 0
780.24 0
780.31 0
780.37 0
780.43 0
780.50 0
780.56 0
780.63 0
780.69 0
780.76 0
780.82 0
780.88 0
780.95 0
781.01 0
781.08 0
781.14 0
781.20 0
781.27 0
781.33 0
781.40 0
781.46 0
781.52 0
781.59 0
781.65 0
781.72 0
781.78 0
781.84 0
781.91 0
781.97 0
782.04 0
782.10 0
782.17 0
782.23 0
782.29 0
782.36 0
782.42 0
782.49 0
782.55 0
782.61 0
782.68 0
782.74 0
782.81 0
782.87 0
782.94 0
783.00 0
783.06 0
783.13 0
783.19 0
783.26 0
783.32 0
783.38 0
783.45 0
783.51 0
783.58 0
783.64 0
783.71 0
783.77 0
783.83 0
783.90 0
783.96 0
784.03 0
784.09 0
784.15 0
784.22 0
784.28 0
784.35 0
784.41 0
784.48 0
784.54 0
784.60 0
784.67 0
784.73 0
784.80 0
784.86 0
784.93 0
784.99 0
785.05 0
785.12 0
785.18 0
785.25 0
785.31 0
785.38 0
785.44 0
785.50 0
785.57 0
785.63 0
785.70 0
785.76 0
785.83 0
785.89 0
785.95 0
786.02 0
786.08 0
786.15 0
786.21 0
786.28 0
786.34 0
786.40 0
786.47 0
786.53 0
786.60 0
786.66 0
786.73 0
786.79 0
786.85 0
786.92 0
786.98 0
787.05 0
787.11 0
787.18 0
787.24 0
787.30 0
787.37 0
787.43 0
787.50 0
787.56 0
787.63 0
787.69 0
787.75 0
787.82 0
787.88 0
787.95 0
788.01 0
788.08 0
788.14 0
788.21 0
788.27 0
788.33 0
788.40 0
788.46 0
788.53 0
788.59 0
788.66 0
788.72 0
788.78 0
788.85 0
788.91 0
788.98 0
789.04 0
789.11 0
789.17 0
789.24 0
789.30 0
789.36 0
789.43 0
789.49 0
789.56 0
789.62 0
789.69 0
789.75 0
789.82 0
789.88 0
789.94 0
790.01 0
790.07 0
790.14 0
790.20 0
790.27 0
790.33 0
790.40 0
790.46 0
790.52 0
790.59 0
790.65 0
790.72 0
790.78 0
790.85 0
790.91 0
790.98 0
791.04 0
791.11 0
791.17 0
791.23 0
791.30 0
791.36 0
791.43 0
791.49 0
791.56 0
791.62 0
791.69 0
791.75 0
791.81 0
791.88 0
791.94 0
792.01 0
792.07 0
792.14 0
792.20 0
792.27 0
792.33 0
792.40 0
792.46 0
792.52 0
792.59 0
792.65 0
792.72 0
792.78 0
792.85 0
792.91 0
792.98 0
793.04 0
793.11 0
793.17 0
793.23 0
793.30 0
793.36 0
793.43 0
793.49 0
793.56 0
793.62 0
793.69 0
793.75 0
793.82 0
793.88 0
793.95 0
794.01 0
794.07 0
794.14 0
794.20 0
794.27 0
794.33 0
794.40 0
794.46 0
794.53 0
794.59 0
794.66 0
794.72 0
794.79 0
794.85 0
794.92 0
794.98 0
795.04 0
795.11 0
795.17 0
795.24 0
795.30 0
795.37 0
795.43 0
795.50 0
795.56 0
795.63 0
795.69 0
795.76 0
795.82 0
795.89 0
795.95 0
796.01 0
796.08 0
796.14 0
796.21 0
796.27 0
796.34 0
796.40 0
796.47 0
796.53 0
796.60 0
796.66 0
796.73 0
796.79 0
796.86 0
796.92 0
796.99 0
797.05 0
797.11 0
797.18 0
797.24 0
797.31 0
797.37 0
797.44 0
797.50 0
797.57 0
797.63 0
797.70 0
797.76 0
797.83 0
797.89 0
797.96 0
798.02 0
798.09 0
798.15 0
798.22 0
798.28 0
798.35 0
798.41 0
798.47 0
798.54 0
798.60 0
798.67 0
798.73 0
798.80 0
798.86 0
798.93 0
798.99 0
799.06 0
799.12 0
799.19 0
799.25 0
799.32 0
799.38 0
799.45 0
799.51 0
799.58 0
799.64 0
799.71 0
799.77 0
799.84 0
799.90 0
799.97 0
800.03 0
800.10 0
800.16 0
800.23 0
800.29 0
800.36 0
800.42 0
800.48 0
800.55 0
800.61 0
800.68 0
800.74 0
800.81 0
800.87 0
800.94 0
801.00 0
801.07 0
801.13 0
801.20 0
801.26 0
801.33 0
801.39 0
801.46 0
801.52 0
801.59 0
801.65 0
801.72 0
801.78 0
801.85 0
801.91 0
801.98 0
802.04 0
802.11 0
802.17 0
802.24 0
802.30 0
802.37 0
802.43 0
802.50 0
802.56 0
802.63 0
802.69 0
802.76 0
802.82 0
802.89 0
802.95 0
803.02 0
803.08 0
803.15 0
803.21 0
803.28 0
803.34 0
803.41 0
803.47 0
803.54 0
803.60 0
803.67 0
803.73 0
803.80 0
803.86 0
803.93 0
803.99 0
804.06 0
804.12 0
804.19 0
804.25 0
804.32 0
804.38 0
804.45 0
804.51 0
804.58 0
804.64 0
804.71 0
804.77 0
804.84 0
804.90 0
804.97 0
805.03 0
805.10 0
805.16 0
805.23 0
805.29 0
805.36 0
805.42 0
805.49 0
805.55 0
805.62 0
805.68 0
805.75 0
805.81 0
805.88 0
805.94 0
806.01 0
806.07 0
806.14 0
806.20 0
806.27 0
806.33 0
806.40 0
806.46 1
806.53 1
806.60 1
806.66 1
806.73 1
806.79 1
806.86 0
806.92 0
806.99 0
807.05 0
807.12 0
807.18 0
807.25 0
807.31 0
807.38 0
807.44 0
807.51 0
807.57 0
807.64 0
807.70 0
807.77 0
807.83 0
807.90 0
807.96 0
808.03 0
808.09 0
808.16 0
808.22 0
808.29 0
808.35 0
808.42 0
808.48 0
808.55 0
808.62 0
808.68 0
808.75 0
808.81 0
808.88 0
808.94 0
809.01 0
809.07 0
809.14 0
809.20 0
809.27 0
809.33 0
809.40 0
809.46 0
809.53 0
809.59 0
809.66 0
809.72 0
809.79 0
809.85 0
809.92 0
809.99 0
810.05 0
810.12 0
810.18 0
810.25 0
810.31 0
810.38 0
810.44 0
810.51 0
810.57 0
810.64 0
810.70 0
810.77 0
810.83 0
810.90 0
810.96 0
811.03 0
811.10 0
811.16 0
811.23 0
811.29 0
811.36 0
811.42 0
811.49 0
811.55 0
811.62 0
811.68 0
811.75 0
811.81 0
811.88 0
811.94 0
812.01 0
812.08 0
812.14 0
812.21 0
812.27 0
812.34 0
812.40 0
812.47 0
812.53 0
812.60 0
812.66 0
812.73 0
812.79 0
812.86 0
812.92 0
812.99 0
813.06 0
813.12 0
813.19 0
813.25 0
813.32 0
813.38 0
813.45 0
813.51 0
813.58 0
813.64 1
813.71 1
813.77 1
813.84 1
813.91 1
813.97 1
814.04 0
814.10 0
814.17 0
814.23 0
814.30 0
814.36 0
814.43 0
814.49 0
814.56 0
814.63 0
814.69 0
814.76 0
814.82 0
814.89 0
814.95 0
815.02 0
815.08 0
815.15 0
815.21 0
815.28 0
815.35 0
815.41 0
815.48 0
815.54 0
815.61 0
815.67 0
815.74 0
815.80 0
815.87 0
815.94 0
816.00 0
816.07 0
816.13 0
816.20 0
816.26 0
816.33 0
816.39 0
816.46 0
816.52 0
816.59 0
816.66 0
816.72 0
816.79 0
816.85 0
816.92 0
816.98 0
817.05 0
817.11 0
817.18 0
817.25 0
817.31 0
817.38 0
817.44 0
817.51 0
817.57 0
817.64 0
817.70 0
817.77 0
817.84 0
817.90 0
817.97 0
818.03 0
818.10 0
818.16 0
818.23 0
818.29 0
818.36 0
818.43 0
818.49 0
818.56 0
818.62 0
818.69 0
818.75 0
818.82 0
818.89 0
818.95 0
819.02 0
819.08 0
819.15 0
819.21 0
819.28 0
819.34 0
819.41 0
819.48 0
819.54 0
819.61 0
819.67 0
819.74 0
819.80 0
819.87 0
819.94 0
820.00 0
820.07 0
820.13 0
820.20 0
820.26 0
820.33 0
820.40 0
820.46 0
820.53 0
820.59 0
820.66 0
820.72 0
820.79 0
820.86 0
820.92 0
820.99 0
821.05 0
821.12 0
821.18 0
821.25 0
821.32 0
821.38 0
821.45 0
821.51 0
821.58 0
821.64 0
821.71 0
821.78 0
821.84 0
821.91 0
821.97 0
822.04 0
822.10 0
822.17 0
822.24 0
822.30 0
822.37 0
822.43 0
822.50 0
822.56 0
822.63 0
822.70 0
822.76 0
822.83 0
822.89 0
822.96 0
823.02 0
823.09 0
823.16 0
823.22 0
823.29 0
823.35 0
823.42 0
823.49 0
823.55 0
823.62 0
823.68 0
823.75 0
823.81 0
823.88 0
823.95 0
824.01 0
824.08 0
824.14 0
824.21 0
824.28 0
824.34 0
824.41 0
824.47 0
824.54 0
824.60 0
824.67 0
824.74 0
824.80 0
824.87 0
824.93 0
825.00 0
825.07 0
825.13 0
825.20 0
825.26 0
825.33 0
825.39 0
825.46 0
825.53 0
825.59 0
825.66 0
825.72 0
825.79 0
825.86 0
825.92 0
825.99 0
826.05 0
826.12 0
826.19 0
826.25 0
826.32 0
826.38 0
826.45 0
826.52 0
826.58 0
826.65 0
826.71 0
826.78 0
826.84 0
826.91 0
826.98 0
827.04 0
827.11 0
827.17 0
827.24 0
827.31 0
827.37 0
827.44 0
827.50 0
827.57 0
827.64 0
827.70 0
827.77 0
827.83 0
827.90 0
827.97 0
828.03 0
828.10 0
828.16 0
828.23 0
828.30 0
828.36 0
828.43 0
828.49 0
828.56 0
828.63 0
828.69 0
828.76 0
828.82 0
828.89 0
828.96 0
829.02 0
829.09 0
829.15 0
829.22 0
829.29 0
829.35 0
829.42 0
829.48 0
829.55 0
829.62 0
829.68 0
829.75 0
829.81 0
829.88 0
829.95 0
830.01 0
830.08 0
830.14 0
830.21 0
830.28 0
830.34 0
830.41 0
830.48 0
830.54 0
830.61 0
830.67 0
830.74 0
830.81 0
830.87 0
830.94 0
831.00 0
831.07 0
831.14 0
831.20 0
831.27 0
831.33 0
831.40 0
831.47 0
831.53 0
831.60 0
831.67 0
831.73 0
831.80 0
831.86 0
831.93 0
832.00 0
832.06 0
832.13 0
832.19 0
832.26 0
832.33 0
832.39 0
832.46 0
832.53 0
832.59 0
832.66 0
832.72 0
832.79 0
832.86 0
832.92 0
832.99 0
833.05 0
833.12 0
833.19 0
833.25 0
833.32 0
833.39 0
833.45 0
833.52 0
833.58 0
833.65 0
833.72 0
833.78 0
833.85 0
833.92 0
833.98 0
834.05 0
834.11 0
834.18 0
834.25 0
834.31 0
834.38 0
834.44 0
834.51 0
834.58 0
834.64 0
834.71 0
834.78 0
834.84 0
834.91 0
834.98 0
835.04 0
835.11 0
835.17 0
835.24 0
835.31 0
835.37 0
835.44 0
835.51 0
835.57 0
835.64 0
835.70 0
835.77 0
835.84 0
835.90 0
835.97 0
836.04 0
836.10 0
836.17 0
836.23 0
836.30 0
836.37 0
836.43 0
836.50 0
836.57 0
836.63 0
836.70 0
836.77 0
836.83 0
836.90 0
836.96 0
837.03 0
837.10 0
837.16 0
837.23 0
837.30 0
837.36 0
837.43 0
837.49 0
837.56 0
837.63 0
837.69 0
837.76 0
837.83 0
837.89 0
837.96 0
838.03 0
838.09 0
838.16 0
838.22 0
838.29 0
838.36 0
838.42 0
838.49 0
838.56 0
838.62 0
838.69 0
838.76 0
838.82 0
838.89 0
838.96 0
839.02 0
839.09 0
839.15 0
839.22 0
839.29 0
839.35 0
839.42 0
839.49 0
839.55 0
839.62 0
839.69 0
839.75 0
839.82 0
839.89 0
839.95 0
840.02 0
840.08 0
840.15 0
840.22 0
840.28 0
840.35 0
840.42 0
840.48 0
840.55 0
840.62 0
840.68 0
840.75 0
840.82 0
840.88 0
840.95 0
841.02 0
841.08 0
841.15 0
841.22 0
841.28 0
841.35 0
841.41 0
841.48 0
841.55 0
841.61 0
841.68 0
841.75 0
841.81 0
841.88 0
841.95 0
842.01 0
842.08 0
842.15 0
842.21 0
842.28 0
842.35 0
842.41 0
842.48 0
842.55 0
842.61 0
842.68 0
842.75 0
842.81 0
842.88 0
842.95 0
843.01 0
843.08 0
843.15 0
843.21 0
843.28 0
843.34 0
843.41 0
843.48 0
843.54 0
843.61 0
843.68 0
843.74 0
843.81 0
843.88 0
843.94 0
844.01 0
844.08 0
844.14 0
844.21 0
844.28 0
844.34 0
844.41 0
844.48 0
844.54 0
844.61 0
844.68 0
844.74 0
844.81 0
844.88 0
844.94 0
845.01 0
845.08 0
845.14 0
845.21 0
845.28 0
845.34 0
845.41 0
845.48 0
845.54 0
845.61 0
845.68 0
845.74 0
845.81 0
845.88 0
845.94 0
846.01 0
846.08 0
846.14 0
846.21 0
846.28 0
846.34 0
846.41 0
846.48 0
846.54 0
846.61 0
846.68 0
846.74 0
846.81 0
846.88 0
846.94 0
847.01 0
847.08 0
847.14 0
847.21 0
847.28 0
847.35 0
847.41 0
847.48 0
847.55 0
847.61 0
847.68 0
847.75 0
847.81 0
847.88 0
847.95 0
848.01 0
848.08 0
848.15 0
848.21 0
848.28 0
848.35 0
848.41 0
848.48 0
848.55 0
848.61 0
848.68 0
848.75 0
848.81 0
848.88 0
848.95 0
849.01 0
849.08 0
849.15 0
849.22 0
849.28 0
849.35 0
849.42 0
849.48 0
849.55 0
849.62 0
849.68 0
849.75 0
849.82 0
849.88 0
849.95 0
850.02 0
850.08 0
850.15 0
850.22 0
850.28 0
850.35 0
850.42 0
850.49 0
850.55 0
850.62 0
850.69 0
850.75 0
850.82 0
850.89 0
850.95 0
851.02 0
851.09 0
851.15 0
851.22 0
851.29 0
851.36 0
851.42 0
851.49 0
851.56 0
851.62 0
851.69 0
851.76 0
851.82 0
851.89 0
851.96 0
852.02 0
852.09 0
852.16 0
852.23 0
852.29 0
852.36 0
852.43 0
852.49 0
852.56 0
852.63 0
852.69 0
852.76 0
852.83 0
852.89 0
852.96 0
853.03 0
853.10 0
853.16 0
853.23 0
853.30 0
853.36 0
853.43 0
853.50 0
853.56 0
853.63 0
853.70 0
853.77 0
853.83 0
853.90 0
853.97 0
854.03 0
854.10 0
854.17 0
854.23 0
854.30 0
854.37 0
854.44 0
854.50 0
854.57 0
854.64 0
854.70 0
854.77 0
854.84 0
854.90 0
854.97 0
855.04 0
855.11 0
855.17 0
855.24 0
855.31 0
855.37 0
855.44 0
855.51 0
855.58 0
855.64 0
855.71 0
855.78 0
855.84 0
855.91 0
855.98 0
856.05 0
856.11 0
856.18 0
856.25 0
856.31 0
856.38 0
856.45 0
856.51 0
856.58 0
856.65 0
856.72 0
856.78 0
856.85 0
856.92 0
856.98 0
857.05 0
857.12 0
857.19 0
857.25 0
857.32 0
857.39 0
857.45 0
857.52 0
857.59 0
857.66 0
857.72 0
857.79 0
857.86 0
857.92 0
857.99 0
858.06 0
858.13 0
858.19 0
858.26 0
858.33 0
858.39 0
858.46 0
858.53 0
858.60 0
858.66 0
858.73 0
858.80 0
858.87 0
858.93 0
859.00 0
859.07 0
859.13 0
859.20 0
859.27 0
859.34 0
859.40 0
859.47 0
859.54 0
859.60 0
859.67 0
859.74 0
859.81 0
859.87 0
859.94 0
860.01 0
860.08 0
860.14 0
860.21 0
860.28 0
860.34 0
860.41 0
860.48 0
860.55 0
860.61 0
860.68 0
860.75 0
860.82 0
860.88 0
860.95 0
861.02 0
861.08 0
861.15 0
861.22 0
861.29 0
861.35 0
861.42 0
861.49 0
861.56 0
861.62 0
861.69 0
861.76 0
861.82 0
861.89 0
861.96 0
862.03 0
862.09 0
862.16 0
862.23 0
862.30 0
862.36 0
862.43 0
862.50 0
862.57 0
862.63 0
862.70 0
862.77 0
862.83 0
862.90 0
862.97 0
863.04 0
863.10 0
863.17 0
863.24 0
863.31 0
863.37 0
863.44 0
863.51 0
863.58 0
863.64 0
863.71 0
863.78 0
863.85 0
863.91 0
863.98 0
864.05 0
864.12 0
864.18 0
864.25 0
864.32 0
864.38 0
864.45 0
864.52 0
864.59 0
864.65 0
864.72 0
864.79 0
864.86 0
864.92 0
864.99 0
865.06 0
865.13 0
865.19 0
865.26 0
865.33 0
865.40 0
865.46 0
865.53 0
865.60 0
865.67 0
865.73 0
865.80 0
865.87 0
865.94 0
866.00 0
866.07 0
866.14 0
866.21 0
866.27 0
866.34 0
866.41 0
866.48 0
866.54 0
866.61 0
866.68 0
866.75 0
866.81 0
866.88 0
866.95 0
867.02 0
867.08 0
867.15 0
867.22 0
867.29 0
867.35 0
867.42 0
867.49 0
867.56 0
867.62 0
867.69 0
867.76 0
867.83 0
867.89 0
867.96 0
868.03 0
868.10 0
868.16 0
868.23 0
868.30 0
868.37 0
868.43 0
868.50 0
868.57 0
868.64 0
868.70 0
868.77 0
868.84 0
868.91 0
868.98 0
869.04 0
869.11 0
869.18 0
869.25 0
869.31 0
869.38 0
869.45 0
869.52 0
869.58 0
869.65 0
869.72 0
869.79 0
869.85 0
869.92 0
869.99 0
870.06 0
870.12 0
870.19 0
870.26 0
870.33 0
870.40 0
870.46 0
870.53 0
870.60 0
870.67 0
870.73 0
870.80 0
870.87 0
870.94 0
871.00 0
871.07 0
871.14 0
871.21 0
871.28 0
871.34 0
871.41 0
871.48 0
871.55 0
871.61 0
871.68 0
871.75 0
871.82 0
871.88 0
871.95 0
872.02 0
872.09 0
872.16 0
872.22 0
872.29 0
872.36 0
872.43 0
872.49 0
872.56 0
872.63 0
872.70 0
872.76 0
872.83 0
872.90 0
872.97 0
873.04 0
873.10 0
873.17 0
873.24 0
873.31 0
873.37 0
873.44 0
873.51 0
873.58 0
873.65 0
873.71 0
873.78 0
873.85 0
873.92 0
873.98 0
874.05 0
874.12 0
874.19 0
874.26 0
874.32 0
874.39 0
874.46 0
874.53 0
874.60 0
874.66 0
874.73 0
874.80 0
874.87 0
874.93 0
875.00 0
875.07 0
875.14 0
875.21 0
875.27 0
875.34 0
875.41 0
875.48 0
875.54 0
875.61 0
875.68 0
875.75 0
875.82 0
875.88 0
875.95 0
876.02 0
876.09 0
876.16 0
876.22 0
876.29 0
876.36 0
876.43 0
876.49 0
876.56 0
876.63 0
876.70 0
876.77 0
876.83 0
876.90 0
876.97 0
877.04 0
877.11 0
877.17 0
877.24 0
877.31 0
877.38 0
877.45 0
877.51 0
877.58 0
877.65 0
877.72 0
877.79 0
877.85 0
877.92 0
877.99 0
878.06 0
878.13 0
878.19 0
878.26 0
878.33 0
878.40 0
878.46 0
878.53 0
878.60 0
878.67 0
878.74 0
878.80 0
878.87 0
878.94 0
879.01 0
879.08 0
879.14 0
879.21 0
879.28 0
879.35 0
879.42 0
879.48 0
879.55 0
879.62 0
879.69 0
879.76 0
879.82 0
879.89 0
879.96 0
880.03 0
880.10 0
880.16 0
880.23 0
880.30 0
880.37 0
880.44 0
880.50 0
880.57 0
880.64 0
880.71 0
880.78 0
880.85 0
880.91 0
880.98 0
881.05 0
881.12 0
881.19 0
881.25 0
881.32 0
881.39 0
881.46 0
881.53 0
881.59 0
881.66 0
881.73 0
881.80 0
881.87 0
881.93 0
882.00 0
882.07 0
882.14 0
882.21 0
882.28 0
882.34 0
882.41 0
882.48 0
882.55 0
882.62 0
882.68 0
882.75 0
882.82 0
882.89 0
882.96 0
883.02 0
883.09 0
883.16 0
883.23 0
883.30 0
883.37 0
883.43 0
883.50 0
883.57 0
883.64 0
883.71 0
883.77 0
883.84 0
883.91 0
883.98 0
884.05 0
884.12 0
884.18 0
884.25 0
884.32 0
884.39 0
884.46 0
884.52 0
884.59 0
884.66 0
884.73 0
884.80 0
884.87 0
884.93 0
885.00 0
885.07 0
885.14 0
885.21 0
885.27 0
885.34 0
885.41 0
885.48 0
885.55 0
885.62 0
885.68 0
885.75 0
885.82 0
885.89 0
885.96 0
886.03 0
886.09 0
886.16 0
886.23 0
886.30 0
886.37 0
886.43 0
886.50 0
886.57 0
886.64 0
886.71 0
886.78 0
886.84 0
886.91 0
886.98 0
887.05 0
887.12 0
887.19 0
887.25 0
887.32 0
887.39 0
887.46 0
887.53 0
887.60 0
887.66 0
887.73 0
887.80 0
887.87 0
887.94 0
888.01 0
888.07 0
888.14 0
888.21 0
888.28 0
888.35 0
888.42 0
888.48 0
888.55 0
888.62 0
888.69 0
888.76 0
888.83 0
888.89 0
888.96 0
889.03 0
889.10 0
889.17 0
889.24 0
889.30 0
889.37 0
889.44 0
889.51 0
889.58 0
889.65 0
889.71 0
889.78 0
889.85 0
889.92 0
889.99 0
890.06 0
890.13 0
890.19 0
890.26 0
890.33 0
890.40 0
890.47 0
890.54 0
890.60 0
890.67 0
890.74 0
890.81 0
890.88 0
890.95 0
891.02 0
891.08 0
891.15 0
891.22 0
891.29 0
891.36 0
891.43 0
891.49 0
891.56 0
891.63 0
891.70 0
891.77 0
891.84 0
891.91 0
891.97 0
892.04 0
892.11 0
892.18 0
892.25 0
892.32 0
892.38 0
892.45 0
892.52 0
892.59 0
892.66 0
892.73 0
892.80 0
892.86 0
892.93 0
893.00 0
893.07 0
893.14 0
893.21 0
893.28 0
893.34 0
893.41 0
893.48 0
893.55 0
893.62 0
893.69 0
893.76 0
893.82 0
893.89 0
893.96 0
894.03 0
894.10 0
894.17 0
894.24 0
894.30 0
894.37 0
894.44 0
894.51 0
894.58 0
894.65 0
894.72 0
894.78 0
894.85 0
894.92 0
894.99 0
895.06 0
895.13 0
895.20 0
895.26 0
895.33 0
895.40 0
895.47 0
895.54 0
895.61 0
895.68 0
895.74 0
895.81 0
895.88 0
895.95 0
896.02 0
896.09 0
896.16 0
896.22 0
896.29 0
896.36 0
896.43 0
896.50 0
896.57 0
896.64 0
896.71 0
896.77 0
896.84 0
896.91 0
896.98 0
897.05 0
897.12 0
897.19 0
897.25 0
897.32 0
897.39 0
897.46 0
897.53 0
897.60 0
897.67 0
897.74 0
897.80 0
897.87 0
897.94 0
898.01 0
898.08 0
898.15 0
898.22 0
898.29 0
898.35 0
898.42 0
898.49 0
898.56 0
898.63 0
898.70 0
898.77 0
898.84 0
898.90 0
898.97 0
899.04 0
899.11 0
899.18 0
899.25 0
899.32 0
899.39 0
899.45 0
899.52 0
899.59 0
899.66 0
899.73 0
899.80 0
899.87 0
899.94 0
900.00 0
900.07 0
900.14 0
900.21 0
900.28 0
900.35 0
900.42 0
900.49 0
900.55 0
900.62 0
900.69 0
900.76 0
900.83 0
900.90 0
900.97 0
901.04 0
901.11 0
901.17 0
901.24 0
901.31 0
901.38 0
901.45 0
901.52 0
901.59 0
901.66 0
901.73 0
901.79 0
901.86 0
901.93 0
902.00 0
902.07 0
902.14 0
902.21 0
902.28 0
902.34 0
902.41 0
902.48 0
902.55 0
902.62 0
902.69 0
902.76 0
902.83 0
902.90 0
902.97 0
903.03 0
903.10 0
903.17 0
903.24 0
903.31 0
903.38 0
903.45 0
903.52 0
903.59 0
903.65 0
903.72 0
903.79 0
903.86 0
903.93 0
904.00 0
904.07 0
904.14 0
904.21 0
904.27 0
904.34 0
904.41 0
904.48 0
904.55 0
904.62 0
904.69 0
904.76 0
904.83 0
904.90 0
904.96 0
905.03 0
905.10 0
905.17 0
905.24 0
905.31 0
905.38 0
905.45 0
905.52 0
905.59 0
905.65 0
905.72 0
905.79 0
905.86 0
905.93 0
906.00 0
906.07 0
906.14 0
906.21 0
906.28 0
906.34 0
906.41 0
906.48 0
906.55 0
906.62 0
906.69 0
906.76 0
906.83 0
906.90 0
906.97 0
907.04 0
907.10 0
907.17 0
907.24 0
907.31 0
907.38 0
907.45 0
907.52 0
907.59 0
907.66 0
907.73 0
907.79 0
907.86 0
907.93 0
908.00 0
908.07 0
908.14 0
908.21 0
908.28 0
908.35 0
908.42 0
908.49 0
908.56 0
908.62 0
908.69 0
908.76 0
908.83 0
908.90 0
908.97 0
909.04 0
909.11 0
909.18 0
909.25 0
909.32 0
909.38 0
909.45 0
909.52 0
909.59 0
909.66 0
909.73 0
909.80 0
909.87 0
909.94 0
910.01 0
910.08 0
910.15 0
910.21 0
910.28 0
910.35 0
910.42 0
910.49 0
910.56 0
910.63 0
910.70 0
910.77 0
910.84 0
910.91 0
910.98 0
911.05 0
911.11 0
911.18 0
911.25 0
911.32 0
911.39 0
911.46 0
911.53 0
911.60 0
911.67 0
911.74 0
911.81 0
911.88 0
911.95 0
912.01 0
912.08 0
912.15 0
912.22 0
912.29 0
912.36 0
912.43 0
912.50 0
912.57 0
912.64 0
912.71 0
912.78 0
912.85 0
912.91 0
912.98 0
913.05 0
913.12 0
913.19 0
913.26 0
913.33 0
913.40 0
913.47 0
913.54 0
913.61 0
913.68 0
913.75 0
913.82 0
913.89 0
913.95 0
914.02 0
914.09 0
914.16 0
914.23 0
914.30 0
914.37 0
914.44 0
914.51 0
914.58 0
914.65 0
914.72 0
914.79 0
914.86 0
914.93 0
914.99 0
915.06 0
915.13 0
915.20 0
915.27 0
915.34 0
915.41 0
915.48 0
915.55 0
915.62 0
915.69 0
915.76 0
915.83 0
915.90 0
915.97 0
916.04 0
916.10 0
916.17 0
916.24 0
916.31 0
916.38 0
916.45 0
916.52 0
916.59 0
916.66 0
916.73 0
916.80 0
916.87 0
916.94 0
917.01 0
917.08 0
917.15 0
917.22 0
917.29 0
917.35 0
917.42 0
917.49 0
917.56 0
917.63 0
917.70 0
917.77 0
917.84 0
917.91 0
917.98 0
918.05 0
918.12 0
918.19 0
918.26 0
918.33 0
918.40 0
918.47 0
918.54 0
918.61 0
918.67 0
918.74 0
918.81 0
918.88 0
918.95 0
919.02 0
919.09 0
919.16 0
919.23 0
919.30 0
919.37 0
919.44 0
919.51 0
919.58 0
919.65 0
919.72 0
919.79 0
919.86 0
919.93 0
920.00 0
920.07 0
920.13 0
920.20 0
920.27 0
920.34 0
920.41 0
920.48 0
920.55 0
920.62 0
920.69 0
920.76 0
920.83 0
920.90 0
920.97 0
921.04 0
921.11 0
921.18 0
921.25 0
921.32 0
921.39 0
921.46 0
921.53 0
921.60 0
921.67 0
921.74 0
921.81 0
921.87 0
921.94 0
922.01 0
922.08 0
922.15 0
922.22 0
922.29 0
922.36 0
922.43 0
922.50 0
922.57 0
922.64 0
922.71 0
922.78 0
922.85 0
922.92 0
922.99 0
923.06 0
923.13 0
923.20 0
923.27 0
923.34 0
923.41 0
923.48 0
923.55 0
923.62 0
923.69 0
923.76 0
923.83 0
923.89 0
923.96 0
924.03 0
924.10 0
924.17 0
924.24 0
924.31 0
924.38 0
924.45 0
924.52 0
924.59 0
924.66 0
924.73 0
924.80 0
924.87 0
924.94 0
925.01 0
925.08 0
925.15 0
925.22 0
925.29 0
925.36 0
925.43 0
925.50 0
925.57 0
925.64 0
925.71 0
925.78 0
925.85 0
925.92 0
925.99 0
926.06 0
926.13 0
926.20 0
926.27 0
926.34 0
926.41 0
926.48 0
926.55 0
926.62 0
926.69 0
926.75 0
926.82 0
926.89 0
926.96 0
927.03 0
927.10 0
927.17 0
927.24 0
927.31 0
927.38 0
927.45 0
927.52 0
927.59 0
927.66 0
927.73 0
927.80 0
927.87 0
927.94 0
928.01 0
928.08 0
928.15 0
928.22 0
928.29 0
928.36 0
928.43 0
928.50 0
928.57 0
928.64 0
928.71 0
928.78 0
928.85 0
928.92 0
928.99 0
929.06 0
929.13 0
929.20 0
929.27 0
929.34 0
929.41 0
929.48 0
929.55 0
929.62 0
929.69 0
929.76 0
929.83 0
929.90 0
929.97 0
930.04 0
930.11 0
930.18 0
930.25 0
930.32 0
930.39 0
930.46 0
930.53 0
930.60 0
930.67 0
930.74 0
930.81 0
930.88 0
930.95 0
931.02 0
931.09 0
931.16 0
931.23 0
931.30 0
931.37 0
931.44 0
931.51 0
931.58 0
931.65 0
931.72 0
931.79 0
931.86 0
931.93 0
932.00 0
932.07 0
932.14 0
932.21 0
932.28 0
932.35 0
932.42 0
932.49 0
932.56 0
932.63 0
932.70 0
932.77 0
932.84 0
932.91 0
932.98 0
933.05 0
933.12 0
933.19 0
933.26 0
933.33 0
933.40 0
933.47 0
933.54 0
933.61 0
933.68 0
933.75 0
933.82 0
933.89 0
933.96 0
934.03 0
934.10 0
934.17 0
934.24 0
934.31 0
934.38 0
934.45 0
934.52 0
934.59 0
934.66 0
934.73 0
934.80 0
934.87 0
934.94 0
935.01 0
935.08 0
935.15 0
935.22 0
935.29 0
935.36 0
935.43 0
935.50 0
935.57 0
935.64 0
935.71 0
935.78 0
935.85 0
935.92 0
935.99 0
936.06 0
936.13 0
936.20 0
936.27 0
936.34 0
936.41 0
936.48 0
936.55 0
936.62 0
936.69 0
936.76 0
936.83 0
936.90 0
936.97 0
937.05 0
937.12 0
937.19 0
937.26 0
937.33 0
937.40 0
937.47 0
937.54 0
937.61 0
937.68 0
937.75 0
937.82 0
937.89 0
937.96 0
938.03 0
938.10 0
938.17 0
938.24 0
938.31 0
938.38 0
938.45 0
938.52 0
938.59 0
938.66 0
938.73 0
938.80 0
938.87 0
938.94 0
939.01 0
939.08 0
939.15 0
939.22 0
939.29 0
939.36 0
939.43 0
939.50 0
939.57 0
939.64 0
939.71 0
939.78 0
939.86 0
939.93 0
940.00 0
940.07 0
940.14 0
940.21 0
940.28 0
940.35 0
940.42 0
940.49 0
940.56 0
940.63 0
940.70 0
940.77 0
940.84 0
940.91 0
940.98 0
941.05 0
941.12 0
941.19 0
941.26 0
941.33 0
941.40 0
941.47 0
941.54 0
941.61 0
941.68 0
941.75 0
941.82 0
941.89 0
941.97 0
942.04 0
942.11 0
942.18 0
942.25 0
942.32 0
942.39 0
942.46 0
942.53 0
942.60 0
942.67 0
942.74 0
942.81 0
942.88 0
942.95 0
943.02 0
943.09 0
943.16 0
943.23 0
943.30 0
943.37 0
943.44 0
943.51 0
943.58 0
943.66 0
943.73 0
943.80 0
943.87 0
943.94 0
944.01 0
944.08 0
944.15 0
944.22 0
944.29 0
944.36 0
944.43 0
944.50 0
944.57 0
944.64 0
944.71 0
944.78 0
944.85 0
944.92 0
944.99 0
945.06 0
945.14 0
945.21 0
945.28 0
945.35 0
945.42 0
945.49 0
945.56 0
945.63 0
945.70 0
945.77 0
945.84 0
945.91 0
945.98 0
946.05 0
946.12 0
946.19 0
946.26 0
946.33 0
946.40 0
946.47 0
946.55 0
946.62 0
946.69 0
946.76 0
946.83 0
946.90 0
946.97 0
947.04 0
947.11 0
947.18 0
947.25 0
947.32 0
947.39 0
947.46 0
947.53 0
947.60 0
947.67 0
947.75 0
947.82 0
947.89 0
947.96 0
948.03 0
948.10 0
948.17 0
948.24 0
948.31 0
948.38 0
948.45 0
948.52 0
948.59 0
948.66 0
948.73 0
948.80 0
948.88 0
948.95 0
949.02 0
949.09 0
949.16 0
949.23 0
949.30 0
949.37 0
949.44 0
949.51 0
949.58 0
949.65 0
949.72 0
949.79 0
949.86 0
949.93 0
950.01 0
950.08 0
950.15 0
950.22 0
950.29 0
950.36 0
950.43 0
950.50 0
950.57 0
950.64 0
950.71 0
950.78 0
950.85 0
950.92 0
951.00 0
951.07 0
951.14 0
951.21 0
951.28 0
951.35 0
951.42 0
951.49 0
951.56 0
951.63 0
951.70 0
951.77 0
951.84 0
951.91 0
951.99 0
952.06 0
952.13 0
952.20 0
952.27 0
952.34 0
952.41 0
952.48 0
952.55 0
952.62 0
952.69 0
952.76 0
952.83 0
952.91 0
952.98 0
953.05 0
953.12 0
953.19 0
953.26 0
953.33 0
953.40 0
953.47 0
953.54 0
953.61 0
953.68 0
953.76 0
953.83 0
953.90 0
953.97 0
954.04 0
954.11 0
954.18 0
954.25 0
954.32 0
954.39 0
954.46 0
954.53 0
954.61 0
954.68 0
954.75 0
954.82 0
954.89 0
954.96 0
955.03 0
955.10 0
955.17 0
955.24 0
955.31 0
955.38 0
955.46 0
955.53 0
955.60 0
955.67 0
955.74 0
955.81 0
955.88 0
955.95 0
956.02 0
956.09 0
956.16 0
956.24 0
956.31 0
956.38 0
956.45 0
956.52 0
956.59 0
956.66 0
956.73 0
956.80 0
956.87 0
956.94 0
957.02 0
957.09 0
957.16 0
957.23 0
957.30 0
957.37 0
957.44 0
957.51 0
957.58 0
957.65 0
957.73 0
957.80 0
957.87 0
957.94 0
958.01 0
958.08 0
958.15 0
958.22 0
958.29 0
958.36 0
958.44 0
958.51 0
958.58 0
958.65 0
958.72 0
958.79 0
958.86 0
958.93 0
959.00 0
959.07 0
959.15 0
959.22 0
959.29 0
959.36 0
959.43 0
959.50 0
959.57 0
959.64 0
959.71 0
959.78 0
959.86 0
959.93 0
960.00 0
960.07 0
960.14 0
960.21 0
960.28 0
960.35 0
960.42 0
960.49 0
960.57 0
960.64 0
960.71 0
960.78 0
960.85 0
960.92 1
960.99 1
961.06 1
961.13 1
961.21 0
961.28 0
961.35 0
961.42 0
961.49 0
961.56 0
961.63 0
961.70 0
961.77 0
961.85 0
961.92 0
961.99 0
962.06 0
962.13 0
962.20 0
962.27 0
962.34 0
962.41 0
962.49 0
962.56 0
962.63 0
962.70 0
962.77 0
962.84 0
962.91 0
962.98 0
963.06 0
963.13 0
963.20 0
963.27 0
963.34 0
963.41 0
963.48 0
963.55 0
963.62 0
963.70 0
963.77 0
963.84 0
963.91 0
963.98 0
964.05 0
964.12 0
964.19 0
964.27 0
964.34 0
964.41 0
964.48 0
964.55 0
964.62 0
964.69 0
964.76 0
964.84 0
964.91 0
964.98 0
965.05 0
965.12 0
965.19 0
965.26 0
965.33 0
965.40 0
965.48 0
965.55 0
965.62 0
965.69 0
965.76 0
965.83 0
965.90 0
965.98 0
966.05 1
966.12 1
966.19 1
966.26 1
966.33 1
966.40 1
966.47 1
966.55 1
966.62 1
966.69 1
966.76 0
966.83 0
966.90 0
966.97 0
967.04 0
967.12 0
967.19 0
967.26 0
967.33 0
967.40 0
967.47 0
967.54 1
967.61 1
967.69 1
967.76 1
967.83 1
967.90 1
967.97 1
968.04 1
968.11 1
968.19 1
968.26 1
968.33 1
968.40 1
968.47 1
968.54 0
968.61 0
968.69 0
968.76 0
968.83 0
968.90 0
968.97 0
969.04 0
969.11 0
969.18 0
969.26 0
969.33 0
969.40 0
969.47 0
969.54 0
969.61 0
969.68 0
969.76 0
969.83 0
969.90 0
969.97 0
970.04 0
970.11 0
970.18 0
970.26 0
970.33 0
970.40 0
970.47 0
970.54 0
970.61 0
970.68 0
970.76 0
970.83 0
970.90 0
970.97 0
971.04 0
971.11 0
971.18 0
971.26 0
971.33 0
971.40 0
971.47 0
971.54 0
971.61 0
971.69 1
971.76 1
971.83 1
971.90 1
971.97 1
972.04 1
972.11 1
972.19 1
972.26 1
972.33 1
972.40 1
972.47 1
972.54 2
972.61 2
972.69 2
972.76 2
972.83 2
972.90 2
972.97 2
973.04 2
973.12 2
973.19 2
973.26 2
973.33 2
973.40 2
973.47 2
973.54 2
973.62 2
973.69 2
973.76 2
973.83 2
973.90 1
973.97 1
974.05 1
974.12 1
974.19 1
974.26 1
974.33 1
974.40 1
974.47 1
974.55 1
974.62 1
974.69 1
974.76 1
974.83 1
974.90 1
974.98 1
975.05 1
975.12 1
975.19 1
975.26 1
975.33 1
975.41 1
975.48 1
975.55 1
975.62 1
975.69 0
975.76 0
975.84 0
975.91 0
975.98 0
976.05 0
976.12 0
976.19 0
976.27 0
976.34 0
976.41 0
976.48 0
976.55 0
976.62 0
976.70 0
976.77 0
976.84 0
976.91 0
976.98 0
977.05 0
977.13 0
977.20 0
977.27 0
977.34 0
977.41 0
977.48 1
977.56 1
977.63 1
977.70 1
977.77 1
977.84 1
977.91 1
977.99 1
978.06 1
978.13 1
978.20 1
978.27 1
978.34 1
978.42 1
978.49 1
978.56 1
978.63 0
978.70 0
978.77 0
978.85 0
978.92 0
978.99 0
979.06 0
979.13 0
979.21 0
979.28 0
979.35 0
979.42 0
979.49 0
979.56 0
979.64 0
979.71 0
979.78 0
979.85 0
979.92 0
979.99 0
980.07 0
980.14 0
980.21 0
980.28 0
980.35 0
980.43 0
980.50 0
980.57 0
980.64 0
980.71 0
980.78 0
980.86 0
980.93 0
981.00 0
981.07 0
981.14 0
981.22 0
981.29 1
981.36 1
981.43 1
981.50 0
981.57 0
981.65 0
981.72 0
981.79 0
981.86 0
981.93 0
982.01 0
982.08 0
982.15 0
982.22 0
982.29 0
982.36 0
982.44 0
982.51 0
982.58 0
982.65 0
982.72 0
982.80 0
982.87 0
982.94 0
983.01 0
983.08 0
983.16 0
983.23 0
983.30 0
983.37 0
983.44 1
983.52 1
983.59 1
983.66 1
983.73 1
983.80 0
983.87 0
983.95 0
984.02 0
984.09 0
984.16 0
984.23 0
984.31 0
984.38 0
984.45 0
984.52 0
984.59 0
984.67 0
984.74 0
984.81 0
984.88 0
984.95 0
985.03 0
985.10 0
985.17 0
985.24 0
985.31 0
985.39 0
985.46 0
985.53 0
985.60 0
985.67 0
985.75 0
985.82 1
985.89 1
985.96 1
986.03 0
986.11 0
986.18 0
986.25 0
986.32 0
986.39 0
986.47 0
986.54 1
986.61 1
986.68 1
986.75 1
986.83 0
986.90 0
986.97 0
987.04 0
987.11 0
987.19 0
987.26 0
987.33 0
987.40 0
987.47 0
987.55 0
987.62 0
987.69 1
987.76 1
987.83 1
987.91 2
987.98 2
988.05 2
988.12 2
988.20 2
988.27 2
988.34 2
988.41 2
988.48 2
988.56 2
988.63 2
988.70 2
988.77 3
988.84 3
988.92 3
988.99 3
989.06 3
989.13 3
989.20 3
989.28 3
989.35 3
989.42 2
989.49 2
989.57 2
989.64 1
989.71 1
989.78 1
989.85 1
989.93 2
990.00 2
990.07 2
990.14 3
990.21 3
990.29 3
990.36 3
990.43 3
990.50 3
990.58 2
990.65 2
990.72 2
990.79 2
990.86 2
990.94 2
991.01 2
991.08 2
991.15 2
991.23 2
991.30 3
991.37 2
991.44 2
991.51 2
991.59 2
991.66 2
991.73 2
991.80 2
991.88 2
991.95 2
992.02 2
992.09 2
992.16 3
992.24 3
992.31 3
992.38 3
992.45 3
992.53 2
992.60 2
992.67 2
992.74 2
992.81 2
992.89 2
992.96 2
993.03 2
993.10 2
993.18 2
993.25 2
993.32 2
993.39 2
993.46 1
993.54 1
993.61 1
993.68 1
993.75 1
993.83 1
993.90 1
993.97 2
994.04 2
994.12 2
994.19 2
994.26 2
994.33 2
994.40 2
994.48 2
994.55 2
994.62 2
994.69 2
994.77 2
994.84 3
994.91 3
994.98 3
995.06 3
995.13 3
995.20 3
995.27 3
995.34 2
995.42 2
995.49 2
995.56 2
995.63 2
995.71 2
995.78 2
995.85 3
995.92 3
996.00 2
996.07 2
996.14 2
996.21 2
996.29 2
996.36 1
996.43 1
996.50 2
996.57 2
996.65 2
996.72 2
996.79 2
996.86 1
996.94 1
997.01 1
997.08 1
997.15 1
997.23 0
997.30 0
997.37 0
997.44 0
997.52 1
997.59 1
997.66 1
997.73 1
997.81 1
997.88 1
997.95 0
998.02 0
998.10 0
998.17 0
998.24 0
998.31 0
998.39 0
998.46 0
998.53 0
998.60 1
998.68 1
998.75 1
998.82 0
998.89 0
998.97 0
999.04 0
999.11 0
999.18 0
999.26 0
999.33 0
999.40 0
999.47 0
999.55 0
999.62 1
999.69 1
999.76 1
999.84 1
999.91 1
999.98 1
1000.05 0
1000.13 0
1000.20 0
1000.27 0
1000.34 0
1000.42 0
1000.49 1
1000.56 1
1000.63 1
1000.71 1
1000.78 1
1000.85 1
1000.92 1
1001.00 1
1001.07 1
1001.14 1
1001.21 1
1001.29 1
1001.36 1
1001.43 1
1001.50 1
1001.58 1
1001.65 1
1001.72 1
1001.79 1
1001.87 2
1001.94 2
1002.01 2
1002.08 2
1002.16 3
1002.23 3
1002.30 3
1002.37 3
1002.45 3
1002.52 3
1002.59 3
1002.67 2
1002.74 2
1002.81 2
1002.88 1
1002.96 1
1003.03 1
1003.10 1
1003.17 1
1003.25 1
1003.32 1
1003.39 1
1003.46 1
1003.54 1
1003.61 1
1003.68 1
1003.75 1
1003.83 2
1003.90 2
1003.97 2
1004.05 3
1004.12 3
1004.19 3
1004.26 3
1004.34 3
1004.41 3
1004.48 3
1004.55 3
1004.63 3
1004.70 3
1004.77 3
1004.84 3
1004.92 3
1004.99 3
1005.06 4
1005.14 4
1005.21 4
1005.28 4
1005.35 4
1005.43 3
1005.50 3
1005.57 2
1005.64 2
1005.72 1
1005.79 1
1005.86 1
1005.94 2
1006.01 2
1006.08 2
1006.15 2
1006.23 3
1006.30 3
1006.37 3
1006.44 4
1006.52 4
1006.59 4
1006.66 4
1006.74 4
1006.81 4
1006.88 3
1006.95 3
1007.03 3
1007.10 4
1007.17 4
1007.24 4
1007.32 4
1007.39 4
1007.46 3
1007.54 3
1007.61 2
1007.68 2
1007.75 1
1007.83 1
1007.90 1
1007.97 2
1008.05 2
1008.12 2
1008.19 2
1008.26 2
1008.34 2
1008.41 2
1008.48 2
1008.56 2
1008.63 2
1008.70 2
1008.77 2
1008.85 2
1008.92 1
1008.99 1
1009.07 1
1009.14 1
1009.21 0
1009.28 0
1009.36 0
1009.43 0
1009.50 0
1009.58 0
1009.65 0
1009.72 0
1009.79 1
1009.87 1
1009.94 2
1010.01 2
1010.09 2
1010.16 3
1010.23 3
1010.30 3
1010.38 3
1010.45 3
1010.52 3
1010.60 3
1010.67 3
1010.74 3
1010.81 3
1010.89 3
1010.96 3
1011.03 3
1011.11 3
1011.18 3
1011.25 3
1011.32 3
1011.40 3
1011.47 3
1011.54 3
1011.62 3
1011.69 3
1011.76 3
1011.84 3
1011.91 3
1011.98 4
1012.05 4
1012.13 5
1012.20 5
1012.27 5
1012.35 5
1012.42 4
1012.49 4
1012.56 4
1012.64 3
1012.71 3
1012.78 3
1012.86 4
1012.93 4
1013.00 4
1013.08 3
1013.15 3
1013.22 2
1013.29 2
1013.37 2
1013.44 1
1013.51 1
1013.59 1
1013.66 1
1013.73 1
1013.81 1
1013.88 1
1013.95 1
1014.02 1
1014.10 1
1014.17 0
1014.24 0
1014.32 0
1014.39 0
1014.46 0
1014.54 0
1014.61 0
1014.68 0
1014.75 0
1014.83 0
1014.90 0
1014.97 0
1015.05 1
1015.12 1
1015.19 1
1015.27 1
1015.34 0
1015.41 0
1015.49 0
1015.56 0
1015.63 0
1015.70 0
1015.78 0
1015.85 0
1015.92 1
1016.00 1
1016.07 1
1016.14 1
1016.22 1
1016.29 1
1016.36 2
1016.44 2
1016.51 2
1016.58 2
1016.66 2
1016.73 2
1016.80 2
1016.87 2
1016.95 2
1017.02 2
1017.09 2
1017.17 2
1017.24 2
1017.31 1
1017.39 1
1017.46 0
1017.53 0
1017.61 0
1017.68 0
1017.75 0
1017.83 0
1017.90 0
1017.97 0
1018.04 1
1018.12 1
1018.19 1
1018.26 2
1018.34 2
1018.41 3
1018.48 3
1018.56 4
1018.63 3
1018.70 3
1018.78 3
1018.85 2
1018.92 2
1019.00 1
1019.07 1
1019.14 1
1019.22 1
1019.29 1
1019.36 1
1019.44 1
1019.51 1
1019.58 2
1019.66 2
1019.73 2
1019.80 2
1019.87 2
1019.95 2
1020.02 2
1020.09 2
1020.17 2
1020.24 2
1020.31 2
1020.39 3
1020.46 3
1020.53 3
1020.61 3
1020.68 3
1020.75 2
1020.83 2
1020.90 1
1020.97 1
1021.05 0
1021.12 0
1021.19 0
1021.27 0
1021.34 0
1021.41 0
1021.49 0
1021.56 0
1021.63 0
1021.71 0
1021.78 0
1021.85 0
1021.93 1
1022.00 1
1022.07 2
1022.15 2
1022.22 3
1022.29 3
1022.37 2
1022.44 2
1022.51 1
1022.59 1
1022.66 0
1022.73 0
1022.81 0
1022.88 0
1022.95 0
1023.03 0
1023.10 0
1023.17 0
1023.25 0
1023.32 1
1023.39 1
1023.47 1
1023.54 2
1023.61 2
1023.69 2
1023.76 3
1023.83 3
1023.91 3
1023.98 3
1024.05 2
1024.13 2
1024.20 1
1024.27 1
1024.35 1
1024.42 1
1024.49 1
1024.57 1
1024.64 1
1024.71 1
1024.79 1
1024.86 1
1024.93 1
1025.01 1
1025.08 1
1025.15 2
1025.23 2
1025.30 2
1025.37 2
1025.45 3
1025.52 3
1025.59 3
1025.67 4
1025.74 4
1025.82 4
1025.89 4
1025.96 3
1026.04 3
1026.11 2
1026.18 2
1026.26 1
1026.33 2
1026.40 2
1026.48 3
1026.55 3
1026.62 4
1026.70 4
1026.77 4
1026.84 4
1026.92 4
1026.99 3
1027.06 3
1027.14 3
1027.21 3
1027.28 3
1027.36 4
1027.43 4
1027.51 4
1027.58 4
1027.65 4
1027.73 3
1027.80 3
1027.87 2
1027.95 1
1028.02 1
1028.09 0
1028.17 0
1028.24 0
1028.31 0
1028.39 0
1028.46 0
1028.53 0
1028.61 1
1028.68 2
1028.76 2
1028.83 3
1028.90 3
1028.98 3
1029.05 3
1029.12 3
1029.20 3
1029.27 2
1029.34 2
1029.42 1
1029.49 1
1029.56 1
1029.64 2
1029.71 2
1029.79 2
1029.86 3
1029.93 3
1030.01 3
1030.08 3
1030.15 3
1030.23 2
1030.30 2
1030.37 2
1030.45 2
1030.52 2
1030.59 1
1030.67 1
1030.74 1
1030.82 1
1030.89 1
1030.96 1
1031.04 1
1031.11 1
1031.18 1
1031.26 2
1031.33 2
1031.40 2
1031.48 2
1031.55 2
1031.63 3
1031.70 3
1031.77 4
1031.85 5
1031.92 5
1031.99 6
1032.07 6
1032.14 6
1032.21 5
1032.29 5
1032.36 4
1032.44 3
1032.51 3
1032.58 2
1032.66 2
1032.73 2
1032.80 2
1032.88 2
1032.95 2
1033.03 2
1033.10 1
1033.17 1
1033.25 1
1033.32 1
1033.39 1
1033.47 2
1033.54 3
1033.62 4
1033.69 5
1033.76 5
1033.84 6
1033.91 6
1033.98 6
1034.06 7
1034.13 7
1034.20 7
1034.28 7
1034.35 7
1034.43 7
1034.50 8
1034.57 8
1034.65 8
1034.72 8
1034.80 8
1034.87 7
1034.94 7
1035.02 6
1035.09 6
1035.16 5
1035.24 5
1035.31 6
1035.39 6
1035.46 6
1035.53 6
1035.61 6
1035.68 6
1035.75 6
1035.83 6
1035.90 6
1035.98 6
1036.05 6
1036.12 6
1036.20 7
1036.27 8
1036.34 8
1036.42 9
1036.49 9
1036.57 9
1036.64 9
1036.71 9
1036.79 8
1036.86 7
1036.94 7
1037.01 7
1037.08 7
1037.16 7
1037.23 8
1037.30 8
1037.38 8
1037.45 8
1037.53 8
1037.60 7
1037.67 6
1037.75 5
1037.82 4
1037.90 3
1037.97 2
1038.04 2
1038.12 2
1038.19 2
1038.26 3
1038.34 3
1038.41 4
1038.49 4
1038.56 4
1038.63 4
1038.71 4
1038.78 3
1038.86 3
1038.93 2
1039.00 2
1039.08 1
1039.15 1
1039.23 1
1039.30 0
1039.37 0
1039.45 0
1039.52 0
1039.60 1
1039.67 1
1039.74 1
1039.82 1
1039.89 2
1039.97 1
1040.04 1
1040.11 1
1040.19 1
1040.26 1
1040.33 0
1040.41 0
1040.48 0
1040.56 0
1040.63 0
1040.70 0
1040.78 0
1040.85 0
1040.93 0
1041.00 0
1041.07 0
1041.15 0
1041.22 0
1041.30 0
1041.37 0
1041.44 0
1041.52 0
1041.59 0
1041.67 0
1041.74 0
1041.81 0
1041.89 0
1041.96 0
1042.04 0
1042.11 0
1042.18 0
1042.26 0
1042.33 1
1042.41 1
1042.48 2
1042.55 2
1042.63 2
1042.70 2
1042.78 2
1042.85 2
1042.93 2
1043.00 2
1043.07 3
1043.15 4
1043.22 4
1043.30 5
1043.37 5
1043.44 5
1043.52 5
1043.59 4
1043.67 3
1043.74 3
1043.81 2
1043.89 2
1043.96 2
1044.04 1
1044.11 1
1044.18 0
1044.26 0
1044.33 0
1044.41 0
1044.48 0
1044.56 0
1044.63 0
1044.70 1
1044.78 1
1044.85 2
1044.93 3
1045.00 4
1045.07 5
1045.15 6
1045.22 7
1045.30 8
1045.37 8
1045.44 8
1045.52 8
1045.59 9
1045.67 9
1045.74 9
1045.82 9
1045.89 9
1045.96 9
1046.04 9
1046.11 9
1046.19 10
1046.26 10
1046.33 11
1046.41 11
1046.48 11
1046.56 11
1046.63 11
1046.71 10
1046.78 10
1046.85 10
1046.93 10
1047.00 9
1047.08 9
1047.15 8
1047.22 8
1047.30 8
1047.37 8
1047.45 8
1047.52 9
1047.60 10
1047.67 10
1047.74 11
1047.82 10
1047.89 10
1047.97 9
1048.04 9
1048.12 9
1048.19 9
1048.26 10
1048.34 10
1048.41 11
1048.49 11
1048.56 11
1048.64 11
1048.71 11
1048.78 11
1048.86 12
1048.93 12
1049.01 12
1049.08 13
1049.16 13
1049.23 13
1049.30 13
1049.38 12
1049.45 12
1049.53 12
1049.60 11
1049.68 12
1049.75 12
1049.82 13
1049.90 14
1049.97 15
1050.05 15
1050.12 15
1050.20 15
1050.27 14
1050.34 14
1050.42 15
1050.49 15
1050.57 16
1050.64 17
1050.72 18
1050.79 18
1050.86 17
1050.94 17
1051.01 16
1051.09 15
1051.16 13
1051.24 12
1051.31 11
1051.38 11
1051.46 10
1051.53 10
1051.61 11
1051.68 11
1051.76 13
1051.83 14
1051.91 16
1051.98 17
1052.05 18
1052.13 19
1052.20 19
1052.28 18
1052.35 17
1052.43 16
1052.50 14
1052.57 13
1052.65 11
1052.72 10
1052.80 9
1052.87 8
1052.95 7
1053.02 7
1053.10 7
1053.17 8
1053.24 8
1053.32 8
1053.39 8
1053.47 8
1053.54 8
1053.62 8
1053.69 8
1053.77 8
1053.84 8
1053.91 9
1053.99 10
1054.06 12
1054.14 13
1054.21 14
1054.29 14
1054.36 14
1054.44 13
1054.51 12
1054.58 10
1054.66 9
1054.73 7
1054.81 7
1054.88 6
1054.96 7
1055.03 7
1055.11 7
1055.18 7
1055.25 7
1055.33 7
1055.40 6
1055.48 6
1055.55 6
1055.63 5
1055.70 5
1055.78 5
1055.85 4
1055.93 4
1056.00 4
1056.07 3
1056.15 4
1056.22 4
1056.30 5
1056.37 5
1056.45 6
1056.52 7
1056.60 8
1056.67 9
1056.74 10
1056.82 10
1056.89 10
1056.97 10
1057.04 9
1057.12 8
1057.19 7
1057.27 6
1057.34 5
1057.42 4
1057.49 4
1057.57 3
1057.64 4
1057.71 4
1057.79 5
1057.86 7
1057.94 8
1058.01 8
1058.09 9
1058.16 9
1058.24 9
1058.31 8
1058.39 8
1058.46 8
1058.53 7
1058.61 7
1058.68 6
1058.76 6
1058.83 6
1058.91 6
1058.98 6
1059.06 6
1059.13 7
1059.21 7
1059.28 7
1059.36 7
1059.43 7
1059.50 6
1059.58 6
1059.65 6
1059.73 7
1059.80 8
1059.88 9
1059.95 10
1060.03 10
1060.10 10
1060.18 9
1060.25 9
1060.33 8
1060.40 9
1060.48 9
1060.55 10
1060.62 11
1060.70 11
1060.77 12
1060.85 12
1060.92 13
1061.00 13
1061.07 15
1061.15 16
1061.22 17
1061.30 19
1061.37 20
1061.45 20
1061.52 20
1061.60 19
1061.67 18
1061.75 18
1061.82 17
1061.89 17
1061.97 17
1062.04 18
1062.12 18
1062.19 19
1062.27 20
1062.34 21
1062.42 22
1062.49 22
1062.57 22
1062.64 22
1062.72 21
1062.79 20
1062.87 19
1062.94 17
1063.02 16
1063.09 16
1063.17 16
1063.24 16
1063.32 17
1063.39 19
1063.46 20
1063.54 22
1063.61 24
1063.69 25
1063.76 26
1063.84 27
1063.91 26
1063.99 26
1064.06 25
1064.14 24
1064.21 23
1064.29 22
1064.36 21
1064.44 20
1064.51 19
1064.59 18
1064.66 17
1064.74 16
1064.81 16
1064.89 15
1064.96 15
1065.04 16
1065.11 16
1065.19 17
1065.26 18
1065.33 20
1065.41 21
1065.48 22
1065.56 23
1065.63 23
1065.71 23
1065.78 23
1065.86 23
1065.93 23
1066.01 23
1066.08 24
1066.16 24
1066.23 24
1066.31 24
1066.38 24
1066.46 23
1066.53 22
1066.61 21
1066.68 20
1066.76 20
1066.83 20
1066.91 19
1066.98 19
1067.06 19
1067.13 19
1067.21 19
1067.28 20
1067.36 21
1067.43 22
1067.51 23
1067.58 24
1067.66 24
1067.73 23
1067.81 22
1067.88 21
1067.96 20
1068.03 19
1068.11 18
1068.18 18
1068.26 18
1068.33 18
1068.41 17
1068.48 17
1068.56 16
1068.63 16
1068.71 14
1068.78 13
1068.86 12
1068.93 11
1069.01 10
1069.08 9
1069.16 9
1069.23 8
1069.31 8
1069.38 8
1069.46 7
1069.53 6
1069.61 6
1069.68 5
1069.76 4
1069.83 4
1069.91 5
1069.98 5
1070.06 6
1070.13 8
1070.21 8
1070.28 9
1070.36 9
1070.43 9
1070.51 9
1070.58 9
1070.66 9
1070.73 9
1070.81 9
1070.88 9
1070.96 8
1071.03 7
1071.11 6
1071.18 6
1071.26 7
1071.33 8
1071.41 9
1071.48 11
1071.56 12
1071.63 14
1071.71 14
1071.78 14
1071.86 14
1071.93 13
1072.01 13
1072.08 13
1072.16 13
1072.23 14
1072.31 14
1072.38 14
1072.46 14
1072.53 13
1072.61 12
1072.68 12
1072.76 10
1072.83 9
1072.91 8
1072.98 7
1073.06 5
1073.13 4
1073.21 4
1073.28 4
1073.36 4
1073.43 5
1073.51 6
1073.58 7
1073.66 8
1073.73 10
1073.81 11
1073.88 13
1073.96 14
1074.03 14
1074.11 15
1074.19 15
1074.26 16
1074.34 17
1074.41 18
1074.49 19
1074.56 20
1074.64 21
1074.71 22
1074.79 22
1074.86 21
1074.94 20
1075.01 18
1075.09 17
1075.16 16
1075.24 16
1075.31 16
1075.39 17
1075.46 17
1075.54 18
1075.61 18
1075.69 18
1075.76 17
1075.84 16
1075.91 15
1075.99 14
1076.06 14
1076.14 13
1076.22 14
1076.29 14
1076.37 15
1076.44 16
1076.52 17
1076.59 18
1076.67 18
1076.74 19
1076.82 20
1076.89 21
1076.97 22
1077.04 23
1077.12 24
1077.19 25
1077.27 25
1077.34 25
1077.42 25
1077.49 24
1077.57 24
1077.65 23
1077.72 23
1077.80 24
1077.87 25
1077.95 27
1078.02 28
1078.10 30
1078.17 30
1078.25 30
1078.32 29
1078.40 27
1078.47 26
1078.55 24
1078.62 23
1078.70 23
1078.77 24
1078.85 24
1078.93 25
1079.00 26
1079.08 26
1079.15 27
1079.23 27
1079.30 26
1079.38 26
1079.45 26
1079.53 26
1079.60 26
1079.68 26
1079.75 27
1079.83 28
1079.90 30
1079.98 31
1080.06 31
1080.13 31
1080.21 30
1080.28 29
1080.36 26
1080.43 24
1080.51 21
1080.58 20
1080.66 19
1080.73 19
1080.81 20
1080.88 21
1080.96 23
1081.04 24
1081.11 26
1081.19 26
1081.26 26
1081.34 26
1081.41 24
1081.49 23
1081.56 22
1081.64 21
1081.71 21
1081.79 21
1081.86 22
1081.94 23
1082.02 24
1082.09 25
1082.17 25
1082.24 26
1082.32 26
1082.39 25
1082.47 25
1082.54 24
1082.62 23
1082.69 22
1082.77 21
1082.85 19
1082.92 18
1083.00 16
1083.07 14
1083.15 12
1083.22 11
1083.30 11
1083.37 11
1083.45 11
1083.52 12
1083.60 13
1083.68 14
1083.75 15
1083.83 15
1083.90 16
1083.98 16
1084.05 16
1084.13 17
1084.20 17
1084.28 16
1084.36 16
1084.43 15
1084.51 15
1084.58 15
1084.66 15
1084.73 15
1084.81 15
1084.88 14
1084.96 13
1085.04 12
1085.11 10
1085.19 9
1085.26 8
1085.34 7
1085.41 6
1085.49 5
1085.56 4
1085.64 3
1085.71 2
1085.79 1
1085.87 0
1085.94 0
1086.02 1
1086.09 1
1086.17 2
1086.24 2
1086.32 2
1086.40 1
1086.47 0
1086.55 0
1086.62 0
1086.70 0
1086.77 0
1086.85 0
1086.92 1
1087.00 3
1087.08 3
1087.15 3
1087.23 2
1087.30 1
1087.38 0
1087.45 0
1087.53 0
1087.60 0
1087.68 0
1087.76 3
1087.83 5
1087.91 7
1087.98 9
1088.06 11
1088.13 12
1088.21 12
1088.29 12
1088.36 12
1088.44 12
1088.51 12
1088.59 13
1088.66 14
1088.74 15
1088.82 16
1088.89 17
1088.97 18
1089.04 19
1089.12 20
1089.19 20
1089.27 21
1089.34 22
1089.42 23
1089.50 24
1089.57 24
1089.65 25
1089.72 25
1089.80 25
1089.87 25
1089.95 25
1090.03 25
1090.10 26
1090.18 28
1090.25 30
1090.33 31
1090.40 32
1090.48 32
1090.56 33
1090.63 33
1090.71 33
1090.78 33
1090.86 34
1090.93 35
1091.01 37
1091.09 39
1091.16 40
1091.24 41
1091.31 42
1091.39 43
1091.47 43
1091.54 43
1091.62 43
1091.69 43
1091.77 43
1091.84 44
1091.92 44
1092.00 44
1092.07 44
1092.15 44
1092.22 43
1092.30 42
1092.37 40
1092.45 39
1092.53 37
1092.60 37
1092.68 36
1092.75 36
1092.83 36
1092.90 37
1092.98 37
1093.06 37
1093.13 36
1093.21 36
1093.28 35
1093.36 35
1093.44 35
1093.51 36
1093.59 36
1093.66 36
1093.74 35
1093.81 34
1093.89 32
1093.97 30
1094.04 28
1094.12 27
1094.19 28
1094.27 29
1094.35 31
1094.42 33
1094.50 36
1094.57 38
1094.65 41
1094.73 43
1094.80 44
1094.88 44
1094.95 44
1095.03 44
1095.10 43
1095.18 42
1095.26 41
1095.33 40
1095.41 39
1095.48 39
1095.56 39
1095.64 39
1095.71 40
1095.79 40
1095.86 41
1095.94 41
1096.02 42
1096.09 42
1096.17 43
1096.24 43
1096.32 43
1096.39 43
1096.47 43
1096.55 42
1096.62 42
1096.70 42
1096.77 42
1096.85 42
1096.93 43
1097.00 42
1097.08 41
1097.15 40
1097.23 38
1097.31 37
1097.38 36
1097.46 35
1097.53 35
1097.61 35
1097.69 36
1097.76 37
1097.84 37
1097.91 38
1097.99 38
1098.07 39
1098.14 39
1098.22 38
1098.29 38
1098.37 37
1098.45 36
1098.52 35
1098.60 34
1098.67 32
1098.75 30
1098.83 28
1098.90 26
1098.98 23
1099.05 22
1099.13 21
1099.21 20
1099.28 21
1099.36 21
1099.43 22
1099.51 22
1099.59 22
1099.66 21
1099.74 20
1099.81 18
1099.89 17
1099.97 15
1100.04 14
1100.12 14
1100.19 14
1100.27 14
1100.35 14
1100.42 14
1100.50 13
1100.58 13
1100.65 12
1100.73 12
1100.80 11
1100.88 11
1100.96 11
1101.03 12
1101.11 13
1101.18 14
1101.26 15
1101.34 16
1101.41 16
1101.49 17
1101.56 17
1101.64 17
1101.72 16
1101.79 16
1101.87 15
1101.94 14
1102.02 13
1102.10 12
1102.17 10
1102.25 9
1102.33 7
1102.40 6
1102.48 5
1102.55 5
1102.63 5
1102.71 7
1102.78 8
1102.86 9
1102.93 10
1103.01 11
1103.09 12
1103.16 12
1103.24 12
1103.32 12
1103.39 13
1103.47 13
1103.54 13
1103.62 14
1103.70 14
1103.77 15
1103.85 15
1103.92 15
1104.00 15
1104.08 15
1104.15 14
1104.23 13
1104.31 11
1104.38 10
1104.46 8
1104.53 7
1104.61 6
1104.69 5
1104.76 5
1104.84 5
1104.92 5
1104.99 5
1105.07 6
1105.14 7
1105.22 9
1105.30 10
1105.37 12
1105.45 14
1105.53 16
1105.60 18
1105.68 20
1105.75 22
1105.83 24
1105.91 25
1105.98 27
1106.06 28
1106.14 29
1106.21 30
1106.29 30
1106.36 30
1106.44 30
1106.52 29
1106.59 28
1106.67 27
1106.75 26
1106.82 26
1106.90 26
1106.97 26
1107.05 28
1107.13 30
1107.20 33
1107.28 35
1107.36 38
1107.43 40
1107.51 41
1107.59 42
1107.66 41
1107.74 40
1107.81 39
1107.89 38
1107.97 37
1108.04 36
1108.12 36
1108.20 36
1108.27 36
1108.35 36
1108.42 37
1108.50 38
1108.58 39
1108.65 40
1108.73 42
1108.81 43
1108.88 45
1108.96 46
1109.04 47
1109.11 47
1109.19 47
1109.26 46
1109.34 45
1109.42 43
1109.49 41
1109.57 38
1109.65 35
1109.72 32
1109.80 30
1109.88 28
1109.95 27
1110.03 28
1110.10 29
1110.18 30
1110.26 32
1110.33 33
1110.41 34
1110.49 35
1110.56 35
1110.64 35
1110.72 36
1110.79 37
1110.87 38
1110.95 39
1111.02 41
1111.10 43
1111.17 44
1111.25 44
1111.33 44
1111.40 42
1111.48 40
1111.56 37
1111.63 34
1111.71 32
1111.79 30
1111.86 29
1111.94 29
1112.02 29
1112.09 29
1112.17 29
1112.25 29
1112.32 28
1112.40 27
1112.47 25
1112.55 24
1112.63 23
1112.70 22
1112.78 21
1112.86 20
1112.93 19
1113.01 18
1113.09 16
1113.16 16
1113.24 15
1113.32 16
1113.39 17
1113.47 19
1113.55 20
1113.62 22
1113.70 23
1113.78 23
1113.85 23
1113.93 22
1114.00 21
1114.08 19
1114.16 19
1114.23 19
1114.31 20
1114.39 21
1114.46 24
1114.54 26
1114.62 29
1114.69 32
1114.77 34
1114.85 36
1114.92 38
1115.00 39
1115.08 40
1115.15 41
1115.23 42
1115.31 42
1115.38 43
1115.46 43
1115.54 44
1115.61 45
1115.69 47
1115.77 48
1115.84 48
1115.92 48
1116.00 47
1116.07 46
1116.15 45
1116.23 44
1116.30 43
1116.38 44
1116.46 45
1116.53 46
1116.61 47
1116.69 47
1116.76 47
1116.84 47
1116.92 46
1116.99 46
1117.07 46
1117.15 46
1117.22 46
1117.30 46
1117.38 46
1117.45 45
1117.53 44
1117.61 43
1117.68 41
1117.76 40
1117.84 39
1117.91 39
1117.99 39
1118.07 39
1118.14 40
1118.22 40
1118.30 40
1118.37 41
1118.45 41
1118.53 42
1118.60 43
1118.68 44
1118.76 45
1118.83 46
1118.91 46
1118.99 46
1119.06 47
1119.14 48
1119.22 50
1119.29 52
1119.37 54
1119.45 56
1119.52 58
1119.60 59
1119.68 59
1119.75 58
1119.83 56
1119.91 55
1119.98 54
1120.06 54
1120.14 54
1120.21 55
1120.29 56
1120.37 58
1120.44 58
1120.52 58
1120.60 58
1120.67 57
1120.75 57
1120.83 56
1120.90 56
1120.98 56
1121.06 56
1121.13 57
1121.21 57
1121.29 57
1121.36 57
1121.44 56
1121.52 55
1121.60 53
1121.67 51
1121.75 50
1121.83 48
1121.90 47
1121.98 46
1122.06 46
1122.13 45
1122.21 44
1122.29 43
1122.36 41
1122.44 39
1122.52 36
1122.59 33
1122.67 31
1122.75 29
1122.82 27
1122.90 26
1122.98 26
1123.05 26
1123.13 26
1123.21 26
1123.29 26
1123.36 26
1123.44 26
1123.52 25
1123.59 24
1123.67 24
1123.75 23
1123.82 23
1123.90 22
1123.98 22
1124.05 21
1124.13 21
1124.21 21
1124.28 22
1124.36 22
1124.44 23
1124.52 24
1124.59 24
1124.67 24
1124.75 23
1124.82 22
1124.90 20
1124.98 19
1125.05 17
1125.13 16
1125.21 16
1125.28 15
1125.36 14
1125.44 12
1125.52 10
1125.59 8
1125.67 5
1125.75 1
1125.82 0
1125.90 0
1125.98 0
1126.05 0
1126.13 0
1126.21 0
1126.28 0
1126.36 0
1126.44 1
1126.52 4
1126.59 7
1126.67 9
1126.75 11
1126.82 12
1126.90 13
1126.98 13
1127.05 12
1127.13 12
1127.21 11
1127.29 11
1127.36 10
1127.44 9
1127.52 9
1127.59 9
1127.67 10
1127.75 11
1127.82 12
1127.90 14
1127.98 14
1128.06 14
1128.13 14
1128.21 12
1128.29 11
1128.36 9
1128.44 9
1128.52 8
1128.59 9
1128.67 9
1128.75 9
1128.83 9
1128.90 8
1128.98 6
1129.06 4
1129.13 3
1129.21 2
1129.29 3
1129.37 5
1129.44 8
1129.52 11
1129.60 15
1129.67 19
1129.75 22
1129.83 25
1129.90 26
1129.98 27
1130.06 27
1130.14 27
1130.21 26
1130.29 25
1130.37 22
1130.44 20
1130.52 17
1130.60 14
1130.68 12
1130.75 10
1130.83 10
1130.91 10
1130.98 10
1131.06 11
1131.14 13
1131.22 14
1131.29 16
1131.37 17
1131.45 18
1131.52 19
1131.60 19
1131.68 19
1131.76 18
1131.83 18
1131.91 17
1131.99 17
1132.06 17
1132.14 17
1132.22 18
1132.30 18
1132.37 19
1132.45 20
1132.53 22
1132.60 25
1132.68 27
1132.76 31
1132.84 34
1132.91 37
1132.99 40
1133.07 41
1133.14 42
1133.22 42
1133.30 41
1133.38 40
1133.45 38
1133.53 38
1133.61 38
1133.68 39
1133.76 40
1133.84 42
1133.92 44
1133.99 45
1134.07 46
1134.15 47
1134.23 48
1134.30 50
1134.38 52
1134.46 55
1134.53 58
1134.61 62
1134.69 65
1134.77 69
1134.84 72
1134.92 75
1135.00 78
1135.07 82
1135.15 86
1135.23 91
1135.31 96
1135.38 101
1135.46 106
1135.54 110
1135.62 113
1135.69 115
1135.77 116
1135.85 115
1135.92 113
1136.00 110
1136.08 108
1136.16 105
1136.23 102
1136.31 100
1136.39 98
1136.47 97
1136.54 96
1136.62 97
1136.70 99
1136.78 101
1136.85 105
1136.93 108
1137.01 111
1137.08 113
1137.16 113
1137.24 111
1137.32 108
1137.39 103
1137.47 97
1137.55 91
1137.63 86
1137.70 82
1137.78 79
1137.86 77
1137.94 76
1138.01 75
1138.09 75
1138.17 76
1138.24 75
1138.32 75
1138.40 73
1138.48 71
1138.55 67
1138.63 64
1138.71 60
1138.79 56
1138.86 54
1138.94 51
1139.02 50
1139.10 49
1139.17 48
1139.25 47
1139.33 46
1139.41 46
1139.48 46
1139.56 48
1139.64 50
1139.72 52
1139.79 53
1139.87 52
1139.95 50
1140.02 47
1140.10 42
1140.18 38
1140.26 33
1140.33 30
1140.41 27
1140.49 25
1140.57 23
1140.64 21
1140.72 20
1140.80 19
1140.88 18
1140.95 17
1141.03 18
1141.11 19
1141.19 20
1141.26 22
1141.34 23
1141.42 25
1141.50 25
1141.57 25
1141.65 24
1141.73 22
1141.81 20
1141.88 18
1141.96 17
1142.04 17
1142.12 19
1142.19 20
1142.27 22
1142.35 23
1142.43 23
1142.50 21
1142.58 19
1142.66 16
1142.74 13
1142.81 11
1142.89 10
1142.97 12
1143.05 14
1143.12 17
1143.20 20
1143.28 23
1143.36 24
1143.43 24
1143.51 23
1143.59 22
1143.67 20
1143.74 18
1143.82 17
1143.90 17
1143.98 18
1144.05 19
1144.13 21
1144.21 22
1144.29 23
1144.36 23
1144.44 22
1144.52 20
1144.60 17
1144.68 14
1144.75 11
1144.83 9
1144.91 6
1144.99 5
1145.06 4
1145.14 3
1145.22 3
1145.30 3
1145.37 3
1145.45 4
1145.53 5
1145.61 5
1145.68 6
1145.76 6
1145.84 6
1145.92 6
1145.99 6
1146.07 7
1146.15 8
1146.23 10
1146.30 12
1146.38 14
1146.46 15
1146.54 16
1146.62 16
1146.69 15
1146.77 13
1146.85 10
1146.93 7
1147.00 4
1147.08 1
1147.16 0
1147.24 0
1147.31 0
1147.39 0
1147.47 0
1147.55 0
1147.63 0
1147.70 0
1147.78 0
1147.86 0
1147.94 0
1148.01 0
1148.09 3
1148.17 7
1148.25 11
1148.32 17
1148.40 23
1148.48 28
1148.56 32
1148.64 34
1148.71 34
1148.79 32
1148.87 29
1148.95 25
1149.02 22
1149.10 19
1149.18 17
1149.26 17
1149.33 18
1149.41 20
1149.49 22
1149.57 26
1149.65 29
1149.72 33
1149.80 36
1149.88 39
1149.96 41
1150.03 43
1150.11 45
1150.19 45
1150.27 46
1150.35 46
1150.42 47
1150.50 47
1150.58 48
1150.66 49
1150.73 50
1150.81 50
1150.89 51
1150.97 51
1151.05 51
1151.12 51
1151.20 52
1151.28 52
1151.36 53
1151.43 54
1151.51 56
1151.59 57
1151.67 59
1151.75 60
1151.82 61
1151.90 61
1151.98 62
1152.06 62
1152.14 64
1152.21 65
1152.29 68
1152.37 71
1152.45 74
1152.52 77
1152.60 81
1152.68 84
1152.76 88
1152.84 91
1152.91 94
1152.99 97
1153.07 99
1153.15 100
1153.23 101
1153.30 101
1153.38 101
1153.46 100
1153.54 100
1153.61 99
1153.69 99
1153.77 98
1153.85 96
1153.93 94
1154.00 92
1154.08 89
1154.16 87
1154.24 85
1154.32 84
1154.39 85
1154.47 86
1154.55 87
1154.63 88
1154.71 89
1154.78 90
1154.86 89
1154.94 88
1155.02 86
1155.09 84
1155.17 82
1155.25 81
1155.33 81
1155.41 82
1155.48 84
1155.56 86
1155.64 88
1155.72 89
1155.80 89
1155.87 89
1155.95 87
1156.03 85
1156.11 82
1156.19 80
1156.26 78
1156.34 77
1156.42 77
1156.50 76
1156.58 75
1156.65 72
1156.73 69
1156.81 64
1156.89 60
1156.97 56
1157.04 52
1157.12 49
1157.20 48
1157.28 47
1157.36 46
1157.43 46
1157.51 45
1157.59 44
1157.67 44
1157.75 43
1157.82 43
1157.90 44
1157.98 46
1158.06 49
1158.14 52
1158.21 54
1158.29 55
1158.37 55
1158.45 53
1158.53 49
1158.60 44
1158.68 38
1158.76 32
1158.84 27
1158.92 22
1159.00 19
1159.07 17
1159.15 16
1159.23 16
1159.31 17
1159.39 17
1159.46 18
1159.54 19
1159.62 20
1159.70 21
1159.78 22
1159.85 24
1159.93 26
1160.01 27
1160.09 29
1160.17 31
1160.24 33
1160.32 34
1160.40 34
1160.48 34
1160.56 33
1160.64 32
1160.71 30
1160.79 29
1160.87 29
1160.95 29
1161.03 30
1161.10 32
1161.18 33
1161.26 33
1161.34 32
1161.42 30
1161.49 26
1161.57 23
1161.65 19
1161.73 16
1161.81 14
1161.89 13
1161.96 14
1162.04 15
1162.12 16
1162.20 18
1162.28 19
1162.35 19
1162.43 18
1162.51 17
1162.59 15
1162.67 14
1162.75 12
1162.82 12
1162.90 12
1162.98 12
1163.06 13
1163.14 13
1163.21 12
1163.29 12
1163.37 11
1163.45 11
1163.53 12
1163.61 13
1163.68 15
1163.76 18
1163.84 20
1163.92 22
1164.00 24
1164.07 25
1164.15 25
1164.23 24
1164.31 22
1164.39 20
1164.47 18
1164.54 17
1164.62 16
1164.70 16
1164.78 16
1164.86 16
1164.94 17
1165.01 17
1165.09 17
1165.17 17
1165.25 17
1165.33 16
1165.41 15
1165.48 14
1165.56 12
1165.64 10
1165.72 9
1165.80 7
1165.88 5
1165.95 3
1166.03 1
1166.11 0
1166.19 0
1166.27 0
1166.35 0
1166.42 0
1166.50 0
1166.58 0
1166.66 0
1166.74 1
1166.81 3
1166.89 4
1166.97 5
1167.05 5
1167.13 5
1167.21 6
1167.28 7
1167.36 9
1167.44 12
1167.52 16
1167.60 20
1167.68 24
1167.76 27
1167.83 30
1167.91 32
1167.99 33
1168.07 34
1168.15 35
1168.23 36
1168.30 37
1168.38 38
1168.46 40
1168.54 40
1168.62 40
1168.70 39
1168.77 37
1168.85 35
1168.93 32
1169.01 29
1169.09 27
1169.17 26
1169.24 25
1169.32 24
1169.40 24
1169.48 24
1169.56 25
1169.64 25
1169.71 25
1169.79 25
1169.87 24
1169.95 23
1170.03 21
1170.11 19
1170.19 15
1170.26 11
1170.34 7
1170.42 3
1170.50 0
1170.58 0
1170.66 0
1170.73 0
1170.81 0
1170.89 0
1170.97 2
1171.05 5
1171.13 7
1171.21 9
1171.28 10
1171.36 10
1171.44 10
1171.52 11
1171.60 13
1171.68 14
1171.76 16
1171.83 17
1171.91 16
1171.99 14
1172.07 11
1172.15 7
1172.23 4
1172.30 0
1172.38 0
1172.46 0
1172.54 0
1172.62 1
1172.70 4
1172.78 7
1172.85 9
1172.93 10
1173.01 10
1173.09 9
1173.17 8
1173.25 7
1173.33 6
1173.40 6
1173.48 7
1173.56 8
1173.64 11
1173.72 14
1173.80 17
1173.88 19
1173.95 21
1174.03 22
1174.11 23
1174.19 23
1174.27 24
1174.35 25
1174.43 27
1174.50 28
1174.58 30
1174.66 31
1174.74 31
1174.82 32
1174.90 31
1174.98 32
1175.05 33
1175.13 34
1175.21 37
1175.29 39
1175.37 43
1175.45 46
1175.53 50
1175.60 52
1175.68 55
1175.76 57
1175.84 58
1175.92 58
1176.00 58
1176.08 58
1176.15 58
1176.23 58
1176.31 58
1176.39 59
1176.47 59
1176.55 58
1176.63 57
1176.71 55
1176.78 53
1176.86 49
1176.94 46
1177.02 43
1177.10 41
1177.18 39
1177.26 38
1177.33 37
1177.41 36
1177.49 35
1177.57 34
1177.65 32
1177.73 31
1177.81 29
1177.89 28
1177.96 27
1178.04 26
1178.12 25
1178.20 23
1178.28 22
1178.36 20
1178.44 19
1178.52 19
1178.59 20
1178.67 22
1178.75 24
1178.83 27
1178.91 30
1178.99 32
1179.07 34
1179.15 35
1179.22 36
1179.30 37
1179.38 38
1179.46 39
1179.54 40
1179.62 39
1179.70 39
1179.78 37
1179.85 35
1179.93 32
1180.01 29
1180.09 27
1180.17 25
1180.25 24
1180.33 24
1180.41 25
1180.48 26
1180.56 27
1180.64 28
1180.72 27
1180.80 27
1180.88 26
1180.96 24
1181.04 23
1181.11 22
1181.19 22
1181.27 21
1181.35 21
1181.43 20
1181.51 19
1181.59 18
1181.67 16
1181.75 14
1181.82 13
1181.90 12
1181.98 13
1182.06 14
1182.14 17
1182.22 20
1182.30 23
1182.38 25
1182.45 28
1182.53 29
1182.61 29
1182.69 29
1182.77 29
1182.85 29
1182.93 30
1183.01 31
1183.09 33
1183.16 35
1183.24 36
1183.32 38
1183.40 39
1183.48 39
1183.56 38
1183.64 36
1183.72 34
1183.80 31
1183.87 27
1183.95 23
1184.03 20
1184.11 16
1184.19 14
1184.27 12
1184.35 11
1184.43 11
1184.51 12
1184.58 14
1184.66 16
1184.74 19
1184.82 21
1184.90 23
1184.98 24
1185.06 24
1185.14 22
1185.22 20
1185.30 17
1185.37 14
1185.45 12
1185.53 9
1185.61 7
1185.69 4
1185.77 1
1185.85 0
1185.93 0
1186.01 0
1186.08 0
1186.16 0
1186.24 0
1186.32 0
1186.40 0
1186.48 2
1186.56 4
1186.64 5
1186.72 5
1186.80 6
1186.87 6
1186.95 6
1187.03 6
1187.11 7
1187.19 8
1187.27 9
1187.35 10
1187.43 10
1187.51 9
1187.59 8
1187.66 7
1187.74 5
1187.82 3
1187.90 3
1187.98 2
1188.06 3
1188.14 4
1188.22 5
1188.30 6
1188.38 7
1188.46 8
1188.53 8
1188.61 8
1188.69 8
1188.77 8
1188.85 9
1188.93 9
1189.01 10
1189.09 11
1189.17 12
1189.25 13
1189.33 14
1189.40 15
1189.48 16
1189.56 17
1189.64 18
1189.72 18
1189.80 17
1189.88 16
1189.96 14
1190.04 13
1190.12 12
1190.20 10
1190.27 10
1190.35 10
1190.43 10
1190.51 12
1190.59 15
1190.67 19
1190.75 23
1190.83 27
1190.91 30
1190.99 33
1191.07 34
1191.14 34
1191.22 34
1191.30 34
1191.38 33
1191.46 33
1191.54 33
1191.62 33
1191.70 33
1191.78 33
1191.86 33
1191.94 32
1192.02 32
1192.09 31
1192.17 30
1192.25 28
1192.33 24
1192.41 20
1192.49 15
1192.57 9
1192.65 4
1192.73 0
1192.81 0
1192.89 0
1192.97 0
1193.04 0
1193.12 2
1193.20 7
1193.28 13
1193.36 18
1193.44 23
1193.52 26
1193.60 29
1193.68 29
1193.76 29
1193.84 29
1193.92 28
1194.00 27
1194.07 27
1194.15 29
1194.23 31
1194.31 34
1194.39 38
1194.47 43
1194.55 47
1194.63 50
1194.71 50
1194.79 49
1194.87 46
1194.95 41
1195.03 36
1195.11 32
1195.18 29
1195.26 27
1195.34 28
1195.42 30
1195.50 32
1195.58 35
1195.66 37
1195.74 38
1195.82 38
1195.90 37
1195.98 36
1196.06 34
1196.14 33
1196.22 33
1196.29 33
1196.37 35
1196.45 38
1196.53 40
1196.61 42
1196.69 43
1196.77 44
1196.85 44
1196.93 44
1197.01 44
1197.09 46
1197.17 48
1197.25 51
1197.33 55
1197.41 59
1197.48 62
1197.56 65
1197.64 67
1197.72 68
1197.80 69
1197.88 70
1197.96 72
1198.04 73
1198.12 75
1198.20 77
1198.28 79
1198.36 80
1198.44 81
1198.52 81
1198.60 81
1198.68 82
1198.75 82
1198.83 82
1198.91 82
1198.99 80
1199.07 76
1199.15 72
1199.23 66
1199.31 60
1199.39 55
1199.47 51
1199.55 49
1199.63 49
1199.71 49
1199.79 49
1199.87 49
1199.95 48
1200.03 47
1200.10 46
1200.18 44
1200.26 43
1200.34 43
1200.42 43
1200.50 44
1200.58 44
1200.66 43
1200.74 42
1200.82 40
1200.90 38
1200.98 36
1201.06 33
1201.14 31
1201.22 30
1201.30 29
1201.38 27
1201.46 26
1201.53 24
1201.61 22
1201.69 20
1201.77 19
1201.85 18
1201.93 17
1202.01 16
1202.09 16
1202.17 16
1202.25 16
1202.33 14
1202.41 12
1202.49 8
1202.57 4
1202.65 0
1202.73 0
1202.81 0
1202.89 0
1202.97 0
1203.05 2
1203.13 5
1203.20 9
1203.28 11
1203.36 12
1203.44 12
1203.52 12
1203.60 12
1203.68 11
1203.76 10
1203.84 8
1203.92 6
1204.00 3
1204.08 1
1204.16 0
1204.24 0
1204.32 0
1204.40 2
1204.48 3
1204.56 5
1204.64 5
1204.72 4
1204.80 2
1204.88 0
1204.96 0
1205.03 0
1205.11 0
1205.19 0
1205.27 0
1205.35 0
1205.43 3
1205.51 6
1205.59 8
1205.67 10
1205.75 12
1205.83 13
1205.91 14
1205.99 16
1206.07 19
1206.15 21
1206.23 23
1206.31 24
1206.39 25
1206.47 25
1206.55 24
1206.63 23
1206.71 22
1206.79 22
1206.87 23
1206.95 23
1207.03 24
1207.11 23
1207.19 22
1207.26 20
1207.34 17
1207.42 14
1207.50 12
1207.58 11
1207.66 11
1207.74 12
1207.82 14
1207.90 17
1207.98 20
1208.06 22
1208.14 23
1208.22 23
1208.30 23
1208.38 23
1208.46 24
1208.54 26
1208.62 31
1208.70 36
1208.78 43
1208.86 51
1208.94 59
1209.02 67
1209.10 73
1209.18 78
1209.26 82
1209.34 85
1209.42 88
1209.50 91
1209.58 94
1209.66 97
1209.74 99
1209.82 102
1209.90 104
1209.98 105
1210.06 107
1210.13 108
1210.21 110
1210.29 113
1210.37 117
1210.45 122
1210.53 128
1210.61 134
1210.69 140
1210.77 145
1210.85 149
1210.93 152
1211.01 152
1211.09 151
1211.17 149
1211.25 145
1211.33 141
1211.41 138
1211.49 137
1211.57 137
1211.65 138
1211.73 141
1211.81 145
1211.89 148
1211.97 151
1212.05 152
1212.13 152
1212.21 150
1212.29 148
1212.37 144
1212.45 140
1212.53 136
1212.61 132
1212.69 129
1212.77 127
1212.85 127
1212.93 129
1213.01 132
1213.09 136
1213.17 140
1213.25 144
1213.33 147
1213.41 150
1213.49 151
1213.57 151
1213.65 151
1213.73 149
1213.81 146
1213.89 141
1213.97 136
1214.05 130
1214.13 123
1214.21 115
1214.29 108
1214.37 101
1214.45 95
1214.53 89
1214.61 84
1214.69 80
1214.77 78
1214.85 78
1214.93 78
1215.01 80
1215.09 83
1215.17 85
1215.25 85
1215.33 83
1215.41 79
1215.49 73
1215.57 66
1215.65 58
1215.73 53
1215.81 49
1215.89 48
1215.97 49
1216.05 51
1216.13 53
1216.21 55
1216.29 57
1216.37 58
1216.45 58
1216.53 59
1216.61 60
1216.69 61
1216.77 63
1216.85 65
1216.93 67
1217.01 68
1217.09 69
1217.17 70
1217.25 71
1217.33 73
1217.41 75
1217.49 77
1217.57 78
1217.65 78
1217.73 75
1217.81 70
1217.89 64
1217.97 58
1218.05 53
1218.13 50
1218.21 48
1218.29 49
1218.37 50
1218.45 51
1218.53 52
1218.61 52
1218.69 51
1218.77 49
1218.85 45
1218.93 41
1219.01 37
1219.09 33
1219.17 29
1219.25 26
1219.33 25
1219.41 24
1219.49 25
1219.57 26
1219.65 29
1219.73 32
1219.81 35
1219.89 38
1219.97 41
1220.05 43
1220.13 45
1220.21 46
1220.29 47
1220.37 47
1220.45 47
1220.53 45
1220.61 43
1220.69 40
1220.77 36
1220.85 34
1220.93 32
1221.01 31
1221.09 30
1221.17 29
1221.25 28
1221.33 26
1221.41 24
1221.49 22
1221.57 20
1221.65 20
1221.73 21
1221.81 22
1221.89 24
1221.97 25
1222.05 24
1222.13 22
1222.21 17
1222.29 12
1222.37 6
1222.45 2
1222.53 0
1222.61 0
1222.69 0
1222.77 0
1222.85 0
1222.93 0
1223.01 0
1223.09 0
1223.17 0
1223.25 2
1223.33 6
1223.41 11
1223.49 17
1223.57 22
1223.65 25
1223.73 27
1223.81 27
1223.89 25
1223.97 23
1224.05 20
1224.14 17
1224.22 16
1224.30 16
1224.38 16
1224.46 17
1224.54 17
1224.62 18
1224.70 18
1224.78 18
1224.86 18
1224.94 19
1225.02 20
1225.10 21
1225.18 22
1225.26 23
1225.34 25
1225.42 27
1225.50 29
1225.58 30
1225.66 32
1225.74 32
1225.82 32
1225.90 31
1225.98 30
1226.06 29
1226.14 28
1226.22 26
1226.30 25
1226.38 23
1226.46 21
1226.54 19
1226.62 17
1226.70 15
1226.78 14
1226.86 14
1226.94 14
1227.03 14
1227.11 14
1227.19 14
1227.27 15
1227.35 17
1227.43 19
1227.51 22
1227.59 26
1227.67 30
1227.75 33
1227.83 36
1227.91 38
1227.99 39
1228.07 41
1228.15 42
1228.23 43
1228.31 44
1228.39 45
1228.47 46
1228.55 45
1228.63 43
1228.71 40
1228.79 37
1228.87 34
1228.95 32
1229.03 32
1229.11 34
1229.20 36
1229.28 39
1229.36 41
1229.44 42
1229.52 43
1229.60 43
1229.68 43
1229.76 43
1229.84 44
1229.92 45
1230.00 46
1230.08 46
1230.16 46
1230.24 46
1230.32 46
1230.40 47
1230.48 49
1230.56 53
1230.64 58
1230.72 64
1230.80 69
1230.88 74
1230.96 76
1231.04 77
1231.13 78
1231.21 78
1231.29 78
1231.37 78
1231.45 77
1231.53 76
1231.61 74
1231.69 71
1231.77 68
1231.85 65
1231.93 62
1232.01 60
1232.09 59
1232.17 57
1232.25 55
1232.33 52
1232.41 47
1232.49 41
1232.57 35
1232.65 29
1232.74 23
1232.82 18
1232.90 15
1232.98 12
1233.06 11
1233.14 11
1233.22 12
1233.30 13
1233.38 16
1233.46 19
1233.54 21
1233.62 24
1233.70 25
1233.78 26
1233.86 25
1233.94 23
1234.02 22
1234.10 21
1234.18 22
1234.27 24
1234.35 27
1234.43 32
1234.51 37
1234.59 41
1234.67 45
1234.75 48
1234.83 49
1234.91 50
1234.99 49
1235.07 47
1235.15 44
1235.23 42
1235.31 41
1235.39 40
1235.47 41
1235.55 44
1235.64 47
1235.72 50
1235.80 53
1235.88 54
1235.96 54
1236.04 52
1236.12 48
1236.20 44
1236.28 38
1236.36 33
1236.44 29
1236.52 25
1236.60 23
1236.68 23
1236.76 24
1236.84 26
1236.93 29
1237.01 32
1237.09 36
1237.17 39
1237.25 42
1237.33 44
1237.41 47
1237.49 49
1237.57 52
1237.65 54
1237.73 55
1237.81 56
1237.89 56
1237.97 55
1238.05 53
1238.14 51
1238.22 48
1238.30 44
1238.38 40
1238.46 35
1238.54 30
1238.62 26
1238.70 22
1238.78 18
1238.86 16
1238.94 13
1239.02 12
1239.10 11
1239.18 11
1239.27 11
1239.35 13
1239.43 16
1239.51 19
1239.59 23
1239.67 28
1239.75 32
1239.83 35
1239.91 38
1239.99 41
1240.07 42
1240.15 44
1240.23 45
1240.31 46
1240.40 47
1240.48 48
1240.56 48
1240.64 49
1240.72 49
1240.80 50
1240.88 52
1240.96 54
1241.04 57
1241.12 59
1241.20 62
1241.28 63
1241.37 64
1241.45 64
1241.53 63
1241.61 61
1241.69 60
1241.77 58
1241.85 56
1241.93 54
1242.01 53
1242.09 52
1242.17 52
1242.25 52
1242.33 54
1242.42 55
1242.50 56
1242.58 56
1242.66 54
1242.74 50
1242.82 45
1242.90 40
1242.98 34
1243.06 30
1243.14 27
1243.22 26
1243.30 26
1243.39 28
1243.47 30
1243.55 33
1243.63 35
1243.71 37
1243.79 38
1243.87 38
1243.95 36
1244.03 33
1244.11 29
1244.19 25
1244.28 21
1244.36 18
1244.44 16
1244.52 14
1244.60 12
1244.68 11
1244.76 9
1244.84 7
1244.92 5
1245.00 3
1245.08 1
1245.17 0
1245.25 0
1245.33 1
1245.41 2
1245.49 4
1245.57 5
1245.65 6
1245.73 6
1245.81 6
1245.89 5
1245.97 4
1246.06 4
1246.14 5
1246.22 7
1246.30 10
1246.38 14
1246.46 17
1246.54 20
1246.62 21
1246.70 22
1246.78 21
1246.87 18
1246.95 15
1247.03 12
1247.11 9
1247.19 7
1247.27 6
1247.35 5
1247.43 4
1247.51 2
1247.59 0
1247.67 0
1247.76 0
1247.84 0
1247.92 0
1248.00 0
1248.08 0
1248.16 0
1248.24 3
1248.32 6
1248.40 8
1248.49 9
1248.57 9
1248.65 9
1248.73 9
1248.81 10
1248.89 12
1248.97 15
1249.05 19
1249.13 24
1249.21 29
1249.30 35
1249.38 40
1249.46 46
1249.54 52
1249.62 56
1249.70 59
1249.78 60
1249.86 59
1249.94 56
1250.03 53
1250.11 48
1250.19 43
1250.27 39
1250.35 35
1250.43 30
1250.51 26
1250.59 23
1250.67 20
1250.75 19
1250.84 20
1250.92 21
1251.00 24
1251.08 26
1251.16 27
1251.24 27
1251.32 25
1251.40 22
1251.48 18
1251.57 14
1251.65 12
1251.73 11
1251.81 12
1251.89 14
1251.97 17
1252.05 20
1252.13 21
1252.22 21
1252.30 20
1252.38 18
1252.46 15
1252.54 13
1252.62 10
1252.70 9
1252.78 9
1252.86 10
1252.95 12
1253.03 15
1253.11 17
1253.19 19
1253.27 21
1253.35 22
1253.43 23
1253.51 23
1253.59 21
1253.68 19
1253.76 16
1253.84 12
1253.92 9
1254.00 6
1254.08 5
1254.16 6
1254.24 8
1254.33 12
1254.41 17
1254.49 22
1254.57 26
1254.65 30
1254.73 33
1254.81 36
1254.89 37
1254.98 39
1255.06 40
1255.14 41
1255.22 42
1255.30 43
1255.38 44
1255.46 46
1255.54 48
1255.63 51
1255.71 54
1255.79 58
1255.87 62
1255.95 65
1256.03 69
1256.11 72
1256.19 75
1256.28 77
1256.36 79
1256.44 80
1256.52 79
1256.60 77
1256.68 73
1256.76 69
1256.84 64
1256.93 60
1257.01 56
1257.09 54
1257.17 52
1257.25 50
1257.33 48
1257.41 47
1257.50 45
1257.58 43
1257.66 41
1257.74 40
1257.82 40
1257.90 40
1257.98 42
1258.06 44
1258.15 46
1258.23 48
1258.31 50
1258.39 52
1258.47 52
1258.55 52
1258.63 50
1258.72 48
1258.80 44
1258.88 39
1258.96 33
1259.04 26
1259.12 19
1259.20 13
1259.28 9
1259.37 6
1259.45 4
1259.53 4
1259.61 4
1259.69 5
1259.77 6
1259.85 7
1259.94 8
1260.02 9
1260.10 10
1260.18 13
1260.26 16
1260.34 21
1260.42 27
1260.51 33
1260.59 40
1260.67 46
1260.75 53
1260.83 60
1260.91 66
1260.99 73
1261.08 79
1261.16 85
1261.24 91
1261.32 97
1261.40 101
1261.48 105
1261.56 108
1261.65 110
1261.73 111
1261.81 110
1261.89 107
1261.97 103
1262.05 97
1262.13 91
1262.22 84
1262.30 77
1262.38 71
1262.46 65
1262.54 60
1262.62 56
1262.70 51
1262.79 48
1262.87 44
1262.95 42
1263.03 40
1263.11 39
1263.19 39
1263.28 39
1263.36 39
1263.44 39
1263.52 37
1263.60 35
1263.68 32
1263.76 29
1263.85 25
1263.93 22
1264.01 19
1264.09 17
1264.17 17
1264.25 18
1264.34 21
1264.42 25
1264.50 30
1264.58 35
1264.66 40
1264.74 44
1264.82 47
1264.91 51
1264.99 54
1265.07 59
1265.15 64
1265.23 69
1265.31 73
1265.40 76
1265.48 78
1265.56 77
1265.64 75
1265.72 71
1265.80 66
1265.88 60
1265.97 55
1266.05 49
1266.13 45
1266.21 41
1266.29 38
1266.37 36
1266.46 34
1266.54 33
1266.62 32
1266.70 32
1266.78 33
1266.86 33
1266.95 34
1267.03 33
1267.11 32
1267.19 31
1267.27 28
1267.35 26
1267.44 25
1267.52 24
1267.60 24
1267.68 23
1267.76 23
1267.84 23
1267.93 22
1268.01 20
1268.09 17
1268.17 14
1268.25 11
1268.33 9
1268.42 7
1268.50 6
1268.58 7
1268.66 11
1268.74 16
1268.82 23
1268.91 31
1268.99 39
1269.07 47
1269.15 54
1269.23 59
1269.31 62
1269.40 63
1269.48 62
1269.56 61
1269.64 59
1269.72 57
1269.80 56
1269.89 56
1269.97 57
1270.05 60
1270.13 63
1270.21 67
1270.29 70
1270.38 71
1270.46 70
1270.54 67
1270.62 62
1270.70 58
1270.78 54
1270.87 53
1270.95 54
1271.03 57
1271.11 62
1271.19 68
1271.28 75
1271.36 82
1271.44 89
1271.52 96
1271.60 102
1271.68 107
1271.77 111
1271.85 112
1271.93 112
1272.01 108
1272.09 103
1272.17 97
1272.26 92
1272.34 87
1272.42 85
1272.50 85
1272.58 87
1272.67 90
1272.75 93
1272.83 94
1272.91 93
1272.99 91
1273.07 86
1273.16 81
1273.24 76
1273.32 73
1273.40 71
1273.48 72
1273.57 74
1273.65 78
1273.73 82
1273.81 87
1273.89 92
1273.97 96
1274.06 99
1274.14 101
1274.22 102
1274.30 101
1274.38 98
1274.47 95
1274.55 91
1274.63 88
1274.71 87
1274.79 88
1274.88 91
1274.96 95
1275.04 99
1275.12 102
1275.20 103
1275.28 102
1275.37 98
1275.45 94
1275.53 88
1275.61 83
1275.69 78
1275.78 75
1275.86 74
1275.94 74
1276.02 75
1276.10 76
1276.19 76
1276.27 75
1276.35 71
1276.43 66
1276.51 61
1276.60 56
1276.68 53
1276.76 52
1276.84 53
1276.92 57
1277.01 61
1277.09 66
1277.17 70
1277.25 73
1277.33 74
1277.41 73
1277.50 71
1277.58 68
1277.66 66
1277.74 63
1277.82 61
1277.91 59
1277.99 57
1278.07 56
1278.15 55
1278.23 56
1278.32 57
1278.40 60
1278.48 62
1278.56 65
1278.64 68
1278.73 70
1278.81 71
1278.89 70
1278.97 68
1279.05 64
1279.14 59
1279.22 54
1279.30 48
1279.38 42
1279.46 37
1279.55 32
1279.63 28
1279.71 24
1279.79 22
1279.87 19
1279.96 17
1280.04 14
1280.12 11
1280.20 6
1280.29 1
1280.37 0
1280.45 0
1280.53 0
1280.61 0
1280.70 0
1280.78 0
1280.86 0
1280.94 1
1281.02 10
1281.11 19
1281.19 28
1281.27 35
1281.35 40
1281.43 44
1281.52 46
1281.60 47
1281.68 48
1281.76 49
1281.84 51
1281.93 53
1282.01 55
1282.09 56
1282.17 57
1282.26 58
1282.34 57
1282.42 56
1282.50 54
1282.58 52
1282.67 49
1282.75 46
1282.83 41
1282.91 36
1282.99 30
1283.08 23
1283.16 17
1283.24 13
1283.32 10
1283.40 10
1283.49 12
1283.57 14
1283.65 17
1283.73 19
1283.82 19
1283.90 18
1283.98 15
1284.06 12
1284.14 8
1284.23 5
1284.31 5
1284.39 7
1284.47 11
1284.56 18
1284.64 27
1284.72 37
1284.80 49
1284.88 60
1284.97 70
1285.05 79
1285.13 87
1285.21 92
1285.30 96
1285.38 99
1285.46 101
1285.54 103
1285.62 104
1285.71 104
1285.79 103
1285.87 101
1285.95 99
1286.04 95
1286.12 92
1286.20 89
1286.28 88
1286.36 89
1286.45 90
1286.53 92
1286.61 95
1286.69 97
1286.78 99
1286.86 102
1286.94 104
1287.02 105
1287.10 107
1287.19 108
1287.27 109
1287.35 110
1287.43 110
1287.52 110
1287.60 110
1287.68 111
1287.76 111
1287.84 113
1287.93 114
1288.01 116
1288.09 119
1288.17 122
1288.26 126
1288.34 131
1288.42 136
1288.50 141
1288.59 144
1288.67 145
1288.75 143
1288.83 139
1288.91 133
1289.00 125
1289.08 119
1289.16 113
1289.24 109
1289.33 107
1289.41 107
1289.49 107
1289.57 107
1289.66 106
1289.74 104
1289.82 100
1289.90 95
1289.99 90
1290.07 86
1290.15 82
1290.23 79
1290.31 78
1290.40 77
1290.48 76
1290.56 74
1290.64 71
1290.73 66
1290.81 61
1290.89 55
1290.97 50
1291.06 47
1291.14 45
1291.22 45
1291.30 47
1291.39 49
1291.47 52
1291.55 55
1291.63 57
1291.72 60
1291.80 63
1291.88 66
1291.96 69
1292.05 70
1292.13 71
1292.21 70
1292.29 69
1292.38 69
1292.46 69
1292.54 71
1292.62 74
1292.70 78
1292.79 82
1292.87 84
1292.95 85
1293.03 84
1293.12 82
1293.20 78
1293.28 75
1293.36 72
1293.45 70
1293.53 69
1293.61 67
1293.69 65
1293.78 62
1293.86 59
1293.94 54
1294.02 50
1294.11 48
1294.19 47
1294.27 48
1294.35 50
1294.44 54
1294.52 57
1294.60 60
1294.68 61
1294.77 60
1294.85 58
1294.93 55
1295.01 52
1295.10 48
1295.18 45
1295.26 41
1295.34 37
1295.43 33
1295.51 30
1295.59 27
1295.67 26
1295.76 27
1295.84 30
1295.92 36
1296.00 43
1296.09 50
1296.17 58
1296.25 65
1296.34 71
1296.42 74
1296.50 75
1296.58 73
1296.67 69
1296.75 62
1296.83 55
1296.91 46
1297.00 38
1297.08 30
1297.16 24
1297.24 18
1297.33 13
1297.41 10
1297.49 8
1297.57 9
1297.66 11
1297.74 16
1297.82 23
1297.90 32
1297.99 42
1298.07 51
1298.15 58
1298.23 63
1298.32 67
1298.40 68
1298.48 69
1298.57 69
1298.65 71
1298.73 74
1298.81 77
1298.90 82
1298.98 86
1299.06 91
1299.14 96
1299.23 102
1299.31 107
1299.39 112
1299.47 118
1299.56 123
1299.64 128
1299.72 132
1299.81 135
1299.89 136
1299.97 137
1300.05 137
1300.14 137
1300.22 138
1300.30 139
1300.38 140
1300.47 142
1300.55 142
1300.63 140
1300.71 136
1300.80 129
1300.88 119
1300.96 108
1301.05 96
1301.13 85
1301.21 75
1301.29 66
1301.38 57
1301.46 49
1301.54 41
1301.62 33
1301.71 27
1301.79 23
1301.87 21
1301.96 23
1302.04 27
1302.12 34
1302.20 43
1302.29 52
1302.37 59
1302.45 65
1302.53 69
1302.62 69
1302.70 67
1302.78 64
1302.87 61
1302.95 59
1303.03 59
1303.11 63
1303.20 68
1303.28 74
1303.36 79
1303.45 82
1303.53 82
1303.61 80
1303.69 76
1303.78 71
1303.86 66
1303.94 63
1304.02 62
1304.11 63
1304.19 66
1304.27 69
1304.36 73
1304.44 75
1304.52 76
1304.60 74
1304.69 71
1304.77 66
1304.85 59
1304.94 52
1305.02 45
1305.10 39
1305.18 34
1305.27 32
1305.35 32
1305.43 32
1305.52 33
1305.60 34
1305.68 34
1305.76 35
1305.85 35
1305.93 36
1306.01 38
1306.10 41
1306.18 45
1306.26 50
1306.34 53
1306.43 56
1306.51 58
1306.59 59
1306.68 60
1306.76 61
1306.84 63
1306.92 67
1307.01 71
1307.09 74
1307.17 75
1307.26 73
1307.34 68
1307.42 61
1307.51 52
1307.59 42
1307.67 33
1307.75 24
1307.84 16
1307.92 8
1308.00 0
1308.09 0
1308.17 0
1308.25 0
1308.33 0
1308.42 0
1308.50 0
1308.58 0
1308.67 0
1308.75 11
1308.83 21
1308.92 30
1309.00 36
1309.08 40
1309.16 41
1309.25 39
1309.33 35
1309.41 28
1309.50 21
1309.58 13
1309.66 7
1309.74 2
1309.83 1
1309.91 2
1309.99 5
1310.08 9
1310.16 13
1310.24 15
1310.33 14
1310.41 11
1310.49 7
1310.57 2
1310.66 0
1310.74 0
1310.82 0
1310.91 5
1310.99 11
1311.07 19
1311.16 26
1311.24 31
1311.32 35
1311.41 36
1311.49 35
1311.57 33
1311.65 29
1311.74 25
1311.82 21
1311.90 19
1311.99 18
1312.07 20
1312.15 24
1312.24 29
1312.32 36
1312.40 42
1312.49 46
1312.57 48
1312.65 47
1312.73 44
1312.82 40
1312.90 34
1312.98 29
1313.07 26
1313.15 24
1313.23 25
1313.32 28
1313.40 32
1313.48 37
1313.57 42
1313.65 47
1313.73 50
1313.81 53
1313.90 54
1313.98 55
1314.06 56
1314.15 56
1314.23 58
1314.31 60
1314.40 62
1314.48 63
1314.56 64
1314.65 63
1314.73 61
1314.81 59
1314.90 57
1314.98 55
1315.06 54
1315.14 53
1315.23 53
1315.31 51
1315.39 50
1315.48 49
1315.56 48
1315.64 50
1315.73 53
1315.81 59
1315.89 67
1315.98 75
1316.06 81
1316.14 86
1316.23 89
1316.31 91
1316.39 91
1316.48 92
1316.56 93
1316.64 96
1316.73 99
1316.81 102
1316.89 104
1316.97 104
1317.06 103
1317.14 101
1317.22 98
1317.31 96
1317.39 95
1317.47 94
1317.56 93
1317.64 93
1317.72 91
1317.81 90
1317.89 88
1317.97 85
1318.06 83
1318.14 80
1318.22 78
1318.31 77
1318.39 75
1318.47 74
1318.56 73
1318.64 72
1318.72 72
1318.81 71
1318.89 71
1318.97 71
1319.06 71
1319.14 71
1319.22 72
1319.31 72
1319.39 73
1319.47 74
1319.56 75
1319.64 76
1319.72 76
1319.81 74
1319.89 71
1319.97 66
1320.06 61
1320.14 57
1320.22 54
1320.31 54
1320.39 56
1320.47 61
1320.56 66
1320.64 71
1320.72 75
1320.81 75
1320.89 73
1320.97 67
1321.06 61
1321.14 55
1321.22 50
1321.31 47
1321.39 47
1321.47 50
1321.56 55
1321.64 62
1321.72 69
1321.81 75
1321.89 79
1321.97 80
1322.06 79
1322.14 75
1322.22 70
1322.31 64
1322.39 59
1322.47 54
1322.56 51
1322.64 50
1322.72 49
1322.81 49
1322.89 50
1322.97 50
1323.06 51
1323.14 51
1323.22 52
1323.31 52
1323.39 52
1323.47 52
1323.56 52
1323.64 51
1323.72 49
1323.81 46
1323.89 43
1323.97 40
1324.06 37
1324.14 32
1324.22 27
1324.31 22
1324.39 18
1324.48 15
1324.56 13
1324.64 14
1324.73 18
1324.81 23
1324.89 28
1324.98 33
1325.06 37
1325.14 40
1325.23 41
1325.31 41
1325.39 41
1325.48 41
1325.56 41
1325.64 41
1325.73 41
1325.81 39
1325.89 37
1325.98 33
1326.06 28
1326.14 24
1326.23 20
1326.31 18
1326.40 18
1326.48 21
1326.56 24
1326.65 28
1326.73 31
1326.81 33
1326.90 32
1326.98 31
1327.06 30
1327.15 29
1327.23 30
1327.31 32
1327.40 36
1327.48 41
1327.56 47
1327.65 53
1327.73 58
1327.82 64
1327.90 69
1327.98 75
1328.07 81
1328.15 85
1328.23 87
1328.32 86
1328.40 81
1328.48 73
1328.57 64
1328.65 54
1328.73 46
1328.82 41
1328.90 40
1328.99 41
1329.07 45
1329.15 50
1329.24 54
1329.32 57
1329.40 59
1329.49 60
1329.57 60
1329.65 62
1329.74 65
1329.82 69
1329.91 75
1329.99 80
1330.07 85
1330.16 88
1330.24 89
1330.32 87
1330.41 83
1330.49 78
1330.57 75
1330.66 75
1330.74 78
1330.83 85
1330.91 95
1330.99 108
1331.08 121
1331.16 132
1331.24 140
1331.33 145
1331.41 146
1331.49 144
1331.58 140
1331.66 136
1331.75 131
1331.83 128
1331.91 126
1332.00 125
1332.08 125
1332.16 126
1332.25 128
1332.33 129
1332.42 129
1332.50 129
1332.58 128
1332.67 125
1332.75 120
1332.83 115
1332.92 110
1333.00 105
1333.09 102
1333.17 101
1333.25 102
1333.34 104
1333.42 107
1333.50 111
1333.59 113
1333.67 114
1333.76 114
1333.84 112
1333.92 109
1334.01 106
1334.09 104
1334.17 102
1334.26 102
1334.34 102
1334.43 102
1334.51 102
1334.59 101
1334.68 98
1334.76 95
1334.84 91
1334.93 87
1335.01 83
1335.10 79
1335.18 76
1335.26 73
1335.35 70
1335.43 66
1335.51 63
1335.60 60
1335.68 57
1335.77 55
1335.85 54
1335.93 54
1336.02 54
1336.10 54
1336.18 55
1336.27 55
1336.35 56
1336.44 56
1336.52 57
1336.60 58
1336.69 59
1336.77 61
1336.86 61
1336.94 61
1337.02 60
1337.11 57
1337.19 54
1337.27 50
1337.36 46
1337.44 44
1337.53 43
1337.61 44
1337.69 47
1337.78 52
1337.86 58
1337.95 65
1338.03 72
1338.11 77
1338.20 81
1338.28 83
1338.37 82
1338.45 79
1338.53 75
1338.62 70
1338.70 65
1338.78 62
1338.87 61
1338.95 60
1339.04 61
1339.12 62
1339.20 63
1339.29 64
1339.37 66
1339.46 67
1339.54 69
1339.62 72
1339.71 75
1339.79 78
1339.88 80
1339.96 81
1340.04 81
1340.13 80
1340.21 77
1340.30 74
1340.38 70
1340.46 67
1340.55 65
1340.63 64
1340.72 66
1340.80 70
1340.88 77
1340.97 86
1341.05 97
1341.13 109
1341.22 120
1341.30 129
1341.39 136
1341.47 139
1341.55 139
1341.64 137
1341.72 132
1341.81 127
1341.89 121
1341.97 116
1342.06 112
1342.14 109
1342.23 107
1342.31 106
1342.39 106
1342.48 106
1342.56 107
1342.65 108
1342.73 109
1342.82 109
1342.90 108
1342.98 105
1343.07 100
1343.15 95
1343.24 90
1343.32 86
1343.40 84
1343.49 85
1343.57 88
1343.66 92
1343.74 98
1343.82 104
1343.91 110
1343.99 115
1344.08 120
1344.16 123
1344.24 126
1344.33 126
1344.41 125
1344.50 121
1344.58 116
1344.66 110
1344.75 104
1344.83 98
1344.92 94
1345.00 92
1345.08 91
1345.17 92
1345.25 93
1345.34 94
1345.42 96
1345.51 97
1345.59 98
1345.67 100
1345.76 100
1345.84 101
1345.93 101
1346.01 101
1346.09 100
1346.18 99
1346.26 98
1346.35 96
1346.43 94
1346.51 92
1346.60 89
1346.68 85
1346.77 82
1346.85 80
1346.94 77
1347.02 76
1347.10 74
1347.19 73
1347.27 70
1347.36 68
1347.44 64
1347.52 61
1347.61 57
1347.69 54
1347.78 51
1347.86 47
1347.95 44
1348.03 40
1348.11 36
1348.20 33
1348.28 31
1348.37 31
1348.45 32
1348.54 35
1348.62 39
1348.70 45
1348.79 50
1348.87 55
1348.96 58
1349.04 58
1349.12 56
1349.21 52
1349.29 44
1349.38 35
1349.46 26
1349.55 17
1349.63 10
1349.71 5
1349.80 2
1349.88 1
1349.97 1
1350.05 2
1350.14 3
1350.22 5
1350.30 8
1350.39 11
1350.47 16
1350.56 21
1350.64 26
1350.73 29
1350.81 32
1350.89 33
1350.98 34
1351.06 34
1351.15 34
1351.23 35
1351.32 36
1351.40 36
1351.48 35
1351.57 33
1351.65 31
1351.74 29
1351.82 28
1351.91 27
1351.99 27
1352.07 27
1352.16 27
1352.24 25
1352.33 22
1352.41 19
1352.50 15
1352.58 12
1352.66 10
1352.75 9
1352.83 10
1352.92 11
1353.00 12
1353.09 12
1353.17 12
1353.26 9
1353.34 6
1353.42 1
1353.51 0
1353.59 0
1353.68 0
1353.76 0
1353.85 0
1353.93 0
1354.01 0
1354.10 5
1354.18 10
1354.27 14
1354.35 14
1354.44 11
1354.52 7
1354.61 2
1354.69 0
1354.77 0
1354.86 0
1354.94 0
1355.03 0
1355.11 4
1355.20 7
1355.28 11
1355.36 14
1355.45 18
1355.53 23
1355.62 30
1355.70 37
1355.79 46
1355.87 56
1355.96 67
1356.04 78
1356.12 89
1356.21 98
1356.29 106
1356.38 111
1356.46 114
1356.55 114
1356.63 112
1356.72 109
1356.80 106
1356.88 104
1356.97 102
1357.05 101
1357.14 100
1357.22 99
1357.31 99
1357.39 98
1357.48 98
1357.56 99
1357.65 103
1357.73 108
1357.81 114
1357.90 121
1357.98 126
1358.07 130
1358.15 132
1358.24 132
1358.32 132
1358.41 133
1358.49 135
1358.57 139
1358.66 145
1358.74 151
1358.83 157
1358.91 161
1359.00 165
1359.08 169
1359.17 174
1359.25 181
1359.34 190
1359.42 201
1359.50 212
1359.59 221
1359.67 228
1359.76 232
1359.84 232
1359.93 231
1360.01 228
1360.10 225
1360.18 223
1360.27 221
1360.35 218
1360.44 215
1360.52 211
1360.60 205
1360.69 198
1360.77 190
1360.86 184
1360.94 178
1361.03 174
1361.11 172
1361.20 171
1361.28 172
1361.37 172
1361.45 172
1361.53 172
1361.62 172
1361.70 172
1361.79 173
1361.87 176
1361.96 182
1362.04 189
1362.13 198
1362.21 207
1362.30 215
1362.38 221
1362.47 224
1362.55 223
1362.63 219
1362.72 212
1362.80 204
1362.89 197
1362.97 189
1363.06 183
1363.14 178
1363.23 174
1363.31 169
1363.40 164
1363.48 157
1363.57 150
1363.65 142
1363.74 135
1363.82 128
1363.91 123
1363.99 119
1364.07 118
1364.16 116
1364.24 115
1364.33 114
1364.41 111
1364.50 107
1364.58 101
1364.67 95
1364.75 89
1364.84 84
1364.92 81
1365.01 79
1365.09 78
1365.18 77
1365.26 76
1365.35 75
1365.43 74
1365.51 72
1365.60 71
1365.68 70
1365.77 69
1365.85 68
1365.94 68
1366.02 68
1366.11 68
1366.19 69
1366.28 71
1366.36 75
1366.45 79
1366.53 83
1366.62 87
1366.70 90
1366.79 91
1366.87 90
1366.96 87
1367.04 81
1367.13 74
1367.21 68
1367.29 61
1367.38 56
1367.46 52
1367.55 49
1367.63 47
1367.72 44
1367.80 41
1367.89 37
1367.97 33
1368.06 30
1368.14 27
1368.23 27
1368.31 28
1368.40 30
1368.48 33
1368.57 36
1368.65 38
1368.74 39
1368.82 39
1368.91 37
1368.99 35
1369.08 32
1369.16 31
1369.25 30
1369.33 30
1369.42 31
1369.50 32
1369.59 32
1369.67 31
1369.75 31
1369.84 30
1369.92 30
1370.01 32
1370.09 34
1370.18 38
1370.26 42
1370.35 46
1370.43 48
1370.52 48
1370.60 45
1370.69 40
1370.77 34
1370.86 28
1370.94 24
1371.03 23
1371.11 25
1371.20 30
1371.28 35
1371.37 40
1371.45 43
1371.54 42
1371.62 37
1371.71 30
1371.79 22
1371.88 15
1371.96 10
1372.05 9
1372.13 12
1372.22 17
1372.30 23
1372.39 29
1372.47 33
1372.56 35
1372.64 35
1372.73 33
1372.81 31
1372.90 30
1372.98 29
1373.07 30
1373.15 32
1373.24 35
1373.32 38
1373.41 42
1373.49 44
1373.58 46
1373.66 46
1373.75 46
1373.83 46
1373.92 45
1374.00 44
1374.09 43
1374.17 44
1374.26 46
1374.34 51
1374.43 58
1374.51 67
1374.60 77
1374.68 87
1374.77 95
1374.85 99
1374.94 100
1375.02 98
1375.11 94
1375.19 91
1375.28 89
1375.36 90
1375.45 95
1375.53 101
1375.62 107
1375.70 112
1375.79 113
1375.87 111
1375.96 106
1376.04 98
1376.13 90
1376.21 83
1376.30 77
1376.38 75
1376.47 75
1376.55 76
1376.64 79
1376.72 80
1376.81 81
1376.89 79
1376.98 77
1377.06 74
1377.15 70
1377.23 67
1377.32 65
1377.40 65
1377.49 65
1377.57 67
1377.66 71
1377.74 75
1377.83 81
1377.91 87
1378.00 94
1378.08 100
1378.17 105
1378.25 109
1378.34 112
1378.43 113
1378.51 113
1378.60 111
1378.68 109
1378.77 107
1378.85 106
1378.94 106
1379.02 108
1379.11 112
1379.19 117
1379.28 122
1379.36 128
1379.45 133
1379.53 136
1379.62 136
1379.70 136
1379.79 133
1379.87 130
1379.96 128
1380.04 125
1380.13 124
1380.21 124
1380.30 125
1380.38 127
1380.47 130
1380.55 133
1380.64 136
1380.72 138
1380.81 140
1380.90 141
1380.98 142
1381.07 142
1381.15 142
1381.24 144
1381.32 145
1381.41 147
1381.49 147
1381.58 147
1381.66 144
1381.75 139
1381.83 132
1381.92 123
1382.00 114
1382.09 105
1382.17 97
1382.26 90
1382.34 83
1382.43 78
1382.51 73
1382.60 69
1382.69 66
1382.77 64
1382.86 63
1382.94 62
1383.03 61
1383.11 60
1383.20 57
1383.28 54
1383.37 51
1383.45 49
1383.54 47
1383.62 48
1383.71 50
1383.79 54
1383.88 58
1383.96 61
1384.05 62
1384.14 59
1384.22 52
1384.31 43
1384.39 30
1384.48 18
1384.56 6
1384.65 0
1384.73 0
1384.82 0
1384.90 0
1384.99 1
1385.07 6
1385.16 9
1385.24 11
1385.33 10
1385.42 8
1385.50 5
1385.59 2
1385.67 1
1385.76 2
1385.84 6
1385.93 11
1386.01 17
1386.10 23
1386.18 26
1386.27 27
1386.35 25
1386.44 21
1386.53 15
1386.61 9
1386.70 4
1386.78 0
1386.87 0
1386.95 0
1387.04 0
1387.12 1
1387.21 3
1387.29 5
1387.38 7
1387.46 9
1387.55 10
1387.64 12
1387.72 14
1387.81 16
1387.89 18
1387.98 19
1388.06 19
1388.15 17
1388.23 13
1388.32 8
1388.40 2
1388.49 0
1388.58 0
1388.66 0
1388.75 0
1388.83 0
1388.92 0
1389.00 0
1389.09 0
1389.17 4
1389.26 7
1389.34 10
1389.43 12
1389.52 13
1389.60 15
1389.69 16
1389.77 17
1389.86 19
1389.94 21
1390.03 23
1390.11 25
1390.20 25
1390.28 25
1390.37 23
1390.46 20
1390.54 17
1390.63 13
1390.71 9
1390.80 5
1390.88 3
1390.97 3
1391.05 4
1391.14 6
1391.23 11
1391.31 17
1391.40 24
1391.48 31
1391.57 39
1391.65 46
1391.74 52
1391.82 57
1391.91 61
1392.00 63
1392.08 64
1392.17 63
1392.25 60
1392.34 56
1392.42 51
1392.51 45
1392.59 40
1392.68 34
1392.77 30
1392.85 27
1392.94 26
1393.02 27
1393.11 30
1393.19 35
1393.28 41
1393.36 47
1393.45 53
1393.54 59
1393.62 65
1393.71 70
1393.79 75
1393.88 79
1393.96 81
1394.05 82
1394.14 81
1394.22 77
1394.31 71
1394.39 64
1394.48 56
1394.56 50
1394.65 46
1394.73 45
1394.82 45
1394.91 48
1394.99 51
1395.08 53
1395.16 55
1395.25 55
1395.33 54
1395.42 53
1395.51 53
1395.59 54
1395.68 57
1395.76 60
1395.85 63
1395.93 64
1396.02 65
1396.11 64
1396.19 62
1396.28 59
1396.36 58
1396.45 57
1396.53 58
1396.62 59
1396.70 60
1396.79 61
1396.88 60
1396.96 58
1397.05 55
1397.13 52
1397.22 49
1397.30 49
1397.39 49
1397.48 52
1397.56 55
1397.65 57
1397.73 58
1397.82 57
1397.91 55
1397.99 53
1398.08 50
1398.16 49
1398.25 48
1398.33 49
1398.42 50
1398.51 51
1398.59 51
1398.68 52
1398.76 54
1398.85 57
1398.93 60
1399.02 65
1399.11 69
1399.19 72
1399.28 73
1399.36 71
1399.45 67
1399.53 61
1399.62 54
1399.71 47
1399.79 40
1399.88 35
1399.96 31
1400.05 29
1400.14 29
1400.22 29
1400.31 31
1400.39 32
1400.48 34
1400.56 35
1400.65 37
1400.74 39
1400.82 43
1400.91 47
1400.99 53
1401.08 59
1401.16 65
1401.25 70
1401.34 72
1401.42 72
1401.51 70
1401.59 67
1401.68 64
1401.77 61
1401.85 60
1401.94 61
1402.02 65
1402.11 70
1402.20 77
1402.28 84
1402.37 92
1402.45 98
1402.54 102
1402.62 104
1402.71 103
1402.80 100
1402.88 95
1402.97 88
1403.05 81
1403.14 75
1403.23 69
1403.31 64
1403.40 60
1403.48 56
1403.57 52
1403.66 48
1403.74 44
1403.83 41
1403.91 39
1404.00 39
1404.08 41
1404.17 45
1404.26 51
1404.34 58
1404.43 65
1404.51 71
1404.60 75
1404.69 78
1404.77 78
1404.86 78
1404.94 76
1405.03 75
1405.12 73
1405.20 73
1405.29 73
1405.37 75
1405.46 77
1405.55 80
1405.63 83
1405.72 87
1405.80 89
1405.89 91
1405.98 92
1406.06 91
1406.15 89
1406.23 86
1406.32 82
1406.41 78
1406.49 75
1406.58 75
1406.66 76
1406.75 79
1406.84 83
1406.92 87
1407.01 90
1407.09 91
1407.18 90
1407.27 90
1407.35 89
1407.44 90
1407.52 91
1407.61 93
1407.70 94
1407.78 95
1407.87 95
1407.95 93
1408.04 90
1408.13 86
1408.21 81
1408.30 76
1408.38 70
1408.47 64
1408.56 58
1408.64 52
1408.73 46
1408.81 41
1408.90 37
1408.99 34
1409.07 33
1409.16 34
1409.25 37
1409.33 41
1409.42 45
1409.50 49
1409.59 52
1409.68 54
1409.76 53
1409.85 51
1409.93 46
1410.02 40
1410.11 33
1410.19 26
1410.28 20
1410.36 16
1410.45 14
1410.54 14
1410.62 16
1410.71 20
1410.80 25
1410.88 32
1410.97 39
1411.05 47
1411.14 53
1411.23 59
1411.31 64
1411.40 67
1411.48 70
1411.57 72
1411.66 73
1411.74 73
1411.83 73
1411.92 73
1412.00 71
1412.09 69
1412.17 66
1412.26 62
1412.35 59
1412.43 57
1412.52 56
1412.60 56
1412.69 57
1412.78 59
1412.86 60
1412.95 59
1413.04 56
1413.12 52
1413.21 46
1413.29 39
1413.38 32
1413.47 24
1413.55 17
1413.64 9
1413.73 2
1413.81 0
1413.90 0
1413.98 0
1414.07 0
1414.16 0
1414.24 1
1414.33 6
1414.42 8
1414.50 9
1414.59 7
1414.67 3
1414.76 0
1414.85 0
1414.93 0
1415.02 2
1415.11 9
1415.19 16
1415.28 23
1415.36 29
1415.45 33
1415.54 35
1415.62 36
1415.71 38
1415.80 41
1415.88 46
1415.97 52
1416.05 60
1416.14 67
1416.23 72
1416.31 76
1416.40 78
1416.49 78
1416.57 76
1416.66 74
1416.74 70
1416.83 67
1416.92 64
1417.00 62
1417.09 60
1417.18 60
1417.26 61
1417.35 65
1417.44 70
1417.52 76
1417.61 82
1417.69 88
1417.78 93
1417.87 94
1417.95 94
1418.04 91
1418.13 88
1418.21 85
1418.30 83
1418.39 84
1418.47 87
1418.56 91
1418.64 95
1418.73 100
1418.82 103
1418.90 106
1418.99 108
1419.08 110
1419.16 113
1419.25 116
1419.34 118
1419.42 120
1419.51 118
1419.59 112
1419.68 103
1419.77 91
1419.85 77
1419.94 64
1420.03 53
1420.11 45
1420.20 42
1420.29 41
1420.37 44
1420.46 48
1420.54 54
1420.63 59
1420.72 63
1420.80 65
1420.89 65
1420.98 63
1421.06 59
1421.15 55
1421.24 51
1421.32 48
1421.41 47
1421.50 48
1421.58 52
1421.67 57
1421.76 65
1421.84 72
1421.93 80
1422.01 86
1422.10 90
1422.19 91
1422.27 91
1422.36 88
1422.45 85
1422.53 82
1422.62 82
1422.71 83
1422.79 88
1422.88 95
1422.97 103
1423.05 111
1423.14 116
1423.23 119
1423.31 118
1423.40 114
1423.49 108
1423.57 99
1423.66 91
1423.74 83
1423.83 77
1423.92 72
1424.00 69
1424.09 68
1424.18 69
1424.26 70
1424.35 71
1424.44 73
1424.52 73
1424.61 72
1424.70 70
1424.78 65
1424.87 60
1424.96 54
1425.04 48
1425.13 44
1425.22 43
1425.30 44
1425.39 49
1425.48 57
1425.56 66
1425.65 75
1425.74 82
1425.82 87
1425.91 89
1426.00 87
1426.08 82
1426.17 75
1426.25 64
1426.34 51
1426.43 36
1426.51 21
1426.60 7
1426.69 0
1426.77 0
1426.86 0
1426.95 0
1427.03 0
1427.12 0
1427.21 0
1427.29 4
1427.38 9
1427.47 13
1427.55 15
1427.64 15
1427.73 13
1427.81 9
1427.90 5
1427.99 1
1428.07 0
1428.16 0
1428.25 0
1428.33 1
1428.42 7
1428.51 14
1428.59 22
1428.68 30
1428.77 38
1428.85 44
1428.94 49
1429.03 53
1429.11 56
1429.20 57
1429.29 58
1429.37 58
1429.46 58
1429.55 58
1429.63 58
1429.72 58
1429.81 58
1429.89 59
1429.98 59
1430.07 60
1430.15 61
1430.24 62
1430.33 63
1430.41 65
1430.50 67
1430.59 69
1430.68 69
1430.76 68
1430.85 65
1430.94 60
1431.02 53
1431.11 46
1431.20 40
1431.28 35
1431.37 31
1431.46 29
1431.54 27
1431.63 27
1431.72 26
1431.80 25
1431.89 24
1431.98 23
1432.06 24
1432.15 25
1432.24 27
1432.32 30
1432.41 33
1432.50 36
1432.58 38
1432.67 39
1432.76 40
1432.84 39
1432.93 38
1433.02 37
1433.10 36
1433.19 36
1433.28 36
1433.37 37
1433.45 37
1433.54 38
1433.63 39
1433.71 39
1433.80 39
1433.89 39
1433.97 41
1434.06 44
1434.15 48
1434.23 54
1434.32 59
1434.41 63
1434.49 65
1434.58 63
1434.67 59
1434.75 54
1434.84 48
1434.93 43
1435.02 42
1435.10 43
1435.19 48
1435.28 55
1435.36 63
1435.45 70
1435.54 76
1435.62 80
1435.71 83
1435.80 84
1435.88 85
1435.97 86
1436.06 88
1436.14 91
1436.23 95
1436.32 100
1436.41 105
1436.49 111
1436.58 116
1436.67 122
1436.75 127
1436.84 133
1436.93 137
1437.01 141
1437.10 144
1437.19 146
1437.27 147
1437.36 147
1437.45 147
1437.54 146
1437.62 146
1437.71 146
1437.80 146
1437.88 145
1437.97 144
1438.06 142
1438.14 137
1438.23 130
1438.32 121
1438.41 112
1438.49 104
1438.58 98
1438.67 95
1438.75 94
1438.84 95
1438.93 98
1439.01 100
1439.10 103
1439.19 104
1439.27 104
1439.36 103
1439.45 102
1439.54 100
1439.62 96
1439.71 91
1439.80 85
1439.88 79
1439.97 73
1440.06 69
1440.15 67
1440.23 69
1440.32 74
1440.41 81
1440.49 89
1440.58 97
1440.67 104
1440.75 109
1440.84 112
1440.93 112
1441.02 109
1441.10 105
1441.19 99
1441.28 92
1441.36 85
1441.45 79
1441.54 75
1441.62 73
1441.71 74
1441.80 77
1441.89 81
1441.97 85
1442.06 86
1442.15 86
1442.23 84
1442.32 79
1442.41 74
1442.50 68
1442.58 63
1442.67 58
1442.76 53
1442.84 49
1442.93 47
1443.02 45
1443.11 45
1443.19 45
1443.28 47
1443.37 50
1443.45 53
1443.54 57
1443.63 61
1443.72 66
1443.80 71
1443.89 75
1443.98 79
1444.06 82
1444.15 84
1444.24 83
1444.33 81
1444.41 78
1444.50 74
1444.59 71
1444.67 69
1444.76 67
1444.85 67
1444.94 66
1445.02 66
1445.11 65
1445.20 62
1445.28 59
1445.37 55
1445.46 52
1445.55 48
1445.63 44
1445.72 41
1445.81 38
1445.89 35
1445.98 32
1446.07 30
1446.16 28
1446.24 27
1446.33 28
1446.42 30
1446.50 32
1446.59 35
1446.68 37
1446.77 37
1446.85 35
1446.94 31
1447.03 23
1447.12 15
1447.20 5
1447.29 0
1447.38 0
1447.46 0
1447.55 0
1447.64 0
1447.73 0
1447.81 0
1447.90 0
1447.99 7
1448.08 19
1448.16 29
1448.25 37
1448.34 43
1448.42 46
1448.51 48
1448.60 49
1448.69 50
1448.77 53
1448.86 58
1448.95 63
1449.04 69
1449.12 73
1449.21 76
1449.30 76
1449.38 74
1449.47 71
1449.56 65
1449.65 60
1449.73 55
1449.82 51
1449.91 48
1450.00 48
1450.08 49
1450.17 52
1450.26 54
1450.34 57
1450.43 57
1450.52 56
1450.61 51
1450.69 44
1450.78 35
1450.87 26
1450.96 19
1451.04 14
1451.13 14
1451.22 17
1451.31 22
1451.39 29
1451.48 36
1451.57 41
1451.66 43
1451.74 43
1451.83 40
1451.92 35
1452.00 29
1452.09 22
1452.18 15
1452.27 9
1452.35 5
1452.44 2
1452.53 2
1452.62 5
1452.70 10
1452.79 17
1452.88 25
1452.97 33
1453.05 41
1453.14 48
1453.23 55
1453.32 61
1453.40 68
1453.49 74
1453.58 80
1453.67 85
1453.75 89
1453.84 91
1453.93 91
1454.02 90
1454.10 87
1454.19 85
1454.28 82
1454.36 79
1454.45 77
1454.54 74
1454.63 71
1454.71 69
1454.80 69
1454.89 69
1454.98 71
1455.06 74
1455.15 77
1455.24 80
1455.33 82
1455.41 82
1455.50 81
1455.59 77
1455.68 73
1455.76 67
1455.85 61
1455.94 55
1456.03 51
1456.11 49
1456.20 50
1456.29 52
1456.38 56
1456.46 60
1456.55 62
1456.64 63
1456.73 61
1456.81 57
1456.90 53
1456.99 49
1457.08 46
1457.16 45
1457.25 46
1457.34 49
1457.43 52
1457.51 56
1457.60 60
1457.69 62
1457.78 64
1457.86 63
1457.95 62
1458.04 59
1458.13 55
1458.22 51
1458.30 47
1458.39 43
1458.48 41
1458.57 39
1458.65 39
1458.74 41
1458.83 45
1458.92 51
1459.00 57
1459.09 63
1459.18 67
1459.27 69
1459.35 69
1459.44 67
1459.53 64
1459.62 60
1459.70 58
1459.79 56
1459.88 54
1459.97 53
1460.05 51
1460.14 49
1460.23 47
1460.32 45
1460.41 44
1460.49 42
1460.58 42
1460.67 42
1460.76 44
1460.84 47
1460.93 50
1461.02 53
1461.11 54
1461.19 54
1461.28 52
1461.37 47
1461.46 41
1461.54 35
1461.63 29
1461.72 24
1461.81 20
1461.90 18
1461.98 18
1462.07 19
1462.16 20
1462.25 22
1462.33 25
1462.42 27
1462.51 30
1462.60 33
1462.68 36
1462.77 38
1462.86 41
1462.95 44
1463.04 47
1463.12 49
1463.21 50
1463.30 51
1463.39 51
1463.47 51
1463.56 51
1463.65 53
1463.74 56
1463.82 60
1463.91 64
1464.00 68
1464.09 71
1464.18 71
1464.26 68
1464.35 63
1464.44 56
1464.53 49
1464.61 43
1464.70 39
1464.79 37
1464.88 36
1464.97 37
1465.05 39
1465.14 41
1465.23 44
1465.32 48
1465.40 54
1465.49 62
1465.58 71
1465.67 81
1465.76 89
1465.84 97
1465.93 102
1466.02 104
1466.11 104
1466.19 103
1466.28 102
1466.37 101
1466.46 101
1466.55 102
1466.63 103
1466.72 103
1466.81 103
1466.90 101
1466.99 98
1467.07 95
1467.16 91
1467.25 87
1467.34 82
1467.42 77
1467.51 70
1467.60 64
1467.69 56
1467.78 49
1467.86 41
1467.95 36
1468.04 32
1468.13 30
1468.22 30
1468.30 32
1468.39 33
1468.48 34
1468.57 33
1468.65 30
1468.74 27
1468.83 23
1468.92 21
1469.01 21
1469.09 21
1469.18 23
1469.27 23
1469.36 21
1469.45 17
1469.53 11
1469.62 4
1469.71 0
1469.80 0
1469.88 0
1469.97 0
1470.06 7
1470.15 17
1470.24 27
1470.32 36
1470.41 44
1470.50 50
1470.59 54
1470.68 57
1470.76 60
1470.85 64
1470.94 67
1471.03 70
1471.12 72
1471.20 73
1471.29 72
1471.38 70
1471.47 67
1471.56 65
1471.64 65
1471.73 66
1471.82 67
1471.91 69
1472.00 70
1472.08 67
1472.17 62
1472.26 53
1472.35 42
1472.44 31
1472.52 19
1472.61 9
1472.70 1
1472.79 0
1472.88 0
1472.96 0
1473.05 0
1473.14 0
1473.23 0
1473.32 0
1473.40 0
1473.49 0
1473.58 8
1473.67 16
1473.76 25
1473.84 32
1473.93 38
1474.02 42
1474.11 44
1474.20 43
1474.28 40
1474.37 36
1474.46 30
1474.55 25
1474.64 20
1474.72 16
1474.81 15
1474.90 15
1474.99 17
1475.08 20
1475.16 24
1475.25 27
1475.34 28
1475.43 29
1475.52 29
1475.61 29
1475.69 31
1475.78 34
1475.87 40
1475.96 48
1476.05 56
1476.13 64
1476.22 71
1476.31 75
1476.40 77
1476.49 78
1476.57 78
1476.66 78
1476.75 78
1476.84 78
1476.93 78
1477.01 78
1477.10 78
1477.19 77
1477.28 75
1477.37 73
1477.46 71
1477.54 69
1477.63 67
1477.72 65
1477.81 62
1477.90 59
1477.98 56
1478.07 52
1478.16 48
1478.25 43
1478.34 37
1478.43 32
1478.51 27
1478.60 25
1478.69 24
1478.78 27
1478.87 31
1478.95 37
1479.04 44
1479.13 49
1479.22 53
1479.31 55
1479.40 55
1479.48 53
1479.57 51
1479.66 50
1479.75 51
1479.84 54
1479.92 60
1480.01 66
1480.10 73
1480.19 77
1480.28 79
1480.37 79
1480.45 76
1480.54 72
1480.63 67
1480.72 62
1480.81 59
1480.90 56
1480.98 55
1481.07 56
1481.16 57
1481.25 58
1481.34 58
1481.42 57
1481.51 55
1481.60 52
1481.69 48
1481.78 44
1481.87 41
1481.95 39
1482.04 40
1482.13 41
1482.22 44
1482.31 46
1482.40 48
1482.48 49
1482.57 50
1482.66 52
1482.75 57
1482.84 63
1482.93 72
1483.01 82
1483.10 92
1483.19 101
1483.28 109
1483.37 114
1483.46 117
1483.54 119
1483.63 120
1483.72 121
1483.81 123
1483.90 125
1483.99 127
1484.07 130
1484.16 132
1484.25 133
1484.34 134
1484.43 134
1484.52 134
1484.60 132
1484.69 130
1484.78 126
1484.87 122
1484.96 115
1485.05 108
1485.13 100
1485.22 92
1485.31 85
1485.40 81
1485.49 77
1485.58 75
1485.66 73
1485.75 71
1485.84 66
1485.93 59
1486.02 51
1486.11 41
1486.19 32
1486.28 26
1486.37 22
1486.46 23
1486.55 27
1486.64 34
1486.73 42
1486.81 50
1486.90 56
1486.99 60
1487.08 62
1487.17 61
1487.26 58
1487.34 55
1487.43 53
1487.52 52
1487.61 53
1487.70 55
1487.79 58
1487.87 62
1487.96 67
1488.05 72
1488.14 79
1488.23 86
1488.32 93
1488.41 101
1488.49 107
1488.58 111
1488.67 111
1488.76 108
1488.85 102
1488.94 94
1489.02 85
1489.11 77
1489.20 72
1489.29 69
1489.38 69
1489.47 70
1489.56 70
1489.64 69
1489.73 66
1489.82 62
1489.91 56
1490.00 51
1490.09 46
1490.18 43
1490.26 40
1490.35 39
1490.44 38
1490.53 37
1490.62 37
1490.71 38
1490.80 38
1490.88 40
1490.97 41
1491.06 42
1491.15 43
1491.24 44
1491.33 45
1491.42 46
1491.50 47
1491.59 48
1491.68 50
1491.77 52
1491.86 54
1491.95 57
1492.04 61
1492.12 66
1492.21 71
1492.30 77
1492.39 82
1492.48 85
1492.57 86
1492.66 85
1492.74 80
1492.83 73
1492.92 63
1493.01 53
1493.10 42
1493.19 32
1493.28 24
1493.36 18
1493.45 15
1493.54 15
1493.63 17
1493.72 21
1493.81 26
1493.90 32
1493.98 37
1494.07 40
1494.16 42
1494.25 41
1494.34 40
1494.43 37
1494.52 35
1494.60 34
1494.69 35
1494.78 38
1494.87 42
1494.96 47
1495.05 53
1495.14 61
1495.23 70
1495.31 79
1495.40 87
1495.49 95
1495.58 100
1495.67 103
1495.76 103
1495.85 102
1495.94 99
1496.02 96
1496.11 93
1496.20 90
1496.29 87
1496.38 84
1496.47 82
1496.56 80
1496.64 81
1496.73 84
1496.82 87
1496.91 91
1497.00 93
1497.09 93
1497.18 91
1497.27 87
1497.35 82
1497.44 78
1497.53 75
1497.62 76
1497.71 80
1497.80 86
1497.89 94
1497.98 103
1498.06 112
1498.15 119
1498.24 124
1498.33 126
1498.42 125
1498.51 122
1498.60 117
1498.69 111
1498.77 107
1498.86 103
1498.95 100
1499.04 97
1499.13 93
1499.22 87
1499.31 80
1499.40 70
1499.48 58
1499.57 47
1499.66 35
1499.75 25
1499.84 17
1499.93 11
1500.02 8
1500.11 7
1500.20 7
1500.28 7
1500.37 7
1500.46 6
1500.55 3
1500.64 0
1500.73 0
1500.82 0
1500.91 0
1500.99 0
1501.08 0
1501.17 0
1501.26 1
1501.35 8
1501.44 15
1501.53 23
1501.62 30
1501.71 37
1501.79 44
1501.88 49
1501.97 53
1502.06 56
1502.15 58
1502.24 59
1502.33 59
1502.42 57
1502.51 54
1502.59 51
1502.68 48
1502.77 45
1502.86 43
1502.95 42
1503.04 43
1503.13 44
1503.22 44
1503.31 45
1503.39 44
1503.48 42
1503.57 41
1503.66 39
1503.75 37
1503.84 36
1503.93 36
1504.02 37
1504.11 39
1504.19 41
1504.28 45
1504.37 48
1504.46 50
1504.55 50
1504.64 50
1504.73 48
1504.82 47
1504.91 45
1505.00 45
1505.08 45
1505.17 46
1505.26 47
1505.35 47
1505.44 45
1505.53 41
1505.62 36
1505.71 31
1505.80 26
1505.89 23
1505.97 22
1506.06 25
1506.15 30
1506.24 38
1506.33 46
1506.42 55
1506.51 63
1506.60 68
1506.69 71
1506.78 70
1506.86 67
1506.95 63
1507.04 58
1507.13 55
1507.22 55
1507.31 58
1507.40 65
1507.49 74
1507.58 86
1507.67 97
1507.75 106
1507.84 111
1507.93 111
1508.02 107
1508.11 99
1508.20 87
1508.29 75
1508.38 64
1508.47 55
1508.56 52
1508.65 52
1508.73 56
1508.82 63
1508.91 71
1509.00 77
1509.09 83
1509.18 85
1509.27 85
1509.36 84
1509.45 82
1509.54 80
1509.62 79
1509.71 79
1509.80 80
1509.89 83
1509.98 86
1510.07 88
1510.16 88
1510.25 88
1510.34 87
1510.43 85
1510.52 84
1510.61 85
1510.69 89
1510.78 94
1510.87 99
1510.96 102
1511.05 102
1511.14 99
1511.23 93
1511.32 83
1511.41 72
1511.50 62
1511.59 53
1511.67 46
1511.76 39
1511.85 34
1511.94 29
1512.03 25
1512.12 22
1512.21 22
1512.30 23
1512.39 26
1512.48 31
1512.57 35
1512.66 39
1512.74 43
1512.83 45
1512.92 48
1513.01 51
1513.10 56
1513.19 61
1513.28 68
1513.37 74
1513.46 79
1513.55 81
1513.64 81
1513.73 78
1513.82 73
1513.90 66
1513.99 57
1514.08 47
1514.17 37
1514.26 26
1514.35 14
1514.44 4
1514.53 0
1514.62 0
1514.71 0
1514.80 0
1514.89 0
1514.98 2
1515.06 10
1515.15 19
1515.24 27
1515.33 36
1515.42 46
1515.51 58
1515.60 72
1515.69 88
1515.78 104
1515.87 119
1515.96 130
1516.05 136
1516.14 137
1516.23 134
1516.31 127
1516.40 118
1516.49 109
1516.58 100
1516.67 93
1516.76 87
1516.85 84
1516.94 82
1517.03 81
1517.12 81
1517.21 82
1517.30 82
1517.39 82
1517.48 81
1517.57 80
1517.65 80
1517.74 80
1517.83 82
1517.92 84
1518.01 87
1518.10 89
1518.19 89
1518.28 86
1518.37 80
1518.46 71
1518.55 59
1518.64 47
1518.73 37
1518.82 30
1518.91 27
1518.99 29
1519.08 35
1519.17 44
1519.26 53
1519.35 62
1519.44 68
1519.53 70
1519.62 68
1519.71 63
1519.80 55
1519.89 44
1519.98 33
1520.07 22
1520.16 13
1520.25 7
1520.34 4
1520.43 4
1520.51 8
1520.60 13
1520.69 19
1520.78 25
1520.87 30
1520.96 32
1521.05 32
1521.14 31
1521.23 29
1521.32 25
1521.41 22
1521.50 18
1521.59 15
1521.68 11
1521.77 6
1521.86 1
1521.95 0
1522.03 0
1522.12 0
1522.21 0
1522.30 0
1522.39 0
1522.48 0
1522.57 1
1522.66 14
1522.75 28
1522.84 42
1522.93 57
1523.02 72
1523.11 86
1523.20 100
1523.29 113
1523.38 124
1523.47 132
1523.56 136
1523.65 136
1523.74 132
1523.82 125
1523.91 116
1524.00 108
1524.09 102
1524.18 98
1524.27 96
1524.36 96
1524.45 95
1524.54 95
1524.63 93
1524.72 89
1524.81 84
1524.90 78
1524.99 71
1525.08 66
1525.17 62
1525.26 60
1525.35 60
1525.44 61
1525.53 64
1525.62 66
1525.71 67
1525.79 67
1525.88 66
1525.97 65
1526.06 64
1526.15 65
1526.24 66
1526.33 69
1526.42 72
1526.51 75
1526.60 75
1526.69 72
1526.78 66
1526.87 59
1526.96 52
1527.05 45
1527.14 41
1527.23 39
1527.32 42
1527.41 46
1527.50 52
1527.59 57
1527.68 62
1527.77 64
1527.86 65
1527.95 63
1528.03 61
1528.12 58
1528.21 56
1528.30 54
1528.39 52
1528.48 50
1528.57 47
1528.66 44
1528.75 40
1528.84 36
1528.93 32
1529.02 31
1529.11 31
1529.20 33
1529.29 36
1529.38 39
1529.47 43
1529.56 47
1529.65 51
1529.74 54
1529.83 56
1529.92 59
1530.01 60
1530.10 61
1530.19 61
1530.28 61
1530.37 60
1530.46 60
1530.55 60
1530.64 59
1530.73 59
1530.81 58
1530.90 58
1530.99 59
1531.08 61
1531.17 63
1531.26 66
1531.35 68
1531.44 68
1531.53 67
1531.62 63
1531.71 57
1531.80 50
1531.89 42
1531.98 35
1532.07 29
1532.16 26
1532.25 25
1532.34 26
1532.43 28
1532.52 33
1532.61 39
1532.70 46
1532.79 54
1532.88 61
1532.97 67
1533.06 72
1533.15 73
1533.24 71
1533.33 66
1533.42 59
1533.51 52
1533.60 45
1533.69 41
1533.78 40
1533.87 41
1533.96 45
1534.05 49
1534.14 53
1534.23 56
1534.32 58
1534.41 57
1534.50 55
1534.59 52
1534.68 47
1534.77 41
1534.86 35
1534.94 28
1535.03 20
1535.12 13
1535.21 5
1535.30 0
1535.39 0
1535.48 0
1535.57 0
1535.66 0
1535.75 0
1535.84 0
1535.93 0
1536.02 3
1536.11 8
1536.20 14
1536.29 18
1536.38 20
1536.47 22
1536.56 22
1536.65 21
1536.74 20
1536.83 18
1536.92 16
1537.01 15
1537.10 15
1537.19 17
1537.28 22
1537.37 28
1537.46 37
1537.55 48
1537.64 58
1537.73 67
1537.82 74
1537.91 79
1538.00 82
1538.09 84
1538.18 86
1538.27 90
1538.36 96
1538.45 103
1538.54 111
1538.63 118
1538.72 124
1538.81 128
1538.90 130
1538.99 133
1539.08 135
1539.17 138
1539.26 142
1539.35 146
1539.44 148
1539.53 148
1539.62 145
1539.71 140
1539.80 134
1539.89 128
1539.98 123
1540.07 121
1540.16 121
1540.25 124
1540.34 127
1540.43 130
1540.52 132
1540.61 133
1540.70 131
1540.79 128
1540.88 124
1540.97 121
1541.06 118
1541.15 116
1541.24 116
1541.33 116
1541.42 116
1541.51 117
1541.60 116
1541.69 113
1541.78 109
1541.87 103
1541.96 96
1542.05 89
1542.14 84
1542.23 80
1542.32 80
1542.41 83
1542.50 88
1542.59 96
1542.68 104
1542.77 111
1542.86 118
1542.95 123
1543.04 126
1543.13 128
1543.22 128
1543.31 129
1543.40 129
1543.49 128
1543.58 128
1543.67 126
1543.76 123
1543.85 117
1543.94 109
1544.03 99
1544.12 88
1544.21 78
1544.30 70
1544.39 65
1544.48 62
1544.57 60
1544.66 59
1544.75 58
1544.84 57
1544.93 55
1545.02 53
1545.11 52
1545.20 54
1545.29 58
1545.38 65
1545.47 72
1545.56 80
1545.65 88
1545.74 94
1545.84 97
1545.93 99
1546.02 98
1546.11 94
1546.20 88
1546.29 79
1546.38 69
1546.47 58
1546.56 47
1546.65 36
1546.74 27
1546.83 19
1546.92 13
1547.01 10
1547.10 8
1547.19 8
1547.28 9
1547.37 10
1547.46 13
1547.55 16
1547.64 20
1547.73 24
1547.82 30
1547.91 36
1548.00 42
1548.09 47
1548.18 50
1548.27 50
1548.36 47
1548.45 41
1548.54 33
1548.63 25
1548.72 18
1548.81 14
1548.90 12
1548.99 14
1549.08 18
1549.17 25
1549.26 34
1549.35 42
1549.44 51
1549.53 58
1549.62 65
1549.71 70
1549.80 75
1549.89 79
1549.99 82
1550.08 83
1550.17 83
1550.26 81
1550.35 76
1550.44 69
1550.53 60
1550.62 53
1550.71 46
1550.80 43
1550.89 42
1550.98 45
1551.07 49
1551.16 55
1551.25 62
1551.34 69
1551.43 76
1551.52 83
1551.61 90
1551.70 97
1551.79 103
1551.88 107
1551.97 107
1552.06 103
1552.15 93
1552.24 79
1552.33 62
1552.42 44
1552.51 25
1552.60 9
1552.69 0
1552.79 0
1552.88 0
1552.97 0
1553.06 0
1553.15 0
1553.24 9
1553.33 25
1553.42 44
1553.51 62
1553.60 79
1553.69 92
1553.78 100
1553.87 102
1553.96 99
1554.05 91
1554.14 81
1554.23 71
1554.32 63
1554.41 57
1554.50 55
1554.59 57
1554.68 60
1554.77 64
1554.86 67
1554.95 70
1555.05 72
1555.14 74
1555.23 74
1555.32 75
1555.41 75
1555.50 74
1555.59 73
1555.68 71
1555.77 69
1555.86 67
1555.95 65
1556.04 64
1556.13 63
1556.22 65
1556.31 68
1556.40 73
1556.49 80
1556.58 88
1556.67 96
1556.76 103
1556.85 109
1556.94 113
1557.04 114
1557.13 113
1557.22 110
1557.31 107
1557.40 104
1557.49 102
1557.58 102
1557.67 103
1557.76 105
1557.85 108
1557.94 112
1558.03 115
1558.12 117
1558.21 118
1558.30 118
1558.39 115
1558.48 111
1558.57 105
1558.66 98
1558.75 91
1558.85 83
1558.94 75
1559.03 67
1559.12 61
1559.21 55
1559.30 52
1559.39 49
1559.48 48
1559.57 47
1559.66 45
1559.75 41
1559.84 35
1559.93 28
1560.02 19
1560.11 10
1560.20 3
1560.29 0
1560.38 0
1560.48 0
1560.57 0
1560.66 0
1560.75 1
1560.84 3
1560.93 4
1561.02 4
1561.11 3
1561.20 2
1561.29 0
1561.38 0
1561.47 0
1561.56 1
1561.65 4
1561.74 9
1561.83 16
1561.93 24
1562.02 32
1562.11 40
1562.20 46
1562.29 51
1562.38 54
1562.47 56
1562.56 58
1562.65 60
1562.74 64
1562.83 67
1562.92 71
1563.01 74
1563.10 77
1563.19 78
1563.28 79
1563.38 81
1563.47 82
1563.56 85
1563.65 88
1563.74 92
1563.83 96
1563.92 98
1564.01 98
1564.10 95
1564.19 90
1564.28 83
1564.37 75
1564.46 66
1564.55 58
1564.65 52
1564.74 47
1564.83 44
1564.92 40
1565.01 37
1565.10 34
1565.19 31
1565.28 29
1565.37 27
1565.46 26
1565.55 26
1565.64 27
1565.73 28
1565.82 30
1565.92 34
1566.01 38
1566.10 44
1566.19 50
1566.28 56
1566.37 62
1566.46 68
1566.55 74
1566.64 81
1566.73 89
1566.82 96
1566.91 102
1567.00 105
1567.10 104
1567.19 99
1567.28 90
1567.37 80
1567.46 69
1567.55 60
1567.64 53
1567.73 49
1567.82 48
1567.91 49
1568.00 53
1568.09 58
1568.18 64
1568.28 72
1568.37 79
1568.46 85
1568.55 89
1568.64 89
1568.73 86
1568.82 81
1568.91 74
1569.00 67
1569.09 61
1569.18 56
1569.27 52
1569.37 49
1569.46 47
1569.55 46
1569.64 46
1569.73 46
1569.82 48
1569.91 50
1570.00 53
1570.09 54
1570.18 55
1570.27 54
1570.37 52
1570.46 50
1570.55 49
1570.64 48
1570.73 46
1570.82 44
1570.91 40
1571.00 35
1571.09 28
1571.18 20
1571.27 12
1571.36 6
1571.46 2
1571.55 1
1571.64 3
1571.73 8
1571.82 16
1571.91 25
1572.00 35
1572.09 45
1572.18 56
1572.27 67
1572.36 78
1572.46 87
1572.55 95
1572.64 99
1572.73 99
1572.82 97
1572.91 91
1573.00 84
1573.09 76
1573.18 69
1573.27 63
1573.37 59
1573.46 57
1573.55 55
1573.64 56
1573.73 57
1573.82 59
1573.91 62
1574.00 66
1574.09 69
1574.18 71
1574.28 71
1574.37 68
1574.46 62
1574.55 54
1574.64 45
1574.73 37
1574.82 31
1574.91 29
1575.00 31
1575.09 37
1575.19 46
1575.28 57
1575.37 69
1575.46 80
1575.55 92
1575.64 102
1575.73 112
1575.82 119
1575.91 125
1576.00 128
1576.10 128
1576.19 127
1576.28 124
1576.37 122
1576.46 119
1576.55 117
1576.64 115
1576.73 111
1576.82 104
1576.91 93
1577.01 79
1577.10 63
1577.19 47
1577.28 33
1577.37 25
1577.46 23
1577.55 30
1577.64 43
1577.73 62
1577.83 84
1577.92 105
1578.01 124
1578.10 138
1578.19 147
1578.28 153
1578.37 157
1578.46 160
1578.55 163
1578.65 165
1578.74 167
1578.83 166
1578.92 161
1579.01 154
1579.10 143
1579.19 131
1579.28 119
1579.37 109
1579.47 103
1579.56 100
1579.65 102
1579.74 106
1579.83 113
1579.92 120
1580.01 128
1580.10 134
1580.19 140
1580.29 144
1580.38 146
1580.47 147
1580.56 147
1580.65 146
1580.74 145
1580.83 143
1580.92 141
1581.02 137
1581.11 132
1581.20 126
1581.29 118
1581.38 110
1581.47 103
1581.56 98
1581.65 97
1581.74 101
1581.84 107
1581.93 117
1582.02 127
1582.11 137
1582.20 146
1582.29 153
1582.38 157
1582.47 159
1582.57 159
1582.66 158
1582.75 157
1582.84 155
1582.93 153
1583.02 150
1583.11 147
1583.20 143
1583.30 140
1583.39 136
1583.48 132
1583.57 129
1583.66 128
1583.75 128
1583.84 130
1583.93 133
1584.03 137
1584.12 141
1584.21 146
1584.30 150
1584.39 154
1584.48 157
1584.57 159
1584.66 160
1584.76 162
1584.85 162
1584.94 163
1585.03 162
1585.12 162
1585.21 161
1585.30 159
1585.39 157
1585.49 154
1585.58 151
1585.67 149
1585.76 149
1585.85 151
1585.94 154
1586.03 160
1586.13 167
1586.22 173
1586.31 177
1586.40 178
1586.49 176
1586.58 173
1586.67 168
1586.76 163
1586.86 160
1586.95 157
1587.04 156
1587.13 155
1587.22 154
1587.31 151
1587.40 146
1587.50 139
1587.59 131
1587.68 122
1587.77 112
1587.86 103
1587.95 96
1588.04 90
1588.14 88
1588.23 88
1588.32 89
1588.41 91
1588.50 91
1588.59 90
1588.68 85
1588.78 78
1588.87 70
1588.96 62
1589.05 56
1589.14 51
1589.23 48
1589.32 47
1589.41 46
1589.51 46
1589.60 44
1589.69 42
1589.78 39
1589.87 36
1589.96 33
1590.05 29
1590.15 26
1590.24 23
1590.33 20
1590.42 15
1590.51 11
1590.60 5
1590.70 0
1590.79 0
1590.88 0
1590.97 0
1591.06 0
1591.15 0
1591.24 0
1591.34 0
1591.43 0
1591.52 4
1591.61 10
1591.70 16
1591.79 22
1591.88 27
1591.98 32
1592.07 38
1592.16 44
1592.25 50
1592.34 56
1592.43 61
1592.52 66
1592.62 70
1592.71 73
1592.80 75
1592.89 76
1592.98 75
1593.07 73
1593.17 70
1593.26 66
1593.35 61
1593.44 55
1593.53 49
1593.62 42
1593.71 35
1593.81 26
1593.90 17
1593.99 7
1594.08 0
1594.17 0
1594.26 0
1594.36 0
1594.45 0
1594.54 0
1594.63 0
1594.72 4
1594.81 20
1594.90 35
1595.00 48
1595.09 58
1595.18 63
1595.27 64
1595.36 63
1595.45 60
1595.55 57
1595.64 53
1595.73 50
1595.82 48
1595.91 45
1596.00 41
1596.10 38
1596.19 33
1596.28 29
1596.37 23
1596.46 18
1596.55 12
1596.65 7
1596.74 2
1596.83 0
1596.92 0
1597.01 0
1597.10 0
1597.20 0
1597.29 0
1597.38 0
1597.47 0
1597.56 0
1597.65 2
1597.75 7
1597.84 12
1597.93 18
1598.02 24
1598.11 30
1598.20 36
1598.30 45
1598.39 55
1598.48 66
1598.57 78
1598.66 88
1598.75 96
1598.85 102
1598.94 103
1599.03 102
1599.12 99
1599.21 95
1599.30 90
1599.40 85
1599.49 81
1599.58 77
1599.67 75
1599.76 74
1599.85 75
1599.95 79
1600.04 86
1600.13 95
1600.22 107
1600.31 120
1600.40 133
1600.50 145
1600.59 155
1600.68 160
1600.77 160
1600.86 155
1600.95 147
1601.05 136
1601.14 125
1601.23 115
1601.32 105
1601.41 97
1601.51 91
1601.60 85
1601.69 79
1601.78 75
1601.87 71
1601.96 68
1602.06 67
1602.15 67
1602.24 69
1602.33 71
1602.42 72
1602.52 72
1602.61 70
1602.70 66
1602.79 60
1602.88 53
1602.97 45
1603.07 37
1603.16 31
1603.25 29
1603.34 30
1603.43 35
1603.53 43
1603.62 53
1603.71 62
1603.80 70
1603.89 73
1603.98 73
1604.08 69
1604.17 63
1604.26 56
1604.35 50
1604.44 47
1604.54 46
1604.63 47
1604.72 49
1604.81 51
1604.90 52
1604.99 50
1605.09 46
1605.18 39
1605.27 31
1605.36 21
1605.45 13
1605.55 6
1605.64 2
1605.73 2
1605.82 7
1605.91 16
1606.01 29
1606.10 44
1606.19 59
1606.28 72
1606.37 83
1606.46 90
1606.56 94
1606.65 94
1606.74 93
1606.83 90
1606.92 88
1607.02 85
1607.11 83
1607.20 81
1607.29 80
1607.38 80
1607.48 80
1607.57 81
1607.66 83
1607.75 84
1607.84 85
1607.94 84
1608.03 82
1608.12 78
1608.21 73
1608.30 68
1608.40 63
1608.49 57
1608.58 52
1608.67 47
1608.76 42
1608.86 38
1608.95 36
1609.04 36
1609.13 37
1609.22 42
1609.32 49
1609.41 56
1609.50 65
1609.59 73
1609.68 80
1609.78 86
1609.87 91
1609.96 95
1610.05 97
1610.14 99
1610.24 100
1610.33 99
1610.42 96
1610.51 89
1610.60 80
1610.70 67
1610.79 52
1610.88 37
1610.97 22
1611.06 10
1611.16 1
1611.25 0
1611.34 0
1611.43 0
1611.52 0
1611.62 0
1611.71 1
1611.80 4
1611.89 6
1611.98 10
1612.08 15
1612.17 22
1612.26 29
1612.35 36
1612.44 42
1612.54 46
1612.63 47
1612.72 46
1612.81 43
1612.91 41
1613.00 39
1613.09 38
1613.18 38
1613.27 39
1613.37 40
1613.46 40
1613.55 40
1613.64 40
1613.73 41
1613.83 43
1613.92 47
1614.01 53
1614.10 59
1614.19 64
1614.29 68
1614.38 71
1614.47 72
1614.56 72
1614.66 71
1614.75 69
1614.84 66
1614.93 62
1615.02 55
1615.12 46
1615.21 36
1615.30 25
1615.39 16
1615.48 8
1615.58 3
1615.67 0
1615.76 0
1615.85 0
1615.95 0
1616.04 0
1616.13 0
1616.22 0
1616.31 0
1616.41 0
1616.50 0
1616.59 1
1616.68 4
1616.78 6
1616.87 9
1616.96 13
1617.05 17
1617.14 22
1617.24 27
1617.33 31
1617.42 35
1617.51 37
1617.61 38
1617.70 38
1617.79 38
1617.88 37
1617.97 37
1618.07 36
1618.16 35
1618.25 34
1618.34 34
1618.44 33
1618.53 34
1618.62 38
1618.71 45
1618.80 54
1618.90 65
1618.99 76
1619.08 85
1619.17 90
1619.27 92
1619.36 90
1619.45 86
1619.54 82
1619.64 80
1619.73 81
1619.82 85
1619.91 90
1620.00 95
1620.10 97
1620.19 96
1620.28 91
1620.37 84
1620.47 78
1620.56 73
1620.65 71
1620.74 73
1620.84 78
1620.93 85
1621.02 91
1621.11 95
1621.20 97
1621.30 96
1621.39 92
1621.48 88
1621.57 84
1621.67 82
1621.76 83
1621.85 85
1621.94 90
1622.04 97
1622.13 105
1622.22 112
1622.31 118
1622.40 123
1622.50 125
1622.59 124
1622.68 121
1622.77 117
1622.87 113
1622.96 110
1623.05 109
1623.14 108
1623.24 108
1623.33 107
1623.42 104
1623.51 98
1623.61 88
1623.70 76
1623.79 62
1623.88 49
1623.98 37
1624.07 29
1624.16 25
1624.25 26
1624.35 31
1624.44 40
1624.53 50
1624.62 63
1624.71 75
1624.81 86
1624.90 96
1624.99 104
1625.08 109
1625.18 111
1625.27 109
1625.36 104
1625.45 97
1625.55 88
1625.64 78
1625.73 69
1625.82 61
1625.92 55
1626.01 52
1626.10 52
1626.19 54
1626.29 60
1626.38 66
1626.47 73
1626.56 78
1626.66 81
1626.75 81
1626.84 78
1626.93 74
1627.03 69
1627.12 65
1627.21 62
1627.30 60
1627.40 60
1627.49 60
1627.58 61
1627.67 61
1627.77 61
1627.86 60
1627.95 59
1628.04 58
1628.14 57
1628.23 57
1628.32 56
1628.41 56
1628.51 56
1628.60 55
1628.69 54
1628.78 52
1628.88 50
1628.97 47
1629.06 43
1629.15 41
1629.25 39
1629.34 38
1629.43 39
1629.52 41
1629.62 44
1629.71 49
1629.80 54
1629.90 59
1629.99 63
1630.08 68
1630.17 71
1630.27 74
1630.36 75
1630.45 76
1630.54 75
1630.64 75
1630.73 74
1630.82 75
1630.91 77
1631.01 81
1631.10 85
1631.19 90
1631.28 93
1631.38 94
1631.47 93
1631.56 90
1631.65 85
1631.75 78
1631.84 72
1631.93 66
1632.03 61
1632.12 57
1632.21 55
1632.30 53
1632.40 51
1632.49 49
1632.58 47
1632.67 43
1632.77 37
1632.86 31
1632.95 23
1633.04 15
1633.14 8
1633.23 2
1633.32 0
1633.42 0
1633.51 0
1633.60 0
1633.69 0
1633.79 0
1633.88 0
1633.97 0
1634.06 3
1634.16 11
1634.25 18
1634.34 23
1634.43 26
1634.53 26
1634.62 26
1634.71 25
1634.81 26
1634.90 29
1634.99 32
1635.08 36
1635.18 40
1635.27 43
1635.36 44
1635.45 45
1635.55 44
1635.64 42
1635.73 39
1635.83 35
1635.92 30
1636.01 26
1636.10 21
1636.20 18
1636.29 17
1636.38 18
1636.48 21
1636.57 26
1636.66 33
1636.75 41
1636.85 50
1636.94 61
1637.03 73
1637.12 83
1637.22 92
1637.31 98
1637.40 101
1637.50 99
1637.59 95
1637.68 89
1637.77 82
1637.87 75
1637.96 68
1638.05 61
1638.15 55
1638.24 51
1638.33 48
1638.42 47
1638.52 47
1638.61 49
1638.70 52
1638.79 55
1638.89 59
1638.98 62
1639.07 67
1639.17 71
1639.26 76
1639.35 81
1639.44 85
1639.54 87
1639.63 86
1639.72 84
1639.82 80
1639.91 77
1640.00 75
1640.09 73
1640.19 73
1640.28 72
1640.37 71
1640.47 69
1640.56 65
1640.65 62
1640.75 58
1640.84 56
1640.93 55
1641.02 56
1641.12 58
1641.21 60
1641.30 64
1641.40 67
1641.49 70
1641.58 71
1641.67 71
1641.77 70
1641.86 67
1641.95 64
1642.05 61
1642.14 59
1642.23 60
1642.32 64
1642.42 71
1642.51 80
1642.60 90
1642.70 101
1642.79 111
1642.88 120
1642.98 126
1643.07 128
1643.16 128
1643.25 124
1643.35 117
1643.44 110
1643.53 102
1643.63 97
1643.72 95
1643.81 96
1643.90 100
1644.00 105
1644.09 109
1644.18 111
1644.28 110
1644.37 106
1644.46 101
1644.56 96
1644.65 93
1644.74 91
1644.83 92
1644.93 95
1645.02 99
1645.11 104
1645.21 108
1645.30 111
1645.39 114
1645.49 116
1645.58 118
1645.67 119
1645.76 121
1645.86 122
1645.95 123
1646.04 125
1646.14 126
1646.23 127
1646.32 127
1646.42 126
1646.51 124
1646.60 121
1646.70 117
1646.79 114
1646.88 109
1646.97 105
1647.07 100
1647.16 93
1647.25 85
1647.35 75
1647.44 65
1647.53 56
1647.63 48
1647.72 43
1647.81 41
1647.91 43
1648.00 48
1648.09 55
1648.18 63
1648.28 71
1648.37 79
1648.46 86
1648.56 93
1648.65 99
1648.74 104
1648.84 108
1648.93 112
1649.02 115
1649.12 116
1649.21 116
1649.30 115
1649.39 111
1649.49 106
1649.58 99
1649.67 90
1649.77 80
1649.86 70
1649.95 59
1650.05 50
1650.14 44
1650.23 39
1650.33 37
1650.42 38
1650.51 41
1650.61 44
1650.70 48
1650.79 52
1650.89 56
1650.98 60
1651.07 64
1651.16 67
1651.26 70
1651.35 73
1651.44 75
1651.54 75
1651.63 75
1651.72 75
1651.82 74
1651.91 73
1652.00 73
1652.10 73
1652.19 72
1652.28 72
1652.38 71
1652.47 71
1652.56 70
1652.66 70
1652.75 70
1652.84 72
1652.94 75
1653.03 80
1653.12 86
1653.22 92
1653.31 99
1653.40 105
1653.50 110
1653.59 113
1653.68 114
1653.77 114
1653.87 113
1653.96 111
1654.05 109
1654.15 108
1654.24 107
1654.33 107
1654.43 108
1654.52 109
1654.61 110
1654.71 112
1654.80 113
1654.89 114
1654.99 114
1655.08 112
1655.17 110
1655.27 105
1655.36 99
1655.45 93
1655.55 86
1655.64 80
1655.73 76
1655.83 75
1655.92 76
1656.01 80
1656.11 84
1656.20 88
1656.29 90
1656.39 88
1656.48 83
1656.57 74
1656.67 64
1656.76 54
1656.85 46
1656.95 42
1657.04 40
1657.13 43
1657.23 48
1657.32 54
1657.41 61
1657.51 66
1657.60 69
1657.69 71
1657.79 71
1657.88 69
1657.97 66
1658.07 62
1658.16 57
1658.25 51
1658.35 44
1658.44 36
1658.53 30
1658.63 25
1658.72 22
1658.81 21
1658.91 21
1659.00 23
1659.09 26
1659.19 29
1659.28 31
1659.38 32
1659.47 31
1659.56 30
1659.66 30
1659.75 30
1659.84 33
1659.94 38
1660.03 45
1660.12 54
1660.22 61
1660.31 67
1660.40 69
1660.50 67
1660.59 62
1660.68 56
1660.78 50
1660.87 45
1660.96 44
1661.06 45
1661.15 48
1661.24 52
1661.34 56
1661.43 59
1661.52 61
1661.62 61
1661.71 60
1661.80 58
1661.90 55
1661.99 53
1662.09 49
1662.18 46
1662.27 42
1662.37 38
1662.46 33
1662.55 27
1662.65 21
1662.74 13
1662.83 5
1662.93 0
1663.02 0
1663.11 0
1663.21 0
1663.30 0
1663.39 0
1663.49 0
1663.58 0
1663.67 7
1663.77 15
1663.86 19
1663.96 21
1664.05 21
1664.14 19
1664.24 16
1664.33 14
1664.42 13
1664.52 13
1664.61 12
1664.70 11
1664.80 10
1664.89 8
1664.98 9
1665.08 12
1665.17 19
1665.27 28
1665.36 39
1665.45 51
1665.55 60
1665.64 67
1665.73 71
1665.83 72
1665.92 73
1666.01 72
1666.11 73
1666.20 75
1666.29 78
1666.39 82
1666.48 87
1666.58 90
1666.67 93
1666.76 94
1666.86 96
1666.95 97
1667.04 97
1667.14 97
1667.23 96
1667.32 94
1667.42 90
1667.51 84
1667.61 78
1667.70 71
1667.79 67
1667.89 65
1667.98 66
1668.07 69
1668.17 74
1668.26 80
1668.35 85
1668.45 89
1668.54 92
1668.64 94
1668.73 92
1668.82 88
1668.92 81
1669.01 72
1669.10 60
1669.20 47
1669.29 36
1669.39 26
1669.48 18
1669.57 14
1669.67 12
1669.76 12
1669.85 15
1669.95 19
1670.04 24
1670.13 30
1670.23 35
1670.32 39
1670.42 40
1670.51 38
1670.60 35
1670.70 31
1670.79 28
1670.88 28
1670.98 32
1671.07 41
1671.17 53
1671.26 66
1671.35 79
1671.45 89
1671.54 96
1671.63 100
1671.73 101
1671.82 102
1671.92 104
1672.01 108
1672.10 113
1672.20 118
1672.29 123
1672.38 128
1672.48 132
1672.57 134
1672.67 136
1672.76 138
1672.85 140
1672.95 142
1673.04 144
1673.14 144
1673.23 142
1673.32 136
1673.42 127
1673.51 115
1673.60 102
1673.70 88
1673.79 74
1673.89 62
1673.98 52
1674.07 43
1674.17 36
1674.26 30
1674.35 26
1674.45 23
1674.54 22
1674.64 22
1674.73 23
1674.82 26
1674.92 29
1675.01 33
1675.11 38
1675.20 43
1675.29 48
1675.39 54
1675.48 61
1675.57 69
1675.67 79
1675.76 90
1675.86 102
1675.95 114
1676.04 124
1676.14 131
1676.23 135
1676.33 135
1676.42 132
1676.51 125
1676.61 117
1676.70 109
1676.80 101
1676.89 92
1676.98 82
1677.08 71
1677.17 59
1677.26 46
1677.36 34
1677.45 25
1677.55 20
1677.64 21
1677.73 25
1677.83 32
1677.92 40
1678.02 45
1678.11 47
1678.20 45
1678.30 41
1678.39 37
1678.49 35
1678.58 36
1678.67 39
1678.77 45
1678.86 52
1678.96 58
1679.05 64
1679.14 68
1679.24 70
1679.33 72
1679.43 73
1679.52 75
1679.61 77
1679.71 80
1679.80 84
1679.90 88
1679.99 93
1680.08 99
1680.18 106
1680.27 113
1680.37 119
1680.46 124
1680.55 127
1680.65 128
1680.74 126
1680.84 125
1680.93 123
1681.02 121
1681.12 120
1681.21 117
1681.31 113
1681.40 106
1681.49 96
1681.59 85
1681.68 74
1681.78 63
1681.87 54
1681.96 49
1682.06 47
1682.15 47
1682.25 50
1682.34 54
1682.43 59
1682.53 64
1682.62 69
1682.72 72
1682.81 73
1682.90 72
1683.00 69
1683.09 66
1683.19 63
1683.28 61
1683.37 60
1683.47 61
1683.56 64
1683.66 66
1683.75 68
1683.85 71
1683.94 74
1684.03 78
1684.13 83
1684.22 89
1684.32 95
1684.41 100
1684.50 104
1684.60 106
1684.69 109
1684.79 111
1684.88 115
1684.97 120
1685.07 126
1685.16 132
1685.26 137
1685.35 141
1685.45 142
1685.54 141
1685.63 137
1685.73 132
1685.82 125
1685.92 117
1686.01 109
1686.10 101
1686.20 94
1686.29 89
1686.39 85
1686.48 83
1686.58 83
1686.67 83
1686.76 84
1686.86 86
1686.95 89
1687.05 94
1687.14 101
1687.23 109
1687.33 119
1687.42 130
1687.52 141
1687.61 151
1687.71 159
1687.80 165
1687.89 168
1687.99 169
1688.08 167
1688.18 162
1688.27 154
1688.37 144
1688.46 132
1688.55 118
1688.65 104
1688.74 91
1688.84 79
1688.93 68
1689.02 59
1689.12 53
1689.21 48
1689.31 46
1689.40 45
1689.50 45
1689.59 46
1689.68 49
1689.78 52
1689.87 56
1689.97 61
1690.06 66
1690.16 72
1690.25 77
1690.34 81
1690.44 84
1690.53 84
1690.63 82
1690.72 78
1690.82 71
1690.91 64
1691.00 58
1691.10 53
1691.19 52
1691.29 54
1691.38 59
1691.48 66
1691.57 73
1691.66 79
1691.76 81
1691.85 79
1691.95 73
1692.04 65
1692.14 56
1692.23 49
1692.32 45
1692.42 45
1692.51 48
1692.61 55
1692.70 62
1692.80 69
1692.89 74
1692.99 78
1693.08 81
1693.17 85
1693.27 90
1693.36 96
1693.46 103
1693.55 109
1693.65 114
1693.74 117
1693.83 116
1693.93 113
1694.02 109
1694.12 104
1694.21 100
1694.31 97
1694.40 95
1694.50 95
1694.59 95
1694.68 95
1694.78 93
1694.87 89
1694.97 83
1695.06 74
1695.16 63
1695.25 52
1695.34 42
1695.44 33
1695.53 27
1695.63 22
1695.72 19
1695.82 16
1695.91 13
1696.01 10
1696.10 6
1696.19 3
1696.29 1
1696.38 0
1696.48 0
1696.57 0
1696.67 0
1696.76 0
1696.86 0
1696.95 0
1697.04 0
1697.14 0
1697.23 2
1697.33 8
1697.42 17
1697.52 27
1697.61 39
1697.71 50
1697.80 62
1697.90 72
1697.99 80
1698.08 86
1698.18 90
1698.27 91
1698.37 91
1698.46 90
1698.56 87
1698.65 85
1698.75 84
1698.84 84
1698.93 86
1699.03 90
1699.12 96
1699.22 103
1699.31 109
1699.41 115
1699.50 118
1699.60 118
1699.69 114
1699.79 107
1699.88 97
1699.97 87
1700.07 77
1700.16 69
1700.26 64
1700.35 63
1700.45 65
1700.54 69
1700.64 73
1700.73 76
1700.83 77
1700.92 74
1701.01 70
1701.11 64
1701.20 60
1701.30 58
1701.39 61
1701.49 66
1701.58 74
1701.68 83
1701.77 91
1701.87 97
1701.96 101
1702.06 102
1702.15 103
1702.24 103
1702.34 103
1702.43 102
1702.53 101
1702.62 97
1702.72 90
1702.81 80
1702.91 67
1703.00 51
1703.10 34
1703.19 17
1703.29 1
1703.38 0
1703.47 0
1703.57 0
1703.66 0
1703.76 0
1703.85 0
1703.95 5
1704.04 19
1704.14 32
1704.23 44
1704.33 54
1704.42 64
1704.52 73
1704.61 81
1704.71 88
1704.80 93
1704.89 96
1704.99 95
1705.08 92
1705.18 86
1705.27 79
1705.37 71
1705.46 63
1705.56 56
1705.65 50
1705.75 47
1705.84 47
1705.94 50
1706.03 55
1706.13 61
1706.22 66
1706.32 70
1706.41 72
1706.50 71
1706.60 70
1706.69 69
1706.79 69
1706.88 71
1706.98 75
1707.07 78
1707.17 81
1707.26 83
1707.36 83
1707.45 82
1707.55 81
1707.64 81
1707.74 82
1707.83 82
1707.93 82
1708.02 79
1708.12 72
1708.21 64
1708.31 53
1708.40 41
1708.49 30
1708.59 22
1708.68 16
1708.78 13
1708.87 14
1708.97 18
1709.06 24
1709.16 33
1709.25 42
1709.35 50
1709.44 57
1709.54 61
1709.63 62
1709.73 60
1709.82 55
1709.92 49
1710.01 43
1710.11 37
1710.20 32
1710.30 27
1710.39 22
1710.49 16
1710.58 11
1710.68 5
1710.77 1
1710.87 0
1710.96 0
1711.05 4
1711.15 10
1711.24 18
1711.34 26
1711.43 32
1711.53 37
1711.62 39
1711.72 39
1711.81 38
1711.91 35
1712.00 31
1712.10 27
1712.19 24
1712.29 21
1712.38 20
1712.48 20
1712.57 21
1712.67 23
1712.76 25
1712.86 28
1712.95 30
1713.05 32
1713.14 33
1713.24 34
1713.33 34
1713.43 33
1713.52 31
1713.62 28
1713.71 24
1713.81 21
1713.90 19
1714.00 20
1714.09 23
1714.19 28
1714.28 35
1714.38 42
1714.47 48
1714.57 52
1714.66 55
1714.76 57
1714.85 60
1714.95 65
1715.04 73
1715.14 85
1715.23 98
1715.33 112
1715.42 125
1715.52 137
1715.61 145
1715.71 150
1715.80 153
1715.90 152
1715.99 148
1716.09 141
1716.18 130
1716.28 116
1716.37 101
1716.47 86
1716.56 73
1716.66 62
1716.75 55
1716.85 50
1716.94 48
1717.04 49
1717.13 50
1717.23 52
1717.32 55
1717.42 59
1717.51 64
1717.61 70
1717.70 76
1717.80 82
1717.89 88
1717.99 95
1718.08 101
1718.18 106
1718.27 111
1718.37 114
1718.46 115
1718.56 113
1718.65 107
1718.75 97
1718.84 84
1718.94 68
1719.03 51
1719.13 34
1719.22 18
1719.32 5
1719.41 0
1719.51 0
1719.60 0
1719.70 0
1719.79 0
1719.89 0
1719.98 0
1720.08 0
1720.17 2
1720.27 14
1720.36 25
1720.46 35
1720.55 43
1720.65 47
1720.74 49
1720.84 47
1720.93 45
1721.03 41
1721.12 36
1721.22 31
1721.31 26
1721.41 20
1721.51 14
1721.60 9
1721.70 3
1721.79 0
1721.89 0
1721.98 0
1722.08 0
1722.17 0
1722.27 2
1722.36 12
1722.46 23
1722.55 35
1722.65 46
1722.74 54
1722.84 59
1722.93 60
1723.03 59
1723.12 56
1723.22 52
1723.31 49
1723.41 48
1723.50 48
1723.60 50
1723.69 51
1723.79 53
1723.88 53
1723.98 52
1724.07 50
1724.17 47
1724.27 44
1724.36 40
1724.46 37
1724.55 35
1724.65 35
1724.74 36
1724.84 40
1724.93 44
1725.03 49
1725.12 53
1725.22 54
1725.31 50
1725.41 41
1725.50 28
1725.60 12
1725.69 0
1725.79 0
1725.88 0
1725.98 0
1726.08 0
1726.17 0
1726.27 0
1726.36 12
1726.46 27
1726.55 42
1726.65 55
1726.74 68
1726.84 78
1726.93 87
1727.03 94
1727.12 98
1727.22 100
1727.31 101
1727.41 102
1727.50 103
1727.60 105
1727.70 109
1727.79 113
1727.89 115
1727.98 115
1728.08 109
1728.17 98
1728.27 82
1728.36 64
1728.46 45
1728.55 29
1728.65 16
1728.74 8
1728.84 5
1728.93 3
1729.03 3
1729.13 2
1729.22 0
1729.32 0
1729.41 0
1729.51 0
1729.60 0
1729.70 0
1729.79 0
1729.89 0
1729.98 7
1730.08 14
1730.17 20
1730.27 25
1730.36 30
1730.46 34
1730.56 39
1730.65 44
1730.75 50
1730.84 58
1730.94 67
1731.03 76
1731.13 84
1731.22 89
1731.32 91
1731.41 89
1731.51 84
1731.61 76
1731.70 67
1731.80 59
1731.89 54
1731.99 51
1732.08 53
1732.18 57
1732.27 63
1732.37 69
1732.46 74
1732.56 77
1732.66 77
1732.75 75
1732.85 72
1732.94 69
1733.04 66
1733.13 65
1733.23 66
1733.32 67
1733.42 70
1733.51 72
1733.61 74
1733.71 75
1733.80 77
1733.90 80
1733.99 84
1734.09 90
1734.18 97
1734.28 105
1734.37 113
1734.47 119
1734.56 124
1734.66 128
1734.76 130
1734.85 132
1734.95 134
1735.04 138
1735.14 142
1735.23 149
1735.33 156
1735.42 164
1735.52 170
1735.62 173
1735.71 172
1735.81 166
1735.90 156
1736.00 143
1736.09 129
1736.19 114
1736.28 101
1736.38 90
1736.48 82
1736.57 74
1736.67 69
1736.76 65
1736.86 62
1736.95 61
1737.05 61
1737.14 62
1737.24 62
1737.34 62
1737.43 60
1737.53 57
1737.62 55
1737.72 53
1737.81 54
1737.91 57
1738.00 62
1738.10 69
1738.20 75
1738.29 79
1738.39 80
1738.48 78
1738.58 72
1738.67 65
1738.77 57
1738.87 50
1738.96 46
1739.06 45
1739.15 47
1739.25 51
1739.34 56
1739.44 60
1739.53 63
1739.63 63
1739.73 62
1739.82 60
1739.92 59
1740.01 59
1740.11 62
1740.20 67
1740.30 74
1740.40 80
1740.49 86
1740.59 88
1740.68 87
1740.78 83
1740.87 76
1740.97 68
1741.07 61
1741.16 56
1741.26 53
1741.35 53
1741.45 56
1741.54 61
1741.64 67
1741.73 74
1741.83 80
1741.93 85
1742.02 89
1742.12 90
1742.21 89
1742.31 86
1742.40 83
1742.50 81
1742.60 81
1742.69 84
1742.79 89
1742.88 95
1742.98 102
1743.08 108
1743.17 111
1743.27 112
1743.36 108
1743.46 103
1743.55 95
1743.65 86
1743.75 77
1743.84 69
1743.94 64
1744.03 62
1744.13 63
1744.22 67
1744.32 73
1744.42 80
1744.51 88
1744.61 95
1744.70 101
1744.80 108
1744.89 116
1744.99 124
1745.09 132
1745.18 140
1745.28 146
1745.37 149
1745.47 149
1745.57 145
1745.66 140
1745.76 134
1745.85 129
1745.95 126
1746.04 127
1746.14 131
1746.24 137
1746.33 145
1746.43 154
1746.52 163
1746.62 170
1746.72 177
1746.81 182
1746.91 186
1747.00 189
1747.10 192
1747.19 193
1747.29 193
1747.39 192
1747.48 189
1747.58 185
1747.67 180
1747.77 175
1747.87 170
1747.96 168
1748.06 166
1748.15 167
1748.25 169
1748.34 173
1748.44 178
1748.54 186
1748.63 196
1748.73 208
1748.82 221
1748.92 236
1749.02 250
1749.11 263
1749.21 274
1749.30 283
1749.40 290
1749.50 296
1749.59 303
1749.69 310
1749.78 318
1749.88 327
1749.98 338
1750.07 349
1750.17 361
1750.26 373
1750.36 385
1750.45 397
1750.55 409
1750.65 421
1750.74 433
1750.84 444
1750.93 454
1751.03 463
1751.13 470
1751.22 473
1751.32 471
1751.41 464
1751.51 453
1751.61 439
1751.70 424
1751.80 410
1751.89 396
1751.99 384
1752.09 374
1752.18 364
1752.28 354
1752.37 344
1752.47 334
1752.57 324
1752.66 314
1752.76 304
1752.85 294
1752.95 284
1753.05 273
1753.14 261
1753.24 248
1753.33 236
1753.43 227
1753.53 221
1753.62 221
1753.72 227
1753.81 237
1753.91 250
1754.01 263
1754.10 273
1754.20 279
1754.29 280
1754.39 275
1754.49 265
1754.58 253
1754.68 237
1754.77 220
1754.87 201
1754.97 182
1755.06 163
1755.16 144
1755.26 126
1755.35 111
1755.45 99
1755.54 91
1755.64 86
1755.74 85
1755.83 87
1755.93 92
1756.02 97
1756.12 101
1756.22 104
1756.31 104
1756.41 102
1756.50 98
1756.60 92
1756.70 86
1756.79 80
1756.89 76
1756.99 71
1757.08 68
1757.18 64
1757.27 61
1757.37 58
1757.47 57
1757.56 57
1757.66 58
1757.75 61
1757.85 65
1757.95 68
1758.04 69
1758.14 68
1758.23 65
1758.33 60
1758.43 54
1758.52 49
1758.62 47
1758.72 47
1758.81 51
1758.91 57
1759.00 64
1759.10 71
1759.20 77
1759.29 79
1759.39 80
1759.49 78
1759.58 75
1759.68 72
1759.77 69
1759.87 67
1759.97 68
1760.06 70
1760.16 75
1760.25 82
1760.35 89
1760.45 98
1760.54 106
1760.64 114
1760.74 121
1760.83 127
1760.93 134
1761.02 140
1761.12 145
1761.22 149
1761.31 151
1761.41 151
1761.51 149
1761.60 145
1761.70 141
1761.79 140
1761.89 142
1761.99 149
1762.08 159
1762.18 172
1762.28 185
1762.37 196
1762.47 204
1762.56 207
1762.66 205
1762.76 200
1762.85 192
1762.95 185
1763.05 180
1763.14 178
1763.24 178
1763.33 180
1763.43 181
1763.53 181
1763.62 179
1763.72 174
1763.82 167
1763.91 160
1764.01 152
1764.11 147
1764.20 142
1764.30 140
1764.39 139
1764.49 139
1764.59 142
1764.68 146
1764.78 152
1764.88 160
1764.97 169
1765.07 177
1765.16 185
1765.26 191
1765.36 195
1765.45 197
1765.55 196
1765.65 194
1765.74 191
1765.84 188
1765.94 184
1766.03 182
1766.13 182
1766.22 184
1766.32 189
1766.42 194
1766.51 199
1766.61 202
1766.71 202
1766.80 199
1766.90 193
1767.00 188
1767.09 185
1767.19 185
1767.29 188
1767.38 194
1767.48 201
1767.57 207
1767.67 209
1767.77 207
1767.86 202
1767.96 193
1768.06 184
1768.15 174
1768.25 164
1768.35 154
1768.44 144
1768.54 134
1768.63 123
1768.73 112
1768.83 102
1768.92 94
1769.02 90
1769.12 90
1769.21 92
1769.31 96
1769.41 101
1769.50 103
1769.60 102
1769.70 98
1769.79 91
1769.89 81
1769.99 70
1770.08 58
1770.18 45
1770.27 33
1770.37 22
1770.47 11
1770.56 2
1770.66 0
1770.76 0
1770.85 0
1770.95 0
1771.05 0
1771.14 0
1771.24 0
1771.34 0
1771.43 1
1771.53 2
1771.63 4
1771.72 8
1771.82 11
1771.92 15
1772.01 18
1772.11 21
1772.20 25
1772.30 30
1772.40 39
1772.49 51
1772.59 67
1772.69 85
1772.78 104
1772.88 123
1772.98 138
1773.07 150
1773.17 158
1773.27 161
1773.36 161
1773.46 156
1773.56 148
1773.65 138
1773.75 125
1773.85 112
1773.94 99
1774.04 87
1774.14 76
1774.23 66
1774.33 59
1774.43 54
1774.52 50
1774.62 47
1774.72 45
1774.81 45
1774.91 45
1775.01 46
1775.10 49
1775.20 53
1775.30 59
1775.39 65
1775.49 71
1775.59 78
1775.68 84
1775.78 89
1775.88 92
1775.97 92
1776.07 90
1776.17 85
1776.26 78
1776.36 71
1776.46 64
1776.55 58
1776.65 54
1776.75 51
1776.84 49
1776.94 48
1777.04 47
1777.13 48
1777.23 50
1777.33 56
1777.42 64
1777.52 75
1777.62 88
1777.71 100
1777.81 110
1777.91 116
1778.00 119
1778.10 117
1778.20 112
1778.29 103
1778.39 93
1778.49 82
1778.58 72
1778.68 62
1778.78 55
1778.87 49
1778.97 48
1779.07 49
1779.16 52
1779.26 55
1779.36 59
1779.45 62
1779.55 65
1779.65 66
1779.74 67
1779.84 67
1779.94 67
1780.03 67
1780.13 66
1780.23 65
1780.32 63
1780.42 60
1780.52 58
1780.61 57
1780.71 57
1780.81 58
1780.90 61
1781.00 65
1781.10 70
1781.19 74
1781.29 77
1781.39 79
1781.48 79
1781.58 79
1781.68 78
1781.77 77
1781.87 77
1781.97 78
1782.07 79
1782.16 80
1782.26 81
1782.36 82
1782.45 83
1782.55 84
1782.65 85
1782.74 87
1782.84 89
1782.94 91
1783.03 93
1783.13 93
1783.23 92
1783.32 90
1783.42 88
1783.52 88
1783.61 89
1783.71 91
1783.81 95
1783.91 99
1784.00 101
1784.10 101
1784.20 98
1784.29 95
1784.39 90
1784.49 86
1784.58 83
1784.68 82
1784.78 84
1784.87 89
1784.97 94
1785.07 100
1785.16 106
1785.26 110
1785.36 113
1785.46 114
1785.55 114
1785.65 113
1785.75 112
1785.84 111
1785.94 111
1786.04 111
1786.13 113
1786.23 114
1786.33 114
1786.42 113
1786.52 111
1786.62 107
1786.72 103
1786.81 98
1786.91 95
1787.01 92
1787.10 91
1787.20 90
1787.30 90
1787.39 89
1787.49 89
1787.59 89
1787.68 89
1787.78 89
1787.88 89
1787.98 90
1788.07 91
1788.17 92
1788.27 95
1788.36 98
1788.46 101
1788.56 105
1788.65 108
1788.75 111
1788.85 111
1788.95 109
1789.04 104
1789.14 95
1789.24 84
1789.33 70
1789.43 57
1789.53 45
1789.62 37
1789.72 33
1789.82 34
1789.92 39
1790.01 47
1790.11 57
1790.21 67
1790.30 76
1790.40 84
1790.50 90
1790.59 94
1790.69 97
1790.79 99
1790.89 99
1790.98 100
1791.08 98
1791.18 95
1791.27 91
1791.37 84
1791.47 76
1791.56 68
1791.66 59
1791.76 53
1791.86 49
1791.95 49
1792.05 53
1792.15 58
1792.24 64
1792.34 69
1792.44 72
1792.54 72
1792.63 69
1792.73 62
1792.83 55
1792.92 47
1793.02 39
1793.12 33
1793.22 28
1793.31 25
1793.41 23
1793.51 22
1793.60 23
1793.70 25
1793.80 30
1793.90 37
1793.99 46
1794.09 56
1794.19 67
1794.28 79
1794.38 91
1794.48 102
1794.58 112
1794.67 121
1794.77 127
1794.87 130
1794.96 128
1795.06 120
1795.16 109
1795.26 93
1795.35 75
1795.45 58
1795.55 44
1795.64 34
1795.74 29
1795.84 29
1795.94 32
1796.03 36
1796.13 40
1796.23 42
1796.32 41
1796.42 37
1796.52 32
1796.62 25
1796.71 17
1796.81 10
1796.91 4
1797.00 0
1797.10 0
1797.20 0
1797.30 0
1797.39 0
1797.49 0
1797.59 0
1797.69 0
1797.78 0
1797.88 0
1797.98 2
1798.07 10
1798.17 19
1798.27 31
1798.37 43
1798.46 53
1798.56 61
1798.66 65
1798.75 66
1798.85 66
1798.95 64
1799.05 63
1799.14 63
1799.24 63
1799.34 64
1799.44 65
1799.53 65
1799.63 64
1799.73 61
1799.82 57
1799.92 52
1800.02 46
1800.12 41
1800.21 36
1800.31 34
1800.41 34
1800.51 38
1800.60 45
1800.70 53
1800.80 62
1800.90 71
1800.99 77
1801.09 80
1801.19 79
1801.28 75
1801.38 69
1801.48 62
1801.58 55
1801.67 48
1801.77 43
1801.87 40
1801.97 38
1802.06 37
1802.16 37
1802.26 37
1802.36 37
1802.45 36
1802.55 35
1802.65 34
1802.74 33
1802.84 32
1802.94 32
1803.04 33
1803.13 34
1803.23 37
1803.33 40
1803.43 43
1803.52 47
1803.62 51
1803.72 54
1803.82 56
1803.91 56
1804.01 53
1804.11 49
1804.21 43
1804.30 38
1804.40 35
1804.50 35
1804.59 39
1804.69 47
1804.79 58
1804.89 70
1804.98 81
1805.08 90
1805.18 98
1805.28 102
1805.37 105
1805.47 107
1805.57 108
1805.67 109
1805.76 110
1805.86 112
1805.96 114
1806.06 117
1806.15 121
1806.25 127
1806.35 133
1806.45 141
1806.54 148
1806.64 155
1806.74 159
1806.84 162
1806.93 162
1807.03 161
1807.13 159
1807.23 158
1807.32 158
1807.42 158
1807.52 160
1807.62 162
1807.71 163
1807.81 164
1807.91 164
1808.01 162
1808.10 159
1808.20 152
1808.30 143
1808.40 131
1808.49 117
1808.59 101
1808.69 87
1808.79 75
1808.88 69
1808.98 69
1809.08 74
1809.18 83
1809.27 93
1809.37 101
1809.47 107
1809.57 111
1809.66 113
1809.76 115
1809.86 120
1809.96 127
1810.05 137
1810.15 149
1810.25 161
1810.35 171
1810.44 177
1810.54 178
1810.64 176
1810.74 171
1810.83 164
1810.93 158
1811.03 155
1811.13 155
1811.23 158
1811.32 165
1811.42 174
1811.52 184
1811.62 193
1811.71 198
1811.81 200
1811.91 197
1812.01 190
1812.10 178
1812.20 163
1812.30 146
1812.40 130
1812.49 114
1812.59 100
1812.69 89
1812.79 80
1812.88 73
1812.98 66
1813.08 58
1813.18 49
1813.28 38
1813.37 26
1813.47 16
1813.57 7
1813.67 2
1813.76 2
1813.86 7
1813.96 15
1814.06 26
1814.15 37
1814.25 48
1814.35 57
1814.45 65
1814.54 71
1814.64 76
1814.74 79
1814.84 80
1814.94 79
1815.03 76
1815.13 71
1815.23 65
1815.33 58
1815.42 52
1815.52 47
1815.62 46
1815.72 48
1815.81 52
1815.91 59
1816.01 65
1816.11 70
1816.21 73
1816.30 73
1816.40 69
1816.50 63
1816.60 55
1816.69 46
1816.79 37
1816.89 28
1816.99 22
1817.09 18
1817.18 18
1817.28 21
1817.38 27
1817.48 34
1817.57 42
1817.67 48
1817.77 50
1817.87 49
1817.97 44
1818.06 37
1818.16 28
1818.26 19
1818.36 11
1818.45 6
1818.55 3
1818.65 3
1818.75 4
1818.85 5
1818.94 5
1819.04 4
1819.14 2
1819.24 0
1819.33 0
1819.43 0
1819.53 0
1819.63 0
1819.73 0
1819.82 2
1819.92 13
1820.02 28
1820.12 45
1820.21 64
1820.31 83
1820.41 100
1820.51 115
1820.61 127
1820.70 136
1820.80 142
1820.90 144
1821.00 143
1821.10 140
1821.19 133
1821.29 123
1821.39 111
1821.49 98
1821.58 85
1821.68 74
1821.78 64
1821.88 58
1821.98 54
1822.07 52
1822.17 52
1822.27 54
1822.37 56
1822.47 59
1822.56 62
1822.66 64
1822.76 67
1822.86 68
1822.96 69
1823.05 68
1823.15 66
1823.25 62
1823.35 57
1823.44 51
1823.54 43
1823.64 34
1823.74 25
1823.84 16
1823.93 9
1824.03 4
1824.13 4
1824.23 7
1824.33 14
1824.42 24
1824.52 36
1824.62 49
1824.72 62
1824.82 76
1824.91 91
1825.01 105
1825.11 119
1825.21 131
1825.31 141
1825.40 148
1825.50 150
1825.60 148
1825.70 143
1825.80 137
1825.89 132
1825.99 128
1826.09 126
1826.19 125
1826.29 125
1826.38 123
1826.48 118
1826.58 110
1826.68 98
1826.78 84
1826.87 71
1826.97 60
1827.07 53
1827.17 49
1827.27 49
1827.36 50
1827.46 53
1827.56 54
1827.66 54
1827.76 53
1827.85 49
1827.95 44
1828.05 37
1828.15 27
1828.25 17
1828.34 5
1828.44 0
1828.54 0
1828.64 0
1828.74 0
1828.83 0
1828.93 0
1829.03 0
1829.13 0
1829.23 9
1829.32 23
1829.42 37
1829.52 48
1829.62 58
1829.72 65
1829.82 70
1829.91 72
1830.01 70
1830.11 66
1830.21 59
1830.31 52
1830.40 45
1830.50 40
1830.60 39
1830.70 42
1830.80 47
1830.89 55
1830.99 64
1831.09 73
1831.19 83
1831.29 92
1831.39 102
1831.48 111
1831.58 121
1831.68 128
1831.78 133
1831.88 135
1831.97 133
1832.07 128
1832.17 121
1832.27 113
1832.37 103
1832.46 94
1832.56 86
1832.66 79
1832.76 76
1832.86 75
1832.96 76
1833.05 79
1833.15 82
1833.25 84
1833.35 83
1833.45 81
1833.54 77
1833.64 73
1833.74 69
1833.84 67
1833.94 66
1834.04 66
1834.13 66
1834.23 65
1834.33 63
1834.43 60
1834.53 56
1834.63 51
1834.72 47
1834.82 44
1834.92 41
1835.02 39
1835.12 36
1835.21 33
1835.31 30
1835.41 27
1835.51 25
1835.61 24
1835.71 25
1835.80 27
1835.90 30
1836.00 32
1836.10 33
1836.20 32
1836.30 29
1836.39 25
1836.49 22
1836.59 20
1836.69 20
1836.79 23
1836.88 28
1836.98 34
1837.08 40
1837.18 46
1837.28 51
1837.38 54
1837.47 56
1837.57 56
1837.67 53
1837.77 49
1837.87 42
1837.97 36
1838.06 30
1838.16 26
1838.26 25
1838.36 27
1838.46 31
1838.56 36
1838.65 41
1838.75 44
1838.85 45
1838.95 46
1839.05 47
1839.15 49
1839.24 53
1839.34 59
1839.44 66
1839.54 73
1839.64 79
1839.74 82
1839.83 83
1839.93 83
1840.03 82
1840.13 80
1840.23 79
1840.33 77
1840.42 74
1840.52 70
1840.62 63
1840.72 55
1840.82 45
1840.92 35
1841.02 27
1841.11 22
1841.21 23
1841.31 28
1841.41 38
1841.51 51
1841.61 66
1841.70 81
1841.80 95
1841.90 107
1842.00 118
1842.10 128
1842.20 136
1842.29 143
1842.39 148
1842.49 150
1842.59 149
1842.69 145
1842.79 138
1842.89 130
1842.98 121
1843.08 111
1843.18 102
1843.28 93
1843.38 83
1843.48 73
1843.57 63
1843.67 52
1843.77 42
1843.87 34
1843.97 29
1844.07 27
1844.17 29
1844.26 33
1844.36 38
1844.46 43
1844.56 48
1844.66 52
1844.76 54
1844.85 56
1844.95 58
1845.05 60
1845.15 63
1845.25 65
1845.35 67
1845.45 70
1845.54 73
1845.64 76
1845.74 81
1845.84 87
1845.94 94
1846.04 101
1846.14 108
1846.23 115
1846.33 120
1846.43 124
1846.53 128
1846.63 130
1846.73 133
1846.82 134
1846.92 134
1847.02 133
1847.12 130
1847.22 124
1847.32 116
1847.42 107
1847.51 96
1847.61 86
1847.71 77
1847.81 70
1847.91 65
1848.01 63
1848.11 64
1848.20 68
1848.30 74
1848.40 83
1848.50 92
1848.60 102
1848.70 110
1848.80 117
1848.89 122
1848.99 124
1849.09 124
1849.19 120
1849.29 114
1849.39 105
1849.49 94
1849.59 83
1849.68 72
1849.78 63
1849.88 57
1849.98 55
1850.08 55
1850.18 59
1850.28 63
1850.37 69
1850.47 73
1850.57 76
1850.67 77
1850.77 75
1850.87 69
1850.97 61
1851.06 51
1851.16 40
1851.26 29
1851.36 21
1851.46 15
1851.56 13
1851.66 13
1851.76 15
1851.85 18
1851.95 21
1852.05 23
1852.15 23
1852.25 24
1852.35 25
1852.45 28
1852.55 33
1852.64 41
1852.74 49
1852.84 58
1852.94 66
1853.04 70
1853.14 70
1853.24 66
1853.33 57
1853.43 45
1853.53 31
1853.63 20
1853.73 11
1853.83 6
1853.93 6
1854.03 9
1854.12 16
1854.22 23
1854.32 31
1854.42 38
1854.52 45
1854.62 51
1854.72 56
1854.82 61
1854.91 66
1855.01 70
1855.11 72
1855.21 75
1855.31 76
1855.41 77
1855.51 78
1855.61 79
1855.70 79
1855.80 79
1855.90 79
1856.00 77
1856.10 74
1856.20 70
1856.30 64
1856.40 57
1856.50 49
1856.59 39
1856.69 27
1856.79 15
1856.89 2
1856.99 0
1857.09 0
1857.19 0
1857.29 0
1857.38 0
1857.48 0
1857.58 0
1857.68 0
1857.78 8
1857.88 17
1857.98 26
1858.08 34
1858.18 41
1858.27 47
1858.37 52
1858.47 56
1858.57 61
1858.67 64
1858.77 68
1858.87 72
1858.97 77
1859.07 83
1859.16 90
1859.26 97
1859.36 105
1859.46 112
1859.56 118
1859.66 123
1859.76 125
1859.86 124
1859.96 122
1860.05 117
1860.15 111
1860.25 105
1860.35 100
1860.45 97
1860.55 96
1860.65 97
1860.75 101
1860.85 106
1860.94 110
1861.04 112
1861.14 111
1861.24 107
1861.34 100
1861.44 92
1861.54 85
1861.64 78
1861.74 72
1861.83 68
1861.93 64
1862.03 59
1862.13 54
1862.23 48
1862.33 42
1862.43 38
1862.53 36
1862.63 39
1862.73 45
1862.82 53
1862.92 64
1863.02 75
1863.12 86
1863.22 95
1863.32 102
1863.42 107
1863.52 110
1863.62 112
1863.72 114
1863.81 115
1863.91 117
1864.01 118
1864.11 120
1864.21 120
1864.31 119
1864.41 116
1864.51 112
1864.61 107
1864.71 103
1864.80 102
1864.90 103
1865.00 108
1865.10 115
1865.20 125
1865.30 136
1865.40 147
1865.50 157
1865.60 165
1865.70 170
1865.79 171
1865.89 170
1865.99 165
1866.09 158
1866.19 150
1866.29 142
1866.39 134
1866.49 128
1866.59 124
1866.69 120
1866.79 116
1866.88 114
1866.98 112
1867.08 111
1867.18 112
1867.28 114
1867.38 119
1867.48 125
1867.58 132
1867.68 139
1867.78 148
1867.88 156
1867.97 163
1868.07 168
1868.17 169
1868.27 167
1868.37 162
1868.47 153
1868.57 142
1868.67 131
1868.77 120
1868.87 111
1868.97 103
1869.06 98
1869.16 93
1869.26 89
1869.36 86
1869.46 82
1869.56 78
1869.66 75
1869.76 73
1869.86 73
1869.96 75
1870.06 78
1870.16 84
1870.25 89
1870.35 94
1870.45 99
1870.55 103
1870.65 108
1870.75 114
1870.85 122
1870.95 133
1871.05 146
1871.15 159
1871.25 170
1871.35 177
1871.44 180
1871.54 178
1871.64 174
1871.74 168
1871.84 162
1871.94 157
1872.04 153
1872.14 151
1872.24 150
1872.34 150
1872.44 151
1872.54 151
1872.64 150
1872.73 147
1872.83 142
1872.93 135
1873.03 126
1873.13 117
1873.23 108
1873.33 101
1873.43 96
1873.53 93
1873.63 91
1873.73 91
1873.83 90
1873.93 89
1874.03 87
1874.12 86
1874.22 86
1874.32 87
1874.42 90
1874.52 96
1874.62 103
1874.72 112
1874.82 120
1874.92 127
1875.02 130
1875.12 131
1875.22 129
1875.32 127
1875.42 124
1875.51 123
1875.61 123
1875.71 125
1875.81 126
1875.91 125
1876.01 120
1876.11 111
1876.21 98
1876.31 82
1876.41 66
1876.51 52
1876.61 42
1876.71 37
1876.81 37
1876.91 41
1877.00 46
1877.10 52
1877.20 56
1877.30 59
1877.40 61
1877.50 62
1877.60 65
1877.70 68
1877.80 73
1877.90 79
1878.00 85
1878.10 90
1878.20 94
1878.30 97
1878.40 98
1878.49 98
1878.59 98
1878.69 98
1878.79 97
1878.89 97
1878.99 97
1879.09 96
1879.19 94
1879.29 92
1879.39 89
1879.49 87
1879.59 86
1879.69 85
1879.79 84
1879.89 84
1879.99 83
1880.09 81
1880.18 76
1880.28 70
1880.38 63
1880.48 54
1880.58 45
1880.68 36
1880.78 27
1880.88 20
1880.98 15
1881.08 12
1881.18 11
1881.28 12
1881.38 15
1881.48 20
1881.58 26
1881.68 32
1881.78 39
1881.88 46
1881.98 52
1882.07 58
1882.17 63
1882.27 67
1882.37 71
1882.47 74
1882.57 76
1882.67 76
1882.77 73
1882.87 69
1882.97 63
1883.07 56
1883.17 49
1883.27 42
1883.37 36
1883.47 32
1883.57 29
1883.67 26
1883.77 24
1883.87 22
1883.97 19
1884.06 15
1884.16 12
1884.26 9
1884.36 7
1884.46 7
1884.56 10
1884.66 14
1884.76 20
1884.86 25
1884.96 29
1885.06 32
1885.16 34
1885.26 34
1885.36 34
1885.46 35
1885.56 35
1885.66 35
1885.76 34
1885.86 31
1885.96 26
1886.06 19
1886.16 13
1886.26 8
1886.35 7
1886.45 10
1886.55 16
1886.65 25
1886.75 33
1886.85 39
1886.95 42
1887.05 41
1887.15 36
1887.25 31
1887.35 24
1887.45 19
1887.55 16
1887.65 15
1887.75 16
1887.85 19
1887.95 23
1888.05 27
1888.15 31
1888.25 36
1888.35 40
1888.45 44
1888.55 48
1888.65 52
1888.75 54
1888.85 54
1888.95 52
1889.04 49
1889.14 46
1889.24 44
1889.34 43
1889.44 43
1889.54 45
1889.64 48
1889.74 50
1889.84 51
1889.94 50
1890.04 48
1890.14 46
1890.24 44
1890.34 42
1890.44 41
1890.54 41
1890.64 42
1890.74 43
1890.84 44
1890.94 44
1891.04 45
1891.14 45
1891.24 47
1891.34 49
1891.44 53
1891.54 57
1891.64 61
1891.74 63
1891.84 63
1891.94 61
1892.04 57
1892.14 53
1892.24 49
1892.34 47
1892.44 45
1892.53 44
1892.63 44
1892.73 44
1892.83 45
1892.93 47
1893.03 48
1893.13 50
1893.23 51
1893.33 52
1893.43 50
1893.53 47
1893.63 42
1893.73 36
1893.83 31
1893.93 26
1894.03 24
1894.13 23
1894.23 24
1894.33 25
1894.43 27
1894.53 28
1894.63 29
1894.73 30
1894.83 30
1894.93 29
1895.03 29
1895.13 28
1895.23 26
1895.33 24
1895.43 21
1895.53 18
1895.63 13
1895.73 8
1895.83 2
1895.93 0
1896.03 0
1896.13 0
1896.23 0
1896.33 0
1896.43 0
1896.53 0
1896.63 0
1896.73 11
1896.83 23
1896.93 33
1897.03 42
1897.13 48
1897.23 51
1897.33 51
1897.43 49
1897.53 44
1897.63 37
1897.73 30
1897.83 24
1897.93 20
1898.03 18
1898.13 19
1898.23 22
1898.33 28
1898.43 35
1898.53 43
1898.63 49
1898.73 53
1898.83 55
1898.93 54
1899.02 52
1899.12 47
1899.22 42
1899.32 36
1899.42 30
1899.52 22
1899.62 14
1899.72 6
1899.82 0
1899.92 0
1900.02 0
1900.12 0
1900.22 0
1900.32 0
1900.42 0
1900.52 0
1900.62 0
1900.72 3
1900.82 9
1900.92 17
1901.02 26
1901.12 37
1901.22 48
1901.32 57
1901.42 64
1901.52 69
1901.62 71
1901.72 71
1901.82 70
1901.92 68
1902.02 66
1902.12 63
1902.22 61
1902.32 58
1902.42 56
1902.52 55
1902.62 55
1902.72 55
1902.82 56
1902.92 57
1903.02 56
1903.12 55
1903.22 53
1903.32 50
1903.42 46
1903.52 44
1903.62 42
1903.72 43
1903.82 46
1903.92 51
1904.02 58
1904.12 66
1904.22 74
1904.32 82
1904.43 87
1904.53 89
1904.63 88
1904.73 85
1904.83 80
1904.93 74
1905.03 70
1905.13 67
1905.23 65
1905.33 63
1905.43 60
1905.53 56
1905.63 51
1905.73 44
1905.83 36
1905.93 31
1906.03 27
1906.13 26
1906.23 28
1906.33 31
1906.43 35
1906.53 37
1906.63 38
1906.73 36
1906.83 33
1906.93 28
1907.03 23
1907.13 18
1907.23 15
1907.33 15
1907.43 16
1907.53 18
1907.63 21
1907.73 23
1907.83 24
1907.93 24
1908.03 22
1908.13 20
1908.23 18
1908.33 18
1908.43 22
1908.53 30
1908.63 42
1908.73 57
1908.83 73
1908.93 90
1909.03 105
1909.13 117
1909.23 127
1909.33 133
1909.43 137
1909.53 139
1909.63 138
1909.73 135
1909.83 130
1909.93 124
1910.03 117
1910.13 109
1910.23 101
1910.33 95
1910.43 89
1910.53 86
1910.63 83
1910.73 81
1910.84 80
1910.94 78
1911.04 75
1911.14 72
1911.24 69
1911.34 65
1911.44 63
1911.54 60
1911.64 58
1911.74 56
1911.84 52
1911.94 46
1912.04 37
1912.14 25
1912.24 13
1912.34 1
1912.44 0
1912.54 0
1912.64 0
1912.74 0
1912.84 0
1912.94 0
1913.04 0
1913.14 0
1913.24 5
1913.34 10
1913.44 15
1913.54 22
1913.64 28
1913.74 34
1913.84 38
1913.94 39
1914.04 37
1914.14 34
1914.24 29
1914.35 25
1914.45 23
1914.55 24
1914.65 30
1914.75 40
1914.85 54
1914.95 69
1915.05 84
1915.15 98
1915.25 110
1915.35 118
1915.45 123
1915.55 126
1915.65 126
1915.75 125
1915.85 122
1915.95 119
1916.05 114
1916.15 108
1916.25 101
1916.35 93
1916.45 86
1916.55 78
1916.65 72
1916.75 67
1916.85 64
1916.95 61
1917.06 61
1917.16 62
1917.26 65
1917.36 71
1917.46 78
1917.56 85
1917.66 92
1917.76 97
1917.86 99
1917.96 99
1918.06 98
1918.16 96
1918.26 96
1918.36 99
1918.46 104
1918.56 112
1918.66 122
1918.76 131
1918.86 140
1918.96 148
1919.06 153
1919.16 157
1919.26 159
1919.37 159
1919.47 159
1919.57 158
1919.67 157
1919.77 159
1919.87 162
1919.97 168
1920.07 175
1920.17 182
1920.27 187
1920.37 188
1920.47 185
1920.57 178
1920.67 168
1920.77 156
1920.87 145
1920.97 136
1921.07 130
1921.17 126
1921.27 124
1921.37 123
1921.48 122
1921.58 122
1921.68 121
1921.78 120
1921.88 118
1921.98 115
1922.08 111
1922.18 105
1922.28 98
1922.38 91
1922.48 84
1922.58 80
1922.68 77
1922.78 75
1922.88 73
1922.98 70
1923.08 65
1923.18 57
1923.29 47
1923.39 35
1923.49 24
1923.59 14
1923.69 8
1923.79 5
1923.89 6
1923.99 11
1924.09 19
1924.19 28
1924.29 37
1924.39 44
1924.49 47
1924.59 47
1924.69 42
1924.79 36
1924.89 27
1925.00 20
1925.10 13
1925.20 10
1925.30 10
1925.40 13
1925.50 17
1925.60 23
1925.70 30
1925.80 39
1925.90 49
1926.00 61
1926.10 74
1926.20 87
1926.30 99
1926.40 109
1926.50 115
1926.61 117
1926.71 116
1926.81 112
1926.91 107
1927.01 100
1927.11 93
1927.21 86
1927.31 78
1927.41 71
1927.51 64
1927.61 58
1927.71 52
1927.81 48
1927.91 44
1928.01 41
1928.12 39
1928.22 37
1928.32 36
1928.42 36
1928.52 37
1928.62 41
1928.72 47
1928.82 54
1928.92 61
1929.02 67
1929.12 70
1929.22 70
1929.32 67
1929.42 62
1929.53 56
1929.63 50
1929.73 44
1929.83 40
1929.93 38
1930.03 36
1930.13 34
1930.23 31
1930.33 29
1930.43 26
1930.53 24
1930.63 23
1930.73 24
1930.84 28
1930.94 34
1931.04 41
1931.14 49
1931.24 57
1931.34 66
1931.44 74
1931.54 82
1931.64 89
1931.74 95
1931.84 99
1931.94 102
1932.04 103
1932.15 103
1932.25 102
1932.35 101
1932.45 100
1932.55 99
1932.65 99
1932.75 98
1932.85 95
1932.95 92
1933.05 86
1933.15 80
1933.25 73
1933.36 67
1933.46 63
1933.56 62
1933.66 65
1933.76 70
1933.86 77
1933.96 86
1934.06 93
1934.16 100
1934.26 103
1934.36 104
1934.46 101
1934.57 95
1934.67 87
1934.77 77
1934.87 68
1934.97 59
1935.07 53
1935.17 47
1935.27 43
1935.37 40
1935.47 37
1935.57 35
1935.67 32
1935.78 30
1935.88 28
1935.98 25
1936.08 22
1936.18 17
1936.28 11
1936.38 3
1936.48 0
1936.58 0
1936.68 0
1936.78 0
1936.89 0
1936.99 3
1937.09 19
1937.19 37
1937.29 54
1937.39 68
1937.49 76
1937.59 80
1937.69 78
1937.79 73
1937.90 67
1938.00 61
1938.10 56
1938.20 52
1938.30 48
1938.40 45
1938.50 41
1938.60 36
1938.70 30
1938.80 22
1938.90 14
1939.01 7
1939.11 2
1939.21 0
1939.31 0
1939.41 0
1939.51 3
1939.61 7
1939.71 10
1939.81 13
1939.91 14
1940.02 13
1940.12 11
1940.22 9
1940.32 5
1940.42 2
1940.52 0
1940.62 0
1940.72 1
1940.82 5
1940.92 11
1941.03 20
1941.13 30
1941.23 41
1941.33 51
1941.43 58
1941.53 63
1941.63 65
1941.73 65
1941.83 63
1941.94 58
1942.04 51
1942.14 42
1942.24 32
1942.34 21
1942.44 11
1942.54 4
1942.64 0
1942.74 0
1942.84 3
1942.95 10
1943.05 17
1943.15 23
1943.25 27
1943.35 29
1943.45 29
1943.55 29
1943.65 30
1943.75 32
1943.86 36
1943.96 40
1944.06 41
1944.16 41
1944.26 37
1944.36 30
1944.46 21
1944.56 14
1944.66 9
1944.77 8
1944.87 10
1944.97 14
1945.07 18
1945.17 21
1945.27 21
1945.37 17
1945.47 10
1945.57 2
1945.68 0
1945.78 0
1945.88 0
1945.98 0
1946.08 0
1946.18 0
1946.28 0
1946.38 0
1946.49 8
1946.59 19
1946.69 31
1946.79 44
1946.89 55
1946.99 66
1947.09 75
1947.19 83
1947.29 88
1947.40 92
1947.50 95
1947.60 96
1947.70 98
1947.80 99
1947.90 101
1948.00 104
1948.10 107
1948.21 110
1948.31 111
1948.41 111
1948.51 109
1948.61 105
1948.71 101
1948.81 96
1948.91 92
1949.02 87
1949.12 82
1949.22 76
1949.32 68
1949.42 58
1949.52 48
1949.62 37
1949.72 28
1949.83 21
1949.93 17
1950.03 16
1950.13 17
1950.23 19
1950.33 20
1950.43 21
1950.53 21
1950.64 20
1950.74 20
1950.84 21
1950.94 25
1951.04 33
1951.14 44
1951.24 57
1951.34 72
1951.45 85
1951.55 96
1951.65 101
1951.75 100
1951.85 94
1951.95 83
1952.05 71
1952.16 58
1952.26 49
1952.36 43
1952.46 40
1952.56 41
1952.66 44
1952.76 49
1952.86 55
1952.97 62
1953.07 68
1953.17 73
1953.27 75
1953.37 74
1953.47 69
1953.57 59
1953.68 44
1953.78 28
1953.88 11
1953.98 0
1954.08 0
1954.18 0
1954.28 0
1954.38 0
1954.49 0
1954.59 0
1954.69 1
1954.79 2
1954.89 2
1954.99 3
1955.09 6
1955.20 15
1955.30 28
1955.40 44
1955.50 63
1955.60 81
1955.70 95
1955.80 105
1955.91 109
1956.01 108
1956.11 104
1956.21 99
1956.31 96
1956.41 96
1956.51 102
1956.62 113
1956.72 130
1956.82 150
1956.92 172
1957.02 193
1957.12 208
1957.22 218
1957.33 220
1957.43 214
1957.53 203
1957.63 188
1957.73 172
1957.83 156
1957.93 143
1958.04 132
1958.14 124
1958.24 117
1958.34 111
1958.44 106
1958.54 101
1958.64 96
1958.75 91
1958.85 86
1958.95 82
1959.05 77
1959.15 73
1959.25 69
1959.36 64
1959.46 59
1959.56 54
1959.66 49
1959.76 44
1959.86 39
1959.96 34
1960.07 29
1960.17 24
1960.27 20
1960.37 17
1960.47 15
1960.57 16
1960.68 18
1960.78 21
1960.88 25
1960.98 28
1961.08 29
1961.18 29
1961.28 26
1961.39 23
1961.49 18
1961.59 14
1961.69 9
1961.79 4
1961.89 0
1962.00 0
1962.10 0
1962.20 0
1962.30 0
1962.40 1
1962.50 6
1962.61 12
1962.71 18
1962.81 22
1962.91 25
1963.01 26
1963.11 26
1963.21 27
1963.32 28
1963.42 30
1963.52 33
1963.62 36
1963.72 41
1963.82 45
1963.93 49
1964.03 53
1964.13 57
1964.23 61
1964.33 63
1964.43 63
1964.54 61
1964.64 57
1964.74 49
1964.84 39
1964.94 27
1965.04 15
1965.15 4
1965.25 0
1965.35 0
1965.45 0
1965.55 0
1965.65 0
1965.76 0
1965.86 0
1965.96 0
1966.06 1
1966.16 5
1966.26 10
1966.37 16
1966.47 23
1966.57 30
1966.67 38
1966.77 48
1966.87 59
1966.98 71
1967.08 83
1967.18 95
1967.28 104
1967.38 111
1967.48 115
1967.59 115
1967.69 114
1967.79 112
1967.89 110
1967.99 107
1968.09 105
1968.20 101
1968.30 97
1968.40 91
1968.50 84
1968.60 76
1968.71 69
1968.81 61
1968.91 54
1969.01 47
1969.11 40
1969.21 33
1969.32 27
1969.42 23
1969.52 22
1969.62 23
1969.72 26
1969.82 33
1969.93 40
1970.03 48
1970.13 55
1970.23 61
1970.33 66
1970.44 69
1970.54 71
1970.64 73
1970.74 75
1970.84 78
1970.94 82
1971.05 85
1971.15 89
1971.25 93
1971.35 96
1971.45 98
1971.56 100
1971.66 100
1971.76 98
1971.86 95
1971.96 91
1972.06 87
1972.17 83
1972.27 80
1972.37 77
1972.47 75
1972.57 74
1972.68 73
1972.78 72
1972.88 71
1972.98 72
1973.08 73
1973.18 75
1973.29 78
1973.39 81
1973.49 84
1973.59 87
1973.69 89
1973.80 91
1973.90 92
1974.00 92
1974.10 92
1974.20 91
1974.31 89
1974.41 89
1974.51 89
1974.61 92
1974.71 97
1974.81 106
1974.92 116
1975.02 127
1975.12 137
1975.22 143
1975.32 145
1975.43 143
1975.53 138
1975.63 130
1975.73 122
1975.83 116
1975.94 112
1976.04 109
1976.14 107
1976.24 106
1976.34 104
1976.45 102
1976.55 100
1976.65 99
1976.75 100
1976.85 103
1976.96 108
1977.06 115
1977.16 121
1977.26 128
1977.36 133
1977.47 137
1977.57 139
1977.67 140
1977.77 139
1977.87 138
1977.98 136
1978.08 133
1978.18 130
1978.28 127
1978.38 123
1978.49 120
1978.59 116
1978.69 113
1978.79 110
1978.89 107
1979.00 104
1979.10 100
1979.20 95
1979.30 89
1979.40 83
1979.51 76
1979.61 70
1979.71 67
1979.81 66
1979.91 69
1980.02 75
1980.12 83
1980.22 92
1980.32 101
1980.42 108
1980.53 114
1980.63 117
1980.73 116
1980.83 113
1980.93 107
1981.04 99
1981.14 90
1981.24 80
1981.34 70
1981.44 60
1981.55 51
1981.65 44
1981.75 38
1981.85 35
1981.95 33
1982.06 34
1982.16 35
1982.26 38
1982.36 41
1982.47 44
1982.57 47
1982.67 51
1982.77 55
1982.87 61
1982.98 68
1983.08 74
1983.18 80
1983.28 83
1983.38 84
1983.49 81
1983.59 75
1983.69 67
1983.79 59
1983.89 50
1984.00 43
1984.10 36
1984.20 30
1984.30 24
1984.41 17
1984.51 10
1984.61 2
1984.71 0
1984.81 0
1984.92 0
1985.02 0
1985.12 0
1985.22 0
1985.33 0
1985.43 1
1985.53 6
1985.63 11
1985.73 15
1985.84 17
1985.94 18
1986.04 17
1986.14 15
1986.24 12
1986.35 9
1986.45 5
1986.55 1
1986.65 0
1986.76 0
1986.86 0
1986.96 0
1987.06 0
1987.16 0
1987.27 8
1987.37 17
1987.47 28
1987.57 38
1987.68 46
1987.78 51
1987.88 54
1987.98 55
1988.08 55
1988.19 55
1988.29 57
1988.39 60
1988.49 64
1988.60 68
1988.70 71
1988.80 74
1988.90 77
1989.01 79
1989.11 82
1989.21 85
1989.31 87
1989.41 87
1989.52 85
1989.62 81
1989.72 75
1989.82 68
1989.93 60
1990.03 53
1990.13 47
1990.23 41
1990.33 34
1990.44 28
1990.54 20
1990.64 13
1990.74 7
1990.85 2
1990.95 0
1991.05 0
1991.15 0
1991.26 2
1991.36 7
1991.46 13
1991.56 20
1991.67 27
1991.77 35
1991.87 41
1991.97 47
1992.07 51
1992.18 55
1992.28 58
1992.38 61
1992.48 64
1992.59 68
1992.69 71
1992.79 73
1992.89 75
1993.00 74
1993.10 72
1993.20 67
1993.30 61
1993.41 52
1993.51 42
1993.61 32
1993.71 22
1993.81 15
1993.92 9
1994.02 5
1994.12 4
1994.22 4
1994.33 6
1994.43 8
1994.53 11
1994.63 14
1994.74 16
1994.84 19
1994.94 20
1995.04 20
1995.15 20
1995.25 21
1995.35 22
1995.45 25
1995.56 29
1995.66 36
1995.76 45
1995.86 53
1995.97 61
1996.07 66
1996.17 69
1996.27 68
1996.38 64
1996.48 57
1996.58 48
1996.68 37
1996.79 25
1996.89 14
1996.99 5
1997.09 0
1997.20 0
1997.30 1
1997.40 9
1997.50 21
1997.61 34
1997.71 49
1997.81 62
1997.91 71
1998.02 76
1998.12 75
1998.22 70
1998.32 61
1998.43 51
1998.53 41
1998.63 34
1998.73 31
1998.84 33
1998.94 40
1999.04 50
1999.14 62
1999.25 75
1999.35 87
1999.45 97
1999.55 105
1999.66 111
1999.76 117
1999.86 123
1999.96 132
2000.07 142
2000.17 154
2000.27 164
2000.37 173
2000.48 178
2000.58 181
2000.68 181
2000.78 180
2000.89 179
2000.99 179
2001.09 180
2001.19 181
2001.30 181
2001.40 180
2001.50 176
2001.60 171
2001.71 165
2001.81 159
2001.91 154
2002.01 149
2002.12 143
2002.22 137
2002.32 127
2002.43 114
2002.53 98
2002.63 79
2002.73 58
2002.84 39
2002.94 24
2003.04 14
2003.14 9
2003.25 10
2003.35 15
2003.45 22
2003.55 28
2003.66 33
2003.76 36
2003.86 37
2003.96 38
2004.07 39
2004.17 42
2004.27 46
2004.38 51
2004.48 55
2004.58 59
2004.68 60
2004.79 60
2004.89 59
2004.99 57
2005.09 54
2005.20 51
2005.30 47
2005.40 43
2005.50 39
2005.61 36
2005.71 37
2005.81 40
2005.92 46
2006.02 55
2006.12 63
2006.22 68
2006.33 70
2006.43 66
2006.53 58
2006.63 49
2006.74 40
2006.84 34
2006.94 34
2007.05 38
2007.15 46
2007.25 56
2007.35 66
2007.46 75
2007.56 81
2007.66 84
2007.76 86
2007.87 88
2007.97 91
2008.07 94
2008.18 98
2008.28 102
2008.38 104
2008.48 103
2008.59 99
2008.69 91
2008.79 80
2008.90 68
2009.00 57
2009.10 47
2009.20 42
2009.31 41
2009.41 43
2009.51 48
2009.61 54
2009.72 58
2009.82 61
2009.92 62
2010.03 62
2010.13 62
2010.23 63
2010.33 66
2010.44 69
2010.54 73
2010.64 77
2010.75 80
2010.85 82
2010.95 83
2011.05 83
2011.16 82
2011.26 81
2011.36 79
2011.47 77
2011.57 74
2011.67 70
2011.77 67
2011.88 63
2011.98 60
2012.08 57
2012.19 55
2012.29 52
2012.39 49
2012.49 48
2012.60 48
2012.70 51
2012.80 57
2012.91 64
2013.01 73
2013.11 82
2013.21 89
2013.32 93
2013.42 94
2013.52 92
2013.63 88
2013.73 82
2013.83 75
2013.93 69
2014.04 64
2014.14 60
2014.24 57
2014.35 55
2014.45 54
2014.55 53
2014.66 53
2014.76 54
2014.86 54
2014.96 54
2015.07 54
2015.17 55
2015.27 54
2015.38 53
2015.48 52
2015.58 50
2015.68 48
2015.79 46
2015.89 45
2015.99 44
2016.10 43
2016.20 42
2016.30 39
2016.41 36
2016.51 32
2016.61 27
2016.71 25
2016.82 26
2016.92 30
2017.02 37
2017.13 47
2017.23 57
2017.33 66
2017.44 72
2017.54 76
2017.64 78
2017.74 79
2017.85 82
2017.95 88
2018.05 95
2018.16 102
2018.26 109
2018.36 112
2018.47 112
2018.57 108
2018.67 100
2018.77 90
2018.88 80
2018.98 72
2019.08 65
2019.19 61
2019.29 60
2019.39 60
2019.50 62
2019.60 64
2019.70 65
2019.80 65
2019.91 63
2020.01 58
2020.11 51
2020.22 41
2020.32 30
2020.42 18
2020.53 7
2020.63 0
2020.73 0
2020.84 0
2020.94 0
2021.04 0
2021.14 0
2021.25 0
2021.35 0
2021.45 0
2021.56 4
2021.66 12
2021.76 21
2021.87 30
2021.97 38
2022.07 45
2022.18 52
2022.28 58
2022.38 62
2022.49 64
2022.59 63
2022.69 58
2022.79 49
2022.90 37
2023.00 23
2023.10 10
2023.21 0
2023.31 0
2023.41 0
2023.52 0
2023.62 0
2023.72 4
2023.83 10
2023.93 14
2024.03 18
2024.14 19
2024.24 18
2024.34 16
2024.45 13
2024.55 10
2024.65 8
2024.75 7
2024.86 9
2024.96 13
2025.06 20
2025.17 28
2025.27 37
2025.37 44
2025.48 51
2025.58 56
2025.68 59
2025.79 63
2025.89 66
2025.99 71
2026.10 77
2026.20 83
2026.30 88
2026.41 92
2026.51 94
2026.61 95
2026.72 93
2026.82 91
2026.92 87
2027.03 82
2027.13 78
2027.23 73
2027.34 68
2027.44 64
2027.54 62
2027.65 61
2027.75 61
2027.85 63
2027.95 66
2028.06 71
2028.16 75
2028.26 79
2028.37 83
2028.47 86
2028.57 89
2028.68 91
2028.78 93
2028.88 96
2028.99 99
2029.09 104
2029.19 108
2029.30 113
2029.40 116
2029.50 117
2029.61 116
2029.71 114
2029.81 112
2029.92 112
2030.02 113
2030.12 116
2030.23 120
2030.33 124
2030.43 127
2030.54 128
2030.64 127
2030.74 125
2030.85 122
2030.95 121
2031.05 122
2031.16 125
2031.26 129
2031.36 132
2031.47 134
2031.57 133
2031.67 128
2031.78 120
2031.88 111
2031.98 101
2032.09 94
2032.19 90
2032.29 90
2032.40 94
2032.50 100
2032.60 106
2032.71 111
2032.81 112
2032.91 111
2033.02 108
2033.12 104
2033.22 102
2033.33 104
2033.43 108
2033.54 116
2033.64 125
2033.74 134
2033.85 141
2033.95 146
2034.05 146
2034.16 144
2034.26 140
2034.36 135
2034.47 129
2034.57 123
2034.67 117
2034.78 110
2034.88 101
2034.98 90
2035.09 77
2035.19 62
2035.29 47
2035.40 34
2035.50 26
2035.60 23
2035.71 27
2035.81 38
2035.91 53
2036.02 72
2036.12 89
2036.22 104
2036.33 114
2036.43 117
2036.54 115
2036.64 106
2036.74 95
2036.85 81
2036.95 68
2037.05 55
2037.16 45
2037.26 36
2037.36 30
2037.47 26
2037.57 24
2037.67 23
2037.78 24
2037.88 26
2037.98 28
2038.09 30
2038.19 32
2038.29 33
2038.40 34
2038.50 35
2038.61 35
2038.71 37
2038.81 39
2038.92 42
2039.02 47
2039.12 53
2039.23 60
2039.33 66
2039.43 72
2039.54 77
2039.64 79
2039.74 79
2039.85 76
2039.95 73
2040.06 69
2040.16 67
2040.26 66
2040.37 67
2040.47 72
2040.57 78
2040.68 86
2040.78 93
2040.88 98
2040.99 100
2041.09 99
2041.19 94
2041.30 86
2041.40 75
2041.51 63
2041.61 52
2041.71 41
2041.82 34
2041.92 29
2042.02 27
2042.13 28
2042.23 29
2042.33 31
2042.44 34
2042.54 36
2042.65 39
2042.75 43
2042.85 47
2042.96 51
2043.06 56
2043.16 60
2043.27 63
2043.37 65
2043.47 66
2043.58 68
2043.68 70
2043.79 73
2043.89 76
2043.99 80
2044.10 84
2044.20 86
2044.30 86
2044.41 83
2044.51 77
2044.62 67
2044.72 57
2044.82 45
2044.93 35
2045.03 27
2045.13 22
2045.24 20
2045.34 21
2045.44 23
2045.55 27
2045.65 31
2045.76 35
2045.86 38
2045.96 41
2046.07 44
2046.17 47
2046.27 51
2046.38 54
2046.48 58
2046.59 60
2046.69 62
2046.79 62
2046.90 62
2047.00 61
2047.10 61
2047.21 63
2047.31 66
2047.42 70
2047.52 74
2047.62 79
2047.73 82
2047.83 84
2047.93 85
2048.04 84
2048.14 83
2048.25 82
2048.35 81
2048.45 82
2048.56 84
2048.66 87
2048.76 92
2048.87 99
2048.97 107
2049.08 116
2049.18 124
2049.28 132
2049.39 137
2049.49 140
2049.60 139
2049.70 136
2049.80 130
2049.91 124
2050.01 120
2050.11 118
2050.22 119
2050.32 121
2050.43 124
2050.53 125
2050.63 125
2050.74 122
2050.84 119
2050.95 115
2051.05 113
2051.15 112
2051.26 112
2051.36 114
2051.46 115
2051.57 116
2051.67 114
2051.78 110
2051.88 105
2051.98 98
2052.09 91
2052.19 84
2052.30 77
2052.40 71
2052.50 65
2052.61 61
2052.71 56
2052.81 50
2052.92 43
2053.02 35
2053.13 24
2053.23 13
2053.33 0
2053.44 0
2053.54 0
2053.65 0
2053.75 0
2053.85 0
2053.96 0
2054.06 0
2054.17 0
2054.27 12
2054.37 25
2054.48 37
2054.58 49
2054.69 58
2054.79 65
2054.89 69
2055.00 71
2055.10 71
2055.21 71
2055.31 71
2055.41 71
2055.52 71
2055.62 72
2055.73 71
2055.83 70
2055.93 67
2056.04 62
2056.14 55
2056.25 48
2056.35 40
2056.45 33
2056.56 27
2056.66 22
2056.76 19
2056.87 17
2056.97 16
2057.08 18
2057.18 22
2057.28 27
2057.39 33
2057.49 40
2057.60 45
2057.70 49
2057.81 49
2057.91 46
2058.01 41
2058.12 35
2058.22 29
2058.33 23
2058.43 20
2058.53 19
2058.64 22
2058.74 27
2058.85 35
2058.95 43
2059.05 51
2059.16 59
2059.26 64
2059.37 69
2059.47 74
2059.57 79
2059.68 85
2059.78 90
2059.89 95
2059.99 99
2060.09 101
2060.20 100
2060.30 99
2060.41 97
2060.51 98
2060.61 99
2060.72 103
2060.82 108
2060.93 113
2061.03 117
2061.14 118
2061.24 118
2061.34 115
2061.45 109
2061.55 102
2061.66 95
2061.76 88
2061.86 83
2061.97 82
2062.07 86
2062.18 94
2062.28 105
2062.38 119
2062.49 131
2062.59 141
2062.70 146
2062.80 146
2062.91 140
2063.01 131
2063.11 120
2063.22 110
2063.32 103
2063.43 98
2063.53 97
2063.63 100
2063.74 106
2063.84 114
2063.95 123
2064.05 131
2064.16 136
2064.26 139
2064.36 139
2064.47 134
2064.57 127
2064.68 117
2064.78 106
2064.88 93
2064.99 81
2065.09 68
2065.20 55
2065.30 43
2065.41 31
2065.51 22
2065.61 17
2065.72 16
2065.82 20
2065.93 28
2066.03 38
2066.14 48
2066.24 58
2066.34 65
2066.45 70
2066.55 72
2066.66 73
2066.76 73
2066.87 73
2066.97 74
2067.07 76
2067.18 79
2067.28 82
2067.39 87
2067.49 92
2067.60 97
2067.70 100
2067.80 102
2067.91 99
2068.01 93
2068.12 84
2068.22 73
2068.33 60
2068.43 48
2068.53 37
2068.64 28
2068.74 23
2068.85 20
2068.95 19
2069.06 21
2069.16 24
2069.26 27
2069.37 30
2069.47 33
2069.58 35
2069.68 38
2069.79 41
2069.89 44
2069.99 48
2070.10 51
2070.20 53
2070.31 54
2070.41 53
2070.52 50
2070.62 45
2070.72 38
2070.83 32
2070.93 28
2071.04 27
2071.14 30
2071.25 35
2071.35 42
2071.45 49
2071.56 53
2071.66 54
2071.77 51
2071.87 46
2071.98 41
2072.08 37
2072.19 36
2072.29 39
2072.39 44
2072.50 49
2072.60 52
2072.71 53
2072.81 50
2072.92 44
2073.02 37
2073.13 29
2073.23 22
2073.33 17
2073.44 15
2073.54 14
2073.65 16
2073.75 18
2073.86 20
2073.96 20
2074.07 20
2074.17 20
2074.27 21
2074.38 23
2074.48 29
2074.59 38
2074.69 51
2074.80 66
2074.90 81
2075.01 94
2075.11 104
2075.21 110
2075.32 111
2075.42 108
2075.53 102
2075.63 94
2075.74 85
2075.84 77
2075.95 67
2076.05 58
2076.15 48
2076.26 39
2076.36 29
2076.47 21
2076.57 13
2076.68 8
2076.78 5
2076.89 4
2076.99 5
2077.09 7
2077.20 9
2077.30 13
2077.41 16
2077.51 19
2077.62 22
2077.72 25
2077.83 29
2077.93 32
2078.04 34
2078.14 36
2078.24 38
2078.35 40
2078.45 43
2078.56 47
2078.66 53
2078.77 60
2078.87 68
2078.98 74
2079.08 78
2079.19 78
2079.29 74
2079.39 68
2079.50 60
2079.60 52
2079.71 45
2079.81 39
2079.92 35
2080.02 31
2080.13 28
2080.23 25
2080.34 23
2080.44 21
2080.55 20
2080.65 22
2080.75 26
2080.86 32
2080.96 40
2081.07 50
2081.17 60
2081.28 68
2081.38 75
2081.49 78
2081.59 79
2081.70 77
2081.80 74
2081.91 70
2082.01 68
2082.11 67
2082.22 67
2082.32 67
2082.43 67
2082.53 66
2082.64 64
2082.74 61
2082.85 56
2082.95 52
2083.06 48
2083.16 45
2083.27 43
2083.37 42
2083.47 43
2083.58 44
2083.68 47
2083.79 49
2083.89 52
2084.00 55
2084.10 56
2084.21 55
2084.31 52
2084.42 47
2084.52 39
2084.63 29
2084.73 18
2084.84 9
2084.94 3
2085.05 0
2085.15 0
2085.25 4
2085.36 9
2085.46 15
2085.57 19
2085.67 21
2085.78 22
2085.88 23
2085.99 24
2086.09 25
2086.20 27
2086.30 30
2086.41 31
2086.51 31
2086.62 30
2086.72 26
2086.83 22
2086.93 17
2087.04 14
2087.14 12
2087.24 13
2087.35 17
2087.45 23
2087.56 29
2087.66 35
2087.77 38
2087.87 38
2087.98 35
2088.08 28
2088.19 21
2088.29 14
2088.40 10
2088.50 8
2088.61 9
2088.71 12
2088.82 13
2088.92 13
2089.03 10
2089.13 3
2089.24 0
2089.34 0
2089.45 0
2089.55 0
2089.66 0
2089.76 0
2089.86 3
2089.97 17
2090.07 32
2090.18 47
2090.28 63
2090.39 78
2090.49 92
2090.60 107
2090.70 120
2090.81 132
2090.91 141
2091.02 146
2091.12 149
2091.23 148
2091.33 143
2091.44 137
2091.54 130
2091.65 121
2091.75 113
2091.86 103
2091.96 94
2092.07 85
2092.17 78
2092.28 72
2092.38 70
2092.49 70
2092.59 75
2092.70 83
2092.80 93
2092.91 106
2093.01 118
2093.12 130
2093.22 140
2093.33 146
2093.43 147
2093.54 143
2093.64 134
2093.75 121
2093.85 103
2093.96 83
2094.06 62
2094.17 42
2094.27 22
2094.37 6
2094.48 0
2094.58 0
2094.69 0
2094.79 0
2094.90 0
2095.00 0
2095.11 9
2095.21 18
2095.32 23
2095.42 25
2095.53 23
2095.63 17
2095.74 10
2095.84 3
2095.95 0
2096.05 0
2096.16 0
2096.26 1
2096.37 5
2096.47 10
2096.58 13
2096.68 17
2096.79 21
2096.89 26
2097.00 31
2097.10 38
2097.21 44
2097.31 49
2097.42 53
2097.52 54
2097.63 54
2097.73 53
2097.84 54
2097.94 57
2098.05 62
2098.15 68
2098.26 77
2098.36 84
2098.47 91
2098.57 95
2098.68 96
2098.79 95
2098.89 93
2099.00 90
2099.10 89
2099.21 91
2099.31 95
2099.42 100
2099.52 107
2099.63 113
2099.73 116
2099.84 116
2099.94 113
2100.05 107
2100.15 99
2100.26 90
2100.36 81
2100.47 73
2100.57 65
2100.68 59
2100.78 54
2100.89 49
2100.99 44
2101.10 38
2101.20 31
2101.31 22
2101.41 14
2101.52 6
2101.62 0
2101.73 0
2101.83 0
2101.94 0
2102.04 6
2102.15 14
2102.25 23
2102.36 32
2102.46 41
2102.57 50
2102.67 60
2102.78 69
2102.88 77
2102.99 84
2103.09 88
2103.20 90
2103.30 89
2103.41 86
2103.52 82
2103.62 78
2103.73 76
2103.83 76
2103.94 78
2104.04 81
2104.15 83
2104.25 85
2104.36 86
2104.46 85
2104.57 85
2104.67 84
2104.78 84
2104.88 85
2104.99 85
2105.09 84
2105.20 82
2105.30 79
2105.41 75
2105.51 71
2105.62 68
2105.72 65
2105.83 61
2105.93 57
2106.04 50
2106.15 42
2106.25 32
2106.36 22
2106.46 12
2106.57 4
2106.67 0
2106.78 0
2106.88 0
2106.99 0
2107.09 0
2107.20 0
2107.30 0
2107.41 0
2107.51 0
2107.62 6
2107.72 11
2107.83 15
2107.93 15
2108.04 14
2108.15 12
2108.25 10
2108.36 10
2108.46 13
2108.57 18
2108.67 26
2108.78 36
2108.88 45
2108.99 55
2109.09 63
2109.20 71
2109.30 77
2109.41 82
2109.51 86
2109.62 90
2109.73 93
2109.83 96
2109.94 99
2110.04 103
2110.15 107
2110.25 111
2110.36 114
2110.46 115
2110.57 115
2110.67 112
2110.78 106
2110.88 97
2110.99 85
2111.09 72
2111.20 60
2111.31 49
2111.41 41
2111.52 38
2111.62 39
2111.73 45
2111.83 54
2111.94 63
2112.04 71
2112.15 74
2112.25 73
2112.36 65
2112.46 52
2112.57 35
2112.68 16
2112.78 0
2112.89 0
2112.99 0
2113.10 0
2113.20 0
2113.31 0
2113.41 0
2113.52 0
2113.62 0
2113.73 15
2113.83 31
2113.94 47
2114.05 64
2114.15 81
2114.26 98
2114.36 114
2114.47 127
2114.57 137
2114.68 142
2114.78 142
2114.89 138
2114.99 131
2115.10 123
2115.21 115
2115.31 108
2115.42 104
2115.52 101
2115.63 99
2115.73 98
2115.84 97
2115.94 94
2116.05 92
2116.16 89
2116.26 87
2116.37 86
2116.47 85
2116.58 86
2116.68 88
2116.79 91
2116.89 97
2117.00 104
2117.10 111
2117.21 119
2117.32 126
2117.42 133
2117.53 138
2117.63 143
2117.74 147
2117.84 151
2117.95 155
2118.05 158
2118.16 159
2118.27 158
2118.37 155
2118.48 149
2118.58 143
2118.69 138
2118.79 135
2118.90 136
2119.00 141
2119.11 150
2119.22 160
2119.32 171
2119.43 180
2119.53 187
2119.64 190
2119.74 189
2119.85 185
2119.95 180
2120.06 174
2120.17 169
2120.27 164
2120.38 161
2120.48 159
2120.59 158
2120.69 157
2120.80 156
2120.90 154
2121.01 151
2121.12 149
2121.22 146
2121.33 145
2121.43 146
2121.54 150
2121.64 156
2121.75 162
2121.86 166
2121.96 167
2122.07 164
2122.17 157
2122.28 146
2122.38 133
2122.49 121
2122.59 111
2122.70 104
2122.81 101
2122.91 102
2123.02 105
2123.12 109
2123.23 114
2123.33 119
2123.44 124
2123.55 128
2123.65 132
2123.76 135
2123.86 139
2123.97 142
2124.07 145
2124.18 146
2124.29 146
2124.39 144
2124.50 140
2124.60 134
2124.71 126
2124.81 118
2124.92 111
2125.03 106
2125.13 105
2125.24 108
2125.34 113
2125.45 120
2125.55 125
2125.66 128
2125.77 126
2125.87 120
2125.98 112
2126.08 105
2126.19 100
2126.29 101
2126.40 107
2126.51 119
2126.61 133
2126.72 147
2126.82 158
2126.93 164
2127.03 164
2127.14 159
2127.25 150
2127.35 138
2127.46 126
2127.56 115
2127.67 107
2127.77 100
2127.88 96
2127.99 93
2128.09 91
2128.20 89
2128.30 87
2128.41 86
2128.52 84
2128.62 83
2128.73 81
2128.83 79
2128.94 78
2129.04 77
2129.15 78
2129.26 80
2129.36 85
2129.47 91
2129.57 99
2129.68 106
2129.79 113
2129.89 117
2130.00 119
2130.10 118
2130.21 114
2130.31 108
2130.42 101
2130.53 94
2130.63 86
2130.74 78
2130.84 68
2130.95 57
2131.06 44
2131.16 29
2131.27 14
2131.37 0
2131.48 0
2131.58 0
2131.69 0
2131.80 0
2131.90 0
2132.01 0
2132.11 0
2132.22 0
2132.33 4
2132.43 15
2132.54 28
2132.64 44
2132.75 61
2132.86 78
2132.96 94
2133.07 108
2133.17 119
2133.28 126
2133.38 131
2133.49 134
2133.60 135
2133.70 136
2133.81 136
2133.91 135
2134.02 133
2134.13 130
2134.23 125
2134.34 119
2134.44 113
2134.55 106
2134.66 101
2134.76 97
2134.87 97
2134.97 100
2135.08 106
2135.19 117
2135.29 130
2135.40 146
2135.50 163
2135.61 180
2135.72 195
2135.82 206
2135.93 213
2136.03 214
2136.14 212
2136.25 207
2136.35 201
2136.46 195
2136.56 193
2136.67 194
2136.78 198
2136.88 203
2136.99 208
2137.09 213
2137.20 216
2137.31 218
2137.41 218
2137.52 219
2137.62 220
2137.73 221
2137.84 223
2137.94 225
2138.05 227
2138.15 227
2138.26 225
2138.37 221
2138.47 215
2138.58 207
2138.68 197
2138.79 185
2138.90 173
2139.00 161
2139.11 149
2139.21 140
2139.32 133
2139.43 130
2139.53 131
2139.64 135
2139.74 141
2139.85 147
2139.96 154
2140.06 158
2140.17 161
2140.28 162
2140.38 161
2140.49 160
2140.59 157
2140.70 155
2140.81 152
2140.91 148
2141.02 145
2141.12 142
2141.23 139
2141.34 139
2141.44 140
2141.55 142
2141.65 145
2141.76 148
2141.87 151
2141.97 153
2142.08 154
2142.19 154
2142.29 155
2142.40 155
2142.50 155
2142.61 155
2142.72 154
2142.82 153
2142.93 151
2143.03 147
2143.14 141
2143.25 133
2143.35 124
2143.46 113
2143.57 103
2143.67 93
2143.78 85
2143.88 79
2143.99 76
2144.10 74
2144.20 73
2144.31 73
2144.41 73
2144.52 72
2144.63 70
2144.73 69
2144.84 68
2144.95 67
2145.05 68
2145.16 71
2145.26 76
2145.37 83
2145.48 91
2145.58 100
2145.69 108
2145.80 116
2145.90 123
2146.01 127
2146.11 129
2146.22 130
2146.33 130
2146.43 129
2146.54 127
2146.65 125
2146.75 122
2146.86 119
2146.96 116
2147.07 114
2147.18 113
2147.28 114
2147.39 115
2147.50 118
2147.60 121
2147.71 124
2147.81 126
2147.92 129
2148.03 132
2148.13 134
2148.24 134
2148.35 131
2148.45 126
2148.56 118
2148.66 108
2148.77 99
2148.88 94
2148.98 92
2149.09 96
2149.20 104
2149.30 115
2149.41 125
2149.51 133
2149.62 138
2149.73 139
2149.83 138
2149.94 136
2150.05 135
2150.15 135
2150.26 137
2150.37 139
2150.47 140
2150.58 139
2150.68 134
2150.79 128
2150.90 120
2151.00 112
2151.11 105
2151.22 100
2151.32 98
2151.43 98
2151.54 98
2151.64 97
2151.75 93
2151.85 87
2151.96 78
2152.07 69
2152.17 59
2152.28 51
2152.39 45
2152.49 42
2152.60 42
2152.71 43
2152.81 46
2152.92 50
2153.02 56
2153.13 64
2153.24 74
2153.34 86
2153.45 99
2153.56 113
2153.66 127
2153.77 139
2153.88 150
2153.98 160
2154.09 170
2154.20 180
2154.30 190
2154.41 200
2154.51 208
2154.62 212
2154.73 212
2154.83 208
2154.94 201
2155.05 194
2155.15 189
2155.26 186
2155.37 188
2155.47 193
2155.58 201
2155.69 208
2155.79 215
2155.90 219
2156.01 220
2156.11 218
2156.22 213
2156.32 207
2156.43 198
2156.54 187
2156.64 175
2156.75 163
2156.86 151
2156.96 141
2157.07 133
2157.18 128
2157.28 125
2157.39 123
2157.50 121
2157.60 117
2157.71 111
2157.82 103
2157.92 94
2158.03 85
2158.14 78
2158.24 75
2158.35 76
2158.45 83
2158.56 93
2158.67 106
2158.77 119
2158.88 129
2158.99 136
2159.09 136
2159.20 132
2159.31 123
2159.41 111
2159.52 100
2159.63 90
2159.73 84
2159.84 82
2159.95 82
2160.05 84
2160.16 85
2160.27 85
2160.37 84
2160.48 82
2160.59 81
2160.69 82
2160.80 86
2160.91 92
2161.01 100
2161.12 106
2161.23 111
2161.33 114
2161.44 114
2161.55 113
2161.65 112
2161.76 110
2161.87 108
2161.97 107
2162.08 105
2162.19 103
2162.29 102
2162.40 102
2162.51 103
2162.61 105
2162.72 108
2162.83 111
2162.93 114
2163.04 115
2163.15 115
2163.25 114
2163.36 112
2163.47 111
2163.57 111
2163.68 113
2163.79 118
2163.89 123
2164.00 129
2164.11 133
2164.21 135
2164.32 133
2164.43 130
2164.53 126
2164.64 122
2164.75 119
2164.85 119
2164.96 120
2165.07 123
2165.17 126
2165.28 127
2165.39 125
2165.49 122
2165.60 115
2165.71 107
2165.81 98
2165.92 89
2166.03 79
2166.13 70
2166.24 62
2166.35 55
2166.45 51
2166.56 49
2166.67 49
2166.77 53
2166.88 57
2166.99 62
2167.09 65
2167.20 66
2167.31 64
2167.41 60
2167.52 55
2167.63 51
2167.73 50
2167.84 52
2167.95 58
2168.05 65
2168.16 72
2168.27 78
2168.37 81
2168.48 82
2168.59 80
2168.69 77
2168.80 74
2168.91 71
2169.02 69
2169.12 67
2169.23 65
2169.34 65
2169.44 65
2169.55 67
2169.66 71
2169.76 76
2169.87 82
2169.98 89
2170.08 96
2170.19 101
2170.30 104
2170.40 106
2170.51 105
2170.62 104
2170.72 103
2170.83 101
2170.94 101
2171.04 101
2171.15 102
2171.26 103
2171.37 104
2171.47 107
2171.58 110
2171.69 113
2171.79 118
2171.90 122
2172.01 126
2172.11 128
2172.22 128
2172.33 126
2172.43 122
2172.54 117
2172.65 112
2172.75 108
2172.86 105
2172.97 104
2173.08 105
2173.18 108
2173.29 111
2173.40 115
2173.50 119
2173.61 122
2173.72 124
2173.82 124
2173.93 121
2174.04 115
2174.14 107
2174.25 98
2174.36 87
2174.47 77
2174.57 68
2174.68 60
2174.79 53
2174.89 47
2175.00 41
2175.11 37
2175.21 35
2175.32 35
2175.43 37
2175.53 42
2175.64 48
2175.75 55
2175.86 60
2175.96 62
2176.07 61
2176.18 58
2176.28 55
2176.39 52
2176.50 51
2176.60 53
2176.71 58
2176.82 66
2176.93 75
2177.03 83
2177.14 89
2177.25 92
2177.35 91
2177.46 87
2177.57 81
2177.67 75
2177.78 69
2177.89 66
2178.00 66
2178.10 69
2178.21 73
2178.32 79
2178.42 85
2178.53 92
2178.64 99
2178.74 107
2178.85 115
2178.96 122
2179.07 129
2179.17 135
2179.28 140
2179.39 143
2179.49 146
2179.60 149
2179.71 152
2179.82 155
2179.92 157
2180.03 159
2180.14 159
2180.24 158
2180.35 155
2180.46 151
2180.56 144
2180.67 137
2180.78 128
2180.89 118
2180.99 108
2181.10 97
2181.21 87
2181.31 77
2181.42 68
2181.53 59
2181.64 51
2181.74 43
2181.85 36
2181.96 31
2182.06 29
2182.17 31
2182.28 37
2182.39 47
2182.49 61
2182.60 76
2182.71 92
2182.81 105
2182.92 114
2183.03 119
2183.14 120
2183.24 118
2183.35 113
2183.46 107
2183.56 99
2183.67 92
2183.78 85
2183.89 78
2183.99 72
2184.10 67
2184.21 64
2184.31 62
2184.42 62
2184.53 62
2184.64 63
2184.74 66
2184.85 71
2184.96 79
2185.06 90
2185.17 103
2185.28 119
2185.39 134
2185.49 149
2185.60 160
2185.71 166
2185.82 167
2185.92 163
2186.03 154
2186.14 143
2186.24 130
2186.35 117
2186.46 105
2186.57 95
2186.67 87
2186.78 81
2186.89 78
2186.99 77
2187.10 78
2187.21 81
2187.32 84
2187.42 88
2187.53 90
2187.64 92
2187.75 94
2187.85 93
2187.96 90
2188.07 84
2188.17 75
2188.28 64
2188.39 52
2188.50 42
2188.60 35
2188.71 35
2188.82 40
2188.93 50
2189.03 62
2189.14 76
2189.25 88
2189.35 98
2189.46 106
2189.57 111
2189.68 116
2189.78 121
2189.89 126
2190.00 130
2190.11 135
2190.21 139
2190.32 143
2190.43 146
2190.53 148
2190.64 150
2190.75 150
2190.86 149
2190.96 147
2191.07 142
2191.18 137
2191.29 131
2191.39 126
2191.50 121
2191.61 116
2191.72 112
2191.82 107
2191.93 102
2192.04 96
2192.15 88
2192.25 79
2192.36 69
2192.47 60
2192.57 51
2192.68 43
2192.79 37
2192.90 32
2193.00 28
2193.11 25
2193.22 23
2193.33 22
2193.43 22
2193.54 24
2193.65 26
2193.76 30
2193.86 34
2193.97 38
2194.08 41
2194.19 42
2194.29 42
2194.40 41
2194.51 40
2194.62 39
2194.72 39
2194.83 40
2194.94 42
2195.04 44
2195.15 47
2195.26 49
2195.37 52
2195.47 55
2195.58 59
2195.69 63
2195.80 69
2195.90 75
2196.01 82
2196.12 89
2196.23 96
2196.33 102
2196.44 108
2196.55 114
2196.66 120
2196.76 127
2196.87 134
2196.98 141
2197.09 145
2197.19 147
2197.30 144
2197.41 136
2197.52 125
2197.62 111
2197.73 96
2197.84 81
2197.95 68
2198.05 58
2198.16 50
2198.27 45
2198.38 42
2198.48 42
2198.59 44
2198.70 47
2198.81 51
2198.91 54
2199.02 56
2199.13 56
2199.24 54
2199.34 49
2199.45 42
2199.56 33
2199.67 24
2199.77 14
2199.88 6
2199.99 0
2200.10 0
2200.21 0
2200.31 0
2200.42 0
2200.53 0
2200.64 0
2200.74 0
2200.85 1
2200.96 5
2201.07 9
2201.17 12
2201.28 15
2201.39 19
2201.50 24
2201.60 31
2201.71 41
2201.82 53
2201.93 68
2202.03 84
2202.14 101
2202.25 118
2202.36 133
2202.46 147
2202.57 159
2202.68 168
2202.79 176
2202.89 182
2203.00 187
2203.11 190
2203.22 191
2203.33 192
2203.43 190
2203.54 186
2203.65 179
2203.76 169
2203.86 155
2203.97 137
2204.08 116
2204.19 92
2204.29 68
2204.40 46
2204.51 28
2204.62 16
2204.73 12
2204.83 16
2204.94 26
2205.05 39
2205.16 54
2205.26 68
2205.37 79
2205.48 87
2205.59 92
2205.69 94
2205.80 94
2205.91 93
2206.02 90
2206.13 86
2206.23 80
2206.34 74
2206.45 69
2206.56 66
2206.66 66
2206.77 69
2206.88 75
2206.99 84
2207.09 94
2207.20 103
2207.31 111
2207.42 118
2207.53 122
2207.63 126
2207.74 128
2207.85 128
2207.96 127
2208.06 124
2208.17 121
2208.28 118
2208.39 115
2208.50 112
2208.60 109
2208.71 107
2208.82 104
2208.93 100
2209.03 96
2209.14 91
2209.25 86
2209.36 82
2209.47 78
2209.57 76
2209.68 76
2209.79 77
2209.90 82
2210.00 89
2210.11 98
2210.22 109
2210.33 120
2210.44 129
2210.54 135
2210.65 137
2210.76 134
2210.87 128
2210.97 121
2211.08 115
2211.19 114
2211.30 117
2211.41 125
2211.51 137
2211.62 151
2211.73 165
2211.84 176
2211.95 183
2212.05 184
2212.16 181
2212.27 175
2212.38 166
2212.48 157
2212.59 149
2212.70 141
2212.81 135
2212.92 129
2213.02 122
2213.13 115
2213.24 107
2213.35 99
2213.46 91
2213.56 82
2213.67 74
2213.78 65
2213.89 57
2213.99 48
2214.10 40
2214.21 33
2214.32 29
2214.43 28
2214.53 29
2214.64 34
2214.75 39
2214.86 46
2214.97 52
2215.07 58
2215.18 63
2215.29 69
2215.40 75
2215.51 81
2215.61 87
2215.72 92
2215.83 96
2215.94 98
2216.05 100
2216.15 102
2216.26 104
2216.37 106
2216.48 107
2216.59 107
2216.69 104
2216.80 98
2216.91 90
2217.02 79
2217.13 67
2217.23 56
2217.34 48
2217.45 43
2217.56 43
2217.67 46
2217.77 52
2217.88 62
2217.99 72
2218.10 85
2218.21 96
2218.31 107
2218.42 115
2218.53 121
2218.64 122
2218.75 120
2218.85 116
2218.96 110
2219.07 105
2219.18 101
2219.29 99
2219.39 100
2219.50 102
2219.61 105
2219.72 109
2219.83 113
2219.93 116
2220.04 118
2220.15 119
2220.26 119
2220.37 118
2220.47 115
2220.58 111
2220.69 106
2220.80 101
2220.91 96
2221.01 92
2221.12 90
2221.23 91
2221.34 95
2221.45 102
2221.55 111
2221.66 122
2221.77 133
2221.88 145
2221.99 155
2222.09 165
2222.20 173
2222.31 181
2222.42 187
2222.53 192
2222.64 195
2222.74 198
2222.85 199
2222.96 200
2223.07 201
2223.18 202
2223.28 204
2223.39 206
2223.50 209
2223.61 211
2223.72 212
2223.82 210
2223.93 204
2224.04 195
2224.15 183
2224.26 169
2224.37 156
2224.47 144
2224.58 135
2224.69 129
2224.80 127
2224.91 127
2225.01 128
2225.12 129
2225.23 129
2225.34 127
2225.45 123
2225.56 115
2225.66 106
2225.77 95
2225.88 85
2225.99 76
2226.10 70
2226.20 67
2226.31 67
2226.42 68
2226.53 70
2226.64 72
2226.75 72
2226.85 72
2226.96 70
2227.07 68
2227.18 65
2227.29 62
2227.39 60
2227.50 57
2227.61 56
2227.72 57
2227.83 60
2227.94 63
2228.04 68
2228.15 73
2228.26 76
2228.37 77
2228.48 75
2228.59 70
2228.69 61
2228.80 51
2228.91 39
2229.02 28
2229.13 17
2229.24 9
2229.34 3
2229.45 0
2229.56 0
2229.67 0
2229.78 0
2229.88 4
2229.99 10
2230.10 18
2230.21 28
2230.32 41
2230.43 56
2230.53 71
2230.64 87
2230.75 101
2230.86 111
2230.97 118
2231.08 120
2231.18 117
2231.29 111
2231.40 104
2231.51 95
2231.62 87
2231.73 79
2231.83 71
2231.94 63
2232.05 54
2232.16 46
2232.27 37
2232.38 28
2232.48 21
2232.59 15
2232.70 12
2232.81 11
2232.92 11
2233.03 13
2233.13 16
2233.24 19
2233.35 24
2233.46 29
2233.57 34
2233.68 40
2233.78 45
2233.89 50
2234.00 53
2234.11 54
2234.22 53
2234.33 50
2234.44 44
2234.54 38
2234.65 31
2234.76 23
2234.87 16
2234.98 9
2235.09 3
2235.19 0
2235.30 0
2235.41 0
2235.52 0
2235.63 0
2235.74 0
2235.84 0
2235.95 0
2236.06 3
2236.17 12
2236.28 22
2236.39 32
2236.50 42
2236.60 49
2236.71 55
2236.82 59
2236.93 62
2237.04 64
2237.15 65
2237.25 65
2237.36 66
2237.47 67
2237.58 69
2237.69 71
2237.80 75
2237.91 78
2238.01 82
2238.12 86
2238.23 90
2238.34 94
2238.45 98
2238.56 104
2238.66 110
2238.77 117
2238.88 124
2238.99 129
2239.10 131
2239.21 131
2239.32 127
2239.42 119
2239.53 109
2239.64 97
2239.75 84
2239.86 71
2239.97 59
2240.08 48
2240.18 40
2240.29 33
2240.40 29
2240.51 28
2240.62 30
2240.73 33
2240.84 37
2240.94 41
2241.05 43
2241.16 44
2241.27 44
2241.38 43
2241.49 42
2241.60 43
2241.70 44
2241.81 48
2241.92 52
2242.03 57
2242.14 62
2242.25 66
2242.36 69
2242.46 70
2242.57 72
2242.68 72
2242.79 72
2242.90 72
2243.01 71
2243.12 69
2243.22 66
2243.33 63
2243.44 58
2243.55 53
2243.66 47
2243.77 41
2243.88 36
2243.98 30
2244.09 25
2244.20 20
2244.31 17
2244.42 17
2244.53 20
2244.64 26
2244.74 33
2244.85 42
2244.96 50
2245.07 54
2245.18 55
2245.29 51
2245.40 45
2245.51 38
2245.61 32
2245.72 29
2245.83 29
2245.94 32
2246.05 36
2246.16 40
2246.27 43
2246.37 42
2246.48 38
2246.59 30
2246.70 21
2246.81 12
2246.92 4
2247.03 0
2247.14 0
2247.24 1
2247.35 7
2247.46 14
2247.57 21
2247.68 25
2247.79 25
2247.90 23
2248.01 19
2248.11 13
2248.22 7
2248.33 2
2248.44 0
2248.55 0
2248.66 0
2248.77 0
2248.88 0
2248.98 0
2249.09 0
2249.20 0
2249.31 1
2249.42 2
2249.53 4
2249.64 7
2249.75 10
2249.85 15
2249.96 21
2250.07 29
2250.18 38
2250.29 49
2250.40 60
2250.51 71
2250.62 81
2250.72 91
2250.83 100
2250.94 107
2251.05 114
2251.16 118
2251.27 122
2251.38 124
2251.49 125
2251.59 124
2251.70 122
2251.81 117
2251.92 108
2252.03 97
2252.14 82
2252.25 66
2252.36 50
2252.47 36
2252.57 26
2252.68 21
2252.79 20
2252.90 24
2253.01 29
2253.12 36
2253.23 44
2253.34 51
2253.45 59
2253.55 66
2253.66 73
2253.77 80
2253.88 86
2253.99 89
2254.10 90
2254.21 89
2254.32 86
2254.42 81
2254.53 75
2254.64 66
2254.75 57
2254.86 46
2254.97 34
2255.08 23
2255.19 13
2255.30 6
2255.40 3
2255.51 5
2255.62 10
2255.73 17
2255.84 25
2255.95 34
2256.06 42
2256.17 48
2256.28 52
2256.39 55
2256.49 57
2256.60 57
2256.71 56
2256.82 54
2256.93 52
2257.04 51
2257.15 49
2257.26 48
2257.37 47
2257.47 47
2257.58 48
2257.69 50
2257.80 53
2257.91 58
2258.02 64
2258.13 71
2258.24 77
2258.35 80
2258.46 80
2258.56 76
2258.67 69
2258.78 61
2258.89 53
2259.00 49
2259.11 49
2259.22 52
2259.33 59
2259.44 66
2259.55 72
2259.65 77
2259.76 78
2259.87 78
2259.98 77
2260.09 74
2260.20 72
2260.31 70
2260.42 67
2260.53 65
2260.64 62
2260.74 59
2260.85 56
2260.96 53
2261.07 49
2261.18 44
2261.29 38
2261.40 30
2261.51 22
2261.62 15
2261.73 9
2261.83 6
2261.94 5
2262.05 5
2262.16 6
2262.27 7
2262.38 6
2262.49 3
2262.60 0
2262.71 0
2262.82 0
2262.93 0
2263.03 0
2263.14 0
2263.25 0
2263.36 4
2263.47 9
2263.58 15
2263.69 21
2263.80 27
2263.91 35
2264.02 43
2264.13 49
2264.23 54
2264.34 56
2264.45 55
2264.56 52
2264.67 46
2264.78 40
2264.89 35
2265.00 32
2265.11 32
2265.22 33
2265.33 36
2265.44 40
2265.54 43
2265.65 46
2265.76 46
2265.87 46
2265.98 45
2266.09 46
2266.20 49
2266.31 53
2266.42 59
2266.53 65
2266.64 70
2266.75 72
2266.85 72
2266.96 68
2267.07 63
2267.18 58
2267.29 55
2267.40 54
2267.51 56
2267.62 59
2267.73 62
2267.84 63
2267.95 62
2268.06 58
2268.16 52
2268.27 47
2268.38 43
2268.49 43
2268.60 46
2268.71 53
2268.82 62
2268.93 72
2269.04 80
2269.15 87
2269.26 91
2269.37 92
2269.48 90
2269.58 86
2269.69 80
2269.80 72
2269.91 64
2270.02 56
2270.13 48
2270.24 41
2270.35 35
2270.46 29
2270.57 25
2270.68 21
2270.79 19
2270.90 19
2271.01 21
2271.11 26
2271.22 31
2271.33 38
2271.44 46
2271.55 52
2271.66 58
2271.77 61
2271.88 63
2271.99 62
2272.10 58
2272.21 52
2272.32 46
2272.43 39
2272.54 33
2272.64 30
2272.75 28
2272.86 29
2272.97 33
2273.08 39
2273.19 46
2273.30 53
2273.41 59
2273.52 63
2273.63 64
2273.74 61
2273.85 55
2273.96 47
2274.07 39
2274.18 31
2274.28 27
2274.39 27
2274.50 33
2274.61 43
2274.72 56
2274.83 72
2274.94 87
2275.05 100
2275.16 110
2275.27 116
2275.38 118
2275.49 117
2275.60 112
2275.71 106
2275.82 98
2275.93 90
2276.04 83
2276.14 76
2276.25 72
2276.36 70
2276.47 70
2276.58 72
2276.69 75
2276.80 78
2276.91 79
2277.02 78
2277.13 74
2277.24 69
2277.35 61
2277.46 53
2277.57 45
2277.68 38
2277.79 32
2277.90 28
2278.00 26
2278.11 26
2278.22 29
2278.33 33
2278.44 37
2278.55 43
2278.66 49
2278.77 55
2278.88 60
2278.99 66
2279.10 71
2279.21 76
2279.32 79
2279.43 81
2279.54 81
2279.65 80
2279.76 76
2279.87 72
2279.98 68
2280.08 66
2280.19 66
2280.30 67
2280.41 68
2280.52 68
2280.63 66
2280.74 62
2280.85 58
2280.96 55
2281.07 55
2281.18 60
2281.29 70
2281.40 83
2281.51 98
2281.62 112
2281.73 122
2281.84 128
2281.95 128
2282.06 123
2282.17 116
2282.28 108
2282.38 101
2282.49 97
2282.60 96
2282.71 97
2282.82 100
2282.93 104
2283.04 107
2283.15 110
2283.26 112
2283.37 113
2283.48 115
2283.59 117
2283.70 119
2283.81 121
2283.92 122
2284.03 121
2284.14 120
2284.25 119
2284.36 117
2284.47 116
2284.58 115
2284.69 113
2284.80 111
2284.91 108
2285.01 104
2285.12 100
2285.23 97
2285.34 95
2285.45 93
2285.56 91
2285.67 89
2285.78 86
2285.89 80
2286.00 73
2286.11 65
2286.22 58
2286.33 52
2286.44 50
2286.55 52
2286.66 58
2286.77 67
2286.88 78
2286.99 89
2287.10 97
2287.21 101
2287.32 100
2287.43 94
2287.54 84
2287.65 71
2287.76 58
2287.87 46
2287.98 38
2288.09 33
2288.19 31
2288.30 32
2288.41 33
2288.52 32
2288.63 29
2288.74 23
2288.85 15
2288.96 7
2289.07 0
2289.18 0
2289.29 0
2289.40 0
2289.51 2
2289.62 9
2289.73 16
2289.84 22
2289.95 28
2290.06 32
2290.17 35
2290.28 37
2290.39 39
2290.50 40
2290.61 41
2290.72 42
2290.83 42
2290.94 40
2291.05 38
2291.16 33
2291.27 27
2291.38 20
2291.49 13
2291.60 8
2291.71 5
2291.82 4
2291.93 5
2292.04 6
2292.15 7
2292.26 7
2292.37 4
2292.48 0
2292.58 0
2292.69 0
2292.80 0
2292.91 0
2293.02 0
2293.13 0
2293.24 4
2293.35 8
2293.46 12
2293.57 15
2293.68 18
2293.79 21
2293.90 25
2294.01 28
2294.12 31
2294.23 33
2294.34 33
2294.45 31
2294.56 28
2294.67 24
2294.78 22
2294.89 21
2295.00 22
2295.11 23
2295.22 25
2295.33 26
2295.44 26
2295.55 25
2295.66 22
2295.77 20
2295.88 20
2295.99 22
2296.10 27
2296.21 35
2296.32 46
2296.43 57
2296.54 68
2296.65 78
2296.76 84
2296.87 88
2296.98 88
2297.09 85
2297.20 80
2297.31 74
2297.42 68
2297.53 63
2297.64 59
2297.75 57
2297.86 56
2297.97 57
2298.08 57
2298.19 58
2298.30 58
2298.41 57
2298.52 57
2298.63 57
2298.74 59
2298.85 63
2298.96 68
2299.07 74
2299.18 81
2299.29 88
2299.40 94
2299.51 99
2299.62 102
2299.73 103
2299.84 104
2299.95 103
2300.06 102
2300.17 101
2300.28 98
2300.39 93
2300.50 85
2300.61 75
2300.72 63
2300.83 48
2300.94 33
2301.05 19
2301.16 6
2301.27 0
2301.38 0
2301.49 0
2301.60 0
2301.71 0
2301.82 0
2301.93 0
2302.04 0
2302.15 1
2302.26 6
2302.37 12
2302.48 18
2302.59 25
2302.70 33
2302.81 41
2302.92 49
2303.03 55
2303.14 59
2303.25 60
2303.36 58
2303.47 53
2303.58 46
2303.69 37
2303.80 27
2303.91 17
2304.02 9
2304.13 2
2304.24 0
2304.35 0
2304.46 5
2304.57 14
2304.68 28
2304.79 45
2304.90 64
2305.01 84
2305.12 104
2305.23 123
2305.34 137
2305.45 148
2305.56 153
2305.67 155
2305.78 154
2305.89 151
2306.00 148
2306.11 146
2306.22 143
2306.33 141
2306.44 139
2306.55 135
2306.66 131
2306.77 126
2306.88 122
2306.99 118
2307.10 115
2307.21 113
2307.32 111
2307.43 109
2307.54 107
2307.65 106
2307.76 105
2307.87 107
2307.98 110
2308.09 114
2308.20 118
2308.31 121
2308.42 120
2308.53 116
2308.64 107
2308.75 96
2308.86 83
2308.97 70
2309.08 59
2309.19 50
2309.30 44
2309.41 41
2309.53 39
2309.64 38
2309.75 37
2309.86 35
2309.97 33
2310.08 29
2310.19 23
2310.30 15
2310.41 7
2310.52 0
2310.63 0
2310.74 0
2310.85 0
2310.96 0
2311.07 0
2311.18 0
2311.29 0
2311.40 0
2311.51 11
2311.62 22
2311.73 35
2311.84 47
2311.95 57
2312.06 64
2312.17 68
2312.28 67
2312.39 63
2312.50 56
2312.61 46
2312.72 36
2312.83 25
2312.94 16
2313.05 8
2313.16 1
2313.27 0
2313.38 0
2313.49 0
2313.60 0
2313.71 4
2313.83 15
2313.94 30
2314.05 48
2314.16 66
2314.27 83
2314.38 96
2314.49 106
2314.60 111
2314.71 114
2314.82 114
2314.93 115
2315.04 116
2315.15 117
2315.26 119
2315.37 121
2315.48 123
2315.59 124
2315.70 125
2315.81 124
2315.92 123
2316.03 119
2316.14 114
2316.25 108
2316.36 102
2316.47 97
2316.58 96
2316.69 99
2316.80 105
2316.91 112
2317.03 119
2317.14 123
2317.25 124
2317.36 121
2317.47 116
2317.58 109
2317.69 105
2317.80 102
2317.91 102
2318.02 105
2318.13 108
2318.24 111
2318.35 113
2318.46 114
2318.57 112
2318.68 108
2318.79 104
2318.90 98
2319.01 93
2319.12 88
2319.23 84
2319.34 81
2319.45 80
2319.56 81
2319.68 83
2319.79 86
2319.90 89
2320.01 94
2320.12 98
2320.23 101
2320.34 104
2320.45 105
2320.56 105
2320.67 103
2320.78 99
2320.89 95
2321.00 89
2321.11 84
2321.22 78
2321.33 74
2321.44 69
2321.55 64
2321.66 58
2321.77 50
2321.88 42
2322.00 33
2322.11 25
2322.22 18
2322.33 16
2322.44 17
2322.55 23
2322.66 32
2322.77 44
2322.88 57
2322.99 68
2323.10 77
2323.21 83
2323.32 87
2323.43 88
2323.54 87
2323.65 86
2323.76 84
2323.87 82
2323.98 81
2324.10 80
2324.21 79
2324.32 79
2324.43 79
2324.54 81
2324.65 85
2324.76 89
2324.87 94
2324.98 99
2325.09 101
2325.20 101
2325.31 98
2325.42 91
2325.53 84
2325.64 77
2325.75 72
2325.86 70
2325.97 70
2326.09 73
2326.20 77
2326.31 82
2326.42 87
2326.53 91
2326.64 96
2326.75 102
2326.86 109
2326.97 116
2327.08 122
2327.19 128
2327.30 131
2327.41 132
2327.52 131
2327.63 128
2327.74 123
2327.86 118
2327.97 112
2328.08 104
2328.19 96
2328.30 86
2328.41 77
2328.52 68
2328.63 60
2328.74 55
2328.85 52
2328.96 51
2329.07 50
2329.18 51
2329.29 51
2329.40 52
2329.52 53
2329.63 55
2329.74 57
2329.85 59
2329.96 61
2330.07 61
2330.18 61
2330.29 60
2330.40 59
2330.51 58
2330.62 56
2330.73 53
2330.84 48
2330.95 41
2331.07 33
2331.18 25
2331.29 18
2331.40 14
2331.51 13
2331.62 16
2331.73 23
2331.84 33
2331.95 45
2332.06 57
2332.17 68
2332.28 77
2332.39 83
2332.50 86
2332.62 86
2332.73 83
2332.84 77
2332.95 69
2333.06 61
2333.17 53
2333.28 47
2333.39 44
2333.50 45
2333.61 50
2333.72 58
2333.83 69
2333.94 80
2334.06 91
2334.17 99
2334.28 106
2334.39 110
2334.50 112
2334.61 111
2334.72 109
2334.83 105
2334.94 101
2335.05 96
2335.16 92
2335.27 88
2335.39 86
2335.50 85
2335.61 86
2335.72 89
2335.83 92
2335.94 96
2336.05 99
2336.16 101
2336.27 102
2336.38 102
2336.49 100
2336.60 97
2336.72 92
2336.83 87
2336.94 80
2337.05 72
2337.16 65
2337.27 59
2337.38 55
2337.49 52
2337.60 51
2337.71 51
2337.82 53
2337.93 54
2338.05 57
2338.16 59
2338.27 62
2338.38 65
2338.49 67
2338.60 69
2338.71 70
2338.82 70
2338.93 68
2339.04 65
2339.15 61
2339.27 57
2339.38 54
2339.49 51
2339.60 49
2339.71 47
2339.82 45
2339.93 42
2340.04 40
2340.15 37
2340.26 34
2340.37 33
2340.49 34
2340.60 36
2340.71 40
2340.82 43
2340.93 45
2341.04 46
2341.15 46
2341.26 45
2341.37 44
2341.48 43
2341.60 43
2341.71 45
2341.82 48
2341.93 52
2342.04 55
2342.15 56
2342.26 58
2342.37 58
2342.48 59
2342.59 61
2342.70 66
2342.82 72
2342.93 79
2343.04 86
2343.15 93
2343.26 98
2343.37 99
2343.48 98
2343.59 93
2343.70 86
2343.81 77
2343.93 67
2344.04 59
2344.15 54
2344.26 52
2344.37 53
2344.48 58
2344.59 64
2344.70 70
2344.81 75
2344.93 76
2345.04 73
2345.15 66
2345.26 56
2345.37 44
2345.48 34
2345.59 28
2345.70 26
2345.81 29
2345.92 35
2346.04 42
2346.15 48
2346.26 50
2346.37 49
2346.48 44
2346.59 37
2346.70 29
2346.81 23
2346.92 18
2347.04 15
2347.15 14
2347.26 13
2347.37 11
2347.48 10
2347.59 7
2347.70 6
2347.81 5
2347.92 6
2348.04 10
2348.15 16
2348.26 23
2348.37 32
2348.48 40
2348.59 47
2348.70 52
2348.81 56
2348.92 58
2349.04 59
2349.15 59
2349.26 59
2349.37 58
2349.48 56
2349.59 54
2349.70 50
2349.81 46
2349.93 41
2350.04 36
2350.15 31
2350.26 27
2350.37 25
2350.48 23
2350.59 23
2350.70 24
2350.81 25
2350.93 25
2351.04 25
2351.15 25
2351.26 24
2351.37 25
2351.48 27
2351.59 30
2351.70 34
2351.82 38
2351.93 42
2352.04 44
2352.15 44
2352.26 40
2352.37 34
2352.48 25
2352.59 14
2352.70 4
2352.82 0
2352.93 0
2353.04 0
2353.15 0
2353.26 0
2353.37 0
2353.48 0
2353.59 0
2353.71 3
2353.82 9
2353.93 15
2354.04 24
2354.15 34
2354.26 45
2354.37 56
2354.48 65
2354.60 70
2354.71 70
2354.82 66
2354.93 58
2355.04 48
2355.15 38
2355.26 31
2355.38 26
2355.49 25
2355.60 27
2355.71 33
2355.82 40
2355.93 48
2356.04 57
2356.15 66
2356.27 75
2356.38 82
2356.49 89
2356.60 95
2356.71 100
2356.82 106
2356.93 112
2357.04 119
2357.16 127
2357.27 136
2357.38 145
2357.49 152
2357.60 157
2357.71 158
2357.82 154
2357.94 146
2358.05 134
2358.16 120
2358.27 105
2358.38 93
2358.49 83
2358.60 77
2358.72 74
2358.83 75
2358.94 77
2359.05 80
2359.16 83
2359.27 85
2359.38 86
2359.49 86
2359.61 85
2359.72 84
2359.83 82
2359.94 81
2360.05 81
2360.16 80
2360.27 80
2360.39 78
2360.50 76
2360.61 73
2360.72 71
2360.83 69
2360.94 68
2361.05 69
2361.17 71
2361.28 72
2361.39 73
2361.50 73
2361.61 71
2361.72 68
2361.83 63
2361.95 57
2362.06 51
2362.17 46
2362.28 40
2362.39 36
2362.50 32
2362.61 28
2362.73 24
2362.84 21
2362.95 18
2363.06 15
2363.17 13
2363.28 11
2363.40 12
2363.51 14
2363.62 18
2363.73 24
2363.84 32
2363.95 43
2364.06 55
2364.18 68
2364.29 81
2364.40 94
2364.51 107
2364.62 117
2364.73 124
2364.84 127
2364.96 126
2365.07 121
2365.18 113
2365.29 103
2365.40 93
2365.51 83
2365.63 76
2365.74 71
2365.85 68
2365.96 67
2366.07 67
2366.18 65
2366.29 61
2366.41 55
2366.52 46
2366.63 35
2366.74 24
2366.85 13
2366.96 4
2367.08 0
2367.19 0
2367.30 0
2367.41 4
2367.52 12
2367.63 20
2367.74 27
2367.86 32
2367.97 33
2368.08 31
2368.19 27
2368.30 22
2368.41 17
2368.53 14
2368.64 12
2368.75 13
2368.86 15
2368.97 16
2369.08 18
2369.20 20
2369.31 21
2369.42 22
2369.53 23
2369.64 23
2369.75 23
2369.87 22
2369.98 17
2370.09 11
2370.20 4
2370.31 0
2370.42 0
2370.54 0
2370.65 0
2370.76 0
2370.87 0
2370.98 0
2371.09 5
2371.21 8
2371.32 10
2371.43 10
2371.54 9
2371.65 6
2371.76 3
2371.88 2
2371.99 3
2372.10 6
2372.21 12
2372.32 20
2372.43 30
2372.55 40
2372.66 50
2372.77 58
2372.88 65
2372.99 70
2373.10 73
2373.22 76
2373.33 78
2373.44 81
2373.55 84
2373.66 86
2373.77 88
2373.89 87
2374.00 84
2374.11 78
2374.22 69
2374.33 59
2374.44 49
2374.56 41
2374.67 36
2374.78 36
2374.89 41
2375.00 51
2375.12 64
2375.23 78
2375.34 91
2375.45 101
2375.56 107
2375.67 109
2375.79 107
2375.90 105
2376.01 104
2376.12 105
2376.23 107
2376.34 111
2376.46 115
2376.57 117
2376.68 116
2376.79 113
2376.90 106
2377.02 98
2377.13 90
2377.24 81
2377.35 72
2377.46 65
2377.57 57
2377.69 51
2377.80 44
2377.91 40
2378.02 36
2378.13 35
2378.25 36
2378.36 38
2378.47 41
2378.58 44
2378.69 47
2378.80 48
2378.92 48
2379.03 47
2379.14 43
2379.25 38
2379.36 33
2379.48 27
2379.59 23
2379.70 20
2379.81 18
2379.92 18
2380.04 20
2380.15 23
2380.26 25
2380.37 28
2380.48 31
2380.59 34
2380.71 35
2380.82 36
2380.93 36
2381.04 34
2381.15 32
2381.27 30
2381.38 28
2381.49 27
2381.60 26
2381.71 24
2381.83 23
2381.94 21
2382.05 19
2382.16 18
2382.27 18
2382.39 21
2382.50 26
2382.61 34
2382.72 43
2382.83 53
2382.94 63
2383.06 73
2383.17 81
2383.28 88
2383.39 94
2383.50 97
2383.62 99
2383.73 98
2383.84 97
2383.95 96
2384.06 96
2384.18 97
2384.29 100
2384.40 103
2384.51 106
2384.62 106
2384.74 104
2384.85 99
2384.96 92
2385.07 84
2385.18 77
2385.30 71
2385.41 66
2385.52 64
2385.63 63
2385.74 63
2385.86 64
2385.97 66
2386.08 67
2386.19 67
2386.30 68
2386.42 68
2386.53 69
2386.64 71
2386.75 74
2386.86 78
2386.98 82
2387.09 85
2387.20 86
2387.31 85
2387.42 81
2387.54 76
2387.65 71
2387.76 67
2387.87 66
2387.98 68
2388.10 73
2388.21 80
2388.32 87
2388.43 93
2388.55 97
2388.66 97
2388.77 94
2388.88 89
2388.99 82
2389.11 74
2389.22 65
2389.33 58
2389.44 51
2389.55 46
2389.67 43
2389.78 42
2389.89 44
2390.00 47
2390.11 52
2390.23 57
2390.34 62
2390.45 65
2390.56 66
2390.68 63
2390.79 57
2390.90 50
2391.01 43
2391.12 38
2391.24 35
2391.35 35
2391.46 38
2391.57 43
2391.68 48
2391.80 53
2391.91 56
2392.02 59
2392.13 61
2392.25 63
2392.36 66
2392.47 70
2392.58 76
2392.69 83
2392.81 91
2392.92 99
2393.03 107
2393.14 114
2393.25 121
2393.37 127
2393.48 132
2393.59 136
2393.70 138
2393.82 139
2393.93 139
2394.04 137
2394.15 135
2394.26 132
2394.38 129
2394.49 127
2394.60 126
2394.71 125
2394.83 124
2394.94 124
2395.05 124
2395.16 124
2395.27 122
2395.39 119
2395.50 116
2395.61 111
2395.72 106
2395.84 100
2395.95 94
2396.06 88
2396.17 82
2396.28 76
2396.40 72
2396.51 68
2396.62 65
2396.73 63
2396.85 61
2396.96 60
2397.07 60
2397.18 61
2397.30 62
2397.41 66
2397.52 70
2397.63 74
2397.74 78
2397.86 81
2397.97 81
2398.08 80
2398.19 76
2398.31 71
2398.42 64
2398.53 58
2398.64 53
2398.75 48
2398.87 44
2398.98 40
2399.09 37
2399.20 35
2399.32 32
2399.43 31
2399.54 29
2399.65 28
2399.77 28
2399.88 27
2399.99 27
2400.10 28
2400.22 32
2400.33 38
2400.44 47
2400.55 59
2400.66 72
2400.78 85
2400.89 95
2401.00 101
2401.11 100
2401.23 95
2401.34 85
2401.45 72
2401.56 60
2401.68 50
2401.79 44
2401.90 40
2402.01 39
2402.13 41
2402.24 43
2402.35 46
2402.46 49
2402.58 52
2402.69 56
2402.80 59
2402.91 64
2403.02 68
2403.14 72
2403.25 74
2403.36 74
2403.47 72
2403.59 67
2403.70 61
2403.81 55
2403.92 51
2404.04 49
2404.15 50
2404.26 54
2404.37 59
2404.49 65
2404.60 70
2404.71 75
2404.82 78
2404.94 80
2405.05 81
2405.16 82
2405.27 82
2405.39 82
2405.50 83
2405.61 85
2405.72 89
2405.84 96
2405.95 104
2406.06 112
2406.17 119
2406.29 124
2406.40 126
2406.51 127
2406.62 127
2406.74 128
2406.85 129
2406.96 132
2407.07 134
2407.19 136
2407.30 135
2407.41 130
2407.52 122
2407.64 111
2407.75 99
2407.86 86
2407.97 74
2408.09 64
2408.20 54
2408.31 45
2408.42 38
2408.54 33
2408.65 29
2408.76 27
2408.87 27
2408.99 27
2409.10 27
2409.21 26
2409.32 22
2409.44 18
2409.55 13
2409.66 10
2409.77 8
2409.89 9
2410.00 11
2410.11 15
2410.22 18
2410.34 20
2410.45 21
2410.56 18
2410.67 14
2410.79 7
2410.90 0
2411.01 0
2411.13 0
2411.24 0
2411.35 0
2411.46 0
2411.58 0
2411.69 0
2411.80 3
2411.91 11
2412.03 20
2412.14 29
2412.25 37
2412.36 45
2412.48 54
2412.59 62
2412.70 71
2412.81 81
2412.93 93
2413.04 105
2413.15 117
2413.27 128
2413.38 137
2413.49 142
2413.60 144
2413.72 142
2413.83 137
2413.94 131
2414.05 123
2414.17 116
2414.28 108
2414.39 101
2414.50 95
2414.62 88
2414.73 81
2414.84 74
2414.96 65
2415.07 56
2415.18 47
2415.29 39
2415.41 32
2415.52 28
2415.63 28
2415.74 30
2415.86 36
2415.97 44
2416.08 52
2416.20 61
2416.31 70
2416.42 77
2416.53 83
2416.65 88
2416.76 90
2416.87 90
2416.98 88
2417.10 85
2417.21 79
2417.32 73
2417.44 66
2417.55 59
2417.66 51
2417.77 43
2417.89 35
2418.00 28
2418.11 22
2418.22 18
2418.34 17
2418.45 19
2418.56 23
2418.68 29
2418.79 35
2418.90 41
2419.01 45
2419.13 48
2419.24 49
2419.35 50
2419.47 49
2419.58 48
2419.69 46
2419.80 44
2419.92 40
2420.03 37
2420.14 33
2420.25 29
2420.37 26
2420.48 24
2420.59 25
2420.71 28
2420.82 33
2420.93 39
2421.04 46
2421.16 53
2421.27 60
2421.38 65
2421.50 68
2421.61 68
2421.72 66
2421.83 61
2421.95 55
2422.06 49
2422.17 43
2422.29 40
2422.40 38
2422.51 37
2422.62 37
2422.74 36
2422.85 36
2422.96 34
2423.08 32
2423.19 30
2423.30 28
2423.41 29
2423.53 30
2423.64 32
2423.75 34
2423.87 36
2423.98 38
2424.09 38
2424.20 38
2424.32 37
2424.43 35
2424.54 32
2424.66 29
2424.77 25
2424.88 21
2425.00 18
2425.11 16
2425.22 15
2425.33 17
2425.45 20
2425.56 26
2425.67 32
2425.79 39
2425.90 45
2426.01 49
2426.12 50
2426.24 48
2426.35 44
2426.46 39
2426.58 35
2426.69 33
2426.80 34
2426.92 39
2427.03 46
2427.14 53
2427.25 60
2427.37 64
2427.48 65
2427.59 63
2427.71 58
2427.82 54
2427.93 50
2428.05 50
2428.16 52
2428.27 57
2428.38 64
2428.50 70
2428.61 74
2428.72 75
2428.84 74
2428.95 72
2429.06 69
2429.18 67
2429.29 66
2429.40 68
2429.51 71
2429.63 75
2429.74 78
2429.85 79
2429.97 78
2430.08 73
2430.19 67
2430.31 58
2430.42 48
2430.53 38
2430.64 29
2430.76 21
2430.87 15
2430.98 10
2431.10 5
2431.21 1
2431.32 0
2431.44 0
2431.55 0
2431.66 0
2431.78 0
2431.89 0
2432.00 0
2432.11 0
2432.23 3
2432.34 6
2432.45 7
2432.57 9
2432.68 10
2432.79 11
2432.91 14
2433.02 17
2433.13 22
2433.25 27
2433.36 33
2433.47 39
2433.59 44
2433.70 49
2433.81 53
2433.92 56
2434.04 58
2434.15 58
2434.26 58
2434.38 59
2434.49 60
2434.60 62
2434.72 66
2434.83 70
2434.94 74
2435.06 76
2435.17 75
2435.28 72
2435.40 66
2435.51 60
2435.62 55
2435.74 52
2435.85 52
2435.96 54
2436.07 57
2436.19 59
2436.30 60
2436.41 59
2436.53 55
2436.64 52
2436.75 49
2436.87 48
2436.98 48
2437.09 50
2437.21 51
2437.32 50
2437.43 46
2437.55 39
2437.66 28
2437.77 15
2437.89 2
2438.00 0
2438.11 0
2438.23 0
2438.34 0
2438.45 0
2438.57 0
2438.68 8
2438.79 21
2438.91 33
2439.02 44
2439.13 55
2439.24 66
2439.36 75
2439.47 83
2439.58 88
2439.70 90
2439.81 89
2439.92 85
2440.04 79
2440.15 73
2440.26 68
2440.38 64
2440.49 61
2440.60 61
2440.72 61
2440.83 62
2440.94 63
2441.06 65
2441.17 67
2441.28 69
2441.40 71
2441.51 72
2441.62 71
2441.74 69
2441.85 65
2441.96 61
2442.08 57
2442.19 53
2442.30 51
2442.42 50
2442.53 49
2442.64 48
2442.76 47
2442.87 47
2442.98 46
2443.10 46
2443.21 47
2443.32 49
2443.44 52
2443.55 55
2443.66 58
2443.78 61
2443.89 64
2444.00 66
2444.12 70
2444.23 74
2444.34 78
2444.46 82
2444.57 85
2444.68 86
2444.80 87
2444.91 86
2445.02 86
2445.14 86
2445.25 88
2445.36 91
2445.48 95
2445.59 99
2445.70 102
2445.82 104
2445.93 106
2446.05 107
2446.16 109
2446.27 113
2446.39 119
2446.50 126
2446.61 134
2446.73 140
2446.84 144
2446.95 144
2447.07 140
2447.18 133
2447.29 122
2447.41 109
2447.52 98
2447.63 89
2447.75 84
2447.86 84
2447.97 89
2448.09 98
2448.20 109
2448.31 119
2448.43 127
2448.54 131
2448.65 131
2448.77 127
2448.88 120
2448.99 112
2449.11 104
2449.22 97
2449.34 90
2449.45 85
2449.56 79
2449.68 73
2449.79 67
2449.90 61
2450.02 53
2450.13 45
2450.24 37
2450.36 30
2450.47 25
2450.58 22
2450.70 23
2450.81 28
2450.92 36
2451.04 48
2451.15 62
2451.26 78
2451.38 93
2451.49 107
2451.61 119
2451.72 126
2451.83 130
2451.95 129
2452.06 125
2452.17 120
2452.29 114
2452.40 107
2452.51 102
2452.63 97
2452.74 91
2452.85 86
2452.97 79
2453.08 72
2453.20 65
2453.31 61
2453.42 58
2453.54 58
2453.65 61
2453.76 65
2453.88 69
2453.99 70
2454.10 69
2454.22 65
2454.33 59
2454.44 55
2454.56 52
2454.67 53
2454.79 58
2454.90 65
2455.01 72
2455.13 79
2455.24 84
2455.35 86
2455.47 87
2455.58 85
2455.69 82
2455.81 79
2455.92 75
2456.04 73
2456.15 71
2456.26 71
2456.38 72
2456.49 73
2456.60 76
2456.72 77
2456.83 77
2456.95 75
2457.06 71
2457.17 65
2457.29 60
2457.40 55
2457.51 51
2457.63 47
2457.74 42
2457.85 37
2457.97 29
2458.08 19
2458.20 9
2458.31 0
2458.42 0
2458.54 0
2458.65 0
2458.76 0
2458.88 0
2458.99 0
2459.11 0
2459.22 0
2459.33 8
2459.45 17
2459.56 27
2459.67 35
2459.79 42
2459.90 47
2460.02 49
2460.13 49
2460.24 47
2460.36 45
2460.47 44
2460.58 44
2460.70 46
2460.81 50
2460.93 54
2461.04 58
2461.15 62
2461.27 65
2461.38 68
2461.49 71
2461.61 75
2461.72 80
2461.84 85
2461.95 90
2462.06 94
2462.18 98
2462.29 100
2462.40 102
2462.52 104
2462.63 106
2462.75 108
2462.86 109
2462.97 109
2463.09 107
2463.20 102
2463.31 94
2463.43 84
2463.54 75
2463.66 66
2463.77 60
2463.88 56
2464.00 55
2464.11 55
2464.23 56
2464.34 56
2464.45 56
2464.57 54
2464.68 53
2464.79 51
2464.91 51
2465.02 52
2465.14 54
2465.25 57
2465.36 60
2465.48 62
2465.59 63
2465.71 63
2465.82 61
2465.93 61
2466.05 63
2466.16 67
2466.27 73
2466.39 81
2466.50 88
2466.62 94
2466.73 97
2466.84 96
2466.96 91
2467.07 82
2467.19 72
2467.30 61
2467.41 52
2467.53 45
2467.64 41
2467.76 41
2467.87 43
2467.98 47
2468.10 52
2468.21 56
2468.32 58
2468.44 59
2468.55 58
2468.67 55
2468.78 53
2468.89 53
2469.01 56
2469.12 63
2469.24 72
2469.35 84
2469.46 95
2469.58 103
2469.69 107
2469.81 107
2469.92 103
2470.03 97
2470.15 91
2470.26 87
2470.38 87
2470.49 89
2470.60 94
2470.72 100
2470.83 104
2470.95 108
2471.06 109
2471.17 109
2471.29 108
2471.40 108
2471.52 109
2471.63 110
2471.74 111
2471.86 113
2471.97 114
2472.09 115
2472.20 115
2472.31 113
2472.43 111
2472.54 107
2472.66 102
2472.77 95
2472.88 88
2473.00 82
2473.11 76
2473.23 73
2473.34 73
2473.45 76
2473.57 82
2473.68 89
2473.80 95
2473.91 100
2474.02 104
2474.14 105
2474.25 103
2474.37 100
2474.48 96
2474.60 93
2474.71 90
2474.82 88
2474.94 87
2475.05 87
2475.17 88
2475.28 88
2475.39 88
2475.51 87
2475.62 85
2475.74 82
2475.85 79
2475.96 76
2476.08 74
2476.19 71
2476.31 69
2476.42 65
2476.53 61
2476.65 55
2476.76 47
2476.88 38
2476.99 29
2477.11 20
2477.22 13
2477.33 7
2477.45 3
2477.56 1
2477.68 0
2477.79 0
2477.90 0
2478.02 0
2478.13 0
2478.25 0
2478.36 0
2478.48 0
2478.59 0
2478.70 6
2478.82 15
2478.93 24
2479.05 31
2479.16 36
2479.27 39
2479.39 40
2479.50 40
2479.62 40
2479.73 41
2479.85 44
2479.96 48
2480.07 53
2480.19 57
2480.30 59
2480.42 60
2480.53 59
2480.64 57
2480.76 54
2480.87 50
2480.99 47
2481.10 43
2481.22 41
2481.33 38
2481.44 36
2481.56 35
2481.67 36
2481.79 38
2481.90 42
2482.02 48
2482.13 55
2482.24 64
2482.36 73
2482.47 83
2482.59 91
2482.70 99
2482.82 106
2482.93 112
2483.04 118
2483.16 124
2483.27 128
2483.39 130
2483.50 129
2483.62 124
2483.73 116
2483.84 106
2483.96 95
2484.07 85
2484.19 76
2484.30 69
2484.42 64
2484.53 59
2484.64 53
2484.76 46
2484.87 39
2484.99 31
2485.10 23
2485.22 16
2485.33 12
2485.44 11
2485.56 12
2485.67 15
2485.79 19
2485.90 24
2486.02 29
2486.13 33
2486.24 37
2486.36 42
2486.47 46
2486.59 51
2486.70 56
2486.82 59
2486.93 61
2487.04 61
2487.16 59
2487.27 55
2487.39 50
2487.50 45
2487.62 41
2487.73 37
2487.85 35
2487.96 34
2488.07 35
2488.19 36
2488.30 39
2488.42 43
2488.53 48
2488.65 55
2488.76 63
2488.88 71
2488.99 80
2489.10 88
2489.22 93
2489.33 96
2489.45 96
2489.56 93
2489.68 88
2489.79 81
2489.90 72
2490.02 63
2490.13 53
2490.25 44
2490.36 35
2490.48 28
2490.59 23
2490.71 22
2490.82 25
2490.93 30
2491.05 37
2491.16 44
2491.28 50
2491.39 54
2491.51 56
2491.62 57
2491.74 59
2491.85 62
2491.96 66
2492.08 72
2492.19 76
2492.31 79
2492.42 78
2492.54 73
2492.65 65
2492.77 55
2492.88 45
2493.00 36
2493.11 31
2493.22 29
2493.34 30
2493.45 32
2493.57 35
2493.68 38
2493.80 40
2493.91 41
2494.03 42
2494.14 42
2494.25 43
2494.37 44
2494.48 45
2494.60 46
2494.71 47
2494.83 49
2494.94 53
2495.06 57
2495.17 63
2495.29 69
2495.40 74
2495.51 77
2495.63 77
2495.74 74
2495.86 70
2495.97 64
2496.09 58
2496.20 54
2496.32 51
2496.43 51
2496.55 52
2496.66 55
2496.78 58
2496.89 62
2497.00 66
2497.12 69
2497.23 72
2497.35 76
2497.46 80
2497.58 85
2497.69 90
2497.81 95
2497.92 97
2498.04 97
2498.15 94
2498.27 89
2498.38 83
2498.49 79
2498.61 76
2498.72 76
2498.84 79
2498.95 82
2499.07 86
2499.18 90
2499.30 94
2499.41 99
2499.53 104
2499.64 111
2499.76 117
2499.87 123
2499.98 126
2500.10 124
2500.21 119
2500.33 109
2500.44 97
2500.56 84
2500.67 74
2500.79 67
2500.90 64
2501.02 65
2501.13 69
2501.25 75
2501.36 81
2501.48 87
2501.59 91
2501.70 92
2501.82 91
2501.93 88
2502.05 83
2502.16 76
2502.28 67
2502.39 55
2502.51 43
2502.62 30
2502.74 17
2502.85 6
2502.97 0
2503.08 0
2503.20 0
2503.31 0
2503.43 0
2503.54 0
2503.66 0
2503.77 0
2503.88 0
2504.00 11
2504.11 24
2504.23 37
2504.34 49
2504.46 59
2504.57 66
2504.69 72
2504.80 76
2504.92 80
2505.03 84
2505.15 88
2505.26 92
2505.38 94
2505.49 94
2505.61 91
2505.72 86
2505.84 79
2505.95 73
2506.07 69
2506.18 69
2506.29 73
2506.41 81
2506.52 91
2506.64 100
2506.75 107
2506.87 111
2506.98 112
2507.10 111
2507.21 109
2507.33 106
2507.44 104
2507.56 102
2507.67 100
2507.79 96
2507.90 91
2508.02 83
2508.13 74
2508.25 63
2508.36 53
2508.48 45
2508.59 39
2508.71 36
2508.82 36
2508.94 39
2509.05 42
2509.17 46
2509.28 49
2509.40 52
2509.51 54
2509.63 55
2509.74 56
2509.86 57
2509.97 57
2510.08 56
2510.20 52
2510.31 46
2510.43 40
2510.54 34
2510.66 29
2510.77 25
2510.89 23
2511.00 25
2511.12 28
2511.23 34
2511.35 41
2511.46 51
2511.58 61
2511.69 72
2511.81 81
2511.92 87
2512.04 90
2512.15 89
2512.27 86
2512.38 81
2512.50 76
2512.61 71
2512.73 67
2512.84 63
2512.96 59
2513.07 55
2513.19 51
2513.30 48
2513.42 44
2513.53 41
2513.65 37
2513.76 34
2513.88 29
2513.99 24
2514.11 20
2514.22 16
2514.34 14
2514.45 13
2514.57 15
2514.68 19
2514.80 24
2514.91 30
2515.03 35
2515.14 40
2515.26 43
2515.37 46
2515.49 48
2515.60 49
2515.72 51
2515.83 54
2515.95 57
2516.06 61
2516.18 65
2516.29 68
2516.41 69
2516.52 69
2516.64 68
2516.75 66
2516.87 64
2516.98 61
2517.10 58
2517.21 56
2517.33 53
2517.44 50
2517.56 46
2517.67 44
2517.79 42
2517.90 43
2518.02 47
2518.13 53
2518.25 61
2518.36 68
2518.48 73
2518.59 74
2518.71 71
2518.82 65
2518.94 56
2519.05 47
2519.17 38
2519.28 32
2519.40 29
2519.51 30
2519.63 33
2519.74 38
2519.86 44
2519.98 50
2520.09 56
2520.21 59
2520.32 61
2520.44 60
2520.55 59
2520.67 57
2520.78 56
2520.90 56
2521.01 59
2521.13 62
2521.24 67
2521.36 72
2521.47 76
2521.59 79
2521.70 82
2521.82 86
2521.93 90
2522.05 97
2522.16 105
2522.28 115
2522.39 125
2522.51 133
2522.62 138
2522.74 139
2522.85 136
2522.97 130
2523.08 121
2523.20 112
2523.31 103
2523.43 95
2523.54 89
2523.66 83
2523.78 79
2523.89 75
2524.01 72
2524.12 70
2524.24 69
2524.35 69
2524.47 70
2524.58 71
2524.70 73
2524.81 75
2524.93 76
2525.04 79
2525.16 81
2525.27 84
2525.39 86
2525.50 87
2525.62 87
2525.73 85
2525.85 82
2525.96 77
2526.08 72
2526.20 69
2526.31 67
2526.43 69
2526.54 72
2526.66 77
2526.77 82
2526.89 86
2527.00 88
2527.12 88
2527.23 86
2527.35 82
2527.46 79
2527.58 76
2527.69 75
2527.81 76
2527.92 77
2528.04 78
2528.15 77
2528.27 74
2528.39 68
2528.50 60
2528.62 52
2528.73 45
2528.85 40
2528.96 39
2529.08 41
2529.19 46
2529.31 51
2529.42 57
2529.54 61
2529.65 64
2529.77 66
2529.88 66
2530.00 65
2530.12 63
2530.23 62
2530.35 61
2530.46 61
2530.58 62
2530.69 62
2530.81 64
2530.92 66
2531.04 70
2531.15 74
2531.27 80
2531.38 88
2531.50 97
2531.62 106
2531.73 114
2531.85 120
2531.96 123
2532.08 122
2532.19 118
2532.31 111
2532.42 105
2532.54 100
2532.65 97
2532.77 97
2532.88 101
2533.00 106
2533.12 114
2533.23 122
2533.35 130
2533.46 139
2533.58 147
2533.69 156
2533.81 163
2533.92 169
2534.04 175
2534.15 179
2534.27 181
2534.39 181
2534.50 180
2534.62 179
2534.73 176
2534.85 174
2534.96 171
2535.08 169
2535.19 168
2535.31 166
2535.42 164
2535.54 163
2535.66 161
2535.77 161
2535.89 161
2536.00 162
2536.12 163
2536.23 164
2536.35 164
2536.46 163
2536.58 160
2536.69 156
2536.81 153
2536.93 151
2537.04 151
2537.16 152
2537.27 155
2537.39 157
2537.50 160
2537.62 160
2537.73 159
2537.85 155
2537.97 151
2538.08 145
2538.20 139
2538.31 133
2538.43 127
2538.54 120
2538.66 113
2538.77 105
2538.89 97
2539.01 88
2539.12 79
2539.24 72
2539.35 67
2539.47 65
2539.58 67
2539.70 73
2539.81 83
2539.93 95
2540.05 108
2540.16 122
2540.28 133
2540.39 143
2540.51 150
2540.62 155
2540.74 160
2540.85 163
2540.97 168
2541.09 173
2541.20 179
2541.32 187
2541.43 197
2541.55 209
2541.66 224
2541.78 241
2541.89 260
2542.01 281
2542.13 304
2542.24 328
2542.36 353
2542.47 378
2542.59 403
2542.70 426
2542.82 448
2542.94 466
2543.05 481
2543.17 492
2543.28 500
2543.40 506
2543.51 511
2543.63 516
2543.74 520
2543.86 523
2543.98 524
2544.09 522
2544.21 516
2544.32 506
2544.44 492
2544.55 476
2544.67 460
2544.79 444
2544.90 429
2545.02 416
2545.13 404
2545.25 393
2545.36 381
2545.48 369
2545.60 356
2545.71 342
2545.83 327
2545.94 312
2546.06 296
2546.17 281
2546.29 267
2546.41 253
2546.52 241
2546.64 232
2546.75 225
2546.87 221
2546.98 221
2547.10 223
2547.22 226
2547.33 230
2547.45 232
2547.56 232
2547.68 228
2547.79 221
2547.91 212
2548.03 201
2548.14 190
2548.26 180
2548.37 170
2548.49 162
2548.60 154
2548.72 147
2548.84 139
2548.95 130
2549.07 123
2549.18 116
2549.30 112
2549.42 110
2549.53 111
2549.65 113
2549.76 117
2549.88 120
2549.99 123
2550.11 125
2550.23 125
2550.34 126
2550.46 126
2550.57 128
2550.69 131
2550.80 138
2550.92 147
2551.04 158
2551.15 171
2551.27 184
2551.38 195
2551.50 201
2551.62 202
2551.73 197
2551.85 186
2551.96 171
2552.08 153
2552.19 135
2552.31 118
2552.43 103
2552.54 90
2552.66 79
2552.77 70
2552.89 62
2553.01 55
2553.12 52
2553.24 50
2553.35 52
2553.47 57
2553.59 66
2553.70 77
2553.82 88
2553.93 99
2554.05 108
2554.16 113
2554.28 116
2554.40 116
2554.51 114
2554.63 112
2554.74 111
2554.86 110
2554.98 111
2555.09 113
2555.21 114
2555.32 115
2555.44 115
2555.56 112
2555.67 108
2555.79 101
2555.90 93
2556.02 85
2556.14 76
2556.25 67
2556.37 60
2556.48 54
2556.60 50
2556.72 46
2556.83 42
2556.95 39
2557.06 37
2557.18 35
2557.29 35
2557.41 35
2557.53 37
2557.64 39
2557.76 41
2557.87 42
2557.99 43
2558.11 43
2558.22 42
2558.34 39
2558.45 36
2558.57 31
2558.69 26
2558.80 21
2558.92 18
2559.03 17
2559.15 20
2559.27 25
2559.38 32
2559.50 38
2559.61 41
2559.73 41
2559.85 37
2559.96 30
2560.08 21
2560.19 12
2560.31 4
2560.43 0
2560.54 0
2560.66 0
2560.78 0
2560.89 0
2561.01 0
2561.12 1
2561.24 4
2561.36 6
2561.47 7
2561.59 6
2561.70 4
2561.82 2
2561.94 0
2562.05 0
2562.17 0
2562.28 1
2562.40 2
2562.52 2
2562.63 1
2562.75 0
2562.86 0
2562.98 0
2563.10 0
2563.21 0
2563.33 0
2563.44 6
2563.56 16
2563.68 29
2563.79 44
2563.91 59
2564.03 75
2564.14 88
2564.26 99
2564.37 106
2564.49 111
2564.61 112
2564.72 112
2564.84 110
2564.95 108
2565.07 106
2565.19 104
2565.30 102
2565.42 99
2565.54 96
2565.65 94
2565.77 92
2565.88 91
2566.00 91
2566.12 91
2566.23 91
2566.35 91
2566.46 90
2566.58 88
2566.70 88
2566.81 91
2566.93 98
2567.05 109
2567.16 124
2567.28 142
2567.39 160
2567.51 177
2567.63 190
2567.74 197
2567.86 199
2567.97 197
2568.09 193
2568.21 188
2568.32 184
2568.44 182
2568.56 182
2568.67 183
2568.79 185
2568.90 186
2569.02 185
2569.14 184
2569.25 181
2569.37 175
2569.49 168
2569.60 159
2569.72 148
2569.83 135
2569.95 124
2570.07 114
2570.18 107
2570.30 104
2570.42 105
2570.53 108
2570.65 111
2570.76 113
2570.88 113
2571.00 110
2571.11 103
2571.23 95
2571.35 85
2571.46 75
2571.58 66
2571.69 58
2571.81 51
2571.93 47
2572.04 44
2572.16 43
2572.28 44
2572.39 45
2572.51 48
2572.63 52
2572.74 56
2572.86 60
2572.97 64
2573.09 67
2573.21 71
2573.32 74
2573.44 78
2573.56 82
2573.67 87
2573.79 90
2573.90 91
2574.02 89
2574.14 85
2574.25 78
2574.37 71
2574.49 64
2574.60 58
2574.72 55
2574.84 54
2574.95 53
2575.07 54
2575.18 53
2575.30 51
2575.42 49
2575.53 46
2575.65 42
2575.77 39
2575.88 36
2576.00 33
2576.12 31
2576.23 29
2576.35 27
2576.47 27
2576.58 28
2576.70 29
2576.81 32
2576.93 35
2577.05 39
2577.16 42
2577.28 46
2577.40 51
2577.51 57
2577.63 65
2577.75 73
2577.86 83
2577.98 93
2578.09 102
2578.21 110
2578.33 117
2578.44 122
2578.56 126
2578.68 130
2578.79 136
2578.91 142
2579.03 149
2579.14 155
2579.26 160
2579.38 163
2579.49 163
2579.61 161
2579.73 158
2579.84 153
2579.96 147
2580.07 140
2580.19 132
2580.31 123
2580.42 114
2580.54 105
2580.66 96
2580.77 89
2580.89 84
2581.01 81
2581.12 80
2581.24 81
2581.36 84
2581.47 88
2581.59 95
2581.71 103
2581.82 112
2581.94 121
2582.06 128
2582.17 132
2582.29 133
2582.40 128
2582.52 121
2582.64 111
2582.75 102
2582.87 95
2582.99 91
2583.10 90
2583.22 92
2583.34 96
2583.45 99
2583.57 101
2583.69 100
2583.80 97
2583.92 92
2584.04 85
2584.15 78
2584.27 72
2584.39 66
2584.50 61
2584.62 56
2584.74 52
2584.85 49
2584.97 46
2585.09 44
2585.20 44
2585.32 45
2585.44 49
2585.55 54
2585.67 61
2585.79 68
2585.90 74
2586.02 78
2586.14 81
2586.25 82
2586.37 82
2586.49 82
2586.60 83
2586.72 84
2586.84 86
2586.95 87
2587.07 88
2587.18 86
2587.30 80
2587.42 71
2587.53 60
2587.65 45
2587.77 30
2587.88 15
2588.00 2
2588.12 0
2588.23 0
2588.35 0
2588.47 0
2588.58 0
2588.70 0
2588.82 0
2588.93 0
2589.05 6
2589.17 13
2589.28 19
2589.40 25
2589.52 30
2589.63 34
2589.75 37
2589.87 39
2589.99 40
2590.10 40
2590.22 39
2590.34 39
2590.45 40
2590.57 43
2590.69 49
2590.80 58
2590.92 69
2591.04 82
2591.15 95
2591.27 106
2591.39 113
2591.50 115
2591.62 113
2591.74 105
2591.85 94
2591.97 81
2592.09 68
2592.20 58
2592.32 52
2592.44 49
2592.55 50
2592.67 52
2592.79 55
2592.90 55
2593.02 53
2593.14 49
2593.25 42
2593.37 36
2593.49 32
2593.60 30
2593.72 30
2593.84 32
2593.95 34
2594.07 36
2594.19 36
2594.30 34
2594.42 31
2594.54 25
2594.66 19
2594.77 13
2594.89 6
2595.01 0
2595.12 0
2595.24 0
2595.36 0
2595.47 0
2595.59 0
2595.71 0
2595.82 0
2595.94 0
2596.06 1
2596.17 6
2596.29 13
2596.41 21
2596.52 29
2596.64 37
2596.76 44
2596.88 49
2596.99 52
2597.11 54
2597.23 55
2597.34 57
2597.46 58
2597.58 61
2597.69 66
2597.81 71
2597.93 78
2598.04 84
2598.16 90
2598.28 94
2598.39 96
2598.51 98
2598.63 99
2598.75 101
2598.86 104
2598.98 107
2599.10 111
2599.21 113
2599.33 114
2599.45 112
2599.56 108
2599.68 103
2599.80 98
2599.91 94
2600.03 92
2600.15 92
2600.27 93
2600.38 93
2600.50 94
2600.62 94
2600.73 95
2600.85 97
2600.97 101
2601.08 107
2601.20 116
2601.32 125
2601.43 134
2601.55 141
2601.67 144
2601.79 144
2601.90 140
2602.02 134
2602.14 128
2602.25 124
2602.37 122
2602.49 124
2602.60 129
2602.72 135
2602.84 141
2602.96 147
2603.07 150
2603.19 151
2603.31 150
2603.42 147
2603.54 141
2603.66 135
2603.77 128
2603.89 121
2604.01 115
2604.13 110
2604.24 104
2604.36 98
2604.48 92
2604.59 85
2604.71 78
2604.83 70
2604.94 64
2605.06 61
2605.18 60
2605.30 61
2605.41 64
2605.53 69
2605.65 74
2605.76 79
2605.88 85
2606.00 92
2606.12 101
2606.23 112
2606.35 126
2606.47 139
2606.58 152
2606.70 161
2606.82 165
2606.93 163
2607.05 155
2607.17 143
2607.29 129
2607.40 115
2607.52 103
2607.64 94
2607.75 90
2607.87 89
2607.99 90
2608.11 93
2608.22 96
2608.34 98
2608.46 98
2608.57 97
2608.69 93
2608.81 89
2608.93 86
2609.04 83
2609.16 82
2609.28 83
2609.39 87
2609.51 94
2609.63 105
2609.75 122
2609.86 145
2609.98 174
2610.10 210
2610.21 248
2610.33 288
2610.45 325
2610.57 358
2610.68 385
2610.80 406
2610.92 421
2611.03 433
2611.15 443
2611.27 452
2611.39 460
2611.50 466
2611.62 468
2611.74 466
2611.85 459
2611.97 448
2612.09 437
2612.21 426
2612.32 417
2612.44 411
2612.56 409
2612.68 408
2612.79 408
2612.91 408
2613.03 404
2613.14 398
2613.26 388
2613.38 376
2613.50 364
2613.61 352
2613.73 345
2613.85 343
2613.96 346
2614.08 354
2614.20 364
2614.32 374
2614.43 381
2614.55 383
2614.67 379
2614.79 370
2614.90 356
2615.02 339
2615.14 322
2615.25 304
2615.37 287
2615.49 271
2615.61 257
2615.72 244
2615.84 233
2615.96 224
2616.08 217
2616.19 213
2616.31 211
2616.43 211
2616.54 210
2616.66 209
2616.78 206
2616.90 201
2617.01 194
2617.13 184
2617.25 173
2617.37 160
2617.48 146
2617.60 133
2617.72 120
2617.84 109
2617.95 99
2618.07 90
2618.19 80
2618.30 71
2618.42 61
2618.54 51
2618.66 43
2618.77 38
2618.89 36
2619.01 41
2619.13 49
2619.24 62
2619.36 75
2619.48 87
2619.60 96
2619.71 100
2619.83 100
2619.95 96
2620.07 90
2620.18 83
2620.30 74
2620.42 65
2620.53 55
2620.65 45
2620.77 34
2620.89 25
2621.00 18
2621.12 15
2621.24 16
2621.36 21
2621.47 29
2621.59 37
2621.71 44
2621.83 48
2621.94 50
2622.06 49
2622.18 46
2622.30 41
2622.41 35
2622.53 29
2622.65 23
2622.77 16
2622.88 10
2623.00 5
2623.12 0
2623.24 0
2623.35 0
2623.47 0
2623.59 0
2623.71 6
2623.82 16
2623.94 28
2624.06 41
2624.17 52
2624.29 59
2624.41 61
2624.53 58
2624.64 51
2624.76 42
2624.88 35
2625.00 30
2625.11 30
2625.23 34
2625.35 40
2625.47 47
2625.58 51
2625.70 52
2625.82 49
2625.94 41
2626.05 31
2626.17 21
2626.29 13
2626.41 8
2626.52 8
2626.64 12
2626.76 20
2626.88 30
2627.00 41
2627.11 50
2627.23 54
2627.35 54
2627.47 49
2627.58 39
2627.70 28
2627.82 18
2627.94 12
2628.05 11
2628.17 15
2628.29 22
2628.41 31
2628.52 38
2628.64 42
2628.76 41
2628.88 35
2628.99 26
2629.11 15
2629.23 4
2629.35 0
2629.46 0
2629.58 0
2629.70 0
2629.82 0
2629.93 0
2630.05 4
2630.17 7
2630.29 9
2630.40 9
2630.52 8
2630.64 5
2630.76 3
2630.88 0
2630.99 0
2631.11 0
2631.23 0
2631.35 0
2631.46 0
2631.58 2
2631.70 7
2631.82 14
2631.93 20
2632.05 27
2632.17 32
2632.29 37
2632.40 42
2632.52 47
2632.64 50
2632.76 52
2632.88 52
2632.99 49
2633.11 44
2633.23 37
2633.35 28
2633.46 21
2633.58 15
2633.70 13
2633.82 16
2633.93 23
2634.05 35
2634.17 50
2634.29 67
2634.41 83
2634.52 98
2634.64 108
2634.76 115
2634.88 118
2634.99 118
2635.11 117
2635.23 116
2635.35 118
2635.46 123
2635.58 131
2635.70 139
2635.82 147
2635.94 152
2636.05 153
2636.17 149
2636.29 139
2636.41 125
2636.52 108
2636.64 90
2636.76 72
2636.88 56
2637.00 42
2637.11 31
2637.23 22
2637.35 14
2637.47 7
2637.58 1
2637.70 0
2637.82 0
2637.94 0
2638.06 4
2638.17 14
2638.29 28
2638.41 43
2638.53 59
2638.64 73
2638.76 84
2638.88 90
2639.00 92
2639.12 89
2639.23 82
2639.35 73
2639.47 63
2639.59 53
2639.70 43
2639.82 36
2639.94 32
2640.06 31
2640.18 31
2640.29 33
2640.41 35
2640.53 35
2640.65 34
2640.76 29
2640.88 24
2641.00 18
2641.12 12
2641.24 8
2641.35 7
2641.47 7
2641.59 9
2641.71 12
2641.83 17
2641.94 22
2642.06 29
2642.18 37
2642.30 46
2642.41 55
2642.53 62
2642.65 68
2642.77 69
2642.89 67
2643.00 61
2643.12 54
2643.24 47
2643.36 42
2643.48 39
2643.59 39
2643.71 42
2643.83 45
2643.95 48
2644.07 49
2644.18 50
2644.30 48
2644.42 46
2644.54 43
2644.66 41
2644.77 40
2644.89 40
2645.01 40
2645.13 41
2645.24 41
2645.36 41
2645.48 39
2645.60 37
2645.72 33
2645.83 29
2645.95 24
2646.07 20
2646.19 16
2646.31 13
2646.42 12
2646.54 12
2646.66 15
2646.78 19
2646.90 24
2647.01 29
2647.13 34
2647.25 38
2647.37 41
2647.49 43
2647.60 45
2647.72 47
2647.84 50
2647.96 54
2648.08 60
2648.19 67
2648.31 74
2648.43 81
2648.55 87
2648.67 91
2648.78 93
2648.90 93
2649.02 90
2649.14 86
2649.26 79
2649.37 71
2649.49 62
2649.61 53
2649.73 43
2649.85 33
2649.96 24
2650.08 17
2650.20 11
2650.32 8
2650.44 7
2650.55 9
2650.67 12
2650.79 16
2650.91 20
2651.03 22
2651.15 24
2651.26 25
2651.38 25
2651.50 25
2651.62 25
2651.74 28
2651.85 32
2651.97 38
2652.09 46
2652.21 53
2652.33 60
2652.44 64
2652.56 66
2652.68 67
2652.80 66
2652.92 65
2653.03 65
2653.15 66
2653.27 69
2653.39 71
2653.51 71
2653.63 69
2653.74 65
2653.86 58
2653.98 51
2654.10 43
2654.22 38
2654.33 34
2654.45 32
2654.57 30
2654.69 29
2654.81 27
2654.92 24
2655.04 21
2655.16 16
2655.28 10
2655.40 4
2655.52 0
2655.63 0
2655.75 0
2655.87 0
2655.99 0
2656.11 0
2656.22 0
2656.34 0
2656.46 10
2656.58 21
2656.70 31
2656.82 38
2656.93 41
2657.05 42
2657.17 42
2657.29 41
2657.41 41
2657.53 42
2657.64 43
2657.76 45
2657.88 46
2658.00 46
2658.12 44
2658.23 42
2658.35 38
2658.47 34
2658.59 32
2658.71 31
2658.83 32
2658.94 35
2659.06 40
2659.18 45
2659.30 50
2659.42 52
2659.54 51
2659.65 47
2659.77 39
2659.89 30
2660.01 21
2660.13 15
2660.24 13
2660.36 16
2660.48 25
2660.60 38
2660.72 53
2660.84 69
2660.95 82
2661.07 90
2661.19 92
2661.31 89
2661.43 82
2661.55 72
2661.66 62
2661.78 54
2661.90 49
2662.02 49
2662.14 51
2662.26 54
2662.37 57
2662.49 58
2662.61 55
2662.73 48
2662.85 38
2662.97 27
2663.08 17
2663.20 11
2663.32 8
2663.44 11
2663.56 18
2663.68 27
2663.79 37
2663.91 46
2664.03 52
2664.15 54
2664.27 53
2664.39 50
2664.50 46
2664.62 43
2664.74 41
2664.86 42
2664.98 43
2665.10 46
2665.21 48
2665.33 50
2665.45 51
2665.57 51
2665.69 52
2665.81 53
2665.93 55
2666.04 59
2666.16 63
2666.28 67
2666.40 71
2666.52 73
2666.64 74
2666.75 73
2666.87 70
2666.99 65
2667.11 57
2667.23 49
2667.35 40
2667.46 32
2667.58 27
2667.70 25
2667.82 25
2667.94 28
2668.06 32
2668.18 35
2668.29 37
2668.41 36
2668.53 33
2668.65 28
2668.77 22
2668.89 16
2669.00 14
2669.12 15
2669.24 20
2669.36 29
2669.48 41
2669.60 54
2669.72 65
2669.83 73
2669.95 77
2670.07 76
2670.19 73
2670.31 69
2670.43 65
2670.54 63
2670.66 64
2670.78 67
2670.90 70
2671.02 72
2671.14 72
2671.26 69
2671.37 62
2671.49 53
2671.61 43
2671.73 34
2671.85 27
2671.97 23
2672.09 23
2672.20 25
2672.32 30
2672.44 34
2672.56 38
2672.68 38
2672.80 36
2672.92 31
2673.03 23
2673.15 16
2673.27 10
2673.39 7
2673.51 8
2673.63 13
2673.75 23
2673.86 34
2673.98 45
2674.10 54
2674.22 59
2674.34 59
2674.46 54
2674.58 44
2674.69 31
2674.81 18
2674.93 6
2675.05 0
2675.17 0
2675.29 0
2675.41 0
2675.52 2
2675.64 9
2675.76 18
2675.88 24
2676.00 29
2676.12 31
2676.24 29
2676.35 25
2676.47 20
2676.59 15
2676.71 12
2676.83 12
2676.95 16
2677.07 23
2677.19 31
2677.30 40
2677.42 46
2677.54 49
2677.66 48
2677.78 43
2677.90 36
2678.02 27
2678.13 18
2678.25 10
2678.37 3
2678.49 0
2678.61 0
2678.73 0
2678.85 0
2678.97 0
2679.08 0
2679.20 0
2679.32 0
2679.44 0
2679.56 7
2679.68 17
2679.80 27
2679.91 38
2680.03 48
2680.15 58
2680.27 67
2680.39 74
2680.51 81
2680.63 87
2680.75 93
2680.86 99
2680.98 105
2681.10 111
2681.22 116
2681.34 120
2681.46 123
2681.58 124
2681.70 123
2681.81 121
2681.93 117
2682.05 114
2682.17 111
2682.29 109
2682.41 108
2682.53 107
2682.65 108
2682.76 109
2682.88 110
2683.00 111
2683.12 112
2683.24 114
2683.36 114
2683.48 114
2683.60 112
2683.72 109
2683.83 104
2683.95 98
2684.07 92
2684.19 85
2684.31 78
2684.43 71
2684.55 64
2684.67 58
2684.78 53
2684.90 50
2685.02 49
2685.14 51
2685.26 56
2685.38 64
2685.50 73
2685.62 85
2685.74 97
2685.85 111
2685.97 123
2686.09 134
2686.21 142
2686.33 144
2686.45 140
2686.57 131
2686.69 116
2686.80 99
2686.92 80
2687.04 63
2687.16 49
2687.28 40
2687.40 35
2687.52 33
2687.64 35
2687.76 37
2687.87 40
2687.99 42
2688.11 44
2688.23 46
2688.35 50
2688.47 57
2688.59 66
2688.71 76
2688.83 88
2688.94 100
2689.06 111
2689.18 120
2689.30 128
2689.42 134
2689.54 140
2689.66 145
2689.78 152
2689.90 160
2690.02 169
2690.13 181
2690.25 195
2690.37 210
2690.49 225
2690.61 239
2690.73 252
2690.85 264
2690.97 274
2691.09 284
2691.20 295
2691.32 308
2691.44 323
2691.56 339
2691.68 356
2691.80 371
2691.92 383
2692.04 393
2692.16 399
2692.28 403
2692.39 407
2692.51 409
2692.63 411
2692.75 412
2692.87 411
2692.99 408
2693.11 404
2693.23 399
2693.35 396
2693.47 396
2693.58 401
2693.70 410
2693.82 423
2693.94 437
2694.06 452
2694.18 465
2694.30 478
2694.42 488
2694.54 497
2694.66 506
2694.77 515
2694.89 526
2695.01 537
2695.13 551
2695.25 567
2695.37 586
2695.49 608
2695.61 633
2695.73 662
2695.85 694
2695.97 730
2696.08 769
2696.20 811
2696.32 855
2696.44 900
2696.56 946
2696.68 993
2696.80 1040
2696.92 1089
2697.04 1140
2697.16 1192
2697.28 1244
2697.39 1294
2697.51 1339
2697.63 1379
2697.75 1412
2697.87 1439
2697.99 1462
2698.11 1482
2698.23 1501
2698.35 1520
2698.47 1537
2698.59 1553
2698.70 1566
2698.82 1577
2698.94 1585
2699.06 1590
2699.18 1594
2699.30 1594
2699.42 1592
2699.54 1584
2699.66 1570
2699.78 1551
2699.90 1527
2700.02 1498
2700.13 1467
2700.25 1434
2700.37 1399
2700.49 1364
2700.61 1328
2700.73 1293
2700.85 1262
2700.97 1235
2701.09 1215
2701.21 1201
2701.33 1192
2701.45 1183
2701.56 1171
2701.68 1153
2701.80 1127
2701.92 1094
2702.04 1057
2702.16 1017
2702.28 978
2702.40 941
2702.52 907
2702.64 877
2702.76 848
2702.88 820
2702.99 792
2703.11 766
2703.23 740
2703.35 715
2703.47 690
2703.59 664
2703.71 636
2703.83 604
2703.95 570
2704.07 534
2704.19 498
2704.31 466
2704.43 439
2704.55 418
2704.66 403
2704.78 394
2704.90 387
2705.02 379
2705.14 370
2705.26 358
2705.38 342
2705.50 325
2705.62 308
2705.74 292
2705.86 279
2705.98 267
2706.10 255
2706.21 244
2706.33 230
2706.45 214
2706.57 195
2706.69 176
2706.81 159
2706.93 144
2707.05 134
2707.17 128
2707.29 125
2707.41 123
2707.53 120
2707.65 115
2707.77 107
2707.89 98
2708.00 89
2708.12 83
2708.24 80
2708.36 81
2708.48 86
2708.60 93
2708.72 100
2708.84 105
2708.96 107
2709.08 106
2709.20 102
2709.32 96
2709.44 90
2709.56 85
2709.68 82
2709.79 81
2709.91 82
2710.03 86
2710.15 91
2710.27 96
2710.39 99
2710.51 101
2710.63 101
2710.75 100
2710.87 97
2710.99 94
2711.11 92
2711.23 91
2711.35 91
2711.47 92
2711.59 94
2711.71 98
2711.82 104
2711.94 111
2712.06 119
2712.18 127
2712.30 133
2712.42 137
2712.54 137
2712.66 136
2712.78 134
2712.90 133
2713.02 134
2713.14 140
2713.26 150
2713.38 163
2713.50 177
2713.62 191
2713.74 202
2713.86 210
2713.97 214
2714.09 215
2714.21 215
2714.33 214
2714.45 214
2714.57 216
2714.69 218
2714.81 221
2714.93 222
2715.05 221
2715.17 219
2715.29 213
2715.41 207
2715.53 199
2715.65 190
2715.77 182
2715.89 174
2716.01 166
2716.13 157
2716.24 149
2716.36 140
2716.48 132
2716.60 123
2716.72 114
2716.84 105
2716.96 95
2717.08 83
2717.20 71
2717.32 57
2717.44 44
2717.56 31
2717.68 20
2717.80 12
2717.92 10
2718.04 12
2718.16 19
2718.28 29
2718.40 39
2718.52 48
2718.64 53
2718.76 55
2718.87 54
2718.99 53
2719.11 52
2719.23 54
2719.35 59
2719.47 67
2719.59 76
2719.71 85
2719.83 92
2719.95 97
2720.07 100
2720.19 100
2720.31 98
2720.43 95
2720.55 90
2720.67 85
2720.79 78
2720.91 72
2721.03 68
2721.15 66
2721.27 68
2721.39 74
2721.51 82
2721.63 93
2721.75 104
2721.87 114
2721.98 123
2722.10 129
2722.22 133
2722.34 137
2722.46 141
2722.58 149
2722.70 159
2722.82 173
2722.94 190
2723.06 208
2723.18 224
2723.30 235
2723.42 242
2723.54 241
2723.66 235
2723.78 225
2723.90 212
2724.02 199
2724.14 187
2724.26 177
2724.38 170
2724.50 164
2724.62 161
2724.74 159
2724.86 158
2724.98 159
2725.10 163
2725.22 167
2725.34 173
2725.46 178
2725.58 181
2725.69 180
2725.81 174
2725.93 164
2726.05 149
2726.17 133
2726.29 117
2726.41 104
2726.53 96
2726.65 92
2726.77 93
2726.89 97
2727.01 103
2727.13 107
2727.25 109
2727.37 107
2727.49 100
2727.61 91
2727.73 79
2727.85 66
2727.97 55
2728.09 47
2728.21 42
2728.33 42
2728.45 45
2728.57 50
2728.69 57
2728.81 64
2728.93 71
2729.05 79
2729.17 86
2729.29 93
2729.41 98
2729.53 102
2729.65 103
2729.77 101
2729.89 97
2730.01 93
2730.13 89
2730.25 88
2730.37 90
2730.49 96
2730.61 103
2730.73 110
2730.85 115
2730.97 117
2731.09 115
2731.20 111
2731.32 105
2731.44 99
2731.56 93
2731.68 89
2731.80 84
2731.92 78
2732.04 70
2732.16 59
2732.28 46
2732.40 30
2732.52 15
2732.64 3
2732.76 0
2732.88 0
2733.00 0
2733.12 3
2733.24 12
2733.36 22
2733.48 31
2733.60 38
2733.72 43
2733.84 46
2733.96 46
2734.08 45
2734.20 43
2734.32 40
2734.44 37
2734.56 35
2734.68 33
2734.80 32
2734.92 32
2735.04 34
2735.16 36
2735.28 41
2735.40 47
2735.52 53
2735.64 61
2735.76 68
2735.88 74
2736.00 78
2736.12 79
2736.24 79
2736.36 77
2736.48 74
2736.60 71
2736.72 68
2736.84 65
2736.96 63
2737.08 60
2737.20 57
2737.32 52
2737.44 47
2737.56 41
2737.68 35
2737.80 28
2737.92 21
2738.04 14
2738.16 6
2738.28 0
2738.40 0
2738.52 0
2738.64 0
2738.76 0
2738.88 0
2739.00 0
2739.12 0
2739.24 3
2739.36 14
2739.48 23
2739.60 31
2739.72 37
2739.84 40
2739.96 41
2740.08 40
2740.20 39
2740.32 36
2740.44 34
2740.56 32
2740.68 31
2740.80 30
2740.92 29
2741.04 28
2741.16 28
2741.28 28
2741.40 29
2741.52 30
2741.64 30
2741.76 31
2741.88 30
2742.00 29
2742.12 28
2742.24 27
2742.36 27
2742.48 28
2742.60 30
2742.72 33
2742.84 37
2742.96 42
2743.08 47
2743.20 52
2743.32 58
2743.44 65
2743.56 72
2743.68 77
2743.80 81
2743.92 83
2744.04 81
2744.16 76
2744.28 69
2744.40 60
2744.52 52
2744.64 45
2744.76 40
2744.88 38
2745.00 37
2745.12 39
2745.24 42
2745.36 45
2745.49 49
2745.61 53
2745.73 57
2745.85 59
2745.97 60
2746.09 59
2746.21 55
2746.33 50
2746.45 44
2746.57 38
2746.69 32
2746.81 28
2746.93 27
2747.05 27
2747.17 29
2747.29 33
2747.41 38
2747.53 42
2747.65 46
2747.77 49
2747.89 50
2748.01 50
2748.13 49
2748.25 48
2748.37 48
2748.49 50
2748.61 53
2748.73 58
2748.85 63
2748.97 68
2749.09 73
2749.21 76
2749.33 78
2749.45 79
2749.57 80
2749.69 81
2749.81 83
2749.93 85
2750.05 86
2750.17 88
2750.29 89
2750.41 91
2750.53 92
2750.65 94
2750.77 96
2750.89 98
2751.02 99
2751.14 100
2751.26 99
2751.38 96
2751.50 92
2751.62 87
2751.74 83
2751.86 80
2751.98 79
2752.10 78
2752.22 78
2752.34 77
2752.46 75
2752.58 70
2752.70 63
2752.82 54
2752.94 45
2753.06 37
2753.18 31
2753.30 27
2753.42 26
2753.54 26
2753.66 29
2753.78 32
2753.90 35
2754.02 39
2754.14 44
2754.26 48
2754.38 52
2754.50 55
2754.62 58
2754.74 58
2754.87 56
2754.99 51
2755.11 43
2755.23 33
2755.35 21
2755.47 9
2755.59 0
2755.71 0
2755.83 0
2755.95 0
2756.07 0
2756.19 0
2756.31 0
2756.43 0
2756.55 2
2756.67 6
2756.79 10
2756.91 15
2757.03 20
2757.15 26
2757.27 31
2757.39 34
2757.51 36
2757.63 37
2757.75 37
2757.88 37
2758.00 38
2758.12 40
2758.24 44
2758.36 49
2758.48 55
2758.60 62
2758.72 71
2758.84 80
2758.96 91
2759.08 103
2759.20 116
2759.32 129
2759.44 140
2759.56 150
2759.68 156
2759.80 160
2759.92 161
2760.04 160
2760.16 155
2760.28 148
2760.40 139
2760.53 128
2760.65 116
2760.77 102
2760.89 88
2761.01 74
2761.13 60
2761.25 49
2761.37 39
2761.49 33
2761.61 30
2761.73 30
2761.85 34
2761.97 41
2762.09 50
2762.21 60
2762.33 70
2762.45 78
2762.57 82
2762.69 83
2762.81 80
2762.94 75
2763.06 69
2763.18 62
2763.30 57
2763.42 53
2763.54 50
2763.66 49
2763.78 49
2763.90 51
2764.02 53
2764.14 55
2764.26 57
2764.38 59
2764.50 60
2764.62 61
2764.74 61
2764.86 61
2764.99 61
2765.11 62
2765.23 63
2765.35 64
2765.47 65
2765.59 66
2765.71 66
2765.83 65
2765.95 66
2766.07 67
2766.19 71
2766.31 78
2766.43 87
2766.55 99
2766.67 113
2766.79 127
2766.91 142
2767.04 155
2767.16 167
2767.28 176
2767.40 183
2767.52 186
2767.64 184
2767.76 179
2767.88 171
2768.00 162
2768.12 153
2768.24 146
2768.36 142
2768.48 141
2768.60 141
2768.72 143
2768.85 144
2768.97 143
2769.09 142
2769.21 141
2769.33 141
2769.45 144
2769.57 151
2769.69 161
2769.81 172
2769.93 183
2770.05 193
2770.17 200
2770.29 205
2770.41 207
2770.53 207
2770.66 205
2770.78 200
2770.90 192
2771.02 181
2771.14 166
2771.26 148
2771.38 129
2771.50 109
2771.62 91
2771.74 75
2771.86 63
2771.98 55
2772.10 50
2772.22 49
2772.35 50
2772.47 52
2772.59 54
2772.71 56
2772.83 58
2772.95 60
2773.07 62
2773.19 65
2773.31 70
2773.43 76
2773.55 83
2773.67 91
2773.79 97
2773.92 102
2774.04 104
2774.16 104
2774.28 103
2774.40 102
2774.52 102
2774.64 104
2774.76 108
2774.88 114
2775.00 120
2775.12 125
2775.24 128
2775.36 129
2775.49 126
2775.61 121
2775.73 115
2775.85 108
2775.97 101
2776.09 94
2776.21 88
2776.33 82
2776.45 76
2776.57 71
2776.69 67
2776.81 63
2776.94 61
2777.06 59
2777.18 59
2777.30 59
2777.42 59
2777.54 58
2777.66 57
2777.78 55
2777.90 53
2778.02 51
2778.14 50
2778.27 50
2778.39 51
2778.51 53
2778.63 55
2778.75 57
2778.87 59
2778.99 60
2779.11 62
2779.23 64
2779.35 66
2779.47 68
2779.59 71
2779.72 72
2779.84 72
2779.96 71
2780.08 70
2780.20 68
2780.32 68
2780.44 69
2780.56 72
2780.68 75
2780.80 78
2780.92 80
2781.05 80
2781.17 78
2781.29 75
2781.41 71
2781.53 66
2781.65 62
2781.77 59
2781.89 56
2782.01 54
2782.13 53
2782.26 53
2782.38 56
2782.50 60
2782.62 64
2782.74 68
2782.86 71
2782.98 71
2783.10 69
2783.22 66
2783.34 62
2783.47 60
2783.59 60
2783.71 64
2783.83 71
2783.95 82
2784.07 95
2784.19 107
2784.31 118
2784.43 126
2784.55 131
2784.68 131
2784.80 128
2784.92 123
2785.04 115
2785.16 107
2785.28 97
2785.40 87
2785.52 76
2785.64 64
2785.76 52
2785.89 40
2786.01 29
2786.13 20
2786.25 14
2786.37 10
2786.49 8
2786.61 8
2786.73 10
2786.85 12
2786.97 15
2787.10 18
2787.22 22
2787.34 27
2787.46 34
2787.58 42
2787.70 51
2787.82 59
2787.94 65
2788.06 66
2788.19 63
2788.31 54
2788.43 42
2788.55 27
2788.67 13
2788.79 2
2788.91 0
2789.03 0
2789.15 0
2789.28 0
2789.40 0
2789.52 0
2789.64 0
2789.76 0
2789.88 0
2790.00 3
2790.12 10
2790.24 18
2790.37 27
2790.49 36
2790.61 41
2790.73 45
2790.85 46
2790.97 45
2791.09 43
2791.21 43
2791.33 44
2791.46 46
2791.58 51
2791.70 56
2791.82 62
2791.94 68
2792.06 74
2792.18 81
2792.30 89
2792.43 98
2792.55 109
2792.67 119
2792.79 129
2792.91 137
2793.03 141
2793.15 142
2793.27 140
2793.39 135
2793.52 128
2793.64 120
2793.76 111
2793.88 102
2794.00 94
2794.12 86
2794.24 80
2794.36 75
2794.49 71
2794.61 71
2794.73 71
2794.85 73
2794.97 75
2795.09 77
2795.21 79
2795.33 82
2795.46 85
2795.58 89
2795.70 94
2795.82 101
2795.94 107
2796.06 111
2796.18 112
2796.30 111
2796.43 107
2796.55 101
2796.67 93
2796.79 85
2796.91 77
2797.03 70
2797.15 63
2797.27 55
2797.40 47
2797.52 40
2797.64 32
2797.76 25
2797.88 19
2798.00 16
2798.12 16
2798.24 20
2798.37 27
2798.49 37
2798.61 48
2798.73 59
2798.85 71
2798.97 82
2799.09 92
2799.22 102
2799.34 111
2799.46 121
2799.58 130
2799.70 138
2799.82 145
2799.94 151
2800.06 154
2800.19 155
2800.31 153
2800.43 147
2800.55 137
2800.67 123
2800.79 106
2800.91 85
2801.04 65
2801.16 46
2801.28 31
2801.40 22
2801.52 19
2801.64 22
2801.76 28
2801.89 37
2802.01 45
2802.13 52
2802.25 56
2802.37 57
2802.49 57
2802.61 55
2802.74 52
2802.86 51
2802.98 51
2803.10 52
2803.22 53
2803.34 53
2803.46 52
2803.58 51
2803.71 50
2803.83 50
2803.95 50
2804.07 52
2804.19 55
2804.31 59
2804.43 62
2804.56 64
2804.68 64
2804.80 63
2804.92 61
2805.04 59
2805.16 58
2805.29 58
2805.41 60
2805.53 64
2805.65 69
2805.77 73
2805.89 77
2806.01 79
2806.14 78
2806.26 75
2806.38 70
2806.50 64
2806.62 58
2806.74 51
2806.86 44
2806.99 38
2807.11 34
2807.23 32
2807.35 32
2807.47 35
2807.59 40
2807.71 46
2807.84 52
2807.96 57
2808.08 61
2808.20 62
2808.32 61
2808.44 60
2808.57 59
2808.69 58
2808.81 58
2808.93 59
2809.05 60
2809.17 61
2809.29 61
2809.42 59
2809.54 57
2809.66 55
2809.78 54
2809.90 54
2810.02 56
2810.15 60
2810.27 66
2810.39 73
2810.51 80
2810.63 86
2810.75 90
2810.87 92
2811.00 92
2811.12 91
2811.24 89
2811.36 86
2811.48 84
2811.60 83
2811.73 81
2811.85 78
2811.97 73
2812.09 67
2812.21 60
2812.33 51
2812.46 42
2812.58 35
2812.70 29
2812.82 25
2812.94 23
2813.06 24
2813.19 26
2813.31 30
2813.43 33
2813.55 36
2813.67 36
2813.79 35
2813.92 32
2814.04 28
2814.16 25
2814.28 22
2814.40 22
2814.52 24
2814.65 27
2814.77 32
2814.89 36
2815.01 40
2815.13 44
2815.25 48
2815.38 52
2815.50 56
2815.62 62
2815.74 69
2815.86 74
2815.98 78
2816.11 79
2816.23 77
2816.35 73
2816.47 67
2816.59 61
2816.71 55
2816.84 50
2816.96 48
2817.08 48
2817.20 50
2817.32 54
2817.44 59
2817.57 64
2817.69 68
2817.81 72
2817.93 74
2818.05 75
2818.17 76
2818.30 76
2818.42 77
2818.54 78
2818.66 78
2818.78 78
2818.90 76
2819.03 74
2819.15 71
2819.27 68
2819.39 65
2819.51 62
2819.64 60
2819.76 58
2819.88 56
2820.00 55
2820.12 53
2820.24 52
2820.37 51
2820.49 51
2820.61 52
2820.73 55
2820.85 59
2820.98 66
2821.10 75
2821.22 85
2821.34 95
2821.46 106
2821.58 114
2821.71 121
2821.83 126
2821.95 128
2822.07 128
2822.19 128
2822.32 126
2822.44 123
2822.56 121
2822.68 117
2822.80 113
2822.92 109
2823.05 103
2823.17 98
2823.29 92
2823.41 85
2823.53 80
2823.66 76
2823.78 73
2823.90 72
2824.02 71
2824.14 70
2824.26 67
2824.39 61
2824.51 53
2824.63 44
2824.75 34
2824.87 26
2825.00 20
2825.12 18
2825.24 18
2825.36 19
2825.48 20
2825.61 21
2825.73 20
2825.85 18
2825.97 18
2826.09 18
2826.21 21
2826.34 26
2826.46 32
2826.58 39
2826.70 45
2826.82 50
2826.95 54
2827.07 57
2827.19 60
2827.31 62
2827.43 64
2827.56 66
2827.68 66
2827.80 66
2827.92 66
2828.04 64
2828.17 61
2828.29 58
2828.41 53
2828.53 49
2828.65 45
2828.78 41
2828.90 40
2829.02 40
2829.14 41
2829.26 43
2829.39 44
2829.51 45
2829.63 44
2829.75 44
2829.87 43
2830.00 43
2830.12 44
2830.24 46
2830.36 48
2830.48 49
2830.61 49
2830.73 47
2830.85 42
2830.97 37
2831.09 31
2831.22 25
2831.34 19
2831.46 14
2831.58 10
2831.70 6
2831.83 4
2831.95 3
2832.07 3
2832.19 6
2832.31 11
2832.44 18
2832.56 27
2832.68 36
2832.80 45
2832.92 53
2833.05 59
2833.17 62
2833.29 63
2833.41 63
2833.53 61
2833.66 59
2833.78 58
2833.90 59
2834.02 62
2834.14 66
2834.27 69
2834.39 71
2834.51 70
2834.63 65
2834.76 58
2834.88 48
2835.00 39
2835.12 32
2835.24 27
2835.37 26
2835.49 27
2835.61 29
2835.73 30
2835.85 28
2835.98 24
2836.10 17
2836.22 9
2836.34 1
2836.46 0
2836.59 0
2836.71 0
2836.83 0
2836.95 0
2837.08 0
2837.20 0
2837.32 0
2837.44 1
2837.56 9
2837.69 19
2837.81 30
2837.93 41
2838.05 50
2838.17 55
2838.30 56
2838.42 52
2838.54 44
2838.66 35
2838.79 26
2838.91 20
2839.03 17
2839.15 19
2839.27 23
2839.40 29
2839.52 35
2839.64 41
2839.76 44
2839.89 47
2840.01 49
2840.13 52
2840.25 57
2840.37 66
2840.50 76
2840.62 88
2840.74 99
2840.86 109
2840.99 115
2841.11 118
2841.23 118
2841.35 115
2841.47 111
2841.60 108
2841.72 104
2841.84 100
2841.96 96
2842.09 92
2842.21 86
2842.33 79
2842.45 71
2842.57 64
2842.70 57
2842.82 51
2842.94 48
2843.06 47
2843.19 49
2843.31 52
2843.43 58
2843.55 64
2843.68 72
2843.80 79
2843.92 85
2844.04 90
2844.16 92
2844.29 90
2844.41 85
2844.53 76
2844.65 64
2844.78 51
2844.90 39
2845.02 30
2845.14 26
2845.27 26
2845.39 31
2845.51 39
2845.63 48
2845.75 57
2845.88 64
2846.00 70
2846.12 73
2846.24 75
2846.37 75
2846.49 75
2846.61 73
2846.73 70
2846.86 66
2846.98 61
2847.10 55
2847.22 49
2847.34 44
2847.47 40
2847.59 40
2847.71 42
2847.83 47
2847.96 54
2848.08 62
2848.20 71
2848.32 79
2848.45 85
2848.57 88
2848.69 89
2848.81 86
2848.94 80
2849.06 71
2849.18 59
2849.30 46
2849.43 30
2849.55 12
2849.67 0
2849.79 0
2849.92 0
2850.04 0
2850.16 0
2850.28 0
2850.40 8
2850.53 28
2850.65 46
2850.77 60
2850.89 67
2851.02 67
2851.14 61
2851.26 51
2851.38 39
2851.51 29
2851.63 23
2851.75 21
2851.87 23
2852.00 30
2852.12 38
2852.24 46
2852.36 53
2852.49 58
2852.61 61
2852.73 63
2852.85 64
2852.98 63
2853.10 60
2853.22 54
2853.34 46
2853.47 35
2853.59 24
2853.71 14
2853.83 9
2853.96 9
2854.08 16
2854.20 28
2854.32 42
2854.45 57
2854.57 70
2854.69 78
2854.81 82
2854.94 82
2855.06 78
2855.18 73
2855.30 67
2855.43 62
2855.55 58
2855.67 58
2855.79 59
2855.92 64
2856.04 70
2856.16 77
2856.28 84
2856.41 91
2856.53 97
2856.65 102
2856.77 105
2856.90 106
2857.02 105
2857.14 101
2857.27 95
2857.39 88
2857.51 80
2857.63 72
2857.76 66
2857.88 60
2858.00 56
2858.12 52
2858.25 48
2858.37 44
2858.49 39
2858.61 34
2858.74 30
2858.86 28
2858.98 28
2859.10 31
2859.23 37
2859.35 45
2859.47 54
2859.59 62
2859.72 70
2859.84 76
2859.96 79
2860.09 79
2860.21 78
2860.33 75
2860.45 73
2860.58 71
2860.70 71
2860.82 74
2860.94 80
2861.07 88
2861.19 99
2861.31 111
2861.43 125
2861.56 137
2861.68 146
2861.80 151
2861.93 150
2862.05 142
2862.17 130
2862.29 114
2862.42 98
2862.54 84
2862.66 74
2862.78 69
2862.91 68
2863.03 71
2863.15 75
2863.27 79
2863.40 82
2863.52 83
2863.64 83
2863.77 82
2863.89 80
2864.01 80
2864.13 79
2864.26 80
2864.38 81
2864.50 83
2864.62 85
2864.75 88
2864.87 91
2864.99 95
2865.12 99
2865.24 103
2865.36 105
2865.48 106
2865.61 106
2865.73 104
2865.85 103
2865.97 102
2866.10 102
2866.22 103
2866.34 106
2866.47 109
2866.59 112
2866.71 114
2866.83 114
2866.96 111
2867.08 107
2867.20 102
2867.33 96
2867.45 92
2867.57 90
2867.69 90
2867.82 92
2867.94 96
2868.06 99
2868.19 101
2868.31 101
2868.43 97
2868.55 90
2868.68 81
2868.80 70
2868.92 59
2869.04 49
2869.17 40
2869.29 34
2869.41 31
2869.54 30
2869.66 31
2869.78 33
2869.90 37
2870.03 43
2870.15 49
2870.27 57
2870.40 65
2870.52 73
2870.64 81
2870.76 89
2870.89 95
2871.01 99
2871.13 101
2871.26 102
2871.38 101
2871.50 101
2871.62 102
2871.75 105
2871.87 111
2871.99 117
2872.12 125
2872.24 132
2872.36 137
2872.49 138
2872.61 137
2872.73 132
2872.85 125
2872.98 115
2873.10 104
2873.22 92
2873.35 81
2873.47 70
2873.59 62
2873.71 56
2873.84 54
2873.96 57
2874.08 64
2874.21 77
2874.33 94
2874.45 115
2874.57 138
2874.70 162
2874.82 185
2874.94 207
2875.07 226
2875.19 242
2875.31 254
2875.44 263
2875.56 269
2875.68 271
2875.80 272
2875.93 271
2876.05 269
2876.17 265
2876.30 260
2876.42 253
2876.54 243
2876.67 231
2876.79 218
2876.91 205
2877.03 192
2877.16 182
2877.28 173
2877.40 166
2877.53 160
2877.65 155
2877.77 149
2877.90 143
2878.02 138
2878.14 134
2878.26 131
2878.39 131
2878.51 131
2878.63 131
2878.76 130
2878.88 125
2879.00 116
2879.13 105
2879.25 93
2879.37 83
2879.50 75
2879.62 71
2879.74 70
2879.86 71
2879.99 71
2880.11 70
2880.23 67
2880.36 61
2880.48 54
2880.60 47
2880.73 42
2880.85 40
2880.97 39
2881.10 39
2881.22 38
2881.34 37
2881.46 33
2881.59 28
2881.71 23
2881.83 19
2881.96 16
2882.08 14
2882.20 13
2882.33 11
2882.45 9
2882.57 5
2882.70 0
2882.82 0
2882.94 0
2883.06 0
2883.19 0
2883.31 0
2883.43 0
2883.56 0
2883.68 2
2883.80 7
2883.93 12
2884.05 16
2884.17 20
2884.30 25
2884.42 31
2884.54 38
2884.67 46
2884.79 53
2884.91 57
2885.04 59
2885.16 58
2885.28 55
2885.40 49
2885.53 43
2885.65 36
2885.77 31
2885.90 28
2886.02 26
2886.14 27
2886.27 30
2886.39 35
2886.51 41
2886.64 49
2886.76 56
2886.88 61
2887.01 65
2887.13 67
2887.25 68
2887.38 68
2887.50 68
2887.62 69
2887.75 70
2887.87 71
2887.99 70
2888.12 67
2888.24 62
2888.36 54
2888.49 45
2888.61 37
2888.73 33
2888.85 33
2888.98 39
2889.10 51
2889.22 66
2889.35 83
2889.47 99
2889.59 113
2889.72 122
2889.84 128
2889.96 129
2890.09 128
2890.21 124
2890.33 119
2890.46 113
2890.58 105
2890.70 97
2890.83 88
2890.95 78
2891.07 67
2891.20 56
2891.32 44
2891.44 33
2891.57 22
2891.69 13
2891.81 5
2891.94 1
2892.06 1
2892.18 4
2892.31 11
2892.43 21
2892.55 33
2892.68 45
2892.80 57
2892.92 69
2893.05 80
2893.17 90
2893.29 98
2893.42 104
2893.54 107
2893.66 109
2893.79 107
2893.91 105
2894.03 103
2894.16 101
2894.28 102
2894.40 105
2894.53 109
2894.65 114
2894.77 119
2894.90 123
2895.02 124
2895.14 123
2895.27 118
2895.39 112
2895.51 103
2895.64 92
2895.76 82
2895.88 72
2896.01 64
2896.13 58
2896.25 53
2896.38 50
2896.50 46
2896.63 43
2896.75 39
2896.87 34
2897.00 30
2897.12 26
2897.24 24
2897.37 25
2897.49 29
2897.61 35
2897.74 44
2897.86 53
2897.98 63
2898.11 73
2898.23 80
2898.35 85
2898.48 88
2898.60 89
2898.72 90
2898.85 92
2898.97 94
2899.09 98
2899.22 103
2899.34 108
2899.46 111
2899.59 112
2899.71 111
2899.83 106
2899.96 100
2900.08 93
2900.21 87
2900.33 82
2900.45 80
2900.58 80
2900.70 83
2900.82 87
2900.95 92
2901.07 97
2901.19 101
2901.32 103
2901.44 103
2901.56 101
2901.69 98
2901.81 94
2901.93 90
2902.06 88
2902.18 87
2902.31 89
2902.43 94
2902.55 103
2902.68 114
2902.80 127
2902.92 142
2903.05 157
2903.17 172
2903.29 185
2903.42 197
2903.54 207
2903.66 215
2903.79 219
2903.91 218
2904.04 213
2904.16 204
2904.28 192
2904.41 180
2904.53 168
2904.65 159
2904.78 154
2904.90 151
2905.02 150
2905.15 149
2905.27 146
2905.39 142
2905.52 136
2905.64 131
2905.77 128
2905.89 128
2906.01 131
2906.14 136
2906.26 142
2906.38 148
2906.51 152
2906.63 152
2906.75 149
2906.88 143
2907.00 135
2907.13 125
2907.25 114
2907.37 105
2907.50 97
2907.62 92
2907.74 90
2907.87 90
2907.99 92
2908.11 95
2908.24 99
2908.36 102
2908.49 104
2908.61 105
2908.73 106
2908.86 105
2908.98 104
2909.10 104
2909.23 104
2909.35 105
2909.48 107
2909.60 110
2909.72 113
2909.85 117
2909.97 119
2910.09 121
2910.22 122
2910.34 122
2910.46 123
2910.59 126
2910.71 131
2910.84 138
2910.96 147
2911.08 156
2911.21 167
2911.33 178
2911.45 189
2911.58 202
2911.70 214
2911.83 226
2911.95 235
2912.07 239
2912.20 239
2912.32 234
2912.44 223
2912.57 210
2912.69 196
2912.82 181
2912.94 167
2913.06 154
2913.19 142
2913.31 129
2913.43 116
2913.56 105
2913.68 95
2913.81 88
2913.93 85
2914.05 84
2914.18 87
2914.30 93
2914.42 101
2914.55 112
2914.67 124
2914.80 137
2914.92 149
2915.04 157
2915.17 162
2915.29 160
2915.42 152
2915.54 139
2915.66 122
2915.79 106
2915.91 92
2916.03 81
2916.16 73
2916.28 70
2916.41 69
2916.53 70
2916.65 70
2916.78 70
2916.90 68
2917.03 63
2917.15 58
2917.27 51
2917.40 44
2917.52 38
2917.64 33
2917.77 31
2917.89 30
2918.02 31
2918.14 34
2918.26 38
2918.39 42
2918.51 47
2918.64 52
2918.76 57
2918.88 62
2919.01 65
2919.13 68
2919.26 70
2919.38 73
2919.50 75
2919.63 80
2919.75 86
2919.87 93
2920.00 100
2920.12 106
2920.25 109
2920.37 110
2920.49 108
2920.62 104
2920.74 100
2920.87 97
2920.99 96
2921.11 98
2921.24 102
2921.36 109
2921.49 115
2921.61 122
2921.73 129
2921.86 135
2921.98 142
2922.11 150
2922.23 159
2922.35 170
2922.48 180
2922.60 191
2922.73 200
2922.85 206
2922.97 209
2923.10 210
2923.22 207
2923.35 203
2923.47 199
2923.59 195
2923.72 192
2923.84 193
2923.97 196
2924.09 203
2924.21 212
2924.34 224
2924.46 238
2924.59 252
2924.71 266
2924.83 279
2924.96 288
2925.08 295
2925.21 297
2925.33 295
2925.45 289
2925.58 279
2925.70 267
2925.83 252
2925.95 237
2926.07 222
2926.20 208
2926.32 196
2926.45 186
2926.57 179
2926.69 173
2926.82 169
2926.94 166
2927.07 162
2927.19 159
2927.31 155
2927.44 151
2927.56 148
2927.69 145
2927.81 142
2927.93 140
2928.06 138
2928.18 137
2928.31 135
2928.43 133
2928.56 131
2928.68 126
2928.80 119
2928.93 111
2929.05 101
2929.18 91
2929.30 83
2929.42 77
2929.55 76
2929.67 78
2929.80 83
2929.92 89
2930.04 94
2930.17 98
2930.29 100
2930.42 99
2930.54 95
2930.67 90
2930.79 84
2930.91 78
2931.04 72
2931.16 67
2931.29 63
2931.41 61
2931.53 60
2931.66 60
2931.78 62
2931.91 64
2932.03 65
2932.16 66
2932.28 66
2932.40 65
2932.53 64
2932.65 62
2932.78 62
2932.90 62
2933.02 64
2933.15 66
2933.27 68
2933.40 68
2933.52 68
2933.65 66
2933.77 64
2933.89 63
2934.02 65
2934.14 70
2934.27 79
2934.39 90
2934.51 102
2934.64 112
2934.76 117
2934.89 118
2935.01 115
2935.14 109
2935.26 102
2935.38 96
2935.51 93
2935.63 93
2935.76 97
2935.88 104
2936.01 113
2936.13 126
2936.25 143
2936.38 162
2936.50 184
2936.63 207
2936.75 228
2936.88 247
2937.00 260
2937.12 267
2937.25 269
2937.37 267
2937.50 265
2937.62 263
2937.75 265
2937.87 270
2937.99 278
2938.12 289
2938.24 300
2938.37 311
2938.49 320
2938.62 325
2938.74 327
2938.86 326
2938.99 323
2939.11 320
2939.24 318
2939.36 318
2939.49 321
2939.61 325
2939.73 329
2939.86 333
2939.98 335
2940.11 336
2940.23 335
2940.36 334
2940.48 335
2940.61 340
2940.73 350
2940.85 364
2940.98 380
2941.10 396
2941.23 410
2941.35 418
2941.48 421
2941.60 418
2941.72 412
2941.85 403
2941.97 396
2942.10 390
2942.22 386
2942.35 384
2942.47 383
2942.60 383
2942.72 382
2942.84 380
2942.97 378
2943.09 374
2943.22 368
2943.34 361
2943.47 352
2943.59 342
2943.71 331
2943.84 319
2943.96 306
2944.09 293
2944.21 281
2944.34 268
2944.46 255
2944.59 241
2944.71 226
2944.83 211
2944.96 194
2945.08 178
2945.21 163
2945.33 150
2945.46 140
2945.58 134
2945.71 131
2945.83 131
2945.95 132
2946.08 135
2946.20 136
2946.33 134
2946.45 130
2946.58 123
2946.70 114
2946.83 104
2946.95 93
2947.08 84
2947.20 76
2947.32 71
2947.45 68
2947.57 66
2947.70 66
2947.82 66
2947.95 66
2948.07 66
2948.20 67
2948.32 67
2948.44 68
2948.57 69
2948.69 68
2948.82 67
2948.94 64
2949.07 59
2949.19 52
2949.32 43
2949.44 33
2949.57 23
2949.69 12
2949.81 2
2949.94 0
2950.06 0
2950.19 0
2950.31 0
2950.44 0
2950.56 0
2950.69 0
2950.81 0
2950.94 6
2951.06 11
2951.18 15
2951.31 18
2951.43 21
2951.56 24
2951.68 27
2951.81 31
2951.93 35
2952.06 38
2952.18 38
2952.31 36
2952.43 32
2952.56 27
2952.68 23
2952.80 22
2952.93 24
2953.05 28
2953.18 35
2953.30 42
2953.43 50
2953.55 58
2953.68 65
2953.80 73
2953.93 81
2954.05 90
2954.18 98
2954.30 106
2954.42 112
2954.55 115
2954.67 115
2954.80 112
2954.92 108
2955.05 104
2955.17 102
2955.30 103
2955.42 107
2955.55 113
2955.67 120
2955.80 127
2955.92 132
2956.05 133
2956.17 131
2956.29 126
2956.42 118
2956.54 110
2956.67 103
2956.79 97
2956.92 92
2957.04 88
2957.17 84
2957.29 78
2957.42 71
2957.54 63
2957.67 53
2957.79 44
2957.92 37
2958.04 33
2958.17 33
2958.29 36
2958.41 42
2958.54 50
2958.66 59
2958.79 68
2958.91 75
2959.04 80
2959.16 83
2959.29 82
2959.41 78
2959.54 71
2959.66 59
2959.79 45
2959.91 32
2960.04 20
2960.16 14
2960.29 15
2960.41 22
2960.54 35
2960.66 51
2960.79 67
2960.91 79
2961.03 87
2961.16 91
2961.28 91
2961.41 91
2961.53 91
2961.66 93
2961.78 98
2961.91 105
2962.03 112
2962.16 119
2962.28 124
2962.41 124
2962.53 120
2962.66 112
2962.78 100
2962.91 87
2963.03 75
2963.16 65
2963.28 58
2963.41 54
2963.53 53
2963.66 54
2963.78 55
2963.91 56
2964.03 57
2964.16 59
2964.28 61
2964.40 65
2964.53 71
2964.65 77
2964.78 84
2964.90 89
2965.03 92
2965.15 92
2965.28 92
2965.40 90
2965.53 89
2965.65 89
2965.78 90
2965.90 92
2966.03 93
2966.15 93
2966.28 92
2966.40 91
2966.53 89
2966.65 88
2966.78 89
2966.90 92
2967.03 97
2967.15 104
2967.28 112
2967.40 120
2967.53 126
2967.65 132
2967.78 135
2967.90 136
2968.03 135
2968.15 133
2968.28 130
2968.40 127
2968.53 124
2968.65 122
2968.78 121
2968.90 120
2969.03 118
2969.15 115
2969.28 109
2969.40 101
2969.53 91
2969.65 81
2969.78 70
2969.90 61
2970.03 55
2970.15 53
2970.28 54
2970.40 60
2970.53 69
2970.65 80
2970.78 92
2970.90 104
2971.03 113
2971.15 118
2971.28 119
2971.40 116
2971.53 109
2971.65 100
2971.78 90
2971.90 80
2972.03 70
2972.15 62
2972.28 55
2972.40 49
2972.53 44
2972.65 39
2972.78 36
2972.90 32
2973.03 29
2973.15 25
2973.28 22
2973.40 20
2973.53 20
2973.65 22
2973.78 26
2973.90 32
2974.03 39
2974.15 45
2974.28 49
2974.40 49
2974.53 46
2974.65 39
2974.78 29
2974.90 19
2975.03 8
2975.15 0
2975.28 0
2975.40 0
2975.53 0
2975.65 0
2975.78 0
2975.90 0
2976.03 0
2976.15 0
2976.28 7
2976.40 17
2976.53 27
2976.65 37
2976.78 46
2976.90 55
2977.03 62
2977.15 68
2977.28 72
2977.40 76
2977.53 79
2977.65 81
2977.78 83
2977.90 85
2978.03 88
2978.15 91
2978.28 96
2978.41 101
2978.53 107
2978.66 112
2978.78 116
2978.91 119
2979.03 118
2979.16 113
2979.28 104
2979.41 91
2979.53 75
2979.66 57
2979.78 39
2979.91 22
2980.03 8
2980.16 0
2980.28 0
2980.41 0
2980.53 0
2980.66 0
2980.78 0
2980.91 0
2981.03 0
2981.16 0
2981.28 4
2981.41 7
2981.53 11
2981.66 15
2981.79 18
2981.91 20
2982.04 20
2982.16 19
2982.29 16
2982.41 12
2982.54 8
2982.66 6
2982.79 5
2982.91 7
2983.04 10
2983.16 14
2983.29 19
2983.41 25
2983.54 31
2983.66 36
2983.79 41
2983.91 44
2984.04 46
2984.16 46
2984.29 45
2984.42 42
2984.54 39
2984.67 36
2984.79 35
2984.92 35
2985.04 36
2985.17 40
2985.29 45
2985.42 52
2985.54 58
2985.67 65
2985.79 71
2985.92 77
2986.04 83
2986.17 89
2986.29 94
2986.42 99
2986.55 103
2986.67 105
2986.80 104
2986.92 102
2987.05 97
2987.17 91
2987.30 83
2987.42 73
2987.55 62
2987.67 49
2987.80 36
2987.92 22
2988.05 10
2988.17 0
2988.30 0
2988.43 0
2988.55 0
2988.68 0
2988.80 0
2988.93 4
2989.05 11
2989.18 18
2989.30 26
2989.43 34
2989.55 42
2989.68 51
2989.80 60
2989.93 68
2990.06 74
2990.18 78
2990.31 79
2990.43 77
2990.56 72
2990.68 65
2990.81 57
2990.93 48
2991.06 39
2991.18 30
2991.31 22
2991.44 16
2991.56 9
2991.69 4
2991.81 0
2991.94 0
2992.06 0
2992.19 0
2992.31 0
2992.44 0
2992.56 0
2992.69 0
2992.81 3
2992.94 15
2993.07 28
2993.19 40
2993.32 50
2993.44 58
2993.57 64
2993.69 67
2993.82 69
2993.94 70
2994.07 69
2994.20 68
2994.32 65
2994.45 60
2994.57 53
2994.70 44
2994.82 35
2994.95 26
2995.07 20
2995.20 18
2995.32 20
2995.45 24
2995.58 30
2995.70 35
2995.83 38
2995.95 39
2996.08 39
2996.20 40
2996.33 43
2996.45 50
2996.58 61
2996.71 76
2996.83 92
2996.96 108
2997.08 120
2997.21 129
2997.33 132
2997.46 130
2997.58 125
2997.71 119
2997.84 113
2997.96 108
2998.09 105
2998.21 103
2998.34 102
2998.46 102
2998.59 103
2998.71 104
2998.84 106
2998.97 111
2999.09 118
2999.22 127
2999.34 135
2999.47 142
2999.59 145
2999.72 143
2999.84 136
2999.97 127
3000.10 116
3000.22 107
3000.35 101
3000.47 97
3000.60 96
3000.72 97
3000.85 98
3000.97 99
3001.10 99
3001.23 100
3001.35 101
3001.48 104
3001.60 109
3001.73 116
3001.85 123
3001.98 129
3002.11 133
3002.23 135
3002.36 134
3002.48 129
3002.61 121
3002.73 111
3002.86 101
3002.99 91
3003.11 82
3003.24 75
3003.36 70
3003.49 66
3003.61 64
3003.74 63
3003.86 62
3003.99 61
3004.12 60
3004.24 61
3004.37 63
3004.49 66
3004.62 71
3004.74 77
3004.87 82
3005.00 86
3005.12 88
3005.25 87
3005.37 83
3005.50 78
3005.62 73
3005.75 68
3005.88 65
3006.00 64
3006.13 65
3006.25 68
3006.38 71
3006.50 74
3006.63 75
3006.76 74
3006.88 72
3007.01 67
3007.13 60
3007.26 52
3007.39 44
3007.51 36
3007.64 30
3007.76 27
3007.89 25
3008.01 27
3008.14 30
3008.27 34
3008.39 37
3008.52 40
3008.64 42
3008.77 44
3008.89 44
3009.02 45
3009.15 46
3009.27 47
3009.40 47
3009.52 46
3009.65 41
3009.78 32
3009.90 20
3010.03 5
3010.15 0
3010.28 0
3010.40 0
3010.53 0
3010.66 0
3010.78 0
3010.91 0
3011.03 3
3011.16 12
3011.28 19
3011.41 24
3011.54 28
3011.66 32
3011.79 36
3011.91 39
3012.04 42
3012.17 43
3012.29 42
3012.42 41
3012.54 40
3012.67 40
3012.80 40
3012.92 42
3013.05 46
3013.17 50
3013.30 54
3013.42 57
3013.55 60
3013.68 62
3013.80 62
3013.93 61
3014.05 59
3014.18 56
3014.31 52
3014.43 49
3014.56 46
3014.68 42
3014.81 38
3014.94 33
3015.06 28
3015.19 22
3015.31 17
3015.44 14
3015.57 12
3015.69 13
3015.82 15
3015.94 18
3016.07 22
3016.19 25
3016.32 29
3016.45 32
3016.57 37
3016.70 42
3016.82 49
3016.95 57
3017.08 65
3017.20 71
3017.33 76
3017.45 76
3017.58 73
3017.71 67
3017.83 58
3017.96 48
3018.08 39
3018.21 33
3018.34 31
3018.46 32
3018.59 37
3018.71 44
3018.84 52
3018.97 61
3019.09 68
3019.22 74
3019.34 78
3019.47 81
3019.60 84
3019.72 87
3019.85 91
3019.97 96
3020.10 102
3020.23 106
3020.35 110
3020.48 111
3020.60 112
3020.73 111
3020.86 108
3020.98 106
3021.11 102
3021.23 99
3021.36 95
3021.49 90
3021.61 84
3021.74 78
3021.86 72
3021.99 67
3022.12 63
3022.24 61
3022.37 60
3022.50 60
3022.62 61
3022.75 61
3022.87 61
3023.00 60
3023.13 59
3023.25 58
3023.38 57
3023.50 57
3023.63 58
3023.76 60
3023.88 61
3024.01 61
3024.13 61
3024.26 60
3024.39 59
3024.51 59
3024.64 60
3024.76 63
3024.89 66
3025.02 68
3025.14 68
3025.27 65
3025.40 58
3025.52 49
3025.65 38
3025.77 27
3025.90 17
3026.03 9
3026.15 3
3026.28 0
3026.40 0
3026.53 0
3026.66 0
3026.78 1
3026.91 4
3027.04 7
3027.16 8
3027.29 7
3027.41 4
3027.54 0
3027.67 0
3027.79 0
3027.92 0
3028.04 4
3028.17 15
3028.30 28
3028.42 43
3028.55 58
3028.68 71
3028.80 82
3028.93 91
3029.05 99
3029.18 105
3029.31 109
3029.43 111
3029.56 111
3029.69 109
3029.81 103
3029.94 95
3030.06 85
3030.19 75
3030.32 64
3030.44 55
3030.57 49
3030.70 44
3030.82 42
3030.95 42
3031.07 41
3031.20 39
3031.33 36
3031.45 31
3031.58 25
3031.71 18
3031.83 11
3031.96 7
3032.08 4
3032.21 4
3032.34 6
3032.46 9
3032.59 10
3032.72 10
3032.84 8
3032.97 4
3033.09 0
3033.22 0
3033.35 0
3033.47 0
3033.60 0
3033.73 0
3033.85 0
3033.98 8
3034.11 16
3034.23 22
3034.36 25
3034.48 27
3034.61 27
3034.74 26
3034.86 24
3034.99 23
3035.12 23
3035.24 24
3035.37 24
3035.49 25
3035.62 25
3035.75 26
3035.87 25
3036.00 25
3036.13 24
3036.25 23
3036.38 22
3036.51 22
3036.63 21
3036.76 21
3036.88 21
3037.01 21
3037.14 20
3037.26 19
3037.39 18
3037.52 17
3037.64 17
3037.77 18
3037.90 20
3038.02 23
3038.15 26
3038.27 30
3038.40 34
3038.53 37
3038.65 40
3038.78 40
3038.91 39
3039.03 34
3039.16 27
3039.29 19
3039.41 9
3039.54 1
3039.67 0
3039.79 0
3039.92 0
3040.04 0
3040.17 0
3040.30 0
3040.42 0
3040.55 2
3040.68 5
3040.80 6
3040.93 8
3041.06 9
3041.18 10
3041.31 10
3041.44 9
3041.56 7
3041.69 6
3041.82 4
3041.94 5
3042.07 8
3042.19 13
3042.32 21
3042.45 29
3042.57 37
3042.70 43
3042.83 46
3042.95 46
3043.08 42
3043.21 38
3043.33 34
3043.46 32
3043.59 32
3043.71 35
3043.84 40
3043.97 47
3044.09 54
3044.22 61
3044.35 66
3044.47 69
3044.60 69
3044.72 68
3044.85 64
3044.98 60
3045.10 56
3045.23 52
3045.36 50
3045.48 50
3045.61 50
3045.74 52
3045.86 55
3045.99 60
3046.12 65
3046.24 73
3046.37 81
3046.50 91
3046.62 100
3046.75 109
3046.88 115
3047.00 119
3047.13 118
3047.26 115
3047.38 108
3047.51 99
3047.64 88
3047.76 76
3047.89 66
3048.02 57
3048.14 52
3048.27 52
3048.40 56
3048.52 65
3048.65 78
3048.78 92
3048.90 104
3049.03 111
3049.16 113
3049.28 107
3049.41 96
3049.54 81
3049.66 65
3049.79 52
3049.92 43
3050.04 40
3050.17 40
3050.29 45
3050.42 51
3050.55 57
3050.67 63
3050.80 68
3050.93 72
3051.05 74
3051.18 76
3051.31 76
3051.43 73
3051.56 68
3051.69 60
3051.81 52
3051.94 45
3052.07 40
3052.20 38
3052.32 39
3052.45 42
3052.58 46
3052.70 48
3052.83 48
3052.96 45
3053.08 41
3053.21 37
3053.34 33
3053.46 30
3053.59 30
3053.72 31
3053.84 33
3053.97 36
3054.10 39
3054.22 41
3054.35 43
3054.48 44
3054.60 44
3054.73 43
3054.86 41
3054.98 40
3055.11 39
3055.24 40
3055.36 42
3055.49 45
3055.62 49
3055.74 52
3055.87 53
3056.00 52
3056.12 49
3056.25 45
3056.38 41
3056.50 39
3056.63 39
3056.76 41
3056.88 44
3057.01 47
3057.14 50
3057.26 52
3057.39 54
3057.52 55
3057.65 58
3057.77 62
3057.90 66
3058.03 71
3058.15 75
3058.28 77
3058.41 77
3058.53 74
3058.66 69
3058.79 62
3058.91 53
3059.04 44
3059.17 35
3059.29 26
3059.42 18
3059.55 14
3059.67 11
3059.80 12
3059.93 16
3060.05 21
3060.18 27
3060.31 34
3060.44 39
3060.56 44
3060.69 48
3060.82 52
3060.94 55
3061.07 58
3061.20 64
3061.32 71
3061.45 81
3061.58 93
3061.70 106
3061.83 119
3061.96 130
3062.09 137
3062.21 138
3062.34 133
3062.47 123
3062.59 109
3062.72 92
3062.85 76
3062.97 63
3063.10 54
3063.23 49
3063.35 50
3063.48 53
3063.61 58
3063.73 63
3063.86 65
3063.99 63
3064.12 56
3064.24 44
3064.37 30
3064.50 15
3064.62 2
3064.75 0
3064.88 0
3065.00 0
3065.13 0
3065.26 0
3065.39 0
3065.51 0
3065.64 2
3065.77 8
3065.89 14
3066.02 18
3066.15 21
3066.27 22
3066.40 21
3066.53 18
3066.66 16
3066.78 13
3066.91 13
3067.04 14
3067.16 18
3067.29 25
3067.42 34
3067.54 44
3067.67 54
3067.80 63
3067.93 69
3068.05 73
3068.18 74
3068.31 72
3068.43 67
3068.56 61
3068.69 54
3068.81 46
3068.94 40
3069.07 35
3069.20 33
3069.32 34
3069.45 37
3069.58 42
3069.70 46
3069.83 49
3069.96 50
3070.08 48
3070.21 44
3070.34 37
3070.47 29
3070.59 22
3070.72 16
3070.85 13
3070.97 12
3071.10 13
3071.23 16
3071.36 18
3071.48 20
3071.61 20
3071.74 19
3071.86 17
3071.99 14
3072.12 13
3072.25 13
3072.37 15
3072.50 19
3072.63 24
3072.75 31
3072.88 38
3073.01 45
3073.13 50
3073.26 55
3073.39 57
3073.52 60
3073.64 62
3073.77 65
3073.90 70
3074.02 76
3074.15 84
3074.28 92
3074.41 100
3074.53 107
3074.66 113
3074.79 117
3074.92 119
3075.04 119
3075.17 116
3075.30 113
3075.42 108
3075.55 103
3075.68 98
3075.81 93
3075.93 88
3076.06 84
3076.19 80
3076.31 78
3076.44 77
3076.57 78
3076.70 81
3076.82 87
3076.95 95
3077.08 104
3077.20 113
3077.33 121
3077.46 126
3077.59 128
3077.71 126
3077.84 121
3077.97 114
3078.09 105
3078.22 97
3078.35 90
3078.48 86
3078.60 85
3078.73 86
3078.86 89
3078.99 91
3079.11 92
3079.24 91
3079.37 86
3079.49 80
3079.62 75
3079.75 71
3079.88 70
3080.00 73
3080.13 79
3080.26 88
3080.39 97
3080.51 105
3080.64 112
3080.77 116
3080.89 119
3081.02 119
3081.15 118
3081.28 114
3081.40 110
3081.53 104
3081.66 97
3081.79 91
3081.91 86
3082.04 83
3082.17 83
3082.29 86
3082.42 89
3082.55 91
3082.68 90
3082.80 87
3082.93 79
3083.06 70
3083.19 59
3083.31 49
3083.44 42
3083.57 39
3083.70 39
3083.82 43
3083.95 48
3084.08 53
3084.20 55
3084.33 55
3084.46 52
3084.59 46
3084.71 39
3084.84 33
3084.97 29
3085.10 28
3085.22 30
3085.35 35
3085.48 42
3085.61 49
3085.73 54
3085.86 58
3085.99 58
3086.12 56
3086.24 52
3086.37 46
3086.50 40
3086.63 33
3086.75 28
3086.88 23
3087.01 20
3087.13 18
3087.26 18
3087.39 19
3087.52 22
3087.64 25
3087.77 27
3087.90 29
3088.03 29
3088.15 27
3088.28 23
3088.41 18
3088.54 14
3088.66 11
3088.79 10
3088.92 12
3089.05 16
3089.17 21
3089.30 27
3089.43 31
3089.56 33
3089.68 34
3089.81 31
3089.94 28
3090.07 24
3090.19 20
3090.32 17
3090.45 15
3090.58 14
3090.70 15
3090.83 17
3090.96 20
3091.09 25
3091.21 31
3091.34 39
3091.47 48
3091.60 57
3091.72 67
3091.85 76
3091.98 84
3092.11 91
3092.23 97
3092.36 101
3092.49 103
3092.62 105
3092.74 104
3092.87 103
3093.00 100
3093.13 97
3093.25 92
3093.38 88
3093.51 83
3093.64 79
3093.76 75
3093.89 72
3094.02 70
3094.15 69
3094.27 68
3094.40 67
3094.53 66
3094.66 64
3094.78 61
3094.91 58
3095.04 54
3095.17 49
3095.29 42
3095.42 35
3095.55 28
3095.68 22
3095.81 16
3095.93 13
3096.06 11
3096.19 12
3096.32 14
3096.44 16
3096.57 18
3096.70 18
3096.83 17
3096.95 15
3097.08 13
3097.21 12
3097.34 12
3097.46 15
3097.59 20
3097.72 26
3097.85 33
3097.97 39
3098.10 45
3098.23 49
3098.36 52
3098.49 56
3098.61 60
3098.74 66
3098.87 72
3099.00 79
3099.12 85
3099.25 90
3099.38 91
3099.51 90
3099.63 87
3099.76 82
3099.89 77
3100.02 73
3100.14 72
3100.27 74
3100.40 81
3100.53 91
3100.66 103
3100.78 114
3100.91 124
3101.04 132
3101.17 136
3101.29 138
3101.42 139
3101.55 138
3101.68 138
3101.80 138
3101.93 137
3102.06 134
3102.19 131
3102.32 126
3102.44 119
3102.57 109
3102.70 98
3102.83 86
3102.95 73
3103.08 60
3103.21 49
3103.34 40
3103.47 34
3103.59 31
3103.72 30
3103.85 30
3103.98 32
3104.10 34
3104.23 34
3104.36 34
3104.49 32
3104.62 30
3104.74 26
3104.87 23
3105.00 19
3105.13 15
3105.25 11
3105.38 6
3105.51 1
3105.64 0
3105.77 0
3105.89 0
3106.02 0
3106.15 0
3106.28 0
3106.40 0
3106.53 4
3106.66 18
3106.79 31
3106.92 41
3107.04 48
3107.17 50
3107.30 50
3107.43 48
3107.55 46
3107.68 45
3107.81 45
3107.94 45
3108.07 45
3108.19 45
3108.32 44
3108.45 42
3108.58 40
3108.71 39
3108.83 40
3108.96 43
3109.09 48
3109.22 55
3109.34 64
3109.47 73
3109.60 83
3109.73 92
3109.86 100
3109.98 106
3110.11 108
3110.24 108
3110.37 106
3110.50 101
3110.62 95
3110.75 90
3110.88 87
3111.01 85
3111.14 85
3111.26 85
3111.39 85
3111.52 82
3111.65 77
3111.77 70
3111.90 60
3112.03 48
3112.16 36
3112.29 23
3112.41 12
3112.54 2
3112.67 0
3112.80 0
3112.93 0
3113.05 0
3113.18 0
3113.31 1
3113.44 10
3113.57 21
3113.69 31
3113.82 41
3113.95 50
3114.08 57
3114.21 63
3114.33 68
3114.46 70
3114.59 71
3114.72 70
3114.85 68
3114.97 66
3115.10 65
3115.23 65
3115.36 67
3115.49 70
3115.61 75
3115.74 80
3115.87 85
3116.00 87
3116.13 85
3116.25 80
3116.38 70
3116.51 59
3116.64 46
3116.77 33
3116.89 22
3117.02 14
3117.15 9
3117.28 8
3117.41 11
3117.53 18
3117.66 30
3117.79 46
3117.92 65
3118.05 86
3118.17 106
3118.30 125
3118.43 140
3118.56 150
3118.69 153
3118.81 152
3118.94 147
3119.07 140
3119.20 133
3119.33 127
3119.45 124
3119.58 123
3119.71 125
3119.84 128
3119.97 133
3120.10 138
3120.22 143
3120.35 149
3120.48 154
3120.61 158
3120.74 162
3120.86 163
3120.99 163
3121.12 160
3121.25 154
3121.38 147
3121.50 138
3121.63 128
3121.76 119
3121.89 109
3122.02 101
3122.15 92
3122.27 84
3122.40 76
3122.53 67
3122.66 59
3122.79 52
3122.91 45
3123.04 41
3123.17 37
3123.30 35
3123.43 34
3123.55 34
3123.68 36
3123.81 39
3123.94 44
3124.07 51
3124.20 62
3124.32 74
3124.45 88
3124.58 102
3124.71 113
3124.84 122
3124.96 125
3125.09 124
3125.22 119
3125.35 111
3125.48 103
3125.61 95
3125.73 88
3125.86 84
3125.99 81
3126.12 78
3126.25 74
3126.38 69
3126.50 61
3126.63 52
3126.76 42
3126.89 32
3127.02 25
3127.14 20
3127.27 19
3127.40 20
3127.53 24
3127.66 30
3127.79 36
3127.91 44
3128.04 50
3128.17 57
3128.30 61
3128.43 63
3128.56 63
3128.68 61
3128.81 56
3128.94 50
3129.07 43
3129.20 37
3129.32 33
3129.45 30
3129.58 28
3129.71 27
3129.84 26
3129.97 25
3130.09 24
3130.22 24
3130.35 25
3130.48 27
3130.61 30
3130.74 34
3130.86 38
3130.99 41
3131.12 43
3131.25 44
3131.38 42
3131.51 40
3131.63 36
3131.76 32
3131.89 29
3132.02 25
3132.15 22
3132.28 20
3132.40 19
3132.53 19
3132.66 21
3132.79 24
3132.92 30
3133.05 37
3133.17 47
3133.30 57
3133.43 67
3133.56 76
3133.69 84
3133.82 89
3133.94 89
3134.07 87
3134.20 80
3134.33 72
3134.46 63
3134.59 56
3134.72 51
3134.84 49
3134.97 50
3135.10 52
3135.23 54
3135.36 55
3135.49 52
3135.61 46
3135.74 38
3135.87 29
3136.00 22
3136.13 18
3136.26 20
3136.38 26
3136.51 35
3136.64 45
3136.77 53
3136.90 58
3137.03 57
3137.15 52
3137.28 43
3137.41 32
3137.54 21
3137.67 11
3137.80 2
3137.93 0
3138.05 0
3138.18 0
3138.31 0
3138.44 0
3138.57 0
3138.70 0
3138.82 0
3138.95 3
3139.08 17
3139.21 31
3139.34 44
3139.47 55
3139.60 63
3139.72 68
3139.85 69
3139.98 68
3140.11 65
3140.24 62
3140.37 58
3140.50 53
3140.62 49
3140.75 44
3140.88 40
3141.01 36
3141.14 34
3141.27 34
3141.40 35
3141.52 37
3141.65 39
3141.78 41
3141.91 42
3142.04 40
3142.17 37
3142.29 32
3142.42 27
3142.55 22
3142.68 17
3142.81 14
3142.94 12
3143.07 12
3143.19 15
3143.32 19
3143.45 25
3143.58 33
3143.71 41
3143.84 48
3143.97 53
3144.09 54
3144.22 52
3144.35 47
3144.48 41
3144.61 34
3144.74 28
3144.87 26
3144.99 29
3145.12 35
3145.25 45
3145.38 56
3145.51 67
3145.64 76
3145.77 82
3145.90 86
3146.02 86
3146.15 85
3146.28 84
3146.41 82
3146.54 81
3146.67 81
3146.80 82
3146.92 84
3147.05 87
3147.18 89
3147.31 92
3147.44 94
3147.57 95
3147.70 93
3147.82 89
3147.95 82
3148.08 75
3148.21 67
3148.34 62
3148.47 60
3148.60 62
3148.73 69
3148.85 77
3148.98 87
3149.11 97
3149.24 106
3149.37 114
3149.50 121
3149.63 128
3149.76 135
3149.88 142
3150.01 150
3150.14 156
3150.27 162
3150.40 167
3150.53 171
3150.66 175
3150.78 179
3150.91 182
3151.04 184
3151.17 186
3151.30 186
3151.43 185
3151.56 181
3151.69 176
3151.81 168
3151.94 159
3152.07 149
3152.20 140
3152.33 133
3152.46 128
3152.59 127
3152.72 129
3152.84 133
3152.97 137
3153.10 141
3153.23 143
3153.36 143
3153.49 142
3153.62 141
3153.75 139
3153.87 138
3154.00 139
3154.13 140
3154.26 141
3154.39 142
3154.52 142
3154.65 141
3154.78 139
3154.91 136
3155.03 134
3155.16 131
3155.29 129
3155.42 129
3155.55 129
3155.68 131
3155.81 135
3155.94 139
3156.06 143
3156.19 147
3156.32 150
3156.45 151
3156.58 149
3156.71 145
3156.84 140
3156.97 133
3157.10 126
3157.22 120
3157.35 115
3157.48 114
3157.61 116
3157.74 120
3157.87 126
3158.00 130
3158.13 133
3158.25 131
3158.38 125
3158.51 116
3158.64 105
3158.77 94
3158.90 87
3159.03 83
3159.16 84
3159.29 88
3159.41 95
3159.54 100
3159.67 104
3159.80 105
3159.93 103
3160.06 98
3160.19 92
3160.32 86
3160.45 81
3160.58 79
3160.70 79
3160.83 82
3160.96 87
3161.09 95
3161.22 104
3161.35 114
3161.48 124
3161.61 133
3161.74 141
3161.86 148
3161.99 153
3162.12 158
3162.25 162
3162.38 167
3162.51 173
3162.64 178
3162.77 184
3162.90 189
3163.03 194
3163.15 200
3163.28 207
3163.41 216
3163.54 227
3163.67 240
3163.80 256
3163.93 273
3164.06 291
3164.19 309
3164.31 326
3164.44 342
3164.57 357
3164.70 372
3164.83 385
3164.96 398
3165.09 411
3165.22 425
3165.35 441
3165.48 459
3165.61 480
3165.73 504
3165.86 531
3165.99 559
3166.12 589
3166.25 621
3166.38 653
3166.51 688
3166.64 723
3166.77 760
3166.90 796
3167.02 830
3167.15 862
3167.28 889
3167.41 909
3167.54 923
3167.67 930
3167.80 933
3167.93 934
3168.06 935
3168.19 938
3168.32 944
3168.44 954
3168.57 967
3168.70 982
3168.83 998
3168.96 1014
3169.09 1027
3169.22 1036
3169.35 1040
3169.48 1038
3169.61 1031
3169.74 1017
3169.86 999
3169.99 978
3170.12 957
3170.25 937
3170.38 920
3170.51 907
3170.64 897
3170.77 888
3170.90 878
3171.03 866
3171.16 851
3171.28 833
3171.41 813
3171.54 792
3171.67 772
3171.80 753
3171.93 735
3172.06 717
3172.19 698
3172.32 679
3172.45 658
3172.58 636
3172.71 612
3172.83 588
3172.96 565
3173.09 544
3173.22 523
3173.35 504
3173.48 484
3173.61 465
3173.74 444
3173.87 422
3174.00 399
3174.13 377
3174.26 357
3174.38 341
3174.51 329
3174.64 321
3174.77 317
3174.90 316
3175.03 316
3175.16 314
3175.29 310
3175.42 302
3175.55 291
3175.68 279
3175.81 265
3175.94 253
3176.06 242
3176.19 234
3176.32 227
3176.45 220
3176.58 213
3176.71 204
3176.84 193
3176.97 180
3177.10 167
3177.23 155
3177.36 143
3177.49 134
3177.62 128
3177.74 124
3177.87 123
3178.00 125
3178.13 129
3178.26 134
3178.39 139
3178.52 145
3178.65 149
3178.78 153
3178.91 154
3179.04 154
3179.17 153
3179.30 150
3179.43 147
3179.56 144
3179.68 142
3179.81 140
3179.94 139
3180.07 137
3180.20 136
3180.33 135
3180.46 134
3180.59 132
3180.72 130
3180.85 129
3180.98 129
3181.11 130
3181.24 131
3181.37 133
3181.49 135
3181.62 137
3181.75 139
3181.88 142
3182.01 145
3182.14 149
3182.27 153
3182.40 158
3182.53 162
3182.66 164
3182.79 165
3182.92 164
3183.05 160
3183.18 154
3183.31 147
3183.44 137
3183.56 127
3183.69 117
3183.82 107
3183.95 96
3184.08 86
3184.21 77
3184.34 68
3184.47 60
3184.60 54
3184.73 50
3184.86 48
3184.99 49
3185.12 52
3185.25 57
3185.38 63
3185.51 70
3185.64 77
3185.76 83
3185.89 89
3186.02 94
3186.15 98
3186.28 101
3186.41 102
3186.54 103
3186.67 104
3186.80 104
3186.93 103
3187.06 103
3187.19 104
3187.32 104
3187.45 105
3187.58 107
3187.71 108
3187.84 111
3187.97 113
3188.10 115
3188.22 118
3188.35 119
3188.48 120
3188.61 119
3188.74 117
3188.87 115
3189.00 112
3189.13 110
3189.26 110
3189.39 111
3189.52 114
3189.65 118
3189.78 122
3189.91 125
3190.04 126
3190.17 125
3190.30 121
3190.43 116
3190.56 109
3190.69 102
3190.81 96
3190.94 91
3191.07 87
3191.20 86
3191.33 87
3191.46 89
3191.59 91
3191.72 92
3191.85 92
3191.98 89
3192.11 84
3192.24 77
3192.37 71
3192.50 66
3192.63 65
3192.76 68
3192.89 76
3193.02 87
3193.15 99
3193.28 112
3193.41 124
3193.54 133
3193.67 138
3193.79 139
3193.92 136
3194.05 131
3194.18 122
3194.31 112
3194.44 100
3194.57 88
3194.70 77
3194.83 67
3194.96 59
3195.09 51
3195.22 45
3195.35 39
3195.48 34
3195.61 29
3195.74 25
3195.87 22
3196.00 20
3196.13 21
3196.26 23
3196.39 27
3196.52 32
3196.65 37
3196.78 43
3196.91 48
3197.04 54
3197.17 59
3197.29 64
3197.42 69
3197.55 72
3197.68 73
3197.81 72
3197.94 69
3198.07 63
3198.20 57
3198.33 52
3198.46 48
3198.59 47
3198.72 50
3198.85 54
3198.98 58
3199.11 62
3199.24 63
3199.37 61
3199.50 57
3199.63 52
3199.76 47
3199.89 43
3200.02 43
3200.15 44
3200.28 48
3200.41 54
3200.54 59
3200.67 64
3200.80 67
3200.93 70
3201.06 70
3201.19 70
3201.32 70
3201.45 68
3201.58 67
3201.71 65
3201.83 62
3201.96 58
3202.09 52
3202.22 45
3202.35 35
3202.48 25
3202.61 14
3202.74 4
3202.87 0
3203.00 0
3203.13 0
3203.26 0
3203.39 0
3203.52 0
3203.65 0
3203.78 0
3203.91 1
3204.04 6
3204.17 12
3204.30 18
3204.43 25
3204.56 32
3204.69 38
3204.82 42
3204.95 44
3205.08 44
3205.21 41
3205.34 37
3205.47 33
3205.60 29
3205.73 26
3205.86 23
3205.99 21
3206.12 19
3206.25 19
3206.38 19
3206.51 19
3206.64 21
3206.77 24
3206.90 27
3207.03 29
3207.16 29
3207.29 27
3207.42 23
3207.55 18
3207.68 11
3207.81 6
3207.94 1
3208.07 0
3208.20 0
3208.33 2
3208.46 5
3208.59 9
3208.72 14
3208.85 19
3208.98 26
3209.11 35
3209.24 46
3209.37 60
3209.50 73
3209.63 86
3209.76 96
3209.89 103
3210.02 105
3210.15 104
3210.27 98
3210.40 91
3210.53 82
3210.66 74
3210.79 68
3210.92 65
3211.05 66
3211.18 70
3211.31 76
3211.44 84
3211.57 91
3211.70 96
3211.83 101
3211.96 104
3212.09 106
3212.22 108
3212.35 109
3212.48 109
3212.61 108
3212.74 105
3212.87 100
3213.00 96
3213.13 92
3213.26 90
3213.39 88
3213.52 87
3213.65 86
3213.78 84
3213.91 82
3214.04 79
3214.17 75
3214.30 72
3214.43 69
3214.56 65
3214.69 61
3214.82 57
3214.95 53
3215.08 51
3215.21 51
3215.34 54
3215.47 61
3215.60 70
3215.73 79
3215.86 87
3215.99 93
3216.12 95
3216.25 94
3216.38 91
3216.51 89
3216.64 89
3216.77 91
3216.90 97
3217.03 106
3217.17 118
3217.30 131
3217.43 145
3217.56 159
3217.69 173
3217.82 185
3217.95 194
3218.08 200
3218.21 203
3218.34 201
3218.47 197
3218.60 192
3218.73 186
3218.86 180
3218.99 175
3219.12 171
3219.25 168
3219.38 165
3219.51 162
3219.64 160
3219.77 157
3219.90 153
3220.03 149
3220.16 144
3220.29 138
3220.42 133
3220.55 129
3220.68 128
3220.81 129
3220.94 132
3221.07 136
3221.20 140
3221.33 142
3221.46 144
3221.59 145
3221.72 145
3221.85 146
3221.98 147
3222.11 147
3222.24 148
3222.37 148
3222.50 147
3222.63 145
3222.76 141
3222.89 136
3223.02 129
3223.15 120
3223.28 111
3223.41 100
3223.54 90
3223.67 81
3223.80 74
3223.93 70
3224.06 69
3224.19 71
3224.32 75
3224.45 81
3224.58 87
3224.71 92
3224.84 96
3224.97 97
3225.10 97
3225.23 96
3225.36 94
3225.49 92
3225.63 91
3225.76 92
3225.89 96
3226.02 102
3226.15 110
3226.28 119
3226.41 130
3226.54 140
3226.67 148
3226.80 154
3226.93 156
3227.06 154
3227.19 148
3227.32 139
3227.45 128
3227.58 115
3227.71 100
3227.84 84
3227.97 68
3228.10 52
3228.23 37
3228.36 24
3228.49 15
3228.62 9
3228.75 6
3228.88 7
3229.01 9
3229.14 13
3229.27 18
3229.40 24
3229.53 29
3229.66 36
3229.79 42
3229.92 49
3230.05 55
3230.19 61
3230.32 66
3230.45 70
3230.58 74
3230.71 76
3230.84 78
3230.97 78
3231.10 77
3231.23 75
3231.36 73
3231.49 72
3231.62 73
3231.75 77
3231.88 83
3232.01 91
3232.14 98
3232.27 104
3232.40 108
3232.53 108
3232.66 107
3232.79 104
3232.92 102
3233.05 101
3233.18 101
3233.31 102
3233.44 102
3233.57 101
3233.71 98
3233.84 92
3233.97 87
3234.10 82
3234.23 79
3234.36 80
3234.49 84
3234.62 91
3234.75 99
3234.88 106
3235.01 112
3235.14 115
3235.27 117
3235.40 117
3235.53 117
3235.66 116
3235.79 117
3235.92 117
3236.05 118
3236.18 118
3236.31 117
3236.44 117
3236.57 116
3236.71 116
3236.84 116
3236.97 117
3237.10 116
3237.23 115
3237.36 112
3237.49 106
3237.62 97
3237.75 87
3237.88 76
3238.01 66
3238.14 58
3238.27 55
3238.40 56
3238.53 61
3238.66 69
3238.79 80
3238.92 91
3239.05 101
3239.18 108
3239.32 113
3239.45 116
3239.58 116
3239.71 113
3239.84 108
3239.97 100
3240.10 92
3240.23 82
3240.36 71
3240.49 61
3240.62 50
3240.75 41
3240.88 32
3241.01 24
3241.14 16
3241.27 10
3241.40 4
3241.53 0
3241.66 0
3241.80 0
3241.93 0
3242.06 0
3242.19 0
3242.32 0
3242.45 0
3242.58 1
3242.71 5
3242.84 10
3242.97 14
3243.10 16
3243.23 18
3243.36 17
3243.49 15
3243.62 12
3243.75 9
3243.88 6
3244.02 4
3244.15 3
3244.28 3
3244.41 4
3244.54 6
3244.67 9
3244.80 13
3244.93 19
3245.06 26
3245.19 35
3245.32 46
3245.45 60
3245.58 75
3245.71 92
3245.84 109
3245.97 126
3246.11 140
3246.24 150
3246.37 157
3246.50 158
3246.63 156
3246.76 151
3246.89 145
3247.02 137
3247.15 130
3247.28 123
3247.41 117
3247.54 110
3247.67 103
3247.80 96
3247.93 88
3248.07 80
3248.20 72
3248.33 64
3248.46 58
3248.59 53
3248.72 50
3248.85 49
3248.98 49
3249.11 51
3249.24 54
3249.37 58
3249.50 63
3249.63 70
3249.76 79
3249.90 89
3250.03 100
3250.16 109
3250.29 118
3250.42 124
3250.55 128
3250.68 132
3250.81 135
3250.94 138
3251.07 142
3251.20 147
3251.33 151
3251.46 154
3251.60 155
3251.73 155
3251.86 153
3251.99 151
3252.12 149
3252.25 148
3252.38 149
3252.51 153
3252.64 161
3252.77 172
3252.90 187
3253.03 203
3253.16 218
3253.30 230
3253.43 239
3253.56 242
3253.69 241
3253.82 237
3253.95 233
3254.08 229
3254.21 229
3254.34 232
3254.47 239
3254.60 249
3254.73 259
3254.87 271
3255.00 281
3255.13 290
3255.26 298
3255.39 304
3255.52 307
3255.65 308
3255.78 306
3255.91 301
3256.04 295
3256.17 287
3256.30 279
3256.44 272
3256.57 265
3256.70 260
3256.83 254
3256.96 249
3257.09 244
3257.22 239
3257.35 233
3257.48 227
3257.61 221
3257.74 214
3257.88 208
3258.01 202
3258.14 196
3258.27 190
3258.40 185
3258.53 179
3258.66 173
3258.79 167
3258.92 160
3259.05 153
3259.18 145
3259.32 138
3259.45 133
3259.58 129
3259.71 128
3259.84 129
3259.97 133
3260.10 139
3260.23 145
3260.36 151
3260.49 155
3260.62 158
3260.76 158
3260.89 157
3261.02 155
3261.15 154
3261.28 152
3261.41 152
3261.54 153
3261.67 155
3261.80 158
3261.93 160
3262.06 162
3262.20 163
3262.33 163
3262.46 161
3262.59 159
3262.72 156
3262.85 153
3262.98 149
3263.11 146
3263.24 144
3263.37 142
3263.51 141
3263.64 140
3263.77 138
3263.90 137
3264.03 136
3264.16 137
3264.29 138
3264.42 141
3264.55 144
3264.68 146
3264.82 146
3264.95 146
3265.08 143
3265.21 141
3265.34 139
3265.47 138
3265.60 139
3265.73 141
3265.86 144
3266.00 145
3266.13 146
3266.26 144
3266.39 141
3266.52 138
3266.65 135
3266.78 133
3266.91 134
3267.04 137
3267.17 142
3267.31 151
3267.44 162
3267.57 175
3267.70 190
3267.83 206
3267.96 222
3268.09 237
3268.22 251
3268.35 263
3268.49 273
3268.62 282
3268.75 290
3268.88 298
3269.01 308
3269.14 319
3269.27 333
3269.40 350
3269.53 369
3269.67 390
3269.80 413
3269.93 437
3270.06 462
3270.19 488
3270.32 515
3270.45 544
3270.58 573
3270.72 602
3270.85 631
3270.98 658
3271.11 683
3271.24 705
3271.37 723
3271.50 739
3271.63 753
3271.76 765
3271.90 777
3272.03 790
3272.16 805
3272.29 823
3272.42 842
3272.55 861
3272.68 876
3272.81 885
3272.94 886
3273.08 879
3273.21 866
3273.34 848
3273.47 830
3273.60 812
3273.73 797
3273.86 784
3273.99 773
3274.13 762
3274.26 751
3274.39 738
3274.52 725
3274.65 712
3274.78 701
3274.91 692
3275.04 686
3275.18 680
3275.31 673
3275.44 665
3275.57 654
3275.70 640
3275.83 625
3275.96 608
3276.09 592
3276.23 574
3276.36 556
3276.49 536
3276.62 513
3276.75 488
3276.88 462
3277.01 436
3277.14 412
3277.28 390
3277.41 372
3277.54 358
3277.67 348
3277.80 341
3277.93 338
3278.06 336
3278.19 335
3278.33 332
3278.46 326
3278.59 316
3278.72 301
3278.85 281
3278.98 259
3279.11 236
3279.25 214
3279.38 196
3279.51 182
3279.64 173
3279.77 169
3279.90 167
3280.03 169
3280.16 172
3280.30 175
3280.43 179
3280.56 180
3280.69 180
3280.82 177
3280.95 172
3281.08 165
3281.22 158
3281.35 153
3281.48 149
3281.61 148
3281.74 149
3281.87 152
3282.00 154
3282.13 157
3282.27 158
3282.40 159
3282.53 159
3282.66 159
3282.79 159
3282.92 160
3283.05 161
3283.19 163
3283.32 165
3283.45 167
3283.58 169
3283.71 170
3283.84 169
3283.97 166
3284.11 159
3284.24 148
3284.37 133
3284.50 116
3284.63 98
3284.76 81
3284.89 68
3285.03 59
3285.16 56
3285.29 58
3285.42 65
3285.55 73
3285.68 83
3285.81 92
3285.95 99
3286.08 104
3286.21 108
3286.34 110
3286.47 110
3286.60 108
3286.73 106
3286.87 104
3287.00 102
3287.13 102
3287.26 105
3287.39 110
3287.52 116
3287.66 121
3287.79 124
3287.92 123
3288.05 120
3288.18 116
3288.31 112
3288.44 111
3288.58 113
3288.71 119
3288.84 128
3288.97 137
3289.10 144
3289.23 148
3289.36 148
3289.50 145
3289.63 141
3289.76 136
3289.89 135
3290.02 138
3290.15 145
3290.29 158
3290.42 173
3290.55 188
3290.68 202
3290.81 212
3290.94 215
3291.07 213
3291.21 205
3291.34 193
3291.47 179
3291.60 166
3291.73 155
3291.86 148
3292.00 144
3292.13 143
3292.26 143
3292.39 144
3292.52 145
3292.65 143
3292.79 140
3292.92 134
3293.05 125
3293.18 113
3293.31 100
3293.44 85
3293.57 70
3293.71 55
3293.84 43
3293.97 33
3294.10 27
3294.23 25
3294.36 27
3294.50 32
3294.63 39
3294.76 46
3294.89 54
3295.02 60
3295.15 67
3295.29 73
3295.42 80
3295.55 88
3295.68 98
3295.81 108
3295.94 119
3296.08 128
3296.21 136
3296.34 143
3296.47 147
3296.60 150
3296.73 151
3296.87 151
3297.00 150
3297.13 146
3297.26 142
3297.39 136
3297.52 130
3297.66 125
3297.79 122
3297.92 121
3298.05 123
3298.18 127
3298.31 131
3298.45 134
3298.58 136
3298.71 135
3298.84 132
3298.97 128
3299.10 122
3299.24 116
3299.37 109
3299.50 102
3299.63 94
3299.76 86
3299.89 79
3300.03 73
3300.16 69
3300.29 67
3300.42 69
3300.55 73
3300.69 79
3300.82 85
3300.95 92
3301.08 98
3301.21 104
3301.34 109
3301.48 112
3301.61 115
3301.74 116
3301.87 114
3302.00 111
3302.13 107
3302.27 102
3302.40 98
3302.53 96
3302.66 96
3302.79 100
3302.93 106
3303.06 114
3303.19 123
3303.32 132
3303.45 138
3303.58 142
3303.72 142
3303.85 140
3303.98 135
3304.11 128
3304.24 121
3304.38 114
3304.51 109
3304.64 105
3304.77 103
3304.90 102
3305.03 102
3305.17 102
3305.30 102
3305.43 102
3305.56 103
3305.69 106
3305.83 111
3305.96 117
3306.09 125
3306.22 132
3306.35 139
3306.48 143
3306.62 146
3306.75 147
3306.88 148
3307.01 148
3307.14 148
3307.28 146
3307.41 143
3307.54 136
3307.67 127
3307.80 117
3307.94 106
3308.07 97
3308.20 91
3308.33 88
3308.46 88
3308.59 88
3308.73 89
3308.86 88
3308.99 87
3309.12 84
3309.25 83
3309.39 82
3309.52 83
3309.65 86
3309.78 89
3309.91 93
3310.05 96
3310.18 98
3310.31 100
3310.44 100
3310.57 101
3310.71 100
3310.84 99
3310.97 98
3311.10 96
3311.23 94
3311.37 92
3311.50 90
3311.63 87
3311.76 85
3311.89 82
3312.03 78
3312.16 73
3312.29 68
3312.42 63
3312.55 57
3312.69 51
3312.82 45
3312.95 38
3313.08 31
3313.21 22
3313.35 12
3313.48 3
3313.61 0
3313.74 0
3313.87 0
3314.01 0
3314.14 0
3314.27 0
3314.40 0
3314.53 0
3314.67 4
3314.80 14
3314.93 23
3315.06 31
3315.19 37
3315.33 42
3315.46 44
3315.59 45
3315.72 44
3315.85 42
3315.99 41
3316.12 41
3316.25 40
3316.38 39
3316.51 38
3316.65 37
3316.78 35
3316.91 33
3317.04 33
3317.17 34
3317.31 37
3317.44 42
3317.57 45
3317.70 47
3317.83 45
3317.97 38
3318.10 28
3318.23 17
3318.36 6
3318.50 0
3318.63 0
3318.76 0
3318.89 0
3319.02 0
3319.16 0
3319.29 4
3319.42 10
3319.55 16
3319.68 24
3319.82 31
3319.95 38
3320.08 43
3320.21 46
3320.35 47
3320.48 47
3320.61 48
3320.74 49
3320.87 53
3321.01 59
3321.14 66
3321.27 72
3321.40 76
3321.53 77
3321.67 76
3321.80 74
3321.93 72
3322.06 72
3322.20 75
3322.33 82
3322.46 91
3322.59 102
3322.72 113
3322.86 121
3322.99 126
3323.12 126
3323.25 122
3323.38 115
3323.52 105
3323.65 95
3323.78 85
3323.91 76
3324.05 69
3324.18 63
3324.31 58
3324.44 53
3324.57 47
3324.71 41
3324.84 35
3324.97 30
3325.10 26
3325.24 25
3325.37 27
3325.50 31
3325.63 38
3325.77 45
3325.90 53
3326.03 60
3326.16 66
3326.29 70
3326.43 72
3326.56 74
3326.69 75
3326.82 78
3326.96 83
3327.09 89
3327.22 95
3327.35 101
3327.48 106
3327.62 109
3327.75 110
3327.88 109
3328.01 104
3328.15 98
3328.28 91
3328.41 83
3328.54 77
3328.68 72
3328.81 70
3328.94 72
3329.07 77
3329.20 85
3329.34 95
3329.47 105
3329.60 115
3329.73 126
3329.87 135
3330.00 144
3330.13 152
3330.26 158
3330.40 162
3330.53 164
3330.66 165
3330.79 165
3330.92 166
3331.06 168
3331.19 171
3331.32 175
3331.45 181
3331.59 188
3331.72 194
3331.85 200
3331.98 204
3332.12 206
3332.25 206
3332.38 204
3332.51 200
3332.65 194
3332.78 187
3332.91 179
3333.04 170
3333.18 160
3333.31 150
3333.44 140
3333.57 131
3333.70 122
3333.84 115
3333.97 108
3334.10 102
3334.23 96
3334.37 89
3334.50 82
3334.63 73
3334.76 64
3334.90 56
3335.03 48
3335.16 43
3335.29 39
3335.43 38
3335.56 38
3335.69 40
3335.82 44
3335.96 48
3336.09 53
3336.22 58
3336.35 61
3336.49 62
3336.62 61
3336.75 59
3336.88 56
3337.02 55
3337.15 57
3337.28 63
3337.41 72
3337.55 84
3337.68 97
3337.81 109
3337.94 119
3338.08 126
3338.21 130
3338.34 131
3338.47 129
3338.61 126
3338.74 121
3338.87 114
3339.00 105
3339.14 94
3339.27 83
3339.40 72
3339.53 65
3339.67 61
3339.80 61
3339.93 65
3340.06 72
3340.20 80
3340.33 88
3340.46 95
3340.59 99
3340.73 101
3340.86 99
3340.99 95
3341.12 88
3341.26 79
3341.39 68
3341.52 57
3341.65 46
3341.79 35
3341.92 27
3342.05 21
3342.18 18
3342.32 18
3342.45 22
3342.58 28
3342.71 36
3342.85 44
3342.98 52
3343.11 57
3343.24 60
3343.38 60
3343.51 59
3343.64 56
3343.78 54
3343.91 51
3344.04 48
3344.17 46
3344.31 45
3344.44 47
3344.57 50
3344.70 56
3344.84 64
3344.97 73
3345.10 82
3345.23 91
3345.37 98
3345.50 103
3345.63 108
3345.76 113
3345.90 118
3346.03 124
3346.16 129
3346.30 134
3346.43 135
3346.56 133
3346.69 127
3346.83 118
3346.96 106
3347.09 92
3347.22 78
3347.36 64
3347.49 52
3347.62 43
3347.75 35
3347.89 31
3348.02 29
3348.15 28
3348.29 30
3348.42 33
3348.55 37
3348.68 42
3348.82 47
3348.95 51
3349.08 54
3349.21 57
3349.35 60
3349.48 63
3349.61 67
3349.75 72
3349.88 78
3350.01 85
3350.14 91
3350.28 96
3350.41 99
3350.54 102
3350.67 105
3350.81 108
3350.94 112
3351.07 117
3351.21 122
3351.34 126
3351.47 128
3351.60 126
3351.74 122
3351.87 115
3352.00 108
3352.13 101
3352.27 94
3352.40 87
3352.53 80
3352.67 70
3352.80 58
3352.93 44
3353.06 29
3353.20 16
3353.33 6
3353.46 1
3353.60 0
3353.73 1
3353.86 4
3353.99 8
3354.13 12
3354.26 13
3354.39 14
3354.52 12
3354.66 9
3354.79 5
3354.92 0
3355.06 0
3355.19 0
3355.32 0
3355.45 0
3355.59 0
3355.72 0
3355.85 0
3355.99 0
3356.12 3
3356.25 10
3356.38 17
3356.52 25
3356.65 34
3356.78 44
3356.92 56
3357.05 68
3357.18 77
3357.31 84
3357.45 87
3357.58 85
3357.71 79
3357.85 69
3357.98 58
3358.11 46
3358.24 37
3358.38 29
3358.51 24
3358.64 23
3358.78 23
3358.91 26
3359.04 30
3359.18 36
3359.31 44
3359.44 53
3359.57 64
3359.71 75
3359.84 86
3359.97 96
3360.11 103
3360.24 108
3360.37 109
3360.50 108
3360.64 105
3360.77 102
3360.90 99
3361.04 96
3361.17 94
3361.30 92
3361.43 89
3361.57 86
3361.70 82
3361.83 76
3361.97 71
3362.10 65
3362.23 59
3362.37 53
3362.50 48
3362.63 45
3362.76 43
3362.90 42
3363.03 43
3363.16 45
3363.30 47
3363.43 49
3363.56 50
3363.70 50
3363.83 49
3363.96 48
3364.09 48
3364.23 49
3364.36 52
3364.49 57
3364.63 63
3364.76 68
3364.89 71
3365.03 71
3365.16 68
3365.29 62
3365.42 53
3365.56 45
3365.69 37
3365.82 31
3365.96 28
3366.09 26
3366.22 25
3366.36 25
3366.49 25
3366.62 23
3366.76 20
3366.89 16
3367.02 11
3367.15 6
3367.29 1
3367.42 0
3367.55 0
3367.69 0
3367.82 0
3367.95 3
3368.09 11
3368.22 21
3368.35 31
3368.49 39
3368.62 46
3368.75 50
3368.88 53
3369.02 54
3369.15 55
3369.28 57
3369.42 60
3369.55 65
3369.68 71
3369.82 78
3369.95 86
3370.08 93
3370.22 100
3370.35 105
3370.48 107
3370.62 107
3370.75 105
3370.88 100
3371.01 94
3371.15 87
3371.28 80
3371.41 73
3371.55 64
3371.68 55
3371.81 45
3371.95 35
3372.08 26
3372.21 18
3372.35 14
3372.48 12
3372.61 14
3372.75 18
3372.88 23
3373.01 30
3373.15 37
3373.28 46
3373.41 56
3373.54 67
3373.68 79
3373.81 91
3373.94 102
3374.08 111
3374.21 118
3374.34 123
3374.48 126
3374.61 128
3374.74 130
3374.88 133
3375.01 136
3375.14 142
3375.28 149
3375.41 157
3375.54 166
3375.68 173
3375.81 177
3375.94 178
3376.08 175
3376.21 168
3376.34 158
3376.48 147
3376.61 137
3376.74 129
3376.88 124
3377.01 123
3377.14 124
3377.28 128
3377.41 132
3377.54 135
3377.68 138
3377.81 138
3377.94 136
3378.07 133
3378.21 130
3378.34 127
3378.47 124
3378.61 121
3378.74 118
3378.87 115
3379.01 112
3379.14 108
3379.27 104
3379.41 100
3379.54 96
3379.67 92
3379.81 89
3379.94 87
3380.07 89
3380.21 93
3380.34 100
3380.47 109
3380.61 117
3380.74 123
3380.87 125
3381.01 121
3381.14 113
3381.27 100
3381.41 86
3381.54 73
3381.67 63
3381.81 55
3381.94 52
3382.07 52
3382.21 54
3382.34 59
3382.47 65
3382.61 73
3382.74 80
3382.87 88
3383.01 93
3383.14 95
3383.27 94
3383.41 89
3383.54 81
3383.68 70
3383.81 59
3383.94 48
3384.08 38
3384.21 29
3384.34 21
3384.48 15
3384.61 8
3384.74 3
3384.88 0
3385.01 0
3385.14 0
3385.28 0
3385.41 0
3385.54 0
3385.68 0
3385.81 0
3385.94 0
3386.08 8
3386.21 19
3386.34 32
3386.48 46
3386.61 59
3386.74 71
3386.88 80
3387.01 85
3387.14 88
3387.28 87
3387.41 85
3387.54 81
3387.68 76
3387.81 72
3387.95 68
3388.08 66
3388.21 64
3388.35 65
3388.48 67
3388.61 70
3388.75 74
3388.88 79
3389.01 82
3389.15 85
3389.28 86
3389.41 87
3389.55 87
3389.68 89
3389.81 92
3389.95 97
3390.08 103
3390.21 108
3390.35 112
3390.48 114
3390.62 113
3390.75 110
3390.88 104
3391.02 98
3391.15 92
3391.28 88
3391.42 84
3391.55 84
3391.68 85
3391.82 87
3391.95 89
3392.08 90
3392.22 89
3392.35 86
3392.48 81
3392.62 76
3392.75 71
3392.89 67
3393.02 65
3393.15 65
3393.29 65
3393.42 65
3393.55 62
3393.69 58
3393.82 53
3393.95 47
3394.09 42
3394.22 39
3394.36 37
3394.49 36
3394.62 35
3394.76 33
3394.89 30
3395.02 26
3395.16 21
3395.29 15
3395.42 10
3395.56 7
3395.69 5
3395.82 5
3395.96 8
3396.09 14
3396.23 23
3396.36 34
3396.49 46
3396.63 60
3396.76 73
3396.89 85
3397.03 97
3397.16 107
3397.30 116
3397.43 124
3397.56 129
3397.70 132
3397.83 130
3397.96 124
3398.10 113
3398.23 98
3398.36 80
3398.50 62
3398.63 45
3398.77 31
3398.90 22
3399.03 19
3399.17 20
3399.30 23
3399.43 29
3399.57 34
3399.70 37
3399.84 39
3399.97 39
3400.10 38
3400.24 36
3400.37 33
3400.50 32
3400.64 31
3400.77 32
3400.90 35
3401.04 38
3401.17 43
3401.31 48
3401.44 55
3401.57 62
3401.71 70
3401.84 79
3401.97 87
3402.11 94
3402.24 100
3402.38 102
3402.51 101
3402.64 98
3402.78 94
3402.91 89
3403.04 86
3403.18 84
3403.31 84
3403.45 86
3403.58 87
3403.71 87
3403.85 85
3403.98 81
3404.12 75
3404.25 67
3404.38 58
3404.52 49
3404.65 39
3404.78 31
3404.92 26
3405.05 23
3405.19 25
3405.32 30
3405.45 40
3405.59 52
3405.72 63
3405.85 72
3405.99 78
3406.12 78
3406.26 75
3406.39 69
3406.52 63
3406.66 58
3406.79 57
3406.93 61
3407.06 69
3407.19 81
3407.33 95
3407.46 110
3407.59 124
3407.73 137
3407.86 149
3408.00 158
3408.13 165
3408.26 171
3408.40 176
3408.53 181
3408.67 186
3408.80 192
3408.93 198
3409.07 205
3409.20 211
3409.34 216
3409.47 219
3409.60 220
3409.74 219
3409.87 215
3410.00 210
3410.14 204
3410.27 199
3410.41 194
3410.54 190
3410.67 186
3410.81 183
3410.94 180
3411.08 178
3411.21 176
3411.34 173
3411.48 171
3411.61 168
3411.75 164
3411.88 160
3412.01 157
3412.15 155
3412.28 154
3412.42 155
3412.55 157
3412.68 159
3412.82 163
3412.95 166
3413.09 170
3413.22 173
3413.35 176
3413.49 178
3413.62 179
3413.76 179
3413.89 179
3414.02 178
3414.16 176
3414.29 173
3414.43 170
3414.56 166
3414.69 161
3414.83 155
3414.96 148
3415.10 141
3415.23 134
3415.36 127
3415.50 121
3415.63 113
3415.77 106
3415.90 98
3416.03 90
3416.17 83
3416.30 77
3416.44 73
3416.57 72
3416.70 73
3416.84 77
3416.97 83
3417.11 90
3417.24 98
3417.37 106
3417.51 114
3417.64 122
3417.78 130
3417.91 137
3418.04 143
3418.18 149
3418.31 154
3418.45 157
3418.58 159
3418.71 159
3418.85 158
3418.98 155
3419.12 151
3419.25 145
3419.39 137
3419.52 129
3419.65 120
3419.79 111
3419.92 103
3420.06 97
3420.19 93
3420.32 92
3420.46 92
3420.59 95
3420.73 98
3420.86 103
3420.99 108
3421.13 113
3421.26 119
3421.40 124
3421.53 128
3421.67 132
3421.80 135
3421.93 137
3422.07 139
3422.20 141
3422.34 142
3422.47 144
3422.60 146
3422.74 147
3422.87 148
3423.01 148
3423.14 147
3423.28 145
3423.41 143
3423.54 139
3423.68 135
3423.81 131
3423.95 126
3424.08 122
3424.21 118
3424.35 114
3424.48 110
3424.62 107
3424.75 104
3424.89 101
3425.02 99
3425.15 98
3425.29 98
3425.42 99
3425.56 100
3425.69 99
3425.82 98
3425.96 94
3426.09 90
3426.23 87
3426.36 85
3426.50 86
3426.63 91
3426.76 99
3426.90 109
3427.03 120
3427.17 129
3427.30 136
3427.44 139
3427.57 138
3427.70 133
3427.84 125
3427.97 115
3428.11 104
3428.24 93
3428.38 81
3428.51 69
3428.64 57
3428.78 45
3428.91 33
3429.05 21
3429.18 9
3429.32 0
3429.45 0
3429.58 0
3429.72 0
3429.85 0
3429.99 0
3430.12 0
3430.26 0
3430.39 0
3430.52 19
3430.66 43
3430.79 68
3430.93 93
3431.06 116
3431.20 134
3431.33 146
3431.46 153
3431.60 155
3431.73 151
3431.87 144
3432.00 134
3432.14 123
3432.27 111
3432.40 98
3432.54 88
3432.67 79
3432.81 73
3432.94 71
3433.08 73
3433.21 78
3433.35 85
3433.48 94
3433.61 104
3433.75 114
3433.88 124
3434.02 135
3434.15 147
3434.29 160
3434.42 175
3434.55 189
3434.69 203
3434.82 215
3434.96 223
3435.09 227
3435.23 228
3435.36 227
3435.50 226
3435.63 227
3435.76 230
3435.90 237
3436.03 247
3436.17 259
3436.30 273
3436.44 286
3436.57 298
3436.71 308
3436.84 314
3436.97 317
3437.11 316
3437.24 312
3437.38 305
3437.51 295
3437.65 284
3437.78 272
3437.92 261
3438.05 251
3438.18 244
3438.32 241
3438.45 241
3438.59 245
3438.72 253
3438.86 262
3438.99 271
3439.13 278
3439.26 281
3439.39 280
3439.53 275
3439.66 266
3439.80 256
3439.93 246
3440.07 237
3440.20 231
3440.34 228
3440.47 230
3440.61 234
3440.74 242
3440.87 251
3441.01 260
3441.14 267
3441.28 271
3441.41 271
3441.55 266
3441.68 258
3441.82 248
3441.95 238
3442.09 227
3442.22 218
3442.35 210
3442.49 202
3442.62 195
3442.76 188
3442.89 180
3443.03 172
3443.16 165
3443.30 159
3443.43 155
3443.57 154
3443.70 154
3443.83 156
3443.97 160
3444.10 163
3444.24 165
3444.37 166
3444.51 167
3444.64 167
3444.78 166
3444.91 167
3445.05 169
3445.18 172
3445.31 177
3445.45 183
3445.58 188
3445.72 192
3445.85 194
3445.99 193
3446.12 188
3446.26 182
3446.39 174
3446.53 166
3446.66 159
3446.80 152
3446.93 146
3447.06 140
3447.20 136
3447.33 131
3447.47 127
3447.60 122
3447.74 117
3447.87 111
3448.01 103
3448.14 94
3448.28 84
3448.41 73
3448.55 63
3448.68 56
3448.82 52
3448.95 54
3449.08 62
3449.22 75
3449.35 92
3449.49 110
3449.62 128
3449.76 142
3449.89 150
3450.03 152
3450.16 147
3450.30 138
3450.43 127
3450.57 114
3450.70 104
3450.84 95
3450.97 91
3451.11 90
3451.24 93
3451.37 98
3451.51 106
3451.64 115
3451.78 125
3451.91 134
3452.05 141
3452.18 147
3452.32 151
3452.45 153
3452.59 152
3452.72 150
3452.86 146
3452.99 140
3453.13 133
3453.26 125
3453.40 116
3453.53 107
3453.67 99
3453.80 91
3453.93 84
3454.07 79
3454.20 75
3454.34 73
3454.47 73
3454.61 76
3454.74 80
3454.88 88
3455.01 98
3455.15 109
3455.28 120
3455.42 127
3455.55 131
3455.69 130
3455.82 123
3455.96 112
3456.09 98
3456.23 83
3456.36 69
3456.50 57
3456.63 49
3456.77 43
3456.90 41
3457.04 41
3457.17 44
3457.31 49
3457.44 56
3457.57 66
3457.71 78
3457.84 90
3457.98 101
3458.11 110
3458.25 116
3458.38 117
3458.52 115
3458.65 109
3458.79 102
3458.92 94
3459.06 86
3459.19 79
3459.33 73
3459.46 68
3459.60 65
3459.73 65
3459.87 68
3460.00 74
3460.14 83
3460.27 93
3460.41 105
3460.54 115
3460.68 124
3460.81 132
3460.95 140
3461.08 149
3461.22 159
3461.35 173
3461.49 188
3461.62 203
3461.76 217
3461.89 227
3462.03 231
3462.16 230
3462.30 224
3462.43 214
3462.57 202
3462.70 189
3462.84 177
3462.97 165
3463.11 156
3463.24 149
3463.38 145
3463.51 145
3463.65 148
3463.78 154
3463.92 161
3464.05 166
3464.19 170
3464.32 169
3464.46 165
3464.59 157
3464.73 147
3464.86 136
3465.00 127
3465.13 119
3465.27 113
3465.40 109
3465.54 107
3465.67 107
3465.81 108
3465.94 109
3466.08 111
3466.21 111
3466.35 112
3466.48 111
3466.62 110
3466.75 110
3466.89 109
3467.02 109
3467.16 109
3467.29 110
3467.43 111
3467.56 111
3467.70 111
3467.83 111
3467.97 110
3468.10 110
3468.24 109
3468.37 109
3468.51 110
3468.64 111
3468.78 113
3468.91 114
3469.05 115
3469.18 116
3469.32 117
3469.45 118
3469.59 120
3469.72 122
3469.86 122
3469.99 122
3470.13 120
3470.26 115
3470.40 109
3470.53 103
3470.67 98
3470.80 95
3470.94 94
3471.07 96
3471.21 101
3471.34 107
3471.48 114
3471.61 122
3471.75 129
3471.88 136
3472.02 141
3472.15 146
3472.29 147
3472.42 147
3472.56 144
3472.69 139
3472.83 133
3472.96 127
3473.10 122
3473.23 118
3473.37 116
3473.50 115
3473.64 116
3473.77 118
3473.91 122
3474.05 125
3474.18 129
3474.32 133
3474.45 136
3474.59 138
3474.72 139
3474.86 138
3474.99 135
3475.13 132
3475.26 129
3475.40 126
3475.53 124
3475.67 122
3475.80 120
3475.94 118
3476.07 114
3476.21 109
3476.34 102
3476.48 96
3476.61 89
3476.75 85
3476.88 83
3477.02 84
3477.15 87
3477.29 93
3477.43 98
3477.56 104
3477.70 110
3477.83 116
3477.97 123
3478.10 131
3478.24 139
3478.37 147
3478.51 156
3478.64 163
3478.78 168
3478.91 171
3479.05 170
3479.18 167
3479.32 160
3479.45 151
3479.59 140
3479.72 129
3479.86 118
3479.99 109
3480.13 102
3480.27 98
3480.40 96
3480.54 96
3480.67 96
3480.81 94
3480.94 89
3481.08 83
3481.21 76
3481.35 70
3481.48 66
3481.62 65
3481.75 69
3481.89 77
3482.02 87
3482.16 96
3482.30 104
3482.43 108
3482.57 107
3482.70 101
3482.84 91
3482.97 79
3483.11 67
3483.24 55
3483.38 46
3483.51 39
3483.65 36
3483.78 36
3483.92 38
3484.05 41
3484.19 45
3484.33 47
3484.46 50
3484.60 51
3484.73 52
3484.87 53
3485.00 56
3485.14 60
3485.27 65
3485.41 72
3485.54 78
3485.68 83
3485.81 84
3485.95 83
3486.09 78
3486.22 72
3486.36 67
3486.49 63
3486.63 63
3486.76 68
3486.90 76
3487.03 86
3487.17 97
3487.30 106
3487.44 114
3487.57 119
3487.71 122
3487.85 122
3487.98 121
3488.12 118
3488.25 114
3488.39 108
3488.52 100
3488.66 89
3488.79 77
3488.93 63
3489.06 50
3489.20 38
3489.34 30
3489.47 26
3489.61 27
3489.74 33
3489.88 42
3490.01 54
3490.15 67
3490.28 81
3490.42 94
3490.55 105
3490.69 114
3490.83 121
3490.96 124
3491.10 125
3491.23 122
3491.37 116
3491.50 109
3491.64 100
3491.77 91
3491.91 82
3492.05 74
3492.18 67
3492.32 61
3492.45 57
3492.59 54
3492.72 53
3492.86 54
3492.99 55
3493.13 56
3493.27 56
3493.40 55
3493.54 53
3493.67 49
3493.81 42
3493.94 35
3494.08 26
3494.21 17
3494.35 9
3494.48 0
3494.62 0
3494.76 0
3494.89 0
3495.03 0
3495.16 0
3495.30 0
3495.43 1
3495.57 5
3495.71 7
3495.84 8
3495.98 8
3496.11 7
3496.25 7
3496.38 9
3496.52 12
3496.65 17
3496.79 24
3496.93 31
3497.06 38
3497.20 44
3497.33 48
3497.47 49
3497.60 49
3497.74 46
3497.87 41
3498.01 35
3498.15 29
3498.28 23
3498.42 18
3498.55 16
3498.69 16
3498.82 20
3498.96 26
3499.10 35
3499.23 44
3499.37 54
3499.50 64
3499.64 72
3499.77 80
3499.91 89
3500.05 98
3500.18 108
3500.32 119
3500.45 130
3500.59 140
3500.72 147
3500.86 151
3500.99 151
3501.13 148
3501.27 140
3501.40 131
3501.54 121
3501.67 112
3501.81 105
3501.94 100
3502.08 97
3502.22 96
3502.35 96
3502.49 95
3502.62 94
3502.76 92
3502.89 87
3503.03 81
3503.17 75
3503.30 69
3503.44 64
3503.57 61
3503.71 59
3503.84 59
3503.98 59
3504.12 59
3504.25 58
3504.39 55
3504.52 51
3504.66 46
3504.80 41
3504.93 37
3505.07 35
3505.20 36
3505.34 41
3505.47 49
3505.61 59
3505.75 70
3505.88 78
3506.02 84
3506.15 86
3506.29 83
3506.42 77
3506.56 70
3506.70 63
3506.83 58
3506.97 57
3507.10 59
3507.24 63
3507.38 68
3507.51 71
3507.65 73
3507.78 71
3507.92 67
3508.05 60
3508.19 54
3508.33 48
3508.46 43
3508.60 41
3508.73 42
3508.87 46
3509.01 52
3509.14 60
3509.28 70
3509.41 80
3509.55 90
3509.68 100
3509.82 110
3509.96 119
3510.09 128
3510.23 136
3510.36 145
3510.50 152
3510.64 158
3510.77 162
3510.91 163
3511.04 162
3511.18 160
3511.31 156
3511.45 152
3511.59 149
3511.72 145
3511.86 143
3511.99 140
3512.13 138
3512.27 137
3512.40 137
3512.54 138
3512.67 140
3512.81 143
3512.95 145
3513.08 146
3513.22 148
3513.35 148
3513.49 150
3513.63 153
3513.76 158
3513.90 163
3514.03 169
3514.17 174
3514.30 178
3514.44 181
3514.58 185
3514.71 188
3514.85 192
3514.98 196
3515.12 200
3515.26 203
3515.39 204
3515.53 203
3515.66 200
3515.80 197
3515.94 192
3516.07 188
3516.21 184
3516.34 181
3516.48 179
3516.62 177
3516.75 176
3516.89 175
3517.02 174
3517.16 173
3517.30 172
3517.43 171
3517.57 168
3517.70 166
3517.84 164
3517.98 163
3518.11 163
3518.25 165
3518.38 170
3518.52 178
3518.66 190
3518.79 204
3518.93 220
3519.06 239
3519.20 258
3519.34 277
3519.47 296
3519.61 312
3519.74 327
3519.88 339
3520.02 349
3520.15 358
3520.29 364
3520.43 369
3520.56 372
3520.70 375
3520.83 376
3520.97 377
3521.11 377
3521.24 378
3521.38 380
3521.51 382
3521.65 384
3521.79 385
3521.92 383
3522.06 379
3522.19 371
3522.33 361
3522.47 350
3522.60 340
3522.74 331
3522.87 324
3523.01 319
3523.15 316
3523.28 314
3523.42 311
3523.56 307
3523.69 301
3523.83 294
3523.96 285
3524.10 275
3524.24 265
3524.37 256
3524.51 248
3524.64 242
3524.78 238
3524.92 236
3525.05 235
3525.19 235
3525.33 235
3525.46 234
3525.60 233
3525.73 233
3525.87 232
3526.01 231
3526.14 229
3526.28 227
3526.41 224
3526.55 219
3526.69 214
3526.82 209
3526.96 203
3527.10 199
3527.23 195
3527.37 193
3527.50 191
3527.64 191
3527.78 191
3527.91 191
3528.05 191
3528.19 192
3528.32 193
3528.46 194
3528.59 195
3528.73 196
3528.87 197
3529.00 197
3529.14 197
3529.27 197
3529.41 197
3529.55 196
3529.68 196
3529.82 195
3529.96 194
3530.09 193
3530.23 192
3530.36 190
3530.50 190
3530.64 189
3530.77 189
3530.91 187
3531.05 185
3531.18 181
3531.32 177
3531.45 171
3531.59 165
3531.73 160
3531.86 156
3532.00 155
3532.14 156
3532.27 158
3532.41 162
3532.55 166
3532.68 170
3532.82 171
3532.95 170
3533.09 168
3533.23 164
3533.36 159
3533.50 154
3533.64 147
3533.77 139
3533.91 130
3534.04 119
3534.18 109
3534.32 101
3534.45 96
3534.59 95
3534.73 98
3534.86 104
3535.00 112
3535.14 119
3535.27 124
3535.41 128
3535.54 129
3535.68 130
3535.82 132
3535.95 135
3536.09 140
3536.23 146
3536.36 154
3536.50 161
3536.64 167
3536.77 172
3536.91 176
3537.04 177
3537.18 176
3537.32 174
3537.45 170
3537.59 165
3537.73 160
3537.86 156
3538.00 153
3538.14 154
3538.27 157
3538.41 161
3538.54 167
3538.68 171
3538.82 174
3538.95 175
3539.09 174
3539.23 171
3539.36 167
3539.50 163
3539.64 160
3539.77 156
3539.91 153
3540.05 150
3540.18 147
3540.32 144
3540.45 140
3540.59 136
3540.73 132
3540.86 127
3541.00 122
3541.14 116
3541.27 110
3541.41 105
3541.55 99
3541.68 94
3541.82 90
3541.96 88
3542.09 87
3542.23 88
3542.37 90
3542.50 93
3542.64 96
3542.77 99
3542.91 102
3543.05 106
3543.18 109
3543.32 112
3543.46 114
3543.59 114
3543.73 111
3543.87 105
3544.00 95
3544.14 84
3544.28 71
3544.41 60
3544.55 50
3544.69 44
3544.82 40
3544.96 39
3545.10 40
3545.23 43
3545.37 46
3545.51 50
3545.64 55
3545.78 59
3545.92 63
3546.05 66
3546.19 69
3546.32 71
3546.46 73
3546.60 75
3546.73 78
3546.87 81
3547.01 86
3547.14 91
3547.28 98
3547.42 107
3547.55 118
3547.69 129
3547.83 140
3547.96 149
3548.10 156
3548.24 159
3548.37 159
3548.51 157
3548.65 154
3548.78 152
3548.92 151
3549.06 152
3549.19 155
3549.33 159
3549.47 163
3549.60 165
3549.74 167
3549.88 167
3550.01 165
3550.15 164
3550.29 162
3550.42 159
3550.56 156
3550.70 150
3550.83 143
3550.97 136
3551.11 130
3551.24 126
3551.38 126
3551.52 131
3551.65 141
3551.79 154
3551.93 168
3552.06 181
3552.20 189
3552.34 192
3552.47 189
3552.61 180
3552.75 167
3552.88 151
3553.02 136
3553.16 122
3553.29 112
3553.43 105
3553.57 100
3553.70 99
3553.84 99
3553.98 99
3554.11 99
3554.25 99
3554.39 99
3554.52 99
3554.66 99
3554.80 99
3554.93 99
3555.07 98
3555.21 96
3555.34 93
3555.48 89
3555.62 84
3555.75 79
3555.89 76
3556.03 74
3556.16 75
3556.30 77
3556.44 81
3556.57 85
3556.71 89
3556.85 93
3556.98 94
3557.12 95
3557.26 95
3557.40 96
3557.53 98
3557.67 100
3557.81 104
3557.94 109
3558.08 113
3558.22 117
3558.35 120
3558.49 122
3558.63 121
3558.76 117
3558.90 112
3559.04 104
3559.17 96
3559.31 86
3559.45 78
3559.58 71
3559.72 66
3559.86 64
3559.99 66
3560.13 69
3560.27 73
3560.40 77
3560.54 78
3560.68 77
3560.82 71
3560.95 63
3561.09 53
3561.23 44
3561.36 37
3561.50 32
3561.64 32
3561.77 36
3561.91 42
3562.05 49
3562.18 57
3562.32 63
3562.46 69
3562.59 73
3562.73 77
3562.87 79
3563.01 80
3563.14 79
3563.28 76
3563.42 69
3563.55 61
3563.69 51
3563.83 41
3563.96 31
3564.10 24
3564.24 20
3564.37 20
3564.51 23
3564.65 30
3564.78 39
3564.92 48
3565.06 58
3565.20 65
3565.33 68
3565.47 69
3565.61 65
3565.74 59
3565.88 51
3566.02 44
3566.15 38
3566.29 36
3566.43 36
3566.56 38
3566.70 43
3566.84 47
3566.98 52
3567.11 56
3567.25 60
3567.39 63
3567.52 66
3567.66 70
3567.80 74
3567.93 79
3568.07 83
3568.21 88
3568.35 93
3568.48 97
3568.62 101
3568.76 104
3568.89 107
3569.03 108
3569.17 108
3569.30 106
3569.44 103
3569.58 97
3569.72 89
3569.85 80
3569.99 70
3570.13 59
3570.26 48
3570.40 38
3570.54 29
3570.67 21
3570.81 14
3570.95 8
3571.09 1
3571.22 0
3571.36 0
3571.50 0
3571.63 0
3571.77 0
3571.91 0
3572.05 0
3572.18 0
3572.32 5
3572.46 11
3572.59 16
3572.73 22
3572.87 27
3573.00 33
3573.14 39
3573.28 47
3573.42 55
3573.55 63
3573.69 69
3573.83 74
3573.96 77
3574.10 77
3574.24 77
3574.38 75
3574.51 72
3574.65 71
3574.79 70
3574.92 69
3575.06 68
3575.20 66
3575.34 64
3575.47 61
3575.61 58
3575.75 56
3575.88 55
3576.02 55
3576.16 57
3576.30 59
3576.43 61
3576.57 62
3576.71 62
3576.84 60
3576.98 58
3577.12 56
3577.26 55
3577.39 55
3577.53 56
3577.67 58
3577.80 62
3577.94 66
3578.08 71
3578.22 76
3578.35 81
3578.49 87
3578.63 92
3578.76 95
3578.90 97
3579.04 97
3579.18 96
3579.31 95
3579.45 94
3579.59 93
3579.72 94
3579.86 95
3580.00 96
3580.14 97
3580.27 96
3580.41 93
3580.55 89
3580.68 83
3580.82 78
3580.96 74
3581.10 72
3581.23 72
3581.37 76
3581.51 81
3581.65 86
3581.78 91
3581.92 94
3582.06 95
3582.19 94
3582.33 91
3582.47 86
3582.61 82
3582.74 78
3582.88 74
3583.02 72
3583.16 71
3583.29 71
3583.43 71
3583.57 71
3583.70 69
3583.84 67
3583.98 63
3584.12 57
3584.25 51
3584.39 45
3584.53 41
3584.67 39
3584.80 39
3584.94 41
3585.08 45
3585.21 50
3585.35 55
3585.49 59
3585.63 64
3585.76 70
3585.90 77
3586.04 85
3586.18 95
3586.31 104
3586.45 114
3586.59 122
3586.73 128
3586.86 133
3587.00 136
3587.14 139
3587.27 142
3587.41 144
3587.55 146
3587.69 146
3587.82 144
3587.96 140
3588.10 136
3588.24 132
3588.37 129
3588.51 129
3588.65 132
3588.79 139
3588.92 149
3589.06 159
3589.20 168
3589.34 175
3589.47 179
3589.61 180
3589.75 179
3589.88 176
3590.02 175
3590.16 174
3590.30 175
3590.43 178
3590.57 181
3590.71 185
3590.85 189
3590.98 193
3591.12 198
3591.26 203
3591.40 208
3591.53 212
3591.67 216
3591.81 219
3591.95 220
3592.08 219
3592.22 217
3592.36 213
3592.50 207
3592.63 200
3592.77 189
3592.91 177
3593.05 161
3593.18 144
3593.32 126
3593.46 109
3593.60 94
3593.73 82
3593.87 74
3594.01 71
3594.15 71
3594.28 73
3594.42 78
3594.56 83
3594.70 88
3594.83 92
3594.97 96
3595.11 99
3595.25 101
3595.38 101
3595.52 101
3595.66 100
3595.80 98
3595.93 96
3596.07 93
3596.21 89
3596.35 85
3596.48 82
3596.62 79
3596.76 76
3596.90 74
3597.03 73
3597.17 72
3597.31 73
3597.45 74
3597.58 78
3597.72 82
3597.86 86
3598.00 90
3598.13 93
3598.27 94
3598.41 92
3598.55 89
3598.68 84
3598.82 79
3598.96 73
3599.10 69
3599.23 65
3599.37 63
3599.51 61
3599.65 59
3599.78 58
3599.92 56
3600.06 54
3600.20 51
3600.33 47
3600.47 42
3600.61 37
3600.75 31
3600.89 25
3601.02 19
3601.16 16
3601.30 15
3601.44 17
3601.57 23
3601.71 32
3601.85 43
3601.99 55
3602.12 65
3602.26 73
3602.40 77
3602.54 78
3602.67 77
3602.81 75
3602.95 72
3603.09 69
3603.22 66
3603.36 64
3603.50 61
3603.64 59
3603.78 58
3603.91 59
3604.05 60
3604.19 64
3604.33 68
3604.46 72
3604.60 77
3604.74 82
3604.88 87
3605.01 91
3605.15 96
3605.29 101
3605.43 106
3605.57 109
3605.70 110
3605.84 109
3605.98 106
3606.12 101
3606.25 95
3606.39 87
3606.53 79
3606.67 71
3606.80 61
3606.94 51
3607.08 40
3607.22 28
3607.36 18
3607.49 8
3607.63 1
3607.77 0
3607.91 0
3608.04 0
3608.18 0
3608.32 0
3608.46 0
3608.60 0
3608.73 0
3608.87 0
3609.01 1
3609.15 4
3609.28 8
3609.42 13
3609.56 18
3609.70 23
3609.84 27
3609.97 29
3610.11 31
3610.25 31
3610.39 32
3610.52 33
3610.66 35
3610.80 36
3610.94 36
3611.08 35
3611.21 32
3611.35 27
3611.49 22
3611.63 16
3611.76 12
3611.90 10
3612.04 12
3612.18 16
3612.32 23
3612.45 30
3612.59 38
3612.73 45
3612.87 50
3613.01 53
3613.14 54
3613.28 54
3613.42 54
3613.56 53
3613.69 52
3613.83 52
3613.97 51
3614.11 51
3614.25 49
3614.38 48
3614.52 46
3614.66 45
3614.80 43
3614.94 41
3615.07 39
3615.21 37
3615.35 35
3615.49 35
3615.62 36
3615.76 38
3615.90 43
3616.04 48
3616.18 55
3616.31 61
3616.45 66
3616.59 71
3616.73 74
3616.87 76
3617.00 78
3617.14 78
3617.28 78
3617.42 78
3617.56 76
3617.69 74
3617.83 72
3617.97 69
3618.11 66
3618.24 63
3618.38 59
3618.52 55
3618.66 51
3618.80 47
3618.93 43
3619.07 40
3619.21 38
3619.35 37
3619.49 35
3619.62 34
3619.76 32
3619.90 29
3620.04 26
3620.18 24
3620.31 23
3620.45 24
3620.59 26
3620.73 30
3620.87 35
3621.00 39
3621.14 41
3621.28 42
3621.42 41
3621.56 38
3621.69 34
3621.83 28
3621.97 23
3622.11 18
3622.25 14
3622.38 11
3622.52 9
3622.66 8
3622.80 7
3622.94 7
3623.07 8
3623.21 8
3623.35 8
3623.49 7
3623.63 4
3623.76 1
3623.90 0
3624.04 0
3624.18 0
3624.32 0
3624.45 0
3624.59 0
3624.73 0
3624.87 2
3625.01 7
3625.15 12
3625.28 16
3625.42 20
3625.56 24
3625.70 30
3625.84 36
3625.97 43
3626.11 50
3626.25 57
3626.39 63
3626.53 68
3626.66 72
3626.80 75
3626.94 77
3627.08 79
3627.22 79
3627.35 78
3627.49 76
3627.63 73
3627.77 70
3627.91 67
3628.05 67
3628.18 70
3628.32 75
3628.46 81
3628.60 88
3628.74 91
3628.87 91
3629.01 86
3629.15 75
3629.29 61
3629.43 45
3629.56 30
3629.70 17
3629.84 9
3629.98 4
3630.12 3
3630.26 4
3630.39 7
3630.53 10
3630.67 12
3630.81 13
3630.95 15
3631.08 19
3631.22 23
3631.36 30
3631.50 36
3631.64 43
3631.78 49
3631.91 54
3632.05 57
3632.19 60
3632.33 64
3632.47 69
3632.61 76
3632.74 83
3632.88 89
3633.02 94
3633.16 95
3633.30 94
3633.43 90
3633.57 85
3633.71 80
3633.85 76
3633.99 73
3634.13 72
3634.26 72
3634.40 72
3634.54 71
3634.68 69
3634.82 66
3634.96 62
3635.09 57
3635.23 53
3635.37 49
3635.51 46
3635.65 46
3635.78 47
3635.92 52
3636.06 58
3636.20 65
3636.34 71
3636.48 76
3636.61 78
3636.75 79
3636.89 77
3637.03 75
3637.17 74
3637.31 74
3637.44 76
3637.58 78
3637.72 81
3637.86 84
3638.00 87
3638.14 88
3638.27 89
3638.41 89
3638.55 89
3638.69 88
3638.83 87
3638.97 85
3639.10 84
3639.24 83
3639.38 82
3639.52 81
3639.66 80
3639.80 78
3639.93 75
3640.07 71
3640.21 66
3640.35 60
3640.49 55
3640.63 52
3640.76 50
3640.90 51
3641.04 53
3641.18 56
3641.32 58
3641.46 59
3641.59 59
3641.73 57
3641.87 54
3642.01 50
3642.15 46
3642.29 42
3642.42 38
3642.56 34
3642.70 31
3642.84 28
3642.98 25
3643.12 23
3643.26 22
3643.39 22
3643.53 23
3643.67 26
3643.81 31
3643.95 37
3644.09 45
3644.22 52
3644.36 58
3644.50 62
3644.64 65
3644.78 65
3644.92 63
3645.05 61
3645.19 58
3645.33 54
3645.47 50
3645.61 46
3645.75 41
3645.89 35
3646.02 29
3646.16 24
3646.30 19
3646.44 16
3646.58 14
3646.72 14
3646.86 15
3646.99 18
3647.13 21
3647.27 23
3647.41 23
3647.55 21
3647.69 17
3647.82 9
3647.96 0
3648.10 0
3648.24 0
3648.38 0
3648.52 0
3648.66 0
3648.79 0
3648.93 0
3649.07 11
3649.21 26
3649.35 41
3649.49 56
3649.63 69
3649.76 80
3649.90 89
3650.04 95
3650.18 96
3650.32 94
3650.46 87
3650.60 78
3650.73 68
3650.87 60
3651.01 54
3651.15 52
3651.29 54
3651.43 59
3651.57 66
3651.70 73
3651.84 78
3651.98 82
3652.12 84
3652.26 85
3652.40 82
3652.54 78
3652.67 72
3652.81 65
3652.95 56
3653.09 48
3653.23 40
3653.37 33
3653.51 27
3653.64 24
3653.78 22
3653.92 20
3654.06 19
3654.20 19
3654.34 18
3654.48 17
3654.61 17
3654.75 18
3654.89 19
3655.03 22
3655.17 25
3655.31 27
3655.45 28
3655.58 28
3655.72 25
3655.86 20
3656.00 14
3656.14 6
3656.28 0
3656.42 0
3656.56 0
3656.69 0
3656.83 0
3656.97 0
3657.11 4
3657.25 12
3657.39 20
3657.53 28
3657.66 34
3657.80 40
3657.94 44
3658.08 47
3658.22 49
3658.36 50
3658.50 51
3658.64 53
3658.77 54
3658.91 56
3659.05 57
3659.19 57
3659.33 56
3659.47 52
3659.61 47
3659.75 43
3659.88 42
3660.02 44
3660.16 51
3660.30 61
3660.44 75
3660.58 90
3660.72 102
3660.86 112
3660.99 119
3661.13 122
3661.27 122
3661.41 122
3661.55 121
3661.69 121
3661.83 123
3661.97 125
3662.10 127
3662.24 129
3662.38 130
3662.52 130
3662.66 130
3662.80 129
3662.94 127
3663.08 126
3663.21 124
3663.35 120
3663.49 116
3663.63 111
3663.77 105
3663.91 99
3664.05 93
3664.19 87
3664.33 82
3664.46 79
3664.60 77
3664.74 77
3664.88 79
3665.02 81
3665.16 84
3665.30 86
3665.44 87
3665.57 86
3665.71 83
3665.85 77
3665.99 71
3666.13 64
3666.27 58
3666.41 54
3666.55 53
3666.69 54
3666.82 56
3666.96 58
3667.10 59
3667.24 59
3667.38 57
3667.52 53
3667.66 49
3667.80 46
3667.94 46
3668.07 47
3668.21 51
3668.35 56
3668.49 60
3668.63 64
3668.77 66
3668.91 66
3669.05 65
3669.19 65
3669.32 65
3669.46 65
3669.60 66
3669.74 68
3669.88 70
3670.02 72
3670.16 74
3670.30 76
3670.44 78
3670.57 80
3670.71 81
3670.85 82
3670.99 82
3671.13 80
3671.27 78
3671.41 75
3671.55 71
3671.69 68
3671.83 66
3671.96 67
3672.10 70
3672.24 74
3672.38 79
3672.52 83
3672.66 86
3672.80 87
3672.94 84
3673.08 80
3673.21 74
3673.35 68
3673.49 63
3673.63 59
3673.77 57
3673.91 56
3674.05 56
3674.19 56
3674.33 56
3674.47 54
3674.60 50
3674.74 46
3674.88 40
3675.02 33
3675.16 26
3675.30 18
3675.44 10
3675.58 2
3675.72 0
3675.86 0
3676.00 0
3676.13 0
3676.27 0
3676.41 0
3676.55 0
3676.69 0
3676.83 5
3676.97 19
3677.11 33
3677.25 47
3677.39 58
3677.52 66
3677.66 70
3677.80 72
3677.94 72
3678.08 71
3678.22 68
3678.36 64
3678.50 58
3678.64 51
3678.78 42
3678.92 32
3679.05 23
3679.19 15
3679.33 10
3679.47 9
3679.61 11
3679.75 15
3679.89 21
3680.03 28
3680.17 35
3680.31 42
3680.45 47
3680.58 51
3680.72 53
3680.86 55
3681.00 56
3681.14 57
3681.28 58
3681.42 60
3681.56 62
3681.70 63
3681.84 64
3681.98 63
3682.12 61
3682.25 57
3682.39 53
3682.53 50
3682.67 49
3682.81 52
3682.95 58
3683.09 67
3683.23 78
3683.37 89
3683.51 100
3683.65 109
3683.79 115
3683.92 119
3684.06 121
3684.20 122
3684.34 123
3684.48 126
3684.62 128
3684.76 129
3684.90 128
3685.04 122
3685.18 113
3685.32 99
3685.46 83
3685.59 68
3685.73 55
3685.87 47
3686.01 44
3686.15 47
3686.29 55
3686.43 67
3686.57 81
3686.71 95
3686.85 106
3686.99 113
3687.13 116
3687.27 115
3687.40 111
3687.54 107
3687.68 105
3687.82 105
3687.96 109
3688.10 115
3688.24 123
3688.38 129
3688.52 133
3688.66 133
3688.80 128
3688.94 119
3689.08 108
3689.22 96
3689.35 84
3689.49 73
3689.63 63
3689.77 56
3689.91 49
3690.05 44
3690.19 40
3690.33 37
3690.47 35
3690.61 34
3690.75 34
3690.89 35
3691.03 36
3691.17 37
3691.31 39
3691.44 42
3691.58 45
3691.72 49
3691.86 53
3692.00 57
3692.14 60
3692.28 60
3692.42 58
3692.56 53
3692.70 48
3692.84 43
3692.98 38
3693.12 36
3693.26 35
3693.40 37
3693.53 41
3693.67 46
3693.81 51
3693.95 56
3694.09 61
3694.23 64
3694.37 65
3694.51 64
3694.65 62
3694.79 57
3694.93 52
3695.07 47
3695.21 42
3695.35 38
3695.49 36
3695.63 34
3695.76 32
3695.90 30
3696.04 26
3696.18 22
3696.32 17
3696.46 13
3696.60 9
3696.74 6
3696.88 5
3697.02 5
3697.16 6
3697.30 7
3697.44 9
3697.58 11
3697.72 13
3697.86 16
3698.00 19
3698.14 22
3698.27 25
3698.41 28
3698.55 30
3698.69 32
3698.83 35
3698.97 41
3699.11 48
3699.25 58
3699.39 69
3699.53 80
3699.67 88
3699.81 93
3699.95 92
3700.09 86
3700.23 77
3700.37 68
3700.51 59
3700.65 53
3700.79 51
3700.92 52
3701.06 56
3701.20 60
3701.34 64
3701.48 65
3701.62 63
3701.76 58
3701.90 50
3702.04 42
3702.18 33
3702.32 25
3702.46 17
3702.60 12
3702.74 9
3702.88 7
3703.02 8
3703.16 10
3703.30 13
3703.44 18
3703.58 23
3703.72 29
3703.86 35
3703.99 40
3704.13 44
3704.27 47
3704.41 49
3704.55 48
3704.69 46
3704.83 42
3704.97 37
3705.11 31
3705.25 26
3705.39 22
3705.53 20
3705.67 20
3705.81 23
3705.95 29
3706.09 36
3706.23 43
3706.37 51
3706.51 59
3706.65 66
3706.79 72
3706.93 77
3707.07 81
3707.21 84
3707.35 85
3707.48 83
3707.62 80
3707.76 75
3707.90 69
3708.04 62
3708.18 54
3708.32 47
3708.46 40
3708.60 33
3708.74 27
3708.88 22
3709.02 17
3709.16 14
3709.30 11
3709.44 8
3709.58 6
3709.72 4
3709.86 2
3710.00 0
3710.14 0
3710.28 1
3710.42 3
3710.56 7
3710.70 11
3710.84 14
3710.98 17
3711.12 18
3711.26 18
3711.40 16
3711.54 15
3711.67 16
3711.81 18
3711.95 22
3712.09 28
3712.23 36
3712.37 43
3712.51 50
3712.65 56
3712.79 62
3712.93 66
3713.07 70
3713.21 74
3713.35 77
3713.49 78
3713.63 78
3713.77 75
3713.91 69
3714.05 60
3714.19 49
3714.33 38
3714.47 27
3714.61 18
3714.75 12
3714.89 10
3715.03 12
3715.17 17
3715.31 25
3715.45 35
3715.59 45
3715.73 55
3715.87 63
3716.01 68
3716.15 68
3716.29 65
3716.43 58
3716.57 49
3716.71 40
3716.85 33
3716.99 29
3717.13 29
3717.27 32
3717.41 38
3717.55 43
3717.68 48
3717.82 50
3717.96 50
3718.10 48
3718.24 44
3718.38 41
3718.52 37
3718.66 35
3718.80 35
3718.94 35
3719.08 36
3719.22 38
3719.36 39
3719.50 40
3719.64 40
3719.78 37
3719.92 33
3720.06 26
3720.20 18
3720.34 9
3720.48 1
3720.62 0
3720.76 0
3720.90 0
3721.04 0
3721.18 0
3721.32 0
3721.46 0
3721.60 4
3721.74 8
3721.88 9
3722.02 9
3722.16 8
3722.30 8
3722.44 9
3722.58 13
3722.72 18
3722.86 26
3723.00 34
3723.14 43
3723.28 51
3723.42 58
3723.56 65
3723.70 71
3723.84 77
3723.98 82
3724.12 87
3724.26 90
3724.40 93
3724.54 93
3724.68 91
3724.82 87
3724.96 82
3725.10 75
3725.24 68
3725.38 62
3725.52 56
3725.66 51
3725.80 48
3725.94 47
3726.08 48
3726.22 50
3726.36 53
3726.50 56
3726.64 58
3726.78 59
3726.92 59
3727.06 57
3727.20 54
3727.34 50
3727.48 46
3727.62 42
3727.76 40
3727.90 38
3728.04 38
3728.18 39
3728.32 42
3728.46 46
3728.60 51
3728.74 55
3728.88 58
3729.02 58
3729.16 57
3729.30 54
3729.44 50
3729.58 46
3729.72 42
3729.86 39
3730.00 37
3730.14 36
3730.28 37
3730.42 39
3730.56 42
3730.70 47
3730.84 53
3730.98 59
3731.12 65
3731.26 70
3731.40 73
3731.54 75
3731.68 76
3731.82 77
3731.96 79
3732.10 80
3732.24 82
3732.38 84
3732.52 85
3732.66 84
3732.80 82
3732.94 79
3733.08 75
3733.22 70
3733.36 67
3733.50 63
3733.64 61
3733.78 59
3733.92 58
3734.06 55
3734.20 51
3734.34 46
3734.48 42
3734.62 39
3734.76 37
3734.90 38
3735.04 41
3735.18 45
3735.32 51
3735.46 55
3735.60 59
3735.74 62
3735.88 63
3736.02 64
3736.16 66
3736.30 68
3736.44 71
3736.59 76
3736.73 81
3736.87 87
3737.01 92
3737.15 96
3737.29 98
3737.43 98
3737.57 96
3737.71 93
3737.85 88
3737.99 84
3738.13 80
3738.27 78
3738.41 77
3738.55 78
3738.69 79
3738.83 81
3738.97 82
3739.11 83
3739.25 82
3739.39 81
3739.53 80
3739.67 77
3739.81 75
3739.95 71
3740.09 67
3740.23 62
3740.37 56
3740.51 49
3740.65 42
3740.79 34
3740.93 28
3741.07 24
3741.21 22
3741.35 23
3741.49 28
3741.63 36
3741.77 45
3741.91 55
3742.05 65
3742.19 75
3742.33 84
3742.47 92
3742.62 99
3742.76 106
3742.90 113
3743.04 120
3743.18 126
3743.32 133
3743.46 140
3743.60 146
3743.74 152
3743.88 157
3744.02 161
3744.16 164
3744.30 164
3744.44 161
3744.58 157
3744.72 150
3744.86 143
3745.00 136
3745.14 131
3745.28 127
3745.42 127
3745.56 129
3745.70 132
3745.84 136
3745.98 139
3746.12 142
3746.26 143
3746.40 142
3746.54 141
3746.68 141
3746.83 140
3746.97 141
3747.11 141
3747.25 142
3747.39 141
3747.53 138
3747.67 132
3747.81 122
3747.95 110
3748.09 95
3748.23 81
3748.37 69
3748.51 61
3748.65 59
3748.79 62
3748.93 69
3749.07 78
3749.21 87
3749.35 94
3749.49 97
3749.63 96
3749.77 92
3749.91 85
3750.05 77
3750.19 70
3750.34 63
3750.48 58
3750.62 54
3750.76 50
3750.90 47
3751.04 45
3751.18 42
3751.32 40
3751.46 38
3751.60 37
3751.74 38
3751.88 40
3752.02 43
3752.16 47
3752.30 51
3752.44 54
3752.58 55
3752.72 53
3752.86 50
3753.00 46
3753.14 41
3753.28 38
3753.43 36
3753.57 36
3753.71 38
3753.85 41
3753.99 44
3754.13 46
3754.27 48
3754.41 50
3754.55 51
3754.69 52
3754.83 52
3754.97 53
3755.11 54
3755.25 55
3755.39 55
3755.53 55
3755.67 55
3755.81 53
3755.95 50
3756.10 45
3756.24 38
3756.38 30
3756.52 22
3756.66 15
3756.80 10
3756.94 7
3757.08 5
3757.22 5
3757.36 4
3757.50 3
3757.64 1
3757.78 0
3757.92 0
3758.06 0
3758.20 0
3758.34 0
3758.48 0
3758.63 0
3758.77 5
3758.91 12
3759.05 18
3759.19 24
3759.33 29
3759.47 33
3759.61 34
3759.75 34
3759.89 33
3760.03 31
3760.17 28
3760.31 25
3760.45 21
3760.59 18
3760.73 15
3760.88 12
3761.02 8
3761.16 4
3761.30 0
3761.44 0
3761.58 0
3761.72 0
3761.86 0
3762.00 0
3762.14 0
3762.28 0
3762.42 8
3762.56 20
3762.70 31
3762.84 40
3762.99 44
3763.13 42
3763.27 36
3763.41 25
3763.55 12
3763.69 0
3763.83 0
3763.97 0
3764.11 0
3764.25 0
3764.39 0
3764.53 0
3764.67 2
3764.81 13
3764.95 23
3765.10 30
3765.24 33
3765.38 33
3765.52 31
3765.66 27
3765.80 23
3765.94 21
3766.08 21
3766.22 23
3766.36 27
3766.50 33
3766.64 40
3766.78 47
3766.93 54
3767.07 61
3767.21 68
3767.35 74
3767.49 79
3767.63 82
3767.77 82
3767.91 80
3768.05 74
3768.19 68
3768.33 61
3768.47 55
3768.61 51
3768.76 49
3768.90 50
3769.04 51
3769.18 52
3769.32 51
3769.46 48
3769.60 42
3769.74 35
3769.88 29
3770.02 24
3770.16 20
3770.30 20
3770.44 21
3770.59 25
3770.73 30
3770.87 35
3771.01 41
3771.15 46
3771.29 51
3771.43 54
3771.57 57
3771.71 60
3771.85 62
3771.99 65
3772.13 68
3772.28 73
3772.42 78
3772.56 83
3772.70 86
3772.84 86
3772.98 83
3773.12 76
3773.26 65
3773.40 52
3773.54 39
3773.68 29
3773.82 22
3773.97 18
3774.11 19
3774.25 23
3774.39 29
3774.53 36
3774.67 42
3774.81 47
3774.95 51
3775.09 53
3775.23 53
3775.37 51
3775.52 46
3775.66 40
3775.80 33
3775.94 26
3776.08 19
3776.22 13
3776.36 7
3776.50 3
3776.64 0
3776.78 0
3776.92 0
3777.07 0
3777.21 2
3777.35 8
3777.49 18
3777.63 28
3777.77 40
3777.91 51
3778.05 60
3778.19 66
3778.33 70
3778.48 72
3778.62 73
3778.76 73
3778.90 73
3779.04 74
3779.18 75
3779.32 75
3779.46 74
3779.60 71
3779.74 65
3779.88 57
3780.03 47
3780.17 36
3780.31 27
3780.45 20
3780.59 16
3780.73 15
3780.87 17
3781.01 21
3781.15 27
3781.29 33
3781.44 38
3781.58 43
3781.72 48
3781.86 52
3782.00 55
3782.14 57
3782.28 59
3782.42 61
3782.56 61
3782.71 61
3782.85 60
3782.99 58
3783.13 58
3783.27 60
3783.41 63
3783.55 68
3783.69 74
3783.83 80
3783.97 84
3784.12 86
3784.26 84
3784.40 79
3784.54 73
3784.68 67
3784.82 62
3784.96 59
3785.10 57
3785.24 56
3785.39 55
3785.53 52
3785.67 48
3785.81 42
3785.95 34
3786.09 27
3786.23 20
3786.37 14
3786.51 11
3786.66 10
3786.80 12
3786.94 16
3787.08 22
3787.22 29
3787.36 35
3787.50 41
3787.64 46
3787.78 49
3787.93 51
3788.07 51
3788.21 50
3788.35 47
3788.49 44
3788.63 40
3788.77 37
3788.91 34
3789.05 32
3789.20 30
3789.34 27
3789.48 24
3789.62 20
3789.76 14
3789.90 7
3790.04 0
3790.18 0
3790.33 0
3790.47 0
3790.61 0
3790.75 0
3790.89 0
3791.03 0
3791.17 2
3791.31 10
3791.45 18
3791.60 24
3791.74 29
3791.88 31
3792.02 32
3792.16 29
3792.30 26
3792.44 21
3792.58 18
3792.73 16
3792.87 17
3793.01 20
3793.15 26
3793.29 34
3793.43 42
3793.57 48
3793.71 52
3793.86 54
3794.00 55
3794.14 54
3794.28 53
3794.42 52
3794.56 51
3794.70 50
3794.84 47
3794.99 44
3795.13 38
3795.27 32
3795.41 26
3795.55 21
3795.69 17
3795.83 14
3795.97 13
3796.12 12
3796.26 13
3796.40 14
3796.54 15
3796.68 15
3796.82 16
3796.96 15
3797.11 12
3797.25 9
3797.39 4
3797.53 0
3797.67 0
3797.81 0
3797.95 0
3798.09 3
3798.24 13
3798.38 26
3798.52 40
3798.66 53
3798.80 64
3798.94 72
3799.08 77
3799.23 80
3799.37 81
3799.51 82
3799.65 84
3799.79 86
3799.93 89
3800.07 92
3800.21 93
3800.36 94
3800.50 92
3800.64 89
3800.78 84
3800.92 77
3801.06 70
3801.20 61
3801.35 52
3801.49 43
3801.63 35
3801.77 30
3801.91 26
3802.05 25
3802.19 25
3802.34 27
3802.48 29
3802.62 32
3802.76 35
3802.90 38
3803.04 42
3803.18 46
3803.33 49
3803.47 51
3803.61 51
3803.75 50
3803.89 46
3804.03 41
3804.17 35
3804.32 30
3804.46 27
3804.60 27
3804.74 29
3804.88 34
3805.02 42
3805.16 50
3805.31 59
3805.45 66
3805.59 71
3805.73 75
3805.87 76
3806.01 76
3806.15 74
3806.30 71
3806.44 66
3806.58 61
3806.72 56
3806.86 51
3807.00 46
3807.14 42
3807.29 40
3807.43 37
3807.57 33
3807.71 28
3807.85 21
3807.99 13
3808.14 4
3808.28 0
3808.42 0
3808.56 0
3808.70 0
3808.84 0
3808.98 0
3809.13 0
3809.27 0
3809.41 3
3809.55 10
3809.69 17
3809.83 24
3809.98 31
3810.12 39
3810.26 45
3810.40 51
3810.54 55
3810.68 59
3810.82 61
3810.97 63
3811.11 65
3811.25 66
3811.39 66
3811.53 65
3811.67 63
3811.82 59
3811.96 54
3812.10 50
3812.24 46
3812.38 44
3812.52 44
3812.67 45
3812.81 49
3812.95 56
3813.09 65
3813.23 78
3813.37 93
3813.51 110
3813.66 126
3813.80 141
3813.94 153
3814.08 162
3814.22 168
3814.36 173
3814.51 177
3814.65 183
3814.79 190
3814.93 197
3815.07 205
3815.21 213
3815.36 221
3815.50 228
3815.64 236
3815.78 244
3815.92 254
3816.06 264
3816.21 275
3816.35 285
3816.49 295
3816.63 303
3816.77 310
3816.91 316
3817.06 320
3817.20 322
3817.34 323
3817.48 323
3817.62 323
3817.76 323
3817.91 324
3818.05 326
3818.19 329
3818.33 331
3818.47 333
3818.61 333
3818.76 332
3818.90 329
3819.04 326
3819.18 321
3819.32 316
3819.46 310
3819.61 303
3819.75 296
3819.89 290
3820.03 285
3820.17 281
3820.32 277
3820.46 272
3820.60 263
3820.74 251
3820.88 235
3821.02 215
3821.17 194
3821.31 172
3821.45 154
3821.59 140
3821.73 130
3821.87 125
3822.02 123
3822.16 124
3822.30 126
3822.44 129
3822.58 133
3822.73 137
3822.87 141
3823.01 144
3823.15 147
3823.29 148
3823.43 147
3823.58 146
3823.72 143
3823.86 141
3824.00 138
3824.14 135
3824.29 132
3824.43 128
3824.57 124
3824.71 119
3824.85 115
3824.99 110
3825.14 107
3825.28 106
3825.42 106
3825.56 109
3825.70 114
3825.85 119
3825.99 124
3826.13 128
3826.27 130
3826.41 129
3826.55 126
3826.70 120
3826.84 114
3826.98 107
3827.12 101
3827.26 95
3827.41 90
3827.55 85
3827.69 79
3827.83 72
3827.97 64
3828.12 56
3828.26 46
3828.40 35
3828.54 25
3828.68 14
3828.82 4
3828.97 0
3829.11 0
3829.25 0
3829.39 0
3829.53 0
3829.68 0
3829.82 0
3829.96 0
3830.10 7
3830.24 18
3830.39 27
3830.53 35
3830.67 41
3830.81 46
3830.95 50
3831.10 52
3831.24 53
3831.38 54
3831.52 54
3831.66 55
3831.80 57
3831.95 60
3832.09 65
3832.23 71
3832.37 77
3832.51 80
3832.66 81
3832.80 79
3832.94 75
3833.08 69
3833.22 65
3833.37 64
3833.51 66
3833.65 71
3833.79 79
3833.93 87
3834.08 93
3834.22 97
3834.36 98
3834.50 96
3834.64 91
3834.79 84
3834.93 77
3835.07 71
3835.21 66
3835.35 62
3835.50 60
3835.64 59
3835.78 61
3835.92 63
3836.06 66
3836.21 68
3836.35 70
3836.49 72
3836.63 73
3836.77 73
3836.92 73
3837.06 74
3837.20 75
3837.34 78
3837.49 82
3837.63 87
3837.77 91
3837.91 94
3838.05 94
3838.20 91
3838.34 84
3838.48 75
3838.62 65
3838.76 53
3838.91 41
3839.05 30
3839.19 22
3839.33 15
3839.47 10
3839.62 7
3839.76 6
3839.90 5
3840.04 6
3840.18 6
3840.33 8
3840.47 12
3840.61 17
3840.75 23
3840.90 32
3841.04 42
3841.18 52
3841.32 63
3841.46 72
3841.61 79
3841.75 84
3841.89 87
3842.03 87
3842.17 87
3842.32 86
3842.46 86
3842.60 86
3842.74 87
3842.89 89
3843.03 90
3843.17 90
3843.31 87
3843.45 82
3843.60 75
3843.74 67
3843.88 57
3844.02 48
3844.16 39
3844.31 32
3844.45 28
3844.59 27
3844.73 28
3844.88 32
3845.02 36
3845.16 40
3845.30 43
3845.44 45
3845.59 46
3845.73 46
3845.87 46
3846.01 45
3846.16 43
3846.30 41
3846.44 39
3846.58 37
3846.72 36
3846.87 35
3847.01 36
3847.15 37
3847.29 38
3847.44 39
3847.58 38
3847.72 36
3847.86 33
3848.00 30
3848.15 29
3848.29 29
3848.43 30
3848.57 31
3848.72 32
3848.86 32
3849.00 31
3849.14 29
3849.29 26
3849.43 24
3849.57 23
3849.71 23
3849.85 25
3850.00 27
3850.14 31
3850.28 35
3850.42 39
3850.57 43
3850.71 46
3850.85 49
3850.99 51
3851.14 53
3851.28 55
3851.42 58
3851.56 62
3851.70 68
3851.85 76
3851.99 85
3852.13 93
3852.27 102
3852.42 109
3852.56 115
3852.70 118
3852.84 119
3852.99 119
3853.13 117
3853.27 114
3853.41 110
3853.55 108
3853.70 108
3853.84 110
3853.98 113
3854.12 116
3854.27 119
3854.41 120
3854.55 118
3854.69 115
3854.84 110
3854.98 107
3855.12 105
3855.26 106
3855.41 110
3855.55 114
3855.69 118
3855.83 120
3855.98 119
3856.12 113
3856.26 103
3856.40 88
3856.54 72
3856.69 55
3856.83 39
3856.97 25
3857.11 16
3857.26 10
3857.40 8
3857.54 10
3857.68 13
3857.83 17
3857.97 20
3858.11 23
3858.25 25
3858.40 24
3858.54 23
3858.68 19
3858.82 15
3858.97 10
3859.11 5
3859.25 1
3859.39 0
3859.54 0
3859.68 3
3859.82 8
3859.96 15
3860.11 22
3860.25 29
3860.39 34
3860.53 38
3860.68 40
3860.82 41
3860.96 40
3861.10 39
3861.25 37
3861.39 36
3861.53 34
3861.67 33
3861.82 32
3861.96 31
3862.10 31
3862.24 31
3862.39 33
3862.53 36
3862.67 40
3862.81 44
3862.96 46
3863.10 47
3863.24 46
3863.38 44
3863.53 41
3863.67 38
3863.81 36
3863.95 36
3864.10 38
3864.24 42
3864.38 46
3864.52 50
3864.67 54
3864.81 58
3864.95 61
3865.09 63
3865.24 63
3865.38 60
3865.52 55
3865.66 48
3865.81 39
3865.95 29
3866.09 20
3866.23 14
3866.38 11
3866.52 10
3866.66 13
3866.81 17
3866.95 22
3867.09 27
3867.23 30
3867.38 30
3867.52 28
3867.66 24
3867.80 18
3867.95 10
3868.09 3
3868.23 0
3868.37 0
3868.52 0
3868.66 0
3868.80 0
3868.94 0
3869.09 0
3869.23 0
3869.37 3
3869.52 12
3869.66 21
3869.80 31
3869.94 40
3870.09 49
3870.23 56
3870.37 59
3870.51 61
3870.66 60
3870.80 58
3870.94 56
3871.08 55
3871.23 57
3871.37 59
3871.51 64
3871.66 69
3871.80 74
3871.94 80
3872.08 86
3872.23 94
3872.37 101
3872.51 109
3872.65 117
3872.80 123
3872.94 127
3873.08 128
3873.22 128
3873.37 126
3873.51 123
3873.65 120
3873.80 119
3873.94 119
3874.08 120
3874.22 122
3874.37 123
3874.51 122
3874.65 118
3874.79 111
3874.94 100
3875.08 87
3875.22 73
3875.37 59
3875.51 48
3875.65 41
3875.79 36
3875.94 35
3876.08 37
3876.22 40
3876.37 45
3876.51 50
3876.65 55
3876.79 60
3876.94 63
3877.08 66
3877.22 68
3877.36 68
3877.51 67
3877.65 64
3877.79 62
3877.94 60
3878.08 60
3878.22 62
3878.36 65
3878.51 70
3878.65 75
3878.79 79
3878.94 80
3879.08 79
3879.22 75
3879.36 69
3879.51 61
3879.65 53
3879.79 46
3879.94 42
3880.08 41
3880.22 43
3880.36 49
3880.51 58
3880.65 68
3880.79 79
3880.94 87
3881.08 91
3881.22 91
3881.36 86
3881.51 79
3881.65 70
3881.79 62
3881.94 56
3882.08 53
3882.22 51
3882.36 51
3882.51 51
3882.65 50
3882.79 48
3882.94 47
3883.08 48
3883.22 50
3883.36 53
3883.51 58
3883.65 62
3883.79 66
3883.94 69
3884.08 70
3884.22 70
3884.37 69
3884.51 68
3884.65 66
3884.79 61
3884.94 54
3885.08 45
3885.22 32
3885.37 19
3885.51 7
3885.65 0
3885.79 0
3885.94 0
3886.08 0
3886.22 0
3886.37 8
3886.51 18
3886.65 28
3886.80 36
3886.94 41
3887.08 43
3887.22 43
3887.37 42
3887.51 41
3887.65 41
3887.80 43
3887.94 47
3888.08 54
3888.22 63
3888.37 72
3888.51 81
3888.65 88
3888.80 93
3888.94 95
3889.08 96
3889.23 94
3889.37 90
3889.51 86
3889.66 83
3889.80 80
3889.94 79
3890.08 79
3890.23 82
3890.37 86
3890.51 91
3890.66 94
3890.80 96
3890.94 95
3891.09 91
3891.23 85
3891.37 78
3891.51 71
3891.66 63
3891.80 57
3891.94 52
3892.09 48
3892.23 46
3892.37 45
3892.52 44
3892.66 44
3892.80 46
3892.95 47
3893.09 49
3893.23 51
3893.37 53
3893.52 53
3893.66 53
3893.80 51
3893.95 49
3894.09 47
3894.23 47
3894.38 48
3894.52 52
3894.66 58
3894.81 65
3894.95 71
3895.09 75
3895.23 76
3895.38 73
3895.52 68
3895.66 62
3895.81 57
3895.95 52
3896.09 50
3896.24 48
3896.38 47
3896.52 45
3896.67 43
3896.81 41
3896.95 39
3897.10 38
3897.24 38
3897.38 39
3897.53 39
3897.67 36
3897.81 32
3897.95 24
3898.10 15
3898.24 5
3898.38 0
3898.53 0
3898.67 0
3898.81 0
3898.96 0
3899.10 6
3899.24 14
3899.39 22
3899.53 28
3899.67 31
3899.82 34
3899.96 36
3900.10 38
3900.25 41
3900.39 45
3900.53 51
3900.68 58
3900.82 65
3900.96 71
3901.11 74
3901.25 73
3901.39 68
3901.53 58
3901.68 47
3901.82 34
3901.96 22
3902.11 13
3902.25 8
3902.39 7
3902.54 8
3902.68 12
3902.82 17
3902.97 23
3903.11 29
3903.25 35
3903.40 42
3903.54 49
3903.68 55
3903.83 60
3903.97 64
3904.11 65
3904.26 65
3904.40 64
3904.54 61
3904.69 58
3904.83 55
3904.97 52
3905.12 50
3905.26 49
3905.40 50
3905.55 52
3905.69 55
3905.83 60
3905.98 65
3906.12 70
3906.26 75
3906.41 78
3906.55 80
3906.69 79
3906.84 76
3906.98 70
3907.12 62
3907.27 52
3907.41 43
3907.55 35
3907.70 30
3907.84 27
3907.98 27
3908.13 29
3908.27 32
3908.41 36
3908.56 41
3908.70 46
3908.84 53
3908.99 62
3909.13 72
3909.27 81
3909.42 90
3909.56 96
3909.70 99
3909.85 99
3909.99 95
3910.13 89
3910.28 83
3910.42 78
3910.56 74
3910.71 72
3910.85 71
3910.99 70
3911.14 70
3911.28 69
3911.42 66
3911.57 62
3911.71 58
3911.85 55
3912.00 53
3912.14 53
3912.29 56
3912.43 62
3912.57 71
3912.72 82
3912.86 94
3913.00 105
3913.15 115
3913.29 120
3913.43 121
3913.58 117
3913.72 107
3913.86 94
3914.01 79
3914.15 63
3914.29 47
3914.44 33
3914.58 21
3914.72 12
3914.87 3
3915.01 0
3915.15 0
3915.30 0
3915.44 0
3915.59 0
3915.73 0
3915.87 0
3916.02 0
3916.16 0
3916.30 10
3916.45 22
3916.59 33
3916.73 42
3916.88 48
3917.02 51
3917.16 51
3917.31 49
3917.45 44
3917.59 39
3917.74 34
3917.88 29
3918.02 25
3918.17 23
3918.31 23
3918.46 25
3918.60 29
3918.74 35
3918.89 43
3919.03 51
3919.17 59
3919.32 64
3919.46 66
3919.60 65
3919.75 60
3919.89 53
3920.03 44
3920.18 34
3920.32 26
3920.47 20
3920.61 18
3920.75 20
3920.90 25
3921.04 33
3921.18 42
3921.33 51
3921.47 58
3921.61 64
3921.76 66
3921.90 67
3922.05 64
3922.19 60
3922.33 54
3922.48 47
3922.62 40
3922.76 33
3922.91 27
3923.05 22
3923.19 19
3923.34 19
3923.48 20
3923.63 23
3923.77 27
3923.91 31
3924.06 36
3924.20 39
3924.34 42
3924.49 44
3924.63 47
3924.77 51
3924.92 55
3925.06 59
3925.21 62
3925.35 63
3925.49 62
3925.64 58
3925.78 53
3925.92 49
3926.07 46
3926.21 44
3926.35 45
3926.50 45
3926.64 45
3926.79 43
3926.93 40
3927.07 34
3927.22 28
3927.36 23
3927.50 20
3927.65 20
3927.79 22
3927.94 26
3928.08 31
3928.22 35
3928.37 37
3928.51 37
3928.65 34
3928.80 29
3928.94 22
3929.09 14
3929.23 7
3929.37 0
3929.52 0
3929.66 0
3929.80 0
3929.95 0
3930.09 2
3930.24 6
3930.38 10
3930.52 13
3930.67 17
3930.81 21
3930.95 26
3931.10 33
3931.24 41
3931.39 50
3931.53 58
3931.67 66
3931.82 71
3931.96 75
3932.10 77
3932.25 77
3932.39 75
3932.54 72
3932.68 68
3932.82 62
3932.97 57
3933.11 51
3933.26 47
3933.40 44
3933.54 43
3933.69 44
3933.83 46
3933.97 48
3934.12 49
3934.26 49
3934.41 48
3934.55 44
3934.69 39
3934.84 34
3934.98 27
3935.13 21
3935.27 14
3935.41 9
3935.56 3
3935.70 0
3935.84 0
3935.99 0
3936.13 0
3936.28 0
3936.42 0
3936.56 0
3936.71 0
3936.85 0
3937.00 6
3937.14 14
3937.28 22
3937.43 31
3937.57 38
3937.71 43
3937.86 46
3938.00 46
3938.15 45
3938.29 43
3938.43 42
3938.58 42
3938.72 43
3938.87 46
3939.01 48
3939.15 49
3939.30 49
3939.44 47
3939.59 44
3939.73 40
3939.87 36
3940.02 33
3940.16 30
3940.31 28
3940.45 25
3940.59 22
3940.74 19
3940.88 14
3941.03 9
3941.17 3
3941.31 0
3941.46 0
3941.60 0
3941.75 0
3941.89 0
3942.03 0
3942.18 0
3942.32 0
3942.47 2
3942.61 5
3942.75 8
3942.90 12
3943.04 16
3943.19 21
3943.33 26
3943.47 32
3943.62 37
3943.76 42
3943.91 47
3944.05 51
3944.19 53
3944.34 54
3944.48 55
3944.63 54
3944.77 54
3944.91 56
3945.06 59
3945.20 64
3945.35 73
3945.49 84
3945.63 96
3945.78 110
3945.92 123
3946.07 134
3946.21 143
3946.35 149
3946.50 153
3946.64 153
3946.79 150
3946.93 146
3947.07 139
3947.22 130
3947.36 120
3947.51 110
3947.65 100
3947.79 90
3947.94 81
3948.08 74
3948.23 68
3948.37 62
3948.51 58
3948.66 54
3948.80 50
3948.95 46
3949.09 43
3949.24 40
3949.38 38
3949.52 37
3949.67 37
3949.81 38
3949.96 40
3950.10 42
3950.24 43
3950.39 43
3950.53 41
3950.68 38
3950.82 33
3950.97 27
3951.11 22
3951.25 18
3951.40 16
3951.54 15
3951.69 16
3951.83 19
3951.97 23
3952.12 27
3952.26 32
3952.41 37
3952.55 41
3952.69 45
3952.84 46
3952.98 45
3953.13 40
3953.27 32
3953.42 23
3953.56 13
3953.70 6
3953.85 2
3953.99 3
3954.14 9
3954.28 18
3954.43 29
3954.57 38
3954.71 43
3954.86 44
3955.00 40
3955.15 32
3955.29 24
3955.43 16
3955.58 11
3955.72 9
3955.87 10
3956.01 12
3956.16 16
3956.30 21
3956.44 26
3956.59 32
3956.73 39
3956.88 45
3957.02 52
3957.17 59
3957.31 65
3957.45 71
3957.60 78
3957.74 84
3957.89 92
3958.03 100
3958.18 107
3958.32 113
3958.46 117
3958.61 118
3958.75 118
3958.90 116
3959.04 112
3959.19 107
3959.33 101
3959.47 95
3959.62 89
3959.76 83
3959.91 78
3960.05 74
3960.20 71
3960.34 70
3960.48 70
3960.63 71
3960.77 72
3960.92 75
3961.06 77
3961.21 78
3961.35 78
3961.49 77
3961.64 75
3961.78 74
3961.93 73
3962.07 72
3962.22 73
3962.36 73
3962.50 72
3962.65 69
3962.79 65
3962.94 60
3963.08 54
3963.23 48
3963.37 44
3963.52 41
3963.66 40
3963.80 41
3963.95 42
3964.09 44
3964.24 46
3964.38 50
3964.53 55
3964.67 61
3964.81 69
3964.96 76
3965.10 83
3965.25 89
3965.39 94
3965.54 99
3965.68 104
3965.83 110
3965.97 117
3966.11 124
3966.26 129
3966.40 131
3966.55 128
3966.69 120
3966.84 107
3966.98 92
3967.13 75
3967.27 59
3967.41 45
3967.56 35
3967.70 29
3967.85 27
3967.99 29
3968.14 34
3968.28 40
3968.43 46
3968.57 50
3968.71 51
3968.86 50
3969.00 46
3969.15 41
3969.29 35
3969.44 30
3969.58 27
3969.73 26
3969.87 27
3970.01 30
3970.16 34
3970.30 39
3970.45 44
3970.59 48
3970.74 53
3970.88 57
3971.03 61
3971.17 63
3971.32 64
3971.46 63
3971.60 60
3971.75 55
3971.89 48
3972.04 39
3972.18 30
3972.33 20
3972.47 12
3972.62 4
3972.76 0
3972.91 0
3973.05 0
3973.19 0
3973.34 0
3973.48 2
3973.63 7
3973.77 11
3973.92 16
3974.06 20
3974.21 23
3974.35 26
3974.50 29
3974.64 31
3974.78 32
3974.93 33
3975.07 34
3975.22 34
3975.36 34
3975.51 34
3975.65 35
3975.80 35
3975.94 36
3976.09 38
3976.23 41
3976.38 45
3976.52 50
3976.66 57
3976.81 64
3976.95 72
3977.10 80
3977.24 87
3977.39 93
3977.53 98
3977.68 101
3977.82 103
3977.97 102
3978.11 100
3978.26 95
3978.40 88
3978.54 78
3978.69 67
3978.83 56
3978.98 44
3979.12 35
3979.27 30
3979.41 28
3979.56 29
3979.70 33
3979.85 37
3979.99 39
3980.14 39
3980.28 36
3980.43 32
3980.57 26
3980.71 21
3980.86 16
3981.00 13
3981.15 11
3981.29 11
3981.44 12
3981.58 14
3981.73 17
3981.87 22
3982.02 28
3982.16 35
3982.31 41
3982.45 47
3982.60 50
3982.74 52
3982.89 52
3983.03 52
3983.17 51
3983.32 51
3983.46 51
3983.61 53
3983.75 56
3983.90 60
3984.04 63
3984.19 66
3984.33 68
3984.48 67
3984.62 64
3984.77 58
3984.91 49
3985.06 37
3985.20 25
3985.35 12
3985.49 1
3985.64 0
3985.78 0
3985.92 0
3986.07 0
3986.21 0
3986.36 0
3986.50 3
3986.65 10
3986.79 17
3986.94 21
3987.08 25
3987.23 28
3987.37 30
3987.52 33
3987.66 35
3987.81 36
3987.95 35
3988.10 32
3988.24 26
3988.39 19
3988.53 11
3988.68 2
3988.82 0
3988.97 0
3989.11 0
3989.26 0
3989.40 0
3989.55 0
3989.69 0
3989.84 2
3989.98 7
3990.12 11
3990.27 13
3990.41 13
3990.56 12
3990.70 10
3990.85 10
3990.99 10
3991.14 12
3991.28 15
3991.43 19
3991.57 22
3991.72 24
3991.86 24
3992.01 23
3992.15 20
3992.30 16
3992.44 14
3992.59 13
3992.73 16
3992.88 20
3993.02 28
3993.17 37
3993.31 48
3993.46 60
3993.60 72
3993.75 85
3993.89 99
3994.04 112
3994.18 124
3994.33 133
3994.47 139
3994.62 140
3994.76 138
3994.91 132
3995.05 126
3995.20 119
3995.34 115
3995.49 113
3995.63 112
3995.78 113
3995.92 111
3996.07 108
3996.21 101
3996.36 92
3996.50 81
3996.65 70
3996.79 60
3996.94 54
3997.08 49
3997.23 47
3997.37 46
3997.52 46
3997.66 45
3997.81 45
3997.95 44
3998.10 45
3998.24 46
3998.39 49
3998.53 51
3998.68 54
3998.82 55
3998.97 54
3999.11 52
3999.26 49
3999.40 46
3999.55 45
3999.69 48
3999.84 54
3999.98 64
4000.13 78
4000.27 92
4000.42 105
4000.56 115
4000.71 120
4000.85 120
4001.00 113
4001.14 102
4001.29 88
4001.43 73
4001.58 58
4001.72 45
4001.87 34
4002.01 27
4002.16 22
4002.30 21
4002.45 23
4002.59 27
4002.74 32
4002.88 39
4003.03 46
4003.17 52
4003.32 57
4003.46 60
4003.61 61
4003.75 60
4003.90 56
4004.04 51
4004.19 44
4004.33 37
4004.48 30
4004.62 24
4004.77 18
4004.91 14
4005.06 12
4005.20 11
4005.35 12
4005.49 16
4005.64 21
4005.78 28
4005.93 37
4006.07 45
4006.22 53
4006.37 59
4006.51 62
4006.66 64
4006.80 64
4006.95 62
4007.09 60
4007.24 58
4007.38 56
4007.53 54
4007.67 52
4007.82 50
4007.96 47
4008.11 45
4008.25 44
4008.40 45
4008.54 48
4008.69 54
4008.83 62
4008.98 72
4009.12 82
4009.27 91
4009.41 97
4009.56 100
4009.70 99
4009.85 95
4009.99 89
4010.14 83
4010.29 77
4010.43 72
4010.58 69
4010.72 67
4010.87 66
4011.01 64
4011.16 60
4011.30 55
4011.45 49
4011.59 43
4011.74 37
4011.88 32
4012.03 29
4012.17 27
4012.32 25
4012.46 24
4012.61 23
4012.75 21
4012.90 19
4013.04 18
4013.19 20
4013.34 24
4013.48 30
4013.63 40
4013.77 50
4013.92 60
4014.06 68
4014.21 74
4014.35 77
4014.50 79
4014.64 80
4014.79 81
4014.93 82
4015.08 83
4015.22 84
4015.37 84
4015.51 82
4015.66 81
4015.81 79
4015.95 79
4016.10 81
4016.24 86
4016.39 94
4016.53 103
4016.68 113
4016.82 120
4016.97 125
4017.11 127
4017.26 125
4017.40 121
4017.55 116
4017.70 109
4017.84 102
4017.99 95
4018.13 86
4018.28 77
4018.42 67
4018.57 58
4018.71 48
4018.86 38
4019.00 30
4019.15 24
4019.29 20
4019.44 18
4019.58 18
4019.73 21
4019.88 24
4020.02 27
4020.17 27
4020.31 25
4020.46 19
4020.60 10
4020.75 0
4020.89 0
4021.04 0
4021.18 0
4021.33 0
4021.48 0
4021.62 0
4021.77 0
4021.91 7
4022.06 17
4022.20 27
4022.35 34
4022.49 39
4022.64 42
4022.78 45
4022.93 48
4023.08 52
4023.22 59
4023.37 67
4023.51 76
4023.66 86
4023.80 96
4023.95 104
4024.09 110
4024.24 113
4024.38 114
4024.53 113
4024.68 110
4024.82 106
4024.97 102
4025.11 96
4025.26 90
4025.40 84
4025.55 79
4025.69 74
4025.84 71
4025.98 70
4026.13 71
4026.28 74
4026.42 78
4026.57 82
4026.71 86
4026.86 88
4027.00 89
4027.15 87
4027.29 83
4027.44 78
4027.59 73
4027.73 68
4027.88 64
4028.02 60
4028.17 58
4028.31 57
4028.46 57
4028.60 57
4028.75 57
4028.90 57
4029.04 55
4029.19 53
4029.33 51
4029.48 48
4029.62 46
4029.77 44
4029.91 45
4030.06 46
4030.21 49
4030.35 53
4030.50 57
4030.64 60
4030.79 63
4030.93 63
4031.08 61
4031.22 58
4031.37 52
4031.52 46
4031.66 39
4031.81 33
4031.95 28
4032.10 26
4032.24 26
4032.39 29
4032.54 33
4032.68 39
4032.83 45
4032.97 52
4033.12 59
4033.26 66
4033.41 74
4033.55 83
4033.70 92
4033.85 101
4033.99 108
4034.14 112
4034.28 111
4034.43 105
4034.57 95
4034.72 83
4034.87 71
4035.01 62
4035.16 57
4035.30 57
4035.45 61
4035.59 67
4035.74 72
4035.89 75
4036.03 73
4036.18 68
4036.32 59
4036.47 50
4036.61 42
4036.76 35
4036.91 32
4037.05 31
4037.20 32
4037.34 33
4037.49 33
4037.63 32
4037.78 31
4037.93 29
4038.07 27
4038.22 25
4038.36 23
4038.51 22
4038.65 21
4038.80 22
4038.95 25
4039.09 29
4039.24 35
4039.38 42
4039.53 49
4039.67 55
4039.82 58
4039.97 60
4040.11 60
4040.26 58
4040.40 56
4040.55 54
4040.69 52
4040.84 51
4040.99 51
4041.13 53
4041.28 57
4041.42 64
4041.57 72
4041.71 82
4041.86 91
4042.01 99
4042.15 104
4042.30 105
4042.44 104
4042.59 101
4042.74 97
4042.88 94
4043.03 90
4043.17 88
4043.32 85
4043.46 83
4043.61 82
4043.76 80
4043.90 79
4044.05 77
4044.19 75
4044.34 72
4044.49 69
4044.63 64
4044.78 60
4044.92 55
4045.07 51
4045.21 49
4045.36 48
4045.51 50
4045.65 53
4045.80 57
4045.94 60
4046.09 63
4046.24 64
4046.38 64
4046.53 63
4046.67 61
4046.82 60
4046.96 61
4047.11 63
4047.26 66
4047.40 71
4047.55 76
4047.69 81
4047.84 86
4047.99 91
4048.13 96
4048.28 101
4048.42 106
4048.57 111
4048.72 116
4048.86 121
4049.01 125
4049.15 128
4049.30 129
4049.45 128
4049.59 125
4049.74 120
4049.88 113
4050.03 102
4050.17 90
4050.32 76
4050.47 60
4050.61 44
4050.76 28
4050.90 14
4051.05 1
4051.20 0
4051.34 0
4051.49 0
4051.63 0
4051.78 0
4051.93 0
4052.07 0
4052.22 2
4052.36 13
4052.51 24
4052.66 35
4052.80 44
4052.95 52
4053.09 57
4053.24 61
4053.39 64
4053.53 68
4053.68 72
4053.82 76
4053.97 81
4054.12 85
4054.26 86
4054.41 85
4054.55 80
4054.70 72
4054.85 61
4054.99 47
4055.14 32
4055.28 18
4055.43 5
4055.58 0
4055.72 0
4055.87 0
4056.01 0
4056.16 0
4056.31 0
4056.45 0
4056.60 0
4056.75 0
4056.89 10
4057.04 24
4057.18 39
4057.33 55
4057.48 69
4057.62 82
4057.77 92
4057.91 99
4058.06 103
4058.21 104
4058.35 103
4058.50 99
4058.64 93
4058.79 88
4058.94 83
4059.08 81
4059.23 83
4059.37 89
4059.52 98
4059.67 110
4059.81 121
4059.96 131
4060.11 139
4060.25 144
4060.40 147
4060.54 148
4060.69 148
4060.84 148
4060.98 148
4061.13 148
4061.27 146
4061.42 144
4061.57 139
4061.71 133
4061.86 127
4062.01 119
4062.15 113
4062.30 107
4062.44 102
4062.59 99
4062.74 98
4062.88 98
4063.03 100
4063.17 103
4063.32 107
4063.47 113
4063.61 119
4063.76 126
4063.91 133
4064.05 140
4064.20 147
4064.34 154
4064.49 159
4064.64 164
4064.78 166
4064.93 165
4065.07 161
4065.22 154
4065.37 143
4065.51 131
4065.66 118
4065.81 106
4065.95 96
4066.10 88
4066.24 84
4066.39 83
4066.54 84
4066.68 88
4066.83 92
4066.98 97
4067.12 103
4067.27 109
4067.41 115
4067.56 120
4067.71 126
4067.85 132
4068.00 137
4068.15 141
4068.29 143
4068.44 144
4068.58 143
4068.73 140
4068.88 134
4069.02 125
4069.17 113
4069.32 100
4069.46 85
4069.61 71
4069.75 59
4069.90 50
4070.05 45
4070.19 44
4070.34 46
4070.49 50
4070.63 55
4070.78 60
4070.93 63
4071.07 65
4071.22 65
4071.36 64
4071.51 62
4071.66 61
4071.80 61
4071.95 61
4072.10 63
4072.24 66
4072.39 69
4072.54 73
4072.68 75
4072.83 77
4072.97 76
4073.12 72
4073.27 67
4073.41 62
4073.56 57
4073.71 54
4073.85 55
4074.00 59
4074.15 67
4074.29 77
4074.44 88
4074.58 97
4074.73 104
4074.88 108
4075.02 107
4075.17 104
4075.32 98
4075.46 92
4075.61 87
4075.76 82
4075.90 80
4076.05 78
4076.19 77
4076.34 77
4076.49 77
4076.63 77
4076.78 77
4076.93 78
4077.07 79
4077.22 79
4077.37 79
4077.51 77
4077.66 74
4077.81 68
4077.95 61
4078.10 54
4078.24 47
4078.39 41
4078.54 38
4078.68 37
4078.83 40
4078.98 44
4079.12 51
4079.27 58
4079.42 65
4079.56 71
4079.71 76
4079.86 79
4080.00 81
4080.15 82
4080.30 80
4080.44 79
4080.59 76
4080.73 73
4080.88 71
4081.03 69
4081.17 67
4081.32 67
4081.47 66
4081.61 66
4081.76 64
4081.91 62
4082.05 60
4082.20 59
4082.35 59
4082.49 62
4082.64 68
4082.79 76
4082.93 84
4083.08 91
4083.23 95
4083.37 96
4083.52 95
4083.66 92
4083.81 89
4083.96 88
4084.10 89
4084.25 93
4084.40 100
4084.54 107
4084.69 115
4084.84 122
4084.98 129
4085.13 134
4085.28 139
4085.42 144
4085.57 148
4085.72 153
4085.86 157
4086.01 159
4086.16 160
4086.30 158
4086.45 153
4086.60 145
4086.74 134
4086.89 121
4087.04 107
4087.18 93
4087.33 81
4087.48 72
4087.62 66
4087.77 64
4087.92 64
4088.06 65
4088.21 68
4088.36 71
4088.50 74
4088.65 77
4088.80 80
4088.94 81
4089.09 81
4089.24 79
4089.38 75
4089.53 69
4089.68 62
4089.82 55
4089.97 49
4090.12 45
4090.26 44
4090.41 44
4090.56 46
4090.70 48
4090.85 49
4091.00 48
4091.14 46
4091.29 43
4091.44 41
4091.58 40
4091.73 40
4091.88 43
4092.02 47
4092.17 54
4092.32 62
4092.46 72
4092.61 82
4092.76 92
4092.90 101
4093.05 108
4093.20 113
4093.34 117
4093.49 119
4093.64 122
4093.78 125
4093.93 128
4094.08 132
4094.22 136
4094.37 139
4094.52 142
4094.66 143
4094.81 143
4094.96 142
4095.10 140
4095.25 138
4095.40 134
4095.54 129
4095.69 123
4095.84 115
4095.98 107
4096.13 99
4096.28 94
4096.42 93
4096.57 95
4096.72 101
4096.86 109
4097.01 118
4097.16 126
4097.31 132
4097.45 136
4097.60 140
4097.75 143
4097.89 147
4098.04 153
4098.19 159
4098.33 166
4098.48 173
4098.63 178
4098.77 182
4098.92 184
4099.07 185
4099.21 183
4099.36 180
4099.51 176
4099.65 172
4099.80 169
4099.95 167
4100.09 166
4100.24 166
4100.39 168
4100.54 169
4100.68 170
4100.83 169
4100.98 167
4101.12 163
4101.27 158
4101.42 152
4101.56 147
4101.71 143
4101.86 141
4102.00 140
4102.15 141
4102.30 142
4102.44 144
4102.59 146
4102.74 147
4102.88 146
4103.03 145
4103.18 142
4103.33 137
4103.47 133
4103.62 129
4103.77 125
4103.91 123
4104.06 120
4104.21 119
4104.35 118
4104.50 117
4104.65 118
4104.79 121
4104.94 125
4105.09 130
4105.24 137
4105.38 144
4105.53 150
4105.68 155
4105.82 159
4105.97 160
4106.12 159
4106.26 158
4106.41 156
4106.56 155
4106.70 156
4106.85 158
4107.00 162
4107.15 167
4107.29 171
4107.44 175
4107.59 178
4107.73 179
4107.88 178
4108.03 177
4108.17 176
4108.32 176
4108.47 179
4108.62 184
4108.76 190
4108.91 197
4109.06 202
4109.20 205
4109.35 204
4109.50 199
4109.64 190
4109.79 178
4109.94 165
4110.09 153
4110.23 144
4110.38 138
4110.53 135
4110.67 136
4110.82 139
4110.97 143
4111.11 148
4111.26 151
4111.41 154
4111.56 155
4111.70 155
4111.85 154
4112.00 153
4112.14 151
4112.29 150
4112.44 149
4112.59 147
4112.73 144
4112.88 140
4113.03 135
4113.17 126
4113.32 116
4113.47 105
4113.61 93
4113.76 82
4113.91 74
4114.06 69
4114.20 67
4114.35 68
4114.50 72
4114.64 76
4114.79 80
4114.94 82
4115.09 81
4115.23 79
4115.38 76
4115.53 75
4115.67 77
4115.82 83
4115.97 93
4116.12 104
4116.26 117
4116.41 127
4116.56 134
4116.70 136
4116.85 134
4117.00 127
4117.15 116
4117.29 103
4117.44 90
4117.59 77
4117.73 65
4117.88 56
4118.03 50
4118.18 48
4118.32 48
4118.47 51
4118.62 55
4118.76 59
4118.91 63
4119.06 65
4119.21 65
4119.35 63
4119.50 58
4119.65 52
4119.79 45
4119.94 37
4120.09 30
4120.24 25
4120.38 23
4120.53 25
4120.68 30
4120.83 40
4120.97 51
4121.12 63
4121.27 73
4121.41 81
4121.56 85
4121.71 85
4121.86 82
4122.00 76
4122.15 68
4122.30 60
4122.44 52
4122.59 44
4122.74 36
4122.89 29
4123.03 23
4123.18 18
4123.33 15
4123.48 12
4123.62 10
4123.77 8
4123.92 5
4124.06 2
4124.21 0
4124.36 0
4124.51 0
4124.65 0
4124.80 0
4124.95 0
4125.10 0
4125.24 0
4125.39 7
4125.54 15
4125.68 21
4125.83 28
4125.98 34
4126.13 39
4126.27 44
4126.42 49
4126.57 54
4126.72 58
4126.86 61
4127.01 63
4127.16 64
4127.30 65
4127.45 65
4127.60 66
4127.75 67
4127.89 70
4128.04 74
4128.19 79
4128.34 84
4128.48 88
4128.63 91
4128.78 93
4128.93 93
4129.07 93
4129.22 93
4129.37 94
4129.52 95
4129.66 98
4129.81 101
4129.96 103
4130.10 104
4130.25 104
4130.40 104
4130.55 102
4130.69 100
4130.84 99
4130.99 98
4131.14 97
4131.28 97
4131.43 98
4131.58 98
4131.73 97
4131.87 96
4132.02 95
4132.17 94
4132.32 94
4132.46 95
4132.61 98
4132.76 104
4132.91 112
4133.05 121
4133.20 130
4133.35 137
4133.49 140
4133.64 139
4133.79 133
4133.94 122
4134.08 110
4134.23 96
4134.38 82
4134.53 70
4134.67 61
4134.82 54
4134.97 49
4135.12 44
4135.26 37
4135.41 30
4135.56 20
4135.71 10
4135.85 1
4136.00 0
4136.15 0
4136.30 0
4136.44 2
4136.59 9
4136.74 16
4136.89 21
4137.03 23
4137.18 24
4137.33 24
4137.48 25
4137.62 28
4137.77 33
4137.92 40
4138.07 49
4138.21 57
4138.36 64
4138.51 71
4138.66 78
4138.80 84
4138.95 91
4139.10 97
4139.25 102
4139.39 105
4139.54 105
4139.69 103
4139.84 99
4139.98 94
4140.13 89
4140.28 84
4140.43 80
4140.57 78
4140.72 77
4140.87 78
4141.02 81
4141.17 86
4141.31 94
4141.46 103
4141.61 112
4141.76 119
4141.90 124
4142.05 124
4142.20 120
4142.35 112
4142.49 101
4142.64 89
4142.79 75
4142.94 62
4143.08 49
4143.23 37
4143.38 27
4143.53 20
4143.67 16
4143.82 14
4143.97 16
4144.12 21
4144.26 28
4144.41 36
4144.56 44
4144.71 52
4144.86 59
4145.00 64
4145.15 68
4145.30 70
4145.45 70
4145.59 69
4145.74 66
4145.89 63
4146.04 60
4146.18 56
4146.33 53
4146.48 50
4146.63 49
4146.77 49
4146.92 50
4147.07 52
4147.22 53
4147.37 53
4147.51 51
4147.66 47
4147.81 41
4147.96 34
4148.10 28
4148.25 23
4148.40 21
4148.55 21
4148.69 25
4148.84 31
4148.99 38
4149.14 45
4149.29 51
4149.43 56
4149.58 61
4149.73 65
4149.88 69
4150.02 73
4150.17 78
4150.32 81
4150.47 83
4150.62 85
4150.76 85
4150.91 85
4151.06 86
4151.21 89
4151.35 94
4151.50 102
4151.65 110
4151.80 119
4151.95 127
4152.09 132
4152.24 133
4152.39 131
4152.54 124
4152.68 114
4152.83 103
4152.98 91
4153.13 81
4153.28 74
4153.42 69
4153.57 69
4153.72 71
4153.87 75
4154.01 79
4154.16 82
4154.31 83
4154.46 81
4154.61 75
4154.75 67
4154.90 59
4155.05 51
4155.20 45
4155.34 42
4155.49 44
4155.64 49
4155.79 58
4155.94 68
4156.08 77
4156.23 84
4156.38 88
4156.53 87
4156.67 84
4156.82 77
4156.97 69
4157.12 60
4157.27 52
4157.41 44
4157.56 38
4157.71 32
4157.86 27
4158.01 22
4158.15 18
4158.30 13
4158.45 7
4158.60 2
4158.75 0
4158.89 0
4159.04 0
4159.19 0
4159.34 0
4159.48 0
4159.63 0
4159.78 0
4159.93 3
4160.08 8
4160.22 13
4160.37 16
4160.52 17
4160.67 17
4160.82 17
4160.96 15
4161.11 14
4161.26 13
4161.41 14
4161.56 16
4161.70 18
4161.85 20
4162.00 23
4162.15 25
4162.30 27
4162.44 28
4162.59 28
4162.74 28
4162.89 27
4163.03 26
4163.18 24
4163.33 22
4163.48 19
4163.63 16
4163.77 13
4163.92 10
4164.07 8
4164.22 7
4164.37 7
4164.51 9
4164.66 13
4164.81 18
4164.96 25
4165.11 31
4165.25 36
4165.40 40
4165.55 42
4165.70 42
4165.85 39
4165.99 34
4166.14 26
4166.29 18
4166.44 9
4166.59 0
4166.73 0
4166.88 0
4167.03 0
4167.18 0
4167.33 3
4167.47 13
4167.62 23
4167.77 33
4167.92 40
4168.07 44
4168.22 45
4168.36 42
4168.51 36
4168.66 29
4168.81 23
4168.96 17
4169.10 14
4169.25 12
4169.40 12
4169.55 13
4169.70 14
4169.84 15
4169.99 18
4170.14 22
4170.29 27
4170.44 34
4170.58 41
4170.73 47
4170.88 51
4171.03 52
4171.18 51
4171.32 47
4171.47 42
4171.62 38
4171.77 36
4171.92 36
4172.07 36
4172.21 37
4172.36 38
4172.51 39
4172.66 38
4172.81 35
4172.95 33
4173.10 29
4173.25 26
4173.40 22
4173.55 19
4173.70 15
4173.84 11
4173.99 8
4174.14 4
4174.29 1
4174.44 0
4174.58 0
4174.73 0
4174.88 0
4175.03 0
4175.18 0
4175.32 1
4175.47 5
4175.62 9
4175.77 14
4175.92 19
4176.07 25
4176.21 30
4176.36 34
4176.51 37
4176.66 39
4176.81 38
4176.96 36
4177.10 32
4177.25 25
4177.40 18
4177.55 9
4177.70 1
4177.84 0
4177.99 0
4178.14 0
4178.29 0
4178.44 0
4178.59 0
4178.73 0
4178.88 0
4179.03 8
4179.18 15
4179.33 21
4179.47 25
4179.62 28
4179.77 31
4179.92 32
4180.07 34
4180.22 37
4180.36 40
4180.51 44
4180.66 48
4180.81 51
4180.96 54
4181.11 56
4181.25 56
4181.40 57
4181.55 58
4181.70 59
4181.85 60
4182.00 62
4182.14 63
4182.29 63
4182.44 62
4182.59 61
4182.74 61
4182.89 64
4183.03 69
4183.18 78
4183.33 91
4183.48 105
4183.63 120
4183.78 134
4183.92 146
4184.07 154
4184.22 160
4184.37 163
4184.52 165
4184.67 167
4184.81 169
4184.96 171
4185.11 173
4185.26 174
4185.41 175
4185.56 176
4185.70 175
4185.85 174
4186.00 173
4186.15 172
4186.30 171
4186.45 171
4186.59 170
4186.74 170
4186.89 169
4187.04 169
4187.19 169
4187.34 170
4187.48 171
4187.63 174
4187.78 177
4187.93 180
4188.08 182
4188.23 184
4188.37 184
4188.52 185
4188.67 185
4188.82 186
4188.97 188
4189.12 189
4189.27 189
4189.41 187
4189.56 182
4189.71 175
4189.86 166
4190.01 157
4190.16 150
4190.30 145
4190.45 142
4190.60 141
4190.75 142
4190.90 142
4191.05 142
4191.20 140
4191.34 138
4191.49 136
4191.64 135
4191.79 135
4191.94 137
4192.09 140
4192.23 143
4192.38 146
4192.53 146
4192.68 145
4192.83 143
4192.98 140
4193.13 137
4193.27 135
4193.42 135
4193.57 136
4193.72 138
4193.87 140
4194.02 142
4194.17 145
4194.31 148
4194.46 152
4194.61 158
4194.76 165
4194.91 173
4195.06 181
4195.20 187
4195.35 191
4195.50 193
4195.65 193
4195.80 191
4195.95 189
4196.10 187
4196.24 184
4196.39 181
4196.54 176
4196.69 170
4196.84 164
4196.99 159
4197.14 157
4197.28 157
4197.43 162
4197.58 170
4197.73 180
4197.88 191
4198.03 201
4198.18 210
4198.32 217
4198.47 221
4198.62 223
4198.77 223
4198.92 222
4199.07 218
4199.22 213
4199.36 206
4199.51 198
4199.66 189
4199.81 179
4199.96 169
4200.11 159
4200.26 151
4200.41 144
4200.55 138
4200.70 135
4200.85 133
4201.00 132
4201.15 132
4201.30 130
4201.45 127
4201.59 122
4201.74 117
4201.89 112
4202.04 108
4202.19 106
4202.34 106
4202.49 108
4202.63 112
4202.78 115
4202.93 118
4203.08 119
4203.23 118
4203.38 117
4203.53 115
4203.68 113
4203.82 111
4203.97 109
4204.12 107
4204.27 104
4204.42 102
4204.57 100
4204.72 101
4204.86 103
4205.01 107
4205.16 112
4205.31 116
4205.46 119
4205.61 119
4205.76 117
4205.91 114
4206.05 110
4206.20 107
4206.35 107
4206.50 109
4206.65 113
4206.80 117
4206.95 120
4207.10 120
4207.24 117
4207.39 111
4207.54 104
4207.69 96
4207.84 90
4207.99 87
4208.14 89
4208.29 93
4208.43 100
4208.58 107
4208.73 113
4208.88 117
4209.03 118
4209.18 116
4209.33 113
4209.48 109
4209.62 106
4209.77 104
4209.92 103
4210.07 103
4210.22 103
4210.37 103
4210.52 102
4210.67 101
4210.82 99
4210.96 98
4211.11 98
4211.26 100
4211.41 103
4211.56 107
4211.71 111
4211.86 114
4212.01 115
4212.15 113
4212.30 109
4212.45 102
4212.60 95
4212.75 87
4212.90 79
4213.05 72
4213.20 66
4213.35 61
4213.49 56
4213.64 52
4213.79 49
4213.94 46
4214.09 45
4214.24 46
4214.39 49
4214.54 54
4214.69 59
4214.83 64
4214.98 70
4215.13 75
4215.28 80
4215.43 85
4215.58 92
4215.73 99
4215.88 107
4216.03 115
4216.17 121
4216.32 125
4216.47 125
4216.62 123
4216.77 119
4216.92 115
4217.07 111
4217.22 111
4217.37 113
4217.51 117
4217.66 123
4217.81 129
4217.96 133
4218.11 134
4218.26 133
4218.41 128
4218.56 121
4218.71 113
4218.85 106
4219.00 101
4219.15 99
4219.30 103
4219.45 111
4219.60 122
4219.75 134
4219.90 144
4220.05 150
4220.20 149
4220.34 142
4220.49 129
4220.64 112
4220.79 95
4220.94 80
4221.09 70
4221.24 64
4221.39 64
4221.54 68
4221.69 74
4221.83 80
4221.98 87
4222.13 92
4222.28 97
4222.43 101
4222.58 104
4222.73 107
4222.88 111
4223.03 115
4223.18 118
4223.32 120
4223.47 120
4223.62 120
4223.77 118
4223.92 115
4224.07 112
4224.22 109
4224.37 107
4224.52 104
4224.67 102
4224.81 100
4224.96 100
4225.11 101
4225.26 105
4225.41 110
4225.56 117
4225.71 125
4225.86 134
4226.01 142
4226.16 149
4226.31 155
4226.45 159
4226.60 161
4226.75 162
4226.90 161
4227.05 160
4227.20 158
4227.35 156
4227.50 154
4227.65 152
4227.80 151
4227.95 151
4228.09 152
4228.24 154
4228.39 157
4228.54 161
4228.69 165
4228.84 169
4228.99 171
4229.14 171
4229.29 169
4229.44 164
4229.59 158
4229.74 149
4229.88 141
4230.03 133
4230.18 128
4230.33 126
4230.48 126
4230.63 128
4230.78 131
4230.93 134
4231.08 135
4231.23 133
4231.38 130
4231.53 125
4231.67 120
4231.82 116
4231.97 115
4232.12 115
4232.27 118
4232.42 121
4232.57 124
4232.72 124
4232.87 123
4233.02 118
4233.17 111
4233.32 102
4233.46 91
4233.61 80
4233.76 70
4233.91 60
4234.06 52
4234.21 46
4234.36 44
4234.51 44
4234.66 47
4234.81 53
4234.96 59
4235.11 66
4235.26 71
4235.40 75
4235.55 77
4235.70 76
4235.85 74
4236.00 71
4236.15 68
4236.30 66
4236.45 63
4236.60 62
4236.75 62
4236.90 62
4237.05 62
4237.20 62
4237.34 62
4237.49 61
4237.64 59
4237.79 56
4237.94 51
4238.09 46
4238.24 39
4238.39 31
4238.54 23
4238.69 16
4238.84 9
4238.99 5
4239.14 5
4239.29 7
4239.44 13
4239.58 22
4239.73 32
4239.88 42
4240.03 51
4240.18 58
4240.33 62
4240.48 64
4240.63 63
4240.78 61
4240.93 59
4241.08 56
4241.23 54
4241.38 52
4241.53 51
4241.68 49
4241.82 48
4241.97 48
4242.12 47
4242.27 47
4242.42 48
4242.57 50
4242.72 53
4242.87 57
4243.02 62
4243.17 68
4243.32 74
4243.47 80
4243.62 84
4243.77 88
4243.92 89
4244.07 90
4244.21 88
4244.36 85
4244.51 81
4244.66 76
4244.81 71
4244.96 68
4245.11 65
4245.26 65
4245.41 66
4245.56 69
4245.71 75
4245.86 82
4246.01 91
4246.16 100
4246.31 110
4246.46 119
4246.61 126
4246.75 131
4246.90 135
4247.05 136
4247.20 135
4247.35 134
4247.50 131
4247.65 128
4247.80 124
4247.95 119
4248.10 114
4248.25 109
4248.40 105
4248.55 101
4248.70 98
4248.85 96
4249.00 94
4249.15 90
4249.30 86
4249.45 80
4249.59 72
4249.74 63
4249.89 55
4250.04 49
4250.19 46
4250.34 47
4250.49 52
4250.64 60
4250.79 70
4250.94 82
4251.09 92
4251.24 102
4251.39 110
4251.54 116
4251.69 122
4251.84 125
4251.99 126
4252.14 125
4252.29 121
4252.44 115
4252.58 108
4252.73 101
4252.88 97
4253.03 95
4253.18 95
4253.33 97
4253.48 98
4253.63 97
4253.78 93
4253.93 85
4254.08 75
4254.23 63
4254.38 49
4254.53 37
4254.68 25
4254.83 16
4254.98 10
4255.13 6
4255.28 5
4255.43 6
4255.58 10
4255.73 15
4255.88 21
4256.03 27
4256.17 33
4256.32 39
4256.47 45
4256.62 51
4256.77 56
4256.92 61
4257.07 63
4257.22 63
4257.37 61
4257.52 58
4257.67 55
4257.82 52
4257.97 52
4258.12 54
4258.27 58
4258.42 64
4258.57 71
4258.72 77
4258.87 83
4259.02 87
4259.17 89
4259.32 89
4259.47 87
4259.62 84
4259.77 81
4259.92 77
4260.07 75
4260.22 74
4260.36 74
4260.51 74
4260.66 73
4260.81 71
4260.96 66
4261.11 59
4261.26 50
4261.41 39
4261.56 28
4261.71 18
4261.86 10
4262.01 3
4262.16 0
4262.31 0
4262.46 0
4262.61 0
4262.76 0
4262.91 0
4263.06 0
4263.21 0
4263.36 0
4263.51 11
4263.66 26
4263.81 43
4263.96 60
4264.11 74
4264.26 85
4264.41 92
4264.56 95
4264.71 95
4264.86 93
4265.01 91
4265.16 90
4265.31 89
4265.46 88
4265.61 88
4265.76 88
4265.90 87
4266.05 86
4266.20 86
4266.35 89
4266.50 96
4266.65 107
4266.80 120
4266.95 136
4267.10 153
4267.25 167
4267.40 178
4267.55 185
4267.70 188
4267.85 187
4268.00 184
4268.15 179
4268.30 172
4268.45 163
4268.60 154
4268.75 142
4268.90 131
4269.05 120
4269.20 111
4269.35 103
4269.50 97
4269.65 93
4269.80 89
4269.95 86
4270.10 83
4270.25 82
4270.40 82
4270.55 84
4270.70 89
4270.85 95
4271.00 103
4271.15 111
4271.30 117
4271.45 123
4271.60 126
4271.75 127
4271.90 128
4272.05 127
4272.20 126
4272.35 124
4272.50 122
4272.65 120
4272.80 117
4272.95 113
4273.10 110
4273.25 105
4273.40 101
4273.55 96
4273.70 92
4273.85 87
4274.00 82
4274.15 78
4274.30 77
4274.45 77
4274.60 80
4274.75 85
4274.90 92
4275.05 99
4275.20 106
4275.35 112
4275.50 116
4275.65 118
4275.80 117
4275.95 114
4276.10 109
4276.25 101
4276.40 92
4276.55 82
4276.70 72
4276.85 61
4277.00 51
4277.15 43
4277.30 36
4277.45 31
4277.60 27
4277.75 25
4277.90 25
4278.05 26
4278.20 29
4278.35 35
4278.50 41
4278.65 50
4278.80 59
4278.95 68
4279.10 76
4279.25 82
4279.40 85
4279.55 84
4279.70 81
4279.85 77
4280.00 72
4280.15 67
4280.30 64
4280.45 62
4280.60 62
4280.75 61
4280.90 61
4281.05 60
4281.20 58
4281.35 55
4281.50 53
4281.65 52
4281.80 53
4281.95 56
4282.10 61
4282.25 67
4282.40 74
4282.55 81
4282.70 87
4282.85 91
4283.00 93
4283.15 92
4283.30 89
4283.45 85
4283.60 81
4283.75 77
4283.90 75
4284.05 75
4284.20 77
4284.35 81
4284.50 85
4284.65 90
4284.80 94
4284.95 95
4285.10 94
4285.25 91
4285.40 85
4285.55 79
4285.70 73
4285.85 66
4286.00 61
4286.15 56
4286.30 52
4286.45 47
4286.60 42
4286.75 37
4286.90 33
4287.05 29
4287.20 28
4287.35 28
4287.50 30
4287.65 33
4287.80 37
4287.95 40
4288.10 42
4288.25 44
4288.40 45
4288.55 48
4288.70 52
4288.85 57
4289.00 63
4289.15 69
4289.30 74
4289.45 77
4289.60 79
4289.75 78
4289.90 75
4290.05 70
4290.20 63
4290.35 57
4290.50 50
4290.65 44
4290.80 39
4290.95 36
4291.11 36
4291.26 37
4291.41 40
4291.56 45
4291.71 51
4291.86 56
4292.01 61
4292.16 64
4292.31 66
4292.46 66
4292.61 66
4292.76 65
4292.91 64
4293.06 62
4293.21 60
4293.36 58
4293.51 56
4293.66 54
4293.81 52
4293.96 50
4294.11 50
4294.26 51
4294.41 52
4294.56 55
4294.71 58
4294.86 62
4295.01 67
4295.16 72
4295.31 79
4295.46 86
4295.61 95
4295.76 105
4295.91 116
4296.06 126
4296.21 134
4296.36 139
4296.51 140
4296.67 136
4296.82 128
4296.97 117
4297.12 104
4297.27 91
4297.42 78
4297.57 68
4297.72 60
4297.87 54
4298.02 50
4298.17 47
4298.32 45
4298.47 42
4298.62 37
4298.77 32
4298.92 25
4299.07 19
4299.22 15
4299.37 12
4299.52 13
4299.67 17
4299.82 22
4299.97 28
4300.12 34
4300.27 38
4300.42 40
4300.57 40
4300.72 38
4300.88 35
4301.03 30
4301.18 25
4301.33 21
4301.48 16
4301.63 13
4301.78 10
4301.93 9
4302.08 11
4302.23 13
4302.38 18
4302.53 23
4302.68 29
4302.83 35
4302.98 40
4303.13 44
4303.28 47
4303.43 49
4303.58 50
4303.73 51
4303.88 52
4304.03 53
4304.18 56
4304.33 59
4304.49 64
4304.64 71
4304.79 78
4304.94 84
4305.09 91
4305.24 96
4305.39 101
4305.54 107
4305.69 113
4305.84 121
4305.99 130
4306.14 142
4306.29 153
4306.44 163
4306.59 171
4306.74 174
4306.89 172
4307.04 166
4307.19 155
4307.34 142
4307.49 128
4307.65 113
4307.80 98
4307.95 85
4308.10 73
4308.25 63
4308.40 55
4308.55 50
4308.70 47
4308.85 47
4309.00 49
4309.15 52
4309.30 56
4309.45 59
4309.60 60
4309.75 60
4309.90 57
4310.05 54
4310.20 50
4310.36 47
4310.51 44
4310.66 43
4310.81 43
4310.96 45
4311.11 47
4311.26 49
4311.41 51
4311.56 52
4311.71 52
4311.86 50
4312.01 46
4312.16 42
4312.31 37
4312.46 33
4312.61 31
4312.76 32
4312.91 35
4313.07 40
4313.22 45
4313.37 48
4313.52 48
4313.67 45
4313.82 39
4313.97 29
4314.12 19
4314.27 9
4314.42 1
4314.57 0
4314.72 0
4314.87 0
4315.02 0
4315.17 1
4315.32 2
4315.48 3
4315.63 1
4315.78 0
4315.93 0
4316.08 0
4316.23 0
4316.38 4
4316.53 12
4316.68 22
4316.83 34
4316.98 46
4317.13 58
4317.28 67
4317.43 75
4317.58 81
4317.74 84
4317.89 86
4318.04 88
4318.19 89
4318.34 91
4318.49 93
4318.64 97
4318.79 100
4318.94 104
4319.09 107
4319.24 110
4319.39 110
4319.54 110
4319.69 109
4319.85 107
4320.00 104
4320.15 102
4320.30 101
4320.45 100
4320.60 99
4320.75 98
4320.90 96
4321.05 95
4321.20 93
4321.35 90
4321.50 87
4321.65 83
4321.81 79
4321.96 75
4322.11 70
4322.26 65
4322.41 63
4322.56 62
4322.71 64
4322.86 68
4323.01 74
4323.16 80
4323.31 86
4323.46 90
4323.61 91
4323.77 89
4323.92 85
4324.07 79
4324.22 74
4324.37 70
4324.52 69
4324.67 70
4324.82 73
4324.97 79
4325.12 85
4325.27 92
4325.42 96
4325.57 97
4325.73 95
4325.88 89
4326.03 79
4326.18 67
4326.33 56
4326.48 46
4326.63 40
4326.78 37
4326.93 37
4327.08 39
4327.23 42
4327.38 44
4327.54 44
4327.69 41
4327.84 37
4327.99 32
4328.14 27
4328.29 23
4328.44 19
4328.59 17
4328.74 15
4328.89 13
4329.04 11
4329.20 10
4329.35 8
4329.50 8
4329.65 9
4329.80 12
4329.95 17
4330.10 24
4330.25 31
4330.40 39
4330.55 47
4330.70 52
4330.86 55
4331.01 54
4331.16 51
4331.31 45
4331.46 37
4331.61 28
4331.76 20
4331.91 15
4332.06 12
4332.21 13
4332.36 15
4332.52 19
4332.67 23
4332.82 26
4332.97 28
4333.12 29
4333.27 29
4333.42 29
4333.57 28
4333.72 28
4333.87 28
4334.03 31
4334.18 34
4334.33 39
4334.48 46
4334.63 53
4334.78 60
4334.93 68
4335.08 75
4335.23 84
4335.38 92
4335.53 101
4335.69 109
4335.84 116
4335.99 121
4336.14 123
4336.29 122
4336.44 118
4336.59 113
4336.74 107
4336.89 100
4337.05 93
4337.20 87
4337.35 81
4337.50 76
4337.65 71
4337.80 67
4337.95 65
4338.10 65
4338.25 68
4338.40 72
4338.56 79
4338.71 87
4338.86 96
4339.01 104
4339.16 109
4339.31 112
4339.46 111
4339.61 107
4339.76 101
4339.91 94
4340.07 87
4340.22 82
4340.37 77
4340.52 73
4340.67 69
4340.82 66
4340.97 62
4341.12 57
4341.27 51
4341.43 45
4341.58 39
4341.73 34
4341.88 31
4342.03 31
4342.18 33
4342.33 37
4342.48 43
4342.63 51
4342.79 58
4342.94 64
4343.09 68
4343.24 68
4343.39 65
4343.54 58
4343.69 48
4343.84 38
4343.99 28
4344.15 20
4344.30 15
4344.45 13
4344.60 12
4344.75 13
4344.90 15
4345.05 16
4345.20 16
4345.36 15
4345.51 15
4345.66 13
4345.81 11
4345.96 9
4346.11 6
4346.26 4
4346.41 3
4346.56 3
4346.72 4
4346.87 8
4347.02 12
4347.17 17
4347.32 23
4347.47 28
4347.62 32
4347.77 36
4347.93 37
4348.08 39
4348.23 39
4348.38 40
4348.53 43
4348.68 47
4348.83 53
4348.98 59
4349.14 65
4349.29 68
4349.44 68
4349.59 62
4349.74 53
4349.89 40
4350.04 26
4350.19 13
4350.35 3
4350.50 0
4350.65 0
4350.80 0
4350.95 0
4351.10 4
4351.25 6
4351.40 7
4351.56 5
4351.71 2
4351.86 0
4352.01 0
4352.16 0
4352.31 0
4352.46 0
4352.61 0
4352.77 0
4352.92 0
4353.07 0
4353.22 0
4353.37 0
4353.52 2
4353.67 6
4353.82 14
4353.98 22
4354.13 31
4354.28 39
4354.43 46
4354.58 52
4354.73 56
4354.88 59
4355.04 62
4355.19 65
4355.34 68
4355.49 71
4355.64 73
4355.79 74
4355.94 74
4356.09 73
4356.25 70
4356.40 68
4356.55 66
4356.70 65
4356.85 65
4357.00 66
4357.15 69
4357.31 72
4357.46 76
4357.61 79
4357.76 82
4357.91 85
4358.06 87
4358.21 87
4358.37 85
4358.52 82
4358.67 76
4358.82 69
4358.97 60
4359.12 51
4359.27 42
4359.43 34
4359.58 29
4359.73 25
4359.88 22
4360.03 21
4360.18 19
4360.33 17
4360.49 15
4360.64 11
4360.79 7
4360.94 3
4361.09 0
4361.24 0
4361.39 0
4361.55 0
4361.70 0
4361.85 0
4362.00 1
4362.15 3
4362.30 3
4362.45 3
4362.61 2
4362.76 0
4362.91 0
4363.06 2
4363.21 6
4363.36 12
4363.51 20
4363.67 29
4363.82 36
4363.97 41
4364.12 43
4364.27 41
4364.42 37
4364.57 31
4364.73 25
4364.88 19
4365.03 15
4365.18 12
4365.33 10
4365.48 10
4365.64 10
4365.79 11
4365.94 12
4366.09 13
4366.24 14
4366.39 15
4366.54 14
4366.70 12
4366.85 8
4367.00 3
4367.15 0
4367.30 0
4367.45 0
4367.61 0
4367.76 0
4367.91 0
4368.06 0
4368.21 3
4368.36 13
4368.51 22
4368.67 30
4368.82 34
4368.97 34
4369.12 31
4369.27 26
4369.42 19
4369.58 15
4369.73 13
4369.88 15
4370.03 21
4370.18 30
4370.33 42
4370.49 54
4370.64 64
4370.79 70
4370.94 73
4371.09 72
4371.24 68
4371.40 62
4371.55 56
4371.70 50
4371.85 47
4372.00 46
4372.15 48
4372.30 51
4372.46 56
4372.61 61
4372.76 66
4372.91 71
4373.06 74
4373.21 76
4373.37 78
4373.52 79
4373.67 80
4373.82 81
4373.97 82
4374.12 84
4374.28 86
4374.43 87
4374.58 87
4374.73 86
4374.88 82
4375.03 77
4375.19 71
4375.34 64
4375.49 56
4375.64 49
4375.79 43
4375.94 39
4376.10 36
4376.25 36
4376.40 39
4376.55 44
4376.70 50
4376.86 55
4377.01 59
4377.16 60
4377.31 59
4377.46 55
4377.61 51
4377.77 47
4377.92 45
4378.07 45
4378.22 47
4378.37 51
4378.52 55
4378.68 59
4378.83 63
4378.98 65
4379.13 66
4379.28 67
4379.43 67
4379.59 68
4379.74 70
4379.89 72
4380.04 75
4380.19 78
4380.35 80
4380.50 81
4380.65 79
4380.80 76
4380.95 70
4381.10 61
4381.26 52
4381.41 41
4381.56 30
4381.71 19
4381.86 9
4382.02 0
4382.17 0
4382.32 0
4382.47 0
4382.62 0
4382.77 0
4382.93 0
4383.08 0
4383.23 0
4383.38 0
4383.53 0
4383.69 0
4383.84 0
4383.99 0
4384.14 0
4384.29 0
4384.44 7
4384.60 19
4384.75 36
4384.90 56
4385.05 79
4385.20 102
4385.36 125
4385.51 143
4385.66 156
4385.81 162
4385.96 162
4386.11 156
4386.27 146
4386.42 135
4386.57 125
4386.72 117
4386.87 111
4387.03 107
4387.18 105
4387.33 104
4387.48 103
4387.63 104
4387.79 106
4387.94 108
4388.09 112
4388.24 116
4388.39 120
4388.55 123
4388.70 123
4388.85 121
4389.00 116
4389.15 108
4389.30 97
4389.46 85
4389.61 73
4389.76 62
4389.91 54
4390.06 47
4390.22 45
4390.37 46
4390.52 50
4390.67 57
4390.82 65
4390.98 73
4391.13 81
4391.28 86
4391.43 89
4391.58 90
4391.74 89
4391.89 88
4392.04 87
4392.19 85
4392.34 84
4392.50 81
4392.65 78
4392.80 74
4392.95 68
4393.10 61
4393.26 53
4393.41 46
4393.56 40
4393.71 35
4393.86 31
4394.02 29
4394.17 28
4394.32 28
4394.47 28
4394.62 28
4394.78 29
4394.93 29
4395.08 29
4395.23 29
4395.38 30
4395.54 32
4395.69 35
4395.84 39
4395.99 45
4396.14 51
4396.30 57
4396.45 62
4396.60 65
4396.75 68
4396.90 70
4397.06 71
4397.21 72
4397.36 73
4397.51 73
4397.66 72
4397.82 69
4397.97 66
4398.12 62
4398.27 60
4398.43 59
4398.58 60
4398.73 64
4398.88 70
4399.03 76
4399.19 82
4399.34 87
4399.49 89
4399.64 89
4399.79 86
4399.95 81
4400.10 75
4400.25 68
4400.40 59
4400.55 50
4400.71 41
4400.86 32
4401.01 25
4401.16 20
4401.32 18
4401.47 20
4401.62 26
4401.77 36
4401.92 50
4402.08 66
4402.23 83
4402.38 101
4402.53 117
4402.68 130
4402.84 139
4402.99 144
4403.14 146
4403.29 145
4403.45 142
4403.60 141
4403.75 141
4403.90 143
4404.05 147
4404.21 153
4404.36 158
4404.51 162
4404.66 165
4404.82 166
4404.97 164
4405.12 161
4405.27 156
4405.42 151
4405.58 144
4405.73 138
4405.88 133
4406.03 130
4406.19 130
4406.34 134
4406.49 142
4406.64 152
4406.79 164
4406.95 177
4407.10 188
4407.25 197
4407.40 204
4407.56 207
4407.71 206
4407.86 203
4408.01 197
4408.16 189
4408.32 181
4408.47 173
4408.62 165
4408.77 159
4408.93 155
4409.08 153
4409.23 152
4409.38 151
4409.53 150
4409.69 148
4409.84 144
4409.99 138
4410.14 132
4410.30 127
4410.45 122
4410.60 120
4410.75 118
4410.91 117
4411.06 115
4411.21 110
4411.36 101
4411.51 89
4411.67 75
4411.82 59
4411.97 44
4412.12 32
4412.28 25
4412.43 24
4412.58 27
4412.73 36
4412.89 49
4413.04 65
4413.19 83
4413.34 101
4413.49 118
4413.65 133
4413.80 145
4413.95 154
4414.10 159
4414.26 161
4414.41 158
4414.56 153
4414.71 146
4414.87 139
4415.02 132
4415.17 126
4415.32 122
4415.48 119
4415.63 117
4415.78 116
4415.93 115
4416.09 114
4416.24 114
4416.39 115
4416.54 117
4416.69 119
4416.85 121
4417.00 123
4417.15 123
4417.30 121
4417.46 117
4417.61 112
4417.76 106
4417.91 101
4418.07 96
4418.22 93
4418.37 92
4418.52 94
4418.68 96
4418.83 100
4418.98 104
4419.13 107
4419.29 109
4419.44 111
4419.59 111
4419.74 111
4419.90 110
4420.05 108
4420.20 105
4420.35 102
4420.51 98
4420.66 94
4420.81 90
4420.96 87
4421.12 86
4421.27 88
4421.42 93
4421.57 102
4421.73 114
4421.88 127
4422.03 141
4422.18 154
4422.34 165
4422.49 175
4422.64 183
4422.79 191
4422.95 199
4423.10 210
4423.25 223
4423.40 238
4423.56 255
4423.71 273
4423.86 292
4424.01 311
4424.17 329
4424.32 346
4424.47 361
4424.62 374
4424.78 388
4424.93 402
4425.08 418
4425.23 437
4425.39 459
4425.54 481
4425.69 502
4425.84 522
4426.00 538
4426.15 552
4426.30 564
4426.45 576
4426.61 590
4426.76 607
4426.91 627
4427.06 650
4427.22 673
4427.37 696
4427.52 717
4427.67 734
4427.83 747
4427.98 758
4428.13 767
4428.29 775
4428.44 785
4428.59 796
4428.74 807
4428.90 818
4429.05 828
4429.20 836
4429.35 842
4429.51 847
4429.66 853
4429.81 859
4429.96 867
4430.12 875
4430.27 882
4430.42 887
4430.57 889
4430.73 886
4430.88 878
4431.03 867
4431.19 853
4431.34 838
4431.49 820
4431.64 800
4431.80 778
4431.95 755
4432.10 730
4432.25 706
4432.41 685
4432.56 667
4432.71 655
4432.86 649
4433.02 648
4433.17 650
4433.32 655
4433.48 658
4433.63 658
4433.78 655
4433.93 646
4434.09 632
4434.24 615
4434.39 595
4434.54 574
4434.70 552
4434.85 531
4435.00 510
4435.16 492
4435.31 477
4435.46 464
4435.61 454
4435.77 446
4435.92 438
4436.07 430
4436.22 422
4436.38 413
4436.53 402
4436.68 392
4436.84 381
4436.99 371
4437.14 360
4437.29 350
4437.45 340
4437.60 330
4437.75 320
4437.90 310
4438.06 300
4438.21 291
4438.36 283
4438.52 275
4438.67 267
4438.82 259
4438.97 250
4439.13 241
4439.28 231
4439.43 221
4439.59 212
4439.74 204
4439.89 197
4440.04 191
4440.20 186
4440.35 180
4440.50 175
4440.65 168
4440.81 161
4440.96 152
4441.11 142
4441.27 131
4441.42 120
4441.57 110
4441.72 100
4441.88 93
4442.03 87
4442.18 82
4442.34 79
4442.49 75
4442.64 72
4442.79 69
4442.95 65
4443.10 62
4443.25 60
4443.41 59
4443.56 59
4443.71 58
4443.86 57
4444.02 55
4444.17 52
4444.32 47
4444.48 42
4444.63 36
4444.78 32
4444.93 30
4445.09 29
4445.24 29
4445.39 30
4445.55 32
4445.70 34
4445.85 35
4446.00 35
4446.16 35
4446.31 32
4446.46 27
4446.62 20
4446.77 11
4446.92 0
4447.08 0
4447.23 0
4447.38 0
4447.53 0
4447.69 0
4447.84 0
4447.99 0
4448.15 7
4448.30 15
4448.45 20
4448.60 24
4448.76 26
4448.91 28
4449.06 32
4449.22 37
4449.37 43
4449.52 51
4449.68 59
4449.83 66
4449.98 72
4450.13 76
4450.29 79
4450.44 80
4450.59 79
4450.75 78
4450.90 75
4451.05 71
4451.21 68
4451.36 64
4451.51 61
4451.66 60
4451.82 60
4451.97 61
4452.12 63
4452.28 66
4452.43 69
4452.58 71
4452.74 71
4452.89 69
4453.04 66
4453.19 61
4453.35 57
4453.50 52
4453.65 49
4453.81 47
4453.96 46
4454.11 45
4454.27 45
4454.42 45
4454.57 46
4454.73 47
4454.88 49
4455.03 53
4455.18 57
4455.34 63
4455.49 69
4455.64 75
4455.80 79
4455.95 82
4456.10 83
4456.26 83
4456.41 80
4456.56 76
4456.72 71
4456.87 65
4457.02 59
4457.17 55
4457.33 51
4457.48 50
4457.63 51
4457.79 54
4457.94 57
4458.09 61
4458.25 65
4458.40 69
4458.55 74
4458.71 79
4458.86 84
4459.01 90
4459.16 94
4459.32 97
4459.47 97
4459.62 96
4459.78 93
4459.93 88
4460.08 83
4460.24 77
4460.39 71
4460.54 65
4460.70 59
4460.85 54
4461.00 49
4461.16 46
4461.31 45
4461.46 46
4461.62 51
4461.77 59
4461.92 70
4462.07 82
4462.23 96
4462.38 108
4462.53 119
4462.69 126
4462.84 132
4462.99 136
4463.15 138
4463.30 141
4463.45 144
4463.61 146
4463.76 147
4463.91 146
4464.07 143
4464.22 136
4464.37 127
4464.53 115
4464.68 102
4464.83 88
4464.99 73
4465.14 59
4465.29 47
4465.45 37
4465.60 30
4465.75 25
4465.91 24
4466.06 24
4466.21 25
4466.37 26
4466.52 26
4466.67 26
4466.82 26
4466.98 27
4467.13 28
4467.28 32
4467.44 37
4467.59 43
4467.74 49
4467.90 55
4468.05 60
4468.20 62
4468.36 62
4468.51 58
4468.66 52
4468.82 44
4468.97 36
4469.12 27
4469.28 20
4469.43 14
4469.58 10
4469.74 6
4469.89 3
4470.04 0
4470.20 0
4470.35 0
4470.50 0
4470.66 0
4470.81 0
4470.96 0
4471.12 0
4471.27 10
4471.42 23
4471.58 37
4471.73 48
4471.88 59
4472.04 67
4472.19 73
4472.34 77
4472.50 81
4472.65 85
4472.80 89
4472.96 94
4473.11 100
4473.26 107
4473.42 114
4473.57 119
4473.72 121
4473.88 119
4474.03 113
4474.18 103
4474.34 91
4474.49 79
4474.64 68
4474.80 59
4474.95 54
4475.11 51
4475.26 51
4475.41 53
4475.57 57
4475.72 62
4475.87 68
4476.03 74
4476.18 80
4476.33 84
4476.49 87
4476.64 88
4476.79 88
4476.95 85
4477.10 82
4477.25 79
4477.41 75
4477.56 71
4477.71 68
4477.87 65
4478.02 64
4478.17 65
4478.33 68
4478.48 73
4478.63 80
4478.79 88
4478.94 95
4479.09 102
4479.25 106
4479.40 108
4479.56 109
4479.71 107
4479.86 105
4480.02 102
4480.17 98
4480.32 93
4480.48 87
4480.63 81
4480.78 75
4480.94 70
4481.09 67
4481.24 65
4481.40 64
4481.55 64
4481.70 66
4481.86 68
4482.01 71
4482.16 75
4482.32 78
4482.47 81
4482.63 83
4482.78 84
4482.93 84
4483.09 83
4483.24 82
4483.39 82
4483.55 83
4483.70 84
4483.85 86
4484.01 88
4484.16 88
4484.31 88
4484.47 87
4484.62 86
4484.78 85
4484.93 84
4485.08 85
4485.24 86
4485.39 86
4485.54 85
4485.70 83
4485.85 79
4486.00 75
4486.16 71
4486.31 68
4486.46 67
4486.62 69
4486.77 74
4486.93 80
4487.08 86
4487.23 92
4487.39 97
4487.54 99
4487.69 99
4487.85 97
4488.00 93
4488.15 87
4488.31 81
4488.46 74
4488.62 67
4488.77 59
4488.92 53
4489.08 47
4489.23 42
4489.38 39
4489.54 38
4489.69 39
4489.84 40
4490.00 41
4490.15 40
4490.31 37
4490.46 33
4490.61 27
4490.77 22
4490.92 20
4491.07 22
4491.23 28
4491.38 38
4491.53 50
4491.69 63
4491.84 75
4492.00 84
4492.15 88
4492.30 89
4492.46 86
4492.61 82
4492.76 76
4492.92 71
4493.07 67
4493.23 66
4493.38 66
4493.53 69
4493.69 73
4493.84 79
4493.99 84
4494.15 89
4494.30 93
4494.46 95
4494.61 98
4494.76 102
4494.92 108
4495.07 116
4495.22 128
4495.38 141
4495.53 155
4495.69 168
4495.84 177
4495.99 183
4496.15 184
4496.30 180
4496.45 173
4496.61 164
4496.76 153
4496.92 143
4497.07 133
4497.22 126
4497.38 119
4497.53 115
4497.68 111
4497.84 109
4497.99 108
4498.15 108
4498.30 109
4498.45 110
4498.61 112
4498.76 114
4498.92 114
4499.07 112
4499.22 110
4499.38 106
4499.53 102
4499.68 98
4499.84 95
4499.99 91
4500.15 88
4500.30 84
4500.45 80
4500.61 77
4500.76 75
4500.91 73
4501.07 74
4501.22 75
4501.38 77
4501.53 78
4501.68 78
4501.84 76
4501.99 73
4502.15 69
4502.30 62
4502.45 55
4502.61 47
4502.76 39
4502.92 31
4503.07 24
4503.22 18
4503.38 13
4503.53 9
4503.68 6
4503.84 4
4503.99 2
4504.15 0
4504.30 0
4504.45 0
4504.61 0
4504.76 0
4504.92 0
4505.07 0
4505.22 0
4505.38 3
4505.53 11
4505.69 20
4505.84 26
4505.99 31
4506.15 31
4506.30 30
4506.46 26
4506.61 22
4506.76 20
4506.92 19
4507.07 20
4507.23 23
4507.38 25
4507.53 26
4507.69 26
4507.84 25
4507.99 24
4508.15 24
4508.30 26
4508.46 30
4508.61 36
4508.76 44
4508.92 51
4509.07 56
4509.23 59
4509.38 58
4509.53 54
4509.69 48
4509.84 40
4510.00 31
4510.15 22
4510.30 15
4510.46 9
4510.61 5
4510.77 3
4510.92 2
4511.07 1
4511.23 0
4511.38 0
4511.54 0
4511.69 0
4511.84 0
4512.00 0
4512.15 0
4512.31 0
4512.46 3
4512.62 9
4512.77 16
4512.92 24
4513.08 33
4513.23 41
4513.39 51
4513.54 61
4513.69 71
4513.85 81
4514.00 90
4514.16 99
4514.31 105
4514.46 111
4514.62 114
4514.77 116
4514.93 118
4515.08 120
4515.23 122
4515.39 123
4515.54 125
4515.70 127
4515.85 127
4516.00 126
4516.16 123
4516.31 118
4516.47 112
4516.62 104
4516.78 97
4516.93 92
4517.08 87
4517.24 85
4517.39 84
4517.55 85
4517.70 84
4517.85 83
4518.01 81
4518.16 77
4518.32 73
4518.47 69
4518.63 65
4518.78 63
4518.93 63
4519.09 64
4519.24 66
4519.40 69
4519.55 72
4519.70 74
4519.86 76
4520.01 75
4520.17 72
4520.32 66
4520.48 58
4520.63 48
4520.78 38
4520.94 28
4521.09 20
4521.25 14
4521.40 10
4521.55 8
4521.71 7
4521.86 6
4522.02 4
4522.17 1
4522.33 0
4522.48 0
4522.63 0
4522.79 0
4522.94 0
4523.10 0
4523.25 0
4523.41 2
4523.56 6
4523.71 10
4523.87 13
4524.02 15
4524.18 17
4524.33 19
4524.48 21
4524.64 24
4524.79 27
4524.95 31
4525.10 34
4525.26 37
4525.41 41
4525.56 46
4525.72 52
4525.87 60
4526.03 70
4526.18 81
4526.34 92
4526.49 103
4526.64 113
4526.80 119
4526.95 122
4527.11 121
4527.26 116
4527.42 108
4527.57 97
4527.72 86
4527.88 76
4528.03 70
4528.19 67
4528.34 69
4528.50 73
4528.65 79
4528.81 85
4528.96 90
4529.11 92
4529.27 93
4529.42 91
4529.58 90
4529.73 88
4529.89 87
4530.04 85
4530.19 84
4530.35 82
4530.50 79
4530.66 76
4530.81 72
4530.97 67
4531.12 62
4531.27 57
4531.43 53
4531.58 50
4531.74 49
4531.89 49
4532.05 49
4532.20 50
4532.36 51
4532.51 52
4532.66 51
4532.82 49
4532.97 47
4533.13 44
4533.28 41
4533.44 39
4533.59 36
4533.74 33
4533.90 29
4534.05 24
4534.21 18
4534.36 12
4534.52 4
4534.67 0
4534.83 0
4534.98 0
4535.13 0
4535.29 0
4535.44 0
4535.60 0
4535.75 0
4535.91 7
4536.06 17
4536.22 25
4536.37 30
4536.52 31
4536.68 28
4536.83 23
4536.99 18
4537.14 14
4537.30 14
4537.45 16
4537.61 21
4537.76 27
4537.91 33
4538.07 40
4538.22 45
4538.38 50
4538.53 54
4538.69 58
4538.84 60
4539.00 62
4539.15 63
4539.31 63
4539.46 62
4539.61 60
4539.77 58
4539.92 56
4540.08 55
4540.23 54
4540.39 54
4540.54 55
4540.70 56
4540.85 58
4541.01 60
4541.16 62
4541.31 64
4541.47 66
4541.62 67
4541.78 67
4541.93 66
4542.09 65
4542.24 63
4542.40 60
4542.55 58
4542.71 56
4542.86 54
4543.01 55
4543.17 57
4543.32 61
4543.48 67
4543.63 73
4543.79 79
4543.94 84
4544.10 88
4544.25 89
4544.41 90
4544.56 89
4544.71 87
4544.87 84
4545.02 80
4545.18 76
4545.33 72
4545.49 68
4545.64 65
4545.80 62
4545.95 60
4546.11 59
4546.26 58
4546.42 57
4546.57 57
4546.72 56
4546.88 57
4547.03 57
4547.19 59
4547.34 61
4547.50 62
4547.65 62
4547.81 62
4547.96 60
4548.12 57
4548.27 53
4548.43 49
4548.58 45
4548.74 41
4548.89 38
4549.04 35
4549.20 33
4549.35 32
4549.51 32
4549.66 31
4549.82 30
4549.97 29
4550.13 27
4550.28 26
4550.44 26
4550.59 27
4550.75 31
4550.90 35
4551.06 40
4551.21 44
4551.36 45
4551.52 44
4551.67 39
4551.83 32
4551.98 22
4552.14 12
4552.29 2
4552.45 0
4552.60 0
4552.76 0
4552.91 0
4553.07 0
4553.22 0
4553.38 0
4553.53 0
4553.69 6
4553.84 19
4554.00 33
4554.15 47
4554.30 61
4554.46 75
4554.61 87
4554.77 98
4554.92 107
4555.08 113
4555.23 119
4555.39 122
4555.54 126
4555.70 129
4555.85 132
4556.01 135
4556.16 137
4556.32 138
4556.47 136
4556.63 131
4556.78 122
4556.94 110
4557.09 96
4557.25 82
4557.40 69
4557.56 58
4557.71 51
4557.86 48
4558.02 49
4558.17 52
4558.33 56
4558.48 61
4558.64 66
4558.79 71
4558.95 76
4559.10 82
4559.26 88
4559.41 96
4559.57 103
4559.72 110
4559.88 116
4560.03 120
4560.19 121
4560.34 120
4560.50 117
4560.65 114
4560.81 112
4560.96 111
4561.12 111
4561.27 113
4561.43 114
4561.58 116
4561.74 116
4561.89 116
4562.05 115
4562.20 114
4562.36 114
4562.51 115
4562.67 117
4562.82 121
4562.98 126
4563.13 132
4563.29 139
4563.44 147
4563.60 155
4563.75 162
4563.90 168
4564.06 173
4564.21 174
4564.37 173
4564.52 170
4564.68 165
4564.83 158
4564.99 152
4565.14 145
4565.30 139
4565.45 134
4565.61 129
4565.76 125
4565.92 121
4566.07 118
4566.23 114
4566.38 111
4566.54 108
4566.69 104
4566.85 101
4567.00 98
4567.16 95
4567.31 92
4567.47 91
4567.62 90
4567.78 89
4567.93 89
4568.09 89
4568.24 90
4568.40 93
4568.55 97
4568.71 104
4568.86 113
4569.02 123
4569.17 135
4569.33 147
4569.48 158
4569.64 166
4569.79 170
4569.95 170
4570.10 166
4570.26 158
4570.41 146
4570.57 131
4570.72 115
4570.88 98
4571.03 81
4571.19 65
4571.34 53
4571.50 43
4571.65 37
4571.81 34
4571.96 34
4572.12 37
4572.27 41
4572.43 46
4572.58 50
4572.74 51
4572.89 50
4573.05 47
4573.21 42
4573.36 35
4573.52 29
4573.67 25
4573.83 23
4573.98 24
4574.14 27
4574.29 33
4574.45 41
4574.60 49
4574.76 57
4574.91 65
4575.07 71
4575.22 77
4575.38 80
4575.53 81
4575.69 80
4575.84 77
4576.00 74
4576.15 71
4576.31 70
4576.46 70
4576.62 71
4576.77 72
4576.93 71
4577.08 69
4577.24 64
4577.39 58
4577.55 53
4577.70 49
4577.86 48
4578.01 50
4578.17 54
4578.32 57
4578.48 59
4578.63 58
4578.79 53
4578.94 45
4579.10 37
4579.26 29
4579.41 24
4579.57 23
4579.72 26
4579.88 33
4580.03 42
4580.19 52
4580.34 61
4580.50 69
4580.65 74
4580.81 78
4580.96 79
4581.12 80
4581.27 79
4581.43 78
4581.58 77
4581.74 75
4581.89 74
4582.05 71
4582.20 68
4582.36 64
4582.51 60
4582.67 57
4582.83 54
4582.98 52
4583.14 51
4583.29 51
4583.45 50
4583.60 49
4583.76 48
4583.91 47
4584.07 46
4584.22 47
4584.38 49
4584.53 52
4584.69 56
4584.84 59
4585.00 62
4585.15 64
4585.31 65
4585.46 66
4585.62 67
4585.78 69
4585.93 70
4586.09 71
4586.24 70
4586.40 68
4586.55 64
4586.71 59
4586.86 54
4587.02 48
4587.17 44
4587.33 41
4587.48 38
4587.64 36
4587.79 35
4587.95 33
4588.10 31
4588.26 29
4588.42 26
4588.57 23
4588.73 20
4588.88 16
4589.04 13
4589.19 10
4589.35 9
4589.50 8
4589.66 9
4589.81 11
4589.97 14
4590.12 17
4590.28 19
4590.44 22
4590.59 23
4590.75 25
4590.90 26
4591.06 28
4591.21 31
4591.37 35
4591.52 39
4591.68 42
4591.83 45
4591.99 46
4592.14 44
4592.30 40
4592.46 33
4592.61 24
4592.77 16
4592.92 8
4593.08 3
4593.23 1
4593.39 1
4593.54 3
4593.70 6
4593.85 8
4594.01 11
4594.16 12
4594.32 15
4594.48 17
4594.63 21
4594.79 25
4594.94 30
4595.10 33
4595.25 36
4595.41 37
4595.56 36
4595.72 35
4595.87 33
4596.03 31
4596.19 29
4596.34 27
4596.50 25
4596.65 23
4596.81 21
4596.96 19
4597.12 16
4597.27 12
4597.43 8
4597.59 5
4597.74 4
4597.90 4
4598.05 6
4598.21 10
4598.36 15
4598.52 20
4598.67 24
4598.83 27
4598.98 29
4599.14 30
4599.30 30
4599.45 30
4599.61 32
4599.76 33
4599.92 35
4600.07 37
4600.23 39
4600.38 40
4600.54 39
4600.70 37
4600.85 33
4601.01 29
4601.16 25
4601.32 21
4601.47 18
4601.63 17
4601.78 18
4601.94 19
4602.10 21
4602.25 23
4602.41 24
4602.56 24
4602.72 23
4602.87 22
4603.03 22
4603.18 21
4603.34 20
4603.50 21
4603.65 21
4603.81 24
4603.96 28
4604.12 35
4604.27 43
4604.43 53
4604.59 64
4604.74 73
4604.90 81
4605.05 86
4605.21 89
4605.36 89
4605.52 87
4605.67 85
4605.83 81
4605.99 76
4606.14 71
4606.30 66
4606.45 60
4606.61 54
4606.76 50
4606.92 46
4607.08 43
4607.23 41
4607.39 40
4607.54 40
4607.70 40
4607.85 40
4608.01 41
4608.16 43
4608.32 45
4608.48 47
4608.63 50
4608.79 54
4608.94 57
4609.10 61
4609.25 64
4609.41 67
4609.57 69
4609.72 70
4609.88 71
4610.03 70
4610.19 69
4610.34 67
4610.50 64
4610.66 61
4610.81 58
4610.97 56
4611.12 53
4611.28 50
4611.43 48
4611.59 47
4611.75 47
4611.90 49
4612.06 52
4612.21 57
4612.37 63
4612.52 68
4612.68 72
4612.84 74
4612.99 75
4613.15 73
4613.30 72
4613.46 71
4613.62 70
4613.77 70
4613.93 71
4614.08 71
4614.24 71
4614.39 71
4614.55 72
4614.71 74
4614.86 78
4615.02 85
4615.17 92
4615.33 100
4615.48 106
4615.64 109
4615.80 107
4615.95 101
4616.11 92
4616.26 80
4616.42 66
4616.58 53
4616.73 40
4616.89 28
4617.04 18
4617.20 10
4617.35 3
4617.51 0
4617.67 0
4617.82 0
4617.98 0
4618.13 0
4618.29 0
4618.45 0
4618.60 0
4618.76 0
4618.91 0
4619.07 0
4619.22 2
4619.38 6
4619.54 13
4619.69 20
4619.85 28
4620.00 35
4620.16 40
4620.32 44
4620.47 45
4620.63 44
4620.78 42
4620.94 39
4621.09 36
4621.25 34
4621.41 35
4621.56 38
4621.72 44
4621.87 51
4622.03 60
4622.19 69
4622.34 77
4622.50 83
4622.65 87
4622.81 87
4622.97 84
4623.12 77
4623.28 67
4623.43 55
4623.59 42
4623.75 30
4623.90 20
4624.06 14
4624.21 13
4624.37 17
4624.53 26
4624.68 40
4624.84 55
4624.99 70
4625.15 83
4625.30 92
4625.46 99
4625.62 102
4625.77 103
4625.93 104
4626.08 105
4626.24 107
4626.40 110
4626.55 113
4626.71 117
4626.86 121
4627.02 124
4627.18 127
4627.33 129
4627.49 131
4627.64 133
4627.80 136
4627.96 140
4628.11 144
4628.27 147
4628.42 150
4628.58 151
4628.74 149
4628.89 143
4629.05 135
4629.20 125
4629.36 112
4629.52 99
4629.67 85
4629.83 71
4629.98 58
4630.14 47
4630.30 37
4630.45 30
4630.61 26
4630.77 25
4630.92 26
4631.08 27
4631.23 28
4631.39 28
4631.55 25
4631.70 20
4631.86 15
4632.01 10
4632.17 8
4632.33 8
4632.48 13
4632.64 20
4632.79 29
4632.95 38
4633.11 47
4633.26 54
4633.42 59
4633.57 64
4633.73 68
4633.89 72
4634.04 77
4634.20 82
4634.36 88
4634.51 94
4634.67 100
4634.82 105
4634.98 109
4635.14 112
4635.29 114
4635.45 113
4635.60 111
4635.76 108
4635.92 103
4636.07 98
4636.23 93
4636.38 89
4636.54 85
4636.70 82
4636.85 80
4637.01 80
4637.17 79
4637.32 80
4637.48 80
4637.63 81
4637.79 81
4637.95 82
4638.10 81
4638.26 81
4638.41 80
4638.57 80
4638.73 79
4638.88 78
4639.04 77
4639.20 75
4639.35 72
4639.51 67
4639.66 62
4639.82 57
4639.98 53
4640.13 51
4640.29 52
4640.45 56
4640.60 62
4640.76 69
4640.91 75
4641.07 80
4641.23 83
4641.38 84
4641.54 83
4641.70 82
4641.85 80
4642.01 78
4642.16 77
4642.32 77
4642.48 78
4642.63 79
4642.79 80
4642.95 82
4643.10 83
4643.26 84
4643.41 85
4643.57 85
4643.73 86
4643.88 86
4644.04 86
4644.20 85
4644.35 86
4644.51 86
4644.66 87
4644.82 87
4644.98 87
4645.13 87
4645.29 86
4645.45 84
4645.60 82
4645.76 80
4645.91 78
4646.07 75
4646.23 72
4646.38 69
4646.54 65
4646.70 61
4646.85 59
4647.01 58
4647.17 60
4647.32 64
4647.48 72
4647.63 80
4647.79 90
4647.95 98
4648.10 105
4648.26 110
4648.42 113
4648.57 114
4648.73 113
4648.89 110
4649.04 107
4649.20 102
4649.35 97
4649.51 91
4649.67 84
4649.82 77
4649.98 69
4650.14 61
4650.29 54
4650.45 48
4650.61 43
4650.76 40
4650.92 38
4651.07 38
4651.23 38
4651.39 39
4651.54 40
4651.70 41
4651.86 42
4652.01 44
4652.17 46
4652.33 47
4652.48 49
4652.64 50
4652.79 50
4652.95 49
4653.11 48
4653.26 45
4653.42 41
4653.58 37
4653.73 33
4653.89 29
4654.05 26
4654.20 23
4654.36 21
4654.52 20
4654.67 18
4654.83 17
4654.99 16
4655.14 14
4655.30 13
4655.45 11
4655.61 9
4655.77 7
4655.92 4
4656.08 2
4656.24 0
4656.39 0
4656.55 0
4656.71 0
4656.86 0
4657.02 0
4657.18 0
4657.33 0
4657.49 2
4657.65 3
4657.80 5
4657.96 6
4658.11 7
4658.27 8
4658.43 10
4658.58 11
4658.74 13
4658.90 15
4659.05 18
4659.21 20
4659.37 23
4659.52 25
4659.68 28
4659.84 31
4659.99 35
4660.15 38
4660.31 40
4660.46 43
4660.62 45
4660.78 48
4660.93 50
4661.09 51
4661.25 51
4661.40 49
4661.56 45
4661.72 38
4661.87 29
4662.03 19
4662.19 9
4662.34 1
4662.50 0
4662.65 0
4662.81 0
4662.97 1
4663.12 7
4663.28 13
4663.44 21
4663.59 28
4663.75 34
4663.91 40
4664.06 44
4664.22 47
4664.38 49
4664.53 49
4664.69 47
4664.85 44
4665.00 40
4665.16 36
4665.32 32
4665.47 28
4665.63 24
4665.79 20
4665.94 17
4666.10 15
4666.26 13
4666.41 11
4666.57 10
4666.73 8
4666.88 5
4667.04 1
4667.20 0
4667.35 0
4667.51 0
4667.67 0
4667.82 0
4667.98 0
4668.14 0
4668.29 3
4668.45 11
4668.61 20
4668.76 27
4668.92 34
4669.08 38
4669.23 41
4669.39 41
4669.55 40
4669.70 39
4669.86 37
4670.02 35
4670.17 34
4670.33 32
4670.49 30
4670.64 27
4670.80 22
4670.96 17
4671.11 10
4671.27 4
4671.43 0
4671.58 0
4671.74 0
4671.90 0
4672.06 0
4672.21 0
4672.37 0
4672.53 0
4672.68 0
4672.84 0
4673.00 8
4673.15 20
4673.31 33
4673.47 47
4673.62 58
4673.78 67
4673.94 71
4674.09 72
4674.25 70
4674.41 67
4674.56 64
4674.72 61
4674.88 58
4675.03 55
4675.19 50
4675.35 44
4675.50 37
4675.66 29
4675.82 22
4675.97 17
4676.13 14
4676.29 14
4676.45 16
4676.60 20
4676.76 25
4676.92 30
4677.07 35
4677.23 38
4677.39 42
4677.54 44
4677.70 46
4677.86 48
4678.01 50
4678.17 51
4678.33 51
4678.48 52
4678.64 52
4678.80 53
4678.95 55
4679.11 58
4679.27 62
4679.43 66
4679.58 70
4679.74 73
4679.90 74
4680.05 74
4680.21 73
4680.37 71
4680.52 68
4680.68 64
4680.84 60
4680.99 57
4681.15 53
4681.31 49
4681.46 47
4681.62 45
4681.78 45
4681.94 47
4682.09 50
4682.25 54
4682.41 60
4682.56 66
4682.72 71
4682.88 74
4683.03 75
4683.19 74
4683.35 71
4683.50 67
4683.66 63
4683.82 59
4683.98 57
4684.13 55
4684.29 53
4684.45 50
4684.60 45
4684.76 40
4684.92 34
4685.07 29
4685.23 26
4685.39 26
4685.55 29
4685.70 33
4685.86 38
4686.02 43
4686.17 46
4686.33 47
4686.49 47
4686.64 46
4686.80 45
4686.96 43
4687.12 42
4687.27 40
4687.43 38
4687.59 36
4687.74 34
4687.90 33
4688.06 32
4688.21 32
4688.37 34
4688.53 38
4688.69 42
4688.84 47
4689.00 50
4689.16 52
4689.31 51
4689.47 49
4689.63 45
4689.78 39
4689.94 34
4690.10 30
4690.26 26
4690.41 22
4690.57 19
4690.73 16
4690.88 13
4691.04 12
4691.20 12
4691.36 15
4691.51 19
4691.67 26
4691.83 33
4691.98 40
4692.14 44
4692.30 47
4692.45 47
4692.61 46
4692.77 45
4692.93 44
4693.08 44
4693.24 45
4693.40 47
4693.55 51
4693.71 54
4693.87 57
4694.03 59
4694.18 59
4694.34 58
4694.50 56
4694.65 51
4694.81 47
4694.97 42
4695.13 37
4695.28 34
4695.44 31
4695.60 28
4695.75 27
4695.91 25
4696.07 23
4696.23 21
4696.38 18
4696.54 15
4696.70 12
4696.85 10
4697.01 9
4697.17 10
4697.33 14
4697.48 20
4697.64 29
4697.80 39
4697.95 48
4698.11 57
4698.27 64
4698.43 71
4698.58 77
4698.74 83
4698.90 88
4699.05 93
4699.21 96
4699.37 98
4699.53 97
4699.68 93
4699.84 87
4700.00 81
4700.16 75
4700.31 70
4700.47 66
4700.63 62
4700.78 58
4700.94 53
4701.10 46
4701.26 39
4701.41 30
4701.57 22
4701.73 15
4701.88 11
4702.04 10
4702.20 14
4702.36 21
4702.51 31
4702.67 43
4702.83 55
4702.99 64
4703.14 71
4703.30 75
4703.46 75
4703.61 73
4703.77 69
4703.93 66
4704.09 63
4704.24 62
4704.40 63
4704.56 65
4704.72 68
4704.87 71
4705.03 73
4705.19 74
4705.34 72
4705.50 67
4705.66 59
4705.82 51
4705.97 42
4706.13 34
4706.29 29
4706.45 27
4706.60 28
4706.76 32
4706.92 37
4707.08 42
4707.23 47
4707.39 51
4707.55 53
4707.70 53
4707.86 52
4708.02 48
4708.18 42
4708.33 34
4708.49 25
4708.65 16
4708.81 8
4708.96 3
4709.12 1
4709.28 2
4709.44 6
4709.59 12
4709.75 19
4709.91 27
4710.07 33
4710.22 39
4710.38 42
4710.54 44
4710.69 44
4710.85 43
4711.01 40
4711.17 37
4711.32 35
4711.48 34
4711.64 34
4711.80 35
4711.95 37
4712.11 39
4712.27 39
4712.43 39
4712.58 37
4712.74 34
4712.90 31
4713.06 28
4713.21 26
4713.37 25
4713.53 26
4713.69 29
4713.84 31
4714.00 34
4714.16 35
4714.32 35
4714.47 34
4714.63 31
4714.79 27
4714.95 22
4715.10 17
4715.26 12
4715.42 7
4715.58 3
4715.73 0
4715.89 0
4716.05 0
4716.21 0
4716.36 0
4716.52 0
4716.68 0
4716.84 1
4716.99 2
4717.15 2
4717.31 2
4717.47 2
4717.62 2
4717.78 2
4717.94 2
4718.10 4
4718.25 6
4718.41 8
4718.57 10
4718.73 13
4718.88 15
4719.04 17
4719.20 19
4719.36 22
4719.51 24
4719.67 26
4719.83 30
4719.99 34
4720.14 39
4720.30 45
4720.46 51
4720.62 56
4720.77 60
4720.93 62
4721.09 63
4721.25 63
4721.40 62
4721.56 60
4721.72 58
4721.88 55
4722.03 52
4722.19 48
4722.35 44
4722.51 42
4722.66 43
4722.82 47
4722.98 55
4723.14 65
4723.29 76
4723.45 87
4723.61 96
4723.77 101
4723.93 103
4724.08 102
4724.24 99
4724.40 95
4724.56 91
4724.71 88
4724.87 85
4725.03 82
4725.19 80
4725.34 76
4725.50 71
4725.66 65
4725.82 58
4725.97 52
4726.13 47
4726.29 44
4726.45 43
4726.61 44
4726.76 47
4726.92 50
4727.08 53
4727.24 56
4727.39 57
4727.55 58
4727.71 58
4727.87 58
4728.02 57
4728.18 55
4728.34 52
4728.50 49
4728.66 45
4728.81 42
4728.97 40
4729.13 41
4729.29 44
4729.44 50
4729.60 57
4729.76 64
4729.92 70
4730.07 75
4730.23 78
4730.39 79
4730.55 77
4730.71 75
4730.86 72
4731.02 68
4731.18 65
4731.34 61
4731.49 59
4731.65 57
4731.81 56
4731.97 55
4732.12 55
4732.28 54
4732.44 52
4732.60 49
4732.76 44
4732.91 39
4733.07 34
4733.23 31
4733.39 30
4733.54 32
4733.70 38
4733.86 45
4734.02 54
4734.18 63
4734.33 71
4734.49 78
4734.65 83
4734.81 87
4734.96 90
4735.12 93
4735.28 96
4735.44 100
4735.60 103
4735.75 106
4735.91 108
4736.07 108
4736.23 107
4736.39 104
4736.54 101
4736.70 99
4736.86 97
4737.02 96
4737.17 97
4737.33 98
4737.49 99
4737.65 100
4737.81 101
4737.96 103
4738.12 104
4738.28 106
4738.44 107
4738.60 107
4738.75 105
4738.91 102
4739.07 96
4739.23 87
4739.38 77
4739.54 66
4739.70 57
4739.86 51
4740.02 48
4740.17 48
4740.33 51
4740.49 54
4740.65 56
4740.81 55
4740.96 51
4741.12 44
4741.28 36
4741.44 28
4741.59 21
4741.75 16
4741.91 14
4742.07 13
4742.23 12
4742.38 12
4742.54 11
4742.70 9
4742.86 7
4743.02 3
4743.17 0
4743.33 0
4743.49 0
4743.65 0
4743.81 0
4743.96 0
4744.12 0
4744.28 0
4744.44 4
4744.60 12
4744.75 21
4744.91 29
4745.07 36
4745.23 41
4745.39 44
4745.54 46
4745.70 47
4745.86 48
4746.02 49
4746.18 52
4746.33 55
4746.49 59
4746.65 62
4746.81 65
4746.97 67
4747.12 68
4747.28 68
4747.44 67
4747.60 66
4747.76 66
4747.91 66
4748.07 68
4748.23 71
4748.39 76
4748.55 81
4748.70 87
4748.86 92
4749.02 97
4749.18 100
4749.34 102
4749.49 102
4749.65 102
4749.81 103
4749.97 105
4750.13 109
4750.28 114
4750.44 121
4750.60 128
4750.76 133
4750.92 135
4751.07 134
4751.23 130
4751.39 124
4751.55 116
4751.71 108
4751.86 102
4752.02 97
4752.18 95
4752.34 94
4752.50 94
4752.66 94
4752.81 94
4752.97 94
4753.13 93
4753.29 93
4753.45 93
4753.60 95
4753.76 98
4753.92 101
4754.08 105
4754.24 109
4754.39 111
4754.55 111
4754.71 109
4754.87 104
4755.03 98
4755.18 92
4755.34 85
4755.50 78
4755.66 73
4755.82 68
4755.98 64
4756.13 60
4756.29 58
4756.45 55
4756.61 52
4756.77 49
4756.92 46
4757.08 43
4757.24 40
4757.40 36
4757.56 31
4757.72 27
4757.87 22
4758.03 16
4758.19 11
4758.35 6
4758.51 2
4758.66 0
4758.82 1
4758.98 3
4759.14 6
4759.30 11
4759.46 17
4759.61 24
4759.77 31
4759.93 38
4760.09 44
4760.25 50
4760.40 55
4760.56 58
4760.72 59
4760.88 60
4761.04 59
4761.20 57
4761.35 54
4761.51 51
4761.67 48
4761.83 45
4761.99 41
4762.15 38
4762.30 34
4762.46 29
4762.62 24
4762.78 18
4762.94 13
4763.10 9
4763.25 7
4763.41 6
4763.57 8
4763.73 11
4763.89 16
4764.04 20
4764.20 25
4764.36 28
4764.52 30
4764.68 30
4764.84 28
4764.99 24
4765.15 18
4765.31 11
4765.47 5
4765.63 0
4765.79 0
4765.94 0
4766.10 0
4766.26 2
4766.42 8
4766.58 15
4766.74 22
4766.89 30
4767.05 37
4767.21 44
4767.37 50
4767.53 56
4767.69 61
4767.84 65
4768.00 67
4768.16 68
4768.32 66
4768.48 63
4768.64 58
4768.79 51
4768.95 44
4769.11 37
4769.27 29
4769.43 23
4769.59 19
4769.74 16
4769.90 15
4770.06 17
4770.22 21
4770.38 27
4770.54 34
4770.69 42
4770.85 49
4771.01 53
4771.17 56
4771.33 55
4771.49 52
4771.65 47
4771.80 41
4771.96 35
4772.12 30
4772.28 26
4772.44 24
4772.60 24
4772.75 25
4772.91 28
4773.07 30
4773.23 32
4773.39 33
4773.55 32
4773.70 29
4773.86 25
4774.02 21
4774.18 16
4774.34 12
4774.50 10
4774.66 9
4774.81 11
4774.97 15
4775.13 20
4775.29 26
4775.45 32
4775.61 37
4775.76 40
4775.92 40
4776.08 37
4776.24 31
4776.40 24
4776.56 16
4776.72 8
4776.87 1
4777.03 0
4777.19 0
4777.35 0
4777.51 0
4777.67 0
4777.83 0
4777.98 0
4778.14 0
4778.30 2
4778.46 10
4778.62 19
4778.78 28
4778.94 36
4779.09 44
4779.25 51
4779.41 56
4779.57 59
4779.73 61
4779.89 62
4780.04 62
4780.20 62
4780.36 62
4780.52 62
4780.68 62
4780.84 62
4781.00 61
4781.15 58
4781.31 55
4781.47 50
4781.63 45
4781.79 39
4781.95 33
4782.11 28
4782.26 25
4782.42 25
4782.58 27
4782.74 33
4782.90 41
4783.06 51
4783.22 60
4783.37 68
4783.53 73
4783.69 75
4783.85 74
4784.01 70
4784.17 64
4784.33 59
4784.49 55
4784.64 53
4784.80 53
4784.96 54
4785.12 57
4785.28 60
4785.44 62
4785.60 65
4785.75 67
4785.91 68
4786.07 71
4786.23 74
4786.39 80
4786.55 86
4786.71 92
4786.86 97
4787.02 98
4787.18 95
4787.34 88
4787.50 79
4787.66 69
4787.82 62
4787.98 58
4788.13 59
4788.29 65
4788.45 76
4788.61 88
4788.77 102
4788.93 114
4789.09 123
4789.25 129
4789.40 130
4789.56 127
4789.72 120
4789.88 109
4790.04 97
4790.20 86
4790.36 76
4790.51 69
4790.67 66
4790.83 67
4790.99 71
4791.15 77
4791.31 84
4791.47 92
4791.63 98
4791.78 105
4791.94 112
4792.10 118
4792.26 124
4792.42 131
4792.58 136
4792.74 141
4792.90 144
4793.05 145
4793.21 144
4793.37 142
4793.53 139
4793.69 135
4793.85 130
4794.01 126
4794.17 123
4794.32 121
4794.48 122
4794.64 124
4794.80 127
4794.96 130
4795.12 133
4795.28 135
4795.44 136
4795.60 136
4795.75 135
4795.91 134
4796.07 134
4796.23 134
4796.39 136
4796.55 137
4796.71 138
4796.87 137
4797.02 135
4797.18 129
4797.34 122
4797.50 114
4797.66 107
4797.82 100
4797.98 95
4798.14 92
4798.30 91
4798.45 90
4798.61 90
4798.77 90
4798.93 89
4799.09 87
4799.25 86
4799.41 83
4799.57 80
4799.73 77
4799.88 72
4800.04 67
4800.20 61
4800.36 55
4800.52 48
4800.68 42
4800.84 38
4801.00 35
4801.16 34
4801.31 35
4801.47 37
4801.63 39
4801.79 42
4801.95 44
4802.11 45
4802.27 46
4802.43 46
4802.59 47
4802.74 46
4802.90 46
4803.06 45
4803.22 45
4803.38 44
4803.54 43
4803.70 42
4803.86 42
4804.02 43
4804.17 45
4804.33 48
4804.49 53
4804.65 59
4804.81 66
4804.97 73
4805.13 79
4805.29 84
4805.45 87
4805.61 86
4805.76 83
4805.92 79
4806.08 74
4806.24 69
4806.40 65
4806.56 62
4806.72 62
4806.88 62
4807.04 64
4807.20 67
4807.35 70
4807.51 73
4807.67 76
4807.83 77
4807.99 76
4808.15 74
4808.31 69
4808.47 62
4808.63 55
4808.79 47
4808.94 41
4809.10 38
4809.26 36
4809.42 37
4809.58 38
4809.74 40
4809.90 40
4810.06 39
4810.22 36
4810.38 33
4810.53 28
4810.69 24
4810.85 21
4811.01 20
4811.17 19
4811.33 19
4811.49 18
4811.65 16
4811.81 13
4811.97 10
4812.13 6
4812.28 2
4812.44 0
4812.60 0
4812.76 0
4812.92 0
4813.08 0
4813.24 0
4813.40 0
4813.56 0
4813.72 0
4813.88 3
4814.03 8
4814.19 12
4814.35 16
4814.51 19
4814.67 21
4814.83 21
4814.99 22
4815.15 22
4815.31 22
4815.47 23
4815.63 24
4815.79 27
4815.94 30
4816.10 33
4816.26 36
4816.42 40
4816.58 43
4816.74 46
4816.90 50
4817.06 53
4817.22 57
4817.38 61
4817.54 65
4817.70 69
4817.85 71
4818.01 72
4818.17 70
4818.33 67
4818.49 63
4818.65 59
4818.81 55
4818.97 52
4819.13 52
4819.29 54
4819.45 57
4819.61 61
4819.76 66
4819.92 70
4820.08 73
4820.24 76
4820.40 77
4820.56 79
4820.72 82
4820.88 87
4821.04 92
4821.20 98
4821.36 105
4821.52 110
4821.68 114
4821.83 115
4821.99 115
4822.15 113
4822.31 110
4822.47 107
4822.63 104
4822.79 102
4822.95 100
4823.11 99
4823.27 97
4823.43 95
4823.59 93
4823.75 90
4823.90 87
4824.06 84
4824.22 81
4824.38 79
4824.54 78
4824.70 79
4824.86 80
4825.02 82
4825.18 82
4825.34 80
4825.50 75
4825.66 68
4825.82 59
4825.98 48
4826.13 39
4826.29 31
4826.45 26
4826.61 23
4826.77 22
4826.93 23
4827.09 23
4827.25 24
4827.41 25
4827.57 27
4827.73 30
4827.89 34
4828.05 40
4828.21 47
4828.37 54
4828.52 59
4828.68 61
4828.84 62
4829.00 60
4829.16 56
4829.32 52
4829.48 48
4829.64 44
4829.80 41
4829.96 37
4830.12 34
4830.28 31
4830.44 29
4830.60 29
4830.76 30
4830.92 34
4831.07 40
4831.23 48
4831.39 56
4831.55 63
4831.71 70
4831.87 76
4832.03 80
4832.19 82
4832.35 81
4832.51 79
4832.67 76
4832.83 72
4832.99 70
4833.15 69
4833.31 71
4833.47 76
4833.63 83
4833.78 91
4833.94 98
4834.10 103
4834.26 105
4834.42 105
4834.58 103
4834.74 100
4834.90 96
4835.06 94
4835.22 92
4835.38 92
4835.54 93
4835.70 94
4835.86 97
4836.02 101
4836.18 106
4836.34 112
4836.50 118
4836.66 126
4836.81 133
4836.97 139
4837.13 143
4837.29 144
4837.45 143
4837.61 138
4837.77 132
4837.93 124
4838.09 117
4838.25 111
4838.41 107
4838.57 105
4838.73 106
4838.89 107
4839.05 109
4839.21 110
4839.37 109
4839.53 107
4839.69 103
4839.85 98
4840.01 92
4840.16 84
4840.32 76
4840.48 68
4840.64 60
4840.80 54
4840.96 51
4841.12 51
4841.28 54
4841.44 58
4841.60 64
4841.76 70
4841.92 74
4842.08 77
4842.24 78
4842.40 76
4842.56 73
4842.72 66
4842.88 57
4843.04 46
4843.20 33
4843.36 21
4843.52 9
4843.68 1
4843.83 0
4843.99 0
4844.15 0
4844.31 0
4844.47 0
4844.63 5
4844.79 10
4844.95 16
4845.11 22
4845.27 28
4845.43 34
4845.59 40
4845.75 46
4845.91 51
4846.07 55
4846.23 57
4846.39 58
4846.55 58
4846.71 56
4846.87 53
4847.03 49
4847.19 45
4847.35 41
4847.51 36
4847.67 32
4847.83 27
4847.99 23
4848.15 22
4848.30 23
4848.46 26
4848.62 32
4848.78 37
4848.94 42
4849.10 44
4849.26 44
4849.42 42
4849.58 38
4849.74 34
4849.90 31
4850.06 29
4850.22 29
4850.38 30
4850.54 32
4850.70 33
4850.86 34
4851.02 34
4851.18 33
4851.34 30
4851.50 26
4851.66 21
4851.82 16
4851.98 10
4852.14 5
4852.30 1
4852.46 0
4852.62 0
4852.78 0
4852.94 0
4853.10 0
4853.26 0
4853.42 0
4853.58 0
4853.74 0
4853.90 3
4854.05 7
4854.21 8
4854.37 9
4854.53 7
4854.69 5
4854.85 3
4855.01 2
4855.17 3
4855.33 6
4855.49 11
4855.65 17
4855.81 24
4855.97 31
4856.13 39
4856.29 46
4856.45 53
4856.61 59
4856.77 64
4856.93 68
4857.09 71
4857.25 73
4857.41 73
4857.57 73
4857.73 71
4857.89 70
4858.05 69
4858.21 68
4858.37 69
4858.53 72
4858.69 77
4858.85 84
4859.01 92
4859.17 100
4859.33 109
4859.49 118
4859.65 124
4859.81 129
4859.97 132
4860.13 132
4860.29 128
4860.45 123
4860.61 115
4860.77 108
4860.93 101
4861.09 96
4861.25 92
4861.41 91
4861.57 90
4861.73 89
4861.89 88
4862.05 86
4862.21 83
4862.37 80
4862.53 78
4862.69 76
4862.85 76
4863.01 76
4863.17 76
4863.33 77
4863.49 78
4863.65 79
4863.81 80
4863.97 81
4864.13 83
4864.29 85
4864.45 88
4864.61 89
4864.77 90
4864.93 90
4865.09 88
4865.25 86
4865.41 84
4865.57 82
4865.73 82
4865.89 83
4866.05 87
4866.21 93
4866.37 99
4866.53 105
4866.69 110
4866.85 114
4867.01 116
4867.17 116
4867.33 116
4867.49 115
4867.65 115
4867.81 115
4867.97 117
4868.13 119
4868.29 122
4868.45 126
4868.61 128
4868.77 128
4868.93 126
4869.09 121
4869.25 112
4869.41 101
4869.57 89
4869.73 76
4869.89 65
4870.05 57
4870.21 52
4870.37 50
4870.53 51
4870.69 55
4870.85 60
4871.01 65
4871.17 69
4871.33 72
4871.49 72
4871.65 71
4871.81 68
[truncated: 732,320 more chars]
