# Supplementary material for: Methylobacterium Species Promoting Rice and Barley Growth and Interaction Specificity Revealed with Whole-Cell Matrix-Assisted Laser Desorption / Ionization-Time-of-Flight Mass Spectrometry (MALDI-TOF/MS) Analysis
Source: PLoS One. 2015 Jun 8;10(6):e0129509. doi: 10.1371/journal.pone.0129509 (PMC4460032; doi:10.1371/journal.pone.0129509)
Supplement: S3 Data — (ZIP) [file pone.0129509.s003.zip › Supplementary data 3 (ms from barley)/14b.txt]

779.15 0
779.22 0
779.28 0
779.35 0
779.41 0
779.47 0
779.54 0
779.60 0
779.67 0
779.73 0
779.79 0
779.86 0
779.92 0
779.99 0
780.05 0
780.11 0
780.18 0
780.24 0
780.31 0
780.37 0
780.43 0
780.50 0
780.56 0
780.63 0
780.69 0
780.76 0
780.82 0
780.88 0
780.95 0
781.01 0
781.08 0
781.14 0
781.20 0
781.27 0
781.33 0
781.40 0
781.46 0
781.52 0
781.59 0
781.65 0
781.72 0
781.78 0
781.84 0
781.91 0
781.97 0
782.04 0
782.10 0
782.17 0
782.23 0
782.29 0
782.36 0
782.42 0
782.49 0
782.55 0
782.61 0
782.68 0
782.74 0
782.81 0
782.87 0
782.94 0
783.00 0
783.06 0
783.13 0
783.19 0
783.26 0
783.32 0
783.38 0
783.45 0
783.51 0
783.58 0
783.64 0
783.71 0
783.77 0
783.83 0
783.90 0
783.96 0
784.03 0
784.09 0
784.15 0
784.22 0
784.28 0
784.35 0
784.41 0
784.48 0
784.54 0
784.60 0
784.67 0
784.73 0
784.80 0
784.86 0
784.93 0
784.99 0
785.05 0
785.12 0
785.18 0
785.25 0
785.31 0
785.38 0
785.44 0
785.50 0
785.57 0
785.63 0
785.70 0
785.76 0
785.83 0
785.89 0
785.95 0
786.02 0
786.08 0
786.15 0
786.21 0
786.28 0
786.34 0
786.40 0
786.47 0
786.53 0
786.60 0
786.66 0
786.73 0
786.79 0
786.85 0
786.92 0
786.98 0
787.05 0
787.11 0
787.18 0
787.24 0
787.30 0
787.37 0
787.43 0
787.50 0
787.56 0
787.63 0
787.69 0
787.75 0
787.82 0
787.88 0
787.95 0
788.01 0
788.08 0
788.14 0
788.21 0
788.27 0
788.33 0
788.40 0
788.46 0
788.53 0
788.59 0
788.66 0
788.72 0
788.78 0
788.85 0
788.91 0
788.98 0
789.04 0
789.11 0
789.17 0
789.24 0
789.30 0
789.36 0
789.43 0
789.49 0
789.56 0
789.62 0
789.69 0
789.75 0
789.82 0
789.88 0
789.94 0
790.01 0
790.07 0
790.14 0
790.20 0
790.27 0
790.33 0
790.40 0
790.46 0
790.52 0
790.59 0
790.65 0
790.72 0
790.78 0
790.85 0
790.91 0
790.98 0
791.04 0
791.11 0
791.17 0
791.23 0
791.30 0
791.36 0
791.43 0
791.49 0
791.56 0
791.62 0
791.69 0
791.75 0
791.81 0
791.88 0
791.94 0
792.01 0
792.07 0
792.14 0
792.20 0
792.27 0
792.33 0
792.40 0
792.46 0
792.52 0
792.59 0
792.65 0
792.72 0
792.78 0
792.85 0
792.91 0
792.98 0
793.04 0
793.11 0
793.17 0
793.23 0
793.30 0
793.36 0
793.43 0
793.49 0
793.56 0
793.62 0
793.69 0
793.75 0
793.82 0
793.88 0
793.95 0
794.01 0
794.07 0
794.14 0
794.20 0
794.27 0
794.33 0
794.40 0
794.46 0
794.53 0
794.59 0
794.66 0
794.72 0
794.79 0
794.85 0
794.92 0
794.98 0
795.04 0
795.11 0
795.17 0
795.24 0
795.30 0
795.37 0
795.43 0
795.50 0
795.56 0
795.63 0
795.69 0
795.76 0
795.82 0
795.89 0
795.95 0
796.01 0
796.08 0
796.14 0
796.21 0
796.27 0
796.34 0
796.40 0
796.47 0
796.53 0
796.60 0
796.66 0
796.73 0
796.79 0
796.86 0
796.92 0
796.99 0
797.05 0
797.11 0
797.18 0
797.24 0
797.31 0
797.37 0
797.44 0
797.50 0
797.57 0
797.63 0
797.70 0
797.76 0
797.83 0
797.89 0
797.96 0
798.02 0
798.09 0
798.15 0
798.22 0
798.28 0
798.35 0
798.41 0
798.47 0
798.54 0
798.60 0
798.67 0
798.73 0
798.80 0
798.86 0
798.93 0
798.99 0
799.06 0
799.12 0
799.19 0
799.25 0
799.32 0
799.38 0
799.45 0
799.51 0
799.58 0
799.64 0
799.71 0
799.77 0
799.84 0
799.90 0
799.97 0
800.03 0
800.10 0
800.16 0
800.23 0
800.29 0
800.36 0
800.42 0
800.48 0
800.55 0
800.61 0
800.68 0
800.74 0
800.81 0
800.87 0
800.94 0
801.00 0
801.07 0
801.13 0
801.20 0
801.26 0
801.33 0
801.39 0
801.46 0
801.52 0
801.59 0
801.65 0
801.72 0
801.78 0
801.85 0
801.91 0
801.98 0
802.04 0
802.11 0
802.17 0
802.24 0
802.30 0
802.37 0
802.43 0
802.50 0
802.56 0
802.63 0
802.69 0
802.76 0
802.82 0
802.89 0
802.95 0
803.02 0
803.08 0
803.15 0
803.21 0
803.28 0
803.34 0
803.41 0
803.47 0
803.54 0
803.60 0
803.67 0
803.73 0
803.80 0
803.86 0
803.93 0
803.99 0
804.06 0
804.12 0
804.19 0
804.25 0
804.32 0
804.38 0
804.45 0
804.51 0
804.58 0
804.64 0
804.71 0
804.77 0
804.84 0
804.90 0
804.97 0
805.03 0
805.10 0
805.16 0
805.23 0
805.29 0
805.36 0
805.42 0
805.49 0
805.55 0
805.62 0
805.68 0
805.75 0
805.81 0
805.88 0
805.94 0
806.01 0
806.07 0
806.14 0
806.20 0
806.27 0
806.33 0
806.40 0
806.46 0
806.53 0
806.60 0
806.66 0
806.73 0
806.79 0
806.86 0
806.92 0
806.99 0
807.05 0
807.12 0
807.18 0
807.25 0
807.31 0
807.38 0
807.44 0
807.51 0
807.57 0
807.64 0
807.70 0
807.77 0
807.83 0
807.90 0
807.96 0
808.03 0
808.09 0
808.16 0
808.22 0
808.29 0
808.35 0
808.42 0
808.48 0
808.55 0
808.62 0
808.68 0
808.75 0
808.81 0
808.88 0
808.94 0
809.01 0
809.07 0
809.14 0
809.20 0
809.27 0
809.33 0
809.40 0
809.46 0
809.53 0
809.59 0
809.66 0
809.72 0
809.79 0
809.85 0
809.92 0
809.99 0
810.05 0
810.12 0
810.18 0
810.25 0
810.31 0
810.38 0
810.44 0
810.51 0
810.57 0
810.64 0
810.70 0
810.77 0
810.83 0
810.90 0
810.96 0
811.03 0
811.10 0
811.16 0
811.23 0
811.29 0
811.36 0
811.42 0
811.49 0
811.55 0
811.62 0
811.68 0
811.75 0
811.81 0
811.88 0
811.94 0
812.01 0
812.08 0
812.14 0
812.21 0
812.27 0
812.34 0
812.40 0
812.47 0
812.53 0
812.60 0
812.66 0
812.73 0
812.79 0
812.86 0
812.92 0
812.99 0
813.06 0
813.12 0
813.19 0
813.25 0
813.32 0
813.38 0
813.45 0
813.51 0
813.58 0
813.64 0
813.71 0
813.77 0
813.84 0
813.91 0
813.97 0
814.04 0
814.10 0
814.17 0
814.23 0
814.30 0
814.36 0
814.43 0
814.49 0
814.56 0
814.63 0
814.69 0
814.76 0
814.82 0
814.89 0
814.95 0
815.02 0
815.08 0
815.15 0
815.21 0
815.28 0
815.35 0
815.41 0
815.48 0
815.54 0
815.61 0
815.67 0
815.74 0
815.80 0
815.87 0
815.94 0
816.00 0
816.07 0
816.13 0
816.20 0
816.26 0
816.33 0
816.39 0
816.46 0
816.52 0
816.59 0
816.66 0
816.72 0
816.79 0
816.85 0
816.92 0
816.98 0
817.05 0
817.11 0
817.18 0
817.25 0
817.31 0
817.38 0
817.44 0
817.51 0
817.57 0
817.64 0
817.70 0
817.77 0
817.84 0
817.90 0
817.97 0
818.03 0
818.10 0
818.16 0
818.23 0
818.29 0
818.36 0
818.43 0
818.49 0
818.56 0
818.62 0
818.69 0
818.75 0
818.82 0
818.89 0
818.95 0
819.02 0
819.08 0
819.15 0
819.21 0
819.28 0
819.34 0
819.41 0
819.48 0
819.54 0
819.61 0
819.67 0
819.74 0
819.80 0
819.87 0
819.94 0
820.00 0
820.07 0
820.13 0
820.20 0
820.26 0
820.33 0
820.40 0
820.46 0
820.53 0
820.59 0
820.66 0
820.72 0
820.79 0
820.86 0
820.92 0
820.99 0
821.05 0
821.12 0
821.18 0
821.25 0
821.32 0
821.38 0
821.45 0
821.51 0
821.58 0
821.64 0
821.71 0
821.78 0
821.84 0
821.91 0
821.97 0
822.04 0
822.10 0
822.17 0
822.24 0
822.30 0
822.37 0
822.43 0
822.50 0
822.56 0
822.63 0
822.70 0
822.76 0
822.83 0
822.89 0
822.96 0
823.02 0
823.09 0
823.16 0
823.22 0
823.29 0
823.35 0
823.42 0
823.49 0
823.55 0
823.62 0
823.68 0
823.75 0
823.81 0
823.88 0
823.95 0
824.01 0
824.08 0
824.14 0
824.21 0
824.28 0
824.34 0
824.41 0
824.47 0
824.54 0
824.60 0
824.67 0
824.74 0
824.80 0
824.87 0
824.93 0
825.00 0
825.07 0
825.13 0
825.20 0
825.26 0
825.33 0
825.39 0
825.46 0
825.53 0
825.59 0
825.66 0
825.72 0
825.79 0
825.86 0
825.92 0
825.99 0
826.05 0
826.12 0
826.19 0
826.25 0
826.32 0
826.38 0
826.45 0
826.52 0
826.58 0
826.65 0
826.71 0
826.78 0
826.84 0
826.91 0
826.98 0
827.04 0
827.11 0
827.17 0
827.24 0
827.31 0
827.37 0
827.44 0
827.50 0
827.57 0
827.64 0
827.70 0
827.77 0
827.83 0
827.90 0
827.97 0
828.03 0
828.10 0
828.16 0
828.23 0
828.30 0
828.36 0
828.43 0
828.49 0
828.56 0
828.63 0
828.69 0
828.76 0
828.82 0
828.89 0
828.96 0
829.02 0
829.09 0
829.15 0
829.22 0
829.29 0
829.35 0
829.42 0
829.48 0
829.55 0
829.62 0
829.68 0
829.75 0
829.81 0
829.88 0
829.95 0
830.01 0
830.08 0
830.14 0
830.21 0
830.28 0
830.34 0
830.41 0
830.48 0
830.54 0
830.61 0
830.67 0
830.74 0
830.81 0
830.87 0
830.94 0
831.00 0
831.07 0
831.14 0
831.20 0
831.27 0
831.33 0
831.40 0
831.47 0
831.53 0
831.60 0
831.67 0
831.73 0
831.80 0
831.86 0
831.93 0
832.00 0
832.06 0
832.13 0
832.19 0
832.26 0
832.33 0
832.39 0
832.46 0
832.53 0
832.59 0
832.66 0
832.72 0
832.79 0
832.86 0
832.92 0
832.99 0
833.05 0
833.12 0
833.19 0
833.25 0
833.32 0
833.39 0
833.45 0
833.52 0
833.58 0
833.65 0
833.72 0
833.78 0
833.85 0
833.92 0
833.98 0
834.05 0
834.11 0
834.18 0
834.25 0
834.31 0
834.38 0
834.44 0
834.51 0
834.58 0
834.64 0
834.71 0
834.78 0
834.84 0
834.91 0
834.98 0
835.04 0
835.11 0
835.17 0
835.24 0
835.31 0
835.37 0
835.44 0
835.51 0
835.57 0
835.64 0
835.70 0
835.77 0
835.84 0
835.90 0
835.97 0
836.04 0
836.10 0
836.17 0
836.23 0
836.30 0
836.37 0
836.43 0
836.50 0
836.57 0
836.63 0
836.70 0
836.77 0
836.83 0
836.90 0
836.96 0
837.03 0
837.10 0
837.16 0
837.23 0
837.30 0
837.36 0
837.43 0
837.49 0
837.56 0
837.63 0
837.69 0
837.76 0
837.83 0
837.89 0
837.96 0
838.03 0
838.09 0
838.16 0
838.22 0
838.29 0
838.36 0
838.42 0
838.49 0
838.56 0
838.62 0
838.69 0
838.76 0
838.82 0
838.89 0
838.96 0
839.02 0
839.09 0
839.15 0
839.22 0
839.29 0
839.35 0
839.42 0
839.49 0
839.55 0
839.62 0
839.69 0
839.75 0
839.82 0
839.89 0
839.95 0
840.02 0
840.08 0
840.15 0
840.22 0
840.28 0
840.35 0
840.42 0
840.48 0
840.55 0
840.62 0
840.68 0
840.75 0
840.82 0
840.88 0
840.95 0
841.02 0
841.08 0
841.15 0
841.22 0
841.28 0
841.35 0
841.41 0
841.48 0
841.55 0
841.61 0
841.68 0
841.75 0
841.81 0
841.88 0
841.95 0
842.01 0
842.08 0
842.15 0
842.21 0
842.28 0
842.35 0
842.41 0
842.48 0
842.55 0
842.61 0
842.68 0
842.75 0
842.81 0
842.88 0
842.95 0
843.01 0
843.08 0
843.15 0
843.21 0
843.28 0
843.34 0
843.41 0
843.48 0
843.54 0
843.61 0
843.68 0
843.74 0
843.81 0
843.88 0
843.94 0
844.01 0
844.08 0
844.14 0
844.21 0
844.28 0
844.34 0
844.41 0
844.48 0
844.54 0
844.61 0
844.68 0
844.74 0
844.81 0
844.88 0
844.94 0
845.01 0
845.08 0
845.14 0
845.21 0
845.28 0
845.34 0
845.41 0
845.48 0
845.54 0
845.61 0
845.68 0
845.74 0
845.81 0
845.88 0
845.94 0
846.01 0
846.08 0
846.14 0
846.21 0
846.28 0
846.34 0
846.41 0
846.48 0
846.54 0
846.61 0
846.68 0
846.74 0
846.81 0
846.88 0
846.94 0
847.01 0
847.08 0
847.14 0
847.21 0
847.28 0
847.35 0
847.41 0
847.48 0
847.55 0
847.61 0
847.68 0
847.75 0
847.81 0
847.88 0
847.95 0
848.01 0
848.08 0
848.15 0
848.21 0
848.28 0
848.35 0
848.41 0
848.48 0
848.55 0
848.61 0
848.68 0
848.75 0
848.81 0
848.88 0
848.95 0
849.01 0
849.08 0
849.15 0
849.22 0
849.28 0
849.35 0
849.42 0
849.48 0
849.55 0
849.62 0
849.68 0
849.75 0
849.82 0
849.88 0
849.95 0
850.02 0
850.08 0
850.15 0
850.22 0
850.28 0
850.35 0
850.42 0
850.49 0
850.55 0
850.62 0
850.69 0
850.75 0
850.82 0
850.89 0
850.95 0
851.02 0
851.09 0
851.15 0
851.22 0
851.29 0
851.36 0
851.42 0
851.49 0
851.56 0
851.62 0
851.69 0
851.76 0
851.82 0
851.89 0
851.96 0
852.02 0
852.09 0
852.16 0
852.23 0
852.29 0
852.36 0
852.43 0
852.49 0
852.56 0
852.63 0
852.69 0
852.76 0
852.83 0
852.89 0
852.96 0
853.03 0
853.10 0
853.16 0
853.23 0
853.30 0
853.36 0
853.43 0
853.50 0
853.56 0
853.63 0
853.70 0
853.77 0
853.83 0
853.90 0
853.97 0
854.03 0
854.10 0
854.17 0
854.23 0
854.30 0
854.37 0
854.44 0
854.50 0
854.57 0
854.64 0
854.70 0
854.77 0
854.84 0
854.90 0
854.97 0
855.04 0
855.11 0
855.17 0
855.24 0
855.31 0
855.37 0
855.44 0
855.51 0
855.58 0
855.64 0
855.71 0
855.78 0
855.84 0
855.91 0
855.98 0
856.05 0
856.11 0
856.18 0
856.25 0
856.31 0
856.38 0
856.45 0
856.51 0
856.58 0
856.65 0
856.72 0
856.78 0
856.85 0
856.92 0
856.98 0
857.05 0
857.12 0
857.19 0
857.25 0
857.32 0
857.39 0
857.45 0
857.52 0
857.59 0
857.66 0
857.72 0
857.79 0
857.86 0
857.92 0
857.99 0
858.06 0
858.13 0
858.19 0
858.26 0
858.33 0
858.39 0
858.46 0
858.53 0
858.60 0
858.66 0
858.73 0
858.80 0
858.87 0
858.93 0
859.00 0
859.07 0
859.13 0
859.20 0
859.27 0
859.34 0
859.40 0
859.47 0
859.54 0
859.60 0
859.67 0
859.74 0
859.81 0
859.87 0
859.94 0
860.01 0
860.08 0
860.14 0
860.21 0
860.28 0
860.34 0
860.41 0
860.48 0
860.55 0
860.61 0
860.68 0
860.75 0
860.82 0
860.88 0
860.95 0
861.02 0
861.08 0
861.15 0
861.22 0
861.29 0
861.35 0
861.42 0
861.49 0
861.56 0
861.62 0
861.69 0
861.76 0
861.82 0
861.89 0
861.96 0
862.03 0
862.09 0
862.16 0
862.23 0
862.30 0
862.36 0
862.43 0
862.50 0
862.57 0
862.63 0
862.70 0
862.77 0
862.83 0
862.90 0
862.97 0
863.04 0
863.10 0
863.17 0
863.24 0
863.31 0
863.37 0
863.44 0
863.51 0
863.58 0
863.64 0
863.71 0
863.78 0
863.85 0
863.91 0
863.98 0
864.05 0
864.12 0
864.18 0
864.25 0
864.32 0
864.38 0
864.45 0
864.52 0
864.59 0
864.65 0
864.72 0
864.79 0
864.86 0
864.92 0
864.99 0
865.06 0
865.13 0
865.19 0
865.26 0
865.33 0
865.40 0
865.46 0
865.53 0
865.60 0
865.67 0
865.73 0
865.80 0
865.87 0
865.94 0
866.00 0
866.07 0
866.14 0
866.21 0
866.27 0
866.34 0
866.41 0
866.48 0
866.54 0
866.61 0
866.68 0
866.75 0
866.81 0
866.88 0
866.95 0
867.02 0
867.08 0
867.15 0
867.22 0
867.29 0
867.35 0
867.42 0
867.49 0
867.56 0
867.62 0
867.69 0
867.76 0
867.83 0
867.89 0
867.96 0
868.03 0
868.10 0
868.16 0
868.23 0
868.30 0
868.37 0
868.43 0
868.50 0
868.57 0
868.64 0
868.70 0
868.77 0
868.84 0
868.91 0
868.98 0
869.04 0
869.11 0
869.18 0
869.25 0
869.31 0
869.38 0
869.45 0
869.52 0
869.58 0
869.65 0
869.72 0
869.79 0
869.85 0
869.92 0
869.99 0
870.06 0
870.12 0
870.19 0
870.26 0
870.33 0
870.40 0
870.46 0
870.53 0
870.60 0
870.67 0
870.73 0
870.80 0
870.87 0
870.94 0
871.00 0
871.07 0
871.14 0
871.21 0
871.28 0
871.34 0
871.41 0
871.48 0
871.55 0
871.61 0
871.68 0
871.75 0
871.82 0
871.88 0
871.95 0
872.02 0
872.09 0
872.16 0
872.22 0
872.29 0
872.36 0
872.43 0
872.49 0
872.56 0
872.63 0
872.70 0
872.76 0
872.83 0
872.90 0
872.97 0
873.04 0
873.10 0
873.17 0
873.24 0
873.31 0
873.37 0
873.44 0
873.51 0
873.58 0
873.65 0
873.71 0
873.78 0
873.85 0
873.92 0
873.98 0
874.05 0
874.12 0
874.19 0
874.26 0
874.32 0
874.39 0
874.46 0
874.53 0
874.60 0
874.66 0
874.73 0
874.80 0
874.87 0
874.93 0
875.00 0
875.07 0
875.14 0
875.21 0
875.27 0
875.34 0
875.41 0
875.48 0
875.54 0
875.61 0
875.68 0
875.75 0
875.82 0
875.88 0
875.95 0
876.02 0
876.09 0
876.16 0
876.22 0
876.29 0
876.36 0
876.43 0
876.49 0
876.56 0
876.63 0
876.70 0
876.77 0
876.83 0
876.90 0
876.97 0
877.04 0
877.11 0
877.17 0
877.24 0
877.31 0
877.38 0
877.45 0
877.51 0
877.58 0
877.65 0
877.72 0
877.79 0
877.85 0
877.92 0
877.99 0
878.06 0
878.13 0
878.19 0
878.26 0
878.33 0
878.40 0
878.46 0
878.53 0
878.60 0
878.67 0
878.74 0
878.80 0
878.87 0
878.94 0
879.01 0
879.08 0
879.14 0
879.21 0
879.28 0
879.35 0
879.42 0
879.48 0
879.55 0
879.62 0
879.69 0
879.76 0
879.82 0
879.89 0
879.96 0
880.03 0
880.10 0
880.16 0
880.23 0
880.30 0
880.37 0
880.44 0
880.50 0
880.57 0
880.64 0
880.71 0
880.78 0
880.85 0
880.91 0
880.98 0
881.05 0
881.12 0
881.19 0
881.25 0
881.32 0
881.39 0
881.46 0
881.53 0
881.59 0
881.66 0
881.73 0
881.80 0
881.87 0
881.93 0
882.00 0
882.07 0
882.14 0
882.21 0
882.28 0
882.34 0
882.41 0
882.48 0
882.55 0
882.62 0
882.68 0
882.75 0
882.82 0
882.89 0
882.96 0
883.02 0
883.09 0
883.16 0
883.23 0
883.30 0
883.37 0
883.43 0
883.50 0
883.57 0
883.64 0
883.71 0
883.77 0
883.84 0
883.91 0
883.98 0
884.05 0
884.12 0
884.18 0
884.25 0
884.32 0
884.39 0
884.46 0
884.52 0
884.59 0
884.66 0
884.73 0
884.80 0
884.87 0
884.93 0
885.00 0
885.07 0
885.14 0
885.21 0
885.27 0
885.34 0
885.41 0
885.48 0
885.55 0
885.62 0
885.68 0
885.75 0
885.82 0
885.89 0
885.96 0
886.03 0
886.09 0
886.16 0
886.23 0
886.30 0
886.37 0
886.43 0
886.50 0
886.57 0
886.64 0
886.71 0
886.78 0
886.84 0
886.91 0
886.98 0
887.05 0
887.12 0
887.19 0
887.25 0
887.32 0
887.39 0
887.46 0
887.53 0
887.60 0
887.66 0
887.73 0
887.80 0
887.87 0
887.94 0
888.01 0
888.07 0
888.14 0
888.21 0
888.28 0
888.35 0
888.42 0
888.48 0
888.55 0
888.62 0
888.69 0
888.76 0
888.83 0
888.89 0
888.96 0
889.03 0
889.10 0
889.17 0
889.24 0
889.30 0
889.37 0
889.44 0
889.51 0
889.58 0
889.65 0
889.71 0
889.78 0
889.85 0
889.92 0
889.99 0
890.06 0
890.13 0
890.19 0
890.26 0
890.33 0
890.40 0
890.47 0
890.54 0
890.60 0
890.67 0
890.74 0
890.81 0
890.88 0
890.95 0
891.02 0
891.08 0
891.15 0
891.22 0
891.29 0
891.36 0
891.43 0
891.49 0
891.56 0
891.63 0
891.70 0
891.77 0
891.84 0
891.91 0
891.97 0
892.04 0
892.11 0
892.18 0
892.25 0
892.32 0
892.38 0
892.45 0
892.52 0
892.59 0
892.66 0
892.73 0
892.80 0
892.86 0
892.93 0
893.00 0
893.07 0
893.14 0
893.21 0
893.28 0
893.34 0
893.41 0
893.48 0
893.55 0
893.62 0
893.69 0
893.76 0
893.82 0
893.89 0
893.96 0
894.03 0
894.10 0
894.17 0
894.24 0
894.30 0
894.37 0
894.44 0
894.51 0
894.58 0
894.65 0
894.72 0
894.78 0
894.85 0
894.92 0
894.99 0
895.06 0
895.13 0
895.20 0
895.26 0
895.33 0
895.40 0
895.47 0
895.54 0
895.61 0
895.68 0
895.74 0
895.81 0
895.88 0
895.95 0
896.02 0
896.09 0
896.16 0
896.22 0
896.29 0
896.36 0
896.43 0
896.50 0
896.57 0
896.64 0
896.71 0
896.77 0
896.84 0
896.91 0
896.98 0
897.05 0
897.12 0
897.19 0
897.25 0
897.32 0
897.39 0
897.46 0
897.53 0
897.60 0
897.67 0
897.74 0
897.80 0
897.87 0
897.94 0
898.01 0
898.08 0
898.15 0
898.22 0
898.29 0
898.35 0
898.42 0
898.49 0
898.56 0
898.63 0
898.70 0
898.77 0
898.84 0
898.90 0
898.97 0
899.04 0
899.11 0
899.18 0
899.25 0
899.32 0
899.39 0
899.45 0
899.52 0
899.59 0
899.66 0
899.73 0
899.80 0
899.87 0
899.94 0
900.00 0
900.07 0
900.14 0
900.21 0
900.28 0
900.35 0
900.42 0
900.49 0
900.55 0
900.62 0
900.69 0
900.76 0
900.83 0
900.90 0
900.97 0
901.04 0
901.11 0
901.17 0
901.24 0
901.31 0
901.38 0
901.45 0
901.52 0
901.59 0
901.66 0
901.73 0
901.79 0
901.86 0
901.93 0
902.00 0
902.07 0
902.14 0
902.21 0
902.28 0
902.34 0
902.41 0
902.48 0
902.55 0
902.62 0
902.69 0
902.76 0
902.83 0
902.90 0
902.97 0
903.03 0
903.10 0
903.17 0
903.24 0
903.31 0
903.38 0
903.45 0
903.52 0
903.59 0
903.65 0
903.72 0
903.79 0
903.86 0
903.93 0
904.00 0
904.07 0
904.14 0
904.21 0
904.27 0
904.34 0
904.41 0
904.48 0
904.55 0
904.62 0
904.69 0
904.76 0
904.83 0
904.90 0
904.96 0
905.03 0
905.10 0
905.17 0
905.24 0
905.31 0
905.38 0
905.45 0
905.52 0
905.59 0
905.65 0
905.72 0
905.79 0
905.86 0
905.93 0
906.00 0
906.07 0
906.14 0
906.21 0
906.28 0
906.34 0
906.41 0
906.48 0
906.55 0
906.62 0
906.69 0
906.76 0
906.83 0
906.90 0
906.97 0
907.04 0
907.10 0
907.17 0
907.24 0
907.31 0
907.38 0
907.45 0
907.52 0
907.59 0
907.66 0
907.73 0
907.79 0
907.86 0
907.93 0
908.00 0
908.07 0
908.14 0
908.21 0
908.28 0
908.35 0
908.42 0
908.49 0
908.56 0
908.62 0
908.69 0
908.76 0
908.83 0
908.90 0
908.97 0
909.04 0
909.11 0
909.18 0
909.25 0
909.32 0
909.38 0
909.45 0
909.52 0
909.59 0
909.66 0
909.73 0
909.80 0
909.87 0
909.94 0
910.01 0
910.08 0
910.15 0
910.21 0
910.28 0
910.35 0
910.42 0
910.49 0
910.56 0
910.63 0
910.70 0
910.77 0
910.84 0
910.91 0
910.98 0
911.05 0
911.11 0
911.18 0
911.25 0
911.32 0
911.39 0
911.46 0
911.53 0
911.60 0
911.67 0
911.74 0
911.81 0
911.88 0
911.95 0
912.01 0
912.08 0
912.15 0
912.22 0
912.29 0
912.36 0
912.43 0
912.50 0
912.57 0
912.64 0
912.71 0
912.78 0
912.85 0
912.91 0
912.98 0
913.05 0
913.12 0
913.19 0
913.26 0
913.33 0
913.40 0
913.47 0
913.54 0
913.61 0
913.68 0
913.75 0
913.82 0
913.89 0
913.95 0
914.02 0
914.09 0
914.16 0
914.23 0
914.30 0
914.37 0
914.44 0
914.51 0
914.58 0
914.65 0
914.72 0
914.79 0
914.86 0
914.93 0
914.99 0
915.06 0
915.13 0
915.20 0
915.27 0
915.34 0
915.41 0
915.48 0
915.55 0
915.62 0
915.69 0
915.76 0
915.83 0
915.90 0
915.97 0
916.04 0
916.10 0
916.17 0
916.24 0
916.31 0
916.38 0
916.45 0
916.52 0
916.59 0
916.66 0
916.73 0
916.80 0
916.87 0
916.94 0
917.01 0
917.08 0
917.15 0
917.22 0
917.29 0
917.35 0
917.42 0
917.49 0
917.56 0
917.63 0
917.70 0
917.77 0
917.84 0
917.91 0
917.98 0
918.05 0
918.12 0
918.19 0
918.26 0
918.33 0
918.40 0
918.47 0
918.54 0
918.61 0
918.67 0
918.74 0
918.81 0
918.88 0
918.95 0
919.02 0
919.09 0
919.16 0
919.23 0
919.30 0
919.37 0
919.44 0
919.51 0
919.58 0
919.65 0
919.72 0
919.79 0
919.86 0
919.93 0
920.00 0
920.07 0
920.13 0
920.20 0
920.27 0
920.34 0
920.41 0
920.48 0
920.55 0
920.62 0
920.69 0
920.76 0
920.83 0
920.90 0
920.97 0
921.04 0
921.11 0
921.18 0
921.25 0
921.32 0
921.39 0
921.46 0
921.53 0
921.60 0
921.67 0
921.74 0
921.81 0
921.87 0
921.94 0
922.01 0
922.08 0
922.15 0
922.22 0
922.29 0
922.36 0
922.43 0
922.50 0
922.57 0
922.64 0
922.71 0
922.78 0
922.85 0
922.92 0
922.99 0
923.06 0
923.13 0
923.20 0
923.27 0
923.34 0
923.41 0
923.48 0
923.55 0
923.62 0
923.69 0
923.76 0
923.83 0
923.89 0
923.96 0
924.03 0
924.10 0
924.17 0
924.24 0
924.31 0
924.38 0
924.45 0
924.52 0
924.59 0
924.66 0
924.73 0
924.80 0
924.87 0
924.94 0
925.01 0
925.08 0
925.15 0
925.22 0
925.29 0
925.36 0
925.43 0
925.50 0
925.57 0
925.64 0
925.71 0
925.78 0
925.85 0
925.92 0
925.99 0
926.06 0
926.13 0
926.20 0
926.27 0
926.34 0
926.41 0
926.48 0
926.55 0
926.62 0
926.69 0
926.75 0
926.82 0
926.89 0
926.96 0
927.03 0
927.10 0
927.17 0
927.24 0
927.31 0
927.38 0
927.45 0
927.52 0
927.59 0
927.66 0
927.73 0
927.80 0
927.87 0
927.94 0
928.01 0
928.08 0
928.15 0
928.22 0
928.29 0
928.36 0
928.43 0
928.50 0
928.57 0
928.64 0
928.71 0
928.78 0
928.85 0
928.92 0
928.99 0
929.06 0
929.13 0
929.20 0
929.27 0
929.34 0
929.41 0
929.48 0
929.55 0
929.62 0
929.69 0
929.76 0
929.83 0
929.90 0
929.97 0
930.04 0
930.11 0
930.18 0
930.25 0
930.32 0
930.39 0
930.46 0
930.53 0
930.60 0
930.67 0
930.74 0
930.81 0
930.88 0
930.95 0
931.02 0
931.09 0
931.16 0
931.23 0
931.30 0
931.37 0
931.44 0
931.51 0
931.58 0
931.65 0
931.72 0
931.79 0
931.86 0
931.93 0
932.00 0
932.07 0
932.14 0
932.21 0
932.28 0
932.35 0
932.42 0
932.49 0
932.56 0
932.63 0
932.70 0
932.77 0
932.84 0
932.91 0
932.98 0
933.05 0
933.12 0
933.19 0
933.26 0
933.33 0
933.40 0
933.47 0
933.54 0
933.61 0
933.68 0
933.75 0
933.82 0
933.89 0
933.96 0
934.03 0
934.10 0
934.17 0
934.24 0
934.31 0
934.38 0
934.45 0
934.52 0
934.59 0
934.66 0
934.73 0
934.80 0
934.87 0
934.94 0
935.01 0
935.08 0
935.15 0
935.22 0
935.29 0
935.36 0
935.43 0
935.50 0
935.57 0
935.64 0
935.71 0
935.78 0
935.85 0
935.92 0
935.99 0
936.06 0
936.13 0
936.20 0
936.27 0
936.34 0
936.41 0
936.48 0
936.55 0
936.62 0
936.69 0
936.76 0
936.83 0
936.90 0
936.97 0
937.05 0
937.12 0
937.19 0
937.26 0
937.33 0
937.40 0
937.47 0
937.54 0
937.61 0
937.68 0
937.75 0
937.82 0
937.89 0
937.96 0
938.03 0
938.10 0
938.17 0
938.24 0
938.31 0
938.38 0
938.45 0
938.52 0
938.59 0
938.66 0
938.73 0
938.80 0
938.87 0
938.94 0
939.01 0
939.08 0
939.15 0
939.22 0
939.29 0
939.36 0
939.43 0
939.50 0
939.57 0
939.64 0
939.71 0
939.78 0
939.86 0
939.93 0
940.00 0
940.07 0
940.14 0
940.21 0
940.28 0
940.35 0
940.42 0
940.49 0
940.56 0
940.63 0
940.70 0
940.77 0
940.84 0
940.91 0
940.98 0
941.05 0
941.12 0
941.19 0
941.26 0
941.33 0
941.40 0
941.47 0
941.54 0
941.61 0
941.68 0
941.75 0
941.82 0
941.89 0
941.97 0
942.04 0
942.11 0
942.18 0
942.25 0
942.32 0
942.39 0
942.46 0
942.53 0
942.60 0
942.67 0
942.74 0
942.81 0
942.88 0
942.95 0
943.02 0
943.09 0
943.16 0
943.23 0
943.30 0
943.37 0
943.44 0
943.51 0
943.58 0
943.66 0
943.73 0
943.80 0
943.87 0
943.94 0
944.01 0
944.08 0
944.15 0
944.22 0
944.29 0
944.36 0
944.43 0
944.50 0
944.57 0
944.64 0
944.71 0
944.78 0
944.85 0
944.92 0
944.99 0
945.06 0
945.14 0
945.21 0
945.28 0
945.35 0
945.42 0
945.49 0
945.56 0
945.63 0
945.70 0
945.77 0
945.84 0
945.91 0
945.98 0
946.05 0
946.12 0
946.19 0
946.26 0
946.33 0
946.40 0
946.47 0
946.55 0
946.62 0
946.69 0
946.76 0
946.83 0
946.90 0
946.97 0
947.04 0
947.11 0
947.18 0
947.25 0
947.32 0
947.39 0
947.46 0
947.53 0
947.60 0
947.67 0
947.75 0
947.82 0
947.89 0
947.96 0
948.03 0
948.10 0
948.17 0
948.24 0
948.31 0
948.38 0
948.45 0
948.52 0
948.59 0
948.66 0
948.73 0
948.80 0
948.88 0
948.95 0
949.02 0
949.09 0
949.16 0
949.23 0
949.30 0
949.37 0
949.44 0
949.51 0
949.58 0
949.65 0
949.72 0
949.79 0
949.86 0
949.93 0
950.01 0
950.08 0
950.15 0
950.22 0
950.29 0
950.36 0
950.43 0
950.50 0
950.57 0
950.64 0
950.71 0
950.78 0
950.85 0
950.92 0
951.00 0
951.07 0
951.14 0
951.21 0
951.28 0
951.35 0
951.42 0
951.49 0
951.56 0
951.63 0
951.70 0
951.77 0
951.84 0
951.91 0
951.99 0
952.06 0
952.13 0
952.20 0
952.27 0
952.34 0
952.41 0
952.48 0
952.55 0
952.62 0
952.69 0
952.76 0
952.83 0
952.91 0
952.98 0
953.05 0
953.12 0
953.19 0
953.26 0
953.33 0
953.40 0
953.47 0
953.54 0
953.61 0
953.68 0
953.76 0
953.83 0
953.90 0
953.97 0
954.04 0
954.11 0
954.18 0
954.25 0
954.32 0
954.39 0
954.46 0
954.53 0
954.61 0
954.68 0
954.75 0
954.82 0
954.89 0
954.96 0
955.03 0
955.10 0
955.17 0
955.24 0
955.31 0
955.38 0
955.46 0
955.53 0
955.60 0
955.67 0
955.74 0
955.81 0
955.88 0
955.95 0
956.02 0
956.09 0
956.16 0
956.24 0
956.31 0
956.38 0
956.45 0
956.52 0
956.59 0
956.66 0
956.73 0
956.80 0
956.87 0
956.94 0
957.02 0
957.09 0
957.16 0
957.23 0
957.30 0
957.37 0
957.44 0
957.51 0
957.58 0
957.65 0
957.73 0
957.80 0
957.87 0
957.94 0
958.01 0
958.08 0
958.15 0
958.22 0
958.29 0
958.36 0
958.44 0
958.51 0
958.58 0
958.65 0
958.72 0
958.79 0
958.86 0
958.93 0
959.00 0
959.07 0
959.15 0
959.22 0
959.29 0
959.36 0
959.43 0
959.50 0
959.57 0
959.64 0
959.71 0
959.78 0
959.86 0
959.93 0
960.00 0
960.07 0
960.14 0
960.21 0
960.28 0
960.35 0
960.42 0
960.49 0
960.57 0
960.64 0
960.71 0
960.78 0
960.85 0
960.92 0
960.99 0
961.06 0
961.13 0
961.21 0
961.28 0
961.35 0
961.42 0
961.49 0
961.56 0
961.63 0
961.70 0
961.77 0
961.85 0
961.92 0
961.99 0
962.06 0
962.13 0
962.20 0
962.27 0
962.34 0
962.41 0
962.49 0
962.56 0
962.63 0
962.70 0
962.77 0
962.84 0
962.91 0
962.98 0
963.06 0
963.13 0
963.20 0
963.27 0
963.34 0
963.41 0
963.48 0
963.55 0
963.62 0
963.70 0
963.77 0
963.84 0
963.91 0
963.98 0
964.05 0
964.12 0
964.19 0
964.27 0
964.34 0
964.41 0
964.48 0
964.55 0
964.62 0
964.69 0
964.76 0
964.84 0
964.91 0
964.98 0
965.05 0
965.12 0
965.19 0
965.26 0
965.33 0
965.40 0
965.48 0
965.55 0
965.62 0
965.69 0
965.76 0
965.83 0
965.90 0
965.98 0
966.05 0
966.12 0
966.19 0
966.26 0
966.33 0
966.40 0
966.47 0
966.55 0
966.62 0
966.69 0
966.76 0
966.83 0
966.90 0
966.97 0
967.04 0
967.12 0
967.19 0
967.26 0
967.33 0
967.40 0
967.47 0
967.54 0
967.61 0
967.69 0
967.76 0
967.83 0
967.90 0
967.97 0
968.04 0
968.11 0
968.19 0
968.26 0
968.33 0
968.40 0
968.47 0
968.54 0
968.61 0
968.69 0
968.76 0
968.83 0
968.90 0
968.97 0
969.04 0
969.11 0
969.18 0
969.26 0
969.33 0
969.40 0
969.47 0
969.54 0
969.61 0
969.68 0
969.76 0
969.83 0
969.90 0
969.97 0
970.04 0
970.11 0
970.18 0
970.26 0
970.33 0
970.40 0
970.47 0
970.54 0
970.61 0
970.68 0
970.76 0
970.83 0
970.90 0
970.97 0
971.04 0
971.11 0
971.18 0
971.26 0
971.33 0
971.40 0
971.47 0
971.54 0
971.61 0
971.69 0
971.76 0
971.83 0
971.90 0
971.97 0
972.04 0
972.11 0
972.19 0
972.26 0
972.33 0
972.40 0
972.47 0
972.54 0
972.61 0
972.69 0
972.76 0
972.83 0
972.90 0
972.97 0
973.04 0
973.12 0
973.19 0
973.26 0
973.33 0
973.40 0
973.47 0
973.54 0
973.62 0
973.69 0
973.76 0
973.83 0
973.90 0
973.97 0
974.05 0
974.12 0
974.19 0
974.26 0
974.33 0
974.40 0
974.47 0
974.55 0
974.62 0
974.69 0
974.76 0
974.83 0
974.90 0
974.98 0
975.05 0
975.12 0
975.19 0
975.26 0
975.33 0
975.41 0
975.48 0
975.55 0
975.62 0
975.69 0
975.76 0
975.84 0
975.91 0
975.98 0
976.05 0
976.12 0
976.19 0
976.27 0
976.34 0
976.41 0
976.48 0
976.55 0
976.62 0
976.70 0
976.77 0
976.84 0
976.91 0
976.98 0
977.05 0
977.13 0
977.20 0
977.27 0
977.34 0
977.41 0
977.48 0
977.56 0
977.63 0
977.70 0
977.77 0
977.84 0
977.91 0
977.99 0
978.06 0
978.13 0
978.20 0
978.27 0
978.34 0
978.42 0
978.49 0
978.56 0
978.63 0
978.70 0
978.77 0
978.85 0
978.92 0
978.99 0
979.06 0
979.13 0
979.21 0
979.28 0
979.35 0
979.42 0
979.49 0
979.56 0
979.64 0
979.71 0
979.78 0
979.85 0
979.92 0
979.99 0
980.07 0
980.14 0
980.21 0
980.28 0
980.35 0
980.43 0
980.50 0
980.57 0
980.64 0
980.71 0
980.78 0
980.86 0
980.93 0
981.00 0
981.07 0
981.14 0
981.22 0
981.29 0
981.36 0
981.43 0
981.50 0
981.57 0
981.65 0
981.72 0
981.79 0
981.86 0
981.93 0
982.01 0
982.08 0
982.15 0
982.22 0
982.29 0
982.36 0
982.44 0
982.51 0
982.58 0
982.65 0
982.72 0
982.80 0
982.87 0
982.94 0
983.01 0
983.08 0
983.16 0
983.23 0
983.30 0
983.37 0
983.44 0
983.52 0
983.59 0
983.66 0
983.73 0
983.80 0
983.87 0
983.95 0
984.02 0
984.09 0
984.16 0
984.23 0
984.31 0
984.38 0
984.45 0
984.52 0
984.59 0
984.67 0
984.74 0
984.81 0
984.88 0
984.95 0
985.03 0
985.10 0
985.17 0
985.24 0
985.31 0
985.39 0
985.46 0
985.53 0
985.60 0
985.67 0
985.75 0
985.82 0
985.89 0
985.96 0
986.03 0
986.11 0
986.18 0
986.25 0
986.32 0
986.39 0
986.47 0
986.54 0
986.61 0
986.68 0
986.75 0
986.83 0
986.90 0
986.97 0
987.04 0
987.11 0
987.19 0
987.26 0
987.33 0
987.40 0
987.47 0
987.55 0
987.62 0
987.69 0
987.76 0
987.83 0
987.91 0
987.98 0
988.05 0
988.12 0
988.20 0
988.27 0
988.34 0
988.41 0
988.48 0
988.56 0
988.63 0
988.70 0
988.77 0
988.84 0
988.92 0
988.99 0
989.06 0
989.13 0
989.20 0
989.28 0
989.35 0
989.42 0
989.49 0
989.57 0
989.64 0
989.71 0
989.78 0
989.85 0
989.93 0
990.00 0
990.07 0
990.14 0
990.21 0
990.29 0
990.36 0
990.43 0
990.50 0
990.58 0
990.65 0
990.72 0
990.79 0
990.86 0
990.94 0
991.01 0
991.08 0
991.15 0
991.23 0
991.30 0
991.37 0
991.44 0
991.51 0
991.59 0
991.66 0
991.73 0
991.80 0
991.88 0
991.95 0
992.02 0
992.09 0
992.16 0
992.24 0
992.31 0
992.38 0
992.45 0
992.53 0
992.60 0
992.67 0
992.74 0
992.81 0
992.89 0
992.96 0
993.03 0
993.10 0
993.18 0
993.25 0
993.32 0
993.39 0
993.46 0
993.54 0
993.61 0
993.68 0
993.75 0
993.83 0
993.90 0
993.97 0
994.04 0
994.12 0
994.19 0
994.26 0
994.33 0
994.40 0
994.48 0
994.55 0
994.62 0
994.69 0
994.77 0
994.84 0
994.91 0
994.98 0
995.06 0
995.13 0
995.20 0
995.27 0
995.34 0
995.42 0
995.49 0
995.56 0
995.63 0
995.71 0
995.78 0
995.85 0
995.92 0
996.00 0
996.07 0
996.14 0
996.21 0
996.29 0
996.36 0
996.43 0
996.50 0
996.57 0
996.65 0
996.72 0
996.79 0
996.86 0
996.94 0
997.01 0
997.08 0
997.15 0
997.23 0
997.30 0
997.37 0
997.44 0
997.52 0
997.59 0
997.66 0
997.73 0
997.81 0
997.88 0
997.95 0
998.02 0
998.10 0
998.17 0
998.24 0
998.31 0
998.39 0
998.46 0
998.53 0
998.60 0
998.68 0
998.75 0
998.82 0
998.89 0
998.97 0
999.04 0
999.11 0
999.18 0
999.26 0
999.33 0
999.40 0
999.47 0
999.55 0
999.62 0
999.69 0
999.76 0
999.84 0
999.91 0
999.98 0
1000.05 0
1000.13 0
1000.20 0
1000.27 0
1000.34 0
1000.42 0
1000.49 0
1000.56 0
1000.63 0
1000.71 0
1000.78 0
1000.85 0
1000.92 0
1001.00 0
1001.07 0
1001.14 0
1001.21 0
1001.29 0
1001.36 0
1001.43 0
1001.50 0
1001.58 0
1001.65 0
1001.72 0
1001.79 0
1001.87 0
1001.94 0
1002.01 0
1002.08 0
1002.16 0
1002.23 0
1002.30 0
1002.37 0
1002.45 0
1002.52 0
1002.59 0
1002.67 0
1002.74 0
1002.81 0
1002.88 0
1002.96 0
1003.03 0
1003.10 0
1003.17 0
1003.25 0
1003.32 0
1003.39 0
1003.46 0
1003.54 0
1003.61 0
1003.68 0
1003.75 0
1003.83 0
1003.90 0
1003.97 0
1004.05 0
1004.12 0
1004.19 0
1004.26 0
1004.34 0
1004.41 0
1004.48 0
1004.55 0
1004.63 0
1004.70 0
1004.77 0
1004.84 0
1004.92 0
1004.99 0
1005.06 0
1005.14 0
1005.21 0
1005.28 0
1005.35 0
1005.43 0
1005.50 0
1005.57 0
1005.64 0
1005.72 0
1005.79 0
1005.86 0
1005.94 0
1006.01 0
1006.08 0
1006.15 0
1006.23 0
1006.30 0
1006.37 0
1006.44 0
1006.52 0
1006.59 0
1006.66 0
1006.74 0
1006.81 0
1006.88 0
1006.95 0
1007.03 0
1007.10 0
1007.17 0
1007.24 0
1007.32 0
1007.39 0
1007.46 0
1007.54 0
1007.61 0
1007.68 0
1007.75 0
1007.83 0
1007.90 0
1007.97 0
1008.05 0
1008.12 0
1008.19 0
1008.26 0
1008.34 0
1008.41 0
1008.48 0
1008.56 0
1008.63 0
1008.70 0
1008.77 0
1008.85 0
1008.92 0
1008.99 0
1009.07 0
1009.14 0
1009.21 0
1009.28 0
1009.36 0
1009.43 0
1009.50 0
1009.58 0
1009.65 0
1009.72 0
1009.79 0
1009.87 0
1009.94 0
1010.01 0
1010.09 0
1010.16 0
1010.23 0
1010.30 0
1010.38 0
1010.45 0
1010.52 0
1010.60 0
1010.67 0
1010.74 0
1010.81 0
1010.89 0
1010.96 0
1011.03 0
1011.11 0
1011.18 0
1011.25 0
1011.32 0
1011.40 0
1011.47 0
1011.54 0
1011.62 0
1011.69 0
1011.76 0
1011.84 0
1011.91 0
1011.98 0
1012.05 0
1012.13 0
1012.20 0
1012.27 0
1012.35 0
1012.42 0
1012.49 0
1012.56 0
1012.64 0
1012.71 0
1012.78 0
1012.86 0
1012.93 0
1013.00 0
1013.08 0
1013.15 0
1013.22 0
1013.29 0
1013.37 0
1013.44 0
1013.51 0
1013.59 0
1013.66 0
1013.73 0
1013.81 0
1013.88 0
1013.95 0
1014.02 0
1014.10 0
1014.17 0
1014.24 0
1014.32 0
1014.39 0
1014.46 0
1014.54 0
1014.61 0
1014.68 0
1014.75 0
1014.83 0
1014.90 0
1014.97 0
1015.05 0
1015.12 0
1015.19 0
1015.27 0
1015.34 0
1015.41 0
1015.49 0
1015.56 0
1015.63 0
1015.70 0
1015.78 0
1015.85 0
1015.92 0
1016.00 0
1016.07 0
1016.14 0
1016.22 0
1016.29 0
1016.36 0
1016.44 0
1016.51 0
1016.58 0
1016.66 0
1016.73 0
1016.80 0
1016.87 0
1016.95 0
1017.02 0
1017.09 0
1017.17 0
1017.24 0
1017.31 0
1017.39 0
1017.46 0
1017.53 0
1017.61 0
1017.68 0
1017.75 0
1017.83 0
1017.90 0
1017.97 0
1018.04 0
1018.12 0
1018.19 0
1018.26 0
1018.34 0
1018.41 0
1018.48 0
1018.56 0
1018.63 0
1018.70 0
1018.78 0
1018.85 0
1018.92 0
1019.00 0
1019.07 0
1019.14 0
1019.22 0
1019.29 0
1019.36 0
1019.44 0
1019.51 0
1019.58 0
1019.66 0
1019.73 0
1019.80 0
1019.87 0
1019.95 0
1020.02 0
1020.09 0
1020.17 0
1020.24 0
1020.31 0
1020.39 0
1020.46 0
1020.53 0
1020.61 0
1020.68 0
1020.75 0
1020.83 0
1020.90 0
1020.97 0
1021.05 0
1021.12 0
1021.19 1
1021.27 1
1021.34 1
1021.41 1
1021.49 1
1021.56 1
1021.63 1
1021.71 1
1021.78 0
1021.85 0
1021.93 0
1022.00 0
1022.07 0
1022.15 0
1022.22 0
1022.29 0
1022.37 0
1022.44 0
1022.51 0
1022.59 0
1022.66 0
1022.73 0
1022.81 0
1022.88 0
1022.95 0
1023.03 0
1023.10 0
1023.17 0
1023.25 0
1023.32 0
1023.39 0
1023.47 0
1023.54 0
1023.61 0
1023.69 0
1023.76 0
1023.83 0
1023.91 0
1023.98 0
1024.05 0
1024.13 0
1024.20 0
1024.27 0
1024.35 0
1024.42 0
1024.49 0
1024.57 0
1024.64 0
1024.71 0
1024.79 1
1024.86 1
1024.93 1
1025.01 1
1025.08 1
1025.15 1
1025.23 1
1025.30 1
1025.37 1
1025.45 0
1025.52 0
1025.59 0
1025.67 0
1025.74 0
1025.82 0
1025.89 0
1025.96 0
1026.04 0
1026.11 0
1026.18 0
1026.26 0
1026.33 0
1026.40 0
1026.48 0
1026.55 0
1026.62 0
1026.70 0
1026.77 0
1026.84 0
1026.92 0
1026.99 0
1027.06 0
1027.14 0
1027.21 0
1027.28 0
1027.36 0
1027.43 0
1027.51 0
1027.58 0
1027.65 0
1027.73 1
1027.80 1
1027.87 1
1027.95 1
1028.02 1
1028.09 1
1028.17 1
1028.24 1
1028.31 1
1028.39 0
1028.46 0
1028.53 0
1028.61 0
1028.68 0
1028.76 0
1028.83 0
1028.90 0
1028.98 0
1029.05 0
1029.12 0
1029.20 0
1029.27 0
1029.34 0
1029.42 0
1029.49 0
1029.56 0
1029.64 0
1029.71 0
1029.79 0
1029.86 0
1029.93 0
1030.01 0
1030.08 0
1030.15 0
1030.23 0
1030.30 0
1030.37 1
1030.45 1
1030.52 1
1030.59 1
1030.67 0
1030.74 0
1030.82 0
1030.89 0
1030.96 0
1031.04 0
1031.11 0
1031.18 0
1031.26 0
1031.33 1
1031.40 1
1031.48 1
1031.55 1
1031.63 1
1031.70 1
1031.77 1
1031.85 1
1031.92 1
1031.99 1
1032.07 1
1032.14 1
1032.21 1
1032.29 1
1032.36 1
1032.44 0
1032.51 0
1032.58 0
1032.66 0
1032.73 0
1032.80 0
1032.88 0
1032.95 0
1033.03 0
1033.10 0
1033.17 0
1033.25 0
1033.32 0
1033.39 0
1033.47 0
1033.54 1
1033.62 0
1033.69 0
1033.76 0
1033.84 0
1033.91 0
1033.98 0
1034.06 0
1034.13 0
1034.20 0
1034.28 1
1034.35 1
1034.43 1
1034.50 1
1034.57 1
1034.65 1
1034.72 1
1034.80 1
1034.87 0
1034.94 0
1035.02 0
1035.09 1
1035.16 1
1035.24 1
1035.31 1
1035.39 2
1035.46 2
1035.53 2
1035.61 2
1035.68 2
1035.75 2
1035.83 1
1035.90 1
1035.98 1
1036.05 1
1036.12 1
1036.20 1
1036.27 1
1036.34 1
1036.42 1
1036.49 0
1036.57 0
1036.64 0
1036.71 0
1036.79 0
1036.86 0
1036.94 1
1037.01 1
1037.08 1
1037.16 2
1037.23 2
1037.30 2
1037.38 3
1037.45 3
1037.53 2
1037.60 2
1037.67 2
1037.75 1
1037.82 1
1037.90 1
1037.97 0
1038.04 0
1038.12 0
1038.19 0
1038.26 0
1038.34 0
1038.41 0
1038.49 0
1038.56 0
1038.63 0
1038.71 0
1038.78 0
1038.86 0
1038.93 0
1039.00 0
1039.08 0
1039.15 0
1039.23 0
1039.30 0
1039.37 0
1039.45 0
1039.52 0
1039.60 0
1039.67 0
1039.74 0
1039.82 0
1039.89 0
1039.97 0
1040.04 0
1040.11 0
1040.19 0
1040.26 0
1040.33 0
1040.41 1
1040.48 1
1040.56 1
1040.63 1
1040.70 1
1040.78 1
1040.85 1
1040.93 1
1041.00 1
1041.07 1
1041.15 0
1041.22 0
1041.30 0
1041.37 0
1041.44 0
1041.52 0
1041.59 0
1041.67 0
1041.74 0
1041.81 0
1041.89 0
1041.96 0
1042.04 0
1042.11 1
1042.18 1
1042.26 1
1042.33 1
1042.41 1
1042.48 1
1042.55 1
1042.63 1
1042.70 1
1042.78 2
1042.85 2
1042.93 2
1043.00 1
1043.07 1
1043.15 1
1043.22 1
1043.30 1
1043.37 1
1043.44 1
1043.52 1
1043.59 1
1043.67 1
1043.74 1
1043.81 1
1043.89 1
1043.96 1
1044.04 1
1044.11 1
1044.18 1
1044.26 1
1044.33 1
1044.41 2
1044.48 2
1044.56 2
1044.63 2
1044.70 1
1044.78 1
1044.85 1
1044.93 1
1045.00 1
1045.07 1
1045.15 1
1045.22 2
1045.30 2
1045.37 2
1045.44 2
1045.52 2
1045.59 2
1045.67 2
1045.74 2
1045.82 2
1045.89 2
1045.96 2
1046.04 2
1046.11 3
1046.19 3
1046.26 3
1046.33 3
1046.41 3
1046.48 3
1046.56 3
1046.63 3
1046.71 3
1046.78 3
1046.85 2
1046.93 2
1047.00 2
1047.08 2
1047.15 2
1047.22 1
1047.30 1
1047.37 1
1047.45 1
1047.52 2
1047.60 2
1047.67 2
1047.74 2
1047.82 1
1047.89 1
1047.97 1
1048.04 1
1048.12 2
1048.19 2
1048.26 2
1048.34 3
1048.41 3
1048.49 3
1048.56 3
1048.64 3
1048.71 3
1048.78 2
1048.86 2
1048.93 2
1049.01 1
1049.08 1
1049.16 1
1049.23 1
1049.30 2
1049.38 2
1049.45 2
1049.53 2
1049.60 2
1049.68 2
1049.75 2
1049.82 2
1049.90 2
1049.97 2
1050.05 2
1050.12 2
1050.20 2
1050.27 1
1050.34 1
1050.42 1
1050.49 1
1050.57 1
1050.64 0
1050.72 0
1050.79 1
1050.86 1
1050.94 1
1051.01 1
1051.09 2
1051.16 2
1051.24 2
1051.31 3
1051.38 3
1051.46 3
1051.53 3
1051.61 2
1051.68 2
1051.76 1
1051.83 1
1051.91 1
1051.98 0
1052.05 0
1052.13 0
1052.20 0
1052.28 0
1052.35 0
1052.43 0
1052.50 0
1052.57 0
1052.65 1
1052.72 1
1052.80 1
1052.87 1
1052.95 2
1053.02 2
1053.10 1
1053.17 1
1053.24 1
1053.32 1
1053.39 1
1053.47 1
1053.54 2
1053.62 2
1053.69 3
1053.77 3
1053.84 4
1053.91 3
1053.99 3
1054.06 3
1054.14 3
1054.21 3
1054.29 2
1054.36 2
1054.44 2
1054.51 2
1054.58 1
1054.66 1
1054.73 1
1054.81 1
1054.88 0
1054.96 0
1055.03 0
1055.11 0
1055.18 0
1055.25 0
1055.33 1
1055.40 1
1055.48 1
1055.55 2
1055.63 2
1055.70 2
1055.78 2
1055.85 2
1055.93 2
1056.00 2
1056.07 1
1056.15 1
1056.22 1
1056.30 1
1056.37 1
1056.45 1
1056.52 2
1056.60 2
1056.67 2
1056.74 2
1056.82 2
1056.89 2
1056.97 2
1057.04 2
1057.12 1
1057.19 1
1057.27 2
1057.34 2
1057.42 2
1057.49 3
1057.57 3
1057.64 3
1057.71 3
1057.79 3
1057.86 2
1057.94 2
1058.01 2
1058.09 1
1058.16 1
1058.24 1
1058.31 1
1058.39 2
1058.46 2
1058.53 2
1058.61 2
1058.68 3
1058.76 3
1058.83 2
1058.91 2
1058.98 2
1059.06 1
1059.13 1
1059.21 1
1059.28 1
1059.36 1
1059.43 1
1059.50 1
1059.58 1
1059.65 1
1059.73 1
1059.80 0
1059.88 0
1059.95 0
1060.03 0
1060.10 0
1060.18 0
1060.25 1
1060.33 1
1060.40 1
1060.48 1
1060.55 1
1060.62 1
1060.70 1
1060.77 1
1060.85 1
1060.92 1
1061.00 2
1061.07 2
1061.15 2
1061.22 2
1061.30 2
1061.37 2
1061.45 2
1061.52 2
1061.60 2
1061.67 2
1061.75 2
1061.82 2
1061.89 2
1061.97 2
1062.04 2
1062.12 2
1062.19 2
1062.27 2
1062.34 1
1062.42 1
1062.49 0
1062.57 0
1062.64 0
1062.72 0
1062.79 0
1062.87 0
1062.94 0
1063.02 1
1063.09 1
1063.17 1
1063.24 1
1063.32 1
1063.39 1
1063.46 2
1063.54 2
1063.61 2
1063.69 2
1063.76 2
1063.84 3
1063.91 3
1063.99 3
1064.06 4
1064.14 4
1064.21 4
1064.29 4
1064.36 4
1064.44 3
1064.51 3
1064.59 3
1064.66 3
1064.74 3
1064.81 3
1064.89 2
1064.96 2
1065.04 2
1065.11 1
1065.19 1
1065.26 1
1065.33 1
1065.41 1
1065.48 2
1065.56 2
1065.63 3
1065.71 3
1065.78 4
1065.86 4
1065.93 4
1066.01 5
1066.08 5
1066.16 6
1066.23 6
1066.31 6
1066.38 6
1066.46 6
1066.53 5
1066.61 5
1066.68 4
1066.76 3
1066.83 2
1066.91 2
1066.98 1
1067.06 1
1067.13 0
1067.21 0
1067.28 0
1067.36 0
1067.43 0
1067.51 0
1067.58 0
1067.66 0
1067.73 0
1067.81 0
1067.88 1
1067.96 1
1068.03 2
1068.11 2
1068.18 2
1068.26 2
1068.33 2
1068.41 2
1068.48 1
1068.56 1
1068.63 1
1068.71 0
1068.78 0
1068.86 0
1068.93 1
1069.01 1
1069.08 1
1069.16 1
1069.23 1
1069.31 1
1069.38 1
1069.46 1
1069.53 1
1069.61 1
1069.68 1
1069.76 1
1069.83 1
1069.91 1
1069.98 1
1070.06 1
1070.13 1
1070.21 2
1070.28 2
1070.36 3
1070.43 4
1070.51 4
1070.58 4
1070.66 4
1070.73 3
1070.81 3
1070.88 2
1070.96 1
1071.03 1
1071.11 0
1071.18 0
1071.26 0
1071.33 1
1071.41 1
1071.48 2
1071.56 2
1071.63 3
1071.71 3
1071.78 3
1071.86 3
1071.93 3
1072.01 3
1072.08 2
1072.16 2
1072.23 3
1072.31 3
1072.38 4
1072.46 4
1072.53 5
1072.61 5
1072.68 5
1072.76 5
1072.83 5
1072.91 4
1072.98 4
1073.06 4
1073.13 3
1073.21 3
1073.28 3
1073.36 3
1073.43 3
1073.51 3
1073.58 2
1073.66 2
1073.73 2
1073.81 1
1073.88 1
1073.96 1
1074.03 1
1074.11 2
1074.19 2
1074.26 2
1074.34 3
1074.41 3
1074.49 3
1074.56 3
1074.64 4
1074.71 4
1074.79 4
1074.86 5
1074.94 5
1075.01 6
1075.09 7
1075.16 7
1075.24 8
1075.31 8
1075.39 8
1075.46 7
1075.54 6
1075.61 5
1075.69 5
1075.76 4
1075.84 3
1075.91 3
1075.99 2
1076.06 2
1076.14 2
1076.22 2
1076.29 2
1076.37 2
1076.44 1
1076.52 1
1076.59 1
1076.67 1
1076.74 1
1076.82 1
1076.89 2
1076.97 2
1077.04 3
1077.12 3
1077.19 4
1077.27 4
1077.34 5
1077.42 5
1077.49 5
1077.57 4
1077.65 4
1077.72 3
1077.80 3
1077.87 2
1077.95 2
1078.02 2
1078.10 2
1078.17 2
1078.25 2
1078.32 3
1078.40 3
1078.47 3
1078.55 4
1078.62 4
1078.70 4
1078.77 5
1078.85 5
1078.93 5
1079.00 5
1079.08 5
1079.15 5
1079.23 6
1079.30 6
1079.38 7
1079.45 7
1079.53 8
1079.60 8
1079.68 8
1079.75 8
1079.83 8
1079.90 8
1079.98 7
1080.06 7
1080.13 6
1080.21 5
1080.28 4
1080.36 4
1080.43 3
1080.51 3
1080.58 3
1080.66 2
1080.73 2
1080.81 2
1080.88 2
1080.96 2
1081.04 3
1081.11 3
1081.19 3
1081.26 4
1081.34 4
1081.41 4
1081.49 5
1081.56 5
1081.64 5
1081.71 4
1081.79 4
1081.86 4
1081.94 4
1082.02 4
1082.09 4
1082.17 4
1082.24 3
1082.32 3
1082.39 2
1082.47 2
1082.54 2
1082.62 3
1082.69 3
1082.77 4
1082.85 4
1082.92 5
1083.00 5
1083.07 5
1083.15 5
1083.22 4
1083.30 4
1083.37 4
1083.45 4
1083.52 4
1083.60 4
1083.68 3
1083.75 3
1083.83 2
1083.90 2
1083.98 1
1084.05 1
1084.13 1
1084.20 1
1084.28 2
1084.36 2
1084.43 3
1084.51 3
1084.58 4
1084.66 4
1084.73 4
1084.81 4
1084.88 5
1084.96 5
1085.04 6
1085.11 6
1085.19 6
1085.26 6
1085.34 6
1085.41 6
1085.49 5
1085.56 5
1085.64 5
1085.71 6
1085.79 6
1085.87 6
1085.94 6
1086.02 5
1086.09 5
1086.17 4
1086.24 3
1086.32 3
1086.40 2
1086.47 2
1086.55 2
1086.62 2
1086.70 2
1086.77 2
1086.85 3
1086.92 3
1087.00 3
1087.08 3
1087.15 3
1087.23 3
1087.30 3
1087.38 3
1087.45 3
1087.53 4
1087.60 4
1087.68 4
1087.76 4
1087.83 4
1087.91 4
1087.98 4
1088.06 4
1088.13 4
1088.21 5
1088.29 5
1088.36 5
1088.44 5
1088.51 5
1088.59 5
1088.66 5
1088.74 5
1088.82 5
1088.89 5
1088.97 5
1089.04 5
1089.12 5
1089.19 5
1089.27 5
1089.34 5
1089.42 5
1089.50 5
1089.57 5
1089.65 5
1089.72 5
1089.80 4
1089.87 4
1089.95 4
1090.03 5
1090.10 5
1090.18 5
1090.25 6
1090.33 6
1090.40 6
1090.48 6
1090.56 6
1090.63 6
1090.71 5
1090.78 5
1090.86 5
1090.93 5
1091.01 5
1091.09 5
1091.16 5
1091.24 5
1091.31 5
1091.39 5
1091.47 4
1091.54 4
1091.62 4
1091.69 3
1091.77 3
1091.84 3
1091.92 3
1092.00 3
1092.07 3
1092.15 2
1092.22 2
1092.30 2
1092.37 2
1092.45 2
1092.53 2
1092.60 2
1092.68 2
1092.75 2
1092.83 2
1092.90 2
1092.98 2
1093.06 2
1093.13 2
1093.21 2
1093.28 3
1093.36 3
1093.44 3
1093.51 4
1093.59 4
1093.66 5
1093.74 5
1093.81 6
1093.89 6
1093.97 6
1094.04 6
1094.12 6
1094.19 6
1094.27 6
1094.35 5
1094.42 5
1094.50 4
1094.57 4
1094.65 3
1094.73 3
1094.80 3
1094.88 4
1094.95 4
1095.03 4
1095.10 4
1095.18 4
1095.26 4
1095.33 4
1095.41 4
1095.48 5
1095.56 6
1095.64 6
1095.71 7
1095.79 7
1095.86 7
1095.94 7
1096.02 6
1096.09 6
1096.17 6
1096.24 6
1096.32 5
1096.39 5
1096.47 5
1096.55 4
1096.62 3
1096.70 3
1096.77 3
1096.85 2
1096.93 2
1097.00 2
1097.08 3
1097.15 3
1097.23 4
1097.31 4
1097.38 5
1097.46 5
1097.53 6
1097.61 6
1097.69 6
1097.76 6
1097.84 6
1097.91 6
1097.99 5
1098.07 5
1098.14 5
1098.22 4
1098.29 4
1098.37 3
1098.45 3
1098.52 3
1098.60 2
1098.67 2
1098.75 2
1098.83 1
1098.90 1
1098.98 1
1099.05 1
1099.13 1
1099.21 1
1099.28 1
1099.36 0
1099.43 0
1099.51 0
1099.59 0
1099.66 0
1099.74 0
1099.81 0
1099.89 0
1099.97 0
1100.04 1
1100.12 1
1100.19 1
1100.27 1
1100.35 2
1100.42 2
1100.50 3
1100.58 3
1100.65 4
1100.73 5
1100.80 5
1100.88 6
1100.96 6
1101.03 5
1101.11 5
1101.18 5
1101.26 5
1101.34 5
1101.41 5
1101.49 5
1101.56 5
1101.64 4
1101.72 4
1101.79 4
1101.87 4
1101.94 4
1102.02 5
1102.10 5
1102.17 6
1102.25 7
1102.33 7
1102.40 8
1102.48 8
1102.55 7
1102.63 7
1102.71 6
1102.78 5
1102.86 4
1102.93 4
1103.01 4
1103.09 4
1103.16 4
1103.24 4
1103.32 4
1103.39 5
1103.47 5
1103.54 6
1103.62 6
1103.70 7
1103.77 7
1103.85 8
1103.92 8
1104.00 9
1104.08 9
1104.15 10
1104.23 11
1104.31 11
1104.38 11
1104.46 11
1104.53 10
1104.61 9
1104.69 9
1104.76 8
1104.84 8
1104.92 9
1104.99 10
1105.07 11
1105.14 12
1105.22 12
1105.30 13
1105.37 12
1105.45 12
1105.53 12
1105.60 11
1105.68 11
1105.75 11
1105.83 11
1105.91 11
1105.98 11
1106.06 11
1106.14 10
1106.21 9
1106.29 8
1106.36 8
1106.44 8
1106.52 8
1106.59 8
1106.67 8
1106.75 8
1106.82 8
1106.90 8
1106.97 8
1107.05 8
1107.13 8
1107.20 9
1107.28 9
1107.36 9
1107.43 9
1107.51 9
1107.59 9
1107.66 8
1107.74 8
1107.81 7
1107.89 7
1107.97 7
1108.04 7
1108.12 7
1108.20 8
1108.27 8
1108.35 9
1108.42 9
1108.50 9
1108.58 10
1108.65 10
1108.73 10
1108.81 9
1108.88 8
1108.96 8
1109.04 7
1109.11 6
1109.19 5
1109.26 4
1109.34 3
1109.42 2
1109.49 2
1109.57 2
1109.65 2
1109.72 2
1109.80 2
1109.88 3
1109.95 3
1110.03 4
1110.10 4
1110.18 4
1110.26 5
1110.33 5
1110.41 5
1110.49 5
1110.56 5
1110.64 5
1110.72 5
1110.79 5
1110.87 5
1110.95 5
1111.02 5
1111.10 6
1111.17 6
1111.25 7
1111.33 7
1111.40 8
1111.48 8
1111.56 8
1111.63 7
1111.71 7
1111.79 7
1111.86 7
1111.94 7
1112.02 7
1112.09 7
1112.17 7
1112.25 8
1112.32 8
1112.40 9
1112.47 10
1112.55 11
1112.63 12
1112.70 13
1112.78 14
1112.86 15
1112.93 15
1113.01 15
1113.09 15
1113.16 14
1113.24 14
1113.32 14
1113.39 15
1113.47 15
1113.55 16
1113.62 16
1113.70 17
1113.78 17
1113.85 17
1113.93 17
1114.00 17
1114.08 17
1114.16 16
1114.23 16
1114.31 16
1114.39 16
1114.46 17
1114.54 17
1114.62 18
1114.69 19
1114.77 19
1114.85 20
1114.92 19
1115.00 19
1115.08 18
1115.15 16
1115.23 15
1115.31 14
1115.38 13
1115.46 14
1115.54 14
1115.61 15
1115.69 16
1115.77 17
1115.84 18
1115.92 18
1116.00 18
1116.07 18
1116.15 18
1116.23 19
1116.30 19
1116.38 19
1116.46 20
1116.53 20
1116.61 20
1116.69 21
1116.76 21
1116.84 22
1116.92 22
1116.99 22
1117.07 22
1117.15 22
1117.22 22
1117.30 21
1117.38 20
1117.45 18
1117.53 17
1117.61 16
1117.68 15
1117.76 14
1117.84 14
1117.91 14
1117.99 14
1118.07 13
1118.14 13
1118.22 13
1118.30 13
1118.37 13
1118.45 13
1118.53 14
1118.60 15
1118.68 15
1118.76 15
1118.83 15
1118.91 14
1118.99 13
1119.06 12
1119.14 12
1119.22 12
1119.29 12
1119.37 13
1119.45 15
1119.52 17
1119.60 19
1119.68 21
1119.75 22
1119.83 23
1119.91 23
1119.98 23
1120.06 22
1120.14 21
1120.21 21
1120.29 20
1120.37 20
1120.44 20
1120.52 19
1120.60 19
1120.67 18
1120.75 17
1120.83 16
1120.90 15
1120.98 14
1121.06 14
1121.13 13
1121.21 13
1121.29 13
1121.36 13
1121.44 13
1121.52 13
1121.60 13
1121.67 13
1121.75 12
1121.83 12
1121.90 12
1121.98 12
1122.06 12
1122.13 12
1122.21 13
1122.29 13
1122.36 13
1122.44 12
1122.52 11
1122.59 10
1122.67 9
1122.75 8
1122.82 7
1122.90 7
1122.98 7
1123.05 7
1123.13 8
1123.21 9
1123.29 10
1123.36 10
1123.44 10
1123.52 10
1123.59 10
1123.67 10
1123.75 10
1123.82 10
1123.90 10
1123.98 10
1124.05 10
1124.13 9
1124.21 8
1124.28 7
1124.36 6
1124.44 5
1124.52 4
1124.59 4
1124.67 4
1124.75 4
1124.82 5
1124.90 5
1124.98 6
1125.05 7
1125.13 8
1125.21 9
1125.28 10
1125.36 10
1125.44 11
1125.52 10
1125.59 10
1125.67 9
1125.75 8
1125.82 8
1125.90 8
1125.98 8
1126.05 9
1126.13 11
1126.21 13
1126.28 15
1126.36 16
1126.44 17
1126.52 18
1126.59 17
1126.67 17
1126.75 16
1126.82 16
1126.90 15
1126.98 15
1127.05 15
1127.13 16
1127.21 16
1127.29 16
1127.36 15
1127.44 13
1127.52 11
1127.59 10
1127.67 8
1127.75 7
1127.82 7
1127.90 8
1127.98 8
1128.06 9
1128.13 9
1128.21 8
1128.29 6
1128.36 4
1128.44 3
1128.52 1
1128.59 0
1128.67 0
1128.75 0
1128.83 0
1128.90 0
1128.98 0
1129.06 0
1129.13 0
1129.21 0
1129.29 0
1129.37 0
1129.44 0
1129.52 2
1129.60 3
1129.67 5
1129.75 7
1129.83 8
1129.90 8
1129.98 7
1130.06 7
1130.14 5
1130.21 4
1130.29 3
1130.37 3
1130.44 3
1130.52 3
1130.60 5
1130.68 6
1130.75 7
1130.83 9
1130.91 10
1130.98 10
1131.06 11
1131.14 11
1131.22 12
1131.29 12
1131.37 13
1131.45 14
1131.52 15
1131.60 16
1131.68 17
1131.76 18
1131.83 18
1131.91 19
1131.99 20
1132.06 21
1132.14 23
1132.22 24
1132.30 24
1132.37 24
1132.45 24
1132.53 23
1132.60 22
1132.68 21
1132.76 19
1132.84 18
1132.91 16
1132.99 14
1133.07 13
1133.14 13
1133.22 13
1133.30 13
1133.38 14
1133.45 16
1133.53 17
1133.61 19
1133.68 20
1133.76 20
1133.84 20
1133.92 20
1133.99 19
1134.07 18
1134.15 17
1134.23 16
1134.30 16
1134.38 17
1134.46 18
1134.53 20
1134.61 21
1134.69 22
1134.77 22
1134.84 22
1134.92 21
1135.00 20
1135.07 19
1135.15 18
1135.23 18
1135.31 17
1135.38 17
1135.46 17
1135.54 16
1135.62 15
1135.69 14
1135.77 13
1135.85 13
1135.92 12
1136.00 13
1136.08 13
1136.16 14
1136.23 15
1136.31 16
1136.39 16
1136.47 16
1136.54 17
1136.62 17
1136.70 17
1136.78 17
1136.85 18
1136.93 18
1137.01 18
1137.08 19
1137.16 19
1137.24 20
1137.32 21
1137.39 22
1137.47 22
1137.55 22
1137.63 22
1137.70 21
1137.78 19
1137.86 18
1137.94 16
1138.01 15
1138.09 14
1138.17 13
1138.24 14
1138.32 15
1138.40 17
1138.48 19
1138.55 20
1138.63 21
1138.71 21
1138.79 21
1138.86 19
1138.94 18
1139.02 16
1139.10 14
1139.17 13
1139.25 12
1139.33 11
1139.41 11
1139.48 11
1139.56 10
1139.64 10
1139.72 10
1139.79 10
1139.87 11
1139.95 12
1140.02 13
1140.10 13
1140.18 13
1140.26 12
1140.33 11
1140.41 9
1140.49 7
1140.57 6
1140.64 5
1140.72 5
1140.80 5
1140.88 7
1140.95 8
1141.03 10
1141.11 11
1141.19 12
1141.26 12
1141.34 12
1141.42 12
1141.50 11
1141.57 10
1141.65 9
1141.73 8
1141.81 8
1141.88 8
1141.96 8
1142.04 9
1142.12 9
1142.19 11
1142.27 12
1142.35 13
1142.43 13
1142.50 14
1142.58 14
1142.66 14
1142.74 15
1142.81 15
1142.89 16
1142.97 17
1143.05 18
1143.12 19
1143.20 20
1143.28 21
1143.36 21
1143.43 21
1143.51 21
1143.59 20
1143.67 20
1143.74 19
1143.82 18
1143.90 18
1143.98 17
1144.05 16
1144.13 15
1144.21 14
1144.29 13
1144.36 12
1144.44 11
1144.52 11
1144.60 11
1144.68 12
1144.75 12
1144.83 13
1144.91 14
1144.99 14
1145.06 15
1145.14 15
1145.22 15
1145.30 14
1145.37 13
1145.45 12
1145.53 10
1145.61 9
1145.68 7
1145.76 6
1145.84 5
1145.92 4
1145.99 4
1146.07 4
1146.15 4
1146.23 5
1146.30 5
1146.38 6
1146.46 7
1146.54 8
1146.62 9
1146.69 9
1146.77 9
1146.85 8
1146.93 7
1147.00 7
1147.08 6
1147.16 5
1147.24 4
1147.31 4
1147.39 4
1147.47 5
1147.55 5
1147.63 5
1147.70 6
1147.78 6
1147.86 7
1147.94 9
1148.01 10
1148.09 11
1148.17 12
1148.25 13
1148.32 13
1148.40 14
1148.48 14
1148.56 14
1148.64 15
1148.71 16
1148.79 16
1148.87 16
1148.95 16
1149.02 16
1149.10 16
1149.18 15
1149.26 14
1149.33 13
1149.41 13
1149.49 12
1149.57 12
1149.65 12
1149.72 11
1149.80 11
1149.88 11
1149.96 11
1150.03 12
1150.11 13
1150.19 14
1150.27 15
1150.35 16
1150.42 17
1150.50 18
1150.58 19
1150.66 20
1150.73 21
1150.81 22
1150.89 24
1150.97 25
1151.05 27
1151.12 28
1151.20 28
1151.28 27
1151.36 26
1151.43 25
1151.51 23
1151.59 21
1151.67 20
1151.75 19
1151.82 18
1151.90 18
1151.98 18
1152.06 18
1152.14 18
1152.21 17
1152.29 17
1152.37 16
1152.45 14
1152.52 12
1152.60 11
1152.68 9
1152.76 8
1152.84 8
1152.91 9
1152.99 10
1153.07 11
1153.15 13
1153.23 14
1153.30 16
1153.38 17
1153.46 19
1153.54 21
1153.61 23
1153.69 25
1153.77 26
1153.85 28
1153.93 28
1154.00 28
1154.08 28
1154.16 28
1154.24 27
1154.32 27
1154.39 26
1154.47 25
1154.55 24
1154.63 23
1154.71 22
1154.78 22
1154.86 21
1154.94 21
1155.02 21
1155.09 21
1155.17 20
1155.25 19
1155.33 17
1155.41 15
1155.48 13
1155.56 11
1155.64 9
1155.72 7
1155.80 7
1155.87 7
1155.95 8
1156.03 10
1156.11 11
1156.19 12
1156.26 13
1156.34 13
1156.42 12
1156.50 12
1156.58 11
1156.65 11
1156.73 10
1156.81 11
1156.89 11
1156.97 12
1157.04 12
1157.12 13
1157.20 13
1157.28 14
1157.36 14
1157.43 14
1157.51 14
1157.59 14
1157.67 14
1157.75 13
1157.82 13
1157.90 12
1157.98 11
1158.06 10
1158.14 10
1158.21 10
1158.29 11
1158.37 11
1158.45 12
1158.53 12
1158.60 12
1158.68 11
1158.76 11
1158.84 10
1158.92 10
1159.00 10
1159.07 10
1159.15 11
1159.23 11
1159.31 11
1159.39 11
1159.46 11
1159.54 12
1159.62 13
1159.70 14
1159.78 16
1159.85 17
1159.93 18
1160.01 19
1160.09 19
1160.17 19
1160.24 18
1160.32 18
1160.40 17
1160.48 15
1160.56 14
1160.64 12
1160.71 9
1160.79 7
1160.87 4
1160.95 2
1161.03 0
1161.10 0
1161.18 0
1161.26 0
1161.34 0
1161.42 1
1161.49 2
1161.57 4
1161.65 5
1161.73 6
1161.81 7
1161.89 7
1161.96 7
1162.04 6
1162.12 5
1162.20 3
1162.28 2
1162.35 1
1162.43 0
1162.51 0
1162.59 0
1162.67 0
1162.75 0
1162.82 0
1162.90 0
1162.98 0
1163.06 0
1163.14 1
1163.21 3
1163.29 6
1163.37 9
1163.45 13
1163.53 15
1163.61 18
1163.68 19
1163.76 20
1163.84 21
1163.92 20
1164.00 20
1164.07 18
1164.15 16
1164.23 13
1164.31 11
1164.39 8
1164.47 6
1164.54 4
1164.62 3
1164.70 2
1164.78 2
1164.86 3
1164.94 5
1165.01 7
1165.09 9
1165.17 11
1165.25 13
1165.33 15
1165.41 16
1165.48 17
1165.56 17
1165.64 18
1165.72 18
1165.80 18
1165.88 18
1165.95 17
1166.03 17
1166.11 17
1166.19 17
1166.27 17
1166.35 18
1166.42 19
1166.50 19
1166.58 19
1166.66 18
1166.74 17
1166.81 16
1166.89 14
1166.97 13
1167.05 12
1167.13 11
1167.21 10
1167.28 9
1167.36 9
1167.44 9
1167.52 9
1167.60 10
1167.68 11
1167.76 13
1167.83 14
1167.91 15
1167.99 16
1168.07 17
1168.15 18
1168.23 17
1168.30 17
1168.38 16
1168.46 14
1168.54 13
1168.62 11
1168.70 10
1168.77 9
1168.85 8
1168.93 9
1169.01 9
1169.09 10
1169.17 11
1169.24 12
1169.32 13
1169.40 14
1169.48 14
1169.56 14
1169.64 14
1169.71 14
1169.79 13
1169.87 11
1169.95 9
1170.03 7
1170.11 5
1170.19 4
1170.26 3
1170.34 4
1170.42 6
1170.50 10
1170.58 13
1170.66 17
1170.73 20
1170.81 23
1170.89 25
1170.97 27
1171.05 27
1171.13 28
1171.21 28
1171.28 28
1171.36 27
1171.44 26
1171.52 25
1171.60 24
1171.68 22
1171.76 19
1171.83 17
1171.91 16
1171.99 14
1172.07 14
1172.15 14
1172.23 15
1172.30 17
1172.38 19
1172.46 21
1172.54 23
1172.62 24
1172.70 25
1172.78 25
1172.85 25
1172.93 25
1173.01 24
1173.09 23
1173.17 23
1173.25 22
1173.33 22
1173.40 21
1173.48 21
1173.56 21
1173.64 21
1173.72 22
1173.80 22
1173.88 23
1173.95 24
1174.03 25
1174.11 26
1174.19 28
1174.27 28
1174.35 28
1174.43 27
1174.50 26
1174.58 25
1174.66 23
1174.74 22
1174.82 22
1174.90 21
1174.98 21
1175.05 21
1175.13 20
1175.21 20
1175.29 19
1175.37 18
1175.45 18
1175.53 18
1175.60 18
1175.68 19
1175.76 20
1175.84 21
1175.92 22
1176.00 23
1176.08 24
1176.15 24
1176.23 24
1176.31 25
1176.39 25
1176.47 24
1176.55 23
1176.63 22
1176.71 21
1176.78 19
1176.86 18
1176.94 17
1177.02 17
1177.10 17
1177.18 17
1177.26 17
1177.33 17
1177.41 16
1177.49 15
1177.57 14
1177.65 12
1177.73 11
1177.81 10
1177.89 10
1177.96 10
1178.04 11
1178.12 12
1178.20 14
1178.28 15
1178.36 16
1178.44 17
1178.52 18
1178.59 18
1178.67 19
1178.75 19
1178.83 20
1178.91 20
1178.99 20
1179.07 19
1179.15 18
1179.22 17
1179.30 16
1179.38 15
1179.46 14
1179.54 14
1179.62 13
1179.70 13
1179.78 13
1179.85 12
1179.93 11
1180.01 9
1180.09 8
1180.17 7
1180.25 7
1180.33 7
1180.41 8
1180.48 9
1180.56 11
1180.64 13
1180.72 14
1180.80 15
1180.88 15
1180.96 15
1181.04 15
1181.11 14
1181.19 14
1181.27 13
1181.35 12
1181.43 12
1181.51 12
1181.59 12
1181.67 13
1181.75 13
1181.82 14
1181.90 14
1181.98 13
1182.06 12
1182.14 11
1182.22 10
1182.30 8
1182.38 8
1182.45 8
1182.53 9
1182.61 10
1182.69 12
1182.77 14
1182.85 15
1182.93 15
1183.01 14
1183.09 12
1183.16 10
1183.24 7
1183.32 4
1183.40 2
1183.48 0
1183.56 0
1183.64 0
1183.72 0
1183.80 0
1183.87 0
1183.95 0
1184.03 0
1184.11 0
1184.19 1
1184.27 3
1184.35 4
1184.43 6
1184.51 7
1184.58 8
1184.66 9
1184.74 10
1184.82 10
1184.90 10
1184.98 10
1185.06 10
1185.14 10
1185.22 10
1185.30 10
1185.37 11
1185.45 12
1185.53 13
1185.61 14
1185.69 15
1185.77 16
1185.85 17
1185.93 18
1186.01 18
1186.08 19
1186.16 19
1186.24 18
1186.32 18
1186.40 18
1186.48 17
1186.56 17
1186.64 18
1186.72 18
1186.80 19
1186.87 19
1186.95 20
1187.03 20
1187.11 20
1187.19 20
1187.27 20
1187.35 20
1187.43 20
1187.51 21
1187.59 22
1187.66 22
1187.74 23
1187.82 23
1187.90 23
1187.98 23
1188.06 23
1188.14 22
1188.22 22
1188.30 21
1188.38 20
1188.46 19
1188.53 17
1188.61 15
1188.69 14
1188.77 13
1188.85 12
1188.93 12
1189.01 12
1189.09 13
1189.17 14
1189.25 15
1189.33 15
1189.40 15
1189.48 15
1189.56 15
1189.64 16
1189.72 17
1189.80 17
1189.88 18
1189.96 19
1190.04 20
1190.12 19
1190.20 19
1190.27 17
1190.35 16
1190.43 14
1190.51 13
1190.59 12
1190.67 11
1190.75 11
1190.83 11
1190.91 12
1190.99 12
1191.07 12
1191.14 12
1191.22 12
1191.30 11
1191.38 11
1191.46 11
1191.54 11
1191.62 11
1191.70 12
1191.78 12
1191.86 14
1191.94 15
1192.02 17
1192.09 18
1192.17 19
1192.25 20
1192.33 21
1192.41 21
1192.49 21
1192.57 21
1192.65 20
1192.73 20
1192.81 19
1192.89 18
1192.97 16
1193.04 15
1193.12 14
1193.20 12
1193.28 12
1193.36 11
1193.44 11
1193.52 12
1193.60 13
1193.68 14
1193.76 14
1193.84 15
1193.92 15
1194.00 15
1194.07 14
1194.15 13
1194.23 12
1194.31 11
1194.39 10
1194.47 10
1194.55 11
1194.63 13
1194.71 15
1194.79 18
1194.87 21
1194.95 25
1195.03 29
1195.11 33
1195.18 36
1195.26 37
1195.34 37
1195.42 35
1195.50 32
1195.58 28
1195.66 25
1195.74 22
1195.82 20
1195.90 19
1195.98 18
1196.06 18
1196.14 19
1196.22 19
1196.29 18
1196.37 18
1196.45 17
1196.53 16
1196.61 15
1196.69 14
1196.77 13
1196.85 13
1196.93 12
1197.01 12
1197.09 12
1197.17 13
1197.25 14
1197.33 15
1197.41 16
1197.48 17
1197.56 18
1197.64 18
1197.72 18
1197.80 17
1197.88 16
1197.96 16
1198.04 15
1198.12 15
1198.20 15
1198.28 16
1198.36 17
1198.44 18
1198.52 19
1198.60 20
1198.68 20
1198.75 21
1198.83 21
1198.91 21
1198.99 22
1199.07 22
1199.15 23
1199.23 22
1199.31 21
1199.39 20
1199.47 19
1199.55 17
1199.63 15
1199.71 13
1199.79 12
1199.87 11
1199.95 10
1200.03 10
1200.10 10
1200.18 11
1200.26 12
1200.34 14
1200.42 15
1200.50 17
1200.58 19
1200.66 20
1200.74 21
1200.82 22
1200.90 22
1200.98 22
1201.06 21
1201.14 20
1201.22 18
1201.30 17
1201.38 15
1201.46 14
1201.53 13
1201.61 11
1201.69 10
1201.77 9
1201.85 8
1201.93 8
1202.01 8
1202.09 8
1202.17 8
1202.25 9
1202.33 9
1202.41 8
1202.49 8
1202.57 8
1202.65 8
1202.73 9
1202.81 10
1202.89 11
1202.97 11
1203.05 12
1203.13 12
1203.20 12
1203.28 12
1203.36 11
1203.44 11
1203.52 11
1203.60 11
1203.68 11
1203.76 11
1203.84 11
1203.92 10
1204.00 9
1204.08 9
1204.16 8
1204.24 8
1204.32 8
1204.40 8
1204.48 7
1204.56 7
1204.64 7
1204.72 7
1204.80 8
1204.88 10
1204.96 11
1205.03 14
1205.11 16
1205.19 17
1205.27 19
1205.35 19
1205.43 19
1205.51 18
1205.59 17
1205.67 16
1205.75 16
1205.83 16
1205.91 16
1205.99 16
1206.07 16
1206.15 16
1206.23 16
1206.31 16
1206.39 15
1206.47 14
1206.55 13
1206.63 12
1206.71 12
1206.79 13
1206.87 13
1206.95 15
1207.03 16
1207.11 17
1207.19 18
1207.26 18
1207.34 18
1207.42 18
1207.50 17
1207.58 17
1207.66 18
1207.74 19
1207.82 20
1207.90 21
1207.98 23
1208.06 25
1208.14 26
1208.22 27
1208.30 28
1208.38 29
1208.46 29
1208.54 29
1208.62 29
1208.70 29
1208.78 29
1208.86 28
1208.94 28
1209.02 27
1209.10 27
1209.18 26
1209.26 26
1209.34 26
1209.42 26
1209.50 27
1209.58 26
1209.66 25
1209.74 24
1209.82 21
1209.90 18
1209.98 15
1210.06 13
1210.13 11
1210.21 10
1210.29 10
1210.37 10
1210.45 11
1210.53 11
1210.61 11
1210.69 11
1210.77 11
1210.85 12
1210.93 13
1211.01 13
1211.09 13
1211.17 12
1211.25 10
1211.33 7
1211.41 4
1211.49 2
1211.57 0
1211.65 0
1211.73 0
1211.81 0
1211.89 0
1211.97 0
1212.05 0
1212.13 0
1212.21 1
1212.29 1
1212.37 2
1212.45 2
1212.53 2
1212.61 3
1212.69 4
1212.77 5
1212.85 8
1212.93 10
1213.01 13
1213.09 15
1213.17 17
1213.25 18
1213.33 18
1213.41 17
1213.49 17
1213.57 16
1213.65 15
1213.73 15
1213.81 16
1213.89 17
1213.97 19
1214.05 20
1214.13 21
1214.21 22
1214.29 21
1214.37 20
1214.45 18
1214.53 15
1214.61 12
1214.69 10
1214.77 7
1214.85 5
1214.93 3
1215.01 2
1215.09 1
1215.17 2
1215.25 2
1215.33 4
1215.41 5
1215.49 7
1215.57 8
1215.65 9
1215.73 10
1215.81 11
1215.89 12
1215.97 12
1216.05 12
1216.13 12
1216.21 11
1216.29 10
1216.37 9
1216.45 7
1216.53 7
1216.61 7
1216.69 7
1216.77 9
1216.85 11
1216.93 14
1217.01 16
1217.09 18
1217.17 19
1217.25 18
1217.33 18
1217.41 17
1217.49 17
1217.57 16
1217.65 17
1217.73 18
1217.81 20
1217.89 23
1217.97 25
1218.05 27
1218.13 29
1218.21 29
1218.29 28
1218.37 27
1218.45 25
1218.53 22
1218.61 20
1218.69 18
1218.77 16
1218.85 14
1218.93 13
1219.01 12
1219.09 11
1219.17 11
1219.25 12
1219.33 14
1219.41 16
1219.49 19
1219.57 20
1219.65 21
1219.73 21
1219.81 20
1219.89 19
1219.97 18
1220.05 17
1220.13 16
1220.21 16
1220.29 16
1220.37 17
1220.45 18
1220.53 20
1220.61 22
1220.69 25
1220.77 27
1220.85 29
1220.93 30
1221.01 29
1221.09 28
1221.17 27
1221.25 25
1221.33 23
1221.41 22
1221.49 22
1221.57 22
1221.65 22
1221.73 21
1221.81 21
1221.89 19
1221.97 18
1222.05 16
1222.13 14
1222.21 13
1222.29 12
1222.37 12
1222.45 13
1222.53 14
1222.61 16
1222.69 18
1222.77 20
1222.85 20
1222.93 20
1223.01 19
1223.09 17
1223.17 16
1223.25 15
1223.33 14
1223.41 15
1223.49 15
1223.57 15
1223.65 14
1223.73 12
1223.81 10
1223.89 8
1223.97 7
1224.05 7
1224.14 8
1224.22 10
1224.30 13
1224.38 15
1224.46 16
1224.54 16
1224.62 15
1224.70 13
1224.78 11
1224.86 9
1224.94 8
1225.02 7
1225.10 8
1225.18 8
1225.26 10
1225.34 11
1225.42 12
1225.50 13
1225.58 14
1225.66 13
1225.74 12
1225.82 10
1225.90 8
1225.98 5
1226.06 4
1226.14 3
1226.22 4
1226.30 6
1226.38 8
1226.46 11
1226.54 14
1226.62 17
1226.70 19
1226.78 20
1226.86 21
1226.94 20
1227.03 20
1227.11 18
1227.19 17
1227.27 15
1227.35 12
1227.43 9
1227.51 6
1227.59 3
1227.67 1
1227.75 0
1227.83 0
1227.91 0
1227.99 0
1228.07 0
1228.15 0
1228.23 0
1228.31 0
1228.39 0
1228.47 2
1228.55 5
1228.63 8
1228.71 12
1228.79 14
1228.87 16
1228.95 16
1229.03 15
1229.11 13
1229.20 10
1229.28 8
1229.36 6
1229.44 5
1229.52 5
1229.60 6
1229.68 8
1229.76 10
1229.84 13
1229.92 15
1230.00 18
1230.08 20
1230.16 22
1230.24 23
1230.32 24
1230.40 25
1230.48 25
1230.56 25
1230.64 24
1230.72 23
1230.80 22
1230.88 20
1230.96 18
1231.04 16
1231.13 15
1231.21 13
1231.29 12
1231.37 11
1231.45 11
1231.53 11
1231.61 12
1231.69 12
1231.77 12
1231.85 11
1231.93 9
1232.01 7
1232.09 5
1232.17 3
1232.25 2
1232.33 1
1232.41 1
1232.49 2
1232.57 2
1232.65 2
1232.74 2
1232.82 2
1232.90 1
1232.98 1
1233.06 0
1233.14 0
1233.22 0
1233.30 0
1233.38 0
1233.46 0
1233.54 0
1233.62 1
1233.70 2
1233.78 3
1233.86 4
1233.94 5
1234.02 5
1234.10 6
1234.18 7
1234.27 8
1234.35 10
1234.43 14
1234.51 18
1234.59 22
1234.67 26
1234.75 30
1234.83 33
1234.91 34
1234.99 34
1235.07 33
1235.15 31
1235.23 29
1235.31 27
1235.39 24
1235.47 22
1235.55 21
1235.64 20
1235.72 20
1235.80 19
1235.88 19
1235.96 18
1236.04 17
1236.12 15
1236.20 14
1236.28 12
1236.36 11
1236.44 10
1236.52 10
1236.60 9
1236.68 9
1236.76 8
1236.84 7
1236.93 6
1237.01 5
1237.09 5
1237.17 5
1237.25 6
1237.33 8
1237.41 11
1237.49 14
1237.57 18
1237.65 20
1237.73 23
1237.81 24
1237.89 24
1237.97 24
1238.05 23
1238.14 22
1238.22 21
1238.30 20
1238.38 19
1238.46 19
1238.54 19
1238.62 19
1238.70 20
1238.78 20
1238.86 20
1238.94 21
1239.02 22
1239.10 23
1239.18 24
1239.27 25
1239.35 26
1239.43 27
1239.51 28
1239.59 29
1239.67 30
1239.75 32
1239.83 33
1239.91 35
1239.99 36
1240.07 36
1240.15 35
1240.23 34
1240.31 32
1240.40 30
1240.48 28
1240.56 25
1240.64 23
1240.72 21
1240.80 19
1240.88 17
1240.96 14
1241.04 12
1241.12 11
1241.20 10
1241.28 9
1241.37 9
1241.45 10
1241.53 11
1241.61 13
1241.69 13
1241.77 14
1241.85 14
1241.93 14
1242.01 15
1242.09 15
1242.17 16
1242.25 18
1242.33 19
1242.42 21
1242.50 23
1242.58 25
1242.66 27
1242.74 29
1242.82 30
1242.90 31
1242.98 32
1243.06 32
1243.14 32
1243.22 31
1243.30 31
1243.39 30
1243.47 30
1243.55 29
1243.63 29
1243.71 28
1243.79 27
1243.87 26
1243.95 24
1244.03 22
1244.11 20
1244.19 19
1244.28 18
1244.36 19
1244.44 20
1244.52 21
1244.60 23
1244.68 23
1244.76 24
1244.84 23
1244.92 21
1245.00 19
1245.08 16
1245.17 14
1245.25 11
1245.33 9
1245.41 7
1245.49 5
1245.57 5
1245.65 5
1245.73 6
1245.81 8
1245.89 10
1245.97 12
1246.06 14
1246.14 16
1246.22 17
1246.30 17
1246.38 17
1246.46 18
1246.54 19
1246.62 20
1246.70 22
1246.78 24
1246.87 26
1246.95 28
1247.03 30
1247.11 31
1247.19 31
1247.27 31
1247.35 30
1247.43 29
1247.51 26
1247.59 24
1247.67 21
1247.76 19
1247.84 18
1247.92 17
1248.00 17
1248.08 18
1248.16 19
1248.24 20
1248.32 21
1248.40 22
1248.49 23
1248.57 23
1248.65 22
1248.73 21
1248.81 19
1248.89 16
1248.97 13
1249.05 10
1249.13 7
1249.21 6
1249.30 5
1249.38 5
1249.46 6
1249.54 8
1249.62 11
1249.70 13
1249.78 15
1249.86 17
1249.94 19
1250.03 20
1250.11 22
1250.19 24
1250.27 26
1250.35 28
1250.43 30
1250.51 32
1250.59 32
1250.67 31
1250.75 29
1250.84 26
1250.92 22
1251.00 17
1251.08 13
1251.16 9
1251.24 6
1251.32 3
1251.40 1
1251.48 0
1251.57 0
1251.65 0
1251.73 0
1251.81 0
1251.89 0
1251.97 0
1252.05 0
1252.13 0
1252.22 1
1252.30 3
1252.38 5
1252.46 7
1252.54 8
1252.62 10
1252.70 11
1252.78 13
1252.86 15
1252.95 17
1253.03 19
1253.11 20
1253.19 20
1253.27 19
1253.35 18
1253.43 15
1253.51 13
1253.59 10
1253.68 9
1253.76 8
1253.84 8
1253.92 9
1254.00 10
1254.08 11
1254.16 12
1254.24 13
1254.33 14
1254.41 14
1254.49 14
1254.57 13
1254.65 13
1254.73 12
1254.81 11
1254.89 10
1254.98 9
1255.06 7
1255.14 5
1255.22 4
1255.30 3
1255.38 3
1255.46 4
1255.54 7
1255.63 10
1255.71 14
1255.79 17
1255.87 20
1255.95 22
1256.03 22
1256.11 20
1256.19 18
1256.28 15
1256.36 13
1256.44 10
1256.52 8
1256.60 6
1256.68 5
1256.76 5
1256.84 4
1256.93 4
1257.01 4
1257.09 4
1257.17 5
1257.25 6
1257.33 7
1257.41 7
1257.50 7
1257.58 6
1257.66 5
1257.74 5
1257.82 6
1257.90 7
1257.98 9
1258.06 12
1258.15 16
1258.23 21
1258.31 25
1258.39 29
1258.47 32
1258.55 34
1258.63 34
1258.72 33
1258.80 31
1258.88 28
1258.96 25
1259.04 21
1259.12 19
1259.20 17
1259.28 16
1259.37 16
1259.45 16
1259.53 16
1259.61 15
1259.69 14
1259.77 11
1259.85 9
1259.94 5
1260.02 3
1260.10 0
1260.18 0
1260.26 0
1260.34 0
1260.42 0
1260.51 0
1260.59 0
1260.67 0
1260.75 0
1260.83 0
1260.91 0
1260.99 0
1261.08 1
1261.16 4
1261.24 7
1261.32 11
1261.40 14
1261.48 18
1261.56 20
1261.65 23
1261.73 24
1261.81 25
1261.89 25
1261.97 25
1262.05 25
1262.13 25
1262.22 25
1262.30 25
1262.38 26
1262.46 26
1262.54 27
1262.62 28
1262.70 29
1262.79 31
1262.87 32
1262.95 33
1263.03 34
1263.11 35
1263.19 34
1263.28 33
1263.36 31
1263.44 29
1263.52 27
1263.60 25
1263.68 23
1263.76 22
1263.85 23
1263.93 24
1264.01 27
1264.09 32
1264.17 38
1264.25 45
1264.34 52
1264.42 59
1264.50 65
1264.58 68
1264.66 70
1264.74 69
1264.82 67
1264.91 64
1264.99 61
1265.07 57
1265.15 54
1265.23 49
1265.31 44
1265.40 39
1265.48 35
1265.56 31
1265.64 28
1265.72 27
1265.80 27
1265.88 28
1265.97 29
1266.05 30
1266.13 29
1266.21 28
1266.29 25
1266.37 22
1266.46 19
1266.54 17
1266.62 16
1266.70 16
1266.78 16
1266.86 18
1266.95 19
1267.03 21
1267.11 23
1267.19 25
1267.27 28
1267.35 31
1267.44 33
1267.52 35
1267.60 35
1267.68 34
1267.76 33
1267.84 31
1267.93 29
1268.01 28
1268.09 27
1268.17 28
1268.25 31
1268.33 34
1268.42 37
1268.50 39
1268.58 41
1268.66 42
1268.74 41
1268.82 38
1268.91 34
1268.99 30
1269.07 25
1269.15 21
1269.23 18
1269.31 16
1269.40 15
1269.48 14
1269.56 15
1269.64 15
1269.72 16
1269.80 17
1269.89 18
1269.97 20
1270.05 22
1270.13 24
1270.21 25
1270.29 27
1270.38 27
1270.46 27
1270.54 26
1270.62 24
1270.70 23
1270.78 21
1270.87 21
1270.95 20
1271.03 21
1271.11 21
1271.19 21
1271.28 21
1271.36 21
1271.44 20
1271.52 19
1271.60 19
1271.68 18
1271.77 17
1271.85 17
1271.93 17
1272.01 17
1272.09 17
1272.17 18
1272.26 19
1272.34 19
1272.42 20
1272.50 20
1272.58 19
1272.67 18
1272.75 16
1272.83 15
1272.91 14
1272.99 13
1273.07 13
1273.16 12
1273.24 12
1273.32 11
1273.40 9
1273.48 7
1273.57 6
1273.65 5
1273.73 5
1273.81 7
1273.89 10
1273.97 14
1274.06 18
1274.14 23
1274.22 27
1274.30 30
1274.38 33
1274.47 34
1274.55 34
1274.63 32
1274.71 30
1274.79 27
1274.88 24
1274.96 22
1275.04 21
1275.12 21
1275.20 22
1275.28 24
1275.37 26
1275.45 29
1275.53 30
1275.61 32
1275.69 33
1275.78 35
1275.86 37
1275.94 40
1276.02 42
1276.10 45
1276.19 47
1276.27 49
1276.35 49
1276.43 48
1276.51 47
1276.60 45
1276.68 42
1276.76 40
1276.84 38
1276.92 36
1277.01 34
1277.09 30
1277.17 27
1277.25 24
1277.33 21
1277.41 19
1277.50 19
1277.58 20
1277.66 22
1277.74 24
1277.82 26
1277.91 27
1277.99 27
1278.07 26
1278.15 24
1278.23 22
1278.32 20
1278.40 18
1278.48 17
1278.56 16
1278.64 16
1278.73 15
1278.81 15
1278.89 15
1278.97 16
1279.05 16
1279.14 17
1279.22 17
1279.30 16
1279.38 15
1279.46 14
1279.55 12
1279.63 11
1279.71 12
1279.79 13
1279.87 16
1279.96 19
1280.04 23
1280.12 26
1280.20 29
1280.29 30
1280.37 31
1280.45 30
1280.53 28
1280.61 25
1280.70 22
1280.78 19
1280.86 16
1280.94 14
1281.02 12
1281.11 11
1281.19 10
1281.27 10
1281.35 11
1281.43 11
1281.52 12
1281.60 11
1281.68 10
1281.76 8
1281.84 6
1281.93 4
1282.01 2
1282.09 1
1282.17 1
1282.26 1
1282.34 2
1282.42 3
1282.50 5
1282.58 8
1282.67 12
1282.75 17
1282.83 23
1282.91 29
1282.99 34
1283.08 38
1283.16 39
1283.24 38
1283.32 35
1283.40 32
1283.49 28
1283.57 24
1283.65 20
1283.73 17
1283.82 16
1283.90 15
1283.98 15
1284.06 17
1284.14 20
1284.23 23
1284.31 27
1284.39 31
1284.47 35
1284.56 38
1284.64 40
1284.72 41
1284.80 41
1284.88 40
1284.97 39
1285.05 37
1285.13 35
1285.21 33
1285.30 31
1285.38 29
1285.46 28
1285.54 28
1285.62 27
1285.71 27
1285.79 26
1285.87 25
1285.95 23
1286.04 20
1286.12 17
1286.20 14
1286.28 11
1286.36 8
1286.45 6
1286.53 6
1286.61 7
1286.69 9
1286.78 11
1286.86 14
1286.94 17
1287.02 20
1287.10 21
1287.19 22
1287.27 22
1287.35 22
1287.43 21
1287.52 19
1287.60 17
1287.68 16
1287.76 15
1287.84 14
1287.93 15
1288.01 16
1288.09 18
1288.17 19
1288.26 21
1288.34 22
1288.42 21
1288.50 21
1288.59 19
1288.67 18
1288.75 16
1288.83 15
1288.91 13
1289.00 10
1289.08 7
1289.16 4
1289.24 0
1289.33 0
1289.41 0
1289.49 0
1289.57 0
1289.66 0
1289.74 0
1289.82 2
1289.90 4
1289.99 5
1290.07 4
1290.15 3
1290.23 2
1290.31 1
1290.40 1
1290.48 2
1290.56 3
1290.64 5
1290.73 6
1290.81 8
1290.89 9
1290.97 10
1291.06 10
1291.14 11
1291.22 12
1291.30 13
1291.39 15
1291.47 17
1291.55 19
1291.63 21
1291.72 22
1291.80 23
1291.88 24
1291.96 25
1292.05 27
1292.13 30
1292.21 33
1292.29 36
1292.38 38
1292.46 41
1292.54 42
1292.62 43
1292.70 43
1292.79 42
1292.87 40
1292.95 39
1293.03 36
1293.12 33
1293.20 30
1293.28 27
1293.36 24
1293.45 21
1293.53 19
1293.61 16
1293.69 14
1293.78 11
1293.86 8
1293.94 5
1294.02 1
1294.11 0
1294.19 0
1294.27 0
1294.35 0
1294.44 0
1294.52 0
1294.60 4
1294.68 10
1294.77 15
1294.85 21
1294.93 25
1295.01 29
1295.10 32
1295.18 33
1295.26 34
1295.34 33
1295.43 32
1295.51 31
1295.59 28
1295.67 25
1295.76 22
1295.84 19
1295.92 15
1296.00 12
1296.09 10
1296.17 9
1296.25 10
1296.34 12
1296.42 15
1296.50 20
1296.58 24
1296.67 28
1296.75 32
1296.83 34
1296.91 35
1297.00 35
1297.08 34
1297.16 33
1297.24 31
1297.33 29
1297.41 27
1297.49 25
1297.57 23
1297.66 21
1297.74 19
1297.82 18
1297.90 17
1297.99 17
1298.07 16
1298.15 16
1298.23 15
1298.32 13
1298.40 11
1298.48 8
1298.57 6
1298.65 4
1298.73 3
1298.81 2
1298.90 2
1298.98 3
1299.06 4
1299.14 6
1299.23 8
1299.31 12
1299.39 16
1299.47 21
1299.56 26
1299.64 32
1299.72 37
1299.81 42
1299.89 46
1299.97 50
1300.05 54
1300.14 57
1300.22 59
1300.30 60
1300.38 60
1300.47 59
1300.55 55
1300.63 50
1300.71 44
1300.80 37
1300.88 31
1300.96 25
1301.05 20
1301.13 16
1301.21 14
1301.29 13
1301.38 13
1301.46 14
1301.54 15
1301.62 18
1301.71 20
1301.79 22
1301.87 24
1301.96 26
1302.04 27
1302.12 27
1302.20 26
1302.29 24
1302.37 21
1302.45 18
1302.53 15
1302.62 12
1302.70 11
1302.78 10
1302.87 12
1302.95 15
1303.03 18
1303.11 23
1303.20 27
1303.28 32
1303.36 36
1303.45 39
1303.53 42
1303.61 44
1303.69 47
1303.78 48
1303.86 49
1303.94 49
1304.02 48
1304.11 48
1304.19 48
1304.27 48
1304.36 48
1304.44 49
1304.52 49
1304.60 49
1304.69 48
1304.77 45
1304.85 42
1304.94 37
1305.02 32
1305.10 28
1305.18 24
1305.27 20
1305.35 18
1305.43 16
1305.52 14
1305.60 12
1305.68 11
1305.76 9
1305.85 6
1305.93 3
1306.01 0
1306.10 0
1306.18 0
1306.26 0
1306.34 0
1306.43 0
1306.51 2
1306.59 7
1306.68 12
1306.76 17
1306.84 21
1306.92 25
1307.01 26
1307.09 27
1307.17 28
1307.26 28
1307.34 29
1307.42 31
1307.51 33
1307.59 35
1307.67 36
1307.75 36
1307.84 35
1307.92 32
1308.00 28
1308.09 23
1308.17 18
1308.25 13
1308.33 10
1308.42 8
1308.50 7
1308.58 7
1308.67 8
1308.75 9
1308.83 9
1308.92 8
1309.00 6
1309.08 3
1309.16 0
1309.25 0
1309.33 0
1309.41 0
1309.50 0
1309.58 0
1309.66 3
1309.74 7
1309.83 10
1309.91 12
1309.99 12
1310.08 12
1310.16 11
1310.24 10
1310.33 11
1310.41 12
1310.49 14
1310.57 16
1310.66 18
1310.74 19
1310.82 19
1310.91 18
1310.99 16
1311.07 14
1311.16 11
1311.24 9
1311.32 7
1311.41 6
1311.49 5
1311.57 5
1311.65 5
1311.74 5
1311.82 3
1311.90 2
1311.99 0
1312.07 0
1312.15 0
1312.24 0
1312.32 0
1312.40 0
1312.49 0
1312.57 0
1312.65 3
1312.73 6
1312.82 8
1312.90 10
1312.98 11
1313.07 12
1313.15 12
1313.23 11
1313.32 10
1313.40 9
1313.48 8
1313.57 8
1313.65 8
1313.73 9
1313.81 11
1313.90 13
1313.98 15
1314.06 17
1314.15 18
1314.23 19
1314.31 19
1314.40 19
1314.48 19
1314.56 20
1314.65 21
1314.73 22
1314.81 24
1314.90 26
1314.98 28
1315.06 30
1315.14 32
1315.23 34
1315.31 37
1315.39 39
1315.48 41
1315.56 43
1315.64 45
1315.73 47
1315.81 49
1315.89 52
1315.98 55
1316.06 58
1316.14 62
1316.23 66
1316.31 68
1316.39 69
1316.48 68
1316.56 66
1316.64 62
1316.73 58
1316.81 54
1316.89 51
1316.97 48
1317.06 45
1317.14 43
1317.22 41
1317.31 39
1317.39 37
1317.47 36
1317.56 34
1317.64 33
1317.72 33
1317.81 32
1317.89 32
1317.97 31
1318.06 30
1318.14 28
1318.22 26
1318.31 23
1318.39 21
1318.47 20
1318.56 20
1318.64 21
1318.72 23
1318.81 24
1318.89 26
1318.97 27
1319.06 28
1319.14 27
1319.22 26
1319.31 24
1319.39 22
1319.47 21
1319.56 20
1319.64 19
1319.72 19
1319.81 19
1319.89 19
1319.97 19
1320.06 19
1320.14 19
1320.22 19
1320.31 19
1320.39 19
1320.47 19
1320.56 20
1320.64 20
1320.72 21
1320.81 22
1320.89 23
1320.97 24
1321.06 27
1321.14 30
1321.22 35
1321.31 40
1321.39 44
1321.47 48
1321.56 49
1321.64 49
1321.72 47
1321.81 44
1321.89 41
1321.97 38
1322.06 35
1322.14 32
1322.22 29
1322.31 27
1322.39 24
1322.47 22
1322.56 20
1322.64 20
1322.72 20
1322.81 21
1322.89 23
1322.97 24
1323.06 24
1323.14 24
1323.22 23
1323.31 21
1323.39 20
1323.47 19
1323.56 18
1323.64 17
1323.72 16
1323.81 16
1323.89 15
1323.97 13
1324.06 11
1324.14 8
1324.22 5
1324.31 3
1324.39 1
1324.48 0
1324.56 0
1324.64 1
1324.73 4
1324.81 7
1324.89 12
1324.98 16
1325.06 21
1325.14 26
1325.23 30
1325.31 34
1325.39 36
1325.48 36
1325.56 35
1325.64 33
1325.73 30
1325.81 27
1325.89 24
1325.98 22
1326.06 21
1326.14 21
1326.23 21
1326.31 21
1326.40 20
1326.48 19
1326.56 17
1326.65 16
1326.73 14
1326.81 13
1326.90 13
1326.98 14
1327.06 15
1327.15 16
1327.23 17
1327.31 16
1327.40 13
1327.48 9
1327.56 5
1327.65 2
1327.73 0
1327.82 0
1327.90 0
1327.98 0
1328.07 3
1328.15 5
1328.23 8
1328.32 10
1328.40 12
1328.48 15
1328.57 17
1328.65 21
1328.73 25
1328.82 30
1328.90 34
1328.99 37
1329.07 39
1329.15 39
1329.24 38
1329.32 35
1329.40 32
1329.49 29
1329.57 26
1329.65 24
1329.74 23
1329.82 22
1329.91 20
1329.99 18
1330.07 16
1330.16 13
1330.24 9
1330.32 6
1330.41 4
1330.49 2
1330.57 1
1330.66 0
1330.74 1
1330.83 3
1330.91 5
1330.99 7
1331.08 10
1331.16 12
1331.24 13
1331.33 14
1331.41 14
1331.49 14
1331.58 13
1331.66 12
1331.75 12
1331.83 12
1331.91 14
1332.00 16
1332.08 19
1332.16 20
1332.25 21
1332.33 21
1332.42 20
1332.50 19
1332.58 18
1332.67 18
1332.75 18
1332.83 20
1332.92 21
1333.00 23
1333.09 23
1333.17 23
1333.25 22
1333.34 21
1333.42 19
1333.50 18
1333.59 16
1333.67 15
1333.76 13
1333.84 11
1333.92 8
1334.01 5
1334.09 3
1334.17 0
1334.26 0
1334.34 0
1334.43 0
1334.51 0
1334.59 0
1334.68 0
1334.76 0
1334.84 0
1334.93 1
1335.01 4
1335.10 8
1335.18 12
1335.26 14
1335.35 17
1335.43 18
1335.51 19
1335.60 19
1335.68 18
1335.77 16
1335.85 14
1335.93 11
1336.02 8
1336.10 6
1336.18 3
1336.27 2
1336.35 1
1336.44 1
1336.52 1
1336.60 2
1336.69 3
1336.77 4
1336.86 5
1336.94 7
1337.02 10
1337.11 13
1337.19 17
1337.27 21
1337.36 24
1337.44 27
1337.53 29
1337.61 29
1337.69 28
1337.78 26
1337.86 23
1337.95 20
1338.03 17
1338.11 15
1338.20 13
1338.28 11
1338.37 10
1338.45 9
1338.53 9
1338.62 9
1338.70 10
1338.78 12
1338.87 15
1338.95 18
1339.04 21
1339.12 24
1339.20 27
1339.29 30
1339.37 33
1339.46 34
1339.54 36
1339.62 37
1339.71 37
1339.79 36
1339.88 34
1339.96 32
1340.04 30
1340.13 28
1340.21 27
1340.30 26
1340.38 26
1340.46 26
1340.55 28
1340.63 29
1340.72 31
1340.80 33
1340.88 34
1340.97 33
1341.05 32
1341.13 31
1341.22 29
1341.30 27
1341.39 27
1341.47 28
1341.55 29
1341.64 31
1341.72 32
1341.81 32
1341.89 31
1341.97 29
1342.06 25
1342.14 22
1342.23 18
1342.31 16
1342.39 14
1342.48 13
1342.56 14
1342.65 14
1342.73 15
1342.82 17
1342.90 18
1342.98 20
1343.07 21
1343.15 22
1343.24 23
1343.32 24
1343.40 24
1343.49 25
1343.57 26
1343.66 27
1343.74 28
1343.82 29
1343.91 31
1343.99 33
1344.08 36
1344.16 38
1344.24 40
1344.33 41
1344.41 42
1344.50 42
1344.58 41
1344.66 40
1344.75 40
1344.83 40
1344.92 40
1345.00 42
1345.08 43
1345.17 44
1345.25 46
1345.34 47
1345.42 47
1345.51 48
1345.59 47
1345.67 46
1345.76 44
1345.84 42
1345.93 38
1346.01 34
1346.09 30
1346.18 28
1346.26 27
1346.35 28
1346.43 32
1346.51 38
1346.60 44
1346.68 50
1346.77 55
1346.85 58
1346.94 59
1347.02 57
1347.10 55
1347.19 51
1347.27 48
1347.36 44
1347.44 42
1347.52 41
1347.61 41
1347.69 42
1347.78 43
1347.86 44
1347.95 45
1348.03 45
1348.11 44
1348.20 42
1348.28 40
1348.37 38
1348.45 36
1348.54 37
1348.62 39
1348.70 43
1348.79 48
1348.87 53
1348.96 59
1349.04 63
1349.12 67
1349.21 69
1349.29 70
1349.38 71
1349.46 71
1349.55 70
1349.63 67
1349.71 64
1349.80 60
1349.88 55
1349.97 49
1350.05 43
1350.14 38
1350.22 33
1350.30 31
1350.39 30
1350.47 30
1350.56 33
1350.64 37
1350.73 41
1350.81 45
1350.89 47
1350.98 48
1351.06 46
1351.15 42
1351.23 38
1351.32 33
1351.40 30
1351.48 29
1351.57 30
1351.65 34
1351.74 41
1351.82 48
1351.91 56
1351.99 63
1352.07 69
1352.16 74
1352.24 76
1352.33 77
1352.41 76
1352.50 76
1352.58 76
1352.66 76
1352.75 78
1352.83 80
1352.92 82
1353.00 83
1353.09 82
1353.17 80
1353.26 77
1353.34 71
1353.42 65
1353.51 59
1353.59 54
1353.68 50
1353.76 47
1353.85 47
1353.93 47
1354.01 49
1354.10 50
1354.18 49
1354.27 48
1354.35 45
1354.44 42
1354.52 38
1354.61 35
1354.69 33
1354.77 31
1354.86 31
1354.94 31
1355.03 31
1355.11 30
1355.20 29
1355.28 26
1355.36 22
1355.45 19
1355.53 17
1355.62 16
1355.70 17
1355.79 20
1355.87 24
1355.96 29
1356.04 33
1356.12 36
1356.21 38
1356.29 39
1356.38 39
1356.46 39
1356.55 38
1356.63 37
1356.72 35
1356.80 33
1356.88 31
1356.97 29
1357.05 27
1357.14 25
1357.22 25
1357.31 26
1357.39 29
1357.48 33
1357.56 37
1357.65 41
1357.73 44
1357.81 45
1357.90 45
1357.98 43
1358.07 40
1358.15 35
1358.24 30
1358.32 25
1358.41 21
1358.49 17
1358.57 15
1358.66 15
1358.74 16
1358.83 19
1358.91 23
1359.00 27
1359.08 31
1359.17 34
1359.25 36
1359.34 38
1359.42 40
1359.50 41
1359.59 43
1359.67 45
1359.76 46
1359.84 48
1359.93 48
1360.01 48
1360.10 47
1360.18 44
1360.27 41
1360.35 37
1360.44 34
1360.52 31
1360.60 30
1360.69 30
1360.77 31
1360.86 32
1360.94 34
1361.03 36
1361.11 37
1361.20 37
1361.28 37
1361.37 37
1361.45 37
1361.53 37
1361.62 37
1361.70 36
1361.79 35
1361.87 33
1361.96 29
1362.04 25
1362.13 21
1362.21 18
1362.30 16
1362.38 17
1362.47 19
1362.55 24
1362.63 29
1362.72 36
1362.80 41
1362.89 46
1362.97 50
1363.06 52
1363.14 53
1363.23 53
1363.31 53
1363.40 53
1363.48 54
1363.57 55
1363.65 55
1363.74 55
1363.82 54
1363.91 51
1363.99 47
1364.07 42
1364.16 36
1364.24 31
1364.33 28
1364.41 25
1364.50 24
1364.58 23
1364.67 23
1364.75 24
1364.84 24
1364.92 25
1365.01 26
1365.09 28
1365.18 30
1365.26 32
1365.35 34
1365.43 35
1365.51 33
1365.60 30
1365.68 26
1365.77 20
1365.85 15
1365.94 10
1366.02 8
1366.11 8
1366.19 10
1366.28 15
1366.36 20
1366.45 27
1366.53 33
1366.62 39
1366.70 43
1366.79 45
1366.87 46
1366.96 45
1367.04 43
1367.13 41
1367.21 39
1367.29 37
1367.38 36
1367.46 36
1367.55 37
1367.63 39
1367.72 42
1367.80 46
1367.89 49
1367.97 52
1368.06 53
1368.14 54
1368.23 54
1368.31 53
1368.40 51
1368.48 49
1368.57 46
1368.65 44
1368.74 42
1368.82 41
1368.91 40
1368.99 39
1369.08 40
1369.16 42
1369.25 44
1369.33 47
1369.42 49
1369.50 50
1369.59 50
1369.67 49
1369.75 46
1369.84 43
1369.92 40
1370.01 36
1370.09 32
1370.18 29
1370.26 26
1370.35 25
1370.43 24
1370.52 24
1370.60 25
1370.69 25
1370.77 25
1370.86 25
1370.94 24
1371.03 23
1371.11 22
1371.20 21
1371.28 20
1371.37 18
1371.45 16
1371.54 13
1371.62 10
1371.71 8
1371.79 5
1371.88 3
1371.96 1
1372.05 0
1372.13 0
1372.22 0
1372.30 0
1372.39 0
1372.47 0
1372.56 0
1372.64 0
1372.73 0
1372.81 4
1372.90 9
1372.98 14
1373.07 18
1373.15 22
1373.24 26
1373.32 30
1373.41 33
1373.49 36
1373.58 39
1373.66 41
1373.75 43
1373.83 44
1373.92 45
1374.00 46
1374.09 47
1374.17 48
1374.26 49
1374.34 50
1374.43 50
1374.51 50
1374.60 49
1374.68 47
1374.77 45
1374.85 44
1374.94 42
1375.02 42
1375.11 41
1375.19 40
1375.28 40
1375.36 39
1375.45 39
1375.53 38
1375.62 38
1375.70 38
1375.79 38
1375.87 38
1375.96 38
1376.04 37
1376.13 36
1376.21 34
1376.30 33
1376.38 33
1376.47 33
1376.55 34
1376.64 36
1376.72 39
1376.81 43
1376.89 48
1376.98 52
1377.06 57
1377.15 61
1377.23 65
1377.32 68
1377.40 70
1377.49 71
1377.57 71
1377.66 70
1377.74 69
1377.83 67
1377.91 64
1378.00 62
1378.08 61
1378.17 60
1378.25 60
1378.34 62
1378.43 64
1378.51 66
1378.60 69
1378.68 72
1378.77 73
1378.85 73
1378.94 71
1379.02 68
1379.11 63
1379.19 57
1379.28 51
1379.36 46
1379.45 41
1379.53 39
1379.62 38
1379.70 38
1379.79 40
1379.87 43
1379.96 46
1380.04 49
1380.13 51
1380.21 53
1380.30 54
1380.38 54
1380.47 53
1380.55 50
1380.64 47
1380.72 42
1380.81 37
1380.90 32
1380.98 27
1381.07 22
1381.15 19
1381.24 16
1381.32 13
1381.41 12
1381.49 10
1381.58 10
1381.66 10
1381.75 11
1381.83 14
1381.92 17
1382.00 21
1382.09 25
1382.17 28
1382.26 29
1382.34 29
1382.43 26
1382.51 23
1382.60 19
1382.69 16
1382.77 16
1382.86 17
1382.94 20
1383.03 24
1383.11 28
1383.20 31
1383.28 33
1383.37 34
1383.45 33
1383.54 32
1383.62 31
1383.71 30
1383.79 30
1383.88 30
1383.96 31
1384.05 33
1384.14 36
1384.22 38
1384.31 40
1384.39 42
1384.48 42
1384.56 41
1384.65 39
1384.73 36
1384.82 33
1384.90 29
1384.99 26
1385.07 23
1385.16 22
1385.24 21
1385.33 21
1385.42 21
1385.50 22
1385.59 23
1385.67 25
1385.76 27
1385.84 30
1385.93 33
1386.01 35
1386.10 38
1386.18 40
1386.27 40
1386.35 40
1386.44 37
1386.53 34
1386.61 30
1386.70 25
1386.78 21
1386.87 17
1386.95 15
1387.04 15
1387.12 16
1387.21 18
1387.29 21
1387.38 24
1387.46 26
1387.55 28
1387.64 28
1387.72 28
1387.81 26
1387.89 24
1387.98 22
1388.06 20
1388.15 19
1388.23 19
1388.32 20
1388.40 21
1388.49 24
1388.58 26
1388.66 28
1388.75 29
1388.83 30
1388.92 30
1389.00 29
1389.09 27
1389.17 24
1389.26 20
1389.34 14
1389.43 7
1389.52 0
1389.60 0
1389.69 0
1389.77 0
1389.86 0
1389.94 0
1390.03 0
1390.11 0
1390.20 3
1390.28 6
1390.37 8
1390.46 9
1390.54 10
1390.63 12
1390.71 16
1390.80 20
1390.88 25
1390.97 29
1391.05 32
1391.14 33
1391.23 32
1391.31 29
1391.40 24
1391.48 20
1391.57 17
1391.65 16
1391.74 16
1391.82 18
1391.91 20
1392.00 23
1392.08 24
1392.17 24
1392.25 24
1392.34 23
1392.42 23
1392.51 23
1392.59 23
1392.68 23
1392.77 22
1392.85 22
1392.94 22
1393.02 23
1393.11 24
1393.19 27
1393.28 30
1393.36 35
1393.45 39
1393.54 43
1393.62 46
1393.71 47
1393.79 47
1393.88 45
1393.96 42
1394.05 38
1394.14 33
1394.22 28
1394.31 24
1394.39 20
1394.48 18
1394.56 18
1394.65 19
1394.73 22
1394.82 26
1394.91 31
1394.99 36
1395.08 40
1395.16 44
1395.25 48
1395.33 51
1395.42 53
1395.51 55
1395.59 55
1395.68 54
1395.76 52
1395.85 48
1395.93 43
1396.02 38
1396.11 33
1396.19 29
1396.28 26
1396.36 24
1396.45 23
1396.53 23
1396.62 23
1396.70 25
1396.79 26
1396.88 28
1396.96 30
1397.05 31
1397.13 33
1397.22 34
1397.30 35
1397.39 35
1397.48 34
1397.56 32
1397.65 29
1397.73 26
1397.82 23
1397.91 19
1397.99 16
1398.08 13
1398.16 11
1398.25 10
1398.33 10
1398.42 11
1398.51 13
1398.59 15
1398.68 19
1398.76 22
1398.85 25
1398.93 29
1399.02 32
1399.11 34
1399.19 35
1399.28 35
1399.36 34
1399.45 32
1399.53 31
1399.62 29
1399.71 29
1399.79 29
1399.88 30
1399.96 32
1400.05 32
1400.14 32
1400.22 30
1400.31 28
1400.39 25
1400.48 22
1400.56 20
1400.65 20
1400.74 21
1400.82 23
1400.91 25
1400.99 27
1401.08 28
1401.16 28
1401.25 27
1401.34 24
1401.42 21
1401.51 17
1401.59 14
1401.68 11
1401.77 10
1401.85 11
1401.94 13
1402.02 16
1402.11 20
1402.20 23
1402.28 25
1402.37 26
1402.45 26
1402.54 25
1402.62 23
1402.71 22
1402.80 21
1402.88 21
1402.97 20
1403.05 20
1403.14 18
1403.23 15
1403.31 11
1403.40 6
1403.48 0
1403.57 0
1403.66 0
1403.74 0
1403.83 0
1403.91 0
1404.00 0
1404.08 5
1404.17 8
1404.26 11
1404.34 11
1404.43 10
1404.51 7
1404.60 3
1404.69 0
1404.77 0
1404.86 0
1404.94 0
1405.03 0
1405.12 0
1405.20 0
1405.29 0
1405.37 2
1405.46 5
1405.55 8
1405.63 10
1405.72 13
1405.80 16
1405.89 19
1405.98 23
1406.06 27
1406.15 31
1406.23 35
1406.32 38
1406.41 41
1406.49 43
1406.58 44
1406.66 44
1406.75 41
1406.84 37
1406.92 33
1407.01 28
1407.09 24
1407.18 22
1407.27 22
1407.35 22
1407.44 23
1407.52 24
1407.61 25
1407.70 24
1407.78 24
1407.87 25
1407.95 27
1408.04 30
1408.13 35
1408.21 39
1408.30 44
1408.38 47
1408.47 48
1408.56 47
1408.64 46
1408.73 45
1408.81 45
1408.90 46
1408.99 48
1409.07 51
1409.16 54
1409.25 55
1409.33 55
1409.42 52
1409.50 49
1409.59 45
1409.68 40
1409.76 36
1409.85 33
1409.93 31
1410.02 31
1410.11 32
1410.19 35
1410.28 40
1410.36 46
1410.45 52
1410.54 59
1410.62 65
1410.71 69
1410.80 72
1410.88 72
1410.97 71
1411.05 68
1411.14 63
1411.23 58
1411.31 52
1411.40 46
1411.48 40
1411.57 33
1411.66 27
1411.74 21
1411.83 15
1411.92 10
1412.00 5
1412.09 2
1412.17 0
1412.26 0
1412.35 0
1412.43 0
1412.52 0
1412.60 0
1412.69 0
1412.78 0
1412.86 1
1412.95 2
1413.04 3
1413.12 3
1413.21 2
1413.29 1
1413.38 0
1413.47 0
1413.55 0
1413.64 1
1413.73 3
1413.81 6
1413.90 8
1413.98 9
1414.07 11
1414.16 12
1414.24 13
1414.33 15
1414.42 16
1414.50 19
1414.59 23
1414.67 29
1414.76 35
1414.85 42
1414.93 48
1415.02 53
1415.11 56
1415.19 57
1415.28 55
1415.36 50
1415.45 45
1415.54 38
1415.62 32
1415.71 25
1415.80 19
1415.88 14
1415.97 9
1416.05 6
1416.14 4
1416.23 3
1416.31 3
1416.40 5
1416.49 7
1416.57 10
1416.66 12
1416.74 14
1416.83 14
1416.92 13
1417.00 11
1417.09 9
1417.18 6
1417.26 3
1417.35 1
1417.44 0
1417.52 0
1417.61 0
1417.69 0
1417.78 0
1417.87 0
1417.95 1
1418.04 1
1418.13 2
1418.21 2
1418.30 1
1418.39 1
1418.47 0
1418.56 0
1418.64 0
1418.73 1
1418.82 3
1418.90 6
1418.99 9
1419.08 12
1419.16 15
1419.25 17
1419.34 19
1419.42 20
1419.51 21
1419.59 22
1419.68 23
1419.77 25
1419.85 27
1419.94 29
1420.03 31
1420.11 32
1420.20 33
1420.29 32
1420.37 29
1420.46 27
1420.54 24
1420.63 21
1420.72 21
1420.80 21
1420.89 24
1420.98 28
1421.06 32
1421.15 36
1421.24 38
1421.32 39
1421.41 39
1421.50 38
1421.58 36
1421.67 35
1421.76 35
1421.84 35
1421.93 36
1422.01 36
1422.10 36
1422.19 34
1422.27 32
1422.36 28
1422.45 24
1422.53 21
1422.62 18
1422.71 16
1422.79 16
1422.88 16
1422.97 17
1423.05 19
1423.14 21
1423.23 22
1423.31 23
1423.40 23
1423.49 24
1423.57 25
1423.66 26
1423.74 29
1423.83 33
1423.92 38
1424.00 43
1424.09 48
1424.18 52
1424.26 55
1424.35 57
1424.44 58
1424.52 59
1424.61 60
1424.70 62
1424.78 65
1424.87 70
1424.96 76
1425.04 82
1425.13 88
1425.22 92
1425.30 94
1425.39 94
1425.48 92
1425.56 88
1425.65 83
1425.74 79
1425.82 75
1425.91 74
1426.00 73
1426.08 74
1426.17 75
1426.25 76
1426.34 75
1426.43 72
1426.51 66
1426.60 58
1426.69 48
1426.77 38
1426.86 28
1426.95 19
1427.03 13
1427.12 8
1427.21 5
1427.29 5
1427.38 7
1427.47 11
1427.55 17
1427.64 23
1427.73 31
1427.81 38
1427.90 44
1427.99 49
1428.07 53
1428.16 55
1428.25 57
1428.33 58
1428.42 59
1428.51 60
1428.59 61
1428.68 61
1428.77 60
1428.85 57
1428.94 54
1429.03 49
1429.11 45
1429.20 41
1429.29 39
1429.37 39
1429.46 40
1429.55 42
1429.63 45
1429.72 46
1429.81 46
1429.89 44
1429.98 42
1430.07 39
1430.15 36
1430.24 35
1430.33 34
1430.41 35
1430.50 37
1430.59 39
1430.68 41
1430.76 42
1430.85 43
1430.94 42
1431.02 41
1431.11 40
1431.20 38
1431.28 37
1431.37 35
1431.46 35
1431.54 35
1431.63 36
1431.72 37
1431.80 39
1431.89 41
1431.98 43
1432.06 42
1432.15 41
1432.24 38
1432.32 34
1432.41 31
1432.50 28
1432.58 27
1432.67 27
1432.76 30
1432.84 33
1432.93 38
1433.02 42
1433.10 46
1433.19 48
1433.28 50
1433.37 51
1433.45 51
1433.54 49
1433.63 47
1433.71 43
1433.80 39
1433.89 33
1433.97 28
1434.06 23
1434.15 18
1434.23 15
1434.32 12
1434.41 10
1434.49 9
1434.58 9
1434.67 10
1434.75 11
1434.84 12
1434.93 13
1435.02 12
1435.10 11
1435.19 9
1435.28 6
1435.36 4
1435.45 2
1435.54 0
1435.62 0
1435.71 1
1435.80 2
1435.88 3
1435.97 4
1436.06 5
1436.14 5
1436.23 5
1436.32 4
1436.41 2
1436.49 1
1436.58 0
1436.67 0
1436.75 0
1436.84 0
1436.93 0
1437.01 0
1437.10 0
1437.19 2
1437.27 6
1437.36 11
1437.45 15
1437.54 19
1437.62 22
1437.71 24
1437.80 26
1437.88 27
1437.97 27
1438.06 27
1438.14 26
1438.23 24
1438.32 21
1438.41 19
1438.49 18
1438.58 18
1438.67 20
1438.75 24
1438.84 28
1438.93 32
1439.01 37
1439.10 41
1439.19 45
1439.27 49
1439.36 53
1439.45 56
1439.54 59
1439.62 60
1439.71 60
1439.80 57
1439.88 53
1439.97 48
1440.06 43
1440.15 38
1440.23 33
1440.32 29
1440.41 26
1440.49 22
1440.58 19
1440.67 17
1440.75 15
1440.84 15
1440.93 15
1441.02 16
1441.10 18
1441.19 21
1441.28 23
1441.36 24
1441.45 25
1441.54 26
1441.62 26
1441.71 25
1441.80 24
1441.89 23
1441.97 22
1442.06 20
1442.15 18
1442.23 17
1442.32 16
1442.41 16
1442.50 17
1442.58 19
1442.67 21
1442.76 22
1442.84 22
1442.93 22
1443.02 20
1443.11 17
1443.19 14
1443.28 12
1443.37 10
1443.45 10
1443.54 10
1443.63 10
1443.72 12
1443.80 13
1443.89 15
1443.98 16
1444.06 17
1444.15 17
1444.24 16
1444.33 15
1444.41 13
1444.50 11
1444.59 8
1444.67 7
1444.76 6
1444.85 5
1444.94 5
1445.02 4
1445.11 4
1445.20 3
1445.28 3
1445.37 4
1445.46 6
1445.55 8
1445.63 11
1445.72 13
1445.81 15
1445.89 16
1445.98 16
1446.07 15
1446.16 14
1446.24 12
1446.33 10
1446.42 8
1446.50 7
1446.59 6
1446.68 6
1446.77 5
1446.85 5
1446.94 6
1447.03 7
1447.12 9
1447.20 11
1447.29 13
1447.38 14
1447.46 15
1447.55 14
1447.64 12
1447.73 9
1447.81 5
1447.90 2
1447.99 0
1448.08 0
1448.16 0
1448.25 1
1448.34 3
1448.42 7
1448.51 10
1448.60 12
1448.69 14
1448.77 16
1448.86 18
1448.95 21
1449.04 25
1449.12 28
1449.21 32
1449.30 34
1449.38 36
1449.47 36
1449.56 35
1449.65 32
1449.73 30
1449.82 28
1449.91 27
1450.00 27
1450.08 30
1450.17 34
1450.26 39
1450.34 44
1450.43 48
1450.52 49
1450.61 49
1450.69 46
1450.78 41
1450.87 37
1450.96 34
1451.04 33
1451.13 33
1451.22 35
1451.31 37
1451.39 39
1451.48 40
1451.57 40
1451.66 38
1451.74 37
1451.83 36
1451.92 36
1452.00 38
1452.09 41
1452.18 45
1452.27 47
1452.35 47
1452.44 45
1452.53 41
1452.62 35
1452.70 28
1452.79 21
1452.88 15
1452.97 10
1453.05 7
1453.14 6
1453.23 8
1453.32 11
1453.40 15
1453.49 21
1453.58 27
1453.67 32
1453.75 36
1453.84 39
1453.93 40
1454.02 39
1454.10 38
1454.19 36
1454.28 34
1454.36 33
1454.45 31
1454.54 30
1454.63 27
1454.71 23
1454.80 18
1454.89 11
1454.98 4
1455.06 0
1455.15 0
1455.24 0
1455.33 0
1455.41 0
1455.50 0
1455.59 2
1455.68 5
1455.76 7
1455.85 6
1455.94 5
1456.03 3
1456.11 1
1456.20 0
1456.29 1
1456.38 4
1456.46 6
1456.55 9
1456.64 10
1456.73 11
1456.81 10
1456.90 10
1456.99 9
1457.08 9
1457.16 11
1457.25 13
1457.34 16
1457.43 18
1457.51 20
1457.60 21
1457.69 21
1457.78 20
1457.86 19
1457.95 19
1458.04 19
1458.13 20
1458.22 22
1458.30 24
1458.39 26
1458.48 28
1458.57 30
1458.65 32
1458.74 33
1458.83 33
1458.92 32
1459.00 31
1459.09 30
1459.18 29
1459.27 29
1459.35 29
1459.44 30
1459.53 31
1459.62 32
1459.70 34
1459.79 35
1459.88 37
1459.97 39
1460.05 41
1460.14 43
1460.23 45
1460.32 47
1460.41 48
1460.49 47
1460.58 45
1460.67 42
1460.76 38
1460.84 34
1460.93 30
1461.02 26
1461.11 25
1461.19 25
1461.28 26
1461.37 29
1461.46 33
1461.54 36
1461.63 39
1461.72 39
1461.81 36
1461.90 32
1461.98 26
1462.07 21
1462.16 16
1462.25 13
1462.33 12
1462.42 13
1462.51 15
1462.60 18
1462.68 20
1462.77 22
1462.86 23
1462.95 24
1463.04 24
1463.12 26
1463.21 27
1463.30 30
1463.39 32
1463.47 34
1463.56 35
1463.65 35
1463.74 34
1463.82 32
1463.91 30
1464.00 28
1464.09 27
1464.18 27
1464.26 28
1464.35 30
1464.44 33
1464.53 37
1464.61 40
1464.70 42
1464.79 44
1464.88 44
1464.97 44
1465.05 42
1465.14 39
1465.23 36
1465.32 33
1465.40 29
1465.49 26
1465.58 23
1465.67 21
1465.76 19
1465.84 17
1465.93 16
1466.02 16
1466.11 16
1466.19 16
1466.28 17
1466.37 17
1466.46 18
1466.55 18
1466.63 17
1466.72 15
1466.81 13
1466.90 11
1466.99 10
1467.07 8
1467.16 7
1467.25 7
1467.34 7
1467.42 7
1467.51 8
1467.60 10
1467.69 11
1467.78 14
1467.86 16
1467.95 19
1468.04 21
1468.13 24
1468.22 26
1468.30 28
1468.39 30
1468.48 33
1468.57 35
1468.65 38
1468.74 40
1468.83 43
1468.92 44
1469.01 45
1469.09 46
1469.18 45
1469.27 44
1469.36 42
1469.45 40
1469.53 39
1469.62 38
1469.71 38
1469.80 39
1469.88 42
1469.97 44
1470.06 47
1470.15 50
1470.24 53
1470.32 56
1470.41 59
1470.50 61
1470.59 62
1470.68 63
1470.76 63
1470.85 62
1470.94 61
1471.03 60
1471.12 61
1471.20 63
1471.29 66
1471.38 69
1471.47 73
1471.56 76
1471.64 79
1471.73 81
1471.82 83
1471.91 85
1472.00 87
1472.08 90
1472.17 92
1472.26 93
1472.35 93
1472.44 90
1472.52 85
1472.61 79
1472.70 73
1472.79 66
1472.88 61
1472.96 57
1473.05 54
1473.14 52
1473.23 50
1473.32 48
1473.40 45
1473.49 41
1473.58 36
1473.67 31
1473.76 27
1473.84 24
1473.93 23
1474.02 23
1474.11 24
1474.20 26
1474.28 26
1474.37 26
1474.46 25
1474.55 23
1474.64 21
1474.72 19
1474.81 18
1474.90 17
1474.99 17
1475.08 16
1475.16 15
1475.25 14
1475.34 12
1475.43 9
1475.52 6
1475.61 2
1475.69 0
1475.78 0
1475.87 0
1475.96 0
1476.05 0
1476.13 0
1476.22 0
1476.31 2
1476.40 3
1476.49 4
1476.57 4
1476.66 3
1476.75 2
1476.84 1
1476.93 2
1477.01 4
1477.10 9
1477.19 16
1477.28 25
1477.37 35
1477.46 45
1477.54 54
1477.63 61
1477.72 66
1477.81 68
1477.90 68
1477.98 66
1478.07 64
1478.16 61
1478.25 58
1478.34 55
1478.43 52
1478.51 49
1478.60 46
1478.69 44
1478.78 42
1478.87 42
1478.95 43
1479.04 46
1479.13 48
1479.22 51
1479.31 54
1479.40 57
1479.48 59
1479.57 60
1479.66 61
1479.75 61
1479.84 61
1479.92 60
1480.01 59
1480.10 59
1480.19 59
1480.28 60
1480.37 61
1480.45 62
1480.54 62
1480.63 62
1480.72 59
1480.81 55
1480.90 51
1480.98 47
1481.07 44
1481.16 42
1481.25 41
1481.34 40
1481.42 39
1481.51 37
1481.60 34
1481.69 31
1481.78 27
1481.87 24
1481.95 23
1482.04 23
1482.13 24
1482.22 28
1482.31 34
1482.40 41
1482.48 49
1482.57 59
1482.66 68
1482.75 78
1482.84 86
1482.93 92
1483.01 96
1483.10 98
1483.19 99
1483.28 99
1483.37 97
1483.46 94
1483.54 90
1483.63 85
1483.72 79
1483.81 73
1483.90 67
1483.99 62
1484.07 57
1484.16 51
1484.25 46
1484.34 40
1484.43 34
1484.52 27
1484.60 21
1484.69 16
1484.78 11
1484.87 8
1484.96 7
1485.05 6
1485.13 6
1485.22 7
1485.31 9
1485.40 10
1485.49 12
1485.58 14
1485.66 15
1485.75 17
1485.84 17
1485.93 17
1486.02 17
1486.11 15
1486.19 14
1486.28 12
1486.37 11
1486.46 10
1486.55 9
1486.64 9
1486.73 9
1486.81 10
1486.90 12
1486.99 14
1487.08 18
1487.17 23
1487.26 29
1487.34 35
1487.43 40
1487.52 44
1487.61 46
1487.70 46
1487.79 44
1487.87 40
1487.96 36
1488.05 31
1488.14 27
1488.23 23
1488.32 20
1488.41 17
1488.49 15
1488.58 14
1488.67 13
1488.76 13
1488.85 14
1488.94 15
1489.02 16
1489.11 17
1489.20 17
1489.29 16
1489.38 15
1489.47 14
1489.56 14
1489.64 15
1489.73 18
1489.82 23
1489.91 29
1490.00 36
1490.09 42
1490.18 46
1490.26 48
1490.35 47
1490.44 45
1490.53 41
1490.62 37
1490.71 33
1490.80 32
1490.88 31
1490.97 32
1491.06 33
1491.15 34
1491.24 34
1491.33 33
1491.42 32
1491.50 30
1491.59 29
1491.68 28
1491.77 27
1491.86 28
1491.95 30
1492.04 32
1492.12 35
1492.21 39
1492.30 42
1492.39 45
1492.48 47
1492.57 47
1492.66 47
1492.74 46
1492.83 44
1492.92 42
1493.01 41
1493.10 40
1493.19 41
1493.28 43
1493.36 46
1493.45 50
1493.54 54
1493.63 56
1493.72 57
1493.81 56
1493.90 53
1493.98 50
1494.07 47
1494.16 45
1494.25 45
1494.34 46
1494.43 49
1494.52 51
1494.60 52
1494.69 53
1494.78 54
1494.87 54
1494.96 55
1495.05 56
1495.14 58
1495.23 60
1495.31 61
1495.40 60
1495.49 58
1495.58 55
1495.67 51
1495.76 46
1495.85 43
1495.94 41
1496.02 40
1496.11 41
1496.20 43
1496.29 46
1496.38 49
1496.47 51
1496.56 53
1496.64 54
1496.73 54
1496.82 52
1496.91 50
1497.00 46
1497.09 42
1497.18 38
1497.27 34
1497.35 32
1497.44 30
1497.53 30
1497.62 30
1497.71 31
1497.80 32
1497.89 31
1497.98 29
1498.06 26
1498.15 22
1498.24 17
1498.33 13
1498.42 11
1498.51 10
1498.60 10
1498.69 11
1498.77 13
1498.86 13
1498.95 14
1499.04 13
1499.13 13
1499.22 13
1499.31 13
1499.40 15
1499.48 18
1499.57 20
1499.66 21
1499.75 21
1499.84 19
1499.93 16
1500.02 13
1500.11 10
1500.20 9
1500.28 11
1500.37 16
1500.46 22
1500.55 30
1500.64 37
1500.73 44
1500.82 48
1500.91 51
1500.99 52
1501.08 52
1501.17 53
1501.26 53
1501.35 54
1501.44 54
1501.53 53
1501.62 52
1501.71 50
1501.79 47
1501.88 44
1501.97 42
1502.06 42
1502.15 42
1502.24 44
1502.33 45
1502.42 47
1502.51 49
1502.59 49
1502.68 47
1502.77 44
1502.86 40
1502.95 35
1503.04 29
1503.13 23
1503.22 19
1503.31 15
1503.39 12
1503.48 9
1503.57 8
1503.66 7
1503.75 7
1503.84 8
1503.93 11
1504.02 16
1504.11 22
1504.19 28
1504.28 34
1504.37 39
1504.46 42
1504.55 42
1504.64 41
1504.73 39
1504.82 35
1504.91 32
1505.00 29
1505.08 27
1505.17 25
1505.26 22
1505.35 18
1505.44 14
1505.53 8
1505.62 3
1505.71 0
1505.80 0
1505.89 0
1505.97 0
1506.06 0
1506.15 0
1506.24 0
1506.33 0
1506.42 2
1506.51 6
1506.60 10
1506.69 14
1506.78 18
1506.86 21
1506.95 23
1507.04 24
1507.13 23
1507.22 22
1507.31 21
1507.40 20
1507.49 21
1507.58 23
1507.67 26
1507.75 30
1507.84 34
1507.93 39
1508.02 42
1508.11 45
1508.20 47
1508.29 48
1508.38 48
1508.47 49
1508.56 50
1508.65 51
1508.73 54
1508.82 57
1508.91 60
1509.00 62
1509.09 63
1509.18 63
1509.27 61
1509.36 58
1509.45 53
1509.54 49
1509.62 45
1509.71 43
1509.80 43
1509.89 44
1509.98 45
1510.07 47
1510.16 47
1510.25 47
1510.34 45
1510.43 42
1510.52 38
1510.61 35
1510.69 32
1510.78 29
1510.87 28
1510.96 27
1511.05 28
1511.14 29
1511.23 32
1511.32 35
1511.41 38
1511.50 40
1511.59 41
1511.67 40
1511.76 37
1511.85 31
1511.94 25
1512.03 19
1512.12 13
1512.21 10
1512.30 10
1512.39 12
1512.48 16
1512.57 20
1512.66 23
1512.74 24
1512.83 22
1512.92 18
1513.01 12
1513.10 5
1513.19 0
1513.28 0
1513.37 0
1513.46 0
1513.55 0
1513.64 1
1513.73 5
1513.82 9
1513.90 11
1513.99 13
1514.08 14
1514.17 14
1514.26 14
1514.35 15
1514.44 17
1514.53 20
1514.62 23
1514.71 26
1514.80 28
1514.89 27
1514.98 24
1515.06 19
1515.15 13
1515.24 6
1515.33 0
1515.42 0
1515.51 0
1515.60 0
1515.69 0
1515.78 0
1515.87 0
1515.96 0
1516.05 0
1516.14 0
1516.23 1
1516.31 4
1516.40 7
1516.49 11
1516.58 15
1516.67 18
1516.76 20
1516.85 21
1516.94 21
1517.03 21
1517.12 22
1517.21 25
1517.30 28
1517.39 33
1517.48 38
1517.57 43
1517.65 48
1517.74 52
1517.83 55
1517.92 59
1518.01 62
1518.10 66
1518.19 69
1518.28 71
1518.37 71
1518.46 68
1518.55 63
1518.64 56
1518.73 48
1518.82 42
1518.91 36
1518.99 32
1519.08 31
1519.17 31
1519.26 31
1519.35 32
1519.44 33
1519.53 32
1519.62 31
1519.71 28
1519.80 25
1519.89 21
1519.98 18
1520.07 16
1520.16 16
1520.25 17
1520.34 20
1520.43 25
1520.51 31
1520.60 38
1520.69 45
1520.78 51
1520.87 56
1520.96 60
1521.05 63
1521.14 63
1521.23 63
1521.32 60
1521.41 57
1521.50 52
1521.59 47
1521.68 40
1521.77 33
1521.86 27
1521.95 20
1522.03 15
1522.12 12
1522.21 9
1522.30 9
1522.39 10
1522.48 11
1522.57 14
1522.66 16
1522.75 18
1522.84 21
1522.93 22
1523.02 24
1523.11 25
1523.20 25
1523.29 24
1523.38 22
1523.47 19
1523.56 15
1523.65 11
1523.74 7
1523.82 3
1523.91 1
1524.00 0
1524.09 0
1524.18 1
1524.27 2
1524.36 3
1524.45 4
1524.54 5
1524.63 6
1524.72 9
1524.81 13
1524.90 18
1524.99 24
1525.08 30
1525.17 35
1525.26 40
1525.35 42
1525.44 43
1525.53 43
1525.62 40
1525.71 37
1525.79 32
1525.88 27
1525.97 20
1526.06 14
1526.15 7
1526.24 2
1526.33 0
1526.42 0
1526.51 0
1526.60 0
1526.69 0
1526.78 1
1526.87 5
1526.96 9
1527.05 14
1527.14 19
1527.23 24
1527.32 28
1527.41 30
1527.50 32
1527.59 32
1527.68 31
1527.77 30
1527.86 28
1527.95 26
1528.03 25
1528.12 23
1528.21 23
1528.30 22
1528.39 23
1528.48 24
1528.57 25
1528.66 27
1528.75 28
1528.84 29
1528.93 28
1529.02 27
1529.11 26
1529.20 24
1529.29 24
1529.38 25
1529.47 28
1529.56 32
1529.65 38
1529.74 43
1529.83 47
1529.92 50
1530.01 50
1530.10 47
1530.19 42
1530.28 36
1530.37 28
1530.46 21
1530.55 14
1530.64 8
1530.73 3
1530.81 0
1530.90 0
1530.99 0
1531.08 0
1531.17 0
1531.26 2
1531.35 7
1531.44 12
1531.53 17
1531.62 21
1531.71 24
1531.80 26
1531.89 27
1531.98 26
1532.07 25
1532.16 24
1532.25 23
1532.34 23
1532.43 24
1532.52 26
1532.61 28
1532.70 30
1532.79 32
1532.88 33
1532.97 33
1533.06 31
1533.15 29
1533.24 26
1533.33 23
1533.42 20
1533.51 17
1533.60 15
1533.69 12
1533.78 11
1533.87 9
1533.96 8
1534.05 7
1534.14 6
1534.23 6
1534.32 6
1534.41 7
1534.50 7
1534.59 9
1534.68 10
1534.77 13
1534.86 17
1534.94 22
1535.03 27
1535.12 34
1535.21 40
1535.30 47
1535.39 52
1535.48 55
1535.57 57
1535.66 56
1535.75 54
1535.84 51
1535.93 47
1536.02 44
1536.11 42
1536.20 41
1536.29 42
1536.38 43
1536.47 45
1536.56 47
1536.65 47
1536.74 45
1536.83 42
1536.92 38
1537.01 34
1537.10 30
1537.19 26
1537.28 23
1537.37 20
1537.46 17
1537.55 14
1537.64 10
1537.73 6
1537.82 2
1537.91 0
1538.00 0
1538.09 0
1538.18 0
1538.27 2
1538.36 7
1538.45 12
1538.54 18
1538.63 24
1538.72 30
1538.81 34
1538.90 38
1538.99 41
1539.08 42
1539.17 43
1539.26 44
1539.35 44
1539.44 44
1539.53 44
1539.62 46
1539.71 48
1539.80 52
1539.89 57
1539.98 62
1540.07 66
1540.16 70
1540.25 74
1540.34 76
1540.43 77
1540.52 76
1540.61 74
1540.70 71
1540.79 67
1540.88 61
1540.97 56
1541.06 52
1541.15 50
1541.24 49
1541.33 51
1541.42 55
1541.51 59
1541.60 62
1541.69 63
1541.78 62
1541.87 59
1541.96 54
1542.05 47
1542.14 41
1542.23 36
1542.32 32
1542.41 30
1542.50 29
1542.59 29
1542.68 29
1542.77 29
1542.86 28
1542.95 27
1543.04 26
1543.13 25
1543.22 26
1543.31 28
1543.40 31
1543.49 35
1543.58 38
1543.67 42
1543.76 45
1543.85 48
1543.94 51
1544.03 54
1544.12 57
1544.21 60
1544.30 62
1544.39 63
1544.48 63
1544.57 60
1544.66 56
1544.75 51
1544.84 46
1544.93 42
1545.02 38
1545.11 36
1545.20 33
1545.29 30
1545.38 27
1545.47 23
1545.56 19
1545.65 14
1545.74 11
1545.84 8
1545.93 8
1546.02 9
1546.11 12
1546.20 17
1546.29 23
1546.38 28
1546.47 34
1546.56 38
1546.65 41
1546.74 44
1546.83 45
1546.92 46
1547.01 46
1547.10 46
1547.19 44
1547.28 42
1547.37 40
1547.46 38
1547.55 37
1547.64 37
1547.73 39
1547.82 41
1547.91 44
1548.00 46
1548.09 46
1548.18 45
1548.27 42
1548.36 39
1548.45 35
1548.54 31
1548.63 27
1548.72 25
1548.81 22
1548.90 20
1548.99 17
1549.08 15
1549.17 12
1549.26 8
1549.35 5
1549.44 1
1549.53 0
1549.62 0
1549.71 0
1549.80 0
1549.89 0
1549.99 0
1550.08 3
1550.17 6
1550.26 9
1550.35 10
1550.44 11
1550.53 11
1550.62 10
1550.71 9
1550.80 7
1550.89 6
1550.98 5
1551.07 4
1551.16 5
1551.25 6
1551.34 7
1551.43 8
1551.52 9
1551.61 8
1551.70 7
1551.79 5
1551.88 1
1551.97 0
1552.06 0
1552.15 0
1552.24 0
1552.33 0
1552.42 0
1552.51 0
1552.60 4
1552.69 12
1552.79 21
1552.88 29
1552.97 35
1553.06 38
1553.15 39
1553.24 39
1553.33 37
1553.42 34
1553.51 33
1553.60 33
1553.69 33
1553.78 34
1553.87 35
1553.96 35
1554.05 33
1554.14 30
1554.23 27
1554.32 23
1554.41 19
1554.50 17
1554.59 15
1554.68 15
1554.77 14
1554.86 14
1554.95 12
1555.05 11
1555.14 9
1555.23 9
1555.32 10
1555.41 15
1555.50 21
1555.59 30
1555.68 39
1555.77 48
1555.86 55
1555.95 60
1556.04 64
1556.13 66
1556.22 67
1556.31 67
1556.40 67
1556.49 66
1556.58 65
1556.67 64
1556.76 62
1556.85 61
1556.94 60
1557.04 61
1557.13 61
1557.22 63
1557.31 64
1557.40 65
1557.49 65
1557.58 65
1557.67 65
1557.76 64
1557.85 65
1557.94 65
1558.03 67
1558.12 68
1558.21 70
1558.30 71
1558.39 71
1558.48 70
1558.57 69
1558.66 67
1558.75 65
1558.85 62
1558.94 59
1559.03 56
1559.12 53
1559.21 49
1559.30 44
1559.39 40
1559.48 34
1559.57 29
1559.66 25
1559.75 21
1559.84 18
1559.93 17
1560.02 17
1560.11 17
1560.20 18
1560.29 19
1560.38 20
1560.48 21
1560.57 22
1560.66 23
1560.75 23
1560.84 24
1560.93 24
1561.02 24
1561.11 22
1561.20 21
1561.29 19
1561.38 18
1561.47 17
1561.56 17
1561.65 18
1561.74 19
1561.83 20
1561.93 20
1562.02 20
1562.11 19
1562.20 17
1562.29 14
1562.38 10
1562.47 6
1562.56 0
1562.65 0
1562.74 0
1562.83 0
1562.92 0
1563.01 0
1563.10 0
1563.19 0
1563.28 1
1563.38 9
1563.47 18
1563.56 26
1563.65 32
1563.74 36
1563.83 38
1563.92 39
1564.01 40
1564.10 40
1564.19 42
1564.28 44
1564.37 46
1564.46 49
1564.55 52
1564.65 53
1564.74 53
1564.83 52
1564.92 49
1565.01 45
1565.10 39
1565.19 34
1565.28 28
1565.37 23
1565.46 20
1565.55 18
1565.64 18
1565.73 19
1565.82 22
1565.92 25
1566.01 29
1566.10 34
1566.19 38
1566.28 43
1566.37 48
1566.46 54
1566.55 59
1566.64 64
1566.73 67
1566.82 68
1566.91 68
1567.00 67
1567.10 66
1567.19 65
1567.28 65
1567.37 66
1567.46 67
1567.55 69
1567.64 69
1567.73 67
1567.82 64
1567.91 59
1568.00 54
1568.09 50
1568.18 47
1568.28 46
1568.37 46
1568.46 46
1568.55 47
1568.64 48
1568.73 48
1568.82 48
1568.91 48
1569.00 47
1569.09 46
1569.18 45
1569.27 43
1569.37 39
1569.46 35
1569.55 31
1569.64 27
1569.73 23
1569.82 22
1569.91 21
1570.00 22
1570.09 23
1570.18 25
1570.27 28
1570.37 30
1570.46 34
1570.55 37
1570.64 41
1570.73 46
1570.82 50
1570.91 55
1571.00 58
1571.09 60
1571.18 61
1571.27 61
1571.36 59
1571.46 57
1571.55 54
1571.64 51
1571.73 50
1571.82 50
1571.91 52
1572.00 54
1572.09 58
1572.18 61
1572.27 63
1572.36 63
1572.46 60
1572.55 55
1572.64 48
1572.73 39
1572.82 31
1572.91 23
1573.00 17
1573.09 15
1573.18 15
1573.27 17
1573.37 21
1573.46 25
1573.55 28
1573.64 31
1573.73 32
1573.82 34
1573.91 37
1574.00 42
1574.09 50
1574.18 58
1574.28 66
1574.37 73
1574.46 78
1574.55 80
1574.64 79
1574.73 76
1574.82 72
1574.91 69
1575.00 65
1575.09 61
1575.19 56
1575.28 51
1575.37 46
1575.46 40
1575.55 35
1575.64 31
1575.73 29
1575.82 29
1575.91 31
1576.00 34
1576.10 40
1576.19 45
1576.28 50
1576.37 54
1576.46 55
1576.55 55
1576.64 52
1576.73 48
1576.82 43
1576.91 38
1577.01 32
1577.10 26
1577.19 20
1577.28 16
1577.37 12
1577.46 9
1577.55 8
1577.64 9
1577.73 11
1577.83 12
1577.92 14
1578.01 15
1578.10 14
1578.19 13
1578.28 11
1578.37 9
1578.46 9
1578.55 10
1578.65 13
1578.74 15
1578.83 17
1578.92 17
1579.01 16
1579.10 13
1579.19 9
1579.28 5
1579.37 4
1579.47 6
1579.56 11
1579.65 20
1579.74 30
1579.83 40
1579.92 49
1580.01 56
1580.10 60
1580.19 61
1580.29 60
1580.38 58
1580.47 56
1580.56 55
1580.65 53
1580.74 52
1580.83 51
1580.92 49
1581.02 47
1581.11 45
1581.20 41
1581.29 38
1581.38 33
1581.47 29
1581.56 26
1581.65 23
1581.74 21
1581.84 21
1581.93 21
1582.02 22
1582.11 25
1582.20 28
1582.29 32
1582.38 37
1582.47 43
1582.57 49
1582.66 55
1582.75 60
1582.84 65
1582.93 68
1583.02 70
1583.11 70
1583.20 68
1583.30 65
1583.39 60
1583.48 53
1583.57 47
1583.66 41
1583.75 35
1583.84 30
1583.93 27
1584.03 26
1584.12 26
1584.21 27
1584.30 29
1584.39 32
1584.48 34
1584.57 35
1584.66 34
1584.76 32
1584.85 27
1584.94 22
1585.03 17
1585.12 13
1585.21 11
1585.30 12
1585.39 16
1585.49 23
1585.58 32
1585.67 42
1585.76 54
1585.85 64
1585.94 74
1586.03 83
1586.13 90
1586.22 96
1586.31 99
1586.40 101
1586.49 101
1586.58 101
1586.67 101
1586.76 101
1586.86 101
1586.95 101
1587.04 99
1587.13 95
1587.22 90
1587.31 83
1587.40 76
1587.50 70
1587.59 66
1587.68 64
1587.77 65
1587.86 68
1587.95 73
1588.04 79
1588.14 84
1588.23 87
1588.32 90
1588.41 91
1588.50 91
1588.59 90
1588.68 89
1588.78 88
1588.87 87
1588.96 87
1589.05 87
1589.14 87
1589.23 87
1589.32 85
1589.41 82
1589.51 78
1589.60 73
1589.69 67
1589.78 62
1589.87 59
1589.96 58
1590.05 60
1590.15 64
1590.24 70
1590.33 76
1590.42 82
1590.51 86
1590.60 90
1590.70 92
1590.79 92
1590.88 91
1590.97 87
1591.06 83
1591.15 77
1591.24 70
1591.34 65
1591.43 60
1591.52 57
1591.61 54
1591.70 52
1591.79 50
1591.88 47
1591.98 44
1592.07 41
1592.16 38
1592.25 36
1592.34 36
1592.43 37
1592.52 40
1592.62 41
1592.71 42
1592.80 41
1592.89 38
1592.98 36
1593.07 34
1593.17 33
1593.26 34
1593.35 36
1593.44 40
1593.53 43
1593.62 45
1593.71 46
1593.81 46
1593.90 44
1593.99 43
1594.08 42
1594.17 41
1594.26 41
1594.36 41
1594.45 41
1594.54 40
1594.63 38
1594.72 34
1594.81 28
1594.90 22
1595.00 14
1595.09 6
1595.18 0
1595.27 0
1595.36 0
1595.45 0
1595.55 0
1595.64 0
1595.73 6
1595.82 15
1595.91 23
1596.00 31
1596.10 38
1596.19 43
1596.28 47
1596.37 50
1596.46 51
1596.55 51
1596.65 49
1596.74 46
1596.83 42
1596.92 37
1597.01 31
1597.10 25
1597.20 20
1597.29 15
1597.38 11
1597.47 8
1597.56 7
1597.65 8
1597.75 11
1597.84 17
1597.93 24
1598.02 32
1598.11 41
1598.20 48
1598.30 53
1598.39 56
1598.48 55
1598.57 51
1598.66 46
1598.75 39
1598.85 34
1598.94 29
1599.03 25
1599.12 23
1599.21 22
1599.30 21
1599.40 21
1599.49 20
1599.58 19
1599.67 16
1599.76 13
1599.85 9
1599.95 5
1600.04 1
1600.13 0
1600.22 0
1600.31 0
1600.40 0
1600.50 0
1600.59 0
1600.68 0
1600.77 0
1600.86 0
1600.95 5
1601.05 10
1601.14 17
1601.23 25
1601.32 32
1601.41 38
1601.51 44
1601.60 47
1601.69 49
1601.78 49
1601.87 48
1601.96 47
1602.06 46
1602.15 45
1602.24 44
1602.33 44
1602.42 44
1602.52 46
1602.61 48
1602.70 50
1602.79 53
1602.88 55
1602.97 56
1603.07 57
1603.16 58
1603.25 58
1603.34 57
1603.43 56
1603.53 54
1603.62 51
1603.71 47
1603.80 44
1603.89 40
1603.98 36
1604.08 34
1604.17 32
1604.26 33
1604.35 36
1604.44 40
1604.54 45
1604.63 50
1604.72 54
1604.81 56
1604.90 56
1604.99 54
1605.09 51
1605.18 48
1605.27 46
1605.36 46
1605.45 47
1605.55 51
1605.64 56
1605.73 62
1605.82 68
1605.91 74
1606.01 79
1606.10 83
1606.19 85
1606.28 87
1606.37 87
1606.46 87
1606.56 88
1606.65 88
1606.74 88
1606.83 89
1606.92 89
1607.02 88
1607.11 85
1607.20 82
1607.29 77
1607.38 73
1607.48 68
1607.57 64
1607.66 61
1607.75 59
1607.84 58
1607.94 57
1608.03 56
1608.12 55
1608.21 54
1608.30 52
1608.40 50
1608.49 47
1608.58 44
1608.67 39
1608.76 35
1608.86 30
1608.95 26
1609.04 23
1609.13 21
1609.22 21
1609.32 21
1609.41 22
1609.50 23
1609.59 24
1609.68 25
1609.78 26
1609.87 27
1609.96 28
1610.05 29
1610.14 30
1610.24 32
1610.33 32
1610.42 33
1610.51 33
1610.60 33
1610.70 32
1610.79 33
1610.88 34
1610.97 36
1611.06 40
1611.16 46
1611.25 54
1611.34 63
1611.43 72
1611.52 80
1611.62 85
1611.71 87
1611.80 85
1611.89 80
1611.98 73
1612.08 64
1612.17 55
1612.26 47
1612.35 39
1612.44 33
1612.54 28
1612.63 24
1612.72 22
1612.81 21
1612.91 21
1613.00 23
1613.09 24
1613.18 25
1613.27 26
1613.37 26
1613.46 25
1613.55 24
1613.64 24
1613.73 25
1613.83 26
1613.92 27
1614.01 28
1614.10 29
1614.19 28
1614.29 26
1614.38 24
1614.47 22
1614.56 21
1614.66 22
1614.75 26
1614.84 32
1614.93 40
1615.02 49
1615.12 57
1615.21 63
1615.30 66
1615.39 67
1615.48 66
1615.58 64
1615.67 61
1615.76 59
1615.85 56
1615.95 54
1616.04 51
1616.13 47
1616.22 43
1616.31 37
1616.41 30
1616.50 25
1616.59 20
1616.68 17
1616.78 15
1616.87 14
1616.96 14
1617.05 13
1617.14 12
1617.24 11
1617.33 10
1617.42 10
1617.51 10
1617.61 11
1617.70 13
1617.79 14
1617.88 15
1617.97 17
1618.07 18
1618.16 19
1618.25 21
1618.34 23
1618.44 26
1618.53 29
1618.62 33
1618.71 37
1618.80 40
1618.90 44
1618.99 47
1619.08 50
1619.17 52
1619.27 53
1619.36 54
1619.45 54
1619.54 53
1619.64 53
1619.73 52
1619.82 52
1619.91 52
1620.00 53
1620.10 54
1620.19 54
1620.28 54
1620.37 54
1620.47 53
1620.56 52
1620.65 50
1620.74 48
1620.84 45
1620.93 42
1621.02 39
1621.11 35
1621.20 32
1621.30 28
1621.39 25
1621.48 22
1621.57 20
1621.67 19
1621.76 18
1621.85 18
1621.94 20
1622.04 24
1622.13 29
1622.22 36
1622.31 42
1622.40 48
1622.50 52
1622.59 54
1622.68 53
1622.77 50
1622.87 45
1622.96 39
1623.05 33
1623.14 28
1623.24 23
1623.33 18
1623.42 15
1623.51 14
1623.61 14
1623.70 15
1623.79 18
1623.88 23
1623.98 28
1624.07 34
1624.16 41
1624.25 49
1624.35 56
1624.44 64
1624.53 71
1624.62 75
1624.71 78
1624.81 77
1624.90 74
1624.99 68
1625.08 61
1625.18 54
1625.27 47
1625.36 41
1625.45 36
1625.55 32
1625.64 28
1625.73 25
1625.82 22
1625.92 21
1626.01 22
1626.10 25
1626.19 30
1626.29 36
1626.38 43
1626.47 48
1626.56 52
1626.66 53
1626.75 52
1626.84 50
1626.93 48
1627.03 47
1627.12 47
1627.21 48
1627.30 48
1627.40 47
1627.49 44
1627.58 39
1627.67 32
1627.77 24
1627.86 17
1627.95 10
1628.04 6
1628.14 5
1628.23 7
1628.32 11
1628.41 17
1628.51 23
1628.60 29
1628.69 34
1628.78 37
1628.88 39
1628.97 38
1629.06 35
1629.15 30
1629.25 25
1629.34 19
1629.43 14
1629.52 11
1629.62 9
1629.71 9
1629.80 10
1629.90 12
1629.99 15
1630.08 17
1630.17 19
1630.27 20
1630.36 20
1630.45 20
1630.54 20
1630.64 20
1630.73 20
1630.82 20
1630.91 21
1631.01 22
1631.10 23
1631.19 24
1631.28 26
1631.38 27
1631.47 28
1631.56 29
1631.65 29
1631.75 30
1631.84 32
1631.93 35
1632.03 39
1632.12 46
1632.21 54
1632.30 63
1632.40 73
1632.49 81
1632.58 87
1632.67 91
1632.77 90
1632.86 86
1632.95 79
1633.04 69
1633.14 59
1633.23 50
1633.32 42
1633.42 36
1633.51 31
1633.60 27
1633.69 24
1633.79 22
1633.88 19
1633.97 18
1634.06 18
1634.16 18
1634.25 20
1634.34 22
1634.43 25
1634.53 28
1634.62 31
1634.71 33
1634.81 36
1634.90 39
1634.99 41
1635.08 43
1635.18 44
1635.27 45
1635.36 45
1635.45 45
1635.55 45
1635.64 44
1635.73 43
1635.83 42
1635.92 40
1636.01 38
1636.10 35
1636.20 31
1636.29 28
1636.38 24
1636.48 21
1636.57 18
1636.66 14
1636.75 12
1636.85 9
1636.94 7
1637.03 4
1637.12 3
1637.22 2
1637.31 3
1637.40 6
1637.50 12
1637.59 20
1637.68 29
1637.77 40
1637.87 49
1637.96 58
1638.05 63
1638.15 66
1638.24 67
1638.33 65
1638.42 63
1638.52 60
1638.61 59
1638.70 61
1638.79 65
1638.89 72
1638.98 81
1639.07 91
1639.17 101
1639.26 107
1639.35 111
1639.44 110
1639.54 104
1639.63 96
1639.72 86
1639.82 74
1639.91 63
1640.00 54
1640.09 46
1640.19 41
1640.28 39
1640.37 40
1640.47 42
1640.56 44
1640.65 46
1640.75 46
1640.84 44
1640.93 39
1641.02 33
1641.12 28
1641.21 23
1641.30 20
1641.40 20
1641.49 22
1641.58 26
1641.67 30
1641.77 36
1641.86 41
1641.95 46
1642.05 50
1642.14 52
1642.23 52
1642.32 51
1642.42 49
1642.51 45
1642.60 41
1642.70 38
1642.79 36
1642.88 36
1642.98 37
1643.07 40
1643.16 45
1643.25 50
1643.35 56
1643.44 61
1643.53 65
1643.63 68
1643.72 69
1643.81 69
1643.90 68
1644.00 66
1644.09 64
1644.18 61
1644.28 58
1644.37 56
1644.46 55
1644.56 54
1644.65 54
1644.74 53
1644.83 52
1644.93 50
1645.02 46
1645.11 42
1645.21 35
1645.30 28
1645.39 21
1645.49 13
1645.58 7
1645.67 2
1645.76 0
1645.86 0
1645.95 0
1646.04 0
1646.14 0
1646.23 0
1646.32 0
1646.42 0
1646.51 0
1646.60 0
1646.70 3
1646.79 7
1646.88 12
1646.97 17
1647.07 22
1647.16 28
1647.25 33
1647.35 39
1647.44 45
1647.53 49
1647.63 51
1647.72 51
1647.81 49
1647.91 46
1648.00 42
1648.09 38
1648.18 35
1648.28 33
1648.37 31
1648.46 29
1648.56 28
1648.65 27
1648.74 28
1648.84 29
1648.93 31
1649.02 34
1649.12 37
1649.21 39
1649.30 41
1649.39 41
1649.49 40
1649.58 39
1649.67 38
1649.77 38
1649.86 40
1649.95 42
1650.05 45
1650.14 48
1650.23 51
1650.33 52
1650.42 51
1650.51 48
1650.61 44
1650.70 39
1650.79 33
1650.89 28
1650.98 24
1651.07 22
1651.16 21
1651.26 21
1651.35 22
1651.44 23
1651.54 24
1651.63 23
1651.72 22
1651.82 21
1651.91 21
1652.00 23
1652.10 27
1652.19 34
1652.28 42
1652.38 50
1652.47 56
1652.56 58
1652.66 57
1652.75 52
1652.84 44
1652.94 36
1653.03 30
1653.12 26
1653.22 25
1653.31 26
1653.40 30
1653.50 33
1653.59 36
1653.68 38
1653.77 38
1653.87 37
1653.96 35
1654.05 34
1654.15 33
1654.24 33
1654.33 34
1654.43 34
1654.52 33
1654.61 30
1654.71 26
1654.80 21
1654.89 15
1654.99 8
1655.08 3
1655.17 0
1655.27 0
1655.36 2
1655.45 7
1655.55 13
1655.64 19
1655.73 24
1655.83 28
1655.92 30
1656.01 31
1656.11 32
1656.20 31
1656.29 31
1656.39 29
1656.48 27
1656.57 24
1656.67 20
1656.76 15
1656.85 10
1656.95 6
1657.04 3
1657.13 0
1657.23 0
1657.32 0
1657.41 0
1657.51 0
1657.60 0
1657.69 0
1657.79 0
1657.88 0
1657.97 0
1658.07 1
1658.16 3
1658.25 5
1658.35 6
1658.44 6
1658.53 7
1658.63 7
1658.72 9
1658.81 10
1658.91 13
1659.00 16
1659.09 20
1659.19 24
1659.28 28
1659.38 31
1659.47 34
1659.56 37
1659.66 41
1659.75 46
1659.84 51
1659.94 56
1660.03 60
1660.12 64
1660.22 67
1660.31 69
1660.40 70
1660.50 72
1660.59 74
1660.68 76
1660.78 77
1660.87 78
1660.96 76
1661.06 73
1661.15 68
1661.24 63
1661.34 58
1661.43 54
1661.52 51
1661.62 49
1661.71 49
1661.80 49
1661.90 50
1661.99 50
1662.09 50
1662.18 50
1662.27 50
1662.37 50
1662.46 51
1662.55 53
1662.65 55
1662.74 58
1662.83 61
1662.93 64
1663.02 67
1663.11 70
1663.21 72
1663.30 74
1663.39 76
1663.49 78
1663.58 79
1663.67 80
1663.77 81
1663.86 82
1663.96 81
1664.05 79
1664.14 75
1664.24 71
1664.33 65
1664.42 60
1664.52 57
1664.61 55
1664.70 54
1664.80 55
1664.89 56
1664.98 57
1665.08 55
1665.17 51
1665.27 46
1665.36 41
1665.45 36
1665.55 35
1665.64 36
1665.73 41
1665.83 48
1665.92 57
1666.01 65
1666.11 72
1666.20 78
1666.29 83
1666.39 86
1666.48 88
1666.58 88
1666.67 88
1666.76 86
1666.86 83
1666.95 79
1667.04 74
1667.14 70
1667.23 67
1667.32 66
1667.42 67
1667.51 69
1667.61 73
1667.70 77
1667.79 80
1667.89 81
1667.98 82
1668.07 80
1668.17 78
1668.26 75
1668.35 71
1668.45 67
1668.54 64
1668.64 61
1668.73 59
1668.82 57
1668.92 56
1669.01 55
1669.10 56
1669.20 57
1669.29 59
1669.39 61
1669.48 63
1669.57 65
1669.67 65
1669.76 63
1669.85 61
1669.95 58
1670.04 56
1670.13 56
1670.23 57
1670.32 60
1670.42 63
1670.51 67
1670.60 70
1670.70 71
1670.79 70
1670.88 67
1670.98 63
1671.07 57
1671.17 50
1671.26 42
1671.35 35
1671.45 29
1671.54 25
1671.63 23
1671.73 24
1671.82 27
1671.92 32
1672.01 37
1672.10 42
1672.20 45
1672.29 47
1672.38 45
1672.48 42
1672.57 38
1672.67 34
1672.76 31
1672.85 29
1672.95 28
1673.04 28
1673.14 30
1673.23 32
1673.32 33
1673.42 34
1673.51 35
1673.60 34
1673.70 33
1673.79 32
1673.89 30
1673.98 28
1674.07 26
1674.17 24
1674.26 22
1674.35 20
1674.45 17
1674.54 13
1674.64 9
1674.73 5
1674.82 0
1674.92 0
1675.01 0
1675.11 0
1675.20 0
1675.29 0
1675.39 5
1675.48 12
1675.57 20
1675.67 27
1675.76 34
1675.86 42
1675.95 50
1676.04 58
1676.14 65
1676.23 73
1676.33 79
1676.42 83
1676.51 85
1676.61 85
1676.70 83
1676.80 79
1676.89 74
1676.98 69
1677.08 63
1677.17 57
1677.26 51
1677.36 46
1677.45 41
1677.55 38
1677.64 35
1677.73 33
1677.83 31
1677.92 29
1678.02 27
1678.11 25
1678.20 22
1678.30 18
1678.39 15
1678.49 13
1678.58 12
1678.67 13
1678.77 16
1678.86 20
1678.96 25
1679.05 31
1679.14 35
1679.24 36
1679.33 35
1679.43 30
1679.52 23
1679.61 15
1679.71 5
1679.80 0
1679.90 0
1679.99 0
1680.08 0
1680.18 0
1680.27 0
1680.37 0
1680.46 0
1680.55 3
1680.65 16
1680.74 29
1680.84 43
1680.93 54
1681.02 63
1681.12 69
1681.21 72
1681.31 73
1681.40 73
1681.49 72
1681.59 72
1681.68 72
1681.78 72
1681.87 71
1681.96 70
1682.06 68
1682.15 65
1682.25 62
1682.34 60
1682.43 58
1682.53 56
1682.62 54
1682.72 52
1682.81 50
1682.90 47
1683.00 43
1683.09 39
1683.19 36
1683.28 33
1683.37 31
1683.47 29
1683.56 28
1683.66 28
1683.75 28
1683.85 28
1683.94 30
1684.03 33
1684.13 37
1684.22 43
1684.32 48
1684.41 54
1684.50 57
1684.60 58
1684.69 57
1684.79 54
1684.88 49
1684.97 44
1685.07 39
1685.16 34
1685.26 31
1685.35 29
1685.45 28
1685.54 27
1685.63 27
1685.73 27
1685.82 28
1685.92 29
1686.01 30
1686.10 31
1686.20 32
1686.29 33
1686.39 34
1686.48 35
1686.58 36
1686.67 38
1686.76 41
1686.86 45
1686.95 50
1687.05 54
1687.14 57
1687.23 59
1687.33 59
1687.42 58
1687.52 56
1687.61 54
1687.71 52
1687.80 51
1687.89 50
1687.99 49
1688.08 48
1688.18 47
1688.27 45
1688.37 44
1688.46 44
1688.55 45
1688.65 47
1688.74 51
1688.84 55
1688.93 60
1689.02 64
1689.12 66
1689.21 68
1689.31 68
1689.40 68
1689.50 67
1689.59 67
1689.68 67
1689.78 67
1689.87 68
1689.97 69
1690.06 69
1690.16 70
1690.25 71
1690.34 73
1690.44 74
1690.53 76
1690.63 78
1690.72 80
1690.82 82
1690.91 84
1691.00 86
1691.10 89
1691.19 92
1691.29 95
1691.38 99
1691.48 102
1691.57 104
1691.66 105
1691.76 105
1691.85 103
1691.95 99
1692.04 94
1692.14 87
1692.23 80
1692.32 71
1692.42 63
1692.51 54
1692.61 46
1692.70 37
1692.80 29
1692.89 22
1692.99 15
1693.08 8
1693.17 3
1693.27 0
1693.36 0
1693.46 0
1693.55 0
1693.65 0
1693.74 0
1693.83 0
1693.93 0
1694.02 3
1694.12 5
1694.21 6
1694.31 7
1694.40 8
1694.50 10
1694.59 12
1694.68 16
1694.78 20
1694.87 22
1694.97 23
1695.06 22
1695.16 18
1695.25 13
1695.34 7
1695.44 1
1695.53 0
1695.63 0
1695.72 0
1695.82 0
1695.91 0
1696.01 0
1696.10 4
1696.19 10
1696.29 18
1696.38 27
1696.48 39
1696.57 52
1696.67 66
1696.76 79
1696.86 90
1696.95 99
1697.04 105
1697.14 108
1697.23 108
1697.33 105
1697.42 101
1697.52 94
1697.61 86
1697.71 78
1697.80 70
1697.90 62
1697.99 56
1698.08 52
1698.18 51
1698.27 52
1698.37 54
1698.46 58
1698.56 63
1698.65 67
1698.75 70
1698.84 73
1698.93 75
1699.03 77
1699.12 80
1699.22 82
1699.31 85
1699.41 86
1699.50 87
1699.60 87
1699.69 86
1699.79 85
1699.88 84
1699.97 83
1700.07 82
1700.16 81
1700.26 79
1700.35 76
1700.45 72
1700.54 68
1700.64 65
1700.73 64
1700.83 66
1700.92 69
1701.01 74
1701.11 78
1701.20 81
1701.30 82
1701.39 80
1701.49 77
1701.58 72
1701.68 67
1701.77 63
1701.87 60
1701.96 58
1702.06 58
1702.15 58
1702.24 59
1702.34 60
1702.43 60
1702.53 59
1702.62 57
1702.72 53
1702.81 48
1702.91 42
1703.00 35
1703.10 29
1703.19 24
1703.29 20
1703.38 18
1703.47 17
1703.57 17
1703.66 18
1703.76 20
1703.85 22
1703.95 25
1704.04 28
1704.14 30
1704.23 31
1704.33 32
1704.42 31
1704.52 31
1704.61 30
1704.71 28
1704.80 27
1704.89 25
1704.99 23
1705.08 22
1705.18 20
1705.27 18
1705.37 16
1705.46 14
1705.56 10
1705.65 7
1705.75 3
1705.84 0
1705.94 0
1706.03 0
1706.13 0
1706.22 0
1706.32 0
1706.41 0
1706.50 0
1706.60 0
1706.69 3
1706.79 7
1706.88 12
1706.98 16
1707.07 20
1707.17 23
1707.26 25
1707.36 25
1707.45 24
1707.55 22
1707.64 21
1707.74 20
1707.83 20
1707.93 20
1708.02 22
1708.12 23
1708.21 23
1708.31 21
1708.40 18
1708.49 14
1708.59 10
1708.68 6
1708.78 4
1708.87 3
1708.97 5
1709.06 7
1709.16 10
1709.25 14
1709.35 18
1709.44 20
1709.54 22
1709.63 24
1709.73 26
1709.82 29
1709.92 33
1710.01 38
1710.11 45
1710.20 52
1710.30 58
1710.39 62
1710.49 64
1710.58 62
1710.68 58
1710.77 51
1710.87 43
1710.96 34
1711.05 27
1711.15 23
1711.24 21
1711.34 22
1711.43 24
1711.53 27
1711.62 29
1711.72 31
1711.81 32
1711.91 32
1712.00 32
1712.10 33
1712.19 36
1712.29 40
1712.38 45
1712.48 51
1712.57 56
1712.67 61
1712.76 64
1712.86 66
1712.95 66
1713.05 65
1713.14 62
1713.24 60
1713.33 57
1713.43 55
1713.52 52
1713.62 50
1713.71 47
1713.81 44
1713.90 40
1714.00 37
1714.09 34
1714.19 32
1714.28 31
1714.38 32
1714.47 32
1714.57 32
1714.66 32
1714.76 31
1714.85 30
1714.95 27
1715.04 25
1715.14 24
1715.23 23
1715.33 24
1715.42 26
1715.52 28
1715.61 32
1715.71 36
1715.80 40
1715.90 45
1715.99 50
1716.09 56
1716.18 61
1716.28 65
1716.37 68
1716.47 71
1716.56 73
1716.66 76
1716.75 80
1716.85 85
1716.94 91
1717.04 99
1717.13 106
1717.23 112
1717.32 115
1717.42 114
1717.51 111
1717.61 104
1717.70 96
1717.80 87
1717.89 79
1717.99 72
1718.08 67
1718.18 66
1718.27 67
1718.37 70
1718.46 74
1718.56 79
1718.65 83
1718.75 86
1718.84 86
1718.94 83
1719.03 79
1719.13 73
1719.22 67
1719.32 63
1719.41 60
1719.51 59
1719.60 60
1719.70 63
1719.79 67
1719.89 70
1719.98 74
1720.08 76
1720.17 77
1720.27 77
1720.36 74
1720.46 71
1720.55 66
1720.65 61
1720.74 56
1720.84 52
1720.93 49
1721.03 48
1721.12 47
1721.22 46
1721.31 46
1721.41 44
1721.51 42
1721.60 40
1721.70 38
1721.79 36
1721.89 35
1721.98 35
1722.08 34
1722.17 33
1722.27 31
1722.36 29
1722.46 28
1722.55 26
1722.65 25
1722.74 25
1722.84 24
1722.93 23
1723.03 21
1723.12 18
1723.22 14
1723.31 11
1723.41 9
1723.50 8
1723.60 8
1723.69 11
1723.79 14
1723.88 19
1723.98 23
1724.07 27
1724.17 31
1724.27 34
1724.36 37
1724.46 40
1724.55 44
1724.65 48
1724.74 52
1724.84 55
1724.93 58
1725.03 60
1725.12 61
1725.22 61
1725.31 60
1725.41 59
1725.50 58
1725.60 57
1725.69 56
1725.79 54
1725.88 51
1725.98 48
1726.08 45
1726.17 42
1726.27 39
1726.36 38
1726.46 37
1726.55 37
1726.65 39
1726.74 42
1726.84 46
1726.93 49
1727.03 52
1727.12 53
1727.22 54
1727.31 55
1727.41 55
1727.50 56
1727.60 57
1727.70 59
1727.79 60
1727.89 60
1727.98 59
1728.08 57
1728.17 53
1728.27 49
1728.36 43
1728.46 37
1728.55 32
1728.65 27
1728.74 24
1728.84 23
1728.93 24
1729.03 27
1729.13 33
1729.22 41
1729.32 50
1729.41 59
1729.51 69
1729.60 77
1729.70 83
1729.79 86
1729.89 88
1729.98 89
1730.08 88
1730.17 87
1730.27 86
1730.36 85
1730.46 84
1730.56 83
1730.65 80
1730.75 76
1730.84 71
1730.94 65
1731.03 58
1731.13 51
1731.22 45
1731.32 39
1731.41 35
1731.51 31
1731.61 29
1731.70 29
1731.80 30
1731.89 33
1731.99 36
1732.08 40
1732.18 45
1732.27 49
1732.37 52
1732.46 53
1732.56 53
1732.66 53
1732.75 51
1732.85 49
1732.94 47
1733.04 45
1733.13 44
1733.23 43
1733.32 43
1733.42 43
1733.51 43
1733.61 44
1733.71 44
1733.80 45
1733.90 45
1733.99 46
1734.09 47
1734.18 48
1734.28 49
1734.37 50
1734.47 50
1734.56 50
1734.66 49
1734.76 48
1734.85 47
1734.95 46
1735.04 46
1735.14 47
1735.23 48
1735.33 49
1735.42 51
1735.52 52
1735.62 53
1735.71 54
1735.81 54
1735.90 53
1736.00 52
1736.09 50
1736.19 47
1736.28 45
1736.38 42
1736.48 40
1736.57 40
1736.67 41
1736.76 43
1736.86 47
1736.95 51
1737.05 55
1737.14 58
1737.24 60
1737.34 60
1737.43 59
1737.53 56
1737.62 52
1737.72 47
1737.81 43
1737.91 39
1738.00 35
1738.10 33
1738.20 31
1738.29 29
1738.39 27
1738.48 24
1738.58 22
1738.67 20
1738.77 20
1738.87 21
1738.96 23
1739.06 28
1739.15 33
1739.25 38
1739.34 44
1739.44 49
1739.53 54
1739.63 59
1739.73 65
1739.82 70
1739.92 76
1740.01 80
1740.11 82
1740.20 83
1740.30 80
1740.40 77
1740.49 73
1740.59 69
1740.68 67
1740.78 65
1740.87 65
1740.97 64
1741.07 63
1741.16 61
1741.26 58
1741.35 53
1741.45 47
1741.54 40
1741.64 31
1741.73 21
1741.83 10
1741.93 0
1742.02 0
1742.12 0
1742.21 0
1742.31 0
1742.40 0
1742.50 0
1742.60 0
1742.69 4
1742.79 17
1742.88 27
1742.98 34
1743.08 38
1743.17 39
1743.27 38
1743.36 37
1743.46 37
1743.55 39
1743.65 42
1743.75 48
1743.84 53
1743.94 58
1744.03 62
1744.13 64
1744.22 65
1744.32 64
1744.42 63
1744.51 61
1744.61 59
1744.70 56
1744.80 52
1744.89 48
1744.99 45
1745.09 42
1745.18 40
1745.28 39
1745.37 40
1745.47 42
1745.57 45
1745.66 49
1745.76 53
1745.85 56
1745.95 57
1746.04 56
1746.14 53
1746.24 48
1746.33 41
1746.43 34
1746.52 27
1746.62 23
1746.72 21
1746.81 21
1746.91 24
1747.00 28
1747.10 34
1747.19 41
1747.29 47
1747.39 52
1747.48 55
1747.58 56
1747.67 55
1747.77 52
1747.87 47
1747.96 41
1748.06 35
1748.15 30
1748.25 26
1748.34 22
1748.44 20
1748.54 18
1748.63 16
1748.73 15
1748.82 15
1748.92 16
1749.02 18
1749.11 22
1749.21 27
1749.30 33
1749.40 38
1749.50 41
1749.59 42
1749.69 39
1749.78 34
1749.88 26
1749.98 17
1750.07 8
1750.17 0
1750.26 0
1750.36 0
1750.45 0
1750.55 0
1750.65 5
1750.74 13
1750.84 21
1750.93 29
1751.03 35
1751.13 39
1751.22 41
1751.32 43
1751.41 43
1751.51 43
1751.61 44
1751.70 44
1751.80 46
1751.89 48
1751.99 50
1752.09 52
1752.18 53
1752.28 53
1752.37 51
1752.47 48
1752.57 43
1752.66 39
1752.76 36
1752.85 34
1752.95 34
1753.05 35
1753.14 38
1753.24 42
1753.33 47
1753.43 52
1753.53 57
1753.62 61
1753.72 64
1753.81 66
1753.91 67
1754.01 65
1754.10 63
1754.20 59
1754.29 55
1754.39 50
1754.49 46
1754.58 42
1754.68 39
1754.77 37
1754.87 37
1754.97 38
1755.06 40
1755.16 42
1755.26 43
1755.35 44
1755.45 43
1755.54 41
1755.64 39
1755.74 35
1755.83 33
1755.93 31
1756.02 29
1756.12 27
1756.22 26
1756.31 24
1756.41 22
1756.50 20
1756.60 17
1756.70 15
1756.79 14
1756.89 13
1756.99 13
1757.08 13
1757.18 14
1757.27 14
1757.37 15
1757.47 16
1757.56 18
1757.66 21
1757.75 25
1757.85 30
1757.95 36
1758.04 42
1758.14 48
1758.23 53
1758.33 56
1758.43 57
1758.52 56
1758.62 54
1758.72 50
1758.81 46
1758.91 42
1759.00 38
1759.10 36
1759.20 35
1759.29 34
1759.39 33
1759.49 32
1759.58 31
1759.68 29
1759.77 27
1759.87 25
1759.97 24
1760.06 25
1760.16 26
1760.25 29
1760.35 34
1760.45 39
1760.54 45
1760.64 50
1760.74 55
1760.83 58
1760.93 60
1761.02 61
1761.12 60
1761.22 58
1761.31 55
1761.41 50
1761.51 44
1761.60 37
1761.70 31
1761.79 26
1761.89 22
1761.99 20
1762.08 19
1762.18 18
1762.28 16
1762.37 13
1762.47 9
1762.56 3
1762.66 0
1762.76 0
1762.85 0
1762.95 0
1763.05 0
1763.14 0
1763.24 0
1763.33 0
1763.43 8
1763.53 15
1763.62 21
1763.72 24
1763.82 25
1763.91 23
1764.01 21
1764.11 18
1764.20 18
1764.30 21
1764.39 25
1764.49 30
1764.59 35
1764.68 37
1764.78 36
1764.88 31
1764.97 24
1765.07 15
1765.16 8
1765.26 3
1765.36 0
1765.45 1
1765.55 3
1765.65 8
1765.74 13
1765.84 18
1765.94 24
1766.03 29
1766.13 33
1766.22 36
1766.32 37
1766.42 36
1766.51 33
1766.61 28
1766.71 23
1766.80 19
1766.90 15
1767.00 15
1767.09 16
1767.19 20
1767.29 24
1767.38 29
1767.48 32
1767.57 34
1767.67 34
1767.77 32
1767.86 29
1767.96 24
1768.06 20
1768.15 16
1768.25 14
1768.35 15
1768.44 18
1768.54 23
1768.63 31
1768.73 38
1768.83 44
1768.92 48
1769.02 49
1769.12 48
1769.21 45
1769.31 41
1769.41 38
1769.50 37
1769.60 37
1769.70 39
1769.79 41
1769.89 44
1769.99 47
1770.08 50
1770.18 51
1770.27 52
1770.37 51
1770.47 49
1770.56 46
1770.66 43
1770.76 39
1770.85 35
1770.95 31
1771.05 26
1771.14 21
1771.24 16
1771.34 11
1771.43 7
1771.53 5
1771.63 6
1771.72 9
1771.82 15
1771.92 22
1772.01 29
1772.11 35
1772.20 40
1772.30 42
1772.40 43
1772.49 41
1772.59 39
1772.69 37
1772.78 34
1772.88 33
1772.98 32
1773.07 32
1773.17 33
1773.27 34
1773.36 36
1773.46 38
1773.56 41
1773.65 44
1773.75 46
1773.85 48
1773.94 49
1774.04 48
1774.14 47
1774.23 44
1774.33 39
1774.43 34
1774.52 27
1774.62 20
1774.72 12
1774.81 5
1774.91 0
1775.01 0
1775.10 0
1775.20 0
1775.30 0
1775.39 0
1775.49 0
1775.59 0
1775.68 0
1775.78 3
1775.88 8
1775.97 14
1776.07 20
1776.17 27
1776.26 33
1776.36 40
1776.46 46
1776.55 51
1776.65 54
1776.75 58
1776.84 61
1776.94 64
1777.04 67
1777.13 68
1777.23 69
1777.33 67
1777.42 63
1777.52 57
1777.62 50
1777.71 44
1777.81 38
1777.91 35
1778.00 34
1778.10 35
1778.20 37
1778.29 39
1778.39 41
1778.49 43
1778.58 45
1778.68 47
1778.78 50
1778.87 53
1778.97 56
1779.07 59
1779.16 61
1779.26 63
1779.36 65
1779.45 65
1779.55 65
1779.65 65
1779.74 64
1779.84 62
1779.94 60
1780.03 57
1780.13 53
1780.23 48
1780.32 42
1780.42 35
1780.52 28
1780.61 20
1780.71 14
1780.81 9
1780.90 8
1781.00 9
1781.10 13
1781.19 21
1781.29 30
1781.39 40
1781.48 49
1781.58 57
1781.68 63
1781.77 67
1781.87 71
1781.97 73
1782.07 75
1782.16 76
1782.26 75
1782.36 73
1782.45 69
1782.55 64
1782.65 59
1782.74 54
1782.84 51
1782.94 52
1783.03 54
1783.13 59
1783.23 65
1783.32 70
1783.42 74
1783.52 75
1783.61 74
1783.71 72
1783.81 69
1783.91 65
1784.00 62
1784.10 59
1784.20 56
1784.29 53
1784.39 50
1784.49 48
1784.58 47
1784.68 48
1784.78 52
1784.87 58
1784.97 66
1785.07 75
1785.16 85
1785.26 93
1785.36 99
1785.46 101
1785.55 101
1785.65 98
1785.75 93
1785.84 88
1785.94 83
1786.04 79
1786.13 77
1786.23 74
1786.33 71
1786.42 68
1786.52 63
1786.62 56
1786.72 49
1786.81 41
1786.91 34
1787.01 28
1787.10 23
1787.20 20
1787.30 18
1787.39 17
1787.49 16
1787.59 17
1787.68 18
1787.78 19
1787.88 20
1787.98 21
1788.07 20
1788.17 19
1788.27 17
1788.36 15
1788.46 12
1788.56 10
1788.65 8
1788.75 6
1788.85 6
1788.95 6
1789.04 6
1789.14 6
1789.24 6
1789.33 7
1789.43 8
1789.53 9
1789.62 10
1789.72 12
1789.82 15
1789.92 17
1790.01 20
1790.11 23
1790.21 27
1790.30 30
1790.40 34
1790.50 37
1790.59 41
1790.69 44
1790.79 46
1790.89 47
1790.98 47
1791.08 45
1791.18 42
1791.27 38
1791.37 33
1791.47 27
1791.56 23
1791.66 20
1791.76 19
1791.86 22
1791.95 27
1792.05 33
1792.15 41
1792.24 47
1792.34 51
1792.44 53
1792.54 53
1792.63 50
1792.73 46
1792.83 41
1792.92 36
1793.02 33
1793.12 31
1793.22 31
1793.31 33
1793.41 36
1793.51 41
1793.60 46
1793.70 52
1793.80 57
1793.90 61
1793.99 64
1794.09 65
1794.19 64
1794.28 62
1794.38 59
1794.48 56
1794.58 52
1794.67 50
1794.77 48
1794.87 47
1794.96 47
1795.06 47
1795.16 48
1795.26 49
1795.35 50
1795.45 51
1795.55 52
1795.64 52
1795.74 51
1795.84 49
1795.94 46
1796.03 42
1796.13 37
1796.23 31
1796.32 25
1796.42 18
1796.52 11
1796.62 4
1796.71 0
1796.81 0
1796.91 0
1797.00 0
1797.10 0
1797.20 0
1797.30 0
1797.39 0
1797.49 4
1797.59 14
1797.69 24
1797.78 34
1797.88 42
1797.98 49
1798.07 53
1798.17 55
1798.27 56
1798.37 55
1798.46 53
1798.56 50
1798.66 48
1798.75 46
1798.85 45
1798.95 45
1799.05 44
1799.14 44
1799.24 43
1799.34 41
1799.44 38
1799.53 35
1799.63 32
1799.73 31
1799.82 30
1799.92 32
1800.02 34
1800.12 37
1800.21 40
1800.31 42
1800.41 43
1800.51 41
1800.60 38
1800.70 33
1800.80 28
1800.90 23
1800.99 20
1801.09 19
1801.19 19
1801.28 20
1801.38 22
1801.48 23
1801.58 24
1801.67 24
1801.77 24
1801.87 24
1801.97 26
1802.06 28
1802.16 30
1802.26 33
1802.36 36
1802.45 38
1802.55 39
1802.65 41
1802.74 43
1802.84 44
1802.94 45
1803.04 46
1803.13 45
1803.23 44
1803.33 42
1803.43 39
1803.52 36
1803.62 33
1803.72 30
1803.82 28
1803.91 27
1804.01 27
1804.11 28
1804.21 29
1804.30 31
1804.40 33
1804.50 35
1804.59 37
1804.69 38
1804.79 40
1804.89 40
1804.98 39
1805.08 38
1805.18 36
1805.28 34
1805.37 32
1805.47 30
1805.57 28
1805.67 27
1805.76 25
1805.86 25
1805.96 25
1806.06 25
1806.15 27
1806.25 29
1806.35 31
1806.45 34
1806.54 37
1806.64 41
1806.74 44
1806.84 47
1806.93 51
1807.03 53
1807.13 56
1807.23 57
1807.32 57
1807.42 57
1807.52 56
1807.62 54
1807.71 52
1807.81 50
1807.91 48
1808.01 47
1808.10 45
1808.20 44
1808.30 42
1808.40 41
1808.49 40
1808.59 40
1808.69 41
1808.79 43
1808.88 47
1808.98 52
1809.08 57
1809.18 62
1809.27 67
1809.37 70
1809.47 72
1809.57 71
1809.66 68
1809.76 62
1809.86 55
1809.96 46
1810.05 35
1810.15 24
1810.25 12
1810.35 2
1810.44 0
1810.54 0
1810.64 0
1810.74 0
1810.83 0
1810.93 0
1811.03 0
1811.13 2
1811.23 6
1811.32 9
1811.42 11
1811.52 14
1811.62 17
1811.71 20
1811.81 23
1811.91 25
1812.01 25
1812.10 23
1812.20 20
1812.30 16
1812.40 12
1812.49 9
1812.59 7
1812.69 9
1812.79 12
1812.88 18
1812.98 26
1813.08 35
1813.18 44
1813.28 53
1813.37 60
1813.47 66
1813.57 71
1813.67 75
1813.76 78
1813.86 82
1813.96 86
1814.06 91
1814.15 96
1814.25 100
1814.35 104
1814.45 105
1814.54 105
1814.64 102
1814.74 99
1814.84 94
1814.94 90
1815.03 85
1815.13 81
1815.23 77
1815.33 72
1815.42 67
1815.52 62
1815.62 58
1815.72 55
1815.81 56
1815.91 59
1816.01 64
1816.11 72
1816.21 79
1816.30 85
1816.40 89
1816.50 90
1816.60 87
1816.69 83
1816.79 77
1816.89 69
1816.99 63
1817.09 57
1817.18 52
1817.28 50
1817.38 49
1817.48 51
1817.57 53
1817.67 57
1817.77 60
1817.87 63
1817.97 65
1818.06 65
1818.16 63
1818.26 60
1818.36 56
1818.45 52
1818.55 50
1818.65 49
1818.75 51
1818.85 57
1818.94 65
1819.04 75
1819.14 86
1819.24 96
1819.33 105
1819.43 111
1819.53 114
1819.63 115
1819.73 114
1819.82 111
1819.92 107
1820.02 103
1820.12 99
1820.21 96
1820.31 92
1820.41 90
1820.51 87
1820.61 86
1820.70 84
1820.80 84
1820.90 84
1821.00 86
1821.10 90
1821.19 95
1821.29 101
1821.39 107
1821.49 111
1821.58 113
1821.68 112
1821.78 108
1821.88 103
1821.98 98
1822.07 94
1822.17 92
1822.27 93
1822.37 97
1822.47 103
1822.56 109
1822.66 115
1822.76 121
1822.86 126
1822.96 132
1823.05 138
1823.15 145
1823.25 151
1823.35 157
1823.44 160
1823.54 161
1823.64 159
1823.74 153
1823.84 145
1823.93 135
1824.03 124
1824.13 113
1824.23 103
1824.33 94
1824.42 88
1824.52 83
1824.62 81
1824.72 80
1824.82 82
1824.91 84
1825.01 86
1825.11 88
1825.21 87
1825.31 85
1825.40 80
1825.50 74
1825.60 66
1825.70 58
1825.80 51
1825.89 45
1825.99 41
1826.09 39
1826.19 39
1826.29 42
1826.38 45
1826.48 49
1826.58 52
1826.68 56
1826.78 59
1826.87 61
1826.97 62
1827.07 63
1827.17 63
1827.27 63
1827.36 62
1827.46 61
1827.56 57
1827.66 52
1827.76 46
1827.85 39
1827.95 33
1828.05 30
1828.15 28
1828.25 30
1828.34 33
1828.44 37
1828.54 40
1828.64 42
1828.74 43
1828.83 44
1828.93 43
1829.03 42
1829.13 42
1829.23 41
1829.32 39
1829.42 37
1829.52 33
1829.62 29
1829.72 25
1829.82 22
1829.91 20
1830.01 20
1830.11 22
1830.21 26
1830.31 31
1830.40 36
1830.50 42
1830.60 46
1830.70 48
1830.80 48
1830.89 46
1830.99 42
1831.09 36
1831.19 30
1831.29 23
1831.39 17
1831.48 12
1831.58 9
1831.68 7
1831.78 8
1831.88 10
1831.97 13
1832.07 17
1832.17 21
1832.27 25
1832.37 28
1832.46 30
1832.56 30
1832.66 29
1832.76 27
1832.86 25
1832.96 24
1833.05 24
1833.15 26
1833.25 30
1833.35 35
1833.45 41
1833.54 46
1833.64 51
1833.74 54
1833.84 55
1833.94 55
1834.04 54
1834.13 53
1834.23 52
1834.33 52
1834.43 54
1834.53 56
1834.63 59
1834.72 61
1834.82 63
1834.92 63
1835.02 60
1835.12 56
1835.21 50
1835.31 43
1835.41 37
1835.51 32
1835.61 28
1835.71 26
1835.80 24
1835.90 24
1836.00 24
1836.10 25
1836.20 27
1836.30 29
1836.39 31
1836.49 35
1836.59 38
1836.69 41
1836.79 44
1836.88 45
1836.98 46
1837.08 44
1837.18 41
1837.28 36
1837.38 31
1837.47 25
1837.57 22
1837.67 22
1837.77 26
1837.87 34
1837.97 44
1838.06 56
1838.16 68
1838.26 76
1838.36 81
1838.46 81
1838.56 78
1838.65 73
1838.75 67
1838.85 62
1838.95 58
1839.05 57
1839.15 58
1839.24 60
1839.34 61
1839.44 64
1839.54 66
1839.64 69
1839.74 73
1839.83 78
1839.93 84
1840.03 89
1840.13 93
1840.23 95
1840.33 95
1840.42 93
1840.52 89
1840.62 84
1840.72 80
1840.82 76
1840.92 73
1841.02 72
1841.11 71
1841.21 72
1841.31 74
1841.41 77
1841.51 81
1841.61 86
1841.70 90
1841.80 94
1841.90 96
1842.00 96
1842.10 93
1842.20 87
1842.29 81
1842.39 73
1842.49 66
1842.59 60
1842.69 56
1842.79 54
1842.89 52
1842.98 51
1843.08 50
1843.18 49
1843.28 47
1843.38 44
1843.48 41
1843.57 39
1843.67 37
1843.77 36
1843.87 36
1843.97 37
1844.07 38
1844.17 41
1844.26 44
1844.36 47
1844.46 48
1844.56 48
1844.66 46
1844.76 42
1844.85 37
1844.95 33
1845.05 30
1845.15 29
1845.25 31
1845.35 33
1845.45 35
1845.54 37
1845.64 37
1845.74 35
1845.84 32
1845.94 28
1846.04 24
1846.14 20
1846.23 16
1846.33 12
1846.43 8
1846.53 4
1846.63 1
1846.73 0
1846.82 0
1846.92 0
1847.02 0
1847.12 0
1847.22 0
1847.32 0
1847.42 0
1847.51 0
1847.61 0
1847.71 1
1847.81 3
1847.91 6
1848.01 11
1848.11 17
1848.20 23
1848.30 29
1848.40 34
1848.50 37
1848.60 40
1848.70 42
1848.80 45
1848.89 47
1848.99 51
1849.09 55
1849.19 58
1849.29 60
1849.39 60
1849.49 59
1849.59 57
1849.68 54
1849.78 52
1849.88 51
1849.98 52
1850.08 53
1850.18 54
1850.28 54
1850.37 53
1850.47 50
1850.57 45
1850.67 39
1850.77 32
1850.87 25
1850.97 18
1851.06 13
1851.16 10
1851.26 9
1851.36 8
1851.46 8
1851.56 8
1851.66 7
1851.76 6
1851.85 4
1851.95 3
1852.05 3
1852.15 4
1852.25 6
1852.35 9
1852.45 13
1852.55 17
1852.64 20
1852.74 23
1852.84 24
1852.94 25
1853.04 26
1853.14 27
1853.24 27
1853.33 27
1853.43 27
1853.53 27
1853.63 26
1853.73 24
1853.83 22
1853.93 19
1854.03 15
1854.12 10
1854.22 6
1854.32 4
1854.42 4
1854.52 7
1854.62 12
1854.72 19
1854.82 26
1854.91 32
1855.01 38
1855.11 42
1855.21 46
1855.31 50
1855.41 55
1855.51 61
1855.61 69
1855.70 76
1855.80 82
1855.90 86
1856.00 86
1856.10 85
1856.20 81
1856.30 77
1856.40 74
1856.50 73
1856.59 73
1856.69 75
1856.79 78
1856.89 80
1856.99 82
1857.09 84
1857.19 84
1857.29 83
1857.38 81
1857.48 79
1857.58 75
1857.68 71
1857.78 68
1857.88 65
1857.98 64
1858.08 63
1858.18 64
1858.27 64
1858.37 64
1858.47 63
1858.57 61
1858.67 57
1858.77 52
1858.87 47
1858.97 43
1859.07 40
1859.16 40
1859.26 42
1859.36 46
1859.46 50
1859.56 55
1859.66 60
1859.76 63
1859.86 66
1859.96 66
1860.05 66
1860.15 64
1860.25 60
1860.35 56
1860.45 51
1860.55 47
1860.65 43
1860.75 40
1860.85 37
1860.94 34
1861.04 31
1861.14 26
1861.24 21
1861.34 14
1861.44 7
1861.54 2
1861.64 0
1861.74 0
1861.83 0
1861.93 3
1862.03 8
1862.13 13
1862.23 19
1862.33 24
1862.43 29
1862.53 33
1862.63 38
1862.73 43
1862.82 48
1862.92 53
1863.02 58
1863.12 62
1863.22 66
1863.32 69
1863.42 71
1863.52 73
1863.62 74
1863.72 75
1863.81 75
1863.91 74
1864.01 72
1864.11 69
1864.21 65
1864.31 60
1864.41 55
1864.51 50
1864.61 46
1864.71 42
1864.80 41
1864.90 40
1865.00 42
1865.10 44
1865.20 46
1865.30 49
1865.40 51
1865.50 53
1865.60 53
1865.70 51
1865.79 48
1865.89 43
1865.99 37
1866.09 30
1866.19 23
1866.29 18
1866.39 14
1866.49 12
1866.59 12
1866.69 13
1866.79 16
1866.88 19
1866.98 21
1867.08 22
1867.18 21
1867.28 19
1867.38 15
1867.48 9
1867.58 2
1867.68 0
1867.78 0
1867.88 0
1867.97 0
1868.07 0
1868.17 0
1868.27 0
1868.37 2
1868.47 7
1868.57 11
1868.67 14
1868.77 15
1868.87 15
1868.97 15
1869.06 16
1869.16 16
1869.26 16
1869.36 15
1869.46 14
1869.56 13
1869.66 12
1869.76 11
1869.86 11
1869.96 13
1870.06 17
1870.16 21
1870.25 25
1870.35 28
1870.45 30
1870.55 31
1870.65 30
1870.75 27
1870.85 23
1870.95 20
1871.05 17
1871.15 15
1871.25 14
1871.35 16
1871.44 19
1871.54 24
1871.64 30
1871.74 37
1871.84 43
1871.94 48
1872.04 52
1872.14 53
1872.24 52
1872.34 50
1872.44 48
1872.54 45
1872.64 44
1872.73 43
1872.83 45
1872.93 47
1873.03 50
1873.13 54
1873.23 57
1873.33 59
1873.43 60
1873.53 60
1873.63 57
1873.73 53
1873.83 48
1873.93 41
1874.03 34
1874.12 28
1874.22 22
1874.32 18
1874.42 16
1874.52 15
1874.62 15
1874.72 17
1874.82 20
1874.92 24
1875.02 29
1875.12 35
1875.22 41
1875.32 47
1875.42 53
1875.51 57
1875.61 58
1875.71 57
1875.81 52
1875.91 44
1876.01 33
1876.11 22
1876.21 12
1876.31 4
1876.41 0
1876.51 0
1876.61 0
1876.71 2
1876.81 7
1876.91 10
1877.00 13
1877.10 15
1877.20 16
1877.30 17
1877.40 19
1877.50 22
1877.60 25
1877.70 28
1877.80 31
1877.90 32
1878.00 32
1878.10 30
1878.20 27
1878.30 24
1878.40 21
1878.49 19
1878.59 19
1878.69 20
1878.79 22
1878.89 24
1878.99 27
1879.09 28
1879.19 29
1879.29 28
1879.39 26
1879.49 23
1879.59 19
1879.69 14
1879.79 9
1879.89 4
1879.99 0
1880.09 0
1880.18 0
1880.28 0
1880.38 0
1880.48 0
1880.58 0
1880.68 0
1880.78 0
1880.88 0
1880.98 1
1881.08 5
1881.18 11
1881.28 18
1881.38 26
1881.48 32
1881.58 37
1881.68 40
1881.78 42
1881.88 42
1881.98 41
1882.07 39
1882.17 38
1882.27 37
1882.37 37
1882.47 38
1882.57 40
1882.67 43
1882.77 46
1882.87 50
1882.97 53
1883.07 56
1883.17 58
1883.27 60
1883.37 61
1883.47 62
1883.57 63
1883.67 62
1883.77 61
1883.87 57
1883.97 53
1884.06 47
1884.16 40
1884.26 34
1884.36 29
1884.46 26
1884.56 25
1884.66 26
1884.76 28
1884.86 31
1884.96 35
1885.06 36
1885.16 37
1885.26 35
1885.36 32
1885.46 28
1885.56 25
1885.66 22
1885.76 20
1885.86 20
1885.96 22
1886.06 25
1886.16 30
1886.26 35
1886.35 40
1886.45 45
1886.55 49
1886.65 52
1886.75 53
1886.85 53
1886.95 53
1887.05 53
1887.15 53
1887.25 55
1887.35 57
1887.45 60
1887.55 62
1887.65 63
1887.75 64
1887.85 63
1887.95 63
1888.05 61
1888.15 61
1888.25 60
1888.35 58
1888.45 56
1888.55 52
1888.65 48
1888.75 43
1888.85 37
1888.95 32
1889.04 27
1889.14 23
1889.24 19
1889.34 16
1889.44 13
1889.54 10
1889.64 7
1889.74 5
1889.84 5
1889.94 6
1890.04 8
1890.14 12
1890.24 15
1890.34 17
1890.44 19
1890.54 19
1890.64 18
1890.74 17
1890.84 15
1890.94 13
1891.04 12
1891.14 11
1891.24 9
1891.34 9
1891.44 8
1891.54 8
1891.64 10
1891.74 13
1891.84 18
1891.94 26
1892.04 34
1892.14 44
1892.24 54
1892.34 62
1892.44 70
1892.53 75
1892.63 78
1892.73 78
1892.83 76
1892.93 71
1893.03 65
1893.13 58
1893.23 53
1893.33 49
1893.43 49
1893.53 52
1893.63 57
1893.73 63
1893.83 67
1893.93 70
1894.03 70
1894.13 68
1894.23 65
1894.33 62
1894.43 59
1894.53 58
1894.63 57
1894.73 55
1894.83 52
1894.93 49
1895.03 44
1895.13 38
1895.23 33
1895.33 29
1895.43 26
1895.53 24
1895.63 22
1895.73 20
1895.83 19
1895.93 18
1896.03 17
1896.13 17
1896.23 18
1896.33 21
1896.43 26
1896.53 30
1896.63 35
1896.73 38
1896.83 40
1896.93 40
1897.03 40
1897.13 40
1897.23 41
1897.33 43
1897.43 47
1897.53 51
1897.63 55
1897.73 59
1897.83 61
1897.93 60
1898.03 57
1898.13 52
1898.23 46
1898.33 38
1898.43 32
1898.53 27
1898.63 25
1898.73 24
1898.83 26
1898.93 29
1899.02 32
1899.12 34
1899.22 36
1899.32 37
1899.42 38
1899.52 39
1899.62 41
1899.72 43
1899.82 46
1899.92 49
1900.02 53
1900.12 57
1900.22 62
1900.32 68
1900.42 75
1900.52 83
1900.62 91
1900.72 97
1900.82 102
1900.92 103
1901.02 101
1901.12 96
1901.22 89
1901.32 80
1901.42 72
1901.52 63
1901.62 54
1901.72 45
1901.82 35
1901.92 26
1902.02 18
1902.12 11
1902.22 7
1902.32 6
1902.42 6
1902.52 9
1902.62 13
1902.72 17
1902.82 21
1902.92 25
1903.02 27
1903.12 27
1903.22 26
1903.32 23
1903.42 19
1903.52 14
1903.62 8
1903.72 3
1903.82 0
1903.92 0
1904.02 0
1904.12 0
1904.22 0
1904.32 2
1904.43 7
1904.53 13
1904.63 19
1904.73 26
1904.83 31
1904.93 36
1905.03 38
1905.13 39
1905.23 38
1905.33 36
1905.43 34
1905.53 34
1905.63 35
1905.73 37
1905.83 41
1905.93 46
1906.03 50
1906.13 53
1906.23 55
1906.33 55
1906.43 54
1906.53 52
1906.63 51
1906.73 49
1906.83 48
1906.93 46
1907.03 42
1907.13 37
1907.23 31
1907.33 23
1907.43 15
1907.53 8
1907.63 3
1907.73 0
1907.83 0
1907.93 0
1908.03 0
1908.13 0
1908.23 0
1908.33 0
1908.43 0
1908.53 0
1908.63 0
1908.73 0
1908.83 1
1908.93 4
1909.03 8
1909.13 13
1909.23 18
1909.33 23
1909.43 28
1909.53 33
1909.63 37
1909.73 41
1909.83 44
1909.93 47
1910.03 50
1910.13 54
1910.23 58
1910.33 63
1910.43 68
1910.53 73
1910.63 78
1910.73 83
1910.84 87
1910.94 90
1911.04 92
1911.14 94
1911.24 94
1911.34 92
1911.44 88
1911.54 83
1911.64 76
1911.74 69
1911.84 63
1911.94 57
1912.04 53
1912.14 51
1912.24 49
1912.34 49
1912.44 49
1912.54 49
1912.64 49
1912.74 49
1912.84 48
1912.94 48
1913.04 49
1913.14 50
1913.24 51
1913.34 53
1913.44 55
1913.54 55
1913.64 55
1913.74 54
1913.84 52
1913.94 49
1914.04 47
1914.14 44
1914.24 42
1914.35 40
1914.45 39
1914.55 38
1914.65 37
1914.75 36
1914.85 36
1914.95 36
1915.05 38
1915.15 42
1915.25 48
1915.35 55
1915.45 63
1915.55 71
1915.65 77
1915.75 82
1915.85 84
1915.95 84
1916.05 83
1916.15 81
1916.25 80
1916.35 82
1916.45 87
1916.55 96
1916.65 107
1916.75 121
1916.85 135
1916.95 149
1917.06 162
1917.16 174
1917.26 185
1917.36 194
1917.46 202
1917.56 208
1917.66 214
1917.76 217
1917.86 218
1917.96 217
1918.06 213
1918.16 207
1918.26 199
1918.36 188
1918.46 176
1918.56 163
1918.66 150
1918.76 138
1918.86 126
1918.96 115
1919.06 106
1919.16 98
1919.26 92
1919.37 89
1919.47 88
1919.57 89
1919.67 93
1919.77 99
1919.87 107
1919.97 116
1920.07 123
1920.17 129
1920.27 132
1920.37 133
1920.47 130
1920.57 125
1920.67 118
1920.77 111
1920.87 104
1920.97 98
1921.07 94
1921.17 91
1921.27 90
1921.37 91
1921.48 94
1921.58 98
1921.68 104
1921.78 110
1921.88 116
1921.98 121
1922.08 124
1922.18 124
1922.28 122
1922.38 117
1922.48 110
1922.58 100
1922.68 90
1922.78 79
1922.88 69
1922.98 61
1923.08 54
1923.18 52
1923.29 53
1923.39 59
1923.49 67
1923.59 79
1923.69 92
1923.79 105
1923.89 117
1923.99 125
1924.09 130
1924.19 129
1924.29 124
1924.39 116
1924.49 105
1924.59 93
1924.69 81
1924.79 71
1924.89 63
1925.00 56
1925.10 51
1925.20 47
1925.30 44
1925.40 42
1925.50 41
1925.60 42
1925.70 43
1925.80 46
1925.90 49
1926.00 53
1926.10 57
1926.20 61
1926.30 65
1926.40 68
1926.50 69
1926.61 70
1926.71 69
1926.81 67
1926.91 64
1927.01 61
1927.11 56
1927.21 51
1927.31 45
1927.41 37
1927.51 29
1927.61 22
1927.71 16
1927.81 13
1927.91 12
1928.01 15
1928.12 20
1928.22 27
1928.32 35
1928.42 43
1928.52 49
1928.62 55
1928.72 58
1928.82 59
1928.92 59
1929.02 58
1929.12 56
1929.22 55
1929.32 54
1929.42 54
1929.53 54
1929.63 54
1929.73 54
1929.83 53
1929.93 51
1930.03 50
1930.13 49
1930.23 47
1930.33 46
1930.43 45
1930.53 44
1930.63 41
1930.73 39
1930.84 35
1930.94 32
1931.04 28
1931.14 24
1931.24 20
1931.34 16
1931.44 13
1931.54 11
1931.64 9
1931.74 9
1931.84 11
1931.94 15
1932.04 21
1932.15 29
1932.25 37
1932.35 44
1932.45 50
1932.55 52
1932.65 52
1932.75 48
1932.85 42
1932.95 35
1933.05 28
1933.15 21
1933.25 17
1933.36 15
1933.46 15
1933.56 17
1933.66 20
1933.76 23
1933.86 25
1933.96 25
1934.06 24
1934.16 22
1934.26 19
1934.36 18
1934.46 17
1934.57 19
1934.67 21
1934.77 23
1934.87 26
1934.97 27
1935.07 27
1935.17 26
1935.27 25
1935.37 23
1935.47 21
1935.57 19
1935.67 17
1935.78 14
1935.88 11
1935.98 9
1936.08 8
1936.18 8
1936.28 11
1936.38 16
1936.48 23
1936.58 32
1936.68 41
1936.78 51
1936.89 60
1936.99 69
1937.09 77
1937.19 83
1937.29 87
1937.39 88
1937.49 86
1937.59 81
1937.69 74
1937.79 66
1937.90 58
1938.00 52
1938.10 48
1938.20 47
1938.30 47
1938.40 48
1938.50 48
1938.60 48
1938.70 46
1938.80 43
1938.90 40
1939.01 38
1939.11 37
1939.21 37
1939.31 40
1939.41 43
1939.51 46
1939.61 50
1939.71 53
1939.81 55
1939.91 57
1940.02 58
1940.12 59
1940.22 60
1940.32 60
1940.42 61
1940.52 63
1940.62 66
1940.72 69
1940.82 71
1940.92 73
1941.03 73
1941.13 71
1941.23 67
1941.33 61
1941.43 54
1941.53 46
1941.63 38
1941.73 32
1941.83 27
1941.94 24
1942.04 23
1942.14 21
1942.24 20
1942.34 17
1942.44 13
1942.54 8
1942.64 4
1942.74 0
1942.84 0
1942.95 0
1943.05 4
1943.15 9
1943.25 14
1943.35 17
1943.45 19
1943.55 17
1943.65 14
1943.75 9
1943.86 5
1943.96 2
1944.06 2
1944.16 5
1944.26 9
1944.36 15
1944.46 21
1944.56 26
1944.66 29
1944.77 31
1944.87 33
1944.97 34
1945.07 36
1945.17 39
1945.27 42
1945.37 46
1945.47 48
1945.57 49
1945.68 47
1945.78 43
1945.88 37
1945.98 30
1946.08 24
1946.18 19
1946.28 15
1946.38 13
1946.49 14
1946.59 15
1946.69 17
1946.79 19
1946.89 20
1946.99 19
1947.09 18
1947.19 15
1947.29 12
1947.40 9
1947.50 8
1947.60 9
1947.70 10
1947.80 12
1947.90 15
1948.00 17
1948.10 18
1948.21 19
1948.31 19
1948.41 20
1948.51 22
1948.61 23
1948.71 26
1948.81 28
1948.91 32
1949.02 36
1949.12 41
1949.22 47
1949.32 55
1949.42 64
1949.52 72
1949.62 78
1949.72 83
1949.83 84
1949.93 83
1950.03 81
1950.13 78
1950.23 75
1950.33 73
1950.43 71
1950.53 68
1950.64 66
1950.74 62
1950.84 59
1950.94 55
1951.04 51
1951.14 47
1951.24 42
1951.34 37
1951.45 31
1951.55 25
1951.65 20
1951.75 14
1951.85 11
1951.95 9
1952.05 9
1952.16 9
1952.26 11
1952.36 11
1952.46 11
1952.56 10
1952.66 7
1952.76 5
1952.86 3
1952.97 2
1953.07 2
1953.17 3
1953.27 4
1953.37 6
1953.47 6
1953.57 5
1953.68 3
1953.78 1
1953.88 0
1953.98 0
1954.08 0
1954.18 0
1954.28 0
1954.38 0
1954.49 0
1954.59 1
1954.69 3
1954.79 5
1954.89 9
1954.99 14
1955.09 21
1955.20 29
1955.30 38
1955.40 47
1955.50 54
1955.60 58
1955.70 60
1955.80 59
1955.91 56
1956.01 52
1956.11 48
1956.21 45
1956.31 42
1956.41 40
1956.51 38
1956.62 37
1956.72 36
1956.82 36
1956.92 35
1957.02 35
1957.12 35
1957.22 36
1957.33 39
1957.43 42
1957.53 45
1957.63 47
1957.73 46
1957.83 43
1957.93 38
1958.04 31
1958.14 23
1958.24 17
1958.34 11
1958.44 8
1958.54 5
1958.64 4
1958.75 2
1958.85 0
1958.95 0
1959.05 0
1959.15 0
1959.25 0
1959.36 0
1959.46 0
1959.56 0
1959.66 4
1959.76 12
1959.86 20
1959.96 28
1960.07 35
1960.17 41
1960.27 45
1960.37 47
1960.47 47
1960.57 46
1960.68 43
1960.78 40
1960.88 36
1960.98 32
1961.08 28
1961.18 25
1961.28 21
1961.39 18
1961.49 15
1961.59 13
1961.69 10
1961.79 9
1961.89 7
1962.00 7
1962.10 6
1962.20 5
1962.30 5
1962.40 5
1962.50 6
1962.61 8
1962.71 10
1962.81 13
1962.91 15
1963.01 18
1963.11 19
1963.21 18
1963.32 17
1963.42 14
1963.52 11
1963.62 8
1963.72 5
1963.82 2
1963.93 0
1964.03 0
1964.13 0
1964.23 0
1964.33 1
1964.43 3
1964.54 5
1964.64 6
1964.74 7
1964.84 8
1964.94 8
1965.04 9
1965.15 10
1965.25 11
1965.35 14
1965.45 16
1965.55 19
1965.65 21
1965.76 24
1965.86 26
1965.96 28
1966.06 31
1966.16 34
1966.26 37
1966.37 39
1966.47 41
1966.57 41
1966.67 40
1966.77 37
1966.87 33
1966.98 27
1967.08 20
1967.18 13
1967.28 7
1967.38 1
1967.48 0
1967.59 0
1967.69 0
1967.79 0
1967.89 0
1967.99 0
1968.09 1
1968.20 3
1968.30 4
1968.40 5
1968.50 5
1968.60 4
1968.71 3
1968.81 1
1968.91 0
1969.01 0
1969.11 0
1969.21 0
1969.32 3
1969.42 10
1969.52 20
1969.62 32
1969.72 45
1969.82 57
1969.93 67
1970.03 74
1970.13 76
1970.23 74
1970.33 68
1970.44 60
1970.54 50
1970.64 41
1970.74 34
1970.84 30
1970.94 28
1971.05 29
1971.15 29
1971.25 30
1971.35 29
1971.45 27
1971.56 23
1971.66 17
1971.76 12
1971.86 6
1971.96 2
1972.06 0
1972.17 0
1972.27 3
1972.37 8
1972.47 16
1972.57 25
1972.68 34
1972.78 43
1972.88 50
1972.98 56
1973.08 59
1973.18 62
1973.29 64
1973.39 67
1973.49 69
1973.59 72
1973.69 75
1973.80 78
1973.90 79
1974.00 79
1974.10 79
1974.20 78
1974.31 78
1974.41 78
1974.51 79
1974.61 79
1974.71 79
1974.81 77
1974.92 73
1975.02 67
1975.12 60
1975.22 52
1975.32 45
1975.43 40
1975.53 35
1975.63 32
1975.73 30
1975.83 28
1975.94 27
1976.04 25
1976.14 25
1976.24 25
1976.34 28
1976.45 32
1976.55 38
1976.65 46
1976.75 54
1976.85 62
1976.96 68
1977.06 72
1977.16 74
1977.26 73
1977.36 70
1977.47 65
1977.57 58
1977.67 50
1977.77 41
1977.87 32
1977.98 25
1978.08 18
1978.18 12
1978.28 8
1978.38 3
1978.49 0
1978.59 0
1978.69 0
1978.79 0
1978.89 0
1979.00 0
1979.10 0
1979.20 0
1979.30 1
1979.40 4
1979.51 8
1979.61 11
1979.71 13
1979.81 16
1979.91 18
1980.02 19
1980.12 20
1980.22 21
1980.32 21
1980.42 22
1980.53 23
1980.63 25
1980.73 28
1980.83 32
1980.93 35
1981.04 37
1981.14 38
1981.24 39
1981.34 40
1981.44 40
1981.55 40
1981.65 39
1981.75 38
1981.85 36
1981.95 33
1982.06 29
1982.16 27
1982.26 25
1982.36 24
1982.47 25
1982.57 26
1982.67 27
1982.77 27
1982.87 24
1982.98 20
1983.08 15
1983.18 10
1983.28 5
1983.38 3
1983.49 2
1983.59 2
1983.69 4
1983.79 5
1983.89 5
1984.00 4
1984.10 2
1984.20 0
1984.30 0
1984.41 0
1984.51 0
1984.61 0
1984.71 0
1984.81 2
1984.92 7
1985.02 12
1985.12 18
1985.22 24
1985.33 31
1985.43 39
1985.53 47
1985.63 57
1985.73 66
1985.84 74
1985.94 80
1986.04 84
1986.14 84
1986.24 82
1986.35 77
1986.45 71
1986.55 62
1986.65 53
1986.76 44
1986.86 34
1986.96 25
1987.06 16
1987.16 8
1987.27 2
1987.37 0
1987.47 0
1987.57 0
1987.68 0
1987.78 0
1987.88 0
1987.98 9
1988.08 20
1988.19 32
1988.29 42
1988.39 49
1988.49 53
1988.60 54
1988.70 53
1988.80 50
1988.90 46
1989.01 43
1989.11 41
1989.21 40
1989.31 39
1989.41 37
1989.52 34
1989.62 29
1989.72 23
1989.82 15
1989.93 8
1990.03 2
1990.13 0
1990.23 0
1990.33 0
1990.44 0
1990.54 0
1990.64 0
1990.74 0
1990.85 0
1990.95 2
1991.05 8
1991.15 15
1991.26 21
1991.36 27
1991.46 32
1991.56 35
1991.67 38
1991.77 39
1991.87 40
1991.97 41
1992.07 43
1992.18 45
1992.28 49
1992.38 54
1992.48 60
1992.59 67
1992.69 73
1992.79 79
1992.89 82
1993.00 84
1993.10 83
1993.20 80
1993.30 75
1993.41 68
1993.51 59
1993.61 50
1993.71 42
1993.81 36
1993.92 32
1994.02 31
1994.12 33
1994.22 37
1994.33 42
1994.43 48
1994.53 52
1994.63 55
1994.74 56
1994.84 54
1994.94 52
1995.04 48
1995.15 44
1995.25 40
1995.35 38
1995.45 38
1995.56 40
1995.66 43
1995.76 48
1995.86 53
1995.97 57
1996.07 60
1996.17 61
1996.27 60
1996.38 59
1996.48 57
1996.58 55
1996.68 54
1996.79 54
1996.89 54
1996.99 54
1997.09 54
1997.20 53
1997.30 52
1997.40 51
1997.50 50
1997.61 50
1997.71 51
1997.81 51
1997.91 52
1998.02 52
1998.12 52
1998.22 51
1998.32 50
1998.43 49
1998.53 46
1998.63 43
1998.73 39
1998.84 34
1998.94 29
1999.04 24
1999.14 21
1999.25 19
1999.35 19
1999.45 20
1999.55 22
1999.66 24
1999.76 26
1999.86 28
1999.96 29
2000.07 30
2000.17 31
2000.27 31
2000.37 31
2000.48 30
2000.58 29
2000.68 28
2000.78 28
2000.89 28
2000.99 29
2001.09 30
2001.19 32
2001.30 35
2001.40 37
2001.50 39
2001.60 39
2001.71 36
2001.81 31
2001.91 24
2002.01 16
2002.12 6
2002.22 0
2002.32 0
2002.43 0
2002.53 0
2002.63 0
2002.73 0
2002.84 0
2002.94 7
2003.04 18
2003.14 27
2003.25 36
2003.35 42
2003.45 46
2003.55 48
2003.66 49
2003.76 48
2003.86 47
2003.96 46
2004.07 45
2004.17 44
2004.27 42
2004.38 40
2004.48 37
2004.58 34
2004.68 32
2004.79 30
2004.89 28
2004.99 28
2005.09 29
2005.20 31
2005.30 32
2005.40 33
2005.50 33
2005.61 32
2005.71 29
2005.81 26
2005.92 22
2006.02 18
2006.12 15
2006.22 13
2006.33 12
2006.43 13
2006.53 15
2006.63 17
2006.74 18
2006.84 18
2006.94 17
2007.05 14
2007.15 9
2007.25 3
2007.35 0
2007.46 0
2007.56 0
2007.66 0
2007.76 0
2007.87 5
2007.97 14
2008.07 21
2008.18 26
2008.28 28
2008.38 26
2008.48 20
2008.59 11
2008.69 3
2008.79 0
2008.90 0
2009.00 0
2009.10 0
2009.20 0
2009.31 0
2009.41 0
2009.51 2
2009.61 7
2009.72 10
2009.82 12
2009.92 13
2010.03 12
2010.13 11
2010.23 11
2010.33 13
2010.44 16
2010.54 21
2010.64 27
2010.75 34
2010.85 41
2010.95 48
2011.05 55
2011.16 62
2011.26 69
2011.36 76
2011.47 83
2011.57 89
2011.67 94
2011.77 99
2011.88 102
2011.98 105
2012.08 107
2012.19 108
2012.29 109
2012.39 110
2012.49 110
2012.60 110
2012.70 109
2012.80 107
2012.91 103
2013.01 97
2013.11 90
2013.21 81
2013.32 71
2013.42 60
2013.52 48
2013.63 37
2013.73 25
2013.83 14
2013.93 3
2014.04 0
2014.14 0
2014.24 0
2014.35 0
2014.45 0
2014.55 0
2014.66 0
2014.76 6
2014.86 13
2014.96 19
2015.07 24
2015.17 29
2015.27 34
2015.38 38
2015.48 40
2015.58 41
2015.68 41
2015.79 39
2015.89 36
2015.99 33
2016.10 30
2016.20 27
2016.30 25
2016.41 24
2016.51 22
2016.61 21
2016.71 18
2016.82 16
2016.92 15
2017.02 14
2017.13 14
2017.23 15
2017.33 16
2017.44 18
2017.54 19
2017.64 20
2017.74 21
2017.85 21
2017.95 20
2018.05 20
2018.16 20
2018.26 21
2018.36 24
2018.47 27
2018.57 31
2018.67 35
2018.77 40
2018.88 44
2018.98 47
2019.08 49
2019.19 51
2019.29 51
2019.39 50
2019.50 48
2019.60 46
2019.70 46
2019.80 46
2019.91 48
2020.01 52
2020.11 56
2020.22 60
2020.32 63
2020.42 64
2020.53 63
2020.63 59
2020.73 55
2020.84 49
2020.94 45
2021.04 41
2021.14 38
2021.25 36
2021.35 35
2021.45 34
2021.56 32
2021.66 31
2021.76 30
2021.87 29
2021.97 29
2022.07 30
2022.18 30
2022.28 30
2022.38 30
2022.49 30
2022.59 29
2022.69 27
2022.79 26
2022.90 26
2023.00 26
2023.10 27
2023.21 28
2023.31 29
2023.41 31
2023.52 33
2023.62 34
2023.72 34
2023.83 32
2023.93 29
2024.03 25
2024.14 20
2024.24 16
2024.34 14
2024.45 15
2024.55 19
2024.65 28
2024.75 38
2024.86 50
2024.96 61
2025.06 71
2025.17 77
2025.27 80
2025.37 80
2025.48 78
2025.58 76
2025.68 74
2025.79 74
2025.89 75
2025.99 79
2026.10 84
2026.20 89
2026.30 95
2026.41 100
2026.51 103
2026.61 105
2026.72 106
2026.82 106
2026.92 107
2027.03 107
2027.13 107
2027.23 106
2027.34 105
2027.44 101
2027.54 95
2027.65 87
2027.75 77
2027.85 67
2027.95 56
2028.06 48
2028.16 41
2028.26 36
2028.37 34
2028.47 34
2028.57 36
2028.68 38
2028.78 40
2028.88 42
2028.99 42
2029.09 41
2029.19 38
2029.30 34
2029.40 30
2029.50 26
2029.61 23
2029.71 21
2029.81 19
2029.92 19
2030.02 19
2030.12 19
2030.23 19
2030.33 18
2030.43 18
2030.54 18
2030.64 20
2030.74 23
2030.85 26
2030.95 30
2031.05 32
2031.16 32
2031.26 29
2031.36 25
2031.47 19
2031.57 13
2031.67 7
2031.78 1
2031.88 0
2031.98 0
2032.09 0
2032.19 0
2032.29 0
2032.40 0
2032.50 0
2032.60 0
2032.71 0
2032.81 3
2032.91 8
2033.02 15
2033.12 23
2033.22 33
2033.33 44
2033.43 54
2033.54 62
2033.64 66
2033.74 67
2033.85 64
2033.95 57
2034.05 47
2034.16 36
2034.26 25
2034.36 15
2034.47 7
2034.57 1
2034.67 0
2034.78 0
2034.88 1
2034.98 6
2035.09 12
2035.19 18
2035.29 24
2035.40 31
2035.50 37
2035.60 44
2035.71 51
2035.81 59
2035.91 67
2036.02 77
2036.12 86
2036.22 94
2036.33 100
2036.43 103
2036.54 102
2036.64 97
2036.74 90
2036.85 80
2036.95 70
2037.05 60
2037.16 52
2037.26 47
2037.36 44
2037.47 43
2037.57 45
2037.67 48
2037.78 52
2037.88 56
2037.98 60
2038.09 63
2038.19 65
2038.29 65
2038.40 65
2038.50 64
2038.61 64
2038.71 66
2038.81 70
2038.92 75
2039.02 81
2039.12 88
2039.23 94
2039.33 98
2039.43 100
2039.54 99
2039.64 96
2039.74 91
2039.85 86
2039.95 81
2040.06 78
2040.16 77
2040.26 78
2040.37 82
2040.47 87
2040.57 92
2040.68 97
2040.78 101
2040.88 104
2040.99 107
2041.09 110
2041.19 113
2041.30 119
2041.40 125
2041.51 132
2041.61 138
2041.71 143
2041.82 147
2041.92 149
2042.02 151
2042.13 153
2042.23 156
2042.33 160
2042.44 163
2042.54 165
2042.65 163
2042.75 159
2042.85 150
2042.96 138
2043.06 124
2043.16 110
2043.27 98
2043.37 88
2043.47 81
2043.58 77
2043.68 76
2043.79 78
2043.89 80
2043.99 82
2044.10 85
2044.20 88
2044.30 91
2044.41 94
2044.51 98
2044.62 102
2044.72 106
2044.82 108
2044.93 108
2045.03 106
2045.13 102
2045.24 96
2045.34 89
2045.44 81
2045.55 73
2045.65 66
2045.76 58
2045.86 51
2045.96 43
2046.07 36
2046.17 29
2046.27 23
2046.38 18
2046.48 13
2046.59 9
2046.69 7
2046.79 5
2046.90 5
2047.00 6
2047.10 7
2047.21 10
2047.31 13
2047.42 17
2047.52 21
2047.62 25
2047.73 29
2047.83 34
2047.93 38
2048.04 41
2048.14 42
2048.25 42
2048.35 41
2048.45 39
2048.56 36
2048.66 32
2048.76 29
2048.87 27
2048.97 25
2049.08 26
2049.18 27
2049.28 31
2049.39 35
2049.49 41
2049.60 46
2049.70 51
2049.80 54
2049.91 55
2050.01 54
2050.11 50
2050.22 46
2050.32 41
2050.43 37
2050.53 34
2050.63 31
2050.74 30
2050.84 28
2050.95 26
2051.05 23
2051.15 19
2051.26 14
2051.36 9
2051.46 5
2051.57 3
2051.67 2
2051.78 4
2051.88 8
2051.98 14
2052.09 21
2052.19 30
2052.30 38
2052.40 45
2052.50 51
2052.61 54
2052.71 55
2052.81 54
2052.92 51
2053.02 47
2053.13 42
2053.23 38
2053.33 33
2053.44 29
2053.54 27
2053.65 26
2053.75 28
2053.85 32
2053.96 39
2054.06 49
2054.17 60
2054.27 72
2054.37 83
2054.48 93
2054.58 100
2054.69 105
2054.79 107
2054.89 106
2055.00 104
2055.10 101
2055.21 98
2055.31 96
2055.41 95
2055.52 96
2055.62 98
2055.73 101
2055.83 104
2055.93 108
2056.04 112
2056.14 116
2056.25 119
2056.35 122
2056.45 126
2056.56 128
2056.66 129
2056.76 129
2056.87 127
2056.97 123
2057.08 117
2057.18 111
2057.28 106
2057.39 101
2057.49 98
2057.60 96
2057.70 94
2057.81 92
2057.91 88
2058.01 83
2058.12 76
2058.22 68
2058.33 59
2058.43 50
2058.53 43
2058.64 37
2058.74 33
2058.85 32
2058.95 35
2059.05 41
2059.16 49
2059.26 58
2059.37 68
2059.47 78
2059.57 86
2059.68 92
2059.78 97
2059.89 99
2059.99 100
2060.09 100
2060.20 99
2060.30 96
2060.41 92
2060.51 87
2060.61 81
2060.72 75
2060.82 69
2060.93 64
2061.03 61
2061.14 59
2061.24 59
2061.34 59
2061.45 59
2061.55 59
2061.66 59
2061.76 60
2061.86 61
2061.97 63
2062.07 65
2062.18 68
2062.28 71
2062.38 73
2062.49 74
2062.59 74
2062.70 73
2062.80 72
2062.91 70
2063.01 68
2063.11 64
2063.22 60
2063.32 55
2063.43 49
2063.53 44
2063.63 40
2063.74 41
2063.84 45
2063.95 55
2064.05 68
2064.16 84
2064.26 101
2064.36 116
2064.47 129
2064.57 139
2064.68 146
2064.78 151
2064.88 155
2064.99 157
2065.09 160
2065.20 163
2065.30 166
2065.41 167
2065.51 166
2065.61 163
2065.72 158
2065.82 152
2065.93 146
2066.03 141
2066.14 138
2066.24 138
2066.34 141
2066.45 148
2066.55 156
2066.66 165
2066.76 172
2066.87 177
2066.97 178
2067.07 176
2067.18 170
2067.28 163
2067.39 154
2067.49 145
2067.60 136
2067.70 129
2067.80 122
2067.91 115
2068.01 109
2068.12 102
2068.22 95
2068.33 88
2068.43 83
2068.53 79
2068.64 78
2068.74 81
2068.85 86
2068.95 95
2069.06 105
2069.16 117
2069.26 128
2069.37 138
2069.47 145
2069.58 149
2069.68 150
2069.79 147
2069.89 141
2069.99 133
2070.10 122
2070.20 109
2070.31 95
2070.41 81
2070.52 68
2070.62 56
2070.72 46
2070.83 38
2070.93 33
2071.04 31
2071.14 30
2071.25 31
2071.35 33
2071.45 36
2071.56 39
2071.66 41
2071.77 43
2071.87 44
2071.98 44
2072.08 44
2072.19 45
2072.29 46
2072.39 49
2072.50 54
2072.60 61
2072.71 69
2072.81 77
2072.92 83
2073.02 87
2073.13 88
2073.23 86
2073.33 82
2073.44 78
2073.54 74
2073.65 73
2073.75 74
2073.86 76
2073.96 79
2074.07 82
2074.17 84
2074.27 85
2074.38 85
2074.48 84
2074.59 82
2074.69 80
2074.80 77
2074.90 73
2075.01 70
2075.11 66
2075.21 62
2075.32 60
2075.42 58
2075.53 58
2075.63 59
2075.74 61
2075.84 63
2075.95 65
2076.05 66
2076.15 66
2076.26 64
2076.36 61
2076.47 55
2076.57 48
2076.68 40
2076.78 33
2076.89 26
2076.99 20
2077.09 15
2077.20 12
2077.30 11
2077.41 10
2077.51 10
2077.62 11
2077.72 13
2077.83 16
2077.93 19
2078.04 23
2078.14 27
2078.24 31
2078.35 35
2078.45 38
2078.56 41
2078.66 44
2078.77 46
2078.87 48
2078.98 51
2079.08 53
2079.19 56
2079.29 59
2079.39 64
2079.50 68
2079.60 73
2079.71 77
2079.81 80
2079.92 80
2080.02 78
2080.13 74
2080.23 68
2080.34 61
2080.44 55
2080.55 50
2080.65 46
2080.75 44
2080.86 44
2080.96 45
2081.07 46
2081.17 48
2081.28 50
2081.38 50
2081.49 50
2081.59 48
2081.70 47
2081.80 45
2081.91 45
2082.01 45
2082.11 47
2082.22 50
2082.32 54
2082.43 58
2082.53 64
2082.64 70
2082.74 77
2082.85 85
2082.95 94
2083.06 102
2083.16 110
2083.27 115
2083.37 119
2083.47 120
2083.58 120
2083.68 118
2083.79 117
2083.89 115
2084.00 112
2084.10 110
2084.21 108
2084.31 106
2084.42 104
2084.52 103
2084.63 102
2084.73 101
2084.84 101
2084.94 101
2085.05 101
2085.15 100
2085.25 97
2085.36 92
2085.46 85
2085.57 77
2085.67 69
2085.78 61
2085.88 54
2085.99 48
2086.09 45
2086.20 44
2086.30 43
2086.41 43
2086.51 42
2086.62 40
2086.72 38
2086.83 35
2086.93 32
2087.04 29
2087.14 26
2087.24 24
2087.35 22
2087.45 20
2087.56 19
2087.66 18
2087.77 17
2087.87 17
2087.98 19
2088.08 22
2088.19 26
2088.29 33
2088.40 41
2088.50 49
2088.61 56
2088.71 62
2088.82 65
2088.92 65
2089.03 63
2089.13 60
2089.24 57
2089.34 53
2089.45 50
2089.55 46
2089.66 43
2089.76 38
2089.86 34
2089.97 30
2090.07 27
2090.18 23
2090.28 20
2090.39 16
2090.49 11
2090.60 5
2090.70 0
2090.81 0
2090.91 0
2091.02 0
2091.12 0
2091.23 0
2091.33 0
2091.44 0
2091.54 5
2091.65 11
2091.75 16
2091.86 20
2091.96 22
2092.07 23
2092.17 23
2092.28 23
2092.38 22
2092.49 21
2092.59 20
2092.70 18
2092.80 17
2092.91 17
2093.01 17
2093.12 19
2093.22 23
2093.33 28
2093.43 34
2093.54 40
2093.64 47
2093.75 53
2093.85 58
2093.96 62
2094.06 64
2094.17 64
2094.27 62
2094.37 58
2094.48 53
2094.58 48
2094.69 44
2094.79 41
2094.90 40
2095.00 41
2095.11 42
2095.21 43
2095.32 42
2095.42 41
2095.53 37
2095.63 33
2095.74 28
2095.84 24
2095.95 20
2096.05 18
2096.16 18
2096.26 20
2096.37 24
2096.47 30
2096.58 37
2096.68 45
2096.79 53
2096.89 61
2097.00 67
2097.10 73
2097.21 77
2097.31 82
2097.42 87
2097.52 93
2097.63 99
2097.73 104
2097.84 108
2097.94 109
2098.05 107
2098.15 102
2098.26 95
2098.36 88
2098.47 82
2098.57 77
2098.68 75
2098.79 75
2098.89 77
2099.00 80
2099.10 82
2099.21 83
2099.31 82
2099.42 78
2099.52 73
2099.63 66
2099.73 59
2099.84 53
2099.94 48
2100.05 45
2100.15 43
2100.26 43
2100.36 44
2100.47 46
2100.57 49
2100.68 53
2100.78 57
2100.89 62
2100.99 68
2101.10 74
2101.20 79
2101.31 84
2101.41 87
2101.52 87
2101.62 85
2101.73 81
2101.83 74
2101.94 66
2102.04 59
2102.15 53
2102.25 50
2102.36 50
2102.46 52
2102.57 56
2102.67 60
2102.78 63
2102.88 65
2102.99 66
2103.09 68
2103.20 69
2103.30 71
2103.41 74
2103.52 77
2103.62 80
2103.73 82
2103.83 83
2103.94 83
2104.04 81
2104.15 79
2104.25 76
2104.36 73
2104.46 70
2104.57 69
2104.67 70
2104.78 73
2104.88 77
2104.99 82
2105.09 88
2105.20 93
2105.30 97
2105.41 99
2105.51 99
2105.62 98
2105.72 95
2105.83 91
2105.93 86
2106.04 81
2106.15 77
2106.25 74
2106.36 72
2106.46 72
2106.57 72
2106.67 74
2106.78 77
2106.88 82
2106.99 88
2107.09 96
2107.20 106
2107.30 117
2107.41 129
2107.51 139
2107.62 147
2107.72 152
2107.83 153
2107.93 151
2108.04 147
2108.15 143
2108.25 138
2108.36 134
2108.46 131
2108.57 127
2108.67 124
2108.78 121
2108.88 117
2108.99 115
2109.09 114
2109.20 115
2109.30 118
2109.41 123
2109.51 127
2109.62 130
2109.73 132
2109.83 132
2109.94 132
2110.04 132
2110.15 131
2110.25 131
2110.36 130
2110.46 127
2110.57 122
2110.67 115
2110.78 105
2110.88 95
2110.99 83
2111.09 73
2111.20 63
2111.31 56
2111.41 50
2111.52 47
2111.62 46
2111.73 47
2111.83 50
2111.94 55
2112.04 61
2112.15 70
2112.25 79
2112.36 89
2112.46 97
2112.57 105
2112.68 111
2112.78 115
2112.89 118
2112.99 120
2113.10 123
2113.20 127
2113.31 131
2113.41 134
2113.52 137
2113.62 136
2113.73 133
2113.83 127
2113.94 118
2114.05 107
2114.15 96
2114.26 85
2114.36 76
2114.47 69
2114.57 65
2114.68 65
2114.78 67
2114.89 70
2114.99 74
2115.10 77
2115.21 78
2115.31 76
2115.42 73
2115.52 68
2115.63 63
2115.73 59
2115.84 57
2115.94 57
2116.05 60
2116.16 65
2116.26 71
2116.37 77
2116.47 81
2116.58 84
2116.68 85
2116.79 84
2116.89 83
2117.00 81
2117.10 80
2117.21 80
2117.32 81
2117.42 82
2117.53 82
2117.63 82
2117.74 82
2117.84 83
2117.95 86
2118.05 90
2118.16 96
2118.27 103
2118.37 111
2118.48 117
2118.58 120
2118.69 120
2118.79 115
2118.90 106
2119.00 95
2119.11 81
2119.22 68
2119.32 56
2119.43 48
2119.53 45
2119.64 46
2119.74 50
2119.85 57
2119.95 64
2120.06 69
2120.17 72
2120.27 71
2120.38 67
2120.48 61
2120.59 52
2120.69 42
2120.80 32
2120.90 23
2121.01 16
2121.12 10
2121.22 6
2121.33 4
2121.43 3
2121.54 3
2121.64 3
2121.75 3
2121.86 2
2121.96 0
2122.07 0
2122.17 0
2122.28 0
2122.38 0
2122.49 0
2122.59 0
2122.70 6
2122.81 14
2122.91 23
2123.02 31
2123.12 37
2123.23 41
2123.33 44
2123.44 46
2123.55 46
2123.65 46
2123.76 45
2123.86 43
2123.97 41
2124.07 40
2124.18 39
2124.29 40
2124.39 42
2124.50 46
2124.60 52
2124.71 59
2124.81 67
2124.92 75
2125.03 83
2125.13 91
2125.24 97
2125.34 103
2125.45 109
2125.55 116
2125.66 122
2125.77 129
2125.87 136
2125.98 142
2126.08 146
2126.19 148
2126.29 148
2126.40 146
2126.51 144
2126.61 141
2126.72 140
2126.82 140
2126.93 141
2127.03 142
2127.14 141
2127.25 139
2127.35 134
2127.46 128
2127.56 120
2127.67 111
2127.77 103
2127.88 95
2127.99 88
2128.09 82
2128.20 78
2128.30 75
2128.41 74
2128.52 73
2128.62 74
2128.73 75
2128.83 77
2128.94 80
2129.04 83
2129.15 86
2129.26 89
2129.36 91
2129.47 91
2129.57 89
2129.68 86
2129.79 82
2129.89 78
2130.00 74
2130.10 71
2130.21 68
2130.31 66
2130.42 66
2130.53 65
2130.63 66
2130.74 68
2130.84 69
2130.95 72
2131.06 74
2131.16 76
2131.27 77
2131.37 78
2131.48 79
2131.58 79
2131.69 80
2131.80 81
2131.90 82
2132.01 83
2132.11 84
2132.22 83
2132.33 80
2132.43 75
2132.54 68
2132.64 59
2132.75 49
2132.86 39
2132.96 31
2133.07 24
2133.17 21
2133.28 20
2133.38 22
2133.49 25
2133.60 28
2133.70 31
2133.81 32
2133.91 31
2134.02 28
2134.13 23
2134.23 17
2134.34 12
2134.44 8
2134.55 7
2134.66 8
2134.76 11
2134.87 15
2134.97 18
2135.08 19
2135.19 19
2135.29 18
2135.40 15
2135.50 11
2135.61 8
2135.72 5
2135.82 5
2135.93 7
2136.03 12
2136.14 19
2136.25 28
2136.35 37
2136.46 45
2136.56 51
2136.67 53
2136.78 52
2136.88 50
2136.99 47
2137.09 44
2137.20 43
2137.31 45
2137.41 49
2137.52 55
2137.62 62
2137.73 70
2137.84 77
2137.94 82
2138.05 85
2138.15 87
2138.26 86
2138.37 85
2138.47 83
2138.58 82
2138.68 81
2138.79 81
2138.90 82
2139.00 82
2139.11 82
2139.21 81
2139.32 79
2139.43 77
2139.53 73
2139.64 69
2139.74 64
2139.85 58
2139.96 52
2140.06 46
2140.17 39
2140.28 33
2140.38 28
2140.49 26
2140.59 25
2140.70 27
2140.81 30
2140.91 33
2141.02 36
2141.12 38
2141.23 38
2141.34 36
2141.44 33
2141.55 28
2141.65 24
2141.76 21
2141.87 19
2141.97 19
2142.08 22
2142.19 27
2142.29 32
2142.40 39
2142.50 44
2142.61 49
2142.72 52
2142.82 53
2142.93 53
2143.03 52
2143.14 53
2143.25 54
2143.35 57
2143.46 62
2143.57 67
2143.67 73
2143.78 79
2143.88 84
2143.99 88
2144.10 90
2144.20 91
2144.31 89
2144.41 87
2144.52 83
2144.63 80
2144.73 77
2144.84 76
2144.95 76
2145.05 78
2145.16 81
2145.26 85
2145.37 88
2145.48 90
2145.58 91
2145.69 89
2145.80 84
2145.90 77
2146.01 68
2146.11 57
2146.22 46
2146.33 35
2146.43 26
2146.54 18
2146.65 14
2146.75 11
2146.86 12
2146.96 14
2147.07 17
2147.18 20
2147.28 22
2147.39 22
2147.50 20
2147.60 17
2147.71 12
2147.81 7
2147.92 3
2148.03 0
2148.13 0
2148.24 0
2148.35 0
2148.45 0
2148.56 0
2148.66 0
2148.77 0
2148.88 0
2148.98 6
2149.09 12
2149.20 19
2149.30 25
2149.41 30
2149.51 35
2149.62 40
2149.73 44
2149.83 47
2149.94 50
2150.05 51
2150.15 50
2150.26 47
2150.37 42
2150.47 35
2150.58 27
2150.68 19
2150.79 12
2150.90 6
2151.00 2
2151.11 0
2151.22 0
2151.32 0
2151.43 2
2151.54 6
2151.64 10
2151.75 16
2151.85 24
2151.96 33
2152.07 43
2152.17 53
2152.28 62
2152.39 70
2152.49 77
2152.60 81
2152.71 82
2152.81 82
2152.92 81
2153.02 78
2153.13 74
2153.24 69
2153.34 64
2153.45 57
2153.56 51
2153.66 44
2153.77 38
2153.88 32
2153.98 28
2154.09 25
2154.20 24
2154.30 25
2154.41 29
2154.51 34
2154.62 40
2154.73 47
2154.83 52
2154.94 56
2155.05 58
2155.15 57
2155.26 55
2155.37 53
2155.47 50
2155.58 48
2155.69 47
2155.79 45
2155.90 44
2156.01 42
2156.11 38
2156.22 34
2156.32 28
2156.43 23
2156.54 19
2156.64 16
2156.75 16
2156.86 19
2156.96 24
2157.07 31
2157.18 39
2157.28 46
2157.39 52
2157.50 56
2157.60 59
2157.71 59
2157.82 59
2157.92 58
2158.03 57
2158.14 56
2158.24 55
2158.35 54
2158.45 53
2158.56 52
2158.67 50
2158.77 48
2158.88 45
2158.99 41
2159.09 36
2159.20 31
2159.31 25
2159.41 21
2159.52 19
2159.63 18
2159.73 20
2159.84 23
2159.95 27
2160.05 32
2160.16 35
2160.27 37
2160.37 38
2160.48 37
2160.59 35
2160.69 32
2160.80 28
2160.91 23
2161.01 19
2161.12 14
2161.23 10
2161.33 7
2161.44 5
2161.55 4
2161.65 6
2161.76 8
2161.87 12
2161.97 15
2162.08 18
2162.19 20
2162.29 20
2162.40 18
2162.51 16
2162.61 15
2162.72 14
2162.83 13
2162.93 14
2163.04 15
2163.15 16
2163.25 16
2163.36 16
2163.47 17
2163.57 17
2163.68 19
2163.79 22
2163.89 26
2164.00 31
2164.11 36
2164.21 42
2164.32 47
2164.43 51
2164.53 53
2164.64 55
2164.75 55
2164.85 52
2164.96 48
2165.07 42
2165.17 34
2165.28 26
2165.39 18
2165.49 11
2165.60 6
2165.71 3
2165.81 3
2165.92 6
2166.03 10
2166.13 16
2166.24 22
2166.35 29
2166.45 35
2166.56 42
2166.67 48
2166.77 53
2166.88 57
2166.99 60
2167.09 60
2167.20 59
2167.31 56
2167.41 53
2167.52 49
2167.63 46
2167.73 43
2167.84 43
2167.95 44
2168.05 46
2168.16 50
2168.27 54
2168.37 58
2168.48 62
2168.59 64
2168.69 65
2168.80 65
2168.91 64
2169.02 63
2169.12 63
2169.23 64
2169.34 66
2169.44 69
2169.55 71
2169.66 74
2169.76 75
2169.87 76
2169.98 76
2170.08 76
2170.19 75
2170.30 73
2170.40 70
2170.51 66
2170.62 62
2170.72 59
2170.83 56
2170.94 54
2171.04 52
2171.15 51
2171.26 50
2171.37 49
2171.47 48
2171.58 47
2171.69 47
2171.79 47
2171.90 47
2172.01 48
2172.11 48
2172.22 48
2172.33 48
2172.43 49
2172.54 49
2172.65 51
2172.75 52
2172.86 54
2172.97 55
2173.08 56
2173.18 56
2173.29 56
2173.40 57
2173.50 58
2173.61 61
2173.72 66
2173.82 72
2173.93 78
2174.04 83
2174.14 87
2174.25 87
2174.36 84
2174.47 77
2174.57 67
2174.68 55
2174.79 41
2174.89 29
2175.00 18
2175.11 9
2175.21 3
2175.32 0
2175.43 0
2175.53 0
2175.64 2
2175.75 3
2175.86 4
2175.96 4
2176.07 3
2176.18 1
2176.28 0
2176.39 0
2176.50 0
2176.60 0
2176.71 0
2176.82 0
2176.93 3
2177.03 7
2177.14 11
2177.25 14
2177.35 18
2177.46 22
2177.57 26
2177.67 32
2177.78 38
2177.89 46
2178.00 55
2178.10 63
2178.21 71
2178.32 78
2178.42 82
2178.53 84
2178.64 83
2178.74 79
2178.85 74
2178.96 67
2179.07 60
2179.17 53
2179.28 48
2179.39 46
2179.49 48
2179.60 52
2179.71 60
2179.82 69
2179.92 78
2180.03 86
2180.14 92
2180.24 94
2180.35 94
2180.46 90
2180.56 86
2180.67 81
2180.78 78
2180.89 78
2180.99 81
2181.10 88
2181.21 97
2181.31 106
2181.42 114
2181.53 118
2181.64 119
2181.74 115
2181.85 108
2181.96 99
2182.06 89
2182.17 79
2182.28 70
2182.39 63
2182.49 57
2182.60 53
2182.71 50
2182.81 48
2182.92 46
2183.03 46
2183.14 47
2183.24 49
2183.35 54
2183.46 62
2183.56 72
2183.67 84
2183.78 97
2183.89 109
2183.99 121
2184.10 129
2184.21 134
2184.31 135
2184.42 132
2184.53 126
2184.64 118
2184.74 108
2184.85 98
2184.96 89
2185.06 81
2185.17 75
2185.28 70
2185.39 66
2185.49 63
2185.60 59
2185.71 54
2185.82 50
2185.92 47
2186.03 44
2186.14 44
2186.24 45
2186.35 47
2186.46 50
2186.57 54
2186.67 57
2186.78 60
2186.89 62
2186.99 63
2187.10 65
2187.21 68
2187.32 71
2187.42 75
2187.53 80
2187.64 84
2187.75 88
2187.85 91
2187.96 91
2188.07 90
2188.17 87
2188.28 82
2188.39 77
2188.50 72
2188.60 66
2188.71 59
2188.82 53
2188.93 46
2189.03 39
2189.14 32
2189.25 26
2189.35 21
2189.46 19
2189.57 19
2189.68 21
2189.78 23
2189.89 26
2190.00 28
2190.11 29
2190.21 29
2190.32 29
2190.43 28
2190.53 28
2190.64 30
2190.75 33
2190.86 38
2190.96 45
2191.07 52
2191.18 61
2191.29 69
2191.39 76
2191.50 82
2191.61 87
2191.72 89
2191.82 90
2191.93 89
2192.04 87
2192.15 84
2192.25 80
2192.36 76
2192.47 70
2192.57 64
2192.68 56
2192.79 49
2192.90 41
2193.00 34
2193.11 30
2193.22 27
2193.33 26
2193.43 27
2193.54 30
2193.65 33
2193.76 36
2193.86 39
2193.97 42
2194.08 46
2194.19 49
2194.29 53
2194.40 58
2194.51 62
2194.62 67
2194.72 69
2194.83 71
2194.94 70
2195.04 69
2195.15 66
2195.26 62
2195.37 59
2195.47 57
2195.58 54
2195.69 53
2195.80 51
2195.90 48
2196.01 45
2196.12 41
2196.23 38
2196.33 35
2196.44 33
2196.55 32
2196.66 32
2196.76 32
2196.87 31
2196.98 30
2197.09 28
2197.19 26
2197.30 24
2197.41 21
2197.52 19
2197.62 17
2197.73 14
2197.84 9
2197.95 4
2198.05 0
2198.16 0
2198.27 0
2198.38 0
2198.48 0
2198.59 0
2198.70 0
2198.81 0
2198.91 4
2199.02 7
2199.13 10
2199.24 12
2199.34 12
2199.45 12
2199.56 11
2199.67 11
2199.77 12
2199.88 14
2199.99 19
2200.10 25
2200.21 33
2200.31 41
2200.42 47
2200.53 51
2200.64 52
2200.74 51
2200.85 47
2200.96 42
2201.07 38
2201.17 35
2201.28 34
2201.39 36
2201.50 38
2201.60 42
2201.71 45
2201.82 49
2201.93 51
2202.03 52
2202.14 52
2202.25 51
2202.36 49
2202.46 45
2202.57 40
2202.68 35
2202.79 30
2202.89 25
2203.00 20
2203.11 17
2203.22 14
2203.33 13
2203.43 13
2203.54 14
2203.65 17
2203.76 20
2203.86 25
2203.97 29
2204.08 35
2204.19 40
2204.29 46
2204.40 52
2204.51 56
2204.62 59
2204.73 61
2204.83 61
2204.94 59
2205.05 57
2205.16 55
2205.26 55
2205.37 56
2205.48 59
2205.59 62
2205.69 65
2205.80 67
2205.91 69
2206.02 69
2206.13 70
2206.23 71
2206.34 72
2206.45 75
2206.56 77
2206.66 79
2206.77 80
2206.88 81
2206.99 80
2207.09 79
2207.20 78
2207.31 76
2207.42 75
2207.53 73
2207.63 73
2207.74 72
2207.85 72
2207.96 73
2208.06 74
2208.17 77
2208.28 80
2208.39 84
2208.50 89
2208.60 95
2208.71 100
2208.82 106
2208.93 110
2209.03 114
2209.14 115
2209.25 115
2209.36 112
2209.47 108
2209.57 103
2209.68 97
2209.79 91
2209.90 85
2210.00 79
2210.11 74
2210.22 68
2210.33 64
2210.44 60
2210.54 58
2210.65 57
2210.76 58
2210.87 59
2210.97 61
2211.08 63
2211.19 63
2211.30 62
2211.41 60
2211.51 55
2211.62 50
2211.73 44
2211.84 39
2211.95 34
2212.05 32
2212.16 31
2212.27 32
2212.38 34
2212.48 37
2212.59 40
2212.70 43
2212.81 44
2212.92 44
2213.02 43
2213.13 40
2213.24 37
2213.35 33
2213.46 28
2213.56 23
2213.67 19
2213.78 15
2213.89 13
2213.99 11
2214.10 10
2214.21 10
2214.32 9
2214.43 7
2214.53 4
2214.64 0
2214.75 0
2214.86 0
2214.97 0
2215.07 0
2215.18 0
2215.29 1
2215.40 2
2215.51 2
2215.61 2
2215.72 1
2215.83 0
2215.94 1
2216.05 3
2216.15 6
2216.26 9
2216.37 12
2216.48 13
2216.59 12
2216.69 10
2216.80 8
2216.91 5
2217.02 4
2217.13 5
2217.23 8
2217.34 14
2217.45 23
2217.56 31
2217.67 39
2217.77 45
2217.88 47
2217.99 45
2218.10 40
2218.21 34
2218.31 26
2218.42 20
2218.53 15
2218.64 13
2218.75 12
2218.85 13
2218.96 14
2219.07 14
2219.18 14
2219.29 14
2219.39 13
2219.50 13
2219.61 14
2219.72 16
2219.83 19
2219.93 23
2220.04 28
2220.15 31
2220.26 34
2220.37 34
2220.47 34
2220.58 33
2220.69 31
2220.80 30
2220.91 29
2221.01 30
2221.12 31
2221.23 33
2221.34 35
2221.45 37
2221.55 37
2221.66 36
2221.77 32
2221.88 25
2221.99 17
2222.09 8
2222.20 0
2222.31 0
2222.42 0
2222.53 0
2222.64 0
2222.74 0
2222.85 0
2222.96 0
2223.07 2
2223.18 4
2223.28 6
2223.39 9
2223.50 12
2223.61 15
2223.72 18
2223.82 21
2223.93 24
2224.04 27
2224.15 30
2224.26 34
2224.37 37
2224.47 41
2224.58 44
2224.69 46
2224.80 47
2224.91 47
2225.01 46
2225.12 45
2225.23 44
2225.34 44
2225.45 47
2225.56 50
2225.66 56
2225.77 63
2225.88 71
2225.99 81
2226.10 90
2226.20 99
2226.31 106
2226.42 112
2226.53 115
2226.64 115
2226.75 112
2226.85 107
2226.96 101
2227.07 95
2227.18 89
2227.29 85
2227.39 83
2227.50 82
2227.61 82
2227.72 83
2227.83 84
2227.94 84
2228.04 84
2228.15 83
2228.26 81
2228.37 78
2228.48 74
2228.59 69
2228.69 63
2228.80 55
2228.91 48
2229.02 41
2229.13 36
2229.24 32
2229.34 30
2229.45 30
2229.56 31
2229.67 34
2229.78 39
2229.88 45
2229.99 53
2230.10 63
2230.21 73
2230.32 82
2230.43 91
2230.53 97
2230.64 100
2230.75 101
2230.86 100
2230.97 98
2231.08 94
2231.18 91
2231.29 88
2231.40 84
2231.51 81
2231.62 79
2231.73 78
2231.83 79
2231.94 83
2232.05 89
2232.16 97
2232.27 106
2232.38 113
2232.48 118
2232.59 119
2232.70 117
2232.81 112
2232.92 105
2233.03 98
2233.13 92
2233.24 88
2233.35 87
2233.46 86
2233.57 87
2233.68 87
2233.78 87
2233.89 87
2234.00 87
2234.11 87
2234.22 88
2234.33 89
2234.44 91
2234.54 92
2234.65 91
2234.76 88
2234.87 83
2234.98 77
2235.09 71
2235.19 68
2235.30 68
2235.41 70
2235.52 75
2235.63 81
2235.74 87
2235.84 90
2235.95 91
2236.06 88
2236.17 82
2236.28 75
2236.39 65
2236.50 55
2236.60 45
2236.71 37
2236.82 31
2236.93 28
2237.04 27
2237.15 29
2237.25 33
2237.36 39
2237.47 46
2237.58 54
2237.69 61
2237.80 68
2237.91 74
2238.01 80
2238.12 86
2238.23 91
2238.34 96
2238.45 101
2238.56 105
2238.66 107
2238.77 108
2238.88 107
2238.99 106
2239.10 104
2239.21 104
2239.32 106
2239.42 111
2239.53 119
2239.64 128
2239.75 138
2239.86 147
2239.97 154
2240.08 158
2240.18 159
2240.29 157
2240.40 154
2240.51 150
2240.62 147
2240.73 143
2240.84 141
2240.94 140
2241.05 140
2241.16 141
2241.27 143
2241.38 145
2241.49 147
2241.60 148
2241.70 147
2241.81 145
2241.92 141
2242.03 137
2242.14 130
2242.25 123
2242.36 115
2242.46 106
2242.57 97
2242.68 90
2242.79 84
2242.90 82
2243.01 81
2243.12 84
2243.22 88
2243.33 93
2243.44 98
2243.55 102
2243.66 105
2243.77 107
2243.88 107
2243.98 107
2244.09 105
2244.20 103
2244.31 101
2244.42 99
2244.53 96
2244.64 93
2244.74 90
2244.85 85
2244.96 80
2245.07 75
2245.18 70
2245.29 67
2245.40 65
2245.51 65
2245.61 66
2245.72 67
2245.83 67
2245.94 66
2246.05 62
2246.16 58
2246.27 53
2246.37 47
2246.48 43
2246.59 39
2246.70 35
2246.81 31
2246.92 25
2247.03 19
2247.14 13
2247.24 8
2247.35 4
2247.46 2
2247.57 2
2247.68 3
2247.79 6
2247.90 10
2248.01 14
2248.11 18
2248.22 23
2248.33 29
2248.44 36
2248.55 43
2248.66 51
2248.77 58
2248.88 66
2248.98 72
2249.09 78
2249.20 82
2249.31 86
2249.42 88
2249.53 87
2249.64 85
2249.75 81
2249.85 75
2249.96 67
2250.07 58
2250.18 50
2250.29 44
2250.40 41
2250.51 41
2250.62 44
2250.72 48
2250.83 54
2250.94 59
2251.05 63
2251.16 66
2251.27 69
2251.38 70
2251.49 71
2251.59 71
2251.70 68
2251.81 64
2251.92 59
2252.03 55
2252.14 52
2252.25 52
2252.36 56
2252.47 64
2252.57 75
2252.68 86
2252.79 97
2252.90 105
2253.01 111
2253.12 114
2253.23 114
2253.34 112
2253.45 108
2253.55 103
2253.66 97
2253.77 91
2253.88 83
2253.99 76
2254.10 69
2254.21 63
2254.32 59
2254.42 57
2254.53 56
2254.64 55
2254.75 55
2254.86 52
2254.97 49
2255.08 44
2255.19 39
2255.30 35
2255.40 33
2255.51 32
2255.62 35
2255.73 39
2255.84 44
2255.95 49
2256.06 54
2256.17 58
2256.28 60
2256.39 62
2256.49 63
2256.60 64
2256.71 65
2256.82 66
2256.93 66
2257.04 65
2257.15 63
2257.26 60
2257.37 56
2257.47 51
2257.58 48
2257.69 45
2257.80 43
2257.91 42
2258.02 41
2258.13 40
2258.24 38
2258.35 36
2258.46 33
2258.56 30
2258.67 26
2258.78 24
2258.89 22
2259.00 22
2259.11 23
2259.22 26
2259.33 29
2259.44 33
2259.55 36
2259.65 38
2259.76 38
2259.87 37
2259.98 35
2260.09 33
2260.20 31
2260.31 31
2260.42 33
2260.53 36
2260.64 40
2260.74 45
2260.85 49
2260.96 52
2261.07 52
2261.18 51
2261.29 49
2261.40 47
2261.51 45
2261.62 45
2261.73 48
2261.83 52
2261.94 57
2262.05 62
2262.16 66
2262.27 68
2262.38 67
2262.49 64
2262.60 59
2262.71 53
2262.82 45
2262.93 36
2263.03 27
2263.14 17
2263.25 8
2263.36 1
2263.47 0
2263.58 0
2263.69 0
2263.80 0
2263.91 0
2264.02 1
2264.13 1
2264.23 1
2264.34 0
2264.45 0
2264.56 0
2264.67 3
2264.78 7
2264.89 14
2265.00 21
2265.11 27
2265.22 33
2265.33 38
2265.44 40
2265.54 42
2265.65 42
2265.76 42
2265.87 43
2265.98 45
2266.09 48
2266.20 52
2266.31 57
2266.42 60
2266.53 61
2266.64 58
2266.75 53
2266.85 45
2266.96 36
2267.07 28
2267.18 21
2267.29 18
2267.40 18
2267.51 22
2267.62 28
2267.73 35
2267.84 43
2267.95 51
2268.06 58
2268.16 64
2268.27 69
2268.38 73
2268.49 77
2268.60 81
2268.71 86
2268.82 90
2268.93 93
2269.04 96
2269.15 96
2269.26 95
2269.37 93
2269.48 89
2269.58 84
2269.69 79
2269.80 73
2269.91 67
2270.02 61
2270.13 56
2270.24 52
2270.35 50
2270.46 51
2270.57 56
2270.68 62
2270.79 71
2270.90 80
2271.01 88
2271.11 95
2271.22 98
2271.33 100
2271.44 99
2271.55 97
2271.66 94
2271.77 90
2271.88 86
2271.99 83
2272.10 80
2272.21 77
2272.32 75
2272.43 73
2272.54 71
2272.64 67
2272.75 61
2272.86 54
2272.97 46
2273.08 37
2273.19 29
2273.30 22
2273.41 18
2273.52 14
2273.63 11
2273.74 8
2273.85 4
2273.96 0
2274.07 0
2274.18 0
2274.28 0
2274.39 0
2274.50 0
2274.61 0
2274.72 0
2274.83 0
2274.94 6
2275.05 14
2275.16 23
2275.27 33
2275.38 42
2275.49 49
2275.60 53
2275.71 53
2275.82 49
2275.93 43
2276.04 37
2276.14 30
2276.25 26
2276.36 24
2276.47 23
2276.58 24
2276.69 27
2276.80 29
2276.91 33
2277.02 36
2277.13 41
2277.24 47
2277.35 54
2277.46 61
2277.57 67
2277.68 73
2277.79 76
2277.90 76
2278.00 74
2278.11 71
2278.22 68
2278.33 65
2278.44 65
2278.55 67
2278.66 72
2278.77 79
2278.88 87
2278.99 94
2279.10 98
2279.21 99
2279.32 96
2279.43 91
2279.54 83
2279.65 75
2279.76 67
2279.87 62
2279.98 59
2280.08 57
2280.19 56
2280.30 56
2280.41 56
2280.52 55
2280.63 54
2280.74 53
2280.85 53
2280.96 54
2281.07 55
2281.18 57
2281.29 58
2281.40 59
2281.51 61
2281.62 64
2281.73 67
2281.84 73
2281.95 79
2282.06 85
2282.17 90
2282.28 94
2282.38 98
2282.49 100
2282.60 104
2282.71 109
2282.82 115
2282.93 122
2283.04 129
2283.15 134
2283.26 136
2283.37 135
2283.48 130
2283.59 123
2283.70 115
2283.81 108
2283.92 102
2284.03 99
2284.14 96
2284.25 95
2284.36 95
2284.47 94
2284.58 93
2284.69 91
2284.80 89
2284.91 87
2285.01 86
2285.12 85
2285.23 86
2285.34 87
2285.45 88
2285.56 88
2285.67 86
2285.78 82
2285.89 78
2286.00 74
2286.11 71
2286.22 69
2286.33 69
2286.44 71
2286.55 73
2286.66 75
2286.77 77
2286.88 78
2286.99 81
2287.10 85
2287.21 90
2287.32 97
2287.43 103
2287.54 110
2287.65 114
2287.76 115
2287.87 112
2287.98 108
2288.09 101
2288.19 95
2288.30 90
2288.41 87
2288.52 86
2288.63 87
2288.74 89
2288.85 93
2288.96 96
2289.07 99
2289.18 101
2289.29 103
2289.40 104
2289.51 105
2289.62 107
2289.73 108
2289.84 111
2289.95 113
2290.06 116
2290.17 118
2290.28 119
2290.39 119
2290.50 118
2290.61 117
2290.72 115
2290.83 113
2290.94 111
2291.05 111
2291.16 110
2291.27 110
2291.38 109
2291.49 107
2291.60 104
2291.71 100
2291.82 95
2291.93 89
2292.04 84
2292.15 80
2292.26 76
2292.37 74
2292.48 73
2292.58 73
2292.69 74
2292.80 76
2292.91 77
2293.02 77
2293.13 77
2293.24 76
2293.35 74
2293.46 72
2293.57 70
2293.68 69
2293.79 67
2293.90 66
2294.01 66
2294.12 67
2294.23 69
2294.34 72
2294.45 75
2294.56 78
2294.67 81
2294.78 82
2294.89 81
2295.00 79
2295.11 74
2295.22 68
2295.33 62
2295.44 55
2295.55 48
2295.66 42
2295.77 37
2295.88 33
2295.99 30
2296.10 30
2296.21 33
2296.32 39
2296.43 47
2296.54 57
2296.65 67
2296.76 77
2296.87 85
2296.98 91
2297.09 95
2297.20 96
2297.31 97
2297.42 96
2297.53 95
2297.64 95
2297.75 95
2297.86 95
2297.97 97
2298.08 99
2298.19 101
2298.30 104
2298.41 107
2298.52 110
2298.63 112
2298.74 113
2298.85 113
2298.96 113
2299.07 112
2299.18 110
2299.29 108
2299.40 106
2299.51 103
2299.62 99
2299.73 94
2299.84 89
2299.95 83
2300.06 79
2300.17 75
2300.28 73
2300.39 73
2300.50 75
2300.61 77
2300.72 79
2300.83 80
2300.94 79
2301.05 76
2301.16 70
2301.27 63
2301.38 55
2301.49 47
2301.60 40
2301.71 34
2301.82 30
2301.93 26
2302.04 23
2302.15 20
2302.26 16
2302.37 12
2302.48 8
2302.59 5
2302.70 3
2302.81 3
2302.92 5
2303.03 7
2303.14 11
2303.25 13
2303.36 15
2303.47 14
2303.58 12
2303.69 8
2303.80 3
2303.91 0
2304.02 0
2304.13 0
2304.24 0
2304.35 0
2304.46 0
2304.57 0
2304.68 0
2304.79 8
2304.90 17
2305.01 27
2305.12 36
2305.23 45
2305.34 52
2305.45 58
2305.56 63
2305.67 66
2305.78 67
2305.89 66
2306.00 65
2306.11 63
2306.22 61
2306.33 60
2306.44 59
2306.55 59
2306.66 60
2306.77 62
2306.88 64
2306.99 66
2307.10 68
2307.21 71
2307.32 73
2307.43 75
2307.54 77
2307.65 79
2307.76 82
2307.87 85
2307.98 88
2308.09 91
2308.20 94
2308.31 96
2308.42 97
2308.53 97
2308.64 97
2308.75 96
2308.86 94
2308.97 91
2309.08 87
2309.19 81
2309.30 74
2309.41 65
2309.53 55
2309.64 45
2309.75 38
2309.86 34
2309.97 33
2310.08 36
2310.19 41
2310.30 47
2310.41 52
2310.52 55
2310.63 56
2310.74 55
2310.85 53
2310.96 50
2311.07 48
2311.18 48
2311.29 50
2311.40 53
2311.51 57
2311.62 62
2311.73 66
2311.84 70
2311.95 74
2312.06 77
2312.17 78
2312.28 79
2312.39 79
2312.50 78
2312.61 75
2312.72 72
2312.83 68
2312.94 64
2313.05 60
2313.16 58
2313.27 58
2313.38 60
2313.49 65
2313.60 71
2313.71 77
2313.83 85
2313.94 92
2314.05 98
2314.16 104
2314.27 109
2314.38 114
2314.49 120
2314.60 124
2314.71 129
2314.82 131
2314.93 132
2315.04 130
2315.15 125
2315.26 117
2315.37 107
2315.48 96
2315.59 87
2315.70 81
2315.81 79
2315.92 81
2316.03 87
2316.14 95
2316.25 102
2316.36 105
2316.47 105
2316.58 100
2316.69 93
2316.80 85
2316.91 76
2317.03 69
2317.14 64
2317.25 59
2317.36 56
2317.47 53
2317.58 50
2317.69 49
2317.80 49
2317.91 50
2318.02 53
2318.13 56
2318.24 59
2318.35 60
2318.46 61
2318.57 60
2318.68 58
2318.79 57
2318.90 57
2319.01 59
2319.12 61
2319.23 66
2319.34 71
2319.45 76
2319.56 81
2319.68 86
2319.79 90
2319.90 93
2320.01 96
2320.12 98
2320.23 99
2320.34 100
2320.45 101
2320.56 100
2320.67 99
2320.78 97
2320.89 94
2321.00 93
2321.11 92
2321.22 94
2321.33 97
2321.44 101
2321.55 105
2321.66 109
2321.77 110
2321.88 109
2322.00 106
2322.11 102
2322.22 98
2322.33 95
2322.44 94
2322.55 93
2322.66 93
2322.77 91
2322.88 89
2322.99 85
2323.10 81
2323.21 77
2323.32 74
2323.43 73
2323.54 73
2323.65 74
2323.76 75
2323.87 76
2323.98 76
2324.10 75
2324.21 74
2324.32 73
2324.43 72
2324.54 72
2324.65 73
2324.76 74
2324.87 75
2324.98 75
2325.09 73
2325.20 71
2325.31 67
2325.42 62
2325.53 57
2325.64 53
2325.75 52
2325.86 54
2325.97 58
2326.09 65
2326.20 72
2326.31 80
2326.42 88
2326.53 93
2326.64 96
2326.75 97
2326.86 96
2326.97 94
2327.08 90
2327.19 84
2327.30 78
2327.41 71
2327.52 65
2327.63 58
2327.74 53
2327.86 48
2327.97 44
2328.08 40
2328.19 37
2328.30 35
2328.41 32
2328.52 30
2328.63 28
2328.74 27
2328.85 26
2328.96 26
2329.07 26
2329.18 26
2329.29 27
2329.40 28
2329.52 29
2329.63 31
2329.74 34
2329.85 36
2329.96 38
2330.07 38
2330.18 38
2330.29 36
2330.40 34
2330.51 34
2330.62 34
2330.73 37
2330.84 41
2330.95 45
2331.07 49
2331.18 51
2331.29 50
2331.40 47
2331.51 41
2331.62 35
2331.73 27
2331.84 20
2331.95 13
2332.06 7
2332.17 1
2332.28 0
2332.39 0
2332.50 0
2332.62 0
2332.73 0
2332.84 1
2332.95 3
2333.06 5
2333.17 4
2333.28 3
2333.39 1
2333.50 0
2333.61 0
2333.72 1
2333.83 4
2333.94 8
2334.06 14
2334.17 19
2334.28 25
2334.39 29
2334.50 32
2334.61 35
2334.72 36
2334.83 37
2334.94 37
2335.05 37
2335.16 36
2335.27 35
2335.39 34
2335.50 33
2335.61 32
2335.72 30
2335.83 28
2335.94 25
2336.05 22
2336.16 20
2336.27 17
2336.38 15
2336.49 13
2336.60 12
2336.72 11
2336.83 9
2336.94 7
2337.05 4
2337.16 1
2337.27 0
2337.38 0
2337.49 0
2337.60 1
2337.71 5
2337.82 9
2337.93 12
2338.05 14
2338.16 14
2338.27 14
2338.38 13
2338.49 15
2338.60 18
2338.71 25
2338.82 34
2338.93 44
2339.04 54
2339.15 63
2339.27 68
2339.38 70
2339.49 69
2339.60 66
2339.71 61
2339.82 57
2339.93 55
2340.04 54
2340.15 54
2340.26 56
2340.37 57
2340.49 58
2340.60 60
2340.71 62
2340.82 64
2340.93 67
2341.04 70
2341.15 75
2341.26 79
2341.37 83
2341.48 87
2341.60 90
2341.71 94
2341.82 98
2341.93 102
2342.04 105
2342.15 106
2342.26 105
2342.37 101
2342.48 95
2342.59 86
2342.70 77
2342.82 68
2342.93 59
2343.04 51
2343.15 44
2343.26 38
2343.37 33
2343.48 28
2343.59 24
2343.70 21
2343.81 20
2343.93 19
2344.04 20
2344.15 22
2344.26 24
2344.37 26
2344.48 28
2344.59 30
2344.70 34
2344.81 38
2344.93 44
2345.04 51
2345.15 58
2345.26 65
2345.37 70
2345.48 74
2345.59 76
2345.70 76
2345.81 76
2345.92 76
2346.04 76
2346.15 76
2346.26 77
2346.37 79
2346.48 81
2346.59 82
2346.70 83
2346.81 83
2346.92 82
2347.04 79
2347.15 75
2347.26 70
2347.37 64
2347.48 57
2347.59 51
2347.70 45
2347.81 41
2347.92 39
2348.04 38
2348.15 39
2348.26 42
2348.37 45
2348.48 50
2348.59 55
2348.70 61
2348.81 67
2348.92 73
2349.04 78
2349.15 83
2349.26 87
2349.37 90
2349.48 91
2349.59 91
2349.70 90
2349.81 87
2349.93 84
2350.04 80
2350.15 77
2350.26 76
2350.37 76
2350.48 76
2350.59 78
2350.70 78
2350.81 78
2350.93 76
2351.04 74
2351.15 71
2351.26 69
2351.37 69
2351.48 70
2351.59 72
2351.70 75
2351.82 77
2351.93 79
2352.04 79
2352.15 79
2352.26 78
2352.37 78
2352.48 79
2352.59 80
2352.70 82
2352.82 84
2352.93 85
2353.04 84
2353.15 80
2353.26 73
2353.37 64
2353.48 54
2353.59 45
2353.71 37
2353.82 33
2353.93 31
2354.04 32
2354.15 35
2354.26 39
2354.37 44
2354.48 49
2354.60 55
2354.71 62
2354.82 69
2354.93 75
2355.04 79
2355.15 80
2355.26 77
2355.38 70
2355.49 61
2355.60 51
2355.71 41
2355.82 32
2355.93 27
2356.04 26
2356.15 27
2356.27 32
2356.38 37
2356.49 42
2356.60 45
2356.71 46
2356.82 46
2356.93 44
2357.04 42
2357.16 42
2357.27 45
2357.38 50
2357.49 57
2357.60 65
2357.71 71
2357.82 75
2357.94 76
2358.05 72
2358.16 66
2358.27 59
2358.38 50
2358.49 43
2358.60 38
2358.72 36
2358.83 37
2358.94 40
2359.05 46
2359.16 54
2359.27 62
2359.38 69
2359.49 75
2359.61 79
2359.72 81
2359.83 82
2359.94 82
2360.05 83
2360.16 83
2360.27 85
2360.39 87
2360.50 90
2360.61 93
2360.72 97
2360.83 100
2360.94 103
2361.05 106
2361.17 108
2361.28 111
2361.39 114
2361.50 116
2361.61 116
2361.72 115
2361.83 112
2361.95 106
2362.06 99
2362.17 91
2362.28 84
2362.39 78
2362.50 73
2362.61 70
2362.73 68
2362.84 67
2362.95 66
2363.06 65
2363.17 66
2363.28 69
2363.40 74
2363.51 82
2363.62 91
2363.73 101
2363.84 108
2363.95 112
2364.06 111
2364.18 107
2364.29 98
2364.40 87
2364.51 74
2364.62 60
2364.73 46
2364.84 32
2364.96 20
2365.07 9
2365.18 0
2365.29 0
2365.40 0
2365.51 0
2365.63 0
2365.74 0
2365.85 0
2365.96 0
2366.07 0
2366.18 7
2366.29 16
2366.41 24
2366.52 32
2366.63 40
2366.74 47
2366.85 53
2366.96 59
2367.08 64
2367.19 67
2367.30 70
2367.41 71
2367.52 71
2367.63 72
2367.74 73
2367.86 73
2367.97 73
2368.08 72
2368.19 69
2368.30 65
2368.41 60
2368.53 54
2368.64 50
2368.75 49
2368.86 49
2368.97 51
2369.08 54
2369.20 58
2369.31 62
2369.42 65
2369.53 67
2369.64 68
2369.75 68
2369.87 69
2369.98 69
2370.09 69
2370.20 68
2370.31 66
2370.42 63
2370.54 60
2370.65 56
2370.76 52
2370.87 47
2370.98 43
2371.09 38
2371.21 34
2371.32 31
2371.43 29
2371.54 29
2371.65 29
2371.76 31
2371.88 32
2371.99 34
2372.10 35
2372.21 35
2372.32 35
2372.43 36
2372.55 37
2372.66 39
2372.77 43
2372.88 48
2372.99 54
2373.10 60
2373.22 65
2373.33 70
2373.44 74
2373.55 77
2373.66 79
2373.77 80
2373.89 80
2374.00 80
2374.11 79
2374.22 77
2374.33 73
2374.44 67
2374.56 61
2374.67 54
2374.78 48
2374.89 43
2375.00 40
2375.12 39
2375.23 40
2375.34 42
2375.45 45
2375.56 46
2375.67 47
2375.79 47
2375.90 46
2376.01 46
2376.12 45
2376.23 45
2376.34 46
2376.46 46
2376.57 47
2376.68 48
2376.79 49
2376.90 51
2377.02 52
2377.13 54
2377.24 55
2377.35 57
2377.46 59
2377.57 60
2377.69 62
2377.80 63
2377.91 64
2378.02 65
2378.13 65
2378.25 63
2378.36 61
2378.47 59
2378.58 57
2378.69 56
2378.80 56
2378.92 57
2379.03 59
2379.14 60
2379.25 61
2379.36 59
2379.48 57
2379.59 53
2379.70 47
2379.81 41
2379.92 35
2380.04 29
2380.15 25
2380.26 24
2380.37 26
2380.48 31
2380.59 38
2380.71 47
2380.82 55
2380.93 62
2381.04 67
2381.15 70
2381.27 71
2381.38 70
2381.49 69
2381.60 67
2381.71 64
2381.83 62
2381.94 60
2382.05 57
2382.16 55
2382.27 53
2382.39 51
2382.50 50
2382.61 49
2382.72 48
2382.83 48
2382.94 48
2383.06 48
2383.17 48
2383.28 48
2383.39 49
2383.50 50
2383.62 51
2383.73 53
2383.84 54
2383.95 56
2384.06 56
2384.18 56
2384.29 55
2384.40 54
2384.51 53
2384.62 53
2384.74 54
2384.85 56
2384.96 61
2385.07 67
2385.18 74
2385.30 81
2385.41 88
2385.52 92
2385.63 93
2385.74 91
2385.86 86
2385.97 78
2386.08 68
2386.19 57
2386.30 45
2386.42 34
2386.53 24
2386.64 16
2386.75 11
2386.86 9
2386.98 10
2387.09 14
2387.20 21
2387.31 31
2387.42 43
2387.54 57
2387.65 71
2387.76 85
2387.87 96
2387.98 104
2388.10 108
2388.21 107
2388.32 102
2388.43 94
2388.55 84
2388.66 74
2388.77 65
2388.88 58
2388.99 53
2389.11 50
2389.22 49
2389.33 49
2389.44 51
2389.55 54
2389.67 56
2389.78 59
2389.89 61
2390.00 62
2390.11 62
2390.23 61
2390.34 60
2390.45 58
2390.56 58
2390.68 57
2390.79 57
2390.90 58
2391.01 59
2391.12 60
2391.24 62
2391.35 64
2391.46 67
2391.57 71
2391.68 74
2391.80 78
2391.91 80
2392.02 81
2392.13 80
2392.25 77
2392.36 73
2392.47 67
2392.58 61
2392.69 55
2392.81 50
2392.92 45
2393.03 41
2393.14 36
2393.25 32
2393.37 28
2393.48 25
2393.59 23
2393.70 24
2393.82 27
2393.93 33
2394.04 39
2394.15 45
2394.26 50
2394.38 53
2394.49 53
2394.60 51
2394.71 48
2394.83 45
2394.94 42
2395.05 39
2395.16 37
2395.27 36
2395.39 36
2395.50 36
2395.61 38
2395.72 40
2395.84 43
2395.95 47
2396.06 51
2396.17 55
2396.28 59
2396.40 61
2396.51 62
2396.62 62
2396.73 60
2396.85 57
2396.96 53
2397.07 51
2397.18 51
2397.30 52
2397.41 56
2397.52 62
2397.63 68
2397.74 75
2397.86 81
2397.97 86
2398.08 88
2398.19 89
2398.31 89
2398.42 88
2398.53 86
2398.64 85
2398.75 84
2398.87 83
2398.98 83
2399.09 83
2399.20 83
2399.32 83
2399.43 84
2399.54 84
2399.65 84
2399.77 85
2399.88 86
2399.99 88
2400.10 90
2400.22 93
2400.33 98
2400.44 104
2400.55 110
2400.66 118
2400.78 124
2400.89 130
2401.00 133
2401.11 134
2401.23 131
2401.34 125
2401.45 116
2401.56 106
2401.68 95
2401.79 85
2401.90 76
2402.01 70
2402.13 65
2402.24 63
2402.35 62
2402.46 63
2402.58 64
2402.69 64
2402.80 64
2402.91 63
2403.02 61
2403.14 58
2403.25 55
2403.36 53
2403.47 51
2403.59 50
2403.70 50
2403.81 50
2403.92 51
2404.04 52
2404.15 53
2404.26 54
2404.37 54
2404.49 55
2404.60 56
2404.71 59
2404.82 63
2404.94 68
2405.05 75
2405.16 82
2405.27 88
2405.39 93
2405.50 97
2405.61 99
2405.72 100
2405.84 99
2405.95 98
2406.06 96
2406.17 94
2406.29 92
2406.40 89
2406.51 86
2406.62 84
2406.74 81
2406.85 80
2406.96 79
2407.07 79
2407.19 80
2407.30 81
2407.41 82
2407.52 82
2407.64 82
2407.75 81
2407.86 79
2407.97 77
2408.09 73
2408.20 69
2408.31 64
2408.42 59
2408.54 53
2408.65 48
2408.76 45
2408.87 44
2408.99 45
2409.10 49
2409.21 53
2409.32 58
2409.44 62
2409.55 65
2409.66 68
2409.77 70
2409.89 74
2410.00 78
2410.11 83
2410.22 88
2410.34 92
2410.45 92
2410.56 89
2410.67 82
2410.79 72
2410.90 61
2411.01 49
2411.13 39
2411.24 31
2411.35 26
2411.46 23
2411.58 22
2411.69 23
2411.80 24
2411.91 25
2412.03 26
2412.14 27
2412.25 28
2412.36 30
2412.48 33
2412.59 36
2412.70 38
2412.81 38
2412.93 35
2413.04 30
2413.15 24
2413.27 18
2413.38 13
2413.49 11
2413.60 14
2413.72 20
2413.83 29
2413.94 40
2414.05 49
2414.17 56
2414.28 59
2414.39 59
2414.50 57
2414.62 53
2414.73 50
2414.84 49
2414.96 50
2415.07 53
2415.18 56
2415.29 60
2415.41 61
2415.52 60
2415.63 55
2415.74 48
2415.86 40
2415.97 30
2416.08 22
2416.20 14
2416.31 8
2416.42 2
2416.53 0
2416.65 0
2416.76 0
2416.87 0
2416.98 0
2417.10 0
2417.21 0
2417.32 0
2417.44 1
2417.55 5
2417.66 9
2417.77 13
2417.89 18
2418.00 24
2418.11 31
2418.22 40
2418.34 49
2418.45 58
2418.56 67
2418.68 73
2418.79 78
2418.90 81
2419.01 83
2419.13 84
2419.24 85
2419.35 86
2419.47 88
2419.58 88
2419.69 87
2419.80 85
2419.92 80
2420.03 75
2420.14 69
2420.25 64
2420.37 60
2420.48 58
2420.59 59
2420.71 60
2420.82 60
2420.93 60
2421.04 58
2421.16 55
2421.27 51
2421.38 47
2421.50 44
2421.61 44
2421.72 47
2421.83 52
2421.95 60
2422.06 69
2422.17 78
2422.29 86
2422.40 92
2422.51 95
2422.62 94
2422.74 91
2422.85 85
2422.96 79
2423.08 73
2423.19 67
2423.30 62
2423.41 58
2423.53 55
2423.64 54
2423.75 55
2423.87 59
2423.98 65
2424.09 73
2424.20 82
2424.32 91
2424.43 98
2424.54 101
2424.66 101
2424.77 98
2424.88 93
2425.00 88
2425.11 83
2425.22 81
2425.33 80
2425.45 79
2425.56 80
2425.67 79
2425.79 77
2425.90 74
2426.01 69
2426.12 64
2426.24 58
2426.35 52
2426.46 48
2426.58 44
2426.69 42
2426.80 40
2426.92 41
2427.03 42
2427.14 45
2427.25 48
2427.37 51
2427.48 55
2427.59 57
2427.71 58
2427.82 59
2427.93 60
2428.05 61
2428.16 63
2428.27 66
2428.38 70
2428.50 75
2428.61 80
2428.72 83
2428.84 85
2428.95 84
2429.06 82
2429.18 78
2429.29 75
2429.40 72
2429.51 71
2429.63 72
2429.74 74
2429.85 77
2429.97 80
2430.08 81
2430.19 82
2430.31 80
2430.42 78
2430.53 74
2430.64 72
2430.76 70
2430.87 70
2430.98 71
2431.10 73
2431.21 75
2431.32 76
2431.44 75
2431.55 73
2431.66 71
2431.78 69
2431.89 69
2432.00 72
2432.11 79
2432.23 87
2432.34 96
2432.45 104
2432.57 111
2432.68 115
2432.79 117
2432.91 117
2433.02 116
2433.13 113
2433.25 109
2433.36 104
2433.47 98
2433.59 92
2433.70 84
2433.81 75
2433.92 65
2434.04 54
2434.15 42
2434.26 30
2434.38 18
2434.49 9
2434.60 3
2434.72 0
2434.83 2
2434.94 8
2435.06 18
2435.17 30
2435.28 42
2435.40 53
2435.51 62
2435.62 67
2435.74 68
2435.85 66
2435.96 61
2436.07 54
2436.19 47
2436.30 40
2436.41 34
2436.53 27
2436.64 21
2436.75 14
2436.87 7
2436.98 1
2437.09 0
2437.21 0
2437.32 0
2437.43 6
2437.55 14
2437.66 22
2437.77 30
2437.89 35
2438.00 37
2438.11 34
2438.23 28
2438.34 20
2438.45 12
2438.57 5
2438.68 1
2438.79 1
2438.91 5
2439.02 11
2439.13 20
2439.24 28
2439.36 35
2439.47 41
2439.58 45
2439.70 46
2439.81 47
2439.92 46
2440.04 45
2440.15 43
2440.26 41
2440.38 38
2440.49 36
2440.60 35
2440.72 35
2440.83 36
2440.94 39
2441.06 42
2441.17 44
2441.28 45
2441.40 45
2441.51 42
2441.62 39
2441.74 35
2441.85 32
2441.96 30
2442.08 31
2442.19 33
2442.30 35
2442.42 39
2442.53 43
2442.64 47
2442.76 52
2442.87 58
2442.98 64
2443.10 70
2443.21 76
2443.32 80
2443.44 82
2443.55 80
2443.66 75
2443.78 67
2443.89 57
2444.00 46
2444.12 35
2444.23 26
2444.34 18
2444.46 11
2444.57 7
2444.68 5
2444.80 6
2444.91 8
2445.02 12
2445.14 17
2445.25 22
2445.36 27
2445.48 29
2445.59 29
2445.70 27
2445.82 23
2445.93 17
2446.05 12
2446.16 6
2446.27 2
2446.39 0
2446.50 0
2446.61 0
2446.73 0
2446.84 0
2446.95 0
2447.07 0
2447.18 0
2447.29 0
2447.41 5
2447.52 12
2447.63 20
2447.75 28
2447.86 35
2447.97 40
2448.09 42
2448.20 43
2448.31 42
2448.43 41
2448.54 39
2448.65 39
2448.77 41
2448.88 47
2448.99 55
2449.11 65
2449.22 75
2449.34 85
2449.45 93
2449.56 98
2449.68 100
2449.79 100
2449.90 96
2450.02 92
2450.13 88
2450.24 84
2450.36 81
2450.47 79
2450.58 79
2450.70 80
2450.81 81
2450.92 83
2451.04 85
2451.15 85
2451.26 85
2451.38 83
2451.49 81
2451.61 78
2451.72 74
2451.83 72
2451.95 71
2452.06 72
2452.17 74
2452.29 77
2452.40 81
2452.51 85
2452.63 87
2452.74 89
2452.85 90
2452.97 91
2453.08 92
2453.20 93
2453.31 95
2453.42 98
2453.54 101
2453.65 103
2453.76 105
2453.88 104
2453.99 101
2454.10 96
2454.22 89
2454.33 82
2454.44 75
2454.56 70
2454.67 69
2454.79 70
2454.90 75
2455.01 81
2455.13 86
2455.24 91
2455.35 93
2455.47 92
2455.58 90
2455.69 86
2455.81 83
2455.92 79
2456.04 78
2456.15 78
2456.26 79
2456.38 82
2456.49 85
2456.60 87
2456.72 88
2456.83 88
2456.95 85
2457.06 82
2457.17 77
2457.29 73
2457.40 68
2457.51 64
2457.63 60
2457.74 56
2457.85 51
2457.97 46
2458.08 41
2458.20 36
2458.31 33
2458.42 33
2458.54 34
2458.65 37
2458.76 39
2458.88 41
2458.99 41
2459.11 37
2459.22 31
2459.33 23
2459.45 15
2459.56 9
2459.67 4
2459.79 1
2459.90 1
2460.02 4
2460.13 7
2460.24 11
2460.36 15
2460.47 18
2460.58 21
2460.70 22
2460.81 24
2460.93 24
2461.04 24
2461.15 23
2461.27 22
2461.38 19
2461.49 15
2461.61 10
2461.72 5
2461.84 0
2461.95 0
2462.06 0
2462.18 0
2462.29 0
2462.40 1
2462.52 5
2462.63 10
2462.75 14
2462.86 17
2462.97 20
2463.09 24
2463.20 28
2463.31 34
2463.43 40
2463.54 45
2463.66 48
2463.77 50
2463.88 49
2464.00 46
2464.11 42
2464.23 38
2464.34 35
2464.45 32
2464.57 32
2464.68 32
2464.79 34
2464.91 38
2465.02 42
2465.14 47
2465.25 53
2465.36 59
2465.48 64
2465.59 69
2465.71 72
2465.82 75
2465.93 76
2466.05 76
2466.16 74
2466.27 72
2466.39 69
2466.50 65
2466.62 60
2466.73 54
2466.84 47
2466.96 41
2467.07 35
2467.19 30
2467.30 26
2467.41 23
2467.53 22
2467.64 22
2467.76 23
2467.87 24
2467.98 24
2468.10 24
2468.21 25
2468.32 26
2468.44 27
2468.55 30
2468.67 34
2468.78 37
2468.89 39
2469.01 39
2469.12 37
2469.24 34
2469.35 29
2469.46 25
2469.58 23
2469.69 24
2469.81 26
2469.92 31
2470.03 37
2470.15 43
2470.26 49
2470.38 54
2470.49 58
2470.60 60
2470.72 60
2470.83 59
2470.95 57
2471.06 54
2471.17 51
2471.29 48
2471.40 47
2471.52 47
2471.63 48
2471.74 49
2471.86 49
2471.97 48
2472.09 44
2472.20 38
2472.31 30
2472.43 22
2472.54 14
2472.66 8
2472.77 4
2472.88 3
2473.00 4
2473.11 8
2473.23 14
2473.34 22
2473.45 29
2473.57 36
2473.68 42
2473.80 45
2473.91 46
2474.02 43
2474.14 38
2474.25 30
2474.37 21
2474.48 13
2474.60 5
2474.71 0
2474.82 0
2474.94 0
2475.05 0
2475.17 0
2475.28 0
2475.39 0
2475.51 0
2475.62 0
2475.74 2
2475.85 5
2475.96 8
2476.08 10
2476.19 10
2476.31 9
2476.42 8
2476.53 6
2476.65 4
2476.76 4
2476.88 6
2476.99 10
2477.11 15
2477.22 21
2477.33 28
2477.45 36
2477.56 43
2477.68 49
2477.79 54
2477.90 58
2478.02 61
2478.13 63
2478.25 65
2478.36 66
2478.48 66
2478.59 66
2478.70 64
2478.82 61
2478.93 57
2479.05 52
2479.16 47
2479.27 43
2479.39 39
2479.50 38
2479.62 39
2479.73 41
2479.85 45
2479.96 50
2480.07 56
2480.19 62
2480.30 69
2480.42 75
2480.53 80
2480.64 83
2480.76 83
2480.87 82
2480.99 79
2481.10 75
2481.22 71
2481.33 67
2481.44 63
2481.56 60
2481.67 56
2481.79 53
2481.90 50
2482.02 47
2482.13 44
2482.24 41
2482.36 39
2482.47 38
2482.59 39
2482.70 41
2482.82 44
2482.93 49
2483.04 55
2483.16 60
2483.27 63
2483.39 64
2483.50 63
2483.62 58
2483.73 51
2483.84 42
2483.96 33
2484.07 24
2484.19 17
2484.30 11
2484.42 6
2484.53 3
2484.64 0
2484.76 0
2484.87 0
2484.99 0
2485.10 2
2485.22 5
2485.33 9
2485.44 11
2485.56 13
2485.67 12
2485.79 9
2485.90 4
2486.02 0
2486.13 0
2486.24 0
2486.36 0
2486.47 0
2486.59 0
2486.70 0
2486.82 4
2486.93 12
2487.04 19
2487.16 24
2487.27 27
2487.39 27
2487.50 26
2487.62 25
2487.73 23
2487.85 22
2487.96 20
2488.07 19
2488.19 19
2488.30 19
2488.42 20
2488.53 23
2488.65 28
2488.76 34
2488.88 41
2488.99 47
2489.10 51
2489.22 53
2489.33 52
2489.45 50
2489.56 45
2489.68 41
2489.79 36
2489.90 32
2490.02 28
2490.13 24
2490.25 21
2490.36 17
2490.48 14
2490.59 11
2490.71 9
2490.82 8
2490.93 8
2491.05 9
2491.16 11
2491.28 14
2491.39 17
2491.51 21
2491.62 25
2491.74 29
2491.85 33
2491.96 37
2492.08 39
2492.19 42
2492.31 44
2492.42 48
2492.54 53
2492.65 59
2492.77 68
2492.88 77
2493.00 88
2493.11 97
2493.22 104
2493.34 109
2493.45 111
2493.57 110
2493.68 108
2493.80 104
2493.91 100
2494.03 97
2494.14 94
2494.25 92
2494.37 89
2494.48 87
2494.60 83
2494.71 80
2494.83 77
2494.94 75
2495.06 76
2495.17 78
2495.29 82
2495.40 87
2495.51 90
2495.63 92
2495.74 90
2495.86 86
2495.97 80
2496.09 73
2496.20 69
2496.32 66
2496.43 67
2496.55 70
2496.66 74
2496.78 78
2496.89 81
2497.00 83
2497.12 84
2497.23 85
2497.35 85
2497.46 87
2497.58 89
2497.69 93
2497.81 97
2497.92 101
2498.04 104
2498.15 105
2498.27 103
2498.38 99
2498.49 91
2498.61 82
2498.72 73
2498.84 66
2498.95 62
2499.07 61
2499.18 65
2499.30 71
2499.41 80
2499.53 89
2499.64 96
2499.76 102
2499.87 105
2499.98 105
2500.10 103
2500.21 99
2500.33 96
2500.44 94
2500.56 93
2500.67 95
2500.79 100
2500.90 106
2501.02 113
2501.13 120
2501.25 126
2501.36 130
2501.48 132
2501.59 129
2501.70 124
2501.82 116
2501.93 107
2502.05 96
2502.16 87
2502.28 78
2502.39 73
2502.51 70
2502.62 69
2502.74 70
2502.85 71
2502.97 72
2503.08 70
2503.20 66
2503.31 61
2503.43 54
2503.54 48
2503.66 44
2503.77 43
2503.88 44
2504.00 48
2504.11 53
2504.23 59
2504.34 63
2504.46 65
2504.57 66
2504.69 66
2504.80 64
2504.92 62
2505.03 59
2505.15 57
2505.26 56
2505.38 54
2505.49 54
2505.61 54
2505.72 56
2505.84 57
2505.95 58
2506.07 59
2506.18 59
2506.29 58
2506.41 56
2506.52 54
2506.64 52
2506.75 52
2506.87 53
2506.98 58
2507.10 65
2507.21 75
2507.33 85
2507.44 94
2507.56 101
2507.67 105
2507.79 105
2507.90 101
2508.02 93
2508.13 83
2508.25 72
2508.36 62
2508.48 53
2508.59 48
2508.71 45
2508.82 46
2508.94 48
2509.05 51
2509.17 54
2509.28 57
2509.40 58
2509.51 58
2509.63 57
2509.74 56
2509.86 53
2509.97 51
2510.08 49
2510.20 47
2510.31 46
2510.43 46
2510.54 49
2510.66 52
2510.77 57
2510.89 61
2511.00 64
2511.12 65
2511.23 63
2511.35 59
2511.46 54
2511.58 48
2511.69 43
2511.81 40
2511.92 38
2512.04 37
2512.15 37
2512.27 37
2512.38 37
2512.50 37
2512.61 36
2512.73 35
2512.84 34
2512.96 33
2513.07 33
2513.19 34
2513.30 36
2513.42 39
2513.53 43
2513.65 47
2513.76 52
2513.88 56
2513.99 60
2514.11 62
2514.22 63
2514.34 64
2514.45 64
2514.57 63
2514.68 61
2514.80 59
2514.91 54
2515.03 49
2515.14 42
2515.26 34
2515.37 27
2515.49 21
2515.60 17
2515.72 16
2515.83 17
2515.95 20
2516.06 24
2516.18 26
2516.29 28
2516.41 28
2516.52 27
2516.64 25
2516.75 25
2516.87 24
2516.98 24
2517.10 24
2517.21 23
2517.33 20
2517.44 15
2517.56 7
2517.67 0
2517.79 0
2517.90 0
2518.02 0
2518.13 0
2518.25 0
2518.36 0
2518.48 0
2518.59 3
2518.71 11
2518.82 18
2518.94 24
2519.05 28
2519.17 29
2519.28 29
2519.40 26
2519.51 22
2519.63 17
2519.74 13
2519.86 9
2519.98 7
2520.09 6
2520.21 8
2520.32 10
2520.44 14
2520.55 17
2520.67 19
2520.78 20
2520.90 20
2521.01 18
2521.13 16
2521.24 13
2521.36 11
2521.47 11
2521.59 12
2521.70 16
2521.82 22
2521.93 29
2522.05 37
2522.16 44
2522.28 49
2522.39 52
2522.51 53
2522.62 53
2522.74 51
2522.85 49
2522.97 46
2523.08 43
2523.20 40
2523.31 37
2523.43 35
2523.54 33
2523.66 32
2523.78 31
2523.89 31
2524.01 31
2524.12 30
2524.24 30
2524.35 29
2524.47 28
2524.58 28
2524.70 29
2524.81 31
2524.93 33
2525.04 37
2525.16 40
2525.27 44
2525.39 48
2525.50 52
2525.62 55
2525.73 59
2525.85 62
2525.96 64
2526.08 65
2526.20 64
2526.31 61
2526.43 57
2526.54 53
2526.66 48
2526.77 45
2526.89 42
2527.00 40
2527.12 40
2527.23 42
2527.35 45
2527.46 50
2527.58 56
2527.69 64
2527.81 71
2527.92 78
2528.04 83
2528.15 86
2528.27 86
2528.39 86
2528.50 84
2528.62 83
2528.73 82
2528.85 82
2528.96 82
2529.08 83
2529.19 84
2529.31 85
2529.42 86
2529.54 87
2529.65 88
2529.77 89
2529.88 90
2530.00 91
2530.12 92
2530.23 94
2530.35 97
2530.46 99
2530.58 102
2530.69 104
2530.81 106
2530.92 107
2531.04 109
2531.15 110
2531.27 112
2531.38 114
2531.50 115
2531.62 115
2531.73 112
2531.85 108
2531.96 101
2532.08 95
2532.19 89
2532.31 86
2532.42 85
2532.54 86
2532.65 86
2532.77 85
2532.88 80
2533.00 71
2533.12 60
2533.23 50
2533.35 41
2533.46 37
2533.58 38
2533.69 43
2533.81 51
2533.92 60
2534.04 68
2534.15 73
2534.27 76
2534.39 75
2534.50 73
2534.62 71
2534.73 70
2534.85 69
2534.96 69
2535.08 70
2535.19 69
2535.31 68
2535.42 67
2535.54 65
2535.66 65
2535.77 67
2535.89 70
2536.00 74
2536.12 78
2536.23 81
2536.35 81
2536.46 79
2536.58 73
2536.69 64
2536.81 54
2536.93 42
2537.04 30
2537.16 20
2537.27 10
2537.39 2
2537.50 0
2537.62 0
2537.73 0
2537.85 0
2537.97 0
2538.08 0
2538.20 0
2538.31 0
2538.43 0
2538.54 0
2538.66 3
2538.77 9
2538.89 18
2539.01 29
2539.12 40
2539.24 50
2539.35 58
2539.47 61
2539.58 61
2539.70 58
2539.81 52
2539.93 46
2540.05 40
2540.16 36
2540.28 32
2540.39 30
2540.51 29
2540.62 30
2540.74 31
2540.85 33
2540.97 35
2541.09 36
2541.20 37
2541.32 36
2541.43 34
2541.55 32
2541.66 29
2541.78 25
2541.89 21
2542.01 18
2542.13 15
2542.24 12
2542.36 11
2542.47 12
2542.59 15
2542.70 21
2542.82 28
2542.94 36
2543.05 45
2543.17 52
2543.28 58
2543.40 62
2543.51 65
2543.63 66
2543.74 68
2543.86 69
2543.98 70
2544.09 70
2544.21 71
2544.32 70
2544.44 69
2544.55 67
2544.67 64
2544.79 61
2544.90 57
2545.02 54
2545.13 50
2545.25 46
2545.36 43
2545.48 40
2545.60 38
2545.71 38
2545.83 40
2545.94 45
2546.06 52
2546.17 59
2546.29 67
2546.41 73
2546.52 78
2546.64 79
2546.75 78
2546.87 75
2546.98 71
2547.10 68
2547.22 65
2547.33 64
2547.45 64
2547.56 66
2547.68 68
2547.79 71
2547.91 73
2548.03 74
2548.14 73
2548.26 71
2548.37 67
2548.49 63
2548.60 58
2548.72 52
2548.84 45
2548.95 39
2549.07 33
2549.18 27
2549.30 23
2549.42 21
2549.53 22
2549.65 24
2549.76 29
2549.88 34
2549.99 41
2550.11 47
2550.23 52
2550.34 56
2550.46 58
2550.57 59
2550.69 59
2550.80 57
2550.92 55
2551.04 51
2551.15 47
2551.27 43
2551.38 39
2551.50 35
2551.62 31
2551.73 29
2551.85 27
2551.96 28
2552.08 30
2552.19 33
2552.31 37
2552.43 42
2552.54 46
2552.66 50
2552.77 53
2552.89 54
2553.01 55
2553.12 55
2553.24 55
2553.35 54
2553.47 55
2553.59 56
2553.70 58
2553.82 61
2553.93 64
2554.05 67
2554.16 68
2554.28 67
2554.40 65
2554.51 61
2554.63 56
2554.74 52
2554.86 49
2554.98 48
2555.09 49
2555.21 51
2555.32 55
2555.44 60
2555.56 65
2555.67 70
2555.79 74
2555.90 77
2556.02 77
2556.14 76
2556.25 73
2556.37 67
2556.48 61
2556.60 54
2556.72 47
2556.83 41
2556.95 36
2557.06 33
2557.18 30
2557.29 29
2557.41 28
2557.53 26
2557.64 24
2557.76 22
2557.87 18
2557.99 15
2558.11 12
2558.22 11
2558.34 12
2558.45 14
2558.57 18
2558.69 23
2558.80 28
2558.92 33
2559.03 36
2559.15 37
2559.27 36
2559.38 33
2559.50 28
2559.61 22
2559.73 16
2559.85 11
2559.96 6
2560.08 3
2560.19 2
2560.31 3
2560.43 5
2560.54 7
2560.66 10
2560.78 13
2560.89 15
2561.01 17
2561.12 17
2561.24 17
2561.36 16
2561.47 15
2561.59 15
2561.70 16
2561.82 19
2561.94 23
2562.05 29
2562.17 35
2562.28 40
2562.40 44
2562.52 46
2562.63 46
2562.75 45
2562.86 42
2562.98 39
2563.10 36
2563.21 33
2563.33 30
2563.44 25
2563.56 20
2563.68 13
2563.79 6
2563.91 0
2564.03 0
2564.14 0
2564.26 0
2564.37 0
2564.49 0
2564.61 0
2564.72 0
2564.84 1
2564.95 5
2565.07 10
2565.19 15
2565.30 20
2565.42 25
2565.54 29
2565.65 32
2565.77 34
2565.88 35
2566.00 33
2566.12 30
2566.23 27
2566.35 23
2566.46 19
2566.58 16
2566.70 15
2566.81 15
2566.93 16
2567.05 18
2567.16 19
2567.28 20
2567.39 21
2567.51 21
2567.63 21
2567.74 20
2567.86 19
2567.97 18
2568.09 17
2568.21 15
2568.32 14
2568.44 13
2568.56 13
2568.67 15
2568.79 18
2568.90 23
2569.02 28
2569.14 35
2569.25 42
2569.37 49
2569.49 57
2569.60 64
2569.72 71
2569.83 78
2569.95 84
2570.07 88
2570.18 91
2570.30 92
2570.42 92
2570.53 91
2570.65 90
2570.76 88
2570.88 87
2571.00 85
2571.11 82
2571.23 79
2571.35 75
2571.46 72
2571.58 69
2571.69 66
2571.81 63
2571.93 61
2572.04 57
2572.16 52
2572.28 47
2572.39 40
2572.51 34
2572.63 27
2572.74 22
2572.86 18
2572.97 16
2573.09 14
2573.21 14
2573.32 14
2573.44 15
2573.56 16
2573.67 16
2573.79 17
2573.90 17
2574.02 16
2574.14 16
2574.25 16
2574.37 18
2574.49 20
2574.60 24
2574.72 30
2574.84 35
2574.95 41
2575.07 45
2575.18 49
2575.30 50
2575.42 50
2575.53 50
2575.65 50
2575.77 49
2575.88 48
2576.00 48
2576.12 47
2576.23 46
2576.35 45
2576.47 43
2576.58 42
2576.70 41
2576.81 41
2576.93 41
2577.05 43
2577.16 47
2577.28 53
2577.40 61
2577.51 70
2577.63 79
2577.75 88
2577.86 94
2577.98 99
2578.09 100
2578.21 99
2578.33 97
2578.44 93
2578.56 89
2578.68 85
2578.79 81
2578.91 78
2579.03 76
2579.14 75
2579.26 76
2579.38 78
2579.49 80
2579.61 83
2579.73 84
2579.84 83
2579.96 80
2580.07 76
2580.19 71
2580.31 66
2580.42 62
2580.54 58
2580.66 54
2580.77 51
2580.89 48
2581.01 44
2581.12 40
2581.24 35
2581.36 31
2581.47 26
2581.59 22
2581.71 19
2581.82 17
2581.94 16
2582.06 16
2582.17 16
2582.29 17
2582.40 17
2582.52 16
2582.64 14
2582.75 10
2582.87 5
2582.99 0
2583.10 0
2583.22 0
2583.34 0
2583.45 0
2583.57 0
2583.69 1
2583.80 7
2583.92 15
2584.04 24
2584.15 34
2584.27 46
2584.39 58
2584.50 70
2584.62 80
2584.74 88
2584.85 91
2584.97 92
2585.09 89
2585.20 85
2585.32 79
2585.44 75
2585.55 71
2585.67 68
2585.79 65
2585.90 64
2586.02 62
2586.14 61
2586.25 61
2586.37 62
2586.49 64
2586.60 67
2586.72 71
2586.84 73
2586.95 74
2587.07 73
2587.18 71
2587.30 66
2587.42 59
2587.53 52
2587.65 45
2587.77 38
2587.88 31
2588.00 25
2588.12 20
2588.23 16
2588.35 13
2588.47 10
2588.58 7
2588.70 5
2588.82 3
2588.93 1
2589.05 0
2589.17 0
2589.28 0
2589.40 0
2589.52 0
2589.63 0
2589.75 0
2589.87 0
2589.99 7
2590.10 15
2590.22 23
2590.34 29
2590.45 32
2590.57 33
2590.69 31
2590.80 29
2590.92 28
2591.04 30
2591.15 34
2591.27 42
2591.39 52
2591.50 65
2591.62 78
2591.74 90
2591.85 100
2591.97 107
2592.09 110
2592.20 110
2592.32 107
2592.44 103
2592.55 98
2592.67 93
2592.79 89
2592.90 85
2593.02 81
2593.14 77
2593.25 74
2593.37 72
2593.49 71
2593.60 71
2593.72 73
2593.84 75
2593.95 76
2594.07 76
2594.19 73
2594.30 69
2594.42 65
2594.54 60
2594.66 56
2594.77 55
2594.89 55
2595.01 56
2595.12 58
2595.24 59
2595.36 61
2595.47 63
2595.59 66
2595.71 70
2595.82 75
2595.94 79
2596.06 84
2596.17 87
2596.29 88
2596.41 88
2596.52 87
2596.64 86
2596.76 84
2596.88 82
2596.99 79
2597.11 75
2597.23 69
2597.34 61
2597.46 52
2597.58 42
2597.69 34
2597.81 29
2597.93 27
2598.04 28
2598.16 34
2598.28 42
2598.39 51
2598.51 60
2598.63 68
2598.75 73
2598.86 77
2598.98 78
2599.10 78
2599.21 78
2599.33 77
2599.45 75
2599.56 74
2599.68 71
2599.80 68
2599.91 64
2600.03 59
2600.15 55
2600.27 52
2600.38 50
2600.50 52
2600.62 56
2600.73 64
2600.85 73
2600.97 85
2601.08 96
2601.20 107
2601.32 115
2601.43 120
2601.55 121
2601.67 118
2601.79 111
2601.90 102
2602.02 92
2602.14 81
2602.25 71
2602.37 63
2602.49 57
2602.60 54
2602.72 52
2602.84 51
2602.96 50
2603.07 47
2603.19 43
2603.31 38
2603.42 31
2603.54 25
2603.66 19
2603.77 16
2603.89 15
2604.01 17
2604.13 21
2604.24 26
2604.36 31
2604.48 35
2604.59 39
2604.71 40
2604.83 41
2604.94 42
2605.06 43
2605.18 45
2605.30 48
2605.41 52
2605.53 55
2605.65 59
2605.76 61
2605.88 62
2606.00 61
2606.12 58
2606.23 54
2606.35 51
2606.47 48
2606.58 46
2606.70 45
2606.82 47
2606.93 49
2607.05 52
2607.17 54
2607.29 54
2607.40 51
2607.52 45
2607.64 37
2607.75 27
2607.87 17
2607.99 8
2608.11 1
2608.22 0
2608.34 0
2608.46 0
2608.57 2
2608.69 5
2608.81 8
2608.93 9
2609.04 8
2609.16 6
2609.28 2
2609.39 0
2609.51 0
2609.63 0
2609.75 0
2609.86 0
2609.98 0
2610.10 2
2610.21 7
2610.33 10
2610.45 13
2610.57 13
2610.68 12
2610.80 10
2610.92 8
2611.03 7
2611.15 8
2611.27 12
2611.39 17
2611.50 23
2611.62 29
2611.74 35
2611.85 41
2611.97 46
2612.09 50
2612.21 53
2612.32 55
2612.44 57
2612.56 58
2612.68 59
2612.79 59
2612.91 59
2613.03 58
2613.14 58
2613.26 58
2613.38 57
2613.50 57
2613.61 56
2613.73 56
2613.85 56
2613.96 56
2614.08 57
2614.20 57
2614.32 57
2614.43 57
2614.55 57
2614.67 57
2614.79 58
2614.90 60
2615.02 62
2615.14 64
2615.25 66
2615.37 66
2615.49 65
2615.61 61
2615.72 56
2615.84 49
2615.96 42
2616.08 35
2616.19 29
2616.31 25
2616.43 23
2616.54 22
2616.66 23
2616.78 24
2616.90 25
2617.01 27
2617.13 28
2617.25 29
2617.37 30
2617.48 31
2617.60 33
2617.72 35
2617.84 38
2617.95 42
2618.07 46
2618.19 49
2618.30 53
2618.42 55
2618.54 55
2618.66 54
2618.77 50
2618.89 46
2619.01 40
2619.13 34
2619.24 29
2619.36 24
2619.48 20
2619.60 16
2619.71 13
2619.83 10
2619.95 7
2620.07 3
2620.18 0
2620.30 0
2620.42 0
2620.53 0
2620.65 0
2620.77 0
2620.89 0
2621.00 0
2621.12 12
2621.24 26
2621.36 39
2621.47 52
2621.59 62
2621.71 69
2621.83 75
2621.94 78
2622.06 80
2622.18 82
2622.30 81
2622.41 79
2622.53 76
2622.65 71
2622.77 64
2622.88 58
2623.00 52
2623.12 47
2623.24 44
2623.35 42
2623.47 41
2623.59 41
2623.71 40
2623.82 39
2623.94 38
2624.06 36
2624.17 35
2624.29 34
2624.41 35
2624.53 38
2624.64 42
2624.76 49
2624.88 58
2625.00 68
2625.11 77
2625.23 84
2625.35 89
2625.47 90
2625.58 88
2625.70 84
2625.82 81
2625.94 78
2626.05 78
2626.17 81
2626.29 85
2626.41 91
2626.52 97
2626.64 102
2626.76 106
2626.88 108
2627.00 109
2627.11 110
2627.23 110
2627.35 110
2627.47 109
2627.58 108
2627.70 107
2627.82 105
2627.94 103
2628.05 100
2628.17 97
2628.29 92
2628.41 87
2628.52 82
2628.64 77
2628.76 72
2628.88 71
2628.99 72
2629.11 78
2629.23 86
2629.35 95
2629.46 105
2629.58 113
2629.70 117
2629.82 117
2629.93 114
2630.05 107
2630.17 99
2630.29 91
2630.40 83
2630.52 75
2630.64 69
2630.76 64
2630.88 60
2630.99 57
2631.11 56
2631.23 56
2631.35 58
2631.46 61
2631.58 66
2631.70 71
2631.82 75
2631.93 79
2632.05 81
2632.17 80
2632.29 78
2632.40 74
2632.52 69
2632.64 65
2632.76 63
2632.88 63
2632.99 63
2633.11 65
2633.23 66
2633.35 67
2633.46 66
2633.58 64
2633.70 61
2633.82 60
2633.93 60
2634.05 62
2634.17 67
2634.29 73
2634.41 80
2634.52 87
2634.64 95
2634.76 103
2634.88 111
2634.99 120
2635.11 130
2635.23 142
2635.35 154
2635.46 166
2635.58 177
2635.70 186
2635.82 192
2635.94 197
2636.05 200
2636.17 202
2636.29 203
2636.41 203
2636.52 202
2636.64 200
2636.76 197
2636.88 194
2637.00 191
2637.11 187
2637.23 184
2637.35 181
2637.47 180
2637.58 182
2637.70 186
2637.82 193
2637.94 202
2638.06 212
2638.17 222
2638.29 231
2638.41 237
2638.53 241
2638.64 242
2638.76 241
2638.88 238
2639.00 234
2639.12 230
2639.23 227
2639.35 225
2639.47 225
2639.59 227
2639.70 229
2639.82 231
2639.94 231
2640.06 226
2640.18 218
2640.29 205
2640.41 190
2640.53 173
2640.65 158
2640.76 145
2640.88 134
2641.00 126
2641.12 118
2641.24 111
2641.35 103
2641.47 94
2641.59 86
2641.71 79
2641.83 74
2641.94 71
2642.06 71
2642.18 73
2642.30 77
2642.41 83
2642.53 89
2642.65 94
2642.77 100
2642.89 103
2643.00 105
2643.12 106
2643.24 104
2643.36 101
2643.48 98
2643.59 93
2643.71 88
2643.83 82
2643.95 75
2644.07 67
2644.18 58
2644.30 48
2644.42 38
2644.54 27
2644.66 16
2644.77 6
2644.89 0
2645.01 0
2645.13 0
2645.24 0
2645.36 0
2645.48 0
2645.60 0
2645.72 0
2645.83 6
2645.95 14
2646.07 20
2646.19 25
2646.31 27
2646.42 29
2646.54 29
2646.66 28
2646.78 26
2646.90 23
2647.01 21
2647.13 18
2647.25 16
2647.37 15
2647.49 15
2647.60 15
2647.72 17
2647.84 20
2647.96 23
2648.08 26
2648.19 30
2648.31 33
2648.43 35
2648.55 37
2648.67 37
2648.78 35
2648.90 33
2649.02 29
2649.14 26
2649.26 24
2649.37 25
2649.49 28
2649.61 35
2649.73 44
2649.85 54
2649.96 63
2650.08 69
2650.20 71
2650.32 68
2650.44 61
2650.55 50
2650.67 37
2650.79 25
2650.91 14
2651.03 5
2651.15 0
2651.26 0
2651.38 0
2651.50 0
2651.62 0
2651.74 0
2651.85 0
2651.97 0
2652.09 0
2652.21 1
2652.33 9
2652.44 17
2652.56 25
2652.68 32
2652.80 36
2652.92 38
2653.03 37
2653.15 34
2653.27 30
2653.39 24
2653.51 17
2653.63 11
2653.74 4
2653.86 0
2653.98 0
2654.10 0
2654.22 0
2654.33 0
2654.45 0
2654.57 0
2654.69 0
2654.81 2
2654.92 4
2655.04 6
2655.16 8
2655.28 9
2655.40 10
2655.52 12
2655.63 14
2655.75 17
2655.87 20
2655.99 24
2656.11 28
2656.22 32
2656.34 37
2656.46 42
2656.58 49
2656.70 57
2656.82 67
2656.93 77
2657.05 87
2657.17 95
2657.29 100
2657.41 102
2657.53 101
2657.64 97
2657.76 92
2657.88 86
2658.00 80
2658.12 75
2658.23 71
2658.35 67
2658.47 63
2658.59 60
2658.71 58
2658.83 56
2658.94 55
2659.06 54
2659.18 54
2659.30 53
2659.42 51
2659.54 48
2659.65 43
2659.77 38
2659.89 33
2660.01 30
2660.13 28
2660.24 29
2660.36 33
2660.48 37
2660.60 42
2660.72 46
2660.84 50
2660.95 53
2661.07 56
2661.19 58
2661.31 60
2661.43 63
2661.55 65
2661.66 68
2661.78 70
2661.90 72
2662.02 75
2662.14 77
2662.26 80
2662.37 83
2662.49 85
2662.61 84
2662.73 82
2662.85 77
2662.97 70
2663.08 62
2663.20 54
2663.32 46
2663.44 41
2663.56 38
2663.68 36
2663.79 37
2663.91 37
2664.03 37
2664.15 37
2664.27 35
2664.39 35
2664.50 35
2664.62 38
2664.74 43
2664.86 51
2664.98 61
2665.10 72
2665.21 82
2665.33 91
2665.45 98
2665.57 104
2665.69 106
2665.81 107
2665.93 105
2666.04 101
2666.16 97
2666.28 91
2666.40 86
2666.52 82
2666.64 81
2666.75 81
2666.87 83
2666.99 84
2667.11 84
2667.23 81
2667.35 75
2667.46 66
2667.58 57
2667.70 47
2667.82 40
2667.94 37
2668.06 37
2668.18 40
2668.29 46
2668.41 51
2668.53 56
2668.65 59
2668.77 60
2668.89 59
2669.00 58
2669.12 57
2669.24 58
2669.36 61
2669.48 66
2669.60 72
2669.72 79
2669.83 86
2669.95 92
2670.07 97
2670.19 101
2670.31 103
2670.43 104
2670.54 103
2670.66 101
2670.78 99
2670.90 96
2671.02 93
2671.14 91
2671.26 90
2671.37 90
2671.49 93
2671.61 96
2671.73 101
2671.85 105
2671.97 107
2672.09 107
2672.20 103
2672.32 97
2672.44 91
2672.56 84
2672.68 80
2672.80 80
2672.92 82
2673.03 86
2673.15 90
2673.27 93
2673.39 92
2673.51 87
2673.63 79
2673.75 69
2673.86 58
2673.98 47
2674.10 38
2674.22 30
2674.34 23
2674.46 17
2674.58 13
2674.69 10
2674.81 9
2674.93 11
2675.05 16
2675.17 23
2675.29 32
2675.41 43
2675.52 54
2675.64 66
2675.76 77
2675.88 88
2676.00 97
2676.12 103
2676.24 106
2676.35 104
2676.47 97
2676.59 86
2676.71 73
2676.83 59
2676.95 47
2677.07 37
2677.19 31
2677.30 30
2677.42 32
2677.54 36
2677.66 41
2677.78 44
2677.90 46
2678.02 46
2678.13 43
2678.25 38
2678.37 33
2678.49 28
2678.61 24
2678.73 22
2678.85 21
2678.97 21
2679.08 21
2679.20 20
2679.32 18
2679.44 14
2679.56 9
2679.68 4
2679.80 0
2679.91 0
2680.03 0
2680.15 0
2680.27 0
2680.39 0
2680.51 0
2680.63 0
2680.75 0
2680.86 4
2680.98 11
2681.10 18
2681.22 24
2681.34 28
2681.46 31
2681.58 33
2681.70 35
2681.81 38
2681.93 42
2682.05 48
2682.17 55
2682.29 61
2682.41 66
2682.53 67
2682.65 66
2682.76 62
2682.88 57
2683.00 53
2683.12 51
2683.24 53
2683.36 58
2683.48 65
2683.60 72
2683.72 79
2683.83 84
2683.95 85
2684.07 84
2684.19 81
2684.31 77
2684.43 73
2684.55 69
2684.67 67
2684.78 65
2684.90 63
2685.02 61
2685.14 59
2685.26 56
2685.38 53
2685.50 51
2685.62 49
2685.74 49
2685.85 49
2685.97 50
2686.09 52
2686.21 53
2686.33 55
2686.45 56
2686.57 57
2686.69 56
2686.80 54
2686.92 51
2687.04 45
2687.16 38
2687.28 29
2687.40 20
2687.52 11
2687.64 4
2687.76 0
2687.87 0
2687.99 4
2688.11 10
2688.23 18
2688.35 25
2688.47 31
2688.59 34
2688.71 34
2688.83 32
2688.94 29
2689.06 25
2689.18 24
2689.30 24
2689.42 26
2689.54 30
2689.66 35
2689.78 39
2689.90 43
2690.02 44
2690.13 43
2690.25 39
2690.37 34
2690.49 27
2690.61 19
2690.73 11
2690.85 5
2690.97 1
2691.09 0
2691.20 0
2691.32 4
2691.44 9
2691.56 16
2691.68 24
2691.80 31
2691.92 38
2692.04 42
2692.16 45
2692.28 46
2692.39 46
2692.51 45
2692.63 43
2692.75 42
2692.87 42
2692.99 43
2693.11 45
2693.23 48
2693.35 50
2693.47 52
2693.58 52
2693.70 50
2693.82 46
2693.94 41
2694.06 36
2694.18 32
2694.30 29
2694.42 29
2694.54 31
2694.66 35
2694.77 41
2694.89 47
2695.01 53
2695.13 59
2695.25 63
2695.37 67
2695.49 70
2695.61 72
2695.73 72
2695.85 71
2695.97 67
2696.08 62
2696.20 54
2696.32 47
2696.44 41
2696.56 37
2696.68 36
2696.80 38
2696.92 43
2697.04 49
2697.16 55
2697.28 61
2697.39 65
2697.51 67
2697.63 67
2697.75 66
2697.87 63
2697.99 60
2698.11 57
2698.23 54
2698.35 51
2698.47 49
2698.59 47
2698.70 45
2698.82 44
2698.94 44
2699.06 45
2699.18 48
2699.30 52
2699.42 57
2699.54 62
2699.66 66
2699.78 69
2699.90 70
2700.02 69
2700.13 67
2700.25 64
2700.37 61
2700.49 58
2700.61 57
2700.73 57
2700.85 59
2700.97 62
2701.09 67
2701.21 71
2701.33 75
2701.45 77
2701.56 77
2701.68 76
2701.80 73
2701.92 68
2702.04 63
2702.16 58
2702.28 52
2702.40 47
2702.52 41
2702.64 36
2702.76 31
2702.88 27
2702.99 24
2703.11 22
2703.23 20
2703.35 18
2703.47 15
2703.59 13
2703.71 11
2703.83 9
2703.95 9
2704.07 12
2704.19 16
2704.31 21
2704.43 28
2704.55 34
2704.66 39
2704.78 42
2704.90 42
2705.02 39
2705.14 34
2705.26 27
2705.38 21
2705.50 17
2705.62 15
2705.74 16
2705.86 19
2705.98 23
2706.10 28
2706.21 33
2706.33 38
2706.45 42
2706.57 46
2706.69 50
2706.81 56
2706.93 63
2707.05 71
2707.17 79
2707.29 87
2707.41 95
2707.53 101
2707.65 107
2707.77 110
2707.89 113
2708.00 115
2708.12 116
2708.24 116
2708.36 116
2708.48 114
2708.60 111
2708.72 108
2708.84 105
2708.96 101
2709.08 97
2709.20 94
2709.32 90
2709.44 86
2709.56 81
2709.68 77
2709.79 72
2709.91 68
2710.03 64
2710.15 61
2710.27 58
2710.39 55
2710.51 52
2710.63 49
2710.75 46
2710.87 44
2710.99 42
2711.11 41
2711.23 42
2711.35 44
2711.47 47
2711.59 49
2711.71 51
2711.82 51
2711.94 50
2712.06 47
2712.18 45
2712.30 43
2712.42 43
2712.54 46
2712.66 51
2712.78 57
2712.90 64
2713.02 72
2713.14 78
2713.26 84
2713.38 89
2713.50 94
2713.62 98
2713.74 100
2713.86 102
2713.97 102
2714.09 99
2714.21 94
2714.33 87
2714.45 78
2714.57 68
2714.69 58
2714.81 49
2714.93 42
2715.05 36
2715.17 33
2715.29 32
2715.41 33
2715.53 35
2715.65 38
2715.77 41
2715.89 45
2716.01 50
2716.13 56
2716.24 62
2716.36 69
2716.48 76
2716.60 82
2716.72 87
2716.84 89
2716.96 89
2717.08 86
2717.20 81
2717.32 74
2717.44 67
2717.56 60
2717.68 55
2717.80 51
2717.92 49
2718.04 48
2718.16 48
2718.28 46
2718.40 44
2718.52 42
2718.64 38
2718.76 35
2718.87 31
2718.99 27
2719.11 23
2719.23 19
2719.35 15
2719.47 10
2719.59 6
2719.71 2
2719.83 0
2719.95 0
2720.07 0
2720.19 0
2720.31 0
2720.43 2
2720.55 3
2720.67 3
2720.79 1
2720.91 0
2721.03 0
2721.15 0
2721.27 0
2721.39 3
2721.51 6
2721.63 11
2721.75 15
2721.87 19
2721.98 23
2722.10 27
2722.22 32
2722.34 38
2722.46 44
2722.58 50
2722.70 55
2722.82 58
2722.94 59
2723.06 58
2723.18 55
2723.30 51
2723.42 48
2723.54 45
2723.66 43
2723.78 42
2723.90 41
2724.02 41
2724.14 40
2724.26 39
2724.38 36
2724.50 33
2724.62 29
2724.74 26
2724.86 25
2724.98 25
2725.10 27
2725.22 31
2725.34 36
2725.46 41
2725.58 47
2725.69 53
2725.81 58
2725.93 64
2726.05 70
2726.17 75
2726.29 79
2726.41 80
2726.53 79
2726.65 74
2726.77 68
2726.89 60
2727.01 53
2727.13 46
2727.25 41
2727.37 38
2727.49 36
2727.61 34
2727.73 32
2727.85 30
2727.97 29
2728.09 27
2728.21 26
2728.33 25
2728.45 25
2728.57 26
2728.69 26
2728.81 27
2728.93 27
2729.05 27
2729.17 28
2729.29 28
2729.41 29
2729.53 31
2729.65 33
2729.77 35
2729.89 36
2730.01 35
2730.13 32
2730.25 28
2730.37 22
2730.49 17
2730.61 11
2730.73 7
2730.85 5
2730.97 5
2731.09 6
2731.20 10
2731.32 15
2731.44 21
2731.56 29
2731.68 38
2731.80 47
2731.92 56
2732.04 65
2732.16 71
2732.28 74
2732.40 75
2732.52 72
2732.64 67
2732.76 61
2732.88 55
2733.00 52
2733.12 52
2733.24 55
2733.36 62
2733.48 71
2733.60 80
2733.72 88
2733.84 95
2733.96 98
2734.08 100
2734.20 102
2734.32 103
2734.44 106
2734.56 109
2734.68 114
2734.80 119
2734.92 125
2735.04 131
2735.16 137
2735.28 143
2735.40 148
2735.52 151
2735.64 152
2735.76 151
2735.88 146
2736.00 140
2736.12 132
2736.24 124
2736.36 118
2736.48 114
2736.60 113
2736.72 113
2736.84 114
2736.96 116
2737.08 119
2737.20 122
2737.32 126
2737.44 130
2737.56 134
2737.68 138
2737.80 141
2737.92 142
2738.04 140
2738.16 136
2738.28 130
2738.40 122
2738.52 114
2738.64 105
2738.76 98
2738.88 92
2739.00 88
2739.12 87
2739.24 88
2739.36 91
2739.48 97
2739.60 104
2739.72 112
2739.84 120
2739.96 128
2740.08 135
2740.20 139
2740.32 142
2740.44 144
2740.56 144
2740.68 143
2740.80 142
2740.92 140
2741.04 138
2741.16 134
2741.28 129
2741.40 123
2741.52 117
2741.64 111
2741.76 106
2741.88 102
2742.00 102
2742.12 103
2742.24 106
2742.36 109
2742.48 111
2742.60 111
2742.72 108
2742.84 102
2742.96 93
2743.08 84
2743.20 74
2743.32 66
2743.44 59
2743.56 54
2743.68 50
2743.80 47
2743.92 44
2744.04 40
2744.16 38
2744.28 36
2744.40 37
2744.52 40
2744.64 46
2744.76 53
2744.88 61
2745.00 67
2745.12 71
2745.24 73
2745.36 71
2745.49 66
2745.61 61
2745.73 56
2745.85 52
2745.97 50
2746.09 48
2746.21 46
2746.33 44
2746.45 42
2746.57 37
2746.69 32
2746.81 27
2746.93 21
2747.05 17
2747.17 14
2747.29 14
2747.41 16
2747.53 20
2747.65 26
2747.77 32
2747.89 39
2748.01 45
2748.13 49
2748.25 51
2748.37 51
2748.49 49
2748.61 46
2748.73 42
2748.85 37
2748.97 33
2749.09 30
2749.21 28
2749.33 27
2749.45 27
2749.57 29
2749.69 31
2749.81 34
2749.93 36
2750.05 37
2750.17 36
2750.29 32
2750.41 27
2750.53 20
2750.65 12
2750.77 5
2750.89 0
2751.02 0
2751.14 0
2751.26 0
2751.38 0
2751.50 0
2751.62 0
2751.74 0
2751.86 2
2751.98 4
2752.10 6
2752.22 8
2752.34 11
2752.46 13
2752.58 17
2752.70 21
2752.82 25
2752.94 30
2753.06 35
2753.18 38
2753.30 41
2753.42 42
2753.54 42
2753.66 40
2753.78 36
2753.90 31
2754.02 26
2754.14 22
2754.26 19
2754.38 18
2754.50 20
2754.62 24
2754.74 32
2754.87 41
2754.99 51
2755.11 60
2755.23 66
2755.35 68
2755.47 66
2755.59 58
2755.71 48
2755.83 37
2755.95 27
2756.07 21
2756.19 20
2756.31 25
2756.43 36
2756.55 50
2756.67 65
2756.79 80
2756.91 92
2757.03 100
2757.15 106
2757.27 108
2757.39 109
2757.51 110
2757.63 109
2757.75 108
2757.88 106
2758.00 102
2758.12 97
2758.24 91
2758.36 85
2758.48 80
2758.60 77
2758.72 77
2758.84 78
2758.96 81
2759.08 84
2759.20 87
2759.32 90
2759.44 93
2759.56 94
2759.68 94
2759.80 93
2759.92 90
2760.04 87
2760.16 82
2760.28 76
2760.40 70
2760.53 63
2760.65 57
2760.77 50
2760.89 45
2761.01 41
2761.13 39
2761.25 38
2761.37 38
2761.49 40
2761.61 42
2761.73 44
2761.85 46
2761.97 48
2762.09 49
2762.21 51
2762.33 53
2762.45 57
2762.57 62
2762.69 68
2762.81 75
2762.94 83
2763.06 91
2763.18 98
2763.30 104
2763.42 108
2763.54 110
2763.66 110
2763.78 108
2763.90 105
2764.02 101
2764.14 95
2764.26 88
2764.38 80
2764.50 72
2764.62 65
2764.74 60
2764.86 57
2764.99 56
2765.11 57
2765.23 60
2765.35 63
2765.47 67
2765.59 72
2765.71 76
2765.83 80
2765.95 83
2766.07 85
2766.19 85
2766.31 85
2766.43 84
2766.55 83
2766.67 82
2766.79 82
2766.91 81
2767.04 79
2767.16 76
2767.28 73
2767.40 69
2767.52 63
2767.64 58
2767.76 52
2767.88 46
2768.00 40
2768.12 33
2768.24 26
2768.36 20
2768.48 14
2768.60 8
2768.72 4
2768.85 1
2768.97 0
2769.09 0
2769.21 0
2769.33 0
2769.45 0
2769.57 0
2769.69 0
2769.81 0
2769.93 0
2770.05 9
2770.17 18
2770.29 28
2770.41 37
2770.53 42
2770.66 45
2770.78 45
2770.90 43
2771.02 41
2771.14 41
2771.26 43
2771.38 48
2771.50 54
2771.62 60
2771.74 65
2771.86 68
2771.98 68
2772.10 67
2772.22 65
2772.35 64
2772.47 65
2772.59 67
2772.71 72
2772.83 77
2772.95 81
2773.07 85
2773.19 86
2773.31 86
2773.43 84
2773.55 82
2773.67 79
2773.79 77
2773.92 74
2774.04 72
2774.16 70
2774.28 67
2774.40 64
2774.52 62
2774.64 59
2774.76 56
2774.88 54
2775.00 54
2775.12 55
2775.24 57
2775.36 61
2775.49 67
2775.61 72
2775.73 77
2775.85 79
2775.97 79
2776.09 76
2776.21 69
2776.33 61
2776.45 53
2776.57 46
2776.69 41
2776.81 40
2776.94 42
2777.06 46
2777.18 49
2777.30 52
2777.42 53
2777.54 52
2777.66 51
2777.78 50
2777.90 52
2778.02 55
2778.14 59
2778.27 64
2778.39 69
2778.51 71
2778.63 71
2778.75 69
2778.87 65
2778.99 59
2779.11 53
2779.23 47
2779.35 41
2779.47 36
2779.59 32
2779.72 30
2779.84 30
2779.96 33
2780.08 38
2780.20 44
2780.32 51
2780.44 57
2780.56 63
2780.68 67
2780.80 69
2780.92 71
2781.05 72
2781.17 73
2781.29 74
2781.41 74
2781.53 74
2781.65 72
2781.77 70
2781.89 66
2782.01 62
2782.13 58
2782.26 55
2782.38 53
2782.50 54
2782.62 56
2782.74 59
2782.86 61
2782.98 62
2783.10 61
2783.22 59
2783.34 56
2783.47 54
2783.59 53
2783.71 56
2783.83 61
2783.95 68
2784.07 76
2784.19 84
2784.31 90
2784.43 94
2784.55 95
2784.68 95
2784.80 95
2784.92 94
2785.04 94
2785.16 93
2785.28 93
2785.40 93
2785.52 91
2785.64 89
2785.76 85
2785.89 80
2786.01 73
2786.13 66
2786.25 58
2786.37 49
2786.49 42
2786.61 35
2786.73 28
2786.85 23
2786.97 20
2787.10 17
2787.22 14
2787.34 12
2787.46 10
2787.58 7
2787.70 3
2787.82 0
2787.94 0
2788.06 0
2788.19 1
2788.31 7
2788.43 16
2788.55 26
2788.67 36
2788.79 44
2788.91 49
2789.03 51
2789.15 48
2789.28 44
2789.40 37
2789.52 30
2789.64 24
2789.76 18
2789.88 14
2790.00 11
2790.12 10
2790.24 10
2790.37 10
2790.49 11
2790.61 11
2790.73 11
2790.85 11
2790.97 10
2791.09 10
2791.21 10
2791.33 11
2791.46 13
2791.58 16
2791.70 19
2791.82 23
2791.94 29
2792.06 34
2792.18 40
2792.30 45
2792.43 49
2792.55 50
2792.67 48
2792.79 44
2792.91 38
2793.03 30
2793.15 23
2793.27 18
2793.39 16
2793.52 17
2793.64 21
2793.76 26
2793.88 31
2794.00 36
2794.12 38
2794.24 38
2794.36 37
2794.49 34
2794.61 30
2794.73 27
2794.85 24
2794.97 21
2795.09 19
2795.21 17
2795.33 14
2795.46 11
2795.58 8
2795.70 5
2795.82 2
2795.94 0
2796.06 0
2796.18 0
2796.30 0
2796.43 0
2796.55 0
2796.67 0
2796.79 0
2796.91 0
2797.03 2
2797.15 4
2797.27 6
2797.40 8
2797.52 10
2797.64 11
2797.76 11
2797.88 11
2798.00 12
2798.12 13
2798.24 16
2798.37 20
2798.49 25
2798.61 31
2798.73 37
2798.85 41
2798.97 42
2799.09 42
2799.22 39
2799.34 34
2799.46 28
2799.58 22
2799.70 17
2799.82 14
2799.94 13
2800.06 14
2800.19 18
2800.31 25
2800.43 32
2800.55 39
2800.67 45
2800.79 49
2800.91 51
2801.04 51
2801.16 50
2801.28 48
2801.40 46
2801.52 43
2801.64 40
2801.76 37
2801.89 35
2802.01 32
2802.13 29
2802.25 27
2802.37 25
2802.49 23
2802.61 22
2802.74 22
2802.86 23
2802.98 26
2803.10 30
2803.22 36
2803.34 44
2803.46 52
2803.58 61
2803.71 69
2803.83 76
2803.95 81
2804.07 84
2804.19 84
2804.31 83
2804.43 81
2804.56 77
2804.68 74
2804.80 70
2804.92 67
2805.04 64
2805.16 61
2805.29 59
2805.41 58
2805.53 57
2805.65 59
2805.77 63
2805.89 69
2806.01 78
2806.14 87
2806.26 97
2806.38 104
2806.50 108
2806.62 108
2806.74 104
2806.86 96
2806.99 85
2807.11 72
2807.23 60
2807.35 48
2807.47 39
2807.59 32
2807.71 29
2807.84 30
2807.96 34
2808.08 40
2808.20 48
2808.32 56
2808.44 62
2808.57 66
2808.69 67
2808.81 67
2808.93 66
2809.05 64
2809.17 62
2809.29 61
2809.42 60
2809.54 60
2809.66 61
2809.78 63
2809.90 66
2810.02 71
2810.15 76
2810.27 82
2810.39 87
2810.51 92
2810.63 95
2810.75 97
2810.87 98
2811.00 98
2811.12 97
2811.24 96
2811.36 95
2811.48 95
2811.60 94
2811.73 94
2811.85 94
2811.97 93
2812.09 91
2812.21 88
2812.33 85
2812.46 81
2812.58 77
2812.70 75
2812.82 75
2812.94 77
2813.06 82
2813.19 89
2813.31 97
2813.43 106
2813.55 113
2813.67 119
2813.79 123
2813.92 125
2814.04 125
2814.16 123
2814.28 117
2814.40 110
2814.52 99
2814.65 87
2814.77 75
2814.89 64
2815.01 56
2815.13 52
2815.25 52
2815.38 55
2815.50 60
2815.62 63
2815.74 65
2815.86 62
2815.98 56
2816.11 49
2816.23 40
2816.35 32
2816.47 26
2816.59 22
2816.71 21
2816.84 20
2816.96 20
2817.08 20
2817.20 19
2817.32 19
2817.44 19
2817.57 21
2817.69 26
2817.81 33
2817.93 43
2818.05 56
2818.17 71
2818.30 87
2818.42 102
2818.54 117
2818.66 129
2818.78 138
2818.90 145
2819.03 149
2819.15 152
2819.27 153
2819.39 154
2819.51 154
2819.64 154
2819.76 155
2819.88 156
2820.00 158
2820.12 161
2820.24 165
2820.37 170
2820.49 176
2820.61 182
2820.73 187
2820.85 190
2820.98 191
2821.10 188
2821.22 183
2821.34 174
2821.46 164
2821.58 153
2821.71 143
2821.83 134
2821.95 127
2822.07 125
2822.19 126
2822.32 131
2822.44 140
2822.56 150
2822.68 162
2822.80 173
2822.92 182
2823.05 189
2823.17 193
2823.29 194
2823.41 193
2823.53 189
2823.66 183
2823.78 176
2823.90 170
2824.02 164
2824.14 159
2824.26 156
2824.39 153
2824.51 150
2824.63 146
2824.75 142
2824.87 136
2825.00 129
2825.12 121
2825.24 115
2825.36 109
2825.48 106
2825.61 103
2825.73 102
2825.85 102
2825.97 103
2826.09 103
2826.21 104
2826.34 105
2826.46 106
2826.58 106
2826.70 106
2826.82 105
2826.95 104
2827.07 102
2827.19 101
2827.31 100
2827.43 101
2827.56 103
2827.68 105
2827.80 107
2827.92 109
2828.04 110
2828.17 109
2828.29 107
2828.41 104
2828.53 100
2828.65 96
2828.78 92
2828.90 90
2829.02 88
2829.14 87
2829.26 87
2829.39 87
2829.51 85
2829.63 81
2829.75 75
2829.87 65
2830.00 54
2830.12 42
2830.24 31
2830.36 21
2830.48 15
2830.61 12
2830.73 13
2830.85 18
2830.97 25
2831.09 34
2831.22 44
2831.34 53
2831.46 61
2831.58 67
2831.70 71
2831.83 74
2831.95 76
2832.07 77
2832.19 77
2832.31 78
2832.44 79
2832.56 79
2832.68 80
2832.80 80
2832.92 80
2833.05 78
2833.17 74
2833.29 68
2833.41 60
2833.53 51
2833.66 42
2833.78 32
2833.90 23
2834.02 15
2834.14 9
2834.27 3
2834.39 0
2834.51 0
2834.63 0
2834.76 0
2834.88 0
2835.00 0
2835.12 0
2835.24 0
2835.37 2
2835.49 6
2835.61 9
2835.73 10
2835.85 11
2835.98 12
2836.10 14
2836.22 16
2836.34 20
2836.46 26
2836.59 33
2836.71 40
2836.83 47
2836.95 51
2837.08 53
2837.20 53
2837.32 50
2837.44 46
2837.56 42
2837.69 39
2837.81 39
2837.93 40
2838.05 43
2838.17 45
2838.30 47
2838.42 47
2838.54 46
2838.66 42
2838.79 38
2838.91 35
2839.03 34
2839.15 36
2839.27 40
2839.40 47
2839.52 55
2839.64 63
2839.76 68
2839.89 70
2840.01 67
2840.13 61
2840.25 53
2840.37 43
2840.50 34
2840.62 27
2840.74 21
2840.86 18
2840.99 15
2841.11 12
2841.23 10
2841.35 9
2841.47 9
2841.60 11
2841.72 15
2841.84 22
2841.96 30
2842.09 40
2842.21 49
2842.33 57
2842.45 63
2842.57 68
2842.70 71
2842.82 71
2842.94 70
2843.06 66
2843.19 59
2843.31 50
2843.43 39
2843.55 28
2843.68 18
2843.80 11
2843.92 7
2844.04 7
2844.16 9
2844.29 14
2844.41 19
2844.53 23
2844.65 24
2844.78 23
2844.90 20
2845.02 17
2845.14 16
2845.27 17
2845.39 21
2845.51 29
2845.63 40
2845.75 51
2845.88 62
2846.00 71
2846.12 77
2846.24 80
2846.37 80
2846.49 79
2846.61 77
2846.73 77
2846.86 79
2846.98 84
2847.10 91
2847.22 99
2847.34 107
2847.47 115
2847.59 120
2847.71 121
2847.83 120
2847.96 115
2848.08 107
2848.20 98
2848.32 89
2848.45 80
2848.57 73
2848.69 68
2848.81 66
2848.94 67
2849.06 68
2849.18 70
2849.30 70
2849.43 69
2849.55 65
2849.67 58
2849.79 50
2849.92 41
2850.04 32
2850.16 23
2850.28 15
2850.40 9
2850.53 4
2850.65 1
2850.77 0
2850.89 1
2851.02 4
2851.14 9
2851.26 15
2851.38 23
2851.51 32
2851.63 40
2851.75 46
2851.87 50
2852.00 51
2852.12 50
2852.24 47
2852.36 44
2852.49 42
2852.61 43
2852.73 47
2852.85 53
2852.98 61
2853.10 69
2853.22 75
2853.34 80
2853.47 82
2853.59 82
2853.71 82
2853.83 82
2853.96 83
2854.08 85
2854.20 90
2854.32 96
2854.45 104
2854.57 112
2854.69 118
2854.81 123
2854.94 125
2855.06 124
2855.18 119
2855.30 111
2855.43 101
2855.55 92
2855.67 84
2855.79 80
2855.92 78
2856.04 79
2856.16 83
2856.28 87
2856.41 91
2856.53 95
2856.65 97
2856.77 97
2856.90 96
2857.02 94
2857.14 91
2857.27 88
2857.39 84
2857.51 81
2857.63 77
2857.76 73
2857.88 69
2858.00 63
2858.12 56
2858.25 49
2858.37 43
2858.49 39
2858.61 39
2858.74 42
2858.86 49
2858.98 58
2859.10 68
2859.23 76
2859.35 81
2859.47 81
2859.59 76
2859.72 68
2859.84 58
2859.96 50
2860.09 45
2860.21 45
2860.33 51
2860.45 61
2860.58 75
2860.70 90
2860.82 103
2860.94 114
2861.07 122
2861.19 126
2861.31 127
2861.43 126
2861.56 122
2861.68 117
2861.80 110
2861.93 101
2862.05 91
2862.17 80
2862.29 70
2862.42 60
2862.54 53
2862.66 49
2862.78 49
2862.91 50
2863.03 53
2863.15 57
2863.27 59
2863.40 60
2863.52 58
2863.64 55
2863.77 50
2863.89 44
2864.01 37
2864.13 32
2864.26 27
2864.38 25
2864.50 24
2864.62 25
2864.75 26
2864.87 28
2864.99 29
2865.12 30
2865.24 29
2865.36 27
2865.48 25
2865.61 22
2865.73 19
2865.85 16
2865.97 13
2866.10 10
2866.22 6
2866.34 2
2866.47 0
2866.59 0
2866.71 0
2866.83 4
2866.96 11
2867.08 22
2867.20 34
2867.33 47
2867.45 59
2867.57 69
2867.69 75
2867.82 78
2867.94 78
2868.06 74
2868.19 69
2868.31 64
2868.43 59
2868.55 55
2868.68 53
2868.80 51
2868.92 49
2869.04 47
2869.17 44
2869.29 40
2869.41 37
2869.54 35
2869.66 36
2869.78 39
2869.90 45
2870.03 53
2870.15 60
2870.27 67
2870.40 71
2870.52 71
2870.64 68
2870.76 64
2870.89 57
2871.01 51
2871.13 46
2871.26 42
2871.38 39
2871.50 37
2871.62 36
2871.75 35
2871.87 33
2871.99 32
2872.12 29
2872.24 26
2872.36 22
2872.49 17
2872.61 12
2872.73 7
2872.85 3
2872.98 0
2873.10 0
2873.22 0
2873.35 0
2873.47 0
2873.59 0
2873.71 0
2873.84 0
2873.96 0
2874.08 0
2874.21 1
2874.33 3
2874.45 6
2874.57 9
2874.70 12
2874.82 15
2874.94 19
2875.07 22
2875.19 26
2875.31 30
2875.44 34
2875.56 36
2875.68 36
2875.80 34
2875.93 30
2876.05 24
2876.17 17
2876.30 10
2876.42 2
2876.54 0
2876.67 0
2876.79 0
2876.91 0
2877.03 0
2877.16 0
2877.28 5
2877.40 11
2877.53 15
2877.65 16
2877.77 15
2877.90 12
2878.02 8
2878.14 4
2878.26 3
2878.39 5
2878.51 9
2878.63 16
2878.76 25
2878.88 33
2879.00 41
2879.13 47
2879.25 52
2879.37 55
2879.50 56
2879.62 56
2879.74 55
2879.86 53
2879.99 51
2880.11 49
2880.23 48
2880.36 47
2880.48 46
2880.60 46
2880.73 45
2880.85 43
2880.97 41
2881.10 39
2881.22 37
2881.34 37
2881.46 37
2881.59 39
2881.71 43
2881.83 49
2881.96 55
2882.08 62
2882.20 68
2882.33 72
2882.45 75
2882.57 76
2882.70 75
2882.82 73
2882.94 72
2883.06 71
2883.19 71
2883.31 73
2883.43 75
2883.56 78
2883.68 81
2883.80 84
2883.93 87
2884.05 89
2884.17 92
2884.30 94
2884.42 95
2884.54 96
2884.67 95
2884.79 93
2884.91 91
2885.04 89
2885.16 87
2885.28 87
2885.40 88
2885.53 90
2885.65 92
2885.77 92
2885.90 90
2886.02 85
2886.14 77
2886.27 67
2886.39 57
2886.51 47
2886.64 40
2886.76 36
2886.88 36
2887.01 37
2887.13 41
2887.25 45
2887.38 48
2887.50 51
2887.62 51
2887.75 51
2887.87 50
2887.99 48
2888.12 46
2888.24 45
2888.36 43
2888.49 41
2888.61 38
2888.73 36
2888.85 32
2888.98 29
2889.10 25
2889.22 21
2889.35 18
2889.47 15
2889.59 13
2889.72 10
2889.84 8
2889.96 6
2890.09 5
2890.21 4
2890.33 4
2890.46 5
2890.58 7
2890.70 8
2890.83 9
2890.95 9
2891.07 8
2891.20 7
2891.32 4
2891.44 2
2891.57 0
2891.69 0
2891.81 0
2891.94 0
2892.06 0
2892.18 0
2892.31 0
2892.43 0
2892.55 0
2892.68 2
2892.80 7
2892.92 13
2893.05 19
2893.17 25
2893.29 32
2893.42 39
2893.54 45
2893.66 51
2893.79 57
2893.91 62
2894.03 67
2894.16 71
2894.28 76
2894.40 80
2894.53 84
2894.65 87
2894.77 88
2894.90 88
2895.02 85
2895.14 79
2895.27 73
2895.39 66
2895.51 61
2895.64 58
2895.76 58
2895.88 59
2896.01 61
2896.13 61
2896.25 61
2896.38 58
2896.50 54
2896.63 49
2896.75 45
2896.87 40
2897.00 37
2897.12 35
2897.24 35
2897.37 36
2897.49 39
2897.61 44
2897.74 51
2897.86 61
2897.98 72
2898.11 84
2898.23 95
2898.35 105
2898.48 112
2898.60 115
2898.72 116
2898.85 114
2898.97 111
2899.09 106
2899.22 101
2899.34 96
2899.46 90
2899.59 85
2899.71 81
2899.83 78
2899.96 76
2900.08 76
2900.21 78
2900.33 81
2900.45 85
2900.58 88
2900.70 90
2900.82 89
2900.95 86
2901.07 82
2901.19 75
2901.32 69
2901.44 64
2901.56 62
2901.69 61
2901.81 62
2901.93 64
2902.06 66
2902.18 68
2902.31 70
2902.43 71
2902.55 73
2902.68 76
2902.80 78
2902.92 81
2903.05 83
2903.17 84
2903.29 82
2903.42 79
2903.54 75
2903.66 70
2903.79 66
2903.91 65
2904.04 65
2904.16 65
2904.28 66
2904.41 65
2904.53 63
2904.65 58
2904.78 51
2904.90 43
2905.02 36
2905.15 30
2905.27 26
2905.39 23
2905.52 23
2905.64 24
2905.77 26
2905.89 30
2906.01 34
2906.14 39
2906.26 43
2906.38 48
2906.51 52
2906.63 56
2906.75 59
2906.88 61
2907.00 64
2907.13 67
2907.25 70
2907.37 74
2907.50 79
2907.62 83
2907.74 87
2907.87 88
2907.99 89
2908.11 88
2908.24 87
2908.36 85
2908.49 83
2908.61 80
2908.73 78
2908.86 75
2908.98 72
2909.10 69
2909.23 67
2909.35 65
2909.48 64
2909.60 64
2909.72 66
2909.85 68
2909.97 70
2910.09 72
2910.22 72
2910.34 71
2910.46 69
2910.59 64
2910.71 60
2910.84 55
2910.96 52
2911.08 51
2911.21 52
2911.33 54
2911.45 57
2911.58 60
2911.70 62
2911.83 62
2911.95 60
2912.07 57
2912.20 52
2912.32 48
2912.44 43
2912.57 38
2912.69 34
2912.82 31
2912.94 29
2913.06 28
2913.19 28
2913.31 29
2913.43 31
2913.56 34
2913.68 36
2913.81 38
2913.93 39
2914.05 38
2914.18 37
2914.30 35
2914.42 32
2914.55 30
2914.67 28
2914.80 25
2914.92 22
2915.04 18
2915.17 13
2915.29 8
2915.42 3
2915.54 0
2915.66 0
2915.79 0
2915.91 0
2916.03 0
2916.16 0
2916.28 0
2916.41 0
2916.53 1
2916.65 3
2916.78 5
2916.90 7
2917.03 8
2917.15 8
2917.27 7
2917.40 7
2917.52 5
2917.64 4
2917.77 2
2917.89 0
2918.02 0
2918.14 0
2918.26 0
2918.39 0
2918.51 2
2918.64 7
2918.76 15
2918.88 23
2919.01 30
2919.13 35
2919.26 38
2919.38 38
2919.50 34
2919.63 29
2919.75 23
2919.87 18
2920.00 12
2920.12 8
2920.25 5
2920.37 3
2920.49 2
2920.62 1
2920.74 1
2920.87 2
2920.99 5
2921.11 9
2921.24 14
2921.36 19
2921.49 24
2921.61 29
2921.73 33
2921.86 35
2921.98 36
2922.11 35
2922.23 33
2922.35 31
2922.48 27
2922.60 23
2922.73 19
2922.85 16
2922.97 13
2923.10 11
2923.22 10
2923.35 9
2923.47 8
2923.59 8
2923.72 6
2923.84 5
2923.97 3
2924.09 2
2924.21 0
2924.34 0
2924.46 0
2924.59 0
2924.71 0
2924.83 0
2924.96 0
2925.08 0
2925.21 0
2925.33 2
2925.45 4
2925.58 6
2925.70 7
2925.83 7
2925.95 5
2926.07 3
2926.20 0
2926.32 0
2926.45 0
2926.57 0
2926.69 2
2926.82 9
2926.94 17
2927.07 27
2927.19 35
2927.31 40
2927.44 43
2927.56 44
2927.69 42
2927.81 40
2927.93 37
2928.06 35
2928.18 34
2928.31 33
2928.43 33
2928.56 32
2928.68 31
2928.80 31
2928.93 31
2929.05 32
2929.18 33
2929.30 35
2929.42 37
2929.55 38
2929.67 38
2929.80 36
2929.92 33
2930.04 30
2930.17 26
2930.29 23
2930.42 22
2930.54 23
2930.67 25
2930.79 29
2930.91 35
2931.04 42
2931.16 50
2931.29 57
2931.41 62
2931.53 66
2931.66 67
2931.78 66
2931.91 64
2932.03 60
2932.16 56
2932.28 53
2932.40 49
2932.53 47
2932.65 44
2932.78 41
2932.90 36
2933.02 31
2933.15 24
2933.27 17
2933.40 11
2933.52 6
2933.65 4
2933.77 4
2933.89 6
2934.02 11
2934.14 16
2934.27 21
2934.39 25
2934.51 27
2934.64 28
2934.76 27
2934.89 25
2935.01 22
2935.14 20
2935.26 20
2935.38 21
2935.51 23
2935.63 27
2935.76 32
2935.88 38
2936.01 45
2936.13 52
2936.25 59
2936.38 65
2936.50 70
2936.63 73
2936.75 73
2936.88 72
2937.00 70
2937.12 66
2937.25 63
2937.37 60
2937.50 58
2937.62 57
2937.75 56
2937.87 55
2937.99 54
2938.12 51
2938.24 47
2938.37 42
2938.49 36
2938.62 31
2938.74 27
2938.86 24
2938.99 23
2939.11 23
2939.24 24
2939.36 24
2939.49 24
2939.61 22
2939.73 20
2939.86 18
2939.98 18
2940.11 21
2940.23 25
2940.36 31
2940.48 37
2940.61 43
2940.73 46
2940.85 48
2940.98 48
2941.10 46
2941.23 45
2941.35 45
2941.48 46
2941.60 48
2941.72 50
2941.85 53
2941.97 55
2942.10 57
2942.22 60
2942.35 63
2942.47 66
2942.60 70
2942.72 73
2942.84 75
2942.97 75
2943.09 72
2943.22 68
2943.34 64
2943.47 61
2943.59 62
2943.71 68
2943.84 76
2943.96 87
2944.09 97
2944.21 105
2944.34 108
2944.46 106
2944.59 101
2944.71 95
2944.83 89
2944.96 86
2945.08 87
2945.21 91
2945.33 97
2945.46 104
2945.58 110
2945.71 115
2945.83 117
2945.95 118
2946.08 118
2946.20 116
2946.33 113
2946.45 109
2946.58 105
2946.70 100
2946.83 95
2946.95 90
2947.08 86
2947.20 82
2947.32 80
2947.45 81
2947.57 84
2947.70 89
2947.82 97
2947.95 106
2948.07 115
2948.20 122
2948.32 126
2948.44 125
2948.57 119
2948.69 108
2948.82 93
2948.94 76
2949.07 59
2949.19 43
2949.32 31
2949.44 23
2949.57 19
2949.69 19
2949.81 22
2949.94 26
2950.06 31
2950.19 34
2950.31 35
2950.44 34
2950.56 31
2950.69 27
2950.81 23
2950.94 19
2951.06 17
2951.18 16
2951.31 16
2951.43 18
2951.56 20
2951.68 21
2951.81 23
2951.93 23
2952.06 23
2952.18 21
2952.31 17
2952.43 12
2952.56 6
2952.68 0
2952.80 0
2952.93 0
2953.05 0
2953.18 0
2953.30 0
2953.43 0
2953.55 0
2953.68 1
2953.80 6
2953.93 12
2954.05 17
2954.18 23
2954.30 28
2954.42 34
2954.55 40
2954.67 45
2954.80 51
2954.92 56
2955.05 60
2955.17 64
2955.30 69
2955.42 72
2955.55 76
2955.67 79
2955.80 82
2955.92 84
2956.05 86
2956.17 88
2956.29 88
2956.42 89
2956.54 89
2956.67 88
2956.79 87
2956.92 84
2957.04 81
2957.17 76
2957.29 72
2957.42 67
2957.54 62
2957.67 57
2957.79 52
2957.92 48
2958.04 44
2958.17 42
2958.29 41
2958.41 42
2958.54 44
2958.66 47
2958.79 50
2958.91 53
2959.04 55
2959.16 56
2959.29 56
2959.41 55
2959.54 53
2959.66 51
2959.79 51
2959.91 51
2960.04 53
2960.16 56
2960.29 60
2960.41 63
2960.54 65
2960.66 66
2960.79 65
2960.91 64
2961.03 61
2961.16 59
2961.28 57
2961.41 55
2961.53 53
2961.66 52
2961.78 51
2961.91 50
2962.03 50
2962.16 52
2962.28 55
2962.41 59
2962.53 63
2962.66 68
2962.78 72
2962.91 75
2963.03 76
2963.16 77
2963.28 77
2963.41 77
2963.53 76
2963.66 74
2963.78 72
2963.91 68
2964.03 63
2964.16 57
2964.28 50
2964.40 42
2964.53 34
2964.65 26
2964.78 19
2964.90 14
2965.03 11
2965.15 10
2965.28 11
2965.40 13
2965.53 17
2965.65 21
2965.78 25
2965.90 29
2966.03 33
2966.15 36
2966.28 39
2966.40 42
2966.53 44
2966.65 44
2966.78 42
2966.90 39
2967.03 34
2967.15 28
2967.28 24
2967.40 20
2967.53 19
2967.65 21
2967.78 25
2967.90 30
2968.03 35
2968.15 40
2968.28 43
2968.40 45
2968.53 45
2968.65 44
2968.78 43
2968.90 43
2969.03 45
2969.15 48
2969.28 52
2969.40 56
2969.53 61
2969.65 66
2969.78 70
2969.90 73
2970.03 74
2970.15 73
2970.28 71
2970.40 67
2970.53 62
2970.65 55
2970.78 49
2970.90 42
2971.03 38
2971.15 36
2971.28 35
2971.40 36
2971.53 38
2971.65 39
2971.78 39
2971.90 38
2972.03 37
2972.15 37
2972.28 38
2972.40 42
2972.53 48
2972.65 55
2972.78 61
2972.90 67
2973.03 72
2973.15 74
2973.28 76
2973.40 76
2973.53 76
2973.65 76
2973.78 75
2973.90 75
2974.03 74
2974.15 73
2974.28 73
2974.40 73
2974.53 73
2974.65 74
2974.78 76
2974.90 78
2975.03 78
2975.15 76
2975.28 72
2975.40 66
2975.53 60
2975.65 54
2975.78 50
2975.90 49
2976.03 52
2976.15 57
2976.28 64
2976.40 71
2976.53 78
2976.65 83
2976.78 86
2976.90 87
2977.03 88
2977.15 89
2977.28 91
2977.40 94
2977.53 98
2977.65 102
2977.78 105
2977.90 106
2978.03 104
2978.15 100
2978.28 94
2978.41 86
2978.53 77
2978.66 68
2978.78 58
2978.91 47
2979.03 35
2979.16 24
2979.28 13
2979.41 4
2979.53 0
2979.66 0
2979.78 0
2979.91 0
2980.03 0
2980.16 0
2980.28 0
2980.41 0
2980.53 0
2980.66 2
2980.78 7
2980.91 13
2981.03 19
2981.16 26
2981.28 32
2981.41 39
2981.53 45
2981.66 51
2981.79 57
2981.91 65
2982.04 73
2982.16 80
2982.29 87
2982.41 91
2982.54 93
2982.66 92
2982.79 89
2982.91 84
2983.04 79
2983.16 74
2983.29 71
2983.41 70
2983.54 72
2983.66 74
2983.79 76
2983.91 77
2984.04 77
2984.16 75
2984.29 71
2984.42 66
2984.54 62
2984.67 57
2984.79 54
2984.92 50
2985.04 48
2985.17 46
2985.29 46
2985.42 46
2985.54 47
2985.67 50
2985.79 55
2985.92 61
2986.04 68
2986.17 76
2986.29 86
2986.42 96
2986.55 106
2986.67 115
2986.80 122
2986.92 127
2987.05 130
2987.17 129
2987.30 125
2987.42 120
2987.55 113
2987.67 105
2987.80 97
2987.92 89
2988.05 82
2988.17 76
2988.30 71
2988.43 67
2988.55 65
2988.68 64
2988.80 63
2988.93 64
2989.05 64
2989.18 64
2989.30 64
2989.43 63
2989.55 63
2989.68 62
2989.80 61
2989.93 59
2990.06 58
2990.18 56
2990.31 54
2990.43 52
2990.56 49
2990.68 46
2990.81 43
2990.93 40
2991.06 38
2991.18 37
2991.31 37
2991.44 38
2991.56 39
2991.69 41
2991.81 43
2991.94 44
2992.06 45
2992.19 45
2992.31 45
2992.44 44
2992.56 43
2992.69 42
2992.81 43
2992.94 45
2993.07 50
2993.19 57
2993.32 64
2993.44 72
2993.57 78
2993.69 81
2993.82 82
2993.94 79
2994.07 76
2994.20 71
2994.32 68
2994.45 65
2994.57 63
2994.70 61
2994.82 58
2994.95 53
2995.07 48
2995.20 43
2995.32 38
2995.45 35
2995.58 33
2995.70 33
2995.83 33
2995.95 35
2996.08 36
2996.20 37
2996.33 38
2996.45 40
2996.58 43
2996.71 46
2996.83 51
2996.96 55
2997.08 60
2997.21 63
2997.33 65
2997.46 64
2997.58 62
2997.71 59
2997.84 57
2997.96 55
2998.09 56
2998.21 58
2998.34 62
2998.46 66
2998.59 68
2998.71 68
2998.84 65
2998.97 59
2999.09 51
2999.22 43
2999.34 36
2999.47 32
2999.59 31
2999.72 34
2999.84 40
2999.97 47
3000.10 55
3000.22 61
3000.35 65
3000.47 67
3000.60 67
3000.72 65
3000.85 63
3000.97 60
3001.10 57
3001.23 55
3001.35 53
3001.48 53
3001.60 53
3001.73 54
3001.85 55
3001.98 56
3002.11 58
3002.23 59
3002.36 59
3002.48 61
3002.61 63
3002.73 68
3002.86 75
3002.99 84
3003.11 94
3003.24 106
3003.36 117
3003.49 128
3003.61 138
3003.74 146
3003.86 152
3003.99 156
3004.12 157
3004.24 156
3004.37 152
3004.49 146
3004.62 139
3004.74 131
3004.87 124
3005.00 117
3005.12 112
3005.25 109
3005.37 106
3005.50 105
3005.62 103
3005.75 102
3005.88 101
3006.00 99
3006.13 97
3006.25 94
3006.38 90
3006.50 85
3006.63 79
3006.76 72
3006.88 64
3007.01 56
3007.13 47
3007.26 38
3007.39 30
3007.51 22
3007.64 14
3007.76 8
3007.89 3
3008.01 0
3008.14 0
3008.27 3
3008.39 8
3008.52 16
3008.64 25
3008.77 34
3008.89 42
3009.02 48
3009.15 52
3009.27 53
3009.40 52
3009.52 50
3009.65 47
3009.78 45
3009.90 42
3010.03 39
3010.15 36
3010.28 33
3010.40 30
3010.53 27
3010.66 26
3010.78 26
3010.91 27
3011.03 29
3011.16 31
3011.28 31
3011.41 30
3011.54 26
3011.66 22
3011.79 18
3011.91 14
3012.04 11
3012.17 10
3012.29 10
3012.42 10
3012.54 11
3012.67 12
3012.80 15
3012.92 19
3013.05 25
3013.17 33
3013.30 43
3013.42 53
3013.55 64
3013.68 74
3013.80 82
3013.93 88
3014.05 92
3014.18 93
3014.31 93
3014.43 91
3014.56 89
3014.68 87
3014.81 86
3014.94 86
3015.06 87
3015.19 89
3015.31 91
3015.44 93
3015.57 94
3015.69 94
3015.82 93
3015.94 92
3016.07 89
3016.19 86
3016.32 82
3016.45 78
3016.57 75
3016.70 72
3016.82 69
3016.95 67
3017.08 66
3017.20 65
3017.33 64
3017.45 64
3017.58 64
3017.71 64
3017.83 63
3017.96 60
3018.08 56
3018.21 51
3018.34 44
3018.46 36
3018.59 27
3018.71 19
3018.84 10
3018.97 3
3019.09 0
3019.22 0
3019.34 0
3019.47 0
3019.60 0
3019.72 0
3019.85 0
3019.97 0
3020.10 0
3020.23 5
3020.35 11
3020.48 17
3020.60 23
3020.73 27
3020.86 29
3020.98 30
3021.11 29
3021.23 25
3021.36 21
3021.49 17
3021.61 14
3021.74 12
3021.86 13
3021.99 16
3022.12 23
3022.24 32
3022.37 43
3022.50 53
3022.62 63
3022.75 70
3022.87 75
3023.00 76
3023.13 75
3023.25 74
3023.38 73
3023.50 74
3023.63 77
3023.76 83
3023.88 90
3024.01 97
3024.13 101
3024.26 103
3024.39 101
3024.51 95
3024.64 87
3024.76 78
3024.89 70
3025.02 63
3025.14 58
3025.27 55
3025.40 53
3025.52 52
3025.65 51
3025.77 50
3025.90 49
3026.03 48
3026.15 47
3026.28 45
3026.40 44
3026.53 41
3026.66 39
3026.78 37
3026.91 36
3027.04 37
3027.16 39
3027.29 44
3027.41 50
3027.54 58
3027.67 66
3027.79 74
3027.92 79
3028.04 82
3028.17 83
3028.30 80
3028.42 75
3028.55 69
3028.68 62
3028.80 55
3028.93 50
3029.05 46
3029.18 47
3029.31 50
3029.43 55
3029.56 62
3029.69 69
3029.81 75
3029.94 78
3030.06 79
3030.19 78
3030.32 75
3030.44 71
3030.57 67
3030.70 63
3030.82 60
3030.95 58
3031.07 56
3031.20 55
3031.33 54
3031.45 52
3031.58 51
3031.71 51
3031.83 51
3031.96 52
3032.08 54
3032.21 57
3032.34 60
3032.46 64
3032.59 66
3032.72 68
3032.84 68
3032.97 67
3033.09 64
3033.22 60
3033.35 55
3033.47 51
3033.60 48
3033.73 47
3033.85 48
3033.98 50
3034.11 53
3034.23 56
3034.36 58
3034.48 57
3034.61 54
3034.74 49
3034.86 44
3034.99 38
3035.12 34
3035.24 32
3035.37 32
3035.49 33
3035.62 35
3035.75 36
3035.87 36
3036.00 34
3036.13 30
3036.25 26
3036.38 22
3036.51 20
3036.63 19
3036.76 20
3036.88 22
3037.01 26
3037.14 29
3037.26 33
3037.39 36
3037.52 40
3037.64 43
3037.77 46
3037.90 49
3038.02 51
3038.15 51
3038.27 51
3038.40 49
3038.53 45
3038.65 41
3038.78 37
3038.91 31
3039.03 26
3039.16 21
3039.29 18
3039.41 16
3039.54 16
3039.67 19
3039.79 24
3039.92 30
3040.04 36
3040.17 41
3040.30 43
3040.42 44
3040.55 42
3040.68 38
3040.80 34
3040.93 31
3041.06 30
3041.18 30
3041.31 32
3041.44 36
3041.56 41
3041.69 46
3041.82 51
3041.94 54
3042.07 56
3042.19 57
3042.32 56
3042.45 55
3042.57 53
3042.70 52
3042.83 51
3042.95 53
3043.08 57
3043.21 63
3043.33 70
3043.46 78
3043.59 85
3043.71 91
3043.84 94
3043.97 95
3044.09 94
3044.22 92
3044.35 89
3044.47 86
3044.60 82
3044.72 79
3044.85 77
3044.98 75
3045.10 73
3045.23 73
3045.36 74
3045.48 76
3045.61 80
3045.74 83
3045.86 87
3045.99 88
3046.12 87
3046.24 84
3046.37 79
3046.50 73
3046.62 66
3046.75 60
3046.88 55
3047.00 51
3047.13 48
3047.26 46
3047.38 44
3047.51 42
3047.64 41
3047.76 40
3047.89 40
3048.02 42
3048.14 44
3048.27 47
3048.40 49
3048.52 50
3048.65 48
3048.78 43
3048.90 36
3049.03 27
3049.16 18
3049.28 9
3049.41 2
3049.54 0
3049.66 0
3049.79 0
3049.92 0
3050.04 0
3050.17 0
3050.29 0
3050.42 0
3050.55 5
3050.67 12
3050.80 17
3050.93 21
3051.05 23
3051.18 21
3051.31 17
3051.43 11
3051.56 3
3051.69 0
3051.81 0
3051.94 0
3052.07 0
3052.20 0
3052.32 0
3052.45 0
3052.58 0
3052.70 7
3052.83 15
3052.96 23
3053.08 29
3053.21 33
3053.34 35
3053.46 36
3053.59 35
3053.72 33
3053.84 29
3053.97 24
3054.10 18
3054.22 11
3054.35 5
3054.48 0
3054.60 0
3054.73 0
3054.86 0
3054.98 0
3055.11 4
3055.24 10
3055.36 17
3055.49 26
3055.62 35
3055.74 45
3055.87 55
3056.00 64
3056.12 71
3056.25 76
3056.38 76
3056.50 74
3056.63 68
3056.76 62
3056.88 56
3057.01 52
3057.14 51
3057.26 54
3057.39 61
3057.52 70
3057.65 78
3057.77 85
3057.90 90
3058.03 91
3058.15 89
3058.28 86
3058.41 82
3058.53 79
3058.66 76
3058.79 74
3058.91 73
3059.04 72
3059.17 71
3059.29 72
3059.42 73
3059.55 76
3059.67 79
3059.80 83
3059.93 88
3060.05 92
3060.18 96
3060.31 99
3060.44 103
3060.56 106
3060.69 109
3060.82 110
3060.94 111
3061.07 110
3061.20 107
3061.32 103
3061.45 97
3061.58 92
3061.70 86
3061.83 82
3061.96 79
3062.09 77
3062.21 76
3062.34 75
3062.47 73
3062.59 71
3062.72 67
3062.85 62
3062.97 56
3063.10 50
3063.23 44
3063.35 40
3063.48 36
3063.61 34
3063.73 32
3063.86 31
3063.99 31
3064.12 30
3064.24 29
3064.37 27
3064.50 24
3064.62 19
3064.75 13
3064.88 5
3065.00 0
3065.13 0
3065.26 0
3065.39 0
3065.51 0
3065.64 0
3065.77 0
3065.89 3
3066.02 10
3066.15 16
3066.27 20
3066.40 24
3066.53 26
3066.66 27
3066.78 29
3066.91 31
3067.04 34
3067.16 40
3067.29 48
3067.42 58
3067.54 67
3067.67 76
3067.80 83
3067.93 86
3068.05 87
3068.18 83
3068.31 78
3068.43 71
3068.56 64
3068.69 57
3068.81 52
3068.94 47
3069.07 43
3069.20 41
3069.32 40
3069.45 41
3069.58 45
3069.70 51
3069.83 61
3069.96 72
3070.08 85
3070.21 97
3070.34 108
3070.47 116
3070.59 120
3070.72 121
3070.85 119
3070.97 114
3071.10 109
3071.23 102
3071.36 94
3071.48 87
3071.61 80
3071.74 73
3071.86 67
3071.99 62
3072.12 57
3072.25 54
3072.37 51
3072.50 48
3072.63 46
3072.75 44
3072.88 41
3073.01 39
3073.13 36
3073.26 34
3073.39 33
3073.52 32
3073.64 33
3073.77 34
3073.90 34
3074.02 34
3074.15 33
3074.28 32
3074.41 30
3074.53 29
3074.66 29
3074.79 30
3074.92 33
3075.04 37
3075.17 41
3075.30 45
3075.42 47
3075.55 48
3075.68 48
3075.81 48
3075.93 49
3076.06 52
3076.19 57
3076.31 63
3076.44 68
3076.57 72
3076.70 73
3076.82 71
3076.95 66
3077.08 60
3077.20 52
3077.33 44
3077.46 38
3077.59 34
3077.71 31
3077.84 29
3077.97 27
3078.09 26
3078.22 26
3078.35 26
3078.48 26
3078.60 27
3078.73 27
3078.86 27
3078.99 26
3079.11 24
3079.24 21
3079.37 16
3079.49 12
3079.62 8
3079.75 4
3079.88 1
3080.00 0
3080.13 0
3080.26 0
3080.39 0
3080.51 0
3080.64 0
3080.77 0
3080.89 0
3081.02 6
3081.15 18
3081.28 31
3081.40 42
3081.53 51
3081.66 56
3081.79 57
3081.91 55
3082.04 52
3082.17 48
3082.29 47
3082.42 49
3082.55 54
3082.68 61
3082.80 69
3082.93 76
3083.06 80
3083.19 82
3083.31 80
3083.44 77
3083.57 72
3083.70 67
3083.82 62
3083.95 58
3084.08 55
3084.20 54
3084.33 53
3084.46 52
3084.59 51
3084.71 51
3084.84 50
3084.97 51
3085.10 52
3085.22 55
3085.35 60
3085.48 65
3085.61 72
3085.73 79
3085.86 85
3085.99 90
3086.12 93
3086.24 94
3086.37 92
3086.50 90
3086.63 87
3086.75 84
3086.88 82
3087.01 82
3087.13 84
3087.26 88
3087.39 93
3087.52 98
3087.64 100
3087.77 101
3087.90 99
3088.03 95
3088.15 91
3088.28 87
3088.41 83
3088.54 81
3088.66 78
3088.79 76
3088.92 74
3089.05 72
3089.17 69
3089.30 67
3089.43 66
3089.56 65
3089.68 64
3089.81 62
3089.94 59
3090.07 54
3090.19 48
3090.32 40
3090.45 32
3090.58 24
3090.70 18
3090.83 15
3090.96 15
3091.09 17
3091.21 22
3091.34 28
3091.47 35
3091.60 41
3091.72 46
3091.85 49
3091.98 51
3092.11 51
3092.23 50
3092.36 48
3092.49 45
3092.62 42
3092.74 38
3092.87 34
3093.00 29
3093.13 25
3093.25 21
3093.38 18
3093.51 16
3093.64 15
3093.76 15
3093.89 15
3094.02 15
3094.15 15
3094.27 13
3094.40 10
3094.53 4
3094.66 0
3094.78 0
3094.91 0
3095.04 0
3095.17 0
3095.29 0
3095.42 0
3095.55 5
3095.68 19
3095.81 32
3095.93 42
3096.06 49
3096.19 53
3096.32 54
3096.44 52
3096.57 50
3096.70 48
3096.83 46
3096.95 44
3097.08 41
3097.21 39
3097.34 35
3097.46 31
3097.59 26
3097.72 20
3097.85 15
3097.97 9
3098.10 3
3098.23 0
3098.36 0
3098.49 0
3098.61 0
3098.74 0
3098.87 0
3099.00 0
3099.12 0
3099.25 2
3099.38 13
3099.51 26
3099.63 38
3099.76 49
3099.89 56
3100.02 61
3100.14 65
3100.27 67
3100.40 71
3100.53 75
3100.66 82
3100.78 90
3100.91 98
3101.04 105
3101.17 109
3101.29 109
3101.42 107
3101.55 102
3101.68 95
3101.80 89
3101.93 83
3102.06 80
3102.19 79
3102.32 79
3102.44 81
3102.57 83
3102.70 85
3102.83 87
3102.95 88
3103.08 90
3103.21 91
3103.34 92
3103.47 94
3103.59 96
3103.72 98
3103.85 100
3103.98 102
3104.10 102
3104.23 102
3104.36 100
3104.49 96
3104.62 91
3104.74 84
3104.87 76
3105.00 69
3105.13 61
3105.25 55
3105.38 51
3105.51 48
3105.64 46
3105.77 47
3105.89 49
3106.02 51
3106.15 54
3106.28 58
3106.40 61
3106.53 63
3106.66 66
3106.79 68
3106.92 70
3107.04 72
3107.17 76
3107.30 80
3107.43 85
3107.55 91
3107.68 98
3107.81 104
3107.94 110
3108.07 113
3108.19 113
3108.32 111
3108.45 105
3108.58 98
3108.71 89
3108.83 81
3108.96 74
3109.09 70
3109.22 68
3109.34 68
3109.47 69
3109.60 72
3109.73 74
3109.86 76
3109.98 75
3110.11 72
3110.24 68
3110.37 64
3110.50 59
3110.62 56
3110.75 56
3110.88 59
3111.01 65
3111.14 73
3111.26 83
3111.39 93
3111.52 103
3111.65 111
3111.77 117
3111.90 120
3112.03 122
3112.16 122
3112.29 121
3112.41 119
3112.54 116
3112.67 113
3112.80 108
3112.93 103
3113.05 97
3113.18 91
3113.31 84
3113.44 76
3113.57 68
3113.69 60
3113.82 52
3113.95 47
3114.08 43
3114.21 41
3114.33 42
3114.46 46
3114.59 51
3114.72 58
3114.85 65
3114.97 73
3115.10 80
3115.23 86
3115.36 92
3115.49 97
3115.61 103
3115.74 108
3115.87 113
3116.00 118
3116.13 122
3116.25 124
3116.38 123
3116.51 119
3116.64 112
3116.77 102
3116.89 92
3117.02 82
3117.15 74
3117.28 69
3117.41 67
3117.53 69
3117.66 72
3117.79 77
3117.92 81
3118.05 83
3118.17 82
3118.30 79
3118.43 74
3118.56 70
3118.69 66
3118.81 64
3118.94 64
3119.07 66
3119.20 68
3119.33 70
3119.45 71
3119.58 70
3119.71 69
3119.84 67
3119.97 65
3120.10 63
3120.22 61
3120.35 59
3120.48 56
3120.61 52
3120.74 47
3120.86 41
3120.99 35
3121.12 28
3121.25 24
3121.38 20
3121.50 19
3121.63 19
3121.76 21
3121.89 24
3122.02 28
3122.15 32
3122.27 36
3122.40 40
3122.53 44
3122.66 47
3122.79 51
3122.91 54
3123.04 58
3123.17 61
3123.30 64
3123.43 66
3123.55 68
3123.68 70
3123.81 70
3123.94 70
3124.07 69
3124.20 68
3124.32 67
3124.45 67
3124.58 67
3124.71 68
3124.84 70
3124.96 72
3125.09 76
3125.22 80
3125.35 85
3125.48 91
3125.61 96
3125.73 100
3125.86 103
3125.99 105
3126.12 105
3126.25 105
3126.38 104
3126.50 102
3126.63 102
3126.76 101
3126.89 102
3127.02 104
3127.14 106
3127.27 110
3127.40 114
3127.53 118
3127.66 122
3127.79 125
3127.91 128
3128.04 129
3128.17 131
3128.30 131
3128.43 132
3128.56 133
3128.68 133
3128.81 134
3128.94 134
3129.07 134
3129.20 133
3129.32 132
3129.45 131
3129.58 131
3129.71 132
3129.84 134
3129.97 136
3130.09 138
3130.22 138
3130.35 136
3130.48 131
3130.61 125
3130.74 119
3130.86 113
3130.99 109
3131.12 106
3131.25 105
3131.38 105
3131.51 105
3131.63 105
3131.76 104
3131.89 102
3132.02 98
3132.15 92
3132.28 86
3132.40 80
3132.53 75
3132.66 70
3132.79 68
3132.92 68
3133.05 71
3133.17 76
3133.30 83
3133.43 90
3133.56 97
3133.69 103
3133.82 107
3133.94 108
3134.07 106
3134.20 103
3134.33 98
3134.46 93
3134.59 87
3134.72 82
3134.84 76
3134.97 71
3135.10 65
3135.23 60
3135.36 54
3135.49 50
3135.61 47
3135.74 44
3135.87 44
3136.00 45
3136.13 47
3136.26 51
3136.38 56
3136.51 63
3136.64 70
3136.77 79
3136.90 87
3137.03 95
3137.15 101
3137.28 104
3137.41 104
3137.54 100
3137.67 93
3137.80 84
3137.93 74
3138.05 63
3138.18 52
3138.31 43
3138.44 36
3138.57 31
3138.70 27
3138.82 26
3138.95 25
3139.08 25
3139.21 26
3139.34 28
3139.47 29
3139.60 31
3139.72 34
3139.85 37
3139.98 40
3140.11 44
3140.24 47
3140.37 50
3140.50 51
3140.62 52
3140.75 51
3140.88 51
3141.01 51
3141.14 52
3141.27 55
3141.40 59
3141.52 65
3141.65 71
3141.78 76
3141.91 80
3142.04 83
3142.17 84
3142.29 85
3142.42 86
3142.55 87
3142.68 91
3142.81 96
3142.94 101
3143.07 107
3143.19 112
3143.32 115
3143.45 116
3143.58 116
3143.71 115
3143.84 114
3143.97 114
3144.09 116
3144.22 121
3144.35 127
3144.48 135
3144.61 142
3144.74 149
3144.87 152
3144.99 153
3145.12 152
3145.25 148
3145.38 143
3145.51 139
3145.64 135
3145.77 133
3145.90 132
3146.02 134
3146.15 135
3146.28 137
3146.41 138
3146.54 137
3146.67 135
3146.80 132
3146.92 127
3147.05 123
3147.18 119
3147.31 116
3147.44 114
3147.57 114
3147.70 114
3147.82 114
3147.95 111
3148.08 107
3148.21 100
3148.34 92
3148.47 82
3148.60 73
3148.73 66
3148.85 60
3148.98 56
3149.11 54
3149.24 52
3149.37 51
3149.50 50
3149.63 49
3149.76 48
3149.88 47
3150.01 46
3150.14 46
3150.27 46
3150.40 47
3150.53 49
3150.66 52
3150.78 57
3150.91 62
3151.04 68
3151.17 74
3151.30 78
3151.43 81
3151.56 82
3151.69 82
3151.81 80
3151.94 78
3152.07 75
3152.20 71
3152.33 67
3152.46 62
3152.59 56
3152.72 48
3152.84 40
3152.97 30
3153.10 20
3153.23 10
3153.36 1
3153.49 0
3153.62 0
3153.75 0
3153.87 0
3154.00 0
3154.13 0
3154.26 0
3154.39 0
3154.52 3
3154.65 10
3154.78 17
3154.91 25
3155.03 33
3155.16 40
3155.29 46
3155.42 51
3155.55 55
3155.68 57
3155.81 58
3155.94 58
3156.06 58
3156.19 58
3156.32 59
3156.45 61
3156.58 64
3156.71 67
3156.84 70
3156.97 72
3157.10 75
3157.22 77
3157.35 81
3157.48 86
3157.61 91
3157.74 98
3157.87 104
3158.00 109
3158.13 112
3158.25 112
3158.38 108
3158.51 103
3158.64 95
3158.77 87
3158.90 80
3159.03 75
3159.16 71
3159.29 68
3159.41 66
3159.54 64
3159.67 61
3159.80 59
3159.93 57
3160.06 55
3160.19 55
3160.32 56
3160.45 58
3160.58 61
3160.70 64
3160.83 67
3160.96 69
3161.09 71
3161.22 73
3161.35 75
3161.48 76
3161.61 77
3161.74 77
3161.86 78
3161.99 78
3162.12 79
3162.25 80
3162.38 81
3162.51 82
3162.64 82
3162.77 82
3162.90 80
3163.03 78
3163.15 75
3163.28 72
3163.41 69
3163.54 68
3163.67 67
3163.80 66
3163.93 66
3164.06 66
3164.19 65
3164.31 63
3164.44 59
3164.57 54
3164.70 49
3164.83 43
3164.96 39
3165.09 37
3165.22 37
3165.35 42
3165.48 50
3165.61 60
3165.73 72
3165.86 83
3165.99 91
3166.12 96
3166.25 98
3166.38 95
3166.51 90
3166.64 82
3166.77 74
3166.90 67
3167.02 60
3167.15 55
3167.28 52
3167.41 49
3167.54 47
3167.67 45
3167.80 42
3167.93 39
3168.06 35
3168.19 31
3168.32 28
3168.44 24
3168.57 22
3168.70 19
3168.83 17
3168.96 14
3169.09 10
3169.22 6
3169.35 2
3169.48 0
3169.61 0
3169.74 0
3169.86 0
3169.99 0
3170.12 0
3170.25 0
3170.38 0
3170.51 0
3170.64 0
3170.77 0
3170.90 1
3171.03 7
3171.16 15
3171.28 24
3171.41 34
3171.54 42
3171.67 47
3171.80 49
3171.93 48
3172.06 44
3172.19 40
3172.32 37
3172.45 37
3172.58 40
3172.71 46
3172.83 53
3172.96 61
3173.09 68
3173.22 72
3173.35 73
3173.48 72
3173.61 69
3173.74 66
3173.87 63
3174.00 60
3174.13 58
3174.26 55
3174.38 51
3174.51 46
3174.64 40
3174.77 32
3174.90 25
3175.03 19
3175.16 13
3175.29 9
3175.42 6
3175.55 3
3175.68 1
3175.81 0
3175.94 0
3176.06 0
3176.19 1
3176.32 5
3176.45 12
3176.58 18
3176.71 24
3176.84 29
3176.97 31
3177.10 32
3177.23 32
3177.36 31
3177.49 32
3177.62 34
3177.74 39
3177.87 46
3178.00 54
3178.13 62
3178.26 69
3178.39 74
3178.52 76
3178.65 76
3178.78 74
3178.91 71
3179.04 66
3179.17 61
3179.30 57
3179.43 53
3179.56 50
3179.68 49
3179.81 49
3179.94 51
3180.07 53
3180.20 56
3180.33 58
3180.46 60
3180.59 59
3180.72 58
3180.85 55
3180.98 53
3181.11 51
3181.24 50
3181.37 50
3181.49 52
3181.62 55
3181.75 59
3181.88 62
3182.01 65
3182.14 68
3182.27 70
3182.40 71
3182.53 72
3182.66 72
3182.79 71
3182.92 71
3183.05 70
3183.18 70
3183.31 71
3183.44 72
3183.56 74
3183.69 77
3183.82 79
3183.95 82
3184.08 85
3184.21 88
3184.34 92
3184.47 96
3184.60 99
3184.73 100
3184.86 99
3184.99 96
3185.12 91
3185.25 86
3185.38 82
3185.51 80
3185.64 80
3185.76 83
3185.89 87
3186.02 92
3186.15 98
3186.28 103
3186.41 107
3186.54 110
3186.67 111
3186.80 111
3186.93 110
3187.06 108
3187.19 104
3187.32 99
3187.45 93
3187.58 87
3187.71 79
3187.84 72
3187.97 66
3188.10 60
3188.22 55
3188.35 52
3188.48 50
3188.61 50
3188.74 50
3188.87 50
3189.00 51
3189.13 52
3189.26 53
3189.39 54
3189.52 55
3189.65 57
3189.78 58
3189.91 60
3190.04 61
3190.17 61
3190.30 60
3190.43 58
3190.56 54
3190.69 49
3190.81 43
3190.94 36
3191.07 28
3191.20 20
3191.33 13
3191.46 7
3191.59 3
3191.72 1
3191.85 2
3191.98 5
3192.11 9
3192.24 13
3192.37 17
3192.50 19
3192.63 21
3192.76 23
3192.89 25
3193.02 27
3193.15 29
3193.28 30
3193.41 31
3193.54 30
3193.67 28
3193.79 26
3193.92 23
3194.05 21
3194.18 21
3194.31 22
3194.44 25
3194.57 28
3194.70 31
3194.83 32
3194.96 32
3195.09 31
3195.22 28
3195.35 24
3195.48 21
3195.61 19
3195.74 18
3195.87 18
3196.00 20
3196.13 24
3196.26 28
3196.39 33
3196.52 39
3196.65 45
3196.78 51
3196.91 56
3197.04 60
3197.17 64
3197.29 65
3197.42 65
3197.55 63
3197.68 58
3197.81 51
3197.94 43
3198.07 35
3198.20 27
3198.33 22
3198.46 18
3198.59 17
3198.72 17
3198.85 19
3198.98 23
3199.11 27
3199.24 33
3199.37 39
3199.50 47
3199.63 55
3199.76 64
3199.89 71
3200.02 76
3200.15 79
3200.28 78
3200.41 76
3200.54 71
3200.67 65
3200.80 60
3200.93 56
3201.06 52
3201.19 49
3201.32 47
3201.45 46
3201.58 45
3201.71 44
3201.83 44
3201.96 45
3202.09 45
3202.22 47
3202.35 48
3202.48 50
3202.61 53
3202.74 55
3202.87 58
3203.00 60
3203.13 62
3203.26 62
3203.39 61
3203.52 60
3203.65 58
3203.78 57
3203.91 56
3204.04 57
3204.17 58
3204.30 58
3204.43 56
3204.56 52
3204.69 46
3204.82 37
3204.95 26
3205.08 16
3205.21 6
3205.34 0
3205.47 0
3205.60 0
3205.73 0
3205.86 0
3205.99 0
3206.12 0
3206.25 4
3206.38 6
3206.51 7
3206.64 6
3206.77 4
3206.90 3
3207.03 4
3207.16 6
3207.29 10
3207.42 16
3207.55 22
3207.68 28
3207.81 32
3207.94 33
3208.07 34
3208.20 32
3208.33 29
3208.46 25
3208.59 21
3208.72 16
3208.85 13
3208.98 11
3209.11 11
3209.24 13
3209.37 18
3209.50 24
3209.63 30
3209.76 35
3209.89 38
3210.02 38
3210.15 36
3210.27 31
3210.40 25
3210.53 18
3210.66 13
3210.79 9
3210.92 7
3211.05 8
3211.18 12
3211.31 16
3211.44 22
3211.57 27
3211.70 30
3211.83 32
3211.96 30
3212.09 27
3212.22 22
3212.35 17
3212.48 12
3212.61 8
3212.74 7
3212.87 7
3213.00 9
3213.13 12
3213.26 15
3213.39 19
3213.52 23
3213.65 26
3213.78 27
3213.91 27
3214.04 24
3214.17 20
3214.30 15
3214.43 12
3214.56 11
3214.69 15
3214.82 23
3214.95 37
3215.08 54
3215.21 72
3215.34 90
3215.47 105
3215.60 115
3215.73 121
3215.86 121
3215.99 117
3216.12 111
3216.25 103
3216.38 94
3216.51 87
3216.64 80
3216.77 75
3216.90 71
3217.03 67
3217.17 63
3217.30 60
3217.43 57
3217.56 54
3217.69 53
3217.82 52
3217.95 52
3218.08 53
3218.21 52
3218.34 51
3218.47 47
3218.60 41
3218.73 34
3218.86 26
3218.99 18
3219.12 13
3219.25 9
3219.38 8
3219.51 9
3219.64 12
3219.77 15
3219.90 19
3220.03 22
3220.16 24
3220.29 28
3220.42 31
3220.55 34
3220.68 38
3220.81 41
3220.94 43
3221.07 44
3221.20 43
3221.33 42
3221.46 40
3221.59 40
3221.72 40
3221.85 40
3221.98 41
3222.11 42
3222.24 41
3222.37 38
3222.50 33
3222.63 28
3222.76 23
3222.89 19
3223.02 17
3223.15 18
3223.28 21
3223.41 27
3223.54 35
3223.67 43
3223.80 50
3223.93 56
3224.06 59
3224.19 59
3224.32 57
3224.45 52
3224.58 46
3224.71 39
3224.84 34
3224.97 30
3225.10 29
3225.23 30
3225.36 33
3225.49 37
3225.63 40
3225.76 41
3225.89 41
3226.02 40
3226.15 38
3226.28 35
3226.41 33
3226.54 30
3226.67 28
3226.80 26
3226.93 23
3227.06 22
3227.19 22
3227.32 23
3227.45 26
3227.58 30
3227.71 35
3227.84 40
3227.97 45
3228.10 47
3228.23 49
3228.36 48
3228.49 47
3228.62 45
3228.75 43
3228.88 43
3229.01 43
3229.14 43
3229.27 44
3229.40 44
3229.53 44
3229.66 43
3229.79 42
3229.92 41
3230.05 42
3230.19 45
3230.32 50
3230.45 56
3230.58 63
3230.71 69
3230.84 73
3230.97 73
3231.10 71
3231.23 65
3231.36 58
3231.49 51
3231.62 46
3231.75 45
3231.88 47
3232.01 54
3232.14 63
3232.27 72
3232.40 79
3232.53 84
3232.66 86
3232.79 84
3232.92 81
3233.05 78
3233.18 76
3233.31 78
3233.44 81
3233.57 86
3233.71 91
3233.84 95
3233.97 96
3234.10 95
3234.23 92
3234.36 89
3234.49 88
3234.62 87
3234.75 88
3234.88 89
3235.01 88
3235.14 86
3235.27 81
3235.40 74
3235.53 66
3235.66 58
3235.79 50
3235.92 43
3236.05 36
3236.18 30
3236.31 24
3236.44 18
3236.57 13
3236.71 10
3236.84 9
3236.97 10
3237.10 11
3237.23 13
3237.36 14
3237.49 13
3237.62 9
3237.75 4
3237.88 0
3238.01 0
3238.14 0
3238.27 0
3238.40 0
3238.53 0
3238.66 6
3238.79 14
3238.92 21
3239.05 26
3239.18 30
3239.32 33
3239.45 35
3239.58 36
3239.71 37
3239.84 38
3239.97 37
3240.10 36
3240.23 34
3240.36 31
3240.49 28
3240.62 26
3240.75 25
3240.88 24
3241.01 25
3241.14 27
3241.27 28
3241.40 29
3241.53 29
3241.66 27
3241.80 25
3241.93 23
3242.06 20
3242.19 18
3242.32 16
3242.45 14
3242.58 12
3242.71 10
3242.84 8
3242.97 6
3243.10 3
3243.23 1
3243.36 0
3243.49 0
3243.62 0
3243.75 0
3243.88 0
3244.02 0
3244.15 0
3244.28 0
3244.41 0
3244.54 5
3244.67 12
3244.80 19
3244.93 27
3245.06 35
3245.19 42
3245.32 49
3245.45 54
3245.58 58
3245.71 60
3245.84 61
3245.97 60
3246.11 57
3246.24 53
3246.37 47
3246.50 41
3246.63 35
3246.76 30
3246.89 27
3247.02 26
3247.15 28
3247.28 31
3247.41 34
3247.54 37
3247.67 38
3247.80 37
3247.93 32
3248.07 25
3248.20 17
3248.33 8
3248.46 0
3248.59 0
3248.72 0
3248.85 0
3248.98 0
3249.11 0
3249.24 0
3249.37 0
3249.50 5
3249.63 12
3249.76 18
3249.90 24
3250.03 29
3250.16 31
3250.29 31
3250.42 28
3250.55 23
3250.68 15
3250.81 8
3250.94 1
3251.07 0
3251.20 0
3251.33 0
3251.46 0
3251.60 4
3251.73 10
3251.86 16
3251.99 20
3252.12 21
3252.25 21
3252.38 19
3252.51 18
3252.64 18
3252.77 21
3252.90 25
3253.03 30
3253.16 36
3253.30 39
3253.43 40
3253.56 39
3253.69 35
3253.82 31
3253.95 27
3254.08 27
3254.21 28
3254.34 32
3254.47 37
3254.60 41
3254.73 44
3254.87 45
3255.00 43
3255.13 41
3255.26 38
3255.39 36
3255.52 35
3255.65 34
3255.78 35
3255.91 35
3256.04 34
3256.17 32
3256.30 28
3256.44 25
3256.57 20
3256.70 16
3256.83 11
3256.96 7
3257.09 3
3257.22 0
3257.35 0
3257.48 0
3257.61 0
3257.74 0
3257.88 0
3258.01 0
3258.14 0
3258.27 0
3258.40 5
3258.53 10
3258.66 16
3258.79 23
3258.92 30
3259.05 38
3259.18 46
3259.32 52
3259.45 57
3259.58 61
3259.71 62
3259.84 62
3259.97 61
3260.10 59
3260.23 56
3260.36 53
3260.49 49
3260.62 45
3260.76 41
3260.89 38
3261.02 36
3261.15 35
3261.28 34
3261.41 35
3261.54 35
3261.67 34
3261.80 31
3261.93 27
3262.06 22
3262.20 18
3262.33 14
3262.46 11
3262.59 10
3262.72 12
3262.85 15
3262.98 19
3263.11 24
3263.24 28
3263.37 32
3263.51 34
3263.64 36
3263.77 37
3263.90 38
3264.03 39
3264.16 40
3264.29 43
3264.42 46
3264.55 50
3264.68 54
3264.82 58
3264.95 61
3265.08 61
3265.21 60
3265.34 57
3265.47 51
3265.60 45
3265.73 38
3265.86 32
3266.00 28
3266.13 26
3266.26 25
3266.39 26
3266.52 29
3266.65 32
3266.78 37
3266.91 44
3267.04 52
3267.17 61
3267.31 72
3267.44 82
3267.57 91
3267.70 98
3267.83 103
3267.96 105
3268.09 106
3268.22 105
3268.35 102
3268.49 99
3268.62 96
3268.75 93
3268.88 90
3269.01 87
3269.14 85
3269.27 83
3269.40 82
3269.53 82
3269.67 82
3269.80 83
3269.93 84
3270.06 86
3270.19 88
3270.32 90
3270.45 92
3270.58 94
3270.72 96
3270.85 97
3270.98 97
3271.11 97
3271.24 97
3271.37 97
3271.50 95
3271.63 93
3271.76 91
3271.90 88
3272.03 86
3272.16 85
3272.29 86
3272.42 88
3272.55 90
3272.68 93
3272.81 95
3272.94 96
3273.08 97
3273.21 96
3273.34 96
3273.47 96
3273.60 97
3273.73 99
3273.86 102
3273.99 104
3274.13 105
3274.26 105
3274.39 102
3274.52 97
3274.65 91
3274.78 85
3274.91 78
3275.04 73
3275.18 70
3275.31 69
3275.44 69
3275.57 70
3275.70 71
3275.83 72
3275.96 72
3276.09 72
3276.23 72
3276.36 72
3276.49 72
3276.62 72
3276.75 71
3276.88 68
3277.01 64
3277.14 58
3277.28 51
3277.41 44
3277.54 38
3277.67 35
3277.80 35
3277.93 40
3278.06 49
3278.19 61
3278.33 73
3278.46 85
3278.59 94
3278.72 100
3278.85 102
3278.98 100
3279.11 94
3279.25 86
3279.38 74
3279.51 61
3279.64 48
3279.77 36
3279.90 25
3280.03 17
3280.16 11
3280.30 10
3280.43 10
3280.56 12
3280.69 16
3280.82 20
3280.95 24
3281.08 28
3281.22 33
3281.35 39
3281.48 46
3281.61 53
3281.74 60
3281.87 65
3282.00 68
3282.13 68
3282.27 67
3282.40 65
3282.53 62
3282.66 60
3282.79 59
3282.92 59
3283.05 60
3283.19 60
3283.32 60
3283.45 60
3283.58 59
3283.71 58
3283.84 56
3283.97 54
3284.11 52
3284.24 49
3284.37 45
3284.50 40
3284.63 35
3284.76 29
3284.89 24
3285.03 20
3285.16 16
3285.29 12
3285.42 9
3285.55 6
3285.68 3
3285.81 1
3285.95 0
3286.08 0
3286.21 2
3286.34 6
3286.47 10
3286.60 15
3286.73 20
3286.87 23
3287.00 25
3287.13 26
3287.26 25
3287.39 24
3287.52 23
3287.66 23
3287.79 23
3287.92 24
3288.05 27
3288.18 32
3288.31 40
3288.44 48
3288.58 57
3288.71 66
3288.84 72
3288.97 77
3289.10 78
3289.23 79
3289.36 78
3289.50 79
3289.63 80
3289.76 83
3289.89 86
3290.02 88
3290.15 88
3290.29 87
3290.42 82
3290.55 75
3290.68 66
3290.81 55
3290.94 43
3291.07 31
3291.21 19
3291.34 10
3291.47 4
3291.60 1
3291.73 2
3291.86 5
3292.00 11
3292.13 17
3292.26 24
3292.39 32
3292.52 40
3292.65 49
3292.79 59
3292.92 70
3293.05 80
3293.18 90
3293.31 97
3293.44 102
3293.57 104
3293.71 103
3293.84 98
3293.97 91
3294.10 83
3294.23 74
3294.36 65
3294.50 57
3294.63 51
3294.76 48
3294.89 46
3295.02 47
3295.15 47
3295.29 47
3295.42 46
3295.55 44
3295.68 40
3295.81 36
3295.94 34
3296.08 35
3296.21 39
3296.34 45
3296.47 53
3296.60 60
3296.73 67
3296.87 71
3297.00 73
3297.13 73
3297.26 72
3297.39 71
3297.52 71
3297.66 71
3297.79 70
3297.92 69
3298.05 67
3298.18 62
3298.31 57
3298.45 50
3298.58 45
3298.71 40
3298.84 38
3298.97 37
3299.10 37
3299.24 37
3299.37 37
3299.50 36
3299.63 33
3299.76 30
3299.89 26
3300.03 21
3300.16 17
3300.29 13
3300.42 9
3300.55 5
3300.69 0
3300.82 0
3300.95 0
3301.08 0
3301.21 0
3301.34 0
3301.48 0
3301.61 0
3301.74 2
3301.87 11
3302.00 21
3302.13 31
3302.27 38
3302.40 42
3302.53 44
3302.66 43
3302.79 40
3302.93 36
3303.06 31
3303.19 28
3303.32 26
3303.45 24
3303.58 23
3303.72 20
3303.85 17
3303.98 13
3304.11 9
3304.24 7
3304.38 7
3304.51 11
3304.64 17
3304.77 26
3304.90 34
3305.03 41
3305.17 44
3305.30 43
3305.43 38
3305.56 30
3305.69 20
3305.83 10
3305.96 2
3306.09 0
3306.22 0
3306.35 0
3306.48 0
3306.62 0
3306.75 5
3306.88 11
3307.01 16
3307.14 21
3307.28 24
3307.41 25
3307.54 25
3307.67 23
3307.80 20
3307.94 16
3308.07 12
3308.20 8
3308.33 5
3308.46 3
3308.59 2
3308.73 4
3308.86 6
3308.99 11
3309.12 15
3309.25 19
3309.39 23
3309.52 25
3309.65 27
3309.78 28
3309.91 29
3310.05 32
3310.18 35
3310.31 40
3310.44 46
3310.57 53
3310.71 61
3310.84 69
3310.97 76
3311.10 81
3311.23 85
3311.37 86
3311.50 85
3311.63 84
3311.76 82
3311.89 81
3312.03 81
3312.16 81
3312.29 83
3312.42 85
3312.55 87
3312.69 89
3312.82 92
3312.95 95
3313.08 97
3313.21 98
3313.35 97
3313.48 94
3313.61 88
3313.74 81
3313.87 73
3314.01 65
3314.14 59
3314.27 56
3314.40 57
3314.53 61
3314.67 68
3314.80 76
3314.93 84
3315.06 89
3315.19 92
3315.33 93
3315.46 91
3315.59 89
3315.72 87
3315.85 87
3315.99 88
3316.12 91
3316.25 97
3316.38 104
3316.51 113
3316.65 122
3316.78 132
3316.91 140
3317.04 146
3317.17 148
3317.31 146
3317.44 141
3317.57 133
3317.70 123
3317.83 112
3317.97 103
3318.10 96
3318.23 92
3318.36 90
3318.50 90
3318.63 90
3318.76 90
3318.89 91
3319.02 91
3319.16 92
3319.29 95
3319.42 100
3319.55 106
3319.68 113
3319.82 120
3319.95 125
3320.08 127
3320.21 126
3320.35 121
3320.48 114
3320.61 106
3320.74 98
3320.87 92
3321.01 89
3321.14 89
3321.27 92
3321.40 96
3321.53 100
3321.67 103
3321.80 103
3321.93 100
3322.06 94
3322.20 86
3322.33 77
3322.46 69
3322.59 62
3322.72 57
3322.86 54
3322.99 51
3323.12 48
3323.25 43
3323.38 38
3323.52 33
3323.65 28
3323.78 24
3323.91 23
3324.05 23
3324.18 25
3324.31 27
3324.44 29
3324.57 30
3324.71 29
3324.84 28
3324.97 26
3325.10 25
3325.24 24
3325.37 23
3325.50 23
3325.63 23
3325.77 23
3325.90 23
3326.03 25
3326.16 27
3326.29 30
3326.43 34
3326.56 40
3326.69 47
3326.82 55
3326.96 62
3327.09 69
3327.22 76
3327.35 80
3327.48 83
3327.62 84
3327.75 83
3327.88 80
3328.01 77
3328.15 72
3328.28 67
3328.41 62
3328.54 56
3328.68 51
3328.81 46
3328.94 41
3329.07 36
3329.20 32
3329.34 29
3329.47 26
3329.60 25
3329.73 24
3329.87 24
3330.00 25
3330.13 26
3330.26 27
3330.40 29
3330.53 32
3330.66 34
3330.79 36
3330.92 38
3331.06 41
3331.19 43
3331.32 46
3331.45 49
3331.59 52
3331.72 56
3331.85 58
3331.98 59
3332.12 59
3332.25 58
3332.38 56
3332.51 54
3332.65 52
3332.78 51
3332.91 50
3333.04 49
3333.18 49
3333.31 50
3333.44 51
3333.57 52
3333.70 54
3333.84 55
3333.97 57
3334.10 57
3334.23 57
3334.37 56
3334.50 55
3334.63 54
3334.76 51
3334.90 49
3335.03 46
3335.16 44
3335.29 42
3335.43 41
3335.56 42
3335.69 46
3335.82 51
3335.96 57
3336.09 63
3336.22 68
3336.35 70
3336.49 69
3336.62 65
3336.75 59
3336.88 52
3337.02 45
3337.15 40
3337.28 36
3337.41 35
3337.55 37
3337.68 41
3337.81 47
3337.94 54
3338.08 60
3338.21 64
3338.34 66
3338.47 64
3338.61 59
3338.74 51
3338.87 41
3339.00 31
3339.14 21
3339.27 12
3339.40 6
3339.53 4
3339.67 3
3339.80 5
3339.93 9
3340.06 14
3340.20 19
3340.33 25
3340.46 29
3340.59 33
3340.73 36
3340.86 38
3340.99 38
3341.12 37
3341.26 35
3341.39 33
3341.52 32
3341.65 32
3341.79 33
3341.92 37
3342.05 41
3342.18 47
3342.32 52
3342.45 57
3342.58 60
3342.71 61
3342.85 60
3342.98 57
3343.11 52
3343.24 46
3343.38 40
3343.51 36
3343.64 34
3343.78 34
3343.91 38
3344.04 44
3344.17 50
3344.31 56
3344.44 59
3344.57 61
3344.70 61
3344.84 61
3344.97 62
3345.10 65
3345.23 70
3345.37 77
3345.50 85
3345.63 94
3345.76 103
3345.90 110
3346.03 115
3346.16 117
3346.30 117
3346.43 114
3346.56 111
3346.69 107
3346.83 103
3346.96 102
3347.09 102
3347.22 105
3347.36 109
3347.49 112
3347.62 116
3347.75 118
3347.89 119
3348.02 119
3348.15 117
3348.29 113
3348.42 109
3348.55 103
3348.68 97
3348.82 90
3348.95 82
3349.08 74
3349.21 65
3349.35 56
3349.48 46
3349.61 35
3349.75 26
3349.88 16
3350.01 9
3350.14 2
3350.28 0
3350.41 0
3350.54 0
3350.67 0
3350.81 0
3350.94 0
3351.07 0
3351.21 0
3351.34 0
3351.47 1
3351.60 6
3351.74 12
3351.87 18
3352.00 24
3352.13 29
3352.27 33
3352.40 35
3352.53 37
3352.67 38
3352.80 38
3352.93 39
3353.06 40
3353.20 41
3353.33 43
3353.46 46
3353.60 49
3353.73 55
3353.86 62
3353.99 71
3354.13 81
3354.26 91
3354.39 101
3354.52 108
3354.66 114
3354.79 118
3354.92 119
3355.06 117
3355.19 114
3355.32 109
3355.45 102
3355.59 95
3355.72 88
3355.85 82
3355.99 78
3356.12 74
3356.25 73
3356.38 72
3356.52 72
3356.65 72
3356.78 71
3356.92 70
3357.05 70
3357.18 70
3357.31 70
3357.45 71
3357.58 73
3357.71 74
3357.85 74
3357.98 73
3358.11 71
3358.24 68
3358.38 66
3358.51 64
3358.64 62
3358.78 61
3358.91 61
3359.04 60
3359.18 58
3359.31 56
3359.44 53
3359.57 52
3359.71 51
3359.84 52
3359.97 55
3360.11 60
3360.24 64
3360.37 68
3360.50 70
3360.64 70
3360.77 68
3360.90 65
3361.04 63
3361.17 62
3361.30 63
3361.43 66
3361.57 70
3361.70 73
3361.83 75
3361.97 75
3362.10 72
3362.23 66
3362.37 60
3362.50 53
3362.63 47
3362.76 43
3362.90 41
3363.03 42
3363.16 45
3363.30 49
3363.43 55
3363.56 61
3363.70 66
3363.83 69
3363.96 72
3364.09 73
3364.23 74
3364.36 75
3364.49 75
3364.63 75
3364.76 74
3364.89 73
3365.03 70
3365.16 68
3365.29 65
3365.42 63
3365.56 62
3365.69 62
3365.82 62
3365.96 62
3366.09 61
3366.22 58
3366.36 55
3366.49 51
3366.62 47
3366.76 43
3366.89 40
3367.02 39
3367.15 39
3367.29 40
3367.42 43
3367.55 48
3367.69 54
3367.82 61
3367.95 67
3368.09 74
3368.22 79
3368.35 82
3368.49 85
3368.62 86
3368.75 88
3368.88 89
3369.02 91
3369.15 92
3369.28 93
3369.42 94
3369.55 94
3369.68 93
3369.82 92
3369.95 90
3370.08 89
3370.22 86
3370.35 84
3370.48 80
3370.62 77
3370.75 73
3370.88 69
3371.01 65
3371.15 61
3371.28 57
3371.41 53
3371.55 47
3371.68 41
3371.81 35
3371.95 30
3372.08 26
3372.21 24
3372.35 24
3372.48 24
3372.61 26
3372.75 30
3372.88 34
3373.01 41
3373.15 49
3373.28 58
3373.41 68
3373.54 78
3373.68 85
3373.81 88
3373.94 89
3374.08 86
3374.21 82
3374.34 77
3374.48 74
3374.61 72
3374.74 71
3374.88 72
3375.01 72
3375.14 72
3375.28 71
3375.41 68
3375.54 64
3375.68 60
3375.81 55
3375.94 50
3376.08 45
3376.21 40
3376.34 35
3376.48 28
3376.61 22
3376.74 16
3376.88 10
3377.01 7
3377.14 6
3377.28 8
3377.41 12
3377.54 18
3377.68 23
3377.81 27
3377.94 30
3378.07 31
3378.21 30
3378.34 30
3378.47 29
3378.61 30
3378.74 32
3378.87 35
3379.01 38
3379.14 42
3379.27 45
3379.41 47
3379.54 48
3379.67 47
3379.81 45
3379.94 41
3380.07 36
3380.21 31
3380.34 26
3380.47 21
3380.61 15
3380.74 10
3380.87 6
3381.01 1
3381.14 0
3381.27 0
3381.41 0
3381.54 0
3381.67 0
3381.81 0
3381.94 0
3382.07 0
3382.21 6
3382.34 13
3382.47 20
3382.61 24
3382.74 27
3382.87 29
3383.01 29
3383.14 30
3383.27 31
3383.41 33
3383.54 36
3383.68 39
3383.81 42
3383.94 45
3384.08 46
3384.21 45
3384.34 42
3384.48 37
3384.61 31
3384.74 25
3384.88 20
3385.01 17
3385.14 17
3385.28 19
3385.41 24
3385.54 31
3385.68 37
3385.81 42
3385.94 45
3386.08 44
3386.21 40
3386.34 33
3386.48 25
3386.61 16
3386.74 9
3386.88 4
3387.01 3
3387.14 4
3387.28 7
3387.41 12
3387.54 16
3387.68 20
3387.81 23
3387.95 24
3388.08 24
3388.21 23
3388.35 21
3388.48 20
3388.61 18
3388.75 17
3388.88 16
3389.01 16
3389.15 17
3389.28 19
3389.41 23
3389.55 29
3389.68 36
3389.81 46
3389.95 56
3390.08 67
3390.21 76
3390.35 84
3390.48 89
3390.62 90
3390.75 88
3390.88 84
3391.02 80
3391.15 76
3391.28 74
3391.42 75
3391.55 79
3391.68 86
3391.82 93
3391.95 101
3392.08 106
3392.22 109
3392.35 108
3392.48 105
3392.62 100
3392.75 95
3392.89 93
3393.02 92
3393.15 95
3393.29 99
3393.42 103
3393.55 106
3393.69 107
3393.82 104
3393.95 97
3394.09 88
3394.22 77
3394.36 67
3394.49 57
3394.62 49
3394.76 43
3394.89 39
3395.02 36
3395.16 35
3395.29 34
3395.42 33
3395.56 33
3395.69 32
3395.82 30
3395.96 28
3396.09 27
3396.23 26
3396.36 27
3396.49 29
3396.63 33
3396.76 38
3396.89 42
3397.03 46
3397.16 47
3397.30 45
3397.43 42
3397.56 38
3397.70 34
3397.83 33
3397.96 34
3398.10 39
3398.23 46
3398.36 53
3398.50 60
3398.63 64
3398.77 64
3398.90 60
3399.03 52
3399.17 44
3399.30 36
3399.43 31
3399.57 27
3399.70 26
3399.84 27
3399.97 27
3400.10 27
3400.24 25
3400.37 23
3400.50 20
3400.64 18
3400.77 18
3400.90 21
3401.04 25
3401.17 31
3401.31 37
3401.44 44
3401.57 50
3401.71 55
3401.84 60
3401.97 63
3402.11 64
3402.24 65
3402.38 64
3402.51 63
3402.64 62
3402.78 62
3402.91 63
3403.04 66
3403.18 70
3403.31 77
3403.45 84
3403.58 92
3403.71 98
3403.85 103
3403.98 105
3404.12 105
3404.25 103
3404.38 99
3404.52 92
3404.65 84
3404.78 75
3404.92 66
3405.05 57
3405.19 50
3405.32 44
3405.45 40
3405.59 38
3405.72 36
3405.85 35
3405.99 33
3406.12 32
3406.26 31
3406.39 32
3406.52 35
3406.66 40
3406.79 46
3406.93 54
3407.06 62
3407.19 69
3407.33 74
3407.46 77
3407.59 79
3407.73 80
3407.86 81
3408.00 82
3408.13 85
3408.26 88
3408.40 91
3408.53 94
3408.67 96
3408.80 98
3408.93 100
3409.07 101
3409.20 103
3409.34 104
3409.47 104
3409.60 103
3409.74 101
3409.87 97
3410.00 93
3410.14 88
3410.27 85
3410.41 82
3410.54 79
3410.67 77
3410.81 76
3410.94 75
3411.08 73
3411.21 72
3411.34 72
3411.48 71
3411.61 71
3411.75 70
3411.88 68
3412.01 65
3412.15 63
3412.28 61
3412.42 61
3412.55 62
3412.68 63
3412.82 65
3412.95 66
3413.09 65
3413.22 62
3413.35 59
3413.49 56
3413.62 54
3413.76 54
3413.89 57
3414.02 62
3414.16 68
3414.29 73
3414.43 77
3414.56 78
3414.69 75
3414.83 71
3414.96 64
3415.10 56
3415.23 48
3415.36 40
3415.50 33
3415.63 27
3415.77 24
3415.90 23
3416.03 25
3416.17 30
3416.30 37
3416.44 44
3416.57 51
3416.70 57
3416.84 60
3416.97 60
3417.11 59
3417.24 55
3417.37 50
3417.51 43
3417.64 36
3417.78 29
3417.91 22
3418.04 16
3418.18 11
3418.31 8
3418.45 7
3418.58 8
3418.71 9
3418.85 12
3418.98 15
3419.12 17
3419.25 20
3419.39 23
3419.52 25
3419.65 26
3419.79 27
3419.92 27
3420.06 27
3420.19 27
3420.32 27
3420.46 29
3420.59 32
3420.73 36
3420.86 41
3420.99 46
3421.13 51
3421.26 56
3421.40 61
3421.53 66
3421.67 70
3421.80 72
3421.93 73
3422.07 71
3422.20 67
3422.34 62
3422.47 55
3422.60 48
3422.74 41
3422.87 36
3423.01 32
3423.14 28
3423.28 25
3423.41 21
3423.54 17
3423.68 12
3423.81 7
3423.95 3
3424.08 0
3424.21 0
3424.35 0
3424.48 0
3424.62 0
3424.75 0
3424.89 0
3425.02 0
3425.15 0
3425.29 3
3425.42 6
3425.56 9
3425.69 12
3425.82 13
3425.96 14
3426.09 14
3426.23 14
3426.36 15
3426.50 17
3426.63 19
3426.76 21
3426.90 23
3427.03 24
3427.17 24
3427.30 22
3427.44 19
3427.57 16
3427.70 13
3427.84 10
3427.97 10
3428.11 11
3428.24 15
3428.38 21
3428.51 28
3428.64 36
3428.78 43
3428.91 50
3429.05 55
3429.18 57
3429.32 56
3429.45 53
3429.58 49
3429.72 44
3429.85 40
3429.99 38
3430.12 38
3430.26 41
3430.39 45
3430.52 50
3430.66 55
3430.79 57
3430.93 57
3431.06 53
3431.20 48
3431.33 41
3431.46 35
3431.60 31
3431.73 29
3431.87 32
3432.00 37
3432.14 44
3432.27 51
3432.40 57
3432.54 60
3432.67 59
3432.81 56
3432.94 50
3433.08 43
3433.21 36
3433.35 30
3433.48 27
3433.61 26
3433.75 28
3433.88 31
3434.02 37
3434.15 44
3434.29 52
3434.42 60
3434.55 68
3434.69 74
3434.82 79
3434.96 80
3435.09 79
3435.23 75
3435.36 71
3435.50 67
3435.63 64
3435.76 62
3435.90 62
3436.03 63
3436.17 63
3436.30 63
3436.44 62
3436.57 60
3436.71 58
3436.84 57
3436.97 58
3437.11 62
3437.24 68
3437.38 75
3437.51 82
3437.65 89
3437.78 94
3437.92 98
3438.05 100
3438.18 101
3438.32 102
3438.45 102
3438.59 101
3438.72 99
3438.86 95
3438.99 90
3439.13 84
3439.26 78
3439.39 72
3439.53 67
3439.66 63
3439.80 61
3439.93 59
3440.07 56
3440.20 52
3440.34 46
3440.47 39
3440.61 31
3440.74 24
3440.87 17
3441.01 12
3441.14 9
3441.28 7
3441.41 5
3441.55 5
3441.68 4
3441.82 3
3441.95 3
3442.09 2
3442.22 2
3442.35 2
3442.49 2
3442.62 2
3442.76 4
3442.89 7
3443.03 11
3443.16 18
3443.30 27
3443.43 37
3443.57 46
3443.70 55
3443.83 63
3443.97 67
3444.10 69
3444.24 69
3444.37 66
3444.51 62
3444.64 57
3444.78 52
3444.91 47
3445.05 42
3445.18 38
3445.31 33
3445.45 28
3445.58 22
3445.72 15
3445.85 8
3445.99 2
3446.12 0
3446.26 0
3446.39 0
3446.53 0
3446.66 0
3446.80 1
3446.93 4
3447.06 6
3447.20 6
3447.33 4
3447.47 2
3447.60 1
3447.74 0
3447.87 0
3448.01 2
3448.14 5
3448.28 9
3448.41 14
3448.55 19
3448.68 24
3448.82 28
3448.95 31
3449.08 33
3449.22 36
3449.35 40
3449.49 44
3449.62 51
3449.76 59
3449.89 68
3450.03 78
3450.16 89
3450.30 98
3450.43 107
3450.57 115
3450.70 120
3450.84 122
3450.97 122
3451.11 119
3451.24 114
3451.37 107
3451.51 99
3451.64 92
3451.78 86
3451.91 83
3452.05 82
3452.18 84
3452.32 89
3452.45 93
3452.59 98
3452.72 102
3452.86 105
3452.99 108
3453.13 110
3453.26 114
3453.40 119
3453.53 125
3453.67 132
3453.80 139
3453.93 145
3454.07 148
3454.20 150
3454.34 150
3454.47 149
3454.61 147
3454.74 146
3454.88 144
3455.01 144
3455.15 143
3455.28 144
3455.42 145
3455.55 147
3455.69 151
3455.82 156
3455.96 165
3456.09 176
3456.23 190
3456.36 205
3456.50 221
3456.63 236
3456.77 251
3456.90 262
3457.04 270
3457.17 276
3457.31 280
3457.44 283
3457.57 289
3457.71 296
3457.84 306
3457.98 316
3458.11 326
3458.25 332
3458.38 333
3458.52 329
3458.65 319
3458.79 304
3458.92 287
3459.06 268
3459.19 250
3459.33 232
3459.46 217
3459.60 204
3459.73 194
3459.87 186
3460.00 179
3460.14 173
3460.27 167
3460.41 160
3460.54 151
3460.68 141
3460.81 131
3460.95 121
3461.08 112
3461.22 105
3461.35 101
3461.49 98
3461.62 95
3461.76 93
3461.89 89
3462.03 85
3462.16 79
3462.30 74
3462.43 68
3462.57 63
3462.70 58
3462.84 54
3462.97 50
3463.11 46
3463.24 42
3463.38 39
3463.51 36
3463.65 36
3463.78 38
3463.92 42
3464.05 48
3464.19 55
3464.32 63
3464.46 69
3464.59 73
3464.73 74
3464.86 74
3465.00 72
3465.13 70
3465.27 68
3465.40 66
3465.54 65
3465.67 63
3465.81 61
3465.94 57
3466.08 52
3466.21 47
3466.35 43
3466.48 42
3466.62 43
3466.75 47
3466.89 53
3467.02 60
3467.16 65
3467.29 70
3467.43 72
3467.56 72
3467.70 73
3467.83 73
3467.97 74
3468.10 74
3468.24 74
3468.37 71
3468.51 68
3468.64 63
3468.78 57
3468.91 52
3469.05 49
3469.18 48
3469.32 49
3469.45 52
3469.59 56
3469.72 59
3469.86 61
3469.99 63
3470.13 64
3470.26 65
3470.40 66
3470.53 68
3470.67 70
3470.80 72
3470.94 75
3471.07 76
3471.21 76
3471.34 74
3471.48 72
3471.61 68
3471.75 65
3471.88 63
3472.02 61
3472.15 62
3472.29 64
3472.42 68
3472.56 71
3472.69 74
3472.83 75
3472.96 73
3473.10 68
3473.23 61
3473.37 50
3473.50 39
3473.64 28
3473.77 18
3473.91 10
3474.05 5
3474.18 3
3474.32 2
3474.45 3
3474.59 4
3474.72 3
3474.86 2
3474.99 0
3475.13 0
3475.26 0
3475.40 0
3475.53 0
3475.67 0
3475.80 0
3475.94 5
3476.07 11
3476.21 18
3476.34 25
3476.48 32
3476.61 38
3476.75 43
3476.88 46
3477.02 47
3477.15 46
3477.29 43
3477.43 39
3477.56 34
3477.70 30
3477.83 27
3477.97 26
3478.10 25
3478.24 25
3478.37 26
3478.51 27
3478.64 29
3478.78 30
3478.91 33
3479.05 37
3479.18 42
3479.32 47
3479.45 54
3479.59 59
3479.72 63
3479.86 66
3479.99 66
3480.13 64
3480.27 61
3480.40 58
3480.54 56
3480.67 54
3480.81 54
3480.94 55
3481.08 56
3481.21 58
3481.35 61
3481.48 63
3481.62 66
3481.75 69
3481.89 73
3482.02 75
3482.16 77
3482.30 79
3482.43 79
3482.57 79
3482.70 77
3482.84 75
3482.97 73
3483.11 71
3483.24 69
3483.38 67
3483.51 65
3483.65 63
3483.78 61
3483.92 59
3484.05 57
3484.19 56
3484.33 57
3484.46 59
3484.60 62
3484.73 67
3484.87 72
3485.00 76
3485.14 79
3485.27 79
3485.41 76
3485.54 71
3485.68 65
3485.81 58
3485.95 52
3486.09 47
3486.22 44
3486.36 44
3486.49 45
3486.63 48
3486.76 51
3486.90 54
3487.03 56
3487.17 57
3487.30 56
3487.44 53
3487.57 50
3487.71 46
3487.85 42
3487.98 39
3488.12 37
3488.25 36
3488.39 35
3488.52 33
3488.66 30
3488.79 27
3488.93 23
3489.06 20
3489.20 18
3489.34 19
3489.47 23
3489.61 30
3489.74 39
3489.88 49
3490.01 60
3490.15 70
3490.28 79
3490.42 87
3490.55 93
3490.69 98
3490.83 102
3490.96 106
3491.10 109
3491.23 114
3491.37 120
3491.50 126
3491.64 132
3491.77 137
3491.91 138
3492.05 136
3492.18 131
3492.32 122
3492.45 111
3492.59 99
3492.72 87
3492.86 78
3492.99 73
3493.13 72
3493.27 74
3493.40 79
3493.54 87
3493.67 95
3493.81 103
3493.94 108
3494.08 112
3494.21 114
3494.35 113
3494.48 112
3494.62 111
3494.76 110
3494.89 110
3495.03 109
3495.16 109
3495.30 109
3495.43 108
3495.57 106
3495.71 104
3495.84 100
3495.98 95
3496.11 88
3496.25 80
3496.38 71
3496.52 62
3496.65 52
3496.79 43
3496.93 35
3497.06 28
3497.20 24
3497.33 22
3497.47 22
3497.60 24
3497.74 28
3497.87 34
3498.01 41
3498.15 47
3498.28 53
3498.42 58
3498.55 62
3498.69 65
3498.82 66
3498.96 67
3499.10 67
3499.23 67
3499.37 67
3499.50 67
3499.64 67
3499.77 65
3499.91 63
3500.05 58
3500.18 52
3500.32 45
3500.45 37
3500.59 30
3500.72 24
3500.86 18
3500.99 14
3501.13 12
3501.27 10
3501.40 9
3501.54 9
3501.67 9
3501.81 9
3501.94 10
3502.08 10
3502.22 10
3502.35 10
3502.49 9
3502.62 9
3502.76 11
3502.89 13
3503.03 18
3503.17 23
3503.30 28
3503.44 31
3503.57 32
3503.71 31
3503.84 27
3503.98 22
3504.12 18
3504.25 16
3504.39 16
3504.52 19
3504.66 23
3504.80 28
3504.93 31
3505.07 32
3505.20 31
3505.34 27
3505.47 21
3505.61 15
3505.75 9
3505.88 4
3506.02 2
3506.15 1
3506.29 1
3506.42 2
3506.56 2
3506.70 1
3506.83 0
3506.97 0
3507.10 0
3507.24 0
3507.38 0
3507.51 0
3507.65 2
3507.78 5
3507.92 7
3508.05 8
3508.19 7
3508.33 7
3508.46 6
3508.60 7
3508.73 9
3508.87 12
3509.01 16
3509.14 21
3509.28 26
3509.41 30
3509.55 33
3509.68 35
3509.82 35
3509.96 33
3510.09 29
3510.23 24
3510.36 19
3510.50 14
3510.64 10
3510.77 8
3510.91 7
3511.04 8
3511.18 9
3511.31 11
3511.45 14
3511.59 16
3511.72 19
3511.86 22
3511.99 26
3512.13 30
3512.27 35
3512.40 39
3512.54 42
3512.67 44
3512.81 45
3512.95 45
3513.08 44
3513.22 44
3513.35 44
3513.49 44
3513.63 45
3513.76 47
3513.90 47
3514.03 47
3514.17 46
3514.30 44
3514.44 42
3514.58 39
3514.71 36
3514.85 33
3514.98 30
3515.12 28
3515.26 26
3515.39 25
3515.53 23
3515.66 23
3515.80 23
3515.94 24
3516.07 26
3516.21 29
3516.34 32
3516.48 35
3516.62 38
3516.75 41
3516.89 44
3517.02 47
3517.16 52
3517.30 58
3517.43 65
3517.57 73
3517.70 81
3517.84 88
3517.98 92
3518.11 92
3518.25 89
3518.38 82
3518.52 74
3518.66 65
3518.79 57
3518.93 50
3519.06 46
3519.20 43
3519.34 43
3519.47 43
3519.61 44
3519.74 45
3519.88 44
3520.02 43
3520.15 40
3520.29 37
3520.43 34
3520.56 32
3520.70 31
3520.83 32
3520.97 34
3521.11 38
3521.24 41
3521.38 45
3521.51 48
3521.65 51
3521.79 53
3521.92 55
3522.06 57
3522.19 59
3522.33 61
3522.47 62
3522.60 61
3522.74 60
3522.87 57
3523.01 54
3523.15 52
3523.28 51
3523.42 52
3523.56 55
3523.69 61
3523.83 69
3523.96 77
3524.10 85
3524.24 91
3524.37 93
3524.51 92
3524.64 86
3524.78 77
3524.92 66
3525.05 54
3525.19 44
3525.33 37
3525.46 33
3525.60 33
3525.73 35
3525.87 38
3526.01 41
3526.14 42
3526.28 41
3526.41 39
3526.55 36
3526.69 33
3526.82 32
3526.96 34
3527.10 39
3527.23 47
3527.37 56
3527.50 65
3527.64 72
3527.78 77
3527.91 79
3528.05 79
3528.19 76
3528.32 73
3528.46 69
3528.59 66
3528.73 63
3528.87 60
3529.00 56
3529.14 52
3529.27 46
3529.41 40
3529.55 33
3529.68 26
3529.82 21
3529.96 18
3530.09 17
3530.23 18
3530.36 21
3530.50 25
3530.64 30
3530.77 35
3530.91 41
3531.05 46
3531.18 52
3531.32 59
3531.45 67
3531.59 75
3531.73 83
3531.86 91
3532.00 97
3532.14 102
3532.27 106
3532.41 108
3532.55 108
3532.68 107
3532.82 107
3532.95 107
3533.09 109
3533.23 111
3533.36 114
3533.50 117
3533.64 118
3533.77 118
3533.91 116
3534.04 113
3534.18 110
3534.32 107
3534.45 105
3534.59 102
3534.73 99
3534.86 96
3535.00 93
3535.14 89
3535.27 86
3535.41 82
3535.54 78
3535.68 74
3535.82 69
3535.95 64
3536.09 58
3536.23 52
3536.36 48
3536.50 44
3536.64 42
3536.77 41
3536.91 40
3537.04 39
3537.18 38
3537.32 37
3537.45 38
3537.59 40
3537.73 45
3537.86 52
3538.00 61
3538.14 70
3538.27 78
3538.41 83
3538.54 85
3538.68 84
3538.82 81
3538.95 76
3539.09 71
3539.23 66
3539.36 62
3539.50 59
3539.64 56
3539.77 53
3539.91 50
3540.05 47
3540.18 45
3540.32 44
3540.45 43
3540.59 44
3540.73 46
3540.86 48
3541.00 50
3541.14 51
3541.27 51
3541.41 50
3541.55 49
3541.68 48
3541.82 47
3541.96 47
3542.09 48
3542.23 51
3542.37 55
3542.50 60
3542.64 65
3542.77 71
3542.91 76
3543.05 80
3543.18 82
3543.32 83
3543.46 82
3543.59 80
3543.73 77
3543.87 73
3544.00 69
3544.14 64
3544.28 60
3544.41 56
3544.55 53
3544.69 51
3544.82 51
3544.96 51
3545.10 52
3545.23 54
3545.37 55
3545.51 55
3545.64 54
3545.78 53
3545.92 51
3546.05 50
3546.19 48
3546.32 48
3546.46 47
3546.60 46
3546.73 45
3546.87 44
3547.01 44
3547.14 44
3547.28 44
3547.42 46
3547.55 49
3547.69 51
3547.83 52
3547.96 52
3548.10 50
3548.24 46
3548.37 41
3548.51 34
3548.65 28
3548.78 23
3548.92 20
3549.06 18
3549.19 20
3549.33 23
3549.47 27
3549.60 32
3549.74 36
3549.88 41
3550.01 44
3550.15 48
3550.29 51
3550.42 56
3550.56 60
3550.70 66
3550.83 73
3550.97 80
3551.11 89
3551.24 98
3551.38 109
3551.52 119
3551.65 128
3551.79 135
3551.93 138
3552.06 138
3552.20 134
3552.34 127
3552.47 117
3552.61 106
3552.75 96
3552.88 86
3553.02 77
3553.16 70
3553.29 63
3553.43 58
3553.57 54
3553.70 50
3553.84 48
3553.98 46
3554.11 45
3554.25 46
3554.39 46
3554.52 46
3554.66 45
3554.80 44
3554.93 41
3555.07 37
3555.21 33
3555.34 28
3555.48 25
3555.62 24
3555.75 24
3555.89 27
3556.03 32
3556.16 39
3556.30 47
3556.44 57
3556.57 67
3556.71 78
3556.85 87
3556.98 95
3557.12 101
3557.26 105
3557.40 107
3557.53 108
3557.67 107
3557.81 105
3557.94 104
3558.08 101
3558.22 99
3558.35 96
3558.49 92
3558.63 87
3558.76 81
3558.90 75
3559.04 69
3559.17 64
3559.31 60
3559.45 57
3559.58 55
3559.72 55
3559.86 56
3559.99 58
3560.13 61
3560.27 65
3560.40 70
3560.54 74
3560.68 79
3560.82 83
3560.95 85
3561.09 87
3561.23 87
3561.36 86
3561.50 85
3561.64 85
3561.77 84
3561.91 84
3562.05 84
3562.18 84
3562.32 84
3562.46 83
3562.59 81
3562.73 79
3562.87 76
3563.01 74
3563.14 72
3563.28 71
3563.42 71
3563.55 70
3563.69 68
3563.83 65
3563.96 60
3564.10 54
3564.24 46
3564.37 39
3564.51 34
3564.65 32
3564.78 33
3564.92 39
3565.06 46
3565.20 55
3565.33 63
3565.47 69
3565.61 71
3565.74 70
3565.88 65
3566.02 58
3566.15 50
3566.29 44
3566.43 39
3566.56 37
3566.70 38
3566.84 41
3566.98 45
3567.11 49
3567.25 51
3567.39 52
3567.52 52
3567.66 52
3567.80 52
3567.93 53
3568.07 56
3568.21 59
3568.35 62
3568.48 62
3568.62 61
3568.76 56
3568.89 50
3569.03 43
3569.17 37
3569.30 33
3569.44 32
3569.58 33
3569.72 36
3569.85 38
3569.99 39
3570.13 38
3570.26 35
3570.40 33
3570.54 32
3570.67 33
3570.81 37
3570.95 44
3571.09 53
3571.22 61
3571.36 67
3571.50 70
3571.63 70
3571.77 66
3571.91 60
3572.05 53
3572.18 45
3572.32 37
3572.46 29
3572.59 23
3572.73 19
3572.87 17
3573.00 16
3573.14 17
3573.28 20
3573.42 24
3573.55 28
3573.69 32
3573.83 34
3573.96 35
3574.10 35
3574.24 33
3574.38 31
3574.51 27
3574.65 24
3574.79 21
3574.92 18
3575.06 15
3575.20 13
3575.34 11
3575.47 9
3575.61 7
3575.75 5
3575.88 3
3576.02 1
3576.16 0
3576.30 0
3576.43 0
3576.57 0
3576.71 0
3576.84 0
3576.98 0
3577.12 0
3577.26 5
3577.39 11
3577.53 17
3577.67 23
3577.80 29
3577.94 33
3578.08 37
3578.22 39
3578.35 40
3578.49 40
3578.63 40
3578.76 40
3578.90 39
3579.04 38
3579.18 36
3579.31 35
3579.45 33
3579.59 32
3579.72 32
3579.86 32
3580.00 31
3580.14 30
3580.27 27
3580.41 23
3580.55 17
3580.68 11
3580.82 4
3580.96 0
3581.10 0
3581.23 0
3581.37 0
3581.51 1
3581.65 5
3581.78 10
3581.92 14
3582.06 17
3582.19 19
3582.33 19
3582.47 18
3582.61 16
3582.74 14
3582.88 14
3583.02 16
3583.16 20
3583.29 26
3583.43 33
3583.57 40
3583.70 46
3583.84 50
3583.98 53
3584.12 54
3584.25 55
3584.39 55
3584.53 56
3584.67 57
3584.80 58
3584.94 60
3585.08 62
3585.21 63
3585.35 63
3585.49 64
3585.63 64
3585.76 65
3585.90 66
3586.04 66
3586.18 67
3586.31 67
3586.45 66
3586.59 64
3586.73 61
3586.86 57
3587.00 54
3587.14 52
3587.27 51
3587.41 53
3587.55 58
3587.69 66
3587.82 75
3587.96 85
3588.10 96
3588.24 105
3588.37 112
3588.51 116
3588.65 118
3588.79 116
3588.92 113
3589.06 109
3589.20 104
3589.34 100
3589.47 96
3589.61 93
3589.75 89
3589.88 84
3590.02 79
3590.16 71
3590.30 63
3590.43 55
3590.57 47
3590.71 40
3590.85 35
3590.98 32
3591.12 30
3591.26 30
3591.40 30
3591.53 31
3591.67 32
3591.81 33
3591.95 34
3592.08 34
3592.22 34
3592.36 32
3592.50 30
3592.63 28
3592.77 26
3592.91 25
3593.05 23
3593.18 22
3593.32 21
3593.46 19
3593.60 17
3593.73 15
3593.87 14
3594.01 14
3594.15 16
3594.28 19
3594.42 24
3594.56 29
3594.70 34
3594.83 39
3594.97 42
3595.11 45
3595.25 46
3595.38 46
3595.52 47
3595.66 48
3595.80 48
3595.93 48
3596.07 48
3596.21 47
3596.35 47
3596.48 47
3596.62 48
3596.76 50
3596.90 54
3597.03 58
3597.17 62
3597.31 65
3597.45 66
3597.58 67
3597.72 68
3597.86 69
3598.00 70
3598.13 73
3598.27 77
3598.41 81
3598.55 84
3598.68 85
3598.82 84
3598.96 81
3599.10 74
3599.23 66
3599.37 57
3599.51 49
3599.65 42
3599.78 37
3599.92 36
3600.06 37
3600.20 41
3600.33 46
3600.47 54
3600.61 61
3600.75 69
3600.89 76
3601.02 82
3601.16 87
3601.30 91
3601.44 93
3601.57 94
3601.71 95
3601.85 95
3601.99 95
3602.12 96
3602.26 96
3602.40 97
3602.54 97
3602.67 96
3602.81 93
3602.95 89
3603.09 83
3603.22 75
3603.36 68
3603.50 62
3603.64 57
3603.78 54
3603.91 53
3604.05 55
3604.19 57
3604.33 61
3604.46 64
3604.60 67
3604.74 69
3604.88 72
3605.01 73
3605.15 76
3605.29 78
3605.43 80
3605.57 83
3605.70 85
3605.84 87
3605.98 89
3606.12 90
3606.25 91
3606.39 91
3606.53 90
3606.67 89
3606.80 86
3606.94 83
3607.08 79
3607.22 74
3607.36 68
3607.49 63
3607.63 58
3607.77 53
3607.91 50
3608.04 48
3608.18 47
3608.32 48
3608.46 48
3608.60 49
3608.73 48
3608.87 46
3609.01 43
3609.15 38
3609.28 33
3609.42 27
3609.56 22
3609.70 18
3609.84 17
3609.97 19
3610.11 22
3610.25 26
3610.39 30
3610.52 34
3610.66 36
3610.80 36
3610.94 35
3611.08 32
3611.21 29
3611.35 28
3611.49 27
3611.63 29
3611.76 33
3611.90 38
3612.04 44
3612.18 48
3612.32 50
3612.45 51
3612.59 49
3612.73 45
3612.87 41
3613.01 36
3613.14 32
3613.28 29
3613.42 26
3613.56 23
3613.69 20
3613.83 19
3613.97 20
3614.11 22
3614.25 27
3614.38 34
3614.52 42
3614.66 50
3614.80 56
3614.94 62
3615.07 66
3615.21 69
3615.35 71
3615.49 73
3615.62 75
3615.76 76
3615.90 76
3616.04 75
3616.18 71
3616.31 67
3616.45 61
3616.59 56
3616.73 53
3616.87 52
3617.00 54
3617.14 59
3617.28 64
3617.42 71
3617.56 76
3617.69 81
3617.83 83
3617.97 83
3618.11 80
3618.24 76
3618.38 70
3618.52 63
3618.66 56
3618.80 50
3618.93 45
3619.07 41
3619.21 41
3619.35 42
3619.49 46
3619.62 53
3619.76 62
3619.90 72
3620.04 84
3620.18 95
3620.31 106
3620.45 114
3620.59 119
3620.73 120
3620.87 117
3621.00 111
3621.14 103
3621.28 95
3621.42 87
3621.56 81
3621.69 76
3621.83 72
3621.97 70
3622.11 68
3622.25 66
3622.38 64
3622.52 62
3622.66 60
3622.80 59
3622.94 59
3623.07 60
3623.21 60
3623.35 62
3623.49 64
3623.63 67
3623.76 70
3623.90 75
3624.04 81
3624.18 86
3624.32 91
3624.45 94
3624.59 93
3624.73 90
3624.87 84
3625.01 77
3625.15 69
3625.28 61
3625.42 56
3625.56 52
3625.70 50
3625.84 50
3625.97 49
3626.11 47
3626.25 45
3626.39 42
3626.53 38
3626.66 33
3626.80 29
3626.94 25
3627.08 22
3627.22 20
3627.35 19
3627.49 19
3627.63 20
3627.77 23
3627.91 27
3628.05 31
3628.18 37
3628.32 42
3628.46 49
3628.60 55
3628.74 62
3628.87 68
3629.01 73
3629.15 77
3629.29 80
3629.43 81
3629.56 79
3629.70 76
3629.84 72
3629.98 66
3630.12 60
3630.26 53
3630.39 47
3630.53 40
3630.67 34
3630.81 28
3630.95 22
3631.08 15
3631.22 8
3631.36 2
3631.50 0
3631.64 0
3631.78 0
3631.91 0
3632.05 0
3632.19 0
3632.33 0
3632.47 0
3632.61 1
3632.74 4
3632.88 8
3633.02 13
3633.16 19
3633.30 25
3633.43 31
3633.57 35
3633.71 38
3633.85 39
3633.99 38
3634.13 36
3634.26 34
3634.40 33
3634.54 33
3634.68 35
3634.82 37
3634.96 39
3635.09 41
3635.23 42
3635.37 43
3635.51 44
3635.65 45
3635.78 45
3635.92 45
3636.06 45
3636.20 44
3636.34 41
3636.48 38
3636.61 35
3636.75 31
3636.89 29
3637.03 27
3637.17 27
3637.31 28
3637.44 31
3637.58 34
3637.72 39
3637.86 44
3638.00 48
3638.14 52
3638.27 53
3638.41 53
3638.55 51
3638.69 49
3638.83 49
3638.97 50
3639.10 53
3639.24 59
3639.38 65
3639.52 72
3639.66 78
3639.80 84
3639.93 89
3640.07 95
3640.21 102
3640.35 110
3640.49 118
3640.63 126
3640.76 134
3640.90 141
3641.04 146
3641.18 150
3641.32 153
3641.46 155
3641.59 155
3641.73 153
3641.87 149
3642.01 143
3642.15 135
3642.29 125
3642.42 116
3642.56 109
3642.70 104
3642.84 102
3642.98 103
3643.12 107
3643.26 113
3643.39 119
3643.53 125
3643.67 129
3643.81 130
3643.95 127
3644.09 121
3644.22 111
3644.36 99
3644.50 86
3644.64 74
3644.78 63
3644.92 55
3645.05 50
3645.19 47
3645.33 48
3645.47 50
3645.61 52
3645.75 54
3645.89 55
3646.02 52
3646.16 47
3646.30 40
3646.44 30
3646.58 20
3646.72 11
3646.86 3
3646.99 0
3647.13 0
3647.27 0
3647.41 0
3647.55 0
3647.69 0
3647.82 0
3647.96 0
3648.10 0
3648.24 3
3648.38 8
3648.52 12
3648.66 17
3648.79 21
3648.93 24
3649.07 28
3649.21 31
3649.35 34
3649.49 38
3649.63 43
3649.76 47
3649.90 52
3650.04 55
3650.18 57
3650.32 58
3650.46 57
3650.60 55
3650.73 52
3650.87 49
3651.01 47
3651.15 44
3651.29 42
3651.43 39
3651.57 36
3651.70 33
3651.84 30
3651.98 29
3652.12 29
3652.26 32
3652.40 36
3652.54 39
3652.67 42
3652.81 44
3652.95 44
3653.09 44
3653.23 43
3653.37 43
3653.51 43
3653.64 45
3653.78 45
3653.92 45
3654.06 43
3654.20 41
3654.34 39
3654.48 38
3654.61 40
3654.75 45
3654.89 51
3655.03 58
3655.17 65
3655.31 71
3655.45 74
3655.58 75
3655.72 74
3655.86 72
3656.00 70
3656.14 69
3656.28 70
3656.42 72
3656.56 75
3656.69 80
3656.83 84
3656.97 88
3657.11 90
3657.25 91
3657.39 89
3657.53 85
3657.66 80
3657.80 75
3657.94 70
3658.08 66
3658.22 64
3658.36 63
3658.50 63
3658.64 63
3658.77 64
3658.91 65
3659.05 66
3659.19 68
3659.33 71
3659.47 73
3659.61 76
3659.75 77
3659.88 78
3660.02 77
3660.16 75
3660.30 72
3660.44 69
3660.58 66
3660.72 63
3660.86 61
3660.99 59
3661.13 58
3661.27 58
3661.41 58
3661.55 60
3661.69 63
3661.83 68
3661.97 73
3662.10 78
3662.24 83
3662.38 86
3662.52 88
3662.66 88
3662.80 87
3662.94 86
3663.08 85
3663.21 86
3663.35 87
3663.49 90
3663.63 92
3663.77 93
3663.91 92
3664.05 88
3664.19 83
3664.33 77
3664.46 71
3664.60 68
3664.74 66
3664.88 66
3665.02 67
3665.16 67
3665.30 66
3665.44 64
3665.57 60
3665.71 55
3665.85 50
3665.99 45
3666.13 43
3666.27 42
3666.41 43
3666.55 45
3666.69 48
3666.82 52
3666.96 56
3667.10 62
3667.24 68
3667.38 75
3667.52 82
3667.66 88
3667.80 92
3667.94 93
3668.07 93
3668.21 91
3668.35 88
3668.49 85
3668.63 83
3668.77 82
3668.91 82
3669.05 82
3669.19 81
3669.32 78
3669.46 72
3669.60 64
3669.74 53
3669.88 42
3670.02 33
3670.16 25
3670.30 21
3670.44 21
3670.57 25
3670.71 31
3670.85 39
3670.99 47
3671.13 56
3671.27 64
3671.41 72
3671.55 79
3671.69 84
3671.83 87
3671.96 86
3672.10 83
3672.24 77
3672.38 69
3672.52 59
3672.66 50
3672.80 42
3672.94 36
3673.08 33
3673.21 33
3673.35 34
3673.49 36
3673.63 36
3673.77 35
3673.91 32
3674.05 26
3674.19 19
3674.33 12
3674.47 7
3674.60 3
3674.74 3
3674.88 4
3675.02 7
3675.16 10
3675.30 14
3675.44 17
3675.58 19
3675.72 20
3675.86 21
3676.00 20
3676.13 19
3676.27 17
3676.41 14
3676.55 12
3676.69 11
3676.83 11
3676.97 13
3677.11 15
3677.25 18
3677.39 21
3677.52 23
3677.66 24
3677.80 24
3677.94 23
3678.08 22
3678.22 22
3678.36 23
3678.50 25
3678.64 28
3678.78 32
3678.92 36
3679.05 41
3679.19 46
3679.33 50
3679.47 54
3679.61 56
3679.75 57
3679.89 57
3680.03 54
3680.17 50
3680.31 45
3680.45 38
3680.58 31
3680.72 24
3680.86 17
3681.00 10
3681.14 3
3681.28 0
3681.42 0
3681.56 0
3681.70 0
3681.84 0
3681.98 0
3682.12 0
3682.25 0
3682.39 4
3682.53 11
3682.67 18
3682.81 24
3682.95 28
3683.09 31
3683.23 34
3683.37 36
3683.51 37
3683.65 37
3683.79 36
3683.92 34
3684.06 30
3684.20 24
3684.34 19
3684.48 14
3684.62 9
3684.76 6
3684.90 3
3685.04 2
3685.18 0
3685.32 0
3685.46 0
3685.59 0
3685.73 0
3685.87 0
3686.01 0
3686.15 0
3686.29 0
3686.43 4
3686.57 9
3686.71 14
3686.85 19
3686.99 24
3687.13 29
3687.27 34
3687.40 38
3687.54 42
3687.68 45
3687.82 47
3687.96 49
3688.10 51
3688.24 53
3688.38 57
3688.52 61
3688.66 66
3688.80 70
3688.94 74
3689.08 77
3689.22 79
3689.35 79
3689.49 79
3689.63 78
3689.77 77
3689.91 76
3690.05 75
3690.19 75
3690.33 74
3690.47 73
3690.61 72
3690.75 71
3690.89 69
3691.03 67
3691.17 65
3691.31 63
3691.44 60
3691.58 57
3691.72 53
3691.86 48
3692.00 44
3692.14 41
3692.28 39
3692.42 39
3692.56 41
3692.70 45
3692.84 52
3692.98 60
3693.12 70
3693.26 79
3693.40 88
3693.53 95
3693.67 101
3693.81 106
3693.95 110
3694.09 114
3694.23 119
3694.37 124
3694.51 130
3694.65 136
3694.79 142
3694.93 148
3695.07 152
3695.21 154
3695.35 154
3695.49 152
3695.63 148
3695.76 143
3695.90 137
3696.04 132
3696.18 128
3696.32 125
3696.46 124
3696.60 124
3696.74 124
3696.88 124
3697.02 123
3697.16 122
3697.30 120
3697.44 116
3697.58 113
3697.72 108
3697.86 103
3698.00 97
3698.14 91
3698.27 87
3698.41 83
3698.55 82
3698.69 83
3698.83 85
3698.97 88
3699.11 90
3699.25 90
3699.39 89
3699.53 87
3699.67 85
3699.81 84
3699.95 85
3700.09 88
3700.23 92
3700.37 98
3700.51 103
3700.65 108
3700.79 111
3700.92 112
3701.06 111
3701.20 110
3701.34 108
3701.48 106
3701.62 104
3701.76 103
3701.90 102
3702.04 101
3702.18 100
3702.32 97
3702.46 94
3702.60 90
3702.74 87
3702.88 86
3703.02 86
3703.16 88
3703.30 92
3703.44 97
3703.58 102
3703.72 106
3703.86 109
3703.99 111
3704.13 111
3704.27 110
3704.41 108
3704.55 106
3704.69 104
3704.83 102
3704.97 100
3705.11 100
3705.25 99
3705.39 99
3705.53 100
3705.67 100
3705.81 101
3705.95 102
3706.09 103
3706.23 105
3706.37 106
3706.51 107
3706.65 108
3706.79 108
3706.93 108
3707.07 108
3707.21 109
3707.35 110
3707.48 111
3707.62 112
3707.76 112
3707.90 113
3708.04 114
3708.18 115
3708.32 119
3708.46 124
3708.60 131
3708.74 139
3708.88 147
3709.02 153
3709.16 155
3709.30 156
3709.44 155
3709.58 153
3709.72 153
3709.86 154
3710.00 157
3710.14 162
3710.28 166
3710.42 169
3710.56 168
3710.70 165
3710.84 159
3710.98 152
3711.12 144
3711.26 138
3711.40 134
3711.54 132
3711.67 133
3711.81 135
3711.95 138
3712.09 140
3712.23 142
3712.37 143
3712.51 141
3712.65 138
3712.79 133
3712.93 128
3713.07 122
3713.21 116
3713.35 111
3713.49 106
3713.63 103
3713.77 100
3713.91 98
3714.05 97
3714.19 97
3714.33 98
3714.47 100
3714.61 103
3714.75 108
3714.89 113
3715.03 118
3715.17 123
3715.31 127
3715.45 129
3715.59 129
3715.73 128
3715.87 128
3716.01 128
3716.15 130
3716.29 136
3716.43 144
3716.57 154
3716.71 165
3716.85 175
3716.99 183
3717.13 186
3717.27 185
3717.41 178
3717.55 167
3717.68 154
3717.82 139
3717.96 124
3718.10 112
3718.24 101
3718.38 93
3718.52 87
3718.66 81
3718.80 76
3718.94 70
3719.08 64
3719.22 56
3719.36 49
3719.50 42
3719.64 38
3719.78 36
3719.92 37
3720.06 40
3720.20 45
3720.34 50
3720.48 55
3720.62 58
3720.76 61
3720.90 63
3721.04 65
3721.18 67
3721.32 69
3721.46 71
3721.60 71
3721.74 69
3721.88 65
3722.02 60
3722.16 55
3722.30 50
3722.44 45
3722.58 41
3722.72 38
3722.86 34
3723.00 31
3723.14 29
3723.28 27
3723.42 27
3723.56 28
3723.70 31
3723.84 36
3723.98 41
3724.12 45
3724.26 48
3724.40 48
3724.54 45
3724.68 38
3724.82 29
3724.96 17
3725.10 4
3725.24 0
3725.38 0
3725.52 0
3725.66 0
3725.80 0
3725.94 0
3726.08 0
3726.22 0
3726.36 9
3726.50 21
3726.64 31
3726.78 38
3726.92 43
3727.06 46
3727.20 47
3727.34 47
3727.48 48
3727.62 49
3727.76 52
3727.90 57
3728.04 63
3728.18 70
3728.32 78
3728.46 85
3728.60 90
3728.74 94
3728.88 95
3729.02 94
3729.16 89
3729.30 82
3729.44 74
3729.58 64
3729.72 54
3729.86 45
3730.00 37
3730.14 32
3730.28 29
3730.42 28
3730.56 30
3730.70 33
3730.84 36
3730.98 41
3731.12 45
3731.26 50
3731.40 53
3731.54 57
3731.68 60
3731.82 62
3731.96 65
3732.10 67
3732.24 69
3732.38 70
3732.52 70
3732.66 70
3732.80 69
3732.94 68
3733.08 67
3733.22 67
3733.36 67
3733.50 67
3733.64 67
3733.78 66
3733.92 64
3734.06 62
3734.20 60
3734.34 59
3734.48 60
3734.62 63
3734.76 70
3734.90 81
3735.04 94
3735.18 110
3735.32 126
3735.46 142
3735.60 156
3735.74 165
3735.88 171
3736.02 173
3736.16 170
3736.30 165
3736.44 159
3736.59 153
3736.73 148
3736.87 144
3737.01 142
3737.15 139
3737.29 135
3737.43 130
3737.57 122
3737.71 114
3737.85 106
3737.99 100
3738.13 96
3738.27 95
3738.41 97
3738.55 101
3738.69 104
3738.83 108
3738.97 110
3739.11 113
3739.25 115
3739.39 119
3739.53 124
3739.67 129
3739.81 134
3739.95 139
3740.09 142
3740.23 142
3740.37 138
3740.51 133
3740.65 124
3740.79 115
3740.93 105
3741.07 96
3741.21 89
3741.35 84
3741.49 81
3741.63 80
3741.77 81
3741.91 84
3742.05 87
3742.19 90
3742.33 93
3742.47 96
3742.62 98
3742.76 100
3742.90 102
3743.04 103
3743.18 103
3743.32 102
3743.46 100
3743.60 98
3743.74 95
3743.88 93
3744.02 91
3744.16 89
3744.30 87
3744.44 85
3744.58 82
3744.72 77
3744.86 72
3745.00 66
3745.14 60
3745.28 54
3745.42 51
3745.56 50
3745.70 51
3745.84 53
3745.98 56
3746.12 59
3746.26 60
3746.40 59
3746.54 55
3746.68 50
3746.83 43
3746.97 37
3747.11 33
3747.25 30
3747.39 30
3747.53 31
3747.67 34
3747.81 38
3747.95 41
3748.09 43
3748.23 44
3748.37 43
3748.51 41
3748.65 39
3748.79 38
3748.93 38
3749.07 39
3749.21 42
3749.35 46
3749.49 49
3749.63 51
3749.77 51
3749.91 50
3750.05 48
3750.19 45
3750.34 41
3750.48 39
3750.62 37
3750.76 38
3750.90 40
3751.04 45
3751.18 50
3751.32 57
3751.46 62
3751.60 66
3751.74 68
3751.88 67
3752.02 65
3752.16 61
3752.30 58
3752.44 56
3752.58 55
3752.72 55
3752.86 54
3753.00 52
3753.14 48
3753.28 43
3753.43 37
3753.57 31
3753.71 25
3753.85 22
3753.99 21
3754.13 21
3754.27 21
3754.41 20
3754.55 19
3754.69 17
3754.83 13
3754.97 10
3755.11 7
3755.25 5
3755.39 5
3755.53 6
3755.67 9
3755.81 13
3755.95 16
3756.10 18
3756.24 17
3756.38 16
3756.52 13
3756.66 11
3756.80 11
3756.94 12
3757.08 16
3757.22 21
3757.36 26
3757.50 30
3757.64 31
3757.78 30
3757.92 26
3758.06 21
3758.20 15
3758.34 9
3758.48 5
3758.63 1
3758.77 0
3758.91 0
3759.05 0
3759.19 0
3759.33 0
3759.47 0
3759.61 0
3759.75 0
3759.89 0
3760.03 1
3760.17 5
3760.31 11
3760.45 19
3760.59 29
3760.73 40
3760.88 50
3761.02 60
3761.16 68
3761.30 74
3761.44 77
3761.58 79
3761.72 79
3761.86 78
3762.00 76
3762.14 73
3762.28 70
3762.42 68
3762.56 66
3762.70 65
3762.84 63
3762.99 61
3763.13 56
3763.27 50
3763.41 44
3763.55 37
3763.69 32
3763.83 29
3763.97 28
3764.11 28
3764.25 29
3764.39 29
3764.53 27
3764.67 24
3764.81 20
3764.95 17
3765.10 16
3765.24 15
3765.38 17
3765.52 19
3765.66 21
3765.80 23
3765.94 24
3766.08 23
3766.22 22
3766.36 21
3766.50 20
3766.64 19
3766.78 19
3766.93 19
3767.07 20
3767.21 21
3767.35 22
3767.49 23
3767.63 24
3767.77 26
3767.91 28
3768.05 29
3768.19 31
3768.33 33
3768.47 34
3768.61 34
3768.76 35
3768.90 36
3769.04 38
3769.18 41
3769.32 46
3769.46 51
3769.60 56
3769.74 60
3769.88 62
3770.02 62
3770.16 59
3770.30 54
3770.44 48
3770.59 42
3770.73 36
3770.87 32
3771.01 30
3771.15 31
3771.29 33
3771.43 37
3771.57 41
3771.71 47
3771.85 51
3771.99 55
3772.13 59
3772.28 61
3772.42 64
3772.56 66
3772.70 70
3772.84 75
3772.98 81
3773.12 89
3773.26 98
3773.40 105
3773.54 110
3773.68 113
3773.82 113
3773.97 112
3774.11 108
3774.25 105
3774.39 103
3774.53 103
3774.67 104
3774.81 105
3774.95 108
3775.09 110
3775.23 111
3775.37 112
3775.52 111
3775.66 109
3775.80 107
3775.94 104
3776.08 101
3776.22 98
3776.36 96
3776.50 94
3776.64 93
3776.78 93
3776.92 92
3777.07 91
3777.21 89
3777.35 85
3777.49 79
3777.63 71
3777.77 61
3777.91 52
3778.05 45
3778.19 39
3778.33 36
3778.48 35
3778.62 37
3778.76 40
3778.90 44
3779.04 49
3779.18 54
3779.32 58
3779.46 61
3779.60 62
3779.74 60
3779.88 56
3780.03 50
3780.17 43
3780.31 35
3780.45 30
3780.59 26
3780.73 24
3780.87 25
3781.01 27
3781.15 30
3781.29 32
3781.44 34
3781.58 35
3781.72 37
3781.86 39
3782.00 41
3782.14 45
3782.28 50
3782.42 56
3782.56 62
3782.71 69
3782.85 74
3782.99 79
3783.13 82
3783.27 83
3783.41 81
3783.55 78
3783.69 74
3783.83 71
3783.97 70
3784.12 74
3784.26 81
3784.40 93
3784.54 107
3784.68 122
3784.82 137
3784.96 149
3785.10 159
3785.24 166
3785.39 171
3785.53 174
3785.67 175
3785.81 177
3785.95 178
3786.09 179
3786.23 181
3786.37 183
3786.51 188
3786.66 194
3786.80 201
3786.94 210
3787.08 221
3787.22 234
3787.36 249
3787.50 265
3787.64 282
3787.78 298
3787.93 313
3788.07 326
3788.21 339
3788.35 351
3788.49 364
3788.63 379
3788.77 397
3788.91 419
3789.05 442
3789.20 464
3789.34 483
3789.48 498
3789.62 507
3789.76 509
3789.90 507
3790.04 500
3790.18 492
3790.33 482
3790.47 472
3790.61 463
3790.75 455
3790.89 448
3791.03 442
3791.17 438
3791.31 434
3791.45 430
3791.60 425
3791.74 418
3791.88 409
3792.02 398
3792.16 387
3792.30 376
3792.44 365
3792.58 355
3792.73 345
3792.87 334
3793.01 322
3793.15 308
3793.29 293
3793.43 278
3793.57 264
3793.71 251
3793.86 241
3794.00 232
3794.14 225
3794.28 218
3794.42 210
3794.56 201
3794.70 192
3794.84 183
3794.99 175
3795.13 168
3795.27 163
3795.41 159
3795.55 155
3795.69 152
3795.83 148
3795.97 144
3796.12 140
3796.26 135
3796.40 130
3796.54 125
3796.68 120
3796.82 116
3796.96 113
3797.11 110
3797.25 108
3797.39 107
3797.53 106
3797.67 106
3797.81 107
3797.95 110
3798.09 115
3798.24 121
3798.38 128
3798.52 134
3798.66 139
3798.80 143
3798.94 146
3799.08 147
3799.23 147
3799.37 147
3799.51 147
3799.65 148
3799.79 148
3799.93 147
3800.07 147
3800.21 146
3800.36 145
3800.50 142
3800.64 138
3800.78 133
3800.92 127
3801.06 122
3801.20 117
3801.35 114
3801.49 113
3801.63 114
3801.77 115
3801.91 116
3802.05 117
3802.19 117
3802.34 117
3802.48 117
3802.62 116
3802.76 114
3802.90 112
3803.04 107
3803.18 101
3803.33 92
3803.47 84
3803.61 76
3803.75 70
3803.89 67
3804.03 67
3804.17 68
3804.32 70
3804.46 70
3804.60 68
3804.74 64
3804.88 59
3805.02 54
3805.16 50
3805.31 48
3805.45 49
3805.59 52
3805.73 57
3805.87 61
3806.01 63
3806.15 64
3806.30 64
3806.44 62
3806.58 60
3806.72 58
3806.86 57
3807.00 56
3807.14 57
3807.29 58
3807.43 60
3807.57 62
3807.71 65
3807.85 68
3807.99 70
3808.14 71
3808.28 71
3808.42 70
3808.56 68
3808.70 64
3808.84 60
3808.98 55
3809.13 50
3809.27 46
3809.41 41
3809.55 38
3809.69 36
3809.83 35
3809.98 36
3810.12 40
3810.26 46
3810.40 54
3810.54 64
3810.68 73
3810.82 81
3810.97 87
3811.11 90
3811.25 90
3811.39 85
3811.53 78
3811.67 69
3811.82 58
3811.96 48
3812.10 39
3812.24 31
3812.38 26
3812.52 22
3812.67 19
3812.81 17
3812.95 14
3813.09 10
3813.23 5
3813.37 1
3813.51 0
3813.66 0
3813.80 0
3813.94 0
3814.08 0
3814.22 0
3814.36 0
3814.51 0
3814.65 3
3814.79 7
3814.93 11
3815.07 14
3815.21 16
3815.36 18
3815.50 20
3815.64 23
3815.78 26
3815.92 30
3816.06 36
3816.21 42
3816.35 48
3816.49 54
3816.63 60
3816.77 66
3816.91 72
3817.06 77
3817.20 81
3817.34 85
3817.48 88
3817.62 90
3817.76 92
3817.91 94
3818.05 96
3818.19 98
3818.33 100
3818.47 103
3818.61 106
3818.76 109
3818.90 112
3819.04 115
3819.18 117
3819.32 119
3819.46 118
3819.61 116
3819.75 112
3819.89 106
3820.03 100
3820.17 94
3820.32 88
3820.46 83
3820.60 79
3820.74 76
3820.88 72
3821.02 70
3821.17 67
3821.31 66
3821.45 65
3821.59 64
3821.73 64
3821.87 65
3822.02 65
3822.16 66
3822.30 67
3822.44 70
3822.58 74
3822.73 80
3822.87 87
3823.01 96
3823.15 103
3823.29 109
3823.43 113
3823.58 114
3823.72 113
3823.86 109
3824.00 103
3824.14 96
3824.29 88
3824.43 80
3824.57 72
3824.71 65
3824.85 59
3824.99 54
3825.14 50
3825.28 49
3825.42 49
3825.56 51
3825.70 54
3825.85 57
3825.99 60
3826.13 62
3826.27 63
3826.41 63
3826.55 62
3826.70 60
3826.84 58
3826.98 57
3827.12 56
3827.26 56
3827.41 57
3827.55 58
3827.69 58
3827.83 58
3827.97 58
3828.12 57
3828.26 56
3828.40 54
3828.54 51
3828.68 48
3828.82 45
3828.97 42
3829.11 40
3829.25 38
3829.39 38
3829.53 39
3829.68 40
3829.82 41
3829.96 43
3830.10 44
3830.24 44
3830.39 43
3830.53 42
3830.67 42
3830.81 41
3830.95 41
3831.10 41
3831.24 42
3831.38 42
3831.52 41
3831.66 38
3831.80 33
3831.95 27
3832.09 19
3832.23 11
3832.37 4
3832.51 0
3832.66 0
3832.80 1
3832.94 6
3833.08 13
3833.22 21
3833.37 30
3833.51 39
3833.65 48
3833.79 55
3833.93 62
3834.08 67
3834.22 71
3834.36 74
3834.50 75
3834.64 77
3834.79 78
3834.93 79
3835.07 81
3835.21 84
3835.35 88
3835.50 92
3835.64 97
3835.78 102
3835.92 108
3836.06 114
3836.21 120
3836.35 124
3836.49 128
3836.63 129
3836.77 130
3836.92 130
3837.06 131
3837.20 132
3837.34 136
3837.49 142
3837.63 148
3837.77 155
3837.91 160
3838.05 163
3838.20 163
3838.34 160
3838.48 154
3838.62 148
3838.76 142
3838.91 137
3839.05 135
3839.19 136
3839.33 138
3839.47 142
3839.62 146
3839.76 150
3839.90 153
3840.04 157
3840.18 161
3840.33 166
3840.47 172
3840.61 178
3840.75 184
3840.90 188
3841.04 189
3841.18 188
3841.32 184
3841.46 177
3841.61 169
3841.75 162
3841.89 155
3842.03 150
3842.17 146
3842.32 142
3842.46 139
3842.60 136
3842.74 131
3842.89 127
3843.03 123
3843.17 121
3843.31 119
3843.45 119
3843.60 119
3843.74 118
3843.88 116
3844.02 112
3844.16 107
3844.31 100
3844.45 95
3844.59 91
3844.73 90
3844.88 91
3845.02 95
3845.16 100
3845.30 105
3845.44 108
3845.59 108
3845.73 106
3845.87 100
3846.01 94
3846.16 86
3846.30 80
3846.44 75
3846.58 72
3846.72 71
3846.87 72
3847.01 72
3847.15 72
3847.29 70
3847.44 67
3847.58 63
3847.72 59
3847.86 56
3848.00 55
3848.15 56
3848.29 58
3848.43 62
3848.57 67
3848.72 72
3848.86 76
3849.00 79
3849.14 80
3849.29 79
3849.43 77
3849.57 72
3849.71 66
3849.85 58
3850.00 50
3850.14 43
3850.28 37
3850.42 32
3850.57 28
3850.71 26
3850.85 25
3850.99 24
3851.14 23
3851.28 21
3851.42 20
3851.56 18
3851.70 16
3851.85 13
3851.99 10
3852.13 7
3852.27 4
3852.42 0
3852.56 0
3852.70 0
3852.84 0
3852.99 0
3853.13 0
3853.27 0
3853.41 0
3853.55 1
3853.70 9
3853.84 17
3853.98 24
3854.12 28
3854.27 30
3854.41 30
3854.55 28
3854.69 27
3854.84 27
3854.98 29
3855.12 32
3855.26 35
3855.41 37
3855.55 37
3855.69 35
3855.83 31
3855.98 25
3856.12 18
3856.26 12
3856.40 5
3856.54 0
3856.69 0
3856.83 0
3856.97 0
3857.11 0
3857.26 0
3857.40 0
3857.54 0
3857.68 0
3857.83 8
3857.97 19
3858.11 31
3858.25 42
3858.40 54
3858.54 64
3858.68 73
3858.82 80
3858.97 85
3859.11 88
3859.25 89
3859.39 88
3859.54 83
3859.68 77
3859.82 69
3859.96 60
3860.11 51
3860.25 42
3860.39 34
3860.53 28
3860.68 24
3860.82 22
3860.96 22
3861.10 22
3861.25 21
3861.39 21
3861.53 19
3861.67 16
3861.82 13
3861.96 9
3862.10 7
3862.24 5
3862.39 5
3862.53 5
3862.67 7
3862.81 9
3862.96 11
3863.10 14
3863.24 17
3863.38 20
3863.53 22
3863.67 23
3863.81 22
3863.95 20
3864.10 18
3864.24 14
3864.38 11
3864.52 9
3864.67 8
3864.81 6
3864.95 5
3865.09 4
3865.24 1
3865.38 0
3865.52 0
3865.66 0
3865.81 0
3865.95 0
3866.09 2
3866.23 8
3866.38 15
3866.52 23
3866.66 32
3866.81 40
3866.95 46
3867.09 51
3867.23 53
3867.38 54
3867.52 53
3867.66 53
3867.80 53
3867.95 53
3868.09 54
3868.23 55
3868.37 55
3868.52 53
3868.66 50
3868.80 44
3868.94 37
3869.09 31
3869.23 25
3869.37 20
3869.52 18
3869.66 17
3869.80 18
3869.94 20
3870.09 24
3870.23 28
3870.37 34
3870.51 41
3870.66 48
3870.80 54
3870.94 60
3871.08 64
3871.23 66
3871.37 65
3871.51 62
3871.66 58
3871.80 53
3871.94 50
3872.08 47
3872.23 46
3872.37 46
3872.51 46
3872.65 45
3872.80 43
3872.94 39
3873.08 33
3873.22 28
3873.37 22
3873.51 19
3873.65 18
3873.80 20
3873.94 24
3874.08 29
3874.22 36
3874.37 43
3874.51 49
3874.65 55
3874.79 59
3874.94 62
3875.08 63
3875.22 63
3875.37 61
3875.51 59
3875.65 54
3875.79 49
3875.94 43
3876.08 37
3876.22 31
3876.37 25
3876.51 22
3876.65 20
3876.79 19
3876.94 20
3877.08 21
3877.22 21
3877.36 21
3877.51 18
3877.65 15
3877.79 10
3877.94 4
3878.08 0
3878.22 0
3878.36 0
3878.51 0
3878.65 0
3878.79 0
3878.94 0
3879.08 0
3879.22 2
3879.36 5
3879.51 9
3879.65 12
3879.79 16
3879.94 19
3880.08 24
3880.22 28
3880.36 31
3880.51 34
3880.65 34
3880.79 34
3880.94 32
3881.08 30
3881.22 28
3881.36 26
3881.51 25
3881.65 24
3881.79 23
3881.94 22
3882.08 20
3882.22 18
3882.36 15
3882.51 14
3882.65 14
3882.79 16
3882.94 20
3883.08 24
3883.22 30
3883.36 34
3883.51 36
3883.65 36
3883.79 33
3883.94 28
3884.08 22
3884.22 16
3884.37 11
3884.51 7
3884.65 5
3884.79 6
3884.94 7
3885.08 9
3885.22 12
3885.37 14
3885.51 16
3885.65 18
3885.79 19
3885.94 20
3886.08 21
3886.22 20
3886.37 19
3886.51 18
3886.65 15
3886.80 13
3886.94 11
3887.08 11
3887.22 13
3887.37 17
3887.51 24
3887.65 34
3887.80 44
3887.94 56
3888.08 67
3888.22 75
3888.37 80
3888.51 83
3888.65 82
3888.80 79
3888.94 75
3889.08 70
3889.23 66
3889.37 63
3889.51 61
3889.66 61
3889.80 62
3889.94 63
3890.08 62
3890.23 60
3890.37 55
3890.51 47
3890.66 37
3890.80 26
3890.94 15
3891.09 7
3891.23 3
3891.37 4
3891.51 9
3891.66 18
3891.80 28
3891.94 40
3892.09 50
3892.23 58
3892.37 64
3892.52 68
3892.66 70
3892.80 72
3892.95 73
3893.09 75
3893.23 77
3893.37 78
3893.52 77
3893.66 75
3893.80 71
3893.95 65
3894.09 58
3894.23 51
3894.38 43
3894.52 36
3894.66 30
3894.81 23
3894.95 18
3895.09 12
3895.23 7
3895.38 3
3895.52 0
3895.66 0
3895.81 0
3895.95 0
3896.09 0
3896.24 0
3896.38 0
3896.52 0
3896.67 0
3896.81 0
3896.95 0
3897.10 5
3897.24 10
3897.38 17
3897.53 25
3897.67 32
3897.81 40
3897.95 46
3898.10 52
3898.24 56
3898.38 59
3898.53 60
3898.67 60
3898.81 59
3898.96 56
3899.10 54
3899.24 52
3899.39 50
3899.53 49
3899.67 49
3899.82 48
3899.96 47
3900.10 45
3900.25 43
3900.39 42
3900.53 41
3900.68 42
3900.82 44
3900.96 47
3901.11 49
3901.25 49
3901.39 48
3901.53 45
3901.68 43
3901.82 40
3901.96 40
3902.11 41
3902.25 44
3902.39 47
3902.54 51
3902.68 55
3902.82 57
3902.97 58
3903.11 58
3903.25 57
3903.40 55
3903.54 51
3903.68 47
3903.83 42
3903.97 38
3904.11 34
3904.26 32
3904.40 32
3904.54 34
3904.69 37
3904.83 42
3904.97 47
3905.12 52
3905.26 56
3905.40 58
3905.55 58
3905.69 58
3905.83 57
3905.98 57
3906.12 56
3906.26 56
3906.41 55
3906.55 53
3906.69 49
3906.84 43
3906.98 35
3907.12 26
3907.27 17
3907.41 8
3907.55 1
3907.70 0
3907.84 0
3907.98 0
3908.13 7
3908.27 15
3908.41 24
3908.56 33
3908.70 40
3908.84 45
3908.99 47
3909.13 48
3909.27 48
3909.42 49
3909.56 50
3909.70 52
3909.85 56
3909.99 60
3910.13 64
3910.28 68
3910.42 72
3910.56 76
3910.71 81
3910.85 88
3910.99 97
3911.14 108
3911.28 120
3911.42 132
3911.57 144
3911.71 153
3911.85 160
3912.00 163
3912.14 165
3912.29 164
3912.43 163
3912.57 162
3912.72 160
3912.86 159
3913.00 156
3913.15 153
3913.29 148
3913.43 141
3913.58 132
3913.72 122
3913.86 111
3914.01 100
3914.15 90
3914.29 79
3914.44 70
3914.58 60
3914.72 52
3914.87 46
3915.01 40
3915.15 36
3915.30 34
3915.44 32
3915.59 31
3915.73 31
3915.87 30
3916.02 30
3916.16 30
3916.30 30
3916.45 29
3916.59 28
3916.73 27
3916.88 25
3917.02 23
3917.16 22
3917.31 20
3917.45 20
3917.59 20
3917.74 21
3917.88 22
3918.02 24
3918.17 26
3918.31 28
3918.46 31
3918.60 33
3918.74 35
3918.89 35
3919.03 35
3919.17 32
3919.32 28
3919.46 22
3919.60 16
3919.75 9
3919.89 3
3920.03 0
3920.18 0
3920.32 0
3920.47 0
3920.61 0
3920.75 0
3920.90 0
3921.04 0
3921.18 3
3921.33 7
3921.47 11
3921.61 14
3921.76 16
3921.90 18
3922.05 20
3922.19 22
3922.33 26
3922.48 30
3922.62 35
3922.76 38
3922.91 40
3923.05 40
3923.19 38
3923.34 35
3923.48 31
3923.63 26
3923.77 22
3923.91 19
3924.06 16
3924.20 14
3924.34 12
3924.49 12
3924.63 12
3924.77 15
3924.92 18
3925.06 22
3925.21 28
3925.35 33
3925.49 38
3925.64 43
3925.78 47
3925.92 50
3926.07 52
3926.21 52
3926.35 49
3926.50 45
3926.64 40
3926.79 34
3926.93 28
3927.07 23
3927.22 21
3927.36 20
3927.50 22
3927.65 26
3927.79 33
3927.94 41
3928.08 51
3928.22 62
3928.37 75
3928.51 88
3928.65 99
3928.80 108
3928.94 114
3929.09 117
3929.23 118
3929.37 118
3929.52 117
3929.66 117
3929.80 117
3929.95 116
3930.09 114
3930.24 111
3930.38 107
3930.52 102
3930.67 98
3930.81 94
3930.95 91
3931.10 88
3931.24 85
3931.39 81
3931.53 77
3931.67 72
3931.82 68
3931.96 64
3932.10 62
3932.25 61
3932.39 61
3932.54 63
3932.68 65
3932.82 68
3932.97 71
3933.11 75
3933.26 78
3933.40 81
3933.54 83
3933.69 85
3933.83 86
3933.97 86
3934.12 84
3934.26 82
3934.41 78
3934.55 74
3934.69 70
3934.84 66
3934.98 62
3935.13 60
3935.27 59
3935.41 60
3935.56 62
3935.70 65
3935.84 68
3935.99 70
3936.13 71
3936.28 72
3936.42 71
3936.56 70
3936.71 70
3936.85 71
3937.00 74
3937.14 78
3937.28 83
3937.43 88
3937.57 92
3937.71 93
3937.86 91
3938.00 86
3938.15 79
3938.29 71
3938.43 64
3938.58 57
3938.72 52
3938.87 48
3939.01 47
3939.15 47
3939.30 48
3939.44 50
3939.59 50
3939.73 50
3939.87 50
3940.02 49
3940.16 48
3940.31 48
3940.45 48
3940.59 47
3940.74 47
3940.88 46
3941.03 46
3941.17 45
3941.31 46
3941.46 48
3941.60 51
3941.75 55
3941.89 59
3942.03 63
3942.18 65
3942.32 66
3942.47 65
3942.61 64
3942.75 62
3942.90 60
3943.04 59
3943.19 58
3943.33 58
3943.47 58
3943.62 58
3943.76 59
3943.91 60
3944.05 60
3944.19 60
3944.34 59
3944.48 58
3944.63 57
3944.77 56
3944.91 55
3945.06 55
3945.20 53
3945.35 51
3945.49 47
3945.63 41
3945.78 32
3945.92 23
3946.07 15
3946.21 9
3946.35 6
3946.50 6
3946.64 10
3946.79 16
3946.93 23
3947.07 29
3947.22 33
3947.36 35
3947.51 34
3947.65 30
3947.79 25
3947.94 20
3948.08 13
3948.23 7
3948.37 1
3948.51 0
3948.66 0
3948.80 0
3948.95 0
3949.09 0
3949.24 0
3949.38 0
3949.52 0
3949.67 8
3949.81 21
3949.96 35
3950.10 49
3950.24 61
3950.39 69
3950.53 75
3950.68 78
3950.82 79
3950.97 80
3951.11 82
3951.25 85
3951.40 88
3951.54 93
3951.69 97
3951.83 100
3951.97 102
3952.12 103
3952.26 103
3952.41 103
3952.55 104
3952.69 106
3952.84 108
3952.98 112
3953.13 117
3953.27 122
3953.42 127
3953.56 132
3953.70 135
3953.85 137
3953.99 138
3954.14 137
3954.28 135
3954.43 132
3954.57 131
3954.71 131
3954.86 133
3955.00 138
3955.15 146
3955.29 154
3955.43 161
3955.58 167
3955.72 169
3955.87 168
3956.01 162
3956.16 153
3956.30 142
3956.44 130
3956.59 117
3956.73 106
3956.88 97
3957.02 90
3957.17 86
3957.31 82
3957.45 79
3957.60 76
3957.74 73
3957.89 70
3958.03 67
3958.18 65
3958.32 63
3958.46 63
3958.61 63
3958.75 63
3958.90 63
3959.04 62
3959.19 61
3959.33 59
3959.47 56
3959.62 51
3959.76 46
3959.91 40
3960.05 34
3960.20 28
3960.34 24
3960.48 22
3960.63 23
3960.77 25
3960.92 30
3961.06 35
3961.21 40
3961.35 45
3961.49 48
3961.64 49
3961.78 48
3961.93 46
3962.07 43
3962.22 40
3962.36 38
3962.50 37
3962.65 38
3962.79 39
3962.94 40
3963.08 40
3963.23 38
3963.37 35
3963.52 32
3963.66 28
3963.80 26
3963.95 25
3964.09 28
3964.24 33
3964.38 39
3964.53 47
3964.67 53
3964.81 58
3964.96 60
3965.10 59
3965.25 56
3965.39 51
3965.54 46
3965.68 41
3965.83 39
3965.97 39
3966.11 42
3966.26 45
3966.40 48
3966.55 49
3966.69 47
3966.84 44
3966.98 38
3967.13 32
3967.27 26
3967.41 22
3967.56 19
3967.70 18
3967.85 19
3967.99 20
3968.14 22
3968.28 23
3968.43 24
3968.57 25
3968.71 25
3968.86 24
3969.00 24
3969.15 23
3969.29 23
3969.44 23
3969.58 24
3969.73 25
3969.87 27
3970.01 29
3970.16 32
3970.30 34
3970.45 37
3970.59 39
3970.74 40
3970.88 41
3971.03 39
3971.17 36
3971.32 31
3971.46 25
3971.60 18
3971.75 10
3971.89 3
3972.04 0
3972.18 0
3972.33 0
3972.47 0
3972.62 0
3972.76 0
3972.91 0
3973.05 0
3973.19 0
3973.34 3
3973.48 7
3973.63 13
3973.77 18
3973.92 21
3974.06 23
3974.21 22
3974.35 17
3974.50 11
3974.64 3
3974.78 0
3974.93 0
3975.07 0
3975.22 0
3975.36 0
3975.51 0
3975.65 4
3975.80 10
3975.94 14
3976.09 17
3976.23 18
3976.38 19
3976.52 20
3976.66 22
3976.81 26
3976.95 33
3977.10 42
3977.24 52
3977.39 64
3977.53 76
3977.68 87
3977.82 96
3977.97 103
3978.11 108
3978.26 109
3978.40 108
3978.54 105
3978.69 100
3978.83 95
3978.98 90
3979.12 85
3979.27 82
3979.41 79
3979.56 78
3979.70 77
3979.85 75
3979.99 72
3980.14 69
3980.28 64
3980.43 60
3980.57 56
3980.71 54
3980.86 54
3981.00 56
3981.15 59
3981.29 64
3981.44 68
3981.58 71
3981.73 73
3981.87 72
3982.02 70
3982.16 67
3982.31 63
3982.45 61
3982.60 62
3982.74 65
3982.89 70
3983.03 76
3983.17 82
3983.32 86
3983.46 87
3983.61 84
3983.75 78
3983.90 70
3984.04 62
3984.19 53
3984.33 46
3984.48 41
3984.62 39
3984.77 39
3984.91 42
3985.06 48
3985.20 57
3985.35 68
3985.49 80
3985.64 93
3985.78 103
3985.92 110
3986.07 113
3986.21 112
3986.36 107
3986.50 99
3986.65 90
3986.79 82
3986.94 76
3987.08 74
3987.23 75
3987.37 77
3987.52 80
3987.66 83
3987.81 83
3987.95 80
3988.10 74
3988.24 68
3988.39 61
3988.53 54
3988.68 49
3988.82 46
3988.97 45
3989.11 44
3989.26 45
3989.40 45
3989.55 45
3989.69 45
3989.84 44
3989.98 42
3990.12 40
3990.27 37
3990.41 35
3990.56 34
3990.70 34
3990.85 36
3990.99 38
3991.14 41
3991.28 43
3991.43 45
3991.57 45
3991.72 44
3991.86 43
3992.01 42
3992.15 42
3992.30 42
3992.44 42
3992.59 41
3992.73 37
3992.88 32
3993.02 25
3993.17 18
3993.31 10
3993.46 4
3993.60 0
3993.75 0
3993.89 0
3994.04 0
3994.18 0
3994.33 0
3994.47 0
3994.62 0
3994.76 0
3994.91 0
3995.05 3
3995.20 6
3995.34 9
3995.49 11
3995.63 11
3995.78 11
3995.92 9
3996.07 6
3996.21 4
3996.36 2
3996.50 0
3996.65 0
3996.79 0
3996.94 0
3997.08 2
3997.23 4
3997.37 6
3997.52 9
3997.66 13
3997.81 18
3997.95 24
3998.10 30
3998.24 37
3998.39 45
3998.53 52
3998.68 59
3998.82 65
3998.97 70
3999.11 75
3999.26 79
3999.40 82
3999.55 83
3999.69 82
3999.84 79
3999.98 74
4000.13 68
4000.27 61
4000.42 54
4000.56 49
4000.71 46
4000.85 45
4001.00 46
4001.14 50
4001.29 54
4001.43 60
4001.58 65
4001.72 69
4001.87 72
4002.01 73
4002.16 73
4002.30 71
4002.45 69
4002.59 66
4002.74 65
4002.88 64
4003.03 65
4003.17 66
4003.32 68
4003.46 69
4003.61 70
4003.75 71
4003.90 72
4004.04 73
4004.19 75
4004.33 77
4004.48 78
4004.62 77
4004.77 74
4004.91 68
4005.06 60
4005.20 50
4005.35 40
4005.49 33
4005.64 29
4005.78 29
4005.93 33
4006.07 39
4006.22 46
4006.37 53
4006.51 60
4006.66 65
4006.80 68
4006.95 70
4007.09 71
4007.24 71
4007.38 70
4007.53 69
4007.67 66
4007.82 63
4007.96 60
4008.11 56
4008.25 52
4008.40 48
4008.54 43
4008.69 37
4008.83 31
4008.98 24
4009.12 17
4009.27 10
4009.41 3
4009.56 0
4009.70 0
4009.85 0
4009.99 0
4010.14 0
4010.29 0
4010.43 0
4010.58 0
4010.72 5
4010.87 14
4011.01 21
4011.16 26
4011.30 30
4011.45 34
4011.59 37
4011.74 40
4011.88 44
4012.03 48
4012.17 51
4012.32 52
4012.46 51
4012.61 48
4012.75 44
4012.90 39
4013.04 36
4013.19 36
4013.34 37
4013.48 41
4013.63 45
4013.77 49
4013.92 52
4014.06 53
4014.21 52
4014.35 50
4014.50 47
4014.64 44
4014.79 41
4014.93 38
4015.08 36
4015.22 35
4015.37 36
4015.51 38
4015.66 41
4015.81 46
4015.95 50
4016.10 53
4016.24 54
4016.39 52
4016.53 47
4016.68 41
4016.82 32
4016.97 24
4017.11 16
4017.26 9
4017.40 3
4017.55 0
4017.70 0
4017.84 0
4017.99 0
4018.13 0
4018.28 0
4018.42 0
4018.57 0
4018.71 1
4018.86 5
4019.00 9
4019.15 11
4019.29 13
4019.44 13
4019.58 12
4019.73 10
4019.88 6
4020.02 1
4020.17 0
4020.31 0
4020.46 0
4020.60 0
4020.75 0
4020.89 0
4021.04 0
4021.18 0
4021.33 7
4021.48 14
4021.62 21
4021.77 27
4021.91 31
4022.06 34
4022.20 35
4022.35 35
4022.49 33
4022.64 30
4022.78 26
4022.93 22
4023.08 19
4023.22 17
4023.37 16
4023.51 18
4023.66 20
4023.80 24
4023.95 29
4024.09 33
4024.24 38
4024.38 43
4024.53 48
4024.68 52
4024.82 56
4024.97 60
4025.11 63
4025.26 66
4025.40 68
4025.55 71
4025.69 73
4025.84 76
4025.98 79
4026.13 81
4026.28 83
4026.42 83
4026.57 81
4026.71 78
4026.86 73
4027.00 69
4027.15 65
4027.29 63
4027.44 61
4027.59 61
4027.73 62
4027.88 63
4028.02 63
4028.17 64
4028.31 64
4028.46 64
4028.60 64
4028.75 64
4028.90 65
4029.04 66
4029.19 68
4029.33 69
4029.48 69
4029.62 68
4029.77 66
4029.91 63
4030.06 61
4030.21 60
4030.35 61
4030.50 63
4030.64 66
4030.79 69
4030.93 71
4031.08 73
4031.22 73
4031.37 74
4031.52 74
4031.66 75
4031.81 77
4031.95 80
4032.10 82
4032.24 84
4032.39 84
4032.54 83
4032.68 82
4032.83 80
4032.97 78
4033.12 76
4033.26 76
4033.41 76
4033.55 75
4033.70 75
4033.85 74
4033.99 73
4034.14 73
4034.28 74
4034.43 76
4034.57 79
4034.72 84
4034.87 89
4035.01 94
4035.16 99
4035.30 102
4035.45 105
4035.59 107
4035.74 109
4035.89 110
4036.03 110
4036.18 109
4036.32 108
4036.47 105
4036.61 101
4036.76 96
4036.91 91
4037.05 87
4037.20 82
4037.34 78
4037.49 74
4037.63 70
4037.78 64
4037.93 57
4038.07 49
4038.22 40
4038.36 32
4038.51 26
4038.65 21
4038.80 18
4038.95 16
4039.09 16
4039.24 17
4039.38 19
4039.53 23
4039.67 27
4039.82 33
4039.97 39
4040.11 45
4040.26 50
4040.40 53
4040.55 56
4040.69 58
4040.84 60
4040.99 61
4041.13 63
4041.28 65
4041.42 68
4041.57 69
4041.71 70
4041.86 71
4042.01 71
4042.15 70
4042.30 69
4042.44 68
4042.59 67
4042.74 66
4042.88 65
4043.03 65
4043.17 66
4043.32 69
4043.46 72
4043.61 77
4043.76 83
4043.90 90
4044.05 96
4044.19 101
4044.34 105
4044.49 107
4044.63 108
4044.78 108
4044.92 107
4045.07 106
4045.21 106
4045.36 105
4045.51 106
4045.65 108
4045.80 112
4045.94 118
4046.09 124
4046.24 130
4046.38 135
4046.53 139
4046.67 140
4046.82 139
4046.96 136
4047.11 133
4047.26 130
4047.40 129
4047.55 128
4047.69 128
4047.84 129
4047.99 131
4048.13 133
4048.28 136
4048.42 140
4048.57 145
4048.72 150
4048.86 153
4049.01 154
4049.15 151
4049.30 144
4049.45 134
4049.59 121
4049.74 107
4049.88 93
4050.03 81
4050.17 70
4050.32 60
4050.47 52
4050.61 45
4050.76 39
4050.90 35
4051.05 31
4051.20 29
4051.34 27
4051.49 27
4051.63 26
4051.78 26
4051.93 27
4052.07 28
4052.22 30
4052.36 33
4052.51 36
4052.66 40
4052.80 44
4052.95 47
4053.09 49
4053.24 50
4053.39 48
4053.53 45
4053.68 39
4053.82 32
4053.97 23
4054.12 14
4054.26 6
4054.41 0
4054.55 0
4054.70 0
4054.85 0
4054.99 0
4055.14 0
4055.28 0
4055.43 0
4055.58 0
4055.72 0
4055.87 3
4056.01 7
4056.16 11
4056.31 14
4056.45 15
4056.60 14
4056.75 12
4056.89 8
4057.04 4
4057.18 1
4057.33 0
4057.48 0
4057.62 1
4057.77 3
4057.91 6
4058.06 8
4058.21 9
4058.35 10
4058.50 11
4058.64 10
4058.79 9
4058.94 6
4059.08 3
4059.23 0
4059.37 0
4059.52 0
4059.67 0
4059.81 0
4059.96 0
4060.11 0
4060.25 0
4060.40 7
4060.54 16
4060.69 25
4060.84 34
4060.98 41
4061.13 48
4061.27 52
4061.42 55
4061.57 56
4061.71 56
4061.86 55
4062.01 52
4062.15 49
4062.30 44
4062.44 38
4062.59 30
4062.74 21
4062.88 13
4063.03 5
4063.17 0
4063.32 0
4063.47 0
4063.61 2
4063.76 10
4063.91 20
4064.05 32
4064.20 44
4064.34 55
4064.49 65
4064.64 71
4064.78 75
4064.93 75
4065.07 73
4065.22 69
4065.37 65
4065.51 60
4065.66 56
4065.81 53
4065.95 49
4066.10 45
4066.24 39
4066.39 33
4066.54 27
4066.68 21
4066.83 15
4066.98 12
4067.12 10
4067.27 9
4067.41 10
4067.56 11
4067.71 13
4067.85 15
4068.00 18
4068.15 22
4068.29 26
4068.44 31
4068.58 35
4068.73 39
4068.88 40
4069.02 40
4069.17 39
4069.32 38
4069.46 37
4069.61 36
4069.75 37
4069.90 38
4070.05 39
4070.19 39
4070.34 39
4070.49 37
4070.63 35
4070.78 32
4070.93 30
4071.07 30
4071.22 31
4071.36 35
4071.51 40
4071.66 45
4071.80 49
4071.95 51
4072.10 52
4072.24 50
4072.39 47
4072.54 43
4072.68 38
4072.83 33
4072.97 28
4073.12 24
4073.27 21
4073.41 18
4073.56 18
4073.71 19
4073.85 21
4074.00 24
4074.15 26
4074.29 28
4074.44 29
4074.58 28
4074.73 28
4074.88 27
4075.02 26
4075.17 25
4075.32 23
4075.46 22
4075.61 21
4075.76 19
4075.90 18
4076.05 18
4076.19 20
4076.34 22
4076.49 25
4076.63 28
4076.78 30
4076.93 32
4077.07 32
4077.22 31
4077.37 28
4077.51 26
4077.66 23
4077.81 21
4077.95 21
4078.10 22
4078.24 26
4078.39 32
4078.54 40
4078.68 49
4078.83 59
4078.98 69
4079.12 76
4079.27 80
4079.42 82
4079.56 82
4079.71 82
4079.86 81
4080.00 81
4080.15 80
4080.30 80
4080.44 78
4080.59 74
4080.73 67
4080.88 59
4081.03 49
4081.17 38
4081.32 29
4081.47 22
4081.61 18
4081.76 17
4081.91 18
4082.05 20
4082.20 24
4082.35 27
4082.49 28
4082.64 28
4082.79 26
4082.93 23
4083.08 19
4083.23 16
4083.37 14
4083.52 14
4083.66 18
4083.81 23
4083.96 31
4084.10 39
4084.25 47
4084.40 54
4084.54 60
4084.69 63
4084.84 64
4084.98 63
4085.13 61
4085.28 60
4085.42 60
4085.57 61
4085.72 65
4085.86 72
4086.01 80
4086.16 88
4086.30 96
4086.45 102
4086.60 106
4086.74 107
4086.89 106
4087.04 104
4087.18 102
4087.33 100
4087.48 99
4087.62 98
4087.77 98
4087.92 97
4088.06 94
4088.21 90
4088.36 84
4088.50 77
4088.65 71
4088.80 66
4088.94 62
4089.09 62
4089.24 63
4089.38 65
4089.53 68
4089.68 71
4089.82 72
4089.97 71
4090.12 68
4090.26 65
4090.41 62
4090.56 59
4090.70 58
4090.85 58
4091.00 58
4091.14 59
4091.29 60
4091.44 61
4091.58 60
4091.73 60
4091.88 60
4092.02 60
4092.17 61
4092.32 62
4092.46 63
4092.61 64
4092.76 63
4092.90 60
4093.05 56
4093.20 50
4093.34 43
4093.49 36
4093.64 30
4093.78 25
4093.93 21
4094.08 18
4094.22 15
4094.37 12
4094.52 11
4094.66 10
4094.81 11
4094.96 14
4095.10 20
4095.25 27
4095.40 35
4095.54 43
4095.69 50
4095.84 55
4095.98 57
4096.13 58
4096.28 57
4096.42 54
4096.57 51
4096.72 47
4096.86 43
4097.01 39
4097.16 35
4097.31 30
4097.45 26
4097.60 21
4097.75 17
4097.89 14
4098.04 12
4098.19 12
4098.33 14
4098.48 17
4098.63 22
4098.77 28
4098.92 34
4099.07 41
4099.21 47
4099.36 53
4099.51 57
4099.65 59
4099.80 60
4099.95 60
4100.09 61
4100.24 63
4100.39 66
4100.54 70
4100.68 76
4100.83 81
4100.98 86
4101.12 89
4101.27 90
4101.42 89
4101.56 86
4101.71 82
4101.86 77
4102.00 73
4102.15 69
4102.30 65
4102.44 62
4102.59 58
4102.74 53
4102.88 47
4103.03 40
4103.18 32
4103.33 24
4103.47 16
4103.62 8
4103.77 2
4103.91 0
4104.06 0
4104.21 0
4104.35 0
4104.50 1
4104.65 7
4104.79 14
4104.94 21
4105.09 28
4105.24 33
4105.38 37
4105.53 39
4105.68 41
4105.82 40
4105.97 39
4106.12 36
4106.26 32
4106.41 28
4106.56 25
4106.70 23
4106.85 23
4107.00 25
4107.15 27
4107.29 29
4107.44 29
4107.59 29
4107.73 27
4107.88 25
4108.03 24
4108.17 26
4108.32 32
4108.47 42
4108.62 55
4108.76 71
4108.91 87
4109.06 103
4109.20 118
4109.35 131
4109.50 143
4109.64 154
4109.79 164
4109.94 173
4110.09 181
4110.23 188
4110.38 195
4110.53 201
4110.67 206
4110.82 209
4110.97 212
4111.11 215
4111.26 216
4111.41 217
4111.56 218
4111.70 217
4111.85 216
4112.00 213
4112.14 208
4112.29 204
4112.44 199
4112.59 197
4112.73 198
4112.88 203
4113.03 212
4113.17 223
4113.32 236
4113.47 248
4113.61 257
4113.76 263
4113.91 265
4114.06 265
4114.20 264
4114.35 263
4114.50 263
4114.64 265
4114.79 269
4114.94 274
4115.09 280
4115.23 284
4115.38 287
4115.53 287
4115.67 284
4115.82 279
4115.97 272
4116.12 264
4116.26 256
4116.41 250
4116.56 245
4116.70 242
4116.85 240
4117.00 238
4117.15 236
4117.29 233
4117.44 229
4117.59 222
4117.73 216
4117.88 209
4118.03 202
4118.18 197
4118.32 193
4118.47 191
4118.62 190
4118.76 190
4118.91 191
4119.06 192
4119.21 194
4119.35 194
4119.50 194
4119.65 193
4119.79 190
4119.94 186
4120.09 181
4120.24 175
4120.38 168
4120.53 160
4120.68 152
4120.83 143
4120.97 134
4121.12 124
4121.27 115
4121.41 108
4121.56 103
4121.71 102
4121.86 105
4122.00 110
4122.15 117
4122.30 125
4122.44 132
4122.59 136
4122.74 138
4122.89 137
4123.03 134
4123.18 128
4123.33 119
4123.48 110
4123.62 99
4123.77 88
4123.92 77
4124.06 67
4124.21 59
4124.36 53
4124.51 50
4124.65 50
4124.80 52
4124.95 55
4125.10 59
4125.24 63
4125.39 66
4125.54 68
4125.68 69
4125.83 69
4125.98 69
4126.13 70
4126.27 72
4126.42 75
4126.57 79
4126.72 82
4126.86 84
4127.01 84
4127.16 83
4127.30 81
4127.45 78
4127.60 75
4127.75 72
4127.89 70
4128.04 68
4128.19 67
4128.34 65
4128.48 64
4128.63 63
4128.78 62
4128.93 63
4129.07 66
4129.22 69
4129.37 75
4129.52 83
4129.66 92
4129.81 102
4129.96 113
4130.10 123
4130.25 133
4130.40 141
4130.55 146
4130.69 149
4130.84 151
4130.99 150
4131.14 149
4131.28 147
4131.43 144
4131.58 142
4131.73 140
4131.87 137
4132.02 135
4132.17 132
4132.32 130
4132.46 127
4132.61 124
4132.76 120
4132.91 115
4133.05 109
4133.20 103
4133.35 95
4133.49 87
4133.64 80
4133.79 74
4133.94 68
4134.08 65
4134.23 63
4134.38 62
4134.53 64
4134.67 66
4134.82 69
4134.97 71
4135.12 73
4135.26 74
4135.41 75
4135.56 74
4135.71 73
4135.85 72
4136.00 72
4136.15 71
4136.30 71
4136.44 69
4136.59 66
4136.74 62
4136.89 58
4137.03 53
4137.18 49
4137.33 47
4137.48 47
4137.62 49
4137.77 53
4137.92 58
4138.07 63
4138.21 68
4138.36 72
4138.51 74
4138.66 75
4138.80 75
4138.95 73
4139.10 72
4139.25 71
4139.39 71
4139.54 73
4139.69 75
4139.84 78
4139.98 80
4140.13 80
4140.28 78
4140.43 75
4140.57 69
4140.72 62
4140.87 55
4141.02 48
4141.17 41
4141.31 36
4141.46 32
4141.61 29
4141.76 28
4141.90 30
4142.05 33
4142.20 38
4142.35 43
4142.49 49
4142.64 53
4142.79 56
4142.94 58
4143.08 57
4143.23 56
4143.38 53
4143.53 49
4143.67 45
4143.82 42
4143.97 38
4144.12 35
4144.26 33
4144.41 32
4144.56 32
4144.71 32
4144.86 33
4145.00 34
4145.15 35
4145.30 36
4145.45 36
4145.59 35
4145.74 33
4145.89 31
4146.04 28
4146.18 26
4146.33 25
4146.48 24
4146.63 24
4146.77 24
4146.92 24
4147.07 22
4147.22 18
4147.37 12
4147.51 6
4147.66 0
4147.81 0
4147.96 0
4148.10 0
4148.25 1
4148.40 7
4148.55 12
4148.69 17
4148.84 18
4148.99 17
4149.14 15
4149.29 11
4149.43 9
4149.58 8
4149.73 10
4149.88 15
4150.02 22
4150.17 30
4150.32 38
4150.47 46
4150.62 51
4150.76 55
4150.91 55
4151.06 54
4151.21 50
4151.35 46
4151.50 42
4151.65 38
4151.80 35
4151.95 34
4152.09 34
4152.24 34
4152.39 33
4152.54 32
4152.68 30
4152.83 27
4152.98 21
4153.13 15
4153.28 9
4153.42 4
4153.57 0
4153.72 0
4153.87 0
4154.01 0
4154.16 0
4154.31 0
4154.46 1
4154.61 1
4154.75 0
4154.90 0
4155.05 0
4155.20 0
4155.34 2
4155.49 6
4155.64 11
4155.79 17
4155.94 23
4156.08 28
4156.23 32
4156.38 35
4156.53 36
4156.67 36
4156.82 37
4156.97 38
4157.12 40
4157.27 43
4157.41 47
4157.56 52
4157.71 57
4157.86 62
4158.01 66
4158.15 70
4158.30 73
4158.45 76
4158.60 77
4158.75 77
4158.89 77
4159.04 75
4159.19 73
4159.34 70
4159.48 66
4159.63 62
4159.78 58
4159.93 54
4160.08 51
4160.22 49
4160.37 51
4160.52 55
4160.67 62
4160.82 70
4160.96 79
4161.11 86
4161.26 91
4161.41 94
4161.56 95
4161.70 96
4161.85 97
4162.00 99
4162.15 103
4162.30 107
4162.44 112
4162.59 116
4162.74 118
4162.89 117
4163.03 114
4163.18 109
4163.33 102
4163.48 95
4163.63 88
4163.77 82
4163.92 76
4164.07 72
4164.22 68
4164.37 65
4164.51 62
4164.66 61
4164.81 59
4164.96 59
4165.11 60
4165.25 61
4165.40 62
4165.55 64
4165.70 64
4165.85 64
4165.99 62
4166.14 58
4166.29 52
4166.44 45
4166.59 36
4166.73 27
4166.88 17
4167.03 8
4167.18 1
4167.33 0
4167.47 0
4167.62 0
4167.77 0
4167.92 0
4168.07 2
4168.22 3
4168.36 2
4168.51 1
4168.66 0
4168.81 0
4168.96 1
4169.10 4
4169.25 8
4169.40 13
4169.55 19
4169.70 23
4169.84 27
4169.99 31
4170.14 35
4170.29 40
4170.44 45
4170.58 51
4170.73 58
4170.88 64
4171.03 69
4171.18 72
4171.32 74
4171.47 73
4171.62 71
4171.77 69
4171.92 67
4172.07 66
4172.21 67
4172.36 71
4172.51 77
4172.66 84
4172.81 91
4172.95 97
4173.10 101
4173.25 102
4173.40 100
4173.55 96
4173.70 90
4173.84 82
4173.99 73
4174.14 65
4174.29 57
4174.44 51
4174.58 46
4174.73 44
4174.88 44
4175.03 46
4175.18 50
4175.32 54
4175.47 59
4175.62 64
4175.77 69
4175.92 73
4176.07 78
4176.21 84
4176.36 89
4176.51 94
4176.66 98
4176.81 101
4176.96 102
4177.10 102
4177.25 100
4177.40 99
4177.55 98
4177.70 99
4177.84 101
4177.99 104
4178.14 108
4178.29 112
4178.44 116
4178.59 119
4178.73 121
4178.88 123
4179.03 124
4179.18 125
4179.33 125
4179.47 125
4179.62 122
4179.77 117
4179.92 110
4180.07 101
4180.22 91
4180.36 81
4180.51 72
4180.66 64
4180.81 58
4180.96 53
4181.11 49
4181.25 45
4181.40 42
4181.55 39
4181.70 38
4181.85 37
4182.00 39
4182.14 42
4182.29 47
4182.44 54
4182.59 61
4182.74 69
4182.89 75
4183.03 79
4183.18 81
4183.33 80
4183.48 77
4183.63 73
4183.78 68
4183.92 64
4184.07 62
4184.22 63
4184.37 66
4184.52 71
4184.67 77
4184.81 83
4184.96 88
4185.11 91
4185.26 92
4185.41 92
4185.56 90
4185.70 89
4185.85 89
4186.00 89
4186.15 90
4186.30 91
4186.45 92
4186.59 90
4186.74 88
4186.89 84
4187.04 81
4187.19 78
4187.34 78
4187.48 80
4187.63 84
4187.78 90
4187.93 95
4188.08 101
4188.23 104
4188.37 106
4188.52 105
4188.67 103
4188.82 100
4188.97 96
4189.12 93
4189.27 90
4189.41 87
4189.56 84
4189.71 81
4189.86 77
4190.01 73
4190.16 69
4190.30 65
4190.45 63
4190.60 62
4190.75 62
4190.90 63
4191.05 64
4191.20 64
4191.34 63
4191.49 61
4191.64 58
4191.79 55
4191.94 51
4192.09 47
4192.23 43
4192.38 39
4192.53 35
4192.68 29
4192.83 23
4192.98 17
4193.13 12
4193.27 7
4193.42 4
4193.57 2
4193.72 2
4193.87 2
4194.02 3
4194.17 3
4194.31 2
4194.46 0
4194.61 0
4194.76 0
4194.91 0
4195.06 0
4195.20 0
4195.35 0
4195.50 4
4195.65 10
4195.80 14
4195.95 18
4196.10 21
4196.24 20
4196.39 18
4196.54 14
4196.69 9
4196.84 4
4196.99 0
4197.14 0
4197.28 0
4197.43 0
4197.58 0
4197.73 6
4197.88 13
4198.03 22
4198.18 33
4198.32 44
4198.47 55
4198.62 66
4198.77 75
4198.92 83
4199.07 89
4199.22 93
4199.36 96
4199.51 97
4199.66 98
4199.81 97
4199.96 95
4200.11 91
4200.26 85
4200.41 79
4200.55 72
4200.70 64
4200.85 58
4201.00 53
4201.15 49
4201.30 47
4201.45 46
4201.59 46
4201.74 47
4201.89 48
4202.04 49
4202.19 51
4202.34 53
4202.49 55
4202.63 57
4202.78 60
4202.93 65
4203.08 71
4203.23 78
4203.38 86
4203.53 93
4203.68 100
4203.82 107
4203.97 113
4204.12 118
4204.27 123
4204.42 128
4204.57 133
4204.72 138
4204.86 142
4205.01 146
4205.16 148
4205.31 150
4205.46 151
4205.61 154
4205.76 159
4205.91 166
4206.05 175
4206.20 187
4206.35 201
4206.50 213
4206.65 224
4206.80 231
4206.95 234
4207.10 233
4207.24 230
4207.39 226
4207.54 222
4207.69 220
4207.84 220
4207.99 223
4208.14 227
4208.29 231
4208.43 234
4208.58 235
4208.73 233
4208.88 228
4209.03 219
4209.18 207
4209.33 193
4209.48 180
4209.62 168
4209.77 157
4209.92 149
4210.07 143
4210.22 139
4210.37 135
4210.52 133
4210.67 131
4210.82 130
4210.96 131
4211.11 133
4211.26 135
4211.41 137
4211.56 139
4211.71 139
4211.86 139
4212.01 138
4212.15 137
4212.30 137
4212.45 137
4212.60 137
4212.75 137
4212.90 134
4213.05 130
4213.20 124
4213.35 117
4213.49 110
4213.64 103
4213.79 96
4213.94 90
4214.09 83
4214.24 77
4214.39 71
4214.54 65
4214.69 60
4214.83 57
4214.98 56
4215.13 56
4215.28 59
4215.43 62
4215.58 67
4215.73 71
4215.88 75
4216.03 77
4216.17 77
4216.32 76
4216.47 74
4216.62 72
4216.77 69
4216.92 68
4217.07 70
4217.22 74
4217.37 81
4217.51 89
4217.66 97
4217.81 106
4217.96 113
4218.11 118
4218.26 121
4218.41 122
4218.56 122
4218.71 120
4218.85 118
4219.00 114
4219.15 109
4219.30 104
4219.45 98
4219.60 92
4219.75 87
4219.90 83
4220.05 80
4220.20 80
4220.34 82
4220.49 86
4220.64 91
4220.79 98
4220.94 105
4221.09 111
4221.24 116
4221.39 119
4221.54 119
4221.69 118
4221.83 115
4221.98 111
4222.13 107
4222.28 103
4222.43 100
4222.58 98
4222.73 98
4222.88 101
4223.03 106
4223.18 114
4223.32 123
4223.47 132
4223.62 140
4223.77 145
4223.92 146
4224.07 144
4224.22 138
4224.37 130
4224.52 121
4224.67 113
4224.81 105
4224.96 99
4225.11 95
4225.26 91
4225.41 88
4225.56 83
4225.71 77
4225.86 70
4226.01 64
4226.16 58
4226.31 54
4226.45 53
4226.60 53
4226.75 54
4226.90 56
4227.05 56
4227.20 56
4227.35 56
4227.50 54
4227.65 53
4227.80 53
4227.95 53
4228.09 52
4228.24 51
4228.39 48
4228.54 44
4228.69 40
4228.84 34
4228.99 28
4229.14 23
4229.29 19
4229.44 16
4229.59 14
4229.74 13
4229.88 12
4230.03 12
4230.18 12
4230.33 12
4230.48 13
4230.63 13
4230.78 13
4230.93 15
4231.08 18
4231.23 23
4231.38 30
4231.53 39
4231.67 47
4231.82 56
4231.97 62
4232.12 67
4232.27 69
4232.42 69
4232.57 68
4232.72 66
4232.87 64
4233.02 61
4233.17 59
4233.32 57
4233.46 56
4233.61 54
4233.76 51
4233.91 48
4234.06 43
4234.21 36
4234.36 27
4234.51 17
4234.66 5
4234.81 0
4234.96 0
4235.11 0
4235.26 0
4235.40 0
4235.55 0
4235.70 0
4235.85 0
4236.00 9
4236.15 20
4236.30 30
4236.45 37
4236.60 42
4236.75 44
4236.90 45
4237.05 44
4237.20 44
4237.34 42
4237.49 40
4237.64 36
4237.79 32
4237.94 28
4238.09 23
4238.24 18
4238.39 15
4238.54 12
4238.69 10
4238.84 9
4238.99 8
4239.14 9
4239.29 11
4239.44 15
4239.58 21
4239.73 27
4239.88 34
4240.03 41
4240.18 46
4240.33 50
4240.48 52
4240.63 53
4240.78 53
4240.93 53
4241.08 52
4241.23 52
4241.38 51
4241.53 50
4241.68 48
4241.82 45
4241.97 42
4242.12 39
4242.27 35
4242.42 31
4242.57 26
4242.72 22
4242.87 18
4243.02 16
4243.17 17
4243.32 19
4243.47 25
4243.62 32
4243.77 40
4243.92 48
4244.07 55
4244.21 59
4244.36 61
4244.51 60
4244.66 55
4244.81 48
4244.96 39
4245.11 29
4245.26 21
4245.41 15
4245.56 12
4245.71 13
4245.86 17
4246.01 22
4246.16 29
4246.31 35
4246.46 41
4246.61 46
4246.75 50
4246.90 55
4247.05 61
4247.20 67
4247.35 73
4247.50 79
4247.65 85
4247.80 90
4247.95 94
4248.10 95
4248.25 94
4248.40 91
4248.55 86
4248.70 78
4248.85 70
4249.00 62
4249.15 54
4249.30 48
4249.45 42
4249.59 38
4249.74 34
4249.89 32
4250.04 32
4250.19 33
4250.34 36
4250.49 41
4250.64 48
4250.79 55
4250.94 61
4251.09 66
4251.24 70
4251.39 71
4251.54 72
4251.69 72
4251.84 72
4251.99 72
4252.14 72
4252.29 71
4252.44 69
4252.58 66
4252.73 61
4252.88 55
4253.03 47
4253.18 39
4253.33 31
4253.48 23
4253.63 18
4253.78 14
4253.93 13
4254.08 15
4254.23 17
4254.38 20
4254.53 22
4254.68 22
4254.83 20
4254.98 16
4255.13 12
4255.28 8
4255.43 5
4255.58 5
4255.73 7
4255.88 12
4256.03 18
4256.17 25
4256.32 31
4256.47 36
4256.62 39
4256.77 40
4256.92 40
4257.07 39
4257.22 38
4257.37 37
4257.52 37
4257.67 38
4257.82 40
4257.97 43
4258.12 44
4258.27 45
4258.42 45
4258.57 43
4258.72 40
4258.87 37
4259.02 33
4259.17 31
4259.32 29
4259.47 30
4259.62 31
4259.77 33
4259.92 36
4260.07 39
4260.22 42
4260.36 45
4260.51 48
4260.66 52
4260.81 56
4260.96 60
4261.11 64
4261.26 68
4261.41 70
4261.56 70
4261.71 69
4261.86 67
4262.01 64
4262.16 61
4262.31 60
4262.46 59
4262.61 60
4262.76 62
4262.91 66
4263.06 71
4263.21 77
4263.36 85
4263.51 94
4263.66 104
4263.81 116
4263.96 127
4264.11 139
4264.26 148
4264.41 156
4264.56 159
4264.71 160
4264.86 156
4265.01 150
4265.16 142
4265.31 134
4265.46 128
4265.61 125
4265.76 126
4265.90 131
4266.05 140
4266.20 150
4266.35 160
4266.50 169
4266.65 174
4266.80 176
4266.95 176
4267.10 175
4267.25 175
4267.40 177
4267.55 181
4267.70 188
4267.85 195
4268.00 202
4268.15 207
4268.30 209
4268.45 208
4268.60 204
4268.75 200
4268.90 195
4269.05 191
4269.20 187
4269.35 183
4269.50 178
4269.65 172
4269.80 165
4269.95 155
4270.10 144
4270.25 133
4270.40 121
4270.55 111
4270.70 102
4270.85 96
4271.00 92
4271.15 91
4271.30 92
4271.45 95
4271.60 100
4271.75 105
4271.90 111
4272.05 117
4272.20 122
4272.35 125
4272.50 127
4272.65 127
4272.80 126
4272.95 124
4273.10 122
4273.25 121
4273.40 120
4273.55 121
4273.70 124
4273.85 127
4274.00 131
4274.15 133
4274.30 134
4274.45 132
4274.60 127
4274.75 120
4274.90 111
4275.05 101
4275.20 92
4275.35 86
4275.50 84
4275.65 85
4275.80 89
4275.95 95
4276.10 102
4276.25 109
4276.40 115
4276.55 120
4276.70 124
4276.85 129
4277.00 133
4277.15 136
4277.30 140
4277.45 144
4277.60 147
4277.75 151
4277.90 155
4278.05 160
4278.20 167
4278.35 176
4278.50 188
4278.65 201
4278.80 215
4278.95 231
4279.10 246
4279.25 262
4279.40 278
4279.55 294
4279.70 312
4279.85 333
4280.00 358
4280.15 387
4280.30 421
4280.45 458
4280.60 496
4280.75 534
4280.90 570
4281.05 601
4281.20 628
4281.35 649
4281.50 666
4281.65 678
4281.80 686
4281.95 692
4282.10 697
4282.25 702
4282.40 709
4282.55 716
4282.70 726
4282.85 737
4283.00 750
4283.15 763
4283.30 776
4283.45 788
4283.60 799
4283.75 809
4283.90 817
4284.05 821
4284.20 821
4284.35 817
4284.50 808
4284.65 795
4284.80 779
4284.95 762
4285.10 745
4285.25 728
4285.40 712
4285.55 696
4285.70 680
4285.85 663
4286.00 645
4286.15 626
4286.30 606
4286.45 586
4286.60 565
4286.75 544
4286.90 524
4287.05 503
4287.20 482
4287.35 462
4287.50 443
4287.65 426
4287.80 411
4287.95 400
4288.10 392
4288.25 386
4288.40 383
4288.55 381
4288.70 378
4288.85 373
4289.00 366
4289.15 357
4289.30 344
4289.45 329
4289.60 312
4289.75 295
4289.90 278
4290.05 263
4290.20 250
4290.35 239
4290.50 231
4290.65 225
4290.80 220
4290.95 214
4291.11 208
4291.26 201
4291.41 194
4291.56 186
4291.71 181
4291.86 177
4292.01 178
4292.16 182
4292.31 189
4292.46 199
4292.61 209
4292.76 219
4292.91 227
4293.06 235
4293.21 241
4293.36 246
4293.51 250
4293.66 253
4293.81 255
4293.96 253
4294.11 249
4294.26 244
4294.41 238
4294.56 233
4294.71 230
4294.86 230
4295.01 233
4295.16 239
4295.31 245
4295.46 251
4295.61 257
4295.76 263
4295.91 267
4296.06 271
4296.21 274
4296.36 275
4296.51 275
4296.67 272
4296.82 266
4296.97 258
4297.12 248
4297.27 236
4297.42 224
4297.57 211
4297.72 199
4297.87 188
4298.02 177
4298.17 166
4298.32 157
4298.47 148
4298.62 141
4298.77 135
4298.92 132
4299.07 132
4299.22 134
4299.37 139
4299.52 145
4299.67 151
4299.82 156
4299.97 160
4300.12 162
4300.27 163
4300.42 161
4300.57 158
4300.72 155
4300.88 151
4301.03 147
4301.18 143
4301.33 139
4301.48 137
4301.63 134
4301.78 131
4301.93 127
4302.08 123
4302.23 118
4302.38 112
4302.53 105
4302.68 99
4302.83 93
4302.98 87
4303.13 82
4303.28 78
4303.43 76
4303.58 75
4303.73 77
4303.88 80
4304.03 86
4304.18 92
4304.33 98
4304.49 103
4304.64 106
4304.79 107
4304.94 105
4305.09 102
4305.24 99
4305.39 97
4305.54 96
4305.69 96
4305.84 98
4305.99 101
4306.14 103
4306.29 103
4306.44 101
4306.59 98
4306.74 93
4306.89 87
4307.04 83
4307.19 79
4307.34 78
4307.49 77
4307.65 78
4307.80 80
4307.95 81
4308.10 83
4308.25 85
4308.40 87
4308.55 89
4308.70 91
4308.85 93
4309.00 94
4309.15 95
4309.30 96
4309.45 95
4309.60 93
4309.75 90
4309.90 87
4310.05 83
4310.20 80
4310.36 78
4310.51 77
4310.66 78
4310.81 78
4310.96 78
4311.11 77
4311.26 73
4311.41 67
4311.56 60
4311.71 53
4311.86 47
4312.01 42
4312.16 39
4312.31 38
4312.46 38
4312.61 39
4312.76 41
4312.91 43
4313.07 46
4313.22 51
4313.37 56
4313.52 63
4313.67 71
4313.82 77
4313.97 83
4314.12 86
4314.27 87
4314.42 85
4314.57 80
4314.72 74
4314.87 67
4315.02 61
4315.17 57
4315.32 54
4315.48 53
4315.63 53
4315.78 52
4315.93 51
4316.08 49
4316.23 45
4316.38 39
4316.53 33
4316.68 27
4316.83 20
4316.98 14
4317.13 8
4317.28 2
4317.43 0
4317.58 0
4317.74 0
4317.89 0
4318.04 0
4318.19 0
4318.34 0
4318.49 0
4318.64 8
4318.79 15
4318.94 19
4319.09 20
4319.24 19
4319.39 17
4319.54 14
4319.69 12
4319.85 13
4320.00 16
4320.15 22
4320.30 30
4320.45 38
4320.60 45
4320.75 51
4320.90 54
4321.05 55
4321.20 53
4321.35 50
4321.50 47
4321.65 45
4321.81 44
4321.96 45
4322.11 47
4322.26 50
4322.41 53
4322.56 54
4322.71 53
4322.86 51
4323.01 46
4323.16 41
4323.31 35
4323.46 30
4323.61 27
4323.77 25
4323.92 26
4324.07 28
4324.22 32
4324.37 35
4324.52 38
4324.67 39
4324.82 40
4324.97 40
4325.12 41
4325.27 43
4325.42 47
4325.57 52
4325.73 58
4325.88 63
4326.03 67
4326.18 69
4326.33 68
4326.48 64
4326.63 58
4326.78 51
4326.93 43
4327.08 35
4327.23 28
4327.38 22
4327.54 19
4327.69 17
4327.84 17
4327.99 19
4328.14 24
4328.29 30
4328.44 37
4328.59 45
4328.74 54
4328.89 63
4329.04 70
4329.20 77
4329.35 81
4329.50 84
4329.65 86
4329.80 87
4329.95 87
4330.10 88
4330.25 88
4330.40 87
4330.55 86
4330.70 84
4330.86 80
4331.01 75
4331.16 69
4331.31 62
4331.46 54
4331.61 46
4331.76 38
4331.91 31
4332.06 25
4332.21 20
4332.36 18
4332.52 17
4332.67 17
4332.82 20
4332.97 23
4333.12 26
4333.27 30
4333.42 33
4333.57 35
4333.72 37
4333.87 37
4334.03 37
4334.18 36
4334.33 35
4334.48 35
4334.63 34
4334.78 32
4334.93 30
4335.08 27
4335.23 21
4335.38 15
4335.53 7
4335.69 0
4335.84 0
4335.99 0
4336.14 0
4336.29 0
4336.44 0
4336.59 0
4336.74 0
4336.89 12
4337.05 23
4337.20 33
4337.35 41
4337.50 46
4337.65 48
4337.80 49
4337.95 49
4338.10 50
4338.25 54
4338.40 59
4338.56 65
4338.71 71
4338.86 77
4339.01 81
4339.16 83
4339.31 83
4339.46 82
4339.61 79
4339.76 75
4339.91 70
4340.07 66
4340.22 62
4340.37 58
4340.52 55
4340.67 53
4340.82 51
4340.97 49
4341.12 47
4341.27 45
4341.43 43
4341.58 41
4341.73 39
4341.88 37
4342.03 34
4342.18 31
4342.33 27
4342.48 21
4342.63 14
4342.79 7
4342.94 1
4343.09 0
4343.24 0
4343.39 0
4343.54 0
4343.69 0
4343.84 0
4343.99 0
4344.15 1
4344.30 2
4344.45 2
4344.60 4
4344.75 6
4344.90 10
4345.05 15
4345.20 20
4345.36 26
4345.51 30
4345.66 33
4345.81 35
4345.96 35
4346.11 34
4346.26 31
4346.41 28
4346.56 24
4346.72 19
4346.87 14
4347.02 9
4347.17 4
4347.32 0
4347.47 0
4347.62 0
4347.77 0
4347.93 0
4348.08 0
4348.23 0
4348.38 0
4348.53 2
4348.68 9
4348.83 15
4348.98 20
4349.14 24
4349.29 27
4349.44 29
4349.59 31
4349.74 32
4349.89 35
4350.04 38
4350.19 42
4350.35 46
4350.50 49
4350.65 50
4350.80 50
4350.95 47
4351.10 44
4351.25 39
4351.40 34
4351.56 31
4351.71 28
4351.86 27
4352.01 27
4352.16 27
4352.31 28
4352.46 30
4352.61 32
4352.77 34
4352.92 37
4353.07 40
4353.22 43
4353.37 46
4353.52 48
4353.67 49
4353.82 49
4353.98 47
4354.13 44
4354.28 40
4354.43 37
4354.58 32
4354.73 28
4354.88 22
4355.04 16
4355.19 10
4355.34 4
4355.49 0
4355.64 0
4355.79 0
4355.94 0
4356.09 0
4356.25 1
4356.40 4
4356.55 7
4356.70 10
4356.85 14
4357.00 19
4357.15 24
4357.31 30
4357.46 37
4357.61 42
4357.76 47
4357.91 50
4358.06 51
4358.21 51
4358.37 50
4358.52 49
4358.67 48
4358.82 47
4358.97 47
4359.12 47
4359.27 47
4359.43 47
4359.58 46
4359.73 46
4359.88 45
4360.03 45
4360.18 45
4360.33 45
4360.49 46
4360.64 48
4360.79 49
4360.94 51
4361.09 53
4361.24 56
4361.39 57
4361.55 59
4361.70 61
4361.85 63
4362.00 67
4362.15 71
4362.30 75
4362.45 81
4362.61 86
4362.76 91
4362.91 96
4363.06 99
4363.21 101
4363.36 101
4363.51 100
4363.67 97
4363.82 93
4363.97 87
4364.12 80
4364.27 72
4364.42 64
4364.57 57
4364.73 50
4364.88 43
4365.03 37
4365.18 30
4365.33 23
4365.48 16
4365.64 9
4365.79 3
4365.94 0
4366.09 0
4366.24 0
4366.39 4
4366.54 11
4366.70 20
4366.85 29
4367.00 38
4367.15 46
4367.30 53
4367.45 58
4367.61 61
4367.76 62
4367.91 62
4368.06 61
4368.21 58
4368.36 56
4368.51 53
4368.67 51
4368.82 48
4368.97 45
4369.12 43
4369.27 39
4369.42 36
4369.58 33
4369.73 30
4369.88 29
4370.03 29
4370.18 31
4370.33 33
4370.49 37
4370.64 42
4370.79 46
4370.94 50
4371.09 53
4371.24 57
4371.40 60
4371.55 64
4371.70 69
4371.85 73
4372.00 78
4372.15 81
4372.30 84
4372.46 86
4372.61 87
4372.76 87
4372.91 86
4373.06 84
4373.21 81
4373.37 78
4373.52 75
4373.67 73
4373.82 71
4373.97 70
4374.12 70
4374.28 69
4374.43 68
4374.58 66
4374.73 64
4374.88 60
4375.03 55
4375.19 51
4375.34 47
4375.49 44
4375.64 42
4375.79 41
4375.94 39
4376.10 37
4376.25 35
4376.40 32
4376.55 28
4376.70 24
4376.86 20
4377.01 16
4377.16 13
4377.31 11
4377.46 9
4377.61 8
4377.77 7
4377.92 5
4378.07 4
4378.22 3
4378.37 3
4378.52 3
4378.68 5
4378.83 7
4378.98 9
4379.13 10
4379.28 10
4379.43 8
4379.59 4
4379.74 0
4379.89 0
4380.04 0
4380.19 0
4380.35 0
4380.50 0
4380.65 0
4380.80 7
4380.95 17
4381.10 27
4381.26 35
4381.41 42
4381.56 45
4381.71 46
4381.86 44
4382.02 41
4382.17 37
4382.32 33
4382.47 29
4382.62 28
4382.77 29
4382.93 33
4383.08 39
4383.23 46
4383.38 54
4383.53 61
4383.69 66
4383.84 67
4383.99 65
4384.14 61
4384.29 55
4384.44 48
4384.60 43
4384.75 38
4384.90 34
4385.05 31
4385.20 29
4385.36 26
4385.51 24
4385.66 21
4385.81 19
4385.96 18
4386.11 17
4386.27 16
4386.42 15
4386.57 15
4386.72 14
4386.87 13
4387.03 13
4387.18 14
4387.33 16
4387.48 21
4387.63 28
4387.79 35
4387.94 43
4388.09 50
4388.24 54
4388.39 55
4388.55 53
4388.70 49
4388.85 42
4389.00 35
4389.15 28
4389.30 23
4389.46 19
4389.61 18
4389.76 17
4389.91 17
4390.06 17
4390.22 17
4390.37 15
4390.52 14
4390.67 14
4390.82 16
4390.98 20
4391.13 28
4391.28 39
4391.43 51
4391.58 64
4391.74 76
4391.89 85
4392.04 91
4392.19 93
4392.34 92
4392.50 88
4392.65 82
4392.80 75
4392.95 69
4393.10 63
4393.26 59
4393.41 57
4393.56 57
4393.71 60
4393.86 65
4394.02 71
4394.17 77
4394.32 82
4394.47 84
4394.62 83
4394.78 79
4394.93 71
4395.08 62
4395.23 51
4395.38 42
4395.54 34
4395.69 29
4395.84 26
4395.99 26
4396.14 27
4396.30 29
4396.45 30
4396.60 30
4396.75 29
4396.90 26
4397.06 23
4397.21 20
4397.36 18
4397.51 16
4397.66 14
4397.82 13
4397.97 12
4398.12 9
4398.27 6
4398.43 3
4398.58 0
4398.73 0
4398.88 0
4399.03 0
4399.19 0
4399.34 0
4399.49 0
4399.64 0
4399.79 0
4399.95 0
4400.10 0
4400.25 3
4400.40 7
4400.55 12
4400.71 18
4400.86 24
4401.01 29
4401.16 34
4401.32 39
4401.47 43
4401.62 47
4401.77 50
4401.92 53
4402.08 54
4402.23 55
4402.38 54
4402.53 52
4402.68 49
4402.84 46
4402.99 44
4403.14 42
4403.29 43
4403.45 47
4403.60 53
4403.75 63
4403.90 75
4404.05 89
4404.21 103
4404.36 116
4404.51 129
4404.66 140
4404.82 149
4404.97 157
4405.12 162
4405.27 166
4405.42 168
4405.58 168
4405.73 167
4405.88 166
4406.03 166
4406.19 167
4406.34 171
4406.49 176
4406.64 182
4406.79 187
4406.95 192
4407.10 194
4407.25 194
4407.40 193
4407.56 192
4407.71 191
4407.86 191
4408.01 192
4408.16 195
4408.32 198
4408.47 201
4408.62 204
4408.77 205
4408.93 205
4409.08 202
4409.23 198
4409.38 194
4409.53 189
4409.69 185
4409.84 182
4409.99 179
4410.14 178
4410.30 176
4410.45 174
4410.60 170
4410.75 165
4410.91 160
4411.06 155
4411.21 151
4411.36 147
4411.51 143
4411.67 139
4411.82 135
4411.97 130
4412.12 125
4412.28 119
4412.43 113
4412.58 108
4412.73 103
4412.89 98
4413.04 93
4413.19 88
4413.34 82
4413.49 75
4413.65 69
4413.80 62
4413.95 55
4414.10 49
4414.26 43
4414.41 39
4414.56 36
4414.71 33
4414.87 32
4415.02 31
4415.17 32
4415.32 33
4415.48 34
4415.63 36
4415.78 37
4415.93 39
4416.09 39
4416.24 38
4416.39 36
4416.54 33
4416.69 30
4416.85 26
4417.00 22
4417.15 17
4417.30 14
4417.46 11
4417.61 10
4417.76 11
4417.91 15
4418.07 22
4418.22 32
4418.37 44
4418.52 57
4418.68 70
4418.83 82
4418.98 94
4419.13 103
4419.29 111
4419.44 117
4419.59 122
4419.74 126
4419.90 129
4420.05 131
4420.20 132
4420.35 131
4420.51 129
4420.66 126
4420.81 123
4420.96 119
4421.12 114
4421.27 108
4421.42 102
4421.57 96
4421.73 89
4421.88 81
4422.03 74
4422.18 67
4422.34 62
4422.49 59
4422.64 59
4422.79 60
4422.95 63
4423.10 67
4423.25 71
4423.40 74
4423.56 75
4423.71 75
4423.86 73
4424.01 69
4424.17 65
4424.32 60
4424.47 57
4424.62 55
4424.78 55
4424.93 56
4425.08 59
4425.23 63
4425.39 65
4425.54 67
4425.69 67
4425.84 65
4426.00 61
4426.15 56
4426.30 51
4426.45 45
4426.61 39
4426.76 34
4426.91 29
4427.06 25
4427.22 23
4427.37 22
4427.52 22
4427.67 24
4427.83 28
4427.98 31
4428.13 34
4428.29 36
4428.44 37
4428.59 36
4428.74 34
4428.90 32
4429.05 30
4429.20 27
4429.35 25
4429.51 22
4429.66 19
4429.81 14
4429.96 10
4430.12 5
4430.27 2
4430.42 0
4430.57 0
4430.73 0
4430.88 0
4431.03 0
4431.19 0
4431.34 0
4431.49 0
4431.64 0
4431.80 5
4431.95 15
4432.10 25
4432.25 35
4432.41 42
4432.56 46
4432.71 46
4432.86 42
4433.02 37
4433.17 30
4433.32 23
4433.48 16
4433.63 10
4433.78 6
4433.93 3
4434.09 1
4434.24 0
4434.39 0
4434.54 1
4434.70 3
4434.85 5
4435.00 8
4435.16 13
4435.31 18
4435.46 25
4435.61 32
4435.77 39
4435.92 46
4436.07 51
4436.22 55
4436.38 58
4436.53 61
4436.68 64
4436.84 68
4436.99 73
4437.14 80
4437.29 87
4437.45 93
4437.60 97
4437.75 99
4437.90 98
4438.06 94
4438.21 89
4438.36 83
4438.52 79
4438.67 76
4438.82 75
4438.97 75
4439.13 76
4439.28 77
4439.43 78
4439.59 79
4439.74 79
4439.89 78
4440.04 75
4440.20 71
4440.35 66
4440.50 60
4440.65 54
4440.81 48
4440.96 45
4441.11 44
4441.27 44
4441.42 46
4441.57 48
4441.72 50
4441.88 51
4442.03 52
4442.18 52
4442.34 53
4442.49 54
4442.64 55
4442.79 58
4442.95 60
4443.10 63
4443.25 66
4443.41 68
4443.56 70
4443.71 70
4443.86 70
4444.02 69
4444.17 68
4444.32 67
4444.48 68
4444.63 68
4444.78 69
4444.93 69
4445.09 68
4445.24 64
4445.39 59
4445.55 52
4445.70 45
4445.85 38
4446.00 32
4446.16 27
4446.31 23
4446.46 21
4446.62 21
4446.77 23
4446.92 27
4447.08 33
4447.23 42
4447.38 53
4447.53 64
4447.69 74
4447.84 82
4447.99 87
4448.15 89
4448.30 89
4448.45 87
4448.60 84
4448.76 80
4448.91 76
4449.06 73
4449.22 69
4449.37 65
4449.52 61
4449.68 55
4449.83 50
4449.98 46
4450.13 42
4450.29 40
4450.44 39
4450.59 40
4450.75 42
4450.90 44
4451.05 47
4451.21 49
4451.36 50
4451.51 50
4451.66 48
4451.82 46
4451.97 43
4452.12 40
4452.28 37
4452.43 34
4452.58 32
4452.74 30
4452.89 29
4453.04 28
4453.19 28
4453.35 28
4453.50 28
4453.65 29
4453.81 31
4453.96 33
4454.11 36
4454.27 40
4454.42 44
4454.57 47
4454.73 49
4454.88 49
4455.03 48
4455.18 44
4455.34 38
4455.49 32
4455.64 26
4455.80 21
4455.95 19
4456.10 19
4456.26 22
4456.41 29
4456.56 38
4456.72 48
4456.87 59
4457.02 68
4457.17 77
4457.33 82
4457.48 85
4457.63 86
4457.79 86
4457.94 86
4458.09 86
4458.25 86
4458.40 87
4458.55 88
4458.71 87
4458.86 86
4459.01 84
4459.16 81
4459.32 78
4459.47 76
4459.62 75
4459.78 75
4459.93 77
4460.08 81
4460.24 86
4460.39 93
4460.54 102
4460.70 112
4460.85 123
4461.00 133
4461.16 141
4461.31 148
4461.46 151
4461.62 152
4461.77 152
4461.92 149
4462.07 146
4462.23 142
4462.38 137
4462.53 132
4462.69 127
4462.84 123
4462.99 118
4463.15 115
4463.30 111
4463.45 107
4463.61 102
4463.76 96
4463.91 89
4464.07 81
4464.22 74
4464.37 67
4464.53 62
4464.68 59
4464.83 58
4464.99 57
4465.14 57
4465.29 57
4465.45 56
4465.60 55
4465.75 53
4465.91 51
4466.06 49
4466.21 48
4466.37 47
4466.52 47
4466.67 48
4466.82 49
4466.98 50
4467.13 50
4467.28 49
4467.44 46
4467.59 43
4467.74 39
4467.90 36
4468.05 35
4468.20 36
4468.36 38
4468.51 43
4468.66 48
4468.82 54
4468.97 59
4469.12 64
4469.28 67
4469.43 70
4469.58 72
4469.74 72
4469.89 73
4470.04 73
4470.20 74
4470.35 73
4470.50 73
4470.66 71
4470.81 69
4470.96 66
4471.12 62
4471.27 59
4471.42 58
4471.58 57
4471.73 58
4471.88 59
4472.04 60
4472.19 60
4472.34 58
4472.50 54
4472.65 47
4472.80 39
4472.96 31
4473.11 24
4473.26 18
4473.42 15
4473.57 14
4473.72 15
4473.88 16
4474.03 18
4474.18 20
4474.34 22
4474.49 25
4474.64 29
4474.80 33
4474.95 39
4475.11 45
4475.26 50
4475.41 53
4475.57 56
4475.72 58
4475.87 59
4476.03 60
4476.18 61
4476.33 62
4476.49 62
4476.64 61
4476.79 59
4476.95 57
4477.10 53
4477.25 50
4477.41 48
4477.56 46
4477.71 45
4477.87 44
4478.02 45
4478.17 46
4478.33 48
4478.48 51
4478.63 54
4478.79 57
4478.94 60
4479.09 61
4479.25 62
4479.40 63
4479.56 63
4479.71 63
4479.86 63
4480.02 62
4480.17 59
4480.32 56
4480.48 52
4480.63 47
4480.78 42
4480.94 36
4481.09 31
4481.24 26
4481.40 21
4481.55 16
4481.70 11
4481.86 7
4482.01 4
4482.16 1
4482.32 0
4482.47 0
4482.63 0
4482.78 0
4482.93 0
4483.09 0
4483.24 0
4483.39 0
4483.55 0
4483.70 0
4483.85 5
4484.01 11
4484.16 19
4484.31 27
4484.47 34
4484.62 40
4484.78 44
4484.93 46
4485.08 45
4485.24 41
4485.39 36
4485.54 30
4485.70 23
4485.85 16
4486.00 10
4486.16 4
4486.31 0
4486.46 0
4486.62 0
4486.77 0
4486.93 0
4487.08 0
4487.23 5
4487.39 13
4487.54 21
4487.69 31
4487.85 40
4488.00 49
4488.15 57
4488.31 66
4488.46 76
4488.62 86
4488.77 97
4488.92 109
4489.08 121
4489.23 131
4489.38 140
4489.54 146
4489.69 148
4489.84 147
4490.00 142
4490.15 135
4490.31 126
4490.46 115
4490.61 105
4490.77 96
4490.92 90
4491.07 87
4491.23 88
4491.38 91
4491.53 97
4491.69 104
4491.84 109
4492.00 113
4492.15 114
4492.30 111
4492.46 106
4492.61 99
4492.76 91
4492.92 85
4493.07 79
4493.23 76
4493.38 75
4493.53 74
4493.69 75
4493.84 76
4493.99 77
4494.15 77
4494.30 78
4494.46 80
4494.61 81
4494.76 83
4494.92 85
4495.07 86
4495.22 86
4495.38 87
4495.53 88
4495.69 91
4495.84 97
4495.99 104
4496.15 113
4496.30 123
4496.45 133
4496.61 142
4496.76 148
4496.92 151
4497.07 150
4497.22 146
4497.38 139
4497.53 130
4497.68 119
4497.84 109
4497.99 101
4498.15 94
4498.30 90
4498.45 88
4498.61 88
4498.76 88
4498.92 88
4499.07 88
4499.22 88
4499.38 89
4499.53 91
4499.68 93
4499.84 96
4499.99 98
4500.15 100
4500.30 99
4500.45 97
4500.61 93
4500.76 89
4500.91 85
4501.07 84
4501.22 85
4501.38 88
4501.53 94
4501.68 101
4501.84 108
4501.99 113
4502.15 117
4502.30 118
4502.45 117
4502.61 116
4502.76 113
4502.92 110
4503.07 106
4503.22 103
4503.38 99
4503.53 95
4503.68 92
4503.84 89
4503.99 88
4504.15 87
4504.30 86
4504.45 86
4504.61 86
4504.76 85
4504.92 84
4505.07 83
4505.22 83
4505.38 84
4505.53 87
4505.69 92
4505.84 98
4505.99 104
4506.15 108
4506.30 111
4506.46 112
4506.61 112
4506.76 111
4506.92 111
4507.07 112
4507.23 114
4507.38 117
4507.53 121
4507.69 125
4507.84 129
4507.99 133
4508.15 136
4508.30 139
4508.46 142
4508.61 144
4508.76 146
4508.92 147
4509.07 148
4509.23 149
4509.38 149
4509.53 150
4509.69 151
4509.84 154
4510.00 156
4510.15 158
4510.30 160
4510.46 160
4510.61 158
4510.77 156
4510.92 154
4511.07 152
4511.23 153
4511.38 154
4511.54 157
4511.69 160
4511.84 163
4512.00 165
4512.15 166
4512.31 167
4512.46 167
4512.62 167
4512.77 167
4512.92 166
4513.08 165
4513.23 164
4513.39 162
4513.54 162
4513.69 163
4513.85 165
4514.00 169
4514.16 173
4514.31 178
4514.46 182
4514.62 185
4514.77 186
4514.93 185
4515.08 183
4515.23 179
4515.39 174
4515.54 169
4515.70 164
4515.85 161
4516.00 160
4516.16 161
4516.31 165
4516.47 170
4516.62 176
4516.78 182
4516.93 185
4517.08 186
4517.24 185
4517.39 181
4517.55 175
4517.70 169
4517.85 162
4518.01 155
4518.16 148
4518.32 139
4518.47 130
4518.63 120
4518.78 109
4518.93 99
4519.09 90
4519.24 81
4519.40 74
4519.55 69
4519.70 65
4519.86 63
4520.01 62
4520.17 63
4520.32 66
4520.48 71
4520.63 77
4520.78 83
4520.94 89
4521.09 94
4521.25 98
4521.40 99
4521.55 99
4521.71 98
4521.86 96
4522.02 94
4522.17 91
4522.33 87
4522.48 84
4522.63 80
4522.79 75
4522.94 70
4523.10 65
4523.25 59
4523.41 53
4523.56 48
4523.71 44
4523.87 42
4524.02 42
4524.18 42
4524.33 44
4524.48 47
4524.64 50
4524.79 53
4524.95 56
4525.10 59
4525.26 62
4525.41 65
4525.56 67
4525.72 69
4525.87 70
4526.03 70
4526.18 68
4526.34 66
4526.49 62
4526.64 57
4526.80 52
4526.95 46
4527.11 41
4527.26 35
4527.42 30
4527.57 25
4527.72 21
4527.88 20
4528.03 21
4528.19 24
4528.34 31
4528.50 40
4528.65 52
4528.81 64
4528.96 77
4529.11 88
4529.27 97
4529.42 105
4529.58 111
4529.73 116
4529.89 119
4530.04 122
4530.19 123
4530.35 124
4530.50 124
4530.66 123
4530.81 122
4530.97 121
4531.12 120
4531.27 119
4531.43 118
4531.58 117
4531.74 115
4531.89 113
4532.05 112
4532.20 110
4532.36 108
4532.51 107
4532.66 105
4532.82 102
4532.97 98
4533.13 93
4533.28 87
4533.44 81
4533.59 77
4533.74 74
4533.90 75
4534.05 79
4534.21 85
4534.36 93
4534.52 101
4534.67 108
4534.83 114
4534.98 117
4535.13 118
4535.29 117
4535.44 115
4535.60 112
4535.75 109
4535.91 107
4536.06 106
4536.22 107
4536.37 108
4536.52 110
4536.68 112
4536.83 113
4536.99 114
4537.14 115
4537.30 115
4537.45 114
4537.61 114
4537.76 114
4537.91 115
4538.07 115
4538.22 115
4538.38 114
4538.53 113
4538.69 110
4538.84 107
4539.00 101
4539.15 94
4539.31 86
4539.46 76
4539.61 65
4539.77 55
4539.92 46
4540.08 39
4540.23 36
4540.39 35
4540.54 37
4540.70 41
4540.85 47
4541.01 53
4541.16 59
4541.31 65
4541.47 70
4541.62 75
4541.78 80
4541.93 86
4542.09 92
4542.24 98
4542.40 104
4542.55 109
4542.71 114
4542.86 118
4543.01 120
4543.17 121
4543.32 120
4543.48 118
4543.63 113
4543.79 107
4543.94 101
4544.10 94
4544.25 90
4544.41 87
4544.56 89
4544.71 94
4544.87 104
4545.02 115
4545.18 127
4545.33 138
4545.49 145
4545.64 149
4545.80 148
4545.95 143
4546.11 135
4546.26 125
4546.42 113
4546.57 102
4546.72 90
4546.88 80
4547.03 71
4547.19 63
4547.34 56
4547.50 49
4547.65 44
4547.81 41
4547.96 39
4548.12 38
4548.27 40
4548.43 44
4548.58 49
4548.74 54
4548.89 60
4549.04 66
4549.20 71
4549.35 75
4549.51 78
4549.66 80
4549.82 82
4549.97 82
4550.13 82
4550.28 83
4550.44 84
4550.59 86
4550.75 88
4550.90 91
4551.06 94
4551.21 95
4551.36 96
4551.52 95
4551.67 93
4551.83 91
4551.98 90
4552.14 89
4552.29 89
4552.45 89
4552.60 89
4552.76 88
4552.91 86
4553.07 84
4553.22 81
4553.38 78
4553.53 74
4553.69 70
4553.84 65
4554.00 59
4554.15 51
4554.30 43
4554.46 34
4554.61 25
4554.77 16
4554.92 8
4555.08 1
4555.23 0
4555.39 0
4555.54 0
4555.70 0
4555.85 0
4556.01 0
4556.16 0
4556.32 3
4556.47 5
4556.63 5
4556.78 6
4556.94 6
4557.09 6
4557.25 8
4557.40 11
4557.56 15
4557.71 20
4557.86 25
4558.02 30
4558.17 35
4558.33 38
4558.48 40
4558.64 40
4558.79 40
4558.95 39
4559.10 38
4559.26 39
4559.41 42
4559.57 46
4559.72 52
4559.88 58
4560.03 63
4560.19 66
4560.34 68
4560.50 68
4560.65 67
4560.81 65
4560.96 65
4561.12 64
4561.27 65
4561.43 65
4561.58 65
4561.74 64
4561.89 63
4562.05 61
4562.20 60
4562.36 59
4562.51 59
4562.67 61
4562.82 62
4562.98 63
4563.13 64
4563.29 63
4563.44 62
4563.60 61
4563.75 61
4563.90 61
4564.06 63
4564.21 65
4564.37 66
4564.52 66
4564.68 62
4564.83 56
4564.99 47
4565.14 35
4565.30 23
4565.45 11
4565.61 1
4565.76 0
4565.92 0
4566.07 0
4566.23 0
4566.38 0
4566.54 0
4566.69 0
4566.85 0
4567.00 5
4567.16 12
4567.31 19
4567.47 25
4567.62 29
4567.78 32
4567.93 33
4568.09 34
4568.24 34
4568.40 36
4568.55 38
4568.71 40
4568.86 43
4569.02 46
4569.17 48
4569.33 50
4569.48 51
4569.64 52
4569.79 54
4569.95 57
4570.10 59
4570.26 61
4570.41 60
4570.57 57
4570.72 52
4570.88 43
4571.03 33
4571.19 23
4571.34 14
4571.50 7
4571.65 4
4571.81 4
4571.96 6
4572.12 10
4572.27 15
4572.43 20
4572.58 24
4572.74 28
4572.89 31
4573.05 34
4573.21 39
4573.36 44
4573.52 51
4573.67 58
4573.83 66
4573.98 72
4574.14 78
4574.29 82
4574.45 84
4574.60 86
4574.76 89
4574.91 91
4575.07 96
4575.22 101
4575.38 107
4575.53 113
4575.69 118
4575.84 121
4576.00 121
4576.15 120
4576.31 117
4576.46 113
4576.62 109
4576.77 106
4576.93 102
4577.08 98
4577.24 92
4577.39 86
4577.55 77
4577.70 67
4577.86 55
4578.01 43
4578.17 31
4578.32 19
4578.48 9
4578.63 0
4578.79 0
4578.94 0
4579.10 0
4579.26 0
4579.41 0
4579.57 0
4579.72 0
4579.88 0
4580.03 4
4580.19 14
4580.34 25
4580.50 35
4580.65 46
4580.81 55
4580.96 62
4581.12 68
4581.27 72
4581.43 73
4581.58 73
4581.74 71
4581.89 67
4582.05 62
4582.20 57
4582.36 52
4582.51 48
4582.67 46
4582.83 46
4582.98 49
4583.14 54
4583.29 61
4583.45 71
4583.60 82
4583.76 93
4583.91 104
4584.07 113
4584.22 119
4584.38 120
4584.53 118
4584.69 111
4584.84 101
4585.00 89
4585.15 76
4585.31 64
4585.46 55
4585.62 49
4585.78 49
4585.93 52
4586.09 58
4586.24 67
4586.40 75
4586.55 81
4586.71 84
4586.86 85
4587.02 83
4587.17 80
4587.33 77
4587.48 76
4587.64 76
4587.79 78
4587.95 80
4588.10 82
4588.26 83
4588.42 81
4588.57 76
4588.73 68
4588.88 59
4589.04 50
4589.19 42
4589.35 36
4589.50 35
4589.66 37
4589.81 44
4589.97 53
4590.12 62
4590.28 71
4590.44 78
4590.59 82
4590.75 84
4590.90 84
4591.06 84
4591.21 84
4591.37 85
4591.52 87
4591.68 89
4591.83 91
4591.99 92
4592.14 93
4592.30 93
4592.46 92
4592.61 91
4592.77 89
4592.92 87
4593.08 85
4593.23 83
4593.39 81
4593.54 78
4593.70 75
4593.85 73
4594.01 70
4594.16 69
4594.32 70
4594.48 72
4594.63 77
4594.79 84
4594.94 91
4595.10 98
4595.25 104
4595.41 107
4595.56 107
4595.72 104
4595.87 100
4596.03 94
4596.19 89
4596.34 85
4596.50 83
4596.65 82
4596.81 81
4596.96 79
4597.12 77
4597.27 75
4597.43 72
4597.59 69
4597.74 67
4597.90 67
4598.05 69
4598.21 73
4598.36 78
4598.52 83
4598.67 90
4598.83 96
4598.98 102
4599.14 107
4599.30 111
4599.45 114
4599.61 116
4599.76 117
4599.92 118
4600.07 118
4600.23 118
4600.38 118
4600.54 119
4600.70 119
4600.85 120
4601.01 119
4601.16 118
4601.32 118
4601.47 117
4601.63 118
4601.78 120
4601.94 123
4602.10 128
4602.25 133
4602.41 138
4602.56 144
4602.72 149
4602.87 154
4603.03 158
4603.18 163
4603.34 166
4603.50 168
4603.65 167
4603.81 165
4603.96 160
4604.12 154
4604.27 147
4604.43 140
4604.59 134
4604.74 129
4604.90 125
4605.05 123
4605.21 121
4605.36 119
4605.52 118
4605.67 117
4605.83 116
4605.99 117
4606.14 119
4606.30 123
4606.45 128
4606.61 134
4606.76 140
4606.92 145
4607.08 148
4607.23 151
4607.39 151
4607.54 151
4607.70 150
4607.85 149
4608.01 148
4608.16 148
4608.32 147
4608.48 148
4608.63 148
4608.79 149
4608.94 151
4609.10 152
4609.25 153
4609.41 153
4609.57 152
4609.72 149
4609.88 143
4610.03 136
4610.19 127
4610.34 118
4610.50 109
4610.66 102
4610.81 98
4610.97 97
4611.12 99
4611.28 105
4611.43 112
4611.59 121
4611.75 131
4611.90 141
4612.06 151
4612.21 159
4612.37 165
4612.52 169
4612.68 169
4612.84 167
4612.99 164
4613.15 161
4613.30 159
4613.46 160
4613.62 163
4613.77 167
4613.93 172
4614.08 176
4614.24 179
4614.39 181
4614.55 182
4614.71 183
4614.86 185
4615.02 187
4615.17 191
4615.33 197
4615.48 203
4615.64 210
4615.80 218
4615.95 227
4616.11 237
4616.26 248
4616.42 259
4616.58 270
4616.73 278
4616.89 282
4617.04 282
4617.20 278
4617.35 272
4617.51 263
4617.67 255
4617.82 248
4617.98 243
4618.13 241
4618.29 240
4618.45 240
4618.60 240
4618.76 240
4618.91 239
4619.07 240
4619.22 242
4619.38 247
4619.54 255
4619.69 264
4619.85 273
4620.00 281
4620.16 287
4620.32 289
4620.47 288
4620.63 285
4620.78 280
4620.94 276
4621.09 272
4621.25 271
4621.41 271
4621.56 272
4621.72 274
4621.87 274
4622.03 275
4622.19 274
4622.34 273
4622.50 272
4622.65 271
4622.81 270
4622.97 269
4623.12 268
4623.28 266
4623.43 261
4623.59 255
4623.75 246
4623.90 235
4624.06 222
4624.21 210
4624.37 199
4624.53 190
4624.68 185
4624.84 184
4624.99 187
4625.15 193
4625.30 200
4625.46 208
4625.62 216
4625.77 221
4625.93 225
4626.08 227
4626.24 228
4626.40 227
4626.55 226
4626.71 224
4626.86 221
4627.02 218
4627.18 215
4627.33 212
4627.49 211
4627.64 212
4627.80 215
4627.96 219
4628.11 225
4628.27 231
4628.42 238
4628.58 246
4628.74 255
4628.89 266
4629.05 279
4629.20 293
4629.36 309
4629.52 326
4629.67 344
4629.83 364
4629.98 385
4630.14 409
4630.30 435
4630.45 462
4630.61 489
4630.77 514
4630.92 537
4631.08 556
4631.23 572
4631.39 587
4631.55 603
4631.70 621
4631.86 645
4632.01 674
4632.17 709
4632.33 749
4632.48 793
4632.64 840
4632.79 889
4632.95 937
4633.11 984
4633.26 1030
4633.42 1076
4633.57 1122
4633.73 1171
4633.89 1222
4634.04 1276
4634.20 1331
4634.36 1385
4634.51 1436
4634.67 1485
4634.82 1531
4634.98 1574
4635.14 1617
4635.29 1661
4635.45 1706
4635.60 1751
4635.76 1795
4635.92 1835
4636.07 1870
4636.23 1899
4636.38 1921
4636.54 1937
4636.70 1948
4636.85 1956
4637.01 1962
4637.17 1964
4637.32 1962
4637.48 1956
4637.63 1944
4637.79 1927
4637.95 1907
4638.10 1883
4638.26 1857
4638.41 1830
4638.57 1801
4638.73 1770
4638.88 1737
4639.04 1700
4639.20 1658
4639.35 1613
4639.51 1565
4639.66 1513
4639.82 1460
4639.98 1405
4640.13 1350
4640.29 1295
4640.45 1242
4640.60 1191
4640.76 1143
4640.91 1099
4641.07 1058
4641.23 1020
4641.38 986
4641.54 955
4641.70 928
4641.85 903
4642.01 880
4642.16 859
4642.32 836
4642.48 811
4642.63 783
4642.79 753
4642.95 721
4643.10 690
4643.26 661
4643.41 636
4643.57 615
4643.73 598
4643.88 582
4644.04 567
4644.20 550
4644.35 532
4644.51 513
4644.66 493
4644.82 473
4644.98 453
4645.13 433
4645.29 415
4645.45 398
4645.60 383
4645.76 371
4645.91 362
4646.07 357
4646.23 355
4646.38 354
4646.54 355
4646.70 354
4646.85 353
4647.01 349
4647.17 343
4647.32 335
4647.48 327
4647.63 318
4647.79 310
4647.95 303
4648.10 295
4648.26 288
4648.42 280
4648.57 273
4648.73 266
4648.89 260
4649.04 255
4649.20 252
4649.35 251
4649.51 250
4649.67 249
4649.82 248
4649.98 244
4650.14 239
4650.29 230
4650.45 220
4650.61 209
4650.76 197
4650.92 185
4651.07 174
4651.23 164
4651.39 157
4651.54 151
4651.70 147
4651.86 145
4652.01 144
4652.17 144
4652.33 145
4652.48 146
4652.64 147
4652.79 147
4652.95 145
4653.11 143
4653.26 140
4653.42 137
4653.58 134
4653.73 130
4653.89 127
4654.05 125
4654.20 122
4654.36 118
4654.52 114
4654.67 109
4654.83 103
4654.99 97
4655.14 90
4655.30 83
4655.45 78
4655.61 73
4655.77 71
4655.92 71
4656.08 73
4656.24 77
4656.39 82
4656.55 86
4656.71 90
4656.86 94
4657.02 99
4657.18 105
4657.33 114
4657.49 125
4657.65 137
4657.80 149
4657.96 159
4658.11 166
4658.27 170
4658.43 170
4658.58 168
4658.74 165
4658.90 162
4659.05 160
4659.21 159
4659.37 159
4659.52 161
4659.68 163
4659.84 165
4659.99 166
4660.15 166
4660.31 165
4660.46 162
4660.62 158
4660.78 154
4660.93 150
4661.09 147
4661.25 147
4661.40 150
4661.56 154
4661.72 159
4661.87 163
4662.03 166
4662.19 166
4662.34 163
4662.50 158
4662.65 151
4662.81 145
4662.97 140
4663.12 136
4663.28 134
4663.44 133
4663.59 132
4663.75 132
4663.91 132
4664.06 133
4664.22 135
4664.38 139
4664.53 144
4664.69 151
4664.85 159
4665.00 168
4665.16 176
4665.32 183
4665.47 188
4665.63 192
4665.79 195
4665.94 197
4666.10 199
4666.26 199
4666.41 200
4666.57 199
4666.73 197
4666.88 193
4667.04 186
4667.20 177
4667.35 167
4667.51 157
4667.67 147
4667.82 140
4667.98 135
4668.14 132
4668.29 131
4668.45 132
4668.61 134
4668.76 135
4668.92 137
4669.08 138
4669.23 139
4669.39 140
4669.55 142
4669.70 142
4669.86 143
4670.02 144
4670.17 145
4670.33 146
4670.49 147
4670.64 148
4670.80 149
4670.96 149
4671.11 147
4671.27 143
4671.43 139
4671.58 135
4671.74 131
4671.90 131
4672.06 133
4672.21 139
4672.37 147
4672.53 155
4672.68 162
4672.84 166
4673.00 166
4673.15 161
4673.31 154
4673.47 146
4673.62 138
4673.78 133
4673.94 130
4674.09 130
4674.25 132
4674.41 135
4674.56 137
4674.72 140
4674.88 142
4675.03 143
4675.19 144
4675.35 144
4675.50 144
4675.66 143
4675.82 141
4675.97 140
4676.13 138
4676.29 136
4676.45 134
4676.60 131
4676.76 125
4676.92 118
4677.07 108
4677.23 96
4677.39 83
4677.54 71
4677.70 60
4677.86 52
4678.01 46
4678.17 43
4678.33 42
4678.48 44
4678.64 46
4678.80 49
4678.95 53
4679.11 58
4679.27 63
4679.43 68
4679.58 74
4679.74 79
4679.90 85
4680.05 89
4680.21 92
4680.37 93
4680.52 92
4680.68 89
4680.84 85
4680.99 80
4681.15 76
4681.31 71
4681.46 67
4681.62 63
4681.78 58
4681.94 52
4682.09 46
4682.25 39
4682.41 34
4682.56 29
4682.72 28
4682.88 29
4683.03 33
4683.19 39
4683.35 47
4683.50 54
4683.66 61
4683.82 66
4683.98 69
4684.13 71
4684.29 73
4684.45 74
4684.60 77
4684.76 82
4684.92 88
4685.07 96
4685.23 105
4685.39 112
4685.55 118
4685.70 121
4685.86 121
4686.02 119
4686.17 115
4686.33 111
4686.49 108
4686.64 105
4686.80 103
4686.96 103
4687.12 103
4687.27 103
4687.43 103
4687.59 102
4687.74 102
4687.90 102
4688.06 101
4688.21 101
4688.37 101
4688.53 100
4688.69 98
4688.84 94
4689.00 89
4689.16 82
4689.31 74
4689.47 66
4689.63 59
4689.78 55
4689.94 55
4690.10 58
4690.26 66
4690.41 77
4690.57 89
4690.73 101
4690.88 112
4691.04 120
4691.20 125
4691.36 127
4691.51 125
4691.67 122
4691.83 118
4691.98 113
4692.14 109
4692.30 106
4692.45 105
4692.61 104
4692.77 105
4692.93 105
4693.08 105
4693.24 104
4693.40 102
4693.55 100
4693.71 98
4693.87 96
4694.03 95
4694.18 94
4694.34 92
4694.50 90
4694.65 87
4694.81 84
4694.97 82
4695.13 80
4695.28 80
4695.44 81
4695.60 83
4695.75 86
4695.91 88
4696.07 88
4696.23 88
4696.38 86
4696.54 82
4696.70 77
4696.85 70
4697.01 62
4697.17 54
4697.33 46
4697.48 38
4697.64 32
4697.80 28
4697.95 26
4698.11 26
4698.27 29
4698.43 32
4698.58 36
4698.74 40
4698.90 43
4699.05 45
4699.21 47
4699.37 50
4699.53 53
4699.68 57
4699.84 63
4700.00 68
4700.16 72
4700.31 75
4700.47 76
4700.63 75
4700.78 73
4700.94 71
4701.10 71
4701.26 73
4701.41 77
4701.57 83
4701.73 89
4701.88 95
4702.04 100
4702.20 104
4702.36 106
4702.51 107
4702.67 108
4702.83 108
4702.99 108
4703.14 107
4703.30 106
4703.46 104
4703.61 100
4703.77 97
4703.93 92
4704.09 88
4704.24 83
4704.40 78
4704.56 74
4704.72 69
4704.87 65
4705.03 61
4705.19 57
4705.34 54
4705.50 53
4705.66 52
4705.82 51
4705.97 51
4706.13 49
4706.29 47
4706.45 43
4706.60 39
4706.76 35
4706.92 32
4707.08 28
4707.23 24
4707.39 20
4707.55 15
4707.70 9
4707.86 3
4708.02 0
4708.18 0
4708.33 0
4708.49 0
4708.65 0
4708.81 0
4708.96 0
4709.12 0
4709.28 1
4709.44 7
4709.59 13
4709.75 20
4709.91 27
4710.07 33
4710.22 39
4710.38 42
4710.54 45
4710.69 46
4710.85 47
4711.01 47
4711.17 48
4711.32 50
4711.48 52
4711.64 55
4711.80 57
4711.95 59
4712.11 60
4712.27 60
4712.43 60
4712.58 61
4712.74 62
4712.90 63
4713.06 65
4713.21 67
4713.37 68
4713.53 67
4713.69 66
4713.84 63
4714.00 60
4714.16 56
4714.32 53
4714.47 51
4714.63 49
4714.79 48
4714.95 47
4715.10 47
4715.26 47
4715.42 46
4715.58 45
4715.73 44
4715.89 43
4716.05 42
4716.21 41
4716.36 41
4716.52 42
4716.68 45
4716.84 49
4716.99 55
4717.15 61
4717.31 68
4717.47 74
4717.62 79
4717.78 84
4717.94 88
4718.10 91
4718.25 92
4718.41 93
4718.57 92
4718.73 90
4718.88 86
4719.04 82
4719.20 78
4719.36 75
4719.51 75
4719.67 77
4719.83 81
4719.99 87
4720.14 93
4720.30 99
4720.46 103
4720.62 105
4720.77 105
4720.93 104
4721.09 103
4721.25 102
4721.40 103
4721.56 105
4721.72 107
4721.88 110
4722.03 112
4722.19 113
4722.35 114
4722.51 114
4722.66 113
4722.82 110
4722.98 108
4723.14 104
4723.29 100
4723.45 96
4723.61 92
4723.77 88
4723.93 85
4724.08 82
4724.24 79
4724.40 76
4724.56 72
4724.71 70
4724.87 68
4725.03 67
4725.19 68
4725.34 70
4725.50 73
4725.66 77
4725.82 81
4725.97 84
4726.13 87
4726.29 89
4726.45 90
4726.61 91
4726.76 93
4726.92 93
4727.08 93
4727.24 91
4727.39 89
4727.55 85
4727.71 79
4727.87 73
4728.02 67
4728.18 60
4728.34 55
4728.50 50
4728.66 46
4728.81 45
4728.97 45
4729.13 48
4729.29 54
4729.44 62
4729.60 72
4729.76 81
4729.92 90
4730.07 97
4730.23 101
4730.39 102
4730.55 102
4730.71 100
4730.86 99
4731.02 99
4731.18 101
4731.34 104
4731.49 107
4731.65 110
4731.81 111
4731.97 110
4732.12 107
4732.28 101
4732.44 95
4732.60 88
4732.76 82
4732.91 77
4733.07 75
4733.23 74
4733.39 76
4733.54 79
4733.70 83
4733.86 88
4734.02 92
4734.18 96
4734.33 98
4734.49 99
4734.65 99
4734.81 98
4734.96 95
4735.12 92
4735.28 88
4735.44 82
4735.60 76
4735.75 70
4735.91 65
4736.07 62
4736.23 60
4736.39 61
4736.54 62
4736.70 65
4736.86 67
4737.02 68
4737.17 67
4737.33 65
4737.49 61
4737.65 57
4737.81 53
4737.96 49
4738.12 45
4738.28 41
4738.44 39
4738.60 39
4738.75 40
4738.91 42
4739.07 46
4739.23 51
4739.38 59
4739.54 68
4739.70 78
4739.86 89
4740.02 101
4740.17 111
4740.33 120
4740.49 125
4740.65 127
4740.81 126
4740.96 121
4741.12 115
4741.28 106
4741.44 96
4741.59 85
4741.75 75
4741.91 65
4742.07 56
4742.23 50
4742.38 47
4742.54 46
4742.70 49
4742.86 54
4743.02 60
4743.17 67
4743.33 73
4743.49 78
4743.65 83
4743.81 88
4743.96 91
4744.12 94
4744.28 96
4744.44 97
4744.60 97
4744.75 97
4744.91 97
4745.07 98
4745.23 100
4745.39 105
4745.54 109
4745.70 113
4745.86 114
4746.02 112
4746.18 108
4746.33 102
4746.49 94
4746.65 88
4746.81 83
4746.97 80
4747.12 79
4747.28 79
4747.44 80
4747.60 82
4747.76 84
4747.91 87
4748.07 90
4748.23 94
4748.39 98
4748.55 103
4748.70 109
4748.86 114
4749.02 120
4749.18 126
4749.34 131
4749.49 135
4749.65 137
4749.81 138
4749.97 137
4750.13 134
4750.28 130
4750.44 127
4750.60 125
4750.76 125
4750.92 127
4751.07 131
4751.23 137
4751.39 144
4751.55 151
4751.71 158
4751.86 165
4752.02 171
4752.18 177
4752.34 182
4752.50 185
4752.66 185
4752.81 183
4752.97 177
4753.13 169
4753.29 160
4753.45 152
4753.60 146
4753.76 142
4753.92 143
4754.08 146
4754.24 150
4754.39 153
4754.55 155
4754.71 154
4754.87 149
4755.03 142
4755.18 133
4755.34 125
4755.50 117
4755.66 110
4755.82 104
4755.98 98
4756.13 92
4756.29 86
4756.45 79
4756.61 73
4756.77 68
4756.92 65
4757.08 64
4757.24 66
4757.40 69
4757.56 74
4757.72 78
4757.87 82
4758.03 84
4758.19 85
4758.35 85
4758.51 84
4758.66 82
4758.82 82
4758.98 82
4759.14 83
4759.30 84
4759.46 87
4759.61 92
4759.77 96
4759.93 102
4760.09 107
4760.25 111
4760.40 114
4760.56 115
4760.72 113
4760.88 111
4761.04 108
4761.20 106
4761.35 105
4761.51 106
4761.67 107
4761.83 110
4761.99 113
4762.15 116
4762.30 119
4762.46 122
4762.62 125
4762.78 128
4762.94 130
4763.10 132
4763.25 135
4763.41 138
4763.57 143
4763.73 148
4763.89 155
4764.04 163
4764.20 173
4764.36 182
4764.52 190
4764.68 196
4764.84 199
4764.99 201
4765.15 200
4765.31 199
4765.47 196
4765.63 195
4765.79 194
4765.94 195
4766.10 197
4766.26 200
4766.42 203
4766.58 206
4766.74 210
4766.89 215
4767.05 221
4767.21 227
4767.37 235
4767.53 242
4767.69 248
4767.84 253
4768.00 256
4768.16 258
4768.32 259
4768.48 261
4768.64 264
4768.79 269
4768.95 274
4769.11 279
4769.27 281
4769.43 280
4769.59 276
4769.74 268
4769.90 259
4770.06 249
4770.22 241
4770.38 235
4770.54 231
4770.69 230
4770.85 229
4771.01 230
4771.17 230
4771.33 230
4771.49 229
4771.65 229
4771.80 230
4771.96 233
4772.12 238
4772.28 245
4772.44 253
4772.60 261
4772.75 267
4772.91 269
4773.07 266
4773.23 259
4773.39 248
4773.55 233
4773.70 218
4773.86 202
4774.02 188
4774.18 176
4774.34 165
4774.50 156
4774.66 148
4774.81 140
4774.97 133
4775.13 127
4775.29 123
4775.45 120
4775.61 119
4775.76 117
4775.92 116
4776.08 112
4776.24 107
4776.40 99
4776.56 91
4776.72 82
4776.87 74
4777.03 66
4777.19 60
4777.35 56
4777.51 53
4777.67 51
4777.83 51
4777.98 53
4778.14 58
4778.30 66
4778.46 78
4778.62 91
4778.78 106
4778.94 120
4779.09 131
4779.25 139
4779.41 144
4779.57 145
4779.73 142
4779.89 138
4780.04 133
4780.20 127
4780.36 122
4780.52 116
4780.68 112
4780.84 108
4781.00 105
4781.15 104
4781.31 103
4781.47 105
4781.63 107
4781.79 111
4781.95 115
4782.11 119
4782.26 124
4782.42 129
4782.58 134
4782.74 140
4782.90 147
4783.06 155
4783.22 163
4783.37 170
4783.53 174
4783.69 177
4783.85 176
4784.01 174
4784.17 169
4784.33 164
4784.49 159
4784.64 156
4784.80 153
4784.96 151
4785.12 150
4785.28 149
4785.44 147
4785.60 145
4785.75 143
4785.91 140
4786.07 137
4786.23 134
4786.39 129
4786.55 124
4786.71 119
4786.86 114
4787.02 109
4787.18 105
4787.34 101
4787.50 98
4787.66 95
4787.82 92
4787.98 90
4788.13 88
4788.29 88
4788.45 90
4788.61 93
4788.77 98
4788.93 102
4789.09 107
4789.25 110
4789.40 112
4789.56 112
4789.72 112
4789.88 111
4790.04 110
4790.20 108
4790.36 107
4790.51 106
4790.67 104
4790.83 102
4790.99 100
4791.15 97
4791.31 95
4791.47 93
4791.63 92
4791.78 92
4791.94 92
4792.10 93
4792.26 93
4792.42 93
4792.58 93
4792.74 92
4792.90 91
4793.05 91
4793.21 92
4793.37 95
4793.53 100
4793.69 106
4793.85 114
4794.01 123
4794.17 131
4794.32 138
4794.48 143
4794.64 146
4794.80 146
4794.96 144
4795.12 141
4795.28 135
4795.44 128
4795.60 120
4795.75 111
4795.91 102
4796.07 94
4796.23 88
4796.39 85
4796.55 84
4796.71 85
4796.87 87
4797.02 89
4797.18 90
4797.34 89
4797.50 87
4797.66 84
4797.82 80
4797.98 76
4798.14 72
4798.30 68
4798.45 65
4798.61 63
4798.77 63
4798.93 65
4799.09 69
4799.25 74
4799.41 81
4799.57 87
4799.73 93
4799.88 97
4800.04 101
4800.20 104
4800.36 106
4800.52 107
4800.68 108
4800.84 108
4801.00 107
4801.16 105
4801.31 101
4801.47 97
4801.63 93
4801.79 90
4801.95 88
4802.11 87
4802.27 87
4802.43 87
4802.59 86
4802.74 85
4802.90 82
4803.06 78
4803.22 75
4803.38 72
4803.54 70
4803.70 69
4803.86 70
4804.02 71
4804.17 74
4804.33 76
4804.49 78
4804.65 80
4804.81 81
4804.97 81
4805.13 80
4805.29 79
4805.45 77
4805.61 75
4805.76 73
4805.92 71
4806.08 70
4806.24 70
4806.40 72
4806.56 76
4806.72 81
4806.88 89
4807.04 97
4807.20 104
4807.35 109
4807.51 111
4807.67 109
4807.83 105
4807.99 98
4808.15 91
4808.31 83
4808.47 76
4808.63 70
4808.79 63
4808.94 55
4809.10 47
4809.26 39
4809.42 31
4809.58 24
4809.74 19
4809.90 16
4810.06 15
4810.22 15
4810.38 16
4810.53 18
4810.69 20
4810.85 22
4811.01 25
4811.17 28
4811.33 32
4811.49 37
4811.65 43
4811.81 48
4811.97 52
4812.13 55
4812.28 55
4812.44 54
4812.60 51
4812.76 49
4812.92 47
4813.08 47
4813.24 48
4813.40 51
4813.56 54
4813.72 57
4813.88 59
4814.03 61
4814.19 62
4814.35 64
4814.51 68
4814.67 73
4814.83 82
4814.99 92
4815.15 105
4815.31 119
4815.47 134
4815.63 149
4815.79 163
4815.94 174
4816.10 183
4816.26 187
4816.42 186
4816.58 179
4816.74 168
4816.90 153
4817.06 135
4817.22 118
4817.38 101
4817.54 85
4817.70 72
4817.85 62
4818.01 55
4818.17 50
4818.33 48
4818.49 48
4818.65 49
4818.81 49
4818.97 47
4819.13 44
4819.29 38
4819.45 30
4819.61 21
4819.76 13
4819.92 6
4820.08 0
4820.24 0
4820.40 0
4820.56 0
4820.72 0
4820.88 0
4821.04 0
4821.20 0
4821.36 0
4821.52 7
4821.68 18
4821.83 30
4821.99 41
4822.15 50
4822.31 58
4822.47 65
4822.63 70
4822.79 74
4822.95 76
4823.11 76
4823.27 75
4823.43 71
4823.59 67
4823.75 62
4823.90 58
4824.06 55
4824.22 54
4824.38 53
4824.54 54
4824.70 55
4824.86 58
4825.02 60
4825.18 64
4825.34 69
4825.50 74
4825.66 79
4825.82 84
4825.98 88
4826.13 90
4826.29 90
4826.45 89
4826.61 88
4826.77 87
4826.93 87
4827.09 89
4827.25 92
4827.41 97
4827.57 103
4827.73 110
4827.89 117
4828.05 123
4828.21 127
4828.37 131
4828.52 133
4828.68 133
4828.84 132
4829.00 131
4829.16 129
4829.32 127
4829.48 125
4829.64 123
4829.80 122
4829.96 121
4830.12 120
4830.28 119
4830.44 117
4830.60 113
4830.76 107
4830.92 100
4831.07 92
4831.23 85
4831.39 78
4831.55 74
4831.71 72
4831.87 71
4832.03 71
4832.19 70
4832.35 69
4832.51 68
4832.67 66
4832.83 65
4832.99 66
4833.15 69
4833.31 73
4833.47 80
4833.63 86
4833.78 91
4833.94 94
4834.10 94
4834.26 91
4834.42 85
4834.58 79
4834.74 72
4834.90 67
4835.06 64
4835.22 64
4835.38 67
4835.54 73
4835.70 81
4835.86 90
4836.02 100
4836.18 110
4836.34 118
4836.50 124
4836.66 128
4836.81 129
4836.97 128
4837.13 125
4837.29 119
4837.45 112
4837.61 103
4837.77 95
4837.93 86
4838.09 78
4838.25 72
4838.41 66
4838.57 62
4838.73 60
4838.89 60
4839.05 61
4839.21 64
4839.37 68
4839.53 72
4839.69 76
4839.85 80
4840.01 84
4840.16 87
4840.32 92
4840.48 96
4840.64 102
4840.80 108
4840.96 114
4841.12 121
4841.28 127
4841.44 134
4841.60 140
4841.76 146
4841.92 153
4842.08 159
4842.24 165
4842.40 171
4842.56 177
4842.72 184
4842.88 191
4843.04 197
4843.20 202
4843.36 206
4843.52 208
4843.68 210
4843.83 211
4843.99 213
4844.15 216
4844.31 221
4844.47 226
4844.63 232
4844.79 238
4844.95 242
4845.11 243
4845.27 244
4845.43 244
4845.59 244
4845.75 244
4845.91 246
4846.07 250
4846.23 254
4846.39 257
4846.55 260
4846.71 262
4846.87 261
4847.03 259
4847.19 253
4847.35 246
4847.51 236
4847.67 226
4847.83 216
4847.99 205
4848.15 195
4848.30 185
4848.46 175
4848.62 164
4848.78 153
4848.94 143
4849.10 134
4849.26 126
4849.42 120
4849.58 117
4849.74 116
4849.90 116
4850.06 117
4850.22 117
4850.38 117
4850.54 117
4850.70 117
4850.86 116
4851.02 115
4851.18 113
4851.34 111
4851.50 108
4851.66 104
4851.82 98
4851.98 92
4852.14 85
4852.30 79
4852.46 73
4852.62 68
4852.78 65
4852.94 62
4853.10 61
4853.26 61
4853.42 63
4853.58 67
4853.74 72
4853.90 78
4854.05 85
4854.21 92
4854.37 97
4854.53 99
4854.69 98
4854.85 94
4855.01 87
4855.17 80
4855.33 72
4855.49 65
4855.65 59
4855.81 55
4855.97 52
4856.13 49
4856.29 48
4856.45 49
4856.61 50
4856.77 53
4856.93 56
4857.09 59
4857.25 61
4857.41 62
4857.57 60
4857.73 57
4857.89 52
4858.05 46
4858.21 41
4858.37 36
4858.53 31
4858.69 27
4858.85 24
4859.01 20
4859.17 15
4859.33 11
4859.49 8
4859.65 6
4859.81 6
4859.97 8
4860.13 12
4860.29 17
4860.45 23
4860.61 29
4860.77 33
4860.93 36
4861.09 38
4861.25 38
4861.41 37
4861.57 34
4861.73 32
4861.89 30
4862.05 29
4862.21 31
4862.37 34
4862.53 38
4862.69 42
4862.85 46
4863.01 48
4863.17 47
4863.33 43
4863.49 37
4863.65 30
4863.81 24
4863.97 18
4864.13 14
4864.29 11
4864.45 9
4864.61 7
4864.77 4
4864.93 0
4865.09 0
4865.25 0
4865.41 0
4865.57 0
4865.73 0
4865.89 0
4866.05 0
4866.21 2
4866.37 11
4866.53 21
4866.69 31
4866.85 41
4867.01 49
4867.17 56
4867.33 60
4867.49 61
4867.65 59
4867.81 54
4867.97 47
4868.13 41
4868.29 35
4868.45 31
4868.61 29
4868.77 31
4868.93 34
4869.09 39
4869.25 46
4869.41 52
4869.57 58
4869.73 63
4869.89 66
4870.05 67
4870.21 67
4870.37 66
4870.53 65
4870.69 64
4870.85 62
4871.01 61
4871.17 60
4871.33 59
4871.49 59
4871.65 58
4871.81 58
4871.97 58
4872.13 58
4872.29 59
4872.45 59
4872.61 60
4872.77 62
4872.93 64
4873.09 68
4873.25 73
4873.41 79
4873.57 86
4873.73 93
4873.89 97
4874.05 99
4874.21 98
4874.37 94
4874.53 87
4874.69 79
4874.85 71
4875.01 64
4875.17 59
4875.33 57
4875.49 58
4875.65 61
4875.81 66
4875.97 72
4876.13 79
4876.29 85
4876.45 89
4876.61 90
4876.77 88
4876.93 82
4877.09 73
4877.25 61
4877.41 48
4877.57 35
4877.73 24
4877.89 15
4878.05 9
4878.21 4
4878.37 1
4878.53 0
4878.69 0
4878.85 0
4879.01 0
4879.17 0
4879.33 0
4879.49 0
4879.65 0
4879.81 0
4879.97 8
4880.13 18
4880.29 29
4880.45 40
4880.61 49
4880.77 56
4880.93 61
4881.09 63
4881.25 63
4881.41 61
4881.57 60
4881.73 58
4881.90 56
4882.06 54
4882.22 52
4882.38 50
4882.54 49
4882.70 49
4882.86 51
4883.02 54
4883.18 57
4883.34 60
4883.50 62
4883.66 64
4883.82 64
4883.98 64
4884.14 63
4884.30 62
4884.46 61
4884.62 59
4884.78 56
4884.94 53
4885.10 49
4885.26 45
4885.42 41
4885.58 38
4885.74 38
4885.90 40
4886.06 45
4886.22 53
4886.38 63
4886.54 75
4886.70 87
4886.86 97
4887.02 107
4887.18 113
4887.34 118
4887.50 122
4887.67 125
4887.83 129
4887.99 135
4888.15 142
4888.31 150
4888.47 159
4888.63 166
4888.79 173
4888.95 178
4889.11 182
4889.27 185
4889.43 187
4889.59 189
4889.75 191
4889.91 192
4890.07 193
4890.23 194
4890.39 195
4890.55 196
4890.71 197
4890.87 198
4891.03 199
4891.19 199
4891.35 199
4891.51 198
4891.67 196
4891.83 192
4891.99 186
4892.16 179
4892.32 170
4892.48 161
4892.64 152
4892.80 144
4892.96 138
4893.12 133
4893.28 130
4893.44 128
4893.60 126
4893.76 123
4893.92 121
4894.08 117
4894.24 112
4894.40 106
4894.56 99
4894.72 90
4894.88 80
4895.04 71
4895.20 63
4895.36 57
4895.52 55
4895.68 56
4895.85 59
4896.01 62
4896.17 65
4896.33 66
4896.49 64
4896.65 62
4896.81 59
4896.97 57
4897.13 58
4897.29 61
4897.45 65
4897.61 71
4897.77 77
4897.93 82
4898.09 86
4898.25 89
4898.41 91
4898.57 93
4898.73 93
4898.89 94
4899.05 94
4899.22 95
4899.38 95
4899.54 96
4899.70 97
4899.86 99
4900.02 100
4900.18 102
4900.34 103
4900.50 104
4900.66 104
4900.82 103
4900.98 100
4901.14 97
4901.30 93
4901.46 87
4901.62 81
4901.78 75
4901.94 69
4902.11 64
4902.27 60
4902.43 56
4902.59 54
4902.75 52
4902.91 50
4903.07 48
4903.23 45
4903.39 41
4903.55 36
4903.71 32
4903.87 27
4904.03 23
4904.19 20
4904.35 19
4904.51 19
4904.67 20
4904.83 21
4905.00 23
4905.16 23
4905.32 23
4905.48 21
4905.64 20
4905.80 18
4905.96 17
4906.12 15
4906.28 14
4906.44 12
4906.60 10
4906.76 7
4906.92 5
4907.08 3
4907.24 2
4907.40 3
4907.57 6
4907.73 10
4907.89 15
4908.05 20
4908.21 24
4908.37 29
4908.53 34
4908.69 38
4908.85 42
4909.01 46
4909.17 49
4909.33 51
4909.49 51
4909.65 49
4909.81 45
4909.98 41
4910.14 37
4910.30 35
4910.46 33
4910.62 34
4910.78 37
4910.94 40
4911.10 44
4911.26 48
4911.42 51
4911.58 53
4911.74 53
4911.90 52
4912.06 50
4912.23 47
4912.39 44
4912.55 43
4912.71 44
4912.87 47
4913.03 51
4913.19 56
4913.35 61
4913.51 63
4913.67 63
4913.83 59
4913.99 53
4914.15 46
4914.32 39
4914.48 33
4914.64 29
4914.80 27
4914.96 26
4915.12 26
4915.28 24
4915.44 21
4915.60 16
4915.76 10
4915.92 3
4916.08 0
4916.24 0
4916.41 0
4916.57 0
4916.73 0
4916.89 0
4917.05 0
4917.21 0
4917.37 5
4917.53 10
4917.69 13
4917.85 15
4918.01 16
4918.17 17
4918.34 18
4918.50 19
4918.66 21
4918.82 23
4918.98 25
4919.14 27
4919.30 29
4919.46 30
4919.62 31
4919.78 31
4919.94 31
4920.10 31
4920.27 32
4920.43 33
4920.59 36
4920.75 39
4920.91 42
4921.07 46
4921.23 49
4921.39 53
4921.55 56
4921.71 60
4921.87 65
4922.03 70
4922.20 75
4922.36 80
4922.52 83
4922.68 84
4922.84 83
4923.00 80
4923.16 75
4923.32 69
4923.48 64
4923.64 59
4923.80 57
4923.97 56
4924.13 59
4924.29 63
4924.45 68
4924.61 74
4924.77 78
4924.93 79
4925.09 79
4925.25 75
4925.41 70
4925.58 64
4925.74 57
4925.90 51
4926.06 46
4926.22 43
4926.38 41
4926.54 40
4926.70 39
4926.86 40
4927.02 40
4927.18 39
4927.35 39
4927.51 38
4927.67 38
4927.83 39
4927.99 41
4928.15 45
4928.31 49
4928.47 52
4928.63 54
4928.79 54
4928.96 52
4929.12 49
4929.28 46
4929.44 45
4929.60 47
4929.76 53
4929.92 62
4930.08 73
4930.24 85
4930.40 97
4930.57 107
4930.73 115
4930.89 122
4931.05 126
4931.21 130
4931.37 133
4931.53 136
4931.69 137
4931.85 137
4932.01 135
4932.18 133
4932.34 131
4932.50 130
4932.66 131
4932.82 134
4932.98 139
4933.14 143
4933.30 147
4933.46 149
4933.63 150
4933.79 150
4933.95 149
4934.11 149
4934.27 150
4934.43 153
4934.59 157
4934.75 161
4934.91 166
4935.08 170
4935.24 172
4935.40 173
4935.56 172
4935.72 170
4935.88 168
4936.04 167
4936.20 168
4936.36 171
4936.53 175
4936.69 180
4936.85 185
4937.01 189
4937.17 191
4937.33 191
4937.49 191
4937.65 190
4937.81 189
4937.98 189
4938.14 189
4938.30 189
4938.46 189
4938.62 188
4938.78 186
4938.94 183
4939.10 181
4939.26 180
4939.43 181
4939.59 183
4939.75 186
4939.91 190
4940.07 194
4940.23 197
4940.39 199
4940.55 199
4940.72 198
4940.88 195
4941.04 190
4941.20 182
4941.36 173
4941.52 161
4941.68 148
4941.84 136
4942.01 123
4942.17 112
4942.33 103
4942.49 94
4942.65 87
4942.81 81
4942.97 75
4943.13 72
4943.29 71
4943.46 73
4943.62 78
4943.78 86
4943.94 96
4944.10 106
4944.26 116
4944.42 124
4944.58 130
4944.75 134
4944.91 134
4945.07 133
4945.23 130
4945.39 125
4945.55 120
4945.71 114
4945.88 109
4946.04 104
4946.20 102
4946.36 102
4946.52 104
4946.68 108
4946.84 113
4947.00 118
4947.17 122
4947.33 123
4947.49 120
4947.65 114
4947.81 104
4947.97 92
4948.13 80
4948.29 69
4948.46 62
4948.62 58
4948.78 56
4948.94 56
4949.10 55
4949.26 53
4949.42 48
4949.59 41
4949.75 33
4949.91 25
4950.07 19
4950.23 17
4950.39 17
4950.55 20
[truncated: 736,364 more chars]
