# Supplementary material for: Methylobacterium Species Promoting Rice and Barley Growth and Interaction Specificity Revealed with Whole-Cell Matrix-Assisted Laser Desorption / Ionization-Time-of-Flight Mass Spectrometry (MALDI-TOF/MS) Analysis
Source: PLoS One. 2015 Jun 8;10(6):e0129509. doi: 10.1371/journal.pone.0129509 (PMC4460032; doi:10.1371/journal.pone.0129509)
Supplement: S3 Data — (ZIP) [file pone.0129509.s003.zip › Supplementary data 3 (ms from barley)/14c.txt]

778.62 0
778.69 0
778.75 0
778.82 0
778.88 0
778.94 0
779.01 0
779.07 0
779.14 0
779.20 0
779.26 0
779.33 0
779.39 0
779.46 0
779.52 0
779.58 0
779.65 0
779.71 0
779.78 0
779.84 0
779.90 0
779.97 0
780.03 0
780.10 0
780.16 0
780.22 0
780.29 0
780.35 0
780.42 0
780.48 0
780.54 0
780.61 0
780.67 0
780.74 0
780.80 0
780.86 0
780.93 0
780.99 0
781.06 0
781.12 0
781.19 0
781.25 0
781.31 0
781.38 0
781.44 0
781.51 0
781.57 0
781.63 0
781.70 0
781.76 0
781.83 0
781.89 0
781.95 0
782.02 0
782.08 0
782.15 0
782.21 0
782.27 0
782.34 0
782.40 0
782.47 0
782.53 0
782.60 0
782.66 0
782.72 0
782.79 0
782.85 0
782.92 0
782.98 0
783.04 0
783.11 0
783.17 0
783.24 0
783.30 0
783.37 0
783.43 0
783.49 0
783.56 0
783.62 0
783.69 0
783.75 0
783.81 0
783.88 0
783.94 0
784.01 0
784.07 0
784.14 0
784.20 0
784.26 0
784.33 0
784.39 0
784.46 0
784.52 0
784.58 0
784.65 0
784.71 0
784.78 0
784.84 0
784.91 0
784.97 0
785.03 0
785.10 0
785.16 0
785.23 0
785.29 0
785.36 0
785.42 0
785.48 0
785.55 0
785.61 0
785.68 0
785.74 0
785.81 0
785.87 0
785.93 0
786.00 0
786.06 0
786.13 0
786.19 0
786.26 0
786.32 0
786.38 0
786.45 0
786.51 0
786.58 0
786.64 0
786.71 0
786.77 0
786.83 0
786.90 0
786.96 0
787.03 0
787.09 0
787.16 0
787.22 0
787.28 0
787.35 0
787.41 0
787.48 0
787.54 0
787.61 0
787.67 0
787.73 0
787.80 0
787.86 0
787.93 0
787.99 0
788.06 0
788.12 0
788.18 0
788.25 0
788.31 0
788.38 0
788.44 0
788.51 0
788.57 0
788.64 0
788.70 0
788.76 0
788.83 0
788.89 0
788.96 0
789.02 0
789.09 0
789.15 0
789.21 0
789.28 0
789.34 0
789.41 0
789.47 0
789.54 0
789.60 0
789.67 0
789.73 0
789.79 0
789.86 0
789.92 0
789.99 0
790.05 0
790.12 0
790.18 0
790.25 0
790.31 0
790.37 0
790.44 0
790.50 0
790.57 0
790.63 0
790.70 0
790.76 0
790.83 0
790.89 0
790.95 0
791.02 0
791.08 0
791.15 0
791.21 0
791.28 0
791.34 0
791.41 0
791.47 0
791.53 0
791.60 0
791.66 0
791.73 0
791.79 0
791.86 0
791.92 0
791.99 0
792.05 0
792.12 0
792.18 0
792.24 0
792.31 0
792.37 0
792.44 0
792.50 0
792.57 0
792.63 0
792.70 0
792.76 0
792.83 0
792.89 0
792.95 0
793.02 0
793.08 0
793.15 0
793.21 0
793.28 0
793.34 0
793.41 0
793.47 0
793.54 0
793.60 0
793.66 0
793.73 0
793.79 0
793.86 0
793.92 0
793.99 0
794.05 0
794.12 0
794.18 0
794.25 0
794.31 0
794.37 0
794.44 0
794.50 0
794.57 0
794.63 0
794.70 0
794.76 0
794.83 0
794.89 0
794.96 0
795.02 0
795.09 0
795.15 0
795.22 0
795.28 0
795.34 0
795.41 0
795.47 0
795.54 0
795.60 0
795.67 0
795.73 0
795.80 0
795.86 0
795.93 0
795.99 0
796.06 0
796.12 0
796.19 0
796.25 0
796.31 0
796.38 0
796.44 0
796.51 0
796.57 0
796.64 0
796.70 0
796.77 0
796.83 0
796.90 0
796.96 0
797.03 0
797.09 0
797.16 0
797.22 0
797.29 0
797.35 0
797.41 0
797.48 0
797.54 0
797.61 0
797.67 0
797.74 0
797.80 0
797.87 0
797.93 0
798.00 0
798.06 0
798.13 0
798.19 0
798.26 0
798.32 0
798.39 0
798.45 0
798.52 0
798.58 0
798.64 0
798.71 0
798.77 0
798.84 0
798.90 0
798.97 0
799.03 0
799.10 0
799.16 0
799.23 0
799.29 0
799.36 0
799.42 0
799.49 0
799.55 0
799.62 0
799.68 0
799.75 0
799.81 0
799.88 0
799.94 0
800.01 0
800.07 0
800.14 0
800.20 0
800.27 0
800.33 0
800.39 0
800.46 0
800.52 0
800.59 0
800.65 0
800.72 0
800.78 0
800.85 0
800.91 0
800.98 0
801.04 0
801.11 0
801.17 0
801.24 0
801.30 0
801.37 0
801.43 0
801.50 0
801.56 0
801.63 0
801.69 0
801.76 0
801.82 0
801.89 0
801.95 0
802.02 0
802.08 0
802.15 0
802.21 0
802.28 0
802.34 0
802.41 0
802.47 0
802.54 0
802.60 0
802.67 0
802.73 0
802.80 0
802.86 0
802.93 0
802.99 0
803.06 0
803.12 0
803.19 0
803.25 0
803.32 0
803.38 0
803.45 0
803.51 0
803.58 0
803.64 0
803.71 0
803.77 0
803.84 0
803.90 0
803.97 0
804.03 0
804.10 0
804.16 0
804.23 0
804.29 0
804.36 0
804.42 0
804.49 0
804.55 0
804.62 0
804.68 0
804.75 0
804.81 0
804.88 0
804.94 0
805.01 0
805.07 0
805.14 0
805.20 0
805.27 0
805.33 0
805.40 0
805.46 0
805.53 0
805.59 0
805.66 0
805.72 0
805.79 0
805.85 0
805.92 0
805.98 0
806.05 0
806.11 0
806.18 0
806.24 0
806.31 0
806.37 0
806.44 0
806.50 1
806.57 1
806.63 1
806.70 1
806.76 1
806.83 1
806.89 0
806.96 0
807.02 0
807.09 0
807.15 0
807.22 0
807.28 0
807.35 0
807.41 0
807.48 0
807.54 0
807.61 0
807.68 0
807.74 0
807.81 0
807.87 0
807.94 0
808.00 0
808.07 0
808.13 0
808.20 0
808.26 0
808.33 0
808.39 0
808.46 1
808.52 1
808.59 1
808.65 1
808.72 1
808.78 1
808.85 1
808.91 0
808.98 0
809.04 0
809.11 0
809.17 0
809.24 0
809.30 0
809.37 0
809.43 0
809.50 0
809.57 0
809.63 0
809.70 0
809.76 0
809.83 0
809.89 0
809.96 0
810.02 0
810.09 0
810.15 0
810.22 0
810.28 0
810.35 0
810.41 0
810.48 0
810.54 0
810.61 0
810.67 0
810.74 0
810.81 0
810.87 0
810.94 0
811.00 0
811.07 1
811.13 1
811.20 1
811.26 1
811.33 1
811.39 0
811.46 0
811.52 0
811.59 0
811.65 0
811.72 0
811.78 0
811.85 0
811.92 0
811.98 0
812.05 0
812.11 0
812.18 0
812.24 0
812.31 0
812.37 0
812.44 0
812.50 0
812.57 0
812.63 0
812.70 0
812.76 0
812.83 0
812.90 0
812.96 0
813.03 0
813.09 0
813.16 0
813.22 0
813.29 0
813.35 0
813.42 0
813.48 0
813.55 0
813.61 0
813.68 0
813.75 0
813.81 1
813.88 1
813.94 1
814.01 1
814.07 0
814.14 0
814.20 0
814.27 0
814.33 0
814.40 0
814.46 0
814.53 0
814.60 0
814.66 0
814.73 0
814.79 0
814.86 0
814.92 0
814.99 0
815.05 0
815.12 0
815.18 0
815.25 0
815.32 0
815.38 0
815.45 0
815.51 0
815.58 0
815.64 0
815.71 0
815.77 0
815.84 0
815.90 0
815.97 0
816.04 0
816.10 0
816.17 0
816.23 0
816.30 0
816.36 0
816.43 0
816.49 0
816.56 0
816.62 0
816.69 0
816.76 0
816.82 0
816.89 0
816.95 0
817.02 0
817.08 0
817.15 0
817.21 0
817.28 0
817.35 0
817.41 0
817.48 0
817.54 0
817.61 0
817.67 0
817.74 0
817.80 0
817.87 0
817.94 0
818.00 0
818.07 0
818.13 0
818.20 0
818.26 0
818.33 0
818.39 0
818.46 0
818.53 0
818.59 0
818.66 0
818.72 0
818.79 0
818.85 0
818.92 0
818.98 0
819.05 0
819.12 0
819.18 0
819.25 0
819.31 0
819.38 0
819.44 0
819.51 0
819.58 0
819.64 0
819.71 0
819.77 0
819.84 0
819.90 0
819.97 0
820.03 0
820.10 0
820.17 0
820.23 0
820.30 0
820.36 0
820.43 0
820.49 0
820.56 0
820.63 0
820.69 0
820.76 0
820.82 0
820.89 0
820.95 0
821.02 0
821.09 0
821.15 0
821.22 0
821.28 0
821.35 0
821.41 0
821.48 0
821.55 0
821.61 0
821.68 0
821.74 0
821.81 0
821.87 0
821.94 0
822.01 0
822.07 0
822.14 0
822.20 0
822.27 0
822.33 0
822.40 0
822.47 0
822.53 0
822.60 0
822.66 0
822.73 0
822.79 0
822.86 0
822.93 0
822.99 0
823.06 0
823.12 0
823.19 0
823.25 0
823.32 0
823.39 1
823.45 1
823.52 1
823.58 1
823.65 0
823.72 0
823.78 0
823.85 0
823.91 0
823.98 0
824.04 0
824.11 0
824.18 0
824.24 0
824.31 0
824.37 0
824.44 0
824.50 0
824.57 0
824.64 0
824.70 0
824.77 0
824.83 0
824.90 0
824.97 0
825.03 0
825.10 0
825.16 0
825.23 0
825.29 0
825.36 0
825.43 0
825.49 0
825.56 0
825.62 0
825.69 0
825.76 0
825.82 0
825.89 0
825.95 0
826.02 0
826.09 0
826.15 0
826.22 0
826.28 0
826.35 0
826.41 0
826.48 0
826.55 0
826.61 0
826.68 0
826.74 0
826.81 0
826.88 0
826.94 0
827.01 0
827.07 0
827.14 0
827.21 0
827.27 0
827.34 0
827.40 0
827.47 0
827.54 0
827.60 0
827.67 0
827.73 0
827.80 0
827.87 0
827.93 0
828.00 0
828.06 0
828.13 0
828.20 0
828.26 0
828.33 0
828.39 0
828.46 0
828.52 0
828.59 0
828.66 0
828.72 0
828.79 0
828.85 0
828.92 0
828.99 0
829.05 0
829.12 0
829.18 0
829.25 0
829.32 0
829.38 0
829.45 0
829.51 0
829.58 0
829.65 0
829.71 0
829.78 0
829.85 0
829.91 0
829.98 0
830.04 0
830.11 0
830.18 0
830.24 0
830.31 0
830.37 0
830.44 0
830.51 0
830.57 0
830.64 0
830.70 0
830.77 0
830.84 0
830.90 0
830.97 0
831.03 0
831.10 0
831.17 0
831.23 0
831.30 0
831.36 0
831.43 0
831.50 0
831.56 0
831.63 0
831.70 0
831.76 0
831.83 0
831.89 0
831.96 0
832.03 0
832.09 0
832.16 0
832.22 0
832.29 0
832.36 0
832.42 0
832.49 0
832.55 0
832.62 0
832.69 0
832.75 0
832.82 0
832.89 0
832.95 0
833.02 0
833.08 0
833.15 0
833.22 0
833.28 0
833.35 0
833.41 0
833.48 0
833.55 0
833.61 0
833.68 0
833.75 0
833.81 0
833.88 0
833.94 0
834.01 0
834.08 0
834.14 0
834.21 0
834.28 0
834.34 0
834.41 0
834.47 0
834.54 0
834.61 0
834.67 0
834.74 0
834.81 0
834.87 0
834.94 0
835.00 0
835.07 0
835.14 0
835.20 0
835.27 0
835.34 0
835.40 0
835.47 0
835.53 0
835.60 0
835.67 0
835.73 0
835.80 0
835.87 0
835.93 0
836.00 0
836.06 0
836.13 0
836.20 0
836.26 0
836.33 0
836.40 0
836.46 0
836.53 0
836.59 0
836.66 0
836.73 0
836.79 0
836.86 0
836.93 0
836.99 0
837.06 0
837.12 0
837.19 0
837.26 0
837.32 0
837.39 0
837.46 0
837.52 0
837.59 0
837.66 0
837.72 0
837.79 0
837.85 0
837.92 0
837.99 0
838.05 0
838.12 0
838.19 0
838.25 0
838.32 0
838.39 0
838.45 0
838.52 0
838.58 0
838.65 0
838.72 0
838.78 0
838.85 0
838.92 0
838.98 0
839.05 0
839.12 0
839.18 0
839.25 0
839.32 0
839.38 0
839.45 0
839.51 0
839.58 0
839.65 0
839.71 0
839.78 0
839.85 0
839.91 0
839.98 0
840.05 0
840.11 0
840.18 0
840.25 0
840.31 0
840.38 0
840.44 0
840.51 0
840.58 0
840.64 0
840.71 0
840.78 0
840.84 0
840.91 0
840.98 0
841.04 0
841.11 0
841.18 0
841.24 0
841.31 0
841.38 0
841.44 0
841.51 0
841.57 0
841.64 0
841.71 0
841.77 0
841.84 0
841.91 0
841.97 0
842.04 0
842.11 0
842.17 0
842.24 0
842.31 0
842.37 0
842.44 0
842.51 0
842.57 0
842.64 0
842.71 0
842.77 0
842.84 0
842.91 0
842.97 0
843.04 0
843.10 0
843.17 0
843.24 0
843.30 0
843.37 0
843.44 0
843.50 0
843.57 0
843.64 0
843.70 0
843.77 0
843.84 0
843.90 0
843.97 0
844.04 0
844.10 0
844.17 0
844.24 0
844.30 0
844.37 0
844.44 0
844.50 0
844.57 0
844.64 0
844.70 0
844.77 0
844.84 0
844.90 0
844.97 0
845.04 0
845.10 0
845.17 0
845.24 0
845.30 0
845.37 0
845.44 0
845.50 0
845.57 0
845.64 0
845.70 0
845.77 0
845.84 0
845.90 0
845.97 0
846.04 0
846.10 0
846.17 0
846.24 0
846.30 0
846.37 0
846.44 0
846.50 0
846.57 0
846.64 0
846.70 0
846.77 0
846.84 0
846.90 0
846.97 0
847.04 0
847.10 0
847.17 0
847.24 0
847.30 0
847.37 0
847.44 0
847.50 0
847.57 0
847.64 0
847.70 0
847.77 0
847.84 0
847.90 0
847.97 0
848.04 0
848.10 0
848.17 0
848.24 0
848.30 0
848.37 0
848.44 0
848.50 0
848.57 0
848.64 0
848.71 0
848.77 0
848.84 0
848.91 0
848.97 0
849.04 0
849.11 0
849.17 0
849.24 0
849.31 0
849.37 0
849.44 0
849.51 0
849.57 0
849.64 0
849.71 0
849.77 0
849.84 0
849.91 0
849.97 0
850.04 0
850.11 0
850.18 0
850.24 0
850.31 0
850.38 0
850.44 0
850.51 0
850.58 0
850.64 0
850.71 0
850.78 0
850.84 0
850.91 0
850.98 0
851.04 0
851.11 0
851.18 0
851.24 0
851.31 0
851.38 0
851.45 0
851.51 0
851.58 0
851.65 0
851.71 0
851.78 0
851.85 0
851.91 0
851.98 0
852.05 0
852.11 0
852.18 0
852.25 0
852.32 0
852.38 0
852.45 0
852.52 0
852.58 0
852.65 0
852.72 0
852.78 0
852.85 0
852.92 0
852.98 0
853.05 0
853.12 0
853.19 0
853.25 0
853.32 0
853.39 0
853.45 0
853.52 0
853.59 0
853.65 0
853.72 0
853.79 0
853.86 0
853.92 0
853.99 0
854.06 0
854.12 0
854.19 0
854.26 0
854.32 0
854.39 0
854.46 0
854.53 0
854.59 0
854.66 0
854.73 0
854.79 0
854.86 0
854.93 0
854.99 0
855.06 0
855.13 0
855.20 0
855.26 0
855.33 0
855.40 0
855.46 0
855.53 0
855.60 0
855.66 0
855.73 0
855.80 0
855.87 0
855.93 0
856.00 0
856.07 0
856.13 0
856.20 0
856.27 0
856.34 0
856.40 0
856.47 0
856.54 0
856.60 0
856.67 0
856.74 0
856.81 0
856.87 0
856.94 0
857.01 0
857.07 0
857.14 0
857.21 0
857.27 0
857.34 0
857.41 0
857.48 0
857.54 0
857.61 0
857.68 0
857.74 0
857.81 0
857.88 0
857.95 0
858.01 0
858.08 0
858.15 0
858.21 0
858.28 0
858.35 0
858.42 0
858.48 0
858.55 0
858.62 0
858.69 0
858.75 0
858.82 0
858.89 0
858.95 0
859.02 0
859.09 0
859.16 0
859.22 0
859.29 0
859.36 0
859.42 0
859.49 0
859.56 0
859.63 0
859.69 0
859.76 0
859.83 0
859.89 0
859.96 0
860.03 0
860.10 0
860.16 0
860.23 0
860.30 0
860.37 0
860.43 0
860.50 0
860.57 0
860.63 0
860.70 0
860.77 0
860.84 0
860.90 0
860.97 0
861.04 0
861.11 0
861.17 0
861.24 0
861.31 0
861.37 0
861.44 0
861.51 0
861.58 0
861.64 0
861.71 0
861.78 0
861.85 0
861.91 0
861.98 0
862.05 0
862.11 0
862.18 0
862.25 0
862.32 0
862.38 0
862.45 0
862.52 0
862.59 0
862.65 0
862.72 0
862.79 0
862.85 0
862.92 0
862.99 0
863.06 0
863.12 0
863.19 0
863.26 0
863.33 0
863.39 0
863.46 0
863.53 0
863.60 0
863.66 0
863.73 0
863.80 0
863.87 0
863.93 0
864.00 0
864.07 0
864.13 0
864.20 0
864.27 0
864.34 0
864.40 0
864.47 0
864.54 0
864.61 0
864.67 0
864.74 0
864.81 0
864.88 0
864.94 0
865.01 0
865.08 0
865.15 0
865.21 0
865.28 0
865.35 0
865.42 0
865.48 0
865.55 0
865.62 0
865.69 0
865.75 0
865.82 0
865.89 0
865.96 0
866.02 0
866.09 0
866.16 0
866.23 0
866.29 0
866.36 0
866.43 0
866.49 0
866.56 0
866.63 0
866.70 0
866.76 0
866.83 0
866.90 0
866.97 0
867.03 0
867.10 0
867.17 0
867.24 0
867.30 0
867.37 0
867.44 0
867.51 0
867.57 0
867.64 0
867.71 0
867.78 0
867.85 0
867.91 0
867.98 0
868.05 0
868.12 0
868.18 0
868.25 0
868.32 0
868.39 0
868.45 0
868.52 0
868.59 0
868.66 0
868.72 0
868.79 0
868.86 0
868.93 0
868.99 0
869.06 0
869.13 0
869.20 0
869.26 0
869.33 0
869.40 0
869.47 0
869.53 0
869.60 0
869.67 0
869.74 0
869.80 0
869.87 0
869.94 1
870.01 1
870.07 1
870.14 1
870.21 1
870.28 0
870.35 0
870.41 0
870.48 0
870.55 0
870.62 0
870.68 0
870.75 0
870.82 0
870.89 1
870.95 1
871.02 1
871.09 0
871.16 0
871.22 0
871.29 0
871.36 0
871.43 0
871.50 0
871.56 0
871.63 0
871.70 0
871.77 0
871.83 0
871.90 0
871.97 0
872.04 1
872.10 1
872.17 1
872.24 1
872.31 0
872.38 0
872.44 0
872.51 0
872.58 0
872.65 0
872.71 0
872.78 0
872.85 0
872.92 0
872.98 0
873.05 0
873.12 0
873.19 0
873.26 0
873.32 0
873.39 0
873.46 1
873.53 1
873.59 1
873.66 0
873.73 0
873.80 0
873.87 0
873.93 0
874.00 0
874.07 0
874.14 0
874.20 0
874.27 1
874.34 1
874.41 1
874.48 1
874.54 1
874.61 1
874.68 0
874.75 0
874.81 0
874.88 0
874.95 0
875.02 0
875.09 0
875.15 0
875.22 0
875.29 0
875.36 0
875.43 0
875.49 0
875.56 0
875.63 0
875.70 0
875.76 0
875.83 0
875.90 0
875.97 0
876.04 0
876.10 0
876.17 0
876.24 0
876.31 0
876.37 0
876.44 0
876.51 0
876.58 1
876.65 1
876.71 1
876.78 1
876.85 1
876.92 1
876.99 0
877.05 0
877.12 0
877.19 0
877.26 0
877.33 0
877.39 0
877.46 0
877.53 0
877.60 0
877.66 0
877.73 0
877.80 0
877.87 0
877.94 0
878.00 0
878.07 0
878.14 0
878.21 0
878.28 0
878.34 0
878.41 0
878.48 0
878.55 0
878.62 0
878.68 0
878.75 0
878.82 0
878.89 0
878.96 0
879.02 0
879.09 0
879.16 0
879.23 0
879.30 0
879.36 0
879.43 0
879.50 0
879.57 0
879.64 0
879.70 0
879.77 0
879.84 0
879.91 0
879.98 0
880.04 0
880.11 0
880.18 0
880.25 0
880.32 0
880.38 0
880.45 0
880.52 0
880.59 0
880.66 0
880.72 0
880.79 0
880.86 0
880.93 0
881.00 0
881.06 0
881.13 0
881.20 0
881.27 0
881.34 0
881.40 0
881.47 0
881.54 0
881.61 0
881.68 0
881.74 0
881.81 0
881.88 0
881.95 0
882.02 0
882.08 0
882.15 0
882.22 0
882.29 0
882.36 0
882.42 0
882.49 0
882.56 0
882.63 0
882.70 0
882.77 0
882.83 0
882.90 0
882.97 0
883.04 0
883.11 0
883.17 0
883.24 0
883.31 0
883.38 1
883.45 1
883.51 1
883.58 1
883.65 1
883.72 0
883.79 0
883.86 0
883.92 0
883.99 0
884.06 0
884.13 0
884.20 0
884.26 0
884.33 0
884.40 0
884.47 0
884.54 0
884.61 0
884.67 0
884.74 0
884.81 0
884.88 0
884.95 0
885.01 0
885.08 0
885.15 0
885.22 0
885.29 0
885.36 0
885.42 0
885.49 0
885.56 0
885.63 0
885.70 0
885.76 0
885.83 0
885.90 0
885.97 0
886.04 0
886.11 0
886.17 0
886.24 0
886.31 0
886.38 0
886.45 0
886.52 0
886.58 0
886.65 0
886.72 0
886.79 0
886.86 0
886.93 0
886.99 0
887.06 0
887.13 0
887.20 0
887.27 0
887.33 0
887.40 0
887.47 0
887.54 0
887.61 0
887.68 0
887.74 0
887.81 0
887.88 0
887.95 0
888.02 0
888.09 0
888.15 0
888.22 0
888.29 0
888.36 0
888.43 0
888.50 0
888.56 0
888.63 0
888.70 0
888.77 0
888.84 0
888.91 0
888.97 0
889.04 0
889.11 0
889.18 0
889.25 0
889.32 0
889.38 0
889.45 0
889.52 0
889.59 0
889.66 0
889.73 0
889.79 0
889.86 0
889.93 0
890.00 0
890.07 0
890.14 0
890.21 0
890.27 0
890.34 0
890.41 0
890.48 0
890.55 0
890.62 0
890.68 0
890.75 0
890.82 0
890.89 0
890.96 0
891.03 0
891.09 0
891.16 0
891.23 0
891.30 0
891.37 0
891.44 0
891.51 0
891.57 0
891.64 0
891.71 0
891.78 0
891.85 0
891.92 0
891.98 0
892.05 0
892.12 0
892.19 0
892.26 0
892.33 0
892.40 0
892.46 0
892.53 0
892.60 0
892.67 0
892.74 0
892.81 0
892.87 0
892.94 0
893.01 0
893.08 0
893.15 0
893.22 0
893.29 0
893.35 0
893.42 0
893.49 0
893.56 0
893.63 0
893.70 0
893.77 0
893.83 0
893.90 0
893.97 0
894.04 0
894.11 0
894.18 0
894.24 0
894.31 0
894.38 0
894.45 0
894.52 0
894.59 0
894.66 0
894.72 0
894.79 0
894.86 0
894.93 0
895.00 0
895.07 0
895.14 0
895.20 0
895.27 0
895.34 0
895.41 0
895.48 0
895.55 0
895.62 0
895.69 0
895.75 0
895.82 0
895.89 0
895.96 0
896.03 0
896.10 0
896.17 0
896.23 0
896.30 0
896.37 0
896.44 0
896.51 0
896.58 0
896.65 0
896.71 0
896.78 0
896.85 0
896.92 0
896.99 0
897.06 0
897.13 0
897.20 0
897.26 0
897.33 0
897.40 0
897.47 0
897.54 0
897.61 0
897.68 0
897.74 0
897.81 0
897.88 0
897.95 0
898.02 0
898.09 0
898.16 0
898.23 0
898.29 0
898.36 0
898.43 0
898.50 0
898.57 0
898.64 0
898.71 0
898.78 0
898.84 0
898.91 0
898.98 0
899.05 0
899.12 0
899.19 0
899.26 0
899.32 0
899.39 0
899.46 0
899.53 0
899.60 0
899.67 0
899.74 0
899.81 0
899.87 0
899.94 0
900.01 0
900.08 0
900.15 0
900.22 0
900.29 0
900.36 0
900.43 0
900.49 0
900.56 0
900.63 0
900.70 0
900.77 0
900.84 0
900.91 0
900.98 0
901.04 0
901.11 0
901.18 0
901.25 0
901.32 0
901.39 0
901.46 0
901.53 0
901.59 0
901.66 0
901.73 0
901.80 0
901.87 0
901.94 0
902.01 0
902.08 0
902.15 0
902.21 0
902.28 0
902.35 0
902.42 0
902.49 0
902.56 0
902.63 0
902.70 0
902.77 0
902.83 0
902.90 0
902.97 0
903.04 0
903.11 0
903.18 0
903.25 0
903.32 0
903.39 0
903.45 0
903.52 0
903.59 0
903.66 0
903.73 0
903.80 0
903.87 0
903.94 0
904.01 0
904.07 0
904.14 0
904.21 0
904.28 0
904.35 0
904.42 0
904.49 0
904.56 0
904.63 0
904.70 0
904.76 0
904.83 0
904.90 0
904.97 0
905.04 0
905.11 0
905.18 0
905.25 0
905.32 0
905.38 0
905.45 0
905.52 0
905.59 0
905.66 0
905.73 0
905.80 0
905.87 0
905.94 0
906.01 0
906.07 0
906.14 0
906.21 0
906.28 0
906.35 0
906.42 0
906.49 0
906.56 0
906.63 0
906.70 0
906.76 0
906.83 0
906.90 0
906.97 0
907.04 0
907.11 0
907.18 0
907.25 0
907.32 0
907.39 0
907.46 0
907.52 0
907.59 0
907.66 0
907.73 0
907.80 0
907.87 0
907.94 0
908.01 0
908.08 0
908.15 0
908.21 0
908.28 0
908.35 0
908.42 0
908.49 0
908.56 0
908.63 0
908.70 0
908.77 0
908.84 0
908.91 0
908.98 0
909.04 0
909.11 0
909.18 0
909.25 0
909.32 0
909.39 0
909.46 0
909.53 0
909.60 0
909.67 0
909.74 0
909.80 0
909.87 0
909.94 0
910.01 0
910.08 0
910.15 0
910.22 0
910.29 0
910.36 0
910.43 0
910.50 0
910.57 0
910.63 0
910.70 0
910.77 0
910.84 0
910.91 0
910.98 0
911.05 0
911.12 0
911.19 0
911.26 0
911.33 0
911.40 0
911.46 0
911.53 0
911.60 0
911.67 0
911.74 0
911.81 0
911.88 0
911.95 0
912.02 0
912.09 1
912.16 1
912.23 0
912.30 0
912.36 0
912.43 0
912.50 0
912.57 0
912.64 0
912.71 0
912.78 0
912.85 0
912.92 0
912.99 0
913.06 0
913.13 0
913.20 0
913.27 0
913.33 0
913.40 0
913.47 0
913.54 0
913.61 0
913.68 0
913.75 0
913.82 0
913.89 0
913.96 0
914.03 0
914.10 0
914.17 0
914.24 0
914.30 0
914.37 0
914.44 0
914.51 0
914.58 0
914.65 0
914.72 0
914.79 0
914.86 0
914.93 0
915.00 0
915.07 0
915.14 0
915.21 0
915.28 0
915.34 0
915.41 0
915.48 0
915.55 0
915.62 0
915.69 0
915.76 0
915.83 0
915.90 0
915.97 0
916.04 0
916.11 0
916.18 0
916.25 0
916.32 0
916.39 0
916.45 0
916.52 0
916.59 0
916.66 0
916.73 0
916.80 0
916.87 0
916.94 0
917.01 0
917.08 0
917.15 0
917.22 0
917.29 0
917.36 0
917.43 0
917.50 0
917.57 0
917.63 0
917.70 0
917.77 0
917.84 0
917.91 0
917.98 0
918.05 0
918.12 0
918.19 0
918.26 0
918.33 0
918.40 0
918.47 0
918.54 0
918.61 0
918.68 0
918.75 0
918.82 0
918.89 0
918.95 0
919.02 0
919.09 0
919.16 0
919.23 0
919.30 0
919.37 0
919.44 0
919.51 0
919.58 0
919.65 0
919.72 0
919.79 0
919.86 0
919.93 0
920.00 0
920.07 0
920.14 0
920.21 0
920.28 0
920.34 0
920.41 0
920.48 0
920.55 0
920.62 0
920.69 0
920.76 0
920.83 0
920.90 0
920.97 0
921.04 0
921.11 0
921.18 0
921.25 0
921.32 0
921.39 0
921.46 0
921.53 0
921.60 0
921.67 0
921.74 0
921.81 0
921.88 0
921.95 0
922.01 0
922.08 0
922.15 0
922.22 0
922.29 0
922.36 0
922.43 0
922.50 0
922.57 0
922.64 0
922.71 0
922.78 0
922.85 0
922.92 0
922.99 0
923.06 0
923.13 0
923.20 0
923.27 0
923.34 0
923.41 0
923.48 0
923.55 0
923.62 0
923.69 0
923.76 0
923.83 0
923.90 0
923.96 0
924.03 0
924.10 0
924.17 0
924.24 0
924.31 0
924.38 0
924.45 0
924.52 0
924.59 0
924.66 0
924.73 0
924.80 0
924.87 0
924.94 0
925.01 0
925.08 0
925.15 0
925.22 0
925.29 0
925.36 0
925.43 0
925.50 0
925.57 0
925.64 0
925.71 0
925.78 0
925.85 0
925.92 0
925.99 0
926.06 0
926.13 0
926.20 0
926.27 0
926.34 0
926.41 0
926.48 0
926.54 0
926.61 0
926.68 0
926.75 0
926.82 0
926.89 0
926.96 0
927.03 0
927.10 0
927.17 0
927.24 0
927.31 0
927.38 0
927.45 0
927.52 0
927.59 0
927.66 0
927.73 0
927.80 1
927.87 1
927.94 1
928.01 1
928.08 1
928.15 1
928.22 0
928.29 0
928.36 0
928.43 0
928.50 0
928.57 0
928.64 0
928.71 0
928.78 0
928.85 0
928.92 0
928.99 0
929.06 0
929.13 0
929.20 0
929.27 0
929.34 0
929.41 0
929.48 0
929.55 0
929.62 0
929.69 0
929.76 0
929.83 0
929.90 0
929.97 0
930.04 0
930.11 0
930.18 0
930.25 0
930.32 0
930.39 0
930.46 0
930.53 0
930.60 0
930.67 0
930.74 0
930.81 0
930.88 0
930.95 0
931.02 0
931.09 0
931.16 0
931.23 0
931.30 0
931.37 0
931.44 0
931.51 0
931.58 0
931.65 0
931.72 0
931.79 0
931.86 0
931.93 0
932.00 0
932.07 0
932.14 0
932.21 0
932.28 0
932.35 0
932.42 0
932.49 0
932.56 0
932.63 0
932.70 0
932.77 0
932.84 0
932.91 0
932.98 0
933.05 0
933.12 0
933.19 0
933.26 0
933.33 0
933.40 0
933.47 0
933.54 0
933.61 0
933.68 0
933.75 0
933.82 0
933.89 0
933.96 0
934.03 0
934.10 0
934.17 0
934.24 0
934.31 0
934.38 0
934.45 0
934.52 0
934.59 0
934.66 0
934.73 0
934.80 0
934.87 0
934.94 0
935.01 0
935.08 0
935.15 0
935.22 0
935.29 0
935.36 0
935.43 0
935.50 0
935.57 0
935.64 0
935.71 0
935.78 0
935.85 0
935.92 0
935.99 0
936.06 0
936.13 0
936.20 0
936.27 0
936.34 0
936.41 0
936.48 0
936.55 0
936.62 0
936.69 0
936.76 0
936.83 0
936.90 0
936.97 0
937.04 0
937.11 0
937.18 0
937.25 0
937.32 0
937.39 0
937.46 0
937.53 0
937.60 0
937.67 0
937.74 0
937.81 0
937.88 0
937.95 0
938.02 0
938.09 0
938.16 0
938.23 0
938.30 0
938.37 0
938.45 0
938.52 0
938.59 0
938.66 0
938.73 0
938.80 0
938.87 0
938.94 0
939.01 0
939.08 0
939.15 0
939.22 0
939.29 0
939.36 0
939.43 0
939.50 0
939.57 0
939.64 0
939.71 0
939.78 0
939.85 0
939.92 0
939.99 0
940.06 0
940.13 0
940.20 0
940.27 0
940.34 0
940.41 0
940.48 0
940.55 0
940.62 0
940.69 0
940.76 0
940.83 0
940.90 0
940.97 0
941.05 0
941.12 0
941.19 0
941.26 0
941.33 0
941.40 0
941.47 0
941.54 0
941.61 0
941.68 0
941.75 0
941.82 0
941.89 0
941.96 0
942.03 0
942.10 0
942.17 0
942.24 0
942.31 0
942.38 0
942.45 0
942.52 0
942.59 0
942.66 0
942.73 0
942.80 0
942.87 0
942.94 0
943.02 0
943.09 0
943.16 0
943.23 0
943.30 0
943.37 0
943.44 0
943.51 0
943.58 0
943.65 0
943.72 0
943.79 0
943.86 0
943.93 0
944.00 0
944.07 0
944.14 0
944.21 0
944.28 0
944.35 0
944.42 0
944.49 0
944.56 0
944.64 0
944.71 0
944.78 0
944.85 0
944.92 0
944.99 0
945.06 0
945.13 0
945.20 0
945.27 0
945.34 0
945.41 0
945.48 0
945.55 0
945.62 0
945.69 0
945.76 0
945.83 0
945.90 0
945.97 0
946.04 0
946.12 0
946.19 0
946.26 0
946.33 0
946.40 0
946.47 0
946.54 0
946.61 0
946.68 0
946.75 0
946.82 0
946.89 0
946.96 0
947.03 0
947.10 0
947.17 0
947.24 0
947.31 0
947.38 0
947.46 0
947.53 0
947.60 0
947.67 0
947.74 0
947.81 0
947.88 0
947.95 0
948.02 0
948.09 0
948.16 0
948.23 0
948.30 0
948.37 0
948.44 0
948.51 0
948.58 0
948.66 0
948.73 0
948.80 0
948.87 0
948.94 0
949.01 0
949.08 0
949.15 0
949.22 0
949.29 0
949.36 0
949.43 0
949.50 0
949.57 0
949.64 0
949.71 0
949.79 0
949.86 0
949.93 0
950.00 0
950.07 0
950.14 0
950.21 0
950.28 0
950.35 0
950.42 0
950.49 0
950.56 0
950.63 0
950.70 0
950.77 0
950.85 0
950.92 0
950.99 0
951.06 0
951.13 0
951.20 0
951.27 0
951.34 0
951.41 0
951.48 0
951.55 0
951.62 0
951.69 0
951.76 0
951.84 0
951.91 0
951.98 0
952.05 0
952.12 0
952.19 0
952.26 0
952.33 0
952.40 0
952.47 0
952.54 0
952.61 0
952.68 0
952.75 0
952.83 0
952.90 0
952.97 0
953.04 0
953.11 0
953.18 0
953.25 0
953.32 0
953.39 0
953.46 0
953.53 0
953.60 0
953.67 0
953.75 0
953.82 0
953.89 0
953.96 0
954.03 0
954.10 0
954.17 0
954.24 0
954.31 0
954.38 0
954.45 0
954.52 0
954.60 0
954.67 0
954.74 0
954.81 0
954.88 0
954.95 0
955.02 0
955.09 0
955.16 0
955.23 0
955.30 0
955.37 0
955.45 0
955.52 0
955.59 0
955.66 0
955.73 0
955.80 0
955.87 0
955.94 0
956.01 0
956.08 0
956.15 0
956.23 0
956.30 0
956.37 0
956.44 0
956.51 0
956.58 0
956.65 0
956.72 0
956.79 0
956.86 0
956.93 0
957.01 0
957.08 0
957.15 0
957.22 0
957.29 0
957.36 0
957.43 0
957.50 0
957.57 0
957.64 0
957.71 0
957.79 0
957.86 0
957.93 0
958.00 0
958.07 0
958.14 0
958.21 0
958.28 0
958.35 0
958.42 0
958.49 0
958.57 0
958.64 0
958.71 0
958.78 0
958.85 0
958.92 0
958.99 0
959.06 0
959.13 0
959.20 0
959.28 0
959.35 0
959.42 0
959.49 0
959.56 0
959.63 0
959.70 0
959.77 0
959.84 0
959.91 0
959.99 0
960.06 0
960.13 0
960.20 0
960.27 0
960.34 0
960.41 0
960.48 0
960.55 0
960.63 0
960.70 0
960.77 0
960.84 0
960.91 0
960.98 0
961.05 0
961.12 0
961.19 0
961.26 0
961.34 0
961.41 0
961.48 0
961.55 0
961.62 0
961.69 0
961.76 0
961.83 0
961.90 0
961.98 0
962.05 0
962.12 0
962.19 0
962.26 0
962.33 0
962.40 0
962.47 0
962.54 0
962.62 0
962.69 0
962.76 0
962.83 0
962.90 0
962.97 0
963.04 0
963.11 0
963.18 0
963.26 0
963.33 0
963.40 0
963.47 0
963.54 0
963.61 0
963.68 0
963.75 0
963.83 0
963.90 0
963.97 0
964.04 0
964.11 0
964.18 0
964.25 0
964.32 0
964.39 0
964.47 0
964.54 0
964.61 0
964.68 0
964.75 0
964.82 0
964.89 0
964.96 0
965.04 0
965.11 0
965.18 0
965.25 0
965.32 0
965.39 0
965.46 0
965.53 0
965.61 0
965.68 0
965.75 0
965.82 0
965.89 0
965.96 0
966.03 0
966.10 0
966.18 0
966.25 0
966.32 0
966.39 0
966.46 0
966.53 0
966.60 0
966.67 0
966.75 0
966.82 0
966.89 0
966.96 0
967.03 0
967.10 0
967.17 0
967.24 0
967.32 0
967.39 0
967.46 0
967.53 0
967.60 0
967.67 0
967.74 0
967.81 0
967.89 0
967.96 0
968.03 0
968.10 0
968.17 0
968.24 0
968.31 0
968.39 0
968.46 0
968.53 0
968.60 0
968.67 0
968.74 0
968.81 0
968.88 0
968.96 0
969.03 0
969.10 0
969.17 0
969.24 0
969.31 0
969.38 0
969.46 0
969.53 0
969.60 0
969.67 0
969.74 0
969.81 0
969.88 0
969.96 0
970.03 0
970.10 0
970.17 0
970.24 0
970.31 0
970.38 0
970.46 0
970.53 0
970.60 0
970.67 0
970.74 0
970.81 0
970.88 0
970.96 0
971.03 0
971.10 0
971.17 0
971.24 0
971.31 0
971.38 0
971.46 0
971.53 0
971.60 0
971.67 0
971.74 0
971.81 0
971.88 0
971.96 0
972.03 0
972.10 0
972.17 0
972.24 0
972.31 0
972.38 0
972.46 0
972.53 0
972.60 0
972.67 0
972.74 0
972.81 0
972.88 0
972.96 0
973.03 0
973.10 0
973.17 0
973.24 0
973.31 0
973.39 0
973.46 0
973.53 0
973.60 0
973.67 0
973.74 0
973.81 0
973.89 0
973.96 0
974.03 0
974.10 0
974.17 0
974.24 0
974.32 0
974.39 0
974.46 0
974.53 0
974.60 0
974.67 0
974.74 0
974.82 0
974.89 0
974.96 0
975.03 0
975.10 0
975.17 0
975.25 0
975.32 0
975.39 0
975.46 0
975.53 0
975.60 0
975.68 0
975.75 0
975.82 0
975.89 0
975.96 0
976.03 0
976.11 0
976.18 0
976.25 0
976.32 0
976.39 0
976.46 0
976.53 0
976.61 0
976.68 0
976.75 0
976.82 0
976.89 0
976.96 0
977.04 0
977.11 0
977.18 0
977.25 0
977.32 0
977.39 0
977.47 0
977.54 0
977.61 0
977.68 0
977.75 0
977.82 0
977.90 0
977.97 0
978.04 0
978.11 0
978.18 0
978.25 0
978.33 0
978.40 0
978.47 0
978.54 0
978.61 0
978.69 0
978.76 0
978.83 0
978.90 0
978.97 0
979.04 0
979.12 0
979.19 0
979.26 0
979.33 0
979.40 0
979.47 0
979.55 0
979.62 0
979.69 0
979.76 0
979.83 0
979.90 0
979.98 0
980.05 0
980.12 0
980.19 0
980.26 0
980.34 0
980.41 0
980.48 0
980.55 0
980.62 0
980.69 0
980.77 0
980.84 0
980.91 0
980.98 0
981.05 0
981.12 0
981.20 0
981.27 0
981.34 0
981.41 0
981.48 0
981.56 0
981.63 0
981.70 0
981.77 0
981.84 0
981.91 0
981.99 0
982.06 0
982.13 0
982.20 0
982.27 0
982.35 0
982.42 0
982.49 0
982.56 0
982.63 0
982.71 0
982.78 0
982.85 0
982.92 1
982.99 1
983.06 1
983.14 1
983.21 1
983.28 1
983.35 0
983.42 0
983.50 0
983.57 0
983.64 0
983.71 0
983.78 0
983.86 0
983.93 0
984.00 0
984.07 0
984.14 0
984.21 0
984.29 0
984.36 0
984.43 0
984.50 0
984.57 0
984.65 0
984.72 0
984.79 0
984.86 0
984.93 0
985.01 0
985.08 0
985.15 0
985.22 0
985.29 0
985.37 0
985.44 0
985.51 0
985.58 0
985.65 0
985.73 0
985.80 0
985.87 0
985.94 0
986.01 0
986.09 0
986.16 0
986.23 0
986.30 0
986.37 0
986.45 0
986.52 0
986.59 0
986.66 0
986.73 0
986.81 0
986.88 0
986.95 0
987.02 0
987.09 0
987.17 0
987.24 0
987.31 0
987.38 0
987.45 0
987.53 0
987.60 0
987.67 0
987.74 0
987.81 0
987.89 0
987.96 0
988.03 0
988.10 0
988.17 0
988.25 0
988.32 0
988.39 0
988.46 0
988.53 0
988.61 0
988.68 0
988.75 0
988.82 0
988.90 0
988.97 0
989.04 0
989.11 0
989.18 0
989.26 0
989.33 0
989.40 0
989.47 0
989.54 0
989.62 0
989.69 0
989.76 0
989.83 0
989.90 0
989.98 0
990.05 0
990.12 0
990.19 0
990.27 0
990.34 0
990.41 0
990.48 0
990.55 0
990.63 0
990.70 0
990.77 0
990.84 0
990.91 0
990.99 0
991.06 0
991.13 0
991.20 0
991.28 0
991.35 0
991.42 0
991.49 0
991.56 0
991.64 0
991.71 0
991.78 0
991.85 0
991.93 0
992.00 0
992.07 0
992.14 0
992.21 0
992.29 0
992.36 0
992.43 0
992.50 0
992.58 0
992.65 0
992.72 0
992.79 0
992.86 0
992.94 0
993.01 0
993.08 0
993.15 0
993.23 0
993.30 0
993.37 0
993.44 0
993.51 0
993.59 0
993.66 0
993.73 0
993.80 0
993.88 0
993.95 0
994.02 0
994.09 0
994.16 0
994.24 0
994.31 0
994.38 0
994.45 0
994.53 0
994.60 0
994.67 0
994.74 0
994.82 0
994.89 0
994.96 0
995.03 0
995.10 0
995.18 0
995.25 0
995.32 0
995.39 0
995.47 0
995.54 0
995.61 0
995.68 0
995.76 0
995.83 0
995.90 0
995.97 0
996.04 0
996.12 0
996.19 0
996.26 0
996.33 0
996.41 0
996.48 0
996.55 0
996.62 0
996.70 0
996.77 0
996.84 0
996.91 0
996.99 0
997.06 0
997.13 0
997.20 0
997.28 0
997.35 0
997.42 0
997.49 0
997.56 0
997.64 0
997.71 0
997.78 0
997.85 0
997.93 0
998.00 0
998.07 0
998.14 0
998.22 0
998.29 0
998.36 0
998.43 0
998.51 0
998.58 0
998.65 0
998.72 0
998.80 0
998.87 0
998.94 0
999.01 0
999.09 0
999.16 0
999.23 0
999.30 0
999.38 0
999.45 0
999.52 0
999.59 0
999.67 0
999.74 0
999.81 0
999.88 0
999.96 0
1000.03 0
1000.10 0
1000.17 0
1000.25 0
1000.32 0
1000.39 0
1000.46 0
1000.54 0
1000.61 0
1000.68 0
1000.75 0
1000.83 0
1000.90 0
1000.97 0
1001.04 0
1001.12 0
1001.19 0
1001.26 0
1001.33 0
1001.41 0
1001.48 0
1001.55 0
1001.62 0
1001.70 0
1001.77 0
1001.84 0
1001.91 0
1001.99 0
1002.06 0
1002.13 0
1002.20 0
1002.28 0
1002.35 0
1002.42 0
1002.49 0
1002.57 0
1002.64 0
1002.71 0
1002.78 0
1002.86 0
1002.93 0
1003.00 0
1003.07 0
1003.15 0
1003.22 0
1003.29 0
1003.37 0
1003.44 0
1003.51 0
1003.58 0
1003.66 0
1003.73 0
1003.80 0
1003.87 0
1003.95 0
1004.02 0
1004.09 0
1004.16 0
1004.24 0
1004.31 0
1004.38 0
1004.45 0
1004.53 0
1004.60 0
1004.67 0
1004.75 0
1004.82 0
1004.89 0
1004.96 0
1005.04 0
1005.11 0
1005.18 0
1005.25 0
1005.33 0
1005.40 0
1005.47 0
1005.54 0
1005.62 0
1005.69 0
1005.76 0
1005.84 0
1005.91 0
1005.98 0
1006.05 0
1006.13 0
1006.20 0
1006.27 0
1006.34 0
1006.42 0
1006.49 0
1006.56 0
1006.64 0
1006.71 0
1006.78 0
1006.85 0
1006.93 0
1007.00 1
1007.07 1
1007.14 1
1007.22 0
1007.29 0
1007.36 0
1007.44 0
1007.51 0
1007.58 0
1007.65 0
1007.73 0
1007.80 0
1007.87 0
1007.95 0
1008.02 0
1008.09 0
1008.16 0
1008.24 0
1008.31 0
1008.38 0
1008.45 0
1008.53 0
1008.60 0
1008.67 0
1008.75 0
1008.82 0
1008.89 0
1008.96 0
1009.04 0
1009.11 0
1009.18 0
1009.26 0
1009.33 1
1009.40 1
1009.47 1
1009.55 1
1009.62 1
1009.69 0
1009.77 0
1009.84 0
1009.91 0
1009.98 0
1010.06 0
1010.13 0
1010.20 1
1010.28 0
1010.35 0
1010.42 0
1010.49 0
1010.57 0
1010.64 0
1010.71 1
1010.79 1
1010.86 1
1010.93 0
1011.00 0
1011.08 0
1011.15 0
1011.22 0
1011.30 0
1011.37 0
1011.44 0
1011.51 0
1011.59 0
1011.66 1
1011.73 1
1011.81 1
1011.88 0
1011.95 0
1012.02 0
1012.10 0
1012.17 0
1012.24 0
1012.32 0
1012.39 0
1012.46 0
1012.54 0
1012.61 1
1012.68 1
1012.75 1
1012.83 1
1012.90 1
1012.97 1
1013.05 0
1013.12 0
1013.19 0
1013.27 0
1013.34 0
1013.41 0
1013.48 0
1013.56 1
1013.63 1
1013.70 1
1013.78 1
1013.85 1
1013.92 1
1013.99 0
1014.07 0
1014.14 0
1014.21 0
1014.29 0
1014.36 0
1014.43 0
1014.51 0
1014.58 0
1014.65 0
1014.73 0
1014.80 0
1014.87 0
1014.94 0
1015.02 0
1015.09 0
1015.16 0
1015.24 0
1015.31 0
1015.38 0
1015.46 0
1015.53 0
1015.60 0
1015.67 0
1015.75 0
1015.82 0
1015.89 1
1015.97 1
1016.04 1
1016.11 1
1016.19 1
1016.26 1
1016.33 1
1016.41 1
1016.48 1
1016.55 1
1016.62 1
1016.70 1
1016.77 1
1016.84 1
1016.92 1
1016.99 1
1017.06 1
1017.14 1
1017.21 1
1017.28 1
1017.36 0
1017.43 0
1017.50 0
1017.57 0
1017.65 0
1017.72 0
1017.79 0
1017.87 0
1017.94 0
1018.01 0
1018.09 0
1018.16 1
1018.23 1
1018.31 1
1018.38 0
1018.45 0
1018.53 0
1018.60 0
1018.67 0
1018.75 0
1018.82 0
1018.89 0
1018.96 0
1019.04 0
1019.11 1
1019.18 1
1019.26 1
1019.33 1
1019.40 1
1019.48 1
1019.55 1
1019.62 1
1019.70 1
1019.77 1
1019.84 1
1019.92 1
1019.99 1
1020.06 1
1020.14 1
1020.21 0
1020.28 0
1020.36 0
1020.43 0
1020.50 1
1020.58 1
1020.65 1
1020.72 1
1020.80 1
1020.87 2
1020.94 2
1021.01 2
1021.09 2
1021.16 2
1021.23 2
1021.31 1
1021.38 1
1021.45 1
1021.53 1
1021.60 1
1021.67 1
1021.75 1
1021.82 1
1021.89 1
1021.97 1
1022.04 1
1022.11 1
1022.19 1
1022.26 1
1022.33 1
1022.41 1
1022.48 1
1022.55 1
1022.63 1
1022.70 1
1022.77 1
1022.85 1
1022.92 1
1022.99 1
1023.07 1
1023.14 1
1023.21 1
1023.29 1
1023.36 1
1023.43 1
1023.51 1
1023.58 1
1023.65 1
1023.73 1
1023.80 1
1023.87 0
1023.95 0
1024.02 0
1024.09 0
1024.17 0
1024.24 0
1024.31 1
1024.39 1
1024.46 1
1024.53 1
1024.61 0
1024.68 0
1024.75 0
1024.83 0
1024.90 0
1024.97 0
1025.05 1
1025.12 1
1025.19 1
1025.27 1
1025.34 1
1025.41 1
1025.49 1
1025.56 1
1025.63 1
1025.71 1
1025.78 1
1025.85 1
1025.93 1
1026.00 1
1026.08 1
1026.15 1
1026.22 2
1026.30 2
1026.37 2
1026.44 1
1026.52 1
1026.59 1
1026.66 1
1026.74 1
1026.81 1
1026.88 1
1026.96 1
1027.03 1
1027.10 1
1027.18 1
1027.25 1
1027.32 1
1027.40 1
1027.47 1
1027.54 1
1027.62 1
1027.69 1
1027.76 1
1027.84 1
1027.91 2
1027.99 2
1028.06 2
1028.13 2
1028.21 2
1028.28 2
1028.35 2
1028.43 2
1028.50 2
1028.57 1
1028.65 1
1028.72 1
1028.79 1
1028.87 1
1028.94 1
1029.01 1
1029.09 1
1029.16 2
1029.24 2
1029.31 2
1029.38 2
1029.46 2
1029.53 2
1029.60 1
1029.68 1
1029.75 1
1029.82 1
1029.90 0
1029.97 0
1030.04 1
1030.12 1
1030.19 1
1030.27 1
1030.34 1
1030.41 1
1030.49 2
1030.56 2
1030.63 2
1030.71 2
1030.78 2
1030.85 1
1030.93 1
1031.00 1
1031.07 1
1031.15 1
1031.22 1
1031.30 1
1031.37 1
1031.44 0
1031.52 0
1031.59 0
1031.66 0
1031.74 0
1031.81 1
1031.88 1
1031.96 2
1032.03 2
1032.11 3
1032.18 3
1032.25 3
1032.33 3
1032.40 3
1032.47 3
1032.55 3
1032.62 3
1032.69 3
1032.77 3
1032.84 3
1032.92 3
1032.99 2
1033.06 2
1033.14 2
1033.21 2
1033.28 2
1033.36 2
1033.43 2
1033.51 3
1033.58 3
1033.65 3
1033.73 3
1033.80 3
1033.87 3
1033.95 3
1034.02 3
1034.09 2
1034.17 2
1034.24 2
1034.32 2
1034.39 2
1034.46 2
1034.54 2
1034.61 2
1034.68 2
1034.76 2
1034.83 2
1034.91 1
1034.98 1
1035.05 1
1035.13 0
1035.20 1
1035.27 1
1035.35 1
1035.42 2
1035.50 2
1035.57 2
1035.64 2
1035.72 2
1035.79 2
1035.86 2
1035.94 2
1036.01 2
1036.09 2
1036.16 2
1036.23 2
1036.31 2
1036.38 2
1036.46 2
1036.53 2
1036.60 2
1036.68 2
1036.75 1
1036.82 1
1036.90 1
1036.97 1
1037.05 1
1037.12 1
1037.19 1
1037.27 1
1037.34 1
1037.41 1
1037.49 1
1037.56 1
1037.64 0
1037.71 0
1037.78 0
1037.86 0
1037.93 0
1038.01 0
1038.08 0
1038.15 0
1038.23 0
1038.30 1
1038.37 1
1038.45 1
1038.52 1
1038.60 1
1038.67 1
1038.74 1
1038.82 1
1038.89 1
1038.97 1
1039.04 1
1039.11 2
1039.19 2
1039.26 2
1039.34 2
1039.41 2
1039.48 2
1039.56 1
1039.63 0
1039.71 0
1039.78 0
1039.85 0
1039.93 0
1040.00 0
1040.07 0
1040.15 0
1040.22 0
1040.30 1
1040.37 1
1040.44 1
1040.52 1
1040.59 1
1040.67 1
1040.74 1
1040.81 1
1040.89 1
1040.96 1
1041.04 1
1041.11 1
1041.18 1
1041.26 1
1041.33 1
1041.41 1
1041.48 1
1041.55 1
1041.63 2
1041.70 1
1041.78 1
1041.85 1
1041.92 2
1042.00 2
1042.07 2
1042.15 2
1042.22 2
1042.29 2
1042.37 2
1042.44 2
1042.52 2
1042.59 2
1042.66 3
1042.74 3
1042.81 3
1042.89 3
1042.96 3
1043.03 2
1043.11 1
1043.18 1
1043.26 1
1043.33 1
1043.40 2
1043.48 2
1043.55 2
1043.63 2
1043.70 3
1043.77 3
1043.85 3
1043.92 3
1044.00 3
1044.07 3
1044.14 3
1044.22 3
1044.29 3
1044.37 3
1044.44 2
1044.52 2
1044.59 2
1044.66 2
1044.74 2
1044.81 3
1044.89 3
1044.96 3
1045.03 3
1045.11 3
1045.18 3
1045.26 3
1045.33 3
1045.40 3
1045.48 3
1045.55 3
1045.63 3
1045.70 3
1045.78 3
1045.85 3
1045.92 2
1046.00 2
1046.07 2
1046.15 2
1046.22 2
1046.29 3
1046.37 4
1046.44 5
1046.52 6
1046.59 7
1046.66 7
1046.74 8
1046.81 8
1046.89 7
1046.96 7
1047.04 6
1047.11 6
1047.18 5
1047.26 5
1047.33 6
1047.41 6
1047.48 6
1047.56 6
1047.63 6
1047.70 6
1047.78 6
1047.85 6
1047.93 6
1048.00 7
1048.07 7
1048.15 7
1048.22 6
1048.30 5
1048.37 4
1048.45 3
1048.52 2
1048.59 2
1048.67 1
1048.74 1
1048.82 1
1048.89 1
1048.97 0
1049.04 0
1049.11 0
1049.19 1
1049.26 1
1049.34 2
1049.41 2
1049.48 3
1049.56 3
1049.63 4
1049.71 4
1049.78 4
1049.86 4
1049.93 4
1050.00 4
1050.08 4
1050.15 4
1050.23 5
1050.30 5
1050.38 5
1050.45 5
1050.52 4
1050.60 4
1050.67 3
1050.75 2
1050.82 1
1050.90 1
1050.97 1
1051.05 1
1051.12 2
1051.19 3
1051.27 4
1051.34 4
1051.42 5
1051.49 5
1051.57 6
1051.64 6
1051.71 6
1051.79 6
1051.86 6
1051.94 6
1052.01 5
1052.09 4
1052.16 4
1052.23 3
1052.31 2
1052.38 2
1052.46 2
1052.53 1
1052.61 1
1052.68 1
1052.76 1
1052.83 1
1052.90 1
1052.98 1
1053.05 1
1053.13 1
1053.20 2
1053.28 2
1053.35 2
1053.42 2
1053.50 2
1053.57 2
1053.65 2
1053.72 1
1053.80 1
1053.87 1
1053.95 0
1054.02 0
1054.09 0
1054.17 0
1054.24 0
1054.32 0
1054.39 0
1054.47 0
1054.54 0
1054.62 0
1054.69 1
1054.76 1
1054.84 1
1054.91 1
1054.99 1
1055.06 1
1055.14 1
1055.21 0
1055.29 0
1055.36 0
1055.43 0
1055.51 0
1055.58 0
1055.66 0
1055.73 0
1055.81 0
1055.88 1
1055.96 1
1056.03 2
1056.10 3
1056.18 4
1056.25 4
1056.33 4
1056.40 3
1056.48 3
1056.55 3
1056.63 3
1056.70 3
1056.78 3
1056.85 3
1056.92 4
1057.00 4
1057.07 4
1057.15 4
1057.22 4
1057.30 4
1057.37 4
1057.45 4
1057.52 3
1057.60 3
1057.67 3
1057.74 4
1057.82 4
1057.89 4
1057.97 5
1058.04 6
1058.12 6
1058.19 7
1058.27 7
1058.34 8
1058.42 8
1058.49 8
1058.56 8
1058.64 7
1058.71 7
1058.79 6
1058.86 6
1058.94 5
1059.01 5
1059.09 5
1059.16 5
1059.24 5
1059.31 5
1059.39 5
1059.46 5
1059.53 5
1059.61 5
1059.68 5
1059.76 5
1059.83 6
1059.91 6
1059.98 7
1060.06 8
1060.13 8
1060.21 8
1060.28 8
1060.36 7
1060.43 7
1060.50 7
1060.58 7
1060.65 7
1060.73 8
1060.80 9
1060.88 10
1060.95 10
1061.03 11
1061.10 11
1061.18 10
1061.25 9
1061.33 8
1061.40 7
1061.48 7
1061.55 7
1061.62 6
1061.70 6
1061.77 6
1061.85 6
1061.92 6
1062.00 6
1062.07 6
1062.15 6
1062.22 6
1062.30 7
1062.37 8
1062.45 9
1062.52 10
1062.60 10
1062.67 10
1062.75 10
1062.82 9
1062.90 9
1062.97 8
1063.04 8
1063.12 8
1063.19 8
1063.27 9
1063.34 10
1063.42 10
1063.49 10
1063.57 10
1063.64 9
1063.72 8
1063.79 7
1063.87 6
1063.94 5
1064.02 5
1064.09 5
1064.17 6
1064.24 7
1064.32 8
1064.39 8
1064.47 8
1064.54 8
1064.61 8
1064.69 7
1064.76 7
1064.84 6
1064.91 6
1064.99 7
1065.06 7
1065.14 8
1065.21 8
1065.29 9
1065.36 9
1065.44 9
1065.51 10
1065.59 9
1065.66 9
1065.74 9
1065.81 8
1065.89 8
1065.96 7
1066.04 7
1066.11 6
1066.19 6
1066.26 6
1066.34 6
1066.41 5
1066.49 5
1066.56 5
1066.64 4
1066.71 4
1066.78 4
1066.86 4
1066.93 4
1067.01 4
1067.08 4
1067.16 5
1067.23 5
1067.31 5
1067.38 5
1067.46 5
1067.53 4
1067.61 4
1067.68 4
1067.76 3
1067.83 3
1067.91 2
1067.98 2
1068.06 2
1068.13 2
1068.21 1
1068.28 1
1068.36 1
1068.43 1
1068.51 2
1068.58 2
1068.66 3
1068.73 3
1068.81 4
1068.88 4
1068.96 5
1069.03 5
1069.11 5
1069.18 5
1069.26 4
1069.33 4
1069.41 4
1069.48 4
1069.56 4
1069.63 3
1069.71 3
1069.78 3
1069.86 3
1069.93 3
1070.01 4
1070.08 4
1070.16 4
1070.23 5
1070.31 5
1070.38 5
1070.46 5
1070.53 5
1070.61 4
1070.68 4
1070.76 3
1070.83 2
1070.91 1
1070.98 0
1071.06 0
1071.13 0
1071.21 0
1071.28 0
1071.36 0
1071.43 0
1071.51 0
1071.58 0
1071.66 0
1071.73 1
1071.81 1
1071.88 2
1071.96 3
1072.03 4
1072.11 4
1072.18 5
1072.26 6
1072.33 6
1072.41 7
1072.48 7
1072.56 8
1072.63 8
1072.71 9
1072.78 9
1072.86 9
1072.93 9
1073.01 9
1073.08 9
1073.16 9
1073.23 9
1073.31 10
1073.38 10
1073.46 10
1073.53 10
1073.61 11
1073.68 10
1073.76 10
1073.83 10
1073.91 9
1073.99 9
1074.06 9
1074.14 9
1074.21 9
1074.29 9
1074.36 10
1074.44 10
1074.51 11
1074.59 12
1074.66 13
1074.74 14
1074.81 16
1074.89 17
1074.96 17
1075.04 18
1075.11 18
1075.19 17
1075.26 17
1075.34 16
1075.41 16
1075.49 16
1075.56 16
1075.64 17
1075.71 17
1075.79 17
1075.86 17
1075.94 16
1076.01 16
1076.09 15
1076.16 14
1076.24 14
1076.32 13
1076.39 13
1076.47 13
1076.54 13
1076.62 12
1076.69 12
1076.77 12
1076.84 11
1076.92 11
1076.99 11
1077.07 11
1077.14 11
1077.22 12
1077.29 13
1077.37 14
1077.44 16
1077.52 17
1077.59 18
1077.67 18
1077.74 18
1077.82 18
1077.90 17
1077.97 17
1078.05 16
1078.12 15
1078.20 14
1078.27 13
1078.35 12
1078.42 12
1078.50 12
1078.57 13
1078.65 14
1078.72 15
1078.80 15
1078.87 16
1078.95 16
1079.02 16
1079.10 15
1079.17 15
1079.25 14
1079.33 13
1079.40 12
1079.48 11
1079.55 11
1079.63 10
1079.70 10
1079.78 10
1079.85 10
1079.93 10
1080.00 10
1080.08 9
1080.15 9
1080.23 8
1080.30 7
1080.38 7
1080.46 6
1080.53 6
1080.61 6
1080.68 6
1080.76 6
1080.83 6
1080.91 6
1080.98 6
1081.06 6
1081.13 5
1081.21 5
1081.28 4
1081.36 3
1081.44 3
1081.51 2
1081.59 3
1081.66 4
1081.74 5
1081.81 5
1081.89 6
1081.96 6
1082.04 6
1082.11 5
1082.19 4
1082.26 4
1082.34 3
1082.42 3
1082.49 4
1082.57 4
1082.64 4
1082.72 4
1082.79 4
1082.87 4
1082.94 4
1083.02 4
1083.09 5
1083.17 5
1083.25 6
1083.32 7
1083.40 7
1083.47 8
1083.55 9
1083.62 9
1083.70 9
1083.77 9
1083.85 8
1083.92 7
1084.00 5
1084.08 4
1084.15 2
1084.23 1
1084.30 0
1084.38 0
1084.45 0
1084.53 0
1084.60 0
1084.68 0
1084.75 0
1084.83 0
1084.91 0
1084.98 1
1085.06 2
1085.13 3
1085.21 4
1085.28 5
1085.36 5
1085.43 6
1085.51 6
1085.59 6
1085.66 6
1085.74 6
1085.81 6
1085.89 6
1085.96 6
1086.04 5
1086.11 5
1086.19 4
1086.27 4
1086.34 4
1086.42 4
1086.49 4
1086.57 5
1086.64 5
1086.72 6
1086.79 6
1086.87 6
1086.95 7
1087.02 7
1087.10 7
1087.17 8
1087.25 8
1087.32 9
1087.40 9
1087.47 9
1087.55 9
1087.63 9
1087.70 9
1087.78 9
1087.85 9
1087.93 10
1088.00 10
1088.08 11
1088.16 11
1088.23 12
1088.31 13
1088.38 13
1088.46 14
1088.53 15
1088.61 16
1088.68 17
1088.76 17
1088.84 17
1088.91 16
1088.99 15
1089.06 13
1089.14 11
1089.21 10
1089.29 9
1089.37 8
1089.44 8
1089.52 9
1089.59 10
1089.67 11
1089.74 13
1089.82 14
1089.90 15
1089.97 16
1090.05 17
1090.12 17
1090.20 17
1090.27 17
1090.35 18
1090.42 19
1090.50 20
1090.58 20
1090.65 20
1090.73 19
1090.80 17
1090.88 15
1090.95 13
1091.03 12
1091.11 11
1091.18 11
1091.26 12
1091.33 13
1091.41 14
1091.49 15
1091.56 15
1091.64 15
1091.71 15
1091.79 15
1091.86 16
1091.94 16
1092.02 18
1092.09 19
1092.17 20
1092.24 21
1092.32 21
1092.39 21
1092.47 20
1092.55 20
1092.62 20
1092.70 20
1092.77 20
1092.85 20
1092.92 21
1093.00 21
1093.08 21
1093.15 21
1093.23 22
1093.30 22
1093.38 22
1093.46 23
1093.53 23
1093.61 23
1093.68 23
1093.76 21
1093.83 19
1093.91 16
1093.99 12
1094.06 9
1094.14 7
1094.21 5
1094.29 4
1094.36 4
1094.44 5
1094.52 6
1094.59 8
1094.67 10
1094.74 11
1094.82 13
1094.90 15
1094.97 16
1095.05 16
1095.12 17
1095.20 17
1095.28 16
1095.35 16
1095.43 15
1095.50 15
1095.58 14
1095.65 14
1095.73 14
1095.81 14
1095.88 15
1095.96 15
1096.03 16
1096.11 17
1096.19 17
1096.26 17
1096.34 16
1096.41 15
1096.49 14
1096.57 13
1096.64 12
1096.72 10
1096.79 8
1096.87 6
1096.94 5
1097.02 3
1097.10 2
1097.17 2
1097.25 2
1097.32 2
1097.40 2
1097.48 2
1097.55 2
1097.63 1
1097.70 0
1097.78 0
1097.86 0
1097.93 0
1098.01 0
1098.08 0
1098.16 0
1098.24 0
1098.31 1
1098.39 1
1098.46 2
1098.54 1
1098.62 1
1098.69 0
1098.77 0
1098.84 0
1098.92 0
1099.00 0
1099.07 1
1099.15 3
1099.22 4
1099.30 6
1099.38 6
1099.45 6
1099.53 5
1099.60 3
1099.68 2
1099.76 1
1099.83 0
1099.91 0
1099.98 0
1100.06 0
1100.14 0
1100.21 0
1100.29 1
1100.36 1
1100.44 1
1100.52 2
1100.59 2
1100.67 3
1100.74 4
1100.82 5
1100.90 6
1100.97 6
1101.05 6
1101.12 6
1101.20 6
1101.28 5
1101.35 3
1101.43 2
1101.51 1
1101.58 0
1101.66 0
1101.73 0
1101.81 0
1101.89 1
1101.96 3
1102.04 5
1102.11 7
1102.19 9
1102.27 11
1102.34 13
1102.42 14
1102.49 16
1102.57 18
1102.65 20
1102.72 21
1102.80 22
1102.87 23
1102.95 23
1103.03 24
1103.10 24
1103.18 24
1103.26 24
1103.33 25
1103.41 26
1103.48 27
1103.56 28
1103.64 29
1103.71 29
1103.79 28
1103.86 27
1103.94 27
1104.02 26
1104.09 26
1104.17 27
1104.25 28
1104.32 30
1104.40 32
1104.47 33
1104.55 34
1104.63 35
1104.70 36
1104.78 37
1104.86 39
1104.93 40
1105.01 43
1105.08 45
1105.16 47
1105.24 49
1105.31 50
1105.39 51
1105.46 51
1105.54 50
1105.62 49
1105.69 48
1105.77 46
1105.85 45
1105.92 44
1106.00 44
1106.07 45
1106.15 47
1106.23 51
1106.30 55
1106.38 60
1106.46 65
1106.53 69
1106.61 72
1106.68 74
1106.76 75
1106.84 74
1106.91 73
1106.99 71
1107.07 69
1107.14 66
1107.22 65
1107.29 63
1107.37 61
1107.45 60
1107.52 58
1107.60 57
1107.68 55
1107.75 53
1107.83 51
1107.91 49
1107.98 47
1108.06 46
1108.13 45
1108.21 44
1108.29 43
1108.36 43
1108.44 43
1108.52 42
1108.59 42
1108.67 42
1108.74 41
1108.82 41
1108.90 40
1108.97 39
1109.05 38
1109.13 37
1109.20 36
1109.28 34
1109.36 33
1109.43 32
1109.51 31
1109.58 30
1109.66 30
1109.74 29
1109.81 29
1109.89 29
1109.97 29
1110.04 29
1110.12 29
1110.20 30
1110.27 30
1110.35 31
1110.42 32
1110.50 33
1110.58 33
1110.65 33
1110.73 34
1110.81 35
1110.88 35
1110.96 36
1111.04 36
1111.11 35
1111.19 34
1111.27 32
1111.34 29
1111.42 26
1111.49 23
1111.57 20
1111.65 18
1111.72 17
1111.80 16
1111.88 15
1111.95 15
1112.03 14
1112.11 14
1112.18 14
1112.26 15
1112.34 15
1112.41 16
1112.49 17
1112.56 19
1112.64 21
1112.72 23
1112.79 24
1112.87 25
1112.95 26
1113.02 27
1113.10 27
1113.18 27
1113.25 26
1113.33 26
1113.41 25
1113.48 24
1113.56 22
1113.64 21
1113.71 19
1113.79 18
1113.86 17
1113.94 17
1114.02 17
1114.09 17
1114.17 18
1114.25 18
1114.32 19
1114.40 19
1114.48 19
1114.55 19
1114.63 18
1114.71 18
1114.78 18
1114.86 18
1114.94 18
1115.01 19
1115.09 21
1115.17 22
1115.24 23
1115.32 23
1115.40 23
1115.47 22
1115.55 21
1115.63 19
1115.70 18
1115.78 17
1115.86 16
1115.93 16
1116.01 16
1116.08 16
1116.16 15
1116.24 15
1116.31 15
1116.39 15
1116.47 15
1116.54 16
1116.62 16
1116.70 17
1116.77 17
1116.85 17
1116.93 17
1117.00 16
1117.08 16
1117.16 15
1117.23 15
1117.31 15
1117.39 16
1117.46 18
1117.54 21
1117.62 23
1117.69 26
1117.77 29
1117.85 31
1117.92 33
1118.00 34
1118.08 35
1118.15 37
1118.23 38
1118.31 39
1118.38 41
1118.46 42
1118.54 44
1118.61 45
1118.69 45
1118.77 44
1118.84 43
1118.92 41
1119.00 39
1119.07 36
1119.15 34
1119.23 32
1119.30 30
1119.38 28
1119.46 27
1119.53 26
1119.61 26
1119.69 27
1119.76 29
1119.84 31
1119.92 34
1119.99 38
1120.07 41
1120.15 44
1120.22 46
1120.30 48
1120.38 48
1120.45 48
1120.53 47
1120.61 45
1120.68 42
1120.76 39
1120.84 36
1120.91 33
1120.99 31
1121.07 29
1121.15 27
1121.22 26
1121.30 26
1121.38 26
1121.45 26
1121.53 26
1121.61 26
1121.68 26
1121.76 26
1121.84 27
1121.91 27
1121.99 28
1122.07 28
1122.14 28
1122.22 27
1122.30 26
1122.37 24
1122.45 23
1122.53 20
1122.60 18
1122.68 17
1122.76 15
1122.83 15
1122.91 15
1122.99 15
1123.06 15
1123.14 16
1123.22 16
1123.30 17
1123.37 16
1123.45 16
1123.53 15
1123.60 15
1123.68 14
1123.76 14
1123.83 13
1123.91 12
1123.99 11
1124.06 10
1124.14 9
1124.22 9
1124.29 10
1124.37 11
1124.45 13
1124.53 15
1124.60 17
1124.68 18
1124.76 18
1124.83 18
1124.91 17
1124.99 15
1125.06 14
1125.14 12
1125.22 11
1125.29 9
1125.37 9
1125.45 8
1125.52 8
1125.60 9
1125.68 9
1125.76 11
1125.83 12
1125.91 13
1125.99 14
1126.06 15
1126.14 15
1126.22 14
1126.29 12
1126.37 11
1126.45 8
1126.52 6
1126.60 4
1126.68 3
1126.76 3
1126.83 4
1126.91 5
1126.99 7
1127.06 9
1127.14 11
1127.22 13
1127.29 14
1127.37 16
1127.45 16
1127.53 17
1127.60 16
1127.68 16
1127.76 16
1127.83 15
1127.91 14
1127.99 12
1128.06 11
1128.14 9
1128.22 7
1128.29 5
1128.37 3
1128.45 1
1128.53 0
1128.60 0
1128.68 0
1128.76 0
1128.83 0
1128.91 0
1128.99 0
1129.07 1
1129.14 1
1129.22 0
1129.30 0
1129.37 0
1129.45 0
1129.53 0
1129.60 0
1129.68 1
1129.76 3
1129.84 4
1129.91 6
1129.99 8
1130.07 8
1130.14 8
1130.22 7
1130.30 6
1130.38 5
1130.45 3
1130.53 3
1130.61 2
1130.68 2
1130.76 3
1130.84 4
1130.91 4
1130.99 5
1131.07 6
1131.15 8
1131.22 10
1131.30 12
1131.38 16
1131.45 20
1131.53 24
1131.61 28
1131.69 31
1131.76 34
1131.84 36
1131.92 37
1131.99 38
1132.07 38
1132.15 39
1132.23 41
1132.30 43
1132.38 46
1132.46 50
1132.53 53
1132.61 57
1132.69 61
1132.77 64
1132.84 67
1132.92 69
1133.00 70
1133.07 70
1133.15 69
1133.23 69
1133.31 67
1133.38 66
1133.46 65
1133.54 64
1133.61 64
1133.69 65
1133.77 66
1133.85 68
1133.92 71
1134.00 75
1134.08 79
1134.15 82
1134.23 85
1134.31 87
1134.39 88
1134.46 89
1134.54 88
1134.62 88
1134.70 88
1134.77 87
1134.85 87
1134.93 87
1135.00 87
1135.08 87
1135.16 87
1135.24 87
1135.31 86
1135.39 85
1135.47 83
1135.54 81
1135.62 78
1135.70 75
1135.78 72
1135.85 68
1135.93 66
1136.01 64
1136.09 63
1136.16 63
1136.24 64
1136.32 66
1136.39 69
1136.47 71
1136.55 74
1136.63 76
1136.70 76
1136.78 76
1136.86 75
1136.94 73
1137.01 71
1137.09 68
1137.17 65
1137.24 63
1137.32 61
1137.40 60
1137.48 60
1137.55 60
1137.63 60
1137.71 61
1137.79 62
1137.86 62
1137.94 62
1138.02 60
1138.10 58
1138.17 55
1138.25 51
1138.33 47
1138.40 43
1138.48 39
1138.56 35
1138.64 32
1138.71 29
1138.79 26
1138.87 23
1138.95 21
1139.02 18
1139.10 16
1139.18 14
1139.26 13
1139.33 12
1139.41 11
1139.49 11
1139.57 11
1139.64 11
1139.72 11
1139.80 10
1139.87 10
1139.95 9
1140.03 9
1140.11 9
1140.18 9
1140.26 11
1140.34 13
1140.42 15
1140.49 17
1140.57 19
1140.65 20
1140.73 20
1140.80 19
1140.88 16
1140.96 13
1141.04 8
1141.11 4
1141.19 0
1141.27 0
1141.35 0
1141.42 0
1141.50 0
1141.58 0
1141.66 0
1141.73 0
1141.81 0
1141.89 1
1141.97 2
1142.04 4
1142.12 5
1142.20 7
1142.28 8
1142.35 9
1142.43 10
1142.51 10
1142.59 11
1142.66 11
1142.74 12
1142.82 12
1142.90 12
1142.97 11
1143.05 10
1143.13 8
1143.21 6
1143.28 4
1143.36 3
1143.44 2
1143.52 2
1143.59 3
1143.67 4
1143.75 5
1143.83 7
1143.90 8
1143.98 8
1144.06 8
1144.14 8
1144.21 7
1144.29 7
1144.37 6
1144.45 7
1144.52 8
1144.60 8
1144.68 9
1144.76 10
1144.83 10
1144.91 10
1144.99 10
1145.07 11
1145.14 12
1145.22 13
1145.30 15
1145.38 18
1145.45 20
1145.53 23
1145.61 25
1145.69 27
1145.76 28
1145.84 29
1145.92 30
1146.00 30
1146.08 31
1146.15 33
1146.23 35
1146.31 37
1146.39 39
1146.46 41
1146.54 42
1146.62 43
1146.70 43
1146.77 43
1146.85 42
1146.93 41
1147.01 40
1147.08 39
1147.16 38
1147.24 38
1147.32 38
1147.39 38
1147.47 40
1147.55 42
1147.63 44
1147.71 46
1147.78 48
1147.86 49
1147.94 51
1148.02 52
1148.09 54
1148.17 55
1148.25 57
1148.33 60
1148.40 62
1148.48 65
1148.56 67
1148.64 70
1148.72 72
1148.79 73
1148.87 75
1148.95 76
1149.03 77
1149.10 78
1149.18 78
1149.26 79
1149.34 79
1149.41 80
1149.49 80
1149.57 82
1149.65 84
1149.73 87
1149.80 91
1149.88 95
1149.96 100
1150.04 104
1150.11 108
1150.19 113
1150.27 117
1150.35 121
1150.43 126
1150.50 132
1150.58 137
1150.66 142
1150.74 148
1150.81 152
1150.89 156
1150.97 159
1151.05 160
1151.13 160
1151.20 160
1151.28 158
1151.36 157
1151.44 156
1151.51 156
1151.59 157
1151.67 157
1151.75 157
1151.83 155
1151.90 152
1151.98 148
1152.06 142
1152.14 136
1152.21 130
1152.29 126
1152.37 123
1152.45 121
1152.53 121
1152.60 121
1152.68 123
1152.76 126
1152.84 128
1152.91 130
1152.99 132
1153.07 131
1153.15 130
1153.23 127
1153.30 123
1153.38 120
1153.46 117
1153.54 114
1153.62 113
1153.69 112
1153.77 112
1153.85 111
1153.93 111
1154.00 110
1154.08 109
1154.16 108
1154.24 107
1154.32 106
1154.39 105
1154.47 103
1154.55 100
1154.63 96
1154.71 92
1154.78 88
1154.86 83
1154.94 78
1155.02 74
1155.10 69
1155.17 66
1155.25 62
1155.33 59
1155.41 55
1155.48 52
1155.56 49
1155.64 45
1155.72 41
1155.80 36
1155.87 32
1155.95 29
1156.03 26
1156.11 24
1156.19 23
1156.26 23
1156.34 25
1156.42 27
1156.50 31
1156.58 34
1156.65 37
1156.73 39
1156.81 40
1156.89 40
1156.97 39
1157.04 38
1157.12 37
1157.20 36
1157.28 34
1157.36 33
1157.43 32
1157.51 31
1157.59 30
1157.67 29
1157.75 28
1157.82 26
1157.90 25
1157.98 24
1158.06 24
1158.14 24
1158.21 26
1158.29 28
1158.37 30
1158.45 32
1158.53 34
1158.60 35
1158.68 35
1158.76 34
1158.84 32
1158.92 30
1158.99 28
1159.07 27
1159.15 26
1159.23 26
1159.31 26
1159.38 27
1159.46 27
1159.54 27
1159.62 26
1159.70 25
1159.77 23
1159.85 20
1159.93 18
1160.01 15
1160.09 13
1160.17 11
1160.24 10
1160.32 9
1160.40 8
1160.48 8
1160.56 9
1160.63 9
1160.71 9
1160.79 8
1160.87 8
1160.95 7
1161.02 8
1161.10 9
1161.18 11
1161.26 14
1161.34 16
1161.41 19
1161.49 20
1161.57 21
1161.65 20
1161.73 19
1161.81 17
1161.88 16
1161.96 15
1162.04 15
1162.12 15
1162.20 14
1162.27 13
1162.35 11
1162.43 9
1162.51 6
1162.59 4
1162.67 4
1162.74 4
1162.82 5
1162.90 7
1162.98 9
1163.06 10
1163.13 12
1163.21 12
1163.29 11
1163.37 9
1163.45 7
1163.53 5
1163.60 3
1163.68 2
1163.76 2
1163.84 1
1163.92 2
1163.99 2
1164.07 2
1164.15 3
1164.23 3
1164.31 4
1164.39 5
1164.46 7
1164.54 10
1164.62 13
1164.70 16
1164.78 18
1164.85 21
1164.93 22
1165.01 23
1165.09 23
1165.17 22
1165.25 20
1165.32 18
1165.40 16
1165.48 13
1165.56 11
1165.64 10
1165.72 10
1165.79 10
1165.87 10
1165.95 10
1166.03 10
1166.11 9
1166.19 7
1166.26 5
1166.34 2
1166.42 0
1166.50 0
1166.58 0
1166.65 0
1166.73 0
1166.81 0
1166.89 0
1166.97 0
1167.05 0
1167.12 3
1167.20 8
1167.28 12
1167.36 16
1167.44 18
1167.52 19
1167.59 17
1167.67 13
1167.75 8
1167.83 3
1167.91 0
1167.99 0
1168.06 0
1168.14 0
1168.22 0
1168.30 2
1168.38 6
1168.46 9
1168.53 13
1168.61 15
1168.69 16
1168.77 15
1168.85 14
1168.93 13
1169.01 11
1169.08 9
1169.16 8
1169.24 8
1169.32 8
1169.40 9
1169.48 11
1169.55 13
1169.63 15
1169.71 16
1169.79 17
1169.87 16
1169.95 14
1170.02 13
1170.10 12
1170.18 11
1170.26 12
1170.34 15
1170.42 18
1170.49 21
1170.57 24
1170.65 26
1170.73 28
1170.81 29
1170.89 29
1170.97 28
1171.04 27
1171.12 26
1171.20 24
1171.28 21
1171.36 18
1171.44 15
1171.51 11
1171.59 8
1171.67 6
1171.75 4
1171.83 3
1171.91 4
1171.99 5
1172.06 7
1172.14 9
1172.22 11
1172.30 13
1172.38 15
1172.46 16
1172.53 17
1172.61 18
1172.69 19
1172.77 20
1172.85 21
1172.93 22
1173.01 24
1173.08 25
1173.16 26
1173.24 27
1173.32 28
1173.40 28
1173.48 28
1173.56 28
1173.63 27
1173.71 24
1173.79 21
1173.87 16
1173.95 12
1174.03 8
1174.11 4
1174.18 3
1174.26 3
1174.34 5
1174.42 7
1174.50 9
1174.58 11
1174.66 12
1174.73 11
1174.81 9
1174.89 6
1174.97 3
1175.05 0
1175.13 0
1175.21 0
1175.28 0
1175.36 0
1175.44 0
1175.52 0
1175.60 0
1175.68 1
1175.76 3
1175.83 6
1175.91 7
1175.99 8
1176.07 9
1176.15 10
1176.23 11
1176.31 12
1176.38 14
1176.46 15
1176.54 17
1176.62 18
1176.70 19
1176.78 19
1176.86 19
1176.93 19
1177.01 19
1177.09 19
1177.17 19
1177.25 19
1177.33 19
1177.41 20
1177.49 20
1177.56 21
1177.64 22
1177.72 24
1177.80 25
1177.88 27
1177.96 28
1178.04 28
1178.11 27
1178.19 25
1178.27 22
1178.35 18
1178.43 15
1178.51 11
1178.59 9
1178.67 7
1178.74 5
1178.82 5
1178.90 4
1178.98 3
1179.06 2
1179.14 0
1179.22 0
1179.30 0
1179.37 0
1179.45 0
1179.53 0
1179.61 2
1179.69 4
1179.77 6
1179.85 6
1179.93 4
1180.00 2
1180.08 0
1180.16 0
1180.24 0
1180.32 0
1180.40 0
1180.48 0
1180.56 0
1180.63 0
1180.71 0
1180.79 2
1180.87 4
1180.95 6
1181.03 7
1181.11 9
1181.19 9
1181.26 9
1181.34 9
1181.42 8
1181.50 7
1181.58 7
1181.66 8
1181.74 9
1181.82 11
1181.89 14
1181.97 16
1182.05 18
1182.13 20
1182.21 21
1182.29 23
1182.37 24
1182.45 26
1182.53 27
1182.60 28
1182.68 29
1182.76 30
1182.84 29
1182.92 27
1183.00 24
1183.08 20
1183.16 17
1183.23 14
1183.31 12
1183.39 11
1183.47 12
1183.55 13
1183.63 14
1183.71 15
1183.79 15
1183.87 13
1183.94 11
1184.02 9
1184.10 7
1184.18 5
1184.26 4
1184.34 3
1184.42 4
1184.50 4
1184.58 5
1184.65 6
1184.73 6
1184.81 5
1184.89 5
1184.97 3
1185.05 2
1185.13 2
1185.21 2
1185.29 3
1185.37 4
1185.44 5
1185.52 7
1185.60 8
1185.68 9
1185.76 9
1185.84 9
1185.92 8
1186.00 7
1186.08 5
1186.15 4
1186.23 2
1186.31 1
1186.39 2
1186.47 3
1186.55 7
1186.63 12
1186.71 18
1186.79 25
1186.87 32
1186.94 37
1187.02 40
1187.10 41
1187.18 40
1187.26 37
1187.34 33
1187.42 30
1187.50 27
1187.58 25
1187.65 24
1187.73 24
1187.81 23
1187.89 22
1187.97 20
1188.05 18
1188.13 15
1188.21 13
1188.29 12
1188.37 12
1188.45 13
1188.52 15
1188.60 17
1188.68 17
1188.76 16
1188.84 14
1188.92 11
1189.00 8
1189.08 5
1189.16 4
1189.24 5
1189.31 7
1189.39 10
1189.47 14
1189.55 18
1189.63 23
1189.71 27
1189.79 32
1189.87 36
1189.95 41
1190.03 44
1190.11 48
1190.18 50
1190.26 52
1190.34 52
1190.42 52
1190.50 51
1190.58 51
1190.66 50
1190.74 49
1190.82 47
1190.90 46
1190.98 44
1191.05 42
1191.13 40
1191.21 39
1191.29 38
1191.37 39
1191.45 41
1191.53 43
1191.61 46
1191.69 48
1191.77 49
1191.85 50
1191.92 49
1192.00 47
1192.08 45
1192.16 43
1192.24 40
1192.32 36
1192.40 33
1192.48 30
1192.56 26
1192.64 23
1192.72 19
1192.80 16
1192.87 14
1192.95 13
1193.03 13
1193.11 15
1193.19 17
1193.27 20
1193.35 23
1193.43 25
1193.51 27
1193.59 27
1193.67 26
1193.75 24
1193.83 22
1193.90 19
1193.98 16
1194.06 15
1194.14 15
1194.22 16
1194.30 19
1194.38 23
1194.46 28
1194.54 34
1194.62 39
1194.70 44
1194.78 48
1194.86 52
1194.93 54
1195.01 56
1195.09 57
1195.17 57
1195.25 55
1195.33 52
1195.41 47
1195.49 42
1195.57 37
1195.65 31
1195.73 26
1195.81 22
1195.89 18
1195.96 14
1196.04 11
1196.12 9
1196.20 7
1196.28 6
1196.36 5
1196.44 5
1196.52 5
1196.60 6
1196.68 6
1196.76 7
1196.84 6
1196.92 6
1197.00 4
1197.07 2
1197.15 1
1197.23 1
1197.31 3
1197.39 7
1197.47 12
1197.55 19
1197.63 25
1197.71 31
1197.79 35
1197.87 38
1197.95 40
1198.03 41
1198.11 42
1198.19 43
1198.26 43
1198.34 42
1198.42 40
1198.50 37
1198.58 33
1198.66 28
1198.74 25
1198.82 23
1198.90 23
1198.98 24
1199.06 26
1199.14 28
1199.22 29
1199.30 30
1199.38 30
1199.46 30
1199.53 29
1199.61 28
1199.69 28
1199.77 27
1199.85 27
1199.93 27
1200.01 28
1200.09 29
1200.17 30
1200.25 33
1200.33 36
1200.41 40
1200.49 43
1200.57 45
1200.65 46
1200.73 46
1200.81 44
1200.89 41
1200.96 37
1201.04 33
1201.12 29
1201.20 24
1201.28 19
1201.36 15
1201.44 11
1201.52 8
1201.60 5
1201.68 4
1201.76 4
1201.84 3
1201.92 3
1202.00 3
1202.08 3
1202.16 4
1202.24 4
1202.32 6
1202.39 8
1202.47 11
1202.55 14
1202.63 17
1202.71 20
1202.79 21
1202.87 22
1202.95 21
1203.03 21
1203.11 19
1203.19 17
1203.27 14
1203.35 11
1203.43 8
1203.51 5
1203.59 3
1203.67 1
1203.75 1
1203.83 1
1203.91 1
1203.99 2
1204.06 1
1204.14 0
1204.22 0
1204.30 0
1204.38 0
1204.46 0
1204.54 0
1204.62 1
1204.70 1
1204.78 0
1204.86 0
1204.94 0
1205.02 0
1205.10 0
1205.18 0
1205.26 0
1205.34 1
1205.42 3
1205.50 4
1205.58 4
1205.66 5
1205.74 6
1205.82 6
1205.90 7
1205.97 7
1206.05 8
1206.13 8
1206.21 8
1206.29 8
1206.37 9
1206.45 10
1206.53 12
1206.61 15
1206.69 19
1206.77 23
1206.85 27
1206.93 30
1207.01 32
1207.09 32
1207.17 32
1207.25 30
1207.33 28
1207.41 26
1207.49 24
1207.57 23
1207.65 22
1207.73 21
1207.81 22
1207.89 22
1207.97 22
1208.05 22
1208.13 21
1208.20 19
1208.28 16
1208.36 12
1208.44 8
1208.52 4
1208.60 2
1208.68 1
1208.76 1
1208.84 2
1208.92 5
1209.00 7
1209.08 9
1209.16 11
1209.24 13
1209.32 16
1209.40 18
1209.48 21
1209.56 25
1209.64 29
1209.72 33
1209.80 38
1209.88 43
1209.96 47
1210.04 51
1210.12 54
1210.20 55
1210.28 56
1210.36 56
1210.44 57
1210.52 57
1210.60 59
1210.68 60
1210.76 62
1210.84 65
1210.92 67
1211.00 68
1211.08 68
1211.15 66
1211.23 62
1211.31 56
1211.39 48
1211.47 39
1211.55 31
1211.63 25
1211.71 22
1211.79 21
1211.87 24
1211.95 28
1212.03 33
1212.11 37
1212.19 39
1212.27 40
1212.35 38
1212.43 36
1212.51 32
1212.59 29
1212.67 25
1212.75 22
1212.83 19
1212.91 16
1212.99 15
1213.07 14
1213.15 13
1213.23 13
1213.31 13
1213.39 13
1213.47 12
1213.55 12
1213.63 11
1213.71 9
1213.79 8
1213.87 6
1213.95 5
1214.03 4
1214.11 3
1214.19 2
1214.27 2
1214.35 2
1214.43 3
1214.51 5
1214.59 8
1214.67 11
1214.75 14
1214.83 18
1214.91 20
1214.99 22
1215.07 22
1215.15 21
1215.23 19
1215.31 17
1215.39 15
1215.47 13
1215.55 10
1215.63 8
1215.71 6
1215.79 4
1215.87 3
1215.95 2
1216.03 3
1216.11 5
1216.19 8
1216.27 10
1216.35 13
1216.43 15
1216.51 17
1216.59 19
1216.67 21
1216.75 22
1216.83 23
1216.91 23
1216.99 23
1217.07 23
1217.15 22
1217.23 20
1217.31 19
1217.39 17
1217.47 16
1217.55 14
1217.63 12
1217.71 10
1217.79 9
1217.87 7
1217.95 5
1218.03 4
1218.11 4
1218.19 4
1218.27 6
1218.35 9
1218.43 12
1218.51 16
1218.59 20
1218.67 22
1218.75 23
1218.83 23
1218.91 22
1218.99 21
1219.07 19
1219.15 17
1219.23 14
1219.31 11
1219.39 8
1219.47 4
1219.55 2
1219.63 0
1219.71 0
1219.79 1
1219.87 2
1219.95 5
1220.03 7
1220.11 9
1220.19 11
1220.27 13
1220.35 14
1220.43 17
1220.51 20
1220.59 23
1220.67 28
1220.75 32
1220.83 36
1220.91 39
1220.99 41
1221.07 41
1221.15 40
1221.23 38
1221.31 35
1221.39 32
1221.47 29
1221.55 25
1221.63 23
1221.71 21
1221.79 21
1221.87 22
1221.95 26
1222.03 30
1222.11 33
1222.19 36
1222.27 35
1222.35 32
1222.43 26
1222.51 18
1222.59 10
1222.67 2
1222.75 0
1222.83 0
1222.91 0
1222.99 0
1223.07 0
1223.15 0
1223.23 4
1223.31 7
1223.39 9
1223.47 9
1223.55 8
1223.63 5
1223.71 1
1223.79 0
1223.87 0
1223.95 0
1224.03 0
1224.11 0
1224.19 0
1224.27 3
1224.35 8
1224.43 12
1224.51 15
1224.60 16
1224.68 16
1224.76 15
1224.84 13
1224.92 10
1225.00 7
1225.08 4
1225.16 2
1225.24 0
1225.32 0
1225.40 1
1225.48 6
1225.56 13
1225.64 23
1225.72 35
1225.80 48
1225.88 62
1225.96 75
1226.04 86
1226.12 94
1226.20 100
1226.28 103
1226.36 105
1226.44 106
1226.52 106
1226.60 108
1226.68 109
1226.76 111
1226.84 111
1226.92 110
1227.00 107
1227.08 102
1227.16 96
1227.24 90
1227.32 84
1227.40 80
1227.48 77
1227.57 75
1227.65 74
1227.73 73
1227.81 71
1227.89 68
1227.97 64
1228.05 59
1228.13 54
1228.21 50
1228.29 46
1228.37 44
1228.45 43
1228.53 44
1228.61 45
1228.69 47
1228.77 48
1228.85 50
1228.93 50
1229.01 50
1229.09 48
1229.17 45
1229.25 41
1229.33 36
1229.41 32
1229.49 29
1229.57 27
1229.65 25
1229.73 25
1229.82 26
1229.90 26
1229.98 25
1230.06 24
1230.14 21
1230.22 18
1230.30 16
1230.38 13
1230.46 11
1230.54 9
1230.62 8
1230.70 7
1230.78 6
1230.86 5
1230.94 4
1231.02 3
1231.10 4
1231.18 5
1231.26 8
1231.34 11
1231.42 16
1231.50 21
1231.58 26
1231.66 32
1231.75 38
1231.83 43
1231.91 47
1231.99 49
1232.07 49
1232.15 48
1232.23 44
1232.31 38
1232.39 31
1232.47 24
1232.55 17
1232.63 11
1232.71 7
1232.79 6
1232.87 8
1232.95 13
1233.03 19
1233.11 27
1233.19 35
1233.27 41
1233.35 45
1233.44 45
1233.52 43
1233.60 39
1233.68 33
1233.76 28
1233.84 24
1233.92 23
1234.00 23
1234.08 26
1234.16 29
1234.24 33
1234.32 36
1234.40 37
1234.48 36
1234.56 33
1234.64 30
1234.72 26
1234.80 22
1234.89 19
1234.97 16
1235.05 15
1235.13 15
1235.21 15
1235.29 16
1235.37 17
1235.45 18
1235.53 19
1235.61 20
1235.69 22
1235.77 25
1235.85 28
1235.93 33
1236.01 37
1236.09 41
1236.17 44
1236.25 46
1236.34 48
1236.42 48
1236.50 49
1236.58 51
1236.66 54
1236.74 59
1236.82 63
1236.90 68
1236.98 71
1237.06 73
1237.14 74
1237.22 72
1237.30 69
1237.38 66
1237.46 62
1237.54 58
1237.63 54
1237.71 52
1237.79 52
1237.87 54
1237.95 57
1238.03 62
1238.11 67
1238.19 72
1238.27 76
1238.35 79
1238.43 80
1238.51 81
1238.59 81
1238.67 81
1238.75 81
1238.84 81
1238.92 81
1239.00 81
1239.08 81
1239.16 81
1239.24 80
1239.32 79
1239.40 76
1239.48 72
1239.56 65
1239.64 58
1239.72 49
1239.80 41
1239.88 34
1239.97 30
1240.05 27
1240.13 26
1240.21 27
1240.29 29
1240.37 31
1240.45 33
1240.53 35
1240.61 37
1240.69 37
1240.77 37
1240.85 36
1240.93 34
1241.02 31
1241.10 29
1241.18 27
1241.26 25
1241.34 23
1241.42 22
1241.50 21
1241.58 21
1241.66 20
1241.74 18
1241.82 17
1241.90 15
1241.98 12
1242.07 9
1242.15 7
1242.23 5
1242.31 4
1242.39 3
1242.47 4
1242.55 5
1242.63 7
1242.71 9
1242.79 11
1242.87 14
1242.95 16
1243.03 18
1243.12 20
1243.20 22
1243.28 23
1243.36 23
1243.44 23
1243.52 23
1243.60 23
1243.68 23
1243.76 23
1243.84 24
1243.92 25
1244.00 27
1244.09 28
1244.17 28
1244.25 27
1244.33 26
1244.41 24
1244.49 23
1244.57 22
1244.65 21
1244.73 21
1244.81 21
1244.89 20
1244.98 18
1245.06 15
1245.14 12
1245.22 9
1245.30 6
1245.38 5
1245.46 6
1245.54 8
1245.62 10
1245.70 13
1245.78 16
1245.87 19
1245.95 22
1246.03 26
1246.11 29
1246.19 33
1246.27 37
1246.35 41
1246.43 43
1246.51 44
1246.59 44
1246.67 41
1246.76 37
1246.84 33
1246.92 28
1247.00 24
1247.08 22
1247.16 21
1247.24 21
1247.32 23
1247.40 25
1247.48 27
1247.57 28
1247.65 29
1247.73 30
1247.81 30
1247.89 30
1247.97 30
1248.05 30
1248.13 30
1248.21 29
1248.29 28
1248.37 24
1248.46 20
1248.54 14
1248.62 9
1248.70 4
1248.78 0
1248.86 0
1248.94 0
1249.02 0
1249.10 0
1249.19 0
1249.27 0
1249.35 0
1249.43 0
1249.51 3
1249.59 7
1249.67 12
1249.75 18
1249.83 24
1249.91 31
1250.00 38
1250.08 45
1250.16 52
1250.24 59
1250.32 65
1250.40 71
1250.48 77
1250.56 81
1250.64 84
1250.73 85
1250.81 85
1250.89 84
1250.97 84
1251.05 83
1251.13 85
1251.21 88
1251.29 94
1251.37 102
1251.45 109
1251.54 114
1251.62 117
1251.70 116
1251.78 112
1251.86 104
1251.94 95
1252.02 85
1252.10 75
1252.18 67
1252.27 61
1252.35 57
1252.43 56
1252.51 58
1252.59 62
1252.67 68
1252.75 76
1252.83 86
1252.91 95
1253.00 104
1253.08 111
1253.16 116
1253.24 118
1253.32 118
1253.40 116
1253.48 113
1253.56 108
1253.65 103
1253.73 97
1253.81 91
1253.89 84
1253.97 78
1254.05 73
1254.13 67
1254.21 62
1254.29 57
1254.38 53
1254.46 49
1254.54 45
1254.62 42
1254.70 39
1254.78 37
1254.86 35
1254.94 34
1255.03 33
1255.11 33
1255.19 32
1255.27 31
1255.35 31
1255.43 32
1255.51 33
1255.59 35
1255.68 36
1255.76 37
1255.84 38
1255.92 38
1256.00 38
1256.08 37
1256.16 35
1256.24 34
1256.33 32
1256.41 31
1256.49 29
1256.57 26
1256.65 23
1256.73 20
1256.81 16
1256.89 12
1256.98 9
1257.06 7
1257.14 6
1257.22 8
1257.30 12
1257.38 18
1257.46 24
1257.54 31
1257.63 37
1257.71 41
1257.79 44
1257.87 44
1257.95 41
1258.03 37
1258.11 31
1258.19 24
1258.28 16
1258.36 8
1258.44 1
1258.52 0
1258.60 0
1258.68 0
1258.76 2
1258.85 10
1258.93 21
1259.01 31
1259.09 40
1259.17 46
1259.25 49
1259.33 49
1259.41 46
1259.50 41
1259.58 37
1259.66 33
1259.74 30
1259.82 28
1259.90 27
1259.98 24
1260.07 21
1260.15 16
1260.23 11
1260.31 5
1260.39 0
1260.47 0
1260.55 0
1260.64 0
1260.72 0
1260.80 0
1260.88 0
1260.96 0
1261.04 3
1261.12 6
1261.21 8
1261.29 9
1261.37 10
1261.45 10
1261.53 10
1261.61 12
1261.69 15
1261.78 19
1261.86 25
1261.94 31
1262.02 36
1262.10 40
1262.18 42
1262.26 43
1262.35 42
1262.43 40
1262.51 37
1262.59 34
1262.67 30
1262.75 26
1262.83 22
1262.92 19
1263.00 16
1263.08 14
1263.16 13
1263.24 13
1263.32 14
1263.40 16
1263.49 19
1263.57 22
1263.65 26
1263.73 31
1263.81 36
1263.89 41
1263.97 48
1264.06 54
1264.14 62
1264.22 70
1264.30 80
1264.38 90
1264.46 101
1264.55 111
1264.63 118
1264.71 122
1264.79 121
1264.87 116
1264.95 107
1265.03 97
1265.12 88
1265.20 81
1265.28 77
1265.36 77
1265.44 80
1265.52 83
1265.61 87
1265.69 91
1265.77 94
1265.85 97
1265.93 101
1266.01 107
1266.09 115
1266.18 124
1266.26 133
1266.34 140
1266.42 144
1266.50 146
1266.58 144
1266.67 140
1266.75 136
1266.83 132
1266.91 129
1266.99 129
1267.07 131
1267.16 135
1267.24 139
1267.32 144
1267.40 147
1267.48 149
1267.56 149
1267.65 146
1267.73 142
1267.81 136
1267.89 131
1267.97 125
1268.05 121
1268.13 118
1268.22 118
1268.30 119
1268.38 123
1268.46 126
1268.54 130
1268.62 134
1268.71 136
1268.79 137
1268.87 138
1268.95 137
1269.03 136
1269.11 135
1269.20 132
1269.28 129
1269.36 123
1269.44 117
1269.52 109
1269.60 101
1269.69 92
1269.77 84
1269.85 77
1269.93 72
1270.01 69
1270.09 66
1270.18 64
1270.26 62
1270.34 58
1270.42 54
1270.50 49
1270.59 44
1270.67 40
1270.75 39
1270.83 41
1270.91 46
1270.99 54
1271.08 63
1271.16 71
1271.24 77
1271.32 80
1271.40 80
1271.48 77
1271.57 73
1271.65 70
1271.73 70
1271.81 71
1271.89 75
1271.97 79
1272.06 82
1272.14 83
1272.22 82
1272.30 77
1272.38 71
1272.47 64
1272.55 57
1272.63 51
1272.71 46
1272.79 43
1272.87 40
1272.96 38
1273.04 36
1273.12 34
1273.20 33
1273.28 31
1273.37 31
1273.45 31
1273.53 31
1273.61 33
1273.69 35
1273.77 38
1273.86 41
1273.94 45
1274.02 49
1274.10 52
1274.18 56
1274.27 61
1274.35 65
1274.43 68
1274.51 72
1274.59 74
1274.67 75
1274.76 74
1274.84 73
1274.92 71
1275.00 69
1275.08 70
1275.17 72
1275.25 76
1275.33 81
1275.41 85
1275.49 89
1275.57 90
1275.66 88
1275.74 84
1275.82 77
1275.90 70
1275.98 62
1276.07 56
1276.15 52
1276.23 50
1276.31 49
1276.39 50
1276.48 51
1276.56 51
1276.64 48
1276.72 43
1276.80 37
1276.89 30
1276.97 22
1277.05 16
1277.13 13
1277.21 11
1277.29 13
1277.38 16
1277.46 20
1277.54 24
1277.62 28
1277.70 30
1277.79 30
1277.87 27
1277.95 21
1278.03 14
1278.11 5
1278.20 0
1278.28 0
1278.36 0
1278.44 0
1278.52 0
1278.61 0
1278.69 1
1278.77 2
1278.85 3
1278.93 3
1279.02 2
1279.10 3
1279.18 6
1279.26 9
1279.34 13
1279.43 17
1279.51 21
1279.59 23
1279.67 24
1279.75 25
1279.84 28
1279.92 31
1280.00 36
1280.08 40
1280.16 44
1280.25 47
1280.33 47
1280.41 47
1280.49 45
1280.57 43
1280.66 41
1280.74 40
1280.82 38
1280.90 37
1280.98 36
1281.07 36
1281.15 36
1281.23 38
1281.31 42
1281.39 46
1281.48 51
1281.56 55
1281.64 60
1281.72 63
1281.80 66
1281.89 69
1281.97 72
1282.05 76
1282.13 81
1282.22 85
1282.30 87
1282.38 88
1282.46 87
1282.54 83
1282.63 77
1282.71 69
1282.79 63
1282.87 57
1282.95 53
1283.04 51
1283.12 51
1283.20 51
1283.28 51
1283.36 52
1283.45 51
1283.53 50
1283.61 48
1283.69 45
1283.78 41
1283.86 36
1283.94 30
1284.02 23
1284.10 15
1284.19 7
1284.27 0
1284.35 0
1284.43 0
1284.51 0
1284.60 0
1284.68 1
1284.76 10
1284.84 22
1284.93 34
1285.01 46
1285.09 56
1285.17 64
1285.25 69
1285.34 71
1285.42 71
1285.50 68
1285.58 65
1285.67 60
1285.75 55
1285.83 49
1285.91 42
1285.99 35
1286.08 27
1286.16 20
1286.24 14
1286.32 10
1286.41 7
1286.49 6
1286.57 6
1286.65 7
1286.73 9
1286.82 11
1286.90 14
1286.98 18
1287.06 25
1287.15 32
1287.23 41
1287.31 48
1287.39 54
1287.47 58
1287.56 59
1287.64 58
1287.72 55
1287.80 51
1287.89 48
1287.97 46
1288.05 44
1288.13 43
1288.21 42
1288.30 42
1288.38 41
1288.46 41
1288.54 42
1288.63 43
1288.71 46
1288.79 50
1288.87 54
1288.96 59
1289.04 64
1289.12 70
1289.20 77
1289.28 83
1289.37 91
1289.45 98
1289.53 106
1289.61 113
1289.70 119
1289.78 123
1289.86 126
1289.94 127
1290.03 127
1290.11 127
1290.19 127
1290.27 127
1290.35 128
1290.44 130
1290.52 131
1290.60 132
1290.68 131
1290.77 129
1290.85 125
1290.93 120
1291.01 115
1291.10 111
1291.18 107
1291.26 105
1291.34 103
1291.43 102
1291.51 102
1291.59 101
1291.67 100
1291.76 98
1291.84 97
1291.92 95
1292.00 94
1292.08 91
1292.17 86
1292.25 78
1292.33 67
1292.41 53
1292.50 38
1292.58 24
1292.66 11
1292.74 3
1292.83 0
1292.91 0
1292.99 0
1293.07 2
1293.16 6
1293.24 9
1293.32 11
1293.40 13
1293.49 14
1293.57 14
1293.65 14
1293.73 15
1293.82 17
1293.90 21
1293.98 26
1294.06 33
1294.15 39
1294.23 46
1294.31 52
1294.39 56
1294.48 58
1294.56 58
1294.64 58
1294.72 56
1294.81 55
1294.89 54
1294.97 55
1295.05 57
1295.14 61
1295.22 65
1295.30 71
1295.38 75
1295.47 78
1295.55 79
1295.63 78
1295.71 75
1295.80 70
1295.88 65
1295.96 59
1296.04 55
1296.13 52
1296.21 51
1296.29 54
1296.37 59
1296.46 67
1296.54 74
1296.62 82
1296.70 88
1296.79 94
1296.87 98
1296.95 101
1297.03 104
1297.12 107
1297.20 110
1297.28 112
1297.36 113
1297.45 111
1297.53 107
1297.61 102
1297.69 96
1297.78 92
1297.86 89
1297.94 87
1298.02 88
1298.11 91
1298.19 94
1298.27 98
1298.35 101
1298.44 102
1298.52 102
1298.60 101
1298.69 99
1298.77 96
1298.85 93
1298.93 89
1299.02 86
1299.10 83
1299.18 79
1299.26 76
1299.35 72
1299.43 68
1299.51 63
1299.59 58
1299.68 53
1299.76 48
1299.84 45
1299.92 43
1300.01 43
1300.09 45
1300.17 48
1300.26 51
1300.34 53
1300.42 55
1300.50 55
1300.59 55
1300.67 56
1300.75 57
1300.83 58
1300.92 61
1301.00 65
1301.08 69
1301.16 72
1301.25 74
1301.33 75
1301.41 75
1301.50 73
1301.58 70
1301.66 65
1301.74 60
1301.83 53
1301.91 46
1301.99 39
1302.07 32
1302.16 25
1302.24 17
1302.32 10
1302.41 3
1302.49 0
1302.57 0
1302.65 0
1302.74 0
1302.82 0
1302.90 0
1302.98 0
1303.07 0
1303.15 6
1303.23 11
1303.32 16
1303.40 18
1303.48 20
1303.56 22
1303.65 25
1303.73 29
1303.81 35
1303.90 44
1303.98 54
1304.06 65
1304.14 77
1304.23 88
1304.31 98
1304.39 107
1304.47 114
1304.56 119
1304.64 123
1304.72 127
1304.81 131
1304.89 134
1304.97 138
1305.05 142
1305.14 144
1305.22 144
1305.30 143
1305.39 141
1305.47 138
1305.55 137
1305.63 137
1305.72 139
1305.80 143
1305.88 148
1305.97 153
1306.05 158
1306.13 162
1306.21 163
1306.30 162
1306.38 159
1306.46 154
1306.55 148
1306.63 140
1306.71 131
1306.79 123
1306.88 117
1306.96 113
1307.04 111
1307.13 110
1307.21 111
1307.29 112
1307.37 112
1307.46 112
1307.54 111
1307.62 108
1307.71 105
1307.79 100
1307.87 94
1307.95 87
1308.04 78
1308.12 68
1308.20 58
1308.29 48
1308.37 40
1308.45 34
1308.54 29
1308.62 24
1308.70 19
1308.78 13
1308.87 7
1308.95 0
1309.03 0
1309.12 0
1309.20 0
1309.28 0
1309.36 0
1309.45 0
1309.53 0
1309.61 4
1309.70 13
1309.78 20
1309.86 24
1309.95 26
1310.03 25
1310.11 24
1310.19 23
1310.28 23
1310.36 24
1310.44 26
1310.53 27
1310.61 28
1310.69 27
1310.78 25
1310.86 22
1310.94 19
1311.02 17
1311.11 17
1311.19 19
1311.27 23
1311.36 28
1311.44 33
1311.52 39
1311.61 44
1311.69 47
1311.77 50
1311.85 52
1311.94 54
1312.02 56
1312.10 59
1312.19 64
1312.27 71
1312.35 79
1312.44 87
1312.52 94
1312.60 99
1312.68 101
1312.77 100
1312.85 96
1312.93 90
1313.02 84
1313.10 78
1313.18 73
1313.27 70
1313.35 68
1313.43 67
1313.52 65
1313.60 62
1313.68 59
1313.76 54
1313.85 49
1313.93 44
1314.01 41
1314.10 40
1314.18 42
1314.26 45
1314.35 48
1314.43 50
1314.51 49
1314.60 45
1314.68 39
1314.76 32
1314.85 26
1314.93 21
1315.01 20
1315.09 21
1315.18 24
1315.26 28
1315.34 30
1315.43 30
1315.51 28
1315.59 26
1315.68 23
1315.76 21
1315.84 19
1315.93 17
1316.01 15
1316.09 13
1316.18 10
1316.26 8
1316.34 6
1316.42 5
1316.51 6
1316.59 8
1316.67 11
1316.76 14
1316.84 17
1316.92 20
1317.01 23
1317.09 27
1317.17 30
1317.26 33
1317.34 37
1317.42 40
1317.51 43
1317.59 47
1317.67 51
1317.76 56
1317.84 62
1317.92 69
1318.01 76
1318.09 84
1318.17 92
1318.26 99
1318.34 107
1318.42 114
1318.51 122
1318.59 129
1318.67 135
1318.75 142
1318.84 148
1318.92 153
1319.00 159
1319.09 166
1319.17 175
1319.25 186
1319.34 199
1319.42 212
1319.50 224
1319.59 235
1319.67 242
1319.75 243
1319.84 239
1319.92 230
1320.00 216
1320.09 198
1320.17 179
1320.25 162
1320.34 148
1320.42 138
1320.50 133
1320.59 134
1320.67 138
1320.75 144
1320.84 150
1320.92 153
1321.00 153
1321.09 149
1321.17 143
1321.25 136
1321.34 131
1321.42 129
1321.50 131
1321.59 139
1321.67 151
1321.75 167
1321.84 186
1321.92 203
1322.00 220
1322.09 233
1322.17 244
1322.25 254
1322.34 263
1322.42 274
1322.50 286
1322.59 300
1322.67 315
1322.75 331
1322.84 347
1322.92 362
1323.00 377
1323.09 393
1323.17 409
1323.25 425
1323.34 440
1323.42 454
1323.50 466
1323.59 474
1323.67 480
1323.75 484
1323.84 487
1323.92 490
1324.00 493
1324.09 496
1324.17 498
1324.26 501
1324.34 502
1324.42 502
1324.51 501
1324.59 499
1324.67 495
1324.76 490
1324.84 483
1324.92 473
1325.01 460
1325.09 444
1325.17 424
1325.26 401
1325.34 374
1325.42 347
1325.51 320
1325.59 295
1325.67 273
1325.76 255
1325.84 241
1325.92 230
1326.01 220
1326.09 212
1326.17 203
1326.26 195
1326.34 188
1326.42 181
1326.51 177
1326.59 175
1326.68 176
1326.76 178
1326.84 182
1326.93 185
1327.01 188
1327.09 188
1327.18 186
1327.26 181
1327.34 174
1327.43 165
1327.51 154
1327.59 142
1327.68 128
1327.76 115
1327.84 102
1327.93 89
1328.01 79
1328.10 71
1328.18 66
1328.26 65
1328.35 67
1328.43 72
1328.51 80
1328.60 88
1328.68 96
1328.76 103
1328.85 107
1328.93 110
1329.01 110
1329.10 109
1329.18 108
1329.27 107
1329.35 106
1329.43 106
1329.52 107
1329.60 109
1329.68 111
1329.77 113
1329.85 116
1329.93 118
1330.02 120
1330.10 121
1330.18 121
1330.27 122
1330.35 124
1330.44 126
1330.52 131
1330.60 137
1330.69 143
1330.77 148
1330.85 152
1330.94 153
1331.02 153
1331.10 150
1331.19 146
1331.27 141
1331.36 137
1331.44 134
1331.52 134
1331.61 134
1331.69 135
1331.77 137
1331.86 138
1331.94 137
1332.02 135
1332.11 132
1332.19 128
1332.28 124
1332.36 123
1332.44 125
1332.53 131
1332.61 140
1332.69 152
1332.78 164
1332.86 173
1332.95 180
1333.03 182
1333.11 180
1333.20 177
1333.28 173
1333.36 171
1333.45 172
1333.53 175
1333.61 179
1333.70 183
1333.78 186
1333.87 186
1333.95 184
1334.03 181
1334.12 176
1334.20 170
1334.28 165
1334.37 159
1334.45 155
1334.54 151
1334.62 148
1334.70 148
1334.79 151
1334.87 157
1334.95 166
1335.04 176
1335.12 187
1335.21 196
1335.29 202
1335.37 204
1335.46 202
1335.54 197
1335.62 190
1335.71 182
1335.79 173
1335.88 165
1335.96 155
1336.04 145
1336.13 135
1336.21 125
1336.30 117
1336.38 111
1336.46 107
1336.55 105
1336.63 104
1336.71 104
1336.80 103
1336.88 101
1336.97 98
1337.05 93
1337.13 88
1337.22 83
1337.30 79
1337.38 76
1337.47 74
1337.55 73
1337.64 71
1337.72 70
1337.80 68
1337.89 67
1337.97 67
1338.06 70
1338.14 75
1338.22 84
1338.31 97
1338.39 113
1338.48 132
1338.56 153
1338.64 174
1338.73 194
1338.81 213
1338.89 230
1338.98 244
1339.06 255
1339.15 264
1339.23 270
1339.31 272
1339.40 271
1339.48 268
1339.57 263
1339.65 260
1339.73 257
1339.82 257
1339.90 257
1339.99 258
1340.07 257
1340.15 254
1340.24 248
1340.32 239
1340.40 228
1340.49 216
1340.57 206
1340.66 196
1340.74 188
1340.82 182
1340.91 176
1340.99 171
1341.08 167
1341.16 163
1341.24 161
1341.33 158
1341.41 156
1341.50 154
1341.58 152
1341.66 150
1341.75 148
1341.83 145
1341.92 143
1342.00 141
1342.08 141
1342.17 141
1342.25 143
1342.34 144
1342.42 146
1342.50 146
1342.59 144
1342.67 139
1342.76 133
1342.84 125
1342.92 117
1343.01 110
1343.09 103
1343.18 99
1343.26 96
1343.34 96
1343.43 96
1343.51 98
1343.60 100
1343.68 102
1343.76 103
1343.85 104
1343.93 103
1344.02 101
1344.10 99
1344.18 98
1344.27 99
1344.35 102
1344.44 107
1344.52 114
1344.60 122
1344.69 129
1344.77 134
1344.86 136
1344.94 135
1345.02 132
1345.11 126
1345.19 120
1345.28 114
1345.36 108
1345.45 102
1345.53 97
1345.61 93
1345.70 88
1345.78 83
1345.87 77
1345.95 71
1346.03 65
1346.12 59
1346.20 53
1346.29 49
1346.37 48
1346.45 49
1346.54 52
1346.62 57
1346.71 63
1346.79 66
1346.88 66
1346.96 63
1347.04 56
1347.13 47
1347.21 36
1347.30 25
1347.38 15
1347.46 7
1347.55 0
1347.63 0
1347.72 0
1347.80 0
1347.88 0
1347.97 0
1348.05 0
1348.14 0
1348.22 1
1348.31 5
1348.39 9
1348.47 12
1348.56 14
1348.64 15
1348.73 15
1348.81 14
1348.90 13
1348.98 12
1349.06 10
1349.15 9
1349.23 9
1349.32 10
1349.40 13
1349.48 18
1349.57 23
1349.65 28
1349.74 33
1349.82 37
1349.91 40
1349.99 42
1350.07 45
1350.16 49
1350.24 54
1350.33 60
1350.41 67
1350.50 74
1350.58 79
1350.66 83
1350.75 85
1350.83 86
1350.92 87
1351.00 88
1351.09 90
1351.17 91
1351.25 92
1351.34 93
1351.42 93
1351.51 93
1351.59 93
1351.67 95
1351.76 99
1351.84 104
1351.93 109
1352.01 115
1352.10 120
1352.18 122
1352.27 123
1352.35 121
1352.43 117
1352.52 112
1352.60 107
1352.69 102
1352.77 98
1352.86 95
1352.94 92
1353.02 90
1353.11 87
1353.19 83
1353.28 79
1353.36 75
1353.45 71
1353.53 68
1353.61 65
1353.70 62
1353.78 59
1353.87 57
1353.95 55
1354.04 52
1354.12 51
1354.20 50
1354.29 50
1354.37 50
1354.46 51
1354.54 53
1354.63 56
1354.71 58
1354.80 61
1354.88 64
1354.96 66
1355.05 68
1355.13 69
1355.22 69
1355.30 69
1355.39 69
1355.47 69
1355.55 70
1355.64 71
1355.72 72
1355.81 72
1355.89 71
1355.98 69
1356.06 67
1356.15 64
1356.23 64
1356.31 67
1356.40 73
1356.48 81
1356.57 93
1356.65 105
1356.74 115
1356.82 124
1356.91 129
1356.99 130
1357.07 130
1357.16 129
1357.24 128
1357.33 129
1357.41 132
1357.50 138
1357.58 145
1357.67 152
1357.75 158
1357.83 162
1357.92 163
1358.00 162
1358.09 159
1358.17 155
1358.26 150
1358.34 144
1358.43 139
1358.51 134
1358.60 130
1358.68 127
1358.76 126
1358.85 125
1358.93 124
1359.02 123
1359.10 121
1359.19 118
1359.27 115
1359.36 111
1359.44 107
1359.52 104
1359.61 101
1359.69 98
1359.78 96
1359.86 94
1359.95 93
1360.03 94
1360.12 96
1360.20 100
1360.29 104
1360.37 110
1360.45 115
1360.54 121
1360.62 127
1360.71 133
1360.79 139
1360.88 145
1360.96 151
1361.05 156
1361.13 161
1361.22 166
1361.30 171
1361.38 177
1361.47 182
1361.55 187
1361.64 192
1361.72 195
1361.81 197
1361.89 197
1361.98 195
1362.06 192
1362.15 190
1362.23 188
1362.32 187
1362.40 187
1362.48 187
1362.57 187
1362.65 186
1362.74 183
1362.82 178
1362.91 171
1362.99 163
1363.08 156
1363.16 149
1363.25 145
1363.33 142
1363.42 140
1363.50 140
1363.58 140
1363.67 141
1363.75 142
1363.84 144
1363.92 147
1364.01 150
1364.09 153
1364.18 155
1364.26 156
1364.35 156
1364.43 156
1364.52 156
1364.60 154
1364.69 152
1364.77 149
1364.86 144
1364.94 136
1365.02 125
1365.11 114
1365.19 103
1365.28 94
1365.36 88
1365.45 86
1365.53 88
1365.62 92
1365.70 98
1365.79 104
1365.87 108
1365.96 112
1366.04 114
1366.13 117
1366.21 120
1366.30 125
1366.38 132
1366.46 140
1366.55 149
1366.63 158
1366.72 165
1366.80 170
1366.89 172
1366.97 172
1367.06 171
1367.14 168
1367.23 166
1367.31 163
1367.40 162
1367.48 161
1367.57 161
1367.65 160
1367.74 158
1367.82 156
1367.91 152
1367.99 149
1368.08 146
1368.16 144
1368.24 144
1368.33 145
1368.41 148
1368.50 149
1368.58 149
1368.67 148
1368.75 145
1368.84 141
1368.92 136
1369.01 132
1369.09 129
1369.18 128
1369.26 127
1369.35 128
1369.43 129
1369.52 132
1369.60 134
1369.69 136
1369.77 137
1369.86 135
1369.94 130
1370.03 122
1370.11 114
1370.20 106
1370.28 102
1370.37 101
1370.45 105
1370.54 114
1370.62 125
1370.71 137
1370.79 148
1370.87 158
1370.96 165
1371.04 169
1371.13 169
1371.21 165
1371.30 158
1371.38 147
1371.47 134
1371.55 122
1371.64 111
1371.72 104
1371.81 101
1371.89 103
1371.98 108
1372.06 116
1372.15 126
1372.23 135
1372.32 144
1372.40 151
1372.49 157
1372.57 162
1372.66 164
1372.74 163
1372.83 161
1372.91 157
1373.00 151
1373.08 146
1373.17 140
1373.25 136
1373.34 133
1373.42 133
1373.51 135
1373.59 139
1373.68 145
1373.76 151
1373.85 156
1373.93 161
1374.02 165
1374.10 168
1374.19 171
1374.27 174
1374.36 178
1374.44 184
1374.53 190
1374.61 197
1374.70 204
1374.78 211
1374.87 216
1374.95 221
1375.04 225
1375.12 229
1375.21 232
1375.29 236
1375.38 240
1375.46 242
1375.55 244
1375.63 244
1375.72 243
1375.80 241
1375.89 238
1375.97 234
1376.06 231
1376.14 229
1376.23 230
1376.31 234
1376.40 240
1376.48 248
1376.57 258
1376.65 268
1376.74 277
1376.82 285
1376.91 293
1376.99 301
1377.08 311
1377.16 322
1377.25 336
1377.33 351
1377.42 367
1377.50 380
1377.59 389
1377.67 393
1377.76 393
1377.84 387
1377.93 379
1378.01 369
1378.10 358
1378.18 348
1378.27 338
1378.35 329
1378.44 322
1378.52 316
1378.61 313
1378.69 311
1378.78 310
1378.87 311
1378.95 312
1379.04 312
1379.12 310
1379.21 305
1379.29 298
1379.38 287
1379.46 275
1379.55 260
1379.63 244
1379.72 228
1379.80 212
1379.89 196
1379.97 182
1380.06 170
1380.14 159
1380.23 150
1380.31 143
1380.40 136
1380.48 131
1380.57 127
1380.65 124
1380.74 122
1380.82 120
1380.91 118
1380.99 116
1381.08 115
1381.16 114
1381.25 114
1381.33 116
1381.42 120
1381.51 124
1381.59 128
1381.68 131
1381.76 132
1381.85 130
1381.93 127
1382.02 122
1382.10 116
1382.19 109
1382.27 101
1382.36 93
1382.44 84
1382.53 76
1382.61 69
1382.70 65
1382.78 63
1382.87 65
1382.95 69
1383.04 74
1383.12 78
1383.21 80
1383.30 80
1383.38 75
1383.47 67
1383.55 58
1383.64 48
1383.72 39
1383.81 33
1383.89 30
1383.98 30
1384.06 31
1384.15 34
1384.23 35
1384.32 34
1384.40 31
1384.49 26
1384.57 21
1384.66 17
1384.75 14
1384.83 11
1384.92 10
1385.00 9
1385.09 7
1385.17 4
1385.26 1
1385.34 0
1385.43 0
1385.51 0
1385.60 0
1385.68 0
1385.77 0
1385.85 0
1385.94 0
1386.03 0
1386.11 4
1386.20 10
1386.28 18
1386.37 26
1386.45 35
1386.54 44
1386.62 53
1386.71 62
1386.79 70
1386.88 77
1386.96 84
1387.05 88
1387.13 91
1387.22 92
1387.31 91
1387.39 89
1387.48 86
1387.56 85
1387.65 84
1387.73 84
1387.82 83
1387.90 82
1387.99 80
1388.07 75
1388.16 68
1388.24 59
1388.33 48
1388.42 37
1388.50 27
1388.59 17
1388.67 10
1388.76 6
1388.84 5
1388.93 9
1389.01 16
1389.10 25
1389.18 34
1389.27 42
1389.36 47
1389.44 48
1389.53 45
1389.61 39
1389.70 32
1389.78 25
1389.87 19
1389.95 15
1390.04 14
1390.12 15
1390.21 18
1390.30 21
1390.38 24
1390.47 27
1390.55 29
1390.64 30
1390.72 31
1390.81 30
1390.89 28
1390.98 24
1391.07 18
1391.15 12
1391.24 6
1391.32 2
1391.41 1
1391.49 3
1391.58 9
1391.66 19
1391.75 33
1391.83 50
1391.92 68
1392.01 84
1392.09 99
1392.18 109
1392.26 117
1392.35 121
1392.43 123
1392.52 124
1392.60 125
1392.69 125
1392.78 124
1392.86 120
1392.95 113
1393.03 103
1393.12 90
1393.20 74
1393.29 58
1393.37 42
1393.46 27
1393.55 15
1393.63 5
1393.72 0
1393.80 0
1393.89 0
1393.97 4
1394.06 11
1394.14 20
1394.23 29
1394.32 36
1394.40 40
1394.49 42
1394.57 42
1394.66 41
1394.74 42
1394.83 44
1394.92 49
1395.00 54
1395.09 59
1395.17 63
1395.26 65
1395.34 65
1395.43 64
1395.51 63
1395.60 62
1395.69 64
1395.77 69
1395.86 77
1395.94 87
1396.03 99
1396.11 109
1396.20 117
1396.29 122
1396.37 124
1396.46 122
1396.54 118
1396.63 112
1396.71 106
1396.80 98
1396.89 91
1396.97 82
1397.06 71
1397.14 60
1397.23 48
1397.31 36
1397.40 26
1397.49 21
1397.57 20
1397.66 25
1397.74 34
1397.83 46
1397.91 58
1398.00 69
1398.09 77
1398.17 83
1398.26 85
1398.34 85
1398.43 83
1398.51 81
1398.60 79
1398.69 77
1398.77 75
1398.86 73
1398.94 71
1399.03 69
1399.11 66
1399.20 63
1399.29 60
1399.37 56
1399.46 53
1399.54 50
1399.63 48
1399.71 47
1399.80 47
1399.89 49
1399.97 52
1400.06 55
1400.14 60
1400.23 64
1400.31 68
1400.40 70
1400.49 71
1400.57 71
1400.66 69
1400.74 67
1400.83 65
1400.92 63
1401.00 62
1401.09 62
1401.17 64
1401.26 66
1401.34 69
1401.43 69
1401.52 68
1401.60 63
1401.69 57
1401.77 50
1401.86 44
1401.95 40
1402.03 40
1402.12 45
1402.20 53
1402.29 65
1402.37 78
1402.46 92
1402.55 105
1402.63 117
1402.72 126
1402.80 132
1402.89 134
1402.98 130
1403.06 124
1403.15 114
1403.23 104
1403.32 96
1403.40 91
1403.49 91
1403.58 96
1403.66 105
1403.75 117
1403.83 128
1403.92 138
1404.01 144
1404.09 146
1404.18 144
1404.26 140
1404.35 134
1404.44 130
1404.52 127
1404.61 125
1404.69 126
1404.78 127
1404.86 128
1404.95 128
1405.04 128
1405.12 127
1405.21 125
1405.29 124
1405.38 124
1405.47 124
1405.55 125
1405.64 126
1405.72 128
1405.81 129
1405.90 128
1405.98 125
1406.07 121
1406.15 115
1406.24 109
1406.33 102
1406.41 97
1406.50 95
1406.58 95
1406.67 97
1406.76 101
1406.84 107
1406.93 113
1407.01 118
1407.10 123
1407.19 126
1407.27 129
1407.36 131
1407.44 134
1407.53 136
1407.62 139
1407.70 142
1407.79 144
1407.87 143
1407.96 140
1408.05 134
1408.13 126
1408.22 115
1408.30 103
1408.39 92
1408.48 82
1408.56 74
1408.65 69
1408.73 67
1408.82 67
1408.91 70
1408.99 75
1409.08 82
1409.16 90
1409.25 100
1409.34 111
1409.42 122
1409.51 134
1409.59 146
1409.68 159
1409.77 170
1409.85 182
1409.94 195
1410.03 207
1410.11 220
1410.20 233
1410.28 245
1410.37 255
1410.46 261
1410.54 263
1410.63 260
1410.71 252
1410.80 241
1410.89 227
1410.97 212
1411.06 198
1411.14 186
1411.23 177
1411.32 170
1411.40 165
1411.49 162
1411.58 161
1411.66 160
1411.75 161
1411.83 161
1411.92 162
1412.01 162
1412.09 161
1412.18 161
1412.26 161
1412.35 162
1412.44 165
1412.52 169
1412.61 175
1412.70 181
1412.78 188
1412.87 194
1412.95 197
1413.04 197
1413.13 193
1413.21 188
1413.30 180
1413.38 174
1413.47 169
1413.56 167
1413.64 168
1413.73 171
1413.82 174
1413.90 177
1413.99 177
1414.07 175
1414.16 168
1414.25 160
1414.33 149
1414.42 138
1414.51 127
1414.59 116
1414.68 106
1414.76 97
1414.85 89
1414.94 83
1415.02 77
1415.11 71
1415.19 64
1415.28 56
1415.37 46
1415.45 36
1415.54 26
1415.63 20
1415.71 18
1415.80 22
1415.88 30
1415.97 42
1416.06 56
1416.14 70
1416.23 82
1416.32 93
1416.40 102
1416.49 112
1416.58 122
1416.66 133
1416.75 146
1416.83 157
1416.92 167
1417.01 173
1417.09 176
1417.18 176
1417.27 173
1417.35 170
1417.44 168
1417.52 165
1417.61 163
1417.70 158
1417.78 152
1417.87 143
1417.96 132
1418.04 120
1418.13 109
1418.21 99
1418.30 92
1418.39 88
1418.47 86
1418.56 87
1418.65 88
1418.73 91
1418.82 94
1418.91 98
1418.99 101
1419.08 104
1419.16 108
1419.25 111
1419.34 114
1419.42 118
1419.51 123
1419.60 128
1419.68 134
1419.77 140
1419.86 146
1419.94 151
1420.03 155
1420.11 157
1420.20 158
1420.29 156
1420.37 152
1420.46 146
1420.55 139
1420.63 133
1420.72 128
1420.81 124
1420.89 122
1420.98 122
1421.07 122
1421.15 121
1421.24 119
1421.32 116
1421.41 112
1421.50 109
1421.58 106
1421.67 106
1421.76 109
1421.84 115
1421.93 125
1422.02 136
1422.10 147
1422.19 157
1422.28 165
1422.36 172
1422.45 178
1422.53 184
1422.62 192
1422.71 202
1422.79 214
1422.88 226
1422.97 235
1423.05 240
1423.14 241
1423.23 236
1423.31 228
1423.40 217
1423.49 204
1423.57 192
1423.66 180
1423.75 167
1423.83 153
1423.92 139
1424.01 124
1424.09 109
1424.18 95
1424.26 83
1424.35 74
1424.44 70
1424.52 69
1424.61 69
1424.70 71
1424.78 71
1424.87 70
1424.96 67
1425.04 62
1425.13 57
1425.22 54
1425.30 52
1425.39 53
1425.48 55
1425.56 58
1425.65 61
1425.74 64
1425.82 64
1425.91 64
1426.00 62
1426.08 60
1426.17 57
1426.26 52
1426.34 47
1426.43 39
1426.52 30
1426.60 19
1426.69 10
1426.77 2
1426.86 0
1426.95 0
1427.03 0
1427.12 1
1427.21 5
1427.29 7
1427.38 6
1427.47 3
1427.55 0
1427.64 0
1427.73 0
1427.81 0
1427.90 0
1427.99 10
1428.07 24
1428.16 39
1428.25 54
1428.33 67
1428.42 76
1428.51 82
1428.59 85
1428.68 88
1428.77 89
1428.85 89
1428.94 90
1429.03 89
1429.11 88
1429.20 85
1429.29 82
1429.37 79
1429.46 75
1429.55 73
1429.63 73
1429.72 73
1429.81 76
1429.89 78
1429.98 81
1430.07 83
1430.15 84
1430.24 84
1430.33 84
1430.41 83
1430.50 83
1430.59 84
1430.67 88
1430.76 93
1430.85 98
1430.93 103
1431.02 108
1431.11 110
1431.19 110
1431.28 108
1431.37 105
1431.45 101
1431.54 98
1431.63 96
1431.71 96
1431.80 96
1431.89 99
1431.98 102
1432.06 108
1432.15 114
1432.24 122
1432.32 131
1432.41 141
1432.50 152
1432.58 162
1432.67 172
1432.76 179
1432.84 184
1432.93 187
1433.02 187
1433.10 185
1433.19 183
1433.28 182
1433.36 182
1433.45 182
1433.54 184
1433.62 185
1433.71 185
1433.80 183
1433.88 179
1433.97 173
1434.06 166
1434.14 158
1434.23 151
1434.32 143
1434.41 136
1434.49 130
1434.58 123
1434.67 118
1434.75 114
1434.84 113
1434.93 116
1435.01 122
1435.10 132
1435.19 145
1435.27 159
1435.36 174
1435.45 188
1435.53 200
1435.62 211
1435.71 218
1435.79 221
1435.88 221
1435.97 215
1436.06 206
1436.14 194
1436.23 180
1436.32 169
1436.40 160
1436.49 156
1436.58 157
1436.66 161
1436.75 167
1436.84 170
1436.92 171
1437.01 167
1437.10 159
1437.18 149
1437.27 139
1437.36 130
1437.45 124
1437.53 123
1437.62 125
1437.71 130
1437.79 135
1437.88 139
1437.97 140
1438.05 137
1438.14 132
1438.23 124
1438.31 117
1438.40 112
1438.49 111
1438.58 113
1438.66 119
1438.75 126
1438.84 132
1438.92 138
1439.01 140
1439.10 139
1439.18 136
1439.27 132
1439.36 127
1439.45 122
1439.53 118
1439.62 114
1439.71 111
1439.79 108
1439.88 104
1439.97 102
1440.05 99
1440.14 97
1440.23 95
1440.32 91
1440.40 86
1440.49 80
1440.58 73
1440.66 66
1440.75 60
1440.84 57
1440.92 56
1441.01 56
1441.10 57
1441.19 57
1441.27 55
1441.36 52
1441.45 48
1441.53 43
1441.62 40
1441.71 38
1441.79 37
1441.88 36
1441.97 36
1442.06 35
1442.14 34
1442.23 33
1442.32 33
1442.40 32
1442.49 32
1442.58 33
1442.67 34
1442.75 36
1442.84 39
1442.93 42
1443.01 45
1443.10 47
1443.19 48
1443.27 46
1443.36 41
1443.45 35
1443.54 27
1443.62 19
1443.71 12
1443.80 8
1443.88 6
1443.97 6
1444.06 6
1444.15 6
1444.23 4
1444.32 0
1444.41 0
1444.49 0
1444.58 0
1444.67 0
1444.76 0
1444.84 0
1444.93 1
1445.02 4
1445.10 5
1445.19 5
1445.28 4
1445.37 3
1445.45 4
1445.54 6
1445.63 9
1445.71 12
1445.80 17
1445.89 22
1445.98 27
1446.06 32
1446.15 37
1446.24 42
1446.32 47
1446.41 52
1446.50 56
1446.59 59
1446.67 61
1446.76 63
1446.85 63
1446.94 63
1447.02 62
1447.11 61
1447.20 60
1447.28 60
1447.37 61
1447.46 63
1447.55 66
1447.63 69
1447.72 72
1447.81 74
1447.89 75
1447.98 75
1448.07 76
1448.16 77
1448.24 80
1448.33 85
1448.42 91
1448.51 99
1448.59 107
1448.68 115
1448.77 121
1448.85 126
1448.94 129
1449.03 132
1449.12 136
1449.20 142
1449.29 150
1449.38 161
1449.47 175
1449.55 190
1449.64 206
1449.73 221
1449.81 233
1449.90 240
1449.99 243
1450.08 241
1450.16 234
1450.25 223
1450.34 210
1450.43 195
1450.51 178
1450.60 162
1450.69 145
1450.77 131
1450.86 120
1450.95 112
1451.04 109
1451.12 109
1451.21 112
1451.30 116
1451.39 121
1451.47 124
1451.56 125
1451.65 124
1451.74 121
1451.82 116
1451.91 109
1452.00 100
1452.08 90
1452.17 79
1452.26 69
1452.35 60
1452.43 54
1452.52 51
1452.61 51
1452.70 54
1452.78 60
1452.87 67
1452.96 76
1453.05 85
1453.13 92
1453.22 97
1453.31 99
1453.40 97
1453.48 91
1453.57 81
1453.66 70
1453.74 59
1453.83 49
1453.92 43
1454.01 41
1454.09 41
1454.18 43
1454.27 46
1454.36 48
1454.44 49
1454.53 48
1454.62 47
1454.71 45
1454.79 44
1454.88 43
1454.97 41
1455.06 40
1455.14 38
1455.23 37
1455.32 36
1455.41 36
1455.49 37
1455.58 38
1455.67 39
1455.76 39
1455.84 38
1455.93 36
1456.02 34
1456.11 32
1456.19 32
1456.28 34
1456.37 38
1456.46 45
1456.54 52
1456.63 59
1456.72 64
1456.81 68
1456.89 71
1456.98 74
1457.07 78
1457.16 85
1457.24 94
1457.33 106
1457.42 119
1457.51 132
1457.59 143
1457.68 151
1457.77 155
1457.86 156
1457.94 153
1458.03 147
1458.12 140
1458.21 133
1458.29 126
1458.38 121
1458.47 118
1458.56 116
1458.64 115
1458.73 112
1458.82 107
1458.91 101
1458.99 93
1459.08 86
1459.17 81
1459.26 80
1459.34 82
1459.43 89
1459.52 100
1459.61 111
1459.69 123
1459.78 133
1459.87 141
1459.96 145
1460.05 146
1460.13 143
1460.22 138
1460.31 132
1460.40 126
1460.48 121
1460.57 118
1460.66 119
1460.75 121
1460.83 125
1460.92 129
1461.01 133
1461.10 135
1461.18 134
1461.27 133
1461.36 129
1461.45 126
1461.53 122
1461.62 118
1461.71 115
1461.80 113
1461.89 111
1461.97 110
1462.06 110
1462.15 110
1462.24 111
1462.32 113
1462.41 114
1462.50 117
1462.59 120
1462.67 125
1462.76 132
1462.85 139
1462.94 147
1463.02 154
1463.11 158
1463.20 160
1463.29 157
1463.38 152
1463.46 146
1463.55 140
1463.64 134
1463.73 131
1463.81 130
1463.90 130
1463.99 130
1464.08 128
1464.16 123
1464.25 115
1464.34 104
1464.43 92
1464.52 79
1464.60 69
1464.69 61
1464.78 55
1464.87 52
1464.95 50
1465.04 48
1465.13 46
1465.22 44
1465.31 43
1465.39 45
1465.48 49
1465.57 55
1465.66 64
1465.74 73
1465.83 81
1465.92 87
1466.01 89
1466.10 88
1466.18 84
1466.27 78
1466.36 71
1466.45 66
1466.53 61
1466.62 60
1466.71 60
1466.80 63
1466.89 67
1466.97 71
1467.06 74
1467.15 76
1467.24 77
1467.32 77
1467.41 75
1467.50 73
1467.59 70
1467.68 67
1467.76 62
1467.85 57
1467.94 51
1468.03 46
1468.12 41
1468.20 38
1468.29 36
1468.38 36
1468.47 38
1468.55 41
1468.64 47
1468.73 54
1468.82 64
1468.91 76
1468.99 88
1469.08 100
1469.17 110
1469.26 118
1469.35 122
1469.43 124
1469.52 125
1469.61 124
1469.70 123
1469.78 121
1469.87 118
1469.96 112
1470.05 104
1470.14 94
1470.22 83
1470.31 74
1470.40 67
1470.49 63
1470.58 62
1470.66 63
1470.75 63
1470.84 63
1470.93 59
1471.02 52
1471.10 44
1471.19 34
1471.28 25
1471.37 18
1471.45 14
1471.54 14
1471.63 16
1471.72 21
1471.81 26
1471.89 31
1471.98 35
1472.07 37
1472.16 36
1472.25 33
1472.33 28
1472.42 25
1472.51 22
1472.60 23
1472.69 27
1472.77 36
1472.86 48
1472.95 62
1473.04 76
1473.13 89
1473.21 99
1473.30 106
1473.39 110
1473.48 111
1473.57 110
1473.65 110
1473.74 110
1473.83 111
1473.92 114
1474.01 116
1474.09 118
1474.18 119
1474.27 117
1474.36 113
1474.45 107
1474.53 101
1474.62 97
1474.71 96
1474.80 99
1474.89 105
1474.97 112
1475.06 120
1475.15 127
1475.24 131
1475.33 132
1475.41 130
1475.50 126
1475.59 120
1475.68 114
1475.77 107
1475.86 102
1475.94 99
1476.03 98
1476.12 101
1476.21 105
1476.30 111
1476.38 116
1476.47 119
1476.56 120
1476.65 119
1476.74 116
1476.82 115
1476.91 115
1477.00 117
1477.09 121
1477.18 126
1477.26 132
1477.35 135
1477.44 136
1477.53 133
1477.62 127
1477.71 120
1477.79 110
1477.88 101
1477.97 92
1478.06 85
1478.15 82
1478.23 82
1478.32 86
1478.41 95
1478.50 106
1478.59 119
1478.67 130
1478.76 138
1478.85 140
1478.94 137
1479.03 127
1479.12 113
1479.20 97
1479.29 82
1479.38 69
1479.47 59
1479.56 53
1479.64 51
1479.73 52
1479.82 55
1479.91 59
1480.00 63
1480.09 67
1480.17 69
1480.26 70
1480.35 69
1480.44 66
1480.53 61
1480.61 54
1480.70 46
1480.79 37
1480.88 28
1480.97 20
1481.06 14
1481.14 10
1481.23 9
1481.32 10
1481.41 14
1481.50 19
1481.59 24
1481.67 28
1481.76 31
1481.85 31
1481.94 29
1482.03 24
1482.11 16
1482.20 7
1482.29 0
1482.38 0
1482.47 0
1482.56 0
1482.64 0
1482.73 0
1482.82 0
1482.91 0
1483.00 6
1483.09 20
1483.17 33
1483.26 45
1483.35 55
1483.44 63
1483.53 67
1483.62 69
1483.70 69
1483.79 67
1483.88 63
1483.97 60
1484.06 56
1484.15 52
1484.23 48
1484.32 43
1484.41 37
1484.50 31
1484.59 25
1484.68 19
1484.76 15
1484.85 13
1484.94 12
1485.03 12
1485.12 13
1485.21 14
1485.29 14
1485.38 14
1485.47 15
1485.56 16
1485.65 18
1485.74 21
1485.82 24
1485.91 27
1486.00 32
1486.09 38
1486.18 45
1486.27 54
1486.35 62
1486.44 70
1486.53 74
1486.62 74
1486.71 68
1486.80 58
1486.88 46
1486.97 35
1487.06 26
1487.15 20
1487.24 20
1487.33 24
1487.41 31
1487.50 39
1487.59 47
1487.68 54
1487.77 58
1487.86 59
1487.95 56
1488.03 50
1488.12 40
1488.21 28
1488.30 17
1488.39 6
1488.48 0
1488.56 0
1488.65 1
1488.74 10
1488.83 21
1488.92 33
1489.01 45
1489.10 54
1489.18 61
1489.27 65
1489.36 68
1489.45 69
1489.54 71
1489.63 73
1489.71 77
1489.80 83
1489.89 90
1489.98 96
1490.07 102
1490.16 105
1490.25 106
1490.33 104
1490.42 99
1490.51 92
1490.60 83
1490.69 75
1490.78 68
1490.86 62
1490.95 59
1491.04 58
1491.13 59
1491.22 62
1491.31 66
1491.40 71
1491.48 74
1491.57 76
1491.66 75
1491.75 74
1491.84 72
1491.93 70
1492.02 71
1492.10 74
1492.19 79
1492.28 87
1492.37 96
1492.46 104
1492.55 112
1492.64 118
1492.72 121
1492.81 123
1492.90 124
1492.99 125
1493.08 127
1493.17 131
1493.26 136
1493.34 141
1493.43 145
1493.52 148
1493.61 147
1493.70 142
1493.79 135
1493.88 125
1493.96 116
1494.05 107
1494.14 100
1494.23 96
1494.32 95
1494.41 95
1494.50 98
1494.58 101
1494.67 106
1494.76 110
1494.85 115
1494.94 117
1495.03 118
1495.12 116
1495.21 112
1495.29 105
1495.38 97
1495.47 90
1495.56 85
1495.65 84
1495.74 86
1495.83 89
1495.91 94
1496.00 98
1496.09 100
1496.18 102
1496.27 104
1496.36 108
1496.45 114
1496.54 122
1496.62 133
1496.71 144
1496.80 154
1496.89 161
1496.98 163
1497.07 160
1497.16 152
1497.24 140
1497.33 125
1497.42 110
1497.51 98
1497.60 89
1497.69 85
1497.78 85
1497.87 89
1497.95 96
1498.04 104
1498.13 112
1498.22 120
1498.31 127
1498.40 134
1498.49 140
1498.58 145
1498.66 149
1498.75 151
1498.84 151
1498.93 147
1499.02 141
1499.11 131
1499.20 119
1499.29 106
1499.37 93
1499.46 82
1499.55 73
1499.64 69
1499.73 69
1499.82 73
1499.91 79
1500.00 86
1500.08 91
1500.17 94
1500.26 94
1500.35 91
1500.44 86
1500.53 83
1500.62 81
1500.71 82
1500.80 86
1500.88 93
1500.97 100
1501.06 107
1501.15 113
1501.24 118
1501.33 122
1501.42 126
1501.51 130
1501.59 134
1501.68 137
1501.77 138
1501.86 136
1501.95 129
1502.04 117
1502.13 101
1502.22 82
1502.31 63
1502.39 45
1502.48 29
1502.57 16
1502.66 6
1502.75 0
1502.84 0
1502.93 0
1503.02 0
1503.11 0
1503.19 0
1503.28 0
1503.37 0
1503.46 0
1503.55 6
1503.64 18
1503.73 32
1503.82 46
1503.91 58
1503.99 67
1504.08 72
1504.17 72
1504.26 67
1504.35 61
1504.44 53
1504.53 47
1504.62 44
1504.71 43
1504.79 46
1504.88 50
1504.97 56
1505.06 62
1505.15 66
1505.24 69
1505.33 69
1505.42 67
1505.51 63
1505.59 58
1505.68 51
1505.77 44
1505.86 39
1505.95 35
1506.04 33
1506.13 31
1506.22 31
1506.31 32
1506.40 34
1506.48 36
1506.57 40
1506.66 44
1506.75 49
1506.84 53
1506.93 56
1507.02 57
1507.11 57
1507.20 57
1507.29 57
1507.37 59
1507.46 63
1507.55 70
1507.64 78
1507.73 87
1507.82 93
1507.91 97
1508.00 97
1508.09 95
1508.18 92
1508.26 90
1508.35 91
1508.44 96
1508.53 106
1508.62 119
1508.71 135
1508.80 150
1508.89 163
1508.98 173
1509.07 179
1509.16 181
1509.24 180
1509.33 176
1509.42 169
1509.51 161
1509.60 151
1509.69 139
1509.78 126
1509.87 113
1509.96 100
1510.05 88
1510.13 77
1510.22 69
1510.31 64
1510.40 62
1510.49 64
1510.58 69
1510.67 76
1510.76 85
1510.85 95
1510.94 106
1511.03 119
1511.12 133
1511.20 149
1511.29 166
1511.38 182
1511.47 197
1511.56 208
1511.65 214
1511.74 215
1511.83 211
1511.92 202
1512.01 190
1512.10 175
1512.18 159
1512.27 144
1512.36 130
1512.45 119
1512.54 110
1512.63 103
1512.72 96
1512.81 89
1512.90 79
1512.99 67
1513.08 53
1513.17 40
1513.25 29
1513.34 20
1513.43 15
1513.52 14
1513.61 17
1513.70 22
1513.79 28
1513.88 35
1513.97 43
1514.06 49
1514.15 55
1514.24 58
1514.32 58
1514.41 54
1514.50 48
1514.59 40
1514.68 31
1514.77 21
1514.86 12
1514.95 5
1515.04 0
1515.13 0
1515.22 0
1515.31 0
1515.40 0
1515.48 0
1515.57 0
1515.66 0
1515.75 1
1515.84 6
1515.93 12
1516.02 17
1516.11 22
1516.20 25
1516.29 27
1516.38 27
1516.47 26
1516.56 23
1516.65 19
1516.73 15
1516.82 11
1516.91 9
1517.00 8
1517.09 10
1517.18 14
1517.27 21
1517.36 31
1517.45 43
1517.54 56
1517.63 70
1517.72 84
1517.81 98
1517.90 109
1517.98 116
1518.07 120
1518.16 119
1518.25 113
1518.34 104
1518.43 93
1518.52 80
1518.61 67
1518.70 55
1518.79 44
1518.88 34
1518.97 25
1519.06 19
1519.15 15
1519.24 14
1519.32 17
1519.41 25
1519.50 37
1519.59 51
1519.68 65
1519.77 77
1519.86 86
1519.95 90
1520.04 89
1520.13 86
1520.22 80
1520.31 75
1520.40 71
1520.49 70
1520.58 71
1520.67 74
1520.75 79
1520.84 84
1520.93 89
1521.02 93
1521.11 95
1521.20 95
1521.29 95
1521.38 94
1521.47 93
1521.56 94
1521.65 95
1521.74 98
1521.83 102
1521.92 107
1522.01 112
1522.10 118
1522.19 122
1522.28 126
1522.36 128
1522.45 129
1522.54 129
1522.63 128
1522.72 127
1522.81 126
1522.90 125
1522.99 124
1523.08 122
1523.17 118
1523.26 112
1523.35 104
1523.44 93
1523.53 81
1523.62 69
1523.71 59
1523.80 52
1523.89 49
1523.98 50
1524.06 54
1524.15 60
1524.24 68
1524.33 77
1524.42 86
1524.51 93
1524.60 101
1524.69 107
1524.78 111
1524.87 114
1524.96 116
1525.05 115
1525.14 113
1525.23 109
1525.32 104
1525.41 97
1525.50 88
1525.59 79
1525.68 69
1525.77 59
1525.85 50
1525.94 42
1526.03 36
1526.12 32
1526.21 29
1526.30 27
1526.39 26
1526.48 26
1526.57 27
1526.66 29
1526.75 32
1526.84 35
1526.93 38
1527.02 38
1527.11 37
1527.20 32
1527.29 24
1527.38 15
1527.47 7
1527.56 0
1527.65 0
1527.74 0
1527.83 0
1527.92 0
1528.00 0
1528.09 0
1528.18 1
1528.27 2
1528.36 2
1528.45 2
1528.54 2
1528.63 3
1528.72 6
1528.81 11
1528.90 17
1528.99 24
1529.08 33
1529.17 42
1529.26 50
1529.35 57
1529.44 61
1529.53 64
1529.62 65
1529.71 67
1529.80 68
1529.89 71
1529.98 75
1530.07 81
1530.16 89
1530.25 96
1530.34 104
1530.43 111
1530.52 115
1530.60 117
1530.69 114
1530.78 107
1530.87 98
1530.96 87
1531.05 75
1531.14 65
1531.23 56
1531.32 51
1531.41 47
1531.50 46
1531.59 44
1531.68 43
1531.77 42
1531.86 40
1531.95 40
1532.04 40
1532.13 42
1532.22 46
1532.31 51
1532.40 58
1532.49 65
1532.58 72
1532.67 77
1532.76 82
1532.85 85
1532.94 86
1533.03 86
1533.12 85
1533.21 83
1533.30 81
1533.39 77
1533.48 72
1533.57 67
1533.66 63
1533.75 60
1533.84 58
1533.93 59
1534.01 61
1534.10 63
1534.19 65
1534.28 66
1534.37 65
1534.46 61
1534.55 57
1534.64 54
1534.73 52
1534.82 55
1534.91 61
1535.00 71
1535.09 83
1535.18 96
1535.27 107
1535.36 116
1535.45 121
1535.54 123
1535.63 123
1535.72 120
1535.81 116
1535.90 112
1535.99 109
1536.08 108
1536.17 107
1536.26 108
1536.35 109
1536.44 112
1536.53 116
1536.62 121
1536.71 127
1536.80 134
1536.89 142
1536.98 151
1537.07 158
1537.16 164
1537.25 168
1537.34 170
1537.43 170
1537.52 169
1537.61 167
1537.70 164
1537.79 161
1537.88 157
1537.97 153
1538.06 148
1538.15 142
1538.24 136
1538.33 131
1538.42 126
1538.51 123
1538.60 122
1538.69 122
1538.78 124
1538.87 126
1538.96 129
1539.05 132
1539.14 134
1539.23 138
1539.32 142
1539.41 148
1539.50 154
1539.59 161
1539.68 167
1539.77 171
1539.86 172
1539.95 170
1540.04 164
1540.13 156
1540.22 146
1540.31 135
1540.40 123
1540.49 112
1540.58 101
1540.67 90
1540.76 80
1540.85 71
1540.94 63
1541.03 58
1541.12 54
1541.21 52
1541.30 51
1541.39 51
1541.48 51
1541.57 52
1541.66 53
1541.75 55
1541.84 57
1541.93 60
1542.02 64
1542.11 68
1542.20 71
1542.29 73
1542.38 74
1542.47 74
1542.56 74
1542.65 74
1542.74 76
1542.83 80
1542.92 86
1543.01 92
1543.10 99
1543.19 104
1543.28 107
1543.37 106
1543.46 102
1543.55 94
1543.64 84
1543.73 72
1543.82 60
1543.91 49
1544.00 40
1544.09 34
1544.18 30
1544.27 27
1544.36 26
1544.45 26
1544.54 26
1544.63 27
1544.72 31
1544.81 38
1544.90 48
1544.99 60
1545.08 72
1545.17 82
1545.26 89
1545.35 94
1545.44 94
1545.53 93
1545.62 91
1545.71 88
1545.80 86
1545.89 84
1545.98 82
1546.07 80
1546.16 79
1546.25 79
1546.34 80
1546.43 82
1546.52 86
1546.61 90
1546.70 94
1546.79 97
1546.88 98
1546.97 97
1547.06 93
1547.15 88
1547.24 80
1547.33 71
1547.42 60
1547.51 50
1547.60 40
1547.69 30
1547.78 20
1547.87 10
1547.96 0
1548.05 0
1548.14 0
1548.23 0
1548.32 0
1548.41 0
1548.50 0
1548.60 0
1548.69 0
1548.78 11
1548.87 29
1548.96 51
1549.05 74
1549.14 98
1549.23 120
1549.32 138
1549.41 149
1549.50 153
1549.59 150
1549.68 142
1549.77 130
1549.86 117
1549.95 105
1550.04 95
1550.13 88
1550.22 83
1550.31 79
1550.40 76
1550.49 74
1550.58 73
1550.67 73
1550.76 74
1550.85 76
1550.94 79
1551.03 83
1551.12 86
1551.21 89
1551.30 91
1551.39 91
1551.48 91
1551.57 91
1551.66 91
1551.75 94
1551.84 99
1551.93 107
1552.03 118
1552.12 132
1552.21 148
1552.30 165
1552.39 181
1552.48 195
1552.57 205
1552.66 213
1552.75 217
1552.84 219
1552.93 220
1553.02 222
1553.11 226
1553.20 232
1553.29 242
1553.38 253
1553.47 265
1553.56 277
1553.65 286
1553.74 292
1553.83 293
1553.92 289
1554.01 281
1554.10 270
1554.19 257
1554.28 244
1554.37 232
1554.46 222
1554.56 214
1554.65 208
1554.74 201
1554.83 193
1554.92 184
1555.01 174
1555.10 165
1555.19 159
1555.28 157
1555.37 160
1555.46 167
1555.55 176
1555.64 185
1555.73 191
1555.82 193
1555.91 190
1556.00 184
1556.09 175
1556.18 167
1556.27 161
1556.36 158
1556.45 157
1556.54 156
1556.63 155
1556.73 152
1556.82 147
1556.91 139
1557.00 131
1557.09 123
1557.18 119
1557.27 119
1557.36 122
1557.45 127
1557.54 133
1557.63 137
1557.72 138
1557.81 135
1557.90 128
1557.99 119
1558.08 109
1558.17 101
1558.26 95
1558.35 91
1558.44 90
1558.53 92
1558.63 95
1558.72 98
1558.81 101
1558.90 104
1558.99 107
1559.08 109
1559.17 111
1559.26 111
1559.35 110
1559.44 108
1559.53 104
1559.62 99
1559.71 93
1559.80 86
1559.89 79
1559.98 74
1560.07 69
1560.16 67
1560.25 68
1560.35 72
1560.44 79
1560.53 87
1560.62 96
1560.71 103
1560.80 109
1560.89 112
1560.98 114
1561.07 115
1561.16 116
1561.25 117
1561.34 119
1561.43 122
1561.52 124
1561.61 126
1561.70 127
1561.79 125
1561.89 121
1561.98 116
1562.07 110
1562.16 104
1562.25 99
1562.34 97
1562.43 97
1562.52 99
1562.61 102
1562.70 106
1562.79 110
1562.88 113
1562.97 115
1563.06 116
1563.15 117
1563.24 117
1563.34 117
1563.43 115
1563.52 113
1563.61 109
1563.70 106
1563.79 102
1563.88 98
1563.97 96
1564.06 96
1564.15 97
1564.24 100
1564.33 103
1564.42 107
1564.51 111
1564.60 115
1564.70 120
1564.79 125
1564.88 130
1564.97 136
1565.06 142
1565.15 147
1565.24 151
1565.33 155
1565.42 159
1565.51 163
1565.60 166
1565.69 170
1565.78 174
1565.87 180
1565.96 188
1566.06 197
1566.15 208
1566.24 220
1566.33 232
1566.42 241
1566.51 246
1566.60 247
1566.69 242
1566.78 236
1566.87 228
1566.96 221
1567.05 218
1567.14 216
1567.24 216
1567.33 216
1567.42 214
1567.51 208
1567.60 200
1567.69 190
1567.78 179
1567.87 170
1567.96 162
1568.05 155
1568.14 148
1568.23 140
1568.32 131
1568.42 119
1568.51 107
1568.60 96
1568.69 88
1568.78 86
1568.87 89
1568.96 97
1569.05 110
1569.14 124
1569.23 138
1569.32 149
1569.41 156
1569.50 159
1569.60 159
1569.69 155
1569.78 150
1569.87 143
1569.96 135
1570.05 126
1570.14 116
1570.23 107
1570.32 96
1570.41 86
1570.50 78
1570.59 70
1570.69 64
1570.78 60
1570.87 56
1570.96 53
1571.05 51
1571.14 49
1571.23 48
1571.32 47
1571.41 47
1571.50 48
1571.59 49
1571.69 49
1571.78 50
1571.87 49
1571.96 49
1572.05 47
1572.14 45
1572.23 42
1572.32 39
1572.41 37
1572.50 36
1572.59 38
1572.69 42
1572.78 49
1572.87 58
1572.96 68
1573.05 78
1573.14 86
1573.23 92
1573.32 95
1573.41 96
1573.50 93
1573.59 88
1573.69 80
1573.78 70
1573.87 59
1573.96 48
1574.05 37
1574.14 28
1574.23 20
1574.32 12
1574.41 6
1574.50 0
1574.60 0
1574.69 0
1574.78 0
1574.87 0
1574.96 0
1575.05 0
1575.14 2
1575.23 5
1575.32 7
1575.41 7
1575.50 6
1575.60 5
1575.69 4
1575.78 6
1575.87 11
1575.96 19
1576.05 30
1576.14 42
1576.23 55
1576.32 66
1576.41 75
1576.51 83
1576.60 89
1576.69 95
1576.78 101
1576.87 108
1576.96 117
1577.05 127
1577.14 137
1577.23 147
1577.33 156
1577.42 163
1577.51 168
1577.60 171
1577.69 172
1577.78 173
1577.87 173
1577.96 175
1578.05 178
1578.14 182
1578.24 187
1578.33 192
1578.42 195
1578.51 197
1578.60 197
1578.69 196
1578.78 195
1578.87 194
1578.96 192
1579.06 191
1579.15 189
1579.24 185
1579.33 181
1579.42 176
1579.51 171
1579.60 170
1579.69 171
1579.78 176
1579.88 184
1579.97 193
1580.06 204
1580.15 213
1580.24 221
1580.33 227
1580.42 232
1580.51 237
1580.60 240
1580.70 242
1580.79 242
1580.88 242
1580.97 240
1581.06 237
1581.15 236
1581.24 237
1581.33 242
1581.43 250
1581.52 262
1581.61 277
1581.70 295
1581.79 314
1581.88 333
1581.97 350
1582.06 365
1582.15 375
1582.25 380
1582.34 379
1582.43 373
1582.52 363
1582.61 350
1582.70 337
1582.79 326
1582.88 317
1582.98 311
1583.07 309
1583.16 308
1583.25 308
1583.34 306
1583.43 301
1583.52 292
1583.61 279
1583.71 263
1583.80 246
1583.89 229
1583.98 214
1584.07 203
1584.16 194
1584.25 189
1584.34 183
1584.44 176
1584.53 165
1584.62 150
1584.71 133
1584.80 114
1584.89 96
1584.98 83
1585.07 74
1585.17 71
1585.26 73
1585.35 77
1585.44 82
1585.53 86
1585.62 88
1585.71 89
1585.80 88
1585.90 89
1585.99 92
1586.08 98
1586.17 107
1586.26 117
1586.35 126
1586.44 130
1586.53 128
1586.63 119
1586.72 103
1586.81 82
1586.90 58
1586.99 35
1587.08 15
1587.17 0
1587.27 0
1587.36 0
1587.45 0
1587.54 0
1587.63 0
1587.72 6
1587.81 12
1587.90 16
1588.00 15
1588.09 12
1588.18 7
1588.27 1
1588.36 0
1588.45 0
1588.54 0
1588.64 0
1588.73 0
1588.82 0
1588.91 4
1589.00 9
1589.09 15
1589.18 20
1589.28 23
1589.37 23
1589.46 21
1589.55 17
1589.64 11
1589.73 6
1589.82 3
1589.91 1
1590.01 1
1590.10 3
1590.19 6
1590.28 10
1590.37 12
1590.46 14
1590.55 14
1590.65 13
1590.74 10
1590.83 5
1590.92 0
1591.01 0
1591.10 0
1591.19 0
1591.29 0
1591.38 0
1591.47 0
1591.56 0
1591.65 11
1591.74 22
1591.84 34
1591.93 45
1592.02 54
1592.11 62
1592.20 69
1592.29 74
1592.38 79
1592.48 84
1592.57 88
1592.66 90
1592.75 91
1592.84 88
1592.93 81
1593.02 72
1593.12 62
1593.21 53
1593.30 46
1593.39 44
1593.48 46
1593.57 52
1593.66 60
1593.76 69
1593.85 78
1593.94 89
1594.03 99
1594.12 110
1594.21 121
1594.31 133
1594.40 144
1594.49 155
1594.58 165
1594.67 176
1594.76 187
1594.85 200
1594.95 215
1595.04 229
1595.13 242
1595.22 252
1595.31 258
1595.40 260
1595.50 259
1595.59 257
1595.68 253
1595.77 250
1595.86 246
1595.95 242
1596.05 237
1596.14 231
1596.23 224
1596.32 216
1596.41 208
1596.50 202
1596.59 198
1596.69 197
1596.78 198
1596.87 203
1596.96 210
1597.05 218
1597.14 227
1597.24 236
1597.33 243
1597.42 249
1597.51 251
1597.60 252
1597.69 249
1597.79 243
1597.88 235
1597.97 227
1598.06 220
1598.15 215
1598.24 214
1598.34 217
1598.43 223
1598.52 230
1598.61 237
1598.70 241
1598.79 241
1598.89 238
1598.98 232
1599.07 225
1599.16 218
1599.25 214
1599.34 214
1599.44 220
1599.53 229
1599.62 241
1599.71 254
1599.80 266
1599.89 274
1599.99 277
1600.08 274
1600.17 268
1600.26 259
1600.35 250
1600.44 244
1600.54 241
1600.63 242
1600.72 245
1600.81 251
1600.90 256
1600.99 260
1601.09 262
1601.18 263
1601.27 262
1601.36 260
1601.45 257
1601.55 254
1601.64 250
1601.73 246
1601.82 240
1601.91 231
1602.00 220
1602.10 207
1602.19 191
1602.28 175
1602.37 159
1602.46 144
1602.55 131
1602.65 120
1602.74 111
1602.83 104
1602.92 98
1603.01 93
1603.11 89
1603.20 87
1603.29 87
1603.38 89
1603.47 91
1603.56 94
1603.66 97
1603.75 99
1603.84 100
1603.93 100
1604.02 100
1604.12 98
1604.21 95
1604.30 90
1604.39 83
1604.48 74
1604.57 63
1604.67 52
1604.76 40
1604.85 30
1604.94 22
1605.03 17
1605.13 15
1605.22 15
1605.31 16
1605.40 16
1605.49 17
1605.58 16
1605.68 14
1605.77 12
1605.86 10
1605.95 9
1606.04 10
1606.14 12
1606.23 15
1606.32 19
1606.41 22
1606.50 25
1606.60 27
1606.69 27
1606.78 28
1606.87 28
1606.96 30
1607.05 33
1607.15 37
1607.24 43
1607.33 49
1607.42 54
1607.51 58
1607.61 59
1607.70 57
1607.79 51
1607.88 44
1607.97 36
1608.07 30
1608.16 26
1608.25 27
1608.34 33
1608.43 43
1608.53 54
1608.62 62
1608.71 66
1608.80 62
1608.89 49
1608.99 30
1609.08 7
1609.17 0
1609.26 0
1609.35 0
1609.45 0
1609.54 0
1609.63 0
1609.72 0
1609.81 0
1609.90 19
1610.00 43
1610.09 66
1610.18 88
1610.27 106
1610.36 122
1610.46 134
1610.55 142
1610.64 146
1610.73 146
1610.82 143
1610.92 136
1611.01 129
1611.10 121
1611.19 113
1611.28 107
1611.38 103
1611.47 102
1611.56 104
1611.65 108
1611.75 112
1611.84 116
1611.93 120
1612.02 121
1612.11 122
1612.21 120
1612.30 117
1612.39 113
1612.48 108
1612.57 103
1612.67 98
1612.76 93
1612.85 87
1612.94 82
1613.03 76
1613.13 71
1613.22 66
1613.31 62
1613.40 60
1613.49 59
1613.59 60
1613.68 61
1613.77 62
1613.86 62
1613.95 59
1614.05 54
1614.14 47
1614.23 39
1614.32 31
1614.42 25
1614.51 22
1614.60 22
1614.69 24
1614.78 26
1614.88 29
1614.97 32
1615.06 35
1615.15 39
1615.24 44
1615.34 50
1615.43 58
1615.52 67
1615.61 75
1615.71 82
1615.80 88
1615.89 92
1615.98 95
1616.07 99
1616.17 103
1616.26 108
1616.35 113
1616.44 116
1616.53 118
1616.63 117
1616.72 114
1616.81 110
1616.90 107
1617.00 103
1617.09 100
1617.18 98
1617.27 96
1617.36 93
1617.46 89
1617.55 85
1617.64 80
1617.73 76
1617.83 73
1617.92 69
1618.01 67
1618.10 64
1618.19 61
1618.29 58
1618.38 56
1618.47 54
1618.56 53
1618.66 55
1618.75 58
1618.84 63
1618.93 69
1619.02 75
1619.12 80
1619.21 84
1619.30 86
1619.39 86
1619.49 84
1619.58 79
1619.67 72
1619.76 65
1619.85 58
1619.95 53
1620.04 50
1620.13 50
1620.22 55
1620.32 63
1620.41 75
1620.50 87
1620.59 100
1620.68 110
1620.78 116
1620.87 116
1620.96 112
1621.05 103
1621.15 91
1621.24 78
1621.33 64
1621.42 50
1621.52 35
1621.61 22
1621.70 9
1621.79 0
1621.88 0
1621.98 0
1622.07 0
1622.16 1
1622.25 12
1622.35 23
1622.44 35
1622.53 44
1622.62 52
1622.72 58
1622.81 63
1622.90 66
1622.99 68
1623.09 68
1623.18 66
1623.27 61
1623.36 55
1623.45 48
1623.55 42
1623.64 39
1623.73 40
1623.82 44
1623.92 51
1624.01 60
1624.10 70
1624.19 80
1624.29 90
1624.38 97
1624.47 103
1624.56 106
1624.66 106
1624.75 103
1624.84 97
1624.93 91
1625.03 84
1625.12 80
1625.21 79
1625.30 81
1625.40 86
1625.49 94
1625.58 104
1625.67 114
1625.76 124
1625.86 132
1625.95 139
1626.04 142
1626.13 142
1626.23 138
1626.32 132
1626.41 123
1626.50 113
1626.60 103
1626.69 96
1626.78 91
1626.87 89
1626.97 88
1627.06 88
1627.15 87
1627.24 86
1627.34 84
1627.43 80
1627.52 76
1627.61 72
1627.71 68
1627.80 64
1627.89 61
1627.98 58
1628.08 55
1628.17 51
1628.26 47
1628.35 44
1628.45 40
1628.54 37
1628.63 34
1628.72 31
1628.82 27
1628.91 22
1629.00 15
1629.09 7
1629.19 1
1629.28 0
1629.37 0
1629.46 2
1629.56 13
1629.65 27
1629.74 43
1629.83 59
1629.93 73
1630.02 82
1630.11 88
1630.20 89
1630.30 87
1630.39 82
1630.48 75
1630.58 68
1630.67 62
1630.76 57
1630.85 53
1630.95 50
1631.04 48
1631.13 45
1631.22 41
1631.32 36
1631.41 29
1631.50 22
1631.59 15
1631.69 8
1631.78 4
1631.87 1
1631.96 0
1632.06 0
1632.15 0
1632.24 0
1632.33 0
1632.43 0
1632.52 0
1632.61 0
1632.71 0
1632.80 6
1632.89 22
1632.98 41
1633.08 63
1633.17 84
1633.26 103
1633.35 118
1633.45 129
1633.54 134
1633.63 135
1633.72 132
1633.82 126
1633.91 117
1634.00 107
1634.09 95
1634.19 84
1634.28 74
1634.37 66
1634.47 61
1634.56 58
1634.65 57
1634.74 59
1634.84 61
1634.93 62
1635.02 63
1635.11 62
1635.21 60
1635.30 57
1635.39 54
1635.49 51
1635.58 50
1635.67 50
1635.76 51
1635.86 54
1635.95 58
1636.04 61
1636.13 65
1636.23 69
1636.32 72
1636.41 75
1636.51 78
1636.60 81
1636.69 82
1636.78 81
1636.88 79
1636.97 74
1637.06 68
1637.15 62
1637.25 57
1637.34 54
1637.43 53
1637.53 56
1637.62 60
1637.71 65
1637.80 70
1637.90 73
1637.99 76
1638.08 78
1638.17 79
1638.27 79
1638.36 80
1638.45 81
1638.55 80
1638.64 78
1638.73 74
1638.82 67
1638.92 59
1639.01 50
1639.10 42
1639.20 35
1639.29 31
1639.38 31
1639.47 32
1639.57 36
1639.66 42
1639.75 49
1639.85 57
1639.94 66
1640.03 77
1640.12 88
1640.22 98
1640.31 107
1640.40 113
1640.50 116
1640.59 115
1640.68 113
1640.77 109
1640.87 105
1640.96 101
1641.05 97
1641.15 94
1641.24 90
1641.33 85
1641.42 81
1641.52 78
1641.61 75
1641.70 72
1641.80 70
1641.89 66
1641.98 63
1642.07 59
1642.17 57
1642.26 58
1642.35 62
1642.45 70
1642.54 81
1642.63 94
1642.72 106
1642.82 114
1642.91 118
1643.00 116
1643.10 111
1643.19 104
1643.28 96
1643.38 90
1643.47 87
1643.56 88
1643.65 91
1643.75 94
1643.84 96
1643.93 97
1644.03 94
1644.12 90
1644.21 84
1644.30 79
1644.40 75
1644.49 73
1644.58 71
1644.68 69
1644.77 66
1644.86 61
1644.96 55
1645.05 49
1645.14 45
1645.23 43
1645.33 44
1645.42 47
1645.51 51
1645.61 56
1645.70 59
1645.79 62
1645.89 62
1645.98 61
1646.07 61
1646.16 60
1646.26 60
1646.35 61
1646.44 62
1646.54 64
1646.63 65
1646.72 65
1646.82 64
1646.91 62
1647.00 60
1647.09 58
1647.19 57
1647.28 58
1647.37 61
1647.47 68
1647.56 79
1647.65 92
1647.75 105
1647.84 118
1647.93 128
1648.03 133
1648.12 132
1648.21 126
1648.30 116
1648.40 102
1648.49 88
1648.58 72
1648.68 57
1648.77 43
1648.86 31
1648.96 20
1649.05 11
1649.14 3
1649.24 0
1649.33 0
1649.42 0
1649.51 2
1649.61 9
1649.70 18
1649.79 28
1649.89 38
1649.98 47
1650.07 54
1650.17 58
1650.26 59
1650.35 57
1650.45 52
1650.54 45
1650.63 39
1650.73 34
1650.82 31
1650.91 29
1651.00 31
1651.10 33
1651.19 37
1651.28 40
1651.38 42
1651.47 43
1651.56 42
1651.66 38
1651.75 34
1651.84 28
1651.94 23
1652.03 19
1652.12 19
1652.22 23
1652.31 31
1652.40 42
1652.50 56
1652.59 70
1652.68 83
1652.78 93
1652.87 101
1652.96 106
1653.05 110
1653.15 113
1653.24 117
1653.33 120
1653.43 124
1653.52 127
1653.61 128
1653.71 126
1653.80 121
1653.89 114
1653.99 105
1654.08 95
1654.17 86
1654.27 80
1654.36 75
1654.45 74
1654.55 75
1654.64 78
1654.73 83
1654.83 90
1654.92 97
1655.01 104
1655.11 111
1655.20 116
1655.29 117
1655.39 116
1655.48 111
1655.57 105
1655.67 99
1655.76 96
1655.85 97
1655.95 102
1656.04 111
1656.13 121
1656.23 131
1656.32 138
1656.41 142
1656.51 143
1656.60 141
1656.69 139
1656.79 137
1656.88 136
1656.97 137
1657.07 138
1657.16 138
1657.25 137
1657.35 134
1657.44 128
1657.53 121
1657.63 114
1657.72 108
1657.81 103
1657.91 101
1658.00 102
1658.09 103
1658.19 105
1658.28 107
1658.37 108
1658.47 107
1658.56 104
1658.65 101
1658.75 97
1658.84 93
1658.93 89
1659.03 85
1659.12 82
1659.21 79
1659.31 77
1659.40 75
1659.49 72
1659.59 69
1659.68 65
1659.77 61
1659.87 56
1659.96 53
1660.05 50
1660.15 50
1660.24 51
1660.33 53
1660.43 56
1660.52 58
1660.61 60
1660.71 62
1660.80 64
1660.89 67
1660.99 71
1661.08 77
1661.17 84
1661.27 93
1661.36 102
1661.45 111
1661.55 119
1661.64 126
1661.73 130
1661.83 129
1661.92 124
1662.01 116
1662.11 104
1662.20 91
1662.30 81
1662.39 73
1662.48 70
1662.58 70
1662.67 72
1662.76 73
1662.86 71
1662.95 65
1663.04 54
1663.14 42
1663.23 27
1663.32 14
1663.42 2
1663.51 0
1663.60 0
1663.70 0
1663.79 0
1663.88 0
1663.98 0
1664.07 0
1664.17 0
1664.26 5
1664.35 14
1664.45 22
1664.54 29
1664.63 34
1664.73 38
1664.82 39
1664.91 40
1665.01 38
1665.10 36
1665.19 32
1665.29 29
1665.38 26
1665.47 23
1665.57 22
1665.66 22
1665.76 23
1665.85 23
1665.94 22
1666.04 19
1666.13 14
1666.22 8
1666.32 1
1666.41 0
1666.50 0
1666.60 0
1666.69 0
1666.78 0
1666.88 4
1666.97 13
1667.07 23
1667.16 33
1667.25 43
1667.35 52
1667.44 60
1667.53 66
1667.63 69
1667.72 71
1667.81 71
1667.91 70
1668.00 69
1668.10 69
1668.19 69
1668.28 68
1668.38 67
1668.47 65
1668.56 63
1668.66 62
1668.75 64
1668.84 69
1668.94 80
1669.03 95
1669.13 113
1669.22 133
1669.31 151
1669.41 165
1669.50 175
1669.59 180
1669.69 180
1669.78 176
1669.87 169
1669.97 160
1670.06 152
1670.16 145
1670.25 140
1670.34 137
1670.44 137
1670.53 139
1670.62 141
1670.72 143
1670.81 143
1670.91 140
1671.00 135
1671.09 129
1671.19 121
1671.28 114
1671.37 108
1671.47 104
1671.56 101
1671.66 100
1671.75 100
1671.84 100
1671.94 101
1672.03 102
1672.12 103
1672.22 104
1672.31 106
1672.41 109
1672.50 113
1672.59 117
1672.69 122
1672.78 125
1672.87 127
1672.97 127
1673.06 126
1673.16 122
1673.25 117
1673.34 112
1673.44 107
1673.53 102
1673.62 98
1673.72 94
1673.81 90
1673.91 86
1674.00 83
1674.09 80
1674.19 77
1674.28 75
1674.37 73
1674.47 72
1674.56 71
1674.66 71
1674.75 70
1674.84 68
1674.94 66
1675.03 62
1675.13 56
1675.22 49
1675.31 41
1675.41 34
1675.50 29
1675.59 26
1675.69 25
1675.78 28
1675.88 32
1675.97 38
1676.06 44
1676.16 49
1676.25 52
1676.35 54
1676.44 55
1676.53 54
1676.63 54
1676.72 55
1676.81 57
1676.91 59
1677.00 60
1677.10 60
1677.19 58
1677.28 53
1677.38 47
1677.47 40
1677.57 36
1677.66 35
1677.75 41
1677.85 54
1677.94 72
1678.03 94
1678.13 116
1678.22 134
1678.32 145
1678.41 147
1678.50 140
1678.60 124
1678.69 103
1678.79 80
1678.88 58
1678.97 39
1679.07 25
1679.16 17
1679.26 15
1679.35 19
1679.44 28
1679.54 41
1679.63 56
1679.73 71
1679.82 84
1679.91 95
1680.01 102
1680.10 104
1680.20 104
1680.29 102
1680.38 99
1680.48 97
1680.57 95
1680.67 92
1680.76 89
1680.85 85
1680.95 78
1681.04 68
1681.14 57
1681.23 45
1681.32 32
1681.42 20
1681.51 8
1681.61 0
1681.70 0
1681.79 0
1681.89 0
1681.98 0
1682.08 0
1682.17 0
1682.26 0
1682.36 1
1682.45 10
1682.55 19
1682.64 28
1682.73 35
1682.83 40
1682.92 42
1683.02 40
1683.11 36
1683.20 30
1683.30 25
1683.39 22
1683.49 24
1683.58 32
1683.67 45
1683.77 62
1683.86 82
1683.96 102
1684.05 120
1684.14 135
1684.24 145
1684.33 151
1684.43 151
1684.52 147
1684.62 138
1684.71 126
1684.80 112
1684.90 98
1684.99 85
1685.09 74
1685.18 66
1685.27 60
1685.37 56
1685.46 52
1685.56 48
1685.65 43
1685.74 36
1685.84 28
1685.93 20
1686.03 13
1686.12 9
1686.22 9
1686.31 15
1686.40 25
1686.50 38
1686.59 54
1686.69 69
1686.78 82
1686.87 92
1686.97 98
1687.06 100
1687.16 99
1687.25 96
1687.34 92
1687.44 88
1687.53 84
1687.63 79
1687.72 73
1687.82 67
1687.91 62
1688.00 58
1688.10 56
1688.19 58
1688.29 65
1688.38 78
1688.48 95
1688.57 115
1688.66 134
1688.76 150
1688.85 160
1688.95 164
1689.04 163
1689.13 158
1689.23 151
1689.32 146
1689.42 142
1689.51 140
1689.61 140
1689.70 140
1689.79 140
1689.89 141
1689.98 141
1690.08 143
1690.17 144
1690.27 147
1690.36 149
1690.45 152
1690.55 155
1690.64 158
1690.74 162
1690.83 166
1690.93 169
1691.02 169
1691.11 165
1691.21 157
1691.30 144
1691.40 127
1691.49 109
1691.59 90
1691.68 73
1691.77 59
1691.87 49
1691.96 43
1692.06 41
1692.15 42
1692.25 46
1692.34 52
1692.43 58
1692.53 64
1692.62 68
1692.72 68
1692.81 64
1692.91 57
1693.00 47
1693.09 35
1693.19 23
1693.28 13
1693.38 7
1693.47 6
1693.57 9
1693.66 17
1693.75 28
1693.85 42
1693.94 57
1694.04 72
1694.13 87
1694.23 99
1694.32 110
1694.42 118
1694.51 124
1694.60 127
1694.70 127
1694.79 124
1694.89 118
1694.98 110
1695.08 102
1695.17 93
1695.26 87
1695.36 82
1695.45 79
1695.55 78
1695.64 78
1695.74 78
1695.83 76
1695.93 73
1696.02 70
1696.11 67
1696.21 63
1696.30 60
1696.40 57
1696.49 55
1696.59 52
1696.68 50
1696.78 48
1696.87 47
1696.96 47
1697.06 47
1697.15 47
1697.25 47
1697.34 45
1697.44 42
1697.53 38
1697.63 35
1697.72 33
1697.81 36
1697.91 43
1698.00 57
1698.10 75
1698.19 96
1698.29 116
1698.38 135
1698.48 147
1698.57 153
1698.66 152
1698.76 146
1698.85 135
1698.95 123
1699.04 110
1699.14 99
1699.23 88
1699.33 79
1699.42 71
1699.51 63
1699.61 56
1699.70 51
1699.80 48
1699.89 49
1699.99 54
1700.08 63
1700.18 76
1700.27 91
1700.37 106
1700.46 120
1700.55 131
1700.65 138
1700.74 141
1700.84 140
1700.93 135
1701.03 126
1701.12 116
1701.22 105
1701.31 95
1701.41 85
1701.50 78
1701.59 74
1701.69 74
1701.78 78
1701.88 85
1701.97 93
1702.07 101
1702.16 109
1702.26 114
1702.35 115
1702.45 114
1702.54 111
1702.64 106
1702.73 102
1702.82 99
1702.92 99
1703.01 102
1703.11 110
1703.20 120
1703.30 132
1703.39 145
1703.49 157
1703.58 168
1703.68 177
1703.77 184
1703.87 188
1703.96 190
1704.05 190
1704.15 188
1704.24 185
1704.34 179
1704.43 172
1704.53 163
1704.62 154
1704.72 145
1704.81 136
1704.91 129
1705.00 123
1705.10 117
1705.19 110
1705.28 102
1705.38 91
1705.47 78
1705.57 63
1705.66 48
1705.76 35
1705.85 26
1705.95 22
1706.04 22
1706.14 27
1706.23 34
1706.33 41
1706.42 46
1706.52 47
1706.61 43
1706.71 36
1706.80 27
1706.89 16
1706.99 6
1707.08 0
1707.18 0
1707.27 0
1707.37 0
1707.46 0
1707.56 0
1707.65 0
1707.75 0
1707.84 0
1707.94 6
1708.03 16
1708.13 28
1708.22 41
1708.32 53
1708.41 63
1708.51 71
1708.60 76
1708.69 77
1708.79 77
1708.88 75
1708.98 73
1709.07 71
1709.17 70
1709.26 68
1709.36 66
1709.45 64
1709.55 63
1709.64 61
1709.74 60
1709.83 60
1709.93 59
1710.02 59
1710.12 57
1710.21 54
1710.31 51
1710.40 49
1710.50 48
1710.59 49
1710.69 53
1710.78 58
1710.87 64
1710.97 69
1711.06 73
1711.16 74
1711.25 72
1711.35 67
1711.44 58
1711.54 47
1711.63 33
1711.73 18
1711.82 4
1711.92 0
1712.01 0
1712.11 0
1712.20 0
1712.30 0
1712.39 0
1712.49 0
1712.58 0
1712.68 5
1712.77 13
1712.87 20
1712.96 29
1713.06 40
1713.15 52
1713.25 64
1713.34 77
1713.44 88
1713.53 97
1713.63 103
1713.72 107
1713.82 111
1713.91 113
1714.01 117
1714.10 121
1714.20 125
1714.29 130
1714.39 134
1714.48 137
1714.58 139
1714.67 141
1714.76 143
1714.86 144
1714.95 145
1715.05 145
1715.14 144
1715.24 140
1715.33 134
1715.43 125
1715.52 113
1715.62 100
1715.71 88
1715.81 77
1715.90 68
1716.00 63
1716.09 61
1716.19 62
1716.28 63
1716.38 64
1716.47 63
1716.57 61
1716.66 56
1716.76 50
1716.85 42
1716.95 34
1717.04 25
1717.14 18
1717.23 12
1717.33 8
1717.42 8
1717.52 13
1717.61 21
1717.71 33
1717.80 47
1717.90 61
1717.99 73
1718.09 84
1718.18 94
1718.28 105
1718.37 116
1718.47 128
1718.56 142
1718.66 154
1718.75 165
1718.85 172
1718.94 174
1719.04 172
1719.13 166
1719.23 158
1719.32 148
1719.42 139
1719.51 130
1719.61 123
1719.70 117
1719.80 111
1719.90 107
1719.99 104
1720.09 102
1720.18 101
1720.28 101
1720.37 101
1720.47 102
1720.56 103
1720.66 105
1720.75 106
1720.85 107
1720.94 108
1721.04 109
1721.13 109
1721.23 108
1721.32 107
1721.42 106
1721.51 104
1721.61 102
1721.70 98
1721.80 94
1721.89 87
1721.99 78
1722.08 67
1722.18 54
1722.27 42
1722.37 32
1722.46 25
1722.56 25
1722.65 30
1722.75 39
1722.84 52
1722.94 64
1723.03 72
1723.13 75
1723.22 73
1723.32 68
1723.41 60
1723.51 53
1723.61 49
1723.70 50
1723.80 56
1723.89 67
1723.99 82
1724.08 100
1724.18 119
1724.27 137
1724.37 152
1724.46 163
1724.56 168
1724.65 169
1724.75 165
1724.84 158
1724.94 147
1725.03 134
1725.13 119
1725.22 102
1725.32 84
1725.41 66
1725.51 50
1725.60 37
1725.70 30
1725.79 30
1725.89 35
1725.99 47
1726.08 62
1726.18 79
1726.27 97
1726.37 113
1726.46 126
1726.56 138
1726.65 147
1726.75 153
1726.84 158
1726.94 162
1727.03 164
1727.13 166
1727.22 167
1727.32 168
1727.41 168
1727.51 166
1727.60 163
1727.70 157
1727.80 149
1727.89 139
1727.99 128
1728.08 117
1728.18 109
1728.27 104
1728.37 104
1728.46 110
1728.56 122
1728.65 137
1728.75 155
1728.84 172
1728.94 187
1729.03 198
1729.13 207
1729.23 213
1729.32 217
1729.42 220
1729.51 223
1729.61 224
1729.70 224
1729.80 221
1729.89 215
1729.99 209
1730.08 201
1730.18 195
1730.27 189
1730.37 184
1730.46 180
1730.56 175
1730.66 169
1730.75 160
1730.85 149
1730.94 136
1731.04 122
1731.13 107
1731.23 93
1731.32 82
1731.42 73
1731.51 68
1731.61 66
1731.70 67
1731.80 69
1731.90 72
1731.99 76
1732.09 81
1732.18 87
1732.28 93
1732.37 100
1732.47 105
1732.56 108
1732.66 107
1732.75 103
1732.85 98
1732.94 93
1733.04 90
1733.14 90
1733.23 93
1733.33 98
1733.42 103
1733.52 107
1733.61 107
1733.71 104
1733.80 98
1733.90 89
1733.99 80
1734.09 73
1734.19 68
1734.28 66
1734.38 68
1734.47 73
1734.57 82
1734.66 95
1734.76 109
1734.85 125
1734.95 140
1735.05 152
1735.14 161
1735.24 166
1735.33 168
1735.43 167
1735.52 166
1735.62 167
1735.71 171
1735.81 177
1735.90 185
1736.00 191
1736.10 193
1736.19 190
1736.29 183
1736.38 171
1736.48 160
1736.57 149
1736.67 141
1736.76 137
1736.86 134
1736.96 130
1737.05 124
1737.15 114
1737.24 99
1737.34 81
1737.43 62
1737.53 46
1737.62 34
1737.72 28
1737.82 26
1737.91 29
1738.01 34
1738.10 39
1738.20 43
1738.29 46
1738.39 47
1738.48 48
1738.58 47
1738.68 46
1738.77 42
1738.87 37
1738.96 30
1739.06 23
1739.15 17
1739.25 15
1739.35 17
1739.44 23
1739.54 33
1739.63 43
1739.73 52
1739.82 57
1739.92 57
1740.01 53
1740.11 44
1740.21 34
1740.30 22
1740.40 12
1740.49 5
1740.59 1
1740.68 1
1740.78 4
1740.88 10
1740.97 18
1741.07 25
1741.16 30
1741.26 31
1741.35 30
1741.45 25
1741.54 18
1741.64 11
1741.74 4
1741.83 0
1741.93 0
1742.02 0
1742.12 0
1742.21 0
1742.31 0
1742.41 0
1742.50 0
1742.60 0
1742.69 8
1742.79 23
1742.88 39
1742.98 54
1743.08 67
1743.17 78
1743.27 86
1743.36 92
1743.46 98
1743.55 104
1743.65 111
1743.75 120
1743.84 129
1743.94 137
1744.03 142
1744.13 144
1744.22 141
1744.32 133
1744.42 121
1744.51 106
1744.61 91
1744.70 79
1744.80 71
1744.89 69
1744.99 72
1745.09 80
1745.18 90
1745.28 100
1745.37 108
1745.47 112
1745.57 114
1745.66 115
1745.76 115
1745.85 115
1745.95 117
1746.04 120
1746.14 124
1746.24 128
1746.33 131
1746.43 132
1746.52 131
1746.62 130
1746.71 127
1746.81 123
1746.91 119
1747.00 115
1747.10 111
1747.19 108
1747.29 107
1747.39 107
1747.48 108
1747.58 110
1747.67 110
1747.77 109
1747.86 105
1747.96 99
1748.06 93
1748.15 89
1748.25 87
1748.34 88
1748.44 91
1748.54 96
1748.63 101
1748.73 105
1748.82 109
1748.92 112
1749.02 116
1749.11 119
1749.21 123
1749.30 126
1749.40 129
1749.49 132
1749.59 135
1749.69 137
1749.78 138
1749.88 137
1749.97 136
1750.07 132
1750.17 127
1750.26 121
1750.36 113
1750.45 106
1750.55 99
1750.65 93
1750.74 88
1750.84 83
1750.93 78
1751.03 71
1751.13 62
1751.22 52
1751.32 39
1751.41 27
1751.51 14
1751.60 3
1751.70 0
1751.80 0
1751.89 0
1751.99 0
1752.08 0
1752.18 0
1752.28 0
1752.37 0
1752.47 0
1752.56 7
1752.66 14
1752.76 21
1752.85 27
1752.95 31
1753.04 33
1753.14 33
1753.24 33
1753.33 36
1753.43 41
1753.52 50
1753.62 61
1753.72 73
1753.81 83
1753.91 89
1754.00 90
1754.10 85
1754.20 77
1754.29 67
1754.39 57
1754.48 49
1754.58 44
1754.68 42
1754.77 42
1754.87 43
1754.96 44
1755.06 45
1755.16 46
1755.25 45
1755.35 44
1755.44 42
1755.54 38
1755.64 33
1755.73 27
1755.83 22
1755.93 18
1756.02 18
1756.12 23
1756.21 33
1756.31 47
1756.41 64
1756.50 82
1756.60 99
1756.69 112
1756.79 122
1756.89 129
1756.98 135
1757.08 142
1757.17 150
1757.27 161
1757.37 175
1757.46 191
1757.56 207
1757.65 221
1757.75 232
1757.85 241
1757.94 247
1758.04 251
1758.14 253
1758.23 252
1758.33 250
1758.42 244
1758.52 233
1758.62 218
1758.71 199
1758.81 177
1758.90 155
1759.00 134
1759.10 118
1759.19 105
1759.29 99
1759.39 96
1759.48 98
1759.58 102
1759.67 106
1759.77 109
1759.87 110
1759.96 108
1760.06 103
1760.15 96
1760.25 88
1760.35 81
1760.44 76
1760.54 74
1760.64 74
1760.73 76
1760.83 77
1760.92 77
1761.02 75
1761.12 71
1761.21 64
1761.31 57
1761.41 49
1761.50 41
1761.60 35
1761.69 30
1761.79 27
1761.89 26
1761.98 27
1762.08 31
1762.17 37
1762.27 46
1762.37 57
1762.46 73
1762.56 91
1762.66 110
1762.75 130
1762.85 146
1762.94 158
1763.04 165
1763.14 165
1763.23 161
1763.33 155
1763.43 149
1763.52 144
1763.62 142
1763.71 142
1763.81 142
1763.91 142
1764.00 140
1764.10 136
1764.20 128
1764.29 119
1764.39 110
1764.49 102
1764.58 97
1764.68 94
1764.77 94
1764.87 96
1764.97 97
1765.06 96
1765.16 93
1765.26 89
1765.35 83
1765.45 79
1765.54 77
1765.64 81
1765.74 89
1765.83 101
1765.93 116
1766.03 130
1766.12 142
1766.22 149
1766.32 150
1766.41 145
1766.51 137
1766.60 126
1766.70 114
1766.80 103
1766.89 94
1766.99 89
1767.09 87
1767.18 89
1767.28 94
1767.38 99
1767.47 105
1767.57 107
1767.66 107
1767.76 102
1767.86 94
1767.95 85
1768.05 76
1768.15 70
1768.24 68
1768.34 70
1768.44 76
1768.53 84
1768.63 91
1768.72 97
1768.82 99
1768.92 97
1769.01 91
1769.11 82
1769.21 70
1769.30 59
1769.40 48
1769.50 40
1769.59 33
1769.69 29
1769.79 29
1769.88 30
1769.98 33
1770.08 38
1770.17 42
1770.27 46
1770.36 49
1770.46 51
1770.56 54
1770.65 58
1770.75 64
1770.85 72
1770.94 79
1771.04 87
1771.14 94
1771.23 100
1771.33 104
1771.43 109
1771.52 114
1771.62 120
1771.72 127
1771.81 132
1771.91 134
1772.00 132
1772.10 126
1772.20 116
1772.29 105
1772.39 93
1772.49 85
1772.58 81
1772.68 84
1772.78 91
1772.87 105
1772.97 121
1773.07 140
1773.16 157
1773.26 173
1773.36 185
1773.45 193
1773.55 196
1773.65 196
1773.74 193
1773.84 188
1773.94 184
1774.03 180
1774.13 179
1774.22 180
1774.32 183
1774.42 187
1774.51 191
1774.61 193
1774.71 192
1774.80 188
1774.90 182
1775.00 174
1775.09 167
1775.19 160
1775.29 154
1775.38 149
1775.48 144
1775.58 140
1775.67 136
1775.77 132
1775.87 128
1775.96 125
1776.06 122
1776.16 121
1776.25 120
1776.35 120
1776.45 122
1776.54 125
1776.64 130
1776.74 136
1776.83 142
1776.93 146
1777.03 148
1777.12 147
1777.22 141
1777.32 132
1777.41 120
1777.51 106
1777.61 94
1777.70 83
1777.80 74
1777.90 68
1777.99 64
1778.09 59
1778.19 55
1778.28 49
1778.38 41
1778.48 33
1778.57 23
1778.67 14
1778.77 5
1778.86 0
1778.96 0
1779.06 0
1779.15 0
1779.25 0
1779.35 6
1779.44 17
1779.54 29
1779.64 41
1779.73 53
1779.83 65
1779.93 74
1780.02 81
1780.12 84
1780.22 85
1780.31 84
1780.41 82
1780.51 81
1780.60 80
1780.70 82
1780.80 86
1780.89 90
1780.99 93
1781.09 93
1781.18 88
1781.28 79
1781.38 66
1781.47 49
1781.57 32
1781.67 16
1781.76 3
1781.86 0
1781.96 0
1782.06 0
1782.15 0
1782.25 0
1782.35 0
1782.44 0
1782.54 2
1782.64 3
1782.73 3
1782.83 3
1782.93 5
1783.02 9
1783.12 16
1783.22 26
1783.31 39
1783.41 53
1783.51 68
1783.60 83
1783.70 97
1783.80 110
1783.89 122
1783.99 132
1784.09 142
1784.19 150
1784.28 156
1784.38 161
1784.48 163
1784.57 163
1784.67 162
1784.77 160
1784.86 158
1784.96 159
1785.06 162
1785.15 169
1785.25 178
1785.35 188
1785.44 199
1785.54 209
1785.64 217
1785.73 222
1785.83 223
1785.93 220
1786.03 212
1786.12 202
1786.22 189
1786.32 177
1786.41 167
1786.51 160
1786.61 156
1786.70 155
1786.80 155
1786.90 154
1786.99 152
1787.09 148
1787.19 142
1787.29 135
1787.38 130
1787.48 126
1787.58 125
1787.67 127
1787.77 132
1787.87 137
1787.96 141
1788.06 144
1788.16 144
1788.25 143
1788.35 140
1788.45 137
1788.55 135
1788.64 134
1788.74 134
1788.84 136
1788.93 139
1789.03 141
1789.13 143
1789.22 143
1789.32 141
1789.42 137
1789.51 133
1789.61 128
1789.71 124
1789.81 122
1789.90 120
1790.00 119
1790.10 117
1790.19 113
1790.29 105
1790.39 95
1790.48 84
1790.58 73
1790.68 64
1790.78 60
1790.87 60
1790.97 65
1791.07 73
1791.16 81
1791.26 89
1791.36 95
1791.46 98
1791.55 98
1791.65 96
1791.75 93
1791.84 87
1791.94 80
1792.04 72
1792.13 62
1792.23 51
1792.33 39
1792.43 29
1792.52 21
1792.62 15
1792.72 13
1792.81 14
1792.91 15
1793.01 15
1793.11 14
1793.20 12
1793.30 8
1793.40 3
1793.49 0
1793.59 0
1793.69 2
1793.78 7
1793.88 15
1793.98 24
1794.08 34
1794.17 46
1794.27 57
1794.37 67
1794.46 76
1794.56 84
1794.66 89
1794.76 90
1794.85 88
1794.95 84
1795.05 77
1795.14 70
1795.24 65
1795.34 60
1795.44 59
1795.53 60
1795.63 61
1795.73 62
1795.82 61
1795.92 56
1796.02 49
1796.12 38
1796.21 26
1796.31 15
1796.41 5
1796.50 0
1796.60 0
1796.70 0
1796.80 0
1796.89 0
1796.99 2
1797.09 6
1797.18 9
1797.28 10
1797.38 10
1797.48 8
1797.57 6
1797.67 5
1797.77 5
1797.86 8
1797.96 12
1798.06 17
1798.16 20
1798.25 22
1798.35 21
1798.45 17
1798.55 11
1798.64 4
1798.74 0
1798.84 0
1798.93 0
1799.03 0
1799.13 0
1799.23 0
1799.32 0
1799.42 0
1799.52 6
1799.62 26
1799.71 50
1799.81 75
1799.91 99
1800.00 119
1800.10 131
1800.20 136
1800.30 132
1800.39 122
1800.49 108
1800.59 92
1800.69 77
1800.78 64
1800.88 55
1800.98 52
1801.07 53
1801.17 58
1801.27 67
1801.37 76
1801.46 85
1801.56 92
1801.66 95
1801.76 94
1801.85 89
1801.95 83
1802.05 76
1802.14 72
1802.24 70
1802.34 73
1802.44 78
1802.53 85
1802.63 93
1802.73 100
1802.83 105
1802.92 107
1803.02 106
1803.12 103
1803.22 99
1803.31 91
1803.41 82
1803.51 71
1803.60 59
1803.70 47
1803.80 34
1803.90 24
1803.99 16
1804.09 12
1804.19 11
1804.29 14
1804.38 20
1804.48 30
1804.58 43
1804.68 58
1804.77 73
1804.87 87
1804.97 98
1805.07 105
1805.16 106
1805.26 103
1805.36 97
1805.46 89
1805.55 81
1805.65 74
1805.75 68
1805.84 65
1805.94 62
1806.04 60
1806.14 58
1806.23 57
1806.33 57
1806.43 59
1806.53 63
1806.62 69
1806.72 77
1806.82 85
1806.92 93
1807.01 99
1807.11 102
1807.21 101
1807.31 96
1807.40 87
1807.50 76
1807.60 65
1807.70 55
1807.79 48
1807.89 46
1807.99 47
1808.09 51
1808.18 59
1808.28 67
1808.38 76
1808.48 84
1808.57 91
1808.67 97
1808.77 101
1808.87 104
1808.96 104
1809.06 102
1809.16 99
1809.26 94
1809.35 89
1809.45 85
1809.55 84
1809.65 86
1809.74 90
1809.84 97
1809.94 107
1810.04 117
1810.13 127
1810.23 136
1810.33 146
1810.43 154
1810.52 162
1810.62 168
1810.72 171
1810.82 170
1810.91 165
1811.01 156
1811.11 145
1811.21 133
1811.30 121
1811.40 111
1811.50 104
1811.60 99
1811.69 97
1811.79 98
1811.89 100
1811.99 104
1812.09 111
1812.18 119
1812.28 130
1812.38 142
1812.48 155
1812.57 166
1812.67 174
1812.77 178
1812.87 178
1812.96 172
1813.06 163
1813.16 150
1813.26 135
1813.35 119
1813.45 103
1813.55 88
1813.65 76
1813.74 66
1813.84 61
1813.94 59
1814.04 59
1814.14 62
1814.23 64
1814.33 64
1814.43 60
1814.53 53
1814.62 44
1814.72 34
1814.82 26
1814.92 22
1815.01 22
1815.11 27
1815.21 34
1815.31 41
1815.40 47
1815.50 49
1815.60 48
1815.70 44
1815.80 39
1815.89 35
1815.99 33
1816.09 33
1816.19 33
1816.28 33
1816.38 34
1816.48 34
1816.58 35
1816.67 37
1816.77 41
1816.87 48
1816.97 57
1817.07 66
1817.16 74
1817.26 80
1817.36 83
1817.46 84
1817.55 82
1817.65 80
1817.75 78
1817.85 76
1817.95 73
1818.04 69
1818.14 62
1818.24 53
1818.34 42
1818.43 30
1818.53 19
1818.63 10
1818.73 4
1818.83 0
1818.92 0
1819.02 0
1819.12 0
1819.22 0
1819.31 0
1819.41 0
1819.51 0
1819.61 0
1819.71 0
1819.80 13
1819.90 30
1820.00 48
1820.10 65
1820.19 78
1820.29 86
1820.39 89
1820.49 87
1820.59 82
1820.68 74
1820.78 66
1820.88 58
1820.98 53
1821.07 49
1821.17 50
1821.27 55
1821.37 64
1821.47 76
1821.56 89
1821.66 99
1821.76 105
1821.86 104
1821.96 95
1822.05 81
1822.15 62
1822.25 44
1822.35 27
1822.44 15
1822.54 9
1822.64 9
1822.74 12
1822.84 17
1822.93 20
1823.03 22
1823.13 20
1823.23 16
1823.33 10
1823.42 3
1823.52 0
1823.62 0
1823.72 0
1823.81 0
1823.91 0
1824.01 0
1824.11 3
1824.21 18
1824.30 37
1824.40 56
1824.50 75
1824.60 91
1824.70 102
1824.79 108
1824.89 109
1824.99 107
1825.09 105
1825.19 105
1825.28 107
1825.38 112
1825.48 119
1825.58 128
1825.68 135
1825.77 139
1825.87 140
1825.97 136
1826.07 130
1826.17 121
1826.26 111
1826.36 101
1826.46 91
1826.56 81
1826.66 71
1826.75 61
1826.85 50
1826.95 40
1827.05 31
1827.15 25
1827.24 21
1827.34 20
1827.44 23
1827.54 27
1827.64 31
1827.73 36
1827.83 39
1827.93 41
1828.03 41
1828.13 39
1828.22 36
1828.32 32
1828.42 27
1828.52 23
1828.62 20
1828.71 18
1828.81 19
1828.91 22
1829.01 28
1829.11 36
1829.20 45
1829.30 53
1829.40 59
1829.50 61
1829.60 59
1829.69 51
1829.79 40
1829.89 26
1829.99 12
1830.09 0
1830.18 0
1830.28 0
1830.38 0
1830.48 0
1830.58 0
1830.67 0
1830.77 0
1830.87 0
1830.97 1
1831.07 2
1831.17 5
1831.26 12
1831.36 21
1831.46 33
1831.56 46
1831.66 56
1831.75 63
1831.85 65
1831.95 63
1832.05 56
1832.15 47
1832.24 37
1832.34 29
1832.44 22
1832.54 16
1832.64 13
1832.74 11
1832.83 11
1832.93 12
1833.03 16
1833.13 22
1833.23 31
1833.32 42
1833.42 51
1833.52 59
1833.62 62
1833.72 62
1833.81 58
1833.91 53
1834.01 49
1834.11 47
1834.21 50
1834.31 56
1834.40 64
1834.50 73
1834.60 80
1834.70 85
1834.80 88
1834.89 90
1834.99 91
1835.09 92
1835.19 96
1835.29 101
1835.39 107
1835.48 112
1835.58 116
1835.68 117
1835.78 113
1835.88 105
1835.98 94
1836.07 81
1836.17 68
1836.27 57
1836.37 50
1836.47 47
1836.56 50
1836.66 55
1836.76 61
1836.86 65
1836.96 66
1837.06 62
1837.15 54
1837.25 44
1837.35 36
1837.45 31
1837.55 32
1837.65 38
1837.74 48
1837.84 58
1837.94 67
1838.04 71
1838.14 70
1838.24 63
1838.33 53
1838.43 41
1838.53 28
1838.63 16
1838.73 4
1838.83 0
1838.92 0
1839.02 0
1839.12 0
1839.22 1
1839.32 11
1839.42 22
1839.51 33
1839.61 41
1839.71 46
1839.81 48
1839.91 47
1840.01 44
1840.10 41
1840.20 39
1840.30 38
1840.40 40
1840.50 43
1840.60 49
1840.69 56
1840.79 63
1840.89 70
1840.99 77
1841.09 81
1841.19 83
1841.28 81
1841.38 75
1841.48 67
1841.58 56
1841.68 45
1841.78 35
1841.87 27
1841.97 23
1842.07 23
1842.17 26
1842.27 32
1842.37 40
1842.46 49
1842.56 59
1842.66 71
1842.76 83
1842.86 97
1842.96 109
1843.05 121
1843.15 129
1843.25 132
1843.35 129
1843.45 121
1843.55 109
1843.65 95
1843.74 82
1843.84 73
1843.94 67
1844.04 66
1844.14 69
1844.24 73
1844.33 79
1844.43 85
1844.53 90
1844.63 92
1844.73 92
1844.83 89
1844.93 83
1845.02 75
1845.12 67
1845.22 59
1845.32 55
1845.42 56
1845.52 62
1845.61 72
1845.71 86
1845.81 99
1845.91 110
1846.01 117
1846.11 119
1846.21 118
1846.30 113
1846.40 108
1846.50 105
1846.60 105
1846.70 108
1846.80 112
1846.90 117
1846.99 119
1847.09 119
1847.19 115
1847.29 107
1847.39 98
1847.49 89
1847.58 81
1847.68 75
1847.78 72
1847.88 71
1847.98 72
1848.08 73
1848.18 76
1848.27 79
1848.37 83
1848.47 88
1848.57 93
1848.67 99
1848.77 104
1848.87 109
1848.96 112
1849.06 114
1849.16 113
1849.26 110
1849.36 105
1849.46 98
1849.56 89
1849.65 78
1849.75 67
1849.85 57
1849.95 48
1850.05 43
1850.15 39
1850.25 37
1850.35 37
1850.44 38
1850.54 39
1850.64 40
1850.74 40
1850.84 41
1850.94 42
1851.04 43
1851.13 46
1851.23 51
1851.33 58
1851.43 67
1851.53 77
1851.63 86
1851.73 96
1851.82 103
1851.92 110
1852.02 116
1852.12 121
1852.22 126
1852.32 129
1852.42 130
1852.52 127
1852.61 120
1852.71 108
1852.81 93
1852.91 77
1853.01 62
1853.11 51
1853.21 47
1853.30 49
1853.40 57
1853.50 70
1853.60 86
1853.70 102
1853.80 116
1853.90 128
1854.00 139
1854.09 147
1854.19 156
1854.29 163
1854.39 171
1854.49 176
1854.59 177
1854.69 173
1854.79 164
1854.88 151
1854.98 134
1855.08 118
1855.18 103
1855.28 92
1855.38 85
1855.48 82
1855.58 81
1855.67 81
1855.77 80
1855.87 77
1855.97 74
1856.07 71
1856.17 69
1856.27 69
1856.37 72
1856.46 76
1856.56 83
1856.66 91
1856.76 100
1856.86 109
1856.96 117
1857.06 126
1857.16 133
1857.25 139
1857.35 142
1857.45 144
1857.55 143
1857.65 141
1857.75 139
1857.85 139
1857.95 140
1858.05 143
1858.14 147
1858.24 152
1858.34 156
1858.44 158
1858.54 159
1858.64 159
1858.74 158
1858.84 156
1858.93 155
1859.03 154
1859.13 154
1859.23 154
1859.33 154
1859.43 154
1859.53 154
1859.63 152
1859.73 149
1859.82 142
1859.92 132
1860.02 120
1860.12 108
1860.22 98
1860.32 92
1860.42 91
1860.52 95
1860.62 103
1860.71 111
1860.81 116
1860.91 118
1861.01 116
1861.11 111
1861.21 105
1861.31 102
1861.41 103
1861.51 110
1861.60 119
1861.70 130
1861.80 139
1861.90 144
1862.00 144
1862.10 138
1862.20 128
1862.30 118
1862.40 109
1862.49 105
1862.59 105
1862.69 109
1862.79 117
1862.89 128
1862.99 138
1863.09 148
1863.19 155
1863.29 159
1863.39 162
1863.48 161
1863.58 159
1863.68 156
1863.78 153
1863.88 151
1863.98 149
1864.08 147
1864.18 144
1864.28 139
1864.37 132
1864.47 121
1864.57 108
1864.67 96
1864.77 85
1864.87 78
1864.97 77
1865.07 80
1865.17 87
1865.27 96
1865.36 104
1865.46 111
1865.56 115
1865.66 117
1865.76 117
1865.86 116
1865.96 115
1866.06 115
1866.16 116
1866.26 118
1866.36 118
1866.45 119
1866.55 118
1866.65 117
1866.75 116
1866.85 117
1866.95 120
1867.05 125
1867.15 131
1867.25 137
1867.35 140
1867.44 140
1867.54 135
1867.64 128
1867.74 118
1867.84 108
1867.94 99
1868.04 93
1868.14 89
1868.24 86
1868.34 85
1868.44 84
1868.53 81
1868.63 77
1868.73 72
1868.83 65
1868.93 57
1869.03 48
1869.13 38
1869.23 28
1869.33 18
1869.43 8
1869.53 0
1869.63 0
1869.72 0
1869.82 0
1869.92 0
1870.02 0
1870.12 0
1870.22 0
1870.32 0
1870.42 7
1870.52 16
1870.62 28
1870.72 43
1870.81 60
1870.91 77
1871.01 92
1871.11 104
1871.21 111
1871.31 114
1871.41 114
1871.51 111
1871.61 110
1871.71 110
1871.81 114
1871.91 121
1872.00 131
1872.10 142
1872.20 155
1872.30 167
1872.40 176
1872.50 183
1872.60 188
1872.70 191
1872.80 192
1872.90 193
1873.00 193
1873.10 194
1873.20 196
1873.29 198
1873.39 200
1873.49 202
1873.59 204
1873.69 203
1873.79 201
1873.89 195
1873.99 187
1874.09 176
1874.19 163
1874.29 151
1874.39 141
1874.49 134
1874.58 131
1874.68 134
1874.78 140
1874.88 149
1874.98 159
1875.08 166
1875.18 171
1875.28 171
1875.38 167
1875.48 159
1875.58 149
1875.68 140
1875.78 132
1875.88 127
1875.97 125
1876.07 125
1876.17 127
1876.27 129
1876.37 129
1876.47 127
1876.57 123
1876.67 117
1876.77 109
1876.87 101
1876.97 94
1877.07 88
1877.17 85
1877.27 83
1877.37 84
1877.46 87
1877.56 92
1877.66 96
1877.76 99
1877.86 98
1877.96 95
1878.06 88
1878.16 78
1878.26 68
1878.36 58
1878.46 49
1878.56 44
1878.66 40
1878.76 39
1878.86 40
1878.95 44
1879.05 51
1879.15 61
1879.25 73
1879.35 88
1879.45 104
1879.55 119
1879.65 132
1879.75 142
1879.85 148
1879.95 150
1880.05 151
1880.15 149
1880.25 148
1880.35 147
1880.45 148
1880.55 151
1880.64 156
1880.74 161
1880.84 167
1880.94 173
1881.04 177
1881.14 181
1881.24 182
1881.34 182
1881.44 179
1881.54 173
1881.64 166
1881.74 158
1881.84 151
1881.94 145
1882.04 142
1882.14 144
1882.24 149
1882.33 158
1882.43 168
1882.53 179
1882.63 189
1882.73 194
1882.83 196
1882.93 192
1883.03 184
1883.13 172
1883.23 157
1883.33 141
1883.43 127
1883.53 116
1883.63 109
1883.73 107
1883.83 109
1883.93 114
1884.03 119
1884.13 124
1884.23 128
1884.32 131
1884.42 133
1884.52 136
1884.62 140
1884.72 145
1884.82 152
1884.92 159
1885.02 165
1885.12 169
1885.22 171
1885.32 172
1885.42 170
1885.52 168
1885.62 167
1885.72 167
1885.82 168
1885.92 172
1886.02 178
1886.12 186
1886.22 196
1886.32 207
1886.42 217
1886.51 224
1886.61 227
1886.71 225
1886.81 219
1886.91 208
1887.01 194
1887.11 180
1887.21 166
1887.31 153
1887.41 143
1887.51 134
1887.61 128
1887.71 124
1887.81 123
1887.91 125
1888.01 129
1888.11 135
1888.21 141
1888.31 147
1888.41 151
1888.51 153
1888.61 152
1888.71 151
1888.81 149
1888.91 147
1889.00 145
1889.10 143
1889.20 141
1889.30 139
1889.40 137
1889.50 135
1889.60 135
1889.70 136
1889.80 139
1889.90 142
1890.00 145
1890.10 146
1890.20 147
1890.30 146
1890.40 145
1890.50 145
1890.60 147
1890.70 151
1890.80 158
1890.90 167
1891.00 175
1891.10 182
1891.20 186
1891.30 187
1891.40 185
1891.50 180
1891.60 173
1891.70 166
1891.80 160
1891.90 156
1892.00 156
1892.10 159
1892.19 165
1892.29 174
1892.39 184
1892.49 194
1892.59 200
1892.69 201
1892.79 198
1892.89 189
1892.99 178
1893.09 167
1893.19 159
1893.29 157
1893.39 161
1893.49 171
1893.59 184
1893.69 199
1893.79 214
1893.89 225
1893.99 232
1894.09 236
1894.19 237
1894.29 234
1894.39 229
1894.49 222
1894.59 210
1894.69 196
1894.79 179
1894.89 161
1894.99 142
1895.09 123
1895.19 107
1895.29 94
1895.39 83
1895.49 75
1895.59 70
1895.69 67
1895.79 66
1895.89 67
1895.99 68
1896.09 72
1896.19 77
1896.29 84
1896.39 92
1896.49 102
1896.59 112
1896.69 121
1896.78 129
1896.88 134
1896.98 136
1897.08 135
1897.18 132
1897.28 127
1897.38 123
1897.48 119
1897.58 115
1897.68 113
1897.78 111
1897.88 109
1897.98 107
1898.08 105
1898.18 103
1898.28 102
1898.38 101
1898.48 103
1898.58 105
1898.68 108
1898.78 112
1898.88 116
1898.98 120
1899.08 123
1899.18 125
1899.28 126
1899.38 127
1899.48 126
1899.58 125
1899.68 121
1899.78 117
1899.88 112
1899.98 106
1900.08 102
1900.18 102
1900.28 105
1900.38 113
1900.48 123
1900.58 135
1900.68 147
1900.78 157
1900.88 163
1900.98 166
1901.08 165
1901.18 163
1901.28 161
1901.38 159
1901.48 160
1901.58 162
1901.68 165
1901.78 168
1901.88 169
1901.98 168
1902.08 165
1902.18 160
1902.28 155
1902.38 149
1902.48 144
1902.58 140
1902.68 136
1902.78 134
1902.88 132
1902.98 133
1903.08 134
1903.18 136
1903.28 138
1903.38 137
1903.48 132
1903.58 124
1903.68 112
1903.78 96
1903.88 79
1903.98 63
1904.08 50
1904.18 40
1904.28 32
1904.38 28
1904.48 25
1904.58 23
1904.68 23
1904.78 24
1904.88 26
1904.98 30
1905.08 37
1905.18 47
1905.28 59
1905.38 73
1905.48 89
1905.58 104
1905.68 118
1905.78 129
1905.88 135
1905.98 136
1906.08 133
1906.18 126
1906.28 120
1906.38 116
1906.48 118
1906.58 126
1906.68 138
1906.78 152
1906.88 164
1906.98 171
1907.08 172
1907.18 165
1907.28 154
1907.38 140
1907.48 127
1907.58 117
1907.68 113
1907.78 115
1907.88 123
1907.98 136
1908.08 150
1908.18 164
1908.28 176
1908.38 183
1908.48 184
1908.58 177
1908.69 164
1908.79 145
1908.89 122
1908.99 97
1909.09 75
1909.19 58
1909.29 47
1909.39 44
1909.49 47
1909.59 56
1909.69 67
1909.79 79
1909.89 87
1909.99 91
1910.09 89
1910.19 83
1910.29 75
1910.39 66
1910.49 60
1910.59 61
1910.69 70
1910.79 88
1910.89 114
1910.99 146
1911.09 179
1911.19 210
1911.29 234
1911.39 249
1911.49 255
1911.59 253
1911.69 245
1911.79 234
1911.89 222
1911.99 210
1912.09 199
1912.19 189
1912.29 180
1912.39 171
1912.49 162
1912.59 154
1912.69 148
1912.79 143
1912.89 142
1912.99 144
1913.09 149
1913.19 155
1913.30 160
1913.40 163
1913.50 161
1913.60 154
1913.70 142
1913.80 126
1913.90 108
1914.00 91
1914.10 76
1914.20 64
1914.30 54
1914.40 48
1914.50 44
1914.60 41
1914.70 39
1914.80 38
1914.90 38
1915.00 38
1915.10 39
1915.20 39
1915.30 39
1915.40 37
1915.50 34
1915.60 31
1915.70 26
1915.80 23
1915.90 19
1916.00 17
1916.10 16
1916.20 14
1916.30 11
1916.41 8
1916.51 5
1916.61 1
1916.71 0
1916.81 0
1916.91 0
1917.01 0
1917.11 0
1917.21 0
1917.31 0
1917.41 0
1917.51 5
1917.61 15
1917.71 29
1917.81 45
1917.91 62
1918.01 79
1918.11 94
1918.21 106
1918.31 114
1918.41 119
1918.51 123
1918.61 126
1918.71 132
1918.81 140
1918.91 150
1919.02 160
1919.12 168
1919.22 173
1919.32 173
1919.42 168
1919.52 162
1919.62 156
1919.72 151
1919.82 150
1919.92 151
1920.02 153
1920.12 154
1920.22 155
1920.32 153
1920.42 149
1920.52 142
1920.62 134
1920.72 125
1920.82 115
1920.92 105
1921.02 94
1921.12 85
1921.23 76
1921.33 70
1921.43 67
1921.53 67
1921.63 71
1921.73 76
1921.83 83
1921.93 89
1922.03 94
1922.13 97
1922.23 98
1922.33 97
1922.43 94
1922.53 91
1922.63 88
1922.73 86
1922.83 84
1922.93 82
1923.03 79
1923.14 77
1923.24 74
1923.34 71
1923.44 69
1923.54 69
1923.64 70
1923.74 72
1923.84 75
1923.94 77
1924.04 81
1924.14 85
1924.24 90
1924.34 96
1924.44 103
1924.54 111
1924.64 118
1924.74 124
1924.84 129
1924.95 132
1925.05 134
1925.15 134
1925.25 133
1925.35 130
1925.45 124
1925.55 117
1925.65 107
1925.75 97
1925.85 86
1925.95 78
1926.05 73
1926.15 73
1926.25 76
1926.35 82
1926.45 92
1926.55 104
1926.66 118
1926.76 131
1926.86 143
1926.96 154
1927.06 161
1927.16 163
1927.26 161
1927.36 153
1927.46 141
1927.56 127
1927.66 113
1927.76 101
1927.86 92
1927.96 88
1928.06 88
1928.17 92
1928.27 98
1928.37 105
1928.47 110
1928.57 113
1928.67 114
1928.77 113
1928.87 110
1928.97 107
1929.07 103
1929.17 99
1929.27 95
1929.37 90
1929.47 84
1929.57 76
1929.68 66
1929.78 54
1929.88 41
1929.98 27
1930.08 14
1930.18 2
1930.28 0
1930.38 0
1930.48 0
1930.58 0
1930.68 0
1930.78 0
1930.88 0
1930.98 1
1931.09 6
1931.19 10
1931.29 13
1931.39 17
1931.49 23
1931.59 30
1931.69 39
1931.79 50
1931.89 61
1931.99 71
1932.09 77
1932.19 79
1932.29 77
1932.40 72
1932.50 67
1932.60 65
1932.70 66
1932.80 71
1932.90 79
1933.00 90
1933.10 99
1933.20 107
1933.30 112
1933.40 114
1933.50 116
1933.61 117
1933.71 121
1933.81 126
1933.91 133
1934.01 140
1934.11 147
1934.21 153
1934.31 157
1934.41 160
1934.51 162
1934.61 164
1934.71 167
1934.82 170
1934.92 172
1935.02 175
1935.12 178
1935.22 180
1935.32 182
1935.42 185
1935.52 187
1935.62 188
1935.72 188
1935.82 185
1935.92 179
1936.03 171
1936.13 161
1936.23 151
1936.33 142
1936.43 136
1936.53 132
1936.63 129
1936.73 128
1936.83 127
1936.93 126
1937.03 125
1937.14 125
1937.24 126
1937.34 128
1937.44 131
1937.54 132
1937.64 133
1937.74 131
1937.84 127
1937.94 124
1938.04 121
1938.14 120
1938.25 123
1938.35 129
1938.45 138
1938.55 148
1938.65 161
1938.75 174
1938.85 187
1938.95 200
1939.05 211
1939.15 221
1939.25 227
1939.36 229
1939.46 227
1939.56 221
1939.66 211
1939.76 198
1939.86 183
1939.96 167
1940.06 153
1940.16 139
1940.26 128
1940.37 120
1940.47 116
1940.57 114
1940.67 114
1940.77 117
1940.87 119
1940.97 122
1941.07 124
1941.17 124
1941.27 124
1941.38 123
1941.48 122
1941.58 121
1941.68 121
1941.78 121
1941.88 121
1941.98 121
1942.08 122
1942.18 122
1942.28 121
1942.39 120
1942.49 118
1942.59 117
1942.69 115
1942.79 113
1942.89 110
1942.99 107
1943.09 103
1943.19 99
1943.29 93
1943.40 88
1943.50 82
1943.60 78
1943.70 76
1943.80 76
1943.90 80
1944.00 87
1944.10 96
1944.20 106
1944.31 116
1944.41 123
1944.51 127
1944.61 128
1944.71 127
1944.81 124
1944.91 122
1945.01 119
1945.11 118
1945.22 116
1945.32 113
1945.42 109
1945.52 105
1945.62 100
1945.72 96
1945.82 92
1945.92 91
1946.02 91
1946.13 92
1946.23 93
1946.33 93
1946.43 92
1946.53 89
1946.63 85
1946.73 81
1946.83 77
1946.93 75
1947.04 75
1947.14 77
1947.24 81
1947.34 87
1947.44 94
1947.54 100
1947.64 106
1947.74 109
1947.85 108
1947.95 104
1948.05 97
1948.15 87
1948.25 76
1948.35 68
1948.45 63
1948.55 64
1948.65 70
1948.76 80
1948.86 92
1948.96 104
1949.06 114
1949.16 121
1949.26 125
1949.36 128
1949.46 129
1949.57 128
1949.67 125
1949.77 120
1949.87 112
1949.97 104
1950.07 94
1950.17 86
1950.27 81
1950.38 81
1950.48 84
1950.58 89
1950.68 95
1950.78 99
1950.88 100
1950.98 98
1951.08 95
1951.19 93
1951.29 93
1951.39 98
1951.49 107
1951.59 119
1951.69 131
1951.79 142
1951.89 152
1952.00 159
1952.10 165
1952.20 170
1952.30 176
1952.40 181
1952.50 186
1952.60 189
1952.71 190
1952.81 187
1952.91 181
1953.01 173
1953.11 165
1953.21 158
1953.31 154
1953.41 153
1953.52 155
1953.62 162
1953.72 172
1953.82 184
1953.92 197
1954.02 211
1954.12 222
1954.23 230
1954.33 233
1954.43 233
1954.53 230
1954.63 226
1954.73 223
1954.83 222
1954.93 224
1955.04 228
1955.14 233
1955.24 237
1955.34 239
1955.44 238
1955.54 234
1955.64 228
1955.75 221
1955.85 213
1955.95 207
1956.05 202
1956.15 198
1956.25 197
1956.35 197
1956.46 200
1956.56 206
1956.66 216
1956.76 228
1956.86 242
1956.96 255
1957.06 268
1957.17 277
1957.27 283
1957.37 285
1957.47 284
1957.57 281
1957.67 276
1957.77 269
1957.88 261
1957.98 253
1958.08 244
1958.18 237
1958.28 231
1958.38 227
1958.48 224
1958.59 221
1958.69 218
1958.79 212
1958.89 204
1958.99 193
1959.09 180
1959.19 167
1959.30 153
1959.40 139
1959.50 127
1959.60 117
1959.70 110
1959.80 107
1959.90 108
1960.01 114
1960.11 123
1960.21 136
1960.31 149
1960.41 161
1960.51 173
1960.62 182
1960.72 190
1960.82 198
1960.92 204
1961.02 211
1961.12 217
1961.22 223
1961.33 229
1961.43 233
1961.53 236
1961.63 237
1961.73 236
1961.83 232
1961.93 227
1962.04 221
1962.14 215
1962.24 209
1962.34 204
1962.44 202
1962.54 202
1962.65 203
1962.75 205
1962.85 206
1962.95 204
1963.05 199
1963.15 189
1963.26 175
1963.36 157
1963.46 138
1963.56 120
1963.66 105
1963.76 96
1963.86 92
1963.97 94
1964.07 100
1964.17 110
1964.27 121
1964.37 133
1964.47 143
1964.58 152
1964.68 158
1964.78 162
1964.88 163
1964.98 161
1965.08 156
1965.19 149
1965.29 141
1965.39 133
1965.49 126
1965.59 119
1965.69 113
1965.80 107
1965.90 102
1966.00 98
1966.10 97
1966.20 100
1966.30 107
1966.41 119
1966.51 135
1966.61 154
1966.71 172
1966.81 189
1966.91 202
1967.02 210
1967.12 213
1967.22 213
1967.32 208
1967.42 202
1967.52 195
1967.63 188
1967.73 180
1967.83 172
1967.93 163
1968.03 154
1968.13 144
1968.24 134
1968.34 125
1968.44 116
1968.54 111
1968.64 109
1968.74 112
1968.85 118
1968.95 126
1969.05 136
1969.15 146
1969.25 153
1969.35 157
1969.46 158
1969.56 157
1969.66 152
1969.76 146
1969.86 140
1969.97 133
1970.07 127
1970.17 121
1970.27 118
1970.37 117
1970.47 119
1970.58 123
1970.68 130
1970.78 138
1970.88 145
1970.98 151
1971.08 155
1971.19 156
1971.29 154
1971.39 152
1971.49 149
1971.59 149
1971.70 151
1971.80 155
1971.90 162
1972.00 170
1972.10 177
1972.20 180
1972.31 180
1972.41 174
1972.51 165
1972.61 152
1972.71 141
1972.82 131
1972.92 126
1973.02 127
1973.12 133
1973.22 143
1973.32 155
1973.43 167
1973.53 177
1973.63 184
1973.73 187
1973.83 188
1973.94 187
1974.04 184
1974.14 182
1974.24 180
1974.34 178
1974.44 177
1974.55 175
1974.65 173
1974.75 169
1974.85 164
1974.95 156
1975.06 148
1975.16 139
1975.26 131
1975.36 125
1975.46 123
1975.57 125
1975.67 132
1975.77 142
1975.87 153
1975.97 164
1976.08 171
1976.18 174
1976.28 171
1976.38 164
1976.48 154
1976.58 145
1976.69 138
1976.79 134
1976.89 132
1976.99 133
1977.09 133
1977.20 132
1977.30 128
1977.40 123
1977.50 116
1977.60 109
1977.71 104
1977.81 99
1977.91 96
1978.01 92
1978.11 89
1978.22 86
1978.32 84
1978.42 83
1978.52 85
1978.62 90
1978.73 97
1978.83 105
1978.93 111
1979.03 115
1979.13 116
1979.24 113
1979.34 108
1979.44 101
1979.54 96
1979.64 93
1979.75 93
1979.85 97
1979.95 104
1980.05 112
1980.15 119
1980.26 124
1980.36 125
1980.46 120
1980.56 112
1980.66 100
1980.77 88
1980.87 77
1980.97 71
1981.07 70
1981.17 76
1981.28 88
1981.38 104
1981.48 123
1981.58 142
1981.68 158
1981.79 170
1981.89 176
1981.99 177
1982.09 175
1982.19 170
1982.30 165
1982.40 161
1982.50 159
1982.60 158
1982.71 159
1982.81 159
1982.91 158
1983.01 154
1983.11 149
1983.22 143
1983.32 138
1983.42 135
1983.52 136
1983.62 139
1983.73 144
1983.83 151
1983.93 157
1984.03 163
1984.13 170
1984.24 177
1984.34 186
1984.44 196
1984.54 208
1984.65 219
1984.75 229
1984.85 238
1984.95 243
1985.05 246
1985.16 244
1985.26 239
1985.36 230
1985.46 218
1985.56 203
1985.67 185
1985.77 168
1985.87 151
1985.97 137
1986.08 126
1986.18 117
1986.28 110
1986.38 105
1986.48 99
1986.59 93
1986.69 84
1986.79 73
1986.89 61
1986.99 49
1987.10 35
1987.20 22
1987.30 10
1987.40 0
1987.51 0
1987.61 0
1987.71 0
1987.81 0
1987.91 0
1988.02 0
1988.12 0
1988.22 2
1988.32 10
1988.43 16
1988.53 20
1988.63 22
1988.73 22
1988.83 20
1988.94 17
1989.04 14
1989.14 10
1989.24 8
1989.35 8
1989.45 9
1989.55 11
1989.65 14
1989.75 17
1989.86 20
1989.96 23
1990.06 25
1990.16 28
1990.27 33
1990.37 39
1990.47 46
1990.57 56
1990.68 65
1990.78 73
1990.88 78
1990.98 80
1991.08 79
1991.19 75
1991.29 69
1991.39 64
1991.49 60
1991.60 59
1991.70 61
1991.80 66
1991.90 75
1992.01 87
1992.11 102
1992.21 118
1992.31 134
1992.41 148
1992.52 160
1992.62 168
1992.72 171
1992.82 170
1992.93 166
1993.03 162
1993.13 159
1993.23 159
1993.34 162
1993.44 168
1993.54 176
1993.64 186
1993.75 196
1993.85 205
1993.95 213
1994.05 218
1994.15 221
1994.26 222
1994.36 221
1994.46 220
1994.56 219
1994.67 219
1994.77 219
1994.87 221
1994.97 221
1995.08 218
1995.18 212
1995.28 201
1995.38 185
1995.49 165
1995.59 143
1995.69 122
1995.79 107
1995.90 98
1996.00 97
1996.10 103
1996.20 114
1996.31 128
1996.41 140
1996.51 150
1996.61 159
1996.71 166
1996.82 174
1996.92 185
1997.02 197
1997.12 212
1997.23 228
1997.33 242
1997.43 255
1997.53 264
1997.64 270
1997.74 271
1997.84 267
1997.94 257
1998.05 244
1998.15 226
1998.25 207
1998.35 189
1998.46 173
1998.56 163
1998.66 160
1998.76 162
1998.87 170
1998.97 181
1999.07 193
1999.17 205
1999.28 213
1999.38 218
1999.48 218
1999.58 215
1999.69 210
1999.79 203
1999.89 195
1999.99 187
2000.10 179
2000.20 171
2000.30 162
2000.40 153
2000.51 144
2000.61 136
2000.71 129
2000.81 125
2000.92 123
2001.02 123
2001.12 125
2001.22 128
2001.33 132
2001.43 136
2001.53 142
2001.64 149
2001.74 157
2001.84 165
2001.94 173
2002.05 179
2002.15 182
2002.25 182
2002.35 177
2002.46 169
2002.56 157
2002.66 144
2002.76 131
2002.87 119
2002.97 111
2003.07 108
2003.17 108
2003.28 112
2003.38 117
2003.48 121
2003.58 121
2003.69 117
2003.79 107
2003.89 94
2003.99 78
2004.10 63
2004.20 52
2004.30 45
2004.41 45
2004.51 50
2004.61 59
2004.71 70
2004.82 80
2004.92 88
2005.02 92
2005.12 93
2005.23 89
2005.33 84
2005.43 77
2005.53 71
2005.64 65
2005.74 62
2005.84 61
2005.95 62
2006.05 63
2006.15 64
2006.25 63
2006.36 60
2006.46 56
2006.56 52
2006.66 48
2006.77 47
2006.87 50
2006.97 56
2007.08 65
2007.18 75
2007.28 84
2007.38 91
2007.49 94
2007.59 93
2007.69 89
2007.79 82
2007.90 74
2008.00 67
2008.10 61
2008.20 58
2008.31 57
2008.41 60
2008.51 64
2008.62 71
2008.72 77
2008.82 82
2008.92 84
2009.03 83
2009.13 81
2009.23 77
2009.34 75
2009.44 76
2009.54 81
2009.64 91
2009.75 105
2009.85 120
2009.95 134
2010.05 146
2010.16 153
2010.26 155
2010.36 152
2010.47 148
2010.57 143
2010.67 140
2010.77 140
2010.88 143
2010.98 148
2011.08 153
2011.19 156
2011.29 156
2011.39 151
2011.49 142
2011.60 131
2011.70 117
2011.80 103
2011.91 89
2012.01 75
2012.11 61
2012.21 46
2012.32 31
2012.42 17
2012.52 5
2012.63 0
2012.73 0
2012.83 0
2012.93 5
2013.04 17
2013.14 32
2013.24 48
2013.35 65
2013.45 80
2013.55 94
2013.65 105
2013.76 115
2013.86 121
2013.96 123
2014.07 121
2014.17 115
2014.27 106
2014.37 96
2014.48 86
2014.58 77
2014.68 71
2014.79 66
2014.89 64
2014.99 64
2015.09 63
2015.20 62
2015.30 61
2015.40 59
2015.51 56
2015.61 51
2015.71 43
2015.81 34
2015.92 23
2016.02 13
2016.12 6
2016.23 2
2016.33 3
2016.43 10
2016.54 21
2016.64 35
2016.74 50
2016.84 63
2016.95 73
2017.05 79
2017.15 80
2017.26 79
2017.36 75
2017.46 70
2017.56 66
2017.67 63
2017.77 61
2017.87 59
2017.98 59
2018.08 58
2018.18 59
2018.29 59
2018.39 60
2018.49 62
2018.59 66
2018.70 71
2018.80 79
2018.90 87
2019.01 95
2019.11 102
2019.21 107
2019.32 110
2019.42 109
2019.52 106
2019.62 101
2019.73 95
2019.83 88
2019.93 81
2020.04 75
2020.14 70
2020.24 67
2020.35 65
2020.45 63
2020.55 62
2020.66 61
2020.76 62
2020.86 63
2020.96 65
2021.07 68
2021.17 70
2021.27 70
2021.38 66
2021.48 58
2021.58 46
2021.69 30
2021.79 13
2021.89 0
2022.00 0
2022.10 0
2022.20 0
2022.30 0
2022.41 2
2022.51 20
2022.61 39
2022.72 57
2022.82 72
2022.92 81
2023.03 85
2023.13 84
2023.23 79
2023.34 70
2023.44 60
2023.54 49
2023.65 39
2023.75 30
2023.85 23
2023.95 18
2024.06 14
2024.16 11
2024.26 10
2024.37 8
2024.47 5
2024.57 2
2024.68 0
2024.78 0
2024.88 0
2024.99 0
2025.09 0
2025.19 0
2025.30 0
2025.40 3
2025.50 18
2025.61 35
2025.71 52
2025.81 68
2025.91 80
2026.02 86
2026.12 86
2026.22 81
2026.33 74
2026.43 66
2026.53 61
2026.64 59
2026.74 61
2026.84 66
2026.95 72
2027.05 78
2027.15 83
2027.26 85
2027.36 83
2027.46 80
2027.57 74
2027.67 67
2027.77 59
2027.88 53
2027.98 49
2028.08 49
2028.19 52
2028.29 59
2028.39 69
2028.50 79
2028.60 89
2028.70 96
2028.80 99
2028.91 99
2029.01 96
2029.11 92
2029.22 88
2029.32 85
2029.42 83
2029.53 82
2029.63 82
2029.73 81
2029.84 79
2029.94 75
2030.04 71
2030.15 65
2030.25 61
2030.35 61
2030.46 66
2030.56 76
2030.66 92
2030.77 111
2030.87 133
2030.97 154
2031.08 171
2031.18 183
2031.28 190
2031.39 194
2031.49 194
2031.59 194
2031.70 196
2031.80 200
2031.90 207
2032.01 214
2032.11 220
2032.21 223
2032.32 222
2032.42 217
2032.52 207
2032.63 194
2032.73 181
2032.83 169
2032.94 160
2033.04 153
2033.14 149
2033.25 146
2033.35 144
2033.45 142
2033.56 138
2033.66 133
2033.76 128
2033.87 123
2033.97 120
2034.07 119
2034.18 121
2034.28 125
2034.38 131
2034.49 137
2034.59 141
2034.70 142
2034.80 137
2034.90 127
2035.01 112
2035.11 94
2035.21 74
2035.32 55
2035.42 38
2035.52 23
2035.63 11
2035.73 3
2035.83 0
2035.94 0
2036.04 0
2036.14 0
2036.25 1
2036.35 8
2036.45 14
2036.56 21
2036.66 26
2036.76 29
2036.87 30
2036.97 30
2037.07 29
2037.18 29
2037.28 31
2037.38 35
2037.49 42
2037.59 52
2037.70 64
2037.80 78
2037.90 91
2038.01 103
2038.11 114
2038.21 125
2038.32 135
2038.42 146
2038.52 157
2038.63 170
2038.73 184
2038.83 196
2038.94 206
2039.04 211
2039.14 211
2039.25 204
2039.35 192
2039.45 175
2039.56 157
2039.66 138
2039.77 121
2039.87 108
2039.97 97
2040.08 90
2040.18 84
2040.28 78
2040.39 74
2040.49 72
2040.59 70
2040.70 70
2040.80 72
2040.90 75
2041.01 77
2041.11 80
2041.22 81
2041.32 81
2041.42 81
2041.53 82
2041.63 82
2041.73 82
2041.84 81
2041.94 77
2042.04 72
2042.15 65
2042.25 57
2042.35 51
2042.46 48
2042.56 49
2042.67 54
2042.77 63
2042.87 75
2042.98 87
2043.08 98
2043.18 105
2043.29 109
2043.39 110
2043.49 108
2043.60 105
2043.70 101
2043.81 96
2043.91 91
2044.01 85
2044.12 77
2044.22 68
2044.32 58
2044.43 48
2044.53 40
2044.63 36
2044.74 35
2044.84 37
2044.95 39
2045.05 42
2045.15 43
2045.26 41
2045.36 37
2045.46 32
2045.57 28
2045.67 26
2045.78 26
2045.88 26
2045.98 28
2046.09 29
2046.19 28
2046.29 25
2046.40 22
2046.50 18
2046.60 15
2046.71 12
2046.81 10
2046.92 9
2047.02 8
2047.12 9
2047.23 11
2047.33 15
2047.43 22
2047.54 33
2047.64 48
2047.75 65
2047.85 84
2047.95 103
2048.06 118
2048.16 127
2048.26 130
2048.37 125
2048.47 114
2048.58 99
2048.68 81
2048.78 63
2048.89 48
2048.99 37
2049.09 31
2049.20 29
2049.30 30
2049.41 33
2049.51 37
2049.61 41
2049.72 43
2049.82 44
2049.93 44
2050.03 42
2050.13 41
2050.24 41
2050.34 41
2050.44 42
2050.55 43
2050.65 46
2050.76 48
2050.86 49
2050.96 51
2051.07 51
2051.17 51
2051.27 50
2051.38 49
2051.48 46
2051.59 42
2051.69 37
2051.79 29
2051.90 20
2052.00 11
2052.11 4
2052.21 1
2052.31 1
2052.42 6
2052.52 14
2052.62 22
2052.73 27
2052.83 29
2052.94 26
2053.04 20
2053.14 13
2053.25 6
2053.35 1
2053.46 0
2053.56 1
2053.66 3
2053.77 3
2053.87 2
2053.98 0
2054.08 0
2054.18 0
2054.29 0
2054.39 0
2054.49 0
2054.60 4
2054.70 14
2054.81 27
2054.91 42
2055.01 59
2055.12 75
2055.22 90
2055.33 103
2055.43 112
2055.53 117
2055.64 119
2055.74 116
2055.85 111
2055.95 103
2056.05 92
2056.16 80
2056.26 66
2056.37 54
2056.47 43
2056.57 36
2056.68 33
2056.78 35
2056.89 41
2056.99 50
2057.09 61
2057.20 72
2057.30 82
2057.41 89
2057.51 94
2057.61 95
2057.72 93
2057.82 88
2057.93 82
2058.03 74
2058.13 66
2058.24 58
2058.34 50
2058.45 43
2058.55 36
2058.65 29
2058.76 22
2058.86 17
2058.97 13
2059.07 11
2059.17 12
2059.28 14
2059.38 16
2059.49 17
2059.59 16
2059.69 14
2059.80 10
2059.90 6
2060.01 1
2060.11 0
2060.21 0
2060.32 0
2060.42 0
2060.53 0
2060.63 0
2060.73 0
2060.84 0
2060.94 2
2061.05 8
2061.15 13
2061.25 17
2061.36 18
2061.46 18
2061.57 17
2061.67 18
2061.78 21
2061.88 27
2061.98 35
2062.09 43
2062.19 51
2062.30 57
2062.40 61
2062.50 62
2062.61 62
2062.71 62
2062.82 63
2062.92 66
2063.02 70
2063.13 73
2063.23 74
2063.34 72
2063.44 66
2063.55 58
2063.65 49
2063.75 40
2063.86 32
2063.96 27
2064.07 25
2064.17 27
2064.27 32
2064.38 39
2064.48 46
2064.59 53
2064.69 58
2064.80 62
2064.90 63
2065.00 62
2065.11 59
2065.21 56
2065.32 52
2065.42 49
2065.52 48
2065.63 50
2065.73 53
2065.84 57
2065.94 61
2066.05 65
2066.15 68
2066.25 68
2066.36 66
2066.46 63
2066.57 59
2066.67 56
2066.77 54
2066.88 53
2066.98 55
2067.09 58
2067.19 63
2067.30 67
2067.40 70
2067.50 70
2067.61 67
2067.71 61
2067.82 52
2067.92 41
2068.03 31
2068.13 22
2068.23 16
2068.34 13
2068.44 12
2068.55 13
2068.65 15
2068.76 18
2068.86 22
2068.96 26
2069.07 34
2069.17 43
2069.28 54
2069.38 65
2069.49 77
2069.59 88
2069.69 97
2069.80 104
2069.90 108
2070.01 108
2070.11 107
2070.22 103
2070.32 98
2070.42 92
2070.53 86
2070.63 82
2070.74 78
2070.84 77
2070.95 76
2071.05 76
2071.15 78
2071.26 82
2071.36 88
2071.47 97
2071.57 108
2071.68 120
2071.78 132
2071.89 142
2071.99 148
2072.09 150
2072.20 149
2072.30 145
2072.41 139
2072.51 135
2072.62 132
2072.72 131
2072.82 129
2072.93 127
2073.03 123
2073.14 117
2073.24 109
2073.35 101
2073.45 95
2073.56 92
2073.66 92
2073.76 95
2073.87 98
2073.97 100
2074.08 100
2074.18 97
2074.29 92
2074.39 86
2074.49 81
2074.60 77
2074.70 75
2074.81 74
2074.91 72
2075.02 71
2075.12 69
2075.23 67
2075.33 65
2075.43 63
2075.54 61
2075.64 59
2075.75 57
2075.85 53
2075.96 48
2076.06 43
2076.17 37
2076.27 34
2076.37 32
2076.48 34
2076.58 39
2076.69 47
2076.79 57
2076.90 67
2077.00 76
2077.11 82
2077.21 84
2077.32 83
2077.42 78
2077.52 71
2077.63 63
2077.73 57
2077.84 52
2077.94 51
2078.05 55
2078.15 63
2078.26 74
2078.36 89
2078.46 104
2078.57 118
2078.67 130
2078.78 140
2078.88 147
2078.99 151
2079.09 152
2079.20 152
2079.30 149
2079.41 144
2079.51 136
2079.61 127
2079.72 116
2079.82 105
2079.93 96
2080.03 90
2080.14 87
2080.24 87
2080.35 91
2080.45 96
2080.56 102
2080.66 108
2080.76 112
2080.87 114
2080.97 116
2081.08 117
2081.18 120
2081.29 124
2081.39 129
2081.50 135
2081.60 141
2081.71 145
2081.81 146
2081.92 144
2082.02 140
2082.12 134
2082.23 128
2082.33 122
2082.44 118
2082.54 115
2082.65 112
2082.75 109
2082.86 105
2082.96 99
2083.07 93
2083.17 88
2083.28 83
2083.38 80
2083.48 77
2083.59 76
2083.69 73
2083.80 70
2083.90 65
2084.01 59
2084.11 52
2084.22 45
2084.32 39
2084.43 33
2084.53 29
2084.64 26
2084.74 24
2084.85 24
2084.95 25
2085.05 27
2085.16 30
2085.26 34
2085.37 37
2085.47 39
2085.58 38
2085.68 34
2085.79 27
2085.89 19
2086.00 11
2086.10 5
2086.21 2
2086.31 2
2086.42 4
2086.52 8
2086.63 12
2086.73 15
2086.83 15
2086.94 13
2087.04 8
2087.15 3
2087.25 0
2087.36 0
2087.46 0
2087.57 0
2087.67 0
2087.78 0
2087.88 0
2087.99 0
2088.09 5
2088.20 15
2088.30 26
2088.41 39
2088.51 55
2088.62 72
2088.72 88
2088.82 102
2088.93 111
2089.03 115
2089.14 113
2089.24 104
2089.35 89
2089.45 72
2089.56 56
2089.66 42
2089.77 33
2089.87 29
2089.98 29
2090.08 31
2090.19 34
2090.29 34
2090.40 31
2090.50 26
2090.61 18
2090.71 9
2090.82 0
2090.92 0
2091.03 0
2091.13 0
2091.24 0
2091.34 0
2091.45 0
2091.55 0
2091.65 5
2091.76 11
2091.86 18
2091.97 24
2092.07 30
2092.18 37
2092.28 45
2092.39 53
2092.49 62
2092.60 69
2092.70 76
2092.81 80
2092.91 82
2093.02 83
2093.12 84
2093.23 85
2093.33 86
2093.44 88
2093.54 91
2093.65 95
2093.75 98
2093.86 101
2093.96 105
2094.07 109
2094.17 115
2094.28 122
2094.38 131
2094.49 139
2094.59 147
2094.70 153
2094.80 156
2094.91 156
2095.01 153
2095.12 148
2095.22 142
2095.33 135
2095.43 129
2095.54 124
2095.64 119
2095.75 116
2095.85 114
2095.96 113
2096.06 113
2096.17 115
2096.27 119
2096.38 124
2096.48 128
2096.59 132
2096.69 134
2096.80 134
2096.90 131
2097.01 125
2097.11 118
2097.22 109
2097.32 99
2097.43 88
2097.53 76
2097.64 65
2097.74 55
2097.85 47
2097.95 42
2098.06 41
2098.16 45
2098.27 52
2098.37 62
2098.48 72
2098.58 80
2098.69 84
2098.79 81
2098.90 72
2099.00 56
2099.11 36
2099.21 15
2099.32 0
2099.42 0
2099.53 0
2099.63 0
2099.74 0
2099.84 0
2099.95 0
2100.05 0
2100.16 3
2100.26 20
2100.37 37
2100.47 52
2100.58 63
2100.68 70
2100.79 73
2100.89 74
2101.00 74
2101.10 75
2101.21 79
2101.31 83
2101.42 89
2101.52 95
2101.63 99
2101.73 101
2101.84 101
2101.94 97
2102.05 93
2102.15 87
2102.26 82
2102.36 77
2102.47 71
2102.57 66
2102.68 59
2102.78 51
2102.89 43
2102.99 35
2103.10 29
2103.20 26
2103.31 27
2103.41 31
2103.52 37
2103.62 43
2103.73 48
2103.84 51
2103.94 50
2104.05 47
2104.15 43
2104.26 38
2104.36 34
2104.47 30
2104.57 28
2104.68 26
2104.78 25
2104.89 24
2104.99 24
2105.10 24
2105.20 25
2105.31 28
2105.41 31
2105.52 34
2105.62 37
2105.73 41
2105.83 45
2105.94 49
2106.04 54
2106.15 60
2106.25 65
2106.36 71
2106.46 75
2106.57 76
2106.68 74
2106.78 68
2106.89 57
2106.99 45
2107.10 31
2107.20 20
2107.31 12
2107.41 11
2107.52 15
2107.62 26
2107.73 40
2107.83 55
2107.94 70
2108.04 83
2108.15 92
2108.25 100
2108.36 107
2108.46 114
2108.57 123
2108.68 131
2108.78 141
2108.89 150
2108.99 157
2109.10 162
2109.20 164
2109.31 165
2109.41 164
2109.52 162
2109.62 161
2109.73 160
2109.83 159
2109.94 159
2110.04 158
2110.15 158
2110.25 160
2110.36 164
2110.47 171
2110.57 182
2110.68 195
2110.78 211
2110.89 227
2110.99 242
2111.10 254
2111.20 263
2111.31 268
2111.41 272
2111.52 273
2111.62 273
2111.73 271
2111.83 266
2111.94 258
2112.05 246
2112.15 231
2112.26 215
2112.36 200
2112.47 189
2112.57 183
2112.68 183
2112.78 189
2112.89 197
2112.99 206
2113.10 212
2113.20 215
2113.31 211
2113.42 203
2113.52 190
2113.63 176
2113.73 161
2113.84 146
2113.94 134
2114.05 125
2114.15 120
2114.26 118
2114.36 119
2114.47 123
2114.57 130
2114.68 137
2114.79 144
2114.89 150
2115.00 154
2115.10 157
2115.21 157
2115.31 156
2115.42 154
2115.52 149
2115.63 143
2115.73 135
2115.84 125
2115.95 116
2116.05 109
2116.16 104
2116.26 102
2116.37 103
2116.47 106
2116.58 110
2116.68 115
2116.79 119
2116.89 122
2117.00 124
2117.11 123
2117.21 120
2117.32 115
2117.42 108
2117.53 99
2117.63 90
2117.74 82
2117.84 76
2117.95 72
2118.06 71
2118.16 71
2118.27 73
2118.37 76
2118.48 79
2118.58 83
2118.69 86
2118.79 89
2118.90 90
2119.00 90
2119.11 87
2119.22 82
2119.32 75
2119.43 67
2119.53 60
2119.64 54
2119.74 51
2119.85 49
2119.95 50
2120.06 52
2120.17 53
2120.27 54
2120.38 53
2120.48 52
2120.59 49
2120.69 48
2120.80 47
2120.90 49
2121.01 52
2121.12 57
2121.22 63
2121.33 68
2121.43 72
2121.54 75
2121.64 76
2121.75 76
2121.86 76
2121.96 78
2122.07 81
2122.17 85
2122.28 90
2122.38 95
2122.49 101
2122.59 106
2122.70 113
2122.81 122
2122.91 132
2123.02 144
2123.12 157
2123.23 169
2123.33 178
2123.44 184
2123.55 187
2123.65 187
2123.76 185
2123.86 180
2123.97 173
2124.07 164
2124.18 153
2124.28 138
2124.39 122
2124.50 106
2124.60 91
2124.71 81
2124.81 76
2124.92 77
2125.02 83
2125.13 91
2125.24 99
2125.34 106
2125.45 110
2125.55 111
2125.66 109
2125.76 106
2125.87 103
2125.98 101
2126.08 99
2126.19 97
2126.29 94
2126.40 90
2126.50 86
2126.61 82
2126.72 78
2126.82 75
2126.93 74
2127.03 75
2127.14 75
2127.24 75
2127.35 74
2127.46 70
2127.56 66
2127.67 59
2127.77 52
2127.88 46
2127.98 42
2128.09 39
2128.20 38
2128.30 38
2128.41 40
2128.51 40
2128.62 39
2128.72 35
2128.83 28
2128.94 17
2129.04 3
2129.15 0
2129.25 0
2129.36 0
2129.47 0
2129.57 0
2129.68 0
2129.78 0
2129.89 4
2129.99 19
2130.10 34
2130.21 46
2130.31 58
2130.42 69
2130.52 83
2130.63 98
2130.74 115
2130.84 131
2130.95 146
2131.05 156
2131.16 162
2131.26 163
2131.37 160
2131.48 155
2131.58 149
2131.69 143
2131.79 138
2131.90 135
2132.01 132
2132.11 130
2132.22 127
2132.32 124
2132.43 120
2132.53 114
2132.64 108
2132.75 102
2132.85 97
2132.96 93
2133.06 92
2133.17 92
2133.28 93
2133.38 93
2133.49 91
2133.59 84
2133.70 75
2133.81 64
2133.91 53
2134.02 44
2134.12 39
2134.23 39
2134.33 43
2134.44 49
2134.55 53
2134.65 55
2134.76 51
2134.86 44
2134.97 34
2135.08 23
2135.18 15
2135.29 11
2135.39 13
2135.50 19
2135.61 30
2135.71 40
2135.82 50
2135.92 56
2136.03 58
2136.14 58
2136.24 57
2136.35 56
2136.45 57
2136.56 62
2136.67 70
2136.77 82
2136.88 97
2136.98 115
2137.09 134
2137.20 154
2137.30 174
2137.41 194
2137.51 210
2137.62 222
2137.73 228
2137.83 226
2137.94 216
2138.04 199
2138.15 177
2138.26 152
2138.36 127
2138.47 104
2138.57 87
2138.68 75
2138.79 69
2138.89 69
2139.00 72
2139.10 79
2139.21 87
2139.32 96
2139.42 104
2139.53 111
2139.63 116
2139.74 117
2139.85 116
2139.95 109
2140.06 99
2140.16 86
2140.27 72
2140.38 58
2140.48 47
2140.59 39
2140.69 36
2140.80 37
2140.91 39
2141.01 42
2141.12 43
2141.22 44
2141.33 42
2141.44 39
2141.54 36
2141.65 32
2141.76 29
2141.86 27
2141.97 24
2142.07 20
2142.18 16
2142.29 11
2142.39 6
2142.50 3
2142.60 3
2142.71 7
2142.82 15
2142.92 28
2143.03 45
2143.13 63
2143.24 80
2143.35 97
2143.45 111
2143.56 125
2143.67 138
2143.77 153
2143.88 170
2143.98 188
2144.09 206
2144.20 222
2144.30 234
2144.41 239
2144.51 239
2144.62 233
2144.73 224
2144.83 214
2144.94 205
2145.05 197
2145.15 190
2145.26 185
2145.36 182
2145.47 180
2145.58 181
2145.68 185
2145.79 192
2145.90 202
2146.00 215
2146.11 230
2146.21 245
2146.32 259
2146.43 270
2146.53 278
2146.64 283
2146.74 285
2146.85 284
2146.96 280
2147.06 273
2147.17 264
2147.28 253
2147.38 241
2147.49 229
2147.59 218
2147.70 210
2147.81 206
2147.91 205
2148.02 209
2148.13 217
2148.23 227
2148.34 238
2148.44 248
2148.55 256
2148.66 260
2148.76 261
2148.87 260
2148.98 257
2149.08 254
2149.19 251
2149.29 249
2149.40 246
2149.51 244
2149.61 241
2149.72 238
2149.83 234
2149.93 230
2150.04 225
2150.15 220
2150.25 214
2150.36 207
2150.46 200
2150.57 194
2150.68 188
2150.78 185
2150.89 182
2151.00 180
2151.10 178
2151.21 176
2151.31 171
2151.42 165
2151.53 157
2151.63 148
2151.74 139
2151.85 132
2151.95 127
2152.06 124
2152.17 124
2152.27 125
2152.38 126
2152.48 128
2152.59 129
2152.70 131
2152.80 133
2152.91 136
2153.02 139
2153.12 141
2153.23 141
2153.34 137
2153.44 130
2153.55 119
2153.65 107
2153.76 94
2153.87 83
2153.97 74
2154.08 68
2154.19 65
2154.29 63
2154.40 61
2154.51 58
2154.61 54
2154.72 49
2154.83 45
2154.93 41
2155.04 40
2155.14 40
2155.25 42
2155.36 45
2155.46 48
2155.57 50
2155.68 49
2155.78 47
2155.89 43
2156.00 38
2156.10 32
2156.21 26
2156.32 21
2156.42 16
2156.53 12
2156.63 10
2156.74 7
2156.85 4
2156.95 0
2157.06 0
2157.17 0
2157.27 0
2157.38 0
2157.49 0
2157.59 0
2157.70 0
2157.81 12
2157.91 24
2158.02 34
2158.13 41
2158.23 47
2158.34 51
2158.45 56
2158.55 60
2158.66 66
2158.76 73
2158.87 79
2158.98 85
2159.08 89
2159.19 92
2159.30 93
2159.40 94
2159.51 94
2159.62 93
2159.72 93
2159.83 91
2159.94 89
2160.04 86
2160.15 81
2160.26 76
2160.36 71
2160.47 65
2160.58 61
2160.68 58
2160.79 56
2160.90 57
2161.00 60
2161.11 65
2161.22 72
2161.32 79
2161.43 84
2161.54 88
2161.64 91
2161.75 92
2161.85 95
2161.96 99
2162.07 106
2162.17 117
2162.28 132
2162.39 149
2162.49 166
2162.60 182
2162.71 196
2162.81 206
2162.92 213
2163.03 215
2163.13 215
2163.24 211
2163.35 204
2163.45 195
2163.56 184
2163.67 173
2163.77 161
2163.88 152
2163.99 146
2164.09 143
2164.20 144
2164.31 146
2164.41 148
2164.52 149
2164.63 145
2164.73 138
2164.84 127
2164.95 112
2165.05 96
2165.16 81
2165.27 66
2165.37 54
2165.48 44
2165.59 35
2165.69 28
2165.80 23
2165.91 18
2166.01 14
2166.12 10
2166.23 7
2166.33 4
2166.44 1
2166.55 0
2166.65 0
2166.76 0
2166.87 0
2166.97 0
2167.08 2
2167.19 8
2167.29 15
2167.40 22
2167.51 28
2167.61 31
2167.72 31
2167.83 31
2167.94 29
2168.04 29
2168.15 31
2168.26 35
2168.36 41
2168.47 46
2168.58 49
2168.68 47
2168.79 42
2168.90 33
2169.00 22
2169.11 12
2169.22 4
2169.32 0
2169.43 0
2169.54 0
2169.64 0
2169.75 0
2169.86 0
2169.96 0
2170.07 0
2170.18 0
2170.28 0
2170.39 0
2170.50 7
2170.60 15
2170.71 24
2170.82 33
2170.92 41
2171.03 48
2171.14 53
2171.25 56
2171.35 59
2171.46 60
2171.57 60
2171.67 60
2171.78 60
2171.89 59
2171.99 57
2172.10 54
2172.21 50
2172.31 46
2172.42 42
2172.53 39
2172.63 38
2172.74 40
2172.85 44
2172.95 49
2173.06 55
2173.17 60
2173.28 64
2173.38 67
2173.49 69
2173.60 70
2173.70 71
2173.81 72
2173.92 73
2174.02 73
2174.13 71
2174.24 68
2174.34 61
2174.45 52
2174.56 40
2174.67 27
2174.77 15
2174.88 5
2174.99 0
2175.09 0
2175.20 0
2175.31 4
2175.41 7
2175.52 8
2175.63 7
2175.73 3
2175.84 0
2175.95 0
2176.06 0
2176.16 0
2176.27 0
2176.38 3
2176.48 14
2176.59 27
2176.70 41
2176.80 52
2176.91 58
2177.02 59
2177.12 54
2177.23 44
2177.34 31
2177.45 17
2177.55 6
2177.66 0
2177.77 0
2177.87 5
2177.98 15
2178.09 25
2178.19 34
2178.30 39
2178.41 39
2178.52 33
2178.62 24
2178.73 12
2178.84 0
2178.94 0
2179.05 0
2179.16 0
2179.26 0
2179.37 0
2179.48 0
2179.59 8
2179.69 22
2179.80 36
2179.91 48
2180.01 58
2180.12 64
2180.23 68
2180.34 68
2180.44 66
2180.55 63
2180.66 61
2180.76 62
2180.87 65
2180.98 72
2181.08 80
2181.19 90
2181.30 97
2181.41 102
2181.51 103
2181.62 100
2181.73 92
2181.83 83
2181.94 74
2182.05 65
2182.16 59
2182.26 55
2182.37 53
2182.48 51
2182.58 50
2182.69 47
2182.80 43
2182.91 39
2183.01 35
2183.12 34
2183.23 36
2183.33 41
2183.44 48
2183.55 56
2183.66 63
2183.76 69
2183.87 74
2183.98 79
2184.08 86
2184.19 96
2184.30 108
2184.41 124
2184.51 142
2184.62 160
2184.73 176
2184.83 189
2184.94 197
2185.05 200
2185.16 198
2185.26 191
2185.37 182
2185.48 171
2185.58 159
2185.69 149
2185.80 140
2185.91 133
2186.01 127
2186.12 123
2186.23 118
2186.33 112
2186.44 103
2186.55 94
2186.66 83
2186.76 73
2186.87 64
2186.98 57
2187.08 52
2187.19 48
2187.30 44
2187.41 38
2187.51 31
2187.62 22
2187.73 14
2187.84 8
2187.94 4
2188.05 5
2188.16 9
2188.26 16
2188.37 26
2188.48 35
2188.59 45
2188.69 54
2188.80 62
2188.91 71
2189.01 79
2189.12 86
2189.23 91
2189.34 93
2189.44 91
2189.55 85
2189.66 75
2189.77 62
2189.87 47
2189.98 31
2190.09 16
2190.19 4
2190.30 0
2190.41 0
2190.52 0
2190.62 0
2190.73 6
2190.84 19
2190.95 34
2191.05 47
2191.16 56
2191.27 60
2191.38 58
2191.48 52
2191.59 43
2191.70 34
2191.80 27
2191.91 22
2192.02 21
2192.13 23
2192.23 29
2192.34 37
2192.45 47
2192.56 58
2192.66 69
2192.77 77
2192.88 81
2192.99 81
2193.09 77
2193.20 72
2193.31 66
2193.41 63
2193.52 62
2193.63 66
2193.74 71
2193.84 76
2193.95 80
2194.06 82
2194.17 82
2194.27 79
2194.38 73
2194.49 64
2194.60 54
2194.70 42
2194.81 29
2194.92 14
2195.03 0
2195.13 0
2195.24 0
2195.35 0
2195.46 0
2195.56 0
2195.67 0
2195.78 1
2195.89 8
2195.99 13
2196.10 16
2196.21 16
2196.31 15
2196.42 14
2196.53 12
2196.64 10
2196.74 8
2196.85 6
2196.96 6
2197.07 8
2197.17 13
2197.28 21
2197.39 32
2197.50 44
2197.60 55
2197.71 62
2197.82 66
2197.93 64
2198.03 60
2198.14 54
2198.25 49
2198.36 47
2198.46 47
2198.57 50
2198.68 53
2198.79 55
2198.89 55
2199.00 54
2199.11 52
2199.22 51
2199.32 52
2199.43 54
2199.54 58
2199.65 61
2199.75 62
2199.86 61
2199.97 57
2200.08 51
2200.18 45
2200.29 40
2200.40 37
2200.51 37
2200.61 39
2200.72 42
2200.83 46
2200.94 48
2201.04 47
2201.15 45
2201.26 40
2201.37 35
2201.48 31
2201.58 30
2201.69 33
2201.80 40
2201.91 53
2202.01 69
2202.12 88
2202.23 108
2202.34 127
2202.44 146
2202.55 162
2202.66 174
2202.77 183
2202.87 189
2202.98 191
2203.09 189
2203.20 185
2203.30 178
2203.41 168
2203.52 157
2203.63 144
2203.73 129
2203.84 114
2203.95 100
2204.06 86
2204.17 77
2204.27 72
2204.38 72
2204.49 78
2204.60 87
2204.70 97
2204.81 106
2204.92 111
2205.03 113
2205.13 112
2205.24 108
2205.35 104
2205.46 101
2205.56 99
2205.67 100
2205.78 101
2205.89 102
2206.00 102
2206.10 100
2206.21 97
2206.32 94
2206.43 93
2206.53 95
2206.64 99
2206.75 107
2206.86 115
2206.96 122
2207.07 128
2207.18 131
2207.29 131
2207.40 129
2207.50 126
2207.61 124
2207.72 122
2207.83 122
2207.93 121
2208.04 118
2208.15 112
2208.26 103
2208.36 90
2208.47 75
2208.58 60
2208.69 46
2208.80 34
2208.90 26
2209.01 21
2209.12 18
2209.23 15
2209.33 13
2209.44 11
2209.55 9
2209.66 8
2209.77 10
2209.87 12
2209.98 16
2210.09 19
2210.20 19
2210.30 16
2210.41 10
2210.52 0
2210.63 0
2210.74 0
2210.84 0
2210.95 0
2211.06 0
2211.17 0
2211.27 9
2211.38 26
2211.49 44
2211.60 58
2211.71 69
2211.81 76
2211.92 78
2212.03 76
2212.14 70
2212.25 60
2212.35 48
2212.46 34
2212.57 20
2212.68 8
2212.78 0
2212.89 0
2213.00 0
2213.11 0
2213.22 0
2213.32 0
2213.43 9
2213.54 19
2213.65 30
2213.75 43
2213.86 57
2213.97 71
2214.08 83
2214.19 93
2214.29 101
2214.40 106
2214.51 109
2214.62 111
2214.73 114
2214.83 117
2214.94 121
2215.05 125
2215.16 128
2215.27 129
2215.37 128
2215.48 125
2215.59 122
2215.70 119
2215.80 116
2215.91 113
2216.02 110
2216.13 104
2216.24 95
2216.34 81
2216.45 62
2216.56 40
2216.67 17
2216.78 0
2216.88 0
2216.99 0
2217.10 0
2217.21 0
2217.32 0
2217.42 3
2217.53 21
2217.64 39
2217.75 56
2217.86 70
2217.96 81
2218.07 88
2218.18 93
2218.29 94
2218.40 93
2218.50 91
2218.61 88
2218.72 86
2218.83 85
2218.94 86
2219.04 88
2219.15 91
2219.26 95
2219.37 100
2219.48 104
2219.58 109
2219.69 113
2219.80 117
2219.91 122
2220.02 127
2220.12 131
2220.23 135
2220.34 137
2220.45 137
2220.56 133
2220.66 126
2220.77 116
2220.88 104
2220.99 91
2221.10 79
2221.20 67
2221.31 59
2221.42 53
2221.53 49
2221.64 48
2221.74 49
2221.85 51
2221.96 54
2222.07 57
2222.18 62
2222.28 67
2222.39 71
2222.50 76
2222.61 80
2222.72 84
2222.83 87
2222.93 91
2223.04 97
2223.15 103
2223.26 110
2223.37 118
2223.47 124
2223.58 129
2223.69 133
2223.80 135
2223.91 136
2224.01 138
2224.12 140
2224.23 142
2224.34 142
2224.45 141
2224.55 137
2224.66 131
2224.77 125
2224.88 121
2224.99 122
2225.10 129
2225.20 142
2225.31 160
2225.42 179
2225.53 196
2225.64 208
2225.74 215
2225.85 217
2225.96 216
2226.07 215
2226.18 217
2226.29 221
2226.39 227
2226.50 232
2226.61 236
2226.72 234
2226.83 228
2226.93 217
2227.04 203
2227.15 188
2227.26 173
2227.37 159
2227.48 146
2227.58 134
2227.69 123
2227.80 113
2227.91 103
2228.02 95
2228.12 87
2228.23 79
2228.34 71
2228.45 62
2228.56 53
2228.67 44
2228.77 38
2228.88 36
2228.99 37
2229.10 43
2229.21 52
2229.32 63
2229.42 76
2229.53 88
2229.64 99
2229.75 110
2229.86 121
2229.96 130
2230.07 137
2230.18 143
2230.29 145
2230.40 144
2230.51 142
2230.61 139
2230.72 138
2230.83 137
2230.94 139
2231.05 141
2231.16 142
2231.26 139
2231.37 133
2231.48 123
2231.59 110
2231.70 96
2231.81 83
2231.91 74
2232.02 69
2232.13 69
2232.24 72
2232.35 76
2232.46 78
2232.56 77
2232.67 73
2232.78 68
2232.89 61
2233.00 57
2233.11 56
2233.21 61
2233.32 69
2233.43 81
2233.54 93
2233.65 104
2233.76 110
2233.86 111
2233.97 106
2234.08 94
2234.19 79
2234.30 61
2234.41 43
2234.51 27
2234.62 15
2234.73 7
2234.84 5
2234.95 8
2235.06 14
2235.16 22
2235.27 29
2235.38 34
2235.49 35
2235.60 33
2235.71 26
2235.81 17
2235.92 5
2236.03 0
2236.14 0
2236.25 0
2236.36 0
2236.47 0
2236.57 0
2236.68 0
2236.79 0
2236.90 11
2237.01 29
2237.12 47
2237.22 62
2237.33 73
2237.44 78
2237.55 77
2237.66 71
2237.77 63
2237.87 54
2237.98 46
2238.09 39
2238.20 35
2238.31 33
2238.42 32
2238.53 31
2238.63 30
2238.74 30
2238.85 30
2238.96 31
2239.07 34
2239.18 38
2239.28 43
2239.39 49
2239.50 55
2239.61 60
2239.72 65
2239.83 67
2239.94 67
2240.04 65
2240.15 62
2240.26 58
2240.37 56
2240.48 57
2240.59 61
2240.70 66
2240.80 72
2240.91 77
2241.02 79
2241.13 78
2241.24 74
2241.35 67
2241.46 60
2241.56 52
2241.67 44
2241.78 39
2241.89 35
2242.00 33
2242.11 33
2242.22 35
2242.32 37
2242.43 40
2242.54 43
2242.65 46
2242.76 50
2242.87 54
2242.98 59
2243.08 65
2243.19 71
2243.30 78
2243.41 84
2243.52 91
2243.63 98
2243.74 106
2243.84 115
2243.95 126
2244.06 139
2244.17 152
2244.28 163
2244.39 172
2244.50 177
2244.60 181
2244.71 183
2244.82 185
2244.93 187
2245.04 190
2245.15 191
2245.26 191
2245.36 187
2245.47 180
2245.58 171
2245.69 162
2245.80 155
2245.91 151
2246.02 151
2246.12 153
2246.23 155
2246.34 155
2246.45 152
2246.56 144
2246.67 132
2246.78 119
2246.89 107
2246.99 98
2247.10 95
2247.21 96
2247.32 101
2247.43 109
2247.54 117
2247.65 124
2247.76 128
2247.86 130
2247.97 130
2248.08 131
2248.19 133
2248.30 139
2248.41 148
2248.52 159
2248.62 172
2248.73 184
2248.84 193
2248.95 198
2249.06 197
2249.17 190
2249.28 179
2249.39 165
2249.49 152
2249.60 141
2249.71 133
2249.82 130
2249.93 131
2250.04 135
2250.15 139
2250.26 144
2250.36 146
2250.47 145
2250.58 139
2250.69 129
2250.80 115
2250.91 97
2251.02 77
2251.13 57
2251.23 39
2251.34 24
2251.45 15
2251.56 13
2251.67 15
2251.78 23
2251.89 35
2252.00 47
2252.10 60
2252.21 71
2252.32 81
2252.43 89
2252.54 97
2252.65 104
2252.76 111
2252.87 118
2252.98 125
2253.08 131
2253.19 134
2253.30 135
2253.41 131
2253.52 125
2253.63 115
2253.74 105
2253.85 96
2253.95 89
2254.06 86
2254.17 87
2254.28 92
2254.39 100
2254.50 108
2254.61 117
2254.72 123
2254.83 128
2254.93 130
2255.04 130
2255.15 128
2255.26 126
2255.37 123
2255.48 119
2255.59 115
2255.70 110
2255.81 104
2255.91 98
2256.02 93
2256.13 91
2256.24 91
2256.35 96
2256.46 103
2256.57 111
2256.68 120
2256.79 127
2256.89 133
2257.00 136
2257.11 138
2257.22 138
2257.33 138
2257.44 137
2257.55 136
2257.66 135
2257.77 132
2257.87 127
2257.98 120
2258.09 112
2258.20 103
2258.31 95
2258.42 87
2258.53 81
2258.64 77
2258.75 75
2258.86 76
2258.96 79
2259.07 84
2259.18 90
2259.29 96
2259.40 101
2259.51 103
2259.62 101
2259.73 95
2259.84 85
2259.95 72
2260.05 60
2260.16 48
2260.27 40
2260.38 37
2260.49 38
2260.60 45
2260.71 54
2260.82 66
2260.93 78
2261.04 88
2261.14 96
2261.25 100
2261.36 100
2261.47 97
2261.58 93
2261.69 87
2261.80 83
2261.91 80
2262.02 80
2262.13 80
2262.23 81
2262.34 80
2262.45 78
2262.56 75
2262.67 71
2262.78 67
2262.89 64
2263.00 63
2263.11 63
2263.22 66
2263.33 70
2263.43 74
2263.54 80
2263.65 87
2263.76 93
2263.87 99
2263.98 104
2264.09 107
2264.20 107
2264.31 106
2264.42 104
2264.52 101
2264.63 98
2264.74 97
2264.85 97
2264.96 99
2265.07 101
2265.18 103
2265.29 105
2265.40 107
2265.51 108
2265.62 110
2265.73 111
2265.83 113
2265.94 115
2266.05 118
2266.16 121
2266.27 123
2266.38 125
2266.49 128
2266.60 133
2266.71 140
2266.82 149
2266.93 159
2267.03 169
2267.14 177
2267.25 179
2267.36 176
2267.47 166
2267.58 152
2267.69 134
2267.80 117
2267.91 103
2268.02 93
2268.13 88
2268.24 86
2268.35 87
2268.45 88
2268.56 90
2268.67 91
2268.78 91
2268.89 92
2269.00 92
2269.11 91
2269.22 88
2269.33 82
2269.44 73
2269.55 63
2269.66 52
2269.76 44
2269.87 39
2269.98 39
2270.09 43
2270.20 50
2270.31 58
2270.42 63
2270.53 66
2270.64 64
2270.75 59
2270.86 51
2270.97 41
2271.08 32
2271.18 25
2271.29 20
2271.40 16
2271.51 14
2271.62 13
2271.73 11
2271.84 6
2271.95 0
2272.06 0
2272.17 0
2272.28 0
2272.39 0
2272.50 0
2272.61 0
2272.71 5
2272.82 22
2272.93 38
2273.04 52
2273.15 64
2273.26 73
2273.37 80
2273.48 85
2273.59 89
2273.70 92
2273.81 94
2273.92 94
2274.03 92
2274.14 88
2274.25 83
2274.35 78
2274.46 73
2274.57 69
2274.68 68
2274.79 70
2274.90 74
2275.01 80
2275.12 86
2275.23 89
2275.34 89
2275.45 85
2275.56 76
2275.67 64
2275.78 51
2275.89 38
2275.99 28
2276.10 22
2276.21 17
2276.32 13
2276.43 9
2276.54 3
2276.65 0
2276.76 0
2276.87 0
2276.98 0
2277.09 1
2277.20 19
2277.31 42
2277.42 67
2277.53 91
2277.64 111
2277.75 125
2277.85 132
2277.96 134
2278.07 133
2278.18 130
2278.29 129
2278.40 129
2278.51 131
2278.62 134
2278.73 137
2278.84 141
2278.95 142
2279.06 141
2279.17 136
2279.28 128
2279.39 117
2279.50 102
2279.61 84
2279.71 65
2279.82 46
2279.93 29
2280.04 15
2280.15 6
2280.26 3
2280.37 6
2280.48 14
2280.59 25
2280.70 36
2280.81 45
2280.92 49
2281.03 49
2281.14 44
2281.25 36
2281.36 27
2281.47 21
2281.58 20
2281.69 22
2281.80 29
2281.90 38
2282.01 49
2282.12 59
2282.23 68
2282.34 77
2282.45 86
2282.56 95
2282.67 104
2282.78 112
2282.89 117
2283.00 119
2283.11 117
2283.22 110
2283.33 101
2283.44 91
2283.55 82
2283.66 76
2283.77 74
2283.88 76
2283.99 82
2284.10 90
2284.21 100
2284.31 110
2284.42 120
2284.53 129
2284.64 137
2284.75 145
2284.86 152
2284.97 158
2285.08 161
2285.19 161
2285.30 159
2285.41 156
2285.52 151
2285.63 147
2285.74 145
2285.85 145
2285.96 147
2286.07 149
2286.18 152
2286.29 153
2286.40 153
2286.51 152
2286.62 150
2286.73 149
2286.84 147
2286.95 144
2287.05 142
2287.16 139
2287.27 137
2287.38 137
2287.49 138
2287.60 141
2287.71 144
2287.82 146
2287.93 145
2288.04 140
2288.15 132
2288.26 123
2288.37 114
2288.48 107
2288.59 103
2288.70 99
2288.81 95
2288.92 89
2289.03 79
2289.14 65
2289.25 49
2289.36 32
2289.47 16
2289.58 5
2289.69 0
2289.80 2
2289.91 10
2290.02 23
2290.13 38
2290.24 53
2290.35 65
2290.46 72
2290.56 75
2290.67 74
2290.78 72
2290.89 69
2291.00 68
2291.11 70
2291.22 74
2291.33 79
2291.44 86
2291.55 95
2291.66 104
2291.77 116
2291.88 129
2291.99 143
2292.10 157
2292.21 169
2292.32 178
2292.43 182
2292.54 182
2292.65 178
2292.76 172
2292.87 164
2292.98 157
2293.09 151
2293.20 146
2293.31 142
2293.42 139
2293.53 137
2293.64 134
2293.75 130
2293.86 124
2293.97 117
2294.08 107
2294.19 97
2294.30 88
2294.41 81
2294.52 77
2294.63 78
2294.74 82
2294.85 89
2294.96 96
2295.07 102
2295.18 105
2295.29 104
2295.40 98
2295.50 87
2295.61 73
2295.72 57
2295.83 42
2295.94 27
2296.05 15
2296.16 5
2296.27 0
2296.38 0
2296.49 0
2296.60 0
2296.71 0
2296.82 0
2296.93 0
2297.04 0
2297.15 0
2297.26 11
2297.37 26
2297.48 42
2297.59 55
2297.70 64
2297.81 67
2297.92 65
2298.03 59
2298.14 51
2298.25 43
2298.36 38
2298.47 38
2298.58 43
2298.69 54
2298.80 70
2298.91 88
2299.02 107
2299.13 125
2299.24 141
2299.35 152
2299.46 160
2299.57 164
2299.68 165
2299.79 164
2299.90 160
2300.01 156
2300.12 151
2300.23 146
2300.34 140
2300.45 135
2300.56 130
2300.67 126
2300.78 123
2300.89 120
2301.00 116
2301.11 113
2301.22 110
2301.33 108
2301.44 109
2301.55 111
2301.66 116
2301.77 121
2301.88 125
2301.99 127
2302.10 126
2302.21 122
2302.32 117
2302.43 113
2302.54 111
2302.65 112
2302.76 116
2302.87 119
2302.98 122
2303.09 122
2303.20 118
2303.31 110
2303.42 100
2303.53 89
2303.64 80
2303.75 74
2303.86 71
2303.97 70
2304.08 72
2304.19 73
2304.30 73
2304.41 69
2304.52 63
2304.63 54
2304.74 45
2304.85 37
2304.96 32
2305.07 30
2305.18 32
2305.29 38
2305.40 44
2305.51 50
2305.62 53
2305.73 54
2305.84 51
2305.95 45
2306.06 38
2306.17 31
2306.28 25
2306.39 23
2306.50 24
2306.61 29
2306.72 37
2306.83 45
2306.94 53
2307.05 58
2307.16 60
2307.27 57
2307.38 51
2307.49 42
2307.60 31
2307.71 19
2307.82 7
2307.93 0
2308.04 0
2308.15 0
2308.26 0
2308.37 0
2308.48 6
2308.59 14
2308.70 21
2308.82 25
2308.93 24
2309.04 20
2309.15 13
2309.26 5
2309.37 0
2309.48 0
2309.59 0
2309.70 0
2309.81 5
2309.92 16
2310.03 29
2310.14 43
2310.25 56
2310.36 67
2310.47 76
2310.58 82
2310.69 87
2310.80 91
2310.91 96
2311.02 102
2311.13 111
2311.24 122
2311.35 137
2311.46 154
2311.57 171
2311.68 187
2311.79 199
2311.90 206
2312.01 205
2312.12 199
2312.23 187
2312.34 173
2312.45 159
2312.56 148
2312.67 142
2312.78 140
2312.89 142
2313.00 144
2313.11 145
2313.22 142
2313.33 135
2313.44 125
2313.55 112
2313.66 99
2313.77 86
2313.89 74
2314.00 64
2314.11 56
2314.22 50
2314.33 46
2314.44 45
2314.55 48
2314.66 55
2314.77 66
2314.88 80
2314.99 94
2315.10 108
2315.21 119
2315.32 128
2315.43 136
2315.54 142
2315.65 149
2315.76 156
2315.87 165
2315.98 174
2316.09 183
2316.20 191
2316.31 199
2316.42 205
2316.53 209
2316.64 212
2316.75 212
2316.86 209
2316.97 203
2317.08 194
2317.19 183
2317.31 172
2317.42 161
2317.53 152
2317.64 147
2317.75 144
2317.86 144
2317.97 144
2318.08 143
2318.19 140
2318.30 135
2318.41 128
2318.52 119
2318.63 111
2318.74 103
2318.85 97
2318.96 93
2319.07 91
2319.18 91
2319.29 92
2319.40 95
2319.51 98
2319.62 101
2319.73 104
2319.84 105
2319.95 104
2320.07 101
2320.18 98
2320.29 94
2320.40 91
2320.51 91
2320.62 93
2320.73 97
2320.84 102
2320.95 107
2321.06 110
2321.17 110
2321.28 108
2321.39 103
2321.50 96
2321.61 87
2321.72 78
2321.83 70
2321.94 63
2322.05 57
2322.16 53
2322.27 51
2322.38 50
2322.50 49
2322.61 48
2322.72 46
2322.83 43
2322.94 39
2323.05 35
2323.16 31
2323.27 29
2323.38 29
2323.49 31
2323.60 35
2323.71 40
2323.82 47
2323.93 53
2324.04 60
2324.15 65
2324.26 68
2324.37 70
2324.48 70
2324.59 69
2324.71 69
2324.82 71
2324.93 76
2325.04 85
2325.15 96
2325.26 110
2325.37 124
2325.48 136
2325.59 145
2325.70 149
2325.81 149
2325.92 145
2326.03 138
2326.14 128
2326.25 117
2326.36 107
2326.47 98
2326.58 91
2326.70 85
2326.81 84
2326.92 85
2327.03 90
2327.14 97
2327.25 106
2327.36 115
2327.47 123
2327.58 127
2327.69 128
2327.80 126
2327.91 123
2328.02 119
2328.13 115
2328.24 113
2328.35 113
2328.47 113
2328.58 114
2328.69 114
2328.80 114
2328.91 113
2329.02 112
2329.13 111
2329.24 110
2329.35 110
2329.46 110
2329.57 109
2329.68 108
2329.79 105
2329.90 101
2330.01 95
2330.12 86
2330.24 75
2330.35 62
2330.46 49
2330.57 37
2330.68 28
2330.79 24
2330.90 24
2331.01 29
2331.12 38
2331.23 48
2331.34 60
2331.45 71
2331.56 82
2331.67 91
2331.79 99
2331.90 104
2332.01 107
2332.12 107
2332.23 103
2332.34 96
2332.45 87
2332.56 78
2332.67 69
2332.78 63
2332.89 60
2333.00 60
2333.11 62
2333.22 66
2333.34 69
2333.45 72
2333.56 74
2333.67 75
2333.78 76
2333.89 75
2334.00 73
2334.11 69
2334.22 62
2334.33 54
2334.44 45
2334.55 36
2334.66 29
2334.78 25
2334.89 21
2335.00 18
2335.11 13
2335.22 6
2335.33 0
2335.44 0
2335.55 0
2335.66 0
2335.77 0
2335.88 0
2335.99 0
2336.10 1
2336.22 16
2336.33 29
2336.44 42
2336.55 53
2336.66 63
2336.77 72
2336.88 79
2336.99 83
2337.10 85
2337.21 84
2337.32 81
2337.43 77
2337.55 74
2337.66 74
2337.77 76
2337.88 82
2337.99 90
2338.10 98
2338.21 105
2338.32 109
2338.43 109
2338.54 107
2338.65 102
2338.77 95
2338.88 88
2338.99 80
2339.10 72
2339.21 63
2339.32 54
2339.43 44
2339.54 33
2339.65 22
2339.76 11
2339.87 1
2339.98 0
2340.10 0
2340.21 0
2340.32 1
2340.43 12
2340.54 25
2340.65 38
2340.76 51
2340.87 61
2340.98 67
2341.09 70
2341.20 70
2341.32 67
2341.43 64
2341.54 60
2341.65 57
2341.76 55
2341.87 55
2341.98 55
2342.09 57
2342.20 59
2342.31 61
2342.43 63
2342.54 64
2342.65 63
2342.76 60
2342.87 55
2342.98 47
2343.09 37
2343.20 28
2343.31 19
2343.42 14
2343.53 13
2343.65 17
2343.76 27
2343.87 42
2343.98 61
2344.09 83
2344.20 107
2344.31 130
2344.42 150
2344.53 166
2344.64 176
2344.76 180
2344.87 177
2344.98 169
2345.09 159
2345.20 147
2345.31 136
2345.42 129
2345.53 125
2345.64 125
2345.76 126
2345.87 129
2345.98 131
2346.09 133
2346.20 135
2346.31 136
2346.42 136
2346.53 135
2346.64 131
2346.75 123
2346.87 112
2346.98 98
2347.09 82
2347.20 67
2347.31 53
2347.42 43
2347.53 35
2347.64 30
2347.75 26
2347.87 21
2347.98 16
2348.09 10
2348.20 4
2348.31 0
2348.42 0
2348.53 0
2348.64 0
2348.75 0
2348.87 0
2348.98 0
2349.09 0
2349.20 1
2349.31 12
2349.42 26
2349.53 41
2349.64 58
2349.75 74
2349.87 89
2349.98 101
2350.09 109
2350.20 112
2350.31 111
2350.42 108
2350.53 103
2350.64 99
2350.75 95
2350.87 94
2350.98 93
2351.09 93
2351.20 92
2351.31 90
2351.42 88
2351.53 87
2351.64 89
2351.76 95
2351.87 105
2351.98 118
2352.09 133
2352.20 145
2352.31 153
2352.42 154
2352.53 149
2352.64 139
2352.76 126
2352.87 113
2352.98 102
2353.09 94
2353.20 87
2353.31 82
2353.42 76
2353.53 69
2353.65 62
2353.76 53
2353.87 45
2353.98 37
2354.09 30
2354.20 24
2354.31 19
2354.42 14
2354.54 10
2354.65 8
2354.76 9
2354.87 12
2354.98 18
2355.09 25
2355.20 31
2355.31 37
2355.43 41
2355.54 44
2355.65 46
2355.76 47
2355.87 49
2355.98 51
2356.09 53
2356.20 56
2356.32 59
2356.43 62
2356.54 65
2356.65 69
2356.76 74
2356.87 79
2356.98 84
2357.09 86
2357.21 88
2357.32 88
2357.43 87
2357.54 86
2357.65 86
2357.76 88
2357.87 92
2357.99 97
2358.10 102
2358.21 106
2358.32 109
2358.43 110
2358.54 110
2358.65 108
2358.76 105
2358.88 102
2358.99 100
2359.10 100
2359.21 100
2359.32 102
2359.43 105
2359.54 107
2359.66 108
2359.77 108
2359.88 107
2359.99 105
2360.10 102
2360.21 100
2360.32 98
2360.44 96
2360.55 96
2360.66 95
2360.77 94
2360.88 94
2360.99 95
2361.10 98
2361.21 103
2361.33 108
2361.44 114
2361.55 118
2361.66 118
2361.77 114
2361.88 105
2361.99 94
2362.11 82
2362.22 71
2362.33 63
2362.44 58
2362.55 56
2362.66 56
2362.77 57
2362.89 57
2363.00 56
2363.11 55
2363.22 54
2363.33 53
2363.44 54
2363.55 56
2363.67 59
2363.78 65
2363.89 71
2364.00 79
2364.11 88
2364.22 96
2364.34 102
2364.45 108
2364.56 110
2364.67 111
2364.78 109
2364.89 106
2365.00 101
2365.12 95
2365.23 89
2365.34 82
2365.45 75
2365.56 69
2365.67 66
2365.78 67
2365.90 70
2366.01 77
2366.12 86
2366.23 96
2366.34 106
2366.45 115
2366.57 122
2366.68 126
2366.79 129
2366.90 130
2367.01 129
2367.12 127
2367.23 125
2367.35 121
2367.46 117
2367.57 113
2367.68 110
2367.79 107
2367.90 106
2368.02 108
2368.13 111
2368.24 117
2368.35 125
2368.46 132
2368.57 139
2368.68 144
2368.80 146
2368.91 146
2369.02 145
2369.13 142
2369.24 141
2369.35 140
2369.47 140
2369.58 141
2369.69 142
2369.80 141
2369.91 138
2370.02 133
2370.14 126
2370.25 118
2370.36 111
2370.47 105
2370.58 102
2370.69 102
2370.81 105
2370.92 110
2371.03 118
2371.14 126
2371.25 136
2371.36 144
2371.48 151
2371.59 155
2371.70 157
2371.81 157
2371.92 154
2372.03 150
2372.15 145
2372.26 141
2372.37 139
2372.48 139
2372.59 140
2372.70 143
2372.82 146
2372.93 148
2373.04 148
2373.15 146
2373.26 141
2373.37 136
2373.49 129
2373.60 124
2373.71 122
2373.82 124
2373.93 130
2374.04 141
2374.16 155
2374.27 170
2374.38 184
2374.49 195
2374.60 200
2374.71 199
2374.83 193
2374.94 183
2375.05 172
2375.16 160
2375.27 151
2375.38 144
2375.50 141
2375.61 139
2375.72 138
2375.83 136
2375.94 135
2376.05 133
2376.17 133
2376.28 136
2376.39 140
2376.50 147
2376.61 155
2376.73 163
2376.84 170
2376.95 175
2377.06 179
2377.17 181
2377.28 184
2377.40 186
2377.51 189
2377.62 193
2377.73 196
2377.84 198
2377.95 198
2378.07 197
2378.18 194
2378.29 189
2378.40 184
2378.51 178
2378.63 172
2378.74 166
2378.85 158
2378.96 149
2379.07 138
2379.18 127
2379.30 117
2379.41 109
2379.52 105
2379.63 106
2379.74 111
2379.86 118
2379.97 127
2380.08 135
2380.19 141
2380.30 143
2380.42 142
2380.53 139
2380.64 135
2380.75 132
2380.86 130
2380.97 130
2381.09 133
2381.20 136
2381.31 140
2381.42 143
2381.53 146
2381.65 149
2381.76 152
2381.87 153
2381.98 152
2382.09 150
2382.21 146
2382.32 140
2382.43 133
2382.54 126
2382.65 120
2382.76 117
2382.88 118
2382.99 122
2383.10 132
2383.21 148
2383.32 169
2383.44 194
2383.55 222
2383.66 249
2383.77 274
2383.88 293
2384.00 305
2384.11 309
2384.22 307
2384.33 302
2384.44 295
2384.56 289
2384.67 286
2384.78 287
2384.89 289
2385.00 292
2385.12 293
2385.23 289
2385.34 281
2385.45 268
2385.56 250
2385.68 230
2385.79 210
2385.90 193
2386.01 181
2386.12 174
2386.24 172
2386.35 172
2386.46 173
2386.57 171
2386.68 165
2386.80 154
2386.91 142
2387.02 128
2387.13 117
2387.24 109
2387.36 105
2387.47 106
2387.58 110
2387.69 115
2387.80 119
2387.92 121
2388.03 120
2388.14 116
2388.25 109
2388.36 99
2388.48 89
2388.59 80
2388.70 74
2388.81 71
2388.92 72
2389.04 77
2389.15 85
2389.26 94
2389.37 103
2389.48 109
2389.60 113
2389.71 114
2389.82 112
2389.93 107
2390.04 102
2390.16 97
2390.27 93
2390.38 89
2390.49 86
2390.60 82
2390.72 78
2390.83 72
2390.94 66
2391.05 60
2391.17 56
2391.28 52
2391.39 51
2391.50 50
2391.61 50
2391.73 49
2391.84 47
2391.95 45
2392.06 43
2392.17 44
2392.29 47
2392.40 54
2392.51 64
2392.62 76
2392.74 89
2392.85 100
2392.96 109
2393.07 115
2393.18 118
2393.30 122
2393.41 125
2393.52 131
2393.63 139
2393.74 148
2393.86 158
2393.97 167
2394.08 172
2394.19 173
2394.31 169
2394.42 160
2394.53 147
2394.64 131
2394.75 115
2394.87 98
2394.98 84
2395.09 70
2395.20 59
2395.32 49
2395.43 42
2395.54 39
2395.65 38
2395.76 43
2395.88 52
2395.99 67
2396.10 84
2396.21 101
2396.33 117
2396.44 129
2396.55 137
2396.66 140
2396.77 142
2396.89 143
2397.00 144
2397.11 148
2397.22 152
2397.34 157
2397.45 161
2397.56 163
2397.67 163
2397.78 161
2397.90 158
2398.01 155
2398.12 152
2398.23 150
2398.35 149
2398.46 148
2398.57 146
2398.68 141
2398.79 135
2398.91 126
2399.02 115
2399.13 103
2399.24 91
2399.36 80
2399.47 70
2399.58 62
2399.69 55
2399.81 51
2399.92 49
2400.03 51
2400.14 56
2400.25 65
2400.37 79
2400.48 97
2400.59 117
2400.70 138
2400.82 158
2400.93 175
2401.04 187
2401.15 193
2401.27 193
2401.38 188
2401.49 180
2401.60 169
2401.72 159
2401.83 152
2401.94 148
2402.05 147
2402.16 148
2402.28 150
2402.39 152
2402.50 153
2402.61 154
2402.73 154
2402.84 154
2402.95 154
2403.06 153
2403.18 149
2403.29 142
2403.40 132
2403.51 118
2403.63 103
2403.74 87
2403.85 72
2403.96 61
2404.08 54
2404.19 53
2404.30 55
2404.41 62
2404.52 72
2404.64 84
2404.75 98
2404.86 111
2404.97 122
2405.09 130
2405.20 134
2405.31 134
2405.42 131
2405.54 125
2405.65 117
2405.76 110
2405.87 103
2405.99 99
2406.10 96
2406.21 95
2406.32 93
2406.44 89
2406.55 83
2406.66 73
2406.77 61
2406.89 47
2407.00 33
2407.11 20
2407.22 10
2407.34 3
2407.45 0
2407.56 0
2407.67 0
2407.79 0
2407.90 0
2408.01 0
2408.12 0
2408.24 0
2408.35 0
2408.46 8
2408.57 18
2408.69 27
2408.80 32
2408.91 33
2409.02 31
2409.14 26
2409.25 21
2409.36 18
2409.47 19
2409.59 24
2409.70 32
2409.81 43
2409.92 54
2410.04 63
2410.15 70
2410.26 73
2410.37 74
2410.49 73
2410.60 70
2410.71 66
2410.82 62
2410.94 56
2411.05 50
2411.16 42
2411.27 35
2411.39 27
2411.50 22
2411.61 19
2411.73 20
2411.84 26
2411.95 36
2412.06 51
2412.18 69
2412.29 89
2412.40 111
2412.51 132
2412.63 150
2412.74 166
2412.85 177
2412.96 186
2413.08 191
2413.19 193
2413.30 194
2413.41 194
2413.53 193
2413.64 193
2413.75 191
2413.86 189
2413.98 187
2414.09 184
2414.20 180
2414.32 176
2414.43 171
2414.54 167
2414.65 164
2414.77 161
2414.88 160
2414.99 160
2415.10 162
2415.22 166
2415.33 172
2415.44 179
2415.55 186
2415.67 191
2415.78 194
2415.89 194
2416.01 192
2416.12 188
2416.23 184
2416.34 180
2416.46 177
2416.57 174
2416.68 172
2416.79 170
2416.91 169
2417.02 169
2417.13 170
2417.25 173
2417.36 180
2417.47 188
2417.58 198
2417.70 208
2417.81 217
2417.92 223
2418.03 225
2418.15 222
2418.26 214
2418.37 202
2418.49 186
2418.60 169
2418.71 152
2418.82 136
2418.94 123
2419.05 113
2419.16 106
2419.27 103
2419.39 103
2419.50 106
2419.61 109
2419.73 113
2419.84 118
2419.95 122
2420.06 125
2420.18 128
2420.29 131
2420.40 132
2420.52 132
2420.63 129
2420.74 125
2420.85 120
2420.97 114
2421.08 109
2421.19 104
2421.30 101
2421.42 100
2421.53 99
2421.64 98
2421.76 96
2421.87 93
2421.98 87
2422.09 79
2422.21 70
2422.32 61
2422.43 54
2422.55 51
2422.66 52
2422.77 59
2422.88 72
2423.00 87
2423.11 104
2423.22 119
2423.34 132
2423.45 141
2423.56 147
2423.67 148
2423.79 148
2423.90 147
2424.01 145
2424.13 144
2424.24 143
2424.35 142
2424.46 141
2424.58 139
2424.69 136
2424.80 130
2424.92 124
2425.03 115
2425.14 105
2425.25 94
2425.37 83
2425.48 74
2425.59 67
2425.71 63
2425.82 62
2425.93 64
2426.05 67
2426.16 72
2426.27 75
2426.38 77
2426.50 78
2426.61 76
2426.72 74
2426.84 72
2426.95 69
2427.06 68
2427.17 69
2427.29 69
2427.40 71
2427.51 72
2427.63 74
2427.74 76
2427.85 77
2427.97 79
2428.08 81
2428.19 82
2428.30 84
2428.42 86
2428.53 90
2428.64 94
2428.76 99
2428.87 104
2428.98 107
2429.10 109
2429.21 107
2429.32 102
2429.43 93
2429.55 82
2429.66 71
2429.77 63
2429.89 59
2430.00 61
2430.11 70
2430.23 85
2430.34 103
2430.45 124
2430.56 143
2430.68 160
2430.79 173
2430.90 181
2431.02 185
2431.13 186
2431.24 184
2431.36 181
2431.47 176
2431.58 169
2431.69 161
2431.81 151
2431.92 140
2432.03 127
2432.15 115
2432.26 102
2432.37 92
2432.49 84
2432.60 81
2432.71 82
2432.83 88
2432.94 96
2433.05 106
2433.16 116
2433.28 123
2433.39 129
2433.50 132
2433.62 133
2433.73 133
2433.84 133
2433.96 132
2434.07 132
2434.18 133
2434.30 133
2434.41 133
2434.52 133
2434.63 131
2434.75 128
2434.86 124
2434.97 117
2435.09 108
2435.20 98
2435.31 88
2435.43 79
2435.54 72
2435.65 68
2435.77 66
2435.88 67
2435.99 69
2436.11 71
2436.22 74
2436.33 77
2436.45 80
2436.56 85
2436.67 90
2436.78 96
2436.90 100
2437.01 102
2437.12 102
2437.24 98
2437.35 93
2437.46 88
2437.58 84
2437.69 84
2437.80 86
2437.92 89
2438.03 93
2438.14 96
2438.26 97
2438.37 96
2438.48 94
2438.60 90
2438.71 86
2438.82 83
2438.94 79
2439.05 75
2439.16 71
2439.28 67
2439.39 63
2439.50 60
2439.61 59
2439.73 61
2439.84 64
2439.95 70
2440.07 77
2440.18 86
2440.29 95
2440.41 104
2440.52 112
2440.63 117
2440.75 119
2440.86 118
2440.97 114
2441.09 106
2441.20 96
2441.31 85
2441.43 74
2441.54 65
2441.65 60
2441.77 59
2441.88 64
2441.99 75
2442.11 90
2442.22 108
2442.33 127
2442.45 144
2442.56 159
2442.67 170
2442.79 178
2442.90 182
2443.01 185
2443.13 185
2443.24 182
2443.35 177
2443.47 171
2443.58 162
2443.69 152
2443.81 142
2443.92 133
2444.03 128
2444.15 125
2444.26 124
2444.37 125
2444.49 126
2444.60 126
2444.71 125
2444.83 124
2444.94 121
2445.05 117
2445.17 113
2445.28 108
2445.39 102
2445.51 96
2445.62 89
2445.73 81
2445.85 74
2445.96 68
2446.07 63
2446.19 60
2446.30 58
2446.41 57
2446.53 59
2446.64 61
2446.75 66
2446.87 71
2446.98 77
2447.09 83
2447.21 88
2447.32 92
2447.43 95
2447.55 96
2447.66 94
2447.77 90
2447.89 84
2448.00 76
2448.12 66
2448.23 55
2448.34 43
2448.46 33
2448.57 24
2448.68 19
2448.80 19
2448.91 22
2449.02 31
2449.14 45
2449.25 62
2449.36 81
2449.48 101
2449.59 118
2449.70 131
2449.82 140
2449.93 143
2450.04 142
2450.16 136
2450.27 127
2450.38 116
2450.50 102
2450.61 88
2450.72 75
2450.84 65
2450.95 60
2451.07 60
2451.18 68
2451.29 81
2451.41 98
2451.52 117
2451.63 134
2451.75 148
2451.86 157
2451.97 162
2452.09 162
2452.20 158
2452.31 152
2452.43 143
2452.54 133
2452.65 122
2452.77 110
2452.88 100
2453.00 92
2453.11 87
2453.22 87
2453.34 92
2453.45 102
2453.56 115
2453.68 128
2453.79 140
2453.90 146
2454.02 147
2454.13 142
2454.24 134
2454.36 125
2454.47 117
2454.59 111
2454.70 108
2454.81 107
2454.93 107
2455.04 104
2455.15 97
2455.27 87
2455.38 74
2455.49 59
2455.61 46
2455.72 35
2455.83 28
2455.95 26
2456.06 28
2456.18 32
2456.29 35
2456.40 37
2456.52 36
2456.63 31
2456.74 24
2456.86 16
2456.97 9
2457.08 6
2457.20 6
2457.31 10
2457.43 18
2457.54 28
2457.65 38
2457.77 47
2457.88 55
2457.99 62
2458.11 66
2458.22 69
2458.33 71
2458.45 71
2458.56 71
2458.68 72
2458.79 75
2458.90 81
2459.02 89
2459.13 99
2459.24 110
2459.36 119
2459.47 124
2459.59 125
2459.70 121
2459.81 112
2459.93 101
2460.04 88
2460.15 75
2460.27 64
2460.38 53
2460.50 43
2460.61 33
2460.72 22
2460.84 11
2460.95 0
2461.06 0
2461.18 0
2461.29 0
2461.41 0
2461.52 0
2461.63 0
2461.75 0
2461.86 1
2461.97 8
2462.09 15
2462.20 20
2462.32 25
2462.43 28
2462.54 30
2462.66 30
2462.77 29
2462.88 28
2463.00 29
2463.11 32
2463.23 37
2463.34 44
2463.45 51
2463.57 60
2463.68 67
2463.79 72
2463.91 77
2464.02 80
2464.14 83
2464.25 85
2464.36 86
2464.48 86
2464.59 86
2464.70 83
2464.82 78
2464.93 71
2465.05 62
2465.16 54
2465.27 47
2465.39 42
2465.50 41
2465.62 45
2465.73 52
2465.84 62
2465.96 72
2466.07 82
2466.18 90
2466.30 96
2466.41 99
2466.53 101
2466.64 101
2466.75 100
2466.87 99
2466.98 97
2467.10 92
2467.21 86
2467.32 78
2467.44 68
2467.55 58
2467.66 49
2467.78 43
2467.89 41
2468.01 45
2468.12 53
2468.23 66
2468.35 81
2468.46 98
2468.58 113
2468.69 125
2468.80 133
2468.92 136
2469.03 134
2469.15 126
2469.26 115
2469.37 101
2469.49 87
2469.60 74
2469.72 63
2469.83 56
2469.94 53
2470.06 53
2470.17 57
2470.29 64
2470.40 74
2470.51 86
2470.63 101
2470.74 115
2470.85 129
2470.97 140
2471.08 147
2471.20 149
2471.31 146
2471.42 139
2471.54 127
2471.65 113
2471.77 95
2471.88 76
2471.99 57
2472.11 40
2472.22 28
2472.34 20
2472.45 19
2472.56 24
2472.68 33
2472.79 45
2472.91 56
2473.02 64
2473.13 68
2473.25 68
2473.36 65
2473.48 60
2473.59 55
2473.70 54
2473.82 56
2473.93 63
2474.05 73
2474.16 85
2474.27 96
2474.39 106
2474.50 113
2474.62 115
2474.73 113
2474.85 109
2474.96 104
2475.07 99
2475.19 95
2475.30 92
2475.42 90
2475.53 88
2475.64 86
2475.76 82
2475.87 77
2475.99 71
2476.10 65
2476.21 59
2476.33 55
2476.44 54
2476.56 56
2476.67 60
2476.78 66
2476.90 72
2477.01 78
2477.13 84
2477.24 88
2477.35 90
2477.47 91
2477.58 91
2477.70 89
2477.81 86
2477.93 80
2478.04 74
2478.15 66
2478.27 57
2478.38 48
2478.50 40
2478.61 32
2478.72 26
2478.84 20
2478.95 15
2479.07 10
2479.18 7
2479.30 5
2479.41 4
2479.52 4
2479.64 5
2479.75 8
2479.87 11
2479.98 16
2480.09 22
2480.21 29
2480.32 38
2480.44 47
2480.55 57
2480.67 67
2480.78 77
2480.89 84
2481.01 89
2481.12 91
2481.24 88
2481.35 83
2481.46 76
2481.58 70
2481.69 65
2481.81 63
2481.92 64
2482.04 68
2482.15 74
2482.26 80
2482.38 86
2482.49 93
2482.61 102
2482.72 113
2482.84 128
2482.95 148
2483.06 170
2483.18 193
2483.29 216
2483.41 234
2483.52 246
2483.63 253
2483.75 256
2483.86 255
2483.98 254
2484.09 254
2484.21 255
2484.32 258
2484.43 263
2484.55 267
2484.66 271
2484.78 274
2484.89 277
2485.01 279
2485.12 279
2485.23 279
2485.35 277
2485.46 274
2485.58 269
2485.69 261
2485.81 251
2485.92 240
2486.03 227
2486.15 215
2486.26 203
2486.38 193
2486.49 186
2486.61 181
2486.72 178
2486.84 176
2486.95 174
2487.06 170
2487.18 163
2487.29 153
2487.41 139
2487.52 125
2487.64 110
2487.75 96
2487.86 86
2487.98 79
2488.09 75
2488.21 75
2488.32 75
2488.44 75
2488.55 72
2488.66 67
2488.78 60
2488.89 50
2489.01 40
2489.12 32
2489.24 26
2489.35 24
2489.47 26
2489.58 31
2489.69 38
2489.81 47
2489.92 55
2490.04 63
2490.15 70
2490.27 75
2490.38 80
2490.50 83
2490.61 84
2490.72 84
2490.84 80
2490.95 72
2491.07 60
2491.18 45
2491.30 28
2491.41 11
2491.52 0
2491.64 0
2491.75 0
2491.87 0
2491.98 0
2492.10 0
2492.21 0
2492.33 0
2492.44 2
2492.55 6
2492.67 11
2492.78 16
2492.90 22
2493.01 28
2493.13 33
2493.24 37
2493.36 41
2493.47 43
2493.59 44
2493.70 45
2493.81 47
2493.93 49
2494.04 51
2494.16 53
2494.27 56
2494.39 58
2494.50 60
2494.62 63
2494.73 66
2494.84 70
2494.96 75
2495.07 81
2495.19 87
2495.30 92
2495.42 96
2495.53 100
2495.65 102
2495.76 102
2495.88 100
2495.99 94
2496.10 85
2496.22 72
2496.33 56
2496.45 37
2496.56 20
2496.68 5
2496.79 0
2496.91 0
2497.02 0
2497.14 3
2497.25 16
2497.36 32
2497.48 51
2497.59 70
2497.71 90
2497.82 109
2497.94 126
2498.05 139
2498.17 147
2498.28 150
2498.40 149
2498.51 145
2498.62 139
2498.74 133
2498.85 129
2498.97 125
2499.08 121
2499.20 116
2499.31 109
2499.43 101
2499.54 94
2499.66 87
2499.77 84
2499.89 85
2500.00 90
2500.12 96
2500.23 103
2500.34 107
2500.46 108
2500.57 106
2500.69 103
2500.80 99
2500.92 96
2501.03 96
2501.15 97
2501.26 100
2501.38 103
2501.49 104
2501.61 102
2501.72 97
2501.83 88
2501.95 76
2502.06 62
2502.18 47
2502.29 31
2502.41 16
2502.52 4
2502.64 0
2502.75 0
2502.87 0
2502.98 0
2503.10 0
2503.21 0
2503.33 0
2503.44 0
2503.56 0
2503.67 4
2503.78 16
2503.90 31
2504.01 48
2504.13 66
2504.24 82
2504.36 95
2504.47 103
2504.59 106
2504.70 106
2504.82 104
2504.93 101
2505.05 98
2505.16 96
2505.28 95
2505.39 96
2505.51 97
2505.62 100
2505.74 101
2505.85 102
2505.96 100
2506.08 96
2506.19 89
2506.31 81
2506.42 74
2506.54 69
2506.65 68
2506.77 72
2506.88 79
2507.00 87
2507.11 95
2507.23 99
2507.34 99
2507.46 93
2507.57 84
2507.69 72
2507.80 61
2507.92 51
2508.03 44
2508.15 41
2508.26 42
2508.38 47
2508.49 54
2508.61 63
2508.72 72
2508.83 80
2508.95 84
2509.06 86
2509.18 84
2509.29 81
2509.41 77
2509.52 74
2509.64 72
2509.75 72
2509.87 75
2509.98 79
2510.10 84
2510.21 89
2510.33 94
2510.44 97
2510.56 99
2510.67 99
2510.79 97
2510.90 94
2511.02 92
2511.13 91
2511.25 93
2511.36 99
2511.48 109
2511.59 122
2511.71 135
2511.82 147
2511.94 156
2512.05 161
2512.17 161
2512.28 157
2512.40 149
2512.51 140
2512.63 131
2512.74 123
2512.86 117
2512.97 113
2513.09 112
2513.20 114
2513.32 117
2513.43 121
2513.55 125
2513.66 127
2513.78 127
2513.89 125
2514.01 120
2514.12 112
2514.23 104
2514.35 95
2514.46 85
2514.58 75
2514.69 64
2514.81 52
2514.92 39
2515.04 26
2515.15 14
2515.27 3
2515.38 0
2515.50 0
2515.61 0
2515.73 0
2515.84 0
2515.96 0
2516.07 0
2516.19 0
2516.30 2
2516.42 22
2516.53 45
2516.65 67
2516.76 86
2516.88 99
2516.99 107
2517.11 110
2517.22 111
2517.34 113
2517.45 115
2517.57 119
2517.68 122
2517.80 123
2517.91 121
2518.03 115
2518.14 105
2518.26 93
2518.38 79
2518.49 67
2518.61 56
2518.72 49
2518.84 44
2518.95 42
2519.07 42
2519.18 43
2519.30 45
2519.41 47
2519.53 50
2519.64 52
2519.76 54
2519.87 56
2519.99 59
2520.10 62
2520.22 66
2520.33 69
2520.45 72
2520.56 74
2520.68 74
2520.79 72
2520.91 67
2521.02 61
2521.14 52
2521.25 42
2521.37 32
2521.48 21
2521.60 13
2521.71 6
2521.83 4
2521.94 5
2522.06 12
2522.17 22
2522.29 37
2522.40 56
2522.52 77
2522.63 98
2522.75 118
2522.86 136
2522.98 150
2523.09 160
2523.21 166
2523.32 169
2523.44 170
2523.56 170
2523.67 170
2523.79 170
2523.90 169
2524.02 170
2524.13 170
2524.25 170
2524.36 171
2524.48 172
2524.59 173
2524.71 175
2524.82 177
2524.94 179
2525.05 179
2525.17 176
2525.28 170
2525.40 160
2525.51 148
2525.63 133
2525.74 118
2525.86 105
2525.97 95
2526.09 87
2526.20 82
2526.32 79
2526.44 76
2526.55 73
2526.67 69
2526.78 63
2526.90 57
2527.01 51
2527.13 46
2527.24 43
2527.36 42
2527.47 43
2527.59 46
2527.70 50
2527.82 55
2527.93 59
2528.05 61
2528.16 63
2528.28 63
2528.39 63
2528.51 61
2528.63 59
2528.74 56
2528.86 53
2528.97 50
2529.09 47
2529.20 45
2529.32 45
2529.43 47
2529.55 50
2529.66 55
2529.78 61
2529.89 68
2530.01 75
2530.12 83
2530.24 92
2530.35 101
2530.47 108
2530.59 112
2530.70 112
2530.82 108
2530.93 101
2531.05 92
2531.16 84
2531.28 79
2531.39 79
2531.51 84
2531.62 92
2531.74 100
2531.85 107
2531.97 111
2532.08 111
2532.20 107
2532.32 102
2532.43 95
2532.55 88
2532.66 80
2532.78 72
2532.89 64
2533.01 57
2533.12 51
2533.24 46
2533.35 42
2533.47 40
2533.58 37
2533.70 34
2533.82 31
2533.93 28
2534.05 26
2534.16 26
2534.28 30
2534.39 38
2534.51 48
2534.62 60
2534.74 72
2534.85 83
2534.97 92
2535.09 98
2535.20 102
2535.32 103
2535.43 102
2535.55 100
2535.66 96
2535.78 92
2535.89 86
2536.01 80
2536.12 72
2536.24 63
2536.36 53
2536.47 44
2536.59 35
2536.70 28
2536.82 24
2536.93 22
2537.05 23
2537.16 26
2537.28 31
2537.39 37
2537.51 44
2537.63 50
2537.74 56
2537.86 61
2537.97 67
2538.09 73
2538.20 80
2538.32 88
2538.43 96
2538.55 104
2538.66 111
2538.78 116
2538.90 119
2539.01 119
2539.13 118
2539.24 116
2539.36 114
2539.47 112
2539.59 111
2539.70 109
2539.82 107
2539.94 103
2540.05 97
2540.17 89
2540.28 79
2540.40 67
2540.51 52
2540.63 35
2540.74 18
2540.86 1
2540.98 0
2541.09 0
2541.21 0
2541.32 0
2541.44 0
2541.55 0
2541.67 0
2541.78 0
2541.90 14
2542.02 32
2542.13 47
2542.25 58
2542.36 64
2542.48 65
2542.59 61
2542.71 55
2542.83 49
2542.94 46
2543.06 47
2543.17 51
2543.29 57
2543.40 63
2543.52 68
2543.63 70
2543.75 69
2543.87 64
2543.98 58
2544.10 52
2544.21 47
2544.33 45
2544.44 46
2544.56 52
2544.68 61
2544.79 73
2544.91 87
2545.02 102
2545.14 114
2545.25 124
2545.37 128
2545.48 128
2545.60 122
2545.72 112
2545.83 100
2545.95 86
2546.06 72
2546.18 59
2546.29 50
2546.41 43
2546.53 39
2546.64 39
2546.76 39
2546.87 40
2546.99 40
2547.10 38
2547.22 34
2547.34 29
2547.45 24
2547.57 21
2547.68 21
2547.80 24
2547.91 30
2548.03 38
2548.15 47
2548.26 57
2548.38 65
2548.49 72
2548.61 78
2548.72 83
2548.84 87
2548.96 90
2549.07 93
2549.19 95
2549.30 97
2549.42 97
2549.54 95
2549.65 93
2549.77 91
2549.88 88
2550.00 87
2550.11 87
2550.23 89
2550.35 93
2550.46 99
2550.58 106
2550.69 115
2550.81 126
2550.92 138
2551.04 151
2551.16 166
2551.27 180
2551.39 193
2551.50 204
2551.62 211
2551.73 214
2551.85 213
2551.97 208
2552.08 200
2552.20 191
2552.31 184
2552.43 177
2552.55 173
2552.66 170
2552.78 167
2552.89 164
2553.01 160
2553.12 153
2553.24 146
2553.36 138
2553.47 130
2553.59 124
2553.70 120
2553.82 118
2553.94 118
2554.05 120
2554.17 122
2554.28 125
2554.40 127
2554.52 129
2554.63 131
2554.75 132
2554.86 133
2554.98 134
2555.09 134
2555.21 134
2555.33 134
2555.44 134
2555.56 133
2555.67 132
2555.79 131
2555.91 131
2556.02 132
2556.14 134
2556.25 138
2556.37 142
2556.49 147
2556.60 151
2556.72 154
2556.83 156
2556.95 156
2557.07 153
2557.18 149
2557.30 143
2557.41 136
2557.53 128
2557.64 120
2557.76 111
2557.88 103
2557.99 95
2558.11 88
2558.22 81
2558.34 74
2558.46 68
2558.57 62
2558.69 57
2558.80 54
2558.92 51
2559.04 50
2559.15 49
2559.27 47
2559.38 44
2559.50 38
2559.62 28
2559.73 16
2559.85 3
2559.96 0
2560.08 0
2560.20 0
2560.31 0
2560.43 0
2560.54 0
2560.66 0
2560.78 2
2560.89 6
2561.01 8
2561.12 12
2561.24 18
2561.36 28
2561.47 42
2561.59 57
2561.70 72
2561.82 85
2561.94 95
2562.05 100
2562.17 101
2562.28 98
2562.40 93
2562.52 86
2562.63 79
2562.75 71
2562.87 64
2562.98 57
2563.10 51
2563.21 46
2563.33 41
2563.45 36
2563.56 31
2563.68 26
2563.79 20
2563.91 15
2564.03 11
2564.14 11
2564.26 14
2564.37 21
2564.49 33
2564.61 48
2564.72 64
2564.84 79
2564.95 92
2565.07 102
2565.19 110
2565.30 116
2565.42 122
2565.54 127
2565.65 133
2565.77 139
2565.88 143
2566.00 145
2566.12 145
2566.23 142
2566.35 137
2566.46 131
2566.58 125
2566.70 119
2566.81 113
2566.93 109
2567.05 105
2567.16 100
2567.28 94
2567.39 86
2567.51 75
2567.63 64
2567.74 52
2567.86 43
2567.97 37
2568.09 36
2568.21 41
2568.32 50
2568.44 60
2568.56 68
2568.67 73
2568.79 72
2568.90 67
2569.02 59
2569.14 51
2569.25 45
2569.37 42
2569.48 43
2569.60 46
2569.72 52
2569.83 59
2569.95 67
2570.07 77
2570.18 89
2570.30 102
2570.41 117
2570.53 131
2570.65 142
2570.76 149
2570.88 151
2571.00 150
2571.11 145
2571.23 140
2571.34 136
2571.46 135
2571.58 137
2571.69 141
2571.81 144
2571.93 147
2572.04 146
2572.16 142
2572.27 136
2572.39 128
2572.51 120
2572.62 114
2572.74 111
2572.86 112
2572.97 115
2573.09 120
2573.21 125
2573.32 127
2573.44 125
2573.55 119
2573.67 109
2573.79 95
2573.90 80
2574.02 64
2574.14 49
2574.25 35
2574.37 23
2574.48 13
2574.60 4
2574.72 0
2574.83 0
2574.95 0
2575.07 0
2575.18 0
2575.30 0
2575.42 0
2575.53 0
2575.65 0
2575.76 5
2575.88 11
2576.00 17
2576.11 23
2576.23 29
2576.35 33
2576.46 35
2576.58 37
2576.70 38
2576.81 39
2576.93 40
2577.04 40
2577.16 40
2577.28 39
2577.39 36
2577.51 31
2577.63 25
2577.74 19
2577.86 13
2577.98 10
2578.09 10
2578.21 14
2578.32 22
2578.44 34
2578.56 48
2578.67 63
2578.79 76
2578.91 87
2579.02 96
2579.14 102
2579.26 105
2579.37 106
2579.49 105
2579.61 101
2579.72 95
2579.84 87
2579.95 78
2580.07 67
2580.19 55
2580.30 45
2580.42 37
2580.54 30
2580.65 26
2580.77 23
2580.89 21
2581.00 22
2581.12 23
2581.24 25
2581.35 27
2581.47 29
2581.59 32
2581.70 34
2581.82 36
2581.93 38
2582.05 42
2582.17 46
2582.28 52
2582.40 58
2582.52 65
2582.63 71
2582.75 76
2582.87 79
2582.98 80
2583.10 79
2583.22 77
2583.33 74
2583.45 72
2583.57 71
2583.68 72
2583.80 75
2583.92 81
2584.03 88
2584.15 96
2584.27 104
2584.38 113
2584.50 119
2584.62 124
2584.73 127
2584.85 128
2584.96 127
2585.08 126
2585.20 125
2585.31 125
2585.43 126
2585.55 127
2585.66 130
2585.78 132
2585.90 134
2586.01 136
2586.13 137
2586.25 139
2586.36 140
2586.48 143
2586.60 146
2586.71 150
2586.83 154
2586.95 158
2587.06 163
2587.18 167
2587.30 170
2587.41 172
2587.53 170
2587.65 166
2587.76 157
2587.88 146
2588.00 132
2588.11 120
2588.23 110
2588.35 105
2588.46 105
2588.58 109
2588.70 115
2588.81 120
2588.93 123
2589.05 123
2589.16 120
2589.28 116
2589.40 112
2589.51 110
2589.63 110
2589.75 112
2589.86 117
2589.98 123
2590.10 129
2590.21 135
2590.33 139
2590.45 142
2590.56 143
2590.68 143
2590.80 142
2590.91 140
2591.03 140
2591.15 141
2591.26 143
2591.38 144
2591.50 146
2591.61 146
2591.73 144
2591.85 141
2591.96 138
2592.08 134
2592.20 130
2592.31 127
2592.43 123
2592.55 120
2592.66 115
2592.78 110
2592.90 104
2593.01 98
2593.13 90
2593.25 82
2593.36 74
2593.48 64
2593.60 55
2593.71 45
2593.83 35
2593.95 26
2594.06 19
2594.18 13
2594.30 9
2594.41 6
2594.53 6
2594.65 8
2594.77 12
2594.88 18
2595.00 27
2595.12 39
2595.23 52
2595.35 66
2595.47 78
2595.58 89
2595.70 96
2595.82 102
2595.93 106
2596.05 110
2596.17 115
2596.28 121
2596.40 129
2596.52 137
2596.63 144
2596.75 150
2596.87 153
2596.98 155
2597.10 156
2597.22 155
2597.34 153
2597.45 150
2597.57 145
2597.69 139
2597.80 131
2597.92 123
2598.04 114
2598.15 107
2598.27 99
2598.39 91
2598.50 83
2598.62 74
2598.74 63
2598.85 52
2598.97 40
2599.09 30
2599.21 23
2599.32 19
2599.44 18
2599.56 21
2599.67 25
2599.79 32
2599.91 38
2600.02 45
2600.14 53
2600.26 61
2600.37 70
2600.49 79
2600.61 88
2600.72 97
2600.84 105
2600.96 111
2601.08 115
2601.19 118
2601.31 120
2601.43 120
2601.54 119
2601.66 118
2601.78 115
2601.89 111
2602.01 107
2602.13 102
2602.24 97
2602.36 92
2602.48 87
2602.60 84
2602.71 82
2602.83 82
2602.95 84
2603.06 87
2603.18 89
2603.30 91
2603.41 92
2603.53 91
2603.65 89
2603.77 85
2603.88 80
2604.00 74
2604.12 68
2604.23 62
2604.35 56
2604.47 51
2604.58 48
2604.70 48
2604.82 51
2604.94 58
2605.05 69
2605.17 83
2605.29 99
2605.40 114
2605.52 126
2605.64 133
2605.75 134
2605.87 129
2605.99 121
2606.11 111
2606.22 102
2606.34 98
2606.46 98
2606.57 104
2606.69 114
2606.81 124
2606.93 132
2607.04 135
2607.16 132
2607.28 124
2607.39 111
2607.51 97
2607.63 85
2607.74 75
2607.86 71
2607.98 72
2608.10 76
2608.21 83
2608.33 90
2608.45 95
2608.56 97
2608.68 95
2608.80 89
2608.92 82
2609.03 75
2609.15 70
2609.27 68
2609.38 68
2609.50 71
2609.62 74
2609.74 77
2609.85 80
2609.97 83
2610.09 85
2610.20 87
2610.32 91
2610.44 95
2610.56 98
2610.67 101
2610.79 102
2610.91 103
2611.02 102
2611.14 101
2611.26 99
2611.38 97
2611.49 94
2611.61 92
2611.73 88
2611.84 85
2611.96 81
2612.08 78
2612.20 76
2612.31 74
2612.43 73
2612.55 72
2612.66 70
2612.78 68
2612.90 64
2613.02 59
2613.13 54
2613.25 48
2613.37 43
2613.48 40
2613.60 38
2613.72 37
2613.84 38
2613.95 40
2614.07 43
2614.19 46
2614.31 49
2614.42 53
2614.54 56
2614.66 59
2614.77 63
2614.89 67
2615.01 71
2615.13 76
2615.24 80
2615.36 84
2615.48 85
2615.59 85
2615.71 81
2615.83 75
2615.95 67
2616.06 58
2616.18 49
2616.30 40
2616.42 32
2616.53 25
2616.65 17
2616.77 9
2616.88 0
2617.00 0
2617.12 0
2617.24 0
2617.35 0
2617.47 0
2617.59 0
2617.71 0
2617.82 2
2617.94 21
2618.06 40
2618.17 58
2618.29 73
2618.41 83
2618.53 87
2618.64 87
2618.76 83
2618.88 76
2619.00 69
2619.11 62
2619.23 57
2619.35 54
2619.47 53
2619.58 54
2619.70 56
2619.82 60
2619.93 63
2620.05 65
2620.17 66
2620.29 64
2620.40 62
2620.52 59
2620.64 57
2620.76 57
2620.87 61
2620.99 68
2621.11 77
2621.23 86
2621.34 94
2621.46 99
2621.58 102
2621.70 101
2621.81 98
2621.93 93
2622.05 89
2622.16 87
2622.28 85
2622.40 85
2622.52 84
2622.63 83
2622.75 80
2622.87 76
2622.99 70
2623.10 64
2623.22 59
2623.34 57
2623.46 58
2623.57 63
2623.69 71
2623.81 81
2623.93 92
2624.04 101
2624.16 109
2624.28 114
2624.40 117
2624.51 118
2624.63 119
2624.75 120
2624.87 123
2624.98 128
2625.10 134
2625.22 142
2625.34 151
2625.45 158
2625.57 163
2625.69 165
2625.81 163
2625.92 158
2626.04 150
2626.16 142
2626.28 135
2626.39 130
2626.51 127
2626.63 126
2626.75 125
2626.86 123
2626.98 120
2627.10 115
2627.22 109
2627.33 103
2627.45 97
2627.57 93
2627.69 89
2627.80 86
2627.92 83
2628.04 81
2628.16 79
2628.27 78
2628.39 81
2628.51 86
2628.63 93
2628.74 102
2628.86 108
2628.98 111
2629.10 108
2629.21 99
2629.33 86
2629.45 72
2629.57 60
2629.68 54
2629.80 55
2629.92 65
2630.04 81
2630.15 99
2630.27 115
2630.39 126
2630.51 130
2630.62 126
2630.74 115
2630.86 98
2630.98 80
2631.09 62
2631.21 47
2631.33 36
2631.45 30
2631.57 29
2631.68 33
2631.80 40
2631.92 49
2632.04 60
2632.15 72
2632.27 83
2632.39 92
2632.51 100
2632.62 107
2632.74 111
2632.86 112
2632.98 111
2633.09 104
2633.21 93
2633.33 77
2633.45 56
2633.57 33
2633.68 9
2633.80 0
2633.92 0
2634.04 0
2634.15 0
2634.27 0
2634.39 0
2634.51 0
2634.62 6
2634.74 16
2634.86 23
2634.98 27
2635.09 29
2635.21 29
2635.33 28
2635.45 28
2635.57 28
2635.68 29
2635.80 32
2635.92 36
2636.04 40
2636.15 45
2636.27 51
2636.39 57
2636.51 62
2636.62 67
2636.74 70
2636.86 71
2636.98 70
2637.10 67
2637.21 64
2637.33 61
2637.45 59
2637.57 60
2637.68 64
2637.80 68
2637.92 74
2638.04 78
2638.16 80
2638.27 81
2638.39 80
2638.51 80
2638.63 80
2638.74 82
2638.86 85
2638.98 87
2639.10 88
2639.22 85
2639.33 79
2639.45 69
2639.57 57
2639.69 45
2639.80 35
2639.92 30
2640.04 29
2640.16 33
2640.28 41
2640.39 52
2640.51 64
2640.63 77
2640.75 90
2640.86 103
2640.98 114
2641.10 125
2641.22 133
2641.34 139
2641.45 141
2641.57 141
2641.69 139
2641.81 136
2641.93 135
2642.04 134
2642.16 135
2642.28 138
2642.40 142
2642.51 146
2642.63 149
2642.75 152
2642.87 154
2642.99 154
2643.10 153
2643.22 151
2643.34 147
2643.46 142
2643.58 137
2643.69 131
2643.81 125
2643.93 119
2644.05 115
2644.16 113
2644.28 113
2644.40 115
2644.52 117
2644.64 119
2644.75 120
2644.87 121
2644.99 119
2645.11 116
2645.23 112
2645.34 108
2645.46 104
2645.58 100
2645.70 97
2645.82 95
2645.93 94
2646.05 93
2646.17 94
2646.29 97
2646.41 100
2646.52 104
2646.64 108
2646.76 112
2646.88 115
2646.99 118
2647.11 120
2647.23 123
2647.35 125
2647.47 128
2647.58 132
2647.70 137
2647.82 142
2647.94 149
2648.06 155
2648.17 162
2648.29 167
2648.41 170
2648.53 169
2648.65 164
2648.76 153
2648.88 140
2649.00 124
2649.12 109
2649.24 95
2649.35 84
2649.47 76
2649.59 69
2649.71 62
2649.83 56
2649.94 51
2650.06 47
2650.18 46
2650.30 50
2650.42 60
2650.53 73
2650.65 89
2650.77 106
2650.89 121
2651.01 133
2651.12 140
2651.24 144
2651.36 145
2651.48 145
2651.60 144
2651.72 144
2651.83 143
2651.95 142
2652.07 140
2652.19 136
2652.31 130
2652.42 122
2652.54 114
2652.66 107
2652.78 101
2652.90 97
2653.01 95
2653.13 95
2653.25 96
2653.37 96
2653.49 95
2653.60 92
2653.72 88
2653.84 83
2653.96 77
2654.08 71
2654.19 66
2654.31 65
2654.43 67
2654.55 75
2654.67 86
2654.79 100
2654.90 115
2655.02 129
2655.14 138
2655.26 143
2655.38 142
2655.49 138
2655.61 132
2655.73 126
2655.85 122
2655.97 120
2656.09 121
2656.20 125
2656.32 131
2656.44 137
2656.56 143
2656.68 149
2656.79 152
2656.91 154
2657.03 153
2657.15 149
2657.27 144
2657.38 139
2657.50 133
2657.62 128
2657.74 125
2657.86 125
2657.98 126
2658.09 130
2658.21 135
2658.33 138
2658.45 140
2658.57 138
2658.69 133
2658.80 125
2658.92 115
2659.04 105
2659.16 96
2659.28 88
2659.39 82
2659.51 77
2659.63 75
2659.75 75
2659.87 78
2659.99 84
2660.10 92
2660.22 102
2660.34 111
2660.46 119
2660.58 124
2660.70 125
2660.81 122
2660.93 115
2661.05 106
2661.17 95
2661.29 85
2661.40 76
2661.52 69
2661.64 64
2661.76 61
2661.88 60
2662.00 62
2662.11 66
2662.23 71
2662.35 77
2662.47 84
2662.59 92
2662.71 99
2662.82 107
2662.94 113
2663.06 120
2663.18 125
2663.30 130
2663.42 135
2663.53 141
2663.65 147
2663.77 154
2663.89 161
2664.01 169
2664.13 176
2664.24 182
2664.36 185
2664.48 187
2664.60 186
2664.72 183
2664.84 178
2664.95 172
2665.07 164
2665.19 155
2665.31 143
2665.43 131
2665.55 117
2665.66 105
2665.78 94
2665.90 86
2666.02 81
2666.14 78
2666.26 78
2666.37 78
2666.49 79
2666.61 79
2666.73 79
2666.85 80
2666.97 80
2667.09 82
2667.20 83
2667.32 85
2667.44 85
2667.56 84
2667.68 82
2667.80 78
2667.91 74
2668.03 70
2668.15 67
2668.27 66
2668.39 66
2668.51 68
2668.62 70
2668.74 74
2668.86 78
2668.98 82
2669.10 86
2669.22 90
2669.34 92
2669.45 93
2669.57 95
2669.69 96
2669.81 97
2669.93 100
2670.05 104
2670.16 109
2670.28 114
2670.40 118
2670.52 121
2670.64 123
2670.76 123
2670.88 122
2670.99 118
2671.11 114
2671.23 107
2671.35 99
2671.47 90
2671.59 80
2671.70 71
2671.82 63
2671.94 57
2672.06 55
2672.18 57
2672.30 62
2672.42 68
2672.53 75
2672.65 81
2672.77 85
2672.89 85
2673.01 83
2673.13 79
2673.25 74
2673.36 69
2673.48 65
2673.60 63
2673.72 62
2673.84 63
2673.96 66
2674.08 69
2674.19 72
2674.31 74
2674.43 77
2674.55 78
2674.67 81
2674.79 83
2674.91 87
2675.02 90
2675.14 91
2675.26 91
2675.38 87
2675.50 79
2675.62 70
2675.74 59
2675.85 51
2675.97 45
2676.09 42
2676.21 43
2676.33 46
2676.45 49
2676.57 51
2676.68 50
2676.80 45
2676.92 36
2677.04 25
2677.16 13
2677.28 1
2677.40 0
2677.51 0
2677.63 0
2677.75 0
2677.87 0
2677.99 0
2678.11 0
2678.23 0
2678.35 6
2678.46 20
2678.58 36
2678.70 56
2678.82 78
2678.94 102
2679.06 127
2679.18 151
2679.29 171
2679.41 187
2679.53 197
2679.65 200
2679.77 198
2679.89 193
2680.01 186
2680.13 182
2680.24 181
2680.36 184
2680.48 192
2680.60 203
2680.72 214
2680.84 223
2680.96 230
2681.07 234
2681.19 235
2681.31 235
2681.43 232
2681.55 229
2681.67 224
2681.79 218
2681.91 210
2682.02 200
2682.14 190
2682.26 180
2682.38 171
2682.50 164
2682.62 159
2682.74 158
2682.86 160
2682.97 164
2683.09 169
2683.21 174
2683.33 178
2683.45 179
2683.57 178
2683.69 173
2683.81 165
2683.92 155
2684.04 143
2684.16 131
2684.28 120
2684.40 111
2684.52 105
2684.64 100
2684.76 98
2684.87 98
2684.99 100
2685.11 102
2685.23 104
2685.35 106
2685.47 109
2685.59 112
2685.71 116
2685.83 122
2685.94 128
2686.06 136
2686.18 143
2686.30 149
2686.42 152
2686.54 153
2686.66 151
2686.78 148
2686.89 142
2687.01 136
2687.13 130
2687.25 124
2687.37 120
2687.49 117
2687.61 114
2687.73 114
2687.85 114
2687.96 114
2688.08 113
2688.20 109
2688.32 104
2688.44 96
2688.56 86
2688.68 75
2688.80 66
2688.92 58
2689.03 54
2689.15 54
2689.27 59
2689.39 67
2689.51 77
2689.63 90
2689.75 104
2689.87 119
2689.99 135
2690.10 150
2690.22 164
2690.34 175
2690.46 182
2690.58 182
2690.70 177
2690.82 167
2690.94 154
2691.06 140
2691.17 127
2691.29 117
2691.41 111
2691.53 107
2691.65 107
2691.77 109
2691.89 113
2692.01 120
2692.13 128
2692.25 137
2692.36 145
2692.48 152
2692.60 155
2692.72 154
2692.84 148
2692.96 139
2693.08 128
2693.20 116
2693.32 105
2693.43 97
2693.55 92
2693.67 90
2693.79 92
2693.91 97
2694.03 103
2694.15 109
2694.27 113
2694.39 115
2694.51 114
2694.62 112
2694.74 109
2694.86 107
2694.98 108
2695.10 111
2695.22 117
2695.34 125
2695.46 131
2695.58 135
2695.70 136
2695.82 133
2695.93 128
2696.05 122
2696.17 116
2696.29 113
2696.41 112
2696.53 114
2696.65 116
2696.77 118
2696.89 118
2697.01 116
2697.12 111
2697.24 104
2697.36 96
2697.48 88
2697.60 80
2697.72 73
2697.84 66
2697.96 61
2698.08 56
2698.20 52
2698.32 47
2698.43 42
2698.55 37
2698.67 32
2698.79 26
2698.91 21
2699.03 17
2699.15 13
2699.27 9
2699.39 5
2699.51 1
2699.63 0
2699.74 0
2699.86 0
2699.98 0
2700.10 0
2700.22 0
2700.34 0
2700.46 5
2700.58 19
2700.70 36
2700.82 53
2700.94 70
2701.06 87
2701.17 102
2701.29 116
2701.41 126
2701.53 134
2701.65 139
2701.77 143
2701.89 146
2702.01 150
2702.13 155
2702.25 161
2702.37 167
2702.49 173
2702.60 176
2702.72 176
2702.84 173
2702.96 167
2703.08 158
2703.20 148
2703.32 136
2703.44 123
2703.56 110
2703.68 98
2703.80 87
2703.92 80
2704.03 76
2704.15 76
2704.27 81
2704.39 87
2704.51 95
2704.63 100
2704.75 103
2704.87 101
2704.99 96
2705.11 89
2705.23 81
2705.35 76
2705.47 73
2705.59 74
2705.70 78
2705.82 85
2705.94 93
2706.06 101
2706.18 108
2706.30 115
2706.42 120
2706.54 123
2706.66 125
2706.78 126
2706.90 124
2707.02 122
2707.14 118
2707.25 114
2707.37 111
2707.49 109
2707.61 108
2707.73 109
2707.85 112
2707.97 117
2708.09 125
2708.21 134
2708.33 145
2708.45 157
2708.57 169
2708.69 181
2708.81 193
2708.93 203
2709.04 212
2709.16 219
2709.28 224
2709.40 225
2709.52 223
2709.64 220
2709.76 215
2709.88 213
2710.00 214
2710.12 219
2710.24 229
2710.36 243
2710.48 257
2710.60 270
2710.72 281
2710.83 286
2710.95 286
2711.07 282
2711.19 273
2711.31 264
2711.43 253
2711.55 244
2711.67 236
2711.79 230
2711.91 226
2712.03 221
2712.15 216
2712.27 210
2712.39 203
2712.51 195
2712.63 186
2712.74 178
2712.86 169
2712.98 161
2713.10 154
2713.22 148
2713.34 144
2713.46 143
2713.58 145
2713.70 150
2713.82 159
2713.94 171
2714.06 183
2714.18 195
2714.30 203
2714.42 207
2714.54 205
2714.66 197
2714.78 183
2714.89 166
2715.01 146
2715.13 128
2715.25 112
2715.37 102
2715.49 96
2715.61 96
2715.73 100
2715.85 107
2715.97 116
2716.09 125
2716.21 134
2716.33 141
2716.45 147
2716.57 151
2716.69 154
2716.81 156
2716.93 159
2717.05 163
2717.16 169
2717.28 178
2717.40 189
2717.52 201
2717.64 211
2717.76 218
2717.88 220
2718.00 216
2718.12 206
2718.24 192
2718.36 175
2718.48 157
2718.60 138
2718.72 120
2718.84 102
2718.96 85
2719.08 69
2719.20 54
2719.32 41
2719.44 32
2719.56 27
2719.68 27
2719.79 32
2719.91 38
2720.03 44
2720.15 47
2720.27 46
2720.39 41
2720.51 31
2720.63 21
2720.75 10
2720.87 1
2720.99 0
2721.11 0
2721.23 0
2721.35 0
2721.47 0
2721.59 4
2721.71 7
2721.83 8
2721.95 7
2722.07 4
2722.19 0
2722.31 0
2722.43 0
2722.55 0
2722.67 6
2722.78 13
2722.90 20
2723.02 26
2723.14 30
2723.26 34
2723.38 37
2723.50 42
2723.62 49
2723.74 58
2723.86 67
2723.98 75
2724.10 80
2724.22 82
2724.34 79
2724.46 71
2724.58 60
2724.70 49
2724.82 37
2724.94 28
2725.06 22
2725.18 20
2725.30 21
2725.42 26
2725.54 31
2725.66 36
2725.78 39
2725.90 40
2726.02 39
2726.14 36
2726.26 32
2726.37 27
2726.49 23
2726.61 21
2726.73 21
2726.85 23
2726.97 27
2727.09 33
2727.21 39
2727.33 45
2727.45 49
2727.57 51
2727.69 52
2727.81 53
2727.93 53
2728.05 55
2728.17 58
2728.29 63
2728.41 68
2728.53 75
2728.65 81
2728.77 87
2728.89 93
2729.01 99
2729.13 104
2729.25 110
2729.37 115
2729.49 120
2729.61 124
2729.73 125
2729.85 125
2729.97 123
2730.09 119
2730.21 115
2730.33 109
2730.45 103
2730.57 95
2730.69 87
2730.81 78
2730.93 68
2731.05 57
2731.17 46
2731.29 36
2731.41 27
2731.52 20
2731.64 14
2731.76 11
2731.88 10
2732.00 9
2732.12 8
2732.24 6
2732.36 3
2732.48 0
2732.60 0
2732.72 0
2732.84 0
2732.96 0
2733.08 0
2733.20 0
2733.32 6
2733.44 18
2733.56 33
2733.68 48
2733.80 63
2733.92 77
2734.04 89
2734.16 98
2734.28 104
2734.40 105
2734.52 102
2734.64 93
2734.76 82
2734.88 68
2735.00 54
2735.12 41
2735.24 33
2735.36 29
2735.48 30
2735.60 36
2735.72 45
2735.84 57
2735.96 69
2736.08 82
2736.20 96
2736.32 109
2736.44 122
2736.56 134
2736.68 145
2736.80 152
2736.92 155
2737.04 154
2737.16 149
2737.28 141
2737.40 130
2737.52 119
2737.64 107
2737.76 95
2737.88 84
2738.00 74
2738.12 65
2738.24 57
2738.36 49
2738.48 41
2738.60 33
2738.72 25
2738.84 18
2738.96 12
2739.08 8
2739.20 8
2739.32 11
2739.44 19
2739.56 30
2739.68 42
2739.80 55
2739.92 67
2740.04 76
2740.16 83
2740.28 88
2740.40 91
2740.52 94
2740.64 98
2740.76 103
2740.88 110
2741.00 117
2741.12 125
2741.24 131
2741.36 134
2741.48 135
2741.60 132
2741.72 127
2741.84 121
2741.96 114
2742.08 107
2742.20 100
2742.32 93
2742.44 85
2742.56 76
2742.68 67
2742.80 58
2742.92 50
2743.04 43
2743.16 38
2743.28 33
2743.40 30
2743.52 28
2743.64 26
2743.76 25
2743.88 25
2744.00 27
2744.12 31
2744.24 36
2744.36 42
2744.48 48
2744.60 54
2744.72 58
2744.84 61
2744.96 63
2745.08 63
2745.20 62
2745.32 59
2745.44 55
2745.56 49
2745.68 43
2745.80 37
2745.92 31
2746.04 28
2746.16 27
2746.28 27
2746.40 29
2746.52 30
2746.64 29
2746.76 27
2746.88 23
2747.00 19
2747.12 17
2747.24 17
2747.36 21
2747.48 28
2747.60 36
2747.73 43
2747.85 48
2747.97 49
2748.09 46
2748.21 41
2748.33 36
2748.45 31
2748.57 28
2748.69 29
2748.81 34
2748.93 43
2749.05 53
2749.17 63
2749.29 72
2749.41 78
2749.53 79
2749.65 77
2749.77 70
2749.89 61
2750.01 52
2750.13 43
2750.25 36
2750.37 32
2750.49 32
2750.61 34
2750.73 39
2750.85 44
2750.97 49
2751.09 54
2751.21 59
2751.33 62
2751.45 64
2751.57 67
2751.69 69
2751.81 72
2751.93 76
2752.05 81
2752.17 86
2752.29 91
2752.41 95
2752.53 97
2752.65 95
2752.77 89
2752.90 81
2753.02 72
2753.14 65
2753.26 61
2753.38 62
2753.50 68
2753.62 78
2753.74 89
2753.86 97
2753.98 101
2754.10 99
2754.22 92
2754.34 82
2754.46 70
2754.58 60
2754.70 53
2754.82 48
2754.94 47
2755.06 48
2755.18 49
2755.30 50
2755.42 51
2755.54 51
2755.66 52
2755.78 54
2755.90 57
2756.02 63
2756.14 71
2756.26 80
2756.38 89
2756.51 97
2756.63 103
2756.75 105
2756.87 104
2756.99 99
2757.11 92
2757.23 83
2757.35 75
2757.47 68
2757.59 62
2757.71 58
2757.83 55
2757.95 52
2758.07 48
2758.19 43
2758.31 35
2758.43 26
2758.55 16
2758.67 6
2758.79 0
2758.91 0
2759.03 0
2759.15 0
2759.27 0
2759.39 0
2759.52 0
2759.64 0
2759.76 0
2759.88 0
2760.00 7
2760.12 21
2760.24 39
2760.36 60
2760.48 81
2760.60 99
2760.72 113
2760.84 121
2760.96 122
2761.08 117
2761.20 107
2761.32 94
2761.44 80
2761.56 66
2761.68 54
2761.80 44
2761.92 39
2762.04 39
2762.17 45
2762.29 55
2762.41 71
2762.53 89
2762.65 108
2762.77 125
2762.89 140
2763.01 151
2763.13 157
2763.25 160
2763.37 160
2763.49 159
2763.61 156
2763.73 152
2763.85 148
2763.97 143
2764.09 137
2764.21 131
2764.33 125
2764.46 118
2764.58 110
2764.70 101
2764.82 92
2764.94 81
2765.06 70
2765.18 59
2765.30 50
2765.42 42
2765.54 37
2765.66 36
2765.78 39
2765.90 45
2766.02 55
2766.14 65
2766.26 75
2766.38 83
2766.50 89
2766.63 92
2766.75 92
2766.87 90
2766.99 89
2767.11 89
2767.23 92
2767.35 96
2767.47 102
2767.59 109
2767.71 116
2767.83 121
2767.95 124
2768.07 126
2768.19 126
2768.31 125
2768.43 124
2768.56 121
2768.68 119
2768.80 117
2768.92 115
2769.04 115
2769.16 117
2769.28 119
2769.40 122
2769.52 125
2769.64 127
2769.76 128
2769.88 128
2770.00 128
2770.12 128
2770.24 128
2770.37 130
2770.49 132
2770.61 134
2770.73 134
2770.85 133
2770.97 128
2771.09 122
2771.21 115
2771.33 106
2771.45 98
2771.57 91
2771.69 84
2771.81 79
2771.93 75
2772.05 72
2772.18 71
2772.30 71
2772.42 72
2772.54 74
2772.66 78
2772.78 82
2772.90 85
2773.02 87
2773.14 88
2773.26 87
2773.38 85
2773.50 82
2773.62 79
2773.74 75
2773.87 72
2773.99 67
2774.11 62
2774.23 56
2774.35 49
2774.47 43
2774.59 37
2774.71 32
2774.83 28
2774.95 25
2775.07 23
2775.19 20
2775.31 19
2775.44 20
2775.56 24
2775.68 32
2775.80 44
2775.92 61
2776.04 81
2776.16 102
2776.28 121
2776.40 137
2776.52 146
2776.64 148
2776.76 143
2776.89 131
2777.01 113
2777.13 93
2777.25 72
2777.37 55
2777.49 42
2777.61 37
2777.73 39
2777.85 47
2777.97 61
2778.09 77
2778.21 93
2778.34 107
2778.46 117
2778.58 122
2778.70 123
2778.82 120
2778.94 114
2779.06 106
2779.18 97
2779.30 87
2779.42 78
2779.54 70
2779.66 64
2779.79 60
2779.91 60
2780.03 64
2780.15 71
2780.27 80
2780.39 90
2780.51 98
2780.63 105
2780.75 108
2780.87 107
2780.99 104
2781.12 98
2781.24 90
2781.36 79
2781.48 67
2781.60 53
2781.72 37
2781.84 20
2781.96 4
2782.08 0
2782.20 0
2782.32 0
2782.45 0
2782.57 0
2782.69 0
2782.81 0
2782.93 2
2783.05 13
2783.17 24
2783.29 34
2783.41 44
2783.53 53
2783.65 64
2783.78 74
2783.90 86
2784.02 97
2784.14 108
2784.26 117
2784.38 126
2784.50 132
2784.62 135
2784.74 136
2784.86 135
2784.99 131
2785.11 125
2785.23 118
2785.35 109
2785.47 100
2785.59 90
2785.71 80
2785.83 71
2785.95 63
2786.07 56
2786.20 51
2786.32 48
2786.44 47
2786.56 48
2786.68 51
2786.80 55
2786.92 61
2787.04 67
2787.16 74
2787.28 81
2787.41 88
2787.53 93
2787.65 97
2787.77 98
2787.89 96
2788.01 91
2788.13 84
2788.25 76
2788.37 68
2788.50 63
2788.62 61
2788.74 62
2788.86 66
2788.98 71
2789.10 76
2789.22 80
2789.34 83
2789.46 84
2789.59 84
2789.71 85
2789.83 85
2789.95 86
2790.07 86
2790.19 86
2790.31 84
2790.43 81
2790.55 77
2790.68 71
2790.80 64
2790.92 56
2791.04 47
2791.16 37
2791.28 27
2791.40 19
2791.52 12
2791.64 8
2791.77 7
2791.89 8
2792.01 12
2792.13 15
2792.25 18
2792.37 19
2792.49 18
2792.61 15
2792.73 10
2792.86 6
2792.98 2
2793.10 0
2793.22 0
2793.34 0
2793.46 0
2793.58 0
2793.70 0
2793.83 0
2793.95 0
2794.07 0
2794.19 0
2794.31 4
2794.43 12
2794.55 20
2794.67 27
2794.79 32
2794.92 35
2795.04 35
2795.16 33
2795.28 31
2795.40 30
2795.52 31
2795.64 34
2795.76 39
2795.89 46
2796.01 53
2796.13 59
2796.25 65
2796.37 67
2796.49 67
2796.61 64
2796.73 57
2796.86 48
2796.98 38
2797.10 29
2797.22 22
2797.34 18
2797.46 18
2797.58 24
2797.70 34
2797.83 47
2797.95 62
2798.07 77
2798.19 89
2798.31 98
2798.43 103
2798.55 105
2798.67 106
2798.80 106
2798.92 108
2799.04 112
2799.16 118
2799.28 123
2799.40 127
2799.52 127
2799.64 123
2799.77 114
2799.89 102
2800.01 88
2800.13 73
2800.25 58
2800.37 44
2800.49 32
2800.62 23
2800.74 17
2800.86 14
2800.98 16
2801.10 21
2801.22 29
2801.34 40
2801.46 51
2801.59 62
2801.71 73
2801.83 84
2801.95 94
2802.07 104
2802.19 113
2802.31 121
2802.44 126
2802.56 128
2802.68 126
2802.80 121
2802.92 114
2803.04 106
2803.16 100
2803.29 97
2803.41 96
2803.53 99
2803.65 103
2803.77 108
2803.89 115
2804.01 120
2804.14 125
2804.26 129
2804.38 131
2804.50 132
2804.62 132
2804.74 130
2804.86 125
2804.98 120
2805.11 114
2805.23 107
2805.35 100
2805.47 95
2805.59 91
2805.71 88
2805.84 85
2805.96 83
2806.08 82
2806.20 81
2806.32 81
2806.44 83
2806.56 85
2806.69 90
2806.81 95
2806.93 101
2807.05 106
2807.17 110
2807.29 114
2807.41 117
2807.54 121
2807.66 126
2807.78 133
2807.90 141
2808.02 151
2808.14 161
2808.26 168
2808.39 173
2808.51 175
2808.63 173
2808.75 167
2808.87 158
2808.99 149
2809.11 141
2809.24 136
2809.36 135
2809.48 137
2809.60 142
2809.72 148
2809.84 154
2809.97 157
2810.09 158
2810.21 156
2810.33 153
2810.45 150
2810.57 148
2810.69 147
2810.82 146
2810.94 145
2811.06 142
2811.18 137
2811.30 130
2811.42 122
2811.55 115
2811.67 110
2811.79 107
2811.91 106
2812.03 107
2812.15 108
2812.28 110
2812.40 113
2812.52 117
2812.64 124
2812.76 131
2812.88 140
2813.00 150
2813.13 158
2813.25 165
2813.37 170
2813.49 172
2813.61 172
2813.73 171
2813.86 169
2813.98 165
2814.10 160
2814.22 155
2814.34 149
2814.46 143
2814.59 136
2814.71 130
2814.83 124
2814.95 119
2815.07 116
2815.19 114
2815.32 114
2815.44 118
2815.56 126
2815.68 136
2815.80 150
2815.92 164
2816.05 178
2816.17 189
2816.29 197
2816.41 199
2816.53 197
2816.65 190
2816.78 179
2816.90 166
2817.02 151
2817.14 136
2817.26 120
2817.38 105
2817.51 89
2817.63 73
2817.75 56
2817.87 40
2817.99 25
2818.11 11
2818.24 0
2818.36 0
2818.48 0
2818.60 0
2818.72 0
2818.84 6
2818.97 18
2819.09 28
2819.21 34
2819.33 34
2819.45 30
2819.57 21
2819.70 10
2819.82 0
2819.94 0
2820.06 0
2820.18 0
2820.31 0
2820.43 0
2820.55 0
2820.67 0
2820.79 0
2820.91 7
2821.04 20
2821.16 35
2821.28 51
2821.40 66
2821.52 80
2821.64 92
2821.77 100
2821.89 105
2822.01 107
2822.13 107
2822.25 105
2822.38 103
2822.50 101
2822.62 100
2822.74 100
2822.86 101
2822.98 103
2823.11 105
2823.23 108
2823.35 113
2823.47 117
2823.59 122
2823.72 126
2823.84 127
2823.96 126
2824.08 123
2824.20 117
2824.32 111
2824.45 106
2824.57 103
2824.69 103
2824.81 105
2824.93 109
2825.06 115
2825.18 123
2825.30 132
2825.42 144
2825.54 157
2825.67 172
2825.79 187
2825.91 201
2826.03 212
2826.15 220
2826.27 223
2826.40 224
2826.52 223
2826.64 221
2826.76 218
2826.88 215
2827.01 212
2827.13 207
2827.25 200
2827.37 192
2827.49 184
2827.62 176
2827.74 171
2827.86 168
2827.98 168
2828.10 171
2828.23 175
2828.35 182
2828.47 188
2828.59 193
2828.71 196
2828.83 195
2828.96 189
2829.08 178
2829.20 162
2829.32 143
2829.44 122
2829.57 100
2829.69 79
2829.81 61
2829.93 45
2830.05 34
2830.18 29
2830.30 30
2830.42 38
2830.54 53
2830.66 73
2830.79 97
2830.91 122
2831.03 144
2831.15 162
2831.27 175
2831.40 183
2831.52 186
2831.64 186
2831.76 186
2831.88 184
2832.01 183
2832.13 182
2832.25 180
2832.37 179
2832.49 176
2832.62 173
2832.74 168
2832.86 164
2832.98 158
2833.10 152
2833.23 146
2833.35 140
2833.47 134
2833.59 129
2833.71 125
2833.84 123
2833.96 121
2834.08 120
2834.20 119
2834.32 116
2834.45 112
2834.57 106
2834.69 98
2834.81 89
2834.93 80
2835.06 72
2835.18 65
2835.30 62
2835.42 62
2835.55 65
2835.67 72
2835.79 80
2835.91 89
2836.03 95
2836.16 99
2836.28 99
2836.40 96
2836.52 91
2836.64 86
2836.77 81
2836.89 78
2837.01 76
2837.13 75
2837.25 75
2837.38 74
2837.50 73
2837.62 71
2837.74 70
2837.87 69
2837.99 69
2838.11 70
2838.23 72
2838.35 74
2838.48 78
2838.60 82
2838.72 88
2838.84 95
2838.96 104
2839.09 112
2839.21 120
2839.33 127
2839.45 132
2839.58 133
2839.70 132
2839.82 129
2839.94 123
2840.06 115
2840.19 106
2840.31 95
2840.43 85
2840.55 78
2840.68 73
2840.80 73
2840.92 78
2841.04 86
2841.16 98
2841.29 109
2841.41 119
2841.53 125
2841.65 129
2841.78 129
2841.90 128
2842.02 125
2842.14 123
2842.26 122
2842.39 122
2842.51 122
2842.63 124
2842.75 125
2842.88 127
2843.00 129
2843.12 131
2843.24 132
2843.36 133
2843.49 134
2843.61 133
2843.73 132
2843.85 130
2843.98 127
2844.10 124
2844.22 120
2844.34 116
2844.46 112
2844.59 109
2844.71 106
2844.83 105
2844.95 104
2845.08 105
2845.20 108
2845.32 113
2845.44 120
2845.57 129
2845.69 142
2845.81 158
2845.93 174
2846.05 190
2846.18 203
2846.30 213
2846.42 217
2846.54 214
2846.67 204
2846.79 187
2846.91 164
2847.03 136
2847.16 105
2847.28 74
2847.40 45
2847.52 22
2847.64 8
2847.77 4
2847.89 9
2848.01 23
2848.13 41
2848.26 61
2848.38 79
2848.50 94
2848.62 104
2848.75 109
2848.87 112
2848.99 114
2849.11 116
2849.24 118
2849.36 121
2849.48 123
2849.60 125
2849.72 124
2849.85 123
2849.97 121
2850.09 120
2850.21 122
2850.34 125
2850.46 131
2850.58 138
2850.70 145
2850.83 149
2850.95 151
2851.07 149
2851.19 146
2851.32 142
2851.44 139
2851.56 139
2851.68 141
2851.81 145
2851.93 152
2852.05 158
2852.17 165
2852.30 170
2852.42 174
2852.54 178
2852.66 180
2852.79 182
2852.91 183
2853.03 185
2853.15 188
2853.28 191
2853.40 195
2853.52 198
2853.64 200
2853.77 201
2853.89 200
2854.01 200
2854.13 199
2854.26 199
2854.38 198
2854.50 197
2854.62 195
2854.75 190
2854.87 182
2854.99 172
2855.11 162
2855.24 152
2855.36 144
2855.48 137
2855.60 132
2855.73 128
2855.85 125
2855.97 123
2856.09 120
2856.22 117
2856.34 113
2856.46 108
2856.58 100
2856.71 90
2856.83 78
2856.95 65
2857.07 54
2857.20 46
2857.32 41
2857.44 40
2857.56 44
2857.69 51
2857.81 61
2857.93 74
2858.05 88
2858.18 102
2858.30 116
2858.42 129
2858.54 138
2858.67 144
2858.79 144
2858.91 138
2859.03 128
2859.16 115
2859.28 100
2859.40 87
2859.52 78
2859.65 74
2859.77 77
2859.89 88
2860.01 104
2860.14 124
2860.26 145
2860.38 163
2860.51 176
2860.63 182
2860.75 181
2860.87 174
2861.00 163
2861.12 150
2861.24 138
2861.36 129
2861.49 123
2861.61 119
2861.73 119
2861.85 119
2861.98 121
2862.10 123
2862.22 124
2862.34 122
2862.47 118
2862.59 113
2862.71 106
2862.84 101
2862.96 98
2863.08 98
2863.20 104
2863.33 114
2863.45 126
2863.57 140
2863.69 153
2863.82 165
2863.94 176
2864.06 184
2864.19 190
2864.31 194
2864.43 197
2864.55 197
2864.68 196
2864.80 193
2864.92 189
2865.04 184
2865.17 180
2865.29 177
2865.41 175
2865.53 175
2865.66 176
2865.78 177
2865.90 179
2866.03 179
2866.15 178
2866.27 175
2866.39 170
2866.52 163
2866.64 156
2866.76 149
2866.89 143
2867.01 139
2867.13 136
2867.25 133
2867.38 130
2867.50 125
2867.62 117
2867.74 107
2867.87 96
2867.99 83
2868.11 71
2868.24 61
2868.36 53
2868.48 49
2868.60 49
2868.73 51
2868.85 57
2868.97 63
2869.10 71
2869.22 77
2869.34 82
2869.46 84
2869.59 84
2869.71 82
2869.83 79
2869.95 77
2870.08 78
2870.20 82
2870.32 89
2870.45 99
2870.57 109
2870.69 120
2870.81 128
2870.94 132
2871.06 134
2871.18 131
2871.31 127
2871.43 121
2871.55 117
2871.67 114
2871.80 114
2871.92 117
2872.04 123
2872.17 132
2872.29 143
2872.41 153
2872.53 162
2872.66 169
2872.78 171
2872.90 169
2873.03 163
2873.15 152
2873.27 140
2873.39 127
2873.52 116
2873.64 106
2873.76 98
2873.89 93
2874.01 89
2874.13 85
2874.26 80
2874.38 75
2874.50 68
2874.62 61
2874.75 54
2874.87 47
2874.99 41
2875.12 36
2875.24 32
2875.36 29
2875.48 26
2875.61 23
2875.73 20
2875.85 15
2875.98 9
2876.10 1
2876.22 0
2876.35 0
2876.47 0
2876.59 0
2876.71 0
2876.84 0
2876.96 0
2877.08 8
2877.21 22
2877.33 34
2877.45 43
2877.58 49
2877.70 51
2877.82 53
2877.94 54
2878.07 56
2878.19 58
2878.31 61
2878.44 64
2878.56 67
2878.68 71
2878.81 75
2878.93 80
2879.05 85
2879.17 90
2879.30 96
2879.42 101
2879.54 106
2879.67 110
2879.79 114
2879.91 117
2880.04 119
2880.16 121
2880.28 121
2880.40 120
2880.53 117
2880.65 115
2880.77 112
2880.90 109
2881.02 107
2881.14 105
2881.27 103
2881.39 102
2881.51 100
2881.63 98
2881.76 95
2881.88 90
2882.00 83
2882.13 74
2882.25 63
2882.37 50
2882.50 39
2882.62 31
2882.74 28
2882.87 33
2882.99 45
2883.11 63
2883.24 83
2883.36 102
2883.48 116
2883.60 124
2883.73 125
2883.85 120
2883.97 112
2884.10 102
2884.22 94
2884.34 89
2884.47 87
2884.59 88
2884.71 89
2884.84 90
2884.96 90
2885.08 89
2885.21 89
2885.33 89
2885.45 92
2885.57 99
2885.70 108
2885.82 118
2885.94 129
2886.07 138
2886.19 144
2886.31 147
2886.44 146
2886.56 143
2886.68 140
2886.81 137
2886.93 135
2887.05 135
2887.18 135
2887.30 136
2887.42 138
2887.55 139
2887.67 140
2887.79 140
2887.92 138
2888.04 136
2888.16 132
2888.28 127
2888.41 121
2888.53 115
2888.65 109
2888.78 105
2888.90 103
2889.02 102
2889.15 102
2889.27 102
2889.39 100
2889.52 97
2889.64 92
2889.76 87
2889.89 83
2890.01 80
2890.13 80
2890.26 82
2890.38 88
2890.50 97
2890.63 108
2890.75 121
2890.87 135
2891.00 149
2891.12 160
2891.24 168
2891.37 171
2891.49 168
2891.61 160
2891.74 147
2891.86 132
2891.98 118
2892.11 105
2892.23 95
2892.35 89
2892.48 85
2892.60 82
2892.72 80
2892.85 76
2892.97 70
2893.09 62
2893.22 54
2893.34 46
2893.46 40
2893.59 38
2893.71 40
2893.83 48
2893.96 60
2894.08 76
2894.20 93
2894.33 110
2894.45 125
2894.57 137
2894.70 144
2894.82 147
2894.94 147
2895.07 145
2895.19 141
2895.31 137
2895.44 132
2895.56 126
2895.68 119
2895.81 112
2895.93 104
2896.05 96
2896.18 89
2896.30 83
2896.42 78
2896.55 73
2896.67 68
2896.79 62
2896.92 55
2897.04 48
2897.16 40
2897.29 33
2897.41 27
2897.53 23
2897.66 20
2897.78 18
2897.90 15
2898.03 12
2898.15 8
2898.27 3
2898.40 0
2898.52 0
2898.64 0
2898.77 0
2898.89 0
2899.01 0
2899.14 0
2899.26 3
2899.38 20
2899.51 38
2899.63 57
2899.76 73
2899.88 85
2900.00 92
2900.13 93
2900.25 89
2900.37 82
2900.50 73
2900.62 63
2900.74 56
2900.87 51
2900.99 51
2901.11 54
2901.24 60
2901.36 69
2901.48 80
2901.61 91
2901.73 100
2901.85 108
2901.98 113
2902.10 115
2902.22 114
2902.35 111
2902.47 106
2902.60 100
2902.72 94
2902.84 89
2902.97 84
2903.09 81
2903.21 77
2903.34 73
2903.46 69
2903.58 64
2903.71 59
2903.83 55
2903.95 54
2904.08 57
2904.20 62
2904.32 69
2904.45 78
2904.57 85
2904.70 90
2904.82 91
2904.94 89
2905.07 85
2905.19 78
2905.31 71
2905.44 63
2905.56 56
2905.68 49
2905.81 43
2905.93 37
2906.05 33
2906.18 31
2906.30 31
2906.43 33
2906.55 37
2906.67 42
2906.80 47
2906.92 50
2907.04 51
2907.17 51
2907.29 49
2907.41 47
2907.54 45
2907.66 42
2907.79 38
2907.91 33
2908.03 27
2908.16 20
2908.28 14
2908.40 10
2908.53 8
2908.65 9
2908.77 14
2908.90 20
2909.02 27
2909.15 36
2909.27 44
2909.39 52
2909.52 61
2909.64 69
2909.76 79
2909.89 90
2910.01 101
2910.13 112
2910.26 122
2910.38 129
2910.51 133
2910.63 132
2910.75 125
2910.88 114
2911.00 100
2911.12 83
2911.25 67
2911.37 53
2911.50 43
2911.62 38
2911.74 38
2911.87 43
2911.99 49
2912.11 57
2912.24 64
2912.36 69
2912.49 72
2912.61 73
2912.73 73
2912.86 72
2912.98 73
2913.10 75
2913.23 77
2913.35 80
2913.48 83
2913.60 85
2913.72 86
2913.85 86
2913.97 86
2914.09 85
2914.22 86
2914.34 88
2914.47 90
2914.59 92
2914.71 94
2914.84 93
2914.96 91
2915.08 88
2915.21 83
2915.33 80
2915.46 79
2915.58 81
2915.70 86
2915.83 94
2915.95 101
2916.07 107
2916.20 110
2916.32 108
2916.45 102
2916.57 92
2916.69 81
2916.82 71
2916.94 63
2917.07 58
2917.19 57
2917.31 60
2917.44 65
2917.56 71
2917.68 76
2917.81 81
2917.93 86
2918.06 92
2918.18 99
2918.30 108
2918.43 119
2918.55 132
2918.68 143
2918.80 153
2918.92 158
2919.05 158
2919.17 153
2919.29 143
2919.42 131
2919.54 116
2919.67 102
2919.79 90
2919.91 79
2920.04 71
2920.16 65
2920.29 62
2920.41 60
2920.53 59
2920.66 59
2920.78 61
2920.91 62
2921.03 64
2921.15 64
2921.28 62
2921.40 59
2921.52 55
2921.65 51
2921.77 50
2921.90 53
2922.02 59
2922.14 69
2922.27 80
2922.39 91
2922.52 100
2922.64 106
2922.76 111
2922.89 114
2923.01 117
2923.14 121
2923.26 126
2923.38 130
2923.51 134
2923.63 136
2923.76 135
2923.88 132
2924.00 125
2924.13 117
2924.25 108
2924.38 99
2924.50 88
2924.62 75
2924.75 61
2924.87 45
2925.00 29
2925.12 15
2925.24 4
2925.37 0
2925.49 4
2925.62 16
2925.74 38
2925.86 66
2925.99 98
2926.11 131
2926.24 159
2926.36 181
2926.48 195
2926.61 199
2926.73 197
2926.86 189
2926.98 178
2927.10 167
2927.23 158
2927.35 151
2927.48 146
2927.60 143
2927.72 140
2927.85 137
2927.97 134
2928.10 130
2928.22 125
2928.34 120
2928.47 116
2928.59 110
2928.72 104
2928.84 98
2928.96 91
2929.09 84
2929.21 78
2929.34 72
2929.46 66
2929.59 59
2929.71 52
2929.83 45
2929.96 38
2930.08 34
2930.21 33
2930.33 38
2930.45 49
2930.58 64
2930.70 82
2930.83 101
2930.95 120
2931.07 138
2931.20 155
2931.32 172
2931.45 188
2931.57 204
2931.70 217
2931.82 226
2931.94 231
2932.07 229
2932.19 220
2932.32 206
2932.44 188
2932.56 169
2932.69 150
2932.81 134
2932.94 122
2933.06 114
2933.19 111
2933.31 112
2933.43 116
2933.56 123
2933.68 131
2933.81 140
2933.93 148
2934.05 154
2934.18 158
2934.30 160
2934.43 159
2934.55 156
2934.68 151
2934.80 143
2934.92 135
2935.05 125
2935.17 116
2935.30 110
2935.42 106
2935.54 106
2935.67 108
2935.79 112
2935.92 115
2936.04 114
2936.17 110
2936.29 101
2936.41 89
2936.54 77
2936.66 65
2936.79 58
2936.91 54
2937.04 53
2937.16 54
2937.28 56
2937.41 57
2937.53 54
2937.66 48
2937.78 40
2937.91 30
2938.03 20
2938.15 12
2938.28 6
2938.40 5
2938.53 9
2938.65 18
2938.78 31
2938.90 45
2939.02 58
2939.15 68
2939.27 75
2939.40 75
2939.52 71
2939.65 64
2939.77 54
2939.89 44
2940.02 33
2940.14 21
2940.27 10
2940.39 0
2940.52 0
2940.64 0
2940.76 0
2940.89 0
2941.01 0
2941.14 0
2941.26 0
2941.39 1
2941.51 16
2941.63 32
2941.76 48
2941.88 63
2942.01 77
2942.13 88
2942.26 96
2942.38 100
2942.51 101
2942.63 97
2942.75 91
2942.88 82
2943.00 73
2943.13 63
2943.25 53
2943.38 45
2943.50 38
2943.62 34
2943.75 32
2943.87 33
2944.00 36
2944.12 41
2944.25 46
2944.37 51
2944.50 55
2944.62 58
2944.74 59
2944.87 60
2944.99 60
2945.12 60
2945.24 62
2945.37 64
2945.49 68
2945.62 75
2945.74 83
2945.86 93
2945.99 106
2946.11 119
2946.24 134
2946.36 148
2946.49 162
2946.61 175
2946.74 184
2946.86 190
2946.98 191
2947.11 188
2947.23 179
2947.36 167
2947.48 152
2947.61 135
2947.73 118
2947.86 101
2947.98 87
2948.10 75
2948.23 67
2948.35 63
2948.48 62
2948.60 64
2948.73 66
2948.85 68
2948.98 70
2949.10 70
2949.22 71
2949.35 72
2949.47 75
2949.60 79
2949.72 86
2949.85 94
2949.97 103
2950.10 111
2950.22 121
2950.35 131
2950.47 142
2950.59 155
2950.72 168
2950.84 181
2950.97 192
2951.09 201
2951.22 206
2951.34 207
2951.47 204
2951.59 199
2951.72 191
2951.84 180
2951.96 167
2952.09 152
2952.21 134
2952.34 114
2952.46 93
2952.59 72
2952.71 53
2952.84 38
2952.96 26
2953.09 19
2953.21 17
2953.33 18
2953.46 21
2953.58 27
2953.71 35
2953.83 43
2953.96 53
2954.08 64
2954.21 75
2954.33 85
2954.46 94
2954.58 99
2954.71 102
2954.83 101
2954.95 98
2955.08 95
2955.20 93
2955.33 93
2955.45 97
2955.58 104
2955.70 113
2955.83 122
2955.95 130
2956.08 136
2956.20 137
2956.33 135
2956.45 131
2956.58 125
2956.70 120
2956.82 116
2956.95 115
2957.07 116
2957.20 120
2957.32 126
2957.45 133
2957.57 141
2957.70 148
2957.82 153
2957.95 156
2958.07 156
2958.20 153
2958.32 147
2958.45 138
2958.57 127
2958.69 116
2958.82 104
2958.94 94
2959.07 86
2959.19 82
2959.32 83
2959.44 87
2959.57 94
2959.69 103
2959.82 112
2959.94 120
2960.07 126
2960.19 130
2960.32 133
2960.44 134
2960.57 133
2960.69 130
2960.82 124
2960.94 115
2961.06 103
2961.19 89
2961.31 76
2961.44 63
2961.56 52
2961.69 44
2961.81 38
2961.94 35
2962.06 34
2962.19 37
2962.31 41
2962.44 48
2962.56 56
2962.69 65
2962.81 74
2962.94 81
2963.06 86
2963.19 90
2963.31 93
2963.44 96
2963.56 100
2963.69 104
2963.81 110
2963.94 115
2964.06 120
2964.18 123
2964.31 125
2964.43 124
2964.56 122
2964.68 117
2964.81 111
2964.93 102
2965.06 93
2965.18 83
2965.31 74
2965.43 67
2965.56 61
2965.68 56
2965.81 54
2965.93 53
2966.06 53
2966.18 54
2966.31 54
2966.43 55
2966.56 54
2966.68 53
2966.81 50
2966.93 45
2967.06 41
2967.18 38
2967.31 36
2967.43 35
2967.56 37
2967.68 41
2967.81 47
2967.93 55
2968.06 64
2968.18 72
2968.31 81
2968.43 86
2968.56 88
2968.68 85
2968.80 78
2968.93 68
2969.05 56
2969.18 44
2969.30 35
2969.43 31
2969.55 32
2969.68 38
2969.80 47
2969.93 58
2970.05 69
2970.18 79
2970.30 87
2970.43 92
2970.55 93
2970.68 92
2970.80 90
2970.93 87
2971.05 85
2971.18 85
2971.30 89
2971.43 95
2971.55 104
2971.68 114
2971.80 124
2971.93 132
2972.05 139
2972.18 144
2972.30 149
2972.43 153
2972.55 158
2972.68 163
2972.80 167
2972.93 170
2973.05 170
2973.18 167
2973.30 163
2973.43 157
2973.55 152
2973.68 146
2973.80 142
2973.93 138
2974.05 135
2974.18 131
2974.30 128
2974.43 123
2974.55 119
2974.68 113
2974.80 107
2974.93 102
2975.05 98
2975.18 95
2975.30 94
2975.43 95
2975.55 96
2975.68 99
2975.80 102
2975.93 105
2976.05 108
2976.18 110
2976.30 110
2976.43 109
2976.56 106
2976.68 100
2976.81 93
2976.93 85
2977.06 79
2977.18 74
2977.31 72
2977.43 72
2977.56 76
2977.68 81
2977.81 87
2977.93 94
2978.06 101
2978.18 106
2978.31 110
2978.43 111
2978.56 109
2978.68 104
2978.81 96
2978.93 85
2979.06 73
2979.18 62
2979.31 52
2979.43 45
2979.56 39
2979.68 35
2979.81 34
2979.93 34
2980.06 36
2980.18 41
2980.31 48
2980.43 58
2980.56 68
2980.68 78
2980.81 85
2980.93 87
2981.06 86
2981.19 80
2981.31 72
2981.44 63
2981.56 54
2981.69 46
2981.81 38
2981.94 30
2982.06 22
2982.19 13
2982.31 6
2982.44 0
2982.56 0
2982.69 2
2982.81 11
2982.94 24
2983.06 40
2983.19 57
2983.31 74
2983.44 87
2983.56 98
2983.69 106
2983.81 111
2983.94 114
2984.06 116
2984.19 118
2984.32 121
2984.44 123
2984.57 126
2984.69 127
2984.82 127
2984.94 125
2985.07 121
2985.19 117
2985.32 115
2985.44 114
2985.57 117
2985.69 123
2985.82 130
2985.94 138
2986.07 146
2986.19 154
2986.32 161
2986.44 167
2986.57 173
2986.70 177
2986.82 178
2986.95 175
2987.07 167
2987.20 153
2987.32 135
2987.45 115
2987.57 94
2987.70 76
2987.82 62
2987.95 50
2988.07 42
2988.20 35
2988.32 28
2988.45 21
2988.58 14
2988.70 7
2988.83 1
2988.95 0
2989.08 0
2989.20 0
2989.33 0
2989.45 0
2989.58 0
2989.70 3
2989.83 5
2989.95 6
2990.08 7
2990.20 6
2990.33 4
2990.46 1
2990.58 0
2990.71 0
2990.83 0
2990.96 0
2991.08 5
2991.21 15
2991.33 27
2991.46 42
2991.58 58
2991.71 74
2991.83 88
2991.96 100
2992.09 110
2992.21 116
2992.34 119
2992.46 118
2992.59 114
2992.71 107
2992.84 99
2992.96 89
2993.09 79
2993.21 70
2993.34 61
2993.47 56
2993.59 53
2993.72 55
2993.84 62
2993.97 74
2994.09 90
2994.22 109
2994.34 127
2994.47 143
2994.59 155
2994.72 160
2994.85 160
2994.97 155
2995.10 148
2995.22 141
2995.35 135
2995.47 134
2995.60 137
2995.72 144
2995.85 154
2995.97 167
2996.10 181
2996.23 197
2996.35 213
2996.48 228
2996.60 243
2996.73 256
2996.85 268
2996.98 276
2997.10 281
2997.23 283
2997.36 279
2997.48 271
2997.61 260
2997.73 245
2997.86 230
2997.98 216
2998.11 204
2998.23 196
2998.36 191
2998.49 189
2998.61 189
2998.74 191
2998.86 192
2998.99 193
2999.11 192
2999.24 190
2999.36 187
2999.49 181
2999.62 172
2999.74 160
2999.87 144
2999.99 126
3000.12 108
3000.24 92
3000.37 79
3000.49 72
3000.62 72
3000.75 78
3000.87 88
3001.00 100
3001.12 112
3001.25 121
3001.37 127
3001.50 130
3001.62 131
3001.75 131
3001.88 132
3002.00 135
3002.13 140
3002.25 147
3002.38 155
3002.50 163
3002.63 172
3002.76 178
3002.88 181
3003.01 181
3003.13 179
3003.26 173
3003.38 165
3003.51 156
3003.63 146
3003.76 135
3003.89 124
3004.01 112
3004.14 99
3004.26 86
3004.39 73
3004.51 60
3004.64 50
3004.77 42
3004.89 37
3005.02 36
3005.14 38
3005.27 41
3005.39 45
3005.52 47
3005.65 47
3005.77 43
3005.90 37
3006.02 29
3006.15 21
3006.27 14
3006.40 9
3006.53 6
3006.65 8
3006.78 12
3006.90 19
3007.03 29
3007.15 41
3007.28 54
3007.41 68
3007.53 82
3007.66 94
3007.78 101
3007.91 104
3008.03 102
3008.16 95
3008.29 84
3008.41 71
3008.54 59
3008.66 51
3008.79 46
3008.91 47
3009.04 51
3009.17 57
3009.29 64
3009.42 71
3009.54 77
3009.67 81
3009.79 84
3009.92 86
3010.05 87
3010.17 86
3010.30 84
3010.42 81
3010.55 78
3010.68 76
3010.80 75
3010.93 76
3011.05 79
3011.18 85
3011.30 92
3011.43 102
3011.56 112
3011.68 124
3011.81 135
3011.93 146
3012.06 154
3012.19 160
3012.31 161
3012.44 159
3012.56 154
3012.69 147
3012.81 139
3012.94 131
3013.07 122
3013.19 114
3013.32 105
3013.44 97
3013.57 89
3013.70 82
3013.82 77
3013.95 74
3014.07 73
3014.20 74
3014.32 74
3014.45 74
3014.58 72
3014.70 69
3014.83 65
3014.95 61
3015.08 59
3015.21 60
3015.33 63
3015.46 68
3015.58 75
3015.71 82
3015.84 89
3015.96 96
3016.09 103
3016.21 111
3016.34 119
3016.46 128
3016.59 137
3016.72 145
3016.84 152
3016.97 158
3017.09 161
3017.22 163
3017.35 164
3017.47 165
3017.60 168
3017.72 172
3017.85 177
3017.98 183
3018.10 189
3018.23 192
3018.35 193
3018.48 190
3018.61 184
3018.73 174
3018.86 164
3018.98 154
3019.11 147
3019.24 143
3019.36 144
3019.49 148
3019.61 155
3019.74 163
3019.87 171
3019.99 177
3020.12 182
3020.24 186
3020.37 190
3020.50 192
3020.62 195
3020.75 197
3020.87 198
3021.00 198
3021.13 197
3021.25 194
3021.38 191
3021.50 188
3021.63 186
3021.76 186
3021.88 189
3022.01 192
3022.13 195
3022.26 198
3022.39 200
3022.51 201
3022.64 202
3022.76 203
3022.89 206
3023.02 210
3023.14 214
3023.27 216
3023.39 214
3023.52 208
3023.65 196
3023.77 179
3023.90 158
3024.02 136
3024.15 115
3024.28 98
3024.40 86
3024.53 80
3024.66 79
3024.78 82
3024.91 89
3025.03 98
3025.16 106
3025.29 115
3025.41 124
3025.54 132
3025.66 140
3025.79 148
3025.92 155
3026.04 159
3026.17 160
3026.29 158
3026.42 152
3026.55 143
3026.67 132
3026.80 121
3026.93 111
3027.05 101
3027.18 93
3027.30 86
3027.43 79
3027.56 72
3027.68 64
3027.81 56
3027.93 47
3028.06 38
3028.19 28
3028.31 19
3028.44 12
3028.57 6
3028.69 2
3028.82 0
3028.94 0
3029.07 0
3029.20 0
3029.32 0
3029.45 0
3029.57 0
3029.70 0
3029.83 0
3029.95 2
3030.08 14
3030.21 29
3030.33 45
3030.46 59
3030.58 69
3030.71 75
3030.84 76
3030.96 72
3031.09 66
3031.22 58
3031.34 51
3031.47 45
3031.59 41
3031.72 40
3031.85 42
3031.97 44
3032.10 47
3032.23 50
3032.35 51
3032.48 49
3032.60 46
3032.73 41
3032.86 36
3032.98 32
3033.11 30
3033.24 31
3033.36 33
3033.49 38
3033.61 43
3033.74 49
3033.87 55
3033.99 61
3034.12 67
3034.25 73
3034.37 80
3034.50 86
3034.62 92
3034.75 97
3034.88 100
3035.00 100
3035.13 99
3035.26 95
3035.38 89
3035.51 82
3035.64 74
3035.76 67
3035.89 60
3036.01 53
3036.14 47
3036.27 42
3036.39 38
3036.52 35
3036.65 34
3036.77 35
3036.90 39
3037.02 44
3037.15 50
3037.28 56
3037.40 60
3037.53 62
3037.66 62
3037.78 60
3037.91 56
3038.04 52
3038.16 49
3038.29 47
3038.41 46
3038.54 47
3038.67 50
3038.79 55
3038.92 60
3039.05 65
3039.17 69
3039.30 72
3039.43 73
3039.55 73
3039.68 73
3039.81 73
3039.93 74
3040.06 76
3040.18 79
3040.31 84
3040.44 89
3040.56 95
3040.69 101
3040.82 107
3040.94 112
3041.07 116
3041.20 118
3041.32 118
3041.45 117
3041.57 115
3041.70 112
3041.83 108
3041.95 103
3042.08 96
3042.21 88
3042.33 79
3042.46 70
3042.59 63
3042.71 59
3042.84 60
3042.97 66
3043.09 78
3043.22 93
3043.35 110
3043.47 127
3043.60 140
3043.72 147
3043.85 149
3043.98 146
3044.10 139
3044.23 131
3044.36 123
3044.48 117
3044.61 113
3044.74 109
3044.86 104
3044.99 97
3045.12 88
3045.24 77
3045.37 64
3045.50 52
3045.62 43
3045.75 38
3045.88 37
3046.00 40
3046.13 45
3046.26 52
3046.38 58
3046.51 64
3046.63 69
3046.76 72
3046.89 73
3047.01 73
3047.14 72
3047.27 71
3047.39 69
3047.52 68
3047.65 66
3047.77 66
3047.90 65
3048.03 65
3048.15 64
3048.28 64
3048.41 64
3048.53 65
3048.66 66
3048.79 68
3048.91 72
3049.04 77
3049.17 82
3049.29 88
3049.42 93
3049.55 96
3049.67 98
3049.80 99
3049.93 98
3050.05 97
3050.18 96
3050.31 94
3050.43 91
3050.56 87
3050.69 81
3050.81 73
3050.94 64
3051.07 56
3051.19 48
3051.32 44
3051.45 42
3051.57 44
3051.70 48
3051.83 56
3051.95 67
3052.08 79
3052.21 91
3052.33 103
3052.46 112
3052.59 117
3052.71 117
3052.84 112
3052.97 103
3053.09 90
3053.22 78
3053.35 67
3053.47 58
3053.60 54
3053.73 54
3053.85 59
3053.98 66
3054.11 75
3054.23 85
3054.36 95
3054.49 105
3054.61 112
3054.74 116
3054.87 119
3054.99 119
3055.12 118
3055.25 115
3055.37 111
3055.50 106
3055.63 102
3055.75 98
3055.88 95
3056.01 91
3056.13 89
3056.26 86
3056.39 85
3056.51 84
3056.64 83
3056.77 84
3056.89 85
3057.02 86
3057.15 86
3057.27 83
3057.40 78
3057.53 70
3057.65 60
3057.78 51
3057.91 43
3058.03 39
3058.16 38
3058.29 43
3058.42 50
3058.54 59
3058.67 69
3058.80 78
3058.92 85
3059.05 91
3059.18 96
3059.30 102
3059.43 109
3059.56 116
3059.68 122
3059.81 125
3059.94 125
3060.06 121
3060.19 114
3060.32 106
3060.44 98
3060.57 92
3060.70 89
3060.82 89
3060.95 90
3061.08 93
3061.21 95
3061.33 97
3061.46 99
3061.59 102
3061.71 105
3061.84 109
3061.97 113
3062.09 117
3062.22 120
3062.35 120
3062.47 120
3062.60 119
3062.73 118
3062.85 118
3062.98 120
3063.11 125
3063.24 131
3063.36 139
3063.49 147
3063.62 153
3063.74 158
3063.87 161
3064.00 161
3064.12 158
3064.25 155
3064.38 152
3064.50 152
3064.63 156
3064.76 166
3064.89 180
3065.01 198
3065.14 216
3065.27 232
3065.39 242
3065.52 245
3065.65 240
3065.77 230
3065.90 216
3066.03 200
3066.15 186
3066.28 174
3066.41 166
3066.54 161
3066.66 158
3066.79 155
3066.92 152
3067.04 148
3067.17 144
3067.30 141
3067.42 139
3067.55 138
3067.68 140
3067.81 142
3067.93 144
3068.06 144
3068.19 142
3068.31 136
3068.44 127
3068.57 115
3068.69 102
3068.82 89
3068.95 78
3069.08 71
3069.20 67
3069.33 67
3069.46 71
3069.58 79
3069.71 90
3069.84 102
3069.96 115
3070.09 127
3070.22 137
3070.35 144
3070.47 146
3070.60 144
3070.73 138
3070.85 131
3070.98 124
3071.11 118
3071.23 114
3071.36 111
3071.49 111
3071.62 111
3071.74 110
3071.87 110
3072.00 108
3072.12 108
3072.25 108
3072.38 109
3072.51 110
3072.63 110
3072.76 108
3072.89 103
3073.01 95
3073.14 84
3073.27 73
3073.40 63
3073.52 56
3073.65 53
3073.78 54
3073.90 59
3074.03 67
3074.16 75
3074.28 84
3074.41 91
3074.54 97
3074.67 101
3074.79 104
3074.92 105
3075.05 105
3075.17 104
3075.30 102
3075.43 100
3075.56 97
3075.68 94
3075.81 92
3075.94 90
3076.06 90
3076.19 91
3076.32 94
3076.45 97
3076.57 101
3076.70 106
3076.83 112
3076.96 117
3077.08 122
3077.21 126
3077.34 128
3077.46 127
3077.59 125
3077.72 122
3077.85 119
3077.97 116
3078.10 115
3078.23 115
3078.35 115
3078.48 114
3078.61 112
3078.74 107
3078.86 100
3078.99 92
3079.12 84
3079.24 77
3079.37 74
3079.50 74
3079.63 78
3079.75 84
3079.88 91
3080.01 96
3080.14 100
3080.26 101
3080.39 101
3080.52 100
3080.64 101
3080.77 103
3080.90 108
3081.03 115
3081.15 122
3081.28 129
3081.41 134
3081.54 138
3081.66 140
3081.79 140
3081.92 138
3082.04 134
3082.17 129
3082.30 123
3082.43 116
3082.55 109
3082.68 103
3082.81 98
3082.94 93
3083.06 90
3083.19 88
3083.32 87
3083.44 86
3083.57 87
3083.70 89
3083.83 91
3083.95 95
3084.08 99
3084.21 106
3084.34 113
3084.46 123
3084.59 134
3084.72 147
3084.85 159
3084.97 170
3085.10 178
3085.23 181
3085.35 180
3085.48 174
3085.61 164
3085.74 150
3085.86 135
3085.99 120
3086.12 106
3086.25 96
3086.37 87
3086.50 82
3086.63 77
3086.76 73
3086.88 70
3087.01 65
3087.14 61
3087.26 58
3087.39 56
3087.52 57
3087.65 59
3087.77 62
3087.90 64
3088.03 64
3088.16 62
3088.28 57
3088.41 50
3088.54 44
3088.67 39
3088.79 36
3088.92 35
3089.05 36
3089.18 37
3089.30 38
3089.43 38
3089.56 38
3089.69 38
3089.81 38
3089.94 38
3090.07 39
3090.20 40
3090.32 41
3090.45 41
3090.58 41
3090.71 40
3090.83 39
3090.96 37
3091.09 34
3091.22 30
3091.34 25
3091.47 18
3091.60 11
3091.73 3
3091.85 0
3091.98 0
3092.11 0
3092.24 0
3092.36 0
3092.49 3
3092.62 6
3092.75 6
3092.87 3
3093.00 0
3093.13 0
3093.26 0
3093.38 0
3093.51 4
3093.64 12
3093.77 22
3093.89 32
3094.02 39
3094.15 44
3094.28 47
3094.40 48
3094.53 50
3094.66 53
3094.79 59
3094.91 68
3095.04 80
3095.17 94
3095.30 108
3095.42 121
3095.55 130
3095.68 137
3095.81 139
3095.93 138
3096.06 134
3096.19 129
3096.32 123
3096.44 117
3096.57 112
3096.70 107
3096.83 104
3096.95 101
3097.08 100
3097.21 98
3097.34 98
3097.46 97
3097.59 97
3097.72 96
3097.85 95
3097.97 95
3098.10 95
3098.23 96
3098.36 98
3098.49 99
3098.61 101
3098.74 104
3098.87 107
3099.00 110
3099.12 113
3099.25 117
3099.38 120
3099.51 123
3099.63 124
3099.76 123
3099.89 120
3100.02 115
3100.14 109
3100.27 103
3100.40 98
3100.53 96
3100.66 94
3100.78 94
3100.91 93
3101.04 92
3101.17 89
3101.29 86
3101.42 82
3101.55 78
3101.68 74
3101.80 71
3101.93 68
3102.06 63
3102.19 57
3102.32 49
3102.44 40
3102.57 32
3102.70 28
3102.83 28
3102.95 34
3103.08 44
3103.21 56
3103.34 68
3103.46 77
3103.59 81
3103.72 82
3103.85 78
3103.98 73
3104.10 69
3104.23 66
3104.36 65
3104.49 66
3104.61 69
3104.74 74
3104.87 80
3105.00 87
3105.13 93
3105.25 98
3105.38 101
3105.51 103
3105.64 101
3105.76 97
3105.89 91
3106.02 85
3106.15 78
3106.28 73
3106.40 69
3106.53 67
3106.66 66
3106.79 66
3106.91 68
3107.04 69
3107.17 71
3107.30 73
3107.43 76
3107.55 79
3107.68 81
3107.81 83
3107.94 83
3108.06 82
3108.19 80
3108.32 79
3108.45 80
3108.58 83
3108.70 89
3108.83 97
3108.96 105
3109.09 112
3109.21 116
3109.34 118
3109.47 117
3109.60 116
3109.73 114
3109.85 114
3109.98 116
3110.11 120
3110.24 125
3110.37 130
3110.49 135
3110.62 138
3110.75 139
3110.88 137
3111.00 133
3111.13 127
3111.26 121
3111.39 114
3111.52 108
3111.64 102
3111.77 97
3111.90 91
3112.03 85
3112.16 77
3112.28 69
3112.41 59
3112.54 50
3112.67 41
3112.80 33
3112.92 27
3113.05 23
3113.18 21
3113.31 21
3113.44 22
3113.56 24
3113.69 25
3113.82 25
3113.95 24
3114.07 23
3114.20 22
3114.33 24
3114.46 29
3114.59 38
3114.71 50
3114.84 63
3114.97 73
3115.10 79
3115.23 78
3115.35 72
3115.48 62
3115.61 49
3115.74 37
3115.87 27
3115.99 20
3116.12 17
3116.25 16
3116.38 16
3116.51 15
3116.63 14
3116.76 12
3116.89 9
3117.02 6
3117.15 4
3117.27 1
3117.40 0
3117.53 0
3117.66 0
3117.79 0
3117.91 0
3118.04 0
3118.17 0
3118.30 0
3118.43 2
3118.55 6
3118.68 9
3118.81 9
3118.94 6
3119.07 2
3119.19 0
3119.32 0
3119.45 0
3119.58 0
3119.71 1
3119.83 7
3119.96 14
3120.09 22
3120.22 28
3120.35 34
3120.48 38
3120.60 42
3120.73 46
3120.86 49
3120.99 53
3121.12 58
3121.24 63
3121.37 67
3121.50 70
3121.63 72
3121.76 73
3121.88 73
3122.01 73
3122.14 73
3122.27 75
3122.40 80
3122.52 85
3122.65 91
3122.78 95
3122.91 97
3123.04 96
3123.17 92
3123.29 86
3123.42 78
3123.55 71
3123.68 65
3123.81 59
3123.93 55
3124.06 52
3124.19 49
3124.32 44
3124.45 38
3124.57 31
3124.70 24
3124.83 18
3124.96 15
3125.09 14
3125.22 17
3125.34 23
3125.47 30
3125.60 37
3125.73 41
3125.86 44
3125.98 43
3126.11 40
3126.24 35
3126.37 30
3126.50 26
3126.63 22
3126.75 20
3126.88 18
3127.01 17
3127.14 15
3127.27 12
3127.39 11
3127.52 10
3127.65 12
3127.78 14
3127.91 18
3128.04 22
3128.16 25
3128.29 27
3128.42 27
3128.55 27
3128.68 27
3128.81 29
3128.93 33
3129.06 41
3129.19 51
3129.32 61
3129.45 73
3129.58 83
3129.70 92
3129.83 99
3129.96 106
3130.09 111
3130.22 114
3130.34 116
3130.47 115
3130.60 113
3130.73 110
3130.86 107
3130.99 106
3131.11 108
3131.24 114
3131.37 124
3131.50 137
3131.63 150
3131.76 161
3131.88 167
3132.01 167
3132.14 162
3132.27 152
3132.40 141
3132.53 132
3132.65 126
3132.78 125
3132.91 127
3133.04 132
3133.17 137
3133.30 142
3133.42 144
3133.55 146
3133.68 146
3133.81 147
3133.94 148
3134.07 150
3134.19 152
3134.32 154
3134.45 154
3134.58 151
3134.71 145
3134.84 135
3134.96 123
3135.09 109
3135.22 96
3135.35 83
3135.48 71
3135.61 61
3135.73 52
3135.86 44
3135.99 37
3136.12 31
3136.25 25
3136.38 20
3136.50 15
3136.63 10
3136.76 5
3136.89 1
3137.02 0
3137.15 0
3137.28 0
3137.40 4
3137.53 11
3137.66 19
3137.79 27
3137.92 34
3138.05 39
3138.17 42
3138.30 44
3138.43 46
3138.56 49
3138.69 54
3138.82 61
3138.95 69
3139.07 77
3139.20 84
3139.33 90
3139.46 94
3139.59 98
3139.72 101
3139.84 105
3139.97 108
3140.10 111
3140.23 111
3140.36 110
3140.49 105
3140.62 99
3140.74 91
3140.87 82
3141.00 73
3141.13 66
3141.26 60
3141.39 56
3141.51 54
3141.64 54
3141.77 56
3141.90 58
3142.03 60
3142.16 62
3142.29 64
3142.41 65
3142.54 66
3142.67 69
3142.80 73
3142.93 79
3143.06 88
3143.19 98
3143.31 109
3143.44 118
3143.57 124
3143.70 127
3143.83 125
3143.96 120
3144.09 112
3144.21 103
3144.34 95
3144.47 90
3144.60 86
3144.73 86
3144.86 87
3144.99 88
3145.11 88
3145.24 87
3145.37 84
3145.50 80
3145.63 76
3145.76 72
3145.89 69
3146.01 70
3146.14 73
3146.27 78
3146.40 85
3146.53 91
3146.66 95
3146.79 96
3146.91 93
3147.04 89
3147.17 84
3147.30 80
3147.43 79
3147.56 81
3147.69 84
3147.81 89
3147.94 92
3148.07 93
3148.20 91
3148.33 86
3148.46 81
3148.59 77
3148.71 74
3148.84 76
3148.97 81
3149.10 90
3149.23 100
3149.36 112
3149.49 122
3149.62 131
3149.74 137
3149.87 141
3150.00 141
3150.13 140
3150.26 137
3150.39 134
3150.52 130
3150.65 127
3150.77 124
3150.90 121
3151.03 118
3151.16 115
3151.29 111
3151.42 104
3151.55 94
3151.67 82
3151.80 68
3151.93 55
3152.06 44
3152.19 38
3152.32 37
3152.45 40
3152.58 46
3152.70 52
3152.83 58
3152.96 62
3153.09 65
3153.22 67
3153.35 69
3153.48 73
3153.61 80
3153.73 88
3153.86 96
3153.99 103
3154.12 107
3154.25 108
3154.38 107
3154.51 102
3154.64 97
3154.76 93
3154.89 92
3155.02 94
3155.15 100
3155.28 107
3155.41 116
3155.54 124
3155.67 129
3155.79 131
3155.92 131
3156.05 128
3156.18 126
3156.31 124
3156.44 123
3156.57 124
3156.70 128
3156.83 132
3156.95 139
3157.08 146
3157.21 155
3157.34 165
3157.47 177
3157.60 189
3157.73 200
3157.86 210
3157.98 217
3158.11 219
3158.24 217
3158.37 209
3158.50 197
3158.63 181
3158.76 163
3158.89 144
3159.02 125
3159.14 109
3159.27 94
3159.40 82
3159.53 72
3159.66 62
3159.79 54
3159.92 48
3160.05 44
3160.18 44
3160.30 48
3160.43 57
3160.56 70
3160.69 85
3160.82 101
3160.95 115
3161.08 126
3161.21 132
3161.34 134
3161.46 132
3161.59 127
3161.72 120
3161.85 112
3161.98 104
3162.11 96
3162.24 90
3162.37 86
3162.50 82
3162.62 80
3162.75 77
3162.88 75
3163.01 73
3163.14 70
3163.27 67
3163.40 65
3163.53 62
3163.66 59
3163.79 55
3163.91 51
3164.04 46
3164.17 42
3164.30 39
3164.43 37
3164.56 36
3164.69 37
3164.82 39
3164.95 42
3165.07 44
3165.20 45
3165.33 45
3165.46 45
3165.59 46
3165.72 48
3165.85 51
3165.98 56
3166.11 61
3166.24 66
3166.36 70
3166.49 73
3166.62 75
3166.75 76
3166.88 76
3167.01 76
3167.14 75
3167.27 74
3167.40 72
3167.53 68
3167.66 63
3167.78 55
3167.91 46
3168.04 36
3168.17 27
3168.30 20
3168.43 15
3168.56 13
3168.69 13
3168.82 14
3168.95 15
3169.07 14
3169.20 12
3169.33 8
3169.46 5
3169.59 3
3169.72 7
3169.85 15
3169.98 30
3170.11 48
3170.24 68
3170.37 88
3170.49 104
3170.62 115
3170.75 119
3170.88 118
3171.01 112
3171.14 103
3171.27 92
3171.40 81
3171.53 73
3171.66 67
3171.79 65
3171.91 67
3172.04 73
3172.17 83
3172.30 95
3172.43 108
3172.56 120
3172.69 129
3172.82 133
3172.95 134
3173.08 131
3173.21 125
3173.34 118
3173.46 110
3173.59 102
3173.72 95
3173.85 88
3173.98 79
3174.11 70
3174.24 59
3174.37 46
3174.50 31
3174.63 17
3174.76 4
3174.89 0
3175.01 0
3175.14 0
3175.27 0
3175.40 0
3175.53 0
3175.66 0
3175.79 5
3175.92 9
3176.05 11
3176.18 11
3176.31 11
3176.44 11
3176.57 10
3176.69 10
3176.82 10
3176.95 10
3177.08 11
3177.21 14
3177.34 18
3177.47 23
3177.60 31
3177.73 39
3177.86 47
3177.99 54
3178.12 58
3178.25 62
3178.37 64
3178.50 65
3178.63 66
3178.76 67
3178.89 68
3179.02 69
3179.15 71
3179.28 73
3179.41 76
3179.54 81
3179.67 88
3179.80 98
3179.93 108
3180.05 118
3180.18 126
3180.31 131
3180.44 132
3180.57 128
3180.70 121
3180.83 111
3180.96 99
3181.09 88
3181.22 79
3181.35 74
3181.48 73
3181.61 75
3181.74 80
3181.87 85
3181.99 89
3182.12 89
3182.25 86
3182.38 81
3182.51 75
3182.64 70
3182.77 67
3182.90 68
3183.03 73
3183.16 81
3183.29 92
3183.42 103
3183.55 113
3183.68 120
3183.81 122
3183.93 119
3184.06 112
3184.19 101
3184.32 90
3184.45 80
3184.58 73
3184.71 71
3184.84 71
3184.97 73
3185.10 74
3185.23 75
3185.36 73
3185.49 71
3185.62 70
3185.75 72
3185.88 79
3186.01 89
3186.13 103
3186.26 117
3186.39 129
3186.52 135
3186.65 136
3186.78 132
3186.91 124
3187.04 117
3187.17 111
3187.30 110
3187.43 114
3187.56 122
3187.69 132
3187.82 143
3187.95 152
3188.08 160
3188.21 165
3188.33 169
3188.46 171
3188.59 171
3188.72 168
3188.85 161
3188.98 151
3189.11 139
3189.24 126
3189.37 115
3189.50 108
3189.63 106
3189.76 109
3189.89 114
3190.02 119
3190.15 123
3190.28 122
3190.41 116
3190.54 105
3190.67 92
3190.80 76
3190.92 61
3191.05 47
3191.18 36
3191.31 28
3191.44 23
3191.57 21
3191.70 22
3191.83 24
3191.96 29
3192.09 34
3192.22 40
3192.35 46
3192.48 51
3192.61 56
3192.74 61
3192.87 65
3193.00 69
3193.13 72
3193.26 74
3193.39 74
3193.52 72
3193.65 69
3193.77 65
3193.90 62
3194.03 59
3194.16 58
3194.29 56
3194.42 53
3194.55 48
3194.68 40
3194.81 32
3194.94 24
3195.07 19
3195.20 18
3195.33 24
3195.46 35
3195.59 50
3195.72 68
3195.85 85
3195.98 99
3196.11 109
3196.24 115
3196.37 116
3196.50 113
3196.63 108
3196.76 102
3196.88 95
3197.01 88
3197.14 81
3197.27 74
3197.40 69
3197.53 65
3197.66 63
3197.79 64
3197.92 69
3198.05 77
3198.18 86
3198.31 97
3198.44 106
3198.57 112
3198.70 114
3198.83 112
3198.96 106
3199.09 98
3199.22 89
3199.35 82
3199.48 77
3199.61 75
3199.74 76
3199.87 80
3200.00 85
3200.13 92
3200.26 100
3200.39 108
3200.52 117
3200.65 127
3200.78 136
3200.90 143
3201.03 146
3201.16 145
3201.29 138
3201.42 127
3201.55 113
3201.68 98
3201.81 86
3201.94 78
3202.07 75
3202.20 76
3202.33 79
3202.46 84
3202.59 90
3202.72 95
3202.85 101
3202.98 107
3203.11 114
3203.24 120
3203.37 126
3203.50 131
3203.63 132
3203.76 130
3203.89 125
3204.02 118
3204.15 109
3204.28 98
3204.41 86
3204.54 73
3204.67 58
3204.80 41
3204.93 25
3205.06 10
3205.19 0
3205.32 0
3205.45 0
3205.58 0
3205.71 4
3205.84 18
3205.97 34
3206.10 51
3206.23 67
3206.36 82
3206.48 98
3206.61 113
3206.74 129
3206.87 146
3207.00 161
3207.13 175
3207.26 185
3207.39 193
3207.52 198
3207.65 200
3207.78 202
3207.91 204
3208.04 205
3208.17 208
3208.30 210
3208.43 212
3208.56 214
3208.69 215
3208.82 214
3208.95 211
3209.08 204
3209.21 194
3209.34 181
3209.47 167
3209.60 152
3209.73 138
3209.86 125
3209.99 115
3210.12 107
3210.25 101
3210.38 97
3210.51 95
3210.64 95
3210.77 96
3210.90 99
3211.03 103
3211.16 106
3211.29 108
3211.42 109
3211.55 108
3211.68 106
3211.81 104
3211.94 102
3212.07 100
3212.20 98
3212.33 94
3212.46 89
3212.59 80
3212.72 69
3212.85 54
3212.98 39
3213.11 23
3213.24 8
3213.37 0
3213.50 0
3213.63 0
3213.76 0
3213.89 0
3214.02 0
3214.15 0
3214.28 0
3214.41 1
3214.54 15
3214.67 30
3214.80 46
3214.93 60
3215.06 74
3215.19 86
3215.32 96
3215.45 104
3215.58 112
3215.71 119
3215.84 126
3215.97 134
3216.10 142
3216.23 151
3216.36 159
3216.49 165
3216.62 168
3216.75 169
3216.88 165
3217.01 159
3217.14 148
3217.27 136
3217.40 122
3217.53 108
3217.66 96
3217.79 87
3217.92 83
3218.05 82
3218.18 85
3218.31 89
3218.44 95
3218.57 102
3218.70 107
3218.83 113
3218.96 117
3219.09 122
3219.22 126
3219.35 130
3219.48 134
3219.61 136
3219.74 136
3219.87 133
3220.00 125
3220.13 114
3220.26 99
3220.39 82
3220.52 64
3220.65 48
3220.78 34
3220.91 22
3221.04 13
3221.17 7
3221.30 2
3221.43 0
3221.56 0
3221.69 1
3221.82 4
3221.95 9
3222.08 15
3222.21 24
3222.34 33
3222.47 44
3222.60 56
3222.73 68
3222.86 81
3222.99 93
3223.12 106
3223.25 117
3223.38 126
3223.51 132
3223.65 137
3223.78 139
3223.91 139
3224.04 140
3224.17 141
3224.30 144
3224.43 151
3224.56 160
3224.69 171
3224.82 184
3224.95 197
3225.08 207
3225.21 214
3225.34 215
3225.47 211
3225.60 202
3225.73 190
3225.86 175
3225.99 159
3226.12 145
3226.25 133
3226.38 125
3226.51 119
3226.64 116
3226.77 116
3226.90 116
3227.03 117
3227.16 117
3227.29 118
3227.42 119
3227.55 120
3227.68 121
3227.81 122
3227.94 120
3228.07 117
3228.20 110
3228.33 100
3228.46 87
3228.59 74
3228.72 61
3228.85 51
3228.98 44
3229.11 42
3229.24 44
3229.38 49
3229.51 56
3229.64 63
3229.77 70
3229.90 75
3230.03 80
3230.16 83
3230.29 85
3230.42 86
3230.55 88
3230.68 89
3230.81 90
3230.94 89
3231.07 85
3231.20 79
3231.33 69
3231.46 58
3231.59 45
3231.72 34
3231.85 24
3231.98 17
3232.11 13
3232.24 11
3232.37 9
3232.50 6
3232.63 2
3232.76 0
3232.89 0
3233.02 0
3233.15 0
3233.29 0
3233.42 0
3233.55 0
3233.68 3
3233.81 15
3233.94 30
3234.07 48
3234.20 67
3234.33 87
3234.46 106
3234.59 122
3234.72 133
3234.85 137
3234.98 134
3235.11 123
3235.24 105
3235.37 84
3235.50 62
3235.63 42
3235.76 24
3235.89 12
3236.02 4
3236.15 0
3236.28 0
3236.41 2
3236.55 5
3236.68 10
3236.81 14
3236.94 17
3237.07 19
3237.20 18
3237.33 16
3237.46 12
3237.59 8
3237.72 5
3237.85 6
3237.98 9
3238.11 15
3238.24 21
3238.37 25
3238.50 27
3238.63 24
3238.76 18
3238.89 11
3239.02 4
3239.15 0
3239.28 0
3239.42 0
3239.55 0
3239.68 4
3239.81 6
3239.94 6
3240.07 5
3240.20 2
3240.33 0
3240.46 0
3240.59 0
3240.72 0
3240.85 0
3240.98 2
3241.11 10
3241.24 20
3241.37 32
3241.50 44
3241.63 55
3241.76 65
3241.90 73
3242.03 78
3242.16 82
3242.29 82
3242.42 82
3242.55 80
3242.68 78
3242.81 75
3242.94 74
3243.07 74
3243.20 75
3243.33 79
3243.46 85
3243.59 93
3243.72 103
3243.85 113
3243.98 124
3244.11 133
3244.25 142
3244.38 149
3244.51 155
3244.64 160
3244.77 165
3244.90 170
3245.03 176
3245.16 181
3245.29 187
3245.42 192
3245.55 199
3245.68 206
3245.81 213
3245.94 221
3246.07 229
3246.20 237
3246.34 244
3246.47 250
3246.60 257
3246.73 264
3246.86 272
3246.99 281
3247.12 290
3247.25 299
3247.38 307
3247.51 313
3247.64 316
3247.77 315
3247.90 310
3248.03 300
3248.16 287
3248.29 270
3248.43 253
3248.56 236
3248.69 223
3248.82 213
3248.95 208
3249.08 206
3249.21 207
3249.34 209
3249.47 210
3249.60 210
3249.73 206
3249.86 200
3249.99 191
3250.12 180
3250.26 169
3250.39 157
3250.52 147
3250.65 140
3250.78 137
3250.91 137
3251.04 140
3251.17 147
3251.30 155
3251.43 163
3251.56 170
3251.69 175
3251.82 177
3251.95 176
3252.09 171
3252.22 163
3252.35 154
3252.48 144
3252.61 133
3252.74 122
3252.87 111
3253.00 98
3253.13 83
3253.26 67
3253.39 51
3253.52 35
3253.65 21
3253.79 13
3253.92 10
3254.05 12
3254.18 20
3254.31 30
3254.44 39
3254.57 47
3254.70 53
3254.83 56
3254.96 58
3255.09 60
3255.22 65
3255.35 75
3255.49 90
3255.62 111
3255.75 137
3255.88 166
3256.01 196
3256.14 225
3256.27 248
3256.40 263
3256.53 269
3256.66 267
3256.79 257
3256.92 242
3257.06 226
3257.19 212
3257.32 202
3257.45 196
3257.58 195
3257.71 197
3257.84 201
3257.97 206
3258.10 210
3258.23 212
3258.36 212
3258.50 210
3258.63 206
3258.76 200
3258.89 193
3259.02 186
3259.15 179
3259.28 173
3259.41 166
3259.54 160
3259.67 154
3259.80 148
3259.94 143
3260.07 138
3260.20 136
3260.33 134
3260.46 134
3260.59 133
3260.72 130
3260.85 126
3260.98 121
3261.11 113
3261.24 104
3261.38 94
3261.51 84
3261.64 75
3261.77 66
3261.90 59
3262.03 54
3262.16 51
3262.29 50
3262.42 50
3262.55 51
3262.68 52
3262.82 53
3262.95 54
3263.08 54
3263.21 55
3263.34 57
3263.47 60
3263.60 63
3263.73 67
3263.86 68
3263.99 66
3264.13 60
3264.26 48
3264.39 33
3264.52 15
3264.65 0
3264.78 0
3264.91 0
3265.04 0
3265.17 0
3265.30 0
3265.44 0
3265.57 0
3265.70 9
3265.83 19
3265.96 27
3266.09 31
3266.22 32
3266.35 31
3266.48 29
3266.61 28
3266.75 28
3266.88 30
3267.01 33
3267.14 38
3267.27 42
3267.40 45
3267.53 48
3267.66 49
3267.79 52
3267.93 55
3268.06 60
3268.19 67
3268.32 75
3268.45 83
3268.58 90
3268.71 95
3268.84 97
3268.97 97
3269.10 95
3269.24 92
3269.37 89
3269.50 87
3269.63 86
3269.76 86
3269.89 88
3270.02 91
3270.15 95
3270.28 101
3270.42 108
3270.55 119
3270.68 134
3270.81 153
3270.94 178
3271.07 207
3271.20 238
3271.33 269
3271.46 296
3271.60 318
3271.73 333
3271.86 341
3271.99 344
3272.12 343
3272.25 340
3272.38 337
3272.51 335
3272.65 334
3272.78 334
3272.91 336
3273.04 340
3273.17 346
3273.30 354
3273.43 364
3273.56 374
3273.69 385
3273.83 393
3273.96 398
3274.09 400
3274.22 400
3274.35 398
3274.48 396
3274.61 395
3274.74 396
3274.88 397
3275.01 399
3275.14 399
3275.27 397
3275.40 391
3275.53 382
3275.66 369
3275.79 356
3275.93 342
3276.06 329
3276.19 318
3276.32 310
3276.45 303
3276.58 298
3276.71 292
3276.84 285
3276.97 276
3277.11 265
3277.24 253
3277.37 242
3277.50 233
3277.63 227
3277.76 226
3277.89 226
3278.02 228
3278.16 228
3278.29 225
3278.42 218
3278.55 208
3278.68 196
3278.81 183
3278.94 171
3279.08 161
3279.21 153
3279.34 147
3279.47 141
3279.60 136
3279.73 131
3279.86 126
3279.99 120
3280.13 115
3280.26 111
3280.39 107
3280.52 106
3280.65 105
3280.78 107
3280.91 109
3281.04 111
3281.18 113
3281.31 112
3281.44 108
3281.57 101
3281.70 92
3281.83 82
3281.96 73
3282.10 67
3282.23 66
3282.36 69
3282.49 76
3282.62 87
3282.75 101
3282.88 116
3283.02 130
3283.15 143
3283.28 153
3283.41 159
3283.54 161
3283.67 160
3283.80 154
3283.93 145
3284.07 133
3284.20 120
3284.33 106
3284.46 92
3284.59 79
3284.72 68
3284.85 60
3284.99 53
3285.12 47
3285.25 42
3285.38 36
3285.51 30
3285.64 22
3285.77 12
3285.91 3
3286.04 0
3286.17 0
3286.30 0
3286.43 0
3286.56 6
3286.69 22
3286.83 43
3286.96 65
3287.09 86
3287.22 105
3287.35 118
3287.48 125
3287.61 127
3287.75 122
3287.88 115
3288.01 105
3288.14 95
3288.27 85
3288.40 77
3288.53 70
3288.67 63
3288.80 57
3288.93 50
3289.06 42
3289.19 34
3289.32 26
3289.46 19
3289.59 13
3289.72 10
3289.85 9
3289.98 9
3290.11 11
3290.24 12
3290.38 13
3290.51 13
3290.64 14
3290.77 14
3290.90 15
3291.03 18
3291.16 22
3291.30 26
3291.43 31
3291.56 35
3291.69 39
3291.82 42
3291.95 44
3292.09 46
3292.22 49
3292.35 52
3292.48 56
3292.61 61
3292.74 67
3292.88 74
3293.01 81
3293.14 85
3293.27 87
3293.40 86
3293.53 83
3293.66 79
3293.80 75
3293.93 73
3294.06 73
3294.19 77
3294.32 82
3294.45 88
3294.59 95
3294.72 101
3294.85 107
3294.98 111
3295.11 115
3295.24 117
3295.38 117
3295.51 115
3295.64 109
3295.77 100
3295.90 89
3296.03 76
3296.16 65
3296.30 56
3296.43 50
3296.56 49
3296.69 51
3296.82 56
3296.95 60
3297.09 64
3297.22 64
3297.35 61
3297.48 55
3297.61 47
3297.74 38
3297.88 31
3298.01 27
3298.14 28
3298.27 32
3298.40 40
3298.53 49
3298.67 58
3298.80 64
3298.93 68
3299.06 69
3299.19 67
3299.32 64
3299.46 60
3299.59 58
3299.72 57
3299.85 57
3299.98 58
3300.12 59
3300.25 58
3300.38 55
3300.51 51
3300.64 47
3300.77 44
3300.91 43
3301.04 45
3301.17 50
3301.30 58
3301.43 67
3301.56 76
3301.70 82
3301.83 85
3301.96 85
3302.09 83
3302.22 79
3302.35 74
3302.49 70
3302.62 68
3302.75 66
3302.88 64
3303.01 63
3303.15 60
3303.28 56
3303.41 51
3303.54 46
3303.67 41
3303.80 38
3303.94 39
3304.07 44
3304.20 52
3304.33 63
3304.46 74
3304.59 84
3304.73 91
3304.86 95
3304.99 96
3305.12 95
3305.25 93
3305.39 90
3305.52 88
3305.65 87
3305.78 88
3305.91 89
3306.04 92
3306.18 96
3306.31 100
3306.44 105
3306.57 111
3306.70 118
3306.84 126
3306.97 134
3307.10 141
3307.23 145
3307.36 146
3307.49 143
3307.63 135
3307.76 124
3307.89 113
3308.02 102
3308.15 96
3308.29 94
3308.42 98
3308.55 107
3308.68 119
3308.81 132
3308.95 143
3309.08 150
3309.21 151
3309.34 146
3309.47 136
3309.60 123
3309.74 109
3309.87 95
3310.00 84
3310.13 76
3310.26 70
3310.40 65
3310.53 61
3310.66 55
3310.79 46
3310.92 36
3311.06 23
3311.19 10
3311.32 0
3311.45 0
3311.58 0
3311.72 0
3311.85 0
3311.98 0
3312.11 0
3312.24 0
3312.38 1
3312.51 8
3312.64 16
3312.77 25
3312.90 35
3313.04 48
3313.17 61
3313.30 75
3313.43 87
3313.56 98
3313.70 105
3313.83 107
3313.96 105
3314.09 101
3314.22 94
3314.36 89
3314.49 85
3314.62 85
3314.75 88
3314.88 92
3315.02 97
3315.15 101
3315.28 104
3315.41 104
3315.54 103
3315.68 101
3315.81 100
3315.94 100
3316.07 102
3316.20 105
3316.34 109
3316.47 114
3316.60 121
3316.73 129
3316.86 138
3317.00 148
3317.13 158
3317.26 166
3317.39 173
3317.52 176
3317.66 177
3317.79 175
3317.92 173
3318.05 170
3318.18 167
3318.32 166
3318.45 166
3318.58 167
3318.71 168
3318.84 169
3318.98 169
3319.11 169
3319.24 168
3319.37 166
3319.50 164
3319.64 160
3319.77 155
3319.90 151
3320.03 147
3320.17 144
3320.30 141
3320.43 139
3320.56 135
3320.69 131
3320.83 126
3320.96 121
3321.09 116
3321.22 112
3321.35 109
3321.49 107
3321.62 104
3321.75 102
3321.88 99
3322.02 97
3322.15 95
3322.28 97
3322.41 100
3322.54 106
3322.68 113
3322.81 119
3322.94 122
3323.07 121
3323.20 117
3323.34 111
3323.47 104
3323.60 100
3323.73 101
3323.87 107
3324.00 118
3324.13 132
3324.26 146
3324.39 159
3324.53 169
3324.66 174
3324.79 177
3324.92 178
3325.06 179
3325.19 180
3325.32 184
3325.45 188
3325.58 193
3325.72 197
3325.85 201
3325.98 202
3326.11 201
3326.25 197
3326.38 191
3326.51 183
3326.64 174
3326.77 166
3326.91 159
3327.04 154
3327.17 152
3327.30 151
3327.44 151
3327.57 151
3327.70 149
3327.83 145
3327.96 141
3328.10 136
3328.23 131
3328.36 126
3328.49 121
3328.63 115
3328.76 108
3328.89 100
3329.02 92
3329.15 85
3329.29 79
3329.42 75
3329.55 75
3329.68 77
3329.82 82
3329.95 89
3330.08 98
3330.21 108
3330.35 118
3330.48 128
3330.61 137
3330.74 144
3330.87 148
3331.01 147
3331.14 143
3331.27 136
3331.40 125
3331.54 111
3331.67 98
3331.80 85
3331.93 76
3332.07 70
3332.20 68
3332.33 69
3332.46 73
3332.60 78
3332.73 83
3332.86 86
3332.99 87
3333.12 87
3333.26 86
3333.39 85
3333.52 87
3333.65 92
3333.79 100
3333.92 109
3334.05 120
3334.18 131
3334.32 141
3334.45 149
3334.58 157
3334.71 163
3334.85 168
3334.98 172
3335.11 174
3335.24 175
3335.38 174
3335.51 173
3335.64 171
3335.77 169
3335.90 166
3336.04 161
3336.17 155
3336.30 147
3336.43 138
3336.57 129
3336.70 123
3336.83 119
3336.96 118
3337.10 121
3337.23 126
3337.36 133
3337.49 142
3337.63 151
3337.76 160
3337.89 169
3338.02 178
3338.16 186
3338.29 194
3338.42 201
3338.55 207
3338.69 213
3338.82 218
3338.95 221
3339.08 221
3339.22 219
3339.35 214
3339.48 205
3339.61 193
3339.75 179
3339.88 162
3340.01 144
3340.14 126
3340.28 110
3340.41 96
3340.54 85
3340.67 78
3340.81 73
3340.94 72
3341.07 72
3341.20 73
3341.34 74
3341.47 74
3341.60 73
3341.73 72
3341.87 69
3342.00 66
3342.13 62
3342.26 57
3342.40 53
3342.53 48
3342.66 43
3342.79 39
3342.93 36
3343.06 36
3343.19 39
3343.32 46
3343.46 56
3343.59 70
3343.72 85
3343.85 100
3343.99 111
3344.12 118
3344.25 120
3344.39 119
3344.52 114
3344.65 109
3344.78 105
3344.92 102
3345.05 103
3345.18 105
3345.31 109
3345.45 112
3345.58 115
3345.71 117
3345.84 117
3345.98 116
3346.11 116
3346.24 116
3346.37 119
3346.51 124
3346.64 130
3346.77 136
3346.90 140
3347.04 141
3347.17 137
3347.30 129
3347.44 118
3347.57 106
3347.70 95
3347.83 85
3347.97 78
3348.10 74
3348.23 73
3348.36 76
3348.50 81
3348.63 88
3348.76 97
3348.89 108
3349.03 122
3349.16 136
3349.29 150
3349.43 164
3349.56 178
3349.69 190
3349.82 201
3349.96 212
3350.09 222
3350.22 234
3350.35 246
3350.49 257
3350.62 265
3350.75 270
3350.89 271
3351.02 265
3351.15 254
3351.28 240
3351.42 225
3351.55 213
3351.68 205
3351.81 204
3351.95 209
3352.08 219
3352.21 232
3352.35 244
3352.48 253
3352.61 258
3352.74 258
3352.88 253
3353.01 245
3353.14 234
3353.27 223
3353.41 210
3353.54 196
3353.67 181
3353.81 164
3353.94 147
3354.07 130
3354.20 114
3354.34 100
3354.47 92
3354.60 89
3354.74 93
3354.87 102
3355.00 116
3355.13 131
3355.27 144
3355.40 153
3355.53 157
3355.66 154
3355.80 145
3355.93 133
3356.06 119
3356.20 105
3356.33 92
3356.46 82
3356.59 73
3356.73 66
3356.86 60
3356.99 56
3357.13 52
3357.26 48
3357.39 45
3357.52 42
3357.66 41
3357.79 43
3357.92 48
3358.06 57
3358.19 70
3358.32 86
3358.45 103
3358.59 119
3358.72 134
3358.85 147
3358.99 157
3359.12 164
3359.25 169
3359.38 172
3359.52 172
3359.65 171
3359.78 167
3359.92 163
3360.05 160
3360.18 160
3360.32 164
3360.45 171
3360.58 181
3360.71 191
3360.85 200
3360.98 206
3361.11 207
3361.25 204
3361.38 198
3361.51 192
3361.64 188
3361.78 186
3361.91 188
3362.04 191
3362.18 193
3362.31 191
3362.44 185
3362.57 173
3362.71 155
3362.84 134
3362.97 111
3363.11 89
3363.24 70
3363.37 55
3363.51 46
3363.64 42
3363.77 41
3363.90 44
3364.04 49
3364.17 53
3364.30 57
3364.44 59
3364.57 61
3364.70 62
3364.84 62
3364.97 63
3365.10 64
3365.23 63
3365.37 62
3365.50 59
3365.63 54
3365.77 48
3365.90 41
3366.03 34
3366.17 27
3366.30 21
3366.43 16
3366.56 12
3366.70 9
3366.83 7
3366.96 5
3367.10 2
3367.23 0
3367.36 0
3367.50 0
3367.63 0
3367.76 0
3367.89 0
3368.03 0
3368.16 0
3368.29 4
3368.43 7
3368.56 9
3368.69 9
3368.83 10
3368.96 12
3369.09 17
3369.23 26
3369.36 37
3369.49 51
3369.62 65
3369.76 79
3369.89 92
3370.02 103
3370.16 113
3370.29 122
3370.42 130
3370.56 136
3370.69 141
3370.82 143
3370.96 142
3371.09 137
3371.22 128
3371.36 116
3371.49 102
3371.62 87
3371.75 73
3371.89 62
3372.02 53
3372.15 47
3372.29 44
3372.42 41
3372.55 39
3372.69 35
3372.82 30
3372.95 23
3373.09 15
3373.22 7
3373.35 0
3373.49 0
3373.62 0
3373.75 0
3373.89 0
3374.02 8
3374.15 18
3374.28 28
3374.42 37
3374.55 45
3374.68 52
3374.82 59
3374.95 65
3375.08 71
3375.22 78
3375.35 85
3375.48 93
3375.62 101
3375.75 108
3375.88 115
3376.02 122
3376.15 128
3376.28 134
3376.42 139
3376.55 142
3376.68 142
3376.82 138
3376.95 131
3377.08 121
3377.22 108
3377.35 94
3377.48 81
3377.61 70
3377.75 61
3377.88 55
3378.01 51
3378.15 49
3378.28 49
3378.41 49
3378.55 49
3378.68 46
3378.81 42
3378.95 37
3379.08 30
3379.21 22
3379.35 16
3379.48 11
3379.61 11
3379.75 13
3379.88 20
3380.01 30
3380.15 44
3380.28 59
3380.41 76
3380.55 94
3380.68 111
3380.81 127
3380.95 141
3381.08 152
3381.21 159
3381.35 162
3381.48 162
3381.61 158
3381.75 152
3381.88 144
3382.01 137
3382.15 129
3382.28 123
3382.41 118
3382.55 114
3382.68 111
3382.81 109
3382.95 108
3383.08 106
3383.21 102
3383.35 98
3383.48 91
3383.61 82
3383.75 71
3383.88 59
3384.01 46
3384.15 34
3384.28 22
3384.41 13
3384.55 7
3384.68 6
3384.81 9
3384.95 17
3385.08 28
3385.21 40
3385.35 51
3385.48 60
3385.61 64
3385.75 65
3385.88 61
3386.01 54
3386.15 45
3386.28 36
3386.42 27
3386.55 18
3386.68 12
3386.82 7
3386.95 5
3387.08 6
3387.22 11
3387.35 19
3387.48 30
3387.62 42
3387.75 55
3387.88 67
3388.02 77
3388.15 86
3388.28 93
3388.42 98
3388.55 104
3388.68 109
3388.82 115
3388.95 121
3389.08 128
3389.22 134
3389.35 138
3389.48 141
3389.62 141
3389.75 137
3389.88 130
3390.02 122
3390.15 112
3390.29 104
3390.42 99
3390.55 97
3390.69 100
3390.82 106
3390.95 114
3391.09 122
3391.22 130
3391.35 135
3391.49 139
3391.62 140
3391.75 140
3391.89 140
3392.02 138
3392.15 136
3392.29 134
3392.42 129
3392.56 123
3392.69 115
3392.82 103
3392.96 90
3393.09 75
3393.22 59
3393.36 43
3393.49 29
3393.62 18
3393.76 11
3393.89 8
3394.02 9
3394.16 14
3394.29 22
3394.43 32
3394.56 44
3394.69 56
3394.83 68
3394.96 79
3395.09 87
3395.23 93
3395.36 96
3395.49 96
3395.63 94
3395.76 90
3395.89 84
3396.03 77
3396.16 70
3396.30 62
3396.43 54
3396.56 46
3396.70 38
3396.83 31
3396.96 25
3397.10 21
3397.23 19
3397.36 20
3397.50 24
3397.63 28
3397.77 32
3397.90 35
3398.03 36
3398.17 35
3398.30 32
3398.43 27
3398.57 22
3398.70 17
3398.83 12
3398.97 8
3399.10 4
3399.24 1
3399.37 0
3399.50 0
3399.64 0
3399.77 0
3399.90 0
3400.04 1
3400.17 7
3400.31 13
3400.44 19
3400.57 22
3400.71 24
3400.84 24
3400.97 22
3401.11 18
3401.24 14
3401.37 9
3401.51 2
3401.64 0
3401.78 0
3401.91 0
3402.04 0
3402.18 0
3402.31 0
3402.44 0
3402.58 6
3402.71 24
3402.85 42
3402.98 59
3403.11 72
3403.25 81
3403.38 86
3403.51 86
3403.65 84
3403.78 79
3403.92 73
3404.05 66
3404.18 60
3404.32 55
3404.45 52
3404.58 51
3404.72 52
3404.85 52
3404.99 53
3405.12 52
3405.25 50
3405.39 47
3405.52 43
3405.65 41
3405.79 40
3405.92 41
3406.06 45
3406.19 51
3406.32 57
3406.46 64
3406.59 72
3406.73 82
3406.86 93
3406.99 105
3407.13 119
3407.26 131
3407.39 142
3407.53 149
3407.66 152
3407.80 152
3407.93 148
3408.06 142
3408.20 135
3408.33 127
3408.47 120
3408.60 113
3408.73 108
3408.87 103
3409.00 99
3409.13 96
3409.27 94
3409.40 93
3409.54 93
3409.67 95
3409.80 98
3409.94 102
3410.07 107
3410.21 110
3410.34 111
3410.47 109
3410.61 104
3410.74 96
3410.88 88
3411.01 80
3411.14 76
3411.28 76
3411.41 80
3411.54 87
3411.68 95
3411.81 103
3411.95 108
3412.08 110
3412.21 109
3412.35 107
3412.48 104
3412.62 102
3412.75 100
3412.88 100
3413.02 101
3413.15 102
3413.29 104
3413.42 107
3413.55 112
3413.69 118
3413.82 126
3413.96 136
3414.09 147
3414.22 159
3414.36 170
3414.49 180
3414.63 188
3414.76 195
3414.89 201
3415.03 205
3415.16 208
3415.30 209
3415.43 208
3415.56 202
3415.70 192
3415.83 179
3415.97 163
3416.10 146
3416.23 132
3416.37 121
3416.50 113
3416.64 109
3416.77 108
3416.90 106
3417.04 104
3417.17 101
3417.31 98
3417.44 96
3417.57 95
3417.71 98
3417.84 103
3417.98 111
3418.11 120
3418.24 129
3418.38 135
3418.51 138
3418.65 138
3418.78 134
3418.91 127
3419.05 120
3419.18 112
3419.32 105
3419.45 99
3419.58 95
3419.72 93
3419.85 92
3419.99 91
3420.12 89
3420.25 87
3420.39 84
3420.52 79
3420.66 74
3420.79 70
3420.93 67
3421.06 66
3421.19 69
3421.33 73
3421.46 80
3421.60 88
3421.73 95
3421.86 100
3422.00 102
3422.13 102
3422.27 100
3422.40 97
3422.53 95
3422.67 94
3422.80 94
3422.94 97
3423.07 101
3423.21 106
3423.34 110
3423.47 112
3423.61 112
3423.74 110
3423.88 107
3424.01 103
3424.14 100
3424.28 97
3424.41 97
3424.55 97
3424.68 98
3424.82 99
3424.95 98
3425.08 97
3425.22 93
3425.35 89
3425.49 84
3425.62 80
3425.75 78
3425.89 78
3426.02 79
3426.16 81
3426.29 83
3426.43 84
3426.56 83
3426.69 80
3426.83 76
3426.96 74
3427.10 74
3427.23 78
3427.37 85
3427.50 97
3427.63 110
3427.77 124
3427.90 136
3428.04 146
3428.17 151
3428.30 154
3428.44 155
3428.57 153
3428.71 151
3428.84 148
3428.98 143
3429.11 137
3429.24 130
3429.38 121
3429.51 113
3429.65 105
3429.78 100
3429.92 98
3430.05 100
3430.18 104
3430.32 111
3430.45 119
3430.59 127
3430.72 133
3430.86 138
3430.99 141
3431.12 140
3431.26 137
3431.39 130
3431.53 122
3431.66 112
3431.80 101
3431.93 91
3432.06 83
3432.20 77
3432.33 74
3432.47 73
3432.60 74
3432.74 76
3432.87 79
3433.00 83
3433.14 88
3433.27 94
3433.41 100
3433.54 105
3433.68 109
3433.81 111
3433.95 110
3434.08 107
3434.21 103
3434.35 97
3434.48 92
3434.62 87
3434.75 82
3434.89 77
3435.02 73
3435.15 69
3435.29 64
3435.42 59
3435.56 54
3435.69 49
3435.83 46
3435.96 44
3436.10 42
3436.23 42
3436.36 43
3436.50 44
3436.63 45
3436.77 46
3436.90 48
3437.04 49
3437.17 50
3437.30 50
3437.44 49
3437.57 47
3437.71 44
3437.84 41
3437.98 39
3438.11 36
3438.25 34
3438.38 32
3438.51 29
3438.65 25
3438.78 21
3438.92 16
3439.05 12
3439.19 8
3439.32 5
3439.46 1
3439.59 0
3439.72 0
3439.86 0
3439.99 0
3440.13 0
3440.26 0
3440.40 0
3440.53 0
3440.67 7
3440.80 21
3440.94 35
3441.07 49
3441.20 59
3441.34 65
3441.47 66
3441.61 61
3441.74 53
3441.88 43
3442.01 34
3442.15 27
3442.28 23
3442.41 21
3442.55 22
3442.68 24
3442.82 26
3442.95 27
3443.09 28
3443.22 28
3443.36 28
3443.49 28
3443.63 28
3443.76 29
3443.89 30
3444.03 31
3444.16 33
3444.30 34
3444.43 36
3444.57 39
3444.70 43
3444.84 49
3444.97 56
3445.11 65
3445.24 76
3445.37 87
3445.51 98
3445.64 109
3445.78 120
3445.91 132
3446.05 144
3446.18 156
3446.32 166
3446.45 175
3446.59 182
3446.72 186
3446.86 187
3446.99 186
3447.12 185
3447.26 185
3447.39 185
3447.53 185
3447.66 185
3447.80 184
3447.93 182
3448.07 179
3448.20 176
3448.34 174
3448.47 173
3448.61 174
3448.74 176
3448.87 177
3449.01 176
3449.14 171
3449.28 163
3449.41 151
3449.55 137
3449.68 123
3449.82 111
3449.95 102
3450.09 98
3450.22 99
3450.36 104
3450.49 111
3450.63 120
3450.76 128
3450.89 133
3451.03 135
3451.16 135
3451.30 132
3451.43 128
3451.57 124
3451.70 122
3451.84 122
3451.97 126
3452.11 134
3452.24 145
3452.38 159
3452.51 174
3452.65 189
3452.78 202
3452.92 212
3453.05 217
3453.18 218
3453.32 214
3453.45 206
3453.59 195
3453.72 183
3453.86 171
3453.99 159
3454.13 150
3454.26 142
3454.40 137
3454.53 135
3454.67 135
3454.80 137
3454.94 139
3455.07 142
3455.21 144
3455.34 143
3455.48 139
3455.61 129
3455.75 115
3455.88 98
3456.01 79
3456.15 61
3456.28 45
3456.42 34
3456.55 28
3456.69 26
3456.82 27
3456.96 30
3457.09 32
3457.23 33
3457.36 32
3457.50 30
3457.63 29
3457.77 28
3457.90 29
3458.04 33
3458.17 40
3458.31 48
3458.44 57
3458.58 66
3458.71 75
3458.85 83
3458.98 90
3459.12 96
3459.25 100
3459.39 103
3459.52 104
3459.65 103
3459.79 100
3459.92 96
3460.06 93
3460.19 91
3460.33 92
3460.46 95
3460.60 101
3460.73 109
3460.87 118
3461.00 126
3461.14 132
3461.27 137
3461.41 139
3461.54 140
3461.68 140
3461.81 139
3461.95 138
3462.08 136
3462.22 134
3462.35 132
3462.49 129
3462.62 127
3462.76 125
3462.89 124
3463.03 125
3463.16 127
3463.30 130
3463.43 134
3463.57 140
3463.70 145
3463.84 151
3463.97 158
3464.11 164
3464.24 170
3464.38 174
3464.51 176
3464.65 175
3464.78 169
3464.92 161
3465.05 151
3465.19 140
3465.32 129
3465.46 120
3465.59 115
3465.73 114
3465.86 115
3466.00 120
3466.13 126
3466.27 132
3466.40 137
3466.54 140
3466.67 138
3466.81 134
3466.94 127
3467.08 118
3467.21 108
3467.35 100
3467.48 94
3467.62 92
3467.75 92
3467.89 95
3468.02 99
3468.16 104
3468.29 108
3468.43 110
3468.56 110
3468.70 106
3468.83 100
3468.97 90
3469.10 78
3469.24 65
3469.37 51
3469.51 39
3469.64 28
3469.78 21
3469.91 17
3470.05 16
3470.18 17
3470.32 19
3470.45 22
3470.59 23
3470.72 23
3470.86 22
3470.99 21
3471.13 20
3471.26 20
3471.40 23
3471.53 28
3471.67 34
3471.80 42
3471.94 50
3472.07 57
3472.21 61
3472.34 61
3472.48 58
3472.61 50
3472.75 41
3472.88 31
3473.02 22
3473.15 17
3473.29 16
3473.42 18
3473.56 22
3473.69 25
3473.83 27
3473.96 24
3474.10 18
3474.23 8
3474.37 0
3474.51 0
3474.64 0
3474.78 0
3474.91 0
3475.05 0
3475.18 0
3475.32 0
3475.45 5
3475.59 12
3475.72 17
3475.86 21
3475.99 24
3476.13 27
3476.26 30
3476.40 33
3476.53 37
3476.67 40
3476.80 44
3476.94 48
3477.07 53
3477.21 59
3477.34 68
3477.48 79
3477.61 91
3477.75 103
3477.88 113
3478.02 121
3478.15 125
3478.29 126
3478.43 124
3478.56 122
3478.70 121
3478.83 124
3478.97 131
3479.10 143
3479.24 161
3479.37 181
3479.51 202
3479.64 221
3479.78 234
3479.91 239
3480.05 236
3480.18 224
3480.32 206
3480.45 183
3480.59 161
3480.72 140
3480.86 125
3481.00 114
3481.13 108
3481.27 105
3481.40 102
3481.54 97
3481.67 87
3481.81 74
3481.94 58
3482.08 40
3482.21 22
3482.35 6
3482.48 0
3482.62 0
3482.75 0
3482.89 0
3483.02 0
3483.16 0
3483.30 0
3483.43 0
3483.57 5
3483.70 10
3483.84 14
3483.97 17
3484.11 20
3484.24 24
3484.38 31
3484.51 40
3484.65 54
3484.78 69
3484.92 86
3485.05 102
3485.19 115
3485.33 123
3485.46 127
3485.60 126
3485.73 122
3485.87 117
3486.00 113
3486.14 111
3486.27 111
3486.41 113
3486.54 115
3486.68 116
3486.81 116
3486.95 113
3487.08 107
3487.22 101
3487.36 95
3487.49 89
3487.63 84
3487.76 81
3487.90 79
3488.03 79
3488.17 79
3488.30 80
3488.44 82
3488.57 84
3488.71 88
3488.85 92
3488.98 97
3489.12 102
3489.25 107
3489.39 111
3489.52 112
3489.66 109
3489.79 104
3489.93 96
3490.06 87
3490.20 79
3490.34 73
3490.47 72
3490.61 76
3490.74 83
3490.88 93
3491.01 102
3491.15 110
3491.28 116
3491.42 119
3491.55 121
3491.69 122
3491.83 122
3491.96 121
3492.10 120
3492.23 118
3492.37 116
3492.50 115
3492.64 115
3492.77 117
3492.91 121
3493.04 126
3493.18 132
3493.32 137
3493.45 142
3493.59 146
3493.72 149
3493.86 151
3493.99 152
3494.13 152
3494.26 151
3494.40 149
3494.54 145
3494.67 141
3494.81 135
3494.94 130
3495.08 125
3495.21 120
3495.35 116
3495.48 112
3495.62 108
3495.76 104
3495.89 100
3496.03 95
3496.16 90
3496.30 85
3496.43 81
3496.57 79
3496.70 81
3496.84 85
3496.98 92
3497.11 101
3497.25 110
3497.38 117
3497.52 119
3497.65 117
3497.79 109
3497.92 98
3498.06 85
3498.20 71
3498.33 60
3498.47 51
3498.60 47
3498.74 45
3498.87 47
3499.01 51
3499.15 56
3499.28 62
3499.42 69
3499.55 76
3499.69 83
3499.82 90
3499.96 97
3500.09 104
3500.23 110
3500.37 115
3500.50 119
3500.64 124
3500.77 128
3500.91 133
3501.04 137
3501.18 141
3501.32 144
3501.45 144
3501.59 143
3501.72 139
3501.86 134
3501.99 128
3502.13 121
3502.27 113
3502.40 104
3502.54 97
3502.67 91
3502.81 87
3502.94 88
3503.08 95
3503.22 106
3503.35 121
3503.49 138
3503.62 154
3503.76 168
3503.89 178
3504.03 183
3504.16 182
3504.30 177
3504.44 169
3504.57 161
3504.71 153
3504.84 148
3504.98 146
3505.12 147
3505.25 152
3505.39 158
3505.52 165
3505.66 171
3505.79 174
3505.93 174
3506.07 171
3506.20 166
3506.34 161
3506.47 155
3506.61 153
3506.74 153
3506.88 155
3507.02 160
3507.15 165
3507.29 168
3507.42 171
3507.56 172
3507.69 172
3507.83 170
3507.97 167
3508.10 164
3508.24 157
3508.37 147
3508.51 133
3508.65 115
3508.78 95
3508.92 74
3509.05 55
3509.19 41
3509.32 32
3509.46 30
3509.60 34
3509.73 41
3509.87 51
3510.00 61
3510.14 69
3510.28 74
3510.41 76
3510.55 74
3510.68 70
3510.82 65
3510.95 60
3511.09 58
3511.23 58
3511.36 62
3511.50 69
3511.63 79
3511.77 89
3511.91 99
3512.04 107
3512.18 112
3512.31 113
3512.45 111
3512.58 107
3512.72 103
3512.86 98
3512.99 93
3513.13 89
3513.26 84
3513.40 80
3513.54 76
3513.67 71
3513.81 67
3513.94 64
3514.08 64
3514.22 65
3514.35 69
3514.49 75
3514.62 80
3514.76 84
3514.90 86
3515.03 85
3515.17 80
3515.30 73
3515.44 63
3515.57 51
3515.71 38
3515.85 24
3515.98 11
3516.12 0
3516.25 0
3516.39 0
3516.53 0
3516.66 0
3516.80 0
3516.93 0
3517.07 0
3517.21 6
3517.34 14
3517.48 19
3517.61 22
3517.75 24
3517.89 25
3518.02 27
3518.16 34
3518.29 44
3518.43 60
3518.57 79
3518.70 99
3518.84 118
3518.97 132
3519.11 141
3519.25 142
3519.38 139
3519.52 132
3519.65 124
3519.79 117
3519.93 113
3520.06 111
3520.20 112
3520.33 113
3520.47 114
3520.61 115
3520.74 113
3520.88 111
3521.01 107
3521.15 103
3521.29 100
3521.42 97
3521.56 95
3521.69 94
3521.83 93
3521.97 92
3522.10 91
3522.24 88
3522.38 85
3522.51 81
3522.65 77
3522.78 76
3522.92 76
3523.06 79
3523.19 84
3523.33 89
3523.46 95
3523.60 99
3523.74 101
3523.87 101
3524.01 100
3524.14 96
3524.28 92
3524.42 86
3524.55 80
3524.69 74
3524.83 67
3524.96 60
3525.10 53
3525.23 46
3525.37 41
3525.51 36
3525.64 34
3525.78 33
3525.91 35
3526.05 39
3526.19 44
3526.32 50
3526.46 56
3526.59 60
3526.73 64
3526.87 66
3527.00 67
3527.14 67
3527.28 66
3527.41 64
3527.55 61
3527.68 59
3527.82 57
3527.96 54
3528.09 52
3528.23 51
3528.37 52
3528.50 54
3528.64 58
3528.77 62
3528.91 66
3529.05 70
3529.18 74
3529.32 75
3529.45 76
3529.59 75
3529.73 74
3529.86 71
3530.00 68
3530.14 65
3530.27 62
3530.41 60
3530.54 59
3530.68 59
3530.82 60
3530.95 62
3531.09 65
3531.23 68
3531.36 70
3531.50 73
3531.63 76
3531.77 80
3531.91 84
3532.04 87
3532.18 90
3532.32 92
3532.45 93
3532.59 93
3532.72 91
3532.86 89
3533.00 86
3533.13 82
3533.27 79
3533.41 77
3533.54 75
3533.68 74
3533.81 73
3533.95 73
3534.09 72
3534.22 71
3534.36 68
3534.50 63
3534.63 58
3534.77 51
3534.91 44
3535.04 37
3535.18 30
3535.31 25
3535.45 23
3535.59 22
3535.72 26
3535.86 32
3536.00 40
3536.13 51
3536.27 63
3536.40 74
3536.54 83
3536.68 90
3536.81 93
3536.95 93
3537.09 88
3537.22 81
3537.36 72
3537.50 62
3537.63 51
3537.77 40
3537.90 30
3538.04 21
3538.18 15
3538.31 12
3538.45 13
3538.59 18
3538.72 27
3538.86 39
3539.00 52
3539.13 63
3539.27 72
3539.41 77
3539.54 78
3539.68 76
3539.81 70
3539.95 63
3540.09 56
3540.22 48
3540.36 40
3540.50 33
3540.63 27
3540.77 21
3540.91 16
3541.04 11
3541.18 8
3541.31 4
3541.45 1
3541.59 0
3541.72 0
3541.86 0
3542.00 0
3542.13 0
3542.27 0
3542.41 0
3542.54 0
3542.68 0
3542.82 1
3542.95 8
3543.09 19
3543.23 33
3543.36 51
3543.50 71
3543.63 91
3543.77 111
3543.91 128
3544.04 143
3544.18 154
3544.32 162
3544.45 169
3544.59 175
3544.73 180
3544.86 187
3545.00 194
3545.14 203
3545.27 213
3545.41 224
3545.55 237
3545.68 252
3545.82 268
3545.96 285
3546.09 301
3546.23 315
3546.37 327
3546.50 337
3546.64 344
3546.77 349
3546.91 352
3547.05 354
3547.18 354
3547.32 351
3547.46 346
3547.59 339
3547.73 330
3547.87 320
3548.00 311
3548.14 304
3548.28 301
3548.41 301
3548.55 304
3548.69 310
3548.82 316
3548.96 323
3549.10 328
3549.23 332
3549.37 333
3549.51 333
3549.64 331
3549.78 327
3549.92 324
3550.05 320
3550.19 317
3550.33 313
3550.46 310
3550.60 305
3550.74 300
3550.87 292
3551.01 283
3551.15 270
3551.28 256
3551.42 239
3551.56 220
3551.69 200
3551.83 179
3551.97 160
3552.10 144
3552.24 131
3552.38 122
3552.51 118
3552.65 115
3552.79 114
3552.92 112
3553.06 109
3553.20 104
3553.33 97
3553.47 92
3553.61 86
3553.74 83
3553.88 81
3554.02 80
3554.15 80
3554.29 79
3554.43 77
3554.56 73
3554.70 68
3554.84 62
3554.97 56
3555.11 50
3555.25 45
3555.38 42
3555.52 41
3555.66 40
3555.79 40
3555.93 37
3556.07 32
3556.20 24
3556.34 14
3556.48 3
3556.61 0
3556.75 0
3556.89 0
3557.02 0
3557.16 0
3557.30 0
3557.43 5
3557.57 7
3557.71 8
3557.84 6
3557.98 4
3558.12 4
3558.25 5
3558.39 9
3558.53 14
3558.66 20
3558.80 24
3558.94 26
3559.07 24
3559.21 21
3559.35 15
3559.48 10
3559.62 5
3559.76 2
3559.90 1
3560.03 1
3560.17 3
3560.31 6
3560.44 10
3560.58 14
3560.72 18
3560.85 22
3560.99 25
3561.13 26
3561.26 26
3561.40 25
3561.54 24
3561.67 22
3561.81 21
3561.95 21
3562.08 23
3562.22 25
3562.36 27
3562.49 28
3562.63 28
3562.77 26
3562.91 23
3563.04 17
3563.18 11
3563.32 3
3563.45 0
3563.59 0
3563.73 0
3563.86 0
3564.00 0
3564.14 0
3564.27 1
3564.41 15
3564.55 30
3564.68 45
3564.82 57
3564.96 65
3565.10 68
3565.23 67
3565.37 61
3565.51 53
3565.64 44
3565.78 37
3565.92 34
3566.05 35
3566.19 40
3566.33 50
3566.46 61
3566.60 72
3566.74 81
3566.88 87
3567.01 88
3567.15 84
3567.29 78
3567.42 71
3567.56 65
3567.70 61
3567.83 60
3567.97 62
3568.11 66
3568.24 71
3568.38 75
3568.52 79
3568.66 82
3568.79 84
3568.93 83
3569.07 82
3569.20 78
3569.34 74
3569.48 68
3569.61 62
3569.75 56
3569.89 54
3570.03 56
3570.16 63
3570.30 75
3570.44 91
3570.57 108
3570.71 125
3570.85 139
3570.98 149
3571.12 157
3571.26 162
3571.40 167
3571.53 173
3571.67 181
3571.81 190
3571.94 200
3572.08 209
3572.22 217
3572.35 221
3572.49 223
3572.63 225
3572.77 227
3572.90 231
3573.04 237
3573.18 245
3573.31 253
3573.45 258
3573.59 260
3573.72 257
3573.86 249
3574.00 236
3574.14 220
3574.27 203
3574.41 186
3574.55 170
3574.68 156
3574.82 145
3574.96 135
3575.10 128
3575.23 122
3575.37 117
3575.51 114
3575.64 112
3575.78 112
3575.92 114
3576.06 118
3576.19 124
3576.33 131
3576.47 137
3576.60 142
3576.74 144
3576.88 143
3577.02 140
3577.15 134
3577.29 127
3577.43 118
3577.56 109
3577.70 99
3577.84 89
3577.98 79
3578.11 70
3578.25 62
3578.39 56
3578.52 52
3578.66 49
3578.80 48
3578.94 47
3579.07 46
3579.21 45
3579.35 44
3579.48 43
3579.62 44
3579.76 47
3579.90 52
3580.03 59
3580.17 67
3580.31 75
3580.44 81
3580.58 84
3580.72 82
3580.86 77
3580.99 68
3581.13 57
3581.27 45
3581.40 34
3581.54 24
3581.68 16
3581.82 11
3581.95 6
3582.09 2
3582.23 0
3582.37 0
3582.50 0
3582.64 0
3582.78 5
3582.91 12
3583.05 21
3583.19 31
3583.33 39
3583.46 46
3583.60 49
3583.74 49
3583.87 45
3584.01 40
3584.15 33
3584.29 26
3584.42 20
3584.56 15
3584.70 11
3584.84 8
3584.97 7
3585.11 6
3585.25 5
3585.38 4
3585.52 2
3585.66 0
3585.80 0
3585.93 0
3586.07 0
3586.21 0
3586.35 0
3586.48 0
3586.62 0
3586.76 7
3586.90 14
3587.03 22
3587.17 29
3587.31 34
3587.44 37
3587.58 35
3587.72 30
3587.86 22
3587.99 11
3588.13 0
3588.27 0
3588.41 0
3588.54 0
3588.68 0
3588.82 0
3588.96 9
3589.09 21
3589.23 33
3589.37 42
3589.50 48
3589.64 51
3589.78 51
3589.92 49
3590.05 46
3590.19 41
3590.33 36
3590.47 30
3590.60 23
3590.74 15
3590.88 6
3591.02 0
3591.15 0
3591.29 0
3591.43 0
3591.57 0
3591.70 0
3591.84 0
3591.98 0
3592.11 0
3592.25 1
3592.39 5
3592.53 10
3592.66 16
3592.80 21
3592.94 26
3593.08 26
3593.21 23
3593.35 16
3593.49 9
3593.63 3
3593.76 1
3593.90 5
3594.04 13
3594.18 25
3594.31 38
3594.45 51
3594.59 60
3594.73 64
3594.86 64
3595.00 59
3595.14 51
3595.28 40
3595.41 27
3595.55 14
3595.69 2
3595.83 0
3595.96 0
3596.10 0
3596.24 0
3596.38 1
3596.51 16
3596.65 33
3596.79 52
3596.93 70
3597.06 85
3597.20 97
3597.34 105
3597.48 111
3597.61 113
3597.75 113
3597.89 111
3598.03 107
3598.16 100
3598.30 92
3598.44 82
3598.58 73
3598.71 64
3598.85 58
3598.99 54
3599.13 53
3599.26 52
3599.40 52
3599.54 51
3599.68 48
3599.81 44
3599.95 39
3600.09 34
3600.23 28
3600.36 23
3600.50 18
3600.64 13
3600.78 7
3600.91 2
3601.05 0
3601.19 0
3601.33 0
3601.47 0
3601.60 5
3601.74 15
3601.88 27
3602.02 39
3602.15 49
3602.29 57
3602.43 63
3602.57 66
3602.70 66
3602.84 66
3602.98 65
3603.12 64
3603.25 64
3603.39 66
3603.53 69
3603.67 73
3603.80 78
3603.94 82
3604.08 86
3604.22 88
3604.36 89
3604.49 91
3604.63 93
3604.77 97
3604.91 103
3605.04 112
3605.18 121
3605.32 129
3605.46 136
3605.59 140
3605.73 141
3605.87 140
3606.01 137
3606.14 133
3606.28 128
3606.42 124
3606.56 120
3606.70 115
3606.83 111
3606.97 107
3607.11 104
3607.25 101
3607.38 99
3607.52 98
3607.66 99
3607.80 100
3607.94 101
3608.07 102
3608.21 102
3608.35 101
3608.49 99
3608.62 97
3608.76 94
3608.90 91
3609.04 89
3609.17 87
3609.31 87
3609.45 87
3609.59 87
3609.73 86
3609.86 84
3610.00 80
3610.14 75
3610.28 68
3610.41 63
3610.55 60
3610.69 59
3610.83 61
3610.97 66
3611.10 70
3611.24 73
3611.38 74
3611.52 71
3611.65 67
3611.79 62
3611.93 57
3612.07 54
3612.21 53
3612.34 53
3612.48 55
3612.62 56
3612.76 57
3612.89 57
3613.03 57
3613.17 57
3613.31 59
3613.45 61
3613.58 65
3613.72 70
3613.86 76
3614.00 81
3614.13 85
3614.27 85
3614.41 82
3614.55 77
3614.69 70
3614.82 64
3614.96 59
3615.10 56
3615.24 56
3615.38 57
3615.51 58
3615.65 58
3615.79 57
3615.93 54
3616.06 49
3616.20 44
3616.34 38
3616.48 33
3616.62 30
3616.75 28
3616.89 28
3617.03 30
3617.17 33
3617.31 37
3617.44 42
3617.58 46
3617.72 49
3617.86 50
3618.00 50
3618.13 47
3618.27 41
3618.41 35
3618.55 27
3618.68 21
3618.82 16
3618.96 13
3619.10 13
3619.24 17
3619.37 22
3619.51 28
3619.65 34
3619.79 41
3619.93 46
3620.06 52
3620.20 58
3620.34 64
3620.48 71
3620.62 79
3620.75 86
3620.89 91
3621.03 94
3621.17 93
3621.31 89
3621.44 82
3621.58 74
3621.72 67
3621.86 63
3622.00 62
3622.13 65
3622.27 71
3622.41 79
3622.55 89
3622.69 98
3622.82 106
3622.96 112
3623.10 115
3623.24 116
3623.38 114
3623.51 108
3623.65 101
3623.79 92
3623.93 83
3624.07 75
3624.20 70
3624.34 68
3624.48 69
3624.62 70
3624.76 71
3624.89 69
3625.03 66
3625.17 62
3625.31 57
3625.45 52
3625.58 50
3625.72 50
3625.86 52
3626.00 57
3626.14 62
3626.27 67
3626.41 72
3626.55 76
3626.69 79
3626.83 79
3626.97 78
3627.10 75
3627.24 72
3627.38 68
3627.52 66
3627.66 65
3627.79 66
3627.93 68
3628.07 71
3628.21 73
3628.35 73
3628.48 72
3628.62 68
3628.76 62
3628.90 56
3629.04 49
3629.17 42
3629.31 35
3629.45 28
3629.59 21
3629.73 14
3629.87 7
3630.00 1
3630.14 0
3630.28 0
3630.42 0
3630.56 0
3630.69 0
3630.83 0
3630.97 0
3631.11 0
3631.25 7
3631.38 18
3631.52 31
3631.66 46
3631.80 61
3631.94 75
3632.08 89
3632.21 100
3632.35 111
3632.49 121
3632.63 129
3632.77 138
3632.90 145
3633.04 151
3633.18 155
3633.32 156
3633.46 154
3633.60 149
3633.73 144
3633.87 139
3634.01 137
3634.15 137
3634.29 140
3634.43 144
3634.56 148
3634.70 150
3634.84 148
3634.98 142
3635.12 130
3635.25 116
3635.39 98
3635.53 80
3635.67 62
3635.81 47
3635.95 35
3636.08 28
3636.22 26
3636.36 28
3636.50 34
3636.64 43
3636.78 54
3636.91 66
3637.05 77
3637.19 86
3637.33 93
3637.47 97
3637.61 97
3637.74 94
3637.88 90
3638.02 84
3638.16 79
3638.30 76
3638.43 75
3638.57 76
3638.71 80
3638.85 83
3638.99 86
3639.13 86
3639.26 84
3639.40 80
3639.54 74
3639.68 70
3639.82 67
3639.96 67
3640.09 69
3640.23 73
3640.37 77
3640.51 81
3640.65 84
3640.79 86
3640.92 88
3641.06 90
3641.20 92
3641.34 95
3641.48 99
3641.62 104
3641.75 109
3641.89 113
3642.03 116
3642.17 119
3642.31 122
3642.45 125
3642.58 130
3642.72 137
3642.86 145
3643.00 152
3643.14 157
3643.28 158
3643.42 155
3643.55 147
3643.69 135
3643.83 122
3643.97 110
3644.11 100
3644.25 94
3644.38 92
3644.52 93
3644.66 96
3644.80 101
3644.94 106
3645.08 110
3645.21 114
3645.35 117
3645.49 119
3645.63 122
3645.77 126
3645.91 131
3646.05 137
3646.18 145
3646.32 153
3646.46 160
3646.60 165
3646.74 167
3646.88 166
3647.01 163
3647.15 159
3647.29 155
3647.43 150
3647.57 145
3647.71 139
3647.85 133
3647.98 125
3648.12 118
3648.26 112
3648.40 109
3648.54 110
3648.68 114
3648.81 122
3648.95 132
3649.09 143
3649.23 152
3649.37 159
3649.51 162
3649.65 164
3649.78 163
3649.92 162
3650.06 160
3650.20 159
3650.34 159
3650.48 159
3650.62 159
3650.75 158
3650.89 154
3651.03 146
3651.17 135
3651.31 121
3651.45 105
3651.58 90
3651.72 77
3651.86 67
3652.00 61
3652.14 58
3652.28 55
3652.42 52
3652.55 47
3652.69 39
3652.83 28
3652.97 17
3653.11 6
3653.25 0
3653.39 0
3653.52 0
3653.66 0
3653.80 0
3653.94 0
3654.08 0
3654.22 0
3654.36 0
3654.50 6
3654.63 11
3654.77 17
3654.91 23
3655.05 28
3655.19 34
3655.33 39
3655.47 44
3655.60 48
3655.74 50
3655.88 51
3656.02 49
3656.16 46
3656.30 42
3656.44 38
3656.57 37
3656.71 40
3656.85 46
3656.99 56
3657.13 68
3657.27 79
3657.41 89
3657.54 95
3657.68 98
3657.82 96
3657.96 91
3658.10 84
3658.24 76
3658.38 69
3658.52 63
3658.65 57
3658.79 53
3658.93 50
3659.07 47
3659.21 46
3659.35 46
3659.49 48
3659.63 53
3659.76 59
3659.90 68
3660.04 77
3660.18 88
3660.32 99
3660.46 108
3660.60 115
3660.73 121
3660.87 124
3661.01 123
3661.15 121
3661.29 116
3661.43 111
3661.57 106
3661.71 103
3661.84 100
3661.98 98
3662.12 98
3662.26 98
3662.40 97
3662.54 96
3662.68 94
3662.82 91
3662.95 88
3663.09 85
3663.23 83
3663.37 81
3663.51 80
3663.65 80
3663.79 81
3663.93 83
3664.06 86
3664.20 90
3664.34 97
3664.48 105
3664.62 115
3664.76 125
3664.90 136
3665.04 146
3665.18 155
3665.31 162
3665.45 167
3665.59 173
3665.73 179
3665.87 187
3666.01 199
3666.15 214
3666.29 231
3666.42 249
3666.56 265
3666.70 278
3666.84 285
3666.98 287
3667.12 283
3667.26 276
3667.40 268
3667.54 260
3667.67 255
3667.81 252
3667.95 252
3668.09 254
3668.23 256
3668.37 257
3668.51 256
3668.65 252
3668.79 245
3668.92 235
3669.06 225
3669.20 215
3669.34 206
3669.48 199
3669.62 196
3669.76 195
3669.90 196
3670.04 197
3670.17 199
3670.31 199
3670.45 199
3670.59 197
3670.73 195
3670.87 191
3671.01 187
3671.15 181
3671.29 174
3671.42 166
3671.56 156
3671.70 146
3671.84 136
3671.98 129
3672.12 124
3672.26 123
3672.40 123
3672.54 125
3672.67 128
3672.81 132
3672.95 136
3673.09 139
3673.23 144
3673.37 152
3673.51 161
3673.65 173
3673.79 187
3673.93 201
3674.06 215
3674.20 226
3674.34 233
3674.48 237
3674.62 237
3674.76 234
3674.90 228
3675.04 221
3675.18 212
3675.32 201
3675.45 190
3675.59 178
3675.73 165
3675.87 153
3676.01 142
3676.15 134
3676.29 128
3676.43 126
3676.57 126
3676.71 129
3676.84 133
3676.98 136
3677.12 138
3677.26 136
3677.40 132
3677.54 125
3677.68 117
3677.82 108
3677.96 101
3678.10 96
3678.23 93
3678.37 92
3678.51 94
3678.65 96
3678.79 100
3678.93 104
3679.07 107
3679.21 108
3679.35 109
3679.49 109
3679.63 107
3679.76 105
3679.90 103
3680.04 101
3680.18 99
3680.32 97
3680.46 96
3680.60 95
3680.74 93
3680.88 91
3681.02 88
3681.16 85
3681.29 81
3681.43 77
3681.57 74
3681.71 71
3681.85 70
3681.99 71
3682.13 74
3682.27 77
3682.41 80
3682.55 81
3682.69 81
3682.82 77
3682.96 73
3683.10 68
3683.24 63
3683.38 57
3683.52 52
3683.66 46
3683.80 39
3683.94 30
3684.08 20
3684.22 11
3684.36 3
3684.49 0
3684.63 0
3684.77 0
3684.91 5
3685.05 16
3685.19 28
3685.33 40
3685.47 51
3685.61 61
3685.75 70
3685.89 78
3686.03 86
3686.16 96
3686.30 108
3686.44 122
3686.58 137
3686.72 151
3686.86 163
3687.00 172
3687.14 176
3687.28 177
3687.42 175
3687.56 171
3687.70 167
3687.84 163
3687.97 160
3688.11 157
3688.25 154
3688.39 150
3688.53 144
3688.67 136
3688.81 124
3688.95 111
3689.09 97
3689.23 82
3689.37 69
3689.51 57
3689.65 48
3689.79 40
3689.92 35
3690.06 31
3690.20 28
3690.34 27
3690.48 27
3690.62 29
3690.76 32
3690.90 38
3691.04 44
3691.18 52
3691.32 58
3691.46 61
3691.60 62
3691.74 59
3691.87 54
3692.01 46
3692.15 40
3692.29 36
3692.43 35
3692.57 38
3692.71 44
3692.85 50
3692.99 56
3693.13 59
3693.27 59
3693.41 58
3693.55 56
3693.69 55
3693.83 56
3693.96 60
3694.10 65
3694.24 72
3694.38 79
3694.52 86
3694.66 92
3694.80 96
3694.94 100
3695.08 104
3695.22 108
3695.36 113
3695.50 118
3695.64 122
3695.78 126
3695.92 127
3696.05 124
3696.19 118
3696.33 107
3696.47 94
3696.61 79
3696.75 63
3696.89 48
3697.03 36
3697.17 26
3697.31 19
3697.45 15
3697.59 14
3697.73 16
3697.87 20
3698.01 27
3698.15 35
3698.29 43
3698.42 52
3698.56 59
3698.70 64
3698.84 65
3698.98 63
3699.12 58
3699.26 49
3699.40 37
3699.54 24
3699.68 11
3699.82 0
3699.96 0
3700.10 0
3700.24 0
3700.38 0
3700.52 0
3700.66 0
3700.80 0
3700.94 2
3701.07 6
3701.21 10
3701.35 16
3701.49 24
3701.63 36
3701.77 51
3701.91 67
3702.05 84
3702.19 98
3702.33 109
3702.47 115
3702.61 117
3702.75 114
3702.89 108
3703.03 100
3703.17 91
3703.31 83
3703.45 77
3703.59 74
3703.73 75
3703.86 79
3704.00 87
3704.14 97
3704.28 107
3704.42 116
3704.56 124
3704.70 132
3704.84 140
3704.98 148
3705.12 156
3705.26 165
3705.40 174
3705.54 181
3705.68 186
3705.82 189
3705.96 189
3706.10 189
3706.24 189
3706.38 190
3706.52 195
3706.66 203
3706.80 214
3706.94 226
3707.07 239
3707.21 249
3707.35 256
3707.49 259
3707.63 258
3707.77 254
3707.91 248
3708.05 242
3708.19 237
3708.33 235
3708.47 234
3708.61 234
3708.75 232
3708.89 228
3709.03 222
3709.17 213
3709.31 203
3709.45 192
3709.59 183
3709.73 175
3709.87 170
3710.01 166
3710.15 162
3710.29 158
3710.43 153
3710.57 146
3710.71 139
3710.85 132
3710.98 124
3711.12 117
3711.26 110
3711.40 104
3711.54 97
3711.68 89
3711.82 82
3711.96 75
3712.10 69
3712.24 65
3712.38 64
3712.52 67
3712.66 72
3712.80 79
3712.94 88
3713.08 95
3713.22 101
3713.36 103
3713.50 102
3713.64 98
3713.78 91
3713.92 84
3714.06 77
3714.20 71
3714.34 66
3714.48 64
3714.62 64
3714.76 66
3714.90 70
3715.04 76
3715.18 82
3715.32 88
3715.46 92
3715.60 93
3715.74 92
3715.87 88
3716.01 84
3716.15 82
3716.29 82
3716.43 85
3716.57 90
3716.71 96
3716.85 102
3716.99 106
3717.13 111
3717.27 114
3717.41 119
3717.55 123
3717.69 129
3717.83 133
3717.97 135
3718.11 133
3718.25 127
3718.39 118
3718.53 108
3718.67 97
3718.81 89
3718.95 84
3719.09 83
3719.23 88
3719.37 98
3719.51 111
3719.65 127
3719.79 143
3719.93 158
3720.07 170
3720.21 176
3720.35 178
3720.49 173
3720.63 165
3720.77 153
3720.91 140
3721.05 128
3721.19 117
3721.33 110
3721.47 106
3721.61 105
3721.75 105
3721.89 106
3722.03 106
3722.17 105
3722.31 102
3722.45 97
3722.59 90
3722.73 84
3722.87 79
3723.01 75
3723.15 74
3723.29 75
3723.43 78
3723.57 81
3723.71 84
3723.85 85
3723.99 84
3724.13 83
3724.27 81
3724.41 79
3724.55 79
3724.69 81
3724.82 85
3724.96 91
3725.10 97
3725.24 104
3725.38 110
3725.52 113
3725.66 115
3725.80 114
3725.94 111
3726.08 108
3726.22 105
3726.36 103
3726.50 104
3726.64 106
3726.78 109
3726.92 113
3727.06 116
3727.20 118
3727.34 119
3727.48 119
3727.62 119
3727.76 119
3727.90 119
3728.04 118
3728.18 117
3728.32 114
3728.46 109
3728.60 102
3728.74 94
3728.88 86
3729.02 79
3729.16 75
3729.30 73
3729.44 76
3729.58 82
3729.72 90
3729.86 99
3730.00 106
3730.14 111
3730.28 113
3730.42 112
3730.56 108
3730.70 104
3730.84 101
3730.98 100
3731.12 102
3731.26 107
3731.40 113
3731.54 120
3731.68 126
3731.82 130
3731.96 130
3732.10 128
3732.25 124
3732.39 119
3732.53 113
3732.67 107
3732.81 102
3732.95 97
3733.09 93
3733.23 90
3733.37 87
3733.51 86
3733.65 86
3733.79 87
3733.93 89
3734.07 93
3734.21 98
3734.35 101
3734.49 104
3734.63 105
3734.77 104
3734.91 100
3735.05 94
3735.19 86
3735.33 78
3735.47 71
3735.61 66
3735.75 63
3735.89 62
3736.03 65
3736.17 72
3736.31 82
3736.45 96
3736.59 112
3736.73 128
3736.87 142
3737.01 153
3737.15 158
3737.29 159
3737.43 154
3737.57 146
3737.71 136
3737.85 127
3737.99 119
3738.13 112
3738.27 105
3738.41 98
3738.55 91
3738.69 82
3738.83 74
3738.97 67
3739.11 63
3739.25 64
3739.39 69
3739.53 78
3739.67 88
3739.81 99
3739.95 108
3740.09 114
3740.23 118
3740.37 122
3740.51 126
3740.65 134
3740.79 146
3740.93 161
3741.07 178
3741.21 195
3741.36 208
3741.50 216
3741.64 217
3741.78 211
3741.92 200
3742.06 186
3742.20 170
3742.34 155
3742.48 143
3742.62 135
3742.76 130
3742.90 128
3743.04 127
3743.18 126
3743.32 124
3743.46 121
3743.60 117
3743.74 114
3743.88 112
3744.02 112
3744.16 116
3744.30 123
3744.44 133
3744.58 143
3744.72 151
3744.86 157
3745.00 159
3745.14 156
3745.28 150
3745.42 141
3745.56 129
3745.70 118
3745.84 107
3745.98 98
3746.12 91
3746.27 86
3746.41 83
3746.55 83
3746.69 84
3746.83 85
3746.97 87
3747.11 89
3747.25 90
3747.39 90
3747.53 89
3747.67 88
3747.81 87
3747.95 87
3748.09 87
3748.23 87
3748.37 87
3748.51 88
3748.65 90
3748.79 91
3748.93 94
3749.07 97
3749.21 101
3749.35 106
3749.49 110
3749.63 113
3749.77 115
3749.91 115
3750.06 114
3750.20 111
3750.34 108
3750.48 107
3750.62 107
3750.76 109
3750.90 112
3751.04 116
3751.18 121
3751.32 125
3751.46 127
3751.60 128
3751.74 127
3751.88 125
3752.02 121
3752.16 116
3752.30 111
3752.44 105
3752.58 99
3752.72 94
3752.86 89
3753.00 85
3753.14 83
3753.29 83
3753.43 85
3753.57 90
3753.71 98
3753.85 107
3753.99 118
3754.13 128
3754.27 136
3754.41 142
3754.55 145
3754.69 147
3754.83 148
3754.97 149
3755.11 150
3755.25 151
3755.39 152
3755.53 153
3755.67 153
3755.81 153
3755.95 154
3756.09 156
3756.24 160
3756.38 164
3756.52 167
3756.66 167
3756.80 164
3756.94 157
3757.08 147
3757.22 136
3757.36 125
3757.50 116
3757.64 111
3757.78 108
3757.92 109
3758.06 111
3758.20 114
3758.34 117
3758.48 120
3758.62 124
3758.77 128
3758.91 134
3759.05 140
3759.19 147
3759.33 153
3759.47 158
3759.61 160
3759.75 161
3759.89 160
3760.03 158
3760.17 157
3760.31 156
3760.45 158
3760.59 162
3760.73 169
3760.87 178
3761.01 187
3761.16 196
3761.30 202
3761.44 203
3761.58 201
3761.72 193
3761.86 183
3762.00 171
3762.14 161
3762.28 153
3762.42 151
3762.56 153
3762.70 161
3762.84 175
3762.98 192
3763.12 213
3763.26 235
3763.41 258
3763.55 279
3763.69 297
3763.83 311
3763.97 321
3764.11 326
3764.25 326
3764.39 324
3764.53 319
3764.67 313
3764.81 306
3764.95 297
3765.09 285
3765.23 270
3765.37 250
3765.52 228
3765.66 203
3765.80 179
3765.94 158
3766.08 139
3766.22 125
3766.36 113
3766.50 104
3766.64 94
3766.78 84
3766.92 73
3767.06 62
3767.20 54
3767.34 49
3767.49 48
3767.63 53
3767.77 61
3767.91 72
3768.05 84
3768.19 95
3768.33 103
3768.47 108
3768.61 110
3768.75 111
3768.89 112
3769.03 115
3769.17 121
3769.32 132
3769.46 146
3769.60 162
3769.74 179
3769.88 195
3770.02 206
3770.16 212
3770.30 211
3770.44 205
3770.58 193
3770.72 178
3770.86 161
3771.00 145
3771.15 130
3771.29 116
3771.43 105
3771.57 96
3771.71 89
3771.85 83
3771.99 79
3772.13 75
3772.27 70
3772.41 66
3772.55 61
3772.69 57
3772.84 54
3772.98 54
3773.12 56
3773.26 59
3773.40 62
3773.54 65
3773.68 64
3773.82 62
3773.96 56
3774.10 51
3774.24 45
3774.38 41
3774.53 40
3774.67 40
3774.81 42
3774.95 44
3775.09 46
3775.23 49
3775.37 53
3775.51 59
3775.65 68
3775.79 77
3775.93 88
3776.07 99
3776.22 109
3776.36 117
3776.50 123
3776.64 127
3776.78 128
3776.92 126
3777.06 123
3777.20 117
3777.34 111
3777.48 105
3777.62 100
3777.77 97
3777.91 96
3778.05 95
3778.19 95
3778.33 92
3778.47 88
3778.61 84
3778.75 80
3778.89 78
3779.03 79
3779.18 83
3779.32 89
3779.46 95
3779.60 99
3779.74 99
3779.88 97
3780.02 92
3780.16 85
3780.30 78
3780.44 70
3780.58 63
3780.73 56
3780.87 48
3781.01 39
3781.15 28
3781.29 17
3781.43 6
3781.57 0
3781.71 0
3781.85 0
3781.99 0
3782.14 0
3782.28 0
3782.42 0
3782.56 1
3782.70 5
3782.84 8
3782.98 10
3783.12 12
3783.26 14
3783.40 17
3783.55 21
3783.69 24
3783.83 25
3783.97 24
3784.11 19
3784.25 12
3784.39 4
3784.53 0
3784.67 0
3784.82 0
3784.96 0
3785.10 3
3785.24 13
3785.38 24
3785.52 32
3785.66 38
3785.80 40
3785.94 42
3786.08 43
3786.23 45
3786.37 49
3786.51 55
3786.65 61
3786.79 66
3786.93 67
3787.07 66
3787.21 61
3787.35 54
3787.50 46
3787.64 39
3787.78 34
3787.92 32
3788.06 33
3788.20 38
3788.34 46
3788.48 57
3788.62 70
3788.77 86
3788.91 102
3789.05 118
3789.19 134
3789.33 147
3789.47 157
3789.61 164
3789.75 168
3789.89 167
3790.04 164
3790.18 158
3790.32 151
3790.46 143
3790.60 136
3790.74 129
3790.88 123
3791.02 119
3791.17 116
3791.31 113
3791.45 111
3791.59 108
3791.73 105
3791.87 100
3792.01 94
3792.15 88
3792.29 84
3792.44 83
3792.58 84
3792.72 89
3792.86 97
3793.00 107
3793.14 116
3793.28 124
3793.42 128
3793.57 128
3793.71 124
3793.85 117
3793.99 109
3794.13 100
3794.27 94
3794.41 91
3794.55 92
3794.70 97
3794.84 104
3794.98 111
3795.12 116
3795.26 117
3795.40 114
3795.54 107
3795.68 99
3795.83 90
3795.97 84
3796.11 82
3796.25 84
3796.39 90
3796.53 99
3796.67 109
3796.81 118
3796.96 124
3797.10 126
3797.24 123
3797.38 116
3797.52 106
3797.66 96
3797.80 87
3797.94 81
3798.09 78
3798.23 78
3798.37 80
3798.51 83
3798.65 87
3798.79 92
3798.93 98
3799.08 105
3799.22 112
3799.36 119
3799.50 125
3799.64 130
3799.78 132
3799.92 134
3800.06 136
3800.21 138
3800.35 141
3800.49 144
3800.63 146
3800.77 148
3800.91 149
3801.05 149
3801.20 150
3801.34 153
3801.48 159
3801.62 169
3801.76 180
3801.90 193
3802.04 206
3802.18 217
3802.33 225
3802.47 229
3802.61 231
3802.75 232
3802.89 233
3803.03 236
3803.17 242
3803.32 251
3803.46 262
3803.60 274
3803.74 286
3803.88 296
3804.02 302
3804.16 302
3804.31 297
3804.45 286
3804.59 270
3804.73 251
3804.87 229
3805.01 208
3805.15 187
3805.30 168
3805.44 153
3805.58 142
3805.72 136
3805.86 135
3806.00 138
3806.14 144
3806.29 152
3806.43 161
3806.57 168
3806.71 175
3806.85 179
3806.99 182
3807.13 182
3807.28 180
3807.42 177
3807.56 171
3807.70 164
3807.84 156
3807.98 147
3808.12 139
3808.27 132
3808.41 125
3808.55 118
3808.69 110
3808.83 100
3808.97 89
3809.12 77
3809.26 65
3809.40 56
3809.54 49
3809.68 48
3809.82 51
3809.96 58
3810.11 67
3810.25 75
3810.39 83
3810.53 88
3810.67 93
3810.81 98
3810.96 103
3811.10 110
3811.24 118
3811.38 127
3811.52 133
3811.66 137
3811.80 138
3811.95 137
3812.09 135
3812.23 132
3812.37 131
3812.51 131
3812.65 132
3812.80 134
3812.94 136
3813.08 139
3813.22 143
3813.36 147
3813.50 152
3813.64 157
3813.79 161
3813.93 163
3814.07 161
3814.21 155
3814.35 147
3814.49 137
3814.64 128
3814.78 121
3814.92 116
3815.06 116
3815.20 117
3815.34 120
3815.49 123
3815.63 125
3815.77 125
3815.91 123
3816.05 119
3816.19 116
3816.34 114
3816.48 114
3816.62 115
3816.76 119
3816.90 123
3817.04 128
3817.19 132
3817.33 135
3817.47 136
3817.61 135
3817.75 133
3817.89 130
3818.04 127
3818.18 125
3818.32 123
3818.46 121
3818.60 120
3818.74 120
3818.89 121
3819.03 123
3819.17 126
3819.31 129
3819.45 133
3819.59 136
3819.74 138
3819.88 138
3820.02 138
3820.16 137
3820.30 135
3820.44 131
3820.59 127
3820.73 122
3820.87 116
3821.01 111
3821.15 107
3821.29 103
3821.44 101
3821.58 99
3821.72 97
3821.86 93
3822.00 89
3822.15 82
3822.29 74
3822.43 65
3822.57 54
3822.71 44
3822.85 34
3823.00 26
3823.14 20
3823.28 16
3823.42 16
3823.56 19
3823.70 25
3823.85 31
3823.99 38
3824.13 43
3824.27 46
3824.41 46
3824.56 46
3824.70 45
3824.84 46
3824.98 50
3825.12 57
3825.26 66
3825.41 77
3825.55 86
3825.69 94
3825.83 99
3825.97 103
3826.12 107
3826.26 111
3826.40 116
3826.54 122
3826.68 128
3826.82 132
3826.97 132
3827.11 128
3827.25 120
3827.39 110
3827.53 98
3827.68 87
3827.82 80
3827.96 76
3828.10 76
3828.24 79
3828.38 84
3828.53 89
3828.67 93
3828.81 96
3828.95 98
3829.09 99
3829.24 101
3829.38 103
3829.52 106
3829.66 109
3829.80 113
3829.95 115
3830.09 116
3830.23 115
3830.37 114
3830.51 112
3830.65 110
3830.80 108
3830.94 107
3831.08 105
3831.22 103
3831.36 100
3831.51 96
3831.65 91
3831.79 85
3831.93 80
3832.07 76
3832.22 75
3832.36 75
3832.50 78
3832.64 82
3832.78 87
3832.93 91
3833.07 93
3833.21 92
3833.35 87
3833.49 79
3833.64 66
3833.78 50
3833.92 33
3834.06 15
3834.20 0
3834.35 0
3834.49 0
3834.63 0
3834.77 0
3834.91 0
3835.06 0
3835.20 0
3835.34 1
3835.48 10
3835.62 19
3835.76 29
3835.91 39
3836.05 51
3836.19 63
3836.33 74
3836.48 84
3836.62 92
3836.76 97
3836.90 100
3837.04 103
3837.19 105
3837.33 110
3837.47 116
3837.61 124
3837.75 132
3837.90 140
3838.04 145
3838.18 146
3838.32 145
3838.46 141
3838.61 136
3838.75 131
3838.89 127
3839.03 125
3839.17 124
3839.32 124
3839.46 124
3839.60 124
3839.74 124
3839.88 123
3840.03 123
3840.17 123
3840.31 125
3840.45 128
3840.59 131
3840.74 133
3840.88 134
3841.02 134
3841.16 132
3841.31 130
3841.45 128
3841.59 127
3841.73 126
3841.87 127
3842.02 127
3842.16 127
3842.30 127
3842.44 126
3842.58 126
3842.73 128
3842.87 130
3843.01 134
3843.15 137
3843.29 138
3843.44 138
3843.58 135
3843.72 131
3843.86 128
3844.01 126
3844.15 128
3844.29 135
3844.43 144
3844.57 156
3844.72 168
3844.86 178
3845.00 185
3845.14 189
3845.28 189
3845.43 187
3845.57 183
3845.71 178
3845.85 173
3846.00 169
3846.14 165
3846.28 162
3846.42 160
3846.56 157
3846.71 154
3846.85 149
3846.99 143
3847.13 135
3847.28 126
3847.42 118
3847.56 112
3847.70 110
3847.84 114
3847.99 122
3848.13 135
3848.27 151
3848.41 166
3848.56 181
3848.70 191
3848.84 197
3848.98 198
3849.12 194
3849.27 188
3849.41 181
3849.55 174
3849.69 169
3849.84 166
3849.98 166
3850.12 169
3850.26 175
3850.40 183
3850.55 192
3850.69 201
3850.83 208
3850.97 213
3851.12 214
3851.26 211
3851.40 205
3851.54 196
3851.69 186
3851.83 175
3851.97 166
3852.11 157
3852.25 150
3852.40 144
3852.54 137
3852.68 130
3852.82 124
3852.97 117
3853.11 111
3853.25 107
3853.39 105
3853.54 107
3853.68 111
3853.82 118
3853.96 126
3854.10 135
3854.25 144
3854.39 153
3854.53 161
3854.67 171
3854.82 181
3854.96 192
3855.10 204
3855.24 218
3855.39 233
3855.53 248
3855.67 263
3855.81 277
3855.96 288
3856.10 297
3856.24 303
3856.38 305
3856.53 305
3856.67 305
3856.81 306
3856.95 310
3857.09 316
3857.24 326
3857.38 336
3857.52 345
3857.66 351
3857.81 351
3857.95 346
3858.09 336
3858.23 323
3858.38 309
3858.52 295
3858.66 283
3858.80 273
3858.95 266
3859.09 260
3859.23 256
3859.37 253
3859.52 250
3859.66 249
3859.80 248
3859.94 250
3860.09 253
3860.23 257
3860.37 262
3860.51 267
3860.66 270
3860.80 272
3860.94 271
3861.08 269
3861.23 264
3861.37 259
3861.51 253
3861.65 248
3861.80 242
3861.94 237
3862.08 231
3862.22 225
3862.37 218
3862.51 210
3862.65 202
3862.79 193
3862.94 183
3863.08 174
3863.22 166
3863.36 159
3863.51 156
3863.65 155
3863.79 157
3863.93 159
3864.08 162
3864.22 163
3864.36 163
3864.50 160
3864.65 156
3864.79 151
3864.93 148
3865.07 146
3865.22 147
3865.36 150
3865.50 155
3865.64 159
3865.79 162
3865.93 163
3866.07 161
3866.21 157
3866.36 152
3866.50 147
3866.64 144
3866.78 142
3866.93 140
3867.07 139
3867.21 136
3867.35 132
3867.50 125
3867.64 118
3867.78 111
3867.92 107
3868.07 105
3868.21 108
3868.35 113
3868.49 121
3868.64 131
3868.78 140
3868.92 149
3869.07 156
3869.21 161
3869.35 164
3869.49 165
3869.64 164
3869.78 161
3869.92 156
3870.06 150
3870.21 143
3870.35 135
3870.49 129
3870.63 124
3870.78 121
3870.92 122
3871.06 127
3871.20 134
3871.35 143
3871.49 152
3871.63 159
3871.78 163
3871.92 164
3872.06 162
3872.20 156
3872.35 149
3872.49 140
3872.63 130
3872.77 119
3872.92 108
3873.06 97
3873.20 86
3873.34 78
3873.49 73
3873.63 72
3873.77 76
3873.92 84
3874.06 94
3874.20 105
3874.34 115
3874.49 121
3874.63 123
3874.77 121
3874.91 116
3875.06 110
3875.20 105
3875.34 103
3875.49 103
3875.63 108
3875.77 115
3875.91 124
3876.06 135
3876.20 146
3876.34 157
3876.48 169
3876.63 180
3876.77 191
3876.91 202
3877.06 213
3877.20 222
3877.34 229
3877.48 234
3877.63 235
3877.77 233
3877.91 227
3878.06 217
3878.20 206
3878.34 193
3878.48 180
3878.63 170
3878.77 162
3878.91 158
3879.05 156
3879.20 157
3879.34 158
3879.48 158
3879.63 156
3879.77 152
3879.91 145
3880.05 135
3880.20 123
3880.34 110
3880.48 97
3880.63 85
3880.77 75
3880.91 68
3881.05 64
3881.20 62
3881.34 62
3881.48 63
3881.63 64
3881.77 64
3881.91 64
3882.05 64
3882.20 65
3882.34 67
3882.48 70
3882.63 75
3882.77 80
3882.91 86
3883.05 91
3883.20 96
3883.34 100
3883.48 103
3883.63 104
3883.77 105
3883.91 106
3884.05 105
3884.20 105
3884.34 104
3884.48 102
3884.63 98
3884.77 94
3884.91 88
3885.05 82
3885.20 76
3885.34 72
3885.48 71
3885.63 73
3885.77 78
3885.91 86
3886.05 94
3886.20 102
3886.34 107
3886.48 109
3886.63 108
3886.77 103
3886.91 95
3887.06 87
3887.20 78
3887.34 72
3887.48 68
3887.63 66
3887.77 66
3887.91 68
3888.06 71
3888.20 74
3888.34 79
3888.49 84
3888.63 90
3888.77 96
3888.91 102
3889.06 105
3889.20 107
3889.34 105
3889.49 101
3889.63 96
3889.77 90
3889.91 84
3890.06 80
3890.20 79
3890.34 80
3890.49 83
3890.63 88
3890.77 94
3890.92 99
3891.06 103
3891.20 105
3891.35 106
3891.49 105
3891.63 106
3891.77 108
3891.92 112
3892.06 120
3892.20 130
3892.35 141
3892.49 151
3892.63 158
3892.78 162
3892.92 162
3893.06 158
3893.20 150
3893.35 142
3893.49 133
3893.63 124
3893.78 115
3893.92 108
3894.06 103
3894.21 101
3894.35 102
3894.49 108
3894.64 117
3894.78 128
3894.92 139
3895.06 149
3895.21 155
3895.35 155
3895.49 151
3895.64 143
3895.78 133
3895.92 122
3896.07 114
3896.21 108
3896.35 105
3896.50 105
3896.64 108
3896.78 112
3896.93 116
3897.07 120
3897.21 124
3897.35 126
3897.50 126
3897.64 125
3897.78 122
3897.93 118
3898.07 114
3898.21 110
3898.36 106
3898.50 103
3898.64 100
3898.79 98
3898.93 97
3899.07 97
3899.22 98
3899.36 99
3899.50 100
3899.65 101
3899.79 101
3899.93 101
3900.07 100
3900.22 99
3900.36 97
3900.50 96
3900.65 94
3900.79 93
3900.93 91
3901.08 89
3901.22 86
3901.36 83
3901.51 81
3901.65 78
3901.79 75
3901.94 71
3902.08 67
3902.22 63
3902.37 59
3902.51 56
3902.65 55
3902.80 57
3902.94 63
3903.08 72
3903.23 83
3903.37 95
3903.51 106
3903.66 114
3903.80 120
3903.94 121
3904.08 117
3904.23 111
3904.37 101
3904.51 89
3904.66 77
3904.80 66
3904.94 55
3905.09 47
3905.23 41
3905.37 37
3905.52 35
3905.66 33
3905.80 32
3905.95 30
3906.09 27
3906.23 25
3906.38 22
3906.52 21
3906.66 21
3906.81 22
3906.95 25
3907.09 28
3907.24 33
3907.38 38
3907.52 43
3907.67 48
3907.81 52
3907.95 55
3908.10 58
3908.24 58
3908.38 57
3908.53 56
3908.67 55
3908.81 55
3908.96 56
3909.10 60
3909.24 64
3909.39 69
3909.53 71
3909.67 70
3909.82 66
3909.96 60
3910.10 52
3910.25 46
3910.39 41
3910.53 40
3910.68 41
3910.82 44
3910.96 49
3911.11 53
3911.25 58
3911.39 61
3911.54 64
3911.68 67
3911.82 69
3911.97 70
3912.11 70
3912.25 69
3912.40 68
3912.54 67
3912.69 65
3912.83 64
3912.97 64
3913.12 64
3913.26 65
3913.40 64
3913.55 63
3913.69 59
3913.83 54
3913.98 46
3914.12 36
3914.26 25
3914.41 12
3914.55 0
3914.69 0
3914.84 0
3914.98 0
3915.12 0
3915.27 0
3915.41 0
3915.55 0
3915.70 0
3915.84 10
3915.98 21
3916.13 31
3916.27 41
3916.41 51
3916.56 61
3916.70 69
3916.85 74
3916.99 77
3917.13 76
3917.28 73
3917.42 69
3917.56 66
3917.71 65
3917.85 66
3917.99 68
3918.14 73
3918.28 78
3918.42 82
3918.57 86
3918.71 88
3918.85 90
3919.00 90
3919.14 90
3919.29 90
3919.43 91
3919.57 94
3919.72 98
3919.86 105
3920.00 113
3920.15 122
3920.29 130
3920.43 136
3920.58 140
3920.72 142
3920.86 141
3921.01 138
3921.15 134
3921.29 128
3921.44 121
3921.58 113
3921.73 104
3921.87 96
3922.01 88
3922.16 83
3922.30 80
3922.44 80
3922.59 83
3922.73 85
3922.87 88
3923.02 90
3923.16 90
3923.31 89
3923.45 88
3923.59 88
3923.74 89
3923.88 91
3924.02 94
3924.17 96
3924.31 97
3924.45 95
3924.60 91
3924.74 85
3924.89 77
3925.03 70
3925.17 64
3925.32 59
3925.46 57
3925.60 57
3925.75 59
3925.89 62
3926.03 65
3926.18 67
3926.32 68
3926.47 67
3926.61 64
3926.75 60
3926.90 55
3927.04 50
3927.18 45
3927.33 42
3927.47 40
3927.61 40
3927.76 42
3927.90 46
3928.05 52
3928.19 58
3928.33 64
3928.48 68
3928.62 69
3928.76 67
3928.91 62
3929.05 56
3929.20 50
3929.34 46
3929.48 45
3929.63 47
3929.77 53
3929.91 60
3930.06 70
3930.20 81
3930.35 92
3930.49 102
3930.63 109
3930.78 113
3930.92 113
3931.06 108
3931.21 100
3931.35 89
3931.50 79
3931.64 70
3931.78 65
3931.93 63
3932.07 64
3932.21 66
3932.36 68
3932.50 68
3932.65 67
3932.79 65
3932.93 62
3933.08 59
3933.22 57
3933.36 56
3933.51 56
3933.65 55
3933.80 55
3933.94 55
3934.08 55
3934.23 56
3934.37 59
3934.51 63
3934.66 68
3934.80 73
3934.95 78
3935.09 80
3935.23 80
3935.38 78
3935.52 74
3935.67 70
3935.81 68
3935.95 67
3936.10 69
3936.24 72
3936.38 77
3936.53 82
3936.67 84
3936.82 84
3936.96 82
3937.10 78
3937.25 74
3937.39 69
3937.54 65
3937.68 61
3937.82 57
3937.97 52
3938.11 46
3938.26 40
3938.40 35
3938.54 32
3938.69 31
3938.83 33
3938.97 38
3939.12 44
3939.26 50
3939.41 54
3939.55 55
3939.69 54
3939.84 50
3939.98 45
3940.13 40
3940.27 36
3940.41 35
3940.56 36
3940.70 39
3940.85 42
3940.99 44
3941.13 44
3941.28 41
3941.42 37
3941.57 32
3941.71 26
3941.85 21
3942.00 19
3942.14 18
3942.28 20
3942.43 23
3942.57 27
3942.72 30
3942.86 33
3943.00 34
3943.15 33
3943.29 31
3943.44 26
3943.58 21
3943.72 14
3943.87 7
3944.01 1
3944.16 0
3944.30 0
3944.44 0
3944.59 0
3944.73 0
3944.88 0
3945.02 0
3945.16 1
3945.31 4
3945.45 7
3945.60 9
3945.74 10
3945.88 11
3946.03 12
3946.17 15
3946.32 20
3946.46 27
3946.60 37
3946.75 49
3946.89 63
3947.04 77
3947.18 91
3947.33 101
3947.47 109
3947.61 112
3947.76 111
3947.90 108
3948.05 102
3948.19 96
3948.33 91
3948.48 89
3948.62 89
3948.77 92
3948.91 96
3949.05 101
3949.20 106
3949.34 109
3949.49 109
3949.63 107
3949.77 103
3949.92 97
3950.06 89
3950.21 81
3950.35 73
3950.49 66
3950.64 59
3950.78 54
3950.93 49
3951.07 45
3951.22 40
3951.36 34
3951.50 29
3951.65 24
3951.79 21
3951.94 19
3952.08 18
3952.22 20
3952.37 22
3952.51 25
3952.66 28
3952.80 30
3952.95 32
3953.09 33
3953.23 33
3953.38 33
3953.52 33
3953.67 34
3953.81 36
3953.95 40
3954.10 46
3954.24 52
3954.39 57
3954.53 62
3954.68 64
3954.82 63
3954.96 60
3955.11 54
3955.25 48
3955.40 42
3955.54 38
3955.68 37
3955.83 38
3955.97 42
3956.12 46
3956.26 50
3956.41 54
3956.55 56
3956.69 57
3956.84 58
3956.98 60
3957.13 64
3957.27 71
3957.42 79
3957.56 88
3957.70 97
3957.85 103
3957.99 105
3958.14 104
3958.28 99
3958.42 92
3958.57 85
3958.71 78
3958.86 73
3959.00 70
3959.15 69
3959.29 70
3959.43 71
3959.58 73
3959.72 75
3959.87 77
3960.01 80
3960.16 83
3960.30 86
3960.44 90
3960.59 94
3960.73 98
3960.88 100
3961.02 100
3961.17 97
3961.31 93
3961.45 88
3961.60 81
3961.74 76
3961.89 72
3962.03 70
3962.18 69
3962.32 70
3962.47 71
3962.61 72
3962.75 73
3962.90 74
3963.04 75
3963.19 78
3963.33 82
3963.48 87
3963.62 92
3963.76 95
3963.91 96
3964.05 93
3964.20 88
3964.34 82
3964.49 76
3964.63 74
3964.77 76
3964.92 83
3965.06 94
3965.21 107
3965.35 119
3965.50 130
3965.64 136
3965.79 138
3965.93 138
3966.07 136
3966.22 134
3966.36 131
3966.51 129
3966.65 124
3966.80 118
3966.94 108
3967.08 95
3967.23 82
3967.37 69
3967.52 59
3967.66 51
3967.81 47
3967.95 44
3968.10 41
3968.24 38
3968.38 33
3968.53 28
3968.67 23
3968.82 20
3968.96 20
3969.11 22
3969.25 27
3969.40 34
3969.54 42
3969.68 50
3969.83 58
3969.97 66
3970.12 73
3970.26 81
3970.41 88
3970.55 96
3970.70 103
3970.84 110
3970.98 115
3971.13 118
3971.27 120
3971.42 119
3971.56 118
3971.71 117
3971.85 116
3972.00 116
3972.14 117
3972.29 119
3972.43 122
3972.57 123
3972.72 124
3972.86 123
3973.01 120
3973.15 115
3973.30 108
3973.44 101
3973.59 95
3973.73 89
3973.88 84
3974.02 83
3974.16 83
3974.31 86
3974.45 91
3974.60 96
3974.74 100
3974.89 103
3975.03 104
3975.18 103
3975.32 100
3975.47 97
3975.61 95
3975.75 95
3975.90 97
3976.04 101
3976.19 106
3976.33 113
3976.48 120
3976.62 128
3976.77 136
3976.91 144
3977.06 152
3977.20 159
3977.34 164
3977.49 167
3977.63 169
3977.78 168
3977.92 165
3978.07 161
3978.21 157
3978.36 152
3978.50 147
3978.65 142
3978.79 136
3978.94 128
3979.08 120
3979.22 111
3979.37 102
3979.51 94
3979.66 87
3979.80 83
3979.95 80
3980.09 80
3980.24 80
3980.38 81
3980.53 81
3980.67 82
3980.82 82
3980.96 82
3981.11 83
3981.25 84
3981.39 85
3981.54 86
3981.68 85
3981.83 81
3981.97 74
3982.12 64
3982.26 50
3982.41 33
3982.55 16
3982.70 0
3982.84 0
3982.99 0
3983.13 0
3983.28 0
3983.42 0
3983.56 0
3983.71 0
3983.85 1
3984.00 17
3984.14 32
3984.29 44
3984.43 53
3984.58 59
3984.72 62
3984.87 63
3985.01 63
3985.16 63
3985.30 62
3985.45 61
3985.59 60
3985.74 58
3985.88 55
3986.03 50
3986.17 45
3986.31 38
3986.46 32
3986.60 28
3986.75 26
3986.89 27
3987.04 32
3987.18 38
3987.33 46
3987.47 53
3987.62 58
3987.76 61
3987.91 62
3988.05 61
3988.20 61
3988.34 62
3988.49 64
3988.63 69
3988.78 75
3988.92 82
3989.07 89
3989.21 94
3989.36 97
3989.50 97
3989.65 95
3989.79 90
3989.93 83
3990.08 76
3990.22 69
3990.37 64
3990.51 61
3990.66 61
3990.80 64
3990.95 69
3991.09 75
3991.24 83
3991.38 90
3991.53 96
3991.67 102
3991.82 105
3991.96 106
3992.11 104
3992.25 100
3992.40 92
3992.54 83
3992.69 72
3992.83 60
3992.98 46
3993.12 33
3993.27 22
3993.41 13
3993.56 8
3993.70 8
3993.85 14
3993.99 24
3994.14 37
3994.28 51
3994.43 64
3994.57 72
3994.72 75
3994.86 72
3995.01 63
3995.15 51
3995.30 38
3995.44 26
3995.58 17
3995.73 12
3995.87 12
3996.02 15
3996.16 20
3996.31 26
3996.45 30
3996.60 32
3996.74 33
3996.89 31
3997.03 30
3997.18 30
3997.32 32
3997.47 36
3997.61 43
3997.76 50
3997.90 58
3998.05 66
3998.19 72
3998.34 77
3998.48 80
3998.63 81
3998.77 80
3998.92 78
3999.06 74
3999.21 69
3999.35 63
3999.50 56
3999.64 50
3999.79 44
3999.93 39
4000.08 35
4000.22 32
4000.37 29
4000.51 27
4000.66 26
4000.80 25
4000.95 25
4001.09 25
4001.24 27
4001.38 29
4001.53 31
4001.67 33
4001.82 34
4001.96 33
4002.11 32
4002.25 31
4002.40 29
4002.54 27
4002.69 24
4002.83 21
4002.98 16
4003.12 8
4003.27 0
4003.41 0
4003.56 0
4003.71 0
4003.85 0
4004.00 0
4004.14 0
4004.29 0
4004.43 7
4004.58 18
4004.72 27
4004.87 33
4005.01 38
4005.16 41
4005.30 43
4005.45 44
4005.59 45
4005.74 44
4005.88 42
4006.03 39
4006.17 36
4006.32 34
4006.46 34
4006.61 37
4006.75 42
4006.90 47
4007.04 53
4007.19 57
4007.33 58
4007.48 59
4007.62 58
4007.77 57
4007.91 57
4008.06 57
4008.20 58
4008.35 57
4008.49 54
4008.64 49
4008.78 42
4008.93 32
4009.07 23
4009.22 15
4009.37 9
4009.51 6
4009.66 6
4009.80 9
4009.95 14
4010.09 19
4010.24 25
4010.38 29
4010.53 31
4010.67 30
4010.82 27
4010.96 23
4011.11 19
4011.25 16
4011.40 14
4011.54 15
4011.69 17
4011.83 22
4011.98 28
4012.12 35
4012.27 44
4012.41 53
4012.56 62
4012.70 71
4012.85 77
4013.00 81
4013.14 83
4013.29 82
4013.43 79
4013.58 77
4013.72 76
4013.87 78
4014.01 82
4014.16 88
4014.30 95
4014.45 102
4014.59 107
4014.74 110
4014.88 111
4015.03 111
4015.17 110
4015.32 110
4015.46 109
4015.61 109
4015.76 109
4015.90 108
4016.05 107
4016.19 106
4016.34 106
4016.48 108
4016.63 112
4016.77 117
4016.92 122
4017.06 127
4017.21 129
4017.35 129
4017.50 127
4017.64 123
4017.79 119
4017.94 116
4018.08 114
4018.23 114
4018.37 115
4018.52 116
4018.66 115
4018.81 112
4018.95 107
4019.10 98
4019.24 89
4019.39 79
4019.53 72
4019.68 67
4019.82 65
4019.97 66
4020.12 67
4020.26 70
4020.41 71
4020.55 71
4020.70 70
4020.84 69
4020.99 69
4021.13 70
4021.28 72
4021.42 75
4021.57 77
4021.71 79
4021.86 78
4022.01 74
4022.15 68
4022.30 60
4022.44 50
4022.59 40
4022.73 31
4022.88 24
4023.02 19
4023.17 17
4023.31 17
4023.46 19
4023.61 23
4023.75 28
4023.90 33
4024.04 38
4024.19 42
4024.33 46
4024.48 50
4024.62 52
4024.77 55
4024.91 56
4025.06 57
4025.21 57
4025.35 55
4025.50 53
4025.64 51
4025.79 51
4025.93 53
4026.08 59
4026.22 68
4026.37 79
4026.51 89
4026.66 97
4026.81 101
4026.95 101
4027.10 97
4027.24 90
4027.39 81
4027.53 71
4027.68 60
4027.82 50
4027.97 39
4028.12 28
4028.26 17
4028.41 6
4028.55 0
4028.70 0
4028.84 0
4028.99 0
4029.13 0
4029.28 0
4029.42 0
4029.57 0
4029.72 1
4029.86 6
4030.01 11
4030.15 16
4030.30 22
4030.44 28
4030.59 34
4030.73 40
4030.88 46
4031.03 51
4031.17 56
4031.32 59
4031.46 60
4031.61 61
4031.75 61
4031.90 59
4032.05 58
4032.19 58
4032.34 58
4032.48 61
4032.63 66
4032.77 73
4032.92 82
4033.06 93
4033.21 104
4033.36 117
4033.50 129
4033.65 140
4033.79 149
4033.94 157
4034.08 161
4034.23 162
4034.37 159
4034.52 153
4034.67 142
4034.81 129
4034.96 114
4035.10 99
4035.25 84
4035.39 70
4035.54 61
4035.69 55
4035.83 52
4035.98 53
4036.12 56
4036.27 61
4036.41 67
4036.56 73
4036.71 79
4036.85 83
4037.00 87
4037.14 88
4037.29 87
4037.43 84
4037.58 78
4037.73 70
4037.87 61
4038.02 52
4038.16 43
4038.31 36
4038.45 30
4038.60 25
4038.74 22
4038.89 20
4039.04 20
4039.18 22
4039.33 26
4039.47 31
4039.62 37
4039.76 45
4039.91 52
4040.06 59
4040.20 65
4040.35 70
4040.49 73
4040.64 75
4040.79 74
4040.93 71
4041.08 66
4041.22 60
4041.37 52
4041.51 45
4041.66 38
4041.81 34
4041.95 32
4042.10 32
4042.24 36
4042.39 41
4042.53 48
4042.68 53
4042.83 57
4042.97 58
4043.12 54
4043.26 45
4043.41 33
4043.55 20
4043.70 7
4043.85 0
4043.99 0
4044.14 0
4044.28 0
4044.43 0
4044.58 0
4044.72 0
4044.87 3
4045.01 7
4045.16 12
4045.30 19
4045.45 29
4045.60 40
4045.74 53
4045.89 67
4046.03 79
4046.18 91
4046.33 100
4046.47 106
4046.62 110
4046.76 112
4046.91 112
4047.05 110
4047.20 108
4047.35 104
4047.49 101
4047.64 97
4047.78 93
4047.93 87
4048.08 81
4048.22 73
4048.37 64
4048.51 53
4048.66 40
4048.81 27
4048.95 15
4049.10 4
4049.24 0
4049.39 0
4049.53 0
4049.68 0
4049.83 0
4049.97 0
4050.12 0
4050.26 1
4050.41 13
4050.56 26
4050.70 39
4050.85 51
4050.99 60
4051.14 67
4051.29 72
4051.43 75
4051.58 78
4051.72 80
4051.87 82
4052.02 85
4052.16 88
4052.31 91
4052.45 95
4052.60 98
4052.75 101
4052.89 103
4053.04 102
4053.18 99
4053.33 91
4053.48 81
4053.62 69
4053.77 56
4053.91 46
4054.06 39
4054.21 35
4054.35 33
4054.50 33
4054.64 33
4054.79 33
4054.94 31
4055.08 27
4055.23 23
4055.37 18
4055.52 14
4055.67 11
4055.81 9
4055.96 7
4056.10 7
4056.25 8
4056.40 8
4056.54 9
4056.69 9
4056.83 7
4056.98 5
4057.13 2
4057.27 0
4057.42 0
4057.56 0
4057.71 0
4057.86 0
4058.00 0
4058.15 0
4058.29 1
4058.44 4
4058.59 6
4058.73 7
4058.88 9
4059.02 10
4059.17 12
4059.32 14
4059.46 16
4059.61 18
4059.75 20
4059.90 24
4060.05 28
4060.19 35
4060.34 43
4060.48 53
4060.63 63
4060.78 73
4060.92 82
4061.07 88
4061.22 93
4061.36 95
4061.51 95
4061.65 92
4061.80 87
4061.95 81
4062.09 74
4062.24 67
4062.38 63
4062.53 61
4062.68 62
4062.82 66
4062.97 71
4063.12 77
4063.26 82
4063.41 84
4063.55 84
4063.70 80
4063.85 75
4063.99 69
4064.14 64
4064.28 60
4064.43 58
4064.58 59
4064.72 63
4064.87 69
4065.02 75
4065.16 82
4065.31 87
4065.45 92
4065.60 93
4065.75 91
4065.89 86
4066.04 77
4066.18 67
4066.33 56
4066.48 45
4066.62 36
4066.77 29
4066.92 26
4067.06 26
4067.21 29
4067.35 32
4067.50 35
4067.65 37
4067.79 35
4067.94 31
4068.09 25
4068.23 17
4068.38 11
4068.52 6
4068.67 4
4068.82 5
4068.96 10
4069.11 16
4069.26 24
4069.40 32
4069.55 40
4069.69 47
4069.84 54
4069.99 59
4070.13 63
4070.28 67
4070.43 70
4070.57 73
4070.72 75
4070.86 78
4071.01 80
4071.16 82
4071.30 84
4071.45 86
4071.60 86
4071.74 87
4071.89 85
4072.04 83
4072.18 79
4072.33 74
4072.47 68
4072.62 62
4072.77 56
4072.91 51
4073.06 47
4073.21 44
4073.35 42
4073.50 41
4073.64 42
4073.79 44
4073.94 48
4074.08 51
4074.23 55
4074.38 57
4074.52 59
4074.67 59
4074.82 60
4074.96 61
4075.11 64
4075.25 68
4075.40 73
4075.55 78
4075.69 81
4075.84 81
4075.99 80
4076.13 78
4076.28 77
4076.43 77
4076.57 80
4076.72 83
4076.86 86
4077.01 87
4077.16 85
4077.30 79
4077.45 70
4077.60 59
4077.74 50
4077.89 44
4078.04 40
4078.18 39
4078.33 40
4078.48 41
4078.62 41
4078.77 39
4078.91 34
4079.06 28
4079.21 22
4079.35 17
4079.50 14
4079.65 14
4079.79 17
4079.94 22
4080.09 27
4080.23 31
4080.38 32
4080.53 30
4080.67 25
4080.82 17
4080.97 8
4081.11 0
4081.26 0
4081.40 0
4081.55 0
4081.70 0
4081.84 0
4081.99 0
4082.14 0
4082.28 0
4082.43 10
4082.58 23
4082.72 39
4082.87 54
4083.02 70
4083.16 84
4083.31 97
4083.46 106
4083.60 112
4083.75 113
4083.89 110
4084.04 103
4084.19 93
4084.33 82
4084.48 70
4084.63 61
4084.77 55
4084.92 53
4085.07 53
4085.21 55
4085.36 56
4085.51 56
4085.65 55
4085.80 53
4085.95 51
4086.09 50
4086.24 51
4086.39 56
4086.53 61
4086.68 68
4086.83 73
4086.97 76
4087.12 79
4087.27 81
4087.41 83
4087.56 87
4087.71 92
4087.85 98
4088.00 106
4088.15 115
4088.29 124
4088.44 133
4088.59 143
4088.73 153
4088.88 163
4089.02 172
4089.17 180
4089.32 186
4089.46 190
4089.61 192
4089.76 195
4089.90 197
4090.05 200
4090.20 201
4090.34 201
4090.49 199
4090.64 194
4090.78 187
4090.93 178
4091.08 170
4091.22 163
4091.37 158
4091.52 158
4091.66 160
4091.81 166
4091.96 174
4092.10 182
4092.25 189
4092.40 195
4092.54 198
4092.69 196
4092.84 191
4092.98 182
4093.13 171
4093.28 159
4093.42 148
4093.57 139
4093.72 133
4093.86 130
4094.01 129
4094.16 128
4094.30 127
4094.45 125
4094.60 122
4094.74 118
4094.89 114
4095.04 112
4095.19 114
4095.33 118
4095.48 125
4095.63 132
4095.77 138
4095.92 142
4096.07 142
4096.21 137
4096.36 130
4096.51 122
4096.65 113
4096.80 106
4096.95 102
4097.09 101
4097.24 102
4097.39 106
4097.53 113
4097.68 120
4097.83 129
4097.97 137
4098.12 144
4098.27 149
4098.41 149
4098.56 145
4098.71 137
4098.85 124
4099.00 108
4099.15 91
4099.29 74
4099.44 60
4099.59 48
4099.73 39
4099.88 33
4100.03 28
4100.18 24
4100.32 23
4100.47 22
4100.62 24
4100.76 28
4100.91 34
4101.06 40
4101.20 46
4101.35 50
4101.50 52
4101.64 54
4101.79 56
4101.94 60
4102.08 66
4102.23 75
4102.38 85
4102.52 97
4102.67 107
4102.82 114
4102.97 117
4103.11 116
4103.26 112
4103.41 106
4103.55 99
4103.70 93
4103.85 89
4103.99 86
4104.14 85
4104.29 83
4104.43 81
4104.58 77
4104.73 73
4104.87 67
4105.02 61
4105.17 58
4105.32 56
4105.46 57
4105.61 61
4105.76 67
4105.90 74
4106.05 80
4106.20 85
4106.34 86
4106.49 84
4106.64 80
4106.78 73
4106.93 67
4107.08 61
4107.23 58
4107.37 57
4107.52 59
4107.67 62
4107.81 65
4107.96 68
4108.11 69
4108.25 68
4108.40 64
4108.55 59
4108.69 54
4108.84 48
4108.99 43
4109.14 39
4109.28 37
4109.43 37
4109.58 36
4109.72 36
4109.87 34
4110.02 31
4110.16 26
4110.31 20
4110.46 13
4110.61 6
4110.75 1
4110.90 0
4111.05 0
4111.19 0
4111.34 0
4111.49 0
4111.63 2
4111.78 8
4111.93 14
4112.08 21
4112.22 28
4112.37 35
4112.52 40
4112.66 43
4112.81 44
4112.96 42
4113.11 38
4113.25 32
4113.40 27
4113.55 21
4113.69 17
4113.84 16
4113.99 16
4114.13 19
4114.28 23
4114.43 28
4114.58 32
4114.72 36
4114.87 39
4115.02 41
4115.16 43
4115.31 45
4115.46 47
4115.61 49
4115.75 51
4115.90 52
4116.05 52
4116.19 50
4116.34 46
4116.49 40
4116.63 32
4116.78 23
4116.93 13
4117.08 2
4117.22 0
4117.37 0
4117.52 0
4117.66 0
4117.81 0
4117.96 0
4118.11 0
4118.25 0
4118.40 7
4118.55 14
4118.69 20
4118.84 24
4118.99 28
4119.14 30
4119.28 32
4119.43 33
4119.58 35
4119.72 37
4119.87 40
4120.02 44
4120.17 50
4120.31 57
4120.46 65
4120.61 71
4120.76 76
4120.90 78
4121.05 77
4121.20 73
4121.34 68
4121.49 60
4121.64 52
4121.79 42
4121.93 32
4122.08 22
4122.23 11
4122.37 1
4122.52 0
4122.67 0
4122.82 0
4122.96 0
4123.11 0
4123.26 0
4123.40 10
4123.55 22
4123.70 34
4123.85 45
4123.99 55
4124.14 62
4124.29 68
4124.44 71
4124.58 74
4124.73 76
4124.88 78
4125.02 81
4125.17 83
4125.32 86
4125.47 89
4125.61 91
4125.76 92
4125.91 94
4126.06 95
4126.20 95
4126.35 96
4126.50 96
4126.64 96
4126.79 96
4126.94 98
4127.09 101
4127.23 106
4127.38 114
4127.53 123
4127.68 135
4127.82 147
4127.97 158
4128.12 167
4128.26 173
4128.41 177
4128.56 178
4128.71 177
4128.85 174
4129.00 170
4129.15 166
4129.30 163
4129.44 161
4129.59 162
4129.74 166
4129.89 171
4130.03 178
4130.18 185
4130.33 189
4130.47 189
4130.62 184
4130.77 174
4130.92 161
4131.06 146
4131.21 132
4131.36 122
4131.51 116
4131.65 115
4131.80 118
4131.95 123
4132.10 130
4132.24 137
4132.39 143
4132.54 148
4132.69 151
4132.83 153
4132.98 154
4133.13 155
4133.28 155
4133.42 155
4133.57 154
4133.72 152
4133.86 148
4134.01 143
4134.16 135
4134.31 127
4134.45 118
4134.60 109
4134.75 103
4134.90 98
4135.04 96
4135.19 95
4135.34 96
4135.49 96
4135.63 96
4135.78 95
4135.93 94
4136.08 94
4136.22 95
4136.37 98
4136.52 104
4136.67 110
4136.81 117
4136.96 124
4137.11 130
4137.26 134
4137.40 137
4137.55 140
4137.70 141
4137.85 139
4137.99 136
4138.14 129
4138.29 120
4138.44 108
4138.58 95
4138.73 82
4138.88 70
4139.03 60
4139.17 51
4139.32 43
4139.47 36
4139.62 29
4139.76 23
4139.91 18
4140.06 15
4140.21 13
4140.35 14
4140.50 16
4140.65 19
4140.80 23
4140.94 27
4141.09 31
4141.24 35
4141.39 38
4141.53 39
4141.68 41
4141.83 43
4141.98 47
4142.12 53
4142.27 61
4142.42 71
4142.57 80
4142.71 88
4142.86 91
4143.01 91
4143.16 88
4143.30 82
4143.45 75
4143.60 69
4143.75 64
4143.90 60
4144.04 58
4144.19 58
4144.34 58
4144.49 59
4144.63 61
4144.78 66
4144.93 72
4145.08 80
4145.22 87
4145.37 95
4145.52 101
4145.67 106
4145.81 109
4145.96 112
4146.11 113
4146.26 114
4146.40 113
4146.55 111
4146.70 108
4146.85 103
4147.00 97
4147.14 90
4147.29 84
4147.44 78
4147.59 72
4147.73 67
4147.88 62
4148.03 56
4148.18 50
4148.32 44
4148.47 36
4148.62 29
4148.77 23
4148.91 19
4149.06 17
4149.21 18
4149.36 22
4149.51 26
4149.65 29
4149.80 30
4149.95 28
4150.10 22
4150.24 13
4150.39 3
4150.54 0
4150.69 0
4150.84 0
4150.98 0
4151.13 0
4151.28 0
4151.43 0
4151.57 0
4151.72 13
4151.87 29
4152.02 46
4152.16 63
4152.31 80
4152.46 96
4152.61 110
4152.76 123
4152.90 131
4153.05 135
4153.20 135
4153.35 130
4153.49 122
4153.64 113
4153.79 105
4153.94 97
4154.09 91
4154.23 86
4154.38 82
4154.53 77
4154.68 73
4154.82 68
4154.97 64
4155.12 62
4155.27 62
4155.42 65
4155.56 70
4155.71 76
4155.86 82
4156.01 87
4156.15 93
4156.30 99
4156.45 106
4156.60 113
4156.75 120
4156.89 126
4157.04 131
4157.19 134
4157.34 136
4157.49 138
4157.63 139
4157.78 140
4157.93 141
4158.08 141
4158.22 139
4158.37 134
4158.52 127
4158.67 120
4158.82 112
4158.96 105
4159.11 101
4159.26 100
4159.41 100
4159.56 102
4159.70 105
4159.85 108
4160.00 111
4160.15 114
4160.29 116
4160.44 117
4160.59 117
4160.74 115
4160.89 111
4161.03 107
4161.18 101
4161.33 96
4161.48 93
4161.63 91
4161.77 92
4161.92 94
4162.07 98
4162.22 102
4162.37 105
4162.51 106
4162.66 106
4162.81 104
4162.96 100
4163.10 95
4163.25 91
4163.40 86
4163.55 83
4163.70 80
4163.84 79
4163.99 80
4164.14 82
4164.29 85
4164.44 89
4164.58 93
4164.73 96
4164.88 97
4165.03 96
4165.18 92
4165.32 86
4165.47 81
4165.62 77
4165.77 74
4165.92 75
4166.06 78
4166.21 83
4166.36 89
4166.51 96
4166.66 103
4166.80 109
4166.95 115
4167.10 120
4167.25 124
4167.40 128
4167.54 129
4167.69 130
4167.84 130
4167.99 129
4168.14 128
4168.28 128
4168.43 128
4168.58 128
4168.73 130
4168.88 131
4169.02 131
4169.17 130
4169.32 129
4169.47 126
4169.62 123
4169.76 120
4169.91 118
4170.06 117
4170.21 119
4170.36 122
4170.51 126
4170.65 131
4170.80 135
4170.95 138
4171.10 141
4171.25 141
4171.39 141
4171.54 140
4171.69 138
4171.84 136
4171.99 135
4172.13 134
4172.28 134
4172.43 136
4172.58 139
4172.73 144
4172.87 150
4173.02 155
4173.17 160
4173.32 162
4173.47 161
4173.62 159
4173.76 157
4173.91 155
4174.06 156
4174.21 159
4174.36 163
4174.50 168
4174.65 172
4174.80 174
4174.95 174
4175.10 173
4175.24 172
4175.39 173
4175.54 177
4175.69 183
4175.84 190
4175.99 196
4176.13 201
4176.28 204
4176.43 205
4176.58 202
4176.73 197
4176.87 190
4177.02 181
4177.17 171
4177.32 158
4177.47 144
4177.62 130
4177.76 114
4177.91 99
4178.06 84
4178.21 70
4178.36 58
4178.50 49
4178.65 43
4178.80 39
4178.95 38
4179.10 41
4179.25 45
4179.39 51
4179.54 58
4179.69 65
4179.84 71
4179.99 76
4180.14 78
4180.28 79
4180.43 79
4180.58 78
4180.73 77
4180.88 76
4181.02 77
4181.17 79
4181.32 82
4181.47 87
4181.62 93
4181.77 99
4181.91 106
4182.06 112
4182.21 117
4182.36 120
4182.51 122
4182.66 120
4182.80 117
4182.95 111
4183.10 104
4183.25 97
4183.40 92
4183.55 88
4183.69 88
4183.84 92
4183.99 99
4184.14 109
4184.29 122
4184.44 136
4184.58 149
4184.73 161
4184.88 171
4185.03 178
4185.18 181
4185.33 183
4185.47 182
4185.62 180
4185.77 176
4185.92 173
4186.07 170
4186.22 168
4186.36 167
4186.51 167
4186.66 169
4186.81 172
4186.96 176
4187.11 181
4187.25 185
4187.40 188
4187.55 190
4187.70 191
4187.85 190
4188.00 189
4188.14 186
4188.29 182
4188.44 178
4188.59 174
4188.74 171
4188.89 169
4189.03 168
4189.18 166
4189.33 163
4189.48 159
4189.63 153
4189.78 146
4189.92 140
4190.07 135
4190.22 132
4190.37 132
4190.52 134
4190.67 136
4190.82 139
4190.96 141
4191.11 143
4191.26 145
4191.41 148
4191.56 151
4191.71 154
4191.85 157
4192.00 159
4192.15 159
4192.30 157
4192.45 153
4192.60 148
4192.74 143
4192.89 138
4193.04 135
4193.19 136
4193.34 139
4193.49 146
4193.64 155
4193.78 167
4193.93 180
4194.08 192
4194.23 203
4194.38 211
4194.53 216
4194.68 217
4194.82 214
4194.97 208
4195.12 198
4195.27 185
4195.42 170
4195.57 155
4195.71 141
4195.86 129
4196.01 122
4196.16 118
4196.31 118
4196.46 121
4196.61 126
4196.75 131
4196.90 135
4197.05 138
4197.20 140
4197.35 141
4197.50 142
4197.65 144
4197.79 147
4197.94 151
4198.09 154
4198.24 157
4198.39 158
4198.54 157
4198.69 155
4198.83 150
4198.98 146
4199.13 142
4199.28 139
4199.43 138
4199.58 137
4199.73 136
4199.87 136
4200.02 136
4200.17 136
4200.32 137
4200.47 138
4200.62 139
4200.77 141
4200.91 142
4201.06 143
4201.21 144
4201.36 145
4201.51 148
4201.66 153
4201.81 161
4201.95 172
4202.10 185
4202.25 198
4202.40 208
4202.55 215
4202.70 219
4202.85 217
4203.00 212
4203.14 202
4203.29 189
4203.44 175
4203.59 160
4203.74 145
4203.89 132
4204.04 122
4204.18 116
4204.33 114
4204.48 117
4204.63 123
4204.78 131
4204.93 141
4205.08 152
4205.23 161
4205.37 170
4205.52 176
4205.67 180
4205.82 180
4205.97 177
4206.12 172
4206.27 164
4206.41 155
4206.56 146
4206.71 138
4206.86 130
4207.01 124
4207.16 120
4207.31 116
4207.46 114
4207.60 112
4207.75 110
4207.90 107
4208.05 102
4208.20 94
4208.35 83
4208.50 70
4208.65 55
4208.79 41
4208.94 28
4209.09 18
4209.24 10
4209.39 4
4209.54 0
4209.69 0
4209.84 0
4209.98 0
4210.13 0
4210.28 0
4210.43 0
4210.58 0
4210.73 1
4210.88 14
4211.03 28
4211.17 40
4211.32 49
4211.47 54
4211.62 57
4211.77 57
4211.92 58
4212.07 60
4212.22 64
4212.37 70
4212.51 78
4212.66 86
4212.81 92
4212.96 95
4213.11 94
4213.26 91
4213.41 86
4213.56 80
4213.70 77
4213.85 75
4214.00 75
4214.15 78
4214.30 80
4214.45 82
4214.60 81
4214.75 77
4214.90 71
4215.04 64
4215.19 57
4215.34 52
4215.49 49
4215.64 49
4215.79 51
4215.94 53
4216.09 57
4216.24 61
4216.38 67
4216.53 72
4216.68 79
4216.83 88
4216.98 97
4217.13 107
4217.28 116
4217.43 125
4217.58 131
4217.72 135
4217.87 136
4218.02 134
4218.17 129
4218.32 123
4218.47 116
4218.62 111
4218.77 108
4218.92 109
4219.06 114
4219.21 121
4219.36 130
4219.51 139
4219.66 145
4219.81 148
4219.96 146
4220.11 141
4220.26 134
4220.40 127
4220.55 122
4220.70 119
4220.85 120
4221.00 125
4221.15 131
4221.30 138
4221.45 143
4221.60 145
4221.75 144
4221.89 141
4222.04 136
4222.19 132
4222.34 129
4222.49 128
4222.64 129
4222.79 131
4222.94 133
4223.09 134
4223.24 133
4223.38 131
4223.53 127
4223.68 122
4223.83 117
4223.98 114
4224.13 111
4224.28 110
4224.43 110
4224.58 110
4224.73 110
4224.87 111
4225.02 112
4225.17 113
4225.32 117
4225.47 121
4225.62 127
4225.77 133
4225.92 139
4226.07 143
4226.22 144
4226.36 144
4226.51 141
4226.66 138
4226.81 135
4226.96 133
4227.11 134
4227.26 137
4227.41 141
4227.56 146
4227.71 149
4227.86 149
4228.00 148
4228.15 144
4228.30 138
4228.45 134
4228.60 131
4228.75 131
4228.90 132
4229.05 134
4229.20 136
4229.35 137
4229.50 136
4229.64 135
4229.79 132
4229.94 128
4230.09 124
4230.24 120
4230.39 115
4230.54 109
4230.69 104
4230.84 100
4230.99 98
4231.14 99
4231.29 101
4231.43 105
4231.58 111
4231.73 118
4231.88 125
4232.03 132
4232.18 138
4232.33 143
4232.48 145
4232.63 143
4232.78 138
4232.93 130
4233.08 121
4233.22 111
4233.37 102
4233.52 96
4233.67 93
4233.82 92
4233.97 92
4234.12 92
4234.27 91
4234.42 89
4234.57 85
4234.72 80
4234.87 75
4235.01 71
4235.16 67
4235.31 66
4235.46 67
4235.61 71
4235.76 76
4235.91 84
4236.06 92
4236.21 100
4236.36 107
4236.51 112
4236.66 115
4236.81 116
4236.95 115
4237.10 113
4237.25 110
4237.40 106
4237.55 101
4237.70 98
4237.85 94
4238.00 92
4238.15 91
4238.30 92
4238.45 93
4238.60 94
4238.75 94
4238.89 92
4239.04 89
4239.19 83
4239.34 75
4239.49 65
4239.64 53
4239.79 41
4239.94 30
4240.09 21
4240.24 15
4240.39 13
4240.54 15
4240.69 21
4240.84 28
4240.99 36
4241.13 42
4241.28 46
4241.43 46
4241.58 42
4241.73 37
4241.88 31
4242.03 25
4242.18 22
4242.33 23
4242.48 28
4242.63 36
4242.78 49
4242.93 63
4243.08 78
4243.23 92
4243.37 104
4243.52 112
4243.67 118
4243.82 121
4243.97 123
4244.12 123
4244.27 125
4244.42 127
4244.57 130
4244.72 134
4244.87 138
4245.02 141
4245.17 143
4245.32 143
4245.47 142
4245.62 141
4245.76 139
4245.91 139
4246.06 139
4246.21 139
4246.36 139
4246.51 139
4246.66 139
4246.81 137
4246.96 134
4247.11 130
4247.26 126
4247.41 120
4247.56 113
4247.71 105
4247.86 96
4248.01 87
4248.16 79
4248.30 72
4248.45 67
4248.60 64
4248.75 63
4248.90 62
4249.05 62
4249.20 63
4249.35 63
4249.50 63
4249.65 63
4249.80 63
4249.95 62
4250.10 60
4250.25 58
4250.40 55
4250.55 51
4250.70 48
4250.85 46
4251.00 45
4251.14 46
4251.29 48
4251.44 50
4251.59 52
4251.74 53
4251.89 53
4252.04 50
4252.19 45
4252.34 38
4252.49 29
4252.64 19
4252.79 8
4252.94 0
4253.09 0
4253.24 0
4253.39 0
4253.54 0
4253.69 0
4253.84 0
4253.99 0
4254.14 0
4254.28 10
4254.43 21
4254.58 33
4254.73 45
4254.88 57
4255.03 68
4255.18 78
4255.33 87
4255.48 95
4255.63 103
4255.78 109
4255.93 114
4256.08 119
4256.23 121
4256.38 122
4256.53 121
4256.68 118
4256.83 113
4256.98 108
4257.13 103
4257.28 98
4257.43 93
4257.58 88
4257.72 82
4257.87 75
4258.02 68
4258.17 60
4258.32 53
4258.47 47
4258.62 43
4258.77 41
4258.92 42
4259.07 45
4259.22 50
4259.37 56
4259.52 63
4259.67 70
4259.82 76
4259.97 81
4260.12 86
4260.27 90
4260.42 93
4260.57 94
4260.72 94
4260.87 92
4261.02 87
4261.17 80
4261.32 73
4261.47 66
4261.62 61
4261.77 57
4261.92 57
4262.06 58
4262.21 61
4262.36 63
4262.51 64
4262.66 64
4262.81 60
4262.96 55
4263.11 48
4263.26 41
4263.41 35
4263.56 30
4263.71 28
4263.86 29
4264.01 33
4264.16 38
4264.31 43
4264.46 47
4264.61 50
4264.76 49
4264.91 46
4265.06 39
4265.21 30
4265.36 19
4265.51 8
4265.66 0
4265.81 0
4265.96 0
4266.11 0
4266.26 0
4266.41 0
4266.56 0
4266.71 0
4266.86 4
4267.01 9
4267.16 13
4267.31 16
4267.46 18
4267.60 19
4267.75 21
4267.90 23
4268.05 26
4268.20 28
4268.35 30
4268.50 30
4268.65 28
4268.80 24
4268.95 18
4269.10 12
4269.25 6
4269.40 1
4269.55 0
4269.70 0
4269.85 1
4270.00 5
4270.15 11
4270.30 18
4270.45 25
4270.60 31
4270.75 36
4270.90 39
4271.05 39
4271.20 35
4271.35 28
4271.50 19
4271.65 10
4271.80 2
4271.95 0
4272.10 0
4272.25 0
4272.40 4
4272.55 10
4272.70 18
4272.85 26
4273.00 35
4273.15 45
4273.30 57
4273.45 71
4273.60 85
4273.75 100
4273.90 113
4274.05 123
4274.20 131
4274.35 136
4274.50 138
4274.65 139
4274.80 139
4274.95 136
4275.10 133
4275.25 128
4275.40 123
4275.55 118
4275.70 112
4275.85 107
4276.00 102
4276.15 97
4276.30 91
4276.45 86
4276.60 81
4276.75 77
4276.90 75
4277.05 75
4277.20 78
4277.35 81
4277.50 86
4277.65 90
4277.80 93
4277.95 95
4278.10 96
4278.25 95
4278.40 92
4278.55 90
4278.70 88
4278.85 87
4279.00 88
4279.15 90
4279.30 94
4279.45 97
4279.60 100
4279.75 102
4279.90 102
4280.05 100
4280.20 99
4280.35 96
4280.50 93
4280.65 92
4280.80 92
4280.95 96
4281.10 102
4281.25 111
4281.40 121
4281.55 133
4281.70 144
4281.85 153
4282.00 161
4282.15 167
4282.30 174
4282.45 181
4282.60 191
4282.75 204
4282.90 220
4283.05 237
4283.20 257
4283.35 277
4283.50 297
4283.65 316
4283.80 334
4283.95 350
4284.10 363
4284.25 372
4284.40 377
4284.55 377
4284.70 374
4284.85 370
4285.00 366
4285.15 364
4285.30 365
4285.45 369
4285.60 376
4285.75 383
4285.90 390
4286.05 393
4286.20 392
4286.35 386
4286.50 375
4286.65 361
4286.80 345
4286.95 329
4287.10 314
4287.25 300
4287.40 288
4287.55 278
4287.70 270
4287.85 265
4288.00 263
4288.15 265
4288.30 270
4288.45 278
4288.60 286
4288.75 293
4288.90 296
4289.05 293
4289.20 283
4289.35 267
4289.50 247
4289.65 223
4289.80 200
4289.95 179
4290.10 161
4290.25 149
4290.40 141
4290.55 137
4290.70 135
4290.85 134
4291.00 132
4291.15 128
4291.30 121
4291.45 113
4291.60 103
4291.75 93
4291.90 85
4292.05 78
4292.20 73
4292.36 71
4292.51 69
4292.66 67
4292.81 65
4292.96 61
4293.11 56
4293.26 52
4293.41 48
4293.56 45
4293.71 45
4293.86 46
4294.01 49
4294.16 53
4294.31 58
4294.46 63
4294.61 68
4294.76 74
4294.91 80
4295.06 87
4295.21 95
4295.36 103
4295.51 112
4295.66 121
4295.81 130
4295.96 139
4296.11 147
4296.26 155
4296.41 161
4296.56 165
4296.71 168
4296.86 170
4297.01 173
4297.16 179
4297.31 191
4297.46 211
4297.61 238
4297.76 272
4297.91 312
4298.07 354
4298.22 395
4298.37 434
4298.52 469
4298.67 502
4298.82 532
4298.97 561
4299.12 590
4299.27 621
4299.42 654
4299.57 689
4299.72 725
4299.87 760
4300.02 796
4300.17 830
4300.32 864
4300.47 898
4300.62 932
4300.77 967
4300.92 1002
4301.07 1035
4301.22 1066
4301.37 1090
4301.52 1107
4301.67 1116
4301.82 1115
4301.97 1108
4302.12 1097
4302.28 1082
4302.43 1067
4302.58 1052
4302.73 1037
4302.88 1022
4303.03 1008
4303.18 993
4303.33 977
4303.48 962
4303.63 947
4303.78 931
4303.93 913
4304.08 893
4304.23 869
4304.38 842
4304.53 812
4304.68 780
4304.83 747
4304.98 714
4305.13 680
4305.28 646
4305.43 610
4305.58 574
4305.73 539
4305.89 506
4306.04 477
4306.19 455
4306.34 441
4306.49 432
4306.64 426
4306.79 422
4306.94 416
4307.09 406
4307.24 392
4307.39 373
4307.54 351
4307.69 329
4307.84 308
4307.99 290
4308.14 274
4308.29 261
4308.44 249
4308.59 237
4308.74 225
4308.89 211
4309.05 195
4309.20 179
4309.35 163
4309.50 148
4309.65 133
4309.80 119
4309.95 107
4310.10 97
4310.25 89
4310.40 82
4310.55 77
4310.70 73
4310.85 69
4311.00 65
4311.15 60
4311.30 55
4311.45 49
4311.60 44
4311.75 40
4311.91 38
4312.06 38
4312.21 39
4312.36 43
4312.51 49
4312.66 56
4312.81 64
4312.96 72
4313.11 81
4313.26 90
4313.41 97
4313.56 103
4313.71 108
4313.86 110
4314.01 112
4314.16 112
4314.31 113
4314.47 114
4314.62 117
4314.77 120
4314.92 122
4315.07 124
4315.22 123
4315.37 119
4315.52 111
4315.67 100
4315.82 86
4315.97 71
4316.12 56
4316.27 42
4316.42 30
4316.57 22
4316.72 16
4316.88 14
4317.03 14
4317.18 18
4317.33 23
4317.48 30
4317.63 38
4317.78 45
4317.93 51
4318.08 57
4318.23 61
4318.38 67
4318.53 74
4318.68 84
4318.83 97
4318.98 113
4319.14 130
4319.29 148
4319.44 163
4319.59 175
4319.74 183
4319.89 188
4320.04 189
4320.19 188
4320.34 186
4320.49 184
4320.64 182
4320.79 181
4320.94 182
4321.09 184
4321.25 187
4321.40 192
4321.55 198
4321.70 206
4321.85 214
4322.00 223
4322.15 233
4322.30 244
4322.45 255
4322.60 268
4322.75 282
4322.90 295
4323.05 308
4323.20 319
4323.36 326
4323.51 330
4323.66 329
4323.81 324
4323.96 318
4324.11 311
4324.26 304
4324.41 299
4324.56 295
4324.71 291
4324.86 287
4325.01 283
4325.16 277
4325.32 270
4325.47 262
4325.62 256
4325.77 253
4325.92 252
4326.07 255
4326.22 263
4326.37 275
4326.52 289
4326.67 304
4326.82 317
4326.97 327
4327.13 332
4327.28 330
4327.43 322
4327.58 311
4327.73 297
4327.88 285
4328.03 276
4328.18 272
4328.33 272
4328.48 276
4328.63 283
4328.78 289
4328.94 296
4329.09 301
4329.24 307
4329.39 313
4329.54 322
4329.69 333
4329.84 347
4329.99 365
4330.14 385
4330.29 408
4330.44 431
4330.60 454
4330.75 475
4330.90 493
4331.05 506
4331.20 513
4331.35 516
4331.50 513
4331.65 506
4331.80 495
4331.95 482
4332.10 467
4332.25 452
4332.41 436
4332.56 421
4332.71 407
4332.86 395
4333.01 385
4333.16 376
4333.31 370
4333.46 366
4333.61 363
4333.76 360
4333.92 357
4334.07 354
4334.22 349
4334.37 343
4334.52 335
4334.67 325
4334.82 313
4334.97 299
4335.12 285
4335.27 273
4335.42 263
4335.58 256
4335.73 251
4335.88 249
4336.03 246
4336.18 242
4336.33 234
4336.48 223
4336.63 210
4336.78 198
4336.93 188
4337.09 181
4337.24 179
4337.39 180
4337.54 184
4337.69 188
4337.84 192
4337.99 195
4338.14 198
4338.29 200
4338.44 202
4338.60 204
4338.75 205
4338.90 206
4339.05 205
4339.20 202
4339.35 198
4339.50 195
4339.65 193
4339.80 193
4339.95 195
4340.11 197
4340.26 198
4340.41 197
4340.56 194
4340.71 189
4340.86 184
4341.01 180
4341.16 178
4341.31 177
4341.47 178
4341.62 180
4341.77 182
4341.92 182
4342.07 181
4342.22 180
4342.37 177
4342.52 175
4342.67 171
4342.83 168
4342.98 164
4343.13 159
4343.28 154
4343.43 149
4343.58 143
4343.73 138
4343.88 133
4344.03 127
4344.19 120
4344.34 113
4344.49 104
4344.64 95
4344.79 85
4344.94 75
4345.09 66
4345.24 56
4345.39 48
4345.55 39
4345.70 30
4345.85 20
4346.00 11
4346.15 1
4346.30 0
4346.45 0
4346.60 0
4346.75 0
4346.91 0
4347.06 0
4347.21 0
4347.36 6
4347.51 11
4347.66 14
4347.81 14
4347.96 12
4348.12 9
4348.27 5
4348.42 1
4348.57 0
4348.72 0
4348.87 0
4349.02 0
4349.17 0
4349.33 0
4349.48 4
4349.63 10
4349.78 17
4349.93 23
4350.08 28
4350.23 32
4350.38 34
4350.53 34
4350.69 33
4350.84 31
4350.99 29
4351.14 26
4351.29 22
4351.44 18
4351.59 14
4351.74 11
4351.90 9
4352.05 9
4352.20 11
4352.35 15
4352.50 21
4352.65 26
4352.80 32
4352.95 36
4353.11 39
4353.26 40
4353.41 41
4353.56 40
4353.71 38
4353.86 37
4354.01 38
4354.17 39
4354.32 44
4354.47 52
4354.62 62
4354.77 75
4354.92 87
4355.07 96
4355.22 103
4355.38 106
4355.53 106
4355.68 103
4355.83 99
4355.98 95
4356.13 91
4356.28 87
4356.43 82
4356.59 77
4356.74 72
4356.89 67
4357.04 64
4357.19 63
4357.34 65
4357.49 68
4357.65 71
4357.80 74
4357.95 76
4358.10 77
4358.25 78
4358.40 81
4358.55 88
4358.71 99
4358.86 113
4359.01 129
4359.16 147
4359.31 165
4359.46 181
4359.61 196
4359.76 207
4359.92 217
4360.07 225
4360.22 232
4360.37 238
4360.52 242
4360.67 246
4360.82 248
4360.98 249
4361.13 251
4361.28 254
4361.43 259
4361.58 267
4361.73 279
4361.88 291
4362.04 302
4362.19 310
4362.34 314
4362.49 314
4362.64 308
4362.79 298
4362.94 287
4363.10 275
4363.25 265
4363.40 257
4363.55 251
4363.70 249
4363.85 249
4364.00 251
4364.16 253
4364.31 254
4364.46 252
4364.61 248
4364.76 241
4364.91 231
4365.07 218
4365.22 203
4365.37 187
4365.52 170
4365.67 153
4365.82 137
4365.97 123
4366.13 112
4366.28 103
4366.43 96
4366.58 92
4366.73 87
4366.88 83
4367.03 77
4367.19 70
4367.34 64
4367.49 58
4367.64 56
4367.79 57
4367.94 63
4368.10 72
4368.25 84
4368.40 96
4368.55 107
4368.70 115
4368.85 119
4369.00 119
4369.16 116
4369.31 110
4369.46 103
4369.61 96
4369.76 89
4369.91 82
4370.07 75
4370.22 66
4370.37 55
4370.52 44
4370.67 32
4370.82 22
4370.98 14
4371.13 10
4371.28 10
4371.43 14
4371.58 20
4371.73 28
4371.88 34
4372.04 39
4372.19 43
4372.34 46
4372.49 49
4372.64 53
4372.79 59
4372.95 67
4373.10 77
4373.25 87
4373.40 97
4373.55 105
4373.70 111
4373.86 113
4374.01 114
4374.16 113
4374.31 111
4374.46 110
4374.61 110
4374.77 109
4374.92 109
4375.07 109
4375.22 109
4375.37 107
4375.52 104
4375.68 99
4375.83 94
4375.98 88
4376.13 82
4376.28 75
4376.43 67
4376.59 58
4376.74 49
4376.89 40
4377.04 32
4377.19 25
4377.34 21
4377.50 18
4377.65 18
4377.80 20
4377.95 23
4378.10 25
4378.25 25
4378.41 25
4378.56 24
4378.71 23
4378.86 23
4379.01 25
4379.16 29
4379.32 35
4379.47 41
4379.62 46
4379.77 48
4379.92 47
4380.08 42
4380.23 34
4380.38 23
4380.53 11
4380.68 1
4380.83 0
4380.99 0
4381.14 0
4381.29 0
4381.44 0
4381.59 0
4381.74 1
4381.90 6
4382.05 10
4382.20 13
4382.35 14
4382.50 12
4382.66 8
4382.81 3
4382.96 0
4383.11 0
4383.26 0
4383.41 0
4383.57 0
4383.72 0
4383.87 2
4384.02 6
4384.17 10
4384.32 12
4384.48 15
4384.63 17
4384.78 20
4384.93 23
4385.08 24
4385.24 23
4385.39 20
4385.54 13
4385.69 6
4385.84 0
4386.00 0
4386.15 0
4386.30 0
4386.45 3
4386.60 11
4386.75 18
4386.91 24
4387.06 26
4387.21 26
4387.36 22
4387.51 17
4387.67 12
4387.82 8
4387.97 7
4388.12 9
4388.27 13
4388.43 21
4388.58 31
4388.73 41
4388.88 51
4389.03 61
4389.18 69
4389.34 75
4389.49 79
4389.64 80
4389.79 79
4389.94 74
4390.10 66
4390.25 55
4390.40 42
4390.55 28
4390.70 14
4390.86 2
4391.01 0
4391.16 0
4391.31 0
4391.46 0
4391.62 0
4391.77 0
4391.92 5
4392.07 11
4392.22 15
4392.38 19
4392.53 20
4392.68 21
4392.83 19
4392.98 16
4393.13 14
4393.29 13
4393.44 15
4393.59 20
4393.74 26
4393.89 33
4394.05 41
4394.20 46
4394.35 47
4394.50 45
4394.65 40
4394.81 33
4394.96 24
4395.11 14
4395.26 3
4395.41 0
4395.57 0
4395.72 0
4395.87 0
4396.02 0
4396.17 0
4396.33 0
4396.48 0
4396.63 13
4396.78 31
4396.93 48
4397.09 63
4397.24 75
4397.39 83
4397.54 87
4397.70 87
4397.85 85
4398.00 81
4398.15 76
4398.30 71
4398.46 68
4398.61 65
4398.76 63
4398.91 61
4399.06 57
4399.22 52
4399.37 45
4399.52 39
4399.67 35
4399.82 33
4399.98 33
4400.13 36
4400.28 40
4400.43 42
4400.58 43
4400.74 42
4400.89 40
4401.04 37
4401.19 35
4401.35 35
4401.50 38
4401.65 42
4401.80 48
4401.95 55
4402.11 63
4402.26 71
4402.41 79
4402.56 85
4402.71 90
4402.87 93
4403.02 92
4403.17 88
4403.32 82
4403.48 74
4403.63 65
4403.78 57
4403.93 48
4404.08 39
4404.24 30
4404.39 21
4404.54 11
4404.69 1
4404.84 0
4405.00 0
4405.15 0
4405.30 0
4405.45 0
4405.61 0
4405.76 0
4405.91 0
4406.06 11
4406.21 23
4406.37 33
4406.52 42
4406.67 49
4406.82 55
4406.98 60
4407.13 65
4407.28 71
4407.43 78
4407.58 85
4407.74 92
4407.89 98
4408.04 103
4408.19 106
4408.35 106
4408.50 104
4408.65 101
4408.80 96
4408.95 91
4409.11 86
4409.26 81
4409.41 78
4409.56 75
4409.72 73
4409.87 72
4410.02 70
4410.17 69
4410.32 67
4410.48 65
4410.63 64
4410.78 62
4410.93 61
4411.09 60
4411.24 61
4411.39 62
4411.54 65
4411.69 68
4411.85 72
4412.00 77
4412.15 81
4412.30 84
4412.46 86
4412.61 86
4412.76 84
4412.91 80
4413.07 75
4413.22 69
4413.37 62
4413.52 55
4413.67 48
4413.83 40
4413.98 31
4414.13 23
4414.28 16
4414.44 9
4414.59 5
4414.74 5
4414.89 7
4415.05 14
4415.20 22
4415.35 33
4415.50 44
4415.66 53
4415.81 62
4415.96 68
4416.11 72
4416.26 74
4416.42 75
4416.57 74
4416.72 72
4416.87 70
4417.03 67
4417.18 65
4417.33 63
4417.48 60
4417.64 57
4417.79 53
4417.94 47
4418.09 39
4418.25 30
4418.40 21
4418.55 14
4418.70 10
4418.86 11
4419.01 15
4419.16 23
4419.31 33
4419.47 42
4419.62 49
4419.77 53
4419.92 53
4420.07 51
4420.23 47
4420.38 43
4420.53 41
4420.68 41
4420.84 43
4420.99 48
4421.14 53
4421.29 60
4421.45 65
4421.60 69
4421.75 70
4421.90 69
4422.06 67
4422.21 63
4422.36 59
4422.51 53
4422.67 47
4422.82 39
4422.97 30
4423.12 19
4423.28 6
4423.43 0
4423.58 0
4423.73 0
4423.89 0
4424.04 0
4424.19 0
4424.34 0
4424.50 0
4424.65 12
4424.80 25
4424.95 34
4425.11 39
4425.26 40
4425.41 39
4425.56 38
4425.72 39
4425.87 41
4426.02 46
4426.17 53
4426.33 60
4426.48 65
4426.63 69
4426.78 69
4426.94 66
4427.09 61
4427.24 53
4427.39 44
4427.55 34
4427.70 26
4427.85 20
4428.01 15
4428.16 13
4428.31 12
4428.46 12
4428.62 12
4428.77 10
4428.92 7
4429.07 2
4429.23 0
4429.38 0
4429.53 0
4429.68 0
4429.84 0
4429.99 0
4430.14 0
4430.29 6
4430.45 18
4430.60 29
4430.75 39
4430.90 47
4431.06 52
4431.21 53
4431.36 50
4431.52 46
4431.67 40
4431.82 34
4431.97 27
4432.13 21
4432.28 18
4432.43 16
4432.58 17
4432.74 19
4432.89 23
4433.04 27
4433.19 31
4433.35 33
4433.50 33
4433.65 32
4433.80 30
4433.96 27
4434.11 24
4434.26 21
4434.42 19
4434.57 17
4434.72 15
4434.87 13
4435.03 10
4435.18 7
4435.33 5
4435.48 3
4435.64 3
4435.79 4
4435.94 8
4436.10 13
4436.25 18
4436.40 25
4436.55 30
4436.71 36
4436.86 40
4437.01 44
4437.16 47
4437.32 52
4437.47 58
4437.62 66
4437.78 75
4437.93 86
4438.08 95
4438.23 104
4438.39 110
4438.54 113
4438.69 113
4438.84 111
4439.00 108
4439.15 103
4439.30 97
4439.46 91
4439.61 85
4439.76 81
4439.91 77
4440.07 75
4440.22 75
4440.37 76
4440.53 77
4440.68 78
4440.83 79
4440.98 81
4441.14 83
4441.29 87
4441.44 92
4441.59 98
4441.75 104
4441.90 108
4442.05 110
4442.21 108
4442.36 105
4442.51 102
4442.66 99
4442.82 97
4442.97 98
4443.12 99
4443.28 102
4443.43 104
4443.58 107
4443.73 109
4443.89 111
4444.04 114
4444.19 118
4444.35 122
4444.50 125
4444.65 126
4444.80 124
4444.96 121
4445.11 115
4445.26 107
4445.42 99
4445.57 91
4445.72 85
4445.87 81
4446.03 78
4446.18 78
4446.33 79
4446.49 83
4446.64 87
4446.79 92
4446.94 97
4447.10 101
4447.25 104
4447.40 104
4447.56 104
4447.71 102
4447.86 99
4448.01 97
4448.17 97
4448.32 100
4448.47 105
4448.63 113
4448.78 122
4448.93 130
4449.09 137
4449.24 141
4449.39 140
4449.54 135
4449.70 125
4449.85 112
4450.00 97
4450.16 81
4450.31 67
4450.46 54
4450.61 45
4450.77 40
4450.92 37
4451.07 37
4451.23 39
4451.38 43
4451.53 50
4451.69 59
4451.84 69
4451.99 82
4452.14 94
4452.30 106
4452.45 116
4452.60 122
4452.76 124
4452.91 124
4453.06 121
4453.22 118
4453.37 114
4453.52 112
4453.67 110
4453.83 108
4453.98 106
4454.13 102
4454.29 96
4454.44 88
4454.59 80
4454.75 71
4454.90 64
4455.05 59
4455.20 56
4455.36 57
4455.51 59
4455.66 63
4455.82 67
4455.97 71
4456.12 74
4456.28 74
4456.43 73
4456.58 71
4456.74 66
4456.89 61
4457.04 55
4457.19 49
4457.35 44
4457.50 39
4457.65 36
4457.81 33
4457.96 30
4458.11 27
4458.27 23
4458.42 21
4458.57 19
4458.73 19
4458.88 21
4459.03 24
4459.18 29
4459.34 34
4459.49 39
4459.64 43
4459.80 45
4459.95 46
4460.10 44
4460.26 40
4460.41 35
4460.56 28
4460.72 22
4460.87 17
4461.02 14
4461.18 13
4461.33 13
4461.48 15
4461.64 16
4461.79 16
4461.94 15
4462.09 13
4462.25 10
4462.40 9
4462.55 9
4462.71 10
4462.86 12
4463.01 15
4463.17 18
4463.32 21
4463.47 24
4463.63 26
4463.78 27
4463.93 28
4464.09 28
4464.24 27
4464.39 27
4464.55 27
4464.70 28
4464.85 31
4465.01 36
4465.16 44
4465.31 53
4465.46 62
4465.62 71
4465.77 77
4465.92 82
4466.08 83
4466.23 82
4466.38 80
4466.54 76
4466.69 71
4466.84 66
4467.00 60
4467.15 53
4467.30 45
4467.46 35
4467.61 24
4467.76 14
4467.92 4
4468.07 0
4468.22 0
4468.38 0
4468.53 0
4468.68 0
4468.84 0
4468.99 0
4469.14 0
4469.30 1
4469.45 7
4469.60 14
4469.76 21
4469.91 28
4470.06 33
4470.22 37
4470.37 37
4470.52 35
4470.68 33
4470.83 30
4470.98 29
4471.14 30
4471.29 35
4471.44 42
4471.60 51
4471.75 61
4471.90 68
4472.06 74
4472.21 76
4472.36 77
4472.52 76
4472.67 74
4472.82 74
4472.98 75
4473.13 77
4473.28 82
4473.44 87
4473.59 92
4473.74 97
4473.90 100
4474.05 100
4474.20 98
4474.36 92
4474.51 84
4474.66 75
4474.82 64
4474.97 54
4475.12 45
4475.28 39
4475.43 35
4475.58 33
4475.74 34
4475.89 37
4476.04 41
4476.20 47
4476.35 54
4476.50 61
4476.66 68
4476.81 74
4476.96 77
4477.12 78
4477.27 75
4477.42 70
4477.58 64
4477.73 57
4477.88 50
4478.04 42
4478.19 36
4478.34 30
4478.50 25
4478.65 22
4478.80 21
4478.96 23
4479.11 26
4479.26 30
4479.42 33
4479.57 34
4479.73 33
4479.88 28
4480.03 21
4480.19 14
4480.34 8
4480.49 4
4480.65 1
4480.80 0
4480.95 0
4481.11 0
4481.26 0
4481.41 0
4481.57 0
4481.72 0
4481.87 0
4482.03 2
4482.18 13
4482.33 25
4482.49 37
4482.64 49
4482.80 59
4482.95 67
4483.10 75
4483.26 82
4483.41 89
4483.56 96
4483.72 103
4483.87 109
4484.02 113
4484.18 115
4484.33 114
4484.48 110
4484.64 104
4484.79 95
4484.94 85
4485.10 76
4485.25 68
4485.41 62
4485.56 58
4485.71 58
4485.87 59
4486.02 63
4486.17 67
4486.33 71
4486.48 75
4486.63 77
4486.79 78
4486.94 77
4487.09 75
4487.25 72
4487.40 70
4487.56 69
4487.71 70
4487.86 73
4488.02 79
4488.17 86
4488.32 94
4488.48 101
4488.63 108
4488.78 113
4488.94 117
4489.09 119
4489.24 121
4489.40 122
4489.55 124
4489.71 125
4489.86 127
4490.01 129
4490.17 130
4490.32 131
4490.47 130
4490.63 127
4490.78 122
4490.94 116
4491.09 110
4491.24 105
4491.40 103
4491.55 104
4491.70 107
4491.86 113
4492.01 120
4492.16 127
4492.32 130
4492.47 130
4492.63 126
4492.78 119
4492.93 109
4493.09 98
4493.24 89
4493.39 81
4493.55 77
4493.70 74
4493.85 74
4494.01 75
4494.16 77
4494.32 80
4494.47 84
4494.62 89
4494.78 96
4494.93 105
4495.08 114
4495.24 123
4495.39 130
4495.55 134
4495.70 134
4495.85 131
4496.01 123
4496.16 112
4496.31 98
4496.47 82
4496.62 65
4496.78 49
4496.93 34
4497.08 22
4497.24 14
4497.39 9
4497.54 8
4497.70 9
4497.85 11
4498.01 12
4498.16 13
4498.31 14
4498.47 15
4498.62 18
4498.77 22
4498.93 29
4499.08 37
4499.24 45
4499.39 52
4499.54 57
4499.70 59
4499.85 59
4500.01 58
4500.16 58
4500.31 61
4500.47 67
4500.62 77
4500.77 89
4500.93 102
4501.08 115
4501.24 126
4501.39 132
4501.54 135
4501.70 133
4501.85 130
4502.00 124
4502.16 118
4502.31 112
4502.47 106
4502.62 101
4502.77 96
4502.93 91
4503.08 87
4503.24 84
4503.39 84
4503.54 85
4503.70 90
4503.85 97
4504.01 107
4504.16 118
4504.31 130
4504.47 141
4504.62 150
4504.77 158
4504.93 164
4505.08 167
4505.24 169
4505.39 169
4505.54 168
4505.70 168
4505.85 168
4506.01 168
4506.16 169
4506.31 170
4506.47 173
4506.62 177
4506.78 183
4506.93 191
4507.08 202
4507.24 213
4507.39 224
4507.54 233
4507.70 238
4507.85 239
4508.01 237
4508.16 233
4508.31 229
4508.47 226
4508.62 225
4508.78 226
4508.93 228
4509.08 229
4509.24 229
4509.39 226
4509.55 221
4509.70 214
4509.85 206
4510.01 196
4510.16 187
4510.32 178
4510.47 169
4510.62 163
4510.78 157
4510.93 154
4511.09 151
4511.24 149
4511.39 146
4511.55 141
4511.70 135
4511.86 128
4512.01 120
4512.16 111
4512.32 104
4512.47 98
4512.63 93
4512.78 89
4512.93 84
4513.09 79
4513.24 72
4513.40 66
4513.55 59
4513.70 52
4513.86 48
4514.01 45
4514.17 44
4514.32 44
4514.47 46
4514.63 48
4514.78 51
4514.94 53
4515.09 54
4515.25 55
4515.40 54
4515.55 52
4515.71 50
4515.86 49
4516.02 49
4516.17 51
4516.32 55
4516.48 61
4516.63 69
4516.79 78
4516.94 86
4517.09 95
4517.25 102
4517.40 107
4517.56 111
4517.71 112
4517.86 110
4518.02 106
4518.17 100
4518.33 93
4518.48 87
4518.64 84
4518.79 83
4518.94 88
4519.10 97
4519.25 110
4519.41 126
4519.56 142
4519.71 156
4519.87 167
4520.02 173
4520.18 174
4520.33 170
4520.49 163
4520.64 156
4520.79 150
4520.95 148
4521.10 151
4521.26 160
4521.41 174
4521.56 191
4521.72 207
4521.87 220
4522.03 226
4522.18 224
4522.34 213
4522.49 195
4522.64 171
4522.80 146
4522.95 121
4523.11 99
4523.26 84
4523.41 75
4523.57 75
4523.72 81
4523.88 92
4524.03 106
4524.19 121
4524.34 135
4524.49 147
4524.65 155
4524.80 161
4524.96 164
4525.11 165
4525.27 163
4525.42 160
4525.57 154
4525.73 146
4525.88 137
4526.04 128
4526.19 118
4526.35 111
4526.50 107
4526.65 107
4526.81 112
4526.96 121
4527.12 134
4527.27 149
4527.42 164
4527.58 175
4527.73 183
4527.89 186
4528.04 184
4528.20 178
4528.35 170
4528.50 161
4528.66 151
4528.81 142
4528.97 133
4529.12 125
4529.28 117
4529.43 111
4529.59 105
4529.74 102
4529.89 99
4530.05 97
4530.20 96
4530.36 96
4530.51 95
4530.67 95
4530.82 97
4530.97 102
4531.13 109
4531.28 119
4531.44 129
4531.59 140
4531.75 149
4531.90 156
4532.05 160
4532.21 162
4532.36 163
4532.52 163
4532.67 163
4532.83 163
4532.98 164
4533.13 163
4533.29 160
4533.44 154
4533.60 145
4533.75 133
4533.91 119
4534.06 106
4534.22 95
4534.37 89
4534.52 87
4534.68 89
4534.83 96
4534.99 104
4535.14 113
4535.30 120
4535.45 124
4535.61 126
4535.76 125
4535.91 123
4536.07 120
4536.22 118
4536.38 118
4536.53 118
4536.69 118
4536.84 118
4537.00 118
4537.15 117
4537.30 117
4537.46 118
4537.61 123
4537.77 132
4537.92 144
4538.08 159
4538.23 174
4538.39 187
4538.54 199
4538.69 207
4538.85 213
4539.00 218
4539.16 225
4539.31 234
4539.47 246
4539.62 261
4539.78 278
4539.93 296
4540.08 313
4540.24 330
4540.39 344
4540.55 357
4540.70 368
4540.86 379
4541.01 389
4541.17 400
4541.32 412
4541.48 426
4541.63 439
4541.78 452
4541.94 464
4542.09 472
4542.25 479
4542.40 482
4542.56 484
4542.71 486
4542.87 487
4543.02 488
4543.17 489
4543.33 488
4543.48 485
4543.64 482
4543.79 478
4543.95 474
4544.10 472
4544.26 473
4544.41 475
4544.57 478
4544.72 480
4544.88 479
4545.03 475
4545.18 467
4545.34 456
4545.49 444
4545.65 430
4545.80 418
4545.96 405
4546.11 394
4546.27 383
4546.42 371
4546.58 358
4546.73 345
4546.88 330
4547.04 315
4547.19 302
4547.35 290
4547.50 280
4547.66 271
4547.81 263
4547.97 255
4548.12 245
4548.28 233
4548.43 219
4548.59 204
4548.74 190
4548.89 176
4549.05 164
4549.20 154
4549.36 147
4549.51 143
4549.67 139
4549.82 136
4549.98 133
4550.13 129
4550.29 125
4550.44 121
4550.60 118
4550.75 117
4550.91 116
4551.06 118
4551.21 119
4551.37 121
4551.52 122
4551.68 121
4551.83 118
4551.99 113
4552.14 107
4552.30 100
4552.45 92
4552.61 85
4552.76 78
4552.92 71
4553.07 66
4553.23 61
4553.38 57
4553.54 54
4553.69 53
4553.84 52
4554.00 52
4554.15 53
4554.31 53
4554.46 53
4554.62 55
4554.77 57
4554.93 59
4555.08 64
4555.24 69
4555.39 75
4555.55 80
4555.70 85
4555.86 88
4556.01 89
4556.17 89
4556.32 88
4556.48 85
4556.63 82
4556.79 80
4556.94 78
4557.09 77
4557.25 77
4557.40 79
4557.56 83
4557.71 87
4557.87 92
4558.02 96
4558.18 99
4558.33 100
4558.49 100
4558.64 97
4558.80 93
4558.95 88
4559.11 83
4559.26 79
4559.42 75
4559.57 72
4559.73 70
4559.88 69
4560.04 69
4560.19 69
4560.35 68
4560.50 66
4560.66 63
4560.81 60
4560.96 56
4561.12 54
4561.27 53
4561.43 53
4561.58 56
4561.74 59
4561.89 61
4562.05 62
4562.20 60
4562.36 55
4562.51 49
4562.67 41
4562.82 34
4562.98 27
4563.13 21
4563.29 17
4563.44 14
4563.60 11
4563.75 9
4563.91 7
4564.06 5
4564.22 3
4564.37 1
4564.53 0
4564.68 0
4564.84 0
4564.99 0
4565.15 2
4565.30 6
4565.46 10
4565.61 13
4565.77 16
4565.92 16
4566.08 13
4566.23 8
4566.39 2
4566.54 0
4566.70 0
4566.85 0
4567.01 0
4567.16 0
4567.32 0
4567.47 0
4567.63 6
4567.78 15
4567.94 24
4568.09 31
4568.25 36
4568.40 40
4568.56 43
4568.71 45
4568.87 47
4569.02 48
4569.18 49
4569.33 49
4569.49 47
4569.64 44
4569.80 40
4569.95 35
4570.11 28
4570.26 22
4570.42 16
4570.57 11
4570.73 8
4570.88 8
4571.04 9
4571.19 13
4571.35 18
4571.50 24
4571.66 30
4571.81 36
4571.97 40
4572.12 42
4572.28 43
4572.43 42
4572.59 41
4572.74 39
4572.90 37
4573.05 36
4573.21 34
4573.36 33
4573.52 30
4573.67 27
4573.83 23
4573.98 19
4574.14 15
4574.29 13
4574.45 12
4574.60 14
4574.76 18
4574.91 22
4575.07 26
4575.22 28
4575.38 29
4575.53 30
4575.69 31
4575.84 33
4576.00 39
4576.15 48
4576.31 58
4576.46 70
4576.62 81
4576.77 88
4576.93 92
4577.08 90
4577.24 84
4577.39 75
4577.55 64
4577.70 52
4577.86 41
4578.01 32
4578.17 25
4578.32 21
4578.48 18
4578.63 15
4578.79 12
4578.95 8
4579.10 4
4579.26 0
4579.41 0
4579.57 0
4579.72 0
4579.88 0
4580.03 0
4580.19 0
4580.34 0
4580.50 0
4580.65 0
4580.81 2
4580.96 6
4581.12 12
4581.27 21
4581.43 31
4581.58 44
4581.74 56
4581.89 67
4582.05 77
4582.20 84
4582.36 88
4582.51 88
4582.67 87
4582.82 83
4582.98 79
4583.14 75
4583.29 71
4583.45 69
4583.60 68
4583.76 67
4583.91 68
4584.07 69
4584.22 70
4584.38 70
4584.53 70
4584.69 68
4584.84 64
4585.00 59
4585.15 53
4585.31 46
4585.46 40
4585.62 34
4585.77 30
4585.93 28
4586.08 29
4586.24 31
4586.40 36
4586.55 42
4586.71 50
4586.86 58
4587.02 65
4587.17 73
4587.33 81
4587.48 87
4587.64 93
4587.79 96
4587.95 97
4588.10 95
4588.26 90
4588.41 81
4588.57 71
4588.72 60
4588.88 51
4589.04 46
4589.19 44
4589.35 47
4589.50 55
4589.66 67
4589.81 80
4589.97 95
4590.12 109
4590.28 123
4590.43 135
4590.59 146
4590.74 153
4590.90 158
4591.05 160
4591.21 158
4591.37 153
4591.52 145
4591.68 135
4591.83 125
4591.99 116
4592.14 109
4592.30 104
4592.45 103
4592.61 104
4592.76 107
4592.92 113
4593.07 122
4593.23 133
4593.39 145
4593.54 159
4593.70 172
4593.85 183
4594.01 191
4594.16 196
4594.32 197
4594.47 197
4594.63 198
4594.78 202
4594.94 210
4595.10 223
4595.25 241
4595.41 261
4595.56 282
4595.72 301
4595.87 315
4596.03 324
4596.18 327
4596.34 326
4596.49 323
4596.65 317
4596.81 311
4596.96 304
4597.12 298
4597.27 293
4597.43 289
4597.58 288
4597.74 292
4597.89 300
4598.05 314
4598.20 333
4598.36 355
4598.52 379
4598.67 401
4598.83 421
4598.98 435
4599.14 443
4599.29 444
4599.45 438
4599.60 427
4599.76 411
4599.91 393
4600.07 373
4600.23 355
4600.38 337
4600.54 321
4600.69 307
4600.85 294
4601.00 280
4601.16 267
4601.31 253
4601.47 241
4601.63 231
4601.78 225
4601.94 222
4602.09 223
4602.25 227
4602.40 234
4602.56 244
4602.71 254
4602.87 264
4603.03 274
4603.18 283
4603.34 290
4603.49 296
4603.65 299
4603.80 299
4603.96 298
4604.11 293
4604.27 286
4604.43 275
4604.58 262
4604.74 246
4604.89 228
4605.05 212
4605.20 198
4605.36 188
4605.51 183
4605.67 182
4605.83 186
4605.98 192
4606.14 199
4606.29 206
4606.45 213
4606.60 220
4606.76 228
4606.92 238
4607.07 251
4607.23 265
4607.38 281
4607.54 296
4607.69 309
4607.85 318
4608.00 323
4608.16 324
4608.32 322
4608.47 318
4608.63 314
4608.78 312
4608.94 312
4609.09 316
4609.25 322
4609.41 330
4609.56 340
4609.72 349
4609.87 359
4610.03 369
4610.18 377
4610.34 386
4610.50 394
4610.65 405
4610.81 417
4610.96 434
4611.12 456
4611.27 481
4611.43 509
4611.59 537
4611.74 563
4611.90 584
4612.05 600
4612.21 612
4612.36 620
4612.52 627
4612.68 635
4612.83 643
4612.99 653
4613.14 660
4613.30 665
4613.45 665
4613.61 659
4613.77 648
4613.92 631
4614.08 610
4614.23 588
4614.39 567
4614.54 546
4614.70 527
4614.86 509
4615.01 492
4615.17 474
4615.32 455
4615.48 434
4615.63 412
4615.79 389
4615.95 367
4616.10 345
4616.26 327
4616.41 311
4616.57 298
4616.72 288
4616.88 279
4617.04 271
4617.19 262
4617.35 252
4617.50 241
4617.66 230
4617.82 218
4617.97 207
4618.13 197
4618.28 189
4618.44 182
4618.59 177
4618.75 172
4618.91 168
4619.06 164
4619.22 160
4619.37 156
4619.53 152
4619.69 147
4619.84 142
4620.00 135
4620.15 127
4620.31 118
4620.46 107
4620.62 95
4620.78 83
4620.93 72
4621.09 63
4621.24 58
4621.40 55
4621.56 54
4621.71 55
4621.87 56
4622.02 56
4622.18 57
4622.34 57
4622.49 58
4622.65 60
4622.80 64
4622.96 68
4623.11 72
4623.27 75
4623.43 77
4623.58 79
4623.74 80
4623.89 81
4624.05 83
4624.21 86
4624.36 90
4624.52 94
4624.67 97
4624.83 99
4624.99 100
4625.14 102
4625.30 104
4625.45 108
4625.61 114
4625.77 121
4625.92 127
4626.08 132
4626.23 135
4626.39 136
4626.54 135
4626.70 132
4626.86 129
4627.01 128
4627.17 128
4627.32 129
4627.48 133
4627.64 137
4627.79 143
4627.95 148
4628.10 154
4628.26 159
4628.42 162
4628.57 164
4628.73 164
4628.88 162
4629.04 157
4629.20 150
4629.35 144
4629.51 139
4629.66 137
4629.82 137
4629.98 140
4630.13 144
4630.29 146
4630.44 144
4630.60 137
4630.76 126
4630.91 111
4631.07 94
4631.22 80
4631.38 68
4631.54 62
4631.69 61
4631.85 64
4632.01 70
4632.16 77
4632.32 84
4632.47 89
4632.63 93
4632.79 96
4632.94 98
4633.10 100
4633.25 103
4633.41 106
4633.57 111
4633.72 118
4633.88 127
4634.03 137
4634.19 147
4634.35 155
4634.50 161
4634.66 164
4634.81 164
4634.97 161
4635.13 155
4635.28 147
4635.44 137
4635.59 126
4635.75 113
4635.91 101
4636.06 89
4636.22 78
4636.38 68
4636.53 59
4636.69 52
4636.84 47
4637.00 44
4637.16 43
4637.31 44
4637.47 46
4637.62 49
4637.78 52
4637.94 56
4638.09 58
4638.25 59
4638.41 61
4638.56 63
4638.72 66
4638.87 72
4639.03 80
4639.19 92
4639.34 107
4639.50 124
4639.65 142
4639.81 162
4639.97 181
4640.12 198
4640.28 215
4640.44 228
4640.59 238
4640.75 245
4640.90 247
4641.06 244
4641.22 238
4641.37 227
4641.53 215
4641.69 203
4641.84 192
4642.00 185
4642.15 182
4642.31 182
4642.47 185
4642.62 188
4642.78 191
4642.94 191
4643.09 189
4643.25 184
4643.40 178
4643.56 171
4643.72 164
4643.87 157
4644.03 150
4644.18 142
4644.34 135
4644.50 127
4644.65 119
4644.81 111
4644.97 104
4645.12 96
4645.28 87
4645.44 79
4645.59 71
4645.75 64
4645.90 58
4646.06 56
4646.22 57
4646.37 60
4646.53 65
4646.69 71
4646.84 78
4647.00 84
4647.15 89
4647.31 93
4647.47 95
4647.62 95
4647.78 94
4647.94 92
4648.09 91
4648.25 89
4648.40 89
4648.56 90
4648.72 91
4648.87 92
4649.03 92
4649.19 90
4649.34 85
4649.50 78
4649.66 70
4649.81 61
4649.97 53
4650.12 47
4650.28 41
4650.44 37
4650.59 33
4650.75 31
4650.91 28
4651.06 26
4651.22 23
4651.38 21
4651.53 19
4651.69 17
4651.84 16
4652.00 14
4652.16 13
4652.31 11
4652.47 9
4652.63 7
4652.78 5
4652.94 3
4653.10 0
4653.25 0
4653.41 0
4653.57 0
4653.72 0
4653.88 0
4654.03 0
4654.19 0
4654.35 4
4654.50 12
4654.66 19
4654.82 23
4654.97 26
4655.13 27
4655.29 27
4655.44 27
4655.60 27
4655.76 28
4655.91 30
4656.07 32
4656.22 36
4656.38 40
4656.54 45
4656.69 51
4656.85 57
4657.01 62
4657.16 65
4657.32 65
4657.48 62
4657.63 57
4657.79 50
4657.95 43
4658.10 38
4658.26 36
4658.42 37
4658.57 41
4658.73 49
4658.88 57
4659.04 67
4659.20 76
4659.35 87
4659.51 97
4659.67 109
4659.82 122
4659.98 136
4660.14 150
4660.29 162
4660.45 172
4660.61 178
4660.76 180
4660.92 179
4661.08 175
4661.23 168
4661.39 161
4661.55 153
4661.70 144
4661.86 135
4662.02 127
4662.17 120
4662.33 113
4662.48 109
4662.64 105
4662.80 103
4662.95 100
4663.11 97
4663.27 92
4663.42 86
4663.58 78
4663.74 71
4663.89 64
4664.05 57
4664.21 53
4664.36 51
4664.52 52
4664.68 54
4664.83 59
4664.99 64
4665.15 69
4665.30 73
4665.46 75
4665.62 76
4665.77 75
4665.93 73
4666.09 71
4666.24 71
4666.40 74
4666.56 80
4666.71 89
4666.87 100
4667.03 111
4667.18 120
4667.34 127
4667.50 132
4667.65 134
4667.81 136
4667.97 137
4668.12 140
4668.28 145
4668.44 151
4668.59 157
4668.75 162
4668.91 165
4669.06 167
4669.22 166
4669.38 163
4669.53 158
4669.69 152
4669.85 146
4670.00 140
4670.16 134
4670.32 129
4670.47 125
4670.63 123
4670.79 122
4670.94 123
4671.10 125
4671.26 128
4671.41 132
4671.57 136
4671.73 139
4671.88 141
4672.04 140
4672.20 137
4672.35 131
4672.51 123
4672.67 113
4672.82 101
4672.98 89
4673.14 76
4673.29 64
4673.45 54
4673.61 45
4673.76 39
4673.92 34
4674.08 32
4674.23 30
4674.39 29
4674.55 27
4674.70 24
4674.86 20
4675.02 15
4675.17 8
4675.33 1
4675.49 0
4675.65 0
4675.80 0
4675.96 0
4676.12 0
4676.27 0
4676.43 0
4676.59 0
4676.74 8
4676.90 17
4677.06 24
4677.21 30
4677.37 33
4677.53 35
4677.68 35
4677.84 35
4678.00 33
4678.15 33
4678.31 33
4678.47 34
4678.62 36
4678.78 39
4678.94 42
4679.10 48
4679.25 53
4679.41 59
4679.57 65
4679.72 69
4679.88 72
4680.04 72
4680.19 69
4680.35 64
4680.51 57
4680.66 50
4680.82 42
4680.98 35
4681.13 29
4681.29 23
4681.45 18
4681.60 13
4681.76 9
4681.92 6
4682.08 5
4682.23 7
4682.39 10
4682.55 15
4682.70 20
4682.86 25
4683.02 28
4683.17 30
4683.33 31
4683.49 30
4683.64 30
4683.80 29
4683.96 29
4684.12 31
4684.27 33
4684.43 36
4684.59 40
4684.74 43
4684.90 45
4685.06 46
4685.21 47
4685.37 48
4685.53 49
4685.68 51
4685.84 53
4686.00 55
4686.16 57
4686.31 56
4686.47 54
4686.63 50
4686.78 45
4686.94 40
4687.10 34
4687.25 28
4687.41 23
4687.57 17
4687.73 10
4687.88 3
4688.04 0
4688.20 0
4688.35 0
4688.51 0
4688.67 0
4688.82 0
4688.98 0
4689.14 0
4689.30 5
4689.45 15
4689.61 25
4689.77 35
4689.92 44
4690.08 53
4690.24 61
4690.39 70
4690.55 81
4690.71 94
4690.87 109
4691.02 125
4691.18 141
4691.34 155
4691.49 167
4691.65 175
4691.81 180
4691.97 182
4692.12 183
4692.28 183
4692.44 184
4692.59 186
4692.75 188
4692.91 190
4693.06 191
4693.22 192
4693.38 190
4693.54 187
4693.69 182
4693.85 175
4694.01 166
4694.16 156
4694.32 145
4694.48 135
4694.64 126
4694.79 121
4694.95 118
4695.11 119
4695.26 122
4695.42 127
4695.58 131
4695.74 135
4695.89 137
4696.05 139
4696.21 140
4696.36 142
4696.52 144
4696.68 148
4696.84 153
4696.99 161
4697.15 171
4697.31 182
4697.46 195
4697.62 210
4697.78 226
4697.94 243
4698.09 261
4698.25 279
4698.41 298
4698.56 317
4698.72 336
4698.88 356
4699.04 377
4699.19 397
4699.35 415
4699.51 431
4699.66 444
4699.82 451
4699.98 454
4700.14 454
4700.29 453
4700.45 454
4700.61 457
4700.76 464
4700.92 476
4701.08 488
4701.24 500
4701.39 507
4701.55 509
4701.71 505
4701.86 496
4702.02 483
4702.18 467
4702.34 449
4702.49 430
4702.65 410
4702.81 389
4702.97 367
4703.12 344
4703.28 321
4703.44 300
4703.59 281
4703.75 265
4703.91 253
4704.07 244
4704.22 237
4704.38 230
4704.54 222
4704.70 215
4704.85 207
4705.01 202
4705.17 201
4705.32 205
4705.48 216
4705.64 231
4705.80 250
4705.95 267
4706.11 281
4706.27 289
4706.43 289
4706.58 282
4706.74 270
4706.90 254
4707.05 238
4707.21 222
4707.37 209
4707.53 199
4707.68 190
4707.84 184
4708.00 180
4708.16 176
4708.31 173
4708.47 170
4708.63 166
4708.79 161
4708.94 153
4709.10 144
4709.26 134
4709.41 123
4709.57 113
4709.73 106
4709.89 101
4710.04 98
4710.20 98
4710.36 99
4710.52 103
4710.67 107
4710.83 113
4710.99 119
4711.15 126
4711.30 133
4711.46 139
4711.62 145
4711.78 150
4711.93 154
4712.09 156
4712.25 156
4712.40 153
4712.56 148
4712.72 141
4712.88 134
4713.03 126
4713.19 120
4713.35 116
4713.51 113
4713.66 111
4713.82 109
4713.98 108
4714.14 108
4714.29 110
4714.45 115
4714.61 123
4714.77 135
4714.92 149
4715.08 164
4715.24 177
4715.40 186
4715.55 189
4715.71 187
4715.87 180
4716.03 170
4716.18 158
4716.34 146
4716.50 135
4716.66 128
4716.81 124
4716.97 125
4717.13 129
4717.29 138
4717.44 148
4717.60 157
4717.76 164
4717.92 166
4718.07 165
4718.23 161
4718.39 155
4718.55 149
4718.70 143
4718.86 137
4719.02 131
4719.18 124
4719.33 115
4719.49 105
4719.65 95
4719.81 85
4719.96 76
4720.12 69
4720.28 64
4720.44 61
4720.59 57
4720.75 53
4720.91 48
4721.07 42
4721.22 37
4721.38 33
4721.54 30
4721.70 29
4721.85 31
4722.01 34
4722.17 39
4722.33 44
4722.48 48
4722.64 51
4722.80 51
4722.96 50
4723.11 46
4723.27 40
4723.43 33
4723.59 27
4723.74 23
4723.90 21
4724.06 23
4724.22 30
4724.37 39
4724.53 50
4724.69 62
4724.85 71
4725.00 78
4725.16 81
4725.32 80
4725.48 76
4725.64 69
4725.79 60
4725.95 51
4726.11 42
4726.27 35
4726.42 28
4726.58 23
4726.74 19
4726.90 18
4727.05 18
4727.21 20
4727.37 24
4727.53 29
4727.68 34
4727.84 39
4728.00 44
4728.16 48
4728.32 51
4728.47 54
4728.63 55
4728.79 56
4728.95 54
4729.10 52
4729.26 48
4729.42 45
4729.58 43
4729.73 44
4729.89 47
4730.05 54
4730.21 63
4730.37 72
4730.52 80
4730.68 86
4730.84 91
4731.00 94
4731.15 98
4731.31 103
4731.47 110
4731.63 116
4731.78 121
4731.94 122
4732.10 118
4732.26 109
4732.42 95
4732.57 79
4732.73 64
4732.89 51
4733.05 43
4733.20 41
4733.36 45
4733.52 54
4733.68 66
4733.84 79
4733.99 91
4734.15 100
4734.31 104
4734.47 104
4734.62 99
4734.78 90
4734.94 78
4735.10 66
4735.26 55
4735.41 49
4735.57 47
4735.73 50
4735.89 57
4736.04 66
4736.20 74
4736.36 82
4736.52 87
4736.68 90
4736.83 91
4736.99 93
4737.15 94
4737.31 96
4737.46 97
4737.62 96
4737.78 93
4737.94 87
4738.10 80
4738.25 73
4738.41 68
4738.57 65
4738.73 66
4738.88 70
4739.04 77
4739.20 84
4739.36 92
4739.52 99
4739.67 104
4739.83 106
4739.99 106
4740.15 104
4740.31 100
4740.46 95
4740.62 88
4740.78 82
4740.94 76
4741.09 72
4741.25 69
4741.41 67
4741.57 67
4741.73 68
4741.88 70
4742.04 72
4742.20 75
4742.36 77
4742.52 79
4742.67 79
4742.83 78
4742.99 75
4743.15 72
4743.31 69
4743.46 67
4743.62 66
4743.78 67
4743.94 70
4744.09 72
4744.25 75
4744.41 78
4744.57 80
4744.73 82
4744.88 84
4745.04 86
4745.20 90
4745.36 95
4745.52 101
4745.67 106
4745.83 109
4745.99 109
4746.15 106
4746.31 99
4746.46 89
4746.62 77
4746.78 63
4746.94 50
4747.10 37
4747.25 26
4747.41 16
4747.57 8
4747.73 2
4747.89 0
4748.04 0
4748.20 0
4748.36 0
4748.52 0
4748.68 0
4748.83 0
4748.99 0
4749.15 0
4749.31 7
4749.47 17
4749.62 29
4749.78 39
4749.94 48
4750.10 55
4750.26 59
4750.41 61
4750.57 60
4750.73 58
4750.89 56
4751.05 56
4751.20 56
4751.36 58
4751.52 60
4751.68 63
4751.84 65
4751.99 65
4752.15 64
4752.31 62
4752.47 58
4752.63 54
4752.78 50
4752.94 47
4753.10 44
4753.26 42
4753.42 41
4753.58 40
4753.73 40
4753.89 40
4754.05 38
4754.21 35
4754.37 32
4754.52 29
4754.68 28
4754.84 29
4755.00 35
4755.16 43
4755.31 55
4755.47 67
4755.63 79
4755.79 89
4755.95 96
4756.10 100
4756.26 101
4756.42 102
4756.58 102
4756.74 103
4756.90 104
4757.05 104
4757.21 104
4757.37 102
4757.53 99
4757.69 95
4757.84 91
4758.00 89
4758.16 88
4758.32 89
4758.48 92
4758.64 96
4758.79 101
4758.95 108
4759.11 114
4759.27 120
4759.43 125
4759.58 129
4759.74 131
4759.90 132
4760.06 131
4760.22 129
4760.38 126
4760.53 123
4760.69 119
4760.85 116
4761.01 114
4761.17 113
4761.32 113
4761.48 115
4761.64 119
4761.80 122
4761.96 126
4762.12 128
4762.27 129
4762.43 128
4762.59 125
4762.75 122
4762.91 119
4763.07 116
4763.22 114
4763.38 113
4763.54 112
4763.70 109
4763.86 105
4764.01 99
4764.17 91
4764.33 81
4764.49 72
4764.65 65
4764.81 61
4764.96 61
4765.12 65
4765.28 74
4765.44 84
4765.60 95
4765.76 105
4765.91 113
4766.07 118
4766.23 119
4766.39 117
4766.55 112
4766.71 106
4766.86 100
4767.02 95
4767.18 94
4767.34 96
4767.50 102
4767.66 111
4767.81 120
4767.97 129
4768.13 136
4768.29 141
4768.45 142
4768.61 142
4768.76 141
4768.92 142
4769.08 143
4769.24 146
4769.40 148
4769.56 148
4769.71 147
4769.87 142
4770.03 133
4770.19 123
4770.35 111
4770.51 99
4770.66 87
4770.82 77
4770.98 68
4771.14 62
4771.30 58
4771.46 56
4771.61 56
4771.77 58
4771.93 59
4772.09 59
4772.25 58
4772.41 55
4772.56 51
4772.72 48
4772.88 46
4773.04 47
4773.20 51
4773.36 58
4773.51 67
4773.67 75
4773.83 81
4773.99 84
4774.15 83
4774.31 78
4774.47 69
4774.62 59
4774.78 48
4774.94 36
4775.10 24
4775.26 13
4775.42 3
4775.57 0
4775.73 0
4775.89 0
4776.05 0
4776.21 0
4776.37 0
4776.53 0
4776.68 0
4776.84 4
4777.00 11
4777.16 18
4777.32 23
4777.48 26
4777.63 27
4777.79 26
4777.95 24
4778.11 21
4778.27 19
4778.43 18
4778.59 17
4778.74 18
4778.90 19
4779.06 20
4779.22 20
4779.38 20
4779.54 20
4779.70 19
4779.85 19
4780.01 19
4780.17 21
4780.33 24
4780.49 30
4780.65 36
4780.80 44
4780.96 51
4781.12 58
4781.28 63
4781.44 67
4781.60 70
4781.76 72
4781.91 74
4782.07 74
4782.23 73
4782.39 69
4782.55 63
4782.71 53
4782.87 41
4783.02 28
4783.18 14
4783.34 2
4783.50 0
4783.66 0
4783.82 0
4783.98 0
4784.13 0
4784.29 2
4784.45 9
4784.61 13
4784.77 14
4784.93 12
4785.09 8
4785.24 3
4785.40 0
4785.56 0
4785.72 0
4785.88 0
4786.04 0
4786.20 0
4786.36 4
4786.51 9
4786.67 14
4786.83 20
4786.99 26
4787.15 31
4787.31 36
4787.47 39
4787.62 40
4787.78 40
4787.94 36
4788.10 31
4788.26 23
4788.42 15
4788.58 6
4788.73 0
4788.89 0
4789.05 0
4789.21 0
4789.37 0
4789.53 3
4789.69 11
4789.85 18
4790.00 26
4790.16 32
4790.32 36
4790.48 37
4790.64 37
4790.80 36
4790.96 34
4791.12 34
4791.27 36
4791.43 39
4791.59 44
4791.75 49
4791.91 53
4792.07 54
4792.23 53
4792.39 50
4792.54 44
4792.70 37
4792.86 29
4793.02 22
4793.18 15
4793.34 10
4793.50 6
4793.65 6
4793.81 8
4793.97 14
4794.13 23
4794.29 33
4794.45 43
4794.61 51
4794.77 57
4794.93 60
4795.08 59
4795.24 57
4795.40 52
4795.56 47
4795.72 42
4795.88 38
4796.04 36
4796.20 37
4796.35 41
4796.51 48
4796.67 58
4796.83 69
4796.99 79
4797.15 87
4797.31 90
4797.47 88
4797.62 82
4797.78 71
4797.94 59
4798.10 45
4798.26 33
4798.42 23
4798.58 15
4798.74 10
4798.90 5
4799.05 2
4799.21 0
4799.37 0
4799.53 0
4799.69 0
4799.85 0
4800.01 0
4800.17 0
4800.32 0
4800.48 0
4800.64 0
4800.80 7
4800.96 17
4801.12 29
4801.28 42
4801.44 55
4801.60 65
4801.75 72
4801.91 75
4802.07 74
4802.23 70
4802.39 65
4802.55 59
4802.71 54
4802.87 51
4803.03 49
4803.18 49
4803.34 51
[truncated: 748,365 more chars]
