# Supplementary material for: Methylobacterium Species Promoting Rice and Barley Growth and Interaction Specificity Revealed with Whole-Cell Matrix-Assisted Laser Desorption / Ionization-Time-of-Flight Mass Spectrometry (MALDI-TOF/MS) Analysis
Source: PLoS One. 2015 Jun 8;10(6):e0129509. doi: 10.1371/journal.pone.0129509 (PMC4460032; doi:10.1371/journal.pone.0129509)
Supplement: S3 Data — (ZIP) [file pone.0129509.s003.zip › Supplementary data 3 (ms from barley)/15a.txt]

778.14 0
778.20 0
778.27 0
778.33 0
778.39 0
778.46 0
778.52 0
778.59 0
778.65 0
778.71 0
778.78 0
778.84 0
778.91 0
778.97 0
779.03 0
779.10 0
779.16 0
779.23 0
779.29 0
779.35 0
779.42 0
779.48 0
779.55 0
779.61 0
779.67 0
779.74 0
779.80 0
779.87 0
779.93 0
779.99 0
780.06 0
780.12 0
780.19 0
780.25 0
780.31 0
780.38 0
780.44 0
780.51 0
780.57 0
780.63 0
780.70 0
780.76 0
780.83 0
780.89 0
780.95 0
781.02 0
781.08 0
781.15 0
781.21 0
781.27 0
781.34 0
781.40 0
781.47 0
781.53 0
781.60 0
781.66 0
781.72 0
781.79 0
781.85 0
781.92 0
781.98 0
782.04 0
782.11 0
782.17 0
782.24 0
782.30 0
782.36 0
782.43 0
782.49 0
782.56 0
782.62 0
782.69 0
782.75 0
782.81 0
782.88 0
782.94 0
783.01 0
783.07 0
783.13 0
783.20 0
783.26 0
783.33 0
783.39 0
783.46 0
783.52 0
783.58 0
783.65 0
783.71 0
783.78 0
783.84 0
783.90 0
783.97 0
784.03 0
784.10 0
784.16 0
784.23 0
784.29 0
784.35 0
784.42 0
784.48 0
784.55 0
784.61 0
784.68 0
784.74 0
784.80 0
784.87 0
784.93 0
785.00 0
785.06 0
785.12 0
785.19 0
785.25 0
785.32 0
785.38 0
785.45 0
785.51 0
785.57 0
785.64 0
785.70 0
785.77 0
785.83 0
785.90 0
785.96 0
786.02 0
786.09 0
786.15 0
786.22 0
786.28 0
786.35 0
786.41 0
786.47 0
786.54 0
786.60 0
786.67 0
786.73 0
786.80 0
786.86 0
786.92 0
786.99 0
787.05 0
787.12 0
787.18 0
787.25 0
787.31 0
787.38 0
787.44 0
787.50 0
787.57 0
787.63 0
787.70 0
787.76 0
787.83 0
787.89 0
787.95 0
788.02 0
788.08 0
788.15 0
788.21 0
788.28 0
788.34 0
788.40 0
788.47 0
788.53 0
788.60 0
788.66 0
788.73 0
788.79 0
788.86 0
788.92 0
788.98 0
789.05 0
789.11 0
789.18 0
789.24 0
789.31 0
789.37 0
789.44 0
789.50 0
789.56 0
789.63 0
789.69 0
789.76 0
789.82 0
789.89 0
789.95 0
790.02 0
790.08 0
790.14 0
790.21 0
790.27 0
790.34 0
790.40 0
790.47 0
790.53 0
790.60 0
790.66 0
790.72 0
790.79 0
790.85 0
790.92 0
790.98 0
791.05 0
791.11 0
791.18 0
791.24 0
791.30 0
791.37 0
791.43 0
791.50 0
791.56 0
791.63 0
791.69 0
791.76 0
791.82 0
791.89 0
791.95 0
792.01 0
792.08 0
792.14 0
792.21 0
792.27 0
792.34 0
792.40 0
792.47 0
792.53 0
792.60 0
792.66 0
792.72 0
792.79 0
792.85 0
792.92 0
792.98 0
793.05 0
793.11 0
793.18 0
793.24 0
793.31 0
793.37 0
793.43 0
793.50 0
793.56 0
793.63 0
793.69 0
793.76 0
793.82 0
793.89 0
793.95 0
794.02 0
794.08 0
794.15 0
794.21 0
794.27 0
794.34 0
794.40 0
794.47 0
794.53 0
794.60 0
794.66 0
794.73 0
794.79 0
794.86 0
794.92 0
794.99 0
795.05 0
795.11 0
795.18 0
795.24 0
795.31 0
795.37 0
795.44 0
795.50 0
795.57 0
795.63 0
795.70 0
795.76 0
795.83 0
795.89 0
795.96 0
796.02 0
796.08 0
796.15 0
796.21 0
796.28 0
796.34 0
796.41 0
796.47 0
796.54 0
796.60 0
796.67 0
796.73 0
796.80 0
796.86 0
796.93 0
796.99 0
797.06 0
797.12 0
797.18 0
797.25 0
797.31 0
797.38 0
797.44 0
797.51 0
797.57 0
797.64 0
797.70 0
797.77 0
797.83 0
797.90 0
797.96 0
798.03 0
798.09 0
798.16 0
798.22 0
798.29 0
798.35 0
798.42 0
798.48 0
798.54 0
798.61 0
798.67 0
798.74 0
798.80 0
798.87 0
798.93 0
799.00 0
799.06 0
799.13 0
799.19 0
799.26 0
799.32 0
799.39 0
799.45 0
799.52 0
799.58 0
799.65 0
799.71 0
799.78 0
799.84 0
799.91 0
799.97 0
800.04 0
800.10 0
800.17 0
800.23 0
800.30 0
800.36 0
800.43 0
800.49 0
800.55 0
800.62 0
800.68 0
800.75 0
800.81 0
800.88 0
800.94 0
801.01 0
801.07 0
801.14 0
801.20 0
801.27 0
801.33 0
801.40 0
801.46 0
801.53 0
801.59 0
801.66 0
801.72 0
801.79 0
801.85 0
801.92 0
801.98 0
802.05 0
802.11 0
802.18 0
802.24 0
802.31 0
802.37 0
802.44 0
802.50 0
802.57 0
802.63 0
802.70 0
802.76 0
802.83 0
802.89 0
802.96 0
803.02 0
803.09 0
803.15 0
803.22 0
803.28 0
803.35 0
803.41 0
803.48 0
803.54 0
803.61 0
803.67 0
803.74 0
803.80 0
803.87 0
803.93 0
804.00 0
804.06 0
804.13 0
804.19 0
804.26 0
804.32 0
804.39 0
804.45 0
804.52 0
804.58 0
804.65 0
804.71 0
804.78 0
804.84 0
804.91 0
804.97 0
805.04 0
805.10 0
805.17 0
805.23 0
805.30 0
805.36 0
805.43 0
805.49 0
805.56 0
805.62 0
805.69 0
805.75 0
805.82 0
805.88 0
805.95 0
806.01 0
806.08 0
806.14 0
806.21 0
806.27 0
806.34 0
806.40 0
806.47 0
806.53 0
806.60 0
806.66 0
806.73 0
806.79 0
806.86 0
806.93 0
806.99 0
807.06 0
807.12 0
807.19 0
807.25 0
807.32 0
807.38 0
807.45 0
807.51 0
807.58 0
807.64 0
807.71 0
807.77 0
807.84 0
807.90 0
807.97 0
808.03 0
808.10 0
808.16 0
808.23 0
808.29 0
808.36 0
808.42 0
808.49 0
808.55 0
808.62 0
808.68 0
808.75 0
808.82 0
808.88 0
808.95 0
809.01 0
809.08 0
809.14 0
809.21 0
809.27 0
809.34 0
809.40 0
809.47 0
809.53 0
809.60 0
809.66 0
809.73 0
809.79 0
809.86 0
809.92 0
809.99 0
810.05 0
810.12 0
810.18 0
810.25 0
810.32 0
810.38 0
810.45 0
810.51 0
810.58 0
810.64 0
810.71 0
810.77 0
810.84 0
810.90 0
810.97 0
811.03 0
811.10 0
811.16 0
811.23 0
811.29 1
811.36 0
811.43 0
811.49 0
811.56 0
811.62 0
811.69 0
811.75 0
811.82 0
811.88 0
811.95 0
812.01 0
812.08 0
812.14 0
812.21 0
812.27 0
812.34 0
812.41 0
812.47 0
812.54 0
812.60 0
812.67 0
812.73 0
812.80 0
812.86 0
812.93 0
812.99 0
813.06 0
813.12 0
813.19 0
813.26 0
813.32 0
813.39 0
813.45 0
813.52 0
813.58 0
813.65 0
813.71 0
813.78 0
813.84 0
813.91 0
813.97 0
814.04 0
814.11 0
814.17 0
814.24 0
814.30 0
814.37 0
814.43 0
814.50 0
814.56 0
814.63 0
814.69 0
814.76 0
814.83 0
814.89 0
814.96 0
815.02 0
815.09 0
815.15 0
815.22 0
815.28 0
815.35 0
815.41 0
815.48 0
815.55 0
815.61 0
815.68 0
815.74 0
815.81 0
815.87 0
815.94 0
816.00 0
816.07 0
816.13 0
816.20 0
816.27 0
816.33 0
816.40 0
816.46 0
816.53 0
816.59 0
816.66 0
816.72 0
816.79 0
816.86 0
816.92 0
816.99 0
817.05 0
817.12 0
817.18 0
817.25 0
817.31 0
817.38 0
817.45 0
817.51 0
817.58 0
817.64 0
817.71 0
817.77 0
817.84 0
817.90 0
817.97 0
818.04 0
818.10 0
818.17 0
818.23 0
818.30 0
818.36 0
818.43 0
818.49 0
818.56 0
818.63 0
818.69 0
818.76 0
818.82 0
818.89 0
818.95 0
819.02 0
819.09 0
819.15 0
819.22 0
819.28 0
819.35 0
819.41 0
819.48 0
819.54 0
819.61 0
819.68 0
819.74 0
819.81 0
819.87 0
819.94 0
820.00 0
820.07 0
820.14 0
820.20 0
820.27 0
820.33 0
820.40 0
820.46 0
820.53 0
820.60 0
820.66 0
820.73 0
820.79 0
820.86 0
820.92 0
820.99 0
821.05 0
821.12 0
821.19 0
821.25 0
821.32 0
821.38 0
821.45 0
821.51 0
821.58 0
821.65 0
821.71 0
821.78 0
821.84 0
821.91 0
821.97 0
822.04 0
822.11 0
822.17 0
822.24 0
822.30 0
822.37 0
822.44 0
822.50 0
822.57 0
822.63 0
822.70 0
822.76 0
822.83 0
822.90 0
822.96 0
823.03 0
823.09 0
823.16 0
823.22 0
823.29 0
823.36 0
823.42 0
823.49 0
823.55 0
823.62 0
823.68 0
823.75 0
823.82 0
823.88 0
823.95 0
824.01 0
824.08 0
824.15 0
824.21 0
824.28 0
824.34 0
824.41 0
824.47 0
824.54 0
824.61 0
824.67 0
824.74 0
824.80 0
824.87 0
824.94 0
825.00 0
825.07 0
825.13 0
825.20 0
825.27 0
825.33 0
825.40 0
825.46 0
825.53 0
825.59 0
825.66 0
825.73 0
825.79 0
825.86 0
825.92 0
825.99 0
826.06 0
826.12 0
826.19 0
826.25 0
826.32 0
826.39 0
826.45 0
826.52 0
826.58 0
826.65 0
826.71 0
826.78 0
826.85 0
826.91 0
826.98 0
827.04 0
827.11 0
827.18 0
827.24 0
827.31 0
827.37 0
827.44 0
827.51 0
827.57 0
827.64 0
827.70 0
827.77 0
827.84 0
827.90 0
827.97 0
828.03 0
828.10 0
828.17 0
828.23 0
828.30 0
828.36 0
828.43 0
828.50 0
828.56 0
828.63 0
828.69 0
828.76 0
828.83 0
828.89 0
828.96 0
829.02 0
829.09 0
829.16 0
829.22 0
829.29 0
829.35 0
829.42 0
829.49 0
829.55 0
829.62 0
829.68 0
829.75 0
829.82 0
829.88 0
829.95 0
830.01 0
830.08 0
830.15 0
830.21 0
830.28 0
830.34 0
830.41 0
830.48 0
830.54 0
830.61 0
830.68 0
830.74 0
830.81 0
830.87 0
830.94 0
831.01 0
831.07 0
831.14 0
831.20 0
831.27 0
831.34 0
831.40 0
831.47 0
831.53 0
831.60 0
831.67 0
831.73 0
831.80 0
831.86 0
831.93 0
832.00 0
832.06 0
832.13 0
832.20 0
832.26 0
832.33 0
832.39 0
832.46 0
832.53 0
832.59 0
832.66 0
832.72 0
832.79 0
832.86 0
832.92 0
832.99 0
833.06 0
833.12 0
833.19 0
833.25 0
833.32 0
833.39 0
833.45 0
833.52 0
833.59 0
833.65 0
833.72 0
833.78 0
833.85 0
833.92 0
833.98 0
834.05 0
834.11 0
834.18 0
834.25 0
834.31 0
834.38 0
834.45 0
834.51 0
834.58 0
834.64 0
834.71 0
834.78 0
834.84 0
834.91 0
834.98 0
835.04 0
835.11 0
835.17 0
835.24 0
835.31 0
835.37 0
835.44 0
835.51 0
835.57 0
835.64 0
835.70 0
835.77 0
835.84 0
835.90 0
835.97 0
836.04 0
836.10 0
836.17 0
836.24 0
836.30 0
836.37 0
836.43 0
836.50 0
836.57 0
836.63 0
836.70 0
836.77 0
836.83 0
836.90 0
836.96 0
837.03 0
837.10 0
837.16 0
837.23 0
837.30 0
837.36 0
837.43 0
837.50 0
837.56 0
837.63 0
837.69 0
837.76 0
837.83 0
837.89 0
837.96 0
838.03 0
838.09 0
838.16 0
838.23 0
838.29 0
838.36 0
838.42 0
838.49 0
838.56 0
838.62 0
838.69 0
838.76 0
838.82 0
838.89 0
838.96 0
839.02 0
839.09 0
839.16 0
839.22 0
839.29 0
839.35 0
839.42 0
839.49 0
839.55 0
839.62 0
839.69 0
839.75 0
839.82 0
839.89 0
839.95 0
840.02 0
840.09 0
840.15 0
840.22 0
840.28 0
840.35 0
840.42 0
840.48 0
840.55 0
840.62 0
840.68 0
840.75 0
840.82 0
840.88 0
840.95 0
841.02 0
841.08 0
841.15 0
841.22 0
841.28 0
841.35 0
841.42 0
841.48 0
841.55 0
841.61 0
841.68 0
841.75 0
841.81 0
841.88 0
841.95 0
842.01 0
842.08 0
842.15 0
842.21 0
842.28 0
842.35 0
842.41 0
842.48 0
842.55 0
842.61 0
842.68 0
842.75 0
842.81 0
842.88 0
842.95 0
843.01 0
843.08 0
843.15 0
843.21 0
843.28 0
843.34 0
843.41 0
843.48 0
843.54 0
843.61 0
843.68 0
843.74 0
843.81 0
843.88 0
843.94 0
844.01 0
844.08 0
844.14 0
844.21 0
844.28 0
844.34 0
844.41 0
844.48 0
844.54 0
844.61 0
844.68 0
844.74 0
844.81 0
844.88 0
844.94 0
845.01 0
845.08 0
845.14 0
845.21 0
845.28 0
845.34 0
845.41 0
845.48 0
845.54 0
845.61 0
845.68 0
845.74 0
845.81 0
845.88 0
845.94 0
846.01 0
846.08 0
846.14 0
846.21 0
846.28 0
846.34 0
846.41 0
846.48 0
846.54 0
846.61 0
846.68 0
846.74 0
846.81 0
846.88 0
846.94 0
847.01 0
847.08 0
847.14 0
847.21 0
847.28 0
847.34 0
847.41 0
847.48 0
847.55 0
847.61 0
847.68 0
847.75 0
847.81 0
847.88 0
847.95 0
848.01 0
848.08 0
848.15 0
848.21 0
848.28 0
848.35 0
848.41 0
848.48 0
848.55 0
848.61 0
848.68 0
848.75 0
848.81 0
848.88 0
848.95 0
849.01 0
849.08 0
849.15 0
849.21 0
849.28 0
849.35 0
849.42 0
849.48 0
849.55 0
849.62 0
849.68 0
849.75 0
849.82 0
849.88 0
849.95 0
850.02 0
850.08 0
850.15 0
850.22 0
850.28 0
850.35 0
850.42 0
850.48 0
850.55 0
850.62 0
850.69 0
850.75 0
850.82 0
850.89 0
850.95 0
851.02 0
851.09 0
851.15 0
851.22 0
851.29 0
851.35 0
851.42 0
851.49 0
851.55 0
851.62 0
851.69 0
851.76 0
851.82 0
851.89 0
851.96 0
852.02 0
852.09 0
852.16 0
852.22 0
852.29 0
852.36 0
852.42 0
852.49 0
852.56 0
852.63 0
852.69 0
852.76 0
852.83 0
852.89 0
852.96 0
853.03 0
853.09 0
853.16 0
853.23 0
853.30 0
853.36 0
853.43 0
853.50 0
853.56 0
853.63 0
853.70 0
853.76 0
853.83 0
853.90 0
853.97 0
854.03 0
854.10 0
854.17 0
854.23 0
854.30 0
854.37 0
854.43 0
854.50 0
854.57 0
854.64 0
854.70 0
854.77 0
854.84 0
854.90 0
854.97 0
855.04 0
855.10 0
855.17 0
855.24 0
855.31 0
855.37 0
855.44 0
855.51 0
855.57 0
855.64 0
855.71 0
855.78 0
855.84 0
855.91 0
855.98 0
856.04 0
856.11 0
856.18 0
856.24 0
856.31 0
856.38 0
856.45 0
856.51 0
856.58 0
856.65 0
856.71 0
856.78 0
856.85 0
856.92 0
856.98 0
857.05 0
857.12 0
857.18 0
857.25 0
857.32 0
857.39 0
857.45 0
857.52 0
857.59 0
857.65 0
857.72 0
857.79 0
857.86 0
857.92 0
857.99 0
858.06 0
858.12 0
858.19 0
858.26 0
858.33 0
858.39 0
858.46 0
858.53 0
858.59 0
858.66 0
858.73 0
858.80 0
858.86 0
858.93 0
859.00 0
859.07 0
859.13 0
859.20 0
859.27 0
859.33 0
859.40 0
859.47 0
859.54 0
859.60 0
859.67 0
859.74 0
859.80 0
859.87 0
859.94 0
860.01 0
860.07 0
860.14 0
860.21 0
860.28 0
860.34 0
860.41 0
860.48 0
860.54 0
860.61 0
860.68 0
860.75 0
860.81 0
860.88 0
860.95 0
861.02 0
861.08 0
861.15 0
861.22 0
861.28 0
861.35 0
861.42 0
861.49 0
861.55 0
861.62 0
861.69 0
861.76 0
861.82 0
861.89 0
861.96 0
862.02 0
862.09 0
862.16 0
862.23 0
862.29 0
862.36 0
862.43 0
862.50 0
862.56 0
862.63 0
862.70 0
862.77 0
862.83 0
862.90 0
862.97 0
863.03 0
863.10 0
863.17 0
863.24 0
863.30 0
863.37 0
863.44 0
863.51 0
863.57 0
863.64 0
863.71 0
863.78 0
863.84 0
863.91 0
863.98 0
864.05 0
864.11 0
864.18 0
864.25 0
864.31 0
864.38 0
864.45 0
864.52 0
864.58 0
864.65 0
864.72 0
864.79 0
864.85 0
864.92 0
864.99 0
865.06 0
865.12 0
865.19 0
865.26 0
865.33 0
865.39 0
865.46 0
865.53 0
865.60 0
865.66 0
865.73 0
865.80 0
865.87 0
865.93 0
866.00 0
866.07 0
866.14 0
866.20 0
866.27 0
866.34 0
866.41 0
866.47 0
866.54 0
866.61 0
866.68 0
866.74 0
866.81 0
866.88 0
866.95 0
867.01 0
867.08 0
867.15 0
867.22 0
867.28 0
867.35 0
867.42 0
867.49 0
867.55 0
867.62 0
867.69 0
867.76 0
867.82 0
867.89 0
867.96 0
868.03 0
868.09 0
868.16 0
868.23 0
868.30 0
868.36 0
868.43 0
868.50 0
868.57 0
868.63 0
868.70 0
868.77 0
868.84 0
868.90 0
868.97 0
869.04 0
869.11 0
869.18 0
869.24 0
869.31 0
869.38 0
869.45 0
869.51 0
869.58 0
869.65 0
869.72 0
869.78 0
869.85 0
869.92 0
869.99 0
870.05 0
870.12 0
870.19 0
870.26 0
870.32 0
870.39 0
870.46 0
870.53 0
870.60 0
870.66 0
870.73 0
870.80 0
870.87 0
870.93 0
871.00 0
871.07 0
871.14 0
871.20 0
871.27 0
871.34 0
871.41 0
871.47 0
871.54 0
871.61 0
871.68 0
871.75 0
871.81 0
871.88 0
871.95 0
872.02 0
872.08 0
872.15 0
872.22 0
872.29 0
872.36 0
872.42 0
872.49 0
872.56 0
872.63 0
872.69 0
872.76 0
872.83 0
872.90 0
872.96 0
873.03 0
873.10 0
873.17 0
873.24 0
873.30 0
873.37 0
873.44 0
873.51 0
873.57 0
873.64 0
873.71 0
873.78 0
873.85 0
873.91 0
873.98 0
874.05 0
874.12 0
874.18 0
874.25 0
874.32 0
874.39 0
874.46 0
874.52 0
874.59 0
874.66 0
874.73 0
874.79 0
874.86 0
874.93 0
875.00 0
875.07 0
875.13 0
875.20 0
875.27 0
875.34 0
875.41 0
875.47 0
875.54 0
875.61 0
875.68 0
875.74 0
875.81 0
875.88 0
875.95 0
876.02 0
876.08 0
876.15 0
876.22 0
876.29 0
876.36 0
876.42 0
876.49 0
876.56 0
876.63 0
876.69 0
876.76 0
876.83 0
876.90 0
876.97 0
877.03 0
877.10 0
877.17 0
877.24 0
877.31 0
877.37 0
877.44 0
877.51 0
877.58 0
877.65 0
877.71 0
877.78 0
877.85 0
877.92 0
877.98 0
878.05 0
878.12 0
878.19 0
878.26 0
878.32 0
878.39 0
878.46 0
878.53 0
878.60 0
878.66 0
878.73 0
878.80 0
878.87 0
878.94 0
879.00 0
879.07 0
879.14 0
879.21 0
879.28 0
879.34 0
879.41 0
879.48 0
879.55 0
879.62 0
879.68 0
879.75 0
879.82 0
879.89 0
879.96 0
880.02 0
880.09 0
880.16 0
880.23 0
880.30 0
880.36 0
880.43 0
880.50 0
880.57 0
880.64 0
880.70 0
880.77 0
880.84 0
880.91 0
880.98 0
881.04 0
881.11 0
881.18 0
881.25 0
881.32 0
881.39 0
881.45 0
881.52 0
881.59 0
881.66 0
881.73 0
881.79 0
881.86 0
881.93 0
882.00 0
882.07 0
882.13 0
882.20 0
882.27 0
882.34 0
882.41 0
882.47 0
882.54 0
882.61 0
882.68 0
882.75 0
882.82 0
882.88 0
882.95 0
883.02 0
883.09 0
883.16 0
883.22 0
883.29 0
883.36 0
883.43 0
883.50 0
883.56 0
883.63 0
883.70 0
883.77 0
883.84 0
883.91 0
883.97 0
884.04 0
884.11 0
884.18 0
884.25 0
884.31 0
884.38 0
884.45 0
884.52 0
884.59 0
884.66 0
884.72 0
884.79 0
884.86 0
884.93 0
885.00 0
885.06 0
885.13 0
885.20 0
885.27 0
885.34 0
885.41 0
885.47 0
885.54 0
885.61 0
885.68 0
885.75 0
885.82 0
885.88 0
885.95 0
886.02 0
886.09 0
886.16 0
886.22 0
886.29 0
886.36 0
886.43 0
886.50 0
886.57 0
886.63 0
886.70 0
886.77 0
886.84 0
886.91 0
886.98 0
887.04 0
887.11 0
887.18 0
887.25 0
887.32 0
887.39 0
887.45 0
887.52 0
887.59 0
887.66 0
887.73 0
887.80 0
887.86 0
887.93 0
888.00 0
888.07 0
888.14 0
888.21 0
888.27 0
888.34 0
888.41 0
888.48 0
888.55 0
888.62 0
888.68 0
888.75 0
888.82 0
888.89 0
888.96 0
889.03 0
889.09 0
889.16 0
889.23 0
889.30 0
889.37 0
889.44 0
889.50 0
889.57 0
889.64 0
889.71 0
889.78 0
889.85 0
889.91 0
889.98 0
890.05 0
890.12 0
890.19 0
890.26 0
890.32 0
890.39 0
890.46 0
890.53 0
890.60 0
890.67 0
890.74 0
890.80 0
890.87 0
890.94 0
891.01 0
891.08 0
891.15 0
891.21 0
891.28 0
891.35 0
891.42 0
891.49 0
891.56 0
891.63 0
891.69 0
891.76 0
891.83 0
891.90 0
891.97 0
892.04 0
892.10 0
892.17 0
892.24 0
892.31 0
892.38 0
892.45 0
892.52 0
892.58 0
892.65 0
892.72 0
892.79 0
892.86 0
892.93 0
893.00 0
893.06 0
893.13 0
893.20 0
893.27 0
893.34 0
893.41 0
893.47 0
893.54 0
893.61 0
893.68 0
893.75 0
893.82 0
893.89 0
893.95 0
894.02 0
894.09 0
894.16 0
894.23 0
894.30 0
894.37 0
894.43 0
894.50 0
894.57 0
894.64 0
894.71 0
894.78 0
894.85 0
894.91 0
894.98 0
895.05 0
895.12 0
895.19 0
895.26 0
895.33 0
895.39 0
895.46 0
895.53 0
895.60 0
895.67 0
895.74 0
895.81 0
895.88 0
895.94 0
896.01 0
896.08 0
896.15 0
896.22 0
896.29 0
896.36 0
896.42 0
896.49 0
896.56 0
896.63 0
896.70 0
896.77 0
896.84 0
896.90 0
896.97 0
897.04 0
897.11 0
897.18 0
897.25 0
897.32 0
897.39 0
897.45 0
897.52 0
897.59 0
897.66 0
897.73 0
897.80 0
897.87 0
897.94 0
898.00 0
898.07 0
898.14 0
898.21 0
898.28 0
898.35 0
898.42 0
898.48 0
898.55 0
898.62 0
898.69 0
898.76 0
898.83 0
898.90 0
898.97 0
899.03 0
899.10 0
899.17 0
899.24 0
899.31 0
899.38 0
899.45 0
899.52 0
899.58 0
899.65 0
899.72 0
899.79 0
899.86 0
899.93 0
900.00 0
900.07 0
900.14 0
900.20 0
900.27 0
900.34 0
900.41 0
900.48 0
900.55 0
900.62 0
900.69 0
900.75 0
900.82 0
900.89 0
900.96 0
901.03 0
901.10 0
901.17 0
901.24 0
901.30 0
901.37 0
901.44 0
901.51 0
901.58 0
901.65 0
901.72 0
901.79 0
901.86 0
901.92 0
901.99 0
902.06 0
902.13 0
902.20 0
902.27 0
902.34 0
902.41 0
902.48 0
902.54 0
902.61 0
902.68 0
902.75 0
902.82 0
902.89 0
902.96 0
903.03 0
903.10 0
903.16 0
903.23 0
903.30 0
903.37 0
903.44 0
903.51 0
903.58 0
903.65 0
903.72 0
903.78 0
903.85 0
903.92 0
903.99 0
904.06 0
904.13 0
904.20 0
904.27 0
904.34 0
904.41 0
904.47 0
904.54 0
904.61 0
904.68 0
904.75 0
904.82 0
904.89 0
904.96 0
905.03 0
905.09 0
905.16 0
905.23 0
905.30 0
905.37 0
905.44 0
905.51 0
905.58 0
905.65 0
905.72 0
905.78 0
905.85 0
905.92 0
905.99 0
906.06 0
906.13 0
906.20 0
906.27 0
906.34 0
906.41 0
906.47 0
906.54 0
906.61 0
906.68 0
906.75 0
906.82 0
906.89 0
906.96 0
907.03 0
907.10 0
907.17 0
907.23 0
907.30 0
907.37 0
907.44 0
907.51 0
907.58 0
907.65 0
907.72 0
907.79 0
907.86 0
907.93 0
907.99 0
908.06 0
908.13 0
908.20 0
908.27 0
908.34 0
908.41 0
908.48 0
908.55 0
908.62 0
908.69 0
908.75 0
908.82 0
908.89 0
908.96 0
909.03 0
909.10 0
909.17 0
909.24 0
909.31 0
909.38 0
909.45 0
909.51 0
909.58 0
909.65 0
909.72 0
909.79 0
909.86 0
909.93 0
910.00 0
910.07 0
910.14 0
910.21 0
910.28 0
910.34 0
910.41 0
910.48 0
910.55 0
910.62 0
910.69 0
910.76 0
910.83 0
910.90 0
910.97 0
911.04 0
911.11 0
911.18 0
911.24 0
911.31 0
911.38 0
911.45 0
911.52 0
911.59 0
911.66 0
911.73 0
911.80 0
911.87 0
911.94 0
912.01 0
912.08 0
912.14 0
912.21 0
912.28 0
912.35 0
912.42 0
912.49 0
912.56 0
912.63 0
912.70 0
912.77 0
912.84 0
912.91 0
912.98 0
913.04 0
913.11 0
913.18 0
913.25 0
913.32 0
913.39 0
913.46 0
913.53 0
913.60 0
913.67 0
913.74 0
913.81 0
913.88 0
913.95 0
914.02 0
914.08 0
914.15 0
914.22 0
914.29 0
914.36 0
914.43 0
914.50 0
914.57 0
914.64 0
914.71 0
914.78 0
914.85 0
914.92 0
914.99 0
915.06 0
915.12 0
915.19 0
915.26 0
915.33 0
915.40 0
915.47 0
915.54 0
915.61 0
915.68 0
915.75 0
915.82 0
915.89 0
915.96 0
916.03 0
916.10 0
916.17 0
916.23 0
916.30 0
916.37 0
916.44 0
916.51 0
916.58 0
916.65 0
916.72 0
916.79 0
916.86 0
916.93 0
917.00 0
917.07 0
917.14 0
917.21 0
917.28 0
917.35 0
917.41 0
917.48 0
917.55 0
917.62 0
917.69 0
917.76 0
917.83 0
917.90 0
917.97 0
918.04 0
918.11 0
918.18 0
918.25 0
918.32 0
918.39 0
918.46 0
918.53 0
918.60 0
918.67 0
918.73 0
918.80 0
918.87 0
918.94 0
919.01 0
919.08 0
919.15 0
919.22 0
919.29 0
919.36 0
919.43 0
919.50 0
919.57 0
919.64 0
919.71 0
919.78 0
919.85 0
919.92 0
919.99 0
920.06 0
920.13 0
920.19 0
920.26 0
920.33 0
920.40 0
920.47 0
920.54 0
920.61 0
920.68 0
920.75 0
920.82 0
920.89 0
920.96 0
921.03 0
921.10 0
921.17 0
921.24 0
921.31 0
921.38 0
921.45 0
921.52 0
921.59 0
921.66 0
921.73 0
921.80 0
921.86 0
921.93 0
922.00 0
922.07 0
922.14 0
922.21 0
922.28 0
922.35 0
922.42 0
922.49 0
922.56 0
922.63 0
922.70 0
922.77 0
922.84 0
922.91 0
922.98 0
923.05 0
923.12 0
923.19 0
923.26 0
923.33 0
923.40 0
923.47 0
923.54 0
923.61 0
923.68 0
923.75 0
923.82 0
923.88 0
923.95 0
924.02 0
924.09 0
924.16 0
924.23 0
924.30 0
924.37 0
924.44 0
924.51 0
924.58 0
924.65 0
924.72 0
924.79 0
924.86 0
924.93 0
925.00 0
925.07 0
925.14 0
925.21 0
925.28 0
925.35 0
925.42 0
925.49 0
925.56 0
925.63 0
925.70 0
925.77 0
925.84 0
925.91 0
925.98 0
926.05 0
926.12 0
926.19 0
926.26 0
926.33 0
926.40 0
926.47 0
926.54 0
926.60 0
926.67 0
926.74 0
926.81 0
926.88 0
926.95 0
927.02 0
927.09 0
927.16 0
927.23 0
927.30 0
927.37 0
927.44 0
927.51 0
927.58 0
927.65 0
927.72 0
927.79 0
927.86 0
927.93 0
928.00 0
928.07 0
928.14 0
928.21 0
928.28 0
928.35 0
928.42 0
928.49 0
928.56 0
928.63 0
928.70 0
928.77 0
928.84 0
928.91 0
928.98 0
929.05 0
929.12 0
929.19 0
929.26 0
929.33 0
929.40 0
929.47 0
929.54 0
929.61 0
929.68 0
929.75 0
929.82 0
929.89 0
929.96 0
930.03 0
930.10 0
930.17 0
930.24 0
930.31 0
930.38 0
930.45 0
930.52 0
930.59 0
930.66 0
930.73 0
930.80 0
930.87 0
930.94 0
931.01 0
931.08 0
931.15 0
931.22 0
931.29 0
931.36 0
931.43 0
931.50 0
931.57 0
931.64 0
931.71 0
931.78 0
931.85 0
931.92 0
931.99 0
932.06 0
932.13 0
932.20 0
932.27 0
932.34 0
932.41 0
932.48 0
932.55 0
932.62 0
932.69 0
932.76 0
932.83 0
932.90 0
932.97 0
933.04 0
933.11 0
933.18 0
933.25 0
933.32 0
933.39 0
933.46 0
933.53 0
933.60 0
933.67 0
933.74 0
933.81 0
933.88 0
933.95 0
934.02 0
934.09 0
934.16 0
934.23 0
934.30 0
934.37 0
934.44 0
934.51 0
934.58 0
934.65 0
934.72 0
934.79 0
934.86 0
934.93 0
935.00 0
935.07 0
935.14 0
935.21 0
935.28 0
935.35 0
935.42 0
935.49 0
935.56 0
935.63 0
935.70 0
935.77 0
935.84 0
935.91 0
935.98 0
936.05 0
936.12 0
936.19 0
936.26 0
936.33 0
936.40 0
936.47 0
936.54 0
936.61 0
936.68 0
936.75 0
936.82 0
936.89 0
936.96 0
937.03 0
937.10 0
937.17 0
937.24 0
937.31 0
937.38 0
937.45 0
937.52 0
937.59 0
937.67 0
937.74 0
937.81 0
937.88 0
937.95 0
938.02 0
938.09 0
938.16 0
938.23 0
938.30 0
938.37 0
938.44 0
938.51 0
938.58 0
938.65 0
938.72 0
938.79 0
938.86 0
938.93 0
939.00 0
939.07 0
939.14 0
939.21 0
939.28 0
939.35 0
939.42 0
939.49 0
939.56 0
939.63 0
939.70 0
939.77 0
939.84 0
939.91 0
939.98 0
940.05 0
940.12 0
940.19 0
940.26 0
940.34 0
940.41 0
940.48 0
940.55 0
940.62 0
940.69 0
940.76 0
940.83 0
940.90 0
940.97 0
941.04 0
941.11 0
941.18 0
941.25 0
941.32 0
941.39 0
941.46 0
941.53 0
941.60 0
941.67 0
941.74 0
941.81 0
941.88 0
941.95 0
942.02 0
942.09 0
942.16 0
942.23 0
942.30 0
942.38 0
942.45 0
942.52 0
942.59 0
942.66 0
942.73 0
942.80 0
942.87 0
942.94 0
943.01 0
943.08 0
943.15 0
943.22 0
943.29 0
943.36 0
943.43 0
943.50 0
943.57 0
943.64 0
943.71 0
943.78 0
943.85 0
943.92 0
943.99 0
944.07 0
944.14 0
944.21 0
944.28 0
944.35 0
944.42 0
944.49 0
944.56 0
944.63 0
944.70 0
944.77 0
944.84 0
944.91 0
944.98 0
945.05 0
945.12 0
945.19 0
945.26 0
945.33 0
945.40 0
945.47 0
945.55 0
945.62 0
945.69 0
945.76 0
945.83 0
945.90 0
945.97 0
946.04 0
946.11 0
946.18 0
946.25 0
946.32 0
946.39 0
946.46 0
946.53 0
946.60 0
946.67 0
946.74 0
946.81 0
946.89 0
946.96 0
947.03 0
947.10 0
947.17 0
947.24 0
947.31 0
947.38 0
947.45 0
947.52 0
947.59 0
947.66 0
947.73 0
947.80 0
947.87 0
947.94 0
948.01 0
948.08 0
948.16 0
948.23 0
948.30 0
948.37 0
948.44 0
948.51 0
948.58 0
948.65 0
948.72 0
948.79 0
948.86 0
948.93 0
949.00 0
949.07 0
949.14 0
949.21 0
949.29 0
949.36 0
949.43 0
949.50 0
949.57 0
949.64 0
949.71 0
949.78 0
949.85 0
949.92 0
949.99 0
950.06 0
950.13 0
950.20 0
950.27 0
950.35 0
950.42 0
950.49 0
950.56 0
950.63 0
950.70 0
950.77 0
950.84 0
950.91 0
950.98 0
951.05 0
951.12 0
951.19 0
951.26 0
951.34 0
951.41 0
951.48 0
951.55 0
951.62 0
951.69 0
951.76 0
951.83 0
951.90 0
951.97 0
952.04 0
952.11 0
952.18 0
952.25 0
952.33 0
952.40 0
952.47 0
952.54 0
952.61 0
952.68 0
952.75 0
952.82 0
952.89 0
952.96 0
953.03 0
953.10 0
953.17 0
953.25 0
953.32 0
953.39 0
953.46 0
953.53 0
953.60 0
953.67 0
953.74 0
953.81 0
953.88 0
953.95 0
954.02 0
954.10 0
954.17 0
954.24 0
954.31 0
954.38 0
954.45 0
954.52 0
954.59 0
954.66 0
954.73 0
954.80 0
954.87 0
954.95 0
955.02 0
955.09 0
955.16 0
955.23 0
955.30 0
955.37 0
955.44 0
955.51 0
955.58 0
955.65 0
955.72 0
955.80 0
955.87 0
955.94 0
956.01 0
956.08 0
956.15 0
956.22 0
956.29 0
956.36 0
956.43 0
956.50 0
956.58 0
956.65 0
956.72 0
956.79 0
956.86 0
956.93 0
957.00 0
957.07 0
957.14 0
957.21 0
957.29 0
957.36 0
957.43 0
957.50 0
957.57 0
957.64 0
957.71 0
957.78 0
957.85 0
957.92 0
957.99 0
958.07 0
958.14 0
958.21 0
958.28 0
958.35 0
958.42 0
958.49 0
958.56 0
958.63 0
958.70 0
958.78 0
958.85 0
958.92 0
958.99 0
959.06 0
959.13 0
959.20 0
959.27 0
959.34 0
959.41 0
959.49 0
959.56 0
959.63 0
959.70 0
959.77 0
959.84 0
959.91 0
959.98 0
960.05 0
960.12 0
960.20 0
960.27 0
960.34 0
960.41 0
960.48 0
960.55 0
960.62 0
960.69 0
960.76 0
960.84 0
960.91 0
960.98 0
961.05 0
961.12 0
961.19 0
961.26 0
961.33 0
961.40 0
961.48 0
961.55 0
961.62 0
961.69 0
961.76 0
961.83 0
961.90 0
961.97 0
962.04 0
962.12 0
962.19 0
962.26 0
962.33 0
962.40 0
962.47 0
962.54 0
962.61 0
962.68 0
962.76 0
962.83 0
962.90 0
962.97 0
963.04 0
963.11 0
963.18 0
963.25 0
963.32 0
963.40 0
963.47 0
963.54 0
963.61 0
963.68 0
963.75 0
963.82 0
963.89 0
963.97 0
964.04 0
964.11 0
964.18 0
964.25 0
964.32 0
964.39 0
964.46 0
964.53 0
964.61 0
964.68 0
964.75 0
964.82 0
964.89 0
964.96 0
965.03 0
965.10 0
965.18 0
965.25 0
965.32 0
965.39 0
965.46 0
965.53 0
965.60 0
965.67 0
965.75 0
965.82 0
965.89 0
965.96 0
966.03 0
966.10 0
966.17 0
966.24 0
966.32 0
966.39 0
966.46 0
966.53 0
966.60 0
966.67 0
966.74 0
966.81 0
966.89 0
966.96 0
967.03 0
967.10 0
967.17 0
967.24 0
967.31 0
967.39 0
967.46 0
967.53 0
967.60 0
967.67 0
967.74 0
967.81 0
967.88 0
967.96 0
968.03 0
968.10 0
968.17 0
968.24 0
968.31 0
968.38 0
968.46 0
968.53 0
968.60 0
968.67 0
968.74 0
968.81 0
968.88 0
968.95 0
969.03 0
969.10 0
969.17 0
969.24 0
969.31 0
969.38 0
969.45 0
969.53 0
969.60 0
969.67 0
969.74 0
969.81 0
969.88 0
969.95 0
970.03 0
970.10 0
970.17 0
970.24 0
970.31 0
970.38 0
970.45 0
970.53 0
970.60 0
970.67 0
970.74 0
970.81 0
970.88 0
970.95 0
971.03 0
971.10 0
971.17 0
971.24 0
971.31 0
971.38 0
971.45 0
971.53 0
971.60 0
971.67 0
971.74 0
971.81 0
971.88 0
971.95 0
972.03 0
972.10 0
972.17 0
972.24 0
972.31 0
972.38 0
972.45 0
972.53 0
972.60 0
972.67 0
972.74 0
972.81 0
972.88 0
972.96 0
973.03 0
973.10 0
973.17 0
973.24 0
973.31 0
973.38 0
973.46 0
973.53 0
973.60 0
973.67 0
973.74 0
973.81 0
973.89 0
973.96 0
974.03 0
974.10 0
974.17 0
974.24 0
974.31 0
974.39 0
974.46 0
974.53 0
974.60 0
974.67 0
974.74 0
974.82 0
974.89 0
974.96 0
975.03 0
975.10 0
975.17 0
975.25 0
975.32 0
975.39 0
975.46 0
975.53 0
975.60 0
975.68 0
975.75 0
975.82 0
975.89 0
975.96 0
976.03 0
976.10 0
976.18 0
976.25 0
976.32 0
976.39 0
976.46 0
976.53 0
976.61 0
976.68 0
976.75 0
976.82 0
976.89 0
976.96 0
977.04 0
977.11 0
977.18 0
977.25 0
977.32 0
977.39 0
977.47 0
977.54 0
977.61 0
977.68 0
977.75 0
977.82 0
977.90 0
977.97 0
978.04 0
978.11 0
978.18 0
978.26 0
978.33 0
978.40 0
978.47 0
978.54 0
978.61 0
978.69 0
978.76 0
978.83 0
978.90 0
978.97 0
979.04 0
979.12 0
979.19 0
979.26 0
979.33 0
979.40 0
979.47 0
979.55 0
979.62 0
979.69 0
979.76 0
979.83 0
979.91 0
979.98 0
980.05 0
980.12 0
980.19 0
980.26 0
980.34 0
980.41 0
980.48 0
980.55 0
980.62 0
980.69 0
980.77 0
980.84 0
980.91 0
980.98 0
981.05 0
981.13 0
981.20 0
981.27 0
981.34 0
981.41 0
981.48 0
981.56 0
981.63 0
981.70 0
981.77 0
981.84 0
981.92 0
981.99 0
982.06 0
982.13 0
982.20 0
982.28 0
982.35 0
982.42 0
982.49 0
982.56 0
982.63 0
982.71 0
982.78 0
982.85 0
982.92 0
982.99 0
983.07 0
983.14 0
983.21 0
983.28 0
983.35 0
983.43 0
983.50 0
983.57 0
983.64 0
983.71 0
983.78 0
983.86 0
983.93 0
984.00 0
984.07 0
984.14 0
984.22 0
984.29 0
984.36 0
984.43 0
984.50 0
984.58 0
984.65 0
984.72 0
984.79 0
984.86 0
984.94 0
985.01 0
985.08 0
985.15 0
985.22 0
985.30 0
985.37 0
985.44 0
985.51 0
985.58 0
985.66 0
985.73 0
985.80 0
985.87 0
985.94 0
986.02 0
986.09 0
986.16 0
986.23 0
986.30 0
986.38 0
986.45 0
986.52 0
986.59 0
986.66 0
986.74 0
986.81 0
986.88 0
986.95 0
987.02 0
987.10 0
987.17 0
987.24 0
987.31 0
987.38 0
987.46 0
987.53 0
987.60 0
987.67 0
987.74 0
987.82 0
987.89 0
987.96 0
988.03 0
988.10 0
988.18 0
988.25 0
988.32 0
988.39 0
988.46 0
988.54 0
988.61 0
988.68 0
988.75 0
988.83 0
988.90 0
988.97 0
989.04 0
989.11 0
989.19 0
989.26 0
989.33 0
989.40 0
989.47 0
989.55 0
989.62 0
989.69 0
989.76 0
989.83 0
989.91 0
989.98 0
990.05 0
990.12 0
990.20 0
990.27 0
990.34 0
990.41 0
990.48 0
990.56 0
990.63 0
990.70 0
990.77 0
990.85 0
990.92 0
990.99 0
991.06 0
991.13 0
991.21 0
991.28 0
991.35 0
991.42 0
991.49 0
991.57 0
991.64 0
991.71 0
991.78 0
991.86 0
991.93 0
992.00 0
992.07 0
992.14 0
992.22 0
992.29 0
992.36 0
992.43 0
992.51 0
992.58 0
992.65 0
992.72 0
992.79 0
992.87 0
992.94 0
993.01 0
993.08 0
993.16 0
993.23 0
993.30 0
993.37 0
993.45 0
993.52 0
993.59 0
993.66 0
993.73 0
993.81 0
993.88 0
993.95 0
994.02 0
994.10 0
994.17 0
994.24 0
994.31 0
994.38 0
994.46 0
994.53 0
994.60 0
994.67 0
994.75 0
994.82 0
994.89 0
994.96 0
995.04 0
995.11 0
995.18 0
995.25 0
995.32 0
995.40 0
995.47 0
995.54 0
995.61 0
995.69 0
995.76 0
995.83 0
995.90 0
995.98 0
996.05 0
996.12 1
996.19 1
996.27 1
996.34 1
996.41 1
996.48 1
996.56 1
996.63 1
996.70 1
996.77 1
996.84 1
996.92 0
996.99 0
997.06 0
997.13 0
997.21 0
997.28 0
997.35 0
997.42 0
997.50 0
997.57 0
997.64 0
997.71 0
997.79 0
997.86 0
997.93 0
998.00 0
998.08 0
998.15 0
998.22 0
998.29 0
998.37 0
998.44 0
998.51 0
998.58 0
998.66 0
998.73 0
998.80 0
998.87 0
998.95 0
999.02 0
999.09 0
999.16 0
999.23 0
999.31 0
999.38 0
999.45 0
999.52 0
999.60 0
999.67 0
999.74 0
999.81 0
999.89 0
999.96 0
1000.03 0
1000.10 0
1000.18 0
1000.25 0
1000.32 0
1000.39 0
1000.47 0
1000.54 0
1000.61 0
1000.68 0
1000.76 0
1000.83 0
1000.90 0
1000.98 0
1001.05 0
1001.12 0
1001.19 0
1001.27 0
1001.34 0
1001.41 0
1001.48 0
1001.56 0
1001.63 0
1001.70 0
1001.77 0
1001.85 0
1001.92 0
1001.99 0
1002.06 0
1002.14 0
1002.21 0
1002.28 0
1002.35 0
1002.43 0
1002.50 0
1002.57 0
1002.64 0
1002.72 0
1002.79 0
1002.86 0
1002.93 0
1003.01 0
1003.08 0
1003.15 0
1003.23 0
1003.30 0
1003.37 0
1003.44 0
1003.52 0
1003.59 0
1003.66 0
1003.73 0
1003.81 0
1003.88 0
1003.95 0
1004.02 0
1004.10 0
1004.17 0
1004.24 0
1004.31 0
1004.39 0
1004.46 0
1004.53 0
1004.61 0
1004.68 0
1004.75 0
1004.82 0
1004.90 0
1004.97 0
1005.04 0
1005.11 0
1005.19 0
1005.26 0
1005.33 0
1005.41 0
1005.48 0
1005.55 0
1005.62 0
1005.70 0
1005.77 0
1005.84 0
1005.91 0
1005.99 0
1006.06 0
1006.13 0
1006.20 0
1006.28 0
1006.35 0
1006.42 0
1006.50 0
1006.57 0
1006.64 0
1006.71 0
1006.79 0
1006.86 0
1006.93 0
1007.01 0
1007.08 0
1007.15 0
1007.22 0
1007.30 0
1007.37 0
1007.44 0
1007.51 0
1007.59 0
1007.66 0
1007.73 0
1007.81 0
1007.88 0
1007.95 0
1008.02 0
1008.10 0
1008.17 0
1008.24 0
1008.32 0
1008.39 0
1008.46 0
1008.53 0
1008.61 0
1008.68 0
1008.75 0
1008.82 0
1008.90 0
1008.97 0
1009.04 0
1009.12 0
1009.19 0
1009.26 0
1009.33 0
1009.41 0
1009.48 0
1009.55 0
1009.63 0
1009.70 0
1009.77 0
1009.84 0
1009.92 1
1009.99 1
1010.06 0
1010.14 0
1010.21 0
1010.28 0
1010.35 0
1010.43 0
1010.50 0
1010.57 0
1010.65 0
1010.72 0
1010.79 0
1010.87 0
1010.94 0
1011.01 0
1011.08 0
1011.16 0
1011.23 0
1011.30 0
1011.38 0
1011.45 0
1011.52 0
1011.59 0
1011.67 0
1011.74 0
1011.81 0
1011.89 0
1011.96 0
1012.03 0
1012.10 0
1012.18 0
1012.25 0
1012.32 0
1012.40 0
1012.47 0
1012.54 0
1012.62 0
1012.69 0
1012.76 0
1012.83 0
1012.91 0
1012.98 0
1013.05 0
1013.13 0
1013.20 0
1013.27 0
1013.35 0
1013.42 0
1013.49 0
1013.56 0
1013.64 0
1013.71 0
1013.78 0
1013.86 0
1013.93 0
1014.00 0
1014.08 0
1014.15 0
1014.22 0
1014.29 0
1014.37 0
1014.44 0
1014.51 0
1014.59 0
1014.66 0
1014.73 0
1014.81 0
1014.88 0
1014.95 0
1015.02 0
1015.10 0
1015.17 0
1015.24 0
1015.32 0
1015.39 0
1015.46 1
1015.54 1
1015.61 1
1015.68 1
1015.76 1
1015.83 1
1015.90 0
1015.97 0
1016.05 0
1016.12 0
1016.19 0
1016.27 0
1016.34 0
1016.41 0
1016.49 0
1016.56 0
1016.63 0
1016.71 0
1016.78 0
1016.85 0
1016.92 0
1017.00 0
1017.07 0
1017.14 0
1017.22 0
1017.29 0
1017.36 0
1017.44 0
1017.51 0
1017.58 0
1017.66 0
1017.73 0
1017.80 0
1017.88 0
1017.95 0
1018.02 0
1018.09 0
1018.17 0
1018.24 0
1018.31 0
1018.39 0
1018.46 0
1018.53 0
1018.61 0
1018.68 0
1018.75 0
1018.83 0
1018.90 0
1018.97 0
1019.05 0
1019.12 0
1019.19 0
1019.27 0
1019.34 0
1019.41 0
1019.49 0
1019.56 0
1019.63 0
1019.70 0
1019.78 0
1019.85 0
1019.92 0
1020.00 0
1020.07 0
1020.14 0
1020.22 0
1020.29 0
1020.36 0
1020.44 0
1020.51 0
1020.58 0
1020.66 0
1020.73 0
1020.80 0
1020.88 0
1020.95 0
1021.02 0
1021.10 0
1021.17 0
1021.24 0
1021.32 0
1021.39 0
1021.46 0
1021.54 0
1021.61 0
1021.68 0
1021.76 0
1021.83 0
1021.90 0
1021.98 0
1022.05 0
1022.12 0
1022.20 0
1022.27 0
1022.34 0
1022.42 0
1022.49 0
1022.56 0
1022.64 0
1022.71 0
1022.78 0
1022.86 0
1022.93 0
1023.00 0
1023.08 0
1023.15 0
1023.22 0
1023.30 0
1023.37 0
1023.44 0
1023.52 0
1023.59 0
1023.66 0
1023.74 0
1023.81 0
1023.88 0
1023.96 0
1024.03 0
1024.10 0
1024.18 0
1024.25 0
1024.32 0
1024.40 0
1024.47 0
1024.54 0
1024.62 0
1024.69 0
1024.76 0
1024.84 0
1024.91 0
1024.98 0
1025.06 0
1025.13 0
1025.20 0
1025.28 0
1025.35 0
1025.42 0
1025.50 0
1025.57 0
1025.64 0
1025.72 0
1025.79 0
1025.86 0
1025.94 0
1026.01 0
1026.08 0
1026.16 0
1026.23 0
1026.31 0
1026.38 0
1026.45 0
1026.53 0
1026.60 1
1026.67 1
1026.75 1
1026.82 1
1026.89 1
1026.97 1
1027.04 1
1027.11 0
1027.19 0
1027.26 0
1027.33 0
1027.41 0
1027.48 0
1027.55 0
1027.63 0
1027.70 0
1027.77 0
1027.85 0
1027.92 0
1028.00 0
1028.07 0
1028.14 0
1028.22 0
1028.29 0
1028.36 0
1028.44 0
1028.51 0
1028.58 0
1028.66 0
1028.73 0
1028.80 0
1028.88 1
1028.95 1
1029.02 1
1029.10 1
1029.17 1
1029.25 1
1029.32 1
1029.39 1
1029.47 1
1029.54 1
1029.61 1
1029.69 1
1029.76 1
1029.83 0
1029.91 0
1029.98 0
1030.05 0
1030.13 0
1030.20 0
1030.28 0
1030.35 0
1030.42 0
1030.50 0
1030.57 0
1030.64 0
1030.72 1
1030.79 1
1030.86 1
1030.94 0
1031.01 0
1031.09 0
1031.16 0
1031.23 0
1031.31 0
1031.38 0
1031.45 0
1031.53 0
1031.60 0
1031.67 1
1031.75 1
1031.82 1
1031.90 1
1031.97 1
1032.04 1
1032.12 1
1032.19 1
1032.26 1
1032.34 1
1032.41 0
1032.48 0
1032.56 0
1032.63 0
1032.71 0
1032.78 0
1032.85 0
1032.93 0
1033.00 0
1033.07 0
1033.15 0
1033.22 0
1033.29 0
1033.37 0
1033.44 0
1033.52 0
1033.59 0
1033.66 1
1033.74 1
1033.81 1
1033.88 1
1033.96 1
1034.03 1
1034.11 1
1034.18 1
1034.25 1
1034.33 1
1034.40 1
1034.47 1
1034.55 1
1034.62 1
1034.70 1
1034.77 1
1034.84 1
1034.92 1
1034.99 1
1035.06 1
1035.14 1
1035.21 1
1035.29 0
1035.36 0
1035.43 0
1035.51 0
1035.58 0
1035.65 0
1035.73 0
1035.80 0
1035.88 0
1035.95 1
1036.02 1
1036.10 1
1036.17 1
1036.25 1
1036.32 0
1036.39 0
1036.47 0
1036.54 0
1036.61 0
1036.69 0
1036.76 0
1036.84 0
1036.91 0
1036.98 1
1037.06 1
1037.13 1
1037.20 1
1037.28 1
1037.35 1
1037.43 1
1037.50 1
1037.57 1
1037.65 1
1037.72 1
1037.80 1
1037.87 0
1037.94 0
1038.02 0
1038.09 0
1038.17 0
1038.24 0
1038.31 0
1038.39 0
1038.46 0
1038.53 0
1038.61 0
1038.68 0
1038.76 0
1038.83 0
1038.90 0
1038.98 0
1039.05 0
1039.13 0
1039.20 0
1039.27 0
1039.35 0
1039.42 1
1039.50 1
1039.57 1
1039.64 1
1039.72 1
1039.79 1
1039.86 1
1039.94 1
1040.01 1
1040.09 0
1040.16 0
1040.23 0
1040.31 0
1040.38 0
1040.46 0
1040.53 0
1040.60 0
1040.68 0
1040.75 1
1040.83 0
1040.90 0
1040.97 0
1041.05 0
1041.12 0
1041.20 0
1041.27 0
1041.34 0
1041.42 0
1041.49 0
1041.57 0
1041.64 1
1041.71 1
1041.79 1
1041.86 1
1041.94 1
1042.01 1
1042.08 0
1042.16 0
1042.23 0
1042.31 0
1042.38 0
1042.45 0
1042.53 0
1042.60 1
1042.68 1
1042.75 1
1042.82 1
1042.90 1
1042.97 1
1043.05 1
1043.12 0
1043.19 0
1043.27 0
1043.34 0
1043.42 0
1043.49 0
1043.57 0
1043.64 0
1043.71 0
1043.79 0
1043.86 0
1043.94 0
1044.01 1
1044.08 1
1044.16 1
1044.23 1
1044.31 1
1044.38 1
1044.45 1
1044.53 1
1044.60 1
1044.68 0
1044.75 0
1044.82 0
1044.90 0
1044.97 0
1045.05 0
1045.12 0
1045.20 0
1045.27 0
1045.34 1
1045.42 1
1045.49 1
1045.57 1
1045.64 1
1045.71 1
1045.79 1
1045.86 1
1045.94 1
1046.01 1
1046.08 1
1046.16 1
1046.23 1
1046.31 1
1046.38 1
1046.46 1
1046.53 1
1046.60 1
1046.68 1
1046.75 1
1046.83 1
1046.90 1
1046.97 1
1047.05 1
1047.12 1
1047.20 0
1047.27 0
1047.35 0
1047.42 0
1047.49 0
1047.57 0
1047.64 0
1047.72 0
1047.79 0
1047.87 0
1047.94 0
1048.01 0
1048.09 0
1048.16 0
1048.24 0
1048.31 0
1048.39 0
1048.46 0
1048.53 1
1048.61 1
1048.68 1
1048.76 1
1048.83 1
1048.90 1
1048.98 1
1049.05 1
1049.13 1
1049.20 0
1049.28 0
1049.35 1
1049.42 1
1049.50 1
1049.57 1
1049.65 1
1049.72 1
1049.80 1
1049.87 1
1049.94 1
1050.02 1
1050.09 1
1050.17 2
1050.24 2
1050.32 2
1050.39 2
1050.46 2
1050.54 2
1050.61 2
1050.69 2
1050.76 2
1050.84 2
1050.91 2
1050.99 3
1051.06 3
1051.13 2
1051.21 2
1051.28 2
1051.36 2
1051.43 1
1051.51 1
1051.58 1
1051.65 0
1051.73 0
1051.80 0
1051.88 0
1051.95 0
1052.03 1
1052.10 1
1052.17 1
1052.25 2
1052.32 2
1052.40 2
1052.47 2
1052.55 2
1052.62 2
1052.70 1
1052.77 1
1052.84 0
1052.92 0
1052.99 0
1053.07 0
1053.14 0
1053.22 0
1053.29 0
1053.36 0
1053.44 0
1053.51 0
1053.59 0
1053.66 0
1053.74 0
1053.81 0
1053.89 1
1053.96 1
1054.03 1
1054.11 1
1054.18 1
1054.26 1
1054.33 1
1054.41 1
1054.48 1
1054.56 1
1054.63 1
1054.70 1
1054.78 1
1054.85 1
1054.93 1
1055.00 1
1055.08 1
1055.15 0
1055.23 0
1055.30 0
1055.38 1
1055.45 1
1055.52 1
1055.60 1
1055.67 2
1055.75 2
1055.82 2
1055.90 2
1055.97 2
1056.05 2
1056.12 2
1056.19 2
1056.27 2
1056.34 2
1056.42 2
1056.49 2
1056.57 2
1056.64 1
1056.72 1
1056.79 1
1056.87 1
1056.94 1
1057.01 1
1057.09 1
1057.16 1
1057.24 1
1057.31 2
1057.39 2
1057.46 2
1057.54 2
1057.61 2
1057.69 2
1057.76 2
1057.83 2
1057.91 1
1057.98 1
1058.06 1
1058.13 1
1058.21 0
1058.28 0
1058.36 0
1058.43 0
1058.51 1
1058.58 1
1058.66 1
1058.73 1
1058.80 1
1058.88 1
1058.95 1
1059.03 1
1059.10 1
1059.18 1
1059.25 1
1059.33 1
1059.40 1
1059.48 1
1059.55 1
1059.63 0
1059.70 0
1059.77 0
1059.85 0
1059.92 0
1060.00 1
1060.07 1
1060.15 1
1060.22 1
1060.30 1
1060.37 1
1060.45 1
1060.52 1
1060.60 1
1060.67 2
1060.74 2
1060.82 2
1060.89 2
1060.97 3
1061.04 3
1061.12 2
1061.19 2
1061.27 2
1061.34 2
1061.42 1
1061.49 1
1061.57 2
1061.64 2
1061.72 2
1061.79 2
1061.87 2
1061.94 2
1062.01 2
1062.09 2
1062.16 3
1062.24 3
1062.31 4
1062.39 5
1062.46 5
1062.54 5
1062.61 5
1062.69 4
1062.76 4
1062.84 3
1062.91 2
1062.99 2
1063.06 1
1063.14 1
1063.21 1
1063.29 1
1063.36 0
1063.43 0
1063.51 0
1063.58 0
1063.66 0
1063.73 0
1063.81 1
1063.88 1
1063.96 2
1064.03 2
1064.11 2
1064.18 3
1064.26 3
1064.33 3
1064.41 2
1064.48 2
1064.56 2
1064.63 2
1064.71 1
1064.78 1
1064.86 1
1064.93 1
1065.01 2
1065.08 2
1065.16 2
1065.23 2
1065.30 1
1065.38 1
1065.45 1
1065.53 1
1065.60 1
1065.68 1
1065.75 1
1065.83 1
1065.90 1
1065.98 1
1066.05 1
1066.13 1
1066.20 1
1066.28 1
1066.35 0
1066.43 0
1066.50 0
1066.58 0
1066.65 0
1066.73 0
1066.80 0
1066.88 0
1066.95 0
1067.03 0
1067.10 0
1067.18 0
1067.25 0
1067.33 0
1067.40 0
1067.48 0
1067.55 0
1067.63 1
1067.70 1
1067.78 1
1067.85 1
1067.93 1
1068.00 1
1068.08 1
1068.15 1
1068.23 1
1068.30 1
1068.38 2
1068.45 2
1068.53 2
1068.60 2
1068.68 2
1068.75 2
1068.83 2
1068.90 3
1068.98 3
1069.05 3
1069.12 4
1069.20 4
1069.27 4
1069.35 4
1069.42 3
1069.50 3
1069.57 3
1069.65 2
1069.72 2
1069.80 2
1069.87 2
1069.95 2
1070.02 2
1070.10 2
1070.17 2
1070.25 1
1070.32 1
1070.40 1
1070.47 0
1070.55 0
1070.62 0
1070.70 0
1070.77 0
1070.85 0
1070.93 0
1071.00 0
1071.08 0
1071.15 0
1071.23 0
1071.30 0
1071.38 0
1071.45 0
1071.53 0
1071.60 0
1071.68 1
1071.75 1
1071.83 1
1071.90 2
1071.98 2
1072.05 3
1072.13 3
1072.20 3
1072.28 3
1072.35 2
1072.43 2
1072.50 2
1072.58 3
1072.65 3
1072.73 4
1072.80 4
1072.88 5
1072.95 5
1073.03 5
1073.10 5
1073.18 5
1073.25 4
1073.33 4
1073.40 3
1073.48 3
1073.55 2
1073.63 2
1073.70 2
1073.78 2
1073.85 2
1073.93 2
1074.00 3
1074.08 3
1074.15 4
1074.23 4
1074.30 4
1074.38 4
1074.45 4
1074.53 3
1074.60 3
1074.68 2
1074.76 2
1074.83 1
1074.91 1
1074.98 1
1075.06 1
1075.13 2
1075.21 2
1075.28 2
1075.36 3
1075.43 3
1075.51 3
1075.58 3
1075.66 2
1075.73 2
1075.81 2
1075.88 3
1075.96 3
1076.03 3
1076.11 3
1076.18 3
1076.26 3
1076.33 2
1076.41 2
1076.48 1
1076.56 1
1076.64 1
1076.71 1
1076.79 1
1076.86 1
1076.94 1
1077.01 1
1077.09 1
1077.16 1
1077.24 1
1077.31 1
1077.39 1
1077.46 1
1077.54 1
1077.61 1
1077.69 1
1077.76 1
1077.84 1
1077.91 1
1077.99 1
1078.06 1
1078.14 2
1078.22 2
1078.29 2
1078.37 2
1078.44 2
1078.52 2
1078.59 2
1078.67 2
1078.74 2
1078.82 2
1078.89 2
1078.97 2
1079.04 2
1079.12 3
1079.19 3
1079.27 3
1079.35 3
1079.42 3
1079.50 3
1079.57 2
1079.65 2
1079.72 1
1079.80 1
1079.87 0
1079.95 1
1080.02 1
1080.10 1
1080.17 2
1080.25 2
1080.32 2
1080.40 2
1080.48 2
1080.55 2
1080.63 2
1080.70 2
1080.78 2
1080.85 2
1080.93 2
1081.00 3
1081.08 3
1081.15 3
1081.23 3
1081.30 3
1081.38 2
1081.46 2
1081.53 2
1081.61 2
1081.68 2
1081.76 2
1081.83 2
1081.91 3
1081.98 3
1082.06 3
1082.13 4
1082.21 3
1082.28 3
1082.36 2
1082.44 2
1082.51 2
1082.59 1
1082.66 1
1082.74 1
1082.81 1
1082.89 1
1082.96 2
1083.04 2
1083.11 3
1083.19 3
1083.27 4
1083.34 4
1083.42 4
1083.49 3
1083.57 3
1083.64 2
1083.72 2
1083.79 2
1083.87 2
1083.94 2
1084.02 3
1084.10 3
1084.17 3
1084.25 3
1084.32 3
1084.40 2
1084.47 2
1084.55 2
1084.62 2
1084.70 2
1084.78 3
1084.85 3
1084.93 4
1085.00 5
1085.08 5
1085.15 5
1085.23 5
1085.30 4
1085.38 3
1085.46 3
1085.53 2
1085.61 1
1085.68 0
1085.76 0
1085.83 0
1085.91 0
1085.98 0
1086.06 1
1086.14 1
1086.21 2
1086.29 3
1086.36 3
1086.44 3
1086.51 3
1086.59 3
1086.66 3
1086.74 3
1086.82 3
1086.89 3
1086.97 4
1087.04 5
1087.12 6
1087.19 6
1087.27 7
1087.34 7
1087.42 7
1087.50 7
1087.57 6
1087.65 5
1087.72 4
1087.80 4
1087.87 3
1087.95 3
1088.03 3
1088.10 3
1088.18 3
1088.25 4
1088.33 4
1088.40 5
1088.48 5
1088.55 5
1088.63 5
1088.71 5
1088.78 5
1088.86 5
1088.93 4
1089.01 4
1089.08 4
1089.16 4
1089.24 4
1089.31 4
1089.39 4
1089.46 5
1089.54 5
1089.61 5
1089.69 5
1089.77 5
1089.84 5
1089.92 4
1089.99 4
1090.07 3
1090.14 3
1090.22 4
1090.30 4
1090.37 5
1090.45 5
1090.52 5
1090.60 5
1090.67 5
1090.75 5
1090.83 5
1090.90 4
1090.98 4
1091.05 4
1091.13 3
1091.20 3
1091.28 3
1091.36 3
1091.43 3
1091.51 4
1091.58 4
1091.66 5
1091.73 5
1091.81 5
1091.89 6
1091.96 5
1092.04 5
1092.11 5
1092.19 4
1092.26 4
1092.34 3
1092.42 3
1092.49 2
1092.57 2
1092.64 2
1092.72 3
1092.79 3
1092.87 4
1092.95 5
1093.02 5
1093.10 6
1093.17 6
1093.25 6
1093.33 6
1093.40 6
1093.48 6
1093.55 6
1093.63 6
1093.70 6
1093.78 6
1093.86 5
1093.93 5
1094.01 5
1094.08 5
1094.16 4
1094.24 4
1094.31 4
1094.39 3
1094.46 3
1094.54 4
1094.61 4
1094.69 4
1094.77 5
1094.84 5
1094.92 5
1094.99 5
1095.07 5
1095.15 5
1095.22 5
1095.30 4
1095.37 4
1095.45 4
1095.53 4
1095.60 4
1095.68 4
1095.75 4
1095.83 5
1095.90 6
1095.98 7
1096.06 8
1096.13 9
1096.21 9
1096.28 9
1096.36 9
1096.44 9
1096.51 8
1096.59 8
1096.66 7
1096.74 7
1096.82 7
1096.89 7
1096.97 7
1097.04 7
1097.12 7
1097.20 6
1097.27 6
1097.35 5
1097.42 5
1097.50 4
1097.58 3
1097.65 3
1097.73 2
1097.80 2
1097.88 1
1097.96 1
1098.03 1
1098.11 1
1098.18 0
1098.26 0
1098.34 0
1098.41 0
1098.49 0
1098.56 0
1098.64 0
1098.71 0
1098.79 0
1098.87 0
1098.94 0
1099.02 0
1099.09 0
1099.17 0
1099.25 1
1099.32 1
1099.40 1
1099.48 1
1099.55 2
1099.63 2
1099.70 2
1099.78 3
1099.86 3
1099.93 4
1100.01 4
1100.08 4
1100.16 3
1100.24 2
1100.31 1
1100.39 0
1100.46 0
1100.54 0
1100.62 0
1100.69 0
1100.77 0
1100.84 0
1100.92 0
1101.00 1
1101.07 1
1101.15 2
1101.22 2
1101.30 2
1101.38 2
1101.45 3
1101.53 3
1101.60 3
1101.68 3
1101.76 4
1101.83 4
1101.91 4
1101.99 4
1102.06 4
1102.14 3
1102.21 3
1102.29 3
1102.37 3
1102.44 4
1102.52 4
1102.59 6
1102.67 7
1102.75 9
1102.82 10
1102.90 12
1102.98 13
1103.05 14
1103.13 13
1103.20 13
1103.28 11
1103.36 10
1103.43 8
1103.51 7
1103.58 6
1103.66 5
1103.74 5
1103.81 5
1103.89 6
1103.97 6
1104.04 6
1104.12 7
1104.19 7
1104.27 7
1104.35 8
1104.42 8
1104.50 8
1104.57 8
1104.65 8
1104.73 8
1104.80 8
1104.88 9
1104.96 9
1105.03 10
1105.11 11
1105.18 11
1105.26 12
1105.34 12
1105.41 11
1105.49 11
1105.57 10
1105.64 9
1105.72 9
1105.79 8
1105.87 8
1105.95 7
1106.02 7
1106.10 6
1106.18 6
1106.25 6
1106.33 6
1106.40 6
1106.48 7
1106.56 7
1106.63 8
1106.71 9
1106.79 10
1106.86 11
1106.94 11
1107.01 12
1107.09 13
1107.17 13
1107.24 13
1107.32 13
1107.40 12
1107.47 11
1107.55 10
1107.62 9
1107.70 8
1107.78 8
1107.85 8
1107.93 8
1108.01 8
1108.08 9
1108.16 9
1108.24 9
1108.31 9
1108.39 8
1108.46 8
1108.54 8
1108.62 7
1108.69 7
1108.77 7
1108.85 6
1108.92 6
1109.00 6
1109.08 5
1109.15 5
1109.23 5
1109.30 6
1109.38 6
1109.46 7
1109.53 7
1109.61 8
1109.69 8
1109.76 9
1109.84 9
1109.92 9
1109.99 9
1110.07 9
1110.14 9
1110.22 9
1110.30 8
1110.37 8
1110.45 7
1110.53 6
1110.60 6
1110.68 6
1110.76 5
1110.83 5
1110.91 5
1110.98 6
1111.06 6
1111.14 6
1111.21 6
1111.29 5
1111.37 5
1111.44 5
1111.52 4
1111.60 4
1111.67 3
1111.75 3
1111.83 3
1111.90 3
1111.98 4
1112.06 4
1112.13 4
1112.21 5
1112.28 5
1112.36 5
1112.44 5
1112.51 4
1112.59 4
1112.67 4
1112.74 4
1112.82 5
1112.90 5
1112.97 5
1113.05 5
1113.13 6
1113.20 6
1113.28 6
1113.36 7
1113.43 7
1113.51 7
1113.58 7
1113.66 7
1113.74 6
1113.81 7
1113.89 7
1113.97 7
1114.04 7
1114.12 7
1114.20 7
1114.27 6
1114.35 6
1114.43 5
1114.50 5
1114.58 4
1114.66 4
1114.73 5
1114.81 5
1114.89 6
1114.96 6
1115.04 6
1115.12 6
1115.19 5
1115.27 5
1115.35 4
1115.42 4
1115.50 4
1115.58 4
1115.65 4
1115.73 5
1115.80 5
1115.88 5
1115.96 5
1116.03 5
1116.11 5
1116.19 5
1116.26 6
1116.34 7
1116.42 8
1116.49 9
1116.57 10
1116.65 12
1116.72 13
1116.80 14
1116.88 14
1116.95 14
1117.03 13
1117.11 12
1117.18 10
1117.26 8
1117.34 7
1117.41 5
1117.49 5
1117.57 5
1117.64 5
1117.72 6
1117.80 7
1117.87 8
1117.95 8
1118.03 9
1118.10 9
1118.18 10
1118.26 10
1118.33 10
1118.41 10
1118.49 10
1118.56 10
1118.64 10
1118.72 9
1118.79 9
1118.87 8
1118.95 8
1119.02 8
1119.10 8
1119.18 9
1119.25 10
1119.33 11
1119.41 11
1119.48 12
1119.56 12
1119.64 12
1119.71 12
1119.79 12
1119.87 12
1119.94 13
1120.02 13
1120.10 14
1120.17 15
1120.25 14
1120.33 14
1120.40 12
1120.48 11
1120.56 9
1120.64 7
1120.71 6
1120.79 6
1120.87 6
1120.94 7
1121.02 8
1121.10 9
1121.17 9
1121.25 9
1121.33 9
1121.40 8
1121.48 8
1121.56 7
1121.63 7
1121.71 7
1121.79 8
1121.86 8
1121.94 7
1122.02 7
1122.09 6
1122.17 6
1122.25 5
1122.32 5
1122.40 5
1122.48 5
1122.55 5
1122.63 6
1122.71 6
1122.79 6
1122.86 6
1122.94 6
1123.02 6
1123.09 5
1123.17 5
1123.25 4
1123.32 4
1123.40 3
1123.48 3
1123.55 2
1123.63 2
1123.71 1
1123.78 1
1123.86 1
1123.94 1
1124.01 2
1124.09 3
1124.17 4
1124.25 5
1124.32 7
1124.40 8
1124.48 9
1124.55 10
1124.63 10
1124.71 10
1124.78 9
1124.86 8
1124.94 7
1125.01 5
1125.09 4
1125.17 4
1125.25 3
1125.32 3
1125.40 3
1125.48 4
1125.55 4
1125.63 5
1125.71 5
1125.78 5
1125.86 5
1125.94 5
1126.01 5
1126.09 5
1126.17 5
1126.25 5
1126.32 4
1126.40 4
1126.48 4
1126.55 3
1126.63 3
1126.71 2
1126.78 1
1126.86 1
1126.94 1
1127.01 1
1127.09 1
1127.17 1
1127.25 1
1127.32 2
1127.40 2
1127.48 3
1127.55 3
1127.63 4
1127.71 4
1127.78 3
1127.86 3
1127.94 3
1128.02 2
1128.09 2
1128.17 1
1128.25 1
1128.32 1
1128.40 0
1128.48 0
1128.55 0
1128.63 0
1128.71 0
1128.79 0
1128.86 0
1128.94 0
1129.02 0
1129.09 0
1129.17 1
1129.25 1
1129.33 2
1129.40 2
1129.48 2
1129.56 2
1129.63 2
1129.71 2
1129.79 2
1129.86 2
1129.94 2
1130.02 2
1130.10 2
1130.17 3
1130.25 3
1130.33 3
1130.40 4
1130.48 5
1130.56 6
1130.64 8
1130.71 9
1130.79 10
1130.87 12
1130.94 13
1131.02 14
1131.10 14
1131.18 14
1131.25 14
1131.33 14
1131.41 13
1131.48 12
1131.56 12
1131.64 11
1131.71 10
1131.79 9
1131.87 8
1131.95 8
1132.02 7
1132.10 7
1132.18 7
1132.25 8
1132.33 9
1132.41 11
1132.49 14
1132.56 17
1132.64 20
1132.72 23
1132.80 26
1132.87 28
1132.95 29
1133.03 29
1133.10 29
1133.18 28
1133.26 26
1133.34 24
1133.41 22
1133.49 20
1133.57 18
1133.64 16
1133.72 16
1133.80 17
1133.88 19
1133.95 21
1134.03 24
1134.11 27
1134.18 29
1134.26 31
1134.34 31
1134.42 31
1134.49 29
1134.57 27
1134.65 25
1134.73 24
1134.80 22
1134.88 21
1134.96 20
1135.03 20
1135.11 19
1135.19 19
1135.27 19
1135.34 18
1135.42 17
1135.50 16
1135.57 15
1135.65 14
1135.73 13
1135.81 12
1135.88 12
1135.96 11
1136.04 11
1136.12 11
1136.19 11
1136.27 11
1136.35 11
1136.42 11
1136.50 11
1136.58 11
1136.66 10
1136.73 10
1136.81 9
1136.89 9
1136.97 10
1137.04 11
1137.12 12
1137.20 13
1137.28 14
1137.35 16
1137.43 16
1137.51 16
1137.58 15
1137.66 14
1137.74 13
1137.82 11
1137.89 10
1137.97 9
1138.05 9
1138.13 9
1138.20 10
1138.28 10
1138.36 11
1138.44 11
1138.51 12
1138.59 12
1138.67 13
1138.74 13
1138.82 13
1138.90 13
1138.98 12
1139.05 12
1139.13 12
1139.21 12
1139.29 12
1139.36 11
1139.44 11
1139.52 11
1139.60 11
1139.67 11
1139.75 11
1139.83 12
1139.91 12
1139.98 12
1140.06 12
1140.14 12
1140.22 11
1140.29 10
1140.37 8
1140.45 7
1140.53 5
1140.60 4
1140.68 3
1140.76 2
1140.83 3
1140.91 3
1140.99 4
1141.07 5
1141.14 6
1141.22 6
1141.30 7
1141.38 7
1141.45 6
1141.53 5
1141.61 4
1141.69 3
1141.76 1
1141.84 0
1141.92 0
1142.00 0
1142.07 0
1142.15 0
1142.23 0
1142.31 0
1142.38 0
1142.46 1
1142.54 1
1142.62 1
1142.69 2
1142.77 3
1142.85 5
1142.93 7
1143.00 9
1143.08 11
1143.16 12
1143.24 13
1143.31 12
1143.39 11
1143.47 10
1143.55 9
1143.62 9
1143.70 9
1143.78 10
1143.86 10
1143.93 11
1144.01 11
1144.09 10
1144.17 9
1144.24 8
1144.32 8
1144.40 7
1144.48 7
1144.56 8
1144.63 8
1144.71 9
1144.79 9
1144.87 9
1144.94 9
1145.02 9
1145.10 9
1145.18 9
1145.25 9
1145.33 9
1145.41 9
1145.49 9
1145.56 9
1145.64 10
1145.72 10
1145.80 10
1145.87 10
1145.95 9
1146.03 9
1146.11 8
1146.18 6
1146.26 4
1146.34 3
1146.42 1
1146.50 0
1146.57 0
1146.65 0
1146.73 0
1146.81 0
1146.88 0
1146.96 0
1147.04 0
1147.12 0
1147.19 0
1147.27 1
1147.35 2
1147.43 4
1147.50 5
1147.58 6
1147.66 7
1147.74 8
1147.82 9
1147.89 9
1147.97 9
1148.05 9
1148.13 8
1148.20 7
1148.28 7
1148.36 7
1148.44 7
1148.51 8
1148.59 9
1148.67 11
1148.75 13
1148.83 15
1148.90 16
1148.98 17
1149.06 17
1149.14 17
1149.21 16
1149.29 16
1149.37 15
1149.45 15
1149.52 15
1149.60 15
1149.68 15
1149.76 16
1149.84 16
1149.91 16
1149.99 16
1150.07 15
1150.15 15
1150.22 15
1150.30 14
1150.38 15
1150.46 15
1150.54 16
1150.61 17
1150.69 19
1150.77 21
1150.85 22
1150.92 24
1151.00 25
1151.08 25
1151.16 25
1151.24 24
1151.31 23
1151.39 22
1151.47 21
1151.55 20
1151.62 19
1151.70 18
1151.78 17
1151.86 16
1151.94 15
1152.01 14
1152.09 12
1152.17 10
1152.25 8
1152.33 7
1152.40 5
1152.48 4
1152.56 3
1152.64 2
1152.71 2
1152.79 2
1152.87 2
1152.95 3
1153.03 3
1153.10 4
1153.18 4
1153.26 4
1153.34 4
1153.42 4
1153.49 5
1153.57 5
1153.65 5
1153.73 5
1153.80 5
1153.88 6
1153.96 7
1154.04 8
1154.12 10
1154.19 11
1154.27 12
1154.35 13
1154.43 13
1154.51 12
1154.58 11
1154.66 10
1154.74 9
1154.82 8
1154.90 8
1154.97 7
1155.05 7
1155.13 6
1155.21 5
1155.28 4
1155.36 3
1155.44 1
1155.52 0
1155.60 0
1155.67 0
1155.75 1
1155.83 2
1155.91 4
1155.99 5
1156.06 5
1156.14 5
1156.22 5
1156.30 4
1156.38 3
1156.45 2
1156.53 2
1156.61 2
1156.69 2
1156.77 4
1156.84 5
1156.92 7
1157.00 8
1157.08 9
1157.16 10
1157.23 9
1157.31 8
1157.39 7
1157.47 5
1157.55 5
1157.62 5
1157.70 6
1157.78 7
1157.86 9
1157.94 11
1158.01 12
1158.09 13
1158.17 13
1158.25 13
1158.33 12
1158.40 11
1158.48 10
1158.56 9
1158.64 9
1158.72 8
1158.79 9
1158.87 9
1158.95 10
1159.03 11
1159.11 11
1159.18 11
1159.26 12
1159.34 12
1159.42 12
1159.50 12
1159.57 13
1159.65 14
1159.73 14
1159.81 14
1159.89 14
1159.97 14
1160.04 13
1160.12 12
1160.20 10
1160.28 9
1160.36 7
1160.43 6
1160.51 5
1160.59 4
1160.67 3
1160.75 3
1160.82 3
1160.90 3
1160.98 4
1161.06 4
1161.14 5
1161.22 5
1161.29 5
1161.37 5
1161.45 4
1161.53 3
1161.61 2
1161.68 2
1161.76 1
1161.84 1
1161.92 1
1162.00 1
1162.07 2
1162.15 3
1162.23 3
1162.31 4
1162.39 5
1162.47 5
1162.54 5
1162.62 5
1162.70 5
1162.78 5
1162.86 5
1162.93 5
1163.01 5
1163.09 4
1163.17 3
1163.25 3
1163.33 2
1163.40 2
1163.48 2
1163.56 2
1163.64 3
1163.72 4
1163.79 5
1163.87 6
1163.95 6
1164.03 7
1164.11 7
1164.19 7
1164.26 6
1164.34 6
1164.42 6
1164.50 5
1164.58 5
1164.66 5
1164.73 4
1164.81 4
1164.89 4
1164.97 4
1165.05 4
1165.12 4
1165.20 5
1165.28 6
1165.36 8
1165.44 9
1165.52 10
1165.59 11
1165.67 11
1165.75 11
1165.83 10
1165.91 9
1165.99 8
1166.06 7
1166.14 5
1166.22 4
1166.30 2
1166.38 1
1166.46 1
1166.53 2
1166.61 3
1166.69 4
1166.77 5
1166.85 7
1166.93 8
1167.00 9
1167.08 9
1167.16 9
1167.24 8
1167.32 7
1167.40 7
1167.47 6
1167.55 6
1167.63 6
1167.71 6
1167.79 7
1167.87 8
1167.94 9
1168.02 10
1168.10 11
1168.18 12
1168.26 12
1168.34 11
1168.41 10
1168.49 9
1168.57 8
1168.65 7
1168.73 6
1168.81 6
1168.88 6
1168.96 7
1169.04 7
1169.12 8
1169.20 9
1169.28 10
1169.35 10
1169.43 11
1169.51 11
1169.59 12
1169.67 13
1169.75 13
1169.83 13
1169.90 13
1169.98 12
1170.06 11
1170.14 9
1170.22 8
1170.30 6
1170.37 5
1170.45 4
1170.53 3
1170.61 3
1170.69 3
1170.77 3
1170.85 4
1170.92 4
1171.00 4
1171.08 4
1171.16 5
1171.24 5
1171.32 6
1171.39 7
1171.47 8
1171.55 9
1171.63 10
1171.71 11
1171.79 11
1171.87 12
1171.94 11
1172.02 11
1172.10 10
1172.18 10
1172.26 9
1172.34 9
1172.41 8
1172.49 8
1172.57 8
1172.65 8
1172.73 8
1172.81 9
1172.89 9
1172.96 10
1173.04 11
1173.12 11
1173.20 11
1173.28 11
1173.36 10
1173.44 9
1173.51 9
1173.59 8
1173.67 8
1173.75 8
1173.83 9
1173.91 9
1173.99 9
1174.06 8
1174.14 8
1174.22 7
1174.30 6
1174.38 6
1174.46 6
1174.54 7
1174.61 7
1174.69 8
1174.77 8
1174.85 9
1174.93 9
1175.01 10
1175.09 10
1175.16 11
1175.24 12
1175.32 12
1175.40 12
1175.48 11
1175.56 10
1175.64 8
1175.71 6
1175.79 4
1175.87 3
1175.95 3
1176.03 4
1176.11 6
1176.19 7
1176.26 9
1176.34 10
1176.42 11
1176.50 12
1176.58 13
1176.66 13
1176.74 13
1176.82 12
1176.89 12
1176.97 11
1177.05 9
1177.13 8
1177.21 6
1177.29 5
1177.37 4
1177.44 4
1177.52 4
1177.60 4
1177.68 4
1177.76 5
1177.84 5
1177.92 6
1178.00 6
1178.07 7
1178.15 6
1178.23 6
1178.31 5
1178.39 5
1178.47 4
1178.55 3
1178.62 3
1178.70 3
1178.78 3
1178.86 3
1178.94 3
1179.02 3
1179.10 2
1179.18 1
1179.25 1
1179.33 1
1179.41 1
1179.49 1
1179.57 2
1179.65 2
1179.73 1
1179.81 0
1179.88 0
1179.96 0
1180.04 0
1180.12 0
1180.20 0
1180.28 0
1180.36 1
1180.44 3
1180.51 6
1180.59 8
1180.67 11
1180.75 12
1180.83 13
1180.91 14
1180.99 14
1181.07 14
1181.15 12
1181.22 11
1181.30 9
1181.38 7
1181.46 5
1181.54 4
1181.62 3
1181.70 4
1181.78 4
1181.85 6
1181.93 7
1182.01 8
1182.09 9
1182.17 10
1182.25 10
1182.33 10
1182.41 9
1182.49 8
1182.56 7
1182.64 7
1182.72 7
1182.80 8
1182.88 11
1182.96 14
1183.04 18
1183.12 21
1183.19 23
1183.27 25
1183.35 25
1183.43 24
1183.51 22
1183.59 20
1183.67 18
1183.75 17
1183.83 15
1183.90 13
1183.98 11
1184.06 9
1184.14 6
1184.22 3
1184.30 2
1184.38 1
1184.46 1
1184.54 2
1184.61 4
1184.69 7
1184.77 9
1184.85 12
1184.93 14
1185.01 15
1185.09 15
1185.17 15
1185.25 14
1185.33 13
1185.40 11
1185.48 10
1185.56 9
1185.64 8
1185.72 8
1185.80 7
1185.88 7
1185.96 6
1186.04 4
1186.11 3
1186.19 1
1186.27 0
1186.35 0
1186.43 0
1186.51 0
1186.59 1
1186.67 2
1186.75 4
1186.83 6
1186.90 8
1186.98 9
1187.06 10
1187.14 10
1187.22 9
1187.30 9
1187.38 8
1187.46 7
1187.54 6
1187.62 4
1187.69 3
1187.77 2
1187.85 1
1187.93 1
1188.01 1
1188.09 1
1188.17 2
1188.25 3
1188.33 4
1188.41 5
1188.48 7
1188.56 8
1188.64 9
1188.72 10
1188.80 12
1188.88 13
1188.96 15
1189.04 17
1189.12 19
1189.20 20
1189.28 20
1189.35 20
1189.43 19
1189.51 18
1189.59 16
1189.67 15
1189.75 14
1189.83 14
1189.91 13
1189.99 13
1190.07 13
1190.15 13
1190.22 12
1190.30 12
1190.38 11
1190.46 10
1190.54 8
1190.62 7
1190.70 6
1190.78 5
1190.86 5
1190.94 4
1191.02 4
1191.09 4
1191.17 4
1191.25 4
1191.33 3
1191.41 3
1191.49 1
1191.57 0
1191.65 0
1191.73 0
1191.81 0
1191.89 0
1191.97 0
1192.04 0
1192.12 0
1192.20 2
1192.28 4
1192.36 7
1192.44 9
1192.52 11
1192.60 13
1192.68 14
1192.76 16
1192.84 18
1192.92 19
1192.99 20
1193.07 19
1193.15 18
1193.23 16
1193.31 14
1193.39 12
1193.47 10
1193.55 9
1193.63 8
1193.71 8
1193.79 9
1193.87 9
1193.95 10
1194.02 10
1194.10 11
1194.18 11
1194.26 12
1194.34 12
1194.42 13
1194.50 14
1194.58 14
1194.66 14
1194.74 14
1194.82 14
1194.90 13
1194.98 13
1195.05 13
1195.13 13
1195.21 13
1195.29 13
1195.37 13
1195.45 13
1195.53 13
1195.61 13
1195.69 13
1195.77 13
1195.85 13
1195.93 13
1196.01 14
1196.09 15
1196.16 15
1196.24 16
1196.32 15
1196.40 13
1196.48 11
1196.56 9
1196.64 7
1196.72 6
1196.80 6
1196.88 7
1196.96 9
1197.04 12
1197.12 15
1197.20 18
1197.27 19
1197.35 20
1197.43 21
1197.51 20
1197.59 19
1197.67 17
1197.75 16
1197.83 14
1197.91 12
1197.99 11
1198.07 10
1198.15 10
1198.23 11
1198.31 12
1198.39 13
1198.47 14
1198.54 15
1198.62 15
1198.70 16
1198.78 15
1198.86 15
1198.94 14
1199.02 13
1199.10 13
1199.18 12
1199.26 12
1199.34 11
1199.42 11
1199.50 11
1199.58 11
1199.66 11
1199.74 10
1199.81 9
1199.89 8
1199.97 8
1200.05 7
1200.13 7
1200.21 8
1200.29 9
1200.37 10
1200.45 11
1200.53 11
1200.61 13
1200.69 14
1200.77 16
1200.85 18
1200.93 21
1201.01 23
1201.09 24
1201.17 25
1201.24 24
1201.32 22
1201.40 20
1201.48 17
1201.56 15
1201.64 14
1201.72 13
1201.80 13
1201.88 14
1201.96 15
1202.04 16
1202.12 18
1202.20 18
1202.28 18
1202.36 18
1202.44 18
1202.52 18
1202.60 18
1202.68 19
1202.76 20
1202.83 22
1202.91 24
1202.99 25
1203.07 26
1203.15 27
1203.23 27
1203.31 27
1203.39 26
1203.47 24
1203.55 23
1203.63 21
1203.71 20
1203.79 18
1203.87 17
1203.95 16
1204.03 16
1204.11 16
1204.19 16
1204.27 17
1204.35 17
1204.43 18
1204.51 18
1204.58 18
1204.66 18
1204.74 18
1204.82 18
1204.90 19
1204.98 20
1205.06 20
1205.14 20
1205.22 20
1205.30 18
1205.38 16
1205.46 14
1205.54 12
1205.62 10
1205.70 8
1205.78 7
1205.86 6
1205.94 5
1206.02 5
1206.10 5
1206.18 6
1206.26 7
1206.34 9
1206.42 12
1206.50 14
1206.57 17
1206.65 19
1206.73 21
1206.81 23
1206.89 24
1206.97 25
1207.05 26
1207.13 28
1207.21 30
1207.29 32
1207.37 35
1207.45 39
1207.53 42
1207.61 46
1207.69 49
1207.77 51
1207.85 53
1207.93 53
1208.01 53
1208.09 51
1208.17 49
1208.25 46
1208.33 42
1208.41 39
1208.49 36
1208.57 33
1208.65 31
1208.73 29
1208.81 27
1208.89 26
1208.97 25
1209.05 26
1209.12 27
1209.20 29
1209.28 32
1209.36 34
1209.44 37
1209.52 38
1209.60 39
1209.68 39
1209.76 37
1209.84 35
1209.92 33
1210.00 31
1210.08 29
1210.16 28
1210.24 27
1210.32 26
1210.40 25
1210.48 24
1210.56 25
1210.64 26
1210.72 28
1210.80 30
1210.88 34
1210.96 38
1211.04 42
1211.12 45
1211.20 47
1211.28 47
1211.36 46
1211.44 44
1211.52 41
1211.60 38
1211.68 35
1211.76 32
1211.84 29
1211.92 26
1212.00 24
1212.08 22
1212.16 21
1212.24 21
1212.32 21
1212.40 22
1212.48 24
1212.56 25
1212.64 26
1212.72 26
1212.80 25
1212.87 23
1212.95 22
1213.03 19
1213.11 17
1213.19 15
1213.27 14
1213.35 13
1213.43 12
1213.51 12
1213.59 11
1213.67 11
1213.75 11
1213.83 10
1213.91 10
1213.99 10
1214.07 11
1214.15 11
1214.23 12
1214.31 13
1214.39 15
1214.47 16
1214.55 16
1214.63 17
1214.71 17
1214.79 16
1214.87 15
1214.95 14
1215.03 13
1215.11 11
1215.19 9
1215.27 8
1215.35 7
1215.43 6
1215.51 6
1215.59 6
1215.67 6
1215.75 6
1215.83 6
1215.91 5
1215.99 3
1216.07 2
1216.15 1
1216.23 0
1216.31 0
1216.39 0
1216.47 0
1216.55 0
1216.63 0
1216.71 0
1216.79 0
1216.87 0
1216.95 0
1217.03 0
1217.11 0
1217.19 1
1217.27 3
1217.35 5
1217.43 7
1217.51 8
1217.59 10
1217.67 11
1217.75 12
1217.83 12
1217.91 13
1217.99 13
1218.07 13
1218.15 14
1218.23 14
1218.31 13
1218.39 13
1218.47 13
1218.55 12
1218.63 12
1218.71 12
1218.79 13
1218.87 13
1218.95 13
1219.03 13
1219.11 13
1219.19 12
1219.27 10
1219.35 8
1219.43 6
1219.51 5
1219.59 3
1219.67 3
1219.75 2
1219.83 3
1219.91 3
1219.99 5
1220.07 6
1220.15 8
1220.23 9
1220.31 10
1220.39 11
1220.47 11
1220.55 11
1220.63 10
1220.71 9
1220.79 8
1220.87 7
1220.95 6
1221.03 5
1221.11 5
1221.19 4
1221.27 5
1221.35 6
1221.43 7
1221.51 9
1221.59 11
1221.67 13
1221.75 14
1221.83 15
1221.91 15
1221.99 14
1222.08 12
1222.16 9
1222.24 7
1222.32 4
1222.40 3
1222.48 2
1222.56 2
1222.64 3
1222.72 4
1222.80 6
1222.88 8
1222.96 9
1223.04 11
1223.12 11
1223.20 11
1223.28 10
1223.36 9
1223.44 8
1223.52 6
1223.60 4
1223.68 3
1223.76 2
1223.84 1
1223.92 1
1224.00 0
1224.08 0
1224.16 0
1224.24 0
1224.32 0
1224.40 0
1224.48 0
1224.56 0
1224.64 0
1224.72 2
1224.80 4
1224.88 6
1224.96 7
1225.04 8
1225.12 7
1225.20 7
1225.28 6
1225.36 4
1225.44 3
1225.52 2
1225.60 2
1225.68 1
1225.76 2
1225.85 2
1225.93 2
1226.01 2
1226.09 2
1226.17 2
1226.25 3
1226.33 4
1226.41 6
1226.49 10
1226.57 13
1226.65 17
1226.73 21
1226.81 24
1226.89 26
1226.97 27
1227.05 27
1227.13 26
1227.21 25
1227.29 24
1227.37 22
1227.45 21
1227.53 20
1227.61 19
1227.69 18
1227.77 17
1227.85 17
1227.93 16
1228.01 16
1228.09 16
1228.17 16
1228.25 17
1228.33 18
1228.42 20
1228.50 21
1228.58 22
1228.66 23
1228.74 24
1228.82 24
1228.90 24
1228.98 24
1229.06 25
1229.14 25
1229.22 27
1229.30 28
1229.38 28
1229.46 28
1229.54 28
1229.62 27
1229.70 26
1229.78 25
1229.86 24
1229.94 24
1230.02 25
1230.10 26
1230.18 28
1230.26 31
1230.34 34
1230.43 36
1230.51 39
1230.59 40
1230.67 41
1230.75 41
1230.83 39
1230.91 37
1230.99 34
1231.07 30
1231.15 25
1231.23 21
1231.31 17
1231.39 14
1231.47 12
1231.55 11
1231.63 11
1231.71 11
1231.79 11
1231.87 11
1231.95 9
1232.03 8
1232.11 6
1232.20 4
1232.28 4
1232.36 4
1232.44 6
1232.52 8
1232.60 10
1232.68 13
1232.76 16
1232.84 19
1232.92 21
1233.00 22
1233.08 23
1233.16 24
1233.24 23
1233.32 23
1233.40 22
1233.48 22
1233.56 21
1233.64 22
1233.72 22
1233.81 22
1233.89 22
1233.97 21
1234.05 19
1234.13 17
1234.21 14
1234.29 11
1234.37 9
1234.45 7
1234.53 8
1234.61 9
1234.69 11
1234.77 13
1234.85 15
1234.93 16
1235.01 16
1235.09 17
1235.17 17
1235.26 17
1235.34 18
1235.42 19
1235.50 20
1235.58 21
1235.66 21
1235.74 21
1235.82 21
1235.90 20
1235.98 20
1236.06 19
1236.14 19
1236.22 18
1236.30 17
1236.38 16
1236.46 15
1236.55 13
1236.63 11
1236.71 10
1236.79 8
1236.87 7
1236.95 6
1237.03 5
1237.11 4
1237.19 2
1237.27 1
1237.35 0
1237.43 0
1237.51 0
1237.59 0
1237.67 1
1237.75 3
1237.84 5
1237.92 7
1238.00 10
1238.08 12
1238.16 13
1238.24 14
1238.32 14
1238.40 14
1238.48 14
1238.56 14
1238.64 14
1238.72 15
1238.80 16
1238.88 17
1238.96 18
1239.05 19
1239.13 20
1239.21 21
1239.29 21
1239.37 21
1239.45 21
1239.53 20
1239.61 19
1239.69 17
1239.77 15
1239.85 13
1239.93 12
1240.01 12
1240.10 14
1240.18 16
1240.26 19
1240.34 22
1240.42 24
1240.50 25
1240.58 25
1240.66 24
1240.74 23
1240.82 22
1240.90 22
1240.98 21
1241.06 20
1241.14 18
1241.23 17
1241.31 16
1241.39 15
1241.47 14
1241.55 15
1241.63 16
1241.71 17
1241.79 20
1241.87 22
1241.95 24
1242.03 25
1242.11 25
1242.20 25
1242.28 24
1242.36 23
1242.44 22
1242.52 20
1242.60 19
1242.68 18
1242.76 17
1242.84 16
1242.92 15
1243.00 14
1243.08 13
1243.17 12
1243.25 12
1243.33 12
1243.41 12
1243.49 12
1243.57 13
1243.65 12
1243.73 12
1243.81 10
1243.89 7
1243.97 4
1244.05 1
1244.14 0
1244.22 0
1244.30 0
1244.38 0
1244.46 0
1244.54 0
1244.62 4
1244.70 8
1244.78 11
1244.86 14
1244.94 16
1245.03 18
1245.11 18
1245.19 19
1245.27 19
1245.35 20
1245.43 21
1245.51 22
1245.59 24
1245.67 26
1245.75 27
1245.83 28
1245.92 28
1246.00 27
1246.08 26
1246.16 24
1246.24 23
1246.32 22
1246.40 22
1246.48 21
1246.56 22
1246.64 22
1246.72 22
1246.81 22
1246.89 22
1246.97 22
1247.05 22
1247.13 21
1247.21 20
1247.29 19
1247.37 18
1247.45 17
1247.53 16
1247.62 16
1247.70 15
1247.78 14
1247.86 12
1247.94 11
1248.02 8
1248.10 6
1248.18 4
1248.26 3
1248.34 2
1248.43 3
1248.51 4
1248.59 6
1248.67 8
1248.75 10
1248.83 12
1248.91 13
1248.99 14
1249.07 14
1249.15 14
1249.24 14
1249.32 13
1249.40 13
1249.48 12
1249.56 12
1249.64 12
1249.72 12
1249.80 13
1249.88 15
1249.97 17
1250.05 19
1250.13 21
1250.21 22
1250.29 24
1250.37 24
1250.45 24
1250.53 24
1250.61 24
1250.69 24
1250.78 25
1250.86 26
1250.94 27
1251.02 29
1251.10 30
1251.18 31
1251.26 31
1251.34 31
1251.42 30
1251.51 29
1251.59 27
1251.67 26
1251.75 25
1251.83 24
1251.91 23
1251.99 24
1252.07 24
1252.15 25
1252.24 26
1252.32 26
1252.40 26
1252.48 26
1252.56 25
1252.64 24
1252.72 23
1252.80 22
1252.88 21
1252.97 20
1253.05 19
1253.13 17
1253.21 16
1253.29 14
1253.37 12
1253.45 11
1253.53 10
1253.62 11
1253.70 12
1253.78 13
1253.86 14
1253.94 16
1254.02 16
1254.10 17
1254.18 16
1254.27 16
1254.35 16
1254.43 16
1254.51 16
1254.59 17
1254.67 18
1254.75 19
1254.83 20
1254.91 21
1255.00 20
1255.08 19
1255.16 18
1255.24 15
1255.32 13
1255.40 11
1255.48 9
1255.56 8
1255.65 9
1255.73 10
1255.81 13
1255.89 16
1255.97 19
1256.05 21
1256.13 23
1256.21 24
1256.30 23
1256.38 22
1256.46 21
1256.54 19
1256.62 17
1256.70 16
1256.78 15
1256.86 13
1256.95 12
1257.03 10
1257.11 7
1257.19 5
1257.27 3
1257.35 2
1257.43 2
1257.52 3
1257.60 5
1257.68 8
1257.76 11
1257.84 13
1257.92 14
1258.00 15
1258.08 15
1258.17 15
1258.25 15
1258.33 16
1258.41 17
1258.49 19
1258.57 20
1258.65 21
1258.74 21
1258.82 21
1258.90 19
1258.98 16
1259.06 12
1259.14 8
1259.22 4
1259.30 0
1259.39 0
1259.47 0
1259.55 0
1259.63 0
1259.71 0
1259.79 0
1259.87 0
1259.96 0
1260.04 3
1260.12 6
1260.20 9
1260.28 11
1260.36 12
1260.44 12
1260.53 11
1260.61 9
1260.69 6
1260.77 4
1260.85 2
1260.93 0
1261.01 0
1261.10 0
1261.18 0
1261.26 0
1261.34 1
1261.42 3
1261.50 4
1261.58 5
1261.67 6
1261.75 6
1261.83 6
1261.91 6
1261.99 6
1262.07 6
1262.15 6
1262.24 7
1262.32 8
1262.40 8
1262.48 8
1262.56 8
1262.64 8
1262.72 8
1262.81 9
1262.89 10
1262.97 11
1263.05 12
1263.13 13
1263.21 14
1263.29 14
1263.38 15
1263.46 15
1263.54 15
1263.62 16
1263.70 16
1263.78 17
1263.87 17
1263.95 17
1264.03 16
1264.11 16
1264.19 16
1264.27 16
1264.35 18
1264.44 20
1264.52 23
1264.60 26
1264.68 29
1264.76 32
1264.84 35
1264.92 37
1265.01 38
1265.09 37
1265.17 36
1265.25 33
1265.33 30
1265.41 26
1265.50 22
1265.58 19
1265.66 17
1265.74 17
1265.82 17
1265.90 17
1265.99 18
1266.07 18
1266.15 18
1266.23 17
1266.31 14
1266.39 12
1266.47 9
1266.56 7
1266.64 6
1266.72 5
1266.80 4
1266.88 4
1266.96 5
1267.05 5
1267.13 5
1267.21 5
1267.29 5
1267.37 5
1267.45 5
1267.54 6
1267.62 7
1267.70 8
1267.78 10
1267.86 12
1267.94 15
1268.03 18
1268.11 23
1268.19 28
1268.27 34
1268.35 39
1268.43 43
1268.52 46
1268.60 48
1268.68 49
1268.76 48
1268.84 46
1268.92 43
1269.01 40
1269.09 36
1269.17 32
1269.25 29
1269.33 27
1269.41 26
1269.50 27
1269.58 30
1269.66 33
1269.74 37
1269.82 41
1269.90 44
1269.99 46
1270.07 47
1270.15 47
1270.23 47
1270.31 46
1270.39 44
1270.48 41
1270.56 38
1270.64 35
1270.72 32
1270.80 31
1270.88 29
1270.97 29
1271.05 29
1271.13 30
1271.21 31
1271.29 31
1271.38 30
1271.46 29
1271.54 27
1271.62 25
1271.70 24
1271.78 22
1271.87 22
1271.95 23
1272.03 24
1272.11 26
1272.19 27
1272.27 28
1272.36 27
1272.44 25
1272.52 22
1272.60 19
1272.68 16
1272.77 14
1272.85 14
1272.93 15
1273.01 17
1273.09 19
1273.17 21
1273.26 22
1273.34 22
1273.42 22
1273.50 21
1273.58 19
1273.67 18
1273.75 17
1273.83 16
1273.91 16
1273.99 17
1274.07 19
1274.16 21
1274.24 24
1274.32 27
1274.40 31
1274.48 35
1274.57 38
1274.65 40
1274.73 42
1274.81 44
1274.89 45
1274.97 47
1275.06 48
1275.14 49
1275.22 50
1275.30 49
1275.38 47
1275.47 44
1275.55 39
1275.63 34
1275.71 28
1275.79 22
1275.88 17
1275.96 13
1276.04 11
1276.12 10
1276.20 10
1276.29 11
1276.37 12
1276.45 14
1276.53 16
1276.61 18
1276.69 19
1276.78 20
1276.86 20
1276.94 20
1277.02 19
1277.10 19
1277.19 19
1277.27 19
1277.35 20
1277.43 22
1277.51 23
1277.60 24
1277.68 25
1277.76 25
1277.84 24
1277.92 24
1278.01 24
1278.09 24
1278.17 25
1278.25 26
1278.33 28
1278.42 29
1278.50 30
1278.58 30
1278.66 30
1278.74 29
1278.83 28
1278.91 26
1278.99 24
1279.07 22
1279.15 19
1279.24 18
1279.32 16
1279.40 15
1279.48 14
1279.56 15
1279.65 15
1279.73 16
1279.81 17
1279.89 18
1279.97 19
1280.06 20
1280.14 22
1280.22 23
1280.30 25
1280.38 27
1280.47 29
1280.55 30
1280.63 29
1280.71 27
1280.79 24
1280.88 19
1280.96 15
1281.04 11
1281.12 7
1281.20 6
1281.29 5
1281.37 7
1281.45 9
1281.53 13
1281.61 16
1281.70 18
1281.78 20
1281.86 21
1281.94 21
1282.03 21
1282.11 21
1282.19 20
1282.27 21
1282.35 21
1282.44 22
1282.52 22
1282.60 20
1282.68 19
1282.76 16
1282.85 14
1282.93 12
1283.01 12
1283.09 14
1283.17 16
1283.26 21
1283.34 25
1283.42 31
1283.50 35
1283.59 39
1283.67 42
1283.75 44
1283.83 44
1283.91 42
1284.00 39
1284.08 34
1284.16 30
1284.24 24
1284.32 20
1284.41 16
1284.49 13
1284.57 13
1284.65 14
1284.74 16
1284.82 20
1284.90 24
1284.98 28
1285.06 32
1285.15 34
1285.23 34
1285.31 33
1285.39 31
1285.48 28
1285.56 25
1285.64 21
1285.72 19
1285.80 17
1285.89 16
1285.97 16
1286.05 16
1286.13 17
1286.22 18
1286.30 19
1286.38 20
1286.46 21
1286.54 21
1286.63 21
1286.71 20
1286.79 19
1286.87 18
1286.96 17
1287.04 16
1287.12 16
1287.20 15
1287.28 15
1287.37 15
1287.45 15
1287.53 16
1287.61 17
1287.70 18
1287.78 20
1287.86 23
1287.94 26
1288.03 29
1288.11 31
1288.19 31
1288.27 31
1288.35 29
1288.44 27
1288.52 25
1288.60 23
1288.68 22
1288.77 21
1288.85 20
1288.93 19
1289.01 19
1289.10 18
1289.18 18
1289.26 18
1289.34 18
1289.42 19
1289.51 21
1289.59 22
1289.67 23
1289.75 23
1289.84 23
1289.92 21
1290.00 19
1290.08 17
1290.17 14
1290.25 12
1290.33 10
1290.41 8
1290.49 5
1290.58 2
1290.66 0
1290.74 0
1290.82 0
1290.91 0
1290.99 0
1291.07 0
1291.15 0
1291.24 0
1291.32 1
1291.40 4
1291.48 6
1291.57 8
1291.65 9
1291.73 10
1291.81 10
1291.90 10
1291.98 10
1292.06 10
1292.14 10
1292.23 11
1292.31 12
1292.39 14
1292.47 16
1292.55 19
1292.64 21
1292.72 24
1292.80 26
1292.88 27
1292.97 27
1293.05 27
1293.13 27
1293.21 26
1293.30 26
1293.38 27
1293.46 28
1293.54 29
1293.63 31
1293.71 33
1293.79 34
1293.87 35
1293.96 36
1294.04 36
1294.12 35
1294.20 35
1294.29 35
1294.37 36
1294.45 38
1294.53 41
1294.62 44
1294.70 47
1294.78 49
1294.86 49
1294.95 49
1295.03 46
1295.11 42
1295.19 38
1295.28 34
1295.36 30
1295.44 26
1295.52 23
1295.61 22
1295.69 21
1295.77 22
1295.85 25
1295.94 28
1296.02 32
1296.10 37
1296.18 42
1296.27 47
1296.35 52
1296.43 56
1296.51 59
1296.60 61
1296.68 62
1296.76 62
1296.84 61
1296.93 59
1297.01 57
1297.09 54
1297.18 52
1297.26 50
1297.34 49
1297.42 49
1297.51 49
1297.59 48
1297.67 48
1297.75 47
1297.84 46
1297.92 45
1298.00 45
1298.08 44
1298.17 44
1298.25 44
1298.33 44
1298.41 43
1298.50 41
1298.58 39
1298.66 37
1298.74 35
1298.83 34
1298.91 33
1298.99 32
1299.08 32
1299.16 32
1299.24 32
1299.32 32
1299.41 32
1299.49 32
1299.57 32
1299.65 33
1299.74 33
1299.82 35
1299.90 37
1299.98 40
1300.07 43
1300.15 45
1300.23 47
1300.31 48
1300.40 49
1300.48 48
1300.56 47
1300.65 47
1300.73 47
1300.81 47
1300.89 48
1300.98 49
1301.06 51
1301.14 52
1301.22 53
1301.31 53
1301.39 52
1301.47 52
1301.56 50
1301.64 48
1301.72 46
1301.80 43
1301.89 40
1301.97 38
1302.05 36
1302.13 34
1302.22 33
1302.30 32
1302.38 32
1302.47 31
1302.55 29
1302.63 27
1302.71 25
1302.80 23
1302.88 22
1302.96 22
1303.04 22
1303.13 24
1303.21 25
1303.29 27
1303.38 29
1303.46 30
1303.54 31
1303.62 32
1303.71 33
1303.79 33
1303.87 32
1303.96 32
1304.04 31
1304.12 29
1304.20 27
1304.29 26
1304.37 24
1304.45 23
1304.53 23
1304.62 23
1304.70 25
1304.78 27
1304.87 30
1304.95 32
1305.03 35
1305.11 36
1305.20 36
1305.28 35
1305.36 34
1305.45 32
1305.53 30
1305.61 28
1305.69 27
1305.78 25
1305.86 24
1305.94 23
1306.03 22
1306.11 22
1306.19 22
1306.27 24
1306.36 27
1306.44 31
1306.52 35
1306.61 38
1306.69 40
1306.77 41
1306.85 41
1306.94 39
1307.02 36
1307.10 34
1307.19 32
1307.27 30
1307.35 30
1307.43 30
1307.52 30
1307.60 31
1307.68 32
1307.77 32
1307.85 32
1307.93 31
1308.02 30
1308.10 28
1308.18 27
1308.26 26
1308.35 25
1308.43 25
1308.51 25
1308.60 27
1308.68 29
1308.76 31
1308.84 32
1308.93 33
1309.01 32
1309.09 31
1309.18 30
1309.26 28
1309.34 26
1309.43 25
1309.51 23
1309.59 22
1309.67 21
1309.76 20
1309.84 19
1309.92 20
1310.01 21
1310.09 23
1310.17 27
1310.26 31
1310.34 35
1310.42 39
1310.50 42
1310.59 43
1310.67 42
1310.75 39
1310.84 34
1310.92 29
1311.00 24
1311.09 21
1311.17 19
1311.25 19
1311.33 21
1311.42 24
1311.50 28
1311.58 31
1311.67 35
1311.75 38
1311.83 40
1311.92 43
1312.00 45
1312.08 48
1312.16 50
1312.25 52
1312.33 54
1312.41 55
1312.50 56
1312.58 56
1312.66 54
1312.75 53
1312.83 50
1312.91 48
1313.00 46
1313.08 45
1313.16 45
1313.24 46
1313.33 48
1313.41 51
1313.49 54
1313.58 58
1313.66 60
1313.74 62
1313.83 62
1313.91 60
1313.99 57
1314.08 53
1314.16 48
1314.24 43
1314.33 38
1314.41 34
1314.49 31
1314.57 30
1314.66 30
1314.74 32
1314.82 33
1314.91 35
1314.99 37
1315.07 39
1315.16 41
1315.24 42
1315.32 43
1315.41 44
1315.49 45
1315.57 45
1315.66 44
1315.74 44
1315.82 42
1315.90 41
1315.99 39
1316.07 37
1316.15 34
1316.24 32
1316.32 29
1316.40 27
1316.49 25
1316.57 23
1316.65 22
1316.74 21
1316.82 20
1316.90 20
1316.99 20
1317.07 20
1317.15 21
1317.24 23
1317.32 26
1317.40 29
1317.49 31
1317.57 33
1317.65 35
1317.74 36
1317.82 36
1317.90 35
1317.98 35
1318.07 34
1318.15 35
1318.23 36
1318.32 38
1318.40 42
1318.48 46
1318.57 50
1318.65 54
1318.73 57
1318.82 58
1318.90 58
1318.98 57
1319.07 56
1319.15 54
1319.23 52
1319.32 51
1319.40 49
1319.48 47
1319.57 45
1319.65 42
1319.73 39
1319.82 36
1319.90 33
1319.98 30
1320.07 28
1320.15 27
1320.23 26
1320.32 26
1320.40 26
1320.48 27
1320.57 28
1320.65 29
1320.73 30
1320.82 32
1320.90 33
1320.98 34
1321.07 35
1321.15 36
1321.23 37
1321.32 39
1321.40 41
1321.48 45
1321.57 49
1321.65 52
1321.73 56
1321.82 59
1321.90 61
1321.98 62
1322.07 62
1322.15 62
1322.23 61
1322.32 60
1322.40 60
1322.48 60
1322.57 59
1322.65 59
1322.73 57
1322.82 55
1322.90 52
1322.98 48
1323.07 44
1323.15 41
1323.23 39
1323.32 38
1323.40 38
1323.48 39
1323.57 41
1323.65 43
1323.73 47
1323.82 51
1323.90 56
1323.98 60
1324.07 64
1324.15 66
1324.24 66
1324.32 65
1324.40 62
1324.49 58
1324.57 54
1324.65 50
1324.74 47
1324.82 44
1324.90 42
1324.99 40
1325.07 38
1325.15 35
1325.24 33
1325.32 32
1325.40 31
1325.49 30
1325.57 31
1325.65 32
1325.74 33
1325.82 35
1325.90 36
1325.99 37
1326.07 36
1326.15 36
1326.24 34
1326.32 32
1326.41 30
1326.49 27
1326.57 25
1326.66 22
1326.74 21
1326.82 19
1326.91 19
1326.99 19
1327.07 19
1327.16 20
1327.24 21
1327.32 22
1327.41 23
1327.49 23
1327.57 24
1327.66 24
1327.74 25
1327.83 26
1327.91 26
1327.99 26
1328.08 25
1328.16 23
1328.24 21
1328.33 18
1328.41 16
1328.49 13
1328.58 11
1328.66 11
1328.74 11
1328.83 13
1328.91 16
1329.00 20
1329.08 25
1329.16 31
1329.25 37
1329.33 43
1329.41 50
1329.50 56
1329.58 61
1329.66 64
1329.75 64
1329.83 63
1329.91 59
1330.00 53
1330.08 47
1330.17 41
1330.25 36
1330.33 32
1330.42 30
1330.50 31
1330.58 32
1330.67 34
1330.75 37
1330.83 38
1330.92 38
1331.00 37
1331.09 33
1331.17 29
1331.25 24
1331.34 19
1331.42 14
1331.50 10
1331.59 6
1331.67 4
1331.75 3
1331.84 3
1331.92 2
1332.01 2
1332.09 1
1332.17 0
1332.26 0
1332.34 0
1332.42 0
1332.51 0
1332.59 0
1332.68 0
1332.76 0
1332.84 1
1332.93 3
1333.01 6
1333.09 10
1333.18 13
1333.26 17
1333.35 20
1333.43 23
1333.51 25
1333.60 26
1333.68 28
1333.76 30
1333.85 33
1333.93 36
1334.02 41
1334.10 46
1334.18 50
1334.27 55
1334.35 59
1334.43 61
1334.52 63
1334.60 63
1334.69 63
1334.77 63
1334.85 62
1334.94 61
1335.02 59
1335.10 56
1335.19 53
1335.27 48
1335.36 44
1335.44 39
1335.52 36
1335.61 33
1335.69 33
1335.77 33
1335.86 35
1335.94 36
1336.03 38
1336.11 38
1336.19 39
1336.28 39
1336.36 39
1336.44 40
1336.53 42
1336.61 45
1336.70 48
1336.78 52
1336.86 55
1336.95 57
1337.03 58
1337.12 58
1337.20 57
1337.28 56
1337.37 56
1337.45 55
1337.53 56
1337.62 56
1337.70 56
1337.79 57
1337.87 57
1337.95 56
1338.04 56
1338.12 56
1338.21 56
1338.29 57
1338.37 59
1338.46 61
1338.54 65
1338.62 69
1338.71 72
1338.79 76
1338.88 78
1338.96 80
1339.04 80
1339.13 80
1339.21 79
1339.30 77
1339.38 76
1339.46 74
1339.55 74
1339.63 74
1339.72 74
1339.80 74
1339.88 72
1339.97 70
1340.05 66
1340.14 62
1340.22 57
1340.30 53
1340.39 49
1340.47 46
1340.55 44
1340.64 41
1340.72 39
1340.81 36
1340.89 34
1340.97 32
1341.06 31
1341.14 33
1341.23 37
1341.31 42
1341.39 49
1341.48 56
1341.56 62
1341.65 66
1341.73 69
1341.81 69
1341.90 67
1341.98 64
1342.07 61
1342.15 59
1342.23 57
1342.32 56
1342.40 56
1342.49 56
1342.57 56
1342.65 57
1342.74 57
1342.82 58
1342.91 60
1342.99 62
1343.07 64
1343.16 66
1343.24 67
1343.33 68
1343.41 67
1343.49 65
1343.58 63
1343.66 61
1343.75 59
1343.83 58
1343.91 57
1344.00 57
1344.08 56
1344.17 55
1344.25 53
1344.34 50
1344.42 46
1344.50 42
1344.59 39
1344.67 35
1344.76 32
1344.84 28
1344.92 26
1345.01 23
1345.09 21
1345.18 19
1345.26 18
1345.34 17
1345.43 17
1345.51 17
1345.60 17
1345.68 18
1345.76 18
1345.85 19
1345.93 20
1346.02 21
1346.10 23
1346.19 25
1346.27 27
1346.35 29
1346.44 30
1346.52 32
1346.61 32
1346.69 31
1346.77 29
1346.86 27
1346.94 24
1347.03 21
1347.11 19
1347.19 17
1347.28 16
1347.36 14
1347.45 12
1347.53 9
1347.62 6
1347.70 3
1347.78 1
1347.87 0
1347.95 1
1348.04 4
1348.12 8
1348.21 14
1348.29 20
1348.37 25
1348.46 29
1348.54 31
1348.63 32
1348.71 31
1348.79 30
1348.88 29
1348.96 28
1349.05 27
1349.13 27
1349.22 28
1349.30 29
1349.38 30
1349.47 32
1349.55 34
1349.64 37
1349.72 39
1349.81 41
1349.89 43
1349.97 44
1350.06 44
1350.14 43
1350.23 41
1350.31 39
1350.39 36
1350.48 33
1350.56 31
1350.65 28
1350.73 27
1350.82 26
1350.90 26
1350.98 27
1351.07 29
1351.15 32
1351.24 35
1351.32 40
1351.41 44
1351.49 48
1351.57 51
1351.66 54
1351.74 56
1351.83 58
1351.91 59
1352.00 61
1352.08 62
1352.16 64
1352.25 66
1352.33 67
1352.42 67
1352.50 66
1352.59 64
1352.67 60
1352.75 55
1352.84 50
1352.92 44
1353.01 38
1353.09 32
1353.18 26
1353.26 21
1353.35 17
1353.43 14
1353.51 12
1353.60 10
1353.68 10
1353.77 9
1353.85 9
1353.94 9
1354.02 10
1354.10 11
1354.19 13
1354.27 15
1354.36 17
1354.44 20
1354.53 23
1354.61 27
1354.70 31
1354.78 35
1354.86 40
1354.95 46
1355.03 53
1355.12 59
1355.20 66
1355.29 71
1355.37 74
1355.45 75
1355.54 75
1355.62 73
1355.71 70
1355.79 67
1355.88 65
1355.96 63
1356.05 61
1356.13 61
1356.21 60
1356.30 60
1356.38 60
1356.47 61
1356.55 61
1356.64 61
1356.72 62
1356.81 62
1356.89 61
1356.97 60
1357.06 58
1357.14 55
1357.23 51
1357.31 48
1357.40 46
1357.48 44
1357.57 43
1357.65 43
1357.73 44
1357.82 46
1357.90 48
1357.99 51
1358.07 54
1358.16 56
1358.24 58
1358.33 59
1358.41 59
1358.50 57
1358.58 55
1358.66 53
1358.75 50
1358.83 47
1358.92 45
1359.00 44
1359.09 43
1359.17 43
1359.26 45
1359.34 48
1359.43 52
1359.51 57
1359.59 62
1359.68 65
1359.76 66
1359.85 65
1359.93 61
1360.02 57
1360.10 52
1360.19 48
1360.27 45
1360.36 45
1360.44 46
1360.52 48
1360.61 51
1360.69 54
1360.78 56
1360.86 58
1360.95 59
1361.03 60
1361.12 60
1361.20 61
1361.29 61
1361.37 62
1361.45 62
1361.54 62
1361.62 62
1361.71 62
1361.79 62
1361.88 63
1361.96 63
1362.05 62
1362.13 61
1362.22 59
1362.30 57
1362.39 54
1362.47 51
1362.55 48
1362.64 46
1362.72 45
1362.81 43
1362.89 41
1362.98 38
1363.06 35
1363.15 32
1363.23 28
1363.32 25
1363.40 24
1363.49 23
1363.57 24
1363.66 26
1363.74 28
1363.82 31
1363.91 34
1363.99 37
1364.08 40
1364.16 41
1364.25 42
1364.33 43
1364.42 43
1364.50 43
1364.59 43
1364.67 44
1364.76 46
1364.84 48
1364.93 50
1365.01 52
1365.09 53
1365.18 53
1365.26 53
1365.35 52
1365.43 51
1365.52 50
1365.60 48
1365.69 46
1365.77 44
1365.86 41
1365.94 39
1366.03 37
1366.11 37
1366.20 38
1366.28 41
1366.37 45
1366.45 49
1366.54 52
1366.62 55
1366.70 57
1366.79 58
1366.87 59
1366.96 59
1367.04 59
1367.13 58
1367.21 56
1367.30 53
1367.38 49
1367.47 45
1367.55 40
1367.64 35
1367.72 32
1367.81 29
1367.89 28
1367.98 27
1368.06 28
1368.15 28
1368.23 27
1368.32 26
1368.40 25
1368.49 23
1368.57 21
1368.66 20
1368.74 21
1368.82 22
1368.91 24
1368.99 27
1369.08 29
1369.16 31
1369.25 31
1369.33 30
1369.42 29
1369.50 27
1369.59 25
1369.67 23
1369.76 20
1369.84 17
1369.93 13
1370.01 10
1370.10 7
1370.18 4
1370.27 2
1370.35 1
1370.44 0
1370.52 1
1370.61 2
1370.69 4
1370.78 8
1370.86 13
1370.95 20
1371.03 28
1371.12 35
1371.20 43
1371.29 49
1371.37 53
1371.46 57
1371.54 58
1371.63 59
1371.71 58
1371.80 56
1371.88 53
1371.97 50
1372.05 46
1372.14 42
1372.22 39
1372.30 37
1372.39 37
1372.47 39
1372.56 41
1372.64 44
1372.73 47
1372.81 49
1372.90 51
1372.98 52
1373.07 52
1373.15 53
1373.24 53
1373.32 53
1373.41 53
1373.49 53
1373.58 53
1373.66 53
1373.75 54
1373.83 56
1373.92 59
1374.00 63
1374.09 67
1374.17 71
1374.26 76
1374.34 81
1374.43 86
1374.51 91
1374.60 95
1374.68 98
1374.77 99
1374.85 97
1374.94 94
1375.02 89
1375.11 82
1375.19 75
1375.28 67
1375.36 59
1375.45 53
1375.53 48
1375.62 44
1375.70 43
1375.79 44
1375.87 46
1375.96 49
1376.04 52
1376.13 55
1376.21 58
1376.30 59
1376.38 60
1376.47 60
1376.55 59
1376.64 58
1376.73 57
1376.81 56
1376.90 55
1376.98 55
1377.07 55
1377.15 55
1377.24 55
1377.32 54
1377.41 53
1377.49 52
1377.58 51
1377.66 50
1377.75 49
1377.83 49
1377.92 50
1378.00 51
1378.09 52
1378.17 54
1378.26 54
1378.34 53
1378.43 52
1378.51 50
1378.60 49
1378.68 48
1378.77 48
1378.85 50
1378.94 52
1379.02 54
1379.11 56
1379.19 56
1379.28 54
1379.36 51
1379.45 48
1379.53 44
1379.62 40
1379.70 37
1379.79 34
1379.87 31
1379.96 28
1380.04 26
1380.13 23
1380.22 21
1380.30 20
1380.39 20
1380.47 21
1380.56 23
1380.64 27
1380.73 31
1380.81 36
1380.90 39
1380.98 41
1381.07 42
1381.15 40
1381.24 37
1381.32 33
1381.41 28
1381.49 22
1381.58 17
1381.66 12
1381.75 9
1381.83 5
1381.92 3
1382.00 1
1382.09 0
1382.18 0
1382.26 0
1382.35 0
1382.43 0
1382.52 0
1382.60 0
1382.69 0
1382.77 0
1382.86 1
1382.94 3
1383.03 5
1383.11 8
1383.20 11
1383.28 15
1383.37 18
1383.45 21
1383.54 23
1383.62 25
1383.71 26
1383.80 26
1383.88 28
1383.97 29
1384.05 32
1384.14 35
1384.22 38
1384.31 41
1384.39 43
1384.48 43
1384.56 42
1384.65 40
1384.73 38
1384.82 37
1384.90 36
1384.99 36
1385.07 36
1385.16 36
1385.25 36
1385.33 34
1385.42 32
1385.50 29
1385.59 27
1385.67 25
1385.76 23
1385.84 22
1385.93 21
1386.01 20
1386.10 18
1386.18 16
1386.27 14
1386.35 12
1386.44 12
1386.53 12
1386.61 13
1386.70 15
1386.78 17
1386.87 18
1386.95 20
1387.04 20
1387.12 21
1387.21 21
1387.29 22
1387.38 23
1387.47 24
1387.55 24
1387.64 25
1387.72 24
1387.81 23
1387.89 22
1387.98 20
1388.06 18
1388.15 17
1388.23 16
1388.32 15
1388.40 15
1388.49 15
1388.58 16
1388.66 17
1388.75 19
1388.83 23
1388.92 27
1389.00 31
1389.09 35
1389.17 37
1389.26 39
1389.34 39
1389.43 37
1389.52 36
1389.60 34
1389.69 33
1389.77 32
1389.86 32
1389.94 33
1390.03 33
1390.11 33
1390.20 32
1390.28 32
1390.37 32
1390.46 32
1390.54 32
1390.63 32
1390.71 32
1390.80 31
1390.88 30
1390.97 29
1391.05 27
1391.14 26
1391.23 26
1391.31 26
1391.40 27
1391.48 28
1391.57 30
1391.65 30
1391.74 30
1391.82 29
1391.91 28
1392.00 26
1392.08 25
1392.17 24
1392.25 24
1392.34 25
1392.42 27
1392.51 30
1392.59 34
1392.68 37
1392.77 40
1392.85 42
1392.94 42
1393.02 40
1393.11 37
1393.19 32
1393.28 27
1393.36 22
1393.45 18
1393.54 15
1393.62 14
1393.71 14
1393.79 15
1393.88 17
1393.96 17
1394.05 17
1394.13 15
1394.22 13
1394.31 10
1394.39 8
1394.48 7
1394.56 8
1394.65 9
1394.73 12
1394.82 15
1394.91 17
1394.99 18
1395.08 18
1395.16 17
1395.25 16
1395.33 15
1395.42 15
1395.50 17
1395.59 21
1395.68 25
1395.76 29
1395.85 32
1395.93 34
1396.02 33
1396.10 32
1396.19 30
1396.28 28
1396.36 27
1396.45 27
1396.53 28
1396.62 29
1396.70 29
1396.79 29
1396.88 26
1396.96 23
1397.05 20
1397.13 17
1397.22 16
1397.30 16
1397.39 17
1397.48 19
1397.56 21
1397.65 22
1397.73 22
1397.82 22
1397.90 22
1397.99 23
1398.08 24
1398.16 25
1398.25 27
1398.33 28
1398.42 28
1398.50 26
1398.59 23
1398.68 19
1398.76 15
1398.85 11
1398.93 7
1399.02 5
1399.10 5
1399.19 6
1399.28 8
1399.36 11
1399.45 14
1399.53 16
1399.62 17
1399.70 17
1399.79 15
1399.88 13
1399.96 10
1400.05 6
1400.13 3
1400.22 1
1400.31 0
1400.39 0
1400.48 3
1400.56 6
1400.65 9
1400.73 12
1400.82 14
1400.91 16
1400.99 16
1401.08 16
1401.16 15
1401.25 13
1401.33 11
1401.42 8
1401.51 6
1401.59 3
1401.68 2
1401.76 1
1401.85 1
1401.94 2
1402.02 4
1402.11 5
1402.19 6
1402.28 7
1402.36 7
1402.45 7
1402.54 6
1402.62 5
1402.71 2
1402.79 0
1402.88 0
1402.97 0
1403.05 0
1403.14 0
1403.22 0
1403.31 0
1403.40 1
1403.48 5
1403.57 10
1403.65 15
1403.74 20
1403.82 24
1403.91 30
1404.00 35
1404.08 41
1404.17 46
1404.25 50
1404.34 51
1404.43 51
1404.51 48
1404.60 44
1404.68 38
1404.77 31
1404.86 25
1404.94 18
1405.03 13
1405.11 10
1405.20 7
1405.29 7
1405.37 9
1405.46 11
1405.54 14
1405.63 18
1405.72 20
1405.80 22
1405.89 23
1405.97 23
1406.06 23
1406.15 24
1406.23 25
1406.32 28
1406.40 31
1406.49 35
1406.58 39
1406.66 41
1406.75 42
1406.83 42
1406.92 40
1407.01 37
1407.09 34
1407.18 31
1407.26 30
1407.35 29
1407.44 29
1407.52 28
1407.61 27
1407.69 26
1407.78 24
1407.87 22
1407.95 20
1408.04 19
1408.12 17
1408.21 16
1408.30 15
1408.38 15
1408.47 13
1408.55 12
1408.64 11
1408.73 10
1408.81 9
1408.90 8
1408.98 6
1409.07 4
1409.16 2
1409.24 0
1409.33 0
1409.41 0
1409.50 0
1409.59 0
1409.67 0
1409.76 0
1409.84 0
1409.93 0
1410.02 0
1410.10 2
1410.19 4
1410.28 7
1410.36 9
1410.45 10
1410.53 10
1410.62 9
1410.71 7
1410.79 4
1410.88 2
1410.96 1
1411.05 0
1411.14 0
1411.22 2
1411.31 3
1411.39 5
1411.48 7
1411.57 9
1411.65 11
1411.74 13
1411.83 14
1411.91 15
1412.00 16
1412.08 15
1412.17 15
1412.26 14
1412.34 14
1412.43 14
1412.51 15
1412.60 17
1412.69 19
1412.77 22
1412.86 23
1412.95 24
1413.03 24
1413.12 23
1413.20 20
1413.29 17
1413.38 14
1413.46 10
1413.55 5
1413.64 1
1413.72 0
1413.81 0
1413.89 0
1413.98 0
1414.07 0
1414.15 0
1414.24 1
1414.32 6
1414.41 10
1414.50 14
1414.58 17
1414.67 18
1414.76 19
1414.84 19
1414.93 18
1415.01 18
1415.10 18
1415.19 18
1415.27 18
1415.36 18
1415.45 18
1415.53 18
1415.62 18
1415.70 17
1415.79 18
1415.88 18
1415.96 18
1416.05 18
1416.14 17
1416.22 16
1416.31 15
1416.40 14
1416.48 14
1416.57 15
1416.65 17
1416.74 21
1416.83 26
1416.91 32
1417.00 38
1417.09 44
1417.17 48
1417.26 50
1417.34 51
1417.43 49
1417.52 46
1417.60 42
1417.69 38
1417.78 34
1417.86 30
1417.95 27
1418.04 23
1418.12 21
1418.21 18
1418.29 17
1418.38 15
1418.47 15
1418.55 16
1418.64 19
1418.73 22
1418.81 26
1418.90 30
1418.98 34
1419.07 36
1419.16 37
1419.24 36
1419.33 33
1419.42 29
1419.50 26
1419.59 24
1419.68 23
1419.76 24
1419.85 26
1419.94 29
1420.02 32
1420.11 34
1420.19 35
1420.28 35
1420.37 35
1420.45 34
1420.54 34
1420.63 33
1420.71 32
1420.80 29
1420.89 24
1420.97 19
1421.06 12
1421.14 6
1421.23 2
1421.32 0
1421.40 0
1421.49 1
1421.58 6
1421.66 11
1421.75 16
1421.84 20
1421.92 22
1422.01 22
1422.10 20
1422.18 17
1422.27 14
1422.36 11
1422.44 10
1422.53 11
1422.61 13
1422.70 16
1422.79 19
1422.87 22
1422.96 25
1423.05 26
1423.13 26
1423.22 26
1423.31 25
1423.39 24
1423.48 23
1423.57 21
1423.65 20
1423.74 19
1423.83 18
1423.91 18
1424.00 17
1424.09 16
1424.17 16
1424.26 15
1424.34 13
1424.43 11
1424.52 7
1424.60 3
1424.69 0
1424.78 0
1424.86 0
1424.95 0
1425.04 0
1425.12 0
1425.21 0
1425.30 0
1425.38 3
1425.47 4
1425.56 5
1425.64 5
1425.73 6
1425.82 7
1425.90 10
1425.99 13
1426.08 18
1426.16 23
1426.25 28
1426.34 33
1426.42 36
1426.51 38
1426.60 38
1426.68 37
1426.77 35
1426.86 34
1426.94 33
1427.03 32
1427.12 31
1427.20 30
1427.29 29
1427.38 27
1427.46 26
1427.55 24
1427.63 22
1427.72 21
1427.81 20
1427.89 20
1427.98 21
1428.07 23
1428.15 25
1428.24 26
1428.33 27
1428.41 28
1428.50 27
1428.59 26
1428.67 25
1428.76 24
1428.85 24
1428.93 24
1429.02 25
1429.11 26
1429.19 27
1429.28 28
1429.37 29
1429.45 29
1429.54 30
1429.63 30
1429.71 30
1429.80 31
1429.89 31
1429.97 33
1430.06 35
1430.15 38
1430.23 40
1430.32 43
1430.41 45
1430.50 47
1430.58 47
1430.67 47
1430.76 45
1430.84 43
1430.93 41
1431.02 37
1431.10 34
1431.19 31
1431.28 29
1431.36 27
1431.45 26
1431.54 25
1431.62 25
1431.71 26
1431.80 26
1431.88 26
1431.97 26
1432.06 27
1432.14 29
1432.23 32
1432.32 37
1432.40 44
1432.49 52
1432.58 60
1432.66 68
1432.75 75
1432.84 81
1432.92 84
1433.01 86
1433.10 86
1433.18 86
1433.27 85
1433.36 84
1433.45 83
1433.53 83
1433.62 82
1433.71 81
1433.79 81
1433.88 81
1433.97 82
1434.05 83
1434.14 85
1434.23 88
1434.31 92
1434.40 95
1434.49 99
1434.57 101
1434.66 102
1434.75 102
1434.83 99
1434.92 96
1435.01 92
1435.09 90
1435.18 89
1435.27 90
1435.36 92
1435.44 95
1435.53 98
1435.62 100
1435.70 100
1435.79 98
1435.88 94
1435.96 91
1436.05 88
1436.14 86
1436.22 86
1436.31 87
1436.40 89
1436.48 92
1436.57 94
1436.66 95
1436.75 95
1436.83 94
1436.92 91
1437.01 88
1437.09 84
1437.18 80
1437.27 77
1437.35 73
1437.44 68
1437.53 63
1437.61 57
1437.70 51
1437.79 45
1437.88 39
1437.96 33
1438.05 29
1438.14 24
1438.22 21
1438.31 18
1438.40 16
1438.48 14
1438.57 12
1438.66 11
1438.75 10
1438.83 10
1438.92 10
1439.01 10
1439.09 10
1439.18 9
1439.27 9
1439.35 8
1439.44 8
1439.53 8
1439.61 10
1439.70 11
1439.79 14
1439.88 16
1439.96 17
1440.05 17
1440.14 16
1440.22 14
1440.31 11
1440.40 9
1440.48 8
1440.57 8
1440.66 10
1440.75 13
1440.83 17
1440.92 21
1441.01 25
1441.09 29
1441.18 32
1441.27 33
1441.36 34
1441.44 34
1441.53 33
1441.62 32
1441.70 30
1441.79 29
1441.88 27
1441.96 25
1442.05 22
1442.14 20
1442.23 19
1442.31 18
1442.40 19
1442.49 21
1442.57 25
1442.66 29
1442.75 34
1442.84 38
1442.92 41
1443.01 41
1443.10 39
1443.18 34
1443.27 27
1443.36 19
1443.45 11
1443.53 4
1443.62 0
1443.71 0
1443.79 0
1443.88 0
1443.97 0
1444.05 0
1444.14 0
1444.23 0
1444.32 2
1444.40 5
1444.49 7
1444.58 8
1444.66 9
1444.75 9
1444.84 9
1444.93 10
1445.01 10
1445.10 11
1445.19 13
1445.28 15
1445.36 18
1445.45 19
1445.54 20
1445.62 20
1445.71 19
1445.80 16
1445.89 13
1445.97 9
1446.06 7
1446.15 5
1446.23 4
1446.32 4
1446.41 5
1446.50 7
1446.58 9
1446.67 11
1446.76 15
1446.84 19
1446.93 23
1447.02 26
1447.11 29
1447.19 31
1447.28 32
1447.37 33
1447.45 33
1447.54 34
1447.63 35
1447.72 37
1447.80 40
1447.89 43
1447.98 46
1448.07 49
1448.15 52
1448.24 53
1448.33 54
1448.41 53
1448.50 53
1448.59 51
1448.68 51
1448.76 51
1448.85 51
1448.94 52
1449.03 52
1449.11 51
1449.20 49
1449.29 46
1449.37 40
1449.46 34
1449.55 28
1449.64 23
1449.72 20
1449.81 20
1449.90 23
1449.99 28
1450.07 34
1450.16 41
1450.25 47
1450.33 52
1450.42 54
1450.51 55
1450.60 54
1450.68 53
1450.77 52
1450.86 52
1450.95 53
1451.03 55
1451.12 57
1451.21 60
1451.30 63
1451.38 66
1451.47 68
1451.56 70
1451.65 71
1451.73 72
1451.82 73
1451.91 74
1451.99 74
1452.08 74
1452.17 73
1452.26 71
1452.34 69
1452.43 66
1452.52 62
1452.61 57
1452.69 51
1452.78 44
1452.87 37
1452.96 31
1453.04 25
1453.13 20
1453.22 17
1453.31 16
1453.39 15
1453.48 16
1453.57 16
1453.65 16
1453.74 17
1453.83 18
1453.92 18
1454.00 19
1454.09 20
1454.18 21
1454.27 22
1454.35 22
1454.44 21
1454.53 19
1454.62 16
1454.70 13
1454.79 9
1454.88 5
1454.97 1
1455.05 0
1455.14 0
1455.23 0
1455.32 0
1455.40 1
1455.49 7
1455.58 14
1455.67 22
1455.75 30
1455.84 38
1455.93 43
1456.02 46
1456.10 46
1456.19 44
1456.28 41
1456.37 38
1456.45 36
1456.54 37
1456.63 41
1456.72 47
1456.80 55
1456.89 64
1456.98 73
1457.07 81
1457.15 86
1457.24 89
1457.33 88
1457.42 84
1457.50 77
1457.59 67
1457.68 57
1457.77 47
1457.85 38
1457.94 31
1458.03 26
1458.12 22
1458.20 19
1458.29 16
1458.38 12
1458.47 9
1458.55 5
1458.64 2
1458.73 0
1458.82 0
1458.90 0
1458.99 0
1459.08 0
1459.17 2
1459.25 5
1459.34 7
1459.43 9
1459.52 11
1459.61 12
1459.69 13
1459.78 14
1459.87 15
1459.96 16
1460.04 16
1460.13 17
1460.22 17
1460.31 16
1460.39 14
1460.48 11
1460.57 7
1460.66 3
1460.74 0
1460.83 0
1460.92 0
1461.01 0
1461.09 0
1461.18 0
1461.27 1
1461.36 6
1461.45 11
1461.53 17
1461.62 23
1461.71 29
1461.80 34
1461.88 37
1461.97 38
1462.06 37
1462.15 34
1462.23 31
1462.32 27
1462.41 24
1462.50 21
1462.59 20
1462.67 21
1462.76 24
1462.85 28
1462.94 34
1463.02 40
1463.11 46
1463.20 50
1463.29 52
1463.37 51
1463.46 49
1463.55 46
1463.64 42
1463.73 39
1463.81 36
1463.90 33
1463.99 31
1464.08 28
1464.16 25
1464.25 21
1464.34 17
1464.43 14
1464.51 12
1464.60 10
1464.69 10
1464.78 10
1464.87 10
1464.95 11
1465.04 11
1465.13 10
1465.22 10
1465.30 9
1465.39 8
1465.48 8
1465.57 9
1465.66 12
1465.74 15
1465.83 20
1465.92 23
1466.01 26
1466.09 27
1466.18 26
1466.27 23
1466.36 19
1466.45 15
1466.53 12
1466.62 10
1466.71 11
1466.80 14
1466.88 19
1466.97 26
1467.06 33
1467.15 41
1467.24 48
1467.32 54
1467.41 58
1467.50 60
1467.59 60
1467.68 57
1467.76 53
1467.85 46
1467.94 39
1468.03 32
1468.11 26
1468.20 22
1468.29 20
1468.38 20
1468.47 21
1468.55 24
1468.64 27
1468.73 31
1468.82 34
1468.91 37
1468.99 40
1469.08 43
1469.17 45
1469.26 46
1469.34 45
1469.43 43
1469.52 38
1469.61 32
1469.70 25
1469.78 18
1469.87 11
1469.96 7
1470.05 5
1470.14 4
1470.22 6
1470.31 8
1470.40 10
1470.49 12
1470.58 12
1470.66 11
1470.75 9
1470.84 7
1470.93 6
1471.01 5
1471.10 6
1471.19 7
1471.28 7
1471.37 8
1471.45 7
1471.54 6
1471.63 5
1471.72 4
1471.81 3
1471.89 3
1471.98 3
1472.07 3
1472.16 3
1472.25 4
1472.33 4
1472.42 4
1472.51 5
1472.60 5
1472.69 5
1472.77 4
1472.86 3
1472.95 1
1473.04 0
1473.13 0
1473.21 0
1473.30 0
1473.39 0
1473.48 0
1473.57 2
1473.65 5
1473.74 6
1473.83 8
1473.92 10
1474.01 12
1474.09 15
1474.18 18
1474.27 21
1474.36 23
1474.45 24
1474.53 24
1474.62 22
1474.71 20
1474.80 17
1474.89 15
1474.97 15
1475.06 16
1475.15 19
1475.24 23
1475.33 28
1475.41 34
1475.50 39
1475.59 44
1475.68 49
1475.77 52
1475.86 54
1475.94 55
1476.03 55
1476.12 54
1476.21 52
1476.30 48
1476.38 45
1476.47 41
1476.56 37
1476.65 33
1476.74 30
1476.82 26
1476.91 23
1477.00 19
1477.09 16
1477.18 12
1477.26 10
1477.35 8
1477.44 7
1477.53 6
1477.62 7
1477.71 7
1477.79 7
1477.88 7
1477.97 7
1478.06 6
1478.15 5
1478.23 3
1478.32 1
1478.41 0
1478.50 0
1478.59 0
1478.68 0
1478.76 0
1478.85 0
1478.94 0
1479.03 0
1479.12 1
1479.20 3
1479.29 5
1479.38 6
1479.47 7
1479.56 8
1479.65 10
1479.73 12
1479.82 14
1479.91 16
1480.00 17
1480.09 17
1480.17 16
1480.26 13
1480.35 10
1480.44 6
1480.53 3
1480.62 2
1480.70 3
1480.79 6
1480.88 10
1480.97 15
1481.06 20
1481.14 25
1481.23 28
1481.32 31
1481.41 32
1481.50 32
1481.59 31
1481.67 29
1481.76 27
1481.85 24
1481.94 21
1482.03 18
1482.12 17
1482.20 17
1482.29 19
1482.38 23
1482.47 27
1482.56 33
1482.65 38
1482.73 42
1482.82 44
1482.91 46
1483.00 45
1483.09 45
1483.18 44
1483.26 44
1483.35 46
1483.44 49
1483.53 53
1483.62 56
1483.70 58
1483.79 58
1483.88 57
1483.97 53
1484.06 49
1484.15 44
1484.23 39
1484.32 36
1484.41 32
1484.50 29
1484.59 26
1484.68 23
1484.76 21
1484.85 20
1484.94 20
1485.03 21
1485.12 23
1485.21 26
1485.30 29
1485.38 33
1485.47 36
1485.56 38
1485.65 40
1485.74 41
1485.83 41
1485.91 41
1486.00 40
1486.09 39
1486.18 38
1486.27 36
1486.36 35
1486.44 33
1486.53 30
1486.62 27
1486.71 24
1486.80 22
1486.89 20
1486.97 21
1487.06 22
1487.15 25
1487.24 28
1487.33 31
1487.42 33
1487.50 35
1487.59 36
1487.68 38
1487.77 40
1487.86 42
1487.95 46
1488.04 50
1488.12 54
1488.21 58
1488.30 61
1488.39 64
1488.48 66
1488.57 67
1488.65 67
1488.74 67
1488.83 67
1488.92 67
1489.01 67
1489.10 66
1489.19 65
1489.27 64
1489.36 63
1489.45 61
1489.54 59
1489.63 58
1489.72 58
1489.80 59
1489.89 61
1489.98 64
1490.07 68
1490.16 72
1490.25 76
1490.34 79
1490.42 83
1490.51 86
1490.60 89
1490.69 91
1490.78 92
1490.87 91
1490.96 87
1491.04 81
1491.13 73
1491.22 64
1491.31 56
1491.40 50
1491.49 46
1491.58 45
1491.66 47
1491.75 51
1491.84 56
1491.93 60
1492.02 63
1492.11 64
1492.20 62
1492.28 59
1492.37 54
1492.46 49
1492.55 45
1492.64 41
1492.73 39
1492.82 38
1492.90 39
1492.99 42
1493.08 45
1493.17 47
1493.26 49
1493.35 50
1493.44 50
1493.52 49
1493.61 48
1493.70 47
1493.79 47
1493.88 48
1493.97 48
1494.06 48
1494.14 47
1494.23 43
1494.32 39
1494.41 34
1494.50 28
1494.59 23
1494.68 19
1494.76 16
1494.85 15
1494.94 16
1495.03 18
1495.12 21
1495.21 25
1495.30 30
1495.39 35
1495.47 38
1495.56 40
1495.65 40
1495.74 39
1495.83 36
1495.92 33
1496.01 30
1496.09 28
1496.18 27
1496.27 28
1496.36 30
1496.45 32
1496.54 34
1496.63 36
1496.72 36
1496.80 36
1496.89 34
1496.98 32
1497.07 30
1497.16 29
1497.25 29
1497.34 29
1497.43 29
1497.51 30
1497.60 30
1497.69 29
1497.78 28
1497.87 27
1497.96 26
1498.05 25
1498.14 26
1498.22 28
1498.31 29
1498.40 31
1498.49 32
1498.58 33
1498.67 32
1498.76 29
1498.85 27
1498.93 24
1499.02 22
1499.11 21
1499.20 23
1499.29 26
1499.38 32
1499.47 39
1499.56 48
1499.64 57
1499.73 65
1499.82 70
1499.91 73
1500.00 73
1500.09 69
1500.18 63
1500.27 57
1500.35 51
1500.44 47
1500.53 45
1500.62 46
1500.71 49
1500.80 53
1500.89 58
1500.98 63
1501.07 66
1501.15 67
1501.24 66
1501.33 64
1501.42 60
1501.51 55
1501.60 51
1501.69 49
1501.78 49
1501.86 51
1501.95 56
1502.04 64
1502.13 73
1502.22 82
1502.31 90
1502.40 96
1502.49 98
1502.58 97
1502.66 93
1502.75 86
1502.84 78
1502.93 70
1503.02 62
1503.11 56
1503.20 51
1503.29 47
1503.38 44
1503.46 43
1503.55 43
1503.64 45
1503.73 49
1503.82 54
1503.91 60
1504.00 66
1504.09 72
1504.18 76
1504.26 77
1504.35 76
1504.44 74
1504.53 71
1504.62 69
1504.71 67
1504.80 67
1504.89 69
1504.98 71
1505.07 74
1505.15 77
1505.24 80
1505.33 81
1505.42 80
1505.51 78
1505.60 74
1505.69 69
1505.78 63
1505.87 55
1505.95 48
1506.04 40
1506.13 34
1506.22 30
1506.31 29
1506.40 30
1506.49 34
1506.58 40
1506.67 47
1506.76 54
1506.84 61
1506.93 66
1507.02 69
1507.11 70
1507.20 69
1507.29 67
1507.38 63
1507.47 60
1507.56 59
1507.65 59
1507.73 60
1507.82 63
1507.91 65
1508.00 67
1508.09 67
1508.18 65
1508.27 61
1508.36 56
1508.45 52
1508.54 48
1508.63 45
1508.71 43
1508.80 43
1508.89 44
1508.98 45
1509.07 46
1509.16 48
1509.25 50
1509.34 51
1509.43 52
1509.52 53
1509.61 54
1509.69 55
1509.78 56
1509.87 58
1509.96 60
1510.05 62
1510.14 64
1510.23 66
1510.32 67
1510.41 67
1510.50 66
1510.59 63
1510.67 59
1510.76 55
1510.85 51
1510.94 48
1511.03 47
1511.12 48
1511.21 50
1511.30 53
1511.39 56
1511.48 58
1511.57 61
1511.65 62
1511.74 64
1511.83 66
1511.92 68
1512.01 70
1512.10 72
1512.19 74
1512.28 75
1512.37 75
1512.46 73
1512.55 70
1512.64 67
1512.72 63
1512.81 59
1512.90 56
1512.99 53
1513.08 50
1513.17 47
1513.26 43
1513.35 38
1513.44 33
1513.53 29
1513.62 26
1513.71 24
1513.79 24
1513.88 27
1513.97 30
1514.06 34
1514.15 37
1514.24 39
1514.33 40
1514.42 39
1514.51 36
1514.60 33
1514.69 29
1514.78 26
1514.87 25
1514.95 25
1515.04 28
1515.13 32
1515.22 38
1515.31 45
1515.40 53
1515.49 62
1515.58 71
1515.67 79
1515.76 85
1515.85 89
1515.94 90
1516.03 88
1516.12 84
1516.20 77
1516.29 71
1516.38 64
1516.47 58
1516.56 54
1516.65 52
1516.74 51
1516.83 51
1516.92 52
1517.01 53
1517.10 53
1517.19 53
1517.28 53
1517.37 53
1517.45 53
1517.54 54
1517.63 56
1517.72 59
1517.81 61
1517.90 64
1517.99 65
1518.08 65
1518.17 64
1518.26 62
1518.35 58
1518.44 55
1518.53 52
1518.62 49
1518.71 46
1518.79 43
1518.88 39
1518.97 34
1519.06 29
1519.15 24
1519.24 20
1519.33 19
1519.42 19
1519.51 23
1519.60 29
1519.69 36
1519.78 44
1519.87 52
1519.96 58
1520.05 63
1520.14 65
1520.22 66
1520.31 64
1520.40 60
1520.49 55
1520.58 48
1520.67 42
1520.76 37
1520.85 35
1520.94 35
1521.03 39
1521.12 45
1521.21 52
1521.30 60
1521.39 68
1521.48 74
1521.57 78
1521.66 80
1521.74 81
1521.83 80
1521.92 79
1522.01 78
1522.10 77
1522.19 76
1522.28 76
1522.37 76
1522.46 76
1522.55 75
1522.64 74
1522.73 73
1522.82 71
1522.91 68
1523.00 66
1523.09 65
1523.18 65
1523.27 66
1523.35 67
1523.44 68
1523.53 69
1523.62 70
1523.71 70
1523.80 69
1523.89 69
1523.98 69
1524.07 69
1524.16 69
1524.25 70
1524.34 70
1524.43 70
1524.52 71
1524.61 71
1524.70 72
1524.79 72
1524.88 71
1524.97 70
1525.06 67
1525.15 63
1525.23 57
1525.32 52
1525.41 47
1525.50 43
1525.59 41
1525.68 39
1525.77 37
1525.86 35
1525.95 32
1526.04 28
1526.13 22
1526.22 16
1526.31 10
1526.40 5
1526.49 1
1526.58 0
1526.67 0
1526.76 0
1526.85 0
1526.94 0
1527.03 0
1527.12 0
1527.21 0
1527.29 0
1527.38 3
1527.47 6
1527.56 10
1527.65 13
1527.74 15
1527.83 17
1527.92 17
1528.01 17
1528.10 17
1528.19 16
1528.28 16
1528.37 17
1528.46 19
1528.55 22
1528.64 26
1528.73 31
1528.82 37
1528.91 43
1529.00 49
1529.09 55
1529.18 60
1529.27 65
1529.36 67
1529.45 68
1529.54 67
1529.63 64
1529.72 60
1529.80 55
1529.89 49
1529.98 45
1530.07 41
1530.16 38
1530.25 36
1530.34 35
1530.43 35
1530.52 35
1530.61 36
1530.70 37
1530.79 40
1530.88 42
1530.97 44
1531.06 47
1531.15 49
1531.24 53
1531.33 57
1531.42 62
1531.51 68
1531.60 75
1531.69 83
1531.78 89
1531.87 93
1531.96 96
1532.05 95
1532.14 91
1532.23 86
1532.32 79
1532.41 71
1532.50 65
1532.59 59
1532.68 55
1532.77 52
1532.86 50
1532.95 48
1533.03 47
1533.12 48
1533.21 49
1533.30 52
1533.39 56
1533.48 60
1533.57 65
1533.66 70
1533.75 74
1533.84 76
1533.93 77
1534.02 76
1534.11 73
1534.20 69
1534.29 64
1534.38 59
1534.47 56
1534.56 53
1534.65 51
1534.74 49
1534.83 48
1534.92 45
1535.01 42
1535.10 39
1535.19 35
1535.28 32
1535.37 30
1535.46 29
1535.55 29
1535.64 30
1535.73 31
1535.82 31
1535.91 32
1536.00 33
1536.09 34
1536.18 35
1536.27 38
1536.36 41
1536.45 43
1536.54 45
1536.63 45
1536.72 43
1536.81 40
1536.90 37
1536.99 33
1537.08 30
1537.17 29
1537.26 30
1537.35 33
1537.44 39
1537.53 46
1537.62 54
1537.71 62
1537.80 69
1537.89 74
1537.98 78
1538.07 80
1538.16 81
1538.25 81
1538.34 82
1538.43 84
1538.52 86
1538.61 88
1538.70 91
1538.79 92
1538.88 92
1538.97 92
1539.06 91
1539.15 92
1539.24 93
1539.33 96
1539.42 98
1539.51 101
1539.60 102
1539.69 101
1539.78 99
1539.87 96
1539.95 93
1540.04 90
1540.13 89
1540.22 89
1540.31 90
1540.40 93
1540.49 95
1540.58 97
1540.67 97
1540.76 95
1540.85 91
1540.94 84
1541.03 75
1541.12 66
1541.21 58
1541.30 51
1541.39 45
1541.48 41
1541.57 38
1541.66 35
1541.75 33
1541.85 30
1541.94 26
1542.03 23
1542.12 19
1542.21 17
1542.30 14
1542.39 12
1542.48 10
1542.57 7
1542.66 5
1542.75 2
1542.84 0
1542.93 0
1543.02 0
1543.11 0
1543.20 0
1543.29 0
1543.38 0
1543.47 1
1543.56 2
1543.65 2
1543.74 2
1543.83 2
1543.92 3
1544.01 4
1544.10 5
1544.19 7
1544.28 11
1544.37 14
1544.46 19
1544.55 23
1544.64 28
1544.73 33
1544.82 36
1544.91 39
1545.00 40
1545.09 41
1545.18 40
1545.27 38
1545.36 36
1545.45 34
1545.54 32
1545.63 31
1545.72 30
1545.81 30
1545.90 31
1545.99 34
1546.08 38
1546.17 43
1546.26 49
1546.35 54
1546.44 58
1546.53 59
1546.62 59
1546.71 56
1546.80 51
1546.89 46
1546.98 41
1547.07 37
1547.16 34
1547.25 32
1547.34 30
1547.43 29
1547.52 28
1547.61 28
1547.70 26
1547.79 25
1547.88 23
1547.97 20
1548.06 17
1548.15 13
1548.24 10
1548.33 7
1548.42 3
1548.51 1
1548.60 0
1548.69 0
1548.78 0
1548.88 0
1548.97 0
1549.06 0
1549.15 0
1549.24 0
1549.33 1
1549.42 3
1549.51 5
1549.60 6
1549.69 8
1549.78 10
1549.87 11
1549.96 12
1550.05 13
1550.14 14
1550.23 15
1550.32 16
1550.41 19
1550.50 23
1550.59 29
1550.68 37
1550.77 45
1550.86 54
1550.95 62
1551.04 69
1551.13 75
1551.22 78
1551.31 80
1551.40 80
1551.49 78
1551.58 75
1551.67 72
1551.76 68
1551.85 65
1551.94 62
1552.04 60
1552.13 59
1552.22 59
1552.31 58
1552.40 58
1552.49 57
1552.58 55
1552.67 52
1552.76 49
1552.85 45
1552.94 41
1553.03 36
1553.12 31
1553.21 26
1553.30 22
1553.39 19
1553.48 18
1553.57 19
1553.66 23
1553.75 28
1553.84 36
1553.93 45
1554.02 53
1554.11 60
1554.20 66
1554.29 70
1554.38 72
1554.47 72
1554.57 72
1554.66 71
1554.75 71
1554.84 71
1554.93 73
1555.02 75
1555.11 76
1555.20 78
1555.29 79
1555.38 79
1555.47 79
1555.56 79
1555.65 81
1555.74 83
1555.83 86
1555.92 90
1556.01 95
1556.10 98
1556.19 101
1556.28 102
1556.37 102
1556.46 100
1556.55 97
1556.65 93
1556.74 89
1556.83 85
1556.92 82
1557.01 80
1557.10 78
1557.19 76
1557.28 74
1557.37 71
1557.46 68
1557.55 65
1557.64 63
1557.73 62
1557.82 63
1557.91 66
1558.00 70
1558.09 74
1558.18 78
1558.27 80
1558.36 80
1558.45 79
1558.55 75
1558.64 71
1558.73 66
1558.82 61
1558.91 57
1559.00 54
1559.09 52
1559.18 50
1559.27 49
1559.36 49
1559.45 50
1559.54 52
1559.63 55
1559.72 58
1559.81 60
1559.90 62
1559.99 62
1560.08 61
1560.17 59
1560.27 58
1560.36 56
1560.45 56
1560.54 56
1560.63 56
1560.72 56
1560.81 55
1560.90 53
1560.99 50
1561.08 47
1561.17 44
1561.26 42
1561.35 41
1561.44 41
1561.53 42
1561.62 44
1561.71 46
1561.81 48
1561.90 49
1561.99 49
1562.08 49
1562.17 48
1562.26 47
1562.35 47
1562.44 48
1562.53 48
1562.62 49
1562.71 49
1562.80 49
1562.89 47
1562.98 44
1563.07 41
1563.16 38
1563.26 34
1563.35 30
1563.44 27
1563.53 24
1563.62 21
1563.71 19
1563.80 18
1563.89 17
1563.98 17
1564.07 17
1564.16 16
1564.25 15
1564.34 13
1564.43 10
1564.52 8
1564.62 7
1564.71 8
1564.80 10
1564.89 15
1564.98 22
1565.07 29
1565.16 37
1565.25 43
1565.34 47
1565.43 50
1565.52 51
1565.61 50
1565.70 50
1565.79 50
1565.89 50
1565.98 51
1566.07 52
1566.16 53
1566.25 54
1566.34 53
1566.43 51
1566.52 48
1566.61 44
1566.70 40
1566.79 35
1566.88 30
1566.97 25
1567.07 20
1567.16 16
1567.25 12
1567.34 10
1567.43 9
1567.52 10
1567.61 12
1567.70 17
1567.79 23
1567.88 31
1567.97 40
1568.06 50
1568.15 60
1568.25 70
1568.34 78
1568.43 84
1568.52 88
1568.61 88
1568.70 86
1568.79 81
1568.88 75
1568.97 68
1569.06 62
1569.15 56
1569.24 52
1569.34 50
1569.43 50
1569.52 52
1569.61 54
1569.70 57
1569.79 60
1569.88 61
1569.97 61
1570.06 59
1570.15 56
1570.24 52
1570.33 49
1570.43 46
1570.52 44
1570.61 43
1570.70 42
1570.79 41
1570.88 40
1570.97 36
1571.06 32
1571.15 26
1571.24 20
1571.33 15
1571.42 11
1571.52 11
1571.61 13
1571.70 18
1571.79 25
1571.88 32
1571.97 40
1572.06 46
1572.15 50
1572.24 53
1572.33 54
1572.42 55
1572.52 54
1572.61 53
1572.70 51
1572.79 48
1572.88 43
1572.97 38
1573.06 33
1573.15 28
1573.24 24
1573.33 21
1573.43 20
1573.52 21
1573.61 22
1573.70 23
1573.79 23
1573.88 23
1573.97 22
1574.06 19
1574.15 16
1574.24 14
1574.33 11
1574.43 10
1574.52 9
1574.61 10
1574.70 10
1574.79 10
1574.88 8
1574.97 5
1575.06 0
1575.15 0
1575.24 0
1575.34 0
1575.43 0
1575.52 0
1575.61 0
1575.70 0
1575.79 6
1575.88 13
1575.97 19
1576.06 22
1576.15 23
1576.25 21
1576.34 17
1576.43 11
1576.52 5
1576.61 0
1576.70 0
1576.79 0
1576.88 0
1576.97 5
1577.06 12
1577.16 19
1577.25 26
1577.34 32
1577.43 38
1577.52 43
1577.61 47
1577.70 51
1577.79 55
1577.88 58
1577.98 59
1578.07 58
1578.16 56
1578.25 53
1578.34 49
1578.43 44
1578.52 41
1578.61 39
1578.70 38
1578.80 39
1578.89 41
1578.98 44
1579.07 48
1579.16 51
1579.25 53
1579.34 54
1579.43 55
1579.52 54
1579.62 52
1579.71 49
1579.80 45
1579.89 40
1579.98 35
1580.07 30
1580.16 25
1580.25 22
1580.34 19
1580.44 17
1580.53 17
1580.62 18
1580.71 22
1580.80 26
1580.89 32
1580.98 39
1581.07 45
1581.16 52
1581.26 58
1581.35 63
1581.44 68
1581.53 72
1581.62 76
1581.71 81
1581.80 86
1581.89 90
1581.99 94
1582.08 97
1582.17 99
1582.26 100
1582.35 100
1582.44 100
1582.53 100
1582.62 100
1582.72 102
1582.81 105
1582.90 108
1582.99 111
1583.08 112
1583.17 111
1583.26 109
1583.35 105
1583.44 99
1583.54 94
1583.63 88
1583.72 84
1583.81 79
1583.90 74
1583.99 67
1584.08 60
1584.17 52
1584.27 43
1584.36 36
1584.45 30
1584.54 27
1584.63 27
1584.72 29
1584.81 32
1584.91 36
1585.00 39
1585.09 42
1585.18 44
1585.27 44
1585.36 43
1585.45 41
1585.54 38
1585.64 34
1585.73 30
1585.82 25
1585.91 20
1586.00 16
1586.09 14
1586.18 13
1586.27 14
1586.37 17
1586.46 20
1586.55 24
1586.64 27
1586.73 30
1586.82 31
1586.91 32
1587.01 32
1587.10 31
1587.19 29
1587.28 27
1587.37 25
1587.46 22
1587.55 21
1587.64 20
1587.74 21
1587.83 23
1587.92 27
1588.01 32
1588.10 37
1588.19 42
1588.28 45
1588.38 46
1588.47 45
1588.56 43
1588.65 39
1588.74 34
1588.83 30
1588.92 25
1589.02 21
1589.11 17
1589.20 14
1589.29 13
1589.38 13
1589.47 16
1589.56 20
1589.66 25
1589.75 30
1589.84 34
1589.93 37
1590.02 38
1590.11 38
1590.20 37
1590.29 35
1590.39 34
1590.48 34
1590.57 35
1590.66 38
1590.75 42
1590.84 46
1590.94 49
1591.03 51
1591.12 51
1591.21 50
1591.30 48
1591.39 45
1591.48 44
1591.58 43
1591.67 43
1591.76 43
1591.85 43
1591.94 42
1592.03 41
1592.12 39
1592.22 37
1592.31 35
1592.40 33
1592.49 31
1592.58 28
1592.67 26
1592.76 24
1592.86 23
1592.95 22
1593.04 23
1593.13 25
1593.22 27
1593.31 30
1593.41 32
1593.50 32
1593.59 31
1593.68 27
1593.77 22
1593.86 16
1593.95 9
1594.05 2
1594.14 0
1594.23 0
1594.32 0
1594.41 0
1594.50 0
1594.60 0
1594.69 5
1594.78 11
1594.87 16
1594.96 20
1595.05 23
1595.14 24
1595.24 25
1595.33 26
1595.42 27
1595.51 28
1595.60 28
1595.69 27
1595.79 24
1595.88 21
1595.97 18
1596.06 14
1596.15 12
1596.24 10
1596.34 10
1596.43 12
1596.52 16
1596.61 21
1596.70 28
1596.79 34
1596.88 39
1596.98 43
1597.07 44
1597.16 43
1597.25 39
1597.34 34
1597.43 27
1597.53 19
1597.62 11
1597.71 4
1597.80 0
1597.89 0
1597.98 0
1598.08 2
1598.17 8
1598.26 17
1598.35 26
1598.44 35
1598.53 43
1598.63 49
1598.72 54
1598.81 56
1598.90 57
1598.99 57
1599.08 54
1599.18 50
1599.27 44
1599.36 37
1599.45 31
1599.54 25
1599.63 21
1599.73 19
1599.82 19
1599.91 20
1600.00 22
1600.09 24
1600.18 25
1600.28 26
1600.37 27
1600.46 27
1600.55 29
1600.64 31
1600.74 34
1600.83 38
1600.92 41
1601.01 45
1601.10 48
1601.19 51
1601.29 53
1601.38 54
1601.47 55
1601.56 55
1601.65 55
1601.74 55
1601.84 56
1601.93 57
1602.02 58
1602.11 61
1602.20 63
1602.30 65
1602.39 66
1602.48 66
1602.57 65
1602.66 63
1602.75 61
1602.85 57
1602.94 53
1603.03 47
1603.12 42
1603.21 35
1603.30 29
1603.40 23
1603.49 18
1603.58 16
1603.67 15
1603.76 15
1603.86 17
1603.95 19
1604.04 21
1604.13 21
1604.22 19
1604.31 16
1604.41 10
1604.50 4
1604.59 0
1604.68 0
1604.77 0
1604.87 0
1604.96 0
1605.05 0
1605.14 0
1605.23 0
1605.33 5
1605.42 9
1605.51 12
1605.60 13
1605.69 12
1605.78 10
1605.88 8
1605.97 7
1606.06 6
1606.15 7
1606.24 10
1606.34 14
1606.43 19
1606.52 25
1606.61 31
1606.70 35
1606.80 38
1606.89 39
1606.98 37
1607.07 34
1607.16 29
1607.25 23
1607.35 17
1607.44 10
1607.53 4
1607.62 0
1607.71 0
1607.81 0
1607.90 0
1607.99 1
1608.08 5
1608.17 10
1608.27 14
1608.36 19
1608.45 23
1608.54 26
1608.63 30
1608.73 33
1608.82 35
1608.91 37
1609.00 39
1609.09 39
1609.19 39
1609.28 37
1609.37 35
1609.46 32
1609.55 28
1609.65 24
1609.74 19
1609.83 15
1609.92 12
1610.01 9
1610.11 7
1610.20 5
1610.29 4
1610.38 5
1610.47 6
1610.57 8
1610.66 11
1610.75 14
1610.84 18
1610.93 22
1611.03 24
1611.12 26
1611.21 27
1611.30 26
1611.39 25
1611.49 23
1611.58 21
1611.67 20
1611.76 21
1611.85 25
1611.95 30
1612.04 37
1612.13 45
1612.22 52
1612.31 58
1612.41 62
1612.50 62
1612.59 61
1612.68 57
1612.77 52
1612.87 46
1612.96 41
1613.05 36
1613.14 32
1613.24 30
1613.33 28
1613.42 28
1613.51 28
1613.60 28
1613.70 28
1613.79 29
1613.88 28
1613.97 28
1614.06 27
1614.16 26
1614.25 25
1614.34 25
1614.43 25
1614.52 25
1614.62 26
1614.71 25
1614.80 23
1614.89 20
1614.99 16
1615.08 11
1615.17 8
1615.26 5
1615.35 4
1615.45 5
1615.54 6
1615.63 8
1615.72 11
1615.81 15
1615.91 20
1616.00 26
1616.09 34
1616.18 43
1616.28 52
1616.37 60
1616.46 66
1616.55 69
1616.64 70
1616.74 69
1616.83 67
1616.92 64
1617.01 59
1617.11 55
1617.20 49
1617.29 43
1617.38 37
1617.47 32
1617.57 27
1617.66 25
1617.75 24
1617.84 24
1617.94 26
1618.03 29
1618.12 31
1618.21 32
1618.30 31
1618.40 29
1618.49 26
1618.58 23
1618.67 18
1618.77 14
1618.86 11
1618.95 8
1619.04 6
1619.13 6
1619.23 7
1619.32 8
1619.41 9
1619.50 9
1619.60 8
1619.69 6
1619.78 3
1619.87 0
1619.96 0
1620.06 0
1620.15 0
1620.24 2
1620.33 10
1620.43 19
1620.52 29
1620.61 37
1620.70 43
1620.80 45
1620.89 44
1620.98 41
1621.07 36
1621.16 31
1621.26 25
1621.35 20
1621.44 15
1621.53 12
1621.63 9
1621.72 9
1621.81 11
1621.90 14
1622.00 19
1622.09 24
1622.18 29
1622.27 31
1622.36 31
1622.46 29
1622.55 25
1622.64 19
1622.73 14
1622.83 8
1622.92 3
1623.01 0
1623.10 0
1623.20 0
1623.29 0
1623.38 0
1623.47 0
1623.57 0
1623.66 0
1623.75 0
1623.84 2
1623.94 4
1624.03 6
1624.12 8
1624.21 11
1624.30 14
1624.40 18
1624.49 21
1624.58 26
1624.67 31
1624.77 37
1624.86 42
1624.95 47
1625.04 51
1625.14 53
1625.23 53
1625.32 51
1625.41 48
1625.51 42
1625.60 35
1625.69 27
1625.78 20
1625.88 13
1625.97 7
1626.06 4
1626.15 2
1626.25 3
1626.34 5
1626.43 7
1626.52 10
1626.62 13
1626.71 15
1626.80 17
1626.89 19
1626.99 21
1627.08 24
1627.17 26
1627.26 29
1627.36 30
1627.45 31
1627.54 31
1627.63 30
1627.73 30
1627.82 30
1627.91 31
1628.00 32
1628.10 33
1628.19 34
1628.28 36
1628.37 38
1628.47 42
1628.56 48
1628.65 56
1628.74 66
1628.84 77
1628.93 88
1629.02 96
1629.11 101
1629.21 102
1629.30 98
1629.39 92
1629.48 85
1629.58 78
1629.67 72
1629.76 69
1629.85 67
1629.95 66
1630.04 64
1630.13 62
1630.22 60
1630.32 57
1630.41 54
1630.50 51
1630.59 49
1630.69 47
1630.78 44
1630.87 41
1630.96 36
1631.06 30
1631.15 24
1631.24 18
1631.33 13
1631.43 10
1631.52 9
1631.61 10
1631.71 12
1631.80 14
1631.89 17
1631.98 19
1632.08 19
1632.17 19
1632.26 17
1632.35 15
1632.45 13
1632.54 13
1632.63 14
1632.72 17
1632.82 21
1632.91 24
1633.00 27
1633.09 28
1633.19 27
1633.28 24
1633.37 21
1633.47 18
1633.56 16
1633.65 16
1633.74 16
1633.84 18
1633.93 19
1634.02 20
1634.11 19
1634.21 18
1634.30 16
1634.39 15
1634.49 16
1634.58 18
1634.67 22
1634.76 26
1634.86 30
1634.95 33
1635.04 35
1635.13 34
1635.23 32
1635.32 30
1635.41 28
1635.50 27
1635.60 28
1635.69 30
1635.78 33
1635.88 37
1635.97 41
1636.06 44
1636.15 47
1636.25 50
1636.34 52
1636.43 54
1636.52 54
1636.62 54
1636.71 53
1636.80 50
1636.90 47
1636.99 42
1637.08 37
1637.17 32
1637.27 27
1637.36 23
1637.45 19
1637.55 16
1637.64 14
1637.73 14
1637.82 16
1637.92 19
1638.01 24
1638.10 31
1638.19 38
1638.29 44
1638.38 49
1638.47 53
1638.57 55
1638.66 57
1638.75 57
1638.84 58
1638.94 58
1639.03 57
1639.12 55
1639.22 53
1639.31 49
1639.40 44
1639.49 39
1639.59 35
1639.68 31
1639.77 29
1639.87 27
1639.96 25
1640.05 24
1640.14 24
1640.24 24
1640.33 24
1640.42 26
1640.52 29
1640.61 32
1640.70 35
1640.79 37
1640.89 39
1640.98 39
1641.07 39
1641.17 37
1641.26 34
1641.35 31
1641.44 27
1641.54 23
1641.63 19
1641.72 15
1641.82 12
1641.91 10
1642.00 9
1642.09 9
1642.19 10
1642.28 12
1642.37 17
1642.47 23
1642.56 30
1642.65 40
1642.75 50
1642.84 61
1642.93 70
1643.02 77
1643.12 80
1643.21 79
1643.30 73
1643.40 65
1643.49 55
1643.58 46
1643.67 38
1643.77 32
1643.86 30
1643.95 30
1644.05 32
1644.14 36
1644.23 40
1644.33 45
1644.42 48
1644.51 49
1644.60 49
1644.70 48
1644.79 46
1644.88 46
1644.98 47
1645.07 51
1645.16 59
1645.26 69
1645.35 80
1645.44 92
1645.53 103
1645.63 111
1645.72 117
1645.81 121
1645.91 122
1646.00 122
1646.09 121
1646.19 120
1646.28 119
1646.37 116
1646.46 113
1646.56 107
1646.65 101
1646.74 94
1646.84 87
1646.93 82
1647.02 79
1647.12 79
1647.21 81
1647.30 83
1647.39 86
1647.49 88
1647.58 88
1647.67 87
1647.77 83
1647.86 78
1647.95 72
1648.05 65
1648.14 58
1648.23 51
1648.33 45
1648.42 38
1648.51 33
1648.60 28
1648.70 23
1648.79 20
1648.88 16
1648.98 13
1649.07 11
1649.16 8
1649.26 5
1649.35 3
1649.44 1
1649.54 1
1649.63 1
1649.72 3
1649.82 6
1649.91 11
1650.00 16
1650.09 21
1650.19 26
1650.28 30
1650.37 33
1650.47 34
1650.56 35
1650.65 34
1650.75 32
1650.84 30
1650.93 28
1651.03 26
1651.12 26
1651.21 26
1651.31 28
1651.40 31
1651.49 35
1651.59 39
1651.68 43
1651.77 47
1651.86 51
1651.96 56
1652.05 60
1652.14 64
1652.24 67
1652.33 68
1652.42 66
1652.52 63
1652.61 57
1652.70 50
1652.80 41
1652.89 33
1652.98 26
1653.08 20
1653.17 15
1653.26 13
1653.36 12
1653.45 12
1653.54 13
1653.64 15
1653.73 17
1653.82 18
1653.92 21
1654.01 24
1654.10 28
1654.20 32
1654.29 34
1654.38 35
1654.47 32
1654.57 27
1654.66 20
1654.75 12
1654.85 4
1654.94 0
1655.03 0
1655.13 0
1655.22 0
1655.31 0
1655.41 2
1655.50 2
1655.59 1
1655.69 0
1655.78 0
1655.87 0
1655.97 0
1656.06 1
1656.15 5
1656.25 11
1656.34 16
1656.43 22
1656.53 27
1656.62 31
1656.71 34
1656.81 35
1656.90 34
1656.99 33
1657.09 31
1657.18 29
1657.27 27
1657.37 27
1657.46 27
1657.55 28
1657.65 30
1657.74 33
1657.83 38
1657.93 43
1658.02 49
1658.11 55
1658.21 60
1658.30 64
1658.39 67
1658.49 68
1658.58 68
1658.67 68
1658.77 68
1658.86 68
1658.95 69
1659.05 71
1659.14 73
1659.23 75
1659.33 77
1659.42 79
1659.51 82
1659.61 84
1659.70 86
1659.79 88
1659.89 88
1659.98 88
1660.08 88
1660.17 87
1660.26 87
1660.36 89
1660.45 91
1660.54 95
1660.64 99
1660.73 103
1660.82 106
1660.92 107
1661.01 105
1661.10 101
1661.20 95
1661.29 88
1661.38 79
1661.48 71
1661.57 64
1661.66 59
1661.76 56
1661.85 55
1661.94 56
1662.04 59
1662.13 62
1662.22 65
1662.32 66
1662.41 65
1662.50 61
1662.60 55
1662.69 47
1662.79 39
1662.88 31
1662.97 26
1663.07 24
1663.16 26
1663.25 31
1663.35 38
1663.44 46
1663.53 52
1663.63 56
1663.72 57
1663.81 54
1663.91 49
1664.00 42
1664.09 36
1664.19 32
1664.28 30
1664.38 32
1664.47 37
1664.56 44
1664.66 53
1664.75 63
1664.84 73
1664.94 82
1665.03 89
1665.12 95
1665.22 99
1665.31 100
1665.40 99
1665.50 97
1665.59 93
1665.68 87
1665.78 80
1665.87 71
1665.97 62
1666.06 52
1666.15 43
1666.25 36
1666.34 30
1666.43 28
1666.53 28
1666.62 30
1666.71 33
1666.81 37
1666.90 41
1667.00 44
1667.09 46
1667.18 47
1667.28 47
1667.37 46
1667.46 45
1667.56 44
1667.65 42
1667.74 41
1667.84 39
1667.93 38
1668.02 36
1668.12 34
1668.21 33
1668.31 32
1668.40 31
1668.49 31
1668.59 32
1668.68 35
1668.77 38
1668.87 41
1668.96 46
1669.06 50
1669.15 53
1669.24 56
1669.34 57
1669.43 57
1669.52 55
1669.62 53
1669.71 50
1669.80 46
1669.90 43
1669.99 40
1670.09 38
1670.18 37
1670.27 37
1670.37 37
1670.46 38
1670.55 39
1670.65 39
1670.74 39
1670.84 39
1670.93 38
1671.02 37
1671.12 36
1671.21 34
1671.30 32
1671.40 29
1671.49 26
1671.59 23
1671.68 19
1671.77 15
1671.87 12
1671.96 10
1672.05 10
1672.15 10
1672.24 11
1672.34 12
1672.43 13
1672.52 13
1672.62 14
1672.71 15
1672.80 17
1672.90 21
1672.99 27
1673.09 34
1673.18 43
1673.27 52
1673.37 61
1673.46 69
1673.55 74
1673.65 76
1673.74 75
1673.84 72
1673.93 66
1674.02 60
1674.12 53
1674.21 48
1674.30 44
1674.40 41
1674.49 41
1674.59 42
1674.68 43
1674.77 44
1674.87 44
1674.96 43
1675.06 42
1675.15 40
1675.24 40
1675.34 40
1675.43 42
1675.52 45
1675.62 48
1675.71 51
1675.81 52
1675.90 52
1675.99 50
1676.09 47
1676.18 43
1676.28 40
1676.37 37
1676.46 36
1676.56 35
1676.65 36
1676.74 37
1676.84 40
1676.93 44
1677.03 47
1677.12 51
1677.21 55
1677.31 58
1677.40 60
1677.50 62
1677.59 64
1677.68 64
1677.78 62
1677.87 59
1677.97 54
1678.06 48
1678.15 40
1678.25 32
1678.34 24
1678.44 17
1678.53 12
1678.62 7
1678.72 4
1678.81 1
1678.90 0
1679.00 0
1679.09 0
1679.19 0
1679.28 0
1679.37 0
1679.47 0
1679.56 0
1679.66 1
1679.75 1
1679.84 2
1679.94 2
1680.03 3
1680.13 4
1680.22 5
1680.31 7
1680.41 9
1680.50 11
1680.60 13
1680.69 15
1680.78 18
1680.88 20
1680.97 22
1681.07 24
1681.16 26
1681.25 27
1681.35 28
1681.44 27
1681.54 27
1681.63 27
1681.72 27
1681.82 28
1681.91 31
1682.01 36
1682.10 42
1682.19 48
1682.29 55
1682.38 61
1682.48 66
1682.57 69
1682.66 71
1682.76 71
1682.85 69
1682.95 65
1683.04 60
1683.13 53
1683.23 45
1683.32 38
1683.42 32
1683.51 28
1683.61 26
1683.70 26
1683.79 27
1683.89 30
1683.98 33
1684.08 36
1684.17 40
1684.26 45
1684.36 50
1684.45 57
1684.55 64
1684.64 70
1684.73 74
1684.83 76
1684.92 75
1685.02 72
1685.11 67
1685.20 62
1685.30 56
1685.39 52
1685.49 48
1685.58 45
1685.68 42
1685.77 39
1685.86 36
1685.96 35
1686.05 35
1686.15 38
1686.24 42
1686.33 48
1686.43 55
1686.52 63
1686.62 70
1686.71 76
1686.81 80
1686.90 82
1686.99 82
1687.09 80
1687.18 75
1687.28 69
1687.37 61
1687.46 53
1687.56 45
1687.65 39
1687.75 34
1687.84 31
1687.94 30
1688.03 30
1688.12 32
1688.22 34
1688.31 38
1688.41 41
1688.50 45
1688.60 48
1688.69 49
1688.78 50
1688.88 48
1688.97 46
1689.07 43
1689.16 40
1689.25 37
1689.35 36
1689.44 36
1689.54 37
1689.63 40
1689.73 43
1689.82 47
1689.91 50
1690.01 52
1690.10 53
1690.20 51
1690.29 46
1690.39 40
1690.48 32
1690.57 25
1690.67 18
1690.76 12
1690.86 9
1690.95 8
1691.05 10
1691.14 13
1691.23 18
1691.33 23
1691.42 28
1691.52 31
1691.61 34
1691.71 36
1691.80 38
1691.89 41
1691.99 44
1692.08 47
1692.18 51
1692.27 56
1692.37 61
1692.46 66
1692.55 70
1692.65 74
1692.74 78
1692.84 81
1692.93 82
1693.03 83
1693.12 82
1693.21 80
1693.31 79
1693.40 78
1693.50 78
1693.59 79
1693.69 80
1693.78 80
1693.88 79
1693.97 74
1694.06 68
1694.16 60
1694.25 51
1694.35 41
1694.44 33
1694.54 27
1694.63 22
1694.72 19
1694.82 17
1694.91 15
1695.01 14
1695.10 14
1695.20 14
1695.29 15
1695.39 16
1695.48 18
1695.57 20
1695.67 22
1695.76 22
1695.86 22
1695.95 20
1696.05 18
1696.14 16
1696.24 14
1696.33 13
1696.42 13
1696.52 14
1696.61 15
1696.71 16
1696.80 17
1696.90 17
1696.99 18
1697.08 19
1697.18 21
1697.27 23
1697.37 25
1697.46 27
1697.56 28
1697.65 29
1697.75 29
1697.84 28
1697.94 27
1698.03 26
1698.12 24
1698.22 23
1698.31 21
1698.41 21
1698.50 22
1698.60 25
1698.69 30
1698.79 36
1698.88 43
1698.97 50
1699.07 55
1699.16 58
1699.26 59
1699.35 58
1699.45 55
1699.54 51
1699.64 46
1699.73 42
1699.83 37
1699.92 32
1700.01 28
1700.11 25
1700.20 22
1700.30 19
1700.39 17
1700.49 14
1700.58 9
1700.68 3
1700.77 0
1700.87 0
1700.96 0
1701.05 0
1701.15 0
1701.24 0
1701.34 0
1701.43 2
1701.53 14
1701.62 24
1701.72 32
1701.81 38
1701.91 41
1702.00 41
1702.09 39
1702.19 36
1702.28 33
1702.38 30
1702.47 28
1702.57 28
1702.66 28
1702.76 29
1702.85 29
1702.95 30
1703.04 29
1703.14 27
1703.23 24
1703.32 20
1703.42 16
1703.51 11
1703.61 8
1703.70 5
1703.80 4
1703.89 3
1703.99 4
1704.08 6
1704.18 9
1704.27 13
1704.37 18
1704.46 23
1704.55 29
1704.65 36
1704.74 42
1704.84 48
1704.93 54
1705.03 59
1705.12 63
1705.22 64
1705.31 64
1705.41 62
1705.50 57
1705.60 53
1705.69 49
1705.79 47
1705.88 48
1705.98 52
1706.07 58
1706.16 64
1706.26 70
1706.35 74
1706.45 76
1706.54 75
1706.64 72
1706.73 69
1706.83 66
1706.92 65
1707.02 65
1707.11 66
1707.21 67
1707.30 68
1707.40 67
1707.49 65
1707.59 62
1707.68 59
1707.77 55
1707.87 51
1707.96 49
1708.06 47
1708.15 47
1708.25 50
1708.34 54
1708.44 61
1708.53 69
1708.63 77
1708.72 84
1708.82 88
1708.91 89
1709.01 87
1709.10 82
1709.20 76
1709.29 71
1709.39 67
1709.48 64
1709.58 63
1709.67 63
1709.77 64
1709.86 65
1709.95 67
1710.05 70
1710.14 74
1710.24 79
1710.33 83
1710.43 87
1710.52 90
1710.62 92
1710.71 91
1710.81 89
1710.90 86
1711.00 84
1711.09 82
1711.19 82
1711.28 84
1711.38 86
1711.47 89
1711.57 92
1711.66 95
1711.76 95
1711.85 94
1711.95 90
1712.04 84
1712.14 76
1712.23 67
1712.33 57
1712.42 49
1712.52 42
1712.61 37
1712.71 34
1712.80 32
1712.90 30
1712.99 29
1713.08 27
1713.18 25
1713.27 23
1713.37 22
1713.46 21
1713.56 20
1713.65 19
1713.75 19
1713.84 18
1713.94 17
1714.03 17
1714.13 18
1714.22 20
1714.32 24
1714.41 30
1714.51 38
1714.60 45
1714.70 52
1714.79 57
1714.89 60
1714.98 61
1715.08 60
1715.17 59
1715.27 58
1715.36 59
1715.46 62
1715.55 66
1715.65 70
1715.74 73
1715.84 73
1715.93 70
1716.03 64
1716.12 56
1716.22 45
1716.31 35
1716.41 26
1716.50 19
1716.60 14
1716.69 12
1716.79 11
1716.88 12
1716.98 12
1717.07 13
1717.17 14
1717.26 14
1717.36 15
1717.45 16
1717.55 19
1717.64 22
1717.74 25
1717.83 29
1717.93 32
1718.02 34
1718.12 36
1718.21 37
1718.31 38
1718.40 40
1718.50 43
1718.59 47
1718.69 51
1718.78 56
1718.88 60
1718.97 63
1719.07 63
1719.16 62
1719.26 58
1719.35 54
1719.45 49
1719.54 44
1719.64 40
1719.73 36
1719.83 32
1719.92 28
1720.02 24
1720.11 18
1720.21 11
1720.30 4
1720.40 0
1720.49 0
1720.59 0
1720.68 0
1720.78 0
1720.88 0
1720.97 0
1721.07 0
1721.16 1
1721.26 11
1721.35 22
1721.45 33
1721.54 42
1721.64 50
1721.73 56
1721.83 61
1721.92 64
1722.02 67
1722.11 70
1722.21 72
1722.30 75
1722.40 78
1722.49 80
1722.59 81
1722.68 83
1722.78 83
1722.87 84
1722.97 84
1723.06 86
1723.16 88
1723.25 91
1723.35 94
1723.44 96
1723.54 97
1723.63 97
1723.73 94
1723.82 91
1723.92 89
1724.02 88
1724.11 89
1724.21 93
1724.30 99
1724.40 106
1724.49 112
1724.59 115
1724.68 116
1724.78 114
1724.87 108
1724.97 100
1725.06 90
1725.16 80
1725.25 70
1725.35 61
1725.44 53
1725.54 47
1725.63 43
1725.73 42
1725.82 42
1725.92 43
1726.01 46
1726.11 48
1726.21 50
1726.30 50
1726.40 49
1726.49 46
1726.59 40
1726.68 34
1726.78 27
1726.87 21
1726.97 19
1727.06 20
1727.16 26
1727.25 35
1727.35 46
1727.44 57
1727.54 64
1727.63 67
1727.73 65
1727.83 57
1727.92 46
1728.02 35
1728.11 24
1728.21 17
1728.30 14
1728.40 14
1728.49 18
1728.59 24
1728.68 30
1728.78 36
1728.87 41
1728.97 46
1729.06 49
1729.16 51
1729.26 53
1729.35 55
1729.45 54
1729.54 52
1729.64 49
1729.73 44
1729.83 37
1729.92 31
1730.02 24
1730.11 18
1730.21 14
1730.30 13
1730.40 13
1730.49 15
1730.59 18
1730.69 22
1730.78 25
1730.88 28
1730.97 29
1731.07 29
1731.16 28
1731.26 27
1731.35 27
1731.45 28
1731.54 31
1731.64 35
1731.73 40
1731.83 46
1731.93 51
1732.02 57
1732.12 62
1732.21 66
1732.31 70
1732.40 72
1732.50 73
1732.59 72
1732.69 69
1732.78 63
1732.88 56
1732.98 48
1733.07 40
1733.17 33
1733.26 26
1733.36 21
1733.45 18
1733.55 15
1733.64 13
1733.74 12
1733.83 12
1733.93 11
1734.03 11
1734.12 11
1734.22 11
1734.31 12
1734.41 13
1734.50 13
1734.60 13
1734.69 13
1734.79 11
1734.88 9
1734.98 6
1735.08 3
1735.17 2
1735.27 3
1735.36 5
1735.46 10
1735.55 15
1735.65 20
1735.74 24
1735.84 25
1735.94 23
1736.03 18
1736.13 11
1736.22 3
1736.32 0
1736.41 0
1736.51 0
1736.60 0
1736.70 0
1736.80 0
1736.89 0
1736.99 0
1737.08 6
1737.18 10
1737.27 13
1737.37 14
1737.46 12
1737.56 8
1737.66 4
1737.75 0
1737.85 0
1737.94 0
1738.04 0
1738.13 0
1738.23 2
1738.32 10
1738.42 19
1738.52 30
1738.61 40
1738.71 50
1738.80 58
1738.90 64
1738.99 68
1739.09 69
1739.18 70
1739.28 70
1739.38 71
1739.47 74
1739.57 79
1739.66 88
1739.76 99
1739.85 112
1739.95 124
1740.05 137
1740.14 147
1740.24 156
1740.33 164
1740.43 170
1740.52 176
1740.62 181
1740.72 185
1740.81 188
1740.91 189
1741.00 190
1741.10 189
1741.19 188
1741.29 186
1741.38 183
1741.48 181
1741.58 178
1741.67 174
1741.77 171
1741.86 169
1741.96 168
1742.05 169
1742.15 172
1742.25 176
1742.34 180
1742.44 185
1742.53 188
1742.63 189
1742.72 187
1742.82 184
1742.92 179
1743.01 172
1743.11 164
1743.20 155
1743.30 147
1743.39 140
1743.49 135
1743.59 131
1743.68 130
1743.78 130
1743.87 130
1743.97 131
1744.06 131
1744.16 130
1744.26 129
1744.35 127
1744.45 126
1744.54 127
1744.64 128
1744.73 131
1744.83 137
1744.93 144
1745.02 155
1745.12 168
1745.21 185
1745.31 205
1745.41 228
1745.50 252
1745.60 275
1745.69 295
1745.79 313
1745.88 327
1745.98 338
1746.08 348
1746.17 358
1746.27 369
1746.36 383
1746.46 399
1746.56 418
1746.65 436
1746.75 453
1746.84 468
1746.94 479
1747.03 484
1747.13 484
1747.23 478
1747.32 467
1747.42 452
1747.51 433
1747.61 412
1747.71 392
1747.80 372
1747.90 354
1747.99 339
1748.09 325
1748.18 313
1748.28 303
1748.38 295
1748.47 288
1748.57 282
1748.66 278
1748.76 272
1748.86 265
1748.95 255
1749.05 242
1749.14 227
1749.24 210
1749.33 194
1749.43 181
1749.53 171
1749.62 164
1749.72 160
1749.81 156
1749.91 152
1750.01 146
1750.10 138
1750.20 129
1750.29 120
1750.39 112
1750.49 107
1750.58 105
1750.68 106
1750.77 109
1750.87 113
1750.97 117
1751.06 120
1751.16 120
1751.25 118
1751.35 113
1751.45 108
1751.54 100
1751.64 92
1751.73 85
1751.83 77
1751.92 71
1752.02 67
1752.12 64
1752.21 63
1752.31 63
1752.40 64
1752.50 65
1752.60 66
1752.69 66
1752.79 66
1752.88 66
1752.98 65
1753.08 65
1753.17 65
1753.27 64
1753.36 64
1753.46 63
1753.56 62
1753.65 62
1753.75 62
1753.84 62
1753.94 62
1754.04 62
1754.13 60
1754.23 58
1754.32 53
1754.42 48
1754.52 40
1754.61 32
1754.71 23
1754.81 16
1754.90 10
1755.00 6
1755.09 5
1755.19 7
1755.29 12
1755.38 18
1755.48 24
1755.57 30
1755.67 34
1755.77 35
1755.86 34
1755.96 32
1756.05 28
1756.15 25
1756.25 23
1756.34 22
1756.44 22
1756.53 23
1756.63 25
1756.73 27
1756.82 29
1756.92 31
1757.01 33
1757.11 35
1757.21 37
1757.30 38
1757.40 38
1757.50 37
1757.59 35
1757.69 33
1757.78 30
1757.88 29
1757.98 29
1758.07 32
1758.17 37
1758.26 43
1758.36 51
1758.46 60
1758.55 68
1758.65 74
1758.75 80
1758.84 84
1758.94 89
1759.03 93
1759.13 96
1759.23 100
1759.32 103
1759.42 104
1759.51 104
1759.61 103
1759.71 100
1759.80 96
1759.90 92
1760.00 88
1760.09 85
1760.19 82
1760.28 80
1760.38 76
1760.48 72
1760.57 65
1760.67 58
1760.76 49
1760.86 40
1760.96 32
1761.05 25
1761.15 20
1761.25 16
1761.34 15
1761.44 14
1761.53 15
1761.63 17
1761.73 20
1761.82 24
1761.92 30
1762.02 36
1762.11 43
1762.21 48
1762.30 52
1762.40 54
1762.50 54
1762.59 52
1762.69 49
1762.79 47
1762.88 46
1762.98 46
1763.07 48
1763.17 52
1763.27 57
1763.36 61
1763.46 65
1763.56 68
1763.65 69
1763.75 69
1763.84 68
1763.94 66
1764.04 62
1764.13 58
1764.23 54
1764.33 49
1764.42 43
1764.52 37
1764.62 31
1764.71 25
1764.81 20
1764.90 16
1765.00 12
1765.10 8
1765.19 5
1765.29 1
1765.39 0
1765.48 0
1765.58 0
1765.67 0
1765.77 0
1765.87 0
1765.96 0
1766.06 0
1766.16 3
1766.25 5
1766.35 7
1766.45 9
1766.54 10
1766.64 11
1766.73 13
1766.83 16
1766.93 18
1767.02 21
1767.12 23
1767.22 25
1767.31 26
1767.41 26
1767.51 25
1767.60 24
1767.70 22
1767.80 21
1767.89 20
1767.99 19
1768.08 19
1768.18 18
1768.28 17
1768.37 15
1768.47 13
1768.57 11
1768.66 8
1768.76 6
1768.86 4
1768.95 3
1769.05 2
1769.14 0
1769.24 0
1769.34 0
1769.43 0
1769.53 0
1769.63 0
1769.72 0
1769.82 1
1769.92 2
1770.01 4
1770.11 5
1770.21 4
1770.30 2
1770.40 0
1770.50 0
1770.59 0
1770.69 0
1770.78 0
1770.88 4
1770.98 8
1771.07 13
1771.17 16
1771.27 19
1771.36 21
1771.46 22
1771.56 23
1771.65 25
1771.75 28
1771.85 32
1771.94 38
1772.04 44
1772.14 51
1772.23 57
1772.33 61
1772.43 64
1772.52 65
1772.62 64
1772.71 60
1772.81 54
1772.91 46
1773.00 37
1773.10 27
1773.20 18
1773.29 11
1773.39 6
1773.49 3
1773.58 3
1773.68 4
1773.78 6
1773.87 9
1773.97 12
1774.07 15
1774.16 19
1774.26 24
1774.36 30
1774.45 37
1774.55 44
1774.65 51
1774.74 56
1774.84 59
1774.94 60
1775.03 59
1775.13 56
1775.23 52
1775.32 47
1775.42 42
1775.52 38
1775.61 35
1775.71 33
1775.81 32
1775.90 31
1776.00 30
1776.10 29
1776.19 26
1776.29 22
1776.38 16
1776.48 9
1776.58 3
1776.67 0
1776.77 0
1776.87 0
1776.96 0
1777.06 5
1777.16 11
1777.25 17
1777.35 21
1777.45 24
1777.54 25
1777.64 25
1777.74 23
1777.83 21
1777.93 19
1778.03 17
1778.12 16
1778.22 17
1778.32 19
1778.41 23
1778.51 28
1778.61 34
1778.70 39
1778.80 43
1778.90 46
1778.99 48
1779.09 48
1779.19 47
1779.29 45
1779.38 41
1779.48 36
1779.58 30
1779.67 23
1779.77 15
1779.87 8
1779.96 2
1780.06 0
1780.16 0
1780.25 0
1780.35 0
1780.45 1
1780.54 6
1780.64 12
1780.74 17
1780.83 22
1780.93 26
1781.03 30
1781.12 32
1781.22 33
1781.32 34
1781.41 35
1781.51 37
1781.61 40
1781.70 45
1781.80 51
1781.90 57
1781.99 61
1782.09 64
1782.19 63
1782.28 59
1782.38 53
1782.48 46
1782.57 41
1782.67 37
1782.77 36
1782.87 37
1782.96 40
1783.06 43
1783.16 47
1783.25 50
1783.35 53
1783.45 56
1783.54 59
1783.64 63
1783.74 66
1783.83 70
1783.93 74
1784.03 76
1784.12 78
1784.22 78
1784.32 77
1784.41 73
1784.51 69
1784.61 63
1784.71 57
1784.80 51
1784.90 46
1785.00 42
1785.09 39
1785.19 35
1785.29 31
1785.38 27
1785.48 21
1785.58 16
1785.67 12
1785.77 9
1785.87 9
1785.96 10
1786.06 13
1786.16 17
1786.26 20
1786.35 23
1786.45 24
1786.55 24
1786.64 23
1786.74 21
1786.84 18
1786.93 16
1787.03 14
1787.13 11
1787.22 10
1787.32 9
1787.42 9
1787.52 11
1787.61 14
1787.71 19
1787.81 24
1787.90 29
1788.00 33
1788.10 34
1788.19 32
1788.29 27
1788.39 20
1788.48 12
1788.58 6
1788.68 2
1788.78 0
1788.87 1
1788.97 3
1789.07 5
1789.16 7
1789.26 9
1789.36 10
1789.45 11
1789.55 13
1789.65 15
1789.75 19
1789.84 22
1789.94 26
1790.04 30
1790.13 35
1790.23 39
1790.33 42
1790.42 45
1790.52 47
1790.62 47
1790.72 44
1790.81 40
1790.91 34
1791.01 29
1791.10 24
1791.20 21
1791.30 20
1791.39 21
1791.49 22
1791.59 23
1791.69 23
1791.78 22
1791.88 20
1791.98 17
1792.07 14
1792.17 12
1792.27 11
1792.37 10
1792.46 10
1792.56 11
1792.66 11
1792.75 12
1792.85 13
1792.95 15
1793.04 17
1793.14 21
1793.24 24
1793.34 27
1793.43 28
1793.53 28
1793.63 26
1793.72 23
1793.82 19
1793.92 15
1794.02 13
1794.11 12
1794.21 13
1794.31 14
1794.40 17
1794.50 18
1794.60 19
1794.70 17
1794.79 13
1794.89 9
1794.99 5
1795.08 2
1795.18 0
1795.28 1
1795.38 2
1795.47 5
1795.57 7
1795.67 7
1795.76 5
1795.86 2
1795.96 0
1796.06 0
1796.15 0
1796.25 0
1796.35 0
1796.44 1
1796.54 9
1796.64 18
1796.74 27
1796.83 36
1796.93 43
1797.03 49
1797.12 54
1797.22 57
1797.32 59
1797.42 60
1797.51 62
1797.61 64
1797.71 68
1797.80 72
1797.90 75
1798.00 78
1798.10 80
1798.19 80
1798.29 78
1798.39 77
1798.49 76
1798.58 77
1798.68 81
1798.78 88
1798.87 96
1798.97 106
1799.07 115
1799.17 123
1799.26 129
1799.36 133
1799.46 135
1799.56 135
1799.65 134
1799.75 132
1799.85 131
1799.94 130
1800.04 130
1800.14 131
1800.24 134
1800.33 138
1800.43 143
1800.53 149
1800.63 156
1800.72 163
1800.82 171
1800.92 181
1801.01 191
1801.11 202
1801.21 213
1801.31 224
1801.40 233
1801.50 241
1801.60 247
1801.70 253
1801.79 258
1801.89 264
1801.99 272
1802.08 281
1802.18 292
1802.28 306
1802.38 321
1802.47 338
1802.57 357
1802.67 376
1802.77 396
1802.86 415
1802.96 433
1803.06 448
1803.16 459
1803.25 467
1803.35 472
1803.45 474
1803.55 476
1803.64 477
1803.74 480
1803.84 485
1803.93 491
1804.03 498
1804.13 503
1804.23 507
1804.32 509
1804.42 509
1804.52 507
1804.62 505
1804.71 505
1804.81 505
1804.91 506
1805.01 507
1805.10 506
1805.20 502
1805.30 494
1805.40 484
1805.49 472
1805.59 458
1805.69 443
1805.79 427
1805.88 409
1805.98 389
1806.08 368
1806.18 345
1806.27 321
1806.37 299
1806.47 279
1806.56 263
1806.66 249
1806.76 238
1806.86 229
1806.95 220
1807.05 211
1807.15 200
1807.25 189
1807.34 177
1807.44 166
1807.54 157
1807.64 149
1807.73 144
1807.83 141
1807.93 139
1808.03 137
1808.12 134
1808.22 131
1808.32 128
1808.42 125
1808.51 123
1808.61 121
1808.71 120
1808.81 118
1808.90 115
1809.00 111
1809.10 106
1809.20 100
1809.29 95
1809.39 90
1809.49 86
1809.59 83
1809.68 82
1809.78 81
1809.88 80
1809.98 77
1810.07 74
1810.17 70
1810.27 66
1810.37 63
1810.46 61
1810.56 62
1810.66 66
1810.76 71
1810.86 77
1810.95 82
1811.05 85
1811.15 85
1811.25 83
1811.34 79
1811.44 73
1811.54 67
1811.64 61
1811.73 55
1811.83 51
1811.93 49
1812.03 50
1812.12 52
1812.22 55
1812.32 60
1812.42 64
1812.51 66
1812.61 67
1812.71 65
1812.81 61
1812.90 55
1813.00 49
1813.10 43
1813.20 38
1813.30 34
1813.39 32
1813.49 30
1813.59 29
1813.69 28
1813.78 25
1813.88 21
1813.98 17
1814.08 11
1814.17 6
1814.27 1
1814.37 0
1814.47 0
1814.56 0
1814.66 0
1814.76 0
1814.86 0
1814.96 0
1815.05 0
1815.15 2
1815.25 5
1815.35 6
1815.44 9
1815.54 11
1815.64 15
1815.74 19
1815.83 24
1815.93 29
1816.03 34
1816.13 39
1816.23 43
1816.32 47
1816.42 51
1816.52 55
1816.62 59
1816.71 63
1816.81 66
1816.91 69
1817.01 71
1817.10 70
1817.20 67
1817.30 62
1817.40 55
1817.50 47
1817.59 39
1817.69 31
1817.79 23
1817.89 17
1817.98 11
1818.08 8
1818.18 7
1818.28 8
1818.38 12
1818.47 18
1818.57 26
1818.67 36
1818.77 46
1818.86 57
1818.96 67
1819.06 77
1819.16 84
1819.26 90
1819.35 93
1819.45 95
1819.55 95
1819.65 94
1819.74 94
1819.84 95
1819.94 98
1820.04 101
1820.14 104
1820.23 107
1820.33 109
1820.43 110
1820.53 110
1820.62 109
1820.72 107
1820.82 105
1820.92 104
1821.02 103
1821.11 102
1821.21 101
1821.31 101
1821.41 103
1821.51 106
1821.60 110
1821.70 116
1821.80 123
1821.90 130
1821.99 136
1822.09 140
1822.19 144
1822.29 146
1822.39 148
1822.48 149
1822.58 149
1822.68 148
1822.78 144
1822.88 139
1822.97 131
1823.07 121
1823.17 111
1823.27 102
1823.37 95
1823.46 91
1823.56 90
1823.66 92
1823.76 96
1823.85 100
1823.95 103
1824.05 103
1824.15 101
1824.25 97
1824.34 90
1824.44 82
1824.54 73
1824.64 65
1824.74 57
1824.83 50
1824.93 43
1825.03 37
1825.13 31
1825.23 27
1825.32 22
1825.42 19
1825.52 16
1825.62 14
1825.72 13
1825.81 12
1825.91 13
1826.01 14
1826.11 17
1826.21 20
1826.30 24
1826.40 28
1826.50 33
1826.60 37
1826.70 41
1826.79 45
1826.89 48
1826.99 50
1827.09 51
1827.19 50
1827.28 48
1827.38 46
1827.48 42
1827.58 39
1827.68 37
1827.77 36
1827.87 36
1827.97 37
1828.07 38
1828.17 38
1828.26 37
1828.36 35
1828.46 33
1828.56 31
1828.66 30
1828.75 30
1828.85 30
1828.95 31
1829.05 33
1829.15 35
1829.24 37
1829.34 38
1829.44 40
1829.54 41
1829.64 41
1829.73 41
1829.83 40
1829.93 40
1830.03 38
1830.13 37
1830.22 35
1830.32 33
1830.42 31
1830.52 28
1830.62 26
1830.72 23
1830.81 21
1830.91 18
1831.01 16
1831.11 13
1831.21 11
1831.30 8
1831.40 5
1831.50 3
1831.60 2
1831.70 2
1831.79 5
1831.89 10
1831.99 16
1832.09 24
1832.19 32
1832.29 40
1832.38 48
1832.48 54
1832.58 60
1832.68 64
1832.78 68
1832.87 69
1832.97 70
1833.07 69
1833.17 66
1833.27 63
1833.36 59
1833.46 56
1833.56 53
1833.66 51
1833.76 50
1833.86 49
1833.95 47
1834.05 44
1834.15 41
1834.25 38
1834.35 35
1834.44 35
1834.54 37
1834.64 41
1834.74 46
1834.84 51
1834.94 55
1835.03 56
1835.13 55
1835.23 51
1835.33 46
1835.43 39
1835.53 32
1835.62 25
1835.72 19
1835.82 14
1835.92 11
1836.02 10
1836.11 11
1836.21 14
1836.31 19
1836.41 25
1836.51 32
1836.61 38
1836.70 44
1836.80 50
1836.90 54
1837.00 59
1837.10 64
1837.20 69
1837.29 74
1837.39 77
1837.49 80
1837.59 80
1837.69 79
1837.79 75
1837.88 70
1837.98 65
1838.08 60
1838.18 56
1838.28 51
1838.37 48
1838.47 45
1838.57 42
1838.67 40
1838.77 37
1838.87 35
1838.96 32
1839.06 29
1839.16 24
1839.26 19
1839.36 14
1839.46 9
1839.55 4
1839.65 1
1839.75 0
1839.85 2
1839.95 5
1840.05 10
1840.14 15
1840.24 17
1840.34 17
1840.44 15
1840.54 9
1840.64 2
1840.73 0
1840.83 0
1840.93 0
1841.03 0
1841.13 0
1841.23 0
1841.33 0
1841.42 1
1841.52 5
1841.62 8
1841.72 12
1841.82 15
1841.92 18
1842.01 22
1842.11 25
1842.21 28
1842.31 31
1842.41 33
1842.51 34
1842.60 34
1842.70 33
1842.80 30
1842.90 28
1843.00 25
1843.10 22
1843.19 20
1843.29 19
1843.39 18
1843.49 19
1843.59 20
1843.69 22
1843.79 24
1843.88 27
1843.98 31
1844.08 35
1844.18 40
1844.28 46
1844.38 51
1844.47 56
1844.57 61
1844.67 63
1844.77 64
1844.87 62
1844.97 58
1845.07 52
1845.16 45
1845.26 39
1845.36 34
1845.46 31
1845.56 31
1845.66 33
1845.76 38
1845.85 42
1845.95 46
1846.05 48
1846.15 48
1846.25 45
1846.35 40
1846.44 34
1846.54 29
1846.64 26
1846.74 26
1846.84 28
1846.94 32
1847.04 37
1847.13 41
1847.23 44
1847.33 45
1847.43 44
1847.53 43
1847.63 41
1847.73 39
1847.82 38
1847.92 38
1848.02 39
1848.12 40
1848.22 41
1848.32 43
1848.42 45
1848.51 47
1848.61 50
1848.71 52
1848.81 55
1848.91 57
1849.01 59
1849.11 61
1849.20 63
1849.30 65
1849.40 67
1849.50 69
1849.60 69
1849.70 70
1849.80 69
1849.89 69
1849.99 70
1850.09 73
1850.19 77
1850.29 82
1850.39 88
1850.49 93
1850.58 95
1850.68 96
1850.78 94
1850.88 90
1850.98 85
1851.08 81
1851.18 79
1851.28 79
1851.37 80
1851.47 81
1851.57 81
1851.67 80
1851.77 76
1851.87 70
1851.97 61
1852.06 52
1852.16 42
1852.26 31
1852.36 21
1852.46 12
1852.56 3
1852.66 0
1852.76 0
1852.85 0
1852.95 0
1853.05 0
1853.15 0
1853.25 0
1853.35 0
1853.45 4
1853.54 8
1853.64 12
1853.74 16
1853.84 19
1853.94 21
1854.04 22
1854.14 20
1854.24 17
1854.33 11
1854.43 5
1854.53 0
1854.63 0
1854.73 0
1854.83 0
1854.93 0
1855.03 7
1855.12 15
1855.22 22
1855.32 27
1855.42 29
1855.52 28
1855.62 26
1855.72 23
1855.82 19
1855.91 17
1856.01 15
1856.11 15
1856.21 16
1856.31 16
1856.41 15
1856.51 13
1856.61 10
1856.70 5
1856.80 0
1856.90 0
1857.00 0
1857.10 0
1857.20 0
1857.30 0
1857.40 0
1857.50 0
1857.59 11
1857.69 23
1857.79 34
1857.89 45
1857.99 53
1858.09 59
1858.19 64
1858.29 67
1858.38 70
1858.48 71
1858.58 71
1858.68 70
1858.78 68
1858.88 65
1858.98 63
1859.08 60
1859.18 59
1859.27 58
1859.37 57
1859.47 55
1859.57 51
1859.67 47
1859.77 43
1859.87 38
1859.97 33
1860.07 29
1860.16 26
1860.26 24
1860.36 23
1860.46 24
1860.56 25
1860.66 27
1860.76 29
1860.86 31
1860.96 32
1861.05 31
1861.15 29
1861.25 26
1861.35 24
1861.45 21
1861.55 19
1861.65 18
1861.75 17
1861.85 17
1861.94 16
1862.04 16
1862.14 16
1862.24 17
1862.34 18
1862.44 21
1862.54 24
1862.64 29
1862.74 33
1862.84 38
1862.93 42
1863.03 45
1863.13 46
1863.23 45
1863.33 43
1863.43 40
1863.53 37
1863.63 35
1863.73 35
1863.82 37
1863.92 41
1864.02 46
1864.12 50
1864.22 54
1864.32 56
1864.42 57
1864.52 56
1864.62 54
1864.72 50
1864.81 45
1864.91 39
1865.01 34
1865.11 29
1865.21 25
1865.31 23
1865.41 24
1865.51 27
1865.61 31
1865.71 37
1865.80 42
1865.90 47
1866.00 51
1866.10 54
1866.20 56
1866.30 58
1866.40 60
1866.50 64
1866.60 67
1866.70 71
1866.80 75
1866.89 78
1866.99 82
1867.09 85
1867.19 88
1867.29 90
1867.39 92
1867.49 92
1867.59 90
1867.69 86
1867.79 79
1867.89 71
1867.98 62
1868.08 53
1868.18 45
1868.28 39
1868.38 36
1868.48 34
1868.58 35
1868.68 38
1868.78 41
1868.88 45
1868.98 49
1869.07 52
1869.17 55
1869.27 58
1869.37 60
1869.47 62
1869.57 63
1869.67 63
1869.77 62
1869.87 61
1869.97 59
1870.07 55
1870.16 52
1870.26 48
1870.36 43
1870.46 38
1870.56 32
1870.66 25
1870.76 18
1870.86 11
1870.96 6
1871.06 2
1871.16 1
1871.26 1
1871.35 2
1871.45 3
1871.55 2
1871.65 1
1871.75 0
1871.85 0
1871.95 0
1872.05 0
1872.15 0
1872.25 0
1872.35 6
1872.45 14
1872.55 21
1872.64 28
1872.74 33
1872.84 38
1872.94 43
1873.04 48
1873.14 53
1873.24 59
1873.34 65
1873.44 71
1873.54 76
1873.64 81
1873.74 85
1873.84 89
1873.93 92
1874.03 93
1874.13 93
1874.23 90
1874.33 86
1874.43 79
1874.53 71
1874.63 63
1874.73 57
1874.83 53
1874.93 51
1875.03 50
1875.13 51
1875.23 51
1875.32 50
1875.42 48
1875.52 44
1875.62 39
1875.72 34
1875.82 28
1875.92 24
1876.02 20
1876.12 18
1876.22 17
1876.32 17
1876.42 17
1876.52 17
1876.62 16
1876.71 14
1876.81 13
1876.91 12
1877.01 11
1877.11 12
1877.21 12
1877.31 12
1877.41 11
1877.51 10
1877.61 7
1877.71 4
1877.81 1
1877.91 0
1878.01 0
1878.11 0
1878.20 0
1878.30 0
1878.40 0
1878.50 0
1878.60 3
1878.70 7
1878.80 12
1878.90 18
1879.00 25
1879.10 30
1879.20 34
1879.30 36
1879.40 34
1879.50 30
1879.60 23
1879.70 15
1879.79 7
1879.89 0
1879.99 0
1880.09 0
1880.19 0
1880.29 7
1880.39 16
1880.49 26
1880.59 35
1880.69 43
1880.79 47
1880.89 49
1880.99 47
1881.09 42
1881.19 36
1881.29 29
1881.39 22
1881.49 16
1881.58 11
1881.68 8
1881.78 6
1881.88 6
1881.98 6
1882.08 7
1882.18 7
1882.28 7
1882.38 7
1882.48 6
1882.58 6
1882.68 7
1882.78 9
1882.88 12
1882.98 17
1883.08 23
1883.18 30
1883.28 36
1883.38 42
1883.47 47
1883.57 51
1883.67 53
1883.77 56
1883.87 57
1883.97 59
1884.07 61
1884.17 62
1884.27 62
1884.37 62
1884.47 60
1884.57 57
1884.67 52
1884.77 46
1884.87 39
1884.97 32
1885.07 26
1885.17 22
1885.27 20
1885.37 20
1885.47 21
1885.56 22
1885.66 24
1885.76 24
1885.86 22
1885.96 18
1886.06 12
1886.16 5
1886.26 0
1886.36 0
1886.46 0
1886.56 0
1886.66 0
1886.76 0
1886.86 0
1886.96 0
1887.06 1
1887.16 6
1887.26 10
1887.36 14
1887.46 18
1887.56 23
1887.66 28
1887.76 32
1887.86 37
1887.95 41
1888.05 44
1888.15 45
1888.25 45
1888.35 44
1888.45 42
1888.55 40
1888.65 37
1888.75 34
1888.85 32
1888.95 31
1889.05 30
1889.15 31
1889.25 33
1889.35 37
1889.45 42
1889.55 48
1889.65 53
1889.75 57
1889.85 59
1889.95 57
1890.05 52
1890.15 44
1890.25 34
1890.35 23
1890.45 13
1890.55 4
1890.65 0
1890.75 0
1890.85 0
1890.94 0
1891.04 0
1891.14 0
1891.24 5
1891.34 10
1891.44 14
1891.54 18
1891.64 20
1891.74 22
1891.84 22
1891.94 21
1892.04 20
1892.14 18
1892.24 17
1892.34 15
1892.44 14
1892.54 14
1892.64 14
1892.74 15
1892.84 17
1892.94 21
1893.04 27
1893.14 34
1893.24 41
1893.34 48
1893.44 52
1893.54 54
1893.64 53
1893.74 49
1893.84 45
1893.94 42
1894.04 40
1894.14 42
1894.24 46
1894.34 53
1894.44 59
1894.54 65
1894.64 69
1894.74 70
1894.84 69
1894.93 67
1895.03 64
1895.13 61
1895.23 59
1895.33 57
1895.43 56
1895.53 57
1895.63 58
1895.73 60
1895.83 64
1895.93 68
1896.03 72
1896.13 75
1896.23 79
1896.33 81
1896.43 83
1896.53 84
1896.63 85
1896.73 85
1896.83 85
1896.93 83
1897.03 81
1897.13 79
1897.23 76
1897.33 73
1897.43 71
1897.53 69
1897.63 69
1897.73 69
1897.83 71
1897.93 73
1898.03 75
1898.13 77
1898.23 78
1898.33 77
1898.43 76
1898.53 73
1898.63 70
1898.73 68
1898.83 66
1898.93 66
1899.03 68
1899.13 72
1899.23 77
1899.33 83
1899.43 89
1899.53 94
1899.63 99
1899.73 103
1899.83 107
1899.93 109
1900.03 111
1900.13 111
1900.23 110
1900.33 107
1900.43 104
1900.53 100
1900.63 96
1900.73 93
1900.83 91
1900.93 91
1901.03 92
1901.13 94
1901.23 97
1901.33 100
1901.43 102
1901.53 105
1901.63 106
1901.73 106
1901.83 105
1901.93 101
1902.03 95
1902.13 87
1902.23 77
1902.33 67
1902.43 59
1902.53 53
1902.63 51
1902.73 53
1902.83 57
1902.93 63
1903.03 69
1903.13 73
1903.23 76
1903.33 77
1903.43 78
1903.53 79
1903.63 80
1903.73 83
1903.83 85
1903.93 87
1904.03 86
1904.13 84
1904.23 78
1904.33 72
1904.43 65
1904.53 60
1904.63 58
1904.73 59
1904.83 63
1904.93 69
1905.03 76
1905.13 82
1905.23 86
1905.33 89
1905.43 91
1905.53 91
1905.63 91
1905.73 91
1905.83 90
1905.93 87
1906.03 84
1906.13 78
1906.23 72
1906.33 64
1906.43 57
1906.53 50
1906.63 44
1906.73 39
1906.83 35
1906.93 31
1907.03 28
1907.13 25
1907.23 23
1907.33 22
1907.43 22
1907.53 24
1907.63 25
1907.73 26
1907.83 27
1907.93 26
1908.03 25
1908.13 24
1908.23 24
1908.33 26
1908.43 31
1908.53 38
1908.63 47
1908.73 57
1908.83 66
1908.93 74
1909.03 81
1909.13 86
1909.23 90
1909.33 92
1909.43 94
1909.53 95
1909.63 95
1909.73 95
1909.83 93
1909.94 92
1910.04 90
1910.14 88
1910.24 86
1910.34 83
1910.44 80
1910.54 75
1910.64 69
1910.74 63
1910.84 57
1910.94 51
1911.04 45
1911.14 41
1911.24 37
1911.34 34
1911.44 32
1911.54 31
1911.64 30
1911.74 30
1911.84 31
1911.94 34
1912.04 37
1912.14 41
1912.24 43
1912.34 43
1912.44 41
1912.54 35
1912.64 27
1912.74 17
1912.84 7
1912.94 0
1913.04 0
1913.14 0
1913.24 0
1913.34 0
1913.44 0
1913.54 0
1913.64 0
1913.74 2
1913.84 5
1913.95 9
1914.05 12
1914.15 15
1914.25 17
1914.35 18
1914.45 18
1914.55 17
1914.65 15
1914.75 13
1914.85 12
1914.95 10
1915.05 10
1915.15 12
1915.25 16
1915.35 21
1915.45 29
1915.55 38
1915.65 47
1915.75 57
1915.85 66
1915.95 73
1916.05 78
1916.15 81
1916.25 82
1916.35 81
1916.45 79
1916.55 75
1916.65 69
1916.75 63
1916.86 57
1916.96 53
1917.06 51
1917.16 53
1917.26 59
1917.36 66
1917.46 75
1917.56 84
1917.66 91
1917.76 95
1917.86 97
1917.96 98
1918.06 97
1918.16 95
1918.26 94
1918.36 92
1918.46 90
1918.56 88
1918.66 86
1918.76 84
1918.86 84
1918.96 84
1919.06 86
1919.16 90
1919.26 93
1919.37 96
1919.47 98
1919.57 98
1919.67 97
1919.77 94
1919.87 92
1919.97 90
1920.07 89
1920.17 89
1920.27 90
1920.37 89
1920.47 87
1920.57 83
1920.67 78
1920.77 71
1920.87 63
1920.97 56
1921.07 51
1921.17 47
1921.27 45
1921.37 44
1921.48 43
1921.58 42
1921.68 41
1921.78 39
1921.88 37
1921.98 36
1922.08 36
1922.18 38
1922.28 41
1922.38 44
1922.48 48
1922.58 51
1922.68 54
1922.78 54
1922.88 54
1922.98 53
1923.08 51
1923.18 51
1923.28 52
1923.39 55
1923.49 60
1923.59 68
1923.69 77
1923.79 87
1923.89 96
1923.99 104
1924.09 110
1924.19 113
1924.29 113
1924.39 111
1924.49 108
1924.59 104
1924.69 102
1924.79 102
1924.89 104
1924.99 107
1925.10 112
1925.20 117
1925.30 121
1925.40 123
1925.50 123
1925.60 121
1925.70 117
1925.80 111
1925.90 105
1926.00 99
1926.10 94
1926.20 90
1926.30 87
1926.40 84
1926.50 82
1926.60 80
1926.70 78
1926.81 76
1926.91 75
1927.01 75
1927.11 75
1927.21 76
1927.31 77
1927.41 79
1927.51 79
1927.61 79
1927.71 77
1927.81 75
1927.91 72
1928.01 69
1928.11 66
1928.21 64
1928.32 62
1928.42 62
1928.52 64
1928.62 66
1928.72 71
1928.82 76
1928.92 81
1929.02 85
1929.12 88
1929.22 88
1929.32 87
1929.42 85
1929.52 82
1929.62 80
1929.73 80
1929.83 80
1929.93 81
1930.03 83
1930.13 84
1930.23 84
1930.33 83
1930.43 82
1930.53 80
1930.63 79
1930.73 77
1930.83 77
1930.93 77
1931.03 77
1931.14 79
1931.24 82
1931.34 88
1931.44 96
1931.54 107
1931.64 119
1931.74 132
1931.84 143
1931.94 152
1932.04 157
1932.14 158
1932.24 154
1932.34 148
1932.45 139
1932.55 128
1932.65 117
1932.75 108
1932.85 100
1932.95 94
1933.05 92
1933.15 92
1933.25 94
1933.35 97
1933.45 99
1933.55 99
1933.66 97
1933.76 93
1933.86 89
1933.96 84
1934.06 82
1934.16 81
1934.26 83
1934.36 87
1934.46 92
1934.56 98
1934.66 102
1934.76 105
1934.87 106
1934.97 107
1935.07 108
1935.17 108
1935.27 108
1935.37 109
1935.47 109
1935.57 108
1935.67 107
1935.77 104
1935.87 101
1935.97 98
1936.08 96
1936.18 94
1936.28 93
1936.38 93
1936.48 93
1936.58 94
1936.68 96
1936.78 97
1936.88 98
1936.98 99
1937.08 99
1937.19 99
1937.29 97
1937.39 94
1937.49 92
1937.59 89
1937.69 89
1937.79 90
1937.89 94
1937.99 100
1938.09 108
1938.19 117
1938.30 124
1938.40 130
1938.50 133
1938.60 133
1938.70 129
1938.80 122
1938.90 113
1939.00 103
1939.10 93
1939.20 84
1939.31 76
1939.41 71
1939.51 68
1939.61 67
1939.71 68
1939.81 70
1939.91 74
1940.01 79
1940.11 85
1940.21 92
1940.31 99
1940.42 106
1940.52 111
1940.62 115
1940.72 116
1940.82 115
1940.92 113
1941.02 111
1941.12 107
1941.22 104
1941.32 102
1941.43 99
1941.53 96
1941.63 92
1941.73 88
1941.83 83
1941.93 79
1942.03 76
1942.13 74
1942.23 73
1942.34 73
1942.44 73
1942.54 73
1942.64 73
1942.74 72
1942.84 71
1942.94 71
1943.04 72
1943.14 74
1943.24 76
1943.35 78
1943.45 79
1943.55 78
1943.65 75
1943.75 72
1943.85 68
1943.95 66
1944.05 66
1944.15 69
1944.26 75
1944.36 82
1944.46 89
1944.56 95
1944.66 99
1944.76 99
1944.86 97
1944.96 93
1945.06 87
1945.17 79
1945.27 71
1945.37 63
1945.47 56
1945.57 50
1945.67 45
1945.77 42
1945.87 43
1945.97 45
1946.08 50
1946.18 55
1946.28 60
1946.38 64
1946.48 66
1946.58 66
1946.68 64
1946.78 61
1946.88 56
1946.99 51
1947.09 47
1947.19 44
1947.29 43
1947.39 43
1947.49 45
1947.59 48
1947.69 51
1947.80 55
1947.90 59
1948.00 62
1948.10 64
1948.20 64
1948.30 62
1948.40 59
1948.50 54
1948.61 48
1948.71 44
1948.81 41
1948.91 41
1949.01 45
1949.11 51
1949.21 60
1949.31 69
1949.41 76
1949.52 82
1949.62 83
1949.72 81
1949.82 75
1949.92 67
1950.02 57
1950.12 48
1950.22 40
1950.33 34
1950.43 30
1950.53 29
1950.63 30
1950.73 32
1950.83 34
1950.93 35
1951.03 36
1951.14 35
1951.24 33
1951.34 30
1951.44 27
1951.54 24
1951.64 24
1951.74 26
1951.85 30
1951.95 38
1952.05 47
1952.15 58
1952.25 69
1952.35 78
1952.45 86
1952.55 90
1952.66 92
1952.76 92
1952.86 91
1952.96 90
1953.06 90
1953.16 90
1953.26 91
1953.36 91
1953.47 91
1953.57 90
1953.67 88
1953.77 85
1953.87 82
1953.97 81
1954.07 82
1954.18 85
1954.28 91
1954.38 98
1954.48 107
1954.58 116
1954.68 124
1954.78 130
1954.89 135
1954.99 139
1955.09 141
1955.19 141
1955.29 140
1955.39 136
1955.49 130
1955.59 121
1955.70 110
1955.80 98
1955.90 85
1956.00 74
1956.10 64
1956.20 57
1956.30 52
1956.41 50
1956.51 48
1956.61 47
1956.71 46
1956.81 45
1956.91 43
1957.01 40
1957.12 36
1957.22 32
1957.32 28
1957.42 23
1957.52 19
1957.62 15
1957.72 13
1957.83 12
1957.93 12
1958.03 14
1958.13 16
1958.23 17
1958.33 18
1958.43 17
1958.54 15
1958.64 12
1958.74 10
1958.84 10
1958.94 11
1959.04 14
1959.14 18
1959.25 21
1959.35 24
1959.45 24
1959.55 23
1959.65 21
1959.75 19
1959.86 17
1959.96 17
1960.06 18
1960.16 21
1960.26 24
1960.36 26
1960.46 26
1960.57 25
1960.67 22
1960.77 17
1960.87 12
1960.97 8
1961.07 4
1961.18 2
1961.28 2
1961.38 4
1961.48 7
1961.58 12
1961.68 16
1961.78 20
1961.89 24
1961.99 26
1962.09 26
1962.19 24
1962.29 20
1962.39 14
1962.50 7
1962.60 0
1962.70 0
1962.80 0
1962.90 0
1963.00 0
1963.10 0
1963.21 0
1963.31 0
1963.41 0
1963.51 7
1963.61 15
1963.71 24
1963.82 32
1963.92 38
1964.02 41
1964.12 41
1964.22 38
1964.32 32
1964.43 26
1964.53 20
1964.63 16
1964.73 15
1964.83 17
1964.93 22
1965.04 27
1965.14 32
1965.24 37
1965.34 41
1965.44 44
1965.54 47
1965.65 50
1965.75 54
1965.85 57
1965.95 60
1966.05 61
1966.15 60
1966.26 58
1966.36 54
1966.46 50
1966.56 48
1966.66 48
1966.76 50
1966.87 54
1966.97 59
1967.07 63
1967.17 66
1967.27 65
1967.37 63
1967.48 58
1967.58 53
1967.68 48
1967.78 45
1967.88 42
1967.98 41
1968.09 41
1968.19 40
1968.29 40
1968.39 39
1968.49 38
1968.59 38
1968.70 39
1968.80 42
1968.90 46
1969.00 52
1969.10 57
1969.20 63
1969.31 68
1969.41 71
1969.51 72
1969.61 72
1969.71 69
1969.81 66
1969.92 62
1970.02 58
1970.12 55
1970.22 54
1970.32 56
1970.43 61
1970.53 68
1970.63 77
1970.73 87
1970.83 96
1970.93 102
1971.04 105
1971.14 104
1971.24 100
1971.34 94
1971.44 89
1971.55 84
1971.65 82
1971.75 82
1971.85 83
1971.95 83
1972.05 82
1972.16 79
1972.26 75
1972.36 70
1972.46 67
1972.56 65
1972.67 66
1972.77 69
1972.87 73
1972.97 77
1973.07 80
1973.17 83
1973.28 84
1973.38 85
1973.48 84
1973.58 83
1973.68 81
1973.79 79
1973.89 76
1973.99 74
1974.09 72
1974.19 71
1974.29 71
1974.40 73
1974.50 74
1974.60 76
1974.70 78
1974.80 80
1974.91 83
1975.01 88
1975.11 94
1975.21 102
1975.31 111
1975.42 121
1975.52 131
1975.62 139
1975.72 145
1975.82 149
1975.93 152
1976.03 153
1976.13 153
1976.23 151
1976.33 146
1976.43 140
1976.54 129
1976.64 116
1976.74 100
1976.84 83
1976.94 66
1977.05 50
1977.15 38
1977.25 30
1977.35 26
1977.45 25
1977.56 28
1977.66 31
1977.76 33
1977.86 34
1977.96 33
1978.07 30
1978.17 26
1978.27 22
1978.37 19
1978.47 18
1978.58 19
1978.68 21
1978.78 24
1978.88 26
1978.98 28
1979.09 28
1979.19 28
1979.29 28
1979.39 28
1979.49 29
1979.60 31
1979.70 34
1979.80 37
1979.90 40
1980.00 42
1980.11 42
1980.21 41
1980.31 38
1980.41 34
1980.51 30
1980.62 24
1980.72 19
1980.82 15
1980.92 11
1981.02 9
1981.13 9
1981.23 11
1981.33 16
1981.43 24
1981.53 33
1981.64 45
1981.74 57
1981.84 68
1981.94 77
1982.04 84
1982.15 88
1982.25 90
1982.35 91
1982.45 91
1982.56 91
1982.66 91
1982.76 91
1982.86 90
1982.96 87
1983.07 83
1983.17 78
1983.27 70
1983.37 62
1983.47 54
1983.58 46
1983.68 41
1983.78 36
1983.88 34
1983.98 32
1984.09 33
1984.19 34
1984.29 35
1984.39 37
1984.50 38
1984.60 38
1984.70 37
1984.80 34
1984.90 29
1985.01 22
1985.11 15
1985.21 8
1985.31 2
1985.41 0
1985.52 0
1985.62 0
1985.72 0
1985.82 0
1985.93 0
1986.03 0
1986.13 1
1986.23 4
1986.33 6
1986.44 7
1986.54 7
1986.64 6
1986.74 3
1986.85 0
1986.95 0
1987.05 0
1987.15 0
1987.25 0
1987.36 0
1987.46 6
1987.56 14
1987.66 23
1987.76 33
1987.87 42
1987.97 50
1988.07 56
1988.17 61
1988.28 65
1988.38 68
1988.48 71
1988.58 73
1988.69 76
1988.79 79
1988.89 82
1988.99 84
1989.09 85
1989.20 85
1989.30 86
1989.40 87
1989.50 89
1989.61 92
1989.71 95
1989.81 99
1989.91 102
1990.01 105
1990.12 107
1990.22 109
1990.32 110
1990.42 112
1990.53 114
1990.63 116
1990.73 118
1990.83 118
1990.94 117
1991.04 114
1991.14 110
1991.24 104
1991.34 99
1991.45 96
1991.55 94
1991.65 95
1991.75 98
1991.86 102
1991.96 105
1992.06 108
1992.16 108
1992.27 106
1992.37 102
1992.47 98
1992.57 94
1992.67 90
1992.78 88
1992.88 86
1992.98 84
1993.08 81
1993.19 78
1993.29 73
1993.39 68
1993.49 63
1993.60 58
1993.70 53
1993.80 49
1993.90 47
1994.01 45
1994.11 46
1994.21 49
1994.31 55
1994.41 64
1994.52 75
1994.62 88
1994.72 102
1994.82 114
1994.93 123
1995.03 129
1995.13 130
1995.23 128
1995.34 123
1995.44 116
1995.54 108
1995.64 100
1995.75 91
1995.85 84
1995.95 77
1996.05 70
1996.16 65
1996.26 60
1996.36 56
1996.46 53
1996.57 50
1996.67 49
1996.77 48
1996.87 48
1996.98 49
1997.08 49
1997.18 49
1997.28 49
1997.39 48
1997.49 46
1997.59 44
1997.69 43
1997.80 43
1997.90 44
1998.00 46
1998.10 47
1998.21 49
1998.31 49
1998.41 49
1998.51 49
1998.61 49
1998.72 49
1998.82 51
1998.92 54
1999.02 57
1999.13 60
1999.23 61
1999.33 60
1999.44 58
1999.54 55
1999.64 50
1999.74 45
1999.85 41
1999.95 38
2000.05 36
2000.15 35
2000.26 36
2000.36 39
2000.46 41
2000.56 44
2000.67 47
2000.77 49
2000.87 50
2000.97 51
2001.08 52
2001.18 53
2001.28 55
2001.38 57
2001.49 60
2001.59 63
2001.69 66
2001.79 67
2001.90 68
2002.00 67
2002.10 65
2002.20 64
2002.31 62
2002.41 61
2002.51 62
2002.61 63
2002.72 64
2002.82 65
2002.92 66
2003.02 65
2003.13 64
2003.23 61
2003.33 58
2003.44 56
2003.54 54
2003.64 54
2003.74 55
2003.85 58
2003.95 62
2004.05 67
2004.15 73
2004.26 80
2004.36 85
2004.46 90
2004.56 93
2004.67 94
2004.77 94
2004.87 93
2004.97 91
2005.08 89
2005.18 89
2005.28 89
2005.39 90
2005.49 92
2005.59 94
2005.69 94
2005.80 92
2005.90 88
2006.00 81
2006.10 74
2006.21 66
2006.31 60
2006.41 56
2006.52 54
2006.62 54
2006.72 55
2006.82 57
2006.93 58
2007.03 58
2007.13 57
2007.23 56
2007.34 56
2007.44 56
2007.54 59
2007.64 62
2007.75 67
2007.85 71
2007.95 75
2008.06 78
2008.16 80
2008.26 81
2008.36 82
2008.47 83
2008.57 85
2008.67 89
2008.78 93
2008.88 99
2008.98 104
2009.08 109
2009.19 113
2009.29 116
2009.39 119
2009.49 122
2009.60 125
2009.70 128
2009.80 130
2009.91 132
2010.01 133
2010.11 131
2010.21 128
2010.32 122
2010.42 115
2010.52 107
2010.63 99
2010.73 91
2010.83 82
2010.93 75
2011.04 68
2011.14 63
2011.24 61
2011.34 60
2011.45 62
2011.55 65
2011.65 69
2011.76 72
2011.86 73
2011.96 73
2012.06 73
2012.17 73
2012.27 74
2012.37 77
2012.48 82
2012.58 88
2012.68 95
2012.78 100
2012.89 103
2012.99 103
2013.09 101
2013.20 96
2013.30 91
2013.40 85
2013.50 80
2013.61 75
2013.71 72
2013.81 70
2013.92 68
2014.02 66
2014.12 62
2014.23 57
2014.33 49
2014.43 40
2014.53 30
2014.64 20
2014.74 12
2014.84 7
2014.95 5
2015.05 6
2015.15 10
2015.25 17
2015.36 25
2015.46 33
2015.56 40
2015.67 46
2015.77 50
2015.87 52
2015.97 53
2016.08 53
2016.18 52
2016.28 51
2016.39 51
2016.49 53
2016.59 56
2016.70 61
2016.80 66
2016.90 72
2017.00 78
2017.11 83
2017.21 88
2017.31 91
2017.42 95
2017.52 97
2017.62 99
2017.73 99
2017.83 98
2017.93 96
2018.03 92
2018.14 88
2018.24 83
2018.34 77
2018.45 72
2018.55 65
2018.65 58
2018.76 50
2018.86 41
2018.96 32
2019.06 22
2019.17 13
2019.27 6
2019.37 1
2019.48 0
2019.58 0
2019.68 0
2019.79 0
2019.89 2
2019.99 4
2020.09 5
2020.20 5
2020.30 3
2020.40 1
2020.51 0
2020.61 0
2020.71 0
2020.82 0
2020.92 1
2021.02 7
2021.13 15
2021.23 24
2021.33 32
2021.43 40
2021.54 45
2021.64 48
2021.74 48
2021.85 47
2021.95 46
2022.05 44
2022.16 43
2022.26 43
2022.36 45
2022.47 48
2022.57 51
2022.67 54
2022.77 57
2022.88 58
2022.98 58
2023.08 56
2023.19 54
2023.29 50
2023.39 46
2023.50 40
2023.60 35
2023.70 30
2023.81 26
2023.91 23
2024.01 22
2024.12 23
2024.22 26
2024.32 30
2024.42 35
2024.53 39
2024.63 42
2024.73 46
2024.84 51
2024.94 57
2025.04 66
2025.15 79
2025.25 94
2025.35 111
2025.46 129
2025.56 146
2025.66 161
2025.77 172
2025.87 180
2025.97 183
2026.08 182
2026.18 178
2026.28 173
2026.39 167
2026.49 161
2026.59 155
2026.69 148
2026.80 139
2026.90 127
2027.00 112
2027.11 95
2027.21 78
2027.31 62
2027.42 52
2027.52 47
2027.62 51
2027.73 61
2027.83 78
2027.93 96
2028.04 115
2028.14 130
2028.24 141
2028.35 146
2028.45 146
2028.55 142
2028.66 135
2028.76 129
2028.86 125
2028.97 123
2029.07 123
2029.17 125
2029.28 128
2029.38 131
2029.48 133
2029.59 135
2029.69 135
2029.79 136
2029.90 137
2030.00 140
2030.10 144
2030.21 149
2030.31 154
2030.41 160
2030.52 164
2030.62 167
2030.72 166
2030.83 163
2030.93 158
2031.03 153
2031.14 147
2031.24 144
2031.34 142
2031.45 143
2031.55 146
2031.65 149
2031.76 153
2031.86 156
2031.96 158
2032.07 158
2032.17 157
2032.27 154
2032.38 149
2032.48 140
2032.58 129
2032.69 116
2032.79 101
2032.89 85
2033.00 71
2033.10 59
2033.20 52
2033.31 49
2033.41 51
2033.51 56
2033.62 64
2033.72 74
2033.82 84
2033.93 93
2034.03 102
2034.13 110
2034.24 116
2034.34 120
2034.44 121
2034.55 121
2034.65 119
2034.75 116
2034.86 113
2034.96 110
2035.06 108
2035.17 106
2035.27 105
2035.37 103
2035.48 101
2035.58 98
2035.68 95
2035.79 93
2035.89 91
2035.99 90
2036.10 90
2036.20 90
2036.31 90
2036.41 89
2036.51 88
2036.62 86
2036.72 84
2036.82 83
2036.93 82
2037.03 83
2037.13 84
2037.24 86
2037.34 89
2037.44 92
2037.55 95
2037.65 99
2037.75 104
2037.86 110
2037.96 116
2038.06 122
2038.17 127
2038.27 130
2038.38 131
2038.48 130
2038.58 126
2038.69 120
2038.79 113
2038.89 106
2039.00 101
2039.10 97
2039.20 95
2039.31 95
2039.41 97
2039.51 98
2039.62 98
2039.72 97
2039.82 93
2039.93 86
2040.03 76
2040.14 64
2040.24 51
2040.34 39
2040.45 29
2040.55 23
2040.65 22
2040.76 27
2040.86 35
2040.96 46
2041.07 57
2041.17 67
2041.27 73
2041.38 75
2041.48 73
2041.59 70
2041.69 66
2041.79 63
2041.90 60
2042.00 58
2042.10 57
2042.21 55
2042.31 54
2042.41 53
2042.52 53
2042.62 55
2042.72 60
2042.83 66
2042.93 73
2043.04 80
2043.14 86
2043.24 89
2043.35 91
2043.45 91
2043.55 90
2043.66 88
2043.76 87
2043.86 85
2043.97 81
2044.07 76
2044.18 68
2044.28 58
2044.38 47
2044.49 36
2044.59 27
2044.69 21
2044.80 17
2044.90 16
2045.01 18
2045.11 20
2045.21 22
2045.32 24
2045.42 26
2045.52 28
2045.63 31
2045.73 35
2045.83 40
2045.94 47
2046.04 53
2046.15 58
2046.25 61
2046.35 63
2046.46 65
2046.56 66
2046.66 67
2046.77 68
2046.87 69
2046.98 69
2047.08 66
2047.18 62
2047.29 56
2047.39 49
2047.49 42
2047.60 36
2047.70 32
2047.81 29
2047.91 28
2048.01 28
2048.12 29
2048.22 32
2048.32 35
2048.43 40
2048.53 46
2048.64 52
2048.74 58
2048.84 64
2048.95 70
2049.05 74
2049.15 79
2049.26 83
2049.36 87
2049.47 90
2049.57 93
2049.67 95
2049.78 96
2049.88 95
2049.98 92
2050.09 90
2050.19 87
2050.30 84
2050.40 82
2050.50 79
2050.61 76
2050.71 72
2050.82 65
2050.92 57
2051.02 47
2051.13 37
2051.23 27
2051.33 20
2051.44 16
2051.54 15
2051.65 18
2051.75 23
2051.85 30
2051.96 36
2052.06 43
2052.17 48
2052.27 52
2052.37 56
2052.48 59
2052.58 62
2052.68 66
2052.79 70
2052.89 73
2053.00 76
2053.10 77
2053.20 77
2053.31 74
2053.41 69
2053.52 62
2053.62 55
2053.72 49
2053.83 45
2053.93 44
2054.04 46
2054.14 53
2054.24 61
2054.35 71
2054.45 80
2054.55 87
2054.66 90
2054.76 88
2054.87 83
2054.97 75
2055.07 66
2055.18 55
2055.28 46
2055.39 39
2055.49 35
2055.59 33
2055.70 34
2055.80 37
2055.91 40
2056.01 44
2056.11 47
2056.22 48
2056.32 46
2056.43 43
2056.53 37
2056.63 31
2056.74 25
2056.84 19
2056.95 15
2057.05 12
2057.15 11
2057.26 10
2057.36 12
2057.47 14
2057.57 18
2057.67 24
2057.78 31
2057.88 38
2057.99 45
2058.09 51
2058.19 55
2058.30 58
2058.40 59
2058.51 61
2058.61 63
2058.71 65
2058.82 68
2058.92 71
2059.03 73
2059.13 75
2059.23 74
2059.34 73
2059.44 71
2059.55 69
2059.65 67
2059.75 66
2059.86 65
2059.96 63
2060.07 61
2060.17 59
2060.27 57
2060.38 55
2060.48 54
2060.59 55
2060.69 56
2060.80 57
2060.90 58
2061.00 58
2061.11 57
2061.21 55
2061.32 52
2061.42 49
2061.52 46
2061.63 43
2061.73 42
2061.84 42
2061.94 44
2062.04 46
2062.15 50
2062.25 53
2062.36 56
2062.46 57
2062.56 57
2062.67 54
2062.77 50
2062.88 45
2062.98 40
2063.09 35
2063.19 33
2063.29 33
2063.40 36
2063.50 41
2063.61 48
2063.71 55
2063.81 61
2063.92 67
2064.02 72
2064.13 75
2064.23 78
2064.34 80
2064.44 81
2064.54 80
2064.65 77
2064.75 72
2064.86 66
2064.96 60
2065.06 55
2065.17 51
2065.27 50
2065.38 50
2065.48 51
2065.59 53
2065.69 53
2065.79 53
2065.90 52
2066.00 50
2066.11 48
2066.21 45
2066.31 42
2066.42 39
2066.52 36
2066.63 33
2066.73 30
2066.84 29
2066.94 29
2067.04 30
2067.15 31
2067.25 33
2067.36 33
2067.46 32
2067.57 29
2067.67 25
2067.77 20
2067.88 15
2067.98 11
2068.09 9
2068.19 8
2068.30 10
2068.40 13
2068.50 17
2068.61 23
2068.71 31
2068.82 41
2068.92 53
2069.03 65
2069.13 76
2069.23 87
2069.34 96
2069.44 103
2069.55 107
2069.65 109
2069.76 109
2069.86 107
2069.96 104
2070.07 98
2070.17 92
2070.28 84
2070.38 76
2070.49 70
2070.59 66
2070.69 66
2070.80 68
2070.90 72
2071.01 77
2071.11 80
2071.22 82
2071.32 82
2071.42 80
2071.53 77
2071.63 74
2071.74 72
2071.84 70
2071.95 69
2072.05 67
2072.16 65
2072.26 63
2072.36 63
2072.47 64
2072.57 69
2072.68 77
2072.78 89
2072.89 102
2072.99 115
2073.09 127
2073.20 135
2073.30 139
2073.41 138
2073.51 135
2073.62 129
2073.72 123
2073.83 118
2073.93 115
2074.03 113
2074.14 113
2074.24 113
2074.35 112
2074.45 111
2074.56 108
2074.66 105
2074.77 101
2074.87 97
2074.97 95
2075.08 95
2075.18 96
2075.29 97
2075.39 98
2075.50 98
2075.60 96
2075.71 91
2075.81 86
2075.91 80
2076.02 75
2076.12 72
2076.23 72
2076.33 74
2076.44 79
2076.54 84
2076.65 89
2076.75 93
2076.85 94
2076.96 92
2077.06 89
2077.17 83
2077.27 77
2077.38 71
2077.48 67
2077.59 65
2077.69 63
2077.80 63
2077.90 64
2078.00 66
2078.11 68
2078.21 71
2078.32 73
2078.42 75
2078.53 76
2078.63 77
2078.74 76
2078.84 76
2078.94 76
2079.05 78
2079.15 81
2079.26 86
2079.36 92
2079.47 98
2079.57 105
2079.68 111
2079.78 116
2079.89 121
2079.99 124
2080.09 127
2080.20 126
2080.30 123
2080.41 116
2080.51 106
2080.62 94
2080.72 82
2080.83 70
2080.93 61
2081.04 55
2081.14 52
2081.25 51
2081.35 51
2081.45 51
2081.56 51
2081.66 50
2081.77 48
2081.87 44
2081.98 40
2082.08 36
2082.19 31
2082.29 28
2082.40 26
2082.50 26
2082.61 28
2082.71 32
2082.81 37
2082.92 42
2083.02 46
2083.13 47
2083.23 45
2083.34 39
2083.44 31
2083.55 22
2083.65 13
2083.76 6
2083.86 1
2083.97 0
2084.07 0
2084.17 1
2084.28 3
2084.38 5
2084.49 6
2084.59 6
2084.70 5
2084.80 3
2084.91 1
2085.01 0
2085.12 0
2085.22 0
2085.33 0
2085.43 0
2085.54 0
2085.64 2
2085.75 11
2085.85 22
2085.95 34
2086.06 47
2086.16 59
2086.27 69
2086.37 77
2086.48 81
2086.58 82
2086.69 79
2086.79 74
2086.90 68
2087.00 61
2087.11 54
2087.21 46
2087.32 39
2087.42 31
2087.53 24
2087.63 17
2087.74 11
2087.84 7
2087.94 5
2088.05 5
2088.15 5
2088.26 7
2088.36 10
2088.47 12
2088.57 15
2088.68 19
2088.78 22
2088.89 26
2088.99 29
2089.10 33
2089.20 35
2089.31 38
2089.41 40
2089.52 42
2089.62 45
2089.73 49
2089.83 53
2089.94 59
2090.04 64
2090.15 69
2090.25 71
2090.35 69
2090.46 64
2090.56 55
2090.67 43
2090.77 29
2090.88 15
2090.98 4
2091.09 0
2091.19 0
2091.30 0
2091.40 8
2091.51 21
2091.61 34
2091.72 46
2091.82 56
2091.93 62
2092.03 66
2092.14 68
2092.24 69
2092.35 71
2092.45 73
2092.56 75
2092.66 76
2092.77 74
2092.87 69
2092.98 61
2093.08 51
2093.19 41
2093.29 32
2093.40 25
2093.50 22
2093.61 21
2093.71 23
2093.82 26
2093.92 29
2094.03 32
2094.13 34
2094.24 37
2094.34 38
2094.45 40
2094.55 42
2094.65 44
2094.76 46
2094.86 48
2094.97 50
2095.07 54
2095.18 58
2095.28 63
2095.39 69
2095.49 73
2095.60 76
2095.70 77
2095.81 75
2095.91 70
2096.02 64
2096.12 57
2096.23 50
2096.33 45
2096.44 42
2096.54 40
2096.65 39
2096.75 39
2096.86 38
2096.96 38
2097.07 39
2097.17 40
2097.28 44
2097.38 49
2097.49 55
2097.59 62
2097.70 69
2097.80 74
2097.91 77
2098.01 79
2098.12 79
2098.22 79
2098.33 78
2098.43 77
2098.54 74
2098.64 70
2098.75 64
2098.85 57
2098.96 51
2099.06 46
2099.17 45
2099.27 47
2099.38 52
2099.48 60
2099.59 67
2099.69 73
2099.80 75
2099.90 74
2100.01 69
2100.11 62
2100.22 54
2100.33 47
2100.43 41
2100.54 38
2100.64 37
2100.75 37
2100.85 38
2100.96 37
2101.06 35
2101.17 31
2101.27 26
2101.38 19
2101.48 12
2101.59 5
2101.69 0
2101.80 0
2101.90 0
2102.01 0
2102.11 0
2102.22 0
2102.32 0
2102.43 0
2102.53 0
2102.64 2
2102.74 5
2102.85 9
2102.95 11
2103.06 12
2103.16 12
2103.27 11
2103.37 10
2103.48 9
2103.58 9
2103.69 9
2103.79 10
2103.90 11
2104.00 12
2104.11 12
2104.21 11
2104.32 10
2104.42 8
2104.53 6
2104.64 7
2104.74 8
2104.85 12
2104.95 18
2105.06 24
2105.16 31
2105.27 36
2105.37 40
2105.48 41
2105.58 40
2105.69 37
2105.79 33
2105.90 28
2106.00 25
2106.11 22
2106.21 20
2106.32 19
2106.42 18
2106.53 16
2106.63 15
2106.74 13
2106.84 12
2106.95 12
2107.06 13
2107.16 16
2107.27 19
2107.37 24
2107.48 28
2107.58 33
2107.69 36
2107.79 38
2107.90 38
2108.00 37
2108.11 34
2108.21 32
2108.32 30
2108.42 30
2108.53 32
2108.63 35
2108.74 40
2108.84 45
2108.95 50
2109.06 54
2109.16 56
2109.27 58
2109.37 57
2109.48 57
2109.58 56
2109.69 55
2109.79 55
2109.90 55
2110.00 56
2110.11 57
2110.21 58
2110.32 59
2110.42 61
2110.53 62
2110.63 63
2110.74 63
2110.85 62
2110.95 60
2111.06 57
2111.16 55
2111.27 54
2111.37 54
2111.48 55
2111.58 58
2111.69 61
2111.79 62
2111.90 63
2112.00 61
2112.11 58
2112.22 53
2112.32 49
2112.43 45
2112.53 42
2112.64 41
2112.74 41
2112.85 43
2112.95 47
2113.06 52
2113.16 58
2113.27 65
2113.37 73
2113.48 82
2113.59 91
2113.69 99
2113.80 106
2113.90 110
2114.01 111
2114.11 108
2114.22 103
2114.32 96
2114.43 88
2114.53 80
2114.64 73
2114.74 68
2114.85 66
2114.96 65
2115.06 65
2115.17 65
2115.27 64
2115.38 63
2115.48 62
2115.59 60
2115.69 58
2115.80 56
2115.90 53
2116.01 51
2116.12 48
2116.22 45
2116.33 42
2116.43 40
2116.54 38
2116.64 38
2116.75 38
2116.85 38
2116.96 39
2117.06 39
2117.17 40
2117.28 40
2117.38 41
2117.49 43
2117.59 46
2117.70 50
2117.80 54
2117.91 58
2118.01 61
2118.12 64
2118.23 67
2118.33 69
2118.44 70
2118.54 71
2118.65 72
2118.75 70
2118.86 68
2118.96 64
2119.07 59
2119.18 54
2119.28 49
2119.39 45
2119.49 42
2119.60 40
2119.70 39
2119.81 40
2119.91 41
2120.02 43
2120.13 45
2120.23 48
2120.34 52
2120.44 57
2120.55 63
2120.65 68
2120.76 73
2120.86 76
2120.97 77
2121.08 75
2121.18 70
2121.29 62
2121.39 51
2121.50 40
2121.60 29
2121.71 18
2121.81 10
2121.92 4
2122.03 0
2122.13 0
2122.24 0
2122.34 0
2122.45 0
2122.55 0
2122.66 0
2122.77 0
2122.87 0
2122.98 0
2123.08 0
2123.19 0
2123.29 1
2123.40 2
2123.50 4
2123.61 6
2123.72 7
2123.82 9
2123.93 10
2124.03 12
2124.14 15
2124.24 21
2124.35 28
2124.46 36
2124.56 46
2124.67 56
2124.77 64
2124.88 70
2124.98 74
2125.09 76
2125.20 76
2125.30 74
2125.41 73
2125.51 71
2125.62 68
2125.72 64
2125.83 57
2125.94 47
2126.04 35
2126.15 22
2126.25 10
2126.36 0
2126.46 0
2126.57 0
2126.68 0
2126.78 0
2126.89 7
2126.99 13
2127.10 18
2127.20 23
2127.31 26
2127.42 28
2127.52 30
2127.63 31
2127.73 31
2127.84 30
2127.94 28
2128.05 25
2128.16 20
2128.26 17
2128.37 14
2128.47 14
2128.58 17
2128.68 23
2128.79 31
2128.90 39
2129.00 48
2129.11 55
2129.21 61
2129.32 65
2129.43 68
2129.53 69
2129.64 69
2129.74 69
2129.85 67
2129.95 67
2130.06 67
2130.17 68
2130.27 71
2130.38 76
2130.48 83
2130.59 91
2130.70 98
2130.80 104
2130.91 109
2131.01 111
2131.12 112
2131.22 112
2131.33 112
2131.44 112
2131.54 112
2131.65 111
2131.75 110
2131.86 107
2131.97 102
2132.07 96
2132.18 89
2132.28 82
2132.39 75
2132.49 69
2132.60 64
2132.71 60
2132.81 56
2132.92 52
2133.02 49
2133.13 47
2133.24 47
2133.34 48
2133.45 50
2133.55 53
2133.66 56
2133.77 58
2133.87 60
2133.98 61
2134.08 62
2134.19 64
2134.29 66
2134.40 67
2134.51 68
2134.61 67
2134.72 66
2134.82 64
2134.93 62
2135.04 60
2135.14 59
2135.25 58
2135.35 59
2135.46 59
2135.57 60
2135.67 61
2135.78 61
2135.88 60
2135.99 58
2136.10 55
2136.20 50
2136.31 45
2136.41 39
2136.52 34
2136.63 29
2136.73 26
2136.84 24
2136.94 24
2137.05 24
2137.16 26
2137.26 28
2137.37 31
2137.47 36
2137.58 40
2137.69 45
2137.79 50
2137.90 55
2138.00 58
2138.11 60
2138.22 59
2138.32 57
2138.43 54
2138.53 50
2138.64 48
2138.75 49
2138.85 52
2138.96 57
2139.06 64
2139.17 71
2139.28 76
2139.38 78
2139.49 77
2139.59 73
2139.70 68
2139.81 64
2139.91 62
2140.02 62
2140.12 64
2140.23 68
2140.34 71
2140.44 74
2140.55 75
2140.65 73
2140.76 69
2140.87 63
2140.97 57
2141.08 50
2141.19 44
2141.29 39
2141.40 36
2141.50 35
2141.61 36
2141.72 39
2141.82 44
2141.93 49
2142.03 54
2142.14 58
2142.25 60
2142.35 60
2142.46 56
2142.56 50
2142.67 43
2142.78 36
2142.88 31
2142.99 27
2143.10 26
2143.20 27
2143.31 29
2143.41 32
2143.52 34
2143.63 36
2143.73 38
2143.84 39
2143.94 40
2144.05 41
2144.16 40
2144.26 40
2144.37 38
2144.48 37
2144.58 35
2144.69 33
2144.79 31
2144.90 30
2145.01 31
2145.11 33
2145.22 37
2145.32 42
2145.43 49
2145.54 56
2145.64 62
2145.75 66
2145.86 67
2145.96 65
2146.07 62
2146.17 56
2146.28 49
2146.39 41
2146.49 33
2146.60 24
2146.71 16
2146.81 8
2146.92 2
2147.02 0
2147.13 0
2147.24 0
2147.34 0
2147.45 0
2147.56 0
2147.66 0
2147.77 0
2147.87 0
2147.98 0
2148.09 3
2148.19 8
2148.30 14
2148.41 20
2148.51 25
2148.62 29
2148.72 32
2148.83 36
2148.94 40
2149.04 45
2149.15 52
2149.26 59
2149.36 66
2149.47 70
2149.57 73
2149.68 75
2149.79 75
2149.89 75
2150.00 74
2150.11 75
2150.21 77
2150.32 78
2150.43 79
2150.53 78
2150.64 76
2150.74 73
2150.85 69
2150.96 66
2151.06 63
2151.17 61
2151.28 61
2151.38 61
2151.49 62
2151.59 61
2151.70 60
2151.81 56
2151.91 51
2152.02 44
2152.13 35
2152.23 25
2152.34 15
2152.45 6
2152.55 0
2152.66 0
2152.76 0
2152.87 0
2152.98 0
2153.08 0
2153.19 0
2153.30 0
2153.40 0
2153.51 5
2153.62 11
2153.72 17
2153.83 24
2153.94 30
2154.04 36
2154.15 41
2154.25 45
2154.36 47
2154.47 50
2154.57 52
2154.68 55
2154.79 59
2154.89 64
2155.00 71
2155.11 79
2155.21 87
2155.32 94
2155.42 100
2155.53 102
2155.64 103
2155.74 101
2155.85 98
2155.96 94
2156.06 91
2156.17 88
2156.28 85
2156.38 82
2156.49 79
2156.60 75
2156.70 72
2156.81 70
2156.92 70
2157.02 71
2157.13 75
2157.23 80
2157.34 85
2157.45 90
2157.55 94
2157.66 98
2157.77 101
2157.87 105
2157.98 108
2158.09 111
2158.19 112
2158.30 111
2158.41 108
2158.51 104
2158.62 99
2158.73 96
2158.83 95
2158.94 96
2159.05 100
2159.15 105
2159.26 111
2159.37 116
2159.47 120
2159.58 121
2159.68 121
2159.79 118
2159.90 113
2160.00 108
2160.11 102
2160.22 97
2160.32 93
2160.43 92
2160.54 93
2160.64 97
2160.75 102
2160.86 106
2160.96 109
2161.07 109
2161.18 105
2161.28 98
2161.39 88
2161.50 77
2161.60 66
2161.71 57
2161.82 52
2161.92 51
2162.03 53
2162.14 57
2162.24 62
2162.35 67
2162.46 71
2162.56 72
2162.67 72
2162.78 70
2162.88 67
2162.99 65
2163.10 63
2163.20 62
2163.31 61
2163.42 61
2163.52 60
2163.63 59
2163.74 58
2163.84 57
2163.95 57
2164.06 57
2164.16 58
2164.27 60
2164.38 63
2164.48 67
2164.59 71
2164.70 76
2164.80 82
2164.91 87
2165.02 93
2165.12 99
2165.23 103
2165.34 107
2165.44 109
2165.55 110
2165.66 109
2165.76 106
2165.87 101
2165.98 95
2166.08 90
2166.19 84
2166.30 79
2166.40 74
2166.51 71
2166.62 68
2166.72 65
2166.83 63
2166.94 60
2167.04 58
2167.15 55
2167.26 51
2167.36 48
2167.47 44
2167.58 40
2167.68 36
2167.79 34
2167.90 33
2168.00 32
2168.11 33
2168.22 33
2168.32 32
2168.43 31
2168.54 28
2168.64 25
2168.75 23
2168.86 21
2168.96 20
2169.07 21
2169.18 23
2169.28 25
2169.39 28
2169.50 30
2169.61 32
2169.71 34
2169.82 36
2169.93 38
2170.03 40
2170.14 40
2170.25 40
2170.35 38
2170.46 36
2170.57 32
2170.67 28
2170.78 23
2170.89 19
2170.99 15
2171.10 12
2171.21 9
2171.31 8
2171.42 7
2171.53 9
2171.63 12
2171.74 16
2171.85 20
2171.96 23
2172.06 24
2172.17 23
2172.28 19
2172.38 12
2172.49 4
2172.60 0
2172.70 0
2172.81 0
2172.92 0
2173.02 0
2173.13 0
2173.24 8
2173.34 16
2173.45 23
2173.56 28
2173.67 30
2173.77 30
2173.88 29
2173.99 27
2174.09 24
2174.20 22
2174.31 22
2174.41 25
2174.52 30
2174.63 36
2174.73 44
2174.84 51
2174.95 58
2175.05 62
2175.16 64
2175.27 65
2175.38 65
2175.48 66
2175.59 68
2175.70 72
2175.80 77
2175.91 83
2176.02 89
2176.12 95
2176.23 100
2176.34 104
2176.45 107
2176.55 110
2176.66 112
2176.77 113
2176.87 114
2176.98 113
2177.09 111
2177.19 107
2177.30 100
2177.41 90
2177.51 79
2177.62 67
2177.73 55
2177.84 43
2177.94 33
2178.05 25
2178.16 18
2178.26 13
2178.37 9
2178.48 6
2178.58 4
2178.69 3
2178.80 3
2178.91 4
2179.01 4
2179.12 3
2179.23 2
2179.33 0
2179.44 0
2179.55 0
2179.66 0
2179.76 0
2179.87 3
2179.98 10
2180.08 19
2180.19 28
2180.30 35
2180.40 40
2180.51 42
2180.62 43
2180.73 42
2180.83 39
2180.94 36
2181.05 31
2181.15 26
2181.26 21
2181.37 16
2181.48 11
2181.58 7
2181.69 5
2181.80 4
2181.90 4
2182.01 5
2182.12 5
2182.22 6
2182.33 5
2182.44 4
2182.55 2
2182.65 0
2182.76 0
2182.87 0
2182.97 0
2183.08 0
2183.19 0
2183.30 0
2183.40 0
2183.51 1
2183.62 4
2183.72 9
2183.83 13
2183.94 16
2184.05 19
2184.15 22
2184.26 24
2184.37 25
2184.47 25
2184.58 24
2184.69 23
2184.80 23
2184.90 22
2185.01 23
2185.12 25
2185.22 29
2185.33 34
2185.44 39
2185.55 43
2185.65 45
2185.76 45
2185.87 43
2185.98 40
2186.08 38
2186.19 37
2186.30 40
2186.40 46
2186.51 54
2186.62 64
2186.73 73
2186.83 81
2186.94 86
2187.05 88
2187.15 88
2187.26 87
2187.37 87
2187.48 89
2187.58 94
2187.69 101
2187.80 109
2187.90 118
2188.01 125
2188.12 130
2188.23 132
2188.33 131
2188.44 128
2188.55 124
2188.66 120
2188.76 116
2188.87 114
2188.98 113
2189.08 111
2189.19 109
2189.30 106
2189.41 101
2189.51 95
2189.62 88
2189.73 81
2189.84 77
2189.94 75
2190.05 76
2190.16 79
2190.26 83
2190.37 86
2190.48 88
2190.59 88
2190.69 84
2190.80 78
2190.91 70
2191.02 63
2191.12 56
2191.23 50
2191.34 46
2191.45 44
2191.55 44
2191.66 44
2191.77 44
2191.87 45
2191.98 45
2192.09 46
2192.20 47
2192.30 48
2192.41 50
2192.52 54
2192.63 58
2192.73 63
2192.84 68
2192.95 71
2193.06 73
2193.16 72
2193.27 69
2193.38 65
2193.49 60
2193.59 56
2193.70 52
2193.81 49
2193.91 46
2194.02 44
2194.13 42
2194.24 39
2194.34 36
2194.45 34
2194.56 33
2194.67 33
2194.77 34
2194.88 36
2194.99 40
2195.10 44
2195.20 48
2195.31 52
2195.42 54
2195.53 56
2195.63 56
2195.74 53
2195.85 49
2195.96 43
2196.06 35
2196.17 26
2196.28 17
2196.39 8
2196.49 1
2196.60 0
2196.71 0
2196.82 0
2196.92 0
2197.03 0
2197.14 0
2197.24 0
2197.35 1
2197.46 3
2197.57 4
2197.67 6
2197.78 9
2197.89 13
2198.00 18
2198.10 26
2198.21 34
2198.32 44
2198.43 54
2198.53 63
2198.64 71
2198.75 76
2198.86 79
2198.96 78
2199.07 74
2199.18 69
2199.29 64
2199.39 60
2199.50 57
2199.61 56
2199.72 56
2199.82 59
2199.93 62
2200.04 65
2200.15 70
2200.26 74
2200.36 78
2200.47 82
2200.58 84
2200.69 85
2200.79 83
2200.90 78
2201.01 71
2201.12 64
2201.22 56
2201.33 51
2201.44 47
2201.55 45
2201.65 47
2201.76 50
2201.87 54
2201.98 59
2202.08 63
2202.19 67
2202.30 69
2202.41 69
2202.51 69
2202.62 68
2202.73 66
2202.84 65
2202.94 64
2203.05 65
2203.16 66
2203.27 68
2203.37 70
2203.48 74
2203.59 78
2203.70 83
2203.81 87
2203.91 92
2204.02 96
2204.13 98
2204.24 100
2204.34 101
2204.45 101
2204.56 101
2204.67 100
2204.77 99
2204.88 97
2204.99 95
2205.10 92
2205.20 87
2205.31 82
2205.42 76
2205.53 69
2205.64 62
2205.74 56
2205.85 52
2205.96 51
2206.07 51
2206.17 53
2206.28 57
2206.39 60
2206.50 63
2206.60 66
2206.71 68
2206.82 71
2206.93 74
2207.04 79
2207.14 86
2207.25 93
2207.36 101
2207.47 110
2207.57 117
2207.68 123
2207.79 128
2207.90 132
2208.01 135
2208.11 138
2208.22 142
2208.33 147
2208.44 153
2208.54 160
2208.65 167
2208.76 173
2208.87 177
2208.97 177
2209.08 174
2209.19 168
2209.30 158
2209.41 148
2209.51 138
2209.62 130
2209.73 126
2209.84 125
2209.94 128
2210.05 133
2210.16 139
2210.27 145
2210.38 150
2210.48 153
2210.59 155
2210.70 155
2210.81 154
2210.91 151
2211.02 147
2211.13 142
2211.24 135
2211.35 128
2211.45 122
2211.56 118
2211.67 115
2211.78 114
2211.89 114
2211.99 116
2212.10 118
2212.21 120
2212.32 122
2212.42 122
2212.53 122
2212.64 123
2212.75 123
2212.86 125
2212.96 128
2213.07 133
2213.18 139
2213.29 145
2213.39 151
2213.50 156
2213.61 159
2213.72 159
2213.83 157
2213.93 153
2214.04 149
2214.15 145
2214.26 141
2214.37 139
2214.47 138
2214.58 139
2214.69 141
2214.80 143
2214.91 146
2215.01 149
2215.12 152
2215.23 154
2215.34 156
2215.44 158
2215.55 158
2215.66 159
2215.77 158
2215.88 158
2215.98 156
2216.09 153
2216.20 149
2216.31 145
2216.42 141
2216.52 138
2216.63 138
2216.74 139
2216.85 141
2216.96 144
2217.06 146
2217.17 145
2217.28 143
2217.39 140
2217.50 136
2217.60 133
2217.71 132
2217.82 133
2217.93 136
2218.04 142
2218.14 149
2218.25 158
2218.36 168
2218.47 178
2218.58 186
2218.68 193
2218.79 197
2218.90 197
2219.01 196
2219.12 193
2219.22 189
2219.33 187
2219.44 187
2219.55 188
2219.66 191
2219.76 195
2219.87 198
2219.98 200
2220.09 199
2220.20 197
2220.30 194
2220.41 190
2220.52 186
2220.63 183
2220.74 180
2220.84 177
2220.95 174
2221.06 170
2221.17 165
2221.28 160
2221.38 153
2221.49 147
2221.60 141
2221.71 135
2221.82 130
2221.92 126
2222.03 122
2222.14 119
2222.25 117
2222.36 116
2222.46 118
2222.57 122
2222.68 128
2222.79 136
2222.90 144
2223.01 152
2223.11 158
2223.22 161
2223.33 161
2223.44 160
2223.55 158
2223.65 156
2223.76 154
2223.87 153
2223.98 151
2224.09 148
2224.19 144
2224.30 138
2224.41 131
2224.52 122
2224.63 113
2224.74 106
2224.84 100
2224.95 97
2225.06 97
2225.17 99
2225.28 102
2225.38 104
2225.49 106
2225.60 107
2225.71 106
2225.82 105
2225.92 105
2226.03 104
2226.14 105
2226.25 106
2226.36 106
2226.47 107
2226.57 105
2226.68 103
2226.79 98
2226.90 92
2227.01 85
2227.11 78
2227.22 72
2227.33 66
2227.44 60
2227.55 56
2227.66 53
2227.76 50
2227.87 48
2227.98 48
2228.09 50
2228.20 54
2228.31 59
2228.41 65
2228.52 71
2228.63 75
2228.74 78
2228.85 78
2228.95 77
2229.06 73
2229.17 69
2229.28 63
2229.39 57
2229.50 52
2229.60 48
2229.71 45
2229.82 44
2229.93 45
2230.04 47
2230.15 51
2230.25 55
2230.36 60
2230.47 64
2230.58 67
2230.69 69
2230.80 72
2230.90 75
2231.01 80
2231.12 87
2231.23 97
2231.34 108
2231.44 120
2231.55 130
2231.66 139
2231.77 143
2231.88 144
2231.99 141
2232.09 135
2232.20 127
2232.31 119
2232.42 111
2232.53 104
2232.64 100
2232.74 98
2232.85 97
2232.96 98
2233.07 98
2233.18 98
2233.29 98
2233.39 97
2233.50 95
2233.61 93
2233.72 92
2233.83 90
2233.94 89
2234.04 88
2234.15 87
2234.26 88
2234.37 90
2234.48 94
2234.59 98
2234.70 104
2234.80 110
2234.91 116
2235.02 121
2235.13 127
2235.24 132
2235.35 136
2235.45 139
2235.56 140
2235.67 141
2235.78 141
2235.89 140
2236.00 138
2236.10 136
2236.21 134
2236.32 131
2236.43 127
2236.54 121
2236.65 114
2236.75 106
2236.86 97
2236.97 87
2237.08 76
2237.19 65
2237.30 55
2237.41 45
2237.51 36
2237.62 29
2237.73 25
2237.84 23
2237.95 24
2238.06 27
2238.16 31
2238.27 37
2238.38 42
2238.49 47
2238.60 51
2238.71 52
2238.82 52
2238.92 50
2239.03 47
2239.14 43
2239.25 40
2239.36 38
2239.47 38
2239.58 40
2239.68 43
2239.79 47
2239.90 51
2240.01 53
2240.12 55
2240.23 54
2240.33 52
2240.44 50
2240.55 47
2240.66 45
2240.77 44
2240.88 44
2240.99 46
2241.09 49
2241.20 53
2241.31 57
2241.42 62
2241.53 66
2241.64 70
2241.75 73
2241.85 74
2241.96 73
2242.07 70
2242.18 65
2242.29 60
2242.40 56
2242.51 54
2242.61 55
2242.72 59
2242.83 65
2242.94 70
2243.05 74
2243.16 77
2243.27 77
2243.37 74
2243.48 71
2243.59 67
2243.70 63
2243.81 60
2243.92 57
2244.03 55
2244.13 54
2244.24 53
2244.35 54
2244.46 56
2244.57 58
2244.68 60
2244.79 60
2244.89 59
2245.00 57
2245.11 53
2245.22 50
2245.33 48
2245.44 48
2245.55 50
2245.66 56
2245.76 64
2245.87 74
2245.98 83
2246.09 91
2246.20 97
2246.31 100
2246.42 99
2246.52 95
2246.63 89
2246.74 81
2246.85 73
2246.96 65
2247.07 58
2247.18 51
2247.29 44
2247.39 39
2247.50 35
2247.61 32
2247.72 31
2247.83 32
2247.94 34
2248.05 37
2248.15 38
2248.26 39
2248.37 38
2248.48 36
2248.59 33
2248.70 31
2248.81 30
2248.92 30
2249.02 32
2249.13 34
2249.24 37
2249.35 40
2249.46 44
2249.57 46
2249.68 48
2249.79 50
2249.89 50
2250.00 50
2250.11 51
2250.22 52
2250.33 55
2250.44 59
2250.55 65
2250.66 70
2250.76 73
2250.87 75
2250.98 73
2251.09 69
2251.20 62
2251.31 55
2251.42 49
2251.53 44
2251.63 42
2251.74 42
2251.85 43
2251.96 45
2252.07 46
2252.18 46
2252.29 44
2252.40 40
2252.51 35
2252.61 29
2252.72 23
2252.83 17
2252.94 12
2253.05 9
2253.16 8
2253.27 9
2253.38 12
2253.48 17
2253.59 23
2253.70 29
2253.81 33
2253.92 36
2254.03 38
2254.14 39
2254.25 39
2254.36 38
2254.46 37
2254.57 35
2254.68 33
2254.79 29
2254.90 25
2255.01 19
2255.12 13
2255.23 7
2255.34 2
2255.44 0
2255.55 0
2255.66 0
2255.77 2
2255.88 5
2255.99 9
2256.10 11
2256.21 11
2256.32 9
2256.42 5
2256.53 0
2256.64 0
2256.75 0
2256.86 0
2256.97 0
2257.08 0
2257.19 0
2257.30 0
2257.40 2
2257.51 6
2257.62 9
2257.73 11
2257.84 13
2257.95 16
2258.06 19
2258.17 24
2258.28 29
2258.38 34
2258.49 39
2258.60 43
2258.71 45
2258.82 45
2258.93 44
2259.04 43
2259.15 42
2259.26 43
2259.37 47
2259.47 53
2259.58 62
2259.69 72
2259.80 82
2259.91 92
2260.02 101
2260.13 109
2260.24 116
2260.35 121
2260.46 126
2260.56 130
2260.67 133
2260.78 135
2260.89 134
2261.00 132
2261.11 128
2261.22 123
2261.33 117
2261.44 110
2261.55 104
2261.65 99
2261.76 95
2261.87 93
2261.98 92
2262.09 91
2262.20 90
2262.31 89
2262.42 86
2262.53 81
2262.64 75
2262.75 68
2262.85 60
2262.96 53
2263.07 46
2263.18 41
2263.29 37
2263.40 33
2263.51 32
2263.62 31
2263.73 33
2263.84 35
2263.94 39
2264.05 43
2264.16 47
2264.27 50
2264.38 53
2264.49 54
2264.60 54
2264.71 54
2264.82 54
2264.93 54
2265.04 55
2265.15 55
2265.25 54
2265.36 53
2265.47 51
2265.58 48
2265.69 44
2265.80 38
2265.91 33
2266.02 29
2266.13 26
2266.24 26
2266.35 28
2266.45 32
2266.56 39
2266.67 46
2266.78 52
2266.89 57
2267.00 60
2267.11 61
2267.22 60
2267.33 58
2267.44 55
2267.55 51
2267.66 46
2267.76 42
2267.87 39
2267.98 36
2268.09 34
2268.20 33
2268.31 34
2268.42 35
2268.53 37
2268.64 38
2268.75 38
2268.86 37
2268.97 35
2269.08 31
2269.18 27
2269.29 23
2269.40 19
2269.51 16
2269.62 13
2269.73 11
2269.84 10
2269.95 10
2270.06 10
2270.17 10
2270.28 11
2270.39 13
2270.50 15
2270.60 18
2270.71 21
2270.82 25
2270.93 28
2271.04 31
2271.15 34
2271.26 35
2271.37 36
2271.48 36
2271.59 35
2271.70 34
2271.81 32
2271.92 30
2272.02 28
2272.13 26
2272.24 24
2272.35 22
2272.46 21
2272.57 21
2272.68 21
2272.79 24
2272.90 29
2273.01 37
2273.12 48
2273.23 61
2273.34 76
2273.45 89
2273.55 101
2273.66 108
2273.77 110
2273.88 108
2273.99 104
2274.10 99
2274.21 96
2274.32 95
2274.43 98
2274.54 103
2274.65 111
2274.76 120
2274.87 129
2274.98 137
2275.09 144
2275.20 151
2275.30 157
2275.41 161
2275.52 164
2275.63 164
2275.74 159
2275.85 151
2275.96 139
2276.07 125
2276.18 110
2276.29 96
2276.40 86
2276.51 80
2276.62 78
2276.73 80
2276.84 83
2276.95 86
2277.05 87
2277.16 85
2277.27 80
2277.38 72
2277.49 62
2277.60 50
2277.71 40
2277.82 32
2277.93 26
2278.04 24
2278.15 25
2278.26 30
2278.37 36
2278.48 44
2278.59 51
2278.70 56
2278.81 60
2278.91 60
2279.02 59
2279.13 55
2279.24 52
2279.35 48
2279.46 46
2279.57 46
2279.68 48
2279.79 53
2279.90 60
2280.01 69
2280.12 79
2280.23 90
2280.34 99
2280.45 106
2280.56 110
2280.67 111
2280.78 109
2280.89 104
2280.99 98
2281.10 91
2281.21 83
2281.32 76
2281.43 71
2281.54 68
2281.65 69
2281.76 72
2281.87 79
2281.98 88
2282.09 97
2282.20 106
2282.31 113
2282.42 118
2282.53 120
2282.64 121
2282.75 119
2282.86 115
2282.97 109
2283.08 99
2283.19 87
2283.29 71
2283.40 53
2283.51 35
2283.62 18
2283.73 5
2283.84 0
2283.95 0
2284.06 0
2284.17 0
2284.28 0
2284.39 0
2284.50 1
2284.61 2
2284.72 2
2284.83 2
2284.94 2
2285.05 4
2285.16 7
2285.27 12
2285.38 19
2285.49 27
2285.60 36
2285.71 44
2285.82 49
2285.92 52
2286.03 51
2286.14 48
2286.25 44
2286.36 39
2286.47 35
2286.58 32
2286.69 30
2286.80 29
2286.91 29
2287.02 28
2287.13 27
2287.24 26
2287.35 25
2287.46 26
2287.57 28
2287.68 33
2287.79 40
2287.90 47
2288.01 54
2288.12 60
2288.23 63
2288.34 63
2288.45 62
2288.56 60
2288.67 58
2288.78 58
2288.89 58
2289.00 60
2289.10 60
2289.21 59
2289.32 55
2289.43 50
2289.54 43
2289.65 36
2289.76 30
2289.87 26
2289.98 24
2290.09 25
2290.20 28
2290.31 31
2290.42 35
2290.53 38
2290.64 39
2290.75 38
2290.86 36
2290.97 33
2291.08 30
2291.19 26
2291.30 23
2291.41 20
2291.52 17
2291.63 13
2291.74 9
2291.85 4
2291.96 1
2292.07 0
2292.18 0
2292.29 4
2292.40 9
2292.51 16
2292.62 23
2292.73 28
2292.84 30
2292.95 30
2293.06 29
2293.17 27
2293.28 26
2293.38 26
2293.49 28
2293.60 31
2293.71 34
2293.82 37
2293.93 38
2294.04 37
2294.15 35
2294.26 32
2294.37 29
2294.48 28
2294.59 29
2294.70 31
2294.81 35
2294.92 39
2295.03 44
2295.14 47
2295.25 49
2295.36 50
2295.47 48
2295.58 45
2295.69 41
2295.80 37
2295.91 34
2296.02 33
2296.13 34
2296.24 38
2296.35 43
2296.46 49
2296.57 55
2296.68 59
2296.79 62
2296.90 62
2297.01 60
2297.12 55
2297.23 50
2297.34 43
2297.45 37
2297.56 32
2297.67 27
2297.78 23
2297.89 20
2298.00 18
2298.11 15
2298.22 14
2298.33 13
2298.44 14
2298.55 16
2298.66 21
2298.77 27
2298.88 33
2298.99 41
2299.10 48
2299.21 55
2299.32 60
2299.43 64
2299.54 66
2299.65 67
2299.76 65
2299.87 62
2299.98 57
2300.09 51
2300.20 47
2300.31 44
2300.42 45
2300.53 50
2300.64 58
2300.75 68
2300.86 79
2300.97 88
2301.08 94
2301.19 96
2301.30 95
2301.41 91
2301.52 86
2301.63 81
2301.74 77
2301.85 75
2301.96 74
2302.07 73
2302.18 72
2302.29 71
2302.40 68
2302.51 63
2302.62 57
2302.73 52
2302.84 47
2302.95 44
2303.06 43
2303.17 43
2303.28 45
2303.39 47
2303.50 48
2303.61 47
2303.72 44
2303.83 40
2303.94 35
2304.05 30
2304.16 26
2304.27 24
2304.38 23
2304.49 24
2304.60 25
2304.71 26
2304.82 26
2304.93 25
2305.04 24
2305.15 22
2305.26 22
2305.37 22
2305.48 21
2305.59 21
2305.70 20
2305.81 18
2305.92 14
2306.03 9
2306.14 5
2306.25 3
2306.36 3
2306.47 4
2306.58 7
2306.69 11
2306.80 14
2306.91 16
2307.02 15
2307.13 12
2307.24 8
2307.35 3
2307.46 0
2307.57 0
2307.68 0
2307.79 0
2307.90 0
2308.01 0
2308.12 0
2308.23 0
2308.34 7
2308.45 19
2308.56 32
2308.67 45
2308.78 56
2308.89 66
2309.00 73
2309.11 79
2309.22 82
2309.33 83
2309.44 83
2309.55 81
2309.66 78
2309.77 74
2309.88 72
2309.99 70
2310.10 70
2310.21 71
2310.32 72
2310.43 72
2310.55 70
2310.66 68
2310.77 64
2310.88 60
2310.99 57
2311.10 55
2311.21 54
2311.32 52
2311.43 51
2311.54 48
2311.65 44
2311.76 38
2311.87 33
2311.98 28
2312.09 25
2312.20 24
2312.31 26
2312.42 29
2312.53 35
2312.64 40
2312.75 46
2312.86 51
2312.97 56
2313.08 60
2313.19 62
2313.30 64
2313.41 65
2313.52 65
2313.63 64
2313.74 64
2313.85 64
2313.96 65
2314.07 65
2314.18 66
2314.29 67
2314.40 68
2314.51 69
2314.62 70
2314.73 72
2314.85 74
2314.96 77
2315.07 78
2315.18 78
2315.29 75
2315.40 69
2315.51 62
2315.62 55
2315.73 48
2315.84 43
2315.95 39
2316.06 37
2316.17 34
2316.28 31
2316.39 27
2316.50 22
2316.61 17
2316.72 12
2316.83 9
2316.94 6
2317.05 5
2317.16 5
2317.27 5
2317.38 5
2317.49 4
2317.60 4
2317.71 4
2317.82 4
2317.93 6
2318.05 9
2318.16 12
2318.27 16
2318.38 19
2318.49 21
2318.60 22
2318.71 21
2318.82 19
2318.93 15
2319.04 10
2319.15 4
2319.26 0
2319.37 0
2319.48 0
2319.59 0
2319.70 0
2319.81 0
2319.92 0
2320.03 0
2320.14 3
2320.25 9
2320.36 15
2320.47 19
2320.58 21
2320.70 22
2320.81 20
2320.92 18
2321.03 16
2321.14 16
2321.25 17
2321.36 21
2321.47 26
2321.58 32
2321.69 38
2321.80 43
2321.91 48
2322.02 51
2322.13 53
2322.24 54
2322.35 53
2322.46 49
2322.57 44
2322.68 37
2322.79 29
2322.90 21
2323.02 16
2323.13 13
2323.24 14
2323.35 18
2323.46 24
2323.57 30
2323.68 37
2323.79 42
2323.90 46
2324.01 48
2324.12 48
2324.23 47
2324.34 46
2324.45 43
2324.56 40
2324.67 35
2324.78 30
2324.89 24
2325.00 17
2325.12 10
2325.23 4
2325.34 0
2325.45 0
2325.56 0
2325.67 0
2325.78 0
2325.89 0
2326.00 0
2326.11 2
2326.22 4
2326.33 7
2326.44 12
2326.55 19
2326.66 28
2326.77 37
2326.88 46
2326.99 53
2327.11 58
2327.22 60
2327.33 61
2327.44 60
2327.55 59
2327.66 58
2327.77 57
2327.88 57
2327.99 57
2328.10 57
2328.21 55
2328.32 51
2328.43 46
2328.54 39
2328.65 33
2328.76 27
2328.88 23
2328.99 20
2329.10 18
2329.21 17
2329.32 16
2329.43 15
2329.54 15
2329.65 15
2329.76 17
2329.87 20
2329.98 24
2330.09 28
2330.20 32
2330.31 36
2330.42 40
2330.54 43
2330.65 46
2330.76 49
2330.87 53
2330.98 56
2331.09 60
2331.20 62
2331.31 65
2331.42 67
2331.53 70
2331.64 72
2331.75 73
2331.86 74
2331.97 73
2332.09 71
2332.20 66
2332.31 60
2332.42 54
2332.53 48
2332.64 44
2332.75 41
2332.86 41
2332.97 43
2333.08 47
2333.19 53
2333.30 61
2333.41 71
2333.52 83
2333.64 94
2333.75 104
2333.86 113
2333.97 119
2334.08 122
2334.19 123
2334.30 122
2334.41 120
2334.52 119
2334.63 119
2334.74 120
2334.85 122
2334.96 126
2335.08 132
2335.19 140
2335.30 148
2335.41 157
2335.52 165
2335.63 172
2335.74 177
2335.85 178
2335.96 178
2336.07 175
2336.18 172
2336.29 170
2336.41 169
2336.52 170
2336.63 173
2336.74 177
2336.85 181
2336.96 184
2337.07 184
2337.18 182
2337.29 176
2337.40 169
2337.51 160
2337.62 150
2337.74 141
2337.85 132
2337.96 122
2338.07 114
2338.18 105
2338.29 97
2338.40 89
2338.51 83
2338.62 77
2338.73 74
2338.84 72
2338.95 73
2339.07 74
2339.18 76
2339.29 78
2339.40 80
2339.51 80
2339.62 79
2339.73 78
2339.84 76
2339.95 73
2340.06 71
2340.17 69
2340.29 67
2340.40 66
2340.51 65
2340.62 65
2340.73 67
2340.84 69
2340.95 74
2341.06 79
2341.17 85
2341.28 90
2341.39 93
2341.51 94
2341.62 91
2341.73 86
2341.84 79
2341.95 71
2342.06 63
2342.17 56
2342.28 51
2342.39 48
2342.50 45
2342.62 44
2342.73 44
2342.84 44
2342.95 45
2343.06 46
2343.17 47
2343.28 49
2343.39 51
2343.50 53
2343.61 55
2343.72 58
2343.84 60
2343.95 63
2344.06 67
2344.17 72
2344.28 77
2344.39 83
2344.50 90
2344.61 97
2344.72 102
2344.84 106
2344.95 106
2345.06 104
2345.17 98
2345.28 88
2345.39 77
2345.50 66
2345.61 55
2345.72 46
2345.83 39
2345.95 34
2346.06 31
2346.17 29
2346.28 27
2346.39 25
2346.50 24
2346.61 22
2346.72 20
2346.83 18
2346.94 15
2347.06 12
2347.17 8
2347.28 3
2347.39 0
2347.50 0
2347.61 0
2347.72 0
2347.83 0
2347.94 0
2348.06 0
2348.17 0
2348.28 5
2348.39 14
2348.50 23
2348.61 33
2348.72 42
2348.83 49
2348.94 56
2349.06 61
2349.17 65
2349.28 67
2349.39 68
2349.50 68
2349.61 67
2349.72 67
2349.83 68
2349.94 70
2350.06 74
2350.17 79
2350.28 85
2350.39 91
2350.50 98
2350.61 104
2350.72 108
2350.83 111
2350.95 110
2351.06 106
2351.17 99
2351.28 90
2351.39 80
2351.50 72
2351.61 66
2351.72 63
2351.83 64
2351.95 68
2352.06 73
2352.17 78
2352.28 82
2352.39 84
2352.50 84
2352.61 81
2352.72 76
2352.84 70
2352.95 65
2353.06 61
2353.17 59
2353.28 60
2353.39 62
2353.50 67
2353.61 72
2353.73 78
2353.84 84
2353.95 90
2354.06 95
2354.17 100
2354.28 105
2354.39 109
2354.50 112
2354.61 114
2354.73 114
2354.84 113
2354.95 110
2355.06 104
2355.17 98
2355.28 89
2355.39 80
2355.51 70
2355.62 61
2355.73 52
2355.84 44
2355.95 39
2356.06 35
2356.17 32
2356.28 32
2356.40 32
2356.51 33
2356.62 34
2356.73 36
2356.84 38
2356.95 40
2357.06 42
2357.17 43
2357.29 44
2357.40 44
2357.51 43
2357.62 40
2357.73 36
2357.84 31
2357.95 26
2358.07 20
2358.18 16
2358.29 11
2358.40 8
2358.51 7
2358.62 7
2358.73 9
2358.84 13
2358.96 18
2359.07 23
2359.18 28
2359.29 31
2359.40 32
2359.51 31
2359.62 30
2359.74 29
2359.85 30
2359.96 33
2360.07 38
2360.18 44
2360.29 48
2360.40 51
2360.51 51
2360.63 49
2360.74 44
2360.85 38
2360.96 32
2361.07 28
2361.18 24
2361.29 21
2361.41 20
2361.52 20
2361.63 20
2361.74 20
2361.85 21
2361.96 22
2362.07 24
2362.19 25
2362.30 26
2362.41 27
2362.52 28
2362.63 28
2362.74 28
2362.85 28
2362.97 29
2363.08 29
2363.19 30
2363.30 30
2363.41 30
2363.52 31
2363.63 32
2363.75 34
2363.86 37
2363.97 40
2364.08 43
2364.19 46
2364.30 46
2364.42 45
2364.53 44
2364.64 44
2364.75 44
2364.86 45
2364.97 46
2365.08 46
2365.20 44
2365.31 40
2365.42 34
2365.53 28
2365.64 22
2365.75 19
2365.86 19
2365.98 23
2366.09 30
2366.20 39
2366.31 50
2366.42 61
2366.53 70
2366.65 78
2366.76 82
2366.87 83
2366.98 80
2367.09 74
2367.20 66
2367.31 57
2367.43 47
2367.54 38
2367.65 30
2367.76 21
2367.87 14
2367.98 7
2368.10 1
2368.21 0
2368.32 0
2368.43 0
2368.54 2
2368.65 10
2368.77 20
2368.88 29
2368.99 38
2369.10 45
2369.21 51
2369.32 55
2369.43 59
2369.55 62
2369.66 66
2369.77 71
2369.88 75
2369.99 80
2370.10 82
2370.22 83
2370.33 83
2370.44 81
2370.55 78
2370.66 75
2370.77 73
2370.89 72
2371.00 74
2371.11 77
2371.22 81
2371.33 85
2371.44 88
2371.56 91
2371.67 93
2371.78 93
2371.89 92
2372.00 90
2372.11 86
2372.23 82
2372.34 78
2372.45 74
2372.56 71
2372.67 70
2372.78 70
2372.90 72
2373.01 75
2373.12 78
2373.23 79
2373.34 77
2373.45 71
2373.57 62
2373.68 51
2373.79 39
2373.90 27
2374.01 18
2374.12 12
2374.24 9
2374.35 8
2374.46 8
2374.57 8
2374.68 6
2374.79 4
2374.91 1
2375.02 0
2375.13 0
2375.24 2
2375.35 8
2375.46 17
2375.58 27
2375.69 36
2375.80 41
2375.91 44
2376.02 43
2376.14 39
2376.25 34
2376.36 30
2376.47 26
2376.58 23
2376.69 21
2376.81 19
2376.92 17
2377.03 15
2377.14 12
2377.25 10
2377.36 10
2377.48 10
2377.59 12
2377.70 14
2377.81 15
2377.92 15
2378.04 14
2378.15 11
2378.26 7
2378.37 3
2378.48 0
2378.59 0
2378.71 0
2378.82 1
2378.93 3
2379.04 4
2379.15 4
2379.27 2
2379.38 0
2379.49 0
2379.60 0
2379.71 0
2379.82 0
2379.94 3
2380.05 10
2380.16 18
2380.27 25
2380.38 30
2380.50 34
2380.61 37
2380.72 39
2380.83 40
2380.94 41
2381.06 42
2381.17 43
2381.28 42
2381.39 41
2381.50 38
2381.61 35
2381.73 31
2381.84 27
2381.95 24
2382.06 24
2382.17 26
2382.29 32
2382.40 40
2382.51 50
2382.62 61
2382.73 72
2382.85 83
2382.96 92
2383.07 100
2383.18 108
2383.29 117
2383.41 127
2383.52 139
2383.63 153
2383.74 168
2383.85 185
2383.96 203
2384.08 221
2384.19 238
2384.30 255
2384.41 271
2384.52 287
2384.64 302
2384.75 319
2384.86 336
2384.97 354
2385.08 373
2385.20 392
2385.31 411
2385.42 430
2385.53 449
2385.64 469
2385.76 491
2385.87 515
2385.98 539
2386.09 562
2386.20 583
2386.32 601
2386.43 616
2386.54 629
2386.65 642
2386.76 656
2386.88 674
2386.99 695
2387.10 717
2387.21 739
2387.32 758
2387.44 771
2387.55 779
2387.66 780
2387.77 775
2387.88 766
2388.00 752
2388.11 736
2388.22 717
2388.33 697
2388.44 676
2388.56 654
2388.67 634
2388.78 615
2388.89 598
2389.01 584
2389.12 571
2389.23 558
2389.34 546
2389.45 532
2389.57 516
2389.68 497
2389.79 477
2389.90 456
2390.01 436
2390.13 417
2390.24 402
2390.35 390
2390.46 382
2390.57 377
2390.69 373
2390.80 369
2390.91 364
2391.02 357
2391.13 349
2391.25 338
2391.36 327
2391.47 315
2391.58 302
2391.70 287
2391.81 272
2391.92 256
2392.03 240
2392.14 225
2392.26 211
2392.37 198
2392.48 188
2392.59 179
2392.70 171
2392.82 164
2392.93 156
2393.04 148
2393.15 141
2393.27 133
2393.38 128
2393.49 124
2393.60 124
2393.71 127
2393.83 132
2393.94 138
2394.05 144
2394.16 149
2394.27 150
2394.39 147
2394.50 141
2394.61 133
2394.72 125
2394.84 118
2394.95 112
2395.06 108
2395.17 105
2395.28 101
2395.40 96
2395.51 91
2395.62 84
2395.73 79
2395.85 74
2395.96 71
2396.07 71
2396.18 72
2396.29 75
2396.41 77
2396.52 79
2396.63 81
2396.74 82
2396.86 84
2396.97 86
2397.08 90
2397.19 95
2397.30 102
2397.42 108
2397.53 114
2397.64 119
2397.75 122
2397.87 124
2397.98 125
2398.09 125
2398.20 124
2398.32 120
2398.43 115
2398.54 108
2398.65 100
2398.76 93
2398.88 88
2398.99 85
2399.10 85
2399.21 88
2399.33 94
2399.44 100
2399.55 107
2399.66 113
2399.77 117
2399.89 120
2400.00 122
2400.11 122
2400.22 121
2400.34 119
2400.45 117
2400.56 116
2400.67 114
2400.79 112
2400.90 110
2401.01 107
2401.12 102
2401.24 95
2401.35 85
2401.46 72
2401.57 57
2401.68 42
2401.80 27
2401.91 14
2402.02 3
2402.13 0
2402.25 0
2402.36 0
2402.47 0
2402.58 0
2402.70 0
2402.81 2
2402.92 3
2403.03 3
2403.15 2
2403.26 1
2403.37 2
2403.48 4
2403.60 9
2403.71 16
2403.82 25
2403.93 33
2404.04 40
2404.16 45
2404.27 47
2404.38 47
2404.49 46
2404.61 42
2404.72 38
2404.83 34
2404.94 28
2405.06 21
2405.17 14
2405.28 8
2405.39 2
2405.51 0
2405.62 0
2405.73 0
2405.84 3
2405.96 9
2406.07 17
2406.18 26
2406.29 35
2406.41 44
2406.52 53
2406.63 61
2406.74 69
2406.86 75
2406.97 80
2407.08 82
2407.19 83
2407.31 81
2407.42 79
2407.53 75
2407.64 72
2407.76 69
2407.87 69
2407.98 69
2408.09 72
2408.21 75
2408.32 79
2408.43 83
2408.54 86
2408.66 89
2408.77 92
2408.88 94
2408.99 96
2409.11 97
2409.22 97
2409.33 95
2409.44 93
2409.56 89
2409.67 86
2409.78 82
2409.89 79
2410.01 76
2410.12 74
2410.23 72
2410.34 71
2410.46 70
2410.57 71
2410.68 73
2410.79 76
2410.91 79
2411.02 82
2411.13 83
2411.24 82
2411.36 80
2411.47 78
2411.58 77
2411.69 77
2411.81 81
2411.92 87
2412.03 96
2412.15 106
2412.26 115
2412.37 122
2412.48 125
2412.60 125
2412.71 120
2412.82 112
2412.93 101
2413.05 88
2413.16 76
2413.27 64
2413.38 55
2413.50 49
2413.61 46
2413.72 45
2413.83 45
2413.95 46
2414.06 47
2414.17 46
2414.29 44
2414.40 40
2414.51 35
2414.62 29
2414.74 22
2414.85 16
2414.96 9
2415.07 4
2415.19 0
2415.30 0
2415.41 0
2415.52 0
2415.64 0
2415.75 0
2415.86 0
2415.98 0
2416.09 0
2416.20 5
2416.31 14
2416.43 23
2416.54 32
2416.65 39
2416.76 46
2416.88 50
2416.99 53
2417.10 54
2417.22 53
2417.33 50
2417.44 45
2417.55 39
2417.67 32
2417.78 23
2417.89 15
2418.00 8
2418.12 2
2418.23 0
2418.34 0
2418.46 0
2418.57 0
2418.68 6
2418.79 15
2418.91 25
2419.02 36
2419.13 47
2419.24 56
2419.36 63
2419.47 66
2419.58 66
2419.70 62
2419.81 56
2419.92 47
2420.03 39
2420.15 31
2420.26 25
2420.37 22
2420.49 23
2420.60 27
2420.71 35
2420.82 45
2420.94 57
2421.05 68
2421.16 77
2421.27 83
2421.39 85
2421.50 84
2421.61 78
2421.73 71
2421.84 62
2421.95 53
2422.06 44
2422.18 36
2422.29 29
2422.40 22
2422.52 17
2422.63 13
2422.74 11
2422.85 11
2422.97 13
2423.08 17
2423.19 22
2423.31 29
2423.42 36
2423.53 44
2423.64 51
2423.76 58
2423.87 64
2423.98 68
2424.10 70
2424.21 72
2424.32 73
2424.43 74
2424.55 75
2424.66 78
2424.77 81
2424.89 84
2425.00 88
2425.11 90
2425.22 92
2425.34 94
2425.45 94
2425.56 95
2425.68 97
2425.79 99
2425.90 103
2426.02 107
2426.13 113
2426.24 118
2426.35 122
2426.47 124
2426.58 122
2426.69 115
2426.81 105
2426.92 93
2427.03 79
2427.14 67
2427.26 57
2427.37 52
2427.48 49
2427.60 50
2427.71 52
2427.82 54
2427.94 56
2428.05 56
2428.16 56
2428.27 55
2428.39 54
2428.50 54
2428.61 54
2428.73 55
2428.84 58
2428.95 63
2429.07 69
2429.18 76
2429.29 84
2429.40 92
2429.52 99
2429.63 105
2429.74 108
2429.86 108
2429.97 105
2430.08 101
2430.20 96
2430.31 91
2430.42 88
2430.53 87
2430.65 87
2430.76 87
2430.87 87
2430.99 84
2431.10 78
2431.21 71
2431.33 61
2431.44 51
2431.55 43
2431.66 36
2431.78 33
2431.89 32
2432.00 33
2432.12 34
2432.23 35
2432.34 35
2432.46 34
2432.57 31
2432.68 29
2432.80 26
2432.91 24
2433.02 23
2433.13 23
2433.25 22
2433.36 23
2433.47 24
2433.59 26
2433.70 30
2433.81 36
2433.93 43
2434.04 51
2434.15 59
2434.27 68
2434.38 76
2434.49 83
2434.61 90
2434.72 95
2434.83 100
2434.94 104
2435.06 107
2435.17 109
2435.28 109
2435.40 109
2435.51 109
2435.62 108
2435.74 107
2435.85 106
2435.96 105
2436.08 104
2436.19 101
2436.30 97
2436.42 92
2436.53 85
2436.64 77
2436.75 69
2436.87 60
2436.98 54
2437.09 50
2437.21 51
2437.32 57
2437.43 67
2437.55 82
2437.66 98
2437.77 114
2437.89 127
2438.00 137
2438.11 141
2438.23 141
2438.34 136
2438.45 129
2438.57 121
2438.68 113
2438.79 105
2438.91 99
2439.02 94
2439.13 88
2439.25 83
2439.36 79
2439.47 75
2439.59 72
2439.70 72
2439.81 73
2439.92 76
2440.04 80
2440.15 85
2440.26 91
2440.38 98
2440.49 105
2440.60 111
2440.72 117
2440.83 120
2440.94 121
2441.06 119
2441.17 114
2441.28 107
2441.40 99
2441.51 92
2441.62 86
2441.74 84
2441.85 84
2441.96 89
2442.08 95
2442.19 103
2442.30 112
2442.42 120
2442.53 126
2442.64 131
2442.76 135
2442.87 137
2442.98 137
2443.10 137
2443.21 136
2443.32 136
2443.44 134
2443.55 133
2443.66 132
2443.78 131
2443.89 130
2444.00 130
2444.12 130
2444.23 132
2444.34 135
2444.46 140
2444.57 147
2444.68 156
2444.80 166
2444.91 177
2445.02 187
2445.14 197
2445.25 205
2445.36 212
2445.48 216
2445.59 219
2445.70 220
2445.82 220
2445.93 219
2446.04 217
2446.16 216
2446.27 216
2446.38 216
2446.50 218
2446.61 219
2446.72 219
2446.84 217
2446.95 212
2447.06 205
2447.18 196
2447.29 187
2447.41 179
2447.52 175
2447.63 174
2447.75 177
2447.86 182
2447.97 186
2448.09 189
2448.20 188
2448.31 184
2448.43 178
2448.54 171
2448.65 165
2448.77 160
2448.88 157
2448.99 155
2449.11 154
2449.22 153
2449.33 153
2449.45 152
2449.56 152
2449.67 152
2449.79 152
2449.90 151
2450.01 149
2450.13 146
2450.24 141
2450.35 135
2450.47 129
2450.58 122
2450.70 116
2450.81 109
2450.92 102
2451.04 95
2451.15 89
2451.26 85
2451.38 83
2451.49 83
2451.60 85
2451.72 88
2451.83 91
2451.94 93
2452.06 93
2452.17 90
2452.28 87
2452.40 83
2452.51 79
2452.63 76
2452.74 74
2452.85 71
2452.97 68
2453.08 64
2453.19 58
2453.31 52
2453.42 47
2453.53 42
2453.65 41
2453.76 41
2453.87 44
2453.99 48
2454.10 53
2454.22 57
2454.33 59
2454.44 61
2454.56 60
2454.67 59
2454.78 58
2454.90 55
2455.01 53
2455.12 51
2455.24 50
2455.35 49
2455.46 47
2455.58 46
2455.69 44
2455.81 41
2455.92 37
2456.03 32
2456.15 27
2456.26 22
2456.37 18
2456.49 15
2456.60 14
2456.71 12
2456.83 12
2456.94 11
2457.06 10
2457.17 10
2457.28 9
2457.40 8
2457.51 6
2457.62 4
2457.74 1
2457.85 0
2457.96 0
2458.08 0
2458.19 0
2458.31 0
2458.42 0
2458.53 0
2458.65 6
2458.76 14
2458.87 21
2458.99 25
2459.10 27
2459.22 26
2459.33 25
2459.44 24
2459.56 24
2459.67 25
2459.78 27
2459.90 30
2460.01 32
2460.12 33
2460.24 33
2460.35 32
2460.47 31
2460.58 32
2460.69 35
2460.81 40
2460.92 47
2461.03 54
2461.15 61
2461.26 65
2461.38 67
2461.49 67
2461.60 64
2461.72 60
2461.83 56
2461.94 51
2462.06 48
2462.17 46
2462.29 46
2462.40 47
2462.51 49
2462.63 52
2462.74 54
2462.85 54
2462.97 54
2463.08 52
2463.20 50
2463.31 47
2463.42 44
2463.54 41
2463.65 39
2463.77 37
2463.88 37
2463.99 38
2464.11 41
2464.22 47
2464.33 55
2464.45 65
2464.56 77
2464.68 90
2464.79 103
2464.90 115
2465.02 124
2465.13 130
2465.24 132
2465.36 132
2465.47 129
2465.59 124
2465.70 119
2465.81 113
2465.93 107
2466.04 101
2466.16 95
2466.27 88
2466.38 81
2466.50 74
2466.61 67
2466.72 62
2466.84 57
2466.95 55
2467.07 53
2467.18 53
2467.29 52
2467.41 51
2467.52 50
2467.64 48
2467.75 46
2467.86 43
2467.98 41
2468.09 40
2468.21 41
2468.32 43
2468.43 48
2468.55 55
2468.66 63
2468.77 70
2468.89 76
2469.00 81
2469.12 83
2469.23 84
2469.34 85
2469.46 86
2469.57 89
2469.69 93
2469.80 99
2469.91 104
2470.03 109
2470.14 112
2470.26 112
2470.37 110
2470.48 105
2470.60 99
2470.71 92
2470.83 85
2470.94 79
2471.05 75
2471.17 72
2471.28 70
2471.40 69
2471.51 69
2471.62 68
2471.74 68
2471.85 67
2471.97 68
2472.08 70
2472.19 73
2472.31 76
2472.42 81
2472.54 86
2472.65 90
2472.76 95
2472.88 100
2472.99 106
2473.11 112
2473.22 117
2473.33 121
2473.45 122
2473.56 119
2473.68 112
2473.79 102
2473.90 91
2474.02 81
2474.13 73
2474.25 66
2474.36 62
2474.47 58
2474.59 54
2474.70 50
2474.82 45
2474.93 42
2475.04 39
2475.16 39
2475.27 39
2475.39 39
2475.50 39
2475.61 37
2475.73 33
2475.84 27
2475.96 21
2476.07 15
2476.18 10
2476.30 6
2476.41 3
2476.53 0
2476.64 0
2476.76 0
2476.87 0
2476.98 0
2477.10 0
2477.21 0
2477.33 0
2477.44 1
2477.55 10
2477.67 21
2477.78 30
2477.90 36
2478.01 39
2478.12 38
2478.24 34
2478.35 27
2478.47 21
2478.58 16
2478.70 14
2478.81 16
2478.92 22
2479.04 31
2479.15 41
2479.27 53
2479.38 63
2479.49 71
2479.61 77
2479.72 80
2479.84 80
2479.95 79
2480.07 78
2480.18 77
2480.29 76
2480.41 77
2480.52 78
2480.64 79
2480.75 81
2480.86 82
2480.98 82
2481.09 80
2481.21 78
2481.32 73
2481.44 68
2481.55 62
2481.66 57
2481.78 52
2481.89 49
2482.01 47
2482.12 47
2482.24 49
2482.35 53
2482.46 57
2482.58 61
2482.69 66
2482.81 70
2482.92 74
2483.03 77
2483.15 78
2483.26 79
2483.38 77
2483.49 73
2483.61 68
2483.72 63
2483.83 58
2483.95 55
2484.06 55
2484.18 58
2484.29 64
2484.41 71
2484.52 78
2484.63 84
2484.75 89
2484.86 92
2484.98 93
2485.09 93
2485.21 93
2485.32 92
2485.43 90
2485.55 87
2485.66 83
2485.78 78
2485.89 72
2486.01 66
2486.12 59
2486.23 54
2486.35 50
2486.46 46
2486.58 44
2486.69 44
2486.81 45
2486.92 49
2487.03 54
2487.15 62
2487.26 71
2487.38 82
2487.49 93
2487.61 104
2487.72 112
2487.84 119
2487.95 122
2488.06 123
2488.18 121
2488.29 119
2488.41 117
2488.52 116
2488.64 117
2488.75 122
2488.86 128
2488.98 135
2489.09 143
2489.21 150
2489.32 154
2489.44 157
2489.55 156
2489.67 152
2489.78 146
2489.89 136
2490.01 125
2490.12 113
2490.24 101
2490.35 91
2490.47 82
2490.58 76
2490.70 72
2490.81 70
2490.92 69
2491.04 69
2491.15 70
2491.27 71
2491.38 74
2491.50 77
2491.61 82
2491.72 89
2491.84 96
2491.95 103
2492.07 110
2492.18 117
2492.30 123
2492.41 127
2492.53 130
2492.64 131
2492.76 132
2492.87 132
2492.98 131
2493.10 132
2493.21 133
2493.33 137
2493.44 141
2493.56 147
2493.67 153
2493.79 158
2493.90 161
2494.01 162
2494.13 160
2494.24 156
2494.36 151
2494.47 146
2494.59 142
2494.70 139
2494.82 139
2494.93 140
2495.04 142
2495.16 143
2495.27 143
2495.39 140
2495.50 134
2495.62 127
2495.73 117
2495.85 109
2495.96 101
2496.08 96
2496.19 92
2496.30 91
2496.42 90
2496.53 90
2496.65 88
2496.76 85
2496.88 80
2496.99 73
2497.11 66
2497.22 58
2497.34 50
2497.45 44
2497.57 39
2497.68 37
2497.79 37
2497.91 40
2498.02 45
2498.14 51
2498.25 59
2498.37 67
2498.48 75
2498.60 82
2498.71 88
2498.83 93
2498.94 96
2499.05 99
2499.17 102
2499.28 106
2499.40 111
2499.51 119
2499.63 128
2499.74 139
2499.86 148
2499.97 155
2500.09 158
2500.20 156
2500.32 150
2500.43 139
2500.54 125
2500.66 110
2500.77 94
2500.89 81
2501.00 69
2501.12 61
2501.23 56
2501.35 53
2501.46 53
2501.58 55
2501.69 57
2501.81 60
2501.92 62
2502.04 62
2502.15 62
2502.26 59
2502.38 55
2502.49 49
2502.61 43
2502.72 36
2502.84 30
2502.95 25
2503.07 21
2503.18 18
2503.30 16
2503.41 16
2503.53 17
2503.64 19
2503.76 23
2503.87 28
2503.99 34
2504.10 41
2504.21 47
2504.33 52
2504.44 54
2504.56 53
2504.67 49
2504.79 43
2504.90 34
2505.02 25
2505.13 18
2505.25 12
2505.36 10
2505.48 11
2505.59 13
2505.71 17
2505.82 21
2505.94 24
2506.05 25
2506.17 24
2506.28 22
2506.40 20
2506.51 17
2506.62 16
2506.74 16
2506.85 17
2506.97 19
2507.08 20
2507.20 21
2507.31 20
2507.43 18
2507.54 15
2507.66 12
2507.77 9
2507.89 6
2508.00 4
2508.12 2
2508.23 1
2508.35 0
2508.46 0
2508.58 0
2508.69 0
2508.81 0
2508.92 0
2509.04 0
2509.15 0
2509.27 6
2509.38 12
2509.50 17
2509.61 23
2509.73 28
2509.84 33
2509.95 37
2510.07 40
2510.18 42
2510.30 44
2510.41 45
2510.53 45
2510.64 44
2510.76 44
2510.87 45
2510.99 48
2511.10 54
2511.22 62
2511.33 73
2511.45 85
2511.56 97
2511.68 108
2511.79 116
2511.91 121
2512.02 123
2512.14 122
2512.25 118
2512.37 113
2512.48 106
2512.60 99
2512.71 93
2512.83 86
2512.94 81
2513.06 77
2513.17 75
2513.29 74
2513.40 76
2513.52 81
2513.63 87
2513.75 96
2513.86 106
2513.98 118
2514.09 130
2514.21 141
2514.32 151
2514.44 159
2514.55 165
2514.67 168
2514.78 171
2514.90 174
2515.01 176
2515.13 180
2515.24 184
2515.36 189
2515.47 193
2515.59 195
2515.70 197
2515.82 197
2515.93 195
2516.05 194
2516.16 192
2516.28 191
2516.39 191
2516.51 190
2516.62 189
2516.74 186
2516.85 182
2516.97 176
2517.08 171
2517.20 167
2517.31 164
2517.43 163
2517.54 164
2517.66 165
2517.77 166
2517.89 166
2518.00 164
2518.12 160
2518.23 154
2518.35 147
2518.46 140
2518.58 135
2518.69 133
2518.81 134
2518.92 137
2519.04 143
2519.15 149
2519.27 154
2519.38 157
2519.50 157
2519.61 155
2519.73 152
2519.84 149
2519.96 145
2520.07 143
2520.19 141
2520.30 139
2520.42 137
2520.53 136
2520.65 135
2520.76 135
2520.88 138
2520.99 143
2521.11 150
2521.22 159
2521.34 167
2521.45 176
2521.57 182
2521.68 186
2521.80 188
2521.91 187
2522.03 184
2522.14 180
2522.26 175
2522.38 172
2522.49 170
2522.61 169
2522.72 168
2522.84 168
2522.95 166
2523.07 164
2523.18 160
2523.30 156
2523.41 153
2523.53 150
2523.64 149
2523.76 148
2523.87 147
2523.99 146
2524.10 145
2524.22 142
2524.33 140
2524.45 137
2524.56 136
2524.68 135
2524.79 135
2524.91 136
2525.02 139
2525.14 143
2525.25 147
2525.37 151
2525.49 153
2525.60 153
2525.72 150
2525.83 142
2525.95 132
2526.06 120
2526.18 108
2526.29 97
2526.41 90
2526.52 85
2526.64 84
2526.75 85
2526.87 88
2526.98 93
2527.10 99
2527.21 105
2527.33 113
2527.44 121
2527.56 131
2527.67 142
2527.79 155
2527.91 168
2528.02 183
2528.14 198
2528.25 214
2528.37 228
2528.48 243
2528.60 256
2528.71 268
2528.83 278
2528.94 288
2529.06 297
2529.17 306
2529.29 317
2529.40 328
2529.52 342
2529.63 357
2529.75 374
2529.87 392
2529.98 409
2530.10 425
2530.21 439
2530.33 449
2530.44 456
2530.56 457
2530.67 454
2530.79 446
2530.90 434
2531.02 419
2531.13 402
2531.25 383
2531.36 364
2531.48 346
2531.60 330
2531.71 317
2531.83 308
2531.94 303
2532.06 302
2532.17 303
2532.29 306
2532.40 309
2532.52 310
2532.63 310
2532.75 308
2532.86 304
2532.98 301
2533.10 298
2533.21 296
2533.33 295
2533.44 296
2533.56 298
2533.67 301
2533.79 304
2533.90 306
2534.02 309
2534.13 311
2534.25 315
2534.36 321
2534.48 329
2534.60 341
2534.71 357
2534.83 378
2534.94 403
2535.06 433
2535.17 468
2535.29 509
2535.40 557
2535.52 610
2535.63 668
2535.75 732
2535.87 802
2535.98 878
2536.10 958
2536.21 1042
2536.33 1130
2536.44 1223
2536.56 1319
2536.67 1420
2536.79 1523
2536.90 1630
2537.02 1740
2537.14 1853
2537.25 1965
2537.37 2074
2537.48 2176
2537.60 2265
2537.71 2340
2537.83 2398
2537.94 2439
2538.06 2466
2538.17 2482
2538.29 2490
2538.41 2494
2538.52 2494
2538.64 2492
2538.75 2485
2538.87 2474
2538.98 2457
2539.10 2437
2539.21 2414
2539.33 2389
2539.45 2362
2539.56 2333
2539.68 2300
2539.79 2261
2539.91 2217
2540.02 2166
2540.14 2111
2540.25 2053
2540.37 1996
2540.49 1940
2540.60 1886
2540.72 1834
2540.83 1783
2540.95 1733
2541.06 1682
2541.18 1632
2541.29 1582
2541.41 1532
2541.53 1485
2541.64 1437
2541.76 1390
2541.87 1340
2541.99 1287
2542.10 1232
2542.22 1173
2542.33 1112
2542.45 1051
2542.57 993
2542.68 939
2542.80 891
2542.91 850
2543.03 816
2543.14 786
2543.26 760
2543.38 734
2543.49 708
2543.61 680
2543.72 651
2543.84 622
2543.95 595
2544.07 570
2544.18 547
2544.30 525
2544.42 505
2544.53 485
2544.65 466
2544.76 447
2544.88 429
2544.99 413
2545.11 400
2545.23 389
2545.34 379
2545.46 369
2545.57 358
2545.69 346
2545.80 333
2545.92 321
2546.04 310
2546.15 302
2546.27 296
2546.38 292
2546.50 289
2546.61 284
2546.73 278
2546.85 269
2546.96 258
2547.08 246
2547.19 233
2547.31 222
2547.42 211
2547.54 203
2547.66 195
2547.77 187
2547.89 179
2548.00 168
2548.12 156
2548.23 142
2548.35 129
2548.47 117
2548.58 109
2548.70 104
2548.81 102
2548.93 104
2549.04 107
2549.16 111
2549.28 112
2549.39 111
2549.51 107
2549.62 101
2549.74 93
2549.85 86
2549.97 79
2550.09 73
2550.20 69
2550.32 66
2550.43 65
2550.55 64
2550.66 66
2550.78 69
2550.90 74
2551.01 81
2551.13 90
2551.24 101
2551.36 111
2551.48 121
2551.59 130
2551.71 139
2551.82 145
2551.94 149
2552.05 152
2552.17 151
2552.29 149
2552.40 143
2552.52 135
2552.63 126
2552.75 117
2552.87 109
2552.98 103
2553.10 100
2553.21 100
2553.33 101
2553.44 104
2553.56 105
2553.68 104
2553.79 100
2553.91 94
2554.02 86
2554.14 77
2554.26 67
2554.37 58
2554.49 49
2554.60 41
2554.72 34
2554.83 26
2554.95 19
2555.07 11
2555.18 2
2555.30 0
2555.41 0
2555.53 0
2555.65 0
2555.76 0
2555.88 0
2555.99 0
2556.11 2
2556.23 10
2556.34 17
2556.46 21
2556.57 22
2556.69 23
2556.81 22
2556.92 22
2557.04 23
2557.15 23
2557.27 24
2557.38 23
2557.50 22
2557.62 20
2557.73 18
2557.85 16
2557.96 15
2558.08 14
2558.20 14
2558.31 12
2558.43 11
2558.54 9
2558.66 7
2558.78 6
2558.89 6
2559.01 6
2559.12 6
2559.24 7
2559.36 8
2559.47 9
2559.59 11
2559.70 14
2559.82 20
2559.94 27
2560.05 36
2560.17 45
2560.28 55
2560.40 63
2560.52 71
2560.63 79
2560.75 87
2560.86 96
2560.98 105
2561.10 115
2561.21 125
2561.33 132
2561.44 136
2561.56 137
2561.68 135
2561.79 131
2561.91 127
2562.02 124
2562.14 123
2562.26 125
2562.37 131
2562.49 138
2562.60 147
2562.72 155
2562.84 161
2562.95 167
2563.07 170
2563.19 172
2563.30 172
2563.42 173
2563.53 172
2563.65 172
2563.77 171
2563.88 171
2564.00 170
2564.11 168
2564.23 166
2564.35 163
2564.46 159
2564.58 156
2564.69 153
2564.81 152
2564.93 152
2565.04 153
2565.16 154
2565.28 154
2565.39 153
2565.51 151
2565.62 148
2565.74 145
2565.86 142
2565.97 140
2566.09 141
2566.20 144
2566.32 148
2566.44 153
2566.55 159
2566.67 163
2566.78 166
2566.90 167
2567.02 166
2567.13 164
2567.25 160
2567.37 155
2567.48 149
2567.60 143
2567.71 138
2567.83 132
2567.95 128
2568.06 124
2568.18 121
2568.30 118
2568.41 114
2568.53 110
2568.64 106
2568.76 102
2568.88 98
2568.99 96
2569.11 95
2569.22 96
2569.34 97
2569.46 99
2569.57 101
2569.69 103
2569.81 104
2569.92 103
2570.04 101
2570.15 99
2570.27 97
2570.39 94
2570.50 93
2570.62 91
2570.74 89
2570.85 88
2570.97 85
2571.08 82
2571.20 80
2571.32 77
2571.43 76
2571.55 75
2571.67 75
2571.78 76
2571.90 77
2572.01 78
2572.13 80
2572.25 81
2572.36 83
2572.48 85
2572.60 86
2572.71 86
2572.83 86
2572.94 83
2573.06 79
2573.18 74
2573.29 70
2573.41 65
2573.53 63
2573.64 62
2573.76 63
2573.88 65
2573.99 67
2574.11 69
2574.22 70
2574.34 70
2574.46 71
2574.57 73
2574.69 75
2574.81 79
2574.92 84
2575.04 90
2575.15 98
2575.27 106
2575.39 114
2575.50 122
2575.62 130
2575.74 136
2575.85 141
2575.97 144
2576.09 146
2576.20 146
2576.32 144
2576.43 140
2576.55 136
2576.67 132
2576.78 128
2576.90 124
2577.02 122
2577.13 122
2577.25 125
2577.37 129
2577.48 133
2577.60 137
2577.72 139
2577.83 137
2577.95 131
2578.06 123
2578.18 112
2578.30 101
2578.41 91
2578.53 85
2578.65 82
2578.76 83
2578.88 87
2579.00 94
2579.11 103
2579.23 113
2579.34 123
2579.46 133
2579.58 142
2579.69 149
2579.81 155
2579.93 158
2580.04 160
2580.16 161
2580.28 162
2580.39 163
2580.51 164
2580.63 166
2580.74 168
2580.86 169
2580.98 169
2581.09 168
2581.21 166
2581.32 162
2581.44 155
2581.56 147
2581.67 136
2581.79 124
2581.91 109
2582.02 93
2582.14 76
2582.26 60
2582.37 45
2582.49 32
2582.61 22
2582.72 15
2582.84 11
2582.96 9
2583.07 9
2583.19 9
2583.31 10
2583.42 11
2583.54 13
2583.65 14
2583.77 16
2583.89 17
2584.00 18
2584.12 19
2584.24 19
2584.35 19
2584.47 19
2584.59 19
2584.70 20
2584.82 22
2584.94 24
2585.05 26
2585.17 28
2585.29 30
2585.40 31
2585.52 32
2585.64 34
2585.75 35
2585.87 36
2585.99 35
2586.10 33
2586.22 30
2586.34 24
2586.45 18
2586.57 12
2586.69 8
2586.80 8
2586.92 10
2587.04 16
2587.15 24
2587.27 32
2587.39 39
2587.50 43
2587.62 43
2587.74 38
2587.85 30
2587.97 20
2588.09 9
2588.20 0
2588.32 0
2588.44 0
2588.55 0
2588.67 0
2588.79 0
2588.90 0
2589.02 0
2589.14 0
2589.25 2
2589.37 11
2589.48 21
2589.60 30
2589.72 39
2589.84 45
2589.95 50
2590.07 51
2590.19 51
2590.30 48
2590.42 45
2590.54 43
2590.65 42
2590.77 44
2590.89 49
2591.00 57
2591.12 65
2591.24 74
2591.35 81
2591.47 85
2591.59 87
2591.70 87
2591.82 86
2591.94 85
2592.05 84
2592.17 84
2592.29 82
2592.40 80
2592.52 77
2592.64 72
2592.75 68
2592.87 62
2592.99 58
2593.10 54
2593.22 51
2593.34 49
2593.45 48
2593.57 48
2593.69 51
2593.80 55
2593.92 61
2594.04 69
2594.15 79
2594.27 89
2594.39 100
2594.50 110
2594.62 118
2594.74 124
2594.85 129
2594.97 131
2595.09 132
2595.20 132
2595.32 132
2595.44 133
2595.56 134
2595.67 136
2595.79 138
2595.91 141
2596.02 142
2596.14 144
2596.26 144
2596.37 144
2596.49 144
2596.61 142
2596.72 139
2596.84 135
2596.96 131
2597.07 128
2597.19 125
2597.31 124
2597.42 125
2597.54 125
2597.66 125
2597.77 122
2597.89 118
2598.01 113
2598.13 107
2598.24 103
2598.36 101
2598.48 102
2598.59 106
2598.71 112
2598.83 118
2598.94 123
2599.06 127
2599.18 128
2599.29 129
2599.41 129
2599.53 129
2599.64 130
2599.76 131
2599.88 132
2600.00 133
2600.11 133
2600.23 132
2600.35 130
2600.46 128
2600.58 127
2600.70 128
2600.81 131
2600.93 136
2601.05 143
2601.16 151
2601.28 157
2601.40 160
2601.52 161
2601.63 158
2601.75 153
2601.87 147
2601.98 141
2602.10 136
2602.22 133
2602.33 132
2602.45 132
2602.57 132
2602.69 134
2602.80 138
2602.92 143
2603.04 151
2603.15 163
2603.27 179
2603.39 199
2603.50 222
2603.62 247
2603.74 273
2603.85 301
2603.97 331
2604.09 362
2604.21 395
2604.32 429
2604.44 464
2604.56 499
2604.67 532
2604.79 563
2604.91 592
2605.02 620
2605.14 648
2605.26 679
2605.38 715
2605.49 757
2605.61 807
2605.73 864
2605.84 928
2605.96 995
2606.08 1063
2606.20 1131
2606.31 1195
2606.43 1253
2606.55 1302
2606.66 1342
2606.78 1372
2606.90 1391
2607.01 1400
2607.13 1402
2607.25 1400
2607.37 1397
2607.48 1396
2607.60 1398
2607.72 1403
2607.83 1409
2607.95 1414
2608.07 1415
2608.19 1413
2608.30 1407
2608.42 1397
2608.54 1386
2608.65 1375
2608.77 1364
2608.89 1353
2609.01 1342
2609.12 1331
2609.24 1318
2609.36 1304
2609.47 1289
2609.59 1271
2609.71 1250
2609.82 1227
2609.94 1201
2610.06 1174
2610.18 1148
2610.29 1122
2610.41 1099
2610.53 1077
2610.64 1055
2610.76 1032
2610.88 1006
2611.00 978
2611.11 945
2611.23 909
2611.35 872
2611.46 835
2611.58 798
2611.70 762
2611.82 729
2611.93 698
2612.05 670
2612.17 644
2612.29 621
2612.40 601
2612.52 582
2612.64 564
2612.75 545
2612.87 525
2612.99 503
2613.11 481
2613.22 458
2613.34 435
2613.46 415
2613.57 398
2613.69 384
2613.81 373
2613.93 364
2614.04 356
2614.16 347
2614.28 339
2614.39 330
2614.51 321
2614.63 313
2614.75 308
2614.86 305
2614.98 306
2615.10 309
2615.22 313
2615.33 318
2615.45 322
2615.57 324
2615.68 324
2615.80 321
2615.92 315
2616.04 306
2616.15 293
2616.27 277
2616.39 258
2616.51 238
2616.62 220
2616.74 206
2616.86 198
2616.97 197
2617.09 202
2617.21 210
2617.33 220
2617.44 229
2617.56 237
2617.68 243
2617.80 247
2617.91 250
2618.03 254
2618.15 258
2618.26 262
2618.38 266
2618.50 268
2618.62 268
2618.73 266
2618.85 263
2618.97 259
2619.09 254
2619.20 250
2619.32 247
2619.44 245
2619.56 242
2619.67 240
2619.79 236
2619.91 232
2620.02 227
2620.14 221
2620.26 214
2620.38 207
2620.49 199
2620.61 192
2620.73 184
2620.85 177
2620.96 170
2621.08 164
2621.20 158
2621.32 152
2621.43 146
2621.55 141
2621.67 135
2621.79 130
2621.90 124
2622.02 119
2622.14 114
2622.25 110
2622.37 106
2622.49 102
2622.61 98
2622.72 94
2622.84 90
2622.96 87
2623.08 86
2623.19 86
2623.31 87
2623.43 88
2623.55 88
2623.66 86
2623.78 82
2623.90 78
2624.02 74
2624.13 72
2624.25 72
2624.37 75
2624.49 79
2624.60 84
2624.72 88
2624.84 90
2624.96 89
2625.07 86
2625.19 82
2625.31 78
2625.43 75
2625.54 73
2625.66 71
2625.78 68
2625.90 64
2626.01 58
2626.13 50
2626.25 41
2626.37 30
2626.48 20
2626.60 11
2626.72 5
2626.84 1
2626.95 1
2627.07 4
2627.19 11
2627.31 19
2627.42 29
2627.54 38
2627.66 47
2627.78 53
2627.89 57
2628.01 60
2628.13 62
2628.25 63
2628.36 63
2628.48 62
2628.60 61
2628.72 58
2628.83 55
2628.95 53
2629.07 51
2629.19 52
2629.30 54
2629.42 59
2629.54 65
2629.66 72
2629.77 77
2629.89 80
2630.01 81
2630.13 80
2630.24 76
2630.36 71
2630.48 65
2630.60 58
2630.71 51
2630.83 44
2630.95 36
2631.07 27
2631.18 19
2631.30 10
2631.42 3
2631.54 0
2631.66 0
2631.77 0
2631.89 0
2632.01 0
2632.13 0
2632.24 0
2632.36 0
2632.48 0
2632.60 0
2632.71 5
2632.83 13
2632.95 24
2633.07 37
2633.18 50
2633.30 62
2633.42 72
2633.54 81
2633.66 88
2633.77 93
2633.89 99
2634.01 104
2634.13 110
2634.24 116
2634.36 123
2634.48 129
2634.60 134
2634.71 138
2634.83 141
2634.95 141
2635.07 141
2635.19 138
2635.30 135
2635.42 129
2635.54 123
2635.66 115
2635.77 107
2635.89 99
2636.01 91
2636.13 83
2636.24 74
2636.36 65
2636.48 54
2636.60 43
2636.72 32
2636.83 22
2636.95 15
2637.07 11
2637.19 12
2637.30 17
2637.42 23
2637.54 30
2637.66 36
2637.77 39
2637.89 40
2638.01 37
2638.13 33
2638.25 28
2638.36 23
2638.48 19
2638.60 15
2638.72 13
2638.83 13
2638.95 16
2639.07 20
2639.19 26
2639.31 33
2639.42 39
2639.54 45
2639.66 49
2639.78 50
2639.89 49
2640.01 46
2640.13 43
2640.25 40
2640.37 38
2640.48 35
2640.60 34
2640.72 32
2640.84 30
2640.96 29
2641.07 28
2641.19 29
2641.31 32
2641.43 36
2641.54 42
2641.66 47
2641.78 51
2641.90 53
2642.02 53
2642.13 52
2642.25 49
2642.37 45
2642.49 43
2642.60 41
2642.72 39
2642.84 38
2642.96 36
2643.08 32
2643.19 27
2643.31 21
2643.43 14
2643.55 6
2643.67 0
2643.78 0
2643.90 0
2644.02 0
2644.14 0
2644.26 0
2644.37 0
2644.49 0
2644.61 3
2644.73 14
2644.84 25
2644.96 33
2645.08 38
2645.20 42
2645.32 45
2645.43 48
2645.55 52
2645.67 58
2645.79 65
2645.91 71
2646.02 77
2646.14 80
2646.26 81
2646.38 79
2646.50 76
2646.61 73
2646.73 70
2646.85 69
2646.97 68
2647.09 69
2647.20 69
2647.32 68
2647.44 66
2647.56 63
2647.68 59
2647.79 54
2647.91 50
2648.03 47
2648.15 47
2648.26 50
2648.38 56
2648.50 63
2648.62 72
2648.74 81
2648.85 89
2648.97 96
2649.09 100
2649.21 104
2649.33 106
2649.44 109
2649.56 111
2649.68 113
2649.80 116
2649.92 118
2650.04 120
2650.15 122
2650.27 124
2650.39 127
2650.51 132
2650.63 138
2650.74 146
2650.86 153
2650.98 160
2651.10 165
2651.22 168
2651.33 168
2651.45 166
2651.57 162
2651.69 158
2651.81 153
2651.92 147
2652.04 141
2652.16 134
2652.28 127
2652.40 120
2652.51 114
2652.63 109
2652.75 105
2652.87 102
2652.99 100
2653.10 98
2653.22 97
2653.34 97
2653.46 96
2653.58 94
2653.70 91
2653.81 86
2653.93 77
2654.05 65
2654.17 52
2654.29 38
2654.40 25
2654.52 15
2654.64 9
2654.76 6
2654.88 7
2654.99 11
2655.11 17
2655.23 24
2655.35 32
2655.47 40
2655.59 48
2655.70 54
2655.82 58
2655.94 58
2656.06 55
2656.18 49
2656.29 40
2656.41 31
2656.53 23
2656.65 17
2656.77 15
2656.88 16
2657.00 20
2657.12 25
2657.24 31
2657.36 37
2657.48 40
2657.59 41
2657.71 39
2657.83 35
2657.95 28
2658.07 20
2658.18 12
2658.30 3
2658.42 0
2658.54 0
2658.66 0
2658.78 0
2658.89 0
2659.01 0
2659.13 5
2659.25 12
2659.37 19
2659.49 24
2659.60 27
2659.72 28
2659.84 28
2659.96 28
2660.08 28
2660.19 28
2660.31 27
2660.43 26
2660.55 25
2660.67 23
2660.79 21
2660.90 19
2661.02 18
2661.14 19
2661.26 21
2661.38 24
2661.50 27
2661.61 30
2661.73 32
2661.85 32
2661.97 30
2662.09 26
2662.21 21
2662.32 14
2662.44 8
2662.56 4
2662.68 2
2662.80 4
2662.92 7
2663.03 13
2663.15 19
2663.27 25
2663.39 29
2663.51 31
2663.63 32
2663.74 33
2663.86 33
2663.98 34
2664.10 35
2664.22 36
2664.34 36
2664.45 35
2664.57 32
2664.69 28
2664.81 23
2664.93 18
2665.05 13
2665.16 10
2665.28 7
2665.40 6
2665.52 5
2665.64 5
2665.76 4
2665.87 4
2665.99 4
2666.11 4
2666.23 4
2666.35 3
2666.47 3
2666.58 4
2666.70 4
2666.82 6
2666.94 8
2667.06 12
2667.18 17
2667.29 23
2667.41 31
2667.53 39
2667.65 48
2667.77 56
2667.89 62
2668.00 65
2668.12 64
2668.24 59
2668.36 49
2668.48 36
2668.60 21
2668.72 7
2668.83 0
2668.95 0
2669.07 0
2669.19 0
2669.31 0
2669.43 0
2669.54 0
2669.66 0
2669.78 4
2669.90 10
2670.02 16
2670.14 22
2670.26 28
2670.37 34
2670.49 39
2670.61 43
2670.73 45
2670.85 45
2670.97 41
2671.08 36
2671.20 29
2671.32 21
2671.44 14
2671.56 8
2671.68 4
2671.80 3
2671.91 4
2672.03 7
2672.15 10
2672.27 14
2672.39 17
2672.51 20
2672.63 21
2672.74 23
2672.86 26
2672.98 29
2673.10 33
2673.22 37
2673.34 40
2673.46 43
2673.57 44
2673.69 44
2673.81 43
2673.93 43
2674.05 45
2674.17 49
2674.28 54
2674.40 61
2674.52 69
2674.64 76
2674.76 82
2674.88 87
2675.00 90
2675.11 92
2675.23 94
2675.35 95
2675.47 98
2675.59 102
2675.71 108
2675.83 117
2675.95 127
2676.06 140
2676.18 153
2676.30 167
2676.42 181
2676.54 193
2676.66 205
2676.78 217
2676.89 229
2677.01 241
2677.13 255
2677.25 268
2677.37 281
2677.49 292
2677.61 300
2677.72 305
2677.84 305
2677.96 301
2678.08 293
2678.20 282
2678.32 269
2678.44 256
2678.55 244
2678.67 235
2678.79 230
2678.91 231
2679.03 237
2679.15 248
2679.27 260
2679.39 273
2679.50 285
2679.62 293
2679.74 297
2679.86 298
2679.98 297
2680.10 295
2680.22 292
2680.34 290
2680.45 288
2680.57 286
2680.69 284
2680.81 281
2680.93 277
2681.05 271
2681.17 264
2681.28 256
2681.40 247
2681.52 236
2681.64 224
2681.76 210
2681.88 195
2682.00 180
2682.12 166
2682.23 154
2682.35 146
2682.47 143
2682.59 146
2682.71 154
2682.83 165
2682.95 179
2683.07 192
2683.18 205
2683.30 215
2683.42 224
2683.54 232
2683.66 238
2683.78 245
2683.90 252
2684.02 260
2684.13 269
2684.25 279
2684.37 290
2684.49 301
2684.61 312
2684.73 323
2684.85 334
2684.97 346
2685.08 358
2685.20 369
2685.32 380
2685.44 390
2685.56 402
2685.68 415
2685.80 431
2685.92 452
2686.04 476
2686.15 504
2686.27 532
2686.39 559
2686.51 581
2686.63 597
2686.75 607
2686.87 611
2686.99 613
2687.10 614
2687.22 617
2687.34 623
2687.46 633
2687.58 646
2687.70 661
2687.82 677
2687.94 694
2688.06 711
2688.17 728
2688.29 745
2688.41 761
2688.53 776
2688.65 791
2688.77 803
2688.89 815
2689.01 827
2689.13 839
2689.24 853
2689.36 870
2689.48 888
2689.60 907
2689.72 926
2689.84 945
2689.96 967
2690.08 994
2690.20 1030
2690.31 1079
2690.43 1142
2690.55 1222
2690.67 1315
2690.79 1421
2690.91 1534
2691.03 1652
2691.15 1772
2691.27 1893
2691.39 2017
2691.50 2147
2691.62 2286
2691.74 2438
2691.86 2602
2691.98 2777
2692.10 2960
2692.22 3144
2692.34 3325
2692.46 3496
2692.57 3655
2692.69 3800
2692.81 3933
2692.93 4055
2693.05 4165
2693.17 4264
2693.29 4351
2693.41 4424
2693.53 4484
2693.65 4529
2693.76 4564
2693.88 4587
2694.00 4602
2694.12 4605
2694.24 4595
2694.36 4570
2694.48 4527
2694.60 4468
2694.72 4395
2694.84 4314
2694.95 4229
2695.07 4145
2695.19 4064
2695.31 3986
2695.43 3910
2695.55 3832
2695.67 3751
2695.79 3666
2695.91 3576
2696.03 3483
2696.14 3389
2696.26 3296
2696.38 3205
2696.50 3118
2696.62 3033
2696.74 2950
2696.86 2868
2696.98 2784
2697.10 2697
2697.22 2604
2697.34 2507
2697.45 2404
2697.57 2298
2697.69 2190
2697.81 2083
2697.93 1980
2698.05 1883
2698.17 1792
2698.29 1709
2698.41 1632
2698.53 1561
2698.65 1495
2698.76 1433
2698.88 1375
2699.00 1319
2699.12 1266
2699.24 1213
2699.36 1162
2699.48 1111
2699.60 1060
2699.72 1009
2699.84 960
2699.96 913
2700.07 869
2700.19 827
2700.31 789
2700.43 753
2700.55 721
2700.67 691
2700.79 662
2700.91 636
2701.03 612
2701.15 589
2701.27 569
2701.39 551
2701.50 534
2701.62 519
2701.74 504
2701.86 489
2701.98 473
2702.10 454
2702.22 432
2702.34 409
2702.46 384
2702.58 359
2702.70 336
2702.82 317
2702.93 302
2703.05 292
2703.17 286
2703.29 283
2703.41 282
2703.53 282
2703.65 280
2703.77 276
2703.89 269
2704.01 259
2704.13 248
2704.25 235
2704.37 223
2704.48 213
2704.60 205
2704.72 200
2704.84 197
2704.96 194
2705.08 190
2705.20 183
2705.32 173
2705.44 159
2705.56 145
2705.68 132
2705.80 123
2705.92 118
2706.03 118
2706.15 123
2706.27 130
2706.39 137
2706.51 143
2706.63 147
2706.75 148
2706.87 145
2706.99 141
2707.11 136
2707.23 130
2707.35 126
2707.47 122
2707.59 120
2707.70 119
2707.82 119
2707.94 119
2708.06 118
2708.18 118
2708.30 118
2708.42 118
2708.54 119
2708.66 121
2708.78 125
2708.90 131
2709.02 136
2709.14 140
2709.26 143
2709.38 144
2709.49 143
2709.61 141
2709.73 139
2709.85 138
2709.97 137
2710.09 138
2710.21 138
2710.33 138
2710.45 137
2710.57 135
2710.69 131
2710.81 127
2710.93 123
2711.05 120
2711.17 119
2711.28 121
2711.40 126
2711.52 133
2711.64 142
2711.76 152
2711.88 164
2712.00 176
2712.12 188
2712.24 198
2712.36 207
2712.48 214
2712.60 219
2712.72 223
2712.84 227
2712.96 231
2713.08 234
2713.20 236
2713.31 236
2713.43 231
2713.55 221
2713.67 208
2713.79 192
2713.91 175
2714.03 160
2714.15 148
2714.27 141
2714.39 140
2714.51 144
2714.63 151
2714.75 159
2714.87 166
2714.99 171
2715.11 172
2715.23 170
2715.35 167
2715.46 164
2715.58 164
2715.70 169
2715.82 177
2715.94 190
2716.06 206
2716.18 224
2716.30 242
2716.42 260
2716.54 276
2716.66 290
2716.78 302
2716.90 312
2717.02 321
2717.14 327
2717.26 333
2717.38 338
2717.50 343
2717.62 349
2717.74 355
2717.85 362
2717.97 369
2718.09 377
2718.21 385
2718.33 391
2718.45 396
2718.57 400
2718.69 402
2718.81 402
2718.93 401
2719.05 398
2719.17 395
2719.29 392
2719.41 388
2719.53 383
2719.65 378
2719.77 372
2719.89 364
2720.01 353
2720.13 341
2720.25 327
2720.37 314
2720.48 301
2720.60 290
2720.72 281
2720.84 275
2720.96 269
2721.08 263
2721.20 257
2721.32 249
2721.44 241
2721.56 233
2721.68 227
2721.80 222
2721.92 220
2722.04 220
2722.16 220
2722.28 220
2722.40 219
2722.52 215
2722.64 208
2722.76 200
2722.88 191
2723.00 182
2723.12 174
2723.24 167
2723.36 161
2723.48 156
2723.59 151
2723.71 147
2723.83 143
2723.95 140
2724.07 136
2724.19 132
2724.31 127
2724.43 122
2724.55 116
2724.67 110
2724.79 104
2724.91 99
2725.03 96
2725.15 95
2725.27 94
2725.39 95
2725.51 96
2725.63 98
2725.75 99
2725.87 99
2725.99 97
2726.11 95
2726.23 92
2726.35 88
2726.47 84
2726.59 79
2726.71 75
2726.83 73
2726.95 71
2727.07 69
2727.19 68
2727.31 67
2727.42 66
2727.54 64
2727.66 62
2727.78 59
2727.90 58
2728.02 56
2728.14 54
2728.26 53
2728.38 50
2728.50 47
2728.62 41
2728.74 33
2728.86 23
2728.98 11
2729.10 0
2729.22 0
2729.34 0
2729.46 0
2729.58 0
2729.70 0
2729.82 0
2729.94 0
2730.06 6
2730.18 13
2730.30 18
2730.42 20
2730.54 22
2730.66 23
2730.78 24
2730.90 24
2731.02 25
2731.14 25
2731.26 25
2731.38 24
2731.50 22
2731.62 21
2731.74 20
2731.86 20
2731.98 21
2732.10 23
2732.22 27
2732.34 31
2732.46 37
2732.58 43
2732.70 48
2732.82 53
2732.94 56
2733.06 57
2733.18 57
2733.29 56
2733.41 54
2733.53 52
2733.65 51
2733.77 51
2733.89 52
2734.01 55
2734.13 59
2734.25 64
2734.37 71
2734.49 79
2734.61 87
2734.73 94
2734.85 100
2734.97 104
2735.09 105
2735.21 104
2735.33 102
2735.45 99
2735.57 97
2735.69 94
2735.81 92
2735.93 89
2736.05 87
2736.17 83
2736.29 78
2736.41 71
2736.53 63
2736.65 53
2736.77 41
2736.89 29
2737.01 15
2737.13 3
2737.25 0
2737.37 0
2737.49 0
2737.61 0
2737.73 0
2737.85 0
2737.97 0
2738.09 0
2738.21 7
2738.33 14
2738.45 21
2738.57 27
2738.69 33
2738.81 40
2738.93 47
2739.05 54
2739.17 60
2739.29 66
2739.41 72
2739.53 76
2739.65 80
2739.77 83
2739.89 86
2740.01 88
2740.13 88
2740.25 88
2740.37 85
2740.49 82
2740.61 77
2740.73 71
2740.85 66
2740.97 62
2741.09 60
2741.21 59
2741.33 61
2741.45 65
2741.57 70
2741.69 77
2741.81 84
2741.93 92
2742.05 98
2742.17 104
2742.29 109
2742.41 112
2742.53 114
2742.65 117
2742.77 120
2742.89 124
2743.01 130
2743.13 137
2743.25 145
2743.37 152
2743.49 158
2743.61 162
2743.73 163
2743.85 162
2743.97 160
2744.09 157
2744.21 155
2744.33 154
2744.45 154
2744.57 157
2744.69 161
2744.81 167
2744.93 174
2745.05 184
2745.17 194
2745.29 204
2745.41 214
2745.53 221
2745.65 225
2745.77 225
2745.89 223
2746.02 217
2746.14 211
2746.26 205
2746.38 201
2746.50 200
2746.62 201
2746.74 205
2746.86 210
2746.98 216
2747.10 219
2747.22 222
2747.34 222
2747.46 222
2747.58 221
2747.70 220
2747.82 219
2747.94 218
2748.06 217
2748.18 214
2748.30 211
2748.42 206
2748.54 199
2748.66 191
2748.78 181
2748.90 170
2749.02 158
2749.14 147
2749.26 137
2749.38 129
2749.50 123
2749.62 119
2749.74 116
2749.86 116
2749.98 116
2750.10 116
2750.22 117
2750.34 118
2750.46 119
2750.58 119
2750.70 119
2750.82 116
2750.94 113
2751.06 108
2751.18 102
2751.30 95
2751.42 88
2751.54 80
2751.66 73
2751.78 67
2751.91 60
2752.03 55
2752.15 51
2752.27 47
2752.39 44
2752.51 41
2752.63 40
2752.75 40
2752.87 42
2752.99 46
2753.11 52
2753.23 61
2753.35 71
2753.47 81
2753.59 90
2753.71 97
2753.83 101
2753.95 103
2754.07 103
2754.19 101
2754.31 98
2754.43 94
2754.55 88
2754.67 82
2754.79 73
2754.91 64
2755.03 54
2755.15 43
2755.27 32
2755.39 23
2755.51 16
2755.63 13
2755.76 14
2755.88 19
2756.00 28
2756.12 39
2756.24 50
2756.36 60
2756.48 68
2756.60 72
2756.72 72
2756.84 69
2756.96 64
2757.08 58
2757.20 52
2757.32 47
2757.44 44
2757.56 41
2757.68 40
2757.80 37
2757.92 34
2758.04 29
2758.16 22
2758.28 15
2758.40 8
2758.52 2
2758.64 0
2758.76 0
2758.89 0
2759.01 0
2759.13 0
2759.25 0
2759.37 1
2759.49 2
2759.61 1
2759.73 0
2759.85 0
2759.97 0
2760.09 2
2760.21 6
2760.33 11
2760.45 16
2760.57 21
2760.69 25
2760.81 28
2760.93 31
2761.05 34
2761.17 37
2761.29 41
2761.41 46
2761.54 52
2761.66 58
2761.78 64
2761.90 69
2762.02 73
2762.14 77
2762.26 80
2762.38 84
2762.50 89
2762.62 96
2762.74 103
2762.86 112
2762.98 123
2763.10 137
2763.22 155
2763.34 176
2763.46 202
2763.58 232
2763.70 265
2763.82 301
2763.95 338
2764.07 376
2764.19 412
2764.31 447
2764.43 479
2764.55 511
2764.67 541
2764.79 573
2764.91 605
2765.03 639
2765.15 673
2765.27 706
2765.39 737
2765.51 764
2765.63 786
2765.75 803
2765.87 815
2765.99 823
2766.12 828
2766.24 829
2766.36 827
2766.48 822
2766.60 813
2766.72 801
2766.84 784
2766.96 764
2767.08 740
2767.20 715
2767.32 688
2767.44 661
2767.56 634
2767.68 609
2767.80 585
2767.92 564
2768.04 543
2768.17 524
2768.29 506
2768.41 487
2768.53 469
2768.65 451
2768.77 433
2768.89 416
2769.01 399
2769.13 384
2769.25 368
2769.37 353
2769.49 336
2769.61 319
2769.73 300
2769.85 280
2769.98 261
2770.10 244
2770.22 229
2770.34 218
2770.46 210
2770.58 206
2770.70 203
2770.82 201
2770.94 199
2771.06 197
2771.18 194
2771.30 191
2771.42 189
2771.54 187
2771.66 186
2771.79 186
2771.91 186
2772.03 186
2772.15 184
2772.27 180
2772.39 174
2772.51 166
2772.63 155
2772.75 143
2772.87 130
2772.99 118
2773.11 107
2773.23 98
2773.35 92
2773.48 88
2773.60 85
2773.72 82
2773.84 79
2773.96 74
2774.08 69
2774.20 64
2774.32 61
2774.44 59
2774.56 61
2774.68 65
2774.80 70
2774.92 76
2775.05 81
2775.17 83
2775.29 84
2775.41 83
2775.53 80
2775.65 78
2775.77 76
2775.89 76
2776.01 78
2776.13 82
2776.25 88
2776.37 94
2776.49 100
2776.62 104
2776.74 106
2776.86 104
2776.98 100
2777.10 93
2777.22 85
2777.34 77
2777.46 70
2777.58 65
2777.70 62
2777.82 62
2777.94 64
2778.07 66
2778.19 69
2778.31 71
2778.43 71
2778.55 68
2778.67 63
2778.79 56
2778.91 48
2779.03 40
2779.15 32
2779.27 26
2779.39 20
2779.52 17
2779.64 15
2779.76 13
2779.88 12
2780.00 10
2780.12 8
2780.24 6
2780.36 3
2780.48 0
2780.60 0
2780.72 0
2780.85 0
2780.97 0
2781.09 0
2781.21 0
2781.33 0
2781.45 1
2781.57 3
2781.69 5
2781.81 5
2781.93 6
2782.05 6
2782.18 6
2782.30 8
2782.42 9
2782.54 11
2782.66 14
2782.78 16
2782.90 18
2783.02 20
2783.14 22
2783.26 23
2783.39 24
2783.51 25
2783.63 26
2783.75 26
2783.87 27
2783.99 28
2784.11 32
2784.23 38
2784.35 47
2784.47 59
2784.59 73
2784.72 87
2784.84 99
2784.96 108
2785.08 113
2785.20 113
2785.32 110
2785.44 104
2785.56 98
2785.68 93
2785.80 91
2785.93 90
2786.05 92
2786.17 94
2786.29 97
2786.41 100
2786.53 104
2786.65 107
2786.77 111
2786.89 114
2787.01 116
2787.14 119
2787.26 120
2787.38 121
2787.50 122
2787.62 122
2787.74 121
2787.86 120
2787.98 120
2788.10 119
2788.23 120
2788.35 122
2788.47 125
2788.59 128
2788.71 132
2788.83 133
2788.95 132
2789.07 128
2789.19 121
2789.32 111
2789.44 99
2789.56 88
2789.68 79
2789.80 73
2789.92 72
2790.04 74
2790.16 80
2790.28 86
2790.40 92
2790.53 97
2790.65 98
2790.77 96
2790.89 92
2791.01 86
2791.13 80
2791.25 73
2791.37 66
2791.49 59
2791.62 52
2791.74 44
2791.86 37
2791.98 30
2792.10 25
2792.22 21
2792.34 17
2792.46 14
2792.59 10
2792.71 5
2792.83 0
2792.95 0
2793.07 0
2793.19 0
2793.31 0
2793.43 0
2793.55 0
2793.68 0
2793.80 9
2793.92 23
2794.04 34
2794.16 42
2794.28 44
2794.40 42
2794.52 36
2794.65 29
2794.77 21
2794.89 16
2795.01 14
2795.13 16
2795.25 20
2795.37 25
2795.49 29
2795.61 32
2795.74 33
2795.86 33
2795.98 34
2796.10 35
2796.22 39
2796.34 44
2796.46 51
2796.58 58
2796.71 64
2796.83 69
2796.95 72
2797.07 74
2797.19 76
2797.31 78
2797.43 81
2797.55 86
2797.68 92
2797.80 100
2797.92 108
2798.04 114
2798.16 119
2798.28 120
2798.40 119
2798.52 114
2798.65 108
2798.77 102
2798.89 97
2799.01 94
2799.13 94
2799.25 96
2799.37 100
2799.50 106
2799.62 112
2799.74 118
2799.86 125
2799.98 134
2800.10 143
2800.22 152
2800.34 161
2800.47 168
2800.59 171
2800.71 171
2800.83 167
2800.95 161
2801.07 155
2801.19 149
2801.32 145
2801.44 141
2801.56 138
2801.68 135
2801.80 131
2801.92 127
2802.04 123
2802.16 120
2802.29 118
2802.41 117
2802.53 117
2802.65 117
2802.77 115
2802.89 111
2803.01 106
2803.14 101
2803.26 96
2803.38 92
2803.50 89
2803.62 88
2803.74 86
2803.86 84
2803.99 81
2804.11 77
2804.23 72
2804.35 67
2804.47 63
2804.59 61
2804.71 62
2804.84 64
2804.96 69
2805.08 76
2805.20 86
2805.32 96
2805.44 108
2805.56 118
2805.69 127
2805.81 132
2805.93 133
2806.05 129
2806.17 121
2806.29 112
2806.41 104
2806.54 99
2806.66 98
2806.78 103
2806.90 111
2807.02 120
2807.14 128
2807.26 133
2807.39 133
2807.51 128
2807.63 119
2807.75 107
2807.87 96
2807.99 85
2808.11 76
2808.24 69
2808.36 63
2808.48 57
2808.60 50
2808.72 43
2808.84 35
2808.97 27
2809.09 22
2809.21 19
2809.33 19
2809.45 23
2809.57 29
2809.69 37
2809.82 44
2809.94 50
2810.06 53
2810.18 53
2810.30 51
2810.42 49
2810.54 48
2810.67 47
2810.79 48
2810.91 49
2811.03 50
2811.15 50
2811.27 49
2811.40 47
2811.52 47
2811.64 49
2811.76 55
2811.88 66
2812.00 82
2812.13 101
2812.25 120
2812.37 138
2812.49 152
2812.61 162
2812.73 167
2812.85 168
2812.98 166
2813.10 162
2813.22 159
2813.34 155
2813.46 153
2813.58 150
2813.71 148
2813.83 145
2813.95 141
2814.07 137
2814.19 131
2814.31 125
2814.44 119
2814.56 114
2814.68 108
2814.80 103
2814.92 98
2815.04 96
2815.17 96
2815.29 100
2815.41 107
2815.53 118
2815.65 131
2815.77 144
2815.90 156
2816.02 164
2816.14 168
2816.26 168
2816.38 165
2816.50 159
2816.63 151
2816.75 144
2816.87 138
2816.99 133
2817.11 129
2817.23 126
2817.36 125
2817.48 125
2817.60 125
2817.72 126
2817.84 127
2817.96 126
2818.09 125
2818.21 121
2818.33 114
2818.45 105
2818.57 94
2818.69 82
2818.82 69
2818.94 56
2819.06 44
2819.18 33
2819.30 22
2819.42 13
2819.55 4
2819.67 0
2819.79 0
2819.91 0
2820.03 0
2820.16 0
2820.28 0
2820.40 0
2820.52 0
2820.64 3
2820.76 9
2820.89 15
2821.01 19
2821.13 22
2821.25 25
2821.37 27
2821.49 29
2821.62 31
2821.74 32
2821.86 32
2821.98 31
2822.10 29
2822.23 25
2822.35 20
2822.47 15
2822.59 11
2822.71 7
2822.83 5
2822.96 6
2823.08 8
2823.20 13
2823.32 20
2823.44 30
2823.57 42
2823.69 53
2823.81 64
2823.93 72
2824.05 77
2824.17 78
2824.30 77
2824.42 75
2824.54 71
2824.66 68
2824.78 65
2824.91 64
2825.03 63
2825.15 64
2825.27 65
2825.39 68
2825.51 71
2825.64 76
2825.76 81
2825.88 87
2826.00 93
2826.12 98
2826.25 101
2826.37 102
2826.49 100
2826.61 95
2826.73 87
2826.86 77
2826.98 67
2827.10 58
2827.22 50
2827.34 44
2827.46 40
2827.59 38
2827.71 37
2827.83 39
2827.95 41
2828.07 44
2828.20 46
2828.32 48
2828.44 49
2828.56 49
2828.68 49
2828.81 49
2828.93 50
2829.05 53
2829.17 57
2829.29 61
2829.42 65
2829.54 69
2829.66 71
2829.78 73
2829.90 75
2830.03 77
2830.15 80
2830.27 85
2830.39 90
2830.51 96
2830.64 101
2830.76 105
2830.88 108
2831.00 109
2831.12 109
2831.25 107
2831.37 103
2831.49 99
2831.61 93
2831.73 85
2831.86 76
2831.98 66
2832.10 55
2832.22 45
2832.34 36
2832.47 29
2832.59 24
2832.71 21
2832.83 20
2832.95 20
2833.08 22
2833.20 24
2833.32 28
2833.44 34
2833.56 43
2833.69 54
2833.81 68
2833.93 81
2834.05 92
2834.17 99
2834.30 102
2834.42 98
2834.54 91
2834.66 80
2834.78 69
2834.91 60
2835.03 54
2835.15 52
2835.27 54
2835.39 59
2835.52 63
2835.64 67
2835.76 67
2835.88 65
2836.01 59
2836.13 51
2836.25 42
2836.37 33
2836.49 27
2836.62 23
2836.74 22
2836.86 22
2836.98 23
2837.10 24
2837.23 24
2837.35 22
2837.47 20
2837.59 18
2837.71 16
2837.84 15
2837.96 15
2838.08 18
2838.20 21
2838.33 27
2838.45 32
2838.57 39
2838.69 45
2838.81 52
2838.94 59
2839.06 66
2839.18 72
2839.30 78
2839.42 85
2839.55 91
2839.67 97
2839.79 103
2839.91 107
2840.04 111
2840.16 112
2840.28 111
2840.40 108
2840.52 104
2840.65 99
2840.77 94
2840.89 90
2841.01 86
2841.14 81
2841.26 77
2841.38 72
2841.50 68
2841.62 65
2841.75 62
2841.87 60
2841.99 58
2842.11 56
2842.24 52
2842.36 47
2842.48 42
2842.60 36
2842.72 33
2842.85 32
2842.97 34
2843.09 39
2843.21 45
2843.34 52
2843.46 57
2843.58 60
2843.70 61
2843.82 61
2843.95 60
2844.07 60
2844.19 59
2844.31 60
2844.44 60
2844.56 60
2844.68 59
2844.80 57
2844.92 54
2845.05 52
2845.17 49
2845.29 48
2845.41 47
2845.54 46
2845.66 44
2845.78 42
2845.90 38
2846.03 34
2846.15 30
2846.27 28
2846.39 27
2846.51 28
2846.64 31
2846.76 34
2846.88 37
2847.00 39
2847.13 39
2847.25 37
2847.37 33
2847.49 27
2847.62 20
2847.74 14
2847.86 8
2847.98 3
2848.11 0
2848.23 0
2848.35 0
2848.47 0
2848.59 0
2848.72 0
2848.84 0
2848.96 0
2849.08 0
2849.21 3
2849.33 10
2849.45 19
2849.57 26
2849.70 31
2849.82 34
2849.94 35
2850.06 34
2850.19 31
2850.31 27
2850.43 23
2850.55 19
2850.68 16
2850.80 14
2850.92 12
2851.04 11
2851.16 11
2851.29 11
2851.41 11
2851.53 11
2851.65 10
2851.78 8
2851.90 7
2852.02 5
2852.14 4
2852.27 2
2852.39 1
2852.51 0
2852.63 0
2852.76 0
2852.88 2
2853.00 4
2853.12 8
2853.25 12
2853.37 16
2853.49 18
2853.61 18
2853.74 15
2853.86 10
2853.98 4
2854.10 0
2854.23 0
2854.35 0
2854.47 0
2854.59 0
2854.72 1
2854.84 5
2854.96 9
2855.08 11
2855.21 11
2855.33 9
2855.45 8
2855.57 7
2855.70 9
2855.82 12
2855.94 18
2856.06 25
2856.19 32
2856.31 38
2856.43 43
2856.55 47
2856.68 49
2856.80 51
2856.92 53
2857.04 56
2857.17 59
2857.29 63
2857.41 65
2857.53 65
2857.66 62
2857.78 56
2857.90 46
2858.02 34
2858.15 21
2858.27 9
2858.39 0
2858.51 0
2858.64 0
2858.76 0
2858.88 0
2859.01 0
2859.13 2
2859.25 14
2859.37 27
2859.50 41
2859.62 55
2859.74 68
2859.86 81
2859.99 91
2860.11 99
2860.23 104
2860.35 104
2860.48 100
2860.60 92
2860.72 82
2860.84 71
2860.97 61
2861.09 54
2861.21 52
2861.33 53
2861.46 56
2861.58 62
2861.70 67
2861.83 72
2861.95 76
2862.07 80
2862.19 85
2862.32 91
2862.44 97
2862.56 103
2862.68 108
2862.81 110
2862.93 109
2863.05 105
2863.17 100
2863.30 95
2863.42 91
2863.54 90
2863.67 92
2863.79 96
2863.91 101
2864.03 106
2864.16 109
2864.28 110
2864.40 108
2864.52 102
2864.65 92
2864.77 79
2864.89 64
2865.01 47
2865.14 29
2865.26 14
2865.38 2
2865.51 0
2865.63 0
2865.75 0
2865.87 0
2866.00 0
2866.12 2
2866.24 5
2866.36 5
2866.49 4
2866.61 3
2866.73 1
2866.86 0
2866.98 2
2867.10 6
2867.22 12
2867.35 20
2867.47 29
2867.59 36
2867.72 42
2867.84 46
2867.96 48
2868.08 50
2868.21 52
2868.33 56
2868.45 61
2868.57 68
2868.70 77
2868.82 87
2868.94 98
2869.07 110
2869.19 124
2869.31 140
2869.43 156
2869.56 172
2869.68 187
2869.80 198
2869.93 205
2870.05 207
2870.17 206
2870.29 204
2870.42 202
2870.54 202
2870.66 206
2870.79 213
2870.91 223
2871.03 234
2871.15 245
2871.28 253
2871.40 258
2871.52 258
2871.65 255
2871.77 248
2871.89 240
2872.01 231
2872.14 223
2872.26 217
2872.38 213
2872.51 210
2872.63 207
2872.75 205
2872.87 204
2873.00 204
2873.12 205
2873.24 208
2873.37 212
2873.49 216
2873.61 219
2873.73 221
2873.86 219
2873.98 214
2874.10 207
2874.23 200
2874.35 193
2874.47 187
2874.59 184
2874.72 183
2874.84 183
2874.96 184
2875.09 182
2875.21 179
2875.33 174
2875.46 166
2875.58 157
2875.70 146
2875.82 137
2875.95 128
2876.07 123
2876.19 119
2876.32 117
2876.44 116
2876.56 114
2876.68 111
2876.81 104
2876.93 95
2877.05 82
2877.18 67
2877.30 52
2877.42 39
2877.55 27
2877.67 18
2877.79 13
2877.91 10
2878.04 11
2878.16 14
2878.28 18
2878.41 22
2878.53 27
2878.65 30
2878.78 32
2878.90 32
2879.02 30
2879.14 27
2879.27 23
2879.39 20
2879.51 16
2879.64 12
2879.76 8
2879.88 5
2880.01 2
2880.13 0
2880.25 0
2880.37 0
2880.50 2
2880.62 6
2880.74 10
2880.87 14
2880.99 16
2881.11 17
2881.24 15
2881.36 11
2881.48 6
2881.61 2
2881.73 0
2881.85 0
2881.97 0
2882.10 0
2882.22 1
2882.34 3
2882.47 5
2882.59 5
2882.71 4
2882.84 2
2882.96 0
2883.08 0
2883.21 0
2883.33 0
2883.45 0
2883.58 3
2883.70 9
2883.82 17
2883.94 26
2884.07 36
2884.19 45
2884.31 52
2884.44 55
2884.56 56
2884.68 52
2884.81 46
2884.93 38
2885.05 30
2885.18 22
2885.30 16
2885.42 14
2885.55 14
2885.67 17
2885.79 22
2885.91 29
2886.04 37
2886.16 45
2886.28 53
2886.41 59
2886.53 65
2886.65 69
2886.78 72
2886.90 73
2887.02 74
2887.15 73
2887.27 73
2887.39 73
2887.52 73
2887.64 75
2887.76 76
2887.89 78
2888.01 78
2888.13 77
2888.26 74
2888.38 69
2888.50 62
2888.62 55
2888.75 49
2888.87 44
2888.99 41
2889.12 39
2889.24 40
2889.36 43
2889.49 46
2889.61 49
2889.73 52
2889.86 54
2889.98 56
2890.10 58
2890.23 60
2890.35 64
2890.47 69
2890.60 75
2890.72 82
2890.84 89
2890.97 95
2891.09 99
2891.21 103
2891.34 105
2891.46 107
2891.58 107
2891.71 108
2891.83 110
2891.95 112
2892.08 116
2892.20 122
2892.32 129
2892.45 139
2892.57 149
2892.69 159
2892.82 168
2892.94 176
2893.06 183
2893.19 188
2893.31 192
2893.43 193
2893.56 193
2893.68 190
2893.80 186
2893.93 180
2894.05 173
2894.17 167
2894.30 164
2894.42 163
2894.54 166
2894.67 172
2894.79 179
2894.91 185
2895.04 189
2895.16 190
2895.28 186
2895.41 177
2895.53 165
2895.65 150
2895.78 136
2895.90 123
2896.02 115
2896.15 111
2896.27 112
2896.39 118
2896.52 127
2896.64 138
2896.76 148
2896.89 157
2897.01 164
2897.13 168
2897.26 172
2897.38 174
2897.50 177
2897.63 180
2897.75 183
2897.87 187
2898.00 191
2898.12 194
2898.24 198
2898.37 202
2898.49 205
2898.61 210
2898.74 216
2898.86 224
2898.98 235
2899.11 247
2899.23 260
2899.35 273
2899.48 284
2899.60 291
2899.73 295
2899.85 295
2899.97 292
2900.10 289
2900.22 287
2900.34 287
2900.47 290
2900.59 295
2900.71 302
2900.84 308
2900.96 312
2901.08 312
2901.21 307
2901.33 298
2901.45 286
2901.58 272
2901.70 260
2901.82 252
2901.95 248
2902.07 248
2902.20 251
2902.32 253
2902.44 252
2902.57 247
2902.69 236
2902.81 221
2902.94 204
2903.06 187
2903.18 173
2903.31 163
2903.43 156
2903.55 152
2903.68 150
2903.80 148
2903.92 147
2904.05 145
2904.17 143
2904.30 141
2904.42 138
2904.54 135
2904.67 132
2904.79 128
2904.91 125
2905.04 123
2905.16 124
2905.28 126
2905.41 130
2905.53 134
2905.65 136
2905.78 136
2905.90 133
2906.03 128
2906.15 122
2906.27 118
2906.40 116
2906.52 117
2906.64 122
2906.77 128
2906.89 135
2907.01 140
2907.14 142
2907.26 142
2907.38 139
2907.51 136
2907.63 133
2907.76 131
2907.88 131
2908.00 132
2908.13 133
2908.25 133
2908.37 133
2908.50 132
2908.62 131
2908.74 130
2908.87 131
2908.99 133
2909.12 138
2909.24 143
2909.36 149
2909.49 154
2909.61 157
2909.73 159
2909.86 158
2909.98 154
2910.10 150
2910.23 144
2910.35 137
2910.48 131
2910.60 126
2910.72 122
2910.85 119
2910.97 115
2911.09 112
2911.22 107
2911.34 102
2911.47 97
2911.59 94
2911.71 93
2911.84 96
2911.96 103
2912.08 113
2912.21 125
2912.33 136
2912.46 145
2912.58 153
2912.70 159
2912.83 163
2912.95 167
2913.07 170
2913.20 174
2913.32 176
2913.45 178
2913.57 177
2913.69 174
2913.82 168
2913.94 160
2914.06 151
2914.19 141
2914.31 132
2914.44 123
2914.56 116
2914.68 110
2914.81 106
2914.93 104
2915.05 105
2915.18 108
2915.30 115
2915.43 125
2915.55 137
2915.67 150
2915.80 164
2915.92 175
2916.04 185
2916.17 192
2916.29 197
2916.42 201
2916.54 203
2916.66 205
2916.79 206
2916.91 207
2917.04 209
2917.16 211
2917.28 215
2917.41 221
2917.53 229
2917.65 239
2917.78 251
2917.90 262
2918.03 273
2918.15 283
2918.27 292
2918.40 299
2918.52 303
2918.65 306
2918.77 308
2918.89 310
2919.02 311
2919.14 314
2919.26 319
2919.39 325
2919.51 330
2919.64 335
2919.76 338
2919.88 337
2920.01 333
2920.13 326
2920.26 317
2920.38 306
2920.50 295
2920.63 284
2920.75 274
2920.87 264
2921.00 256
2921.12 250
2921.25 244
2921.37 239
2921.49 234
2921.62 230
2921.74 226
2921.87 224
2921.99 223
2922.11 225
2922.24 230
2922.36 237
2922.49 245
2922.61 252
2922.73 257
2922.86 257
2922.98 252
2923.11 242
2923.23 228
2923.35 213
2923.48 198
2923.60 186
2923.73 177
2923.85 174
2923.97 174
2924.10 178
2924.22 184
2924.35 191
2924.47 199
2924.59 205
2924.72 211
2924.84 214
2924.97 217
2925.09 217
2925.21 215
2925.34 211
2925.46 205
2925.59 199
2925.71 192
2925.83 184
2925.96 177
2926.08 169
2926.21 162
2926.33 157
2926.45 153
2926.58 151
2926.70 151
2926.83 154
2926.95 158
2927.07 162
2927.20 165
2927.32 167
2927.45 167
2927.57 164
2927.69 159
2927.82 153
2927.94 147
2928.07 142
2928.19 139
2928.31 138
2928.44 138
2928.56 139
2928.69 140
2928.81 140
2928.93 138
2929.06 135
2929.18 132
2929.31 129
2929.43 127
2929.55 126
2929.68 125
2929.80 124
2929.93 123
2930.05 120
2930.18 116
2930.30 112
2930.42 110
2930.55 110
2930.67 113
2930.80 120
2930.92 131
2931.04 144
2931.17 158
2931.29 171
2931.42 184
2931.54 195
2931.66 206
2931.79 216
2931.91 226
2932.04 238
2932.16 252
2932.29 270
2932.41 291
2932.53 316
2932.66 345
2932.78 380
2932.91 420
2933.03 464
2933.15 513
2933.28 565
2933.40 619
2933.53 675
2933.65 731
2933.78 785
2933.90 836
2934.02 882
2934.15 924
2934.27 962
2934.40 994
2934.52 1022
2934.64 1046
2934.77 1066
2934.89 1081
2935.02 1093
2935.14 1101
2935.27 1106
2935.39 1109
2935.51 1109
2935.64 1106
2935.76 1101
2935.89 1093
2936.01 1083
2936.14 1072
2936.26 1060
2936.38 1049
2936.51 1039
2936.63 1029
2936.76 1019
2936.88 1008
2937.00 995
2937.13 977
2937.25 956
2937.38 932
2937.50 907
2937.63 882
2937.75 859
2937.87 837
2938.00 817
2938.12 797
2938.25 774
2938.37 749
2938.50 720
2938.62 688
2938.74 655
2938.87 623
2938.99 593
2939.12 566
2939.24 543
2939.37 522
2939.49 504
2939.61 486
2939.74 471
2939.86 457
2939.99 445
2940.11 437
2940.24 430
2940.36 425
2940.48 419
2940.61 412
2940.73 403
2940.86 391
2940.98 377
2941.11 362
2941.23 344
2941.36 326
2941.48 306
2941.60 285
2941.73 264
2941.85 243
2941.98 224
2942.10 208
2942.23 196
2942.35 188
2942.47 184
2942.60 182
2942.72 181
2942.85 180
2942.97 177
2943.10 172
2943.22 165
2943.34 157
2943.47 149
2943.59 140
2943.72 133
2943.84 127
2943.97 120
2944.09 114
2944.22 108
2944.34 101
2944.46 94
2944.59 88
2944.71 83
2944.84 80
2944.96 77
2945.09 74
2945.21 70
2945.34 64
2945.46 56
2945.58 48
2945.71 39
2945.83 31
2945.96 26
2946.08 23
2946.21 24
2946.33 27
2946.46 31
2946.58 37
2946.70 42
2946.83 47
2946.95 51
2947.08 56
2947.20 59
2947.33 61
2947.45 61
2947.58 59
2947.70 55
2947.82 50
2947.95 45
2948.07 41
2948.20 39
2948.32 40
2948.45 41
2948.57 44
2948.70 44
2948.82 42
2948.94 37
2949.07 28
2949.19 18
2949.32 8
2949.44 0
2949.57 0
2949.69 0
2949.82 0
2949.94 0
2950.07 2
2950.19 2
2950.31 1
2950.44 0
2950.56 0
2950.69 0
2950.81 0
2950.94 0
2951.06 4
2951.19 8
2951.31 13
2951.44 19
2951.56 25
2951.68 32
2951.81 39
2951.93 44
2952.06 46
2952.18 46
2952.31 44
2952.43 41
2952.56 38
2952.68 36
2952.81 37
2952.93 39
2953.05 43
2953.18 48
2953.30 51
2953.43 54
2953.55 54
2953.68 54
2953.80 52
2953.93 50
2954.05 47
2954.18 45
2954.30 43
2954.43 42
2954.55 42
2954.67 44
2954.80 47
2954.92 53
2955.05 61
2955.17 71
2955.30 82
2955.42 93
2955.55 103
2955.67 113
2955.80 122
2955.92 132
2956.05 143
2956.17 154
2956.29 167
2956.42 180
2956.54 191
2956.67 202
2956.79 210
2956.92 216
2957.04 220
2957.17 222
2957.29 222
2957.42 220
2957.54 217
2957.67 213
2957.79 210
2957.92 207
2958.04 207
2958.17 208
2958.29 212
2958.41 217
2958.54 221
2958.66 225
2958.79 227
2958.91 226
2959.04 224
2959.16 220
2959.29 216
2959.41 213
2959.54 210
2959.66 208
2959.79 206
2959.91 202
2960.04 196
2960.16 189
2960.29 179
2960.41 167
2960.53 153
2960.66 138
2960.78 122
2960.91 107
2961.03 92
2961.16 78
2961.28 67
2961.41 60
2961.53 57
2961.66 57
2961.78 60
2961.91 66
2962.03 72
2962.16 79
2962.28 85
2962.41 90
2962.53 95
2962.66 98
2962.78 101
2962.91 104
2963.03 106
2963.15 107
2963.28 107
2963.40 104
2963.53 100
2963.65 94
2963.78 87
2963.90 80
2964.03 74
2964.15 70
2964.28 67
2964.40 67
2964.53 69
2964.65 71
2964.78 75
2964.90 77
2965.03 78
2965.15 77
2965.28 74
2965.40 69
2965.53 63
2965.65 57
2965.78 51
2965.90 45
2966.03 40
2966.15 35
2966.28 29
2966.40 23
2966.53 17
2966.65 10
2966.78 5
2966.90 1
2967.02 0
2967.15 0
2967.27 0
2967.40 0
2967.52 0
2967.65 0
2967.77 1
2967.90 3
2968.02 4
2968.15 5
2968.27 4
2968.40 2
2968.52 0
2968.65 0
2968.77 0
2968.90 1
2969.02 4
2969.15 10
2969.27 15
2969.40 21
2969.52 26
2969.65 29
2969.77 32
2969.90 35
2970.02 37
2970.15 38
2970.27 39
2970.40 40
2970.52 40
2970.65 40
2970.77 42
2970.90 45
2971.02 49
2971.15 55
2971.27 61
2971.40 65
2971.52 68
2971.65 68
2971.77 66
2971.90 63
2972.02 60
2972.15 59
2972.27 60
2972.40 63
2972.52 67
2972.65 71
2972.77 74
2972.90 76
2973.02 77
2973.15 78
2973.27 78
2973.40 79
2973.52 82
2973.65 85
2973.77 88
2973.90 92
2974.02 94
2974.15 96
2974.27 97
2974.40 97
2974.52 97
2974.65 97
2974.77 98
2974.90 100
2975.02 102
2975.15 103
2975.27 102
2975.40 101
2975.52 98
2975.65 93
2975.77 89
2975.90 86
2976.02 85
2976.15 86
2976.27 90
2976.40 94
2976.52 100
2976.65 104
2976.77 106
2976.90 104
2977.02 100
2977.15 95
2977.27 89
2977.40 85
2977.52 82
2977.65 81
2977.77 82
2977.90 84
2978.02 87
2978.15 88
2978.27 89
2978.40 89
2978.53 88
2978.65 87
2978.78 85
2978.90 85
2979.03 85
2979.15 87
2979.28 89
2979.40 91
2979.53 92
2979.65 92
2979.78 90
2979.90 85
2980.03 80
2980.15 74
2980.28 70
2980.40 68
2980.53 68
2980.65 71
2980.78 75
2980.90 80
2981.03 84
2981.15 88
2981.28 92
2981.40 94
2981.53 96
2981.65 98
2981.78 99
2981.90 100
2982.03 100
2982.15 101
2982.28 100
2982.41 99
2982.53 97
2982.66 94
2982.78 90
2982.91 84
2983.03 76
2983.16 68
2983.28 60
2983.41 52
2983.53 46
2983.66 40
2983.78 36
2983.91 32
2984.03 29
2984.16 26
2984.28 25
2984.41 25
2984.53 26
2984.66 29
2984.78 33
2984.91 38
2985.04 42
2985.16 46
2985.29 48
2985.41 47
2985.54 44
2985.66 39
2985.79 33
2985.91 26
2986.04 20
2986.16 16
2986.29 14
2986.41 15
2986.54 18
2986.66 23
2986.79 28
2986.91 31
2987.04 34
2987.16 35
2987.29 34
2987.42 32
2987.54 30
2987.67 30
2987.79 30
2987.92 33
2988.04 36
2988.17 40
2988.29 43
2988.42 44
2988.54 42
2988.67 37
2988.79 29
2988.92 19
2989.04 8
2989.17 0
2989.30 0
2989.42 0
2989.55 0
2989.67 0
2989.80 0
2989.92 0
2990.05 0
2990.17 5
2990.30 17
2990.42 27
2990.55 37
2990.67 45
2990.80 55
2990.93 66
2991.05 79
2991.18 96
2991.30 115
2991.43 134
2991.55 151
2991.68 165
2991.80 174
2991.93 178
2992.05 178
2992.18 176
2992.30 172
2992.43 168
2992.56 165
2992.68 165
2992.81 166
2992.93 171
2993.06 177
2993.18 183
2993.31 190
2993.43 195
2993.56 196
2993.68 195
2993.81 190
2993.94 184
2994.06 179
2994.19 175
2994.31 174
2994.44 176
2994.56 181
2994.69 188
2994.81 194
2994.94 199
2995.06 203
2995.19 206
2995.32 208
2995.44 210
2995.57 212
2995.69 213
2995.82 212
2995.94 208
2996.07 199
2996.19 187
2996.32 171
2996.44 153
2996.57 136
2996.70 122
2996.82 111
2996.95 103
2997.07 98
2997.20 94
2997.32 90
2997.45 85
2997.57 78
2997.70 71
2997.83 65
2997.95 61
2998.08 61
2998.20 64
2998.33 70
2998.45 77
2998.58 85
2998.70 92
2998.83 99
2998.96 105
2999.08 111
2999.21 116
2999.33 121
2999.46 125
2999.58 127
2999.71 128
2999.83 127
2999.96 125
3000.09 122
3000.21 118
3000.34 113
3000.46 108
3000.59 102
3000.71 96
3000.84 89
3000.96 80
3001.09 71
3001.22 61
3001.34 49
3001.47 37
3001.59 26
3001.72 16
3001.84 9
3001.97 6
3002.09 7
3002.22 12
3002.35 22
3002.47 34
3002.60 47
3002.72 60
3002.85 69
3002.97 74
3003.10 75
3003.23 72
3003.35 66
3003.48 58
3003.60 51
3003.73 44
3003.85 40
3003.98 37
3004.10 37
3004.23 36
3004.36 37
3004.48 37
3004.61 38
3004.73 39
3004.86 41
3004.98 45
3005.11 51
3005.24 60
3005.36 69
3005.49 80
3005.61 90
3005.74 99
3005.86 105
3005.99 107
3006.12 106
3006.24 102
3006.37 96
3006.49 89
3006.62 83
3006.74 77
3006.87 73
3007.00 70
3007.12 68
3007.25 66
3007.37 65
3007.50 64
3007.62 64
3007.75 65
3007.88 68
3008.00 74
3008.13 81
3008.25 90
3008.38 101
3008.50 110
3008.63 118
3008.76 123
3008.88 123
3009.01 119
3009.13 110
3009.26 100
3009.38 89
3009.51 79
3009.64 72
3009.76 68
3009.89 68
3010.01 72
3010.14 77
3010.27 83
3010.39 89
3010.52 94
3010.64 99
3010.77 104
3010.89 107
3011.02 109
3011.15 111
3011.27 111
3011.40 111
3011.52 108
3011.65 104
3011.77 99
3011.90 94
3012.03 89
3012.15 85
3012.28 82
3012.40 81
3012.53 81
3012.66 84
3012.78 88
3012.91 92
3013.03 96
3013.16 99
3013.28 102
3013.41 105
3013.54 108
3013.66 112
3013.79 117
3013.91 121
3014.04 125
3014.17 126
3014.29 125
3014.42 121
3014.54 114
3014.67 107
3014.80 99
3014.92 92
3015.05 88
3015.17 87
3015.30 88
3015.42 92
3015.55 96
3015.68 100
3015.80 103
3015.93 104
3016.05 104
3016.18 103
3016.31 101
3016.43 100
3016.56 99
3016.68 100
3016.81 102
3016.94 105
3017.06 109
3017.19 114
3017.31 117
3017.44 120
3017.57 121
3017.69 119
3017.82 116
3017.94 112
3018.07 107
3018.20 104
3018.32 101
3018.45 101
3018.57 101
3018.70 101
3018.82 99
3018.95 95
3019.08 89
3019.20 82
3019.33 74
3019.45 67
3019.58 63
3019.71 63
3019.83 66
3019.96 72
3020.08 79
3020.21 87
3020.34 94
3020.46 98
3020.59 101
3020.71 102
3020.84 102
3020.97 102
3021.09 103
3021.22 104
3021.34 105
3021.47 105
3021.60 103
3021.72 99
3021.85 93
3021.97 86
3022.10 81
3022.23 78
3022.35 77
3022.48 79
3022.61 82
3022.73 85
3022.86 87
3022.98 87
3023.11 85
3023.24 81
3023.36 75
3023.49 69
3023.61 62
3023.74 57
3023.87 53
3023.99 51
3024.12 51
3024.24 52
3024.37 52
3024.50 52
3024.62 50
3024.75 46
3024.87 41
3025.00 35
3025.13 29
3025.25 24
3025.38 20
3025.50 18
3025.63 18
3025.76 18
3025.88 17
3026.01 16
3026.14 14
3026.26 13
3026.39 11
3026.51 11
3026.64 12
3026.77 13
3026.89 16
3027.02 17
3027.14 17
3027.27 14
3027.40 9
3027.52 2
3027.65 0
3027.78 0
3027.90 0
3028.03 0
3028.15 8
3028.28 23
3028.41 40
3028.53 55
3028.66 68
3028.78 76
3028.91 78
3029.04 76
3029.16 70
3029.29 63
3029.42 58
3029.54 54
3029.67 53
3029.79 55
3029.92 59
3030.05 64
3030.17 67
3030.30 69
3030.42 69
3030.55 68
3030.68 65
3030.80 62
3030.93 58
3031.06 55
3031.18 53
3031.31 50
3031.43 48
3031.56 47
3031.69 46
3031.81 45
3031.94 46
3032.07 48
3032.19 51
3032.32 56
3032.44 62
3032.57 68
3032.70 74
3032.82 78
3032.95 78
3033.08 75
3033.20 68
3033.33 59
3033.45 48
3033.58 37
3033.71 27
3033.83 18
3033.96 12
3034.09 6
3034.21 1
3034.34 0
3034.46 0
3034.59 0
3034.72 0
3034.84 0
3034.97 0
3035.10 0
3035.22 0
3035.35 3
3035.48 11
3035.60 18
3035.73 24
3035.85 29
3035.98 31
3036.11 30
3036.23 27
3036.36 21
3036.49 14
3036.61 7
3036.74 1
3036.86 0
3036.99 0
3037.12 0
3037.24 0
3037.37 0
3037.50 0
3037.62 0
3037.75 0
3037.88 2
3038.00 8
3038.13 14
3038.25 22
3038.38 32
3038.51 44
3038.63 58
3038.76 75
3038.89 92
3039.01 109
3039.14 123
3039.27 135
3039.39 142
3039.52 146
3039.65 147
3039.77 146
3039.90 143
3040.02 140
3040.15 137
3040.28 133
3040.40 128
3040.53 122
3040.66 114
3040.78 106
3040.91 99
3041.04 93
3041.16 90
3041.29 90
3041.42 94
3041.54 100
3041.67 106
3041.79 112
3041.92 116
3042.05 117
3042.17 116
3042.30 112
3042.43 106
3042.55 100
3042.68 94
3042.81 89
3042.93 85
3043.06 83
3043.19 81
3043.31 80
3043.44 79
3043.56 77
3043.69 74
3043.82 70
3043.94 66
3044.07 63
3044.20 59
3044.32 56
3044.45 54
3044.58 51
3044.70 49
3044.83 46
3044.96 45
3045.08 45
3045.21 48
3045.34 54
3045.46 63
3045.59 76
3045.72 89
3045.84 102
3045.97 114
3046.09 121
3046.22 124
3046.35 123
3046.47 118
3046.60 113
3046.73 107
3046.85 103
3046.98 100
3047.11 100
3047.23 102
3047.36 104
3047.49 107
3047.61 110
3047.74 113
3047.87 114
3047.99 114
3048.12 113
3048.25 109
3048.37 105
3048.50 99
3048.63 93
3048.75 89
3048.88 86
3049.01 86
3049.13 90
3049.26 96
3049.39 105
3049.51 115
3049.64 124
3049.77 131
3049.89 136
3050.02 137
3050.15 136
3050.27 133
3050.40 128
3050.53 124
3050.65 120
3050.78 117
3050.91 113
3051.03 109
3051.16 105
3051.29 99
3051.41 93
3051.54 87
3051.66 84
3051.79 84
3051.92 87
3052.04 94
3052.17 103
3052.30 113
3052.42 122
3052.55 129
3052.68 133
3052.80 135
3052.93 135
3053.06 133
3053.18 131
3053.31 129
3053.44 127
3053.57 124
3053.69 121
3053.82 117
3053.95 112
3054.07 105
3054.20 98
3054.33 90
3054.45 82
3054.58 76
3054.71 71
3054.83 68
3054.96 68
3055.09 69
3055.21 71
3055.34 74
3055.47 77
3055.59 79
3055.72 80
3055.85 80
3055.97 79
3056.10 78
3056.23 78
3056.35 78
3056.48 78
3056.61 79
3056.73 79
3056.86 79
3056.99 78
3057.11 76
3057.24 75
3057.37 74
3057.49 74
3057.62 74
3057.75 74
3057.87 73
3058.00 73
3058.13 72
3058.25 72
3058.38 73
3058.51 76
3058.63 80
3058.76 83
3058.89 86
3059.02 87
3059.14 86
3059.27 82
3059.40 76
3059.52 69
3059.65 61
3059.78 55
3059.90 50
3060.03 48
3060.16 48
3060.28 51
3060.41 56
3060.54 63
3060.66 71
3060.79 79
3060.92 87
3061.04 94
3061.17 99
3061.30 102
3061.42 103
3061.55 102
3061.68 99
3061.81 95
3061.93 92
3062.06 89
3062.19 88
3062.31 88
3062.44 91
3062.57 94
3062.69 98
3062.82 102
3062.95 106
3063.07 110
3063.20 112
3063.33 115
3063.45 118
3063.58 122
3063.71 129
3063.84 137
3063.96 147
3064.09 159
3064.22 169
3064.34 178
3064.47 184
3064.60 186
3064.72 184
3064.85 179
3064.98 172
3065.10 163
3065.23 154
3065.36 143
3065.49 132
3065.61 120
3065.74 107
3065.87 94
3065.99 82
3066.12 70
3066.25 59
3066.37 49
3066.50 42
3066.63 35
3066.75 30
3066.88 27
3067.01 25
3067.14 26
3067.26 28
3067.39 32
3067.52 37
3067.64 40
3067.77 43
3067.90 43
3068.02 41
3068.15 37
3068.28 32
3068.41 27
3068.53 24
3068.66 24
3068.79 27
3068.91 33
3069.04 41
3069.17 50
3069.29 60
3069.42 68
3069.55 75
3069.68 80
3069.80 84
3069.93 87
3070.06 90
3070.18 92
3070.31 93
3070.44 93
3070.56 90
3070.69 84
3070.82 75
3070.95 66
3071.07 56
3071.20 49
3071.33 45
3071.45 46
3071.58 50
3071.71 58
3071.84 67
3071.96 76
3072.09 84
3072.22 91
3072.34 97
3072.47 102
3072.60 106
3072.73 111
3072.85 116
3072.98 121
3073.11 126
3073.23 130
3073.36 133
3073.49 134
3073.61 133
3073.74 132
3073.87 131
3074.00 130
3074.12 130
3074.25 132
3074.38 135
3074.50 137
3074.63 140
3074.76 141
3074.89 141
3075.01 141
3075.14 141
3075.27 141
3075.39 141
3075.52 143
3075.65 145
3075.78 147
3075.90 150
3076.03 154
3076.16 158
3076.28 162
3076.41 167
3076.54 172
3076.67 176
3076.79 179
3076.92 179
3077.05 177
3077.17 175
3077.30 173
3077.43 173
3077.56 174
3077.68 177
3077.81 181
3077.94 185
3078.06 188
3078.19 190
3078.32 190
3078.45 188
3078.57 185
3078.70 180
3078.83 175
3078.96 169
3079.08 164
3079.21 160
3079.34 160
3079.46 162
3079.59 166
3079.72 173
3079.85 181
3079.97 189
3080.10 196
3080.23 201
3080.35 203
3080.48 201
3080.61 196
3080.74 188
3080.86 178
3080.99 167
3081.12 156
3081.25 146
3081.37 137
3081.50 130
3081.63 123
3081.75 117
3081.88 111
3082.01 104
3082.14 98
3082.26 91
3082.39 86
3082.52 82
3082.65 79
3082.77 77
3082.90 76
3083.03 75
3083.15 74
3083.28 73
3083.41 73
3083.54 74
3083.66 75
3083.79 76
3083.92 76
3084.05 76
3084.17 74
3084.30 70
3084.43 64
3084.56 58
3084.68 50
3084.81 42
3084.94 35
3085.06 30
3085.19 26
3085.32 25
3085.45 27
3085.57 30
3085.70 34
3085.83 39
3085.96 43
3086.08 45
3086.21 46
3086.34 44
3086.47 41
3086.59 38
3086.72 35
3086.85 33
3086.98 33
3087.10 34
3087.23 37
3087.36 40
3087.48 42
3087.61 42
3087.74 39
3087.87 32
3087.99 22
3088.12 10
3088.25 0
3088.38 0
3088.50 0
3088.63 0
3088.76 0
3088.89 0
3089.01 0
3089.14 7
3089.27 13
3089.40 17
3089.52 17
3089.65 15
3089.78 10
3089.91 5
3090.03 1
3090.16 0
3090.29 0
3090.42 0
3090.54 3
3090.67 10
3090.80 19
3090.93 29
3091.05 42
3091.18 56
3091.31 70
3091.43 84
3091.56 95
3091.69 103
3091.82 107
3091.94 106
3092.07 103
3092.20 99
3092.33 96
3092.45 95
3092.58 99
3092.71 108
3092.84 121
3092.96 135
3093.09 148
3093.22 159
3093.35 164
3093.47 164
3093.60 159
3093.73 151
3093.86 143
3093.98 138
3094.11 138
3094.24 144
3094.37 154
3094.50 167
3094.62 179
3094.75 190
3094.88 196
3095.01 199
3095.13 198
3095.26 195
3095.39 190
3095.52 184
3095.64 176
3095.77 166
3095.90 154
3096.03 142
3096.15 129
3096.28 118
3096.41 110
3096.54 104
3096.66 102
3096.79 103
3096.92 105
3097.05 108
3097.17 111
3097.30 112
3097.43 112
3097.56 111
3097.68 108
3097.81 104
3097.94 98
3098.07 92
3098.19 84
3098.32 77
3098.45 72
3098.58 70
3098.71 71
3098.83 76
3098.96 83
3099.09 91
3099.22 97
3099.34 101
3099.47 103
3099.60 102
3099.73 100
3099.85 100
3099.98 101
3100.11 105
3100.24 110
3100.36 115
3100.49 117
3100.62 115
3100.75 109
3100.88 99
3101.00 87
3101.13 75
3101.26 65
3101.39 58
3101.51 55
3101.64 55
3101.77 59
3101.90 63
3102.02 68
3102.15 72
3102.28 75
3102.41 77
3102.53 78
3102.66 79
3102.79 80
3102.92 81
3103.05 82
3103.17 83
3103.30 83
3103.43 81
3103.56 78
3103.68 72
3103.81 65
3103.94 56
3104.07 48
3104.20 40
3104.32 34
3104.45 30
3104.58 29
3104.71 31
3104.83 36
3104.96 42
3105.09 49
3105.22 56
3105.35 62
3105.47 67
3105.60 70
3105.73 71
3105.86 71
3105.98 68
3106.11 64
3106.24 58
3106.37 49
3106.49 38
3106.62 25
3106.75 12
3106.88 0
3107.01 0
3107.13 0
3107.26 0
3107.39 0
3107.52 0
3107.65 0
3107.77 0
3107.90 1
3108.03 14
3108.16 27
3108.28 38
3108.41 46
3108.54 52
3108.67 56
3108.80 57
3108.92 58
3109.05 58
3109.18 58
3109.31 56
3109.43 52
3109.56 48
3109.69 42
3109.82 36
3109.95 31
3110.07 28
3110.20 28
3110.33 31
3110.46 37
3110.59 44
3110.71 53
3110.84 62
3110.97 71
3111.10 77
3111.22 81
3111.35 83
3111.48 81
3111.61 79
3111.74 78
3111.86 80
3111.99 86
3112.12 96
3112.25 111
3112.38 128
3112.50 146
3112.63 161
3112.76 173
3112.89 181
3113.02 184
3113.14 186
3113.27 187
3113.40 190
3113.53 197
3113.65 208
3113.78 222
3113.91 239
3114.04 255
3114.17 271
3114.29 285
3114.42 298
3114.55 310
3114.68 324
3114.81 339
3114.93 356
3115.06 376
3115.19 397
3115.32 417
3115.45 435
3115.57 451
3115.70 463
3115.83 472
3115.96 478
3116.09 481
3116.21 484
3116.34 486
3116.47 490
3116.60 495
3116.73 503
3116.85 513
3116.98 524
3117.11 535
3117.24 543
3117.37 549
3117.49 550
3117.62 549
3117.75 543
3117.88 536
3118.01 526
3118.13 515
3118.26 502
3118.39 488
3118.52 472
3118.65 455
3118.77 437
3118.90 418
3119.03 400
3119.16 383
3119.29 368
3119.41 354
3119.54 341
3119.67 330
3119.80 320
3119.93 310
3120.05 301
3120.18 291
3120.31 280
3120.44 269
3120.57 257
3120.69 247
3120.82 237
3120.95 229
3121.08 223
3121.21 220
3121.34 218
3121.46 218
3121.59 219
3121.72 221
3121.85 224
3121.98 227
3122.10 231
3122.23 236
3122.36 240
3122.49 244
3122.62 246
3122.74 245
3122.87 241
3123.00 233
3123.13 221
3123.26 206
3123.39 190
3123.51 174
3123.64 160
3123.77 150
3123.90 145
3124.03 145
3124.15 149
3124.28 157
3124.41 167
3124.54 176
3124.67 183
3124.79 186
3124.92 186
3125.05 183
3125.18 178
3125.31 173
3125.44 169
3125.56 165
3125.69 163
3125.82 162
3125.95 160
3126.08 159
3126.20 157
3126.33 154
3126.46 151
3126.59 147
3126.72 142
3126.85 134
3126.97 124
3127.10 111
3127.23 97
3127.36 82
3127.49 66
3127.61 53
3127.74 44
3127.87 38
3128.00 38
3128.13 43
3128.26 53
3128.38 65
3128.51 78
3128.64 89
3128.77 97
3128.90 101
3129.03 101
3129.15 99
3129.28 95
3129.41 92
3129.54 92
3129.67 94
3129.79 99
3129.92 104
3130.05 109
3130.18 112
3130.31 112
3130.44 108
3130.56 101
3130.69 91
3130.82 80
3130.95 69
3131.08 59
3131.21 52
3131.33 48
3131.46 48
3131.59 50
3131.72 53
3131.85 58
3131.98 62
3132.10 66
3132.23 69
3132.36 71
3132.49 72
3132.62 71
3132.75 69
3132.87 65
3133.00 59
3133.13 53
3133.26 48
3133.39 44
3133.52 41
3133.64 41
3133.77 42
3133.90 45
3134.03 49
3134.16 55
3134.29 62
3134.41 71
3134.54 81
3134.67 92
3134.80 105
3134.93 119
3135.06 132
3135.18 145
3135.31 156
3135.44 164
3135.57 169
3135.70 170
3135.83 168
3135.95 164
3136.08 158
3136.21 152
3136.34 145
3136.47 139
3136.60 133
3136.72 127
3136.85 120
3136.98 112
3137.11 104
3137.24 96
3137.37 89
3137.50 82
3137.62 76
3137.75 70
3137.88 66
3138.01 62
3138.14 58
3138.27 56
3138.39 56
3138.52 57
3138.65 59
3138.78 61
3138.91 64
3139.04 66
3139.16 66
3139.29 65
3139.42 61
3139.55 56
3139.68 51
3139.81 45
3139.94 41
3140.06 38
3140.19 39
3140.32 42
3140.45 46
3140.58 51
3140.71 54
3140.83 55
3140.96 54
3141.09 52
3141.22 50
3141.35 50
3141.48 54
3141.61 61
3141.73 71
3141.86 83
3141.99 96
3142.12 108
3142.25 118
3142.38 126
3142.51 131
3142.63 135
3142.76 136
3142.89 138
3143.02 139
3143.15 140
3143.28 142
3143.41 145
3143.53 147
3143.66 150
3143.79 152
3143.92 154
3144.05 155
3144.18 155
3144.30 157
3144.43 158
3144.56 161
3144.69 163
3144.82 166
3144.95 169
3145.08 171
3145.20 172
3145.33 172
3145.46 172
3145.59 173
3145.72 175
3145.85 178
3145.98 181
3146.11 184
3146.23 185
3146.36 184
3146.49 180
3146.62 172
3146.75 163
3146.88 154
3147.01 145
3147.13 138
3147.26 133
3147.39 130
3147.52 128
3147.65 128
3147.78 129
3147.91 130
3148.03 132
3148.16 134
3148.29 136
3148.42 137
3148.55 138
3148.68 138
3148.81 138
3148.93 139
3149.06 141
3149.19 146
3149.32 154
3149.45 163
3149.58 172
3149.71 181
3149.84 188
3149.96 193
3150.09 195
3150.22 194
3150.35 190
3150.48 185
3150.61 179
3150.74 174
3150.86 169
3150.99 165
3151.12 163
3151.25 162
3151.38 161
3151.51 159
3151.64 158
3151.77 155
3151.89 153
3152.02 151
3152.15 150
3152.28 151
3152.41 153
3152.54 158
3152.67 162
3152.80 167
3152.92 172
3153.05 175
3153.18 177
3153.31 178
3153.44 179
3153.57 181
3153.70 183
3153.83 185
3153.95 188
3154.08 189
3154.21 191
3154.34 192
3154.47 193
3154.60 194
3154.73 197
3154.86 201
3154.98 206
3155.11 213
3155.24 221
3155.37 229
3155.50 238
3155.63 248
3155.76 259
3155.89 272
3156.01 285
3156.14 300
3156.27 315
3156.40 328
3156.53 340
3156.66 350
3156.79 357
3156.92 362
3157.04 365
3157.17 367
3157.30 369
3157.43 372
3157.56 379
3157.69 389
3157.82 404
3157.95 422
3158.08 445
3158.20 471
3158.33 500
3158.46 534
3158.59 572
3158.72 617
3158.85 669
3158.98 728
3159.11 794
3159.24 865
3159.36 940
3159.49 1021
3159.62 1105
3159.75 1195
3159.88 1291
3160.01 1393
3160.14 1499
3160.27 1609
3160.40 1721
3160.52 1832
3160.65 1941
3160.78 2045
3160.91 2143
3161.04 2236
3161.17 2323
3161.30 2405
3161.43 2483
3161.56 2559
3161.68 2634
3161.81 2708
3161.94 2782
3162.07 2856
3162.20 2929
3162.33 2999
3162.46 3066
3162.59 3126
3162.72 3176
3162.84 3216
3162.97 3244
3163.10 3261
3163.23 3268
3163.36 3267
3163.49 3261
3163.62 3252
3163.75 3239
3163.88 3223
3164.00 3205
3164.13 3184
3164.26 3162
3164.39 3136
3164.52 3108
3164.65 3076
3164.78 3039
3164.91 2996
3165.04 2945
3165.17 2885
3165.29 2818
3165.42 2743
3165.55 2663
3165.68 2578
3165.81 2489
3165.94 2398
3166.07 2307
3166.20 2217
3166.33 2130
3166.46 2048
3166.58 1971
3166.71 1900
3166.84 1834
3166.97 1772
3167.10 1712
3167.23 1653
3167.36 1594
3167.49 1534
3167.62 1474
3167.75 1413
3167.87 1352
3168.00 1293
3168.13 1235
3168.26 1181
3168.39 1131
3168.52 1084
3168.65 1040
3168.78 997
3168.91 955
3169.04 914
3169.17 872
3169.29 833
3169.42 797
3169.55 765
3169.68 739
3169.81 717
3169.94 699
3170.07 683
3170.20 668
3170.33 652
3170.46 634
3170.59 615
3170.71 594
3170.84 574
3170.97 555
3171.10 539
3171.23 527
3171.36 517
3171.49 508
3171.62 499
3171.75 488
3171.88 473
3172.01 455
3172.13 434
3172.26 413
3172.39 392
3172.52 375
3172.65 363
3172.78 355
3172.91 350
3173.04 348
3173.17 347
3173.30 345
3173.43 343
3173.56 339
3173.68 333
3173.81 326
3173.94 316
3174.07 303
3174.20 289
3174.33 273
3174.46 255
3174.59 237
3174.72 219
3174.85 202
3174.98 188
3175.11 176
3175.23 166
3175.36 160
3175.49 155
3175.62 153
3175.75 153
3175.88 154
3176.01 155
3176.14 156
3176.27 156
3176.40 155
3176.53 151
3176.66 146
3176.78 139
3176.91 130
3177.04 122
3177.17 113
3177.30 105
3177.43 98
3177.56 91
3177.69 85
3177.82 78
3177.95 73
3178.08 68
3178.21 65
3178.34 63
3178.46 63
3178.59 64
3178.72 66
3178.85 69
3178.98 73
3179.11 77
3179.24 82
3179.37 87
3179.50 91
3179.63 95
3179.76 97
3179.89 98
3180.02 96
3180.15 92
3180.27 88
3180.40 83
3180.53 80
3180.66 78
3180.79 78
3180.92 79
3181.05 80
3181.18 81
3181.31 81
3181.44 81
3181.57 82
3181.70 82
3181.83 84
3181.96 87
3182.08 91
3182.21 94
3182.34 96
3182.47 97
3182.60 96
3182.73 93
3182.86 90
3182.99 88
3183.12 88
3183.25 91
3183.38 97
3183.51 107
3183.64 117
3183.77 127
3183.90 135
3184.03 140
3184.15 141
3184.28 137
3184.41 130
3184.54 121
3184.67 112
3184.80 104
3184.93 98
3185.06 94
3185.19 93
3185.32 94
3185.45 97
3185.58 100
3185.71 102
3185.84 102
3185.97 99
3186.10 94
3186.22 87
3186.35 79
3186.48 74
3186.61 71
3186.74 72
3186.87 76
3187.00 84
3187.13 92
3187.26 99
3187.39 104
3187.52 105
3187.65 102
3187.78 96
3187.91 87
3188.04 77
3188.17 66
3188.30 55
3188.43 45
3188.55 35
3188.68 26
3188.81 19
3188.94 12
3189.07 6
3189.20 2
3189.33 0
3189.46 0
3189.59 0
3189.72 0
3189.85 0
3189.98 0
3190.11 0
3190.24 0
3190.37 0
3190.50 5
3190.63 10
3190.76 14
3190.89 16
3191.01 17
3191.14 16
3191.27 14
3191.40 12
3191.53 11
3191.66 13
3191.79 16
3191.92 22
3192.05 29
3192.18 36
3192.31 43
3192.44 48
3192.57 51
3192.70 52
3192.83 50
3192.96 47
3193.09 42
3193.22 35
3193.35 28
3193.48 20
3193.61 12
3193.74 4
3193.86 0
3193.99 0
3194.12 0
3194.25 1
3194.38 11
3194.51 24
3194.64 39
3194.77 56
3194.90 72
3195.03 85
3195.16 94
3195.29 98
3195.42 98
3195.55 93
3195.68 87
3195.81 80
3195.94 74
3196.07 71
3196.20 71
3196.33 73
3196.46 77
3196.59 82
3196.72 85
3196.85 88
3196.97 89
3197.10 89
3197.23 88
3197.36 85
3197.49 82
3197.62 79
3197.75 76
3197.88 74
3198.01 72
3198.14 73
3198.27 74
3198.40 77
3198.53 81
3198.66 84
3198.79 87
3198.92 89
3199.05 91
3199.18 91
3199.31 91
3199.44 91
3199.57 92
3199.70 94
3199.83 96
3199.96 99
3200.09 103
3200.22 108
3200.35 112
3200.48 116
3200.61 119
3200.74 119
3200.86 116
3200.99 111
3201.12 102
3201.25 92
3201.38 82
3201.51 73
3201.64 66
3201.77 63
3201.90 61
3202.03 62
3202.16 63
3202.29 64
3202.42 65
3202.55 65
3202.68 66
3202.81 68
3202.94 71
3203.07 77
3203.20 83
3203.33 89
3203.46 95
3203.59 99
3203.72 101
3203.85 102
3203.98 102
3204.11 103
3204.24 105
3204.37 108
3204.50 113
3204.63 121
3204.76 128
3204.89 135
3205.02 140
3205.15 142
3205.28 141
3205.41 135
3205.54 127
3205.67 116
3205.80 106
3205.93 96
3206.06 89
3206.19 85
3206.32 84
3206.44 86
3206.57 89
3206.70 93
3206.83 95
3206.96 97
3207.09 97
3207.22 96
3207.35 95
3207.48 95
3207.61 97
3207.74 99
3207.87 101
3208.00 101
3208.13 98
3208.26 93
3208.39 86
3208.52 79
3208.65 73
3208.78 69
3208.91 68
3209.04 68
3209.17 69
3209.30 68
3209.43 66
3209.56 61
3209.69 56
3209.82 52
3209.95 51
3210.08 54
3210.21 62
3210.34 73
3210.47 85
3210.60 98
3210.73 109
3210.86 118
3210.99 126
3211.12 134
3211.25 143
3211.38 153
3211.51 164
3211.64 176
3211.77 188
3211.90 197
3212.03 204
3212.16 207
3212.29 208
3212.42 207
3212.55 206
3212.68 205
3212.81 205
3212.94 205
3213.07 206
3213.20 208
3213.33 210
3213.46 211
3213.59 213
3213.72 215
3213.85 218
3213.98 219
3214.11 220
3214.24 219
3214.37 216
3214.50 211
3214.63 203
3214.76 196
3214.89 188
3215.02 183
3215.15 179
3215.28 178
3215.41 177
3215.54 177
3215.67 175
3215.80 171
3215.93 166
3216.06 160
3216.19 153
3216.32 147
3216.45 141
3216.58 137
3216.71 134
3216.84 131
3216.97 127
3217.10 122
3217.23 115
3217.36 105
3217.49 94
3217.62 81
3217.75 66
3217.88 51
3218.01 37
3218.14 24
3218.27 13
3218.40 4
3218.53 0
3218.66 0
3218.79 0
3218.92 0
3219.05 0
3219.18 0
3219.31 0
3219.44 0
3219.57 0
3219.70 6
3219.83 15
3219.96 24
3220.09 33
3220.22 38
3220.35 41
3220.48 42
3220.61 39
3220.74 35
3220.87 30
3221.00 25
3221.13 21
3221.26 18
3221.39 17
3221.52 18
3221.65 21
3221.78 27
3221.91 35
3222.04 46
3222.17 60
3222.30 75
3222.43 90
3222.56 102
3222.69 111
3222.82 116
3222.95 117
3223.08 115
3223.21 112
3223.34 109
3223.47 107
3223.60 108
3223.73 111
3223.86 115
3223.99 119
3224.12 123
3224.25 125
3224.39 127
3224.52 128
3224.65 129
3224.78 131
3224.91 133
3225.04 135
3225.17 137
3225.30 138
3225.43 137
3225.56 132
3225.69 125
3225.82 115
3225.95 105
3226.08 95
3226.21 88
3226.34 84
3226.47 83
3226.60 86
3226.73 90
3226.86 93
3226.99 95
3227.12 94
3227.25 91
3227.38 85
3227.51 78
3227.64 71
3227.77 64
3227.90 60
3228.03 58
3228.16 58
3228.29 59
3228.42 61
3228.55 62
3228.68 61
3228.81 59
3228.94 55
3229.07 51
3229.20 48
3229.33 47
3229.46 48
3229.59 51
3229.72 54
3229.86 58
3229.99 60
3230.12 62
3230.25 62
3230.38 63
3230.51 63
3230.64 63
3230.77 64
3230.90 66
3231.03 68
3231.16 71
3231.29 73
3231.42 76
3231.55 77
3231.68 78
3231.81 77
3231.94 75
3232.07 72
3232.20 69
3232.33 66
3232.46 63
3232.59 62
3232.72 61
3232.85 61
3232.98 61
3233.11 61
3233.24 60
3233.37 59
3233.50 60
3233.63 62
3233.77 66
3233.90 72
3234.03 79
3234.16 87
3234.29 93
3234.42 97
3234.55 100
3234.68 100
3234.81 100
3234.94 99
3235.07 99
3235.20 98
3235.33 98
3235.46 97
3235.59 95
3235.72 92
3235.85 87
3235.98 82
3236.11 76
3236.24 71
3236.37 66
3236.50 62
3236.63 58
3236.76 55
3236.89 53
3237.03 52
3237.16 51
3237.29 50
3237.42 48
3237.55 45
3237.68 41
3237.81 36
3237.94 31
3238.07 26
3238.20 22
3238.33 18
3238.46 15
3238.59 12
3238.72 7
3238.85 1
3238.98 0
3239.11 0
3239.24 0
3239.37 0
3239.50 0
3239.63 0
3239.77 4
3239.90 13
3240.03 22
3240.16 28
3240.29 32
3240.42 33
3240.55 32
3240.68 29
3240.81 26
3240.94 23
3241.07 20
3241.20 16
3241.33 13
3241.46 9
3241.59 4
3241.72 0
3241.85 0
3241.98 0
3242.11 0
3242.24 0
3242.38 0
3242.51 0
3242.64 0
3242.77 2
3242.90 11
3243.03 21
3243.16 32
3243.29 42
3243.42 50
3243.55 56
3243.68 60
3243.81 63
3243.94 66
3244.07 71
3244.20 78
3244.33 88
3244.46 100
3244.60 115
3244.73 132
3244.86 151
3244.99 173
3245.12 197
3245.25 226
3245.38 259
3245.51 296
3245.64 336
3245.77 378
3245.90 420
3246.03 462
3246.16 503
3246.29 544
3246.42 586
3246.55 629
3246.68 671
3246.82 713
3246.95 752
3247.08 787
3247.21 818
3247.34 843
3247.47 864
3247.60 882
3247.73 900
3247.86 919
3247.99 941
3248.12 965
3248.25 990
3248.38 1016
3248.51 1039
3248.64 1059
3248.78 1074
3248.91 1084
3249.04 1089
3249.17 1091
3249.30 1090
3249.43 1088
3249.56 1086
3249.69 1083
3249.82 1081
3249.95 1079
3250.08 1076
3250.21 1070
3250.34 1061
3250.47 1048
3250.61 1030
3250.74 1008
3250.87 982
3251.00 953
3251.13 922
3251.26 890
3251.39 859
3251.52 829
3251.65 801
3251.78 775
3251.91 750
3252.04 728
3252.17 707
3252.30 688
3252.44 673
3252.57 661
3252.70 651
3252.83 644
3252.96 636
3253.09 627
3253.22 616
3253.35 601
3253.48 583
3253.61 563
3253.74 541
3253.87 520
3254.00 501
3254.14 484
3254.27 469
3254.40 456
3254.53 446
3254.66 438
3254.79 430
3254.92 422
3255.05 413
3255.18 402
3255.31 389
3255.44 375
3255.57 360
3255.70 346
3255.84 333
3255.97 323
3256.10 314
3256.23 308
3256.36 302
3256.49 297
3256.62 292
3256.75 285
3256.88 277
3257.01 268
3257.14 257
3257.27 246
3257.41 234
3257.54 222
3257.67 210
3257.80 200
3257.93 192
3258.06 185
3258.19 181
3258.32 180
3258.45 180
3258.58 182
3258.71 185
3258.85 187
3258.98 189
3259.11 191
3259.24 192
3259.37 193
3259.50 195
3259.63 197
3259.76 199
3259.89 202
3260.02 205
3260.15 208
3260.28 211
3260.42 216
3260.55 222
3260.68 231
3260.81 243
3260.94 258
3261.07 278
3261.20 300
3261.33 324
3261.46 349
3261.59 373
3261.73 395
3261.86 415
3261.99 432
3262.12 448
3262.25 465
3262.38 484
3262.51 509
3262.64 541
3262.77 582
3262.90 633
3263.03 694
3263.17 761
3263.30 831
3263.43 903
3263.56 972
3263.69 1039
3263.82 1102
3263.95 1163
3264.08 1225
3264.21 1289
3264.34 1358
3264.48 1432
3264.61 1512
3264.74 1599
3264.87 1691
3265.00 1788
3265.13 1887
3265.26 1987
3265.39 2086
3265.52 2180
3265.65 2267
3265.79 2346
3265.92 2415
3266.05 2473
3266.18 2521
3266.31 2561
3266.44 2595
3266.57 2625
3266.70 2652
3266.83 2676
3266.96 2696
3267.10 2711
3267.23 2720
3267.36 2721
3267.49 2713
3267.62 2696
3267.75 2670
3267.88 2636
3268.01 2595
3268.14 2548
3268.28 2497
3268.41 2441
3268.54 2382
3268.67 2318
3268.80 2250
3268.93 2176
3269.06 2097
3269.19 2013
3269.32 1927
3269.45 1840
3269.59 1756
3269.72 1677
3269.85 1606
3269.98 1543
3270.11 1487
3270.24 1437
3270.37 1391
3270.50 1347
3270.63 1303
3270.77 1259
3270.90 1213
3271.03 1168
3271.16 1125
3271.29 1083
3271.42 1044
3271.55 1008
3271.68 973
3271.81 938
3271.95 903
3272.08 867
3272.21 830
3272.34 792
3272.47 754
3272.60 718
3272.73 684
3272.86 650
3273.00 616
3273.13 582
3273.26 546
3273.39 511
3273.52 475
3273.65 442
3273.78 414
3273.91 392
3274.04 377
3274.18 370
3274.31 369
3274.44 370
3274.57 371
3274.70 369
3274.83 361
3274.96 347
3275.09 325
3275.23 298
3275.36 269
3275.49 239
3275.62 212
3275.75 190
3275.88 174
3276.01 164
3276.14 159
3276.28 159
3276.41 161
3276.54 164
3276.67 167
3276.80 167
3276.93 163
3277.06 157
3277.19 147
3277.32 136
3277.46 124
3277.59 113
3277.72 105
3277.85 101
3277.98 100
3278.11 104
3278.24 109
3278.38 116
3278.51 123
3278.64 130
3278.77 137
3278.90 145
3279.03 151
3279.16 157
3279.29 160
3279.43 160
3279.56 158
3279.69 153
3279.82 145
3279.95 138
3280.08 131
3280.21 125
3280.34 120
3280.48 115
3280.61 110
3280.74 104
3280.87 98
3281.00 93
3281.13 91
3281.26 92
3281.39 97
3281.53 106
3281.66 119
3281.79 132
3281.92 146
3282.05 159
3282.18 170
3282.31 180
3282.45 188
3282.58 195
3282.71 201
3282.84 207
3282.97 211
3283.10 214
3283.23 215
3283.37 213
3283.50 207
3283.63 199
3283.76 188
3283.89 174
3284.02 159
3284.15 143
3284.28 128
3284.42 114
3284.55 101
3284.68 92
3284.81 86
3284.94 83
3285.07 84
3285.20 89
3285.34 97
3285.47 108
3285.60 119
3285.73 130
3285.86 138
3285.99 143
3286.12 142
3286.26 136
3286.39 125
3286.52 110
3286.65 93
3286.78 77
3286.91 63
3287.04 54
3287.18 50
3287.31 53
3287.44 61
3287.57 73
3287.70 86
3287.83 99
3287.96 110
3288.10 118
3288.23 123
3288.36 125
3288.49 127
3288.62 128
3288.75 130
3288.88 133
3289.02 135
3289.15 137
3289.28 138
3289.41 137
3289.54 135
3289.67 133
3289.81 130
3289.94 128
3290.07 125
3290.20 121
3290.33 117
3290.46 112
3290.59 106
3290.73 101
3290.86 96
3290.99 92
3291.12 90
3291.25 87
3291.38 84
3291.52 79
3291.65 72
3291.78 63
3291.91 54
3292.04 46
3292.17 40
3292.30 37
3292.44 36
3292.57 38
3292.70 41
3292.83 44
3292.96 46
3293.09 47
3293.23 47
3293.36 46
3293.49 46
3293.62 46
3293.75 48
3293.88 51
3294.01 54
3294.15 57
3294.28 61
3294.41 63
3294.54 64
3294.67 64
3294.80 62
3294.94 57
3295.07 50
3295.20 41
3295.33 30
3295.46 19
3295.59 8
3295.73 0
3295.86 0
3295.99 0
3296.12 0
3296.25 1
3296.38 8
3296.52 15
3296.65 22
3296.78 29
3296.91 35
3297.04 43
3297.17 51
3297.30 61
3297.44 72
3297.57 84
3297.70 94
3297.83 101
3297.96 106
3298.09 107
3298.23 105
3298.36 100
3298.49 95
3298.62 89
3298.75 85
3298.88 81
3299.02 80
3299.15 79
3299.28 80
3299.41 80
3299.54 80
3299.68 81
3299.81 81
3299.94 81
3300.07 81
3300.20 80
3300.33 79
3300.47 76
3300.60 70
3300.73 61
3300.86 49
3300.99 36
3301.12 24
3301.26 12
3301.39 3
3301.52 0
3301.65 0
3301.78 0
3301.91 0
3302.05 0
3302.18 0
3302.31 0
3302.44 2
3302.57 3
3302.70 3
3302.84 3
3302.97 4
3303.10 5
3303.23 8
3303.36 12
3303.50 16
3303.63 20
3303.76 22
3303.89 22
3304.02 20
3304.15 16
3304.29 12
3304.42 9
3304.55 7
3304.68 8
3304.81 11
3304.94 18
3305.08 27
3305.21 38
3305.34 51
3305.47 64
3305.60 77
3305.74 89
3305.87 99
3306.00 105
3306.13 107
3306.26 105
3306.39 100
3306.53 92
3306.66 83
3306.79 75
3306.92 67
3307.05 60
3307.19 55
3307.32 52
3307.45 51
3307.58 52
3307.71 53
3307.85 56
3307.98 59
3308.11 64
3308.24 69
3308.37 74
3308.50 80
3308.64 86
3308.77 91
3308.90 96
3309.03 100
3309.16 104
3309.30 108
3309.43 112
3309.56 117
3309.69 123
3309.82 128
3309.96 134
3310.09 139
3310.22 144
3310.35 148
3310.48 152
3310.61 156
3310.75 160
3310.88 164
3311.01 166
3311.14 167
3311.27 166
3311.41 161
3311.54 154
3311.67 146
3311.80 137
3311.93 128
3312.07 120
3312.20 114
3312.33 109
3312.46 106
3312.59 104
3312.73 102
3312.86 99
3312.99 96
3313.12 90
3313.25 84
3313.39 76
3313.52 67
3313.65 59
3313.78 52
3313.91 46
3314.05 41
3314.18 37
3314.31 32
3314.44 28
3314.57 22
3314.71 15
3314.84 8
3314.97 1
3315.10 0
3315.23 0
3315.37 0
3315.50 0
3315.63 0
3315.76 0
3315.89 0
3316.03 1
3316.16 5
3316.29 9
3316.42 12
3316.55 14
3316.69 15
3316.82 15
3316.95 14
3317.08 12
3317.21 10
3317.35 9
3317.48 8
3317.61 9
3317.74 11
3317.87 14
3318.01 17
3318.14 20
3318.27 22
3318.40 22
3318.53 21
3318.67 18
3318.80 16
3318.93 15
3319.06 15
3319.19 19
3319.33 25
3319.46 33
3319.59 41
3319.72 49
3319.86 55
3319.99 60
3320.12 65
3320.25 69
3320.38 74
3320.52 82
3320.65 92
3320.78 105
3320.91 119
3321.04 133
3321.18 146
3321.31 155
3321.44 163
3321.57 167
3321.70 170
3321.84 173
3321.97 176
3322.10 181
3322.23 188
3322.37 196
3322.50 205
3322.63 216
3322.76 227
3322.89 239
3323.03 251
3323.16 263
3323.29 275
3323.42 287
3323.55 296
3323.69 303
3323.82 309
3323.95 313
3324.08 317
3324.22 320
3324.35 326
3324.48 332
3324.61 341
3324.74 352
3324.88 363
3325.01 374
3325.14 384
3325.27 390
3325.41 393
3325.54 392
3325.67 388
3325.80 380
3325.93 371
3326.07 361
3326.20 353
3326.33 346
3326.46 343
3326.60 342
3326.73 342
3326.86 343
3326.99 343
3327.12 340
3327.26 335
3327.39 326
3327.52 315
3327.65 303
3327.79 289
3327.92 277
3328.05 265
3328.18 255
3328.31 247
3328.45 241
3328.58 238
3328.71 237
3328.84 237
3328.98 238
3329.11 240
3329.24 240
3329.37 239
3329.51 236
3329.64 231
3329.77 223
3329.90 215
3330.03 205
3330.17 195
3330.30 186
3330.43 177
3330.56 171
3330.70 165
3330.83 160
3330.96 157
3331.09 154
3331.23 152
3331.36 152
3331.49 154
3331.62 159
3331.75 165
3331.89 172
3332.02 179
3332.15 185
3332.28 190
3332.42 192
3332.55 193
3332.68 193
3332.81 193
3332.95 193
3333.08 193
3333.21 194
3333.34 195
3333.47 195
3333.61 195
3333.74 195
3333.87 194
3334.00 194
3334.14 195
3334.27 196
3334.40 197
3334.53 197
3334.67 197
3334.80 196
3334.93 193
3335.06 189
3335.20 184
3335.33 178
3335.46 172
3335.59 166
3335.73 161
3335.86 158
3335.99 158
3336.12 160
3336.26 165
3336.39 172
3336.52 181
3336.65 190
3336.78 198
3336.92 203
3337.05 204
3337.18 202
3337.31 196
3337.45 188
3337.58 179
3337.71 170
3337.84 162
3337.98 156
3338.11 152
3338.24 150
3338.37 150
3338.51 151
3338.64 153
3338.77 154
3338.90 153
3339.04 149
3339.17 144
3339.30 137
3339.43 129
3339.57 122
3339.70 116
3339.83 112
3339.96 108
3340.10 106
3340.23 103
3340.36 101
3340.49 100
3340.63 100
3340.76 101
3340.89 104
3341.02 108
3341.16 113
3341.29 117
3341.42 119
3341.55 119
3341.69 117
3341.82 113
3341.95 107
3342.08 100
3342.22 93
3342.35 85
3342.48 76
3342.61 67
3342.75 59
3342.88 51
3343.01 45
3343.14 39
3343.28 34
3343.41 30
3343.54 28
3343.67 29
3343.81 31
3343.94 36
3344.07 42
3344.21 51
3344.34 60
3344.47 68
3344.60 76
3344.74 81
3344.87 84
3345.00 85
3345.13 83
3345.27 79
3345.40 74
3345.53 69
3345.66 63
3345.80 58
3345.93 55
3346.06 53
3346.19 54
3346.33 55
3346.46 58
3346.59 59
3346.72 60
3346.86 58
3346.99 53
3347.12 47
3347.26 40
3347.39 32
3347.52 25
3347.65 20
3347.79 16
3347.92 14
3348.05 14
3348.18 14
3348.32 15
3348.45 17
3348.58 19
3348.71 21
3348.85 22
3348.98 24
3349.11 25
3349.25 26
3349.38 27
3349.51 27
3349.64 26
3349.78 24
3349.91 21
3350.04 16
3350.17 10
3350.31 4
3350.44 0
3350.57 0
3350.70 0
3350.84 0
3350.97 6
3351.10 16
3351.24 29
3351.37 41
3351.50 51
3351.63 56
3351.77 58
3351.90 55
3352.03 49
3352.16 41
3352.30 32
3352.43 24
3352.56 18
3352.70 12
3352.83 8
3352.96 4
3353.09 0
3353.23 0
3353.36 0
3353.49 0
3353.63 0
3353.76 0
3353.89 0
3354.02 0
3354.16 0
3354.29 9
3354.42 19
3354.55 29
3354.69 38
3354.82 47
3354.95 54
3355.09 60
3355.22 65
3355.35 70
3355.48 74
3355.62 78
3355.75 80
3355.88 82
3356.02 83
3356.15 84
3356.28 84
3356.41 85
3356.55 87
3356.68 90
3356.81 93
3356.95 95
3357.08 94
3357.21 92
3357.34 86
3357.48 79
3357.61 69
3357.74 60
3357.87 51
3358.01 44
3358.14 39
3358.27 36
3358.41 36
3358.54 38
3358.67 41
3358.80 44
3358.94 47
3359.07 48
3359.20 49
3359.34 49
3359.47 47
3359.60 45
3359.74 42
3359.87 38
3360.00 33
3360.13 28
3360.27 23
3360.40 19
3360.53 17
3360.67 17
3360.80 20
3360.93 24
3361.06 30
3361.20 35
3361.33 41
3361.46 45
3361.60 47
3361.73 48
3361.86 48
3361.99 46
3362.13 44
3362.26 42
3362.39 39
3362.53 37
3362.66 36
3362.79 35
3362.93 36
3363.06 36
3363.19 37
3363.32 37
3363.46 36
3363.59 34
3363.72 32
3363.86 31
3363.99 32
3364.12 36
3364.25 42
3364.39 52
3364.52 63
3364.65 75
3364.79 86
3364.92 96
3365.05 103
3365.19 109
3365.32 112
3365.45 114
3365.58 115
3365.72 116
3365.85 118
3365.98 122
3366.12 129
3366.25 137
3366.38 147
3366.52 159
3366.65 170
3366.78 182
3366.91 192
3367.05 201
3367.18 209
3367.31 216
3367.45 224
3367.58 232
3367.71 243
3367.85 256
3367.98 269
3368.11 281
3368.25 290
3368.38 296
3368.51 296
3368.64 292
3368.78 285
3368.91 277
3369.04 268
3369.18 261
3369.31 255
3369.44 249
3369.58 243
3369.71 237
3369.84 231
3369.98 224
3370.11 218
3370.24 213
3370.37 210
3370.51 209
3370.64 207
3370.77 206
3370.91 203
3371.04 199
3371.17 195
3371.31 191
3371.44 188
3371.57 187
3371.71 187
3371.84 188
3371.97 188
3372.10 185
3372.24 180
3372.37 173
3372.50 165
3372.64 158
3372.77 152
3372.90 150
3373.04 152
3373.17 158
3373.30 167
3373.44 177
3373.57 186
3373.70 193
3373.84 195
3373.97 194
3374.10 188
3374.24 180
3374.37 170
3374.50 160
3374.63 151
3374.77 143
3374.90 137
3375.03 131
3375.17 125
3375.30 119
3375.43 113
3375.57 107
3375.70 103
3375.83 100
3375.97 98
3376.10 96
3376.23 94
3376.37 90
3376.50 84
3376.63 77
3376.77 67
3376.90 57
3377.03 48
3377.17 39
3377.30 31
3377.43 23
3377.57 17
3377.70 10
3377.83 5
3377.97 0
3378.10 0
3378.23 0
3378.37 0
3378.50 0
3378.63 0
3378.76 0
3378.90 0
3379.03 1
3379.16 4
3379.30 7
3379.43 8
3379.56 9
3379.70 11
3379.83 13
3379.96 16
3380.10 21
3380.23 27
3380.36 33
3380.50 38
3380.63 42
3380.76 46
3380.90 51
3381.03 57
3381.16 65
3381.30 74
3381.43 85
3381.56 95
3381.70 103
3381.83 108
3381.96 110
3382.10 109
3382.23 106
3382.36 102
3382.50 100
3382.63 99
3382.76 99
3382.90 100
3383.03 103
3383.16 105
3383.30 108
3383.43 111
3383.56 115
3383.70 120
3383.83 125
3383.96 131
3384.10 136
3384.23 140
3384.36 142
3384.50 142
3384.63 139
3384.76 135
3384.90 130
3385.03 126
3385.16 124
3385.30 123
3385.43 123
3385.56 125
3385.70 127
3385.83 127
3385.96 127
3386.10 125
3386.23 121
3386.37 116
3386.50 111
3386.63 106
3386.77 102
3386.90 98
3387.03 94
3387.17 89
3387.30 85
3387.43 82
3387.57 79
3387.70 79
3387.83 82
3387.97 89
3388.10 99
3388.23 112
3388.37 125
3388.50 138
3388.63 148
3388.77 155
3388.90 158
3389.03 157
3389.17 154
3389.30 149
3389.43 143
3389.57 138
3389.70 134
3389.83 131
3389.97 129
3390.10 128
3390.24 127
3390.37 127
3390.50 125
3390.64 123
3390.77 120
3390.90 115
3391.04 110
3391.17 102
3391.30 94
3391.44 84
3391.57 75
3391.70 65
3391.84 57
3391.97 51
3392.10 47
3392.24 46
3392.37 45
3392.50 45
3392.64 44
3392.77 41
3392.91 38
3393.04 34
3393.17 29
3393.31 24
3393.44 21
3393.57 18
3393.71 16
3393.84 16
3393.97 16
3394.11 17
3394.24 19
3394.37 21
3394.51 23
3394.64 27
3394.78 32
3394.91 39
3395.04 47
3395.18 55
3395.31 64
3395.44 72
3395.58 79
3395.71 86
3395.84 92
3395.98 98
3396.11 103
3396.24 107
3396.38 110
3396.51 111
3396.65 109
3396.78 104
3396.91 97
3397.05 87
3397.18 77
3397.31 66
3397.45 55
3397.58 45
3397.71 38
3397.85 32
3397.98 29
3398.12 27
3398.25 27
3398.38 27
3398.52 27
3398.65 25
3398.78 22
3398.92 17
3399.05 13
3399.18 9
3399.32 6
3399.45 5
3399.59 6
3399.72 10
3399.85 15
3399.99 21
3400.12 28
3400.25 35
3400.39 42
3400.52 49
3400.66 55
3400.79 60
3400.92 64
3401.06 68
3401.19 72
3401.32 77
3401.46 83
3401.59 93
3401.72 105
3401.86 121
3401.99 139
3402.13 157
3402.26 174
3402.39 188
3402.53 199
3402.66 207
3402.79 213
3402.93 217
3403.06 220
3403.20 222
3403.33 224
3403.46 226
3403.60 228
3403.73 229
3403.86 231
3404.00 234
3404.13 237
3404.27 241
3404.40 246
3404.53 250
3404.67 252
3404.80 253
3404.93 251
3405.07 248
3405.20 242
3405.34 235
3405.47 228
3405.60 220
3405.74 212
3405.87 205
3406.01 199
3406.14 193
3406.27 187
3406.41 181
3406.54 175
3406.67 169
3406.81 162
3406.94 154
3407.08 145
3407.21 135
3407.34 124
3407.48 113
3407.61 102
3407.74 92
3407.88 84
3408.01 79
3408.15 76
3408.28 77
3408.41 79
3408.55 83
3408.68 87
3408.82 90
3408.95 93
3409.08 94
3409.22 94
3409.35 93
3409.48 91
3409.62 90
3409.75 89
3409.89 90
3410.02 93
3410.15 97
3410.29 102
3410.42 107
3410.56 112
3410.69 116
3410.82 119
3410.96 120
3411.09 121
3411.23 122
3411.36 124
3411.49 125
3411.63 127
3411.76 128
3411.89 130
3412.03 133
3412.16 136
3412.30 140
3412.43 145
3412.56 150
3412.70 154
3412.83 157
3412.97 159
3413.10 161
3413.23 162
3413.37 165
3413.50 168
3413.64 173
3413.77 177
3413.90 182
3414.04 185
3414.17 186
3414.31 186
3414.44 183
3414.57 179
3414.71 174
3414.84 169
3414.98 165
3415.11 160
3415.24 156
3415.38 151
3415.51 146
3415.65 141
3415.78 135
3415.91 131
3416.05 127
3416.18 126
3416.32 125
3416.45 126
3416.58 128
3416.72 128
3416.85 128
3416.99 125
3417.12 121
3417.25 116
3417.39 111
3417.52 107
3417.66 105
3417.79 104
3417.92 104
3418.06 105
3418.19 105
3418.33 105
3418.46 104
3418.59 103
3418.73 102
3418.86 103
3419.00 105
3419.13 109
3419.26 114
3419.40 118
3419.53 120
3419.67 121
3419.80 119
3419.93 115
3420.07 111
3420.20 106
3420.34 101
3420.47 97
3420.60 94
3420.74 92
3420.87 89
3421.01 85
3421.14 80
3421.28 74
3421.41 68
3421.54 61
3421.68 55
3421.81 49
3421.95 44
3422.08 38
3422.21 33
3422.35 27
3422.48 21
3422.62 16
3422.75 12
3422.88 9
3423.02 8
3423.15 9
3423.29 11
3423.42 12
3423.56 13
3423.69 11
3423.82 7
3423.96 1
3424.09 0
3424.23 0
3424.36 0
3424.49 0
3424.63 0
3424.76 0
3424.90 1
3425.03 12
3425.17 24
3425.30 35
3425.43 44
3425.57 52
3425.70 58
3425.84 65
3425.97 73
3426.10 81
3426.24 91
3426.37 102
3426.51 113
3426.64 125
3426.78 137
3426.91 150
3427.04 166
3427.18 184
3427.31 206
3427.45 231
3427.58 258
3427.72 289
3427.85 321
3427.98 355
3428.12 390
3428.25 425
3428.39 460
3428.52 494
3428.65 530
3428.79 568
3428.92 609
3429.06 656
3429.19 709
3429.33 769
3429.46 836
3429.59 908
3429.73 983
3429.86 1059
3430.00 1132
3430.13 1199
3430.27 1258
3430.40 1305
3430.53 1341
3430.67 1365
3430.80 1380
3430.94 1386
3431.07 1388
3431.21 1386
3431.34 1382
3431.47 1376
3431.61 1368
3431.74 1357
3431.88 1343
3432.01 1327
3432.15 1310
3432.28 1293
3432.41 1276
3432.55 1261
3432.68 1246
3432.82 1230
3432.95 1211
3433.09 1189
3433.22 1162
3433.35 1130
3433.49 1095
3433.62 1057
3433.76 1018
3433.89 980
3434.03 943
3434.16 908
3434.30 873
3434.43 838
3434.56 802
3434.70 763
3434.83 723
3434.97 681
3435.10 641
3435.24 602
3435.37 565
3435.50 532
3435.64 503
3435.77 476
3435.91 452
3436.04 430
3436.18 409
3436.31 388
3436.45 368
3436.58 348
3436.71 330
3436.85 314
3436.98 300
3437.12 291
3437.25 286
3437.39 284
3437.52 284
3437.65 286
3437.79 287
3437.92 286
3438.06 283
3438.19 278
3438.33 271
3438.46 265
3438.60 260
3438.73 257
3438.86 258
3439.00 261
3439.13 268
3439.27 275
3439.40 282
3439.54 288
3439.67 293
3439.81 294
3439.94 293
3440.07 288
3440.21 280
3440.34 271
3440.48 259
3440.61 247
3440.75 234
3440.88 223
3441.02 214
3441.15 207
3441.29 201
3441.42 198
3441.55 196
3441.69 194
3441.82 193
3441.96 191
3442.09 187
3442.23 183
3442.36 177
3442.50 168
3442.63 158
3442.76 147
3442.90 135
3443.03 124
3443.17 113
3443.30 103
3443.44 94
3443.57 88
3443.71 83
3443.84 80
3443.98 78
3444.11 77
3444.24 77
3444.38 77
3444.51 76
3444.65 74
3444.78 72
3444.92 71
3445.05 71
3445.19 71
3445.32 73
3445.46 74
3445.59 74
3445.72 72
3445.86 68
3445.99 62
3446.13 55
3446.26 48
3446.40 42
3446.53 38
3446.67 37
3446.80 39
3446.94 43
3447.07 50
3447.21 58
3447.34 67
3447.47 76
3447.61 83
3447.74 88
3447.88 89
3448.01 85
3448.15 77
3448.28 64
3448.42 50
3448.55 35
3448.69 22
3448.82 12
3448.96 4
3449.09 0
3449.22 0
3449.36 0
3449.49 0
3449.63 0
3449.76 0
3449.90 0
3450.03 0
3450.17 0
3450.30 0
3450.44 1
3450.57 3
3450.71 4
3450.84 6
3450.98 7
3451.11 9
3451.24 13
3451.38 19
3451.51 27
3451.65 37
3451.78 47
3451.92 57
3452.05 66
3452.19 73
3452.32 78
3452.46 82
3452.59 85
3452.73 87
3452.86 87
3453.00 87
3453.13 85
3453.27 82
3453.40 78
3453.53 73
3453.67 69
3453.80 66
3453.94 63
3454.07 60
3454.21 58
3454.34 56
3454.48 55
3454.61 54
3454.75 56
3454.88 60
3455.02 66
3455.15 74
3455.29 83
3455.42 91
3455.56 97
3455.69 101
3455.83 103
3455.96 104
3456.09 104
3456.23 105
3456.36 105
3456.50 106
3456.63 105
3456.77 103
3456.90 99
3457.04 93
3457.17 86
3457.31 79
3457.44 73
3457.58 69
3457.71 68
3457.85 69
3457.98 73
3458.12 78
3458.25 83
3458.39 87
3458.52 90
3458.66 91
3458.79 91
3458.93 89
3459.06 87
3459.20 85
3459.33 84
3459.47 85
3459.60 86
3459.73 89
3459.87 93
3460.00 97
3460.14 100
3460.27 102
3460.41 102
3460.54 102
3460.68 101
3460.81 98
3460.95 95
3461.08 89
3461.22 81
3461.35 72
3461.49 61
3461.62 50
3461.76 39
3461.89 31
3462.03 26
3462.16 25
3462.30 26
3462.43 30
3462.57 36
3462.70 42
3462.84 48
3462.97 53
3463.11 58
3463.24 63
3463.38 68
3463.51 71
3463.65 73
3463.78 73
3463.92 70
3464.05 64
3464.19 55
3464.32 45
3464.46 35
3464.59 27
3464.73 22
3464.86 23
3465.00 27
3465.13 34
3465.27 43
3465.40 50
3465.54 54
3465.67 55
3465.81 53
3465.94 49
3466.08 44
3466.21 39
3466.35 36
3466.48 34
3466.62 34
3466.75 35
3466.89 36
3467.02 38
3467.16 42
3467.29 46
3467.43 51
3467.56 57
3467.70 64
3467.83 69
3467.97 73
3468.10 76
3468.24 76
3468.37 76
3468.51 76
3468.64 76
3468.78 78
3468.91 80
3469.05 84
3469.18 88
3469.32 94
3469.45 99
3469.59 104
3469.72 107
3469.86 109
3469.99 110
3470.13 111
3470.26 112
3470.40 115
3470.53 121
3470.67 128
3470.80 137
3470.94 145
3471.07 151
3471.21 153
3471.34 151
3471.48 145
3471.61 137
3471.75 127
3471.88 118
3472.02 111
3472.15 105
3472.29 100
3472.42 98
3472.56 96
3472.69 94
3472.83 92
3472.96 90
3473.10 87
3473.23 83
3473.37 79
3473.50 74
3473.64 69
3473.77 64
3473.91 59
3474.04 56
3474.18 54
3474.31 54
3474.45 56
3474.58 61
3474.72 68
3474.85 75
3474.99 83
3475.12 90
3475.26 95
3475.40 98
3475.53 99
3475.67 99
3475.80 99
3475.94 97
3476.07 96
3476.21 94
3476.34 91
3476.48 87
3476.61 84
3476.75 81
3476.88 79
3477.02 78
3477.15 78
3477.29 79
3477.42 79
3477.56 78
3477.69 76
3477.83 72
3477.96 67
3478.10 60
3478.23 54
3478.37 49
3478.50 44
3478.64 42
3478.77 42
3478.91 43
3479.05 44
3479.18 45
3479.32 45
3479.45 42
3479.59 37
3479.72 30
3479.86 23
3479.99 16
3480.13 11
3480.26 7
3480.40 4
3480.53 3
3480.67 3
3480.80 1
3480.94 0
3481.07 0
3481.21 0
3481.34 0
3481.48 0
3481.62 0
3481.75 0
3481.89 5
3482.02 16
3482.16 28
3482.29 38
3482.43 45
3482.56 47
3482.70 45
3482.83 40
3482.97 33
3483.10 25
3483.24 19
3483.37 14
3483.51 12
3483.64 12
3483.78 14
3483.92 17
3484.05 20
3484.19 25
3484.32 30
3484.46 35
3484.59 40
3484.73 45
3484.86 52
3485.00 60
3485.13 69
3485.27 80
3485.40 92
3485.54 104
3485.67 115
3485.81 122
3485.95 126
3486.08 127
3486.22 124
3486.35 119
3486.49 113
3486.62 110
3486.76 108
3486.89 109
3487.03 112
3487.16 115
3487.30 118
3487.43 121
3487.57 123
3487.71 125
3487.84 126
3487.98 128
3488.11 130
3488.25 130
3488.38 128
3488.52 123
3488.65 116
3488.79 107
3488.92 98
3489.06 89
3489.19 83
3489.33 78
3489.47 75
3489.60 74
3489.74 72
3489.87 69
3490.01 65
3490.14 60
3490.28 54
3490.41 49
3490.55 47
3490.68 47
3490.82 51
3490.96 59
3491.09 69
3491.23 81
3491.36 93
3491.50 103
3491.63 111
3491.77 116
3491.90 118
3492.04 117
3492.17 113
3492.31 107
3492.45 100
3492.58 91
3492.72 83
3492.85 74
3492.99 66
3493.12 58
3493.26 50
3493.39 42
3493.53 34
3493.66 25
3493.80 16
3493.94 8
3494.07 0
3494.21 0
3494.34 0
3494.48 0
3494.61 0
3494.75 0
3494.88 0
3495.02 0
3495.16 2
3495.29 8
3495.43 13
3495.56 17
3495.70 19
3495.83 19
3495.97 19
3496.10 18
3496.24 17
3496.38 17
3496.51 17
3496.65 17
3496.78 19
3496.92 22
3497.05 27
3497.19 34
3497.32 44
3497.46 55
3497.60 68
3497.73 80
3497.87 91
3498.00 100
3498.14 108
3498.27 115
3498.41 122
3498.55 128
3498.68 134
3498.82 139
3498.95 145
3499.09 149
3499.22 151
3499.36 152
3499.49 151
3499.63 150
3499.77 149
3499.90 149
3500.04 150
3500.17 153
3500.31 157
3500.44 161
3500.58 165
3500.72 168
3500.85 168
3500.99 166
3501.12 162
3501.26 157
3501.39 151
3501.53 144
3501.66 138
3501.80 133
3501.94 130
3502.07 128
3502.21 128
3502.34 130
3502.48 133
3502.61 136
3502.75 139
3502.89 141
3503.02 141
3503.16 141
3503.29 139
3503.43 137
3503.56 136
3503.70 137
3503.84 139
3503.97 144
3504.11 148
3504.24 153
3504.38 156
3504.51 157
3504.65 155
3504.79 150
3504.92 145
3505.06 139
3505.19 134
3505.33 129
3505.46 125
3505.60 121
3505.74 116
3505.87 111
3506.01 105
3506.14 99
3506.28 93
3506.41 87
3506.55 83
3506.69 81
3506.82 79
3506.96 77
3507.09 77
3507.23 77
3507.36 79
3507.50 81
3507.64 84
3507.77 87
3507.91 90
3508.04 93
3508.18 94
3508.32 95
3508.45 95
3508.59 95
3508.72 94
3508.86 92
3508.99 91
3509.13 89
3509.27 88
3509.40 88
3509.54 89
3509.67 93
3509.81 100
3509.95 111
3510.08 126
3510.22 142
3510.35 160
3510.49 178
3510.62 193
3510.76 207
3510.90 218
3511.03 228
3511.17 238
3511.30 249
3511.44 262
3511.58 278
3511.71 297
3511.85 318
3511.98 343
3512.12 369
3512.25 397
3512.39 426
3512.53 456
3512.66 486
3512.80 517
3512.93 549
3513.07 585
3513.21 623
3513.34 666
3513.48 711
3513.61 759
3513.75 807
3513.89 852
3514.02 895
3514.16 932
3514.29 966
3514.43 995
3514.56 1021
3514.70 1043
3514.84 1062
3514.97 1078
3515.11 1090
3515.24 1097
3515.38 1099
3515.52 1096
3515.65 1087
3515.79 1074
3515.92 1058
3516.06 1040
3516.20 1024
3516.33 1011
3516.47 1002
3516.60 996
3516.74 993
3516.88 990
3517.01 985
3517.15 977
3517.28 964
3517.42 946
3517.56 924
3517.69 898
3517.83 872
3517.96 844
3518.10 816
3518.24 790
3518.37 764
3518.51 741
3518.64 718
3518.78 697
3518.92 677
3519.05 658
3519.19 641
3519.32 626
3519.46 613
3519.60 602
3519.73 594
3519.87 587
3520.00 582
3520.14 578
3520.28 573
3520.41 568
3520.55 562
3520.68 555
3520.82 548
3520.96 539
3521.09 530
3521.23 521
3521.36 509
3521.50 496
3521.64 480
3521.77 463
3521.91 445
3522.04 428
3522.18 414
3522.32 405
3522.45 400
3522.59 400
3522.72 403
3522.86 405
3523.00 405
3523.13 400
3523.27 391
3523.40 376
3523.54 359
3523.68 342
3523.81 326
3523.95 314
3524.08 307
3524.22 305
3524.36 306
3524.49 309
3524.63 311
3524.77 311
3524.90 307
3525.04 298
3525.17 285
3525.31 268
3525.45 248
3525.58 226
3525.72 205
3525.85 187
3525.99 171
3526.13 161
3526.26 156
3526.40 156
3526.54 161
3526.67 170
3526.81 181
3526.94 192
3527.08 203
3527.22 213
3527.35 221
3527.49 226
3527.62 229
3527.76 229
3527.90 228
3528.03 224
3528.17 220
3528.31 215
3528.44 211
3528.58 206
3528.71 202
3528.85 198
3528.99 195
3529.12 192
3529.26 190
3529.39 188
3529.53 188
3529.67 187
3529.80 186
3529.94 184
3530.08 180
3530.21 173
3530.35 165
3530.48 157
3530.62 150
3530.76 147
3530.89 147
3531.03 152
3531.17 160
3531.30 170
3531.44 181
3531.57 192
3531.71 202
3531.85 212
3531.98 221
3532.12 229
3532.26 236
3532.39 241
3532.53 245
3532.66 247
3532.80 248
3532.94 247
3533.07 245
3533.21 242
3533.35 236
3533.48 228
3533.62 218
3533.75 208
3533.89 197
3534.03 187
3534.16 177
3534.30 169
3534.44 160
3534.57 152
3534.71 143
3534.84 135
3534.98 126
3535.12 119
3535.25 113
3535.39 108
3535.53 103
3535.66 99
3535.80 96
3535.94 94
3536.07 93
3536.21 96
3536.34 101
3536.48 109
3536.62 119
3536.75 130
3536.89 141
3537.03 149
3537.16 154
3537.30 155
3537.44 154
3537.57 152
3537.71 149
3537.84 146
3537.98 144
3538.12 143
3538.25 142
3538.39 138
3538.53 132
3538.66 122
3538.80 110
3538.94 95
3539.07 79
3539.21 64
3539.34 51
3539.48 42
3539.62 36
3539.75 33
3539.89 35
3540.03 40
3540.16 47
3540.30 56
3540.44 65
3540.57 73
3540.71 80
3540.84 85
3540.98 89
3541.12 91
3541.25 94
3541.39 96
3541.53 98
3541.66 101
3541.80 102
3541.94 103
3542.07 102
3542.21 101
3542.35 98
3542.48 95
3542.62 90
3542.76 86
3542.89 80
3543.03 75
3543.16 70
3543.30 67
3543.44 66
3543.57 67
3543.71 69
3543.85 73
3543.98 77
3544.12 81
3544.26 85
3544.39 89
3544.53 92
3544.67 94
3544.80 96
3544.94 97
3545.08 96
3545.21 94
3545.35 90
3545.48 86
3545.62 82
3545.76 77
3545.89 73
3546.03 70
3546.17 65
3546.30 60
3546.44 54
3546.58 47
3546.71 39
3546.85 29
3546.99 20
3547.12 11
3547.26 4
3547.40 0
3547.53 0
3547.67 0
3547.81 0
3547.94 0
3548.08 3
3548.22 4
3548.35 4
3548.49 2
3548.63 0
3548.76 0
3548.90 0
3549.03 0
3549.17 0
3549.31 5
3549.44 12
3549.58 19
3549.72 27
3549.85 33
3549.99 37
3550.13 38
3550.26 38
3550.40 35
3550.54 30
3550.67 24
3550.81 18
3550.95 11
3551.08 4
3551.22 0
3551.36 0
3551.49 0
3551.63 0
3551.77 0
3551.90 0
3552.04 0
3552.18 0
3552.31 0
3552.45 6
3552.59 17
3552.72 30
3552.86 47
3553.00 66
3553.13 87
3553.27 107
3553.41 126
3553.54 140
3553.68 147
3553.82 148
3553.95 143
3554.09 132
3554.23 120
3554.36 108
3554.50 98
3554.64 90
3554.77 86
3554.91 83
3555.05 82
3555.18 82
3555.32 82
3555.46 82
3555.59 81
3555.73 79
3555.87 76
3556.00 70
3556.14 63
3556.28 55
3556.41 46
3556.55 39
3556.69 33
3556.82 31
3556.96 31
3557.10 33
3557.23 37
3557.37 42
3557.51 46
3557.64 49
3557.78 50
3557.92 50
3558.05 49
3558.19 48
3558.33 46
3558.47 45
3558.60 45
3558.74 46
3558.88 47
3559.01 49
3559.15 51
3559.29 54
3559.42 58
3559.56 62
3559.70 68
3559.83 75
3559.97 83
3560.11 91
3560.24 99
3560.38 106
3560.52 110
3560.65 111
3560.79 108
3560.93 102
3561.06 93
3561.20 82
3561.34 71
3561.47 60
3561.61 52
3561.75 45
3561.88 40
3562.02 37
3562.16 35
3562.30 34
3562.43 35
3562.57 38
3562.71 43
3562.84 50
3562.98 57
3563.12 64
3563.25 69
3563.39 72
3563.53 70
3563.66 66
3563.80 59
3563.94 50
3564.07 42
3564.21 34
3564.35 29
3564.49 25
3564.62 23
3564.76 24
3564.90 27
3565.03 31
3565.17 38
3565.31 45
3565.44 53
3565.58 61
3565.72 69
3565.85 75
3565.99 80
3566.13 83
3566.26 84
3566.40 84
3566.54 83
3566.68 81
3566.81 78
3566.95 74
3567.09 70
3567.22 66
3567.36 62
3567.50 57
3567.63 51
3567.77 46
3567.91 42
3568.04 40
3568.18 40
3568.32 42
3568.46 47
3568.59 53
3568.73 60
3568.87 66
3569.00 71
3569.14 75
3569.28 77
3569.41 78
3569.55 79
3569.69 81
3569.83 85
3569.96 90
3570.10 96
3570.24 102
3570.37 108
3570.51 112
3570.65 113
3570.78 112
3570.92 109
3571.06 103
3571.20 97
3571.33 91
3571.47 85
3571.61 81
3571.74 78
3571.88 77
3572.02 78
3572.15 78
3572.29 78
3572.43 77
3572.57 73
3572.70 68
3572.84 62
3572.98 55
3573.11 50
3573.25 47
3573.39 46
3573.52 48
3573.66 51
3573.80 54
3573.94 57
3574.07 58
3574.21 57
3574.35 56
3574.48 54
3574.62 51
3574.76 49
3574.90 47
3575.03 45
3575.17 42
3575.31 39
3575.44 35
3575.58 32
3575.72 28
3575.85 26
3575.99 23
3576.13 21
3576.27 18
3576.40 14
3576.54 10
3576.68 6
3576.81 1
3576.95 0
3577.09 0
3577.23 0
3577.36 0
3577.50 0
3577.64 0
3577.77 0
3577.91 0
3578.05 0
3578.19 1
3578.32 4
3578.46 9
3578.60 15
3578.73 22
3578.87 32
3579.01 42
3579.15 53
3579.28 64
3579.42 73
3579.56 80
3579.69 84
3579.83 87
3579.97 88
3580.11 89
3580.24 92
3580.38 98
3580.52 109
3580.65 124
3580.79 144
3580.93 166
3581.07 190
3581.20 213
3581.34 234
3581.48 251
3581.62 265
3581.75 275
3581.89 280
3582.03 282
3582.16 281
3582.30 280
3582.44 278
3582.58 278
3582.71 281
3582.85 286
3582.99 293
3583.12 301
3583.26 310
3583.40 317
3583.54 324
3583.67 329
3583.81 332
3583.95 336
3584.09 339
3584.22 343
3584.36 348
3584.50 353
3584.63 358
3584.77 364
3584.91 369
3585.05 373
3585.18 376
3585.32 376
3585.46 373
3585.60 368
3585.73 359
3585.87 349
3586.01 337
3586.14 324
3586.28 311
3586.42 299
3586.56 286
3586.69 275
3586.83 265
3586.97 256
3587.11 249
3587.24 245
3587.38 243
3587.52 242
3587.65 243
3587.79 243
3587.93 243
3588.07 241
3588.20 238
3588.34 232
3588.48 224
3588.62 215
3588.75 206
3588.89 196
3589.03 187
3589.17 180
3589.30 175
3589.44 172
3589.58 171
3589.71 172
3589.85 173
3589.99 174
3590.13 174
3590.26 172
3590.40 168
3590.54 161
3590.68 152
3590.81 141
3590.95 129
3591.09 117
3591.23 106
3591.36 97
3591.50 90
3591.64 85
3591.78 82
3591.91 81
3592.05 79
3592.19 78
3592.33 75
3592.46 72
3592.60 69
3592.74 65
3592.87 62
3593.01 62
3593.15 65
3593.29 72
3593.42 83
3593.56 96
3593.70 112
3593.84 129
3593.97 144
3594.11 158
3594.25 169
3594.39 176
3594.52 181
3594.66 182
3594.80 181
3594.94 178
3595.07 171
3595.21 163
3595.35 152
3595.49 139
3595.62 126
3595.76 113
3595.90 103
3596.04 95
3596.17 91
3596.31 91
3596.45 93
3596.59 98
3596.72 104
3596.86 111
3597.00 119
3597.14 126
3597.27 133
3597.41 140
3597.55 144
3597.69 147
3597.82 149
3597.96 149
3598.10 148
3598.24 147
3598.37 146
3598.51 144
3598.65 144
3598.79 143
3598.92 144
3599.06 146
3599.20 151
3599.34 157
3599.47 166
3599.61 177
3599.75 189
3599.89 201
3600.02 212
3600.16 220
3600.30 225
3600.44 227
3600.57 226
3600.71 223
3600.85 219
3600.99 216
3601.12 213
3601.26 211
3601.40 210
3601.54 209
3601.67 208
3601.81 206
3601.95 205
3602.09 203
3602.23 202
3602.36 200
3602.50 197
3602.64 194
3602.78 189
3602.91 182
3603.05 175
3603.19 167
3603.33 159
3603.46 152
3603.60 145
3603.74 139
3603.88 133
3604.01 126
3604.15 120
3604.29 113
3604.43 106
3604.56 101
3604.70 98
3604.84 96
3604.98 96
3605.12 98
3605.25 100
3605.39 100
3605.53 100
3605.67 98
3605.80 94
3605.94 90
3606.08 87
3606.22 85
3606.35 83
3606.49 83
3606.63 82
3606.77 79
3606.91 75
3607.04 67
3607.18 58
3607.32 46
3607.46 35
3607.59 25
3607.73 18
3607.87 15
3608.01 16
3608.14 20
3608.28 26
3608.42 34
3608.56 43
3608.70 49
3608.83 53
3608.97 55
3609.11 54
3609.25 52
3609.38 49
3609.52 48
3609.66 49
3609.80 52
3609.93 58
3610.07 65
3610.21 73
3610.35 81
3610.49 87
3610.62 92
3610.76 95
3610.90 95
3611.04 94
3611.17 92
3611.31 90
3611.45 88
3611.59 85
3611.73 84
3611.86 82
3612.00 80
3612.14 76
3612.28 72
3612.41 66
3612.55 60
3612.69 54
3612.83 49
3612.97 45
3613.10 43
3613.24 44
3613.38 46
3613.52 49
3613.65 53
3613.79 57
3613.93 61
3614.07 67
3614.21 72
3614.34 78
3614.48 84
3614.62 89
3614.76 93
3614.90 96
3615.03 97
3615.17 97
3615.31 97
3615.45 97
3615.58 98
3615.72 100
3615.86 100
3616.00 100
3616.14 96
3616.27 90
3616.41 80
3616.55 69
3616.69 58
3616.83 49
3616.96 41
3617.10 36
3617.24 34
3617.38 34
3617.51 34
3617.65 35
3617.79 35
3617.93 34
3618.07 32
3618.20 30
3618.34 27
3618.48 25
3618.62 24
3618.76 24
3618.89 25
3619.03 29
3619.17 33
3619.31 37
3619.45 39
3619.58 39
3619.72 36
3619.86 31
3620.00 24
3620.14 17
3620.27 13
3620.41 11
3620.55 14
3620.69 20
3620.82 28
3620.96 37
3621.10 44
3621.24 49
3621.38 51
3621.51 50
3621.65 46
3621.79 41
3621.93 34
3622.07 28
3622.20 23
3622.34 19
3622.48 16
3622.62 13
3622.76 11
3622.89 9
3623.03 7
3623.17 4
3623.31 1
3623.45 0
3623.58 0
3623.72 0
3623.86 0
3624.00 0
3624.14 0
3624.27 0
3624.41 0
3624.55 7
3624.69 16
3624.83 25
3624.96 36
3625.10 46
3625.24 56
3625.38 65
3625.52 72
3625.65 78
3625.79 83
3625.93 86
3626.07 87
3626.21 87
3626.35 85
3626.48 81
3626.62 75
3626.76 68
3626.90 60
3627.04 53
3627.17 47
3627.31 44
3627.45 43
3627.59 44
3627.73 47
3627.86 53
3628.00 60
3628.14 70
3628.28 80
3628.42 91
3628.55 101
3628.69 109
3628.83 115
3628.97 118
3629.11 119
3629.24 118
3629.38 116
3629.52 116
3629.66 118
3629.80 123
3629.94 129
3630.07 137
3630.21 144
3630.35 151
3630.49 155
3630.63 158
3630.76 159
3630.90 159
3631.04 157
3631.18 154
3631.32 150
3631.46 145
3631.59 139
3631.73 133
3631.87 127
3632.01 122
3632.15 119
3632.28 117
3632.42 116
3632.56 116
3632.70 116
3632.84 115
3632.97 115
3633.11 114
3633.25 115
3633.39 117
3633.53 122
3633.67 128
3633.80 135
3633.94 141
3634.08 147
3634.22 150
3634.36 151
3634.50 152
3634.63 153
3634.77 156
3634.91 160
3635.05 167
3635.19 174
3635.32 182
3635.46 188
3635.60 192
3635.74 195
3635.88 197
3636.02 199
3636.15 203
3636.29 208
3636.43 215
3636.57 221
3636.71 228
3636.85 232
3636.98 235
3637.12 235
3637.26 234
3637.40 232
3637.54 229
3637.67 225
3637.81 221
3637.95 215
3638.09 209
3638.23 202
3638.37 195
3638.50 189
3638.64 183
3638.78 177
3638.92 172
3639.06 168
3639.20 164
3639.33 161
3639.47 158
3639.61 157
3639.75 156
3639.89 157
3640.03 158
3640.16 160
3640.30 162
3640.44 164
3640.58 164
3640.72 163
3640.86 161
3640.99 158
3641.13 154
3641.27 151
3641.41 148
3641.55 147
3641.69 147
3641.82 147
3641.96 148
3642.10 148
3642.24 146
3642.38 142
3642.52 135
3642.65 125
3642.79 114
3642.93 100
3643.07 87
3643.21 74
3643.35 62
3643.48 52
3643.62 45
3643.76 39
3643.90 35
3644.04 31
3644.18 29
3644.31 26
3644.45 24
3644.59 23
3644.73 23
3644.87 24
3645.01 26
3645.15 30
3645.28 35
3645.42 41
3645.56 47
3645.70 55
3645.84 63
3645.98 70
3646.11 78
3646.25 84
3646.39 89
3646.53 91
3646.67 90
3646.81 87
3646.94 82
3647.08 75
3647.22 68
3647.36 61
3647.50 54
3647.64 48
3647.78 44
3647.91 39
3648.05 34
3648.19 30
3648.33 25
3648.47 20
3648.61 16
3648.75 12
3648.88 11
3649.02 10
3649.16 11
3649.30 12
3649.44 12
3649.58 11
3649.71 9
3649.85 5
3649.99 1
3650.13 0
3650.27 0
3650.41 0
3650.55 0
3650.68 0
3650.82 0
3650.96 2
3651.10 3
3651.24 3
3651.38 2
3651.52 2
3651.65 2
3651.79 3
3651.93 4
3652.07 6
3652.21 9
3652.35 12
3652.49 17
3652.62 23
3652.76 31
3652.90 41
3653.04 52
3653.18 64
3653.32 75
3653.46 85
3653.59 94
3653.73 102
3653.87 108
3654.01 113
3654.15 117
3654.29 122
3654.43 126
3654.56 131
3654.70 137
3654.84 142
3654.98 147
3655.12 151
3655.26 154
3655.40 155
3655.53 156
3655.67 156
3655.81 156
3655.95 158
3656.09 162
3656.23 167
3656.37 172
3656.50 177
3656.64 180
3656.78 180
3656.92 176
3657.06 168
3657.20 157
3657.34 145
3657.47 131
3657.61 118
3657.75 108
3657.89 100
3658.03 96
3658.17 95
3658.31 97
3658.45 100
3658.58 103
3658.72 105
3658.86 103
3659.00 99
3659.14 93
3659.28 84
3659.42 76
3659.55 68
3659.69 63
3659.83 60
3659.97 59
3660.11 59
3660.25 58
3660.39 55
3660.53 49
3660.66 42
3660.80 35
3660.94 29
3661.08 27
3661.22 29
3661.36 36
3661.50 46
3661.64 57
3661.77 68
3661.91 77
3662.05 83
3662.19 86
3662.33 85
3662.47 82
3662.61 78
3662.75 73
3662.88 69
3663.02 67
3663.16 67
3663.30 70
3663.44 76
3663.58 82
3663.72 87
3663.86 90
3663.99 90
3664.13 86
3664.27 80
3664.41 72
3664.55 66
3664.69 63
3664.83 63
3664.97 66
3665.10 71
3665.24 76
3665.38 80
3665.52 81
3665.66 78
3665.80 73
3665.94 67
3666.08 61
3666.21 57
3666.35 55
3666.49 57
3666.63 60
3666.77 65
3666.91 70
3667.05 75
3667.19 78
3667.33 79
3667.46 78
3667.60 76
3667.74 72
3667.88 68
3668.02 63
3668.16 57
3668.30 51
3668.44 45
3668.58 39
3668.71 33
3668.85 27
3668.99 21
3669.13 16
3669.27 11
3669.41 6
3669.55 4
3669.69 4
3669.82 7
3669.96 12
3670.10 19
3670.24 28
3670.38 36
3670.52 44
3670.66 49
3670.80 53
3670.94 56
3671.07 59
3671.21 61
3671.35 64
3671.49 66
3671.63 67
3671.77 66
3671.91 63
3672.05 58
3672.19 50
3672.33 41
3672.46 31
3672.60 21
3672.74 12
3672.88 5
3673.02 0
3673.16 0
3673.30 0
3673.44 1
3673.58 6
3673.71 14
3673.85 21
3673.99 28
3674.13 33
3674.27 36
3674.41 37
3674.55 36
3674.69 34
3674.83 31
3674.97 26
3675.10 21
3675.24 16
3675.38 10
3675.52 4
3675.66 0
3675.80 0
3675.94 0
3676.08 0
3676.22 0
3676.36 0
3676.49 0
3676.63 0
3676.77 0
3676.91 3
3677.05 9
3677.19 16
3677.33 24
3677.47 33
3677.61 42
3677.75 49
3677.88 55
3678.02 59
3678.16 61
3678.30 61
3678.44 59
3678.58 56
3678.72 52
3678.86 48
3679.00 43
3679.14 39
3679.28 36
3679.41 34
3679.55 34
3679.69 36
3679.83 38
3679.97 41
3680.11 43
3680.25 43
3680.39 41
3680.53 37
3680.67 32
3680.80 25
3680.94 18
3681.08 11
3681.22 6
3681.36 1
3681.50 0
3681.64 0
3681.78 0
3681.92 1
3682.06 5
3682.20 12
3682.34 19
3682.47 26
3682.61 33
3682.75 39
3682.89 45
3683.03 50
3683.17 54
3683.31 58
3683.45 62
3683.59 66
3683.73 69
3683.87 72
3684.00 75
3684.14 78
3684.28 81
3684.42 87
3684.56 94
3684.70 103
3684.84 114
3684.98 124
3685.12 132
3685.26 138
3685.40 139
3685.54 138
3685.67 133
3685.81 127
3685.95 119
3686.09 111
3686.23 104
3686.37 96
3686.51 89
3686.65 83
3686.79 78
3686.93 76
3687.07 76
3687.21 80
3687.35 85
3687.48 91
3687.62 95
3687.76 97
3687.90 93
3688.04 85
3688.18 72
3688.32 56
3688.46 40
3688.60 26
3688.74 16
3688.88 10
3689.02 8
3689.16 9
3689.29 12
3689.43 15
3689.57 16
3689.71 16
3689.85 13
3689.99 10
3690.13 6
3690.27 3
3690.41 1
3690.55 0
3690.69 0
3690.83 1
3690.97 1
3691.10 1
3691.24 2
3691.38 3
3691.52 6
3691.66 9
3691.80 12
3691.94 14
3692.08 15
3692.22 13
3692.36 8
3692.50 2
3692.64 0
3692.78 0
3692.92 0
3693.06 0
3693.19 0
3693.33 0
3693.47 1
3693.61 11
3693.75 21
3693.89 29
3694.03 31
3694.17 29
3694.31 21
3694.45 10
3694.59 0
3694.73 0
3694.87 0
3695.01 0
3695.15 0
3695.28 0
3695.42 0
3695.56 4
3695.70 18
3695.84 31
3695.98 43
3696.12 54
3696.26 62
3696.40 69
3696.54 76
3696.68 82
3696.82 89
3696.96 95
3697.10 101
3697.24 105
3697.38 106
3697.51 104
3697.65 101
3697.79 96
3697.93 90
3698.07 84
3698.21 80
3698.35 77
3698.49 76
3698.63 77
3698.77 81
3698.91 87
3699.05 95
3699.19 105
3699.33 114
3699.47 123
3699.61 130
3699.75 133
3699.88 134
3700.02 132
3700.16 129
3700.30 127
3700.44 125
3700.58 125
3700.72 125
3700.86 127
3701.00 128
3701.14 128
3701.28 127
3701.42 124
3701.56 120
3701.70 116
3701.84 111
3701.98 108
3702.12 104
3702.26 101
3702.40 97
3702.53 93
3702.67 86
3702.81 78
3702.95 69
3703.09 60
3703.23 53
3703.37 48
3703.51 47
3703.65 49
3703.79 53
3703.93 59
3704.07 64
3704.21 69
3704.35 73
3704.49 77
3704.63 80
3704.77 83
3704.91 85
3705.05 86
3705.19 85
3705.33 82
3705.47 77
3705.60 71
3705.74 64
3705.88 59
3706.02 55
3706.16 54
3706.30 55
3706.44 57
3706.58 62
3706.72 68
3706.86 75
3707.00 82
3707.14 89
3707.28 94
3707.42 97
3707.56 96
3707.70 92
3707.84 85
3707.98 75
3708.12 65
3708.26 55
3708.40 46
3708.54 39
3708.68 34
3708.82 30
3708.95 26
3709.09 23
3709.23 22
3709.37 22
3709.51 24
3709.65 30
3709.79 40
3709.93 51
3710.07 63
3710.21 73
3710.35 80
3710.49 82
3710.63 79
3710.77 73
3710.91 63
3711.05 54
3711.19 46
3711.33 39
3711.47 36
3711.61 35
3711.75 36
3711.89 39
3712.03 44
3712.17 51
3712.31 59
3712.45 68
3712.59 78
3712.73 88
3712.87 96
3713.00 103
3713.14 107
3713.28 108
3713.42 108
3713.56 106
3713.70 104
3713.84 102
3713.98 101
3714.12 99
3714.26 98
3714.40 96
3714.54 92
3714.68 88
3714.82 82
3714.96 76
3715.10 71
3715.24 66
3715.38 63
3715.52 60
3715.66 58
3715.80 54
3715.94 50
3716.08 44
3716.22 38
3716.36 31
3716.50 23
3716.64 16
3716.78 8
3716.92 0
3717.06 0
3717.20 0
3717.34 0
3717.48 0
3717.62 0
3717.76 0
3717.90 0
3718.04 0
3718.18 8
3718.32 19
3718.46 31
3718.59 43
3718.73 55
3718.87 67
3719.01 78
3719.15 88
3719.29 97
3719.43 104
3719.57 109
3719.71 114
3719.85 118
3719.99 122
3720.13 127
3720.27 133
3720.41 140
3720.55 148
3720.69 156
3720.83 165
3720.97 173
3721.11 180
3721.25 187
3721.39 191
3721.53 193
3721.67 193
3721.81 192
3721.95 190
3722.09 187
3722.23 185
3722.37 183
3722.51 182
3722.65 182
3722.79 182
3722.93 181
3723.07 179
3723.21 174
3723.35 168
3723.49 160
3723.63 151
3723.77 141
3723.91 131
3724.05 121
3724.19 113
3724.33 106
3724.47 102
3724.61 101
3724.75 103
3724.89 107
3725.03 111
3725.17 117
3725.31 121
3725.45 125
3725.59 126
3725.73 127
3725.87 126
3726.01 125
3726.15 125
3726.29 125
3726.43 126
3726.57 126
3726.71 127
3726.85 126
3726.99 123
3727.13 119
3727.27 114
3727.41 109
3727.55 104
3727.69 100
3727.83 99
3727.97 99
3728.11 101
3728.25 104
3728.39 106
3728.53 108
3728.67 106
3728.81 102
3728.95 95
3729.09 85
3729.23 73
3729.37 60
3729.51 48
3729.65 36
3729.79 26
3729.93 17
3730.07 9
3730.21 3
3730.35 0
3730.49 0
3730.63 0
3730.77 0
3730.91 0
3731.05 0
3731.19 0
3731.33 3
3731.47 9
3731.61 16
3731.75 20
3731.89 23
3732.03 22
3732.17 19
3732.31 14
3732.45 8
3732.59 1
3732.73 0
3732.87 0
3733.01 0
3733.15 0
3733.29 0
3733.43 0
3733.57 0
3733.71 0
3733.85 6
3733.99 19
3734.13 32
3734.27 45
3734.41 57
3734.55 67
3734.69 74
3734.83 81
3734.97 88
3735.11 98
3735.25 110
3735.39 126
3735.53 145
3735.67 166
3735.81 187
3735.95 205
3736.09 221
3736.23 234
3736.37 244
3736.51 251
3736.65 257
3736.79 263
3736.93 270
3737.07 277
3737.21 285
3737.35 293
3737.49 301
3737.63 308
3737.77 315
3737.91 321
3738.05 327
3738.19 333
3738.33 337
3738.47 341
3738.61 343
3738.75 342
3738.89 340
3739.03 336
3739.17 333
3739.31 330
3739.45 329
3739.59 331
3739.74 334
3739.88 338
3740.02 341
3740.16 341
3740.30 338
3740.44 331
3740.58 322
3740.72 312
3740.86 303
3741.00 297
3741.14 294
3741.28 293
3741.42 294
3741.56 294
3741.70 293
3741.84 290
3741.98 286
3742.12 281
3742.26 275
3742.40 271
3742.54 268
3742.68 266
3742.82 265
3742.96 263
3743.10 258
3743.24 251
3743.38 242
3743.52 230
3743.66 217
3743.80 204
3743.94 192
3744.08 182
3744.22 176
3744.36 173
3744.50 172
3744.64 173
3744.78 174
3744.92 174
3745.06 171
3745.20 167
3745.35 160
3745.49 153
3745.63 147
3745.77 142
3745.91 139
3746.05 136
3746.19 134
3746.33 131
3746.47 125
3746.61 116
3746.75 106
3746.89 95
3747.03 84
3747.17 74
3747.31 65
3747.45 59
3747.59 54
3747.73 52
3747.87 53
3748.01 56
3748.15 61
3748.29 67
3748.43 74
3748.57 80
3748.71 83
3748.85 85
3748.99 84
3749.13 82
3749.27 79
3749.42 77
3749.56 76
3749.70 76
3749.84 76
3749.98 78
3750.12 78
3750.26 77
3750.40 76
3750.54 73
3750.68 70
3750.82 67
3750.96 64
3751.10 60
3751.24 55
3751.38 48
3751.52 39
3751.66 29
3751.80 19
3751.94 9
3752.08 2
3752.22 0
3752.36 0
3752.50 0
3752.64 1
3752.78 6
3752.93 11
3753.07 18
3753.21 25
3753.35 32
3753.49 39
3753.63 46
3753.77 52
3753.91 58
3754.05 63
3754.19 68
3754.33 74
3754.47 81
3754.61 87
3754.75 93
3754.89 96
3755.03 97
3755.17 95
3755.31 91
3755.45 87
3755.59 85
3755.73 85
3755.88 89
3756.02 96
3756.16 106
3756.30 117
3756.44 128
3756.58 137
3756.72 144
3756.86 148
3757.00 149
3757.14 147
3757.28 142
3757.42 134
3757.56 125
3757.70 115
3757.84 105
3757.98 97
3758.12 89
3758.26 82
3758.40 76
3758.55 71
3758.69 66
3758.83 62
3758.97 60
3759.11 62
3759.25 67
3759.39 76
3759.53 86
3759.67 98
3759.81 108
3759.95 117
3760.09 122
3760.23 124
3760.37 125
3760.51 123
3760.65 122
3760.79 120
3760.94 120
3761.08 121
3761.22 124
3761.36 127
3761.50 130
3761.64 133
3761.78 136
3761.92 139
3762.06 141
3762.20 144
3762.34 146
3762.48 148
3762.62 150
3762.76 152
3762.90 155
3763.04 158
3763.19 161
3763.33 164
3763.47 167
3763.61 167
3763.75 164
3763.89 158
3764.03 148
3764.17 137
3764.31 126
3764.45 117
3764.59 111
3764.73 109
3764.87 110
3765.01 112
3765.15 115
3765.29 117
3765.44 117
3765.58 115
3765.72 111
3765.86 105
3766.00 97
3766.14 89
3766.28 80
3766.42 72
3766.56 66
3766.70 62
3766.84 60
3766.98 61
3767.12 61
3767.26 60
3767.41 56
3767.55 49
3767.69 38
3767.83 27
3767.97 15
3768.11 6
3768.25 0
3768.39 0
3768.53 0
3768.67 3
3768.81 9
3768.95 16
3769.09 25
3769.23 35
3769.38 46
3769.52 58
3769.66 72
3769.80 85
3769.94 99
3770.08 111
3770.22 123
3770.36 132
3770.50 139
3770.64 143
3770.78 144
3770.92 142
3771.06 138
3771.21 131
3771.35 123
3771.49 113
3771.63 102
3771.77 90
3771.91 77
3772.05 64
3772.19 53
3772.33 45
3772.47 41
3772.61 41
3772.75 45
3772.90 53
3773.04 61
3773.18 69
3773.32 75
3773.46 78
3773.60 79
3773.74 77
3773.88 73
3774.02 70
3774.16 66
3774.30 64
3774.44 63
3774.59 63
3774.73 64
3774.87 64
3775.01 64
3775.15 61
3775.29 57
3775.43 49
3775.57 39
3775.71 27
3775.85 13
3775.99 0
3776.13 0
3776.28 0
3776.42 0
3776.56 0
3776.70 0
3776.84 0
3776.98 0
3777.12 5
3777.26 13
3777.40 19
3777.54 24
3777.68 26
3777.83 27
3777.97 27
3778.11 24
3778.25 20
3778.39 15
3778.53 10
3778.67 7
3778.81 7
3778.95 10
3779.09 18
3779.23 28
3779.38 38
3779.52 47
3779.66 51
3779.80 51
3779.94 46
3780.08 39
3780.22 32
3780.36 27
3780.50 24
3780.64 24
3780.79 27
3780.93 30
3781.07 34
3781.21 38
3781.35 40
3781.49 42
3781.63 43
3781.77 44
3781.91 43
3782.05 42
3782.20 40
3782.34 38
3782.48 37
3782.62 38
3782.76 42
3782.90 49
3783.04 58
3783.18 67
3783.32 75
3783.46 81
3783.61 84
3783.75 84
3783.89 82
3784.03 79
3784.17 76
3784.31 74
3784.45 75
3784.59 76
3784.73 79
3784.87 82
3785.02 85
3785.16 86
3785.30 85
3785.44 82
3785.58 76
3785.72 69
3785.86 60
3786.00 49
3786.14 38
3786.28 27
3786.43 16
3786.57 7
3786.71 0
3786.85 0
3786.99 0
3787.13 0
3787.27 0
3787.41 0
3787.55 0
3787.70 0
3787.84 0
3787.98 0
3788.12 0
3788.26 2
3788.40 10
3788.54 21
3788.68 34
3788.82 48
3788.97 62
3789.11 75
3789.25 86
3789.39 97
3789.53 106
3789.67 114
3789.81 120
3789.95 125
3790.09 128
3790.24 130
3790.38 130
3790.52 130
3790.66 130
3790.80 133
3790.94 138
3791.08 145
3791.22 154
3791.37 164
3791.51 173
3791.65 182
3791.79 188
3791.93 193
3792.07 195
3792.21 195
3792.35 194
3792.49 191
3792.64 187
3792.78 183
3792.92 180
3793.06 177
3793.20 176
3793.34 178
3793.48 181
3793.62 187
3793.77 193
3793.91 199
3794.05 204
3794.19 207
3794.33 206
3794.47 202
3794.61 196
3794.75 188
3794.90 181
3795.04 175
3795.18 173
3795.32 176
3795.46 183
3795.60 193
3795.74 204
3795.88 213
3796.03 219
3796.17 220
3796.31 216
3796.45 207
3796.59 196
3796.73 184
3796.87 173
3797.01 164
3797.16 156
3797.30 149
3797.44 142
3797.58 135
3797.72 126
3797.86 116
3798.00 108
3798.14 101
3798.29 98
3798.43 98
3798.57 101
3798.71 107
3798.85 114
3798.99 121
3799.13 126
3799.27 130
3799.42 130
3799.56 129
3799.70 125
3799.84 121
3799.98 117
3800.12 114
3800.26 111
3800.41 109
3800.55 107
3800.69 105
3800.83 101
3800.97 96
3801.11 91
3801.25 84
3801.39 77
3801.54 70
3801.68 65
3801.82 60
3801.96 57
3802.10 56
3802.24 56
3802.38 56
3802.53 57
3802.67 56
3802.81 53
3802.95 49
3803.09 44
3803.23 38
3803.37 33
3803.51 29
3803.66 30
3803.80 34
3803.94 42
3804.08 53
3804.22 66
3804.36 80
3804.50 93
3804.65 106
3804.79 116
3804.93 125
3805.07 133
3805.21 141
3805.35 149
3805.49 158
3805.64 169
3805.78 180
3805.92 192
3806.06 204
3806.20 216
3806.34 229
3806.48 243
3806.63 259
3806.77 279
3806.91 303
3807.05 331
3807.19 363
3807.33 398
3807.47 436
3807.62 476
3807.76 518
3807.90 562
3808.04 609
3808.18 659
3808.32 713
3808.47 770
3808.61 831
3808.75 894
3808.89 958
3809.03 1020
3809.17 1079
3809.31 1133
3809.46 1181
3809.60 1223
3809.74 1257
3809.88 1285
3810.02 1308
3810.16 1328
3810.30 1347
3810.45 1366
3810.59 1386
3810.73 1405
3810.87 1420
3811.01 1429
3811.15 1430
3811.30 1422
3811.44 1406
3811.58 1385
3811.72 1364
3811.86 1345
3812.00 1330
3812.14 1319
3812.29 1311
3812.43 1302
3812.57 1289
3812.71 1269
3812.85 1240
3812.99 1204
3813.14 1162
3813.28 1117
3813.42 1072
3813.56 1029
3813.70 989
3813.84 952
3813.98 918
3814.13 885
3814.27 854
3814.41 822
3814.55 790
3814.69 758
3814.83 726
3814.98 695
3815.12 666
3815.26 637
3815.40 609
3815.54 582
3815.68 556
3815.83 533
3815.97 511
3816.11 493
3816.25 477
3816.39 464
3816.53 451
3816.68 439
3816.82 426
3816.96 414
3817.10 400
3817.24 387
3817.38 374
3817.53 362
3817.67 351
3817.81 338
3817.95 323
3818.09 306
3818.23 287
3818.38 267
3818.52 246
3818.66 227
3818.80 212
3818.94 199
3819.08 191
3819.23 185
3819.37 180
3819.51 176
3819.65 172
3819.79 168
3819.93 164
3820.08 162
3820.22 163
3820.36 166
3820.50 172
3820.64 178
3820.78 183
3820.93 185
3821.07 185
3821.21 181
3821.35 175
3821.49 168
3821.63 162
3821.78 158
3821.92 155
3822.06 154
3822.20 154
3822.34 153
3822.48 152
3822.63 150
3822.77 149
3822.91 148
3823.05 147
3823.19 146
3823.34 145
3823.48 142
3823.62 137
3823.76 130
3823.90 120
3824.04 109
3824.19 98
3824.33 89
3824.47 80
3824.61 74
3824.75 68
3824.89 62
3825.04 57
3825.18 50
3825.32 43
3825.46 36
3825.60 30
3825.75 26
3825.89 23
3826.03 23
3826.17 25
3826.31 30
3826.45 36
3826.60 43
3826.74 50
3826.88 54
3827.02 56
3827.16 55
3827.31 51
3827.45 46
3827.59 40
3827.73 35
3827.87 32
3828.01 32
3828.16 34
3828.30 37
3828.44 39
3828.58 39
3828.72 36
3828.87 31
3829.01 24
3829.15 17
3829.29 10
3829.43 5
3829.58 2
3829.72 1
3829.86 1
3830.00 3
3830.14 5
3830.28 8
3830.43 12
3830.57 18
3830.71 24
3830.85 30
3830.99 34
3831.14 35
3831.28 34
3831.42 30
3831.56 24
3831.70 19
3831.85 14
3831.99 11
3832.13 11
3832.27 12
3832.41 16
3832.56 20
3832.70 24
3832.84 27
3832.98 30
3833.12 31
3833.26 30
3833.41 28
3833.55 24
3833.69 20
3833.83 15
3833.97 11
3834.12 8
3834.26 8
3834.40 10
3834.54 13
3834.68 17
3834.83 21
3834.97 25
3835.11 27
3835.25 27
3835.39 26
3835.54 24
3835.68 22
3835.82 20
3835.96 18
3836.10 17
3836.25 15
3836.39 13
3836.53 10
3836.67 5
3836.81 0
3836.96 0
3837.10 0
3837.24 0
3837.38 0
3837.52 0
3837.67 0
3837.81 0
3837.95 5
3838.09 12
3838.23 17
3838.38 20
3838.52 22
3838.66 23
3838.80 24
3838.94 25
3839.09 27
3839.23 28
3839.37 30
3839.51 30
3839.65 29
3839.80 27
3839.94 23
3840.08 19
3840.22 15
3840.37 12
3840.51 10
3840.65 10
3840.79 12
3840.93 15
3841.08 21
3841.22 27
3841.36 35
3841.50 44
3841.64 53
3841.79 62
3841.93 69
3842.07 75
3842.21 81
3842.35 85
3842.50 90
3842.64 95
3842.78 100
3842.92 105
3843.06 109
3843.21 114
3843.35 118
3843.49 122
3843.63 127
3843.78 132
3843.92 137
3844.06 143
3844.20 147
3844.34 149
3844.49 149
3844.63 146
3844.77 141
3844.91 136
3845.05 133
3845.20 131
3845.34 132
3845.48 137
3845.62 143
3845.77 150
3845.91 158
3846.05 164
3846.19 169
3846.33 172
3846.48 174
3846.62 175
3846.76 174
3846.90 174
3847.05 174
3847.19 174
3847.33 177
3847.47 182
3847.61 189
3847.76 199
3847.90 211
3848.04 223
3848.18 234
3848.33 242
3848.47 247
3848.61 247
3848.75 243
3848.89 237
3849.04 230
3849.18 224
3849.32 220
3849.46 218
3849.61 219
3849.75 221
3849.89 224
3850.03 226
3850.17 228
3850.32 229
3850.46 229
3850.60 228
3850.74 225
3850.89 221
3851.03 215
3851.17 207
3851.31 198
3851.45 190
3851.60 182
3851.74 175
3851.88 169
3852.02 164
3852.17 159
3852.31 154
3852.45 150
3852.59 145
3852.74 141
3852.88 138
3853.02 136
3853.16 135
3853.30 133
3853.45 131
3853.59 128
3853.73 124
3853.87 119
3854.02 114
3854.16 108
3854.30 102
3854.44 96
3854.59 91
3854.73 87
3854.87 83
3855.01 78
3855.15 74
3855.30 69
3855.44 65
3855.58 61
3855.72 58
3855.87 58
3856.01 59
3856.15 62
3856.29 65
3856.44 69
3856.58 71
3856.72 73
3856.86 74
3857.01 74
3857.15 74
3857.29 74
3857.43 76
3857.58 78
3857.72 80
3857.86 81
3858.00 80
3858.14 76
3858.29 70
3858.43 62
3858.57 53
3858.71 43
3858.86 33
3859.00 25
3859.14 18
3859.28 14
3859.43 12
3859.57 11
3859.71 11
3859.85 13
3860.00 15
3860.14 18
3860.28 22
3860.42 26
3860.57 30
3860.71 34
3860.85 37
3860.99 38
3861.14 38
3861.28 35
3861.42 30
3861.56 23
3861.71 16
3861.85 10
3861.99 4
3862.13 1
3862.28 1
3862.42 4
3862.56 9
3862.70 17
3862.85 25
3862.99 34
3863.13 44
3863.27 52
3863.42 60
3863.56 66
3863.70 72
3863.84 77
3863.99 81
3864.13 86
3864.27 91
3864.41 97
3864.56 104
3864.70 111
3864.84 120
3864.98 127
3865.13 134
3865.27 138
3865.41 139
3865.55 137
3865.70 134
3865.84 129
3865.98 125
3866.12 123
3866.27 122
3866.41 124
3866.55 127
3866.69 131
3866.84 134
3866.98 135
3867.12 134
3867.26 130
3867.41 125
3867.55 120
3867.69 115
3867.83 111
3867.98 109
3868.12 107
3868.26 106
3868.40 105
3868.55 104
3868.69 103
3868.83 100
3868.97 97
3869.12 94
3869.26 90
3869.40 85
3869.55 80
3869.69 75
3869.83 69
3869.97 63
3870.12 56
3870.26 49
3870.40 42
3870.54 37
3870.69 33
3870.83 30
3870.97 30
3871.11 30
3871.26 31
3871.40 30
3871.54 28
3871.68 23
3871.83 17
3871.97 10
3872.11 3
3872.26 0
3872.40 0
3872.54 0
3872.68 2
3872.83 8
3872.97 13
3873.11 18
3873.25 21
3873.40 22
3873.54 22
3873.68 20
3873.82 17
3873.97 14
3874.11 11
3874.25 10
3874.40 10
3874.54 11
3874.68 12
3874.82 14
3874.97 15
3875.11 15
3875.25 15
3875.39 14
3875.54 13
3875.68 12
3875.82 11
3875.97 12
3876.11 14
3876.25 17
3876.39 20
3876.54 24
3876.68 27
3876.82 29
3876.96 30
3877.11 29
3877.25 26
3877.39 23
3877.54 19
3877.68 15
3877.82 11
3877.96 8
3878.11 6
3878.25 4
3878.39 3
3878.53 3
3878.68 3
3878.82 4
3878.96 6
3879.11 9
3879.25 14
3879.39 19
3879.53 25
3879.68 32
3879.82 37
3879.96 41
3880.11 42
3880.25 41
3880.39 37
3880.53 31
3880.68 23
3880.82 15
3880.96 8
3881.11 4
3881.25 3
3881.39 6
3881.53 13
3881.68 25
3881.82 40
3881.96 57
3882.11 75
3882.25 91
3882.39 104
3882.53 114
3882.68 119
3882.82 120
3882.96 117
3883.11 110
3883.25 102
3883.39 92
3883.53 83
3883.68 74
3883.82 67
3883.96 61
3884.11 57
3884.25 54
3884.39 52
3884.53 52
3884.68 52
3884.82 52
3884.96 53
3885.11 54
3885.25 55
3885.39 56
3885.53 55
3885.68 54
3885.82 52
3885.96 50
3886.11 48
3886.25 48
3886.39 49
3886.53 52
3886.68 54
3886.82 57
3886.96 57
3887.11 56
3887.25 53
3887.39 51
3887.54 49
3887.68 49
3887.82 52
3887.96 55
3888.11 59
3888.25 62
3888.39 62
3888.54 60
3888.68 57
3888.82 52
3888.96 47
3889.11 43
3889.25 40
3889.39 38
3889.54 36
3889.68 34
3889.82 31
3889.97 27
3890.11 23
3890.25 19
3890.39 16
3890.54 14
3890.68 13
3890.82 13
3890.97 13
3891.11 15
3891.25 17
3891.40 19
3891.54 23
3891.68 27
3891.82 33
3891.97 39
3892.11 44
3892.25 50
3892.40 53
3892.54 56
3892.68 57
3892.83 58
3892.97 58
3893.11 58
3893.25 58
3893.40 57
3893.54 56
3893.68 55
3893.83 52
3893.97 48
3894.11 44
3894.26 40
3894.40 38
3894.54 36
3894.69 38
3894.83 41
3894.97 46
3895.11 52
3895.26 58
3895.40 64
3895.54 68
3895.69 71
3895.83 74
3895.97 77
3896.12 79
3896.26 82
3896.40 84
3896.55 83
3896.69 81
3896.83 75
3896.97 68
3897.12 58
3897.26 50
3897.40 42
3897.55 38
3897.69 37
3897.83 40
3897.98 45
3898.12 52
3898.26 59
3898.41 65
3898.55 69
3898.69 72
3898.84 73
3898.98 72
3899.12 69
3899.27 67
3899.41 66
3899.55 65
3899.69 66
3899.84 67
3899.98 67
3900.12 66
3900.27 63
3900.41 58
3900.55 50
3900.70 40
3900.84 30
3900.98 20
3901.13 11
3901.27 4
3901.41 0
3901.56 0
3901.70 0
3901.84 0
3901.99 0
3902.13 3
3902.27 4
3902.42 3
3902.56 1
3902.70 0
3902.84 0
3902.99 0
3903.13 0
3903.27 6
3903.42 16
3903.56 27
3903.70 39
3903.85 50
3903.99 60
3904.13 67
3904.28 71
3904.42 74
3904.56 76
3904.71 77
3904.85 79
3904.99 80
3905.14 82
3905.28 86
3905.42 90
3905.57 94
3905.71 98
3905.85 101
3906.00 102
3906.14 101
3906.28 98
3906.43 92
3906.57 86
3906.71 78
3906.86 72
3907.00 66
3907.14 60
3907.29 56
3907.43 52
3907.57 48
3907.72 45
3907.86 41
3908.00 37
3908.15 33
3908.29 29
3908.43 25
3908.58 20
3908.72 15
3908.86 9
3909.01 4
3909.15 0
3909.29 0
3909.44 0
3909.58 0
3909.72 0
3909.87 0
3910.01 0
3910.15 0
3910.30 0
3910.44 0
3910.58 1
3910.73 5
3910.87 12
3911.01 19
3911.16 25
3911.30 31
3911.44 35
3911.59 37
3911.73 38
3911.87 37
3912.02 35
3912.16 32
3912.30 29
3912.45 25
3912.59 21
3912.73 18
3912.88 17
3913.02 17
3913.16 20
3913.31 25
3913.45 30
3913.59 35
3913.74 39
3913.88 42
3914.02 44
3914.17 45
3914.31 45
3914.45 44
3914.60 44
3914.74 43
3914.88 42
3915.03 39
3915.17 34
3915.32 29
3915.46 22
3915.60 15
3915.75 7
3915.89 1
3916.03 0
3916.18 0
3916.32 0
3916.46 0
3916.61 0
3916.75 0
3916.89 0
3917.04 0
3917.18 2
3917.32 8
3917.47 15
3917.61 22
3917.75 29
3917.90 34
3918.04 38
3918.18 39
3918.33 38
3918.47 35
3918.62 30
3918.76 24
3918.90 19
3919.05 15
3919.19 12
3919.33 10
3919.48 10
3919.62 12
3919.76 13
3919.91 15
3920.05 17
3920.19 18
3920.34 18
3920.48 18
3920.62 18
3920.77 20
3920.91 23
3921.06 30
3921.20 37
3921.34 46
3921.49 54
3921.63 60
3921.77 63
3921.92 63
3922.06 61
3922.20 56
3922.35 52
3922.49 49
3922.63 49
3922.78 51
3922.92 57
3923.07 65
3923.21 75
3923.35 86
3923.50 98
3923.64 108
3923.78 116
3923.93 122
3924.07 123
3924.21 122
3924.36 119
3924.50 114
3924.65 109
3924.79 105
3924.93 100
3925.08 96
3925.22 92
3925.36 89
3925.51 85
3925.65 82
3925.79 81
3925.94 82
3926.08 84
3926.23 89
3926.37 94
3926.51 100
3926.66 106
3926.80 111
3926.94 115
3927.09 117
3927.23 118
3927.37 117
3927.52 116
3927.66 115
3927.81 114
3927.95 115
3928.09 117
3928.24 121
3928.38 126
3928.52 131
3928.67 135
3928.81 138
3928.96 139
3929.10 138
3929.24 134
3929.39 130
3929.53 126
3929.67 122
3929.82 119
3929.96 118
3930.10 117
3930.25 116
3930.39 116
3930.54 115
3930.68 114
3930.82 113
3930.97 113
3931.11 115
3931.25 118
3931.40 122
3931.54 126
3931.69 129
3931.83 129
3931.97 126
3932.12 120
3932.26 113
3932.40 105
3932.55 98
3932.69 91
3932.84 85
3932.98 81
3933.12 76
3933.27 73
3933.41 70
3933.55 67
3933.70 66
3933.84 65
3933.99 64
3934.13 63
3934.27 61
3934.42 59
3934.56 57
3934.71 55
3934.85 53
3934.99 52
3935.14 53
3935.28 55
3935.42 59
3935.57 63
3935.71 67
3935.86 71
3936.00 74
3936.14 75
3936.29 76
3936.43 75
3936.57 74
3936.72 72
3936.86 71
3937.01 69
3937.15 68
3937.29 68
3937.44 67
3937.58 66
3937.73 64
3937.87 62
3938.01 60
3938.16 59
3938.30 60
3938.45 63
3938.59 68
3938.73 76
3938.88 84
3939.02 91
3939.16 97
3939.31 99
3939.45 98
3939.60 94
3939.74 88
3939.88 82
3940.03 78
3940.17 78
3940.32 81
3940.46 87
3940.60 94
3940.75 99
3940.89 101
3941.04 99
3941.18 93
3941.32 83
3941.47 72
3941.61 61
3941.75 51
3941.90 45
3942.04 41
3942.19 41
3942.33 42
3942.47 43
3942.62 45
3942.76 44
3942.91 41
3943.05 36
3943.19 28
3943.34 19
3943.48 9
3943.63 0
3943.77 0
3943.91 0
3944.06 0
3944.20 0
3944.35 0
3944.49 0
3944.63 0
3944.78 2
3944.92 8
3945.07 14
3945.21 19
3945.35 22
3945.50 25
3945.64 27
3945.79 28
3945.93 28
3946.07 27
3946.22 26
3946.36 24
3946.51 23
3946.65 23
3946.79 24
3946.94 26
3947.08 30
3947.23 34
3947.37 39
3947.51 44
3947.66 49
3947.80 55
3947.95 60
3948.09 66
3948.23 71
3948.38 74
3948.52 77
3948.67 77
3948.81 76
3948.96 74
3949.10 73
3949.24 72
3949.39 74
3949.53 77
3949.68 83
3949.82 89
3949.96 95
3950.11 100
3950.25 103
3950.40 104
3950.54 103
3950.68 102
3950.83 102
3950.97 103
3951.12 107
3951.26 114
3951.40 122
3951.55 130
3951.69 138
3951.84 142
3951.98 144
3952.13 142
3952.27 137
3952.41 129
3952.56 120
3952.70 111
3952.85 103
3952.99 96
3953.13 90
3953.28 86
3953.42 84
3953.57 82
3953.71 81
3953.85 81
3954.00 82
3954.14 82
3954.29 83
3954.43 83
3954.58 82
3954.72 79
3954.86 76
3955.01 71
3955.15 65
3955.30 58
3955.44 52
3955.58 47
3955.73 44
3955.87 42
3956.02 43
3956.16 46
3956.31 52
3956.45 58
3956.59 65
3956.74 70
3956.88 74
3957.03 76
3957.17 75
3957.32 73
3957.46 71
3957.60 67
3957.75 63
3957.89 58
3958.04 52
3958.18 45
3958.32 36
3958.47 26
3958.61 17
3958.76 8
3958.90 3
3959.05 0
3959.19 0
3959.33 1
3959.48 3
3959.62 5
3959.77 6
3959.91 5
3960.06 5
3960.20 5
3960.34 5
3960.49 6
3960.63 8
3960.78 9
3960.92 8
3961.07 6
3961.21 2
3961.35 0
3961.50 0
3961.64 0
3961.79 0
3961.93 0
3962.08 0
3962.22 6
3962.36 14
3962.51 22
3962.65 32
3962.80 41
3962.94 51
3963.09 61
3963.23 70
3963.37 80
3963.52 88
3963.66 96
3963.81 101
3963.95 104
3964.10 103
3964.24 98
3964.39 88
3964.53 74
3964.67 58
3964.82 43
3964.96 30
3965.11 23
3965.25 21
3965.40 24
3965.54 32
3965.68 41
3965.83 49
3965.97 53
3966.12 54
3966.26 49
3966.41 41
3966.55 31
3966.70 20
3966.84 12
3966.98 6
3967.13 4
3967.27 4
3967.42 7
3967.56 11
3967.71 16
3967.85 21
3967.99 28
3968.14 34
3968.28 40
3968.43 46
3968.57 50
3968.72 54
3968.86 57
3969.01 59
3969.15 62
3969.29 65
3969.44 69
3969.58 74
3969.73 77
3969.87 80
3970.02 81
3970.16 80
3970.31 79
3970.45 77
3970.59 74
3970.74 71
3970.88 69
3971.03 67
3971.17 66
3971.32 66
3971.46 66
3971.61 67
3971.75 68
3971.89 67
3972.04 66
3972.18 63
3972.33 59
3972.47 55
3972.62 51
3972.76 48
3972.91 45
3973.05 42
3973.20 38
3973.34 32
3973.48 25
3973.63 18
3973.77 10
3973.92 3
3974.06 0
3974.21 0
3974.35 0
3974.50 0
3974.64 0
3974.79 0
3974.93 0
3975.07 0
3975.22 0
3975.36 7
3975.51 15
3975.65 23
3975.80 30
3975.94 37
3976.09 42
3976.23 46
3976.38 48
3976.52 49
3976.66 49
3976.81 48
3976.95 47
3977.10 47
3977.24 46
3977.39 45
3977.53 44
3977.68 43
3977.82 42
3977.97 41
3978.11 40
3978.25 40
3978.40 41
3978.54 43
3978.69 47
3978.83 51
3978.98 55
3979.12 59
3979.27 62
3979.41 65
3979.56 67
3979.70 70
3979.85 72
3979.99 73
3980.13 74
3980.28 74
3980.42 72
3980.57 69
3980.71 66
3980.86 61
3981.00 57
3981.15 53
3981.29 49
3981.44 45
3981.58 42
3981.73 40
3981.87 40
3982.02 43
3982.16 49
3982.30 57
3982.45 68
3982.59 79
3982.74 89
3982.88 97
3983.03 101
3983.17 103
3983.32 101
3983.46 97
3983.61 92
3983.75 88
3983.90 83
3984.04 79
3984.19 76
3984.33 73
3984.47 70
3984.62 65
3984.76 58
3984.91 51
3985.05 42
3985.20 33
3985.34 24
3985.49 19
3985.63 16
3985.78 16
3985.92 19
3986.07 26
3986.21 34
3986.36 45
3986.50 56
3986.65 69
3986.79 81
3986.94 93
3987.08 105
3987.22 116
3987.37 125
3987.51 133
3987.66 138
3987.80 142
3987.95 142
3988.09 140
3988.24 136
3988.38 131
3988.53 125
3988.67 119
3988.82 112
3988.96 103
3989.11 93
3989.25 81
3989.40 67
3989.54 54
3989.69 42
3989.83 33
3989.98 27
3990.12 25
3990.27 24
3990.41 24
3990.56 24
3990.70 23
3990.84 21
3990.99 17
3991.13 13
3991.28 8
3991.42 4
3991.57 1
3991.71 0
3991.86 0
3992.00 0
3992.15 0
3992.29 0
3992.44 0
3992.58 1
3992.73 2
3992.87 3
3993.02 3
3993.16 2
3993.31 1
3993.45 1
3993.60 0
3993.74 1
3993.89 2
3994.03 4
3994.18 7
3994.32 12
3994.47 16
3994.61 21
3994.76 27
3994.90 31
3995.05 34
3995.19 34
3995.34 33
3995.48 28
3995.63 22
3995.77 15
3995.92 8
3996.06 3
3996.21 0
3996.35 0
3996.50 0
3996.64 0
3996.79 0
3996.93 0
3997.07 1
3997.22 4
3997.36 7
3997.51 11
3997.65 17
3997.80 25
3997.94 33
3998.09 43
3998.23 54
3998.38 65
3998.52 75
3998.67 85
3998.81 92
3998.96 98
3999.10 103
3999.25 108
3999.39 112
3999.54 117
3999.68 123
3999.83 131
3999.97 141
4000.12 151
4000.26 161
4000.41 170
4000.55 177
4000.70 183
4000.84 188
4000.99 194
4001.13 200
4001.28 208
4001.42 218
4001.57 228
4001.71 239
4001.86 249
4002.00 258
4002.15 266
4002.29 273
4002.44 278
4002.58 284
4002.73 289
4002.87 294
4003.02 298
4003.16 302
4003.31 305
4003.45 309
4003.60 314
4003.75 320
4003.89 328
4004.04 338
4004.18 349
4004.33 360
4004.47 368
4004.62 374
4004.76 377
4004.91 376
4005.05 372
4005.20 364
4005.34 354
4005.49 342
4005.63 329
4005.78 316
4005.92 304
4006.07 293
4006.21 286
4006.36 281
4006.50 280
4006.65 280
4006.79 280
4006.94 279
4007.08 274
4007.23 264
4007.37 251
4007.52 235
4007.66 219
4007.81 205
4007.95 195
4008.10 189
4008.24 186
4008.39 186
4008.53 187
4008.68 187
4008.82 186
4008.97 184
4009.11 181
4009.26 178
4009.40 175
4009.55 172
4009.69 169
4009.84 167
4009.99 165
4010.13 164
4010.28 164
4010.42 164
4010.57 166
4010.71 167
4010.86 168
4011.00 168
4011.15 166
4011.29 162
4011.44 155
4011.58 147
4011.73 136
4011.87 125
4012.02 114
4012.16 105
4012.31 97
4012.45 91
4012.60 88
4012.74 86
4012.89 86
4013.03 85
4013.18 85
4013.32 85
4013.47 86
4013.62 89
4013.76 96
4013.91 105
4014.05 118
4014.20 132
4014.34 144
4014.49 153
4014.63 157
4014.78 156
4014.92 150
4015.07 141
4015.21 131
4015.36 122
4015.50 116
4015.65 115
4015.79 117
4015.94 122
4016.08 128
4016.23 135
4016.38 141
4016.52 144
4016.67 145
4016.81 145
4016.96 144
4017.10 143
4017.25 143
4017.39 144
4017.54 146
4017.68 149
4017.83 152
4017.97 155
4018.12 159
4018.26 162
4018.41 165
4018.56 167
4018.70 166
4018.85 165
4018.99 162
4019.14 157
4019.28 153
4019.43 148
4019.57 143
4019.72 139
4019.86 136
4020.01 133
4020.15 132
4020.30 133
4020.44 136
4020.59 142
4020.74 148
4020.88 155
4021.03 160
4021.17 162
4021.32 160
4021.46 154
4021.61 145
4021.75 134
4021.90 121
4022.04 109
4022.19 98
4022.33 89
4022.48 81
4022.63 74
4022.77 69
4022.92 64
4023.06 60
4023.21 57
4023.35 55
4023.50 53
4023.64 51
4023.79 50
4023.93 50
4024.08 50
4024.23 49
4024.37 49
4024.52 48
4024.66 47
4024.81 46
4024.95 46
4025.10 48
4025.24 52
4025.39 60
4025.53 69
4025.68 79
4025.82 89
4025.97 98
4026.12 105
4026.26 110
4026.41 111
4026.55 110
4026.70 106
4026.84 102
4026.99 98
4027.13 93
4027.28 89
4027.43 86
4027.57 84
4027.72 82
4027.86 79
4028.01 77
4028.15 74
4028.30 71
4028.44 70
4028.59 69
4028.73 70
4028.88 71
4029.03 73
4029.17 74
4029.32 73
4029.46 69
4029.61 63
4029.75 55
4029.90 46
4030.04 36
4030.19 27
4030.34 19
4030.48 13
4030.63 10
4030.77 8
4030.92 8
4031.06 9
4031.21 11
4031.35 13
4031.50 15
4031.65 18
4031.79 20
4031.94 21
4032.08 22
4032.23 23
4032.37 23
4032.52 23
4032.66 23
4032.81 24
4032.96 26
4033.10 28
4033.25 29
4033.39 30
4033.54 29
4033.68 26
4033.83 22
4033.97 19
4034.12 18
4034.27 19
4034.41 24
4034.56 32
4034.70 42
4034.85 52
4034.99 62
4035.14 69
4035.29 73
4035.43 75
4035.58 76
4035.72 76
4035.87 78
4036.01 82
4036.16 88
4036.31 95
4036.45 104
4036.60 111
4036.74 117
4036.89 119
4037.03 118
4037.18 113
4037.32 105
4037.47 94
4037.62 83
4037.76 73
4037.91 65
4038.05 60
4038.20 57
4038.34 57
4038.49 58
4038.64 61
4038.78 64
4038.93 66
4039.07 70
4039.22 73
4039.36 76
4039.51 80
4039.66 82
4039.80 84
4039.95 84
4040.09 84
4040.24 82
4040.38 79
4040.53 77
4040.68 74
4040.82 71
4040.97 69
4041.11 66
4041.26 62
4041.40 59
4041.55 56
4041.70 53
4041.84 51
4041.99 49
4042.13 47
4042.28 46
4042.42 44
4042.57 42
4042.72 40
4042.86 38
4043.01 35
4043.15 31
4043.30 27
4043.45 23
4043.59 18
4043.74 14
4043.88 12
4044.03 12
4044.17 13
4044.32 16
4044.47 20
4044.61 23
4044.76 23
4044.90 20
4045.05 15
4045.19 7
4045.34 0
4045.49 0
4045.63 0
4045.78 0
4045.92 0
4046.07 0
4046.22 0
4046.36 0
4046.51 2
4046.65 10
4046.80 18
4046.94 28
4047.09 39
4047.24 48
4047.38 56
4047.53 60
4047.67 62
4047.82 60
4047.97 57
4048.11 53
4048.26 50
4048.40 47
4048.55 46
4048.69 44
4048.84 41
4048.99 36
4049.13 29
4049.28 20
4049.42 12
4049.57 6
4049.72 3
4049.86 6
4050.01 13
4050.15 22
4050.30 33
4050.45 44
4050.59 53
4050.74 59
4050.88 62
4051.03 64
4051.18 65
4051.32 66
4051.47 68
4051.61 72
4051.76 77
4051.90 84
4052.05 93
4052.20 103
4052.34 114
4052.49 124
4052.63 132
4052.78 138
4052.93 141
4053.07 142
4053.22 140
4053.36 136
4053.51 132
4053.66 127
4053.80 121
4053.95 116
4054.09 109
4054.24 103
4054.39 96
4054.53 89
4054.68 83
4054.82 78
4054.97 74
4055.12 73
4055.26 74
4055.41 75
4055.55 78
4055.70 81
4055.85 84
4055.99 86
4056.14 87
4056.28 87
4056.43 87
4056.58 86
4056.72 84
4056.87 82
4057.01 79
4057.16 75
4057.31 69
4057.45 61
4057.60 53
4057.74 44
4057.89 35
4058.04 28
4058.18 22
4058.33 16
4058.47 12
4058.62 8
4058.77 5
4058.91 2
4059.06 2
4059.20 3
4059.35 7
4059.50 13
4059.64 21
4059.79 29
4059.93 36
4060.08 42
4060.23 46
4060.37 51
4060.52 56
4060.67 64
4060.81 73
4060.96 83
4061.10 95
4061.25 105
4061.40 114
4061.54 120
4061.69 123
4061.83 123
4061.98 121
4062.13 118
4062.27 114
4062.42 109
4062.56 105
4062.71 102
4062.86 99
4063.00 97
4063.15 96
4063.30 94
4063.44 94
4063.59 95
4063.73 97
4063.88 99
4064.03 103
4064.17 106
4064.32 109
4064.46 111
4064.61 111
4064.76 110
4064.90 108
4065.05 105
4065.20 101
4065.34 99
4065.49 97
4065.63 97
4065.78 98
4065.93 101
4066.07 107
4066.22 114
4066.36 122
4066.51 131
4066.66 139
4066.80 146
4066.95 152
4067.10 155
4067.24 156
4067.39 155
4067.53 154
4067.68 152
4067.83 150
4067.97 148
4068.12 145
4068.27 143
4068.41 139
4068.56 134
4068.70 127
4068.85 118
4069.00 107
4069.14 96
4069.29 85
4069.44 74
4069.58 67
4069.73 62
4069.87 61
4070.02 62
4070.17 66
4070.31 70
4070.46 74
4070.61 76
4070.75 76
4070.90 75
4071.04 72
4071.19 70
4071.34 70
4071.48 71
4071.63 74
4071.78 78
4071.92 80
4072.07 81
4072.21 80
4072.36 77
4072.51 73
4072.65 70
4072.80 69
4072.95 70
4073.09 73
4073.24 75
4073.39 77
4073.53 77
4073.68 76
4073.82 74
4073.97 74
4074.12 76
4074.26 81
4074.41 88
4074.56 98
4074.70 106
4074.85 113
4074.99 116
4075.14 115
4075.29 110
4075.43 102
4075.58 93
4075.73 85
4075.87 79
4076.02 76
4076.17 74
4076.31 73
4076.46 71
4076.60 69
4076.75 65
4076.90 60
4077.04 54
4077.19 48
4077.34 42
4077.48 39
4077.63 37
4077.78 37
4077.92 40
4078.07 44
4078.22 51
4078.36 59
4078.51 67
4078.65 74
4078.80 81
4078.95 87
4079.09 91
4079.24 95
4079.39 97
4079.53 98
4079.68 98
4079.83 95
4079.97 89
4080.12 80
4080.27 69
4080.41 58
4080.56 47
4080.70 39
4080.85 35
4081.00 34
4081.14 37
4081.29 42
4081.44 48
4081.58 53
4081.73 56
4081.88 56
4082.02 54
4082.17 49
4082.32 43
4082.46 36
4082.61 30
4082.75 25
4082.90 23
4083.05 24
4083.19 27
4083.34 33
4083.49 40
4083.63 47
4083.78 51
4083.93 52
4084.07 48
4084.22 40
4084.37 29
4084.51 16
4084.66 3
4084.81 0
4084.95 0
4085.10 0
4085.25 0
4085.39 0
4085.54 0
4085.69 0
4085.83 3
4085.98 5
4086.12 7
4086.27 8
4086.42 12
4086.56 17
4086.71 25
4086.86 35
4087.00 47
4087.15 59
4087.30 72
4087.44 85
4087.59 97
4087.74 111
4087.88 125
4088.03 140
4088.18 155
4088.32 169
4088.47 180
4088.62 187
4088.76 189
4088.91 187
4089.06 183
4089.20 178
4089.35 175
4089.50 173
4089.64 175
4089.79 179
4089.94 184
4090.08 189
4090.23 193
4090.38 194
4090.52 193
4090.67 189
4090.82 184
4090.96 178
4091.11 170
4091.26 163
4091.40 155
4091.55 148
4091.70 142
4091.84 139
4091.99 138
4092.14 141
4092.28 147
4092.43 156
4092.58 168
4092.72 180
4092.87 192
4093.02 202
4093.16 208
4093.31 209
4093.46 206
4093.60 198
4093.75 188
4093.90 177
4094.04 167
4094.19 160
4094.34 156
4094.48 155
4094.63 157
4094.78 159
4094.92 161
4095.07 161
4095.22 158
4095.36 152
4095.51 143
4095.66 131
4095.80 118
4095.95 104
4096.10 91
4096.24 80
4096.39 72
4096.54 68
4096.68 67
4096.83 70
4096.98 73
4097.12 76
4097.27 76
4097.42 73
4097.56 67
4097.71 57
4097.86 46
4098.00 36
4098.15 26
4098.30 20
4098.44 17
4098.59 17
4098.74 19
4098.88 23
4099.03 28
4099.18 33
4099.32 39
4099.47 44
4099.62 50
4099.77 57
4099.91 63
4100.06 68
4100.21 72
4100.35 76
4100.50 78
4100.65 79
4100.79 79
4100.94 79
4101.09 76
4101.23 73
4101.38 68
4101.53 61
4101.67 52
4101.82 43
4101.97 33
4102.11 25
4102.26 19
4102.41 15
4102.55 14
4102.70 16
4102.85 22
4103.00 29
4103.14 37
4103.29 46
4103.44 53
4103.58 59
4103.73 62
4103.88 63
4104.02 63
4104.17 62
4104.32 61
4104.46 60
4104.61 60
4104.76 61
4104.90 62
4105.05 63
4105.20 64
4105.35 65
4105.49 66
4105.64 66
4105.79 65
4105.93 63
4106.08 59
4106.23 53
4106.37 47
4106.52 39
4106.67 32
4106.81 25
4106.96 21
4107.11 19
4107.25 20
4107.40 23
4107.55 27
4107.70 31
4107.84 33
4107.99 33
4108.14 29
4108.28 24
4108.43 17
4108.58 11
4108.72 7
4108.87 8
4109.02 12
4109.17 19
4109.31 28
4109.46 36
4109.61 43
4109.75 46
4109.90 47
4110.05 44
4110.19 41
4110.34 37
4110.49 35
4110.63 33
4110.78 33
4110.93 34
4111.08 35
4111.22 35
4111.37 33
4111.52 29
4111.66 23
4111.81 15
4111.96 7
4112.10 0
4112.25 0
4112.40 0
4112.55 0
4112.69 0
4112.84 0
4112.99 0
4113.13 0
4113.28 1
4113.43 9
4113.58 18
4113.72 26
4113.87 34
4114.02 39
4114.16 42
4114.31 42
4114.46 39
4114.60 34
4114.75 27
4114.90 20
4115.05 12
4115.19 6
4115.34 0
4115.49 0
4115.63 0
4115.78 0
4115.93 0
4116.08 0
4116.22 0
4116.37 0
4116.52 0
4116.66 1
4116.81 4
4116.96 9
4117.10 14
4117.25 21
4117.40 27
4117.55 34
4117.69 39
4117.84 43
4117.99 44
4118.13 43
4118.28 40
4118.43 37
4118.58 34
4118.72 31
4118.87 28
4119.02 26
4119.16 25
4119.31 24
4119.46 24
4119.61 25
4119.75 26
4119.90 29
4120.05 32
4120.19 35
4120.34 36
4120.49 35
4120.64 32
4120.78 27
4120.93 21
4121.08 16
4121.22 13
4121.37 13
4121.52 15
4121.67 22
4121.81 31
4121.96 41
4122.11 52
4122.25 61
4122.40 67
4122.55 71
4122.70 71
4122.84 70
4122.99 67
4123.14 65
4123.29 66
4123.43 68
4123.58 73
4123.73 79
4123.87 84
4124.02 88
4124.17 89
4124.32 87
4124.46 85
4124.61 82
4124.76 82
4124.90 83
4125.05 87
4125.20 93
4125.35 99
4125.49 103
4125.64 105
4125.79 103
4125.94 100
4126.08 95
4126.23 92
4126.38 90
4126.52 91
4126.67 94
4126.82 97
4126.97 99
4127.11 99
4127.26 96
4127.41 92
4127.56 87
4127.70 81
4127.85 77
4128.00 75
4128.14 75
4128.29 77
4128.44 80
4128.59 84
4128.73 87
4128.88 89
4129.03 90
4129.18 89
4129.32 87
4129.47 84
4129.62 81
4129.77 78
4129.91 76
4130.06 76
4130.21 76
4130.35 77
4130.50 77
4130.65 78
4130.80 78
4130.94 78
4131.09 78
4131.24 79
4131.39 81
4131.53 84
4131.68 87
4131.83 90
4131.98 93
4132.12 95
4132.27 96
4132.42 96
4132.56 96
4132.71 96
4132.86 95
4133.01 95
4133.15 93
4133.30 89
4133.45 83
4133.60 74
4133.74 61
4133.89 47
4134.04 30
4134.19 14
4134.33 0
4134.48 0
4134.63 0
4134.78 0
4134.92 0
4135.07 0
4135.22 0
4135.37 0
4135.51 2
4135.66 12
4135.81 22
4135.96 30
4136.10 35
4136.25 37
4136.40 37
4136.54 34
4136.69 31
4136.84 29
4136.99 28
4137.13 29
4137.28 31
4137.43 34
4137.58 36
4137.72 37
4137.87 37
4138.02 35
4138.17 31
4138.31 27
4138.46 23
4138.61 20
4138.76 19
4138.90 19
4139.05 22
4139.20 27
4139.35 33
4139.49 40
4139.64 47
4139.79 53
4139.94 57
4140.08 60
4140.23 61
4140.38 60
4140.53 57
4140.67 54
4140.82 49
4140.97 44
4141.12 39
4141.26 35
4141.41 33
4141.56 33
4141.71 36
4141.85 40
4142.00 46
4142.15 53
4142.30 58
4142.45 62
4142.59 64
4142.74 65
4142.89 64
4143.04 63
4143.18 61
4143.33 59
4143.48 56
4143.63 52
4143.77 48
4143.92 43
4144.07 40
4144.22 37
4144.36 37
4144.51 39
4144.66 44
4144.81 49
4144.95 54
4145.10 58
4145.25 61
4145.40 62
4145.54 62
4145.69 62
4145.84 64
4145.99 67
4146.13 72
4146.28 78
4146.43 84
4146.58 88
4146.73 91
4146.87 92
4147.02 92
4147.17 90
4147.32 89
4147.46 89
4147.61 91
4147.76 94
4147.91 99
4148.05 104
4148.20 108
4148.35 111
4148.50 112
4148.64 112
4148.79 111
4148.94 108
4149.09 105
4149.24 102
4149.38 99
4149.53 95
4149.68 92
4149.83 90
4149.97 88
4150.12 88
4150.27 88
4150.42 89
4150.56 89
4150.71 89
4150.86 87
4151.01 83
4151.16 79
4151.30 74
4151.45 71
4151.60 70
4151.75 72
4151.89 78
4152.04 86
4152.19 95
4152.34 104
4152.48 111
4152.63 116
4152.78 120
4152.93 122
4153.08 123
4153.22 124
4153.37 125
4153.52 128
4153.67 132
4153.81 136
4153.96 140
4154.11 143
4154.26 144
4154.41 142
4154.55 138
4154.70 131
4154.85 123
4155.00 114
4155.14 106
4155.29 99
4155.44 95
4155.59 93
4155.74 93
4155.88 95
4156.03 99
4156.18 103
4156.33 107
4156.47 109
4156.62 109
4156.77 104
4156.92 97
4157.07 87
4157.21 77
4157.36 68
4157.51 61
4157.66 57
4157.80 55
4157.95 55
4158.10 55
4158.25 53
4158.40 51
4158.54 47
4158.69 43
4158.84 38
4158.99 34
4159.14 30
4159.28 27
4159.43 25
4159.58 22
4159.73 19
4159.87 15
4160.02 11
4160.17 7
4160.32 2
4160.47 0
4160.61 0
4160.76 0
4160.91 0
4161.06 0
4161.21 0
4161.35 0
4161.50 0
4161.65 2
4161.80 3
4161.94 5
4162.09 8
4162.24 11
4162.39 15
4162.54 19
4162.68 23
4162.83 26
4162.98 28
4163.13 27
4163.28 25
4163.42 22
4163.57 18
4163.72 14
4163.87 11
4164.02 12
4164.16 16
4164.31 25
4164.46 37
4164.61 52
4164.76 67
4164.90 81
4165.05 92
4165.20 99
4165.35 103
4165.50 104
4165.64 104
4165.79 106
4165.94 112
4166.09 123
4166.24 138
4166.38 156
4166.53 176
4166.68 194
4166.83 210
4166.98 222
4167.12 229
4167.27 232
4167.42 231
4167.57 228
4167.72 224
4167.86 219
4168.01 215
4168.16 212
4168.31 212
4168.46 214
4168.60 218
4168.75 224
4168.90 231
4169.05 237
4169.20 240
4169.34 240
4169.49 237
4169.64 231
4169.79 224
4169.94 216
4170.08 208
4170.23 201
4170.38 194
4170.53 188
4170.68 182
4170.82 175
4170.97 169
4171.12 165
4171.27 162
4171.42 162
4171.56 163
4171.71 164
4171.86 165
4172.01 163
4172.16 160
4172.30 154
4172.45 148
4172.60 142
4172.75 137
4172.90 132
4173.04 128
4173.19 124
4173.34 120
4173.49 116
4173.64 111
4173.79 107
4173.93 103
4174.08 100
4174.23 98
4174.38 94
4174.53 90
4174.67 83
4174.82 74
4174.97 63
4175.12 51
4175.27 38
4175.41 26
4175.56 15
4175.71 7
4175.86 2
4176.01 0
4176.16 0
4176.30 2
4176.45 5
4176.60 9
4176.75 13
4176.90 17
4177.04 21
4177.19 26
4177.34 31
4177.49 38
4177.64 46
4177.79 55
4177.93 63
4178.08 71
4178.23 76
4178.38 78
4178.53 76
4178.67 72
4178.82 65
4178.97 58
4179.12 53
4179.27 50
4179.42 52
4179.56 57
4179.71 66
4179.86 77
4180.01 88
4180.16 97
4180.30 104
4180.45 108
4180.60 109
4180.75 107
4180.90 103
4181.05 98
4181.19 92
4181.34 87
4181.49 81
4181.64 75
4181.79 70
4181.94 64
4182.08 59
4182.23 55
4182.38 51
4182.53 49
4182.68 49
4182.82 51
4182.97 56
4183.12 62
4183.27 69
4183.42 75
4183.57 78
4183.71 78
4183.86 73
4184.01 65
4184.16 55
4184.31 44
4184.46 34
4184.60 26
4184.75 23
4184.90 23
4185.05 27
4185.20 32
4185.35 39
4185.49 45
4185.64 50
4185.79 53
4185.94 54
4186.09 54
4186.24 53
4186.38 53
4186.53 54
4186.68 57
4186.83 61
4186.98 66
4187.13 72
4187.27 77
4187.42 81
4187.57 82
4187.72 81
4187.87 77
4188.02 70
4188.16 60
4188.31 50
4188.46 38
4188.61 27
4188.76 16
4188.91 7
4189.05 0
4189.20 0
4189.35 0
4189.50 0
4189.65 0
4189.80 0
4189.94 0
4190.09 0
4190.24 0
4190.39 4
4190.54 11
4190.69 18
4190.84 25
4190.98 31
4191.13 35
4191.28 38
4191.43 41
4191.58 42
4191.73 43
4191.87 44
4192.02 46
4192.17 48
4192.32 51
4192.47 55
4192.62 60
4192.77 65
4192.91 71
4193.06 75
4193.21 78
4193.36 79
4193.51 77
4193.66 71
4193.80 63
4193.95 54
4194.10 44
4194.25 36
4194.40 30
4194.55 28
4194.70 29
4194.84 33
4194.99 39
4195.14 46
4195.29 52
4195.44 57
4195.59 61
4195.73 64
4195.88 67
4196.03 71
4196.18 78
4196.33 87
4196.48 99
4196.63 112
4196.77 125
4196.92 137
4197.07 147
4197.22 154
4197.37 159
4197.52 163
4197.67 167
4197.81 171
4197.96 177
4198.11 181
4198.26 184
4198.41 184
4198.56 179
4198.70 170
4198.85 157
4199.00 142
4199.15 128
4199.30 115
4199.45 106
4199.60 100
4199.74 96
4199.89 93
4200.04 90
4200.19 87
4200.34 83
4200.49 80
4200.64 79
4200.78 80
4200.93 84
4201.08 89
4201.23 95
4201.38 101
4201.53 106
4201.68 108
4201.83 108
4201.97 107
4202.12 105
4202.27 104
4202.42 104
4202.57 105
4202.72 108
4202.87 111
4203.01 114
4203.16 115
4203.31 116
4203.46 116
4203.61 115
4203.76 114
4203.91 114
4204.05 115
4204.20 116
4204.35 118
4204.50 120
4204.65 122
4204.80 125
4204.95 129
4205.10 134
4205.24 140
4205.39 147
4205.54 153
4205.69 159
4205.84 162
4205.99 162
4206.14 159
4206.28 153
4206.43 144
4206.58 133
4206.73 123
4206.88 114
4207.03 109
4207.18 108
4207.33 111
4207.47 117
4207.62 125
4207.77 132
4207.92 138
4208.07 142
4208.22 142
4208.37 141
4208.52 138
4208.66 135
4208.81 131
4208.96 129
4209.11 127
4209.26 127
4209.41 129
4209.56 133
4209.70 139
4209.85 146
4210.00 153
4210.15 160
4210.30 165
4210.45 168
4210.60 169
4210.75 168
4210.90 166
4211.04 164
4211.19 163
4211.34 161
4211.49 158
4211.64 155
4211.79 150
4211.94 144
4212.09 137
4212.23 128
4212.38 119
4212.53 110
4212.68 101
4212.83 93
4212.98 85
4213.13 79
4213.28 75
4213.42 73
4213.57 72
4213.72 72
4213.87 72
4214.02 71
4214.17 68
4214.32 62
4214.47 53
4214.62 42
4214.76 29
4214.91 15
4215.06 3
4215.21 0
4215.36 0
4215.51 0
4215.66 0
4215.81 0
4215.95 0
4216.10 0
4216.25 0
4216.40 6
4216.55 10
4216.70 14
4216.85 16
4217.00 18
4217.15 19
4217.29 20
4217.44 21
4217.59 21
4217.74 22
4217.89 23
4218.04 27
4218.19 34
4218.34 43
4218.49 55
4218.63 69
4218.78 83
4218.93 95
4219.08 102
4219.23 105
4219.38 103
4219.53 98
4219.68 92
4219.83 85
4219.97 80
4220.12 77
4220.27 75
4220.42 75
4220.57 76
4220.72 76
4220.87 75
4221.02 73
4221.17 70
4221.32 65
4221.46 60
4221.61 54
4221.76 49
4221.91 45
4222.06 43
4222.21 44
4222.36 48
4222.51 53
4222.66 59
4222.80 65
4222.95 70
4223.10 74
4223.25 76
4223.40 77
4223.55 77
4223.70 76
4223.85 76
4224.00 77
4224.15 78
4224.29 81
4224.44 85
4224.59 89
4224.74 94
4224.89 99
4225.04 102
4225.19 104
4225.34 102
4225.49 97
4225.64 91
4225.78 83
4225.93 74
4226.08 66
4226.23 59
4226.38 53
4226.53 50
4226.68 48
4226.83 49
4226.98 53
4227.13 58
4227.28 64
4227.42 71
4227.57 76
4227.72 79
4227.87 81
4228.02 82
4228.17 82
4228.32 81
4228.47 81
4228.62 80
4228.77 79
4228.92 75
4229.06 70
4229.21 63
4229.36 55
4229.51 46
4229.66 37
4229.81 29
4229.96 21
4230.11 14
4230.26 9
4230.41 6
4230.56 3
4230.70 2
4230.85 1
4231.00 0
4231.15 0
4231.30 0
4231.45 0
4231.60 0
4231.75 0
4231.90 0
4232.05 0
4232.20 6
4232.34 14
4232.49 22
4232.64 29
4232.79 36
4232.94 41
4233.09 46
4233.24 51
4233.39 56
4233.54 60
4233.69 63
4233.84 63
4233.99 61
4234.13 57
4234.28 50
4234.43 43
4234.58 36
4234.73 29
4234.88 25
4235.03 24
4235.18 25
4235.33 28
4235.48 33
4235.63 38
4235.78 45
4235.92 50
4236.07 54
4236.22 56
4236.37 55
4236.52 52
4236.67 47
4236.82 41
4236.97 36
4237.12 31
4237.27 28
4237.42 27
4237.57 26
4237.72 26
4237.86 26
4238.01 27
4238.16 30
4238.31 33
4238.46 39
4238.61 45
4238.76 53
4238.91 60
4239.06 65
4239.21 69
4239.36 71
4239.51 71
4239.66 70
4239.81 70
4239.95 71
4240.10 74
4240.25 78
4240.40 83
4240.55 88
4240.70 93
4240.85 97
4241.00 101
4241.15 104
4241.30 107
4241.45 110
4241.60 113
4241.75 115
4241.90 117
4242.04 117
4242.19 115
4242.34 112
4242.49 107
4242.64 103
4242.79 100
4242.94 98
4243.09 98
4243.24 100
4243.39 102
4243.54 105
4243.69 108
4243.84 109
4243.99 108
4244.14 105
4244.28 101
4244.43 97
4244.58 92
4244.73 87
4244.88 83
4245.03 80
4245.18 78
4245.33 76
4245.48 73
4245.63 70
4245.78 65
4245.93 58
4246.08 51
4246.23 44
4246.38 38
4246.53 33
4246.67 32
4246.82 33
4246.97 35
4247.12 39
4247.27 43
4247.42 46
4247.57 47
4247.72 46
4247.87 42
4248.02 37
4248.17 31
4248.32 25
4248.47 19
4248.62 15
4248.77 14
4248.92 16
4249.07 21
4249.21 27
4249.36 33
4249.51 38
4249.66 41
4249.81 41
4249.96 38
4250.11 33
4250.26 27
4250.41 21
4250.56 16
4250.71 14
4250.86 14
4251.01 17
4251.16 21
4251.31 27
4251.46 33
4251.61 37
4251.76 38
4251.91 37
4252.05 33
4252.20 28
4252.35 23
4252.50 19
4252.65 16
4252.80 17
4252.95 21
4253.10 27
4253.25 35
4253.40 44
4253.55 52
4253.70 60
4253.85 66
4254.00 71
4254.15 75
4254.30 79
4254.45 82
4254.60 84
4254.75 86
4254.90 85
4255.05 83
4255.19 77
4255.34 70
4255.49 61
4255.64 51
4255.79 42
4255.94 34
4256.09 29
4256.24 28
4256.39 30
4256.54 36
4256.69 45
4256.84 56
4256.99 67
4257.14 77
4257.29 86
4257.44 93
4257.59 98
4257.74 102
4257.89 105
4258.04 110
4258.19 115
4258.34 121
4258.49 128
4258.64 135
4258.78 140
4258.93 144
4259.08 145
4259.23 145
4259.38 143
4259.53 141
4259.68 139
4259.83 139
4259.98 141
4260.13 145
4260.28 151
4260.43 158
4260.58 163
4260.73 167
4260.88 168
4261.03 166
4261.18 162
4261.33 158
4261.48 153
4261.63 150
4261.78 148
4261.93 148
4262.08 149
4262.23 150
4262.38 150
4262.53 150
4262.68 149
4262.83 147
4262.97 145
4263.12 142
4263.27 140
4263.42 137
4263.57 135
4263.72 134
4263.87 134
4264.02 136
4264.17 140
4264.32 145
4264.47 151
4264.62 158
4264.77 165
4264.92 171
4265.07 174
4265.22 174
4265.37 173
4265.52 169
4265.67 163
4265.82 158
4265.97 152
4266.12 147
4266.27 143
4266.42 140
4266.57 136
4266.72 132
4266.87 127
4267.02 121
4267.17 114
4267.32 107
4267.47 100
4267.62 95
4267.77 90
4267.92 87
4268.07 87
4268.22 87
4268.37 90
4268.51 94
4268.66 98
4268.81 101
4268.96 102
4269.11 101
4269.26 96
4269.41 88
4269.56 79
4269.71 69
4269.86 59
4270.01 52
4270.16 47
4270.31 46
4270.46 46
4270.61 48
4270.76 51
4270.91 52
4271.06 51
4271.21 48
4271.36 42
4271.51 35
4271.66 28
4271.81 22
4271.96 16
4272.11 13
4272.26 10
4272.41 9
4272.56 8
4272.71 7
4272.86 5
4273.01 1
4273.16 0
4273.31 0
4273.46 0
4273.61 0
4273.76 0
4273.91 0
4274.06 0
4274.21 4
4274.36 14
4274.51 24
4274.66 32
4274.81 38
4274.96 41
4275.11 39
4275.26 34
4275.41 27
4275.56 19
4275.71 11
4275.86 3
4276.01 0
4276.16 0
4276.31 0
4276.46 0
4276.61 0
4276.76 0
4276.91 4
4277.06 9
4277.21 13
4277.36 15
4277.51 15
4277.66 11
4277.81 6
4277.96 0
4278.11 0
4278.26 0
4278.41 0
4278.56 0
4278.71 2
4278.86 13
4279.01 25
4279.16 37
4279.31 48
4279.46 56
4279.61 61
4279.76 64
4279.91 64
4280.06 63
4280.21 61
4280.36 59
4280.51 57
4280.66 54
4280.81 51
4280.96 47
4281.11 43
4281.26 38
4281.41 32
4281.56 27
4281.71 22
4281.86 17
4282.01 11
4282.16 6
4282.31 1
4282.46 0
4282.61 0
4282.76 0
4282.91 0
4283.06 1
4283.21 5
4283.36 9
4283.51 11
4283.66 10
4283.81 7
4283.96 2
4284.11 0
4284.26 0
4284.41 0
4284.56 0
4284.71 0
4284.86 3
4285.01 11
4285.16 18
4285.31 26
4285.46 32
4285.61 37
4285.76 41
4285.91 45
4286.06 47
4286.21 49
4286.36 50
4286.51 51
4286.66 53
4286.81 54
4286.96 54
4287.11 53
4287.26 51
4287.41 47
4287.56 42
4287.71 36
4287.86 31
4288.01 27
4288.16 25
4288.31 23
4288.46 22
4288.61 22
4288.76 20
4288.91 19
4289.06 16
4289.21 14
4289.36 11
4289.51 9
4289.66 8
4289.81 7
4289.96 9
4290.11 12
4290.26 17
4290.41 25
4290.56 34
4290.71 44
4290.86 55
4291.01 63
4291.16 70
4291.31 75
4291.46 78
4291.61 79
4291.76 79
4291.91 79
4292.06 78
4292.21 78
4292.36 77
4292.51 76
4292.66 74
4292.81 71
4292.96 66
4293.11 61
4293.26 56
4293.41 52
4293.56 50
4293.72 50
4293.87 52
4294.02 56
4294.17 62
4294.32 69
4294.47 77
4294.62 85
4294.77 94
4294.92 103
4295.07 111
4295.22 119
4295.37 126
4295.52 130
4295.67 130
4295.82 127
4295.97 120
4296.12 110
4296.27 98
4296.42 85
4296.57 73
4296.72 63
4296.87 56
4297.02 52
4297.17 51
4297.32 53
4297.47 57
4297.62 63
4297.77 69
4297.92 76
4298.07 82
4298.22 87
4298.37 90
4298.52 91
4298.67 90
4298.82 87
4298.97 82
4299.12 77
4299.28 73
4299.43 71
4299.58 70
4299.73 71
4299.88 73
4300.03 75
4300.18 77
4300.33 77
4300.48 75
4300.63 72
4300.78 68
4300.93 64
4301.08 60
4301.23 57
4301.38 56
4301.53 57
4301.68 60
4301.83 66
4301.98 73
4302.13 81
4302.28 87
4302.43 92
4302.58 94
4302.73 93
4302.88 90
4303.03 85
4303.18 79
4303.33 72
4303.49 67
4303.64 64
4303.79 63
4303.94 64
4304.09 66
4304.24 69
4304.39 71
4304.54 71
4304.69 71
4304.84 68
4304.99 66
4305.14 65
4305.29 65
4305.44 68
4305.59 73
4305.74 78
4305.89 84
4306.04 87
4306.19 87
4306.34 84
4306.49 78
4306.64 71
4306.79 62
4306.94 55
4307.10 48
4307.25 44
4307.40 43
4307.55 44
4307.70 48
4307.85 55
4308.00 63
4308.15 71
4308.30 80
4308.45 88
4308.60 95
4308.75 102
4308.90 107
4309.05 112
4309.20 114
4309.35 114
4309.50 111
4309.65 106
4309.80 99
4309.95 92
4310.11 84
4310.26 78
4310.41 73
4310.56 71
4310.71 70
4310.86 71
4311.01 72
4311.16 74
4311.31 77
4311.46 79
4311.61 82
4311.76 85
4311.91 88
4312.06 91
4312.21 95
4312.36 99
4312.51 103
4312.66 106
4312.81 108
4312.97 109
4313.12 109
4313.27 108
4313.42 106
4313.57 103
4313.72 98
4313.87 93
4314.02 86
4314.17 78
4314.32 70
4314.47 63
4314.62 56
4314.77 52
4314.92 50
4315.07 50
4315.22 52
4315.37 54
4315.53 56
4315.68 56
4315.83 55
4315.98 52
4316.13 48
4316.28 43
4316.43 40
4316.58 37
4316.73 36
4316.88 35
4317.03 33
4317.18 31
4317.33 27
4317.48 22
4317.63 16
4317.78 9
4317.94 3
4318.09 0
4318.24 0
4318.39 0
4318.54 0
4318.69 0
4318.84 0
4318.99 0
4319.14 0
4319.29 0
4319.44 6
4319.59 14
4319.74 22
4319.89 30
4320.04 39
4320.20 48
4320.35 58
4320.50 68
4320.65 78
4320.80 86
4320.95 92
4321.10 96
4321.25 97
4321.40 96
4321.55 95
4321.70 93
4321.85 92
4322.00 91
4322.15 92
4322.30 92
4322.46 91
4322.61 89
4322.76 86
4322.91 82
4323.06 77
4323.21 71
4323.36 64
4323.51 56
4323.66 49
4323.81 41
4323.96 34
4324.11 27
4324.26 23
4324.42 19
4324.57 18
4324.72 17
4324.87 17
4325.02 18
4325.17 20
4325.32 24
4325.47 29
4325.62 35
4325.77 42
4325.92 49
4326.07 56
4326.22 61
4326.38 65
4326.53 68
4326.68 71
4326.83 76
4326.98 82
4327.13 90
4327.28 99
4327.43 110
4327.58 121
4327.73 130
4327.88 138
4328.03 144
4328.19 148
4328.34 149
4328.49 150
4328.64 150
4328.79 149
4328.94 149
4329.09 149
4329.24 147
4329.39 145
4329.54 142
4329.69 138
4329.84 133
4330.00 129
4330.15 127
4330.30 126
4330.45 127
4330.60 129
4330.75 131
4330.90 133
4331.05 133
4331.20 132
4331.35 128
4331.50 122
4331.65 114
4331.81 104
4331.96 94
4332.11 83
4332.26 74
4332.41 66
4332.56 61
4332.71 59
4332.86 59
4333.01 59
4333.16 60
4333.31 58
4333.47 53
4333.62 46
4333.77 36
4333.92 26
4334.07 17
4334.22 11
4334.37 9
4334.52 11
4334.67 17
4334.82 26
4334.97 36
4335.13 46
4335.28 56
4335.43 65
4335.58 71
4335.73 75
4335.88 77
4336.03 78
4336.18 77
4336.33 77
4336.48 76
4336.64 77
4336.79 79
4336.94 83
4337.09 89
4337.24 95
4337.39 102
4337.54 109
4337.69 114
4337.84 116
4337.99 114
4338.15 109
4338.30 101
4338.45 90
4338.60 80
4338.75 71
4338.90 64
4339.05 63
4339.20 65
4339.35 71
4339.50 80
4339.66 90
4339.81 99
4339.96 106
4340.11 111
4340.26 111
4340.41 109
4340.56 104
4340.71 97
4340.86 91
4341.01 87
4341.17 84
4341.32 82
4341.47 82
4341.62 81
4341.77 79
4341.92 76
4342.07 70
4342.22 64
4342.37 58
4342.53 52
4342.68 46
4342.83 42
4342.98 38
4343.13 34
4343.28 31
4343.43 26
4343.58 22
4343.73 18
4343.89 13
4344.04 9
4344.19 4
4344.34 0
4344.49 0
4344.64 0
4344.79 0
4344.94 0
4345.09 0
4345.24 0
4345.40 0
4345.55 2
4345.70 6
4345.85 9
4346.00 11
4346.15 12
4346.30 12
4346.45 12
4346.61 11
4346.76 12
4346.91 12
4347.06 14
4347.21 15
4347.36 17
4347.51 18
4347.66 20
4347.81 22
4347.97 24
4348.12 28
4348.27 33
4348.42 40
4348.57 47
4348.72 54
4348.87 60
4349.02 63
4349.18 63
4349.33 60
4349.48 57
4349.63 53
4349.78 50
4349.93 49
4350.08 50
4350.23 52
4350.38 54
4350.54 56
4350.69 57
4350.84 58
4350.99 58
4351.14 57
4351.29 57
4351.44 56
4351.59 55
4351.75 53
4351.90 51
4352.05 48
4352.20 45
4352.35 42
4352.50 40
4352.65 38
4352.80 37
4352.96 37
4353.11 38
4353.26 40
4353.41 42
4353.56 46
4353.71 51
4353.86 56
4354.01 62
4354.17 67
4354.32 70
4354.47 72
4354.62 71
4354.77 69
4354.92 66
4355.07 63
4355.22 61
4355.38 59
4355.53 57
4355.68 54
4355.83 50
4355.98 45
4356.13 39
4356.28 32
4356.44 26
4356.59 21
4356.74 18
4356.89 17
4357.04 17
4357.19 19
4357.34 22
4357.49 27
4357.65 31
4357.80 37
4357.95 42
4358.10 46
4358.25 49
4358.40 51
4358.55 51
4358.71 49
4358.86 47
4359.01 45
4359.16 44
4359.31 45
4359.46 47
4359.61 52
4359.76 57
4359.92 63
4360.07 67
4360.22 70
4360.37 70
4360.52 68
4360.67 65
4360.82 63
4360.98 62
4361.13 63
4361.28 68
4361.43 74
4361.58 81
4361.73 88
4361.88 93
4362.04 96
4362.19 97
4362.34 95
4362.49 91
4362.64 87
4362.79 82
4362.94 77
4363.10 72
4363.25 67
4363.40 63
4363.55 60
4363.70 58
4363.85 58
4364.00 60
4364.16 63
4364.31 68
4364.46 73
4364.61 78
4364.76 82
4364.91 85
4365.06 87
4365.22 87
4365.37 87
4365.52 86
4365.67 85
4365.82 84
4365.97 82
4366.12 80
4366.28 78
4366.43 75
4366.58 73
4366.73 72
4366.88 73
4367.03 76
4367.19 81
4367.34 86
4367.49 90
4367.64 93
4367.79 92
4367.94 89
4368.09 83
4368.25 76
4368.40 69
4368.55 62
4368.70 57
4368.85 52
4369.00 46
4369.15 40
4369.31 32
4369.46 24
4369.61 14
4369.76 5
4369.91 0
4370.06 0
4370.22 0
4370.37 0
4370.52 0
4370.67 0
4370.82 0
4370.97 1
4371.13 8
4371.28 13
4371.43 17
4371.58 17
4371.73 14
4371.88 10
4372.03 5
4372.19 2
4372.34 1
4372.49 4
4372.64 11
4372.79 20
4372.94 31
4373.10 43
4373.25 56
4373.40 68
4373.55 80
4373.70 91
4373.85 102
4374.01 112
4374.16 121
4374.31 128
4374.46 134
4374.61 137
4374.76 140
4374.92 142
4375.07 143
4375.22 144
4375.37 146
4375.52 147
4375.67 148
4375.83 148
4375.98 147
4376.13 144
4376.28 141
4376.43 137
4376.58 133
4376.74 130
4376.89 130
4377.04 132
4377.19 137
4377.34 146
4377.49 158
4377.65 173
4377.80 187
4377.95 201
4378.10 210
4378.25 216
4378.40 216
4378.56 213
4378.71 206
4378.86 199
4379.01 191
4379.16 186
4379.31 181
4379.47 178
4379.62 175
4379.77 172
4379.92 167
4380.07 162
4380.22 155
4380.38 147
4380.53 141
4380.68 136
4380.83 132
4380.98 131
4381.13 133
4381.29 135
4381.44 138
4381.59 142
4381.74 146
4381.89 149
4382.05 153
4382.20 156
4382.35 160
4382.50 165
4382.65 171
4382.80 176
4382.96 180
4383.11 182
4383.26 183
4383.41 182
4383.56 180
4383.71 177
4383.87 174
4384.02 172
4384.17 171
4384.32 172
4384.47 175
4384.63 179
4384.78 183
4384.93 188
4385.08 192
4385.23 195
4385.38 197
4385.54 196
4385.69 193
4385.84 188
4385.99 182
4386.14 175
4386.30 167
4386.45 160
4386.60 154
4386.75 149
4386.90 146
4387.05 146
4387.21 147
4387.36 150
4387.51 153
4387.66 155
4387.81 156
4387.97 155
4388.12 151
4388.27 145
4388.42 139
4388.57 133
4388.72 127
4388.88 122
4389.03 117
4389.18 112
4389.33 108
4389.48 103
4389.64 97
4389.79 92
4389.94 87
4390.09 84
4390.24 81
4390.40 79
4390.55 79
4390.70 80
4390.85 82
4391.00 84
4391.16 88
4391.31 92
4391.46 97
4391.61 102
4391.76 106
4391.91 109
4392.07 111
4392.22 113
4392.37 114
4392.52 116
4392.67 119
4392.83 124
4392.98 129
4393.13 135
4393.28 140
4393.43 145
4393.59 148
4393.74 152
4393.89 156
4394.04 162
4394.19 170
4394.35 181
4394.50 194
4394.65 206
4394.80 218
4394.95 226
4395.11 232
4395.26 236
4395.41 237
4395.56 239
4395.71 242
4395.87 246
4396.02 251
4396.17 256
4396.32 260
4396.47 262
4396.63 261
4396.78 258
4396.93 254
4397.08 251
4397.23 250
4397.39 251
4397.54 255
4397.69 260
4397.84 266
4397.99 272
4398.15 275
4398.30 276
4398.45 276
4398.60 273
4398.75 271
4398.91 269
4399.06 271
4399.21 275
4399.36 283
4399.51 294
4399.67 307
4399.82 319
4399.97 328
4400.12 333
4400.28 334
4400.43 330
4400.58 324
4400.73 317
4400.88 311
4401.04 307
4401.19 305
4401.34 303
4401.49 301
4401.64 297
4401.80 290
4401.95 280
4402.10 268
4402.25 257
4402.40 248
4402.56 243
4402.71 241
4402.86 243
4403.01 248
4403.16 253
4403.32 256
4403.47 258
4403.62 256
4403.77 251
4403.93 244
4404.08 236
4404.23 229
4404.38 224
4404.53 220
4404.69 217
4404.84 217
4404.99 217
4405.14 218
4405.29 220
4405.45 222
4405.60 226
4405.75 230
4405.90 234
4406.06 238
4406.21 242
4406.36 244
4406.51 244
4406.66 241
4406.82 235
4406.97 226
4407.12 215
4407.27 202
4407.43 189
4407.58 178
4407.73 169
4407.88 163
4408.03 161
4408.19 161
4408.34 163
4408.49 165
4408.64 167
4408.80 167
4408.95 165
4409.10 163
4409.25 160
4409.40 157
4409.56 155
4409.71 154
4409.86 153
4410.01 154
4410.17 155
4410.32 158
4410.47 161
4410.62 166
4410.77 171
4410.93 177
4411.08 182
4411.23 186
4411.38 188
4411.54 189
4411.69 189
4411.84 187
4411.99 184
4412.14 181
4412.30 178
4412.45 175
4412.60 173
4412.75 171
4412.91 170
4413.06 170
4413.21 170
4413.36 171
4413.52 172
4413.67 173
4413.82 174
4413.97 176
4414.12 179
4414.28 183
4414.43 189
4414.58 196
4414.73 206
4414.89 218
4415.04 233
4415.19 250
4415.34 269
4415.50 288
4415.65 308
4415.80 326
4415.95 341
4416.11 354
4416.26 363
4416.41 369
4416.56 374
4416.71 379
4416.87 386
4417.02 397
4417.17 413
4417.32 434
4417.48 461
4417.63 493
4417.78 530
4417.93 571
4418.09 614
4418.24 659
4418.39 706
4418.54 754
4418.70 802
4418.85 850
4419.00 899
4419.15 949
4419.30 1000
4419.46 1052
4419.61 1103
4419.76 1156
4419.91 1208
4420.07 1260
4420.22 1314
4420.37 1370
4420.52 1428
4420.68 1489
4420.83 1551
4420.98 1613
4421.13 1674
4421.29 1730
4421.44 1780
4421.59 1823
4421.74 1858
4421.90 1884
4422.05 1901
4422.20 1909
4422.35 1909
4422.51 1902
4422.66 1888
4422.81 1870
4422.96 1849
4423.12 1827
4423.27 1806
4423.42 1786
4423.57 1766
4423.73 1745
4423.88 1722
4424.03 1696
4424.18 1666
4424.34 1631
4424.49 1592
4424.64 1549
4424.79 1505
4424.95 1460
4425.10 1414
4425.25 1368
4425.40 1323
4425.56 1278
4425.71 1234
4425.86 1191
4426.01 1149
4426.17 1110
4426.32 1075
4426.47 1043
4426.62 1016
4426.78 991
4426.93 970
4427.08 950
4427.23 930
4427.39 908
4427.54 885
4427.69 860
4427.84 832
4428.00 803
4428.15 773
4428.30 742
4428.45 712
4428.61 681
4428.76 650
4428.91 619
4429.06 588
4429.22 558
4429.37 528
4429.52 502
4429.67 478
4429.83 460
4429.98 445
4430.13 433
4430.28 423
4430.44 412
4430.59 400
4430.74 385
4430.90 367
4431.05 349
4431.20 332
4431.35 317
4431.51 305
4431.66 298
4431.81 294
4431.96 293
4432.12 293
4432.27 294
4432.42 293
4432.57 291
4432.73 286
4432.88 279
4433.03 269
4433.18 257
4433.34 243
4433.49 228
4433.64 214
4433.80 201
4433.95 190
4434.10 181
4434.25 175
4434.41 170
4434.56 168
4434.71 167
4434.86 168
4435.02 169
4435.17 171
4435.32 172
4435.47 173
4435.63 174
4435.78 175
4435.93 174
4436.09 173
4436.24 171
4436.39 167
4436.54 161
4436.70 152
4436.85 142
4437.00 131
4437.15 120
4437.31 111
4437.46 105
4437.61 103
4437.76 104
4437.92 108
4438.07 115
4438.22 125
4438.38 135
4438.53 145
4438.68 154
4438.83 160
4438.99 165
4439.14 167
4439.29 167
4439.45 166
4439.60 163
4439.75 160
4439.90 157
4440.06 153
4440.21 148
4440.36 143
4440.51 139
4440.67 135
4440.82 132
4440.97 131
4441.13 133
4441.28 135
4441.43 139
4441.58 143
4441.74 146
4441.89 148
4442.04 148
4442.19 147
4442.35 144
4442.50 140
4442.65 136
4442.81 132
4442.96 129
4443.11 126
4443.26 125
4443.42 125
4443.57 125
4443.72 124
4443.88 125
4444.03 125
4444.18 125
4444.33 125
4444.49 125
4444.64 124
4444.79 121
4444.95 116
4445.10 109
4445.25 101
4445.40 91
4445.56 81
4445.71 72
4445.86 64
4446.02 57
4446.17 54
4446.32 52
4446.47 53
4446.63 57
4446.78 64
4446.93 73
4447.09 84
4447.24 97
4447.39 112
4447.54 127
4447.70 141
4447.85 156
4448.00 169
4448.16 180
4448.31 190
4448.46 198
4448.61 202
4448.77 205
4448.92 205
4449.07 204
4449.23 202
4449.38 199
4449.53 197
4449.69 195
4449.84 193
4449.99 191
4450.14 188
4450.30 185
4450.45 180
4450.60 174
4450.76 166
4450.91 159
4451.06 152
4451.21 145
4451.37 140
4451.52 135
4451.67 131
4451.83 128
4451.98 125
4452.13 122
4452.29 119
4452.44 117
4452.59 116
4452.74 115
4452.90 115
4453.05 115
4453.20 114
4453.36 113
4453.51 110
4453.66 105
4453.82 99
4453.97 92
4454.12 84
4454.27 77
4454.43 70
4454.58 65
4454.73 61
4454.89 59
4455.04 58
4455.19 58
4455.35 59
4455.50 59
4455.65 58
4455.80 55
4455.96 50
4456.11 44
4456.26 38
4456.42 31
4456.57 27
4456.72 25
4456.88 26
4457.03 29
4457.18 34
4457.33 40
4457.49 45
4457.64 50
4457.79 54
4457.95 57
4458.10 59
4458.25 60
4458.41 60
4458.56 61
4458.71 61
4458.87 62
4459.02 65
4459.17 67
4459.32 71
4459.48 74
4459.63 75
4459.78 75
4459.94 73
4460.09 68
4460.24 63
4460.40 56
4460.55 50
4460.70 45
4460.86 41
4461.01 38
4461.16 36
4461.32 34
4461.47 32
4461.62 29
4461.77 27
4461.93 25
4462.08 25
4462.23 28
4462.39 33
4462.54 40
4462.69 49
4462.85 57
4463.00 64
4463.15 68
4463.31 69
4463.46 67
4463.61 63
4463.77 57
4463.92 51
4464.07 44
4464.23 38
4464.38 34
4464.53 31
4464.68 30
4464.84 29
4464.99 30
4465.14 30
4465.30 31
4465.45 32
4465.60 32
4465.76 33
4465.91 35
4466.06 39
4466.22 44
4466.37 50
4466.52 57
4466.68 63
4466.83 68
4466.98 70
4467.14 70
4467.29 68
4467.44 64
4467.60 59
4467.75 55
4467.90 52
4468.06 51
4468.21 52
4468.36 54
4468.52 55
4468.67 56
4468.82 56
4468.97 54
4469.13 53
4469.28 52
4469.43 53
4469.59 56
4469.74 61
4469.89 66
4470.05 71
4470.20 74
4470.35 74
4470.51 71
4470.66 65
4470.81 55
4470.97 44
4471.12 32
4471.27 19
4471.43 8
4471.58 0
4471.73 0
4471.89 0
4472.04 0
4472.19 0
4472.35 0
4472.50 0
4472.65 0
4472.81 0
4472.96 3
4473.11 8
4473.27 14
4473.42 19
4473.57 23
4473.73 27
4473.88 29
4474.03 31
4474.19 32
4474.34 32
4474.49 32
4474.65 31
4474.80 30
4474.95 30
4475.11 31
4475.26 33
4475.41 36
4475.57 39
4475.72 43
4475.87 47
4476.03 51
4476.18 55
4476.33 59
4476.49 64
4476.64 70
4476.79 76
4476.95 83
4477.10 89
4477.25 92
4477.41 93
4477.56 89
4477.71 81
4477.87 69
4478.02 55
4478.17 41
4478.33 28
4478.48 19
4478.64 12
4478.79 8
4478.94 6
4479.10 6
4479.25 5
4479.40 5
4479.56 4
4479.71 3
4479.86 3
4480.02 2
4480.17 1
4480.32 0
4480.48 0
4480.63 0
4480.78 0
4480.94 0
4481.09 0
4481.24 0
4481.40 0
4481.55 2
4481.70 5
4481.86 8
4482.01 11
4482.16 16
4482.32 23
4482.47 30
4482.63 37
4482.78 43
4482.93 48
4483.09 49
4483.24 48
4483.39 45
4483.55 40
4483.70 34
4483.85 27
4484.01 21
4484.16 15
4484.31 10
4484.47 5
4484.62 2
4484.77 1
4484.93 3
4485.08 6
4485.23 11
4485.39 14
4485.54 17
4485.70 16
4485.85 13
4486.00 7
4486.16 1
4486.31 0
4486.46 0
4486.62 0
4486.77 0
4486.92 2
4487.08 9
4487.23 16
4487.38 21
4487.54 23
4487.69 23
4487.85 21
4488.00 16
4488.15 11
4488.31 4
4488.46 0
4488.61 0
4488.77 0
4488.92 0
4489.07 0
4489.23 0
4489.38 0
4489.53 0
4489.69 5
4489.84 16
4490.00 26
4490.15 35
4490.30 42
4490.46 47
4490.61 49
4490.76 50
4490.92 49
4491.07 47
4491.22 44
4491.38 41
4491.53 37
4491.69 34
4491.84 32
4491.99 32
4492.15 33
4492.30 36
4492.45 39
4492.61 43
4492.76 46
4492.91 48
4493.07 47
4493.22 45
4493.38 41
4493.53 37
4493.68 34
4493.84 34
4493.99 37
4494.14 44
4494.30 54
4494.45 66
4494.61 79
4494.76 89
4494.91 95
4495.07 97
4495.22 93
4495.37 85
4495.53 74
4495.68 60
4495.83 46
4495.99 33
4496.14 21
4496.30 11
4496.45 4
4496.60 0
4496.76 0
4496.91 0
4497.06 0
4497.22 2
4497.37 5
4497.53 8
4497.68 10
4497.83 11
4497.99 12
4498.14 13
4498.29 13
4498.45 12
4498.60 12
4498.76 10
4498.91 8
4499.06 5
4499.22 1
4499.37 0
4499.52 0
4499.68 0
4499.83 0
4499.99 0
4500.14 0
4500.29 0
4500.45 2
4500.60 9
4500.76 19
4500.91 30
4501.06 40
4501.22 50
4501.37 58
4501.52 63
4501.68 65
4501.83 63
4501.99 58
4502.14 50
4502.29 41
4502.45 32
4502.60 23
4502.75 17
4502.91 13
4503.06 12
4503.22 13
4503.37 16
4503.52 19
4503.68 21
4503.83 22
4503.99 22
4504.14 21
4504.29 20
4504.45 19
4504.60 19
4504.75 19
4504.91 21
4505.06 23
4505.22 25
4505.37 26
4505.52 26
4505.68 25
4505.83 22
4505.99 17
4506.14 12
4506.29 7
4506.45 1
4506.60 0
4506.76 0
4506.91 0
4507.06 0
4507.22 0
4507.37 0
4507.53 5
4507.68 11
4507.83 17
4507.99 22
4508.14 25
4508.29 28
4508.45 29
4508.60 28
4508.76 26
4508.91 22
4509.06 19
4509.22 15
4509.37 13
4509.53 11
4509.68 12
4509.83 15
4509.99 20
4510.14 26
4510.30 33
4510.45 39
4510.60 46
4510.76 52
4510.91 57
4511.07 62
4511.22 65
4511.37 67
4511.53 68
4511.68 68
4511.84 67
4511.99 66
4512.14 65
4512.30 65
4512.45 66
4512.61 69
4512.76 74
4512.91 79
4513.07 85
4513.22 90
4513.38 94
4513.53 96
4513.68 97
4513.84 95
4513.99 91
4514.15 85
4514.30 78
4514.45 70
4514.61 61
4514.76 54
4514.92 47
4515.07 43
4515.22 40
4515.38 40
4515.53 41
4515.69 44
4515.84 47
4515.99 50
4516.15 53
4516.30 55
4516.46 56
4516.61 55
4516.76 53
4516.92 50
4517.07 47
4517.23 45
4517.38 44
4517.54 45
4517.69 49
4517.84 54
4518.00 60
4518.15 66
4518.31 71
4518.46 75
4518.61 77
4518.77 79
4518.92 81
4519.08 83
4519.23 87
4519.38 93
4519.54 99
4519.69 107
4519.85 114
4520.00 120
4520.16 125
4520.31 127
4520.46 127
4520.62 124
4520.77 118
4520.93 109
4521.08 99
4521.23 88
4521.39 76
4521.54 65
4521.70 54
4521.85 44
4522.00 37
4522.16 32
4522.31 30
4522.47 30
4522.62 32
4522.78 34
4522.93 35
4523.08 35
4523.24 34
4523.39 32
4523.55 29
4523.70 25
4523.85 22
4524.01 18
4524.16 14
4524.32 11
4524.47 7
4524.63 4
4524.78 2
4524.93 0
4525.09 0
4525.24 0
4525.40 0
4525.55 0
4525.71 0
4525.86 0
4526.01 0
4526.17 0
4526.32 0
4526.48 0
4526.63 0
4526.79 3
4526.94 7
4527.09 13
4527.25 21
4527.40 29
4527.56 38
4527.71 46
4527.86 53
4528.02 57
4528.17 58
4528.33 57
4528.48 54
4528.64 51
4528.79 46
4528.94 42
4529.10 37
4529.25 33
4529.41 29
4529.56 25
4529.72 22
4529.87 18
4530.02 15
4530.18 13
4530.33 13
4530.49 13
4530.64 16
4530.80 19
4530.95 23
4531.11 27
4531.26 32
4531.41 35
4531.57 38
4531.72 41
4531.88 43
4532.03 46
4532.19 49
4532.34 52
4532.49 56
4532.65 61
4532.80 65
4532.96 70
4533.11 73
4533.27 74
4533.42 73
4533.57 70
4533.73 63
4533.88 54
4534.04 43
4534.19 30
4534.35 19
4534.50 9
4534.66 1
4534.81 0
4534.96 0
4535.12 1
4535.27 7
4535.43 14
4535.58 21
4535.74 27
4535.89 32
4536.04 35
4536.20 35
4536.35 33
4536.51 29
4536.66 25
4536.82 20
4536.97 17
4537.13 16
4537.28 18
4537.43 22
4537.59 27
4537.74 32
4537.90 34
4538.05 34
4538.21 31
4538.36 27
4538.52 22
4538.67 17
4538.82 14
4538.98 14
4539.13 14
4539.29 16
4539.44 16
4539.60 15
4539.75 12
4539.91 8
4540.06 3
4540.21 0
4540.37 0
4540.52 0
4540.68 0
4540.83 0
4540.99 0
4541.14 0
4541.30 0
4541.45 0
4541.60 0
4541.76 2
4541.91 6
4542.07 12
4542.22 21
4542.38 31
4542.53 41
4542.69 50
4542.84 57
4543.00 62
4543.15 66
4543.30 69
4543.46 72
4543.61 74
4543.77 76
4543.92 77
4544.08 77
4544.23 76
4544.39 73
4544.54 70
4544.70 67
4544.85 65
4545.00 64
4545.16 67
4545.31 73
4545.47 80
4545.62 87
4545.78 94
4545.93 98
4546.09 100
4546.24 100
4546.40 99
4546.55 97
4546.70 96
4546.86 96
4547.01 96
4547.17 96
4547.32 94
4547.48 91
4547.63 86
4547.79 79
4547.94 72
4548.10 66
4548.25 62
4548.41 60
4548.56 60
4548.71 63
4548.87 69
4549.02 77
4549.18 88
4549.33 100
4549.49 114
4549.64 127
4549.80 140
4549.95 151
4550.11 159
4550.26 164
4550.42 167
4550.57 169
4550.72 170
4550.88 172
4551.03 175
4551.19 179
4551.34 183
4551.50 187
4551.65 191
4551.81 193
4551.96 194
4552.12 195
4552.27 195
4552.43 195
4552.58 196
4552.74 197
4552.89 199
4553.04 200
4553.20 203
4553.35 205
4553.51 208
4553.66 210
4553.82 213
4553.97 215
4554.13 217
4554.28 219
4554.44 221
4554.59 223
4554.75 226
4554.90 228
4555.06 231
4555.21 234
4555.37 235
4555.52 236
4555.67 236
4555.83 235
4555.98 235
4556.14 236
4556.29 237
4556.45 239
4556.60 242
4556.76 244
4556.91 244
4557.07 241
4557.22 236
4557.38 229
4557.53 222
4557.69 215
4557.84 211
4558.00 209
4558.15 211
4558.31 216
4558.46 221
4558.62 228
4558.77 235
4558.92 242
4559.08 250
4559.23 261
4559.39 274
4559.54 290
4559.70 308
4559.85 327
4560.01 344
4560.16 359
4560.32 371
4560.47 378
4560.63 381
4560.78 382
4560.94 381
4561.09 379
4561.25 376
4561.40 372
4561.56 366
4561.71 358
4561.87 348
4562.02 337
4562.18 325
4562.33 313
4562.49 302
4562.64 293
4562.80 284
4562.95 275
4563.11 266
4563.26 257
4563.41 247
4563.57 237
4563.72 228
4563.88 219
4564.03 211
4564.19 205
4564.34 200
4564.50 197
4564.65 195
4564.81 192
4564.96 188
4565.12 182
4565.27 172
4565.43 160
4565.58 145
4565.74 130
4565.89 114
4566.05 100
4566.20 89
4566.36 80
4566.51 73
4566.67 69
4566.82 67
4566.98 66
4567.13 66
4567.29 67
4567.44 69
4567.60 70
4567.75 72
4567.91 74
4568.06 76
4568.22 78
4568.37 81
4568.53 83
4568.68 85
4568.84 87
4568.99 88
4569.15 90
4569.30 91
4569.46 93
4569.61 96
4569.77 101
4569.92 107
4570.08 114
4570.23 121
4570.39 127
4570.54 132
4570.70 134
4570.85 134
4571.01 131
4571.16 126
4571.32 118
4571.47 109
4571.63 98
4571.78 87
4571.94 76
4572.09 66
4572.25 57
4572.40 51
4572.56 47
4572.71 45
4572.87 44
4573.02 43
4573.18 41
4573.33 37
4573.49 31
4573.64 24
4573.80 15
4573.95 7
4574.11 0
4574.26 0
4574.42 0
4574.57 0
4574.73 0
4574.88 0
4575.04 0
4575.19 0
4575.35 2
4575.50 4
4575.66 7
4575.81 9
4575.97 11
4576.12 13
4576.28 15
4576.43 19
4576.59 22
4576.74 25
4576.90 27
4577.05 28
4577.21 27
4577.36 24
4577.52 19
4577.67 13
4577.83 7
4577.98 3
4578.14 1
4578.29 3
4578.45 8
4578.60 15
4578.76 23
4578.91 31
4579.07 37
4579.23 41
4579.38 46
4579.54 50
4579.69 57
4579.85 65
4580.00 74
4580.16 83
4580.31 91
4580.47 94
4580.62 93
4580.78 88
4580.93 79
4581.09 70
4581.24 62
4581.40 56
4581.55 53
4581.71 53
4581.86 56
4582.02 59
4582.17 62
4582.33 63
4582.48 63
4582.64 60
4582.79 56
4582.95 51
4583.10 46
4583.26 41
4583.41 38
4583.57 37
4583.73 36
4583.88 35
4584.04 34
4584.19 33
4584.35 30
4584.50 27
4584.66 25
4584.81 22
4584.97 20
4585.12 17
4585.28 14
4585.43 11
4585.59 7
4585.74 4
4585.90 4
4586.05 5
4586.21 9
4586.36 14
4586.52 20
4586.67 24
4586.83 26
4586.99 25
4587.14 22
4587.30 18
4587.45 17
4587.61 18
4587.76 23
4587.92 30
4588.07 40
4588.23 48
4588.38 55
4588.54 59
4588.69 59
4588.85 55
4589.00 48
4589.16 41
4589.31 33
4589.47 27
4589.63 22
4589.78 20
4589.94 20
4590.09 21
4590.25 23
4590.40 23
4590.56 23
4590.71 22
4590.87 20
4591.02 18
4591.18 17
4591.33 18
4591.49 20
4591.64 23
4591.80 26
4591.96 30
4592.11 34
4592.27 37
4592.42 40
4592.58 42
4592.73 44
4592.89 44
4593.04 42
4593.20 39
4593.35 36
4593.51 31
4593.66 27
4593.82 22
4593.97 18
4594.13 14
4594.29 11
4594.44 9
4594.60 8
4594.75 9
4594.91 12
4595.06 17
4595.22 22
4595.37 27
4595.53 32
4595.68 34
4595.84 35
4596.00 34
4596.15 31
4596.31 27
4596.46 24
4596.62 21
4596.77 20
4596.93 21
4597.08 25
4597.24 32
4597.39 41
4597.55 50
4597.70 59
4597.86 67
4598.02 73
4598.17 77
4598.33 79
4598.48 77
4598.64 74
4598.79 68
4598.95 61
4599.10 53
4599.26 45
4599.41 38
4599.57 33
4599.73 29
4599.88 26
4600.04 24
4600.19 22
4600.35 21
4600.50 20
4600.66 20
4600.81 20
4600.97 22
4601.13 24
4601.28 28
4601.44 31
4601.59 33
4601.75 34
4601.90 33
4602.06 30
4602.21 27
4602.37 25
4602.53 23
4602.68 24
4602.84 29
4602.99 37
4603.15 47
4603.30 58
4603.46 69
4603.61 76
4603.77 81
4603.92 81
4604.08 78
4604.24 73
4604.39 69
4604.55 65
4604.70 64
4604.86 64
4605.01 67
4605.17 69
4605.32 71
4605.48 71
4605.64 70
4605.79 67
4605.95 64
4606.10 62
4606.26 61
4606.41 62
4606.57 62
4606.73 61
4606.88 58
4607.04 53
4607.19 45
4607.35 37
4607.50 29
4607.66 22
4607.81 18
4607.97 17
4608.13 18
4608.28 20
4608.44 24
4608.59 27
4608.75 32
4608.90 36
4609.06 42
4609.22 48
4609.37 54
4609.53 60
4609.68 66
4609.84 70
4609.99 72
4610.15 72
4610.30 70
4610.46 66
4610.62 61
4610.77 56
4610.93 53
4611.08 51
4611.24 52
4611.39 55
4611.55 59
4611.71 65
4611.86 70
4612.02 74
4612.17 76
4612.33 76
4612.48 75
4612.64 72
4612.80 69
4612.95 65
4613.11 61
4613.26 57
4613.42 53
4613.57 51
4613.73 50
4613.89 53
4614.04 58
4614.20 66
4614.35 74
4614.51 81
4614.66 86
4614.82 88
4614.98 86
4615.13 82
4615.29 77
4615.44 73
4615.60 72
4615.75 73
4615.91 78
4616.07 84
4616.22 92
4616.38 99
4616.53 106
4616.69 110
4616.84 114
4617.00 115
4617.16 115
4617.31 112
4617.47 108
4617.62 101
4617.78 91
4617.94 80
4618.09 69
4618.25 57
4618.40 48
4618.56 40
4618.71 35
4618.87 32
4619.03 32
4619.18 33
4619.34 37
4619.49 41
4619.65 45
4619.81 49
4619.96 53
4620.12 55
4620.27 55
4620.43 54
4620.58 51
4620.74 48
4620.90 44
4621.05 40
4621.21 36
4621.36 33
4621.52 31
4621.68 29
4621.83 28
4621.99 28
4622.14 29
4622.30 32
4622.45 36
4622.61 42
4622.77 47
4622.92 52
4623.08 56
4623.23 59
4623.39 61
4623.55 62
4623.70 64
4623.86 67
4624.01 72
4624.17 78
4624.32 84
4624.48 91
4624.64 97
4624.79 102
4624.95 105
4625.10 108
4625.26 110
4625.42 110
4625.57 110
4625.73 110
4625.88 108
4626.04 106
4626.20 104
4626.35 102
4626.51 101
4626.66 101
4626.82 101
4626.98 101
4627.13 100
4627.29 99
4627.44 96
4627.60 92
4627.76 87
4627.91 81
4628.07 75
4628.22 68
4628.38 62
4628.54 58
4628.69 55
4628.85 53
4629.00 54
4629.16 56
4629.31 59
4629.47 63
4629.63 67
4629.78 72
4629.94 77
4630.09 83
4630.25 90
4630.41 96
4630.56 103
4630.72 108
4630.87 111
4631.03 113
4631.19 114
4631.34 114
4631.50 113
4631.66 114
4631.81 114
4631.97 115
4632.12 116
4632.28 116
4632.44 114
4632.59 109
4632.75 101
4632.90 91
4633.06 80
4633.22 69
4633.37 61
4633.53 56
4633.68 55
4633.84 58
4634.00 62
4634.15 68
4634.31 74
4634.46 77
4634.62 79
4634.78 80
4634.93 79
4635.09 78
4635.24 78
4635.40 79
4635.56 80
4635.71 81
4635.87 82
4636.02 81
4636.18 79
4636.34 76
4636.49 72
4636.65 68
4636.81 63
4636.96 58
4637.12 54
4637.27 50
4637.43 47
4637.59 45
4637.74 43
4637.90 44
4638.05 46
4638.21 50
4638.37 56
4638.52 64
4638.68 72
4638.83 81
4638.99 90
4639.15 99
4639.30 107
4639.46 114
4639.62 120
4639.77 124
4639.93 125
4640.08 124
4640.24 121
4640.40 117
4640.55 111
4640.71 105
4640.86 99
4641.02 93
4641.18 89
4641.33 84
4641.49 81
4641.65 78
4641.80 76
4641.96 77
4642.11 79
4642.27 82
4642.43 88
4642.58 93
4642.74 98
4642.90 101
4643.05 102
4643.21 102
4643.36 100
4643.52 97
4643.68 93
4643.83 88
4643.99 83
4644.15 78
4644.30 72
4644.46 67
4644.61 61
4644.77 56
4644.93 52
4645.08 48
4645.24 43
4645.40 39
4645.55 34
4645.71 29
4645.86 25
4646.02 22
4646.18 21
4646.33 20
4646.49 20
4646.65 20
4646.80 20
4646.96 21
4647.11 21
4647.27 22
4647.43 25
4647.58 30
4647.74 35
4647.90 41
4648.05 47
4648.21 52
4648.36 56
4648.52 57
4648.68 57
4648.83 54
4648.99 51
4649.15 47
4649.30 45
4649.46 43
4649.61 44
4649.77 47
4649.93 52
4650.08 59
4650.24 66
4650.40 72
4650.55 77
4650.71 81
4650.87 84
4651.02 86
4651.18 87
4651.33 87
4651.49 87
4651.65 87
4651.80 85
4651.96 83
4652.12 81
4652.27 80
4652.43 81
4652.59 84
4652.74 90
4652.90 97
4653.05 106
4653.21 115
4653.37 122
4653.52 127
4653.68 128
4653.84 125
4653.99 117
4654.15 105
4654.31 90
4654.46 74
4654.62 60
4654.77 48
4654.93 39
4655.09 33
4655.24 31
4655.40 32
4655.56 34
4655.71 38
4655.87 41
4656.03 45
4656.18 49
4656.34 51
4656.50 53
4656.65 54
4656.81 54
4656.96 53
4657.12 50
4657.28 45
4657.43 40
4657.59 34
4657.75 27
4657.90 20
4658.06 13
4658.22 7
4658.37 1
4658.53 0
4658.69 0
4658.84 0
4659.00 0
4659.16 0
4659.31 0
4659.47 0
4659.62 0
4659.78 2
4659.94 7
4660.09 13
4660.25 20
4660.41 27
4660.56 35
4660.72 41
4660.88 46
4661.03 49
4661.19 50
4661.35 48
4661.50 44
4661.66 39
4661.82 36
4661.97 33
4662.13 33
4662.29 35
4662.44 38
4662.60 41
4662.76 41
4662.91 39
4663.07 34
4663.22 26
4663.38 18
4663.54 11
4663.69 6
4663.85 3
4664.01 3
4664.16 5
4664.32 7
4664.48 9
4664.63 10
4664.79 10
4664.95 9
4665.10 8
4665.26 8
4665.42 9
4665.57 12
4665.73 16
4665.89 22
4666.04 27
4666.20 32
4666.36 35
4666.51 37
4666.67 36
4666.83 34
4666.98 30
4667.14 27
4667.30 25
4667.45 25
4667.61 27
4667.77 30
4667.92 35
4668.08 39
4668.24 42
4668.39 43
4668.55 42
4668.71 41
4668.86 40
4669.02 39
4669.18 40
4669.33 41
4669.49 42
4669.65 43
4669.80 44
4669.96 44
4670.12 44
4670.27 46
4670.43 48
4670.59 53
4670.74 60
4670.90 68
4671.06 77
4671.21 85
4671.37 93
4671.53 99
4671.68 103
4671.84 105
4672.00 107
4672.15 108
4672.31 109
4672.47 109
4672.62 108
4672.78 106
4672.94 102
4673.09 98
4673.25 92
4673.41 87
4673.56 82
4673.72 78
4673.88 74
4674.03 72
4674.19 70
4674.35 69
4674.50 69
4674.66 69
4674.82 71
4674.97 74
4675.13 77
4675.29 79
4675.44 79
4675.60 77
4675.76 73
4675.91 68
4676.07 62
4676.23 57
4676.38 53
4676.54 51
4676.70 50
4676.85 51
4677.01 53
4677.17 55
4677.33 56
4677.48 57
4677.64 58
4677.80 57
4677.95 56
4678.11 55
4678.27 53
4678.42 51
4678.58 49
4678.74 45
4678.89 42
4679.05 38
4679.21 35
4679.36 34
4679.52 34
4679.68 37
4679.83 44
4679.99 52
4680.15 62
4680.30 73
4680.46 83
4680.62 92
4680.78 99
4680.93 103
4681.09 105
4681.25 104
4681.40 103
4681.56 102
4681.72 101
4681.87 101
4682.03 102
4682.19 102
4682.34 101
4682.50 99
4682.66 95
4682.81 89
4682.97 82
4683.13 74
4683.28 68
4683.44 65
4683.60 64
4683.76 67
4683.91 73
4684.07 81
4684.23 89
4684.38 97
4684.54 103
4684.70 109
4684.85 114
4685.01 118
4685.17 122
4685.32 126
4685.48 128
4685.64 129
4685.80 129
4685.95 127
4686.11 124
4686.27 120
4686.42 116
4686.58 113
4686.74 110
4686.89 106
4687.05 101
4687.21 96
4687.36 89
4687.52 82
4687.68 75
4687.84 68
4687.99 63
4688.15 59
4688.31 57
4688.46 55
4688.62 54
4688.78 52
4688.93 51
4689.09 51
4689.25 50
4689.41 50
4689.56 50
4689.72 51
4689.88 53
4690.03 55
4690.19 57
4690.35 59
4690.50 61
4690.66 63
4690.82 64
4690.98 64
4691.13 63
4691.29 60
4691.45 56
4691.60 50
4691.76 43
4691.92 35
4692.07 28
4692.23 21
4692.39 16
4692.55 12
4692.70 10
4692.86 8
4693.02 8
4693.17 8
4693.33 9
4693.49 9
4693.65 10
4693.80 10
4693.96 8
4694.12 6
4694.27 2
4694.43 0
4694.59 0
4694.74 0
4694.90 0
4695.06 0
4695.22 0
4695.37 0
4695.53 2
4695.69 9
4695.84 15
4696.00 21
4696.16 26
4696.32 30
4696.47 34
4696.63 37
4696.79 39
4696.94 40
4697.10 40
4697.26 38
4697.42 36
4697.57 32
4697.73 29
4697.89 25
4698.04 23
4698.20 21
4698.36 21
4698.52 22
4698.67 24
4698.83 28
4698.99 32
4699.14 39
4699.30 46
4699.46 54
4699.62 62
4699.77 70
4699.93 76
4700.09 80
4700.24 82
4700.40 83
4700.56 82
4700.72 81
4700.87 79
4701.03 78
4701.19 79
4701.34 80
4701.50 83
4701.66 88
4701.82 94
4701.97 100
4702.13 107
4702.29 112
4702.44 115
4702.60 117
4702.76 118
4702.92 117
4703.07 116
4703.23 115
4703.39 112
4703.55 109
4703.70 105
4703.86 100
4704.02 95
4704.17 89
4704.33 84
4704.49 81
4704.65 80
4704.80 81
4704.96 85
4705.12 90
4705.28 97
4705.43 106
4705.59 114
4705.75 123
4705.90 130
4706.06 136
4706.22 141
4706.38 144
4706.53 145
4706.69 145
4706.85 143
4707.01 139
4707.16 134
4707.32 128
4707.48 122
4707.63 116
4707.79 112
4707.95 108
4708.11 106
4708.26 105
4708.42 104
4708.58 103
4708.74 101
4708.89 98
4709.05 93
4709.21 88
4709.36 83
4709.52 78
4709.68 75
4709.84 72
4709.99 73
4710.15 76
4710.31 81
4710.47 88
4710.62 96
4710.78 104
4710.94 110
4711.10 114
4711.25 115
4711.41 114
4711.57 112
4711.72 108
4711.88 104
4712.04 101
4712.20 100
4712.35 100
4712.51 101
4712.67 103
4712.83 106
4712.98 109
4713.14 111
4713.30 112
4713.46 111
4713.61 107
4713.77 102
4713.93 95
4714.09 88
4714.24 81
4714.40 75
4714.56 71
4714.72 69
4714.87 70
4715.03 72
4715.19 75
4715.34 78
4715.50 81
4715.66 84
4715.82 86
4715.97 87
4716.13 88
4716.29 88
4716.45 87
4716.60 85
4716.76 83
4716.92 80
4717.08 78
4717.23 77
4717.39 79
4717.55 84
4717.71 91
4717.86 99
4718.02 107
4718.18 113
4718.34 117
4718.49 118
4718.65 116
4718.81 112
4718.97 108
4719.12 104
4719.28 102
4719.44 101
4719.60 102
4719.75 102
4719.91 102
4720.07 100
4720.23 97
4720.38 94
4720.54 91
4720.70 89
4720.86 90
4721.01 92
4721.17 97
4721.33 102
4721.49 107
4721.64 112
4721.80 116
4721.96 119
4722.12 122
4722.27 124
4722.43 127
4722.59 129
4722.75 130
4722.90 130
4723.06 126
4723.22 120
4723.38 113
4723.53 106
4723.69 99
4723.85 93
4724.01 89
4724.16 87
4724.32 87
4724.48 86
4724.64 86
4724.79 86
4724.95 87
4725.11 88
4725.27 90
4725.43 92
4725.58 94
4725.74 95
4725.90 95
4726.06 94
4726.21 93
4726.37 92
4726.53 91
4726.69 91
4726.84 93
4727.00 94
4727.16 96
4727.32 96
4727.47 96
4727.63 95
4727.79 95
4727.95 95
4728.10 98
4728.26 102
4728.42 107
4728.58 114
4728.74 120
4728.89 126
4729.05 130
4729.21 133
4729.37 136
4729.52 137
4729.68 139
4729.84 141
4730.00 142
4730.15 143
4730.31 143
4730.47 142
4730.63 140
4730.78 137
4730.94 133
4731.10 130
4731.26 126
4731.42 122
4731.57 117
4731.73 113
4731.89 109
4732.05 106
4732.20 102
4732.36 100
4732.52 97
4732.68 95
4732.84 93
4732.99 91
4733.15 88
4733.31 87
4733.47 86
4733.62 85
4733.78 83
4733.94 82
4734.10 79
4734.25 76
4734.41 73
4734.57 70
4734.73 68
4734.89 67
4735.04 68
4735.20 70
4735.36 74
4735.52 79
4735.67 83
4735.83 88
4735.99 92
4736.15 95
4736.31 97
4736.46 98
4736.62 96
4736.78 93
4736.94 89
4737.09 85
4737.25 80
4737.41 75
4737.57 71
4737.73 67
4737.88 63
4738.04 60
4738.20 57
4738.36 55
4738.51 53
4738.67 52
4738.83 51
4738.99 51
4739.15 52
4739.30 54
4739.46 58
4739.62 62
4739.78 66
4739.93 70
4740.09 74
4740.25 77
4740.41 78
4740.57 78
4740.72 77
4740.88 76
4741.04 76
4741.20 77
4741.36 81
4741.51 88
4741.67 96
4741.83 105
4741.99 114
4742.14 121
4742.30 125
4742.46 127
4742.62 125
4742.78 122
4742.93 116
4743.09 110
4743.25 104
4743.41 97
4743.57 90
4743.72 84
4743.88 77
4744.04 72
4744.20 66
4744.36 62
4744.51 58
4744.67 55
4744.83 53
4744.99 52
4745.14 53
4745.30 55
4745.46 58
4745.62 62
4745.78 66
4745.93 69
4746.09 71
4746.25 70
4746.41 67
4746.57 62
4746.72 58
4746.88 55
4747.04 54
4747.20 56
4747.36 61
4747.51 68
4747.67 76
4747.83 84
4747.99 92
4748.15 97
4748.30 101
4748.46 102
4748.62 101
4748.78 98
4748.94 92
4749.09 86
4749.25 78
4749.41 71
4749.57 66
4749.73 62
4749.88 61
4750.04 63
4750.20 67
4750.36 72
4750.52 78
4750.67 84
4750.83 90
4750.99 95
4751.15 99
4751.31 102
4751.46 105
4751.62 106
4751.78 106
4751.94 105
4752.10 101
4752.25 97
4752.41 90
4752.57 83
4752.73 76
4752.89 69
4753.04 63
4753.20 57
4753.36 53
4753.52 50
4753.68 48
4753.83 48
4753.99 50
4754.15 54
4754.31 60
4754.47 66
4754.62 73
4754.78 78
4754.94 81
4755.10 82
4755.26 80
4755.42 77
4755.57 72
4755.73 67
4755.89 61
4756.05 56
4756.21 50
4756.36 45
4756.52 39
4756.68 32
4756.84 26
4757.00 19
4757.15 13
4757.31 7
4757.47 1
4757.63 0
4757.79 0
4757.94 0
4758.10 0
4758.26 0
4758.42 0
4758.58 0
4758.74 0
4758.89 6
4759.05 12
4759.21 17
4759.37 21
4759.53 24
4759.68 28
4759.84 32
4760.00 37
4760.16 42
4760.32 49
4760.48 57
4760.63 65
4760.79 73
4760.95 79
4761.11 83
4761.27 85
4761.42 84
4761.58 79
4761.74 71
4761.90 61
4762.06 51
4762.22 41
4762.37 32
4762.53 24
4762.69 18
4762.85 14
4763.01 11
4763.16 11
4763.32 11
4763.48 14
4763.64 19
4763.80 25
4763.96 33
4764.11 40
4764.27 47
4764.43 52
4764.59 55
4764.75 55
4764.91 53
4765.06 51
4765.22 49
4765.38 47
4765.54 47
4765.70 48
4765.85 49
4766.01 49
4766.17 47
4766.33 44
4766.49 39
4766.65 34
4766.80 29
4766.96 27
4767.12 27
4767.28 31
4767.44 36
4767.60 43
4767.75 51
4767.91 58
4768.07 64
4768.23 70
4768.39 75
4768.55 80
4768.70 84
4768.86 87
4769.02 90
4769.18 92
4769.34 95
4769.50 97
4769.65 101
4769.81 106
4769.97 110
4770.13 115
4770.29 119
4770.45 121
4770.60 120
4770.76 117
4770.92 114
4771.08 110
4771.24 107
4771.40 105
4771.55 104
4771.71 105
4771.87 107
4772.03 109
4772.19 110
4772.35 110
4772.50 109
4772.66 105
4772.82 101
4772.98 97
4773.14 92
4773.30 89
4773.45 87
4773.61 86
4773.77 86
4773.93 86
4774.09 87
4774.25 86
4774.41 84
4774.56 81
4774.72 77
4774.88 71
4775.04 64
4775.20 58
4775.36 52
4775.51 49
4775.67 48
4775.83 50
4775.99 55
4776.15 62
4776.31 69
4776.46 76
4776.62 82
4776.78 87
4776.94 91
4777.10 96
4777.26 103
4777.42 112
4777.57 122
4777.73 133
4777.89 144
4778.05 153
4778.21 159
4778.37 162
4778.52 163
4778.68 161
4778.84 159
4779.00 157
4779.16 155
4779.32 152
4779.48 148
4779.63 143
4779.79 136
4779.95 128
4780.11 121
4780.27 115
4780.43 112
4780.58 111
4780.74 112
4780.90 116
4781.06 121
4781.22 126
4781.38 131
4781.54 136
4781.69 140
4781.85 141
4782.01 142
4782.17 140
4782.33 136
4782.49 132
4782.65 128
4782.80 125
4782.96 124
4783.12 126
4783.28 129
4783.44 133
4783.60 137
4783.76 140
4783.91 142
4784.07 142
4784.23 141
4784.39 139
4784.55 138
4784.71 137
4784.87 138
4785.02 141
4785.18 145
4785.34 150
4785.50 155
4785.66 159
4785.82 161
4785.98 162
4786.13 161
4786.29 159
4786.45 155
4786.61 152
4786.77 148
4786.93 146
4787.09 145
4787.24 145
4787.40 144
4787.56 143
4787.72 141
4787.88 138
4788.04 134
4788.20 130
4788.35 127
4788.51 123
4788.67 120
4788.83 117
4788.99 113
4789.15 106
4789.31 99
4789.47 89
4789.62 79
4789.78 70
4789.94 62
4790.10 57
4790.26 54
4790.42 54
4790.58 56
4790.73 59
4790.89 62
4791.05 64
4791.21 65
4791.37 64
4791.53 63
4791.69 62
4791.85 61
4792.00 59
4792.16 57
4792.32 53
4792.48 47
4792.64 39
4792.80 30
4792.96 21
4793.12 14
4793.27 9
4793.43 8
4793.59 9
4793.75 12
4793.91 16
4794.07 20
4794.23 25
4794.39 29
4794.54 34
4794.70 38
4794.86 43
4795.02 47
4795.18 50
4795.34 52
4795.50 52
4795.66 50
4795.81 47
4795.97 42
4796.13 36
4796.29 30
4796.45 24
4796.61 19
4796.77 15
4796.93 13
4797.08 12
4797.24 13
4797.40 14
4797.56 16
4797.72 18
4797.88 20
4798.04 23
4798.20 26
4798.35 29
4798.51 31
4798.67 31
4798.83 30
4798.99 28
4799.15 26
4799.31 24
4799.47 24
4799.62 26
4799.78 29
4799.94 35
4800.10 41
4800.26 47
4800.42 53
4800.58 58
4800.74 63
4800.90 67
4801.05 70
4801.21 72
4801.37 73
4801.53 73
4801.69 72
4801.85 72
4802.01 73
4802.17 74
4802.33 75
4802.48 76
4802.64 75
4802.80 73
4802.96 68
4803.12 62
4803.28 56
4803.44 51
4803.60 47
4803.76 45
4803.91 46
4804.07 48
4804.23 53
4804.39 58
4804.55 62
4804.71 66
4804.87 69
4805.03 70
4805.19 70
4805.34 69
4805.50 68
4805.66 67
4805.82 66
4805.98 66
4806.14 66
4806.30 66
4806.46 66
4806.62 65
4806.77 64
4806.93 62
4807.09 60
4807.25 58
4807.41 56
4807.57 53
4807.73 49
4807.89 43
4808.05 37
4808.21 29
4808.36 20
4808.52 10
4808.68 1
4808.84 0
4809.00 0
4809.16 0
4809.32 0
4809.48 0
4809.64 0
4809.79 0
4809.95 2
4810.11 10
4810.27 16
4810.43 20
4810.59 21
4810.75 19
4810.91 16
4811.07 12
4811.23 7
4811.39 4
4811.54 1
4811.70 0
4811.86 0
4812.02 0
4812.18 0
4812.34 2
4812.50 6
4812.66 12
4812.82 19
4812.98 25
4813.13 31
4813.29 35
4813.45 37
4813.61 38
4813.77 38
4813.93 39
4814.09 39
4814.25 41
4814.41 42
4814.57 43
4814.73 43
4814.88 42
4815.04 40
4815.20 38
4815.36 35
4815.52 34
4815.68 35
4815.84 36
4816.00 39
4816.16 41
4816.32 43
4816.47 43
4816.63 41
4816.79 36
4816.95 31
4817.11 26
4817.27 21
4817.43 18
4817.59 17
4817.75 17
4817.91 18
4818.07 18
4818.23 17
4818.38 14
4818.54 11
4818.70 8
4818.86 6
4819.02 4
4819.18 4
4819.34 4
4819.50 3
4819.66 1
4819.82 0
4819.98 0
4820.14 0
4820.29 0
4820.45 0
4820.61 0
4820.77 2
4820.93 9
4821.09 16
4821.25 22
4821.41 26
4821.57 31
4821.73 36
4821.89 43
4822.05 51
4822.20 61
4822.36 71
4822.52 81
4822.68 90
4822.84 95
4823.00 98
4823.16 96
4823.32 92
4823.48 86
4823.64 79
4823.80 71
4823.96 65
4824.11 59
4824.27 56
4824.43 55
4824.59 55
4824.75 56
4824.91 58
4825.07 61
4825.23 64
4825.39 66
4825.55 70
4825.71 73
4825.87 76
4826.03 79
4826.19 82
4826.34 84
4826.50 85
4826.66 86
4826.82 87
4826.98 87
4827.14 87
4827.30 87
4827.46 88
4827.62 89
4827.78 92
4827.94 95
4828.10 98
4828.26 102
4828.42 104
4828.57 105
4828.73 104
4828.89 101
4829.05 97
4829.21 92
4829.37 86
4829.53 81
4829.69 76
4829.85 72
4830.01 67
4830.17 63
4830.33 58
4830.49 54
4830.65 49
4830.80 46
4830.96 44
4831.12 43
4831.28 44
4831.44 46
4831.60 49
4831.76 52
4831.92 56
4832.08 60
4832.24 63
4832.40 65
4832.56 64
4832.72 60
4832.88 56
4833.04 50
4833.20 44
4833.35 40
4833.51 38
4833.67 39
4833.83 41
4833.99 44
4834.15 46
4834.31 48
4834.47 49
4834.63 48
4834.79 47
4834.95 45
4835.11 42
4835.27 39
4835.43 35
4835.59 30
4835.75 25
4835.91 19
4836.06 14
4836.22 11
4836.38 10
4836.54 12
4836.70 15
4836.86 20
4837.02 23
4837.18 25
4837.34 24
4837.50 21
4837.66 15
4837.82 7
4837.98 0
4838.14 0
4838.30 0
4838.46 0
4838.62 0
4838.78 0
4838.93 0
4839.09 0
4839.25 3
4839.41 6
4839.57 9
4839.73 12
4839.89 15
4840.05 19
4840.21 22
4840.37 25
4840.53 28
4840.69 29
4840.85 29
4841.01 29
4841.17 30
4841.33 30
4841.49 32
4841.65 34
4841.81 36
4841.97 37
4842.12 37
4842.28 34
4842.44 30
4842.60 25
4842.76 19
4842.92 14
4843.08 9
4843.24 5
4843.40 1
4843.56 0
4843.72 0
4843.88 0
4844.04 0
4844.20 0
4844.36 0
4844.52 0
4844.68 0
4844.84 3
4845.00 6
4845.16 9
4845.32 11
4845.48 13
4845.63 15
4845.79 17
4845.95 19
4846.11 21
4846.27 22
4846.43 23
4846.59 23
4846.75 23
4846.91 22
4847.07 21
4847.23 21
4847.39 22
4847.55 25
4847.71 30
4847.87 36
4848.03 43
4848.19 52
4848.35 60
4848.51 68
4848.67 73
4848.83 76
4848.99 77
4849.15 75
4849.31 73
4849.47 70
4849.63 67
4849.78 64
4849.94 62
4850.10 60
4850.26 58
4850.42 57
4850.58 55
4850.74 53
4850.90 51
4851.06 49
4851.22 47
4851.38 45
4851.54 43
4851.70 40
4851.86 37
4852.02 34
4852.18 32
4852.34 30
4852.50 29
4852.66 29
4852.82 31
4852.98 35
4853.14 38
4853.30 42
4853.46 46
4853.62 49
4853.78 51
4853.94 54
4854.10 57
4854.26 60
4854.42 65
4854.58 71
4854.74 78
4854.90 86
4855.05 94
4855.21 102
4855.37 109
4855.53 114
4855.69 117
4855.85 118
4856.01 119
4856.17 119
4856.33 120
4856.49 123
4856.65 127
4856.81 132
4856.97 137
4857.13 142
4857.29 147
4857.45 151
4857.61 156
4857.77 160
4857.93 165
4858.09 170
4858.25 174
4858.41 176
4858.57 177
4858.73 176
4858.89 172
4859.05 167
4859.21 161
4859.37 153
4859.53 146
4859.69 138
4859.85 131
4860.01 124
4860.17 120
4860.33 117
4860.49 116
4860.65 116
4860.81 118
4860.97 119
4861.13 119
4861.29 118
4861.45 116
4861.61 112
4861.77 109
4861.93 106
4862.09 105
4862.25 104
4862.41 105
4862.57 106
4862.73 106
4862.89 107
4863.04 106
4863.20 106
4863.36 106
4863.52 107
4863.68 109
4863.84 113
4864.00 116
4864.16 119
4864.32 121
4864.48 121
4864.64 119
4864.80 116
4864.96 112
4865.12 106
4865.28 100
4865.44 93
4865.60 88
4865.76 83
4865.92 80
4866.08 79
4866.24 80
4866.40 84
4866.56 89
4866.72 95
4866.88 102
4867.04 110
4867.20 119
4867.36 127
4867.52 134
4867.68 140
4867.84 144
4868.00 146
4868.16 147
4868.32 146
4868.48 144
4868.64 142
4868.80 140
4868.96 139
4869.12 139
4869.28 139
4869.44 141
4869.60 143
4869.76 145
4869.92 147
4870.08 149
4870.24 152
4870.40 154
4870.56 156
4870.72 159
4870.88 164
4871.04 169
4871.20 175
4871.36 181
4871.52 186
4871.68 189
4871.84 190
4872.00 190
4872.16 190
4872.32 192
4872.48 195
4872.64 199
4872.80 205
4872.96 211
4873.12 216
4873.28 219
4873.44 218
4873.60 215
4873.76 209
4873.92 202
4874.08 195
4874.24 187
4874.40 180
4874.56 172
4874.72 163
4874.88 155
4875.04 147
4875.20 140
4875.36 135
4875.52 132
4875.68 130
4875.84 130
4876.00 129
4876.16 127
4876.32 124
4876.48 120
4876.64 116
4876.80 112
4876.96 109
4877.12 106
4877.28 105
4877.44 103
4877.60 100
4877.76 96
4877.92 91
4878.08 85
4878.24 79
4878.40 74
4878.56 71
4878.72 68
4878.88 68
4879.05 68
4879.21 69
4879.37 70
4879.53 72
4879.69 75
4879.85 78
4880.01 81
4880.17 86
4880.33 90
[truncated: 740,798 more chars]
