# Supplementary material for: Methylobacterium Species Promoting Rice and Barley Growth and Interaction Specificity Revealed with Whole-Cell Matrix-Assisted Laser Desorption / Ionization-Time-of-Flight Mass Spectrometry (MALDI-TOF/MS) Analysis
Source: PLoS One. 2015 Jun 8;10(6):e0129509. doi: 10.1371/journal.pone.0129509 (PMC4460032; doi:10.1371/journal.pone.0129509)
Supplement: S3 Data — (ZIP) [file pone.0129509.s003.zip › Supplementary data 3 (ms from barley)/15b.txt]

778.14 0
778.20 0
778.27 0
778.33 0
778.39 0
778.46 0
778.52 0
778.59 0
778.65 0
778.71 0
778.78 0
778.84 0
778.91 0
778.97 0
779.03 0
779.10 0
779.16 0
779.23 0
779.29 0
779.35 0
779.42 0
779.48 0
779.55 0
779.61 0
779.67 0
779.74 0
779.80 0
779.87 0
779.93 0
779.99 0
780.06 0
780.12 0
780.19 0
780.25 0
780.31 0
780.38 0
780.44 0
780.51 0
780.57 0
780.63 0
780.70 0
780.76 0
780.83 0
780.89 0
780.95 0
781.02 0
781.08 0
781.15 0
781.21 0
781.27 0
781.34 0
781.40 0
781.47 0
781.53 0
781.60 0
781.66 0
781.72 0
781.79 0
781.85 0
781.92 0
781.98 0
782.04 0
782.11 0
782.17 0
782.24 0
782.30 0
782.36 0
782.43 0
782.49 0
782.56 0
782.62 0
782.69 0
782.75 0
782.81 0
782.88 0
782.94 0
783.01 0
783.07 0
783.13 0
783.20 0
783.26 0
783.33 0
783.39 0
783.46 0
783.52 0
783.58 0
783.65 0
783.71 0
783.78 0
783.84 0
783.90 0
783.97 0
784.03 0
784.10 0
784.16 0
784.23 0
784.29 0
784.35 0
784.42 0
784.48 0
784.55 0
784.61 0
784.68 0
784.74 0
784.80 0
784.87 0
784.93 0
785.00 0
785.06 0
785.12 0
785.19 0
785.25 0
785.32 0
785.38 0
785.45 0
785.51 0
785.57 0
785.64 0
785.70 0
785.77 0
785.83 0
785.90 0
785.96 0
786.02 0
786.09 0
786.15 0
786.22 0
786.28 0
786.35 0
786.41 0
786.47 0
786.54 0
786.60 0
786.67 0
786.73 0
786.80 0
786.86 0
786.92 0
786.99 0
787.05 0
787.12 0
787.18 0
787.25 0
787.31 0
787.38 0
787.44 0
787.50 0
787.57 0
787.63 0
787.70 0
787.76 0
787.83 0
787.89 0
787.95 0
788.02 0
788.08 0
788.15 0
788.21 0
788.28 0
788.34 0
788.40 0
788.47 0
788.53 0
788.60 0
788.66 0
788.73 0
788.79 0
788.86 0
788.92 0
788.98 0
789.05 0
789.11 0
789.18 0
789.24 0
789.31 0
789.37 0
789.44 0
789.50 0
789.56 0
789.63 0
789.69 0
789.76 0
789.82 0
789.89 0
789.95 0
790.02 0
790.08 0
790.14 0
790.21 0
790.27 0
790.34 0
790.40 0
790.47 0
790.53 0
790.60 0
790.66 0
790.72 0
790.79 0
790.85 0
790.92 0
790.98 0
791.05 0
791.11 0
791.18 0
791.24 0
791.30 0
791.37 0
791.43 0
791.50 0
791.56 0
791.63 0
791.69 0
791.76 0
791.82 0
791.89 0
791.95 0
792.01 0
792.08 0
792.14 0
792.21 0
792.27 0
792.34 0
792.40 0
792.47 0
792.53 0
792.60 0
792.66 0
792.72 0
792.79 0
792.85 0
792.92 0
792.98 0
793.05 0
793.11 0
793.18 0
793.24 0
793.31 0
793.37 0
793.43 0
793.50 0
793.56 0
793.63 0
793.69 0
793.76 0
793.82 0
793.89 0
793.95 0
794.02 0
794.08 0
794.15 0
794.21 0
794.27 0
794.34 0
794.40 0
794.47 0
794.53 0
794.60 0
794.66 0
794.73 0
794.79 0
794.86 0
794.92 0
794.99 0
795.05 0
795.11 0
795.18 0
795.24 0
795.31 0
795.37 0
795.44 0
795.50 0
795.57 0
795.63 0
795.70 0
795.76 0
795.83 0
795.89 0
795.96 0
796.02 0
796.08 0
796.15 0
796.21 0
796.28 0
796.34 0
796.41 0
796.47 0
796.54 0
796.60 0
796.67 0
796.73 0
796.80 0
796.86 0
796.93 0
796.99 0
797.06 0
797.12 0
797.18 0
797.25 0
797.31 0
797.38 0
797.44 0
797.51 0
797.57 0
797.64 0
797.70 0
797.77 0
797.83 0
797.90 0
797.96 0
798.03 0
798.09 0
798.16 0
798.22 0
798.29 0
798.35 0
798.42 0
798.48 0
798.54 0
798.61 0
798.67 0
798.74 0
798.80 0
798.87 0
798.93 0
799.00 0
799.06 0
799.13 0
799.19 0
799.26 0
799.32 0
799.39 0
799.45 0
799.52 0
799.58 0
799.65 0
799.71 0
799.78 0
799.84 0
799.91 0
799.97 0
800.04 0
800.10 0
800.17 0
800.23 0
800.30 0
800.36 0
800.43 0
800.49 0
800.55 0
800.62 0
800.68 0
800.75 0
800.81 0
800.88 0
800.94 0
801.01 0
801.07 0
801.14 0
801.20 0
801.27 0
801.33 0
801.40 0
801.46 0
801.53 0
801.59 0
801.66 0
801.72 0
801.79 0
801.85 0
801.92 0
801.98 0
802.05 0
802.11 0
802.18 0
802.24 0
802.31 0
802.37 0
802.44 0
802.50 0
802.57 0
802.63 0
802.70 0
802.76 0
802.83 0
802.89 0
802.96 0
803.02 0
803.09 0
803.15 0
803.22 0
803.28 0
803.35 0
803.41 0
803.48 0
803.54 0
803.61 0
803.67 0
803.74 0
803.80 0
803.87 0
803.93 0
804.00 0
804.06 0
804.13 0
804.19 0
804.26 0
804.32 0
804.39 0
804.45 0
804.52 0
804.58 0
804.65 0
804.71 0
804.78 0
804.84 0
804.91 0
804.97 0
805.04 0
805.10 0
805.17 0
805.23 0
805.30 0
805.36 0
805.43 0
805.49 0
805.56 0
805.62 0
805.69 0
805.75 0
805.82 0
805.88 0
805.95 0
806.01 0
806.08 0
806.14 0
806.21 0
806.27 0
806.34 0
806.40 0
806.47 0
806.53 0
806.60 0
806.66 0
806.73 0
806.79 0
806.86 0
806.93 0
806.99 0
807.06 0
807.12 0
807.19 0
807.25 0
807.32 0
807.38 0
807.45 0
807.51 0
807.58 0
807.64 0
807.71 0
807.77 0
807.84 0
807.90 0
807.97 0
808.03 0
808.10 0
808.16 0
808.23 0
808.29 0
808.36 0
808.42 0
808.49 0
808.55 0
808.62 0
808.68 0
808.75 0
808.82 0
808.88 0
808.95 0
809.01 0
809.08 0
809.14 0
809.21 0
809.27 0
809.34 0
809.40 0
809.47 0
809.53 0
809.60 0
809.66 0
809.73 0
809.79 0
809.86 0
809.92 0
809.99 0
810.05 0
810.12 0
810.18 0
810.25 0
810.32 0
810.38 0
810.45 0
810.51 0
810.58 0
810.64 0
810.71 0
810.77 0
810.84 0
810.90 0
810.97 0
811.03 0
811.10 0
811.16 0
811.23 0
811.29 0
811.36 0
811.43 0
811.49 0
811.56 0
811.62 0
811.69 0
811.75 0
811.82 0
811.88 0
811.95 0
812.01 0
812.08 0
812.14 0
812.21 0
812.27 0
812.34 0
812.41 0
812.47 0
812.54 0
812.60 0
812.67 0
812.73 0
812.80 0
812.86 0
812.93 0
812.99 0
813.06 0
813.12 0
813.19 0
813.26 0
813.32 0
813.39 0
813.45 0
813.52 0
813.58 0
813.65 0
813.71 0
813.78 0
813.84 0
813.91 0
813.97 0
814.04 0
814.11 0
814.17 0
814.24 0
814.30 0
814.37 0
814.43 0
814.50 0
814.56 0
814.63 0
814.69 0
814.76 0
814.83 0
814.89 0
814.96 0
815.02 0
815.09 0
815.15 0
815.22 0
815.28 0
815.35 0
815.41 0
815.48 0
815.55 0
815.61 0
815.68 0
815.74 0
815.81 0
815.87 0
815.94 0
816.00 0
816.07 0
816.13 0
816.20 0
816.27 0
816.33 0
816.40 0
816.46 0
816.53 0
816.59 0
816.66 0
816.72 0
816.79 0
816.86 0
816.92 0
816.99 0
817.05 0
817.12 0
817.18 0
817.25 0
817.31 0
817.38 0
817.45 0
817.51 0
817.58 0
817.64 0
817.71 0
817.77 0
817.84 0
817.90 0
817.97 0
818.04 0
818.10 0
818.17 0
818.23 0
818.30 0
818.36 0
818.43 0
818.49 0
818.56 0
818.63 0
818.69 0
818.76 0
818.82 0
818.89 0
818.95 0
819.02 0
819.09 0
819.15 0
819.22 0
819.28 0
819.35 0
819.41 0
819.48 0
819.54 0
819.61 0
819.68 0
819.74 0
819.81 0
819.87 0
819.94 0
820.00 0
820.07 0
820.14 0
820.20 0
820.27 0
820.33 0
820.40 0
820.46 0
820.53 0
820.60 0
820.66 0
820.73 0
820.79 0
820.86 0
820.92 0
820.99 0
821.05 0
821.12 0
821.19 0
821.25 0
821.32 0
821.38 0
821.45 0
821.51 0
821.58 0
821.65 0
821.71 0
821.78 0
821.84 0
821.91 0
821.97 0
822.04 0
822.11 0
822.17 0
822.24 0
822.30 0
822.37 0
822.44 0
822.50 0
822.57 0
822.63 0
822.70 0
822.76 0
822.83 0
822.90 0
822.96 0
823.03 0
823.09 0
823.16 0
823.22 0
823.29 0
823.36 0
823.42 0
823.49 0
823.55 0
823.62 0
823.68 0
823.75 0
823.82 0
823.88 0
823.95 0
824.01 0
824.08 0
824.15 0
824.21 0
824.28 0
824.34 0
824.41 0
824.47 0
824.54 0
824.61 0
824.67 0
824.74 0
824.80 0
824.87 0
824.94 0
825.00 0
825.07 0
825.13 0
825.20 0
825.27 0
825.33 0
825.40 0
825.46 0
825.53 0
825.59 0
825.66 0
825.73 0
825.79 0
825.86 0
825.92 0
825.99 0
826.06 0
826.12 0
826.19 0
826.25 0
826.32 0
826.39 0
826.45 0
826.52 0
826.58 0
826.65 0
826.71 0
826.78 0
826.85 0
826.91 0
826.98 0
827.04 0
827.11 0
827.18 0
827.24 0
827.31 0
827.37 0
827.44 0
827.51 0
827.57 0
827.64 0
827.70 0
827.77 0
827.84 0
827.90 0
827.97 0
828.03 0
828.10 0
828.17 0
828.23 0
828.30 0
828.36 0
828.43 0
828.50 0
828.56 0
828.63 0
828.69 0
828.76 0
828.83 0
828.89 0
828.96 0
829.02 0
829.09 0
829.16 0
829.22 0
829.29 0
829.35 0
829.42 0
829.49 0
829.55 0
829.62 0
829.68 0
829.75 0
829.82 0
829.88 0
829.95 0
830.01 0
830.08 0
830.15 0
830.21 0
830.28 0
830.34 0
830.41 0
830.48 0
830.54 0
830.61 0
830.68 0
830.74 0
830.81 0
830.87 0
830.94 0
831.01 0
831.07 0
831.14 0
831.20 0
831.27 0
831.34 0
831.40 0
831.47 0
831.53 0
831.60 0
831.67 0
831.73 0
831.80 0
831.86 0
831.93 0
832.00 0
832.06 0
832.13 0
832.20 0
832.26 0
832.33 0
832.39 0
832.46 0
832.53 0
832.59 0
832.66 0
832.72 0
832.79 0
832.86 0
832.92 0
832.99 0
833.06 0
833.12 0
833.19 0
833.25 0
833.32 0
833.39 0
833.45 0
833.52 0
833.59 0
833.65 0
833.72 0
833.78 0
833.85 0
833.92 0
833.98 0
834.05 0
834.11 0
834.18 0
834.25 0
834.31 0
834.38 0
834.45 0
834.51 0
834.58 0
834.64 0
834.71 0
834.78 0
834.84 0
834.91 0
834.98 0
835.04 0
835.11 0
835.17 0
835.24 0
835.31 0
835.37 0
835.44 0
835.51 0
835.57 0
835.64 0
835.70 0
835.77 0
835.84 0
835.90 0
835.97 0
836.04 0
836.10 0
836.17 0
836.24 0
836.30 0
836.37 0
836.43 0
836.50 0
836.57 0
836.63 0
836.70 0
836.77 0
836.83 0
836.90 0
836.96 0
837.03 0
837.10 0
837.16 0
837.23 0
837.30 0
837.36 0
837.43 0
837.50 0
837.56 0
837.63 0
837.69 0
837.76 0
837.83 0
837.89 0
837.96 0
838.03 0
838.09 0
838.16 0
838.23 0
838.29 0
838.36 0
838.42 0
838.49 0
838.56 0
838.62 0
838.69 0
838.76 0
838.82 0
838.89 0
838.96 0
839.02 0
839.09 0
839.16 0
839.22 0
839.29 0
839.35 0
839.42 0
839.49 0
839.55 0
839.62 0
839.69 0
839.75 0
839.82 0
839.89 0
839.95 0
840.02 0
840.09 0
840.15 0
840.22 0
840.28 0
840.35 0
840.42 0
840.48 0
840.55 0
840.62 0
840.68 0
840.75 0
840.82 0
840.88 0
840.95 0
841.02 0
841.08 0
841.15 0
841.22 0
841.28 0
841.35 0
841.42 0
841.48 0
841.55 0
841.61 0
841.68 0
841.75 0
841.81 0
841.88 0
841.95 0
842.01 0
842.08 0
842.15 0
842.21 0
842.28 0
842.35 0
842.41 0
842.48 0
842.55 0
842.61 0
842.68 0
842.75 0
842.81 0
842.88 0
842.95 0
843.01 0
843.08 0
843.15 0
843.21 0
843.28 0
843.34 0
843.41 0
843.48 0
843.54 0
843.61 0
843.68 0
843.74 0
843.81 0
843.88 0
843.94 0
844.01 0
844.08 0
844.14 0
844.21 0
844.28 0
844.34 0
844.41 0
844.48 0
844.54 0
844.61 0
844.68 0
844.74 0
844.81 0
844.88 0
844.94 0
845.01 0
845.08 0
845.14 0
845.21 0
845.28 0
845.34 0
845.41 0
845.48 0
845.54 0
845.61 0
845.68 0
845.74 0
845.81 0
845.88 0
845.94 0
846.01 0
846.08 0
846.14 0
846.21 0
846.28 0
846.34 0
846.41 0
846.48 0
846.54 0
846.61 0
846.68 0
846.74 0
846.81 0
846.88 0
846.94 0
847.01 0
847.08 0
847.14 0
847.21 0
847.28 0
847.34 0
847.41 0
847.48 0
847.55 0
847.61 0
847.68 0
847.75 0
847.81 0
847.88 0
847.95 0
848.01 0
848.08 0
848.15 0
848.21 0
848.28 0
848.35 0
848.41 0
848.48 0
848.55 0
848.61 0
848.68 0
848.75 0
848.81 0
848.88 0
848.95 0
849.01 0
849.08 0
849.15 0
849.21 0
849.28 0
849.35 0
849.42 0
849.48 0
849.55 0
849.62 0
849.68 0
849.75 0
849.82 0
849.88 0
849.95 0
850.02 0
850.08 0
850.15 0
850.22 0
850.28 0
850.35 0
850.42 0
850.48 0
850.55 0
850.62 0
850.69 0
850.75 0
850.82 0
850.89 0
850.95 0
851.02 0
851.09 0
851.15 0
851.22 0
851.29 0
851.35 0
851.42 0
851.49 0
851.55 0
851.62 0
851.69 0
851.76 0
851.82 0
851.89 0
851.96 0
852.02 0
852.09 0
852.16 0
852.22 0
852.29 0
852.36 0
852.42 0
852.49 0
852.56 0
852.63 0
852.69 0
852.76 0
852.83 0
852.89 0
852.96 0
853.03 0
853.09 0
853.16 0
853.23 0
853.30 0
853.36 0
853.43 0
853.50 0
853.56 0
853.63 0
853.70 0
853.76 0
853.83 0
853.90 0
853.97 0
854.03 0
854.10 0
854.17 0
854.23 0
854.30 0
854.37 0
854.43 0
854.50 0
854.57 0
854.64 0
854.70 0
854.77 0
854.84 0
854.90 0
854.97 0
855.04 0
855.10 0
855.17 0
855.24 0
855.31 0
855.37 0
855.44 0
855.51 0
855.57 0
855.64 0
855.71 0
855.78 0
855.84 0
855.91 0
855.98 0
856.04 0
856.11 0
856.18 0
856.24 0
856.31 0
856.38 0
856.45 0
856.51 0
856.58 0
856.65 0
856.71 0
856.78 0
856.85 0
856.92 0
856.98 0
857.05 0
857.12 0
857.18 0
857.25 0
857.32 0
857.39 0
857.45 0
857.52 0
857.59 0
857.65 0
857.72 0
857.79 0
857.86 0
857.92 0
857.99 0
858.06 0
858.12 0
858.19 0
858.26 0
858.33 0
858.39 0
858.46 0
858.53 0
858.59 0
858.66 0
858.73 0
858.80 0
858.86 0
858.93 0
859.00 0
859.07 0
859.13 0
859.20 0
859.27 0
859.33 0
859.40 0
859.47 0
859.54 0
859.60 0
859.67 0
859.74 0
859.80 0
859.87 0
859.94 0
860.01 0
860.07 0
860.14 0
860.21 0
860.28 0
860.34 0
860.41 0
860.48 0
860.54 0
860.61 0
860.68 0
860.75 0
860.81 0
860.88 0
860.95 0
861.02 0
861.08 0
861.15 0
861.22 0
861.28 0
861.35 0
861.42 0
861.49 0
861.55 0
861.62 0
861.69 0
861.76 0
861.82 0
861.89 0
861.96 0
862.02 0
862.09 0
862.16 0
862.23 0
862.29 0
862.36 0
862.43 0
862.50 0
862.56 0
862.63 0
862.70 0
862.77 0
862.83 0
862.90 0
862.97 0
863.03 0
863.10 0
863.17 0
863.24 0
863.30 0
863.37 0
863.44 0
863.51 0
863.57 0
863.64 0
863.71 0
863.78 0
863.84 0
863.91 0
863.98 0
864.05 0
864.11 0
864.18 0
864.25 0
864.31 0
864.38 0
864.45 0
864.52 0
864.58 0
864.65 0
864.72 0
864.79 0
864.85 0
864.92 0
864.99 0
865.06 0
865.12 0
865.19 0
865.26 0
865.33 0
865.39 0
865.46 0
865.53 0
865.60 0
865.66 0
865.73 0
865.80 0
865.87 0
865.93 0
866.00 0
866.07 0
866.14 0
866.20 0
866.27 0
866.34 0
866.41 0
866.47 0
866.54 0
866.61 0
866.68 0
866.74 0
866.81 0
866.88 0
866.95 0
867.01 0
867.08 0
867.15 0
867.22 0
867.28 0
867.35 0
867.42 0
867.49 0
867.55 0
867.62 0
867.69 0
867.76 0
867.82 0
867.89 0
867.96 0
868.03 0
868.09 0
868.16 0
868.23 0
868.30 0
868.36 0
868.43 0
868.50 0
868.57 0
868.63 0
868.70 0
868.77 0
868.84 0
868.90 0
868.97 0
869.04 0
869.11 0
869.18 0
869.24 0
869.31 0
869.38 0
869.45 0
869.51 0
869.58 0
869.65 0
869.72 0
869.78 0
869.85 0
869.92 0
869.99 0
870.05 0
870.12 0
870.19 0
870.26 0
870.32 0
870.39 0
870.46 0
870.53 0
870.60 0
870.66 0
870.73 0
870.80 0
870.87 0
870.93 0
871.00 0
871.07 0
871.14 0
871.20 0
871.27 0
871.34 0
871.41 0
871.47 0
871.54 0
871.61 0
871.68 0
871.75 0
871.81 0
871.88 0
871.95 0
872.02 0
872.08 0
872.15 0
872.22 0
872.29 0
872.36 0
872.42 0
872.49 0
872.56 0
872.63 0
872.69 0
872.76 0
872.83 0
872.90 0
872.96 0
873.03 0
873.10 0
873.17 0
873.24 0
873.30 0
873.37 0
873.44 0
873.51 0
873.57 0
873.64 0
873.71 0
873.78 0
873.85 0
873.91 0
873.98 0
874.05 0
874.12 0
874.18 0
874.25 0
874.32 0
874.39 0
874.46 0
874.52 0
874.59 0
874.66 0
874.73 0
874.79 0
874.86 0
874.93 0
875.00 0
875.07 0
875.13 0
875.20 0
875.27 0
875.34 0
875.41 0
875.47 0
875.54 0
875.61 0
875.68 0
875.74 0
875.81 0
875.88 0
875.95 0
876.02 0
876.08 0
876.15 0
876.22 0
876.29 0
876.36 0
876.42 0
876.49 0
876.56 0
876.63 0
876.69 0
876.76 0
876.83 0
876.90 0
876.97 0
877.03 0
877.10 0
877.17 0
877.24 0
877.31 0
877.37 0
877.44 0
877.51 0
877.58 0
877.65 0
877.71 0
877.78 0
877.85 0
877.92 0
877.98 0
878.05 0
878.12 0
878.19 0
878.26 0
878.32 0
878.39 0
878.46 0
878.53 0
878.60 0
878.66 0
878.73 0
878.80 0
878.87 0
878.94 0
879.00 0
879.07 0
879.14 0
879.21 0
879.28 0
879.34 0
879.41 0
879.48 0
879.55 0
879.62 0
879.68 0
879.75 0
879.82 0
879.89 0
879.96 0
880.02 0
880.09 0
880.16 0
880.23 0
880.30 0
880.36 0
880.43 0
880.50 0
880.57 0
880.64 0
880.70 0
880.77 0
880.84 0
880.91 0
880.98 0
881.04 0
881.11 0
881.18 0
881.25 0
881.32 0
881.39 0
881.45 0
881.52 0
881.59 0
881.66 0
881.73 0
881.79 0
881.86 0
881.93 0
882.00 0
882.07 0
882.13 0
882.20 0
882.27 0
882.34 0
882.41 0
882.47 0
882.54 0
882.61 0
882.68 0
882.75 0
882.82 0
882.88 0
882.95 0
883.02 0
883.09 0
883.16 0
883.22 0
883.29 0
883.36 0
883.43 0
883.50 0
883.56 0
883.63 0
883.70 0
883.77 0
883.84 0
883.91 0
883.97 0
884.04 0
884.11 0
884.18 0
884.25 0
884.31 0
884.38 0
884.45 0
884.52 0
884.59 0
884.66 0
884.72 0
884.79 0
884.86 0
884.93 0
885.00 0
885.06 0
885.13 0
885.20 0
885.27 0
885.34 0
885.41 0
885.47 0
885.54 0
885.61 0
885.68 0
885.75 0
885.82 0
885.88 0
885.95 0
886.02 0
886.09 0
886.16 0
886.22 0
886.29 0
886.36 0
886.43 0
886.50 0
886.57 0
886.63 0
886.70 0
886.77 0
886.84 0
886.91 0
886.98 0
887.04 0
887.11 0
887.18 0
887.25 0
887.32 0
887.39 0
887.45 0
887.52 0
887.59 0
887.66 0
887.73 0
887.80 0
887.86 0
887.93 0
888.00 0
888.07 0
888.14 0
888.21 0
888.27 0
888.34 0
888.41 0
888.48 0
888.55 0
888.62 0
888.68 0
888.75 0
888.82 0
888.89 0
888.96 0
889.03 0
889.09 0
889.16 0
889.23 0
889.30 0
889.37 0
889.44 0
889.50 0
889.57 0
889.64 0
889.71 0
889.78 0
889.85 0
889.91 0
889.98 0
890.05 0
890.12 0
890.19 0
890.26 0
890.32 0
890.39 0
890.46 0
890.53 0
890.60 0
890.67 0
890.74 0
890.80 0
890.87 0
890.94 0
891.01 0
891.08 0
891.15 0
891.21 0
891.28 0
891.35 0
891.42 0
891.49 0
891.56 0
891.63 0
891.69 0
891.76 0
891.83 0
891.90 0
891.97 0
892.04 0
892.10 0
892.17 0
892.24 0
892.31 0
892.38 0
892.45 0
892.52 0
892.58 0
892.65 0
892.72 0
892.79 0
892.86 0
892.93 0
893.00 0
893.06 0
893.13 0
893.20 0
893.27 0
893.34 0
893.41 0
893.47 0
893.54 0
893.61 0
893.68 0
893.75 0
893.82 0
893.89 0
893.95 0
894.02 0
894.09 0
894.16 0
894.23 0
894.30 0
894.37 0
894.43 0
894.50 0
894.57 0
894.64 0
894.71 0
894.78 0
894.85 0
894.91 0
894.98 0
895.05 0
895.12 0
895.19 0
895.26 0
895.33 0
895.39 0
895.46 0
895.53 0
895.60 0
895.67 0
895.74 0
895.81 0
895.88 0
895.94 0
896.01 0
896.08 0
896.15 0
896.22 0
896.29 0
896.36 0
896.42 0
896.49 0
896.56 0
896.63 0
896.70 0
896.77 0
896.84 0
896.90 0
896.97 0
897.04 0
897.11 0
897.18 0
897.25 0
897.32 0
897.39 0
897.45 0
897.52 0
897.59 0
897.66 0
897.73 0
897.80 0
897.87 0
897.94 0
898.00 0
898.07 0
898.14 0
898.21 0
898.28 0
898.35 0
898.42 0
898.48 0
898.55 0
898.62 0
898.69 0
898.76 0
898.83 0
898.90 0
898.97 0
899.03 0
899.10 0
899.17 0
899.24 0
899.31 0
899.38 0
899.45 0
899.52 0
899.58 0
899.65 0
899.72 0
899.79 0
899.86 0
899.93 0
900.00 0
900.07 0
900.14 0
900.20 0
900.27 0
900.34 0
900.41 0
900.48 0
900.55 0
900.62 0
900.69 0
900.75 0
900.82 0
900.89 0
900.96 0
901.03 0
901.10 0
901.17 0
901.24 0
901.30 0
901.37 0
901.44 0
901.51 0
901.58 0
901.65 0
901.72 0
901.79 0
901.86 0
901.92 0
901.99 0
902.06 0
902.13 0
902.20 0
902.27 0
902.34 0
902.41 0
902.48 0
902.54 0
902.61 0
902.68 0
902.75 0
902.82 0
902.89 0
902.96 0
903.03 0
903.10 0
903.16 0
903.23 0
903.30 0
903.37 0
903.44 0
903.51 0
903.58 0
903.65 0
903.72 0
903.78 0
903.85 0
903.92 0
903.99 0
904.06 0
904.13 0
904.20 0
904.27 0
904.34 0
904.41 0
904.47 0
904.54 0
904.61 0
904.68 0
904.75 0
904.82 0
904.89 0
904.96 0
905.03 0
905.09 0
905.16 0
905.23 0
905.30 0
905.37 0
905.44 0
905.51 0
905.58 0
905.65 0
905.72 0
905.78 0
905.85 0
905.92 0
905.99 0
906.06 0
906.13 0
906.20 0
906.27 0
906.34 0
906.41 0
906.47 0
906.54 0
906.61 0
906.68 0
906.75 0
906.82 0
906.89 0
906.96 0
907.03 0
907.10 0
907.17 0
907.23 0
907.30 0
907.37 0
907.44 0
907.51 0
907.58 0
907.65 0
907.72 0
907.79 0
907.86 0
907.93 0
907.99 0
908.06 0
908.13 0
908.20 0
908.27 0
908.34 0
908.41 0
908.48 0
908.55 0
908.62 0
908.69 0
908.75 0
908.82 0
908.89 0
908.96 0
909.03 0
909.10 0
909.17 0
909.24 0
909.31 0
909.38 0
909.45 0
909.51 0
909.58 0
909.65 0
909.72 0
909.79 0
909.86 0
909.93 0
910.00 0
910.07 0
910.14 0
910.21 0
910.28 0
910.34 0
910.41 0
910.48 0
910.55 0
910.62 0
910.69 0
910.76 0
910.83 0
910.90 0
910.97 0
911.04 0
911.11 0
911.18 0
911.24 0
911.31 0
911.38 0
911.45 0
911.52 0
911.59 0
911.66 0
911.73 0
911.80 0
911.87 0
911.94 0
912.01 0
912.08 0
912.14 0
912.21 0
912.28 0
912.35 0
912.42 0
912.49 0
912.56 0
912.63 0
912.70 0
912.77 0
912.84 0
912.91 0
912.98 0
913.04 0
913.11 0
913.18 0
913.25 0
913.32 0
913.39 0
913.46 0
913.53 0
913.60 0
913.67 0
913.74 0
913.81 0
913.88 0
913.95 0
914.02 0
914.08 0
914.15 0
914.22 0
914.29 0
914.36 0
914.43 0
914.50 0
914.57 0
914.64 0
914.71 0
914.78 0
914.85 0
914.92 0
914.99 0
915.06 0
915.12 0
915.19 0
915.26 0
915.33 0
915.40 0
915.47 0
915.54 0
915.61 0
915.68 0
915.75 0
915.82 0
915.89 0
915.96 0
916.03 0
916.10 0
916.17 0
916.23 0
916.30 0
916.37 0
916.44 0
916.51 0
916.58 0
916.65 0
916.72 0
916.79 0
916.86 0
916.93 0
917.00 0
917.07 0
917.14 0
917.21 0
917.28 0
917.35 0
917.41 0
917.48 0
917.55 0
917.62 0
917.69 0
917.76 0
917.83 0
917.90 0
917.97 0
918.04 0
918.11 0
918.18 0
918.25 0
918.32 0
918.39 0
918.46 0
918.53 0
918.60 0
918.67 0
918.73 0
918.80 0
918.87 0
918.94 0
919.01 0
919.08 0
919.15 0
919.22 0
919.29 0
919.36 0
919.43 0
919.50 0
919.57 0
919.64 0
919.71 0
919.78 0
919.85 0
919.92 0
919.99 0
920.06 0
920.13 0
920.19 0
920.26 0
920.33 0
920.40 0
920.47 0
920.54 0
920.61 0
920.68 0
920.75 0
920.82 0
920.89 0
920.96 0
921.03 0
921.10 0
921.17 0
921.24 0
921.31 0
921.38 0
921.45 0
921.52 0
921.59 0
921.66 0
921.73 0
921.80 0
921.86 0
921.93 0
922.00 0
922.07 0
922.14 0
922.21 0
922.28 0
922.35 0
922.42 0
922.49 0
922.56 0
922.63 0
922.70 0
922.77 0
922.84 0
922.91 0
922.98 0
923.05 0
923.12 0
923.19 0
923.26 0
923.33 0
923.40 0
923.47 0
923.54 0
923.61 0
923.68 0
923.75 0
923.82 0
923.88 0
923.95 0
924.02 0
924.09 0
924.16 0
924.23 0
924.30 0
924.37 0
924.44 0
924.51 0
924.58 0
924.65 0
924.72 0
924.79 0
924.86 0
924.93 0
925.00 0
925.07 0
925.14 0
925.21 0
925.28 0
925.35 0
925.42 0
925.49 0
925.56 0
925.63 0
925.70 0
925.77 0
925.84 0
925.91 0
925.98 0
926.05 0
926.12 0
926.19 0
926.26 0
926.33 0
926.40 0
926.47 0
926.54 0
926.60 0
926.67 0
926.74 0
926.81 0
926.88 0
926.95 0
927.02 0
927.09 0
927.16 0
927.23 0
927.30 0
927.37 0
927.44 0
927.51 0
927.58 0
927.65 0
927.72 0
927.79 0
927.86 0
927.93 1
928.00 1
928.07 1
928.14 0
928.21 0
928.28 0
928.35 0
928.42 0
928.49 0
928.56 0
928.63 0
928.70 0
928.77 0
928.84 0
928.91 0
928.98 0
929.05 0
929.12 0
929.19 0
929.26 0
929.33 0
929.40 0
929.47 0
929.54 0
929.61 0
929.68 0
929.75 0
929.82 0
929.89 0
929.96 0
930.03 0
930.10 0
930.17 0
930.24 0
930.31 0
930.38 0
930.45 0
930.52 0
930.59 0
930.66 0
930.73 0
930.80 0
930.87 0
930.94 0
931.01 0
931.08 0
931.15 0
931.22 0
931.29 0
931.36 0
931.43 0
931.50 0
931.57 0
931.64 0
931.71 0
931.78 0
931.85 0
931.92 0
931.99 0
932.06 0
932.13 0
932.20 0
932.27 0
932.34 0
932.41 0
932.48 0
932.55 0
932.62 0
932.69 0
932.76 0
932.83 0
932.90 0
932.97 0
933.04 0
933.11 0
933.18 0
933.25 0
933.32 0
933.39 0
933.46 0
933.53 0
933.60 0
933.67 0
933.74 0
933.81 0
933.88 0
933.95 0
934.02 0
934.09 0
934.16 0
934.23 0
934.30 0
934.37 0
934.44 0
934.51 0
934.58 0
934.65 0
934.72 0
934.79 0
934.86 0
934.93 0
935.00 0
935.07 0
935.14 0
935.21 0
935.28 0
935.35 0
935.42 0
935.49 0
935.56 0
935.63 0
935.70 0
935.77 0
935.84 0
935.91 0
935.98 0
936.05 0
936.12 0
936.19 0
936.26 0
936.33 0
936.40 0
936.47 0
936.54 0
936.61 0
936.68 0
936.75 0
936.82 0
936.89 0
936.96 0
937.03 0
937.10 0
937.17 0
937.24 0
937.31 0
937.38 0
937.45 0
937.52 0
937.59 0
937.67 0
937.74 0
937.81 0
937.88 0
937.95 0
938.02 0
938.09 0
938.16 0
938.23 0
938.30 0
938.37 0
938.44 0
938.51 0
938.58 0
938.65 0
938.72 0
938.79 0
938.86 0
938.93 0
939.00 0
939.07 0
939.14 0
939.21 0
939.28 0
939.35 0
939.42 0
939.49 0
939.56 0
939.63 0
939.70 0
939.77 0
939.84 0
939.91 0
939.98 0
940.05 0
940.12 0
940.19 0
940.26 0
940.34 0
940.41 0
940.48 0
940.55 0
940.62 0
940.69 0
940.76 0
940.83 0
940.90 0
940.97 0
941.04 0
941.11 0
941.18 0
941.25 0
941.32 0
941.39 0
941.46 0
941.53 0
941.60 0
941.67 0
941.74 0
941.81 0
941.88 0
941.95 0
942.02 0
942.09 0
942.16 0
942.23 0
942.30 0
942.38 0
942.45 0
942.52 0
942.59 0
942.66 0
942.73 0
942.80 0
942.87 0
942.94 0
943.01 0
943.08 0
943.15 0
943.22 0
943.29 0
943.36 0
943.43 0
943.50 0
943.57 0
943.64 0
943.71 0
943.78 0
943.85 0
943.92 0
943.99 0
944.07 0
944.14 0
944.21 0
944.28 0
944.35 0
944.42 0
944.49 0
944.56 0
944.63 0
944.70 0
944.77 0
944.84 0
944.91 0
944.98 0
945.05 0
945.12 0
945.19 0
945.26 0
945.33 0
945.40 0
945.47 0
945.55 0
945.62 0
945.69 0
945.76 0
945.83 0
945.90 0
945.97 0
946.04 0
946.11 0
946.18 0
946.25 0
946.32 0
946.39 0
946.46 0
946.53 0
946.60 0
946.67 0
946.74 0
946.81 0
946.89 0
946.96 0
947.03 0
947.10 0
947.17 0
947.24 0
947.31 0
947.38 0
947.45 0
947.52 0
947.59 0
947.66 0
947.73 0
947.80 0
947.87 0
947.94 0
948.01 0
948.08 0
948.16 0
948.23 0
948.30 0
948.37 0
948.44 0
948.51 0
948.58 0
948.65 0
948.72 0
948.79 0
948.86 0
948.93 0
949.00 0
949.07 0
949.14 0
949.21 0
949.29 0
949.36 0
949.43 0
949.50 0
949.57 0
949.64 0
949.71 0
949.78 0
949.85 0
949.92 0
949.99 0
950.06 0
950.13 0
950.20 0
950.27 0
950.35 0
950.42 0
950.49 0
950.56 0
950.63 0
950.70 0
950.77 0
950.84 0
950.91 0
950.98 0
951.05 0
951.12 0
951.19 0
951.26 0
951.34 0
951.41 0
951.48 0
951.55 0
951.62 0
951.69 0
951.76 0
951.83 0
951.90 0
951.97 0
952.04 0
952.11 0
952.18 0
952.25 0
952.33 0
952.40 0
952.47 0
952.54 0
952.61 0
952.68 0
952.75 0
952.82 0
952.89 0
952.96 0
953.03 0
953.10 0
953.17 0
953.25 0
953.32 0
953.39 0
953.46 0
953.53 0
953.60 0
953.67 0
953.74 0
953.81 0
953.88 0
953.95 0
954.02 0
954.10 0
954.17 0
954.24 0
954.31 0
954.38 0
954.45 0
954.52 0
954.59 0
954.66 0
954.73 0
954.80 0
954.87 0
954.95 0
955.02 0
955.09 0
955.16 0
955.23 0
955.30 0
955.37 0
955.44 0
955.51 0
955.58 0
955.65 0
955.72 0
955.80 0
955.87 0
955.94 0
956.01 0
956.08 0
956.15 0
956.22 0
956.29 0
956.36 0
956.43 0
956.50 0
956.58 0
956.65 0
956.72 0
956.79 0
956.86 0
956.93 0
957.00 0
957.07 0
957.14 0
957.21 0
957.29 0
957.36 0
957.43 0
957.50 0
957.57 0
957.64 0
957.71 0
957.78 0
957.85 0
957.92 0
957.99 0
958.07 0
958.14 0
958.21 0
958.28 0
958.35 0
958.42 0
958.49 0
958.56 0
958.63 0
958.70 0
958.78 0
958.85 0
958.92 0
958.99 0
959.06 0
959.13 0
959.20 0
959.27 0
959.34 0
959.41 0
959.49 0
959.56 0
959.63 0
959.70 0
959.77 0
959.84 0
959.91 0
959.98 0
960.05 0
960.12 0
960.20 0
960.27 0
960.34 0
960.41 0
960.48 0
960.55 0
960.62 0
960.69 0
960.76 0
960.84 0
960.91 0
960.98 0
961.05 0
961.12 0
961.19 0
961.26 0
961.33 0
961.40 0
961.48 0
961.55 0
961.62 0
961.69 0
961.76 0
961.83 0
961.90 0
961.97 0
962.04 0
962.12 0
962.19 0
962.26 0
962.33 0
962.40 0
962.47 0
962.54 0
962.61 0
962.68 0
962.76 0
962.83 0
962.90 0
962.97 0
963.04 0
963.11 0
963.18 0
963.25 0
963.32 0
963.40 0
963.47 0
963.54 0
963.61 0
963.68 0
963.75 0
963.82 0
963.89 0
963.97 0
964.04 0
964.11 0
964.18 0
964.25 0
964.32 0
964.39 0
964.46 0
964.53 0
964.61 0
964.68 0
964.75 0
964.82 0
964.89 0
964.96 0
965.03 0
965.10 0
965.18 0
965.25 0
965.32 0
965.39 0
965.46 0
965.53 0
965.60 0
965.67 0
965.75 0
965.82 0
965.89 0
965.96 0
966.03 0
966.10 0
966.17 0
966.24 0
966.32 0
966.39 0
966.46 0
966.53 0
966.60 0
966.67 0
966.74 0
966.81 0
966.89 0
966.96 0
967.03 0
967.10 0
967.17 0
967.24 0
967.31 0
967.39 0
967.46 0
967.53 0
967.60 0
967.67 0
967.74 0
967.81 0
967.88 0
967.96 0
968.03 0
968.10 0
968.17 0
968.24 0
968.31 0
968.38 0
968.46 0
968.53 0
968.60 0
968.67 0
968.74 0
968.81 0
968.88 0
968.95 0
969.03 0
969.10 0
969.17 0
969.24 0
969.31 0
969.38 0
969.45 0
969.53 0
969.60 0
969.67 0
969.74 0
969.81 0
969.88 0
969.95 0
970.03 0
970.10 0
970.17 0
970.24 0
970.31 0
970.38 0
970.45 0
970.53 0
970.60 0
970.67 0
970.74 0
970.81 0
970.88 0
970.95 0
971.03 0
971.10 0
971.17 0
971.24 0
971.31 0
971.38 0
971.45 0
971.53 0
971.60 0
971.67 0
971.74 0
971.81 0
971.88 0
971.95 0
972.03 0
972.10 0
972.17 0
972.24 0
972.31 0
972.38 0
972.45 0
972.53 0
972.60 0
972.67 0
972.74 0
972.81 0
972.88 0
972.96 0
973.03 0
973.10 0
973.17 0
973.24 0
973.31 0
973.38 0
973.46 0
973.53 0
973.60 0
973.67 0
973.74 0
973.81 0
973.89 0
973.96 0
974.03 0
974.10 0
974.17 0
974.24 0
974.31 0
974.39 0
974.46 0
974.53 0
974.60 0
974.67 0
974.74 0
974.82 0
974.89 0
974.96 0
975.03 0
975.10 0
975.17 0
975.25 0
975.32 0
975.39 0
975.46 0
975.53 0
975.60 0
975.68 0
975.75 0
975.82 0
975.89 0
975.96 0
976.03 0
976.10 0
976.18 0
976.25 0
976.32 0
976.39 0
976.46 0
976.53 0
976.61 0
976.68 0
976.75 0
976.82 0
976.89 0
976.96 0
977.04 0
977.11 0
977.18 0
977.25 0
977.32 0
977.39 0
977.47 0
977.54 0
977.61 0
977.68 0
977.75 0
977.82 0
977.90 0
977.97 0
978.04 0
978.11 0
978.18 0
978.26 0
978.33 0
978.40 0
978.47 0
978.54 0
978.61 0
978.69 0
978.76 0
978.83 0
978.90 0
978.97 0
979.04 0
979.12 0
979.19 0
979.26 0
979.33 0
979.40 0
979.47 0
979.55 0
979.62 0
979.69 0
979.76 0
979.83 0
979.91 0
979.98 0
980.05 0
980.12 0
980.19 0
980.26 0
980.34 0
980.41 0
980.48 0
980.55 0
980.62 0
980.69 0
980.77 0
980.84 0
980.91 0
980.98 0
981.05 0
981.13 0
981.20 0
981.27 0
981.34 0
981.41 0
981.48 0
981.56 0
981.63 0
981.70 0
981.77 0
981.84 0
981.92 0
981.99 0
982.06 0
982.13 0
982.20 0
982.28 0
982.35 0
982.42 0
982.49 0
982.56 0
982.63 0
982.71 0
982.78 0
982.85 0
982.92 0
982.99 0
983.07 0
983.14 0
983.21 0
983.28 0
983.35 0
983.43 0
983.50 0
983.57 0
983.64 0
983.71 0
983.78 0
983.86 0
983.93 0
984.00 0
984.07 0
984.14 0
984.22 0
984.29 0
984.36 0
984.43 0
984.50 0
984.58 0
984.65 0
984.72 0
984.79 0
984.86 0
984.94 0
985.01 0
985.08 0
985.15 0
985.22 0
985.30 0
985.37 0
985.44 0
985.51 0
985.58 0
985.66 0
985.73 0
985.80 0
985.87 0
985.94 0
986.02 0
986.09 0
986.16 0
986.23 0
986.30 0
986.38 0
986.45 0
986.52 0
986.59 0
986.66 0
986.74 0
986.81 0
986.88 0
986.95 0
987.02 0
987.10 0
987.17 0
987.24 0
987.31 0
987.38 1
987.46 1
987.53 1
987.60 1
987.67 0
987.74 0
987.82 0
987.89 0
987.96 0
988.03 0
988.10 0
988.18 0
988.25 0
988.32 0
988.39 0
988.46 0
988.54 0
988.61 0
988.68 0
988.75 0
988.83 0
988.90 0
988.97 0
989.04 0
989.11 0
989.19 0
989.26 1
989.33 1
989.40 1
989.47 1
989.55 1
989.62 1
989.69 0
989.76 0
989.83 0
989.91 0
989.98 0
990.05 0
990.12 0
990.20 0
990.27 0
990.34 0
990.41 0
990.48 0
990.56 0
990.63 0
990.70 0
990.77 0
990.85 0
990.92 0
990.99 0
991.06 0
991.13 0
991.21 0
991.28 0
991.35 0
991.42 0
991.49 0
991.57 0
991.64 0
991.71 0
991.78 0
991.86 0
991.93 0
992.00 0
992.07 0
992.14 0
992.22 0
992.29 0
992.36 0
992.43 0
992.51 0
992.58 0
992.65 0
992.72 0
992.79 0
992.87 0
992.94 0
993.01 0
993.08 0
993.16 0
993.23 0
993.30 0
993.37 0
993.45 0
993.52 0
993.59 0
993.66 0
993.73 0
993.81 0
993.88 0
993.95 0
994.02 0
994.10 0
994.17 0
994.24 0
994.31 0
994.38 0
994.46 0
994.53 0
994.60 0
994.67 0
994.75 0
994.82 0
994.89 0
994.96 0
995.04 0
995.11 0
995.18 0
995.25 0
995.32 0
995.40 0
995.47 0
995.54 0
995.61 0
995.69 0
995.76 0
995.83 0
995.90 0
995.98 0
996.05 0
996.12 0
996.19 0
996.27 0
996.34 0
996.41 0
996.48 0
996.56 0
996.63 0
996.70 0
996.77 0
996.84 0
996.92 0
996.99 0
997.06 0
997.13 0
997.21 0
997.28 0
997.35 0
997.42 0
997.50 0
997.57 0
997.64 0
997.71 0
997.79 0
997.86 0
997.93 0
998.00 0
998.08 0
998.15 0
998.22 0
998.29 0
998.37 0
998.44 0
998.51 0
998.58 0
998.66 0
998.73 0
998.80 0
998.87 0
998.95 0
999.02 0
999.09 0
999.16 0
999.23 0
999.31 0
999.38 0
999.45 0
999.52 0
999.60 0
999.67 0
999.74 0
999.81 0
999.89 0
999.96 0
1000.03 1
1000.10 1
1000.18 1
1000.25 1
1000.32 0
1000.39 0
1000.47 0
1000.54 1
1000.61 1
1000.68 1
1000.76 1
1000.83 1
1000.90 1
1000.98 0
1001.05 0
1001.12 0
1001.19 0
1001.27 0
1001.34 1
1001.41 1
1001.48 1
1001.56 1
1001.63 1
1001.70 1
1001.77 1
1001.85 1
1001.92 1
1001.99 1
1002.06 1
1002.14 0
1002.21 0
1002.28 0
1002.35 0
1002.43 0
1002.50 0
1002.57 0
1002.64 0
1002.72 0
1002.79 0
1002.86 1
1002.93 1
1003.01 1
1003.08 1
1003.15 1
1003.23 1
1003.30 1
1003.37 1
1003.44 1
1003.52 1
1003.59 1
1003.66 1
1003.73 1
1003.81 1
1003.88 1
1003.95 1
1004.02 0
1004.10 0
1004.17 0
1004.24 0
1004.31 0
1004.39 0
1004.46 0
1004.53 0
1004.61 0
1004.68 0
1004.75 1
1004.82 1
1004.90 1
1004.97 1
1005.04 1
1005.11 1
1005.19 1
1005.26 1
1005.33 1
1005.41 1
1005.48 1
1005.55 1
1005.62 1
1005.70 1
1005.77 1
1005.84 1
1005.91 1
1005.99 1
1006.06 1
1006.13 1
1006.20 1
1006.28 1
1006.35 1
1006.42 1
1006.50 1
1006.57 1
1006.64 1
1006.71 1
1006.79 1
1006.86 0
1006.93 0
1007.01 0
1007.08 0
1007.15 0
1007.22 0
1007.30 0
1007.37 0
1007.44 0
1007.51 0
1007.59 0
1007.66 0
1007.73 0
1007.81 0
1007.88 0
1007.95 0
1008.02 0
1008.10 0
1008.17 0
1008.24 0
1008.32 0
1008.39 0
1008.46 0
1008.53 0
1008.61 0
1008.68 0
1008.75 0
1008.82 0
1008.90 0
1008.97 0
1009.04 0
1009.12 0
1009.19 0
1009.26 0
1009.33 0
1009.41 0
1009.48 0
1009.55 0
1009.63 0
1009.70 0
1009.77 1
1009.84 1
1009.92 1
1009.99 1
1010.06 1
1010.14 1
1010.21 0
1010.28 0
1010.35 0
1010.43 0
1010.50 0
1010.57 0
1010.65 0
1010.72 0
1010.79 0
1010.87 0
1010.94 0
1011.01 0
1011.08 0
1011.16 0
1011.23 0
1011.30 0
1011.38 0
1011.45 0
1011.52 0
1011.59 0
1011.67 0
1011.74 0
1011.81 0
1011.89 0
1011.96 0
1012.03 0
1012.10 0
1012.18 0
1012.25 0
1012.32 0
1012.40 0
1012.47 0
1012.54 0
1012.62 0
1012.69 0
1012.76 0
1012.83 0
1012.91 1
1012.98 1
1013.05 1
1013.13 1
1013.20 1
1013.27 0
1013.35 0
1013.42 0
1013.49 0
1013.56 0
1013.64 0
1013.71 0
1013.78 0
1013.86 0
1013.93 0
1014.00 0
1014.08 0
1014.15 0
1014.22 0
1014.29 0
1014.37 0
1014.44 0
1014.51 0
1014.59 0
1014.66 0
1014.73 0
1014.81 0
1014.88 0
1014.95 0
1015.02 0
1015.10 0
1015.17 0
1015.24 0
1015.32 0
1015.39 0
1015.46 0
1015.54 0
1015.61 0
1015.68 0
1015.76 1
1015.83 1
1015.90 1
1015.97 1
1016.05 1
1016.12 1
1016.19 1
1016.27 1
1016.34 0
1016.41 0
1016.49 0
1016.56 0
1016.63 0
1016.71 0
1016.78 0
1016.85 0
1016.92 0
1017.00 0
1017.07 0
1017.14 0
1017.22 0
1017.29 0
1017.36 0
1017.44 0
1017.51 0
1017.58 0
1017.66 0
1017.73 0
1017.80 0
1017.88 0
1017.95 0
1018.02 0
1018.09 0
1018.17 0
1018.24 0
1018.31 0
1018.39 1
1018.46 1
1018.53 1
1018.61 1
1018.68 1
1018.75 1
1018.83 1
1018.90 1
1018.97 1
1019.05 0
1019.12 0
1019.19 0
1019.27 0
1019.34 0
1019.41 0
1019.49 0
1019.56 0
1019.63 0
1019.70 1
1019.78 1
1019.85 1
1019.92 2
1020.00 2
1020.07 2
1020.14 2
1020.22 3
1020.29 3
1020.36 3
1020.44 3
1020.51 3
1020.58 2
1020.66 2
1020.73 2
1020.80 2
1020.88 3
1020.95 3
1021.02 4
1021.10 4
1021.17 4
1021.24 4
1021.32 4
1021.39 3
1021.46 3
1021.54 2
1021.61 2
1021.68 1
1021.76 1
1021.83 1
1021.90 1
1021.98 0
1022.05 0
1022.12 0
1022.20 0
1022.27 0
1022.34 0
1022.42 0
1022.49 0
1022.56 0
1022.64 0
1022.71 0
1022.78 0
1022.86 0
1022.93 0
1023.00 0
1023.08 0
1023.15 0
1023.22 0
1023.30 0
1023.37 1
1023.44 1
1023.52 1
1023.59 1
1023.66 1
1023.74 1
1023.81 0
1023.88 0
1023.96 0
1024.03 0
1024.10 0
1024.18 0
1024.25 0
1024.32 0
1024.40 0
1024.47 0
1024.54 0
1024.62 0
1024.69 0
1024.76 0
1024.84 0
1024.91 0
1024.98 1
1025.06 1
1025.13 1
1025.20 1
1025.28 1
1025.35 1
1025.42 1
1025.50 1
1025.57 2
1025.64 2
1025.72 2
1025.79 1
1025.86 1
1025.94 1
1026.01 1
1026.08 0
1026.16 0
1026.23 0
1026.31 0
1026.38 0
1026.45 0
1026.53 0
1026.60 0
1026.67 0
1026.75 0
1026.82 0
1026.89 0
1026.97 0
1027.04 0
1027.11 0
1027.19 0
1027.26 0
1027.33 0
1027.41 0
1027.48 1
1027.55 1
1027.63 1
1027.70 1
1027.77 1
1027.85 1
1027.92 1
1028.00 1
1028.07 1
1028.14 2
1028.22 2
1028.29 2
1028.36 2
1028.44 2
1028.51 2
1028.58 2
1028.66 2
1028.73 2
1028.80 1
1028.88 1
1028.95 1
1029.02 1
1029.10 0
1029.17 0
1029.25 0
1029.32 0
1029.39 1
1029.47 1
1029.54 1
1029.61 1
1029.69 1
1029.76 1
1029.83 1
1029.91 1
1029.98 1
1030.05 1
1030.13 1
1030.20 1
1030.28 1
1030.35 1
1030.42 1
1030.50 1
1030.57 0
1030.64 0
1030.72 0
1030.79 0
1030.86 0
1030.94 1
1031.01 1
1031.09 1
1031.16 1
1031.23 1
1031.31 1
1031.38 2
1031.45 2
1031.53 2
1031.60 2
1031.67 3
1031.75 3
1031.82 3
1031.90 3
1031.97 3
1032.04 3
1032.12 3
1032.19 3
1032.26 3
1032.34 3
1032.41 3
1032.48 3
1032.56 3
1032.63 3
1032.71 2
1032.78 2
1032.85 2
1032.93 2
1033.00 2
1033.07 2
1033.15 2
1033.22 2
1033.29 2
1033.37 2
1033.44 2
1033.52 2
1033.59 2
1033.66 2
1033.74 2
1033.81 2
1033.88 2
1033.96 2
1034.03 3
1034.11 3
1034.18 3
1034.25 3
1034.33 3
1034.40 3
1034.47 2
1034.55 2
1034.62 1
1034.70 1
1034.77 1
1034.84 0
1034.92 0
1034.99 0
1035.06 1
1035.14 1
1035.21 1
1035.29 1
1035.36 1
1035.43 1
1035.51 1
1035.58 1
1035.65 1
1035.73 1
1035.80 1
1035.88 1
1035.95 1
1036.02 2
1036.10 2
1036.17 2
1036.25 3
1036.32 3
1036.39 3
1036.47 3
1036.54 3
1036.61 3
1036.69 3
1036.76 3
1036.84 3
1036.91 3
1036.98 3
1037.06 3
1037.13 3
1037.20 2
1037.28 2
1037.35 2
1037.43 2
1037.50 2
1037.57 2
1037.65 2
1037.72 1
1037.80 1
1037.87 1
1037.94 1
1038.02 1
1038.09 0
1038.17 0
1038.24 0
1038.31 0
1038.39 0
1038.46 0
1038.53 0
1038.61 1
1038.68 1
1038.76 2
1038.83 2
1038.90 3
1038.98 3
1039.05 4
1039.13 4
1039.20 4
1039.27 3
1039.35 3
1039.42 3
1039.50 3
1039.57 3
1039.64 3
1039.72 3
1039.79 3
1039.86 4
1039.94 4
1040.01 4
1040.09 4
1040.16 4
1040.23 4
1040.31 4
1040.38 3
1040.46 3
1040.53 3
1040.60 3
1040.68 3
1040.75 3
1040.83 3
1040.90 3
1040.97 3
1041.05 3
1041.12 3
1041.20 2
1041.27 2
1041.34 2
1041.42 2
1041.49 2
1041.57 2
1041.64 1
1041.71 1
1041.79 1
1041.86 1
1041.94 1
1042.01 1
1042.08 1
1042.16 1
1042.23 1
1042.31 1
1042.38 1
1042.45 1
1042.53 1
1042.60 0
1042.68 0
1042.75 0
1042.82 0
1042.90 0
1042.97 0
1043.05 0
1043.12 1
1043.19 1
1043.27 1
1043.34 1
1043.42 0
1043.49 0
1043.57 0
1043.64 0
1043.71 0
1043.79 0
1043.86 0
1043.94 0
1044.01 0
1044.08 0
1044.16 0
1044.23 0
1044.31 0
1044.38 0
1044.45 1
1044.53 1
1044.60 1
1044.68 2
1044.75 2
1044.82 2
1044.90 3
1044.97 2
1045.05 2
1045.12 2
1045.20 2
1045.27 2
1045.34 1
1045.42 2
1045.49 2
1045.57 2
1045.64 3
1045.71 3
1045.79 3
1045.86 4
1045.94 4
1046.01 3
1046.08 3
1046.16 3
1046.23 3
1046.31 3
1046.38 3
1046.46 4
1046.53 4
1046.60 5
1046.68 5
1046.75 6
1046.83 6
1046.90 6
1046.97 6
1047.05 7
1047.12 6
1047.20 6
1047.27 6
1047.35 6
1047.42 6
1047.49 5
1047.57 5
1047.64 4
1047.72 4
1047.79 3
1047.87 3
1047.94 3
1048.01 3
1048.09 4
1048.16 4
1048.24 5
1048.31 5
1048.39 5
1048.46 5
1048.53 4
1048.61 3
1048.68 3
1048.76 2
1048.83 2
1048.90 1
1048.98 1
1049.05 1
1049.13 1
1049.20 1
1049.28 1
1049.35 2
1049.42 2
1049.50 2
1049.57 3
1049.65 3
1049.72 3
1049.80 3
1049.87 3
1049.94 3
1050.02 3
1050.09 2
1050.17 2
1050.24 2
1050.32 2
1050.39 1
1050.46 1
1050.54 2
1050.61 2
1050.69 2
1050.76 3
1050.84 3
1050.91 4
1050.99 4
1051.06 4
1051.13 4
1051.21 4
1051.28 3
1051.36 3
1051.43 2
1051.51 2
1051.58 1
1051.65 1
1051.73 1
1051.80 1
1051.88 1
1051.95 1
1052.03 2
1052.10 2
1052.17 2
1052.25 2
1052.32 2
1052.40 1
1052.47 1
1052.55 1
1052.62 2
1052.70 2
1052.77 3
1052.84 3
1052.92 4
1052.99 4
1053.07 4
1053.14 3
1053.22 3
1053.29 2
1053.36 2
1053.44 2
1053.51 2
1053.59 2
1053.66 2
1053.74 2
1053.81 2
1053.89 2
1053.96 2
1054.03 2
1054.11 2
1054.18 1
1054.26 1
1054.33 1
1054.41 1
1054.48 1
1054.56 1
1054.63 2
1054.70 2
1054.78 2
1054.85 2
1054.93 2
1055.00 2
1055.08 2
1055.15 2
1055.23 1
1055.30 1
1055.38 1
1055.45 1
1055.52 1
1055.60 1
1055.67 1
1055.75 1
1055.82 1
1055.90 1
1055.97 1
1056.05 1
1056.12 0
1056.19 0
1056.27 0
1056.34 0
1056.42 0
1056.49 0
1056.57 0
1056.64 0
1056.72 0
1056.79 0
1056.87 0
1056.94 1
1057.01 1
1057.09 1
1057.16 1
1057.24 1
1057.31 1
1057.39 2
1057.46 2
1057.54 2
1057.61 2
1057.69 2
1057.76 2
1057.83 2
1057.91 1
1057.98 1
1058.06 1
1058.13 1
1058.21 1
1058.28 1
1058.36 1
1058.43 1
1058.51 1
1058.58 1
1058.66 1
1058.73 0
1058.80 0
1058.88 0
1058.95 0
1059.03 1
1059.10 1
1059.18 1
1059.25 2
1059.33 2
1059.40 2
1059.48 2
1059.55 2
1059.63 2
1059.70 2
1059.77 2
1059.85 2
1059.92 2
1060.00 1
1060.07 1
1060.15 0
1060.22 0
1060.30 0
1060.37 0
1060.45 0
1060.52 0
1060.60 0
1060.67 0
1060.74 0
1060.82 0
1060.89 0
1060.97 0
1061.04 0
1061.12 1
1061.19 1
1061.27 1
1061.34 2
1061.42 3
1061.49 4
1061.57 4
1061.64 5
1061.72 6
1061.79 6
1061.87 6
1061.94 6
1062.01 5
1062.09 5
1062.16 4
1062.24 4
1062.31 4
1062.39 4
1062.46 4
1062.54 4
1062.61 4
1062.69 4
1062.76 4
1062.84 4
1062.91 4
1062.99 3
1063.06 3
1063.14 3
1063.21 3
1063.29 3
1063.36 3
1063.43 3
1063.51 3
1063.58 3
1063.66 3
1063.73 3
1063.81 3
1063.88 4
1063.96 4
1064.03 4
1064.11 4
1064.18 5
1064.26 5
1064.33 5
1064.41 5
1064.48 5
1064.56 4
1064.63 4
1064.71 3
1064.78 2
1064.86 1
1064.93 1
1065.01 0
1065.08 0
1065.16 0
1065.23 0
1065.30 0
1065.38 0
1065.45 0
1065.53 0
1065.60 1
1065.68 1
1065.75 1
1065.83 1
1065.90 2
1065.98 2
1066.05 3
1066.13 3
1066.20 4
1066.28 5
1066.35 5
1066.43 5
1066.50 5
1066.58 5
1066.65 4
1066.73 4
1066.80 3
1066.88 3
1066.95 2
1067.03 2
1067.10 2
1067.18 2
1067.25 2
1067.33 2
1067.40 2
1067.48 2
1067.55 2
1067.63 2
1067.70 2
1067.78 1
1067.85 1
1067.93 1
1068.00 0
1068.08 0
1068.15 0
1068.23 0
1068.30 0
1068.38 0
1068.45 0
1068.53 0
1068.60 1
1068.68 1
1068.75 2
1068.83 2
1068.90 2
1068.98 2
1069.05 3
1069.12 3
1069.20 3
1069.27 3
1069.35 3
1069.42 2
1069.50 2
1069.57 2
1069.65 2
1069.72 2
1069.80 2
1069.87 2
1069.95 2
1070.02 2
1070.10 1
1070.17 1
1070.25 1
1070.32 0
1070.40 0
1070.47 0
1070.55 0
1070.62 1
1070.70 1
1070.77 1
1070.85 1
1070.93 1
1071.00 1
1071.08 1
1071.15 1
1071.23 2
1071.30 2
1071.38 2
1071.45 2
1071.53 3
1071.60 3
1071.68 3
1071.75 3
1071.83 3
1071.90 3
1071.98 4
1072.05 4
1072.13 4
1072.20 4
1072.28 4
1072.35 3
1072.43 3
1072.50 3
1072.58 3
1072.65 2
1072.73 2
1072.80 2
1072.88 2
1072.95 2
1073.03 2
1073.10 3
1073.18 2
1073.25 2
1073.33 2
1073.40 2
1073.48 2
1073.55 2
1073.63 2
1073.70 2
1073.78 3
1073.85 3
1073.93 3
1074.00 3
1074.08 3
1074.15 3
1074.23 2
1074.30 2
1074.38 2
1074.45 2
1074.53 2
1074.60 2
1074.68 2
1074.76 3
1074.83 3
1074.91 4
1074.98 5
1075.06 5
1075.13 5
1075.21 6
1075.28 6
1075.36 6
1075.43 6
1075.51 6
1075.58 5
1075.66 5
1075.73 5
1075.81 5
1075.88 6
1075.96 6
1076.03 6
1076.11 7
1076.18 7
1076.26 7
1076.33 6
1076.41 5
1076.48 4
1076.56 4
1076.64 3
1076.71 3
1076.79 3
1076.86 4
1076.94 4
1077.01 4
1077.09 4
1077.16 4
1077.24 3
1077.31 3
1077.39 3
1077.46 2
1077.54 2
1077.61 2
1077.69 2
1077.76 3
1077.84 3
1077.91 3
1077.99 3
1078.06 3
1078.14 3
1078.22 3
1078.29 3
1078.37 3
1078.44 3
1078.52 4
1078.59 4
1078.67 4
1078.74 3
1078.82 3
1078.89 3
1078.97 3
1079.04 3
1079.12 3
1079.19 4
1079.27 4
1079.35 4
1079.42 5
1079.50 5
1079.57 5
1079.65 5
1079.72 5
1079.80 5
1079.87 5
1079.95 4
1080.02 3
1080.10 3
1080.17 2
1080.25 2
1080.32 2
1080.40 2
1080.48 2
1080.55 2
1080.63 2
1080.70 3
1080.78 3
1080.85 3
1080.93 4
1081.00 4
1081.08 4
1081.15 4
1081.23 4
1081.30 4
1081.38 4
1081.46 4
1081.53 4
1081.61 3
1081.68 3
1081.76 2
1081.83 2
1081.91 1
1081.98 1
1082.06 1
1082.13 0
1082.21 0
1082.28 0
1082.36 0
1082.44 0
1082.51 0
1082.59 0
1082.66 0
1082.74 0
1082.81 0
1082.89 1
1082.96 1
1083.04 2
1083.11 2
1083.19 2
1083.27 2
1083.34 2
1083.42 2
1083.49 3
1083.57 3
1083.64 4
1083.72 5
1083.79 6
1083.87 6
1083.94 7
1084.02 7
1084.10 7
1084.17 6
1084.25 6
1084.32 5
1084.40 5
1084.47 5
1084.55 5
1084.62 6
1084.70 6
1084.78 6
1084.85 7
1084.93 7
1085.00 7
1085.08 7
1085.15 7
1085.23 7
1085.30 7
1085.38 7
1085.46 7
1085.53 7
1085.61 7
1085.68 7
1085.76 7
1085.83 7
1085.91 7
1085.98 7
1086.06 6
1086.14 5
1086.21 5
1086.29 5
1086.36 5
1086.44 5
1086.51 5
1086.59 5
1086.66 5
1086.74 5
1086.82 4
1086.89 4
1086.97 4
1087.04 3
1087.12 3
1087.19 3
1087.27 4
1087.34 4
1087.42 4
1087.50 5
1087.57 5
1087.65 6
1087.72 6
1087.80 6
1087.87 6
1087.95 6
1088.03 5
1088.10 5
1088.18 4
1088.25 4
1088.33 4
1088.40 4
1088.48 3
1088.55 3
1088.63 3
1088.71 3
1088.78 2
1088.86 2
1088.93 2
1089.01 3
1089.08 3
1089.16 4
1089.24 5
1089.31 6
1089.39 6
1089.46 6
1089.54 6
1089.61 6
1089.69 6
1089.77 6
1089.84 6
1089.92 6
1089.99 6
1090.07 5
1090.14 5
1090.22 5
1090.30 5
1090.37 6
1090.45 6
1090.52 6
1090.60 6
1090.67 6
1090.75 6
1090.83 6
1090.90 5
1090.98 5
1091.05 5
1091.13 5
1091.20 5
1091.28 5
1091.36 5
1091.43 5
1091.51 5
1091.58 6
1091.66 6
1091.73 6
1091.81 6
1091.89 6
1091.96 6
1092.04 6
1092.11 6
1092.19 7
1092.26 7
1092.34 7
1092.42 8
1092.49 8
1092.57 8
1092.64 8
1092.72 8
1092.79 8
1092.87 8
1092.95 8
1093.02 8
1093.10 8
1093.17 8
1093.25 8
1093.33 7
1093.40 7
1093.48 7
1093.55 7
1093.63 6
1093.70 6
1093.78 5
1093.86 5
1093.93 4
1094.01 4
1094.08 4
1094.16 4
1094.24 4
1094.31 4
1094.39 5
1094.46 5
1094.54 5
1094.61 5
1094.69 5
1094.77 5
1094.84 6
1094.92 6
1094.99 7
1095.07 8
1095.15 8
1095.22 8
1095.30 7
1095.37 7
1095.45 6
1095.53 6
1095.60 5
1095.68 6
1095.75 6
1095.83 6
1095.90 7
1095.98 7
1096.06 6
1096.13 6
1096.21 6
1096.28 5
1096.36 5
1096.44 5
1096.51 5
1096.59 5
1096.66 5
1096.74 5
1096.82 4
1096.89 4
1096.97 4
1097.04 3
1097.12 3
1097.20 3
1097.27 3
1097.35 3
1097.42 4
1097.50 4
1097.58 4
1097.65 4
1097.73 3
1097.80 3
1097.88 3
1097.96 2
1098.03 2
1098.11 2
1098.18 1
1098.26 1
1098.34 1
1098.41 0
1098.49 0
1098.56 0
1098.64 0
1098.71 0
1098.79 0
1098.87 0
1098.94 0
1099.02 1
1099.09 1
1099.17 1
1099.25 1
1099.32 0
1099.40 0
1099.48 0
1099.55 0
1099.63 0
1099.70 0
1099.78 1
1099.86 2
1099.93 3
1100.01 4
1100.08 5
1100.16 7
1100.24 8
1100.31 9
1100.39 9
1100.46 9
1100.54 9
1100.62 9
1100.69 8
1100.77 7
1100.84 6
1100.92 5
1101.00 4
1101.07 3
1101.15 3
1101.22 3
1101.30 3
1101.38 3
1101.45 3
1101.53 3
1101.60 2
1101.68 2
1101.76 2
1101.83 2
1101.91 2
1101.99 3
1102.06 4
1102.14 5
1102.21 6
1102.29 7
1102.37 7
1102.44 8
1102.52 8
1102.59 8
1102.67 8
1102.75 8
1102.82 8
1102.90 8
1102.98 9
1103.05 9
1103.13 9
1103.20 10
1103.28 10
1103.36 10
1103.43 10
1103.51 10
1103.58 10
1103.66 10
1103.74 10
1103.81 10
1103.89 10
1103.97 10
1104.04 9
1104.12 9
1104.19 9
1104.27 8
1104.35 8
1104.42 8
1104.50 7
1104.57 7
1104.65 7
1104.73 6
1104.80 6
1104.88 6
1104.96 6
1105.03 6
1105.11 6
1105.18 6
1105.26 6
1105.34 7
1105.41 7
1105.49 7
1105.57 8
1105.64 9
1105.72 10
1105.79 11
1105.87 12
1105.95 12
1106.02 12
1106.10 11
1106.18 10
1106.25 10
1106.33 10
1106.40 10
1106.48 10
1106.56 11
1106.63 12
1106.71 13
1106.79 13
1106.86 13
1106.94 12
1107.01 12
1107.09 11
1107.17 11
1107.24 11
1107.32 11
1107.40 11
1107.47 11
1107.55 12
1107.62 12
1107.70 12
1107.78 12
1107.85 11
1107.93 10
1108.01 9
1108.08 8
1108.16 7
1108.24 6
1108.31 6
1108.39 6
1108.46 6
1108.54 6
1108.62 6
1108.69 6
1108.77 6
1108.85 6
1108.92 7
1109.00 8
1109.08 8
1109.15 9
1109.23 10
1109.30 10
1109.38 11
1109.46 11
1109.53 11
1109.61 11
1109.69 11
1109.76 10
1109.84 10
1109.92 10
1109.99 10
1110.07 9
1110.14 8
1110.22 7
1110.30 6
1110.37 5
1110.45 5
1110.53 4
1110.60 4
1110.68 4
1110.76 5
1110.83 5
1110.91 6
1110.98 7
1111.06 8
1111.14 9
1111.21 9
1111.29 9
1111.37 9
1111.44 8
1111.52 8
1111.60 7
1111.67 6
1111.75 5
1111.83 4
1111.90 4
1111.98 4
1112.06 3
1112.13 3
1112.21 3
1112.28 3
1112.36 3
1112.44 2
1112.51 2
1112.59 1
1112.67 1
1112.74 0
1112.82 0
1112.90 1
1112.97 1
1113.05 2
1113.13 3
1113.20 5
1113.28 6
1113.36 6
1113.43 7
1113.51 8
1113.58 9
1113.66 9
1113.74 10
1113.81 10
1113.89 9
1113.97 8
1114.04 8
1114.12 7
1114.20 6
1114.27 5
1114.35 4
1114.43 4
1114.50 4
1114.58 3
1114.66 3
1114.73 3
1114.81 3
1114.89 3
1114.96 3
1115.04 3
1115.12 3
1115.19 3
1115.27 3
1115.35 4
1115.42 4
1115.50 4
1115.58 4
1115.65 4
1115.73 3
1115.80 3
1115.88 3
1115.96 2
1116.03 2
1116.11 1
1116.19 1
1116.26 1
1116.34 1
1116.42 1
1116.49 1
1116.57 1
1116.65 2
1116.72 2
1116.80 2
1116.88 2
1116.95 2
1117.03 2
1117.11 2
1117.18 2
1117.26 2
1117.34 2
1117.41 3
1117.49 3
1117.57 4
1117.64 4
1117.72 5
1117.80 5
1117.87 6
1117.95 6
1118.03 6
1118.10 6
1118.18 6
1118.26 6
1118.33 5
1118.41 4
1118.49 4
1118.56 3
1118.64 3
1118.72 3
1118.79 3
1118.87 3
1118.95 3
1119.02 3
1119.10 2
1119.18 2
1119.25 2
1119.33 2
1119.41 2
1119.48 3
1119.56 3
1119.64 3
1119.71 3
1119.79 3
1119.87 2
1119.94 2
1120.02 3
1120.10 3
1120.17 4
1120.25 5
1120.33 6
1120.40 6
1120.48 7
1120.56 7
1120.64 7
1120.71 7
1120.79 7
1120.87 7
1120.94 8
1121.02 9
1121.10 10
1121.17 11
1121.25 11
1121.33 12
1121.40 12
1121.48 11
1121.56 10
1121.63 9
1121.71 7
1121.79 6
1121.86 5
1121.94 5
1122.02 4
1122.09 3
1122.17 3
1122.25 3
1122.32 3
1122.40 3
1122.48 4
1122.55 5
1122.63 7
1122.71 8
1122.79 9
1122.86 10
1122.94 11
1123.02 11
1123.09 10
1123.17 9
1123.25 7
1123.32 6
1123.40 4
1123.48 3
1123.55 2
1123.63 2
1123.71 2
1123.78 2
1123.86 3
1123.94 4
1124.01 4
1124.09 4
1124.17 4
1124.25 4
1124.32 4
1124.40 3
1124.48 3
1124.55 3
1124.63 2
1124.71 2
1124.78 2
1124.86 1
1124.94 0
1125.01 0
1125.09 0
1125.17 0
1125.25 0
1125.32 0
1125.40 0
1125.48 1
1125.55 2
1125.63 4
1125.71 5
1125.78 6
1125.86 7
1125.94 7
1126.01 6
1126.09 5
1126.17 5
1126.25 4
1126.32 3
1126.40 2
1126.48 1
1126.55 1
1126.63 1
1126.71 1
1126.78 2
1126.86 2
1126.94 2
1127.01 2
1127.09 2
1127.17 2
1127.25 1
1127.32 0
1127.40 0
1127.48 0
1127.55 0
1127.63 0
1127.71 0
1127.78 0
1127.86 0
1127.94 2
1128.02 4
1128.09 5
1128.17 7
1128.25 7
1128.32 7
1128.40 7
1128.48 6
1128.55 6
1128.63 6
1128.71 6
1128.79 6
1128.86 6
1128.94 7
1129.02 8
1129.09 8
1129.17 8
1129.25 8
1129.33 8
1129.40 7
1129.48 6
1129.56 5
1129.63 5
1129.71 4
1129.79 5
1129.86 5
1129.94 5
1130.02 6
1130.10 7
1130.17 7
1130.25 7
1130.33 7
1130.40 7
1130.48 6
1130.56 5
1130.64 5
1130.71 4
1130.79 4
1130.87 3
1130.94 3
1131.02 3
1131.10 3
1131.18 4
1131.25 4
1131.33 4
1131.41 5
1131.48 5
1131.56 5
1131.64 6
1131.71 6
1131.79 7
1131.87 9
1131.95 10
1132.02 11
1132.10 11
1132.18 12
1132.25 12
1132.33 11
1132.41 11
1132.49 10
1132.56 10
1132.64 9
1132.72 8
1132.80 8
1132.87 8
1132.95 8
1133.03 8
1133.10 8
1133.18 9
1133.26 9
1133.34 9
1133.41 9
1133.49 9
1133.57 8
1133.64 7
1133.72 7
1133.80 6
1133.88 6
1133.95 7
1134.03 8
1134.11 10
1134.18 13
1134.26 16
1134.34 18
1134.42 20
1134.49 21
1134.57 21
1134.65 21
1134.73 20
1134.80 19
1134.88 19
1134.96 19
1135.03 20
1135.11 21
1135.19 22
1135.27 23
1135.34 24
1135.42 25
1135.50 26
1135.57 26
1135.65 27
1135.73 26
1135.81 26
1135.88 25
1135.96 24
1136.04 22
1136.12 21
1136.19 20
1136.27 19
1136.35 18
1136.42 17
1136.50 16
1136.58 16
1136.66 15
1136.73 14
1136.81 13
1136.89 12
1136.97 11
1137.04 9
1137.12 8
1137.20 7
1137.28 7
1137.35 6
1137.43 6
1137.51 7
1137.58 7
1137.66 7
1137.74 8
1137.82 8
1137.89 7
1137.97 7
1138.05 6
1138.13 6
1138.20 5
1138.28 4
1138.36 3
1138.44 2
1138.51 2
1138.59 3
1138.67 3
1138.74 4
1138.82 4
1138.90 4
1138.98 4
1139.05 4
1139.13 4
1139.21 4
1139.29 4
1139.36 5
1139.44 5
1139.52 5
1139.60 5
1139.67 5
1139.75 4
1139.83 4
1139.91 4
1139.98 4
1140.06 4
1140.14 4
1140.22 4
1140.29 3
1140.37 2
1140.45 0
1140.53 0
1140.60 0
1140.68 0
1140.76 0
1140.83 0
1140.91 0
1140.99 0
1141.07 1
1141.14 4
1141.22 6
1141.30 8
1141.38 8
1141.45 8
1141.53 7
1141.61 6
1141.69 5
1141.76 4
1141.84 3
1141.92 2
1142.00 1
1142.07 0
1142.15 0
1142.23 0
1142.31 0
1142.38 0
1142.46 0
1142.54 0
1142.62 0
1142.69 2
1142.77 3
1142.85 5
1142.93 6
1143.00 6
1143.08 6
1143.16 5
1143.24 4
1143.31 3
1143.39 1
1143.47 0
1143.55 0
1143.62 0
1143.70 0
1143.78 0
1143.86 0
1143.93 0
1144.01 0
1144.09 0
1144.17 1
1144.24 2
1144.32 3
1144.40 3
1144.48 4
1144.56 4
1144.63 3
1144.71 3
1144.79 2
1144.87 1
1144.94 0
1145.02 0
1145.10 0
1145.18 0
1145.25 0
1145.33 0
1145.41 0
1145.49 0
1145.56 1
1145.64 2
1145.72 4
1145.80 5
1145.87 6
1145.95 7
1146.03 7
1146.11 7
1146.18 7
1146.26 6
1146.34 6
1146.42 5
1146.50 5
1146.57 6
1146.65 7
1146.73 8
1146.81 9
1146.88 10
1146.96 11
1147.04 12
1147.12 12
1147.19 12
1147.27 12
1147.35 11
1147.43 10
1147.50 9
1147.58 8
1147.66 8
1147.74 8
1147.82 8
1147.89 9
1147.97 10
1148.05 12
1148.13 14
1148.20 15
1148.28 17
1148.36 19
1148.44 21
1148.51 23
1148.59 24
1148.67 26
1148.75 26
1148.83 26
1148.90 25
1148.98 24
1149.06 22
1149.14 20
1149.21 18
1149.29 16
1149.37 14
1149.45 13
1149.52 13
1149.60 12
1149.68 13
1149.76 13
1149.84 13
1149.91 14
1149.99 14
1150.07 14
1150.15 14
1150.22 14
1150.30 13
1150.38 12
1150.46 12
1150.54 11
1150.61 11
1150.69 11
1150.77 12
1150.85 13
1150.92 15
1151.00 16
1151.08 17
1151.16 17
1151.24 17
1151.31 16
1151.39 15
1151.47 13
1151.55 13
1151.62 13
1151.70 13
1151.78 13
1151.86 14
1151.94 15
1152.01 15
1152.09 16
1152.17 16
1152.25 16
1152.33 16
1152.40 16
1152.48 15
1152.56 15
1152.64 14
1152.71 13
1152.79 12
1152.87 11
1152.95 10
1153.03 9
1153.10 9
1153.18 8
1153.26 7
1153.34 7
1153.42 6
1153.49 6
1153.57 6
1153.65 6
1153.73 7
1153.80 8
1153.88 8
1153.96 9
1154.04 10
1154.12 10
1154.19 11
1154.27 12
1154.35 13
1154.43 13
1154.51 13
1154.58 13
1154.66 12
1154.74 12
1154.82 10
1154.90 9
1154.97 8
1155.05 8
1155.13 8
1155.21 8
1155.28 9
1155.36 9
1155.44 10
1155.52 10
1155.60 10
1155.67 9
1155.75 8
1155.83 6
1155.91 4
1155.99 2
1156.06 1
1156.14 0
1156.22 0
1156.30 0
1156.38 1
1156.45 2
1156.53 2
1156.61 3
1156.69 3
1156.77 3
1156.84 3
1156.92 3
1157.00 2
1157.08 2
1157.16 2
1157.23 2
1157.31 2
1157.39 3
1157.47 4
1157.55 6
1157.62 7
1157.70 8
1157.78 9
1157.86 10
1157.94 10
1158.01 10
1158.09 10
1158.17 10
1158.25 10
1158.33 10
1158.40 9
1158.48 9
1158.56 9
1158.64 9
1158.72 8
1158.79 8
1158.87 7
1158.95 7
1159.03 6
1159.11 6
1159.18 5
1159.26 4
1159.34 3
1159.42 1
1159.50 0
1159.57 0
1159.65 0
1159.73 0
1159.81 0
1159.89 0
1159.97 0
1160.04 0
1160.12 0
1160.20 0
1160.28 1
1160.36 2
1160.43 3
1160.51 3
1160.59 4
1160.67 5
1160.75 5
1160.82 5
1160.90 5
1160.98 4
1161.06 4
1161.14 4
1161.22 4
1161.29 5
1161.37 6
1161.45 7
1161.53 8
1161.61 9
1161.68 9
1161.76 9
1161.84 8
1161.92 8
1162.00 8
1162.07 8
1162.15 8
1162.23 8
1162.31 8
1162.39 7
1162.47 7
1162.54 6
1162.62 6
1162.70 6
1162.78 6
1162.86 7
1162.93 7
1163.01 8
1163.09 8
1163.17 9
1163.25 9
1163.33 10
1163.40 11
1163.48 11
1163.56 11
1163.64 11
1163.72 11
1163.79 10
1163.87 10
1163.95 9
1164.03 9
1164.11 10
1164.19 11
1164.26 12
1164.34 12
1164.42 12
1164.50 12
1164.58 11
1164.66 9
1164.73 8
1164.81 7
1164.89 7
1164.97 7
1165.05 8
1165.12 10
1165.20 13
1165.28 15
1165.36 17
1165.44 19
1165.52 19
1165.59 19
1165.67 17
1165.75 14
1165.83 11
1165.91 8
1165.99 6
1166.06 5
1166.14 4
1166.22 5
1166.30 6
1166.38 7
1166.46 9
1166.53 10
1166.61 11
1166.69 11
1166.77 11
1166.85 11
1166.93 10
1167.00 10
1167.08 10
1167.16 10
1167.24 10
1167.32 10
1167.40 11
1167.47 11
1167.55 11
1167.63 10
1167.71 9
1167.79 8
1167.87 7
1167.94 7
1168.02 8
1168.10 9
1168.18 11
1168.26 12
1168.34 13
1168.41 14
1168.49 15
1168.57 15
1168.65 16
1168.73 16
1168.81 16
1168.88 15
1168.96 14
1169.04 13
1169.12 11
1169.20 9
1169.28 7
1169.35 5
1169.43 5
1169.51 5
1169.59 6
1169.67 7
1169.75 8
1169.83 9
1169.90 9
1169.98 8
1170.06 7
1170.14 6
1170.22 5
1170.30 5
1170.37 5
1170.45 6
1170.53 6
1170.61 7
1170.69 8
1170.77 8
1170.85 8
1170.92 7
1171.00 7
1171.08 7
1171.16 7
1171.24 8
1171.32 8
1171.39 9
1171.47 8
1171.55 7
1171.63 5
1171.71 2
1171.79 0
1171.87 0
1171.94 0
1172.02 0
1172.10 0
1172.18 0
1172.26 0
1172.34 2
1172.41 4
1172.49 5
1172.57 5
1172.65 5
1172.73 4
1172.81 4
1172.89 3
1172.96 4
1173.04 4
1173.12 5
1173.20 6
1173.28 6
1173.36 6
1173.44 6
1173.51 6
1173.59 6
1173.67 7
1173.75 8
1173.83 10
1173.91 11
1173.99 12
1174.06 13
1174.14 13
1174.22 13
1174.30 12
1174.38 12
1174.46 11
1174.54 11
1174.61 11
1174.69 12
1174.77 13
1174.85 13
1174.93 15
1175.01 16
1175.09 18
1175.16 20
1175.24 21
1175.32 22
1175.40 22
1175.48 22
1175.56 20
1175.64 18
1175.71 16
1175.79 14
1175.87 13
1175.95 13
1176.03 13
1176.11 14
1176.19 14
1176.26 14
1176.34 14
1176.42 13
1176.50 12
1176.58 10
1176.66 9
1176.74 8
1176.82 8
1176.89 9
1176.97 10
1177.05 11
1177.13 12
1177.21 14
1177.29 14
1177.37 15
1177.44 15
1177.52 15
1177.60 15
1177.68 15
1177.76 14
1177.84 14
1177.92 14
1178.00 13
1178.07 13
1178.15 12
1178.23 11
1178.31 9
1178.39 6
1178.47 4
1178.55 1
1178.62 0
1178.70 0
1178.78 0
1178.86 0
1178.94 0
1179.02 0
1179.10 0
1179.18 1
1179.25 2
1179.33 3
1179.41 3
1179.49 3
1179.57 3
1179.65 3
1179.73 3
1179.81 4
1179.88 4
1179.96 6
1180.04 7
1180.12 8
1180.20 9
1180.28 9
1180.36 9
1180.44 9
1180.51 8
1180.59 7
1180.67 6
1180.75 6
1180.83 6
1180.91 7
1180.99 7
1181.07 8
1181.15 9
1181.22 9
1181.30 8
1181.38 8
1181.46 7
1181.54 7
1181.62 6
1181.70 6
1181.78 5
1181.85 5
1181.93 5
1182.01 5
1182.09 5
1182.17 6
1182.25 7
1182.33 8
1182.41 9
1182.49 9
1182.56 9
1182.64 8
1182.72 7
1182.80 5
1182.88 3
1182.96 2
1183.04 1
1183.12 1
1183.19 2
1183.27 4
1183.35 5
1183.43 8
1183.51 10
1183.59 12
1183.67 13
1183.75 14
1183.83 13
1183.90 13
1183.98 12
1184.06 11
1184.14 10
1184.22 10
1184.30 11
1184.38 12
1184.46 12
1184.54 13
1184.61 12
1184.69 11
1184.77 10
1184.85 8
1184.93 6
1185.01 5
1185.09 3
1185.17 2
1185.25 2
1185.33 1
1185.40 0
1185.48 0
1185.56 0
1185.64 0
1185.72 0
1185.80 1
1185.88 1
1185.96 2
1186.04 2
1186.11 3
1186.19 3
1186.27 4
1186.35 6
1186.43 8
1186.51 10
1186.59 11
1186.67 12
1186.75 13
1186.83 13
1186.90 12
1186.98 11
1187.06 10
1187.14 10
1187.22 9
1187.30 9
1187.38 9
1187.46 9
1187.54 8
1187.62 8
1187.69 7
1187.77 6
1187.85 5
1187.93 5
1188.01 4
1188.09 4
1188.17 4
1188.25 5
1188.33 6
1188.41 8
1188.48 10
1188.56 12
1188.64 14
1188.72 16
1188.80 17
1188.88 19
1188.96 20
1189.04 20
1189.12 21
1189.20 21
1189.28 22
1189.35 23
1189.43 24
1189.51 24
1189.59 24
1189.67 24
1189.75 23
1189.83 21
1189.91 18
1189.99 15
1190.07 13
1190.15 10
1190.22 9
1190.30 8
1190.38 8
1190.46 8
1190.54 8
1190.62 9
1190.70 8
1190.78 8
1190.86 7
1190.94 6
1191.02 5
1191.09 5
1191.17 5
1191.25 5
1191.33 6
1191.41 6
1191.49 6
1191.57 6
1191.65 6
1191.73 6
1191.81 6
1191.89 6
1191.97 7
1192.04 8
1192.12 9
1192.20 10
1192.28 10
1192.36 10
1192.44 9
1192.52 7
1192.60 6
1192.68 4
1192.76 3
1192.84 3
1192.92 2
1192.99 3
1193.07 3
1193.15 3
1193.23 4
1193.31 4
1193.39 5
1193.47 5
1193.55 5
1193.63 6
1193.71 6
1193.79 7
1193.87 7
1193.95 8
1194.02 8
1194.10 9
1194.18 8
1194.26 8
1194.34 8
1194.42 7
1194.50 7
1194.58 6
1194.66 6
1194.74 6
1194.82 5
1194.90 5
1194.98 5
1195.05 6
1195.13 7
1195.21 8
1195.29 10
1195.37 12
1195.45 14
1195.53 15
1195.61 16
1195.69 17
1195.77 17
1195.85 17
1195.93 17
1196.01 17
1196.09 17
1196.16 17
1196.24 18
1196.32 19
1196.40 19
1196.48 20
1196.56 20
1196.64 21
1196.72 21
1196.80 22
1196.88 22
1196.96 21
1197.04 21
1197.12 19
1197.20 18
1197.27 16
1197.35 15
1197.43 14
1197.51 14
1197.59 15
1197.67 17
1197.75 19
1197.83 21
1197.91 23
1197.99 25
1198.07 26
1198.15 26
1198.23 26
1198.31 25
1198.39 23
1198.47 22
1198.54 20
1198.62 19
1198.70 18
1198.78 18
1198.86 19
1198.94 20
1199.02 21
1199.10 22
1199.18 22
1199.26 22
1199.34 20
1199.42 19
1199.50 17
1199.58 15
1199.66 13
1199.74 12
1199.81 11
1199.89 11
1199.97 11
1200.05 12
1200.13 12
1200.21 13
1200.29 14
1200.37 15
1200.45 16
1200.53 17
1200.61 17
1200.69 16
1200.77 16
1200.85 15
1200.93 14
1201.01 13
1201.09 13
1201.17 13
1201.24 13
1201.32 13
1201.40 13
1201.48 13
1201.56 12
1201.64 11
1201.72 10
1201.80 8
1201.88 7
1201.96 6
1202.04 6
1202.12 7
1202.20 8
1202.28 10
1202.36 12
1202.44 14
1202.52 16
1202.60 17
1202.68 18
1202.76 18
1202.83 18
1202.91 17
1202.99 16
1203.07 15
1203.15 15
1203.23 15
1203.31 15
1203.39 16
1203.47 16
1203.55 16
1203.63 16
1203.71 16
1203.79 15
1203.87 14
1203.95 13
1204.03 12
1204.11 11
1204.19 10
1204.27 9
1204.35 9
1204.43 8
1204.51 8
1204.58 7
1204.66 7
1204.74 7
1204.82 8
1204.90 9
1204.98 12
1205.06 15
1205.14 18
1205.22 21
1205.30 23
1205.38 24
1205.46 25
1205.54 24
1205.62 23
1205.70 22
1205.78 21
1205.86 21
1205.94 21
1206.02 22
1206.10 24
1206.18 26
1206.26 27
1206.34 27
1206.42 25
1206.50 23
1206.57 20
1206.65 18
1206.73 15
1206.81 14
1206.89 14
1206.97 15
1207.05 16
1207.13 17
1207.21 17
1207.29 18
1207.37 17
1207.45 16
1207.53 15
1207.61 14
1207.69 12
1207.77 10
1207.85 8
1207.93 7
1208.01 5
1208.09 5
1208.17 4
1208.25 5
1208.33 5
1208.41 5
1208.49 6
1208.57 5
1208.65 5
1208.73 5
1208.81 4
1208.89 3
1208.97 3
1209.05 3
1209.12 3
1209.20 3
1209.28 3
1209.36 3
1209.44 3
1209.52 3
1209.60 2
1209.68 2
1209.76 1
1209.84 1
1209.92 0
1210.00 0
1210.08 0
1210.16 0
1210.24 0
1210.32 0
1210.40 0
1210.48 0
1210.56 1
1210.64 3
1210.72 6
1210.80 8
1210.88 11
1210.96 15
1211.04 18
1211.12 22
1211.20 25
1211.28 28
1211.36 31
1211.44 32
1211.52 31
1211.60 30
1211.68 28
1211.76 26
1211.84 23
1211.92 22
1212.00 21
1212.08 20
1212.16 19
1212.24 19
1212.32 18
1212.40 17
1212.48 16
1212.56 15
1212.64 15
1212.72 14
1212.80 14
1212.87 15
1212.95 16
1213.03 17
1213.11 17
1213.19 17
1213.27 17
1213.35 16
1213.43 14
1213.51 13
1213.59 13
1213.67 13
1213.75 14
1213.83 15
1213.91 17
1213.99 19
1214.07 20
1214.15 22
1214.23 23
1214.31 23
1214.39 24
1214.47 24
1214.55 25
1214.63 25
1214.71 26
1214.79 26
1214.87 27
1214.95 28
1215.03 30
1215.11 32
1215.19 35
1215.27 37
1215.35 39
1215.43 40
1215.51 40
1215.59 39
1215.67 37
1215.75 35
1215.83 32
1215.91 29
1215.99 26
1216.07 24
1216.15 21
1216.23 19
1216.31 18
1216.39 17
1216.47 16
1216.55 15
1216.63 15
1216.71 16
1216.79 16
1216.87 17
1216.95 18
1217.03 19
1217.11 19
1217.19 19
1217.27 19
1217.35 19
1217.43 18
1217.51 17
1217.59 16
1217.67 14
1217.75 12
1217.83 10
1217.91 8
1217.99 7
1218.07 7
1218.15 7
1218.23 8
1218.31 10
1218.39 12
1218.47 13
1218.55 14
1218.63 15
1218.71 14
1218.79 13
1218.87 12
1218.95 11
1219.03 11
1219.11 10
1219.19 10
1219.27 10
1219.35 9
1219.43 9
1219.51 9
1219.59 9
1219.67 9
1219.75 10
1219.83 11
1219.91 12
1219.99 12
1220.07 12
1220.15 12
1220.23 12
1220.31 12
1220.39 13
1220.47 14
1220.55 15
1220.63 16
1220.71 17
1220.79 17
1220.87 16
1220.95 16
1221.03 15
1221.11 15
1221.19 16
1221.27 17
1221.35 19
1221.43 20
1221.51 22
1221.59 23
1221.67 24
1221.75 23
1221.83 21
1221.91 19
1221.99 17
1222.08 14
1222.16 12
1222.24 11
1222.32 11
1222.40 11
1222.48 12
1222.56 13
1222.64 13
1222.72 14
1222.80 14
1222.88 13
1222.96 13
1223.04 13
1223.12 13
1223.20 13
1223.28 13
1223.36 12
1223.44 12
1223.52 11
1223.60 10
1223.68 9
1223.76 8
1223.84 7
1223.92 7
1224.00 7
1224.08 9
1224.16 11
1224.24 12
1224.32 14
1224.40 15
1224.48 15
1224.56 14
1224.64 12
1224.72 10
1224.80 8
1224.88 6
1224.96 4
1225.04 2
1225.12 0
1225.20 0
1225.28 0
1225.36 0
1225.44 0
1225.52 1
1225.60 4
1225.68 6
1225.76 10
1225.85 13
1225.93 16
1226.01 19
1226.09 22
1226.17 25
1226.25 26
1226.33 28
1226.41 29
1226.49 29
1226.57 29
1226.65 30
1226.73 30
1226.81 31
1226.89 32
1226.97 33
1227.05 34
1227.13 34
1227.21 35
1227.29 35
1227.37 36
1227.45 36
1227.53 37
1227.61 38
1227.69 38
1227.77 39
1227.85 38
1227.93 38
1228.01 37
1228.09 36
1228.17 35
1228.25 34
1228.33 33
1228.42 32
1228.50 32
1228.58 31
1228.66 30
1228.74 30
1228.82 29
1228.90 27
1228.98 26
1229.06 25
1229.14 24
1229.22 23
1229.30 23
1229.38 24
1229.46 26
1229.54 27
1229.62 29
1229.70 31
1229.78 32
1229.86 32
1229.94 32
1230.02 31
1230.10 30
1230.18 28
1230.26 27
1230.34 26
1230.43 26
1230.51 26
1230.59 27
1230.67 27
1230.75 27
1230.83 27
1230.91 25
1230.99 24
1231.07 23
1231.15 22
1231.23 22
1231.31 23
1231.39 23
1231.47 24
1231.55 24
1231.63 23
1231.71 21
1231.79 18
1231.87 15
1231.95 12
1232.03 10
1232.11 9
1232.20 9
1232.28 10
1232.36 11
1232.44 11
1232.52 12
1232.60 12
1232.68 12
1232.76 12
1232.84 13
1232.92 14
1233.00 15
1233.08 16
1233.16 17
1233.24 19
1233.32 21
1233.40 23
1233.48 25
1233.56 28
1233.64 29
1233.72 30
1233.81 30
1233.89 29
1233.97 26
1234.05 22
1234.13 18
1234.21 14
1234.29 11
1234.37 9
1234.45 7
1234.53 7
1234.61 6
1234.69 7
1234.77 7
1234.85 7
1234.93 8
1235.01 8
1235.09 9
1235.17 10
1235.26 11
1235.34 12
1235.42 13
1235.50 14
1235.58 14
1235.66 13
1235.74 13
1235.82 14
1235.90 15
1235.98 17
1236.06 19
1236.14 22
1236.22 24
1236.30 26
1236.38 27
1236.46 27
1236.55 27
1236.63 27
1236.71 27
1236.79 28
1236.87 28
1236.95 28
1237.03 27
1237.11 27
1237.19 27
1237.27 27
1237.35 26
1237.43 26
1237.51 25
1237.59 23
1237.67 21
1237.75 17
1237.84 13
1237.92 8
1238.00 4
1238.08 1
1238.16 0
1238.24 0
1238.32 0
1238.40 3
1238.48 6
1238.56 10
1238.64 13
1238.72 15
1238.80 17
1238.88 18
1238.96 18
1239.05 17
1239.13 16
1239.21 16
1239.29 15
1239.37 15
1239.45 16
1239.53 17
1239.61 18
1239.69 20
1239.77 23
1239.85 26
1239.93 29
1240.01 32
1240.10 35
1240.18 37
1240.26 38
1240.34 39
1240.42 38
1240.50 37
1240.58 35
1240.66 33
1240.74 31
1240.82 29
1240.90 28
1240.98 26
1241.06 24
1241.14 23
1241.23 21
1241.31 20
1241.39 19
1241.47 18
1241.55 17
1241.63 16
1241.71 15
1241.79 13
1241.87 11
1241.95 9
1242.03 8
1242.11 6
1242.20 6
1242.28 5
1242.36 6
1242.44 8
1242.52 11
1242.60 13
1242.68 15
1242.76 17
1242.84 18
1242.92 18
1243.00 18
1243.08 17
1243.17 17
1243.25 17
1243.33 18
1243.41 19
1243.49 20
1243.57 21
1243.65 22
1243.73 22
1243.81 22
1243.89 21
1243.97 20
1244.05 19
1244.14 18
1244.22 17
1244.30 17
1244.38 18
1244.46 19
1244.54 21
1244.62 24
1244.70 27
1244.78 29
1244.86 32
1244.94 33
1245.03 34
1245.11 34
1245.19 34
1245.27 33
1245.35 33
1245.43 33
1245.51 33
1245.59 34
1245.67 34
1245.75 34
1245.83 34
1245.92 33
1246.00 32
1246.08 32
1246.16 31
1246.24 31
1246.32 31
1246.40 31
1246.48 31
1246.56 31
1246.64 32
1246.72 32
1246.81 32
1246.89 33
1246.97 34
1247.05 34
1247.13 35
1247.21 36
1247.29 36
1247.37 36
1247.45 35
1247.53 35
1247.62 34
1247.70 34
1247.78 34
1247.86 34
1247.94 33
1248.02 33
1248.10 32
1248.18 31
1248.26 29
1248.34 26
1248.43 23
1248.51 21
1248.59 19
1248.67 17
1248.75 15
1248.83 13
1248.91 12
1248.99 12
1249.07 11
1249.15 10
1249.24 10
1249.32 10
1249.40 9
1249.48 8
1249.56 7
1249.64 6
1249.72 6
1249.80 5
1249.88 6
1249.97 6
1250.05 6
1250.13 6
1250.21 6
1250.29 6
1250.37 5
1250.45 5
1250.53 6
1250.61 7
1250.69 8
1250.78 10
1250.86 12
1250.94 14
1251.02 15
1251.10 16
1251.18 17
1251.26 19
1251.34 20
1251.42 21
1251.51 22
1251.59 24
1251.67 25
1251.75 25
1251.83 26
1251.91 26
1251.99 25
1252.07 24
1252.15 22
1252.24 20
1252.32 18
1252.40 16
1252.48 14
1252.56 12
1252.64 11
1252.72 9
1252.80 8
1252.88 7
1252.97 6
1253.05 4
1253.13 2
1253.21 0
1253.29 0
1253.37 0
1253.45 0
1253.53 0
1253.62 0
1253.70 0
1253.78 0
1253.86 1
1253.94 6
1254.02 10
1254.10 14
1254.18 17
1254.27 19
1254.35 20
1254.43 19
1254.51 18
1254.59 17
1254.67 15
1254.75 14
1254.83 12
1254.91 11
1255.00 10
1255.08 8
1255.16 6
1255.24 4
1255.32 3
1255.40 3
1255.48 3
1255.56 5
1255.65 8
1255.73 12
1255.81 16
1255.89 19
1255.97 22
1256.05 23
1256.13 24
1256.21 24
1256.30 24
1256.38 24
1256.46 24
1256.54 24
1256.62 25
1256.70 26
1256.78 27
1256.86 28
1256.95 29
1257.03 29
1257.11 28
1257.19 26
1257.27 24
1257.35 21
1257.43 17
1257.52 15
1257.60 13
1257.68 12
1257.76 13
1257.84 15
1257.92 17
1258.00 20
1258.08 23
1258.17 25
1258.25 27
1258.33 27
1258.41 26
1258.49 25
1258.57 23
1258.65 21
1258.74 20
1258.82 18
1258.90 17
1258.98 16
1259.06 15
1259.14 13
1259.22 12
1259.30 11
1259.39 9
1259.47 7
1259.55 5
1259.63 3
1259.71 2
1259.79 0
1259.87 0
1259.96 0
1260.04 1
1260.12 2
1260.20 5
1260.28 8
1260.36 11
1260.44 14
1260.53 18
1260.61 20
1260.69 23
1260.77 25
1260.85 26
1260.93 28
1261.01 29
1261.10 30
1261.18 30
1261.26 31
1261.34 30
1261.42 30
1261.50 28
1261.58 26
1261.67 23
1261.75 20
1261.83 16
1261.91 13
1261.99 10
1262.07 7
1262.15 5
1262.24 3
1262.32 1
1262.40 0
1262.48 0
1262.56 1
1262.64 2
1262.72 4
1262.81 6
1262.89 8
1262.97 10
1263.05 11
1263.13 12
1263.21 13
1263.29 14
1263.38 15
1263.46 17
1263.54 19
1263.62 21
1263.70 23
1263.78 24
1263.87 26
1263.95 27
1264.03 27
1264.11 28
1264.19 29
1264.27 30
1264.35 31
1264.44 31
1264.52 31
1264.60 30
1264.68 29
1264.76 28
1264.84 26
1264.92 23
1265.01 21
1265.09 19
1265.17 17
1265.25 16
1265.33 15
1265.41 15
1265.50 15
1265.58 15
1265.66 15
1265.74 15
1265.82 15
1265.90 14
1265.99 12
1266.07 10
1266.15 8
1266.23 6
1266.31 5
1266.39 5
1266.47 6
1266.56 8
1266.64 9
1266.72 11
1266.80 13
1266.88 14
1266.96 14
1267.05 13
1267.13 12
1267.21 11
1267.29 9
1267.37 8
1267.45 7
1267.54 6
1267.62 5
1267.70 4
1267.78 4
1267.86 5
1267.94 5
1268.03 7
1268.11 8
1268.19 10
1268.27 12
1268.35 14
1268.43 17
1268.52 20
1268.60 23
1268.68 26
1268.76 29
1268.84 30
1268.92 30
1269.01 29
1269.09 26
1269.17 23
1269.25 20
1269.33 18
1269.41 17
1269.50 16
1269.58 16
1269.66 16
1269.74 16
1269.82 16
1269.90 15
1269.99 15
1270.07 15
1270.15 16
1270.23 19
1270.31 22
1270.39 25
1270.48 29
1270.56 32
1270.64 36
1270.72 40
1270.80 44
1270.88 48
1270.97 52
1271.05 56
1271.13 58
1271.21 59
1271.29 58
1271.38 55
1271.46 50
1271.54 44
1271.62 36
1271.70 29
1271.78 24
1271.87 19
1271.95 17
1272.03 17
1272.11 18
1272.19 19
1272.27 21
1272.36 22
1272.44 22
1272.52 22
1272.60 21
1272.68 21
1272.77 20
1272.85 19
1272.93 18
1273.01 17
1273.09 15
1273.17 13
1273.26 11
1273.34 10
1273.42 8
1273.50 7
1273.58 7
1273.67 8
1273.75 10
1273.83 13
1273.91 16
1273.99 19
1274.07 22
1274.16 25
1274.24 27
1274.32 27
1274.40 26
1274.48 24
1274.57 21
1274.65 19
1274.73 17
1274.81 16
1274.89 16
1274.97 16
1275.06 16
1275.14 15
1275.22 14
1275.30 13
1275.38 11
1275.47 10
1275.55 9
1275.63 9
1275.71 9
1275.79 9
1275.88 10
1275.96 10
1276.04 10
1276.12 10
1276.20 10
1276.29 11
1276.37 11
1276.45 12
1276.53 13
1276.61 13
1276.69 14
1276.78 14
1276.86 14
1276.94 14
1277.02 15
1277.10 15
1277.19 16
1277.27 17
1277.35 18
1277.43 18
1277.51 18
1277.60 17
1277.68 16
1277.76 14
1277.84 12
1277.92 9
1278.01 6
1278.09 4
1278.17 2
1278.25 0
1278.33 0
1278.42 0
1278.50 0
1278.58 1
1278.66 4
1278.74 9
1278.83 13
1278.91 18
1278.99 22
1279.07 25
1279.15 26
1279.24 26
1279.32 25
1279.40 23
1279.48 20
1279.56 18
1279.65 17
1279.73 15
1279.81 14
1279.89 13
1279.97 12
1280.06 10
1280.14 9
1280.22 8
1280.30 7
1280.38 8
1280.47 9
1280.55 11
1280.63 13
1280.71 16
1280.79 18
1280.88 19
1280.96 19
1281.04 17
1281.12 15
1281.20 11
1281.29 8
1281.37 5
1281.45 4
1281.53 4
1281.61 6
1281.70 9
1281.78 12
1281.86 14
1281.94 15
1282.03 15
1282.11 14
1282.19 12
1282.27 12
1282.35 12
1282.44 14
1282.52 16
1282.60 20
1282.68 23
1282.76 27
1282.85 29
1282.93 32
1283.01 34
1283.09 36
1283.17 38
1283.26 39
1283.34 40
1283.42 39
1283.50 38
1283.59 36
1283.67 34
1283.75 32
1283.83 31
1283.91 31
1284.00 31
1284.08 30
1284.16 28
1284.24 26
1284.32 23
1284.41 19
1284.49 15
1284.57 12
1284.65 11
1284.74 10
1284.82 11
1284.90 13
1284.98 14
1285.06 16
1285.15 17
1285.23 16
1285.31 15
1285.39 14
1285.48 12
1285.56 11
1285.64 10
1285.72 10
1285.80 9
1285.89 9
1285.97 8
1286.05 7
1286.13 6
1286.22 5
1286.30 5
1286.38 4
1286.46 4
1286.54 4
1286.63 4
1286.71 5
1286.79 5
1286.87 5
1286.96 5
1287.04 5
1287.12 4
1287.20 3
1287.28 2
1287.37 1
1287.45 1
1287.53 0
1287.61 0
1287.70 0
1287.78 0
1287.86 0
1287.94 0
1288.03 0
1288.11 1
1288.19 2
1288.27 4
1288.35 7
1288.44 9
1288.52 11
1288.60 13
1288.68 14
1288.77 13
1288.85 13
1288.93 12
1289.01 10
1289.10 9
1289.18 8
1289.26 7
1289.34 6
1289.42 4
1289.51 3
1289.59 2
1289.67 1
1289.75 0
1289.84 0
1289.92 0
1290.00 0
1290.08 0
1290.17 0
1290.25 0
1290.33 0
1290.41 2
1290.49 6
1290.58 10
1290.66 14
1290.74 16
1290.82 18
1290.91 19
1290.99 20
1291.07 20
1291.15 20
1291.24 21
1291.32 21
1291.40 22
1291.48 23
1291.57 24
1291.65 25
1291.73 26
1291.81 27
1291.90 28
1291.98 28
1292.06 28
1292.14 26
1292.23 23
1292.31 19
1292.39 15
1292.47 9
1292.55 4
1292.64 0
1292.72 0
1292.80 0
1292.88 0
1292.97 0
1293.05 2
1293.13 5
1293.21 9
1293.30 12
1293.38 14
1293.46 15
1293.54 15
1293.63 15
1293.71 14
1293.79 14
1293.87 14
1293.96 14
1294.04 14
1294.12 14
1294.20 14
1294.29 12
1294.37 11
1294.45 8
1294.53 6
1294.62 3
1294.70 1
1294.78 0
1294.86 0
1294.95 0
1295.03 1
1295.11 3
1295.19 5
1295.28 8
1295.36 11
1295.44 14
1295.52 17
1295.61 20
1295.69 22
1295.77 23
1295.85 24
1295.94 24
1296.02 23
1296.10 22
1296.18 21
1296.27 19
1296.35 17
1296.43 15
1296.51 13
1296.60 11
1296.68 9
1296.76 9
1296.84 10
1296.93 11
1297.01 14
1297.09 16
1297.18 18
1297.26 19
1297.34 19
1297.42 17
1297.51 14
1297.59 12
1297.67 10
1297.75 8
1297.84 8
1297.92 8
1298.00 9
1298.08 10
1298.17 11
1298.25 11
1298.33 11
1298.41 10
1298.50 9
1298.58 7
1298.66 5
1298.74 4
1298.83 4
1298.91 4
1298.99 5
1299.08 7
1299.16 10
1299.24 13
1299.32 16
1299.41 18
1299.49 20
1299.57 22
1299.65 24
1299.74 26
1299.82 27
1299.90 29
1299.98 31
1300.07 32
1300.15 33
1300.23 34
1300.31 34
1300.40 33
1300.48 32
1300.56 31
1300.65 30
1300.73 30
1300.81 30
1300.89 30
1300.98 31
1301.06 31
1301.14 30
1301.22 28
1301.31 27
1301.39 25
1301.47 24
1301.56 23
1301.64 23
1301.72 23
1301.80 23
1301.89 24
1301.97 24
1302.05 24
1302.13 25
1302.22 26
1302.30 27
1302.38 27
1302.47 26
1302.55 24
1302.63 21
1302.71 17
1302.80 13
1302.88 9
1302.96 5
1303.04 1
1303.13 0
1303.21 0
1303.29 0
1303.38 0
1303.46 0
1303.54 0
1303.62 0
1303.71 0
1303.79 1
1303.87 4
1303.96 6
1304.04 8
1304.12 10
1304.20 12
1304.29 14
1304.37 16
1304.45 18
1304.53 20
1304.62 23
1304.70 25
1304.78 28
1304.87 29
1304.95 31
1305.03 32
1305.11 33
1305.20 35
1305.28 37
1305.36 39
1305.45 41
1305.53 43
1305.61 43
1305.69 42
1305.78 40
1305.86 37
1305.94 34
1306.03 30
1306.11 26
1306.19 23
1306.27 20
1306.36 17
1306.44 15
1306.52 15
1306.61 15
1306.69 16
1306.77 18
1306.85 21
1306.94 24
1307.02 29
1307.10 33
1307.19 37
1307.27 40
1307.35 41
1307.43 39
1307.52 36
1307.60 31
1307.68 25
1307.77 19
1307.85 13
1307.93 8
1308.02 4
1308.10 1
1308.18 0
1308.26 1
1308.35 2
1308.43 5
1308.51 7
1308.60 10
1308.68 12
1308.76 13
1308.84 13
1308.93 13
1309.01 13
1309.09 13
1309.18 14
1309.26 15
1309.34 17
1309.43 20
1309.51 22
1309.59 24
1309.67 25
1309.76 26
1309.84 25
1309.92 23
1310.01 22
1310.09 20
1310.17 18
1310.26 17
1310.34 17
1310.42 16
1310.50 16
1310.59 15
1310.67 15
1310.75 14
1310.84 14
1310.92 14
1311.00 14
1311.09 14
1311.17 16
1311.25 17
1311.33 20
1311.42 23
1311.50 27
1311.58 31
1311.67 35
1311.75 37
1311.83 39
1311.92 38
1312.00 36
1312.08 33
1312.16 29
1312.25 24
1312.33 21
1312.41 18
1312.50 16
1312.58 15
1312.66 15
1312.75 15
1312.83 15
1312.91 16
1313.00 17
1313.08 18
1313.16 19
1313.24 21
1313.33 22
1313.41 24
1313.49 25
1313.58 27
1313.66 29
1313.74 31
1313.83 34
1313.91 37
1313.99 40
1314.08 43
1314.16 45
1314.24 47
1314.33 47
1314.41 46
1314.49 44
1314.57 41
1314.66 39
1314.74 36
1314.82 34
1314.91 33
1314.99 33
1315.07 34
1315.16 36
1315.24 40
1315.32 44
1315.41 48
1315.49 53
1315.57 57
1315.66 60
1315.74 63
1315.82 64
1315.90 64
1315.99 63
1316.07 62
1316.15 59
1316.24 56
1316.32 52
1316.40 49
1316.49 46
1316.57 43
1316.65 40
1316.74 39
1316.82 38
1316.90 39
1316.99 40
1317.07 43
1317.15 47
1317.24 51
1317.32 54
1317.40 58
1317.49 61
1317.57 63
1317.65 63
1317.74 63
1317.82 62
1317.90 59
1317.98 57
1318.07 54
1318.15 51
1318.23 49
1318.32 48
1318.40 48
1318.48 48
1318.57 49
1318.65 49
1318.73 49
1318.82 49
1318.90 49
1318.98 48
1319.07 46
1319.15 44
1319.23 42
1319.32 38
1319.40 34
1319.48 30
1319.57 26
1319.65 22
1319.73 19
1319.82 17
1319.90 16
1319.98 17
1320.07 18
1320.15 21
1320.23 24
1320.32 27
1320.40 30
1320.48 33
1320.57 37
1320.65 40
1320.73 44
1320.82 48
1320.90 53
1320.98 58
1321.07 61
1321.15 64
1321.23 64
1321.32 61
1321.40 57
1321.48 51
1321.57 44
1321.65 37
1321.73 30
1321.82 26
1321.90 23
1321.98 23
1322.07 24
1322.15 26
1322.23 29
1322.32 32
1322.40 35
1322.48 36
1322.57 37
1322.65 36
1322.73 35
1322.82 35
1322.90 35
1322.98 36
1323.07 38
1323.15 41
1323.23 43
1323.32 46
1323.40 49
1323.48 50
1323.57 52
1323.65 55
1323.73 57
1323.82 60
1323.90 63
1323.98 65
1324.07 66
1324.15 65
1324.24 63
1324.32 59
1324.40 53
1324.49 46
1324.57 39
1324.65 33
1324.74 27
1324.82 23
1324.90 20
1324.99 18
1325.07 17
1325.15 18
1325.24 19
1325.32 21
1325.40 24
1325.49 26
1325.57 29
1325.65 32
1325.74 36
1325.82 39
1325.90 43
1325.99 45
1326.07 47
1326.15 47
1326.24 46
1326.32 43
1326.41 40
1326.49 37
1326.57 34
1326.66 31
1326.74 29
1326.82 27
1326.91 26
1326.99 26
1327.07 26
1327.16 27
1327.24 29
1327.32 32
1327.41 36
1327.49 41
1327.57 44
1327.66 47
1327.74 48
1327.83 47
1327.91 44
1327.99 40
1328.08 36
1328.16 32
1328.24 30
1328.33 29
1328.41 29
1328.49 30
1328.58 30
1328.66 30
1328.74 30
1328.83 28
1328.91 27
1329.00 25
1329.08 23
1329.16 22
1329.25 20
1329.33 18
1329.41 16
1329.50 14
1329.58 11
1329.66 9
1329.75 7
1329.83 6
1329.91 5
1330.00 4
1330.08 3
1330.17 1
1330.25 0
1330.33 0
1330.42 0
1330.50 0
1330.58 0
1330.67 0
1330.75 0
1330.83 0
1330.92 1
1331.00 4
1331.09 6
1331.17 8
1331.25 9
1331.34 9
1331.42 9
1331.50 10
1331.59 10
1331.67 11
1331.75 13
1331.84 15
1331.92 17
1332.01 19
1332.09 20
1332.17 20
1332.26 21
1332.34 22
1332.42 23
1332.51 26
1332.59 29
1332.68 33
1332.76 36
1332.84 38
1332.93 40
1333.01 42
1333.09 43
1333.18 46
1333.26 49
1333.35 54
1333.43 58
1333.51 61
1333.60 62
1333.68 61
1333.76 59
1333.85 54
1333.93 50
1334.02 46
1334.10 43
1334.18 43
1334.27 44
1334.35 47
1334.43 51
1334.52 54
1334.60 56
1334.69 56
1334.77 56
1334.85 54
1334.94 52
1335.02 50
1335.10 48
1335.19 46
1335.27 45
1335.36 43
1335.44 41
1335.52 40
1335.61 40
1335.69 41
1335.77 44
1335.86 49
1335.94 54
1336.03 60
1336.11 65
1336.19 68
1336.28 69
1336.36 68
1336.44 65
1336.53 62
1336.61 58
1336.70 55
1336.78 53
1336.86 52
1336.95 52
1337.03 54
1337.12 56
1337.20 57
1337.28 58
1337.37 57
1337.45 55
1337.53 52
1337.62 48
1337.70 43
1337.79 39
1337.87 34
1337.95 30
1338.04 27
1338.12 23
1338.21 20
1338.29 17
1338.37 16
1338.46 16
1338.54 17
1338.62 20
1338.71 24
1338.79 28
1338.88 32
1338.96 36
1339.04 37
1339.13 38
1339.21 38
1339.30 38
1339.38 38
1339.46 38
1339.55 38
1339.63 39
1339.72 39
1339.80 38
1339.88 37
1339.97 34
1340.05 32
1340.14 28
1340.22 24
1340.30 19
1340.39 15
1340.47 11
1340.55 8
1340.64 7
1340.72 7
1340.81 9
1340.89 12
1340.97 16
1341.06 19
1341.14 21
1341.23 23
1341.31 25
1341.39 27
1341.48 30
1341.56 33
1341.65 38
1341.73 42
1341.81 46
1341.90 49
1341.98 52
1342.07 53
1342.15 54
1342.23 54
1342.32 54
1342.40 53
1342.49 53
1342.57 53
1342.65 54
1342.74 56
1342.82 58
1342.91 61
1342.99 62
1343.07 63
1343.16 62
1343.24 61
1343.33 58
1343.41 55
1343.49 52
1343.58 49
1343.66 46
1343.75 43
1343.83 40
1343.91 36
1344.00 33
1344.08 30
1344.17 28
1344.25 25
1344.34 22
1344.42 21
1344.50 20
1344.59 19
1344.67 20
1344.76 21
1344.84 21
1344.92 21
1345.01 20
1345.09 18
1345.18 16
1345.26 13
1345.34 10
1345.43 8
1345.51 7
1345.60 7
1345.68 8
1345.76 9
1345.85 11
1345.93 13
1346.02 14
1346.10 15
1346.19 16
1346.27 17
1346.35 18
1346.44 18
1346.52 19
1346.61 20
1346.69 20
1346.77 19
1346.86 17
1346.94 14
1347.03 10
1347.11 6
1347.19 4
1347.28 3
1347.36 3
1347.45 4
1347.53 6
1347.62 7
1347.70 8
1347.78 9
1347.87 9
1347.95 9
1348.04 9
1348.12 8
1348.21 8
1348.29 7
1348.37 6
1348.46 5
1348.54 4
1348.63 2
1348.71 1
1348.79 0
1348.88 0
1348.96 0
1349.05 0
1349.13 1
1349.22 4
1349.30 8
1349.38 13
1349.47 18
1349.55 24
1349.64 29
1349.72 33
1349.81 36
1349.89 38
1349.97 40
1350.06 40
1350.14 40
1350.23 40
1350.31 39
1350.39 38
1350.48 36
1350.56 34
1350.65 31
1350.73 28
1350.82 26
1350.90 25
1350.98 26
1351.07 29
1351.15 34
1351.24 40
1351.32 46
1351.41 50
1351.49 52
1351.57 52
1351.66 49
1351.74 45
1351.83 40
1351.91 36
1352.00 33
1352.08 31
1352.16 30
1352.25 31
1352.33 32
1352.42 33
1352.50 33
1352.59 33
1352.67 30
1352.75 26
1352.84 20
1352.92 14
1353.01 6
1353.09 0
1353.18 0
1353.26 0
1353.35 0
1353.43 0
1353.51 0
1353.60 0
1353.68 0
1353.77 3
1353.85 6
1353.94 9
1354.02 10
1354.10 11
1354.19 12
1354.27 15
1354.36 19
1354.44 24
1354.53 31
1354.61 39
1354.70 46
1354.78 52
1354.86 57
1354.95 62
1355.03 66
1355.12 70
1355.20 74
1355.29 78
1355.37 82
1355.45 85
1355.54 87
1355.62 88
1355.71 87
1355.79 85
1355.88 81
1355.96 76
1356.05 69
1356.13 61
1356.21 53
1356.30 46
1356.38 39
1356.47 34
1356.55 30
1356.64 27
1356.72 24
1356.81 20
1356.89 17
1356.97 12
1357.06 8
1357.14 4
1357.23 1
1357.31 0
1357.40 0
1357.48 0
1357.57 0
1357.65 0
1357.73 0
1357.82 1
1357.90 3
1357.99 5
1358.07 7
1358.16 9
1358.24 10
1358.33 10
1358.41 9
1358.50 7
1358.58 4
1358.66 2
1358.75 0
1358.83 0
1358.92 0
1359.00 0
1359.09 1
1359.17 5
1359.26 10
1359.34 17
1359.43 23
1359.51 30
1359.59 37
1359.68 43
1359.76 48
1359.85 52
1359.93 55
1360.02 57
1360.10 58
1360.19 58
1360.27 57
1360.36 56
1360.44 55
1360.52 56
1360.61 57
1360.69 60
1360.78 64
1360.86 67
1360.95 70
1361.03 72
1361.12 71
1361.20 67
1361.29 62
1361.37 55
1361.45 48
1361.54 42
1361.62 38
1361.71 35
1361.79 35
1361.88 36
1361.96 38
1362.05 41
1362.13 43
1362.22 44
1362.30 44
1362.39 43
1362.47 41
1362.55 38
1362.64 35
1362.72 33
1362.81 31
1362.89 30
1362.98 29
1363.06 29
1363.15 28
1363.23 28
1363.32 27
1363.40 25
1363.49 23
1363.57 21
1363.66 20
1363.74 19
1363.82 20
1363.91 23
1363.99 26
1364.08 29
1364.16 32
1364.25 33
1364.33 33
1364.42 32
1364.50 29
1364.59 26
1364.67 23
1364.76 20
1364.84 18
1364.93 16
1365.01 15
1365.09 14
1365.18 14
1365.26 15
1365.35 16
1365.43 19
1365.52 21
1365.60 23
1365.69 24
1365.77 24
1365.86 23
1365.94 21
1366.03 18
1366.11 16
1366.20 14
1366.28 13
1366.37 12
1366.45 12
1366.54 12
1366.62 12
1366.70 12
1366.79 12
1366.87 12
1366.96 13
1367.04 14
1367.13 15
1367.21 16
1367.30 17
1367.38 17
1367.47 17
1367.55 17
1367.64 16
1367.72 15
1367.81 13
1367.89 12
1367.98 11
1368.06 10
1368.15 10
1368.23 11
1368.32 14
1368.40 18
1368.49 23
1368.57 29
1368.66 35
1368.74 41
1368.82 45
1368.91 49
1368.99 51
1369.08 51
1369.16 50
1369.25 48
1369.33 45
1369.42 41
1369.50 37
1369.59 33
1369.67 30
1369.76 27
1369.84 26
1369.93 25
1370.01 24
1370.10 23
1370.18 21
1370.27 19
1370.35 17
1370.44 15
1370.52 13
1370.61 13
1370.69 14
1370.78 16
1370.86 18
1370.95 19
1371.03 21
1371.12 21
1371.20 21
1371.29 20
1371.37 19
1371.46 18
1371.54 17
1371.63 15
1371.71 14
1371.80 14
1371.88 15
1371.97 17
1372.05 21
1372.14 25
1372.22 29
1372.30 33
1372.39 36
1372.47 37
1372.56 38
1372.64 37
1372.73 36
1372.81 35
1372.90 34
1372.98 34
1373.07 33
1373.15 32
1373.24 32
1373.32 31
1373.41 30
1373.49 28
1373.58 27
1373.66 26
1373.75 26
1373.83 27
1373.92 29
1374.00 32
1374.09 37
1374.17 42
1374.26 48
1374.34 53
1374.43 57
1374.51 60
1374.60 61
1374.68 61
1374.77 60
1374.85 58
1374.94 56
1375.02 54
1375.11 54
1375.19 54
1375.28 56
1375.36 60
1375.45 63
1375.53 67
1375.62 70
1375.70 72
1375.79 73
1375.87 72
1375.96 71
1376.04 70
1376.13 68
1376.21 67
1376.30 66
1376.38 66
1376.47 66
1376.55 66
1376.64 66
1376.73 66
1376.81 65
1376.90 64
1376.98 62
1377.07 61
1377.15 61
1377.24 62
1377.32 63
1377.41 65
1377.49 67
1377.58 69
1377.66 71
1377.75 71
1377.83 70
1377.92 68
1378.00 66
1378.09 62
1378.17 58
1378.26 53
1378.34 49
1378.43 45
1378.51 42
1378.60 39
1378.68 37
1378.77 36
1378.85 36
1378.94 37
1379.02 39
1379.11 42
1379.19 45
1379.28 48
1379.36 50
1379.45 50
1379.53 49
1379.62 45
1379.70 39
1379.79 32
1379.87 26
1379.96 20
1380.04 17
1380.13 15
1380.22 15
1380.30 18
1380.39 22
1380.47 27
1380.56 32
1380.64 37
1380.73 41
1380.81 43
1380.90 44
1380.98 44
1381.07 43
1381.15 41
1381.24 40
1381.32 39
1381.41 38
1381.49 39
1381.58 39
1381.66 40
1381.75 40
1381.83 40
1381.92 39
1382.00 38
1382.09 36
1382.18 36
1382.26 36
1382.35 37
1382.43 39
1382.52 41
1382.60 43
1382.69 44
1382.77 45
1382.86 44
1382.94 44
1383.03 44
1383.11 46
1383.20 47
1383.28 50
1383.37 51
1383.45 52
1383.54 51
1383.62 49
1383.71 46
1383.80 43
1383.88 40
1383.97 37
1384.05 35
1384.14 34
1384.22 32
1384.31 31
1384.39 29
1384.48 27
1384.56 25
1384.65 23
1384.73 21
1384.82 20
1384.90 20
1384.99 20
1385.07 20
1385.16 20
1385.25 20
1385.33 20
1385.42 19
1385.50 18
1385.59 18
1385.67 18
1385.76 19
1385.84 19
1385.93 20
1386.01 20
1386.10 20
1386.18 20
1386.27 21
1386.35 23
1386.44 26
1386.53 30
1386.61 35
1386.70 41
1386.78 46
1386.87 51
1386.95 55
1387.04 59
1387.12 62
1387.21 64
1387.29 65
1387.38 65
1387.47 62
1387.55 59
1387.64 54
1387.72 50
1387.81 46
1387.89 45
1387.98 46
1388.06 48
1388.15 51
1388.23 54
1388.32 55
1388.40 56
1388.49 55
1388.58 54
1388.66 53
1388.75 53
1388.83 53
1388.92 54
1389.00 53
1389.09 52
1389.17 50
1389.26 46
1389.34 41
1389.43 36
1389.52 32
1389.60 29
1389.69 27
1389.77 28
1389.86 30
1389.94 33
1390.03 37
1390.11 40
1390.20 44
1390.28 47
1390.37 49
1390.46 50
1390.54 51
1390.63 51
1390.71 50
1390.80 48
1390.88 45
1390.97 42
1391.05 39
1391.14 35
1391.23 32
1391.31 28
1391.40 24
1391.48 21
1391.57 18
1391.65 15
1391.74 12
1391.82 10
1391.91 8
1392.00 7
1392.08 7
1392.17 7
1392.25 8
1392.34 9
1392.42 10
1392.51 11
1392.59 12
1392.68 13
1392.77 14
1392.85 16
1392.94 18
1393.02 19
1393.11 20
1393.19 21
1393.28 21
1393.36 21
1393.45 20
1393.54 19
1393.62 18
1393.71 18
1393.79 17
1393.88 17
1393.96 16
1394.05 16
1394.13 16
1394.22 16
1394.31 17
1394.39 19
1394.48 21
1394.56 24
1394.65 26
1394.73 28
1394.82 30
1394.91 31
1394.99 33
1395.08 34
1395.16 35
1395.25 37
1395.33 39
1395.42 41
1395.50 42
1395.59 45
1395.68 47
1395.76 49
1395.85 50
1395.93 51
1396.02 50
1396.10 47
1396.19 44
1396.28 39
1396.36 34
1396.45 29
1396.53 25
1396.62 21
1396.70 19
1396.79 17
1396.88 16
1396.96 16
1397.05 16
1397.13 16
1397.22 17
1397.30 16
1397.39 15
1397.48 13
1397.56 11
1397.65 8
1397.73 4
1397.82 1
1397.90 0
1397.99 0
1398.08 0
1398.16 0
1398.25 0
1398.33 0
1398.42 0
1398.50 0
1398.59 1
1398.68 1
1398.76 2
1398.85 3
1398.93 4
1399.02 4
1399.10 6
1399.19 8
1399.28 10
1399.36 13
1399.45 15
1399.53 17
1399.62 19
1399.70 21
1399.79 23
1399.88 25
1399.96 28
1400.05 32
1400.13 37
1400.22 43
1400.31 49
1400.39 55
1400.48 60
1400.56 65
1400.65 68
1400.73 70
1400.82 70
1400.91 69
1400.99 66
1401.08 62
1401.16 56
1401.25 49
1401.33 43
1401.42 38
1401.51 34
1401.59 32
1401.68 33
1401.76 35
1401.85 38
1401.94 41
1402.02 43
1402.11 44
1402.19 43
1402.28 41
1402.36 38
1402.45 35
1402.54 32
1402.62 29
1402.71 28
1402.79 28
1402.88 29
1402.97 32
1403.05 35
1403.14 39
1403.22 43
1403.31 46
1403.40 48
1403.48 50
1403.57 51
1403.65 51
1403.74 49
1403.82 48
1403.91 45
1404.00 42
1404.08 39
1404.17 35
1404.25 31
1404.34 27
1404.43 23
1404.51 19
1404.60 16
1404.68 14
1404.77 12
1404.86 11
1404.94 10
1405.03 10
1405.11 11
1405.20 11
1405.29 12
1405.37 14
1405.46 16
1405.54 18
1405.63 20
1405.72 21
1405.80 21
1405.89 19
1405.97 15
1406.06 10
1406.15 4
1406.23 0
1406.32 0
1406.40 0
1406.49 0
1406.58 0
1406.66 3
1406.75 6
1406.83 9
1406.92 10
1407.01 10
1407.09 9
1407.18 8
1407.26 7
1407.35 8
1407.44 9
1407.52 12
1407.61 15
1407.69 18
1407.78 21
1407.87 23
1407.95 25
1408.04 26
1408.12 27
1408.21 28
1408.30 28
1408.38 29
1408.47 30
1408.55 32
1408.64 34
1408.73 37
1408.81 39
1408.90 42
1408.98 43
1409.07 43
1409.16 41
1409.24 38
1409.33 34
1409.41 28
1409.50 24
1409.59 20
1409.67 19
1409.76 19
1409.84 21
1409.93 23
1410.02 26
1410.10 28
1410.19 30
1410.28 30
1410.36 30
1410.45 29
1410.53 28
1410.62 27
1410.71 27
1410.79 27
1410.88 29
1410.96 30
1411.05 32
1411.14 35
1411.22 37
1411.31 39
1411.39 40
1411.48 41
1411.57 41
1411.65 41
1411.74 40
1411.83 38
1411.91 35
1412.00 31
1412.08 28
1412.17 24
1412.26 22
1412.34 20
1412.43 21
1412.51 22
1412.60 24
1412.69 27
1412.77 30
1412.86 33
1412.95 36
1413.03 38
1413.12 40
1413.20 41
1413.29 41
1413.38 40
1413.46 37
1413.55 34
1413.64 31
1413.72 28
1413.81 26
1413.89 24
1413.98 23
1414.07 23
1414.15 24
1414.24 26
1414.32 29
1414.41 32
1414.50 35
1414.58 37
1414.67 36
1414.76 33
1414.84 28
1414.93 22
1415.01 15
1415.10 10
1415.19 8
1415.27 8
1415.36 10
1415.45 14
1415.53 19
1415.62 23
1415.70 26
1415.79 28
1415.88 29
1415.96 29
1416.05 29
1416.14 29
1416.22 29
1416.31 31
1416.40 32
1416.48 34
1416.57 36
1416.65 39
1416.74 43
1416.83 47
1416.91 51
1417.00 56
1417.09 62
1417.17 66
1417.26 70
1417.34 73
1417.43 74
1417.52 73
1417.60 71
1417.69 68
1417.78 64
1417.86 61
1417.95 57
1418.04 54
1418.12 52
1418.21 49
1418.29 46
1418.38 43
1418.47 40
1418.55 37
1418.64 34
1418.73 32
1418.81 30
1418.90 28
1418.98 26
1419.07 25
1419.16 25
1419.24 25
1419.33 26
1419.42 27
1419.50 28
1419.59 29
1419.68 29
1419.76 28
1419.85 27
1419.94 26
1420.02 25
1420.11 26
1420.19 27
1420.28 30
1420.37 33
1420.45 37
1420.54 42
1420.63 46
1420.71 49
1420.80 51
1420.89 51
1420.97 50
1421.06 47
1421.14 43
1421.23 38
1421.32 34
1421.40 29
1421.49 25
1421.58 22
1421.66 20
1421.75 19
1421.84 20
1421.92 22
1422.01 25
1422.10 29
1422.18 32
1422.27 36
1422.36 38
1422.44 39
1422.53 39
1422.61 37
1422.70 35
1422.79 32
1422.87 29
1422.96 27
1423.05 26
1423.13 25
1423.22 25
1423.31 25
1423.39 25
1423.48 23
1423.57 20
1423.65 16
1423.74 12
1423.83 8
1423.91 7
1424.00 7
1424.09 9
1424.17 11
1424.26 14
1424.34 16
1424.43 18
1424.52 18
1424.60 18
1424.69 18
1424.78 19
1424.86 22
1424.95 25
1425.04 30
1425.12 35
1425.21 41
1425.30 45
1425.38 47
1425.47 48
1425.56 48
1425.64 45
1425.73 42
1425.82 39
1425.90 35
1425.99 32
1426.08 29
1426.16 28
1426.25 27
1426.34 28
1426.42 29
1426.51 32
1426.60 36
1426.68 41
1426.77 46
1426.86 51
1426.94 55
1427.03 58
1427.12 60
1427.20 60
1427.29 60
1427.38 59
1427.46 58
1427.55 57
1427.63 58
1427.72 60
1427.81 62
1427.89 64
1427.98 66
1428.07 67
1428.15 66
1428.24 65
1428.33 64
1428.41 61
1428.50 59
1428.59 56
1428.67 52
1428.76 48
1428.85 44
1428.93 39
1429.02 33
1429.11 27
1429.19 20
1429.28 14
1429.37 9
1429.45 5
1429.54 2
1429.63 0
1429.71 0
1429.80 0
1429.89 1
1429.97 3
1430.06 7
1430.15 11
1430.23 16
1430.32 20
1430.41 24
1430.50 27
1430.58 29
1430.67 30
1430.76 29
1430.84 29
1430.93 29
1431.02 29
1431.10 31
1431.19 33
1431.28 37
1431.36 41
1431.45 44
1431.54 46
1431.62 47
1431.71 46
1431.80 44
1431.88 41
1431.97 38
1432.06 37
1432.14 38
1432.23 40
1432.32 42
1432.40 46
1432.49 48
1432.58 50
1432.66 50
1432.75 48
1432.84 46
1432.92 44
1433.01 42
1433.10 41
1433.18 43
1433.27 48
1433.36 55
1433.45 64
1433.53 73
1433.62 81
1433.71 88
1433.79 93
1433.88 95
1433.97 94
1434.05 91
1434.14 88
1434.23 84
1434.31 80
1434.40 77
1434.49 75
1434.57 74
1434.66 74
1434.75 75
1434.83 75
1434.92 76
1435.01 75
1435.09 73
1435.18 69
1435.27 62
1435.36 55
1435.44 48
1435.53 41
1435.62 35
1435.70 31
1435.79 29
1435.88 28
1435.96 29
1436.05 31
1436.14 34
1436.22 37
1436.31 42
1436.40 47
1436.48 52
1436.57 57
1436.66 62
1436.75 66
1436.83 69
1436.92 70
1437.01 71
1437.09 70
1437.18 67
1437.27 64
1437.35 60
1437.44 55
1437.53 50
1437.61 45
1437.70 40
1437.79 35
1437.88 30
1437.96 25
1438.05 20
1438.14 16
1438.22 12
1438.31 8
1438.40 5
1438.48 3
1438.57 1
1438.66 0
1438.75 0
1438.83 1
1438.92 2
1439.01 3
1439.09 5
1439.18 6
1439.27 7
1439.35 7
1439.44 7
1439.53 6
1439.61 4
1439.70 3
1439.79 1
1439.88 0
1439.96 0
1440.05 0
1440.14 2
1440.22 5
1440.31 10
1440.40 14
1440.48 17
1440.57 20
1440.66 22
1440.75 22
1440.83 21
1440.92 20
1441.01 17
1441.09 14
1441.18 10
1441.27 5
1441.36 0
1441.44 0
1441.53 0
1441.62 0
1441.70 0
1441.79 0
1441.88 0
1441.96 0
1442.05 0
1442.14 3
1442.23 6
1442.31 9
1442.40 11
1442.49 13
1442.57 15
1442.66 16
1442.75 16
1442.84 15
1442.92 13
1443.01 11
1443.10 8
1443.18 5
1443.27 2
1443.36 0
1443.45 0
1443.53 1
1443.62 4
1443.71 8
1443.79 14
1443.88 19
1443.97 25
1444.05 30
1444.14 33
1444.23 35
1444.32 34
1444.40 32
1444.49 28
1444.58 24
1444.66 20
1444.75 17
1444.84 16
1444.93 15
1445.01 14
1445.10 14
1445.19 14
1445.28 13
1445.36 13
1445.45 13
1445.54 13
1445.62 14
1445.71 15
1445.80 18
1445.89 21
1445.97 24
1446.06 27
1446.15 29
1446.23 31
1446.32 31
1446.41 30
1446.50 28
1446.58 25
1446.67 22
1446.76 20
1446.84 18
1446.93 16
1447.02 16
1447.11 17
1447.19 19
1447.28 22
1447.37 25
1447.45 28
1447.54 30
1447.63 32
1447.72 34
1447.80 35
1447.89 37
1447.98 38
1448.07 41
1448.15 43
1448.24 46
1448.33 49
1448.41 52
1448.50 54
1448.59 56
1448.68 56
1448.76 56
1448.85 55
1448.94 54
1449.03 52
1449.11 51
1449.20 50
1449.29 49
1449.37 49
1449.46 48
1449.55 47
1449.64 46
1449.72 45
1449.81 45
1449.90 44
1449.99 45
1450.07 46
1450.16 48
1450.25 50
1450.33 52
1450.42 54
1450.51 56
1450.60 57
1450.68 58
1450.77 58
1450.86 56
1450.95 54
1451.03 51
1451.12 47
1451.21 44
1451.30 41
1451.38 40
1451.47 40
1451.56 42
1451.65 46
1451.73 51
1451.82 55
1451.91 58
1451.99 60
1452.08 60
1452.17 58
1452.26 55
1452.34 51
1452.43 49
1452.52 47
1452.61 47
1452.69 48
1452.78 50
1452.87 52
1452.96 54
1453.04 55
1453.13 57
1453.22 57
1453.31 58
1453.39 58
1453.48 58
1453.57 57
1453.65 55
1453.74 52
1453.83 49
1453.92 46
1454.00 44
1454.09 42
1454.18 42
1454.27 43
1454.35 44
1454.44 46
1454.53 48
1454.62 49
1454.70 50
1454.79 50
1454.88 50
1454.97 49
1455.05 49
1455.14 48
1455.23 47
1455.32 46
1455.40 44
1455.49 41
1455.58 39
1455.67 37
1455.75 36
1455.84 36
1455.93 38
1456.02 40
1456.10 43
1456.19 47
1456.28 49
1456.37 51
1456.45 51
1456.54 51
1456.63 50
1456.72 49
1456.80 50
1456.89 51
1456.98 53
1457.07 55
1457.15 57
1457.24 58
1457.33 58
1457.42 57
1457.50 55
1457.59 52
1457.68 49
1457.77 46
1457.85 43
1457.94 41
1458.03 40
1458.12 38
1458.20 36
1458.29 35
1458.38 33
1458.47 32
1458.55 32
1458.64 33
1458.73 35
1458.82 39
1458.90 43
1458.99 47
1459.08 51
1459.17 54
1459.25 56
1459.34 56
1459.43 55
1459.52 52
1459.61 49
1459.69 45
1459.78 42
1459.87 38
1459.96 36
1460.04 35
1460.13 36
1460.22 38
1460.31 42
1460.39 45
1460.48 48
1460.57 49
1460.66 49
1460.74 48
1460.83 45
1460.92 42
1461.01 41
1461.09 40
1461.18 41
1461.27 43
1461.36 45
1461.45 48
1461.53 50
1461.62 51
1461.71 51
1461.80 50
1461.88 50
1461.97 49
1462.06 49
1462.15 50
1462.23 51
1462.32 53
1462.41 54
1462.50 56
1462.59 57
1462.67 58
1462.76 58
1462.85 56
1462.94 54
1463.02 51
1463.11 48
1463.20 45
1463.29 43
1463.37 43
1463.46 43
1463.55 45
1463.64 48
1463.73 50
1463.81 52
1463.90 53
1463.99 53
1464.08 52
1464.16 50
1464.25 47
1464.34 45
1464.43 43
1464.51 41
1464.60 39
1464.69 36
1464.78 33
1464.87 29
1464.95 24
1465.04 18
1465.13 13
1465.22 8
1465.30 4
1465.39 1
1465.48 0
1465.57 0
1465.66 0
1465.74 0
1465.83 0
1465.92 0
1466.01 0
1466.09 0
1466.18 0
1466.27 2
1466.36 2
1466.45 3
1466.53 2
1466.62 1
1466.71 0
1466.80 1
1466.88 3
1466.97 7
1467.06 13
1467.15 20
1467.24 28
1467.32 35
1467.41 41
1467.50 43
1467.59 44
1467.68 42
1467.76 40
1467.85 37
1467.94 35
1468.03 35
1468.11 36
1468.20 38
1468.29 41
1468.38 45
1468.47 48
1468.55 52
1468.64 54
1468.73 57
1468.82 59
1468.91 60
1468.99 59
1469.08 58
1469.17 54
1469.26 49
1469.34 43
1469.43 36
1469.52 29
1469.61 24
1469.70 20
1469.78 20
1469.87 22
1469.96 26
1470.05 32
1470.14 37
1470.22 42
1470.31 47
1470.40 50
1470.49 52
1470.58 54
1470.66 55
1470.75 57
1470.84 59
1470.93 61
1471.01 62
1471.10 61
1471.19 60
1471.28 58
1471.37 56
1471.45 54
1471.54 53
1471.63 55
1471.72 58
1471.81 61
1471.89 65
1471.98 68
1472.07 70
1472.16 69
1472.25 67
1472.33 63
1472.42 58
1472.51 53
1472.60 47
1472.69 41
1472.77 35
1472.86 29
1472.95 24
1473.04 22
1473.13 21
1473.21 22
1473.30 24
1473.39 26
1473.48 29
1473.57 31
1473.65 33
1473.74 32
1473.83 31
1473.92 29
1474.01 26
1474.09 22
1474.18 18
1474.27 14
1474.36 11
1474.45 9
1474.53 8
1474.62 8
1474.71 10
1474.80 13
1474.89 17
1474.97 21
1475.06 26
1475.15 30
1475.24 34
1475.33 36
1475.41 38
1475.50 38
1475.59 38
1475.68 36
1475.77 35
1475.86 33
1475.94 31
1476.03 29
1476.12 28
1476.21 26
1476.30 23
1476.38 20
1476.47 17
1476.56 13
1476.65 10
1476.74 8
1476.82 7
1476.91 6
1477.00 7
1477.09 8
1477.18 8
1477.26 8
1477.35 8
1477.44 7
1477.53 6
1477.62 6
1477.71 8
1477.79 10
1477.88 13
1477.97 15
1478.06 17
1478.15 18
1478.23 17
1478.32 16
1478.41 15
1478.50 16
1478.59 17
1478.68 20
1478.76 25
1478.85 29
1478.94 34
1479.03 39
1479.12 43
1479.20 46
1479.29 49
1479.38 52
1479.47 54
1479.56 56
1479.65 58
1479.73 60
1479.82 61
1479.91 63
1480.00 65
1480.09 67
1480.17 70
1480.26 72
1480.35 74
1480.44 75
1480.53 74
1480.62 71
1480.70 67
1480.79 63
1480.88 59
1480.97 55
1481.06 52
1481.14 50
1481.23 48
1481.32 46
1481.41 44
1481.50 43
1481.59 41
1481.67 39
1481.76 38
1481.85 37
1481.94 36
1482.03 36
1482.12 35
1482.20 33
1482.29 30
1482.38 26
1482.47 21
1482.56 15
1482.65 8
1482.73 1
1482.82 0
1482.91 0
1483.00 0
1483.09 0
1483.18 0
1483.26 0
1483.35 0
1483.44 0
1483.53 5
1483.62 9
1483.70 12
1483.79 15
1483.88 17
1483.97 18
1484.06 19
1484.15 19
1484.23 18
1484.32 16
1484.41 15
1484.50 13
1484.59 11
1484.68 10
1484.76 9
1484.85 10
1484.94 12
1485.03 16
1485.12 20
1485.21 26
1485.30 31
1485.38 36
1485.47 41
1485.56 44
1485.65 45
1485.74 46
1485.83 46
1485.91 45
1486.00 44
1486.09 44
1486.18 42
1486.27 41
1486.36 39
1486.44 37
1486.53 35
1486.62 33
1486.71 32
1486.80 32
1486.89 33
1486.97 35
1487.06 37
1487.15 40
1487.24 42
1487.33 44
1487.42 46
1487.50 47
1487.59 48
1487.68 50
1487.77 52
1487.86 55
1487.95 57
1488.04 60
1488.12 61
1488.21 62
1488.30 61
1488.39 58
1488.48 55
1488.57 51
1488.65 47
1488.74 43
1488.83 40
1488.92 39
1489.01 39
1489.10 40
1489.19 42
1489.27 45
1489.36 48
1489.45 51
1489.54 54
1489.63 55
1489.72 57
1489.80 58
1489.89 60
1489.98 63
1490.07 67
1490.16 71
1490.25 75
1490.34 77
1490.42 78
1490.51 77
1490.60 73
1490.69 69
1490.78 64
1490.87 59
1490.96 54
1491.04 50
1491.13 47
1491.22 43
1491.31 41
1491.40 39
1491.49 38
1491.58 38
1491.66 38
1491.75 38
1491.84 39
1491.93 40
1492.02 41
1492.11 41
1492.20 41
1492.28 41
1492.37 40
1492.46 38
1492.55 35
1492.64 32
1492.73 29
1492.82 26
1492.90 24
1492.99 22
1493.08 21
1493.17 19
1493.26 18
1493.35 17
1493.44 16
1493.52 15
1493.61 15
1493.70 15
1493.79 16
1493.88 16
1493.97 16
1494.06 13
1494.14 10
1494.23 4
1494.32 0
1494.41 0
1494.50 0
1494.59 0
1494.68 0
1494.76 0
1494.85 0
1494.94 0
1495.03 4
1495.12 7
1495.21 10
1495.30 12
1495.39 13
1495.47 15
1495.56 17
1495.65 18
1495.74 20
1495.83 21
1495.92 21
1496.01 21
1496.09 21
1496.18 22
1496.27 22
1496.36 23
1496.45 25
1496.54 26
1496.63 27
1496.72 28
1496.80 28
1496.89 29
1496.98 31
1497.07 32
1497.16 35
1497.25 37
1497.34 39
1497.43 40
1497.51 40
1497.60 39
1497.69 38
1497.78 35
1497.87 33
1497.96 31
1498.05 30
1498.14 29
1498.22 29
1498.31 28
1498.40 28
1498.49 26
1498.58 24
1498.67 21
1498.76 17
1498.85 14
1498.93 11
1499.02 10
1499.11 11
1499.20 14
1499.29 17
1499.38 21
1499.47 23
1499.56 23
1499.64 22
1499.73 17
1499.82 12
1499.91 6
1500.00 1
1500.09 0
1500.18 0
1500.27 0
1500.35 2
1500.44 8
1500.53 15
1500.62 23
1500.71 29
1500.80 34
1500.89 37
1500.98 39
1501.07 40
1501.15 40
1501.24 41
1501.33 42
1501.42 42
1501.51 42
1501.60 41
1501.69 40
1501.78 38
1501.86 36
1501.95 35
1502.04 34
1502.13 33
1502.22 31
1502.31 28
1502.40 23
1502.49 18
1502.58 12
1502.66 7
1502.75 2
1502.84 0
1502.93 0
1503.02 0
1503.11 0
1503.20 0
1503.29 2
1503.38 6
1503.46 10
1503.55 15
1503.64 20
1503.73 26
1503.82 31
1503.91 35
1504.00 40
1504.09 43
1504.18 46
1504.26 48
1504.35 49
1504.44 50
1504.53 50
1504.62 49
1504.71 48
1504.80 48
1504.89 47
1504.98 45
1505.07 43
1505.15 39
1505.24 33
1505.33 27
1505.42 20
1505.51 13
1505.60 8
1505.69 5
1505.78 4
1505.87 4
1505.95 7
1506.04 10
1506.13 13
1506.22 17
1506.31 21
1506.40 25
1506.49 29
1506.58 32
1506.67 34
1506.76 34
1506.84 32
1506.93 28
1507.02 23
1507.11 18
1507.20 14
1507.29 11
1507.38 9
1507.47 7
1507.56 6
1507.65 5
1507.73 5
1507.82 4
1507.91 3
1508.00 3
1508.09 3
1508.18 4
1508.27 4
1508.36 4
1508.45 4
1508.54 4
1508.63 3
1508.71 3
1508.80 4
1508.89 4
1508.98 5
1509.07 6
1509.16 7
1509.25 9
1509.34 11
1509.43 13
1509.52 15
1509.61 17
1509.69 18
1509.78 18
1509.87 17
1509.96 16
1510.05 14
1510.14 12
1510.23 11
1510.32 9
1510.41 8
1510.50 8
1510.59 7
1510.67 7
1510.76 7
1510.85 9
1510.94 10
1511.03 13
1511.12 15
1511.21 17
1511.30 19
1511.39 21
1511.48 22
1511.57 24
1511.65 25
1511.74 26
1511.83 28
1511.92 29
1512.01 30
1512.10 31
1512.19 33
1512.28 35
1512.37 37
1512.46 40
1512.55 44
1512.64 48
1512.72 52
1512.81 56
1512.90 60
1512.99 62
1513.08 63
1513.17 62
1513.26 60
1513.35 56
1513.44 52
1513.53 48
1513.62 44
1513.71 42
1513.79 41
1513.88 40
1513.97 40
1514.06 39
1514.15 38
1514.24 36
1514.33 33
1514.42 29
1514.51 25
1514.60 21
1514.69 16
1514.78 13
1514.87 10
1514.95 8
1515.04 7
1515.13 7
1515.22 8
1515.31 9
1515.40 10
1515.49 11
1515.58 11
1515.67 12
1515.76 13
1515.85 16
1515.94 20
1516.03 26
1516.12 33
1516.20 40
1516.29 47
1516.38 53
1516.47 57
1516.56 59
1516.65 59
1516.74 57
1516.83 53
1516.92 48
1517.01 42
1517.10 36
1517.19 30
1517.28 26
1517.37 23
1517.45 21
1517.54 21
1517.63 21
1517.72 22
1517.81 23
1517.90 24
1517.99 24
1518.08 25
1518.17 25
1518.26 26
1518.35 26
1518.44 26
1518.53 25
1518.62 23
1518.71 22
1518.79 22
1518.88 23
1518.97 25
1519.06 27
1519.15 31
1519.24 34
1519.33 37
1519.42 40
1519.51 42
1519.60 44
1519.69 46
1519.78 49
1519.87 51
1519.96 54
1520.05 56
1520.14 58
1520.22 60
1520.31 60
1520.40 58
1520.49 54
1520.58 50
1520.67 45
1520.76 42
1520.85 39
1520.94 39
1521.03 40
1521.12 41
1521.21 42
1521.30 41
1521.39 38
1521.48 33
1521.57 26
1521.66 20
1521.74 15
1521.83 10
1521.92 8
1522.01 6
1522.10 6
1522.19 7
1522.28 10
1522.37 14
1522.46 19
1522.55 24
1522.64 28
1522.73 31
1522.82 32
1522.91 31
1523.00 28
1523.09 23
1523.18 18
1523.27 13
1523.35 9
1523.44 8
1523.53 8
1523.62 10
1523.71 12
1523.80 13
1523.89 13
1523.98 11
1524.07 7
1524.16 3
1524.25 0
1524.34 0
1524.43 0
1524.52 0
1524.61 0
1524.70 0
1524.79 0
1524.88 1
1524.97 3
1525.06 5
1525.15 7
1525.23 8
1525.32 9
1525.41 10
1525.50 11
1525.59 11
1525.68 10
1525.77 9
1525.86 7
1525.95 5
1526.04 5
1526.13 7
1526.22 12
1526.31 19
1526.40 27
1526.49 36
1526.58 44
1526.67 51
1526.76 56
1526.85 57
1526.94 57
1527.03 54
1527.12 51
1527.21 47
1527.29 43
1527.38 40
1527.47 38
1527.56 37
1527.65 37
1527.74 38
1527.83 39
1527.92 40
1528.01 40
1528.10 39
1528.19 36
1528.28 33
1528.37 28
1528.46 23
1528.55 19
1528.64 15
1528.73 12
1528.82 11
1528.91 12
1529.00 13
1529.09 15
1529.18 18
1529.27 22
1529.36 26
1529.45 29
1529.54 32
1529.63 35
1529.72 35
1529.80 35
1529.89 33
1529.98 31
1530.07 30
1530.16 29
1530.25 29
1530.34 31
1530.43 32
1530.52 34
1530.61 35
1530.70 35
1530.79 33
1530.88 31
1530.97 29
1531.06 27
1531.15 27
1531.24 27
1531.33 27
1531.42 28
1531.51 27
1531.60 25
1531.69 22
1531.78 17
1531.87 12
1531.96 9
1532.05 7
1532.14 7
1532.23 9
1532.32 13
1532.41 18
1532.50 22
1532.59 25
1532.68 26
1532.77 27
1532.86 27
1532.95 27
1533.03 27
1533.12 27
1533.21 27
1533.30 27
1533.39 28
1533.48 29
1533.57 31
1533.66 32
1533.75 33
1533.84 32
1533.93 31
1534.02 27
1534.11 23
1534.20 18
1534.29 13
1534.38 10
1534.47 9
1534.56 10
1534.65 13
1534.74 15
1534.83 17
1534.92 16
1535.01 13
1535.10 8
1535.19 3
1535.28 0
1535.37 0
1535.46 0
1535.55 0
1535.64 7
1535.73 16
1535.82 26
1535.91 38
1536.00 49
1536.09 58
1536.18 67
1536.27 73
1536.36 76
1536.45 77
1536.54 76
1536.63 74
1536.72 72
1536.81 68
1536.90 64
1536.99 59
1537.08 54
1537.17 48
1537.26 41
1537.35 36
1537.44 32
1537.53 29
1537.62 29
1537.71 30
1537.80 32
1537.89 33
1537.98 33
1538.07 34
1538.16 34
1538.25 35
1538.34 38
1538.43 43
1538.52 49
1538.61 57
1538.70 64
1538.79 70
1538.88 75
1538.97 77
1539.06 77
1539.15 77
1539.24 75
1539.33 73
1539.42 72
1539.51 70
1539.60 69
1539.69 68
1539.78 67
1539.87 66
1539.95 66
1540.04 64
1540.13 61
1540.22 56
1540.31 50
1540.40 43
1540.49 36
1540.58 28
1540.67 22
1540.76 17
1540.85 13
1540.94 10
1541.03 9
1541.12 9
1541.21 9
1541.30 11
1541.39 13
1541.48 16
1541.57 18
1541.66 21
1541.75 22
1541.85 21
1541.94 19
1542.03 16
1542.12 13
1542.21 10
1542.30 7
1542.39 6
1542.48 5
1542.57 5
1542.66 5
1542.75 4
1542.84 3
1542.93 3
1543.02 3
1543.11 5
1543.20 8
1543.29 12
1543.38 18
1543.47 25
1543.56 32
1543.65 38
1543.74 43
1543.83 47
1543.92 48
1544.01 48
1544.10 47
1544.19 45
1544.28 41
1544.37 37
1544.46 33
1544.55 29
1544.64 24
1544.73 20
1544.82 16
1544.91 13
1545.00 11
1545.09 9
1545.18 9
1545.27 9
1545.36 11
1545.45 14
1545.54 17
1545.63 20
1545.72 23
1545.81 25
1545.90 26
1545.99 27
1546.08 28
1546.17 29
1546.26 30
1546.35 33
1546.44 36
1546.53 41
1546.62 47
1546.71 54
1546.80 61
1546.89 68
1546.98 74
1547.07 78
1547.16 79
1547.25 77
1547.34 74
1547.43 68
1547.52 62
1547.61 55
1547.70 50
1547.79 46
1547.88 44
1547.97 43
1548.06 42
1548.15 41
1548.24 40
1548.33 38
1548.42 36
1548.51 35
1548.60 35
1548.69 36
1548.78 38
1548.88 42
1548.97 45
1549.06 47
1549.15 48
1549.24 46
1549.33 42
1549.42 37
1549.51 31
1549.60 26
1549.69 21
1549.78 18
1549.87 16
1549.96 15
1550.05 14
1550.14 12
1550.23 11
1550.32 8
1550.41 6
1550.50 5
1550.59 5
1550.68 5
1550.77 7
1550.86 9
1550.95 11
1551.04 13
1551.13 14
1551.22 14
1551.31 13
1551.40 10
1551.49 6
1551.58 1
1551.67 0
1551.76 0
1551.85 0
1551.94 0
1552.04 0
1552.13 0
1552.22 0
1552.31 2
1552.40 4
1552.49 5
1552.58 5
1552.67 6
1552.76 7
1552.85 8
1552.94 8
1553.03 8
1553.12 6
1553.21 4
1553.30 1
1553.39 0
1553.48 0
1553.57 0
1553.66 1
1553.75 4
1553.84 8
1553.93 13
1554.02 18
1554.11 24
1554.20 30
1554.29 36
1554.38 41
1554.47 46
1554.57 49
1554.66 49
1554.75 46
1554.84 39
1554.93 30
1555.02 21
1555.11 12
1555.20 5
1555.29 1
1555.38 2
1555.47 6
1555.56 14
1555.65 23
1555.74 33
1555.83 42
1555.92 49
1556.01 55
1556.10 57
1556.19 58
1556.28 57
1556.37 54
1556.46 50
1556.55 46
1556.65 42
1556.74 39
1556.83 37
1556.92 37
1557.01 37
1557.10 38
1557.19 40
1557.28 42
1557.37 44
1557.46 46
1557.55 48
1557.64 50
1557.73 54
1557.82 58
1557.91 63
1558.00 69
1558.09 74
1558.18 77
1558.27 78
1558.36 77
1558.45 73
1558.55 67
1558.64 61
1558.73 56
1558.82 51
1558.91 49
1559.00 49
1559.09 49
1559.18 51
1559.27 51
1559.36 51
1559.45 50
1559.54 48
1559.63 46
1559.72 43
1559.81 41
1559.90 39
1559.99 39
1560.08 39
1560.17 40
1560.27 41
1560.36 43
1560.45 45
1560.54 47
1560.63 48
1560.72 49
1560.81 49
1560.90 49
1560.99 49
1561.08 48
1561.17 47
1561.26 47
1561.35 47
1561.44 47
1561.53 48
1561.62 50
1561.71 53
1561.81 58
1561.90 63
1561.99 69
1562.08 75
1562.17 81
1562.26 85
1562.35 89
1562.44 91
1562.53 92
1562.62 92
1562.71 92
1562.80 91
1562.89 90
1562.98 87
1563.07 83
1563.16 77
1563.26 71
1563.35 63
1563.44 57
1563.53 51
1563.62 46
1563.71 44
1563.80 43
1563.89 44
1563.98 46
1564.07 48
1564.16 49
1564.25 48
1564.34 47
1564.43 43
1564.52 39
1564.62 33
1564.71 27
1564.80 22
1564.89 17
1564.98 13
1565.07 11
1565.16 11
1565.25 11
1565.34 13
1565.43 15
1565.52 17
1565.61 20
1565.70 22
1565.79 24
1565.89 27
1565.98 31
1566.07 37
1566.16 45
1566.25 53
1566.34 61
1566.43 68
1566.52 72
1566.61 73
1566.70 72
1566.79 69
1566.88 65
1566.97 59
1567.07 55
1567.16 50
1567.25 46
1567.34 43
1567.43 40
1567.52 39
1567.61 38
1567.70 38
1567.79 38
1567.88 38
1567.97 38
1568.06 38
1568.15 39
1568.25 41
1568.34 44
1568.43 48
1568.52 52
1568.61 55
1568.70 56
1568.79 55
1568.88 52
1568.97 46
1569.06 38
1569.15 31
1569.24 25
1569.34 21
1569.43 19
1569.52 19
1569.61 20
1569.70 22
1569.79 24
1569.88 26
1569.97 27
1570.06 28
1570.15 29
1570.24 30
1570.33 30
1570.43 30
1570.52 29
1570.61 28
1570.70 25
1570.79 23
1570.88 21
1570.97 20
1571.06 22
1571.15 25
1571.24 29
1571.33 34
1571.42 39
1571.52 44
1571.61 47
1571.70 48
1571.79 48
1571.88 47
1571.97 44
1572.06 41
1572.15 36
1572.24 32
1572.33 29
1572.42 26
1572.52 24
1572.61 22
1572.70 21
1572.79 18
1572.88 15
1572.97 10
1573.06 4
1573.15 0
1573.24 0
1573.33 0
1573.43 0
1573.52 0
1573.61 0
1573.70 0
1573.79 0
1573.88 4
1573.97 9
1574.06 13
1574.15 16
1574.24 18
1574.33 21
1574.43 23
1574.52 25
1574.61 27
1574.70 29
1574.79 30
1574.88 31
1574.97 32
1575.06 32
1575.15 31
1575.24 31
1575.34 31
1575.43 31
1575.52 31
1575.61 30
1575.70 30
1575.79 29
1575.88 27
1575.97 24
1576.06 21
1576.15 18
1576.25 14
1576.34 10
1576.43 7
1576.52 4
1576.61 2
1576.70 0
1576.79 0
1576.88 0
1576.97 2
1577.06 4
1577.16 7
1577.25 10
1577.34 12
1577.43 15
1577.52 19
1577.61 24
1577.70 30
1577.79 39
1577.88 48
1577.98 58
1578.07 66
1578.16 72
1578.25 75
1578.34 75
1578.43 72
1578.52 69
1578.61 66
1578.70 64
1578.80 64
1578.89 64
1578.98 65
1579.07 66
1579.16 65
1579.25 65
1579.34 65
1579.43 66
1579.52 67
1579.62 70
1579.71 72
1579.80 74
1579.89 75
1579.98 74
1580.07 73
1580.16 72
1580.25 72
1580.34 73
1580.44 76
1580.53 81
1580.62 86
1580.71 90
1580.80 93
1580.89 93
1580.98 91
1581.07 87
1581.16 82
1581.26 76
1581.35 70
1581.44 64
1581.53 60
1581.62 55
1581.71 52
1581.80 48
1581.89 44
1581.99 39
1582.08 35
1582.17 31
1582.26 29
1582.35 29
1582.44 32
1582.53 37
1582.62 43
1582.72 50
1582.81 56
1582.90 61
1582.99 63
1583.08 62
1583.17 59
1583.26 54
1583.35 49
1583.44 46
1583.54 45
1583.63 48
1583.72 54
1583.81 64
1583.90 75
1583.99 87
1584.08 98
1584.17 105
1584.27 110
1584.36 112
1584.45 112
1584.54 109
1584.63 107
1584.72 104
1584.81 103
1584.91 103
1585.00 103
1585.09 104
1585.18 105
1585.27 104
1585.36 103
1585.45 100
1585.54 96
1585.64 91
1585.73 86
1585.82 81
1585.91 74
1586.00 67
1586.09 59
1586.18 50
1586.27 40
1586.37 31
1586.46 23
1586.55 17
1586.64 14
1586.73 12
1586.82 13
1586.91 15
1587.01 19
1587.10 22
1587.19 25
1587.28 27
1587.37 28
1587.46 28
1587.55 26
1587.64 24
1587.74 21
1587.83 18
1587.92 14
1588.01 10
1588.10 5
1588.19 1
1588.28 0
1588.38 0
1588.47 0
1588.56 0
1588.65 0
1588.74 3
1588.83 10
1588.92 16
1589.02 22
1589.11 27
1589.20 30
1589.29 31
1589.38 30
1589.47 26
1589.56 21
1589.66 15
1589.75 9
1589.84 4
1589.93 1
1590.02 1
1590.11 4
1590.20 9
1590.29 16
1590.39 24
1590.48 31
1590.57 36
1590.66 39
1590.75 40
1590.84 40
1590.94 38
1591.03 36
1591.12 35
1591.21 34
1591.30 35
1591.39 36
1591.48 37
1591.58 37
1591.67 35
1591.76 30
1591.85 23
1591.94 15
1592.03 6
1592.12 0
1592.22 0
1592.31 0
1592.40 0
1592.49 0
1592.58 1
1592.67 5
1592.76 7
1592.86 6
1592.95 4
1593.04 1
1593.13 0
1593.22 0
1593.31 0
1593.41 4
1593.50 10
1593.59 17
1593.68 24
1593.77 29
1593.86 31
1593.95 32
1594.05 31
1594.14 29
1594.23 28
1594.32 27
1594.41 28
1594.50 30
1594.60 32
1594.69 34
1594.78 37
1594.87 39
1594.96 40
1595.05 41
1595.14 42
1595.24 43
1595.33 44
1595.42 45
1595.51 46
1595.60 47
1595.69 49
1595.79 50
1595.88 50
1595.97 50
1596.06 49
1596.15 46
1596.24 41
1596.34 36
1596.43 29
1596.52 22
1596.61 14
1596.70 6
1596.79 0
1596.88 0
1596.98 0
1597.07 0
1597.16 0
1597.25 0
1597.34 0
1597.43 3
1597.53 6
1597.62 9
1597.71 11
1597.80 12
1597.89 14
1597.98 17
1598.08 20
1598.17 23
1598.26 25
1598.35 26
1598.44 26
1598.53 25
1598.63 24
1598.72 24
1598.81 24
1598.90 25
1598.99 25
1599.08 26
1599.18 25
1599.27 22
1599.36 19
1599.45 16
1599.54 14
1599.63 12
1599.73 13
1599.82 16
1599.91 20
1600.00 25
1600.09 29
1600.18 31
1600.28 31
1600.37 28
1600.46 24
1600.55 18
1600.64 13
1600.74 9
1600.83 8
1600.92 10
1601.01 14
1601.10 21
1601.19 28
1601.29 34
1601.38 39
1601.47 43
1601.56 44
1601.65 43
1601.74 42
1601.84 40
1601.93 38
1602.02 37
1602.11 37
1602.20 39
1602.30 41
1602.39 43
1602.48 44
1602.57 44
1602.66 42
1602.75 38
1602.85 33
1602.94 28
1603.03 24
1603.12 22
1603.21 23
1603.30 26
1603.40 30
1603.49 34
1603.58 36
1603.67 37
1603.76 36
1603.86 33
1603.95 30
1604.04 27
1604.13 25
1604.22 24
1604.31 24
1604.41 23
1604.50 21
1604.59 18
1604.68 14
1604.77 8
1604.87 2
1604.96 0
1605.05 0
1605.14 0
1605.23 0
1605.33 0
1605.42 0
1605.51 0
1605.60 0
1605.69 2
1605.78 8
1605.88 15
1605.97 21
1606.06 27
1606.15 32
1606.24 37
1606.34 42
1606.43 46
1606.52 50
1606.61 53
1606.70 55
1606.80 55
1606.89 54
1606.98 52
1607.07 48
1607.16 45
1607.25 41
1607.35 39
1607.44 37
1607.53 35
1607.62 35
1607.71 34
1607.81 33
1607.90 32
1607.99 30
1608.08 28
1608.17 26
1608.27 24
1608.36 22
1608.45 21
1608.54 20
1608.63 20
1608.73 19
1608.82 18
1608.91 16
1609.00 14
1609.09 11
1609.19 10
1609.28 9
1609.37 8
1609.46 9
1609.55 10
1609.65 11
1609.74 13
1609.83 14
1609.92 16
1610.01 18
1610.11 22
1610.20 26
1610.29 32
1610.38 37
1610.47 41
1610.57 43
1610.66 44
1610.75 41
1610.84 37
1610.93 32
1611.03 27
1611.12 23
1611.21 20
1611.30 20
1611.39 21
1611.49 24
1611.58 29
1611.67 34
1611.76 40
1611.85 45
1611.95 49
1612.04 53
1612.13 55
1612.22 57
1612.31 58
1612.41 60
1612.50 61
1612.59 64
1612.68 66
1612.77 68
1612.87 68
1612.96 66
1613.05 63
1613.14 58
1613.24 53
1613.33 50
1613.42 48
1613.51 48
1613.60 52
1613.70 58
1613.79 65
1613.88 72
1613.97 79
1614.06 83
1614.16 85
1614.25 83
1614.34 79
1614.43 73
1614.52 66
1614.62 59
1614.71 54
1614.80 51
1614.89 51
1614.99 52
1615.08 55
1615.17 59
1615.26 63
1615.35 66
1615.45 68
1615.54 69
1615.63 68
1615.72 66
1615.81 62
1615.91 57
1616.00 51
1616.09 44
1616.18 37
1616.28 31
1616.37 27
1616.46 24
1616.55 24
1616.64 26
1616.74 31
1616.83 37
1616.92 44
1617.01 51
1617.11 58
1617.20 65
1617.29 69
1617.38 72
1617.47 74
1617.57 74
1617.66 73
1617.75 71
1617.84 69
1617.94 68
1618.03 67
1618.12 68
1618.21 70
1618.30 73
1618.40 75
1618.49 78
1618.58 81
1618.67 82
1618.77 83
1618.86 82
1618.95 80
1619.04 76
1619.13 71
1619.23 64
1619.32 56
1619.41 49
1619.50 41
1619.60 35
1619.69 29
1619.78 25
1619.87 23
1619.96 22
1620.06 22
1620.15 23
1620.24 24
1620.33 25
1620.43 26
1620.52 26
1620.61 26
1620.70 26
1620.80 27
1620.89 29
1620.98 33
1621.07 38
1621.16 44
1621.26 49
1621.35 52
1621.44 53
1621.53 53
1621.63 51
1621.72 49
1621.81 45
1621.90 42
1622.00 38
1622.09 35
1622.18 30
1622.27 25
1622.36 21
1622.46 17
1622.55 14
1622.64 13
1622.73 13
1622.83 16
1622.92 20
1623.01 24
1623.10 29
1623.20 34
1623.29 37
1623.38 39
1623.47 39
1623.57 38
1623.66 35
1623.75 31
1623.84 27
1623.94 23
1624.03 20
1624.12 17
1624.21 16
1624.30 15
1624.40 15
1624.49 15
1624.58 16
1624.67 18
1624.77 21
1624.86 24
1624.95 28
1625.04 32
1625.14 36
1625.23 38
1625.32 37
1625.41 34
1625.51 29
1625.60 21
1625.69 13
1625.78 4
1625.88 0
1625.97 0
1626.06 0
1626.15 0
1626.25 0
1626.34 0
1626.43 0
1626.52 0
1626.62 6
1626.71 10
1626.80 13
1626.89 15
1626.99 15
1627.08 14
1627.17 12
1627.26 10
1627.36 7
1627.45 4
1627.54 1
1627.63 0
1627.73 0
1627.82 0
1627.91 0
1628.00 0
1628.10 0
1628.19 1
1628.28 7
1628.37 12
1628.47 17
1628.56 20
1628.65 23
1628.74 25
1628.84 25
1628.93 26
1629.02 26
1629.11 26
1629.21 26
1629.30 25
1629.39 24
1629.48 23
1629.58 21
1629.67 20
1629.76 19
1629.85 19
1629.95 18
1630.04 17
1630.13 16
1630.22 16
1630.32 15
1630.41 16
1630.50 18
1630.59 21
1630.69 25
1630.78 29
1630.87 33
1630.96 38
1631.06 43
1631.15 48
1631.24 55
1631.33 62
1631.43 69
1631.52 75
1631.61 80
1631.71 83
1631.80 84
1631.89 82
1631.98 78
1632.08 72
1632.17 66
1632.26 60
1632.35 55
1632.45 51
1632.54 49
1632.63 47
1632.72 47
1632.82 46
1632.91 44
1633.00 41
1633.09 38
1633.19 33
1633.28 29
1633.37 24
1633.47 20
1633.56 17
1633.65 14
1633.74 13
1633.84 14
1633.93 16
1634.02 19
1634.11 24
1634.21 29
1634.30 35
1634.39 39
1634.49 43
1634.58 45
1634.67 46
1634.76 45
1634.86 44
1634.95 41
1635.04 37
1635.13 32
1635.23 27
1635.32 22
1635.41 15
1635.50 9
1635.60 2
1635.69 0
1635.78 0
1635.88 0
1635.97 0
1636.06 0
1636.15 0
1636.25 0
1636.34 0
1636.43 2
1636.52 7
1636.62 13
1636.71 18
1636.80 24
1636.90 29
1636.99 32
1637.08 34
1637.17 34
1637.27 31
1637.36 27
1637.45 21
1637.55 15
1637.64 10
1637.73 6
1637.82 4
1637.92 3
1638.01 4
1638.10 6
1638.19 9
1638.29 14
1638.38 19
1638.47 23
1638.57 27
1638.66 29
1638.75 30
1638.84 29
1638.94 28
1639.03 25
1639.12 22
1639.22 20
1639.31 17
1639.40 15
1639.49 14
1639.59 14
1639.68 14
1639.77 15
1639.87 17
1639.96 20
1640.05 25
1640.14 31
1640.24 39
1640.33 48
1640.42 57
1640.52 64
1640.61 70
1640.70 72
1640.79 72
1640.89 68
1640.98 63
1641.07 56
1641.17 49
1641.26 42
1641.35 37
1641.44 32
1641.54 29
1641.63 27
1641.72 27
1641.82 29
1641.91 32
1642.00 35
1642.09 38
1642.19 41
1642.28 41
1642.37 40
1642.47 36
1642.56 30
1642.65 23
1642.75 16
1642.84 10
1642.93 7
1643.02 7
1643.12 10
1643.21 16
1643.30 23
1643.40 31
1643.49 39
1643.58 45
1643.67 49
1643.77 51
1643.86 51
1643.95 49
1644.05 47
1644.14 43
1644.23 38
1644.33 34
1644.42 30
1644.51 27
1644.60 25
1644.70 25
1644.79 26
1644.88 27
1644.98 29
1645.07 30
1645.16 31
1645.26 32
1645.35 32
1645.44 32
1645.53 33
1645.63 34
1645.72 36
1645.81 39
1645.91 43
1646.00 46
1646.09 50
1646.19 53
1646.28 56
1646.37 59
1646.46 63
1646.56 66
1646.65 69
1646.74 71
1646.84 72
1646.93 70
1647.02 65
1647.12 57
1647.21 46
1647.30 34
1647.39 22
1647.49 9
1647.58 0
1647.67 0
1647.77 0
1647.86 0
1647.95 0
1648.05 0
1648.14 0
1648.23 0
1648.33 3
1648.42 9
1648.51 15
1648.60 19
1648.70 20
1648.79 19
1648.88 16
1648.98 12
1649.07 8
1649.16 4
1649.26 2
1649.35 2
1649.44 3
1649.54 6
1649.63 9
1649.72 12
1649.82 13
1649.91 12
1650.00 10
1650.09 7
1650.19 3
1650.28 0
1650.37 0
1650.47 0
1650.56 0
1650.65 1
1650.75 5
1650.84 10
1650.93 15
1651.03 20
1651.12 24
1651.21 26
1651.31 26
1651.40 24
1651.49 19
1651.59 13
1651.68 6
1651.77 0
1651.86 0
1651.96 0
1652.05 0
1652.14 0
1652.24 0
1652.33 1
1652.42 10
1652.52 19
1652.61 26
1652.70 31
1652.80 33
1652.89 33
1652.98 29
1653.08 24
1653.17 19
1653.26 15
1653.36 13
1653.45 14
1653.54 16
1653.64 19
1653.73 23
1653.82 26
1653.92 27
1654.01 26
1654.10 24
1654.20 20
1654.29 16
1654.38 12
1654.47 9
1654.57 8
1654.66 10
1654.75 14
1654.85 20
1654.94 25
1655.03 29
1655.13 30
1655.22 29
1655.31 25
1655.41 19
1655.50 14
1655.59 11
1655.69 10
1655.78 10
1655.87 12
1655.97 16
1656.06 20
1656.15 24
1656.25 28
1656.34 33
1656.43 39
1656.53 44
1656.62 49
1656.71 51
1656.81 51
1656.90 48
1656.99 43
1657.09 36
1657.18 28
1657.27 21
1657.37 16
1657.46 13
1657.55 12
1657.65 14
1657.74 19
1657.83 24
1657.93 31
1658.02 36
1658.11 40
1658.21 42
1658.30 41
1658.39 40
1658.49 38
1658.58 36
1658.67 37
1658.77 39
1658.86 43
1658.95 47
1659.05 51
1659.14 54
1659.23 53
1659.33 50
1659.42 44
1659.51 38
1659.61 32
1659.70 29
1659.79 28
1659.89 30
1659.98 35
1660.08 42
1660.17 50
1660.26 58
1660.36 65
1660.45 71
1660.54 77
1660.64 81
1660.73 85
1660.82 89
1660.92 92
1661.01 96
1661.10 100
1661.20 104
1661.29 109
1661.38 112
1661.48 115
1661.57 116
1661.66 116
1661.76 112
1661.85 107
1661.94 100
1662.04 91
1662.13 83
1662.22 75
1662.32 68
1662.41 64
1662.50 61
1662.60 60
1662.69 62
1662.79 66
1662.88 72
1662.97 79
1663.07 87
1663.16 93
1663.25 97
1663.35 98
1663.44 96
1663.53 91
1663.63 85
1663.72 78
1663.81 72
1663.91 66
1664.00 60
1664.09 56
1664.19 52
1664.28 48
1664.38 44
1664.47 41
1664.56 37
1664.66 33
1664.75 30
1664.84 27
1664.94 25
1665.03 25
1665.12 25
1665.22 28
1665.31 31
1665.40 35
1665.50 38
1665.59 41
1665.68 42
1665.78 42
1665.87 42
1665.97 40
1666.06 38
1666.15 35
1666.25 32
1666.34 28
1666.43 22
1666.53 17
1666.62 11
1666.71 6
1666.81 3
1666.90 0
1667.00 0
1667.09 0
1667.18 1
1667.28 3
1667.37 4
1667.46 5
1667.56 5
1667.65 4
1667.74 2
1667.84 0
1667.93 0
1668.02 0
1668.12 0
1668.21 0
1668.31 0
1668.40 4
1668.49 12
1668.59 21
1668.68 29
1668.77 35
1668.87 40
1668.96 42
1669.06 43
1669.15 44
1669.24 46
1669.34 49
1669.43 53
1669.52 57
1669.62 61
1669.71 63
1669.80 63
1669.90 61
1669.99 56
1670.09 51
1670.18 44
1670.27 39
1670.37 35
1670.46 33
1670.55 31
1670.65 30
1670.74 29
1670.84 26
1670.93 21
1671.02 16
1671.12 10
1671.21 4
1671.30 0
1671.40 0
1671.49 0
1671.59 3
1671.68 9
1671.77 15
1671.87 21
1671.96 26
1672.05 30
1672.15 33
1672.24 34
1672.34 36
1672.43 37
1672.52 37
1672.62 38
1672.71 38
1672.80 37
1672.90 35
1672.99 33
1673.09 32
1673.18 32
1673.27 34
1673.37 40
1673.46 48
1673.55 57
1673.65 68
1673.74 77
1673.84 85
1673.93 90
1674.02 93
1674.12 92
1674.21 88
1674.30 82
1674.40 74
1674.49 66
1674.59 56
1674.68 47
1674.77 38
1674.87 30
1674.96 25
1675.06 21
1675.15 19
1675.24 19
1675.34 21
1675.43 24
1675.52 27
1675.62 31
1675.71 35
1675.81 39
1675.90 44
1675.99 50
1676.09 57
1676.18 65
1676.28 73
1676.37 80
1676.46 86
1676.56 89
1676.65 91
1676.74 89
1676.84 86
1676.93 80
1677.03 75
1677.12 70
1677.21 66
1677.31 63
1677.40 61
1677.50 59
1677.59 58
1677.68 55
1677.78 52
1677.87 47
1677.97 41
1678.06 35
1678.15 30
1678.25 25
1678.34 22
1678.44 20
1678.53 20
1678.62 20
1678.72 22
1678.81 24
1678.90 27
1679.00 31
1679.09 35
1679.19 38
1679.28 41
1679.37 42
1679.47 42
1679.56 41
1679.66 38
1679.75 36
1679.84 33
1679.94 30
1680.03 27
1680.13 25
1680.22 23
1680.31 21
1680.41 20
1680.50 19
1680.60 18
1680.69 19
1680.78 20
1680.88 23
1680.97 28
1681.07 33
1681.16 39
1681.25 44
1681.35 49
1681.44 52
1681.54 55
1681.63 57
1681.72 59
1681.82 63
1681.91 68
1682.01 73
1682.10 79
1682.19 84
1682.29 87
1682.38 89
1682.48 88
1682.57 85
1682.66 81
1682.76 76
1682.85 72
1682.95 68
1683.04 66
1683.13 64
1683.23 62
1683.32 61
1683.42 60
1683.51 59
1683.61 58
1683.70 58
1683.79 57
1683.89 56
1683.98 55
1684.08 53
1684.17 50
1684.26 48
1684.36 45
1684.45 42
1684.55 40
1684.64 37
1684.73 35
1684.83 32
1684.92 29
1685.02 27
1685.11 25
1685.20 26
1685.30 29
1685.39 34
1685.49 40
1685.58 47
1685.68 52
1685.77 55
1685.86 54
1685.96 50
1686.05 45
1686.15 39
1686.24 35
1686.33 33
1686.43 34
1686.52 37
1686.62 42
1686.71 48
1686.81 53
1686.90 57
1686.99 61
1687.09 64
1687.18 68
1687.28 71
1687.37 74
1687.46 76
1687.56 78
1687.65 79
1687.75 79
1687.84 78
1687.94 76
1688.03 74
1688.12 72
1688.22 69
1688.31 66
1688.41 63
1688.50 60
1688.60 56
1688.69 52
1688.78 48
1688.88 45
1688.97 43
1689.07 43
1689.16 43
1689.25 45
1689.35 47
1689.44 49
1689.54 51
1689.63 52
1689.73 52
1689.82 52
1689.91 50
1690.01 48
1690.10 46
1690.20 43
1690.29 40
1690.39 38
1690.48 37
1690.57 36
1690.67 35
1690.76 34
1690.86 32
1690.95 28
1691.05 23
1691.14 17
1691.23 9
1691.33 3
1691.42 0
1691.52 0
1691.61 0
1691.71 3
1691.80 11
1691.89 21
1691.99 33
1692.08 44
1692.18 54
1692.27 63
1692.37 69
1692.46 74
1692.55 78
1692.65 81
1692.74 84
1692.84 88
1692.93 91
1693.03 93
1693.12 94
1693.21 94
1693.31 92
1693.40 87
1693.50 81
1693.59 74
1693.69 67
1693.78 59
1693.88 53
1693.97 47
1694.06 42
1694.16 37
1694.25 31
1694.35 25
1694.44 18
1694.54 12
1694.63 6
1694.72 0
1694.82 0
1694.91 0
1695.01 0
1695.10 0
1695.20 0
1695.29 0
1695.39 0
1695.48 0
1695.57 3
1695.67 7
1695.76 10
1695.86 12
1695.95 14
1696.05 14
1696.14 14
1696.24 14
1696.33 15
1696.42 18
1696.52 22
1696.61 28
1696.71 35
1696.80 43
1696.90 50
1696.99 56
1697.08 59
1697.18 60
1697.27 57
1697.37 52
1697.46 45
1697.56 39
1697.65 34
1697.75 33
1697.84 34
1697.94 39
1698.03 46
1698.12 53
1698.22 58
1698.31 62
1698.41 62
1698.50 60
1698.60 55
1698.69 49
1698.79 42
1698.88 35
1698.97 28
1699.07 22
1699.16 18
1699.26 16
1699.35 17
1699.45 21
1699.54 27
1699.64 34
1699.73 42
1699.83 48
1699.92 53
1700.01 56
1700.11 56
1700.20 54
1700.30 51
1700.39 48
1700.49 44
1700.58 41
1700.68 38
1700.77 34
1700.87 30
1700.96 26
1701.05 23
1701.15 20
1701.24 17
1701.34 16
1701.43 16
1701.53 17
1701.62 19
1701.72 21
1701.81 24
1701.91 27
1702.00 31
1702.09 35
1702.19 39
1702.28 42
1702.38 44
1702.47 45
1702.57 45
1702.66 45
1702.76 45
1702.85 44
1702.95 43
1703.04 41
1703.14 38
1703.23 35
1703.32 31
1703.42 29
1703.51 27
1703.61 26
1703.70 26
1703.80 27
1703.89 27
1703.99 26
1704.08 24
1704.18 19
1704.27 14
1704.37 8
1704.46 3
1704.55 0
1704.65 0
1704.74 0
1704.84 0
1704.93 0
1705.03 0
1705.12 0
1705.22 0
1705.31 2
1705.41 4
1705.50 5
1705.60 6
1705.69 9
1705.79 13
1705.88 19
1705.98 28
1706.07 37
1706.16 47
1706.26 55
1706.35 61
1706.45 65
1706.54 66
1706.64 66
1706.73 65
1706.83 65
1706.92 65
1707.02 65
1707.11 65
1707.21 63
1707.30 60
1707.40 54
1707.49 47
1707.59 38
1707.68 29
1707.77 20
1707.87 13
1707.96 9
1708.06 7
1708.15 8
1708.25 10
1708.34 13
1708.44 16
1708.53 18
1708.63 20
1708.72 22
1708.82 23
1708.91 24
1709.01 24
1709.10 22
1709.20 19
1709.29 14
1709.39 10
1709.48 5
1709.58 3
1709.67 2
1709.77 4
1709.86 7
1709.95 10
1710.05 13
1710.14 15
1710.24 16
1710.33 16
1710.43 17
1710.52 17
1710.62 19
1710.71 21
1710.81 22
1710.90 23
1711.00 21
1711.09 19
1711.19 16
1711.28 12
1711.38 10
1711.47 10
1711.57 11
1711.66 13
1711.76 15
1711.85 17
1711.95 18
1712.04 18
1712.14 17
1712.23 16
1712.33 15
1712.42 13
1712.52 12
1712.61 10
1712.71 9
1712.80 8
1712.90 7
1712.99 8
1713.08 10
1713.18 12
1713.27 15
1713.37 18
1713.46 20
1713.56 21
1713.65 22
1713.75 23
1713.84 23
1713.94 24
1714.03 24
1714.13 24
1714.22 24
1714.32 23
1714.41 21
1714.51 20
1714.60 20
1714.70 20
1714.79 21
1714.89 23
1714.98 24
1715.08 25
1715.17 24
1715.27 23
1715.36 21
1715.46 20
1715.55 19
1715.65 19
1715.74 20
1715.84 22
1715.93 25
1716.03 26
1716.12 26
1716.22 24
1716.31 20
1716.41 15
1716.50 10
1716.60 5
1716.69 2
1716.79 1
1716.88 1
1716.98 3
1717.07 7
1717.17 11
1717.26 17
1717.36 23
1717.45 29
1717.55 35
1717.64 40
1717.74 44
1717.83 46
1717.93 46
1718.02 45
1718.12 42
1718.21 37
1718.31 31
1718.40 25
1718.50 19
1718.59 13
1718.69 8
1718.78 6
1718.88 5
1718.97 7
1719.07 12
1719.16 18
1719.26 26
1719.35 35
1719.45 44
1719.54 52
1719.64 60
1719.73 66
1719.83 70
1719.92 71
1720.02 69
1720.11 66
1720.21 60
1720.30 55
1720.40 49
1720.49 46
1720.59 43
1720.68 43
1720.78 43
1720.88 43
1720.97 42
1721.07 39
1721.16 35
1721.26 29
1721.35 23
1721.45 18
1721.54 15
1721.64 16
1721.73 19
1721.83 26
1721.92 34
1722.02 43
1722.11 51
1722.21 56
1722.30 58
1722.40 55
1722.49 49
1722.59 40
1722.68 31
1722.78 23
1722.87 18
1722.97 14
1723.06 13
1723.16 14
1723.25 17
1723.35 20
1723.44 23
1723.54 27
1723.63 31
1723.73 34
1723.82 38
1723.92 39
1724.02 40
1724.11 39
1724.21 37
1724.30 37
1724.40 39
1724.49 46
1724.59 57
1724.68 72
1724.78 87
1724.87 102
1724.97 112
1725.06 118
1725.16 119
1725.25 116
1725.35 111
1725.44 104
1725.54 99
1725.63 94
1725.73 91
1725.82 88
1725.92 87
1726.01 86
1726.11 85
1726.21 84
1726.30 83
1726.40 81
1726.49 78
1726.59 75
1726.68 71
1726.78 67
1726.87 63
1726.97 61
1727.06 59
1727.16 58
1727.25 57
1727.35 55
1727.44 52
1727.54 47
1727.63 40
1727.73 34
1727.83 27
1727.92 21
1728.02 16
1728.11 14
1728.21 13
1728.30 15
1728.40 18
1728.49 22
1728.59 26
1728.68 29
1728.78 31
1728.87 32
1728.97 31
1729.06 31
1729.16 32
1729.26 35
1729.35 41
1729.45 50
1729.54 60
1729.64 70
1729.73 78
1729.83 84
1729.92 86
1730.02 85
1730.11 81
1730.21 75
1730.30 69
1730.40 62
1730.49 57
1730.59 54
1730.69 52
1730.78 52
1730.88 53
1730.97 54
1731.07 55
1731.16 56
1731.26 56
1731.35 55
1731.45 54
1731.54 52
1731.64 51
1731.73 50
1731.83 49
1731.93 49
1732.02 48
1732.12 47
1732.21 44
1732.31 40
1732.40 36
1732.50 31
1732.59 27
1732.69 25
1732.78 26
1732.88 27
1732.98 29
1733.07 30
1733.17 28
1733.26 23
1733.36 16
1733.45 8
1733.55 1
1733.64 0
1733.74 0
1733.83 0
1733.93 0
1734.03 0
1734.12 0
1734.22 0
1734.31 0
1734.41 2
1734.50 7
1734.60 12
1734.69 16
1734.79 21
1734.88 24
1734.98 26
1735.08 26
1735.17 27
1735.27 27
1735.36 26
1735.46 24
1735.55 22
1735.65 18
1735.74 13
1735.84 8
1735.94 3
1736.03 0
1736.13 0
1736.22 0
1736.32 2
1736.41 7
1736.51 15
1736.60 23
1736.70 31
1736.80 39
1736.89 44
1736.99 48
1737.08 49
1737.18 48
1737.27 45
1737.37 40
1737.46 34
1737.56 27
1737.66 21
1737.75 15
1737.85 11
1737.94 7
1738.04 5
1738.13 3
1738.23 2
1738.32 1
1738.42 2
1738.52 3
1738.61 5
1738.71 8
1738.80 13
1738.90 18
1738.99 23
1739.09 29
1739.18 33
1739.28 37
1739.38 39
1739.47 40
1739.57 41
1739.66 41
1739.76 41
1739.85 42
1739.95 44
1740.05 48
1740.14 54
1740.24 62
1740.33 72
1740.43 84
1740.52 96
1740.62 110
1740.72 124
1740.81 138
1740.91 151
1741.00 164
1741.10 175
1741.19 186
1741.29 194
1741.38 202
1741.48 210
1741.58 216
1741.67 223
1741.77 230
1741.86 237
1741.96 242
1742.05 246
1742.15 247
1742.25 245
1742.34 240
1742.44 232
1742.53 222
1742.63 212
1742.72 204
1742.82 198
1742.92 196
1743.01 198
1743.11 203
1743.20 210
1743.30 217
1743.39 224
1743.49 230
1743.59 234
1743.68 234
1743.78 232
1743.87 228
1743.97 222
1744.06 214
1744.16 204
1744.26 195
1744.35 186
1744.45 179
1744.54 173
1744.64 170
1744.73 169
1744.83 171
1744.93 175
1745.02 182
1745.12 193
1745.21 207
1745.31 225
1745.41 248
1745.50 276
1745.60 310
1745.69 350
1745.79 396
1745.88 446
1745.98 500
1746.08 556
1746.17 614
1746.27 674
1746.36 736
1746.46 801
1746.56 871
1746.65 947
1746.75 1028
1746.84 1113
1746.94 1202
1747.03 1291
1747.13 1378
1747.23 1458
1747.32 1527
1747.42 1583
1747.51 1625
1747.61 1653
1747.71 1669
1747.80 1676
1747.90 1677
1747.99 1674
1748.09 1668
1748.18 1660
1748.28 1649
1748.38 1635
1748.47 1617
1748.57 1597
1748.66 1575
1748.76 1549
1748.86 1520
1748.95 1487
1749.05 1450
1749.14 1409
1749.24 1363
1749.33 1315
1749.43 1267
1749.53 1219
1749.62 1174
1749.72 1132
1749.81 1093
1749.91 1058
1750.01 1026
1750.10 995
1750.20 965
1750.29 934
1750.39 900
1750.49 864
1750.58 825
1750.68 784
1750.77 743
1750.87 702
1750.97 664
1751.06 630
1751.16 600
1751.25 575
1751.35 554
1751.45 537
1751.54 522
1751.64 508
1751.73 495
1751.83 482
1751.92 468
1752.02 454
1752.12 438
1752.21 421
1752.31 403
1752.40 384
1752.50 362
1752.60 340
1752.69 317
1752.79 294
1752.88 274
1752.98 257
1753.08 244
1753.17 235
1753.27 231
1753.36 229
1753.46 228
1753.56 225
1753.65 220
1753.75 212
1753.84 200
1753.94 186
1754.04 172
1754.13 157
1754.23 145
1754.32 134
1754.42 125
1754.52 119
1754.61 114
1754.71 110
1754.81 108
1754.90 106
1755.00 106
1755.09 108
1755.19 110
1755.29 112
1755.38 113
1755.48 113
1755.57 112
1755.67 108
1755.77 104
1755.86 100
1755.96 98
1756.05 98
1756.15 101
1756.25 107
1756.34 114
1756.44 121
1756.53 126
1756.63 128
1756.73 126
1756.82 122
1756.92 116
1757.01 110
1757.11 106
1757.21 105
1757.30 106
1757.40 110
1757.50 115
1757.59 118
1757.69 120
1757.78 119
1757.88 116
1757.98 112
1758.07 108
1758.17 105
1758.26 104
1758.36 105
1758.46 107
1758.55 109
1758.65 110
1758.75 109
1758.84 107
1758.94 103
1759.03 99
1759.13 96
1759.23 93
1759.32 92
1759.42 92
1759.51 93
1759.61 94
1759.71 94
1759.80 93
1759.90 91
1760.00 87
1760.09 82
1760.19 76
1760.28 70
1760.38 65
1760.48 61
1760.57 59
1760.67 60
1760.76 62
1760.86 66
1760.96 72
1761.05 79
1761.15 86
1761.25 92
1761.34 98
1761.44 102
1761.53 104
1761.63 104
1761.73 102
1761.82 98
1761.92 92
1762.02 86
1762.11 79
1762.21 73
1762.30 68
1762.40 65
1762.50 65
1762.59 68
1762.69 74
1762.79 81
1762.88 91
1762.98 100
1763.07 108
1763.17 115
1763.27 118
1763.36 119
1763.46 117
1763.56 111
1763.65 103
1763.75 92
1763.84 80
1763.94 68
1764.04 57
1764.13 49
1764.23 46
1764.33 46
1764.42 49
1764.52 55
1764.62 61
1764.71 66
1764.81 69
1764.90 71
1765.00 72
1765.10 73
1765.19 75
1765.29 78
1765.39 81
1765.48 84
1765.58 86
1765.67 85
1765.77 81
1765.87 74
1765.96 66
1766.06 58
1766.16 50
1766.25 45
1766.35 42
1766.45 41
1766.54 41
1766.64 42
1766.73 43
1766.83 42
1766.93 40
1767.02 38
1767.12 36
1767.22 34
1767.31 34
1767.41 35
1767.51 38
1767.60 40
1767.70 43
1767.80 45
1767.89 46
1767.99 47
1768.08 47
1768.18 47
1768.28 47
1768.37 46
1768.47 45
1768.57 42
1768.66 39
1768.76 34
1768.86 29
1768.95 23
1769.05 17
1769.14 11
1769.24 5
1769.34 0
1769.43 0
1769.53 0
1769.63 0
1769.72 0
1769.82 0
1769.92 0
1770.01 0
1770.11 0
1770.21 4
1770.30 10
1770.40 14
1770.50 17
1770.59 18
1770.69 17
1770.78 15
1770.88 12
1770.98 8
1771.07 5
1771.17 4
1771.27 3
1771.36 4
1771.46 5
1771.56 8
1771.65 11
1771.75 15
1771.85 19
1771.94 24
1772.04 28
1772.14 32
1772.23 34
1772.33 34
1772.43 33
1772.52 30
1772.62 27
1772.71 24
1772.81 21
1772.91 18
1773.00 16
1773.10 13
1773.20 10
1773.29 7
1773.39 4
1773.49 2
1773.58 3
1773.68 7
1773.78 15
1773.87 25
1773.97 37
1774.07 48
1774.16 57
1774.26 64
1774.36 68
1774.45 69
1774.55 69
1774.65 67
1774.74 64
1774.84 61
1774.94 57
1775.03 54
1775.13 50
1775.23 46
1775.32 42
1775.42 39
1775.52 36
1775.61 35
1775.71 36
1775.81 37
1775.90 40
1776.00 42
1776.10 44
1776.19 45
1776.29 44
1776.38 43
1776.48 42
1776.58 41
1776.67 42
1776.77 44
1776.87 47
1776.96 52
1777.06 57
1777.16 62
1777.25 67
1777.35 72
1777.45 77
1777.54 81
1777.64 85
1777.74 88
1777.83 89
1777.93 88
1778.03 86
1778.12 82
1778.22 77
1778.32 72
1778.41 68
1778.51 64
1778.61 63
1778.70 62
1778.80 62
1778.90 62
1778.99 61
1779.09 60
1779.19 58
1779.29 55
1779.38 53
1779.48 51
1779.58 48
1779.67 46
1779.77 44
1779.87 42
1779.96 41
1780.06 39
1780.16 38
1780.25 37
1780.35 36
1780.45 36
1780.54 37
1780.64 40
1780.74 44
1780.83 51
1780.93 58
1781.03 66
1781.12 73
1781.22 77
1781.32 79
1781.41 77
1781.51 73
1781.61 67
1781.70 60
1781.80 54
1781.90 50
1781.99 48
1782.09 48
1782.19 50
1782.28 53
1782.38 56
1782.48 57
1782.57 56
1782.67 53
1782.77 47
1782.87 38
1782.96 29
1783.06 19
1783.16 9
1783.25 0
1783.35 0
1783.45 0
1783.54 0
1783.64 0
1783.74 0
1783.83 0
1783.93 0
1784.03 1
1784.12 4
1784.22 7
1784.32 11
1784.41 14
1784.51 19
1784.61 24
1784.71 30
1784.80 36
1784.90 42
1785.00 48
1785.09 54
1785.19 61
1785.29 68
1785.38 77
1785.48 86
1785.58 96
1785.67 105
1785.77 114
1785.87 120
1785.96 123
1786.06 125
1786.16 124
1786.26 124
1786.35 124
1786.45 124
1786.55 125
1786.64 127
1786.74 129
1786.84 130
1786.93 130
1787.03 129
1787.13 126
1787.22 123
1787.32 119
1787.42 115
1787.52 110
1787.61 106
1787.71 102
1787.81 98
1787.90 95
1788.00 93
1788.10 91
1788.19 89
1788.29 87
1788.39 84
1788.48 80
1788.58 76
1788.68 72
1788.78 69
1788.87 67
1788.97 66
1789.07 66
1789.16 67
1789.26 69
1789.36 71
1789.45 74
1789.55 76
1789.65 79
1789.75 82
1789.84 85
1789.94 89
1790.04 94
1790.13 99
1790.23 104
1790.33 108
1790.42 112
1790.52 114
1790.62 114
1790.72 114
1790.81 113
1790.91 114
1791.01 115
1791.10 118
1791.20 121
1791.30 125
1791.39 129
1791.49 133
1791.59 135
1791.69 136
1791.78 136
1791.88 136
1791.98 136
1792.07 136
1792.17 135
1792.27 134
1792.37 132
1792.46 128
1792.56 122
1792.66 115
1792.75 107
1792.85 100
1792.95 94
1793.04 89
1793.14 87
1793.24 86
1793.34 85
1793.43 85
1793.53 84
1793.63 83
1793.72 82
1793.82 81
1793.92 80
1794.02 80
1794.11 79
1794.21 77
1794.31 76
1794.40 74
1794.50 73
1794.60 74
1794.70 76
1794.79 80
1794.89 85
1794.99 91
1795.08 98
1795.18 105
1795.28 111
1795.38 116
1795.47 120
1795.57 122
1795.67 123
1795.76 122
1795.86 118
1795.96 113
1796.06 107
1796.15 100
1796.25 94
1796.35 88
1796.44 84
1796.54 81
1796.64 80
1796.74 82
1796.83 85
1796.93 90
1797.03 95
1797.12 101
1797.22 106
1797.32 110
1797.42 114
1797.51 117
1797.61 121
1797.71 125
1797.80 128
1797.90 129
1798.00 129
1798.10 125
1798.19 119
1798.29 110
1798.39 100
1798.49 91
1798.58 84
1798.68 79
1798.78 78
1798.87 78
1798.97 81
1799.07 85
1799.17 89
1799.26 92
1799.36 95
1799.46 97
1799.56 99
1799.65 101
1799.75 104
1799.85 106
1799.94 108
1800.04 109
1800.14 110
1800.24 110
1800.33 109
1800.43 107
1800.53 105
1800.63 102
1800.72 100
1800.82 100
1800.92 101
1801.01 105
1801.11 113
1801.21 124
1801.31 138
1801.40 154
1801.50 171
1801.60 187
1801.70 201
1801.79 214
1801.89 225
1801.99 235
1802.08 245
1802.18 257
1802.28 270
1802.38 286
1802.47 302
1802.57 318
1802.67 332
1802.77 344
1802.86 354
1802.96 361
1803.06 369
1803.16 378
1803.25 390
1803.35 408
1803.45 430
1803.55 457
1803.64 488
1803.74 520
1803.84 552
1803.93 582
1804.03 611
1804.13 638
1804.23 663
1804.32 687
1804.42 710
1804.52 730
1804.62 749
1804.71 763
1804.81 773
1804.91 778
1805.01 779
1805.10 775
1805.20 769
1805.30 759
1805.40 749
1805.49 738
1805.59 729
1805.69 720
1805.79 714
1805.88 708
1805.98 705
1806.08 701
1806.18 697
1806.27 691
1806.37 682
1806.47 671
1806.56 656
1806.66 638
1806.76 618
1806.86 597
1806.95 574
1807.05 551
1807.15 527
1807.25 502
1807.34 477
1807.44 453
1807.54 429
1807.64 406
1807.73 385
1807.83 367
1807.93 353
1808.03 341
1808.12 332
1808.22 324
1808.32 317
1808.42 309
1808.51 299
1808.61 289
1808.71 277
1808.81 264
1808.90 252
1809.00 242
1809.10 233
1809.20 225
1809.29 218
1809.39 212
1809.49 206
1809.59 199
1809.68 192
1809.78 185
1809.88 179
1809.98 174
1810.07 171
1810.17 169
1810.27 170
1810.37 171
1810.46 172
1810.56 173
1810.66 173
1810.76 171
1810.86 167
1810.95 161
1811.05 154
1811.15 146
1811.25 138
1811.34 130
1811.44 122
1811.54 114
1811.64 106
1811.73 97
1811.83 88
1811.93 80
1812.03 73
1812.12 69
1812.22 68
1812.32 70
1812.42 75
1812.51 81
1812.61 86
1812.71 90
1812.81 91
1812.90 90
1813.00 88
1813.10 86
1813.20 85
1813.30 84
1813.39 85
1813.49 86
1813.59 87
1813.69 88
1813.78 89
1813.88 89
1813.98 90
1814.08 90
1814.17 91
1814.27 91
1814.37 90
1814.47 87
1814.56 83
1814.66 78
1814.76 71
1814.86 65
1814.96 58
1815.05 53
1815.15 48
1815.25 45
1815.35 43
1815.44 42
1815.54 42
1815.64 44
1815.74 46
1815.83 49
1815.93 52
1816.03 55
1816.13 58
1816.23 62
1816.32 67
1816.42 71
1816.52 77
1816.62 82
1816.71 88
1816.81 93
1816.91 97
1817.01 100
1817.10 102
1817.20 103
1817.30 102
1817.40 99
1817.50 95
1817.59 90
1817.69 84
1817.79 77
1817.89 72
1817.98 67
1818.08 65
1818.18 64
1818.28 65
1818.38 68
1818.47 73
1818.57 81
1818.67 91
1818.77 103
1818.86 117
1818.96 130
1819.06 142
1819.16 151
1819.26 157
1819.35 159
1819.45 157
1819.55 154
1819.65 150
1819.74 146
1819.84 145
1819.94 144
1820.04 146
1820.14 148
1820.23 150
1820.33 152
1820.43 152
1820.53 153
1820.62 153
1820.72 155
1820.82 158
1820.92 162
1821.02 167
1821.11 172
1821.21 175
1821.31 174
1821.41 171
1821.51 165
1821.60 158
1821.70 151
1821.80 146
1821.90 145
1821.99 146
1822.09 149
1822.19 153
1822.29 156
1822.39 157
1822.48 155
1822.58 150
1822.68 144
1822.78 138
1822.88 132
1822.97 127
1823.07 122
1823.17 119
1823.27 115
1823.37 112
1823.46 108
1823.56 103
1823.66 97
1823.76 90
1823.85 83
1823.95 75
1824.05 67
1824.15 60
1824.25 55
1824.34 51
1824.44 48
1824.54 46
1824.64 45
1824.74 45
1824.83 45
1824.93 45
1825.03 46
1825.13 48
1825.23 52
1825.32 56
1825.42 62
1825.52 67
1825.62 72
1825.72 76
1825.81 79
1825.91 83
1826.01 86
1826.11 90
1826.21 93
1826.30 97
1826.40 100
1826.50 102
1826.60 103
1826.70 102
1826.79 100
1826.89 96
1826.99 91
1827.09 85
1827.19 78
1827.28 71
1827.38 63
1827.48 55
1827.58 48
1827.68 42
1827.77 38
1827.87 35
1827.97 33
1828.07 32
1828.17 31
1828.26 31
1828.36 30
1828.46 30
1828.56 30
1828.66 32
1828.75 34
1828.85 37
1828.95 39
1829.05 40
1829.15 40
1829.24 37
1829.34 31
1829.44 24
1829.54 15
1829.64 6
1829.73 0
1829.83 0
1829.93 0
1830.03 0
1830.13 0
1830.22 0
1830.32 0
1830.42 2
1830.52 7
1830.62 10
1830.72 11
1830.81 10
1830.91 8
1831.01 6
1831.11 6
1831.21 8
1831.30 12
1831.40 19
1831.50 27
1831.60 35
1831.70 42
1831.79 48
1831.89 52
1831.99 57
1832.09 61
1832.19 66
1832.29 72
1832.38 77
1832.48 81
1832.58 83
1832.68 82
1832.78 80
1832.87 76
1832.97 71
1833.07 66
1833.17 62
1833.27 59
1833.36 57
1833.46 56
1833.56 57
1833.66 58
1833.76 60
1833.86 63
1833.95 66
1834.05 71
1834.15 75
1834.25 80
1834.35 85
1834.44 91
1834.54 96
1834.64 102
1834.74 107
1834.84 110
1834.94 113
1835.03 113
1835.13 112
1835.23 110
1835.33 108
1835.43 107
1835.53 107
1835.62 109
1835.72 112
1835.82 118
1835.92 125
1836.02 133
1836.11 142
1836.21 151
1836.31 159
1836.41 164
1836.51 167
1836.61 164
1836.70 158
1836.80 148
1836.90 135
1837.00 122
1837.10 110
1837.20 102
1837.29 98
1837.39 98
1837.49 101
1837.59 105
1837.69 111
1837.79 115
1837.88 118
1837.98 118
1838.08 117
1838.18 114
1838.28 110
1838.37 107
1838.47 104
1838.57 103
1838.67 104
1838.77 106
1838.87 108
1838.96 111
1839.06 111
1839.16 110
1839.26 107
1839.36 102
1839.46 94
1839.55 86
1839.65 76
1839.75 66
1839.85 57
1839.95 47
1840.05 39
1840.14 32
1840.24 26
1840.34 23
1840.44 23
1840.54 23
1840.64 26
1840.73 28
1840.83 31
1840.93 34
1841.03 37
1841.13 39
1841.23 41
1841.33 43
1841.42 46
1841.52 51
1841.62 57
1841.72 64
1841.82 72
1841.92 80
1842.01 88
1842.11 94
1842.21 99
1842.31 102
1842.41 104
1842.51 106
1842.60 107
1842.70 108
1842.80 110
1842.90 112
1843.00 114
1843.10 117
1843.19 119
1843.29 120
1843.39 118
1843.49 114
1843.59 107
1843.69 98
1843.79 88
1843.88 79
1843.98 72
1844.08 68
1844.18 68
1844.28 70
1844.38 76
1844.47 83
1844.57 91
1844.67 100
1844.77 108
1844.87 116
1844.97 123
1845.07 129
1845.16 135
1845.26 141
1845.36 147
1845.46 155
1845.56 162
1845.66 170
1845.76 177
1845.85 182
1845.95 185
1846.05 184
1846.15 181
1846.25 177
1846.35 172
1846.44 168
1846.54 165
1846.64 163
1846.74 161
1846.84 159
1846.94 155
1847.04 150
1847.13 144
1847.23 136
1847.33 128
1847.43 120
1847.53 112
1847.63 107
1847.73 102
1847.82 100
1847.92 98
1848.02 97
1848.12 96
1848.22 95
1848.32 95
1848.42 95
1848.51 95
1848.61 95
1848.71 94
1848.81 93
1848.91 91
1849.01 87
1849.11 82
1849.20 77
1849.30 73
1849.40 70
1849.50 70
1849.60 72
1849.70 76
1849.80 79
1849.89 82
1849.99 83
1850.09 81
1850.19 78
1850.29 74
1850.39 70
1850.49 68
1850.58 70
1850.68 76
1850.78 85
1850.88 98
1850.98 111
1851.08 123
1851.18 133
1851.28 141
1851.37 144
1851.47 144
1851.57 141
1851.67 137
1851.77 131
1851.87 126
1851.97 121
1852.06 118
1852.16 115
1852.26 114
1852.36 113
1852.46 114
1852.56 114
1852.66 114
1852.76 114
1852.85 113
1852.95 111
1853.05 107
1853.15 101
1853.25 95
1853.35 87
1853.45 78
1853.54 69
1853.64 60
1853.74 51
1853.84 43
1853.94 38
1854.04 35
1854.14 35
1854.24 39
1854.33 44
1854.43 52
1854.53 59
1854.63 66
1854.73 71
1854.83 74
1854.93 75
1855.03 75
1855.12 74
1855.22 72
1855.32 69
1855.42 65
1855.52 61
1855.62 55
1855.72 48
1855.82 41
1855.91 33
1856.01 24
1856.11 16
1856.21 9
1856.31 1
1856.41 0
1856.51 0
1856.61 0
1856.70 0
1856.80 0
1856.90 0
1857.00 0
1857.10 0
1857.20 6
1857.30 19
1857.40 33
1857.50 46
1857.59 59
1857.69 70
1857.79 80
1857.89 89
1857.99 96
1858.09 103
1858.19 108
1858.29 111
1858.38 111
1858.48 108
1858.58 103
1858.68 96
1858.78 89
1858.88 84
1858.98 83
1859.08 85
1859.18 90
1859.27 97
1859.37 104
1859.47 108
1859.57 110
1859.67 108
1859.77 105
1859.87 100
1859.97 96
1860.07 94
1860.16 93
1860.26 95
1860.36 99
1860.46 104
1860.56 108
1860.66 111
1860.76 111
1860.86 108
1860.96 101
1861.05 92
1861.15 80
1861.25 68
1861.35 58
1861.45 50
1861.55 46
1861.65 46
1861.75 50
1861.85 55
1861.94 61
1862.04 67
1862.14 70
1862.24 71
1862.34 69
1862.44 65
1862.54 61
1862.64 57
1862.74 54
1862.84 54
1862.93 56
1863.03 58
1863.13 61
1863.23 64
1863.33 65
1863.43 65
1863.53 63
1863.63 60
1863.73 57
1863.82 53
1863.92 50
1864.02 49
1864.12 49
1864.22 52
1864.32 57
1864.42 64
1864.52 73
1864.62 82
1864.72 91
1864.81 99
1864.91 106
1865.01 114
1865.11 123
1865.21 133
1865.31 144
1865.41 156
1865.51 166
1865.61 174
1865.71 178
1865.80 178
1865.90 173
1866.00 166
1866.10 157
1866.20 148
1866.30 141
1866.40 136
1866.50 132
1866.60 130
1866.70 128
1866.80 125
1866.89 121
1866.99 116
1867.09 111
1867.19 105
1867.29 101
1867.39 98
1867.49 96
1867.59 95
1867.69 94
1867.79 92
1867.89 90
1867.98 87
1868.08 84
1868.18 80
1868.28 78
1868.38 76
1868.48 75
1868.58 74
1868.68 73
1868.78 72
1868.88 72
1868.98 74
1869.07 77
1869.17 83
1869.27 90
1869.37 98
1869.47 104
1869.57 109
1869.67 111
1869.77 110
1869.87 106
1869.97 101
1870.07 95
1870.16 89
1870.26 84
1870.36 78
1870.46 73
1870.56 68
1870.66 63
1870.76 59
1870.86 55
1870.96 52
1871.06 49
1871.16 46
1871.26 43
1871.35 40
1871.45 38
1871.55 36
1871.65 36
1871.75 38
1871.85 41
1871.95 45
1872.05 48
1872.15 49
1872.25 48
1872.35 45
1872.45 40
1872.55 35
1872.64 30
1872.74 28
1872.84 28
1872.94 30
1873.04 32
1873.14 35
1873.24 37
1873.34 38
1873.44 38
1873.54 37
1873.64 35
1873.74 34
1873.84 34
1873.93 35
1874.03 36
1874.13 39
1874.23 43
1874.33 48
1874.43 54
1874.53 61
1874.63 70
1874.73 81
1874.83 91
1874.93 101
1875.03 108
1875.13 113
1875.23 114
1875.32 112
1875.42 109
1875.52 106
1875.62 103
1875.72 103
1875.82 105
1875.92 108
1876.02 111
1876.12 112
1876.22 111
1876.32 106
1876.42 99
1876.52 89
1876.62 78
1876.71 67
1876.81 58
1876.91 50
1877.01 46
1877.11 44
1877.21 45
1877.31 49
1877.41 54
1877.51 59
1877.61 64
1877.71 68
1877.81 70
1877.91 71
1878.01 70
1878.11 68
1878.20 66
1878.30 63
1878.40 61
1878.50 58
1878.60 55
1878.70 52
1878.80 49
1878.90 47
1879.00 44
1879.10 43
1879.20 42
1879.30 42
1879.40 43
1879.50 45
1879.60 47
1879.70 50
1879.79 54
1879.89 58
1879.99 62
1880.09 65
1880.19 67
1880.29 69
1880.39 68
1880.49 65
1880.59 61
1880.69 55
1880.79 48
1880.89 41
1880.99 34
1881.09 28
1881.19 24
1881.29 20
1881.39 18
1881.49 15
1881.58 13
1881.68 10
1881.78 7
1881.88 4
1881.98 2
1882.08 2
1882.18 3
1882.28 7
1882.38 13
1882.48 20
1882.58 28
1882.68 36
1882.78 44
1882.88 52
1882.98 59
1883.08 67
1883.18 75
1883.28 82
1883.38 90
1883.47 96
1883.57 100
1883.67 101
1883.77 100
1883.87 97
1883.97 93
1884.07 89
1884.17 85
1884.27 81
1884.37 79
1884.47 77
1884.57 76
1884.67 74
1884.77 72
1884.87 69
1884.97 67
1885.07 65
1885.17 62
1885.27 61
1885.37 59
1885.47 58
1885.56 56
1885.66 55
1885.76 53
1885.86 51
1885.96 48
1886.06 46
1886.16 43
1886.26 41
1886.36 38
1886.46 35
1886.56 34
1886.66 33
1886.76 33
1886.86 34
1886.96 36
1887.06 39
1887.16 43
1887.26 45
1887.36 47
1887.46 47
1887.56 45
1887.66 42
1887.76 36
1887.86 29
1887.95 20
1888.05 12
1888.15 5
1888.25 0
1888.35 0
1888.45 4
1888.55 12
1888.65 22
1888.75 33
1888.85 42
1888.95 47
1889.05 47
1889.15 44
1889.25 38
1889.35 31
1889.45 26
1889.55 24
1889.65 26
1889.75 30
1889.85 35
1889.95 40
1890.05 42
1890.15 41
1890.25 38
1890.35 34
1890.45 30
1890.55 27
1890.65 27
1890.75 29
1890.85 33
1890.94 37
1891.04 41
1891.14 42
1891.24 41
1891.34 39
1891.44 35
1891.54 32
1891.64 30
1891.74 30
1891.84 33
1891.94 39
1892.04 48
1892.14 57
1892.24 66
1892.34 73
1892.44 77
1892.54 80
1892.64 80
1892.74 79
1892.84 79
1892.94 80
1893.04 84
1893.14 88
1893.24 92
1893.34 97
1893.44 100
1893.54 101
1893.64 102
1893.74 103
1893.84 104
1893.94 105
1894.04 105
1894.14 104
1894.24 100
1894.34 93
1894.44 84
1894.54 73
1894.64 62
1894.74 52
1894.84 43
1894.93 35
1895.03 27
1895.13 20
1895.23 11
1895.33 2
1895.43 0
1895.53 0
1895.63 0
1895.73 0
1895.83 0
1895.93 0
1896.03 0
1896.13 0
1896.23 15
1896.33 31
1896.43 46
1896.53 59
1896.63 69
1896.73 75
1896.83 78
1896.93 79
1897.03 79
1897.13 78
1897.23 77
1897.33 76
1897.43 77
1897.53 78
1897.63 79
1897.73 82
1897.83 85
1897.93 88
1898.03 90
1898.13 90
1898.23 87
1898.33 82
1898.43 74
1898.53 66
1898.63 58
1898.73 52
1898.83 50
1898.93 50
1899.03 54
1899.13 59
1899.23 64
1899.33 69
1899.43 73
1899.53 76
1899.63 79
1899.73 83
1899.83 88
1899.93 93
1900.03 98
1900.13 102
1900.23 104
1900.33 103
1900.43 101
1900.53 97
1900.63 92
1900.73 87
1900.83 82
1900.93 77
1901.03 72
1901.13 66
1901.23 59
1901.33 53
1901.43 48
1901.53 44
1901.63 43
1901.73 44
1901.83 46
1901.93 50
1902.03 52
1902.13 54
1902.23 54
1902.33 53
1902.43 52
1902.53 50
1902.63 49
1902.73 49
1902.83 48
1902.93 47
1903.03 45
1903.13 43
1903.23 41
1903.33 39
1903.43 37
1903.53 36
1903.63 36
1903.73 35
1903.83 35
1903.93 34
1904.03 33
1904.13 33
1904.23 32
1904.33 32
1904.43 32
1904.53 32
1904.63 33
1904.73 34
1904.83 35
1904.93 36
1905.03 37
1905.13 37
1905.23 37
1905.33 36
1905.43 35
1905.53 32
1905.63 29
1905.73 26
1905.83 23
1905.93 21
1906.03 18
1906.13 17
1906.23 16
1906.33 16
1906.43 16
1906.53 17
1906.63 19
1906.73 20
1906.83 20
1906.93 20
1907.03 18
1907.13 16
1907.23 13
1907.33 9
1907.43 5
1907.53 1
1907.63 0
1907.73 0
1907.83 0
1907.93 0
1908.03 0
1908.13 0
1908.23 0
1908.33 0
1908.43 2
1908.53 6
1908.63 10
1908.73 15
1908.83 19
1908.93 24
1909.03 28
1909.13 31
1909.23 34
1909.33 37
1909.43 40
1909.53 42
1909.63 46
1909.73 50
1909.83 54
1909.94 57
1910.04 59
1910.14 58
1910.24 55
1910.34 49
1910.44 42
1910.54 36
1910.64 32
1910.74 30
1910.84 31
1910.94 34
1911.04 37
1911.14 39
1911.24 39
1911.34 38
1911.44 35
1911.54 33
1911.64 32
1911.74 34
1911.84 37
1911.94 42
1912.04 48
1912.14 52
1912.24 55
1912.34 56
1912.44 56
1912.54 54
1912.64 51
1912.74 48
1912.84 45
1912.94 42
1913.04 39
1913.14 35
1913.24 32
1913.34 29
1913.44 27
1913.54 26
1913.64 26
1913.74 27
1913.84 30
1913.95 33
1914.05 37
1914.15 41
1914.25 44
1914.35 48
1914.45 51
1914.55 53
1914.65 55
1914.75 55
1914.85 52
1914.95 48
1915.05 42
1915.15 34
1915.25 26
1915.35 18
1915.45 13
1915.55 9
1915.65 8
1915.75 8
1915.85 10
1915.95 11
1916.05 11
1916.15 10
1916.25 9
1916.35 8
1916.45 8
1916.55 8
1916.65 10
1916.75 12
1916.86 15
1916.96 17
1917.06 19
1917.16 20
1917.26 19
1917.36 18
1917.46 16
1917.56 15
1917.66 15
1917.76 17
1917.86 19
1917.96 23
1918.06 28
1918.16 32
1918.26 35
1918.36 38
1918.46 40
1918.56 41
1918.66 42
1918.76 44
1918.86 47
1918.96 49
1919.06 51
1919.16 51
1919.26 50
1919.37 48
1919.47 45
1919.57 41
1919.67 39
1919.77 39
1919.87 40
1919.97 43
1920.07 47
1920.17 50
1920.27 53
1920.37 54
1920.47 54
1920.57 53
1920.67 53
1920.77 55
1920.87 57
1920.97 61
1921.07 66
1921.17 70
1921.27 73
1921.37 73
1921.48 70
1921.58 64
1921.68 55
1921.78 46
1921.88 37
1921.98 30
1922.08 27
1922.18 26
1922.28 28
1922.38 31
1922.48 36
1922.58 40
1922.68 44
1922.78 46
1922.88 47
1922.98 45
1923.08 43
1923.18 39
1923.28 35
1923.39 32
1923.49 29
1923.59 27
1923.69 27
1923.79 26
1923.89 25
1923.99 21
1924.09 15
1924.19 6
1924.29 0
1924.39 0
1924.49 0
1924.59 0
1924.69 0
1924.79 0
1924.89 0
1924.99 2
1925.10 18
1925.20 33
1925.30 46
1925.40 54
1925.50 58
1925.60 59
1925.70 57
1925.80 54
1925.90 51
1926.00 49
1926.10 49
1926.20 50
1926.30 53
1926.40 57
1926.50 62
1926.60 66
1926.70 70
1926.81 74
1926.91 76
1927.01 78
1927.11 80
1927.21 82
1927.31 83
1927.41 83
1927.51 83
1927.61 81
1927.71 76
1927.81 70
1927.91 61
1928.01 52
1928.11 43
1928.21 36
1928.32 31
1928.42 28
1928.52 27
1928.62 27
1928.72 29
1928.82 30
1928.92 31
1929.02 32
1929.12 33
1929.22 34
1929.32 35
1929.42 35
1929.52 35
1929.62 34
1929.73 32
1929.83 30
1929.93 28
1930.03 28
1930.13 30
1930.23 33
1930.33 38
1930.43 44
1930.53 50
1930.63 55
1930.73 58
1930.83 60
1930.93 61
1931.03 62
1931.14 64
1931.24 67
1931.34 73
1931.44 80
1931.54 88
1931.64 95
1931.74 101
1931.84 106
1931.94 108
1932.04 110
1932.14 111
1932.24 111
1932.34 112
1932.45 113
1932.55 115
1932.65 116
1932.75 116
1932.85 115
1932.95 112
1933.05 108
1933.15 103
1933.25 96
1933.35 89
1933.45 82
1933.55 75
1933.66 71
1933.76 69
1933.86 68
1933.96 69
1934.06 71
1934.16 74
1934.26 79
1934.36 84
1934.46 90
1934.56 96
1934.66 102
1934.76 106
1934.87 109
1934.97 108
1935.07 105
1935.17 99
1935.27 91
1935.37 80
1935.47 68
1935.57 56
1935.67 43
1935.77 33
1935.87 24
1935.97 17
1936.08 12
1936.18 9
1936.28 6
1936.38 2
1936.48 0
1936.58 0
1936.68 0
1936.78 0
1936.88 0
1936.98 0
1937.08 0
1937.19 0
1937.29 7
1937.39 13
1937.49 17
1937.59 20
1937.69 20
1937.79 19
1937.89 18
1937.99 16
1938.09 14
1938.19 13
1938.30 11
1938.40 11
1938.50 9
1938.60 8
1938.70 6
1938.80 4
1938.90 2
1939.00 0
1939.10 0
1939.20 0
1939.31 0
1939.41 1
1939.51 4
1939.61 9
1939.71 14
1939.81 19
1939.91 24
1940.01 27
1940.11 29
1940.21 30
1940.31 29
1940.42 27
1940.52 24
1940.62 22
1940.72 21
1940.82 22
1940.92 24
1941.02 28
1941.12 34
1941.22 42
1941.32 49
1941.43 57
1941.53 63
1941.63 69
1941.73 73
1941.83 77
1941.93 81
1942.03 84
1942.13 88
1942.23 93
1942.34 97
1942.44 101
1942.54 105
1942.64 107
1942.74 107
1942.84 105
1942.94 100
1943.04 93
1943.14 84
1943.24 74
1943.35 64
1943.45 56
1943.55 49
1943.65 45
1943.75 45
1943.85 47
1943.95 52
1944.05 59
1944.15 68
1944.26 77
1944.36 86
1944.46 93
1944.56 98
1944.66 98
1944.76 95
1944.86 88
1944.96 78
1945.06 67
1945.17 57
1945.27 48
1945.37 42
1945.47 40
1945.57 41
1945.67 44
1945.77 50
1945.87 55
1945.97 58
1946.08 60
1946.18 58
1946.28 55
1946.38 49
1946.48 44
1946.58 39
1946.68 38
1946.78 39
1946.88 42
1946.99 47
1947.09 52
1947.19 57
1947.29 59
1947.39 60
1947.49 59
1947.59 58
1947.69 57
1947.80 58
1947.90 60
1948.00 63
1948.10 66
1948.20 68
1948.30 68
1948.40 67
1948.50 65
1948.61 62
1948.71 59
1948.81 57
1948.91 56
1949.01 58
1949.11 61
1949.21 64
1949.31 67
1949.41 69
1949.52 68
1949.62 66
1949.72 62
1949.82 57
1949.92 52
1950.02 47
1950.12 44
1950.22 43
1950.33 43
1950.43 44
1950.53 46
1950.63 48
1950.73 50
1950.83 51
1950.93 51
1951.03 51
1951.14 53
1951.24 56
1951.34 62
1951.44 71
1951.54 84
1951.64 101
1951.74 120
1951.85 140
1951.95 160
1952.05 179
1952.15 195
1952.25 207
1952.35 215
1952.45 220
1952.55 222
1952.66 221
1952.76 219
1952.86 216
1952.96 213
1953.06 210
1953.16 206
1953.26 203
1953.36 200
1953.47 197
1953.57 193
1953.67 188
1953.77 184
1953.87 180
1953.97 177
1954.07 174
1954.18 172
1954.28 172
1954.38 173
1954.48 176
1954.58 180
1954.68 186
1954.78 192
1954.89 198
1954.99 201
1955.09 201
1955.19 198
1955.29 192
1955.39 183
1955.49 174
1955.59 166
1955.70 159
1955.80 153
1955.90 148
1956.00 142
1956.10 136
1956.20 128
1956.30 120
1956.41 112
1956.51 106
1956.61 101
1956.71 98
1956.81 96
1956.91 94
1957.01 93
1957.12 91
1957.22 89
1957.32 88
1957.42 86
1957.52 84
1957.62 83
1957.72 82
1957.83 79
1957.93 76
1958.03 73
1958.13 70
1958.23 67
1958.33 67
1958.43 69
1958.54 74
1958.64 82
1958.74 92
1958.84 102
1958.94 110
1959.04 116
1959.14 118
1959.25 117
1959.35 114
1959.45 110
1959.55 105
1959.65 102
1959.75 99
1959.86 96
1959.96 94
1960.06 91
1960.16 87
1960.26 82
1960.36 76
1960.46 70
1960.57 65
1960.67 61
1960.77 60
1960.87 62
1960.97 67
1961.07 74
1961.18 84
1961.28 94
1961.38 104
1961.48 114
1961.58 122
1961.68 127
1961.78 129
1961.89 129
1961.99 126
1962.09 121
1962.19 115
1962.29 109
1962.39 103
1962.50 98
1962.60 94
1962.70 90
1962.80 87
1962.90 84
1963.00 81
1963.10 78
1963.21 76
1963.31 73
1963.41 70
1963.51 67
1963.61 65
1963.71 62
1963.82 60
1963.92 58
1964.02 58
1964.12 58
1964.22 60
1964.32 63
1964.43 67
1964.53 71
1964.63 74
1964.73 78
1964.83 80
1964.93 82
1965.04 83
1965.14 83
1965.24 83
1965.34 82
1965.44 79
1965.54 75
1965.65 70
1965.75 63
1965.85 55
1965.95 48
1966.05 41
1966.15 37
1966.26 35
1966.36 36
1966.46 41
1966.56 50
1966.66 61
1966.76 73
1966.87 86
1966.97 96
1967.07 102
1967.17 104
1967.27 102
1967.37 95
1967.48 86
1967.58 77
1967.68 69
1967.78 63
1967.88 59
1967.98 56
1968.09 54
1968.19 52
1968.29 51
1968.39 50
1968.49 51
1968.59 53
1968.70 58
1968.80 64
1968.90 70
1969.00 76
1969.10 79
1969.20 79
1969.31 76
1969.41 71
1969.51 65
1969.61 59
1969.71 54
1969.81 51
1969.92 49
1970.02 49
1970.12 49
1970.22 49
1970.32 49
1970.43 50
1970.53 51
1970.63 53
1970.73 56
1970.83 60
1970.93 65
1971.04 71
1971.14 78
1971.24 86
1971.34 96
1971.44 106
1971.55 116
1971.65 125
1971.75 131
1971.85 135
1971.95 136
1972.05 135
1972.16 134
1972.26 134
1972.36 135
1972.46 139
1972.56 143
1972.67 147
1972.77 149
1972.87 149
1972.97 146
1973.07 141
1973.17 135
1973.28 130
1973.38 127
1973.48 125
1973.58 123
1973.68 122
1973.79 119
1973.89 115
1973.99 109
1974.09 103
1974.19 97
1974.29 91
1974.40 88
1974.50 86
1974.60 86
1974.70 87
1974.80 89
1974.91 90
1975.01 90
1975.11 88
1975.21 84
1975.31 77
1975.42 67
1975.52 57
1975.62 46
1975.72 36
1975.82 28
1975.93 24
1976.03 23
1976.13 24
1976.23 28
1976.33 33
1976.43 38
1976.54 43
1976.64 48
1976.74 51
1976.84 52
1976.94 53
1977.05 52
1977.15 52
1977.25 52
1977.35 53
1977.45 55
1977.56 57
1977.66 59
1977.76 61
1977.86 61
1977.96 58
1978.07 54
1978.17 49
1978.27 43
1978.37 38
1978.47 34
1978.58 33
1978.68 34
1978.78 37
1978.88 41
1978.98 47
1979.09 53
1979.19 57
1979.29 61
1979.39 62
1979.49 61
1979.60 57
1979.70 51
1979.80 42
1979.90 34
1980.00 24
1980.11 16
1980.21 9
1980.31 3
1980.41 0
1980.51 0
1980.62 0
1980.72 0
1980.82 0
1980.92 0
1981.02 0
1981.13 3
1981.23 5
1981.33 5
1981.43 4
1981.53 3
1981.64 1
1981.74 0
1981.84 2
1981.94 6
1982.04 11
1982.15 18
1982.25 24
1982.35 29
1982.45 32
1982.56 34
1982.66 35
1982.76 35
1982.86 36
1982.96 37
1983.07 39
1983.17 40
1983.27 41
1983.37 41
1983.47 40
1983.58 38
1983.68 36
1983.78 34
1983.88 33
1983.98 33
1984.09 34
1984.19 36
1984.29 40
1984.39 45
1984.50 51
1984.60 57
1984.70 62
1984.80 65
1984.90 65
1985.01 61
1985.11 54
1985.21 45
1985.31 34
1985.41 23
1985.52 15
1985.62 9
1985.72 7
1985.82 9
1985.93 14
1986.03 22
1986.13 31
1986.23 40
1986.33 47
1986.44 52
1986.54 55
1986.64 55
1986.74 55
1986.85 54
1986.95 53
1987.05 54
1987.15 55
1987.25 56
1987.36 56
1987.46 53
1987.56 49
1987.66 43
1987.76 37
1987.87 32
1987.97 29
1988.07 29
1988.17 32
1988.28 37
1988.38 44
1988.48 52
1988.58 59
1988.69 66
1988.79 72
1988.89 77
1988.99 80
1989.09 83
1989.20 84
1989.30 84
1989.40 83
1989.50 82
1989.61 80
1989.71 78
1989.81 75
1989.91 71
1990.01 66
1990.12 60
1990.22 53
1990.32 46
1990.42 40
1990.53 35
1990.63 33
1990.73 34
1990.83 38
1990.94 46
1991.04 55
1991.14 66
1991.24 77
1991.34 88
1991.45 96
1991.55 101
1991.65 103
1991.75 102
1991.86 98
1991.96 91
1992.06 83
1992.16 74
1992.27 65
1992.37 58
1992.47 53
1992.57 50
1992.67 48
1992.78 46
1992.88 46
1992.98 45
1993.08 45
1993.19 45
1993.29 48
1993.39 52
1993.49 58
1993.60 64
1993.70 70
1993.80 75
1993.90 78
1994.01 78
1994.11 77
1994.21 75
1994.31 72
1994.41 69
1994.52 66
1994.62 64
1994.72 63
1994.82 63
1994.93 63
1995.03 62
1995.13 61
1995.23 58
1995.34 56
1995.44 53
1995.54 50
1995.64 49
1995.75 49
1995.85 50
1995.95 52
1996.05 54
1996.16 56
1996.26 58
1996.36 59
1996.46 60
1996.57 62
1996.67 65
1996.77 69
1996.87 74
1996.98 78
1997.08 81
1997.18 83
1997.28 82
1997.39 81
1997.49 78
1997.59 75
1997.69 73
1997.80 70
1997.90 66
1998.00 62
1998.10 56
1998.21 48
1998.31 39
1998.41 28
1998.51 17
1998.61 8
1998.72 0
1998.82 0
1998.92 0
1999.02 0
1999.13 0
1999.23 0
1999.33 0
1999.44 2
1999.54 4
1999.64 5
1999.74 5
1999.85 4
1999.95 3
2000.05 2
2000.15 1
2000.26 0
2000.36 1
2000.46 3
2000.56 5
2000.67 8
2000.77 10
2000.87 11
2000.97 12
2001.08 11
2001.18 10
2001.28 8
2001.38 5
2001.49 2
2001.59 0
2001.69 0
2001.79 0
2001.90 1
2002.00 6
2002.10 12
2002.20 18
2002.31 25
2002.41 30
2002.51 32
2002.61 33
2002.72 33
2002.82 33
2002.92 34
2003.02 38
2003.13 44
2003.23 53
2003.33 62
2003.44 71
2003.54 79
2003.64 85
2003.74 88
2003.85 89
2003.95 89
2004.05 89
2004.15 90
2004.26 91
2004.36 94
2004.46 97
2004.56 99
2004.67 100
2004.77 99
2004.87 96
2004.97 93
2005.08 90
2005.18 88
2005.28 88
2005.39 89
2005.49 91
2005.59 93
2005.69 93
2005.80 91
2005.90 87
2006.00 81
2006.10 74
2006.21 67
2006.31 61
2006.41 57
2006.52 56
2006.62 58
2006.72 61
2006.82 67
2006.93 72
2007.03 77
2007.13 80
2007.23 80
2007.34 77
2007.44 73
2007.54 67
2007.64 60
2007.75 53
2007.85 47
2007.95 43
2008.06 42
2008.16 44
2008.26 47
2008.36 52
2008.47 57
2008.57 61
2008.67 64
2008.78 66
2008.88 69
2008.98 72
2009.08 78
2009.19 84
2009.29 90
2009.39 94
2009.49 94
2009.60 89
2009.70 78
2009.80 65
2009.91 50
2010.01 38
2010.11 29
2010.21 25
2010.32 27
2010.42 33
2010.52 42
2010.63 52
2010.73 61
2010.83 69
2010.93 75
2011.04 80
2011.14 84
2011.24 88
2011.34 91
2011.45 94
2011.55 97
2011.65 99
2011.76 99
2011.86 97
2011.96 93
2012.06 88
2012.17 84
2012.27 80
2012.37 78
2012.48 78
2012.58 79
2012.68 81
2012.78 83
2012.89 85
2012.99 86
2013.09 85
2013.20 84
2013.30 81
2013.40 78
2013.50 74
2013.61 69
2013.71 66
2013.81 63
2013.92 61
2014.02 61
2014.12 61
2014.23 61
2014.33 61
2014.43 61
2014.53 61
2014.64 60
2014.74 59
2014.84 58
2014.95 58
2015.05 58
2015.15 57
2015.25 55
2015.36 52
2015.46 47
2015.56 39
2015.67 30
2015.77 20
2015.87 10
2015.97 3
2016.08 0
2016.18 1
2016.28 7
2016.39 15
2016.49 25
2016.59 34
2016.70 39
2016.80 40
2016.90 37
2017.00 31
2017.11 25
2017.21 20
2017.31 18
2017.42 19
2017.52 24
2017.62 32
2017.73 43
2017.83 54
2017.93 64
2018.03 73
2018.14 80
2018.24 84
2018.34 84
2018.45 82
2018.55 77
2018.65 71
2018.76 65
2018.86 58
2018.96 52
2019.06 45
2019.17 39
2019.27 33
2019.37 27
2019.48 22
2019.58 18
2019.68 17
2019.79 16
2019.89 18
2019.99 20
2020.09 23
2020.20 26
2020.30 28
2020.40 30
2020.51 33
2020.61 36
2020.71 41
2020.82 47
2020.92 53
2021.02 59
2021.13 63
2021.23 66
2021.33 66
2021.43 64
2021.54 60
2021.64 56
2021.74 53
2021.85 49
2021.95 47
2022.05 45
2022.16 45
2022.26 44
2022.36 44
2022.47 45
2022.57 47
2022.67 48
2022.77 51
2022.88 53
2022.98 55
2023.08 57
2023.19 59
2023.29 60
2023.39 61
2023.50 62
2023.60 63
2023.70 63
2023.81 64
2023.91 65
2024.01 66
2024.12 67
2024.22 67
2024.32 66
2024.42 63
2024.53 59
2024.63 54
2024.73 47
2024.84 40
2024.94 33
2025.04 26
2025.15 19
2025.25 12
2025.35 5
2025.46 0
2025.56 0
2025.66 0
2025.77 0
2025.87 0
2025.97 0
2026.08 0
2026.18 0
2026.28 0
2026.39 7
2026.49 16
2026.59 26
2026.69 36
2026.80 47
2026.90 58
2027.00 69
2027.11 80
2027.21 89
2027.31 98
2027.42 105
2027.52 112
2027.62 117
2027.73 120
2027.83 121
2027.93 119
2028.04 114
2028.14 105
2028.24 94
2028.35 81
2028.45 69
2028.55 59
2028.66 53
2028.76 50
2028.86 52
2028.97 58
2029.07 66
2029.17 75
2029.28 85
2029.38 95
2029.48 104
2029.59 111
2029.69 117
2029.79 121
2029.90 124
2030.00 125
2030.10 126
2030.21 125
2030.31 122
2030.41 118
2030.52 113
2030.62 107
2030.72 102
2030.83 97
2030.93 94
2031.03 93
2031.14 93
2031.24 95
2031.34 97
2031.45 98
2031.55 99
2031.65 97
2031.76 94
2031.86 90
2031.96 85
2032.07 80
2032.17 76
2032.27 74
2032.38 73
2032.48 73
2032.58 74
2032.69 75
2032.79 74
2032.89 72
2033.00 68
2033.10 63
2033.20 57
2033.31 50
2033.41 44
2033.51 39
2033.62 35
2033.72 32
2033.82 32
2033.93 32
2034.03 35
2034.13 39
2034.24 44
2034.34 50
2034.44 55
2034.55 60
2034.65 64
2034.75 66
2034.86 66
2034.96 66
2035.06 66
2035.17 67
2035.27 70
2035.37 75
2035.48 82
2035.58 89
2035.68 97
2035.79 103
2035.89 107
2035.99 108
2036.10 106
2036.20 102
2036.31 97
2036.41 92
2036.51 87
2036.62 83
2036.72 82
2036.82 82
2036.93 85
2037.03 88
2037.13 92
2037.24 94
2037.34 95
2037.44 93
2037.55 88
2037.65 81
2037.75 73
2037.86 65
2037.96 58
2038.06 52
2038.17 49
2038.27 47
2038.38 45
2038.48 42
2038.58 37
2038.69 31
2038.79 25
2038.89 19
2039.00 15
2039.10 13
2039.20 15
2039.31 18
2039.41 21
2039.51 24
2039.62 25
2039.72 25
2039.82 23
2039.93 21
2040.03 21
2040.14 22
2040.24 27
2040.34 32
2040.45 39
2040.55 44
2040.65 48
2040.76 50
2040.86 50
2040.96 49
2041.07 46
2041.17 43
2041.27 40
2041.38 37
2041.48 34
2041.59 30
2041.69 26
2041.79 23
2041.90 21
2042.00 21
2042.10 23
2042.21 26
2042.31 29
2042.41 32
2042.52 33
2042.62 34
2042.72 33
2042.83 34
2042.93 35
2043.04 38
2043.14 44
2043.24 51
2043.35 58
2043.45 65
2043.55 69
2043.66 72
2043.76 72
2043.86 71
2043.97 70
2044.07 70
2044.18 72
2044.28 76
2044.38 82
2044.49 88
2044.59 93
2044.69 97
2044.80 99
2044.90 99
2045.01 97
2045.11 95
2045.21 93
2045.32 92
2045.42 93
2045.52 94
2045.63 97
2045.73 100
2045.83 104
2045.94 108
2046.04 111
2046.15 114
2046.25 115
2046.35 114
2046.46 111
2046.56 107
2046.66 101
2046.77 95
2046.87 89
2046.98 84
2047.08 79
2047.18 75
2047.29 70
2047.39 66
2047.49 62
2047.60 58
2047.70 55
2047.81 53
2047.91 52
2048.01 51
2048.12 50
2048.22 49
2048.32 47
2048.43 42
2048.53 36
2048.64 29
2048.74 22
2048.84 15
2048.95 11
2049.05 10
2049.15 13
2049.26 20
2049.36 29
2049.47 40
2049.57 49
2049.67 55
2049.78 57
2049.88 56
2049.98 52
2050.09 47
2050.19 44
2050.30 44
2050.40 47
2050.50 53
2050.61 61
2050.71 68
2050.82 73
2050.92 74
2051.02 71
2051.13 63
2051.23 53
2051.33 41
2051.44 29
2051.54 20
2051.65 13
2051.75 8
2051.85 6
2051.96 5
2052.06 5
2052.17 4
2052.27 3
2052.37 0
2052.48 0
2052.58 0
2052.68 0
2052.79 0
2052.89 0
2053.00 0
2053.10 0
2053.20 2
2053.31 6
2053.41 11
2053.52 16
2053.62 21
2053.72 28
2053.83 35
2053.93 42
2054.04 49
2054.14 54
2054.24 55
2054.35 53
2054.45 47
2054.55 37
2054.66 27
2054.76 17
2054.87 10
2054.97 8
2055.07 11
2055.18 19
2055.28 29
2055.39 40
2055.49 49
2055.59 55
2055.70 56
2055.80 54
2055.91 49
2056.01 44
2056.11 40
2056.22 38
2056.32 40
2056.43 46
2056.53 55
2056.63 64
2056.74 73
2056.84 79
2056.95 82
2057.05 80
2057.15 75
2057.26 68
2057.36 61
2057.47 54
2057.57 50
2057.67 48
2057.78 48
2057.88 50
2057.99 54
2058.09 58
2058.19 61
2058.30 64
2058.40 65
2058.51 65
2058.61 64
2058.71 63
2058.82 62
2058.92 62
2059.03 63
2059.13 65
2059.23 67
2059.34 70
2059.44 72
2059.55 73
2059.65 73
2059.75 71
2059.86 68
2059.96 64
2060.07 59
2060.17 53
2060.27 47
2060.38 41
2060.48 35
2060.59 29
2060.69 25
2060.80 23
2060.90 23
2061.00 26
2061.11 31
2061.21 37
2061.32 45
2061.42 53
2061.52 59
2061.63 64
2061.73 66
2061.84 66
2061.94 63
2062.04 59
2062.15 53
2062.25 47
2062.36 42
2062.46 39
2062.56 39
2062.67 41
2062.77 44
2062.88 49
2062.98 53
2063.09 56
2063.19 57
2063.29 56
2063.40 52
2063.50 46
2063.61 38
2063.71 29
2063.81 19
2063.92 10
2064.02 1
2064.13 0
2064.23 0
2064.34 0
2064.44 0
2064.54 0
2064.65 0
2064.75 0
2064.86 0
2064.96 2
2065.06 11
2065.17 22
2065.27 33
2065.38 42
2065.48 50
2065.59 54
2065.69 56
2065.79 56
2065.90 55
2066.00 53
2066.11 51
2066.21 50
2066.31 48
2066.42 45
2066.52 42
2066.63 40
2066.73 39
2066.84 40
2066.94 43
2067.04 49
2067.15 56
2067.25 63
2067.36 69
2067.46 73
2067.57 74
2067.67 73
2067.77 69
2067.88 64
2067.98 58
2068.09 51
2068.19 45
2068.30 40
2068.40 36
2068.50 34
2068.61 33
2068.71 35
2068.82 38
2068.92 41
2069.03 46
2069.13 51
2069.23 56
2069.34 61
2069.44 67
2069.55 73
2069.65 79
2069.76 84
2069.86 87
2069.96 88
2070.07 86
2070.17 81
2070.28 75
2070.38 68
2070.49 61
2070.59 54
2070.69 48
2070.80 43
2070.90 38
2071.01 33
2071.11 29
2071.22 27
2071.32 27
2071.42 30
2071.53 36
2071.63 45
2071.74 57
2071.84 69
2071.95 80
2072.05 88
2072.16 92
2072.26 93
2072.36 91
2072.47 87
2072.57 83
2072.68 78
2072.78 74
2072.89 71
2072.99 68
2073.09 66
2073.20 64
2073.30 62
2073.41 59
2073.51 55
2073.62 51
2073.72 46
2073.83 42
2073.93 40
2074.03 40
2074.14 44
2074.24 51
2074.35 61
2074.45 72
2074.56 82
2074.66 89
2074.77 91
2074.87 90
2074.97 86
2075.08 81
2075.18 76
2075.29 72
2075.39 70
2075.50 70
2075.60 70
2075.71 70
2075.81 68
2075.91 64
2076.02 59
2076.12 51
2076.23 43
2076.33 35
2076.44 28
2076.54 22
2076.65 18
2076.75 16
2076.85 17
2076.96 19
2077.06 21
2077.17 24
2077.27 26
2077.38 27
2077.48 26
2077.59 25
2077.69 24
2077.80 24
2077.90 26
2078.00 31
2078.11 39
2078.21 50
2078.32 64
2078.42 77
2078.53 89
2078.63 98
2078.74 103
2078.84 104
2078.94 103
2079.05 102
2079.15 104
2079.26 109
2079.36 118
2079.47 128
2079.57 139
2079.68 146
2079.78 149
2079.89 147
2079.99 141
2080.09 133
2080.20 123
2080.30 115
2080.41 109
2080.51 103
2080.62 99
2080.72 93
2080.83 87
2080.93 79
2081.04 70
2081.14 61
2081.25 51
2081.35 43
2081.45 36
2081.56 32
2081.66 32
2081.77 34
2081.87 41
2081.98 50
2082.08 61
2082.19 71
2082.29 81
2082.40 88
2082.50 91
2082.61 90
2082.71 85
2082.81 76
2082.92 64
2083.02 49
2083.13 34
2083.23 18
2083.34 4
2083.44 0
2083.55 0
2083.65 0
2083.76 0
2083.86 0
2083.97 0
2084.07 0
2084.17 4
2084.28 8
2084.38 11
2084.49 12
2084.59 12
2084.70 11
2084.80 11
2084.91 11
2085.01 13
2085.12 18
2085.22 26
2085.33 36
2085.43 48
2085.54 61
2085.64 73
2085.75 82
2085.85 89
2085.95 93
2086.06 94
2086.16 92
2086.27 88
2086.37 81
2086.48 73
2086.58 64
2086.69 55
2086.79 47
2086.90 41
2087.00 38
2087.11 39
2087.21 43
2087.32 49
2087.42 57
2087.53 64
2087.63 70
2087.74 73
2087.84 73
2087.94 72
2088.05 70
2088.15 68
2088.26 65
2088.36 63
2088.47 59
2088.57 55
2088.68 49
2088.78 41
2088.89 32
2088.99 22
2089.10 12
2089.20 3
2089.31 0
2089.41 0
2089.52 0
2089.62 0
2089.73 0
2089.83 0
2089.94 0
2090.04 0
2090.15 4
2090.25 9
2090.35 12
2090.46 15
2090.56 18
2090.67 22
2090.77 25
2090.88 30
2090.98 34
2091.09 39
2091.19 43
2091.30 46
2091.40 49
2091.51 51
2091.61 53
2091.72 55
2091.82 57
2091.93 58
2092.03 58
2092.14 57
2092.24 55
2092.35 51
2092.45 48
2092.56 45
2092.66 44
2092.77 45
2092.87 47
2092.98 50
2093.08 54
2093.19 58
2093.29 62
2093.40 64
2093.50 67
2093.61 69
2093.71 71
2093.82 74
2093.92 77
2094.03 81
2094.13 85
2094.24 89
2094.34 93
2094.45 96
2094.55 97
2094.65 98
2094.76 96
2094.86 93
2094.97 88
2095.07 82
2095.18 75
2095.28 69
2095.39 64
2095.49 61
2095.60 60
2095.70 62
2095.81 65
2095.91 71
2096.02 77
2096.12 84
2096.23 92
2096.33 99
2096.44 105
2096.54 109
2096.65 111
2096.75 112
2096.86 110
2096.96 106
2097.07 100
2097.17 94
2097.28 86
2097.38 79
2097.49 71
2097.59 64
2097.70 57
2097.80 51
2097.91 46
2098.01 42
2098.12 37
2098.22 32
2098.33 27
2098.43 22
2098.54 18
2098.64 14
2098.75 11
2098.85 10
2098.96 9
2099.06 9
2099.17 8
2099.27 8
2099.38 8
2099.48 10
2099.59 12
2099.69 15
2099.80 19
2099.90 24
2100.01 28
2100.11 32
2100.22 35
2100.33 39
2100.43 41
2100.54 44
2100.64 45
2100.75 46
2100.85 45
2100.96 44
2101.06 42
2101.17 40
2101.27 38
2101.38 37
2101.48 36
2101.59 34
2101.69 32
2101.80 28
2101.90 23
2102.01 15
2102.11 8
2102.22 0
2102.32 0
2102.43 0
2102.53 0
2102.64 0
2102.74 0
2102.85 0
2102.95 0
2103.06 0
2103.16 3
2103.27 8
2103.37 13
2103.48 19
2103.58 25
2103.69 30
2103.79 34
2103.90 37
2104.00 40
2104.11 42
2104.21 43
2104.32 44
2104.42 45
2104.53 47
2104.64 48
2104.74 50
2104.85 51
2104.95 52
2105.06 52
2105.16 50
2105.27 45
2105.37 39
2105.48 31
2105.58 24
2105.69 19
2105.79 16
2105.90 17
2106.00 21
2106.11 26
2106.21 31
2106.32 34
2106.42 36
2106.53 35
2106.63 33
2106.74 32
2106.84 33
2106.95 36
2107.06 42
2107.16 51
2107.27 63
2107.37 74
2107.48 84
2107.58 91
2107.69 94
2107.79 93
2107.90 87
2108.00 78
2108.11 67
2108.21 56
2108.32 45
2108.42 36
2108.53 28
2108.63 23
2108.74 21
2108.84 20
2108.95 22
2109.06 25
2109.16 29
2109.27 33
2109.37 35
2109.48 36
2109.58 36
2109.69 35
2109.79 33
2109.90 32
2110.00 32
2110.11 34
2110.21 37
2110.32 41
2110.42 46
2110.53 51
2110.63 55
2110.74 57
2110.85 57
2110.95 55
2111.06 52
2111.16 48
2111.27 44
2111.37 41
2111.48 39
2111.58 38
2111.69 38
2111.79 38
2111.90 38
2112.00 39
2112.11 42
2112.22 46
2112.32 51
2112.43 57
2112.53 63
2112.64 68
2112.74 70
2112.85 69
2112.95 66
2113.06 61
2113.16 56
2113.27 50
2113.37 46
2113.48 44
2113.59 43
2113.69 43
2113.80 44
2113.90 44
2114.01 44
2114.11 45
2114.22 45
2114.32 45
2114.43 46
2114.53 46
2114.64 47
2114.74 49
2114.85 53
2114.96 57
2115.06 63
2115.17 70
2115.27 77
2115.38 83
2115.48 88
2115.59 92
2115.69 95
2115.80 98
2115.90 102
2116.01 109
2116.12 117
2116.22 126
2116.33 136
2116.43 144
2116.54 150
2116.64 152
2116.75 151
2116.85 146
2116.96 139
2117.06 131
2117.17 122
2117.28 114
2117.38 106
2117.49 99
2117.59 93
2117.70 86
2117.80 80
2117.91 74
2118.01 68
2118.12 63
2118.23 57
2118.33 52
2118.44 49
2118.54 46
2118.65 46
2118.75 47
2118.86 48
2118.96 51
2119.07 53
2119.18 55
2119.28 57
2119.39 59
2119.49 61
2119.60 64
2119.70 66
2119.81 68
2119.91 68
2120.02 65
2120.13 60
2120.23 55
2120.34 48
2120.44 43
2120.55 40
2120.65 38
2120.76 38
2120.86 38
2120.97 39
2121.08 38
2121.18 38
2121.29 38
2121.39 38
2121.50 39
2121.60 41
2121.71 43
2121.81 45
2121.92 45
2122.03 44
2122.13 42
2122.24 38
2122.34 35
2122.45 33
2122.55 33
2122.66 35
2122.77 40
2122.87 45
2122.98 50
2123.08 55
2123.19 57
2123.29 58
2123.40 57
2123.50 55
2123.61 53
2123.72 52
2123.82 51
2123.93 51
2124.03 51
2124.14 50
2124.24 48
2124.35 44
2124.46 38
2124.56 32
2124.67 26
2124.77 20
2124.88 15
2124.98 13
2125.09 11
2125.20 11
2125.30 12
2125.41 13
2125.51 15
2125.62 17
2125.72 19
2125.83 21
2125.94 21
2126.04 20
2126.15 18
2126.25 15
2126.36 12
2126.46 8
2126.57 5
2126.68 3
2126.78 3
2126.89 5
2126.99 7
2127.10 10
2127.20 14
2127.31 16
2127.42 17
2127.52 16
2127.63 14
2127.73 10
2127.84 7
2127.94 5
2128.05 3
2128.16 3
2128.26 4
2128.37 4
2128.47 3
2128.58 1
2128.68 0
2128.79 0
2128.90 0
2129.00 0
2129.11 0
2129.21 0
2129.32 2
2129.43 7
2129.53 12
2129.64 15
2129.74 16
2129.85 15
2129.95 13
2130.06 10
2130.17 7
2130.27 6
2130.38 6
2130.48 8
2130.59 11
2130.70 14
2130.80 17
2130.91 20
2131.01 21
2131.12 22
2131.22 22
2131.33 21
2131.44 21
2131.54 22
2131.65 24
2131.75 28
2131.86 32
2131.97 38
2132.07 44
2132.18 49
2132.28 53
2132.39 55
2132.49 56
2132.60 54
2132.71 52
2132.81 49
2132.92 47
2133.02 45
2133.13 44
2133.24 44
2133.34 44
2133.45 45
2133.55 47
2133.66 50
2133.77 54
2133.87 59
2133.98 64
2134.08 68
2134.19 71
2134.29 71
2134.40 70
2134.51 68
2134.61 66
2134.72 65
2134.82 66
2134.93 69
2135.04 74
2135.14 81
2135.25 88
2135.35 96
2135.46 103
2135.57 109
2135.67 115
2135.78 121
2135.88 127
2135.99 134
2136.10 140
2136.20 145
2136.31 148
2136.41 151
2136.52 152
2136.63 152
2136.73 151
2136.84 151
2136.94 152
2137.05 152
2137.16 152
2137.26 150
2137.37 147
2137.47 142
2137.58 135
2137.69 127
2137.79 118
2137.90 110
2138.00 102
2138.11 93
2138.22 83
2138.32 73
2138.43 62
2138.53 51
2138.64 39
2138.75 28
2138.85 19
2138.96 12
2139.06 7
2139.17 6
2139.28 7
2139.38 11
2139.49 18
2139.59 28
2139.70 38
2139.81 50
2139.91 60
2140.02 67
2140.12 72
2140.23 72
2140.34 69
2140.44 64
2140.55 59
2140.65 54
2140.76 52
2140.87 53
2140.97 58
2141.08 65
2141.19 74
2141.29 84
2141.40 93
2141.50 102
2141.61 108
2141.72 113
2141.82 115
2141.93 115
2142.03 115
2142.14 114
2142.25 113
2142.35 113
2142.46 112
2142.56 111
2142.67 109
2142.78 107
2142.88 104
2142.99 102
2143.10 100
2143.20 99
2143.31 99
2143.41 98
2143.52 96
2143.63 93
2143.73 88
2143.84 83
2143.94 77
2144.05 74
2144.16 73
2144.26 74
2144.37 77
2144.48 80
2144.58 84
2144.69 86
2144.79 88
2144.90 89
2145.01 88
2145.11 88
2145.22 86
2145.32 83
2145.43 80
2145.54 76
2145.64 72
2145.75 69
2145.86 67
2145.96 66
2146.07 68
2146.17 71
2146.28 75
2146.39 80
2146.49 84
2146.60 86
2146.71 87
2146.81 86
2146.92 83
2147.02 80
2147.13 77
2147.24 76
2147.34 76
2147.45 77
2147.56 78
2147.66 78
2147.77 77
2147.87 73
2147.98 69
2148.09 63
2148.19 59
2148.30 56
2148.41 55
2148.51 56
2148.62 60
2148.72 64
2148.83 69
2148.94 74
2149.04 78
2149.15 82
2149.26 87
2149.36 91
2149.47 97
2149.57 104
2149.68 112
2149.79 120
2149.89 127
2150.00 133
2150.11 136
2150.21 137
2150.32 134
2150.43 128
2150.53 122
2150.64 115
2150.74 111
2150.85 109
2150.96 110
2151.06 113
2151.17 116
2151.28 118
2151.38 118
2151.49 113
2151.59 105
2151.70 95
2151.81 82
2151.91 70
2152.02 58
2152.13 49
2152.23 42
2152.34 38
2152.45 36
2152.55 37
2152.66 39
2152.76 44
2152.87 50
2152.98 59
2153.08 70
2153.19 82
2153.30 95
2153.40 107
2153.51 118
2153.62 126
2153.72 131
2153.83 133
2153.94 132
2154.04 129
2154.15 124
2154.25 118
2154.36 111
2154.47 104
2154.57 98
2154.68 92
2154.79 87
2154.89 84
2155.00 83
2155.11 83
2155.21 83
2155.32 84
2155.42 83
2155.53 82
2155.64 78
2155.74 74
2155.85 69
2155.96 62
2156.06 56
2156.17 50
2156.28 43
2156.38 37
2156.49 31
2156.60 26
2156.70 21
2156.81 17
2156.92 14
2157.02 12
2157.13 12
2157.23 14
2157.34 18
2157.45 23
2157.55 28
2157.66 34
2157.77 39
2157.87 43
2157.98 46
2158.09 47
2158.19 48
2158.30 48
2158.41 48
2158.51 49
2158.62 50
2158.73 51
2158.83 53
2158.94 55
2159.05 59
2159.15 63
2159.26 68
2159.37 75
2159.47 83
2159.58 93
2159.68 104
2159.79 114
2159.90 123
2160.00 129
2160.11 132
2160.22 132
2160.32 128
2160.43 123
2160.54 116
2160.64 110
2160.75 105
2160.86 100
2160.96 98
2161.07 96
2161.18 94
2161.28 93
2161.39 90
2161.50 86
2161.60 82
2161.71 77
2161.82 72
2161.92 68
2162.03 63
2162.14 58
2162.24 53
2162.35 48
2162.46 43
2162.56 38
2162.67 35
2162.78 34
2162.88 35
2162.99 38
2163.10 43
2163.20 47
2163.31 50
2163.42 51
2163.52 49
2163.63 45
2163.74 39
2163.84 33
2163.95 28
2164.06 23
2164.16 19
2164.27 17
2164.38 18
2164.48 20
2164.59 23
2164.70 27
2164.80 31
2164.91 33
2165.02 34
2165.12 34
2165.23 33
2165.34 32
2165.44 32
2165.55 34
2165.66 39
2165.76 45
2165.87 51
2165.98 58
2166.08 63
2166.19 65
2166.30 64
2166.40 60
2166.51 53
2166.62 45
2166.72 37
2166.83 31
2166.94 27
2167.04 26
2167.15 28
2167.26 33
2167.36 39
2167.47 44
2167.58 49
2167.68 52
2167.79 54
2167.90 55
2168.00 55
2168.11 57
2168.22 60
2168.32 64
2168.43 70
2168.54 77
2168.64 83
2168.75 88
2168.86 91
2168.96 92
2169.07 89
2169.18 84
2169.28 77
2169.39 68
2169.50 58
2169.61 47
2169.71 35
2169.82 25
2169.93 15
2170.03 8
2170.14 2
2170.25 0
2170.35 0
2170.46 0
2170.57 0
2170.67 1
2170.78 3
2170.89 4
2170.99 4
2171.10 4
2171.21 2
2171.31 0
2171.42 0
2171.53 0
2171.63 0
2171.74 0
2171.85 0
2171.96 4
2172.06 9
2172.17 14
2172.28 19
2172.38 24
2172.49 29
2172.60 34
2172.70 38
2172.81 43
2172.92 48
2173.02 53
2173.13 58
2173.24 63
2173.34 69
2173.45 75
2173.56 81
2173.67 86
2173.77 90
2173.88 93
2173.99 95
2174.09 95
2174.20 93
2174.31 90
2174.41 87
2174.52 82
2174.63 78
2174.73 73
2174.84 69
2174.95 65
2175.05 63
2175.16 63
2175.27 64
2175.38 67
2175.48 71
2175.59 76
2175.70 80
2175.80 82
2175.91 81
2176.02 79
2176.12 74
2176.23 68
2176.34 61
2176.45 54
2176.55 48
2176.66 42
2176.77 37
2176.87 32
2176.98 28
2177.09 24
2177.19 21
2177.30 19
2177.41 18
2177.51 19
2177.62 21
2177.73 24
2177.84 28
2177.94 33
2178.05 39
2178.16 46
2178.26 55
2178.37 64
2178.48 75
2178.58 86
2178.69 96
2178.80 106
2178.91 113
2179.01 116
2179.12 115
2179.23 110
2179.33 101
2179.44 90
2179.55 77
2179.66 64
2179.76 53
2179.87 44
2179.98 38
2180.08 35
2180.19 34
2180.30 36
2180.40 38
2180.51 40
2180.62 41
2180.73 42
2180.83 42
2180.94 41
2181.05 39
2181.15 37
2181.26 36
2181.37 34
2181.48 34
2181.58 34
2181.69 35
2181.80 37
2181.90 40
2182.01 43
2182.12 46
2182.22 49
2182.33 51
2182.44 54
2182.55 55
2182.65 56
2182.76 56
2182.87 55
2182.97 53
2183.08 51
2183.19 48
2183.30 46
2183.40 46
2183.51 46
2183.62 46
2183.72 47
2183.83 47
2183.94 47
2184.05 48
2184.15 48
2184.26 49
2184.37 51
2184.47 54
2184.58 56
2184.69 59
2184.80 60
2184.90 59
2185.01 56
2185.12 51
2185.22 46
2185.33 40
2185.44 36
2185.55 35
2185.65 36
2185.76 40
2185.87 46
2185.98 52
2186.08 58
2186.19 62
2186.30 66
2186.40 70
2186.51 75
2186.62 81
2186.73 90
2186.83 100
2186.94 111
2187.05 121
2187.15 130
2187.26 136
2187.37 138
2187.48 138
2187.58 135
2187.69 129
2187.80 122
2187.90 113
2188.01 105
2188.12 97
2188.23 92
2188.33 91
2188.44 94
2188.55 102
2188.66 114
2188.76 128
2188.87 142
2188.98 155
2189.08 164
2189.19 168
2189.30 168
2189.41 163
2189.51 154
2189.62 143
2189.73 131
2189.84 119
2189.94 106
2190.05 94
2190.16 83
2190.26 72
2190.37 62
2190.48 52
2190.59 44
2190.69 36
2190.80 29
2190.91 22
2191.02 14
2191.12 6
2191.23 0
2191.34 0
2191.45 0
2191.55 0
2191.66 0
2191.77 0
2191.87 0
2191.98 0
2192.09 4
2192.20 9
2192.30 13
2192.41 16
2192.52 17
2192.63 18
2192.73 18
2192.84 18
2192.95 17
2193.06 17
2193.16 16
2193.27 15
2193.38 16
2193.49 18
2193.59 21
2193.70 27
2193.81 33
2193.91 40
2194.02 47
2194.13 51
2194.24 52
2194.34 51
2194.45 47
2194.56 41
2194.67 36
2194.77 33
2194.88 33
2194.99 35
2195.10 38
2195.20 41
2195.31 43
2195.42 42
2195.53 37
2195.63 29
2195.74 20
2195.85 12
2195.96 5
2196.06 1
2196.17 0
2196.28 1
2196.39 5
2196.49 10
2196.60 17
2196.71 24
2196.82 33
2196.92 41
2197.03 49
2197.14 55
2197.24 57
2197.35 57
2197.46 54
2197.57 49
2197.67 43
2197.78 37
2197.89 31
2198.00 27
2198.10 23
2198.21 21
2198.32 19
2198.43 17
2198.53 17
2198.64 18
2198.75 20
2198.86 23
2198.96 27
2199.07 32
2199.18 38
2199.29 43
2199.39 49
2199.50 55
2199.61 60
2199.72 64
2199.82 67
2199.93 70
2200.04 70
2200.15 70
2200.26 68
2200.36 66
2200.47 62
2200.58 59
2200.69 55
2200.79 51
2200.90 47
2201.01 44
2201.12 42
2201.22 40
2201.33 40
2201.44 42
2201.55 46
2201.65 50
2201.76 53
2201.87 56
2201.98 55
2202.08 52
2202.19 47
2202.30 40
2202.41 32
2202.51 26
2202.62 20
2202.73 17
2202.84 15
2202.94 15
2203.05 15
2203.16 17
2203.27 19
2203.37 21
2203.48 24
2203.59 27
2203.70 29
2203.81 30
2203.91 29
2204.02 26
2204.13 21
2204.24 13
2204.34 5
2204.45 0
2204.56 0
2204.67 0
2204.77 0
2204.88 0
2204.99 0
2205.10 0
2205.20 0
2205.31 4
2205.42 17
2205.53 31
2205.64 45
2205.74 58
2205.85 69
2205.96 78
2206.07 86
2206.17 92
2206.28 98
2206.39 102
2206.50 106
2206.60 107
2206.71 106
2206.82 102
2206.93 95
2207.04 85
2207.14 73
2207.25 61
2207.36 48
2207.47 37
2207.57 27
2207.68 18
2207.79 10
2207.90 3
2208.01 0
2208.11 0
2208.22 0
2208.33 0
2208.44 0
2208.54 0
2208.65 0
2208.76 3
2208.87 10
2208.97 16
2209.08 21
2209.19 27
2209.30 33
2209.41 41
2209.51 49
2209.62 56
2209.73 62
2209.84 66
2209.94 66
2210.05 63
2210.16 57
2210.27 51
2210.38 47
2210.48 45
2210.59 47
2210.70 50
2210.81 55
2210.91 60
2211.02 62
2211.13 61
2211.24 58
2211.35 51
2211.45 43
2211.56 35
2211.67 26
2211.78 19
2211.89 12
2211.99 7
2212.10 3
2212.21 0
2212.32 0
2212.42 1
2212.53 3
2212.64 7
2212.75 10
2212.86 12
2212.96 14
2213.07 16
2213.18 17
2213.29 18
2213.39 20
2213.50 24
2213.61 28
2213.72 31
2213.83 35
2213.93 37
2214.04 39
2214.15 39
2214.26 37
2214.37 35
2214.47 32
2214.58 28
2214.69 24
2214.80 20
2214.91 16
2215.01 15
2215.12 15
2215.23 17
2215.34 22
2215.44 30
2215.55 38
2215.66 47
2215.77 55
2215.88 60
2215.98 63
2216.09 62
2216.20 60
2216.31 56
2216.42 53
2216.52 51
2216.63 52
2216.74 55
2216.85 60
2216.96 67
2217.06 76
2217.17 85
2217.28 93
2217.39 101
2217.50 108
2217.60 114
2217.71 118
2217.82 120
2217.93 121
2218.04 120
2218.14 120
2218.25 119
2218.36 118
2218.47 117
2218.58 114
2218.68 108
2218.79 100
2218.90 89
2219.01 77
2219.12 65
2219.22 54
2219.33 46
2219.44 41
2219.55 40
2219.66 40
2219.76 42
2219.87 43
2219.98 43
2220.09 42
2220.20 39
2220.30 35
2220.41 32
2220.52 31
2220.63 32
2220.74 36
2220.84 42
2220.95 49
2221.06 56
2221.17 62
2221.28 68
2221.38 73
2221.49 77
2221.60 82
2221.71 86
2221.82 89
2221.92 92
2222.03 93
2222.14 92
2222.25 89
2222.36 84
2222.46 77
2222.57 70
2222.68 62
2222.79 56
2222.90 53
2223.01 52
2223.11 54
2223.22 59
2223.33 66
2223.44 74
2223.55 82
2223.65 88
2223.76 91
2223.87 91
2223.98 88
2224.09 83
2224.19 77
2224.30 70
2224.41 63
2224.52 55
2224.63 48
2224.74 40
2224.84 32
2224.95 25
2225.06 19
2225.17 15
2225.28 13
2225.38 13
2225.49 14
2225.60 16
2225.71 18
2225.82 18
2225.92 16
2226.03 14
2226.14 12
2226.25 10
2226.36 9
2226.47 10
2226.57 14
2226.68 21
2226.79 29
2226.90 39
2227.01 49
2227.11 60
2227.22 70
2227.33 79
2227.44 86
2227.55 91
2227.66 95
2227.76 97
2227.87 98
2227.98 98
2228.09 97
2228.20 95
2228.31 92
2228.41 87
2228.52 82
2228.63 77
2228.74 71
2228.85 65
2228.95 60
2229.06 57
2229.17 57
2229.28 58
2229.39 60
2229.50 61
2229.60 61
2229.71 60
2229.82 56
2229.93 50
2230.04 44
2230.15 39
2230.25 35
2230.36 32
2230.47 31
2230.58 29
2230.69 27
2230.80 25
2230.90 20
2231.01 15
2231.12 10
2231.23 5
2231.34 3
2231.44 3
2231.55 6
2231.66 12
2231.77 19
2231.88 27
2231.99 33
2232.09 37
2232.20 39
2232.31 38
2232.42 35
2232.53 31
2232.64 28
2232.74 25
2232.85 23
2232.96 22
2233.07 21
2233.18 22
2233.29 24
2233.39 26
2233.50 29
2233.61 32
2233.72 35
2233.83 37
2233.94 38
2234.04 39
2234.15 40
2234.26 42
2234.37 45
2234.48 49
2234.59 56
2234.70 63
2234.80 72
2234.91 81
2235.02 90
2235.13 99
2235.24 106
2235.35 112
2235.45 116
2235.56 116
2235.67 114
2235.78 109
2235.89 101
2236.00 92
2236.10 83
2236.21 75
2236.32 69
2236.43 63
2236.54 59
2236.65 57
2236.75 55
2236.86 55
2236.97 56
2237.08 57
2237.19 59
2237.30 60
2237.41 61
2237.51 59
2237.62 57
2237.73 53
2237.84 48
2237.95 44
2238.06 42
2238.16 41
2238.27 41
2238.38 43
2238.49 44
2238.60 45
2238.71 45
2238.82 44
2238.92 40
2239.03 36
2239.14 30
2239.25 22
2239.36 15
2239.47 7
2239.58 0
2239.68 0
2239.79 0
2239.90 0
2240.01 0
2240.12 0
2240.23 0
2240.33 2
2240.44 14
2240.55 26
2240.66 38
2240.77 48
2240.88 55
2240.99 59
2241.09 59
2241.20 58
2241.31 55
2241.42 52
2241.53 49
2241.64 46
2241.75 43
2241.85 40
2241.96 37
2242.07 33
2242.18 30
2242.29 27
2242.40 24
2242.51 22
2242.61 20
2242.72 18
2242.83 15
2242.94 11
2243.05 6
2243.16 0
2243.27 0
2243.37 0
2243.48 0
2243.59 0
2243.70 0
2243.81 0
2243.92 0
2244.03 5
2244.13 13
2244.24 20
2244.35 25
2244.46 28
2244.57 30
2244.68 31
2244.79 34
2244.89 37
2245.00 43
2245.11 50
2245.22 60
2245.33 72
2245.44 84
2245.55 97
2245.66 107
2245.76 113
2245.87 114
2245.98 110
2246.09 99
2246.20 85
2246.31 70
2246.42 55
2246.52 43
2246.63 35
2246.74 30
2246.85 27
2246.96 26
2247.07 24
2247.18 22
2247.29 19
2247.39 16
2247.50 15
2247.61 16
2247.72 20
2247.83 26
2247.94 33
2248.05 41
2248.15 48
2248.26 53
2248.37 57
2248.48 59
2248.59 61
2248.70 63
2248.81 65
2248.92 68
2249.02 71
2249.13 74
2249.24 77
2249.35 81
2249.46 86
2249.57 92
2249.68 100
2249.79 107
2249.89 115
2250.00 121
2250.11 125
2250.22 127
2250.33 126
2250.44 123
2250.55 119
2250.66 115
2250.76 113
2250.87 113
2250.98 116
2251.09 122
2251.20 130
2251.31 137
2251.42 144
2251.53 150
2251.63 154
2251.74 158
2251.85 161
2251.96 165
2252.07 169
2252.18 173
2252.29 176
2252.40 177
2252.51 175
2252.61 172
2252.72 167
2252.83 161
2252.94 156
2253.05 151
2253.16 146
2253.27 141
2253.38 135
2253.48 127
2253.59 118
2253.70 108
2253.81 98
2253.92 87
2254.03 77
2254.14 68
2254.25 59
2254.36 53
2254.46 48
2254.57 45
2254.68 43
2254.79 43
2254.90 43
2255.01 43
2255.12 43
2255.23 43
2255.34 42
2255.44 41
2255.55 40
2255.66 40
2255.77 41
2255.88 43
2255.99 45
2256.10 47
2256.21 49
2256.32 49
2256.42 49
2256.53 49
2256.64 49
2256.75 49
2256.86 52
2256.97 55
2257.08 60
2257.19 64
2257.30 67
2257.40 68
2257.51 68
2257.62 65
2257.73 61
2257.84 58
2257.95 55
2258.06 53
2258.17 53
2258.28 53
2258.38 54
2258.49 55
2258.60 55
2258.71 54
2258.82 54
2258.93 54
2259.04 56
2259.15 59
2259.26 64
2259.37 69
2259.47 75
2259.58 79
2259.69 81
2259.80 80
2259.91 77
2260.02 72
2260.13 65
2260.24 58
2260.35 51
2260.46 45
2260.56 41
2260.67 38
2260.78 38
2260.89 39
2261.00 43
2261.11 49
2261.22 56
2261.33 63
2261.44 69
2261.55 73
2261.65 73
2261.76 69
2261.87 61
2261.98 50
2262.09 39
2262.20 27
2262.31 18
2262.42 11
2262.53 6
2262.64 3
2262.75 1
2262.85 0
2262.96 0
2263.07 1
2263.18 4
2263.29 8
2263.40 14
2263.51 19
2263.62 23
2263.73 25
2263.84 24
2263.94 22
2264.05 19
2264.16 17
2264.27 17
2264.38 21
2264.49 27
2264.60 36
2264.71 44
2264.82 52
2264.93 57
2265.04 60
2265.15 61
2265.25 61
2265.36 59
2265.47 57
2265.58 54
2265.69 52
2265.80 50
2265.91 49
2266.02 48
2266.13 49
2266.24 51
2266.35 53
2266.45 56
2266.56 59
2266.67 61
2266.78 64
2266.89 68
2267.00 73
2267.11 79
2267.22 86
2267.33 91
2267.44 95
2267.55 97
2267.66 96
2267.76 92
2267.87 86
2267.98 80
2268.09 73
2268.20 67
2268.31 61
2268.42 55
2268.53 49
2268.64 43
2268.75 37
2268.86 31
2268.97 24
2269.08 19
2269.18 15
2269.29 12
2269.40 10
2269.51 10
2269.62 12
2269.73 15
2269.84 20
2269.95 27
2270.06 34
2270.17 41
2270.28 47
2270.39 51
2270.50 54
2270.60 54
2270.71 54
2270.82 54
2270.93 54
2271.04 56
2271.15 59
2271.26 63
2271.37 69
2271.48 75
2271.59 80
2271.70 87
2271.81 93
2271.92 99
2272.02 106
2272.13 111
2272.24 117
2272.35 120
2272.46 123
2272.57 123
2272.68 122
2272.79 120
2272.90 117
2273.01 115
2273.12 114
2273.23 113
2273.34 112
2273.45 111
2273.55 109
2273.66 105
2273.77 99
2273.88 91
2273.99 81
2274.10 72
2274.21 64
2274.32 58
2274.43 56
2274.54 58
2274.65 61
2274.76 66
2274.87 70
2274.98 72
2275.09 70
2275.20 65
2275.30 56
2275.41 46
2275.52 34
2275.63 22
2275.74 12
2275.85 3
2275.96 0
2276.07 0
2276.18 0
2276.29 0
2276.40 0
2276.51 0
2276.62 0
2276.73 0
2276.84 0
2276.95 13
2277.05 29
2277.16 47
2277.27 64
2277.38 80
2277.49 94
2277.60 104
2277.71 112
2277.82 117
2277.93 121
2278.04 123
2278.15 125
2278.26 127
2278.37 129
2278.48 131
2278.59 134
2278.70 137
2278.81 140
2278.91 143
2279.02 146
2279.13 147
2279.24 147
2279.35 146
2279.46 145
2279.57 144
2279.68 143
2279.79 143
2279.90 144
2280.01 143
2280.12 141
2280.23 136
2280.34 129
2280.45 122
2280.56 114
2280.67 109
2280.78 106
2280.89 106
2280.99 109
2281.10 114
2281.21 120
2281.32 127
2281.43 134
2281.54 140
2281.65 145
2281.76 150
2281.87 152
2281.98 154
2282.09 154
2282.20 153
2282.31 152
2282.42 150
2282.53 148
2282.64 147
2282.75 145
2282.86 144
2282.97 143
2283.08 142
2283.19 141
2283.29 140
2283.40 138
2283.51 136
2283.62 132
2283.73 127
2283.84 120
2283.95 112
2284.06 104
2284.17 96
2284.28 91
2284.39 87
2284.50 87
2284.61 88
2284.72 91
2284.83 95
2284.94 100
2285.05 105
2285.16 111
2285.27 118
2285.38 127
2285.49 138
2285.60 151
2285.71 165
2285.82 178
2285.92 189
2286.03 197
2286.14 199
2286.25 196
2286.36 188
2286.47 176
2286.58 162
2286.69 150
2286.80 141
2286.91 136
2287.02 134
2287.13 136
2287.24 139
2287.35 142
2287.46 143
2287.57 142
2287.68 141
2287.79 139
2287.90 137
2288.01 136
2288.12 135
2288.23 133
2288.34 130
2288.45 126
2288.56 122
2288.67 117
2288.78 113
2288.89 110
2289.00 106
2289.10 103
2289.21 99
2289.32 94
2289.43 89
2289.54 86
2289.65 85
2289.76 87
2289.87 91
2289.98 99
2290.09 108
2290.20 118
2290.31 127
2290.42 134
2290.53 138
2290.64 140
2290.75 138
2290.86 133
2290.97 125
2291.08 117
2291.19 110
2291.30 106
2291.41 105
2291.52 109
2291.63 115
2291.74 122
2291.85 128
2291.96 131
2292.07 130
2292.18 124
2292.29 116
2292.40 108
2292.51 100
2292.62 94
2292.73 91
2292.84 91
2292.95 92
2293.06 93
2293.17 93
2293.28 92
2293.38 90
2293.49 86
2293.60 83
2293.71 79
2293.82 76
2293.93 74
2294.04 71
2294.15 69
2294.26 65
2294.37 61
2294.48 56
2294.59 50
2294.70 46
2294.81 42
2294.92 40
2295.03 39
2295.14 39
2295.25 38
2295.36 37
2295.47 34
2295.58 29
2295.69 23
2295.80 17
2295.91 11
2296.02 6
2296.13 3
2296.24 2
2296.35 1
2296.46 2
2296.57 4
2296.68 7
2296.79 11
2296.90 16
2297.01 23
2297.12 30
2297.23 37
2297.34 44
2297.45 50
2297.56 53
2297.67 53
2297.78 50
2297.89 44
2298.00 35
2298.11 24
2298.22 12
2298.33 0
2298.44 0
2298.55 0
2298.66 0
2298.77 0
2298.88 0
2298.99 0
2299.10 0
2299.21 0
2299.32 6
2299.43 15
2299.54 24
2299.65 35
2299.76 46
2299.87 58
2299.98 69
2300.09 79
2300.20 89
2300.31 96
2300.42 102
2300.53 107
2300.64 112
2300.75 115
2300.86 116
2300.97 116
2301.08 113
2301.19 107
2301.30 99
2301.41 90
2301.52 79
2301.63 68
2301.74 58
2301.85 48
2301.96 40
2302.07 31
2302.18 24
2302.29 17
2302.40 10
2302.51 4
2302.62 0
2302.73 0
2302.84 1
2302.95 6
2303.06 15
2303.17 26
2303.28 39
2303.39 53
2303.50 67
2303.61 79
2303.72 90
2303.83 98
2303.94 105
2304.05 110
2304.16 113
2304.27 114
2304.38 113
2304.49 110
2304.60 107
2304.71 104
2304.82 101
2304.93 100
2305.04 99
2305.15 99
2305.26 98
2305.37 97
2305.48 95
2305.59 91
2305.70 86
2305.81 81
2305.92 76
2306.03 73
2306.14 72
2306.25 73
2306.36 77
2306.47 85
2306.58 94
2306.69 106
2306.80 118
2306.91 129
2307.02 139
2307.13 146
2307.24 151
2307.35 152
2307.46 151
2307.57 148
2307.68 143
2307.79 137
2307.90 130
2308.01 122
2308.12 113
2308.23 105
2308.34 97
2308.45 90
2308.56 85
2308.67 82
2308.78 80
2308.89 80
2309.00 81
2309.11 82
2309.22 84
2309.33 84
2309.44 84
2309.55 82
2309.66 78
2309.77 72
2309.88 67
2309.99 63
2310.10 60
2310.21 60
2310.32 62
2310.43 65
2310.55 68
2310.66 70
2310.77 69
2310.88 67
2310.99 63
2311.10 58
2311.21 53
2311.32 49
2311.43 45
2311.54 42
2311.65 39
2311.76 38
2311.87 39
2311.98 41
2312.09 45
2312.20 50
2312.31 55
2312.42 59
2312.53 63
2312.64 64
2312.75 64
2312.86 62
2312.97 60
2313.08 57
2313.19 56
2313.30 55
2313.41 56
2313.52 58
2313.63 62
2313.74 67
2313.85 74
2313.96 83
2314.07 93
2314.18 104
2314.29 115
2314.40 126
2314.51 135
2314.62 143
2314.73 148
2314.85 151
2314.96 151
2315.07 148
2315.18 144
2315.29 137
2315.40 130
2315.51 122
2315.62 116
2315.73 112
2315.84 110
2315.95 111
2316.06 115
2316.17 118
2316.28 121
2316.39 121
2316.50 118
2316.61 110
2316.72 99
2316.83 86
2316.94 70
2317.05 55
2317.16 40
2317.27 27
2317.38 17
2317.49 9
2317.60 4
2317.71 1
2317.82 0
2317.93 2
2318.05 5
2318.16 10
2318.27 16
2318.38 24
2318.49 31
2318.60 37
2318.71 42
2318.82 46
2318.93 48
2319.04 48
2319.15 49
2319.26 49
2319.37 50
2319.48 51
2319.59 52
2319.70 55
2319.81 58
2319.92 62
2320.03 67
2320.14 71
2320.25 75
2320.36 77
2320.47 77
2320.58 74
2320.70 70
2320.81 63
2320.92 55
2321.03 47
2321.14 38
2321.25 29
2321.36 22
2321.47 15
2321.58 9
2321.69 5
2321.80 2
2321.91 0
2322.02 0
2322.13 0
2322.24 0
2322.35 0
2322.46 0
2322.57 0
2322.68 0
2322.79 1
2322.90 8
2323.02 16
2323.13 24
2323.24 32
2323.35 38
2323.46 43
2323.57 46
2323.68 49
2323.79 52
2323.90 55
2324.01 59
2324.12 62
2324.23 66
2324.34 69
2324.45 71
2324.56 72
2324.67 71
2324.78 68
2324.89 65
2325.00 60
2325.12 56
2325.23 52
2325.34 48
2325.45 44
2325.56 41
2325.67 40
2325.78 39
2325.89 41
2326.00 45
2326.11 51
2326.22 58
2326.33 64
2326.44 70
2326.55 74
2326.66 76
2326.77 77
2326.88 78
2326.99 78
2327.11 80
2327.22 82
2327.33 84
2327.44 87
2327.55 89
2327.66 90
2327.77 88
2327.88 83
2327.99 76
2328.10 67
2328.21 58
2328.32 50
2328.43 45
2328.54 42
2328.65 42
2328.76 45
2328.88 48
2328.99 52
2329.10 55
2329.21 57
2329.32 59
2329.43 61
2329.54 63
2329.65 65
2329.76 65
2329.87 65
2329.98 64
2330.09 62
2330.20 60
2330.31 58
2330.42 59
2330.54 61
2330.65 64
2330.76 68
2330.87 72
2330.98 73
2331.09 74
2331.20 72
2331.31 69
2331.42 65
2331.53 61
2331.64 58
2331.75 55
2331.86 54
2331.97 53
2332.09 54
2332.20 55
2332.31 56
2332.42 57
2332.53 56
2332.64 53
2332.75 50
2332.86 45
2332.97 41
2333.08 38
2333.19 36
2333.30 37
2333.41 40
2333.52 45
2333.64 51
2333.75 56
2333.86 61
2333.97 65
2334.08 67
2334.19 66
2334.30 64
2334.41 59
2334.52 54
2334.63 47
2334.74 41
2334.85 36
2334.96 33
2335.08 31
2335.19 31
2335.30 33
2335.41 37
2335.52 43
2335.63 51
2335.74 59
2335.85 68
2335.96 78
2336.07 87
2336.18 95
2336.29 102
2336.41 107
2336.52 110
2336.63 112
2336.74 112
2336.85 111
2336.96 109
2337.07 106
2337.18 104
2337.29 102
2337.40 101
2337.51 100
2337.62 99
2337.74 100
2337.85 101
2337.96 103
2338.07 107
2338.18 113
2338.29 120
2338.40 129
2338.51 138
2338.62 145
2338.73 152
2338.84 155
2338.95 156
2339.07 155
2339.18 152
2339.29 149
2339.40 146
2339.51 144
2339.62 142
2339.73 141
2339.84 140
2339.95 139
2340.06 136
2340.17 133
2340.29 129
2340.40 125
2340.51 122
2340.62 121
2340.73 121
2340.84 121
2340.95 122
2341.06 122
2341.17 122
2341.28 121
2341.39 119
2341.51 116
2341.62 111
2341.73 105
2341.84 98
2341.95 89
2342.06 81
2342.17 74
2342.28 70
2342.39 69
2342.50 70
2342.62 74
2342.73 79
2342.84 83
2342.95 86
2343.06 87
2343.17 84
2343.28 79
2343.39 73
2343.50 67
2343.61 62
2343.72 60
2343.84 60
2343.95 63
2344.06 67
2344.17 71
2344.28 74
2344.39 74
2344.50 73
2344.61 69
2344.72 64
2344.84 60
2344.95 57
2345.06 55
2345.17 55
2345.28 56
2345.39 56
2345.50 56
2345.61 54
2345.72 51
2345.83 48
2345.95 45
2346.06 43
2346.17 44
2346.28 47
2346.39 52
2346.50 59
2346.61 66
2346.72 72
2346.83 78
2346.94 82
2347.06 87
2347.17 91
2347.28 96
2347.39 101
2347.50 107
2347.61 111
2347.72 113
2347.83 113
2347.94 110
2348.06 104
2348.17 94
2348.28 84
2348.39 72
2348.50 59
2348.61 47
2348.72 35
2348.83 23
2348.94 11
2349.06 0
2349.17 0
2349.28 0
2349.39 0
2349.50 0
2349.61 0
2349.72 0
2349.83 0
2349.94 7
2350.06 18
2350.17 26
2350.28 31
2350.39 33
2350.50 32
2350.61 30
2350.72 28
2350.83 26
2350.95 25
2351.06 25
2351.17 25
2351.28 25
2351.39 24
2351.50 23
2351.61 21
2351.72 18
2351.83 15
2351.95 10
2352.06 4
2352.17 0
2352.28 0
2352.39 0
2352.50 0
2352.61 0
2352.72 0
2352.84 0
2352.95 0
2353.06 11
2353.17 23
2353.28 34
2353.39 42
2353.50 47
2353.61 50
2353.73 49
2353.84 47
2353.95 44
2354.06 41
2354.17 38
2354.28 35
2354.39 32
2354.50 31
2354.61 31
2354.73 32
2354.84 36
2354.95 42
2355.06 48
2355.17 54
2355.28 58
2355.39 60
2355.51 59
2355.62 57
2355.73 54
2355.84 50
2355.95 48
2356.06 47
2356.17 48
2356.28 50
2356.40 53
2356.51 56
2356.62 58
2356.73 60
2356.84 60
2356.95 59
2357.06 56
2357.17 53
2357.29 51
2357.40 49
2357.51 49
2357.62 51
2357.73 55
2357.84 58
2357.95 60
2358.07 60
2358.18 56
2358.29 49
2358.40 39
2358.51 29
2358.62 19
2358.73 12
2358.84 8
2358.96 8
2359.07 12
2359.18 19
2359.29 28
2359.40 37
2359.51 46
2359.62 54
2359.74 60
2359.85 65
2359.96 68
2360.07 68
2360.18 66
2360.29 61
2360.40 54
2360.51 44
2360.63 34
2360.74 24
2360.85 15
2360.96 8
2361.07 3
2361.18 0
2361.29 0
2361.41 0
2361.52 0
2361.63 0
2361.74 0
2361.85 0
2361.96 0
2362.07 0
2362.19 0
2362.30 2
2362.41 6
2362.52 13
2362.63 20
2362.74 28
2362.85 37
2362.97 43
2363.08 48
2363.19 49
2363.30 47
2363.41 42
2363.52 35
2363.63 28
2363.75 24
2363.86 22
2363.97 23
2364.08 26
2364.19 30
2364.30 32
2364.42 33
2364.53 32
2364.64 30
2364.75 29
2364.86 29
2364.97 30
2365.08 33
2365.20 36
2365.31 38
2365.42 39
2365.53 39
2365.64 38
2365.75 38
2365.86 38
2365.98 38
2366.09 38
2366.20 38
2366.31 37
2366.42 36
2366.53 35
2366.65 33
2366.76 31
2366.87 31
2366.98 31
2367.09 31
2367.20 33
2367.31 36
2367.43 38
2367.54 40
2367.65 40
2367.76 39
2367.87 37
2367.98 35
2368.10 32
2368.21 30
2368.32 30
2368.43 31
2368.54 33
2368.65 35
2368.77 38
2368.88 39
2368.99 40
2369.10 40
2369.21 38
2369.32 35
2369.43 31
2369.55 28
2369.66 24
2369.77 20
2369.88 17
2369.99 14
2370.10 12
2370.22 11
2370.33 10
2370.44 10
2370.55 11
2370.66 11
2370.77 11
2370.89 11
2371.00 10
2371.11 9
2371.22 9
2371.33 11
2371.44 13
2371.56 16
2371.67 19
2371.78 22
2371.89 23
2372.00 22
2372.11 20
2372.23 19
2372.34 19
2372.45 21
2372.56 26
2372.67 34
2372.78 45
2372.90 56
2373.01 68
2373.12 77
2373.23 85
2373.34 90
2373.45 93
2373.57 93
2373.68 91
2373.79 87
2373.90 83
2374.01 78
2374.12 73
2374.24 68
2374.35 63
2374.46 58
2374.57 53
2374.68 48
2374.79 43
2374.91 38
2375.02 33
2375.13 28
2375.24 24
2375.35 19
2375.46 16
2375.58 15
2375.69 17
2375.80 23
2375.91 32
2376.02 44
2376.14 57
2376.25 70
2376.36 81
2376.47 90
2376.58 95
2376.69 98
2376.81 98
2376.92 97
2377.03 95
2377.14 93
2377.25 92
2377.36 92
2377.48 92
2377.59 93
2377.70 92
2377.81 91
2377.92 88
2378.04 82
2378.15 75
2378.26 66
2378.37 57
2378.48 47
2378.59 38
2378.71 31
2378.82 24
2378.93 19
2379.04 14
2379.15 9
2379.27 5
2379.38 2
2379.49 0
2379.60 1
2379.71 4
2379.82 9
2379.94 18
2380.05 27
2380.16 37
2380.27 46
2380.38 53
2380.50 56
2380.61 55
2380.72 51
2380.83 44
2380.94 37
2381.06 31
2381.17 26
2381.28 24
2381.39 26
2381.50 31
2381.61 37
2381.73 44
2381.84 49
2381.95 52
2382.06 50
2382.17 44
2382.29 35
2382.40 24
2382.51 13
2382.62 5
2382.73 0
2382.85 0
2382.96 2
2383.07 8
2383.18 15
2383.29 22
2383.41 28
2383.52 32
2383.63 33
2383.74 33
2383.85 31
2383.96 28
2384.08 23
2384.19 19
2384.30 14
2384.41 9
2384.52 4
2384.64 0
2384.75 0
2384.86 0
2384.97 0
2385.08 0
2385.20 0
2385.31 0
2385.42 0
2385.53 0
2385.64 1
2385.76 4
2385.87 6
2385.98 10
2386.09 13
2386.20 16
2386.32 19
2386.43 21
2386.54 21
2386.65 21
2386.76 22
2386.88 24
2386.99 28
2387.10 37
2387.21 48
2387.32 62
2387.44 76
2387.55 88
2387.66 96
2387.77 99
2387.88 97
2388.00 92
2388.11 85
2388.22 77
2388.33 71
2388.44 67
2388.56 65
2388.67 67
2388.78 72
2388.89 79
2389.01 88
2389.12 98
2389.23 108
2389.34 115
2389.45 118
2389.57 116
2389.68 108
2389.79 95
2389.90 79
2390.01 62
2390.13 46
2390.24 33
2390.35 25
2390.46 23
2390.57 25
2390.69 32
2390.80 41
2390.91 51
2391.02 61
2391.13 71
2391.25 79
2391.36 85
2391.47 90
2391.58 92
2391.70 92
2391.81 89
2391.92 84
2392.03 77
2392.14 70
2392.26 64
2392.37 59
2392.48 57
2392.59 55
2392.70 53
2392.82 51
2392.93 47
2393.04 41
2393.15 33
2393.27 25
2393.38 16
2393.49 9
2393.60 3
2393.71 0
2393.83 0
2393.94 0
2394.05 0
2394.16 0
2394.27 0
2394.39 0
2394.50 0
2394.61 2
2394.72 6
2394.84 10
2394.95 12
2395.06 12
2395.17 12
2395.28 10
2395.40 8
2395.51 6
2395.62 4
2395.73 3
2395.85 2
2395.96 1
2396.07 1
2396.18 2
2396.29 5
2396.41 9
2396.52 16
2396.63 23
2396.74 31
2396.86 39
2396.97 45
2397.08 50
2397.19 54
2397.30 55
2397.42 55
2397.53 55
2397.64 55
2397.75 56
2397.87 58
2397.98 61
2398.09 66
2398.20 71
2398.32 77
2398.43 84
2398.54 92
2398.65 99
2398.76 107
2398.88 113
2398.99 117
2399.10 119
2399.21 119
2399.33 115
2399.44 110
2399.55 103
2399.66 97
2399.77 92
2399.89 89
2400.00 89
2400.11 91
2400.22 94
2400.34 97
2400.45 99
2400.56 99
2400.67 98
2400.79 97
2400.90 96
2401.01 97
2401.12 98
2401.24 100
2401.35 103
2401.46 103
2401.57 101
2401.68 95
2401.80 86
2401.91 76
2402.02 65
2402.13 56
2402.25 51
2402.36 50
2402.47 52
2402.58 57
2402.70 63
2402.81 68
2402.92 72
2403.03 73
2403.15 72
2403.26 69
2403.37 66
2403.48 64
2403.60 61
2403.71 60
2403.82 58
2403.93 57
2404.04 55
2404.16 53
2404.27 50
2404.38 47
2404.49 44
2404.61 41
2404.72 38
2404.83 36
2404.94 34
2405.06 33
2405.17 32
2405.28 33
2405.39 34
2405.51 36
2405.62 38
2405.73 40
2405.84 42
2405.96 42
2406.07 41
2406.18 37
2406.29 31
2406.41 24
2406.52 15
2406.63 5
2406.74 0
2406.86 0
2406.97 0
2407.08 0
2407.19 0
2407.31 0
2407.42 0
2407.53 0
2407.64 2
2407.76 10
2407.87 17
2407.98 22
2408.09 24
2408.21 22
2408.32 17
2408.43 10
2408.54 1
2408.66 0
2408.77 0
2408.88 0
2408.99 0
2409.11 0
2409.22 0
2409.33 6
2409.44 11
2409.56 14
2409.67 18
2409.78 23
2409.89 31
2410.01 41
2410.12 53
2410.23 66
2410.34 77
2410.46 86
2410.57 93
2410.68 97
2410.79 100
2410.91 102
2411.02 105
2411.13 110
2411.24 115
2411.36 119
2411.47 121
2411.58 118
2411.69 111
2411.81 99
2411.92 83
2412.03 64
2412.15 45
2412.26 29
2412.37 16
2412.48 9
2412.60 7
2412.71 10
2412.82 17
2412.93 25
2413.05 33
2413.16 39
2413.27 41
2413.38 40
2413.50 36
2413.61 29
2413.72 22
2413.83 15
2413.95 9
2414.06 7
2414.17 7
2414.29 10
2414.40 15
2414.51 21
2414.62 25
2414.74 27
2414.85 27
2414.96 25
2415.07 21
2415.19 18
2415.30 17
2415.41 19
2415.52 24
2415.64 32
2415.75 42
2415.86 52
2415.98 62
2416.09 70
2416.20 75
2416.31 77
2416.43 77
2416.54 76
2416.65 72
2416.76 68
2416.88 64
2416.99 60
2417.10 56
2417.22 52
2417.33 50
2417.44 47
2417.55 45
2417.67 42
2417.78 40
2417.89 37
2418.00 36
2418.12 36
2418.23 39
2418.34 43
2418.46 50
2418.57 57
2418.68 64
2418.79 69
2418.91 72
2419.02 72
2419.13 70
2419.24 65
2419.36 57
2419.47 48
2419.58 38
2419.70 26
2419.81 13
2419.92 1
2420.03 0
2420.15 0
2420.26 0
2420.37 0
2420.49 0
2420.60 0
2420.71 0
2420.82 0
2420.94 12
2421.05 27
2421.16 41
2421.27 53
2421.39 60
2421.50 63
2421.61 62
2421.73 57
2421.84 51
2421.95 44
2422.06 40
2422.18 37
2422.29 37
2422.40 39
2422.52 42
2422.63 45
2422.74 49
2422.85 53
2422.97 58
2423.08 64
2423.19 70
2423.31 76
2423.42 80
2423.53 81
2423.64 80
2423.76 77
2423.87 72
2423.98 67
2424.10 62
2424.21 58
2424.32 54
2424.43 49
2424.55 44
2424.66 36
2424.77 28
2424.89 18
2425.00 9
2425.11 3
2425.22 0
2425.34 0
2425.45 5
2425.56 14
2425.68 27
2425.79 41
2425.90 55
2426.02 68
2426.13 79
2426.24 88
2426.35 93
2426.47 95
2426.58 95
2426.69 93
2426.81 89
2426.92 84
2427.03 78
2427.14 73
2427.26 68
2427.37 63
2427.48 58
2427.60 54
2427.71 51
2427.82 48
2427.94 45
2428.05 43
2428.16 42
2428.27 40
2428.39 37
2428.50 34
2428.61 30
2428.73 25
2428.84 20
2428.95 17
2429.07 16
2429.18 17
2429.29 18
2429.40 20
2429.52 21
2429.63 21
2429.74 20
2429.86 18
2429.97 17
2430.08 17
2430.20 19
2430.31 22
2430.42 26
2430.53 30
2430.65 34
2430.76 37
2430.87 40
2430.99 43
2431.10 46
2431.21 51
2431.33 56
2431.44 62
2431.55 67
2431.66 71
2431.78 74
2431.89 74
2432.00 73
2432.12 71
2432.23 69
2432.34 68
2432.46 68
2432.57 70
2432.68 73
2432.80 76
2432.91 79
2433.02 80
2433.13 80
2433.25 77
2433.36 73
2433.47 69
2433.59 64
2433.70 59
2433.81 57
2433.93 56
2434.04 57
2434.15 60
2434.27 64
2434.38 69
2434.49 75
2434.61 80
2434.72 86
2434.83 91
2434.94 96
2435.06 100
2435.17 103
2435.28 104
2435.40 103
2435.51 101
2435.62 97
2435.74 93
2435.85 90
2435.96 88
2436.08 87
2436.19 87
2436.30 87
2436.42 86
2436.53 84
2436.64 80
2436.75 73
2436.87 66
2436.98 57
2437.09 50
2437.21 44
2437.32 42
2437.43 44
2437.55 50
2437.66 61
2437.77 74
2437.89 88
2438.00 101
2438.11 110
2438.23 115
2438.34 115
2438.45 113
2438.57 109
2438.68 104
2438.79 102
2438.91 101
2439.02 102
2439.13 105
2439.25 108
2439.36 112
2439.47 115
2439.59 118
2439.70 119
2439.81 118
2439.92 114
2440.04 108
2440.15 100
2440.26 90
2440.38 80
2440.49 72
2440.60 66
2440.72 64
2440.83 63
2440.94 63
2441.06 63
2441.17 61
2441.28 56
2441.40 49
2441.51 40
2441.62 31
2441.74 23
2441.85 17
2441.96 13
2442.08 11
2442.19 11
2442.30 12
2442.42 15
2442.53 18
2442.64 23
2442.76 29
2442.87 36
2442.98 44
2443.10 53
2443.21 62
2443.32 70
2443.44 76
2443.55 81
2443.66 85
2443.78 88
2443.89 90
2444.00 90
2444.12 89
2444.23 85
2444.34 79
2444.46 72
2444.57 65
2444.68 58
2444.80 53
2444.91 49
2445.02 47
2445.14 46
2445.25 45
2445.36 42
2445.48 38
2445.59 34
2445.70 29
2445.82 25
2445.93 23
2446.04 21
2446.16 21
2446.27 21
2446.38 22
2446.50 23
2446.61 25
2446.72 28
2446.84 32
2446.95 36
2447.06 41
2447.18 45
2447.29 49
2447.41 52
2447.52 56
2447.63 62
2447.75 70
2447.86 81
2447.97 93
2448.09 104
2448.20 113
2448.31 119
2448.43 120
2448.54 117
2448.65 112
2448.77 106
2448.88 103
2448.99 101
2449.11 102
2449.22 105
2449.33 108
2449.45 110
2449.56 111
2449.67 109
2449.79 105
2449.90 101
2450.01 96
2450.13 91
2450.24 87
2450.35 84
2450.47 80
2450.58 76
2450.70 71
2450.81 66
2450.92 61
2451.04 56
2451.15 53
2451.26 52
2451.38 51
2451.49 50
2451.60 51
2451.72 51
2451.83 52
2451.94 53
2452.06 55
2452.17 57
2452.28 60
2452.40 63
2452.51 66
2452.63 69
2452.74 71
2452.85 71
2452.97 70
2453.08 68
2453.19 65
2453.31 63
2453.42 62
2453.53 63
2453.65 66
2453.76 72
2453.87 79
2453.99 85
2454.10 88
2454.22 87
2454.33 82
2454.44 72
2454.56 60
2454.67 46
2454.78 33
2454.90 23
2455.01 16
2455.12 12
2455.24 12
2455.35 15
2455.46 18
2455.58 21
2455.69 23
2455.81 22
2455.92 19
2456.03 13
2456.15 4
2456.26 0
2456.37 0
2456.49 0
2456.60 0
2456.71 0
2456.83 0
2456.94 0
2457.06 0
2457.17 9
2457.28 16
2457.40 23
2457.51 28
2457.62 33
2457.74 39
2457.85 46
2457.96 54
2458.08 64
2458.19 73
2458.31 81
2458.42 86
2458.53 88
2458.65 86
2458.76 80
2458.87 72
2458.99 63
2459.10 53
2459.22 45
2459.33 38
2459.44 33
2459.56 29
2459.67 28
2459.78 27
2459.90 28
2460.01 29
2460.12 30
2460.24 31
2460.35 31
2460.47 32
2460.58 33
2460.69 35
2460.81 38
2460.92 43
2461.03 51
2461.15 61
2461.26 72
2461.38 83
2461.49 95
2461.60 105
2461.72 112
2461.83 116
2461.94 117
2462.06 116
2462.17 112
2462.29 107
2462.40 100
2462.51 94
2462.63 88
2462.74 82
2462.85 77
2462.97 71
2463.08 64
2463.20 57
2463.31 50
2463.42 44
2463.54 39
2463.65 36
2463.77 35
2463.88 35
2463.99 37
2464.11 38
2464.22 39
2464.33 38
2464.45 38
2464.56 37
2464.68 38
2464.79 39
2464.90 42
2465.02 47
2465.13 51
2465.24 55
2465.36 56
2465.47 56
2465.59 55
2465.70 52
2465.81 50
2465.93 49
2466.04 49
2466.16 51
2466.27 54
2466.38 56
2466.50 58
2466.61 59
2466.72 58
2466.84 56
2466.95 52
2467.07 49
2467.18 44
2467.29 39
2467.41 34
2467.52 27
2467.64 20
2467.75 13
2467.86 5
2467.98 0
2468.09 0
2468.21 0
2468.32 0
2468.43 0
2468.55 0
2468.66 0
2468.77 0
2468.89 1
2469.00 12
2469.12 24
2469.23 35
2469.34 45
2469.46 54
2469.57 61
2469.69 67
2469.80 72
2469.91 78
2470.03 83
2470.14 88
2470.26 92
2470.37 96
2470.48 97
2470.60 98
2470.71 96
2470.83 93
2470.94 89
2471.05 86
2471.17 82
2471.28 80
2471.40 77
2471.51 76
2471.62 75
2471.74 74
2471.85 73
2471.97 73
2472.08 73
2472.19 74
2472.31 76
2472.42 78
2472.54 80
2472.65 81
2472.76 80
2472.88 78
2472.99 74
2473.11 70
2473.22 67
2473.33 65
2473.45 66
2473.56 68
2473.68 73
2473.79 79
2473.90 85
2474.02 90
2474.13 94
2474.25 96
2474.36 95
2474.47 92
2474.59 87
2474.70 83
2474.82 79
2474.93 77
2475.04 76
2475.16 77
2475.27 79
2475.39 80
2475.50 81
2475.61 80
2475.73 77
2475.84 71
2475.96 62
2476.07 52
2476.18 41
2476.30 32
2476.41 24
2476.53 20
2476.64 21
2476.76 26
2476.87 34
2476.98 46
2477.10 59
2477.21 73
2477.33 85
2477.44 95
2477.55 103
2477.67 108
2477.78 111
2477.90 112
2478.01 112
2478.12 112
2478.24 112
2478.35 113
2478.47 116
2478.58 120
2478.70 125
2478.81 130
2478.92 134
2479.04 137
2479.15 139
2479.27 139
2479.38 137
2479.49 135
2479.61 133
2479.72 131
2479.84 131
2479.95 133
2480.07 137
2480.18 142
2480.29 147
2480.41 151
2480.52 153
2480.64 152
2480.75 147
2480.86 138
2480.98 126
2481.09 113
2481.21 100
2481.32 87
2481.44 76
2481.55 66
2481.66 59
2481.78 55
2481.89 53
2482.01 54
2482.12 56
2482.24 60
2482.35 65
2482.46 69
2482.58 72
2482.69 74
2482.81 74
2482.92 73
2483.03 72
2483.15 72
2483.26 72
2483.38 72
2483.49 74
2483.61 77
2483.72 79
2483.83 82
2483.95 83
2484.06 84
2484.18 83
2484.29 80
2484.41 76
2484.52 70
2484.63 64
2484.75 57
2484.86 51
2484.98 47
2485.09 44
2485.21 44
2485.32 46
2485.43 49
2485.55 54
2485.66 59
2485.78 64
2485.89 69
2486.01 71
2486.12 71
2486.23 70
2486.35 67
2486.46 63
2486.58 59
2486.69 55
2486.81 50
2486.92 45
2487.03 39
2487.15 33
2487.26 25
2487.38 18
2487.49 11
2487.61 5
2487.72 0
2487.84 0
2487.95 0
2488.06 0
2488.18 0
2488.29 0
2488.41 0
2488.52 0
2488.64 3
2488.75 7
2488.86 10
2488.98 12
2489.09 13
2489.21 14
2489.32 17
2489.44 23
2489.55 32
2489.67 42
2489.78 52
2489.89 59
2490.01 62
2490.12 60
2490.24 55
2490.35 48
2490.47 41
2490.58 36
2490.70 34
2490.81 37
2490.92 42
2491.04 49
2491.15 56
2491.27 62
2491.38 66
2491.50 69
2491.61 72
2491.72 74
2491.84 78
2491.95 82
2492.07 86
2492.18 88
2492.30 89
2492.41 87
2492.53 83
2492.64 77
2492.76 71
2492.87 65
2492.98 60
2493.10 57
2493.21 57
2493.33 58
2493.44 61
2493.56 67
2493.67 73
2493.79 81
2493.90 87
2494.01 93
2494.13 96
2494.24 97
2494.36 96
2494.47 95
2494.59 94
2494.70 94
2494.82 96
2494.93 99
2495.04 103
2495.16 108
2495.27 112
2495.39 115
2495.50 119
2495.62 121
2495.73 124
2495.85 126
2495.96 127
2496.08 127
2496.19 125
2496.30 121
2496.42 116
2496.53 109
2496.65 102
2496.76 95
2496.88 89
2496.99 82
2497.11 77
2497.22 71
2497.34 65
2497.45 58
2497.57 50
2497.68 42
2497.79 34
2497.91 25
2498.02 17
2498.14 10
2498.25 3
2498.37 0
2498.48 0
2498.60 0
2498.71 0
2498.83 0
2498.94 0
2499.05 0
2499.17 0
2499.28 8
2499.40 22
2499.51 36
2499.63 48
2499.74 56
2499.86 59
2499.97 59
2500.09 56
2500.20 51
2500.32 45
2500.43 40
2500.54 35
2500.66 30
2500.77 27
2500.89 24
2501.00 22
2501.12 21
2501.23 22
2501.35 24
2501.46 27
2501.58 30
2501.69 32
2501.81 34
2501.92 33
2502.04 32
2502.15 29
2502.26 27
2502.38 25
2502.49 25
2502.61 25
2502.72 27
2502.84 28
2502.95 30
2503.07 31
2503.18 32
2503.30 33
2503.41 34
2503.53 35
2503.64 37
2503.76 38
2503.87 38
2503.99 37
2504.10 35
2504.21 31
2504.33 26
2504.44 21
2504.56 17
2504.67 14
2504.79 15
2504.90 18
2505.02 24
2505.13 31
2505.25 37
2505.36 43
2505.48 45
2505.59 44
2505.71 39
2505.82 31
2505.94 22
2506.05 13
2506.17 6
2506.28 3
2506.40 3
2506.51 7
2506.62 14
2506.74 23
2506.85 33
2506.97 42
2507.08 50
2507.20 58
2507.31 64
2507.43 70
2507.54 75
2507.66 79
2507.77 79
2507.89 76
2508.00 69
2508.12 58
2508.23 43
2508.35 28
2508.46 14
2508.58 3
2508.69 0
2508.81 0
2508.92 0
2509.04 0
2509.15 0
2509.27 4
2509.38 9
2509.50 14
2509.61 20
2509.73 24
2509.84 28
2509.95 30
2510.07 31
2510.18 30
2510.30 28
2510.41 25
2510.53 22
2510.64 20
2510.76 18
2510.87 19
2510.99 20
2511.10 22
2511.22 24
2511.33 26
2511.45 27
2511.56 28
2511.68 28
2511.79 28
2511.91 28
2512.02 28
2512.14 28
2512.25 28
2512.37 28
2512.48 27
2512.60 26
2512.71 23
2512.83 20
2512.94 17
2513.06 16
2513.17 16
2513.29 19
2513.40 25
2513.52 33
2513.63 43
2513.75 53
2513.86 63
2513.98 71
2514.09 77
2514.21 80
2514.32 80
2514.44 76
2514.55 69
2514.67 59
2514.78 48
2514.90 37
2515.01 28
2515.13 22
2515.24 19
2515.36 18
2515.47 20
2515.59 24
2515.70 29
2515.82 34
2515.93 41
2516.05 47
2516.16 54
2516.28 60
2516.39 66
2516.51 71
2516.62 74
2516.74 76
2516.85 76
2516.97 75
2517.08 74
2517.20 72
2517.31 69
2517.43 66
2517.54 62
2517.66 59
2517.77 56
2517.89 56
2518.00 56
2518.12 59
2518.23 63
2518.35 67
2518.46 70
2518.58 70
2518.69 69
2518.81 65
2518.92 61
2519.04 57
2519.15 54
2519.27 53
2519.38 55
2519.50 60
2519.61 65
2519.73 69
2519.84 72
2519.96 73
2520.07 71
2520.19 68
2520.30 65
2520.42 63
2520.53 63
2520.65 64
2520.76 65
2520.88 64
2520.99 60
2521.11 53
2521.22 43
2521.34 31
2521.45 19
2521.57 10
2521.68 5
2521.80 4
2521.91 7
2522.03 13
2522.14 19
2522.26 24
2522.38 27
2522.49 28
2522.61 28
2522.72 27
2522.84 27
2522.95 29
2523.07 33
2523.18 37
2523.30 41
2523.41 44
2523.53 45
2523.64 44
2523.76 43
2523.87 44
2523.99 48
2524.10 55
2524.22 64
2524.33 75
2524.45 85
2524.56 92
2524.68 95
2524.79 95
2524.91 93
2525.02 91
2525.14 91
2525.25 94
2525.37 99
2525.49 107
2525.60 114
2525.72 120
2525.83 123
2525.95 123
2526.06 118
2526.18 110
2526.29 98
2526.41 85
2526.52 71
2526.64 58
2526.75 49
2526.87 45
2526.98 46
2527.10 52
2527.21 60
2527.33 69
2527.44 77
2527.56 81
2527.67 80
2527.79 74
2527.91 65
2528.02 55
2528.14 46
2528.25 38
2528.37 34
2528.48 34
2528.60 38
2528.71 44
2528.83 53
2528.94 62
2529.06 71
2529.17 79
2529.29 86
2529.40 92
2529.52 97
2529.63 101
2529.75 107
2529.87 112
2529.98 118
2530.10 124
2530.21 128
2530.33 131
2530.44 131
2530.56 130
2530.67 128
2530.79 125
2530.90 124
2531.02 125
2531.13 127
2531.25 132
2531.36 138
2531.48 144
2531.60 148
2531.71 151
2531.83 151
2531.94 149
2532.06 145
2532.17 141
2532.29 137
2532.40 135
2532.52 134
2532.63 135
2532.75 137
2532.86 141
2532.98 145
2533.10 150
2533.21 155
2533.33 160
2533.44 166
2533.56 173
2533.67 180
2533.79 189
2533.90 197
2534.02 206
2534.13 212
2534.25 214
2534.36 212
2534.48 205
2534.60 194
2534.71 177
2534.83 158
2534.94 138
2535.06 119
2535.17 102
2535.29 90
2535.40 84
2535.52 84
2535.63 90
2535.75 102
2535.87 117
2535.98 135
2536.10 153
2536.21 173
2536.33 193
2536.44 215
2536.56 239
2536.67 266
2536.79 296
2536.90 326
2537.02 357
2537.14 385
2537.25 412
2537.37 436
2537.48 457
2537.60 477
2537.71 497
2537.83 516
2537.94 535
2538.06 554
2538.17 570
2538.29 585
2538.41 597
2538.52 606
2538.64 613
2538.75 619
2538.87 625
2538.98 631
2539.10 637
2539.21 641
2539.33 644
2539.45 645
2539.56 642
2539.68 637
2539.79 630
2539.91 623
2540.02 616
2540.14 610
2540.25 606
2540.37 603
2540.49 599
2540.60 593
2540.72 585
2540.83 574
2540.95 560
2541.06 544
2541.18 527
2541.29 509
2541.41 492
2541.53 476
2541.64 462
2541.76 450
2541.87 440
2541.99 432
2542.10 424
2542.22 416
2542.33 409
2542.45 401
2542.57 394
2542.68 387
2542.80 380
2542.91 374
2543.03 367
2543.14 359
2543.26 349
2543.38 337
2543.49 323
2543.61 308
2543.72 293
2543.84 278
2543.95 264
2544.07 251
2544.18 240
2544.30 230
2544.42 221
2544.53 215
2544.65 211
2544.76 209
2544.88 208
2544.99 210
2545.11 212
2545.23 213
2545.34 212
2545.46 210
2545.57 205
2545.69 200
2545.80 193
2545.92 186
2546.04 179
2546.15 173
2546.27 167
2546.38 161
2546.50 154
2546.61 147
2546.73 137
2546.85 126
2546.96 114
2547.08 102
2547.19 92
2547.31 84
2547.42 81
2547.54 81
2547.66 86
2547.77 93
2547.89 101
2548.00 109
2548.12 115
2548.23 119
2548.35 121
2548.47 121
2548.58 119
2548.70 116
2548.81 111
2548.93 105
2549.04 98
2549.16 90
2549.28 83
2549.39 77
2549.51 72
2549.62 68
2549.74 65
2549.85 60
2549.97 54
2550.09 47
2550.20 40
2550.32 33
2550.43 30
2550.55 30
2550.66 33
2550.78 39
2550.90 47
2551.01 55
2551.13 62
2551.24 69
2551.36 74
2551.48 77
2551.59 81
2551.71 83
2551.82 86
2551.94 88
2552.05 91
2552.17 94
2552.29 96
2552.40 99
2552.52 100
2552.63 102
2552.75 103
2552.87 104
2552.98 105
2553.10 107
2553.21 108
2553.33 108
2553.44 108
2553.56 105
2553.68 101
2553.79 95
2553.91 89
2554.02 82
2554.14 75
2554.26 69
2554.37 64
2554.49 60
2554.60 56
2554.72 53
2554.83 50
2554.95 47
2555.07 44
2555.18 42
2555.30 40
2555.41 38
2555.53 37
2555.65 36
2555.76 36
2555.88 37
2555.99 40
2556.11 44
2556.23 51
2556.34 58
2556.46 64
2556.57 69
2556.69 71
2556.81 70
2556.92 66
2557.04 59
2557.15 50
2557.27 41
2557.38 31
2557.50 21
2557.62 12
2557.73 5
2557.85 1
2557.96 0
2558.08 0
2558.20 1
2558.31 4
2558.43 7
2558.54 8
2558.66 7
2558.78 5
2558.89 1
2559.01 0
2559.12 0
2559.24 0
2559.36 0
2559.47 0
2559.59 1
2559.70 7
2559.82 14
2559.94 22
2560.05 29
2560.17 35
2560.28 40
2560.40 45
2560.52 48
2560.63 51
2560.75 53
2560.86 55
2560.98 57
2561.10 59
2561.21 62
2561.33 65
2561.44 69
2561.56 72
2561.68 74
2561.79 76
2561.91 78
2562.02 80
2562.14 84
2562.26 88
2562.37 95
2562.49 103
2562.60 112
2562.72 121
2562.84 128
2562.95 134
2563.07 137
2563.19 136
2563.30 132
2563.42 125
2563.53 115
2563.65 104
2563.77 92
2563.88 80
2564.00 70
2564.11 63
2564.23 57
2564.35 54
2564.46 53
2564.58 54
2564.69 55
2564.81 57
2564.93 59
2565.04 61
2565.16 63
2565.28 67
2565.39 72
2565.51 80
2565.62 90
2565.74 101
2565.86 112
2565.97 121
2566.09 127
2566.20 129
2566.32 127
2566.44 122
2566.55 116
2566.67 110
2566.78 105
2566.90 102
2567.02 100
2567.13 99
2567.25 97
2567.37 95
2567.48 92
2567.60 89
2567.71 86
2567.83 83
2567.95 81
2568.06 79
2568.18 78
2568.30 77
2568.41 76
2568.53 75
2568.64 75
2568.76 75
2568.88 75
2568.99 74
2569.11 74
2569.22 73
2569.34 73
2569.46 73
2569.57 75
2569.69 78
2569.81 82
2569.92 87
2570.04 92
2570.15 97
2570.27 102
2570.39 106
2570.50 111
2570.62 117
2570.74 126
2570.85 135
2570.97 146
2571.08 155
2571.20 163
2571.32 167
2571.43 168
2571.55 166
2571.67 162
2571.78 156
2571.90 150
2572.01 144
2572.13 136
2572.25 128
2572.36 118
2572.48 107
2572.60 95
2572.71 85
2572.83 75
2572.94 69
2573.06 65
2573.18 63
2573.29 62
2573.41 63
2573.53 63
2573.64 64
2573.76 65
2573.88 67
2573.99 70
2574.11 73
2574.22 77
2574.34 81
2574.46 84
2574.57 88
2574.69 91
2574.81 94
2574.92 97
2575.04 100
2575.15 103
2575.27 104
2575.39 105
2575.50 104
2575.62 102
2575.74 100
2575.85 98
2575.97 97
2576.09 97
2576.20 99
2576.32 101
2576.43 103
2576.55 105
2576.67 107
2576.78 108
2576.90 107
2577.02 105
2577.13 102
2577.25 96
2577.37 88
2577.48 79
2577.60 70
2577.72 61
2577.83 54
2577.95 49
2578.06 46
2578.18 47
2578.30 50
2578.41 56
2578.53 65
2578.65 77
2578.76 90
2578.88 103
2579.00 115
2579.11 124
2579.23 130
2579.34 131
2579.46 127
2579.58 121
2579.69 113
2579.81 105
2579.93 99
2580.04 94
2580.16 92
2580.28 92
2580.39 93
2580.51 95
2580.63 97
2580.74 100
2580.86 105
2580.98 110
2581.09 115
2581.21 120
2581.32 123
2581.44 125
2581.56 124
2581.67 121
2581.79 116
2581.91 112
2582.02 108
2582.14 105
2582.26 104
2582.37 103
2582.49 103
2582.61 103
2582.72 101
2582.84 97
2582.96 91
2583.07 83
2583.19 74
2583.31 64
2583.42 54
2583.54 45
2583.65 36
2583.77 27
2583.89 19
2584.00 12
2584.12 6
2584.24 2
2584.35 0
2584.47 0
2584.59 0
2584.70 0
2584.82 0
2584.94 0
2585.05 0
2585.17 0
2585.29 0
2585.40 3
2585.52 15
2585.64 29
2585.75 42
2585.87 53
2585.99 61
2586.10 65
2586.22 65
2586.34 64
2586.45 63
2586.57 63
2586.69 64
2586.80 66
2586.92 68
2587.04 69
2587.15 68
2587.27 63
2587.39 56
2587.50 46
2587.62 36
2587.74 26
2587.85 18
2587.97 11
2588.09 7
2588.20 5
2588.32 4
2588.44 3
2588.55 2
2588.67 0
2588.79 0
2588.90 0
2589.02 0
2589.14 3
2589.25 9
2589.37 16
2589.48 24
2589.60 32
2589.72 40
2589.84 46
2589.95 52
2590.07 56
2590.19 60
2590.30 64
2590.42 69
2590.54 75
2590.65 82
2590.77 90
2590.89 98
2591.00 104
2591.12 108
2591.24 108
2591.35 104
2591.47 96
2591.59 85
2591.70 71
2591.82 57
2591.94 45
2592.05 35
2592.17 28
2592.29 24
2592.40 24
2592.52 26
2592.64 30
2592.75 33
2592.87 37
2592.99 38
2593.10 38
2593.22 37
2593.34 36
2593.45 37
2593.57 41
2593.69 49
2593.80 62
2593.92 77
2594.04 94
2594.15 111
2594.27 125
2594.39 135
2594.50 142
2594.62 144
2594.74 143
2594.85 139
2594.97 135
2595.09 130
2595.20 125
2595.32 121
2595.44 116
2595.56 112
2595.67 107
2595.79 103
2595.91 97
2596.02 92
2596.14 86
2596.26 79
2596.37 71
2596.49 62
2596.61 53
2596.72 43
2596.84 34
2596.96 27
2597.07 22
2597.19 21
2597.31 22
2597.42 26
2597.54 31
2597.66 35
2597.77 38
2597.89 37
2598.01 33
2598.13 26
2598.24 16
2598.36 5
2598.48 0
2598.59 0
2598.71 0
2598.83 0
2598.94 0
2599.06 0
2599.18 0
2599.29 1
2599.41 7
2599.53 11
2599.64 15
2599.76 18
2599.88 21
2600.00 25
2600.11 30
2600.23 35
2600.35 40
2600.46 45
2600.58 49
2600.70 52
2600.81 53
2600.93 54
2601.05 55
2601.16 56
2601.28 57
2601.40 58
2601.52 58
2601.63 56
2601.75 53
2601.87 50
2601.98 46
2602.10 43
2602.22 42
2602.33 42
2602.45 43
2602.57 44
2602.69 45
2602.80 45
2602.92 44
2603.04 40
2603.15 35
2603.27 29
2603.39 23
2603.50 18
2603.62 13
2603.74 10
2603.85 8
2603.97 7
2604.09 6
2604.21 5
2604.32 5
2604.44 6
2604.56 9
2604.67 15
2604.79 23
2604.91 35
2605.02 48
2605.14 61
2605.26 74
2605.38 86
2605.49 97
2605.61 107
2605.73 118
2605.84 131
2605.96 145
2606.08 159
2606.20 174
2606.31 188
2606.43 201
2606.55 215
2606.66 230
2606.78 246
2606.90 264
2607.01 283
2607.13 304
2607.25 323
2607.37 341
2607.48 356
2607.60 368
2607.72 377
2607.83 381
2607.95 383
2608.07 381
2608.19 378
2608.30 375
2608.42 373
2608.54 372
2608.65 375
2608.77 378
2608.89 383
2609.01 387
2609.12 390
2609.24 392
2609.36 395
2609.47 397
2609.59 399
2609.71 401
2609.82 402
2609.94 402
2610.06 399
2610.18 396
2610.29 393
2610.41 391
2610.53 392
2610.64 395
2610.76 400
2610.88 405
2611.00 409
2611.11 412
2611.23 413
2611.35 411
2611.46 409
2611.58 406
2611.70 402
2611.82 395
2611.93 387
2612.05 375
2612.17 360
2612.29 344
2612.40 327
2612.52 312
2612.64 299
2612.75 288
2612.87 280
2612.99 271
2613.11 262
2613.22 250
2613.34 236
2613.46 219
2613.57 201
2613.69 183
2613.81 167
2613.93 152
2614.04 141
2614.16 133
2614.28 128
2614.39 127
2614.51 129
2614.63 133
2614.75 139
2614.86 145
2614.98 150
2615.10 152
2615.22 149
2615.33 143
2615.45 134
2615.57 123
2615.68 113
2615.80 106
2615.92 102
2616.04 103
2616.15 105
2616.27 108
2616.39 110
2616.51 109
2616.62 104
2616.74 97
2616.86 89
2616.97 82
2617.09 77
2617.21 74
2617.33 74
2617.44 76
2617.56 79
2617.68 82
2617.80 85
2617.91 88
2618.03 92
2618.15 97
2618.26 105
2618.38 117
2618.50 132
2618.62 150
2618.73 170
2618.85 190
2618.97 210
2619.09 226
2619.20 239
2619.32 248
2619.44 252
2619.56 252
2619.67 250
2619.79 246
2619.91 241
2620.02 235
2620.14 228
2620.26 222
2620.38 215
2620.49 209
2620.61 205
2620.73 202
2620.85 202
2620.96 203
2621.08 205
2621.20 207
2621.32 208
2621.43 206
2621.55 203
2621.67 198
2621.79 193
2621.90 189
2622.02 186
2622.14 184
2622.25 182
2622.37 181
2622.49 179
2622.61 176
2622.72 173
2622.84 169
2622.96 166
2623.08 162
2623.19 158
2623.31 153
2623.43 147
2623.55 138
2623.66 128
2623.78 117
2623.90 105
2624.02 93
2624.13 83
2624.25 73
2624.37 66
2624.49 60
2624.60 56
2624.72 52
2624.84 49
2624.96 45
2625.07 40
2625.19 33
2625.31 26
2625.43 18
2625.54 10
2625.66 5
2625.78 4
2625.90 5
2626.01 10
2626.13 18
2626.25 29
2626.37 41
2626.48 53
2626.60 65
2626.72 74
2626.84 81
2626.95 84
2627.07 84
2627.19 81
2627.31 77
2627.42 74
2627.54 71
2627.66 70
2627.78 70
2627.89 70
2628.01 68
2628.13 65
2628.25 60
2628.36 53
2628.48 47
2628.60 42
2628.72 38
2628.83 38
2628.95 38
2629.07 39
2629.19 38
2629.30 36
2629.42 32
2629.54 27
2629.66 22
2629.77 17
2629.89 15
2630.01 14
2630.13 16
2630.24 20
2630.36 24
2630.48 28
2630.60 31
2630.71 32
2630.83 33
2630.95 32
2631.07 30
2631.18 29
2631.30 27
2631.42 26
2631.54 25
2631.66 24
2631.77 23
2631.89 22
2632.01 22
2632.13 20
2632.24 19
2632.36 17
2632.48 14
2632.60 12
2632.71 10
2632.83 10
2632.95 12
2633.07 16
2633.18 23
2633.30 32
2633.42 40
2633.54 49
2633.66 56
2633.77 62
2633.89 67
2634.01 70
2634.13 72
2634.24 74
2634.36 75
2634.48 75
2634.60 75
2634.71 75
2634.83 74
2634.95 73
2635.07 72
2635.19 71
2635.30 70
2635.42 69
2635.54 68
2635.66 68
2635.77 68
2635.89 67
2636.01 66
2636.13 63
2636.24 61
2636.36 59
2636.48 60
2636.60 64
2636.72 72
2636.83 84
2636.95 98
2637.07 114
2637.19 129
2637.30 141
2637.42 149
2637.54 152
2637.66 152
2637.77 148
2637.89 142
2638.01 135
2638.13 129
2638.25 124
2638.36 119
2638.48 114
2638.60 109
2638.72 102
2638.83 95
2638.95 85
2639.07 74
2639.19 63
2639.31 52
2639.42 41
2639.54 32
2639.66 24
2639.78 19
2639.89 16
2640.01 15
2640.13 16
2640.25 18
2640.37 21
2640.48 23
2640.60 25
2640.72 26
2640.84 24
2640.96 21
2641.07 17
2641.19 11
2641.31 4
2641.43 0
2641.54 0
2641.66 0
2641.78 0
2641.90 0
2642.02 0
2642.13 0
2642.25 0
2642.37 2
2642.49 6
2642.60 9
2642.72 11
2642.84 11
2642.96 9
2643.08 6
2643.19 2
2643.31 0
2643.43 0
2643.55 0
2643.67 0
2643.78 0
2643.90 6
2644.02 15
2644.14 26
2644.26 37
2644.37 48
2644.49 59
2644.61 70
2644.73 80
2644.84 90
2644.96 99
2645.08 108
2645.20 116
2645.32 121
2645.43 124
2645.55 125
2645.67 122
2645.79 116
2645.91 107
2646.02 96
2646.14 82
2646.26 67
2646.38 53
2646.50 40
2646.61 30
2646.73 24
2646.85 21
2646.97 21
2647.09 21
2647.20 22
2647.32 21
2647.44 20
2647.56 19
2647.68 18
2647.79 18
2647.91 20
2648.03 24
2648.15 30
2648.26 36
2648.38 41
2648.50 44
2648.62 45
2648.74 42
2648.85 36
2648.97 27
2649.09 18
2649.21 10
2649.33 4
2649.44 2
2649.56 3
2649.68 7
2649.80 13
2649.92 22
2650.04 32
2650.15 43
2650.27 55
2650.39 68
2650.51 80
2650.63 91
2650.74 98
2650.86 103
2650.98 105
2651.10 105
2651.22 104
2651.33 103
2651.45 104
2651.57 106
2651.69 109
2651.81 113
2651.92 117
2652.04 121
2652.16 124
2652.28 126
2652.40 128
2652.51 132
2652.63 136
2652.75 141
2652.87 147
2652.99 151
2653.10 153
2653.22 153
2653.34 151
2653.46 147
2653.58 144
2653.70 141
2653.81 139
2653.93 140
2654.05 141
2654.17 142
2654.29 142
2654.40 140
2654.52 135
2654.64 128
2654.76 120
2654.88 111
2654.99 102
2655.11 94
2655.23 89
2655.35 85
2655.47 84
2655.59 84
2655.70 86
2655.82 89
2655.94 93
2656.06 97
2656.18 100
2656.29 102
2656.41 102
2656.53 98
2656.65 92
2656.77 84
2656.88 73
2657.00 62
2657.12 52
2657.24 45
2657.36 41
2657.48 40
2657.59 42
2657.71 46
2657.83 50
2657.95 54
2658.07 56
2658.18 57
2658.30 57
2658.42 57
2658.54 57
2658.66 57
2658.78 57
2658.89 57
2659.01 58
2659.13 58
2659.25 58
2659.37 59
2659.49 59
2659.60 59
2659.72 59
2659.84 59
2659.96 58
2660.08 55
2660.19 51
2660.31 46
2660.43 39
2660.55 33
2660.67 28
2660.79 25
2660.90 25
2661.02 26
2661.14 29
2661.26 31
2661.38 33
2661.50 33
2661.61 31
2661.73 29
2661.85 26
2661.97 23
2662.09 22
2662.21 22
2662.32 23
2662.44 24
2662.56 26
2662.68 27
2662.80 27
2662.92 26
2663.03 24
2663.15 22
2663.27 21
2663.39 21
2663.51 23
2663.63 26
2663.74 30
2663.86 34
2663.98 36
2664.10 36
2664.22 35
2664.34 32
2664.45 29
2664.57 27
2664.69 25
2664.81 25
2664.93 25
2665.05 26
2665.16 26
2665.28 26
2665.40 26
2665.52 27
2665.64 29
2665.76 34
2665.87 40
2665.99 47
2666.11 53
2666.23 57
2666.35 57
2666.47 53
2666.58 47
2666.70 39
2666.82 32
2666.94 29
2667.06 28
2667.18 31
2667.29 36
2667.41 41
2667.53 45
2667.65 49
2667.77 51
2667.89 52
2668.00 54
2668.12 56
2668.24 59
2668.36 61
2668.48 62
2668.60 60
2668.72 56
2668.83 50
2668.95 42
2669.07 32
2669.19 23
2669.31 13
2669.43 4
2669.54 0
2669.66 0
2669.78 0
2669.90 0
2670.02 0
2670.14 0
2670.26 0
2670.37 0
2670.49 0
2670.61 9
2670.73 19
2670.85 31
2670.97 43
2671.08 55
2671.20 66
2671.32 76
2671.44 85
2671.56 93
2671.68 99
2671.80 105
2671.91 110
2672.03 114
2672.15 116
2672.27 117
2672.39 114
2672.51 109
2672.63 102
2672.74 93
2672.86 84
2672.98 75
2673.10 68
2673.22 62
2673.34 58
2673.46 55
2673.57 53
2673.69 52
2673.81 51
2673.93 51
2674.05 51
2674.17 52
2674.28 54
2674.40 56
2674.52 58
2674.64 59
2674.76 60
2674.88 60
2675.00 60
2675.11 59
2675.23 59
2675.35 58
2675.47 59
2675.59 60
2675.71 61
2675.83 63
2675.95 66
2676.06 71
2676.18 77
2676.30 85
2676.42 96
2676.54 111
2676.66 128
2676.78 147
2676.89 167
2677.01 186
2677.13 203
2677.25 217
2677.37 227
2677.49 234
2677.61 239
2677.72 241
2677.84 241
2677.96 241
2678.08 240
2678.20 239
2678.32 238
2678.44 237
2678.55 236
2678.67 235
2678.79 234
2678.91 231
2679.03 226
2679.15 221
2679.27 214
2679.39 207
2679.50 199
2679.62 193
2679.74 188
2679.86 185
2679.98 184
2680.10 185
2680.22 187
2680.34 190
2680.45 192
2680.57 192
2680.69 191
2680.81 188
2680.93 183
2681.05 176
2681.17 169
2681.28 161
2681.40 154
2681.52 147
2681.64 141
2681.76 137
2681.88 134
2682.00 132
2682.12 133
2682.23 134
2682.35 137
2682.47 141
2682.59 146
2682.71 153
2682.83 160
2682.95 168
2683.07 175
2683.18 180
2683.30 183
2683.42 183
2683.54 180
2683.66 175
2683.78 168
2683.90 161
2684.02 155
2684.13 150
2684.25 148
2684.37 148
2684.49 150
2684.61 154
2684.73 160
2684.85 168
2684.97 176
2685.08 186
2685.20 197
2685.32 211
2685.44 228
2685.56 249
2685.68 274
2685.80 302
2685.92 334
2686.04 368
2686.15 402
2686.27 434
2686.39 464
2686.51 490
2686.63 513
2686.75 532
2686.87 548
2686.99 562
2687.10 576
2687.22 591
2687.34 607
2687.46 624
2687.58 641
2687.70 657
2687.82 670
2687.94 678
2688.06 681
2688.17 680
2688.29 674
2688.41 666
2688.53 659
2688.65 652
2688.77 649
2688.89 650
2689.01 653
2689.13 658
2689.24 664
2689.36 669
2689.48 674
2689.60 678
2689.72 683
2689.84 689
2689.96 699
2690.08 714
2690.20 733
2690.31 756
2690.43 781
2690.55 807
2690.67 833
2690.79 858
2690.91 883
2691.03 908
2691.15 936
2691.27 969
2691.39 1007
2691.50 1050
2691.62 1097
2691.74 1147
2691.86 1199
2691.98 1253
2692.10 1309
2692.22 1368
2692.34 1432
2692.46 1502
2692.57 1576
2692.69 1653
2692.81 1730
2692.93 1805
2693.05 1875
2693.17 1940
2693.29 2000
2693.41 2059
2693.53 2116
2693.65 2175
2693.76 2236
2693.88 2298
2694.00 2358
2694.12 2415
2694.24 2467
2694.36 2512
2694.48 2550
2694.60 2579
2694.72 2599
2694.84 2611
2694.95 2615
2695.07 2610
2695.19 2597
2695.31 2578
2695.43 2553
2695.55 2524
2695.67 2495
2695.79 2464
2695.91 2435
2696.03 2406
2696.14 2377
2696.26 2346
2696.38 2314
2696.50 2277
2696.62 2236
2696.74 2192
2696.86 2144
2696.98 2095
2697.10 2046
2697.22 1997
2697.34 1949
2697.45 1902
2697.57 1854
2697.69 1804
2697.81 1752
2697.93 1697
2698.05 1640
2698.17 1581
2698.29 1522
2698.41 1463
2698.53 1405
2698.65 1348
2698.76 1292
2698.88 1236
2699.00 1180
2699.12 1124
2699.24 1070
2699.36 1016
2699.48 966
2699.60 918
2699.72 874
2699.84 833
2699.96 795
2700.07 759
2700.19 725
2700.31 692
2700.43 660
2700.55 628
2700.67 598
2700.79 569
2700.91 542
2701.03 516
2701.15 492
2701.27 472
2701.39 455
2701.50 441
2701.62 430
2701.74 420
2701.86 412
2701.98 403
2702.10 394
2702.22 384
2702.34 374
2702.46 363
2702.58 354
2702.70 345
2702.82 337
2702.93 329
2703.05 319
2703.17 307
2703.29 293
2703.41 275
2703.53 257
2703.65 239
2703.77 224
2703.89 213
2704.01 206
2704.13 204
2704.25 207
2704.37 211
2704.48 215
2704.60 218
2704.72 218
2704.84 213
2704.96 206
2705.08 194
2705.20 181
2705.32 167
2705.44 153
2705.56 139
2705.68 126
2705.80 113
2705.92 101
2706.03 90
2706.15 82
2706.27 76
2706.39 72
2706.51 71
2706.63 72
2706.75 74
2706.87 76
2706.99 78
2707.11 78
2707.23 78
2707.35 77
2707.47 76
2707.59 76
2707.70 76
2707.82 77
2707.94 80
2708.06 83
2708.18 88
2708.30 95
2708.42 102
2708.54 110
2708.66 118
2708.78 124
2708.90 128
2709.02 130
2709.14 128
2709.26 123
2709.38 116
2709.49 107
2709.61 98
2709.73 88
2709.85 80
2709.97 74
2710.09 70
2710.21 69
2710.33 70
2710.45 72
2710.57 74
2710.69 74
2710.81 72
2710.93 67
2711.05 62
2711.17 56
2711.28 52
2711.40 51
2711.52 54
2711.64 60
2711.76 70
2711.88 82
2712.00 93
2712.12 104
2712.24 112
2712.36 117
2712.48 118
2712.60 116
2712.72 111
2712.84 105
2712.96 100
2713.08 96
2713.20 94
2713.31 92
2713.43 91
2713.55 89
2713.67 85
2713.79 78
2713.91 71
2714.03 64
2714.15 59
2714.27 58
2714.39 63
2714.51 73
2714.63 86
2714.75 101
2714.87 117
2714.99 130
2715.11 139
2715.23 146
2715.35 150
2715.46 151
2715.58 152
2715.70 154
2715.82 158
2715.94 165
2716.06 175
2716.18 188
2716.30 204
2716.42 221
2716.54 237
2716.66 254
2716.78 273
2716.90 296
2717.02 327
2717.14 369
2717.26 422
2717.38 487
2717.50 560
2717.62 636
2717.74 711
2717.85 780
2717.97 841
2718.09 893
2718.21 937
2718.33 973
2718.45 1005
2718.57 1034
2718.69 1063
2718.81 1093
2718.93 1125
2719.05 1160
2719.17 1199
2719.29 1237
2719.41 1274
2719.53 1307
2719.65 1332
2719.77 1348
2719.89 1356
2720.01 1357
2720.13 1354
2720.25 1349
2720.37 1346
2720.48 1344
2720.60 1344
2720.72 1342
2720.84 1337
2720.96 1327
2721.08 1309
2721.20 1284
2721.32 1251
2721.44 1210
2721.56 1164
2721.68 1114
2721.80 1061
2721.92 1007
2722.04 956
2722.16 910
2722.28 869
2722.40 836
2722.52 809
2722.64 787
2722.76 769
2722.88 750
2723.00 731
2723.12 709
2723.24 685
2723.36 662
2723.48 641
2723.59 622
2723.71 607
2723.83 594
2723.95 581
2724.07 566
2724.19 547
2724.31 524
2724.43 498
2724.55 471
2724.67 443
2724.79 418
2724.91 395
2725.03 374
2725.15 354
2725.27 334
2725.39 313
2725.51 291
2725.63 269
2725.75 248
2725.87 230
2725.99 215
2726.11 205
2726.23 199
2726.35 196
2726.47 197
2726.59 198
2726.71 198
2726.83 197
2726.95 194
2727.07 188
2727.19 180
2727.31 171
2727.42 162
2727.54 154
2727.66 146
2727.78 139
2727.90 133
2728.02 128
2728.14 123
2728.26 119
2728.38 115
2728.50 112
2728.62 109
2728.74 107
2728.86 104
2728.98 101
2729.10 96
2729.22 92
2729.34 88
2729.46 86
2729.58 85
2729.70 87
2729.82 90
2729.94 93
2730.06 94
2730.18 93
2730.30 89
2730.42 81
2730.54 72
2730.66 61
2730.78 52
2730.90 45
2731.02 42
2731.14 43
2731.26 47
2731.38 53
2731.50 61
2731.62 67
2731.74 71
2731.86 72
2731.98 68
2732.10 62
2732.22 53
2732.34 44
2732.46 34
2732.58 27
2732.70 22
2732.82 20
2732.94 20
2733.06 23
2733.18 27
2733.29 31
2733.41 34
2733.53 34
2733.65 33
2733.77 30
2733.89 27
2734.01 24
2734.13 24
2734.25 26
2734.37 31
2734.49 37
2734.61 44
2734.73 49
2734.85 52
2734.97 50
2735.09 44
2735.21 36
2735.33 25
2735.45 15
2735.57 6
2735.69 0
2735.81 0
2735.93 0
2736.05 0
2736.17 0
2736.29 0
2736.41 0
2736.53 0
2736.65 0
2736.77 0
2736.89 3
2737.01 8
2737.13 12
2737.25 15
2737.37 16
2737.49 15
2737.61 12
2737.73 8
2737.85 4
2737.97 2
2738.09 1
2738.21 4
2738.33 9
2738.45 17
2738.57 25
2738.69 34
2738.81 43
2738.93 51
2739.05 58
2739.17 63
2739.29 68
2739.41 71
2739.53 73
2739.65 74
2739.77 72
2739.89 69
2740.01 63
2740.13 55
2740.25 46
2740.37 36
2740.49 26
2740.61 18
2740.73 12
2740.85 7
2740.97 5
2741.09 4
2741.21 4
2741.33 5
2741.45 8
2741.57 12
2741.69 18
2741.81 24
2741.93 30
2742.05 35
2742.17 37
2742.29 37
2742.41 33
2742.53 27
2742.65 20
2742.77 13
2742.89 6
2743.01 0
2743.13 0
2743.25 0
2743.37 0
2743.49 0
2743.61 0
2743.73 0
2743.85 0
2743.97 0
2744.09 3
2744.21 11
2744.33 19
2744.45 28
2744.57 38
2744.69 48
2744.81 58
2744.93 68
2745.05 76
2745.17 82
2745.29 86
2745.41 88
2745.53 88
2745.65 88
2745.77 88
2745.89 88
2746.02 87
2746.14 86
2746.26 84
2746.38 80
2746.50 74
2746.62 68
2746.74 63
2746.86 59
2746.98 57
2747.10 58
2747.22 60
2747.34 63
2747.46 66
2747.58 69
2747.70 72
2747.82 75
2747.94 78
2748.06 81
2748.18 83
2748.30 85
2748.42 86
2748.54 88
2748.66 90
2748.78 92
2748.90 95
2749.02 98
2749.14 101
2749.26 102
2749.38 100
2749.50 96
2749.62 89
2749.74 81
2749.86 73
2749.98 67
2750.10 63
2750.22 62
2750.34 62
2750.46 64
2750.58 67
2750.70 70
2750.82 73
2750.94 76
2751.06 79
2751.18 84
2751.30 89
2751.42 96
2751.54 104
2751.66 113
2751.78 122
2751.91 131
2752.03 137
2752.15 140
2752.27 139
2752.39 134
2752.51 125
2752.63 115
2752.75 105
2752.87 95
2752.99 85
2753.11 77
2753.23 69
2753.35 62
2753.47 55
2753.59 47
2753.71 41
2753.83 36
2753.95 33
2754.07 32
2754.19 33
2754.31 36
2754.43 40
2754.55 44
2754.67 48
2754.79 52
2754.91 54
2755.03 56
2755.15 57
2755.27 57
2755.39 56
2755.51 54
2755.63 51
2755.76 45
2755.88 38
2756.00 30
2756.12 23
2756.24 17
2756.36 14
2756.48 13
2756.60 15
2756.72 18
2756.84 20
2756.96 22
2757.08 22
2757.20 21
2757.32 19
2757.44 18
2757.56 18
2757.68 21
2757.80 25
2757.92 31
2758.04 38
2758.16 45
2758.28 50
2758.40 54
2758.52 57
2758.64 58
2758.76 58
2758.89 58
2759.01 57
2759.13 54
2759.25 50
2759.37 45
2759.49 39
2759.61 32
2759.73 24
2759.85 19
2759.97 15
2760.09 14
2760.21 15
2760.33 19
2760.45 23
2760.57 28
2760.69 32
2760.81 36
2760.93 38
2761.05 40
2761.17 41
2761.29 42
2761.41 42
2761.54 41
2761.66 38
2761.78 33
2761.90 26
2762.02 17
2762.14 6
2762.26 0
2762.38 0
2762.50 0
2762.62 0
2762.74 0
2762.86 0
2762.98 0
2763.10 0
2763.22 4
2763.34 19
2763.46 34
2763.58 50
2763.70 64
2763.82 77
2763.95 88
2764.07 98
2764.19 106
2764.31 113
2764.43 119
2764.55 124
2764.67 129
2764.79 132
2764.91 134
2765.03 136
2765.15 140
2765.27 147
2765.39 158
2765.51 175
2765.63 196
2765.75 220
2765.87 245
2765.99 269
2766.12 290
2766.24 307
2766.36 318
2766.48 325
2766.60 328
2766.72 329
2766.84 328
2766.96 327
2767.08 327
2767.20 329
2767.32 333
2767.44 338
2767.56 344
2767.68 350
2767.80 356
2767.92 360
2768.04 365
2768.17 368
2768.29 371
2768.41 372
2768.53 370
2768.65 367
2768.77 360
2768.89 350
2769.01 337
2769.13 322
2769.25 308
2769.37 294
2769.49 281
2769.61 269
2769.73 260
2769.85 251
2769.98 243
2770.10 234
2770.22 226
2770.34 217
2770.46 207
2770.58 198
2770.70 189
2770.82 181
2770.94 176
2771.06 175
2771.18 177
2771.30 183
2771.42 191
2771.54 201
2771.66 211
2771.79 218
2771.91 222
2772.03 223
2772.15 220
2772.27 216
2772.39 210
2772.51 203
2772.63 196
2772.75 188
2772.87 179
2772.99 169
2773.11 159
2773.23 148
2773.35 138
2773.48 129
2773.60 122
2773.72 118
2773.84 116
2773.96 116
2774.08 118
2774.20 119
2774.32 120
2774.44 119
2774.56 118
2774.68 115
2774.80 111
2774.92 107
2775.05 103
2775.17 99
2775.29 95
2775.41 90
2775.53 84
2775.65 78
2775.77 71
2775.89 65
2776.01 60
2776.13 58
2776.25 59
2776.37 61
2776.49 64
2776.62 68
2776.74 71
2776.86 73
2776.98 74
2777.10 77
2777.22 81
2777.34 86
2777.46 95
2777.58 105
2777.70 116
2777.82 127
2777.94 137
2778.07 144
2778.19 148
2778.31 148
2778.43 143
2778.55 136
2778.67 125
2778.79 112
2778.91 99
2779.03 85
2779.15 71
2779.27 59
2779.39 49
2779.52 42
2779.64 38
2779.76 37
2779.88 39
2780.00 43
2780.12 49
2780.24 53
2780.36 56
2780.48 57
2780.60 57
2780.72 55
2780.85 52
2780.97 50
2781.09 49
2781.21 49
2781.33 50
2781.45 51
2781.57 54
2781.69 57
2781.81 61
2781.93 64
2782.05 67
2782.18 68
2782.30 69
2782.42 69
2782.54 68
2782.66 67
2782.78 65
2782.90 63
2783.02 59
2783.14 54
2783.26 48
2783.39 41
2783.51 34
2783.63 27
2783.75 22
2783.87 18
2783.99 15
2784.11 11
2784.23 6
2784.35 0
2784.47 0
2784.59 0
2784.72 0
2784.84 0
2784.96 0
2785.08 0
2785.20 0
2785.32 5
2785.44 14
2785.56 22
2785.68 29
2785.80 34
2785.93 40
2786.05 46
2786.17 55
2786.29 66
2786.41 78
2786.53 92
2786.65 105
2786.77 116
2786.89 125
2787.01 131
2787.14 135
2787.26 138
2787.38 140
2787.50 142
2787.62 144
2787.74 147
2787.86 150
2787.98 152
2788.10 154
2788.23 154
2788.35 155
2788.47 157
2788.59 160
2788.71 166
2788.83 173
2788.95 182
2789.07 190
2789.19 197
2789.32 203
2789.44 206
2789.56 208
2789.68 210
2789.80 211
2789.92 214
2790.04 216
2790.16 220
2790.28 224
2790.40 226
2790.53 228
2790.65 229
2790.77 229
2790.89 229
2791.01 229
2791.13 230
2791.25 232
2791.37 234
2791.49 235
2791.62 234
2791.74 231
2791.86 225
2791.98 216
2792.10 206
2792.22 194
2792.34 182
2792.46 169
2792.59 156
2792.71 144
2792.83 132
2792.95 122
2793.07 116
2793.19 112
2793.31 112
2793.43 115
2793.55 121
2793.68 126
2793.80 130
2793.92 132
2794.04 129
2794.16 123
2794.28 114
2794.40 103
2794.52 91
2794.65 80
2794.77 72
2794.89 66
2795.01 65
2795.13 66
2795.25 69
2795.37 74
2795.49 77
2795.61 79
2795.74 79
2795.86 75
2795.98 68
2796.10 60
2796.22 52
2796.34 45
2796.46 40
2796.58 37
2796.71 38
2796.83 42
2796.95 47
2797.07 52
2797.19 58
2797.31 63
2797.43 67
2797.55 69
2797.68 70
2797.80 69
2797.92 67
2798.04 64
2798.16 60
2798.28 57
2798.40 54
2798.52 52
2798.65 51
2798.77 51
2798.89 51
2799.01 51
2799.13 51
2799.25 51
2799.37 51
2799.50 52
2799.62 55
2799.74 59
2799.86 66
2799.98 74
2800.10 82
2800.22 89
2800.34 93
2800.47 95
2800.59 96
2800.71 96
2800.83 96
2800.95 95
2801.07 95
2801.19 93
2801.32 90
2801.44 85
2801.56 79
2801.68 73
2801.80 69
2801.92 69
2802.04 72
2802.16 78
2802.29 88
2802.41 98
2802.53 109
2802.65 118
2802.77 125
2802.89 130
2803.01 131
2803.14 129
2803.26 125
2803.38 118
2803.50 109
2803.62 99
2803.74 89
2803.86 78
2803.99 69
2804.11 62
2804.23 57
2804.35 56
2804.47 60
2804.59 67
2804.71 78
2804.84 90
2804.96 103
2805.08 114
2805.20 122
2805.32 128
2805.44 129
2805.56 128
2805.69 126
2805.81 122
2805.93 119
2806.05 116
2806.17 112
2806.29 109
2806.41 103
2806.54 96
2806.66 86
2806.78 73
2806.90 59
2807.02 44
2807.14 30
2807.26 18
2807.39 10
2807.51 5
2807.63 4
2807.75 6
2807.87 10
2807.99 16
2808.11 20
2808.24 24
2808.36 26
2808.48 26
2808.60 26
2808.72 24
2808.84 22
2808.97 20
2809.09 19
2809.21 20
2809.33 22
2809.45 26
2809.57 31
2809.69 36
2809.82 42
2809.94 47
2810.06 52
2810.18 56
2810.30 59
2810.42 62
2810.54 63
2810.67 63
2810.79 61
2810.91 58
2811.03 52
2811.15 47
2811.27 43
2811.40 42
2811.52 44
2811.64 49
2811.76 56
2811.88 64
2812.00 72
2812.13 78
2812.25 82
2812.37 84
2812.49 84
2812.61 82
2812.73 79
2812.85 76
2812.98 72
2813.10 68
2813.22 64
2813.34 60
2813.46 56
2813.58 52
2813.71 48
2813.83 45
2813.95 43
2814.07 41
2814.19 41
2814.31 42
2814.44 44
2814.56 46
2814.68 47
2814.80 47
2814.92 47
2815.04 47
2815.17 47
2815.29 48
2815.41 51
2815.53 54
2815.65 57
2815.77 59
2815.90 59
2816.02 56
2816.14 50
2816.26 41
2816.38 31
2816.50 21
2816.63 11
2816.75 2
2816.87 0
2816.99 0
2817.11 0
2817.23 0
2817.36 0
2817.48 0
2817.60 0
2817.72 0
2817.84 4
2817.96 9
2818.09 13
2818.21 15
2818.33 15
2818.45 13
2818.57 9
2818.69 6
2818.82 4
2818.94 5
2819.06 10
2819.18 20
2819.30 33
2819.42 50
2819.55 66
2819.67 82
2819.79 94
2819.91 102
2820.03 105
2820.16 104
2820.28 100
2820.40 94
2820.52 88
2820.64 81
2820.76 74
2820.89 68
2821.01 62
2821.13 56
2821.25 51
2821.37 46
2821.49 41
2821.62 36
2821.74 31
2821.86 27
2821.98 23
2822.10 20
2822.23 18
2822.35 17
2822.47 18
2822.59 21
2822.71 26
2822.83 32
2822.96 38
2823.08 44
2823.20 48
2823.32 50
2823.44 50
2823.57 47
2823.69 43
2823.81 39
2823.93 36
2824.05 35
2824.17 36
2824.30 40
2824.42 45
2824.54 51
2824.66 57
2824.78 62
2824.91 66
2825.03 68
2825.15 68
2825.27 66
2825.39 63
2825.51 59
2825.64 54
2825.76 50
2825.88 46
2826.00 42
2826.12 40
2826.25 40
2826.37 41
2826.49 43
2826.61 47
2826.73 52
2826.86 56
2826.98 60
2827.10 61
2827.22 62
2827.34 61
2827.46 62
2827.59 63
2827.71 66
2827.83 69
2827.95 72
2828.07 73
2828.20 71
2828.32 65
2828.44 55
2828.56 43
2828.68 30
2828.81 19
2828.93 9
2829.05 2
2829.17 0
2829.29 0
2829.42 0
2829.54 0
2829.66 0
2829.78 0
2829.90 0
2830.03 0
2830.15 0
2830.27 0
2830.39 9
2830.51 21
2830.64 36
2830.76 51
2830.88 64
2831.00 75
2831.12 82
2831.25 86
2831.37 87
2831.49 86
2831.61 83
2831.73 79
2831.86 75
2831.98 71
2832.10 67
2832.22 64
2832.34 62
2832.47 62
2832.59 64
2832.71 67
2832.83 72
2832.95 77
2833.08 83
2833.20 88
2833.32 93
2833.44 96
2833.56 97
2833.69 97
2833.81 95
2833.93 92
2834.05 88
2834.17 85
2834.30 82
2834.42 81
2834.54 83
2834.66 88
2834.78 95
2834.91 104
2835.03 114
2835.15 125
2835.27 136
2835.39 146
2835.52 156
2835.64 164
2835.76 172
2835.88 177
2836.01 180
2836.13 181
2836.25 178
2836.37 173
2836.49 166
2836.62 159
2836.74 151
2836.86 146
2836.98 142
2837.10 141
2837.23 142
2837.35 145
2837.47 150
2837.59 154
2837.71 159
2837.84 162
2837.96 164
2838.08 165
2838.20 165
2838.33 163
2838.45 161
2838.57 159
2838.69 157
2838.81 157
2838.94 157
2839.06 156
2839.18 154
2839.30 151
2839.42 147
2839.55 142
2839.67 138
2839.79 135
2839.91 134
2840.04 136
2840.16 139
2840.28 144
2840.40 150
2840.52 156
2840.65 160
2840.77 164
2840.89 165
2841.01 163
2841.14 158
2841.26 151
2841.38 141
2841.50 130
2841.62 120
2841.75 112
2841.87 106
2841.99 103
2842.11 102
2842.24 103
2842.36 105
2842.48 107
2842.60 107
2842.72 106
2842.85 103
2842.97 101
2843.09 100
2843.21 101
2843.34 105
2843.46 112
2843.58 122
2843.70 132
2843.82 141
2843.95 149
2844.07 154
2844.19 157
2844.31 157
2844.44 155
2844.56 153
2844.68 150
2844.80 145
2844.92 141
2845.05 136
2845.17 132
2845.29 128
2845.41 125
2845.54 124
2845.66 125
2845.78 127
2845.90 129
2846.03 130
2846.15 129
2846.27 126
2846.39 120
2846.51 111
2846.64 101
2846.76 91
2846.88 81
2847.00 72
2847.13 63
2847.25 56
2847.37 51
2847.49 47
2847.62 45
2847.74 44
2847.86 44
2847.98 45
2848.11 47
2848.23 47
2848.35 47
2848.47 47
2848.59 47
2848.72 47
2848.84 49
2848.96 53
2849.08 58
2849.21 63
2849.33 68
2849.45 72
2849.57 76
2849.70 79
2849.82 82
2849.94 84
2850.06 87
2850.19 91
2850.31 94
2850.43 96
2850.55 98
2850.68 97
2850.80 95
2850.92 91
2851.04 86
2851.16 78
2851.29 70
2851.41 62
2851.53 55
2851.65 48
2851.78 44
2851.90 41
2852.02 39
2852.14 37
2852.27 33
2852.39 27
2852.51 17
2852.63 5
2852.76 0
2852.88 0
2853.00 0
2853.12 0
2853.25 0
2853.37 0
2853.49 0
2853.61 0
2853.74 10
2853.86 19
2853.98 27
2854.10 33
2854.23 39
2854.35 43
2854.47 47
2854.59 50
2854.72 53
2854.84 55
2854.96 56
2855.08 55
2855.21 54
2855.33 51
2855.45 49
2855.57 48
2855.70 47
2855.82 48
2855.94 51
2856.06 54
2856.19 58
2856.31 62
2856.43 66
2856.55 70
2856.68 73
2856.80 76
2856.92 79
2857.04 82
2857.17 84
2857.29 87
2857.41 90
2857.53 93
2857.66 96
2857.78 99
2857.90 103
2858.02 108
2858.15 115
2858.27 123
2858.39 133
2858.51 143
2858.64 152
2858.76 160
2858.88 165
2859.01 168
2859.13 168
2859.25 168
2859.37 168
2859.50 168
2859.62 170
2859.74 173
2859.86 176
2859.99 178
2860.11 181
2860.23 183
2860.35 186
2860.48 188
2860.60 191
2860.72 193
2860.84 194
2860.97 193
2861.09 188
2861.21 179
2861.33 168
2861.46 155
2861.58 141
2861.70 128
2861.83 117
2861.95 110
2862.07 106
2862.19 105
2862.32 107
2862.44 110
2862.56 112
2862.68 113
2862.81 112
2862.93 109
2863.05 105
2863.17 101
2863.30 98
2863.42 96
2863.54 95
2863.67 93
2863.79 90
2863.91 84
2864.03 76
2864.16 68
2864.28 62
2864.40 58
2864.52 59
2864.65 64
2864.77 72
2864.89 82
2865.01 91
2865.14 99
2865.26 103
2865.38 104
2865.51 103
2865.63 100
2865.75 98
2865.87 96
2866.00 95
2866.12 97
2866.24 100
2866.36 104
2866.49 109
2866.61 114
2866.73 118
2866.86 122
2866.98 125
2867.10 126
2867.22 126
2867.35 124
2867.47 123
2867.59 122
2867.72 123
2867.84 126
2867.96 132
2868.08 141
2868.21 151
2868.33 162
2868.45 172
2868.57 181
2868.70 187
2868.82 191
2868.94 194
2869.07 195
2869.19 196
2869.31 197
2869.43 199
2869.56 204
2869.68 212
2869.80 224
2869.93 240
2870.05 259
2870.17 278
2870.29 297
2870.42 314
2870.54 328
2870.66 339
2870.79 348
2870.91 354
2871.03 359
2871.15 362
2871.28 364
2871.40 366
2871.52 369
2871.65 373
2871.77 381
2871.89 392
2872.01 406
2872.14 423
2872.26 440
2872.38 454
2872.51 463
2872.63 464
2872.75 457
2872.87 442
2873.00 420
2873.12 394
2873.24 366
2873.37 339
2873.49 315
2873.61 296
2873.73 282
2873.86 274
2873.98 269
2874.10 267
2874.23 265
2874.35 264
2874.47 261
2874.59 256
2874.72 249
2874.84 240
2874.96 229
2875.09 217
2875.21 205
2875.33 192
2875.46 180
2875.58 170
2875.70 162
2875.82 156
2875.95 152
2876.07 149
2876.19 148
2876.32 146
2876.44 145
2876.56 145
2876.68 145
2876.81 147
2876.93 150
2877.05 153
2877.18 155
2877.30 156
2877.42 156
2877.55 153
2877.67 148
2877.79 141
2877.91 134
2878.04 125
2878.16 116
2878.28 106
2878.41 96
2878.53 87
2878.65 79
2878.78 73
2878.90 69
2879.02 67
2879.14 67
2879.27 68
2879.39 67
2879.51 64
2879.64 59
2879.76 52
2879.88 43
2880.01 35
2880.13 28
2880.25 22
2880.37 18
2880.50 16
2880.62 14
2880.74 13
2880.87 11
2880.99 10
2881.11 10
2881.24 12
2881.36 15
2881.48 19
2881.61 24
2881.73 30
2881.85 36
2881.97 42
2882.10 47
2882.22 51
2882.34 54
2882.47 54
2882.59 53
2882.71 49
2882.84 43
2882.96 37
2883.08 32
2883.21 28
2883.33 27
2883.45 28
2883.58 31
2883.70 33
2883.82 35
2883.94 35
2884.07 32
2884.19 28
2884.31 23
2884.44 17
2884.56 11
2884.68 7
2884.81 4
2884.93 2
2885.05 1
2885.18 0
2885.30 0
2885.42 0
2885.55 0
2885.67 0
2885.79 0
2885.91 0
2886.04 0
2886.16 4
2886.28 13
2886.41 24
2886.53 36
2886.65 48
2886.78 59
2886.90 69
2887.02 77
2887.15 84
2887.27 87
2887.39 88
2887.52 87
2887.64 82
2887.76 74
2887.89 65
2888.01 55
2888.13 46
2888.26 39
2888.38 35
2888.50 36
2888.62 41
2888.75 49
2888.87 57
2888.99 65
2889.12 70
2889.24 72
2889.36 70
2889.49 64
2889.61 57
2889.73 48
2889.86 38
2889.98 29
2890.10 22
2890.23 15
2890.35 12
2890.47 11
2890.60 13
2890.72 19
2890.84 27
2890.97 37
2891.09 46
2891.21 53
2891.34 57
2891.46 57
2891.58 56
2891.71 53
2891.83 50
2891.95 49
2892.08 49
2892.20 51
2892.32 52
2892.45 53
2892.57 53
2892.69 51
2892.82 49
2892.94 49
2893.06 51
2893.19 56
2893.31 64
2893.43 74
2893.56 85
2893.68 95
2893.80 102
2893.93 107
2894.05 107
2894.17 104
2894.30 98
2894.42 90
2894.54 81
2894.67 72
2894.79 66
2894.91 61
2895.04 58
2895.16 56
2895.28 55
2895.41 54
2895.53 52
2895.65 48
2895.78 44
2895.90 40
2896.02 38
2896.15 37
2896.27 38
2896.39 41
2896.52 45
2896.64 50
2896.76 54
2896.89 57
2897.01 59
2897.13 61
2897.26 63
2897.38 65
2897.50 68
2897.63 71
2897.75 75
2897.87 79
2898.00 84
2898.12 89
2898.24 95
2898.37 100
2898.49 105
2898.61 109
2898.74 111
2898.86 109
2898.98 105
2899.11 97
2899.23 87
2899.35 75
2899.48 63
2899.60 54
2899.73 47
2899.85 46
2899.97 48
2900.10 55
2900.22 65
2900.34 76
2900.47 86
2900.59 95
2900.71 102
2900.84 106
2900.96 109
2901.08 112
2901.21 113
2901.33 114
2901.45 115
2901.58 116
2901.70 117
2901.82 119
2901.95 122
2902.07 127
2902.20 133
2902.32 142
2902.44 151
2902.57 160
2902.69 167
2902.81 170
2902.94 170
2903.06 166
2903.18 158
2903.31 148
2903.43 137
2903.55 129
2903.68 122
2903.80 119
2903.92 119
2904.05 121
2904.17 123
2904.30 125
2904.42 125
2904.54 123
2904.67 120
2904.79 115
2904.91 110
2905.04 105
2905.16 98
2905.28 92
2905.41 85
2905.53 78
2905.65 72
2905.78 68
2905.90 66
2906.03 69
2906.15 75
2906.27 86
2906.40 101
2906.52 118
2906.64 136
2906.77 153
2906.89 168
2907.01 180
2907.14 189
2907.26 194
2907.38 196
2907.51 196
2907.63 195
2907.76 193
2907.88 192
2908.00 191
2908.13 191
2908.25 193
2908.37 195
2908.50 198
2908.62 201
2908.74 205
2908.87 208
2908.99 211
2909.12 212
2909.24 210
2909.36 205
2909.49 197
2909.61 187
2909.73 177
2909.86 167
2909.98 159
2910.10 153
2910.23 151
2910.35 152
2910.48 157
2910.60 166
2910.72 178
2910.85 192
2910.97 206
2911.09 219
2911.22 229
2911.34 236
2911.47 239
2911.59 238
2911.71 235
2911.84 231
2911.96 226
2912.08 221
2912.21 215
2912.33 210
2912.46 204
2912.58 198
2912.70 192
2912.83 188
2912.95 184
2913.07 179
2913.20 174
2913.32 168
2913.45 158
2913.57 147
2913.69 135
2913.82 124
2913.94 115
2914.06 109
2914.19 108
2914.31 111
2914.44 117
2914.56 125
2914.68 132
2914.81 137
2914.93 139
2915.05 140
2915.18 140
2915.30 140
2915.43 142
2915.55 145
2915.67 150
2915.80 156
2915.92 163
2916.04 169
2916.17 174
2916.29 180
2916.42 186
2916.54 193
2916.66 202
2916.79 213
2916.91 224
2917.04 234
2917.16 243
2917.28 249
2917.41 253
2917.53 255
2917.65 256
2917.78 259
2917.90 263
2918.03 270
2918.15 279
2918.27 289
2918.40 298
2918.52 306
2918.65 310
2918.77 312
2918.89 312
2919.02 312
2919.14 314
2919.26 320
2919.39 330
2919.51 343
2919.64 359
2919.76 373
2919.88 386
2920.01 394
2920.13 397
2920.26 398
2920.38 396
2920.50 392
2920.63 388
2920.75 383
2920.87 378
2921.00 373
2921.12 368
2921.25 364
2921.37 360
2921.49 358
2921.62 357
2921.74 355
2921.87 353
2921.99 349
2922.11 342
2922.24 334
2922.36 326
2922.49 319
2922.61 318
2922.73 322
2922.86 331
2922.98 344
2923.11 359
2923.23 373
2923.35 384
2923.48 391
2923.60 395
2923.73 396
2923.85 398
2923.97 401
2924.10 405
2924.22 412
2924.35 419
2924.47 427
2924.59 432
2924.72 435
2924.84 434
2924.97 429
2925.09 419
2925.21 407
2925.34 392
2925.46 376
2925.59 359
2925.71 342
2925.83 326
2925.96 310
2926.08 295
2926.21 281
2926.33 267
2926.45 254
2926.58 242
2926.70 232
2926.83 224
2926.95 220
2927.07 220
2927.20 223
2927.32 228
2927.45 234
2927.57 242
2927.69 249
2927.82 256
2927.94 261
2928.07 265
2928.19 267
2928.31 267
2928.44 264
2928.56 258
2928.69 251
2928.81 244
2928.93 237
2929.06 231
2929.18 229
2929.31 229
2929.43 233
2929.55 239
2929.68 247
2929.80 255
2929.93 263
2930.05 270
2930.18 275
2930.30 278
2930.42 279
2930.55 278
2930.67 275
2930.80 270
2930.92 265
2931.04 259
2931.17 253
2931.29 249
2931.42 247
2931.54 249
2931.66 255
2931.79 266
2931.91 281
2932.04 300
2932.16 322
2932.29 345
2932.41 370
2932.53 395
2932.66 420
2932.78 446
2932.91 475
2933.03 507
2933.15 545
2933.28 589
2933.40 641
2933.53 699
2933.65 763
2933.78 829
2933.90 897
2934.02 963
2934.15 1026
2934.27 1085
2934.40 1140
2934.52 1190
2934.64 1238
2934.77 1282
2934.89 1324
2935.02 1365
2935.14 1404
2935.27 1443
2935.39 1480
2935.51 1517
2935.64 1554
2935.76 1592
2935.89 1630
2936.01 1669
2936.14 1708
2936.26 1746
2936.38 1780
2936.51 1808
2936.63 1830
2936.76 1844
2936.88 1850
2937.00 1852
2937.13 1849
2937.25 1845
2937.38 1842
2937.50 1838
2937.63 1832
2937.75 1823
2937.87 1809
2938.00 1787
2938.12 1757
2938.25 1719
2938.37 1674
2938.50 1624
2938.62 1573
2938.74 1521
2938.87 1472
2938.99 1427
2939.12 1385
2939.24 1347
2939.37 1313
2939.49 1282
2939.61 1252
2939.74 1223
2939.86 1194
2939.99 1161
2940.11 1126
2940.24 1087
2940.36 1047
2940.48 1008
2940.61 971
2940.73 938
2940.86 910
2940.98 886
2941.11 863
2941.23 840
2941.36 816
2941.48 790
2941.60 763
2941.73 736
2941.85 711
2941.98 688
2942.10 669
2942.23 652
2942.35 637
2942.47 622
2942.60 606
2942.72 587
2942.85 567
2942.97 544
2943.10 521
2943.22 498
2943.34 477
2943.47 459
2943.59 444
2943.72 432
2943.84 421
2943.97 411
2944.09 399
2944.22 387
2944.34 374
2944.46 361
2944.59 350
2944.71 343
2944.84 339
2944.96 338
2945.09 339
2945.21 339
2945.34 337
2945.46 333
2945.58 327
2945.71 319
2945.83 311
2945.96 304
2946.08 298
2946.21 292
2946.33 287
2946.46 281
2946.58 275
2946.70 268
2946.83 262
2946.95 256
2947.08 249
2947.20 243
2947.33 234
2947.45 223
2947.58 210
2947.70 194
2947.82 177
2947.95 163
2948.07 151
2948.20 144
2948.32 143
2948.45 145
2948.57 149
2948.70 153
2948.82 155
2948.94 153
2949.07 147
2949.19 138
2949.32 126
2949.44 115
2949.57 104
2949.69 95
2949.82 88
2949.94 83
2950.07 79
2950.19 77
2950.31 75
2950.44 74
2950.56 74
2950.69 75
2950.81 75
2950.94 76
2951.06 77
2951.19 77
2951.31 79
2951.44 81
2951.56 85
2951.68 91
2951.81 98
2951.93 106
2952.06 112
2952.18 117
2952.31 118
2952.43 116
2952.56 111
2952.68 104
2952.81 97
2952.93 91
2953.05 87
2953.18 84
2953.30 84
2953.43 85
2953.55 87
2953.68 91
2953.80 96
2953.93 104
2954.05 113
2954.18 125
2954.30 138
2954.43 151
2954.55 162
2954.67 170
2954.80 173
2954.92 171
2955.05 165
2955.17 156
2955.30 146
2955.42 136
2955.55 127
2955.67 119
2955.80 113
2955.92 108
2956.05 104
2956.17 101
2956.29 100
2956.42 101
2956.54 105
2956.67 112
2956.79 121
2956.92 131
2957.04 142
2957.17 153
2957.29 163
2957.42 171
2957.54 178
2957.67 182
2957.79 183
2957.92 181
2958.04 178
2958.17 172
2958.29 165
2958.41 158
2958.54 152
2958.66 147
2958.79 144
2958.91 141
2959.04 138
2959.16 134
2959.29 126
2959.41 115
2959.54 100
2959.66 82
2959.79 62
2959.91 43
2960.04 27
2960.16 16
2960.29 11
2960.41 11
2960.53 17
2960.66 26
2960.78 37
2960.91 49
2961.03 59
2961.16 66
2961.28 71
2961.41 71
2961.53 68
2961.66 62
2961.78 54
2961.91 47
2962.03 42
2962.16 40
2962.28 40
2962.41 43
2962.53 46
2962.66 49
2962.78 49
2962.91 47
2963.03 44
2963.15 39
2963.28 36
2963.40 33
2963.53 32
2963.65 33
2963.78 35
2963.90 37
2964.03 39
2964.15 40
2964.28 41
2964.40 42
2964.53 43
2964.65 45
2964.78 47
2964.90 49
2965.03 49
2965.15 48
2965.28 45
2965.40 39
2965.53 33
2965.65 26
2965.78 20
2965.90 17
2966.03 17
2966.15 20
2966.28 25
2966.40 32
2966.53 39
2966.65 44
2966.78 47
2966.90 47
2967.02 46
2967.15 42
2967.27 37
2967.40 33
2967.52 30
2967.65 28
2967.77 29
2967.90 32
2968.02 36
2968.15 39
2968.27 42
2968.40 42
2968.52 40
2968.65 37
2968.77 32
2968.90 27
2969.02 23
2969.15 19
2969.27 17
2969.40 16
2969.52 15
2969.65 13
2969.77 11
2969.90 8
2970.02 4
2970.15 0
2970.27 0
2970.40 0
2970.52 0
2970.65 0
2970.77 0
2970.90 0
2971.02 2
2971.15 17
2971.27 33
2971.40 49
2971.52 60
2971.65 68
2971.77 70
2971.90 67
2972.02 61
2972.15 52
2972.27 43
2972.40 35
2972.52 29
2972.65 27
2972.77 29
2972.90 35
2973.02 44
2973.15 55
2973.27 67
2973.40 78
2973.52 88
2973.65 97
2973.77 105
2973.90 111
2974.02 115
2974.15 118
2974.27 119
2974.40 119
2974.52 118
2974.65 117
2974.77 114
2974.90 112
2975.02 111
2975.15 110
2975.27 109
2975.40 108
2975.52 107
2975.65 105
2975.77 102
2975.90 98
2976.02 94
2976.15 90
2976.27 85
2976.40 81
2976.52 76
2976.65 70
2976.77 63
2976.90 56
2977.02 49
2977.15 44
2977.27 41
2977.40 41
2977.52 43
2977.65 45
2977.77 46
2977.90 46
2978.02 44
2978.15 40
2978.27 36
2978.40 32
2978.53 29
2978.65 27
2978.78 26
2978.90 26
2979.03 25
2979.15 24
2979.28 23
2979.40 22
2979.53 20
2979.65 20
2979.78 20
2979.90 20
2980.03 21
2980.15 22
2980.28 22
2980.40 21
2980.53 20
2980.65 18
2980.78 16
2980.90 15
2981.03 13
2981.15 13
2981.28 13
2981.40 13
2981.53 14
2981.65 15
2981.78 17
2981.90 19
2982.03 21
2982.15 23
2982.28 25
2982.41 27
2982.53 29
2982.66 30
2982.78 31
2982.91 33
2983.03 35
2983.16 37
2983.28 38
2983.41 38
2983.53 36
2983.66 32
2983.78 25
2983.91 16
2984.03 5
2984.16 0
2984.28 0
2984.41 0
2984.53 0
2984.66 0
2984.78 0
2984.91 0
2985.04 0
2985.16 9
2985.29 17
2985.41 22
2985.54 25
2985.66 24
2985.79 23
2985.91 21
2986.04 21
2986.16 22
2986.29 24
2986.41 28
2986.54 32
2986.66 36
2986.79 39
2986.91 41
2987.04 43
2987.16 44
2987.29 46
2987.42 49
2987.54 52
2987.67 55
2987.79 58
2987.92 59
2988.04 58
2988.17 54
2988.29 48
2988.42 40
2988.54 31
2988.67 23
2988.79 14
2988.92 7
2989.04 1
2989.17 0
2989.30 0
2989.42 0
2989.55 0
2989.67 0
2989.80 0
2989.92 7
2990.05 17
2990.17 28
2990.30 38
2990.42 48
2990.55 57
2990.67 66
2990.80 74
2990.93 81
2991.05 87
2991.18 91
2991.30 92
2991.43 91
2991.55 87
2991.68 83
2991.80 77
2991.93 73
2992.05 70
2992.18 67
2992.30 65
2992.43 63
2992.56 61
2992.68 59
2992.81 57
2992.93 55
2993.06 54
2993.18 54
2993.31 55
2993.43 58
2993.56 63
2993.68 69
2993.81 77
2993.94 85
2994.06 94
2994.19 103
2994.31 110
2994.44 115
2994.56 117
2994.69 117
2994.81 115
2994.94 113
2995.06 110
2995.19 107
2995.32 106
2995.44 106
2995.57 107
2995.69 110
2995.82 115
2995.94 122
2996.07 131
2996.19 140
2996.32 149
2996.44 155
2996.57 158
2996.70 157
2996.82 152
2996.95 144
2997.07 135
2997.20 127
2997.32 122
2997.45 120
2997.57 121
2997.70 124
2997.83 127
2997.95 128
2998.08 125
2998.20 118
2998.33 108
2998.45 95
2998.58 82
2998.70 69
2998.83 59
2998.96 52
2999.08 49
2999.21 49
2999.33 52
2999.46 58
2999.58 66
2999.71 74
2999.83 82
2999.96 87
3000.09 90
3000.21 90
3000.34 87
3000.46 82
3000.59 78
3000.71 75
3000.84 74
3000.96 76
3001.09 78
3001.22 81
3001.34 82
3001.47 81
3001.59 78
3001.72 73
3001.84 69
3001.97 67
3002.09 68
3002.22 71
3002.35 77
3002.47 83
3002.60 89
3002.72 94
3002.85 96
3002.97 96
3003.10 95
3003.23 92
3003.35 88
3003.48 83
3003.60 78
3003.73 72
3003.85 67
3003.98 62
3004.10 59
3004.23 58
3004.36 59
3004.48 63
3004.61 68
3004.73 73
3004.86 75
3004.98 75
3005.11 72
3005.24 66
3005.36 58
3005.49 49
3005.61 41
3005.74 33
3005.86 25
3005.99 18
3006.12 12
3006.24 5
3006.37 0
3006.49 0
3006.62 0
3006.74 0
3006.87 1
3007.00 5
3007.12 9
3007.25 10
3007.37 11
3007.50 9
3007.62 5
3007.75 1
3007.88 0
3008.00 0
3008.13 0
3008.25 0
3008.38 0
3008.50 0
3008.63 5
3008.76 18
3008.88 34
3009.01 51
3009.13 67
3009.26 80
3009.38 90
3009.51 96
3009.64 99
3009.76 99
3009.89 98
3010.01 97
3010.14 97
3010.27 98
3010.39 100
3010.52 102
3010.64 104
3010.77 106
3010.89 109
3011.02 111
3011.15 115
3011.27 120
3011.40 126
3011.52 132
3011.65 138
3011.77 141
3011.90 142
3012.03 140
3012.15 136
3012.28 132
3012.40 129
3012.53 128
3012.66 130
3012.78 134
3012.91 140
3013.03 145
3013.16 148
3013.28 149
3013.41 148
3013.54 145
3013.66 142
3013.79 140
3013.91 139
3014.04 140
3014.17 142
3014.29 144
3014.42 146
3014.54 146
3014.67 145
3014.80 142
3014.92 137
3015.05 133
3015.17 129
3015.30 126
3015.42 124
3015.55 125
3015.68 126
3015.80 128
3015.93 129
3016.05 129
3016.18 128
3016.31 126
3016.43 124
3016.56 124
3016.68 127
3016.81 131
3016.94 137
3017.06 143
3017.19 148
3017.31 151
3017.44 152
3017.57 153
3017.69 153
3017.82 154
3017.94 155
3018.07 155
3018.20 154
3018.32 149
3018.45 142
3018.57 132
3018.70 120
3018.82 108
3018.95 96
3019.08 85
3019.20 76
3019.33 68
3019.45 63
3019.58 61
3019.71 63
3019.83 69
3019.96 78
3020.08 89
3020.21 102
3020.34 113
3020.46 121
3020.59 127
3020.71 131
3020.84 133
3020.97 134
3021.09 137
3021.22 140
3021.34 143
3021.47 146
3021.60 149
3021.72 149
3021.85 149
3021.97 147
3022.10 143
3022.23 139
3022.35 135
3022.48 130
3022.61 123
3022.73 116
3022.86 107
3022.98 97
3023.11 87
3023.24 78
3023.36 70
3023.49 64
3023.61 61
3023.74 58
3023.87 56
3023.99 54
3024.12 52
3024.24 49
3024.37 47
3024.50 43
3024.62 40
3024.75 37
3024.87 34
3025.00 31
3025.13 28
3025.25 26
3025.38 26
3025.50 27
3025.63 31
3025.76 36
3025.88 42
3026.01 48
3026.14 52
3026.26 55
3026.39 56
3026.51 54
3026.64 52
3026.77 49
3026.89 46
3027.02 42
3027.14 39
3027.27 37
3027.40 34
3027.52 31
3027.65 29
3027.78 27
3027.90 26
3028.03 27
3028.15 30
3028.28 34
3028.41 41
3028.53 48
3028.66 56
3028.78 63
3028.91 69
3029.04 73
3029.16 74
3029.29 73
3029.42 69
3029.54 64
3029.67 60
3029.79 57
3029.92 56
3030.05 57
3030.17 62
3030.30 67
3030.42 74
3030.55 80
3030.68 84
3030.80 85
3030.93 83
3031.06 78
3031.18 69
3031.31 59
3031.43 47
3031.56 36
3031.69 25
3031.81 16
3031.94 9
3032.07 2
3032.19 0
3032.32 0
3032.44 0
3032.57 0
3032.70 0
3032.82 0
3032.95 0
3033.08 0
3033.20 5
3033.33 13
3033.45 21
3033.58 29
3033.71 35
3033.83 40
3033.96 43
3034.09 45
3034.21 45
3034.34 43
3034.46 39
3034.59 33
3034.72 26
3034.84 20
3034.97 13
3035.10 8
3035.22 4
3035.35 3
3035.48 3
3035.60 6
3035.73 10
3035.85 17
3035.98 26
3036.11 35
3036.23 44
3036.36 51
3036.49 57
3036.61 60
3036.74 59
3036.86 55
3036.99 50
3037.12 43
3037.24 36
3037.37 31
3037.50 28
3037.62 26
3037.75 25
3037.88 23
3038.00 21
3038.13 17
3038.25 13
3038.38 9
3038.51 6
3038.63 5
3038.76 6
3038.89 8
3039.01 11
3039.14 13
3039.27 15
3039.39 16
3039.52 17
3039.65 18
3039.77 19
3039.90 20
3040.02 21
3040.15 21
3040.28 21
3040.40 19
3040.53 16
3040.66 13
3040.78 11
3040.91 10
3041.04 9
3041.16 10
3041.29 10
3041.42 10
3041.54 9
3041.67 7
3041.79 3
3041.92 0
3042.05 0
3042.17 0
3042.30 0
3042.43 0
3042.55 0
3042.68 0
3042.81 0
3042.93 1
3043.06 3
3043.19 4
3043.31 5
3043.44 7
3043.56 10
3043.69 13
3043.82 16
3043.94 20
3044.07 24
3044.20 28
3044.32 33
3044.45 38
3044.58 43
3044.70 48
3044.83 52
3044.96 55
3045.08 55
3045.21 53
3045.34 48
3045.46 43
3045.59 38
3045.72 34
3045.84 32
3045.97 32
3046.09 35
3046.22 40
3046.35 47
3046.47 56
3046.60 64
3046.73 71
3046.85 76
3046.98 77
3047.11 76
3047.23 73
3047.36 70
3047.49 68
3047.61 71
3047.74 78
3047.87 89
3047.99 104
3048.12 120
3048.25 135
3048.37 147
3048.50 156
3048.63 161
3048.75 162
3048.88 160
3049.01 155
3049.13 148
3049.26 141
3049.39 133
3049.51 127
3049.64 121
3049.77 118
3049.89 115
3050.02 115
3050.15 115
3050.27 117
3050.40 119
3050.53 121
3050.65 124
3050.78 125
3050.91 125
3051.03 122
3051.16 118
3051.29 112
3051.41 106
3051.54 99
3051.66 92
3051.79 86
3051.92 81
3052.04 76
3052.17 72
3052.30 69
3052.42 66
3052.55 65
3052.68 65
3052.80 67
3052.93 70
3053.06 76
3053.18 82
3053.31 89
3053.44 95
3053.57 100
3053.69 105
3053.82 109
3053.95 113
3054.07 117
3054.20 122
3054.33 129
3054.45 135
3054.58 142
3054.71 147
3054.83 150
3054.96 152
3055.09 153
3055.21 152
3055.34 152
3055.47 152
3055.59 152
3055.72 151
3055.85 151
3055.97 149
3056.10 146
3056.23 142
3056.35 136
3056.48 129
3056.61 121
3056.73 113
3056.86 104
3056.99 93
3057.11 82
3057.24 69
3057.37 56
3057.49 42
3057.62 30
3057.75 19
3057.87 11
3058.00 5
3058.13 1
3058.25 0
3058.38 0
3058.51 2
3058.63 6
3058.76 13
3058.89 21
3059.02 31
3059.14 41
3059.27 51
3059.40 58
3059.52 62
3059.65 64
3059.78 65
3059.90 65
3060.03 66
3060.16 69
3060.28 75
3060.41 83
3060.54 92
3060.66 101
3060.79 107
3060.92 111
3061.04 111
3061.17 108
3061.30 104
3061.42 98
3061.55 94
3061.68 92
3061.81 93
3061.93 96
3062.06 102
3062.19 110
3062.31 117
3062.44 125
3062.57 132
3062.69 137
3062.82 141
3062.95 144
3063.07 146
3063.20 147
3063.33 149
3063.45 152
3063.58 157
3063.71 163
3063.84 170
3063.96 175
3064.09 180
3064.22 181
3064.34 180
3064.47 177
3064.60 171
3064.72 165
3064.85 157
3064.98 150
3065.10 143
3065.23 136
3065.36 130
3065.49 125
3065.61 122
3065.74 119
3065.87 118
3065.99 116
3066.12 114
3066.25 112
3066.37 108
3066.50 103
3066.63 99
3066.75 95
3066.88 93
3067.01 91
3067.14 90
3067.26 89
3067.39 88
3067.52 86
3067.64 83
3067.77 80
3067.90 76
3068.02 73
3068.15 69
3068.28 65
3068.41 61
3068.53 56
3068.66 52
3068.79 48
3068.91 44
3069.04 40
3069.17 36
3069.29 33
3069.42 31
3069.55 29
3069.68 27
3069.80 25
3069.93 22
3070.06 20
3070.18 17
3070.31 13
3070.44 11
3070.56 9
3070.69 8
3070.82 7
3070.95 6
3071.07 3
3071.20 0
3071.33 0
3071.45 0
3071.58 0
3071.71 0
3071.84 0
3071.96 0
3072.09 3
3072.22 6
3072.34 8
3072.47 7
3072.60 6
3072.73 5
3072.85 6
3072.98 10
3073.11 16
3073.23 25
3073.36 33
3073.49 41
3073.61 47
3073.74 50
3073.87 53
3074.00 54
3074.12 55
3074.25 55
3074.38 55
3074.50 55
3074.63 55
3074.76 56
3074.89 57
3075.01 59
3075.14 61
3075.27 63
3075.39 64
3075.52 64
3075.65 63
3075.78 61
3075.90 59
3076.03 56
3076.16 54
3076.28 54
3076.41 54
3076.54 54
3076.67 55
3076.79 58
3076.92 64
3077.05 72
3077.17 83
3077.30 98
3077.43 116
3077.56 136
3077.68 156
3077.81 174
3077.94 190
3078.06 202
3078.19 210
3078.32 214
3078.45 215
3078.57 211
3078.70 203
3078.83 193
3078.96 180
3079.08 165
3079.21 152
3079.34 139
3079.46 130
3079.59 124
3079.72 121
3079.85 120
3079.97 120
3080.10 120
3080.23 120
3080.35 118
3080.48 114
3080.61 109
3080.74 104
3080.86 99
3080.99 94
3081.12 89
3081.25 86
3081.37 84
3081.50 83
3081.63 81
3081.75 79
3081.88 76
3082.01 72
3082.14 69
3082.26 65
3082.39 62
3082.52 60
3082.65 59
3082.77 58
3082.90 59
3083.03 59
3083.15 59
3083.28 58
3083.41 55
3083.54 51
3083.66 45
3083.79 39
3083.92 33
3084.05 28
3084.17 24
3084.30 21
3084.43 20
3084.56 21
3084.68 25
3084.81 32
3084.94 42
3085.06 53
3085.19 65
3085.32 76
3085.45 84
3085.57 90
3085.70 92
3085.83 92
3085.96 89
3086.08 85
3086.21 80
3086.34 72
3086.47 62
3086.59 50
3086.72 38
3086.85 26
3086.98 16
3087.10 10
3087.23 9
3087.36 12
3087.48 18
3087.61 25
3087.74 33
3087.87 40
3087.99 44
3088.12 47
3088.25 49
3088.38 49
3088.50 49
3088.63 49
3088.76 48
3088.89 46
3089.01 45
3089.14 44
3089.27 43
3089.40 43
3089.52 44
3089.65 46
3089.78 46
3089.91 45
3090.03 42
3090.16 36
3090.29 29
3090.42 20
3090.54 10
3090.67 2
3090.80 0
3090.93 0
3091.05 0
3091.18 0
3091.31 0
3091.43 0
3091.56 1
3091.69 1
3091.82 0
3091.94 0
3092.07 0
3092.20 2
3092.33 7
3092.45 16
3092.58 26
3092.71 37
3092.84 48
3092.96 56
3093.09 61
3093.22 63
3093.35 63
3093.47 61
3093.60 58
3093.73 56
3093.86 53
3093.98 51
3094.11 50
3094.24 50
3094.37 50
3094.50 52
3094.62 56
3094.75 63
3094.88 73
3095.01 85
3095.13 99
3095.26 113
3095.39 128
3095.52 143
3095.64 156
3095.77 167
3095.90 177
3096.03 186
3096.15 193
3096.28 199
3096.41 204
3096.54 206
3096.66 207
3096.79 205
3096.92 201
3097.05 195
3097.17 187
3097.30 178
3097.43 167
3097.56 156
3097.68 144
3097.81 133
3097.94 121
3098.07 110
3098.19 101
3098.32 93
3098.45 88
3098.58 85
3098.71 86
3098.83 88
3098.96 91
3099.09 94
3099.22 94
3099.34 92
3099.47 88
3099.60 81
3099.73 75
3099.85 70
3099.98 66
3100.11 65
3100.24 67
3100.36 69
3100.49 72
3100.62 75
3100.75 78
3100.88 82
3101.00 86
3101.13 89
3101.26 93
3101.39 96
3101.51 98
3101.64 99
3101.77 100
3101.90 101
3102.02 103
3102.15 105
3102.28 109
3102.41 113
3102.53 115
3102.66 116
3102.79 115
3102.92 110
3103.05 103
3103.17 94
3103.30 83
3103.43 73
3103.56 63
3103.68 55
3103.81 49
3103.94 45
3104.07 43
3104.20 42
3104.32 42
3104.45 43
3104.58 45
3104.71 50
3104.83 56
3104.96 66
3105.09 77
3105.22 90
3105.35 102
3105.47 111
3105.60 117
3105.73 118
3105.86 115
3105.98 107
3106.11 97
3106.24 85
3106.37 74
3106.49 66
3106.62 59
3106.75 57
3106.88 57
3107.01 61
3107.13 66
3107.26 72
3107.39 77
3107.52 82
3107.65 86
3107.77 89
3107.90 91
3108.03 95
3108.16 99
3108.28 104
3108.41 110
3108.54 116
3108.67 121
3108.80 125
3108.92 126
3109.05 125
3109.18 122
3109.31 116
3109.43 108
3109.56 99
3109.69 90
3109.82 81
3109.95 73
3110.07 65
3110.20 58
3110.33 51
3110.46 45
3110.59 39
3110.71 35
3110.84 34
3110.97 35
3111.10 39
3111.22 45
3111.35 51
3111.48 55
3111.61 56
3111.74 54
3111.86 47
3111.99 37
3112.12 25
3112.25 12
3112.38 0
3112.50 0
3112.63 0
3112.76 0
3112.89 0
3113.02 0
3113.14 0
3113.27 0
3113.40 0
3113.53 5
3113.65 17
3113.78 32
3113.91 49
3114.04 67
3114.17 84
3114.29 99
3114.42 112
3114.55 121
3114.68 128
3114.81 133
3114.93 135
3115.06 136
3115.19 135
3115.32 133
3115.45 129
3115.57 125
3115.70 122
3115.83 120
3115.96 122
3116.09 128
3116.21 137
3116.34 149
3116.47 163
3116.60 177
3116.73 189
3116.85 199
3116.98 207
3117.11 212
3117.24 214
3117.37 215
3117.49 215
3117.62 215
3117.75 217
3117.88 219
3118.01 223
3118.13 226
3118.26 228
3118.39 228
3118.52 225
3118.65 219
3118.77 211
3118.90 202
3119.03 193
3119.16 187
3119.29 182
3119.41 179
3119.54 178
3119.67 177
3119.80 176
3119.93 175
3120.05 174
3120.18 174
3120.31 174
3120.44 174
3120.57 173
3120.69 170
3120.82 165
3120.95 157
3121.08 146
3121.21 133
3121.34 119
3121.46 106
3121.59 97
3121.72 92
3121.85 91
3121.98 93
3122.10 97
3122.23 101
3122.36 104
3122.49 104
3122.62 101
3122.74 95
3122.87 88
3123.00 81
3123.13 75
3123.26 70
3123.39 68
3123.51 66
3123.64 66
3123.77 65
3123.90 63
3124.03 60
3124.15 57
3124.28 56
3124.41 56
3124.54 60
3124.67 67
3124.79 75
3124.92 85
3125.05 94
3125.18 101
3125.31 106
3125.44 108
3125.56 108
3125.69 106
3125.82 104
3125.95 102
3126.08 99
3126.20 97
3126.33 95
3126.46 95
3126.59 95
3126.72 97
3126.85 98
3126.97 99
3127.10 99
3127.23 95
3127.36 90
3127.49 82
3127.61 74
3127.74 67
3127.87 62
3128.00 59
3128.13 58
3128.26 59
3128.38 60
3128.51 61
3128.64 62
3128.77 62
3128.90 62
3129.03 61
3129.15 61
3129.28 59
3129.41 57
3129.54 55
3129.67 52
3129.79 51
3129.92 52
3130.05 54
3130.18 57
3130.31 61
3130.44 63
3130.56 63
3130.69 59
3130.82 53
3130.95 44
3131.08 34
3131.21 26
3131.33 20
3131.46 18
3131.59 19
3131.72 25
3131.85 34
3131.98 45
3132.10 57
3132.23 69
3132.36 81
3132.49 90
3132.62 97
3132.75 101
3132.87 102
3133.00 100
3133.13 97
3133.26 91
3133.39 85
3133.52 78
3133.64 71
3133.77 65
3133.90 60
3134.03 56
3134.16 54
3134.29 53
3134.41 52
3134.54 52
3134.67 50
3134.80 47
3134.93 41
3135.06 33
3135.18 24
3135.31 15
3135.44 7
3135.57 0
3135.70 0
3135.83 0
3135.95 0
3136.08 0
3136.21 0
3136.34 0
3136.47 0
3136.60 0
3136.72 1
3136.85 9
3136.98 19
3137.11 31
3137.24 41
3137.37 51
3137.50 59
3137.62 65
3137.75 69
3137.88 72
3138.01 75
3138.14 77
3138.27 81
3138.39 85
3138.52 90
3138.65 95
3138.78 99
3138.91 102
3139.04 103
3139.16 102
3139.29 101
3139.42 98
3139.55 95
3139.68 92
3139.81 88
3139.94 83
3140.06 77
3140.19 70
3140.32 61
3140.45 54
3140.58 47
3140.71 42
3140.83 39
3140.96 39
3141.09 42
3141.22 47
3141.35 54
3141.48 63
3141.61 74
3141.73 86
3141.86 98
3141.99 110
3142.12 120
3142.25 126
3142.38 129
3142.51 127
3142.63 121
3142.76 112
3142.89 101
3143.02 88
3143.15 75
3143.28 64
3143.41 56
3143.53 52
3143.66 53
3143.79 59
3143.92 70
3144.05 85
3144.18 101
3144.30 118
3144.43 132
3144.56 141
3144.69 146
3144.82 146
3144.95 142
3145.08 135
3145.20 127
3145.33 121
3145.46 119
3145.59 121
3145.72 126
3145.85 135
3145.98 145
3146.11 152
3146.23 156
3146.36 156
3146.49 152
3146.62 144
3146.75 135
3146.88 128
3147.01 123
3147.13 122
3147.26 124
3147.39 127
3147.52 132
3147.65 136
3147.78 139
3147.91 140
3148.03 140
3148.16 140
3148.29 140
3148.42 140
3148.55 142
3148.68 145
3148.81 148
3148.93 150
3149.06 151
3149.19 151
3149.32 150
3149.45 149
3149.58 149
3149.71 150
3149.84 152
3149.96 155
3150.09 158
3150.22 158
3150.35 156
3150.48 152
3150.61 147
3150.74 141
3150.86 135
3150.99 130
3151.12 127
3151.25 125
3151.38 125
3151.51 125
3151.64 124
3151.77 122
3151.89 120
3152.02 116
3152.15 113
3152.28 111
3152.41 110
3152.54 110
3152.67 111
3152.80 113
3152.92 113
3153.05 113
3153.18 111
3153.31 108
3153.44 105
3153.57 101
3153.70 99
3153.83 97
3153.95 95
3154.08 94
3154.21 92
3154.34 91
3154.47 89
3154.60 86
3154.73 85
3154.86 84
3154.98 83
3155.11 83
3155.24 83
3155.37 81
3155.50 79
3155.63 76
3155.76 72
3155.89 68
3156.01 66
3156.14 67
3156.27 69
3156.40 75
3156.53 82
3156.66 91
3156.79 99
3156.92 107
3157.04 112
3157.17 117
3157.30 121
3157.43 125
3157.56 131
3157.69 140
3157.82 153
3157.95 170
3158.08 188
3158.20 206
3158.33 222
3158.46 235
3158.59 245
3158.72 253
3158.85 261
3158.98 270
3159.11 283
3159.24 299
3159.36 318
3159.49 342
3159.62 370
3159.75 402
3159.88 440
3160.01 484
3160.14 533
3160.27 587
3160.40 644
3160.52 701
3160.65 755
3160.78 805
3160.91 852
3161.04 895
3161.17 937
3161.30 979
3161.43 1024
3161.56 1071
3161.68 1120
3161.81 1171
3161.94 1221
3162.07 1269
3162.20 1314
3162.33 1355
3162.46 1393
3162.59 1429
3162.72 1464
3162.84 1502
3162.97 1542
3163.10 1585
3163.23 1630
3163.36 1675
3163.49 1716
3163.62 1752
3163.75 1779
3163.88 1798
3164.00 1808
3164.13 1812
3164.26 1810
3164.39 1806
3164.52 1800
3164.65 1792
3164.78 1782
3164.91 1770
3165.04 1754
3165.17 1736
3165.29 1714
3165.42 1691
3165.55 1666
3165.68 1640
3165.81 1613
3165.94 1584
3166.07 1553
3166.20 1521
3166.33 1487
3166.46 1454
3166.58 1421
3166.71 1388
3166.84 1356
3166.97 1323
3167.10 1290
3167.23 1255
3167.36 1220
3167.49 1185
3167.62 1151
3167.75 1120
3167.87 1091
3168.00 1064
3168.13 1038
3168.26 1012
3168.39 985
3168.52 955
3168.65 923
3168.78 888
3168.91 852
3169.04 815
3169.17 778
3169.29 743
3169.42 711
3169.55 682
3169.68 657
3169.81 635
3169.94 616
3170.07 598
3170.20 581
3170.33 562
3170.46 541
3170.59 518
3170.71 492
3170.84 465
3170.97 439
3171.10 414
3171.23 393
3171.36 376
3171.49 364
3171.62 355
3171.75 350
3171.88 348
3172.01 346
3172.13 344
3172.26 341
3172.39 337
3172.52 331
3172.65 321
3172.78 310
3172.91 297
3173.04 283
3173.17 270
3173.30 258
3173.43 249
3173.56 242
3173.68 237
3173.81 233
3173.94 229
3174.07 226
3174.20 223
3174.33 222
3174.46 221
3174.59 221
3174.72 221
3174.85 219
3174.98 216
3175.11 210
3175.23 202
3175.36 194
3175.49 186
3175.62 179
3175.75 173
3175.88 168
3176.01 163
3176.14 157
3176.27 150
3176.40 143
3176.53 136
3176.66 132
3176.78 132
3176.91 135
3177.04 142
3177.17 151
3177.30 159
3177.43 164
3177.56 165
3177.69 162
3177.82 156
3177.95 149
3178.08 142
3178.21 137
3178.34 134
3178.46 131
3178.59 126
3178.72 118
3178.85 106
3178.98 92
3179.11 77
3179.24 62
3179.37 52
3179.50 46
3179.63 44
3179.76 46
3179.89 50
3180.02 54
3180.15 58
3180.27 62
3180.40 64
3180.53 65
3180.66 66
3180.79 65
3180.92 64
3181.05 62
3181.18 58
3181.31 55
3181.44 53
3181.57 54
3181.70 59
3181.83 68
3181.96 80
3182.08 93
3182.21 105
3182.34 113
3182.47 116
3182.60 113
3182.73 106
3182.86 95
3182.99 82
3183.12 69
3183.25 58
3183.38 49
3183.51 42
3183.64 37
3183.77 35
3183.90 35
3184.03 38
3184.15 44
3184.28 52
3184.41 61
3184.54 70
3184.67 78
3184.80 84
3184.93 88
3185.06 89
3185.19 87
3185.32 84
3185.45 79
3185.58 75
3185.71 69
3185.84 64
3185.97 57
3186.10 48
3186.22 37
3186.35 24
3186.48 10
3186.61 0
3186.74 0
3186.87 0
3187.00 0
3187.13 0
3187.26 0
3187.39 0
3187.52 0
3187.65 4
3187.78 14
3187.91 24
3188.04 32
3188.17 37
3188.30 40
3188.43 42
3188.55 41
3188.68 39
3188.81 37
3188.94 34
3189.07 33
3189.20 31
3189.33 31
3189.46 31
3189.59 31
3189.72 32
3189.85 32
3189.98 33
3190.11 33
3190.24 33
3190.37 33
3190.50 34
3190.63 35
3190.76 37
3190.89 39
3191.01 41
3191.14 43
3191.27 45
3191.40 46
3191.53 46
3191.66 44
3191.79 40
3191.92 34
3192.05 28
3192.18 23
3192.31 20
3192.44 20
3192.57 24
3192.70 32
3192.83 42
3192.96 53
3193.09 61
3193.22 67
3193.35 69
3193.48 67
3193.61 63
3193.74 56
3193.86 48
3193.99 41
3194.12 35
3194.25 30
3194.38 27
3194.51 26
3194.64 26
3194.77 29
3194.90 34
3195.03 39
3195.16 45
3195.29 51
3195.42 56
3195.55 59
3195.68 59
3195.81 57
3195.94 52
3196.07 47
3196.20 41
3196.33 36
3196.46 32
3196.59 32
3196.72 34
3196.85 38
3196.97 44
3197.10 51
3197.23 59
3197.36 67
3197.49 74
3197.62 79
3197.75 82
3197.88 81
3198.01 77
3198.14 70
3198.27 60
3198.40 48
3198.53 36
3198.66 25
3198.79 17
3198.92 12
3199.05 10
3199.18 13
3199.31 18
3199.44 26
3199.57 35
3199.70 44
3199.83 51
3199.96 57
3200.09 63
3200.22 68
3200.35 74
3200.48 80
3200.61 87
3200.74 93
3200.86 98
3200.99 101
3201.12 100
3201.25 97
3201.38 92
3201.51 86
3201.64 81
3201.77 77
3201.90 74
3202.03 69
3202.16 64
3202.29 56
3202.42 46
3202.55 34
3202.68 21
3202.81 10
3202.94 1
3203.07 0
3203.20 0
3203.33 0
3203.46 0
3203.59 0
3203.72 0
3203.85 1
3203.98 2
3204.11 3
3204.24 4
3204.37 4
3204.50 5
3204.63 7
3204.76 10
3204.89 14
3205.02 19
3205.15 25
3205.28 30
3205.41 34
3205.54 37
3205.67 39
3205.80 39
3205.93 40
3206.06 41
3206.19 44
3206.32 49
3206.44 56
3206.57 64
3206.70 72
3206.83 79
3206.96 84
3207.09 86
3207.22 85
3207.35 82
3207.48 78
3207.61 73
3207.74 68
3207.87 64
3208.00 59
3208.13 55
3208.26 50
3208.39 44
3208.52 38
3208.65 32
3208.78 27
3208.91 24
3209.04 23
3209.17 26
3209.30 30
3209.43 37
3209.56 46
3209.69 56
3209.82 66
3209.95 75
3210.08 84
3210.21 93
3210.34 102
3210.47 111
3210.60 120
3210.73 129
3210.86 138
3210.99 146
3211.12 152
3211.25 156
3211.38 157
3211.51 156
3211.64 154
3211.77 151
3211.90 151
3212.03 153
3212.16 160
3212.29 170
3212.42 184
3212.55 200
3212.68 217
3212.81 233
3212.94 247
3213.07 258
3213.20 264
3213.33 266
3213.46 265
3213.59 260
3213.72 253
3213.85 245
3213.98 238
3214.11 232
3214.24 229
3214.37 229
3214.50 232
3214.63 237
3214.76 243
3214.89 250
3215.02 254
3215.15 255
3215.28 253
3215.41 248
3215.54 239
3215.67 230
3215.80 220
3215.93 212
3216.06 206
3216.19 202
3216.32 200
3216.45 200
3216.58 200
3216.71 199
3216.84 197
3216.97 192
3217.10 185
3217.23 174
3217.36 162
3217.49 148
3217.62 134
3217.75 120
3217.88 107
3218.01 97
3218.14 88
3218.27 82
3218.40 77
3218.53 74
3218.66 71
3218.79 69
3218.92 67
3219.05 63
3219.18 59
3219.31 54
3219.44 50
3219.57 47
3219.70 46
3219.83 45
3219.96 45
3220.09 43
3220.22 41
3220.35 37
3220.48 32
3220.61 29
3220.74 28
3220.87 30
3221.00 35
3221.13 42
3221.26 48
3221.39 52
3221.52 53
3221.65 51
3221.78 45
3221.91 38
3222.04 31
3222.17 25
3222.30 20
3222.43 17
3222.56 14
3222.69 12
3222.82 11
3222.95 10
3223.08 10
3223.21 11
3223.34 15
3223.47 19
3223.60 24
3223.73 30
3223.86 35
3223.99 40
3224.12 44
3224.25 48
3224.39 53
3224.52 58
3224.65 66
3224.78 74
3224.91 83
3225.04 92
3225.17 99
3225.30 104
3225.43 106
3225.56 105
3225.69 102
3225.82 98
3225.95 92
3226.08 87
3226.21 81
3226.34 76
3226.47 71
3226.60 67
3226.73 64
3226.86 61
3226.99 61
3227.12 61
3227.25 63
3227.38 66
3227.51 70
3227.64 74
3227.77 77
3227.90 79
3228.03 79
3228.16 77
3228.29 73
3228.42 69
3228.55 65
3228.68 64
3228.81 65
3228.94 69
3229.07 77
3229.20 86
3229.33 98
3229.46 109
3229.59 118
3229.72 124
3229.86 125
3229.99 123
3230.12 117
3230.25 106
3230.38 94
3230.51 81
3230.64 68
3230.77 57
3230.90 48
3231.03 41
3231.16 38
3231.29 37
3231.42 38
3231.55 40
3231.68 43
3231.81 48
3231.94 55
3232.07 63
3232.20 73
3232.33 84
3232.46 94
3232.59 103
3232.72 108
3232.85 109
3232.98 106
3233.11 100
3233.24 92
3233.37 82
3233.50 72
3233.63 63
3233.77 56
3233.90 52
3234.03 52
3234.16 56
3234.29 63
3234.42 72
3234.55 81
3234.68 88
3234.81 92
3234.94 91
3235.07 87
3235.20 80
3235.33 71
3235.46 63
3235.59 56
3235.72 52
3235.85 50
3235.98 51
3236.11 54
3236.24 58
3236.37 63
3236.50 67
3236.63 70
3236.76 71
3236.89 70
3237.03 67
3237.16 62
3237.29 56
3237.42 49
3237.55 43
3237.68 37
3237.81 31
3237.94 24
3238.07 17
3238.20 9
3238.33 1
3238.46 0
3238.59 0
3238.72 0
3238.85 0
3238.98 0
3239.11 0
3239.24 0
3239.37 0
3239.50 9
3239.63 20
3239.77 31
3239.90 38
3240.03 42
3240.16 41
3240.29 35
3240.42 25
3240.55 13
3240.68 1
3240.81 0
3240.94 0
3241.07 0
3241.20 0
3241.33 6
3241.46 23
3241.59 44
3241.72 65
3241.85 86
3241.98 104
3242.11 119
3242.24 130
3242.38 137
3242.51 139
3242.64 137
3242.77 133
3242.90 126
3243.03 119
3243.16 112
3243.29 106
3243.42 102
3243.55 100
3243.68 99
3243.81 100
3243.94 102
3244.07 104
3244.20 108
3244.33 112
3244.46 118
3244.60 125
3244.73 133
3244.86 142
3244.99 150
3245.12 158
3245.25 165
3245.38 172
3245.51 178
3245.64 185
3245.77 192
3245.90 200
3246.03 207
3246.16 214
3246.29 222
3246.42 232
3246.55 244
3246.68 260
3246.82 279
3246.95 302
3247.08 328
3247.21 358
3247.34 388
3247.47 420
3247.60 453
3247.73 486
3247.86 520
3247.99 552
3248.12 583
3248.25 612
3248.38 638
3248.51 662
3248.64 686
3248.78 710
3248.91 736
3249.04 766
3249.17 800
3249.30 838
3249.43 877
3249.56 916
3249.69 952
3249.82 986
3249.95 1014
3250.08 1039
3250.21 1060
3250.34 1078
3250.47 1094
3250.61 1106
3250.74 1113
3250.87 1116
3251.00 1112
3251.13 1101
3251.26 1086
3251.39 1068
3251.52 1049
3251.65 1031
3251.78 1016
3251.91 1003
3252.04 992
3252.17 983
3252.30 972
3252.44 960
3252.57 944
3252.70 926
3252.83 904
3252.96 881
3253.09 859
3253.22 839
3253.35 822
3253.48 809
3253.61 801
3253.74 794
3253.87 789
3254.00 782
3254.14 772
3254.27 758
3254.40 740
3254.53 718
3254.66 694
3254.79 669
3254.92 645
3255.05 622
3255.18 600
3255.31 581
3255.44 562
3255.57 545
3255.70 529
3255.84 514
3255.97 503
3256.10 494
3256.23 489
3256.36 486
3256.49 485
3256.62 484
3256.75 482
3256.88 476
3257.01 467
3257.14 455
3257.27 441
3257.41 428
3257.54 415
3257.67 403
3257.80 393
3257.93 382
3258.06 372
3258.19 362
3258.32 352
3258.45 344
3258.58 338
3258.71 335
3258.85 335
3258.98 337
3259.11 342
3259.24 348
3259.37 355
3259.50 362
3259.63 370
3259.76 378
3259.89 387
3260.02 395
3260.15 402
3260.28 407
3260.42 409
3260.55 410
3260.68 411
3260.81 413
3260.94 417
3261.07 423
3261.20 432
3261.33 442
3261.46 451
3261.59 458
3261.73 463
3261.86 465
3261.99 467
3262.12 471
3262.25 479
3262.38 494
3262.51 518
3262.64 551
3262.77 591
3262.90 637
3263.03 684
3263.17 730
3263.30 772
3263.43 811
3263.56 847
3263.69 885
3263.82 927
3263.95 978
3264.08 1040
3264.21 1116
3264.34 1206
3264.48 1310
3264.61 1426
3264.74 1552
3264.87 1685
3265.00 1825
3265.13 1968
3265.26 2115
3265.39 2266
3265.52 2420
3265.65 2578
3265.79 2737
3265.92 2896
3266.05 3051
3266.18 3202
3266.31 3346
3266.44 3485
3266.57 3620
3266.70 3753
3266.83 3885
3266.96 4013
3267.10 4136
3267.23 4249
3267.36 4349
3267.49 4435
3267.62 4506
3267.75 4561
3267.88 4602
3268.01 4626
3268.14 4634
3268.28 4624
3268.41 4597
3268.54 4555
3268.67 4503
3268.80 4448
3268.93 4395
3269.06 4350
3269.19 4312
3269.32 4279
3269.45 4248
3269.59 4213
3269.72 4173
3269.85 4125
3269.98 4071
3270.11 4009
3270.24 3942
3270.37 3868
3270.50 3786
3270.63 3695
3270.77 3594
3270.90 3485
3271.03 3369
3271.16 3251
3271.29 3132
3271.42 3018
3271.55 2909
3271.68 2808
3271.81 2713
3271.95 2626
3272.08 2545
3272.21 2470
3272.34 2401
3272.47 2336
3272.60 2273
3272.73 2212
3272.86 2150
3273.00 2086
3273.13 2019
3273.26 1949
3273.39 1878
3273.52 1808
3273.65 1741
3273.78 1678
3273.91 1619
3274.04 1563
3274.18 1508
3274.31 1454
3274.44 1400
3274.57 1346
3274.70 1292
3274.83 1241
3274.96 1195
3275.09 1153
3275.23 1116
3275.36 1085
3275.49 1057
3275.62 1031
3275.75 1005
3275.88 977
3276.01 946
3276.14 912
3276.28 873
3276.41 832
3276.54 790
3276.67 750
3276.80 714
3276.93 685
3277.06 662
3277.19 645
3277.32 633
3277.46 624
3277.59 616
3277.72 607
3277.85 596
3277.98 583
3278.11 566
3278.24 547
3278.38 526
3278.51 504
3278.64 482
3278.77 462
3278.90 445
3279.03 433
3279.16 423
3279.29 416
3279.43 410
3279.56 403
3279.69 396
3279.82 387
3279.95 378
3280.08 369
3280.21 359
3280.34 350
3280.48 341
3280.61 331
3280.74 320
3280.87 309
3281.00 296
3281.13 282
3281.26 268
3281.39 254
3281.53 242
3281.66 232
3281.79 226
3281.92 225
3282.05 228
3282.18 236
3282.31 249
3282.45 263
3282.58 278
3282.71 291
3282.84 301
3282.97 307
3283.10 309
3283.23 309
3283.37 308
3283.50 306
3283.63 305
3283.76 305
3283.89 305
3284.02 305
3284.15 304
3284.28 302
3284.42 299
3284.55 295
3284.68 290
3284.81 285
3284.94 280
3285.07 275
3285.20 270
3285.34 266
3285.47 260
3285.60 255
3285.73 249
3285.86 243
3285.99 237
3286.12 232
3286.26 229
3286.39 228
3286.52 226
3286.65 224
3286.78 220
3286.91 213
3287.04 203
3287.18 190
3287.31 176
3287.44 161
3287.57 148
3287.70 137
3287.83 131
3287.96 128
3288.10 130
3288.23 135
3288.36 144
3288.49 154
3288.62 164
3288.75 173
3288.88 178
3289.02 180
3289.15 176
3289.28 169
3289.41 160
3289.54 150
3289.67 142
3289.81 136
3289.94 132
3290.07 131
3290.20 131
3290.33 130
3290.46 128
3290.59 125
3290.73 120
3290.86 114
3290.99 107
3291.12 100
3291.25 94
3291.38 88
3291.52 84
3291.65 82
3291.78 82
3291.91 84
3292.04 88
3292.17 94
3292.30 98
3292.44 102
3292.57 103
3292.70 102
3292.83 99
3292.96 95
3293.09 91
3293.23 89
3293.36 88
3293.49 88
3293.62 89
3293.75 89
3293.88 87
3294.01 83
3294.15 78
3294.28 73
3294.41 69
3294.54 66
3294.67 66
3294.80 68
3294.94 73
3295.07 78
3295.20 84
3295.33 89
3295.46 94
3295.59 99
3295.73 104
3295.86 108
3295.99 109
3296.12 108
3296.25 104
3296.38 98
3296.52 92
3296.65 88
3296.78 90
3296.91 100
3297.04 118
3297.17 142
3297.30 169
3297.44 193
3297.57 212
3297.70 221
3297.83 222
3297.96 215
3298.09 204
3298.23 192
3298.36 181
3298.49 173
3298.62 168
3298.75 164
3298.88 161
3299.02 158
3299.15 155
3299.28 152
3299.41 151
3299.54 151
3299.68 154
3299.81 157
3299.94 160
3300.07 163
3300.20 163
3300.33 161
3300.47 157
3300.60 152
3300.73 147
3300.86 143
3300.99 140
3301.12 140
3301.26 141
3301.39 144
3301.52 147
3301.65 148
3301.78 148
3301.91 147
3302.05 143
3302.18 139
3302.31 135
3302.44 133
3302.57 133
3302.70 136
3302.84 142
3302.97 148
3303.10 155
3303.23 159
3303.36 161
3303.50 159
3303.63 156
3303.76 151
3303.89 147
3304.02 146
3304.15 148
3304.29 154
3304.42 162
3304.55 170
3304.68 177
3304.81 181
3304.94 183
3305.08 181
3305.21 176
3305.34 171
3305.47 166
3305.60 162
3305.74 158
3305.87 156
3306.00 153
3306.13 150
3306.26 145
3306.39 139
3306.53 130
3306.66 120
3306.79 110
3306.92 100
3307.05 92
3307.19 86
3307.32 83
3307.45 83
3307.58 86
3307.71 92
3307.85 99
3307.98 107
3308.11 114
3308.24 121
3308.37 127
3308.50 131
3308.64 136
3308.77 140
3308.90 144
3309.03 148
3309.16 150
3309.30 149
3309.43 146
3309.56 140
3309.69 133
3309.82 124
3309.96 118
3310.09 114
3310.22 114
3310.35 118
3310.48 127
3310.61 138
3310.75 150
3310.88 161
3311.01 167
3311.14 169
3311.27 166
3311.41 158
3311.54 146
3311.67 133
3311.80 121
3311.93 110
3312.07 101
3312.20 94
3312.33 89
3312.46 83
3312.59 78
3312.73 73
3312.86 68
3312.99 65
3313.12 63
3313.25 62
3313.39 62
3313.52 64
3313.65 66
3313.78 69
3313.91 73
3314.05 77
3314.18 81
3314.31 86
3314.44 89
3314.57 91
3314.71 91
3314.84 88
3314.97 83
3315.10 75
3315.23 65
3315.37 54
3315.50 44
3315.63 35
3315.76 28
3315.89 22
3316.03 19
3316.16 15
3316.29 12
3316.42 7
3316.55 2
3316.69 0
3316.82 0
3316.95 0
3317.08 0
3317.21 0
3317.35 0
3317.48 3
3317.61 5
3317.74 6
3317.87 6
3318.01 4
3318.14 2
3318.27 1
3318.40 1
3318.53 2
3318.67 4
3318.80 5
3318.93 7
3319.06 8
3319.19 9
3319.33 11
3319.46 14
3319.59 19
3319.72 26
3319.86 35
3319.99 45
3320.12 55
3320.25 66
3320.38 76
3320.52 85
3320.65 91
3320.78 96
3320.91 99
3321.04 100
3321.18 100
3321.31 99
3321.44 100
3321.57 101
3321.70 103
3321.84 106
3321.97 109
3322.10 113
3322.23 116
3322.37 118
3322.50 119
3322.63 119
3322.76 116
3322.89 111
3323.03 104
3323.16 95
3323.29 87
3323.42 82
3323.55 79
3323.69 81
3323.82 86
3323.95 93
3324.08 100
3324.22 107
3324.35 112
3324.48 117
3324.61 121
3324.74 127
3324.88 135
3325.01 145
3325.14 157
3325.27 168
3325.41 179
3325.54 187
3325.67 192
3325.80 194
3325.93 195
3326.07 195
3326.20 195
3326.33 198
3326.46 203
3326.60 211
3326.73 221
3326.86 231
3326.99 241
3327.12 248
3327.26 254
3327.39 257
3327.52 258
3327.65 259
3327.79 261
3327.92 265
3328.05 270
3328.18 278
3328.31 287
3328.45 295
3328.58 302
3328.71 305
3328.84 302
3328.98 294
3329.11 281
3329.24 262
3329.37 241
3329.51 219
3329.64 198
3329.77 179
3329.90 165
3330.03 156
3330.17 151
3330.30 150
3330.43 153
3330.56 158
3330.70 163
3330.83 169
3330.96 173
3331.09 175
3331.23 174
3331.36 170
3331.49 164
3331.62 154
3331.75 143
3331.89 132
3332.02 121
3332.15 111
3332.28 104
3332.42 99
3332.55 96
3332.68 95
3332.81 94
3332.95 94
3333.08 93
3333.21 92
3333.34 90
3333.47 89
3333.61 90
3333.74 92
3333.87 97
3334.00 105
3334.14 113
3334.27 122
3334.40 129
3334.53 135
3334.67 138
3334.80 139
3334.93 139
3335.06 139
3335.20 140
3335.33 142
3335.46 145
3335.59 147
3335.73 149
3335.86 149
3335.99 145
3336.12 138
3336.26 129
3336.39 117
3336.52 104
3336.65 90
3336.78 76
3336.92 64
3337.05 53
3337.18 45
3337.31 40
3337.45 36
3337.58 34
3337.71 32
3337.84 29
3337.98 25
3338.11 20
3338.24 14
3338.37 8
3338.51 3
3338.64 0
3338.77 0
3338.90 1
3339.04 3
3339.17 6
3339.30 8
3339.43 9
3339.57 8
3339.70 6
3339.83 3
3339.96 0
3340.10 0
3340.23 0
3340.36 0
3340.49 0
3340.63 0
3340.76 0
3340.89 0
3341.02 5
3341.16 13
3341.29 19
3341.42 25
3341.55 27
3341.69 28
3341.82 25
3341.95 21
3342.08 15
3342.22 8
3342.35 2
3342.48 0
3342.61 0
3342.75 0
3342.88 0
3343.01 0
3343.14 5
3343.28 11
3343.41 15
3343.54 16
3343.67 15
3343.81 12
3343.94 9
3344.07 7
3344.21 7
3344.34 11
3344.47 17
3344.60 24
3344.74 30
3344.87 34
3345.00 36
3345.13 35
3345.27 32
3345.40 31
3345.53 31
3345.66 35
3345.80 41
3345.93 50
3346.06 60
3346.19 70
3346.33 78
3346.46 84
3346.59 88
3346.72 90
3346.86 91
3346.99 90
3347.12 89
3347.26 87
3347.39 86
3347.52 86
3347.65 87
3347.79 90
3347.92 94
3348.05 100
3348.18 105
3348.32 110
3348.45 113
3348.58 113
3348.71 111
3348.85 106
3348.98 99
3349.11 92
3349.25 85
3349.38 77
3349.51 69
3349.64 62
3349.78 54
3349.91 46
3350.04 38
3350.17 32
3350.31 27
3350.44 25
3350.57 24
3350.70 26
3350.84 30
3350.97 34
3351.10 39
3351.24 43
3351.37 48
3351.50 51
3351.63 52
3351.77 52
3351.90 51
3352.03 48
3352.16 45
3352.30 42
3352.43 39
3352.56 39
3352.70 40
3352.83 43
3352.96 47
3353.09 51
3353.23 55
3353.36 58
3353.49 60
3353.63 61
3353.76 62
3353.89 63
3354.02 64
3354.16 66
3354.29 66
3354.42 66
3354.55 66
3354.69 67
3354.82 68
3354.95 71
3355.09 74
3355.22 80
3355.35 86
3355.48 93
3355.62 98
3355.75 102
3355.88 105
3356.02 105
3356.15 104
3356.28 101
3356.41 97
3356.55 92
3356.68 86
3356.81 80
3356.95 74
3357.08 68
3357.21 62
3357.34 58
3357.48 54
3357.61 51
3357.74 49
3357.87 47
3358.01 47
3358.14 47
3358.27 48
3358.41 50
3358.54 54
3358.67 58
3358.80 63
3358.94 68
3359.07 72
3359.20 76
3359.34 79
3359.47 82
3359.60 84
3359.74 86
3359.87 87
3360.00 87
3360.13 87
3360.27 85
3360.40 82
3360.53 79
3360.67 76
3360.80 75
3360.93 75
3361.06 76
3361.20 78
3361.33 81
3361.46 83
3361.60 84
3361.73 82
3361.86 79
3361.99 73
3362.13 67
3362.26 60
3362.39 53
3362.53 48
3362.66 43
3362.79 39
3362.93 36
3363.06 32
3363.19 29
3363.32 26
3363.46 23
3363.59 22
3363.72 22
3363.86 23
3363.99 26
3364.12 30
3364.25 33
3364.39 37
3364.52 40
3364.65 43
3364.79 46
3364.92 50
3365.05 56
3365.19 62
3365.32 68
3365.45 75
3365.58 82
3365.72 86
3365.85 90
3365.98 93
3366.12 95
3366.25 98
3366.38 102
3366.52 107
3366.65 113
3366.78 118
3366.91 123
3367.05 127
3367.18 129
3367.31 129
3367.45 129
3367.58 128
3367.71 128
3367.85 129
3367.98 133
3368.11 139
3368.25 147
3368.38 157
3368.51 168
3368.64 179
3368.78 189
3368.91 200
3369.04 210
3369.18 219
3369.31 229
3369.44 238
3369.58 244
3369.71 249
3369.84 251
3369.98 251
3370.11 251
3370.24 252
3370.37 257
3370.51 264
3370.64 275
3370.77 287
3370.91 297
3371.04 304
3371.17 307
3371.31 305
3371.44 299
3371.57 288
3371.71 275
3371.84 260
3371.97 243
3372.10 225
3372.24 207
3372.37 189
3372.50 173
3372.64 161
3372.77 153
3372.90 150
3373.04 152
3373.17 158
3373.30 167
3373.44 176
3373.57 185
3373.70 191
3373.84 196
3373.97 198
3374.10 197
3374.24 192
3374.37 185
3374.50 177
3374.63 167
3374.77 157
3374.90 148
3375.03 141
3375.17 136
3375.30 133
3375.43 131
3375.57 129
3375.70 128
3375.83 127
3375.97 126
3376.10 124
3376.23 123
3376.37 121
3376.50 119
3376.63 116
3376.77 113
3376.90 110
3377.03 106
3377.17 104
3377.30 102
3377.43 102
3377.57 102
3377.70 103
3377.83 104
3377.97 102
3378.10 98
3378.23 92
3378.37 84
3378.50 75
3378.63 67
3378.76 60
3378.90 57
3379.03 56
3379.16 58
3379.30 61
3379.43 63
3379.56 65
3379.70 65
3379.83 62
3379.96 59
3380.10 55
3380.23 52
3380.36 51
3380.50 51
3380.63 52
3380.76 52
3380.90 52
3381.03 50
3381.16 47
3381.30 44
3381.43 41
3381.56 40
3381.70 43
3381.83 50
3381.96 60
3382.10 72
3382.23 86
3382.36 99
3382.50 111
3382.63 120
3382.76 126
3382.90 129
3383.03 129
3383.16 127
3383.30 125
3383.43 123
3383.56 122
3383.70 122
3383.83 125
3383.96 130
3384.10 136
3384.23 143
3384.36 150
3384.50 155
3384.63 157
3384.76 156
3384.90 151
3385.03 143
3385.16 133
3385.30 121
3385.43 108
3385.56 95
3385.70 84
3385.83 74
3385.96 65
3386.10 57
3386.23 52
3386.37 48
3386.50 47
3386.63 50
3386.77 56
3386.90 63
3387.03 72
3387.17 81
3387.30 88
3387.43 93
3387.57 95
3387.70 96
3387.83 95
3387.97 93
3388.10 90
3388.23 86
3388.37 82
3388.50 79
3388.63 77
3388.77 76
3388.90 77
3389.03 80
3389.17 84
3389.30 88
3389.43 92
3389.57 94
3389.70 96
3389.83 96
3389.97 94
3390.10 93
3390.24 91
3390.37 89
3390.50 89
3390.64 89
3390.77 91
3390.90 94
3391.04 98
3391.17 101
3391.30 103
3391.44 105
3391.57 107
3391.70 108
3391.84 110
3391.97 113
3392.10 116
3392.24 118
3392.37 117
3392.50 112
3392.64 103
3392.77 91
3392.91 77
3393.04 63
3393.17 53
3393.31 46
3393.44 43
3393.57 43
3393.71 46
3393.84 49
3393.97 52
3394.11 54
3394.24 55
3394.37 55
3394.51 53
3394.64 49
3394.78 44
3394.91 37
3395.04 31
3395.18 25
3395.31 22
3395.44 21
3395.58 23
3395.71 29
3395.84 36
3395.98 43
3396.11 49
3396.24 54
3396.38 57
3396.51 58
3396.65 58
3396.78 58
3396.91 57
3397.05 56
3397.18 56
3397.31 55
3397.45 55
3397.58 53
3397.71 51
3397.85 47
3397.98 42
3398.12 35
3398.25 27
3398.38 19
3398.52 12
3398.65 7
3398.78 4
3398.92 3
3399.05 4
3399.18 6
3399.32 8
3399.45 10
3399.59 11
3399.72 9
3399.85 7
3399.99 3
3400.12 0
3400.25 0
3400.39 0
3400.52 0
3400.66 0
3400.79 0
3400.92 0
3401.06 4
3401.19 14
3401.32 24
3401.46 32
3401.59 37
3401.72 39
3401.86 38
3401.99 35
3402.13 32
3402.26 29
3402.39 29
3402.53 30
3402.66 34
3402.79 38
3402.93 43
3403.06 49
3403.20 55
3403.33 62
3403.46 70
3403.60 77
3403.73 85
3403.86 92
3404.00 97
3404.13 102
3404.27 105
3404.40 109
3404.53 113
3404.67 119
3404.80 126
3404.93 135
3405.07 145
3405.20 155
3405.34 165
3405.47 173
3405.60 179
3405.74 182
3405.87 181
3406.01 177
3406.14 170
3406.27 163
3406.41 156
3406.54 152
3406.67 150
3406.81 151
3406.94 154
3407.08 158
3407.21 162
3407.34 165
3407.48 165
3407.61 161
3407.74 155
3407.88 144
3408.01 131
3408.15 114
3408.28 96
3408.41 78
3408.55 60
3408.68 46
3408.82 34
3408.95 25
3409.08 19
3409.22 15
3409.35 11
3409.48 9
3409.62 7
3409.75 7
3409.89 8
3410.02 13
3410.15 19
3410.29 28
3410.42 38
3410.56 47
3410.69 54
3410.82 59
3410.96 60
3411.09 59
3411.23 56
3411.36 53
3411.49 49
3411.63 46
3411.76 43
3411.89 39
3412.03 34
3412.16 28
3412.30 21
3412.43 16
3412.56 12
3412.70 11
3412.83 13
3412.97 19
3413.10 27
3413.23 39
3413.37 51
3413.50 63
3413.64 75
3413.77 84
3413.90 91
3414.04 96
3414.17 98
3414.31 99
3414.44 99
3414.57 97
3414.71 95
3414.84 91
3414.98 87
3415.11 82
3415.24 79
3415.38 77
3415.51 77
3415.65 80
3415.78 84
3415.91 90
3416.05 94
3416.18 98
3416.32 100
3416.45 101
3416.58 102
3416.72 104
3416.85 109
3416.99 115
3417.12 122
3417.25 129
3417.39 134
3417.52 135
3417.66 133
3417.79 127
3417.92 119
3418.06 111
3418.19 105
3418.33 102
3418.46 101
3418.59 102
3418.73 104
3418.86 104
3419.00 103
3419.13 99
3419.26 93
3419.40 85
3419.53 77
3419.67 69
3419.80 62
3419.93 57
3420.07 54
3420.20 52
3420.34 52
3420.47 52
3420.60 52
3420.74 53
3420.87 54
3421.01 55
3421.14 55
3421.28 54
3421.41 52
3421.54 49
3421.68 45
3421.81 42
3421.95 41
3422.08 40
3422.21 42
3422.35 46
3422.48 52
3422.62 58
3422.75 64
3422.88 70
3423.02 73
3423.15 75
3423.29 75
3423.42 73
3423.56 72
3423.69 71
3423.82 71
3423.96 72
3424.09 74
3424.23 77
3424.36 80
3424.49 82
3424.63 82
3424.76 80
3424.90 76
3425.03 70
3425.17 63
3425.30 56
3425.43 50
3425.57 47
3425.70 47
3425.84 52
3425.97 60
3426.10 71
3426.24 83
3426.37 95
3426.51 106
3426.64 115
3426.78 123
3426.91 129
3427.04 133
3427.18 135
3427.31 136
3427.45 134
3427.58 131
3427.72 127
3427.85 124
3427.98 123
3428.12 126
3428.25 132
3428.39 143
3428.52 157
3428.65 174
3428.79 193
3428.92 215
3429.06 240
3429.19 267
3429.33 295
3429.46 322
3429.59 346
3429.73 367
3429.86 384
3430.00 397
3430.13 410
3430.27 425
3430.40 444
3430.53 469
3430.67 499
3430.80 531
3430.94 561
3431.07 588
3431.21 610
3431.34 628
3431.47 644
3431.61 659
3431.74 674
3431.88 692
3432.01 711
3432.15 730
3432.28 747
3432.41 762
3432.55 772
3432.68 777
3432.82 777
3432.95 772
3433.09 762
3433.22 749
3433.35 733
3433.49 718
3433.62 705
3433.76 695
3433.89 689
3434.03 687
3434.16 687
3434.30 688
3434.43 686
3434.56 680
3434.70 668
3434.83 652
3434.97 631
3435.10 607
3435.24 583
3435.37 559
3435.50 537
3435.64 517
3435.77 497
3435.91 478
3436.04 459
3436.18 439
3436.31 420
3436.45 401
3436.58 383
3436.71 367
3436.85 352
3436.98 337
3437.12 323
3437.25 309
3437.39 296
3437.52 284
3437.65 275
3437.79 270
3437.92 266
3438.06 265
3438.19 264
3438.33 263
3438.46 259
3438.60 254
3438.73 246
3438.86 238
3439.00 229
3439.13 220
3439.27 213
3439.40 207
3439.54 203
3439.67 200
3439.81 198
3439.94 197
3440.07 196
3440.21 197
3440.34 200
3440.48 205
3440.61 211
3440.75 217
3440.88 224
3441.02 229
3441.15 232
3441.29 233
3441.42 230
3441.55 225
3441.69 216
3441.82 205
3441.96 192
3442.09 177
3442.23 162
3442.36 147
3442.50 134
3442.63 122
3442.76 112
3442.90 105
3443.03 101
3443.17 100
3443.30 101
3443.44 104
3443.57 106
3443.71 107
3443.84 106
3443.98 103
3444.11 98
3444.24 93
3444.38 87
3444.51 83
3444.65 80
3444.78 78
3444.92 76
3445.05 74
3445.19 72
3445.32 71
3445.46 70
3445.59 70
3445.72 72
3445.86 74
3445.99 78
3446.13 81
3446.26 83
3446.40 85
3446.53 86
3446.67 88
3446.80 90
3446.94 93
3447.07 96
3447.21 100
3447.34 102
3447.47 102
3447.61 100
3447.74 95
3447.88 87
3448.01 76
3448.15 64
3448.28 53
3448.42 43
3448.55 37
3448.69 34
3448.82 34
3448.96 38
3449.09 43
3449.22 49
3449.36 53
3449.49 56
3449.63 56
3449.76 53
3449.90 47
3450.03 39
3450.17 30
3450.30 21
3450.44 11
3450.57 4
3450.71 0
3450.84 0
3450.98 0
3451.11 0
3451.24 0
3451.38 0
3451.51 0
3451.65 0
3451.78 0
3451.92 0
3452.05 0
3452.19 1
3452.32 6
3452.46 11
3452.59 17
3452.73 22
3452.86 27
3453.00 31
3453.13 36
3453.27 41
3453.40 48
3453.53 57
3453.67 67
3453.80 77
3453.94 85
3454.07 92
3454.21 96
3454.34 98
3454.48 98
3454.61 97
3454.75 95
3454.88 93
3455.02 90
3455.15 86
3455.29 82
3455.42 77
3455.56 72
3455.69 68
3455.83 65
3455.96 65
3456.09 68
3456.23 74
3456.36 81
3456.50 87
3456.63 93
3456.77 97
3456.90 99
3457.04 100
3457.17 101
3457.31 102
3457.44 104
3457.58 108
3457.71 111
3457.85 114
3457.98 116
3458.12 117
3458.25 116
3458.39 115
3458.52 114
3458.66 113
3458.79 113
3458.93 114
3459.06 116
3459.20 119
3459.33 123
3459.47 127
3459.60 131
3459.73 134
3459.87 135
3460.00 134
3460.14 131
3460.27 126
3460.41 120
3460.54 113
3460.68 108
3460.81 105
3460.95 106
3461.08 110
3461.22 117
3461.35 126
3461.49 134
3461.62 140
3461.76 143
3461.89 141
3462.03 136
3462.16 128
3462.30 118
3462.43 109
3462.57 101
3462.70 97
3462.84 95
3462.97 96
3463.11 100
3463.24 106
3463.38 113
3463.51 119
3463.65 126
3463.78 131
3463.92 134
3464.05 136
3464.19 137
3464.32 135
3464.46 133
3464.59 129
3464.73 124
3464.86 120
3465.00 116
3465.13 114
3465.27 114
3465.40 117
3465.54 123
3465.67 130
3465.81 138
3465.94 145
3466.08 151
3466.21 155
3466.35 158
3466.48 160
3466.62 161
3466.75 161
3466.89 160
3467.02 159
3467.16 158
3467.29 158
3467.43 158
3467.56 158
3467.70 159
3467.83 160
3467.97 160
3468.10 158
3468.24 156
3468.37 152
3468.51 149
3468.64 147
3468.78 147
3468.91 149
3469.05 153
3469.18 158
3469.32 162
3469.45 165
3469.59 166
3469.72 164
3469.86 160
3469.99 154
3470.13 147
3470.26 140
3470.40 135
3470.53 131
3470.67 130
3470.80 130
3470.94 132
3471.07 135
3471.21 141
3471.34 147
3471.48 155
3471.61 164
3471.75 172
3471.88 179
3472.02 185
3472.15 189
3472.29 193
3472.42 196
3472.56 197
3472.69 196
3472.83 193
3472.96 186
3473.10 176
3473.23 165
3473.37 153
3473.50 143
3473.64 139
3473.77 140
3473.91 147
3474.04 159
3474.18 174
3474.31 190
3474.45 207
3474.58 224
3474.72 240
3474.85 256
3474.99 270
3475.12 283
3475.26 293
3475.40 298
3475.53 298
3475.67 294
3475.80 288
3475.94 282
3476.07 278
3476.21 278
3476.34 282
3476.48 289
3476.61 297
3476.75 304
3476.88 307
3477.02 305
3477.15 299
3477.29 290
3477.42 278
3477.56 266
3477.69 253
3477.83 240
3477.96 227
3478.10 215
3478.23 202
3478.37 191
3478.50 180
3478.64 170
3478.77 159
3478.91 148
3479.05 136
3479.18 122
3479.32 109
3479.45 96
3479.59 85
3479.72 79
3479.86 76
3479.99 78
3480.13 83
3480.26 89
3480.40 94
3480.53 97
3480.67 97
3480.80 94
3480.94 90
3481.07 85
3481.21 82
3481.34 79
3481.48 77
3481.62 75
3481.75 73
3481.89 68
3482.02 63
3482.16 58
3482.29 53
3482.43 50
3482.56 49
3482.70 50
3482.83 51
3482.97 50
3483.10 48
3483.24 43
3483.37 37
3483.51 29
3483.64 22
3483.78 16
3483.92 13
3484.05 12
3484.19 15
3484.32 19
3484.46 24
3484.59 30
3484.73 36
3484.86 41
3485.00 44
3485.13 47
3485.27 48
3485.40 47
3485.54 44
3485.67 40
3485.81 36
3485.95 31
3486.08 27
3486.22 24
3486.35 22
3486.49 20
3486.62 19
3486.76 17
3486.89 14
3487.03 10
3487.16 5
3487.30 0
3487.43 0
3487.57 0
3487.71 0
3487.84 0
3487.98 0
3488.11 0
3488.25 0
3488.38 5
3488.52 15
3488.65 25
3488.79 34
3488.92 42
3489.06 46
3489.19 49
3489.33 49
3489.47 49
3489.60 50
3489.74 53
3489.87 58
3490.01 68
3490.14 80
3490.28 96
3490.41 113
3490.55 132
3490.68 151
3490.82 170
3490.96 189
3491.09 207
3491.23 224
3491.36 241
3491.50 256
3491.63 270
3491.77 282
3491.90 291
3492.04 296
3492.17 297
3492.31 294
3492.45 287
3492.58 278
3492.72 267
3492.85 255
3492.99 243
3493.12 230
3493.26 217
3493.39 204
3493.53 189
3493.66 172
3493.80 155
3493.94 138
3494.07 124
3494.21 112
3494.34 104
3494.48 100
3494.61 100
3494.75 103
3494.88 107
3495.02 113
3495.16 119
3495.29 126
3495.43 132
3495.56 138
3495.70 142
3495.83 146
3495.97 147
3496.10 146
3496.24 142
3496.38 136
3496.51 127
3496.65 118
3496.78 109
3496.92 101
3497.05 96
3497.19 95
3497.32 98
3497.46 105
3497.60 115
3497.73 126
3497.87 138
3498.00 148
3498.14 157
3498.27 166
3498.41 173
3498.55 181
3498.68 188
3498.82 194
3498.95 199
3499.09 202
3499.22 203
3499.36 203
3499.49 202
3499.63 200
3499.77 198
3499.90 195
3500.04 190
3500.17 182
3500.31 172
3500.44 159
3500.58 145
3500.72 130
3500.85 116
3500.99 104
3501.12 93
3501.26 85
3501.39 79
3501.53 74
3501.66 71
3501.80 69
3501.94 67
3502.07 68
3502.21 70
3502.34 74
3502.48 79
3502.61 85
3502.75 91
3502.89 97
3503.02 101
3503.16 104
3503.29 105
3503.43 104
3503.56 103
3503.70 102
3503.84 100
3503.97 99
3504.11 99
3504.24 98
3504.38 96
3504.51 94
3504.65 90
3504.79 86
3504.92 82
3505.06 80
3505.19 82
3505.33 88
3505.46 98
3505.60 112
3505.74 127
3505.87 142
3506.01 154
3506.14 162
3506.28 166
3506.41 166
3506.55 163
3506.69 157
3506.82 147
3506.96 136
3507.09 123
3507.23 110
3507.36 97
3507.50 87
3507.64 80
3507.77 78
3507.91 80
3508.04 85
3508.18 93
3508.32 102
3508.45 110
3508.59 118
3508.72 124
3508.86 129
3508.99 133
3509.13 135
3509.27 137
3509.40 138
3509.54 140
3509.67 143
3509.81 146
3509.95 150
3510.08 154
3510.22 158
3510.35 160
3510.49 162
3510.62 163
3510.76 165
3510.90 167
3511.03 170
3511.17 172
3511.30 175
3511.44 177
3511.58 178
3511.71 178
3511.85 178
3511.98 180
3512.12 184
3512.25 191
3512.39 201
3512.53 215
3512.66 231
3512.80 249
3512.93 267
3513.07 285
3513.21 300
3513.34 314
3513.48 326
3513.61 337
3513.75 348
3513.89 361
3514.02 377
3514.16 395
3514.29 415
3514.43 436
3514.56 456
3514.70 476
3514.84 495
3514.97 514
3515.11 533
3515.24 555
3515.38 580
3515.52 608
3515.65 640
3515.79 673
3515.92 707
3516.06 739
3516.20 768
3516.33 791
3516.47 809
3516.60 823
3516.74 833
3516.88 842
3517.01 849
3517.15 856
3517.28 861
3517.42 864
3517.56 863
3517.69 857
3517.83 846
3517.96 831
3518.10 812
3518.24 792
3518.37 771
3518.51 752
3518.64 733
3518.78 715
3518.92 697
3519.05 680
3519.19 662
3519.32 645
3519.46 629
3519.60 616
3519.73 607
3519.87 602
3520.00 602
3520.14 606
3520.28 614
3520.41 625
3520.55 638
3520.68 650
3520.82 662
3520.96 672
3521.09 678
3521.23 681
3521.36 680
3521.50 677
3521.64 672
3521.77 667
3521.91 663
3522.04 660
3522.18 658
3522.32 658
3522.45 658
3522.59 657
3522.72 657
3522.86 657
3523.00 657
3523.13 656
3523.27 654
3523.40 650
3523.54 644
3523.68 636
3523.81 626
3523.95 615
3524.08 602
3524.22 590
3524.36 578
3524.49 568
3524.63 559
3524.77 554
3524.90 550
3525.04 550
3525.17 550
3525.31 551
3525.45 552
3525.58 552
3525.72 550
3525.85 546
3525.99 540
3526.13 531
3526.26 521
3526.40 508
3526.54 494
3526.67 480
3526.81 468
3526.94 459
3527.08 453
3527.22 450
3527.35 450
3527.49 449
3527.62 445
3527.76 438
3527.90 426
3528.03 411
3528.17 394
3528.31 377
3528.44 362
3528.58 351
3528.71 345
3528.85 342
3528.99 344
3529.12 347
3529.26 351
3529.39 353
3529.53 352
3529.67 348
3529.80 342
3529.94 333
3530.08 324
3530.21 315
3530.35 308
3530.48 302
3530.62 298
3530.76 294
3530.89 291
3531.03 289
3531.17 287
3531.30 287
3531.44 288
3531.57 290
3531.71 293
3531.85 296
3531.98 299
3532.12 301
3532.26 303
3532.39 305
3532.53 307
3532.66 309
3532.80 313
3532.94 315
3533.07 317
3533.21 317
3533.35 316
3533.48 312
3533.62 307
3533.75 302
3533.89 298
3534.03 296
3534.16 296
3534.30 300
3534.44 305
3534.57 312
3534.71 318
3534.84 324
3534.98 327
3535.12 327
3535.25 324
3535.39 319
3535.53 311
3535.66 301
3535.80 290
3535.94 277
3536.07 265
3536.21 252
3536.34 240
3536.48 229
3536.62 218
3536.75 207
3536.89 196
3537.03 187
3537.16 181
3537.30 177
3537.44 179
3537.57 184
3537.71 193
3537.84 203
3537.98 211
3538.12 215
3538.25 212
3538.39 203
3538.53 188
3538.66 171
3538.80 153
3538.94 138
3539.07 126
3539.21 120
3539.34 117
3539.48 119
3539.62 123
3539.75 130
3539.89 138
3540.03 147
3540.16 156
3540.30 166
3540.44 175
3540.57 182
3540.71 188
3540.84 192
3540.98 193
3541.12 191
3541.25 186
3541.39 179
3541.53 171
3541.66 162
3541.80 153
3541.94 146
3542.07 140
3542.21 137
3542.35 135
3542.48 134
3542.62 132
3542.76 127
3542.89 121
3543.03 113
3543.16 104
3543.30 96
3543.44 90
3543.57 86
3543.71 85
3543.85 86
3543.98 88
3544.12 91
3544.26 96
3544.39 103
3544.53 113
3544.67 127
3544.80 144
3544.94 163
3545.08 182
3545.21 198
3545.35 208
3545.48 213
3545.62 211
3545.76 205
3545.89 196
3546.03 185
3546.17 176
3546.30 168
3546.44 164
3546.58 164
3546.71 165
3546.85 168
3546.99 170
3547.12 169
3547.26 165
3547.40 157
3547.53 146
3547.67 133
3547.81 120
3547.94 109
3548.08 102
3548.22 97
3548.35 94
3548.49 93
3548.63 93
3548.76 92
3548.90 90
3549.03 86
3549.17 81
3549.31 74
3549.44 67
3549.58 61
3549.72 56
3549.85 54
3549.99 56
3550.13 61
3550.26 70
3550.40 81
3550.54 93
3550.67 103
3550.81 110
3550.95 114
3551.08 113
3551.22 109
3551.36 103
3551.49 94
3551.63 85
3551.77 75
3551.90 66
3552.04 57
3552.18 51
3552.31 47
3552.45 45
3552.59 46
3552.72 49
3552.86 53
3553.00 57
3553.13 61
3553.27 62
3553.41 61
3553.54 57
3553.68 51
3553.82 43
3553.95 36
3554.09 30
3554.23 27
3554.36 27
3554.50 30
3554.64 35
3554.77 41
3554.91 45
3555.05 46
3555.18 44
3555.32 38
3555.46 30
3555.59 20
3555.73 10
3555.87 2
3556.00 0
3556.14 0
3556.28 0
3556.41 0
3556.55 0
3556.69 0
3556.82 0
3556.96 0
3557.10 2
3557.23 9
3557.37 14
3557.51 18
3557.64 20
3557.78 19
3557.92 16
3558.05 13
3558.19 10
3558.33 8
3558.47 8
3558.60 11
3558.74 15
3558.88 21
3559.01 28
3559.15 36
3559.29 44
3559.42 52
3559.56 59
3559.70 66
3559.83 72
3559.97 78
3560.11 83
3560.24 86
3560.38 88
3560.52 87
3560.65 85
3560.79 81
3560.93 76
3561.06 72
3561.20 71
3561.34 72
3561.47 77
3561.61 84
3561.75 91
3561.88 98
3562.02 103
3562.16 105
3562.30 105
3562.43 103
3562.57 101
3562.71 97
3562.84 93
3562.98 87
3563.12 81
3563.25 74
3563.39 66
3563.53 59
3563.66 53
3563.80 49
3563.94 49
3564.07 50
3564.21 55
3564.35 60
3564.49 67
3564.62 73
3564.76 79
3564.90 86
3565.03 92
3565.17 97
3565.31 103
3565.44 106
3565.58 108
3565.72 108
3565.85 105
3565.99 99
3566.13 92
3566.26 84
3566.40 76
3566.54 69
3566.68 63
3566.81 58
3566.95 55
3567.09 55
3567.22 57
3567.36 63
3567.50 72
3567.63 83
3567.77 95
3567.91 107
3568.04 117
3568.18 125
3568.32 130
3568.46 134
3568.59 138
3568.73 142
3568.87 145
3569.00 148
3569.14 150
3569.28 149
3569.41 146
3569.55 140
3569.69 132
3569.83 123
3569.96 116
3570.10 111
3570.24 107
3570.37 106
3570.51 107
3570.65 108
3570.78 111
3570.92 113
3571.06 115
3571.20 116
3571.33 116
3571.47 114
3571.61 109
3571.74 103
3571.88 95
3572.02 86
3572.15 78
3572.29 72
3572.43 68
3572.57 68
3572.70 71
3572.84 78
3572.98 87
3573.11 99
3573.25 110
3573.39 121
3573.52 130
3573.66 134
3573.80 136
3573.94 133
3574.07 129
3574.21 124
3574.35 119
3574.48 116
3574.62 114
3574.76 113
3574.90 112
3575.03 110
3575.17 108
3575.31 105
3575.44 102
3575.58 99
3575.72 97
3575.85 97
3575.99 97
3576.13 97
3576.27 97
3576.40 94
3576.54 90
3576.68 83
3576.81 75
3576.95 67
3577.09 61
3577.23 56
3577.36 55
3577.50 57
3577.64 60
3577.77 65
3577.91 71
3578.05 76
3578.19 81
3578.32 87
3578.46 93
3578.60 99
3578.73 106
3578.87 113
3579.01 119
3579.15 125
3579.28 131
3579.42 136
3579.56 141
3579.69 147
3579.83 152
3579.97 158
3580.11 163
3580.24 167
3580.38 171
3580.52 174
3580.65 175
3580.79 176
3580.93 176
3581.07 176
3581.20 175
3581.34 174
3581.48 173
3581.62 173
3581.75 173
3581.89 174
3582.03 177
3582.16 183
3582.30 191
3582.44 202
3582.58 216
3582.71 231
3582.85 246
3582.99 260
3583.12 274
3583.26 287
3583.40 299
3583.54 310
3583.67 320
3583.81 329
3583.95 336
3584.09 340
3584.22 341
3584.36 339
3584.50 335
3584.63 329
3584.77 323
3584.91 319
3585.05 317
3585.18 318
3585.32 322
3585.46 330
3585.60 340
3585.73 351
3585.87 362
3586.01 371
3586.14 377
3586.28 381
3586.42 383
3586.56 383
3586.69 383
3586.83 381
3586.97 379
3587.11 375
3587.24 372
3587.38 368
3587.52 364
3587.65 361
3587.79 359
3587.93 358
3588.07 358
3588.20 358
3588.34 358
3588.48 356
3588.62 352
3588.75 346
3588.89 339
3589.03 332
3589.17 325
3589.30 319
3589.44 313
3589.58 308
3589.71 301
3589.85 293
3589.99 284
3590.13 275
3590.26 266
3590.40 258
3590.54 253
3590.68 251
3590.81 251
3590.95 252
3591.09 253
3591.23 254
3591.36 253
3591.50 249
3591.64 244
3591.78 238
3591.91 230
3592.05 221
3592.19 211
3592.33 203
3592.46 197
3592.60 193
3592.74 192
3592.87 194
3593.01 199
3593.15 205
3593.29 213
3593.42 222
3593.56 232
3593.70 242
3593.84 253
3593.97 265
3594.11 276
3594.25 288
3594.39 299
3594.52 309
3594.66 317
3594.80 322
3594.94 326
3595.07 327
3595.21 326
3595.35 324
3595.49 321
3595.62 316
3595.76 312
3595.90 306
3596.04 300
3596.17 295
3596.31 290
3596.45 286
3596.59 283
3596.72 280
3596.86 279
3597.00 279
3597.14 279
3597.27 280
3597.41 280
3597.55 280
3597.69 279
3597.82 278
3597.96 277
3598.10 276
3598.24 276
3598.37 279
3598.51 283
3598.65 288
3598.79 292
3598.92 294
3599.06 294
3599.20 289
3599.34 280
3599.47 267
3599.61 252
3599.75 236
3599.89 222
3600.02 211
3600.16 203
3600.30 199
3600.44 198
3600.57 201
3600.71 205
3600.85 209
3600.99 213
3601.12 215
3601.26 215
3601.40 213
3601.54 209
3601.67 205
3601.81 201
3601.95 199
3602.09 199
3602.23 201
3602.36 203
3602.50 205
3602.64 205
3602.78 202
3602.91 195
3603.05 185
3603.19 173
3603.33 161
3603.46 151
3603.60 145
3603.74 144
3603.88 148
3604.01 155
3604.15 164
3604.29 172
3604.43 177
3604.56 177
3604.70 172
3604.84 162
3604.98 150
3605.12 135
3605.25 120
3605.39 106
3605.53 95
3605.67 87
3605.80 81
3605.94 79
3606.08 80
3606.22 83
3606.35 88
3606.49 92
3606.63 94
3606.77 94
3606.91 90
3607.04 82
3607.18 71
3607.32 59
3607.46 47
3607.59 37
3607.73 31
3607.87 28
3608.01 31
3608.14 36
3608.28 45
3608.42 55
3608.56 65
3608.70 74
3608.83 82
3608.97 87
3609.11 92
3609.25 95
3609.38 97
3609.52 99
3609.66 102
3609.80 105
3609.93 108
3610.07 110
3610.21 112
3610.35 113
3610.49 113
3610.62 112
3610.76 113
3610.90 114
3611.04 116
3611.17 120
3611.31 124
3611.45 128
3611.59 132
3611.73 135
3611.86 135
3612.00 133
3612.14 128
3612.28 121
3612.41 113
3612.55 105
3612.69 98
3612.83 92
3612.97 89
3613.10 87
3613.24 87
3613.38 88
3613.52 89
3613.65 90
3613.79 91
3613.93 92
3614.07 94
3614.21 95
3614.34 97
3614.48 98
3614.62 99
3614.76 100
3614.90 101
3615.03 102
3615.17 103
3615.31 106
3615.45 109
3615.58 112
3615.72 115
3615.86 116
3616.00 113
3616.14 107
3616.27 96
3616.41 84
3616.55 69
3616.69 55
3616.83 43
3616.96 34
3617.10 28
3617.24 25
3617.38 22
3617.51 19
3617.65 15
3617.79 11
3617.93 7
3618.07 5
3618.20 4
3618.34 6
3618.48 9
3618.62 14
3618.76 19
3618.89 25
3619.03 31
3619.17 37
3619.31 44
3619.45 51
3619.58 58
3619.72 63
3619.86 65
3620.00 64
3620.14 59
3620.27 51
3620.41 42
3620.55 33
3620.69 24
3620.82 16
3620.96 10
3621.10 6
3621.24 2
3621.38 0
3621.51 0
3621.65 0
3621.79 0
3621.93 0
3622.07 0
3622.20 0
3622.34 0
3622.48 0
3622.62 4
3622.76 11
3622.89 18
3623.03 27
3623.17 36
3623.31 46
3623.45 54
3623.58 61
3623.72 66
3623.86 67
3624.00 65
3624.14 60
3624.27 54
3624.41 46
3624.55 38
3624.69 31
3624.83 24
3624.96 18
3625.10 13
3625.24 7
3625.38 2
3625.52 0
3625.65 0
3625.79 0
3625.93 0
3626.07 0
3626.21 0
3626.35 0
3626.48 0
3626.62 1
3626.76 11
3626.90 23
3627.04 37
3627.17 51
3627.31 64
3627.45 74
3627.59 81
3627.73 85
3627.86 87
3628.00 88
3628.14 88
3628.28 90
3628.42 93
3628.55 97
3628.69 102
3628.83 105
3628.97 107
3629.11 107
3629.24 106
3629.38 103
3629.52 100
3629.66 95
3629.80 91
3629.94 87
3630.07 84
3630.21 82
3630.35 82
3630.49 85
3630.63 91
3630.76 99
3630.90 108
3631.04 116
3631.18 122
3631.32 123
3631.46 121
3631.59 115
3631.73 108
3631.87 102
3632.01 100
3632.15 101
3632.28 108
3632.42 116
3632.56 125
3632.70 133
3632.84 137
3632.97 138
3633.11 135
3633.25 130
3633.39 124
3633.53 118
3633.67 113
3633.80 108
3633.94 103
3634.08 98
3634.22 92
3634.36 87
3634.50 81
3634.63 77
3634.77 75
3634.91 76
3635.05 78
3635.19 83
3635.32 89
3635.46 95
3635.60 101
3635.74 106
3635.88 110
3636.02 114
3636.15 117
3636.29 120
3636.43 123
3636.57 126
3636.71 129
3636.85 131
3636.98 131
3637.12 130
3637.26 126
3637.40 122
3637.54 117
3637.67 111
3637.81 106
3637.95 102
3638.09 97
3638.23 92
3638.37 87
3638.50 80
3638.64 73
3638.78 66
3638.92 62
3639.06 60
3639.20 63
3639.33 71
3639.47 83
3639.61 97
3639.75 112
3639.89 126
3640.03 137
3640.16 144
3640.30 147
3640.44 147
3640.58 146
3640.72 146
3640.86 147
3640.99 150
3641.13 154
3641.27 158
3641.41 160
3641.55 160
3641.69 156
3641.82 150
3641.96 143
3642.10 135
3642.24 127
3642.38 121
3642.52 116
3642.65 113
3642.79 112
3642.93 110
3643.07 109
3643.21 107
3643.35 104
3643.48 99
3643.62 92
3643.76 83
3643.90 75
3644.04 68
3644.18 63
3644.31 62
3644.45 65
3644.59 70
3644.73 77
3644.87 83
3645.01 88
3645.15 90
3645.28 89
3645.42 87
3645.56 84
3645.70 82
3645.84 81
3645.98 82
3646.11 85
3646.25 90
3646.39 96
3646.53 102
3646.67 109
3646.81 115
3646.94 121
3647.08 126
3647.22 129
3647.36 129
3647.50 128
3647.64 126
3647.78 123
3647.91 121
3648.05 120
3648.19 120
3648.33 123
3648.47 125
3648.61 128
3648.75 128
3648.88 127
3649.02 122
3649.16 113
3649.30 103
3649.44 91
3649.58 78
3649.71 66
3649.85 55
3649.99 46
3650.13 39
3650.27 34
3650.41 31
3650.55 28
3650.68 26
3650.82 24
3650.96 22
3651.10 19
3651.24 16
3651.38 15
3651.52 13
3651.65 13
3651.79 14
3651.93 16
3652.07 18
3652.21 20
3652.35 23
3652.49 25
3652.62 29
3652.76 34
3652.90 40
3653.04 48
3653.18 58
3653.32 68
3653.46 78
3653.59 88
3653.73 97
3653.87 106
3654.01 114
3654.15 122
3654.29 130
3654.43 138
3654.56 144
3654.70 147
3654.84 148
3654.98 146
3655.12 143
3655.26 140
3655.40 137
3655.53 138
3655.67 141
3655.81 146
3655.95 154
3656.09 163
3656.23 172
3656.37 183
3656.50 194
3656.64 205
3656.78 215
3656.92 223
3657.06 228
3657.20 230
3657.34 228
3657.47 223
3657.61 217
3657.75 211
3657.89 206
3658.03 202
3658.17 200
3658.31 197
3658.45 194
3658.58 191
3658.72 186
3658.86 180
3659.00 175
3659.14 170
3659.28 165
3659.42 161
3659.55 157
3659.69 152
3659.83 145
3659.97 136
3660.11 125
3660.25 115
3660.39 105
3660.53 98
3660.66 95
3660.80 97
3660.94 102
3661.08 109
3661.22 116
3661.36 121
3661.50 123
3661.64 121
3661.77 117
3661.91 112
3662.05 109
3662.19 109
3662.33 111
3662.47 116
3662.61 121
3662.75 126
3662.88 127
3663.02 127
3663.16 124
3663.30 120
3663.44 117
3663.58 114
3663.72 111
3663.86 109
3663.99 108
3664.13 106
3664.27 104
3664.41 102
3664.55 101
3664.69 100
3664.83 100
3664.97 101
3665.10 103
3665.24 107
3665.38 113
3665.52 121
3665.66 131
3665.80 142
3665.94 154
3666.08 165
3666.21 175
3666.35 182
3666.49 185
3666.63 186
3666.77 182
3666.91 176
3667.05 166
3667.19 154
3667.33 140
3667.46 125
3667.60 110
3667.74 97
3667.88 85
3668.02 76
3668.16 69
3668.30 65
3668.44 63
3668.58 61
3668.71 57
3668.85 52
3668.99 44
3669.13 34
3669.27 24
3669.41 14
3669.55 6
3669.69 1
3669.82 0
3669.96 0
3670.10 3
3670.24 6
3670.38 9
3670.52 11
3670.66 12
3670.80 10
3670.94 7
3671.07 2
3671.21 0
3671.35 0
3671.49 0
3671.63 0
3671.77 0
3671.91 0
3672.05 0
3672.19 8
3672.33 15
3672.46 21
3672.60 24
3672.74 26
3672.88 25
3673.02 24
3673.16 22
3673.30 20
3673.44 18
3673.58 17
3673.71 17
3673.85 17
3673.99 17
3674.13 18
3674.27 18
3674.41 20
3674.55 21
3674.69 24
3674.83 27
3674.97 32
3675.10 37
3675.24 43
3675.38 48
3675.52 52
3675.66 54
3675.80 55
3675.94 53
3676.08 50
3676.22 46
3676.36 41
3676.49 36
3676.63 32
3676.77 29
3676.91 28
3677.05 29
3677.19 33
3677.33 39
3677.47 45
3677.61 50
3677.75 54
3677.88 54
3678.02 51
3678.16 46
3678.30 38
3678.44 30
3678.58 22
3678.72 16
3678.86 11
3679.00 9
3679.14 8
3679.28 9
3679.41 13
3679.55 20
3679.69 29
3679.83 39
3679.97 49
3680.11 59
3680.25 66
3680.39 70
3680.53 71
3680.67 69
3680.80 65
3680.94 60
3681.08 56
3681.22 51
3681.36 48
3681.50 46
3681.64 45
3681.78 46
3681.92 48
3682.06 51
3682.20 54
3682.34 58
3682.47 60
3682.61 62
3682.75 62
3682.89 62
3683.03 62
3683.17 62
3683.31 62
3683.45 63
3683.59 65
3683.73 68
3683.87 71
3684.00 75
3684.14 80
3684.28 86
3684.42 94
3684.56 103
3684.70 112
3684.84 120
3684.98 126
3685.12 129
3685.26 128
3685.40 124
3685.54 118
3685.67 110
3685.81 102
3685.95 95
3686.09 90
3686.23 86
3686.37 83
3686.51 81
3686.65 78
3686.79 74
3686.93 70
3687.07 66
3687.21 63
3687.35 61
3687.48 60
3687.62 59
3687.76 57
3687.90 56
3688.04 55
3688.18 55
3688.32 57
3688.46 61
3688.60 67
3688.74 74
3688.88 80
3689.02 84
3689.16 87
3689.29 87
3689.43 87
3689.57 88
3689.71 89
3689.85 92
3689.99 95
3690.13 98
3690.27 97
3690.41 93
3690.55 86
3690.69 75
3690.83 63
3690.97 51
3691.10 39
3691.24 29
3691.38 19
3691.52 11
3691.66 3
3691.80 0
3691.94 0
3692.08 0
3692.22 0
3692.36 0
3692.50 0
3692.64 0
3692.78 0
3692.92 5
3693.06 10
3693.19 14
3693.33 17
3693.47 19
3693.61 20
3693.75 21
3693.89 22
3694.03 23
3694.17 25
3694.31 29
3694.45 33
3694.59 39
3694.73 45
3694.87 52
3695.01 57
3695.15 61
3695.28 62
3695.42 60
3695.56 55
3695.70 47
3695.84 38
3695.98 30
3696.12 23
3696.26 19
3696.40 18
3696.54 20
3696.68 25
3696.82 32
3696.96 40
3697.10 48
3697.24 55
3697.38 60
3697.51 63
3697.65 65
3697.79 66
3697.93 68
3698.07 71
3698.21 77
3698.35 86
3698.49 98
3698.63 112
3698.77 127
3698.91 144
3699.05 160
3699.19 176
3699.33 190
3699.47 201
3699.61 209
3699.75 214
3699.88 214
3700.02 211
3700.16 205
3700.30 196
3700.44 186
3700.58 175
3700.72 166
3700.86 158
3701.00 152
3701.14 148
3701.28 146
3701.42 146
3701.56 146
3701.70 145
3701.84 145
3701.98 144
3702.12 144
3702.26 145
3702.40 147
3702.53 151
3702.67 156
3702.81 161
3702.95 165
3703.09 167
3703.23 166
3703.37 162
3703.51 155
3703.65 146
3703.79 135
3703.93 123
3704.07 111
3704.21 100
3704.35 90
3704.49 81
3704.63 72
3704.77 63
3704.91 55
3705.05 46
3705.19 38
3705.33 31
3705.47 26
3705.60 23
3705.74 22
3705.88 24
3706.02 26
3706.16 28
3706.30 30
3706.44 30
3706.58 30
3706.72 30
3706.86 30
3707.00 31
3707.14 31
3707.28 32
3707.42 31
3707.56 27
3707.70 22
3707.84 15
3707.98 6
3708.12 0
3708.26 0
3708.40 0
3708.54 0
3708.68 0
3708.82 0
3708.95 0
3709.09 0
3709.23 1
3709.37 2
3709.51 3
3709.65 5
3709.79 11
3709.93 18
3710.07 29
3710.21 41
3710.35 54
3710.49 66
3710.63 78
3710.77 88
3710.91 96
3711.05 102
3711.19 107
3711.33 110
3711.47 111
3711.61 109
3711.75 104
3711.89 96
3712.03 86
3712.17 75
3712.31 63
3712.45 52
3712.59 43
3712.73 37
3712.87 33
3713.00 31
3713.14 33
3713.28 36
3713.42 41
3713.56 48
3713.70 56
3713.84 65
3713.98 74
3714.12 81
3714.26 85
3714.40 87
3714.54 87
3714.68 84
3714.82 79
3714.96 74
3715.10 69
3715.24 64
3715.38 58
3715.52 53
3715.66 47
3715.80 42
3715.94 37
3716.08 32
3716.22 27
3716.36 22
3716.50 17
3716.64 13
3716.78 9
3716.92 6
3717.06 3
3717.20 1
3717.34 0
3717.48 0
3717.62 0
3717.76 0
3717.90 0
3718.04 0
3718.18 3
3718.32 6
3718.46 9
3718.59 12
3718.73 13
3718.87 13
3719.01 11
3719.15 7
3719.29 2
3719.43 0
3719.57 0
3719.71 0
3719.85 0
3719.99 0
3720.13 0
3720.27 0
3720.41 9
3720.55 23
3720.69 37
3720.83 49
3720.97 58
3721.11 63
3721.25 65
3721.39 63
3721.53 59
3721.67 55
3721.81 51
3721.95 49
3722.09 49
3722.23 51
3722.37 53
3722.51 56
3722.65 57
3722.79 57
3722.93 56
3723.07 54
3723.21 53
3723.35 52
3723.49 52
3723.63 55
3723.77 58
3723.91 62
3724.05 66
3724.19 70
3724.33 71
3724.47 70
3724.61 65
3724.75 59
3724.89 51
3725.03 44
3725.17 40
3725.31 38
3725.45 41
3725.59 46
3725.73 54
3725.87 61
3726.01 68
3726.15 74
3726.29 79
3726.43 83
3726.57 85
3726.71 87
3726.85 87
3726.99 85
3727.13 82
3727.27 76
3727.41 70
3727.55 65
3727.69 63
3727.83 62
3727.97 64
3728.11 68
3728.25 72
3728.39 75
3728.53 75
3728.67 73
3728.81 68
3728.95 59
3729.09 49
3729.23 38
3729.37 27
3729.51 17
3729.65 9
3729.79 4
3729.93 1
3730.07 2
3730.21 5
3730.35 11
3730.49 20
3730.63 31
3730.77 43
3730.91 56
3731.05 70
3731.19 83
3731.33 94
3731.47 102
3731.61 107
3731.75 109
3731.89 107
3732.03 103
3732.17 97
3732.31 91
3732.45 85
3732.59 79
3732.73 74
3732.87 70
3733.01 65
3733.15 58
3733.29 51
3733.43 42
3733.57 33
3733.71 25
3733.85 17
3733.99 12
3734.13 8
3734.27 8
3734.41 9
3734.55 11
3734.69 14
3734.83 17
3734.97 19
3735.11 21
3735.25 21
3735.39 21
3735.53 23
3735.67 27
3735.81 35
3735.95 48
3736.09 65
3736.23 86
3736.37 108
3736.51 130
3736.65 150
3736.79 168
3736.93 182
3737.07 194
3737.21 205
3737.35 216
3737.49 229
3737.63 243
3737.77 260
3737.91 279
3738.05 299
3738.19 321
3738.33 343
3738.47 366
3738.61 389
3738.75 413
3738.89 436
3739.03 457
3739.17 476
3739.31 490
3739.45 499
3739.59 504
3739.74 504
3739.88 502
3740.02 497
3740.16 492
3740.30 487
3740.44 483
3740.58 482
3740.72 484
3740.86 489
3741.00 497
3741.14 507
3741.28 519
3741.42 529
3741.56 536
3741.70 538
3741.84 535
3741.98 526
3742.12 514
3742.26 499
3742.40 484
3742.54 470
3742.68 458
3742.82 449
3742.96 441
3743.10 432
3743.24 422
3743.38 408
3743.52 392
3743.66 372
3743.80 350
3743.94 328
3744.08 308
3744.22 290
3744.36 277
3744.50 268
3744.64 262
3744.78 259
3744.92 257
3745.06 253
3745.20 249
3745.35 243
3745.49 236
3745.63 229
3745.77 224
3745.91 221
3746.05 221
3746.19 223
3746.33 226
3746.47 227
3746.61 227
3746.75 223
3746.89 216
3747.03 207
3747.17 197
3747.31 186
3747.45 177
3747.59 169
3747.73 164
3747.87 161
3748.01 161
3748.15 162
3748.29 164
3748.43 166
3748.57 166
3748.71 166
3748.85 163
3748.99 160
3749.13 155
3749.27 151
3749.42 147
3749.56 145
3749.70 143
3749.84 143
3749.98 143
3750.12 144
3750.26 144
3750.40 143
3750.54 141
3750.68 139
3750.82 135
3750.96 130
3751.10 125
3751.24 120
3751.38 114
3751.52 107
3751.66 100
3751.80 93
3751.94 87
3752.08 81
3752.22 78
3752.36 77
3752.50 79
3752.64 83
3752.78 87
3752.93 91
3753.07 93
3753.21 93
3753.35 89
3753.49 82
3753.63 72
3753.77 62
3753.91 51
3754.05 41
3754.19 33
3754.33 28
3754.47 24
3754.61 23
3754.75 25
3754.89 28
3755.03 34
3755.17 41
3755.31 49
3755.45 58
3755.59 67
3755.73 74
3755.88 79
3756.02 82
3756.16 83
3756.30 84
3756.44 85
3756.58 89
3756.72 95
3756.86 105
3757.00 115
3757.14 126
3757.28 134
3757.42 137
3757.56 136
3757.70 131
3757.84 122
3757.98 111
3758.12 102
3758.26 95
3758.40 92
3758.55 92
3758.69 96
3758.83 100
3758.97 105
3759.11 110
3759.25 112
3759.39 114
3759.53 114
3759.67 112
3759.81 110
3759.95 108
3760.09 106
3760.23 106
3760.37 107
3760.51 110
3760.65 114
3760.79 120
3760.94 125
3761.08 129
3761.22 130
3761.36 129
3761.50 127
3761.64 124
3761.78 123
3761.92 122
3762.06 124
3762.20 127
3762.34 131
3762.48 134
3762.62 136
3762.76 137
3762.90 137
3763.04 138
3763.19 139
3763.33 141
3763.47 143
3763.61 145
3763.75 146
3763.89 146
3764.03 144
3764.17 141
3764.31 137
3764.45 132
3764.59 125
3764.73 118
3764.87 111
3765.01 103
3765.15 97
3765.29 91
3765.44 87
3765.58 84
3765.72 81
3765.86 79
3766.00 76
3766.14 72
3766.28 69
3766.42 66
3766.56 64
3766.70 64
3766.84 66
3766.98 69
3767.12 75
3767.26 81
3767.41 88
3767.55 94
3767.69 100
3767.83 103
3767.97 104
3768.11 102
3768.25 97
3768.39 89
3768.53 80
3768.67 70
3768.81 60
3768.95 51
3769.09 44
3769.23 38
3769.38 34
3769.52 31
3769.66 29
3769.80 28
3769.94 28
3770.08 28
3770.22 28
3770.36 27
3770.50 26
3770.64 26
3770.78 26
3770.92 28
3771.06 33
3771.21 40
3771.35 50
3771.49 62
3771.63 73
3771.77 84
3771.91 94
3772.05 103
3772.19 110
3772.33 116
3772.47 121
3772.61 125
3772.75 127
3772.90 129
3773.04 129
3773.18 128
3773.32 125
3773.46 121
3773.60 116
3773.74 110
3773.88 104
3774.02 98
3774.16 91
3774.30 85
3774.44 78
3774.59 73
3774.73 68
3774.87 65
3775.01 64
3775.15 64
3775.29 65
3775.43 67
3775.57 68
3775.71 69
3775.85 70
3775.99 69
3776.13 68
3776.28 67
3776.42 66
3776.56 64
3776.70 63
3776.84 61
3776.98 59
3777.12 56
3777.26 54
3777.40 52
3777.54 50
3777.68 49
3777.83 48
3777.97 49
3778.11 52
3778.25 56
3778.39 60
3778.53 63
3778.67 66
3778.81 68
3778.95 70
3779.09 71
3779.23 74
3779.38 77
3779.52 83
3779.66 90
3779.80 97
3779.94 104
3780.08 109
3780.22 111
3780.36 112
3780.50 110
3780.64 107
3780.79 102
3780.93 97
3781.07 92
3781.21 85
3781.35 79
3781.49 71
3781.63 64
3781.77 56
3781.91 48
3782.05 41
3782.20 35
3782.34 29
3782.48 25
3782.62 24
3782.76 25
3782.90 28
3783.04 32
3783.18 37
3783.32 42
3783.46 45
3783.61 47
3783.75 48
3783.89 48
3784.03 50
3784.17 53
3784.31 59
3784.45 68
3784.59 77
3784.73 85
3784.87 91
3785.02 93
3785.16 92
3785.30 87
3785.44 79
3785.58 69
3785.72 58
3785.86 46
3786.00 35
3786.14 24
3786.28 15
3786.43 7
3786.57 2
3786.71 0
3786.85 0
3786.99 1
3787.13 4
3787.27 6
3787.41 8
3787.55 7
3787.70 5
3787.84 1
3787.98 0
3788.12 0
3788.26 0
3788.40 0
3788.54 0
3788.68 0
3788.82 0
3788.97 0
3789.11 6
3789.25 16
3789.39 29
3789.53 44
3789.67 58
3789.81 71
3789.95 81
3790.09 88
3790.24 92
3790.38 96
3790.52 100
3790.66 107
3790.80 116
3790.94 127
3791.08 137
3791.22 147
3791.37 154
3791.51 157
3791.65 158
3791.79 158
3791.93 156
3792.07 154
3792.21 153
3792.35 152
3792.49 151
3792.64 150
3792.78 148
3792.92 146
3793.06 144
3793.20 142
3793.34 139
3793.48 136
3793.62 131
3793.77 126
3793.91 119
3794.05 112
3794.19 105
3794.33 101
3794.47 99
3794.61 101
3794.75 105
3794.90 111
3795.04 118
3795.18 124
3795.32 129
3795.46 133
3795.60 136
3795.74 140
3795.88 144
3796.03 149
3796.17 154
3796.31 159
3796.45 164
3796.59 167
3796.73 168
3796.87 169
3797.01 169
3797.16 170
3797.30 170
3797.44 170
3797.58 169
3797.72 166
3797.86 161
3798.00 154
3798.14 144
3798.29 134
3798.43 122
3798.57 112
3798.71 103
3798.85 97
3798.99 94
3799.13 94
3799.27 97
3799.42 102
3799.56 109
3799.70 116
3799.84 124
3799.98 132
3800.12 138
3800.26 142
3800.41 143
3800.55 141
3800.69 137
3800.83 132
3800.97 126
3801.11 123
3801.25 121
3801.39 122
3801.54 126
3801.68 130
3801.82 134
3801.96 137
3802.10 137
3802.24 136
3802.38 135
3802.53 134
3802.67 135
3802.81 138
3802.95 142
3803.09 146
3803.23 149
3803.37 150
3803.51 146
3803.66 139
3803.80 127
3803.94 114
3804.08 101
3804.22 89
3804.36 81
3804.50 76
3804.65 75
3804.79 76
3804.93 79
3805.07 82
3805.21 85
3805.35 88
3805.49 90
3805.64 93
3805.78 98
3805.92 105
3806.06 113
3806.20 124
3806.34 135
3806.48 147
3806.63 158
3806.77 168
3806.91 176
3807.05 184
3807.19 192
3807.33 200
3807.47 208
3807.62 217
3807.76 227
3807.90 237
3808.04 247
3808.18 258
3808.32 273
3808.47 291
3808.61 316
3808.75 347
3808.89 385
3809.03 431
3809.17 482
3809.31 538
3809.46 597
3809.60 657
3809.74 715
3809.88 770
3810.02 820
3810.16 864
3810.30 901
3810.45 933
3810.59 961
3810.73 987
3810.87 1014
3811.01 1041
3811.15 1071
3811.30 1104
3811.44 1139
3811.58 1174
3811.72 1209
3811.86 1242
3812.00 1269
3812.14 1291
3812.29 1304
3812.43 1309
3812.57 1306
3812.71 1296
3812.85 1282
3812.99 1265
3813.14 1247
3813.28 1230
3813.42 1212
3813.56 1195
3813.70 1176
3813.84 1157
3813.98 1136
3814.13 1114
3814.27 1093
3814.41 1074
3814.55 1056
3814.69 1042
3814.83 1030
3814.98 1021
3815.12 1013
3815.26 1005
3815.40 996
3815.54 983
3815.68 965
3815.83 943
3815.97 916
3816.11 887
3816.25 857
3816.39 827
3816.53 797
3816.68 768
3816.82 738
3816.96 705
3817.10 671
3817.24 634
3817.38 597
3817.53 561
3817.67 527
3817.81 499
3817.95 474
3818.09 455
3818.23 438
3818.38 424
3818.52 413
3818.66 403
3818.80 394
3818.94 388
3819.08 383
3819.23 379
3819.37 376
3819.51 373
3819.65 370
3819.79 366
3819.93 362
3820.08 357
3820.22 351
3820.36 346
3820.50 342
3820.64 338
3820.78 334
3820.93 330
3821.07 326
3821.21 321
3821.35 316
3821.49 309
3821.63 302
3821.78 293
3821.92 284
3822.06 274
3822.20 264
3822.34 254
3822.48 244
3822.63 235
3822.77 228
3822.91 221
3823.05 215
3823.19 208
3823.34 201
3823.48 192
3823.62 182
3823.76 171
3823.90 160
3824.04 151
3824.19 142
3824.33 136
3824.47 132
3824.61 129
3824.75 126
3824.89 122
3825.04 116
3825.18 109
3825.32 102
3825.46 95
3825.60 89
3825.75 86
3825.89 86
3826.03 89
3826.17 92
3826.31 96
3826.45 98
3826.60 97
3826.74 93
3826.88 87
3827.02 78
3827.16 69
3827.31 60
3827.45 52
3827.59 47
3827.73 44
3827.87 43
3828.01 42
3828.16 42
3828.30 40
3828.44 38
3828.58 34
3828.72 31
3828.87 28
3829.01 28
3829.15 29
3829.29 32
3829.43 35
3829.58 38
3829.72 40
3829.86 41
3830.00 39
3830.14 37
3830.28 35
3830.43 32
3830.57 28
3830.71 24
3830.85 17
3830.99 10
3831.14 1
3831.28 0
3831.42 0
3831.56 0
3831.70 0
3831.85 0
3831.99 0
3832.13 0
3832.27 1
3832.41 11
3832.56 19
3832.70 26
3832.84 32
3832.98 36
3833.12 40
3833.26 43
3833.41 47
3833.55 52
3833.69 59
3833.83 68
3833.97 77
3834.12 87
3834.26 96
3834.40 103
3834.54 107
3834.68 109
3834.83 108
3834.97 103
3835.11 96
3835.25 87
3835.39 75
3835.54 63
3835.68 50
3835.82 37
3835.96 25
3836.10 14
3836.25 6
3836.39 0
3836.53 0
3836.67 0
3836.81 6
3836.96 16
3837.10 27
3837.24 39
3837.38 50
3837.52 58
3837.67 64
3837.81 67
3837.95 70
3838.09 72
3838.23 75
3838.38 80
3838.52 87
3838.66 94
3838.80 101
3838.94 108
3839.09 112
3839.23 114
3839.37 113
3839.51 110
3839.65 105
3839.80 98
3839.94 89
3840.08 80
3840.22 69
3840.37 59
3840.51 50
3840.65 42
3840.79 36
3840.93 32
3841.08 29
3841.22 27
3841.36 25
3841.50 24
3841.64 23
3841.79 23
3841.93 25
3842.07 28
3842.21 31
3842.35 33
3842.50 34
3842.64 33
3842.78 29
3842.92 23
3843.06 18
3843.21 13
3843.35 10
3843.49 9
3843.63 10
3843.78 12
3843.92 15
3844.06 16
3844.20 17
3844.34 17
3844.49 18
3844.63 19
3844.77 22
3844.91 27
3845.05 34
3845.20 43
3845.34 53
3845.48 64
3845.62 73
3845.77 81
3845.91 87
3846.05 91
3846.19 94
3846.33 97
3846.48 101
3846.62 107
3846.76 115
3846.90 125
3847.05 135
3847.19 144
3847.33 152
3847.47 156
3847.61 156
3847.76 155
3847.90 152
3848.04 149
3848.18 146
3848.33 146
3848.47 148
3848.61 151
3848.75 156
3848.89 160
3849.04 162
3849.18 162
3849.32 159
3849.46 152
3849.61 141
3849.75 128
3849.89 114
3850.03 101
3850.17 90
3850.32 82
3850.46 78
3850.60 77
3850.74 80
3850.89 85
3851.03 91
3851.17 96
3851.31 99
3851.45 101
3851.60 101
3851.74 101
3851.88 100
3852.02 102
3852.17 105
3852.31 109
3852.45 113
3852.59 115
3852.74 115
3852.88 112
3853.02 106
3853.16 97
3853.30 87
3853.45 79
3853.59 73
3853.73 69
3853.87 69
3854.02 72
3854.16 77
3854.30 83
3854.44 90
3854.59 95
3854.73 98
3854.87 98
3855.01 95
3855.15 89
3855.30 81
3855.44 71
3855.58 61
3855.72 53
3855.87 46
3856.01 43
3856.15 43
3856.29 45
3856.44 50
3856.58 56
3856.72 61
3856.86 64
3857.01 65
3857.15 64
3857.29 60
3857.43 55
3857.58 49
3857.72 42
3857.86 35
3858.00 27
3858.14 19
3858.29 12
3858.43 5
3858.57 0
3858.71 0
3858.86 0
3859.00 0
3859.14 1
3859.28 4
3859.43 6
3859.57 7
3859.71 6
3859.85 4
3860.00 1
3860.14 0
3860.28 0
3860.42 0
3860.57 0
3860.71 0
3860.85 0
3860.99 0
3861.14 3
3861.28 7
3861.42 10
3861.56 13
3861.71 15
3861.85 18
3861.99 21
3862.13 24
3862.28 27
3862.42 29
3862.56 30
3862.70 31
3862.85 31
3862.99 30
3863.13 28
3863.27 26
3863.42 24
3863.56 21
3863.70 18
3863.84 13
3863.99 8
3864.13 2
3864.27 0
3864.41 0
3864.56 0
3864.70 0
3864.84 0
3864.98 0
3865.13 0
3865.27 2
3865.41 10
3865.55 17
3865.70 22
3865.84 23
3865.98 22
3866.12 19
3866.27 14
3866.41 10
3866.55 7
3866.69 7
3866.84 8
3866.98 12
3867.12 18
3867.26 26
3867.41 35
3867.55 45
3867.69 55
3867.83 64
3867.98 72
3868.12 78
3868.26 81
3868.40 82
3868.55 80
3868.69 76
3868.83 70
3868.97 63
3869.12 54
3869.26 45
3869.40 37
3869.55 29
3869.69 22
3869.83 18
3869.97 16
3870.12 16
3870.26 18
3870.40 22
3870.54 26
3870.69 32
3870.83 38
3870.97 43
3871.11 48
3871.26 51
3871.40 53
3871.54 52
3871.68 50
3871.83 46
3871.97 42
3872.11 36
3872.26 31
3872.40 27
3872.54 24
3872.68 23
3872.83 24
3872.97 26
3873.11 31
3873.25 36
3873.40 41
3873.54 46
3873.68 49
3873.82 49
3873.97 48
3874.11 44
3874.25 40
3874.40 36
3874.54 32
3874.68 29
3874.82 26
3874.97 24
3875.11 23
3875.25 22
3875.39 22
3875.54 23
3875.68 25
3875.82 28
3875.97 29
3876.11 29
3876.25 26
3876.39 22
3876.54 16
3876.68 10
3876.82 4
3876.96 1
3877.11 0
3877.25 2
3877.39 5
3877.54 9
3877.68 11
3877.82 11
3877.96 9
3878.11 5
3878.25 0
3878.39 0
3878.53 0
3878.68 0
3878.82 0
3878.96 0
3879.11 0
3879.25 4
3879.39 13
3879.53 22
3879.68 32
3879.82 43
3879.96 52
3880.11 60
3880.25 66
3880.39 69
3880.53 69
3880.68 66
3880.82 61
3880.96 55
3881.11 50
3881.25 46
3881.39 45
3881.53 47
3881.68 53
3881.82 62
3881.96 73
3882.11 84
3882.25 93
3882.39 100
3882.53 105
3882.68 106
3882.82 105
3882.96 103
3883.11 101
3883.25 100
3883.39 98
3883.53 97
3883.68 97
3883.82 96
3883.96 97
3884.11 100
3884.25 104
3884.39 109
3884.53 115
3884.68 120
3884.82 123
3884.96 125
3885.11 124
3885.25 122
3885.39 121
3885.53 119
3885.68 118
3885.82 117
3885.96 115
3886.11 110
3886.25 103
3886.39 94
3886.53 82
3886.68 70
3886.82 58
3886.96 49
3887.11 43
3887.25 41
3887.39 44
3887.54 50
3887.68 59
3887.82 70
3887.96 81
3888.11 91
3888.25 98
3888.39 102
3888.54 104
3888.68 103
3888.82 101
3888.96 98
3889.11 96
3889.25 95
3889.39 95
3889.54 96
3889.68 99
3889.82 102
3889.97 106
3890.11 110
3890.25 113
3890.39 115
3890.54 116
3890.68 115
3890.82 113
3890.97 111
3891.11 108
3891.25 106
3891.40 105
3891.54 105
3891.68 107
3891.82 108
3891.97 107
3892.11 105
3892.25 99
3892.40 91
3892.54 82
3892.68 72
3892.83 64
3892.97 59
3893.11 57
3893.25 59
3893.40 64
3893.54 70
3893.68 75
3893.83 79
3893.97 81
3894.11 80
3894.26 78
3894.40 77
3894.54 76
3894.69 76
3894.83 76
3894.97 77
3895.11 76
3895.26 74
3895.40 69
3895.54 62
3895.69 54
3895.83 45
3895.97 35
3896.12 26
3896.26 18
3896.40 11
3896.55 5
3896.69 2
3896.83 1
3896.97 3
3897.12 8
3897.26 17
3897.40 28
3897.55 41
3897.69 54
3897.83 65
3897.98 74
3898.12 80
3898.26 83
3898.41 84
3898.55 84
3898.69 85
3898.84 87
3898.98 91
3899.12 96
3899.27 102
3899.41 107
3899.55 111
3899.69 113
3899.84 113
3899.98 112
3900.12 111
3900.27 111
3900.41 112
3900.55 113
3900.70 115
3900.84 116
3900.98 117
3901.13 117
3901.27 117
3901.41 118
3901.56 120
3901.70 123
3901.84 125
3901.99 127
3902.13 128
3902.27 125
3902.42 121
3902.56 115
3902.70 109
3902.84 103
3902.99 100
3903.13 98
3903.27 97
3903.42 98
3903.56 98
3903.70 98
3903.85 97
3903.99 95
3904.13 92
3904.28 88
3904.42 83
3904.56 77
3904.71 71
3904.85 65
3904.99 58
3905.14 52
3905.28 47
3905.42 43
3905.57 40
3905.71 39
3905.85 39
3906.00 41
3906.14 43
3906.28 46
3906.43 50
3906.57 55
3906.71 59
3906.86 63
3907.00 67
3907.14 70
3907.29 72
3907.43 72
3907.57 70
3907.72 67
3907.86 64
3908.00 60
3908.15 56
3908.29 54
3908.43 52
3908.58 51
3908.72 49
3908.86 47
3909.01 44
3909.15 40
3909.29 35
3909.44 31
3909.58 28
3909.72 27
3909.87 26
3910.01 27
3910.15 27
3910.30 26
3910.44 24
3910.58 20
3910.73 15
3910.87 10
3911.01 4
3911.16 0
3911.30 0
3911.44 0
3911.59 0
3911.73 0
3911.87 0
3912.02 2
3912.16 5
3912.30 9
3912.45 14
3912.59 19
3912.73 24
3912.88 28
3913.02 29
3913.16 28
3913.31 25
3913.45 19
3913.59 11
3913.74 2
3913.88 0
3914.02 0
3914.17 0
3914.31 0
3914.45 0
3914.60 0
3914.74 0
3914.88 0
3915.03 11
3915.17 23
3915.32 33
3915.46 39
3915.60 42
3915.75 40
3915.89 36
3916.03 31
3916.18 26
3916.32 22
3916.46 19
3916.61 18
3916.75 18
3916.89 21
3917.04 25
3917.18 30
3917.32 36
3917.47 40
3917.61 42
3917.75 41
3917.90 36
3918.04 29
3918.18 20
3918.33 12
3918.47 7
3918.62 6
3918.76 10
3918.90 18
3919.05 28
3919.19 38
3919.33 46
3919.48 51
3919.62 52
3919.76 50
3919.91 46
3920.05 42
3920.19 39
3920.34 37
3920.48 38
3920.62 40
3920.77 43
3920.91 47
3921.06 51
3921.20 54
3921.34 57
3921.49 59
3921.63 61
3921.77 61
3921.92 60
3922.06 59
3922.20 56
3922.35 53
3922.49 51
3922.63 49
3922.78 49
3922.92 49
3923.07 51
3923.21 53
3923.35 55
3923.50 56
3923.64 56
3923.78 55
3923.93 54
3924.07 52
3924.21 49
3924.36 46
3924.50 42
3924.65 40
3924.79 37
3924.93 36
3925.08 37
3925.22 39
3925.36 42
3925.51 45
3925.65 49
3925.79 53
3925.94 55
3926.08 56
3926.23 56
3926.37 55
3926.51 53
3926.66 50
3926.80 48
3926.94 44
3927.09 40
3927.23 35
3927.37 29
3927.52 20
3927.66 10
3927.81 0
3927.95 0
3928.09 0
3928.24 0
3928.38 0
3928.52 0
3928.67 5
3928.81 20
3928.96 35
3929.10 49
3929.24 61
3929.39 71
3929.53 77
3929.67 81
3929.82 83
3929.96 82
3930.10 79
3930.25 74
3930.39 67
3930.54 58
3930.68 48
3930.82 37
3930.97 26
3931.11 17
3931.25 9
3931.40 3
3931.54 0
3931.69 0
3931.83 0
3931.97 0
3932.12 0
3932.26 0
3932.40 0
3932.55 0
3932.69 0
3932.84 3
3932.98 10
3933.12 17
3933.27 24
3933.41 30
3933.55 35
3933.70 38
3933.84 39
3933.99 38
3934.13 36
3934.27 33
3934.42 31
3934.56 30
3934.71 31
3934.85 34
3934.99 39
3935.14 46
3935.28 54
3935.42 62
3935.57 71
3935.71 78
3935.86 84
3936.00 89
3936.14 93
3936.29 96
3936.43 98
3936.57 99
3936.72 99
3936.86 99
3937.01 97
3937.15 95
3937.29 92
3937.44 89
3937.58 86
3937.73 85
3937.87 85
3938.01 87
3938.16 91
3938.30 95
3938.45 99
3938.59 103
3938.73 105
3938.88 107
3939.02 107
3939.16 106
3939.31 104
3939.45 102
3939.60 99
3939.74 95
3939.88 90
3940.03 84
3940.17 76
3940.32 66
3940.46 57
3940.60 47
3940.75 40
3940.89 36
3941.04 35
3941.18 39
3941.32 46
3941.47 55
3941.61 65
3941.75 74
3941.90 81
3942.04 85
3942.19 87
3942.33 87
3942.47 87
3942.62 88
3942.76 89
3942.91 91
3943.05 93
3943.19 93
3943.34 91
3943.48 87
3943.63 81
3943.77 73
3943.91 65
3944.06 57
3944.20 50
3944.35 45
3944.49 40
3944.63 36
3944.78 32
3944.92 29
3945.07 25
3945.21 23
3945.35 21
3945.50 21
3945.64 21
3945.79 21
3945.93 22
3946.07 22
3946.22 22
3946.36 22
3946.51 22
3946.65 22
3946.79 22
3946.94 22
3947.08 22
3947.23 23
3947.37 24
3947.51 25
3947.66 27
3947.80 30
3947.95 34
3948.09 39
3948.23 44
3948.38 50
3948.52 54
3948.67 58
3948.81 61
3948.96 63
3949.10 64
3949.24 66
3949.39 69
3949.53 74
3949.68 81
3949.82 89
3949.96 99
3950.11 108
3950.25 117
3950.40 122
3950.54 124
3950.68 123
3950.83 118
3950.97 110
3951.12 102
3951.26 94
3951.40 88
3951.55 85
3951.69 83
3951.84 83
3951.98 82
3952.13 79
3952.27 73
3952.41 66
3952.56 56
3952.70 46
3952.85 37
3952.99 29
3953.13 24
3953.28 21
3953.42 21
3953.57 23
3953.71 26
3953.85 29
3954.00 33
3954.14 38
3954.29 43
3954.43 47
3954.58 52
3954.72 57
3954.86 62
3955.01 66
3955.15 70
3955.30 74
3955.44 75
3955.58 75
3955.73 72
3955.87 67
3956.02 60
3956.16 54
3956.31 48
3956.45 44
3956.59 43
3956.74 45
3956.88 48
3957.03 53
3957.17 56
3957.32 59
3957.46 60
3957.60 59
3957.75 57
3957.89 54
3958.04 49
3958.18 43
3958.32 36
3958.47 29
3958.61 20
3958.76 12
3958.90 6
3959.05 2
3959.19 2
3959.33 4
3959.48 10
3959.62 17
3959.77 24
3959.91 31
3960.06 37
3960.20 42
3960.34 45
3960.49 47
3960.63 48
3960.78 47
3960.92 46
3961.07 44
3961.21 42
3961.35 40
3961.50 40
3961.64 41
3961.79 44
3961.93 46
3962.08 49
3962.22 49
3962.36 48
3962.51 45
3962.65 40
3962.80 34
3962.94 29
3963.09 25
3963.23 22
3963.37 23
3963.52 25
3963.66 29
3963.81 34
3963.95 39
3964.10 43
3964.24 44
3964.39 43
3964.53 40
3964.67 37
3964.82 32
3964.96 28
3965.11 26
3965.25 25
3965.40 25
3965.54 27
3965.68 30
3965.83 34
3965.97 38
3966.12 43
3966.26 47
3966.41 50
3966.55 53
3966.70 54
3966.84 55
3966.98 55
3967.13 53
3967.27 52
3967.42 49
3967.56 46
3967.71 43
3967.85 41
3967.99 40
3968.14 41
3968.28 45
3968.43 51
3968.57 58
3968.72 66
3968.86 74
3969.01 81
3969.15 85
3969.29 86
3969.44 84
3969.58 81
3969.73 77
3969.87 75
3970.02 74
3970.16 76
3970.31 79
3970.45 83
3970.59 86
3970.74 87
3970.88 85
3971.03 79
3971.17 71
3971.32 59
3971.46 47
3971.61 35
3971.75 25
3971.89 18
3972.04 15
3972.18 16
3972.33 19
3972.47 24
3972.62 28
3972.76 29
3972.91 28
3973.05 25
3973.20 19
3973.34 13
3973.48 8
3973.63 3
3973.77 0
3973.92 0
3974.06 0
3974.21 0
3974.35 0
3974.50 0
3974.64 0
3974.79 0
3974.93 0
3975.07 1
3975.22 7
3975.36 13
3975.51 18
3975.65 22
3975.80 25
3975.94 26
3976.09 26
3976.23 27
3976.38 29
3976.52 33
3976.66 40
3976.81 47
3976.95 55
3977.10 62
3977.24 68
3977.39 73
3977.53 77
3977.68 80
3977.82 82
3977.97 84
3978.11 84
3978.25 85
3978.40 84
3978.54 81
3978.69 78
3978.83 73
3978.98 68
3979.12 61
3979.27 54
3979.41 46
3979.56 38
3979.70 30
3979.85 23
3979.99 16
3980.13 11
3980.28 10
3980.42 11
3980.57 16
3980.71 23
3980.86 31
3981.00 39
3981.15 46
3981.29 51
3981.44 53
3981.58 52
3981.73 49
3981.87 44
3982.02 38
3982.16 31
3982.30 24
3982.45 18
3982.59 13
3982.74 10
3982.88 9
3983.03 10
3983.17 13
3983.32 16
3983.46 19
3983.61 23
3983.75 26
3983.90 28
3984.04 29
3984.19 29
3984.33 27
3984.47 24
3984.62 18
3984.76 11
3984.91 4
3985.05 0
3985.20 0
3985.34 0
3985.49 0
3985.63 0
3985.78 0
3985.92 0
3986.07 0
3986.21 9
3986.36 21
3986.50 33
3986.65 43
3986.79 49
3986.94 53
3987.08 54
3987.22 54
3987.37 52
3987.51 49
3987.66 47
3987.80 45
3987.95 44
3988.09 44
3988.24 45
3988.38 47
3988.53 53
3988.67 61
3988.82 71
3988.96 84
3989.11 98
3989.25 111
3989.40 121
3989.54 129
3989.69 132
3989.83 132
3989.98 129
3990.12 124
3990.27 119
3990.41 115
3990.56 114
3990.70 115
3990.84 117
3990.99 121
3991.13 126
3991.28 130
3991.42 132
3991.57 133
3991.71 130
3991.86 125
3992.00 116
3992.15 105
3992.29 91
3992.44 76
3992.58 61
3992.73 47
3992.87 35
3993.02 26
3993.16 19
3993.31 14
3993.45 9
3993.60 6
3993.74 4
3993.89 2
3994.03 2
3994.18 4
3994.32 7
3994.47 12
3994.61 17
3994.76 23
3994.90 28
3995.05 31
3995.19 32
3995.34 30
3995.48 27
3995.63 22
3995.77 17
3995.92 12
3996.06 8
3996.21 6
3996.35 5
3996.50 5
3996.64 6
3996.79 6
3996.93 6
3997.07 4
3997.22 2
3997.36 0
3997.51 0
3997.65 0
3997.80 0
3997.94 0
3998.09 0
3998.23 0
3998.38 6
3998.52 15
3998.67 24
3998.81 32
3998.96 38
3999.10 43
3999.25 47
3999.39 49
3999.54 49
3999.68 48
3999.83 46
3999.97 43
4000.12 38
4000.26 35
4000.41 32
4000.55 31
4000.70 33
4000.84 38
4000.99 45
4001.13 54
4001.28 62
4001.42 71
4001.57 78
4001.71 83
4001.86 87
4002.00 89
4002.15 90
4002.29 91
4002.44 91
4002.58 92
4002.73 94
4002.87 96
4003.02 99
4003.16 102
4003.31 105
4003.45 108
4003.60 109
4003.75 110
4003.89 111
4004.04 111
4004.18 110
4004.33 109
4004.47 107
4004.62 105
4004.76 102
4004.91 100
4005.05 98
4005.20 98
4005.34 98
4005.49 99
4005.63 101
4005.78 104
4005.92 108
4006.07 113
4006.21 120
4006.36 129
4006.50 138
4006.65 149
4006.79 160
4006.94 170
4007.08 179
4007.23 187
4007.37 193
4007.52 197
4007.66 199
4007.81 199
4007.95 196
4008.10 192
4008.24 186
4008.39 180
4008.53 174
4008.68 168
4008.82 164
4008.97 161
4009.11 160
4009.26 160
4009.40 160
4009.55 160
4009.69 159
4009.84 155
4009.99 150
4010.13 143
4010.28 137
4010.42 131
4010.57 128
4010.71 128
4010.86 132
4011.00 138
4011.15 146
4011.29 153
4011.44 160
4011.58 167
4011.73 172
4011.87 176
4012.02 179
4012.16 180
4012.31 180
4012.45 178
4012.60 175
4012.74 171
4012.89 169
4013.03 168
4013.18 168
4013.32 171
4013.47 174
4013.62 177
4013.76 177
4013.91 175
4014.05 171
4014.20 165
4014.34 157
4014.49 149
4014.63 142
4014.78 135
4014.92 130
4015.07 127
4015.21 125
4015.36 125
4015.50 125
4015.65 125
4015.79 126
4015.94 125
4016.08 123
4016.23 120
4016.38 116
4016.52 112
4016.67 109
4016.81 107
4016.96 107
4017.10 109
4017.25 114
4017.39 119
4017.54 124
4017.68 127
4017.83 128
4017.97 126
4018.12 123
4018.26 118
4018.41 114
4018.56 111
4018.70 109
4018.85 109
4018.99 110
4019.14 111
4019.28 113
4019.43 115
4019.57 118
4019.72 122
4019.86 126
4020.01 130
4020.15 132
4020.30 131
4020.44 127
4020.59 120
4020.74 109
4020.88 97
4021.03 85
4021.17 75
4021.32 68
4021.46 64
4021.61 65
4021.75 68
4021.90 73
4022.04 80
4022.19 87
4022.33 95
4022.48 104
4022.63 112
4022.77 119
4022.92 125
4023.06 130
4023.21 133
4023.35 134
4023.50 134
4023.64 133
4023.79 130
4023.93 127
4024.08 123
4024.23 118
4024.37 112
4024.52 107
4024.66 103
4024.81 101
4024.95 104
4025.10 109
4025.24 118
4025.39 129
4025.53 141
4025.68 152
4025.82 161
4025.97 168
4026.12 171
4026.26 171
4026.41 167
4026.55 160
4026.70 150
4026.84 136
4026.99 120
4027.13 102
4027.28 83
4027.43 66
4027.57 53
4027.72 43
4027.86 38
4028.01 36
4028.15 36
4028.30 37
4028.44 37
4028.59 35
4028.73 32
4028.88 28
4029.03 25
4029.17 22
4029.32 20
4029.46 19
4029.61 20
4029.75 20
4029.90 20
4030.04 20
4030.19 18
4030.34 15
4030.48 11
4030.63 6
4030.77 1
4030.92 0
4031.06 0
4031.21 0
4031.35 0
4031.50 0
4031.65 0
4031.79 0
4031.94 0
4032.08 2
4032.23 8
4032.37 14
4032.52 20
4032.66 24
4032.81 26
4032.96 25
4033.10 21
4033.25 14
4033.39 6
4033.54 0
4033.68 0
4033.83 0
4033.97 0
4034.12 0
4034.27 0
4034.41 7
4034.56 17
4034.70 28
4034.85 38
4034.99 47
4035.14 56
4035.29 64
4035.43 73
4035.58 82
4035.72 91
4035.87 101
4036.01 110
4036.16 118
4036.31 125
4036.45 131
4036.60 136
4036.74 141
4036.89 147
4037.03 152
4037.18 157
4037.32 162
4037.47 166
4037.62 167
4037.76 165
4037.91 162
4038.05 157
4038.20 151
4038.34 146
4038.49 143
4038.64 142
4038.78 144
4038.93 148
4039.07 154
4039.22 162
4039.36 170
4039.51 179
4039.66 189
4039.80 199
4039.95 208
4040.09 217
4040.24 224
4040.38 229
4040.53 232
4040.68 232
4040.82 229
4040.97 224
4041.11 216
4041.26 207
4041.40 196
4041.55 184
4041.70 173
4041.84 163
4041.99 154
4042.13 146
4042.28 139
4042.42 133
4042.57 127
4042.72 120
4042.86 113
4043.01 106
4043.15 97
4043.30 89
4043.45 80
4043.59 73
4043.74 66
4043.88 60
4044.03 55
4044.17 52
4044.32 48
4044.47 44
4044.61 40
4044.76 34
4044.90 26
4045.05 18
4045.19 11
4045.34 4
4045.49 1
4045.63 0
4045.78 1
4045.92 5
4046.07 10
4046.22 15
4046.36 20
4046.51 22
4046.65 24
4046.80 23
4046.94 21
4047.09 18
4047.24 14
4047.38 9
4047.53 4
4047.67 0
4047.82 0
4047.97 0
4048.11 0
4048.26 0
4048.40 0
4048.55 0
4048.69 0
4048.84 2
4048.99 5
4049.13 8
4049.28 11
4049.42 14
4049.57 17
4049.72 21
4049.86 25
4050.01 29
4050.15 33
4050.30 37
4050.45 39
4050.59 41
4050.74 40
4050.88 38
4051.03 35
4051.18 31
4051.32 27
4051.47 24
4051.61 23
4051.76 24
4051.90 28
4052.05 35
4052.20 44
4052.34 53
4052.49 63
4052.63 71
4052.78 77
4052.93 79
4053.07 79
4053.22 76
4053.36 72
4053.51 66
4053.66 60
4053.80 54
4053.95 49
4054.09 46
4054.24 44
4054.39 46
4054.53 49
4054.68 56
4054.82 66
4054.97 77
4055.12 89
4055.26 100
4055.41 109
4055.55 116
4055.70 118
4055.85 117
4055.99 112
4056.14 106
4056.28 99
4056.43 94
4056.58 91
4056.72 92
4056.87 96
4057.01 103
4057.16 110
4057.31 118
4057.45 123
4057.60 127
4057.74 128
4057.89 127
4058.04 124
4058.18 121
4058.33 117
4058.47 114
4058.62 112
4058.77 112
4058.91 113
4059.06 117
4059.20 122
4059.35 128
4059.50 134
4059.64 138
4059.79 140
4059.93 139
4060.08 133
4060.23 124
4060.37 111
4060.52 98
4060.67 85
4060.81 75
4060.96 68
4061.10 64
4061.25 63
4061.40 65
4061.54 66
4061.69 67
4061.83 65
4061.98 63
4062.13 58
4062.27 53
4062.42 48
4062.56 44
4062.71 42
4062.86 40
4063.00 39
4063.15 40
4063.30 41
4063.44 42
4063.59 45
4063.73 48
4063.88 53
4064.03 58
4064.17 65
4064.32 72
4064.46 79
4064.61 87
4064.76 95
4064.90 103
4065.05 110
4065.20 116
4065.34 122
4065.49 126
4065.63 128
4065.78 129
4065.93 130
4066.07 130
4066.22 132
4066.36 134
4066.51 137
4066.66 141
4066.80 145
4066.95 148
4067.10 149
4067.24 148
4067.39 146
4067.53 143
4067.68 140
4067.83 137
4067.97 135
4068.12 135
4068.27 135
4068.41 137
4068.56 138
4068.70 138
4068.85 138
4069.00 135
4069.14 132
4069.29 128
4069.44 124
4069.58 122
4069.73 122
4069.87 124
4070.02 128
4070.17 131
4070.31 134
4070.46 133
4070.61 130
4070.75 124
4070.90 117
4071.04 109
4071.19 102
4071.34 95
4071.48 89
4071.63 83
4071.78 76
4071.92 68
4072.07 59
4072.21 51
4072.36 43
4072.51 38
4072.65 36
4072.80 37
4072.95 42
4073.09 49
4073.24 55
4073.39 61
4073.53 64
4073.68 65
4073.82 65
4073.97 64
4074.12 62
4074.26 63
4074.41 65
4074.56 69
4074.70 74
4074.85 79
4074.99 83
4075.14 86
4075.29 85
4075.43 83
4075.58 78
4075.73 72
4075.87 67
4076.02 62
4076.17 58
4076.31 56
4076.46 54
4076.60 53
4076.75 53
4076.90 53
4077.04 53
4077.19 53
4077.34 54
4077.48 55
4077.63 57
4077.78 60
4077.92 64
4078.07 69
4078.22 75
4078.36 82
4078.51 89
4078.65 96
4078.80 101
4078.95 105
4079.09 105
4079.24 103
4079.39 98
4079.53 91
4079.68 82
4079.83 74
4079.97 69
4080.12 67
4080.27 70
4080.41 78
4080.56 91
4080.70 105
4080.85 120
4081.00 132
4081.14 141
4081.29 145
4081.44 143
4081.58 137
4081.73 126
4081.88 111
4082.02 95
4082.17 79
4082.32 64
4082.46 51
4082.61 43
4082.75 37
4082.90 36
4083.05 37
4083.19 41
4083.34 45
4083.49 51
4083.63 57
4083.78 63
4083.93 69
4084.07 75
4084.22 80
4084.37 83
4084.51 83
4084.66 81
4084.81 75
4084.95 67
4085.10 59
4085.25 51
4085.39 47
4085.54 46
4085.69 51
4085.83 62
4085.98 76
4086.12 93
4086.27 109
4086.42 123
4086.56 134
4086.71 139
4086.86 140
4087.00 137
4087.15 131
4087.30 125
4087.44 118
4087.59 112
4087.74 109
4087.88 109
4088.03 112
4088.18 118
4088.32 126
4088.47 134
4088.62 144
4088.76 153
4088.91 161
4089.06 169
4089.20 176
4089.35 182
4089.50 188
4089.64 194
4089.79 198
4089.94 200
4090.08 201
4090.23 201
4090.38 200
4090.52 199
4090.67 197
4090.82 194
4090.96 193
4091.11 192
4091.26 192
4091.40 195
4091.55 199
4091.70 206
4091.84 215
4091.99 225
4092.14 235
4092.28 244
4092.43 251
4092.58 255
4092.72 256
4092.87 254
4093.02 248
4093.16 238
4093.31 225
4093.46 210
4093.60 192
4093.75 175
4093.90 160
4094.04 148
4094.19 139
4094.34 133
4094.48 131
4094.63 129
4094.78 129
4094.92 130
4095.07 130
4095.22 130
4095.36 129
4095.51 128
4095.66 126
4095.80 122
4095.95 117
4096.10 112
4096.24 108
4096.39 106
4096.54 107
4096.68 112
4096.83 118
4096.98 126
4097.12 133
4097.27 137
4097.42 137
4097.56 133
4097.71 126
4097.86 116
4098.00 107
4098.15 97
4098.30 89
4098.44 82
4098.59 76
4098.74 71
4098.88 66
4099.03 63
4099.18 61
4099.32 60
4099.47 61
4099.62 64
4099.77 68
4099.91 73
4100.06 77
4100.21 81
4100.35 83
4100.50 85
4100.65 86
4100.79 87
4100.94 89
4101.09 91
4101.23 93
4101.38 96
4101.53 98
4101.67 98
4101.82 97
4101.97 94
4102.11 88
4102.26 82
4102.41 74
4102.55 68
4102.70 63
4102.85 61
4103.00 63
4103.14 67
4103.29 73
4103.44 81
4103.58 88
4103.73 93
4103.88 96
4104.02 97
4104.17 96
4104.32 95
4104.46 95
4104.61 97
4104.76 102
4104.90 110
4105.05 121
4105.20 131
4105.35 141
4105.49 148
4105.64 151
4105.79 149
4105.93 143
4106.08 132
4106.23 118
4106.37 102
4106.52 88
4106.67 75
4106.81 64
4106.96 57
4107.11 52
4107.25 50
4107.40 49
4107.55 49
4107.70 50
4107.84 50
4107.99 50
4108.14 50
4108.28 50
4108.43 49
4108.58 48
4108.72 47
4108.87 46
4109.02 46
4109.17 46
4109.31 48
4109.46 49
4109.61 51
4109.75 54
4109.90 56
4110.05 59
4110.19 61
4110.34 64
4110.49 65
4110.63 67
4110.78 67
4110.93 69
4111.08 71
4111.22 75
4111.37 81
4111.52 88
4111.66 94
4111.81 98
4111.96 99
4112.10 94
4112.25 85
4112.40 74
4112.55 61
4112.69 51
4112.84 45
4112.99 43
4113.13 47
4113.28 54
4113.43 64
4113.58 73
4113.72 80
4113.87 85
4114.02 86
4114.16 84
4114.31 79
4114.46 72
4114.60 63
4114.75 55
4114.90 48
4115.05 43
4115.19 40
4115.34 40
4115.49 41
4115.63 42
4115.78 44
4115.93 44
4116.08 43
4116.22 40
4116.37 36
4116.52 30
4116.66 24
4116.81 17
4116.96 11
4117.10 6
4117.25 2
4117.40 0
4117.55 0
4117.69 0
4117.84 0
4117.99 0
4118.13 0
4118.28 0
4118.43 0
4118.58 3
4118.72 13
4118.87 23
4119.02 31
4119.16 37
4119.31 40
4119.46 40
4119.61 39
4119.75 39
4119.90 40
4120.05 44
4120.19 50
4120.34 59
4120.49 69
4120.64 81
4120.78 92
4120.93 103
4121.08 113
4121.22 121
4121.37 126
4121.52 129
4121.67 130
4121.81 129
4121.96 126
4122.11 122
4122.25 117
4122.40 111
4122.55 106
4122.70 102
4122.84 101
4122.99 103
4123.14 109
4123.29 118
4123.43 130
4123.58 141
4123.73 152
4123.87 160
4124.02 163
4124.17 162
4124.32 157
4124.46 149
4124.61 139
4124.76 129
4124.90 120
4125.05 112
4125.20 106
4125.35 101
4125.49 98
4125.64 96
4125.79 95
4125.94 95
4126.08 95
4126.23 96
4126.38 98
4126.52 100
4126.67 103
4126.82 108
4126.97 113
4127.11 120
4127.26 127
4127.41 133
4127.56 135
4127.70 134
4127.85 128
4128.00 119
4128.14 107
4128.29 95
4128.44 84
4128.59 74
4128.73 67
4128.88 62
4129.03 57
4129.18 53
4129.32 48
4129.47 44
4129.62 40
4129.77 37
4129.91 33
4130.06 29
4130.21 25
4130.35 19
4130.50 12
4130.65 5
4130.80 0
4130.94 0
4131.09 0
4131.24 0
4131.39 0
4131.53 0
4131.68 0
4131.83 0
4131.98 2
4132.12 10
4132.27 18
4132.42 26
4132.56 32
4132.71 38
4132.86 42
4133.01 46
4133.15 49
4133.30 51
4133.45 51
4133.60 50
4133.74 46
4133.89 41
4134.04 35
4134.19 28
4134.33 21
4134.48 16
4134.63 12
4134.78 9
4134.92 8
4135.07 8
4135.22 8
4135.37 8
4135.51 8
4135.66 8
4135.81 8
4135.96 8
4136.10 9
4136.25 10
4136.40 11
4136.54 13
4136.69 16
4136.84 17
4136.99 19
4137.13 19
4137.28 18
4137.43 17
4137.58 16
4137.72 16
4137.87 17
4138.02 21
4138.17 27
4138.31 34
4138.46 42
4138.61 49
4138.76 54
4138.90 57
4139.05 58
4139.20 56
4139.35 53
4139.49 48
4139.64 43
4139.79 39
4139.94 37
4140.08 37
4140.23 38
4140.38 41
4140.53 44
4140.67 46
4140.82 48
4140.97 48
4141.12 47
4141.26 47
4141.41 48
4141.56 51
4141.71 57
4141.85 65
4142.00 74
4142.15 83
4142.30 91
4142.45 97
4142.59 101
4142.74 102
4142.89 103
4143.04 103
4143.18 104
4143.33 106
4143.48 107
4143.63 107
4143.77 106
4143.92 102
4144.07 96
4144.22 90
4144.36 84
4144.51 80
4144.66 77
4144.81 76
4144.95 77
4145.10 78
4145.25 79
4145.40 79
4145.54 79
4145.69 79
4145.84 79
4145.99 79
4146.13 78
4146.28 77
4146.43 75
4146.58 74
4146.73 72
4146.87 72
4147.02 73
4147.17 75
4147.32 77
4147.46 80
4147.61 81
4147.76 81
4147.91 79
4148.05 76
4148.20 73
4148.35 69
4148.50 67
4148.64 66
4148.79 68
4148.94 71
4149.09 75
4149.24 79
4149.38 82
4149.53 83
4149.68 83
4149.83 81
4149.97 78
4150.12 75
4150.27 72
4150.42 70
4150.56 68
4150.71 64
4150.86 60
4151.01 54
4151.16 47
4151.30 39
4151.45 32
4151.60 26
4151.75 22
4151.89 19
4152.04 18
4152.19 18
4152.34 18
4152.48 18
4152.63 18
4152.78 18
4152.93 21
4153.08 25
4153.22 31
4153.37 38
4153.52 46
4153.67 52
4153.81 57
4153.96 59
4154.11 59
4154.26 59
4154.41 58
4154.55 58
4154.70 58
4154.85 59
4155.00 60
4155.14 62
4155.29 64
4155.44 67
4155.59 70
4155.74 73
4155.88 77
4156.03 79
4156.18 80
4156.33 79
4156.47 75
4156.62 69
4156.77 63
4156.92 57
4157.07 52
4157.21 48
4157.36 47
4157.51 47
4157.66 48
4157.80 48
4157.95 47
4158.10 43
4158.25 37
4158.40 29
4158.54 20
4158.69 11
4158.84 4
4158.99 0
4159.14 0
4159.28 0
4159.43 2
4159.58 6
4159.73 10
4159.87 12
4160.02 12
4160.17 9
4160.32 5
4160.47 0
4160.61 0
4160.76 0
4160.91 0
4161.06 0
4161.21 0
4161.35 0
4161.50 7
4161.65 19
4161.80 31
4161.94 44
4162.09 56
4162.24 66
4162.39 74
4162.54 78
4162.68 79
4162.83 77
4162.98 74
4163.13 69
4163.28 63
4163.42 56
4163.57 49
4163.72 41
4163.87 33
4164.02 27
4164.16 23
4164.31 22
4164.46 25
4164.61 32
4164.76 42
4164.90 53
4165.05 65
4165.20 75
4165.35 84
4165.50 90
4165.64 95
4165.79 99
4165.94 104
4166.09 108
4166.24 113
4166.38 117
4166.53 121
4166.68 123
4166.83 123
4166.98 121
4167.12 118
4167.27 113
4167.42 108
4167.57 103
4167.72 101
4167.86 101
4168.01 103
4168.16 108
4168.31 113
4168.46 118
4168.60 121
4168.75 121
4168.90 120
4169.05 117
4169.20 114
4169.34 112
4169.49 113
4169.64 116
4169.79 120
4169.94 124
4170.08 126
4170.23 126
4170.38 125
4170.53 124
4170.68 123
4170.82 124
4170.97 126
4171.12 129
4171.27 130
4171.42 130
4171.56 127
4171.71 122
4171.86 116
4172.01 111
4172.16 106
4172.30 102
4172.45 98
4172.60 95
4172.75 91
4172.90 88
4173.04 85
4173.19 83
4173.34 83
4173.49 84
4173.64 87
4173.79 89
4173.93 91
4174.08 91
4174.23 90
4174.38 87
4174.53 83
4174.67 79
4174.82 76
4174.97 75
4175.12 75
4175.27 75
4175.41 76
4175.56 77
4175.71 77
4175.86 77
4176.01 75
4176.16 73
4176.30 70
4176.45 66
4176.60 62
4176.75 56
4176.90 49
4177.04 42
4177.19 35
4177.34 29
4177.49 24
4177.64 22
4177.79 23
4177.93 29
4178.08 37
4178.23 49
4178.38 62
4178.53 74
4178.67 87
4178.82 97
4178.97 106
4179.12 112
4179.27 118
4179.42 123
4179.56 127
4179.71 130
4179.86 133
4180.01 135
4180.16 136
4180.30 136
4180.45 133
4180.60 128
4180.75 120
4180.90 110
4181.05 98
4181.19 84
4181.34 70
4181.49 58
4181.64 49
4181.79 43
4181.94 40
4182.08 41
4182.23 45
4182.38 51
4182.53 58
4182.68 65
4182.82 72
4182.97 79
4183.12 86
4183.27 93
4183.42 99
4183.57 104
4183.71 110
4183.86 114
4184.01 118
4184.16 120
4184.31 123
4184.46 124
4184.60 125
4184.75 124
4184.90 123
4185.05 120
4185.20 115
4185.35 109
4185.49 102
4185.64 94
4185.79 85
4185.94 76
4186.09 67
4186.24 58
4186.38 50
4186.53 42
4186.68 34
4186.83 26
4186.98 19
4187.13 11
4187.27 5
4187.42 0
4187.57 0
4187.72 0
4187.87 0
4188.02 0
4188.16 0
4188.31 0
4188.46 0
4188.61 0
4188.76 5
4188.91 10
4189.05 15
4189.20 19
4189.35 22
4189.50 25
4189.65 29
4189.80 33
4189.94 39
4190.09 46
4190.24 53
4190.39 59
4190.54 62
4190.69 64
4190.84 62
4190.98 60
4191.13 59
4191.28 59
4191.43 63
4191.58 69
4191.73 77
4191.87 86
4192.02 94
4192.17 101
4192.32 106
4192.47 110
4192.62 113
4192.77 115
4192.91 117
4193.06 119
4193.21 122
4193.36 125
4193.51 128
4193.66 132
4193.80 136
4193.95 140
4194.10 143
4194.25 145
4194.40 145
4194.55 144
4194.70 143
4194.84 140
4194.99 138
4195.14 136
4195.29 132
4195.44 128
4195.59 124
4195.73 118
4195.88 113
4196.03 110
4196.18 108
4196.33 108
4196.48 109
4196.63 109
4196.77 107
4196.92 101
4197.07 91
4197.22 78
4197.37 63
4197.52 49
4197.67 38
4197.81 33
4197.96 32
4198.11 37
4198.26 45
4198.41 56
4198.56 68
4198.70 82
4198.85 97
4199.00 113
4199.15 130
4199.30 148
4199.45 165
4199.60 181
4199.74 193
4199.89 200
4200.04 202
4200.19 199
4200.34 192
4200.49 181
4200.64 168
4200.78 153
4200.93 139
4201.08 126
4201.23 115
4201.38 107
4201.53 101
4201.68 99
4201.83 100
4201.97 104
4202.12 110
4202.27 117
4202.42 126
4202.57 136
4202.72 147
4202.87 158
4203.01 168
4203.16 177
4203.31 184
4203.46 189
4203.61 193
4203.76 197
4203.91 201
4204.05 207
4204.20 214
4204.35 221
4204.50 228
4204.65 234
4204.80 238
4204.95 242
4205.10 245
4205.24 249
4205.39 253
4205.54 257
4205.69 260
4205.84 259
4205.99 255
4206.14 247
4206.28 234
4206.43 220
4206.58 204
4206.73 189
4206.88 176
4207.03 165
4207.18 157
4207.33 153
4207.47 152
4207.62 154
4207.77 159
4207.92 165
4208.07 171
4208.22 176
4208.37 181
4208.52 184
4208.66 186
4208.81 187
4208.96 187
4209.11 186
4209.26 183
4209.41 179
4209.56 173
4209.70 166
4209.85 159
4210.00 153
4210.15 150
4210.30 150
4210.45 153
4210.60 158
4210.75 163
4210.90 167
4211.04 170
4211.19 173
4211.34 175
4211.49 177
4211.64 179
4211.79 180
4211.94 180
4212.09 178
4212.23 173
4212.38 167
4212.53 158
4212.68 149
4212.83 140
4212.98 134
4213.13 129
4213.28 128
4213.42 130
4213.57 132
4213.72 134
4213.87 134
4214.02 129
4214.17 121
4214.32 108
4214.47 92
4214.62 75
4214.76 59
4214.91 44
4215.06 33
4215.21 26
4215.36 23
4215.51 22
4215.66 25
4215.81 28
4215.95 32
4216.10 37
4216.25 42
4216.40 46
4216.55 52
4216.70 57
4216.85 62
4217.00 66
4217.15 69
4217.29 70
4217.44 70
4217.59 70
4217.74 69
4217.89 68
4218.04 68
4218.19 68
4218.34 68
4218.49 67
4218.63 65
4218.78 64
4218.93 64
4219.08 66
4219.23 70
4219.38 77
4219.53 86
4219.68 95
4219.83 103
4219.97 111
4220.12 116
4220.27 118
4220.42 118
4220.57 115
4220.72 110
4220.87 103
4221.02 93
4221.17 83
4221.32 73
4221.46 63
4221.61 54
4221.76 45
4221.91 37
4222.06 29
4222.21 22
4222.36 16
4222.51 13
4222.66 13
4222.80 17
4222.95 23
4223.10 32
4223.25 39
4223.40 43
4223.55 43
4223.70 38
4223.85 28
4224.00 16
4224.15 5
4224.29 0
4224.44 0
4224.59 0
4224.74 0
4224.89 0
4225.04 2
4225.19 9
4225.34 15
4225.49 21
4225.64 26
4225.78 31
4225.93 36
4226.08 40
4226.23 44
4226.38 46
4226.53 47
4226.68 47
4226.83 47
4226.98 47
4227.13 49
4227.28 52
4227.42 55
4227.57 56
4227.72 55
4227.87 52
4228.02 46
4228.17 39
4228.32 34
4228.47 31
4228.62 32
4228.77 36
4228.92 43
4229.06 52
4229.21 60
4229.36 67
4229.51 72
4229.66 77
4229.81 81
4229.96 86
4230.11 92
4230.26 99
4230.41 107
4230.56 114
4230.70 121
4230.85 124
4231.00 125
4231.15 121
4231.30 114
4231.45 105
4231.60 96
4231.75 89
4231.90 87
4232.05 88
4232.20 93
4232.34 99
4232.49 104
4232.64 105
4232.79 102
4232.94 95
4233.09 86
4233.24 77
4233.39 70
4233.54 66
4233.69 65
4233.84 66
4233.99 67
4234.13 66
4234.28 62
4234.43 55
4234.58 44
4234.73 33
4234.88 22
4235.03 13
4235.18 7
4235.33 5
4235.48 6
4235.63 8
4235.78 10
4235.92 11
4236.07 11
4236.22 9
4236.37 7
4236.52 7
4236.67 8
4236.82 11
4236.97 17
4237.12 25
4237.27 32
4237.42 38
4237.57 41
4237.72 40
4237.86 36
4238.01 29
4238.16 21
4238.31 14
4238.46 7
4238.61 2
4238.76 0
4238.91 0
4239.06 0
4239.21 0
4239.36 0
4239.51 0
4239.66 0
4239.81 0
4239.95 0
4240.10 0
4240.25 0
4240.40 6
4240.55 14
4240.70 23
4240.85 34
4241.00 45
4241.15 54
4241.30 62
4241.45 67
4241.60 70
4241.75 68
4241.90 65
4242.04 58
4242.19 50
4242.34 40
4242.49 31
4242.64 22
4242.79 15
4242.94 9
4243.09 5
4243.24 3
4243.39 3
4243.54 6
4243.69 10
4243.84 16
4243.99 24
4244.14 33
4244.28 43
4244.43 54
4244.58 64
4244.73 72
4244.88 79
4245.03 83
4245.18 83
4245.33 80
4245.48 75
4245.63 69
4245.78 62
4245.93 56
4246.08 52
4246.23 50
4246.38 50
4246.53 52
4246.67 53
4246.82 54
4246.97 55
4247.12 56
4247.27 58
4247.42 60
4247.57 65
4247.72 70
4247.87 75
4248.02 78
4248.17 79
4248.32 77
4248.47 71
4248.62 63
4248.77 55
4248.92 47
4249.07 40
4249.21 36
4249.36 33
4249.51 33
4249.66 34
4249.81 37
4249.96 40
4250.11 44
4250.26 49
4250.41 54
4250.56 59
4250.71 64
4250.86 69
4251.01 72
4251.16 73
4251.31 72
4251.46 69
4251.61 63
4251.76 57
4251.91 49
4252.05 41
4252.20 33
4252.35 26
4252.50 21
4252.65 17
4252.80 16
4252.95 15
4253.10 17
4253.25 18
4253.40 19
4253.55 19
4253.70 17
4253.85 12
4254.00 7
4254.15 0
4254.30 0
4254.45 0
4254.60 0
4254.75 0
4254.90 0
4255.05 0
4255.19 0
4255.34 4
4255.49 14
4255.64 26
4255.79 37
4255.94 47
4256.09 58
4256.24 67
4256.39 74
4256.54 80
4256.69 83
4256.84 84
4256.99 82
4257.14 77
4257.29 70
4257.44 62
4257.59 55
4257.74 51
4257.89 50
4258.04 54
4258.19 63
4258.34 75
4258.49 91
4258.64 107
4258.78 123
4258.93 136
4259.08 146
4259.23 152
4259.38 155
4259.53 158
4259.68 161
4259.83 166
4259.98 174
4260.13 187
4260.28 203
4260.43 222
4260.58 241
4260.73 261
4260.88 279
4261.03 295
4261.18 310
4261.33 322
4261.48 332
4261.63 340
4261.78 346
4261.93 349
4262.08 351
4262.23 350
4262.38 348
4262.53 344
4262.68 339
4262.83 332
4262.97 324
4263.12 315
4263.27 304
4263.42 293
4263.57 282
4263.72 272
4263.87 264
4264.02 257
4264.17 253
4264.32 250
4264.47 249
4264.62 248
4264.77 247
4264.92 246
4265.07 244
4265.22 243
4265.37 242
4265.52 242
4265.67 244
4265.82 247
4265.97 251
4266.12 256
4266.27 259
4266.42 259
4266.57 257
4266.72 251
4266.87 243
4267.02 234
4267.17 223
4267.32 212
4267.47 201
4267.62 190
4267.77 179
4267.92 170
4268.07 162
4268.22 155
4268.37 150
4268.51 145
4268.66 140
4268.81 134
4268.96 127
4269.11 118
4269.26 110
4269.41 102
4269.56 97
4269.71 95
4269.86 98
4270.01 104
4270.16 112
4270.31 120
4270.46 127
4270.61 130
4270.76 130
4270.91 126
4271.06 121
4271.21 116
4271.36 113
4271.51 115
4271.66 120
4271.81 129
4271.96 138
4272.11 147
4272.26 153
4272.41 154
4272.56 152
4272.71 146
4272.86 138
4273.01 130
4273.16 123
4273.31 119
4273.46 117
4273.61 117
4273.76 118
4273.91 117
4274.06 115
4274.21 112
4274.36 106
4274.51 100
4274.66 94
4274.81 90
4274.96 87
4275.11 86
4275.26 86
4275.41 85
4275.56 83
4275.71 79
4275.86 73
4276.01 66
4276.16 58
4276.31 52
4276.46 47
4276.61 44
4276.76 45
4276.91 47
4277.06 52
4277.21 58
4277.36 64
4277.51 70
4277.66 75
4277.81 79
4277.96 81
4278.11 81
4278.26 79
4278.41 76
4278.56 72
4278.71 68
4278.86 63
4279.01 57
4279.16 52
4279.31 47
4279.46 44
4279.61 42
4279.76 43
4279.91 45
4280.06 49
4280.21 53
4280.36 55
4280.51 53
4280.66 47
4280.81 37
4280.96 24
4281.11 12
4281.26 2
4281.41 0
4281.56 0
4281.71 9
4281.86 23
4282.01 38
4282.16 53
4282.31 67
4282.46 77
4282.61 85
4282.76 92
4282.91 98
4283.06 103
4283.21 108
4283.36 111
4283.51 113
4283.66 113
4283.81 112
4283.96 110
4284.11 108
4284.26 106
4284.41 104
4284.56 102
4284.71 99
4284.86 96
4285.01 93
4285.16 90
4285.31 89
4285.46 88
4285.61 89
4285.76 90
4285.91 90
4286.06 88
4286.21 86
4286.36 81
4286.51 76
4286.66 71
4286.81 67
4286.96 64
4287.11 62
4287.26 60
4287.41 59
4287.56 59
4287.71 58
4287.86 58
4288.01 58
4288.16 58
4288.31 58
4288.46 58
4288.61 56
4288.76 51
4288.91 45
4289.06 35
4289.21 25
4289.36 13
4289.51 2
4289.66 0
4289.81 0
4289.96 0
4290.11 0
4290.26 0
4290.41 0
4290.56 0
4290.71 0
4290.86 9
4291.01 21
4291.16 30
4291.31 36
4291.46 40
4291.61 40
4291.76 38
4291.91 37
4292.06 35
4292.21 35
4292.36 35
4292.51 35
4292.66 36
4292.81 35
4292.96 34
4293.11 33
4293.26 31
4293.41 31
4293.56 32
4293.72 36
4293.87 42
4294.02 51
4294.17 62
4294.32 75
4294.47 89
4294.62 102
4294.77 112
4294.92 120
4295.07 125
4295.22 125
4295.37 121
4295.52 114
4295.67 106
4295.82 96
4295.97 87
4296.12 78
4296.27 71
4296.42 65
4296.57 62
4296.72 60
4296.87 61
4297.02 63
4297.17 66
4297.32 71
4297.47 77
4297.62 83
4297.77 91
4297.92 98
4298.07 103
4298.22 107
4298.37 108
4298.52 107
4298.67 103
4298.82 99
4298.97 95
4299.12 93
4299.28 92
4299.43 93
4299.58 96
4299.73 98
4299.88 100
4300.03 101
4300.18 101
4300.33 101
4300.48 102
4300.63 104
4300.78 107
4300.93 112
4301.08 117
4301.23 122
4301.38 126
4301.53 128
4301.68 129
4301.83 128
4301.98 125
4302.13 121
4302.28 117
4302.43 112
4302.58 106
4302.73 99
4302.88 91
4303.03 82
4303.18 73
4303.33 63
4303.49 54
4303.64 46
4303.79 40
4303.94 36
4304.09 34
4304.24 34
4304.39 36
4304.54 40
4304.69 44
4304.84 50
4304.99 55
4305.14 60
4305.29 63
4305.44 65
4305.59 65
4305.74 63
4305.89 60
4306.04 57
4306.19 54
4306.34 51
4306.49 49
4306.64 47
4306.79 44
4306.94 40
4307.10 36
4307.25 31
4307.40 27
4307.55 24
4307.70 21
4307.85 19
4308.00 17
4308.15 15
4308.30 12
4308.45 9
4308.60 6
4308.75 2
4308.90 0
4309.05 0
4309.20 0
4309.35 0
4309.50 0
4309.65 0
4309.80 0
4309.95 0
4310.11 0
4310.26 0
4310.41 0
4310.56 2
4310.71 9
4310.86 19
4311.01 29
4311.16 39
4311.31 47
4311.46 53
4311.61 56
4311.76 57
4311.91 57
4312.06 55
4312.21 53
4312.36 51
4312.51 48
4312.66 46
4312.81 45
4312.97 45
4313.12 47
4313.27 52
4313.42 58
4313.57 68
4313.72 79
4313.87 92
4314.02 106
4314.17 120
4314.32 133
4314.47 142
4314.62 148
4314.77 149
4314.92 145
4315.07 138
4315.22 128
4315.37 118
4315.53 109
4315.68 102
4315.83 97
4315.98 94
4316.13 92
4316.28 91
4316.43 90
4316.58 90
4316.73 90
4316.88 91
4317.03 92
4317.18 92
4317.33 91
4317.48 89
4317.63 84
4317.78 77
4317.94 67
4318.09 56
4318.24 44
4318.39 32
4318.54 20
4318.69 11
4318.84 5
4318.99 2
4319.14 3
4319.29 7
4319.44 12
4319.59 18
4319.74 23
4319.89 25
4320.04 24
4320.20 20
4320.35 14
4320.50 8
4320.65 3
4320.80 0
4320.95 0
4321.10 1
4321.25 5
4321.40 10
4321.55 17
4321.70 24
4321.85 31
4322.00 37
4322.15 43
4322.30 46
4322.46 47
4322.61 46
4322.76 42
4322.91 37
4323.06 31
4323.21 26
4323.36 22
4323.51 19
4323.66 17
4323.81 16
4323.96 17
4324.11 18
4324.26 21
4324.42 23
4324.57 26
4324.72 27
4324.87 27
4325.02 26
4325.17 23
4325.32 20
4325.47 17
4325.62 15
4325.77 14
4325.92 15
4326.07 16
4326.22 17
4326.38 18
4326.53 19
4326.68 20
4326.83 21
4326.98 23
4327.13 26
4327.28 30
4327.43 35
4327.58 39
4327.73 44
4327.88 49
4328.03 53
4328.19 57
4328.34 60
4328.49 62
4328.64 61
4328.79 58
4328.94 54
4329.09 49
4329.24 44
4329.39 41
4329.54 38
4329.69 37
4329.84 36
4330.00 35
4330.15 33
4330.30 32
4330.45 32
4330.60 33
4330.75 36
4330.90 41
4331.05 48
4331.20 54
4331.35 60
4331.50 64
4331.65 67
4331.81 66
4331.96 63
4332.11 58
4332.26 50
4332.41 41
4332.56 31
4332.71 20
4332.86 11
4333.01 4
4333.16 0
4333.31 0
4333.47 0
4333.62 0
4333.77 0
4333.92 0
4334.07 0
4334.22 0
4334.37 0
4334.52 1
4334.67 2
4334.82 4
4334.97 7
4335.13 11
4335.28 16
4335.43 23
4335.58 31
4335.73 41
4335.88 52
4336.03 63
4336.18 75
4336.33 85
4336.48 93
4336.64 98
4336.79 101
4336.94 102
4337.09 100
4337.24 97
4337.39 90
4337.54 81
4337.69 69
4337.84 53
4337.99 36
4338.15 18
4338.30 1
4338.45 0
4338.60 0
4338.75 0
4338.90 0
4339.05 0
4339.20 0
4339.35 10
4339.50 20
4339.66 28
4339.81 33
4339.96 35
4340.11 35
4340.26 33
4340.41 31
4340.56 29
4340.71 27
4340.86 25
4341.01 23
4341.17 21
4341.32 19
4341.47 15
4341.62 9
4341.77 3
4341.92 0
4342.07 0
4342.22 0
4342.37 0
4342.53 0
4342.68 0
4342.83 5
4342.98 13
4343.13 19
4343.28 22
4343.43 21
4343.58 16
4343.73 10
4343.89 3
4344.04 0
4344.19 0
4344.34 0
4344.49 0
4344.64 0
4344.79 0
4344.94 0
4345.09 0
4345.24 0
4345.40 1
4345.55 4
4345.70 9
4345.85 16
4346.00 27
4346.15 38
4346.30 50
4346.45 59
4346.61 65
4346.76 66
4346.91 64
4347.06 59
4347.21 53
4347.36 46
4347.51 41
4347.66 36
4347.81 32
4347.97 29
4348.12 27
4348.27 25
4348.42 24
4348.57 24
4348.72 25
4348.87 28
4349.02 32
4349.18 37
4349.33 44
4349.48 53
4349.63 62
4349.78 70
4349.93 78
4350.08 83
4350.23 86
4350.38 86
4350.54 85
4350.69 81
4350.84 77
4350.99 72
4351.14 66
4351.29 58
4351.44 51
4351.59 43
4351.75 36
4351.90 31
4352.05 28
4352.20 27
4352.35 28
4352.50 29
4352.65 30
4352.80 31
4352.96 32
4353.11 30
4353.26 28
4353.41 24
4353.56 18
4353.71 13
4353.86 6
4354.01 1
4354.17 0
4354.32 0
4354.47 0
4354.62 0
4354.77 2
4354.92 11
4355.07 22
4355.22 34
4355.38 46
4355.53 56
4355.68 63
4355.83 66
4355.98 66
4356.13 64
4356.28 60
4356.44 56
4356.59 52
4356.74 50
4356.89 48
4357.04 46
4357.19 45
4357.34 44
4357.49 42
4357.65 41
4357.80 41
4357.95 40
4358.10 39
4358.25 38
4358.40 38
4358.55 39
4358.71 41
4358.86 45
4359.01 51
4359.16 58
4359.31 65
4359.46 70
4359.61 73
4359.76 73
4359.92 70
4360.07 64
4360.22 57
4360.37 49
4360.52 42
4360.67 36
4360.82 31
4360.98 28
4361.13 26
4361.28 24
4361.43 22
4361.58 21
4361.73 20
4361.88 20
4362.04 20
4362.19 22
4362.34 25
4362.49 28
4362.64 31
4362.79 34
4362.94 37
4363.10 40
4363.25 42
4363.40 44
4363.55 47
4363.70 49
4363.85 52
4364.00 54
4364.16 55
4364.31 56
4364.46 55
4364.61 54
4364.76 53
4364.91 52
4365.06 52
4365.22 52
4365.37 52
4365.52 53
4365.67 52
4365.82 49
4365.97 44
4366.12 37
4366.28 27
4366.43 16
4366.58 4
4366.73 0
4366.88 0
4367.03 0
4367.19 0
4367.34 0
4367.49 0
4367.64 0
4367.79 5
4367.94 10
4368.09 13
4368.25 13
4368.40 13
4368.55 13
4368.70 16
4368.85 21
4369.00 29
4369.15 38
4369.31 48
4369.46 56
4369.61 64
4369.76 70
4369.91 76
4370.06 81
4370.22 88
4370.37 95
4370.52 101
4370.67 106
4370.82 109
4370.97 109
4371.13 107
4371.28 104
4371.43 99
4371.58 95
4371.73 91
4371.88 89
4372.03 88
4372.19 87
4372.34 87
4372.49 89
4372.64 91
4372.79 95
4372.94 99
4373.10 104
4373.25 109
4373.40 113
4373.55 115
4373.70 116
4373.85 115
4374.01 115
4374.16 115
4374.31 117
4374.46 121
4374.61 126
4374.76 131
4374.92 136
4375.07 139
4375.22 140
4375.37 140
4375.52 137
4375.67 133
4375.83 126
4375.98 118
4376.13 107
4376.28 95
4376.43 83
4376.58 71
4376.74 63
4376.89 59
4377.04 59
4377.19 64
4377.34 73
4377.49 83
4377.65 93
4377.80 101
4377.95 106
4378.10 108
4378.25 107
4378.40 106
4378.56 107
4378.71 111
4378.86 119
4379.01 131
4379.16 145
4379.31 161
4379.47 175
4379.62 187
4379.77 196
4379.92 202
4380.07 205
4380.22 206
4380.38 208
4380.53 210
4380.68 213
4380.83 216
4380.98 220
4381.13 224
4381.29 228
4381.44 231
4381.59 233
4381.74 235
4381.89 237
4382.05 237
4382.20 236
4382.35 232
4382.50 227
4382.65 219
4382.80 212
4382.96 204
4383.11 199
4383.26 196
4383.41 196
4383.56 198
4383.71 202
4383.87 205
4384.02 207
4384.17 209
4384.32 210
4384.47 211
4384.63 214
4384.78 218
4384.93 223
4385.08 228
4385.23 233
4385.38 237
4385.54 238
4385.69 235
4385.84 229
4385.99 220
4386.14 208
4386.30 195
4386.45 181
4386.60 169
4386.75 160
4386.90 154
4387.05 153
4387.21 155
4387.36 162
4387.51 171
4387.66 181
4387.81 192
4387.97 202
4388.12 210
4388.27 216
4388.42 220
4388.57 222
4388.72 221
4388.88 218
4389.03 213
4389.18 205
4389.33 196
4389.48 186
4389.64 176
4389.79 166
4389.94 158
4390.09 151
4390.24 145
4390.40 139
4390.55 134
4390.70 129
4390.85 123
4391.00 118
4391.16 113
4391.31 109
4391.46 107
4391.61 108
4391.76 111
4391.91 114
4392.07 117
4392.22 118
4392.37 116
4392.52 111
4392.67 103
4392.83 94
4392.98 86
4393.13 81
4393.28 80
4393.43 83
4393.59 88
4393.74 94
4393.89 99
4394.04 103
4394.19 104
4394.35 104
4394.50 104
4394.65 105
4394.80 108
4394.95 114
4395.11 122
4395.26 132
4395.41 142
4395.56 152
4395.71 161
4395.87 170
4396.02 180
4396.17 193
4396.32 207
4396.47 224
4396.63 243
4396.78 262
4396.93 281
4397.08 300
4397.23 319
4397.39 338
4397.54 359
4397.69 383
4397.84 407
4397.99 433
4398.15 460
4398.30 486
4398.45 510
4398.60 532
4398.75 551
4398.91 568
4399.06 582
4399.21 594
4399.36 602
4399.51 608
4399.67 610
4399.82 609
4399.97 605
4400.12 599
4400.28 591
4400.43 581
4400.58 570
4400.73 558
4400.88 545
4401.04 532
4401.19 519
4401.34 505
4401.49 493
4401.64 483
4401.80 475
4401.95 470
4402.10 468
4402.25 466
4402.40 464
4402.56 460
4402.71 451
4402.86 439
4403.01 423
4403.16 405
4403.32 387
4403.47 370
4403.62 357
4403.77 348
4403.93 342
4404.08 339
4404.23 339
4404.38 340
4404.53 340
4404.69 339
4404.84 338
4404.99 335
4405.14 329
4405.29 322
4405.45 312
4405.60 300
4405.75 288
4405.90 276
4406.06 265
4406.21 257
4406.36 252
4406.51 248
4406.66 247
4406.82 246
4406.97 244
4407.12 242
4407.27 239
4407.43 236
4407.58 233
4407.73 232
4407.88 232
4408.03 235
4408.19 239
4408.34 245
4408.49 249
4408.64 253
4408.80 253
4408.95 250
4409.10 243
4409.25 233
4409.40 221
4409.56 209
4409.71 198
4409.86 189
4410.01 183
4410.17 180
4410.32 179
4410.47 180
4410.62 183
4410.77 185
4410.93 187
4411.08 187
4411.23 186
4411.38 182
4411.54 177
4411.69 172
4411.84 165
4411.99 159
4412.14 153
4412.30 147
4412.45 141
4412.60 135
4412.75 129
4412.91 125
4413.06 124
4413.21 125
4413.36 129
4413.52 135
4413.67 141
4413.82 148
4413.97 154
4414.12 159
4414.28 163
4414.43 166
4414.58 169
4414.73 171
4414.89 174
4415.04 174
4415.19 173
4415.34 171
4415.50 168
4415.65 165
4415.80 164
4415.95 166
4416.11 171
4416.26 179
4416.41 189
4416.56 201
4416.71 213
4416.87 225
4417.02 237
4417.17 247
4417.32 255
4417.48 263
4417.63 269
4417.78 275
4417.93 281
4418.09 287
4418.24 294
4418.39 302
4418.54 312
4418.70 322
4418.85 333
4419.00 345
4419.15 357
4419.30 370
4419.46 383
4419.61 397
4419.76 413
4419.91 430
4420.07 450
4420.22 471
4420.37 494
4420.52 518
4420.68 541
4420.83 564
4420.98 584
4421.13 603
4421.29 621
4421.44 638
4421.59 655
4421.74 673
4421.90 692
4422.05 711
4422.20 729
4422.35 744
4422.51 756
4422.66 766
4422.81 774
4422.96 782
4423.12 790
4423.27 799
4423.42 810
4423.57 820
4423.73 828
4423.88 835
4424.03 838
4424.18 840
4424.34 840
4424.49 839
4424.64 838
4424.79 837
4424.95 834
4425.10 830
4425.25 822
4425.40 810
4425.56 794
4425.71 774
4425.86 751
4426.01 725
4426.17 697
4426.32 669
4426.47 641
4426.62 614
4426.78 590
4426.93 568
4427.08 549
4427.23 534
4427.39 520
4427.54 509
4427.69 499
4427.84 490
4428.00 481
4428.15 472
4428.30 465
4428.45 457
4428.61 449
4428.76 441
4428.91 432
4429.06 420
4429.22 407
4429.37 392
4429.52 376
4429.67 360
4429.83 345
4429.98 332
4430.13 320
4430.28 311
4430.44 304
4430.59 299
4430.74 295
4430.90 290
4431.05 286
4431.20 283
4431.35 279
4431.51 274
4431.66 270
4431.81 264
4431.96 257
4432.12 249
4432.27 239
4432.42 228
4432.57 217
4432.73 206
4432.88 196
4433.03 186
4433.18 177
4433.34 167
4433.49 156
4433.64 144
4433.80 133
4433.95 123
4434.10 116
4434.25 111
4434.41 109
4434.56 108
4434.71 109
4434.86 110
4435.02 110
4435.17 110
4435.32 111
4435.47 113
4435.63 116
4435.78 120
4435.93 124
4436.09 128
4436.24 129
4436.39 129
4436.54 125
4436.70 119
4436.85 111
4437.00 101
4437.15 90
4437.31 78
4437.46 66
4437.61 54
4437.76 45
4437.92 37
4438.07 32
4438.22 31
4438.38 33
4438.53 38
4438.68 45
4438.83 54
4438.99 61
4439.14 68
4439.29 72
4439.45 75
4439.60 77
4439.75 79
4439.90 83
4440.06 89
4440.21 98
4440.36 107
4440.51 116
4440.67 123
4440.82 127
4440.97 128
4441.13 125
4441.28 119
4441.43 111
4441.58 102
4441.74 93
4441.89 84
4442.04 77
4442.19 72
4442.35 70
4442.50 70
4442.65 74
4442.81 79
4442.96 86
4443.11 94
4443.26 101
4443.42 108
4443.57 115
4443.72 120
4443.88 123
4444.03 125
4444.18 125
4444.33 122
4444.49 118
4444.64 111
4444.79 105
4444.95 100
4445.10 97
4445.25 100
4445.40 107
4445.56 120
4445.71 138
4445.86 157
4446.02 176
4446.17 193
4446.32 206
4446.47 215
4446.63 221
4446.78 224
4446.93 226
4447.09 230
4447.24 235
4447.39 243
4447.54 255
4447.70 268
4447.85 283
4448.00 298
4448.16 310
4448.31 319
4448.46 324
4448.61 324
4448.77 322
4448.92 317
4449.07 311
4449.23 306
4449.38 302
4449.53 299
4449.69 297
4449.84 295
4449.99 292
4450.14 289
4450.30 284
4450.45 279
4450.60 274
4450.76 270
4450.91 266
4451.06 261
4451.21 257
4451.37 253
4451.52 249
4451.67 244
4451.83 239
4451.98 235
4452.13 231
4452.29 228
4452.44 224
4452.59 219
4452.74 212
4452.90 204
4453.05 193
4453.20 182
4453.36 170
4453.51 161
4453.66 154
4453.82 150
4453.97 148
4454.12 148
4454.27 149
4454.43 148
4454.58 145
4454.73 140
4454.89 133
4455.04 125
4455.19 117
4455.35 111
4455.50 105
4455.65 101
4455.80 98
4455.96 97
4456.11 97
4456.26 99
4456.42 104
4456.57 110
4456.72 118
4456.88 126
4457.03 132
4457.18 136
4457.33 136
4457.49 133
4457.64 126
4457.79 115
4457.95 103
4458.10 91
4458.25 78
4458.41 67
4458.56 57
4458.71 49
4458.87 41
4459.02 36
4459.17 32
4459.32 29
4459.48 28
4459.63 26
4459.78 25
4459.94 24
4460.09 21
4460.24 16
4460.40 9
4460.55 2
4460.70 0
4460.86 0
4461.01 0
4461.16 0
4461.32 0
4461.47 0
4461.62 0
4461.77 1
4461.93 9
4462.08 17
4462.23 24
4462.39 28
4462.54 31
4462.69 32
4462.85 32
4463.00 30
4463.15 29
4463.31 27
4463.46 26
4463.61 25
4463.77 25
4463.92 25
4464.07 25
4464.23 25
4464.38 24
4464.53 22
4464.68 20
4464.84 18
4464.99 17
4465.14 17
4465.30 18
4465.45 20
4465.60 22
4465.76 23
4465.91 24
4466.06 24
4466.22 23
4466.37 21
4466.52 18
4466.68 16
4466.83 15
4466.98 15
4467.14 18
4467.29 21
4467.44 26
4467.60 31
4467.75 36
4467.90 40
4468.06 43
4468.21 45
4468.36 47
4468.52 47
4468.67 48
4468.82 49
4468.97 50
4469.13 50
4469.28 51
4469.43 51
4469.59 51
4469.74 50
4469.89 48
4470.05 46
4470.20 44
4470.35 41
4470.51 38
4470.66 34
4470.81 31
4470.97 28
4471.12 26
4471.27 26
4471.43 28
4471.58 31
4471.73 36
4471.89 42
4472.04 47
4472.19 52
4472.35 56
4472.50 60
4472.65 64
4472.81 69
4472.96 73
4473.11 76
4473.27 77
4473.42 75
4473.57 69
4473.73 60
4473.88 50
4474.03 40
4474.19 32
4474.34 28
4474.49 29
4474.65 34
4474.80 43
4474.95 53
4475.11 65
4475.26 75
4475.41 85
4475.57 93
4475.72 99
4475.87 103
4476.03 106
4476.18 108
4476.33 110
4476.49 111
4476.64 113
4476.79 114
4476.95 115
4477.10 115
4477.25 113
4477.41 109
4477.56 102
4477.71 95
4477.87 88
4478.02 82
4478.17 79
4478.33 79
4478.48 82
4478.64 88
4478.79 94
4478.94 101
4479.10 106
4479.25 109
4479.40 109
4479.56 108
4479.71 106
4479.86 102
4480.02 99
4480.17 95
4480.32 92
4480.48 90
4480.63 88
4480.78 86
4480.94 84
4481.09 81
4481.24 77
4481.40 73
4481.55 68
4481.70 62
4481.86 57
4482.01 52
4482.16 47
4482.32 42
4482.47 37
4482.63 32
4482.78 29
4482.93 27
4483.09 25
4483.24 23
4483.39 21
4483.55 18
4483.70 13
4483.85 8
4484.01 3
4484.16 0
4484.31 0
4484.47 0
4484.62 0
4484.77 0
4484.93 0
4485.08 1
4485.23 3
4485.39 4
4485.54 4
4485.70 3
4485.85 2
4486.00 1
4486.16 1
4486.31 2
4486.46 5
4486.62 9
4486.77 15
4486.92 22
4487.08 30
4487.23 38
4487.38 45
4487.54 52
4487.69 57
4487.85 62
4488.00 67
4488.15 73
4488.31 80
4488.46 88
4488.61 96
4488.77 104
4488.92 110
4489.07 114
4489.23 116
4489.38 116
4489.53 113
4489.69 109
4489.84 104
4490.00 97
4490.15 90
4490.30 81
4490.46 73
4490.61 66
4490.76 61
4490.92 57
4491.07 55
4491.22 54
4491.38 54
4491.53 54
4491.69 54
4491.84 53
4491.99 51
4492.15 47
4492.30 43
4492.45 37
4492.61 29
4492.76 21
4492.91 12
4493.07 3
4493.22 0
4493.38 0
4493.53 0
4493.68 0
4493.84 0
4493.99 0
4494.14 0
4494.30 1
4494.45 4
4494.61 7
4494.76 10
4494.91 12
4495.07 15
4495.22 18
4495.37 22
4495.53 26
4495.68 30
4495.83 34
4495.99 37
4496.14 38
4496.30 38
4496.45 37
4496.60 35
4496.76 32
4496.91 28
4497.06 25
4497.22 22
4497.37 20
4497.53 21
4497.68 23
4497.83 26
4497.99 32
4498.14 37
4498.29 42
4498.45 46
4498.60 47
4498.76 47
4498.91 45
4499.06 41
4499.22 36
4499.37 31
4499.52 26
4499.68 22
4499.83 18
4499.99 17
4500.14 17
4500.29 19
4500.45 23
4500.60 27
4500.76 30
4500.91 32
4501.06 32
4501.22 30
4501.37 27
4501.52 24
4501.68 21
4501.83 20
4501.99 20
4502.14 21
4502.29 24
4502.45 28
4502.60 31
4502.75 33
4502.91 33
4503.06 32
4503.22 29
4503.37 25
4503.52 22
4503.68 19
4503.83 18
4503.99 18
4504.14 19
4504.29 20
4504.45 21
4504.60 19
4504.75 17
4504.91 13
4505.06 9
4505.22 5
4505.37 1
4505.52 0
4505.68 0
4505.83 0
4505.99 0
4506.14 0
4506.29 0
4506.45 0
4506.60 0
4506.76 1
4506.91 8
4507.06 17
4507.22 26
4507.37 36
4507.53 43
4507.68 48
4507.83 51
4507.99 50
4508.14 45
4508.29 38
4508.45 30
4508.60 21
4508.76 13
4508.91 7
4509.06 2
4509.22 0
4509.37 0
4509.53 0
4509.68 0
4509.83 0
4509.99 1
4510.14 7
4510.30 16
4510.45 27
4510.60 40
4510.76 52
4510.91 62
4511.07 69
4511.22 74
4511.37 75
4511.53 73
4511.68 70
4511.84 67
4511.99 63
4512.14 60
4512.30 57
4512.45 54
4512.61 51
4512.76 47
4512.91 43
4513.07 39
4513.22 36
4513.38 34
4513.53 34
4513.68 34
4513.84 37
4513.99 40
4514.15 45
4514.30 50
4514.45 56
4514.61 63
4514.76 69
4514.92 74
4515.07 77
4515.22 78
4515.38 76
4515.53 71
4515.69 64
4515.84 57
4515.99 51
4516.15 47
4516.30 46
4516.46 47
4516.61 49
4516.76 50
4516.92 51
4517.07 50
4517.23 46
4517.38 42
4517.54 39
4517.69 37
4517.84 37
4518.00 40
4518.15 44
4518.31 48
4518.46 50
4518.61 50
4518.77 48
4518.92 45
4519.08 41
4519.23 38
4519.38 37
4519.54 37
4519.69 38
4519.85 38
4520.00 37
4520.16 36
4520.31 33
4520.46 30
4520.62 28
4520.77 26
4520.93 26
4521.08 26
4521.23 26
4521.39 27
4521.54 28
4521.70 29
4521.85 31
4522.00 35
4522.16 40
4522.31 45
4522.47 50
4522.62 54
4522.78 57
4522.93 57
4523.08 55
4523.24 51
4523.39 47
4523.55 42
4523.70 37
4523.85 33
4524.01 31
4524.16 31
4524.32 33
4524.47 38
4524.63 44
4524.78 51
4524.93 58
4525.09 64
4525.24 66
4525.40 65
4525.55 60
4525.71 52
4525.86 43
4526.01 35
4526.17 27
4526.32 21
4526.48 16
4526.63 12
4526.79 9
4526.94 5
4527.09 2
4527.25 0
4527.40 0
4527.56 0
4527.71 1
4527.86 3
4528.02 5
4528.17 5
4528.33 4
4528.48 2
4528.64 0
4528.79 0
4528.94 0
4529.10 0
4529.25 0
4529.41 7
4529.56 16
4529.72 25
4529.87 35
4530.02 43
4530.18 48
4530.33 51
4530.49 52
4530.64 50
4530.80 47
4530.95 44
4531.11 40
4531.26 37
4531.41 34
4531.57 32
4531.72 32
4531.88 32
4532.03 35
4532.19 38
4532.34 42
4532.49 46
4532.65 48
4532.80 49
4532.96 46
4533.11 42
4533.27 36
4533.42 29
4533.57 23
4533.73 18
4533.88 15
4534.04 14
4534.19 13
4534.35 12
4534.50 10
4534.66 8
4534.81 5
4534.96 2
4535.12 0
4535.27 0
4535.43 0
4535.58 0
4535.74 0
4535.89 1
4536.04 2
4536.20 4
4536.35 6
4536.51 7
4536.66 9
4536.82 10
4536.97 11
4537.13 12
4537.28 11
4537.43 11
4537.59 9
4537.74 6
4537.90 3
4538.05 0
4538.21 0
4538.36 0
4538.52 0
4538.67 0
4538.82 0
4538.98 0
4539.13 0
4539.29 1
4539.44 6
4539.60 11
4539.75 16
4539.91 19
4540.06 21
4540.21 22
4540.37 22
4540.52 22
4540.68 24
4540.83 27
4540.99 32
4541.14 39
4541.30 47
4541.45 54
4541.60 60
4541.76 64
4541.91 66
4542.07 65
4542.22 64
4542.38 64
4542.53 65
4542.69 70
4542.84 78
4543.00 89
4543.15 101
4543.30 113
4543.46 123
4543.61 130
4543.77 132
4543.92 130
4544.08 124
4544.23 115
4544.39 103
4544.54 91
4544.70 80
4544.85 71
4545.00 64
4545.16 61
4545.31 61
4545.47 62
4545.62 64
4545.78 65
4545.93 65
4546.09 64
4546.24 62
4546.40 61
4546.55 61
4546.70 62
4546.86 65
4547.01 68
4547.17 73
4547.32 78
4547.48 84
4547.63 89
4547.79 95
4547.94 101
4548.10 107
4548.25 114
4548.41 121
4548.56 129
4548.71 137
4548.87 145
4549.02 151
4549.18 158
4549.33 164
4549.49 169
4549.64 175
4549.80 182
4549.95 190
4550.11 197
4550.26 204
4550.42 209
4550.57 212
4550.72 213
4550.88 211
4551.03 208
4551.19 204
4551.34 199
4551.50 195
4551.65 191
4551.81 188
4551.96 187
4552.12 188
4552.27 192
4552.43 197
4552.58 205
4552.74 213
4552.89 221
4553.04 230
4553.20 240
4553.35 251
4553.51 264
4553.66 279
4553.82 296
4553.97 313
4554.13 329
4554.28 341
4554.44 348
4554.59 351
4554.75 348
4554.90 342
4555.06 335
4555.21 326
4555.37 319
4555.52 314
4555.67 311
4555.83 310
4555.98 312
4556.14 314
4556.29 316
4556.45 317
4556.60 317
4556.76 313
4556.91 307
4557.07 298
4557.22 288
4557.38 278
4557.53 267
4557.69 257
4557.84 248
4558.00 239
4558.15 231
4558.31 223
4558.46 217
4558.62 212
4558.77 210
4558.92 211
4559.08 213
4559.23 216
4559.39 219
4559.54 221
4559.70 221
4559.85 219
4560.01 217
4560.16 213
4560.32 210
4560.47 209
4560.63 209
4560.78 211
4560.94 214
4561.09 219
4561.25 224
4561.40 230
4561.56 236
4561.71 242
4561.87 248
4562.02 253
4562.18 257
4562.33 260
4562.49 263
4562.64 266
4562.80 268
4562.95 270
4563.11 272
4563.26 272
4563.41 270
4563.57 264
4563.72 254
4563.88 240
4564.03 224
4564.19 208
4564.34 193
4564.50 181
4564.65 172
4564.81 167
4564.96 165
4565.12 167
4565.27 171
4565.43 177
4565.58 185
4565.74 194
4565.89 204
4566.05 214
4566.20 224
4566.36 233
4566.51 242
4566.67 248
4566.82 254
4566.98 259
4567.13 263
4567.29 266
4567.44 269
4567.60 270
4567.75 271
4567.91 270
4568.06 269
4568.22 268
4568.37 268
4568.53 269
4568.68 273
4568.84 280
4568.99 289
4569.15 300
4569.30 312
4569.46 323
4569.61 331
4569.77 337
4569.92 338
4570.08 336
4570.23 331
4570.39 323
4570.54 314
4570.70 305
4570.85 296
4571.01 288
4571.16 281
4571.32 276
4571.47 273
4571.63 272
4571.78 272
4571.94 273
4572.09 273
4572.25 272
4572.40 267
4572.56 260
4572.71 249
4572.87 236
4573.02 221
4573.18 205
4573.33 188
4573.49 172
4573.64 157
4573.80 142
4573.95 130
4574.11 118
4574.26 108
4574.42 99
4574.57 91
4574.73 83
4574.88 74
4575.04 64
4575.19 54
4575.35 43
4575.50 32
4575.66 22
4575.81 12
4575.97 4
4576.12 0
4576.28 0
4576.43 0
4576.59 0
4576.74 0
4576.90 0
4577.05 0
4577.21 0
4577.36 3
4577.52 9
4577.67 15
4577.83 19
4577.98 22
4578.14 24
4578.29 26
4578.45 29
4578.60 33
4578.76 38
4578.91 42
4579.07 45
4579.23 47
4579.38 47
4579.54 47
4579.69 47
4579.85 48
4580.00 50
4580.16 54
4580.31 57
4580.47 59
4580.62 59
4580.78 56
4580.93 51
4581.09 44
4581.24 36
4581.40 29
4581.55 23
4581.71 18
4581.86 15
4582.02 14
4582.17 14
4582.33 15
4582.48 18
4582.64 21
4582.79 24
4582.95 29
4583.10 32
4583.26 35
4583.41 36
4583.57 35
4583.73 33
4583.88 30
4584.04 26
4584.19 23
4584.35 22
4584.50 24
4584.66 27
4584.81 33
4584.97 39
4585.12 45
4585.28 50
4585.43 54
4585.59 55
4585.74 54
4585.90 51
4586.05 48
4586.21 45
4586.36 44
4586.52 43
4586.67 44
4586.83 46
4586.99 49
4587.14 53
4587.30 57
4587.45 61
4587.61 66
4587.76 71
4587.92 74
4588.07 75
4588.23 72
4588.38 66
4588.54 55
4588.69 42
4588.85 28
4589.00 14
4589.16 4
4589.31 0
4589.47 0
4589.63 0
4589.78 0
4589.94 0
4590.09 0
4590.25 0
4590.40 4
4590.56 9
4590.71 12
4590.87 15
4591.02 16
4591.18 16
4591.33 14
4591.49 11
4591.64 8
4591.80 6
4591.96 5
4592.11 5
4592.27 5
4592.42 6
4592.58 7
4592.73 9
4592.89 11
4593.04 13
4593.20 16
4593.35 18
4593.51 20
4593.66 20
4593.82 18
4593.97 13
4594.13 6
4594.29 0
4594.44 0
4594.60 0
4594.75 0
4594.91 0
4595.06 0
4595.22 0
4595.37 0
4595.53 1
4595.68 7
4595.84 12
4596.00 19
4596.15 26
4596.31 34
4596.46 41
4596.62 48
4596.77 54
4596.93 58
4597.08 62
4597.24 65
4597.39 69
4597.55 74
4597.70 79
4597.86 85
4598.02 91
4598.17 97
4598.33 102
4598.48 106
4598.64 108
4598.79 108
4598.95 106
4599.10 102
4599.26 97
4599.41 90
4599.57 84
4599.73 78
4599.88 74
4600.04 71
4600.19 70
4600.35 70
4600.50 73
4600.66 76
4600.81 80
4600.97 83
4601.13 86
4601.28 87
4601.44 86
4601.59 82
4601.75 76
4601.90 70
4602.06 64
4602.21 61
4602.37 62
4602.53 67
4602.68 75
4602.84 86
4602.99 98
4603.15 110
4603.30 121
4603.46 129
4603.61 135
4603.77 138
4603.92 137
4604.08 135
4604.24 130
4604.39 124
4604.55 118
4604.70 113
4604.86 110
4605.01 108
4605.17 108
4605.32 109
4605.48 111
4605.64 115
4605.79 120
4605.95 125
4606.10 130
4606.26 136
4606.41 140
4606.57 143
4606.73 143
4606.88 140
4607.04 135
4607.19 127
4607.35 117
4607.50 105
4607.66 94
4607.81 83
4607.97 75
4608.13 71
4608.28 70
4608.44 72
4608.59 78
4608.75 84
4608.90 91
4609.06 97
4609.22 103
4609.37 109
4609.53 114
4609.68 119
4609.84 124
4609.99 128
4610.15 131
4610.30 134
4610.46 135
4610.62 136
4610.77 137
4610.93 138
4611.08 139
4611.24 139
4611.39 138
4611.55 136
4611.71 133
4611.86 128
4612.02 123
4612.17 119
4612.33 117
4612.48 118
4612.64 122
4612.80 129
4612.95 139
4613.11 150
4613.26 161
4613.42 170
4613.57 177
4613.73 182
4613.89 184
4614.04 186
4614.20 188
4614.35 190
4614.51 193
4614.66 196
4614.82 198
4614.98 197
4615.13 191
4615.29 182
4615.44 168
4615.60 152
4615.75 136
4615.91 122
4616.07 112
4616.22 106
4616.38 105
4616.53 107
4616.69 111
4616.84 116
4617.00 121
4617.16 125
4617.31 128
4617.47 129
4617.62 126
4617.78 121
4617.94 113
4618.09 104
4618.25 93
4618.40 85
4618.56 78
4618.71 75
4618.87 76
4619.03 80
4619.18 85
4619.34 90
4619.49 94
4619.65 95
4619.81 94
4619.96 92
4620.12 90
4620.27 89
4620.43 91
4620.58 96
4620.74 103
4620.90 112
4621.05 121
4621.21 128
4621.36 132
4621.52 132
4621.68 128
4621.83 122
4621.99 115
4622.14 109
4622.30 103
4622.45 99
4622.61 98
4622.77 98
4622.92 98
4623.08 99
4623.23 99
4623.39 97
4623.55 94
4623.70 90
4623.86 85
4624.01 80
4624.17 74
4624.32 67
4624.48 62
4624.64 57
4624.79 53
4624.95 51
4625.10 51
4625.26 53
4625.42 57
4625.57 61
4625.73 66
4625.88 72
4626.04 77
4626.20 82
4626.35 85
4626.51 88
4626.66 90
4626.82 90
4626.98 89
4627.13 88
4627.29 86
4627.44 84
4627.60 81
4627.76 79
4627.91 76
4628.07 73
4628.22 68
4628.38 62
4628.54 56
4628.69 50
4628.85 46
4629.00 45
4629.16 47
4629.31 53
4629.47 62
4629.63 72
4629.78 83
4629.94 94
4630.09 104
4630.25 112
4630.41 119
4630.56 123
4630.72 125
4630.87 124
4631.03 120
4631.19 115
4631.34 109
4631.50 103
4631.66 99
4631.81 96
4631.97 94
4632.12 93
4632.28 91
4632.44 89
4632.59 85
4632.75 80
4632.90 76
4633.06 73
4633.22 71
4633.37 72
4633.53 73
4633.68 75
4633.84 77
4634.00 79
4634.15 79
4634.31 79
4634.46 79
4634.62 80
4634.78 82
4634.93 85
4635.09 88
4635.24 90
4635.40 92
4635.56 92
4635.71 93
4635.87 93
4636.02 94
4636.18 95
4636.34 96
4636.49 95
4636.65 93
4636.81 89
4636.96 82
4637.12 74
4637.27 66
4637.43 60
4637.59 59
4637.74 61
4637.90 67
4638.05 74
4638.21 81
4638.37 87
4638.52 89
4638.68 88
4638.83 84
4638.99 78
4639.15 71
4639.30 65
4639.46 61
4639.62 60
4639.77 60
4639.93 62
4640.08 66
4640.24 72
4640.40 78
4640.55 85
4640.71 91
4640.86 97
4641.02 101
4641.18 103
4641.33 104
4641.49 104
4641.65 102
4641.80 101
4641.96 99
4642.11 98
4642.27 97
4642.43 96
4642.58 96
4642.74 96
4642.90 96
4643.05 98
4643.21 100
4643.36 103
4643.52 109
4643.68 115
4643.83 122
4643.99 130
4644.15 137
4644.30 142
4644.46 144
4644.61 145
4644.77 145
4644.93 146
4645.08 149
4645.24 154
4645.40 162
4645.55 170
4645.71 176
4645.86 179
4646.02 177
4646.18 171
4646.33 161
4646.49 150
4646.65 138
4646.80 126
4646.96 116
4647.11 107
4647.27 99
4647.43 92
4647.58 85
4647.74 79
4647.90 74
4648.05 70
4648.21 67
4648.36 64
4648.52 63
4648.68 62
4648.83 62
4648.99 64
4649.15 68
4649.30 74
4649.46 81
4649.61 90
4649.77 98
4649.93 103
4650.08 106
4650.24 105
4650.40 101
4650.55 94
4650.71 87
4650.87 80
4651.02 76
4651.18 74
4651.33 76
4651.49 81
4651.65 88
4651.80 95
4651.96 102
4652.12 106
4652.27 108
4652.43 107
4652.59 104
4652.74 100
4652.90 96
4653.05 93
4653.21 89
4653.37 85
4653.52 81
4653.68 75
4653.84 68
4653.99 59
4654.15 52
4654.31 46
4654.46 43
4654.62 44
4654.77 47
4654.93 52
4655.09 59
4655.24 64
4655.40 69
4655.56 70
4655.71 69
4655.87 66
4656.03 62
4656.18 57
4656.34 53
4656.50 50
4656.65 48
4656.81 48
4656.96 49
4657.12 52
4657.28 55
4657.43 59
4657.59 64
4657.75 70
4657.90 76
4658.06 82
4658.22 87
4658.37 91
4658.53 94
4658.69 95
4658.84 95
4659.00 93
4659.16 90
4659.31 86
4659.47 81
4659.62 74
4659.78 67
4659.94 60
4660.09 54
4660.25 49
4660.41 46
4660.56 45
4660.72 45
4660.88 46
4661.03 45
4661.19 43
4661.35 39
4661.50 34
4661.66 29
4661.82 25
4661.97 24
4662.13 24
4662.29 26
4662.44 28
4662.60 30
4662.76 32
4662.91 33
4663.07 33
4663.22 34
4663.38 34
4663.54 34
4663.69 33
4663.85 30
4664.01 27
4664.16 21
4664.32 16
4664.48 10
4664.63 4
4664.79 0
4664.95 0
4665.10 0
4665.26 0
4665.42 0
4665.57 0
4665.73 0
4665.89 0
4666.04 0
4666.20 5
4666.36 16
4666.51 30
4666.67 43
4666.83 56
4666.98 67
4667.14 75
4667.30 81
4667.45 83
4667.61 84
4667.77 83
4667.92 81
4668.08 78
4668.24 74
4668.39 70
4668.55 66
4668.71 61
4668.86 58
4669.02 57
4669.18 58
4669.33 61
4669.49 66
4669.65 72
4669.80 77
4669.96 80
4670.12 83
4670.27 84
4670.43 85
4670.59 87
4670.74 91
4670.90 96
4671.06 102
4671.21 108
4671.37 113
4671.53 116
4671.68 117
4671.84 117
4672.00 117
4672.15 117
4672.31 117
4672.47 117
4672.62 117
4672.78 117
4672.94 117
4673.09 116
4673.25 114
4673.41 113
4673.56 112
4673.72 112
4673.88 114
4674.03 116
4674.19 119
4674.35 123
4674.50 126
4674.66 129
4674.82 132
4674.97 136
4675.13 139
4675.29 144
4675.44 149
4675.60 155
4675.76 160
4675.91 165
4676.07 167
4676.23 167
4676.38 166
4676.54 163
4676.70 159
4676.85 156
4677.01 153
4677.17 150
4677.33 148
4677.48 146
4677.64 145
4677.80 144
4677.95 143
4678.11 143
4678.27 144
4678.42 147
4678.58 152
4678.74 158
4678.89 165
4679.05 173
4679.21 182
4679.36 190
4679.52 197
4679.68 202
4679.83 206
4679.99 207
4680.15 205
4680.30 200
4680.46 191
4680.62 181
4680.78 169
4680.93 158
4681.09 149
4681.25 142
4681.40 138
4681.56 137
4681.72 137
4681.87 138
4682.03 139
4682.19 140
4682.34 140
4682.50 140
4682.66 142
4682.81 145
4682.97 150
4683.13 157
4683.28 164
4683.44 171
4683.60 176
4683.76 179
4683.91 180
4684.07 180
4684.23 179
4684.38 179
4684.54 181
4684.70 185
4684.85 192
4685.01 200
4685.17 209
4685.32 218
4685.48 226
4685.64 233
4685.80 239
4685.95 243
4686.11 247
4686.27 252
4686.42 259
4686.58 268
4686.74 280
4686.89 294
4687.05 308
4687.21 322
4687.36 335
4687.52 345
4687.68 352
4687.84 355
4687.99 354
4688.15 351
4688.31 345
4688.46 339
4688.62 332
4688.78 326
4688.93 321
4689.09 316
4689.25 311
4689.41 305
4689.56 299
4689.72 292
4689.88 285
4690.03 279
4690.19 275
4690.35 273
4690.50 272
4690.66 272
4690.82 273
4690.98 273
4691.13 272
4691.29 270
4691.45 267
4691.60 263
4691.76 259
4691.92 254
4692.07 249
4692.23 245
4692.39 242
4692.55 240
4692.70 237
4692.86 234
4693.02 229
4693.17 223
4693.33 216
4693.49 208
4693.65 201
4693.80 195
4693.96 191
4694.12 190
4694.27 190
4694.43 192
4694.59 193
4694.74 194
4694.90 192
4695.06 189
4695.22 184
4695.37 178
4695.53 171
4695.69 164
4695.84 158
4696.00 152
4696.16 148
4696.32 145
4696.47 142
4696.63 141
4696.79 139
4696.94 137
4697.10 134
4697.26 130
4697.42 126
4697.57 121
4697.73 116
4697.89 112
4698.04 110
4698.20 109
4698.36 110
4698.52 114
4698.67 121
4698.83 130
4698.99 140
4699.14 149
4699.30 157
4699.46 160
4699.62 160
4699.77 157
4699.93 151
4700.09 145
4700.24 141
4700.40 141
4700.56 144
4700.72 150
4700.87 157
4701.03 166
4701.19 173
4701.34 179
4701.50 183
4701.66 185
4701.82 186
4701.97 187
4702.13 187
4702.29 188
4702.44 188
4702.60 187
4702.76 186
4702.92 184
4703.07 181
4703.23 178
4703.39 174
4703.55 169
4703.70 163
4703.86 156
4704.02 147
4704.17 138
4704.33 128
4704.49 120
4704.65 114
4704.80 113
4704.96 116
4705.12 124
4705.28 135
4705.43 147
4705.59 159
4705.75 169
4705.90 176
4706.06 179
4706.22 178
4706.38 176
4706.53 171
4706.69 166
4706.85 161
4707.01 159
4707.16 158
4707.32 160
4707.48 164
4707.63 170
4707.79 177
4707.95 183
4708.11 187
4708.26 189
4708.42 190
4708.58 189
4708.74 189
4708.89 188
4709.05 189
4709.21 190
4709.36 190
4709.52 189
4709.68 185
4709.84 179
4709.99 172
4710.15 165
4710.31 161
4710.47 159
4710.62 162
4710.78 166
4710.94 173
4711.10 180
4711.25 186
4711.41 190
4711.57 192
4711.72 193
4711.88 192
4712.04 191
4712.20 190
4712.35 190
4712.51 189
4712.67 189
4712.83 189
4712.98 187
4713.14 185
4713.30 182
4713.46 179
4713.61 176
4713.77 175
4713.93 176
4714.09 179
4714.24 183
4714.40 188
4714.56 191
4714.72 192
4714.87 189
4715.03 184
4715.19 177
4715.34 170
4715.50 163
4715.66 159
4715.82 156
4715.97 155
4716.13 156
4716.29 158
4716.45 161
4716.60 166
4716.76 173
4716.92 181
4717.08 190
4717.23 200
4717.39 208
4717.55 214
4717.71 217
4717.86 215
4718.02 209
4718.18 199
4718.34 186
4718.49 173
4718.65 160
4718.81 148
4718.97 139
4719.12 133
4719.28 127
4719.44 123
4719.60 118
4719.75 114
4719.91 109
4720.07 104
4720.23 101
4720.38 99
4720.54 97
4720.70 96
4720.86 95
4721.01 93
4721.17 89
4721.33 85
4721.49 79
4721.64 73
4721.80 68
4721.96 63
4722.12 60
4722.27 58
4722.43 58
4722.59 60
4722.75 63
4722.90 67
4723.06 71
4723.22 75
4723.38 79
4723.53 82
4723.69 84
4723.85 84
4724.01 82
4724.16 79
4724.32 75
4724.48 70
4724.64 66
4724.79 64
4724.95 65
4725.11 69
4725.27 77
4725.43 87
4725.58 98
4725.74 108
4725.90 116
4726.06 120
4726.21 122
4726.37 120
4726.53 117
4726.69 114
4726.84 110
4727.00 107
4727.16 105
4727.32 102
4727.47 100
4727.63 98
4727.79 95
4727.95 93
4728.10 90
4728.26 88
4728.42 85
4728.58 83
4728.74 82
4728.89 80
4729.05 77
4729.21 75
4729.37 72
4729.52 69
4729.68 67
4729.84 66
4730.00 67
4730.15 70
4730.31 74
4730.47 80
4730.63 85
4730.78 90
4730.94 92
4731.10 92
4731.26 89
4731.42 83
4731.57 75
4731.73 67
4731.89 57
4732.05 49
4732.20 40
4732.36 31
4732.52 22
4732.68 13
4732.84 4
4732.99 0
4733.15 0
4733.31 0
4733.47 0
4733.62 0
4733.78 0
4733.94 0
4734.10 1
4734.25 6
4734.41 10
4734.57 12
4734.73 13
4734.89 13
4735.04 13
4735.20 14
4735.36 16
4735.52 19
4735.67 23
4735.83 28
4735.99 32
4736.15 34
4736.31 34
4736.46 33
4736.62 30
4736.78 26
4736.94 22
4737.09 20
4737.25 19
4737.41 20
4737.57 23
4737.73 27
4737.88 31
4738.04 34
4738.20 35
4738.36 36
4738.51 37
4738.67 39
4738.83 41
4738.99 45
4739.15 51
4739.30 58
4739.46 65
4739.62 71
4739.78 77
4739.93 83
4740.09 88
4740.25 93
4740.41 97
4740.57 100
4740.72 100
4740.88 96
4741.04 89
4741.20 80
4741.36 70
4741.51 62
4741.67 55
4741.83 52
4741.99 50
4742.14 51
4742.30 53
4742.46 55
4742.62 58
4742.78 62
4742.93 68
4743.09 77
4743.25 86
4743.41 96
4743.57 104
4743.72 110
4743.88 112
4744.04 111
4744.20 107
4744.36 102
4744.51 97
4744.67 92
4744.83 88
4744.99 86
4745.14 84
4745.30 81
4745.46 78
4745.62 75
4745.78 71
4745.93 66
4746.09 62
4746.25 59
4746.41 57
4746.57 55
4746.72 53
4746.88 52
4747.04 50
4747.20 49
4747.36 49
4747.51 48
4747.67 49
4747.83 50
4747.99 51
4748.15 54
4748.30 56
4748.46 58
4748.62 60
4748.78 60
4748.94 60
4749.09 57
4749.25 54
4749.41 50
4749.57 47
4749.73 44
4749.88 42
4750.04 40
4750.20 37
4750.36 34
4750.52 29
4750.67 23
4750.83 16
4750.99 9
4751.15 3
4751.31 0
4751.46 0
4751.62 0
4751.78 0
4751.94 0
4752.10 0
4752.25 0
4752.41 0
4752.57 0
4752.73 4
4752.89 8
4753.04 13
4753.20 18
4753.36 24
4753.52 30
4753.68 37
4753.83 43
4753.99 48
4754.15 52
4754.31 54
4754.47 54
4754.62 53
4754.78 50
4754.94 46
4755.10 43
4755.26 40
4755.42 38
4755.57 39
4755.73 41
4755.89 46
4756.05 53
4756.21 62
4756.36 70
4756.52 79
4756.68 87
4756.84 94
4757.00 99
4757.15 101
4757.31 100
4757.47 97
4757.63 90
4757.79 80
4757.94 70
4758.10 61
4758.26 53
4758.42 48
4758.58 46
4758.74 47
4758.89 48
4759.05 49
4759.21 48
4759.37 45
4759.53 41
4759.68 36
4759.84 31
4760.00 28
4760.16 27
4760.32 29
4760.48 33
4760.63 37
4760.79 39
4760.95 38
4761.11 34
4761.27 27
4761.42 18
4761.58 8
4761.74 0
4761.90 0
4762.06 0
4762.22 0
4762.37 0
4762.53 0
4762.69 0
4762.85 0
4763.01 0
4763.16 0
4763.32 2
4763.48 11
4763.64 22
4763.80 34
4763.96 45
4764.11 53
4764.27 60
4764.43 64
4764.59 67
4764.75 70
4764.91 73
4765.06 77
4765.22 80
4765.38 84
4765.54 86
4765.70 86
4765.85 84
4766.01 82
4766.17 78
4766.33 76
4766.49 74
4766.65 75
4766.80 76
4766.96 79
4767.12 82
4767.28 85
4767.44 86
4767.60 86
4767.75 84
4767.91 81
4768.07 78
4768.23 74
4768.39 70
4768.55 67
4768.70 64
4768.86 62
4769.02 62
4769.18 63
4769.34 65
4769.50 67
4769.65 68
4769.81 69
4769.97 68
4770.13 65
4770.29 62
4770.45 58
4770.60 56
4770.76 56
4770.92 59
4771.08 64
4771.24 70
4771.40 76
4771.55 81
4771.71 84
4771.87 83
4772.03 80
4772.19 74
4772.35 68
4772.50 62
4772.66 59
4772.82 59
4772.98 64
4773.14 71
4773.30 81
4773.45 90
4773.61 97
4773.77 100
4773.93 98
4774.09 92
4774.25 83
4774.41 73
4774.56 65
4774.72 59
4774.88 58
4775.04 60
4775.20 64
4775.36 68
4775.51 70
4775.67 69
4775.83 64
4775.99 57
4776.15 50
4776.31 44
4776.46 40
4776.62 39
4776.78 39
4776.94 42
4777.10 44
4777.26 46
4777.42 47
4777.57 48
4777.73 48
4777.89 48
4778.05 48
4778.21 49
4778.37 49
4778.52 49
4778.68 49
4778.84 48
4779.00 48
4779.16 49
4779.32 51
4779.48 55
4779.63 61
4779.79 68
4779.95 77
4780.11 85
4780.27 93
4780.43 99
4780.58 103
4780.74 105
4780.90 106
4781.06 106
4781.22 104
4781.38 101
4781.54 98
4781.69 94
4781.85 89
4782.01 85
4782.17 82
4782.33 81
4782.49 83
4782.65 88
4782.80 95
4782.96 103
4783.12 112
4783.28 121
4783.44 130
4783.60 137
4783.76 142
4783.91 145
4784.07 145
4784.23 143
4784.39 138
4784.55 133
4784.71 127
4784.87 124
4785.02 122
4785.18 124
4785.34 128
4785.50 134
4785.66 140
4785.82 145
4785.98 148
4786.13 149
4786.29 148
4786.45 147
4786.61 147
4786.77 147
4786.93 148
4787.09 151
4787.24 153
4787.40 155
4787.56 154
4787.72 150
4787.88 145
4788.04 137
4788.20 129
4788.35 121
4788.51 115
4788.67 111
4788.83 111
4788.99 112
4789.15 116
4789.31 119
4789.47 122
4789.62 124
4789.78 123
4789.94 120
4790.10 115
4790.26 109
4790.42 102
4790.58 96
4790.73 92
4790.89 88
4791.05 85
4791.21 82
4791.37 80
4791.53 76
4791.69 72
4791.85 68
4792.00 63
4792.16 59
4792.32 57
4792.48 57
4792.64 58
4792.80 60
4792.96 63
4793.12 66
4793.27 68
4793.43 69
4793.59 69
4793.75 68
4793.91 66
4794.07 65
4794.23 63
4794.39 62
4794.54 61
4794.70 60
4794.86 58
4795.02 55
4795.18 51
4795.34 46
4795.50 42
4795.66 40
4795.81 39
4795.97 40
4796.13 44
4796.29 49
4796.45 54
4796.61 58
4796.77 59
4796.93 58
4797.08 54
4797.24 48
4797.40 41
4797.56 35
4797.72 30
4797.88 27
4798.04 27
4798.20 28
4798.35 31
4798.51 34
4798.67 37
4798.83 39
4798.99 42
4799.15 43
4799.31 45
4799.47 46
4799.62 48
4799.78 49
4799.94 50
4800.10 51
4800.26 51
4800.42 51
4800.58 52
4800.74 53
4800.90 55
4801.05 59
4801.21 64
4801.37 68
4801.53 72
4801.69 74
4801.85 74
4802.01 71
4802.17 66
4802.33 60
4802.48 54
4802.64 49
4802.80 46
4802.96 44
4803.12 44
4803.28 44
4803.44 44
4803.60 42
4803.76 38
4803.91 33
4804.07 26
4804.23 19
4804.39 13
4804.55 7
4804.71 3
4804.87 0
4805.03 0
4805.19 0
4805.34 0
4805.50 0
4805.66 0
4805.82 0
4805.98 0
4806.14 0
4806.30 0
4806.46 3
4806.62 8
4806.77 13
4806.93 18
4807.09 22
4807.25 24
4807.41 25
4807.57 25
4807.73 26
4807.89 27
4808.05 29
4808.21 32
4808.36 36
4808.52 41
4808.68 45
4808.84 49
4809.00 51
4809.16 51
4809.32 49
4809.48 44
4809.64 37
4809.79 27
4809.95 18
4810.11 8
4810.27 1
4810.43 0
4810.59 0
4810.75 0
4810.91 3
4811.07 7
4811.23 12
4811.39 15
4811.54 16
4811.70 16
4811.86 15
4812.02 13
4812.18 11
4812.34 9
4812.50 7
4812.66 7
4812.82 9
4812.98 13
4813.13 20
4813.29 28
4813.45 37
4813.61 45
4813.77 51
4813.93 54
4814.09 54
4814.25 52
4814.41 48
4814.57 43
4814.73 39
4814.88 36
4815.04 34
4815.20 32
4815.36 30
4815.52 27
4815.68 24
4815.84 21
4816.00 18
4816.16 17
4816.32 17
4816.47 18
4816.63 19
4816.79 21
4816.95 22
4817.11 23
4817.27 22
4817.43 20
4817.59 19
4817.75 20
4817.91 22
4818.07 25
4818.23 29
4818.38 32
4818.54 34
4818.70 33
4818.86 29
4819.02 23
4819.18 15
4819.34 7
4819.50 0
4819.66 0
4819.82 0
4819.98 0
4820.14 0
4820.29 0
4820.45 0
4820.61 0
4820.77 2
4820.93 4
4821.09 5
4821.25 5
4821.41 5
4821.57 5
4821.73 3
4821.89 2
4822.05 0
4822.20 0
4822.36 0
4822.52 2
4822.68 5
4822.84 9
4823.00 13
4823.16 15
4823.32 15
4823.48 14
4823.64 10
4823.80 6
4823.96 2
4824.11 0
4824.27 0
4824.43 0
4824.59 2
4824.75 7
4824.91 13
4825.07 20
4825.23 26
4825.39 30
4825.55 33
4825.71 33
4825.87 32
4826.03 31
4826.19 28
4826.34 26
4826.50 24
4826.66 22
4826.82 19
4826.98 15
4827.14 10
4827.30 5
4827.46 1
4827.62 0
4827.78 0
4827.94 0
4828.10 0
4828.26 0
4828.42 6
4828.57 16
4828.73 27
4828.89 39
4829.05 52
4829.21 63
4829.37 71
4829.53 76
4829.69 77
4829.85 76
4830.01 71
4830.17 64
4830.33 56
4830.49 48
4830.65 40
4830.80 33
4830.96 28
4831.12 26
4831.28 27
4831.44 30
4831.60 35
4831.76 41
4831.92 47
4832.08 52
4832.24 55
4832.40 56
4832.56 56
4832.72 54
4832.88 52
4833.04 49
4833.20 46
4833.35 43
4833.51 41
4833.67 41
4833.83 43
4833.99 45
4834.15 48
4834.31 51
4834.47 54
4834.63 57
4834.79 59
4834.95 62
4835.11 65
4835.27 68
4835.43 69
4835.59 69
4835.75 67
4835.91 62
4836.06 54
4836.22 46
4836.38 38
4836.54 30
4836.70 23
4836.86 16
4837.02 11
4837.18 6
4837.34 2
4837.50 0
4837.66 0
4837.82 0
4837.98 0
4838.14 0
4838.30 0
4838.46 0
4838.62 0
4838.78 1
4838.93 4
4839.09 7
4839.25 8
4839.41 9
4839.57 9
4839.73 8
4839.89 7
4840.05 7
4840.21 7
4840.37 9
4840.53 12
4840.69 17
4840.85 21
4841.01 26
4841.17 31
4841.33 35
4841.49 38
4841.65 41
4841.81 44
4841.97 47
4842.12 49
4842.28 52
4842.44 53
4842.60 53
4842.76 51
4842.92 47
4843.08 42
4843.24 37
4843.40 32
4843.56 28
4843.72 25
4843.88 26
4844.04 28
4844.20 32
4844.36 36
4844.52 41
4844.68 43
4844.84 44
4845.00 43
4845.16 40
4845.32 37
4845.48 35
4845.63 33
4845.79 33
4845.95 34
4846.11 38
4846.27 42
4846.43 47
4846.59 52
4846.75 56
4846.91 59
4847.07 59
4847.23 57
4847.39 52
4847.55 45
4847.71 36
4847.87 28
4848.03 21
4848.19 15
4848.35 12
4848.51 11
4848.67 12
4848.83 15
4848.99 17
4849.15 20
4849.31 23
4849.47 25
4849.63 28
4849.78 31
4849.94 32
4850.10 32
4850.26 29
4850.42 23
4850.58 14
4850.74 3
4850.90 0
4851.06 0
4851.22 0
4851.38 0
4851.54 0
4851.70 0
4851.86 0
4852.02 5
4852.18 16
4852.34 24
4852.50 27
4852.66 25
4852.82 18
4852.98 8
4853.14 0
4853.30 0
4853.46 0
4853.62 0
4853.78 0
4853.94 0
4854.10 0
4854.26 11
4854.42 21
4854.58 30
4854.74 37
4854.90 42
4855.05 44
4855.21 46
4855.37 46
4855.53 45
4855.69 43
4855.85 41
4856.01 38
4856.17 35
4856.33 32
4856.49 29
4856.65 28
4856.81 29
4856.97 32
4857.13 36
4857.29 41
4857.45 47
4857.61 51
4857.77 54
4857.93 56
4858.09 58
4858.25 58
4858.41 59
4858.57 60
4858.73 61
4858.89 62
4859.05 63
4859.21 65
4859.37 68
4859.53 71
4859.69 74
4859.85 77
4860.01 79
4860.17 79
4860.33 77
4860.49 75
4860.65 72
4860.81 69
4860.97 68
4861.13 69
4861.29 70
4861.45 72
4861.61 73
4861.77 71
4861.93 68
4862.09 64
4862.25 60
4862.41 57
4862.57 56
4862.73 57
4862.89 59
4863.04 62
4863.20 64
4863.36 64
4863.52 62
4863.68 60
4863.84 57
4864.00 54
4864.16 51
4864.32 50
4864.48 49
4864.64 49
4864.80 48
4864.96 47
4865.12 45
4865.28 42
4865.44 37
4865.60 31
4865.76 25
4865.92 20
4866.08 18
4866.24 18
4866.40 20
4866.56 25
4866.72 31
4866.88 35
4867.04 39
4867.20 39
4867.36 38
4867.52 37
4867.68 36
4867.84 36
4868.00 38
4868.16 41
4868.32 46
4868.48 50
4868.64 54
4868.80 55
4868.96 55
4869.12 54
4869.28 51
4869.44 48
4869.60 45
4869.76 42
4869.92 41
4870.08 43
4870.24 47
4870.40 55
4870.56 65
4870.72 77
4870.88 90
4871.04 103
4871.20 115
4871.36 127
4871.52 137
4871.68 147
4871.84 157
4872.00 167
4872.16 178
4872.32 189
4872.48 200
4872.64 210
4872.80 218
4872.96 223
4873.12 225
4873.28 222
4873.44 214
4873.60 203
4873.76 189
4873.92 173
4874.08 158
4874.24 145
4874.40 135
4874.56 129
4874.72 127
4874.88 130
4875.04 136
4875.20 146
4875.36 159
4875.52 172
4875.68 186
4875.84 197
4876.00 206
4876.16 210
4876.32 209
4876.48 202
4876.64 190
4876.80 174
4876.96 155
4877.12 135
4877.28 116
4877.44 100
4877.60 87
4877.76 78
4877.92 73
4878.08 73
4878.24 75
4878.40 80
4878.56 85
4878.72 90
4878.88 94
4879.05 96
[truncated: 746,639 more chars]
