# Supplementary material for: Methylobacterium Species Promoting Rice and Barley Growth and Interaction Specificity Revealed with Whole-Cell Matrix-Assisted Laser Desorption / Ionization-Time-of-Flight Mass Spectrometry (MALDI-TOF/MS) Analysis
Source: PLoS One. 2015 Jun 8;10(6):e0129509. doi: 10.1371/journal.pone.0129509 (PMC4460032; doi:10.1371/journal.pone.0129509)
Supplement: S3 Data — (ZIP) [file pone.0129509.s003.zip › Supplementary data 3 (ms from barley)/15c.txt]

778.14 0
778.20 0
778.27 0
778.33 0
778.39 0
778.46 0
778.52 0
778.59 0
778.65 0
778.71 0
778.78 0
778.84 0
778.91 0
778.97 0
779.03 0
779.10 0
779.16 0
779.23 0
779.29 0
779.35 0
779.42 0
779.48 0
779.55 0
779.61 0
779.67 0
779.74 0
779.80 0
779.87 0
779.93 0
779.99 0
780.06 0
780.12 0
780.19 0
780.25 0
780.31 0
780.38 0
780.44 0
780.51 0
780.57 0
780.63 0
780.70 0
780.76 0
780.83 0
780.89 0
780.95 0
781.02 0
781.08 0
781.15 0
781.21 0
781.27 0
781.34 0
781.40 0
781.47 0
781.53 0
781.60 0
781.66 0
781.72 0
781.79 0
781.85 0
781.92 0
781.98 0
782.04 0
782.11 0
782.17 0
782.24 0
782.30 0
782.36 0
782.43 0
782.49 0
782.56 0
782.62 0
782.69 0
782.75 0
782.81 0
782.88 0
782.94 0
783.01 0
783.07 0
783.13 0
783.20 0
783.26 0
783.33 0
783.39 0
783.46 0
783.52 0
783.58 0
783.65 0
783.71 0
783.78 0
783.84 0
783.90 0
783.97 0
784.03 0
784.10 0
784.16 0
784.23 0
784.29 0
784.35 0
784.42 0
784.48 0
784.55 0
784.61 0
784.68 0
784.74 0
784.80 0
784.87 0
784.93 0
785.00 0
785.06 0
785.12 0
785.19 0
785.25 0
785.32 0
785.38 0
785.45 0
785.51 0
785.57 0
785.64 0
785.70 0
785.77 0
785.83 0
785.90 0
785.96 0
786.02 0
786.09 0
786.15 0
786.22 0
786.28 0
786.35 0
786.41 0
786.47 0
786.54 0
786.60 0
786.67 0
786.73 0
786.80 0
786.86 0
786.92 0
786.99 0
787.05 0
787.12 0
787.18 0
787.25 0
787.31 0
787.38 0
787.44 0
787.50 0
787.57 0
787.63 0
787.70 0
787.76 0
787.83 0
787.89 0
787.95 0
788.02 0
788.08 0
788.15 0
788.21 0
788.28 0
788.34 0
788.40 0
788.47 0
788.53 0
788.60 0
788.66 0
788.73 0
788.79 0
788.86 0
788.92 0
788.98 0
789.05 0
789.11 0
789.18 0
789.24 0
789.31 0
789.37 0
789.44 0
789.50 0
789.56 0
789.63 0
789.69 0
789.76 0
789.82 0
789.89 0
789.95 0
790.02 0
790.08 0
790.14 0
790.21 0
790.27 0
790.34 0
790.40 0
790.47 0
790.53 0
790.60 0
790.66 0
790.72 0
790.79 0
790.85 0
790.92 0
790.98 0
791.05 0
791.11 0
791.18 0
791.24 0
791.30 0
791.37 0
791.43 0
791.50 0
791.56 0
791.63 0
791.69 0
791.76 0
791.82 0
791.89 0
791.95 0
792.01 0
792.08 0
792.14 0
792.21 0
792.27 0
792.34 0
792.40 0
792.47 0
792.53 0
792.60 0
792.66 0
792.72 0
792.79 0
792.85 0
792.92 0
792.98 0
793.05 0
793.11 0
793.18 0
793.24 0
793.31 0
793.37 0
793.43 0
793.50 0
793.56 0
793.63 0
793.69 0
793.76 0
793.82 0
793.89 0
793.95 0
794.02 0
794.08 0
794.15 0
794.21 0
794.27 0
794.34 0
794.40 0
794.47 0
794.53 0
794.60 0
794.66 0
794.73 0
794.79 0
794.86 0
794.92 0
794.99 0
795.05 0
795.11 0
795.18 0
795.24 0
795.31 0
795.37 0
795.44 0
795.50 0
795.57 0
795.63 0
795.70 0
795.76 0
795.83 0
795.89 0
795.96 0
796.02 0
796.08 0
796.15 0
796.21 0
796.28 0
796.34 0
796.41 0
796.47 0
796.54 0
796.60 0
796.67 0
796.73 0
796.80 0
796.86 0
796.93 0
796.99 0
797.06 0
797.12 0
797.18 0
797.25 0
797.31 0
797.38 0
797.44 0
797.51 0
797.57 0
797.64 0
797.70 0
797.77 0
797.83 0
797.90 0
797.96 0
798.03 0
798.09 0
798.16 0
798.22 0
798.29 0
798.35 0
798.42 0
798.48 0
798.54 0
798.61 0
798.67 0
798.74 0
798.80 0
798.87 0
798.93 0
799.00 0
799.06 0
799.13 0
799.19 0
799.26 0
799.32 0
799.39 0
799.45 0
799.52 0
799.58 0
799.65 0
799.71 0
799.78 0
799.84 0
799.91 0
799.97 0
800.04 0
800.10 0
800.17 0
800.23 0
800.30 0
800.36 0
800.43 0
800.49 0
800.55 0
800.62 0
800.68 0
800.75 0
800.81 0
800.88 0
800.94 0
801.01 0
801.07 0
801.14 0
801.20 0
801.27 0
801.33 0
801.40 0
801.46 0
801.53 0
801.59 0
801.66 0
801.72 0
801.79 0
801.85 0
801.92 0
801.98 0
802.05 0
802.11 0
802.18 0
802.24 0
802.31 0
802.37 0
802.44 0
802.50 0
802.57 0
802.63 0
802.70 0
802.76 0
802.83 0
802.89 0
802.96 0
803.02 0
803.09 0
803.15 0
803.22 0
803.28 0
803.35 0
803.41 0
803.48 0
803.54 0
803.61 0
803.67 0
803.74 0
803.80 0
803.87 0
803.93 0
804.00 0
804.06 0
804.13 0
804.19 0
804.26 0
804.32 0
804.39 0
804.45 0
804.52 0
804.58 0
804.65 0
804.71 0
804.78 0
804.84 0
804.91 0
804.97 0
805.04 0
805.10 0
805.17 0
805.23 0
805.30 0
805.36 0
805.43 0
805.49 0
805.56 0
805.62 0
805.69 0
805.75 0
805.82 0
805.88 0
805.95 0
806.01 0
806.08 0
806.14 0
806.21 0
806.27 0
806.34 0
806.40 0
806.47 0
806.53 0
806.60 0
806.66 0
806.73 0
806.79 0
806.86 0
806.93 0
806.99 0
807.06 0
807.12 0
807.19 0
807.25 0
807.32 0
807.38 0
807.45 0
807.51 0
807.58 0
807.64 0
807.71 0
807.77 0
807.84 0
807.90 0
807.97 0
808.03 0
808.10 0
808.16 0
808.23 0
808.29 0
808.36 0
808.42 0
808.49 0
808.55 0
808.62 1
808.68 1
808.75 1
808.82 1
808.88 1
808.95 0
809.01 0
809.08 0
809.14 0
809.21 0
809.27 0
809.34 0
809.40 0
809.47 0
809.53 0
809.60 0
809.66 0
809.73 0
809.79 0
809.86 0
809.92 0
809.99 0
810.05 0
810.12 0
810.18 0
810.25 0
810.32 0
810.38 0
810.45 0
810.51 0
810.58 0
810.64 0
810.71 0
810.77 0
810.84 0
810.90 0
810.97 0
811.03 0
811.10 0
811.16 0
811.23 0
811.29 0
811.36 0
811.43 0
811.49 0
811.56 0
811.62 0
811.69 0
811.75 0
811.82 0
811.88 0
811.95 0
812.01 0
812.08 0
812.14 0
812.21 0
812.27 0
812.34 0
812.41 0
812.47 0
812.54 0
812.60 0
812.67 0
812.73 0
812.80 0
812.86 0
812.93 0
812.99 0
813.06 0
813.12 0
813.19 0
813.26 0
813.32 0
813.39 0
813.45 0
813.52 0
813.58 0
813.65 0
813.71 0
813.78 0
813.84 0
813.91 0
813.97 0
814.04 0
814.11 0
814.17 0
814.24 0
814.30 0
814.37 0
814.43 0
814.50 0
814.56 0
814.63 0
814.69 0
814.76 0
814.83 0
814.89 0
814.96 0
815.02 0
815.09 0
815.15 0
815.22 0
815.28 0
815.35 0
815.41 0
815.48 0
815.55 0
815.61 0
815.68 0
815.74 0
815.81 0
815.87 0
815.94 0
816.00 0
816.07 0
816.13 0
816.20 0
816.27 0
816.33 0
816.40 0
816.46 0
816.53 0
816.59 0
816.66 0
816.72 0
816.79 0
816.86 0
816.92 0
816.99 0
817.05 0
817.12 0
817.18 0
817.25 0
817.31 0
817.38 0
817.45 0
817.51 0
817.58 0
817.64 0
817.71 0
817.77 0
817.84 0
817.90 0
817.97 0
818.04 0
818.10 0
818.17 0
818.23 0
818.30 0
818.36 0
818.43 0
818.49 0
818.56 0
818.63 0
818.69 0
818.76 0
818.82 0
818.89 0
818.95 0
819.02 0
819.09 0
819.15 0
819.22 0
819.28 0
819.35 0
819.41 0
819.48 0
819.54 0
819.61 0
819.68 0
819.74 0
819.81 0
819.87 0
819.94 0
820.00 0
820.07 0
820.14 0
820.20 0
820.27 0
820.33 0
820.40 0
820.46 0
820.53 0
820.60 0
820.66 0
820.73 0
820.79 0
820.86 0
820.92 0
820.99 0
821.05 0
821.12 0
821.19 0
821.25 0
821.32 0
821.38 0
821.45 0
821.51 0
821.58 0
821.65 0
821.71 0
821.78 0
821.84 0
821.91 0
821.97 0
822.04 0
822.11 0
822.17 0
822.24 0
822.30 0
822.37 0
822.44 0
822.50 0
822.57 0
822.63 0
822.70 0
822.76 0
822.83 0
822.90 0
822.96 0
823.03 0
823.09 0
823.16 0
823.22 0
823.29 0
823.36 0
823.42 0
823.49 0
823.55 0
823.62 0
823.68 0
823.75 0
823.82 0
823.88 0
823.95 0
824.01 0
824.08 0
824.15 0
824.21 0
824.28 0
824.34 0
824.41 0
824.47 0
824.54 0
824.61 0
824.67 0
824.74 0
824.80 0
824.87 0
824.94 0
825.00 0
825.07 0
825.13 0
825.20 0
825.27 0
825.33 0
825.40 0
825.46 0
825.53 0
825.59 0
825.66 0
825.73 0
825.79 0
825.86 0
825.92 0
825.99 0
826.06 0
826.12 0
826.19 0
826.25 0
826.32 0
826.39 0
826.45 0
826.52 0
826.58 0
826.65 0
826.71 0
826.78 0
826.85 0
826.91 0
826.98 0
827.04 0
827.11 0
827.18 0
827.24 0
827.31 0
827.37 0
827.44 0
827.51 0
827.57 0
827.64 0
827.70 0
827.77 0
827.84 0
827.90 0
827.97 0
828.03 0
828.10 0
828.17 0
828.23 0
828.30 0
828.36 0
828.43 0
828.50 0
828.56 0
828.63 0
828.69 0
828.76 0
828.83 0
828.89 0
828.96 0
829.02 0
829.09 0
829.16 0
829.22 0
829.29 0
829.35 0
829.42 0
829.49 0
829.55 0
829.62 0
829.68 0
829.75 0
829.82 0
829.88 0
829.95 0
830.01 0
830.08 0
830.15 0
830.21 0
830.28 0
830.34 0
830.41 0
830.48 0
830.54 0
830.61 0
830.68 0
830.74 0
830.81 0
830.87 0
830.94 0
831.01 0
831.07 0
831.14 0
831.20 0
831.27 0
831.34 0
831.40 0
831.47 0
831.53 0
831.60 0
831.67 0
831.73 0
831.80 0
831.86 0
831.93 0
832.00 0
832.06 0
832.13 0
832.20 0
832.26 0
832.33 0
832.39 0
832.46 0
832.53 0
832.59 0
832.66 0
832.72 0
832.79 0
832.86 0
832.92 0
832.99 0
833.06 0
833.12 0
833.19 0
833.25 0
833.32 0
833.39 0
833.45 0
833.52 0
833.59 0
833.65 0
833.72 0
833.78 0
833.85 0
833.92 0
833.98 0
834.05 0
834.11 0
834.18 0
834.25 0
834.31 0
834.38 0
834.45 0
834.51 0
834.58 0
834.64 0
834.71 0
834.78 0
834.84 0
834.91 0
834.98 0
835.04 0
835.11 0
835.17 0
835.24 0
835.31 0
835.37 0
835.44 0
835.51 0
835.57 0
835.64 0
835.70 0
835.77 0
835.84 0
835.90 0
835.97 0
836.04 0
836.10 0
836.17 0
836.24 0
836.30 0
836.37 0
836.43 0
836.50 0
836.57 0
836.63 0
836.70 0
836.77 0
836.83 0
836.90 0
836.96 0
837.03 0
837.10 0
837.16 0
837.23 0
837.30 0
837.36 0
837.43 0
837.50 0
837.56 0
837.63 0
837.69 0
837.76 0
837.83 0
837.89 0
837.96 0
838.03 0
838.09 0
838.16 0
838.23 0
838.29 0
838.36 0
838.42 0
838.49 0
838.56 0
838.62 0
838.69 0
838.76 0
838.82 0
838.89 0
838.96 0
839.02 0
839.09 0
839.16 0
839.22 0
839.29 0
839.35 0
839.42 0
839.49 0
839.55 0
839.62 0
839.69 0
839.75 0
839.82 0
839.89 0
839.95 0
840.02 0
840.09 0
840.15 0
840.22 0
840.28 0
840.35 0
840.42 0
840.48 0
840.55 0
840.62 0
840.68 0
840.75 0
840.82 0
840.88 0
840.95 0
841.02 0
841.08 0
841.15 0
841.22 0
841.28 0
841.35 0
841.42 0
841.48 0
841.55 0
841.61 0
841.68 0
841.75 0
841.81 0
841.88 0
841.95 0
842.01 0
842.08 0
842.15 0
842.21 0
842.28 0
842.35 0
842.41 0
842.48 0
842.55 0
842.61 0
842.68 0
842.75 0
842.81 0
842.88 0
842.95 0
843.01 0
843.08 0
843.15 0
843.21 0
843.28 0
843.34 0
843.41 0
843.48 0
843.54 0
843.61 0
843.68 0
843.74 0
843.81 0
843.88 0
843.94 0
844.01 0
844.08 0
844.14 0
844.21 0
844.28 0
844.34 0
844.41 0
844.48 0
844.54 0
844.61 0
844.68 0
844.74 0
844.81 0
844.88 0
844.94 0
845.01 0
845.08 0
845.14 0
845.21 0
845.28 0
845.34 0
845.41 0
845.48 0
845.54 0
845.61 0
845.68 0
845.74 0
845.81 0
845.88 0
845.94 0
846.01 0
846.08 0
846.14 0
846.21 0
846.28 0
846.34 0
846.41 0
846.48 0
846.54 0
846.61 0
846.68 0
846.74 0
846.81 0
846.88 0
846.94 0
847.01 0
847.08 0
847.14 0
847.21 0
847.28 0
847.34 0
847.41 0
847.48 0
847.55 0
847.61 0
847.68 0
847.75 0
847.81 0
847.88 0
847.95 0
848.01 0
848.08 0
848.15 0
848.21 0
848.28 0
848.35 0
848.41 0
848.48 0
848.55 0
848.61 0
848.68 0
848.75 0
848.81 0
848.88 0
848.95 0
849.01 0
849.08 0
849.15 0
849.21 0
849.28 0
849.35 0
849.42 0
849.48 0
849.55 0
849.62 0
849.68 0
849.75 0
849.82 0
849.88 0
849.95 0
850.02 0
850.08 0
850.15 0
850.22 0
850.28 0
850.35 0
850.42 0
850.48 0
850.55 0
850.62 0
850.69 0
850.75 0
850.82 0
850.89 0
850.95 0
851.02 0
851.09 0
851.15 0
851.22 0
851.29 0
851.35 0
851.42 0
851.49 0
851.55 0
851.62 0
851.69 0
851.76 0
851.82 0
851.89 0
851.96 0
852.02 0
852.09 0
852.16 0
852.22 0
852.29 0
852.36 0
852.42 0
852.49 0
852.56 0
852.63 0
852.69 0
852.76 0
852.83 0
852.89 0
852.96 0
853.03 0
853.09 0
853.16 0
853.23 0
853.30 0
853.36 0
853.43 0
853.50 0
853.56 0
853.63 0
853.70 0
853.76 0
853.83 0
853.90 0
853.97 0
854.03 0
854.10 0
854.17 0
854.23 0
854.30 0
854.37 0
854.43 0
854.50 0
854.57 0
854.64 0
854.70 0
854.77 0
854.84 0
854.90 0
854.97 0
855.04 0
855.10 0
855.17 0
855.24 0
855.31 0
855.37 0
855.44 0
855.51 0
855.57 0
855.64 0
855.71 0
855.78 0
855.84 0
855.91 0
855.98 0
856.04 0
856.11 0
856.18 0
856.24 0
856.31 0
856.38 0
856.45 0
856.51 0
856.58 0
856.65 0
856.71 0
856.78 0
856.85 0
856.92 0
856.98 0
857.05 0
857.12 0
857.18 0
857.25 0
857.32 0
857.39 0
857.45 0
857.52 0
857.59 0
857.65 0
857.72 0
857.79 0
857.86 0
857.92 0
857.99 0
858.06 0
858.12 0
858.19 0
858.26 0
858.33 0
858.39 0
858.46 0
858.53 0
858.59 0
858.66 0
858.73 0
858.80 0
858.86 0
858.93 0
859.00 0
859.07 0
859.13 0
859.20 0
859.27 0
859.33 0
859.40 0
859.47 0
859.54 0
859.60 0
859.67 0
859.74 0
859.80 0
859.87 0
859.94 0
860.01 0
860.07 0
860.14 0
860.21 0
860.28 0
860.34 0
860.41 0
860.48 0
860.54 0
860.61 0
860.68 0
860.75 0
860.81 0
860.88 0
860.95 0
861.02 0
861.08 0
861.15 0
861.22 0
861.28 0
861.35 0
861.42 0
861.49 0
861.55 0
861.62 0
861.69 0
861.76 0
861.82 0
861.89 0
861.96 0
862.02 0
862.09 0
862.16 0
862.23 0
862.29 0
862.36 0
862.43 0
862.50 0
862.56 0
862.63 0
862.70 0
862.77 0
862.83 0
862.90 0
862.97 0
863.03 0
863.10 0
863.17 0
863.24 0
863.30 0
863.37 0
863.44 0
863.51 0
863.57 0
863.64 0
863.71 0
863.78 0
863.84 0
863.91 0
863.98 0
864.05 0
864.11 0
864.18 0
864.25 0
864.31 0
864.38 0
864.45 0
864.52 0
864.58 0
864.65 0
864.72 0
864.79 0
864.85 0
864.92 0
864.99 0
865.06 0
865.12 0
865.19 0
865.26 0
865.33 0
865.39 0
865.46 0
865.53 0
865.60 0
865.66 0
865.73 0
865.80 0
865.87 0
865.93 0
866.00 0
866.07 0
866.14 0
866.20 0
866.27 0
866.34 0
866.41 0
866.47 0
866.54 0
866.61 0
866.68 0
866.74 0
866.81 0
866.88 0
866.95 0
867.01 0
867.08 0
867.15 0
867.22 0
867.28 0
867.35 0
867.42 0
867.49 0
867.55 0
867.62 0
867.69 0
867.76 0
867.82 0
867.89 0
867.96 0
868.03 0
868.09 0
868.16 0
868.23 0
868.30 0
868.36 0
868.43 0
868.50 0
868.57 0
868.63 0
868.70 0
868.77 0
868.84 0
868.90 0
868.97 0
869.04 0
869.11 0
869.18 0
869.24 0
869.31 0
869.38 0
869.45 0
869.51 0
869.58 0
869.65 0
869.72 0
869.78 0
869.85 0
869.92 0
869.99 0
870.05 0
870.12 0
870.19 0
870.26 0
870.32 0
870.39 0
870.46 0
870.53 0
870.60 0
870.66 0
870.73 0
870.80 0
870.87 0
870.93 0
871.00 0
871.07 0
871.14 0
871.20 0
871.27 0
871.34 0
871.41 0
871.47 0
871.54 0
871.61 0
871.68 0
871.75 0
871.81 0
871.88 0
871.95 0
872.02 0
872.08 0
872.15 0
872.22 0
872.29 0
872.36 0
872.42 0
872.49 0
872.56 0
872.63 0
872.69 0
872.76 0
872.83 0
872.90 0
872.96 0
873.03 0
873.10 0
873.17 0
873.24 0
873.30 0
873.37 0
873.44 0
873.51 0
873.57 0
873.64 0
873.71 0
873.78 0
873.85 0
873.91 0
873.98 0
874.05 0
874.12 0
874.18 0
874.25 0
874.32 0
874.39 0
874.46 0
874.52 0
874.59 0
874.66 0
874.73 0
874.79 0
874.86 0
874.93 0
875.00 0
875.07 0
875.13 0
875.20 0
875.27 0
875.34 0
875.41 0
875.47 0
875.54 0
875.61 0
875.68 0
875.74 0
875.81 0
875.88 0
875.95 0
876.02 0
876.08 0
876.15 0
876.22 0
876.29 0
876.36 0
876.42 0
876.49 0
876.56 0
876.63 0
876.69 0
876.76 0
876.83 0
876.90 0
876.97 0
877.03 0
877.10 0
877.17 0
877.24 0
877.31 0
877.37 0
877.44 0
877.51 0
877.58 0
877.65 0
877.71 0
877.78 0
877.85 0
877.92 0
877.98 0
878.05 0
878.12 0
878.19 0
878.26 0
878.32 0
878.39 0
878.46 0
878.53 0
878.60 0
878.66 0
878.73 0
878.80 0
878.87 0
878.94 0
879.00 0
879.07 0
879.14 0
879.21 0
879.28 0
879.34 0
879.41 0
879.48 0
879.55 0
879.62 0
879.68 0
879.75 0
879.82 0
879.89 0
879.96 0
880.02 0
880.09 0
880.16 0
880.23 0
880.30 0
880.36 0
880.43 0
880.50 0
880.57 0
880.64 0
880.70 0
880.77 0
880.84 0
880.91 0
880.98 0
881.04 0
881.11 0
881.18 0
881.25 0
881.32 0
881.39 0
881.45 0
881.52 0
881.59 0
881.66 0
881.73 0
881.79 0
881.86 0
881.93 0
882.00 0
882.07 0
882.13 0
882.20 0
882.27 0
882.34 0
882.41 0
882.47 0
882.54 0
882.61 0
882.68 0
882.75 0
882.82 0
882.88 0
882.95 0
883.02 0
883.09 0
883.16 0
883.22 0
883.29 0
883.36 0
883.43 0
883.50 0
883.56 0
883.63 0
883.70 0
883.77 0
883.84 0
883.91 0
883.97 0
884.04 0
884.11 0
884.18 0
884.25 0
884.31 0
884.38 0
884.45 0
884.52 0
884.59 0
884.66 0
884.72 0
884.79 0
884.86 0
884.93 0
885.00 0
885.06 0
885.13 0
885.20 0
885.27 0
885.34 0
885.41 0
885.47 0
885.54 0
885.61 0
885.68 0
885.75 0
885.82 0
885.88 0
885.95 0
886.02 0
886.09 0
886.16 0
886.22 0
886.29 0
886.36 0
886.43 0
886.50 0
886.57 0
886.63 0
886.70 0
886.77 0
886.84 0
886.91 0
886.98 0
887.04 0
887.11 0
887.18 0
887.25 0
887.32 0
887.39 0
887.45 0
887.52 0
887.59 0
887.66 0
887.73 0
887.80 0
887.86 0
887.93 0
888.00 0
888.07 0
888.14 0
888.21 0
888.27 0
888.34 0
888.41 0
888.48 0
888.55 0
888.62 0
888.68 0
888.75 0
888.82 0
888.89 0
888.96 0
889.03 0
889.09 0
889.16 0
889.23 0
889.30 0
889.37 0
889.44 0
889.50 0
889.57 0
889.64 0
889.71 0
889.78 0
889.85 0
889.91 0
889.98 0
890.05 0
890.12 0
890.19 0
890.26 0
890.32 0
890.39 0
890.46 0
890.53 0
890.60 0
890.67 0
890.74 0
890.80 0
890.87 0
890.94 0
891.01 0
891.08 0
891.15 0
891.21 0
891.28 0
891.35 0
891.42 0
891.49 0
891.56 0
891.63 0
891.69 0
891.76 0
891.83 0
891.90 0
891.97 0
892.04 0
892.10 0
892.17 0
892.24 0
892.31 0
892.38 0
892.45 0
892.52 0
892.58 0
892.65 0
892.72 0
892.79 0
892.86 0
892.93 0
893.00 0
893.06 0
893.13 0
893.20 0
893.27 0
893.34 0
893.41 0
893.47 0
893.54 0
893.61 0
893.68 0
893.75 0
893.82 0
893.89 0
893.95 0
894.02 0
894.09 0
894.16 0
894.23 0
894.30 0
894.37 0
894.43 0
894.50 0
894.57 0
894.64 0
894.71 0
894.78 0
894.85 0
894.91 0
894.98 0
895.05 0
895.12 0
895.19 0
895.26 0
895.33 0
895.39 0
895.46 0
895.53 0
895.60 0
895.67 0
895.74 0
895.81 0
895.88 0
895.94 0
896.01 0
896.08 0
896.15 0
896.22 0
896.29 0
896.36 0
896.42 0
896.49 0
896.56 0
896.63 0
896.70 0
896.77 0
896.84 0
896.90 0
896.97 0
897.04 0
897.11 0
897.18 0
897.25 0
897.32 0
897.39 0
897.45 0
897.52 0
897.59 0
897.66 0
897.73 0
897.80 0
897.87 0
897.94 0
898.00 0
898.07 0
898.14 0
898.21 0
898.28 0
898.35 0
898.42 0
898.48 0
898.55 0
898.62 0
898.69 0
898.76 0
898.83 0
898.90 0
898.97 0
899.03 0
899.10 0
899.17 0
899.24 0
899.31 0
899.38 0
899.45 0
899.52 0
899.58 0
899.65 0
899.72 0
899.79 0
899.86 0
899.93 0
900.00 0
900.07 0
900.14 0
900.20 0
900.27 0
900.34 0
900.41 0
900.48 0
900.55 0
900.62 0
900.69 0
900.75 0
900.82 0
900.89 0
900.96 0
901.03 0
901.10 0
901.17 0
901.24 0
901.30 0
901.37 0
901.44 0
901.51 0
901.58 0
901.65 0
901.72 0
901.79 0
901.86 0
901.92 0
901.99 0
902.06 0
902.13 0
902.20 0
902.27 0
902.34 0
902.41 0
902.48 0
902.54 0
902.61 0
902.68 0
902.75 0
902.82 0
902.89 0
902.96 0
903.03 0
903.10 0
903.16 0
903.23 0
903.30 0
903.37 0
903.44 0
903.51 0
903.58 0
903.65 0
903.72 0
903.78 0
903.85 0
903.92 0
903.99 0
904.06 0
904.13 0
904.20 0
904.27 0
904.34 0
904.41 0
904.47 0
904.54 0
904.61 0
904.68 0
904.75 0
904.82 0
904.89 0
904.96 0
905.03 0
905.09 0
905.16 0
905.23 0
905.30 0
905.37 0
905.44 0
905.51 0
905.58 0
905.65 0
905.72 0
905.78 0
905.85 0
905.92 0
905.99 0
906.06 0
906.13 0
906.20 0
906.27 0
906.34 0
906.41 0
906.47 0
906.54 0
906.61 0
906.68 0
906.75 0
906.82 0
906.89 0
906.96 0
907.03 0
907.10 0
907.17 0
907.23 0
907.30 0
907.37 0
907.44 0
907.51 0
907.58 0
907.65 0
907.72 0
907.79 0
907.86 0
907.93 0
907.99 0
908.06 0
908.13 0
908.20 0
908.27 0
908.34 0
908.41 0
908.48 0
908.55 0
908.62 0
908.69 0
908.75 0
908.82 0
908.89 0
908.96 0
909.03 0
909.10 0
909.17 0
909.24 0
909.31 0
909.38 0
909.45 0
909.51 0
909.58 0
909.65 0
909.72 0
909.79 0
909.86 0
909.93 0
910.00 0
910.07 0
910.14 0
910.21 0
910.28 0
910.34 0
910.41 0
910.48 0
910.55 0
910.62 0
910.69 0
910.76 0
910.83 0
910.90 0
910.97 0
911.04 0
911.11 0
911.18 0
911.24 0
911.31 0
911.38 0
911.45 0
911.52 0
911.59 0
911.66 0
911.73 0
911.80 0
911.87 0
911.94 0
912.01 0
912.08 0
912.14 0
912.21 0
912.28 0
912.35 0
912.42 0
912.49 0
912.56 0
912.63 0
912.70 0
912.77 0
912.84 0
912.91 0
912.98 0
913.04 0
913.11 0
913.18 0
913.25 0
913.32 0
913.39 0
913.46 0
913.53 0
913.60 0
913.67 0
913.74 0
913.81 0
913.88 0
913.95 0
914.02 0
914.08 0
914.15 0
914.22 0
914.29 0
914.36 0
914.43 0
914.50 0
914.57 0
914.64 0
914.71 0
914.78 0
914.85 0
914.92 0
914.99 0
915.06 0
915.12 0
915.19 0
915.26 0
915.33 0
915.40 0
915.47 0
915.54 0
915.61 0
915.68 0
915.75 0
915.82 0
915.89 0
915.96 0
916.03 0
916.10 0
916.17 0
916.23 0
916.30 0
916.37 0
916.44 0
916.51 0
916.58 0
916.65 0
916.72 0
916.79 0
916.86 0
916.93 0
917.00 0
917.07 0
917.14 0
917.21 0
917.28 0
917.35 0
917.41 0
917.48 0
917.55 0
917.62 0
917.69 0
917.76 0
917.83 0
917.90 0
917.97 0
918.04 0
918.11 0
918.18 0
918.25 0
918.32 0
918.39 0
918.46 0
918.53 0
918.60 0
918.67 0
918.73 0
918.80 0
918.87 0
918.94 0
919.01 0
919.08 0
919.15 0
919.22 0
919.29 0
919.36 0
919.43 0
919.50 0
919.57 0
919.64 0
919.71 0
919.78 0
919.85 0
919.92 0
919.99 0
920.06 0
920.13 0
920.19 0
920.26 0
920.33 0
920.40 0
920.47 0
920.54 0
920.61 0
920.68 0
920.75 0
920.82 0
920.89 0
920.96 0
921.03 0
921.10 0
921.17 0
921.24 0
921.31 0
921.38 0
921.45 0
921.52 0
921.59 0
921.66 0
921.73 0
921.80 0
921.86 0
921.93 0
922.00 0
922.07 0
922.14 0
922.21 0
922.28 0
922.35 0
922.42 0
922.49 0
922.56 0
922.63 0
922.70 0
922.77 0
922.84 0
922.91 0
922.98 0
923.05 0
923.12 0
923.19 0
923.26 0
923.33 0
923.40 0
923.47 0
923.54 0
923.61 0
923.68 0
923.75 0
923.82 0
923.88 0
923.95 0
924.02 0
924.09 0
924.16 0
924.23 0
924.30 0
924.37 0
924.44 0
924.51 0
924.58 0
924.65 0
924.72 0
924.79 0
924.86 0
924.93 0
925.00 0
925.07 0
925.14 0
925.21 0
925.28 0
925.35 0
925.42 0
925.49 0
925.56 0
925.63 0
925.70 0
925.77 0
925.84 0
925.91 0
925.98 0
926.05 0
926.12 0
926.19 0
926.26 0
926.33 0
926.40 0
926.47 0
926.54 0
926.60 0
926.67 0
926.74 0
926.81 0
926.88 0
926.95 0
927.02 0
927.09 0
927.16 0
927.23 0
927.30 0
927.37 0
927.44 0
927.51 0
927.58 0
927.65 0
927.72 0
927.79 0
927.86 0
927.93 0
928.00 0
928.07 0
928.14 0
928.21 0
928.28 0
928.35 0
928.42 0
928.49 0
928.56 0
928.63 0
928.70 0
928.77 0
928.84 0
928.91 0
928.98 0
929.05 0
929.12 0
929.19 0
929.26 0
929.33 0
929.40 0
929.47 0
929.54 0
929.61 0
929.68 0
929.75 0
929.82 0
929.89 0
929.96 0
930.03 0
930.10 0
930.17 0
930.24 0
930.31 0
930.38 0
930.45 0
930.52 0
930.59 0
930.66 0
930.73 0
930.80 0
930.87 0
930.94 0
931.01 0
931.08 0
931.15 0
931.22 0
931.29 0
931.36 0
931.43 0
931.50 0
931.57 0
931.64 0
931.71 0
931.78 0
931.85 0
931.92 0
931.99 0
932.06 0
932.13 0
932.20 0
932.27 0
932.34 0
932.41 0
932.48 0
932.55 0
932.62 0
932.69 0
932.76 0
932.83 0
932.90 0
932.97 0
933.04 0
933.11 0
933.18 0
933.25 0
933.32 0
933.39 0
933.46 0
933.53 0
933.60 0
933.67 0
933.74 0
933.81 0
933.88 0
933.95 0
934.02 0
934.09 0
934.16 0
934.23 0
934.30 0
934.37 0
934.44 0
934.51 0
934.58 0
934.65 0
934.72 0
934.79 0
934.86 0
934.93 0
935.00 0
935.07 0
935.14 0
935.21 0
935.28 0
935.35 0
935.42 0
935.49 0
935.56 0
935.63 0
935.70 0
935.77 0
935.84 0
935.91 0
935.98 0
936.05 0
936.12 0
936.19 0
936.26 0
936.33 0
936.40 0
936.47 0
936.54 0
936.61 0
936.68 0
936.75 0
936.82 0
936.89 0
936.96 0
937.03 0
937.10 0
937.17 0
937.24 0
937.31 0
937.38 0
937.45 0
937.52 0
937.59 0
937.67 0
937.74 0
937.81 0
937.88 0
937.95 0
938.02 0
938.09 0
938.16 0
938.23 0
938.30 0
938.37 0
938.44 0
938.51 0
938.58 0
938.65 0
938.72 0
938.79 0
938.86 0
938.93 0
939.00 0
939.07 0
939.14 0
939.21 0
939.28 0
939.35 0
939.42 0
939.49 0
939.56 0
939.63 0
939.70 0
939.77 0
939.84 0
939.91 0
939.98 0
940.05 0
940.12 0
940.19 0
940.26 0
940.34 0
940.41 0
940.48 0
940.55 0
940.62 0
940.69 0
940.76 0
940.83 0
940.90 0
940.97 0
941.04 0
941.11 0
941.18 0
941.25 0
941.32 0
941.39 0
941.46 0
941.53 0
941.60 0
941.67 0
941.74 0
941.81 0
941.88 0
941.95 0
942.02 0
942.09 0
942.16 0
942.23 0
942.30 0
942.38 0
942.45 0
942.52 0
942.59 0
942.66 0
942.73 0
942.80 0
942.87 0
942.94 0
943.01 0
943.08 0
943.15 0
943.22 0
943.29 0
943.36 0
943.43 0
943.50 0
943.57 0
943.64 0
943.71 0
943.78 0
943.85 0
943.92 0
943.99 0
944.07 0
944.14 0
944.21 0
944.28 0
944.35 0
944.42 0
944.49 0
944.56 0
944.63 0
944.70 0
944.77 0
944.84 0
944.91 0
944.98 0
945.05 0
945.12 0
945.19 0
945.26 0
945.33 0
945.40 0
945.47 0
945.55 0
945.62 0
945.69 0
945.76 0
945.83 0
945.90 0
945.97 0
946.04 0
946.11 0
946.18 0
946.25 0
946.32 0
946.39 0
946.46 0
946.53 0
946.60 0
946.67 0
946.74 0
946.81 0
946.89 0
946.96 0
947.03 0
947.10 0
947.17 0
947.24 0
947.31 0
947.38 0
947.45 0
947.52 0
947.59 0
947.66 0
947.73 0
947.80 0
947.87 0
947.94 0
948.01 0
948.08 0
948.16 0
948.23 0
948.30 0
948.37 0
948.44 0
948.51 0
948.58 0
948.65 0
948.72 0
948.79 0
948.86 0
948.93 0
949.00 0
949.07 0
949.14 0
949.21 0
949.29 0
949.36 0
949.43 0
949.50 0
949.57 0
949.64 0
949.71 0
949.78 0
949.85 0
949.92 0
949.99 0
950.06 0
950.13 0
950.20 0
950.27 0
950.35 0
950.42 0
950.49 0
950.56 0
950.63 0
950.70 0
950.77 0
950.84 0
950.91 0
950.98 0
951.05 0
951.12 0
951.19 0
951.26 0
951.34 0
951.41 0
951.48 0
951.55 0
951.62 0
951.69 0
951.76 0
951.83 0
951.90 0
951.97 0
952.04 0
952.11 0
952.18 0
952.25 0
952.33 0
952.40 0
952.47 0
952.54 0
952.61 0
952.68 0
952.75 0
952.82 0
952.89 0
952.96 0
953.03 0
953.10 0
953.17 0
953.25 0
953.32 0
953.39 0
953.46 0
953.53 0
953.60 0
953.67 0
953.74 0
953.81 0
953.88 0
953.95 0
954.02 0
954.10 0
954.17 0
954.24 0
954.31 0
954.38 0
954.45 0
954.52 0
954.59 0
954.66 0
954.73 0
954.80 0
954.87 0
954.95 0
955.02 0
955.09 0
955.16 0
955.23 0
955.30 0
955.37 0
955.44 0
955.51 0
955.58 0
955.65 0
955.72 0
955.80 0
955.87 0
955.94 0
956.01 0
956.08 0
956.15 0
956.22 0
956.29 0
956.36 0
956.43 0
956.50 0
956.58 0
956.65 0
956.72 0
956.79 0
956.86 0
956.93 0
957.00 0
957.07 0
957.14 0
957.21 0
957.29 0
957.36 0
957.43 0
957.50 0
957.57 0
957.64 0
957.71 0
957.78 0
957.85 0
957.92 0
957.99 0
958.07 0
958.14 0
958.21 0
958.28 0
958.35 0
958.42 0
958.49 0
958.56 0
958.63 0
958.70 0
958.78 0
958.85 0
958.92 0
958.99 0
959.06 0
959.13 0
959.20 0
959.27 0
959.34 0
959.41 0
959.49 0
959.56 0
959.63 0
959.70 0
959.77 0
959.84 0
959.91 0
959.98 0
960.05 0
960.12 0
960.20 0
960.27 0
960.34 0
960.41 0
960.48 0
960.55 0
960.62 0
960.69 0
960.76 0
960.84 0
960.91 0
960.98 0
961.05 0
961.12 0
961.19 0
961.26 0
961.33 0
961.40 0
961.48 0
961.55 0
961.62 0
961.69 0
961.76 0
961.83 0
961.90 0
961.97 0
962.04 0
962.12 0
962.19 0
962.26 0
962.33 0
962.40 0
962.47 0
962.54 0
962.61 0
962.68 0
962.76 0
962.83 0
962.90 0
962.97 0
963.04 0
963.11 0
963.18 0
963.25 0
963.32 0
963.40 0
963.47 0
963.54 0
963.61 0
963.68 0
963.75 0
963.82 0
963.89 0
963.97 0
964.04 0
964.11 0
964.18 0
964.25 0
964.32 0
964.39 0
964.46 0
964.53 0
964.61 0
964.68 0
964.75 0
964.82 0
964.89 0
964.96 0
965.03 0
965.10 0
965.18 0
965.25 0
965.32 0
965.39 0
965.46 0
965.53 0
965.60 0
965.67 0
965.75 0
965.82 0
965.89 0
965.96 0
966.03 0
966.10 0
966.17 0
966.24 0
966.32 0
966.39 0
966.46 0
966.53 0
966.60 0
966.67 0
966.74 0
966.81 0
966.89 0
966.96 0
967.03 0
967.10 0
967.17 0
967.24 0
967.31 0
967.39 0
967.46 0
967.53 0
967.60 0
967.67 0
967.74 0
967.81 0
967.88 0
967.96 0
968.03 0
968.10 0
968.17 0
968.24 0
968.31 0
968.38 0
968.46 0
968.53 0
968.60 0
968.67 0
968.74 0
968.81 0
968.88 0
968.95 0
969.03 0
969.10 0
969.17 0
969.24 0
969.31 0
969.38 0
969.45 0
969.53 0
969.60 0
969.67 0
969.74 0
969.81 0
969.88 0
969.95 0
970.03 0
970.10 0
970.17 0
970.24 0
970.31 0
970.38 0
970.45 0
970.53 0
970.60 0
970.67 0
970.74 0
970.81 0
970.88 0
970.95 0
971.03 0
971.10 0
971.17 0
971.24 0
971.31 0
971.38 0
971.45 0
971.53 0
971.60 0
971.67 0
971.74 0
971.81 0
971.88 0
971.95 0
972.03 0
972.10 0
972.17 0
972.24 0
972.31 0
972.38 0
972.45 0
972.53 0
972.60 0
972.67 0
972.74 0
972.81 0
972.88 0
972.96 0
973.03 0
973.10 0
973.17 0
973.24 0
973.31 0
973.38 0
973.46 0
973.53 0
973.60 0
973.67 0
973.74 0
973.81 0
973.89 0
973.96 0
974.03 0
974.10 0
974.17 0
974.24 0
974.31 0
974.39 0
974.46 0
974.53 0
974.60 0
974.67 0
974.74 0
974.82 0
974.89 0
974.96 0
975.03 0
975.10 0
975.17 0
975.25 0
975.32 0
975.39 0
975.46 0
975.53 0
975.60 0
975.68 0
975.75 0
975.82 0
975.89 0
975.96 0
976.03 0
976.10 0
976.18 0
976.25 0
976.32 0
976.39 0
976.46 0
976.53 0
976.61 0
976.68 0
976.75 0
976.82 0
976.89 0
976.96 0
977.04 0
977.11 0
977.18 0
977.25 0
977.32 0
977.39 0
977.47 0
977.54 0
977.61 0
977.68 0
977.75 0
977.82 0
977.90 0
977.97 0
978.04 0
978.11 0
978.18 0
978.26 0
978.33 0
978.40 0
978.47 0
978.54 0
978.61 0
978.69 0
978.76 0
978.83 0
978.90 0
978.97 0
979.04 0
979.12 0
979.19 0
979.26 0
979.33 0
979.40 0
979.47 0
979.55 0
979.62 0
979.69 0
979.76 0
979.83 0
979.91 0
979.98 0
980.05 0
980.12 0
980.19 0
980.26 0
980.34 0
980.41 0
980.48 0
980.55 0
980.62 0
980.69 0
980.77 0
980.84 0
980.91 0
980.98 0
981.05 0
981.13 0
981.20 0
981.27 0
981.34 0
981.41 0
981.48 0
981.56 0
981.63 0
981.70 0
981.77 0
981.84 0
981.92 0
981.99 0
982.06 0
982.13 0
982.20 0
982.28 0
982.35 0
982.42 0
982.49 0
982.56 0
982.63 0
982.71 0
982.78 0
982.85 0
982.92 0
982.99 0
983.07 0
983.14 0
983.21 0
983.28 0
983.35 0
983.43 0
983.50 0
983.57 0
983.64 0
983.71 0
983.78 0
983.86 0
983.93 0
984.00 0
984.07 0
984.14 0
984.22 0
984.29 0
984.36 0
984.43 0
984.50 0
984.58 0
984.65 0
984.72 0
984.79 0
984.86 0
984.94 0
985.01 0
985.08 0
985.15 0
985.22 0
985.30 0
985.37 0
985.44 0
985.51 0
985.58 0
985.66 0
985.73 0
985.80 0
985.87 0
985.94 0
986.02 0
986.09 0
986.16 0
986.23 0
986.30 0
986.38 0
986.45 0
986.52 0
986.59 0
986.66 0
986.74 0
986.81 0
986.88 0
986.95 0
987.02 0
987.10 0
987.17 0
987.24 0
987.31 0
987.38 0
987.46 0
987.53 0
987.60 0
987.67 0
987.74 0
987.82 1
987.89 1
987.96 0
988.03 0
988.10 0
988.18 0
988.25 0
988.32 0
988.39 0
988.46 0
988.54 0
988.61 0
988.68 0
988.75 0
988.83 0
988.90 0
988.97 0
989.04 0
989.11 0
989.19 0
989.26 0
989.33 0
989.40 0
989.47 0
989.55 0
989.62 0
989.69 0
989.76 0
989.83 0
989.91 0
989.98 0
990.05 0
990.12 0
990.20 0
990.27 0
990.34 0
990.41 0
990.48 0
990.56 0
990.63 0
990.70 0
990.77 0
990.85 0
990.92 0
990.99 0
991.06 0
991.13 0
991.21 0
991.28 0
991.35 0
991.42 0
991.49 0
991.57 0
991.64 0
991.71 0
991.78 0
991.86 0
991.93 0
992.00 0
992.07 0
992.14 0
992.22 0
992.29 0
992.36 0
992.43 0
992.51 0
992.58 0
992.65 0
992.72 0
992.79 0
992.87 0
992.94 0
993.01 0
993.08 0
993.16 0
993.23 0
993.30 0
993.37 0
993.45 0
993.52 0
993.59 0
993.66 0
993.73 0
993.81 0
993.88 0
993.95 0
994.02 0
994.10 0
994.17 0
994.24 0
994.31 0
994.38 0
994.46 0
994.53 0
994.60 0
994.67 0
994.75 0
994.82 0
994.89 0
994.96 0
995.04 0
995.11 0
995.18 0
995.25 0
995.32 0
995.40 0
995.47 0
995.54 0
995.61 0
995.69 0
995.76 0
995.83 0
995.90 0
995.98 0
996.05 0
996.12 0
996.19 0
996.27 0
996.34 0
996.41 0
996.48 0
996.56 0
996.63 0
996.70 0
996.77 0
996.84 0
996.92 0
996.99 0
997.06 0
997.13 0
997.21 0
997.28 0
997.35 0
997.42 0
997.50 0
997.57 0
997.64 0
997.71 0
997.79 0
997.86 0
997.93 0
998.00 0
998.08 0
998.15 0
998.22 0
998.29 0
998.37 0
998.44 0
998.51 0
998.58 0
998.66 0
998.73 0
998.80 0
998.87 0
998.95 0
999.02 0
999.09 0
999.16 0
999.23 0
999.31 0
999.38 0
999.45 0
999.52 0
999.60 0
999.67 0
999.74 0
999.81 0
999.89 0
999.96 0
1000.03 0
1000.10 0
1000.18 0
1000.25 0
1000.32 0
1000.39 0
1000.47 0
1000.54 0
1000.61 0
1000.68 0
1000.76 0
1000.83 0
1000.90 0
1000.98 0
1001.05 0
1001.12 0
1001.19 0
1001.27 0
1001.34 0
1001.41 0
1001.48 0
1001.56 0
1001.63 0
1001.70 0
1001.77 0
1001.85 0
1001.92 0
1001.99 0
1002.06 0
1002.14 0
1002.21 0
1002.28 0
1002.35 0
1002.43 0
1002.50 0
1002.57 0
1002.64 0
1002.72 0
1002.79 0
1002.86 0
1002.93 0
1003.01 0
1003.08 0
1003.15 0
1003.23 0
1003.30 0
1003.37 0
1003.44 0
1003.52 0
1003.59 0
1003.66 0
1003.73 0
1003.81 0
1003.88 0
1003.95 0
1004.02 0
1004.10 0
1004.17 0
1004.24 0
1004.31 0
1004.39 0
1004.46 0
1004.53 0
1004.61 0
1004.68 0
1004.75 0
1004.82 0
1004.90 0
1004.97 0
1005.04 0
1005.11 0
1005.19 0
1005.26 0
1005.33 0
1005.41 0
1005.48 0
1005.55 0
1005.62 0
1005.70 0
1005.77 0
1005.84 0
1005.91 0
1005.99 0
1006.06 0
1006.13 0
1006.20 0
1006.28 0
1006.35 0
1006.42 0
1006.50 0
1006.57 0
1006.64 0
1006.71 0
1006.79 0
1006.86 0
1006.93 0
1007.01 0
1007.08 0
1007.15 0
1007.22 0
1007.30 0
1007.37 0
1007.44 0
1007.51 0
1007.59 0
1007.66 0
1007.73 0
1007.81 0
1007.88 0
1007.95 0
1008.02 0
1008.10 0
1008.17 0
1008.24 0
1008.32 0
1008.39 0
1008.46 0
1008.53 0
1008.61 0
1008.68 0
1008.75 0
1008.82 0
1008.90 0
1008.97 0
1009.04 0
1009.12 0
1009.19 0
1009.26 0
1009.33 0
1009.41 0
1009.48 0
1009.55 0
1009.63 0
1009.70 0
1009.77 0
1009.84 0
1009.92 0
1009.99 0
1010.06 0
1010.14 0
1010.21 0
1010.28 0
1010.35 0
1010.43 0
1010.50 0
1010.57 0
1010.65 0
1010.72 0
1010.79 0
1010.87 0
1010.94 0
1011.01 0
1011.08 0
1011.16 0
1011.23 0
1011.30 0
1011.38 0
1011.45 0
1011.52 0
1011.59 0
1011.67 0
1011.74 0
1011.81 0
1011.89 0
1011.96 0
1012.03 0
1012.10 0
1012.18 0
1012.25 0
1012.32 0
1012.40 0
1012.47 0
1012.54 0
1012.62 0
1012.69 0
1012.76 0
1012.83 0
1012.91 0
1012.98 0
1013.05 0
1013.13 0
1013.20 0
1013.27 0
1013.35 0
1013.42 0
1013.49 0
1013.56 0
1013.64 0
1013.71 0
1013.78 0
1013.86 0
1013.93 0
1014.00 0
1014.08 0
1014.15 0
1014.22 0
1014.29 0
1014.37 0
1014.44 0
1014.51 0
1014.59 0
1014.66 0
1014.73 0
1014.81 0
1014.88 0
1014.95 0
1015.02 0
1015.10 0
1015.17 0
1015.24 0
1015.32 0
1015.39 0
1015.46 0
1015.54 0
1015.61 0
1015.68 0
1015.76 0
1015.83 0
1015.90 0
1015.97 0
1016.05 0
1016.12 0
1016.19 0
1016.27 1
1016.34 1
1016.41 1
1016.49 1
1016.56 1
1016.63 1
1016.71 0
1016.78 0
1016.85 0
1016.92 0
1017.00 0
1017.07 0
1017.14 0
1017.22 0
1017.29 0
1017.36 0
1017.44 0
1017.51 0
1017.58 0
1017.66 0
1017.73 0
1017.80 0
1017.88 0
1017.95 0
1018.02 0
1018.09 0
1018.17 0
1018.24 1
1018.31 1
1018.39 1
1018.46 1
1018.53 1
1018.61 1
1018.68 1
1018.75 1
1018.83 1
1018.90 1
1018.97 1
1019.05 1
1019.12 1
1019.19 0
1019.27 0
1019.34 0
1019.41 0
1019.49 0
1019.56 0
1019.63 0
1019.70 1
1019.78 1
1019.85 1
1019.92 1
1020.00 1
1020.07 1
1020.14 1
1020.22 1
1020.29 0
1020.36 0
1020.44 0
1020.51 0
1020.58 0
1020.66 0
1020.73 0
1020.80 0
1020.88 0
1020.95 0
1021.02 0
1021.10 0
1021.17 0
1021.24 0
1021.32 0
1021.39 0
1021.46 0
1021.54 0
1021.61 0
1021.68 0
1021.76 0
1021.83 0
1021.90 0
1021.98 0
1022.05 0
1022.12 0
1022.20 0
1022.27 0
1022.34 0
1022.42 0
1022.49 0
1022.56 0
1022.64 0
1022.71 0
1022.78 0
1022.86 0
1022.93 0
1023.00 0
1023.08 0
1023.15 0
1023.22 0
1023.30 0
1023.37 0
1023.44 0
1023.52 0
1023.59 0
1023.66 0
1023.74 0
1023.81 0
1023.88 0
1023.96 0
1024.03 0
1024.10 0
1024.18 0
1024.25 0
1024.32 0
1024.40 0
1024.47 0
1024.54 0
1024.62 0
1024.69 1
1024.76 1
1024.84 1
1024.91 1
1024.98 1
1025.06 1
1025.13 1
1025.20 1
1025.28 1
1025.35 0
1025.42 0
1025.50 0
1025.57 0
1025.64 0
1025.72 0
1025.79 0
1025.86 0
1025.94 0
1026.01 0
1026.08 0
1026.16 0
1026.23 0
1026.31 1
1026.38 1
1026.45 1
1026.53 1
1026.60 1
1026.67 1
1026.75 1
1026.82 0
1026.89 0
1026.97 0
1027.04 0
1027.11 0
1027.19 0
1027.26 1
1027.33 1
1027.41 1
1027.48 1
1027.55 0
1027.63 0
1027.70 0
1027.77 0
1027.85 0
1027.92 0
1028.00 0
1028.07 0
1028.14 0
1028.22 0
1028.29 0
1028.36 0
1028.44 0
1028.51 0
1028.58 0
1028.66 0
1028.73 0
1028.80 0
1028.88 0
1028.95 1
1029.02 1
1029.10 1
1029.17 1
1029.25 1
1029.32 1
1029.39 2
1029.47 2
1029.54 2
1029.61 2
1029.69 2
1029.76 2
1029.83 1
1029.91 1
1029.98 1
1030.05 1
1030.13 1
1030.20 1
1030.28 1
1030.35 1
1030.42 1
1030.50 1
1030.57 1
1030.64 1
1030.72 1
1030.79 0
1030.86 0
1030.94 0
1031.01 0
1031.09 0
1031.16 0
1031.23 0
1031.31 0
1031.38 0
1031.45 0
1031.53 0
1031.60 0
1031.67 0
1031.75 0
1031.82 0
1031.90 0
1031.97 0
1032.04 0
1032.12 0
1032.19 0
1032.26 0
1032.34 0
1032.41 0
1032.48 0
1032.56 1
1032.63 1
1032.71 1
1032.78 0
1032.85 0
1032.93 1
1033.00 1
1033.07 1
1033.15 1
1033.22 1
1033.29 1
1033.37 1
1033.44 1
1033.52 1
1033.59 1
1033.66 1
1033.74 1
1033.81 1
1033.88 1
1033.96 1
1034.03 1
1034.11 1
1034.18 1
1034.25 1
1034.33 1
1034.40 1
1034.47 1
1034.55 1
1034.62 0
1034.70 0
1034.77 0
1034.84 0
1034.92 0
1034.99 0
1035.06 1
1035.14 1
1035.21 1
1035.29 1
1035.36 1
1035.43 1
1035.51 1
1035.58 1
1035.65 1
1035.73 1
1035.80 1
1035.88 1
1035.95 1
1036.02 1
1036.10 1
1036.17 1
1036.25 1
1036.32 1
1036.39 0
1036.47 0
1036.54 0
1036.61 0
1036.69 0
1036.76 0
1036.84 0
1036.91 0
1036.98 0
1037.06 0
1037.13 0
1037.20 0
1037.28 1
1037.35 1
1037.43 1
1037.50 1
1037.57 0
1037.65 0
1037.72 0
1037.80 0
1037.87 0
1037.94 0
1038.02 0
1038.09 0
1038.17 0
1038.24 0
1038.31 0
1038.39 0
1038.46 0
1038.53 0
1038.61 0
1038.68 0
1038.76 0
1038.83 0
1038.90 0
1038.98 0
1039.05 0
1039.13 0
1039.20 0
1039.27 0
1039.35 0
1039.42 1
1039.50 1
1039.57 1
1039.64 1
1039.72 1
1039.79 1
1039.86 0
1039.94 0
1040.01 0
1040.09 0
1040.16 0
1040.23 0
1040.31 0
1040.38 0
1040.46 0
1040.53 0
1040.60 0
1040.68 0
1040.75 0
1040.83 0
1040.90 0
1040.97 0
1041.05 1
1041.12 1
1041.20 2
1041.27 2
1041.34 2
1041.42 3
1041.49 3
1041.57 3
1041.64 3
1041.71 2
1041.79 2
1041.86 2
1041.94 2
1042.01 1
1042.08 1
1042.16 1
1042.23 1
1042.31 0
1042.38 0
1042.45 0
1042.53 0
1042.60 0
1042.68 0
1042.75 0
1042.82 1
1042.90 1
1042.97 1
1043.05 1
1043.12 1
1043.19 1
1043.27 1
1043.34 1
1043.42 1
1043.49 0
1043.57 0
1043.64 0
1043.71 0
1043.79 0
1043.86 0
1043.94 1
1044.01 1
1044.08 1
1044.16 1
1044.23 1
1044.31 1
1044.38 1
1044.45 0
1044.53 0
1044.60 0
1044.68 0
1044.75 0
1044.82 0
1044.90 0
1044.97 1
1045.05 1
1045.12 1
1045.20 1
1045.27 0
1045.34 0
1045.42 0
1045.49 0
1045.57 0
1045.64 0
1045.71 0
1045.79 0
1045.86 0
1045.94 1
1046.01 1
1046.08 1
1046.16 1
1046.23 2
1046.31 2
1046.38 2
1046.46 2
1046.53 2
1046.60 2
1046.68 2
1046.75 2
1046.83 2
1046.90 2
1046.97 2
1047.05 2
1047.12 2
1047.20 2
1047.27 2
1047.35 2
1047.42 2
1047.49 2
1047.57 2
1047.64 1
1047.72 1
1047.79 1
1047.87 1
1047.94 1
1048.01 1
1048.09 1
1048.16 1
1048.24 1
1048.31 1
1048.39 1
1048.46 1
1048.53 1
1048.61 2
1048.68 2
1048.76 2
1048.83 2
1048.90 2
1048.98 2
1049.05 2
1049.13 2
1049.20 2
1049.28 3
1049.35 3
1049.42 3
1049.50 4
1049.57 4
1049.65 4
1049.72 4
1049.80 4
1049.87 4
1049.94 3
1050.02 3
1050.09 2
1050.17 2
1050.24 1
1050.32 1
1050.39 1
1050.46 1
1050.54 1
1050.61 1
1050.69 1
1050.76 1
1050.84 1
1050.91 1
1050.99 1
1051.06 1
1051.13 0
1051.21 0
1051.28 0
1051.36 0
1051.43 0
1051.51 0
1051.58 1
1051.65 1
1051.73 1
1051.80 1
1051.88 1
1051.95 1
1052.03 1
1052.10 1
1052.17 1
1052.25 0
1052.32 0
1052.40 0
1052.47 1
1052.55 1
1052.62 1
1052.70 1
1052.77 1
1052.84 0
1052.92 0
1052.99 0
1053.07 0
1053.14 0
1053.22 0
1053.29 0
1053.36 0
1053.44 0
1053.51 0
1053.59 0
1053.66 0
1053.74 0
1053.81 0
1053.89 0
1053.96 0
1054.03 0
1054.11 0
1054.18 0
1054.26 0
1054.33 0
1054.41 1
1054.48 1
1054.56 1
1054.63 1
1054.70 1
1054.78 1
1054.85 1
1054.93 1
1055.00 1
1055.08 0
1055.15 0
1055.23 0
1055.30 0
1055.38 0
1055.45 0
1055.52 1
1055.60 1
1055.67 1
1055.75 2
1055.82 2
1055.90 2
1055.97 2
1056.05 1
1056.12 1
1056.19 1
1056.27 1
1056.34 1
1056.42 1
1056.49 1
1056.57 1
1056.64 1
1056.72 1
1056.79 2
1056.87 2
1056.94 2
1057.01 2
1057.09 2
1057.16 1
1057.24 1
1057.31 1
1057.39 1
1057.46 1
1057.54 1
1057.61 1
1057.69 2
1057.76 1
1057.83 1
1057.91 1
1057.98 1
1058.06 1
1058.13 1
1058.21 1
1058.28 1
1058.36 1
1058.43 1
1058.51 1
1058.58 1
1058.66 2
1058.73 2
1058.80 2
1058.88 2
1058.95 2
1059.03 2
1059.10 1
1059.18 1
1059.25 1
1059.33 1
1059.40 0
1059.48 0
1059.55 0
1059.63 0
1059.70 0
1059.77 0
1059.85 0
1059.92 0
1060.00 0
1060.07 0
1060.15 0
1060.22 1
1060.30 1
1060.37 1
1060.45 1
1060.52 1
1060.60 1
1060.67 1
1060.74 1
1060.82 1
1060.89 1
1060.97 1
1061.04 1
1061.12 1
1061.19 1
1061.27 2
1061.34 2
1061.42 2
1061.49 3
1061.57 3
1061.64 3
1061.72 3
1061.79 3
1061.87 3
1061.94 3
1062.01 3
1062.09 4
1062.16 4
1062.24 4
1062.31 4
1062.39 4
1062.46 4
1062.54 3
1062.61 3
1062.69 3
1062.76 3
1062.84 3
1062.91 4
1062.99 4
1063.06 5
1063.14 5
1063.21 6
1063.29 6
1063.36 6
1063.43 6
1063.51 5
1063.58 5
1063.66 5
1063.73 5
1063.81 4
1063.88 4
1063.96 4
1064.03 4
1064.11 4
1064.18 4
1064.26 4
1064.33 4
1064.41 4
1064.48 4
1064.56 5
1064.63 5
1064.71 5
1064.78 6
1064.86 6
1064.93 6
1065.01 5
1065.08 5
1065.16 4
1065.23 3
1065.30 3
1065.38 3
1065.45 3
1065.53 3
1065.60 3
1065.68 3
1065.75 3
1065.83 3
1065.90 3
1065.98 2
1066.05 2
1066.13 1
1066.20 1
1066.28 0
1066.35 0
1066.43 0
1066.50 0
1066.58 0
1066.65 0
1066.73 0
1066.80 0
1066.88 0
1066.95 0
1067.03 0
1067.10 0
1067.18 0
1067.25 1
1067.33 1
1067.40 1
1067.48 1
1067.55 1
1067.63 1
1067.70 1
1067.78 1
1067.85 1
1067.93 0
1068.00 0
1068.08 0
1068.15 0
1068.23 0
1068.30 0
1068.38 0
1068.45 0
1068.53 1
1068.60 1
1068.68 1
1068.75 1
1068.83 1
1068.90 1
1068.98 1
1069.05 1
1069.12 1
1069.20 1
1069.27 1
1069.35 2
1069.42 2
1069.50 2
1069.57 2
1069.65 2
1069.72 2
1069.80 2
1069.87 2
1069.95 2
1070.02 3
1070.10 3
1070.17 4
1070.25 4
1070.32 4
1070.40 5
1070.47 4
1070.55 4
1070.62 4
1070.70 3
1070.77 3
1070.85 3
1070.93 2
1071.00 2
1071.08 2
1071.15 2
1071.23 3
1071.30 3
1071.38 3
1071.45 4
1071.53 4
1071.60 4
1071.68 4
1071.75 4
1071.83 4
1071.90 4
1071.98 4
1072.05 3
1072.13 3
1072.20 3
1072.28 3
1072.35 3
1072.43 3
1072.50 3
1072.58 3
1072.65 3
1072.73 3
1072.80 3
1072.88 3
1072.95 2
1073.03 2
1073.10 2
1073.18 1
1073.25 1
1073.33 2
1073.40 2
1073.48 2
1073.55 3
1073.63 3
1073.70 4
1073.78 4
1073.85 4
1073.93 4
1074.00 3
1074.08 3
1074.15 3
1074.23 2
1074.30 2
1074.38 2
1074.45 2
1074.53 2
1074.60 1
1074.68 1
1074.76 1
1074.83 1
1074.91 1
1074.98 1
1075.06 1
1075.13 1
1075.21 2
1075.28 2
1075.36 3
1075.43 3
1075.51 3
1075.58 4
1075.66 4
1075.73 4
1075.81 4
1075.88 4
1075.96 4
1076.03 4
1076.11 4
1076.18 4
1076.26 4
1076.33 4
1076.41 4
1076.48 4
1076.56 4
1076.64 4
1076.71 4
1076.79 5
1076.86 5
1076.94 5
1077.01 6
1077.09 6
1077.16 7
1077.24 7
1077.31 6
1077.39 6
1077.46 5
1077.54 5
1077.61 4
1077.69 3
1077.76 3
1077.84 2
1077.91 2
1077.99 2
1078.06 2
1078.14 2
1078.22 2
1078.29 2
1078.37 2
1078.44 2
1078.52 2
1078.59 2
1078.67 2
1078.74 2
1078.82 2
1078.89 2
1078.97 2
1079.04 2
1079.12 3
1079.19 3
1079.27 3
1079.35 4
1079.42 4
1079.50 5
1079.57 5
1079.65 5
1079.72 5
1079.80 5
1079.87 4
1079.95 3
1080.02 3
1080.10 2
1080.17 2
1080.25 2
1080.32 2
1080.40 2
1080.48 2
1080.55 2
1080.63 1
1080.70 1
1080.78 1
1080.85 1
1080.93 1
1081.00 1
1081.08 1
1081.15 1
1081.23 1
1081.30 1
1081.38 1
1081.46 0
1081.53 0
1081.61 0
1081.68 0
1081.76 0
1081.83 0
1081.91 0
1081.98 0
1082.06 0
1082.13 1
1082.21 1
1082.28 1
1082.36 1
1082.44 1
1082.51 1
1082.59 1
1082.66 0
1082.74 0
1082.81 0
1082.89 0
1082.96 0
1083.04 0
1083.11 0
1083.19 0
1083.27 0
1083.34 0
1083.42 0
1083.49 0
1083.57 1
1083.64 1
1083.72 1
1083.79 2
1083.87 2
1083.94 2
1084.02 3
1084.10 3
1084.17 3
1084.25 3
1084.32 3
1084.40 2
1084.47 2
1084.55 1
1084.62 1
1084.70 2
1084.78 2
1084.85 3
1084.93 4
1085.00 5
1085.08 6
1085.15 6
1085.23 5
1085.30 5
1085.38 4
1085.46 3
1085.53 2
1085.61 1
1085.68 1
1085.76 1
1085.83 1
1085.91 1
1085.98 2
1086.06 2
1086.14 2
1086.21 2
1086.29 2
1086.36 2
1086.44 2
1086.51 3
1086.59 3
1086.66 4
1086.74 4
1086.82 5
1086.89 6
1086.97 7
1087.04 8
1087.12 9
1087.19 9
1087.27 10
1087.34 10
1087.42 10
1087.50 10
1087.57 10
1087.65 9
1087.72 8
1087.80 7
1087.87 7
1087.95 6
1088.03 6
1088.10 6
1088.18 6
1088.25 7
1088.33 7
1088.40 7
1088.48 7
1088.55 7
1088.63 7
1088.71 7
1088.78 7
1088.86 8
1088.93 8
1089.01 8
1089.08 8
1089.16 8
1089.24 8
1089.31 7
1089.39 7
1089.46 7
1089.54 7
1089.61 7
1089.69 7
1089.77 7
1089.84 6
1089.92 5
1089.99 5
1090.07 4
1090.14 3
1090.22 3
1090.30 3
1090.37 3
1090.45 4
1090.52 4
1090.60 5
1090.67 5
1090.75 5
1090.83 5
1090.90 5
1090.98 5
1091.05 5
1091.13 5
1091.20 6
1091.28 6
1091.36 7
1091.43 7
1091.51 7
1091.58 7
1091.66 7
1091.73 6
1091.81 6
1091.89 5
1091.96 5
1092.04 5
1092.11 4
1092.19 5
1092.26 5
1092.34 5
1092.42 5
1092.49 5
1092.57 5
1092.64 6
1092.72 6
1092.79 6
1092.87 6
1092.95 6
1093.02 5
1093.10 5
1093.17 5
1093.25 4
1093.33 4
1093.40 3
1093.48 3
1093.55 2
1093.63 2
1093.70 2
1093.78 1
1093.86 1
1093.93 1
1094.01 1
1094.08 1
1094.16 1
1094.24 1
1094.31 2
1094.39 2
1094.46 2
1094.54 2
1094.61 2
1094.69 2
1094.77 2
1094.84 2
1094.92 2
1094.99 2
1095.07 2
1095.15 2
1095.22 3
1095.30 3
1095.37 3
1095.45 3
1095.53 3
1095.60 4
1095.68 4
1095.75 4
1095.83 4
1095.90 4
1095.98 4
1096.06 4
1096.13 4
1096.21 5
1096.28 5
1096.36 5
1096.44 5
1096.51 4
1096.59 4
1096.66 3
1096.74 3
1096.82 3
1096.89 3
1096.97 4
1097.04 5
1097.12 6
1097.20 7
1097.27 7
1097.35 8
1097.42 7
1097.50 7
1097.58 6
1097.65 5
1097.73 5
1097.80 4
1097.88 4
1097.96 5
1098.03 4
1098.11 4
1098.18 4
1098.26 3
1098.34 3
1098.41 3
1098.49 3
1098.56 4
1098.64 4
1098.71 5
1098.79 5
1098.87 5
1098.94 4
1099.02 4
1099.09 3
1099.17 2
1099.25 2
1099.32 1
1099.40 1
1099.48 0
1099.55 0
1099.63 0
1099.70 0
1099.78 0
1099.86 0
1099.93 0
1100.01 0
1100.08 0
1100.16 0
1100.24 0
1100.31 0
1100.39 1
1100.46 1
1100.54 2
1100.62 3
1100.69 4
1100.77 5
1100.84 5
1100.92 6
1101.00 6
1101.07 6
1101.15 6
1101.22 6
1101.30 6
1101.38 5
1101.45 4
1101.53 4
1101.60 4
1101.68 3
1101.76 3
1101.83 3
1101.91 3
1101.99 4
1102.06 4
1102.14 4
1102.21 4
1102.29 4
1102.37 5
1102.44 6
1102.52 8
1102.59 9
1102.67 11
1102.75 13
1102.82 14
1102.90 16
1102.98 16
1103.05 17
1103.13 17
1103.20 17
1103.28 17
1103.36 16
1103.43 15
1103.51 14
1103.58 13
1103.66 12
1103.74 11
1103.81 11
1103.89 11
1103.97 11
1104.04 11
1104.12 11
1104.19 12
1104.27 13
1104.35 14
1104.42 14
1104.50 15
1104.57 15
1104.65 15
1104.73 16
1104.80 15
1104.88 15
1104.96 14
1105.03 14
1105.11 13
1105.18 12
1105.26 11
1105.34 11
1105.41 10
1105.49 10
1105.57 10
1105.64 10
1105.72 10
1105.79 10
1105.87 10
1105.95 10
1106.02 10
1106.10 10
1106.18 10
1106.25 11
1106.33 11
1106.40 11
1106.48 12
1106.56 12
1106.63 12
1106.71 12
1106.79 12
1106.86 11
1106.94 10
1107.01 9
1107.09 8
1107.17 8
1107.24 7
1107.32 7
1107.40 7
1107.47 7
1107.55 7
1107.62 7
1107.70 7
1107.78 8
1107.85 8
1107.93 8
1108.01 7
1108.08 7
1108.16 7
1108.24 7
1108.31 7
1108.39 7
1108.46 7
1108.54 7
1108.62 6
1108.69 6
1108.77 5
1108.85 4
1108.92 4
1109.00 3
1109.08 2
1109.15 2
1109.23 2
1109.30 1
1109.38 1
1109.46 1
1109.53 1
1109.61 1
1109.69 1
1109.76 1
1109.84 1
1109.92 1
1109.99 1
1110.07 1
1110.14 1
1110.22 1
1110.30 1
1110.37 2
1110.45 3
1110.53 3
1110.60 3
1110.68 3
1110.76 3
1110.83 3
1110.91 2
1110.98 1
1111.06 1
1111.14 0
1111.21 0
1111.29 0
1111.37 0
1111.44 0
1111.52 0
1111.60 1
1111.67 1
1111.75 2
1111.83 2
1111.90 3
1111.98 3
1112.06 3
1112.13 4
1112.21 4
1112.28 4
1112.36 4
1112.44 4
1112.51 3
1112.59 3
1112.67 3
1112.74 3
1112.82 3
1112.90 3
1112.97 3
1113.05 3
1113.13 3
1113.20 3
1113.28 3
1113.36 2
1113.43 2
1113.51 2
1113.58 2
1113.66 3
1113.74 3
1113.81 3
1113.89 3
1113.97 4
1114.04 4
1114.12 4
1114.20 4
1114.27 4
1114.35 4
1114.43 5
1114.50 5
1114.58 6
1114.66 7
1114.73 9
1114.81 10
1114.89 10
1114.96 10
1115.04 10
1115.12 9
1115.19 9
1115.27 8
1115.35 7
1115.42 7
1115.50 7
1115.58 8
1115.65 8
1115.73 9
1115.80 9
1115.88 10
1115.96 10
1116.03 9
1116.11 9
1116.19 9
1116.26 9
1116.34 9
1116.42 9
1116.49 9
1116.57 9
1116.65 10
1116.72 10
1116.80 11
1116.88 12
1116.95 12
1117.03 13
1117.11 13
1117.18 12
1117.26 12
1117.34 11
1117.41 11
1117.49 10
1117.57 11
1117.64 12
1117.72 13
1117.80 15
1117.87 16
1117.95 17
1118.03 17
1118.10 17
1118.18 16
1118.26 15
1118.33 13
1118.41 12
1118.49 11
1118.56 11
1118.64 11
1118.72 12
1118.79 12
1118.87 13
1118.95 13
1119.02 13
1119.10 13
1119.18 12
1119.25 11
1119.33 10
1119.41 9
1119.48 8
1119.56 7
1119.64 6
1119.71 6
1119.79 6
1119.87 7
1119.94 8
1120.02 9
1120.10 10
1120.17 11
1120.25 11
1120.33 12
1120.40 12
1120.48 12
1120.56 11
1120.64 11
1120.71 10
1120.79 10
1120.87 9
1120.94 9
1121.02 10
1121.10 10
1121.17 11
1121.25 11
1121.33 11
1121.40 11
1121.48 11
1121.56 10
1121.63 9
1121.71 9
1121.79 8
1121.86 8
1121.94 7
1122.02 7
1122.09 7
1122.17 7
1122.25 6
1122.32 6
1122.40 6
1122.48 6
1122.55 6
1122.63 6
1122.71 5
1122.79 5
1122.86 5
1122.94 4
1123.02 4
1123.09 5
1123.17 5
1123.25 6
1123.32 7
1123.40 7
1123.48 8
1123.55 9
1123.63 9
1123.71 9
1123.78 9
1123.86 9
1123.94 8
1124.01 7
1124.09 7
1124.17 6
1124.25 6
1124.32 5
1124.40 4
1124.48 4
1124.55 4
1124.63 4
1124.71 5
1124.78 5
1124.86 6
1124.94 7
1125.01 8
1125.09 8
1125.17 8
1125.25 8
1125.32 8
1125.40 7
1125.48 6
1125.55 5
1125.63 4
1125.71 3
1125.78 2
1125.86 1
1125.94 1
1126.01 0
1126.09 0
1126.17 1
1126.25 1
1126.32 1
1126.40 2
1126.48 2
1126.55 3
1126.63 3
1126.71 4
1126.78 4
1126.86 5
1126.94 5
1127.01 5
1127.09 6
1127.17 6
1127.25 6
1127.32 6
1127.40 7
1127.48 6
1127.55 6
1127.63 5
1127.71 4
1127.78 3
1127.86 2
1127.94 1
1128.02 1
1128.09 1
1128.17 1
1128.25 1
1128.32 1
1128.40 2
1128.48 2
1128.55 2
1128.63 2
1128.71 3
1128.79 3
1128.86 4
1128.94 5
1129.02 5
1129.09 6
1129.17 7
1129.25 7
1129.33 8
1129.40 9
1129.48 10
1129.56 11
1129.63 11
1129.71 11
1129.79 11
1129.86 11
1129.94 11
1130.02 11
1130.10 11
1130.17 12
1130.25 12
1130.33 12
1130.40 12
1130.48 11
1130.56 10
1130.64 9
1130.71 8
1130.79 7
1130.87 7
1130.94 7
1131.02 8
1131.10 9
1131.18 11
1131.25 13
1131.33 16
1131.41 19
1131.48 21
1131.56 23
1131.64 24
1131.71 25
1131.79 25
1131.87 26
1131.95 25
1132.02 26
1132.10 26
1132.18 26
1132.25 27
1132.33 27
1132.41 26
1132.49 26
1132.56 25
1132.64 24
1132.72 24
1132.80 24
1132.87 24
1132.95 25
1133.03 26
1133.10 28
1133.18 30
1133.26 31
1133.34 32
1133.41 32
1133.49 32
1133.57 31
1133.64 29
1133.72 28
1133.80 27
1133.88 25
1133.95 25
1134.03 24
1134.11 24
1134.18 24
1134.26 25
1134.34 25
1134.42 24
1134.49 24
1134.57 23
1134.65 23
1134.73 22
1134.80 21
1134.88 21
1134.96 21
1135.03 20
1135.11 20
1135.19 20
1135.27 20
1135.34 20
1135.42 20
1135.50 20
1135.57 19
1135.65 19
1135.73 18
1135.81 18
1135.88 18
1135.96 18
1136.04 19
1136.12 20
1136.19 21
1136.27 21
1136.35 22
1136.42 23
1136.50 23
1136.58 23
1136.66 23
1136.73 23
1136.81 22
1136.89 21
1136.97 20
1137.04 19
1137.12 17
1137.20 16
1137.28 16
1137.35 15
1137.43 15
1137.51 15
1137.58 14
1137.66 14
1137.74 13
1137.82 13
1137.89 12
1137.97 12
1138.05 12
1138.13 11
1138.20 11
1138.28 11
1138.36 10
1138.44 10
1138.51 9
1138.59 8
1138.67 7
1138.74 6
1138.82 6
1138.90 5
1138.98 5
1139.05 4
1139.13 4
1139.21 3
1139.29 3
1139.36 2
1139.44 2
1139.52 2
1139.60 3
1139.67 3
1139.75 4
1139.83 5
1139.91 6
1139.98 6
1140.06 7
1140.14 7
1140.22 7
1140.29 6
1140.37 6
1140.45 4
1140.53 3
1140.60 2
1140.68 1
1140.76 0
1140.83 0
1140.91 0
1140.99 0
1141.07 0
1141.14 2
1141.22 3
1141.30 5
1141.38 6
1141.45 7
1141.53 7
1141.61 8
1141.69 7
1141.76 7
1141.84 6
1141.92 5
1142.00 4
1142.07 3
1142.15 2
1142.23 1
1142.31 1
1142.38 0
1142.46 0
1142.54 0
1142.62 1
1142.69 2
1142.77 3
1142.85 4
1142.93 4
1143.00 5
1143.08 5
1143.16 5
1143.24 6
1143.31 6
1143.39 7
1143.47 7
1143.55 8
1143.62 8
1143.70 8
1143.78 8
1143.86 7
1143.93 6
1144.01 5
1144.09 5
1144.17 5
1144.24 5
1144.32 5
1144.40 6
1144.48 8
1144.56 9
1144.63 10
1144.71 12
1144.79 13
1144.87 14
1144.94 14
1145.02 14
1145.10 14
1145.18 14
1145.25 13
1145.33 12
1145.41 12
1145.49 11
1145.56 10
1145.64 10
1145.72 9
1145.80 9
1145.87 9
1145.95 9
1146.03 9
1146.11 10
1146.18 12
1146.26 14
1146.34 16
1146.42 18
1146.50 20
1146.57 22
1146.65 23
1146.73 25
1146.81 25
1146.88 25
1146.96 25
1147.04 24
1147.12 23
1147.19 23
1147.27 22
1147.35 23
1147.43 23
1147.50 23
1147.58 24
1147.66 24
1147.74 24
1147.82 23
1147.89 23
1147.97 22
1148.05 22
1148.13 22
1148.20 22
1148.28 23
1148.36 24
1148.44 24
1148.51 25
1148.59 25
1148.67 26
1148.75 26
1148.83 26
1148.90 27
1148.98 27
1149.06 28
1149.14 29
1149.21 30
1149.29 31
1149.37 31
1149.45 31
1149.52 31
1149.60 30
1149.68 29
1149.76 28
1149.84 27
1149.91 25
1149.99 24
1150.07 23
1150.15 22
1150.22 23
1150.30 24
1150.38 27
1150.46 30
1150.54 34
1150.61 39
1150.69 43
1150.77 46
1150.85 49
1150.92 50
1151.00 50
1151.08 49
1151.16 48
1151.24 48
1151.31 48
1151.39 48
1151.47 49
1151.55 50
1151.62 50
1151.70 50
1151.78 50
1151.86 49
1151.94 48
1152.01 48
1152.09 48
1152.17 48
1152.25 48
1152.33 48
1152.40 48
1152.48 47
1152.56 45
1152.64 43
1152.71 41
1152.79 39
1152.87 38
1152.95 37
1153.03 36
1153.10 35
1153.18 34
1153.26 32
1153.34 31
1153.42 29
1153.49 27
1153.57 24
1153.65 23
1153.73 21
1153.80 19
1153.88 18
1153.96 17
1154.04 16
1154.12 15
1154.19 14
1154.27 13
1154.35 11
1154.43 9
1154.51 8
1154.58 6
1154.66 5
1154.74 5
1154.82 6
1154.90 7
1154.97 9
1155.05 12
1155.13 14
1155.21 16
1155.28 18
1155.36 19
1155.44 19
1155.52 19
1155.60 17
1155.67 16
1155.75 15
1155.83 13
1155.91 13
1155.99 13
1156.06 13
1156.14 13
1156.22 13
1156.30 14
1156.38 14
1156.45 14
1156.53 14
1156.61 13
1156.69 13
1156.77 13
1156.84 12
1156.92 11
1157.00 10
1157.08 10
1157.16 9
1157.23 8
1157.31 8
1157.39 7
1157.47 6
1157.55 5
1157.62 4
1157.70 3
1157.78 1
1157.86 0
1157.94 0
1158.01 0
1158.09 0
1158.17 0
1158.25 0
1158.33 0
1158.40 0
1158.48 0
1158.56 1
1158.64 2
1158.72 4
1158.79 5
1158.87 6
1158.95 8
1159.03 9
1159.11 10
1159.18 10
1159.26 10
1159.34 10
1159.42 9
1159.50 8
1159.57 6
1159.65 5
1159.73 3
1159.81 2
1159.89 1
1159.97 1
1160.04 1
1160.12 1
1160.20 2
1160.28 2
1160.36 2
1160.43 2
1160.51 2
1160.59 2
1160.67 2
1160.75 2
1160.82 2
1160.90 2
1160.98 2
1161.06 2
1161.14 2
1161.22 2
1161.29 2
1161.37 2
1161.45 2
1161.53 3
1161.61 3
1161.68 4
1161.76 4
1161.84 5
1161.92 6
1162.00 6
1162.07 6
1162.15 6
1162.23 6
1162.31 6
1162.39 5
1162.47 5
1162.54 5
1162.62 5
1162.70 6
1162.78 6
1162.86 7
1162.93 8
1163.01 9
1163.09 9
1163.17 8
1163.25 7
1163.33 6
1163.40 5
1163.48 3
1163.56 2
1163.64 2
1163.72 1
1163.79 1
1163.87 1
1163.95 0
1164.03 0
1164.11 1
1164.19 1
1164.26 2
1164.34 4
1164.42 6
1164.50 7
1164.58 8
1164.66 9
1164.73 10
1164.81 10
1164.89 10
1164.97 10
1165.05 10
1165.12 10
1165.20 10
1165.28 9
1165.36 9
1165.44 8
1165.52 8
1165.59 9
1165.67 10
1165.75 12
1165.83 14
1165.91 15
1165.99 17
1166.06 17
1166.14 17
1166.22 16
1166.30 15
1166.38 14
1166.46 12
1166.53 11
1166.61 10
1166.69 9
1166.77 8
1166.85 8
1166.93 8
1167.00 9
1167.08 9
1167.16 10
1167.24 10
1167.32 11
1167.40 10
1167.47 9
1167.55 8
1167.63 8
1167.71 7
1167.79 7
1167.87 7
1167.94 8
1168.02 8
1168.10 8
1168.18 7
1168.26 7
1168.34 6
1168.41 4
1168.49 4
1168.57 3
1168.65 3
1168.73 3
1168.81 4
1168.88 4
1168.96 4
1169.04 4
1169.12 4
1169.20 4
1169.28 4
1169.35 4
1169.43 3
1169.51 2
1169.59 1
1169.67 0
1169.75 0
1169.83 0
1169.90 0
1169.98 0
1170.06 0
1170.14 0
1170.22 0
1170.30 0
1170.37 1
1170.45 3
1170.53 4
1170.61 6
1170.69 8
1170.77 9
1170.85 11
1170.92 11
1171.00 11
1171.08 11
1171.16 11
1171.24 10
1171.32 9
1171.39 9
1171.47 9
1171.55 9
1171.63 9
1171.71 9
1171.79 9
1171.87 10
1171.94 10
1172.02 10
1172.10 10
1172.18 11
1172.26 11
1172.34 11
1172.41 11
1172.49 11
1172.57 11
1172.65 11
1172.73 10
1172.81 10
1172.89 10
1172.96 9
1173.04 9
1173.12 8
1173.20 7
1173.28 6
1173.36 4
1173.44 3
1173.51 1
1173.59 1
1173.67 0
1173.75 0
1173.83 0
1173.91 1
1173.99 2
1174.06 2
1174.14 3
1174.22 4
1174.30 5
1174.38 6
1174.46 8
1174.54 9
1174.61 11
1174.69 12
1174.77 13
1174.85 13
1174.93 13
1175.01 12
1175.09 10
1175.16 9
1175.24 8
1175.32 8
1175.40 7
1175.48 7
1175.56 8
1175.64 8
1175.71 8
1175.79 8
1175.87 8
1175.95 8
1176.03 8
1176.11 8
1176.19 7
1176.26 7
1176.34 7
1176.42 6
1176.50 5
1176.58 5
1176.66 4
1176.74 4
1176.82 3
1176.89 3
1176.97 3
1177.05 4
1177.13 4
1177.21 5
1177.29 5
1177.37 6
1177.44 7
1177.52 7
1177.60 8
1177.68 9
1177.76 10
1177.84 11
1177.92 12
1178.00 13
1178.07 14
1178.15 14
1178.23 14
1178.31 14
1178.39 14
1178.47 14
1178.55 14
1178.62 14
1178.70 14
1178.78 13
1178.86 12
1178.94 10
1179.02 9
1179.10 9
1179.18 10
1179.25 11
1179.33 13
1179.41 15
1179.49 16
1179.57 17
1179.65 16
1179.73 15
1179.81 14
1179.88 12
1179.96 10
1180.04 8
1180.12 8
1180.20 8
1180.28 8
1180.36 10
1180.44 11
1180.51 12
1180.59 13
1180.67 13
1180.75 13
1180.83 12
1180.91 12
1180.99 11
1181.07 11
1181.15 10
1181.22 10
1181.30 10
1181.38 11
1181.46 11
1181.54 12
1181.62 13
1181.70 13
1181.78 13
1181.85 13
1181.93 13
1182.01 11
1182.09 10
1182.17 8
1182.25 7
1182.33 5
1182.41 4
1182.49 4
1182.56 4
1182.64 4
1182.72 5
1182.80 6
1182.88 8
1182.96 9
1183.04 10
1183.12 11
1183.19 11
1183.27 11
1183.35 12
1183.43 12
1183.51 12
1183.59 12
1183.67 12
1183.75 12
1183.83 12
1183.90 11
1183.98 10
1184.06 10
1184.14 10
1184.22 10
1184.30 10
1184.38 11
1184.46 11
1184.54 11
1184.61 11
1184.69 10
1184.77 9
1184.85 7
1184.93 6
1185.01 5
1185.09 4
1185.17 4
1185.25 4
1185.33 6
1185.40 7
1185.48 8
1185.56 10
1185.64 10
1185.72 10
1185.80 10
1185.88 10
1185.96 10
1186.04 9
1186.11 9
1186.19 9
1186.27 9
1186.35 9
1186.43 10
1186.51 10
1186.59 11
1186.67 13
1186.75 14
1186.83 16
1186.90 18
1186.98 19
1187.06 20
1187.14 20
1187.22 20
1187.30 19
1187.38 19
1187.46 18
1187.54 17
1187.62 16
1187.69 15
1187.77 15
1187.85 14
1187.93 14
1188.01 13
1188.09 13
1188.17 13
1188.25 13
1188.33 12
1188.41 12
1188.48 11
1188.56 11
1188.64 10
1188.72 10
1188.80 10
1188.88 11
1188.96 11
1189.04 12
1189.12 12
1189.20 12
1189.28 11
1189.35 11
1189.43 10
1189.51 10
1189.59 10
1189.67 11
1189.75 12
1189.83 13
1189.91 14
1189.99 15
1190.07 16
1190.15 17
1190.22 18
1190.30 19
1190.38 20
1190.46 21
1190.54 21
1190.62 20
1190.70 20
1190.78 19
1190.86 19
1190.94 18
1191.02 18
1191.09 18
1191.17 18
1191.25 18
1191.33 18
1191.41 17
1191.49 16
1191.57 15
1191.65 15
1191.73 15
1191.81 15
1191.89 15
1191.97 15
1192.04 15
1192.12 14
1192.20 14
1192.28 13
1192.36 12
1192.44 11
1192.52 10
1192.60 9
1192.68 8
1192.76 8
1192.84 7
1192.92 8
1192.99 8
1193.07 9
1193.15 10
1193.23 11
1193.31 12
1193.39 12
1193.47 13
1193.55 14
1193.63 14
1193.71 15
1193.79 15
1193.87 15
1193.95 15
1194.02 14
1194.10 14
1194.18 13
1194.26 13
1194.34 12
1194.42 12
1194.50 11
1194.58 11
1194.66 12
1194.74 12
1194.82 13
1194.90 14
1194.98 14
1195.05 15
1195.13 15
1195.21 15
1195.29 15
1195.37 14
1195.45 14
1195.53 14
1195.61 15
1195.69 15
1195.77 16
1195.85 17
1195.93 17
1196.01 18
1196.09 18
1196.16 19
1196.24 19
1196.32 20
1196.40 20
1196.48 20
1196.56 20
1196.64 20
1196.72 19
1196.80 19
1196.88 18
1196.96 17
1197.04 16
1197.12 16
1197.20 15
1197.27 14
1197.35 14
1197.43 14
1197.51 14
1197.59 14
1197.67 15
1197.75 16
1197.83 16
1197.91 16
1197.99 15
1198.07 14
1198.15 13
1198.23 11
1198.31 10
1198.39 9
1198.47 9
1198.54 9
1198.62 10
1198.70 11
1198.78 12
1198.86 12
1198.94 13
1199.02 13
1199.10 13
1199.18 13
1199.26 13
1199.34 13
1199.42 13
1199.50 13
1199.58 13
1199.66 14
1199.74 14
1199.81 15
1199.89 16
1199.97 17
1200.05 17
1200.13 18
1200.21 18
1200.29 18
1200.37 17
1200.45 16
1200.53 14
1200.61 12
1200.69 10
1200.77 8
1200.85 6
1200.93 5
1201.01 5
1201.09 5
1201.17 5
1201.24 6
1201.32 7
1201.40 8
1201.48 10
1201.56 11
1201.64 13
1201.72 14
1201.80 16
1201.88 17
1201.96 18
1202.04 18
1202.12 18
1202.20 18
1202.28 17
1202.36 17
1202.44 17
1202.52 17
1202.60 17
1202.68 17
1202.76 17
1202.83 17
1202.91 17
1202.99 17
1203.07 17
1203.15 17
1203.23 16
1203.31 16
1203.39 16
1203.47 15
1203.55 14
1203.63 14
1203.71 13
1203.79 12
1203.87 10
1203.95 9
1204.03 8
1204.11 8
1204.19 7
1204.27 7
1204.35 7
1204.43 8
1204.51 9
1204.58 10
1204.66 11
1204.74 11
1204.82 12
1204.90 12
1204.98 12
1205.06 12
1205.14 13
1205.22 13
1205.30 13
1205.38 13
1205.46 13
1205.54 14
1205.62 14
1205.70 14
1205.78 14
1205.86 14
1205.94 14
1206.02 14
1206.10 14
1206.18 14
1206.26 14
1206.34 15
1206.42 15
1206.50 15
1206.57 15
1206.65 15
1206.73 15
1206.81 15
1206.89 15
1206.97 14
1207.05 13
1207.13 12
1207.21 11
1207.29 11
1207.37 10
1207.45 11
1207.53 11
1207.61 12
1207.69 12
1207.77 13
1207.85 14
1207.93 14
1208.01 15
1208.09 15
1208.17 17
1208.25 18
1208.33 20
1208.41 22
1208.49 24
1208.57 25
1208.65 26
1208.73 27
1208.81 27
1208.89 27
1208.97 27
1209.05 26
1209.12 26
1209.20 25
1209.28 24
1209.36 23
1209.44 22
1209.52 21
1209.60 19
1209.68 18
1209.76 16
1209.84 15
1209.92 14
1210.00 14
1210.08 13
1210.16 13
1210.24 13
1210.32 13
1210.40 13
1210.48 13
1210.56 13
1210.64 13
1210.72 14
1210.80 15
1210.88 17
1210.96 19
1211.04 21
1211.12 24
1211.20 26
1211.28 28
1211.36 30
1211.44 31
1211.52 31
1211.60 31
1211.68 31
1211.76 29
1211.84 27
1211.92 24
1212.00 21
1212.08 18
1212.16 15
1212.24 14
1212.32 13
1212.40 12
1212.48 13
1212.56 14
1212.64 15
1212.72 16
1212.80 18
1212.87 20
1212.95 22
1213.03 24
1213.11 26
1213.19 27
1213.27 28
1213.35 28
1213.43 27
1213.51 25
1213.59 22
1213.67 19
1213.75 16
1213.83 14
1213.91 13
1213.99 13
1214.07 13
1214.15 14
1214.23 15
1214.31 15
1214.39 16
1214.47 15
1214.55 15
1214.63 13
1214.71 12
1214.79 11
1214.87 10
1214.95 10
1215.03 11
1215.11 12
1215.19 13
1215.27 15
1215.35 16
1215.43 17
1215.51 17
1215.59 17
1215.67 17
1215.75 16
1215.83 16
1215.91 15
1215.99 14
1216.07 14
1216.15 14
1216.23 14
1216.31 14
1216.39 14
1216.47 15
1216.55 15
1216.63 16
1216.71 16
1216.79 16
1216.87 15
1216.95 14
1217.03 13
1217.11 11
1217.19 10
1217.27 9
1217.35 9
1217.43 10
1217.51 11
1217.59 14
1217.67 16
1217.75 18
1217.83 19
1217.91 19
1217.99 19
1218.07 18
1218.15 16
1218.23 14
1218.31 13
1218.39 11
1218.47 10
1218.55 10
1218.63 10
1218.71 11
1218.79 12
1218.87 13
1218.95 14
1219.03 14
1219.11 15
1219.19 15
1219.27 15
1219.35 15
1219.43 15
1219.51 15
1219.59 16
1219.67 16
1219.75 16
1219.83 16
1219.91 16
1219.99 16
1220.07 16
1220.15 15
1220.23 15
1220.31 14
1220.39 14
1220.47 14
1220.55 14
1220.63 14
1220.71 15
1220.79 16
1220.87 16
1220.95 16
1221.03 16
1221.11 15
1221.19 14
1221.27 13
1221.35 12
1221.43 10
1221.51 9
1221.59 9
1221.67 8
1221.75 8
1221.83 9
1221.91 9
1221.99 10
1222.08 10
1222.16 11
1222.24 11
1222.32 12
1222.40 12
1222.48 12
1222.56 13
1222.64 13
1222.72 13
1222.80 13
1222.88 13
1222.96 12
1223.04 12
1223.12 11
1223.20 11
1223.28 10
1223.36 9
1223.44 8
1223.52 7
1223.60 6
1223.68 6
1223.76 5
1223.84 5
1223.92 4
1224.00 5
1224.08 5
1224.16 6
1224.24 7
1224.32 9
1224.40 10
1224.48 12
1224.56 13
1224.64 14
1224.72 15
1224.80 17
1224.88 19
1224.96 21
1225.04 23
1225.12 26
1225.20 29
1225.28 33
1225.36 36
1225.44 39
1225.52 41
1225.60 42
1225.68 41
1225.76 40
1225.85 37
1225.93 34
1226.01 32
1226.09 30
1226.17 30
1226.25 31
1226.33 33
1226.41 34
1226.49 36
1226.57 38
1226.65 38
1226.73 38
1226.81 36
1226.89 35
1226.97 33
1227.05 31
1227.13 30
1227.21 29
1227.29 29
1227.37 29
1227.45 29
1227.53 30
1227.61 31
1227.69 32
1227.77 33
1227.85 33
1227.93 33
1228.01 33
1228.09 33
1228.17 32
1228.25 30
1228.33 29
1228.42 28
1228.50 26
1228.58 25
1228.66 24
1228.74 23
1228.82 22
1228.90 20
1228.98 18
1229.06 16
1229.14 15
1229.22 14
1229.30 14
1229.38 14
1229.46 14
1229.54 15
1229.62 15
1229.70 15
1229.78 15
1229.86 14
1229.94 14
1230.02 13
1230.10 13
1230.18 13
1230.26 13
1230.34 13
1230.43 13
1230.51 13
1230.59 13
1230.67 12
1230.75 11
1230.83 9
1230.91 8
1230.99 7
1231.07 7
1231.15 8
1231.23 9
1231.31 11
1231.39 13
1231.47 15
1231.55 17
1231.63 17
1231.71 18
1231.79 18
1231.87 17
1231.95 16
1232.03 15
1232.11 13
1232.20 11
1232.28 9
1232.36 7
1232.44 6
1232.52 5
1232.60 5
1232.68 6
1232.76 8
1232.84 9
1232.92 11
1233.00 12
1233.08 13
1233.16 13
1233.24 13
1233.32 13
1233.40 13
1233.48 12
1233.56 12
1233.64 12
1233.72 11
1233.81 10
1233.89 9
1233.97 8
1234.05 8
1234.13 8
1234.21 8
1234.29 9
1234.37 10
1234.45 12
1234.53 13
1234.61 15
1234.69 15
1234.77 16
1234.85 16
1234.93 16
1235.01 15
1235.09 15
1235.17 14
1235.26 15
1235.34 15
1235.42 16
1235.50 17
1235.58 19
1235.66 20
1235.74 20
1235.82 20
1235.90 19
1235.98 18
1236.06 16
1236.14 13
1236.22 10
1236.30 7
1236.38 5
1236.46 2
1236.55 0
1236.63 0
1236.71 0
1236.79 0
1236.87 0
1236.95 0
1237.03 0
1237.11 0
1237.19 0
1237.27 1
1237.35 2
1237.43 4
1237.51 5
1237.59 7
1237.67 10
1237.75 12
1237.84 14
1237.92 17
1238.00 19
1238.08 20
1238.16 21
1238.24 21
1238.32 21
1238.40 20
1238.48 20
1238.56 20
1238.64 20
1238.72 20
1238.80 21
1238.88 23
1238.96 25
1239.05 26
1239.13 28
1239.21 29
1239.29 29
1239.37 29
1239.45 28
1239.53 27
1239.61 25
1239.69 22
1239.77 20
1239.85 18
1239.93 17
1240.01 15
1240.10 14
1240.18 13
1240.26 12
1240.34 11
1240.42 10
1240.50 9
1240.58 8
1240.66 7
1240.74 6
1240.82 6
1240.90 6
1240.98 6
1241.06 6
1241.14 5
1241.23 5
1241.31 5
1241.39 5
1241.47 6
1241.55 7
1241.63 8
1241.71 9
1241.79 11
1241.87 12
1241.95 12
1242.03 12
1242.11 12
1242.20 11
1242.28 11
1242.36 11
1242.44 11
1242.52 13
1242.60 15
1242.68 18
1242.76 20
1242.84 23
1242.92 24
1243.00 26
1243.08 26
1243.17 26
1243.25 26
1243.33 25
1243.41 24
1243.49 23
1243.57 21
1243.65 20
1243.73 19
1243.81 19
1243.89 18
1243.97 18
1244.05 18
1244.14 19
1244.22 19
1244.30 19
1244.38 20
1244.46 21
1244.54 23
1244.62 24
1244.70 25
1244.78 26
1244.86 26
1244.94 26
1245.03 26
1245.11 24
1245.19 23
1245.27 22
1245.35 21
1245.43 20
1245.51 19
1245.59 18
1245.67 18
1245.75 18
1245.83 19
1245.92 19
1246.00 19
1246.08 19
1246.16 19
1246.24 19
1246.32 20
1246.40 21
1246.48 22
1246.56 23
1246.64 24
1246.72 25
1246.81 25
1246.89 25
1246.97 24
1247.05 23
1247.13 22
1247.21 20
1247.29 19
1247.37 18
1247.45 17
1247.53 17
1247.62 16
1247.70 16
1247.78 15
1247.86 14
1247.94 13
1248.02 12
1248.10 11
1248.18 10
1248.26 11
1248.34 12
1248.43 13
1248.51 14
1248.59 15
1248.67 15
1248.75 15
1248.83 14
1248.91 13
1248.99 12
1249.07 11
1249.15 11
1249.24 12
1249.32 14
1249.40 15
1249.48 16
1249.56 17
1249.64 17
1249.72 17
1249.80 17
1249.88 16
1249.97 16
1250.05 17
1250.13 17
1250.21 18
1250.29 19
1250.37 19
1250.45 19
1250.53 18
1250.61 16
1250.69 15
1250.78 13
1250.86 12
1250.94 12
1251.02 13
1251.10 15
1251.18 17
1251.26 21
1251.34 24
1251.42 28
1251.51 31
1251.59 34
1251.67 37
1251.75 38
1251.83 39
1251.91 39
1251.99 38
1252.07 36
1252.15 34
1252.24 31
1252.32 28
1252.40 25
1252.48 22
1252.56 19
1252.64 17
1252.72 16
1252.80 15
1252.88 16
1252.97 17
1253.05 19
1253.13 21
1253.21 23
1253.29 25
1253.37 27
1253.45 28
1253.53 28
1253.62 28
1253.70 26
1253.78 24
1253.86 22
1253.94 20
1254.02 18
1254.10 17
1254.18 16
1254.27 15
1254.35 14
1254.43 13
1254.51 13
1254.59 13
1254.67 13
1254.75 13
1254.83 14
1254.91 15
1255.00 16
1255.08 17
1255.16 17
1255.24 17
1255.32 17
1255.40 17
1255.48 17
1255.56 17
1255.65 17
1255.73 17
1255.81 16
1255.89 14
1255.97 13
1256.05 12
1256.13 10
1256.21 10
1256.30 10
1256.38 10
1256.46 10
1256.54 11
1256.62 12
1256.70 12
1256.78 13
1256.86 14
1256.95 16
1257.03 18
1257.11 20
1257.19 23
1257.27 26
1257.35 28
1257.43 28
1257.52 28
1257.60 26
1257.68 24
1257.76 22
1257.84 21
1257.92 20
1258.00 21
1258.08 21
1258.17 22
1258.25 23
1258.33 23
1258.41 23
1258.49 22
1258.57 21
1258.65 20
1258.74 19
1258.82 19
1258.90 20
1258.98 21
1259.06 23
1259.14 24
1259.22 26
1259.30 27
1259.39 29
1259.47 31
1259.55 33
1259.63 34
1259.71 36
1259.79 37
1259.87 37
1259.96 36
1260.04 34
1260.12 32
1260.20 30
1260.28 29
1260.36 28
1260.44 27
1260.53 27
1260.61 26
1260.69 25
1260.77 22
1260.85 19
1260.93 15
1261.01 11
1261.10 8
1261.18 6
1261.26 4
1261.34 3
1261.42 3
1261.50 3
1261.58 4
1261.67 6
1261.75 8
1261.83 10
1261.91 12
1261.99 13
1262.07 14
1262.15 14
1262.24 14
1262.32 13
1262.40 12
1262.48 11
1262.56 10
1262.64 9
1262.72 9
1262.81 9
1262.89 9
1262.97 9
1263.05 9
1263.13 9
1263.21 9
1263.29 9
1263.38 9
1263.46 9
1263.54 10
1263.62 11
1263.70 13
1263.78 16
1263.87 19
1263.95 21
1264.03 24
1264.11 27
1264.19 29
1264.27 30
1264.35 31
1264.44 32
1264.52 32
1264.60 31
1264.68 31
1264.76 29
1264.84 28
1264.92 26
1265.01 24
1265.09 22
1265.17 20
1265.25 19
1265.33 19
1265.41 18
1265.50 18
1265.58 17
1265.66 16
1265.74 14
1265.82 13
1265.90 11
1265.99 9
1266.07 8
1266.15 8
1266.23 7
1266.31 7
1266.39 8
1266.47 8
1266.56 8
1266.64 8
1266.72 7
1266.80 7
1266.88 7
1266.96 7
1267.05 7
1267.13 7
1267.21 8
1267.29 8
1267.37 9
1267.45 9
1267.54 9
1267.62 10
1267.70 9
1267.78 9
1267.86 9
1267.94 10
1268.03 11
1268.11 12
1268.19 13
1268.27 15
1268.35 15
1268.43 16
1268.52 16
1268.60 16
1268.68 17
1268.76 17
1268.84 18
1268.92 18
1269.01 18
1269.09 18
1269.17 17
1269.25 16
1269.33 15
1269.41 14
1269.50 13
1269.58 13
1269.66 13
1269.74 13
1269.82 13
1269.90 13
1269.99 11
1270.07 9
1270.15 7
1270.23 6
1270.31 5
1270.39 5
1270.48 5
1270.56 7
1270.64 9
1270.72 10
1270.80 10
1270.88 9
1270.97 7
1271.05 4
1271.13 1
1271.21 0
1271.29 0
1271.38 0
1271.46 0
1271.54 0
1271.62 0
1271.70 0
1271.78 1
1271.87 3
1271.95 5
1272.03 5
1272.11 5
1272.19 4
1272.27 3
1272.36 2
1272.44 2
1272.52 2
1272.60 3
1272.68 4
1272.77 5
1272.85 7
1272.93 8
1273.01 10
1273.09 11
1273.17 12
1273.26 13
1273.34 14
1273.42 15
1273.50 15
1273.58 16
1273.67 16
1273.75 17
1273.83 17
1273.91 18
1273.99 17
1274.07 16
1274.16 15
1274.24 14
1274.32 12
1274.40 12
1274.48 12
1274.57 12
1274.65 13
1274.73 14
1274.81 14
1274.89 15
1274.97 15
1275.06 15
1275.14 16
1275.22 16
1275.30 16
1275.38 17
1275.47 17
1275.55 16
1275.63 15
1275.71 13
1275.79 11
1275.88 8
1275.96 6
1276.04 4
1276.12 2
1276.20 1
1276.29 1
1276.37 1
1276.45 2
1276.53 4
1276.61 6
1276.69 8
1276.78 9
1276.86 11
1276.94 12
1277.02 12
1277.10 12
1277.19 11
1277.27 9
1277.35 7
1277.43 4
1277.51 2
1277.60 0
1277.68 0
1277.76 0
1277.84 1
1277.92 4
1278.01 7
1278.09 11
1278.17 16
1278.25 21
1278.33 26
1278.42 30
1278.50 33
1278.58 36
1278.66 38
1278.74 38
1278.83 39
1278.91 38
1278.99 37
1279.07 36
1279.15 35
1279.24 34
1279.32 32
1279.40 31
1279.48 30
1279.56 29
1279.65 28
1279.73 28
1279.81 29
1279.89 29
1279.97 30
1280.06 30
1280.14 31
1280.22 30
1280.30 30
1280.38 29
1280.47 28
1280.55 29
1280.63 30
1280.71 31
1280.79 33
1280.88 34
1280.96 35
1281.04 35
1281.12 33
1281.20 30
1281.29 26
1281.37 21
1281.45 16
1281.53 12
1281.61 8
1281.70 6
1281.78 6
1281.86 6
1281.94 8
1282.03 10
1282.11 12
1282.19 15
1282.27 18
1282.35 20
1282.44 22
1282.52 23
1282.60 25
1282.68 25
1282.76 25
1282.85 25
1282.93 25
1283.01 25
1283.09 25
1283.17 25
1283.26 26
1283.34 27
1283.42 28
1283.50 30
1283.59 31
1283.67 32
1283.75 32
1283.83 31
1283.91 30
1284.00 28
1284.08 26
1284.16 24
1284.24 21
1284.32 19
1284.41 17
1284.49 16
1284.57 16
1284.65 16
1284.74 16
1284.82 16
1284.90 16
1284.98 17
1285.06 17
1285.15 18
1285.23 19
1285.31 21
1285.39 23
1285.48 24
1285.56 26
1285.64 28
1285.72 29
1285.80 29
1285.89 30
1285.97 30
1286.05 30
1286.13 30
1286.22 30
1286.30 30
1286.38 31
1286.46 32
1286.54 34
1286.63 36
1286.71 39
1286.79 41
1286.87 43
1286.96 44
1287.04 44
1287.12 44
1287.20 43
1287.28 42
1287.37 40
1287.45 38
1287.53 36
1287.61 34
1287.70 31
1287.78 29
1287.86 27
1287.94 26
1288.03 24
1288.11 24
1288.19 24
1288.27 25
1288.35 26
1288.44 28
1288.52 30
1288.60 31
1288.68 32
1288.77 32
1288.85 31
1288.93 29
1289.01 28
1289.10 26
1289.18 24
1289.26 23
1289.34 22
1289.42 21
1289.51 20
1289.59 20
1289.67 20
1289.75 20
1289.84 20
1289.92 21
1290.00 22
1290.08 23
1290.17 24
1290.25 25
1290.33 26
1290.41 26
1290.49 27
1290.58 27
1290.66 28
1290.74 28
1290.82 28
1290.91 27
1290.99 26
1291.07 25
1291.15 24
1291.24 22
1291.32 20
1291.40 18
1291.48 16
1291.57 15
1291.65 14
1291.73 15
1291.81 15
1291.90 16
1291.98 17
1292.06 18
1292.14 19
1292.23 19
1292.31 19
1292.39 19
1292.47 18
1292.55 18
1292.64 17
1292.72 17
1292.80 16
1292.88 16
1292.97 17
1293.05 17
1293.13 19
1293.21 20
1293.30 22
1293.38 24
1293.46 27
1293.54 29
1293.63 31
1293.71 33
1293.79 35
1293.87 37
1293.96 38
1294.04 38
1294.12 38
1294.20 37
1294.29 36
1294.37 35
1294.45 34
1294.53 33
1294.62 33
1294.70 33
1294.78 33
1294.86 33
1294.95 32
1295.03 31
1295.11 30
1295.19 28
1295.28 28
1295.36 27
1295.44 28
1295.52 29
1295.61 31
1295.69 33
1295.77 34
1295.85 36
1295.94 37
1296.02 36
1296.10 35
1296.18 34
1296.27 32
1296.35 29
1296.43 27
1296.51 25
1296.60 23
1296.68 22
1296.76 20
1296.84 19
1296.93 18
1297.01 17
1297.09 16
1297.18 14
1297.26 13
1297.34 12
1297.42 12
1297.51 11
1297.59 11
1297.67 11
1297.75 11
1297.84 11
1297.92 12
1298.00 13
1298.08 13
1298.17 14
1298.25 14
1298.33 15
1298.41 15
1298.50 16
1298.58 16
1298.66 17
1298.74 18
1298.83 20
1298.91 22
1298.99 25
1299.08 28
1299.16 30
1299.24 33
1299.32 35
1299.41 36
1299.49 36
1299.57 36
1299.65 35
1299.74 34
1299.82 34
1299.90 34
1299.98 34
1300.07 36
1300.15 37
1300.23 39
1300.31 40
1300.40 40
1300.48 40
1300.56 39
1300.65 37
1300.73 35
1300.81 33
1300.89 30
1300.98 28
1301.06 26
1301.14 24
1301.22 23
1301.31 21
1301.39 21
1301.47 20
1301.56 21
1301.64 22
1301.72 23
1301.80 25
1301.89 27
1301.97 29
1302.05 31
1302.13 32
1302.22 32
1302.30 32
1302.38 30
1302.47 28
1302.55 25
1302.63 22
1302.71 18
1302.80 16
1302.88 13
1302.96 12
1303.04 12
1303.13 12
1303.21 12
1303.29 13
1303.38 14
1303.46 15
1303.54 16
1303.62 16
1303.71 17
1303.79 18
1303.87 19
1303.96 20
1304.04 21
1304.12 22
1304.20 23
1304.29 24
1304.37 25
1304.45 25
1304.53 25
1304.62 25
1304.70 24
1304.78 23
1304.87 21
1304.95 19
1305.03 17
1305.11 14
1305.20 12
1305.28 11
1305.36 11
1305.45 12
1305.53 14
1305.61 16
1305.69 18
1305.78 21
1305.86 23
1305.94 24
1306.03 25
1306.11 25
1306.19 25
1306.27 25
1306.36 24
1306.44 23
1306.52 22
1306.61 21
1306.69 19
1306.77 18
1306.85 16
1306.94 15
1307.02 14
1307.10 13
1307.19 13
1307.27 14
1307.35 15
1307.43 16
1307.52 17
1307.60 18
1307.68 19
1307.77 20
1307.85 21
1307.93 21
1308.02 21
1308.10 21
1308.18 19
1308.26 17
1308.35 14
1308.43 11
1308.51 9
1308.60 8
1308.68 8
1308.76 10
1308.84 11
1308.93 14
1309.01 16
1309.09 19
1309.18 21
1309.26 24
1309.34 26
1309.43 29
1309.51 31
1309.59 34
1309.67 35
1309.76 36
1309.84 36
1309.92 35
1310.01 34
1310.09 33
1310.17 31
1310.26 30
1310.34 30
1310.42 29
1310.50 30
1310.59 30
1310.67 31
1310.75 32
1310.84 34
1310.92 35
1311.00 37
1311.09 39
1311.17 40
1311.25 42
1311.33 43
1311.42 44
1311.50 44
1311.58 44
1311.67 43
1311.75 43
1311.83 42
1311.92 43
1312.00 43
1312.08 44
1312.16 44
1312.25 44
1312.33 43
1312.41 42
1312.50 39
1312.58 36
1312.66 34
1312.75 31
1312.83 29
1312.91 29
1313.00 29
1313.08 30
1313.16 31
1313.24 33
1313.33 33
1313.41 33
1313.49 32
1313.58 31
1313.66 29
1313.74 28
1313.83 27
1313.91 28
1313.99 29
1314.08 30
1314.16 32
1314.24 35
1314.33 37
1314.41 38
1314.49 39
1314.57 39
1314.66 38
1314.74 36
1314.82 32
1314.91 29
1314.99 25
1315.07 22
1315.16 20
1315.24 20
1315.32 22
1315.41 26
1315.49 30
1315.57 34
1315.66 37
1315.74 39
1315.82 38
1315.90 37
1315.99 34
1316.07 32
1316.15 29
1316.24 26
1316.32 24
1316.40 22
1316.49 20
1316.57 18
1316.65 16
1316.74 14
1316.82 12
1316.90 11
1316.99 10
1317.07 10
1317.15 11
1317.24 13
1317.32 14
1317.40 14
1317.49 14
1317.57 14
1317.65 13
1317.74 12
1317.82 11
1317.90 11
1317.98 12
1318.07 13
1318.15 15
1318.23 17
1318.32 18
1318.40 20
1318.48 21
1318.57 21
1318.65 21
1318.73 22
1318.82 22
1318.90 22
1318.98 23
1319.07 24
1319.15 25
1319.23 26
1319.32 26
1319.40 26
1319.48 26
1319.57 27
1319.65 29
1319.73 32
1319.82 37
1319.90 43
1319.98 49
1320.07 55
1320.15 59
1320.23 62
1320.32 63
1320.40 63
1320.48 62
1320.57 60
1320.65 58
1320.73 57
1320.82 54
1320.90 51
1320.98 48
1321.07 45
1321.15 41
1321.23 38
1321.32 36
1321.40 34
1321.48 33
1321.57 33
1321.65 33
1321.73 33
1321.82 34
1321.90 35
1321.98 36
1322.07 37
1322.15 39
1322.23 40
1322.32 41
1322.40 41
1322.48 41
1322.57 40
1322.65 38
1322.73 37
1322.82 36
1322.90 36
1322.98 36
1323.07 36
1323.15 38
1323.23 39
1323.32 42
1323.40 44
1323.48 48
1323.57 51
1323.65 55
1323.73 59
1323.82 62
1323.90 64
1323.98 65
1324.07 65
1324.15 63
1324.24 60
1324.32 57
1324.40 54
1324.49 51
1324.57 49
1324.65 47
1324.74 46
1324.82 45
1324.90 45
1324.99 45
1325.07 46
1325.15 46
1325.24 46
1325.32 45
1325.40 44
1325.49 41
1325.57 37
1325.65 34
1325.74 31
1325.82 28
1325.90 26
1325.99 26
1326.07 26
1326.15 27
1326.24 29
1326.32 32
1326.41 35
1326.49 39
1326.57 42
1326.66 45
1326.74 48
1326.82 48
1326.91 48
1326.99 46
1327.07 43
1327.16 40
1327.24 37
1327.32 35
1327.41 33
1327.49 33
1327.57 33
1327.66 34
1327.74 35
1327.83 37
1327.91 38
1327.99 40
1328.08 42
1328.16 45
1328.24 48
1328.33 52
1328.41 56
1328.49 60
1328.58 64
1328.66 66
1328.74 68
1328.83 68
1328.91 68
1329.00 67
1329.08 66
1329.16 65
1329.25 65
1329.33 66
1329.41 67
1329.50 69
1329.58 70
1329.66 70
1329.75 69
1329.83 67
1329.91 65
1330.00 62
1330.08 59
1330.17 56
1330.25 55
1330.33 54
1330.42 54
1330.50 54
1330.58 54
1330.67 54
1330.75 54
1330.83 53
1330.92 52
1331.00 51
1331.09 50
1331.17 49
1331.25 48
1331.34 46
1331.42 43
1331.50 40
1331.59 36
1331.67 32
1331.75 27
1331.84 24
1331.92 22
1332.01 21
1332.09 21
1332.17 23
1332.26 26
1332.34 30
1332.42 34
1332.51 37
1332.59 40
1332.68 42
1332.76 43
1332.84 43
1332.93 42
1333.01 40
1333.09 39
1333.18 38
1333.26 38
1333.35 39
1333.43 40
1333.51 42
1333.60 43
1333.68 43
1333.76 43
1333.85 41
1333.93 39
1334.02 37
1334.10 34
1334.18 32
1334.27 29
1334.35 27
1334.43 25
1334.52 24
1334.60 22
1334.69 22
1334.77 22
1334.85 22
1334.94 23
1335.02 24
1335.10 25
1335.19 25
1335.27 26
1335.36 26
1335.44 27
1335.52 28
1335.61 30
1335.69 31
1335.77 32
1335.86 32
1335.94 31
1336.03 29
1336.11 26
1336.19 23
1336.28 21
1336.36 20
1336.44 21
1336.53 24
1336.61 28
1336.70 34
1336.78 40
1336.86 47
1336.95 53
1337.03 58
1337.12 62
1337.20 64
1337.28 64
1337.37 64
1337.45 62
1337.53 59
1337.62 56
1337.70 53
1337.79 49
1337.87 46
1337.95 43
1338.04 41
1338.12 39
1338.21 38
1338.29 38
1338.37 39
1338.46 39
1338.54 39
1338.62 40
1338.71 41
1338.79 41
1338.88 42
1338.96 43
1339.04 44
1339.13 45
1339.21 45
1339.30 45
1339.38 45
1339.46 44
1339.55 43
1339.63 42
1339.72 41
1339.80 42
1339.88 43
1339.97 44
1340.05 45
1340.14 46
1340.22 47
1340.30 46
1340.39 45
1340.47 43
1340.55 42
1340.64 41
1340.72 42
1340.81 44
1340.89 47
1340.97 51
1341.06 55
1341.14 58
1341.23 59
1341.31 59
1341.39 57
1341.48 54
1341.56 50
1341.65 47
1341.73 44
1341.81 42
1341.90 41
1341.98 40
1342.07 40
1342.15 39
1342.23 37
1342.32 36
1342.40 34
1342.49 32
1342.57 31
1342.65 31
1342.74 33
1342.82 35
1342.91 37
1342.99 40
1343.07 41
1343.16 42
1343.24 42
1343.33 42
1343.41 40
1343.49 39
1343.58 38
1343.66 37
1343.75 35
1343.83 34
1343.91 32
1344.00 30
1344.08 28
1344.17 26
1344.25 24
1344.34 22
1344.42 20
1344.50 19
1344.59 18
1344.67 17
1344.76 16
1344.84 15
1344.92 16
1345.01 16
1345.09 17
1345.18 18
1345.26 19
1345.34 19
1345.43 19
1345.51 17
1345.60 16
1345.68 15
1345.76 14
1345.85 14
1345.93 15
1346.02 16
1346.10 17
1346.19 17
1346.27 17
1346.35 17
1346.44 17
1346.52 17
1346.61 18
1346.69 19
1346.77 20
1346.86 21
1346.94 22
1347.03 23
1347.11 23
1347.19 22
1347.28 22
1347.36 21
1347.45 20
1347.53 20
1347.62 19
1347.70 19
1347.78 18
1347.87 17
1347.95 16
1348.04 15
1348.12 14
1348.21 12
1348.29 12
1348.37 11
1348.46 10
1348.54 10
1348.63 9
1348.71 8
1348.79 6
1348.88 5
1348.96 3
1349.05 2
1349.13 1
1349.22 0
1349.30 0
1349.38 0
1349.47 0
1349.55 0
1349.64 0
1349.72 0
1349.81 0
1349.89 0
1349.97 1
1350.06 3
1350.14 7
1350.23 11
1350.31 15
1350.39 20
1350.48 25
1350.56 29
1350.65 33
1350.73 35
1350.82 37
1350.90 36
1350.98 34
1351.07 31
1351.15 26
1351.24 21
1351.32 15
1351.41 9
1351.49 4
1351.57 0
1351.66 0
1351.74 0
1351.83 0
1351.91 2
1352.00 5
1352.08 8
1352.16 11
1352.25 14
1352.33 16
1352.42 19
1352.50 21
1352.59 23
1352.67 24
1352.75 25
1352.84 26
1352.92 26
1353.01 27
1353.09 27
1353.18 29
1353.26 31
1353.35 33
1353.43 36
1353.51 39
1353.60 41
1353.68 42
1353.77 42
1353.85 40
1353.94 38
1354.02 35
1354.10 32
1354.19 29
1354.27 28
1354.36 27
1354.44 28
1354.53 30
1354.61 33
1354.70 35
1354.78 37
1354.86 38
1354.95 38
1355.03 38
1355.12 37
1355.20 37
1355.29 37
1355.37 38
1355.45 39
1355.54 40
1355.62 42
1355.71 44
1355.79 46
1355.88 49
1355.96 52
1356.05 56
1356.13 61
1356.21 66
1356.30 69
1356.38 71
1356.47 70
1356.55 67
1356.64 62
1356.72 56
1356.81 51
1356.89 48
1356.97 47
1357.06 49
1357.14 53
1357.23 59
1357.31 66
1357.40 71
1357.48 74
1357.57 74
1357.65 72
1357.73 68
1357.82 62
1357.90 57
1357.99 52
1358.07 48
1358.16 47
1358.24 48
1358.33 51
1358.41 54
1358.50 58
1358.58 61
1358.66 62
1358.75 62
1358.83 60
1358.92 57
1359.00 53
1359.09 49
1359.17 45
1359.26 43
1359.34 42
1359.43 42
1359.51 42
1359.59 42
1359.68 43
1359.76 42
1359.85 42
1359.93 41
1360.02 41
1360.10 40
1360.19 40
1360.27 39
1360.36 37
1360.44 35
1360.52 33
1360.61 29
1360.69 26
1360.78 24
1360.86 21
1360.95 19
1361.03 17
1361.12 15
1361.20 13
1361.29 10
1361.37 8
1361.45 5
1361.54 3
1361.62 1
1361.71 0
1361.79 0
1361.88 0
1361.96 1
1362.05 2
1362.13 3
1362.22 4
1362.30 6
1362.39 6
1362.47 6
1362.55 6
1362.64 5
1362.72 3
1362.81 2
1362.89 2
1362.98 3
1363.06 5
1363.15 7
1363.23 10
1363.32 14
1363.40 17
1363.49 20
1363.57 22
1363.66 24
1363.74 24
1363.82 24
1363.91 23
1363.99 21
1364.08 19
1364.16 18
1364.25 17
1364.33 16
1364.42 17
1364.50 18
1364.59 20
1364.67 21
1364.76 22
1364.84 21
1364.93 20
1365.01 17
1365.09 14
1365.18 11
1365.26 9
1365.35 7
1365.43 5
1365.52 5
1365.60 6
1365.69 6
1365.77 7
1365.86 8
1365.94 9
1366.03 10
1366.11 11
1366.20 12
1366.28 13
1366.37 14
1366.45 14
1366.54 14
1366.62 14
1366.70 12
1366.79 10
1366.87 8
1366.96 5
1367.04 2
1367.13 0
1367.21 0
1367.30 0
1367.38 0
1367.47 0
1367.55 0
1367.64 1
1367.72 3
1367.81 5
1367.89 6
1367.98 8
1368.06 8
1368.15 9
1368.23 9
1368.32 9
1368.40 8
1368.49 8
1368.57 7
1368.66 6
1368.74 6
1368.82 6
1368.91 6
1368.99 7
1369.08 7
1369.16 8
1369.25 8
1369.33 8
1369.42 8
1369.50 8
1369.59 7
1369.67 7
1369.76 6
1369.84 6
1369.93 6
1370.01 6
1370.10 7
1370.18 8
1370.27 10
1370.35 12
1370.44 14
1370.52 17
1370.61 19
1370.69 22
1370.78 25
1370.86 28
1370.95 31
1371.03 34
1371.12 36
1371.20 37
1371.29 38
1371.37 38
1371.46 38
1371.54 36
1371.63 35
1371.71 33
1371.80 32
1371.88 31
1371.97 30
1372.05 30
1372.14 31
1372.22 32
1372.30 34
1372.39 36
1372.47 40
1372.56 44
1372.64 48
1372.73 53
1372.81 58
1372.90 63
1372.98 66
1373.07 69
1373.15 71
1373.24 72
1373.32 74
1373.41 75
1373.49 76
1373.58 77
1373.66 79
1373.75 80
1373.83 82
1373.92 83
1374.00 85
1374.09 85
1374.17 86
1374.26 85
1374.34 84
1374.43 83
1374.51 81
1374.60 80
1374.68 78
1374.77 77
1374.85 77
1374.94 77
1375.02 77
1375.11 78
1375.19 79
1375.28 80
1375.36 81
1375.45 81
1375.53 82
1375.62 83
1375.70 83
1375.79 84
1375.87 84
1375.96 83
1376.04 82
1376.13 79
1376.21 76
1376.30 71
1376.38 66
1376.47 60
1376.55 54
1376.64 48
1376.73 43
1376.81 39
1376.90 36
1376.98 34
1377.07 32
1377.15 31
1377.24 29
1377.32 28
1377.41 26
1377.49 25
1377.58 22
1377.66 21
1377.75 19
1377.83 18
1377.92 18
1378.00 18
1378.09 18
1378.17 18
1378.26 18
1378.34 19
1378.43 20
1378.51 20
1378.60 21
1378.68 22
1378.77 22
1378.85 22
1378.94 21
1379.02 19
1379.11 17
1379.19 15
1379.28 12
1379.36 9
1379.45 7
1379.53 5
1379.62 3
1379.70 2
1379.79 2
1379.87 1
1379.96 1
1380.04 1
1380.13 1
1380.22 1
1380.30 2
1380.39 4
1380.47 7
1380.56 10
1380.64 13
1380.73 16
1380.81 19
1380.90 21
1380.98 22
1381.07 24
1381.15 25
1381.24 27
1381.32 29
1381.41 30
1381.49 31
1381.58 31
1381.66 31
1381.75 30
1381.83 30
1381.92 30
1382.00 31
1382.09 32
1382.18 33
1382.26 33
1382.35 33
1382.43 31
1382.52 29
1382.60 26
1382.69 23
1382.77 21
1382.86 20
1382.94 19
1383.03 19
1383.11 19
1383.20 19
1383.28 20
1383.37 20
1383.45 20
1383.54 19
1383.62 18
1383.71 17
1383.80 15
1383.88 13
1383.97 11
1384.05 9
1384.14 7
1384.22 4
1384.31 2
1384.39 1
1384.48 0
1384.56 0
1384.65 0
1384.73 0
1384.82 2
1384.90 5
1384.99 7
1385.07 9
1385.16 10
1385.25 10
1385.33 10
1385.42 10
1385.50 9
1385.59 9
1385.67 8
1385.76 8
1385.84 7
1385.93 7
1386.01 8
1386.10 9
1386.18 11
1386.27 13
1386.35 16
1386.44 19
1386.53 21
1386.61 23
1386.70 24
1386.78 26
1386.87 27
1386.95 28
1387.04 29
1387.12 30
1387.21 30
1387.29 31
1387.38 31
1387.47 30
1387.55 28
1387.64 27
1387.72 25
1387.81 23
1387.89 21
1387.98 20
1388.06 20
1388.15 20
1388.23 22
1388.32 24
1388.40 26
1388.49 28
1388.58 28
1388.66 28
1388.75 27
1388.83 26
1388.92 24
1389.00 22
1389.09 20
1389.17 19
1389.26 18
1389.34 17
1389.43 16
1389.52 15
1389.60 14
1389.69 12
1389.77 10
1389.86 8
1389.94 5
1390.03 2
1390.11 0
1390.20 0
1390.28 0
1390.37 0
1390.46 0
1390.54 4
1390.63 10
1390.71 16
1390.80 24
1390.88 31
1390.97 37
1391.05 42
1391.14 45
1391.23 46
1391.31 45
1391.40 42
1391.48 37
1391.57 31
1391.65 25
1391.74 19
1391.82 14
1391.91 9
1392.00 5
1392.08 1
1392.17 0
1392.25 0
1392.34 0
1392.42 0
1392.51 0
1392.59 0
1392.68 0
1392.77 0
1392.85 2
1392.94 7
1393.02 12
1393.11 15
1393.19 17
1393.28 17
1393.36 16
1393.45 14
1393.54 13
1393.62 13
1393.71 14
1393.79 16
1393.88 18
1393.96 20
1394.05 21
1394.13 22
1394.22 21
1394.31 20
1394.39 19
1394.48 17
1394.56 15
1394.65 14
1394.73 13
1394.82 12
1394.91 12
1394.99 12
1395.08 11
1395.16 12
1395.25 12
1395.33 13
1395.42 14
1395.50 16
1395.59 19
1395.68 22
1395.76 25
1395.85 27
1395.93 29
1396.02 29
1396.10 29
1396.19 29
1396.28 29
1396.36 29
1396.45 30
1396.53 31
1396.62 32
1396.70 33
1396.79 33
1396.88 33
1396.96 31
1397.05 30
1397.13 28
1397.22 26
1397.30 24
1397.39 22
1397.48 20
1397.56 18
1397.65 16
1397.73 15
1397.82 14
1397.90 14
1397.99 15
1398.08 17
1398.16 19
1398.25 22
1398.33 25
1398.42 27
1398.50 29
1398.59 30
1398.68 31
1398.76 30
1398.85 29
1398.93 27
1399.02 25
1399.10 23
1399.19 21
1399.28 19
1399.36 16
1399.45 13
1399.53 10
1399.62 8
1399.70 6
1399.79 6
1399.88 6
1399.96 7
1400.05 9
1400.13 11
1400.22 13
1400.31 15
1400.39 16
1400.48 17
1400.56 17
1400.65 17
1400.73 15
1400.82 13
1400.91 11
1400.99 8
1401.08 5
1401.16 3
1401.25 2
1401.33 2
1401.42 4
1401.51 7
1401.59 11
1401.68 15
1401.76 18
1401.85 20
1401.94 20
1402.02 20
1402.11 20
1402.19 19
1402.28 20
1402.36 20
1402.45 22
1402.54 23
1402.62 25
1402.71 27
1402.79 27
1402.88 27
1402.97 26
1403.05 24
1403.14 21
1403.22 18
1403.31 15
1403.40 13
1403.48 11
1403.57 11
1403.65 12
1403.74 15
1403.82 18
1403.91 22
1404.00 27
1404.08 32
1404.17 36
1404.25 40
1404.34 42
1404.43 43
1404.51 44
1404.60 43
1404.68 43
1404.77 43
1404.86 43
1404.94 44
1405.03 44
1405.11 44
1405.20 43
1405.29 41
1405.37 38
1405.46 34
1405.54 32
1405.63 30
1405.72 30
1405.80 31
1405.89 32
1405.97 33
1406.06 34
1406.15 33
1406.23 31
1406.32 27
1406.40 23
1406.49 19
1406.58 16
1406.66 14
1406.75 15
1406.83 17
1406.92 21
1407.01 25
1407.09 29
1407.18 30
1407.26 30
1407.35 27
1407.44 22
1407.52 17
1407.61 12
1407.69 8
1407.78 5
1407.87 4
1407.95 3
1408.04 4
1408.12 4
1408.21 4
1408.30 4
1408.38 5
1408.47 6
1408.55 8
1408.64 11
1408.73 14
1408.81 18
1408.90 21
1408.98 23
1409.07 24
1409.16 23
1409.24 20
1409.33 16
1409.41 12
1409.50 9
1409.59 7
1409.67 7
1409.76 8
1409.84 11
1409.93 15
1410.02 20
1410.10 24
1410.19 28
1410.28 32
1410.36 34
1410.45 36
1410.53 37
1410.62 38
1410.71 38
1410.79 37
1410.88 36
1410.96 34
1411.05 33
1411.14 31
1411.22 29
1411.31 27
1411.39 26
1411.48 25
1411.57 24
1411.65 24
1411.74 24
1411.83 24
1411.91 26
1412.00 27
1412.08 30
1412.17 32
1412.26 35
1412.34 38
1412.43 40
1412.51 41
1412.60 41
1412.69 39
1412.77 37
1412.86 33
1412.95 30
1413.03 28
1413.12 28
1413.20 29
1413.29 31
1413.38 34
1413.46 37
1413.55 40
1413.64 42
1413.72 42
1413.81 42
1413.89 42
1413.98 42
1414.07 41
1414.15 41
1414.24 41
1414.32 41
1414.41 40
1414.50 39
1414.58 39
1414.67 38
1414.76 37
1414.84 37
1414.93 37
1415.01 36
1415.10 35
1415.19 33
1415.27 30
1415.36 26
1415.45 22
1415.53 18
1415.62 14
1415.70 12
1415.79 10
1415.88 9
1415.96 9
1416.05 7
1416.14 5
1416.22 3
1416.31 0
1416.40 0
1416.48 0
1416.57 0
1416.65 0
1416.74 0
1416.83 0
1416.91 0
1417.00 0
1417.09 3
1417.17 8
1417.26 13
1417.34 20
1417.43 27
1417.52 33
1417.60 40
1417.69 45
1417.78 48
1417.86 50
1417.95 50
1418.04 49
1418.12 47
1418.21 45
1418.29 42
1418.38 39
1418.47 36
1418.55 34
1418.64 32
1418.73 31
1418.81 32
1418.90 33
1418.98 34
1419.07 37
1419.16 40
1419.24 43
1419.33 46
1419.42 50
1419.50 53
1419.59 56
1419.68 58
1419.76 59
1419.85 59
1419.94 58
1420.02 56
1420.11 53
1420.19 51
1420.28 49
1420.37 48
1420.45 48
1420.54 48
1420.63 50
1420.71 52
1420.80 55
1420.89 57
1420.97 59
1421.06 61
1421.14 62
1421.23 63
1421.32 63
1421.40 63
1421.49 63
1421.58 63
1421.66 63
1421.75 62
1421.84 62
1421.92 61
1422.01 59
1422.10 57
1422.18 54
1422.27 51
1422.36 47
1422.44 44
1422.53 41
1422.61 38
1422.70 37
1422.79 35
1422.87 34
1422.96 32
1423.05 30
1423.13 27
1423.22 24
1423.31 21
1423.39 19
1423.48 16
1423.57 15
1423.65 14
1423.74 14
1423.83 15
1423.91 17
1424.00 20
1424.09 24
1424.17 28
1424.26 31
1424.34 34
1424.43 35
1424.52 34
1424.60 33
1424.69 31
1424.78 29
1424.86 26
1424.95 25
1425.04 24
1425.12 23
1425.21 25
1425.30 27
1425.38 31
1425.47 37
1425.56 43
1425.64 49
1425.73 54
1425.82 57
1425.90 59
1425.99 59
1426.08 58
1426.16 57
1426.25 57
1426.34 58
1426.42 61
1426.51 65
1426.60 70
1426.68 73
1426.77 76
1426.86 76
1426.94 74
1427.03 70
1427.12 65
1427.20 60
1427.29 55
1427.38 51
1427.46 48
1427.55 46
1427.63 45
1427.72 43
1427.81 41
1427.89 39
1427.98 36
1428.07 32
1428.15 28
1428.24 24
1428.33 20
1428.41 17
1428.50 14
1428.59 12
1428.67 11
1428.76 12
1428.85 13
1428.93 15
1429.02 18
1429.11 22
1429.19 26
1429.28 31
1429.37 35
1429.45 40
1429.54 43
1429.63 46
1429.71 48
1429.80 49
1429.89 49
1429.97 48
1430.06 46
1430.15 44
1430.23 40
1430.32 36
1430.41 32
1430.50 28
1430.58 25
1430.67 22
1430.76 21
1430.84 20
1430.93 20
1431.02 19
1431.10 19
1431.19 18
1431.28 18
1431.36 17
1431.45 18
1431.54 19
1431.62 21
1431.71 25
1431.80 29
1431.88 34
1431.97 39
1432.06 44
1432.14 48
1432.23 51
1432.32 54
1432.40 55
1432.49 56
1432.58 56
1432.66 56
1432.75 55
1432.84 55
1432.92 56
1433.01 58
1433.10 62
1433.18 66
1433.27 73
1433.36 79
1433.45 86
1433.53 91
1433.62 95
1433.71 97
1433.79 97
1433.88 94
1433.97 91
1434.05 87
1434.14 84
1434.23 81
1434.31 79
1434.40 78
1434.49 78
1434.57 77
1434.66 76
1434.75 74
1434.83 72
1434.92 70
1435.01 66
1435.09 63
1435.18 58
1435.27 53
1435.36 47
1435.44 43
1435.53 39
1435.62 38
1435.70 38
1435.79 39
1435.88 40
1435.96 41
1436.05 40
1436.14 38
1436.22 36
1436.31 33
1436.40 32
1436.48 31
1436.57 33
1436.66 35
1436.75 38
1436.83 42
1436.92 44
1437.01 45
1437.09 45
1437.18 44
1437.27 42
1437.35 38
1437.44 35
1437.53 31
1437.61 26
1437.70 22
1437.79 19
1437.88 16
1437.96 14
1438.05 13
1438.14 12
1438.22 13
1438.31 13
1438.40 14
1438.48 14
1438.57 14
1438.66 15
1438.75 15
1438.83 16
1438.92 16
1439.01 18
1439.09 19
1439.18 20
1439.27 22
1439.35 23
1439.44 24
1439.53 25
1439.61 25
1439.70 25
1439.79 24
1439.88 24
1439.96 23
1440.05 22
1440.14 21
1440.22 20
1440.31 20
1440.40 20
1440.48 20
1440.57 20
1440.66 21
1440.75 21
1440.83 22
1440.92 22
1441.01 23
1441.09 22
1441.18 21
1441.27 20
1441.36 18
1441.44 15
1441.53 13
1441.62 11
1441.70 9
1441.79 9
1441.88 9
1441.96 9
1442.05 10
1442.14 10
1442.23 10
1442.31 10
1442.40 8
1442.49 7
1442.57 5
1442.66 4
1442.75 3
1442.84 3
1442.92 3
1443.01 4
1443.10 4
1443.18 5
1443.27 4
1443.36 3
1443.45 2
1443.53 0
1443.62 0
1443.71 0
1443.79 0
1443.88 0
1443.97 0
1444.05 0
1444.14 2
1444.23 6
1444.32 11
1444.40 16
1444.49 20
1444.58 24
1444.66 28
1444.75 32
1444.84 35
1444.93 36
1445.01 38
1445.10 38
1445.19 37
1445.28 36
1445.36 35
1445.45 34
1445.54 34
1445.62 34
1445.71 34
1445.80 35
1445.89 36
1445.97 36
1446.06 36
1446.15 35
1446.23 33
1446.32 30
1446.41 27
1446.50 25
1446.58 22
1446.67 21
1446.76 20
1446.84 19
1446.93 18
1447.02 17
1447.11 17
1447.19 16
1447.28 16
1447.37 17
1447.45 18
1447.54 21
1447.63 25
1447.72 29
1447.80 32
1447.89 35
1447.98 36
1448.07 37
1448.15 36
1448.24 34
1448.33 32
1448.41 30
1448.50 29
1448.59 29
1448.68 29
1448.76 30
1448.85 31
1448.94 32
1449.03 33
1449.11 34
1449.20 35
1449.29 36
1449.37 37
1449.46 39
1449.55 41
1449.64 43
1449.72 45
1449.81 46
1449.90 48
1449.99 49
1450.07 52
1450.16 56
1450.25 62
1450.33 69
1450.42 76
1450.51 84
1450.60 89
1450.68 92
1450.77 92
1450.86 89
1450.95 84
1451.03 78
1451.12 72
1451.21 66
1451.30 62
1451.38 60
1451.47 58
1451.56 57
1451.65 56
1451.73 54
1451.82 52
1451.91 49
1451.99 46
1452.08 44
1452.17 43
1452.26 43
1452.34 44
1452.43 45
1452.52 48
1452.61 50
1452.69 51
1452.78 50
1452.87 48
1452.96 45
1453.04 41
1453.13 36
1453.22 32
1453.31 28
1453.39 25
1453.48 24
1453.57 23
1453.65 23
1453.74 23
1453.83 22
1453.92 22
1454.00 20
1454.09 18
1454.18 16
1454.27 14
1454.35 12
1454.44 11
1454.53 10
1454.62 10
1454.70 10
1454.79 11
1454.88 13
1454.97 15
1455.05 17
1455.14 19
1455.23 21
1455.32 22
1455.40 22
1455.49 22
1455.58 22
1455.67 23
1455.75 24
1455.84 25
1455.93 27
1456.02 29
1456.10 32
1456.19 33
1456.28 34
1456.37 34
1456.45 33
1456.54 30
1456.63 27
1456.72 23
1456.80 19
1456.89 16
1456.98 14
1457.07 13
1457.15 13
1457.24 14
1457.33 15
1457.42 16
1457.50 16
1457.59 15
1457.68 15
1457.77 15
1457.85 17
1457.94 19
1458.03 22
1458.12 25
1458.20 28
1458.29 30
1458.38 31
1458.47 30
1458.55 28
1458.64 26
1458.73 24
1458.82 23
1458.90 23
1458.99 26
1459.08 29
1459.17 34
1459.25 39
1459.34 43
1459.43 47
1459.52 49
1459.61 51
1459.69 51
1459.78 51
1459.87 49
1459.96 46
1460.04 42
1460.13 37
1460.22 33
1460.31 30
1460.39 28
1460.48 27
1460.57 27
1460.66 28
1460.74 30
1460.83 33
1460.92 36
1461.01 38
1461.09 41
1461.18 43
1461.27 45
1461.36 47
1461.45 49
1461.53 50
1461.62 51
1461.71 53
1461.80 54
1461.88 54
1461.97 54
1462.06 52
1462.15 50
1462.23 47
1462.32 43
1462.41 39
1462.50 35
1462.59 32
1462.67 29
1462.76 27
1462.85 26
1462.94 24
1463.02 23
1463.11 21
1463.20 20
1463.29 19
1463.37 19
1463.46 18
1463.55 19
1463.64 19
1463.73 19
1463.81 20
1463.90 22
1463.99 24
1464.08 26
1464.16 29
1464.25 33
1464.34 37
1464.43 41
1464.51 45
1464.60 49
1464.69 53
1464.78 55
1464.87 56
1464.95 54
1465.04 52
1465.13 47
1465.22 42
1465.30 37
1465.39 32
1465.48 29
1465.57 27
1465.66 26
1465.74 27
1465.83 28
1465.92 29
1466.01 31
1466.09 32
1466.18 34
1466.27 35
1466.36 35
1466.45 35
1466.53 34
1466.62 33
1466.71 31
1466.80 30
1466.88 29
1466.97 28
1467.06 28
1467.15 27
1467.24 27
1467.32 27
1467.41 26
1467.50 26
1467.59 25
1467.68 24
1467.76 22
1467.85 21
1467.94 19
1468.03 17
1468.11 15
1468.20 13
1468.29 12
1468.38 11
1468.47 9
1468.55 7
1468.64 5
1468.73 3
1468.82 0
1468.91 0
1468.99 0
1469.08 0
1469.17 0
1469.26 0
1469.34 2
1469.43 8
1469.52 15
1469.61 20
1469.70 25
1469.78 28
1469.87 29
1469.96 28
1470.05 28
1470.14 27
1470.22 28
1470.31 28
1470.40 29
1470.49 30
1470.58 30
1470.66 29
1470.75 28
1470.84 26
1470.93 25
1471.01 22
1471.10 21
1471.19 19
1471.28 18
1471.37 18
1471.45 18
1471.54 20
1471.63 23
1471.72 26
1471.81 28
1471.89 30
1471.98 31
1472.07 30
1472.16 28
1472.25 26
1472.33 24
1472.42 22
1472.51 21
1472.60 21
1472.69 20
1472.77 19
1472.86 17
1472.95 13
1473.04 9
1473.13 5
1473.21 0
1473.30 0
1473.39 0
1473.48 0
1473.57 0
1473.65 0
1473.74 2
1473.83 8
1473.92 13
1474.01 17
1474.09 21
1474.18 23
1474.27 24
1474.36 25
1474.45 25
1474.53 25
1474.62 25
1474.71 25
1474.80 26
1474.89 26
1474.97 27
1475.06 27
1475.15 28
1475.24 29
1475.33 30
1475.41 31
1475.50 30
1475.59 29
1475.68 28
1475.77 26
1475.86 24
1475.94 21
1476.03 20
1476.12 18
1476.21 17
1476.30 17
1476.38 16
1476.47 16
1476.56 15
1476.65 15
1476.74 14
1476.82 15
1476.91 16
1477.00 18
1477.09 20
1477.18 23
1477.26 26
1477.35 28
1477.44 29
1477.53 30
1477.62 30
1477.71 29
1477.79 28
1477.88 26
1477.97 25
1478.06 25
1478.15 25
1478.23 26
1478.32 28
1478.41 31
1478.50 34
1478.59 37
1478.68 40
1478.76 42
1478.85 43
1478.94 43
1479.03 42
1479.12 41
1479.20 39
1479.29 37
1479.38 36
1479.47 37
1479.56 38
1479.65 40
1479.73 42
1479.82 44
1479.91 45
1480.00 45
1480.09 44
1480.17 42
1480.26 40
1480.35 39
1480.44 39
1480.53 41
1480.62 45
1480.70 50
1480.79 57
1480.88 64
1480.97 69
1481.06 73
1481.14 74
1481.23 73
1481.32 70
1481.41 65
1481.50 59
1481.59 52
1481.67 45
1481.76 39
1481.85 34
1481.94 30
1482.03 27
1482.12 26
1482.20 26
1482.29 27
1482.38 30
1482.47 32
1482.56 34
1482.65 35
1482.73 36
1482.82 35
1482.91 35
1483.00 35
1483.09 35
1483.18 37
1483.26 39
1483.35 41
1483.44 44
1483.53 46
1483.62 49
1483.70 51
1483.79 53
1483.88 54
1483.97 55
1484.06 54
1484.15 52
1484.23 49
1484.32 45
1484.41 40
1484.50 36
1484.59 31
1484.68 28
1484.76 26
1484.85 24
1484.94 24
1485.03 24
1485.12 24
1485.21 24
1485.30 25
1485.38 25
1485.47 26
1485.56 27
1485.65 29
1485.74 31
1485.83 33
1485.91 36
1486.00 38
1486.09 40
1486.18 42
1486.27 43
1486.36 43
1486.44 43
1486.53 41
1486.62 39
1486.71 36
1486.80 33
1486.89 30
1486.97 28
1487.06 27
1487.15 27
1487.24 28
1487.33 30
1487.42 32
1487.50 34
1487.59 36
1487.68 36
1487.77 35
1487.86 33
1487.95 30
1488.04 26
1488.12 20
1488.21 14
1488.30 8
1488.39 2
1488.48 0
1488.57 0
1488.65 0
1488.74 0
1488.83 0
1488.92 4
1489.01 8
1489.10 11
1489.19 13
1489.27 14
1489.36 13
1489.45 11
1489.54 9
1489.63 6
1489.72 3
1489.80 1
1489.89 0
1489.98 0
1490.07 0
1490.16 0
1490.25 0
1490.34 0
1490.42 1
1490.51 1
1490.60 2
1490.69 2
1490.78 3
1490.87 4
1490.96 6
1491.04 7
1491.13 9
1491.22 11
1491.31 13
1491.40 15
1491.49 16
1491.58 17
1491.66 17
1491.75 17
1491.84 17
1491.93 16
1492.02 15
1492.11 14
1492.20 12
1492.28 10
1492.37 8
1492.46 7
1492.55 5
1492.64 4
1492.73 3
1492.82 1
1492.90 0
1492.99 0
1493.08 0
1493.17 0
1493.26 0
1493.35 0
1493.44 0
1493.52 0
1493.61 2
1493.70 6
1493.79 10
1493.88 14
1493.97 18
1494.06 21
1494.14 23
1494.23 24
1494.32 24
1494.41 23
1494.50 23
1494.59 23
1494.68 23
1494.76 24
1494.85 25
1494.94 25
1495.03 25
1495.12 24
1495.21 22
1495.30 20
1495.39 19
1495.47 18
1495.56 18
1495.65 18
1495.74 18
1495.83 17
1495.92 15
1496.01 12
1496.09 9
1496.18 6
1496.27 5
1496.36 5
1496.45 8
1496.54 12
1496.63 17
1496.72 21
1496.80 25
1496.89 26
1496.98 26
1497.07 25
1497.16 22
1497.25 20
1497.34 19
1497.43 19
1497.51 21
1497.60 25
1497.69 30
1497.78 36
1497.87 41
1497.96 45
1498.05 47
1498.14 47
1498.22 46
1498.31 43
1498.40 40
1498.49 36
1498.58 31
1498.67 28
1498.76 24
1498.85 21
1498.93 18
1499.02 16
1499.11 13
1499.20 10
1499.29 7
1499.38 5
1499.47 4
1499.56 6
1499.64 9
1499.73 14
1499.82 21
1499.91 29
1500.00 38
1500.09 46
1500.18 53
1500.27 58
1500.35 61
1500.44 62
1500.53 61
1500.62 57
1500.71 53
1500.80 47
1500.89 43
1500.98 39
1501.07 38
1501.15 38
1501.24 40
1501.33 43
1501.42 45
1501.51 46
1501.60 45
1501.69 42
1501.78 37
1501.86 32
1501.95 27
1502.04 24
1502.13 23
1502.22 24
1502.31 26
1502.40 29
1502.49 33
1502.58 36
1502.66 38
1502.75 39
1502.84 40
1502.93 41
1503.02 42
1503.11 44
1503.20 47
1503.29 50
1503.38 53
1503.46 55
1503.55 57
1503.64 58
1503.73 60
1503.82 62
1503.91 65
1504.00 69
1504.09 73
1504.18 77
1504.26 81
1504.35 82
1504.44 83
1504.53 82
1504.62 81
1504.71 80
1504.80 80
1504.89 81
1504.98 83
1505.07 85
1505.15 86
1505.24 87
1505.33 87
1505.42 87
1505.51 87
1505.60 89
1505.69 91
1505.78 94
1505.87 98
1505.95 102
1506.04 105
1506.13 106
1506.22 106
1506.31 104
1506.40 102
1506.49 99
1506.58 96
1506.67 92
1506.76 88
1506.84 83
1506.93 77
1507.02 71
1507.11 66
1507.20 62
1507.29 60
1507.38 60
1507.47 62
1507.56 65
1507.65 69
1507.73 72
1507.82 74
1507.91 74
1508.00 73
1508.09 71
1508.18 68
1508.27 65
1508.36 63
1508.45 61
1508.54 58
1508.63 56
1508.71 54
1508.80 52
1508.89 50
1508.98 50
1509.07 51
1509.16 53
1509.25 56
1509.34 60
1509.43 64
1509.52 67
1509.61 68
1509.69 68
1509.78 66
1509.87 62
1509.96 58
1510.05 53
1510.14 49
1510.23 45
1510.32 42
1510.41 38
1510.50 35
1510.59 32
1510.67 29
1510.76 26
1510.85 24
1510.94 22
1511.03 23
1511.12 24
1511.21 26
1511.30 29
1511.39 31
1511.48 32
1511.57 32
1511.65 31
1511.74 28
1511.83 25
1511.92 22
1512.01 20
1512.10 20
1512.19 22
1512.28 26
1512.37 31
1512.46 38
1512.55 45
1512.64 52
1512.72 58
1512.81 63
1512.90 67
1512.99 70
1513.08 71
1513.17 72
1513.26 71
1513.35 70
1513.44 67
1513.53 65
1513.62 62
1513.71 59
1513.79 56
1513.88 52
1513.97 47
1514.06 41
1514.15 34
1514.24 26
1514.33 18
1514.42 11
1514.51 6
1514.60 3
1514.69 2
1514.78 2
1514.87 2
1514.95 3
1515.04 2
1515.13 0
1515.22 0
1515.31 0
1515.40 0
1515.49 0
1515.58 0
1515.67 0
1515.76 0
1515.85 2
1515.94 3
1516.03 5
1516.12 7
1516.20 9
1516.29 12
1516.38 16
1516.47 20
1516.56 24
1516.65 29
1516.74 34
1516.83 39
1516.92 44
1517.01 48
1517.10 51
1517.19 54
1517.28 55
1517.37 55
1517.45 55
1517.54 54
1517.63 52
1517.72 50
1517.81 49
1517.90 48
1517.99 46
1518.08 45
1518.17 44
1518.26 42
1518.35 40
1518.44 39
1518.53 38
1518.62 37
1518.71 38
1518.79 38
1518.88 39
1518.97 39
1519.06 37
1519.15 34
1519.24 31
1519.33 26
1519.42 23
1519.51 20
1519.60 19
1519.69 20
1519.78 22
1519.87 24
1519.96 26
1520.05 28
1520.14 29
1520.22 30
1520.31 30
1520.40 29
1520.49 28
1520.58 26
1520.67 24
1520.76 22
1520.85 19
1520.94 18
1521.03 17
1521.12 18
1521.21 19
1521.30 20
1521.39 20
1521.48 20
1521.57 18
1521.66 15
1521.74 11
1521.83 7
1521.92 3
1522.01 2
1522.10 2
1522.19 4
1522.28 9
1522.37 14
1522.46 20
1522.55 26
1522.64 31
1522.73 35
1522.82 37
1522.91 39
1523.00 40
1523.09 40
1523.18 40
1523.27 39
1523.35 37
1523.44 34
1523.53 32
1523.62 30
1523.71 30
1523.80 31
1523.89 35
1523.98 40
1524.07 46
1524.16 53
1524.25 58
1524.34 63
1524.43 65
1524.52 65
1524.61 64
1524.70 61
1524.79 57
1524.88 51
1524.97 46
1525.06 39
1525.15 33
1525.23 27
1525.32 21
1525.41 17
1525.50 15
1525.59 15
1525.68 18
1525.77 24
1525.86 30
1525.95 38
1526.04 45
1526.13 50
1526.22 54
1526.31 55
1526.40 55
1526.49 53
1526.58 49
1526.67 45
1526.76 40
1526.85 35
1526.94 30
1527.03 26
1527.12 24
1527.21 23
1527.29 23
1527.38 25
1527.47 27
1527.56 29
1527.65 29
1527.74 29
1527.83 28
1527.92 26
1528.01 24
1528.10 22
1528.19 20
1528.28 17
1528.37 15
1528.46 11
1528.55 7
1528.64 3
1528.73 0
1528.82 0
1528.91 0
1529.00 0
1529.09 0
1529.18 0
1529.27 0
1529.36 1
1529.45 3
1529.54 4
1529.63 5
1529.72 5
1529.80 5
1529.89 6
1529.98 7
1530.07 8
1530.16 11
1530.25 13
1530.34 15
1530.43 17
1530.52 17
1530.61 17
1530.70 16
1530.79 16
1530.88 15
1530.97 14
1531.06 14
1531.15 14
1531.24 14
1531.33 14
1531.42 14
1531.51 15
1531.60 16
1531.69 18
1531.78 20
1531.87 23
1531.96 25
1532.05 26
1532.14 27
1532.23 27
1532.32 28
1532.41 28
1532.50 29
1532.59 29
1532.68 30
1532.77 31
1532.86 31
1532.95 30
1533.03 29
1533.12 27
1533.21 26
1533.30 25
1533.39 25
1533.48 26
1533.57 27
1533.66 30
1533.75 33
1533.84 36
1533.93 38
1534.02 39
1534.11 39
1534.20 38
1534.29 35
1534.38 32
1534.47 28
1534.56 24
1534.65 20
1534.74 17
1534.83 14
1534.92 13
1535.01 12
1535.10 13
1535.19 14
1535.28 17
1535.37 21
1535.46 25
1535.55 31
1535.64 38
1535.73 44
1535.82 51
1535.91 56
1536.00 61
1536.09 63
1536.18 64
1536.27 62
1536.36 58
1536.45 52
1536.54 45
1536.63 39
1536.72 33
1536.81 29
1536.90 27
1536.99 28
1537.08 32
1537.17 37
1537.26 42
1537.35 47
1537.44 50
1537.53 51
1537.62 51
1537.71 50
1537.80 49
1537.89 48
1537.98 49
1538.07 50
1538.16 53
1538.25 57
1538.34 60
1538.43 62
1538.52 63
1538.61 63
1538.70 62
1538.79 61
1538.88 60
1538.97 58
1539.06 57
1539.15 56
1539.24 56
1539.33 55
1539.42 55
1539.51 54
1539.60 53
1539.69 52
1539.78 51
1539.87 49
1539.95 47
1540.04 45
1540.13 44
1540.22 42
1540.31 40
1540.40 39
1540.49 36
1540.58 34
1540.67 32
1540.76 31
1540.85 30
1540.94 30
1541.03 31
1541.12 30
1541.21 29
1541.30 27
1541.39 23
1541.48 18
1541.57 13
1541.66 9
1541.75 6
1541.85 5
1541.94 6
1542.03 8
1542.12 10
1542.21 12
1542.30 14
1542.39 14
1542.48 12
1542.57 9
1542.66 6
1542.75 3
1542.84 1
1542.93 1
1543.02 2
1543.11 4
1543.20 6
1543.29 9
1543.38 12
1543.47 15
1543.56 18
1543.65 22
1543.74 26
1543.83 31
1543.92 36
1544.01 39
1544.10 41
1544.19 41
1544.28 39
1544.37 35
1544.46 31
1544.55 27
1544.64 24
1544.73 22
1544.82 22
1544.91 23
1545.00 25
1545.09 28
1545.18 31
1545.27 33
1545.36 35
1545.45 36
1545.54 36
1545.63 36
1545.72 36
1545.81 37
1545.90 38
1545.99 40
1546.08 42
1546.17 44
1546.26 46
1546.35 47
1546.44 48
1546.53 48
1546.62 48
1546.71 46
1546.80 44
1546.89 40
1546.98 36
1547.07 31
1547.16 27
1547.25 24
1547.34 23
1547.43 24
1547.52 27
1547.61 31
1547.70 37
1547.79 43
1547.88 49
1547.97 54
1548.06 59
1548.15 62
1548.24 65
1548.33 66
1548.42 66
1548.51 65
1548.60 63
1548.69 59
1548.78 54
1548.88 48
1548.97 41
1549.06 34
1549.15 27
1549.24 21
1549.33 16
1549.42 14
1549.51 14
1549.60 17
1549.69 21
1549.78 26
1549.87 31
1549.96 35
1550.05 38
1550.14 40
1550.23 40
1550.32 39
1550.41 38
1550.50 36
1550.59 35
1550.68 35
1550.77 35
1550.86 36
1550.95 37
1551.04 38
1551.13 38
1551.22 37
1551.31 35
1551.40 32
1551.49 29
1551.58 25
1551.67 22
1551.76 19
1551.85 16
1551.94 14
1552.04 12
1552.13 10
1552.22 9
1552.31 10
1552.40 12
1552.49 18
1552.58 25
1552.67 33
1552.76 41
1552.85 47
1552.94 51
1553.03 52
1553.12 50
1553.21 47
1553.30 43
1553.39 38
1553.48 33
1553.57 29
1553.66 24
1553.75 20
1553.84 15
1553.93 10
1554.02 6
1554.11 2
1554.20 0
1554.29 0
1554.38 3
1554.47 7
1554.57 14
1554.66 22
1554.75 31
1554.84 40
1554.93 47
1555.02 54
1555.11 59
1555.20 63
1555.29 68
1555.38 72
1555.47 76
1555.56 80
1555.65 84
1555.74 87
1555.83 88
1555.92 88
1556.01 89
1556.10 89
1556.19 90
1556.28 92
1556.37 96
1556.46 99
1556.55 103
1556.65 105
1556.74 106
1556.83 105
1556.92 103
1557.01 98
1557.10 92
1557.19 85
1557.28 77
1557.37 69
1557.46 61
1557.55 53
1557.64 46
1557.73 41
1557.82 37
1557.91 34
1558.00 33
1558.09 33
1558.18 33
1558.27 35
1558.36 36
1558.45 38
1558.55 39
1558.64 41
1558.73 41
1558.82 41
1558.91 41
1559.00 41
1559.09 41
1559.18 42
1559.27 43
1559.36 45
1559.45 47
1559.54 49
1559.63 51
1559.72 52
1559.81 52
1559.90 50
1559.99 48
1560.08 45
1560.17 43
1560.27 41
1560.36 40
1560.45 40
1560.54 41
1560.63 42
1560.72 42
1560.81 43
1560.90 43
1560.99 43
1561.08 44
1561.17 45
1561.26 47
1561.35 50
1561.44 53
1561.53 56
1561.62 58
1561.71 59
1561.81 58
1561.90 56
1561.99 53
1562.08 48
1562.17 43
1562.26 38
1562.35 33
1562.44 28
1562.53 25
1562.62 22
1562.71 20
1562.80 20
1562.89 21
1562.98 22
1563.07 25
1563.16 28
1563.26 31
1563.35 35
1563.44 39
1563.53 43
1563.62 45
1563.71 47
1563.80 48
1563.89 48
1563.98 49
1564.07 50
1564.16 53
1564.25 57
1564.34 63
1564.43 69
1564.52 73
1564.62 76
1564.71 76
1564.80 74
1564.89 69
1564.98 62
1565.07 56
1565.16 50
1565.25 46
1565.34 44
1565.43 44
1565.52 45
1565.61 47
1565.70 49
1565.79 51
1565.89 51
1565.98 51
1566.07 50
1566.16 48
1566.25 45
1566.34 41
1566.43 37
1566.52 34
1566.61 32
1566.70 32
1566.79 34
1566.88 40
1566.97 47
1567.07 56
1567.16 64
1567.25 70
1567.34 74
1567.43 73
1567.52 70
1567.61 63
1567.70 56
1567.79 49
1567.88 43
1567.97 38
1568.06 35
1568.15 33
1568.25 32
1568.34 31
1568.43 30
1568.52 28
1568.61 26
1568.70 24
1568.79 23
1568.88 22
1568.97 21
1569.06 21
1569.15 21
1569.24 21
1569.34 20
1569.43 20
1569.52 19
1569.61 19
1569.70 20
1569.79 22
1569.88 26
1569.97 32
1570.06 40
1570.15 49
1570.24 60
1570.33 71
1570.43 81
1570.52 89
1570.61 93
1570.70 94
1570.79 92
1570.88 86
1570.97 80
1571.06 73
1571.15 66
1571.24 59
1571.33 54
1571.42 48
1571.52 42
1571.61 37
1571.70 31
1571.79 25
1571.88 21
1571.97 18
1572.06 17
1572.15 19
1572.24 22
1572.33 26
1572.42 32
1572.52 37
1572.61 41
1572.70 44
1572.79 46
1572.88 47
1572.97 46
1573.06 45
1573.15 44
1573.24 43
1573.33 41
1573.43 40
1573.52 39
1573.61 38
1573.70 38
1573.79 38
1573.88 39
1573.97 40
1574.06 41
1574.15 41
1574.24 40
1574.33 39
1574.43 38
1574.52 36
1574.61 33
1574.70 31
1574.79 28
1574.88 25
1574.97 21
1575.06 17
1575.15 14
1575.24 12
1575.34 12
1575.43 12
1575.52 14
1575.61 16
1575.70 17
1575.79 18
1575.88 19
1575.97 19
1576.06 21
1576.15 24
1576.25 30
1576.34 38
1576.43 48
1576.52 59
1576.61 68
1576.70 76
1576.79 82
1576.88 85
1576.97 87
1577.06 89
1577.16 90
1577.25 92
1577.34 93
1577.43 94
1577.52 92
1577.61 90
1577.70 85
1577.79 80
1577.88 74
1577.98 69
1578.07 65
1578.16 62
1578.25 60
1578.34 58
1578.43 57
1578.52 56
1578.61 56
1578.70 56
1578.80 56
1578.89 57
1578.98 59
1579.07 61
1579.16 64
1579.25 68
1579.34 72
1579.43 76
1579.52 80
1579.62 84
1579.71 87
1579.80 90
1579.89 93
1579.98 95
1580.07 95
1580.16 94
1580.25 91
1580.34 87
1580.44 81
1580.53 75
1580.62 69
1580.71 63
1580.80 59
1580.89 55
1580.98 53
1581.07 53
1581.16 54
1581.26 57
1581.35 61
1581.44 66
1581.53 71
1581.62 76
1581.71 80
1581.80 83
1581.89 84
1581.99 83
1582.08 80
1582.17 78
1582.26 76
1582.35 75
1582.44 75
1582.53 77
1582.62 80
1582.72 82
1582.81 83
1582.90 83
1582.99 81
1583.08 78
1583.17 74
1583.26 70
1583.35 67
1583.44 65
1583.54 64
1583.63 64
1583.72 63
1583.81 62
1583.90 59
1583.99 56
1584.08 51
1584.17 47
1584.27 43
1584.36 39
1584.45 38
1584.54 37
1584.63 38
1584.72 39
1584.81 41
1584.91 42
1585.00 44
1585.09 46
1585.18 48
1585.27 51
1585.36 54
1585.45 57
1585.54 59
1585.64 59
1585.73 58
1585.82 54
1585.91 50
1586.00 45
1586.09 40
1586.18 36
1586.27 33
1586.37 30
1586.46 28
1586.55 26
1586.64 25
1586.73 23
1586.82 21
1586.91 20
1587.01 19
1587.10 19
1587.19 19
1587.28 20
1587.37 20
1587.46 20
1587.55 20
1587.64 19
1587.74 17
1587.83 15
1587.92 12
1588.01 10
1588.10 8
1588.19 7
1588.28 6
1588.38 5
1588.47 5
1588.56 5
1588.65 5
1588.74 5
1588.83 5
1588.92 5
1589.02 5
1589.11 5
1589.20 5
1589.29 6
1589.38 6
1589.47 6
1589.56 7
1589.66 8
1589.75 10
1589.84 13
1589.93 17
1590.02 22
1590.11 26
1590.20 30
1590.29 32
1590.39 32
1590.48 30
1590.57 26
1590.66 21
1590.75 15
1590.84 10
1590.94 5
1591.03 3
1591.12 1
1591.21 1
1591.30 2
1591.39 3
1591.48 2
1591.58 1
1591.67 0
1591.76 0
1591.85 0
1591.94 0
1592.03 0
1592.12 0
1592.22 1
1592.31 4
1592.40 6
1592.49 7
1592.58 7
1592.67 7
1592.76 6
1592.86 6
1592.95 6
1593.04 6
1593.13 7
1593.22 8
1593.31 10
1593.41 12
1593.50 14
1593.59 16
1593.68 19
1593.77 22
1593.86 25
1593.95 28
1594.05 31
1594.14 32
1594.23 33
1594.32 33
1594.41 32
1594.50 30
1594.60 27
1594.69 24
1594.78 21
1594.87 19
1594.96 17
1595.05 17
1595.14 18
1595.24 21
1595.33 26
1595.42 30
1595.51 34
1595.60 37
1595.69 39
1595.79 38
1595.88 36
1595.97 33
1596.06 31
1596.15 29
1596.24 28
1596.34 27
1596.43 28
1596.52 30
1596.61 32
1596.70 34
1596.79 37
1596.88 40
1596.98 43
1597.07 45
1597.16 48
1597.25 51
1597.34 53
1597.43 56
1597.53 59
1597.62 61
1597.71 64
1597.80 65
1597.89 66
1597.98 65
1598.08 63
1598.17 60
1598.26 57
1598.35 53
1598.44 49
1598.53 45
1598.63 42
1598.72 38
1598.81 35
1598.90 32
1598.99 29
1599.08 28
1599.18 27
1599.27 26
1599.36 26
1599.45 26
1599.54 26
1599.63 26
1599.73 26
1599.82 26
1599.91 26
1600.00 27
1600.09 28
1600.18 29
1600.28 30
1600.37 32
1600.46 33
1600.55 34
1600.64 34
1600.74 33
1600.83 33
1600.92 32
1601.01 33
1601.10 35
1601.19 38
1601.29 42
1601.38 47
1601.47 52
1601.56 57
1601.65 60
1601.74 63
1601.84 63
1601.93 62
1602.02 59
1602.11 54
1602.20 49
1602.30 42
1602.39 35
1602.48 28
1602.57 22
1602.66 17
1602.75 14
1602.85 13
1602.94 14
1603.03 16
1603.12 19
1603.21 23
1603.30 27
1603.40 32
1603.49 36
1603.58 41
1603.67 46
1603.76 51
1603.86 55
1603.95 58
1604.04 60
1604.13 60
1604.22 59
1604.31 58
1604.41 56
1604.50 54
1604.59 52
1604.68 50
1604.77 49
1604.87 48
1604.96 48
1605.05 49
1605.14 52
1605.23 57
1605.33 62
1605.42 68
1605.51 73
1605.60 77
1605.69 80
1605.78 79
1605.88 77
1605.97 73
1606.06 68
1606.15 64
1606.24 59
1606.34 56
1606.43 54
1606.52 53
1606.61 53
1606.70 52
1606.80 51
1606.89 49
1606.98 47
1607.07 44
1607.16 42
1607.25 39
1607.35 37
1607.44 35
1607.53 33
1607.62 32
1607.71 30
1607.81 29
1607.90 28
1607.99 28
1608.08 28
1608.17 28
1608.27 28
1608.36 28
1608.45 27
1608.54 25
1608.63 23
1608.73 19
1608.82 16
1608.91 12
1609.00 8
1609.09 5
1609.19 3
1609.28 3
1609.37 3
1609.46 6
1609.55 11
1609.65 17
1609.74 24
1609.83 31
1609.92 38
1610.01 44
1610.11 48
1610.20 50
1610.29 50
1610.38 47
1610.47 44
1610.57 39
1610.66 33
1610.75 28
1610.84 24
1610.93 21
1611.03 20
1611.12 20
1611.21 23
1611.30 27
1611.39 33
1611.49 40
1611.58 48
1611.67 54
1611.76 59
1611.85 62
1611.95 63
1612.04 61
1612.13 57
1612.22 52
1612.31 47
1612.41 42
1612.50 39
1612.59 37
1612.68 36
1612.77 36
1612.87 36
1612.96 35
1613.05 33
1613.14 32
1613.24 30
1613.33 30
1613.42 30
1613.51 32
1613.60 35
1613.70 40
1613.79 45
1613.88 50
1613.97 55
1614.06 58
1614.16 61
1614.25 62
1614.34 62
1614.43 61
1614.52 60
1614.62 58
1614.71 56
1614.80 54
1614.89 51
1614.99 47
1615.08 42
1615.17 37
1615.26 33
1615.35 28
1615.45 25
1615.54 24
1615.63 24
1615.72 27
1615.81 31
1615.91 36
1616.00 41
1616.09 47
1616.18 52
1616.28 57
1616.37 61
1616.46 66
1616.55 70
1616.64 75
1616.74 79
1616.83 84
1616.92 88
1617.01 92
1617.11 96
1617.20 99
1617.29 103
1617.38 107
1617.47 110
1617.57 112
1617.66 112
1617.75 111
1617.84 109
1617.94 105
1618.03 102
1618.12 100
1618.21 99
1618.30 100
1618.40 102
1618.49 105
1618.58 107
1618.67 110
1618.77 111
1618.86 112
1618.95 112
1619.04 111
1619.13 111
1619.23 111
1619.32 111
1619.41 111
1619.50 110
1619.60 110
1619.69 108
1619.78 106
1619.87 103
1619.96 99
1620.06 94
1620.15 88
1620.24 83
1620.33 77
1620.43 72
1620.52 67
1620.61 64
1620.70 61
1620.80 58
1620.89 56
1620.98 53
1621.07 49
1621.16 44
1621.26 39
1621.35 34
1621.44 30
1621.53 26
1621.63 23
1621.72 22
1621.81 22
1621.90 24
1622.00 26
1622.09 29
1622.18 32
1622.27 35
1622.36 37
1622.46 37
1622.55 36
1622.64 33
1622.73 30
1622.83 25
1622.92 21
1623.01 17
1623.10 14
1623.20 11
1623.29 9
1623.38 6
1623.47 4
1623.57 2
1623.66 0
1623.75 0
1623.84 0
1623.94 0
1624.03 0
1624.12 0
1624.21 0
1624.30 0
1624.40 1
1624.49 3
1624.58 4
1624.67 4
1624.77 4
1624.86 4
1624.95 3
1625.04 3
1625.14 3
1625.23 4
1625.32 5
1625.41 8
1625.51 11
1625.60 15
1625.69 19
1625.78 23
1625.88 26
1625.97 29
1626.06 32
1626.15 36
1626.25 41
1626.34 48
1626.43 55
1626.52 62
1626.62 69
1626.71 76
1626.80 80
1626.89 84
1626.99 86
1627.08 87
1627.17 88
1627.26 89
1627.36 90
1627.45 91
1627.54 92
1627.63 91
1627.73 89
1627.82 85
1627.91 79
1628.00 73
1628.10 68
1628.19 64
1628.28 62
1628.37 62
1628.47 64
1628.56 68
1628.65 72
1628.74 76
1628.84 79
1628.93 80
1629.02 79
1629.11 78
1629.21 77
1629.30 76
1629.39 76
1629.48 77
1629.58 80
1629.67 83
1629.76 86
1629.85 88
1629.95 90
1630.04 90
1630.13 89
1630.22 86
1630.32 81
1630.41 75
1630.50 67
1630.59 58
1630.69 48
1630.78 39
1630.87 30
1630.96 24
1631.06 20
1631.15 18
1631.24 19
1631.33 21
1631.43 23
1631.52 26
1631.61 29
1631.71 31
1631.80 33
1631.89 34
1631.98 35
1632.08 36
1632.17 36
1632.26 35
1632.35 35
1632.45 34
1632.54 34
1632.63 34
1632.72 35
1632.82 37
1632.91 39
1633.00 41
1633.09 41
1633.19 41
1633.28 40
1633.37 38
1633.47 36
1633.56 35
1633.65 35
1633.74 38
1633.84 42
1633.93 47
1634.02 52
1634.11 57
1634.21 60
1634.30 60
1634.39 57
1634.49 53
1634.58 48
1634.67 43
1634.76 38
1634.86 36
1634.95 35
1635.04 35
1635.13 36
1635.23 37
1635.32 37
1635.41 37
1635.50 35
1635.60 33
1635.69 30
1635.78 27
1635.88 24
1635.97 21
1636.06 18
1636.15 16
1636.25 14
1636.34 13
1636.43 12
1636.52 11
1636.62 10
1636.71 11
1636.80 13
1636.90 15
1636.99 17
1637.08 20
1637.17 23
1637.27 25
1637.36 27
1637.45 29
1637.55 31
1637.64 35
1637.73 39
1637.82 44
1637.92 49
1638.01 53
1638.10 55
1638.19 57
1638.29 57
1638.38 56
1638.47 56
1638.57 55
1638.66 54
1638.75 53
1638.84 51
1638.94 47
1639.03 43
1639.12 37
1639.22 32
1639.31 26
1639.40 21
1639.49 18
1639.59 16
1639.68 15
1639.77 16
1639.87 18
1639.96 20
1640.05 22
1640.14 24
1640.24 25
1640.33 26
1640.42 25
1640.52 25
1640.61 23
1640.70 22
1640.79 22
1640.89 21
1640.98 22
1641.07 22
1641.17 23
1641.26 24
1641.35 25
1641.44 28
1641.54 31
1641.63 35
1641.72 40
1641.82 45
1641.91 50
1642.00 53
1642.09 56
1642.19 58
1642.28 60
1642.37 62
1642.47 65
1642.56 68
1642.65 71
1642.75 72
1642.84 72
1642.93 70
1643.02 65
1643.12 60
1643.21 53
1643.30 46
1643.40 40
1643.49 35
1643.58 31
1643.67 28
1643.77 27
1643.86 27
1643.95 28
1644.05 31
1644.14 34
1644.23 38
1644.33 40
1644.42 41
1644.51 41
1644.60 39
1644.70 36
1644.79 32
1644.88 29
1644.98 26
1645.07 23
1645.16 22
1645.26 23
1645.35 25
1645.44 30
1645.53 35
1645.63 42
1645.72 48
1645.81 54
1645.91 58
1646.00 59
1646.09 59
1646.19 57
1646.28 53
1646.37 49
1646.46 45
1646.56 42
1646.65 40
1646.74 39
1646.84 39
1646.93 39
1647.02 40
1647.12 41
1647.21 41
1647.30 42
1647.39 42
1647.49 42
1647.58 42
1647.67 41
1647.77 40
1647.86 38
1647.95 35
1648.05 32
1648.14 29
1648.23 25
1648.33 22
1648.42 20
1648.51 17
1648.60 16
1648.70 15
1648.79 15
1648.88 17
1648.98 18
1649.07 21
1649.16 24
1649.26 26
1649.35 29
1649.44 31
1649.54 32
1649.63 32
1649.72 31
1649.82 30
1649.91 28
1650.00 26
1650.09 25
1650.19 25
1650.28 25
1650.37 25
1650.47 25
1650.56 23
1650.65 19
1650.75 15
1650.84 11
1650.93 7
1651.03 6
1651.12 7
1651.21 10
1651.31 16
1651.40 23
1651.49 30
1651.59 35
1651.68 39
1651.77 39
1651.86 38
1651.96 35
1652.05 31
1652.14 26
1652.24 22
1652.33 18
1652.42 13
1652.52 9
1652.61 5
1652.70 1
1652.80 0
1652.89 0
1652.98 0
1653.08 0
1653.17 3
1653.26 8
1653.36 13
1653.45 18
1653.54 23
1653.64 28
1653.73 32
1653.82 35
1653.92 38
1654.01 40
1654.10 40
1654.20 39
1654.29 38
1654.38 36
1654.47 34
1654.57 33
1654.66 33
1654.75 35
1654.85 37
1654.94 40
1655.03 43
1655.13 45
1655.22 47
1655.31 48
1655.41 50
1655.50 52
1655.59 54
1655.69 56
1655.78 59
1655.87 61
1655.97 61
1656.06 59
1656.15 56
1656.25 50
1656.34 43
1656.43 35
1656.53 27
1656.62 21
1656.71 16
1656.81 13
1656.90 12
1656.99 13
1657.09 16
1657.18 19
1657.27 23
1657.37 27
1657.46 30
1657.55 33
1657.65 36
1657.74 40
1657.83 44
1657.93 48
1658.02 52
1658.11 55
1658.21 57
1658.30 58
1658.39 57
1658.49 55
1658.58 51
1658.67 47
1658.77 43
1658.86 39
1658.95 34
1659.05 30
1659.14 27
1659.23 24
1659.33 22
1659.42 20
1659.51 19
1659.61 19
1659.70 20
1659.79 22
1659.89 26
1659.98 32
1660.08 40
1660.17 49
1660.26 59
1660.36 67
1660.45 75
1660.54 80
1660.64 82
1660.73 82
1660.82 79
1660.92 74
1661.01 68
1661.10 62
1661.20 58
1661.29 55
1661.38 55
1661.48 56
1661.57 58
1661.66 61
1661.76 62
1661.85 62
1661.94 59
1662.04 56
1662.13 52
1662.22 49
1662.32 46
1662.41 45
1662.50 44
1662.60 44
1662.69 43
1662.79 42
1662.88 41
1662.97 39
1663.07 37
1663.16 35
1663.25 33
1663.35 31
1663.44 29
1663.53 28
1663.63 27
1663.72 27
1663.81 28
1663.91 29
1664.00 31
1664.09 32
1664.19 32
1664.28 31
1664.38 30
1664.47 29
1664.56 28
1664.66 28
1664.75 30
1664.84 33
1664.94 38
1665.03 43
1665.12 49
1665.22 54
1665.31 59
1665.40 63
1665.50 66
1665.59 67
1665.68 67
1665.78 65
1665.87 61
1665.97 56
1666.06 48
1666.15 40
1666.25 33
1666.34 26
1666.43 20
1666.53 16
1666.62 14
1666.71 13
1666.81 13
1666.90 14
1667.00 15
1667.09 15
1667.18 15
1667.28 13
1667.37 10
1667.46 6
1667.56 2
1667.65 0
1667.74 0
1667.84 0
1667.93 0
1668.02 0
1668.12 0
1668.21 0
1668.31 0
1668.40 1
1668.49 3
1668.59 4
1668.68 6
1668.77 8
1668.87 10
1668.96 11
1669.06 12
1669.15 13
1669.24 13
1669.34 13
1669.43 12
1669.52 12
1669.62 11
1669.71 11
1669.80 11
1669.90 11
1669.99 12
1670.09 14
1670.18 16
1670.27 18
1670.37 20
1670.46 21
1670.55 22
1670.65 21
1670.74 20
1670.84 18
1670.93 17
1671.02 16
1671.12 17
1671.21 19
1671.30 21
1671.40 23
1671.49 24
1671.59 24
1671.68 20
1671.77 15
1671.87 9
1671.96 2
1672.05 0
1672.15 0
1672.24 0
1672.34 0
1672.43 0
1672.52 0
1672.62 0
1672.71 0
1672.80 4
1672.90 10
1672.99 14
1673.09 18
1673.18 21
1673.27 22
1673.37 22
1673.46 22
1673.55 21
1673.65 20
1673.74 19
1673.84 18
1673.93 17
1674.02 16
1674.12 16
1674.21 16
1674.30 15
1674.40 14
1674.49 13
1674.59 12
1674.68 11
1674.77 12
1674.87 14
1674.96 17
1675.06 22
1675.15 26
1675.24 29
1675.34 32
1675.43 32
1675.52 32
1675.62 31
1675.71 29
1675.81 27
1675.90 26
1675.99 25
1676.09 24
1676.18 24
1676.28 24
1676.37 25
1676.46 27
1676.56 29
1676.65 32
1676.74 35
1676.84 38
1676.93 40
1677.03 41
1677.12 40
1677.21 37
1677.31 33
1677.40 28
1677.50 23
1677.59 18
1677.68 15
1677.78 14
1677.87 14
1677.97 16
1678.06 19
1678.15 24
1678.25 29
1678.34 35
1678.44 41
1678.53 47
1678.62 51
1678.72 53
1678.81 54
1678.90 52
1679.00 48
1679.09 44
1679.19 39
1679.28 34
1679.37 30
1679.47 26
1679.56 23
1679.66 21
1679.75 19
1679.84 20
1679.94 22
1680.03 26
1680.13 31
1680.22 38
1680.31 43
1680.41 47
1680.50 49
1680.60 48
1680.69 45
1680.78 40
1680.88 35
1680.97 31
1681.07 29
1681.16 30
1681.25 33
1681.35 38
1681.44 44
1681.54 50
1681.63 55
1681.72 59
1681.82 61
1681.91 62
1682.01 63
1682.10 63
1682.19 63
1682.29 63
1682.38 62
1682.48 60
1682.57 58
1682.66 56
1682.76 54
1682.85 52
1682.95 51
1683.04 51
1683.13 52
1683.23 52
1683.32 53
1683.42 54
1683.51 56
1683.61 60
1683.70 64
1683.79 70
1683.89 75
1683.98 80
1684.08 82
1684.17 83
1684.26 81
1684.36 76
1684.45 70
1684.55 64
1684.64 59
1684.73 54
1684.83 49
1684.92 46
1685.02 44
1685.11 43
1685.20 43
1685.30 45
1685.39 48
1685.49 52
1685.58 55
1685.68 57
1685.77 58
1685.86 57
1685.96 54
1686.05 51
1686.15 49
1686.24 49
1686.33 51
1686.43 56
1686.52 62
1686.62 67
1686.71 72
1686.81 74
1686.90 75
1686.99 75
1687.09 74
1687.18 74
1687.28 75
1687.37 78
1687.46 81
1687.56 85
1687.65 88
1687.75 91
1687.84 93
1687.94 94
1688.03 94
1688.12 92
1688.22 88
1688.31 83
1688.41 77
1688.50 70
1688.60 64
1688.69 60
1688.78 56
1688.88 54
1688.97 52
1689.07 49
1689.16 46
1689.25 41
1689.35 37
1689.44 32
1689.54 30
1689.63 30
1689.73 33
1689.82 39
1689.91 47
1690.01 56
1690.10 64
1690.20 70
1690.29 75
1690.39 77
1690.48 78
1690.57 77
1690.67 77
1690.76 77
1690.86 76
1690.95 76
1691.05 76
1691.14 75
1691.23 74
1691.33 73
1691.42 73
1691.52 73
1691.61 74
1691.71 75
1691.80 76
1691.89 76
1691.99 76
1692.08 74
1692.18 72
1692.27 68
1692.37 64
1692.46 60
1692.55 56
1692.65 52
1692.74 47
1692.84 42
1692.93 37
1693.03 31
1693.12 26
1693.21 22
1693.31 20
1693.40 18
1693.50 19
1693.59 21
1693.69 24
1693.78 26
1693.88 29
1693.97 30
1694.06 29
1694.16 27
1694.25 23
1694.35 17
1694.44 11
1694.54 6
1694.63 3
1694.72 1
1694.82 2
1694.91 4
1695.01 9
1695.10 13
1695.20 17
1695.29 19
1695.39 19
1695.48 17
1695.57 14
1695.67 10
1695.76 6
1695.86 1
1695.95 0
1696.05 0
1696.14 0
1696.24 0
1696.33 0
1696.42 0
1696.52 0
1696.61 0
1696.71 3
1696.80 7
1696.90 11
1696.99 14
1697.08 17
1697.18 20
1697.27 23
1697.37 26
1697.46 28
1697.56 31
1697.65 32
1697.75 34
1697.84 35
1697.94 36
1698.03 40
1698.12 45
1698.22 53
1698.31 62
1698.41 74
1698.50 85
1698.60 96
1698.69 105
1698.79 113
1698.88 117
1698.97 118
1699.07 118
1699.16 115
1699.26 110
1699.35 105
1699.45 99
1699.54 92
1699.64 85
1699.73 79
1699.83 73
1699.92 69
1700.01 65
1700.11 64
1700.20 63
1700.30 64
1700.39 66
1700.49 67
1700.58 68
1700.68 68
1700.77 66
1700.87 63
1700.96 60
1701.05 56
1701.15 53
1701.24 51
1701.34 49
1701.43 48
1701.53 47
1701.62 45
1701.72 43
1701.81 41
1701.91 39
1702.00 38
1702.09 36
1702.19 35
1702.28 34
1702.38 32
1702.47 31
1702.57 29
1702.66 27
1702.76 27
1702.85 27
1702.95 28
1703.04 31
1703.14 35
1703.23 39
1703.32 44
1703.42 49
1703.51 54
1703.61 59
1703.70 65
1703.80 69
1703.89 73
1703.99 74
1704.08 73
1704.18 70
1704.27 66
1704.37 60
1704.46 54
1704.55 49
1704.65 45
1704.74 42
1704.84 40
1704.93 39
1705.03 39
1705.12 39
1705.22 40
1705.31 42
1705.41 45
1705.50 49
1705.60 54
1705.69 58
1705.79 63
1705.88 66
1705.98 68
1706.07 69
1706.16 69
1706.26 67
1706.35 65
1706.45 62
1706.54 60
1706.64 59
1706.73 58
1706.83 59
1706.92 60
1707.02 63
1707.11 66
1707.21 70
1707.30 74
1707.40 78
1707.49 83
1707.59 87
1707.68 91
1707.77 93
1707.87 93
1707.96 92
1708.06 88
1708.15 83
1708.25 77
1708.34 72
1708.44 66
1708.53 62
1708.63 58
1708.72 56
1708.82 54
1708.91 52
1709.01 50
1709.10 48
1709.20 46
1709.29 43
1709.39 39
1709.48 34
1709.58 30
1709.67 25
1709.77 22
1709.86 20
1709.95 20
1710.05 23
1710.14 28
1710.24 34
1710.33 42
1710.43 50
1710.52 58
1710.62 64
1710.71 69
1710.81 72
1710.90 75
1711.00 78
1711.09 81
1711.19 83
1711.28 85
1711.38 87
1711.47 87
1711.57 87
1711.66 86
1711.76 83
1711.85 80
1711.95 77
1712.04 73
1712.14 70
1712.23 67
1712.33 64
1712.42 62
1712.52 61
1712.61 59
1712.71 57
1712.80 54
1712.90 50
1712.99 46
1713.08 43
1713.18 40
1713.27 38
1713.37 37
1713.46 36
1713.56 34
1713.65 31
1713.75 26
1713.84 19
1713.94 11
1714.03 2
1714.13 0
1714.22 0
1714.32 0
1714.41 0
1714.51 0
1714.60 0
1714.70 0
1714.79 2
1714.89 7
1714.98 10
1715.08 13
1715.17 15
1715.27 16
1715.36 18
1715.46 20
1715.55 23
1715.65 27
1715.74 32
1715.84 36
1715.93 41
1716.03 44
1716.12 47
1716.22 49
1716.31 51
1716.41 51
1716.50 50
1716.60 50
1716.69 49
1716.79 48
1716.88 47
1716.98 47
1717.07 46
1717.17 47
1717.26 47
1717.36 46
1717.45 45
1717.55 43
1717.64 40
1717.74 36
1717.83 32
1717.93 27
1718.02 22
1718.12 19
1718.21 18
1718.31 18
1718.40 20
1718.50 23
1718.59 25
1718.69 26
1718.78 26
1718.88 26
1718.97 25
1719.07 24
1719.16 24
1719.26 25
1719.35 27
1719.45 30
1719.54 32
1719.64 33
1719.73 33
1719.83 33
1719.92 32
1720.02 31
1720.11 31
1720.21 31
1720.30 31
1720.40 30
1720.49 30
1720.59 29
1720.68 27
1720.78 26
1720.88 25
1720.97 25
1721.07 25
1721.16 27
1721.26 29
1721.35 31
1721.45 35
1721.54 38
1721.64 42
1721.73 45
1721.83 49
1721.92 52
1722.02 55
1722.11 57
1722.21 58
1722.30 59
1722.40 59
1722.49 59
1722.59 59
1722.68 58
1722.78 58
1722.87 58
1722.97 56
1723.06 53
1723.16 49
1723.25 43
1723.35 37
1723.44 29
1723.54 23
1723.63 17
1723.73 12
1723.82 9
1723.92 7
1724.02 7
1724.11 8
1724.21 10
1724.30 12
1724.40 15
1724.49 18
1724.59 21
1724.68 23
1724.78 26
1724.87 29
1724.97 32
1725.06 34
1725.16 37
1725.25 39
1725.35 41
1725.44 42
1725.54 44
1725.63 45
1725.73 48
1725.82 52
1725.92 56
1726.01 62
1726.11 66
1726.21 70
1726.30 72
1726.40 71
1726.49 69
1726.59 66
1726.68 61
1726.78 57
1726.87 54
1726.97 51
1727.06 50
1727.16 49
1727.25 49
1727.35 49
1727.44 49
1727.54 50
1727.63 49
1727.73 48
1727.83 46
1727.92 43
1728.02 41
1728.11 38
1728.21 38
1728.30 40
1728.40 46
1728.49 54
1728.59 63
1728.68 74
1728.78 83
1728.87 89
1728.97 93
1729.06 92
1729.16 89
1729.26 84
1729.35 78
1729.45 72
1729.54 66
1729.64 60
1729.73 56
1729.83 52
1729.92 49
1730.02 47
1730.11 46
1730.21 47
1730.30 50
1730.40 54
1730.49 59
1730.59 64
1730.69 68
1730.78 71
1730.88 73
1730.97 72
1731.07 71
1731.16 68
1731.26 65
1731.35 63
1731.45 61
1731.54 59
1731.64 58
1731.73 59
1731.83 60
1731.93 62
1732.02 65
1732.12 69
1732.21 72
1732.31 75
1732.40 77
1732.50 78
1732.59 79
1732.69 80
1732.78 81
1732.88 83
1732.98 86
1733.07 88
1733.17 90
1733.26 91
1733.36 90
1733.45 86
1733.55 81
1733.64 76
1733.74 71
1733.83 67
1733.93 65
1734.03 65
1734.12 68
1734.22 72
1734.31 76
1734.41 79
1734.50 80
1734.60 78
1734.69 75
1734.79 70
1734.88 65
1734.98 60
1735.08 58
1735.17 57
1735.27 58
1735.36 60
1735.46 61
1735.55 62
1735.65 61
1735.74 58
1735.84 54
1735.94 48
1736.03 43
1736.13 38
1736.22 33
1736.32 29
1736.41 26
1736.51 23
1736.60 22
1736.70 22
1736.80 23
1736.89 24
1736.99 26
1737.08 28
1737.18 30
1737.27 32
1737.37 34
1737.46 36
1737.56 39
1737.66 43
1737.75 47
1737.85 52
1737.94 57
1738.04 63
1738.13 69
1738.23 76
1738.32 83
1738.42 91
1738.52 100
1738.61 109
1738.71 118
1738.80 126
1738.90 132
1738.99 138
1739.09 142
1739.18 145
1739.28 148
1739.38 150
1739.47 153
1739.57 156
1739.66 160
1739.76 163
1739.85 166
1739.95 168
1740.05 171
1740.14 173
1740.24 175
1740.33 177
1740.43 180
1740.52 184
1740.62 188
1740.72 193
1740.81 198
1740.91 205
1741.00 212
1741.10 221
1741.19 230
1741.29 238
1741.38 245
1741.48 251
1741.58 253
1741.67 253
1741.77 250
1741.86 245
1741.96 240
1742.05 233
1742.15 226
1742.25 219
1742.34 212
1742.44 203
1742.53 194
1742.63 185
1742.72 176
1742.82 169
1742.92 162
1743.01 157
1743.11 154
1743.20 151
1743.30 150
1743.39 150
1743.49 153
1743.59 160
1743.68 172
1743.78 190
1743.87 212
1743.97 239
1744.06 268
1744.16 299
1744.26 330
1744.35 362
1744.45 397
1744.54 438
1744.64 488
1744.73 550
1744.83 623
1744.93 707
1745.02 797
1745.12 890
1745.21 982
1745.31 1070
1745.41 1150
1745.50 1224
1745.60 1292
1745.69 1355
1745.79 1412
1745.88 1464
1745.98 1508
1746.08 1546
1746.17 1575
1746.27 1596
1746.36 1610
1746.46 1617
1746.56 1619
1746.65 1617
1746.75 1611
1746.84 1602
1746.94 1591
1747.03 1579
1747.13 1566
1747.23 1550
1747.32 1531
1747.42 1508
1747.51 1477
1747.61 1438
1747.71 1390
1747.80 1336
1747.90 1279
1747.99 1222
1748.09 1168
1748.18 1119
1748.28 1075
1748.38 1036
1748.47 997
1748.57 958
1748.66 915
1748.76 868
1748.86 817
1748.95 763
1749.05 707
1749.14 653
1749.24 601
1749.33 554
1749.43 511
1749.53 473
1749.62 440
1749.72 412
1749.81 389
1749.91 369
1750.01 352
1750.10 337
1750.20 323
1750.29 309
1750.39 295
1750.49 282
1750.58 270
1750.68 258
1750.77 247
1750.87 237
1750.97 227
1751.06 217
1751.16 206
1751.25 193
1751.35 181
1751.45 168
1751.54 156
1751.64 146
1751.73 137
1751.83 132
1751.92 128
1752.02 126
1752.12 124
1752.21 122
1752.31 119
1752.40 115
1752.50 110
1752.60 104
1752.69 98
1752.79 94
1752.88 91
1752.98 90
1753.08 90
1753.17 91
1753.27 91
1753.36 90
1753.46 86
1753.56 81
1753.65 74
1753.75 68
1753.84 62
1753.94 58
1754.04 56
1754.13 54
1754.23 53
1754.32 51
1754.42 48
1754.52 45
1754.61 41
1754.71 39
1754.81 38
1754.90 40
1755.00 44
1755.09 49
1755.19 55
1755.29 61
1755.38 67
1755.48 71
1755.57 74
1755.67 75
1755.77 76
1755.86 76
1755.96 76
1756.05 77
1756.15 78
1756.25 80
1756.34 84
1756.44 88
1756.53 93
1756.63 97
1756.73 100
1756.82 102
1756.92 102
1757.01 99
1757.11 95
1757.21 90
1757.30 84
1757.40 77
1757.50 71
1757.59 66
1757.69 62
1757.78 61
1757.88 62
1757.98 65
1758.07 68
1758.17 72
1758.26 74
1758.36 74
1758.46 71
1758.55 68
1758.65 63
1758.75 60
1758.84 59
1758.94 59
1759.03 61
1759.13 64
1759.23 67
1759.32 68
1759.42 66
1759.51 63
1759.61 57
1759.71 49
1759.80 40
1759.90 31
1760.00 23
1760.09 17
1760.19 14
1760.28 12
1760.38 13
1760.48 15
1760.57 18
1760.67 21
1760.76 23
1760.86 26
1760.96 28
1761.05 31
1761.15 34
1761.25 37
1761.34 41
1761.44 45
1761.53 49
1761.63 53
1761.73 56
1761.82 58
1761.92 60
1762.02 61
1762.11 60
1762.21 60
1762.30 58
1762.40 56
1762.50 54
1762.59 52
1762.69 51
1762.79 49
1762.88 49
1762.98 48
1763.07 48
1763.17 48
1763.27 49
1763.36 50
1763.46 51
1763.56 53
1763.65 56
1763.75 60
1763.84 64
1763.94 68
1764.04 72
1764.13 75
1764.23 77
1764.33 78
1764.42 78
1764.52 76
1764.62 72
1764.71 67
1764.81 62
1764.90 57
1765.00 52
1765.10 48
1765.19 45
1765.29 41
1765.39 37
1765.48 32
1765.58 26
1765.67 20
1765.77 14
1765.87 7
1765.96 2
1766.06 0
1766.16 0
1766.25 0
1766.35 0
1766.45 0
1766.54 3
1766.64 9
1766.73 14
1766.83 17
1766.93 18
1767.02 16
1767.12 12
1767.22 7
1767.31 2
1767.41 0
1767.51 0
1767.60 0
1767.70 0
1767.80 0
1767.89 0
1767.99 0
1768.08 0
1768.18 0
1768.28 1
1768.37 4
1768.47 6
1768.57 9
1768.66 11
1768.76 13
1768.86 15
1768.95 15
1769.05 15
1769.14 14
1769.24 14
1769.34 13
1769.43 15
1769.53 18
1769.63 23
1769.72 30
1769.82 37
1769.92 45
1770.01 51
1770.11 55
1770.21 57
1770.30 58
1770.40 58
1770.50 57
1770.59 56
1770.69 56
1770.78 57
1770.88 57
1770.98 58
1771.07 60
1771.17 61
1771.27 61
1771.36 60
1771.46 58
1771.56 54
1771.65 49
1771.75 44
1771.85 38
1771.94 34
1772.04 32
1772.14 30
1772.23 31
1772.33 31
1772.43 31
1772.52 31
1772.62 29
1772.71 27
1772.81 24
1772.91 22
1773.00 21
1773.10 22
1773.20 25
1773.29 30
1773.39 34
1773.49 39
1773.58 44
1773.68 47
1773.78 50
1773.87 52
1773.97 55
1774.07 57
1774.16 60
1774.26 62
1774.36 64
1774.45 65
1774.55 66
1774.65 66
1774.74 66
1774.84 67
1774.94 68
1775.03 70
1775.13 72
1775.23 74
1775.32 75
1775.42 74
1775.52 73
1775.61 70
1775.71 66
1775.81 62
1775.90 58
1776.00 54
1776.10 52
1776.19 51
1776.29 51
1776.38 51
1776.48 50
1776.58 50
1776.67 48
1776.77 45
1776.87 40
1776.96 35
1777.06 30
1777.16 24
1777.25 19
1777.35 15
1777.45 12
1777.54 11
1777.64 11
1777.74 11
1777.83 13
1777.93 14
1778.03 15
1778.12 16
1778.22 17
1778.32 18
1778.41 19
1778.51 20
1778.61 21
1778.70 23
1778.80 25
1778.90 27
1778.99 29
1779.09 31
1779.19 32
1779.29 34
1779.38 35
1779.48 36
1779.58 37
1779.67 36
1779.77 34
1779.87 31
1779.96 27
1780.06 24
1780.16 23
1780.25 23
1780.35 25
1780.45 29
1780.54 34
1780.64 39
1780.74 44
1780.83 47
1780.93 48
1781.03 49
1781.12 48
1781.22 47
1781.32 47
1781.41 47
1781.51 48
1781.61 48
1781.70 49
1781.80 48
1781.90 46
1781.99 43
1782.09 39
1782.19 34
1782.28 30
1782.38 27
1782.48 25
1782.57 25
1782.67 27
1782.77 31
1782.87 35
1782.96 39
1783.06 43
1783.16 48
1783.25 52
1783.35 57
1783.45 63
1783.54 68
1783.64 74
1783.74 79
1783.83 83
1783.93 86
1784.03 89
1784.12 90
1784.22 91
1784.32 93
1784.41 94
1784.51 96
1784.61 99
1784.71 101
1784.80 102
1784.90 103
1785.00 103
1785.09 101
1785.19 99
1785.29 97
1785.38 94
1785.48 92
1785.58 91
1785.67 90
1785.77 92
1785.87 95
1785.96 99
1786.06 104
1786.16 109
1786.26 114
1786.35 117
1786.45 118
1786.55 117
1786.64 115
1786.74 111
1786.84 108
1786.93 103
1787.03 99
1787.13 95
1787.22 90
1787.32 85
1787.42 79
1787.52 73
1787.61 67
1787.71 63
1787.81 60
1787.90 60
1788.00 61
1788.10 65
1788.19 71
1788.29 76
1788.39 81
1788.48 85
1788.58 88
1788.68 89
1788.78 89
1788.87 89
1788.97 90
1789.07 91
1789.16 92
1789.26 94
1789.36 96
1789.45 97
1789.55 96
1789.65 93
1789.75 90
1789.84 86
1789.94 82
1790.04 79
1790.13 77
1790.23 75
1790.33 73
1790.42 70
1790.52 67
1790.62 64
1790.72 59
1790.81 55
1790.91 50
1791.01 45
1791.10 41
1791.20 38
1791.30 34
1791.39 31
1791.49 28
1791.59 26
1791.69 24
1791.78 23
1791.88 22
1791.98 21
1792.07 21
1792.17 20
1792.27 18
1792.37 17
1792.46 16
1792.56 15
1792.66 16
1792.75 19
1792.85 23
1792.95 27
1793.04 32
1793.14 36
1793.24 39
1793.34 40
1793.43 39
1793.53 38
1793.63 37
1793.72 36
1793.82 36
1793.92 37
1794.02 39
1794.11 40
1794.21 41
1794.31 41
1794.40 41
1794.50 40
1794.60 40
1794.70 41
1794.79 44
1794.89 49
1794.99 55
1795.08 61
1795.18 66
1795.28 69
1795.38 70
1795.47 69
1795.57 67
1795.67 64
1795.76 63
1795.86 63
1795.96 66
1796.06 70
1796.15 75
1796.25 81
1796.35 87
1796.44 93
1796.54 98
1796.64 102
1796.74 104
1796.83 105
1796.93 104
1797.03 103
1797.12 100
1797.22 98
1797.32 96
1797.42 95
1797.51 94
1797.61 94
1797.71 94
1797.80 94
1797.90 94
1798.00 95
1798.10 96
1798.19 98
1798.29 99
1798.39 100
1798.49 100
1798.58 99
1798.68 96
1798.78 92
1798.87 88
1798.97 84
1799.07 81
1799.17 78
1799.26 77
1799.36 77
1799.46 80
1799.56 84
1799.65 91
1799.75 99
1799.85 110
1799.94 122
1800.04 134
1800.14 145
1800.24 156
1800.33 166
1800.43 176
1800.53 188
1800.63 203
1800.72 219
1800.82 237
1800.92 255
1801.01 272
1801.11 286
1801.21 298
1801.31 308
1801.40 318
1801.50 329
1801.60 344
1801.70 361
1801.79 382
1801.89 405
1801.99 428
1802.08 450
1802.18 471
1802.28 491
1802.38 509
1802.47 526
1802.57 545
1802.67 564
1802.77 586
1802.86 610
1802.96 636
1803.06 664
1803.16 694
1803.25 723
1803.35 750
1803.45 774
1803.55 792
1803.64 803
1803.74 805
1803.84 798
1803.93 782
1804.03 759
1804.13 730
1804.23 698
1804.32 665
1804.42 633
1804.52 603
1804.62 575
1804.71 548
1804.81 523
1804.91 500
1805.01 479
1805.10 461
1805.20 445
1805.30 432
1805.40 422
1805.49 413
1805.59 405
1805.69 397
1805.79 387
1805.88 376
1805.98 362
1806.08 346
1806.18 328
1806.27 309
1806.37 289
1806.47 270
1806.56 252
1806.66 237
1806.76 223
1806.86 211
1806.95 200
1807.05 190
1807.15 180
1807.25 172
1807.34 163
1807.44 154
1807.54 146
1807.64 137
1807.73 128
1807.83 119
1807.93 110
1808.03 101
1808.12 93
1808.22 85
1808.32 78
1808.42 72
1808.51 68
1808.61 65
1808.71 63
1808.81 64
1808.90 66
1809.00 68
1809.10 71
1809.20 73
1809.29 73
1809.39 71
1809.49 67
1809.59 61
1809.68 54
1809.78 46
1809.88 39
1809.98 32
1810.07 25
1810.17 21
1810.27 18
1810.37 17
1810.46 19
1810.56 23
1810.66 29
1810.76 35
1810.86 39
1810.95 42
1811.05 42
1811.15 40
1811.25 36
1811.34 33
1811.44 31
1811.54 30
1811.64 32
1811.73 35
1811.83 39
1811.93 43
1812.03 46
1812.12 47
1812.22 48
1812.32 48
1812.42 48
1812.51 49
1812.61 49
1812.71 49
1812.81 48
1812.90 45
1813.00 41
1813.10 35
1813.20 28
1813.30 20
1813.39 11
1813.49 2
1813.59 0
1813.69 0
1813.78 0
1813.88 0
1813.98 0
1814.08 4
1814.17 13
1814.27 22
1814.37 30
1814.47 36
1814.56 38
1814.66 38
1814.76 36
1814.86 33
1814.96 31
1815.05 30
1815.15 31
1815.25 32
1815.35 34
1815.44 36
1815.54 38
1815.64 39
1815.74 40
1815.83 40
1815.93 41
1816.03 41
1816.13 42
1816.23 42
1816.32 42
1816.42 42
1816.52 42
1816.62 41
1816.71 41
1816.81 40
1816.91 41
1817.01 41
1817.10 42
1817.20 43
1817.30 44
1817.40 45
1817.50 46
1817.59 47
1817.69 47
1817.79 47
1817.89 46
1817.98 44
1818.08 42
1818.18 39
1818.28 36
1818.38 34
1818.47 31
1818.57 30
1818.67 29
1818.77 29
1818.86 29
1818.96 29
1819.06 29
1819.16 29
1819.26 29
1819.35 30
1819.45 31
1819.55 34
1819.65 38
1819.74 42
1819.84 47
1819.94 52
1820.04 56
1820.14 60
1820.23 61
1820.33 62
1820.43 62
1820.53 61
1820.62 60
1820.72 59
1820.82 58
1820.92 56
1821.02 53
1821.11 51
1821.21 49
1821.31 47
1821.41 45
1821.51 45
1821.60 45
1821.70 45
1821.80 45
1821.90 45
1821.99 44
1822.09 43
1822.19 41
1822.29 40
1822.39 40
1822.48 41
1822.58 42
1822.68 44
1822.78 47
1822.88 50
1822.97 52
1823.07 55
1823.17 56
1823.27 58
1823.37 58
1823.46 58
1823.56 57
1823.66 56
1823.76 54
1823.85 52
1823.95 51
1824.05 50
1824.15 50
1824.25 51
1824.34 52
1824.44 55
1824.54 57
1824.64 60
1824.74 62
1824.83 63
1824.93 62
1825.03 59
1825.13 55
1825.23 51
1825.32 48
1825.42 47
1825.52 49
1825.62 52
1825.72 57
1825.81 61
1825.91 64
1826.01 65
1826.11 65
1826.21 62
1826.30 58
1826.40 54
1826.50 50
1826.60 46
1826.70 41
1826.79 35
1826.89 30
1826.99 25
1827.09 20
1827.19 18
1827.28 18
1827.38 20
1827.48 24
1827.58 29
1827.68 34
1827.77 37
1827.87 38
1827.97 38
1828.07 35
1828.17 30
1828.26 24
1828.36 18
1828.46 11
1828.56 5
1828.66 0
1828.75 0
1828.85 0
1828.95 0
1829.05 0
1829.15 0
1829.24 0
1829.34 0
1829.44 0
1829.54 0
1829.64 2
1829.73 8
1829.83 16
1829.93 25
1830.03 34
1830.13 41
1830.22 45
1830.32 46
1830.42 44
1830.52 40
1830.62 36
1830.72 32
1830.81 29
1830.91 29
1831.01 31
1831.11 33
1831.21 36
1831.30 38
1831.40 41
1831.50 42
1831.60 43
1831.70 43
1831.79 43
1831.89 42
1831.99 41
1832.09 38
1832.19 36
1832.29 33
1832.38 30
1832.48 29
1832.58 28
1832.68 29
1832.78 31
1832.87 34
1832.97 36
1833.07 38
1833.17 39
1833.27 39
1833.36 39
1833.46 38
1833.56 37
1833.66 37
1833.76 38
1833.86 40
1833.95 42
1834.05 43
1834.15 44
1834.25 44
1834.35 43
1834.44 42
1834.54 41
1834.64 39
1834.74 38
1834.84 38
1834.94 40
1835.03 43
1835.13 48
1835.23 54
1835.33 61
1835.43 69
1835.53 77
1835.62 82
1835.72 87
1835.82 89
1835.92 89
1836.02 88
1836.11 87
1836.21 85
1836.31 84
1836.41 82
1836.51 79
1836.61 75
1836.70 70
1836.80 64
1836.90 58
1837.00 51
1837.10 46
1837.20 42
1837.29 42
1837.39 44
1837.49 49
1837.59 56
1837.69 65
1837.79 74
1837.88 81
1837.98 87
1838.08 90
1838.18 90
1838.28 88
1838.37 84
1838.47 78
1838.57 72
1838.67 65
1838.77 58
1838.87 51
1838.96 45
1839.06 40
1839.16 36
1839.26 34
1839.36 34
1839.46 36
1839.55 41
1839.65 47
1839.75 53
1839.85 59
1839.95 63
1840.05 65
1840.14 65
1840.24 62
1840.34 58
1840.44 53
1840.54 50
1840.64 48
1840.73 48
1840.83 50
1840.93 55
1841.03 61
1841.13 67
1841.23 74
1841.33 81
1841.42 86
1841.52 90
1841.62 93
1841.72 96
1841.82 98
1841.92 100
1842.01 102
1842.11 103
1842.21 103
1842.31 102
1842.41 100
1842.51 97
1842.60 92
1842.70 88
1842.80 82
1842.90 77
1843.00 72
1843.10 68
1843.19 65
1843.29 62
1843.39 61
1843.49 61
1843.59 62
1843.69 63
1843.79 64
1843.88 66
1843.98 68
1844.08 71
1844.18 73
1844.28 76
1844.38 79
1844.47 81
1844.57 81
1844.67 80
1844.77 78
1844.87 75
1844.97 73
1845.07 73
1845.16 74
1845.26 76
1845.36 80
1845.46 83
1845.56 86
1845.66 87
1845.76 86
1845.85 83
1845.95 79
1846.05 73
1846.15 67
1846.25 61
1846.35 56
1846.44 53
1846.54 51
1846.64 52
1846.74 55
1846.84 59
1846.94 64
1847.04 69
1847.13 72
1847.23 74
1847.33 73
1847.43 70
1847.53 65
1847.63 60
1847.73 55
1847.82 51
1847.92 49
1848.02 49
1848.12 50
1848.22 52
1848.32 54
1848.42 56
1848.51 57
1848.61 56
1848.71 54
1848.81 51
1848.91 49
1849.01 49
1849.11 50
1849.20 53
1849.30 58
1849.40 62
1849.50 65
1849.60 66
1849.70 65
1849.80 61
1849.89 55
1849.99 48
1850.09 41
1850.19 35
1850.29 30
1850.39 26
1850.49 24
1850.58 22
1850.68 21
1850.78 20
1850.88 20
1850.98 21
1851.08 23
1851.18 26
1851.28 30
1851.37 36
1851.47 42
1851.57 47
1851.67 52
1851.77 56
1851.87 59
1851.97 61
1852.06 62
1852.16 64
1852.26 65
1852.36 65
1852.46 65
1852.56 64
1852.66 62
1852.76 58
1852.85 54
1852.95 49
1853.05 43
1853.15 39
1853.25 35
1853.35 32
1853.45 29
1853.54 28
1853.64 28
1853.74 28
1853.84 29
1853.94 29
1854.04 29
1854.14 28
1854.24 26
1854.33 22
1854.43 19
1854.53 14
1854.63 10
1854.73 7
1854.83 4
1854.93 1
1855.03 0
1855.12 0
1855.22 0
1855.32 0
1855.42 0
1855.52 0
1855.62 0
1855.72 0
1855.82 0
1855.91 2
1856.01 8
1856.11 15
1856.21 23
1856.31 29
1856.41 35
1856.51 38
1856.61 39
1856.70 39
1856.80 38
1856.90 38
1857.00 40
1857.10 43
1857.20 49
1857.30 56
1857.40 65
1857.50 74
1857.59 82
1857.69 90
1857.79 96
1857.89 100
1857.99 103
1858.09 102
1858.19 100
1858.29 95
1858.38 89
1858.48 82
1858.58 75
1858.68 70
1858.78 66
1858.88 65
1858.98 64
1859.08 65
1859.18 66
1859.27 66
1859.37 65
1859.47 64
1859.57 61
1859.67 59
1859.77 57
1859.87 55
1859.97 56
1860.07 58
1860.16 61
1860.26 66
1860.36 70
1860.46 74
1860.56 76
1860.66 76
1860.76 74
1860.86 70
1860.96 66
1861.05 63
1861.15 60
1861.25 60
1861.35 61
1861.45 63
1861.55 66
1861.65 69
1861.75 70
1861.85 71
1861.94 71
1862.04 72
1862.14 72
1862.24 73
1862.34 75
1862.44 76
1862.54 76
1862.64 76
1862.74 74
1862.84 71
1862.93 69
1863.03 67
1863.13 66
1863.23 67
1863.33 70
1863.43 73
1863.53 77
1863.63 81
1863.73 85
1863.82 88
1863.92 92
1864.02 95
1864.12 98
1864.22 100
1864.32 101
1864.42 102
1864.52 102
1864.62 100
1864.72 98
1864.81 95
1864.91 92
1865.01 88
1865.11 84
1865.21 80
1865.31 74
1865.41 68
1865.51 62
1865.61 54
1865.71 47
1865.80 40
1865.90 34
1866.00 29
1866.10 26
1866.20 25
1866.30 27
1866.40 32
1866.50 38
1866.60 46
1866.70 54
1866.80 61
1866.89 65
1866.99 67
1867.09 66
1867.19 62
1867.29 56
1867.39 50
1867.49 43
1867.59 37
1867.69 33
1867.79 30
1867.89 29
1867.98 28
1868.08 28
1868.18 29
1868.28 29
1868.38 29
1868.48 29
1868.58 29
1868.68 29
1868.78 30
1868.88 32
1868.98 34
1869.07 36
1869.17 38
1869.27 39
1869.37 40
1869.47 39
1869.57 38
1869.67 38
1869.77 39
1869.87 42
1869.97 47
1870.07 54
1870.16 62
1870.26 71
1870.36 81
1870.46 88
1870.56 94
1870.66 97
1870.76 96
1870.86 93
1870.96 88
1871.06 82
1871.16 74
1871.26 67
1871.35 60
1871.45 54
1871.55 49
1871.65 44
1871.75 41
1871.85 38
1871.95 35
1872.05 33
1872.15 31
1872.25 31
1872.35 31
1872.45 32
1872.55 34
1872.64 36
1872.74 39
1872.84 42
1872.94 44
1873.04 44
1873.14 43
1873.24 41
1873.34 38
1873.44 35
1873.54 33
1873.64 33
1873.74 35
1873.84 39
1873.93 44
1874.03 50
1874.13 55
1874.23 58
1874.33 60
1874.43 60
1874.53 60
1874.63 58
1874.73 57
1874.83 57
1874.93 57
1875.03 59
1875.13 60
1875.23 61
1875.32 62
1875.42 61
1875.52 59
1875.62 56
1875.72 53
1875.82 49
1875.92 46
1876.02 45
1876.12 45
1876.22 47
1876.32 51
1876.42 56
1876.52 62
1876.62 68
1876.71 73
1876.81 77
1876.91 80
1877.01 81
1877.11 81
1877.21 80
1877.31 79
1877.41 77
1877.51 76
1877.61 74
1877.71 72
1877.81 70
1877.91 69
1878.01 67
1878.11 66
1878.20 65
1878.30 64
1878.40 64
1878.50 63
1878.60 63
1878.70 62
1878.80 61
1878.90 60
1879.00 58
1879.10 57
1879.20 55
1879.30 54
1879.40 53
1879.50 53
1879.60 54
1879.70 54
1879.79 56
1879.89 58
1879.99 61
1880.09 64
1880.19 67
1880.29 69
1880.39 71
1880.49 71
1880.59 70
1880.69 68
1880.79 65
1880.89 63
1880.99 60
1881.09 59
1881.19 58
1881.29 58
1881.39 58
1881.49 58
1881.58 58
1881.68 57
1881.78 56
1881.88 55
1881.98 53
1882.08 50
1882.18 45
1882.28 40
1882.38 33
1882.48 25
1882.58 17
1882.68 11
1882.78 8
1882.88 9
1882.98 13
1883.08 21
1883.18 30
1883.28 40
1883.38 49
1883.47 56
1883.57 60
1883.67 62
1883.77 63
1883.87 63
1883.97 64
1884.07 65
1884.17 66
1884.27 67
1884.37 66
1884.47 65
1884.57 63
1884.67 60
1884.77 58
1884.87 56
1884.97 55
1885.07 55
1885.17 57
1885.27 58
1885.37 59
1885.47 60
1885.56 60
1885.66 60
1885.76 59
1885.86 59
1885.96 59
1886.06 59
1886.16 58
1886.26 58
1886.36 57
1886.46 56
1886.56 54
1886.66 53
1886.76 52
1886.86 52
1886.96 52
1887.06 51
1887.16 51
1887.26 49
1887.36 45
1887.46 39
1887.56 32
1887.66 24
1887.76 16
1887.86 9
1887.95 4
1888.05 1
1888.15 0
1888.25 1
1888.35 5
1888.45 10
1888.55 16
1888.65 24
1888.75 34
1888.85 44
1888.95 55
1889.05 65
1889.15 75
1889.25 82
1889.35 86
1889.45 88
1889.55 87
1889.65 85
1889.75 80
1889.85 75
1889.95 71
1890.05 67
1890.15 64
1890.25 61
1890.35 59
1890.45 58
1890.55 56
1890.65 55
1890.75 54
1890.85 53
1890.94 53
1891.04 55
1891.14 57
1891.24 59
1891.34 62
1891.44 63
1891.54 63
1891.64 62
1891.74 60
1891.84 57
1891.94 56
1892.04 55
1892.14 56
1892.24 57
1892.34 57
1892.44 56
1892.54 55
1892.64 51
1892.74 48
1892.84 45
1892.94 42
1893.04 41
1893.14 41
1893.24 42
1893.34 42
1893.44 42
1893.54 42
1893.64 41
1893.74 39
1893.84 38
1893.94 37
1894.04 36
1894.14 36
1894.24 37
1894.34 38
1894.44 38
1894.54 37
1894.64 35
1894.74 32
1894.84 28
1894.93 24
1895.03 21
1895.13 19
1895.23 19
1895.33 20
1895.43 23
1895.53 25
1895.63 28
1895.73 29
1895.83 29
1895.93 28
1896.03 26
1896.13 23
1896.23 20
1896.33 18
1896.43 16
1896.53 15
1896.63 14
1896.73 14
1896.83 14
1896.93 13
1897.03 13
1897.13 12
1897.23 12
1897.33 12
1897.43 13
1897.53 15
1897.63 19
1897.73 23
1897.83 29
1897.93 34
1898.03 39
1898.13 41
1898.23 42
1898.33 41
1898.43 38
1898.53 34
1898.63 29
1898.73 24
1898.83 20
1898.93 16
1899.03 14
1899.13 13
1899.23 13
1899.33 14
1899.43 16
1899.53 18
1899.63 20
1899.73 22
1899.83 24
1899.93 26
1900.03 29
1900.13 31
1900.23 33
1900.33 34
1900.43 34
1900.53 34
1900.63 33
1900.73 32
1900.83 32
1900.93 33
1901.03 35
1901.13 38
1901.23 41
1901.33 45
1901.43 49
1901.53 52
1901.63 54
1901.73 56
1901.83 56
1901.93 55
1902.03 53
1902.13 50
1902.23 47
1902.33 43
1902.43 40
1902.53 37
1902.63 34
1902.73 33
1902.83 31
1902.93 30
1903.03 29
1903.13 28
1903.23 27
1903.33 26
1903.43 27
1903.53 29
1903.63 31
1903.73 34
1903.83 36
1903.93 37
1904.03 36
1904.13 34
1904.23 32
1904.33 28
1904.43 26
1904.53 25
1904.63 25
1904.73 27
1904.83 31
1904.93 36
1905.03 43
1905.13 50
1905.23 58
1905.33 65
1905.43 71
1905.53 75
1905.63 76
1905.73 74
1905.83 70
1905.93 63
1906.03 55
1906.13 47
1906.23 39
1906.33 33
1906.43 30
1906.53 28
1906.63 29
1906.73 32
1906.83 36
1906.93 41
1907.03 48
1907.13 54
1907.23 60
1907.33 64
1907.43 66
1907.53 66
1907.63 63
1907.73 58
1907.83 52
1907.93 44
1908.03 37
1908.13 30
1908.23 23
1908.33 16
1908.43 9
1908.53 2
1908.63 0
1908.73 0
1908.83 0
1908.93 0
1909.03 0
1909.13 0
1909.23 0
1909.33 0
1909.43 4
1909.53 8
1909.63 12
1909.73 14
1909.83 16
1909.94 17
1910.04 17
1910.14 19
1910.24 20
1910.34 22
1910.44 24
1910.54 26
1910.64 29
1910.74 31
1910.84 33
1910.94 36
1911.04 38
1911.14 40
1911.24 41
1911.34 42
1911.44 42
1911.54 41
1911.64 39
1911.74 36
1911.84 33
1911.94 30
1912.04 28
1912.14 28
1912.24 31
1912.34 37
1912.44 45
1912.54 56
1912.64 67
1912.74 77
1912.84 85
1912.94 90
1913.04 92
1913.14 92
1913.24 91
1913.34 89
1913.44 87
1913.54 86
1913.64 86
1913.74 87
1913.84 88
1913.95 90
1914.05 90
1914.15 90
1914.25 89
1914.35 88
1914.45 86
1914.55 83
1914.65 80
1914.75 77
1914.85 74
1914.95 72
1915.05 72
1915.15 74
1915.25 77
1915.35 83
1915.45 90
1915.55 97
1915.65 103
1915.75 107
1915.85 107
1915.95 104
1916.05 97
1916.15 88
1916.25 78
1916.35 66
1916.45 56
1916.55 46
1916.65 38
1916.75 32
1916.86 27
1916.96 25
1917.06 24
1917.16 26
1917.26 29
1917.36 33
1917.46 38
1917.56 42
1917.66 45
1917.76 46
1917.86 46
1917.96 45
1918.06 42
1918.16 40
1918.26 37
1918.36 35
1918.46 33
1918.56 31
1918.66 30
1918.76 28
1918.86 26
1918.96 26
1919.06 26
1919.16 29
1919.26 33
1919.37 38
1919.47 43
1919.57 47
1919.67 51
1919.77 52
1919.87 51
1919.97 49
1920.07 47
1920.17 45
1920.27 44
1920.37 44
1920.47 47
1920.57 50
1920.67 54
1920.77 58
1920.87 62
1920.97 64
1921.07 65
1921.17 66
1921.27 67
1921.37 68
1921.48 70
1921.58 73
1921.68 76
1921.78 79
1921.88 82
1921.98 84
1922.08 86
1922.18 87
1922.28 89
1922.38 90
1922.48 92
1922.58 95
1922.68 98
1922.78 101
1922.88 103
1922.98 104
1923.08 102
1923.18 99
1923.28 93
1923.39 84
1923.49 75
1923.59 66
1923.69 59
1923.79 53
1923.89 50
1923.99 49
1924.09 51
1924.19 55
1924.29 60
1924.39 66
1924.49 72
1924.59 79
1924.69 87
1924.79 93
1924.89 99
1924.99 104
1925.10 107
1925.20 108
1925.30 108
1925.40 107
1925.50 106
1925.60 106
1925.70 105
1925.80 105
1925.90 106
1926.00 108
1926.10 110
1926.20 114
1926.30 117
1926.40 121
1926.50 123
1926.60 124
1926.70 122
1926.81 118
1926.91 111
1927.01 102
1927.11 91
1927.21 79
1927.31 67
1927.41 57
1927.51 47
1927.61 40
1927.71 36
1927.81 34
1927.91 35
1928.01 36
1928.11 39
1928.21 42
1928.32 46
1928.42 49
1928.52 52
1928.62 54
1928.72 56
1928.82 56
1928.92 54
1929.02 52
1929.12 48
1929.22 43
1929.32 40
1929.42 37
1929.52 37
1929.62 38
1929.73 40
1929.83 41
1929.93 42
1930.03 41
1930.13 38
1930.23 34
1930.33 30
1930.43 27
1930.53 24
1930.63 24
1930.73 25
1930.83 27
1930.93 30
1931.03 32
1931.14 33
1931.24 33
1931.34 32
1931.44 30
1931.54 27
1931.64 25
1931.74 24
1931.84 23
1931.94 23
1932.04 24
1932.14 27
1932.24 31
1932.34 37
1932.45 43
1932.55 51
1932.65 58
1932.75 63
1932.85 67
1932.95 68
1933.05 68
1933.15 65
1933.25 62
1933.35 58
1933.45 54
1933.55 50
1933.66 47
1933.76 43
1933.86 39
1933.96 35
1934.06 31
1934.16 27
1934.26 24
1934.36 23
1934.46 23
1934.56 23
1934.66 24
1934.76 25
1934.87 26
1934.97 25
1935.07 22
1935.17 18
1935.27 14
1935.37 9
1935.47 4
1935.57 0
1935.67 0
1935.77 0
1935.87 0
1935.97 0
1936.08 0
1936.18 0
1936.28 0
1936.38 0
1936.48 0
1936.58 2
1936.68 4
1936.78 7
1936.88 10
1936.98 12
1937.08 13
1937.19 14
1937.29 14
1937.39 14
1937.49 13
1937.59 13
1937.69 14
1937.79 16
1937.89 18
1937.99 22
1938.09 27
1938.19 32
1938.30 37
1938.40 42
1938.50 45
1938.60 48
1938.70 50
1938.80 51
1938.90 51
1939.00 50
1939.10 49
1939.20 48
1939.31 45
1939.41 42
1939.51 38
1939.61 34
1939.71 31
1939.81 28
1939.91 26
1940.01 28
1940.11 31
1940.21 38
1940.31 47
1940.42 58
1940.52 69
1940.62 78
1940.72 86
1940.82 92
1940.92 94
1941.02 94
1941.12 92
1941.22 88
1941.32 84
1941.43 80
1941.53 76
1941.63 73
1941.73 69
1941.83 65
1941.93 61
1942.03 56
1942.13 52
1942.23 49
1942.34 46
1942.44 45
1942.54 45
1942.64 45
1942.74 45
1942.84 46
1942.94 47
1943.04 48
1943.14 50
1943.24 53
1943.35 58
1943.45 64
1943.55 71
1943.65 77
1943.75 81
1943.85 82
1943.95 81
1944.05 78
1944.15 73
1944.26 68
1944.36 64
1944.46 60
1944.56 59
1944.66 58
1944.76 59
1944.86 60
1944.96 62
1945.06 65
1945.17 67
1945.27 70
1945.37 72
1945.47 72
1945.57 71
1945.67 69
1945.77 64
1945.87 58
1945.97 51
1946.08 45
1946.18 40
1946.28 37
1946.38 35
1946.48 35
1946.58 36
1946.68 37
1946.78 38
1946.88 38
1946.99 37
1947.09 36
1947.19 36
1947.29 36
1947.39 38
1947.49 41
1947.59 44
1947.69 47
1947.80 50
1947.90 51
1948.00 51
1948.10 49
1948.20 46
1948.30 42
1948.40 37
1948.50 33
1948.61 31
1948.71 29
1948.81 29
1948.91 30
1949.01 32
1949.11 32
1949.21 31
1949.31 29
1949.41 25
1949.52 21
1949.62 16
1949.72 11
1949.82 6
1949.92 3
1950.02 0
1950.12 0
1950.22 0
1950.33 2
1950.43 6
1950.53 10
1950.63 16
1950.73 23
1950.83 30
1950.93 36
1951.03 42
1951.14 47
1951.24 51
1951.34 54
1951.44 57
1951.54 59
1951.64 63
1951.74 69
1951.85 76
1951.95 83
1952.05 91
1952.15 98
1952.25 104
1952.35 107
1952.45 110
1952.55 111
1952.66 113
1952.76 116
1952.86 120
1952.96 127
1953.06 134
1953.16 141
1953.26 147
1953.36 149
1953.47 147
1953.57 141
1953.67 132
1953.77 122
1953.87 113
1953.97 107
1954.07 103
1954.18 102
1954.28 103
1954.38 104
1954.48 103
1954.58 101
1954.68 96
1954.78 89
1954.89 79
1954.99 68
1955.09 57
1955.19 46
1955.29 36
1955.39 28
1955.49 22
1955.59 19
1955.70 18
1955.80 19
1955.90 21
1956.00 23
1956.10 24
1956.20 25
1956.30 25
1956.41 25
1956.51 24
1956.61 24
1956.71 25
1956.81 26
1956.91 27
1957.01 29
1957.12 30
1957.22 32
1957.32 33
1957.42 34
1957.52 36
1957.62 37
1957.72 38
1957.83 40
1957.93 41
1958.03 42
1958.13 43
1958.23 43
1958.33 43
1958.43 44
1958.54 44
1958.64 44
1958.74 45
1958.84 45
1958.94 44
1959.04 42
1959.14 40
1959.25 36
1959.35 33
1959.45 29
1959.55 26
1959.65 24
1959.75 22
1959.86 21
1959.96 21
1960.06 21
1960.16 23
1960.26 25
1960.36 29
1960.46 32
1960.57 35
1960.67 38
1960.77 40
1960.87 40
1960.97 39
1961.07 36
1961.18 34
1961.28 31
1961.38 28
1961.48 26
1961.58 24
1961.68 23
1961.78 22
1961.89 20
1961.99 18
1962.09 15
1962.19 12
1962.29 10
1962.39 7
1962.50 5
1962.60 4
1962.70 4
1962.80 4
1962.90 5
1963.00 7
1963.10 9
1963.21 11
1963.31 15
1963.41 18
1963.51 21
1963.61 24
1963.71 27
1963.82 30
1963.92 32
1964.02 34
1964.12 35
1964.22 34
1964.32 34
1964.43 33
1964.53 33
1964.63 34
1964.73 37
1964.83 42
1964.93 48
1965.04 54
1965.14 60
1965.24 65
1965.34 70
1965.44 73
1965.54 76
1965.65 78
1965.75 81
1965.85 83
1965.95 85
1966.05 86
1966.15 87
1966.26 87
1966.36 88
1966.46 89
1966.56 90
1966.66 90
1966.76 90
1966.87 88
1966.97 85
1967.07 81
1967.17 75
1967.27 69
1967.37 64
1967.48 59
1967.58 56
1967.68 54
1967.78 52
1967.88 51
1967.98 51
1968.09 50
1968.19 49
1968.29 48
1968.39 49
1968.49 51
1968.59 55
1968.70 61
1968.80 69
1968.90 76
1969.00 83
1969.10 88
1969.20 92
1969.31 94
1969.41 95
1969.51 96
1969.61 98
1969.71 103
1969.81 110
1969.92 121
1970.02 134
1970.12 147
1970.22 160
1970.32 171
1970.43 178
1970.53 180
1970.63 180
1970.73 176
1970.83 171
1970.93 165
1971.04 159
1971.14 153
1971.24 148
1971.34 143
1971.44 139
1971.55 134
1971.65 129
1971.75 125
1971.85 122
1971.95 121
1972.05 122
1972.16 125
1972.26 130
1972.36 136
1972.46 142
1972.56 147
1972.67 149
1972.77 149
1972.87 144
1972.97 137
1973.07 126
1973.17 114
1973.28 103
1973.38 93
1973.48 86
1973.58 81
1973.68 79
1973.79 78
1973.89 77
1973.99 77
1974.09 75
1974.19 73
1974.29 69
1974.40 66
1974.50 62
1974.60 58
1974.70 54
1974.80 50
1974.91 45
1975.01 40
1975.11 34
1975.21 27
1975.31 20
1975.42 14
1975.52 9
1975.62 5
1975.72 3
1975.82 2
1975.93 2
1976.03 3
1976.13 4
1976.23 5
1976.33 4
1976.43 3
1976.54 1
1976.64 0
1976.74 0
1976.84 0
1976.94 0
1977.05 0
1977.15 0
1977.25 6
1977.35 15
1977.45 25
1977.56 36
1977.66 45
1977.76 53
1977.86 59
1977.96 62
1978.07 63
1978.17 61
1978.27 59
1978.37 57
1978.47 55
1978.58 54
1978.68 54
1978.78 54
1978.88 54
1978.98 53
1979.09 51
1979.19 46
1979.29 40
1979.39 33
1979.49 26
1979.60 20
1979.70 16
1979.80 13
1979.90 12
1980.00 13
1980.11 14
1980.21 17
1980.31 20
1980.41 23
1980.51 26
1980.62 27
1980.72 28
1980.82 28
1980.92 26
1981.02 23
1981.13 21
1981.23 19
1981.33 19
1981.43 20
1981.53 23
1981.64 27
1981.74 32
1981.84 37
1981.94 43
1982.04 49
1982.15 55
1982.25 61
1982.35 67
1982.45 71
1982.56 74
1982.66 75
1982.76 73
1982.86 69
1982.96 62
1983.07 54
1983.17 46
1983.27 38
1983.37 31
1983.47 25
1983.58 19
1983.68 15
1983.78 10
1983.88 6
1983.98 2
1984.09 0
1984.19 0
1984.29 0
1984.39 0
1984.50 0
1984.60 0
1984.70 0
1984.80 2
1984.90 6
1985.01 10
1985.11 12
1985.21 13
1985.31 12
1985.41 9
1985.52 6
1985.62 5
1985.72 5
1985.82 9
1985.93 16
1986.03 25
1986.13 35
1986.23 45
1986.33 53
1986.44 59
1986.54 62
1986.64 63
1986.74 63
1986.85 63
1986.95 64
1987.05 65
1987.15 66
1987.25 67
1987.36 67
1987.46 66
1987.56 64
1987.66 61
1987.76 57
1987.87 55
1987.97 53
1988.07 53
1988.17 54
1988.28 55
1988.38 57
1988.48 58
1988.58 59
1988.69 60
1988.79 60
1988.89 62
1988.99 64
1989.09 68
1989.20 72
1989.30 75
1989.40 78
1989.50 79
1989.61 76
1989.71 70
1989.81 61
1989.91 50
1990.01 39
1990.12 27
1990.22 17
1990.32 10
1990.42 6
1990.53 4
1990.63 4
1990.73 6
1990.83 9
1990.94 13
1991.04 16
1991.14 20
1991.24 24
1991.34 27
1991.45 30
1991.55 31
1991.65 32
1991.75 31
1991.86 30
1991.96 28
1992.06 25
1992.16 22
1992.27 19
1992.37 15
1992.47 10
1992.57 5
1992.67 0
1992.78 0
1992.88 0
1992.98 0
1993.08 0
1993.19 0
1993.29 0
1993.39 0
1993.49 0
1993.60 4
1993.70 9
1993.80 14
1993.90 19
1994.01 23
1994.11 27
1994.21 30
1994.31 32
1994.41 34
1994.52 36
1994.62 37
1994.72 38
1994.82 39
1994.93 41
1995.03 43
1995.13 47
1995.23 52
1995.34 59
1995.44 66
1995.54 73
1995.64 79
1995.75 82
1995.85 83
1995.95 80
1996.05 75
1996.16 70
1996.26 64
1996.36 60
1996.46 58
1996.57 57
1996.67 58
1996.77 59
1996.87 58
1996.98 56
1997.08 51
1997.18 45
1997.28 39
1997.39 34
1997.49 31
1997.59 30
1997.69 30
1997.80 30
1997.90 29
1998.00 26
1998.10 21
1998.21 15
1998.31 8
1998.41 3
1998.51 2
1998.61 3
1998.72 8
1998.82 14
1998.92 20
1999.02 26
1999.13 30
1999.23 31
1999.33 32
1999.44 31
1999.54 30
1999.64 28
1999.74 25
1999.85 23
1999.95 21
2000.05 20
2000.15 21
2000.26 25
2000.36 32
2000.46 40
2000.56 49
2000.67 57
2000.77 64
2000.87 67
2000.97 67
2001.08 63
2001.18 57
2001.28 48
2001.38 39
2001.49 30
2001.59 23
2001.69 18
2001.79 15
2001.90 15
2002.00 17
2002.10 22
2002.20 29
2002.31 36
2002.41 42
2002.51 47
2002.61 49
2002.72 49
2002.82 47
2002.92 42
2003.02 37
2003.13 31
2003.23 25
2003.33 21
2003.44 18
2003.54 18
2003.64 19
2003.74 22
2003.85 25
2003.95 29
2004.05 32
2004.15 34
2004.26 36
2004.36 36
2004.46 36
2004.56 35
2004.67 33
2004.77 30
2004.87 26
2004.97 21
2005.08 16
2005.18 11
2005.28 6
2005.39 1
2005.49 0
2005.59 0
2005.69 0
2005.80 0
2005.90 0
2006.00 0
2006.10 0
2006.21 0
2006.31 3
2006.41 7
2006.52 11
2006.62 14
2006.72 17
2006.82 20
2006.93 23
2007.03 26
2007.13 28
2007.23 31
2007.34 33
2007.44 36
2007.54 40
2007.64 44
2007.75 49
2007.85 55
2007.95 60
2008.06 63
2008.16 65
2008.26 65
2008.36 63
2008.47 60
2008.57 56
2008.67 52
2008.78 48
2008.88 47
2008.98 47
2009.08 49
2009.19 54
2009.29 61
2009.39 69
2009.49 77
2009.60 85
2009.70 91
2009.80 94
2009.91 94
2010.01 92
2010.11 87
2010.21 81
2010.32 74
2010.42 68
2010.52 64
2010.63 61
2010.73 62
2010.83 66
2010.93 72
2011.04 79
2011.14 87
2011.24 95
2011.34 100
2011.45 104
2011.55 105
2011.65 103
2011.76 100
2011.86 96
2011.96 92
2012.06 86
2012.17 81
2012.27 75
2012.37 69
2012.48 63
2012.58 56
2012.68 48
2012.78 40
2012.89 32
2012.99 24
2013.09 18
2013.20 13
2013.30 9
2013.40 9
2013.50 10
2013.61 14
2013.71 19
2013.81 24
2013.92 29
2014.02 35
2014.12 39
2014.23 43
2014.33 46
2014.43 49
2014.53 49
2014.64 48
2014.74 46
2014.84 43
2014.95 39
2015.05 36
2015.15 34
2015.25 34
2015.36 35
2015.46 37
2015.56 41
2015.67 45
2015.77 49
2015.87 54
2015.97 59
2016.08 64
2016.18 70
2016.28 75
2016.39 79
2016.49 82
2016.59 82
2016.70 80
2016.80 75
2016.90 68
2017.00 60
2017.11 49
2017.21 39
2017.31 29
2017.42 20
2017.52 14
2017.62 9
2017.73 6
2017.83 5
2017.93 6
2018.03 8
2018.14 9
2018.24 11
2018.34 11
2018.45 11
2018.55 10
2018.65 8
2018.76 7
2018.86 5
2018.96 4
2019.06 2
2019.17 0
2019.27 0
2019.37 0
2019.48 0
2019.58 0
2019.68 0
2019.79 0
2019.89 0
2019.99 0
2020.09 3
2020.20 7
2020.30 12
2020.40 17
2020.51 21
2020.61 25
2020.71 29
2020.82 34
2020.92 39
2021.02 44
2021.13 48
2021.23 51
2021.33 53
2021.43 52
2021.54 50
2021.64 47
2021.74 44
2021.85 43
2021.95 43
2022.05 45
2022.16 47
2022.26 49
2022.36 50
2022.47 48
2022.57 45
2022.67 40
2022.77 36
2022.88 32
2022.98 30
2023.08 29
2023.19 29
2023.29 29
2023.39 29
2023.50 29
2023.60 28
2023.70 29
2023.81 31
2023.91 34
2024.01 40
2024.12 46
2024.22 52
2024.32 57
2024.42 59
2024.53 60
2024.63 59
2024.73 56
2024.84 55
2024.94 54
2025.04 55
2025.15 58
2025.25 63
2025.35 68
2025.46 74
2025.56 79
2025.66 83
2025.77 85
2025.87 85
2025.97 83
2026.08 80
2026.18 78
2026.28 77
2026.39 77
2026.49 80
2026.59 83
2026.69 86
2026.80 88
2026.90 89
2027.00 88
2027.11 86
2027.21 83
2027.31 80
2027.42 76
2027.52 72
2027.62 68
2027.73 64
2027.83 60
2027.93 57
2028.04 57
2028.14 59
2028.24 62
2028.35 68
2028.45 73
2028.55 77
2028.66 79
2028.76 80
2028.86 79
2028.97 78
2029.07 78
2029.17 79
2029.28 80
2029.38 82
2029.48 83
2029.59 83
2029.69 81
2029.79 78
2029.90 73
2030.00 67
2030.10 61
2030.21 55
2030.31 49
2030.41 45
2030.52 42
2030.62 40
2030.72 38
2030.83 37
2030.93 36
2031.03 34
2031.14 33
2031.24 32
2031.34 31
2031.45 31
2031.55 32
2031.65 33
2031.76 35
2031.86 37
2031.96 40
2032.07 41
2032.17 42
2032.27 43
2032.38 42
2032.48 41
2032.58 40
2032.69 39
2032.79 38
2032.89 37
2033.00 36
2033.10 35
2033.20 34
2033.31 33
2033.41 32
2033.51 32
2033.62 35
2033.72 38
2033.82 44
2033.93 49
2034.03 54
2034.13 56
2034.24 57
2034.34 55
2034.44 52
2034.55 48
2034.65 45
2034.75 43
2034.86 42
2034.96 42
2035.06 43
2035.17 43
2035.27 42
2035.37 40
2035.48 38
2035.58 36
2035.68 33
2035.79 31
2035.89 28
2035.99 26
2036.10 23
2036.20 20
2036.31 17
2036.41 14
2036.51 12
2036.62 11
2036.72 11
2036.82 13
2036.93 17
2037.03 22
2037.13 27
2037.24 33
2037.34 40
2037.44 46
2037.55 53
2037.65 61
2037.75 68
2037.86 75
2037.96 80
2038.06 83
2038.17 82
2038.27 79
2038.38 73
2038.48 68
2038.58 63
2038.69 60
2038.79 59
2038.89 60
2039.00 62
2039.10 64
2039.20 66
2039.31 66
2039.41 65
2039.51 64
2039.62 62
2039.72 60
2039.82 61
2039.93 64
2040.03 70
2040.14 77
2040.24 86
2040.34 94
2040.45 100
2040.55 104
2040.65 104
2040.76 102
2040.86 97
2040.96 91
2041.07 84
2041.17 77
2041.27 71
2041.38 66
2041.48 64
2041.59 63
2041.69 64
2041.79 66
2041.90 69
2042.00 71
2042.10 71
2042.21 71
2042.31 68
2042.41 63
2042.52 58
2042.62 52
2042.72 47
2042.83 41
2042.93 36
2043.04 31
2043.14 27
2043.24 23
2043.35 20
2043.45 18
2043.55 17
2043.66 17
2043.76 19
2043.86 21
2043.97 24
2044.07 26
2044.18 27
2044.28 27
2044.38 26
2044.49 24
2044.59 23
2044.69 22
2044.80 24
2044.90 28
2045.01 33
2045.11 41
2045.21 51
2045.32 61
2045.42 71
2045.52 80
2045.63 88
2045.73 95
2045.83 99
2045.94 102
2046.04 103
2046.15 102
2046.25 99
2046.35 96
2046.46 93
2046.56 90
2046.66 88
2046.77 87
2046.87 88
2046.98 89
2047.08 91
2047.18 93
2047.29 94
2047.39 95
2047.49 94
2047.60 93
2047.70 91
2047.81 89
2047.91 87
2048.01 85
2048.12 82
2048.22 79
2048.32 74
2048.43 69
2048.53 63
2048.64 57
2048.74 51
2048.84 44
2048.95 39
2049.05 33
2049.15 29
2049.26 27
2049.36 26
2049.47 26
2049.57 29
2049.67 32
2049.78 35
2049.88 37
2049.98 39
2050.09 39
2050.19 37
2050.30 34
2050.40 30
2050.50 27
2050.61 24
2050.71 22
2050.82 21
2050.92 21
2051.02 21
2051.13 20
2051.23 18
2051.33 16
2051.44 14
2051.54 12
2051.65 13
2051.75 16
2051.85 22
2051.96 30
2052.06 38
2052.17 46
2052.27 53
2052.37 57
2052.48 58
2052.58 57
2052.68 54
2052.79 52
2052.89 50
2053.00 49
2053.10 49
2053.20 50
2053.31 53
2053.41 57
2053.52 61
2053.62 66
2053.72 70
2053.83 72
2053.93 72
2054.04 71
2054.14 67
2054.24 63
2054.35 58
2054.45 54
2054.55 50
2054.66 48
2054.76 46
2054.87 45
2054.97 43
2055.07 42
2055.18 41
2055.28 41
2055.39 41
2055.49 41
2055.59 42
2055.70 42
2055.80 42
2055.91 41
2056.01 40
2056.11 37
2056.22 36
2056.32 34
2056.43 35
2056.53 36
2056.63 39
2056.74 43
2056.84 46
2056.95 48
2057.05 49
2057.15 46
2057.26 42
2057.36 37
2057.47 30
2057.57 23
2057.67 16
2057.78 10
2057.88 4
2057.99 0
2058.09 0
2058.19 0
2058.30 0
2058.40 0
2058.51 0
2058.61 0
2058.71 0
2058.82 2
2058.92 7
2059.03 12
2059.13 16
2059.23 19
2059.34 22
2059.44 24
2059.55 26
2059.65 27
2059.75 29
2059.86 30
2059.96 33
2060.07 36
2060.17 41
2060.27 47
2060.38 54
2060.48 61
2060.59 67
2060.69 71
2060.80 74
2060.90 75
2061.00 75
2061.11 74
2061.21 73
2061.32 70
2061.42 67
2061.52 63
2061.63 59
2061.73 54
2061.84 51
2061.94 49
2062.04 48
2062.15 49
2062.25 49
2062.36 50
2062.46 49
2062.56 46
2062.67 42
2062.77 37
2062.88 32
2062.98 27
2063.09 24
2063.19 22
2063.29 22
2063.40 23
2063.50 26
2063.61 30
2063.71 34
2063.81 39
2063.92 44
2064.02 50
2064.13 56
2064.23 61
2064.34 65
2064.44 66
2064.54 65
2064.65 62
2064.75 56
2064.86 49
2064.96 43
2065.06 38
2065.17 34
2065.27 34
2065.38 35
2065.48 37
2065.59 40
2065.69 42
2065.79 43
2065.90 43
2066.00 42
2066.11 40
2066.21 39
2066.31 38
2066.42 39
2066.52 41
2066.63 44
2066.73 48
2066.84 52
2066.94 57
2067.04 60
2067.15 63
2067.25 64
2067.36 64
2067.46 64
2067.57 63
2067.67 63
2067.77 64
2067.88 67
2067.98 72
2068.09 78
2068.19 85
2068.30 93
2068.40 99
2068.50 103
2068.61 105
2068.71 105
2068.82 104
2068.92 101
2069.03 98
2069.13 94
2069.23 89
2069.34 84
2069.44 77
2069.55 69
2069.65 60
2069.76 50
2069.86 40
2069.96 30
2070.07 22
2070.17 15
2070.28 10
2070.38 9
2070.49 11
2070.59 17
2070.69 25
2070.80 36
2070.90 48
2071.01 59
2071.11 68
2071.22 75
2071.32 78
2071.42 78
2071.53 76
2071.63 73
2071.74 69
2071.84 65
2071.95 63
2072.05 62
2072.16 62
2072.26 64
2072.36 66
2072.47 68
2072.57 70
2072.68 70
2072.78 68
2072.89 66
2072.99 63
2073.09 60
2073.20 58
2073.30 58
2073.41 60
2073.51 63
2073.62 68
2073.72 74
2073.83 80
2073.93 85
2074.03 90
2074.14 94
2074.24 98
2074.35 102
2074.45 107
2074.56 111
2074.66 114
2074.77 115
2074.87 114
2074.97 111
2075.08 108
2075.18 104
2075.29 103
2075.39 105
2075.50 109
2075.60 116
2075.71 123
2075.81 129
2075.91 134
2076.02 135
2076.12 133
2076.23 130
2076.33 126
2076.44 122
2076.54 119
2076.65 116
2076.75 114
2076.85 111
2076.96 107
2077.06 103
2077.17 98
2077.27 94
2077.38 91
2077.48 88
2077.59 86
2077.69 84
2077.80 82
2077.90 80
2078.00 77
2078.11 73
2078.21 68
2078.32 63
2078.42 57
2078.53 51
2078.63 45
2078.74 40
2078.84 36
2078.94 35
2079.05 36
2079.15 39
2079.26 43
2079.36 46
2079.47 48
2079.57 49
2079.68 48
2079.78 47
2079.89 46
2079.99 47
2080.09 49
2080.20 53
2080.30 58
2080.41 64
2080.51 70
2080.62 75
2080.72 78
2080.83 79
2080.93 78
2081.04 76
2081.14 73
2081.25 71
2081.35 68
2081.45 66
2081.56 65
2081.66 63
2081.77 62
2081.87 60
2081.98 58
2082.08 55
2082.19 52
2082.29 49
2082.40 45
2082.50 40
2082.61 36
2082.71 33
2082.81 32
2082.92 32
2083.02 35
2083.13 39
2083.23 44
2083.34 48
2083.44 52
2083.55 54
2083.65 55
2083.76 54
2083.86 55
2083.97 55
2084.07 57
2084.17 59
2084.28 62
2084.38 64
2084.49 65
2084.59 65
2084.70 62
2084.80 58
2084.91 53
2085.01 48
2085.12 44
2085.22 40
2085.33 39
2085.43 39
2085.54 40
2085.64 41
2085.75 41
2085.85 39
2085.95 36
2086.06 30
2086.16 22
2086.27 14
2086.37 7
2086.48 0
2086.58 0
2086.69 0
2086.79 0
2086.90 0
2087.00 0
2087.11 0
2087.21 0
2087.32 3
2087.42 5
2087.53 6
2087.63 6
2087.74 6
2087.84 5
2087.94 3
2088.05 2
2088.15 1
2088.26 0
2088.36 1
2088.47 2
2088.57 4
2088.68 7
2088.78 10
2088.89 14
2088.99 17
2089.10 22
2089.20 26
2089.31 31
2089.41 35
2089.52 40
2089.62 44
2089.73 48
2089.83 50
2089.94 51
2090.04 50
2090.15 48
2090.25 46
2090.35 43
2090.46 41
2090.56 39
2090.67 39
2090.77 39
2090.88 41
2090.98 44
2091.09 48
2091.19 51
2091.30 55
2091.40 59
2091.51 61
2091.61 63
2091.72 63
2091.82 62
2091.93 59
2092.03 55
2092.14 49
2092.24 43
2092.35 37
2092.45 32
2092.56 27
2092.66 23
2092.77 20
2092.87 18
2092.98 17
2093.08 18
2093.19 19
2093.29 23
2093.40 28
2093.50 36
2093.61 46
2093.71 56
2093.82 66
2093.92 74
2094.03 80
2094.13 83
2094.24 84
2094.34 84
2094.45 83
2094.55 82
2094.65 81
2094.76 80
2094.86 78
2094.97 75
2095.07 71
2095.18 66
2095.28 60
2095.39 54
2095.49 48
2095.60 43
2095.70 39
2095.81 36
2095.91 34
2096.02 33
2096.12 32
2096.23 32
2096.33 32
2096.44 32
2096.54 32
2096.65 31
2096.75 30
2096.86 27
2096.96 24
2097.07 20
2097.17 16
2097.28 11
2097.38 6
2097.49 1
2097.59 0
2097.70 0
2097.80 0
2097.91 0
2098.01 1
2098.12 3
2098.22 6
2098.33 8
2098.43 8
2098.54 8
2098.64 7
2098.75 5
2098.85 2
2098.96 0
2099.06 0
2099.17 0
2099.27 0
2099.38 0
2099.48 0
2099.59 0
2099.69 0
2099.80 1
2099.90 3
2100.01 5
2100.11 7
2100.22 10
2100.33 13
2100.43 17
2100.54 21
2100.64 26
2100.75 32
2100.85 37
2100.96 42
2101.06 46
2101.17 48
2101.27 48
2101.38 46
2101.48 45
2101.59 44
2101.69 44
2101.80 47
2101.90 52
2102.01 59
2102.11 67
2102.22 75
2102.32 80
2102.43 83
2102.53 82
2102.64 79
2102.74 74
2102.85 69
2102.95 65
2103.06 62
2103.16 63
2103.27 66
2103.37 70
2103.48 77
2103.58 83
2103.69 89
2103.79 94
2103.90 97
2104.00 99
2104.11 99
2104.21 98
2104.32 95
2104.42 91
2104.53 86
2104.64 82
2104.74 78
2104.85 75
2104.95 73
2105.06 71
2105.16 69
2105.27 67
2105.37 63
2105.48 59
2105.58 54
2105.69 50
2105.79 47
2105.90 47
2106.00 50
2106.11 55
2106.21 64
2106.32 73
2106.42 83
2106.53 92
2106.63 98
2106.74 101
2106.84 101
2106.95 97
2107.06 90
2107.16 83
2107.27 76
2107.37 70
2107.48 65
2107.58 64
2107.69 64
2107.79 66
2107.90 68
2108.00 70
2108.11 71
2108.21 69
2108.32 66
2108.42 61
2108.53 54
2108.63 47
2108.74 41
2108.84 37
2108.95 37
2109.06 41
2109.16 51
2109.27 63
2109.37 78
2109.48 93
2109.58 106
2109.69 115
2109.79 120
2109.90 122
2110.00 121
2110.11 119
2110.21 118
2110.32 118
2110.42 121
2110.53 126
2110.63 131
2110.74 137
2110.85 142
2110.95 145
2111.06 146
2111.16 146
2111.27 144
2111.37 141
2111.48 137
2111.58 133
2111.69 130
2111.79 126
2111.90 122
2112.00 117
2112.11 111
2112.22 104
2112.32 97
2112.43 88
2112.53 80
2112.64 73
2112.74 68
2112.85 66
2112.95 66
2113.06 69
2113.16 74
2113.27 81
2113.37 88
2113.48 96
2113.59 103
2113.69 109
2113.80 113
2113.90 115
2114.01 116
2114.11 116
2114.22 114
2114.32 112
2114.43 110
2114.53 110
2114.64 111
2114.74 115
2114.85 121
2114.96 131
2115.06 141
2115.17 153
2115.27 163
2115.38 171
2115.48 177
2115.59 179
2115.69 177
2115.80 172
2115.90 165
2116.01 157
2116.12 147
2116.22 137
2116.33 128
2116.43 121
2116.54 115
2116.64 110
2116.75 107
2116.85 104
2116.96 101
2117.06 96
2117.17 91
2117.28 85
2117.38 78
2117.49 72
2117.59 68
2117.70 66
2117.80 68
2117.91 73
2118.01 81
2118.12 91
2118.23 101
2118.33 110
2118.44 116
2118.54 119
2118.65 119
2118.75 115
2118.86 109
2118.96 102
2119.07 94
2119.18 87
2119.28 81
2119.39 77
2119.49 73
2119.60 71
2119.70 70
2119.81 68
2119.91 67
2120.02 66
2120.13 64
2120.23 63
2120.34 62
2120.44 61
2120.55 62
2120.65 63
2120.76 65
2120.86 67
2120.97 68
2121.08 69
2121.18 69
2121.29 69
2121.39 68
2121.50 67
2121.60 65
2121.71 65
2121.81 65
2121.92 65
2122.03 65
2122.13 66
2122.24 66
2122.34 66
2122.45 65
2122.55 64
2122.66 61
2122.77 59
2122.87 58
2122.98 57
2123.08 57
2123.19 59
2123.29 62
2123.40 67
2123.50 72
2123.61 77
2123.72 83
2123.82 90
2123.93 96
2124.03 102
2124.14 107
2124.24 110
2124.35 111
2124.46 108
2124.56 102
2124.67 93
2124.77 82
2124.88 69
2124.98 57
2125.09 46
2125.20 37
2125.30 31
2125.41 29
2125.51 28
2125.62 30
2125.72 32
2125.83 33
2125.94 34
2126.04 34
2126.15 34
2126.25 33
2126.36 33
2126.46 34
2126.57 35
2126.68 36
2126.78 38
2126.89 38
2126.99 38
2127.10 38
2127.20 37
2127.31 36
2127.42 35
2127.52 36
2127.63 38
2127.73 42
2127.84 47
2127.94 53
2128.05 58
2128.16 62
2128.26 65
2128.37 66
2128.47 67
2128.58 68
2128.68 70
2128.79 72
2128.90 74
2129.00 77
2129.11 79
2129.21 81
2129.32 82
2129.43 82
2129.53 81
2129.64 81
2129.74 81
2129.85 82
2129.95 84
2130.06 86
2130.17 88
2130.27 91
2130.38 94
2130.48 96
2130.59 99
2130.70 102
2130.80 105
2130.91 107
2131.01 109
2131.12 111
2131.22 114
2131.33 117
2131.44 120
2131.54 125
2131.65 130
2131.75 134
2131.86 137
2131.97 137
2132.07 135
2132.18 131
2132.28 124
2132.39 118
2132.49 112
2132.60 108
2132.71 106
2132.81 106
2132.92 107
2133.02 109
2133.13 111
2133.24 112
2133.34 112
2133.45 112
2133.55 111
2133.66 109
2133.77 107
2133.87 105
2133.98 104
2134.08 103
2134.19 103
2134.29 103
2134.40 103
2134.51 104
2134.61 104
2134.72 103
2134.82 101
2134.93 97
2135.04 91
2135.14 84
2135.25 78
2135.35 73
2135.46 70
2135.57 70
2135.67 73
2135.78 77
2135.88 82
2135.99 87
2136.10 91
2136.20 94
2136.31 95
2136.41 94
2136.52 93
2136.63 92
2136.73 92
2136.84 92
2136.94 94
2137.05 97
2137.16 99
2137.26 101
2137.37 101
2137.47 99
2137.58 95
2137.69 90
2137.79 85
2137.90 80
2138.00 76
2138.11 73
2138.22 71
2138.32 71
2138.43 70
2138.53 68
2138.64 66
2138.75 61
2138.85 56
2138.96 50
2139.06 44
2139.17 38
2139.28 34
2139.38 32
2139.49 32
2139.59 34
2139.70 36
2139.81 38
2139.91 40
2140.02 42
2140.12 43
2140.23 45
2140.34 47
2140.44 49
2140.55 52
2140.65 56
2140.76 59
2140.87 62
2140.97 64
2141.08 64
2141.19 64
2141.29 62
2141.40 59
2141.50 56
2141.61 53
2141.72 50
2141.82 48
2141.93 45
2142.03 42
2142.14 39
2142.25 36
2142.35 33
2142.46 31
2142.56 30
2142.67 31
2142.78 33
2142.88 37
2142.99 43
2143.10 48
2143.20 53
2143.31 57
2143.41 58
2143.52 59
2143.63 58
2143.73 58
2143.84 58
2143.94 59
2144.05 60
2144.16 61
2144.26 62
2144.37 61
2144.48 59
2144.58 56
2144.69 53
2144.79 51
2144.90 49
2145.01 49
2145.11 50
2145.22 51
2145.32 53
2145.43 55
2145.54 57
2145.64 58
2145.75 59
2145.86 61
2145.96 63
2146.07 65
2146.17 67
2146.28 70
2146.39 72
2146.49 74
2146.60 74
2146.71 72
2146.81 69
2146.92 64
2147.02 59
2147.13 54
2147.24 50
2147.34 46
2147.45 45
2147.56 45
2147.66 46
2147.77 47
2147.87 49
2147.98 50
2148.09 52
2148.19 54
2148.30 56
2148.41 60
2148.51 65
2148.62 72
2148.72 79
2148.83 87
2148.94 94
2149.04 98
2149.15 100
2149.26 98
2149.36 94
2149.47 89
2149.57 82
2149.68 76
2149.79 70
2149.89 66
2150.00 63
2150.11 62
2150.21 64
2150.32 67
2150.43 73
2150.53 80
2150.64 87
2150.74 94
2150.85 99
2150.96 103
2151.06 104
2151.17 103
2151.28 100
2151.38 96
2151.49 90
2151.59 85
2151.70 79
2151.81 73
2151.91 68
2152.02 61
2152.13 55
2152.23 49
2152.34 44
2152.45 40
2152.55 37
2152.66 37
2152.76 39
2152.87 44
2152.98 51
2153.08 59
2153.19 66
2153.30 74
2153.40 80
2153.51 84
2153.62 86
2153.72 87
2153.83 86
2153.94 84
2154.04 82
2154.15 78
2154.25 74
2154.36 70
2154.47 66
2154.57 62
2154.68 60
2154.79 58
2154.89 56
2155.00 56
2155.11 56
2155.21 56
2155.32 57
2155.42 59
2155.53 60
2155.64 62
2155.74 63
2155.85 63
2155.96 62
2156.06 61
2156.17 58
2156.28 55
2156.38 52
2156.49 49
2156.60 48
2156.70 49
2156.81 51
2156.92 54
2157.02 59
2157.13 65
2157.23 72
2157.34 79
2157.45 85
2157.55 91
2157.66 95
2157.77 98
2157.87 99
2157.98 98
2158.09 96
2158.19 93
2158.30 88
2158.41 84
2158.51 81
2158.62 78
2158.73 76
2158.83 75
2158.94 74
2159.05 74
2159.15 74
2159.26 76
2159.37 79
2159.47 83
2159.58 87
2159.68 91
2159.79 95
2159.90 97
2160.00 96
2160.11 94
2160.22 91
2160.32 86
2160.43 81
2160.54 75
2160.64 68
2160.75 61
2160.86 55
2160.96 50
2161.07 47
2161.18 46
2161.28 47
2161.39 50
2161.50 53
2161.60 56
2161.71 58
2161.82 57
2161.92 55
2162.03 50
2162.14 45
2162.24 40
2162.35 35
2162.46 33
2162.56 33
2162.67 34
2162.78 37
2162.88 40
2162.99 43
2163.10 46
2163.20 48
2163.31 48
2163.42 48
2163.52 47
2163.63 46
2163.74 45
2163.84 45
2163.95 46
2164.06 48
2164.16 50
2164.27 52
2164.38 54
2164.48 56
2164.59 56
2164.70 55
2164.80 53
2164.91 50
2165.02 46
2165.12 42
2165.23 37
2165.34 32
2165.44 28
2165.55 24
2165.66 21
2165.76 19
2165.87 18
2165.98 20
2166.08 22
2166.19 26
2166.30 30
2166.40 34
2166.51 37
2166.62 39
2166.72 39
2166.83 39
2166.94 39
2167.04 38
2167.15 38
2167.26 40
2167.36 42
2167.47 46
2167.58 51
2167.68 56
2167.79 61
2167.90 64
2168.00 65
2168.11 64
2168.22 62
2168.32 58
2168.43 54
2168.54 51
2168.64 49
2168.75 48
2168.86 49
2168.96 51
2169.07 54
2169.18 58
2169.28 62
2169.39 67
2169.50 70
2169.61 73
2169.71 74
2169.82 74
2169.93 72
2170.03 69
2170.14 65
2170.25 61
2170.35 56
2170.46 51
2170.57 47
2170.67 42
2170.78 37
2170.89 32
2170.99 27
2171.10 22
2171.21 18
2171.31 14
2171.42 11
2171.53 9
2171.63 7
2171.74 6
2171.85 5
2171.96 5
2172.06 5
2172.17 7
2172.28 9
2172.38 11
2172.49 13
2172.60 15
2172.70 15
2172.81 15
2172.92 13
2173.02 10
2173.13 7
2173.24 4
2173.34 2
2173.45 1
2173.56 3
2173.67 7
2173.77 14
2173.88 21
2173.99 30
2174.09 38
2174.20 44
2174.31 48
2174.41 50
2174.52 49
2174.63 47
2174.73 44
2174.84 42
2174.95 39
2175.05 37
2175.16 35
2175.27 32
2175.38 30
2175.48 26
2175.59 22
2175.70 19
2175.80 16
2175.91 14
2176.02 14
2176.12 16
2176.23 20
2176.34 25
2176.45 30
2176.55 35
2176.66 40
2176.77 44
2176.87 45
2176.98 45
2177.09 43
2177.19 40
2177.30 36
2177.41 32
2177.51 29
2177.62 26
2177.73 23
2177.84 21
2177.94 19
2178.05 18
2178.16 17
2178.26 18
2178.37 19
2178.48 21
2178.58 23
2178.69 26
2178.80 29
2178.91 31
2179.01 32
2179.12 32
2179.23 32
2179.33 30
2179.44 29
2179.55 26
2179.66 24
2179.76 21
2179.87 18
2179.98 14
2180.08 11
2180.19 7
2180.30 4
2180.40 0
2180.51 0
2180.62 0
2180.73 0
2180.83 0
2180.94 0
2181.05 0
2181.15 0
2181.26 0
2181.37 3
2181.48 9
2181.58 15
2181.69 22
2181.80 29
2181.90 35
2182.01 42
2182.12 48
2182.22 52
2182.33 56
2182.44 58
2182.55 59
2182.65 59
2182.76 58
2182.87 57
2182.97 56
2183.08 55
2183.19 54
2183.30 54
2183.40 53
2183.51 51
2183.62 50
2183.72 48
2183.83 46
2183.94 44
2184.05 43
2184.15 42
2184.26 43
2184.37 45
2184.47 49
2184.58 55
2184.69 61
2184.80 69
2184.90 77
2185.01 84
2185.12 90
2185.22 94
2185.33 97
2185.44 98
2185.55 99
2185.65 99
2185.76 99
2185.87 100
2185.98 100
2186.08 100
2186.19 99
2186.30 98
2186.40 95
2186.51 91
2186.62 88
2186.73 85
2186.83 82
2186.94 81
2187.05 81
2187.15 82
2187.26 83
2187.37 84
2187.48 85
2187.58 85
2187.69 83
2187.80 81
2187.90 78
2188.01 75
2188.12 73
2188.23 73
2188.33 74
2188.44 77
2188.55 81
2188.66 84
2188.76 88
2188.87 91
2188.98 92
2189.08 92
2189.19 90
2189.30 87
2189.41 83
2189.51 78
2189.62 73
2189.73 68
2189.84 63
2189.94 60
2190.05 58
2190.16 57
2190.26 58
2190.37 60
2190.48 64
2190.59 69
2190.69 74
2190.80 80
2190.91 86
2191.02 91
2191.12 96
2191.23 101
2191.34 105
2191.45 109
2191.55 111
2191.66 114
2191.77 115
2191.87 115
2191.98 114
2192.09 112
2192.20 109
2192.30 106
2192.41 102
2192.52 99
2192.63 96
2192.73 94
2192.84 94
2192.95 95
2193.06 97
2193.16 98
2193.27 99
2193.38 98
2193.49 96
2193.59 91
2193.70 85
2193.81 77
2193.91 69
2194.02 61
2194.13 54
2194.24 48
2194.34 42
2194.45 37
2194.56 33
2194.67 30
2194.77 26
2194.88 24
2194.99 22
2195.10 21
2195.20 20
2195.31 20
2195.42 20
2195.53 20
2195.63 19
2195.74 19
2195.85 19
2195.96 21
2196.06 25
2196.17 29
2196.28 34
2196.39 39
2196.49 43
2196.60 44
2196.71 43
2196.82 41
2196.92 36
2197.03 31
2197.14 25
2197.24 20
2197.35 16
2197.46 13
2197.57 13
2197.67 14
2197.78 16
2197.89 19
2198.00 22
2198.10 24
2198.21 25
2198.32 26
2198.43 25
2198.53 24
2198.64 22
2198.75 19
2198.86 16
2198.96 11
2199.07 7
2199.18 2
2199.29 0
2199.39 0
2199.50 0
2199.61 0
2199.72 0
2199.82 0
2199.93 0
2200.04 0
2200.15 3
2200.26 8
2200.36 12
2200.47 16
2200.58 18
2200.69 21
2200.79 23
2200.90 24
2201.01 26
2201.12 28
2201.22 30
2201.33 32
2201.44 33
2201.55 34
2201.65 35
2201.76 35
2201.87 35
2201.98 34
2202.08 35
2202.19 36
2202.30 37
2202.41 39
2202.51 40
2202.62 41
2202.73 42
2202.84 43
2202.94 43
2203.05 42
2203.16 41
2203.27 39
2203.37 37
2203.48 33
2203.59 28
2203.70 22
2203.81 17
2203.91 12
2204.02 10
2204.13 11
2204.24 15
2204.34 21
2204.45 30
2204.56 39
2204.67 49
2204.77 57
2204.88 64
2204.99 70
2205.10 73
2205.20 74
2205.31 73
2205.42 71
2205.53 68
2205.64 65
2205.74 64
2205.85 65
2205.96 68
2206.07 73
2206.17 78
2206.28 82
2206.39 83
2206.50 81
2206.60 76
2206.71 68
2206.82 59
2206.93 49
2207.04 41
2207.14 35
2207.25 31
2207.36 28
2207.47 27
2207.57 27
2207.68 28
2207.79 31
2207.90 34
2208.01 38
2208.11 42
2208.22 46
2208.33 49
2208.44 50
2208.54 50
2208.65 48
2208.76 44
2208.87 39
2208.97 32
2209.08 25
2209.19 17
2209.30 10
2209.41 3
2209.51 0
2209.62 0
2209.73 0
2209.84 0
2209.94 0
2210.05 0
2210.16 0
2210.27 0
2210.38 1
2210.48 4
2210.59 7
2210.70 11
2210.81 14
2210.91 18
2211.02 22
2211.13 27
2211.24 31
2211.35 35
2211.45 38
2211.56 40
2211.67 41
2211.78 41
2211.89 39
2211.99 35
2212.10 30
2212.21 24
2212.32 18
2212.42 12
2212.53 7
2212.64 3
2212.75 2
2212.86 3
2212.96 6
2213.07 11
2213.18 17
2213.29 24
2213.39 31
2213.50 39
2213.61 46
2213.72 53
2213.83 59
2213.93 64
2214.04 67
2214.15 68
2214.26 67
2214.37 66
2214.47 64
2214.58 64
2214.69 64
2214.80 65
2214.91 67
2215.01 68
2215.12 69
2215.23 67
2215.34 64
2215.44 60
2215.55 56
2215.66 53
2215.77 51
2215.88 50
2215.98 50
2216.09 50
2216.20 50
2216.31 50
2216.42 50
2216.52 49
2216.63 49
2216.74 50
2216.85 51
2216.96 54
2217.06 58
2217.17 63
2217.28 70
2217.39 77
2217.50 84
2217.60 89
2217.71 92
2217.82 93
2217.93 90
2218.04 86
2218.14 81
2218.25 75
2218.36 71
2218.47 68
2218.58 67
2218.68 68
2218.79 69
2218.90 71
2219.01 73
2219.12 75
2219.22 76
2219.33 77
2219.44 78
2219.55 78
2219.66 77
2219.76 75
2219.87 73
2219.98 70
2220.09 66
2220.20 61
2220.30 56
2220.41 51
2220.52 47
2220.63 45
2220.74 44
2220.84 45
2220.95 45
2221.06 46
2221.17 47
2221.28 46
2221.38 44
2221.49 42
2221.60 41
2221.71 39
2221.82 38
2221.92 38
2222.03 38
2222.14 37
2222.25 34
2222.36 31
2222.46 26
2222.57 22
2222.68 18
2222.79 17
2222.90 17
2223.01 19
2223.11 22
2223.22 25
2223.33 28
2223.44 30
2223.55 32
2223.65 33
2223.76 36
2223.87 38
2223.98 42
2224.09 46
2224.19 49
2224.30 52
2224.41 53
2224.52 53
2224.63 51
2224.74 48
2224.84 43
2224.95 38
2225.06 34
2225.17 30
2225.28 27
2225.38 26
2225.49 26
2225.60 27
2225.71 29
2225.82 31
2225.92 33
2226.03 34
2226.14 35
2226.25 37
2226.36 39
2226.47 43
2226.57 47
2226.68 51
2226.79 55
2226.90 58
2227.01 59
2227.11 59
2227.22 56
2227.33 53
2227.44 48
2227.55 42
2227.66 36
2227.76 30
2227.87 23
2227.98 17
2228.09 11
2228.20 7
2228.31 3
2228.41 1
2228.52 0
2228.63 0
2228.74 0
2228.85 0
2228.95 0
2229.06 1
2229.17 1
2229.28 2
2229.39 1
2229.50 1
2229.60 0
2229.71 0
2229.82 0
2229.93 0
2230.04 0
2230.15 1
2230.25 2
2230.36 3
2230.47 3
2230.58 3
2230.69 4
2230.80 5
2230.90 6
2231.01 7
2231.12 8
2231.23 9
2231.34 9
2231.44 8
2231.55 6
2231.66 6
2231.77 8
2231.88 11
2231.99 16
2232.09 22
2232.20 29
2232.31 35
2232.42 38
2232.53 40
2232.64 38
2232.74 35
2232.85 30
2232.96 24
2233.07 18
2233.18 12
2233.29 8
2233.39 6
2233.50 6
2233.61 8
2233.72 11
2233.83 17
2233.94 22
2234.04 28
2234.15 32
2234.26 35
2234.37 36
2234.48 37
2234.59 36
2234.70 36
2234.80 37
2234.91 38
2235.02 39
2235.13 41
2235.24 42
2235.35 44
2235.45 45
2235.56 46
2235.67 47
2235.78 49
2235.89 52
2236.00 54
2236.10 57
2236.21 59
2236.32 60
2236.43 61
2236.54 61
2236.65 60
2236.75 58
2236.86 56
2236.97 53
2237.08 50
2237.19 48
2237.30 46
2237.41 44
2237.51 44
2237.62 44
2237.73 46
2237.84 47
2237.95 49
2238.06 51
2238.16 51
2238.27 51
2238.38 51
2238.49 49
2238.60 46
2238.71 44
2238.82 41
2238.92 38
2239.03 35
2239.14 32
2239.25 30
2239.36 28
2239.47 27
2239.58 26
2239.68 25
2239.79 24
2239.90 23
2240.01 21
2240.12 19
2240.23 16
2240.33 12
2240.44 9
2240.55 6
2240.66 4
2240.77 3
2240.88 4
2240.99 5
2241.09 8
2241.20 12
2241.31 16
2241.42 20
2241.53 24
2241.64 27
2241.75 28
2241.85 29
2241.96 28
2242.07 27
2242.18 25
2242.29 25
2242.40 26
2242.51 29
2242.61 33
2242.72 40
2242.83 47
2242.94 53
2243.05 58
2243.16 60
2243.27 60
2243.37 56
2243.48 51
2243.59 46
2243.70 41
2243.81 37
2243.92 36
2244.03 37
2244.13 40
2244.24 43
2244.35 46
2244.46 48
2244.57 48
2244.68 47
2244.79 44
2244.89 40
2245.00 36
2245.11 31
2245.22 27
2245.33 24
2245.44 23
2245.55 24
2245.66 27
2245.76 31
2245.87 37
2245.98 44
2246.09 51
2246.20 58
2246.31 65
2246.42 70
2246.52 73
2246.63 75
2246.74 75
2246.85 73
2246.96 71
2247.07 68
2247.18 66
2247.29 63
2247.39 61
2247.50 58
2247.61 56
2247.72 52
2247.83 48
2247.94 44
2248.05 39
2248.15 35
2248.26 32
2248.37 31
2248.48 30
2248.59 30
2248.70 31
2248.81 31
2248.92 31
2249.02 31
2249.13 30
2249.24 28
2249.35 27
2249.46 26
2249.57 26
2249.68 27
2249.79 30
2249.89 34
2250.00 40
2250.11 48
2250.22 56
2250.33 64
2250.44 71
2250.55 75
2250.66 76
2250.76 75
2250.87 71
2250.98 67
2251.09 62
2251.20 58
2251.31 56
2251.42 55
2251.53 55
2251.63 55
2251.74 54
2251.85 52
2251.96 47
2252.07 39
2252.18 31
2252.29 22
2252.40 15
2252.51 11
2252.61 11
2252.72 15
2252.83 21
2252.94 30
2253.05 38
2253.16 45
2253.27 51
2253.38 54
2253.48 55
2253.59 55
2253.70 55
2253.81 55
2253.92 56
2254.03 56
2254.14 56
2254.25 54
2254.36 52
2254.46 50
2254.57 49
2254.68 48
2254.79 48
2254.90 49
2255.01 48
2255.12 46
2255.23 42
2255.34 35
2255.44 27
2255.55 17
2255.66 9
2255.77 2
2255.88 0
2255.99 0
2256.10 0
2256.21 0
2256.32 3
2256.42 5
2256.53 6
2256.64 5
2256.75 4
2256.86 3
2256.97 2
2257.08 1
2257.19 1
2257.30 1
2257.40 0
2257.51 0
2257.62 0
2257.73 0
2257.84 0
2257.95 0
2258.06 0
2258.17 3
2258.28 10
2258.38 18
2258.49 26
2258.60 33
2258.71 40
2258.82 46
2258.93 50
2259.04 52
2259.15 53
2259.26 51
2259.37 48
2259.47 43
2259.58 36
2259.69 29
2259.80 22
2259.91 16
2260.02 12
2260.13 11
2260.24 12
2260.35 15
2260.46 20
2260.56 26
2260.67 32
2260.78 36
2260.89 38
2261.00 38
2261.11 37
2261.22 35
2261.33 35
2261.44 36
2261.55 38
2261.65 43
2261.76 48
2261.87 54
2261.98 59
2262.09 64
2262.20 67
2262.31 70
2262.42 72
2262.53 74
2262.64 76
2262.75 78
2262.85 81
2262.96 84
2263.07 87
2263.18 89
2263.29 91
2263.40 91
2263.51 90
2263.62 88
2263.73 84
2263.84 80
2263.94 76
2264.05 71
2264.16 66
2264.27 61
2264.38 56
2264.49 52
2264.60 49
2264.71 47
2264.82 45
2264.93 43
2265.04 42
2265.15 40
2265.25 39
2265.36 38
2265.47 38
2265.58 38
2265.69 39
2265.80 39
2265.91 39
2266.02 38
2266.13 36
2266.24 34
2266.35 31
2266.45 28
2266.56 27
2266.67 26
2266.78 26
2266.89 27
2267.00 27
2267.11 28
2267.22 28
2267.33 27
2267.44 27
2267.55 27
2267.66 27
2267.76 28
2267.87 29
2267.98 32
2268.09 36
2268.20 40
2268.31 45
2268.42 50
2268.53 54
2268.64 57
2268.75 58
2268.86 58
2268.97 57
2269.08 55
2269.18 54
2269.29 52
2269.40 51
2269.51 51
2269.62 51
2269.73 51
2269.84 50
2269.95 48
2270.06 45
2270.17 41
2270.28 36
2270.39 31
2270.50 27
2270.60 25
2270.71 25
2270.82 26
2270.93 28
2271.04 31
2271.15 33
2271.26 35
2271.37 37
2271.48 38
2271.59 41
2271.70 45
2271.81 50
2271.92 58
2272.02 67
2272.13 78
2272.24 89
2272.35 99
2272.46 110
2272.57 119
2272.68 127
2272.79 133
2272.90 138
2273.01 139
2273.12 138
2273.23 133
2273.34 125
2273.45 116
2273.55 107
2273.66 97
2273.77 90
2273.88 84
2273.99 79
2274.10 76
2274.21 75
2274.32 74
2274.43 76
2274.54 78
2274.65 83
2274.76 88
2274.87 94
2274.98 99
2275.09 103
2275.20 106
2275.30 107
2275.41 106
2275.52 105
2275.63 104
2275.74 102
2275.85 101
2275.96 102
2276.07 104
2276.18 107
2276.29 111
2276.40 116
2276.51 120
2276.62 123
2276.73 124
2276.84 121
2276.95 115
2277.05 106
2277.16 96
2277.27 85
2277.38 75
2277.49 68
2277.60 63
2277.71 61
2277.82 61
2277.93 63
2278.04 65
2278.15 68
2278.26 71
2278.37 73
2278.48 76
2278.59 79
2278.70 82
2278.81 85
2278.91 88
2279.02 91
2279.13 93
2279.24 95
2279.35 95
2279.46 94
2279.57 93
2279.68 91
2279.79 88
2279.90 87
2280.01 86
2280.12 86
2280.23 86
2280.34 87
2280.45 88
2280.56 89
2280.67 89
2280.78 90
2280.89 90
2280.99 91
2281.10 91
2281.21 90
2281.32 89
2281.43 87
2281.54 86
2281.65 85
2281.76 84
2281.87 84
2281.98 84
2282.09 83
2282.20 80
2282.31 74
2282.42 65
2282.53 56
2282.64 46
2282.75 39
2282.86 34
2282.97 33
2283.08 36
2283.19 41
2283.29 46
2283.40 51
2283.51 53
2283.62 54
2283.73 52
2283.84 49
2283.95 45
2284.06 41
2284.17 36
2284.28 32
2284.39 28
2284.50 26
2284.61 24
2284.72 22
2284.83 22
2284.94 21
2285.05 20
2285.16 18
2285.27 15
2285.38 13
2285.49 11
2285.60 10
2285.71 12
2285.82 15
2285.92 20
2286.03 26
2286.14 32
2286.25 36
2286.36 40
2286.47 41
2286.58 40
2286.69 37
2286.80 32
2286.91 26
2287.02 20
2287.13 14
2287.24 9
2287.35 6
2287.46 6
2287.57 7
2287.68 10
2287.79 16
2287.90 22
2288.01 30
2288.12 37
2288.23 44
2288.34 51
2288.45 56
2288.56 60
2288.67 62
2288.78 63
2288.89 63
2289.00 61
2289.10 60
2289.21 58
2289.32 57
2289.43 57
2289.54 59
2289.65 63
2289.76 70
2289.87 77
2289.98 85
2290.09 93
2290.20 98
2290.31 99
2290.42 97
2290.53 91
2290.64 83
2290.75 74
2290.86 66
2290.97 58
2291.08 53
2291.19 50
2291.30 48
2291.41 47
2291.52 46
2291.63 46
2291.74 46
2291.85 47
2291.96 48
2292.07 51
2292.18 54
2292.29 57
2292.40 61
2292.51 64
2292.62 66
2292.73 68
2292.84 68
2292.95 66
2293.06 64
2293.17 60
2293.28 56
2293.38 51
2293.49 47
2293.60 44
2293.71 42
2293.82 43
2293.93 45
2294.04 50
2294.15 55
2294.26 61
2294.37 67
2294.48 72
2294.59 75
2294.70 75
2294.81 74
2294.92 70
2295.03 66
2295.14 62
2295.25 58
2295.36 55
2295.47 54
2295.58 54
2295.69 55
2295.80 58
2295.91 61
2296.02 64
2296.13 67
2296.24 68
2296.35 68
2296.46 66
2296.57 62
2296.68 56
2296.79 49
2296.90 43
2297.01 38
2297.12 36
2297.23 37
2297.34 41
2297.45 47
2297.56 54
2297.67 61
2297.78 65
2297.89 68
2298.00 69
2298.11 69
2298.22 68
2298.33 67
2298.44 67
2298.55 66
2298.66 64
2298.77 62
2298.88 58
2298.99 54
2299.10 48
2299.21 41
2299.32 35
2299.43 29
2299.54 24
2299.65 20
2299.76 17
2299.87 15
2299.98 14
2300.09 13
2300.20 12
2300.31 12
2300.42 11
2300.53 11
2300.64 12
2300.75 13
2300.86 16
2300.97 19
2301.08 23
2301.19 26
2301.30 28
2301.41 29
2301.52 29
2301.63 27
2301.74 25
2301.85 22
2301.96 20
2302.07 19
2302.18 21
2302.29 25
2302.40 32
2302.51 40
2302.62 50
2302.73 59
2302.84 66
2302.95 70
2303.06 71
2303.17 71
2303.28 69
2303.39 68
2303.50 67
2303.61 69
2303.72 72
2303.83 75
2303.94 78
2304.05 80
2304.16 79
2304.27 77
2304.38 73
2304.49 69
2304.60 65
2304.71 62
2304.82 59
2304.93 58
2305.04 56
2305.15 55
2305.26 55
2305.37 55
2305.48 55
2305.59 56
2305.70 56
2305.81 56
2305.92 55
2306.03 53
2306.14 49
2306.25 44
2306.36 39
2306.47 34
2306.58 30
2306.69 28
2306.80 29
2306.91 32
2307.02 37
2307.13 43
2307.24 50
2307.35 57
2307.46 63
2307.57 67
2307.68 68
2307.79 67
2307.90 64
2308.01 59
2308.12 53
2308.23 47
2308.34 40
2308.45 34
2308.56 27
2308.67 21
2308.78 16
2308.89 12
2309.00 9
2309.11 8
2309.22 10
2309.33 13
2309.44 16
2309.55 19
2309.66 21
2309.77 21
2309.88 20
2309.99 17
2310.10 13
2310.21 11
2310.32 10
2310.43 11
2310.55 13
2310.66 16
2310.77 19
2310.88 21
2310.99 23
2311.10 25
2311.21 27
2311.32 29
2311.43 32
2311.54 35
2311.65 38
2311.76 40
2311.87 41
2311.98 39
2312.09 36
2312.20 32
2312.31 27
2312.42 22
2312.53 19
2312.64 18
2312.75 18
2312.86 21
2312.97 24
2313.08 27
2313.19 29
2313.30 30
2313.41 29
2313.52 26
2313.63 22
2313.74 17
2313.85 11
2313.96 6
2314.07 1
2314.18 0
2314.29 0
2314.40 0
2314.51 0
2314.62 6
2314.73 15
2314.85 27
2314.96 42
2315.07 58
2315.18 73
2315.29 85
2315.40 93
2315.51 96
2315.62 94
2315.73 88
2315.84 80
2315.95 70
2316.06 62
2316.17 55
2316.28 50
2316.39 47
2316.50 43
2316.61 40
2316.72 35
2316.83 31
2316.94 26
2317.05 23
2317.16 21
2317.27 20
2317.38 22
2317.49 24
2317.60 26
2317.71 28
2317.82 30
2317.93 32
2318.05 35
2318.16 40
2318.27 45
2318.38 51
2318.49 57
2318.60 61
2318.71 63
2318.82 63
2318.93 61
2319.04 58
2319.15 55
2319.26 54
2319.37 54
2319.48 56
2319.59 60
2319.70 64
2319.81 69
2319.92 74
2320.03 77
2320.14 78
2320.25 78
2320.36 76
2320.47 73
2320.58 69
2320.70 63
2320.81 56
2320.92 47
2321.03 38
2321.14 29
2321.25 19
2321.36 10
2321.47 3
2321.58 0
2321.69 0
2321.80 0
2321.91 0
2322.02 0
2322.13 0
2322.24 0
2322.35 0
2322.46 1
2322.57 2
2322.68 3
2322.79 5
2322.90 7
2323.02 10
2323.13 14
2323.24 17
2323.35 19
2323.46 21
2323.57 22
2323.68 22
2323.79 21
2323.90 21
2324.01 20
2324.12 21
2324.23 22
2324.34 23
2324.45 24
2324.56 25
2324.67 24
2324.78 21
2324.89 18
2325.00 13
2325.12 8
2325.23 3
2325.34 0
2325.45 0
2325.56 0
2325.67 0
2325.78 1
2325.89 5
2326.00 9
2326.11 14
2326.22 20
2326.33 25
2326.44 32
2326.55 38
2326.66 45
2326.77 50
2326.88 55
2326.99 57
2327.11 58
2327.22 56
2327.33 53
2327.44 49
2327.55 46
2327.66 44
2327.77 44
2327.88 44
2327.99 45
2328.10 46
2328.21 44
2328.32 41
2328.43 36
2328.54 31
2328.65 26
2328.76 21
2328.88 19
2328.99 17
2329.10 17
2329.21 18
2329.32 19
2329.43 20
2329.54 21
2329.65 24
2329.76 27
2329.87 30
2329.98 34
2330.09 39
2330.20 42
2330.31 46
2330.42 48
2330.54 50
2330.65 52
2330.76 54
2330.87 55
2330.98 56
2331.09 55
2331.20 54
2331.31 51
2331.42 48
2331.53 43
2331.64 39
2331.75 37
2331.86 36
2331.97 39
2332.09 45
2332.20 55
2332.31 68
2332.42 83
2332.53 99
2332.64 114
2332.75 127
2332.86 137
2332.97 143
2333.08 146
2333.19 146
2333.30 144
2333.41 142
2333.52 140
2333.64 139
2333.75 139
2333.86 140
2333.97 141
2334.08 142
2334.19 143
2334.30 143
2334.41 143
2334.52 142
2334.63 143
2334.74 143
2334.85 144
2334.96 146
2335.08 148
2335.19 151
2335.30 155
2335.41 158
2335.52 161
2335.63 163
2335.74 163
2335.85 163
2335.96 160
2336.07 155
2336.18 149
2336.29 143
2336.41 137
2336.52 132
2336.63 130
2336.74 130
2336.85 134
2336.96 140
2337.07 146
2337.18 154
2337.29 160
2337.40 164
2337.51 165
2337.62 164
2337.74 161
2337.85 155
2337.96 148
2338.07 140
2338.18 131
2338.29 121
2338.40 110
2338.51 98
2338.62 86
2338.73 73
2338.84 61
2338.95 49
2339.07 40
2339.18 31
2339.29 25
2339.40 21
2339.51 19
2339.62 18
2339.73 18
2339.84 20
2339.95 22
2340.06 24
2340.17 25
2340.29 25
2340.40 25
2340.51 23
2340.62 21
2340.73 19
2340.84 18
2340.95 18
2341.06 18
2341.17 18
2341.28 18
2341.39 17
2341.51 16
2341.62 16
2341.73 16
2341.84 17
2341.95 19
2342.06 20
2342.17 22
2342.28 22
2342.39 22
2342.50 21
2342.62 21
2342.73 22
2342.84 23
2342.95 25
2343.06 28
2343.17 29
2343.28 30
2343.39 29
2343.50 27
2343.61 23
2343.72 19
2343.84 15
2343.95 12
2344.06 11
2344.17 12
2344.28 16
2344.39 22
2344.50 29
2344.61 36
2344.72 43
2344.84 48
2344.95 50
2345.06 50
2345.17 48
2345.28 44
2345.39 40
2345.50 36
2345.61 34
2345.72 32
2345.83 33
2345.95 34
2346.06 36
2346.17 40
2346.28 45
2346.39 50
2346.50 56
2346.61 62
2346.72 68
2346.83 71
2346.94 73
2347.06 72
2347.17 70
2347.28 67
2347.39 64
2347.50 62
2347.61 62
2347.72 62
2347.83 63
2347.94 64
2348.06 63
2348.17 61
2348.28 59
2348.39 56
2348.50 54
2348.61 53
2348.72 54
2348.83 54
2348.94 55
2349.06 53
2349.17 49
2349.28 43
2349.39 34
2349.50 26
2349.61 18
2349.72 13
2349.83 10
2349.94 10
2350.06 12
2350.17 15
2350.28 18
2350.39 20
2350.50 21
2350.61 21
2350.72 21
2350.83 22
2350.95 23
2351.06 25
2351.17 26
2351.28 29
2351.39 31
2351.50 34
2351.61 38
2351.72 42
2351.83 46
2351.95 49
2352.06 52
2352.17 55
2352.28 56
2352.39 57
2352.50 58
2352.61 59
2352.72 60
2352.84 62
2352.95 65
2353.06 68
2353.17 72
2353.28 75
2353.39 79
2353.50 82
2353.61 84
2353.73 85
2353.84 84
2353.95 82
2354.06 79
2354.17 73
2354.28 67
2354.39 60
2354.50 53
2354.61 47
2354.73 41
2354.84 38
2354.95 35
2355.06 33
2355.17 32
2355.28 30
2355.39 28
2355.51 25
2355.62 23
2355.73 21
2355.84 20
2355.95 21
2356.06 23
2356.17 28
2356.28 34
2356.40 41
2356.51 49
2356.62 57
2356.73 66
2356.84 73
2356.95 80
2357.06 85
2357.17 89
2357.29 91
2357.40 91
2357.51 90
2357.62 89
2357.73 87
2357.84 85
2357.95 84
2358.07 83
2358.18 83
2358.29 83
2358.40 84
2358.51 85
2358.62 87
2358.73 88
2358.84 87
2358.96 86
2359.07 83
2359.18 78
2359.29 72
2359.40 66
2359.51 58
2359.62 51
2359.74 45
2359.85 39
2359.96 34
2360.07 30
2360.18 26
2360.29 22
2360.40 19
2360.51 16
2360.63 14
2360.74 12
2360.85 11
2360.96 11
2361.07 14
2361.18 18
2361.29 24
2361.41 32
2361.52 41
2361.63 50
2361.74 57
2361.85 61
2361.96 63
2362.07 63
2362.19 61
2362.30 58
2362.41 54
2362.52 52
2362.63 49
2362.74 47
2362.85 46
2362.97 44
2363.08 43
2363.19 42
2363.30 41
2363.41 39
2363.52 38
2363.63 35
2363.75 32
2363.86 28
2363.97 24
2364.08 21
2364.19 19
2364.30 18
2364.42 19
2364.53 20
2364.64 21
2364.75 21
2364.86 19
2364.97 16
2365.08 12
2365.20 7
2365.31 2
2365.42 0
2365.53 0
2365.64 0
2365.75 0
2365.86 0
2365.98 3
2366.09 5
2366.20 5
2366.31 4
2366.42 2
2366.53 0
2366.65 0
2366.76 0
2366.87 0
2366.98 6
2367.09 13
2367.20 22
2367.31 31
2367.43 40
2367.54 48
2367.65 54
2367.76 58
2367.87 60
2367.98 61
2368.10 61
2368.21 60
2368.32 58
2368.43 56
2368.54 54
2368.65 52
2368.77 49
2368.88 45
2368.99 41
2369.10 36
2369.21 32
2369.32 27
2369.43 24
2369.55 21
2369.66 20
2369.77 19
2369.88 18
2369.99 18
2370.10 17
2370.22 17
2370.33 18
2370.44 21
2370.55 25
2370.66 31
2370.77 38
2370.89 45
2371.00 51
2371.11 55
2371.22 56
2371.33 55
2371.44 52
2371.56 47
2371.67 43
2371.78 39
2371.89 37
2372.00 36
2372.11 35
2372.23 35
2372.34 36
2372.45 36
2372.56 35
2372.67 35
2372.78 34
2372.90 33
2373.01 32
2373.12 31
2373.23 31
2373.34 30
2373.45 29
2373.57 28
2373.68 27
2373.79 26
2373.90 26
2374.01 26
2374.12 28
2374.24 31
2374.35 35
2374.46 40
2374.57 45
2374.68 50
2374.79 55
2374.91 59
2375.02 62
2375.13 66
2375.24 70
2375.35 74
2375.46 78
2375.58 82
2375.69 86
2375.80 90
2375.91 94
2376.02 97
2376.14 101
2376.25 104
2376.36 105
2376.47 106
2376.58 106
2376.69 104
2376.81 101
2376.92 99
2377.03 98
2377.14 98
2377.25 101
2377.36 106
2377.48 111
2377.59 117
2377.70 122
2377.81 125
2377.92 125
2378.04 122
2378.15 117
2378.26 110
2378.37 103
2378.48 96
2378.59 89
2378.71 83
2378.82 76
2378.93 69
2379.04 62
2379.15 53
2379.27 45
2379.38 38
2379.49 33
2379.60 30
2379.71 31
2379.82 34
2379.94 39
2380.05 44
2380.16 48
2380.27 50
2380.38 50
2380.50 48
2380.61 44
2380.72 40
2380.83 37
2380.94 35
2381.06 34
2381.17 35
2381.28 37
2381.39 39
2381.50 42
2381.61 44
2381.73 46
2381.84 48
2381.95 49
2382.06 50
2382.17 52
2382.29 54
2382.40 55
2382.51 56
2382.62 57
2382.73 57
2382.85 57
2382.96 56
2383.07 55
2383.18 54
2383.29 54
2383.41 54
2383.52 55
2383.63 57
2383.74 60
2383.85 65
2383.96 72
2384.08 81
2384.19 90
2384.30 100
2384.41 108
2384.52 115
2384.64 120
2384.75 122
2384.86 121
2384.97 119
2385.08 116
2385.20 113
2385.31 112
2385.42 114
2385.53 118
2385.64 125
2385.76 134
2385.87 144
2385.98 155
2386.09 166
2386.20 175
2386.32 185
2386.43 194
2386.54 203
2386.65 212
2386.76 222
2386.88 232
2386.99 241
2387.10 249
2387.21 255
2387.32 258
2387.44 259
2387.55 257
2387.66 252
2387.77 245
2387.88 235
2388.00 223
2388.11 209
2388.22 194
2388.33 178
2388.44 162
2388.56 148
2388.67 135
2388.78 125
2388.89 116
2389.01 108
2389.12 102
2389.23 98
2389.34 95
2389.45 93
2389.57 92
2389.68 91
2389.79 91
2389.90 90
2390.01 89
2390.13 87
2390.24 85
2390.35 82
2390.46 78
2390.57 74
2390.69 70
2390.80 65
2390.91 60
2391.02 54
2391.13 49
2391.25 45
2391.36 42
2391.47 40
2391.58 41
2391.70 44
2391.81 49
2391.92 55
2392.03 62
2392.14 69
2392.26 75
2392.37 79
2392.48 82
2392.59 84
2392.70 84
2392.82 83
2392.93 81
2393.04 77
2393.15 73
2393.27 68
2393.38 63
2393.49 58
2393.60 54
2393.71 51
2393.83 51
2393.94 51
2394.05 53
2394.16 55
2394.27 57
2394.39 57
2394.50 57
2394.61 56
2394.72 55
2394.84 53
2394.95 52
2395.06 52
2395.17 52
2395.28 52
2395.40 52
2395.51 51
2395.62 51
2395.73 50
2395.85 50
2395.96 51
2396.07 53
2396.18 55
2396.29 58
2396.41 60
2396.52 61
2396.63 59
2396.74 55
2396.86 49
2396.97 42
2397.08 35
2397.19 29
2397.30 26
2397.42 26
2397.53 29
2397.64 34
2397.75 40
2397.87 46
2397.98 50
2398.09 53
2398.20 54
2398.32 53
2398.43 49
2398.54 44
2398.65 38
2398.76 32
2398.88 26
2398.99 22
2399.10 20
2399.21 20
2399.33 23
2399.44 27
2399.55 31
2399.66 35
2399.77 37
2399.89 37
2400.00 35
2400.11 33
2400.22 29
2400.34 26
2400.45 24
2400.56 23
2400.67 22
2400.79 23
2400.90 25
2401.01 27
2401.12 30
2401.24 33
2401.35 36
2401.46 38
2401.57 40
2401.68 42
2401.80 43
2401.91 45
2402.02 46
2402.13 49
2402.25 52
2402.36 57
2402.47 62
2402.58 67
2402.70 73
2402.81 77
2402.92 80
2403.03 83
2403.15 85
2403.26 86
2403.37 87
2403.48 88
2403.60 88
2403.71 87
2403.82 85
2403.93 81
2404.04 76
2404.16 71
2404.27 65
2404.38 58
2404.49 52
2404.61 45
2404.72 38
2404.83 32
2404.94 25
2405.06 19
2405.17 15
2405.28 11
2405.39 8
2405.51 7
2405.62 7
2405.73 9
2405.84 10
2405.96 13
2406.07 15
2406.18 19
2406.29 22
2406.41 25
2406.52 29
2406.63 31
2406.74 33
2406.86 33
2406.97 34
2407.08 34
2407.19 35
2407.31 36
2407.42 38
2407.53 40
2407.64 42
2407.76 43
2407.87 43
2407.98 42
2408.09 41
2408.21 40
2408.32 38
2408.43 37
2408.54 35
2408.66 32
2408.77 28
2408.88 23
2408.99 18
2409.11 13
2409.22 8
2409.33 5
2409.44 2
2409.56 0
2409.67 0
2409.78 0
2409.89 0
2410.01 0
2410.12 0
2410.23 0
2410.34 0
2410.46 0
2410.57 3
2410.68 9
2410.79 16
2410.91 24
2411.02 30
2411.13 36
2411.24 39
2411.36 41
2411.47 40
2411.58 37
2411.69 34
2411.81 30
2411.92 27
2412.03 25
2412.15 26
2412.26 29
2412.37 33
2412.48 38
2412.60 43
2412.71 47
2412.82 50
2412.93 52
2413.05 52
2413.16 52
2413.27 51
2413.38 50
2413.50 50
2413.61 50
2413.72 51
2413.83 52
2413.95 53
2414.06 53
2414.17 52
2414.29 50
2414.40 46
2414.51 40
2414.62 34
2414.74 28
2414.85 22
2414.96 18
2415.07 15
2415.19 13
2415.30 12
2415.41 12
2415.52 12
2415.64 12
2415.75 12
2415.86 12
2415.98 12
2416.09 12
2416.20 11
2416.31 11
2416.43 12
2416.54 12
2416.65 13
2416.76 14
2416.88 16
2416.99 18
2417.10 21
2417.22 23
2417.33 25
2417.44 27
2417.55 28
2417.67 28
2417.78 28
2417.89 28
2418.00 28
2418.12 30
2418.23 32
2418.34 35
2418.46 38
2418.57 41
2418.68 43
2418.79 43
2418.91 42
2419.02 41
2419.13 40
2419.24 38
2419.36 36
2419.47 35
2419.58 34
2419.70 34
2419.81 34
2419.92 34
2420.03 35
2420.15 37
2420.26 39
2420.37 42
2420.49 45
2420.60 48
2420.71 51
2420.82 54
2420.94 55
2421.05 56
2421.16 57
2421.27 56
2421.39 53
2421.50 49
2421.61 45
2421.73 39
2421.84 34
2421.95 30
2422.06 28
2422.18 28
2422.29 30
2422.40 33
2422.52 36
2422.63 40
2422.74 41
2422.85 41
2422.97 40
2423.08 37
2423.19 34
2423.31 31
2423.42 31
2423.53 33
2423.64 38
2423.76 45
2423.87 53
2423.98 61
2424.10 68
2424.21 73
2424.32 75
2424.43 76
2424.55 75
2424.66 73
2424.77 71
2424.89 70
2425.00 68
2425.11 67
2425.22 64
2425.34 61
2425.45 56
2425.56 52
2425.68 47
2425.79 44
2425.90 41
2426.02 41
2426.13 41
2426.24 42
2426.35 43
2426.47 43
2426.58 44
2426.69 44
2426.81 45
2426.92 46
2427.03 49
2427.14 51
2427.26 54
2427.37 56
2427.48 56
2427.60 55
2427.71 53
2427.82 49
2427.94 45
2428.05 40
2428.16 36
2428.27 33
2428.39 30
2428.50 28
2428.61 28
2428.73 29
2428.84 31
2428.95 35
2429.07 40
2429.18 46
2429.29 51
2429.40 56
2429.52 59
2429.63 61
2429.74 61
2429.86 60
2429.97 59
2430.08 58
2430.20 57
2430.31 56
2430.42 57
2430.53 58
2430.65 60
2430.76 61
2430.87 62
2430.99 62
2431.10 62
2431.21 62
2431.33 62
2431.44 63
2431.55 65
2431.66 66
2431.78 67
2431.89 67
2432.00 65
2432.12 63
2432.23 61
2432.34 58
2432.46 57
2432.57 59
2432.68 62
2432.80 67
2432.91 74
2433.02 81
2433.13 87
2433.25 92
2433.36 96
2433.47 98
2433.59 100
2433.70 101
2433.81 101
2433.93 101
2434.04 99
2434.15 96
2434.27 92
2434.38 86
2434.49 81
2434.61 75
2434.72 71
2434.83 66
2434.94 62
2435.06 57
2435.17 52
2435.28 48
2435.40 43
2435.51 40
2435.62 38
2435.74 37
2435.85 38
2435.96 39
2436.08 41
2436.19 43
2436.30 46
2436.42 49
2436.53 53
2436.64 57
2436.75 60
2436.87 63
2436.98 64
2437.09 64
2437.21 63
2437.32 60
2437.43 57
2437.55 54
2437.66 52
2437.77 51
2437.89 51
2438.00 51
2438.11 51
2438.23 50
2438.34 47
2438.45 43
2438.57 36
2438.68 29
2438.79 21
2438.91 14
2439.02 7
2439.13 2
2439.25 0
2439.36 0
2439.47 0
2439.59 0
2439.70 0
2439.81 0
2439.92 0
2440.04 0
2440.15 0
2440.26 3
2440.38 6
2440.49 10
2440.60 14
2440.72 18
2440.83 22
2440.94 25
2441.06 27
2441.17 28
2441.28 29
2441.40 30
2441.51 31
2441.62 35
2441.74 39
2441.85 46
2441.96 53
2442.08 60
2442.19 67
2442.30 72
2442.42 77
2442.53 81
2442.64 84
2442.76 89
2442.87 94
2442.98 100
2443.10 106
2443.21 114
2443.32 123
2443.44 133
2443.55 144
2443.66 157
2443.78 170
2443.89 182
2444.00 194
2444.12 204
2444.23 213
2444.34 219
2444.46 223
2444.57 226
2444.68 228
2444.80 229
2444.91 230
2445.02 230
2445.14 231
2445.25 232
2445.36 233
2445.48 234
2445.59 234
2445.70 234
2445.82 234
2445.93 234
2446.04 234
2446.16 235
2446.27 236
2446.38 238
2446.50 241
2446.61 244
2446.72 248
2446.84 250
2446.95 252
2447.06 252
2447.18 249
2447.29 244
2447.41 236
2447.52 225
2447.63 212
2447.75 199
2447.86 185
2447.97 173
2448.09 161
2448.20 151
2448.31 143
2448.43 134
2448.54 125
2448.65 117
2448.77 108
2448.88 101
2448.99 94
2449.11 89
2449.22 86
2449.33 83
2449.45 82
2449.56 81
2449.67 79
2449.79 77
2449.90 73
2450.01 69
2450.13 65
2450.24 62
2450.35 61
2450.47 61
2450.58 64
2450.70 69
2450.81 74
2450.92 79
2451.04 81
2451.15 82
2451.26 79
2451.38 74
2451.49 68
2451.60 62
2451.72 57
2451.83 54
2451.94 53
2452.06 53
2452.17 56
2452.28 59
2452.40 64
2452.51 69
2452.63 73
2452.74 76
2452.85 77
2452.97 77
2453.08 75
2453.19 73
2453.31 70
2453.42 66
2453.53 62
2453.65 59
2453.76 55
2453.87 51
2453.99 47
2454.10 42
2454.22 38
2454.33 33
2454.44 28
2454.56 24
2454.67 20
2454.78 16
2454.90 14
2455.01 13
2455.12 13
2455.24 15
2455.35 19
2455.46 24
2455.58 31
2455.69 39
2455.81 47
2455.92 54
2456.03 61
2456.15 66
2456.26 71
2456.37 73
2456.49 75
2456.60 76
2456.71 76
2456.83 75
2456.94 74
2457.06 72
2457.17 69
2457.28 66
2457.40 63
2457.51 61
2457.62 59
2457.74 60
2457.85 62
2457.96 66
2458.08 70
2458.19 75
2458.31 79
2458.42 81
2458.53 81
2458.65 80
2458.76 77
2458.87 74
2458.99 72
2459.10 69
2459.22 66
2459.33 63
2459.44 59
2459.56 54
2459.67 49
2459.78 44
2459.90 40
2460.01 38
2460.12 38
2460.24 40
2460.35 44
2460.47 50
2460.58 56
2460.69 61
2460.81 65
2460.92 67
2461.03 67
2461.15 65
2461.26 63
2461.38 59
2461.49 57
2461.60 55
2461.72 54
2461.83 54
2461.94 55
2462.06 56
2462.17 59
2462.29 62
2462.40 65
2462.51 69
2462.63 72
2462.74 75
2462.85 77
2462.97 77
2463.08 77
2463.20 76
2463.31 75
2463.42 75
2463.54 75
2463.65 76
2463.77 77
2463.88 79
2463.99 81
2464.11 83
2464.22 85
2464.33 88
2464.45 91
2464.56 94
2464.68 96
2464.79 97
2464.90 96
2465.02 93
2465.13 88
2465.24 81
2465.36 74
2465.47 68
2465.59 63
2465.70 59
2465.81 58
2465.93 57
2466.04 59
2466.16 61
2466.27 63
2466.38 65
2466.50 67
2466.61 66
2466.72 64
2466.84 60
2466.95 55
2467.07 49
2467.18 45
2467.29 43
2467.41 43
2467.52 46
2467.64 52
2467.75 59
2467.86 67
2467.98 75
2468.09 83
2468.21 90
2468.32 95
2468.43 98
2468.55 99
2468.66 97
2468.77 94
2468.89 90
2469.00 85
2469.12 80
2469.23 76
2469.34 73
2469.46 69
2469.57 65
2469.69 61
2469.80 57
2469.91 53
2470.03 50
2470.14 49
2470.26 49
2470.37 50
2470.48 50
2470.60 49
2470.71 46
2470.83 40
2470.94 33
2471.05 25
2471.17 15
2471.28 6
2471.40 0
2471.51 0
2471.62 0
2471.74 0
2471.85 0
2471.97 0
2472.08 0
2472.19 0
2472.31 2
2472.42 11
2472.54 19
2472.65 26
2472.76 32
2472.88 37
2472.99 42
2473.11 46
2473.22 49
2473.33 52
2473.45 54
2473.56 56
2473.68 58
2473.79 60
2473.90 62
2474.02 64
2474.13 67
2474.25 70
2474.36 72
2474.47 74
2474.59 76
2474.70 78
2474.82 80
2474.93 82
2475.04 86
2475.16 90
2475.27 94
2475.39 97
2475.50 99
2475.61 98
2475.73 96
2475.84 94
2475.96 91
2476.07 90
2476.18 91
2476.30 94
2476.41 99
2476.53 105
2476.64 110
2476.76 115
2476.87 119
2476.98 121
2477.10 121
2477.21 119
2477.33 115
2477.44 110
2477.55 103
2477.67 95
2477.78 87
2477.90 81
2478.01 76
2478.12 74
2478.24 74
2478.35 77
2478.47 81
2478.58 86
2478.70 91
2478.81 94
2478.92 97
2479.04 97
2479.15 94
2479.27 89
2479.38 81
2479.49 73
2479.61 64
2479.72 57
2479.84 52
2479.95 51
2480.07 52
2480.18 57
2480.29 63
2480.41 68
2480.52 73
2480.64 76
2480.75 75
2480.86 72
2480.98 67
2481.09 61
2481.21 55
2481.32 49
2481.44 45
2481.55 41
2481.66 39
2481.78 38
2481.89 37
2482.01 37
2482.12 37
2482.24 37
2482.35 39
2482.46 42
2482.58 47
2482.69 53
2482.81 59
2482.92 65
2483.03 70
2483.15 73
2483.26 74
2483.38 75
2483.49 74
2483.61 74
2483.72 74
2483.83 75
2483.95 76
2484.06 77
2484.18 78
2484.29 77
2484.41 75
2484.52 70
2484.63 64
2484.75 58
2484.86 51
2484.98 46
2485.09 42
2485.21 40
2485.32 40
2485.43 41
2485.55 44
2485.66 46
2485.78 49
2485.89 51
2486.01 53
2486.12 55
2486.23 57
2486.35 58
2486.46 61
2486.58 63
2486.69 66
2486.81 69
2486.92 71
2487.03 73
2487.15 73
2487.26 72
2487.38 70
2487.49 66
2487.61 62
2487.72 57
2487.84 53
2487.95 49
2488.06 46
2488.18 44
2488.29 43
2488.41 44
2488.52 46
2488.64 50
2488.75 54
2488.86 59
2488.98 63
2489.09 67
2489.21 70
2489.32 73
2489.44 74
2489.55 75
2489.67 76
2489.78 76
2489.89 75
2490.01 74
2490.12 74
2490.24 73
2490.35 73
2490.47 74
2490.58 76
2490.70 79
2490.81 82
2490.92 84
2491.04 84
2491.15 82
2491.27 78
2491.38 73
2491.50 67
2491.61 61
2491.72 57
2491.84 54
2491.95 53
2492.07 54
2492.18 56
2492.30 60
2492.41 65
2492.53 70
2492.64 76
2492.76 83
2492.87 88
2492.98 93
2493.10 96
2493.21 97
2493.33 96
2493.44 94
2493.56 90
2493.67 87
2493.79 82
2493.90 78
2494.01 75
2494.13 71
2494.24 68
2494.36 67
2494.47 66
2494.59 67
2494.70 69
2494.82 71
2494.93 73
2495.04 75
2495.16 76
2495.27 75
2495.39 74
2495.50 73
2495.62 71
2495.73 70
2495.85 69
2495.96 69
2496.08 69
2496.19 70
2496.30 69
2496.42 69
2496.53 68
2496.65 68
2496.76 69
2496.88 70
2496.99 73
2497.11 77
2497.22 82
2497.34 87
2497.45 93
2497.57 98
2497.68 102
2497.79 106
2497.91 108
2498.02 109
2498.14 109
2498.25 106
2498.37 103
2498.48 100
2498.60 98
2498.71 97
2498.83 98
2498.94 99
2499.05 101
2499.17 101
2499.28 100
2499.40 97
2499.51 93
2499.63 89
2499.74 86
2499.86 85
2499.97 85
2500.09 87
2500.20 89
2500.32 90
2500.43 90
2500.54 88
2500.66 85
2500.77 80
2500.89 74
2501.00 67
2501.12 60
2501.23 53
2501.35 48
2501.46 46
2501.58 46
2501.69 49
2501.81 54
2501.92 60
2502.04 66
2502.15 71
2502.26 76
2502.38 80
2502.49 83
2502.61 86
2502.72 89
2502.84 91
2502.95 92
2503.07 92
2503.18 91
2503.30 90
2503.41 87
2503.53 85
2503.64 82
2503.76 80
2503.87 79
2503.99 79
2504.10 79
2504.21 79
2504.33 80
2504.44 81
2504.56 80
2504.67 79
2504.79 77
2504.90 73
2505.02 69
2505.13 64
2505.25 59
2505.36 55
2505.48 51
2505.59 49
2505.71 48
2505.82 48
2505.94 49
2506.05 49
2506.17 48
2506.28 47
2506.40 44
2506.51 41
2506.62 37
2506.74 34
2506.85 32
2506.97 32
2507.08 32
2507.20 33
2507.31 35
2507.43 37
2507.54 39
2507.66 41
2507.77 42
2507.89 44
2508.00 45
2508.12 47
2508.23 49
2508.35 51
2508.46 53
2508.58 55
2508.69 55
2508.81 55
2508.92 52
2509.04 48
2509.15 42
2509.27 37
2509.38 32
2509.50 30
2509.61 31
2509.73 36
2509.84 44
2509.95 53
2510.07 62
2510.18 69
2510.30 75
2510.41 78
2510.53 79
2510.64 78
2510.76 77
2510.87 75
2510.99 73
2511.10 71
2511.22 68
2511.33 64
2511.45 60
2511.56 55
2511.68 51
2511.79 48
2511.91 45
2512.02 44
2512.14 43
2512.25 43
2512.37 44
2512.48 45
2512.60 47
2512.71 48
2512.83 50
2512.94 53
2513.06 55
2513.17 58
2513.29 62
2513.40 65
2513.52 68
2513.63 71
2513.75 73
2513.86 73
2513.98 72
2514.09 70
2514.21 67
2514.32 64
2514.44 63
2514.55 63
2514.67 65
2514.78 69
2514.90 73
2515.01 78
2515.13 81
2515.24 83
2515.36 82
2515.47 81
2515.59 78
2515.70 75
2515.82 73
2515.93 73
2516.05 74
2516.16 76
2516.28 78
2516.39 80
2516.51 81
2516.62 80
2516.74 77
2516.85 73
2516.97 68
2517.08 64
2517.20 61
2517.31 60
2517.43 60
2517.54 63
2517.66 68
2517.77 74
2517.89 80
2518.00 86
2518.12 91
2518.23 96
2518.35 101
2518.46 107
2518.58 112
2518.69 119
2518.81 124
2518.92 129
2519.04 133
2519.15 134
2519.27 133
2519.38 129
2519.50 124
2519.61 118
2519.73 112
2519.84 106
2519.96 101
2520.07 97
2520.19 94
2520.30 91
2520.42 88
2520.53 83
2520.65 76
2520.76 69
2520.88 60
2520.99 52
2521.11 45
2521.22 41
2521.34 41
2521.45 43
2521.57 48
2521.68 55
2521.80 62
2521.91 69
2522.03 76
2522.14 82
2522.26 88
2522.38 94
2522.49 98
2522.61 101
2522.72 101
2522.84 100
2522.95 96
2523.07 91
2523.18 85
2523.30 78
2523.41 72
2523.53 66
2523.64 61
2523.76 58
2523.87 57
2523.99 58
2524.10 61
2524.22 66
2524.33 72
2524.45 79
2524.56 86
2524.68 92
2524.79 97
2524.91 100
2525.02 102
2525.14 101
2525.25 100
2525.37 97
2525.49 95
2525.60 94
2525.72 94
2525.83 95
2525.95 98
2526.06 101
2526.18 104
2526.29 108
2526.41 111
2526.52 114
2526.64 118
2526.75 123
2526.87 128
2526.98 135
2527.10 142
2527.21 150
2527.33 160
2527.44 171
2527.56 184
2527.67 198
2527.79 213
2527.91 228
2528.02 242
2528.14 255
2528.25 266
2528.37 274
2528.48 282
2528.60 288
2528.71 294
2528.83 301
2528.94 308
2529.06 314
2529.17 320
2529.29 324
2529.40 326
2529.52 326
2529.63 322
2529.75 315
2529.87 307
2529.98 296
2530.10 286
2530.21 277
2530.33 269
2530.44 265
2530.56 263
2530.67 264
2530.79 268
2530.90 274
2531.02 281
2531.13 290
2531.25 298
2531.36 306
2531.48 313
2531.60 317
2531.71 319
2531.83 318
2531.94 315
2532.06 310
2532.17 304
2532.29 299
2532.40 294
2532.52 290
2532.63 289
2532.75 289
2532.86 291
2532.98 294
2533.10 296
2533.21 298
2533.33 299
2533.44 300
2533.56 299
2533.67 299
2533.79 301
2533.90 304
2534.02 311
2534.13 322
2534.25 337
2534.36 358
2534.48 384
2534.60 415
2534.71 451
2534.83 493
2534.94 542
2535.06 599
2535.17 664
2535.29 738
2535.40 821
2535.52 910
2535.63 1002
2535.75 1093
2535.87 1181
2535.98 1261
2536.10 1335
2536.21 1400
2536.33 1459
2536.44 1514
2536.56 1566
2536.67 1616
2536.79 1663
2536.90 1708
2537.02 1748
2537.14 1784
2537.25 1814
2537.37 1838
2537.48 1856
2537.60 1868
2537.71 1876
2537.83 1880
2537.94 1882
2538.06 1882
2538.17 1878
2538.29 1869
2538.41 1855
2538.52 1833
2538.64 1803
2538.75 1766
2538.87 1724
2538.98 1680
2539.10 1637
2539.21 1596
2539.33 1556
2539.45 1519
2539.56 1480
2539.68 1439
2539.79 1394
2539.91 1345
2540.02 1293
2540.14 1240
2540.25 1188
2540.37 1139
2540.49 1092
2540.60 1049
2540.72 1008
2540.83 968
2540.95 927
2541.06 887
2541.18 846
2541.29 806
2541.41 765
2541.53 726
2541.64 687
2541.76 650
2541.87 615
2541.99 581
2542.10 550
2542.22 520
2542.33 493
2542.45 467
2542.57 442
2542.68 418
2542.80 394
2542.91 371
2543.03 348
2543.14 326
2543.26 305
2543.38 287
2543.49 271
2543.61 256
2543.72 244
2543.84 234
2543.95 225
2544.07 218
2544.18 213
2544.30 208
2544.42 204
2544.53 200
2544.65 196
2544.76 192
2544.88 186
2544.99 179
2545.11 172
2545.23 164
2545.34 155
2545.46 147
2545.57 140
2545.69 133
2545.80 127
2545.92 121
2546.04 116
2546.15 111
2546.27 106
2546.38 101
2546.50 97
2546.61 95
2546.73 95
2546.85 98
2546.96 103
2547.08 110
2547.19 117
2547.31 123
2547.42 128
2547.54 130
2547.66 131
2547.77 131
2547.89 130
2548.00 130
2548.12 131
2548.23 133
2548.35 135
2548.47 137
2548.58 137
2548.70 137
2548.81 135
2548.93 133
2549.04 129
2549.16 126
2549.28 124
2549.39 121
2549.51 120
2549.62 118
2549.74 117
2549.85 115
2549.97 112
2550.09 110
2550.20 108
2550.32 106
2550.43 106
2550.55 106
2550.66 107
2550.78 107
2550.90 105
2551.01 100
2551.13 92
2551.24 82
2551.36 72
2551.48 62
2551.59 55
2551.71 50
2551.82 48
2551.94 49
2552.05 50
2552.17 51
2552.29 51
2552.40 50
2552.52 48
2552.63 44
2552.75 41
2552.87 36
2552.98 33
2553.10 29
2553.21 27
2553.33 26
2553.44 27
2553.56 29
2553.68 32
2553.79 37
2553.91 41
2554.02 44
2554.14 47
2554.26 49
2554.37 49
2554.49 48
2554.60 45
2554.72 41
2554.83 36
2554.95 30
2555.07 23
2555.18 16
2555.30 9
2555.41 5
2555.53 2
2555.65 0
2555.76 0
2555.88 0
2555.99 0
2556.11 0
2556.23 0
2556.34 0
2556.46 0
2556.57 0
2556.69 1
2556.81 10
2556.92 20
2557.04 31
2557.15 41
2557.27 49
2557.38 55
2557.50 58
2557.62 57
2557.73 54
2557.85 49
2557.96 44
2558.08 40
2558.20 38
2558.31 38
2558.43 40
2558.54 43
2558.66 44
2558.78 42
2558.89 37
2559.01 27
2559.12 16
2559.24 4
2559.36 0
2559.47 0
2559.59 0
2559.70 4
2559.82 19
2559.94 36
2560.05 54
2560.17 70
2560.28 83
2560.40 91
2560.52 96
2560.63 98
2560.75 98
2560.86 97
2560.98 96
2561.10 96
2561.21 97
2561.33 99
2561.44 102
2561.56 106
2561.68 110
2561.79 113
2561.91 116
2562.02 117
2562.14 117
2562.26 115
2562.37 113
2562.49 110
2562.60 108
2562.72 108
2562.84 109
2562.95 111
2563.07 115
2563.19 119
2563.30 124
2563.42 130
2563.53 134
2563.65 138
2563.77 142
2563.88 144
2564.00 144
2564.11 143
2564.23 140
2564.35 135
2564.46 129
2564.58 120
2564.69 111
2564.81 101
2564.93 92
2565.04 85
2565.16 80
2565.28 78
2565.39 77
2565.51 77
2565.62 77
2565.74 77
2565.86 75
2565.97 73
2566.09 70
2566.20 69
2566.32 69
2566.44 70
2566.55 73
2566.67 77
2566.78 83
2566.90 89
2567.02 95
2567.13 100
2567.25 104
2567.37 106
2567.48 106
2567.60 103
2567.71 98
2567.83 89
2567.95 79
2568.06 69
2568.18 59
2568.30 51
2568.41 45
2568.53 42
2568.64 41
2568.76 41
2568.88 42
2568.99 42
2569.11 42
2569.22 41
2569.34 40
2569.46 39
2569.57 37
2569.69 34
2569.81 32
2569.92 28
2570.04 24
2570.15 20
2570.27 15
2570.39 11
2570.50 8
2570.62 6
2570.74 5
2570.85 3
2570.97 1
2571.08 0
2571.20 0
2571.32 0
2571.43 0
2571.55 0
2571.67 2
2571.78 7
2571.90 14
2572.01 21
2572.13 28
2572.25 35
2572.36 41
2572.48 49
2572.60 56
2572.71 63
2572.83 69
2572.94 74
2573.06 76
2573.18 75
2573.29 71
2573.41 65
2573.53 58
2573.64 50
2573.76 42
2573.88 36
2573.99 31
2574.11 30
2574.22 32
2574.34 36
2574.46 42
2574.57 50
2574.69 57
2574.81 64
2574.92 68
2575.04 72
2575.15 74
2575.27 76
2575.39 77
2575.50 78
2575.62 79
2575.74 80
2575.85 79
2575.97 78
2576.09 75
2576.20 70
2576.32 65
2576.43 58
2576.55 52
2576.67 47
2576.78 43
2576.90 41
2577.02 41
2577.13 41
2577.25 42
2577.37 44
2577.48 44
2577.60 43
2577.72 41
2577.83 39
2577.95 36
2578.06 34
2578.18 32
2578.30 32
2578.41 32
2578.53 33
2578.65 34
2578.76 34
2578.88 33
2579.00 31
2579.11 28
2579.23 24
2579.34 19
2579.46 15
2579.58 11
2579.69 9
2579.81 7
2579.93 6
2580.04 6
2580.16 8
2580.28 10
2580.39 13
2580.51 16
2580.63 20
2580.74 23
2580.86 24
2580.98 24
2581.09 22
2581.21 18
2581.32 13
2581.44 9
2581.56 5
2581.67 3
2581.79 3
2581.91 4
2582.02 5
2582.14 5
2582.26 5
2582.37 4
2582.49 2
2582.61 1
2582.72 1
2582.84 2
2582.96 5
2583.07 8
2583.19 11
2583.31 14
2583.42 16
2583.54 18
2583.65 19
2583.77 20
2583.89 21
2584.00 22
2584.12 22
2584.24 21
2584.35 20
2584.47 19
2584.59 17
2584.70 14
2584.82 10
2584.94 6
2585.05 2
2585.17 0
2585.29 0
2585.40 0
2585.52 0
2585.64 0
2585.75 0
2585.87 0
2585.99 0
2586.10 6
2586.22 15
2586.34 26
2586.45 37
2586.57 48
2586.69 57
2586.80 64
2586.92 70
2587.04 74
2587.15 77
2587.27 77
2587.39 75
2587.50 71
2587.62 67
2587.74 61
2587.85 56
2587.97 51
2588.09 47
2588.20 45
2588.32 43
2588.44 41
2588.55 39
2588.67 38
2588.79 37
2588.90 36
2589.02 37
2589.14 39
2589.25 43
2589.37 46
2589.48 50
2589.60 53
2589.72 55
2589.84 58
2589.95 62
2590.07 66
2590.19 71
2590.30 77
2590.42 83
2590.54 87
2590.65 89
2590.77 88
2590.89 84
2591.00 78
2591.12 73
2591.24 67
2591.35 64
2591.47 63
2591.59 63
2591.70 64
2591.82 65
2591.94 66
2592.05 66
2592.17 65
2592.29 64
2592.40 63
2592.52 62
2592.64 63
2592.75 64
2592.87 65
2592.99 66
2593.10 67
2593.22 68
2593.34 68
2593.45 67
2593.57 64
2593.69 61
2593.80 57
2593.92 53
2594.04 48
2594.15 44
2594.27 40
2594.39 37
2594.50 35
2594.62 36
2594.74 39
2594.85 44
2594.97 52
2595.09 62
2595.20 72
2595.32 83
2595.44 92
2595.56 100
2595.67 104
2595.79 106
2595.91 104
2596.02 101
2596.14 95
2596.26 89
2596.37 82
2596.49 75
2596.61 70
2596.72 65
2596.84 63
2596.96 62
2597.07 63
2597.19 65
2597.31 68
2597.42 72
2597.54 76
2597.66 80
2597.77 83
2597.89 88
2598.01 92
2598.13 97
2598.24 102
2598.36 108
2598.48 113
2598.59 119
2598.71 123
2598.83 125
2598.94 125
2599.06 122
2599.18 118
2599.29 111
2599.41 102
2599.53 93
2599.64 84
2599.76 76
2599.88 69
2600.00 63
2600.11 59
2600.23 57
2600.35 55
2600.46 55
2600.58 55
2600.70 54
2600.81 54
2600.93 55
2601.05 55
2601.16 57
2601.28 59
2601.40 63
2601.52 67
2601.63 71
2601.75 74
2601.87 76
2601.98 76
2602.10 73
2602.22 68
2602.33 62
2602.45 57
2602.57 53
2602.69 53
2602.80 57
2602.92 66
2603.04 80
2603.15 99
2603.27 121
2603.39 146
2603.50 172
2603.62 200
2603.74 228
2603.85 255
2603.97 282
2604.09 308
2604.21 334
2604.32 359
2604.44 385
2604.56 412
2604.67 444
2604.79 480
2604.91 523
2605.02 572
2605.14 627
2605.26 686
2605.38 747
2605.49 807
2605.61 864
2605.73 916
2605.84 965
2605.96 1010
2606.08 1050
2606.20 1088
2606.31 1122
2606.43 1151
2606.55 1176
2606.66 1195
2606.78 1209
2606.90 1220
2607.01 1228
2607.13 1235
2607.25 1242
2607.37 1248
2607.48 1253
2607.60 1254
2607.72 1248
2607.83 1235
2607.95 1212
2608.07 1181
2608.19 1142
2608.30 1100
2608.42 1055
2608.54 1010
2608.65 967
2608.77 927
2608.89 890
2609.01 858
2609.12 829
2609.24 802
2609.36 778
2609.47 753
2609.59 728
2609.71 701
2609.82 671
2609.94 640
2610.06 608
2610.18 578
2610.29 549
2610.41 523
2610.53 499
2610.64 475
2610.76 453
2610.88 430
2611.00 406
2611.11 384
2611.23 363
2611.35 344
2611.46 328
2611.58 315
2611.70 304
2611.82 293
2611.93 282
2612.05 270
2612.17 255
2612.29 239
2612.40 221
2612.52 204
2612.64 187
2612.75 173
2612.87 161
2612.99 151
2613.11 143
2613.22 136
2613.34 131
2613.46 126
2613.57 123
2613.69 123
2613.81 124
2613.93 129
2614.04 135
2614.16 142
2614.28 149
2614.39 154
2614.51 158
2614.63 159
2614.75 158
2614.86 156
2614.98 154
2615.10 153
2615.22 153
2615.33 154
2615.45 155
2615.57 156
2615.68 156
2615.80 156
2615.92 155
2616.04 153
2616.15 150
2616.27 147
2616.39 143
2616.51 140
2616.62 139
2616.74 138
2616.86 139
2616.97 141
2617.09 143
2617.21 145
2617.33 146
2617.44 147
2617.56 146
2617.68 145
2617.80 143
2617.91 143
2618.03 143
2618.15 144
2618.26 147
2618.38 150
2618.50 155
2618.62 161
2618.73 167
2618.85 173
2618.97 177
2619.09 180
2619.20 179
2619.32 175
2619.44 169
2619.56 160
2619.67 151
2619.79 142
2619.91 135
2620.02 131
2620.14 128
2620.26 126
2620.38 126
2620.49 125
2620.61 123
2620.73 120
2620.85 115
2620.96 110
2621.08 105
2621.20 99
2621.32 93
2621.43 87
2621.55 83
2621.67 79
2621.79 77
2621.90 75
2622.02 73
2622.14 71
2622.25 67
2622.37 61
2622.49 55
2622.61 48
2622.72 42
2622.84 38
2622.96 37
2623.08 38
2623.19 41
2623.31 45
2623.43 50
2623.55 55
2623.66 60
2623.78 65
2623.90 70
2624.02 75
2624.13 80
2624.25 83
2624.37 84
2624.49 83
2624.60 80
2624.72 77
2624.84 74
2624.96 70
2625.07 67
2625.19 63
2625.31 59
2625.43 52
2625.54 45
2625.66 37
2625.78 28
2625.90 21
2626.01 16
2626.13 12
2626.25 9
2626.37 8
2626.48 7
2626.60 7
2626.72 7
2626.84 8
2626.95 11
2627.07 15
2627.19 20
2627.31 27
2627.42 34
2627.54 41
2627.66 47
2627.78 53
2627.89 58
2628.01 62
2628.13 66
2628.25 69
2628.36 70
2628.48 71
2628.60 71
2628.72 70
2628.83 69
2628.95 69
2629.07 68
2629.19 69
2629.30 70
2629.42 71
2629.54 72
2629.66 74
2629.77 75
2629.89 77
2630.01 79
2630.13 80
2630.24 82
2630.36 83
2630.48 83
2630.60 82
2630.71 80
2630.83 77
2630.95 72
2631.07 67
2631.18 62
2631.30 58
2631.42 56
2631.54 58
2631.66 62
2631.77 69
2631.89 78
2632.01 87
2632.13 95
2632.24 102
2632.36 106
2632.48 108
2632.60 107
2632.71 103
2632.83 97
2632.95 87
2633.07 76
2633.18 64
2633.30 51
2633.42 38
2633.54 27
2633.66 19
2633.77 14
2633.89 12
2634.01 13
2634.13 17
2634.24 22
2634.36 29
2634.48 36
2634.60 42
2634.71 49
2634.83 54
2634.95 59
2635.07 62
2635.19 64
2635.30 64
2635.42 63
2635.54 61
2635.66 57
2635.77 54
2635.89 51
2636.01 49
2636.13 47
2636.24 47
2636.36 46
2636.48 46
2636.60 46
2636.72 45
2636.83 45
2636.95 45
2637.07 45
2637.19 46
2637.30 47
2637.42 47
2637.54 47
2637.66 46
2637.77 43
2637.89 39
2638.01 34
2638.13 28
2638.25 21
2638.36 15
2638.48 9
2638.60 4
2638.72 0
2638.83 0
2638.95 0
2639.07 0
2639.19 0
2639.31 0
2639.42 0
2639.54 0
2639.66 0
2639.78 1
2639.89 4
2640.01 8
2640.13 11
2640.25 14
2640.37 16
2640.48 16
2640.60 16
2640.72 16
2640.84 16
2640.96 17
2641.07 19
2641.19 22
2641.31 26
2641.43 29
2641.54 32
2641.66 33
2641.78 34
2641.90 35
2642.02 36
2642.13 38
2642.25 41
2642.37 44
2642.49 48
2642.60 51
2642.72 55
2642.84 57
2642.96 60
2643.08 64
2643.19 70
2643.31 79
2643.43 91
2643.55 105
2643.67 119
2643.78 132
2643.90 142
2644.02 146
2644.14 146
2644.26 140
2644.37 131
2644.49 119
2644.61 107
2644.73 95
2644.84 85
2644.96 77
2645.08 70
2645.20 66
2645.32 63
2645.43 63
2645.55 65
2645.67 69
2645.79 73
2645.91 78
2646.02 81
2646.14 83
2646.26 83
2646.38 80
2646.50 76
2646.61 69
2646.73 61
2646.85 53
2646.97 44
2647.09 37
2647.20 31
2647.32 27
2647.44 26
2647.56 27
2647.68 31
2647.79 34
2647.91 37
2648.03 39
2648.15 37
2648.26 32
2648.38 25
2648.50 16
2648.62 7
2648.74 1
2648.85 0
2648.97 0
2649.09 2
2649.21 10
2649.33 20
2649.44 31
2649.56 42
2649.68 53
2649.80 61
2649.92 68
2650.04 73
2650.15 75
2650.27 77
2650.39 78
2650.51 77
2650.63 77
2650.74 75
2650.86 74
2650.98 73
2651.10 72
2651.22 71
2651.33 70
2651.45 68
2651.57 67
2651.69 64
2651.81 62
2651.92 60
2652.04 59
2652.16 60
2652.28 62
2652.40 66
2652.51 71
2652.63 76
2652.75 80
2652.87 83
2652.99 84
2653.10 83
2653.22 80
2653.34 75
2653.46 69
2653.58 62
2653.70 56
2653.81 52
2653.93 50
2654.05 50
2654.17 54
2654.29 59
2654.40 66
2654.52 72
2654.64 77
2654.76 80
2654.88 81
2654.99 81
2655.11 79
2655.23 78
2655.35 77
2655.47 78
2655.59 80
2655.70 83
2655.82 85
2655.94 86
2656.06 86
2656.18 85
2656.29 84
2656.41 82
2656.53 79
2656.65 76
2656.77 73
2656.88 68
2657.00 63
2657.12 57
2657.24 50
2657.36 43
2657.48 36
2657.59 30
2657.71 25
2657.83 22
2657.95 21
2658.07 22
2658.18 24
2658.30 28
2658.42 33
2658.54 38
2658.66 43
2658.78 47
2658.89 48
2659.01 48
2659.13 44
2659.25 39
2659.37 31
2659.49 22
2659.60 14
2659.72 6
2659.84 0
2659.96 0
2660.08 0
2660.19 0
2660.31 0
2660.43 0
2660.55 0
2660.67 0
2660.79 0
2660.90 3
2661.02 7
2661.14 11
2661.26 16
2661.38 22
2661.50 27
2661.61 33
2661.73 39
2661.85 44
2661.97 47
2662.09 49
2662.21 49
2662.32 48
2662.44 44
2662.56 40
2662.68 34
2662.80 29
2662.92 23
2663.03 18
2663.15 14
2663.27 11
2663.39 9
2663.51 8
2663.63 6
2663.74 5
2663.86 3
2663.98 1
2664.10 0
2664.22 0
2664.34 0
2664.45 0
2664.57 0
2664.69 3
2664.81 9
2664.93 16
2665.05 24
2665.16 33
2665.28 42
2665.40 52
2665.52 61
2665.64 69
2665.76 76
2665.87 80
2665.99 81
2666.11 80
2666.23 75
2666.35 67
2666.47 58
2666.58 49
2666.70 41
2666.82 36
2666.94 34
2667.06 36
2667.18 40
2667.29 46
2667.41 52
2667.53 56
2667.65 58
2667.77 58
2667.89 56
2668.00 52
2668.12 48
2668.24 44
2668.36 40
2668.48 37
2668.60 33
2668.72 28
2668.83 22
2668.95 16
2669.07 9
2669.19 3
2669.31 0
2669.43 0
2669.54 0
2669.66 0
2669.78 3
2669.90 9
2670.02 16
2670.14 24
2670.26 32
2670.37 41
2670.49 50
2670.61 58
2670.73 65
2670.85 71
2670.97 74
2671.08 74
2671.20 73
2671.32 71
2671.44 67
2671.56 64
2671.68 61
2671.80 58
2671.91 56
2672.03 55
2672.15 53
2672.27 52
2672.39 49
2672.51 47
2672.63 44
2672.74 40
2672.86 37
2672.98 35
2673.10 35
2673.22 36
2673.34 39
2673.46 43
2673.57 48
2673.69 54
2673.81 59
2673.93 65
2674.05 69
2674.17 73
2674.28 77
2674.40 79
2674.52 81
2674.64 82
2674.76 82
2674.88 80
2675.00 78
2675.11 75
2675.23 72
2675.35 69
2675.47 66
2675.59 64
2675.71 63
2675.83 62
2675.95 63
2676.06 66
2676.18 71
2676.30 77
2676.42 85
2676.54 92
2676.66 98
2676.78 102
2676.89 104
2677.01 104
2677.13 101
2677.25 98
2677.37 94
2677.49 90
2677.61 86
2677.72 83
2677.84 81
2677.96 80
2678.08 81
2678.20 82
2678.32 85
2678.44 89
2678.55 93
2678.67 97
2678.79 99
2678.91 100
2679.03 99
2679.15 97
2679.27 93
2679.39 87
2679.50 81
2679.62 74
2679.74 66
2679.86 57
2679.98 48
2680.10 40
2680.22 33
2680.34 28
2680.45 26
2680.57 26
2680.69 29
2680.81 33
2680.93 38
2681.05 43
2681.17 47
2681.28 49
2681.40 49
2681.52 48
2681.64 47
2681.76 47
2681.88 48
2682.00 50
2682.12 55
2682.23 61
2682.35 70
2682.47 81
2682.59 94
2682.71 108
2682.83 122
2682.95 136
2683.07 148
2683.18 159
2683.30 169
2683.42 179
2683.54 189
2683.66 200
2683.78 212
2683.90 225
2684.02 239
2684.13 253
2684.25 268
2684.37 285
2684.49 305
2684.61 328
2684.73 352
2684.85 377
2684.97 400
2685.08 419
2685.20 434
2685.32 444
2685.44 451
2685.56 458
2685.68 468
2685.80 483
2685.92 505
2686.04 534
2686.15 568
2686.27 605
2686.39 641
2686.51 672
2686.63 697
2686.75 715
2686.87 723
2686.99 725
2687.10 720
2687.22 712
2687.34 703
2687.46 694
2687.58 687
2687.70 682
2687.82 679
2687.94 679
2688.06 679
2688.17 681
2688.29 683
2688.41 685
2688.53 688
2688.65 691
2688.77 696
2688.89 703
2689.01 713
2689.13 728
2689.24 749
2689.36 778
2689.48 814
2689.60 859
2689.72 911
2689.84 973
2689.96 1043
2690.08 1122
2690.20 1208
2690.31 1303
2690.43 1405
2690.55 1512
2690.67 1624
2690.79 1736
2690.91 1847
2691.03 1954
2691.15 2055
2691.27 2150
2691.39 2239
2691.50 2325
2691.62 2408
2691.74 2491
2691.86 2573
2691.98 2653
2692.10 2728
2692.22 2795
2692.34 2852
2692.46 2899
2692.57 2935
2692.69 2962
2692.81 2981
2692.93 2992
2693.05 2995
2693.17 2989
2693.29 2972
2693.41 2945
2693.53 2907
2693.65 2862
2693.76 2812
2693.88 2759
2694.00 2706
2694.12 2653
2694.24 2598
2694.36 2542
2694.48 2481
2694.60 2415
2694.72 2343
2694.84 2266
2694.95 2185
2695.07 2102
2695.19 2019
2695.31 1937
2695.43 1858
2695.55 1783
2695.67 1710
2695.79 1641
2695.91 1575
2696.03 1511
2696.14 1449
2696.26 1388
2696.38 1329
2696.50 1272
2696.62 1215
2696.74 1160
2696.86 1106
2696.98 1053
2697.10 1002
2697.22 952
2697.34 905
2697.45 860
2697.57 816
2697.69 774
2697.81 733
2697.93 694
2698.05 656
2698.17 619
2698.29 584
2698.41 551
2698.53 520
2698.65 491
2698.76 464
2698.88 439
2699.00 416
2699.12 394
2699.24 373
2699.36 353
2699.48 334
2699.60 315
2699.72 297
2699.84 281
2699.96 267
2700.07 254
2700.19 244
2700.31 236
2700.43 229
2700.55 224
2700.67 220
2700.79 216
2700.91 212
2701.03 207
2701.15 202
2701.27 196
2701.39 190
2701.50 184
2701.62 179
2701.74 174
2701.86 171
2701.98 169
2702.10 168
2702.22 168
2702.34 167
2702.46 165
2702.58 162
2702.70 158
2702.82 152
2702.93 145
2703.05 138
2703.17 131
2703.29 126
2703.41 123
2703.53 122
2703.65 123
2703.77 127
2703.89 133
2704.01 140
2704.13 146
2704.25 151
2704.37 154
2704.48 154
2704.60 152
2704.72 147
2704.84 140
2704.96 132
2705.08 123
2705.20 113
2705.32 101
2705.44 89
2705.56 77
2705.68 64
2705.80 51
2705.92 40
2706.03 31
2706.15 24
2706.27 19
2706.39 15
2706.51 12
2706.63 8
2706.75 5
2706.87 1
2706.99 0
2707.11 0
2707.23 0
2707.35 0
2707.47 0
2707.59 0
2707.70 0
2707.82 0
2707.94 4
2708.06 8
2708.18 11
2708.30 13
2708.42 13
2708.54 14
2708.66 16
2708.78 20
2708.90 29
2709.02 43
2709.14 61
2709.26 82
2709.38 104
2709.49 124
2709.61 140
2709.73 152
2709.85 159
2709.97 164
2710.09 167
2710.21 169
2710.33 171
2710.45 173
2710.57 174
2710.69 175
2710.81 175
2710.93 175
2711.05 174
2711.17 173
2711.28 172
2711.40 173
2711.52 174
2711.64 176
2711.76 180
2711.88 184
2712.00 189
2712.12 195
2712.24 199
2712.36 203
2712.48 206
2712.60 207
2712.72 207
2712.84 206
2712.96 206
2713.08 205
2713.20 205
2713.31 206
2713.43 206
2713.55 205
2713.67 204
2713.79 203
2713.91 202
2714.03 202
2714.15 204
2714.27 208
2714.39 216
2714.51 226
2714.63 241
2714.75 259
2714.87 282
2714.99 310
2715.11 342
2715.23 377
2715.35 413
2715.46 448
2715.58 480
2715.70 507
2715.82 529
2715.94 547
2716.06 561
2716.18 575
2716.30 590
2716.42 608
2716.54 629
2716.66 655
2716.78 682
2716.90 709
2717.02 736
2717.14 760
2717.26 782
2717.38 801
2717.50 820
2717.62 837
2717.74 853
2717.85 868
2717.97 880
2718.09 889
2718.21 893
2718.33 892
2718.45 883
2718.57 869
2718.69 850
2718.81 828
2718.93 805
2719.05 781
2719.17 759
2719.29 740
2719.41 723
2719.53 708
2719.65 694
2719.77 679
2719.89 662
2720.01 643
2720.13 619
2720.25 593
2720.37 564
2720.48 535
2720.60 508
2720.72 483
2720.84 463
2720.96 447
2721.08 436
2721.20 427
2721.32 420
2721.44 412
2721.56 401
2721.68 386
2721.80 366
2721.92 342
2722.04 315
2722.16 289
2722.28 263
2722.40 241
2722.52 222
2722.64 207
2722.76 194
2722.88 184
2723.00 176
2723.12 170
2723.24 166
2723.36 162
2723.48 160
2723.59 157
2723.71 155
2723.83 152
2723.95 148
2724.07 143
2724.19 139
2724.31 135
2724.43 131
2724.55 128
2724.67 125
2724.79 122
2724.91 119
2725.03 114
2725.15 109
2725.27 103
2725.39 98
2725.51 92
2725.63 88
2725.75 84
2725.87 81
2725.99 78
2726.11 75
2726.23 72
2726.35 69
2726.47 67
2726.59 67
2726.71 69
2726.83 74
2726.95 79
2727.07 86
2727.19 91
2727.31 95
2727.42 97
2727.54 96
2727.66 93
2727.78 90
2727.90 88
2728.02 88
2728.14 90
2728.26 95
2728.38 102
2728.50 109
2728.62 116
2728.74 121
2728.86 123
2728.98 122
2729.10 121
2729.22 119
2729.34 118
2729.46 119
2729.58 122
2729.70 126
2729.82 130
2729.94 133
2730.06 135
2730.18 134
2730.30 132
2730.42 128
2730.54 124
2730.66 121
2730.78 120
2730.90 120
2731.02 121
2731.14 124
2731.26 126
2731.38 128
2731.50 129
2731.62 130
2731.74 130
2731.86 129
2731.98 129
2732.10 130
2732.22 131
2732.34 133
2732.46 135
2732.58 138
2732.70 141
2732.82 144
2732.94 145
2733.06 145
2733.18 144
2733.29 140
2733.41 135
2733.53 130
2733.65 125
2733.77 122
2733.89 120
2734.01 120
2734.13 122
2734.25 125
2734.37 127
2734.49 129
2734.61 129
2734.73 127
2734.85 124
2734.97 119
2735.09 112
2735.21 104
2735.33 96
2735.45 86
2735.57 75
2735.69 63
2735.81 51
2735.93 39
2736.05 28
2736.17 18
2736.29 11
2736.41 7
2736.53 4
2736.65 4
2736.77 4
2736.89 4
2737.01 4
2737.13 4
2737.25 4
2737.37 3
2737.49 3
2737.61 3
2737.73 3
2737.85 3
2737.97 2
2738.09 0
2738.21 0
2738.33 0
2738.45 0
2738.57 0
2738.69 0
2738.81 0
2738.93 3
2739.05 7
2739.17 12
2739.29 16
2739.41 20
2739.53 22
2739.65 23
2739.77 24
2739.89 24
2740.01 24
2740.13 25
2740.25 26
2740.37 28
2740.49 30
2740.61 32
2740.73 33
2740.85 34
2740.97 33
2741.09 33
2741.21 32
2741.33 33
2741.45 34
2741.57 37
2741.69 39
2741.81 41
2741.93 43
2742.05 43
2742.17 43
2742.29 43
2742.41 43
2742.53 45
2742.65 47
2742.77 50
2742.89 53
2743.01 56
2743.13 59
2743.25 62
2743.37 66
2743.49 71
2743.61 77
2743.73 84
2743.85 91
2743.97 98
2744.09 102
2744.21 104
2744.33 104
2744.45 101
2744.57 96
2744.69 91
2744.81 86
2744.93 81
2745.05 77
2745.17 73
2745.29 71
2745.41 69
2745.53 68
2745.65 66
2745.77 64
2745.89 62
2746.02 60
2746.14 59
2746.26 59
2746.38 61
2746.50 65
2746.62 70
2746.74 76
2746.86 80
2746.98 84
2747.10 85
2747.22 84
2747.34 81
2747.46 78
2747.58 75
2747.70 73
2747.82 74
2747.94 76
2748.06 78
2748.18 81
2748.30 82
2748.42 83
2748.54 84
2748.66 84
2748.78 86
2748.90 90
2749.02 95
2749.14 103
2749.26 111
2749.38 117
2749.50 122
2749.62 122
2749.74 119
2749.86 111
2749.98 102
2750.10 91
2750.22 80
2750.34 71
2750.46 64
2750.58 59
2750.70 56
2750.82 54
2750.94 53
2751.06 52
2751.18 53
2751.30 54
2751.42 56
2751.54 58
2751.66 61
2751.78 62
2751.91 62
2752.03 58
2752.15 52
2752.27 44
2752.39 34
2752.51 24
2752.63 15
2752.75 9
2752.87 6
2752.99 7
2753.11 11
2753.23 16
2753.35 23
2753.47 29
2753.59 35
2753.71 40
2753.83 46
2753.95 53
2754.07 60
2754.19 67
2754.31 74
2754.43 80
2754.55 84
2754.67 86
2754.79 87
2754.91 87
2755.03 87
2755.15 87
2755.27 87
2755.39 88
2755.51 89
2755.63 90
2755.76 90
2755.88 90
2756.00 90
2756.12 90
2756.24 91
2756.36 91
2756.48 91
2756.60 90
2756.72 89
2756.84 87
2756.96 85
2757.08 82
2757.20 80
2757.32 77
2757.44 75
2757.56 74
2757.68 73
2757.80 74
2757.92 75
2758.04 76
2758.16 77
2758.28 75
2758.40 72
2758.52 66
2758.64 58
2758.76 50
2758.89 43
2759.01 39
2759.13 38
2759.25 40
2759.37 46
2759.49 54
2759.61 62
2759.73 71
2759.85 79
2759.97 86
2760.09 90
2760.21 92
2760.33 91
2760.45 90
2760.57 88
2760.69 88
2760.81 89
2760.93 93
2761.05 99
2761.17 106
2761.29 113
2761.41 119
2761.54 122
2761.66 123
2761.78 123
2761.90 123
2762.02 123
2762.14 125
2762.26 129
2762.38 136
2762.50 145
2762.62 155
2762.74 165
2762.86 174
2762.98 182
2763.10 189
2763.22 194
2763.34 200
2763.46 206
2763.58 213
2763.70 222
2763.82 232
2763.95 242
2764.07 254
2764.19 264
2764.31 274
2764.43 281
2764.55 286
2764.67 290
2764.79 291
2764.91 292
2765.03 293
2765.15 294
2765.27 297
2765.39 299
2765.51 300
2765.63 299
2765.75 295
2765.87 288
2765.99 278
2766.12 267
2766.24 255
2766.36 244
2766.48 234
2766.60 226
2766.72 219
2766.84 213
2766.96 207
2767.08 200
2767.20 193
2767.32 186
2767.44 179
2767.56 173
2767.68 167
2767.80 163
2767.92 160
2768.04 158
2768.17 157
2768.29 156
2768.41 153
2768.53 149
2768.65 142
2768.77 133
2768.89 121
2769.01 107
2769.13 93
2769.25 81
2769.37 70
2769.49 63
2769.61 59
2769.73 57
2769.85 57
2769.98 57
2770.10 58
2770.22 60
2770.34 62
2770.46 65
2770.58 70
2770.70 75
2770.82 81
2770.94 85
2771.06 88
2771.18 87
2771.30 85
2771.42 82
2771.54 79
2771.66 77
2771.79 76
2771.91 77
2772.03 79
2772.15 81
2772.27 82
2772.39 81
2772.51 78
2772.63 73
2772.75 68
2772.87 63
2772.99 59
2773.11 56
2773.23 53
2773.35 51
2773.48 49
2773.60 45
2773.72 41
2773.84 35
2773.96 28
2774.08 21
2774.20 14
2774.32 9
2774.44 6
2774.56 5
2774.68 6
2774.80 9
2774.92 14
2775.05 20
2775.17 26
2775.29 31
2775.41 36
2775.53 39
2775.65 41
2775.77 41
2775.89 39
2776.01 38
2776.13 36
2776.25 34
2776.37 32
2776.49 31
2776.62 29
2776.74 26
2776.86 23
2776.98 19
2777.10 17
2777.22 16
2777.34 17
2777.46 20
2777.58 26
2777.70 32
2777.82 38
2777.94 42
2778.07 44
2778.19 41
2778.31 37
2778.43 30
2778.55 23
2778.67 18
2778.79 14
2778.91 13
2779.03 13
2779.15 16
2779.27 19
2779.39 22
2779.52 25
2779.64 27
2779.76 30
2779.88 32
2780.00 35
2780.12 38
2780.24 41
2780.36 44
2780.48 46
2780.60 48
2780.72 48
2780.85 47
2780.97 44
2781.09 40
2781.21 35
2781.33 30
2781.45 24
2781.57 18
2781.69 12
2781.81 7
2781.93 1
2782.05 0
2782.18 0
2782.30 0
2782.42 0
2782.54 0
2782.66 0
2782.78 0
2782.90 1
2783.02 6
2783.14 10
2783.26 13
2783.39 16
2783.51 18
2783.63 20
2783.75 23
2783.87 27
2783.99 31
2784.11 34
2784.23 37
2784.35 38
2784.47 39
2784.59 40
2784.72 41
2784.84 44
2784.96 48
2785.08 53
2785.20 57
2785.32 61
2785.44 64
2785.56 65
2785.68 65
2785.80 66
2785.93 68
2786.05 71
2786.17 75
2786.29 80
2786.41 83
2786.53 84
2786.65 82
2786.77 79
2786.89 75
2787.01 71
2787.14 69
2787.26 68
2787.38 70
2787.50 72
2787.62 74
2787.74 76
2787.86 79
2787.98 82
2788.10 87
2788.23 93
2788.35 102
2788.47 112
2788.59 123
2788.71 133
2788.83 141
2788.95 146
2789.07 148
2789.19 149
2789.32 147
2789.44 143
2789.56 139
2789.68 135
2789.80 131
2789.92 129
2790.04 129
2790.16 130
2790.28 132
2790.40 133
2790.53 134
2790.65 134
2790.77 132
2790.89 128
2791.01 124
2791.13 120
2791.25 117
2791.37 115
2791.49 114
2791.62 111
2791.74 108
2791.86 104
2791.98 100
2792.10 97
2792.22 95
2792.34 94
2792.46 94
2792.59 94
2792.71 92
2792.83 89
2792.95 83
2793.07 76
2793.19 70
2793.31 65
2793.43 64
2793.55 65
2793.68 70
2793.80 76
2793.92 81
2794.04 86
2794.16 88
2794.28 88
2794.40 87
2794.52 85
2794.65 83
2794.77 81
2794.89 81
2795.01 82
2795.13 82
2795.25 83
2795.37 82
2795.49 79
2795.61 75
2795.74 70
2795.86 63
2795.98 55
2796.10 47
2796.22 39
2796.34 32
2796.46 25
2796.58 19
2796.71 14
2796.83 12
2796.95 11
2797.07 13
2797.19 16
2797.31 21
2797.43 26
2797.55 32
2797.68 39
2797.80 45
2797.92 52
2798.04 59
2798.16 66
2798.28 74
2798.40 81
2798.52 89
2798.65 96
2798.77 104
2798.89 111
2799.01 117
2799.13 121
2799.25 123
2799.37 122
2799.50 120
2799.62 116
2799.74 111
2799.86 106
2799.98 102
2800.10 99
2800.22 97
2800.34 97
2800.47 96
2800.59 96
2800.71 96
2800.83 96
2800.95 96
2801.07 95
2801.19 95
2801.32 96
2801.44 97
2801.56 99
2801.68 101
2801.80 104
2801.92 107
2802.04 111
2802.16 114
2802.29 117
2802.41 119
2802.53 119
2802.65 117
2802.77 113
2802.89 106
2803.01 97
2803.14 86
2803.26 75
2803.38 62
2803.50 51
2803.62 40
2803.74 31
2803.86 24
2803.99 17
2804.11 12
2804.23 9
2804.35 6
2804.47 5
2804.59 4
2804.71 3
2804.84 2
2804.96 2
2805.08 1
2805.20 1
2805.32 0
2805.44 0
2805.56 0
2805.69 0
2805.81 0
2805.93 0
2806.05 0
2806.17 0
2806.29 1
2806.41 4
2806.54 7
2806.66 10
2806.78 12
2806.90 14
2807.02 14
2807.14 13
2807.26 11
2807.39 10
2807.51 8
2807.63 9
2807.75 12
2807.87 18
2807.99 27
2808.11 36
2808.24 46
2808.36 54
2808.48 60
2808.60 63
2808.72 64
2808.84 62
2808.97 61
2809.09 60
2809.21 61
2809.33 64
2809.45 69
2809.57 74
2809.69 80
2809.82 86
2809.94 90
2810.06 93
2810.18 94
2810.30 94
2810.42 93
2810.54 91
2810.67 88
2810.79 85
2810.91 82
2811.03 79
2811.15 76
2811.27 74
2811.40 71
2811.52 68
2811.64 65
2811.76 61
2811.88 57
2812.00 54
2812.13 50
2812.25 48
2812.37 47
2812.49 47
2812.61 48
2812.73 51
2812.85 54
2812.98 58
2813.10 62
2813.22 67
2813.34 71
2813.46 74
2813.58 76
2813.71 77
2813.83 77
2813.95 75
2814.07 73
2814.19 71
2814.31 69
2814.44 69
2814.56 69
2814.68 71
2814.80 73
2814.92 75
2815.04 76
2815.17 78
2815.29 80
2815.41 83
2815.53 87
2815.65 92
2815.77 97
2815.90 102
2816.02 105
2816.14 106
2816.26 105
2816.38 102
2816.50 97
2816.63 93
2816.75 89
2816.87 87
2816.99 87
2817.11 89
2817.23 91
2817.36 93
2817.48 93
2817.60 92
2817.72 89
2817.84 84
2817.96 79
2818.09 73
2818.21 67
2818.33 61
2818.45 55
2818.57 50
2818.69 45
2818.82 41
2818.94 38
2819.06 35
2819.18 33
2819.30 32
2819.42 32
2819.55 33
2819.67 35
2819.79 37
2819.91 41
2820.03 44
2820.16 45
2820.28 45
2820.40 44
2820.52 41
2820.64 40
2820.76 40
2820.89 43
2821.01 51
2821.13 63
2821.25 78
2821.37 95
2821.49 110
2821.62 122
2821.74 129
2821.86 130
2821.98 126
2822.10 117
2822.23 105
2822.35 92
2822.47 80
2822.59 70
2822.71 61
2822.83 55
2822.96 50
2823.08 46
2823.20 44
2823.32 42
2823.44 43
2823.57 44
2823.69 47
2823.81 51
2823.93 55
2824.05 58
2824.17 59
2824.30 58
2824.42 56
2824.54 52
2824.66 47
2824.78 42
2824.91 36
2825.03 31
2825.15 27
2825.27 23
2825.39 21
2825.51 19
2825.64 18
2825.76 19
2825.88 22
2826.00 28
2826.12 35
2826.25 44
2826.37 52
2826.49 59
2826.61 62
2826.73 62
2826.86 58
2826.98 52
2827.10 44
2827.22 36
2827.34 31
2827.46 28
2827.59 28
2827.71 31
2827.83 36
2827.95 41
2828.07 45
2828.20 49
2828.32 50
2828.44 50
2828.56 48
2828.68 45
2828.81 43
2828.93 41
2829.05 41
2829.17 41
2829.29 42
2829.42 44
2829.54 46
2829.66 50
2829.78 55
2829.90 62
2830.03 71
2830.15 80
2830.27 90
2830.39 99
2830.51 104
2830.64 108
2830.76 108
2830.88 106
2831.00 103
2831.12 99
2831.25 95
2831.37 90
2831.49 86
2831.61 80
2831.73 75
2831.86 71
2831.98 68
2832.10 67
2832.22 69
2832.34 72
2832.47 76
2832.59 81
2832.71 84
2832.83 87
2832.95 88
2833.08 89
2833.20 90
2833.32 92
2833.44 95
2833.56 98
2833.69 102
2833.81 105
2833.93 106
2834.05 107
2834.17 107
2834.30 106
2834.42 105
2834.54 105
2834.66 105
2834.78 106
2834.91 108
2835.03 109
2835.15 110
2835.27 110
2835.39 110
2835.52 110
2835.64 108
2835.76 106
2835.88 104
2836.01 100
2836.13 96
2836.25 91
2836.37 87
2836.49 82
2836.62 78
2836.74 75
2836.86 72
2836.98 68
2837.10 64
2837.23 60
2837.35 58
2837.47 58
2837.59 62
2837.71 70
2837.84 81
2837.96 95
2838.08 112
2838.20 128
2838.33 143
2838.45 157
2838.57 169
2838.69 180
2838.81 189
2838.94 196
2839.06 201
2839.18 205
2839.30 208
2839.42 209
2839.55 208
2839.67 206
2839.79 204
2839.91 201
2840.04 197
2840.16 193
2840.28 189
2840.40 184
2840.52 178
2840.65 170
2840.77 160
2840.89 149
2841.01 137
2841.14 125
2841.26 112
2841.38 99
2841.50 88
2841.62 79
2841.75 71
2841.87 64
2841.99 58
2842.11 53
2842.24 49
2842.36 44
2842.48 39
2842.60 34
2842.72 30
2842.85 27
2842.97 25
2843.09 24
2843.21 24
2843.34 26
2843.46 28
2843.58 31
2843.70 34
2843.82 38
2843.95 41
2844.07 44
2844.19 47
2844.31 48
2844.44 48
2844.56 46
2844.68 42
2844.80 37
2844.92 31
2845.05 25
2845.17 19
2845.29 14
2845.41 9
2845.54 5
2845.66 2
2845.78 0
2845.90 0
2846.03 0
2846.15 0
2846.27 0
2846.39 0
2846.51 0
2846.64 0
2846.76 3
2846.88 9
2847.00 13
2847.13 16
2847.25 16
2847.37 14
2847.49 11
2847.62 7
2847.74 3
2847.86 1
2847.98 0
2848.11 0
2848.23 1
2848.35 4
2848.47 8
2848.59 12
2848.72 17
2848.84 22
2848.96 26
2849.08 29
2849.21 31
2849.33 30
2849.45 29
2849.57 27
2849.70 25
2849.82 24
2849.94 23
2850.06 23
2850.19 23
2850.31 22
2850.43 20
2850.55 17
2850.68 14
2850.80 12
2850.92 10
2851.04 10
2851.16 9
2851.29 8
2851.41 7
2851.53 4
2851.65 1
2851.78 0
2851.90 0
2852.02 0
2852.14 0
2852.27 0
2852.39 0
2852.51 0
2852.63 1
2852.76 5
2852.88 10
2853.00 15
2853.12 21
2853.25 28
2853.37 35
2853.49 43
2853.61 49
2853.74 55
2853.86 60
2853.98 63
2854.10 65
2854.23 66
2854.35 67
2854.47 68
2854.59 70
2854.72 72
2854.84 74
2854.96 76
2855.08 76
2855.21 76
2855.33 74
2855.45 73
2855.57 72
2855.70 72
2855.82 74
2855.94 76
2856.06 79
2856.19 81
2856.31 82
2856.43 81
2856.55 80
2856.68 79
2856.80 78
2856.92 77
2857.04 78
2857.17 80
2857.29 82
2857.41 85
2857.53 89
2857.66 94
2857.78 101
2857.90 109
2858.02 118
2858.15 127
2858.27 135
2858.39 141
2858.51 144
2858.64 145
2858.76 144
2858.88 141
2859.01 139
2859.13 136
2859.25 133
2859.37 131
2859.50 129
2859.62 127
2859.74 124
2859.86 122
2859.99 119
2860.11 117
2860.23 116
2860.35 114
2860.48 111
2860.60 107
2860.72 102
2860.84 94
2860.97 86
2861.09 76
2861.21 67
2861.33 58
2861.46 50
2861.58 45
2861.70 42
2861.83 42
2861.95 45
2862.07 50
2862.19 56
2862.32 63
2862.44 70
2862.56 75
2862.68 80
2862.81 83
2862.93 85
2863.05 87
2863.17 89
2863.30 92
2863.42 94
2863.54 95
2863.67 96
2863.79 95
2863.91 93
2864.03 90
2864.16 88
2864.28 86
2864.40 87
2864.52 90
2864.65 94
2864.77 98
2864.89 102
2865.01 105
2865.14 105
2865.26 103
2865.38 99
2865.51 95
2865.63 91
2865.75 88
2865.87 87
2866.00 86
2866.12 87
2866.24 89
2866.36 92
2866.49 96
2866.61 102
2866.73 109
2866.86 119
2866.98 129
2867.10 141
2867.22 153
2867.35 166
2867.47 177
2867.59 189
2867.72 199
2867.84 209
2867.96 219
2868.08 230
2868.21 243
2868.33 258
2868.45 276
2868.57 297
2868.70 321
2868.82 346
2868.94 371
2869.07 396
2869.19 419
2869.31 438
2869.43 454
2869.56 465
2869.68 471
2869.80 474
2869.93 474
2870.05 472
2870.17 470
2870.29 470
2870.42 472
2870.54 477
2870.66 484
2870.79 491
2870.91 497
2871.03 501
2871.15 501
2871.28 496
2871.40 487
2871.52 474
2871.65 457
2871.77 437
2871.89 416
2872.01 393
2872.14 372
2872.26 353
2872.38 337
2872.51 323
2872.63 313
2872.75 303
2872.87 294
2873.00 285
2873.12 274
2873.24 262
2873.37 249
2873.49 236
2873.61 223
2873.73 211
2873.86 200
2873.98 190
2874.10 180
2874.23 169
2874.35 158
2874.47 148
2874.59 136
2874.72 125
2874.84 115
2874.96 106
2875.09 99
2875.21 95
2875.33 93
2875.46 92
2875.58 93
2875.70 93
2875.82 92
2875.95 90
2876.07 86
2876.19 82
2876.32 77
2876.44 73
2876.56 70
2876.68 68
2876.81 68
2876.93 68
2877.05 69
2877.18 72
2877.30 77
2877.42 84
2877.55 92
2877.67 101
2877.79 110
2877.91 117
2878.04 123
2878.16 126
2878.28 126
2878.41 125
2878.53 123
2878.65 119
2878.78 115
2878.90 111
2879.02 107
2879.14 103
2879.27 101
2879.39 99
2879.51 99
2879.64 99
2879.76 100
2879.88 101
2880.01 99
2880.13 96
2880.25 92
2880.37 87
2880.50 81
2880.62 76
2880.74 72
2880.87 68
2880.99 66
2881.11 65
2881.24 65
2881.36 67
2881.48 70
2881.61 76
2881.73 82
2881.85 89
2881.97 96
2882.10 101
2882.22 104
2882.34 105
2882.47 105
2882.59 103
2882.71 100
2882.84 96
2882.96 91
2883.08 86
2883.21 81
2883.33 77
2883.45 74
2883.58 74
2883.70 76
2883.82 80
2883.94 86
2884.07 92
2884.19 96
2884.31 99
2884.44 100
2884.56 100
2884.68 98
2884.81 96
2884.93 94
2885.05 92
2885.18 91
2885.30 90
2885.42 88
2885.55 87
2885.67 85
2885.79 84
2885.91 84
2886.04 83
2886.16 82
2886.28 79
2886.41 76
2886.53 72
2886.65 67
2886.78 62
2886.90 59
2887.02 58
2887.15 59
2887.27 63
2887.39 69
2887.52 76
2887.64 85
2887.76 93
2887.89 99
2888.01 105
2888.13 108
2888.26 111
2888.38 113
2888.50 115
2888.62 119
2888.75 124
2888.87 129
2888.99 135
2889.12 139
2889.24 140
2889.36 139
2889.49 136
2889.61 130
2889.73 124
2889.86 118
2889.98 113
2890.10 108
2890.23 106
2890.35 105
2890.47 106
2890.60 108
2890.72 113
2890.84 118
2890.97 123
2891.09 127
2891.21 130
2891.34 131
2891.46 130
2891.58 127
2891.71 123
2891.83 118
2891.95 114
2892.08 111
2892.20 109
2892.32 109
2892.45 110
2892.57 113
2892.69 116
2892.82 119
2892.94 123
2893.06 127
2893.19 130
2893.31 135
2893.43 140
2893.56 147
2893.68 154
2893.80 161
2893.93 167
2894.05 171
2894.17 172
2894.30 172
2894.42 170
2894.54 168
2894.67 165
2894.79 163
2894.91 162
2895.04 160
2895.16 160
2895.28 160
2895.41 162
2895.53 164
2895.65 166
2895.78 169
2895.90 170
2896.02 170
2896.15 168
2896.27 164
2896.39 159
2896.52 156
2896.64 154
2896.76 156
2896.89 162
2897.01 172
2897.13 183
2897.26 194
2897.38 203
2897.50 210
2897.63 213
2897.75 212
2897.87 208
2898.00 203
2898.12 198
2898.24 193
2898.37 190
2898.49 188
2898.61 187
2898.74 188
2898.86 190
2898.98 193
2899.11 195
2899.23 196
2899.35 197
2899.48 198
2899.60 197
2899.73 196
2899.85 195
2899.97 195
2900.10 196
2900.22 197
2900.34 199
2900.47 202
2900.59 206
2900.71 211
2900.84 217
2900.96 225
2901.08 233
2901.21 242
2901.33 249
2901.45 254
2901.58 255
2901.70 251
2901.82 244
2901.95 233
2902.07 221
2902.20 209
2902.32 198
2902.44 188
2902.57 181
2902.69 175
2902.81 170
2902.94 166
2903.06 163
2903.18 160
2903.31 159
2903.43 160
2903.55 163
2903.68 170
2903.80 179
2903.92 190
2904.05 202
2904.17 213
2904.30 221
2904.42 228
2904.54 232
2904.67 233
2904.79 235
2904.91 236
2905.04 240
2905.16 246
2905.28 254
2905.41 265
2905.53 278
2905.65 292
2905.78 307
2905.90 321
2906.03 334
2906.15 346
2906.27 357
2906.40 366
2906.52 374
2906.64 381
2906.77 385
2906.89 386
2907.01 384
2907.14 377
2907.26 367
2907.38 354
2907.51 339
2907.63 323
2907.76 310
2907.88 300
2908.00 294
2908.13 290
2908.25 289
2908.37 288
2908.50 285
2908.62 281
2908.74 273
2908.87 264
2908.99 254
2909.12 245
2909.24 237
2909.36 231
2909.49 227
2909.61 223
2909.73 219
2909.86 214
2909.98 207
2910.10 198
2910.23 189
2910.35 179
2910.48 172
2910.60 168
2910.72 168
2910.85 172
2910.97 179
2911.09 188
2911.22 197
2911.34 203
2911.47 206
2911.59 204
2911.71 200
2911.84 193
2911.96 185
2912.08 179
2912.21 174
2912.33 171
2912.46 170
2912.58 171
2912.70 171
2912.83 172
2912.95 173
2913.07 175
2913.20 178
2913.32 183
2913.45 189
2913.57 197
2913.69 205
2913.82 213
2913.94 220
2914.06 226
2914.19 230
2914.31 232
2914.44 232
2914.56 231
2914.68 230
2914.81 228
2914.93 227
2915.05 226
2915.18 225
2915.30 226
2915.43 229
2915.55 235
2915.67 244
2915.80 256
2915.92 270
2916.04 286
2916.17 300
2916.29 311
2916.42 318
2916.54 322
2916.66 322
2916.79 320
2916.91 318
2917.04 317
2917.16 318
2917.28 321
2917.41 326
2917.53 333
2917.65 341
2917.78 349
2917.90 355
2918.03 360
2918.15 363
2918.27 365
2918.40 364
2918.52 362
2918.65 359
2918.77 355
2918.89 350
2919.02 344
2919.14 339
2919.26 335
2919.39 331
2919.51 330
2919.64 329
2919.76 330
2919.88 331
2920.01 331
2920.13 329
2920.26 324
2920.38 317
2920.50 308
2920.63 298
2920.75 288
2920.87 279
2921.00 271
2921.12 266
2921.25 261
2921.37 258
2921.49 254
2921.62 250
2921.74 245
2921.87 240
2921.99 233
2922.11 226
2922.24 219
2922.36 212
2922.49 205
2922.61 200
2922.73 196
2922.86 193
2922.98 193
2923.11 195
2923.23 199
2923.35 204
2923.48 210
2923.60 216
2923.73 220
2923.85 223
2923.97 224
2924.10 222
2924.22 220
2924.35 217
2924.47 215
2924.59 215
2924.72 216
2924.84 219
2924.97 222
2925.09 226
2925.21 227
2925.34 226
2925.46 223
2925.59 216
2925.71 208
2925.83 199
2925.96 189
2926.08 180
2926.21 172
2926.33 166
2926.45 163
2926.58 161
2926.70 161
2926.83 162
2926.95 164
2927.07 165
2927.20 164
2927.32 161
2927.45 157
2927.57 151
2927.69 144
2927.82 138
2927.94 133
2928.07 131
2928.19 133
2928.31 138
2928.44 146
2928.56 157
2928.69 169
2928.81 182
2928.93 195
2929.06 207
2929.18 219
2929.31 229
2929.43 240
2929.55 250
2929.68 259
2929.80 269
2929.93 279
2930.05 287
2930.18 293
2930.30 297
2930.42 297
2930.55 296
2930.67 295
2930.80 295
2930.92 300
2931.04 313
2931.17 334
2931.29 365
2931.42 404
2931.54 451
2931.66 504
2931.79 560
2931.91 618
2932.04 676
2932.16 733
2932.29 786
2932.41 836
2932.53 882
2932.66 924
2932.78 963
2932.91 1001
2933.03 1043
2933.15 1089
2933.28 1141
2933.40 1196
2933.53 1250
2933.65 1299
2933.78 1338
2933.90 1363
2934.02 1375
2934.15 1375
2934.27 1371
2934.40 1366
2934.52 1365
2934.64 1370
2934.77 1381
2934.89 1395
2935.02 1410
2935.14 1420
2935.27 1424
2935.39 1422
2935.51 1413
2935.64 1400
2935.76 1383
2935.89 1365
2936.01 1344
2936.14 1322
2936.26 1298
2936.38 1270
2936.51 1238
2936.63 1203
2936.76 1165
2936.88 1125
2937.00 1084
2937.13 1041
2937.25 998
2937.38 955
2937.50 912
2937.63 870
2937.75 828
2937.87 790
2938.00 754
2938.12 724
2938.25 699
2938.37 679
2938.50 663
2938.62 649
2938.74 636
2938.87 621
2938.99 605
2939.12 585
2939.24 563
2939.37 539
2939.49 513
2939.61 487
2939.74 462
2939.86 439
2939.99 418
2940.11 401
2940.24 388
2940.36 378
2940.48 370
2940.61 365
2940.73 361
2940.86 357
2940.98 352
2941.11 344
2941.23 333
2941.36 319
2941.48 303
2941.60 286
2941.73 270
2941.85 256
2941.98 246
2942.10 238
2942.23 233
2942.35 229
2942.47 225
2942.60 219
2942.72 212
2942.85 203
2942.97 194
2943.10 184
2943.22 176
2943.34 169
2943.47 163
2943.59 158
2943.72 154
2943.84 149
2943.97 145
2944.09 142
2944.22 140
2944.34 139
2944.46 139
2944.59 140
2944.71 142
2944.84 144
2944.96 145
2945.09 146
2945.21 145
2945.34 142
2945.46 138
2945.58 134
2945.71 130
2945.83 128
2945.96 128
2946.08 130
2946.21 134
2946.33 140
2946.46 145
2946.58 150
2946.70 154
2946.83 156
2946.95 156
2947.08 155
2947.20 153
2947.33 149
2947.45 143
2947.58 135
2947.70 126
2947.82 116
2947.95 106
2948.07 98
2948.20 92
2948.32 90
2948.45 90
2948.57 92
2948.70 94
2948.82 97
2948.94 98
2949.07 98
2949.19 97
2949.32 95
2949.44 94
2949.57 95
2949.69 96
2949.82 98
2949.94 100
2950.07 101
2950.19 101
2950.31 99
2950.44 97
2950.56 95
2950.69 94
2950.81 94
2950.94 96
2951.06 98
2951.19 101
2951.31 102
2951.44 103
2951.56 102
2951.68 100
2951.81 98
2951.93 97
2952.06 97
2952.18 99
2952.31 102
2952.43 108
2952.56 113
2952.68 118
2952.81 120
2952.93 120
2953.05 116
2953.18 110
2953.30 101
2953.43 92
2953.55 82
2953.68 74
2953.80 66
2953.93 60
2954.05 57
2954.18 55
2954.30 56
2954.43 60
2954.55 66
2954.67 75
2954.80 85
2954.92 95
2955.05 106
2955.17 116
2955.30 126
2955.42 135
2955.55 144
2955.67 151
2955.80 158
2955.92 163
2956.05 167
2956.17 168
2956.29 167
2956.42 164
2956.54 160
2956.67 153
2956.79 145
2956.92 136
2957.04 128
2957.17 120
2957.29 115
2957.42 113
2957.54 115
2957.67 121
2957.79 130
2957.92 142
2958.04 154
2958.17 165
2958.29 173
2958.41 178
2958.54 180
2958.66 178
2958.79 174
2958.91 168
2959.04 160
2959.16 151
2959.29 142
2959.41 132
2959.54 123
2959.66 114
2959.79 106
2959.91 98
2960.04 92
2960.16 86
2960.29 81
2960.41 77
2960.53 74
2960.66 72
2960.78 71
2960.91 72
2961.03 76
2961.16 81
2961.28 88
2961.41 96
2961.53 103
2961.66 109
2961.78 113
2961.91 114
2962.03 112
2962.16 106
2962.28 99
2962.41 90
2962.53 81
2962.66 73
2962.78 66
2962.91 62
2963.03 60
2963.15 59
2963.28 60
2963.40 60
2963.53 61
2963.65 61
2963.78 61
2963.90 61
2964.03 63
2964.15 65
2964.28 70
2964.40 76
2964.53 83
2964.65 91
2964.78 98
2964.90 104
2965.03 108
2965.15 112
2965.28 114
2965.40 117
2965.53 118
2965.65 119
2965.78 120
2965.90 121
2966.03 121
2966.15 120
2966.28 120
2966.40 121
2966.53 123
2966.65 126
2966.78 130
2966.90 135
2967.02 140
2967.15 144
2967.27 148
2967.40 149
2967.52 149
2967.65 147
2967.77 143
2967.90 139
2968.02 135
2968.15 131
2968.27 128
2968.40 124
2968.52 120
2968.65 114
2968.77 106
2968.90 97
2969.02 88
2969.15 80
2969.27 74
2969.40 73
2969.52 77
2969.65 84
2969.77 94
2969.90 104
2970.02 112
2970.15 117
2970.27 119
2970.40 118
2970.52 115
2970.65 112
2970.77 112
2970.90 115
2971.02 121
2971.15 130
2971.27 141
2971.40 151
2971.52 158
2971.65 160
2971.77 157
2971.90 151
2972.02 141
2972.15 131
2972.27 123
2972.40 117
2972.52 115
2972.65 114
2972.77 116
2972.90 117
2973.02 118
2973.15 118
2973.27 117
2973.40 116
2973.52 114
2973.65 112
2973.77 110
2973.90 106
2974.02 102
2974.15 95
2974.27 87
2974.40 79
2974.52 71
2974.65 65
2974.77 62
2974.90 61
2975.02 62
2975.15 66
2975.27 70
2975.40 73
2975.52 74
2975.65 73
2975.77 70
2975.90 65
2976.02 59
2976.15 53
2976.27 47
2976.40 43
2976.52 41
2976.65 40
2976.77 40
2976.90 41
2977.02 42
2977.15 44
2977.27 46
2977.40 48
2977.52 51
2977.65 55
2977.77 58
2977.90 60
2978.02 63
2978.15 64
2978.27 66
2978.40 67
2978.53 68
2978.65 70
2978.78 71
2978.90 72
2979.03 72
2979.15 71
2979.28 69
2979.40 66
2979.53 63
2979.65 60
2979.78 56
2979.90 52
2980.03 47
2980.15 42
2980.28 37
2980.40 33
2980.53 29
2980.65 26
2980.78 25
2980.90 25
2981.03 26
2981.15 27
2981.28 28
2981.40 29
2981.53 29
2981.65 30
2981.78 30
2981.90 30
2982.03 31
2982.15 32
2982.28 31
2982.41 30
2982.53 27
2982.66 22
2982.78 16
2982.91 9
2983.03 2
2983.16 0
2983.28 0
2983.41 0
2983.53 0
2983.66 0
2983.78 0
2983.91 0
2984.03 0
2984.16 0
2984.28 4
2984.41 8
2984.53 13
2984.66 18
2984.78 22
2984.91 25
2985.04 26
2985.16 25
2985.29 24
2985.41 23
2985.54 22
2985.66 23
2985.79 26
2985.91 30
2986.04 35
2986.16 41
2986.29 47
2986.41 52
2986.54 58
2986.66 64
2986.79 69
2986.91 73
2987.04 76
2987.16 77
2987.29 76
2987.42 72
2987.54 67
2987.67 62
2987.79 57
2987.92 53
2988.04 51
2988.17 51
2988.29 51
2988.42 51
2988.54 50
2988.67 49
2988.79 47
2988.92 45
2989.04 45
2989.17 46
2989.30 48
2989.42 53
2989.55 58
2989.67 64
2989.80 69
2989.92 74
2990.05 78
2990.17 81
2990.30 84
2990.42 86
2990.55 87
2990.67 89
2990.80 91
2990.93 94
2991.05 97
2991.18 102
2991.30 106
2991.43 111
2991.55 114
2991.68 117
2991.80 118
2991.93 119
2992.05 120
2992.18 123
2992.30 128
2992.43 135
2992.56 143
2992.68 152
2992.81 159
2992.93 163
2993.06 165
2993.18 163
2993.31 159
2993.43 153
2993.56 148
2993.68 145
2993.81 142
2993.94 141
2994.06 140
2994.19 139
2994.31 138
2994.44 135
2994.56 132
2994.69 129
2994.81 127
2994.94 124
2995.06 121
2995.19 118
2995.32 114
2995.44 108
2995.57 101
2995.69 93
2995.82 86
2995.94 81
2996.07 77
2996.19 75
2996.32 75
2996.44 76
2996.57 78
2996.70 81
2996.82 83
2996.95 86
2997.07 87
2997.20 88
2997.32 89
2997.45 88
2997.57 87
2997.70 85
2997.83 81
2997.95 76
2998.08 70
2998.20 64
2998.33 58
2998.45 53
2998.58 50
2998.70 50
2998.83 51
2998.96 54
2999.08 57
2999.21 60
2999.33 62
2999.46 63
2999.58 64
2999.71 66
2999.83 69
2999.96 73
3000.09 78
3000.21 84
3000.34 88
3000.46 90
3000.59 90
3000.71 87
3000.84 82
3000.96 76
3001.09 70
3001.22 65
3001.34 62
3001.47 61
3001.59 63
3001.72 67
3001.84 73
3001.97 80
3002.09 88
3002.22 95
3002.35 100
3002.47 103
3002.60 103
3002.72 99
3002.85 92
3002.97 84
3003.10 76
3003.23 67
3003.35 58
3003.48 50
3003.60 42
3003.73 35
3003.85 28
3003.98 22
3004.10 17
3004.23 12
3004.36 8
3004.48 5
3004.61 4
3004.73 5
3004.86 7
3004.98 11
3005.11 17
3005.24 23
3005.36 30
3005.49 36
3005.61 41
3005.74 47
3005.86 53
3005.99 60
3006.12 68
3006.24 75
3006.37 82
3006.49 87
3006.62 90
3006.74 91
3006.87 91
3007.00 92
3007.12 93
3007.25 96
3007.37 100
3007.50 106
3007.62 111
3007.75 115
3007.88 118
3008.00 119
3008.13 119
3008.25 117
3008.38 114
3008.50 112
3008.63 109
3008.76 106
3008.88 103
3009.01 99
3009.13 94
3009.26 88
3009.38 82
3009.51 76
3009.64 71
3009.76 68
3009.89 68
3010.01 69
3010.14 73
3010.27 77
3010.39 80
3010.52 82
3010.64 83
3010.77 82
3010.89 81
3011.02 79
3011.15 78
3011.27 76
3011.40 74
3011.52 72
3011.65 69
3011.77 65
3011.90 61
3012.03 58
3012.15 56
3012.28 56
3012.40 58
3012.53 62
3012.66 66
3012.78 69
3012.91 72
3013.03 74
3013.16 76
3013.28 78
3013.41 80
3013.54 83
3013.66 85
3013.79 87
3013.91 88
3014.04 87
3014.17 85
3014.29 83
3014.42 81
3014.54 80
3014.67 80
3014.80 82
3014.92 85
3015.05 87
3015.17 90
3015.30 93
3015.42 96
3015.55 101
3015.68 107
3015.80 115
3015.93 123
3016.05 131
3016.18 136
3016.31 139
3016.43 139
3016.56 136
3016.68 132
3016.81 126
3016.94 120
3017.06 115
3017.19 111
3017.31 108
3017.44 105
3017.57 103
3017.69 102
3017.82 100
3017.94 98
3018.07 96
3018.20 94
3018.32 93
3018.45 93
3018.57 94
3018.70 96
3018.82 100
3018.95 105
3019.08 110
3019.20 115
3019.33 119
3019.45 122
3019.58 123
3019.71 124
3019.83 124
3019.96 124
3020.08 124
3020.21 124
3020.34 124
3020.46 122
3020.59 119
3020.71 115
3020.84 109
3020.97 103
3021.09 98
3021.22 93
3021.34 90
3021.47 88
3021.60 87
3021.72 86
3021.85 85
3021.97 83
3022.10 80
3022.23 77
3022.35 73
3022.48 69
3022.61 64
3022.73 60
3022.86 56
3022.98 53
3023.11 51
3023.24 50
3023.36 51
3023.49 52
3023.61 52
3023.74 53
3023.87 52
3023.99 50
3024.12 47
3024.24 45
3024.37 43
3024.50 42
3024.62 41
3024.75 41
3024.87 40
3025.00 39
3025.13 38
3025.25 37
3025.38 37
3025.50 38
3025.63 41
3025.76 46
3025.88 52
3026.01 58
3026.14 64
3026.26 66
3026.39 66
3026.51 63
3026.64 58
3026.77 52
3026.89 47
3027.02 43
3027.14 41
3027.27 43
3027.40 47
3027.52 53
3027.65 61
3027.78 69
3027.90 76
3028.03 81
3028.15 83
3028.28 83
3028.41 79
3028.53 74
3028.66 68
3028.78 62
3028.91 56
3029.04 52
3029.16 49
3029.29 46
3029.42 44
3029.54 43
3029.67 42
3029.79 41
3029.92 42
3030.05 43
3030.17 45
3030.30 46
3030.42 47
3030.55 47
3030.68 45
3030.80 43
3030.93 39
3031.06 35
3031.18 31
3031.31 28
3031.43 25
3031.56 24
3031.69 22
3031.81 22
3031.94 21
3032.07 20
3032.19 19
3032.32 18
3032.44 19
3032.57 20
3032.70 23
3032.82 26
3032.95 30
3033.08 34
3033.20 37
3033.33 40
3033.45 42
3033.58 42
3033.71 42
3033.83 40
3033.96 38
3034.09 35
3034.21 31
3034.34 28
3034.46 27
3034.59 29
3034.72 33
3034.84 41
3034.97 51
3035.10 63
3035.22 74
3035.35 82
3035.48 87
3035.60 88
3035.73 86
3035.85 80
3035.98 71
3036.11 62
3036.23 53
3036.36 44
3036.49 36
3036.61 31
3036.74 27
3036.86 25
3036.99 25
3037.12 26
3037.24 28
3037.37 30
3037.50 31
3037.62 30
3037.75 27
3037.88 23
3038.00 16
3038.13 8
3038.25 0
3038.38 0
3038.51 0
3038.63 0
3038.76 0
3038.89 0
3039.01 0
3039.14 0
3039.27 0
3039.39 8
3039.52 18
3039.65 27
3039.77 35
3039.90 40
3040.02 42
3040.15 42
3040.28 41
3040.40 39
3040.53 39
3040.66 39
3040.78 42
3040.91 46
3041.04 51
3041.16 57
3041.29 63
3041.42 68
3041.54 72
3041.67 75
3041.79 76
3041.92 75
3042.05 74
3042.17 71
3042.30 68
3042.43 63
3042.55 58
3042.68 53
3042.81 47
3042.93 41
3043.06 35
3043.19 30
3043.31 26
3043.44 22
3043.56 19
3043.69 17
3043.82 17
3043.94 18
3044.07 21
3044.20 27
3044.32 35
3044.45 45
3044.58 56
3044.70 67
3044.83 78
3044.96 88
3045.08 97
3045.21 103
3045.34 109
3045.46 112
3045.59 114
3045.72 115
3045.84 116
3045.97 116
3046.09 117
3046.22 120
3046.35 126
3046.47 134
3046.60 144
3046.73 155
3046.85 166
3046.98 176
3047.11 182
3047.23 184
3047.36 182
3047.49 176
3047.61 167
3047.74 157
3047.87 146
3047.99 135
3048.12 126
3048.25 120
3048.37 117
3048.50 117
3048.63 119
3048.75 122
3048.88 125
3049.01 128
3049.13 129
3049.26 128
3049.39 125
3049.51 120
3049.64 114
3049.77 107
3049.89 100
3050.02 93
3050.15 88
3050.27 84
3050.40 81
3050.53 80
3050.65 80
3050.78 81
3050.91 82
3051.03 83
3051.16 84
3051.29 85
3051.41 86
3051.54 87
3051.66 87
3051.79 87
3051.92 86
3052.04 84
3052.17 82
3052.30 80
3052.42 78
3052.55 77
3052.68 77
3052.80 78
3052.93 81
3053.06 83
3053.18 86
3053.31 90
3053.44 93
3053.57 95
3053.69 97
3053.82 98
3053.95 98
3054.07 97
3054.20 95
3054.33 91
3054.45 87
3054.58 82
3054.71 77
3054.83 74
3054.96 71
3055.09 71
3055.21 72
3055.34 76
3055.47 82
3055.59 88
3055.72 94
3055.85 99
3055.97 102
3056.10 103
3056.23 102
3056.35 99
3056.48 95
3056.61 92
3056.73 88
3056.86 86
3056.99 85
3057.11 86
3057.24 87
3057.37 90
3057.49 94
3057.62 97
3057.75 99
3057.87 100
3058.00 98
3058.13 94
3058.25 89
3058.38 82
3058.51 76
3058.63 71
3058.76 67
3058.89 65
3059.02 66
3059.14 67
3059.27 70
3059.40 73
3059.52 75
3059.65 76
3059.78 77
3059.90 77
3060.03 77
3060.16 77
3060.28 77
3060.41 75
3060.54 72
3060.66 68
3060.79 62
3060.92 55
3061.04 48
3061.17 41
3061.30 35
3061.42 29
3061.55 25
3061.68 22
3061.81 20
3061.93 20
3062.06 21
3062.19 23
3062.31 27
3062.44 32
3062.57 38
3062.69 44
3062.82 51
3062.95 57
3063.07 65
3063.20 72
3063.33 80
3063.45 88
3063.58 95
3063.71 100
3063.84 103
3063.96 102
3064.09 100
3064.22 95
3064.34 90
3064.47 83
3064.60 78
3064.72 72
3064.85 68
3064.98 64
3065.10 61
3065.23 59
3065.36 58
3065.49 58
3065.61 60
3065.74 63
3065.87 67
3065.99 71
3066.12 74
3066.25 77
3066.37 78
3066.50 79
3066.63 79
3066.75 80
3066.88 81
3067.01 82
3067.14 83
3067.26 83
3067.39 83
3067.52 81
3067.64 77
3067.77 73
3067.90 68
3068.02 65
3068.15 62
3068.28 62
3068.41 63
3068.53 66
3068.66 69
3068.79 73
3068.91 77
3069.04 81
3069.17 83
3069.29 84
3069.42 84
3069.55 83
3069.68 81
3069.80 80
3069.93 78
3070.06 78
3070.18 77
3070.31 77
3070.44 77
3070.56 77
3070.69 77
3070.82 76
3070.95 74
3071.07 72
3071.20 69
3071.33 66
3071.45 61
3071.58 55
3071.71 49
3071.84 42
3071.96 36
3072.09 31
3072.22 27
3072.34 25
3072.47 23
3072.60 23
3072.73 23
3072.85 24
3072.98 25
3073.11 27
3073.23 30
3073.36 34
3073.49 40
3073.61 48
3073.74 58
3073.87 69
3074.00 81
3074.12 92
3074.25 100
3074.38 105
3074.50 107
3074.63 104
3074.76 99
3074.89 91
3075.01 83
3075.14 74
3075.27 67
3075.39 63
3075.52 61
3075.65 62
3075.78 66
3075.90 73
3076.03 83
3076.16 95
3076.28 107
3076.41 119
3076.54 129
3076.67 137
3076.79 143
3076.92 147
3077.05 150
3077.17 153
3077.30 155
3077.43 156
3077.56 156
3077.68 154
3077.81 150
3077.94 144
3078.06 136
3078.19 128
3078.32 121
3078.45 113
3078.57 107
3078.70 100
3078.83 92
3078.96 84
3079.08 75
3079.21 66
3079.34 60
3079.46 55
3079.59 55
3079.72 57
3079.85 62
3079.97 69
3080.10 76
3080.23 81
3080.35 86
3080.48 88
3080.61 89
3080.74 89
3080.86 89
3080.99 88
3081.12 86
3081.25 83
3081.37 80
3081.50 76
3081.63 72
3081.75 68
3081.88 66
3082.01 64
3082.14 64
3082.26 63
3082.39 61
3082.52 59
3082.65 55
3082.77 50
3082.90 45
3083.03 41
3083.15 37
3083.28 35
3083.41 32
3083.54 29
3083.66 26
3083.79 21
3083.92 15
3084.05 8
3084.17 3
3084.30 0
3084.43 0
3084.56 0
3084.68 0
3084.81 0
3084.94 0
3085.06 0
3085.19 0
3085.32 0
3085.45 2
3085.57 9
3085.70 17
3085.83 27
3085.96 36
3086.08 43
3086.21 48
3086.34 49
3086.47 48
3086.59 46
3086.72 42
3086.85 40
3086.98 40
3087.10 43
3087.23 48
3087.36 54
3087.48 62
3087.61 69
3087.74 73
3087.87 75
3087.99 74
3088.12 70
3088.25 64
3088.38 56
3088.50 50
3088.63 45
3088.76 42
3088.89 42
3089.01 43
3089.14 45
3089.27 48
3089.40 50
3089.52 52
3089.65 52
3089.78 52
3089.91 50
3090.03 48
3090.16 44
3090.29 40
3090.42 36
3090.54 32
3090.67 30
3090.80 30
3090.93 33
3091.05 39
3091.18 50
3091.31 63
3091.43 78
3091.56 92
3091.69 105
3091.82 115
3091.94 121
3092.07 122
3092.20 120
3092.33 116
3092.45 111
3092.58 104
3092.71 98
3092.84 92
3092.96 86
3093.09 81
3093.22 76
3093.35 72
3093.47 70
3093.60 69
3093.73 70
3093.86 71
3093.98 73
3094.11 74
3094.24 74
3094.37 74
3094.50 74
3094.62 74
3094.75 74
3094.88 76
3095.01 77
3095.13 79
3095.26 80
3095.39 80
3095.52 80
3095.64 80
3095.77 80
3095.90 79
3096.03 79
3096.15 79
3096.28 79
3096.41 78
3096.54 77
3096.66 74
3096.79 71
3096.92 67
3097.05 63
3097.17 59
3097.30 57
3097.43 55
3097.56 56
3097.68 59
3097.81 64
3097.94 70
3098.07 76
3098.19 82
3098.32 86
3098.45 87
3098.58 84
3098.71 78
3098.83 69
3098.96 59
3099.09 48
3099.22 38
3099.34 29
3099.47 21
3099.60 16
3099.73 12
3099.85 9
3099.98 9
3100.11 11
3100.24 14
3100.36 18
3100.49 22
3100.62 25
3100.75 28
3100.88 30
3101.00 31
3101.13 30
3101.26 29
3101.39 27
3101.51 25
3101.64 22
3101.77 20
3101.90 20
3102.02 21
3102.15 24
3102.28 29
3102.41 35
3102.53 40
3102.66 45
3102.79 49
3102.92 52
3103.05 53
3103.17 54
3103.30 53
3103.43 52
3103.56 50
3103.68 47
3103.81 44
3103.94 41
3104.07 39
3104.20 39
3104.32 41
3104.45 46
3104.58 54
3104.71 63
3104.83 73
3104.96 83
3105.09 92
3105.22 100
3105.35 107
3105.47 112
3105.60 116
3105.73 119
3105.86 120
3105.98 119
3106.11 115
3106.24 109
3106.37 99
3106.49 87
3106.62 74
3106.75 62
3106.88 52
3107.01 46
3107.13 44
3107.26 46
3107.39 51
3107.52 57
3107.65 63
3107.77 67
3107.90 68
3108.03 67
3108.16 64
3108.28 60
3108.41 55
3108.54 51
3108.67 48
3108.80 46
3108.92 46
3109.05 47
3109.18 49
3109.31 51
3109.43 53
3109.56 55
3109.69 57
3109.82 57
3109.95 57
3110.07 57
3110.20 57
3110.33 58
3110.46 61
3110.59 66
3110.71 73
3110.84 82
3110.97 92
3111.10 102
3111.22 111
3111.35 119
3111.48 124
3111.61 126
3111.74 126
3111.86 124
3111.99 121
3112.12 118
3112.25 117
3112.38 118
3112.50 123
3112.63 130
3112.76 140
3112.89 151
3113.02 162
3113.14 172
3113.27 179
3113.40 183
3113.53 186
3113.65 188
3113.78 190
3113.91 193
3114.04 198
3114.17 204
3114.29 210
3114.42 217
3114.55 223
3114.68 227
3114.81 230
3114.93 232
3115.06 233
3115.19 234
3115.32 235
3115.45 235
3115.57 234
3115.70 233
3115.83 231
3115.96 229
3116.09 228
3116.21 229
3116.34 231
3116.47 236
3116.60 244
3116.73 253
3116.85 262
3116.98 271
3117.11 276
3117.24 278
3117.37 276
3117.49 269
3117.62 258
3117.75 244
3117.88 228
3118.01 213
3118.13 199
3118.26 187
3118.39 178
3118.52 171
3118.65 167
3118.77 165
3118.90 163
3119.03 162
3119.16 160
3119.29 156
3119.41 150
3119.54 142
3119.67 133
3119.80 124
3119.93 115
3120.05 107
3120.18 102
3120.31 97
3120.44 94
3120.57 92
3120.69 90
3120.82 87
3120.95 84
3121.08 81
3121.21 78
3121.34 75
3121.46 73
3121.59 70
3121.72 68
3121.85 65
3121.98 63
3122.10 60
3122.23 59
3122.36 58
3122.49 57
3122.62 57
3122.74 57
3122.87 57
3123.00 59
3123.13 60
3123.26 62
3123.39 64
3123.51 66
3123.64 66
3123.77 66
3123.90 66
3124.03 67
3124.15 69
3124.28 73
3124.41 79
3124.54 85
3124.67 91
3124.79 95
3124.92 98
3125.05 99
3125.18 99
3125.31 100
3125.44 101
3125.56 102
3125.69 103
3125.82 104
3125.95 103
3126.08 102
3126.20 98
3126.33 94
3126.46 90
3126.59 87
3126.72 85
3126.85 83
3126.97 82
3127.10 80
3127.23 77
3127.36 73
3127.49 67
3127.61 61
3127.74 54
3127.87 48
3128.00 43
3128.13 39
3128.26 36
3128.38 35
3128.51 36
3128.64 38
3128.77 42
3128.90 47
3129.03 54
3129.15 61
3129.28 67
3129.41 72
3129.54 76
3129.67 80
3129.79 83
3129.92 85
3130.05 88
3130.18 89
3130.31 90
3130.44 90
3130.56 89
3130.69 88
3130.82 87
3130.95 88
3131.08 91
3131.21 94
3131.33 99
3131.46 102
3131.59 104
3131.72 103
3131.85 100
3131.98 96
3132.10 90
3132.23 84
3132.36 79
3132.49 75
3132.62 72
3132.75 69
3132.87 68
3133.00 67
3133.13 67
3133.26 68
3133.39 70
3133.52 73
3133.64 77
3133.77 83
3133.90 89
3134.03 95
3134.16 100
3134.29 104
3134.41 106
3134.54 106
3134.67 103
3134.80 99
3134.93 94
3135.06 89
3135.18 85
3135.31 81
3135.44 79
3135.57 78
3135.70 78
3135.83 79
3135.95 80
3136.08 81
3136.21 82
3136.34 83
3136.47 85
3136.60 86
3136.72 88
3136.85 91
3136.98 93
3137.11 94
3137.24 93
3137.37 90
3137.50 86
3137.62 81
3137.75 76
3137.88 72
3138.01 70
3138.14 70
3138.27 71
3138.39 74
3138.52 78
3138.65 81
3138.78 84
3138.91 86
3139.04 88
3139.16 91
3139.29 93
3139.42 97
3139.55 101
3139.68 106
3139.81 111
3139.94 118
3140.06 126
3140.19 135
3140.32 143
3140.45 150
3140.58 156
3140.71 158
3140.83 157
3140.96 152
3141.09 144
3141.22 133
3141.35 122
3141.48 112
3141.61 104
3141.73 99
3141.86 97
3141.99 98
3142.12 100
3142.25 102
3142.38 104
3142.51 104
3142.63 104
3142.76 104
3142.89 105
3143.02 107
3143.15 113
3143.28 122
3143.41 133
3143.53 146
3143.66 160
3143.79 175
3143.92 188
3144.05 199
3144.18 207
3144.30 213
3144.43 215
3144.56 214
3144.69 211
3144.82 207
3144.95 202
3145.08 199
3145.20 197
3145.33 197
3145.46 199
3145.59 203
3145.72 206
3145.85 209
3145.98 211
3146.11 211
3146.23 209
3146.36 206
3146.49 201
3146.62 195
3146.75 188
3146.88 181
3147.01 174
3147.13 168
3147.26 163
3147.39 160
3147.52 157
3147.65 155
3147.78 154
3147.91 153
3148.03 152
3148.16 152
3148.29 154
3148.42 158
3148.55 163
3148.68 170
3148.81 177
3148.93 184
3149.06 188
3149.19 190
3149.32 189
3149.45 187
3149.58 184
3149.71 181
3149.84 180
3149.96 180
3150.09 182
3150.22 183
3150.35 184
3150.48 183
3150.61 180
3150.74 176
3150.86 172
3150.99 168
3151.12 166
3151.25 167
3151.38 171
3151.51 177
3151.64 183
3151.77 189
3151.89 193
3152.02 193
3152.15 191
3152.28 186
3152.41 180
3152.54 173
3152.67 167
3152.80 163
3152.92 162
3153.05 163
3153.18 165
3153.31 168
3153.44 171
3153.57 173
3153.70 173
3153.83 173
3153.95 171
3154.08 169
3154.21 168
3154.34 166
3154.47 164
3154.60 163
3154.73 163
3154.86 164
3154.98 168
3155.11 176
3155.24 186
3155.37 199
3155.50 212
3155.63 225
3155.76 237
3155.89 245
3156.01 252
3156.14 256
3156.27 261
3156.40 268
3156.53 277
3156.66 289
3156.79 304
3156.92 322
3157.04 343
3157.17 365
3157.30 388
3157.43 412
3157.56 436
3157.69 463
3157.82 493
3157.95 528
3158.08 569
3158.20 619
3158.33 678
3158.46 746
3158.59 821
3158.72 902
3158.85 986
3158.98 1072
3159.11 1157
3159.24 1242
3159.36 1328
3159.49 1413
3159.62 1500
3159.75 1586
3159.88 1671
3160.01 1754
3160.14 1831
3160.27 1904
3160.40 1970
3160.52 2033
3160.65 2093
3160.78 2152
3160.91 2211
3161.04 2270
3161.17 2328
3161.30 2382
3161.43 2430
3161.56 2469
3161.68 2498
3161.81 2517
3161.94 2525
3162.07 2525
3162.20 2520
3162.33 2511
3162.46 2499
3162.59 2487
3162.72 2472
3162.84 2456
3162.97 2435
3163.10 2410
3163.23 2378
3163.36 2338
3163.49 2292
3163.62 2239
3163.75 2181
3163.88 2120
3164.00 2057
3164.13 1995
3164.26 1934
3164.39 1877
3164.52 1822
3164.65 1769
3164.78 1716
3164.91 1662
3165.04 1605
3165.17 1544
3165.29 1479
3165.42 1411
3165.55 1342
3165.68 1273
3165.81 1206
3165.94 1144
3166.07 1086
3166.20 1034
3166.33 987
3166.46 945
3166.58 907
3166.71 872
3166.84 839
3166.97 807
3167.10 775
3167.23 742
3167.36 708
3167.49 673
3167.62 638
3167.75 604
3167.87 574
3168.00 547
3168.13 524
3168.26 504
3168.39 488
3168.52 473
3168.65 459
3168.78 445
3168.91 431
3169.04 417
3169.17 403
3169.29 389
3169.42 377
3169.55 365
3169.68 353
3169.81 342
3169.94 330
3170.07 316
3170.20 300
3170.33 283
3170.46 264
3170.59 245
3170.71 227
3170.84 212
3170.97 201
3171.10 195
3171.23 193
3171.36 195
3171.49 200
3171.62 205
3171.75 211
3171.88 215
3172.01 216
3172.13 215
3172.26 210
3172.39 203
3172.52 194
3172.65 185
3172.78 176
3172.91 167
3173.04 160
3173.17 153
3173.30 147
3173.43 142
3173.56 137
3173.68 133
3173.81 130
3173.94 129
3174.07 129
3174.20 131
3174.33 134
3174.46 138
3174.59 143
3174.72 150
3174.85 156
3174.98 163
3175.11 168
3175.23 171
3175.36 172
3175.49 170
3175.62 167
3175.75 163
3175.88 159
3176.01 157
3176.14 155
3176.27 153
3176.40 151
3176.53 146
3176.66 139
3176.78 130
3176.91 120
3177.04 109
3177.17 100
3177.30 93
3177.43 89
3177.56 89
3177.69 91
3177.82 94
3177.95 98
3178.08 101
3178.21 102
3178.34 102
3178.46 99
3178.59 96
3178.72 92
3178.85 89
3178.98 88
3179.11 87
3179.24 88
3179.37 89
3179.50 91
3179.63 94
3179.76 97
3179.89 99
3180.02 100
3180.15 100
3180.27 97
3180.40 93
3180.53 87
3180.66 80
3180.79 73
3180.92 66
3181.05 60
3181.18 55
3181.31 50
3181.44 46
3181.57 42
3181.70 39
3181.83 36
3181.96 32
3182.08 28
3182.21 24
3182.34 19
3182.47 14
3182.60 8
3182.73 4
3182.86 1
3182.99 0
3183.12 2
3183.25 7
3183.38 14
3183.51 22
3183.64 29
3183.77 36
3183.90 41
3184.03 42
3184.15 41
3184.28 38
3184.41 33
3184.54 28
3184.67 23
3184.80 19
3184.93 14
3185.06 10
3185.19 7
3185.32 3
3185.45 1
3185.58 0
3185.71 1
3185.84 3
3185.97 7
3186.10 12
3186.22 17
3186.35 23
3186.48 28
3186.61 32
3186.74 37
3186.87 40
3187.00 44
3187.13 47
3187.26 51
3187.39 54
3187.52 56
3187.65 57
3187.78 57
3187.91 56
3188.04 54
3188.17 51
3188.30 47
3188.43 43
3188.55 39
3188.68 35
3188.81 31
3188.94 26
3189.07 22
3189.20 17
3189.33 13
3189.46 8
3189.59 5
3189.72 2
3189.85 0
3189.98 0
3190.11 0
3190.24 0
3190.37 0
3190.50 0
3190.63 0
3190.76 0
3190.89 0
3191.01 0
3191.14 0
3191.27 3
3191.40 8
3191.53 13
3191.66 17
3191.79 18
3191.92 18
3192.05 15
3192.18 13
3192.31 10
3192.44 8
3192.57 8
3192.70 8
3192.83 10
3192.96 12
3193.09 14
3193.22 17
3193.35 20
3193.48 24
3193.61 29
3193.74 34
3193.86 40
3193.99 45
3194.12 49
3194.25 51
3194.38 52
3194.51 51
3194.64 49
3194.77 46
3194.90 43
3195.03 40
3195.16 38
3195.29 35
3195.42 33
3195.55 31
3195.68 30
3195.81 29
3195.94 29
3196.07 30
3196.20 32
3196.33 36
3196.46 41
3196.59 45
3196.72 48
3196.85 50
3196.97 51
3197.10 50
3197.23 49
3197.36 48
3197.49 48
3197.62 48
3197.75 50
3197.88 52
3198.01 55
3198.14 58
3198.27 61
3198.40 66
3198.53 71
3198.66 77
3198.79 84
3198.92 90
3199.05 96
3199.18 99
3199.31 101
3199.44 101
3199.57 99
3199.70 97
3199.83 95
3199.96 94
3200.09 94
3200.22 94
3200.35 95
3200.48 95
3200.61 95
3200.74 95
3200.86 94
3200.99 95
3201.12 96
3201.25 99
3201.38 104
3201.51 110
3201.64 117
3201.77 124
3201.90 128
3202.03 130
3202.16 127
3202.29 121
3202.42 113
3202.55 104
3202.68 94
3202.81 86
3202.94 81
3203.07 78
3203.20 77
3203.33 77
3203.46 77
3203.59 77
3203.72 75
3203.85 73
3203.98 69
3204.11 64
3204.24 60
3204.37 55
3204.50 51
3204.63 48
3204.76 46
3204.89 45
3205.02 45
3205.15 44
3205.28 44
3205.41 42
3205.54 39
3205.67 35
3205.80 31
3205.93 28
3206.06 28
3206.19 30
3206.32 36
3206.44 43
3206.57 52
3206.70 61
3206.83 68
3206.96 74
3207.09 78
3207.22 83
3207.35 87
3207.48 92
3207.61 99
3207.74 107
3207.87 116
3208.00 126
3208.13 135
3208.26 145
3208.39 154
3208.52 162
3208.65 168
3208.78 173
3208.91 175
3209.04 174
3209.17 173
3209.30 170
3209.43 168
3209.56 167
3209.69 167
3209.82 169
3209.95 173
3210.08 177
3210.21 182
3210.34 188
3210.47 194
3210.60 199
3210.73 203
3210.86 206
3210.99 208
3211.12 209
3211.25 207
3211.38 203
3211.51 198
3211.64 192
3211.77 184
3211.90 175
3212.03 166
3212.16 158
3212.29 151
3212.42 145
3212.55 142
3212.68 139
3212.81 137
3212.94 136
3213.07 134
3213.20 133
3213.33 132
3213.46 131
3213.59 132
3213.72 133
3213.85 135
3213.98 136
3214.11 135
3214.24 133
3214.37 129
3214.50 122
3214.63 115
3214.76 107
3214.89 100
3215.02 95
3215.15 92
3215.28 92
3215.41 93
3215.54 95
3215.67 97
3215.80 98
3215.93 99
3216.06 99
3216.19 98
3216.32 96
3216.45 95
3216.58 94
3216.71 94
3216.84 93
3216.97 93
3217.10 93
3217.23 92
3217.36 92
3217.49 93
3217.62 94
3217.75 96
3217.88 97
3218.01 99
3218.14 100
3218.27 100
3218.40 100
3218.53 100
3218.66 100
3218.79 100
3218.92 100
3219.05 100
3219.18 99
3219.31 96
3219.44 92
3219.57 88
3219.70 83
3219.83 78
3219.96 74
3220.09 71
3220.22 71
3220.35 72
3220.48 76
3220.61 80
3220.74 85
3220.87 90
3221.00 95
3221.13 97
3221.26 99
3221.39 99
3221.52 99
3221.65 100
3221.78 101
3221.91 103
3222.04 106
3222.17 109
3222.30 113
3222.43 116
3222.56 120
3222.69 123
3222.82 126
3222.95 128
3223.08 129
3223.21 129
3223.34 127
3223.47 125
3223.60 122
3223.73 120
3223.86 119
3223.99 119
3224.12 119
3224.25 120
3224.39 121
3224.52 121
3224.65 119
3224.78 116
3224.91 112
3225.04 107
3225.17 102
3225.30 98
3225.43 95
3225.56 93
3225.69 92
3225.82 92
3225.95 93
3226.08 94
3226.21 95
3226.34 97
3226.47 98
3226.60 98
3226.73 98
3226.86 97
3226.99 96
3227.12 94
3227.25 92
3227.38 89
3227.51 86
3227.64 83
3227.77 79
3227.90 75
3228.03 71
3228.16 68
3228.29 64
3228.42 62
3228.55 61
3228.68 61
3228.81 62
3228.94 65
3229.07 68
3229.20 71
3229.33 73
3229.46 73
3229.59 71
3229.72 67
3229.86 60
3229.99 51
3230.12 43
3230.25 35
3230.38 30
3230.51 27
3230.64 27
3230.77 29
3230.90 33
3231.03 36
3231.16 38
3231.29 38
3231.42 38
3231.55 36
3231.68 35
3231.81 35
3231.94 37
3232.07 39
3232.20 42
3232.33 44
3232.46 44
3232.59 42
3232.72 38
3232.85 34
3232.98 29
3233.11 26
3233.24 23
3233.37 21
3233.50 19
3233.63 17
3233.77 12
3233.90 7
3234.03 2
3234.16 0
3234.29 0
3234.42 0
3234.55 0
3234.68 0
3234.81 0
3234.94 0
3235.07 0
3235.20 2
3235.33 5
3235.46 8
3235.59 10
3235.72 12
3235.85 14
3235.98 15
3236.11 16
3236.24 18
3236.37 19
3236.50 20
3236.63 21
3236.76 22
3236.89 21
3237.03 19
3237.16 16
3237.29 11
3237.42 6
3237.55 2
3237.68 0
3237.81 0
3237.94 0
3238.07 0
3238.20 0
3238.33 2
3238.46 8
3238.59 16
3238.72 25
3238.85 34
3238.98 43
3239.11 49
3239.24 53
3239.37 53
3239.50 50
3239.63 44
3239.77 37
3239.90 31
3240.03 26
3240.16 23
3240.29 24
3240.42 28
3240.55 34
3240.68 41
3240.81 48
3240.94 54
3241.07 59
3241.20 63
3241.33 67
3241.46 71
3241.59 76
3241.72 80
3241.85 86
3241.98 91
3242.11 95
3242.24 99
3242.38 102
3242.51 105
3242.64 108
3242.77 111
3242.90 114
3243.03 118
3243.16 121
3243.29 124
3243.42 127
3243.55 130
3243.68 132
3243.81 135
3243.94 138
3244.07 142
3244.20 149
3244.33 160
3244.46 175
3244.60 195
3244.73 220
3244.86 249
3244.99 280
3245.12 313
3245.25 346
3245.38 378
3245.51 409
3245.64 439
3245.77 469
3245.90 499
3246.03 529
3246.16 560
3246.29 592
3246.42 623
3246.55 655
3246.68 686
3246.82 716
3246.95 747
3247.08 776
3247.21 805
3247.34 832
3247.47 857
3247.60 880
3247.73 901
3247.86 919
3247.99 936
3248.12 950
3248.25 961
3248.38 968
3248.51 970
3248.64 967
3248.78 959
3248.91 947
3249.04 929
3249.17 908
3249.30 884
3249.43 857
3249.56 829
3249.69 799
3249.82 770
3249.95 741
3250.08 714
3250.21 691
3250.34 669
3250.47 649
3250.61 629
3250.74 608
3250.87 585
3251.00 560
3251.13 535
3251.26 510
3251.39 486
3251.52 466
3251.65 449
3251.78 436
3251.91 424
3252.04 414
3252.17 404
3252.30 394
3252.44 384
3252.57 373
3252.70 361
3252.83 348
3252.96 333
3253.09 318
3253.22 302
3253.35 287
3253.48 272
3253.61 260
3253.74 249
3253.87 241
3254.00 234
3254.14 228
3254.27 222
3254.40 217
3254.53 211
3254.66 206
3254.79 201
3254.92 197
3255.05 195
3255.18 196
3255.31 198
3255.44 201
3255.57 204
3255.70 205
3255.84 204
3255.97 199
3256.10 190
3256.23 179
3256.36 167
3256.49 155
3256.62 146
3256.75 141
3256.88 140
3257.01 142
3257.14 145
3257.27 149
3257.41 152
3257.54 153
3257.67 152
3257.80 149
3257.93 147
3258.06 146
3258.19 145
3258.32 146
3258.45 147
3258.58 149
3258.71 150
3258.85 150
3258.98 149
3259.11 149
3259.24 151
3259.37 154
3259.50 160
3259.63 170
3259.76 183
3259.89 198
3260.02 215
3260.15 234
3260.28 254
3260.42 273
3260.55 292
3260.68 309
3260.81 326
3260.94 341
3261.07 357
3261.20 374
3261.33 395
3261.46 420
3261.59 450
3261.73 488
3261.86 534
3261.99 587
3262.12 649
3262.25 718
3262.38 796
3262.51 880
3262.64 972
3262.77 1069
3262.90 1171
3263.03 1277
3263.17 1387
3263.30 1500
3263.43 1616
3263.56 1732
3263.69 1846
3263.82 1958
3263.95 2063
3264.08 2161
3264.21 2250
3264.34 2331
3264.48 2406
3264.61 2474
3264.74 2539
3264.87 2601
3265.00 2662
3265.13 2721
3265.26 2780
3265.39 2837
3265.52 2893
3265.65 2944
3265.79 2989
3265.92 3027
3266.05 3055
3266.18 3074
3266.31 3082
3266.44 3079
3266.57 3065
3266.70 3041
3266.83 3008
3266.96 2966
3267.10 2919
3267.23 2868
3267.36 2815
3267.49 2761
3267.62 2707
3267.75 2652
3267.88 2593
3268.01 2530
3268.14 2463
3268.28 2392
3268.41 2316
3268.54 2238
3268.67 2156
3268.80 2073
3268.93 1988
3269.06 1901
3269.19 1813
3269.32 1727
3269.45 1642
3269.59 1562
3269.72 1485
3269.85 1413
3269.98 1345
3270.11 1280
3270.24 1219
3270.37 1159
3270.50 1102
3270.63 1048
3270.77 998
3270.90 951
3271.03 909
3271.16 871
3271.29 836
3271.42 803
3271.55 772
3271.68 740
3271.81 709
3271.95 676
3272.08 645
3272.21 614
3272.34 584
3272.47 557
3272.60 531
3272.73 507
3272.86 483
3273.00 459
3273.13 435
3273.26 411
3273.39 389
3273.52 367
3273.65 348
3273.78 331
3273.91 316
3274.04 304
3274.18 294
3274.31 287
3274.44 283
3274.57 280
3274.70 278
3274.83 276
3274.96 274
3275.09 269
3275.23 262
3275.36 253
3275.49 243
3275.62 232
3275.75 222
3275.88 214
3276.01 207
3276.14 202
3276.28 198
3276.41 196
3276.54 193
3276.67 190
3276.80 186
3276.93 179
3277.06 171
3277.19 162
3277.32 153
3277.46 147
3277.59 143
3277.72 143
3277.85 145
3277.98 148
3278.11 152
3278.24 154
3278.38 155
3278.51 154
3278.64 153
3278.77 151
3278.90 149
3279.03 148
3279.16 148
3279.29 147
3279.43 146
3279.56 145
3279.69 144
3279.82 143
3279.95 143
3280.08 144
3280.21 147
3280.34 150
3280.48 153
3280.61 156
3280.74 159
3280.87 159
3281.00 158
3281.13 155
3281.26 151
3281.39 146
3281.53 140
3281.66 135
3281.79 132
3281.92 131
3282.05 132
3282.18 134
3282.31 138
3282.45 141
3282.58 142
3282.71 141
3282.84 137
3282.97 132
3283.10 125
3283.23 117
3283.37 110
3283.50 105
3283.63 100
3283.76 98
3283.89 98
3284.02 99
3284.15 101
3284.28 104
3284.42 106
3284.55 107
3284.68 107
3284.81 105
3284.94 102
3285.07 99
3285.20 97
3285.34 97
3285.47 100
3285.60 106
3285.73 114
3285.86 122
3285.99 129
3286.12 135
3286.26 137
3286.39 137
3286.52 133
3286.65 128
3286.78 121
3286.91 113
3287.04 105
3287.18 99
3287.31 94
3287.44 90
3287.57 87
3287.70 85
3287.83 84
3287.96 84
3288.10 84
3288.23 85
3288.36 86
3288.49 88
3288.62 90
3288.75 94
3288.88 98
3289.02 104
3289.15 110
3289.28 117
3289.41 124
3289.54 130
3289.67 136
3289.81 140
3289.94 142
3290.07 142
3290.20 139
3290.33 135
3290.46 130
3290.59 124
3290.73 120
3290.86 116
3290.99 113
3291.12 111
3291.25 108
3291.38 105
3291.52 102
3291.65 99
3291.78 95
3291.91 90
3292.04 86
3292.17 81
3292.30 76
3292.44 70
3292.57 63
3292.70 57
3292.83 52
3292.96 48
3293.09 47
3293.23 49
3293.36 54
3293.49 62
3293.62 73
3293.75 85
3293.88 98
3294.01 111
3294.15 125
3294.28 138
3294.41 152
3294.54 166
3294.67 179
3294.80 192
3294.94 204
3295.07 214
3295.20 223
3295.33 230
3295.46 235
3295.59 239
3295.73 244
3295.86 248
3295.99 253
3296.12 257
3296.25 261
3296.38 264
3296.52 265
3296.65 266
3296.78 266
3296.91 268
3297.04 271
3297.17 277
3297.30 283
3297.44 289
3297.57 294
3297.70 297
3297.83 297
3297.96 295
3298.09 290
3298.23 283
3298.36 276
3298.49 269
3298.62 262
3298.75 255
3298.88 250
3299.02 246
3299.15 242
3299.28 238
3299.41 233
3299.54 227
3299.68 221
3299.81 214
3299.94 207
3300.07 201
3300.20 195
3300.33 190
3300.47 185
3300.60 179
3300.73 172
3300.86 164
3300.99 156
3301.12 150
3301.26 146
3301.39 145
3301.52 146
3301.65 149
3301.78 153
3301.91 158
3302.05 161
3302.18 164
3302.31 165
3302.44 165
3302.57 166
3302.70 166
3302.84 167
3302.97 170
3303.10 175
3303.23 180
3303.36 187
3303.50 193
3303.63 197
3303.76 200
3303.89 201
3304.02 199
3304.15 195
3304.29 190
3304.42 184
3304.55 177
3304.68 170
3304.81 162
3304.94 155
3305.08 148
3305.21 142
3305.34 138
3305.47 135
3305.60 134
3305.74 134
3305.87 135
3306.00 136
3306.13 137
3306.26 136
3306.39 135
3306.53 133
3306.66 130
3306.79 126
3306.92 122
3307.05 118
3307.19 114
3307.32 112
3307.45 110
3307.58 111
3307.71 113
3307.85 116
3307.98 122
3308.11 128
3308.24 133
3308.37 138
3308.50 139
3308.64 137
3308.77 132
3308.90 123
3309.03 112
3309.16 101
3309.30 90
3309.43 80
3309.56 73
3309.69 67
3309.82 64
3309.96 63
3310.09 62
3310.22 63
3310.35 64
3310.48 66
3310.61 68
3310.75 71
3310.88 74
3311.01 77
3311.14 79
3311.27 80
3311.41 80
3311.54 78
3311.67 75
3311.80 71
3311.93 67
3312.07 62
3312.20 57
3312.33 54
3312.46 51
3312.59 48
3312.73 47
3312.86 46
3312.99 46
3313.12 48
3313.25 51
3313.39 56
3313.52 62
3313.65 69
3313.78 76
3313.91 83
3314.05 89
3314.18 93
3314.31 94
3314.44 94
3314.57 93
3314.71 90
3314.84 86
3314.97 83
3315.10 81
3315.23 80
3315.37 81
3315.50 83
3315.63 85
3315.76 85
3315.89 83
3316.03 78
3316.16 69
3316.29 58
3316.42 45
3316.55 32
3316.69 19
3316.82 8
3316.95 0
3317.08 0
3317.21 0
3317.35 0
3317.48 0
3317.61 0
3317.74 0
3317.87 0
3318.01 3
3318.14 5
3318.27 7
3318.40 7
3318.53 7
3318.67 5
3318.80 3
3318.93 0
3319.06 0
3319.19 0
3319.33 4
3319.46 13
3319.59 25
3319.72 40
3319.86 55
3319.99 68
3320.12 79
3320.25 86
3320.38 90
3320.52 92
3320.65 93
3320.78 94
3320.91 95
3321.04 97
3321.18 99
3321.31 100
3321.44 102
3321.57 102
3321.70 103
3321.84 103
3321.97 104
3322.10 105
3322.23 107
3322.37 109
3322.50 112
3322.63 117
3322.76 122
3322.89 129
3323.03 137
3323.16 146
3323.29 157
3323.42 169
3323.55 182
3323.69 195
3323.82 210
3323.95 225
3324.08 241
3324.22 256
3324.35 270
3324.48 283
3324.61 294
3324.74 303
3324.88 310
3325.01 315
3325.14 319
3325.27 320
3325.41 319
3325.54 316
3325.67 310
3325.80 303
3325.93 295
3326.07 287
3326.20 280
3326.33 273
3326.46 267
3326.60 261
3326.73 253
3326.86 242
3326.99 229
3327.12 213
3327.26 195
3327.39 177
3327.52 160
3327.65 145
3327.79 132
3327.92 123
3328.05 116
3328.18 112
3328.31 109
3328.45 108
3328.58 108
3328.71 108
3328.84 109
3328.98 109
3329.11 110
3329.24 110
3329.37 109
3329.51 108
3329.64 108
3329.77 107
3329.90 108
3330.03 110
3330.17 113
3330.30 117
3330.43 121
3330.56 125
3330.70 128
3330.83 129
3330.96 127
3331.09 124
3331.23 119
3331.36 113
3331.49 107
3331.62 102
3331.75 99
3331.89 96
3332.02 94
3332.15 93
3332.28 91
3332.42 90
3332.55 88
3332.68 87
3332.81 86
3332.95 86
3333.08 86
3333.21 86
3333.34 86
3333.47 85
3333.61 83
3333.74 81
3333.87 80
3334.00 79
3334.14 81
3334.27 85
3334.40 90
3334.53 95
3334.67 101
3334.80 105
3334.93 109
3335.06 112
3335.20 115
3335.33 118
3335.46 121
3335.59 124
3335.73 126
3335.86 126
3335.99 124
3336.12 119
3336.26 113
3336.39 106
3336.52 100
3336.65 95
3336.78 92
3336.92 91
3337.05 89
3337.18 87
3337.31 84
3337.45 81
3337.58 78
3337.71 75
3337.84 73
3337.98 74
3338.11 75
3338.24 77
3338.37 80
3338.51 82
3338.64 83
3338.77 84
3338.90 84
3339.04 85
3339.17 87
3339.30 89
3339.43 92
3339.57 96
3339.70 100
3339.83 103
3339.96 105
3340.10 106
3340.23 107
3340.36 107
3340.49 106
3340.63 105
3340.76 103
3340.89 100
3341.02 94
3341.16 86
3341.29 77
3341.42 66
3341.55 55
3341.69 46
3341.82 40
3341.95 38
3342.08 39
3342.22 43
3342.35 48
3342.48 52
3342.61 54
3342.75 54
3342.88 53
3343.01 50
3343.14 47
3343.28 45
3343.41 46
3343.54 47
3343.67 48
3343.81 49
3343.94 48
3344.07 46
3344.21 42
3344.34 37
3344.47 33
3344.60 31
3344.74 30
3344.87 31
3345.00 35
3345.13 41
3345.27 49
3345.40 58
3345.53 67
3345.66 75
3345.80 80
3345.93 82
3346.06 81
3346.19 77
3346.33 70
3346.46 62
3346.59 54
3346.72 47
3346.86 41
3346.99 37
3347.12 34
3347.26 33
3347.39 32
3347.52 31
3347.65 31
3347.79 32
3347.92 33
3348.05 36
3348.18 40
3348.32 44
3348.45 49
3348.58 52
3348.71 55
3348.85 54
3348.98 51
3349.11 46
3349.25 38
3349.38 30
3349.51 21
3349.64 14
3349.78 8
3349.91 4
3350.04 2
3350.17 2
3350.31 2
3350.44 3
3350.57 3
3350.70 3
3350.84 2
3350.97 0
3351.10 0
3351.24 0
3351.37 0
3351.50 0
3351.63 0
3351.77 0
3351.90 4
3352.03 10
3352.16 17
3352.30 23
3352.43 29
3352.56 34
3352.70 39
3352.83 43
3352.96 46
3353.09 48
3353.23 48
3353.36 46
3353.49 42
3353.63 36
3353.76 28
3353.89 20
3354.02 13
3354.16 7
3354.29 2
3354.42 0
3354.55 0
3354.69 0
3354.82 1
3354.95 4
3355.09 8
3355.22 13
3355.35 17
3355.48 20
3355.62 22
3355.75 22
3355.88 21
3356.02 17
3356.15 14
3356.28 10
3356.41 7
3356.55 5
3356.68 6
3356.81 8
3356.95 13
3357.08 19
3357.21 26
3357.34 32
3357.48 37
3357.61 41
3357.74 44
3357.87 46
3358.01 49
3358.14 52
3358.27 56
3358.41 60
3358.54 64
3358.67 66
3358.80 66
3358.94 63
3359.07 58
3359.20 52
3359.34 46
3359.47 42
3359.60 39
3359.74 38
3359.87 37
3360.00 36
3360.13 34
3360.27 30
3360.40 24
3360.53 17
3360.67 11
3360.80 6
3360.93 4
3361.06 4
3361.20 6
3361.33 9
3361.46 14
3361.60 19
3361.73 24
3361.86 29
3361.99 33
3362.13 38
3362.26 43
3362.39 46
3362.53 49
3362.66 50
3362.79 49
3362.93 48
3363.06 45
3363.19 43
3363.32 42
3363.46 42
3363.59 44
3363.72 49
3363.86 55
3363.99 63
3364.12 72
3364.25 81
3364.39 90
3364.52 99
3364.65 109
3364.79 119
3364.92 130
3365.05 142
3365.19 154
3365.32 165
3365.45 174
3365.58 181
3365.72 186
3365.85 190
3365.98 192
3366.12 195
3366.25 198
3366.38 202
3366.52 207
3366.65 213
3366.78 219
3366.91 226
3367.05 233
3367.18 240
3367.31 245
3367.45 250
3367.58 252
3367.71 253
3367.85 253
3367.98 252
3368.11 251
3368.25 249
3368.38 247
3368.51 245
3368.64 242
3368.78 239
3368.91 235
3369.04 232
3369.18 229
3369.31 227
3369.44 226
3369.58 227
3369.71 230
3369.84 234
3369.98 239
3370.11 243
3370.24 247
3370.37 250
3370.51 249
3370.64 247
3370.77 243
3370.91 237
3371.04 230
3371.17 222
3371.31 213
3371.44 203
3371.57 193
3371.71 183
3371.84 173
3371.97 165
3372.10 160
3372.24 157
3372.37 156
3372.50 157
3372.64 158
3372.77 159
3372.90 158
3373.04 155
3373.17 150
3373.30 144
3373.44 137
3373.57 130
3373.70 122
3373.84 113
3373.97 105
3374.10 96
3374.24 87
3374.37 79
3374.50 72
3374.63 66
3374.77 63
3374.90 61
3375.03 60
3375.17 61
3375.30 63
3375.43 65
3375.57 67
3375.70 68
3375.83 68
3375.97 67
3376.10 65
3376.23 62
3376.37 59
3376.50 56
3376.63 54
3376.77 53
3376.90 53
3377.03 53
3377.17 53
3377.30 52
3377.43 51
3377.57 51
3377.70 53
3377.83 56
3377.97 61
3378.10 67
3378.23 73
3378.37 79
3378.50 82
3378.63 82
3378.76 80
3378.90 75
3379.03 68
3379.16 60
3379.30 52
3379.43 44
3379.56 38
3379.70 32
3379.83 27
3379.96 24
3380.10 22
3380.23 21
3380.36 20
3380.50 21
3380.63 22
3380.76 24
3380.90 25
3381.03 27
3381.16 28
3381.30 29
3381.43 30
3381.56 31
3381.70 31
3381.83 30
3381.96 28
3382.10 25
3382.23 20
3382.36 15
3382.50 10
3382.63 5
3382.76 2
3382.90 0
3383.03 0
3383.16 0
3383.30 0
3383.43 0
3383.56 0
3383.70 0
3383.83 0
3383.96 0
3384.10 1
3384.23 6
3384.36 12
3384.50 18
3384.63 24
3384.76 29
3384.90 33
3385.03 35
3385.16 37
3385.30 39
3385.43 39
3385.56 39
3385.70 39
3385.83 38
3385.96 36
3386.10 35
3386.23 35
3386.37 38
3386.50 43
3386.63 50
3386.77 58
3386.90 67
3387.03 74
3387.17 79
3387.30 82
3387.43 81
3387.57 79
3387.70 76
3387.83 71
3387.97 67
3388.10 63
3388.23 60
3388.37 57
3388.50 56
3388.63 55
3388.77 56
3388.90 59
3389.03 62
3389.17 66
3389.30 69
3389.43 71
3389.57 71
3389.70 71
3389.83 69
3389.97 66
3390.10 63
3390.24 59
3390.37 55
3390.50 50
3390.64 44
3390.77 39
3390.90 34
3391.04 31
3391.17 28
3391.30 27
3391.44 28
3391.57 29
3391.70 31
3391.84 34
3391.97 38
3392.10 41
3392.24 45
3392.37 48
3392.50 51
3392.64 52
3392.77 52
3392.91 51
3393.04 49
3393.17 47
3393.31 45
3393.44 44
3393.57 43
3393.71 43
3393.84 44
3393.97 45
3394.11 45
3394.24 44
3394.37 43
3394.51 41
3394.64 39
3394.78 37
3394.91 36
3395.04 35
3395.18 36
3395.31 37
3395.44 40
3395.58 44
3395.71 49
3395.84 56
3395.98 64
3396.11 73
3396.24 81
3396.38 88
3396.51 93
3396.65 94
3396.78 93
3396.91 90
3397.05 84
3397.18 76
3397.31 69
3397.45 63
3397.58 59
3397.71 59
3397.85 61
3397.98 67
3398.12 74
3398.25 83
3398.38 90
3398.52 97
3398.65 101
3398.78 103
3398.92 103
3399.05 102
3399.18 102
3399.32 103
3399.45 106
3399.59 112
3399.72 119
3399.85 128
3399.99 138
3400.12 150
3400.25 163
3400.39 178
3400.52 194
3400.66 211
3400.79 228
3400.92 246
3401.06 262
3401.19 277
3401.32 290
3401.46 302
3401.59 314
3401.72 327
3401.86 342
3401.99 357
3402.13 372
3402.26 385
3402.39 393
3402.53 395
3402.66 390
3402.79 380
3402.93 367
3403.06 354
3403.20 342
3403.33 333
3403.46 328
3403.60 325
3403.73 324
3403.86 322
3404.00 319
3404.13 313
3404.27 305
3404.40 294
3404.53 281
3404.67 267
3404.80 253
3404.93 240
3405.07 229
3405.20 219
3405.34 209
3405.47 200
3405.60 189
3405.74 178
3405.87 166
3406.01 153
3406.14 142
3406.27 132
3406.41 125
3406.54 119
3406.67 114
3406.81 110
3406.94 105
3407.08 99
3407.21 91
3407.34 82
3407.48 72
3407.61 62
3407.74 54
3407.88 49
3408.01 47
3408.15 48
3408.28 51
3408.41 56
3408.55 61
3408.68 66
3408.82 69
3408.95 71
3409.08 72
3409.22 72
3409.35 71
3409.48 69
3409.62 66
3409.75 61
3409.89 56
3410.02 52
3410.15 48
3410.29 46
3410.42 46
3410.56 48
3410.69 50
3410.82 53
3410.96 56
3411.09 58
3411.23 60
3411.36 63
3411.49 66
3411.63 72
3411.76 79
3411.89 86
3412.03 92
3412.16 96
3412.30 96
3412.43 92
3412.56 83
3412.70 72
3412.83 61
3412.97 50
3413.10 43
3413.23 40
3413.37 41
3413.50 45
3413.64 51
3413.77 59
3413.90 67
3414.04 74
3414.17 81
3414.31 87
3414.44 91
3414.57 92
3414.71 92
3414.84 89
3414.98 85
3415.11 79
3415.24 74
3415.38 70
3415.51 68
3415.65 68
3415.78 69
3415.91 71
3416.05 73
3416.18 77
3416.32 81
3416.45 85
3416.58 91
3416.72 97
3416.85 103
3416.99 108
3417.12 112
3417.25 114
3417.39 114
3417.52 111
3417.66 107
3417.79 101
3417.92 93
3418.06 85
3418.19 77
3418.33 68
3418.46 60
3418.59 51
3418.73 43
3418.86 34
3419.00 26
3419.13 18
3419.26 11
3419.40 4
3419.53 0
3419.67 0
3419.80 0
3419.93 0
3420.07 0
3420.20 0
3420.34 0
3420.47 0
3420.60 0
3420.74 8
3420.87 16
3421.01 23
3421.14 29
3421.28 32
3421.41 32
3421.54 30
3421.68 24
3421.81 16
3421.95 8
3422.08 0
3422.21 0
3422.35 0
3422.48 0
3422.62 0
3422.75 0
3422.88 0
3423.02 0
3423.15 3
3423.29 13
3423.42 23
3423.56 32
3423.69 39
3423.82 44
3423.96 47
3424.09 49
3424.23 51
3424.36 53
3424.49 56
3424.63 60
3424.76 65
3424.90 70
3425.03 75
3425.17 80
3425.30 84
3425.43 89
3425.57 95
3425.70 104
3425.84 117
3425.97 134
3426.10 156
3426.24 182
3426.37 210
3426.51 241
3426.64 272
3426.78 302
3426.91 330
3427.04 357
3427.18 382
3427.31 406
3427.45 429
3427.58 452
3427.72 474
3427.85 496
3427.98 518
3428.12 540
3428.25 561
3428.39 584
3428.52 606
3428.65 629
3428.79 651
3428.92 673
3429.06 694
3429.19 714
3429.33 730
3429.46 745
3429.59 757
3429.73 767
3429.86 777
3430.00 787
3430.13 796
3430.27 804
3430.40 811
3430.53 817
3430.67 821
3430.80 823
3430.94 823
3431.07 820
3431.21 813
3431.34 801
3431.47 783
3431.61 759
3431.74 730
3431.88 698
3432.01 665
3432.15 634
3432.28 607
3432.41 585
3432.55 567
3432.68 554
3432.82 542
3432.95 532
3433.09 520
3433.22 507
3433.35 492
3433.49 473
3433.62 453
3433.76 431
3433.89 409
3434.03 387
3434.16 366
3434.30 347
3434.43 329
3434.56 312
3434.70 296
3434.83 279
3434.97 262
3435.10 245
3435.24 227
3435.37 211
3435.50 197
3435.64 186
3435.77 177
3435.91 171
3436.04 168
3436.18 166
3436.31 167
3436.45 169
3436.58 172
3436.71 175
3436.85 179
3436.98 182
3437.12 183
3437.25 182
3437.39 181
3437.52 180
3437.65 180
3437.79 182
3437.92 185
3438.06 190
3438.19 195
3438.33 198
3438.46 198
3438.60 195
3438.73 189
3438.86 181
3439.00 171
3439.13 160
3439.27 149
3439.40 140
3439.54 131
3439.67 124
3439.81 118
3439.94 113
3440.07 110
3440.21 109
3440.34 108
3440.48 107
3440.61 105
3440.75 100
3440.88 93
3441.02 85
3441.15 75
3441.29 67
3441.42 61
3441.55 58
3441.69 57
3441.82 59
3441.96 61
3442.09 62
3442.23 61
3442.36 57
3442.50 53
3442.63 48
3442.76 45
3442.90 44
3443.03 46
3443.17 50
3443.30 56
3443.44 62
3443.57 67
3443.71 71
3443.84 74
3443.98 76
3444.11 76
3444.24 76
3444.38 75
3444.51 74
3444.65 71
3444.78 67
3444.92 62
3445.05 57
3445.19 53
3445.32 50
3445.46 50
3445.59 52
3445.72 57
3445.86 62
3445.99 68
3446.13 73
3446.26 76
3446.40 78
3446.53 77
3446.67 75
3446.80 72
3446.94 69
3447.07 65
3447.21 61
3447.34 58
3447.47 53
3447.61 49
3447.74 45
3447.88 40
3448.01 36
3448.15 33
3448.28 30
3448.42 30
3448.55 30
3448.69 33
3448.82 37
3448.96 42
3449.09 46
3449.22 51
3449.36 53
3449.49 54
3449.63 52
3449.76 48
3449.90 43
3450.03 38
3450.17 33
3450.30 30
3450.44 29
3450.57 29
3450.71 30
3450.84 33
3450.98 35
3451.11 36
3451.24 37
3451.38 37
3451.51 37
3451.65 37
3451.78 37
3451.92 38
3452.05 39
3452.19 41
3452.32 43
3452.46 46
3452.59 49
3452.73 51
3452.86 54
3453.00 56
3453.13 58
3453.27 59
3453.40 59
3453.53 59
3453.67 58
3453.80 57
3453.94 57
3454.07 57
3454.21 59
3454.34 62
3454.48 68
3454.61 76
3454.75 84
3454.88 93
3455.02 100
3455.15 106
3455.29 109
3455.42 109
3455.56 108
3455.69 106
3455.83 104
3455.96 102
3456.09 99
3456.23 97
3456.36 94
3456.50 90
3456.63 86
3456.77 80
3456.90 74
3457.04 68
3457.17 63
3457.31 58
3457.44 54
3457.58 50
3457.71 47
3457.85 44
3457.98 42
3458.12 40
3458.25 38
3458.39 36
3458.52 34
3458.66 32
3458.79 30
3458.93 29
3459.06 29
3459.20 31
3459.33 34
3459.47 38
3459.60 43
3459.73 47
3459.87 51
3460.00 53
3460.14 54
3460.27 55
3460.41 55
3460.54 57
3460.68 59
3460.81 62
3460.95 66
3461.08 70
3461.22 76
3461.35 82
3461.49 89
3461.62 98
3461.76 106
3461.89 115
3462.03 123
3462.16 130
3462.30 135
3462.43 137
3462.57 136
3462.70 134
3462.84 131
3462.97 127
3463.11 125
3463.24 125
3463.38 129
3463.51 135
3463.65 144
3463.78 155
3463.92 166
3464.05 177
3464.19 185
3464.32 190
3464.46 191
3464.59 190
3464.73 186
3464.86 181
3465.00 176
3465.13 172
3465.27 167
3465.40 161
3465.54 155
3465.67 149
3465.81 141
3465.94 133
3466.08 126
3466.21 119
3466.35 115
3466.48 112
3466.62 113
3466.75 115
3466.89 119
3467.02 123
3467.16 128
3467.29 132
3467.43 135
3467.56 137
3467.70 139
3467.83 140
3467.97 140
3468.10 139
3468.24 136
3468.37 132
3468.51 127
3468.64 122
3468.78 118
3468.91 114
3469.05 110
3469.18 107
3469.32 103
3469.45 99
3469.59 93
3469.72 86
3469.86 80
3469.99 76
3470.13 75
3470.26 78
3470.40 85
3470.53 94
3470.67 105
3470.80 115
3470.94 122
3471.07 127
3471.21 129
3471.34 130
3471.48 130
3471.61 131
3471.75 133
3471.88 137
3472.02 141
3472.15 144
3472.29 144
3472.42 141
3472.56 135
3472.69 124
3472.83 110
3472.96 95
3473.10 80
3473.23 68
3473.37 58
3473.50 54
3473.64 53
3473.77 57
3473.91 63
3474.04 70
3474.18 77
3474.31 82
3474.45 86
3474.58 87
3474.72 87
3474.85 85
3474.99 84
3475.12 83
3475.26 82
3475.40 82
3475.53 81
3475.67 80
3475.80 78
3475.94 75
3476.07 72
3476.21 70
3476.34 69
3476.48 69
3476.61 70
3476.75 71
3476.88 72
3477.02 71
3477.15 68
3477.29 64
3477.42 58
3477.56 52
3477.69 47
3477.83 42
3477.96 38
3478.10 34
3478.23 30
3478.37 25
3478.50 19
3478.64 13
3478.77 7
3478.91 2
3479.05 0
3479.18 0
3479.32 0
3479.45 0
3479.59 0
3479.72 0
3479.86 2
3479.99 2
3480.13 3
3480.26 2
3480.40 1
3480.53 0
3480.67 0
3480.80 0
3480.94 2
3481.07 6
3481.21 11
3481.34 16
3481.48 19
3481.62 20
3481.75 17
3481.89 12
3482.02 6
3482.16 0
3482.29 0
3482.43 0
3482.56 0
3482.70 1
3482.83 10
3482.97 21
3483.10 32
3483.24 42
3483.37 51
3483.51 58
3483.64 63
3483.78 65
3483.92 66
3484.05 65
3484.19 63
3484.32 60
3484.46 59
3484.59 59
3484.73 61
3484.86 65
3485.00 70
3485.13 75
3485.27 80
3485.40 83
3485.54 86
3485.67 87
3485.81 88
3485.95 89
3486.08 90
3486.22 91
3486.35 91
3486.49 92
3486.62 92
3486.76 92
3486.89 92
3487.03 92
3487.16 92
3487.30 93
3487.43 95
3487.57 98
3487.71 101
3487.84 103
3487.98 104
3488.11 102
3488.25 99
3488.38 94
3488.52 89
3488.65 84
3488.79 82
3488.92 83
3489.06 87
3489.19 94
3489.33 103
3489.47 112
3489.60 123
3489.74 133
3489.87 143
3490.01 153
3490.14 162
3490.28 169
3490.41 174
3490.55 176
3490.68 174
3490.82 169
3490.96 161
3491.09 150
3491.23 139
3491.36 128
3491.50 118
3491.63 110
3491.77 106
3491.90 104
3492.04 105
3492.17 108
3492.31 112
3492.45 117
3492.58 120
3492.72 122
3492.85 122
3492.99 120
3493.12 118
3493.26 114
3493.39 110
3493.53 106
3493.66 103
3493.80 99
3493.94 96
3494.07 93
3494.21 88
3494.34 84
3494.48 79
3494.61 74
3494.75 70
3494.88 69
3495.02 69
3495.16 72
3495.29 77
3495.43 82
3495.56 87
3495.70 92
3495.83 95
3495.97 98
3496.10 101
3496.24 106
3496.38 111
3496.51 119
3496.65 127
3496.78 136
3496.92 144
3497.05 150
3497.19 155
3497.32 157
3497.46 157
3497.60 155
3497.73 152
3497.87 149
3498.00 147
3498.14 146
3498.27 148
3498.41 152
3498.55 158
3498.68 166
3498.82 173
3498.95 179
3499.09 182
3499.22 183
3499.36 181
3499.49 177
3499.63 173
3499.77 168
3499.90 164
3500.04 161
3500.17 157
3500.31 154
3500.44 151
3500.58 148
3500.72 147
3500.85 146
3500.99 148
3501.12 151
3501.26 155
3501.39 158
3501.53 161
3501.66 163
3501.80 163
3501.94 163
3502.07 163
3502.21 163
3502.34 165
3502.48 167
3502.61 170
3502.75 172
3502.89 174
3503.02 175
3503.16 174
3503.29 171
3503.43 168
3503.56 163
3503.70 159
3503.84 155
3503.97 152
3504.11 151
3504.24 152
3504.38 153
3504.51 156
3504.65 158
3504.79 161
3504.92 163
3505.06 165
3505.19 166
3505.33 168
3505.46 169
3505.60 171
3505.74 171
3505.87 171
3506.01 169
3506.14 165
3506.28 159
3506.41 151
3506.55 142
3506.69 133
3506.82 125
3506.96 120
3507.09 117
3507.23 116
3507.36 118
3507.50 120
3507.64 121
3507.77 123
3507.91 124
3508.04 125
3508.18 128
3508.32 131
3508.45 136
3508.59 143
3508.72 148
3508.86 152
3508.99 153
3509.13 152
3509.27 148
3509.40 143
3509.54 138
3509.67 136
3509.81 137
3509.95 142
3510.08 151
3510.22 162
3510.35 175
3510.49 190
3510.62 205
3510.76 220
3510.90 237
3511.03 255
3511.17 274
3511.30 296
3511.44 319
3511.58 343
3511.71 367
3511.85 390
3511.98 411
3512.12 430
3512.25 448
3512.39 464
3512.53 480
3512.66 497
3512.80 514
3512.93 532
3513.07 551
3513.21 571
3513.34 593
3513.48 615
3513.61 638
3513.75 660
3513.89 679
3514.02 695
3514.16 706
3514.29 713
3514.43 716
3514.56 715
3514.70 713
3514.84 708
3514.97 703
3515.11 694
3515.24 683
3515.38 668
3515.52 650
3515.65 629
3515.79 607
3515.92 585
3516.06 566
3516.20 551
3516.33 539
3516.47 531
3516.60 526
3516.74 522
3516.88 518
3517.01 514
3517.15 508
3517.28 500
3517.42 490
3517.56 480
3517.69 470
3517.83 462
3517.96 456
3518.10 453
3518.24 453
3518.37 456
3518.51 460
3518.64 464
3518.78 467
3518.92 468
3519.05 467
3519.19 465
3519.32 462
3519.46 460
3519.60 458
3519.73 457
3519.87 457
3520.00 457
3520.14 459
3520.28 461
3520.41 463
3520.55 466
3520.68 468
3520.82 470
3520.96 469
3521.09 467
3521.23 462
3521.36 455
3521.50 447
3521.64 437
3521.77 427
3521.91 418
3522.04 409
3522.18 402
3522.32 395
3522.45 389
3522.59 382
3522.72 376
3522.86 369
3523.00 361
3523.13 352
3523.27 342
3523.40 332
3523.54 321
3523.68 311
3523.81 300
3523.95 289
3524.08 279
3524.22 269
3524.36 260
3524.49 250
3524.63 240
3524.77 231
3524.90 221
3525.04 212
3525.17 205
3525.31 199
3525.45 195
3525.58 192
3525.72 191
3525.85 190
3525.99 189
3526.13 188
3526.26 185
3526.40 181
3526.54 176
3526.67 171
3526.81 166
3526.94 163
3527.08 161
3527.22 160
3527.35 161
3527.49 163
3527.62 166
3527.76 170
3527.90 175
3528.03 182
3528.17 189
3528.31 198
3528.44 207
3528.58 216
3528.71 225
3528.85 231
3528.99 236
3529.12 238
3529.26 237
3529.39 235
3529.53 232
3529.67 229
3529.80 226
3529.94 225
3530.08 224
3530.21 224
3530.35 223
3530.48 222
3530.62 219
3530.76 215
3530.89 210
3531.03 203
3531.17 197
3531.30 191
3531.44 186
3531.57 182
3531.71 181
3531.85 182
3531.98 183
3532.12 185
3532.26 185
3532.39 184
3532.53 181
3532.66 176
3532.80 170
3532.94 164
3533.07 160
3533.21 157
3533.35 156
3533.48 156
3533.62 156
3533.75 155
3533.89 153
3534.03 148
3534.16 141
3534.30 132
3534.44 122
3534.57 112
3534.71 103
3534.84 95
3534.98 88
3535.12 84
3535.25 82
3535.39 82
3535.53 84
3535.66 88
3535.80 92
3535.94 98
3536.07 102
3536.21 105
3536.34 107
3536.48 107
3536.62 105
3536.75 102
3536.89 98
3537.03 93
3537.16 89
3537.30 84
3537.44 80
3537.57 75
3537.71 72
3537.84 68
3537.98 65
3538.12 62
3538.25 58
3538.39 54
3538.53 50
3538.66 45
3538.80 40
3538.94 35
3539.07 30
3539.21 25
3539.34 22
3539.48 19
3539.62 19
3539.75 20
3539.89 22
3540.03 27
3540.16 33
3540.30 40
3540.44 48
3540.57 55
3540.71 61
3540.84 64
3540.98 66
3541.12 65
3541.25 62
3541.39 58
3541.53 54
3541.66 51
3541.80 50
3541.94 49
3542.07 50
3542.21 52
3542.35 53
3542.48 54
3542.62 54
3542.76 54
3542.89 52
3543.03 50
3543.16 49
3543.30 47
3543.44 47
3543.57 47
3543.71 48
3543.85 50
3543.98 53
3544.12 57
3544.26 61
3544.39 64
3544.53 67
3544.67 69
3544.80 70
3544.94 71
3545.08 71
3545.21 70
3545.35 69
3545.48 68
3545.62 68
3545.76 68
3545.89 69
3546.03 71
3546.17 73
3546.30 76
3546.44 79
3546.58 82
3546.71 82
3546.85 81
3546.99 78
3547.12 71
3547.26 63
3547.40 52
3547.53 40
3547.67 29
3547.81 19
3547.94 10
3548.08 4
3548.22 0
3548.35 0
3548.49 0
3548.63 0
3548.76 0
3548.90 0
3549.03 0
3549.17 0
3549.31 0
3549.44 2
3549.58 14
3549.72 29
3549.85 45
3549.99 60
3550.13 73
3550.26 82
3550.40 86
3550.54 86
3550.67 82
3550.81 75
3550.95 69
3551.08 63
3551.22 59
3551.36 57
3551.49 57
3551.63 57
3551.77 58
3551.90 57
3552.04 55
3552.18 52
3552.31 47
3552.45 42
3552.59 37
3552.72 34
3552.86 33
3553.00 35
3553.13 39
3553.27 44
3553.41 49
3553.54 53
3553.68 54
3553.82 53
3553.95 50
3554.09 45
3554.23 40
3554.36 36
3554.50 32
3554.64 30
3554.77 28
3554.91 27
3555.05 26
3555.18 26
3555.32 25
3555.46 25
3555.59 25
3555.73 25
3555.87 26
3556.00 28
3556.14 30
3556.28 34
3556.41 37
3556.55 42
3556.69 47
3556.82 53
3556.96 59
3557.10 64
3557.23 69
3557.37 74
3557.51 77
3557.64 80
3557.78 81
3557.92 82
3558.05 82
3558.19 82
3558.33 82
3558.47 82
3558.60 82
3558.74 82
3558.88 81
3559.01 79
3559.15 78
3559.29 76
3559.42 76
3559.56 77
3559.70 80
3559.83 85
3559.97 93
3560.11 101
3560.24 110
3560.38 120
3560.52 128
3560.65 135
3560.79 139
3560.93 141
3561.06 140
3561.20 136
3561.34 131
3561.47 125
3561.61 119
3561.75 114
3561.88 109
3562.02 105
3562.16 99
3562.30 91
3562.43 81
3562.57 68
3562.71 55
3562.84 42
3562.98 32
3563.12 25
3563.25 23
3563.39 24
3563.53 27
3563.66 32
3563.80 37
3563.94 42
3564.07 45
3564.21 48
3564.35 51
3564.49 53
3564.62 55
3564.76 57
3564.90 59
3565.03 61
3565.17 62
3565.31 64
3565.44 64
3565.58 65
3565.72 66
3565.85 67
3565.99 67
3566.13 67
3566.26 67
3566.40 66
3566.54 65
3566.68 63
3566.81 61
3566.95 60
3567.09 59
3567.22 60
3567.36 62
3567.50 66
3567.63 70
3567.77 73
3567.91 76
3568.04 77
3568.18 76
3568.32 72
3568.46 67
3568.59 61
3568.73 56
3568.87 51
3569.00 47
3569.14 44
3569.28 42
3569.41 41
3569.55 39
3569.69 36
3569.83 33
3569.96 28
3570.10 22
3570.24 15
3570.37 9
3570.51 3
3570.65 0
3570.78 0
3570.92 0
3571.06 0
3571.20 0
3571.33 0
3571.47 0
3571.61 2
3571.74 4
3571.88 6
3572.02 6
3572.15 5
3572.29 4
3572.43 2
3572.57 0
3572.70 0
3572.84 0
3572.98 0
3573.11 2
3573.25 6
3573.39 11
3573.52 15
3573.66 19
3573.80 22
3573.94 24
3574.07 25
3574.21 26
3574.35 25
3574.48 25
3574.62 24
3574.76 21
3574.90 18
3575.03 13
3575.17 8
3575.31 2
3575.44 0
3575.58 0
3575.72 0
3575.85 0
3575.99 0
3576.13 0
3576.27 0
3576.40 0
3576.54 3
3576.68 6
3576.81 9
3576.95 13
3577.09 18
3577.23 23
3577.36 29
3577.50 36
3577.64 41
3577.77 46
3577.91 50
3578.05 52
3578.19 53
3578.32 52
3578.46 50
3578.60 48
3578.73 48
3578.87 49
3579.01 54
3579.15 62
3579.28 74
3579.42 88
3579.56 104
3579.69 121
3579.83 135
3579.97 147
3580.11 156
3580.24 163
3580.38 167
3580.52 170
3580.65 172
3580.79 173
3580.93 175
3581.07 177
3581.20 178
3581.34 177
3581.48 176
3581.62 174
3581.75 171
3581.89 168
3582.03 165
3582.16 162
3582.30 160
3582.44 160
3582.58 161
3582.71 164
3582.85 169
3582.99 174
3583.12 180
3583.26 185
3583.40 188
3583.54 189
3583.67 187
3583.81 183
3583.95 178
3584.09 174
3584.22 169
3584.36 166
3584.50 164
3584.63 163
3584.77 161
3584.91 159
3585.05 156
3585.18 154
3585.32 151
3585.46 148
3585.60 146
3585.73 144
3585.87 144
3586.01 144
3586.14 146
3586.28 150
3586.42 155
3586.56 162
3586.69 169
3586.83 175
3586.97 179
3587.11 180
3587.24 178
3587.38 172
3587.52 165
3587.65 156
3587.79 148
3587.93 141
3588.07 136
3588.20 132
3588.34 130
3588.48 128
3588.62 126
3588.75 121
3588.89 116
3589.03 108
3589.17 100
3589.30 93
3589.44 86
3589.58 83
3589.71 82
3589.85 84
3589.99 88
3590.13 93
3590.26 98
3590.40 103
3590.54 108
3590.68 111
3590.81 114
3590.95 116
3591.09 117
3591.23 117
3591.36 117
3591.50 116
3591.64 113
3591.78 111
3591.91 108
3592.05 105
3592.19 102
3592.33 101
3592.46 101
3592.60 103
3592.74 105
3592.87 107
3593.01 109
3593.15 109
3593.29 109
3593.42 109
3593.56 107
3593.70 107
3593.84 108
3593.97 110
3594.11 114
3594.25 120
3594.39 126
3594.52 131
3594.66 135
3594.80 138
3594.94 139
3595.07 140
3595.21 141
3595.35 142
3595.49 144
3595.62 145
3595.76 145
3595.90 144
3596.04 140
3596.17 134
3596.31 128
3596.45 122
3596.59 116
3596.72 113
3596.86 113
3597.00 115
3597.14 120
3597.27 125
3597.41 132
3597.55 137
3597.69 142
3597.82 145
3597.96 148
3598.10 150
3598.24 151
3598.37 153
3598.51 156
3598.65 159
3598.79 163
3598.92 166
3599.06 169
3599.20 171
3599.34 172
3599.47 173
3599.61 173
3599.75 173
3599.89 172
3600.02 172
3600.16 171
3600.30 170
3600.44 169
3600.57 167
3600.71 165
3600.85 164
3600.99 162
3601.12 159
3601.26 155
3601.40 150
3601.54 144
3601.67 137
3601.81 130
3601.95 124
3602.09 119
3602.23 115
3602.36 112
3602.50 109
3602.64 106
3602.78 102
3602.91 97
3603.05 92
3603.19 87
3603.33 82
3603.46 78
3603.60 75
3603.74 73
3603.88 71
3604.01 69
3604.15 67
3604.29 66
3604.43 64
3604.56 64
3604.70 64
3604.84 65
3604.98 67
3605.12 69
3605.25 71
3605.39 73
3605.53 73
3605.67 74
3605.80 73
3605.94 72
3606.08 71
3606.22 70
3606.35 70
3606.49 71
3606.63 73
3606.77 76
3606.91 82
3607.04 89
3607.18 97
3607.32 108
3607.46 119
3607.59 132
3607.73 144
3607.87 155
3608.01 163
3608.14 170
3608.28 173
3608.42 174
3608.56 171
3608.70 167
3608.83 161
3608.97 155
3609.11 149
3609.25 142
3609.38 137
3609.52 133
3609.66 130
3609.80 128
3609.93 128
3610.07 130
3610.21 133
3610.35 137
3610.49 141
3610.62 145
3610.76 148
3610.90 150
3611.04 150
3611.17 147
3611.31 142
3611.45 136
3611.59 129
3611.73 121
3611.86 114
3612.00 107
3612.14 101
3612.28 97
3612.41 95
3612.55 94
3612.69 94
3612.83 96
3612.97 98
3613.10 99
3613.24 99
3613.38 97
3613.52 93
3613.65 88
3613.79 82
3613.93 76
3614.07 72
3614.21 69
3614.34 67
3614.48 67
3614.62 68
3614.76 68
3614.90 68
3615.03 67
3615.17 66
3615.31 64
3615.45 62
3615.58 61
3615.72 61
3615.86 61
3616.00 62
3616.14 63
3616.27 64
3616.41 64
3616.55 64
3616.69 64
3616.83 62
3616.96 60
3617.10 58
3617.24 54
3617.38 51
3617.51 48
3617.65 46
3617.79 45
3617.93 46
3618.07 48
3618.20 50
3618.34 52
3618.48 53
3618.62 54
3618.76 54
3618.89 55
3619.03 55
3619.17 56
3619.31 57
3619.45 58
3619.58 57
3619.72 55
3619.86 52
3620.00 48
3620.14 44
3620.27 41
3620.41 39
3620.55 37
3620.69 37
3620.82 36
3620.96 36
3621.10 36
3621.24 36
3621.38 36
3621.51 38
3621.65 40
3621.79 44
3621.93 47
3622.07 49
3622.20 49
3622.34 48
3622.48 45
3622.62 41
3622.76 37
3622.89 33
3623.03 29
3623.17 26
3623.31 24
3623.45 21
3623.58 19
3623.72 17
3623.86 17
3624.00 19
3624.14 23
3624.27 30
3624.41 39
3624.55 49
3624.69 59
3624.83 67
3624.96 74
3625.10 79
3625.24 81
3625.38 80
3625.52 78
3625.65 74
3625.79 69
3625.93 64
3626.07 60
3626.21 57
3626.35 55
3626.48 55
3626.62 55
3626.76 55
3626.90 54
3627.04 53
3627.17 50
3627.31 48
3627.45 46
3627.59 45
3627.73 46
3627.86 49
3628.00 54
3628.14 61
3628.28 69
3628.42 78
3628.55 85
3628.69 92
3628.83 98
3628.97 102
3629.11 105
3629.24 107
3629.38 108
3629.52 108
3629.66 109
3629.80 109
3629.94 109
3630.07 110
3630.21 111
3630.35 111
3630.49 110
3630.63 108
3630.76 105
3630.90 99
3631.04 93
3631.18 87
3631.32 80
3631.46 75
3631.59 70
3631.73 67
3631.87 64
3632.01 63
3632.15 62
3632.28 61
3632.42 59
3632.56 57
3632.70 54
3632.84 51
3632.97 46
3633.11 42
3633.25 37
3633.39 33
3633.53 27
3633.67 22
3633.80 16
3633.94 12
3634.08 8
3634.22 6
3634.36 7
3634.50 9
3634.63 12
3634.77 15
3634.91 18
3635.05 19
3635.19 19
3635.32 19
3635.46 19
3635.60 19
3635.74 20
3635.88 22
3636.02 24
3636.15 27
3636.29 30
3636.43 34
3636.57 40
3636.71 47
3636.85 57
3636.98 69
3637.12 82
3637.26 95
3637.40 107
3637.54 117
3637.67 124
3637.81 130
3637.95 133
3638.09 136
3638.23 137
3638.37 136
3638.50 135
3638.64 133
3638.78 129
3638.92 123
3639.06 116
3639.20 108
3639.33 99
3639.47 88
3639.61 77
3639.75 66
3639.89 55
3640.03 46
3640.16 40
3640.30 37
3640.44 38
3640.58 42
3640.72 49
3640.86 57
3640.99 65
3641.13 72
3641.27 78
3641.41 82
3641.55 84
3641.69 84
3641.82 83
3641.96 80
3642.10 77
3642.24 74
3642.38 72
3642.52 72
3642.65 73
3642.79 77
3642.93 83
3643.07 89
3643.21 96
3643.35 101
3643.48 105
3643.62 107
3643.76 107
3643.90 106
3644.04 106
3644.18 106
3644.31 107
3644.45 107
3644.59 106
3644.73 103
3644.87 98
3645.01 91
3645.15 84
3645.28 77
3645.42 72
3645.56 69
3645.70 70
3645.84 73
3645.98 76
3646.11 80
3646.25 83
3646.39 84
3646.53 83
3646.67 80
3646.81 76
3646.94 72
3647.08 67
3647.22 62
3647.36 58
3647.50 53
3647.64 50
3647.78 46
3647.91 44
3648.05 41
3648.19 38
3648.33 34
3648.47 29
3648.61 23
3648.75 17
3648.88 11
3649.02 7
3649.16 5
3649.30 5
3649.44 7
3649.58 8
3649.71 9
3649.85 8
3649.99 5
3650.13 1
3650.27 0
3650.41 0
3650.55 0
3650.68 0
3650.82 0
3650.96 0
3651.10 1
3651.24 7
3651.38 12
3651.52 15
3651.65 17
3651.79 18
3651.93 17
3652.07 17
3652.21 17
3652.35 19
3652.49 21
3652.62 25
3652.76 31
3652.90 40
3653.04 50
3653.18 62
3653.32 76
3653.46 90
3653.59 103
3653.73 115
3653.87 126
3654.01 136
3654.15 143
3654.29 150
3654.43 156
3654.56 162
3654.70 169
3654.84 177
3654.98 185
3655.12 192
3655.26 197
3655.40 199
3655.53 198
3655.67 194
3655.81 188
3655.95 183
3656.09 180
3656.23 181
3656.37 185
3656.50 193
3656.64 204
3656.78 216
3656.92 229
3657.06 240
3657.20 251
3657.34 260
3657.47 269
3657.61 277
3657.75 283
3657.89 288
3658.03 289
3658.17 286
3658.31 278
3658.45 267
3658.58 254
3658.72 238
3658.86 222
3659.00 206
3659.14 191
3659.28 176
3659.42 162
3659.55 151
3659.69 141
3659.83 135
3659.97 132
3660.11 131
3660.25 132
3660.39 133
3660.53 132
3660.66 130
3660.80 125
3660.94 119
3661.08 113
3661.22 106
3661.36 102
3661.50 99
3661.64 98
3661.77 97
3661.91 97
3662.05 96
3662.19 93
3662.33 90
3662.47 86
3662.61 82
3662.75 78
3662.88 74
3663.02 72
3663.16 72
3663.30 73
3663.44 76
3663.58 81
3663.72 88
3663.86 95
3663.99 104
3664.13 111
3664.27 116
3664.41 120
3664.55 121
3664.69 121
3664.83 121
3664.97 122
3665.10 123
3665.24 125
3665.38 128
3665.52 130
3665.66 131
3665.80 130
3665.94 127
3666.08 123
3666.21 118
3666.35 114
3666.49 111
3666.63 108
3666.77 108
3666.91 108
3667.05 109
3667.19 110
3667.33 110
3667.46 110
3667.60 107
3667.74 103
3667.88 96
3668.02 88
3668.16 78
3668.30 67
3668.44 57
3668.58 47
3668.71 39
3668.85 33
3668.99 27
3669.13 23
3669.27 21
3669.41 19
3669.55 17
3669.69 16
3669.82 13
3669.96 10
3670.10 7
3670.24 3
3670.38 0
3670.52 0
3670.66 0
3670.80 0
3670.94 3
3671.07 6
3671.21 9
3671.35 12
3671.49 14
3671.63 17
3671.77 19
3671.91 22
3672.05 27
3672.19 33
3672.33 39
3672.46 45
3672.60 49
3672.74 51
3672.88 51
3673.02 47
3673.16 42
3673.30 36
3673.44 31
3673.58 28
3673.71 27
3673.85 28
3673.99 30
3674.13 32
3674.27 33
3674.41 34
3674.55 34
3674.69 34
3674.83 34
3674.97 34
3675.10 35
3675.24 37
3675.38 39
3675.52 41
3675.66 42
3675.80 42
3675.94 41
3676.08 39
3676.22 35
3676.36 31
3676.49 27
3676.63 22
3676.77 18
3676.91 14
3677.05 11
3677.19 8
3677.33 6
3677.47 5
3677.61 4
3677.75 4
3677.88 5
3678.02 7
3678.16 9
3678.30 12
3678.44 14
3678.58 17
3678.72 20
3678.86 23
3679.00 27
3679.14 32
3679.28 38
3679.41 45
3679.55 52
3679.69 58
3679.83 64
3679.97 69
3680.11 72
3680.25 73
3680.39 74
3680.53 74
3680.67 74
3680.80 73
3680.94 73
3681.08 73
3681.22 72
3681.36 71
3681.50 70
3681.64 69
3681.78 68
3681.92 68
3682.06 67
3682.20 67
3682.34 67
3682.47 66
3682.61 64
3682.75 63
3682.89 62
3683.03 63
3683.17 65
3683.31 70
3683.45 76
3683.59 83
3683.73 91
3683.87 97
3684.00 102
3684.14 105
3684.28 105
3684.42 104
3684.56 103
3684.70 101
3684.84 100
3684.98 100
3685.12 102
3685.26 104
3685.40 107
3685.54 108
3685.67 108
3685.81 106
3685.95 102
3686.09 97
3686.23 90
3686.37 83
3686.51 78
3686.65 73
3686.79 70
3686.93 68
3687.07 67
3687.21 66
3687.35 66
3687.48 65
3687.62 64
3687.76 62
3687.90 59
3688.04 55
3688.18 51
3688.32 46
3688.46 41
3688.60 37
3688.74 33
3688.88 30
3689.02 28
3689.16 25
3689.29 23
3689.43 20
3689.57 17
3689.71 14
3689.85 10
3689.99 7
3690.13 6
3690.27 5
3690.41 6
3690.55 8
3690.69 10
3690.83 12
3690.97 14
3691.10 16
3691.24 17
3691.38 17
3691.52 16
3691.66 15
3691.80 13
3691.94 9
3692.08 5
3692.22 0
3692.36 0
3692.50 0
3692.64 0
3692.78 0
3692.92 0
3693.06 0
3693.19 0
3693.33 4
3693.47 11
3693.61 16
3693.75 20
3693.89 20
3694.03 18
3694.17 14
3694.31 8
3694.45 3
3694.59 0
3694.73 0
3694.87 0
3695.01 0
3695.15 5
3695.28 13
3695.42 22
3695.56 31
3695.70 38
3695.84 43
3695.98 46
3696.12 46
3696.26 44
3696.40 42
3696.54 40
3696.68 39
3696.82 39
3696.96 42
3697.10 47
3697.24 54
3697.38 62
3697.51 71
3697.65 78
3697.79 85
3697.93 88
3698.07 89
3698.21 88
3698.35 86
3698.49 84
3698.63 82
3698.77 83
3698.91 86
3699.05 92
3699.19 99
3699.33 106
3699.47 114
3699.61 120
3699.75 124
3699.88 126
3700.02 126
3700.16 124
3700.30 121
3700.44 117
3700.58 112
3700.72 107
3700.86 101
3701.00 94
3701.14 88
3701.28 81
3701.42 75
3701.56 72
3701.70 70
3701.84 70
3701.98 72
3702.12 74
3702.26 76
3702.40 77
3702.53 76
3702.67 74
3702.81 70
3702.95 65
3703.09 61
3703.23 57
3703.37 55
3703.51 54
3703.65 56
3703.79 59
3703.93 64
3704.07 70
3704.21 76
3704.35 80
3704.49 81
3704.63 79
3704.77 74
3704.91 66
3705.05 56
3705.19 46
3705.33 38
3705.47 32
3705.60 29
3705.74 30
3705.88 33
3706.02 38
3706.16 45
3706.30 51
3706.44 57
3706.58 62
3706.72 67
3706.86 70
3707.00 72
3707.14 73
3707.28 72
3707.42 69
3707.56 64
3707.70 57
3707.84 48
3707.98 38
3708.12 28
3708.26 19
3708.40 12
3708.54 9
3708.68 9
3708.82 11
3708.95 16
3709.09 22
3709.23 28
3709.37 34
3709.51 40
3709.65 45
3709.79 49
3709.93 53
3710.07 55
3710.21 55
3710.35 54
3710.49 50
3710.63 45
3710.77 39
3710.91 33
3711.05 27
3711.19 22
3711.33 16
3711.47 11
3711.61 7
3711.75 3
3711.89 1
3712.03 1
3712.17 4
3712.31 11
3712.45 18
3712.59 27
3712.73 33
3712.87 37
3713.00 37
3713.14 34
3713.28 30
3713.42 26
3713.56 23
3713.70 24
3713.84 28
3713.98 33
3714.12 40
3714.26 46
3714.40 50
3714.54 51
3714.68 49
3714.82 46
3714.96 41
3715.10 37
3715.24 34
3715.38 33
3715.52 36
3715.66 40
3715.80 47
3715.94 54
3716.08 61
3716.22 67
3716.36 71
3716.50 74
3716.64 74
3716.78 72
3716.92 68
3717.06 64
3717.20 60
3717.34 58
3717.48 58
3717.62 62
3717.76 70
3717.90 81
3718.04 94
3718.18 108
3718.32 122
3718.46 133
3718.59 141
3718.73 145
3718.87 145
3719.01 142
3719.15 135
3719.29 128
3719.43 120
3719.57 113
3719.71 110
3719.85 110
3719.99 114
3720.13 121
3720.27 130
3720.41 138
3720.55 145
3720.69 149
3720.83 149
3720.97 145
3721.11 138
3721.25 129
3721.39 119
3721.53 109
3721.67 101
3721.81 95
3721.95 91
3722.09 90
3722.23 89
3722.37 90
3722.51 89
3722.65 88
3722.79 85
3722.93 81
3723.07 75
3723.21 68
3723.35 61
3723.49 55
3723.63 51
3723.77 49
3723.91 48
3724.05 49
3724.19 51
3724.33 53
3724.47 53
3724.61 52
3724.75 50
3724.89 47
3725.03 44
3725.17 42
3725.31 41
3725.45 41
3725.59 41
3725.73 43
3725.87 44
3726.01 45
3726.15 46
3726.29 48
3726.43 50
3726.57 53
3726.71 56
3726.85 59
3726.99 61
3727.13 62
3727.27 61
3727.41 59
3727.55 55
3727.69 49
3727.83 44
3727.97 37
3728.11 32
3728.25 26
3728.39 21
3728.53 17
3728.67 13
3728.81 11
3728.95 10
3729.09 10
3729.23 11
3729.37 13
3729.51 16
3729.65 17
3729.79 17
3729.93 15
3730.07 12
3730.21 8
3730.35 3
3730.49 0
3730.63 0
3730.77 0
3730.91 0
3731.05 0
3731.19 0
3731.33 0
3731.47 0
3731.61 0
3731.75 2
3731.89 8
3732.03 14
3732.17 19
3732.31 24
3732.45 27
3732.59 29
3732.73 29
3732.87 29
3733.01 29
3733.15 30
3733.29 34
3733.43 42
3733.57 55
3733.71 74
3733.85 97
3733.99 126
3734.13 158
3734.27 193
3734.41 230
3734.55 268
3734.69 306
3734.83 343
3734.97 378
3735.11 413
3735.25 446
3735.39 477
3735.53 509
3735.67 540
3735.81 571
3735.95 602
3736.09 633
3736.23 664
3736.37 694
3736.51 723
3736.65 750
3736.79 774
3736.93 795
3737.07 812
3737.21 824
3737.35 832
3737.49 837
3737.63 839
3737.77 839
3737.91 839
3738.05 837
3738.19 832
3738.33 824
3738.47 812
3738.61 795
3738.75 775
3738.89 752
3739.03 729
3739.17 709
3739.31 691
3739.45 676
3739.59 663
3739.74 651
3739.88 637
3740.02 621
3740.16 601
3740.30 577
3740.44 550
3740.58 521
3740.72 492
3740.86 464
3741.00 438
3741.14 414
3741.28 390
3741.42 368
3741.56 346
3741.70 326
3741.84 307
3741.98 291
3742.12 279
3742.26 270
3742.40 265
3742.54 263
3742.68 261
3742.82 260
3742.96 258
3743.10 255
3743.24 251
3743.38 246
3743.52 240
3743.66 235
3743.80 230
3743.94 226
3744.08 224
3744.22 224
3744.36 226
3744.50 228
3744.64 232
3744.78 234
3744.92 235
3745.06 232
3745.20 227
3745.35 220
3745.49 210
3745.63 199
3745.77 188
3745.91 178
3746.05 171
3746.19 165
3746.33 162
3746.47 159
3746.61 154
3746.75 148
3746.89 140
3747.03 128
3747.17 116
3747.31 104
3747.45 94
3747.59 88
3747.73 87
3747.87 91
3748.01 99
3748.15 108
3748.29 117
3748.43 124
3748.57 128
3748.71 127
3748.85 124
3748.99 118
3749.13 112
3749.27 105
3749.42 101
3749.56 98
3749.70 97
3749.84 99
3749.98 102
3750.12 105
3750.26 109
3750.40 112
3750.54 113
3750.68 112
3750.82 110
3750.96 105
3751.10 98
3751.24 91
3751.38 85
3751.52 79
3751.66 76
3751.80 74
3751.94 72
3752.08 71
3752.22 70
3752.36 68
3752.50 65
3752.64 62
3752.78 60
3752.93 59
3753.07 60
3753.21 62
3753.35 67
3753.49 72
3753.63 78
3753.77 84
3753.91 89
3754.05 94
3754.19 97
3754.33 100
3754.47 101
3754.61 101
3754.75 99
3754.89 96
3755.03 92
3755.17 88
3755.31 85
3755.45 83
3755.59 83
3755.73 84
3755.88 86
3756.02 90
3756.16 93
3756.30 95
3756.44 98
3756.58 100
3756.72 102
3756.86 104
3757.00 108
3757.14 112
3757.28 118
3757.42 124
3757.56 131
3757.70 138
3757.84 144
3757.98 150
3758.12 154
3758.26 158
3758.40 161
3758.55 165
3758.69 169
3758.83 174
3758.97 180
3759.11 185
3759.25 190
3759.39 195
3759.53 199
3759.67 204
3759.81 209
3759.95 216
3760.09 223
3760.23 231
3760.37 239
3760.51 246
3760.65 250
3760.79 252
3760.94 252
3761.08 249
3761.22 244
3761.36 239
3761.50 232
3761.64 225
3761.78 217
3761.92 207
3762.06 197
3762.20 185
3762.34 173
3762.48 160
3762.62 149
3762.76 138
3762.90 130
3763.04 124
3763.19 120
3763.33 118
3763.47 116
3763.61 115
3763.75 114
3763.89 112
3764.03 108
3764.17 103
3764.31 98
3764.45 91
3764.59 85
3764.73 78
3764.87 72
3765.01 66
3765.15 60
3765.29 54
3765.44 48
3765.58 41
3765.72 33
3765.86 25
3766.00 17
3766.14 10
3766.28 5
3766.42 1
3766.56 0
3766.70 0
3766.84 0
3766.98 3
3767.12 5
3767.26 7
3767.41 7
3767.55 6
3767.69 4
3767.83 0
3767.97 0
3768.11 0
3768.25 0
3768.39 0
3768.53 0
3768.67 3
3768.81 11
3768.95 19
3769.09 27
3769.23 34
3769.38 40
3769.52 44
3769.66 47
3769.80 48
3769.94 49
3770.08 50
3770.22 51
3770.36 53
3770.50 55
3770.64 58
3770.78 61
3770.92 63
3771.06 63
3771.21 60
3771.35 56
3771.49 50
3771.63 43
3771.77 37
3771.91 32
3772.05 31
3772.19 32
3772.33 36
3772.47 41
3772.61 47
3772.75 52
3772.90 56
3773.04 58
3773.18 58
3773.32 56
3773.46 53
3773.60 48
3773.74 43
3773.88 38
3774.02 34
3774.16 33
3774.30 33
3774.44 35
3774.59 38
3774.73 42
3774.87 44
3775.01 44
3775.15 43
3775.29 41
3775.43 38
3775.57 34
3775.71 31
3775.85 28
3775.99 26
3776.13 25
3776.28 24
3776.42 23
3776.56 22
3776.70 20
3776.84 19
3776.98 18
3777.12 17
3777.26 19
3777.40 22
3777.54 27
3777.68 34
3777.83 43
3777.97 52
3778.11 61
3778.25 69
3778.39 75
3778.53 79
3778.67 81
3778.81 80
3778.95 76
3779.09 70
3779.23 62
3779.38 52
3779.52 42
3779.66 32
3779.80 24
3779.94 18
3780.08 16
3780.22 17
3780.36 21
3780.50 27
3780.64 33
3780.79 38
3780.93 42
3781.07 43
3781.21 41
3781.35 38
3781.49 34
3781.63 30
3781.77 27
3781.91 26
3782.05 25
3782.20 27
3782.34 29
3782.48 32
3782.62 36
3782.76 40
3782.90 43
3783.04 46
3783.18 48
3783.32 50
3783.46 50
3783.61 49
3783.75 48
3783.89 47
3784.03 47
3784.17 46
3784.31 47
3784.45 48
3784.59 48
3784.73 50
3784.87 51
3785.02 53
3785.16 56
3785.30 60
3785.44 65
3785.58 70
3785.72 74
3785.86 77
3786.00 78
3786.14 77
3786.28 74
3786.43 70
3786.57 66
3786.71 61
3786.85 58
3786.99 55
3787.13 53
3787.27 52
3787.41 50
3787.55 48
3787.70 45
3787.84 42
3787.98 38
3788.12 35
3788.26 32
3788.40 31
3788.54 30
3788.68 31
3788.82 33
3788.97 35
3789.11 37
3789.25 39
3789.39 41
3789.53 43
3789.67 44
3789.81 46
3789.95 49
3790.09 53
3790.24 58
3790.38 63
3790.52 68
3790.66 72
3790.80 74
3790.94 73
3791.08 68
3791.22 61
3791.37 52
3791.51 42
3791.65 31
3791.79 23
3791.93 16
3792.07 12
3792.21 10
3792.35 9
3792.49 10
3792.64 12
3792.78 14
3792.92 17
3793.06 20
3793.20 23
3793.34 26
3793.48 30
3793.62 32
3793.77 34
3793.91 34
3794.05 33
3794.19 31
3794.33 28
3794.47 26
3794.61 24
3794.75 23
3794.90 23
3795.04 22
3795.18 20
3795.32 16
3795.46 10
3795.60 2
3795.74 0
3795.88 0
3796.03 0
3796.17 0
3796.31 0
3796.45 0
3796.59 0
3796.73 2
3796.87 11
3797.01 18
3797.16 24
3797.30 27
3797.44 29
3797.58 29
3797.72 29
3797.86 28
3798.00 27
3798.14 27
3798.29 27
3798.43 27
3798.57 26
3798.71 24
3798.85 21
3798.99 16
3799.13 12
3799.27 9
3799.42 8
3799.56 9
3799.70 14
3799.84 20
3799.98 27
3800.12 32
3800.26 35
3800.41 34
3800.55 30
3800.69 24
3800.83 18
3800.97 12
3801.11 7
3801.25 5
3801.39 4
3801.54 4
3801.68 4
3801.82 4
3801.96 4
3802.10 4
3802.24 6
3802.38 8
3802.53 12
3802.67 17
3802.81 22
3802.95 27
3803.09 29
3803.23 30
3803.37 29
3803.51 27
3803.66 24
3803.80 22
3803.94 20
3804.08 19
3804.22 18
3804.36 19
3804.50 20
3804.65 23
3804.79 26
3804.93 31
3805.07 37
3805.21 45
3805.35 54
3805.49 64
3805.64 75
3805.78 87
3805.92 99
3806.06 110
3806.20 120
3806.34 129
3806.48 135
3806.63 140
3806.77 144
3806.91 149
3807.05 155
3807.19 164
3807.33 176
3807.47 192
3807.62 211
3807.76 234
3807.90 259
3808.04 287
3808.18 316
3808.32 346
3808.47 375
3808.61 402
3808.75 427
3808.89 448
3809.03 464
3809.17 477
3809.31 488
3809.46 496
3809.60 503
3809.74 509
3809.88 516
3810.02 521
3810.16 525
3810.30 527
3810.45 524
3810.59 518
3810.73 507
3810.87 494
3811.01 479
3811.15 463
3811.30 448
3811.44 433
3811.58 418
3811.72 404
3811.86 389
3812.00 373
3812.14 357
3812.29 341
3812.43 326
3812.57 310
3812.71 296
3812.85 282
3812.99 268
3813.14 254
3813.28 239
3813.42 225
3813.56 211
3813.70 197
3813.84 186
3813.98 177
3814.13 171
3814.27 168
3814.41 166
3814.55 165
3814.69 165
3814.83 164
3814.98 163
3815.12 161
3815.26 159
3815.40 156
3815.54 152
3815.68 148
3815.83 141
3815.97 134
3816.11 125
3816.25 116
3816.39 108
3816.53 101
3816.68 98
3816.82 98
3816.96 101
3817.10 105
3817.24 110
3817.38 115
3817.53 117
3817.67 118
3817.81 116
3817.95 113
3818.09 110
3818.23 108
3818.38 107
3818.52 108
3818.66 109
3818.80 112
3818.94 113
3819.08 114
3819.23 114
3819.37 112
3819.51 109
3819.65 105
3819.79 101
3819.93 98
3820.08 96
3820.22 94
3820.36 95
3820.50 97
3820.64 101
3820.78 105
3820.93 108
3821.07 110
3821.21 110
3821.35 106
3821.49 100
3821.63 92
3821.78 84
3821.92 78
3822.06 75
3822.20 75
3822.34 78
3822.48 83
3822.63 89
3822.77 95
3822.91 99
3823.05 101
3823.19 103
3823.34 103
3823.48 104
3823.62 104
3823.76 103
3823.90 100
3824.04 94
3824.19 86
3824.33 75
3824.47 63
3824.61 51
3824.75 41
3824.89 34
3825.04 32
3825.18 33
3825.32 37
3825.46 43
3825.60 48
3825.75 53
3825.89 55
3826.03 55
3826.17 54
3826.31 52
3826.45 50
3826.60 49
3826.74 48
3826.88 47
3827.02 45
3827.16 43
3827.31 40
3827.45 36
3827.59 31
3827.73 26
3827.87 22
3828.01 18
3828.16 16
3828.30 15
3828.44 15
3828.58 16
3828.72 18
3828.87 20
3829.01 21
3829.15 21
3829.29 21
3829.43 20
3829.58 17
3829.72 15
3829.86 12
3830.00 11
3830.14 9
3830.28 9
3830.43 8
3830.57 8
3830.71 7
3830.85 7
3830.99 7
3831.14 10
3831.28 14
3831.42 20
3831.56 29
3831.70 39
3831.85 49
3831.99 59
3832.13 66
3832.27 70
3832.41 72
3832.56 71
3832.70 68
3832.84 66
3832.98 63
3833.12 61
3833.26 60
3833.41 59
3833.55 57
3833.69 54
3833.83 49
3833.97 43
3834.12 37
3834.26 30
3834.40 23
3834.54 16
3834.68 10
3834.83 5
3834.97 2
3835.11 0
3835.25 0
3835.39 1
3835.54 3
3835.68 4
3835.82 4
3835.96 2
3836.10 0
3836.25 0
3836.39 0
3836.53 0
3836.67 0
3836.81 1
3836.96 9
3837.10 17
3837.24 25
3837.38 32
3837.52 36
3837.67 39
3837.81 39
3837.95 37
3838.09 35
3838.23 33
3838.38 30
3838.52 28
3838.66 26
3838.80 26
3838.94 26
3839.09 28
3839.23 29
3839.37 31
3839.51 31
3839.65 31
3839.80 30
3839.94 29
3840.08 28
3840.22 28
3840.37 30
3840.51 34
3840.65 40
3840.79 48
3840.93 56
3841.08 64
3841.22 73
3841.36 80
3841.50 87
3841.64 93
3841.79 97
3841.93 100
3842.07 102
3842.21 101
3842.35 100
3842.50 98
3842.64 97
3842.78 97
3842.92 100
3843.06 106
3843.21 115
3843.35 126
3843.49 139
3843.63 153
3843.78 165
3843.92 177
3844.06 186
3844.20 194
3844.34 200
3844.49 205
3844.63 208
3844.77 211
3844.91 213
3845.05 216
3845.20 219
3845.34 223
3845.48 227
3845.62 231
3845.77 235
3845.91 239
3846.05 243
3846.19 246
3846.33 249
3846.48 251
3846.62 252
3846.76 251
3846.90 248
3847.05 244
3847.19 238
3847.33 231
3847.47 223
3847.61 213
3847.76 203
3847.90 192
3848.04 180
3848.18 168
3848.33 156
3848.47 145
3848.61 136
3848.75 129
3848.89 124
3849.04 121
3849.18 120
3849.32 119
3849.46 118
3849.61 116
3849.75 112
3849.89 106
3850.03 98
3850.17 89
3850.32 79
3850.46 69
3850.60 60
3850.74 52
3850.89 45
3851.03 40
3851.17 36
3851.31 34
3851.45 33
3851.60 34
3851.74 35
3851.88 38
3852.02 41
3852.17 45
3852.31 49
3852.45 54
3852.59 58
3852.74 63
3852.88 68
3853.02 72
3853.16 75
3853.30 77
3853.45 76
3853.59 74
3853.73 70
3853.87 64
3854.02 58
3854.16 51
3854.30 44
3854.44 38
3854.59 34
3854.73 31
3854.87 30
3855.01 32
3855.15 36
3855.30 41
3855.44 47
3855.58 52
3855.72 55
3855.87 57
3856.01 56
3856.15 54
3856.29 52
3856.44 51
3856.58 51
3856.72 52
3856.86 56
3857.01 60
3857.15 65
3857.29 69
3857.43 71
3857.58 72
3857.72 71
3857.86 67
3858.00 63
3858.14 59
3858.29 55
3858.43 52
3858.57 51
3858.71 50
3858.86 51
3859.00 51
3859.14 50
3859.28 49
3859.43 48
3859.57 47
3859.71 47
3859.85 47
3860.00 49
3860.14 53
3860.28 58
3860.42 64
3860.57 70
3860.71 77
3860.85 84
3860.99 90
3861.14 95
3861.28 98
3861.42 101
3861.56 103
3861.71 105
3861.85 107
3861.99 109
3862.13 111
3862.28 112
3862.42 112
3862.56 111
3862.70 109
3862.85 107
3862.99 105
3863.13 104
3863.27 104
3863.42 103
3863.56 103
3863.70 101
3863.84 99
3863.99 96
3864.13 94
3864.27 93
3864.41 92
3864.56 92
3864.70 92
3864.84 92
3864.98 91
3865.13 88
3865.27 85
3865.41 81
3865.55 77
3865.70 72
3865.84 69
3865.98 67
3866.12 66
3866.27 66
3866.41 67
3866.55 68
3866.69 68
3866.84 66
3866.98 63
3867.12 59
3867.26 55
3867.41 53
3867.55 54
3867.69 58
3867.83 66
3867.98 77
3868.12 89
3868.26 101
3868.40 111
3868.55 118
3868.69 121
3868.83 121
3868.97 118
3869.12 112
3869.26 106
3869.40 99
3869.55 94
3869.69 91
3869.83 90
3869.97 89
3870.12 89
3870.26 88
3870.40 85
3870.54 81
3870.69 74
3870.83 68
3870.97 61
3871.11 57
3871.26 54
3871.40 53
3871.54 54
3871.68 54
3871.83 55
3871.97 54
3872.11 52
3872.26 49
3872.40 45
3872.54 40
3872.68 36
3872.83 33
3872.97 30
3873.11 28
3873.25 27
3873.40 27
3873.54 27
3873.68 28
3873.82 29
3873.97 30
3874.11 31
3874.25 33
3874.40 35
3874.54 38
3874.68 42
3874.82 45
3874.97 47
3875.11 47
3875.25 46
3875.39 44
3875.54 42
3875.68 39
3875.82 38
3875.97 37
3876.11 37
3876.25 38
3876.39 37
3876.54 37
3876.68 35
3876.82 33
3876.96 31
3877.11 30
3877.25 29
3877.39 28
3877.54 28
3877.68 28
3877.82 30
3877.96 33
3878.11 37
3878.25 42
3878.39 49
3878.53 56
3878.68 63
3878.82 70
3878.96 76
3879.11 81
3879.25 85
3879.39 89
3879.53 92
3879.68 95
3879.82 97
3879.96 99
3880.11 100
3880.25 102
3880.39 103
3880.53 103
3880.68 103
3880.82 102
3880.96 100
3881.11 97
3881.25 93
3881.39 91
3881.53 90
3881.68 90
3881.82 91
3881.96 93
3882.11 96
3882.25 97
3882.39 97
3882.53 95
3882.68 93
3882.82 90
3882.96 87
3883.11 86
3883.25 86
3883.39 87
3883.53 89
3883.68 91
3883.82 93
3883.96 95
3884.11 95
3884.25 95
3884.39 96
3884.53 96
3884.68 97
3884.82 97
3884.96 97
3885.11 96
3885.25 94
3885.39 90
3885.53 86
3885.68 83
3885.82 81
3885.96 80
3886.11 81
3886.25 84
3886.39 87
3886.53 90
3886.68 93
3886.82 95
3886.96 96
3887.11 97
3887.25 97
3887.39 97
3887.54 96
3887.68 93
3887.82 90
3887.96 85
3888.11 79
3888.25 73
3888.39 67
3888.54 64
3888.68 62
3888.82 64
3888.96 68
3889.11 76
3889.25 85
3889.39 96
3889.54 106
3889.68 115
3889.82 122
3889.97 126
3890.11 126
3890.25 124
3890.39 120
3890.54 116
3890.68 112
3890.82 109
3890.97 108
3891.11 109
3891.25 112
3891.40 116
3891.54 120
3891.68 123
3891.82 126
3891.97 128
3892.11 128
3892.25 127
3892.40 125
3892.54 121
3892.68 117
3892.83 111
3892.97 105
3893.11 98
3893.25 92
3893.40 87
3893.54 82
3893.68 78
3893.83 76
3893.97 75
3894.11 75
3894.26 75
3894.40 76
3894.54 76
3894.69 76
3894.83 75
3894.97 73
3895.11 71
3895.26 69
3895.40 68
3895.54 67
3895.69 66
3895.83 67
3895.97 68
3896.12 69
3896.26 72
3896.40 74
3896.55 76
3896.69 79
3896.83 83
3896.97 87
3897.12 92
3897.26 97
3897.40 101
3897.55 105
3897.69 108
3897.83 109
3897.98 109
3898.12 107
3898.26 105
3898.41 102
3898.55 99
3898.69 95
3898.84 90
3898.98 85
3899.12 80
3899.27 76
3899.41 74
3899.55 72
3899.69 71
3899.84 69
3899.98 66
3900.12 62
3900.27 56
3900.41 48
3900.55 40
3900.70 31
3900.84 25
3900.98 20
3901.13 19
3901.27 19
3901.41 21
3901.56 24
3901.70 26
3901.84 27
3901.99 27
3902.13 25
3902.27 23
3902.42 22
3902.56 22
3902.70 23
3902.84 26
3902.99 29
3903.13 32
3903.27 34
3903.42 34
3903.56 32
3903.70 29
3903.85 26
3903.99 23
3904.13 21
3904.28 21
3904.42 23
3904.56 26
3904.71 31
3904.85 37
3904.99 42
3905.14 46
3905.28 50
3905.42 52
3905.57 53
3905.71 52
3905.85 49
3906.00 44
3906.14 37
3906.28 29
3906.43 20
3906.57 13
3906.71 7
3906.86 3
3907.00 2
3907.14 2
3907.29 3
3907.43 4
3907.57 5
3907.72 4
3907.86 2
3908.00 0
3908.15 0
3908.29 0
3908.43 0
3908.58 0
3908.72 0
3908.86 1
3909.01 8
3909.15 16
3909.29 25
3909.44 35
3909.58 43
3909.72 51
3909.87 56
3910.01 59
3910.15 59
3910.30 57
3910.44 53
3910.58 47
3910.73 40
3910.87 33
3911.01 27
3911.16 22
3911.30 19
3911.44 17
3911.59 16
3911.73 16
3911.87 16
3912.02 17
3912.16 18
3912.30 18
3912.45 18
3912.59 17
3912.73 17
3912.88 15
3913.02 14
3913.16 13
3913.31 12
3913.45 12
3913.59 12
3913.74 14
3913.88 16
3914.02 19
3914.17 23
3914.31 28
3914.45 32
3914.60 37
3914.74 41
3914.88 44
3915.03 47
3915.17 49
3915.32 50
3915.46 52
3915.60 53
3915.75 53
3915.89 54
3916.03 54
3916.18 55
3916.32 54
3916.46 54
3916.61 53
3916.75 52
3916.89 50
3917.04 47
3917.18 43
3917.32 39
3917.47 33
3917.61 27
3917.75 22
3917.90 16
3918.04 12
3918.18 8
3918.33 5
3918.47 2
3918.62 1
3918.76 0
3918.90 1
3919.05 2
3919.19 5
3919.33 8
3919.48 13
3919.62 17
3919.76 22
3919.91 27
3920.05 30
3920.19 34
3920.34 37
3920.48 40
3920.62 43
3920.77 46
3920.91 48
3921.06 49
3921.20 49
3921.34 49
3921.49 48
3921.63 47
3921.77 46
3921.92 45
3922.06 45
3922.20 45
3922.35 46
3922.49 48
3922.63 49
3922.78 51
3922.92 52
3923.07 52
3923.21 51
3923.35 50
3923.50 49
3923.64 48
3923.78 48
3923.93 50
3924.07 53
3924.21 56
3924.36 61
3924.50 66
3924.65 72
3924.79 77
3924.93 82
3925.08 86
3925.22 89
3925.36 90
3925.51 90
3925.65 88
3925.79 85
3925.94 82
3926.08 79
3926.23 77
3926.37 75
3926.51 74
3926.66 74
3926.80 75
3926.94 77
3927.09 79
3927.23 82
3927.37 85
3927.52 88
3927.66 91
3927.81 95
3927.95 100
3928.09 105
3928.24 111
3928.38 116
3928.52 119
3928.67 120
3928.81 117
3928.96 112
3929.10 104
3929.24 96
3929.39 89
3929.53 84
3929.67 82
3929.82 82
3929.96 83
3930.10 84
3930.25 85
3930.39 83
3930.54 79
3930.68 72
3930.82 64
3930.97 55
3931.11 47
3931.25 41
3931.40 36
3931.54 34
3931.69 34
3931.83 36
3931.97 39
3932.12 42
3932.26 45
3932.40 48
3932.55 49
3932.69 49
3932.84 49
3932.98 49
3933.12 49
3933.27 48
3933.41 48
3933.55 47
3933.70 47
3933.84 45
3933.99 44
3934.13 43
3934.27 42
3934.42 40
3934.56 39
3934.71 37
3934.85 35
3934.99 32
3935.14 31
3935.28 30
3935.42 31
3935.57 33
3935.71 36
3935.86 38
3936.00 38
3936.14 36
3936.29 31
3936.43 25
3936.57 18
3936.72 11
3936.86 4
3937.01 0
3937.15 0
3937.29 0
3937.44 0
3937.58 0
3937.73 0
3937.87 0
3938.01 0
3938.16 0
3938.30 2
3938.45 9
3938.59 15
3938.73 22
3938.88 28
3939.02 31
3939.16 32
3939.31 32
3939.45 29
3939.60 26
3939.74 23
3939.88 22
3940.03 22
3940.17 24
3940.32 27
3940.46 31
3940.60 35
3940.75 38
3940.89 42
3941.04 45
3941.18 48
3941.32 51
3941.47 54
3941.61 56
3941.75 58
3941.90 59
3942.04 60
3942.19 61
3942.33 63
3942.47 64
3942.62 67
3942.76 70
3942.91 73
3943.05 77
3943.19 81
3943.34 85
3943.48 89
3943.63 92
3943.77 95
3943.91 97
3944.06 98
3944.20 100
3944.35 102
3944.49 104
3944.63 107
3944.78 110
3944.92 112
3945.07 113
3945.21 113
3945.35 110
3945.50 106
3945.64 102
3945.79 97
3945.93 94
3946.07 91
3946.22 88
3946.36 86
3946.51 83
3946.65 80
3946.79 76
3946.94 73
3947.08 69
3947.23 67
3947.37 65
3947.51 65
3947.66 65
3947.80 65
3947.95 67
3948.09 69
3948.23 72
3948.38 76
3948.52 81
3948.67 86
3948.81 90
3948.96 94
3949.10 97
3949.24 98
3949.39 97
3949.53 95
3949.68 91
3949.82 87
3949.96 83
3950.11 80
3950.25 76
3950.40 74
3950.54 73
3950.68 73
3950.83 73
3950.97 75
3951.12 77
3951.26 80
3951.40 83
3951.55 87
3951.69 91
3951.84 95
3951.98 99
3952.13 103
3952.27 106
3952.41 110
3952.56 113
3952.70 116
3952.85 118
3952.99 121
3953.13 124
3953.28 126
3953.42 129
3953.57 131
3953.71 131
3953.85 130
3954.00 126
3954.14 121
3954.29 115
3954.43 109
3954.58 104
3954.72 102
3954.86 102
3955.01 106
3955.15 111
3955.30 118
3955.44 125
3955.58 131
3955.73 135
3955.87 137
3956.02 138
3956.16 138
3956.31 137
3956.45 136
3956.59 134
3956.74 132
3956.88 129
3957.03 126
3957.17 123
3957.32 118
3957.46 114
3957.60 109
3957.75 105
3957.89 100
3958.04 96
3958.18 91
3958.32 87
3958.47 84
3958.61 81
3958.76 78
3958.90 77
3959.05 76
3959.19 76
3959.33 76
3959.48 78
3959.62 81
3959.77 86
3959.91 93
3960.06 101
3960.20 109
3960.34 117
3960.49 121
3960.63 123
3960.78 121
3960.92 116
3961.07 109
3961.21 101
3961.35 93
3961.50 86
3961.64 79
3961.79 74
3961.93 69
3962.08 66
3962.22 65
3962.36 64
3962.51 66
3962.65 69
3962.80 73
3962.94 78
3963.09 84
3963.23 89
3963.37 93
3963.52 97
3963.66 100
3963.81 102
3963.95 104
3964.10 107
3964.24 110
3964.39 113
3964.53 117
3964.67 120
3964.82 123
3964.96 125
3965.11 126
3965.25 126
3965.40 125
3965.54 124
3965.68 122
3965.83 121
3965.97 120
3966.12 118
3966.26 116
3966.41 113
3966.55 108
3966.70 103
3966.84 97
3966.98 91
3967.13 85
3967.27 80
3967.42 76
3967.56 74
3967.71 72
3967.85 73
3967.99 75
3968.14 78
3968.28 83
3968.43 89
3968.57 96
3968.72 104
3968.86 111
3969.01 117
3969.15 121
3969.29 123
3969.44 123
3969.58 121
3969.73 119
3969.87 117
3970.02 116
3970.16 117
3970.31 119
3970.45 123
3970.59 128
3970.74 133
3970.88 138
3971.03 140
3971.17 141
3971.32 140
3971.46 136
3971.61 131
3971.75 124
3971.89 118
3972.04 113
3972.18 108
3972.33 106
3972.47 104
3972.62 104
3972.76 105
3972.91 107
3973.05 109
3973.20 112
3973.34 114
3973.48 115
3973.63 115
3973.77 113
3973.92 110
3974.06 105
3974.21 98
3974.35 90
3974.50 81
3974.64 73
3974.79 67
3974.93 62
3975.07 60
3975.22 61
3975.36 62
3975.51 64
3975.65 66
3975.80 66
3975.94 65
3976.09 62
3976.23 60
3976.38 58
3976.52 57
3976.66 57
3976.81 59
3976.95 60
3977.10 61
3977.24 61
3977.39 61
3977.53 61
3977.68 62
3977.82 63
3977.97 65
3978.11 67
3978.25 69
3978.40 70
3978.54 70
3978.69 71
3978.83 72
3978.98 73
3979.12 75
3979.27 78
3979.41 80
3979.56 82
3979.70 83
3979.85 82
3979.99 80
3980.13 77
3980.28 74
3980.42 70
3980.57 66
3980.71 61
3980.86 57
3981.00 52
3981.15 49
3981.29 47
3981.44 47
3981.58 48
3981.73 51
3981.87 56
3982.02 61
3982.16 67
3982.30 73
3982.45 79
3982.59 86
3982.74 93
3982.88 99
3983.03 105
3983.17 110
3983.32 112
3983.46 113
3983.61 111
3983.75 106
3983.90 100
3984.04 94
3984.19 87
3984.33 82
3984.47 78
3984.62 76
3984.76 74
3984.91 74
3985.05 73
3985.20 71
3985.34 70
3985.49 68
3985.63 66
3985.78 66
3985.92 66
3986.07 68
3986.21 71
3986.36 75
3986.50 79
3986.65 83
3986.79 86
3986.94 89
3987.08 91
3987.22 90
3987.37 87
3987.51 83
3987.66 76
3987.80 69
3987.95 61
3988.09 55
3988.24 50
3988.38 45
3988.53 42
3988.67 38
3988.82 34
3988.96 30
3989.11 25
3989.25 21
3989.40 18
3989.54 15
3989.69 14
3989.83 15
3989.98 16
3990.12 17
3990.27 18
3990.41 18
3990.56 17
3990.70 14
3990.84 11
3990.99 6
3991.13 1
3991.28 0
3991.42 0
3991.57 0
3991.71 0
3991.86 0
3992.00 0
3992.15 0
3992.29 0
3992.44 4
3992.58 8
3992.73 12
3992.87 14
3993.02 16
3993.16 16
3993.31 16
3993.45 14
3993.60 13
3993.74 11
3993.89 11
3994.03 12
3994.18 14
3994.32 17
3994.47 21
3994.61 26
3994.76 32
3994.90 38
3995.05 44
3995.19 49
3995.34 53
3995.48 55
3995.63 57
3995.77 58
3995.92 59
3996.06 62
3996.21 66
3996.35 72
3996.50 78
3996.64 84
3996.79 89
3996.93 90
3997.07 89
3997.22 86
3997.36 81
3997.51 76
3997.65 73
3997.80 72
3997.94 73
3998.09 76
3998.23 82
3998.38 90
3998.52 99
3998.67 109
3998.81 121
3998.96 133
3999.10 145
3999.25 157
3999.39 169
3999.54 180
3999.68 189
3999.83 198
3999.97 207
4000.12 216
4000.26 225
4000.41 235
4000.55 245
4000.70 256
4000.84 267
4000.99 276
4001.13 284
4001.28 290
4001.42 294
4001.57 296
4001.71 296
4001.86 295
4002.00 293
4002.15 290
4002.29 288
4002.44 286
4002.58 284
4002.73 282
4002.87 281
4003.02 280
4003.16 280
4003.31 280
4003.45 281
4003.60 283
4003.75 283
4003.89 283
4004.04 281
4004.18 276
4004.33 269
4004.47 259
4004.62 248
4004.76 236
4004.91 225
4005.05 214
4005.20 206
4005.34 198
4005.49 192
4005.63 186
4005.78 180
4005.92 172
4006.07 164
4006.21 154
4006.36 145
4006.50 136
4006.65 127
4006.79 118
4006.94 110
4007.08 103
4007.23 96
4007.37 90
4007.52 86
4007.66 85
4007.81 86
4007.95 89
4008.10 95
4008.24 101
4008.39 106
4008.53 111
4008.68 113
4008.82 114
4008.97 113
4009.11 112
4009.26 112
4009.40 113
4009.55 115
4009.69 119
4009.84 124
4009.99 129
4010.13 133
4010.28 136
4010.42 138
4010.57 137
4010.71 136
4010.86 133
4011.00 129
4011.15 126
4011.29 124
4011.44 125
4011.58 128
4011.73 134
4011.87 143
4012.02 153
4012.16 162
4012.31 170
4012.45 174
4012.60 176
4012.74 174
4012.89 170
4013.03 165
4013.18 161
4013.32 158
4013.47 157
4013.62 158
4013.76 160
4013.91 162
4014.05 165
4014.20 167
4014.34 169
4014.49 169
4014.63 169
4014.78 166
4014.92 163
4015.07 160
4015.21 157
4015.36 155
4015.50 154
4015.65 155
4015.79 156
4015.94 158
4016.08 160
4016.23 162
4016.38 164
4016.52 166
4016.67 168
4016.81 168
4016.96 167
4017.10 164
4017.25 159
4017.39 152
4017.54 144
4017.68 135
4017.83 128
4017.97 123
4018.12 121
4018.26 121
4018.41 124
4018.56 129
4018.70 135
4018.85 141
4018.99 146
4019.14 150
4019.28 151
4019.43 151
4019.57 148
4019.72 145
4019.86 142
4020.01 140
4020.15 139
4020.30 139
4020.44 139
4020.59 139
4020.74 138
4020.88 134
4021.03 128
4021.17 121
4021.32 113
4021.46 106
4021.61 101
4021.75 99
4021.90 99
4022.04 103
4022.19 108
4022.33 115
4022.48 123
4022.63 131
4022.77 138
4022.92 144
4023.06 148
4023.21 152
4023.35 154
4023.50 155
4023.64 154
4023.79 153
4023.93 150
4024.08 146
4024.23 140
4024.37 134
4024.52 126
4024.66 118
4024.81 109
4024.95 101
4025.10 93
4025.24 84
4025.39 76
4025.53 68
4025.68 59
4025.82 50
4025.97 40
4026.12 31
4026.26 24
4026.41 19
4026.55 16
4026.70 15
4026.84 16
4026.99 17
4027.13 19
4027.28 20
4027.43 20
4027.57 19
4027.72 19
4027.86 19
4028.01 19
4028.15 20
4028.30 21
4028.44 21
4028.59 22
4028.73 22
4028.88 23
4029.03 24
4029.17 27
4029.32 30
4029.46 34
4029.61 38
4029.75 42
4029.90 44
4030.04 45
4030.19 45
4030.34 45
4030.48 45
4030.63 45
4030.77 47
4030.92 50
4031.06 53
4031.21 59
4031.35 64
4031.50 70
4031.65 76
4031.79 80
4031.94 84
4032.08 86
4032.23 88
4032.37 89
4032.52 90
4032.66 92
4032.81 95
4032.96 99
4033.10 103
4033.25 106
4033.39 108
4033.54 108
4033.68 108
4033.83 107
4033.97 106
4034.12 108
4034.27 112
4034.41 118
4034.56 125
4034.70 132
4034.85 138
4034.99 143
4035.14 145
4035.29 145
4035.43 144
4035.58 142
4035.72 140
4035.87 136
4036.01 132
4036.16 127
4036.31 121
4036.45 115
4036.60 108
4036.74 103
4036.89 98
4037.03 95
4037.18 94
4037.32 95
4037.47 97
4037.62 100
4037.76 104
4037.91 108
4038.05 111
4038.20 114
4038.34 115
4038.49 115
4038.64 112
4038.78 109
4038.93 104
4039.07 98
4039.22 93
4039.36 88
4039.51 84
4039.66 81
4039.80 78
4039.95 75
4040.09 73
4040.24 70
4040.38 67
4040.53 65
4040.68 64
4040.82 63
4040.97 63
4041.11 63
4041.26 63
4041.40 63
4041.55 63
4041.70 63
4041.84 63
4041.99 63
4042.13 63
4042.28 63
4042.42 63
4042.57 61
4042.72 58
4042.86 54
4043.01 49
4043.15 43
4043.30 37
4043.45 32
4043.59 28
4043.74 25
4043.88 23
4044.03 21
4044.17 19
4044.32 16
4044.47 13
4044.61 9
4044.76 6
4044.90 4
4045.05 3
4045.19 3
4045.34 5
4045.49 6
4045.63 7
4045.78 7
4045.92 5
4046.07 3
4046.22 1
4046.36 0
4046.51 0
4046.65 3
4046.80 6
4046.94 11
4047.09 14
4047.24 17
4047.38 18
4047.53 17
4047.67 15
4047.82 14
4047.97 13
4048.11 14
4048.26 16
4048.40 19
4048.55 22
4048.69 25
4048.84 26
4048.99 27
4049.13 26
4049.28 26
4049.42 26
4049.57 27
4049.72 30
4049.86 32
4050.01 34
4050.15 36
4050.30 37
4050.45 38
4050.59 39
4050.74 41
4050.88 45
4051.03 52
4051.18 60
4051.32 70
4051.47 79
4051.61 87
4051.76 94
4051.90 99
4052.05 102
4052.20 105
4052.34 107
4052.49 108
4052.63 110
4052.78 110
4052.93 109
4053.07 107
4053.22 103
4053.36 99
4053.51 95
4053.66 92
4053.80 91
4053.95 92
4054.09 95
4054.24 98
4054.39 102
4054.53 105
4054.68 106
4054.82 106
4054.97 104
4055.12 101
4055.26 96
4055.41 91
4055.55 85
4055.70 79
4055.85 72
4055.99 65
4056.14 59
4056.28 53
4056.43 48
4056.58 45
4056.72 43
4056.87 43
4057.01 43
4057.16 44
4057.31 44
4057.45 44
4057.60 44
4057.74 44
4057.89 44
4058.04 45
4058.18 48
4058.33 51
4058.47 54
4058.62 58
4058.77 59
4058.91 59
4059.06 55
4059.20 50
4059.35 44
4059.50 38
4059.64 34
4059.79 33
4059.93 35
4060.08 38
4060.23 43
4060.37 46
4060.52 48
4060.67 47
4060.81 44
4060.96 41
4061.10 37
4061.25 33
4061.40 31
4061.54 29
4061.69 28
4061.83 28
4061.98 28
4062.13 30
4062.27 32
4062.42 35
4062.56 39
4062.71 43
4062.86 48
4063.00 54
4063.15 61
4063.30 69
4063.44 79
4063.59 90
4063.73 101
4063.88 111
4064.03 119
4064.17 124
4064.32 125
4064.46 124
4064.61 121
4064.76 118
4064.90 114
4065.05 111
4065.20 108
4065.34 104
4065.49 100
4065.63 93
4065.78 85
4065.93 75
4066.07 64
4066.22 53
4066.36 43
4066.51 35
4066.66 27
4066.80 21
4066.95 16
4067.10 11
4067.24 5
4067.39 0
4067.53 0
4067.68 0
4067.83 0
4067.97 0
4068.12 0
4068.27 0
4068.41 0
4068.56 2
4068.70 13
4068.85 25
4069.00 38
4069.14 51
4069.29 63
4069.44 76
4069.58 88
4069.73 98
4069.87 107
4070.02 114
4070.17 117
4070.31 119
4070.46 118
4070.61 117
4070.75 116
4070.90 117
4071.04 120
4071.19 125
4071.34 131
4071.48 137
4071.63 142
4071.78 145
4071.92 146
4072.07 144
4072.21 140
4072.36 133
4072.51 126
4072.65 119
4072.80 114
4072.95 110
4073.09 109
4073.24 108
4073.39 108
4073.53 108
4073.68 106
4073.82 102
4073.97 96
4074.12 88
4074.26 80
4074.41 73
4074.56 66
4074.70 60
4074.85 56
4074.99 52
4075.14 48
4075.29 45
4075.43 41
4075.58 38
4075.73 36
4075.87 35
4076.02 35
4076.17 37
4076.31 40
4076.46 43
4076.60 46
4076.75 49
4076.90 51
4077.04 51
4077.19 51
4077.34 50
4077.48 49
4077.63 48
4077.78 46
4077.92 44
4078.07 41
4078.22 38
4078.36 33
4078.51 29
4078.65 24
4078.80 20
4078.95 17
4079.09 16
4079.24 15
4079.39 16
4079.53 17
4079.68 19
4079.83 21
4079.97 22
4080.12 23
4080.27 24
4080.41 25
4080.56 26
4080.70 28
4080.85 30
4081.00 34
4081.14 38
4081.29 42
4081.44 47
4081.58 50
4081.73 54
4081.88 57
4082.02 60
4082.17 63
4082.32 67
4082.46 69
4082.61 70
4082.75 69
4082.90 65
4083.05 59
4083.19 50
4083.34 41
4083.49 31
4083.63 23
4083.78 16
4083.93 11
4084.07 8
4084.22 8
4084.37 9
4084.51 13
4084.66 17
4084.81 23
4084.95 30
4085.10 36
4085.25 43
4085.39 49
4085.54 54
4085.69 59
4085.83 64
4085.98 68
4086.12 73
4086.27 77
4086.42 82
4086.56 88
4086.71 93
4086.86 99
4087.00 104
4087.15 109
4087.30 112
4087.44 115
4087.59 118
4087.74 121
4087.88 124
4088.03 127
4088.18 130
4088.32 134
4088.47 138
4088.62 142
4088.76 146
4088.91 152
4089.06 159
4089.20 166
4089.35 174
4089.50 182
4089.64 188
4089.79 191
4089.94 191
4090.08 188
4090.23 181
4090.38 174
4090.52 166
4090.67 158
4090.82 153
4090.96 150
4091.11 149
4091.26 149
4091.40 149
4091.55 148
4091.70 145
4091.84 141
4091.99 136
4092.14 130
4092.28 125
4092.43 121
4092.58 117
4092.72 114
4092.87 111
4093.02 107
4093.16 102
4093.31 97
4093.46 92
4093.60 88
4093.75 85
4093.90 83
4094.04 82
4094.19 82
4094.34 82
4094.48 81
4094.63 80
4094.78 79
4094.92 78
4095.07 77
4095.22 77
4095.36 77
4095.51 78
4095.66 78
4095.80 77
4095.95 75
4096.10 71
4096.24 67
4096.39 63
4096.54 59
4096.68 55
4096.83 52
4096.98 49
4097.12 47
4097.27 45
4097.42 45
4097.56 46
4097.71 49
4097.86 53
4098.00 59
4098.15 65
4098.30 70
4098.44 74
4098.59 75
4098.74 74
4098.88 71
4099.03 68
4099.18 64
4099.32 62
4099.47 61
4099.62 62
4099.77 65
4099.91 68
4100.06 72
4100.21 76
4100.35 81
4100.50 86
4100.65 93
4100.79 99
4100.94 107
4101.09 115
4101.23 122
4101.38 128
4101.53 133
4101.67 136
4101.82 137
4101.97 135
4102.11 130
4102.26 124
4102.41 117
4102.55 111
4102.70 106
4102.85 105
4103.00 107
4103.14 112
4103.29 119
4103.44 127
4103.58 134
4103.73 139
4103.88 142
4104.02 143
4104.17 142
4104.32 140
4104.46 138
4104.61 136
4104.76 134
4104.90 131
4105.05 127
4105.20 120
4105.35 112
4105.49 103
4105.64 94
4105.79 85
4105.93 77
4106.08 72
4106.23 68
4106.37 65
4106.52 64
4106.67 62
4106.81 61
4106.96 58
4107.11 55
4107.25 51
4107.40 47
4107.55 43
4107.70 40
4107.84 37
4107.99 35
4108.14 32
4108.28 28
4108.43 24
4108.58 18
4108.72 12
4108.87 6
4109.02 0
4109.17 0
4109.31 0
4109.46 0
4109.61 0
4109.75 0
4109.90 0
4110.05 0
4110.19 1
4110.34 7
4110.49 14
4110.63 20
4110.78 25
4110.93 29
4111.08 33
4111.22 36
4111.37 39
4111.52 41
4111.66 42
4111.81 42
4111.96 40
4112.10 36
4112.25 30
4112.40 23
4112.55 16
4112.69 8
4112.84 2
4112.99 0
4113.13 0
4113.28 0
4113.43 2
4113.58 7
4113.72 11
4113.87 15
4114.02 18
4114.16 20
4114.31 22
4114.46 23
4114.60 24
4114.75 27
4114.90 29
4115.05 33
4115.19 36
4115.34 40
4115.49 43
4115.63 46
4115.78 50
4115.93 52
4116.08 54
4116.22 56
4116.37 56
4116.52 55
4116.66 53
4116.81 49
4116.96 45
4117.10 41
4117.25 37
4117.40 33
4117.55 31
4117.69 29
4117.84 29
4117.99 30
4118.13 31
4118.28 33
4118.43 36
4118.58 38
4118.72 39
4118.87 40
4119.02 40
4119.16 41
4119.31 43
4119.46 46
4119.61 50
4119.75 54
4119.90 59
4120.05 64
4120.19 69
4120.34 74
4120.49 78
4120.64 83
4120.78 88
4120.93 94
4121.08 100
4121.22 105
4121.37 108
4121.52 108
4121.67 105
4121.81 99
4121.96 90
4122.11 81
4122.25 71
4122.40 62
4122.55 55
4122.70 50
4122.84 46
4122.99 44
4123.14 42
4123.29 42
4123.43 42
4123.58 42
4123.73 43
4123.87 45
4124.02 47
4124.17 48
4124.32 50
4124.46 52
4124.61 53
4124.76 56
4124.90 58
4125.05 61
4125.20 63
4125.35 64
4125.49 63
4125.64 61
4125.79 58
4125.94 54
4126.08 51
4126.23 50
4126.38 50
4126.52 52
4126.67 56
4126.82 59
4126.97 63
4127.11 66
4127.26 70
4127.41 72
4127.56 75
4127.70 77
4127.85 78
4128.00 77
4128.14 75
4128.29 71
4128.44 67
4128.59 63
4128.73 59
4128.88 56
4129.03 54
4129.18 53
4129.32 52
4129.47 49
4129.62 46
4129.77 41
4129.91 35
4130.06 29
4130.21 24
4130.35 20
4130.50 16
4130.65 13
4130.80 11
4130.94 8
4131.09 6
4131.24 3
4131.39 2
4131.53 2
4131.68 5
4131.83 9
4131.98 15
4132.12 21
4132.27 27
4132.42 32
4132.56 36
4132.71 38
4132.86 41
4133.01 43
4133.15 46
4133.30 49
4133.45 52
4133.60 54
4133.74 55
4133.89 53
4134.04 49
4134.19 44
4134.33 39
4134.48 35
4134.63 34
4134.78 36
4134.92 40
4135.07 46
4135.22 53
4135.37 58
4135.51 61
4135.66 61
4135.81 57
4135.96 51
4136.10 43
4136.25 34
4136.40 26
4136.54 19
4136.69 13
4136.84 8
4136.99 4
4137.13 0
4137.28 0
4137.43 0
4137.58 0
4137.72 0
4137.87 0
4138.02 0
4138.17 0
4138.31 0
4138.46 2
4138.61 5
4138.76 10
4138.90 14
4139.05 19
4139.20 23
4139.35 27
4139.49 30
4139.64 32
4139.79 33
4139.94 33
4140.08 33
4140.23 31
4140.38 30
4140.53 28
4140.67 25
4140.82 23
4140.97 21
4141.12 21
4141.26 23
4141.41 28
4141.56 35
4141.71 45
4141.85 56
4142.00 69
4142.15 81
4142.30 93
4142.45 102
4142.59 110
4142.74 116
4142.89 120
4143.04 122
4143.18 123
4143.33 124
4143.48 125
4143.63 125
4143.77 124
4143.92 123
4144.07 120
4144.22 117
4144.36 113
4144.51 110
4144.66 107
4144.81 107
4144.95 108
4145.10 111
4145.25 114
4145.40 117
4145.54 120
4145.69 121
4145.84 120
4145.99 117
4146.13 112
4146.28 105
4146.43 97
4146.58 87
4146.73 77
4146.87 67
4147.02 60
4147.17 54
4147.32 51
4147.46 50
4147.61 51
4147.76 51
4147.91 52
4148.05 51
4148.20 49
4148.35 46
4148.50 42
4148.64 39
4148.79 37
4148.94 35
4149.09 35
4149.24 35
4149.38 35
4149.53 35
4149.68 34
4149.83 32
4149.97 31
4150.12 30
4150.27 31
4150.42 34
4150.56 38
4150.71 44
4150.86 48
4151.01 51
4151.16 51
4151.30 48
4151.45 42
4151.60 34
4151.75 24
4151.89 14
4152.04 5
4152.19 0
4152.34 0
4152.48 0
4152.63 0
4152.78 0
4152.93 0
4153.08 0
4153.22 0
4153.37 1
4153.52 8
4153.67 15
4153.81 23
4153.96 31
4154.11 39
4154.26 45
4154.41 49
4154.55 51
4154.70 50
4154.85 47
4155.00 42
4155.14 37
4155.29 32
4155.44 28
4155.59 26
4155.74 25
4155.88 25
4156.03 26
4156.18 29
4156.33 32
4156.47 36
4156.62 42
4156.77 47
4156.92 52
4157.07 55
4157.21 56
4157.36 55
4157.51 51
4157.66 44
4157.80 35
4157.95 26
4158.10 16
4158.25 7
4158.40 0
4158.54 0
4158.69 0
4158.84 0
4158.99 2
4159.14 10
4159.28 20
4159.43 31
4159.58 42
4159.73 51
4159.87 59
4160.02 63
4160.17 65
4160.32 64
4160.47 61
4160.61 58
4160.76 55
4160.91 51
4161.06 48
4161.21 46
4161.35 44
4161.50 43
4161.65 42
4161.80 43
4161.94 44
4162.09 45
4162.24 47
4162.39 48
4162.54 48
4162.68 46
4162.83 44
4162.98 40
4163.13 35
4163.28 31
4163.42 27
4163.57 24
4163.72 23
4163.87 24
4164.02 26
4164.16 31
4164.31 36
4164.46 42
4164.61 48
4164.76 53
4164.90 55
4165.05 56
4165.20 56
4165.35 56
4165.50 57
4165.64 60
4165.79 66
4165.94 73
4166.09 82
4166.24 90
4166.38 97
4166.53 102
4166.68 105
4166.83 107
4166.98 108
4167.12 109
4167.27 111
4167.42 114
4167.57 118
4167.72 123
4167.86 127
4168.01 130
4168.16 132
4168.31 132
4168.46 132
4168.60 131
4168.75 130
4168.90 129
4169.05 129
4169.20 127
4169.34 125
4169.49 121
4169.64 114
4169.79 105
4169.94 94
4170.08 82
4170.23 72
4170.38 62
4170.53 55
4170.68 50
4170.82 47
4170.97 45
4171.12 43
4171.27 41
4171.42 38
4171.56 36
4171.71 33
4171.86 32
4172.01 31
4172.16 32
4172.30 32
4172.45 33
4172.60 32
4172.75 31
4172.90 28
4173.04 24
4173.19 20
4173.34 15
4173.49 11
4173.64 7
4173.79 3
4173.93 0
4174.08 0
4174.23 0
4174.38 2
4174.53 7
4174.67 13
4174.82 20
4174.97 28
4175.12 35
4175.27 40
4175.41 45
4175.56 48
4175.71 50
4175.86 51
4176.01 52
4176.16 52
4176.30 52
4176.45 53
4176.60 54
4176.75 56
4176.90 59
4177.04 62
4177.19 66
4177.34 69
4177.49 71
4177.64 72
4177.79 72
4177.93 71
4178.08 71
4178.23 72
4178.38 73
4178.53 75
4178.67 78
4178.82 80
4178.97 81
4179.12 81
4179.27 79
4179.42 75
4179.56 72
4179.71 68
4179.86 66
4180.01 65
4180.16 66
4180.30 67
4180.45 69
4180.60 71
4180.75 72
4180.90 71
4181.05 70
4181.19 68
4181.34 66
4181.49 65
4181.64 65
4181.79 65
4181.94 64
4182.08 63
4182.23 62
4182.38 60
4182.53 58
4182.68 56
4182.82 56
4182.97 55
4183.12 56
4183.27 56
4183.42 56
4183.57 55
4183.71 53
4183.86 51
4184.01 49
4184.16 46
4184.31 44
4184.46 42
4184.60 40
4184.75 39
4184.90 38
4185.05 37
4185.20 37
4185.35 37
4185.49 37
4185.64 38
4185.79 39
4185.94 40
4186.09 41
4186.24 42
4186.38 43
4186.53 45
4186.68 46
4186.83 47
4186.98 48
4187.13 47
4187.27 46
4187.42 44
4187.57 42
4187.72 40
4187.87 38
4188.02 37
4188.16 37
4188.31 36
4188.46 37
4188.61 38
4188.76 39
4188.91 41
4189.05 43
4189.20 45
4189.35 47
4189.50 49
4189.65 51
4189.80 53
4189.94 55
4190.09 58
4190.24 61
4190.39 63
4190.54 66
4190.69 68
4190.84 69
4190.98 68
4191.13 67
4191.28 64
4191.43 60
4191.58 56
4191.73 52
4191.87 47
4192.02 42
4192.17 36
4192.32 30
4192.47 23
4192.62 16
4192.77 10
4192.91 4
4193.06 0
4193.21 0
4193.36 0
4193.51 0
4193.66 1
4193.80 4
4193.95 6
4194.10 8
4194.25 8
4194.40 8
4194.55 7
4194.70 5
4194.84 3
4194.99 2
4195.14 1
4195.29 2
4195.44 3
4195.59 5
4195.73 6
4195.88 7
4196.03 7
4196.18 5
4196.33 3
4196.48 0
4196.63 0
4196.77 0
4196.92 0
4197.07 0
4197.22 0
4197.37 0
4197.52 0
4197.67 4
4197.81 9
4197.96 14
4198.11 21
4198.26 28
4198.41 35
4198.56 43
4198.70 50
4198.85 57
4199.00 63
4199.15 69
4199.30 76
4199.45 83
4199.60 90
4199.74 97
4199.89 103
4200.04 107
4200.19 108
4200.34 107
4200.49 104
4200.64 99
4200.78 94
4200.93 89
4201.08 86
4201.23 84
4201.38 83
4201.53 83
4201.68 83
4201.83 84
4201.97 84
4202.12 85
4202.27 87
4202.42 90
4202.57 94
4202.72 99
4202.87 105
4203.01 111
4203.16 117
4203.31 122
4203.46 126
4203.61 129
4203.76 131
4203.91 132
4204.05 131
4204.20 130
4204.35 129
4204.50 127
4204.65 125
4204.80 121
4204.95 116
4205.10 109
4205.24 100
4205.39 88
4205.54 77
4205.69 66
4205.84 59
4205.99 57
4206.14 60
4206.28 67
4206.43 76
4206.58 86
4206.73 95
4206.88 100
4207.03 104
4207.18 105
4207.33 106
4207.47 106
4207.62 106
4207.77 105
4207.92 104
4208.07 102
4208.22 98
4208.37 94
4208.52 89
4208.66 85
4208.81 83
4208.96 83
4209.11 84
4209.26 86
4209.41 88
4209.56 89
4209.70 91
4209.85 91
4210.00 92
4210.15 94
4210.30 96
4210.45 98
4210.60 101
4210.75 103
4210.90 103
4211.04 102
4211.19 100
4211.34 96
4211.49 92
4211.64 88
4211.79 83
4211.94 79
4212.09 74
4212.23 69
4212.38 65
4212.53 61
4212.68 58
4212.83 58
4212.98 59
4213.13 63
4213.28 67
4213.42 72
4213.57 76
4213.72 80
4213.87 81
4214.02 81
4214.17 80
4214.32 79
4214.47 79
4214.62 79
4214.76 82
4214.91 87
4215.06 94
4215.21 102
4215.36 110
4215.51 116
4215.66 121
4215.81 124
4215.95 125
4216.10 123
4216.25 121
4216.40 117
4216.55 113
4216.70 108
4216.85 103
4217.00 99
4217.15 95
4217.29 93
4217.44 92
4217.59 91
4217.74 92
4217.89 92
4218.04 93
4218.19 92
4218.34 90
4218.49 87
4218.63 84
4218.78 82
4218.93 80
4219.08 78
4219.23 75
4219.38 72
4219.53 68
4219.68 63
4219.83 57
4219.97 51
4220.12 47
4220.27 45
4220.42 47
4220.57 52
4220.72 59
4220.87 67
4221.02 74
4221.17 78
4221.32 78
4221.46 75
4221.61 69
4221.76 61
4221.91 51
4222.06 42
4222.21 33
4222.36 27
4222.51 22
4222.66 20
4222.80 21
4222.95 23
4223.10 27
4223.25 32
4223.40 37
4223.55 42
4223.70 46
4223.85 48
4224.00 51
4224.15 53
4224.29 56
4224.44 60
4224.59 63
4224.74 67
4224.89 68
4225.04 68
4225.19 65
4225.34 60
4225.49 54
4225.64 49
4225.78 46
4225.93 46
4226.08 48
4226.23 53
4226.38 58
4226.53 63
4226.68 68
4226.83 71
4226.98 74
4227.13 77
4227.28 81
4227.42 84
4227.57 88
4227.72 91
4227.87 95
4228.02 99
4228.17 104
4228.32 110
4228.47 115
4228.62 120
4228.77 123
4228.92 124
4229.06 123
4229.21 120
4229.36 115
4229.51 110
4229.66 104
4229.81 100
4229.96 96
4230.11 93
4230.26 91
4230.41 89
4230.56 87
4230.70 86
4230.85 84
4231.00 83
4231.15 82
4231.30 81
4231.45 81
4231.60 81
4231.75 82
4231.90 83
4232.05 85
4232.20 87
4232.34 88
4232.49 89
4232.64 90
4232.79 89
4232.94 88
4233.09 87
4233.24 85
4233.39 83
4233.54 82
4233.69 79
4233.84 76
4233.99 73
4234.13 68
4234.28 63
4234.43 58
4234.58 53
4234.73 50
4234.88 47
4235.03 46
4235.18 47
4235.33 49
4235.48 53
4235.63 57
4235.78 62
4235.92 67
4236.07 73
4236.22 79
4236.37 86
4236.52 93
4236.67 100
4236.82 106
4236.97 112
4237.12 116
4237.27 119
4237.42 120
4237.57 121
4237.72 121
4237.86 123
4238.01 126
4238.16 130
4238.31 136
4238.46 143
4238.61 148
4238.76 152
4238.91 152
4239.06 150
4239.21 146
4239.36 140
4239.51 134
4239.66 127
4239.81 120
4239.95 113
4240.10 107
4240.25 103
4240.40 99
4240.55 98
4240.70 100
4240.85 103
4241.00 107
4241.15 111
4241.30 112
4241.45 112
4241.60 108
4241.75 102
4241.90 95
4242.04 89
4242.19 84
4242.34 83
4242.49 85
4242.64 89
4242.79 95
4242.94 101
4243.09 107
4243.24 112
4243.39 115
4243.54 117
4243.69 117
4243.84 116
4243.99 113
4244.14 111
4244.28 108
4244.43 104
4244.58 101
4244.73 98
4244.88 96
4245.03 94
4245.18 92
4245.33 89
4245.48 87
4245.63 83
4245.78 77
4245.93 70
4246.08 60
4246.23 49
4246.38 37
4246.53 24
4246.67 12
4246.82 0
4246.97 0
4247.12 0
4247.27 0
4247.42 0
4247.57 0
4247.72 0
4247.87 0
4248.02 0
4248.17 9
4248.32 16
4248.47 22
4248.62 26
4248.77 27
4248.92 27
4249.07 24
4249.21 21
4249.36 17
4249.51 14
4249.66 12
4249.81 10
4249.96 10
4250.11 10
4250.26 11
4250.41 11
4250.56 12
4250.71 12
4250.86 12
4251.01 13
4251.16 14
4251.31 17
4251.46 20
4251.61 25
4251.76 31
4251.91 37
4252.05 43
4252.20 49
4252.35 55
4252.50 59
4252.65 62
4252.80 64
4252.95 65
4253.10 65
4253.25 66
4253.40 66
4253.55 66
4253.70 65
4253.85 63
4254.00 59
4254.15 54
4254.30 47
4254.45 40
4254.60 35
4254.75 31
4254.90 32
4255.05 36
4255.19 42
4255.34 49
4255.49 55
4255.64 59
4255.79 60
4255.94 58
4256.09 55
4256.24 51
4256.39 47
4256.54 45
4256.69 44
4256.84 45
4256.99 46
4257.14 48
4257.29 51
4257.44 55
4257.59 60
4257.74 67
4257.89 76
4258.04 87
4258.19 99
4258.34 112
4258.49 125
4258.64 138
4258.78 149
4258.93 159
4259.08 168
4259.23 176
4259.38 182
4259.53 187
4259.68 189
4259.83 190
4259.98 190
4260.13 188
4260.28 184
4260.43 181
4260.58 179
4260.73 177
4260.88 178
4261.03 179
4261.18 180
4261.33 181
4261.48 180
4261.63 176
4261.78 170
4261.93 163
4262.08 155
4262.23 147
4262.38 139
4262.53 133
4262.68 127
4262.83 124
4262.97 121
4263.12 119
4263.27 117
4263.42 117
4263.57 118
4263.72 119
4263.87 119
4264.02 120
4264.17 119
4264.32 118
4264.47 115
4264.62 111
4264.77 106
4264.92 99
4265.07 92
4265.22 84
4265.37 76
4265.52 68
4265.67 61
4265.82 54
4265.97 48
4266.12 42
4266.27 37
4266.42 32
4266.57 30
4266.72 29
4266.87 30
4267.02 34
4267.17 39
4267.32 45
4267.47 50
4267.62 56
4267.77 60
4267.92 64
4268.07 66
4268.22 68
4268.37 70
4268.51 71
4268.66 72
4268.81 73
4268.96 73
4269.11 73
4269.26 73
4269.41 73
4269.56 72
4269.71 70
4269.86 68
4270.01 65
4270.16 63
4270.31 60
4270.46 58
4270.61 55
4270.76 52
4270.91 48
4271.06 44
4271.21 39
4271.36 36
4271.51 35
4271.66 35
4271.81 37
4271.96 40
4272.11 44
4272.26 48
4272.41 51
4272.56 53
4272.71 54
4272.86 54
4273.01 52
4273.16 49
4273.31 46
4273.46 42
4273.61 39
4273.76 36
4273.91 36
4274.06 38
4274.21 43
4274.36 49
4274.51 57
4274.66 64
4274.81 70
4274.96 72
4275.11 71
4275.26 67
4275.41 61
4275.56 54
4275.71 47
4275.86 43
4276.01 41
4276.16 41
4276.31 43
4276.46 47
4276.61 51
4276.76 56
4276.91 60
4277.06 64
4277.21 67
4277.36 70
4277.51 72
4277.66 73
4277.81 73
4277.96 72
4278.11 70
4278.26 67
4278.41 63
4278.56 60
4278.71 57
4278.86 55
4279.01 54
4279.16 55
4279.31 58
4279.46 61
4279.61 64
4279.76 67
4279.91 69
4280.06 70
4280.21 70
4280.36 69
4280.51 69
4280.66 69
4280.81 69
4280.96 70
4281.11 72
4281.26 73
4281.41 73
4281.56 74
4281.71 75
4281.86 77
4282.01 80
4282.16 85
4282.31 91
4282.46 99
4282.61 106
4282.76 113
4282.91 119
4283.06 124
4283.21 128
4283.36 129
4283.51 128
4283.66 126
4283.81 122
4283.96 116
4284.11 108
4284.26 100
4284.41 90
4284.56 81
4284.71 73
4284.86 65
4285.01 58
4285.16 52
4285.31 45
4285.46 38
4285.61 30
4285.76 22
4285.91 14
4286.06 8
4286.21 4
4286.36 2
4286.51 2
4286.66 4
4286.81 7
4286.96 9
4287.11 11
4287.26 12
4287.41 13
4287.56 14
4287.71 17
4287.86 20
4288.01 26
4288.16 31
4288.31 36
4288.46 38
4288.61 37
4288.76 32
4288.91 24
4289.06 14
4289.21 4
4289.36 0
4289.51 0
4289.66 0
4289.81 0
4289.96 0
4290.11 0
4290.26 0
4290.41 0
4290.56 2
4290.71 9
4290.86 17
4291.01 25
4291.16 32
4291.31 37
4291.46 40
4291.61 41
4291.76 40
4291.91 39
4292.06 38
4292.21 37
4292.36 37
4292.51 38
4292.66 40
4292.81 42
4292.96 43
4293.11 44
4293.26 44
4293.41 43
4293.56 42
4293.72 40
4293.87 39
4294.02 38
4294.17 37
4294.32 37
4294.47 36
4294.62 35
4294.77 34
4294.92 33
4295.07 32
4295.22 30
4295.37 29
4295.52 29
4295.67 30
4295.82 33
4295.97 37
4296.12 43
4296.27 50
4296.42 58
4296.57 65
4296.72 70
4296.87 74
4297.02 76
4297.17 77
4297.32 78
4297.47 78
4297.62 79
4297.77 80
4297.92 82
4298.07 84
4298.22 87
4298.37 90
4298.52 94
4298.67 100
4298.82 105
4298.97 111
4299.12 116
4299.28 120
4299.43 123
4299.58 125
4299.73 125
4299.88 124
4300.03 122
4300.18 119
4300.33 117
4300.48 114
4300.63 112
4300.78 109
4300.93 105
4301.08 101
4301.23 97
4301.38 91
4301.53 85
4301.68 79
4301.83 72
4301.98 65
4302.13 58
4302.28 52
4302.43 46
4302.58 42
4302.73 38
4302.88 36
4303.03 34
4303.18 32
4303.33 30
4303.49 29
4303.64 28
4303.79 28
4303.94 30
4304.09 33
4304.24 37
4304.39 40
4304.54 42
4304.69 43
4304.84 41
4304.99 38
4305.14 33
4305.29 27
4305.44 20
4305.59 14
4305.74 7
4305.89 1
4306.04 0
4306.19 0
4306.34 0
4306.49 0
4306.64 0
4306.79 0
4306.94 5
4307.10 15
4307.25 25
4307.40 34
4307.55 42
4307.70 49
4307.85 54
4308.00 58
4308.15 61
4308.30 64
4308.45 67
4308.60 70
4308.75 73
4308.90 76
4309.05 77
4309.20 78
4309.35 78
4309.50 78
4309.65 77
4309.80 76
4309.95 74
4310.11 72
4310.26 69
4310.41 66
4310.56 63
4310.71 60
4310.86 56
4311.01 53
4311.16 49
4311.31 46
4311.46 44
4311.61 42
4311.76 41
4311.91 41
4312.06 42
4312.21 44
4312.36 46
4312.51 49
4312.66 53
4312.81 57
4312.97 61
4313.12 65
4313.27 68
4313.42 70
4313.57 71
4313.72 71
4313.87 68
4314.02 64
4314.17 59
4314.32 52
4314.47 46
4314.62 40
4314.77 35
4314.92 30
4315.07 27
4315.22 24
4315.37 21
4315.53 18
4315.68 14
4315.83 9
4315.98 4
4316.13 0
4316.28 0
4316.43 0
4316.58 0
4316.73 0
4316.88 0
4317.03 0
4317.18 0
4317.33 4
4317.48 10
4317.63 15
4317.78 18
4317.94 19
4318.09 19
4318.24 18
4318.39 17
4318.54 17
4318.69 20
4318.84 26
4318.99 33
4319.14 42
4319.29 51
4319.44 59
4319.59 65
4319.74 69
4319.89 71
4320.04 72
4320.20 73
4320.35 73
4320.50 74
4320.65 74
4320.80 73
4320.95 72
4321.10 70
4321.25 68
4321.40 65
4321.55 63
4321.70 62
4321.85 60
4322.00 59
4322.15 57
4322.30 54
4322.46 50
4322.61 45
4322.76 38
4322.91 31
4323.06 24
4323.21 17
4323.36 11
4323.51 6
4323.66 2
4323.81 0
4323.96 0
4324.11 0
4324.26 0
4324.42 0
4324.57 0
4324.72 0
4324.87 0
4325.02 1
4325.17 9
4325.32 17
4325.47 24
4325.62 31
4325.77 37
4325.92 42
4326.07 45
4326.22 48
4326.38 50
4326.53 52
4326.68 54
4326.83 55
4326.98 56
4327.13 57
4327.28 58
4327.43 59
4327.58 61
4327.73 63
4327.88 65
4328.03 66
4328.19 68
4328.34 68
4328.49 68
4328.64 67
4328.79 65
4328.94 63
4329.09 61
4329.24 60
4329.39 59
4329.54 58
4329.69 58
4329.84 57
4330.00 56
4330.15 54
4330.30 53
4330.45 51
4330.60 51
4330.75 51
4330.90 54
4331.05 58
4331.20 63
4331.35 68
4331.50 73
4331.65 76
4331.81 78
4331.96 79
4332.11 79
4332.26 79
4332.41 79
4332.56 79
4332.71 79
4332.86 79
4333.01 77
4333.16 73
4333.31 68
4333.47 62
4333.62 56
4333.77 50
4333.92 46
4334.07 43
4334.22 41
4334.37 40
4334.52 39
4334.67 38
4334.82 36
4334.97 34
4335.13 32
4335.28 30
4335.43 28
4335.58 26
4335.73 25
4335.88 23
4336.03 20
4336.18 17
4336.33 14
4336.48 10
4336.64 8
4336.79 5
4336.94 4
4337.09 5
4337.24 6
4337.39 9
4337.54 13
4337.69 16
4337.84 20
4337.99 23
4338.15 27
4338.30 30
4338.45 33
4338.60 37
4338.75 41
4338.90 45
4339.05 48
4339.20 50
4339.35 51
4339.50 50
4339.66 47
4339.81 44
4339.96 40
4340.11 37
4340.26 35
4340.41 35
4340.56 36
4340.71 40
4340.86 45
4341.01 51
4341.17 56
4341.32 61
4341.47 64
4341.62 65
4341.77 65
4341.92 62
4342.07 58
4342.22 54
4342.37 49
4342.53 46
4342.68 43
4342.83 40
4342.98 37
4343.13 35
4343.28 32
4343.43 29
4343.58 26
4343.73 24
4343.89 23
4344.04 24
4344.19 25
4344.34 26
4344.49 26
4344.64 25
4344.79 22
4344.94 19
4345.09 15
4345.24 11
4345.40 7
4345.55 4
4345.70 1
4345.85 0
4346.00 0
4346.15 0
4346.30 0
4346.45 0
4346.61 0
4346.76 0
4346.91 0
4347.06 6
4347.21 13
4347.36 19
4347.51 24
4347.66 28
4347.81 31
4347.97 33
4348.12 37
4348.27 41
4348.42 45
4348.57 49
4348.72 53
4348.87 56
4349.02 57
4349.18 55
4349.33 53
4349.48 48
4349.63 43
4349.78 37
4349.93 31
4350.08 25
4350.23 20
4350.38 15
4350.54 13
4350.69 12
4350.84 14
4350.99 19
4351.14 26
4351.29 34
4351.44 44
4351.59 53
4351.75 62
4351.90 68
4352.05 72
4352.20 73
4352.35 73
4352.50 70
4352.65 67
4352.80 64
4352.96 60
4353.11 57
4353.26 53
4353.41 48
4353.56 43
4353.71 39
4353.86 36
4354.01 35
4354.17 36
4354.32 41
4354.47 48
4354.62 56
4354.77 65
4354.92 73
4355.07 80
4355.22 84
4355.38 86
4355.53 87
4355.68 87
4355.83 86
4355.98 86
4356.13 85
4356.28 84
4356.44 83
4356.59 81
4356.74 78
4356.89 74
4357.04 70
4357.19 67
4357.34 64
4357.49 64
4357.65 64
4357.80 66
4357.95 68
4358.10 71
4358.25 72
4358.40 72
4358.55 72
4358.71 71
4358.86 71
4359.01 71
4359.16 73
4359.31 77
4359.46 81
4359.61 86
4359.76 90
4359.92 94
4360.07 96
4360.22 96
4360.37 95
4360.52 92
4360.67 87
4360.82 82
4360.98 75
4361.13 67
4361.28 59
4361.43 50
4361.58 41
4361.73 32
4361.88 24
4362.04 17
4362.19 12
4362.34 8
4362.49 6
4362.64 6
4362.79 6
4362.94 7
4363.10 10
4363.25 12
4363.40 14
4363.55 16
4363.70 17
4363.85 17
4364.00 16
4364.16 13
4364.31 11
4364.46 8
4364.61 6
4364.76 5
4364.91 5
4365.06 6
4365.22 8
4365.37 11
4365.52 14
4365.67 17
4365.82 20
4365.97 22
4366.12 25
4366.28 26
4366.43 26
4366.58 26
4366.73 26
4366.88 26
4367.03 27
4367.19 28
4367.34 30
4367.49 34
4367.64 39
4367.79 45
4367.94 52
4368.09 59
4368.25 65
4368.40 71
4368.55 74
4368.70 76
4368.85 76
4369.00 76
4369.15 75
4369.31 74
4369.46 74
4369.61 74
4369.76 74
4369.91 75
4370.06 75
4370.22 75
4370.37 74
4370.52 74
4370.67 74
4370.82 74
4370.97 75
4371.13 76
4371.28 78
4371.43 81
4371.58 83
4371.73 85
4371.88 86
4372.03 86
4372.19 85
4372.34 83
4372.49 79
4372.64 76
4372.79 72
4372.94 68
4373.10 65
4373.25 63
4373.40 63
4373.55 64
4373.70 66
4373.85 71
4374.01 77
4374.16 85
4374.31 93
4374.46 101
4374.61 108
4374.76 114
4374.92 117
4375.07 117
4375.22 115
4375.37 110
4375.52 104
4375.67 97
4375.83 91
4375.98 87
4376.13 84
4376.28 83
4376.43 83
4376.58 83
4376.74 82
4376.89 80
4377.04 78
4377.19 75
4377.34 74
4377.49 73
4377.65 75
4377.80 78
4377.95 81
4378.10 85
4378.25 88
4378.40 90
4378.56 91
4378.71 91
4378.86 91
4379.01 93
4379.16 95
4379.31 99
4379.47 103
4379.62 108
4379.77 112
4379.92 115
4380.07 117
4380.22 118
4380.38 118
4380.53 118
4380.68 118
4380.83 119
4380.98 121
4381.13 122
4381.29 124
4381.44 126
4381.59 127
4381.74 128
4381.89 128
4382.05 129
4382.20 130
4382.35 133
4382.50 137
4382.65 143
4382.80 149
4382.96 155
4383.11 159
4383.26 162
4383.41 161
4383.56 158
4383.71 153
4383.87 145
4384.02 136
4384.17 127
4384.32 118
4384.47 110
4384.63 102
4384.78 96
4384.93 91
4385.08 87
4385.23 85
4385.38 84
4385.54 85
4385.69 86
4385.84 87
4385.99 87
4386.14 88
4386.30 87
4386.45 87
4386.60 87
4386.75 87
4386.90 88
4387.05 90
4387.21 92
4387.36 94
4387.51 95
4387.66 95
4387.81 93
4387.97 91
4388.12 87
4388.27 83
4388.42 77
4388.57 71
4388.72 64
4388.88 57
4389.03 49
4389.18 42
4389.33 35
4389.48 29
4389.64 24
4389.79 20
4389.94 18
4390.09 17
4390.24 16
4390.40 16
4390.55 17
4390.70 18
4390.85 18
4391.00 19
4391.16 19
4391.31 18
4391.46 18
4391.61 17
4391.76 17
4391.91 19
4392.07 23
4392.22 30
4392.37 41
4392.52 56
4392.67 75
4392.83 95
4392.98 117
4393.13 138
4393.28 157
4393.43 174
4393.59 189
4393.74 204
4393.89 221
4394.04 241
4394.19 264
4394.35 291
4394.50 320
4394.65 350
4394.80 379
4394.95 407
4395.11 432
4395.26 456
4395.41 480
4395.56 503
4395.71 526
4395.87 549
4396.02 569
4396.17 587
4396.32 602
4396.47 612
4396.63 619
4396.78 623
4396.93 624
4397.08 622
4397.23 619
4397.39 614
4397.54 608
4397.69 602
4397.84 597
4397.99 593
4398.15 592
4398.30 592
4398.45 593
4398.60 591
4398.75 587
4398.91 578
4399.06 565
4399.21 549
4399.36 531
4399.51 513
4399.67 496
4399.82 481
4399.97 467
4400.12 453
4400.28 438
4400.43 422
4400.58 404
4400.73 384
4400.88 364
4401.04 344
4401.19 325
4401.34 307
4401.49 291
4401.64 278
4401.80 266
4401.95 258
4402.10 251
4402.25 247
4402.40 243
4402.56 239
4402.71 235
4402.86 228
4403.01 220
4403.16 209
4403.32 198
4403.47 186
4403.62 175
4403.77 165
4403.93 155
4404.08 146
4404.23 137
4404.38 126
4404.53 113
4404.69 100
4404.84 88
4404.99 77
4405.14 70
4405.29 66
4405.45 66
4405.60 70
4405.75 76
4405.90 83
4406.06 89
4406.21 95
4406.36 99
4406.51 102
4406.66 104
4406.82 105
4406.97 104
4407.12 102
4407.27 99
4407.43 95
4407.58 90
4407.73 84
4407.88 79
4408.03 75
4408.19 72
4408.34 70
4408.49 68
4408.64 68
4408.80 68
4408.95 69
4409.10 70
4409.25 72
4409.40 73
4409.56 75
4409.71 76
4409.86 76
4410.01 75
4410.17 74
4410.32 72
4410.47 69
4410.62 67
4410.77 65
4410.93 63
4411.08 62
4411.23 61
4411.38 60
4411.54 60
4411.69 61
4411.84 63
4411.99 65
4412.14 68
4412.30 71
4412.45 74
4412.60 77
4412.75 80
4412.91 82
4413.06 83
4413.21 84
4413.36 84
4413.52 85
4413.67 85
4413.82 87
4413.97 90
4414.12 94
4414.28 100
4414.43 107
4414.58 114
4414.73 121
4414.89 127
4415.04 134
4415.19 140
4415.34 147
4415.50 154
4415.65 163
4415.80 174
4415.95 187
4416.11 203
4416.26 223
4416.41 249
4416.56 279
4416.71 312
4416.87 347
4417.02 380
4417.17 410
4417.32 434
4417.48 452
4417.63 466
4417.78 476
4417.93 487
4418.09 499
4418.24 513
4418.39 530
4418.54 547
4418.70 564
4418.85 580
4419.00 594
4419.15 607
4419.30 619
4419.46 630
4419.61 643
4419.76 657
4419.91 673
4420.07 689
4420.22 705
4420.37 718
4420.52 728
4420.68 733
4420.83 733
4420.98 728
4421.13 719
4421.29 707
4421.44 695
4421.59 683
4421.74 673
4421.90 664
4422.05 656
4422.20 649
4422.35 642
4422.51 636
4422.66 630
4422.81 623
4422.96 618
4423.12 613
4423.27 608
4423.42 603
4423.57 596
4423.73 588
4423.88 577
4424.03 565
4424.18 551
4424.34 536
4424.49 520
4424.64 505
4424.79 490
4424.95 475
4425.10 459
4425.25 443
4425.40 426
4425.56 408
4425.71 391
4425.86 374
4426.01 357
4426.17 341
4426.32 325
4426.47 309
4426.62 293
4426.78 278
4426.93 263
4427.08 250
4427.23 238
4427.39 229
4427.54 221
4427.69 214
4427.84 207
4428.00 201
4428.15 196
4428.30 190
4428.45 185
4428.61 180
4428.76 174
4428.91 168
4429.06 161
4429.22 153
4429.37 145
4429.52 138
4429.67 133
4429.83 128
4429.98 126
4430.13 124
4430.28 123
4430.44 121
4430.59 118
4430.74 114
4430.90 109
4431.05 103
4431.20 97
4431.35 92
4431.51 87
4431.66 83
4431.81 80
4431.96 76
4432.12 74
4432.27 71
4432.42 68
4432.57 65
4432.73 61
4432.88 56
4433.03 51
4433.18 45
4433.34 39
4433.49 32
4433.64 24
4433.80 17
4433.95 10
4434.10 4
4434.25 0
4434.41 0
4434.56 0
4434.71 0
4434.86 0
4435.02 0
4435.17 0
4435.32 0
4435.47 1
4435.63 5
4435.78 9
4435.93 12
4436.09 13
4436.24 12
4436.39 10
4436.54 6
4436.70 2
4436.85 0
4437.00 0
4437.15 0
4437.31 0
4437.46 0
4437.61 0
4437.76 2
4437.92 6
4438.07 10
4438.22 15
4438.38 19
4438.53 24
4438.68 28
4438.83 33
4438.99 37
4439.14 41
4439.29 45
4439.45 48
4439.60 50
4439.75 52
4439.90 53
4440.06 55
4440.21 56
4440.36 58
4440.51 59
4440.67 60
4440.82 61
4440.97 61
4441.13 61
4441.28 61
4441.43 63
4441.58 65
4441.74 69
4441.89 75
4442.04 81
4442.19 87
4442.35 92
4442.50 96
4442.65 97
4442.81 98
4442.96 97
4443.11 96
4443.26 95
4443.42 96
4443.57 97
4443.72 100
4443.88 103
4444.03 107
4444.18 111
4444.33 114
4444.49 117
4444.64 119
4444.79 120
4444.95 121
4445.10 122
4445.25 122
4445.40 123
4445.56 124
4445.71 126
4445.86 128
4446.02 130
4446.17 132
4446.32 133
4446.47 133
4446.63 133
4446.78 134
4446.93 135
4447.09 138
4447.24 142
4447.39 146
4447.54 150
4447.70 154
4447.85 156
4448.00 158
4448.16 158
4448.31 158
4448.46 157
4448.61 156
4448.77 154
4448.92 152
4449.07 150
4449.23 148
4449.38 145
4449.53 142
4449.69 139
4449.84 136
4449.99 133
4450.14 130
4450.30 125
4450.45 120
4450.60 114
4450.76 108
4450.91 101
4451.06 94
4451.21 89
4451.37 85
4451.52 82
4451.67 81
4451.83 79
4451.98 78
4452.13 77
4452.29 76
4452.44 74
4452.59 73
4452.74 73
4452.90 73
4453.05 75
4453.20 77
4453.36 78
4453.51 78
4453.66 76
4453.82 71
4453.97 64
4454.12 55
4454.27 45
4454.43 36
4454.58 28
4454.73 22
4454.89 19
4455.04 19
4455.19 22
4455.35 26
4455.50 31
4455.65 36
4455.80 42
4455.96 47
4456.11 53
4456.26 58
4456.42 63
4456.57 66
4456.72 68
4456.88 68
4457.03 67
4457.18 66
4457.33 65
4457.49 65
4457.64 66
4457.79 68
4457.95 71
4458.10 73
4458.25 74
4458.41 75
4458.56 74
4458.71 73
4458.87 70
4459.02 68
4459.17 65
4459.32 63
4459.48 61
4459.63 60
4459.78 59
4459.94 59
4460.09 59
4460.24 59
4460.40 59
4460.55 59
4460.70 58
4460.86 58
4461.01 58
4461.16 58
4461.32 57
4461.47 55
4461.62 52
4461.77 48
4461.93 42
4462.08 36
4462.23 30
4462.39 27
4462.54 25
4462.69 26
4462.85 31
4463.00 37
4463.15 45
4463.31 54
4463.46 63
4463.61 71
4463.77 77
4463.92 83
4464.07 87
4464.23 90
4464.38 92
4464.53 95
4464.68 97
4464.84 100
4464.99 101
4465.14 101
4465.30 100
4465.45 97
4465.60 94
4465.76 91
4465.91 88
4466.06 87
4466.22 87
4466.37 89
4466.52 91
4466.68 93
4466.83 93
4466.98 93
4467.14 90
4467.29 87
4467.44 82
4467.60 78
4467.75 73
4467.90 70
4468.06 67
4468.21 65
4468.36 65
4468.52 65
4468.67 66
4468.82 68
4468.97 71
4469.13 76
4469.28 81
4469.43 86
4469.59 91
4469.74 95
4469.89 97
4470.05 98
4470.20 98
4470.35 98
4470.51 97
4470.66 96
4470.81 96
4470.97 95
4471.12 94
4471.27 95
4471.43 96
4471.58 98
4471.73 101
4471.89 105
4472.04 110
4472.19 115
4472.35 120
4472.50 124
4472.65 127
4472.81 130
4472.96 131
4473.11 131
4473.27 129
4473.42 124
4473.57 117
4473.73 108
4473.88 98
4474.03 88
4474.19 79
4474.34 73
4474.49 70
4474.65 71
4474.80 75
4474.95 81
4475.11 87
4475.26 92
4475.41 94
4475.57 95
4475.72 93
4475.87 92
4476.03 90
4476.18 90
4476.33 91
4476.49 94
4476.64 98
4476.79 102
4476.95 106
4477.10 109
4477.25 111
4477.41 112
4477.56 112
4477.71 110
4477.87 106
4478.02 99
4478.17 90
4478.33 79
4478.48 66
4478.64 53
4478.79 42
4478.94 33
4479.10 26
4479.25 22
4479.40 21
4479.56 20
4479.71 18
4479.86 16
4480.02 11
4480.17 6
4480.32 0
4480.48 0
4480.63 0
4480.78 0
4480.94 0
4481.09 0
4481.24 0
4481.40 0
4481.55 1
4481.70 5
4481.86 10
4482.01 14
4482.16 19
4482.32 25
4482.47 32
4482.63 41
4482.78 51
4482.93 60
4483.09 70
4483.24 78
4483.39 84
4483.55 89
4483.70 93
4483.85 95
4484.01 98
4484.16 100
4484.31 103
4484.47 104
4484.62 105
4484.77 104
4484.93 102
4485.08 98
4485.23 92
4485.39 87
4485.54 82
4485.70 78
4485.85 76
4486.00 76
4486.16 78
4486.31 81
4486.46 85
4486.62 89
4486.77 92
4486.92 93
4487.08 92
4487.23 88
4487.38 82
4487.54 75
4487.69 66
4487.85 58
4488.00 51
4488.15 46
4488.31 43
4488.46 43
4488.61 45
4488.77 49
4488.92 53
4489.07 56
4489.23 57
4489.38 58
4489.53 56
4489.69 53
4489.84 50
4490.00 46
4490.15 43
4490.30 40
4490.46 37
4490.61 34
4490.76 30
4490.92 27
4491.07 24
4491.22 22
4491.38 22
4491.53 25
4491.69 30
4491.84 36
4491.99 43
4492.15 50
4492.30 55
4492.45 59
4492.61 60
4492.76 60
4492.91 60
4493.07 59
4493.22 60
4493.38 63
4493.53 69
4493.68 77
4493.84 86
4493.99 94
4494.14 101
4494.30 105
4494.45 106
4494.61 104
4494.76 101
4494.91 97
4495.07 93
4495.22 89
4495.37 86
4495.53 84
4495.68 81
4495.83 79
4495.99 77
4496.14 75
4496.30 74
4496.45 75
4496.60 76
4496.76 78
4496.91 80
4497.06 83
4497.22 85
4497.37 86
4497.53 87
4497.68 88
4497.83 90
4497.99 92
4498.14 96
4498.29 101
4498.45 107
4498.60 115
4498.76 123
4498.91 131
4499.06 138
4499.22 142
4499.37 144
4499.52 143
4499.68 139
4499.83 134
4499.99 127
4500.14 120
4500.29 111
4500.45 102
4500.60 93
4500.76 86
4500.91 80
4501.06 76
4501.22 74
4501.37 74
4501.52 76
4501.68 77
4501.83 77
4501.99 75
4502.14 71
4502.29 65
4502.45 58
4502.60 50
4502.75 42
4502.91 34
4503.06 26
4503.22 19
4503.37 11
4503.52 5
4503.68 0
4503.83 0
4503.99 0
4504.14 0
4504.29 0
4504.45 0
4504.60 0
4504.75 0
4504.91 0
4505.06 8
4505.22 17
4505.37 26
4505.52 35
4505.68 43
4505.83 50
4505.99 56
4506.14 61
4506.29 66
4506.45 71
4506.60 75
4506.76 79
4506.91 82
4507.06 84
4507.22 85
4507.37 85
4507.53 83
4507.68 80
4507.83 77
4507.99 74
4508.14 73
4508.29 73
4508.45 75
4508.60 77
4508.76 79
4508.91 80
4509.06 80
4509.22 78
4509.37 75
4509.53 72
4509.68 70
4509.83 71
4509.99 73
4510.14 78
4510.30 84
4510.45 90
4510.60 96
4510.76 101
4510.91 104
4511.07 108
4511.22 110
4511.37 112
4511.53 114
4511.68 116
4511.84 118
4511.99 118
4512.14 118
4512.30 117
4512.45 114
4512.61 110
4512.76 105
4512.91 100
4513.07 95
4513.22 90
4513.38 85
4513.53 81
4513.68 77
4513.84 74
4513.99 70
4514.15 68
4514.30 67
4514.45 66
4514.61 67
4514.76 70
4514.92 73
4515.07 77
4515.22 82
4515.38 87
4515.53 94
4515.69 101
4515.84 110
4515.99 118
4516.15 127
4516.30 134
4516.46 140
4516.61 142
4516.76 141
4516.92 137
4517.07 131
4517.23 124
4517.38 117
4517.54 110
4517.69 103
4517.84 97
4518.00 92
4518.15 88
4518.31 84
4518.46 82
4518.61 80
4518.77 80
4518.92 80
4519.08 80
4519.23 80
4519.38 79
4519.54 78
4519.69 77
4519.85 76
4520.00 76
4520.16 77
4520.31 78
4520.46 80
4520.62 81
4520.77 81
4520.93 79
4521.08 75
4521.23 69
4521.39 63
4521.54 57
4521.70 52
4521.85 50
4522.00 50
4522.16 54
4522.31 60
4522.47 68
4522.62 77
4522.78 86
4522.93 95
4523.08 102
4523.24 106
4523.39 107
4523.55 105
4523.70 100
4523.85 92
4524.01 83
4524.16 73
4524.32 65
4524.47 57
4524.63 51
4524.78 47
4524.93 44
4525.09 42
4525.24 42
4525.40 41
4525.55 41
4525.71 40
4525.86 40
4526.01 38
4526.17 36
4526.32 34
4526.48 33
4526.63 31
4526.79 30
4526.94 29
4527.09 29
4527.25 28
4527.40 28
4527.56 27
4527.71 26
4527.86 25
4528.02 24
4528.17 24
4528.33 24
4528.48 23
4528.64 23
4528.79 23
4528.94 22
4529.10 22
4529.25 23
4529.41 25
4529.56 28
4529.72 32
4529.87 37
4530.02 42
4530.18 46
4530.33 49
4530.49 52
4530.64 52
4530.80 52
4530.95 50
4531.11 47
4531.26 43
4531.41 37
4531.57 31
4531.72 24
4531.88 18
4532.03 12
4532.19 9
4532.34 7
4532.49 7
4532.65 9
4532.80 12
4532.96 15
4533.11 18
4533.27 21
4533.42 24
4533.57 25
4533.73 24
4533.88 22
4534.04 18
4534.19 13
4534.35 7
4534.50 1
4534.66 0
4534.81 0
4534.96 0
4535.12 0
4535.27 0
4535.43 0
4535.58 1
4535.74 5
4535.89 8
4536.04 9
4536.20 8
4536.35 6
4536.51 4
4536.66 1
4536.82 0
4536.97 0
4537.13 0
4537.28 0
4537.43 0
4537.59 2
4537.74 4
4537.90 6
4538.05 7
4538.21 9
4538.36 11
4538.52 14
4538.67 18
4538.82 22
4538.98 28
4539.13 34
4539.29 41
4539.44 47
4539.60 54
4539.75 60
4539.91 66
4540.06 70
4540.21 72
4540.37 72
4540.52 71
4540.68 67
4540.83 62
4540.99 57
4541.14 53
4541.30 48
4541.45 44
4541.60 39
4541.76 35
4541.91 31
4542.07 27
4542.22 24
4542.38 23
4542.53 23
4542.69 24
4542.84 26
4543.00 28
4543.15 30
4543.30 32
4543.46 33
4543.61 35
4543.77 37
4543.92 41
4544.08 46
4544.23 52
4544.39 59
4544.54 65
4544.70 72
4544.85 78
4545.00 85
4545.16 91
4545.31 97
4545.47 104
4545.62 110
4545.78 115
4545.93 119
4546.09 121
4546.24 121
4546.40 119
4546.55 115
4546.70 110
4546.86 105
4547.01 100
4547.17 97
4547.32 95
4547.48 96
4547.63 98
4547.79 101
4547.94 106
4548.10 111
4548.25 116
4548.41 121
4548.56 125
4548.71 129
4548.87 132
4549.02 134
4549.18 137
4549.33 139
4549.49 143
4549.64 147
4549.80 151
4549.95 157
4550.11 164
4550.26 171
4550.42 178
4550.57 186
4550.72 193
4550.88 199
4551.03 204
4551.19 208
4551.34 209
4551.50 208
4551.65 206
4551.81 203
4551.96 200
4552.12 197
4552.27 194
4552.43 191
4552.58 188
4552.74 186
4552.89 183
4553.04 180
4553.20 177
4553.35 175
4553.51 174
4553.66 174
4553.82 175
4553.97 179
4554.13 183
4554.28 188
4554.44 194
4554.59 201
4554.75 209
4554.90 217
4555.06 226
4555.21 234
4555.37 241
4555.52 246
4555.67 249
4555.83 249
4555.98 246
4556.14 240
4556.29 233
4556.45 225
4556.60 217
4556.76 212
4556.91 209
4557.07 208
4557.22 211
4557.38 216
4557.53 222
4557.69 229
4557.84 236
4558.00 243
4558.15 248
4558.31 252
4558.46 254
4558.62 253
4558.77 250
4558.92 245
4559.08 238
4559.23 232
4559.39 227
4559.54 224
4559.70 224
4559.85 226
4560.01 232
4560.16 238
4560.32 245
4560.47 251
4560.63 255
4560.78 258
4560.94 259
4561.09 258
4561.25 255
4561.40 250
4561.56 242
4561.71 233
4561.87 222
4562.02 211
4562.18 200
4562.33 190
4562.49 182
4562.64 176
4562.80 171
4562.95 167
4563.11 164
4563.26 163
4563.41 163
4563.57 164
4563.72 167
4563.88 171
4564.03 174
4564.19 176
4564.34 176
4564.50 175
4564.65 173
4564.81 169
4564.96 167
4565.12 166
4565.27 166
4565.43 168
4565.58 171
4565.74 175
4565.89 179
4566.05 184
4566.20 189
4566.36 194
4566.51 200
4566.67 208
4566.82 215
4566.98 222
4567.13 227
4567.29 231
4567.44 234
4567.60 235
4567.75 234
4567.91 233
4568.06 232
4568.22 229
4568.37 226
4568.53 221
4568.68 214
4568.84 206
4568.99 196
4569.15 186
4569.30 176
4569.46 167
4569.61 159
4569.77 152
4569.92 148
4570.08 144
4570.23 142
4570.39 139
4570.54 137
4570.70 135
4570.85 131
4571.01 126
4571.16 121
4571.32 115
4571.47 109
4571.63 103
4571.78 99
4571.94 95
4572.09 92
4572.25 89
4572.40 86
4572.56 82
4572.71 78
4572.87 72
4573.02 67
4573.18 61
4573.33 56
4573.49 52
4573.64 48
4573.80 46
4573.95 44
4574.11 42
4574.26 40
4574.42 38
4574.57 36
4574.73 34
4574.88 33
4575.04 32
4575.19 31
4575.35 32
4575.50 33
4575.66 34
4575.81 35
4575.97 36
4576.12 36
4576.28 36
4576.43 36
4576.59 36
4576.74 36
4576.90 35
4577.05 34
4577.21 32
4577.36 30
4577.52 28
4577.67 26
4577.83 26
4577.98 27
4578.14 29
4578.29 34
4578.45 39
4578.60 43
4578.76 47
4578.91 50
4579.07 52
4579.23 53
4579.38 53
4579.54 53
4579.69 53
4579.85 53
4580.00 54
4580.16 55
4580.31 57
4580.47 61
4580.62 67
4580.78 75
4580.93 85
4581.09 95
4581.24 106
4581.40 114
4581.55 120
4581.71 122
4581.86 122
4582.02 119
4582.17 114
4582.33 108
4582.48 102
4582.64 95
4582.79 89
4582.95 84
4583.10 80
4583.26 78
4583.41 77
4583.57 78
4583.73 80
4583.88 82
4584.04 83
4584.19 83
4584.35 82
4584.50 80
4584.66 80
4584.81 81
4584.97 85
4585.12 91
4585.28 97
4585.43 102
4585.59 105
4585.74 106
4585.90 103
4586.05 98
4586.21 91
4586.36 84
4586.52 78
4586.67 73
4586.83 71
4586.99 71
4587.14 74
4587.30 78
4587.45 83
4587.61 86
4587.76 87
4587.92 85
4588.07 81
4588.23 74
4588.38 66
4588.54 57
4588.69 49
4588.85 41
4589.00 35
4589.16 30
4589.31 25
4589.47 19
4589.63 13
4589.78 7
4589.94 1
4590.09 0
4590.25 0
4590.40 0
4590.56 0
4590.71 0
4590.87 0
4591.02 0
4591.18 0
4591.33 5
4591.49 10
4591.64 16
4591.80 21
4591.96 26
4592.11 31
4592.27 36
4592.42 39
4592.58 41
4592.73 42
4592.89 42
4593.04 40
4593.20 38
4593.35 36
4593.51 35
4593.66 36
4593.82 38
4593.97 41
4594.13 45
4594.29 49
4594.44 53
4594.60 56
4594.75 59
4594.91 62
4595.06 63
4595.22 65
4595.37 65
4595.53 66
4595.68 67
4595.84 67
4596.00 68
4596.15 69
4596.31 71
4596.46 73
4596.62 75
4596.77 78
4596.93 81
4597.08 86
4597.24 91
4597.39 98
4597.55 106
4597.70 115
4597.86 124
4598.02 133
4598.17 140
4598.33 145
4598.48 149
4598.64 150
4598.79 150
4598.95 150
4599.10 149
4599.26 149
4599.41 149
4599.57 150
4599.73 151
4599.88 153
4600.04 156
4600.19 158
4600.35 161
4600.50 164
4600.66 165
4600.81 166
4600.97 165
4601.13 162
4601.28 158
4601.44 154
4601.59 150
4601.75 149
4601.90 150
4602.06 154
4602.21 160
4602.37 166
4602.53 173
4602.68 178
4602.84 180
4602.99 179
4603.15 176
4603.30 170
4603.46 164
4603.61 156
4603.77 149
4603.92 141
4604.08 132
4604.24 123
4604.39 114
4604.55 104
4604.70 95
4604.86 86
4605.01 79
4605.17 74
4605.32 73
4605.48 74
4605.64 78
4605.79 84
4605.95 91
4606.10 97
4606.26 103
4606.41 108
4606.57 112
4606.73 115
4606.88 118
4607.04 120
4607.19 122
4607.35 124
4607.50 124
4607.66 124
4607.81 123
4607.97 120
4608.13 116
4608.28 112
4608.44 107
4608.59 102
4608.75 98
4608.90 94
4609.06 90
4609.22 88
4609.37 86
4609.53 85
4609.68 84
4609.84 83
4609.99 82
4610.15 80
4610.30 77
4610.46 73
4610.62 68
4610.77 64
4610.93 59
4611.08 56
4611.24 55
4611.39 56
4611.55 58
4611.71 63
4611.86 69
4612.02 77
4612.17 85
4612.33 95
4612.48 104
4612.64 112
4612.80 119
4612.95 123
4613.11 125
4613.26 124
4613.42 122
4613.57 119
4613.73 116
4613.89 115
4614.04 115
4614.20 116
4614.35 119
4614.51 121
4614.66 122
4614.82 120
4614.98 116
4615.13 109
4615.29 100
4615.44 90
4615.60 80
4615.75 71
4615.91 65
4616.07 61
4616.22 60
4616.38 60
4616.53 60
4616.69 61
4616.84 60
4617.00 60
4617.16 60
4617.31 62
4617.47 64
4617.62 68
4617.78 72
4617.94 76
4618.09 79
4618.25 79
4618.40 77
4618.56 74
4618.71 72
4618.87 70
4619.03 70
4619.18 73
4619.34 76
4619.49 81
4619.65 85
4619.81 87
4619.96 86
4620.12 83
4620.27 77
4620.43 70
4620.58 63
4620.74 56
4620.90 51
4621.05 46
4621.21 42
4621.36 38
4621.52 35
4621.68 33
4621.83 32
4621.99 32
4622.14 35
4622.30 40
4622.45 47
4622.61 54
4622.77 62
4622.92 69
4623.08 75
4623.23 79
4623.39 81
4623.55 83
4623.70 83
4623.86 83
4624.01 82
4624.17 80
4624.32 77
4624.48 74
4624.64 71
4624.79 68
4624.95 66
4625.10 67
4625.26 70
4625.42 75
4625.57 82
4625.73 90
4625.88 98
4626.04 105
4626.20 110
4626.35 114
4626.51 116
4626.66 118
4626.82 120
4626.98 122
4627.13 125
4627.29 128
4627.44 131
4627.60 134
4627.76 136
4627.91 137
4628.07 137
4628.22 136
4628.38 133
4628.54 130
4628.69 125
4628.85 119
4629.00 112
4629.16 107
4629.31 101
4629.47 98
4629.63 95
4629.78 94
4629.94 94
4630.09 94
4630.25 94
4630.41 94
4630.56 92
4630.72 90
4630.87 88
4631.03 84
4631.19 80
4631.34 75
4631.50 71
4631.66 66
4631.81 62
4631.97 58
4632.12 57
4632.28 56
4632.44 58
4632.59 61
4632.75 65
4632.90 69
4633.06 73
4633.22 76
4633.37 78
4633.53 79
4633.68 78
4633.84 76
4634.00 73
4634.15 71
4634.31 70
4634.46 69
4634.62 70
4634.78 71
4634.93 73
4635.09 73
4635.24 73
4635.40 73
4635.56 72
4635.71 71
4635.87 72
4636.02 75
4636.18 80
4636.34 85
4636.49 91
4636.65 97
4636.81 101
4636.96 103
4637.12 104
4637.27 105
4637.43 105
4637.59 104
4637.74 104
4637.90 103
4638.05 103
4638.21 103
4638.37 104
4638.52 106
4638.68 108
4638.83 113
4638.99 118
4639.15 124
4639.30 130
4639.46 135
4639.62 139
4639.77 141
4639.93 141
4640.08 139
4640.24 136
4640.40 132
4640.55 128
4640.71 125
4640.86 123
4641.02 122
4641.18 123
4641.33 124
4641.49 124
4641.65 124
4641.80 123
4641.96 120
4642.11 117
4642.27 113
4642.43 111
4642.58 108
4642.74 107
4642.90 107
4643.05 107
4643.21 108
4643.36 109
4643.52 109
4643.68 109
4643.83 109
4643.99 109
4644.15 109
4644.30 108
4644.46 108
4644.61 107
4644.77 105
4644.93 103
4645.08 100
4645.24 97
4645.40 93
4645.55 90
4645.71 87
4645.86 84
4646.02 82
4646.18 78
4646.33 74
4646.49 68
4646.65 60
4646.80 51
4646.96 42
4647.11 33
4647.27 25
4647.43 17
4647.58 10
4647.74 4
4647.90 0
4648.05 0
4648.21 0
4648.36 0
4648.52 0
4648.68 0
4648.83 0
4648.99 0
4649.15 0
4649.30 5
4649.46 9
4649.61 14
4649.77 17
4649.93 20
4650.08 23
4650.24 24
4650.40 25
4650.55 25
4650.71 24
4650.87 23
4651.02 22
4651.18 22
4651.33 22
4651.49 24
4651.65 27
4651.80 30
4651.96 34
4652.12 36
4652.27 38
4652.43 37
4652.59 35
4652.74 32
4652.90 29
4653.05 25
4653.21 23
4653.37 23
4653.52 24
4653.68 27
4653.84 32
4653.99 37
4654.15 42
4654.31 46
4654.46 49
4654.62 50
4654.77 49
4654.93 47
4655.09 45
4655.24 43
4655.40 42
4655.56 42
4655.71 44
4655.87 47
4656.03 52
4656.18 57
4656.34 64
4656.50 70
4656.65 76
4656.81 82
4656.96 86
4657.12 89
4657.28 91
4657.43 91
4657.59 89
4657.75 87
4657.90 84
4658.06 82
4658.22 80
4658.37 79
4658.53 78
4658.69 78
4658.84 79
4659.00 78
4659.16 76
4659.31 73
4659.47 69
4659.62 64
4659.78 58
4659.94 52
4660.09 47
4660.25 42
4660.41 37
4660.56 32
4660.72 26
4660.88 20
4661.03 13
4661.19 5
4661.35 0
4661.50 0
4661.66 0
4661.82 0
4661.97 0
4662.13 0
4662.29 0
4662.44 0
4662.60 0
4662.76 4
4662.91 9
4663.07 15
4663.22 20
4663.38 25
4663.54 29
4663.69 33
4663.85 36
4664.01 38
4664.16 41
4664.32 45
4664.48 49
4664.63 53
4664.79 58
4664.95 62
4665.10 67
4665.26 71
4665.42 74
4665.57 76
4665.73 77
4665.89 76
4666.04 74
4666.20 70
4666.36 65
4666.51 59
4666.67 53
4666.83 48
4666.98 44
4667.14 42
4667.30 41
4667.45 41
4667.61 42
4667.77 43
4667.92 44
4668.08 45
4668.24 46
4668.39 48
4668.55 51
4668.71 54
4668.86 58
4669.02 61
4669.18 64
4669.33 67
4669.49 68
4669.65 70
4669.80 71
4669.96 73
4670.12 76
4670.27 79
4670.43 84
4670.59 89
4670.74 93
4670.90 97
4671.06 99
4671.21 99
4671.37 97
4671.53 95
4671.68 93
4671.84 91
4672.00 91
4672.15 92
4672.31 93
4672.47 94
4672.62 93
4672.78 92
4672.94 88
4673.09 84
4673.25 78
4673.41 73
4673.56 69
4673.72 66
4673.88 64
4674.03 64
4674.19 63
4674.35 62
4674.50 60
4674.66 56
4674.82 52
4674.97 47
4675.13 42
4675.29 37
4675.44 34
4675.60 32
4675.76 31
4675.91 31
4676.07 30
4676.23 29
4676.38 27
4676.54 25
4676.70 23
4676.85 21
4677.01 20
4677.17 20
4677.33 22
4677.48 24
4677.64 27
4677.80 31
4677.95 34
4678.11 37
4678.27 39
4678.42 41
4678.58 43
4678.74 44
4678.89 45
4679.05 46
4679.21 47
4679.36 47
4679.52 48
4679.68 49
4679.83 50
4679.99 50
4680.15 51
4680.30 51
4680.46 50
4680.62 49
4680.78 48
4680.93 47
4681.09 46
4681.25 46
4681.40 47
4681.56 48
4681.72 49
4681.87 51
4682.03 53
4682.19 56
4682.34 61
4682.50 68
4682.66 76
4682.81 85
4682.97 93
4683.13 100
4683.28 104
4683.44 105
4683.60 104
4683.76 101
4683.91 97
4684.07 93
4684.23 91
4684.38 90
4684.54 91
4684.70 93
4684.85 94
4685.01 96
4685.17 96
4685.32 96
4685.48 95
4685.64 92
4685.80 88
4685.95 84
4686.11 80
4686.27 75
4686.42 72
4686.58 69
4686.74 67
4686.89 67
4687.05 67
4687.21 66
4687.36 66
4687.52 64
4687.68 62
4687.84 58
4687.99 53
4688.15 48
4688.31 43
4688.46 39
4688.62 38
4688.78 39
4688.93 43
4689.09 49
4689.25 56
4689.41 64
4689.56 70
4689.72 74
4689.88 77
4690.03 78
4690.19 78
4690.35 78
4690.50 77
4690.66 76
4690.82 74
4690.98 71
4691.13 67
4691.29 62
4691.45 56
4691.60 49
4691.76 44
4691.92 39
4692.07 35
4692.23 32
4692.39 30
4692.55 29
4692.70 28
4692.86 28
4693.02 28
4693.17 29
4693.33 30
4693.49 31
4693.65 33
4693.80 35
4693.96 38
4694.12 41
4694.27 45
4694.43 50
4694.59 55
4694.74 62
4694.90 69
4695.06 75
4695.22 81
4695.37 85
4695.53 87
4695.69 88
4695.84 88
4696.00 87
4696.16 85
4696.32 82
4696.47 78
4696.63 73
4696.79 68
4696.94 63
4697.10 60
4697.26 57
4697.42 57
4697.57 58
4697.73 60
4697.89 63
4698.04 65
4698.20 67
4698.36 67
4698.52 66
4698.67 63
4698.83 59
4698.99 56
4699.14 53
4699.30 52
4699.46 53
4699.62 55
4699.77 59
4699.93 63
4700.09 66
4700.24 68
4700.40 68
4700.56 67
4700.72 66
4700.87 66
4701.03 66
4701.19 67
4701.34 69
4701.50 71
4701.66 73
4701.82 74
4701.97 74
4702.13 73
4702.29 70
4702.44 67
4702.60 64
4702.76 60
4702.92 57
4703.07 54
4703.23 51
4703.39 49
4703.55 47
4703.70 45
4703.86 43
4704.02 40
4704.17 37
4704.33 33
4704.49 30
4704.65 27
4704.80 24
4704.96 24
4705.12 25
4705.28 29
4705.43 34
4705.59 41
4705.75 48
4705.90 55
4706.06 61
4706.22 65
4706.38 67
4706.53 68
4706.69 69
4706.85 70
4707.01 72
4707.16 74
4707.32 77
4707.48 80
4707.63 84
4707.79 86
4707.95 88
4708.11 89
4708.26 89
4708.42 89
4708.58 90
4708.74 91
4708.89 94
4709.05 97
4709.21 102
4709.36 108
4709.52 113
4709.68 119
4709.84 125
4709.99 131
4710.15 138
4710.31 146
4710.47 157
4710.62 168
4710.78 181
4710.94 193
4711.10 204
4711.25 212
4711.41 216
4711.57 218
4711.72 217
4711.88 215
4712.04 213
4712.20 212
4712.35 212
4712.51 212
4712.67 214
4712.83 214
4712.98 214
4713.14 212
4713.30 208
4713.46 203
4713.61 198
4713.77 193
4713.93 191
4714.09 190
4714.24 191
4714.40 191
4714.56 190
4714.72 186
4714.87 179
4715.03 169
4715.19 157
4715.34 145
4715.50 133
4715.66 122
4715.82 112
4715.97 104
4716.13 97
4716.29 92
4716.45 89
4716.60 87
4716.76 87
4716.92 88
4717.08 89
4717.23 89
4717.39 87
4717.55 84
4717.71 78
4717.86 73
4718.02 68
4718.18 64
4718.34 62
4718.49 63
4718.65 64
4718.81 65
4718.97 66
4719.12 65
4719.28 61
4719.44 56
4719.60 50
4719.75 42
4719.91 36
4720.07 29
4720.23 24
4720.38 20
4720.54 17
4720.70 16
4720.86 16
4721.01 17
4721.17 19
4721.33 21
4721.49 24
4721.64 27
4721.80 29
4721.96 31
4722.12 31
4722.27 29
4722.43 26
4722.59 23
4722.75 19
4722.90 15
4723.06 12
4723.22 12
4723.38 13
4723.53 16
4723.69 20
4723.85 26
4724.01 33
4724.16 40
4724.32 46
4724.48 51
4724.64 54
4724.79 56
4724.95 56
4725.11 55
4725.27 53
4725.43 51
4725.58 48
4725.74 46
4725.90 46
4726.06 46
4726.21 47
4726.37 48
4726.53 49
4726.69 49
4726.84 47
4727.00 45
4727.16 41
4727.32 38
4727.47 35
4727.63 34
4727.79 35
4727.95 37
4728.10 40
4728.26 43
4728.42 46
4728.58 47
4728.74 48
4728.89 49
4729.05 50
4729.21 52
4729.37 56
4729.52 60
4729.68 65
4729.84 70
4730.00 73
4730.15 74
4730.31 73
4730.47 69
4730.63 63
4730.78 54
4730.94 44
4731.10 34
4731.26 25
4731.42 17
4731.57 12
4731.73 10
4731.89 10
4732.05 13
4732.20 16
4732.36 20
4732.52 23
4732.68 24
4732.84 23
4732.99 21
4733.15 17
4733.31 13
4733.47 8
4733.62 3
4733.78 0
4733.94 0
4734.10 0
4734.25 0
4734.41 0
4734.57 0
4734.73 0
4734.89 0
4735.04 0
4735.20 0
4735.36 3
4735.52 8
4735.67 14
4735.83 20
4735.99 25
4736.15 29
4736.31 31
4736.46 30
4736.62 27
4736.78 22
4736.94 17
4737.09 11
4737.25 7
4737.41 5
4737.57 6
4737.73 10
4737.88 16
4738.04 24
4738.20 34
4738.36 44
4738.51 55
4738.67 66
4738.83 76
4738.99 87
4739.15 98
4739.30 109
4739.46 119
4739.62 126
4739.78 131
4739.93 131
4740.09 128
4740.25 122
4740.41 113
4740.57 104
4740.72 95
4740.88 86
4741.04 80
4741.20 76
4741.36 74
4741.51 74
4741.67 76
4741.83 80
4741.99 84
4742.14 88
4742.30 92
4742.46 94
4742.62 95
4742.78 96
4742.93 97
4743.09 98
4743.25 101
4743.41 104
4743.57 107
4743.72 109
4743.88 108
4744.04 106
4744.20 102
4744.36 97
4744.51 91
4744.67 87
4744.83 83
4744.99 80
4745.14 78
4745.30 76
4745.46 75
4745.62 75
4745.78 75
4745.93 75
4746.09 76
4746.25 75
4746.41 74
4746.57 71
4746.72 68
4746.88 64
4747.04 60
4747.20 57
4747.36 56
4747.51 55
4747.67 56
4747.83 57
4747.99 58
4748.15 58
4748.30 57
4748.46 56
4748.62 54
4748.78 52
4748.94 50
4749.09 48
4749.25 47
4749.41 46
4749.57 46
4749.73 45
4749.88 45
4750.04 45
4750.20 47
4750.36 49
4750.52 52
4750.67 57
4750.83 62
4750.99 66
4751.15 70
4751.31 72
4751.46 72
4751.62 71
4751.78 70
4751.94 70
4752.10 71
4752.25 73
4752.41 78
4752.57 83
4752.73 89
4752.89 94
4753.04 98
4753.20 101
4753.36 103
4753.52 103
4753.68 102
4753.83 101
4753.99 99
4754.15 97
4754.31 96
4754.47 95
4754.62 94
4754.78 94
4754.94 94
4755.10 93
4755.26 91
4755.42 88
4755.57 83
4755.73 77
4755.89 69
4756.05 60
4756.21 52
4756.36 45
4756.52 41
4756.68 40
4756.84 40
4757.00 42
4757.15 43
4757.31 44
4757.47 42
4757.63 39
4757.79 35
4757.94 30
4758.10 25
4758.26 21
4758.42 18
4758.58 16
4758.74 16
4758.89 16
4759.05 16
4759.21 15
4759.37 13
4759.53 10
4759.68 7
4759.84 3
4760.00 0
4760.16 0
4760.32 0
4760.48 0
4760.63 0
4760.79 0
4760.95 0
4761.11 0
4761.27 4
4761.42 9
4761.58 15
4761.74 19
4761.90 21
4762.06 22
4762.22 22
4762.37 20
4762.53 19
4762.69 18
4762.85 18
4763.01 20
4763.16 23
4763.32 28
4763.48 34
4763.64 40
4763.80 47
4763.96 52
4764.11 57
4764.27 61
4764.43 62
4764.59 62
4764.75 60
4764.91 56
4765.06 51
4765.22 45
4765.38 40
4765.54 37
4765.70 37
4765.85 41
4766.01 48
4766.17 57
4766.33 66
4766.49 74
4766.65 79
4766.80 81
4766.96 81
4767.12 79
4767.28 76
4767.44 75
4767.60 74
4767.75 75
4767.91 77
4768.07 78
4768.23 79
4768.39 79
4768.55 77
4768.70 76
4768.86 74
4769.02 74
4769.18 75
4769.34 78
4769.50 82
4769.65 89
4769.81 95
4769.97 101
4770.13 106
4770.29 110
4770.45 113
4770.60 114
4770.76 115
4770.92 116
4771.08 117
4771.24 119
4771.40 120
4771.55 120
4771.71 118
4771.87 114
4772.03 107
4772.19 99
4772.35 89
4772.50 79
4772.66 69
4772.82 61
4772.98 55
4773.14 51
4773.30 49
4773.45 51
4773.61 54
4773.77 58
4773.93 63
4774.09 68
4774.25 73
4774.41 76
4774.56 80
4774.72 83
4774.88 87
4775.04 90
4775.20 93
4775.36 95
4775.51 96
4775.67 96
4775.83 94
4775.99 93
4776.15 92
4776.31 92
4776.46 94
4776.62 97
4776.78 102
4776.94 106
4777.10 111
4777.26 114
4777.42 115
4777.57 115
4777.73 114
4777.89 113
4778.05 113
4778.21 115
4778.37 119
4778.52 127
4778.68 136
4778.84 147
4779.00 156
4779.16 164
4779.32 168
4779.48 169
4779.63 167
4779.79 162
4779.95 156
4780.11 150
4780.27 144
4780.43 139
4780.58 135
4780.74 131
4780.90 126
4781.06 122
4781.22 118
4781.38 114
4781.54 111
4781.69 109
4781.85 108
4782.01 107
4782.17 106
4782.33 105
4782.49 104
4782.65 104
4782.80 105
4782.96 107
4783.12 109
4783.28 112
4783.44 115
4783.60 118
4783.76 121
4783.91 125
4784.07 129
4784.23 134
4784.39 140
4784.55 146
4784.71 152
4784.87 156
4785.02 158
4785.18 157
4785.34 153
4785.50 147
4785.66 140
4785.82 133
4785.98 129
4786.13 127
4786.29 129
4786.45 132
4786.61 136
4786.77 139
4786.93 139
4787.09 136
4787.24 130
4787.40 121
4787.56 112
4787.72 103
4787.88 96
4788.04 90
4788.20 87
4788.35 84
4788.51 82
4788.67 79
4788.83 76
4788.99 70
4789.15 65
4789.31 59
4789.47 53
4789.62 48
4789.78 44
4789.94 42
4790.10 40
4790.26 39
4790.42 40
4790.58 40
4790.73 42
4790.89 45
4791.05 49
4791.21 53
4791.37 58
4791.53 62
4791.69 66
4791.85 69
4792.00 70
4792.16 70
4792.32 69
4792.48 68
4792.64 65
4792.80 63
4792.96 61
4793.12 59
4793.27 58
4793.43 56
4793.59 55
4793.75 53
4793.91 51
4794.07 47
4794.23 43
4794.39 38
4794.54 34
4794.70 29
4794.86 26
4795.02 23
4795.18 21
4795.34 19
4795.50 18
4795.66 17
4795.81 16
4795.97 15
4796.13 15
4796.29 15
4796.45 15
4796.61 14
4796.77 13
4796.93 11
4797.08 8
4797.24 5
4797.40 2
4797.56 0
4797.72 0
4797.88 1
4798.04 4
4798.20 7
4798.35 11
4798.51 15
4798.67 19
4798.83 22
4798.99 23
4799.15 24
4799.31 24
4799.47 22
4799.62 21
4799.78 19
4799.94 18
4800.10 19
4800.26 20
4800.42 23
4800.58 27
4800.74 32
4800.90 36
4801.05 39
4801.21 42
4801.37 43
4801.53 44
4801.69 44
4801.85 43
4802.01 42
4802.17 39
4802.33 36
4802.48 32
4802.64 28
4802.80 24
4802.96 21
4803.12 19
4803.28 19
4803.44 19
4803.60 20
4803.76 21
4803.91 22
4804.07 23
4804.23 24
4804.39 25
4804.55 26
4804.71 28
4804.87 30
4805.03 32
4805.19 33
4805.34 33
4805.50 32
4805.66 30
4805.82 28
4805.98 26
4806.14 24
4806.30 23
4806.46 21
4806.62 20
4806.77 18
4806.93 15
4807.09 12
4807.25 9
4807.41 7
4807.57 7
4807.73 7
4807.89 9
4808.05 12
4808.21 15
4808.36 18
4808.52 22
4808.68 25
4808.84 28
4809.00 31
4809.16 34
4809.32 37
4809.48 39
4809.64 41
4809.79 43
4809.95 44
4810.11 44
4810.27 44
4810.43 45
4810.59 45
4810.75 45
4810.91 46
4811.07 47
4811.23 48
4811.39 50
4811.54 53
4811.70 57
4811.86 62
4812.02 67
4812.18 72
4812.34 76
4812.50 78
4812.66 78
4812.82 77
4812.98 74
4813.13 72
4813.29 70
4813.45 70
4813.61 70
4813.77 70
4813.93 69
4814.09 66
4814.25 61
4814.41 54
4814.57 46
4814.73 38
4814.88 32
4815.04 27
4815.20 25
4815.36 24
4815.52 25
4815.68 26
4815.84 26
4816.00 26
4816.16 25
4816.32 25
4816.47 25
4816.63 26
4816.79 28
4816.95 29
4817.11 31
4817.27 32
4817.43 32
4817.59 30
4817.75 28
4817.91 24
4818.07 19
4818.23 13
4818.38 7
4818.54 1
4818.70 0
4818.86 0
4819.02 0
4819.18 0
4819.34 0
4819.50 0
4819.66 0
4819.82 0
4819.98 3
4820.14 6
4820.29 10
4820.45 14
4820.61 18
4820.77 22
4820.93 26
4821.09 28
4821.25 30
4821.41 32
4821.57 32
4821.73 33
4821.89 35
4822.05 39
4822.20 44
4822.36 49
4822.52 55
4822.68 60
4822.84 63
4823.00 63
4823.16 61
4823.32 58
4823.48 55
4823.64 53
4823.80 51
4823.96 52
4824.11 53
4824.27 55
4824.43 58
4824.59 60
4824.75 62
4824.91 64
4825.07 65
4825.23 66
4825.39 67
4825.55 69
4825.71 71
4825.87 74
4826.03 78
4826.19 82
4826.34 86
4826.50 89
4826.66 90
4826.82 89
4826.98 86
4827.14 82
4827.30 78
4827.46 75
4827.62 74
4827.78 74
4827.94 76
4828.10 78
4828.26 79
4828.42 78
4828.57 74
4828.73 68
4828.89 60
4829.05 51
4829.21 43
4829.37 36
4829.53 31
4829.69 28
4829.85 27
4830.01 27
4830.17 27
4830.33 28
4830.49 28
4830.65 28
4830.80 29
4830.96 30
4831.12 33
4831.28 36
4831.44 40
4831.60 44
4831.76 48
4831.92 50
4832.08 52
4832.24 52
4832.40 52
4832.56 52
4832.72 52
4832.88 53
4833.04 54
4833.20 56
4833.35 59
4833.51 63
4833.67 66
4833.83 68
4833.99 69
4834.15 70
4834.31 71
4834.47 71
4834.63 70
4834.79 69
4834.95 68
4835.11 66
4835.27 63
4835.43 58
4835.59 52
4835.75 46
4835.91 41
4836.06 35
4836.22 31
4836.38 28
4836.54 26
4836.70 25
4836.86 26
4837.02 28
4837.18 31
4837.34 36
4837.50 41
4837.66 46
4837.82 50
4837.98 53
4838.14 54
4838.30 54
4838.46 52
4838.62 49
4838.78 45
4838.93 42
4839.09 39
4839.25 38
4839.41 38
4839.57 40
4839.73 45
4839.89 53
4840.05 62
4840.21 73
4840.37 83
4840.53 92
4840.69 99
4840.85 102
4841.01 102
4841.17 100
4841.33 96
4841.49 92
4841.65 87
4841.81 84
4841.97 81
4842.12 79
4842.28 77
4842.44 74
4842.60 72
4842.76 68
4842.92 65
4843.08 61
4843.24 58
4843.40 55
4843.56 53
4843.72 52
4843.88 52
4844.04 53
4844.20 55
4844.36 58
4844.52 61
4844.68 64
4844.84 66
4845.00 66
4845.16 65
4845.32 63
4845.48 59
4845.63 55
4845.79 49
4845.95 43
4846.11 36
4846.27 29
4846.43 22
4846.59 16
4846.75 11
4846.91 6
4847.07 3
4847.23 0
4847.39 0
4847.55 0
4847.71 0
4847.87 0
4848.03 0
4848.19 0
4848.35 0
4848.51 0
4848.67 5
4848.83 11
4848.99 16
4849.15 19
4849.31 21
4849.47 22
4849.63 22
4849.78 21
4849.94 19
4850.10 18
4850.26 17
4850.42 16
4850.58 15
4850.74 16
4850.90 18
4851.06 22
4851.22 28
4851.38 35
4851.54 43
4851.70 52
4851.86 60
4852.02 67
4852.18 72
4852.34 76
4852.50 79
4852.66 79
4852.82 79
4852.98 78
4853.14 77
4853.30 76
4853.46 77
4853.62 78
4853.78 81
4853.94 85
4854.10 89
4854.26 92
4854.42 95
4854.58 97
4854.74 99
4854.90 100
4855.05 101
4855.21 103
4855.37 105
4855.53 107
4855.69 111
4855.85 116
4856.01 121
4856.17 127
4856.33 132
4856.49 136
4856.65 139
4856.81 141
4856.97 141
4857.13 140
4857.29 138
4857.45 135
4857.61 132
4857.77 127
4857.93 121
4858.09 114
4858.25 107
4858.41 100
4858.57 95
4858.73 92
4858.89 90
4859.05 90
4859.21 90
4859.37 90
4859.53 89
4859.69 86
4859.85 82
4860.01 78
4860.17 73
4860.33 69
4860.49 66
4860.65 65
4860.81 65
4860.97 66
4861.13 66
4861.29 66
4861.45 65
4861.61 62
4861.77 58
4861.93 53
4862.09 47
4862.25 42
4862.41 38
4862.57 35
4862.73 33
4862.89 31
4863.04 28
4863.20 25
4863.36 21
4863.52 17
4863.68 14
4863.84 11
4864.00 11
4864.16 13
4864.32 17
4864.48 23
4864.64 31
4864.80 41
4864.96 51
4865.12 62
4865.28 74
4865.44 86
4865.60 99
4865.76 112
4865.92 124
4866.08 136
4866.24 147
4866.40 156
4866.56 164
4866.72 169
4866.88 174
4867.04 177
4867.20 180
4867.36 182
4867.52 185
4867.68 188
4867.84 193
4868.00 199
4868.16 207
4868.32 217
4868.48 227
4868.64 237
4868.80 246
4868.96 252
4869.12 256
4869.28 258
4869.44 259
4869.60 260
4869.76 260
4869.92 260
4870.08 260
4870.24 260
4870.40 259
4870.56 258
4870.72 257
4870.88 255
4871.04 253
4871.20 251
4871.36 248
4871.52 245
4871.68 241
4871.84 239
4872.00 237
4872.16 235
4872.32 234
4872.48 233
4872.64 231
4872.80 227
4872.96 222
4873.12 215
4873.28 208
4873.44 200
4873.60 193
4873.76 186
4873.92 180
4874.08 175
4874.24 170
4874.40 165
4874.56 159
4874.72 153
4874.88 147
4875.04 142
4875.20 137
4875.36 134
4875.52 133
4875.68 132
4875.84 132
4876.00 132
4876.16 131
4876.32 130
4876.48 127
4876.64 124
4876.80 120
4876.96 116
4877.12 111
4877.28 106
4877.44 99
4877.60 92
4877.76 85
4877.92 77
4878.08 70
4878.24 65
4878.40 62
4878.56 61
4878.72 64
4878.88 68
4879.05 74
4879.21 80
4879.37 84
4879.53 88
4879.69 89
4879.85 87
4880.01 84
4880.17 79
4880.33 74
4880.49 68
4880.65 63
4880.81 59
4880.97 55
4881.13 53
4881.29 51
4881.45 50
4881.61 50
4881.77 50
4881.93 52
4882.09 55
4882.25 59
4882.41 65
4882.57 71
4882.73 78
4882.89 84
4883.05 89
4883.21 93
4883.37 96
4883.53 97
4883.69 96
4883.85 94
4884.01 90
4884.17 84
4884.33 78
4884.49 71
4884.65 64
4884.81 57
4884.97 52
4885.13 48
4885.29 48
4885.45 50
4885.61 54
4885.77 60
4885.93 67
4886.09 74
4886.25 79
4886.41 82
4886.57 84
4886.73 86
4886.89 89
4887.05 95
4887.22 105
4887.38 117
4887.54 133
4887.70 151
4887.86 169
4888.02 186
4888.18 202
4888.34 214
4888.50 225
4888.66 234
4888.82 242
4888.98 249
4889.14 257
4889.30 264
4889.46 270
4889.62 275
4889.78 277
4889.94 276
4890.10 273
4890.26 269
4890.42 266
4890.58 264
4890.74 264
4890.90 266
4891.06 270
[truncated: 728,143 more chars]
