# Supplementary material for: Methylobacterium Species Promoting Rice and Barley Growth and Interaction Specificity Revealed with Whole-Cell Matrix-Assisted Laser Desorption / Ionization-Time-of-Flight Mass Spectrometry (MALDI-TOF/MS) Analysis
Source: PLoS One. 2015 Jun 8;10(6):e0129509. doi: 10.1371/journal.pone.0129509 (PMC4460032; doi:10.1371/journal.pone.0129509)
Supplement: S3 Data — (ZIP) [file pone.0129509.s003.zip › Supplementary data 3 (ms from barley)/16a.txt]

778.14 0
778.20 0
778.27 0
778.33 0
778.39 0
778.46 0
778.52 0
778.59 0
778.65 0
778.71 0
778.78 0
778.84 0
778.91 0
778.97 0
779.03 0
779.10 0
779.16 0
779.23 0
779.29 0
779.35 0
779.42 0
779.48 0
779.55 0
779.61 0
779.67 0
779.74 0
779.80 0
779.87 0
779.93 0
779.99 0
780.06 0
780.12 0
780.19 0
780.25 0
780.31 0
780.38 0
780.44 0
780.51 0
780.57 0
780.63 0
780.70 0
780.76 0
780.83 0
780.89 0
780.95 0
781.02 0
781.08 0
781.15 0
781.21 0
781.27 0
781.34 0
781.40 0
781.47 0
781.53 0
781.60 0
781.66 0
781.72 0
781.79 0
781.85 0
781.92 0
781.98 0
782.04 0
782.11 0
782.17 0
782.24 0
782.30 0
782.36 0
782.43 0
782.49 0
782.56 0
782.62 0
782.69 0
782.75 0
782.81 0
782.88 0
782.94 0
783.01 0
783.07 0
783.13 0
783.20 0
783.26 0
783.33 0
783.39 0
783.46 0
783.52 0
783.58 0
783.65 0
783.71 0
783.78 0
783.84 0
783.90 0
783.97 0
784.03 0
784.10 0
784.16 0
784.23 0
784.29 0
784.35 0
784.42 0
784.48 0
784.55 0
784.61 0
784.68 0
784.74 0
784.80 0
784.87 0
784.93 0
785.00 0
785.06 0
785.12 0
785.19 0
785.25 0
785.32 0
785.38 0
785.45 0
785.51 0
785.57 0
785.64 0
785.70 0
785.77 0
785.83 0
785.90 0
785.96 0
786.02 0
786.09 0
786.15 0
786.22 0
786.28 0
786.35 0
786.41 0
786.47 0
786.54 0
786.60 0
786.67 0
786.73 0
786.80 0
786.86 0
786.92 0
786.99 0
787.05 0
787.12 0
787.18 0
787.25 0
787.31 0
787.38 0
787.44 0
787.50 0
787.57 0
787.63 0
787.70 0
787.76 0
787.83 0
787.89 0
787.95 0
788.02 0
788.08 0
788.15 0
788.21 0
788.28 0
788.34 0
788.40 0
788.47 0
788.53 0
788.60 0
788.66 0
788.73 0
788.79 0
788.86 0
788.92 0
788.98 0
789.05 0
789.11 0
789.18 0
789.24 0
789.31 0
789.37 0
789.44 0
789.50 0
789.56 0
789.63 0
789.69 0
789.76 0
789.82 0
789.89 0
789.95 0
790.02 0
790.08 0
790.14 0
790.21 0
790.27 0
790.34 0
790.40 0
790.47 0
790.53 0
790.60 0
790.66 0
790.72 0
790.79 0
790.85 0
790.92 0
790.98 0
791.05 0
791.11 0
791.18 0
791.24 0
791.30 0
791.37 0
791.43 0
791.50 0
791.56 0
791.63 0
791.69 0
791.76 0
791.82 0
791.89 0
791.95 0
792.01 0
792.08 0
792.14 0
792.21 0
792.27 0
792.34 0
792.40 0
792.47 0
792.53 0
792.60 0
792.66 0
792.72 0
792.79 0
792.85 0
792.92 0
792.98 0
793.05 0
793.11 0
793.18 0
793.24 0
793.31 0
793.37 0
793.43 0
793.50 0
793.56 0
793.63 0
793.69 0
793.76 0
793.82 0
793.89 0
793.95 0
794.02 0
794.08 0
794.15 0
794.21 0
794.27 0
794.34 0
794.40 0
794.47 0
794.53 0
794.60 0
794.66 0
794.73 0
794.79 0
794.86 0
794.92 0
794.99 0
795.05 0
795.11 0
795.18 0
795.24 0
795.31 0
795.37 0
795.44 0
795.50 0
795.57 0
795.63 0
795.70 0
795.76 0
795.83 0
795.89 0
795.96 0
796.02 0
796.08 0
796.15 0
796.21 0
796.28 0
796.34 0
796.41 0
796.47 0
796.54 0
796.60 0
796.67 0
796.73 0
796.80 0
796.86 0
796.93 0
796.99 0
797.06 0
797.12 0
797.18 0
797.25 0
797.31 0
797.38 0
797.44 0
797.51 0
797.57 0
797.64 0
797.70 0
797.77 0
797.83 0
797.90 0
797.96 0
798.03 0
798.09 0
798.16 0
798.22 0
798.29 0
798.35 0
798.42 0
798.48 0
798.54 0
798.61 0
798.67 0
798.74 0
798.80 0
798.87 0
798.93 0
799.00 0
799.06 0
799.13 0
799.19 0
799.26 0
799.32 0
799.39 0
799.45 0
799.52 0
799.58 0
799.65 0
799.71 0
799.78 0
799.84 0
799.91 0
799.97 0
800.04 0
800.10 0
800.17 0
800.23 0
800.30 0
800.36 0
800.43 0
800.49 0
800.55 0
800.62 0
800.68 0
800.75 0
800.81 0
800.88 0
800.94 0
801.01 0
801.07 0
801.14 0
801.20 0
801.27 0
801.33 0
801.40 0
801.46 0
801.53 0
801.59 0
801.66 0
801.72 0
801.79 0
801.85 0
801.92 0
801.98 0
802.05 0
802.11 0
802.18 0
802.24 0
802.31 0
802.37 0
802.44 0
802.50 0
802.57 0
802.63 0
802.70 0
802.76 0
802.83 0
802.89 0
802.96 0
803.02 0
803.09 0
803.15 0
803.22 0
803.28 0
803.35 0
803.41 0
803.48 0
803.54 0
803.61 0
803.67 0
803.74 0
803.80 0
803.87 0
803.93 0
804.00 0
804.06 0
804.13 0
804.19 0
804.26 0
804.32 0
804.39 0
804.45 0
804.52 0
804.58 0
804.65 0
804.71 0
804.78 0
804.84 0
804.91 0
804.97 0
805.04 0
805.10 0
805.17 0
805.23 0
805.30 0
805.36 0
805.43 0
805.49 0
805.56 0
805.62 0
805.69 0
805.75 0
805.82 0
805.88 0
805.95 0
806.01 0
806.08 0
806.14 0
806.21 0
806.27 0
806.34 0
806.40 0
806.47 0
806.53 0
806.60 0
806.66 0
806.73 0
806.79 0
806.86 1
806.93 1
806.99 0
807.06 0
807.12 0
807.19 0
807.25 0
807.32 0
807.38 0
807.45 0
807.51 0
807.58 0
807.64 0
807.71 0
807.77 0
807.84 0
807.90 0
807.97 0
808.03 0
808.10 0
808.16 0
808.23 0
808.29 0
808.36 0
808.42 0
808.49 0
808.55 0
808.62 0
808.68 0
808.75 0
808.82 0
808.88 0
808.95 0
809.01 0
809.08 0
809.14 0
809.21 0
809.27 0
809.34 0
809.40 0
809.47 0
809.53 0
809.60 0
809.66 0
809.73 0
809.79 0
809.86 0
809.92 0
809.99 0
810.05 0
810.12 0
810.18 0
810.25 0
810.32 0
810.38 0
810.45 0
810.51 0
810.58 0
810.64 0
810.71 0
810.77 0
810.84 0
810.90 0
810.97 0
811.03 0
811.10 0
811.16 0
811.23 0
811.29 0
811.36 0
811.43 0
811.49 0
811.56 0
811.62 0
811.69 0
811.75 0
811.82 0
811.88 0
811.95 0
812.01 0
812.08 0
812.14 0
812.21 0
812.27 0
812.34 0
812.41 0
812.47 0
812.54 0
812.60 0
812.67 0
812.73 0
812.80 0
812.86 0
812.93 0
812.99 0
813.06 0
813.12 0
813.19 0
813.26 0
813.32 0
813.39 0
813.45 0
813.52 0
813.58 0
813.65 0
813.71 0
813.78 0
813.84 0
813.91 0
813.97 0
814.04 0
814.11 0
814.17 0
814.24 0
814.30 0
814.37 0
814.43 0
814.50 0
814.56 0
814.63 0
814.69 0
814.76 0
814.83 0
814.89 0
814.96 0
815.02 0
815.09 0
815.15 0
815.22 0
815.28 0
815.35 0
815.41 0
815.48 0
815.55 0
815.61 0
815.68 0
815.74 0
815.81 0
815.87 0
815.94 0
816.00 0
816.07 0
816.13 0
816.20 0
816.27 0
816.33 0
816.40 0
816.46 0
816.53 0
816.59 0
816.66 0
816.72 0
816.79 0
816.86 0
816.92 0
816.99 0
817.05 0
817.12 0
817.18 0
817.25 0
817.31 0
817.38 0
817.45 0
817.51 0
817.58 0
817.64 0
817.71 0
817.77 0
817.84 0
817.90 0
817.97 0
818.04 0
818.10 0
818.17 0
818.23 0
818.30 0
818.36 0
818.43 0
818.49 0
818.56 0
818.63 0
818.69 0
818.76 0
818.82 0
818.89 0
818.95 0
819.02 0
819.09 0
819.15 0
819.22 0
819.28 0
819.35 0
819.41 0
819.48 0
819.54 0
819.61 0
819.68 0
819.74 0
819.81 0
819.87 0
819.94 0
820.00 0
820.07 0
820.14 0
820.20 0
820.27 0
820.33 0
820.40 0
820.46 0
820.53 0
820.60 0
820.66 0
820.73 0
820.79 0
820.86 0
820.92 0
820.99 0
821.05 0
821.12 0
821.19 0
821.25 0
821.32 0
821.38 0
821.45 0
821.51 0
821.58 0
821.65 0
821.71 0
821.78 0
821.84 0
821.91 0
821.97 0
822.04 0
822.11 0
822.17 0
822.24 0
822.30 0
822.37 0
822.44 0
822.50 0
822.57 0
822.63 0
822.70 0
822.76 0
822.83 0
822.90 0
822.96 0
823.03 0
823.09 0
823.16 0
823.22 0
823.29 0
823.36 0
823.42 0
823.49 0
823.55 0
823.62 0
823.68 0
823.75 0
823.82 0
823.88 0
823.95 0
824.01 0
824.08 0
824.15 0
824.21 0
824.28 0
824.34 0
824.41 0
824.47 0
824.54 0
824.61 0
824.67 0
824.74 0
824.80 0
824.87 0
824.94 0
825.00 0
825.07 0
825.13 0
825.20 0
825.27 0
825.33 0
825.40 0
825.46 0
825.53 0
825.59 0
825.66 0
825.73 0
825.79 0
825.86 0
825.92 0
825.99 0
826.06 0
826.12 0
826.19 0
826.25 0
826.32 0
826.39 0
826.45 0
826.52 0
826.58 0
826.65 0
826.71 0
826.78 0
826.85 0
826.91 0
826.98 0
827.04 0
827.11 0
827.18 0
827.24 0
827.31 0
827.37 0
827.44 0
827.51 0
827.57 0
827.64 0
827.70 0
827.77 0
827.84 0
827.90 0
827.97 0
828.03 0
828.10 0
828.17 0
828.23 0
828.30 0
828.36 0
828.43 0
828.50 0
828.56 0
828.63 0
828.69 0
828.76 0
828.83 0
828.89 0
828.96 0
829.02 0
829.09 0
829.16 0
829.22 0
829.29 0
829.35 0
829.42 0
829.49 0
829.55 0
829.62 0
829.68 0
829.75 0
829.82 0
829.88 0
829.95 0
830.01 0
830.08 0
830.15 0
830.21 0
830.28 0
830.34 0
830.41 0
830.48 0
830.54 0
830.61 0
830.68 0
830.74 0
830.81 0
830.87 0
830.94 0
831.01 0
831.07 0
831.14 0
831.20 0
831.27 0
831.34 0
831.40 0
831.47 0
831.53 0
831.60 0
831.67 0
831.73 0
831.80 0
831.86 0
831.93 0
832.00 0
832.06 0
832.13 0
832.20 0
832.26 0
832.33 0
832.39 0
832.46 0
832.53 0
832.59 0
832.66 0
832.72 0
832.79 0
832.86 0
832.92 0
832.99 0
833.06 0
833.12 0
833.19 0
833.25 0
833.32 0
833.39 0
833.45 0
833.52 0
833.59 0
833.65 0
833.72 0
833.78 0
833.85 0
833.92 0
833.98 0
834.05 0
834.11 0
834.18 0
834.25 0
834.31 0
834.38 0
834.45 0
834.51 0
834.58 0
834.64 0
834.71 0
834.78 0
834.84 0
834.91 0
834.98 0
835.04 0
835.11 0
835.17 0
835.24 0
835.31 0
835.37 0
835.44 0
835.51 0
835.57 0
835.64 0
835.70 0
835.77 0
835.84 0
835.90 0
835.97 0
836.04 0
836.10 0
836.17 0
836.24 0
836.30 0
836.37 0
836.43 0
836.50 0
836.57 0
836.63 0
836.70 0
836.77 0
836.83 0
836.90 0
836.96 0
837.03 0
837.10 0
837.16 0
837.23 0
837.30 0
837.36 0
837.43 0
837.50 0
837.56 0
837.63 0
837.69 0
837.76 0
837.83 0
837.89 0
837.96 0
838.03 0
838.09 0
838.16 0
838.23 0
838.29 0
838.36 0
838.42 0
838.49 0
838.56 0
838.62 0
838.69 0
838.76 0
838.82 0
838.89 0
838.96 0
839.02 0
839.09 0
839.16 0
839.22 0
839.29 0
839.35 0
839.42 0
839.49 0
839.55 0
839.62 0
839.69 0
839.75 0
839.82 0
839.89 0
839.95 0
840.02 0
840.09 0
840.15 0
840.22 0
840.28 0
840.35 0
840.42 0
840.48 0
840.55 0
840.62 0
840.68 0
840.75 0
840.82 0
840.88 0
840.95 0
841.02 0
841.08 0
841.15 0
841.22 0
841.28 0
841.35 0
841.42 0
841.48 0
841.55 0
841.61 0
841.68 0
841.75 0
841.81 0
841.88 0
841.95 0
842.01 0
842.08 0
842.15 0
842.21 0
842.28 0
842.35 0
842.41 0
842.48 0
842.55 0
842.61 0
842.68 0
842.75 0
842.81 0
842.88 0
842.95 0
843.01 0
843.08 0
843.15 0
843.21 0
843.28 0
843.34 0
843.41 0
843.48 0
843.54 0
843.61 0
843.68 0
843.74 0
843.81 0
843.88 0
843.94 0
844.01 0
844.08 0
844.14 0
844.21 0
844.28 0
844.34 0
844.41 0
844.48 0
844.54 0
844.61 0
844.68 0
844.74 0
844.81 0
844.88 0
844.94 0
845.01 0
845.08 0
845.14 0
845.21 0
845.28 0
845.34 0
845.41 0
845.48 0
845.54 0
845.61 0
845.68 0
845.74 0
845.81 0
845.88 0
845.94 0
846.01 0
846.08 0
846.14 0
846.21 0
846.28 0
846.34 0
846.41 0
846.48 0
846.54 0
846.61 0
846.68 0
846.74 0
846.81 0
846.88 0
846.94 0
847.01 0
847.08 0
847.14 0
847.21 0
847.28 0
847.34 0
847.41 0
847.48 0
847.55 0
847.61 0
847.68 0
847.75 0
847.81 0
847.88 0
847.95 0
848.01 0
848.08 0
848.15 0
848.21 0
848.28 0
848.35 0
848.41 0
848.48 0
848.55 0
848.61 0
848.68 0
848.75 0
848.81 0
848.88 0
848.95 0
849.01 0
849.08 0
849.15 0
849.21 0
849.28 0
849.35 0
849.42 0
849.48 0
849.55 0
849.62 0
849.68 0
849.75 0
849.82 0
849.88 0
849.95 0
850.02 0
850.08 0
850.15 0
850.22 0
850.28 0
850.35 0
850.42 0
850.48 0
850.55 0
850.62 0
850.69 0
850.75 0
850.82 0
850.89 0
850.95 0
851.02 0
851.09 0
851.15 0
851.22 0
851.29 0
851.35 0
851.42 0
851.49 0
851.55 0
851.62 0
851.69 0
851.76 0
851.82 0
851.89 0
851.96 0
852.02 0
852.09 0
852.16 0
852.22 0
852.29 0
852.36 0
852.42 0
852.49 0
852.56 0
852.63 0
852.69 0
852.76 0
852.83 0
852.89 0
852.96 0
853.03 0
853.09 0
853.16 0
853.23 0
853.30 0
853.36 0
853.43 0
853.50 0
853.56 0
853.63 0
853.70 0
853.76 0
853.83 0
853.90 0
853.97 0
854.03 0
854.10 0
854.17 0
854.23 0
854.30 0
854.37 0
854.43 0
854.50 0
854.57 0
854.64 0
854.70 0
854.77 0
854.84 0
854.90 0
854.97 0
855.04 0
855.10 0
855.17 0
855.24 0
855.31 0
855.37 0
855.44 0
855.51 0
855.57 0
855.64 0
855.71 0
855.78 0
855.84 0
855.91 0
855.98 0
856.04 0
856.11 0
856.18 0
856.24 0
856.31 0
856.38 0
856.45 0
856.51 0
856.58 0
856.65 0
856.71 0
856.78 0
856.85 0
856.92 0
856.98 0
857.05 0
857.12 0
857.18 0
857.25 0
857.32 0
857.39 0
857.45 0
857.52 0
857.59 0
857.65 0
857.72 0
857.79 0
857.86 0
857.92 0
857.99 0
858.06 0
858.12 0
858.19 0
858.26 0
858.33 0
858.39 0
858.46 0
858.53 0
858.59 0
858.66 0
858.73 0
858.80 0
858.86 0
858.93 0
859.00 0
859.07 0
859.13 0
859.20 0
859.27 0
859.33 0
859.40 0
859.47 0
859.54 0
859.60 0
859.67 0
859.74 0
859.80 0
859.87 0
859.94 0
860.01 0
860.07 0
860.14 0
860.21 0
860.28 0
860.34 0
860.41 0
860.48 0
860.54 0
860.61 0
860.68 0
860.75 0
860.81 0
860.88 0
860.95 0
861.02 0
861.08 0
861.15 0
861.22 0
861.28 0
861.35 0
861.42 0
861.49 0
861.55 0
861.62 0
861.69 0
861.76 0
861.82 0
861.89 0
861.96 0
862.02 0
862.09 0
862.16 0
862.23 0
862.29 0
862.36 0
862.43 0
862.50 0
862.56 0
862.63 0
862.70 0
862.77 0
862.83 0
862.90 0
862.97 0
863.03 0
863.10 0
863.17 0
863.24 0
863.30 0
863.37 0
863.44 0
863.51 0
863.57 0
863.64 0
863.71 0
863.78 0
863.84 0
863.91 0
863.98 0
864.05 0
864.11 0
864.18 0
864.25 0
864.31 0
864.38 0
864.45 0
864.52 0
864.58 0
864.65 0
864.72 0
864.79 0
864.85 0
864.92 0
864.99 0
865.06 0
865.12 0
865.19 0
865.26 0
865.33 0
865.39 0
865.46 0
865.53 0
865.60 0
865.66 0
865.73 0
865.80 0
865.87 0
865.93 0
866.00 0
866.07 0
866.14 0
866.20 0
866.27 0
866.34 0
866.41 0
866.47 0
866.54 0
866.61 0
866.68 0
866.74 0
866.81 0
866.88 0
866.95 0
867.01 0
867.08 0
867.15 0
867.22 0
867.28 0
867.35 0
867.42 0
867.49 0
867.55 0
867.62 0
867.69 0
867.76 0
867.82 0
867.89 0
867.96 0
868.03 0
868.09 0
868.16 0
868.23 0
868.30 0
868.36 0
868.43 0
868.50 0
868.57 0
868.63 0
868.70 0
868.77 0
868.84 0
868.90 0
868.97 0
869.04 0
869.11 0
869.18 0
869.24 0
869.31 0
869.38 0
869.45 0
869.51 0
869.58 0
869.65 0
869.72 0
869.78 0
869.85 0
869.92 0
869.99 0
870.05 0
870.12 0
870.19 0
870.26 0
870.32 0
870.39 0
870.46 0
870.53 0
870.60 0
870.66 0
870.73 0
870.80 0
870.87 0
870.93 0
871.00 0
871.07 0
871.14 0
871.20 0
871.27 0
871.34 0
871.41 0
871.47 0
871.54 0
871.61 0
871.68 0
871.75 0
871.81 0
871.88 0
871.95 0
872.02 0
872.08 0
872.15 0
872.22 0
872.29 0
872.36 0
872.42 0
872.49 0
872.56 0
872.63 0
872.69 0
872.76 0
872.83 0
872.90 0
872.96 0
873.03 0
873.10 0
873.17 0
873.24 0
873.30 0
873.37 0
873.44 0
873.51 0
873.57 0
873.64 0
873.71 0
873.78 0
873.85 0
873.91 0
873.98 0
874.05 0
874.12 0
874.18 0
874.25 0
874.32 0
874.39 0
874.46 0
874.52 0
874.59 0
874.66 0
874.73 0
874.79 0
874.86 0
874.93 0
875.00 0
875.07 0
875.13 0
875.20 0
875.27 0
875.34 0
875.41 0
875.47 0
875.54 0
875.61 0
875.68 0
875.74 0
875.81 0
875.88 0
875.95 0
876.02 0
876.08 0
876.15 0
876.22 0
876.29 0
876.36 0
876.42 0
876.49 0
876.56 0
876.63 0
876.69 0
876.76 0
876.83 0
876.90 0
876.97 0
877.03 0
877.10 0
877.17 0
877.24 0
877.31 0
877.37 0
877.44 0
877.51 0
877.58 0
877.65 0
877.71 0
877.78 0
877.85 0
877.92 0
877.98 0
878.05 0
878.12 0
878.19 0
878.26 0
878.32 0
878.39 0
878.46 0
878.53 0
878.60 0
878.66 0
878.73 0
878.80 0
878.87 0
878.94 0
879.00 0
879.07 0
879.14 0
879.21 0
879.28 0
879.34 0
879.41 0
879.48 0
879.55 0
879.62 0
879.68 0
879.75 0
879.82 0
879.89 0
879.96 0
880.02 0
880.09 0
880.16 0
880.23 0
880.30 0
880.36 0
880.43 0
880.50 0
880.57 0
880.64 0
880.70 0
880.77 0
880.84 0
880.91 0
880.98 0
881.04 0
881.11 0
881.18 0
881.25 0
881.32 0
881.39 0
881.45 0
881.52 0
881.59 0
881.66 0
881.73 0
881.79 0
881.86 0
881.93 0
882.00 0
882.07 0
882.13 0
882.20 0
882.27 0
882.34 0
882.41 0
882.47 0
882.54 0
882.61 0
882.68 0
882.75 0
882.82 0
882.88 0
882.95 0
883.02 0
883.09 0
883.16 0
883.22 0
883.29 0
883.36 0
883.43 0
883.50 0
883.56 0
883.63 0
883.70 0
883.77 0
883.84 0
883.91 0
883.97 0
884.04 0
884.11 0
884.18 0
884.25 0
884.31 0
884.38 0
884.45 0
884.52 0
884.59 0
884.66 0
884.72 0
884.79 0
884.86 0
884.93 0
885.00 0
885.06 0
885.13 0
885.20 0
885.27 0
885.34 0
885.41 0
885.47 0
885.54 0
885.61 0
885.68 0
885.75 0
885.82 0
885.88 0
885.95 0
886.02 0
886.09 0
886.16 0
886.22 0
886.29 0
886.36 0
886.43 0
886.50 0
886.57 0
886.63 0
886.70 0
886.77 0
886.84 0
886.91 0
886.98 0
887.04 0
887.11 0
887.18 0
887.25 0
887.32 0
887.39 0
887.45 0
887.52 0
887.59 0
887.66 0
887.73 0
887.80 0
887.86 0
887.93 0
888.00 0
888.07 0
888.14 0
888.21 0
888.27 0
888.34 0
888.41 0
888.48 0
888.55 0
888.62 0
888.68 0
888.75 0
888.82 0
888.89 0
888.96 0
889.03 0
889.09 0
889.16 0
889.23 0
889.30 0
889.37 0
889.44 0
889.50 0
889.57 0
889.64 0
889.71 0
889.78 0
889.85 0
889.91 0
889.98 0
890.05 0
890.12 0
890.19 0
890.26 0
890.32 0
890.39 0
890.46 0
890.53 0
890.60 0
890.67 0
890.74 0
890.80 0
890.87 0
890.94 0
891.01 0
891.08 0
891.15 0
891.21 0
891.28 0
891.35 0
891.42 0
891.49 0
891.56 0
891.63 0
891.69 0
891.76 0
891.83 0
891.90 0
891.97 0
892.04 0
892.10 0
892.17 0
892.24 0
892.31 0
892.38 0
892.45 0
892.52 0
892.58 0
892.65 0
892.72 0
892.79 0
892.86 0
892.93 0
893.00 0
893.06 0
893.13 0
893.20 0
893.27 0
893.34 0
893.41 0
893.47 0
893.54 0
893.61 0
893.68 0
893.75 0
893.82 0
893.89 0
893.95 0
894.02 0
894.09 0
894.16 0
894.23 0
894.30 0
894.37 0
894.43 0
894.50 0
894.57 0
894.64 0
894.71 0
894.78 0
894.85 0
894.91 0
894.98 0
895.05 0
895.12 0
895.19 0
895.26 0
895.33 0
895.39 0
895.46 0
895.53 0
895.60 0
895.67 0
895.74 0
895.81 0
895.88 0
895.94 0
896.01 0
896.08 0
896.15 0
896.22 0
896.29 0
896.36 0
896.42 0
896.49 0
896.56 0
896.63 0
896.70 0
896.77 0
896.84 0
896.90 0
896.97 0
897.04 0
897.11 0
897.18 0
897.25 0
897.32 0
897.39 0
897.45 0
897.52 0
897.59 0
897.66 0
897.73 0
897.80 0
897.87 0
897.94 0
898.00 0
898.07 0
898.14 0
898.21 0
898.28 0
898.35 0
898.42 0
898.48 0
898.55 0
898.62 0
898.69 0
898.76 0
898.83 0
898.90 0
898.97 0
899.03 0
899.10 0
899.17 0
899.24 0
899.31 0
899.38 0
899.45 0
899.52 0
899.58 0
899.65 0
899.72 0
899.79 0
899.86 0
899.93 0
900.00 0
900.07 0
900.14 0
900.20 0
900.27 0
900.34 0
900.41 0
900.48 0
900.55 0
900.62 0
900.69 0
900.75 0
900.82 0
900.89 0
900.96 0
901.03 0
901.10 0
901.17 0
901.24 0
901.30 0
901.37 0
901.44 0
901.51 0
901.58 0
901.65 0
901.72 0
901.79 0
901.86 0
901.92 0
901.99 0
902.06 0
902.13 0
902.20 0
902.27 0
902.34 0
902.41 0
902.48 0
902.54 0
902.61 0
902.68 0
902.75 0
902.82 0
902.89 0
902.96 0
903.03 0
903.10 0
903.16 0
903.23 0
903.30 0
903.37 0
903.44 0
903.51 0
903.58 0
903.65 0
903.72 0
903.78 0
903.85 0
903.92 0
903.99 0
904.06 0
904.13 0
904.20 0
904.27 0
904.34 0
904.41 0
904.47 0
904.54 0
904.61 0
904.68 0
904.75 0
904.82 0
904.89 0
904.96 0
905.03 0
905.09 0
905.16 0
905.23 0
905.30 0
905.37 0
905.44 0
905.51 0
905.58 0
905.65 0
905.72 0
905.78 0
905.85 0
905.92 0
905.99 0
906.06 0
906.13 0
906.20 0
906.27 0
906.34 0
906.41 0
906.47 0
906.54 0
906.61 0
906.68 0
906.75 0
906.82 0
906.89 0
906.96 0
907.03 0
907.10 0
907.17 0
907.23 0
907.30 0
907.37 0
907.44 0
907.51 0
907.58 0
907.65 0
907.72 0
907.79 0
907.86 0
907.93 0
907.99 0
908.06 0
908.13 0
908.20 0
908.27 0
908.34 0
908.41 0
908.48 0
908.55 0
908.62 0
908.69 0
908.75 0
908.82 0
908.89 0
908.96 0
909.03 0
909.10 0
909.17 0
909.24 0
909.31 0
909.38 0
909.45 0
909.51 0
909.58 0
909.65 0
909.72 0
909.79 0
909.86 0
909.93 0
910.00 0
910.07 0
910.14 0
910.21 0
910.28 0
910.34 0
910.41 0
910.48 0
910.55 0
910.62 0
910.69 0
910.76 0
910.83 0
910.90 0
910.97 0
911.04 0
911.11 0
911.18 0
911.24 0
911.31 0
911.38 0
911.45 0
911.52 0
911.59 0
911.66 0
911.73 0
911.80 0
911.87 0
911.94 0
912.01 0
912.08 0
912.14 0
912.21 0
912.28 0
912.35 0
912.42 0
912.49 0
912.56 0
912.63 0
912.70 0
912.77 0
912.84 0
912.91 0
912.98 0
913.04 0
913.11 0
913.18 0
913.25 0
913.32 0
913.39 0
913.46 0
913.53 0
913.60 0
913.67 0
913.74 0
913.81 0
913.88 0
913.95 0
914.02 0
914.08 0
914.15 0
914.22 0
914.29 0
914.36 0
914.43 0
914.50 0
914.57 0
914.64 0
914.71 0
914.78 0
914.85 0
914.92 0
914.99 0
915.06 0
915.12 0
915.19 0
915.26 0
915.33 0
915.40 0
915.47 0
915.54 0
915.61 0
915.68 0
915.75 0
915.82 0
915.89 0
915.96 0
916.03 0
916.10 0
916.17 0
916.23 0
916.30 0
916.37 0
916.44 0
916.51 0
916.58 0
916.65 0
916.72 0
916.79 0
916.86 0
916.93 0
917.00 0
917.07 0
917.14 0
917.21 0
917.28 0
917.35 0
917.41 0
917.48 0
917.55 0
917.62 0
917.69 0
917.76 0
917.83 0
917.90 0
917.97 0
918.04 0
918.11 0
918.18 0
918.25 0
918.32 0
918.39 0
918.46 0
918.53 0
918.60 0
918.67 0
918.73 0
918.80 0
918.87 0
918.94 0
919.01 0
919.08 0
919.15 0
919.22 0
919.29 0
919.36 0
919.43 0
919.50 0
919.57 0
919.64 0
919.71 0
919.78 0
919.85 0
919.92 0
919.99 0
920.06 0
920.13 0
920.19 0
920.26 0
920.33 0
920.40 0
920.47 0
920.54 0
920.61 0
920.68 0
920.75 0
920.82 0
920.89 0
920.96 0
921.03 0
921.10 0
921.17 0
921.24 0
921.31 0
921.38 0
921.45 0
921.52 0
921.59 0
921.66 0
921.73 0
921.80 0
921.86 0
921.93 0
922.00 0
922.07 0
922.14 0
922.21 0
922.28 0
922.35 0
922.42 0
922.49 0
922.56 0
922.63 0
922.70 0
922.77 0
922.84 0
922.91 0
922.98 0
923.05 0
923.12 0
923.19 0
923.26 0
923.33 0
923.40 0
923.47 0
923.54 0
923.61 0
923.68 0
923.75 0
923.82 0
923.88 0
923.95 0
924.02 0
924.09 0
924.16 0
924.23 0
924.30 0
924.37 0
924.44 0
924.51 0
924.58 0
924.65 0
924.72 0
924.79 0
924.86 0
924.93 0
925.00 0
925.07 0
925.14 0
925.21 0
925.28 0
925.35 0
925.42 0
925.49 0
925.56 0
925.63 0
925.70 0
925.77 0
925.84 0
925.91 0
925.98 0
926.05 0
926.12 0
926.19 0
926.26 0
926.33 0
926.40 0
926.47 0
926.54 0
926.60 0
926.67 0
926.74 0
926.81 0
926.88 0
926.95 0
927.02 0
927.09 0
927.16 0
927.23 0
927.30 0
927.37 0
927.44 0
927.51 0
927.58 0
927.65 0
927.72 0
927.79 0
927.86 0
927.93 0
928.00 0
928.07 0
928.14 0
928.21 0
928.28 0
928.35 0
928.42 0
928.49 0
928.56 0
928.63 0
928.70 0
928.77 0
928.84 0
928.91 0
928.98 0
929.05 0
929.12 0
929.19 0
929.26 0
929.33 0
929.40 0
929.47 0
929.54 0
929.61 0
929.68 0
929.75 0
929.82 0
929.89 0
929.96 0
930.03 0
930.10 0
930.17 0
930.24 0
930.31 0
930.38 0
930.45 0
930.52 0
930.59 0
930.66 0
930.73 0
930.80 0
930.87 0
930.94 0
931.01 0
931.08 0
931.15 0
931.22 0
931.29 0
931.36 0
931.43 0
931.50 0
931.57 0
931.64 0
931.71 0
931.78 0
931.85 0
931.92 0
931.99 0
932.06 0
932.13 0
932.20 0
932.27 0
932.34 0
932.41 0
932.48 0
932.55 0
932.62 0
932.69 0
932.76 0
932.83 0
932.90 0
932.97 0
933.04 0
933.11 0
933.18 0
933.25 0
933.32 0
933.39 0
933.46 0
933.53 0
933.60 0
933.67 0
933.74 0
933.81 0
933.88 0
933.95 0
934.02 0
934.09 0
934.16 0
934.23 0
934.30 0
934.37 0
934.44 0
934.51 0
934.58 0
934.65 0
934.72 0
934.79 0
934.86 0
934.93 0
935.00 0
935.07 0
935.14 0
935.21 0
935.28 0
935.35 0
935.42 0
935.49 0
935.56 0
935.63 0
935.70 0
935.77 0
935.84 0
935.91 0
935.98 0
936.05 0
936.12 0
936.19 0
936.26 0
936.33 0
936.40 0
936.47 0
936.54 0
936.61 0
936.68 0
936.75 0
936.82 0
936.89 0
936.96 0
937.03 0
937.10 0
937.17 0
937.24 0
937.31 0
937.38 0
937.45 0
937.52 0
937.59 0
937.67 0
937.74 0
937.81 0
937.88 0
937.95 0
938.02 0
938.09 0
938.16 0
938.23 0
938.30 0
938.37 0
938.44 0
938.51 0
938.58 0
938.65 0
938.72 0
938.79 0
938.86 0
938.93 0
939.00 0
939.07 0
939.14 0
939.21 0
939.28 0
939.35 0
939.42 0
939.49 0
939.56 0
939.63 0
939.70 0
939.77 0
939.84 0
939.91 0
939.98 0
940.05 0
940.12 0
940.19 0
940.26 0
940.34 0
940.41 0
940.48 0
940.55 0
940.62 0
940.69 0
940.76 0
940.83 0
940.90 0
940.97 0
941.04 0
941.11 0
941.18 0
941.25 0
941.32 0
941.39 0
941.46 0
941.53 0
941.60 0
941.67 0
941.74 0
941.81 0
941.88 0
941.95 0
942.02 0
942.09 0
942.16 0
942.23 0
942.30 0
942.38 0
942.45 0
942.52 0
942.59 0
942.66 0
942.73 0
942.80 0
942.87 0
942.94 0
943.01 0
943.08 0
943.15 0
943.22 0
943.29 0
943.36 0
943.43 0
943.50 0
943.57 0
943.64 0
943.71 0
943.78 0
943.85 0
943.92 0
943.99 0
944.07 0
944.14 0
944.21 0
944.28 0
944.35 0
944.42 0
944.49 0
944.56 0
944.63 0
944.70 0
944.77 0
944.84 0
944.91 0
944.98 0
945.05 0
945.12 0
945.19 0
945.26 0
945.33 0
945.40 0
945.47 0
945.55 0
945.62 0
945.69 0
945.76 0
945.83 0
945.90 0
945.97 0
946.04 0
946.11 0
946.18 0
946.25 0
946.32 0
946.39 0
946.46 0
946.53 0
946.60 0
946.67 0
946.74 0
946.81 0
946.89 0
946.96 0
947.03 0
947.10 0
947.17 0
947.24 0
947.31 0
947.38 0
947.45 0
947.52 0
947.59 0
947.66 0
947.73 0
947.80 0
947.87 0
947.94 0
948.01 0
948.08 0
948.16 0
948.23 0
948.30 0
948.37 0
948.44 0
948.51 0
948.58 0
948.65 0
948.72 0
948.79 0
948.86 0
948.93 0
949.00 0
949.07 0
949.14 0
949.21 0
949.29 0
949.36 0
949.43 0
949.50 0
949.57 0
949.64 0
949.71 0
949.78 0
949.85 0
949.92 0
949.99 0
950.06 0
950.13 0
950.20 0
950.27 0
950.35 0
950.42 0
950.49 0
950.56 0
950.63 0
950.70 0
950.77 0
950.84 0
950.91 0
950.98 0
951.05 0
951.12 0
951.19 0
951.26 0
951.34 0
951.41 0
951.48 0
951.55 0
951.62 0
951.69 0
951.76 0
951.83 0
951.90 0
951.97 0
952.04 0
952.11 0
952.18 0
952.25 0
952.33 0
952.40 0
952.47 0
952.54 0
952.61 0
952.68 0
952.75 0
952.82 0
952.89 0
952.96 0
953.03 0
953.10 0
953.17 0
953.25 0
953.32 0
953.39 0
953.46 0
953.53 0
953.60 0
953.67 0
953.74 0
953.81 0
953.88 0
953.95 0
954.02 0
954.10 0
954.17 0
954.24 0
954.31 0
954.38 0
954.45 0
954.52 0
954.59 0
954.66 0
954.73 0
954.80 0
954.87 0
954.95 0
955.02 0
955.09 0
955.16 0
955.23 0
955.30 0
955.37 0
955.44 0
955.51 0
955.58 0
955.65 0
955.72 0
955.80 0
955.87 0
955.94 0
956.01 0
956.08 0
956.15 0
956.22 0
956.29 0
956.36 0
956.43 0
956.50 0
956.58 0
956.65 0
956.72 0
956.79 0
956.86 0
956.93 0
957.00 0
957.07 0
957.14 0
957.21 0
957.29 0
957.36 0
957.43 0
957.50 0
957.57 0
957.64 0
957.71 0
957.78 0
957.85 0
957.92 0
957.99 0
958.07 0
958.14 0
958.21 0
958.28 0
958.35 0
958.42 0
958.49 0
958.56 0
958.63 0
958.70 0
958.78 0
958.85 0
958.92 0
958.99 0
959.06 0
959.13 0
959.20 0
959.27 0
959.34 0
959.41 0
959.49 0
959.56 0
959.63 0
959.70 0
959.77 0
959.84 0
959.91 0
959.98 0
960.05 0
960.12 0
960.20 0
960.27 0
960.34 0
960.41 0
960.48 0
960.55 0
960.62 0
960.69 0
960.76 0
960.84 0
960.91 0
960.98 0
961.05 0
961.12 0
961.19 0
961.26 0
961.33 0
961.40 0
961.48 0
961.55 0
961.62 0
961.69 0
961.76 0
961.83 0
961.90 0
961.97 0
962.04 0
962.12 0
962.19 0
962.26 0
962.33 0
962.40 0
962.47 0
962.54 0
962.61 0
962.68 0
962.76 0
962.83 0
962.90 0
962.97 0
963.04 0
963.11 0
963.18 0
963.25 0
963.32 0
963.40 0
963.47 0
963.54 0
963.61 0
963.68 0
963.75 0
963.82 0
963.89 0
963.97 0
964.04 0
964.11 0
964.18 0
964.25 0
964.32 0
964.39 0
964.46 0
964.53 0
964.61 0
964.68 0
964.75 0
964.82 0
964.89 0
964.96 0
965.03 0
965.10 0
965.18 0
965.25 0
965.32 0
965.39 0
965.46 0
965.53 0
965.60 0
965.67 0
965.75 0
965.82 0
965.89 0
965.96 0
966.03 0
966.10 0
966.17 0
966.24 0
966.32 0
966.39 0
966.46 0
966.53 0
966.60 0
966.67 0
966.74 0
966.81 0
966.89 0
966.96 0
967.03 0
967.10 0
967.17 0
967.24 0
967.31 0
967.39 0
967.46 0
967.53 0
967.60 0
967.67 0
967.74 0
967.81 0
967.88 0
967.96 0
968.03 0
968.10 0
968.17 0
968.24 0
968.31 0
968.38 0
968.46 0
968.53 0
968.60 0
968.67 0
968.74 0
968.81 0
968.88 0
968.95 0
969.03 0
969.10 0
969.17 0
969.24 0
969.31 0
969.38 0
969.45 0
969.53 0
969.60 0
969.67 0
969.74 0
969.81 0
969.88 0
969.95 0
970.03 0
970.10 0
970.17 0
970.24 0
970.31 0
970.38 0
970.45 0
970.53 0
970.60 0
970.67 0
970.74 0
970.81 0
970.88 0
970.95 0
971.03 0
971.10 0
971.17 0
971.24 0
971.31 0
971.38 0
971.45 0
971.53 0
971.60 0
971.67 0
971.74 0
971.81 0
971.88 0
971.95 0
972.03 0
972.10 0
972.17 0
972.24 0
972.31 0
972.38 0
972.45 0
972.53 0
972.60 0
972.67 0
972.74 0
972.81 0
972.88 0
972.96 0
973.03 0
973.10 0
973.17 0
973.24 0
973.31 0
973.38 0
973.46 0
973.53 0
973.60 0
973.67 0
973.74 0
973.81 0
973.89 0
973.96 0
974.03 0
974.10 0
974.17 0
974.24 0
974.31 0
974.39 0
974.46 0
974.53 0
974.60 0
974.67 0
974.74 0
974.82 0
974.89 0
974.96 0
975.03 0
975.10 0
975.17 0
975.25 0
975.32 0
975.39 0
975.46 0
975.53 0
975.60 0
975.68 0
975.75 0
975.82 0
975.89 0
975.96 0
976.03 0
976.10 0
976.18 0
976.25 0
976.32 0
976.39 0
976.46 0
976.53 0
976.61 0
976.68 0
976.75 0
976.82 0
976.89 0
976.96 0
977.04 0
977.11 0
977.18 0
977.25 0
977.32 0
977.39 0
977.47 0
977.54 0
977.61 0
977.68 0
977.75 0
977.82 0
977.90 0
977.97 0
978.04 0
978.11 0
978.18 0
978.26 0
978.33 0
978.40 0
978.47 0
978.54 0
978.61 0
978.69 0
978.76 0
978.83 0
978.90 0
978.97 0
979.04 0
979.12 0
979.19 0
979.26 0
979.33 0
979.40 0
979.47 0
979.55 0
979.62 0
979.69 0
979.76 0
979.83 0
979.91 0
979.98 0
980.05 0
980.12 0
980.19 0
980.26 0
980.34 0
980.41 0
980.48 0
980.55 0
980.62 0
980.69 0
980.77 0
980.84 0
980.91 0
980.98 0
981.05 0
981.13 0
981.20 0
981.27 0
981.34 0
981.41 0
981.48 0
981.56 0
981.63 0
981.70 0
981.77 0
981.84 0
981.92 0
981.99 0
982.06 0
982.13 0
982.20 0
982.28 0
982.35 0
982.42 0
982.49 0
982.56 0
982.63 0
982.71 0
982.78 0
982.85 0
982.92 0
982.99 0
983.07 0
983.14 0
983.21 0
983.28 0
983.35 0
983.43 0
983.50 0
983.57 0
983.64 0
983.71 0
983.78 0
983.86 0
983.93 0
984.00 0
984.07 0
984.14 0
984.22 0
984.29 0
984.36 0
984.43 0
984.50 0
984.58 0
984.65 0
984.72 0
984.79 0
984.86 0
984.94 0
985.01 0
985.08 0
985.15 0
985.22 0
985.30 0
985.37 0
985.44 0
985.51 0
985.58 0
985.66 0
985.73 0
985.80 0
985.87 0
985.94 0
986.02 0
986.09 0
986.16 0
986.23 0
986.30 0
986.38 0
986.45 0
986.52 0
986.59 0
986.66 0
986.74 0
986.81 0
986.88 0
986.95 0
987.02 0
987.10 0
987.17 0
987.24 0
987.31 0
987.38 0
987.46 0
987.53 0
987.60 0
987.67 0
987.74 0
987.82 0
987.89 0
987.96 0
988.03 0
988.10 0
988.18 0
988.25 0
988.32 0
988.39 0
988.46 0
988.54 0
988.61 0
988.68 0
988.75 0
988.83 0
988.90 0
988.97 0
989.04 0
989.11 0
989.19 0
989.26 0
989.33 0
989.40 0
989.47 0
989.55 0
989.62 0
989.69 0
989.76 0
989.83 0
989.91 0
989.98 0
990.05 0
990.12 0
990.20 0
990.27 0
990.34 0
990.41 0
990.48 0
990.56 0
990.63 0
990.70 0
990.77 0
990.85 0
990.92 0
990.99 0
991.06 0
991.13 0
991.21 0
991.28 0
991.35 0
991.42 0
991.49 0
991.57 0
991.64 0
991.71 0
991.78 0
991.86 0
991.93 0
992.00 0
992.07 0
992.14 0
992.22 0
992.29 0
992.36 0
992.43 0
992.51 0
992.58 0
992.65 0
992.72 0
992.79 0
992.87 0
992.94 0
993.01 0
993.08 0
993.16 0
993.23 0
993.30 0
993.37 0
993.45 0
993.52 0
993.59 0
993.66 0
993.73 0
993.81 0
993.88 0
993.95 0
994.02 0
994.10 0
994.17 0
994.24 0
994.31 0
994.38 0
994.46 0
994.53 0
994.60 0
994.67 0
994.75 0
994.82 0
994.89 0
994.96 0
995.04 0
995.11 0
995.18 0
995.25 0
995.32 0
995.40 0
995.47 0
995.54 0
995.61 0
995.69 0
995.76 0
995.83 0
995.90 0
995.98 0
996.05 0
996.12 0
996.19 0
996.27 0
996.34 0
996.41 0
996.48 0
996.56 0
996.63 0
996.70 0
996.77 0
996.84 0
996.92 0
996.99 0
997.06 0
997.13 0
997.21 0
997.28 0
997.35 0
997.42 0
997.50 0
997.57 0
997.64 0
997.71 0
997.79 0
997.86 0
997.93 0
998.00 0
998.08 0
998.15 0
998.22 0
998.29 0
998.37 0
998.44 0
998.51 0
998.58 0
998.66 0
998.73 0
998.80 0
998.87 0
998.95 0
999.02 0
999.09 0
999.16 0
999.23 0
999.31 0
999.38 0
999.45 0
999.52 0
999.60 0
999.67 0
999.74 0
999.81 0
999.89 0
999.96 0
1000.03 0
1000.10 0
1000.18 0
1000.25 0
1000.32 0
1000.39 0
1000.47 0
1000.54 0
1000.61 0
1000.68 0
1000.76 0
1000.83 0
1000.90 0
1000.98 0
1001.05 0
1001.12 0
1001.19 0
1001.27 0
1001.34 0
1001.41 0
1001.48 0
1001.56 0
1001.63 0
1001.70 0
1001.77 0
1001.85 0
1001.92 0
1001.99 0
1002.06 0
1002.14 0
1002.21 0
1002.28 0
1002.35 0
1002.43 0
1002.50 0
1002.57 0
1002.64 0
1002.72 0
1002.79 0
1002.86 0
1002.93 0
1003.01 0
1003.08 0
1003.15 0
1003.23 0
1003.30 0
1003.37 0
1003.44 0
1003.52 0
1003.59 0
1003.66 0
1003.73 0
1003.81 0
1003.88 0
1003.95 0
1004.02 0
1004.10 0
1004.17 0
1004.24 0
1004.31 0
1004.39 0
1004.46 0
1004.53 0
1004.61 0
1004.68 0
1004.75 0
1004.82 0
1004.90 0
1004.97 0
1005.04 0
1005.11 0
1005.19 0
1005.26 0
1005.33 0
1005.41 0
1005.48 0
1005.55 0
1005.62 0
1005.70 0
1005.77 0
1005.84 0
1005.91 0
1005.99 0
1006.06 0
1006.13 0
1006.20 0
1006.28 0
1006.35 0
1006.42 0
1006.50 0
1006.57 0
1006.64 0
1006.71 0
1006.79 0
1006.86 0
1006.93 0
1007.01 0
1007.08 0
1007.15 0
1007.22 0
1007.30 0
1007.37 0
1007.44 0
1007.51 0
1007.59 0
1007.66 0
1007.73 0
1007.81 0
1007.88 0
1007.95 0
1008.02 0
1008.10 0
1008.17 0
1008.24 0
1008.32 0
1008.39 0
1008.46 0
1008.53 0
1008.61 0
1008.68 0
1008.75 0
1008.82 0
1008.90 0
1008.97 0
1009.04 0
1009.12 0
1009.19 0
1009.26 0
1009.33 0
1009.41 0
1009.48 0
1009.55 0
1009.63 0
1009.70 0
1009.77 0
1009.84 0
1009.92 0
1009.99 0
1010.06 0
1010.14 0
1010.21 0
1010.28 0
1010.35 0
1010.43 0
1010.50 0
1010.57 0
1010.65 0
1010.72 0
1010.79 0
1010.87 0
1010.94 0
1011.01 0
1011.08 0
1011.16 0
1011.23 0
1011.30 0
1011.38 0
1011.45 0
1011.52 0
1011.59 0
1011.67 0
1011.74 0
1011.81 0
1011.89 0
1011.96 0
1012.03 0
1012.10 0
1012.18 0
1012.25 0
1012.32 0
1012.40 0
1012.47 0
1012.54 0
1012.62 0
1012.69 0
1012.76 0
1012.83 0
1012.91 0
1012.98 0
1013.05 0
1013.13 0
1013.20 0
1013.27 0
1013.35 0
1013.42 0
1013.49 0
1013.56 0
1013.64 0
1013.71 0
1013.78 0
1013.86 0
1013.93 0
1014.00 0
1014.08 0
1014.15 0
1014.22 0
1014.29 0
1014.37 0
1014.44 0
1014.51 0
1014.59 0
1014.66 0
1014.73 0
1014.81 0
1014.88 0
1014.95 0
1015.02 0
1015.10 0
1015.17 0
1015.24 0
1015.32 0
1015.39 0
1015.46 0
1015.54 0
1015.61 0
1015.68 0
1015.76 0
1015.83 0
1015.90 0
1015.97 0
1016.05 0
1016.12 0
1016.19 0
1016.27 0
1016.34 0
1016.41 0
1016.49 0
1016.56 0
1016.63 0
1016.71 0
1016.78 0
1016.85 0
1016.92 0
1017.00 0
1017.07 0
1017.14 0
1017.22 0
1017.29 0
1017.36 0
1017.44 0
1017.51 0
1017.58 0
1017.66 0
1017.73 0
1017.80 0
1017.88 0
1017.95 0
1018.02 0
1018.09 0
1018.17 0
1018.24 0
1018.31 0
1018.39 0
1018.46 0
1018.53 0
1018.61 0
1018.68 0
1018.75 0
1018.83 0
1018.90 0
1018.97 0
1019.05 0
1019.12 0
1019.19 0
1019.27 0
1019.34 0
1019.41 0
1019.49 0
1019.56 0
1019.63 0
1019.70 0
1019.78 0
1019.85 0
1019.92 0
1020.00 0
1020.07 0
1020.14 0
1020.22 0
1020.29 0
1020.36 0
1020.44 0
1020.51 0
1020.58 0
1020.66 0
1020.73 0
1020.80 0
1020.88 0
1020.95 0
1021.02 0
1021.10 0
1021.17 0
1021.24 0
1021.32 0
1021.39 0
1021.46 0
1021.54 0
1021.61 0
1021.68 0
1021.76 0
1021.83 0
1021.90 0
1021.98 0
1022.05 0
1022.12 0
1022.20 0
1022.27 0
1022.34 0
1022.42 0
1022.49 0
1022.56 0
1022.64 0
1022.71 0
1022.78 0
1022.86 0
1022.93 0
1023.00 0
1023.08 0
1023.15 0
1023.22 0
1023.30 0
1023.37 0
1023.44 0
1023.52 0
1023.59 0
1023.66 0
1023.74 0
1023.81 0
1023.88 0
1023.96 0
1024.03 0
1024.10 0
1024.18 0
1024.25 0
1024.32 0
1024.40 0
1024.47 0
1024.54 0
1024.62 0
1024.69 0
1024.76 0
1024.84 0
1024.91 0
1024.98 0
1025.06 0
1025.13 0
1025.20 0
1025.28 0
1025.35 0
1025.42 0
1025.50 0
1025.57 0
1025.64 0
1025.72 0
1025.79 0
1025.86 0
1025.94 0
1026.01 0
1026.08 0
1026.16 0
1026.23 0
1026.31 0
1026.38 0
1026.45 0
1026.53 0
1026.60 0
1026.67 0
1026.75 0
1026.82 0
1026.89 0
1026.97 0
1027.04 0
1027.11 0
1027.19 0
1027.26 0
1027.33 0
1027.41 0
1027.48 0
1027.55 0
1027.63 0
1027.70 0
1027.77 0
1027.85 0
1027.92 0
1028.00 0
1028.07 0
1028.14 0
1028.22 0
1028.29 0
1028.36 0
1028.44 0
1028.51 0
1028.58 0
1028.66 0
1028.73 0
1028.80 0
1028.88 0
1028.95 0
1029.02 0
1029.10 0
1029.17 0
1029.25 0
1029.32 0
1029.39 0
1029.47 0
1029.54 0
1029.61 0
1029.69 0
1029.76 0
1029.83 0
1029.91 0
1029.98 0
1030.05 0
1030.13 0
1030.20 0
1030.28 0
1030.35 0
1030.42 0
1030.50 0
1030.57 0
1030.64 0
1030.72 0
1030.79 0
1030.86 0
1030.94 0
1031.01 0
1031.09 0
1031.16 0
1031.23 0
1031.31 0
1031.38 0
1031.45 0
1031.53 0
1031.60 0
1031.67 0
1031.75 0
1031.82 0
1031.90 0
1031.97 0
1032.04 0
1032.12 0
1032.19 0
1032.26 0
1032.34 0
1032.41 0
1032.48 0
1032.56 0
1032.63 0
1032.71 0
1032.78 0
1032.85 0
1032.93 0
1033.00 0
1033.07 0
1033.15 0
1033.22 0
1033.29 0
1033.37 0
1033.44 0
1033.52 0
1033.59 0
1033.66 0
1033.74 0
1033.81 0
1033.88 0
1033.96 0
1034.03 0
1034.11 0
1034.18 0
1034.25 0
1034.33 0
1034.40 0
1034.47 0
1034.55 0
1034.62 0
1034.70 0
1034.77 0
1034.84 0
1034.92 0
1034.99 0
1035.06 0
1035.14 0
1035.21 1
1035.29 1
1035.36 1
1035.43 1
1035.51 1
1035.58 1
1035.65 0
1035.73 0
1035.80 0
1035.88 0
1035.95 0
1036.02 0
1036.10 0
1036.17 0
1036.25 0
1036.32 0
1036.39 0
1036.47 0
1036.54 0
1036.61 0
1036.69 0
1036.76 0
1036.84 0
1036.91 0
1036.98 0
1037.06 0
1037.13 0
1037.20 0
1037.28 0
1037.35 0
1037.43 0
1037.50 0
1037.57 0
1037.65 0
1037.72 0
1037.80 0
1037.87 0
1037.94 0
1038.02 0
1038.09 0
1038.17 0
1038.24 0
1038.31 0
1038.39 0
1038.46 0
1038.53 1
1038.61 1
1038.68 1
1038.76 1
1038.83 1
1038.90 1
1038.98 0
1039.05 0
1039.13 0
1039.20 0
1039.27 0
1039.35 0
1039.42 0
1039.50 0
1039.57 0
1039.64 0
1039.72 0
1039.79 0
1039.86 0
1039.94 0
1040.01 0
1040.09 0
1040.16 0
1040.23 0
1040.31 0
1040.38 0
1040.46 0
1040.53 0
1040.60 0
1040.68 0
1040.75 0
1040.83 0
1040.90 0
1040.97 0
1041.05 0
1041.12 0
1041.20 0
1041.27 0
1041.34 0
1041.42 0
1041.49 0
1041.57 0
1041.64 0
1041.71 0
1041.79 0
1041.86 0
1041.94 0
1042.01 0
1042.08 0
1042.16 0
1042.23 0
1042.31 0
1042.38 0
1042.45 0
1042.53 0
1042.60 0
1042.68 0
1042.75 0
1042.82 0
1042.90 0
1042.97 0
1043.05 0
1043.12 0
1043.19 0
1043.27 0
1043.34 0
1043.42 0
1043.49 0
1043.57 0
1043.64 0
1043.71 0
1043.79 0
1043.86 0
1043.94 0
1044.01 0
1044.08 0
1044.16 0
1044.23 0
1044.31 0
1044.38 0
1044.45 0
1044.53 0
1044.60 0
1044.68 0
1044.75 0
1044.82 0
1044.90 0
1044.97 0
1045.05 0
1045.12 0
1045.20 0
1045.27 0
1045.34 0
1045.42 0
1045.49 0
1045.57 0
1045.64 0
1045.71 0
1045.79 0
1045.86 0
1045.94 0
1046.01 0
1046.08 0
1046.16 0
1046.23 0
1046.31 0
1046.38 0
1046.46 0
1046.53 0
1046.60 0
1046.68 0
1046.75 0
1046.83 0
1046.90 1
1046.97 1
1047.05 1
1047.12 1
1047.20 1
1047.27 1
1047.35 1
1047.42 1
1047.49 1
1047.57 1
1047.64 0
1047.72 0
1047.79 0
1047.87 0
1047.94 0
1048.01 0
1048.09 0
1048.16 0
1048.24 0
1048.31 0
1048.39 0
1048.46 0
1048.53 0
1048.61 0
1048.68 0
1048.76 0
1048.83 0
1048.90 0
1048.98 0
1049.05 0
1049.13 0
1049.20 0
1049.28 0
1049.35 1
1049.42 1
1049.50 1
1049.57 1
1049.65 1
1049.72 1
1049.80 1
1049.87 1
1049.94 1
1050.02 1
1050.09 1
1050.17 1
1050.24 1
1050.32 1
1050.39 0
1050.46 0
1050.54 0
1050.61 0
1050.69 0
1050.76 0
1050.84 0
1050.91 0
1050.99 0
1051.06 0
1051.13 0
1051.21 0
1051.28 0
1051.36 0
1051.43 0
1051.51 0
1051.58 0
1051.65 0
1051.73 0
1051.80 0
1051.88 0
1051.95 0
1052.03 0
1052.10 0
1052.17 0
1052.25 0
1052.32 0
1052.40 0
1052.47 0
1052.55 0
1052.62 0
1052.70 0
1052.77 0
1052.84 0
1052.92 0
1052.99 0
1053.07 0
1053.14 0
1053.22 0
1053.29 0
1053.36 0
1053.44 0
1053.51 0
1053.59 0
1053.66 0
1053.74 0
1053.81 0
1053.89 0
1053.96 1
1054.03 1
1054.11 1
1054.18 1
1054.26 1
1054.33 0
1054.41 0
1054.48 0
1054.56 0
1054.63 0
1054.70 0
1054.78 0
1054.85 0
1054.93 0
1055.00 0
1055.08 0
1055.15 1
1055.23 1
1055.30 1
1055.38 1
1055.45 0
1055.52 0
1055.60 0
1055.67 0
1055.75 0
1055.82 0
1055.90 0
1055.97 1
1056.05 1
1056.12 1
1056.19 1
1056.27 1
1056.34 1
1056.42 1
1056.49 1
1056.57 0
1056.64 0
1056.72 0
1056.79 0
1056.87 0
1056.94 0
1057.01 0
1057.09 0
1057.16 0
1057.24 0
1057.31 0
1057.39 0
1057.46 0
1057.54 0
1057.61 0
1057.69 0
1057.76 0
1057.83 0
1057.91 0
1057.98 0
1058.06 0
1058.13 0
1058.21 0
1058.28 0
1058.36 0
1058.43 0
1058.51 0
1058.58 0
1058.66 0
1058.73 0
1058.80 0
1058.88 0
1058.95 0
1059.03 0
1059.10 0
1059.18 0
1059.25 0
1059.33 0
1059.40 0
1059.48 0
1059.55 0
1059.63 1
1059.70 1
1059.77 1
1059.85 1
1059.92 1
1060.00 1
1060.07 1
1060.15 1
1060.22 1
1060.30 1
1060.37 1
1060.45 1
1060.52 1
1060.60 1
1060.67 1
1060.74 1
1060.82 1
1060.89 2
1060.97 2
1061.04 2
1061.12 2
1061.19 1
1061.27 1
1061.34 1
1061.42 1
1061.49 1
1061.57 1
1061.64 2
1061.72 2
1061.79 2
1061.87 2
1061.94 2
1062.01 2
1062.09 2
1062.16 2
1062.24 1
1062.31 1
1062.39 1
1062.46 1
1062.54 0
1062.61 1
1062.69 1
1062.76 1
1062.84 1
1062.91 1
1062.99 1
1063.06 0
1063.14 0
1063.21 0
1063.29 0
1063.36 0
1063.43 1
1063.51 1
1063.58 1
1063.66 1
1063.73 1
1063.81 1
1063.88 1
1063.96 1
1064.03 1
1064.11 1
1064.18 0
1064.26 0
1064.33 1
1064.41 1
1064.48 1
1064.56 1
1064.63 1
1064.71 1
1064.78 0
1064.86 0
1064.93 0
1065.01 0
1065.08 0
1065.16 0
1065.23 0
1065.30 0
1065.38 0
1065.45 0
1065.53 0
1065.60 0
1065.68 0
1065.75 0
1065.83 0
1065.90 0
1065.98 0
1066.05 0
1066.13 0
1066.20 0
1066.28 0
1066.35 0
1066.43 0
1066.50 0
1066.58 0
1066.65 0
1066.73 0
1066.80 0
1066.88 0
1066.95 0
1067.03 0
1067.10 1
1067.18 1
1067.25 1
1067.33 1
1067.40 1
1067.48 1
1067.55 1
1067.63 1
1067.70 1
1067.78 1
1067.85 1
1067.93 0
1068.00 0
1068.08 0
1068.15 0
1068.23 0
1068.30 0
1068.38 0
1068.45 0
1068.53 1
1068.60 0
1068.68 0
1068.75 0
1068.83 0
1068.90 0
1068.98 0
1069.05 0
1069.12 0
1069.20 0
1069.27 0
1069.35 0
1069.42 0
1069.50 0
1069.57 0
1069.65 0
1069.72 0
1069.80 0
1069.87 0
1069.95 0
1070.02 0
1070.10 0
1070.17 0
1070.25 0
1070.32 0
1070.40 0
1070.47 0
1070.55 0
1070.62 1
1070.70 1
1070.77 1
1070.85 1
1070.93 2
1071.00 2
1071.08 2
1071.15 1
1071.23 1
1071.30 1
1071.38 1
1071.45 1
1071.53 1
1071.60 1
1071.68 1
1071.75 1
1071.83 1
1071.90 1
1071.98 1
1072.05 0
1072.13 0
1072.20 0
1072.28 1
1072.35 1
1072.43 1
1072.50 1
1072.58 1
1072.65 1
1072.73 1
1072.80 0
1072.88 0
1072.95 0
1073.03 0
1073.10 0
1073.18 0
1073.25 1
1073.33 1
1073.40 1
1073.48 1
1073.55 1
1073.63 1
1073.70 1
1073.78 1
1073.85 1
1073.93 1
1074.00 1
1074.08 1
1074.15 0
1074.23 0
1074.30 0
1074.38 0
1074.45 0
1074.53 0
1074.60 1
1074.68 1
1074.76 1
1074.83 1
1074.91 1
1074.98 0
1075.06 1
1075.13 1
1075.21 1
1075.28 1
1075.36 1
1075.43 1
1075.51 1
1075.58 0
1075.66 0
1075.73 0
1075.81 0
1075.88 0
1075.96 0
1076.03 0
1076.11 0
1076.18 1
1076.26 1
1076.33 1
1076.41 1
1076.48 1
1076.56 1
1076.64 1
1076.71 1
1076.79 1
1076.86 1
1076.94 1
1077.01 1
1077.09 0
1077.16 0
1077.24 0
1077.31 0
1077.39 0
1077.46 0
1077.54 0
1077.61 0
1077.69 0
1077.76 0
1077.84 0
1077.91 0
1077.99 0
1078.06 0
1078.14 1
1078.22 1
1078.29 1
1078.37 1
1078.44 1
1078.52 1
1078.59 1
1078.67 1
1078.74 1
1078.82 1
1078.89 1
1078.97 1
1079.04 1
1079.12 0
1079.19 0
1079.27 0
1079.35 0
1079.42 0
1079.50 0
1079.57 0
1079.65 0
1079.72 0
1079.80 0
1079.87 0
1079.95 0
1080.02 0
1080.10 0
1080.17 0
1080.25 0
1080.32 0
1080.40 0
1080.48 0
1080.55 0
1080.63 0
1080.70 0
1080.78 0
1080.85 0
1080.93 0
1081.00 0
1081.08 0
1081.15 0
1081.23 0
1081.30 0
1081.38 1
1081.46 1
1081.53 1
1081.61 1
1081.68 1
1081.76 1
1081.83 1
1081.91 1
1081.98 1
1082.06 1
1082.13 1
1082.21 1
1082.28 1
1082.36 1
1082.44 1
1082.51 1
1082.59 1
1082.66 1
1082.74 0
1082.81 0
1082.89 0
1082.96 0
1083.04 0
1083.11 0
1083.19 0
1083.27 0
1083.34 0
1083.42 0
1083.49 1
1083.57 1
1083.64 1
1083.72 1
1083.79 1
1083.87 0
1083.94 0
1084.02 0
1084.10 0
1084.17 0
1084.25 0
1084.32 0
1084.40 0
1084.47 1
1084.55 1
1084.62 1
1084.70 1
1084.78 1
1084.85 1
1084.93 1
1085.00 1
1085.08 1
1085.15 1
1085.23 1
1085.30 1
1085.38 1
1085.46 1
1085.53 0
1085.61 0
1085.68 0
1085.76 0
1085.83 1
1085.91 1
1085.98 1
1086.06 1
1086.14 2
1086.21 2
1086.29 2
1086.36 2
1086.44 2
1086.51 2
1086.59 2
1086.66 2
1086.74 2
1086.82 1
1086.89 1
1086.97 1
1087.04 1
1087.12 1
1087.19 1
1087.27 1
1087.34 1
1087.42 1
1087.50 1
1087.57 1
1087.65 1
1087.72 1
1087.80 1
1087.87 1
1087.95 1
1088.03 1
1088.10 1
1088.18 1
1088.25 2
1088.33 2
1088.40 2
1088.48 3
1088.55 3
1088.63 3
1088.71 3
1088.78 3
1088.86 3
1088.93 3
1089.01 3
1089.08 3
1089.16 3
1089.24 3
1089.31 3
1089.39 3
1089.46 3
1089.54 2
1089.61 2
1089.69 2
1089.77 2
1089.84 2
1089.92 1
1089.99 1
1090.07 1
1090.14 1
1090.22 1
1090.30 1
1090.37 1
1090.45 1
1090.52 1
1090.60 2
1090.67 3
1090.75 3
1090.83 4
1090.90 4
1090.98 4
1091.05 4
1091.13 5
1091.20 5
1091.28 5
1091.36 5
1091.43 4
1091.51 4
1091.58 4
1091.66 3
1091.73 3
1091.81 2
1091.89 2
1091.96 1
1092.04 1
1092.11 1
1092.19 1
1092.26 2
1092.34 2
1092.42 2
1092.49 2
1092.57 3
1092.64 3
1092.72 3
1092.79 3
1092.87 3
1092.95 3
1093.02 3
1093.10 3
1093.17 3
1093.25 3
1093.33 3
1093.40 3
1093.48 3
1093.55 3
1093.63 3
1093.70 3
1093.78 3
1093.86 3
1093.93 3
1094.01 4
1094.08 4
1094.16 4
1094.24 5
1094.31 5
1094.39 5
1094.46 5
1094.54 5
1094.61 5
1094.69 4
1094.77 4
1094.84 3
1094.92 2
1094.99 2
1095.07 1
1095.15 1
1095.22 1
1095.30 1
1095.37 0
1095.45 0
1095.53 0
1095.60 0
1095.68 1
1095.75 1
1095.83 1
1095.90 2
1095.98 2
1096.06 2
1096.13 2
1096.21 2
1096.28 2
1096.36 2
1096.44 2
1096.51 2
1096.59 2
1096.66 1
1096.74 1
1096.82 1
1096.89 1
1096.97 1
1097.04 1
1097.12 1
1097.20 1
1097.27 1
1097.35 1
1097.42 1
1097.50 2
1097.58 3
1097.65 3
1097.73 4
1097.80 4
1097.88 4
1097.96 4
1098.03 4
1098.11 4
1098.18 3
1098.26 3
1098.34 3
1098.41 3
1098.49 2
1098.56 2
1098.64 2
1098.71 2
1098.79 1
1098.87 1
1098.94 1
1099.02 1
1099.09 1
1099.17 1
1099.25 1
1099.32 2
1099.40 2
1099.48 2
1099.55 2
1099.63 2
1099.70 2
1099.78 2
1099.86 2
1099.93 2
1100.01 1
1100.08 1
1100.16 1
1100.24 1
1100.31 1
1100.39 1
1100.46 1
1100.54 1
1100.62 1
1100.69 2
1100.77 2
1100.84 2
1100.92 2
1101.00 2
1101.07 2
1101.15 2
1101.22 2
1101.30 1
1101.38 1
1101.45 1
1101.53 1
1101.60 1
1101.68 1
1101.76 1
1101.83 1
1101.91 1
1101.99 1
1102.06 2
1102.14 2
1102.21 2
1102.29 3
1102.37 3
1102.44 3
1102.52 3
1102.59 3
1102.67 3
1102.75 3
1102.82 3
1102.90 3
1102.98 2
1103.05 2
1103.13 2
1103.20 2
1103.28 2
1103.36 1
1103.43 1
1103.51 1
1103.58 1
1103.66 1
1103.74 0
1103.81 0
1103.89 0
1103.97 0
1104.04 1
1104.12 1
1104.19 2
1104.27 2
1104.35 3
1104.42 4
1104.50 5
1104.57 6
1104.65 6
1104.73 6
1104.80 6
1104.88 5
1104.96 5
1105.03 4
1105.11 4
1105.18 4
1105.26 3
1105.34 3
1105.41 3
1105.49 3
1105.57 4
1105.64 4
1105.72 5
1105.79 5
1105.87 6
1105.95 6
1106.02 6
1106.10 6
1106.18 6
1106.25 6
1106.33 6
1106.40 6
1106.48 6
1106.56 5
1106.63 5
1106.71 5
1106.79 4
1106.86 4
1106.94 3
1107.01 3
1107.09 3
1107.17 3
1107.24 4
1107.32 4
1107.40 5
1107.47 5
1107.55 6
1107.62 7
1107.70 7
1107.78 7
1107.85 7
1107.93 7
1108.01 7
1108.08 6
1108.16 6
1108.24 5
1108.31 4
1108.39 4
1108.46 4
1108.54 4
1108.62 4
1108.69 4
1108.77 4
1108.85 4
1108.92 3
1109.00 3
1109.08 3
1109.15 2
1109.23 1
1109.30 1
1109.38 1
1109.46 1
1109.53 1
1109.61 1
1109.69 1
1109.76 2
1109.84 3
1109.92 3
1109.99 4
1110.07 4
1110.14 4
1110.22 4
1110.30 4
1110.37 4
1110.45 4
1110.53 4
1110.60 4
1110.68 4
1110.76 4
1110.83 4
1110.91 3
1110.98 3
1111.06 3
1111.14 3
1111.21 3
1111.29 2
1111.37 2
1111.44 1
1111.52 1
1111.60 1
1111.67 0
1111.75 0
1111.83 0
1111.90 0
1111.98 0
1112.06 0
1112.13 0
1112.21 0
1112.28 1
1112.36 1
1112.44 1
1112.51 1
1112.59 1
1112.67 1
1112.74 1
1112.82 1
1112.90 1
1112.97 1
1113.05 1
1113.13 1
1113.20 1
1113.28 1
1113.36 1
1113.43 1
1113.51 1
1113.58 1
1113.66 1
1113.74 1
1113.81 1
1113.89 1
1113.97 1
1114.04 1
1114.12 1
1114.20 1
1114.27 1
1114.35 1
1114.43 1
1114.50 2
1114.58 2
1114.66 2
1114.73 2
1114.81 2
1114.89 2
1114.96 1
1115.04 1
1115.12 1
1115.19 1
1115.27 1
1115.35 1
1115.42 1
1115.50 1
1115.58 1
1115.65 1
1115.73 2
1115.80 2
1115.88 2
1115.96 1
1116.03 1
1116.11 1
1116.19 1
1116.26 0
1116.34 0
1116.42 1
1116.49 1
1116.57 1
1116.65 1
1116.72 1
1116.80 1
1116.88 0
1116.95 0
1117.03 0
1117.11 0
1117.18 0
1117.26 1
1117.34 1
1117.41 1
1117.49 2
1117.57 2
1117.64 2
1117.72 1
1117.80 1
1117.87 1
1117.95 0
1118.03 0
1118.10 0
1118.18 0
1118.26 0
1118.33 0
1118.41 0
1118.49 0
1118.56 0
1118.64 0
1118.72 0
1118.79 0
1118.87 0
1118.95 0
1119.02 0
1119.10 0
1119.18 1
1119.25 1
1119.33 1
1119.41 2
1119.48 2
1119.56 2
1119.64 2
1119.71 1
1119.79 1
1119.87 0
1119.94 0
1120.02 0
1120.10 1
1120.17 1
1120.25 1
1120.33 2
1120.40 2
1120.48 2
1120.56 2
1120.64 2
1120.71 2
1120.79 2
1120.87 3
1120.94 4
1121.02 4
1121.10 5
1121.17 5
1121.25 4
1121.33 4
1121.40 3
1121.48 2
1121.56 2
1121.63 2
1121.71 1
1121.79 1
1121.86 1
1121.94 1
1122.02 1
1122.09 1
1122.17 1
1122.25 1
1122.32 1
1122.40 2
1122.48 2
1122.55 3
1122.63 3
1122.71 3
1122.79 3
1122.86 3
1122.94 3
1123.02 3
1123.09 2
1123.17 2
1123.25 2
1123.32 2
1123.40 2
1123.48 1
1123.55 1
1123.63 1
1123.71 1
1123.78 0
1123.86 0
1123.94 0
1124.01 0
1124.09 0
1124.17 0
1124.25 0
1124.32 0
1124.40 0
1124.48 0
1124.55 0
1124.63 0
1124.71 1
1124.78 1
1124.86 1
1124.94 1
1125.01 2
1125.09 2
1125.17 2
1125.25 2
1125.32 2
1125.40 2
1125.48 2
1125.55 2
1125.63 2
1125.71 2
1125.78 1
1125.86 1
1125.94 1
1126.01 1
1126.09 1
1126.17 1
1126.25 2
1126.32 2
1126.40 2
1126.48 2
1126.55 2
1126.63 2
1126.71 2
1126.78 2
1126.86 2
1126.94 2
1127.01 2
1127.09 2
1127.17 2
1127.25 2
1127.32 3
1127.40 3
1127.48 3
1127.55 4
1127.63 4
1127.71 4
1127.78 5
1127.86 5
1127.94 5
1128.02 6
1128.09 6
1128.17 5
1128.25 5
1128.32 5
1128.40 4
1128.48 3
1128.55 2
1128.63 1
1128.71 1
1128.79 0
1128.86 0
1128.94 0
1129.02 0
1129.09 0
1129.17 0
1129.25 0
1129.33 0
1129.40 0
1129.48 0
1129.56 1
1129.63 1
1129.71 1
1129.79 1
1129.86 1
1129.94 1
1130.02 1
1130.10 1
1130.17 1
1130.25 1
1130.33 2
1130.40 2
1130.48 3
1130.56 3
1130.64 3
1130.71 3
1130.79 3
1130.87 3
1130.94 2
1131.02 2
1131.10 2
1131.18 2
1131.25 3
1131.33 3
1131.41 3
1131.48 3
1131.56 3
1131.64 3
1131.71 3
1131.79 3
1131.87 3
1131.95 3
1132.02 3
1132.10 3
1132.18 3
1132.25 3
1132.33 4
1132.41 4
1132.49 5
1132.56 6
1132.64 6
1132.72 6
1132.80 6
1132.87 5
1132.95 4
1133.03 3
1133.10 3
1133.18 2
1133.26 2
1133.34 2
1133.41 2
1133.49 2
1133.57 2
1133.64 2
1133.72 2
1133.80 2
1133.88 3
1133.95 3
1134.03 3
1134.11 3
1134.18 3
1134.26 3
1134.34 3
1134.42 3
1134.49 4
1134.57 4
1134.65 5
1134.73 6
1134.80 7
1134.88 8
1134.96 9
1135.03 10
1135.11 10
1135.19 10
1135.27 10
1135.34 9
1135.42 9
1135.50 8
1135.57 8
1135.65 7
1135.73 6
1135.81 5
1135.88 5
1135.96 4
1136.04 4
1136.12 3
1136.19 3
1136.27 3
1136.35 3
1136.42 3
1136.50 3
1136.58 3
1136.66 3
1136.73 3
1136.81 3
1136.89 3
1136.97 3
1137.04 4
1137.12 4
1137.20 4
1137.28 5
1137.35 5
1137.43 5
1137.51 4
1137.58 4
1137.66 3
1137.74 3
1137.82 3
1137.89 3
1137.97 3
1138.05 3
1138.13 3
1138.20 4
1138.28 4
1138.36 4
1138.44 3
1138.51 3
1138.59 3
1138.67 3
1138.74 3
1138.82 3
1138.90 3
1138.98 3
1139.05 4
1139.13 4
1139.21 4
1139.29 4
1139.36 4
1139.44 4
1139.52 4
1139.60 4
1139.67 4
1139.75 4
1139.83 4
1139.91 4
1139.98 4
1140.06 4
1140.14 3
1140.22 3
1140.29 2
1140.37 1
1140.45 0
1140.53 0
1140.60 0
1140.68 0
1140.76 0
1140.83 0
1140.91 0
1140.99 0
1141.07 0
1141.14 0
1141.22 1
1141.30 2
1141.38 2
1141.45 2
1141.53 2
1141.61 2
1141.69 2
1141.76 2
1141.84 2
1141.92 3
1142.00 3
1142.07 3
1142.15 2
1142.23 2
1142.31 2
1142.38 1
1142.46 1
1142.54 1
1142.62 1
1142.69 1
1142.77 1
1142.85 1
1142.93 1
1143.00 1
1143.08 2
1143.16 2
1143.24 3
1143.31 3
1143.39 4
1143.47 4
1143.55 4
1143.62 3
1143.70 3
1143.78 3
1143.86 2
1143.93 2
1144.01 3
1144.09 3
1144.17 4
1144.24 4
1144.32 4
1144.40 4
1144.48 4
1144.56 4
1144.63 4
1144.71 4
1144.79 4
1144.87 4
1144.94 4
1145.02 4
1145.10 4
1145.18 3
1145.25 3
1145.33 2
1145.41 2
1145.49 1
1145.56 1
1145.64 1
1145.72 1
1145.80 1
1145.87 1
1145.95 1
1146.03 1
1146.11 1
1146.18 1
1146.26 0
1146.34 0
1146.42 0
1146.50 0
1146.57 1
1146.65 1
1146.73 2
1146.81 3
1146.88 3
1146.96 3
1147.04 3
1147.12 3
1147.19 3
1147.27 3
1147.35 3
1147.43 3
1147.50 3
1147.58 3
1147.66 3
1147.74 3
1147.82 3
1147.89 4
1147.97 5
1148.05 6
1148.13 8
1148.20 9
1148.28 11
1148.36 12
1148.44 13
1148.51 14
1148.59 14
1148.67 13
1148.75 13
1148.83 12
1148.90 12
1148.98 12
1149.06 12
1149.14 12
1149.21 12
1149.29 13
1149.37 13
1149.45 14
1149.52 14
1149.60 14
1149.68 14
1149.76 13
1149.84 12
1149.91 11
1149.99 10
1150.07 10
1150.15 9
1150.22 9
1150.30 9
1150.38 9
1150.46 9
1150.54 9
1150.61 9
1150.69 9
1150.77 9
1150.85 9
1150.92 9
1151.00 8
1151.08 8
1151.16 8
1151.24 7
1151.31 8
1151.39 9
1151.47 10
1151.55 11
1151.62 12
1151.70 13
1151.78 13
1151.86 14
1151.94 14
1152.01 14
1152.09 14
1152.17 14
1152.25 14
1152.33 14
1152.40 14
1152.48 13
1152.56 13
1152.64 13
1152.71 12
1152.79 11
1152.87 10
1152.95 9
1153.03 8
1153.10 7
1153.18 6
1153.26 5
1153.34 5
1153.42 4
1153.49 4
1153.57 4
1153.65 4
1153.73 4
1153.80 4
1153.88 4
1153.96 4
1154.04 4
1154.12 4
1154.19 4
1154.27 4
1154.35 4
1154.43 5
1154.51 5
1154.58 5
1154.66 5
1154.74 5
1154.82 4
1154.90 4
1154.97 3
1155.05 3
1155.13 3
1155.21 3
1155.28 3
1155.36 4
1155.44 4
1155.52 4
1155.60 4
1155.67 4
1155.75 4
1155.83 4
1155.91 3
1155.99 2
1156.06 2
1156.14 1
1156.22 0
1156.30 0
1156.38 0
1156.45 1
1156.53 1
1156.61 2
1156.69 3
1156.77 3
1156.84 3
1156.92 3
1157.00 3
1157.08 2
1157.16 2
1157.23 2
1157.31 3
1157.39 3
1157.47 4
1157.55 4
1157.62 4
1157.70 3
1157.78 2
1157.86 2
1157.94 1
1158.01 1
1158.09 1
1158.17 1
1158.25 1
1158.33 1
1158.40 2
1158.48 2
1158.56 2
1158.64 3
1158.72 3
1158.79 3
1158.87 3
1158.95 2
1159.03 2
1159.11 2
1159.18 1
1159.26 1
1159.34 0
1159.42 0
1159.50 0
1159.57 0
1159.65 0
1159.73 0
1159.81 0
1159.89 0
1159.97 0
1160.04 1
1160.12 1
1160.20 2
1160.28 2
1160.36 2
1160.43 3
1160.51 3
1160.59 4
1160.67 5
1160.75 6
1160.82 7
1160.90 9
1160.98 10
1161.06 11
1161.14 11
1161.22 11
1161.29 10
1161.37 9
1161.45 7
1161.53 6
1161.61 4
1161.68 3
1161.76 3
1161.84 2
1161.92 2
1162.00 3
1162.07 3
1162.15 4
1162.23 5
1162.31 5
1162.39 5
1162.47 5
1162.54 5
1162.62 5
1162.70 5
1162.78 4
1162.86 4
1162.93 4
1163.01 3
1163.09 3
1163.17 3
1163.25 3
1163.33 3
1163.40 4
1163.48 4
1163.56 5
1163.64 6
1163.72 7
1163.79 8
1163.87 9
1163.95 9
1164.03 9
1164.11 9
1164.19 8
1164.26 8
1164.34 7
1164.42 7
1164.50 6
1164.58 6
1164.66 6
1164.73 6
1164.81 5
1164.89 5
1164.97 4
1165.05 4
1165.12 4
1165.20 4
1165.28 4
1165.36 5
1165.44 6
1165.52 8
1165.59 9
1165.67 10
1165.75 10
1165.83 10
1165.91 9
1165.99 8
1166.06 6
1166.14 5
1166.22 4
1166.30 3
1166.38 2
1166.46 1
1166.53 1
1166.61 2
1166.69 2
1166.77 3
1166.85 4
1166.93 5
1167.00 5
1167.08 5
1167.16 5
1167.24 5
1167.32 3
1167.40 2
1167.47 2
1167.55 1
1167.63 1
1167.71 2
1167.79 3
1167.87 4
1167.94 6
1168.02 6
1168.10 7
1168.18 7
1168.26 6
1168.34 5
1168.41 4
1168.49 4
1168.57 3
1168.65 2
1168.73 2
1168.81 1
1168.88 1
1168.96 1
1169.04 1
1169.12 2
1169.20 2
1169.28 3
1169.35 4
1169.43 5
1169.51 6
1169.59 7
1169.67 8
1169.75 9
1169.83 9
1169.90 9
1169.98 9
1170.06 9
1170.14 8
1170.22 9
1170.30 9
1170.37 9
1170.45 9
1170.53 9
1170.61 8
1170.69 8
1170.77 7
1170.85 7
1170.92 7
1171.00 6
1171.08 6
1171.16 6
1171.24 6
1171.32 6
1171.39 6
1171.47 5
1171.55 5
1171.63 5
1171.71 4
1171.79 4
1171.87 3
1171.94 3
1172.02 3
1172.10 3
1172.18 4
1172.26 5
1172.34 6
1172.41 7
1172.49 9
1172.57 9
1172.65 10
1172.73 10
1172.81 9
1172.89 8
1172.96 7
1173.04 6
1173.12 4
1173.20 4
1173.28 3
1173.36 3
1173.44 3
1173.51 3
1173.59 4
1173.67 5
1173.75 7
1173.83 8
1173.91 9
1173.99 9
1174.06 9
1174.14 8
1174.22 7
1174.30 6
1174.38 5
1174.46 4
1174.54 3
1174.61 3
1174.69 3
1174.77 3
1174.85 3
1174.93 3
1175.01 3
1175.09 3
1175.16 3
1175.24 3
1175.32 2
1175.40 2
1175.48 2
1175.56 2
1175.64 2
1175.71 2
1175.79 2
1175.87 3
1175.95 3
1176.03 3
1176.11 4
1176.19 4
1176.26 4
1176.34 4
1176.42 3
1176.50 3
1176.58 3
1176.66 4
1176.74 4
1176.82 5
1176.89 7
1176.97 8
1177.05 9
1177.13 10
1177.21 10
1177.29 10
1177.37 10
1177.44 9
1177.52 8
1177.60 6
1177.68 5
1177.76 4
1177.84 3
1177.92 2
1178.00 2
1178.07 1
1178.15 1
1178.23 1
1178.31 1
1178.39 1
1178.47 1
1178.55 1
1178.62 1
1178.70 1
1178.78 2
1178.86 2
1178.94 2
1179.02 1
1179.10 1
1179.18 1
1179.25 0
1179.33 0
1179.41 0
1179.49 0
1179.57 0
1179.65 0
1179.73 0
1179.81 0
1179.88 0
1179.96 0
1180.04 1
1180.12 1
1180.20 2
1180.28 3
1180.36 4
1180.44 4
1180.51 5
1180.59 6
1180.67 6
1180.75 6
1180.83 6
1180.91 5
1180.99 4
1181.07 4
1181.15 3
1181.22 3
1181.30 4
1181.38 5
1181.46 6
1181.54 8
1181.62 9
1181.70 10
1181.78 10
1181.85 9
1181.93 8
1182.01 7
1182.09 5
1182.17 4
1182.25 3
1182.33 2
1182.41 2
1182.49 1
1182.56 1
1182.64 2
1182.72 2
1182.80 2
1182.88 3
1182.96 3
1183.04 3
1183.12 3
1183.19 3
1183.27 4
1183.35 5
1183.43 6
1183.51 8
1183.59 11
1183.67 13
1183.75 14
1183.83 15
1183.90 16
1183.98 15
1184.06 14
1184.14 12
1184.22 10
1184.30 9
1184.38 8
1184.46 7
1184.54 7
1184.61 7
1184.69 6
1184.77 6
1184.85 5
1184.93 3
1185.01 2
1185.09 1
1185.17 1
1185.25 0
1185.33 1
1185.40 1
1185.48 2
1185.56 3
1185.64 3
1185.72 4
1185.80 5
1185.88 6
1185.96 7
1186.04 8
1186.11 8
1186.19 8
1186.27 8
1186.35 7
1186.43 6
1186.51 5
1186.59 4
1186.67 4
1186.75 4
1186.83 4
1186.90 4
1186.98 5
1187.06 5
1187.14 5
1187.22 5
1187.30 4
1187.38 4
1187.46 4
1187.54 4
1187.62 5
1187.69 7
1187.77 8
1187.85 9
1187.93 10
1188.01 11
1188.09 11
1188.17 11
1188.25 11
1188.33 10
1188.41 9
1188.48 9
1188.56 8
1188.64 8
1188.72 8
1188.80 8
1188.88 8
1188.96 9
1189.04 9
1189.12 10
1189.20 10
1189.28 10
1189.35 11
1189.43 11
1189.51 11
1189.59 11
1189.67 11
1189.75 11
1189.83 10
1189.91 10
1189.99 10
1190.07 9
1190.15 9
1190.22 8
1190.30 8
1190.38 8
1190.46 7
1190.54 7
1190.62 7
1190.70 7
1190.78 7
1190.86 7
1190.94 7
1191.02 7
1191.09 6
1191.17 6
1191.25 6
1191.33 7
1191.41 7
1191.49 8
1191.57 8
1191.65 9
1191.73 9
1191.81 10
1191.89 10
1191.97 10
1192.04 10
1192.12 10
1192.20 9
1192.28 9
1192.36 9
1192.44 9
1192.52 8
1192.60 7
1192.68 7
1192.76 6
1192.84 5
1192.92 5
1192.99 5
1193.07 5
1193.15 6
1193.23 7
1193.31 7
1193.39 8
1193.47 8
1193.55 8
1193.63 8
1193.71 7
1193.79 6
1193.87 6
1193.95 5
1194.02 5
1194.10 6
1194.18 7
1194.26 8
1194.34 8
1194.42 9
1194.50 9
1194.58 8
1194.66 7
1194.74 6
1194.82 6
1194.90 5
1194.98 4
1195.05 4
1195.13 4
1195.21 4
1195.29 5
1195.37 5
1195.45 5
1195.53 5
1195.61 5
1195.69 5
1195.77 5
1195.85 5
1195.93 5
1196.01 5
1196.09 5
1196.16 5
1196.24 5
1196.32 4
1196.40 4
1196.48 4
1196.56 3
1196.64 3
1196.72 3
1196.80 4
1196.88 4
1196.96 5
1197.04 5
1197.12 5
1197.20 6
1197.27 5
1197.35 5
1197.43 5
1197.51 4
1197.59 5
1197.67 5
1197.75 6
1197.83 7
1197.91 9
1197.99 10
1198.07 11
1198.15 11
1198.23 11
1198.31 10
1198.39 10
1198.47 9
1198.54 8
1198.62 7
1198.70 6
1198.78 6
1198.86 5
1198.94 5
1199.02 4
1199.10 4
1199.18 4
1199.26 4
1199.34 4
1199.42 4
1199.50 4
1199.58 4
1199.66 4
1199.74 5
1199.81 5
1199.89 5
1199.97 5
1200.05 5
1200.13 5
1200.21 5
1200.29 4
1200.37 4
1200.45 3
1200.53 3
1200.61 3
1200.69 3
1200.77 3
1200.85 3
1200.93 3
1201.01 3
1201.09 3
1201.17 3
1201.24 3
1201.32 3
1201.40 3
1201.48 3
1201.56 3
1201.64 3
1201.72 3
1201.80 4
1201.88 4
1201.96 6
1202.04 7
1202.12 10
1202.20 12
1202.28 13
1202.36 15
1202.44 15
1202.52 15
1202.60 15
1202.68 14
1202.76 13
1202.83 13
1202.91 13
1202.99 13
1203.07 14
1203.15 15
1203.23 16
1203.31 17
1203.39 18
1203.47 18
1203.55 18
1203.63 17
1203.71 16
1203.79 15
1203.87 14
1203.95 13
1204.03 12
1204.11 11
1204.19 9
1204.27 8
1204.35 7
1204.43 6
1204.51 6
1204.58 6
1204.66 7
1204.74 7
1204.82 8
1204.90 9
1204.98 10
1205.06 9
1205.14 9
1205.22 7
1205.30 6
1205.38 4
1205.46 3
1205.54 2
1205.62 2
1205.70 1
1205.78 1
1205.86 1
1205.94 2
1206.02 2
1206.10 3
1206.18 4
1206.26 5
1206.34 7
1206.42 8
1206.50 10
1206.57 10
1206.65 11
1206.73 10
1206.81 10
1206.89 10
1206.97 10
1207.05 10
1207.13 10
1207.21 10
1207.29 11
1207.37 11
1207.45 11
1207.53 12
1207.61 11
1207.69 11
1207.77 11
1207.85 10
1207.93 9
1208.01 9
1208.09 9
1208.17 9
1208.25 9
1208.33 10
1208.41 11
1208.49 12
1208.57 13
1208.65 14
1208.73 14
1208.81 14
1208.89 13
1208.97 12
1209.05 10
1209.12 9
1209.20 7
1209.28 7
1209.36 6
1209.44 6
1209.52 7
1209.60 7
1209.68 8
1209.76 10
1209.84 11
1209.92 12
1210.00 14
1210.08 15
1210.16 17
1210.24 18
1210.32 19
1210.40 19
1210.48 19
1210.56 18
1210.64 17
1210.72 15
1210.80 13
1210.88 11
1210.96 10
1211.04 8
1211.12 7
1211.20 6
1211.28 6
1211.36 7
1211.44 8
1211.52 9
1211.60 10
1211.68 10
1211.76 10
1211.84 10
1211.92 9
1212.00 8
1212.08 6
1212.16 6
1212.24 5
1212.32 5
1212.40 6
1212.48 6
1212.56 6
1212.64 7
1212.72 7
1212.80 6
1212.87 6
1212.95 5
1213.03 5
1213.11 5
1213.19 6
1213.27 7
1213.35 9
1213.43 11
1213.51 12
1213.59 13
1213.67 14
1213.75 14
1213.83 13
1213.91 11
1213.99 10
1214.07 8
1214.15 6
1214.23 5
1214.31 3
1214.39 3
1214.47 3
1214.55 3
1214.63 3
1214.71 4
1214.79 5
1214.87 6
1214.95 7
1215.03 7
1215.11 8
1215.19 9
1215.27 9
1215.35 10
1215.43 11
1215.51 12
1215.59 14
1215.67 16
1215.75 18
1215.83 20
1215.91 20
1215.99 20
1216.07 18
1216.15 16
1216.23 14
1216.31 12
1216.39 10
1216.47 8
1216.55 7
1216.63 6
1216.71 6
1216.79 5
1216.87 5
1216.95 5
1217.03 5
1217.11 5
1217.19 5
1217.27 6
1217.35 7
1217.43 7
1217.51 8
1217.59 8
1217.67 7
1217.75 7
1217.83 6
1217.91 5
1217.99 5
1218.07 4
1218.15 5
1218.23 5
1218.31 7
1218.39 8
1218.47 11
1218.55 13
1218.63 14
1218.71 16
1218.79 16
1218.87 16
1218.95 16
1219.03 15
1219.11 14
1219.19 12
1219.27 11
1219.35 10
1219.43 9
1219.51 9
1219.59 9
1219.67 9
1219.75 9
1219.83 9
1219.91 9
1219.99 8
1220.07 8
1220.15 8
1220.23 7
1220.31 7
1220.39 7
1220.47 7
1220.55 7
1220.63 6
1220.71 6
1220.79 5
1220.87 5
1220.95 4
1221.03 4
1221.11 4
1221.19 4
1221.27 5
1221.35 7
1221.43 8
1221.51 9
1221.59 10
1221.67 11
1221.75 11
1221.83 10
1221.91 10
1221.99 9
1222.08 8
1222.16 8
1222.24 8
1222.32 8
1222.40 8
1222.48 8
1222.56 8
1222.64 8
1222.72 8
1222.80 8
1222.88 8
1222.96 9
1223.04 10
1223.12 11
1223.20 13
1223.28 14
1223.36 14
1223.44 14
1223.52 14
1223.60 14
1223.68 13
1223.76 12
1223.84 12
1223.92 11
1224.00 10
1224.08 10
1224.16 8
1224.24 7
1224.32 6
1224.40 5
1224.48 5
1224.56 6
1224.64 7
1224.72 9
1224.80 11
1224.88 13
1224.96 14
1225.04 15
1225.12 15
1225.20 15
1225.28 15
1225.36 15
1225.44 14
1225.52 14
1225.60 14
1225.68 14
1225.76 14
1225.85 14
1225.93 13
1226.01 13
1226.09 13
1226.17 13
1226.25 13
1226.33 14
1226.41 15
1226.49 16
1226.57 17
1226.65 18
1226.73 19
1226.81 19
1226.89 20
1226.97 20
1227.05 20
1227.13 19
1227.21 18
1227.29 16
1227.37 14
1227.45 13
1227.53 12
1227.61 11
1227.69 12
1227.77 13
1227.85 15
1227.93 16
1228.01 17
1228.09 18
1228.17 18
1228.25 17
1228.33 16
1228.42 14
1228.50 13
1228.58 12
1228.66 12
1228.74 13
1228.82 14
1228.90 15
1228.98 16
1229.06 18
1229.14 20
1229.22 22
1229.30 24
1229.38 26
1229.46 27
1229.54 28
1229.62 29
1229.70 29
1229.78 29
1229.86 28
1229.94 28
1230.02 27
1230.10 26
1230.18 25
1230.26 25
1230.34 25
1230.43 24
1230.51 24
1230.59 23
1230.67 22
1230.75 21
1230.83 19
1230.91 17
1230.99 14
1231.07 12
1231.15 10
1231.23 8
1231.31 8
1231.39 8
1231.47 9
1231.55 10
1231.63 12
1231.71 13
1231.79 15
1231.87 16
1231.95 17
1232.03 17
1232.11 17
1232.20 17
1232.28 16
1232.36 15
1232.44 13
1232.52 12
1232.60 10
1232.68 9
1232.76 7
1232.84 6
1232.92 5
1233.00 4
1233.08 3
1233.16 2
1233.24 1
1233.32 1
1233.40 0
1233.48 0
1233.56 0
1233.64 0
1233.72 0
1233.81 0
1233.89 0
1233.97 0
1234.05 0
1234.13 1
1234.21 3
1234.29 4
1234.37 7
1234.45 8
1234.53 10
1234.61 11
1234.69 11
1234.77 11
1234.85 11
1234.93 11
1235.01 10
1235.09 10
1235.17 9
1235.26 8
1235.34 7
1235.42 6
1235.50 4
1235.58 2
1235.66 0
1235.74 0
1235.82 0
1235.90 0
1235.98 0
1236.06 0
1236.14 0
1236.22 0
1236.30 0
1236.38 2
1236.46 4
1236.55 5
1236.63 6
1236.71 7
1236.79 6
1236.87 6
1236.95 5
1237.03 4
1237.11 3
1237.19 3
1237.27 2
1237.35 2
1237.43 1
1237.51 1
1237.59 1
1237.67 1
1237.75 1
1237.84 2
1237.92 2
1238.00 3
1238.08 4
1238.16 4
1238.24 5
1238.32 6
1238.40 7
1238.48 7
1238.56 7
1238.64 7
1238.72 7
1238.80 6
1238.88 6
1238.96 5
1239.05 5
1239.13 5
1239.21 5
1239.29 5
1239.37 5
1239.45 5
1239.53 4
1239.61 4
1239.69 5
1239.77 6
1239.85 7
1239.93 8
1240.01 10
1240.10 11
1240.18 12
1240.26 12
1240.34 11
1240.42 10
1240.50 9
1240.58 8
1240.66 7
1240.74 6
1240.82 5
1240.90 5
1240.98 5
1241.06 5
1241.14 4
1241.23 4
1241.31 4
1241.39 4
1241.47 4
1241.55 5
1241.63 7
1241.71 8
1241.79 10
1241.87 11
1241.95 12
1242.03 12
1242.11 12
1242.20 11
1242.28 10
1242.36 9
1242.44 9
1242.52 8
1242.60 8
1242.68 9
1242.76 9
1242.84 10
1242.92 11
1243.00 12
1243.08 13
1243.17 14
1243.25 14
1243.33 14
1243.41 14
1243.49 13
1243.57 12
1243.65 11
1243.73 10
1243.81 9
1243.89 8
1243.97 7
1244.05 6
1244.14 6
1244.22 5
1244.30 5
1244.38 5
1244.46 4
1244.54 4
1244.62 3
1244.70 2
1244.78 1
1244.86 1
1244.94 2
1245.03 3
1245.11 4
1245.19 5
1245.27 7
1245.35 8
1245.43 10
1245.51 11
1245.59 12
1245.67 12
1245.75 12
1245.83 12
1245.92 11
1246.00 10
1246.08 9
1246.16 8
1246.24 8
1246.32 9
1246.40 11
1246.48 14
1246.56 16
1246.64 18
1246.72 20
1246.81 21
1246.89 21
1246.97 20
1247.05 20
1247.13 19
1247.21 19
1247.29 19
1247.37 19
1247.45 20
1247.53 20
1247.62 20
1247.70 19
1247.78 18
1247.86 17
1247.94 15
1248.02 13
1248.10 11
1248.18 10
1248.26 8
1248.34 7
1248.43 6
1248.51 5
1248.59 4
1248.67 4
1248.75 5
1248.83 5
1248.91 6
1248.99 7
1249.07 7
1249.15 8
1249.24 9
1249.32 10
1249.40 12
1249.48 15
1249.56 17
1249.64 20
1249.72 22
1249.80 24
1249.88 24
1249.97 24
1250.05 23
1250.13 21
1250.21 20
1250.29 18
1250.37 17
1250.45 17
1250.53 17
1250.61 17
1250.69 17
1250.78 18
1250.86 18
1250.94 19
1251.02 18
1251.10 18
1251.18 18
1251.26 18
1251.34 18
1251.42 19
1251.51 19
1251.59 21
1251.67 21
1251.75 22
1251.83 21
1251.91 20
1251.99 18
1252.07 16
1252.15 15
1252.24 14
1252.32 13
1252.40 14
1252.48 14
1252.56 15
1252.64 15
1252.72 16
1252.80 15
1252.88 15
1252.97 15
1253.05 15
1253.13 15
1253.21 15
1253.29 14
1253.37 13
1253.45 11
1253.53 10
1253.62 9
1253.70 8
1253.78 8
1253.86 9
1253.94 11
1254.02 14
1254.10 17
1254.18 20
1254.27 22
1254.35 23
1254.43 24
1254.51 24
1254.59 23
1254.67 20
1254.75 18
1254.83 15
1254.91 12
1255.00 10
1255.08 8
1255.16 8
1255.24 8
1255.32 9
1255.40 10
1255.48 12
1255.56 14
1255.65 15
1255.73 15
1255.81 14
1255.89 13
1255.97 12
1256.05 10
1256.13 9
1256.21 8
1256.30 7
1256.38 7
1256.46 6
1256.54 6
1256.62 5
1256.70 5
1256.78 5
1256.86 5
1256.95 6
1257.03 6
1257.11 7
1257.19 7
1257.27 6
1257.35 6
1257.43 5
1257.52 4
1257.60 3
1257.68 1
1257.76 0
1257.84 0
1257.92 0
1258.00 1
1258.08 2
1258.17 4
1258.25 7
1258.33 9
1258.41 11
1258.49 13
1258.57 14
1258.65 14
1258.74 13
1258.82 12
1258.90 10
1258.98 8
1259.06 6
1259.14 4
1259.22 3
1259.30 2
1259.39 2
1259.47 2
1259.55 2
1259.63 3
1259.71 4
1259.79 5
1259.87 5
1259.96 6
1260.04 5
1260.12 5
1260.20 4
1260.28 4
1260.36 5
1260.44 5
1260.53 6
1260.61 7
1260.69 8
1260.77 8
1260.85 8
1260.93 8
1261.01 7
1261.10 7
1261.18 7
1261.26 7
1261.34 8
1261.42 8
1261.50 9
1261.58 9
1261.67 9
1261.75 9
1261.83 8
1261.91 7
1261.99 7
1262.07 7
1262.15 7
1262.24 8
1262.32 9
1262.40 9
1262.48 10
1262.56 11
1262.64 12
1262.72 12
1262.81 12
1262.89 11
1262.97 11
1263.05 10
1263.13 9
1263.21 8
1263.29 7
1263.38 6
1263.46 6
1263.54 5
1263.62 5
1263.70 5
1263.78 4
1263.87 4
1263.95 3
1264.03 2
1264.11 0
1264.19 0
1264.27 0
1264.35 0
1264.44 0
1264.52 0
1264.60 1
1264.68 3
1264.76 4
1264.84 5
1264.92 7
1265.01 8
1265.09 8
1265.17 8
1265.25 8
1265.33 8
1265.41 7
1265.50 6
1265.58 6
1265.66 5
1265.74 5
1265.82 5
1265.90 5
1265.99 5
1266.07 6
1266.15 6
1266.23 6
1266.31 6
1266.39 6
1266.47 6
1266.56 7
1266.64 7
1266.72 6
1266.80 5
1266.88 4
1266.96 3
1267.05 2
1267.13 1
1267.21 1
1267.29 2
1267.37 3
1267.45 5
1267.54 7
1267.62 8
1267.70 8
1267.78 8
1267.86 8
1267.94 7
1268.03 7
1268.11 7
1268.19 8
1268.27 8
1268.35 8
1268.43 8
1268.52 8
1268.60 7
1268.68 7
1268.76 7
1268.84 7
1268.92 7
1269.01 8
1269.09 8
1269.17 8
1269.25 8
1269.33 8
1269.41 7
1269.50 6
1269.58 6
1269.66 6
1269.74 6
1269.82 7
1269.90 7
1269.99 8
1270.07 8
1270.15 8
1270.23 8
1270.31 8
1270.39 7
1270.48 6
1270.56 5
1270.64 4
1270.72 2
1270.80 1
1270.88 0
1270.97 0
1271.05 0
1271.13 0
1271.21 1
1271.29 3
1271.38 5
1271.46 6
1271.54 7
1271.62 7
1271.70 7
1271.78 6
1271.87 5
1271.95 4
1272.03 3
1272.11 2
1272.19 1
1272.27 1
1272.36 0
1272.44 0
1272.52 0
1272.60 0
1272.68 0
1272.77 0
1272.85 0
1272.93 0
1273.01 0
1273.09 0
1273.17 0
1273.26 0
1273.34 0
1273.42 0
1273.50 0
1273.58 0
1273.67 0
1273.75 0
1273.83 0
1273.91 1
1273.99 2
1274.07 4
1274.16 6
1274.24 7
1274.32 9
1274.40 10
1274.48 11
1274.57 12
1274.65 12
1274.73 12
1274.81 11
1274.89 11
1274.97 11
1275.06 10
1275.14 10
1275.22 9
1275.30 8
1275.38 7
1275.47 5
1275.55 4
1275.63 3
1275.71 2
1275.79 1
1275.88 1
1275.96 1
1276.04 2
1276.12 4
1276.20 6
1276.29 8
1276.37 9
1276.45 11
1276.53 12
1276.61 12
1276.69 12
1276.78 12
1276.86 13
1276.94 13
1277.02 15
1277.10 17
1277.19 19
1277.27 21
1277.35 23
1277.43 24
1277.51 23
1277.60 22
1277.68 20
1277.76 17
1277.84 14
1277.92 11
1278.01 8
1278.09 6
1278.17 4
1278.25 3
1278.33 3
1278.42 2
1278.50 2
1278.58 2
1278.66 2
1278.74 2
1278.83 2
1278.91 3
1278.99 3
1279.07 4
1279.15 5
1279.24 6
1279.32 7
1279.40 8
1279.48 10
1279.56 10
1279.65 11
1279.73 11
1279.81 11
1279.89 11
1279.97 10
1280.06 9
1280.14 8
1280.22 6
1280.30 5
1280.38 4
1280.47 2
1280.55 1
1280.63 0
1280.71 0
1280.79 0
1280.88 0
1280.96 0
1281.04 0
1281.12 0
1281.20 0
1281.29 2
1281.37 5
1281.45 9
1281.53 11
1281.61 12
1281.70 13
1281.78 12
1281.86 10
1281.94 8
1282.03 6
1282.11 5
1282.19 5
1282.27 7
1282.35 9
1282.44 11
1282.52 14
1282.60 15
1282.68 16
1282.76 15
1282.85 14
1282.93 12
1283.01 10
1283.09 8
1283.17 7
1283.26 7
1283.34 8
1283.42 10
1283.50 13
1283.59 16
1283.67 19
1283.75 21
1283.83 23
1283.91 24
1284.00 24
1284.08 24
1284.16 23
1284.24 22
1284.32 22
1284.41 22
1284.49 23
1284.57 24
1284.65 25
1284.74 25
1284.82 26
1284.90 27
1284.98 27
1285.06 28
1285.15 28
1285.23 28
1285.31 28
1285.39 29
1285.48 29
1285.56 28
1285.64 27
1285.72 26
1285.80 24
1285.89 22
1285.97 20
1286.05 19
1286.13 18
1286.22 17
1286.30 16
1286.38 16
1286.46 15
1286.54 13
1286.63 12
1286.71 10
1286.79 8
1286.87 8
1286.96 8
1287.04 8
1287.12 10
1287.20 12
1287.28 15
1287.37 18
1287.45 20
1287.53 22
1287.61 22
1287.70 22
1287.78 20
1287.86 18
1287.94 16
1288.03 13
1288.11 11
1288.19 9
1288.27 8
1288.35 8
1288.44 8
1288.52 9
1288.60 10
1288.68 10
1288.77 10
1288.85 10
1288.93 10
1289.01 8
1289.10 7
1289.18 5
1289.26 3
1289.34 2
1289.42 1
1289.51 1
1289.59 2
1289.67 4
1289.75 6
1289.84 7
1289.92 9
1290.00 11
1290.08 12
1290.17 12
1290.25 13
1290.33 13
1290.41 13
1290.49 13
1290.58 12
1290.66 12
1290.74 11
1290.82 10
1290.91 9
1290.99 8
1291.07 7
1291.15 6
1291.24 5
1291.32 5
1291.40 5
1291.48 6
1291.57 6
1291.65 7
1291.73 8
1291.81 9
1291.90 9
1291.98 10
1292.06 10
1292.14 9
1292.23 9
1292.31 7
1292.39 6
1292.47 4
1292.55 2
1292.64 1
1292.72 0
1292.80 0
1292.88 0
1292.97 2
1293.05 5
1293.13 8
1293.21 11
1293.30 14
1293.38 15
1293.46 15
1293.54 14
1293.63 13
1293.71 11
1293.79 10
1293.87 9
1293.96 9
1294.04 9
1294.12 10
1294.20 10
1294.29 11
1294.37 11
1294.45 11
1294.53 12
1294.62 12
1294.70 13
1294.78 15
1294.86 17
1294.95 18
1295.03 19
1295.11 19
1295.19 18
1295.28 16
1295.36 13
1295.44 9
1295.52 6
1295.61 3
1295.69 2
1295.77 1
1295.85 0
1295.94 0
1296.02 0
1296.10 1
1296.18 1
1296.27 3
1296.35 5
1296.43 7
1296.51 10
1296.60 12
1296.68 14
1296.76 14
1296.84 14
1296.93 12
1297.01 9
1297.09 6
1297.18 3
1297.26 0
1297.34 0
1297.42 0
1297.51 1
1297.59 3
1297.67 6
1297.75 9
1297.84 11
1297.92 14
1298.00 15
1298.08 17
1298.17 18
1298.25 19
1298.33 19
1298.41 20
1298.50 21
1298.58 22
1298.66 22
1298.74 22
1298.83 21
1298.91 20
1298.99 20
1299.08 20
1299.16 20
1299.24 20
1299.32 21
1299.41 21
1299.49 21
1299.57 21
1299.65 20
1299.74 19
1299.82 19
1299.90 19
1299.98 19
1300.07 20
1300.15 21
1300.23 22
1300.31 22
1300.40 21
1300.48 19
1300.56 16
1300.65 14
1300.73 11
1300.81 9
1300.89 8
1300.98 8
1301.06 8
1301.14 8
1301.22 9
1301.31 9
1301.39 10
1301.47 9
1301.56 9
1301.64 8
1301.72 8
1301.80 7
1301.89 8
1301.97 9
1302.05 10
1302.13 12
1302.22 15
1302.30 17
1302.38 18
1302.47 19
1302.55 18
1302.63 17
1302.71 15
1302.80 12
1302.88 10
1302.96 8
1303.04 6
1303.13 5
1303.21 3
1303.29 3
1303.38 2
1303.46 3
1303.54 4
1303.62 5
1303.71 6
1303.79 7
1303.87 7
1303.96 7
1304.04 6
1304.12 5
1304.20 3
1304.29 2
1304.37 1
1304.45 1
1304.53 1
1304.62 1
1304.70 2
1304.78 3
1304.87 4
1304.95 6
1305.03 9
1305.11 11
1305.20 14
1305.28 17
1305.36 19
1305.45 21
1305.53 22
1305.61 22
1305.69 21
1305.78 20
1305.86 19
1305.94 17
1306.03 15
1306.11 14
1306.19 12
1306.27 11
1306.36 10
1306.44 10
1306.52 9
1306.61 9
1306.69 8
1306.77 7
1306.85 5
1306.94 4
1307.02 3
1307.10 2
1307.19 2
1307.27 3
1307.35 4
1307.43 6
1307.52 9
1307.60 11
1307.68 14
1307.77 15
1307.85 16
1307.93 17
1308.02 16
1308.10 15
1308.18 13
1308.26 11
1308.35 8
1308.43 5
1308.51 3
1308.60 1
1308.68 0
1308.76 0
1308.84 1
1308.93 2
1309.01 4
1309.09 6
1309.18 8
1309.26 10
1309.34 12
1309.43 13
1309.51 14
1309.59 14
1309.67 15
1309.76 15
1309.84 16
1309.92 17
1310.01 18
1310.09 19
1310.17 19
1310.26 19
1310.34 19
1310.42 19
1310.50 18
1310.59 17
1310.67 16
1310.75 16
1310.84 16
1310.92 16
1311.00 16
1311.09 16
1311.17 16
1311.25 17
1311.33 17
1311.42 17
1311.50 18
1311.58 19
1311.67 20
1311.75 22
1311.83 23
1311.92 23
1312.00 22
1312.08 20
1312.16 18
1312.25 14
1312.33 11
1312.41 9
1312.50 7
1312.58 7
1312.66 7
1312.75 9
1312.83 12
1312.91 14
1313.00 16
1313.08 17
1313.16 17
1313.24 17
1313.33 15
1313.41 13
1313.49 11
1313.58 10
1313.66 8
1313.74 7
1313.83 7
1313.91 7
1313.99 8
1314.08 10
1314.16 13
1314.24 15
1314.33 18
1314.41 21
1314.49 23
1314.57 23
1314.66 22
1314.74 21
1314.82 18
1314.91 14
1314.99 11
1315.07 8
1315.16 5
1315.24 4
1315.32 3
1315.41 3
1315.49 4
1315.57 5
1315.66 6
1315.74 7
1315.82 8
1315.90 8
1315.99 10
1316.07 11
1316.15 12
1316.24 14
1316.32 15
1316.40 15
1316.49 15
1316.57 14
1316.65 13
1316.74 12
1316.82 11
1316.90 10
1316.99 10
1317.07 11
1317.15 11
1317.24 12
1317.32 12
1317.40 12
1317.49 11
1317.57 10
1317.65 9
1317.74 7
1317.82 6
1317.90 6
1317.98 7
1318.07 8
1318.15 9
1318.23 11
1318.32 13
1318.40 15
1318.48 16
1318.57 16
1318.65 17
1318.73 18
1318.82 18
1318.90 19
1318.98 21
1319.07 22
1319.15 24
1319.23 25
1319.32 26
1319.40 25
1319.48 24
1319.57 22
1319.65 19
1319.73 15
1319.82 12
1319.90 9
1319.98 7
1320.07 6
1320.15 6
1320.23 7
1320.32 8
1320.40 10
1320.48 13
1320.57 15
1320.65 18
1320.73 20
1320.82 23
1320.90 26
1320.98 28
1321.07 30
1321.15 30
1321.23 29
1321.32 27
1321.40 24
1321.48 21
1321.57 19
1321.65 17
1321.73 17
1321.82 18
1321.90 20
1321.98 21
1322.07 23
1322.15 23
1322.23 24
1322.32 24
1322.40 24
1322.48 25
1322.57 27
1322.65 29
1322.73 32
1322.82 35
1322.90 38
1322.98 41
1323.07 43
1323.15 44
1323.23 45
1323.32 45
1323.40 45
1323.48 45
1323.57 44
1323.65 43
1323.73 40
1323.82 37
1323.90 33
1323.98 29
1324.07 25
1324.15 20
1324.24 16
1324.32 12
1324.40 9
1324.49 6
1324.57 4
1324.65 3
1324.74 2
1324.82 3
1324.90 4
1324.99 6
1325.07 9
1325.15 12
1325.24 15
1325.32 17
1325.40 19
1325.49 19
1325.57 19
1325.65 17
1325.74 15
1325.82 13
1325.90 12
1325.99 10
1326.07 10
1326.15 10
1326.24 11
1326.32 12
1326.41 14
1326.49 15
1326.57 17
1326.66 18
1326.74 19
1326.82 20
1326.91 20
1326.99 20
1327.07 19
1327.16 18
1327.24 16
1327.32 14
1327.41 12
1327.49 9
1327.57 7
1327.66 5
1327.74 3
1327.83 2
1327.91 1
1327.99 1
1328.08 1
1328.16 2
1328.24 3
1328.33 4
1328.41 6
1328.49 7
1328.58 8
1328.66 9
1328.74 10
1328.83 11
1328.91 12
1329.00 13
1329.08 14
1329.16 16
1329.25 17
1329.33 19
1329.41 21
1329.50 22
1329.58 24
1329.66 26
1329.75 28
1329.83 30
1329.91 32
1330.00 33
1330.08 34
1330.17 35
1330.25 34
1330.33 32
1330.42 30
1330.50 26
1330.58 22
1330.67 18
1330.75 14
1330.83 9
1330.92 6
1331.00 3
1331.09 2
1331.17 2
1331.25 3
1331.34 6
1331.42 9
1331.50 12
1331.59 16
1331.67 19
1331.75 21
1331.84 24
1331.92 27
1332.01 30
1332.09 33
1332.17 37
1332.26 40
1332.34 43
1332.42 45
1332.51 46
1332.59 46
1332.68 46
1332.76 46
1332.84 45
1332.93 44
1333.01 43
1333.09 41
1333.18 39
1333.26 37
1333.35 33
1333.43 30
1333.51 27
1333.60 25
1333.68 23
1333.76 22
1333.85 22
1333.93 22
1334.02 23
1334.10 25
1334.18 27
1334.27 30
1334.35 32
1334.43 34
1334.52 35
1334.60 35
1334.69 33
1334.77 30
1334.85 26
1334.94 21
1335.02 17
1335.10 13
1335.19 9
1335.27 7
1335.36 5
1335.44 4
1335.52 4
1335.61 4
1335.69 4
1335.77 5
1335.86 6
1335.94 7
1336.03 8
1336.11 9
1336.19 11
1336.28 11
1336.36 12
1336.44 12
1336.53 12
1336.61 12
1336.70 12
1336.78 12
1336.86 11
1336.95 11
1337.03 10
1337.12 9
1337.20 7
1337.28 5
1337.37 3
1337.45 1
1337.53 0
1337.62 0
1337.70 1
1337.79 4
1337.87 7
1337.95 10
1338.04 14
1338.12 16
1338.21 17
1338.29 17
1338.37 17
1338.46 16
1338.54 15
1338.62 14
1338.71 13
1338.79 11
1338.88 10
1338.96 8
1339.04 7
1339.13 5
1339.21 4
1339.30 3
1339.38 3
1339.46 4
1339.55 4
1339.63 5
1339.72 4
1339.80 3
1339.88 1
1339.97 0
1340.05 0
1340.14 0
1340.22 0
1340.30 0
1340.39 0
1340.47 0
1340.55 2
1340.64 5
1340.72 7
1340.81 8
1340.89 7
1340.97 6
1341.06 4
1341.14 3
1341.23 3
1341.31 3
1341.39 5
1341.48 7
1341.56 10
1341.65 14
1341.73 17
1341.81 21
1341.90 24
1341.98 27
1342.07 29
1342.15 31
1342.23 32
1342.32 33
1342.40 33
1342.49 33
1342.57 32
1342.65 31
1342.74 31
1342.82 30
1342.91 29
1342.99 29
1343.07 28
1343.16 28
1343.24 28
1343.33 29
1343.41 30
1343.49 31
1343.58 33
1343.66 34
1343.75 34
1343.83 34
1343.91 32
1344.00 30
1344.08 27
1344.17 25
1344.25 24
1344.34 24
1344.42 25
1344.50 27
1344.59 30
1344.67 33
1344.76 36
1344.84 37
1344.92 37
1345.01 37
1345.09 36
1345.18 34
1345.26 32
1345.34 31
1345.43 30
1345.51 29
1345.60 29
1345.68 29
1345.76 29
1345.85 29
1345.93 28
1346.02 27
1346.10 25
1346.19 23
1346.27 21
1346.35 19
1346.44 17
1346.52 16
1346.61 16
1346.69 17
1346.77 18
1346.86 19
1346.94 21
1347.03 22
1347.11 23
1347.19 24
1347.28 24
1347.36 25
1347.45 24
1347.53 24
1347.62 23
1347.70 21
1347.78 19
1347.87 18
1347.95 16
1348.04 16
1348.12 16
1348.21 16
1348.29 16
1348.37 16
1348.46 16
1348.54 15
1348.63 14
1348.71 12
1348.79 11
1348.88 10
1348.96 9
1349.05 9
1349.13 10
1349.22 10
1349.30 11
1349.38 11
1349.47 11
1349.55 11
1349.64 11
1349.72 11
1349.81 12
1349.89 14
1349.97 15
1350.06 17
1350.14 18
1350.23 19
1350.31 19
1350.39 17
1350.48 16
1350.56 14
1350.65 14
1350.73 15
1350.82 17
1350.90 21
1350.98 25
1351.07 29
1351.15 31
1351.24 33
1351.32 32
1351.41 31
1351.49 28
1351.57 26
1351.66 23
1351.74 20
1351.83 17
1351.91 14
1352.00 12
1352.08 9
1352.16 7
1352.25 5
1352.33 3
1352.42 3
1352.50 2
1352.59 2
1352.67 2
1352.75 2
1352.84 2
1352.92 3
1353.01 3
1353.09 4
1353.18 6
1353.26 9
1353.35 11
1353.43 13
1353.51 16
1353.60 18
1353.68 19
1353.77 20
1353.85 21
1353.94 21
1354.02 21
1354.10 20
1354.19 18
1354.27 16
1354.36 14
1354.44 12
1354.53 10
1354.61 10
1354.70 10
1354.78 11
1354.86 12
1354.95 13
1355.03 13
1355.12 12
1355.20 11
1355.29 9
1355.37 7
1355.45 6
1355.54 6
1355.62 6
1355.71 6
1355.79 7
1355.88 7
1355.96 7
1356.05 6
1356.13 3
1356.21 1
1356.30 0
1356.38 0
1356.47 0
1356.55 0
1356.64 0
1356.72 3
1356.81 8
1356.89 13
1356.97 17
1357.06 20
1357.14 22
1357.23 23
1357.31 23
1357.40 21
1357.48 19
1357.57 16
1357.65 13
1357.73 10
1357.82 6
1357.90 4
1357.99 3
1358.07 3
1358.16 4
1358.24 8
1358.33 12
1358.41 16
1358.50 21
1358.58 24
1358.66 26
1358.75 27
1358.83 26
1358.92 25
1359.00 22
1359.09 19
1359.17 17
1359.26 15
1359.34 14
1359.43 13
1359.51 14
1359.59 15
1359.68 16
1359.76 18
1359.85 19
1359.93 19
1360.02 19
1360.10 19
1360.19 19
1360.27 19
1360.36 20
1360.44 20
1360.52 21
1360.61 22
1360.69 21
1360.78 20
1360.86 17
1360.95 14
1361.03 11
1361.12 9
1361.20 7
1361.29 6
1361.37 6
1361.45 8
1361.54 10
1361.62 12
1361.71 15
1361.79 17
1361.88 19
1361.96 20
1362.05 20
1362.13 20
1362.22 20
1362.30 20
1362.39 21
1362.47 22
1362.55 25
1362.64 27
1362.72 30
1362.81 32
1362.89 32
1362.98 31
1363.06 28
1363.15 24
1363.23 19
1363.32 14
1363.40 9
1363.49 6
1363.57 3
1363.66 2
1363.74 1
1363.82 2
1363.91 4
1363.99 6
1364.08 8
1364.16 10
1364.25 11
1364.33 12
1364.42 12
1364.50 11
1364.59 11
1364.67 10
1364.76 10
1364.84 10
1364.93 11
1365.01 13
1365.09 14
1365.18 16
1365.26 17
1365.35 17
1365.43 17
1365.52 17
1365.60 16
1365.69 15
1365.77 14
1365.86 13
1365.94 12
1366.03 11
1366.11 9
1366.20 8
1366.28 6
1366.37 5
1366.45 4
1366.54 3
1366.62 2
1366.70 1
1366.79 0
1366.87 0
1366.96 0
1367.04 0
1367.13 0
1367.21 0
1367.30 0
1367.38 0
1367.47 1
1367.55 3
1367.64 5
1367.72 6
1367.81 7
1367.89 8
1367.98 9
1368.06 11
1368.15 13
1368.23 15
1368.32 17
1368.40 20
1368.49 22
1368.57 23
1368.66 23
1368.74 23
1368.82 21
1368.91 19
1368.99 17
1369.08 15
1369.16 12
1369.25 11
1369.33 9
1369.42 9
1369.50 9
1369.59 11
1369.67 13
1369.76 16
1369.84 19
1369.93 22
1370.01 23
1370.10 24
1370.18 24
1370.27 23
1370.35 21
1370.44 20
1370.52 19
1370.61 19
1370.69 19
1370.78 19
1370.86 18
1370.95 18
1371.03 16
1371.12 14
1371.20 12
1371.29 10
1371.37 9
1371.46 8
1371.54 7
1371.63 7
1371.71 7
1371.80 7
1371.88 8
1371.97 9
1372.05 9
1372.14 10
1372.22 11
1372.30 12
1372.39 12
1372.47 13
1372.56 14
1372.64 14
1372.73 16
1372.81 17
1372.90 19
1372.98 20
1373.07 22
1373.15 24
1373.24 25
1373.32 25
1373.41 25
1373.49 24
1373.58 22
1373.66 19
1373.75 17
1373.83 15
1373.92 14
1374.00 15
1374.09 17
1374.17 20
1374.26 23
1374.34 25
1374.43 27
1374.51 28
1374.60 28
1374.68 28
1374.77 28
1374.85 29
1374.94 31
1375.02 33
1375.11 36
1375.19 39
1375.28 42
1375.36 43
1375.45 42
1375.53 40
1375.62 38
1375.70 35
1375.79 34
1375.87 34
1375.96 35
1376.04 38
1376.13 41
1376.21 44
1376.30 45
1376.38 45
1376.47 42
1376.55 39
1376.64 34
1376.73 30
1376.81 26
1376.90 23
1376.98 21
1377.07 20
1377.15 20
1377.24 21
1377.32 20
1377.41 20
1377.49 18
1377.58 15
1377.66 12
1377.75 9
1377.83 6
1377.92 3
1378.00 2
1378.09 3
1378.17 4
1378.26 7
1378.34 10
1378.43 13
1378.51 15
1378.60 17
1378.68 18
1378.77 18
1378.85 17
1378.94 16
1379.02 15
1379.11 14
1379.19 14
1379.28 15
1379.36 16
1379.45 19
1379.53 21
1379.62 24
1379.70 25
1379.79 25
1379.87 24
1379.96 22
1380.04 20
1380.13 18
1380.22 17
1380.30 16
1380.39 16
1380.47 17
1380.56 18
1380.64 20
1380.73 22
1380.81 24
1380.90 25
1380.98 26
1381.07 27
1381.15 26
1381.24 25
1381.32 24
1381.41 23
1381.49 21
1381.58 20
1381.66 20
1381.75 19
1381.83 18
1381.92 18
1382.00 17
1382.09 16
1382.18 16
1382.26 16
1382.35 16
1382.43 17
1382.52 18
1382.60 19
1382.69 20
1382.77 20
1382.86 19
1382.94 19
1383.03 18
1383.11 17
1383.20 17
1383.28 17
1383.37 18
1383.45 19
1383.54 20
1383.62 22
1383.71 24
1383.80 25
1383.88 26
1383.97 27
1384.05 27
1384.14 26
1384.22 25
1384.31 22
1384.39 20
1384.48 17
1384.56 15
1384.65 13
1384.73 11
1384.82 11
1384.90 11
1384.99 11
1385.07 11
1385.16 12
1385.25 12
1385.33 11
1385.42 10
1385.50 8
1385.59 6
1385.67 4
1385.76 3
1385.84 1
1385.93 1
1386.01 0
1386.10 0
1386.18 0
1386.27 1
1386.35 2
1386.44 3
1386.53 5
1386.61 7
1386.70 9
1386.78 11
1386.87 13
1386.95 14
1387.04 14
1387.12 14
1387.21 15
1387.29 15
1387.38 17
1387.47 19
1387.55 21
1387.64 24
1387.72 26
1387.81 29
1387.89 30
1387.98 31
1388.06 32
1388.15 32
1388.23 32
1388.32 31
1388.40 30
1388.49 29
1388.58 29
1388.66 28
1388.75 27
1388.83 27
1388.92 26
1389.00 25
1389.09 24
1389.17 22
1389.26 20
1389.34 17
1389.43 15
1389.52 14
1389.60 12
1389.69 12
1389.77 11
1389.86 12
1389.94 12
1390.03 12
1390.11 12
1390.20 12
1390.28 11
1390.37 11
1390.46 10
1390.54 10
1390.63 11
1390.71 12
1390.80 13
1390.88 14
1390.97 14
1391.05 14
1391.14 13
1391.23 12
1391.31 11
1391.40 10
1391.48 11
1391.57 12
1391.65 14
1391.74 16
1391.82 19
1391.91 22
1392.00 24
1392.08 26
1392.17 27
1392.25 27
1392.34 27
1392.42 28
1392.51 27
1392.59 27
1392.68 26
1392.77 26
1392.85 25
1392.94 24
1393.02 23
1393.11 23
1393.19 23
1393.28 24
1393.36 25
1393.45 26
1393.54 28
1393.62 31
1393.71 33
1393.79 35
1393.88 36
1393.96 37
1394.05 37
1394.13 35
1394.22 33
1394.31 29
1394.39 25
1394.48 20
1394.56 16
1394.65 11
1394.73 7
1394.82 4
1394.91 2
1394.99 0
1395.08 0
1395.16 0
1395.25 0
1395.33 0
1395.42 0
1395.50 0
1395.59 0
1395.68 0
1395.76 0
1395.85 0
1395.93 1
1396.02 2
1396.10 3
1396.19 5
1396.28 7
1396.36 9
1396.45 11
1396.53 13
1396.62 15
1396.70 16
1396.79 16
1396.88 16
1396.96 15
1397.05 14
1397.13 12
1397.22 10
1397.30 8
1397.39 6
1397.48 5
1397.56 4
1397.65 4
1397.73 5
1397.82 6
1397.90 7
1397.99 9
1398.08 11
1398.16 13
1398.25 15
1398.33 16
1398.42 17
1398.50 17
1398.59 17
1398.68 16
1398.76 14
1398.85 12
1398.93 10
1399.02 8
1399.10 6
1399.19 4
1399.28 3
1399.36 3
1399.45 4
1399.53 5
1399.62 7
1399.70 8
1399.79 10
1399.88 12
1399.96 13
1400.05 15
1400.13 16
1400.22 18
1400.31 20
1400.39 23
1400.48 27
1400.56 30
1400.65 34
1400.73 37
1400.82 39
1400.91 39
1400.99 38
1401.08 36
1401.16 34
1401.25 31
1401.33 29
1401.42 28
1401.51 28
1401.59 29
1401.68 30
1401.76 32
1401.85 33
1401.94 32
1402.02 31
1402.11 28
1402.19 24
1402.28 20
1402.36 16
1402.45 13
1402.54 11
1402.62 10
1402.71 10
1402.79 10
1402.88 11
1402.97 12
1403.05 13
1403.14 13
1403.22 14
1403.31 14
1403.40 15
1403.48 16
1403.57 19
1403.65 21
1403.74 25
1403.82 29
1403.91 33
1404.00 36
1404.08 40
1404.17 42
1404.25 44
1404.34 45
1404.43 45
1404.51 44
1404.60 43
1404.68 41
1404.77 37
1404.86 33
1404.94 28
1405.03 23
1405.11 19
1405.20 16
1405.29 14
1405.37 14
1405.46 16
1405.54 19
1405.63 23
1405.72 26
1405.80 29
1405.89 31
1405.97 32
1406.06 32
1406.15 32
1406.23 31
1406.32 30
1406.40 29
1406.49 28
1406.58 28
1406.66 27
1406.75 27
1406.83 27
1406.92 27
1407.01 27
1407.09 28
1407.18 29
1407.26 31
1407.35 34
1407.44 36
1407.52 39
1407.61 41
1407.69 42
1407.78 43
1407.87 42
1407.95 40
1408.04 37
1408.12 35
1408.21 32
1408.30 30
1408.38 28
1408.47 26
1408.55 25
1408.64 24
1408.73 23
1408.81 22
1408.90 22
1408.98 22
1409.07 23
1409.16 25
1409.24 27
1409.33 30
1409.41 31
1409.50 31
1409.59 31
1409.67 29
1409.76 27
1409.84 24
1409.93 21
1410.02 18
1410.10 16
1410.19 14
1410.28 13
1410.36 12
1410.45 12
1410.53 13
1410.62 14
1410.71 16
1410.79 17
1410.88 17
1410.96 17
1411.05 16
1411.14 15
1411.22 14
1411.31 13
1411.39 12
1411.48 11
1411.57 10
1411.65 9
1411.74 7
1411.83 6
1411.91 6
1412.00 8
1412.08 10
1412.17 14
1412.26 18
1412.34 23
1412.43 26
1412.51 28
1412.60 29
1412.69 28
1412.77 27
1412.86 25
1412.95 24
1413.03 23
1413.12 22
1413.20 21
1413.29 21
1413.38 20
1413.46 20
1413.55 19
1413.64 19
1413.72 20
1413.81 20
1413.89 20
1413.98 21
1414.07 21
1414.15 21
1414.24 21
1414.32 21
1414.41 21
1414.50 21
1414.58 21
1414.67 20
1414.76 19
1414.84 18
1414.93 17
1415.01 16
1415.10 15
1415.19 15
1415.27 15
1415.36 15
1415.45 14
1415.53 13
1415.62 12
1415.70 11
1415.79 11
1415.88 12
1415.96 15
1416.05 19
1416.14 24
1416.22 30
1416.31 34
1416.40 38
1416.48 40
1416.57 42
1416.65 42
1416.74 42
1416.83 42
1416.91 42
1417.00 41
1417.09 40
1417.17 39
1417.26 36
1417.34 34
1417.43 30
1417.52 25
1417.60 20
1417.69 15
1417.78 11
1417.86 8
1417.95 6
1418.04 6
1418.12 7
1418.21 9
1418.29 12
1418.38 15
1418.47 16
1418.55 17
1418.64 17
1418.73 16
1418.81 15
1418.90 13
1418.98 12
1419.07 10
1419.16 9
1419.24 9
1419.33 8
1419.42 8
1419.50 7
1419.59 7
1419.68 7
1419.76 7
1419.85 7
1419.94 7
1420.02 8
1420.11 8
1420.19 9
1420.28 10
1420.37 10
1420.45 11
1420.54 11
1420.63 10
1420.71 10
1420.80 10
1420.89 11
1420.97 12
1421.06 14
1421.14 16
1421.23 17
1421.32 19
1421.40 19
1421.49 19
1421.58 18
1421.66 16
1421.75 15
1421.84 12
1421.92 10
1422.01 8
1422.10 5
1422.18 4
1422.27 2
1422.36 1
1422.44 1
1422.53 1
1422.61 1
1422.70 1
1422.79 2
1422.87 4
1422.96 5
1423.05 8
1423.13 10
1423.22 13
1423.31 15
1423.39 17
1423.48 18
1423.57 19
1423.65 20
1423.74 20
1423.83 19
1423.91 17
1424.00 14
1424.09 11
1424.17 7
1424.26 4
1424.34 1
1424.43 0
1424.52 0
1424.60 0
1424.69 0
1424.78 0
1424.86 0
1424.95 0
1425.04 0
1425.12 1
1425.21 5
1425.30 10
1425.38 14
1425.47 18
1425.56 21
1425.64 24
1425.73 25
1425.82 27
1425.90 27
1425.99 28
1426.08 29
1426.16 30
1426.25 30
1426.34 30
1426.42 29
1426.51 28
1426.60 27
1426.68 25
1426.77 24
1426.86 22
1426.94 21
1427.03 18
1427.12 15
1427.20 12
1427.29 8
1427.38 3
1427.46 0
1427.55 0
1427.63 0
1427.72 0
1427.81 0
1427.89 0
1427.98 4
1428.07 8
1428.15 12
1428.24 15
1428.33 17
1428.41 19
1428.50 21
1428.59 24
1428.67 26
1428.76 29
1428.85 32
1428.93 35
1429.02 37
1429.11 39
1429.19 39
1429.28 39
1429.37 39
1429.45 38
1429.54 36
1429.63 35
1429.71 33
1429.80 31
1429.89 30
1429.97 29
1430.06 28
1430.15 27
1430.23 27
1430.32 27
1430.41 27
1430.50 28
1430.58 28
1430.67 28
1430.76 27
1430.84 26
1430.93 25
1431.02 23
1431.10 22
1431.19 20
1431.28 19
1431.36 19
1431.45 19
1431.54 20
1431.62 22
1431.71 23
1431.80 24
1431.88 25
1431.97 25
1432.06 25
1432.14 24
1432.23 25
1432.32 27
1432.40 30
1432.49 35
1432.58 41
1432.66 47
1432.75 52
1432.84 56
1432.92 58
1433.01 58
1433.10 56
1433.18 53
1433.27 50
1433.36 46
1433.45 43
1433.53 41
1433.62 39
1433.71 38
1433.79 38
1433.88 38
1433.97 39
1434.05 39
1434.14 40
1434.23 40
1434.31 40
1434.40 40
1434.49 40
1434.57 40
1434.66 41
1434.75 41
1434.83 43
1434.92 44
1435.01 45
1435.09 46
1435.18 46
1435.27 46
1435.36 45
1435.44 43
1435.53 42
1435.62 40
1435.70 40
1435.79 39
1435.88 39
1435.96 39
1436.05 39
1436.14 38
1436.22 36
1436.31 34
1436.40 31
1436.48 29
1436.57 26
1436.66 22
1436.75 19
1436.83 17
1436.92 14
1437.01 12
1437.09 11
1437.18 11
1437.27 12
1437.35 13
1437.44 16
1437.53 19
1437.61 22
1437.70 26
1437.79 29
1437.88 32
1437.96 33
1438.05 34
1438.14 34
1438.22 32
1438.31 29
1438.40 25
1438.48 21
1438.57 17
1438.66 13
1438.75 10
1438.83 8
1438.92 6
1439.01 5
1439.09 5
1439.18 6
1439.27 7
1439.35 9
1439.44 11
1439.53 14
1439.61 17
1439.70 20
1439.79 23
1439.88 25
1439.96 27
1440.05 28
1440.14 28
1440.22 29
1440.31 29
1440.40 28
1440.48 26
1440.57 23
1440.66 19
1440.75 15
1440.83 11
1440.92 7
1441.01 5
1441.09 3
1441.18 3
1441.27 3
1441.36 2
1441.44 1
1441.53 0
1441.62 0
1441.70 0
1441.79 0
1441.88 0
1441.96 0
1442.05 1
1442.14 2
1442.23 3
1442.31 3
1442.40 2
1442.49 1
1442.57 0
1442.66 0
1442.75 0
1442.84 0
1442.92 2
1443.01 6
1443.10 11
1443.18 16
1443.27 21
1443.36 25
1443.45 28
1443.53 30
1443.62 29
1443.71 28
1443.79 26
1443.88 25
1443.97 25
1444.05 26
1444.14 27
1444.23 28
1444.32 28
1444.40 27
1444.49 24
1444.58 19
1444.66 14
1444.75 10
1444.84 6
1444.93 4
1445.01 4
1445.10 5
1445.19 6
1445.28 9
1445.36 11
1445.45 12
1445.54 13
1445.62 14
1445.71 14
1445.80 14
1445.89 13
1445.97 12
1446.06 12
1446.15 11
1446.23 11
1446.32 10
1446.41 11
1446.50 11
1446.58 11
1446.67 12
1446.76 12
1446.84 13
1446.93 14
1447.02 15
1447.11 15
1447.19 16
1447.28 16
1447.37 16
1447.45 16
1447.54 15
1447.63 15
1447.72 14
1447.80 14
1447.89 13
1447.98 13
1448.07 13
1448.15 14
1448.24 15
1448.33 16
1448.41 16
1448.50 16
1448.59 14
1448.68 12
1448.76 8
1448.85 5
1448.94 2
1449.03 1
1449.11 3
1449.20 6
1449.29 12
1449.37 19
1449.46 26
1449.55 32
1449.64 36
1449.72 39
1449.81 40
1449.90 39
1449.99 37
1450.07 34
1450.16 30
1450.25 27
1450.33 24
1450.42 22
1450.51 20
1450.60 19
1450.68 19
1450.77 20
1450.86 21
1450.95 22
1451.03 23
1451.12 24
1451.21 23
1451.30 23
1451.38 21
1451.47 19
1451.56 17
1451.65 15
1451.73 14
1451.82 13
1451.91 12
1451.99 12
1452.08 12
1452.17 14
1452.26 16
1452.34 18
1452.43 21
1452.52 25
1452.61 28
1452.69 30
1452.78 32
1452.87 32
1452.96 32
1453.04 30
1453.13 29
1453.22 28
1453.31 28
1453.39 27
1453.48 27
1453.57 27
1453.65 26
1453.74 25
1453.83 23
1453.92 21
1454.00 18
1454.09 16
1454.18 13
1454.27 12
1454.35 10
1454.44 8
1454.53 7
1454.62 5
1454.70 3
1454.79 2
1454.88 1
1454.97 2
1455.05 4
1455.14 7
1455.23 11
1455.32 15
1455.40 18
1455.49 21
1455.58 23
1455.67 24
1455.75 25
1455.84 26
1455.93 28
1456.02 29
1456.10 30
1456.19 31
1456.28 31
1456.37 29
1456.45 27
1456.54 25
1456.63 22
1456.72 20
1456.80 18
1456.89 16
1456.98 14
1457.07 12
1457.15 10
1457.24 8
1457.33 8
1457.42 8
1457.50 9
1457.59 12
1457.68 14
1457.77 17
1457.85 18
1457.94 19
1458.03 18
1458.12 18
1458.20 18
1458.29 18
1458.38 20
1458.47 22
1458.55 24
1458.64 26
1458.73 28
1458.82 29
1458.90 29
1458.99 29
1459.08 28
1459.17 28
1459.25 27
1459.34 27
1459.43 26
1459.52 26
1459.61 25
1459.69 24
1459.78 23
1459.87 22
1459.96 22
1460.04 22
1460.13 23
1460.22 25
1460.31 26
1460.39 28
1460.48 30
1460.57 31
1460.66 31
1460.74 32
1460.83 32
1460.92 31
1461.01 30
1461.09 30
1461.18 29
1461.27 29
1461.36 29
1461.45 29
1461.53 28
1461.62 27
1461.71 24
1461.80 21
1461.88 18
1461.97 15
1462.06 13
1462.15 14
1462.23 15
1462.32 18
1462.41 23
1462.50 27
1462.59 31
1462.67 34
1462.76 37
1462.85 38
1462.94 38
1463.02 37
1463.11 36
1463.20 35
1463.29 33
1463.37 32
1463.46 31
1463.55 30
1463.64 29
1463.73 29
1463.81 28
1463.90 28
1463.99 28
1464.08 27
1464.16 27
1464.25 25
1464.34 24
1464.43 23
1464.51 23
1464.60 23
1464.69 24
1464.78 25
1464.87 25
1464.95 25
1465.04 25
1465.13 24
1465.22 22
1465.30 20
1465.39 18
1465.48 18
1465.57 19
1465.66 21
1465.74 23
1465.83 25
1465.92 26
1466.01 26
1466.09 25
1466.18 24
1466.27 21
1466.36 19
1466.45 18
1466.53 17
1466.62 16
1466.71 17
1466.80 17
1466.88 18
1466.97 20
1467.06 21
1467.15 23
1467.24 23
1467.32 24
1467.41 23
1467.50 22
1467.59 20
1467.68 18
1467.76 16
1467.85 15
1467.94 14
1468.03 15
1468.11 16
1468.20 17
1468.29 18
1468.38 18
1468.47 18
1468.55 18
1468.64 18
1468.73 19
1468.82 21
1468.91 23
1468.99 26
1469.08 28
1469.17 29
1469.26 30
1469.34 30
1469.43 29
1469.52 27
1469.61 25
1469.70 23
1469.78 20
1469.87 17
1469.96 14
1470.05 12
1470.14 10
1470.22 10
1470.31 10
1470.40 11
1470.49 12
1470.58 13
1470.66 13
1470.75 12
1470.84 11
1470.93 10
1471.01 9
1471.10 8
1471.19 9
1471.28 10
1471.37 11
1471.45 14
1471.54 17
1471.63 20
1471.72 23
1471.81 26
1471.89 29
1471.98 30
1472.07 30
1472.16 29
1472.25 28
1472.33 25
1472.42 22
1472.51 20
1472.60 18
1472.69 17
1472.77 17
1472.86 18
1472.95 20
1473.04 22
1473.13 25
1473.21 29
1473.30 32
1473.39 35
1473.48 37
1473.57 39
1473.65 40
1473.74 41
1473.83 42
1473.92 43
1474.01 44
1474.09 45
1474.18 45
1474.27 44
1474.36 43
1474.45 41
1474.53 39
1474.62 37
1474.71 36
1474.80 36
1474.89 36
1474.97 36
1475.06 36
1475.15 36
1475.24 35
1475.33 35
1475.41 35
1475.50 36
1475.59 37
1475.68 38
1475.77 40
1475.86 41
1475.94 42
1476.03 42
1476.12 41
1476.21 39
1476.30 38
1476.38 37
1476.47 37
1476.56 38
1476.65 39
1476.74 42
1476.82 44
1476.91 46
1477.00 47
1477.09 46
1477.18 45
1477.26 42
1477.35 39
1477.44 35
1477.53 33
1477.62 31
1477.71 30
1477.79 29
1477.88 29
1477.97 29
1478.06 29
1478.15 30
1478.23 31
1478.32 32
1478.41 34
1478.50 38
1478.59 44
1478.68 50
1478.76 58
1478.85 65
1478.94 70
1479.03 74
1479.12 75
1479.20 73
1479.29 69
1479.38 63
1479.47 56
1479.56 49
1479.65 43
1479.73 37
1479.82 33
1479.91 30
1480.00 28
1480.09 27
1480.17 26
1480.26 26
1480.35 26
1480.44 26
1480.53 27
1480.62 27
1480.70 28
1480.79 28
1480.88 28
1480.97 28
1481.06 28
1481.14 27
1481.23 26
1481.32 25
1481.41 24
1481.50 24
1481.59 26
1481.67 28
1481.76 31
1481.85 36
1481.94 40
1482.03 43
1482.12 46
1482.20 48
1482.29 48
1482.38 46
1482.47 44
1482.56 41
1482.65 38
1482.73 34
1482.82 32
1482.91 29
1483.00 27
1483.09 26
1483.18 25
1483.26 24
1483.35 22
1483.44 21
1483.53 20
1483.62 19
1483.70 19
1483.79 19
1483.88 19
1483.97 19
1484.06 19
1484.15 18
1484.23 18
1484.32 17
1484.41 17
1484.50 17
1484.59 17
1484.68 17
1484.76 18
1484.85 18
1484.94 19
1485.03 18
1485.12 17
1485.21 16
1485.30 15
1485.38 15
1485.47 16
1485.56 17
1485.65 19
1485.74 22
1485.83 24
1485.91 25
1486.00 25
1486.09 25
1486.18 24
1486.27 24
1486.36 24
1486.44 25
1486.53 27
1486.62 30
1486.71 33
1486.80 36
1486.89 39
1486.97 41
1487.06 42
1487.15 42
1487.24 42
1487.33 41
1487.42 39
1487.50 37
1487.59 34
1487.68 32
1487.77 30
1487.86 29
1487.95 29
1488.04 30
1488.12 31
1488.21 32
1488.30 33
1488.39 34
1488.48 33
1488.57 32
1488.65 31
1488.74 30
1488.83 30
1488.92 30
1489.01 29
1489.10 29
1489.19 28
1489.27 26
1489.36 24
1489.45 23
1489.54 22
1489.63 21
1489.72 20
1489.80 20
1489.89 20
1489.98 20
1490.07 19
1490.16 19
1490.25 19
1490.34 18
1490.42 18
1490.51 18
1490.60 19
1490.69 20
1490.78 21
1490.87 23
1490.96 26
1491.04 28
1491.13 31
1491.22 33
1491.31 35
1491.40 37
1491.49 37
1491.58 38
1491.66 38
1491.75 39
1491.84 39
1491.93 38
1492.02 37
1492.11 35
1492.20 32
1492.28 28
1492.37 25
1492.46 22
1492.55 20
1492.64 19
1492.73 19
1492.82 20
1492.90 22
1492.99 23
1493.08 24
1493.17 24
1493.26 25
1493.35 25
1493.44 25
1493.52 26
1493.61 27
1493.70 28
1493.79 30
1493.88 31
1493.97 33
1494.06 33
1494.14 34
1494.23 33
1494.32 32
1494.41 30
1494.50 28
1494.59 25
1494.68 23
1494.76 20
1494.85 18
1494.94 16
1495.03 14
1495.12 14
1495.21 14
1495.30 14
1495.39 15
1495.47 16
1495.56 16
1495.65 16
1495.74 16
1495.83 16
1495.92 15
1496.01 13
1496.09 11
1496.18 10
1496.27 8
1496.36 7
1496.45 6
1496.54 5
1496.63 5
1496.72 4
1496.80 4
1496.89 3
1496.98 1
1497.07 0
1497.16 0
1497.25 0
1497.34 0
1497.43 0
1497.51 0
1497.60 0
1497.69 0
1497.78 2
1497.87 5
1497.96 8
1498.05 11
1498.14 12
1498.22 14
1498.31 14
1498.40 15
1498.49 15
1498.58 15
1498.67 15
1498.76 15
1498.85 15
1498.93 15
1499.02 15
1499.11 16
1499.20 16
1499.29 17
1499.38 17
1499.47 17
1499.56 17
1499.64 16
1499.73 16
1499.82 17
1499.91 19
1500.00 21
1500.09 24
1500.18 27
1500.27 30
1500.35 32
1500.44 33
1500.53 34
1500.62 35
1500.71 36
1500.80 36
1500.89 35
1500.98 34
1501.07 31
1501.15 28
1501.24 24
1501.33 19
1501.42 15
1501.51 11
1501.60 8
1501.69 6
1501.78 5
1501.86 6
1501.95 7
1502.04 9
1502.13 12
1502.22 15
1502.31 18
1502.40 21
1502.49 24
1502.58 28
1502.66 31
1502.75 34
1502.84 37
1502.93 40
1503.02 41
1503.11 41
1503.20 41
1503.29 40
1503.38 38
1503.46 37
1503.55 35
1503.64 34
1503.73 33
1503.82 32
1503.91 32
1504.00 33
1504.09 34
1504.18 38
1504.26 42
1504.35 47
1504.44 53
1504.53 58
1504.62 63
1504.71 67
1504.80 70
1504.89 72
1504.98 72
1505.07 71
1505.15 69
1505.24 67
1505.33 64
1505.42 60
1505.51 56
1505.60 53
1505.69 51
1505.78 49
1505.87 49
1505.95 50
1506.04 51
1506.13 53
1506.22 54
1506.31 54
1506.40 54
1506.49 54
1506.58 53
1506.67 52
1506.76 50
1506.84 49
1506.93 49
1507.02 48
1507.11 48
1507.20 48
1507.29 48
1507.38 49
1507.47 48
1507.56 48
1507.65 47
1507.73 47
1507.82 46
1507.91 46
1508.00 47
1508.09 48
1508.18 49
1508.27 50
1508.36 50
1508.45 49
1508.54 47
1508.63 44
1508.71 43
1508.80 41
1508.89 41
1508.98 42
1509.07 43
1509.16 44
1509.25 44
1509.34 43
1509.43 42
1509.52 40
1509.61 38
1509.69 36
1509.78 36
1509.87 36
1509.96 38
1510.05 41
1510.14 43
1510.23 46
1510.32 47
1510.41 46
1510.50 45
1510.59 42
1510.67 39
1510.76 37
1510.85 35
1510.94 34
1511.03 34
1511.12 34
1511.21 34
1511.30 34
1511.39 33
1511.48 32
1511.57 30
1511.65 29
1511.74 28
1511.83 27
1511.92 27
1512.01 27
1512.10 27
1512.19 28
1512.28 29
1512.37 30
1512.46 33
1512.55 35
1512.64 38
1512.72 40
1512.81 42
1512.90 43
1512.99 43
1513.08 42
1513.17 40
1513.26 37
1513.35 35
1513.44 32
1513.53 30
1513.62 29
1513.71 28
1513.79 28
1513.88 29
1513.97 31
1514.06 33
1514.15 36
1514.24 39
1514.33 41
1514.42 42
1514.51 42
1514.60 41
1514.69 40
1514.78 38
1514.87 35
1514.95 33
1515.04 30
1515.13 28
1515.22 25
1515.31 22
1515.40 19
1515.49 16
1515.58 14
1515.67 12
1515.76 11
1515.85 11
1515.94 11
1516.03 12
1516.12 13
1516.20 14
1516.29 16
1516.38 17
1516.47 17
1516.56 16
1516.65 15
1516.74 13
1516.83 11
1516.92 10
1517.01 9
1517.10 9
1517.19 11
1517.28 12
1517.37 14
1517.45 15
1517.54 15
1517.63 15
1517.72 15
1517.81 16
1517.90 18
1517.99 23
1518.08 28
1518.17 35
1518.26 42
1518.35 48
1518.44 52
1518.53 55
1518.62 56
1518.71 55
1518.79 54
1518.88 52
1518.97 50
1519.06 47
1519.15 44
1519.24 40
1519.33 36
1519.42 33
1519.51 30
1519.60 30
1519.69 31
1519.78 33
1519.87 36
1519.96 38
1520.05 40
1520.14 40
1520.22 40
1520.31 39
1520.40 38
1520.49 37
1520.58 37
1520.67 36
1520.76 37
1520.85 38
1520.94 39
1521.03 41
1521.12 44
1521.21 46
1521.30 48
1521.39 50
1521.48 51
1521.57 51
1521.66 50
1521.74 48
1521.83 46
1521.92 43
1522.01 39
1522.10 36
1522.19 34
1522.28 32
1522.37 31
1522.46 30
1522.55 30
1522.64 29
1522.73 28
1522.82 27
1522.91 25
1523.00 23
1523.09 22
1523.18 21
1523.27 21
1523.35 22
1523.44 24
1523.53 27
1523.62 30
1523.71 34
1523.80 37
1523.89 40
1523.98 41
1524.07 41
1524.16 40
1524.25 37
1524.34 34
1524.43 30
1524.52 26
1524.61 22
1524.70 17
1524.79 14
1524.88 10
1524.97 6
1525.06 3
1525.15 0
1525.23 0
1525.32 0
1525.41 0
1525.50 1
1525.59 4
1525.68 7
1525.77 11
1525.86 14
1525.95 17
1526.04 20
1526.13 22
1526.22 24
1526.31 26
1526.40 29
1526.49 32
1526.58 34
1526.67 37
1526.76 38
1526.85 39
1526.94 39
1527.03 38
1527.12 36
1527.21 34
1527.29 32
1527.38 30
1527.47 28
1527.56 26
1527.65 24
1527.74 22
1527.83 20
1527.92 17
1528.01 14
1528.10 11
1528.19 9
1528.28 8
1528.37 6
1528.46 6
1528.55 6
1528.64 6
1528.73 6
1528.82 7
1528.91 7
1529.00 8
1529.09 9
1529.18 10
1529.27 11
1529.36 11
1529.45 12
1529.54 12
1529.63 13
1529.72 14
1529.80 15
1529.89 17
1529.98 19
1530.07 21
1530.16 22
1530.25 21
1530.34 20
1530.43 17
1530.52 13
1530.61 8
1530.70 3
1530.79 0
1530.88 0
1530.97 0
1531.06 0
1531.15 0
1531.24 0
1531.33 0
1531.42 2
1531.51 5
1531.60 7
1531.69 9
1531.78 11
1531.87 14
1531.96 17
1532.05 20
1532.14 22
1532.23 24
1532.32 24
1532.41 23
1532.50 21
1532.59 18
1532.68 16
1532.77 13
1532.86 12
1532.95 11
1533.03 10
1533.12 10
1533.21 10
1533.30 10
1533.39 12
1533.48 14
1533.57 17
1533.66 20
1533.75 23
1533.84 25
1533.93 27
1534.02 29
1534.11 30
1534.20 32
1534.29 34
1534.38 36
1534.47 38
1534.56 39
1534.65 39
1534.74 38
1534.83 36
1534.92 33
1535.01 29
1535.10 24
1535.19 20
1535.28 15
1535.37 10
1535.46 5
1535.55 0
1535.64 0
1535.73 0
1535.82 0
1535.91 0
1536.00 0
1536.09 4
1536.18 7
1536.27 10
1536.36 12
1536.45 13
1536.54 14
1536.63 15
1536.72 16
1536.81 17
1536.90 18
1536.99 19
1537.08 21
1537.17 23
1537.26 26
1537.35 29
1537.44 33
1537.53 37
1537.62 41
1537.71 43
1537.80 45
1537.89 45
1537.98 44
1538.07 42
1538.16 41
1538.25 39
1538.34 38
1538.43 37
1538.52 35
1538.61 33
1538.70 31
1538.79 30
1538.88 29
1538.97 29
1539.06 30
1539.15 31
1539.24 32
1539.33 33
1539.42 33
1539.51 34
1539.60 34
1539.69 36
1539.78 37
1539.87 39
1539.95 41
1540.04 41
1540.13 41
1540.22 40
1540.31 38
1540.40 36
1540.49 33
1540.58 31
1540.67 30
1540.76 29
1540.85 29
1540.94 30
1541.03 31
1541.12 32
1541.21 33
1541.30 33
1541.39 32
1541.48 31
1541.57 29
1541.66 28
1541.75 27
1541.85 27
1541.94 26
1542.03 26
1542.12 26
1542.21 25
1542.30 24
1542.39 23
1542.48 21
1542.57 20
1542.66 18
1542.75 17
1542.84 15
1542.93 14
1543.02 12
1543.11 11
1543.20 9
1543.29 7
1543.38 6
1543.47 4
1543.56 2
1543.65 0
1543.74 0
1543.83 0
1543.92 0
1544.01 0
1544.10 0
1544.19 0
1544.28 0
1544.37 0
1544.46 1
1544.55 3
1544.64 4
1544.73 6
1544.82 7
1544.91 8
1545.00 8
1545.09 9
1545.18 10
1545.27 11
1545.36 12
1545.45 12
1545.54 11
1545.63 11
1545.72 10
1545.81 10
1545.90 10
1545.99 11
1546.08 12
1546.17 13
1546.26 14
1546.35 14
1546.44 13
1546.53 11
1546.62 9
1546.71 8
1546.80 7
1546.89 7
1546.98 8
1547.07 10
1547.16 12
1547.25 14
1547.34 15
1547.43 16
1547.52 15
1547.61 14
1547.70 13
1547.79 12
1547.88 11
1547.97 11
1548.06 12
1548.15 13
1548.24 15
1548.33 16
1548.42 17
1548.51 17
1548.60 16
1548.69 16
1548.78 15
1548.88 15
1548.97 16
1549.06 17
1549.15 19
1549.24 20
1549.33 21
1549.42 20
1549.51 19
1549.60 16
1549.69 14
1549.78 12
1549.87 11
1549.96 12
1550.05 14
1550.14 17
1550.23 20
1550.32 23
1550.41 26
1550.50 27
1550.59 28
1550.68 28
1550.77 27
1550.86 26
1550.95 24
1551.04 22
1551.13 19
1551.22 17
1551.31 15
1551.40 13
1551.49 13
1551.58 14
1551.67 16
1551.76 19
1551.85 23
1551.94 27
1552.04 32
1552.13 35
1552.22 37
1552.31 39
1552.40 39
1552.49 38
1552.58 37
1552.67 35
1552.76 34
1552.85 33
1552.94 32
1553.03 31
1553.12 29
1553.21 27
1553.30 24
1553.39 21
1553.48 18
1553.57 15
1553.66 13
1553.75 12
1553.84 12
1553.93 14
1554.02 16
1554.11 18
1554.20 22
1554.29 25
1554.38 29
1554.47 33
1554.57 37
1554.66 40
1554.75 42
1554.84 43
1554.93 44
1555.02 44
1555.11 44
1555.20 44
1555.29 44
1555.38 44
1555.47 43
1555.56 42
1555.65 41
1555.74 40
1555.83 40
1555.92 41
1556.01 43
1556.10 46
1556.19 49
1556.28 51
1556.37 52
1556.46 51
1556.55 49
1556.65 45
1556.74 40
1556.83 36
1556.92 33
1557.01 30
1557.10 29
1557.19 28
1557.28 28
1557.37 29
1557.46 29
1557.55 28
1557.64 28
1557.73 27
1557.82 27
1557.91 27
1558.00 28
1558.09 30
1558.18 34
1558.27 38
1558.36 43
1558.45 48
1558.55 53
1558.64 57
1558.73 59
1558.82 60
1558.91 60
1559.00 59
1559.09 57
1559.18 55
1559.27 53
1559.36 50
1559.45 47
1559.54 43
1559.63 38
1559.72 34
1559.81 30
1559.90 26
1559.99 24
1560.08 23
1560.17 24
1560.27 26
1560.36 29
1560.45 32
1560.54 36
1560.63 38
1560.72 39
1560.81 38
1560.90 35
1560.99 31
1561.08 27
1561.17 22
1561.26 18
1561.35 14
1561.44 11
1561.53 9
1561.62 8
1561.71 7
1561.81 7
1561.90 7
1561.99 7
1562.08 8
1562.17 10
1562.26 11
1562.35 14
1562.44 16
1562.53 18
1562.62 19
1562.71 19
1562.80 18
1562.89 17
1562.98 15
1563.07 13
1563.16 12
1563.26 11
1563.35 11
1563.44 13
1563.53 16
1563.62 21
1563.71 28
1563.80 35
1563.89 43
1563.98 50
1564.07 56
1564.16 60
1564.25 62
1564.34 62
1564.43 60
1564.52 57
1564.62 54
1564.71 50
1564.80 47
1564.89 44
1564.98 43
1565.07 43
1565.16 44
1565.25 45
1565.34 45
1565.43 46
1565.52 45
1565.61 44
1565.70 43
1565.79 43
1565.89 43
1565.98 45
1566.07 47
1566.16 49
1566.25 50
1566.34 51
1566.43 50
1566.52 49
1566.61 46
1566.70 43
1566.79 40
1566.88 37
1566.97 34
1567.07 32
1567.16 30
1567.25 28
1567.34 25
1567.43 24
1567.52 22
1567.61 21
1567.70 22
1567.79 23
1567.88 25
1567.97 27
1568.06 30
1568.15 31
1568.25 32
1568.34 31
1568.43 30
1568.52 29
1568.61 28
1568.70 29
1568.79 30
1568.88 33
1568.97 35
1569.06 38
1569.15 40
1569.24 41
1569.34 42
1569.43 41
1569.52 41
1569.61 40
1569.70 40
1569.79 39
1569.88 38
1569.97 36
1570.06 34
1570.15 30
1570.24 26
1570.33 21
1570.43 16
1570.52 10
1570.61 5
1570.70 0
1570.79 0
1570.88 0
1570.97 0
1571.06 0
1571.15 0
1571.24 0
1571.33 0
1571.42 0
1571.52 6
1571.61 11
1571.70 17
1571.79 23
1571.88 28
1571.97 32
1572.06 36
1572.15 40
1572.24 42
1572.33 43
1572.42 43
1572.52 41
1572.61 38
1572.70 34
1572.79 30
1572.88 26
1572.97 23
1573.06 22
1573.15 22
1573.24 24
1573.33 28
1573.43 32
1573.52 36
1573.61 40
1573.70 41
1573.79 41
1573.88 38
1573.97 34
1574.06 29
1574.15 25
1574.24 21
1574.33 18
1574.43 16
1574.52 16
1574.61 16
1574.70 18
1574.79 20
1574.88 22
1574.97 24
1575.06 25
1575.15 27
1575.24 28
1575.34 30
1575.43 31
1575.52 33
1575.61 35
1575.70 38
1575.79 40
1575.88 43
1575.97 45
1576.06 46
1576.15 47
1576.25 47
1576.34 46
1576.43 45
1576.52 46
1576.61 47
1576.70 50
1576.79 54
1576.88 59
1576.97 64
1577.06 69
1577.16 73
1577.25 77
1577.34 79
1577.43 81
1577.52 81
1577.61 81
1577.70 80
1577.79 78
1577.88 76
1577.98 73
1578.07 70
1578.16 67
1578.25 64
1578.34 60
1578.43 56
1578.52 52
1578.61 48
1578.70 45
1578.80 43
1578.89 42
1578.98 43
1579.07 45
1579.16 47
1579.25 50
1579.34 53
1579.43 55
1579.52 56
1579.62 56
1579.71 55
1579.80 54
1579.89 53
1579.98 52
1580.07 52
1580.16 53
1580.25 54
1580.34 56
1580.44 57
1580.53 59
1580.62 61
1580.71 63
1580.80 65
1580.89 66
1580.98 67
1581.07 68
1581.16 66
1581.26 64
1581.35 60
1581.44 55
1581.53 51
1581.62 47
1581.71 45
1581.80 44
1581.89 45
1581.99 47
1582.08 50
1582.17 53
1582.26 55
1582.35 55
1582.44 55
1582.53 53
1582.62 51
1582.72 48
1582.81 46
1582.90 44
1582.99 44
1583.08 45
1583.17 47
1583.26 50
1583.35 54
1583.44 58
1583.54 61
1583.63 64
1583.72 65
1583.81 65
1583.90 65
1583.99 64
1584.08 64
1584.17 63
1584.27 62
1584.36 61
1584.45 60
1584.54 58
1584.63 56
1584.72 53
1584.81 50
1584.91 47
1585.00 45
1585.09 43
1585.18 41
1585.27 40
1585.36 38
1585.45 37
1585.54 37
1585.64 36
1585.73 37
1585.82 37
1585.91 38
1586.00 39
1586.09 40
1586.18 41
1586.27 42
1586.37 43
1586.46 45
1586.55 46
1586.64 48
1586.73 49
1586.82 49
1586.91 49
1587.01 47
1587.10 44
1587.19 41
1587.28 38
1587.37 36
1587.46 34
1587.55 33
1587.64 34
1587.74 34
1587.83 35
1587.92 35
1588.01 36
1588.10 36
1588.19 36
1588.28 37
1588.38 39
1588.47 42
1588.56 46
1588.65 50
1588.74 54
1588.83 57
1588.92 58
1589.02 57
1589.11 55
1589.20 50
1589.29 45
1589.38 40
1589.47 35
1589.56 31
1589.66 29
1589.75 27
1589.84 26
1589.93 26
1590.02 25
1590.11 24
1590.20 22
1590.29 21
1590.39 20
1590.48 20
1590.57 21
1590.66 22
1590.75 25
1590.84 27
1590.94 30
1591.03 32
1591.12 33
1591.21 34
1591.30 34
1591.39 33
1591.48 30
1591.58 27
1591.67 23
1591.76 19
1591.85 15
1591.94 12
1592.03 11
1592.12 11
1592.22 13
1592.31 16
1592.40 20
1592.49 25
1592.58 29
1592.67 34
1592.76 38
1592.86 42
1592.95 45
1593.04 48
1593.13 51
1593.22 53
1593.31 53
1593.41 53
1593.50 51
1593.59 48
1593.68 44
1593.77 39
1593.86 35
1593.95 31
1594.05 28
1594.14 27
1594.23 27
1594.32 27
1594.41 28
1594.50 30
1594.60 31
1594.69 33
1594.78 34
1594.87 34
1594.96 35
1595.05 35
1595.14 34
1595.24 33
1595.33 32
1595.42 30
1595.51 28
1595.60 26
1595.69 24
1595.79 23
1595.88 22
1595.97 21
1596.06 21
1596.15 22
1596.24 24
1596.34 26
1596.43 28
1596.52 30
1596.61 32
1596.70 32
1596.79 32
1596.88 30
1596.98 27
1597.07 24
1597.16 21
1597.25 20
1597.34 20
1597.43 21
1597.53 24
1597.62 28
1597.71 32
1597.80 35
1597.89 38
1597.98 40
1598.08 41
1598.17 41
1598.26 41
1598.35 41
1598.44 41
1598.53 40
1598.63 39
1598.72 37
1598.81 33
1598.90 29
1598.99 24
1599.08 18
1599.18 14
1599.27 11
1599.36 10
1599.45 12
1599.54 14
1599.63 18
1599.73 21
1599.82 23
1599.91 24
1600.00 24
1600.09 24
1600.18 24
1600.28 25
1600.37 27
1600.46 29
1600.55 32
1600.64 35
1600.74 37
1600.83 38
1600.92 37
1601.01 36
1601.10 35
1601.19 33
1601.29 32
1601.38 31
1601.47 31
1601.56 32
1601.65 33
1601.74 35
1601.84 38
1601.93 41
1602.02 45
1602.11 48
1602.20 51
1602.30 52
1602.39 52
1602.48 51
1602.57 48
1602.66 45
1602.75 40
1602.85 35
1602.94 30
1603.03 24
1603.12 19
1603.21 14
1603.30 10
1603.40 7
1603.49 5
1603.58 5
1603.67 6
1603.76 9
1603.86 13
1603.95 18
1604.04 24
1604.13 29
1604.22 33
1604.31 37
1604.41 39
1604.50 40
1604.59 40
1604.68 40
1604.77 40
1604.87 40
1604.96 40
1605.05 39
1605.14 38
1605.23 37
1605.33 35
1605.42 34
1605.51 33
1605.60 33
1605.69 34
1605.78 36
1605.88 38
1605.97 41
1606.06 45
1606.15 49
1606.24 53
1606.34 59
1606.43 65
1606.52 71
1606.61 77
1606.70 81
1606.80 83
1606.89 83
1606.98 80
1607.07 75
1607.16 69
1607.25 64
1607.35 60
1607.44 58
1607.53 57
1607.62 57
1607.71 57
1607.81 57
1607.90 56
1607.99 55
1608.08 54
1608.17 55
1608.27 56
1608.36 59
1608.45 63
1608.54 67
1608.63 70
1608.73 71
1608.82 70
1608.91 67
1609.00 62
1609.09 55
1609.19 47
1609.28 40
1609.37 33
1609.46 29
1609.55 27
1609.65 29
1609.74 32
1609.83 38
1609.92 45
1610.01 51
1610.11 57
1610.20 61
1610.29 63
1610.38 63
1610.47 61
1610.57 58
1610.66 53
1610.75 49
1610.84 46
1610.93 44
1611.03 43
1611.12 45
1611.21 48
1611.30 51
1611.39 54
1611.49 56
1611.58 57
1611.67 56
1611.76 55
1611.85 52
1611.95 49
1612.04 46
1612.13 43
1612.22 40
1612.31 38
1612.41 35
1612.50 33
1612.59 30
1612.68 28
1612.77 25
1612.87 22
1612.96 18
1613.05 14
1613.14 10
1613.24 6
1613.33 2
1613.42 0
1613.51 0
1613.60 0
1613.70 0
1613.79 0
1613.88 0
1613.97 0
1614.06 0
1614.16 1
1614.25 6
1614.34 11
1614.43 16
1614.52 21
1614.62 25
1614.71 29
1614.80 32
1614.89 35
1614.99 37
1615.08 38
1615.17 40
1615.26 41
1615.35 44
1615.45 47
1615.54 51
1615.63 55
1615.72 60
1615.81 65
1615.91 69
1616.00 74
1616.09 78
1616.18 81
1616.28 84
1616.37 86
1616.46 87
1616.55 86
1616.64 84
1616.74 81
1616.83 78
1616.92 77
1617.01 77
1617.11 80
1617.20 83
1617.29 86
1617.38 89
1617.47 90
1617.57 90
1617.66 88
1617.75 85
1617.84 83
1617.94 82
1618.03 82
1618.12 82
1618.21 84
1618.30 85
1618.40 85
1618.49 83
1618.58 79
1618.67 73
1618.77 67
1618.86 60
1618.95 54
1619.04 50
1619.13 47
1619.23 45
1619.32 44
1619.41 44
1619.50 43
1619.60 42
1619.69 41
1619.78 40
1619.87 40
1619.96 41
1620.06 44
1620.15 49
1620.24 55
1620.33 61
1620.43 67
1620.52 73
1620.61 76
1620.70 78
1620.80 78
1620.89 76
1620.98 72
1621.07 67
1621.16 61
1621.26 55
1621.35 49
1621.44 43
1621.53 37
1621.63 33
1621.72 30
1621.81 28
1621.90 27
1622.00 27
1622.09 28
1622.18 29
1622.27 30
1622.36 31
1622.46 32
1622.55 33
1622.64 33
1622.73 34
1622.83 35
1622.92 36
1623.01 37
1623.10 38
1623.20 38
1623.29 37
1623.38 36
1623.47 34
1623.57 33
1623.66 32
1623.75 31
1623.84 32
1623.94 33
1624.03 34
1624.12 36
1624.21 37
1624.30 38
1624.40 39
1624.49 39
1624.58 39
1624.67 39
1624.77 39
1624.86 41
1624.95 43
1625.04 47
1625.14 52
1625.23 56
1625.32 60
1625.41 63
1625.51 64
1625.60 63
1625.69 61
1625.78 58
1625.88 55
1625.97 53
1626.06 50
1626.15 48
1626.25 46
1626.34 43
1626.43 40
1626.52 37
1626.62 34
1626.71 31
1626.80 29
1626.89 27
1626.99 26
1627.08 26
1627.17 25
1627.26 25
1627.36 24
1627.45 22
1627.54 20
1627.63 18
1627.73 17
1627.82 17
1627.91 18
1628.00 19
1628.10 22
1628.19 24
1628.28 26
1628.37 26
1628.47 25
1628.56 23
1628.65 21
1628.74 18
1628.84 17
1628.93 16
1629.02 17
1629.11 17
1629.21 19
1629.30 20
1629.39 21
1629.48 21
1629.58 22
1629.67 24
1629.76 26
1629.85 30
1629.95 34
1630.04 38
1630.13 42
1630.22 46
1630.32 47
1630.41 48
1630.50 46
1630.59 44
1630.69 40
1630.78 36
1630.87 32
1630.96 28
1631.06 24
1631.15 21
1631.24 19
1631.33 16
1631.43 14
1631.52 13
1631.61 12
1631.71 11
1631.80 12
1631.89 12
1631.98 12
1632.08 11
1632.17 11
1632.26 10
1632.35 9
1632.45 8
1632.54 8
1632.63 10
1632.72 12
1632.82 16
1632.91 21
1633.00 26
1633.09 31
1633.19 35
1633.28 39
1633.37 42
1633.47 45
1633.56 47
1633.65 48
1633.74 50
1633.84 51
1633.93 51
1634.02 50
1634.11 48
1634.21 44
1634.30 40
1634.39 34
1634.49 28
1634.58 24
1634.67 20
1634.76 17
1634.86 15
1634.95 15
1635.04 14
1635.13 15
1635.23 16
1635.32 18
1635.41 21
1635.50 23
1635.60 26
1635.69 28
1635.78 30
1635.88 30
1635.97 29
1636.06 27
1636.15 24
1636.25 21
1636.34 19
1636.43 17
1636.52 16
1636.62 16
1636.71 17
1636.80 18
1636.90 20
1636.99 21
1637.08 23
1637.17 25
1637.27 27
1637.36 28
1637.45 29
1637.55 30
1637.64 29
1637.73 27
1637.82 25
1637.92 22
1638.01 20
1638.10 19
1638.19 18
1638.29 18
1638.38 18
1638.47 19
1638.57 19
1638.66 20
1638.75 21
1638.84 22
1638.94 23
1639.03 24
1639.12 26
1639.22 27
1639.31 27
1639.40 27
1639.49 26
1639.59 25
1639.68 24
1639.77 24
1639.87 25
1639.96 27
1640.05 28
1640.14 30
1640.24 31
1640.33 30
1640.42 29
1640.52 26
1640.61 22
1640.70 18
1640.79 12
1640.89 7
1640.98 2
1641.07 0
1641.17 0
1641.26 0
1641.35 0
1641.44 1
1641.54 8
1641.63 16
1641.72 23
1641.82 29
1641.91 34
1642.00 36
1642.09 38
1642.19 38
1642.28 39
1642.37 39
1642.47 40
1642.56 42
1642.65 42
1642.75 43
1642.84 42
1642.93 40
1643.02 37
1643.12 35
1643.21 32
1643.30 31
1643.40 31
1643.49 33
1643.58 36
1643.67 40
1643.77 43
1643.86 46
1643.95 47
1644.05 47
1644.14 45
1644.23 42
1644.33 39
1644.42 36
1644.51 33
1644.60 31
1644.70 29
1644.79 28
1644.88 27
1644.98 27
1645.07 28
1645.16 29
1645.26 31
1645.35 32
1645.44 33
1645.53 34
1645.63 35
1645.72 36
1645.81 38
1645.91 40
1646.00 43
1646.09 47
1646.19 50
1646.28 54
1646.37 57
1646.46 58
1646.56 59
1646.65 60
1646.74 60
1646.84 60
1646.93 59
1647.02 58
1647.12 57
1647.21 54
1647.30 51
1647.39 46
1647.49 41
1647.58 35
1647.67 30
1647.77 25
1647.86 21
1647.95 18
1648.05 16
1648.14 14
1648.23 13
1648.33 12
1648.42 11
1648.51 9
1648.60 7
1648.70 5
1648.79 2
1648.88 0
1648.98 0
1649.07 0
1649.16 0
1649.26 0
1649.35 0
1649.44 0
1649.54 0
1649.63 1
1649.72 4
1649.82 7
1649.91 10
1650.00 13
1650.09 16
1650.19 18
1650.28 20
1650.37 21
1650.47 20
1650.56 18
1650.65 14
1650.75 10
1650.84 7
1650.93 3
1651.03 1
1651.12 0
1651.21 0
1651.31 0
1651.40 0
1651.49 0
1651.59 0
1651.68 0
1651.77 0
1651.86 1
1651.96 3
1652.05 6
1652.14 9
1652.24 11
1652.33 12
1652.42 13
1652.52 13
1652.61 13
1652.70 14
1652.80 16
1652.89 20
1652.98 25
1653.08 30
1653.17 35
1653.26 40
1653.36 44
1653.45 46
1653.54 46
1653.64 45
1653.73 42
1653.82 38
1653.92 33
1654.01 27
1654.10 20
1654.20 14
1654.29 8
1654.38 3
1654.47 0
1654.57 0
1654.66 2
1654.75 6
1654.85 13
1654.94 20
1655.03 27
1655.13 32
1655.22 36
1655.31 37
1655.41 36
1655.50 32
1655.59 28
1655.69 22
1655.78 17
1655.87 13
1655.97 9
1656.06 7
1656.15 6
1656.25 5
1656.34 5
1656.43 6
1656.53 7
1656.62 7
1656.71 8
1656.81 8
1656.90 8
1656.99 6
1657.09 5
1657.18 3
1657.27 3
1657.37 3
1657.46 6
1657.55 10
1657.65 16
1657.74 23
1657.83 29
1657.93 35
1658.02 40
1658.11 43
1658.21 44
1658.30 45
1658.39 43
1658.49 41
1658.58 39
1658.67 36
1658.77 32
1658.86 28
1658.95 25
1659.05 21
1659.14 19
1659.23 17
1659.33 16
1659.42 16
1659.51 16
1659.61 16
1659.70 15
1659.79 14
1659.89 13
1659.98 11
1660.08 9
1660.17 8
1660.26 8
1660.36 9
1660.45 12
1660.54 15
1660.64 17
1660.73 20
1660.82 21
1660.92 20
1661.01 19
1661.10 16
1661.20 14
1661.29 13
1661.38 13
1661.48 15
1661.57 18
1661.66 22
1661.76 26
1661.85 30
1661.94 33
1662.04 36
1662.13 38
1662.22 39
1662.32 40
1662.41 41
1662.50 41
1662.60 41
1662.69 41
1662.79 39
1662.88 37
1662.97 35
1663.07 33
1663.16 33
1663.25 35
1663.35 38
1663.44 42
1663.53 46
1663.63 50
1663.72 53
1663.81 53
1663.91 53
1664.00 51
1664.09 49
1664.19 45
1664.28 42
1664.38 39
1664.47 35
1664.56 32
1664.66 29
1664.75 27
1664.84 24
1664.94 22
1665.03 20
1665.12 19
1665.22 18
1665.31 18
1665.40 18
1665.50 18
1665.59 18
1665.68 18
1665.78 19
1665.87 19
1665.97 20
1666.06 21
1666.15 23
1666.25 24
1666.34 25
1666.43 26
1666.53 25
1666.62 24
1666.71 23
1666.81 21
1666.90 19
1667.00 17
1667.09 15
1667.18 13
1667.28 12
1667.37 11
1667.46 12
1667.56 13
1667.65 16
1667.74 19
1667.84 22
1667.93 24
1668.02 25
1668.12 25
1668.21 24
1668.31 23
1668.40 22
1668.49 22
1668.59 22
1668.68 22
1668.77 22
1668.87 22
1668.96 20
1669.06 18
1669.15 14
1669.24 10
1669.34 6
1669.43 2
1669.52 0
1669.62 0
1669.71 0
1669.80 2
1669.90 5
1669.99 8
1670.09 10
1670.18 12
1670.27 14
1670.37 16
1670.46 17
1670.55 18
1670.65 19
1670.74 18
1670.84 17
1670.93 15
1671.02 11
1671.12 8
1671.21 4
1671.30 1
1671.40 0
1671.49 0
1671.59 0
1671.68 0
1671.77 0
1671.87 0
1671.96 0
1672.05 0
1672.15 0
1672.24 3
1672.34 9
1672.43 16
1672.52 23
1672.62 30
1672.71 37
1672.80 42
1672.90 44
1672.99 44
1673.09 42
1673.18 39
1673.27 35
1673.37 32
1673.46 30
1673.55 30
1673.65 31
1673.74 33
1673.84 35
1673.93 37
1674.02 37
1674.12 36
1674.21 33
1674.30 29
1674.40 23
1674.49 18
1674.59 13
1674.68 9
1674.77 7
1674.87 7
1674.96 9
1675.06 12
1675.15 15
1675.24 17
1675.34 20
1675.43 22
1675.52 23
1675.62 24
1675.71 24
1675.81 24
1675.90 24
1675.99 22
1676.09 20
1676.18 16
1676.28 12
1676.37 8
1676.46 5
1676.56 3
1676.65 4
1676.74 5
1676.84 9
1676.93 12
1677.03 16
1677.12 18
1677.21 19
1677.31 17
1677.40 15
1677.50 11
1677.59 7
1677.68 3
1677.78 0
1677.87 0
1677.97 0
1678.06 0
1678.15 0
1678.25 0
1678.34 0
1678.44 0
1678.53 1
1678.62 3
1678.72 4
1678.81 5
1678.90 4
1679.00 4
1679.09 3
1679.19 4
1679.28 6
1679.37 10
1679.47 16
1679.56 24
1679.66 33
1679.75 42
1679.84 51
1679.94 57
1680.03 61
1680.13 62
1680.22 61
1680.31 58
1680.41 55
1680.50 53
1680.60 52
1680.69 52
1680.78 53
1680.88 55
1680.97 56
1681.07 56
1681.16 54
1681.25 51
1681.35 47
1681.44 42
1681.54 38
1681.63 34
1681.72 32
1681.82 31
1681.91 30
1682.01 31
1682.10 32
1682.19 33
1682.29 35
1682.38 37
1682.48 39
1682.57 41
1682.66 42
1682.76 44
1682.85 44
1682.95 44
1683.04 43
1683.13 41
1683.23 38
1683.32 35
1683.42 32
1683.51 28
1683.61 25
1683.70 22
1683.79 20
1683.89 19
1683.98 18
1684.08 18
1684.17 18
1684.26 18
1684.36 19
1684.45 21
1684.55 23
1684.64 25
1684.73 28
1684.83 31
1684.92 34
1685.02 37
1685.11 39
1685.20 40
1685.30 40
1685.39 38
1685.49 34
1685.58 30
1685.68 24
1685.77 19
1685.86 14
1685.96 10
1686.05 7
1686.15 5
1686.24 4
1686.33 4
1686.43 3
1686.52 3
1686.62 3
1686.71 2
1686.81 1
1686.90 1
1686.99 0
1687.09 0
1687.18 0
1687.28 0
1687.37 0
1687.46 0
1687.56 3
1687.65 7
1687.75 14
1687.84 21
1687.94 29
1688.03 36
1688.12 41
1688.22 45
1688.31 47
1688.41 47
1688.50 46
1688.60 45
1688.69 45
1688.78 46
1688.88 49
1688.97 52
1689.07 56
1689.16 59
1689.25 61
1689.35 61
1689.44 59
1689.54 54
1689.63 48
1689.73 40
1689.82 32
1689.91 24
1690.01 17
1690.10 12
1690.20 9
1690.29 8
1690.39 9
1690.48 10
1690.57 12
1690.67 13
1690.76 15
1690.86 16
1690.95 18
1691.05 20
1691.14 22
1691.23 24
1691.33 26
1691.42 27
1691.52 27
1691.61 26
1691.71 26
1691.80 25
1691.89 26
1691.99 28
1692.08 30
1692.18 32
1692.27 34
1692.37 36
1692.46 37
1692.55 37
1692.65 38
1692.74 38
1692.84 38
1692.93 37
1693.03 37
1693.12 36
1693.21 34
1693.31 33
1693.40 32
1693.50 31
1693.59 29
1693.69 28
1693.78 26
1693.88 23
1693.97 20
1694.06 15
1694.16 11
1694.25 6
1694.35 2
1694.44 0
1694.54 0
1694.63 0
1694.72 0
1694.82 0
1694.91 0
1695.01 0
1695.10 0
1695.20 0
1695.29 2
1695.39 6
1695.48 11
1695.57 15
1695.67 17
1695.76 19
1695.86 19
1695.95 19
1696.05 19
1696.14 18
1696.24 18
1696.33 17
1696.42 17
1696.52 15
1696.61 14
1696.71 11
1696.80 9
1696.90 6
1696.99 3
1697.08 1
1697.18 0
1697.27 0
1697.37 0
1697.46 1
1697.56 3
1697.65 6
1697.75 10
1697.84 13
1697.94 15
1698.03 18
1698.12 19
1698.22 21
1698.31 22
1698.41 22
1698.50 21
1698.60 19
1698.69 16
1698.79 13
1698.88 10
1698.97 9
1699.07 8
1699.16 9
1699.26 12
1699.35 15
1699.45 18
1699.54 20
1699.64 21
1699.73 21
1699.83 19
1699.92 18
1700.01 17
1700.11 18
1700.20 21
1700.30 25
1700.39 31
1700.49 38
1700.58 45
1700.68 51
1700.77 55
1700.87 58
1700.96 60
1701.05 60
1701.15 60
1701.24 59
1701.34 58
1701.43 57
1701.53 57
1701.62 58
1701.72 60
1701.81 63
1701.91 67
1702.00 72
1702.09 79
1702.19 85
1702.28 90
1702.38 94
1702.47 96
1702.57 97
1702.66 98
1702.76 98
1702.85 98
1702.95 100
1703.04 102
1703.14 103
1703.23 104
1703.32 103
1703.42 99
1703.51 94
1703.61 87
1703.70 79
1703.80 72
1703.89 67
1703.99 63
1704.08 61
1704.18 59
1704.27 57
1704.37 54
1704.46 51
1704.55 48
1704.65 45
1704.74 42
1704.84 40
1704.93 39
1705.03 38
1705.12 38
1705.22 39
1705.31 39
1705.41 40
1705.50 41
1705.60 42
1705.69 43
1705.79 43
1705.88 43
1705.98 42
1706.07 40
1706.16 38
1706.26 35
1706.35 32
1706.45 29
1706.54 27
1706.64 27
1706.73 28
1706.83 31
1706.92 35
1707.02 39
1707.11 42
1707.21 44
1707.30 45
1707.40 45
1707.49 44
1707.59 43
1707.68 42
1707.77 42
1707.87 42
1707.96 42
1708.06 43
1708.15 45
1708.25 46
1708.34 48
1708.44 50
1708.53 51
1708.63 51
1708.72 50
1708.82 47
1708.91 43
1709.01 38
1709.10 33
1709.20 27
1709.29 22
1709.39 18
1709.48 15
1709.58 13
1709.67 12
1709.77 12
1709.86 13
1709.95 15
1710.05 18
1710.14 21
1710.24 23
1710.33 24
1710.43 24
1710.52 24
1710.62 23
1710.71 23
1710.81 23
1710.90 24
1711.00 25
1711.09 26
1711.19 27
1711.28 26
1711.38 24
1711.47 21
1711.57 18
1711.66 14
1711.76 11
1711.85 10
1711.95 9
1712.04 10
1712.14 13
1712.23 15
1712.33 18
1712.42 21
1712.52 23
1712.61 23
1712.71 23
1712.80 22
1712.90 21
1712.99 19
1713.08 19
1713.18 18
1713.27 17
1713.37 15
1713.46 14
1713.56 12
1713.65 10
1713.75 10
1713.84 10
1713.94 11
1714.03 13
1714.13 15
1714.22 17
1714.32 19
1714.41 20
1714.51 22
1714.60 25
1714.70 28
1714.79 32
1714.89 37
1714.98 43
1715.08 48
1715.17 53
1715.27 56
1715.36 58
1715.46 59
1715.55 58
1715.65 56
1715.74 52
1715.84 47
1715.93 42
1716.03 37
1716.12 32
1716.22 27
1716.31 23
1716.41 21
1716.50 20
1716.60 20
1716.69 22
1716.79 25
1716.88 28
1716.98 31
1717.07 34
1717.17 37
1717.26 38
1717.36 38
1717.45 37
1717.55 34
1717.64 31
1717.74 28
1717.83 24
1717.93 21
1718.02 19
1718.12 18
1718.21 19
1718.31 20
1718.40 23
1718.50 25
1718.59 27
1718.69 27
1718.78 26
1718.88 23
1718.97 19
1719.07 13
1719.16 7
1719.26 1
1719.35 0
1719.45 0
1719.54 0
1719.64 0
1719.73 0
1719.83 0
1719.92 0
1720.02 0
1720.11 2
1720.21 4
1720.30 6
1720.40 9
1720.49 13
1720.59 17
1720.68 22
1720.78 27
1720.88 31
1720.97 35
1721.07 37
1721.16 39
1721.26 39
1721.35 40
1721.45 41
1721.54 41
1721.64 42
1721.73 43
1721.83 43
1721.92 42
1722.02 41
1722.11 40
1722.21 38
1722.30 35
1722.40 32
1722.49 30
1722.59 27
1722.68 25
1722.78 23
1722.87 23
1722.97 23
1723.06 24
1723.16 26
1723.25 28
1723.35 30
1723.44 31
1723.54 32
1723.63 32
1723.73 32
1723.82 31
1723.92 31
1724.02 30
1724.11 30
1724.21 30
1724.30 31
1724.40 31
1724.49 31
1724.59 32
1724.68 34
1724.78 37
1724.87 40
1724.97 44
1725.06 48
1725.16 51
1725.25 52
1725.35 52
1725.44 50
1725.54 46
1725.63 43
1725.73 39
1725.82 37
1725.92 35
1726.01 35
1726.11 36
1726.21 37
1726.30 38
1726.40 40
1726.49 42
1726.59 45
1726.68 49
1726.78 53
1726.87 59
1726.97 63
1727.06 67
1727.16 69
1727.25 69
1727.35 68
1727.44 66
1727.54 64
1727.63 62
1727.73 60
1727.83 58
1727.92 56
1728.02 53
1728.11 50
1728.21 46
1728.30 43
1728.40 41
1728.49 41
1728.59 42
1728.68 43
1728.78 46
1728.87 48
1728.97 50
1729.06 51
1729.16 52
1729.26 52
1729.35 52
1729.45 52
1729.54 52
1729.64 51
1729.73 50
1729.83 48
1729.92 47
1730.02 46
1730.11 45
1730.21 44
1730.30 44
1730.40 43
1730.49 42
1730.59 40
1730.69 36
1730.78 33
1730.88 29
1730.97 26
1731.07 24
1731.16 24
1731.26 24
1731.35 25
1731.45 26
1731.54 26
1731.64 26
1731.73 25
1731.83 23
1731.93 22
1732.02 20
1732.12 19
1732.21 18
1732.31 18
1732.40 20
1732.50 23
1732.59 27
1732.69 31
1732.78 35
1732.88 39
1732.98 41
1733.07 42
1733.17 42
1733.26 41
1733.36 40
1733.45 39
1733.55 39
1733.64 40
1733.74 42
1733.83 45
1733.93 48
1734.03 53
1734.12 58
1734.22 63
1734.31 68
1734.41 72
1734.50 76
1734.60 79
1734.69 81
1734.79 82
1734.88 83
1734.98 84
1735.08 84
1735.17 84
1735.27 83
1735.36 81
1735.46 78
1735.55 74
1735.65 70
1735.74 67
1735.84 64
1735.94 62
1736.03 60
1736.13 59
1736.22 57
1736.32 55
1736.41 52
1736.51 49
1736.60 46
1736.70 43
1736.80 41
1736.89 39
1736.99 40
1737.08 41
1737.18 43
1737.27 46
1737.37 48
1737.46 51
1737.56 52
1737.66 53
1737.75 54
1737.85 54
1737.94 54
1738.04 54
1738.13 53
1738.23 51
1738.32 49
1738.42 47
1738.52 45
1738.61 44
1738.71 44
1738.80 47
1738.90 51
1738.99 57
1739.09 65
1739.18 72
1739.28 80
1739.38 88
1739.47 95
1739.57 101
1739.66 107
1739.76 112
1739.85 118
1739.95 125
1740.05 133
1740.14 142
1740.24 152
1740.33 164
1740.43 178
1740.52 192
1740.62 206
1740.72 220
1740.81 230
1740.91 238
1741.00 241
1741.10 241
1741.19 238
1741.29 233
1741.38 228
1741.48 222
1741.58 217
1741.67 212
1741.77 207
1741.86 202
1741.96 195
1742.05 189
1742.15 183
1742.25 177
1742.34 173
1742.44 169
1742.53 165
1742.63 160
1742.72 154
1742.82 148
1742.92 142
1743.01 135
1743.11 130
1743.20 125
1743.30 122
1743.39 119
1743.49 116
1743.59 113
1743.68 110
1743.78 107
1743.87 105
1743.97 105
1744.06 107
1744.16 112
1744.26 118
1744.35 126
1744.45 135
1744.54 144
1744.64 155
1744.73 168
1744.83 184
1744.93 202
1745.02 225
1745.12 251
1745.21 283
1745.31 318
1745.41 356
1745.50 398
1745.60 443
1745.69 491
1745.79 541
1745.88 594
1745.98 650
1746.08 709
1746.17 769
1746.27 828
1746.36 885
1746.46 939
1746.56 990
1746.65 1038
1746.75 1085
1746.84 1133
1746.94 1181
1747.03 1231
1747.13 1278
1747.23 1319
1747.32 1352
1747.42 1374
1747.51 1384
1747.61 1382
1747.71 1372
1747.80 1357
1747.90 1339
1747.99 1321
1748.09 1303
1748.18 1285
1748.28 1265
1748.38 1243
1748.47 1218
1748.57 1189
1748.66 1158
1748.76 1124
1748.86 1089
1748.95 1053
1749.05 1017
1749.14 980
1749.24 941
1749.33 900
1749.43 856
1749.53 810
1749.62 763
1749.72 716
1749.81 671
1749.91 630
1750.01 591
1750.10 554
1750.20 519
1750.29 484
1750.39 449
1750.49 413
1750.58 379
1750.68 347
1750.77 319
1750.87 296
1750.97 277
1751.06 263
1751.16 252
1751.25 243
1751.35 234
1751.45 226
1751.54 217
1751.64 209
1751.73 200
1751.83 192
1751.92 185
1752.02 177
1752.12 170
1752.21 162
1752.31 155
1752.40 148
1752.50 141
1752.60 135
1752.69 131
1752.79 128
1752.88 126
1752.98 125
1753.08 123
1753.17 122
1753.27 119
1753.36 114
1753.46 107
1753.56 99
1753.65 90
1753.75 81
1753.84 74
1753.94 70
1754.04 69
1754.13 71
1754.23 76
1754.32 82
1754.42 88
1754.52 92
1754.61 95
1754.71 96
1754.81 96
1754.90 95
1755.00 95
1755.09 95
1755.19 98
1755.29 101
1755.38 104
1755.48 108
1755.57 110
1755.67 110
1755.77 109
1755.86 107
1755.96 103
1756.05 99
1756.15 95
1756.25 92
1756.34 89
1756.44 86
1756.53 83
1756.63 81
1756.73 79
1756.82 77
1756.92 75
1757.01 73
1757.11 71
1757.21 69
1757.30 68
1757.40 67
1757.50 66
1757.59 66
1757.69 65
1757.78 64
1757.88 62
1757.98 60
1758.07 57
1758.17 55
1758.26 53
1758.36 51
1758.46 51
1758.55 52
1758.65 53
1758.75 55
1758.84 58
1758.94 61
1759.03 65
1759.13 67
1759.23 68
1759.32 68
1759.42 67
1759.51 65
1759.61 63
1759.71 62
1759.80 60
1759.90 60
1760.00 59
1760.09 57
1760.19 54
1760.28 50
1760.38 45
1760.48 40
1760.57 34
1760.67 29
1760.76 26
1760.86 25
1760.96 26
1761.05 29
1761.15 32
1761.25 37
1761.34 42
1761.44 47
1761.53 53
1761.63 60
1761.73 67
1761.82 74
1761.92 80
1762.02 86
1762.11 90
1762.21 92
1762.30 93
1762.40 93
1762.50 92
1762.59 92
1762.69 91
1762.79 91
1762.88 91
1762.98 91
1763.07 90
1763.17 90
1763.27 90
1763.36 90
1763.46 90
1763.56 89
1763.65 89
1763.75 87
1763.84 85
1763.94 82
1764.04 79
1764.13 77
1764.23 75
1764.33 75
1764.42 75
1764.52 76
1764.62 76
1764.71 76
1764.81 75
1764.90 72
1765.00 69
1765.10 65
1765.19 61
1765.29 57
1765.39 54
1765.48 52
1765.58 50
1765.67 48
1765.77 46
1765.87 43
1765.96 41
1766.06 39
1766.16 38
1766.25 38
1766.35 38
1766.45 39
1766.54 40
1766.64 40
1766.73 39
1766.83 36
1766.93 33
1767.02 29
1767.12 25
1767.22 21
1767.31 19
1767.41 19
1767.51 21
1767.60 25
1767.70 30
1767.80 36
1767.89 43
1767.99 48
1768.08 53
1768.18 56
1768.28 58
1768.37 58
1768.47 56
1768.57 52
1768.66 48
1768.76 43
1768.86 37
1768.95 31
1769.05 26
1769.14 21
1769.24 17
1769.34 13
1769.43 10
1769.53 8
1769.63 7
1769.72 7
1769.82 8
1769.92 9
1770.01 10
1770.11 10
1770.21 10
1770.30 9
1770.40 6
1770.50 4
1770.59 0
1770.69 0
1770.78 0
1770.88 0
1770.98 0
1771.07 0
1771.17 0
1771.27 0
1771.36 2
1771.46 3
1771.56 3
1771.65 4
1771.75 5
1771.85 7
1771.94 10
1772.04 13
1772.14 17
1772.23 21
1772.33 24
1772.43 27
1772.52 28
1772.62 30
1772.71 31
1772.81 32
1772.91 33
1773.00 34
1773.10 34
1773.20 35
1773.29 36
1773.39 38
1773.49 40
1773.58 42
1773.68 44
1773.78 45
1773.87 45
1773.97 43
1774.07 39
1774.16 33
1774.26 27
1774.36 21
1774.45 17
1774.55 14
1774.65 15
1774.74 18
1774.84 25
1774.94 32
1775.03 40
1775.13 46
1775.23 49
1775.32 50
1775.42 49
1775.52 46
1775.61 42
1775.71 38
1775.81 34
1775.90 32
1776.00 30
1776.10 29
1776.19 28
1776.29 28
1776.38 28
1776.48 29
1776.58 30
1776.67 30
1776.77 29
1776.87 28
1776.96 26
1777.06 24
1777.16 23
1777.25 23
1777.35 23
1777.45 25
1777.54 27
1777.64 30
1777.74 31
1777.83 32
1777.93 31
1778.03 30
1778.12 28
1778.22 26
1778.32 26
1778.41 26
1778.51 28
1778.61 31
1778.70 35
1778.80 39
1778.90 43
1778.99 46
1779.09 47
1779.19 49
1779.29 50
1779.38 51
1779.48 53
1779.58 55
1779.67 58
1779.77 61
1779.87 64
1779.96 67
1780.06 69
1780.16 71
1780.25 73
1780.35 74
1780.45 76
1780.54 79
1780.64 82
1780.74 86
1780.83 91
1780.93 95
1781.03 98
1781.12 99
1781.22 98
1781.32 94
1781.41 89
1781.51 83
1781.61 77
1781.70 71
1781.80 66
1781.90 62
1781.99 61
1782.09 60
1782.19 62
1782.28 64
1782.38 67
1782.48 71
1782.57 74
1782.67 75
1782.77 75
1782.87 73
1782.96 70
1783.06 67
1783.16 65
1783.25 65
1783.35 67
1783.45 71
1783.54 76
1783.64 83
1783.74 89
1783.83 94
1783.93 98
1784.03 99
1784.12 98
1784.22 97
1784.32 94
1784.41 91
1784.51 88
1784.61 86
1784.71 85
1784.80 84
1784.90 82
1785.00 81
1785.09 78
1785.19 75
1785.29 71
1785.38 66
1785.48 61
1785.58 57
1785.67 53
1785.77 51
1785.87 51
1785.96 53
1786.06 56
1786.16 59
1786.26 63
1786.35 66
1786.45 67
1786.55 66
1786.64 64
1786.74 60
1786.84 55
1786.93 50
1787.03 46
1787.13 43
1787.22 41
1787.32 40
1787.42 40
1787.52 40
1787.61 42
1787.71 44
1787.81 47
1787.90 49
1788.00 51
1788.10 53
1788.19 53
1788.29 53
1788.39 54
1788.48 55
1788.58 57
1788.68 60
1788.78 65
1788.87 70
1788.97 75
1789.07 80
1789.16 86
1789.26 91
1789.36 95
1789.45 99
1789.55 102
1789.65 104
1789.75 103
1789.84 101
1789.94 96
1790.04 90
1790.13 83
1790.23 75
1790.33 69
1790.42 63
1790.52 59
1790.62 56
1790.72 55
1790.81 53
1790.91 52
1791.01 51
1791.10 50
1791.20 48
1791.30 45
1791.39 41
1791.49 36
1791.59 30
1791.69 24
1791.78 17
1791.88 11
1791.98 7
1792.07 3
1792.17 1
1792.27 0
1792.37 0
1792.46 0
1792.56 0
1792.66 0
1792.75 0
1792.85 0
1792.95 0
1793.04 0
1793.14 3
1793.24 6
1793.34 9
1793.43 12
1793.53 15
1793.63 17
1793.72 20
1793.82 23
1793.92 27
1794.02 31
1794.11 36
1794.21 40
1794.31 45
1794.40 50
1794.50 54
1794.60 58
1794.70 62
1794.79 65
1794.89 67
1794.99 69
1795.08 70
1795.18 70
1795.28 69
1795.38 68
1795.47 66
1795.57 64
1795.67 62
1795.76 60
1795.86 59
1795.96 60
1796.06 61
1796.15 64
1796.25 69
1796.35 73
1796.44 77
1796.54 81
1796.64 83
1796.74 83
1796.83 81
1796.93 79
1797.03 76
1797.12 73
1797.22 70
1797.32 68
1797.42 66
1797.51 64
1797.61 62
1797.71 59
1797.80 57
1797.90 54
1798.00 52
1798.10 49
1798.19 47
1798.29 45
1798.39 44
1798.49 43
1798.58 42
1798.68 43
1798.78 44
1798.87 46
1798.97 50
1799.07 53
1799.17 58
1799.26 61
1799.36 64
1799.46 66
1799.56 67
1799.65 68
1799.75 68
1799.85 68
1799.94 69
1800.04 70
1800.14 73
1800.24 77
1800.33 83
1800.43 90
1800.53 98
1800.63 107
1800.72 116
1800.82 124
1800.92 131
1801.01 137
1801.11 141
1801.21 145
1801.31 150
1801.40 157
1801.50 167
1801.60 180
1801.70 196
1801.79 214
1801.89 234
1801.99 255
1802.08 276
1802.18 296
1802.28 314
1802.38 331
1802.47 346
1802.57 359
1802.67 371
1802.77 382
1802.86 393
1802.96 404
1803.06 418
1803.16 436
1803.25 458
1803.35 485
1803.45 515
1803.55 546
1803.64 576
1803.74 603
1803.84 625
1803.93 643
1804.03 657
1804.13 667
1804.23 675
1804.32 682
1804.42 688
1804.52 691
1804.62 692
1804.71 689
1804.81 681
1804.91 669
1805.01 654
1805.10 638
1805.20 621
1805.30 607
1805.40 594
1805.49 582
1805.59 572
1805.69 560
1805.79 548
1805.88 534
1805.98 521
1806.08 507
1806.18 493
1806.27 478
1806.37 463
1806.47 447
1806.56 428
1806.66 407
1806.76 384
1806.86 360
1806.95 337
1807.05 315
1807.15 294
1807.25 274
1807.34 255
1807.44 236
1807.54 217
1807.64 198
1807.73 179
1807.83 162
1807.93 147
1808.03 134
1808.12 123
1808.22 114
1808.32 105
1808.42 98
1808.51 91
1808.61 84
1808.71 79
1808.81 74
1808.90 71
1809.00 69
1809.10 68
1809.20 67
1809.29 66
1809.39 66
1809.49 66
1809.59 66
1809.68 66
1809.78 66
1809.88 67
1809.98 69
1810.07 71
1810.17 73
1810.27 75
1810.37 76
1810.46 75
1810.56 71
1810.66 66
1810.76 60
1810.86 53
1810.95 48
1811.05 43
1811.15 40
1811.25 38
1811.34 37
1811.44 36
1811.54 35
1811.64 34
1811.73 32
1811.83 31
1811.93 30
1812.03 29
1812.12 28
1812.22 28
1812.32 29
1812.42 30
1812.51 32
1812.61 36
1812.71 40
1812.81 44
1812.90 48
1813.00 52
1813.10 54
1813.20 55
1813.30 55
1813.39 54
1813.49 53
1813.59 53
1813.69 53
1813.78 53
1813.88 54
1813.98 55
1814.08 56
1814.17 58
1814.27 59
1814.37 59
1814.47 59
1814.56 59
1814.66 58
1814.76 57
1814.86 55
1814.96 52
1815.05 48
1815.15 43
1815.25 37
1815.35 30
1815.44 23
1815.54 17
1815.64 12
1815.74 8
1815.83 6
1815.93 6
1816.03 8
1816.13 11
1816.23 16
1816.32 20
1816.42 25
1816.52 29
1816.62 32
1816.71 34
1816.81 33
1816.91 31
1817.01 28
1817.10 24
1817.20 20
1817.30 16
1817.40 13
1817.50 11
1817.59 10
1817.69 11
1817.79 12
1817.89 14
1817.98 17
1818.08 20
1818.18 24
1818.28 27
1818.38 32
1818.47 36
1818.57 40
1818.67 43
1818.77 46
1818.86 48
1818.96 49
1819.06 50
1819.16 52
1819.26 54
1819.35 58
1819.45 62
1819.55 68
1819.65 73
1819.74 78
1819.84 81
1819.94 82
1820.04 80
1820.14 78
1820.23 74
1820.33 71
1820.43 70
1820.53 70
1820.62 72
1820.72 74
1820.82 76
1820.92 77
1821.02 76
1821.11 73
1821.21 68
1821.31 61
1821.41 53
1821.51 45
1821.60 38
1821.70 32
1821.80 28
1821.90 27
1821.99 29
1822.09 33
1822.19 39
1822.29 45
1822.39 51
1822.48 57
1822.58 61
1822.68 63
1822.78 64
1822.88 63
1822.97 63
1823.07 62
1823.17 62
1823.27 62
1823.37 63
1823.46 64
1823.56 64
1823.66 61
1823.76 57
1823.85 50
1823.95 43
1824.05 35
1824.15 28
1824.25 24
1824.34 22
1824.44 22
1824.54 24
1824.64 28
1824.74 32
1824.83 36
1824.93 39
1825.03 42
1825.13 44
1825.23 45
1825.32 46
1825.42 46
1825.52 47
1825.62 48
1825.72 50
1825.81 51
1825.91 53
1826.01 53
1826.11 54
1826.21 53
1826.30 50
1826.40 46
1826.50 41
1826.60 36
1826.70 30
1826.79 25
1826.89 20
1826.99 17
1827.09 15
1827.19 13
1827.28 12
1827.38 10
1827.48 7
1827.58 3
1827.68 0
1827.77 0
1827.87 0
1827.97 0
1828.07 0
1828.17 0
1828.26 0
1828.36 4
1828.46 14
1828.56 24
1828.66 34
1828.75 43
1828.85 50
1828.95 55
1829.05 58
1829.15 59
1829.24 58
1829.34 56
1829.44 52
1829.54 48
1829.64 44
1829.73 39
1829.83 34
1829.93 29
1830.03 25
1830.13 22
1830.22 21
1830.32 21
1830.42 24
1830.52 28
1830.62 33
1830.72 39
1830.81 45
1830.91 50
1831.01 54
1831.11 58
1831.21 61
1831.30 63
1831.40 63
1831.50 61
1831.60 56
1831.70 51
1831.79 44
1831.89 37
1831.99 32
1832.09 30
1832.19 31
1832.29 34
1832.38 40
1832.48 48
1832.58 56
1832.68 63
1832.78 69
1832.87 73
1832.97 75
1833.07 75
1833.17 73
1833.27 70
1833.36 67
1833.46 63
1833.56 59
1833.66 54
1833.76 49
1833.86 44
1833.95 41
1834.05 38
1834.15 38
1834.25 39
1834.35 41
1834.44 44
1834.54 47
1834.64 49
1834.74 50
1834.84 50
1834.94 50
1835.03 51
1835.13 54
1835.23 59
1835.33 65
1835.43 71
1835.53 75
1835.62 78
1835.72 79
1835.82 77
1835.92 74
1836.02 70
1836.11 66
1836.21 63
1836.31 61
1836.41 59
1836.51 59
1836.61 61
1836.70 63
1836.80 65
1836.90 67
1837.00 68
1837.10 67
1837.20 64
1837.29 59
1837.39 52
1837.49 46
1837.59 41
1837.69 37
1837.79 35
1837.88 34
1837.98 34
1838.08 34
1838.18 33
1838.28 32
1838.37 31
1838.47 30
1838.57 30
1838.67 30
1838.77 31
1838.87 32
1838.96 33
1839.06 34
1839.16 34
1839.26 35
1839.36 36
1839.46 39
1839.55 42
1839.65 46
1839.75 50
1839.85 53
1839.95 55
1840.05 55
1840.14 52
1840.24 48
1840.34 42
1840.44 36
1840.54 31
1840.64 26
1840.73 23
1840.83 21
1840.93 21
1841.03 21
1841.13 22
1841.23 23
1841.33 25
1841.42 28
1841.52 30
1841.62 31
1841.72 32
1841.82 33
1841.92 32
1842.01 31
1842.11 30
1842.21 30
1842.31 30
1842.41 30
1842.51 31
1842.60 32
1842.70 31
1842.80 29
1842.90 25
1843.00 20
1843.10 15
1843.19 10
1843.29 8
1843.39 9
1843.49 14
1843.59 22
1843.69 32
1843.79 43
1843.88 52
1843.98 58
1844.08 60
1844.18 58
1844.28 53
1844.38 47
1844.47 41
1844.57 35
1844.67 30
1844.77 25
1844.87 22
1844.97 20
1845.07 20
1845.16 22
1845.26 27
1845.36 34
1845.46 43
1845.56 52
1845.66 61
1845.76 69
1845.85 75
1845.95 79
1846.05 80
1846.15 80
1846.25 78
1846.35 75
1846.44 70
1846.54 64
1846.64 57
1846.74 49
1846.84 42
1846.94 37
1847.04 32
1847.13 29
1847.23 28
1847.33 27
1847.43 26
1847.53 25
1847.63 23
1847.73 20
1847.82 16
1847.92 11
1848.02 6
1848.12 2
1848.22 0
1848.32 0
1848.42 0
1848.51 0
1848.61 0
1848.71 0
1848.81 2
1848.91 2
1849.01 3
1849.11 2
1849.20 1
1849.30 0
1849.40 0
1849.50 1
1849.60 5
1849.70 12
1849.80 21
1849.89 32
1849.99 43
1850.09 54
1850.19 63
1850.29 69
1850.39 73
1850.49 74
1850.58 74
1850.68 73
1850.78 73
1850.88 74
1850.98 76
1851.08 77
1851.18 78
1851.28 77
1851.37 75
1851.47 71
1851.57 65
1851.67 58
1851.77 50
1851.87 44
1851.97 38
1852.06 33
1852.16 29
1852.26 27
1852.36 26
1852.46 27
1852.56 30
1852.66 34
1852.76 41
1852.85 50
1852.95 61
1853.05 72
1853.15 83
1853.25 92
1853.35 100
1853.45 104
1853.54 106
1853.64 105
1853.74 103
1853.84 99
1853.94 95
1854.04 90
1854.14 86
1854.24 81
1854.33 77
1854.43 74
1854.53 71
1854.63 69
1854.73 69
1854.83 68
1854.93 67
1855.03 66
1855.12 64
1855.22 61
1855.32 56
1855.42 51
1855.52 46
1855.62 40
1855.72 35
1855.82 31
1855.91 28
1856.01 26
1856.11 25
1856.21 26
1856.31 27
1856.41 30
1856.51 34
1856.61 40
1856.70 47
1856.80 54
1856.90 61
1857.00 67
1857.10 71
1857.20 72
1857.30 71
1857.40 69
1857.50 67
1857.59 65
1857.69 64
1857.79 65
1857.89 67
1857.99 69
1858.09 72
1858.19 73
1858.29 75
1858.38 76
1858.48 78
1858.58 81
1858.68 84
1858.78 88
1858.88 92
1858.98 96
1859.08 100
1859.18 103
1859.27 105
1859.37 107
1859.47 108
1859.57 108
1859.67 108
1859.77 107
1859.87 107
1859.97 107
1860.07 107
1860.16 108
1860.26 110
1860.36 112
1860.46 114
1860.56 116
1860.66 117
1860.76 117
1860.86 115
1860.96 112
1861.05 108
1861.15 101
1861.25 93
1861.35 83
1861.45 73
1861.55 63
1861.65 54
1861.75 46
1861.85 41
1861.94 37
1862.04 35
1862.14 35
1862.24 36
1862.34 38
1862.44 40
1862.54 43
1862.64 45
1862.74 46
1862.84 46
1862.93 45
1863.03 44
1863.13 42
1863.23 41
1863.33 41
1863.43 42
1863.53 44
1863.63 47
1863.73 49
1863.82 51
1863.92 52
1864.02 52
1864.12 50
1864.22 46
1864.32 42
1864.42 38
1864.52 33
1864.62 30
1864.72 28
1864.81 27
1864.91 30
1865.01 35
1865.11 42
1865.21 50
1865.31 59
1865.41 67
1865.51 73
1865.61 76
1865.71 78
1865.80 77
1865.90 76
1866.00 73
1866.10 70
1866.20 67
1866.30 62
1866.40 58
1866.50 53
1866.60 48
1866.70 44
1866.80 41
1866.89 39
1866.99 39
1867.09 40
1867.19 40
1867.29 41
1867.39 40
1867.49 38
1867.59 37
1867.69 36
1867.79 36
1867.89 38
1867.98 41
1868.08 46
1868.18 50
1868.28 54
1868.38 57
1868.48 58
1868.58 56
1868.68 54
1868.78 52
1868.88 50
1868.98 51
1869.07 54
1869.17 59
1869.27 65
1869.37 72
1869.47 78
1869.57 83
1869.67 85
1869.77 86
1869.87 85
1869.97 81
1870.07 76
1870.16 70
1870.26 63
1870.36 56
1870.46 49
1870.56 45
1870.66 43
1870.76 44
1870.86 47
1870.96 51
1871.06 56
1871.16 61
1871.26 64
1871.35 65
1871.45 64
1871.55 62
1871.65 58
1871.75 55
1871.85 53
1871.95 52
1872.05 54
1872.15 58
1872.25 63
1872.35 69
1872.45 75
1872.55 79
1872.64 81
1872.74 82
1872.84 80
1872.94 76
1873.04 71
1873.14 67
1873.24 63
1873.34 60
1873.44 59
1873.54 58
1873.64 59
1873.74 60
1873.84 61
1873.93 63
1874.03 67
1874.13 71
1874.23 77
1874.33 83
1874.43 90
1874.53 96
1874.63 100
1874.73 101
1874.83 100
1874.93 97
1875.03 91
1875.13 86
1875.23 80
1875.32 75
1875.42 72
1875.52 71
1875.62 72
1875.72 74
1875.82 78
1875.92 81
1876.02 86
1876.12 90
1876.22 94
1876.32 97
1876.42 99
1876.52 99
1876.62 97
1876.71 93
1876.81 88
1876.91 82
1877.01 75
1877.11 70
1877.21 65
1877.31 61
1877.41 58
1877.51 56
1877.61 56
1877.71 56
1877.81 56
1877.91 57
1878.01 58
1878.11 60
1878.20 61
1878.30 61
1878.40 61
1878.50 61
1878.60 61
1878.70 62
1878.80 62
1878.90 62
1879.00 61
1879.10 59
1879.20 55
1879.30 51
1879.40 46
1879.50 42
1879.60 40
1879.70 40
1879.79 43
1879.89 47
1879.99 52
1880.09 56
1880.19 58
1880.29 59
1880.39 59
1880.49 59
1880.59 59
1880.69 61
1880.79 64
1880.89 69
1880.99 74
1881.09 79
1881.19 83
1881.29 85
1881.39 86
1881.49 85
1881.58 82
1881.68 79
1881.78 76
1881.88 73
1881.98 70
1882.08 69
1882.18 68
1882.28 67
1882.38 67
1882.48 67
1882.58 68
1882.68 69
1882.78 70
1882.88 72
1882.98 73
1883.08 75
1883.18 76
1883.28 77
1883.38 78
1883.47 78
1883.57 79
1883.67 78
1883.77 77
1883.87 75
1883.97 72
1884.07 69
1884.17 66
1884.27 64
1884.37 63
1884.47 63
1884.57 63
1884.67 64
1884.77 63
1884.87 62
1884.97 58
1885.07 54
1885.17 48
1885.27 43
1885.37 38
1885.47 34
1885.56 30
1885.66 27
1885.76 24
1885.86 20
1885.96 15
1886.06 10
1886.16 4
1886.26 0
1886.36 0
1886.46 0
1886.56 0
1886.66 0
1886.76 0
1886.86 0
1886.96 0
1887.06 1
1887.16 6
1887.26 11
1887.36 16
1887.46 19
1887.56 22
1887.66 24
1887.76 25
1887.86 26
1887.95 26
1888.05 26
1888.15 26
1888.25 25
1888.35 24
1888.45 24
1888.55 24
1888.65 26
1888.75 30
1888.85 34
1888.95 38
1889.05 42
1889.15 46
1889.25 50
1889.35 53
1889.45 56
1889.55 58
1889.65 61
1889.75 65
1889.85 69
1889.95 72
1890.05 76
1890.15 78
1890.25 80
1890.35 81
1890.45 82
1890.55 83
1890.65 84
1890.75 86
1890.85 87
1890.94 88
1891.04 88
1891.14 87
1891.24 84
1891.34 81
1891.44 77
1891.54 73
1891.64 71
1891.74 69
1891.84 69
1891.94 69
1892.04 70
1892.14 70
1892.24 70
1892.34 69
1892.44 67
1892.54 65
1892.64 64
1892.74 62
1892.84 62
1892.94 62
1893.04 63
1893.14 64
1893.24 66
1893.34 67
1893.44 67
1893.54 66
1893.64 64
1893.74 60
1893.84 56
1893.94 52
1894.04 48
1894.14 46
1894.24 45
1894.34 46
1894.44 48
1894.54 52
1894.64 56
1894.74 61
1894.84 66
1894.93 70
1895.03 73
1895.13 76
1895.23 77
1895.33 78
1895.43 77
1895.53 76
1895.63 74
1895.73 72
1895.83 69
1895.93 67
1896.03 65
1896.13 64
1896.23 63
1896.33 64
1896.43 67
1896.53 70
1896.63 74
1896.73 78
1896.83 82
1896.93 84
1897.03 86
1897.13 86
1897.23 85
1897.33 83
1897.43 80
1897.53 78
1897.63 75
1897.73 73
1897.83 72
1897.93 71
1898.03 70
1898.13 69
1898.23 67
1898.33 64
1898.43 61
1898.53 58
1898.63 57
1898.73 56
1898.83 58
1898.93 62
1899.03 66
1899.13 71
1899.23 75
1899.33 77
1899.43 77
1899.53 75
1899.63 73
1899.73 69
1899.83 66
1899.93 63
1900.03 61
1900.13 60
1900.23 59
1900.33 59
1900.43 60
1900.53 61
1900.63 62
1900.73 65
1900.83 68
1900.93 72
1901.03 76
1901.13 80
1901.23 83
1901.33 83
1901.43 82
1901.53 79
1901.63 74
1901.73 69
1901.83 63
1901.93 59
1902.03 57
1902.13 57
1902.23 58
1902.33 62
1902.43 66
1902.53 71
1902.63 76
1902.73 79
1902.83 81
1902.93 83
1903.03 84
1903.13 85
1903.23 86
1903.33 87
1903.43 89
1903.53 91
1903.63 93
1903.73 95
1903.83 97
1903.93 98
1904.03 100
1904.13 101
1904.23 103
1904.33 104
1904.43 106
1904.53 107
1904.63 108
1904.73 108
1904.83 106
1904.93 104
1905.03 100
1905.13 95
1905.23 91
1905.33 87
1905.43 84
1905.53 82
1905.63 80
1905.73 78
1905.83 76
1905.93 74
1906.03 72
1906.13 71
1906.23 72
1906.33 73
1906.43 75
1906.53 76
1906.63 75
1906.73 73
1906.83 69
1906.93 63
1907.03 58
1907.13 52
1907.23 48
1907.33 45
1907.43 44
1907.53 43
1907.63 43
1907.73 42
1907.83 41
1907.93 39
1908.03 38
1908.13 39
1908.23 41
1908.33 44
1908.43 50
1908.53 56
1908.63 61
1908.73 65
1908.83 67
1908.93 66
1909.03 63
1909.13 59
1909.23 55
1909.33 52
1909.43 50
1909.53 48
1909.63 48
1909.73 47
1909.83 47
1909.94 47
1910.04 48
1910.14 50
1910.24 52
1910.34 55
1910.44 58
1910.54 62
1910.64 65
1910.74 68
1910.84 71
1910.94 73
1911.04 74
1911.14 75
1911.24 75
1911.34 74
1911.44 71
1911.54 66
1911.64 61
1911.74 54
1911.84 48
1911.94 42
1912.04 36
1912.14 32
1912.24 29
1912.34 27
1912.44 26
1912.54 26
1912.64 25
1912.74 25
1912.84 24
1912.94 24
1913.04 24
1913.14 25
1913.24 27
1913.34 31
1913.44 36
1913.54 41
1913.64 46
1913.74 50
1913.84 53
1913.95 55
1914.05 57
1914.15 60
1914.25 65
1914.35 71
1914.45 78
1914.55 84
1914.65 90
1914.75 93
1914.85 95
1914.95 94
1915.05 92
1915.15 90
1915.25 87
1915.35 85
1915.45 83
1915.55 81
1915.65 78
1915.75 76
1915.85 72
1915.95 69
1916.05 66
1916.15 64
1916.25 64
1916.35 65
1916.45 68
1916.55 70
1916.65 72
1916.75 74
1916.86 74
1916.96 73
1917.06 72
1917.16 70
1917.26 69
1917.36 68
1917.46 68
1917.56 68
1917.66 68
1917.76 66
1917.86 65
1917.96 62
1918.06 59
1918.16 55
1918.26 52
1918.36 50
1918.46 49
1918.56 50
1918.66 53
1918.76 59
1918.86 66
1918.96 73
1919.06 80
1919.16 86
1919.26 89
1919.37 89
1919.47 87
1919.57 83
1919.67 78
1919.77 74
1919.87 70
1919.97 68
1920.07 68
1920.17 70
1920.27 73
1920.37 76
1920.47 80
1920.57 84
1920.67 87
1920.77 89
1920.87 90
1920.97 90
1921.07 90
1921.17 88
1921.27 86
1921.37 82
1921.48 76
1921.58 70
1921.68 62
1921.78 55
1921.88 48
1921.98 42
1922.08 39
1922.18 38
1922.28 40
1922.38 44
1922.48 50
1922.58 57
1922.68 63
1922.78 69
1922.88 72
1922.98 74
1923.08 75
1923.18 74
1923.28 73
1923.39 72
1923.49 70
1923.59 68
1923.69 66
1923.79 64
1923.89 62
1923.99 61
1924.09 62
1924.19 64
1924.29 67
1924.39 71
1924.49 75
1924.59 78
1924.69 79
1924.79 79
1924.89 78
1924.99 76
1925.10 75
1925.20 75
1925.30 75
1925.40 76
1925.50 77
1925.60 79
1925.70 81
1925.80 83
1925.90 85
1926.00 87
1926.10 89
1926.20 92
1926.30 94
1926.40 96
1926.50 96
1926.60 95
1926.70 92
1926.81 88
1926.91 84
1927.01 79
1927.11 75
1927.21 72
1927.31 70
1927.41 69
1927.51 69
1927.61 71
1927.71 73
1927.81 76
1927.91 79
1928.01 83
1928.11 86
1928.21 90
1928.32 93
1928.42 95
1928.52 97
1928.62 99
1928.72 101
1928.82 103
1928.92 105
1929.02 107
1929.12 110
1929.22 112
1929.32 113
1929.42 113
1929.52 112
1929.62 109
1929.73 105
1929.83 100
1929.93 93
1930.03 85
1930.13 77
1930.23 68
1930.33 60
1930.43 54
1930.53 49
1930.63 47
1930.73 47
1930.83 47
1930.93 48
1931.03 49
1931.14 50
1931.24 50
1931.34 52
1931.44 53
1931.54 56
1931.64 59
1931.74 63
1931.84 65
1931.94 67
1932.04 68
1932.14 66
1932.24 63
1932.34 58
1932.45 52
1932.55 45
1932.65 38
1932.75 32
1932.85 27
1932.95 23
1933.05 20
1933.15 19
1933.25 18
1933.35 19
1933.45 21
1933.55 24
1933.66 27
1933.76 31
1933.86 35
1933.96 38
1934.06 41
1934.16 42
1934.26 41
1934.36 39
1934.46 36
1934.56 32
1934.66 27
1934.76 23
1934.87 20
1934.97 19
1935.07 18
1935.17 18
1935.27 18
1935.37 17
1935.47 15
1935.57 13
1935.67 9
1935.77 5
1935.87 1
1935.97 0
1936.08 0
1936.18 0
1936.28 0
1936.38 0
1936.48 3
1936.58 7
1936.68 12
1936.78 18
1936.88 23
1936.98 29
1937.08 34
1937.19 39
1937.29 42
1937.39 44
1937.49 45
1937.59 44
1937.69 41
1937.79 38
1937.89 35
1937.99 32
1938.09 30
1938.19 29
1938.30 28
1938.40 28
1938.50 29
1938.60 28
1938.70 27
1938.80 25
1938.90 23
1939.00 20
1939.10 19
1939.20 20
1939.31 23
1939.41 29
1939.51 36
1939.61 44
1939.71 50
1939.81 54
1939.91 55
1940.01 53
1940.11 49
1940.21 45
1940.31 42
1940.42 41
1940.52 42
1940.62 44
1940.72 46
1940.82 47
1940.92 46
1941.02 43
1941.12 38
1941.22 33
1941.32 29
1941.43 25
1941.53 21
1941.63 18
1941.73 15
1941.83 12
1941.93 9
1942.03 6
1942.13 3
1942.23 2
1942.34 1
1942.44 2
1942.54 3
1942.64 4
1942.74 6
1942.84 7
1942.94 8
1943.04 9
1943.14 10
1943.24 10
1943.35 10
1943.45 10
1943.55 8
1943.65 5
1943.75 2
1943.85 0
1943.95 0
1944.05 0
1944.15 0
1944.26 0
1944.36 0
1944.46 1
1944.56 4
1944.66 5
1944.76 5
1944.86 4
1944.96 3
1945.06 1
1945.17 0
1945.27 0
1945.37 1
1945.47 3
1945.57 5
1945.67 8
1945.77 9
1945.87 11
1945.97 12
1946.08 13
1946.18 15
1946.28 18
1946.38 21
1946.48 24
1946.58 27
1946.68 29
1946.78 29
1946.88 29
1946.99 28
1947.09 27
1947.19 28
1947.29 31
1947.39 36
1947.49 44
1947.59 53
1947.69 63
1947.80 72
1947.90 79
1948.00 84
1948.10 87
1948.20 86
1948.30 83
1948.40 77
1948.50 70
1948.61 62
1948.71 53
1948.81 45
1948.91 37
1949.01 31
1949.11 26
1949.21 24
1949.31 24
1949.41 26
1949.52 31
1949.62 36
1949.72 42
1949.82 46
1949.92 50
1950.02 51
1950.12 50
1950.22 48
1950.33 45
1950.43 42
1950.53 40
1950.63 38
1950.73 38
1950.83 39
1950.93 40
1951.03 41
1951.14 42
1951.24 43
1951.34 44
1951.44 45
1951.54 47
1951.64 49
1951.74 52
1951.85 56
1951.95 61
1952.05 67
1952.15 72
1952.25 78
1952.35 84
1952.45 90
1952.55 95
1952.66 100
1952.76 103
1952.86 105
1952.96 107
1953.06 107
1953.16 107
1953.26 107
1953.36 106
1953.47 106
1953.57 106
1953.67 107
1953.77 108
1953.87 110
1953.97 112
1954.07 115
1954.18 118
1954.28 120
1954.38 121
1954.48 121
1954.58 119
1954.68 118
1954.78 115
1954.89 114
1954.99 113
1955.09 114
1955.19 117
1955.29 120
1955.39 123
1955.49 126
1955.59 127
1955.70 127
1955.80 125
1955.90 120
1956.00 115
1956.10 109
1956.20 103
1956.30 98
1956.41 95
1956.51 93
1956.61 92
1956.71 91
1956.81 90
1956.91 89
1957.01 86
1957.12 84
1957.22 81
1957.32 79
1957.42 78
1957.52 77
1957.62 76
1957.72 77
1957.83 78
1957.93 79
1958.03 81
1958.13 83
1958.23 85
1958.33 86
1958.43 86
1958.54 86
1958.64 85
1958.74 83
1958.84 81
1958.94 78
1959.04 74
1959.14 69
1959.25 65
1959.35 59
1959.45 54
1959.55 49
1959.65 44
1959.75 39
1959.86 37
1959.96 36
1960.06 37
1960.16 42
1960.26 48
1960.36 57
1960.46 68
1960.57 78
1960.67 88
1960.77 96
1960.87 101
1960.97 103
1961.07 102
1961.18 98
1961.28 92
1961.38 85
1961.48 78
1961.58 72
1961.68 67
1961.78 63
1961.89 59
1961.99 55
1962.09 51
1962.19 46
1962.29 41
1962.39 37
1962.50 34
1962.60 33
1962.70 34
1962.80 37
1962.90 41
1963.00 45
1963.10 50
1963.21 53
1963.31 56
1963.41 58
1963.51 60
1963.61 61
1963.71 63
1963.82 65
1963.92 67
1964.02 70
1964.12 73
1964.22 74
1964.32 75
1964.43 74
1964.53 72
1964.63 68
1964.73 65
1964.83 62
1964.93 60
1965.04 61
1965.14 63
1965.24 67
1965.34 72
1965.44 77
1965.54 81
1965.65 85
1965.75 87
1965.85 88
1965.95 89
1966.05 90
1966.15 91
1966.26 92
1966.36 93
1966.46 94
1966.56 93
1966.66 92
1966.76 91
1966.87 89
1966.97 88
1967.07 88
1967.17 89
1967.27 89
1967.37 90
1967.48 89
1967.58 87
1967.68 83
1967.78 78
1967.88 72
1967.98 66
1968.09 63
1968.19 63
1968.29 68
1968.39 76
1968.49 86
1968.59 97
1968.70 107
1968.80 115
1968.90 120
1969.00 121
1969.10 120
1969.20 117
1969.31 114
1969.41 110
1969.51 108
1969.61 106
1969.71 105
1969.81 104
1969.92 104
1970.02 104
1970.12 105
1970.22 106
1970.32 108
1970.43 110
1970.53 112
1970.63 114
1970.73 115
1970.83 116
1970.93 116
1971.04 116
1971.14 116
1971.24 116
1971.34 116
1971.44 115
1971.55 114
1971.65 112
1971.75 109
1971.85 106
1971.95 104
1972.05 101
1972.16 99
1972.26 98
1972.36 98
1972.46 98
1972.56 98
1972.67 99
1972.77 99
1972.87 97
1972.97 95
1973.07 92
1973.17 87
1973.28 83
1973.38 79
1973.48 76
1973.58 76
1973.68 77
1973.79 80
1973.89 84
1973.99 88
1974.09 91
1974.19 93
1974.29 93
1974.40 91
1974.50 89
1974.60 85
1974.70 82
1974.80 80
1974.91 78
1975.01 78
1975.11 77
1975.21 75
1975.31 73
1975.42 69
1975.52 65
1975.62 60
1975.72 56
1975.82 54
1975.93 53
1976.03 53
1976.13 55
1976.23 57
1976.33 60
1976.43 63
1976.54 66
1976.64 68
1976.74 69
1976.84 70
1976.94 70
1977.05 69
1977.15 68
1977.25 67
1977.35 66
1977.45 66
1977.56 66
1977.66 66
1977.76 66
1977.86 65
1977.96 62
1978.07 59
1978.17 56
1978.27 53
1978.37 51
1978.47 50
1978.58 51
1978.68 52
1978.78 53
1978.88 53
1978.98 52
1979.09 50
1979.19 47
1979.29 44
1979.39 41
1979.49 39
1979.60 37
1979.70 37
1979.80 38
1979.90 39
1980.00 41
1980.11 42
1980.21 44
1980.31 46
1980.41 47
1980.51 49
1980.62 51
1980.72 53
1980.82 56
1980.92 58
1981.02 60
1981.13 61
1981.23 62
1981.33 62
1981.43 62
1981.53 62
1981.64 60
1981.74 58
1981.84 54
1981.94 50
1982.04 45
1982.15 40
1982.25 36
1982.35 34
1982.45 32
1982.56 32
1982.66 33
1982.76 33
1982.86 33
1982.96 32
1983.07 30
1983.17 28
1983.27 25
1983.37 24
1983.47 25
1983.58 29
1983.68 36
1983.78 44
1983.88 55
1983.98 66
1984.09 75
1984.19 82
1984.29 84
1984.39 83
1984.50 79
1984.60 71
1984.70 63
1984.80 54
1984.90 47
1985.01 41
1985.11 37
1985.21 35
1985.31 34
1985.41 34
1985.52 33
1985.62 32
1985.72 31
1985.82 30
1985.93 30
1986.03 30
1986.13 31
1986.23 32
1986.33 33
1986.44 33
1986.54 32
1986.64 29
1986.74 25
1986.85 21
1986.95 18
1987.05 16
1987.15 16
1987.25 18
1987.36 22
1987.46 27
1987.56 33
1987.66 39
1987.76 44
1987.87 50
1987.97 54
1988.07 58
1988.17 61
1988.28 62
1988.38 62
1988.48 59
1988.58 55
1988.69 48
1988.79 40
1988.89 32
1988.99 25
1989.09 18
1989.20 13
1989.30 10
1989.40 9
1989.50 9
1989.61 9
1989.71 11
1989.81 14
1989.91 17
1990.01 20
1990.12 23
1990.22 26
1990.32 28
1990.42 31
1990.53 34
1990.63 39
1990.73 44
1990.83 50
1990.94 56
1991.04 59
1991.14 60
1991.24 58
1991.34 53
1991.45 46
1991.55 38
1991.65 31
1991.75 26
1991.86 23
1991.96 22
1992.06 23
1992.16 25
1992.27 26
1992.37 27
1992.47 28
1992.57 28
1992.67 27
1992.78 27
1992.88 27
1992.98 27
1993.08 27
1993.19 28
1993.29 28
1993.39 28
1993.49 28
1993.60 27
1993.70 27
1993.80 26
1993.90 26
1994.01 27
1994.11 27
1994.21 28
1994.31 29
1994.41 29
1994.52 29
1994.62 29
1994.72 29
1994.82 29
1994.93 30
1995.03 32
1995.13 35
1995.23 39
1995.34 43
1995.44 47
1995.54 50
1995.64 52
1995.75 52
1995.85 51
1995.95 49
1996.05 47
1996.16 44
1996.26 41
1996.36 38
1996.46 33
1996.57 29
1996.67 25
1996.77 21
1996.87 19
1996.98 17
1997.08 17
1997.18 18
1997.28 19
1997.39 21
1997.49 23
1997.59 24
1997.69 26
1997.80 26
1997.90 26
1998.00 25
1998.10 24
1998.21 21
1998.31 18
1998.41 14
1998.51 9
1998.61 4
1998.72 0
1998.82 0
1998.92 0
1999.02 0
1999.13 0
1999.23 0
1999.33 0
1999.44 0
1999.54 1
1999.64 4
1999.74 8
1999.85 11
1999.95 14
2000.05 16
2000.15 18
2000.26 19
2000.36 20
2000.46 20
2000.56 18
2000.67 16
2000.77 13
2000.87 10
2000.97 6
2001.08 2
2001.18 0
2001.28 0
2001.38 0
2001.49 0
2001.59 0
2001.69 0
2001.79 2
2001.90 9
2002.00 17
2002.10 24
2002.20 32
2002.31 39
2002.41 45
2002.51 50
2002.61 54
2002.72 57
2002.82 58
2002.92 56
2003.02 54
2003.13 50
2003.23 46
2003.33 43
2003.44 41
2003.54 41
2003.64 42
2003.74 45
2003.85 47
2003.95 49
2004.05 50
2004.15 49
2004.26 47
2004.36 46
2004.46 44
2004.56 44
2004.67 45
2004.77 47
2004.87 51
2004.97 54
2005.08 58
2005.18 60
2005.28 61
2005.39 61
2005.49 58
2005.59 54
2005.69 49
2005.80 44
2005.90 40
2006.00 37
2006.10 36
2006.21 36
2006.31 37
2006.41 39
2006.52 40
2006.62 41
2006.72 41
2006.82 40
2006.93 39
2007.03 37
2007.13 36
2007.23 34
2007.34 33
2007.44 31
2007.54 30
2007.64 30
2007.75 30
2007.85 31
2007.95 34
2008.06 38
2008.16 42
2008.26 47
2008.36 51
2008.47 55
2008.57 57
2008.67 58
2008.78 57
2008.88 55
2008.98 51
2009.08 47
2009.19 43
2009.29 40
2009.39 39
2009.49 38
2009.60 40
2009.70 42
2009.80 44
2009.91 45
2010.01 45
2010.11 43
2010.21 40
2010.32 35
2010.42 29
2010.52 23
2010.63 19
2010.73 15
2010.83 14
2010.93 14
2011.04 14
2011.14 16
2011.24 18
2011.34 20
2011.45 23
2011.55 27
2011.65 32
2011.76 39
2011.86 46
2011.96 53
2012.06 59
2012.17 63
2012.27 64
2012.37 63
2012.48 60
2012.58 57
2012.68 55
2012.78 53
2012.89 52
2012.99 51
2013.09 49
2013.20 47
2013.30 42
2013.40 37
2013.50 31
2013.61 25
2013.71 22
2013.81 20
2013.92 20
2014.02 21
2014.12 24
2014.23 26
2014.33 27
2014.43 26
2014.53 24
2014.64 20
2014.74 14
2014.84 8
2014.95 2
2015.05 0
2015.15 0
2015.25 0
2015.36 0
2015.46 0
2015.56 5
2015.67 9
2015.77 13
2015.87 17
2015.97 19
2016.08 20
2016.18 21
2016.28 21
2016.39 21
2016.49 21
2016.59 20
2016.70 19
2016.80 18
2016.90 17
2017.00 16
2017.11 16
2017.21 16
2017.31 15
2017.42 15
2017.52 14
2017.62 13
2017.73 12
2017.83 12
2017.93 12
2018.03 13
2018.14 15
2018.24 16
2018.34 18
2018.45 19
2018.55 20
2018.65 21
2018.76 22
2018.86 24
2018.96 25
2019.06 27
2019.17 28
2019.27 28
2019.37 28
2019.48 27
2019.58 26
2019.68 24
2019.79 23
2019.89 22
2019.99 21
2020.09 21
2020.20 21
2020.30 21
2020.40 21
2020.51 21
2020.61 22
2020.71 22
2020.82 23
2020.92 23
2021.02 23
2021.13 22
2021.23 20
2021.33 16
2021.43 12
2021.54 8
2021.64 4
2021.74 0
2021.85 0
2021.95 0
2022.05 0
2022.16 1
2022.26 5
2022.36 9
2022.47 13
2022.57 16
2022.67 17
2022.77 16
2022.88 13
2022.98 9
2023.08 5
2023.19 1
2023.29 0
2023.39 0
2023.50 0
2023.60 3
2023.70 8
2023.81 12
2023.91 17
2024.01 21
2024.12 24
2024.22 26
2024.32 26
2024.42 26
2024.53 24
2024.63 21
2024.73 18
2024.84 15
2024.94 12
2025.04 11
2025.15 11
2025.25 13
2025.35 15
2025.46 17
2025.56 18
2025.66 18
2025.77 17
2025.87 15
2025.97 12
2026.08 9
2026.18 7
2026.28 8
2026.39 12
2026.49 18
2026.59 26
2026.69 35
2026.80 45
2026.90 54
2027.00 62
2027.11 68
2027.21 71
2027.31 73
2027.42 72
2027.52 71
2027.62 69
2027.73 68
2027.83 67
2027.93 67
2028.04 67
2028.14 67
2028.24 67
2028.35 65
2028.45 63
2028.55 59
2028.66 55
2028.76 50
2028.86 47
2028.97 45
2029.07 45
2029.17 46
2029.28 49
2029.38 52
2029.48 54
2029.59 54
2029.69 52
2029.79 47
2029.90 41
2030.00 34
2030.10 26
2030.21 20
2030.31 14
2030.41 11
2030.52 11
2030.62 14
2030.72 18
2030.83 25
2030.93 32
2031.03 38
2031.14 43
2031.24 47
2031.34 48
2031.45 48
2031.55 48
2031.65 48
2031.76 49
2031.86 51
2031.96 54
2032.07 57
2032.17 60
2032.27 62
2032.38 64
2032.48 64
2032.58 63
2032.69 60
2032.79 56
2032.89 50
2033.00 44
2033.10 37
2033.20 31
2033.31 26
2033.41 21
2033.51 18
2033.62 17
2033.72 17
2033.82 20
2033.93 23
2034.03 28
2034.13 32
2034.24 36
2034.34 39
2034.44 39
2034.55 38
2034.65 36
2034.75 32
2034.86 29
2034.96 26
2035.06 24
2035.17 24
2035.27 24
2035.37 25
2035.48 26
2035.58 26
2035.68 27
2035.79 27
2035.89 28
2035.99 28
2036.10 27
2036.20 27
2036.31 25
2036.41 23
2036.51 22
2036.62 21
2036.72 21
2036.82 23
2036.93 25
2037.03 26
2037.13 26
2037.24 24
2037.34 20
2037.44 13
2037.55 7
2037.65 0
2037.75 0
2037.86 0
2037.96 0
2038.06 0
2038.17 0
2038.27 0
2038.38 0
2038.48 1
2038.58 5
2038.69 9
2038.79 11
2038.89 13
2039.00 13
2039.10 11
2039.20 9
2039.31 5
2039.41 2
2039.51 0
2039.62 0
2039.72 0
2039.82 0
2039.93 0
2040.03 2
2040.14 7
2040.24 12
2040.34 17
2040.45 21
2040.55 25
2040.65 26
2040.76 26
2040.86 24
2040.96 21
2041.07 18
2041.17 17
2041.27 16
2041.38 16
2041.48 18
2041.59 20
2041.69 21
2041.79 22
2041.90 21
2042.00 20
2042.10 19
2042.21 17
2042.31 16
2042.41 15
2042.52 14
2042.62 14
2042.72 13
2042.83 13
2042.93 13
2043.04 14
2043.14 16
2043.24 17
2043.35 18
2043.45 19
2043.55 18
2043.66 16
2043.76 13
2043.86 10
2043.97 7
2044.07 5
2044.18 5
2044.28 6
2044.38 7
2044.49 10
2044.59 13
2044.69 15
2044.80 18
2044.90 19
2045.01 20
2045.11 20
2045.21 19
2045.32 18
2045.42 17
2045.52 18
2045.63 19
2045.73 22
2045.83 25
2045.94 28
2046.04 30
2046.15 31
2046.25 30
2046.35 28
2046.46 25
2046.56 22
2046.66 19
2046.77 17
2046.87 17
2046.98 18
2047.08 20
2047.18 23
2047.29 28
2047.39 33
2047.49 39
2047.60 45
2047.70 50
2047.81 53
2047.91 55
2048.01 54
2048.12 50
2048.22 44
2048.32 37
2048.43 31
2048.53 25
2048.64 20
2048.74 17
2048.84 15
2048.95 14
2049.05 12
2049.15 9
2049.26 5
2049.36 1
2049.47 0
2049.57 0
2049.67 0
2049.78 1
2049.88 7
2049.98 16
2050.09 26
2050.19 36
2050.30 46
2050.40 54
2050.50 61
2050.61 67
2050.71 71
2050.82 75
2050.92 79
2051.02 83
2051.13 86
2051.23 88
2051.33 89
2051.44 89
2051.54 87
2051.65 84
2051.75 81
2051.85 79
2051.96 76
2052.06 73
2052.17 69
2052.27 63
2052.37 56
2052.48 46
2052.58 36
2052.68 25
2052.79 16
2052.89 8
2053.00 2
2053.10 0
2053.20 0
2053.31 0
2053.41 0
2053.52 3
2053.62 7
2053.72 14
2053.83 21
2053.93 30
2054.04 39
2054.14 47
2054.24 54
2054.35 58
2054.45 59
2054.55 58
2054.66 54
2054.76 48
2054.87 42
2054.97 36
2055.07 30
2055.18 25
2055.28 22
2055.39 21
2055.49 22
2055.59 24
2055.70 28
2055.80 33
2055.91 39
2056.01 45
2056.11 52
2056.22 57
2056.32 62
2056.43 66
2056.53 69
2056.63 71
2056.74 72
2056.84 73
2056.95 74
2057.05 74
2057.15 73
2057.26 72
2057.36 70
2057.47 67
2057.57 64
2057.67 60
2057.78 56
2057.88 53
2057.99 50
2058.09 48
2058.19 46
2058.30 44
2058.40 43
2058.51 41
2058.61 40
2058.71 40
2058.82 41
2058.92 43
2059.03 45
2059.13 47
2059.23 49
2059.34 52
2059.44 55
2059.55 58
2059.65 62
2059.75 67
2059.86 73
2059.96 78
2060.07 82
2060.17 84
2060.27 83
2060.38 79
2060.48 71
2060.59 62
2060.69 52
2060.80 41
2060.90 33
2061.00 26
2061.11 21
2061.21 18
2061.32 17
2061.42 18
2061.52 19
2061.63 22
2061.73 25
2061.84 28
2061.94 32
2062.04 35
2062.15 38
2062.25 40
2062.36 42
2062.46 43
2062.56 43
2062.67 44
2062.77 44
2062.88 45
2062.98 48
2063.09 51
2063.19 56
2063.29 61
2063.40 66
2063.50 71
2063.61 74
2063.71 75
2063.81 75
2063.92 74
2064.02 73
2064.13 72
2064.23 72
2064.34 74
2064.44 76
2064.54 78
2064.65 79
2064.75 79
2064.86 77
2064.96 74
2065.06 71
2065.17 67
2065.27 64
2065.38 61
2065.48 58
2065.59 54
2065.69 51
2065.79 47
2065.90 44
2066.00 42
2066.11 41
2066.21 42
2066.31 44
2066.42 47
2066.52 49
2066.63 50
2066.73 51
2066.84 50
2066.94 49
2067.04 47
2067.15 44
2067.25 40
2067.36 36
2067.46 30
2067.57 24
2067.67 18
2067.77 12
2067.88 8
2067.98 6
2068.09 5
2068.19 5
2068.30 6
2068.40 6
2068.50 6
2068.61 4
2068.71 2
2068.82 0
2068.92 0
2069.03 0
2069.13 0
2069.23 0
2069.34 0
2069.44 0
2069.55 8
2069.65 16
2069.76 24
2069.86 31
2069.96 36
2070.07 39
2070.17 40
2070.28 40
2070.38 39
2070.49 38
2070.59 37
2070.69 37
2070.80 36
2070.90 35
2071.01 33
2071.11 30
2071.22 26
2071.32 21
2071.42 17
2071.53 15
2071.63 14
2071.74 17
2071.84 21
2071.95 26
2072.05 32
2072.16 36
2072.26 39
2072.36 39
2072.47 37
2072.57 34
2072.68 30
2072.78 27
2072.89 26
2072.99 26
2073.09 27
2073.20 29
2073.30 32
2073.41 34
2073.51 35
2073.62 34
2073.72 33
2073.83 31
2073.93 29
2074.03 26
2074.14 24
2074.24 21
2074.35 19
2074.45 16
2074.56 13
2074.66 8
2074.77 3
2074.87 0
2074.97 0
2075.08 0
2075.18 0
2075.29 0
2075.39 0
2075.50 0
2075.60 0
2075.71 2
2075.81 3
2075.91 4
2076.02 5
2076.12 7
2076.23 9
2076.33 12
2076.44 16
2076.54 19
2076.65 22
2076.75 24
2076.85 25
2076.96 27
2077.06 28
2077.17 30
2077.27 33
2077.38 36
2077.48 40
2077.59 42
2077.69 44
2077.80 45
2077.90 45
2078.00 44
2078.11 42
2078.21 40
2078.32 37
2078.42 35
2078.53 34
2078.63 34
2078.74 35
2078.84 37
2078.94 39
2079.05 40
2079.15 41
2079.26 42
2079.36 42
2079.47 41
2079.57 40
2079.68 39
2079.78 39
2079.89 39
2079.99 39
2080.09 39
2080.20 38
2080.30 37
2080.41 35
2080.51 33
2080.62 32
2080.72 31
2080.83 31
2080.93 33
2081.04 36
2081.14 40
2081.25 43
2081.35 44
2081.45 44
2081.56 41
2081.66 37
2081.77 32
2081.87 27
2081.98 24
2082.08 23
2082.19 25
2082.29 29
2082.40 33
2082.50 36
2082.61 38
2082.71 37
2082.81 34
2082.92 30
2083.02 25
2083.13 22
2083.23 19
2083.34 19
2083.44 20
2083.55 22
2083.65 25
2083.76 28
2083.86 31
2083.97 35
2084.07 38
2084.17 42
2084.28 45
2084.38 48
2084.49 50
2084.59 51
2084.70 50
2084.80 48
2084.91 43
2085.01 38
2085.12 32
2085.22 27
2085.33 23
2085.43 21
2085.54 20
2085.64 21
2085.75 22
2085.85 23
2085.95 24
2086.06 24
2086.16 24
2086.27 24
2086.37 23
2086.48 23
2086.58 24
2086.69 23
2086.79 23
2086.90 21
2087.00 17
2087.11 12
2087.21 7
2087.32 2
2087.42 0
2087.53 0
2087.63 0
2087.74 0
2087.84 0
2087.94 0
2088.05 4
2088.15 8
2088.26 11
2088.36 13
2088.47 14
2088.57 14
2088.68 12
2088.78 11
2088.89 8
2088.99 6
2089.10 5
2089.20 4
2089.31 5
2089.41 8
2089.52 11
2089.62 15
2089.73 19
2089.83 22
2089.94 23
2090.04 24
2090.15 23
2090.25 22
2090.35 20
2090.46 19
2090.56 18
2090.67 18
2090.77 19
2090.88 21
2090.98 24
2091.09 27
2091.19 31
2091.30 33
2091.40 35
2091.51 35
2091.61 34
2091.72 32
2091.82 30
2091.93 27
2092.03 26
2092.14 25
2092.24 25
2092.35 25
2092.45 26
2092.56 26
2092.66 27
2092.77 28
2092.87 29
2092.98 29
2093.08 29
2093.19 28
2093.29 25
2093.40 22
2093.50 18
2093.61 14
2093.71 10
2093.82 8
2093.92 7
2094.03 7
2094.13 9
2094.24 11
2094.34 13
2094.45 16
2094.55 19
2094.65 22
2094.76 25
2094.86 29
2094.97 32
2095.07 33
2095.18 34
2095.28 32
2095.39 28
2095.49 23
2095.60 18
2095.70 14
2095.81 11
2095.91 11
2096.02 13
2096.12 18
2096.23 23
2096.33 30
2096.44 35
2096.54 40
2096.65 43
2096.75 46
2096.86 48
2096.96 49
2097.07 50
2097.17 52
2097.28 53
2097.38 55
2097.49 57
2097.59 60
2097.70 63
2097.80 67
2097.91 72
2098.01 78
2098.12 84
2098.22 90
2098.33 96
2098.43 99
2098.54 101
2098.64 100
2098.75 97
2098.85 92
2098.96 85
2099.06 78
2099.17 69
2099.27 60
2099.38 51
2099.48 43
2099.59 34
2099.69 27
2099.80 20
2099.90 14
2100.01 9
2100.11 6
2100.22 5
2100.33 6
2100.43 9
2100.54 13
2100.64 18
2100.75 22
2100.85 26
2100.96 28
2101.06 29
2101.17 29
2101.27 29
2101.38 28
2101.48 27
2101.59 26
2101.69 25
2101.80 23
2101.90 22
2102.01 22
2102.11 22
2102.22 24
2102.32 28
2102.43 34
2102.53 41
2102.64 48
2102.74 55
2102.85 60
2102.95 63
2103.06 63
2103.16 60
2103.27 56
2103.37 51
2103.48 45
2103.58 39
2103.69 34
2103.79 30
2103.90 27
2104.00 25
2104.11 23
2104.21 23
2104.32 23
2104.42 22
2104.53 22
2104.64 21
2104.74 21
2104.85 21
2104.95 20
2105.06 20
2105.16 21
2105.27 22
2105.37 23
2105.48 25
2105.58 27
2105.69 29
2105.79 30
2105.90 31
2106.00 32
2106.11 32
2106.21 32
2106.32 30
2106.42 28
2106.53 26
2106.63 23
2106.74 20
2106.84 17
2106.95 16
2107.06 15
2107.16 15
2107.27 16
2107.37 17
2107.48 18
2107.58 19
2107.69 18
2107.79 18
2107.90 17
2108.00 16
2108.11 15
2108.21 14
2108.32 14
2108.42 14
2108.53 16
2108.63 20
2108.74 24
2108.84 29
2108.95 34
2109.06 38
2109.16 41
2109.27 42
2109.37 41
2109.48 39
2109.58 36
2109.69 34
2109.79 33
2109.90 32
2110.00 31
2110.11 29
2110.21 27
2110.32 24
2110.42 19
2110.53 13
2110.63 7
2110.74 1
2110.85 0
2110.95 0
2111.06 0
2111.16 0
2111.27 0
2111.37 0
2111.48 0
2111.58 0
2111.69 2
2111.79 7
2111.90 12
2112.00 17
2112.11 22
2112.22 27
2112.32 32
2112.43 36
2112.53 40
2112.64 43
2112.74 46
2112.85 48
2112.95 49
2113.06 49
2113.16 49
2113.27 49
2113.37 50
2113.48 52
2113.59 54
2113.69 57
2113.80 60
2113.90 63
2114.01 66
2114.11 68
2114.22 68
2114.32 67
2114.43 64
2114.53 60
2114.64 55
2114.74 50
2114.85 45
2114.96 42
2115.06 40
2115.17 41
2115.27 43
2115.38 47
2115.48 51
2115.59 55
2115.69 57
2115.80 57
2115.90 55
2116.01 52
2116.12 49
2116.22 45
2116.33 42
2116.43 40
2116.54 39
2116.64 38
2116.75 38
2116.85 38
2116.96 38
2117.06 39
2117.17 41
2117.28 43
2117.38 47
2117.49 51
2117.59 55
2117.70 58
2117.80 60
2117.91 59
2118.01 58
2118.12 56
2118.23 53
2118.33 50
2118.44 47
2118.54 45
2118.65 44
2118.75 44
2118.86 46
2118.96 49
2119.07 54
2119.18 59
2119.28 65
2119.39 69
2119.49 71
2119.60 71
2119.70 68
2119.81 62
2119.91 56
2120.02 49
2120.13 44
2120.23 40
2120.34 37
2120.44 36
2120.55 36
2120.65 36
2120.76 35
2120.86 35
2120.97 35
2121.08 35
2121.18 36
2121.29 37
2121.39 39
2121.50 42
2121.60 45
2121.71 48
2121.81 52
2121.92 55
2122.03 59
2122.13 62
2122.24 66
2122.34 68
2122.45 70
2122.55 69
2122.66 67
2122.77 63
2122.87 58
2122.98 51
2123.08 45
2123.19 41
2123.29 37
2123.40 36
2123.50 37
2123.61 39
2123.72 42
2123.82 46
2123.93 49
2124.03 51
2124.14 51
2124.24 49
2124.35 44
2124.46 38
2124.56 32
2124.67 26
2124.77 21
2124.88 17
2124.98 16
2125.09 15
2125.20 16
2125.30 16
2125.41 16
2125.51 16
2125.62 14
2125.72 13
2125.83 12
2125.94 11
2126.04 11
2126.15 12
2126.25 14
2126.36 15
2126.46 16
2126.57 17
2126.68 17
2126.78 17
2126.89 17
2126.99 18
2127.10 19
2127.20 21
2127.31 23
2127.42 26
2127.52 27
2127.63 28
2127.73 27
2127.84 26
2127.94 24
2128.05 20
2128.16 16
2128.26 12
2128.37 10
2128.47 8
2128.58 10
2128.68 14
2128.79 20
2128.90 27
2129.00 35
2129.11 41
2129.21 45
2129.32 47
2129.43 47
2129.53 45
2129.64 43
2129.74 41
2129.85 41
2129.95 42
2130.06 44
2130.17 47
2130.27 50
2130.38 52
2130.48 54
2130.59 54
2130.70 53
2130.80 51
2130.91 49
2131.01 46
2131.12 44
2131.22 42
2131.33 40
2131.44 38
2131.54 35
2131.65 32
2131.75 28
2131.86 24
2131.97 21
2132.07 19
2132.18 18
2132.28 18
2132.39 19
2132.49 20
2132.60 22
2132.71 24
2132.81 27
2132.92 29
2133.02 32
2133.13 35
2133.24 38
2133.34 42
2133.45 46
2133.55 50
2133.66 54
2133.77 59
2133.87 63
2133.98 66
2134.08 68
2134.19 69
2134.29 67
2134.40 63
2134.51 57
2134.61 48
2134.72 39
2134.82 29
2134.93 20
2135.04 14
2135.14 10
2135.25 8
2135.35 9
2135.46 11
2135.57 13
2135.67 16
2135.78 17
2135.88 18
2135.99 18
2136.10 17
2136.20 17
2136.31 16
2136.41 17
2136.52 18
2136.63 19
2136.73 19
2136.84 19
2136.94 18
2137.05 16
2137.16 14
2137.26 12
2137.37 11
2137.47 11
2137.58 12
2137.69 14
2137.79 17
2137.90 20
2138.00 22
2138.11 24
2138.22 27
2138.32 29
2138.43 33
2138.53 37
2138.64 42
2138.75 47
2138.85 52
2138.96 56
2139.06 59
2139.17 60
2139.28 59
2139.38 58
2139.49 54
2139.59 50
2139.70 46
2139.81 41
2139.91 38
2140.02 36
2140.12 37
2140.23 41
2140.34 47
2140.44 56
2140.55 66
2140.65 77
2140.76 87
2140.87 94
2140.97 99
2141.08 100
2141.19 97
2141.29 91
2141.40 83
2141.50 73
2141.61 62
2141.72 52
2141.82 43
2141.93 36
2142.03 31
2142.14 28
2142.25 27
2142.35 27
2142.46 28
2142.56 29
2142.67 29
2142.78 29
2142.88 29
2142.99 27
2143.10 25
2143.20 22
2143.31 19
2143.41 16
2143.52 14
2143.63 11
2143.73 9
2143.84 8
2143.94 7
2144.05 7
2144.16 6
2144.26 5
2144.37 3
2144.48 1
2144.58 0
2144.69 0
2144.79 0
2144.90 0
2145.01 0
2145.11 0
2145.22 0
2145.32 0
2145.43 6
2145.54 13
2145.64 20
2145.75 28
2145.86 36
2145.96 43
2146.07 50
2146.17 54
2146.28 57
2146.39 57
2146.49 55
2146.60 51
2146.71 46
2146.81 39
2146.92 32
2147.02 26
2147.13 21
2147.24 18
2147.34 16
2147.45 17
2147.56 19
2147.66 22
2147.77 25
2147.87 29
2147.98 32
2148.09 34
2148.19 36
2148.30 36
2148.41 36
2148.51 36
2148.62 35
2148.72 35
2148.83 36
2148.94 38
2149.04 41
2149.15 45
2149.26 51
2149.36 57
2149.47 63
2149.57 68
2149.68 73
2149.79 76
2149.89 77
2150.00 77
2150.11 76
2150.21 75
2150.32 74
2150.43 73
2150.53 73
2150.64 74
2150.74 76
2150.85 79
2150.96 81
2151.06 83
2151.17 84
2151.28 82
2151.38 79
2151.49 74
2151.59 67
2151.70 58
2151.81 50
2151.91 42
2152.02 37
2152.13 34
2152.23 34
2152.34 37
2152.45 42
2152.55 48
2152.66 53
2152.76 57
2152.87 58
2152.98 57
2153.08 53
2153.19 49
2153.30 44
2153.40 40
2153.51 39
2153.62 39
2153.72 41
2153.83 44
2153.94 47
2154.04 49
2154.15 49
2154.25 48
2154.36 45
2154.47 42
2154.57 38
2154.68 34
2154.79 32
2154.89 32
2155.00 34
2155.11 37
2155.21 42
2155.32 49
2155.42 57
2155.53 65
2155.64 73
2155.74 79
2155.85 82
2155.96 81
2156.06 77
2156.17 70
2156.28 60
2156.38 49
2156.49 39
2156.60 29
2156.70 21
2156.81 15
2156.92 11
2157.02 10
2157.13 10
2157.23 13
2157.34 17
2157.45 24
2157.55 32
2157.66 42
2157.77 51
2157.87 59
2157.98 67
2158.09 73
2158.19 77
2158.30 79
2158.41 81
2158.51 83
2158.62 84
2158.73 87
2158.83 90
2158.94 93
2159.05 98
2159.15 102
2159.26 106
2159.37 110
2159.47 112
2159.58 115
2159.68 116
2159.79 117
2159.90 116
2160.00 114
2160.11 111
2160.22 105
2160.32 98
2160.43 89
2160.54 79
2160.64 70
2160.75 60
2160.86 52
2160.96 44
2161.07 37
2161.18 32
2161.28 27
2161.39 23
2161.50 22
2161.60 22
2161.71 24
2161.82 29
2161.92 34
2162.03 40
2162.14 45
2162.24 49
2162.35 52
2162.46 53
2162.56 53
2162.67 53
2162.78 55
2162.88 57
2162.99 61
2163.10 65
2163.20 70
2163.31 76
2163.42 82
2163.52 89
2163.63 95
2163.74 102
2163.84 108
2163.95 112
2164.06 114
2164.16 113
2164.27 110
2164.38 106
2164.48 102
2164.59 98
2164.70 96
2164.80 95
2164.91 97
2165.02 99
2165.12 100
2165.23 101
2165.34 101
2165.44 100
2165.55 97
2165.66 95
2165.76 93
2165.87 92
2165.98 92
2166.08 91
2166.19 89
2166.30 86
2166.40 82
2166.51 78
2166.62 74
2166.72 71
2166.83 69
2166.94 66
2167.04 64
2167.15 62
2167.26 59
2167.36 56
2167.47 53
2167.58 51
2167.68 49
2167.79 48
2167.90 49
2168.00 52
2168.11 55
2168.22 60
2168.32 65
2168.43 70
2168.54 73
2168.64 75
2168.75 74
2168.86 72
2168.96 68
2169.07 63
2169.18 59
2169.28 56
2169.39 54
2169.50 53
2169.61 53
2169.71 54
2169.82 54
2169.93 54
2170.03 53
2170.14 51
2170.25 49
2170.35 46
2170.46 43
2170.57 41
2170.67 38
2170.78 36
2170.89 34
2170.99 33
2171.10 33
2171.21 33
2171.31 34
2171.42 34
2171.53 34
2171.63 34
2171.74 34
2171.85 35
2171.96 38
2172.06 43
2172.17 50
2172.28 57
2172.38 65
2172.49 71
2172.60 75
2172.70 76
2172.81 73
2172.92 68
2173.02 62
2173.13 56
2173.24 50
2173.34 47
2173.45 45
2173.56 44
2173.67 45
2173.77 47
2173.88 50
2173.99 53
2174.09 57
2174.20 61
2174.31 67
2174.41 72
2174.52 77
2174.63 82
2174.73 85
2174.84 87
2174.95 88
2175.05 88
2175.16 88
2175.27 88
2175.38 89
2175.48 91
2175.59 93
2175.70 95
2175.80 95
2175.91 94
2176.02 90
2176.12 84
2176.23 76
2176.34 66
2176.45 54
2176.55 43
2176.66 32
2176.77 22
2176.87 15
2176.98 10
2177.09 8
2177.19 9
2177.30 11
2177.41 14
2177.51 17
2177.62 20
2177.73 22
2177.84 22
2177.94 22
2178.05 21
2178.16 20
2178.26 19
2178.37 19
2178.48 19
2178.58 20
2178.69 21
2178.80 23
2178.91 25
2179.01 27
2179.12 30
2179.23 33
2179.33 37
2179.44 42
2179.55 47
2179.66 52
2179.76 56
2179.87 58
2179.98 58
2180.08 56
2180.19 51
2180.30 44
2180.40 37
2180.51 30
2180.62 24
2180.73 19
2180.83 16
2180.94 14
2181.05 13
2181.15 12
2181.26 13
2181.37 14
2181.48 16
2181.58 17
2181.69 17
2181.80 15
2181.90 13
2182.01 10
2182.12 7
2182.22 5
2182.33 5
2182.44 8
2182.55 14
2182.65 21
2182.76 29
2182.87 38
2182.97 45
2183.08 50
2183.19 52
2183.30 53
2183.40 53
2183.51 52
2183.62 52
2183.72 52
2183.83 54
2183.94 56
2184.05 59
2184.15 62
2184.26 64
2184.37 65
2184.47 65
2184.58 64
2184.69 61
2184.80 58
2184.90 53
2185.01 48
2185.12 43
2185.22 39
2185.33 35
2185.44 32
2185.55 30
2185.65 29
2185.76 28
2185.87 27
2185.98 25
2186.08 21
2186.19 18
2186.30 14
2186.40 10
2186.51 8
2186.62 7
2186.73 8
2186.83 11
2186.94 14
2187.05 18
2187.15 21
2187.26 23
2187.37 24
2187.48 24
2187.58 23
2187.69 21
2187.80 18
2187.90 14
2188.01 11
2188.12 7
2188.23 4
2188.33 2
2188.44 3
2188.55 7
2188.66 14
2188.76 24
2188.87 35
2188.98 46
2189.08 56
2189.19 62
2189.30 65
2189.41 65
2189.51 62
2189.62 57
2189.73 52
2189.84 48
2189.94 45
2190.05 42
2190.16 41
2190.26 38
2190.37 35
2190.48 31
2190.59 26
2190.69 20
2190.80 16
2190.91 13
2191.02 13
2191.12 15
2191.23 18
2191.34 22
2191.45 25
2191.55 27
2191.66 27
2191.77 25
2191.87 23
2191.98 22
2192.09 22
2192.20 23
2192.30 26
2192.41 29
2192.52 31
2192.63 31
2192.73 29
2192.84 24
2192.95 18
2193.06 11
2193.16 4
2193.27 0
2193.38 0
2193.49 0
2193.59 0
2193.70 0
2193.81 0
2193.91 0
2194.02 0
2194.13 0
2194.24 0
2194.34 1
2194.45 4
2194.56 9
2194.67 14
2194.77 21
2194.88 28
2194.99 35
2195.10 44
2195.20 52
2195.31 60
2195.42 67
2195.53 73
2195.63 76
2195.74 77
2195.85 75
2195.96 71
2196.06 67
2196.17 62
2196.28 58
2196.39 53
2196.49 48
2196.60 43
2196.71 37
2196.82 31
2196.92 24
2197.03 19
2197.14 15
2197.24 12
2197.35 12
2197.46 13
2197.57 16
2197.67 19
2197.78 22
2197.89 23
2198.00 23
2198.10 22
2198.21 19
2198.32 16
2198.43 12
2198.53 9
2198.64 8
2198.75 7
2198.86 8
2198.96 10
2199.07 12
2199.18 14
2199.29 16
2199.39 17
2199.50 18
2199.61 18
2199.72 19
2199.82 19
2199.93 19
2200.04 18
2200.15 16
2200.26 13
2200.36 9
2200.47 5
2200.58 1
2200.69 0
2200.79 0
2200.90 0
2201.01 3
2201.12 8
2201.22 13
2201.33 18
2201.44 21
2201.55 22
2201.65 22
2201.76 21
2201.87 20
2201.98 19
2202.08 19
2202.19 18
2202.30 18
2202.41 19
2202.51 19
2202.62 20
2202.73 21
2202.84 22
2202.94 24
2203.05 27
2203.16 29
2203.27 31
2203.37 32
2203.48 32
2203.59 33
2203.70 33
2203.81 34
2203.91 34
2204.02 34
2204.13 34
2204.24 33
2204.34 32
2204.45 30
2204.56 29
2204.67 28
2204.77 28
2204.88 29
2204.99 32
2205.10 35
2205.20 39
2205.31 42
2205.42 45
2205.53 46
2205.64 46
2205.74 43
2205.85 39
2205.96 34
2206.07 27
2206.17 21
2206.28 16
2206.39 12
2206.50 11
2206.60 12
2206.71 14
2206.82 17
2206.93 21
2207.04 25
2207.14 28
2207.25 30
2207.36 31
2207.47 31
2207.57 30
2207.68 29
2207.79 28
2207.90 27
2208.01 26
2208.11 26
2208.22 29
2208.33 34
2208.44 42
2208.54 52
2208.65 64
2208.76 75
2208.87 85
2208.97 92
2209.08 94
2209.19 92
2209.30 87
2209.41 81
2209.51 74
2209.62 68
2209.73 63
2209.84 61
2209.94 60
2210.05 59
2210.16 58
2210.27 55
2210.38 52
2210.48 48
2210.59 43
2210.70 38
2210.81 33
2210.91 29
2211.02 24
2211.13 20
2211.24 16
2211.35 13
2211.45 12
2211.56 12
2211.67 16
2211.78 23
2211.89 32
2211.99 42
2212.10 51
2212.21 59
2212.32 63
2212.42 65
2212.53 63
2212.64 60
2212.75 57
2212.86 54
2212.96 53
2213.07 53
2213.18 54
2213.29 55
2213.39 56
2213.50 55
2213.61 52
2213.72 49
2213.83 47
2213.93 46
2214.04 47
2214.15 49
2214.26 51
2214.37 54
2214.47 54
2214.58 54
2214.69 51
2214.80 48
2214.91 45
2215.01 42
2215.12 41
2215.23 41
2215.34 41
2215.44 42
2215.55 43
2215.66 44
2215.77 45
2215.88 47
2215.98 49
2216.09 52
2216.20 56
2216.31 60
2216.42 65
2216.52 69
2216.63 73
2216.74 77
2216.85 80
2216.96 82
2217.06 85
2217.17 87
2217.28 90
2217.39 93
2217.50 96
2217.60 98
2217.71 100
2217.82 100
2217.93 98
2218.04 94
2218.14 88
2218.25 80
2218.36 72
2218.47 65
2218.58 59
2218.68 56
2218.79 54
2218.90 55
2219.01 56
2219.12 57
2219.22 58
2219.33 56
2219.44 54
2219.55 51
2219.66 49
2219.76 49
2219.87 50
2219.98 53
2220.09 57
2220.20 62
2220.30 67
2220.41 71
2220.52 73
2220.63 74
2220.74 74
2220.84 73
2220.95 72
2221.06 71
2221.17 70
2221.28 69
2221.38 67
2221.49 64
2221.60 61
2221.71 58
2221.82 56
2221.92 56
2222.03 57
2222.14 59
2222.25 61
2222.36 63
2222.46 64
2222.57 64
2222.68 63
2222.79 62
2222.90 62
2223.01 62
2223.11 64
2223.22 67
2223.33 71
2223.44 75
2223.55 78
2223.65 80
2223.76 81
2223.87 81
2223.98 80
2224.09 79
2224.19 78
2224.30 78
2224.41 78
2224.52 78
2224.63 78
2224.74 78
2224.84 78
2224.95 78
2225.06 78
2225.17 77
2225.28 76
2225.38 73
2225.49 68
2225.60 62
2225.71 55
2225.82 48
2225.92 42
2226.03 38
2226.14 36
2226.25 36
2226.36 37
2226.47 40
2226.57 44
2226.68 48
2226.79 51
2226.90 54
2227.01 57
2227.11 58
2227.22 57
2227.33 56
2227.44 54
2227.55 52
2227.66 50
2227.76 48
2227.87 47
2227.98 45
2228.09 44
2228.20 43
2228.31 40
2228.41 38
2228.52 34
2228.63 30
2228.74 27
2228.85 24
2228.95 22
2229.06 22
2229.17 23
2229.28 24
2229.39 25
2229.50 26
2229.60 26
2229.71 25
2229.82 24
2229.93 22
2230.04 21
2230.15 20
2230.25 21
2230.36 22
2230.47 24
2230.58 27
2230.69 32
2230.80 39
2230.90 47
2231.01 57
2231.12 65
2231.23 73
2231.34 78
2231.44 80
2231.55 79
2231.66 74
2231.77 69
2231.88 64
2231.99 62
2232.09 63
2232.20 68
2232.31 76
2232.42 86
2232.53 96
2232.64 104
2232.74 110
2232.85 113
2232.96 114
2233.07 113
2233.18 110
2233.29 107
2233.39 104
2233.50 101
2233.61 98
2233.72 95
2233.83 93
2233.94 90
2234.04 88
2234.15 85
2234.26 83
2234.37 80
2234.48 78
2234.59 76
2234.70 74
2234.80 74
2234.91 73
2235.02 73
2235.13 73
2235.24 72
2235.35 70
2235.45 68
2235.56 65
2235.67 61
2235.78 57
2235.89 54
2236.00 50
2236.10 47
2236.21 44
2236.32 41
2236.43 37
2236.54 34
2236.65 31
2236.75 27
2236.86 23
2236.97 19
2237.08 14
2237.19 10
2237.30 6
2237.41 4
2237.51 3
2237.62 4
2237.73 6
2237.84 7
2237.95 8
2238.06 7
2238.16 4
2238.27 0
2238.38 0
2238.49 0
2238.60 0
2238.71 0
2238.82 0
2238.92 0
2239.03 3
2239.14 9
2239.25 15
2239.36 19
2239.47 21
2239.58 22
2239.68 21
2239.79 20
2239.90 18
2240.01 17
2240.12 16
2240.23 17
2240.33 19
2240.44 21
2240.55 24
2240.66 28
2240.77 33
2240.88 37
2240.99 41
2241.09 45
2241.20 49
2241.31 52
2241.42 55
2241.53 59
2241.64 62
2241.75 66
2241.85 69
2241.96 71
2242.07 71
2242.18 71
2242.29 69
2242.40 66
2242.51 63
2242.61 59
2242.72 56
2242.83 52
2242.94 50
2243.05 48
2243.16 47
2243.27 47
2243.37 48
2243.48 50
2243.59 51
2243.70 53
2243.81 53
2243.92 52
2244.03 50
2244.13 47
2244.24 44
2244.35 42
2244.46 41
2244.57 43
2244.68 45
2244.79 49
2244.89 53
2245.00 56
2245.11 59
2245.22 60
2245.33 61
2245.44 61
2245.55 60
2245.66 59
2245.76 56
2245.87 53
2245.98 48
2246.09 44
2246.20 39
2246.31 35
2246.42 30
2246.52 26
2246.63 21
2246.74 17
2246.85 13
2246.96 11
2247.07 11
2247.18 13
2247.29 17
2247.39 20
2247.50 24
2247.61 26
2247.72 28
2247.83 29
2247.94 29
2248.05 31
2248.15 35
2248.26 40
2248.37 47
2248.48 54
2248.59 60
2248.70 65
2248.81 67
2248.92 67
2249.02 65
2249.13 60
2249.24 56
2249.35 51
2249.46 48
2249.57 47
2249.68 48
2249.79 51
2249.89 54
2250.00 58
2250.11 61
2250.22 63
2250.33 64
2250.44 64
2250.55 64
2250.66 64
2250.76 63
2250.87 62
2250.98 60
2251.09 56
2251.20 52
2251.31 47
2251.42 42
2251.53 37
2251.63 33
2251.74 30
2251.85 29
2251.96 28
2252.07 27
2252.18 26
2252.29 24
2252.40 21
2252.51 18
2252.61 13
2252.72 9
2252.83 6
2252.94 3
2253.05 1
2253.16 1
2253.27 3
2253.38 6
2253.48 10
2253.59 15
2253.70 19
2253.81 21
2253.92 21
2254.03 19
2254.14 14
2254.25 8
2254.36 2
2254.46 0
2254.57 0
2254.68 0
2254.79 0
2254.90 0
2255.01 0
2255.12 0
2255.23 0
2255.34 1
2255.44 2
2255.55 4
2255.66 7
2255.77 10
2255.88 14
2255.99 17
2256.10 20
2256.21 21
2256.32 21
2256.42 21
2256.53 21
2256.64 21
2256.75 23
2256.86 25
2256.97 28
2257.08 31
2257.19 32
2257.30 33
2257.40 31
2257.51 26
2257.62 20
2257.73 13
2257.84 6
2257.95 0
2258.06 0
2258.17 0
2258.28 0
2258.38 0
2258.49 0
2258.60 0
2258.71 0
2258.82 0
2258.93 1
2259.04 6
2259.15 12
2259.26 19
2259.37 27
2259.47 36
2259.58 46
2259.69 54
2259.80 62
2259.91 67
2260.02 70
2260.13 70
2260.24 67
2260.35 62
2260.46 54
2260.56 47
2260.67 40
2260.78 35
2260.89 33
2261.00 34
2261.11 36
2261.22 39
2261.33 42
2261.44 43
2261.55 43
2261.65 42
2261.76 40
2261.87 39
2261.98 38
2262.09 40
2262.20 44
2262.31 49
2262.42 55
2262.53 62
2262.64 68
2262.75 74
2262.85 80
2262.96 84
2263.07 88
2263.18 90
2263.29 91
2263.40 92
2263.51 91
2263.62 91
2263.73 90
2263.84 88
2263.94 85
2264.05 81
2264.16 76
2264.27 71
2264.38 67
2264.49 63
2264.60 61
2264.71 60
2264.82 62
2264.93 64
2265.04 67
2265.15 70
2265.25 73
2265.36 75
2265.47 76
2265.58 76
2265.69 75
2265.80 73
2265.91 69
2266.02 64
2266.13 57
2266.24 50
2266.35 42
2266.45 35
2266.56 29
2266.67 25
2266.78 24
2266.89 24
2267.00 27
2267.11 30
2267.22 34
2267.33 38
2267.44 42
2267.55 46
2267.66 50
2267.76 54
2267.87 58
2267.98 62
2268.09 65
2268.20 68
2268.31 70
2268.42 72
2268.53 72
2268.64 73
2268.75 72
2268.86 72
2268.97 70
2269.08 69
2269.18 67
2269.29 66
2269.40 65
2269.51 65
2269.62 66
2269.73 67
2269.84 68
2269.95 68
2270.06 68
2270.17 67
2270.28 65
2270.39 63
2270.50 62
2270.60 60
2270.71 59
2270.82 58
2270.93 55
2271.04 52
2271.15 48
2271.26 44
2271.37 40
2271.48 37
2271.59 35
2271.70 34
2271.81 35
2271.92 36
2272.02 38
2272.13 40
2272.24 42
2272.35 44
2272.46 46
2272.57 49
2272.68 51
2272.79 53
2272.90 55
2273.01 55
2273.12 55
2273.23 53
2273.34 49
2273.45 44
2273.55 38
2273.66 31
2273.77 24
2273.88 19
2273.99 15
2274.10 13
2274.21 13
2274.32 16
2274.43 19
2274.54 22
2274.65 23
2274.76 24
2274.87 22
2274.98 19
2275.09 16
2275.20 14
2275.30 12
2275.41 12
2275.52 13
2275.63 16
2275.74 19
2275.85 23
2275.96 27
2276.07 31
2276.18 36
2276.29 41
2276.40 46
2276.51 51
2276.62 56
2276.73 60
2276.84 63
2276.95 64
2277.05 64
2277.16 63
2277.27 63
2277.38 64
2277.49 66
2277.60 70
2277.71 74
2277.82 79
2277.93 84
2278.04 88
2278.15 92
2278.26 95
2278.37 98
2278.48 101
2278.59 104
2278.70 107
2278.81 109
2278.91 110
2279.02 111
2279.13 111
2279.24 110
2279.35 108
2279.46 106
2279.57 102
2279.68 98
2279.79 93
2279.90 88
2280.01 83
2280.12 79
2280.23 76
2280.34 75
2280.45 76
2280.56 80
2280.67 86
2280.78 94
2280.89 101
2280.99 108
2281.10 113
2281.21 115
2281.32 114
2281.43 110
2281.54 105
2281.65 101
2281.76 99
2281.87 99
2281.98 102
2282.09 108
2282.20 113
2282.31 119
2282.42 122
2282.53 122
2282.64 120
2282.75 116
2282.86 111
2282.97 106
2283.08 101
2283.19 97
2283.29 93
2283.40 90
2283.51 89
2283.62 88
2283.73 89
2283.84 91
2283.95 93
2284.06 96
2284.17 98
2284.28 100
2284.39 102
2284.50 103
2284.61 103
2284.72 102
2284.83 102
2284.94 101
2285.05 101
2285.16 101
2285.27 102
2285.38 103
2285.49 104
2285.60 103
2285.71 101
2285.82 98
2285.92 93
2286.03 88
2286.14 84
2286.25 81
2286.36 81
2286.47 84
2286.58 88
2286.69 95
2286.80 103
2286.91 110
2287.02 116
2287.13 119
2287.24 119
2287.35 116
2287.46 110
2287.57 103
2287.68 96
2287.79 89
2287.90 84
2288.01 82
2288.12 82
2288.23 84
2288.34 88
2288.45 91
2288.56 93
2288.67 91
2288.78 86
2288.89 78
2289.00 67
2289.10 55
2289.21 43
2289.32 34
2289.43 29
2289.54 28
2289.65 30
2289.76 35
2289.87 41
2289.98 48
2290.09 53
2290.20 58
2290.31 62
2290.42 66
2290.53 70
2290.64 76
2290.75 83
2290.86 90
2290.97 97
2291.08 102
2291.19 105
2291.30 105
2291.41 102
2291.52 97
2291.63 90
2291.74 81
2291.85 71
2291.96 60
2292.07 48
2292.18 35
2292.29 21
2292.40 9
2292.51 0
2292.62 0
2292.73 0
2292.84 0
2292.95 0
2293.06 0
2293.17 0
2293.28 4
2293.38 14
2293.49 24
2293.60 33
2293.71 40
2293.82 45
2293.93 47
2294.04 46
2294.15 44
2294.26 39
2294.37 34
2294.48 28
2294.59 22
2294.70 17
2294.81 12
2294.92 8
2295.03 5
2295.14 2
2295.25 0
2295.36 0
2295.47 0
2295.58 0
2295.69 0
2295.80 0
2295.91 0
2296.02 0
2296.13 1
2296.24 1
2296.35 1
2296.46 1
2296.57 1
2296.68 1
2296.79 2
2296.90 4
2297.01 7
2297.12 10
2297.23 13
2297.34 15
2297.45 15
2297.56 14
2297.67 13
2297.78 11
2297.89 10
2298.00 11
2298.11 14
2298.22 19
2298.33 26
2298.44 33
2298.55 38
2298.66 42
2298.77 42
2298.88 40
2298.99 35
2299.10 29
2299.21 22
2299.32 16
2299.43 12
2299.54 10
2299.65 11
2299.76 14
2299.87 17
2299.98 19
2300.09 20
2300.20 20
2300.31 18
2300.42 15
2300.53 12
2300.64 11
2300.75 12
2300.86 16
2300.97 22
2301.08 29
2301.19 36
2301.30 42
2301.41 47
2301.52 50
2301.63 51
2301.74 50
2301.85 48
2301.96 46
2302.07 45
2302.18 44
2302.29 45
2302.40 46
2302.51 48
2302.62 49
2302.73 51
2302.84 52
2302.95 53
2303.06 54
2303.17 55
2303.28 55
2303.39 55
2303.50 54
2303.61 53
2303.72 53
2303.83 53
2303.94 55
2304.05 58
2304.16 63
2304.27 67
2304.38 69
2304.49 70
2304.60 67
2304.71 63
2304.82 58
2304.93 54
2305.04 50
2305.15 48
2305.26 47
2305.37 48
2305.48 49
2305.59 49
2305.70 48
2305.81 46
2305.92 43
2306.03 40
2306.14 37
2306.25 34
2306.36 32
2306.47 29
2306.58 27
2306.69 24
2306.80 21
2306.91 17
2307.02 15
2307.13 13
2307.24 13
2307.35 14
2307.46 15
2307.57 17
2307.68 18
2307.79 19
2307.90 19
2308.01 18
2308.12 18
2308.23 18
2308.34 18
2308.45 18
2308.56 18
2308.67 18
2308.78 18
2308.89 18
2309.00 18
2309.11 18
2309.22 18
2309.33 16
2309.44 14
2309.55 11
2309.66 7
2309.77 4
2309.88 2
2309.99 2
2310.10 3
2310.21 5
2310.32 9
2310.43 13
2310.55 18
2310.66 24
2310.77 29
2310.88 34
2310.99 39
2311.10 44
2311.21 48
2311.32 51
2311.43 53
2311.54 54
2311.65 53
2311.76 52
2311.87 50
2311.98 48
2312.09 48
2312.20 49
2312.31 51
2312.42 53
2312.53 56
2312.64 58
2312.75 59
2312.86 57
2312.97 54
2313.08 49
2313.19 42
2313.30 35
2313.41 28
2313.52 22
2313.63 19
2313.74 17
2313.85 18
2313.96 19
2314.07 21
2314.18 23
2314.29 24
2314.40 24
2314.51 24
2314.62 26
2314.73 28
2314.85 33
2314.96 40
2315.07 47
2315.18 55
2315.29 63
2315.40 68
2315.51 72
2315.62 73
2315.73 73
2315.84 71
2315.95 70
2316.06 68
2316.17 67
2316.28 65
2316.39 62
2316.50 58
2316.61 52
2316.72 44
2316.83 34
2316.94 25
2317.05 16
2317.16 8
2317.27 3
2317.38 1
2317.49 3
2317.60 7
2317.71 13
2317.82 19
2317.93 24
2318.05 28
2318.16 30
2318.27 30
2318.38 30
2318.49 28
2318.60 27
2318.71 26
2318.82 26
2318.93 27
2319.04 30
2319.15 33
2319.26 39
2319.37 46
2319.48 55
2319.59 66
2319.70 76
2319.81 84
2319.92 91
2320.03 94
2320.14 94
2320.25 91
2320.36 86
2320.47 81
2320.58 76
2320.70 71
2320.81 68
2320.92 65
2321.03 63
2321.14 60
2321.25 57
2321.36 52
2321.47 46
2321.58 39
2321.69 31
2321.80 24
2321.91 18
2322.02 13
2322.13 10
2322.24 8
2322.35 8
2322.46 7
2322.57 7
2322.68 7
2322.79 7
2322.90 8
2323.02 10
2323.13 14
2323.24 17
2323.35 21
2323.46 24
2323.57 26
2323.68 26
2323.79 26
2323.90 24
2324.01 23
2324.12 21
2324.23 20
2324.34 20
2324.45 19
2324.56 19
2324.67 20
2324.78 20
2324.89 21
2325.00 22
2325.12 23
2325.23 23
2325.34 22
2325.45 21
2325.56 19
2325.67 18
2325.78 18
2325.89 18
2326.00 20
2326.11 22
2326.22 24
2326.33 26
2326.44 27
2326.55 27
2326.66 27
2326.77 26
2326.88 25
2326.99 25
2327.11 24
2327.22 23
2327.33 21
2327.44 20
2327.55 18
2327.66 17
2327.77 17
2327.88 18
2327.99 20
2328.10 23
2328.21 26
2328.32 28
2328.43 29
2328.54 29
2328.65 28
2328.76 28
2328.88 28
2328.99 30
2329.10 33
2329.21 38
2329.32 43
2329.43 48
2329.54 52
2329.65 55
2329.76 58
2329.87 59
2329.98 59
2330.09 60
2330.20 60
2330.31 61
2330.42 62
2330.54 62
2330.65 62
2330.76 60
2330.87 57
2330.98 51
2331.09 45
2331.20 39
2331.31 35
2331.42 33
2331.53 34
2331.64 37
2331.75 43
2331.86 49
2331.97 56
2332.09 63
2332.20 70
2332.31 77
2332.42 85
2332.53 93
2332.64 100
2332.75 107
2332.86 111
2332.97 113
2333.08 112
2333.19 109
2333.30 106
2333.41 102
2333.52 99
2333.64 98
2333.75 99
2333.86 103
2333.97 109
2334.08 116
2334.19 124
2334.30 131
2334.41 137
2334.52 140
2334.63 139
2334.74 136
2334.85 129
2334.96 122
2335.08 114
2335.19 108
2335.30 104
2335.41 102
2335.52 102
2335.63 102
2335.74 102
2335.85 100
2335.96 97
2336.07 93
2336.18 88
2336.29 84
2336.41 81
2336.52 79
2336.63 78
2336.74 78
2336.85 78
2336.96 78
2337.07 76
2337.18 72
2337.29 68
2337.40 64
2337.51 60
2337.62 56
2337.74 54
2337.85 52
2337.96 49
2338.07 46
2338.18 42
2338.29 37
2338.40 31
2338.51 27
2338.62 24
2338.73 23
2338.84 25
2338.95 30
2339.07 35
2339.18 40
2339.29 45
2339.40 48
2339.51 49
2339.62 49
2339.73 47
2339.84 44
2339.95 41
2340.06 39
2340.17 38
2340.29 38
2340.40 41
2340.51 47
2340.62 54
2340.73 63
2340.84 72
2340.95 81
2341.06 88
2341.17 92
2341.28 94
2341.39 92
2341.51 88
2341.62 81
2341.73 72
2341.84 63
2341.95 53
2342.06 43
2342.17 34
2342.28 26
2342.39 19
2342.50 14
2342.62 10
2342.73 8
2342.84 6
2342.95 6
2343.06 5
2343.17 5
2343.28 4
2343.39 3
2343.50 2
2343.61 2
2343.72 3
2343.84 7
2343.95 12
2344.06 19
2344.17 27
2344.28 34
2344.39 40
2344.50 44
2344.61 46
2344.72 46
2344.84 44
2344.95 43
2345.06 43
2345.17 43
2345.28 44
2345.39 46
2345.50 47
2345.61 48
2345.72 49
2345.83 49
2345.95 48
2346.06 46
2346.17 44
2346.28 41
2346.39 38
2346.50 34
2346.61 31
2346.72 27
2346.83 24
2346.94 20
2347.06 16
2347.17 12
2347.28 8
2347.39 4
2347.50 1
2347.61 0
2347.72 0
2347.83 0
2347.94 0
2348.06 0
2348.17 0
2348.28 0
2348.39 0
2348.50 0
2348.61 0
2348.72 0
2348.83 2
2348.94 5
2349.06 9
2349.17 14
2349.28 18
2349.39 23
2349.50 28
2349.61 32
2349.72 36
2349.83 39
2349.94 41
2350.06 42
2350.17 43
2350.28 44
2350.39 44
2350.50 44
2350.61 43
2350.72 41
2350.83 37
2350.95 31
2351.06 24
2351.17 16
2351.28 9
2351.39 2
2351.50 0
2351.61 0
2351.72 0
2351.83 1
2351.95 6
2352.06 11
2352.17 17
2352.28 22
2352.39 28
2352.50 32
2352.61 36
2352.72 39
2352.84 41
2352.95 42
2353.06 43
2353.17 42
2353.28 42
2353.39 40
2353.50 40
2353.61 39
2353.73 39
2353.84 40
2353.95 41
2354.06 42
2354.17 44
2354.28 45
2354.39 46
2354.50 49
2354.61 52
2354.73 56
2354.84 61
2354.95 65
2355.06 68
2355.17 68
2355.28 66
2355.39 62
2355.51 56
2355.62 50
2355.73 45
2355.84 42
2355.95 41
2356.06 43
2356.17 45
2356.28 47
2356.40 49
2356.51 49
2356.62 50
2356.73 50
2356.84 51
2356.95 52
2357.06 54
2357.17 56
2357.29 57
2357.40 56
2357.51 52
2357.62 46
2357.73 39
2357.84 32
2357.95 26
2358.07 21
2358.18 17
2358.29 15
2358.40 13
2358.51 11
2358.62 10
2358.73 10
2358.84 11
2358.96 13
2359.07 16
2359.18 19
2359.29 22
2359.40 24
2359.51 25
2359.62 23
2359.74 19
2359.85 14
2359.96 8
2360.07 3
2360.18 0
2360.29 0
2360.40 0
2360.51 0
2360.63 2
2360.74 6
2360.85 11
2360.96 17
2361.07 22
2361.18 27
2361.29 32
2361.41 36
2361.52 40
2361.63 42
2361.74 44
2361.85 44
2361.96 42
2362.07 38
2362.19 34
2362.30 30
2362.41 26
2362.52 22
2362.63 20
2362.74 19
2362.85 20
2362.97 22
2363.08 26
2363.19 32
2363.30 39
2363.41 47
2363.52 54
2363.63 60
2363.75 63
2363.86 64
2363.97 62
2364.08 59
2364.19 56
2364.30 53
2364.42 51
2364.53 50
2364.64 50
2364.75 50
2364.86 50
2364.97 50
2365.08 48
2365.20 46
2365.31 42
2365.42 38
2365.53 34
2365.64 30
2365.75 27
2365.86 25
2365.98 23
2366.09 23
2366.20 23
2366.31 23
2366.42 24
2366.53 23
2366.65 23
2366.76 22
2366.87 20
2366.98 18
2367.09 16
2367.20 12
2367.31 9
2367.43 5
2367.54 1
2367.65 0
2367.76 0
2367.87 0
2367.98 0
2368.10 0
2368.21 0
2368.32 0
2368.43 0
2368.54 0
2368.65 0
2368.77 2
2368.88 7
2368.99 13
2369.10 21
2369.21 29
2369.32 37
2369.43 44
2369.55 50
2369.66 54
2369.77 58
2369.88 60
2369.99 61
2370.10 60
2370.22 56
2370.33 52
2370.44 46
2370.55 40
2370.66 36
2370.77 34
2370.89 34
2371.00 36
2371.11 39
2371.22 42
2371.33 44
2371.44 46
2371.56 47
2371.67 48
2371.78 49
2371.89 51
2372.00 54
2372.11 57
2372.23 61
2372.34 63
2372.45 66
2372.56 68
2372.67 70
2372.78 74
2372.90 78
2373.01 84
2373.12 91
2373.23 98
2373.34 105
2373.45 111
2373.57 116
2373.68 120
2373.79 122
2373.90 124
2374.01 124
2374.12 124
2374.24 122
2374.35 118
2374.46 113
2374.57 108
2374.68 103
2374.79 99
2374.91 98
2375.02 99
2375.13 103
2375.24 109
2375.35 115
2375.46 120
2375.58 123
2375.69 124
2375.80 122
2375.91 117
2376.02 111
2376.14 104
2376.25 96
2376.36 90
2376.47 83
2376.58 78
2376.69 74
2376.81 70
2376.92 66
2377.03 63
2377.14 61
2377.25 59
2377.36 56
2377.48 52
2377.59 48
2377.70 44
2377.81 39
2377.92 35
2378.04 33
2378.15 33
2378.26 35
2378.37 40
2378.48 45
2378.59 50
2378.71 54
2378.82 56
2378.93 57
2379.04 56
2379.15 54
2379.27 52
2379.38 50
2379.49 48
2379.60 46
2379.71 43
2379.82 40
2379.94 38
2380.05 35
2380.16 34
2380.27 34
2380.38 35
2380.50 39
2380.61 43
2380.72 47
2380.83 50
2380.94 51
2381.06 50
2381.17 48
2381.28 45
2381.39 42
2381.50 40
2381.61 40
2381.73 41
2381.84 44
2381.95 47
2382.06 51
2382.17 55
2382.29 58
2382.40 62
2382.51 64
2382.62 67
2382.73 68
2382.85 68
2382.96 67
2383.07 65
2383.18 63
2383.29 61
2383.41 61
2383.52 63
2383.63 66
2383.74 71
2383.85 76
2383.96 80
2384.08 83
2384.19 84
2384.30 83
2384.41 81
2384.52 79
2384.64 78
2384.75 79
2384.86 81
2384.97 85
2385.08 91
2385.20 97
2385.31 105
2385.42 112
2385.53 120
2385.64 129
2385.76 139
2385.87 152
2385.98 168
2386.09 186
2386.20 205
2386.32 226
2386.43 246
2386.54 265
2386.65 281
2386.76 293
2386.88 302
2386.99 307
2387.10 309
2387.21 308
2387.32 304
2387.44 299
2387.55 294
2387.66 288
2387.77 281
2387.88 274
2388.00 266
2388.11 255
2388.22 244
2388.33 231
2388.44 217
2388.56 205
2388.67 194
2388.78 186
2388.89 182
2389.01 179
2389.12 179
2389.23 180
2389.34 180
2389.45 179
2389.57 176
2389.68 171
2389.79 166
2389.90 159
2390.01 152
2390.13 147
2390.24 142
2390.35 139
2390.46 137
2390.57 136
2390.69 135
2390.80 132
2390.91 129
2391.02 125
2391.13 119
2391.25 112
2391.36 105
2391.47 98
2391.58 92
2391.70 86
2391.81 82
2391.92 79
2392.03 79
2392.14 81
2392.26 85
2392.37 89
2392.48 94
2392.59 97
2392.70 98
2392.82 96
2392.93 92
2393.04 86
2393.15 79
2393.27 74
2393.38 70
2393.49 70
2393.60 71
2393.71 76
2393.83 81
2393.94 88
2394.05 94
2394.16 100
2394.27 106
2394.39 111
2394.50 115
2394.61 119
2394.72 121
2394.84 122
2394.95 122
2395.06 119
2395.17 115
2395.28 111
2395.40 105
2395.51 99
2395.62 94
2395.73 88
2395.85 83
2395.96 78
2396.07 73
2396.18 67
2396.29 61
2396.41 56
2396.52 52
2396.63 49
2396.74 47
2396.86 46
2396.97 46
2397.08 46
2397.19 46
2397.30 47
2397.42 47
2397.53 48
2397.64 49
2397.75 52
2397.87 55
2397.98 58
2398.09 60
2398.20 61
2398.32 60
2398.43 57
2398.54 53
2398.65 47
2398.76 41
2398.88 36
2398.99 32
2399.10 31
2399.21 32
2399.33 35
2399.44 40
2399.55 46
2399.66 51
2399.77 55
2399.89 58
2400.00 58
2400.11 57
2400.22 55
2400.34 53
2400.45 52
2400.56 52
2400.67 54
2400.79 58
2400.90 63
2401.01 70
2401.12 77
2401.24 86
2401.35 95
2401.46 104
2401.57 114
2401.68 123
2401.80 132
2401.91 139
2402.02 145
2402.13 148
2402.25 150
2402.36 149
2402.47 148
2402.58 145
2402.70 140
2402.81 134
2402.92 127
2403.03 118
2403.15 107
2403.26 95
2403.37 83
2403.48 70
2403.60 59
2403.71 50
2403.82 43
2403.93 39
2404.04 39
2404.16 40
2404.27 43
2404.38 47
2404.49 50
2404.61 52
2404.72 51
2404.83 47
2404.94 42
2405.06 36
2405.17 30
2405.28 26
2405.39 23
2405.51 23
2405.62 24
2405.73 26
2405.84 28
2405.96 30
2406.07 32
2406.18 32
2406.29 31
2406.41 29
2406.52 26
2406.63 22
2406.74 19
2406.86 15
2406.97 11
2407.08 7
2407.19 3
2407.31 0
2407.42 0
2407.53 0
2407.64 0
2407.76 0
2407.87 0
2407.98 0
2408.09 0
2408.21 1
2408.32 2
2408.43 4
2408.54 6
2408.66 8
2408.77 11
2408.88 13
2408.99 14
2409.11 15
2409.22 15
2409.33 14
2409.44 13
2409.56 14
2409.67 16
2409.78 20
2409.89 25
2410.01 31
2410.12 37
2410.23 42
2410.34 46
2410.46 48
2410.57 48
2410.68 47
2410.79 44
2410.91 41
2411.02 37
2411.13 33
2411.24 28
2411.36 25
2411.47 21
2411.58 19
2411.69 18
2411.81 18
2411.92 19
2412.03 20
2412.15 22
2412.26 23
2412.37 23
2412.48 22
2412.60 22
2412.71 21
2412.82 20
2412.93 20
2413.05 22
2413.16 24
2413.27 28
2413.38 32
2413.50 37
2413.61 40
2413.72 43
2413.83 44
2413.95 43
2414.06 41
2414.17 38
2414.29 35
2414.40 33
2414.51 32
2414.62 32
2414.74 34
2414.85 36
2414.96 39
2415.07 42
2415.19 46
2415.30 50
2415.41 54
2415.52 58
2415.64 61
2415.75 63
2415.86 65
2415.98 65
2416.09 64
2416.20 62
2416.31 60
2416.43 58
2416.54 56
2416.65 56
2416.76 57
2416.88 58
2416.99 59
2417.10 60
2417.22 60
2417.33 60
2417.44 59
2417.55 57
2417.67 56
2417.78 55
2417.89 55
2418.00 56
2418.12 58
2418.23 59
2418.34 59
2418.46 58
2418.57 55
2418.68 51
2418.79 47
2418.91 42
2419.02 38
2419.13 34
2419.24 30
2419.36 26
2419.47 23
2419.58 19
2419.70 16
2419.81 14
2419.92 12
2420.03 12
2420.15 13
2420.26 16
2420.37 21
2420.49 25
2420.60 30
2420.71 35
2420.82 38
2420.94 40
2421.05 42
2421.16 43
2421.27 44
2421.39 46
2421.50 49
2421.61 52
2421.73 55
2421.84 58
2421.95 60
2422.06 61
2422.18 61
2422.29 60
2422.40 59
2422.52 57
2422.63 54
2422.74 51
2422.85 48
2422.97 45
2423.08 41
2423.19 38
2423.31 34
2423.42 31
2423.53 28
2423.64 26
2423.76 26
2423.87 26
2423.98 29
2424.10 32
2424.21 35
2424.32 38
2424.43 38
2424.55 35
2424.66 31
2424.77 26
2424.89 20
2425.00 15
2425.11 11
2425.22 8
2425.34 6
2425.45 4
2425.56 2
2425.68 0
2425.79 0
2425.90 0
2426.02 0
2426.13 0
2426.24 0
2426.35 0
2426.47 2
2426.58 4
2426.69 5
2426.81 5
2426.92 4
2427.03 2
2427.14 0
2427.26 0
2427.37 0
2427.48 0
2427.60 0
2427.71 0
2427.82 0
2427.94 3
2428.05 6
2428.16 8
2428.27 9
2428.39 9
2428.50 8
2428.61 6
2428.73 4
2428.84 2
2428.95 2
2429.07 3
2429.18 5
2429.29 7
2429.40 8
2429.52 8
2429.63 7
2429.74 6
2429.86 4
2429.97 2
2430.08 1
2430.20 1
2430.31 2
2430.42 4
2430.53 7
2430.65 10
2430.76 12
2430.87 14
2430.99 16
2431.10 18
2431.21 20
2431.33 22
2431.44 26
2431.55 30
2431.66 34
2431.78 38
2431.89 41
2432.00 44
2432.12 44
2432.23 44
2432.34 42
2432.46 40
2432.57 37
2432.68 35
2432.80 33
2432.91 32
2433.02 32
2433.13 31
2433.25 31
2433.36 32
2433.47 32
2433.59 33
2433.70 33
2433.81 32
2433.93 31
2434.04 28
2434.15 24
2434.27 20
2434.38 16
2434.49 14
2434.61 14
2434.72 17
2434.83 23
2434.94 30
2435.06 37
2435.17 45
2435.28 51
2435.40 55
2435.51 58
2435.62 60
2435.74 62
2435.85 65
2435.96 69
2436.08 74
2436.19 78
2436.30 80
2436.42 82
2436.53 82
2436.64 80
2436.75 78
2436.87 77
2436.98 77
2437.09 79
2437.21 82
2437.32 86
2437.43 91
2437.55 95
2437.66 99
2437.77 101
2437.89 103
2438.00 102
2438.11 101
2438.23 98
2438.34 93
2438.45 87
2438.57 80
2438.68 72
2438.79 64
2438.91 56
2439.02 48
2439.13 41
2439.25 36
2439.36 32
2439.47 32
2439.59 33
2439.70 38
2439.81 44
2439.92 50
2440.04 57
2440.15 62
2440.26 66
2440.38 68
2440.49 69
2440.60 68
2440.72 67
2440.83 65
2440.94 63
2441.06 60
2441.17 56
2441.28 52
2441.40 47
2441.51 43
2441.62 39
2441.74 37
2441.85 36
2441.96 37
2442.08 38
2442.19 40
2442.30 42
2442.42 43
2442.53 44
2442.64 44
2442.76 43
2442.87 41
2442.98 38
2443.10 33
2443.21 28
2443.32 23
2443.44 19
2443.55 16
2443.66 16
2443.78 17
2443.89 21
2444.00 26
2444.12 32
2444.23 37
2444.34 41
2444.46 44
2444.57 47
2444.68 49
2444.80 54
2444.91 59
2445.02 67
2445.14 77
2445.25 87
2445.36 98
2445.48 107
2445.59 116
2445.70 122
2445.82 127
2445.93 131
2446.04 135
2446.16 138
2446.27 143
2446.38 148
2446.50 153
2446.61 158
2446.72 162
2446.84 165
2446.95 166
2447.06 164
2447.18 161
2447.29 156
2447.41 149
2447.52 143
2447.63 138
2447.75 133
2447.86 129
2447.97 125
2448.09 122
2448.20 117
2448.31 112
2448.43 106
2448.54 99
2448.65 91
2448.77 84
2448.88 77
2448.99 70
2449.11 65
2449.22 61
2449.33 59
2449.45 59
2449.56 61
2449.67 64
2449.79 69
2449.90 74
2450.01 79
2450.13 83
2450.24 86
2450.35 88
2450.47 89
2450.58 88
2450.70 86
2450.81 84
2450.92 82
2451.04 81
2451.15 82
2451.26 84
2451.38 86
2451.49 89
2451.60 90
2451.72 90
2451.83 89
2451.94 87
2452.06 86
2452.17 84
2452.28 84
2452.40 84
2452.51 85
2452.63 84
2452.74 81
2452.85 76
2452.97 70
2453.08 62
2453.19 54
2453.31 48
2453.42 43
2453.53 41
2453.65 39
2453.76 38
2453.87 37
2453.99 36
2454.10 33
2454.22 30
2454.33 26
2454.44 22
2454.56 19
2454.67 17
2454.78 16
2454.90 16
2455.01 17
2455.12 19
2455.24 21
2455.35 25
2455.46 28
2455.58 32
2455.69 35
2455.81 37
2455.92 38
2456.03 37
2456.15 34
2456.26 29
2456.37 24
2456.49 18
2456.60 11
2456.71 6
2456.83 1
2456.94 0
2457.06 0
2457.17 0
2457.28 3
2457.40 8
2457.51 15
2457.62 22
2457.74 31
2457.85 40
2457.96 49
2458.08 58
2458.19 67
2458.31 73
2458.42 77
2458.53 78
2458.65 76
2458.76 71
2458.87 64
2458.99 55
2459.10 47
2459.22 40
2459.33 35
2459.44 32
2459.56 32
2459.67 34
2459.78 38
2459.90 43
2460.01 48
2460.12 53
2460.24 56
2460.35 57
2460.47 57
2460.58 54
2460.69 50
2460.81 44
2460.92 38
2461.03 31
2461.15 26
2461.26 21
2461.38 19
2461.49 18
2461.60 19
2461.72 20
2461.83 22
2461.94 23
2462.06 22
2462.17 21
2462.29 19
2462.40 17
2462.51 16
2462.63 17
2462.74 19
2462.85 23
2462.97 28
2463.08 33
2463.20 38
2463.31 43
2463.42 47
2463.54 50
2463.65 51
2463.77 52
2463.88 52
2463.99 51
2464.11 51
2464.22 51
2464.33 51
2464.45 50
2464.56 49
2464.68 48
2464.79 47
2464.90 46
2465.02 45
2465.13 44
2465.24 45
2465.36 46
2465.47 47
2465.59 48
2465.70 48
2465.81 48
2465.93 46
2466.04 45
2466.16 43
2466.27 43
2466.38 43
2466.50 44
2466.61 47
2466.72 49
2466.84 50
2466.95 51
2467.07 49
2467.18 47
2467.29 43
2467.41 38
2467.52 34
2467.64 31
2467.75 29
2467.86 29
2467.98 29
2468.09 29
2468.21 29
2468.32 27
2468.43 22
2468.55 15
2468.66 6
2468.77 0
2468.89 0
2469.00 0
2469.12 0
2469.23 0
2469.34 0
2469.46 0
2469.57 5
2469.69 15
2469.80 24
2469.91 32
2470.03 40
2470.14 47
2470.26 53
2470.37 59
2470.48 64
2470.60 68
2470.71 70
2470.83 71
2470.94 69
2471.05 66
2471.17 61
2471.28 56
2471.40 51
2471.51 48
2471.62 45
2471.74 43
2471.85 42
2471.97 42
2472.08 40
2472.19 39
2472.31 37
2472.42 34
2472.54 32
2472.65 28
2472.76 24
2472.88 20
2472.99 14
2473.11 7
2473.22 1
2473.33 0
2473.45 0
2473.56 0
2473.68 0
2473.79 0
2473.90 0
2474.02 0
2474.13 0
2474.25 4
2474.36 8
2474.47 14
2474.59 20
2474.70 27
2474.82 34
2474.93 42
2475.04 49
2475.16 54
2475.27 57
2475.39 58
2475.50 58
2475.61 57
2475.73 57
2475.84 58
2475.96 61
2476.07 64
2476.18 67
2476.30 70
2476.41 72
2476.53 73
2476.64 73
2476.76 74
2476.87 75
2476.98 77
2477.10 79
2477.21 83
2477.33 85
2477.44 87
2477.55 87
2477.67 83
2477.78 77
2477.90 67
2478.01 56
2478.12 44
2478.24 31
2478.35 20
2478.47 11
2478.58 4
2478.70 1
2478.81 0
2478.92 0
2479.04 2
2479.15 5
2479.27 8
2479.38 12
2479.49 15
2479.61 18
2479.72 22
2479.84 25
2479.95 29
2480.07 33
2480.18 38
2480.29 43
2480.41 49
2480.52 55
2480.64 61
2480.75 66
2480.86 70
2480.98 73
2481.09 73
2481.21 73
2481.32 70
2481.44 67
2481.55 62
2481.66 58
2481.78 55
2481.89 51
2482.01 48
2482.12 46
2482.24 44
2482.35 41
2482.46 39
2482.58 38
2482.69 39
2482.81 40
2482.92 43
2483.03 47
2483.15 52
2483.26 56
2483.38 59
2483.49 60
2483.61 60
2483.72 59
2483.83 57
2483.95 54
2484.06 51
2484.18 48
2484.29 46
2484.41 44
2484.52 45
2484.63 47
2484.75 50
2484.86 55
2484.98 60
2485.09 65
2485.21 70
2485.32 73
2485.43 75
2485.55 75
2485.66 74
2485.78 72
2485.89 70
2486.01 67
2486.12 66
2486.23 65
2486.35 64
2486.46 64
2486.58 64
2486.69 64
2486.81 63
2486.92 62
2487.03 61
2487.15 61
2487.26 63
2487.38 66
2487.49 71
2487.61 76
2487.72 82
2487.84 87
2487.95 89
2488.06 89
2488.18 87
2488.29 81
2488.41 74
2488.52 66
2488.64 57
2488.75 49
2488.86 42
2488.98 36
2489.09 31
2489.21 29
2489.32 28
2489.44 30
2489.55 34
2489.67 41
2489.78 50
2489.89 61
2490.01 73
2490.12 84
2490.24 93
2490.35 100
2490.47 104
2490.58 106
2490.70 106
2490.81 107
2490.92 108
2491.04 110
2491.15 114
2491.27 118
2491.38 122
2491.50 124
2491.61 125
2491.72 124
2491.84 122
2491.95 120
2492.07 118
2492.18 116
2492.30 115
2492.41 114
2492.53 113
2492.64 110
2492.76 107
2492.87 103
2492.98 98
2493.10 94
2493.21 91
2493.33 89
2493.44 87
2493.56 86
2493.67 83
2493.79 80
2493.90 74
2494.01 68
2494.13 60
2494.24 53
2494.36 46
2494.47 41
2494.59 38
2494.70 36
2494.82 35
2494.93 36
2495.04 38
2495.16 41
2495.27 44
2495.39 47
2495.50 48
2495.62 48
2495.73 46
2495.85 41
2495.96 34
2496.08 26
2496.19 18
2496.30 11
2496.42 7
2496.53 5
2496.65 6
2496.76 8
2496.88 11
2496.99 14
2497.11 18
2497.22 21
2497.34 24
2497.45 28
2497.57 33
2497.68 39
2497.79 45
2497.91 51
2498.02 56
2498.14 60
2498.25 62
2498.37 62
2498.48 61
2498.60 59
2498.71 57
2498.83 55
2498.94 52
2499.05 48
2499.17 43
2499.28 38
2499.40 33
2499.51 29
2499.63 27
2499.74 26
2499.86 27
2499.97 28
2500.09 30
2500.20 30
2500.32 29
2500.43 26
2500.54 22
2500.66 17
2500.77 12
2500.89 9
2501.00 7
2501.12 7
2501.23 8
2501.35 9
2501.46 11
2501.58 13
2501.69 14
2501.81 14
2501.92 12
2502.04 9
2502.15 6
2502.26 2
2502.38 0
2502.49 0
2502.61 0
2502.72 3
2502.84 7
2502.95 12
2503.07 14
2503.18 15
2503.30 12
2503.41 7
2503.53 0
2503.64 0
2503.76 0
2503.87 0
2503.99 0
2504.10 0
2504.21 0
2504.33 7
2504.44 18
2504.56 29
2504.67 39
2504.79 48
2504.90 56
2505.02 63
2505.13 69
2505.25 74
2505.36 77
2505.48 79
2505.59 78
2505.71 75
2505.82 71
2505.94 65
2506.05 59
2506.17 54
2506.28 49
2506.40 44
2506.51 40
2506.62 36
2506.74 33
2506.85 31
2506.97 31
2507.08 32
2507.20 34
2507.31 38
2507.43 42
2507.54 45
2507.66 47
2507.77 48
2507.89 48
2508.00 46
2508.12 44
2508.23 42
2508.35 40
2508.46 37
2508.58 35
2508.69 33
2508.81 31
2508.92 29
2509.04 28
2509.15 27
2509.27 27
2509.38 27
2509.50 28
2509.61 28
2509.73 28
2509.84 27
2509.95 26
2510.07 24
2510.18 22
2510.30 20
2510.41 18
2510.53 17
2510.64 17
2510.76 16
2510.87 16
2510.99 15
2511.10 14
2511.22 12
2511.33 11
2511.45 10
2511.56 10
2511.68 11
2511.79 14
2511.91 18
2512.02 25
2512.14 32
2512.25 40
2512.37 46
2512.48 52
2512.60 55
2512.71 56
2512.83 55
2512.94 52
2513.06 49
2513.17 47
2513.29 47
2513.40 48
2513.52 50
2513.63 52
2513.75 55
2513.86 58
2513.98 60
2514.09 62
2514.21 64
2514.32 66
2514.44 68
2514.55 71
2514.67 73
2514.78 74
2514.90 75
2515.01 75
2515.13 75
2515.24 75
2515.36 75
2515.47 75
2515.59 73
2515.70 71
2515.82 68
2515.93 63
2516.05 59
2516.16 56
2516.28 55
2516.39 57
2516.51 61
2516.62 68
2516.74 76
2516.85 83
2516.97 89
2517.08 93
2517.20 95
2517.31 94
2517.43 92
2517.54 89
2517.66 86
2517.77 82
2517.89 79
2518.00 75
2518.12 72
2518.23 69
2518.35 67
2518.46 66
2518.58 66
2518.69 68
2518.81 72
2518.92 76
2519.04 82
2519.15 88
2519.27 93
2519.38 97
2519.50 100
2519.61 102
2519.73 103
2519.84 102
2519.96 101
2520.07 100
2520.19 97
2520.30 95
2520.42 91
2520.53 88
2520.65 84
2520.76 79
2520.88 73
2520.99 66
2521.11 59
2521.22 52
2521.34 45
2521.45 40
2521.57 36
2521.68 35
2521.80 36
2521.91 38
2522.03 40
2522.14 42
2522.26 43
2522.38 43
2522.49 44
2522.61 44
2522.72 46
2522.84 49
2522.95 53
2523.07 58
2523.18 62
2523.30 64
2523.41 65
2523.53 64
2523.64 60
2523.76 55
2523.87 49
2523.99 45
2524.10 42
2524.22 41
2524.33 44
2524.45 50
2524.56 58
2524.68 68
2524.79 78
2524.91 87
2525.02 94
2525.14 98
2525.25 99
2525.37 97
2525.49 92
2525.60 87
2525.72 83
2525.83 82
2525.95 84
2526.06 91
2526.18 101
2526.29 115
2526.41 130
2526.52 145
2526.64 158
2526.75 168
2526.87 175
2526.98 179
2527.10 180
2527.21 178
2527.33 175
2527.44 171
2527.56 166
2527.67 162
2527.79 158
2527.91 156
2528.02 156
2528.14 159
2528.25 165
2528.37 174
2528.48 183
2528.60 193
2528.71 200
2528.83 205
2528.94 207
2529.06 207
2529.17 207
2529.29 207
2529.40 210
2529.52 215
2529.63 224
2529.75 234
2529.87 246
2529.98 258
2530.10 268
2530.21 277
2530.33 282
2530.44 284
2530.56 283
2530.67 279
2530.79 274
2530.90 268
2531.02 264
2531.13 261
2531.25 260
2531.36 262
2531.48 266
2531.60 271
2531.71 276
2531.83 281
2531.94 285
2532.06 287
2532.17 287
2532.29 285
2532.40 280
2532.52 274
2532.63 266
2532.75 256
2532.86 247
2532.98 237
2533.10 227
2533.21 218
2533.33 210
2533.44 202
2533.56 196
2533.67 190
2533.79 185
2533.90 182
2534.02 182
2534.13 184
2534.25 190
2534.36 198
2534.48 208
2534.60 220
2534.71 232
2534.83 246
2534.94 259
2535.06 273
2535.17 287
2535.29 301
2535.40 314
2535.52 326
2535.63 339
2535.75 352
2535.87 367
2535.98 387
2536.10 414
2536.21 447
2536.33 489
2536.44 539
2536.56 594
2536.67 654
2536.79 717
2536.90 781
2537.02 844
2537.14 905
2537.25 965
2537.37 1023
2537.48 1078
2537.60 1132
2537.71 1182
2537.83 1229
2537.94 1271
2538.06 1307
2538.17 1337
2538.29 1361
2538.41 1382
2538.52 1402
2538.64 1424
2538.75 1450
2538.87 1479
2538.98 1510
2539.10 1541
2539.21 1567
2539.33 1587
2539.45 1598
2539.56 1598
2539.68 1590
2539.79 1572
2539.91 1548
2540.02 1517
2540.14 1480
2540.25 1438
2540.37 1392
2540.49 1344
2540.60 1293
2540.72 1243
2540.83 1195
2540.95 1150
2541.06 1108
2541.18 1070
2541.29 1033
2541.41 998
2541.53 964
2541.64 928
2541.76 892
2541.87 854
2541.99 815
2542.10 774
2542.22 732
2542.33 689
2542.45 646
2542.57 605
2542.68 565
2542.80 529
2542.91 497
2543.03 470
2543.14 449
2543.26 432
2543.38 419
2543.49 409
2543.61 400
2543.72 390
2543.84 379
2543.95 364
2544.07 347
2544.18 329
2544.30 310
2544.42 292
2544.53 276
2544.65 262
2544.76 251
2544.88 243
2544.99 237
2545.11 233
2545.23 230
2545.34 228
2545.46 226
2545.57 225
2545.69 225
2545.80 224
2545.92 223
2546.04 221
2546.15 217
2546.27 212
2546.38 206
2546.50 197
2546.61 187
2546.73 175
2546.85 162
2546.96 148
2547.08 133
2547.19 118
2547.31 104
2547.42 92
2547.54 83
2547.66 78
2547.77 76
2547.89 79
2548.00 85
2548.12 94
2548.23 104
2548.35 114
2548.47 122
2548.58 128
2548.70 132
2548.81 132
2548.93 129
2549.04 125
2549.16 118
2549.28 111
2549.39 103
2549.51 95
2549.62 88
2549.74 82
2549.85 78
2549.97 74
2550.09 73
2550.20 73
2550.32 74
2550.43 76
2550.55 77
2550.66 77
2550.78 76
2550.90 72
2551.01 67
2551.13 61
2551.24 56
2551.36 52
2551.48 50
2551.59 51
2551.71 54
2551.82 59
2551.94 65
2552.05 72
2552.17 78
2552.29 83
2552.40 85
2552.52 87
2552.63 87
2552.75 87
2552.87 86
2552.98 87
2553.10 88
2553.21 90
2553.33 92
2553.44 93
2553.56 91
2553.68 87
2553.79 81
2553.91 73
2554.02 67
2554.14 62
2554.26 60
2554.37 60
2554.49 63
2554.60 66
2554.72 67
2554.83 67
2554.95 64
2555.07 58
2555.18 51
2555.30 44
2555.41 38
2555.53 34
2555.65 32
2555.76 31
2555.88 32
2555.99 32
2556.11 32
2556.23 31
2556.34 30
2556.46 29
2556.57 30
2556.69 31
2556.81 35
2556.92 39
2557.04 45
2557.15 51
2557.27 56
2557.38 60
2557.50 61
2557.62 60
2557.73 57
2557.85 53
2557.96 49
2558.08 44
2558.20 40
2558.31 36
2558.43 31
2558.54 26
2558.66 20
2558.78 13
2558.89 5
2559.01 0
2559.12 0
2559.24 0
2559.36 0
2559.47 0
2559.59 0
2559.70 0
2559.82 0
2559.94 3
2560.05 10
2560.17 16
2560.28 22
2560.40 28
2560.52 32
2560.63 36
2560.75 39
2560.86 41
2560.98 42
2561.10 43
2561.21 44
2561.33 46
2561.44 49
2561.56 53
2561.68 59
2561.79 66
2561.91 74
2562.02 83
2562.14 91
2562.26 97
2562.37 101
2562.49 102
2562.60 100
2562.72 95
2562.84 88
2562.95 80
2563.07 74
2563.19 70
2563.30 68
2563.42 70
2563.53 73
2563.65 78
2563.77 84
2563.88 89
2564.00 93
2564.11 95
2564.23 96
2564.35 95
2564.46 94
2564.58 91
2564.69 88
2564.81 84
2564.93 78
2565.04 72
2565.16 64
2565.28 55
2565.39 46
2565.51 37
2565.62 29
2565.74 23
2565.86 17
2565.97 14
2566.09 11
2566.20 9
2566.32 8
2566.44 8
2566.55 8
2566.67 9
2566.78 10
2566.90 12
2567.02 16
2567.13 20
2567.25 26
2567.37 33
2567.48 41
2567.60 48
2567.71 55
2567.83 59
2567.95 61
2568.06 60
2568.18 56
2568.30 49
2568.41 40
2568.53 31
2568.64 22
2568.76 14
2568.88 8
2568.99 5
2569.11 4
2569.22 6
2569.34 9
2569.46 11
2569.57 12
2569.69 12
2569.81 11
2569.92 9
2570.04 8
2570.15 10
2570.27 13
2570.39 19
2570.50 26
2570.62 33
2570.74 38
2570.85 41
2570.97 42
2571.08 40
2571.20 37
2571.32 34
2571.43 30
2571.55 28
2571.67 27
2571.78 26
2571.90 27
2572.01 28
2572.13 29
2572.25 30
2572.36 31
2572.48 31
2572.60 30
2572.71 29
2572.83 29
2572.94 30
2573.06 34
2573.18 38
2573.29 44
2573.41 49
2573.53 54
2573.64 58
2573.76 60
2573.88 61
2573.99 60
2574.11 59
2574.22 58
2574.34 57
2574.46 56
2574.57 55
2574.69 53
2574.81 50
2574.92 47
2575.04 43
2575.15 38
2575.27 33
2575.39 29
2575.50 26
2575.62 26
2575.74 29
2575.85 34
2575.97 41
2576.09 49
2576.20 57
2576.32 64
2576.43 70
2576.55 74
2576.67 76
2576.78 78
2576.90 80
2577.02 83
2577.13 87
2577.25 94
2577.37 102
2577.48 112
2577.60 121
2577.72 130
2577.83 136
2577.95 140
2578.06 142
2578.18 141
2578.30 138
2578.41 134
2578.53 130
2578.65 125
2578.76 119
2578.88 113
2579.00 106
2579.11 100
2579.23 94
2579.34 89
2579.46 83
2579.58 77
2579.69 71
2579.81 66
2579.93 61
2580.04 57
2580.16 54
2580.28 52
2580.39 52
2580.51 53
2580.63 54
2580.74 55
2580.86 54
2580.98 52
2581.09 47
2581.21 42
2581.32 35
2581.44 28
2581.56 21
2581.67 16
2581.79 13
2581.91 12
2582.02 13
2582.14 15
2582.26 17
2582.37 19
2582.49 20
2582.61 20
2582.72 19
2582.84 17
2582.96 15
2583.07 13
2583.19 12
2583.31 11
2583.42 12
2583.54 14
2583.65 18
2583.77 23
2583.89 28
2584.00 32
2584.12 35
2584.24 36
2584.35 35
2584.47 32
2584.59 28
2584.70 24
2584.82 21
2584.94 20
2585.05 20
2585.17 21
2585.29 23
2585.40 26
2585.52 29
2585.64 32
2585.75 35
2585.87 36
2585.99 38
2586.10 38
2586.22 38
2586.34 37
2586.45 34
2586.57 30
2586.69 26
2586.80 21
2586.92 16
2587.04 12
2587.15 9
2587.27 8
2587.39 9
2587.50 13
2587.62 19
2587.74 25
2587.85 33
2587.97 41
2588.09 49
2588.20 57
2588.32 63
2588.44 69
2588.55 72
2588.67 74
2588.79 74
2588.90 72
2589.02 68
2589.14 62
2589.25 57
2589.37 52
2589.48 49
2589.60 48
2589.72 49
2589.84 51
2589.95 55
2590.07 61
2590.19 67
2590.30 74
2590.42 82
2590.54 91
2590.65 98
2590.77 104
2590.89 107
2591.00 105
2591.12 100
2591.24 92
2591.35 82
2591.47 72
2591.59 64
2591.70 60
2591.82 59
2591.94 63
2592.05 69
2592.17 76
2592.29 81
2592.40 85
2592.52 85
2592.64 82
2592.75 78
2592.87 72
2592.99 67
2593.10 63
2593.22 60
2593.34 58
2593.45 58
2593.57 57
2593.69 55
2593.80 52
2593.92 48
2594.04 43
2594.15 37
2594.27 31
2594.39 26
2594.50 22
2594.62 18
2594.74 17
2594.85 16
2594.97 15
2595.09 14
2595.20 13
2595.32 10
2595.44 6
2595.56 2
2595.67 0
2595.79 0
2595.91 0
2596.02 0
2596.14 0
2596.26 0
2596.37 0
2596.49 2
2596.61 4
2596.72 4
2596.84 4
2596.96 4
2597.07 5
2597.19 8
2597.31 14
2597.42 22
2597.54 32
2597.66 43
2597.77 53
2597.89 60
2598.01 64
2598.13 64
2598.24 60
2598.36 55
2598.48 48
2598.59 41
2598.71 34
2598.83 29
2598.94 25
2599.06 22
2599.18 20
2599.29 20
2599.41 20
2599.53 22
2599.64 24
2599.76 26
2599.88 29
2600.00 30
2600.11 31
2600.23 31
2600.35 30
2600.46 28
2600.58 26
2600.70 23
2600.81 21
2600.93 18
2601.05 16
2601.16 14
2601.28 13
2601.40 12
2601.52 13
2601.63 16
2601.75 21
2601.87 27
2601.98 34
2602.10 41
2602.22 48
2602.33 52
2602.45 54
2602.57 54
2602.69 52
2602.80 50
2602.92 48
2603.04 47
2603.15 48
2603.27 51
2603.39 57
2603.50 63
2603.62 70
2603.74 76
2603.85 83
2603.97 89
2604.09 96
2604.21 104
2604.32 113
2604.44 124
2604.56 137
2604.67 151
2604.79 166
2604.91 182
2605.02 199
2605.14 218
2605.26 238
2605.38 261
2605.49 287
2605.61 315
2605.73 348
2605.84 383
2605.96 422
2606.08 464
2606.20 509
2606.31 556
2606.43 602
2606.55 647
2606.66 689
2606.78 726
2606.90 759
2607.01 788
2607.13 813
2607.25 836
2607.37 857
2607.48 876
2607.60 891
2607.72 902
2607.83 908
2607.95 910
2608.07 908
2608.19 905
2608.30 902
2608.42 900
2608.54 899
2608.65 899
2608.77 898
2608.89 893
2609.01 883
2609.12 868
2609.24 847
2609.36 822
2609.47 793
2609.59 762
2609.71 729
2609.82 697
2609.94 665
2610.06 635
2610.18 606
2610.29 582
2610.41 561
2610.53 544
2610.64 532
2610.76 521
2610.88 512
2611.00 503
2611.11 491
2611.23 477
2611.35 459
2611.46 439
2611.58 417
2611.70 394
2611.82 372
2611.93 350
2612.05 329
2612.17 308
2612.29 289
2612.40 272
2612.52 257
2612.64 245
2612.75 235
2612.87 228
2612.99 222
2613.11 216
2613.22 210
2613.34 203
2613.46 194
2613.57 183
2613.69 170
2613.81 155
2613.93 139
2614.04 124
2614.16 109
2614.28 97
2614.39 86
2614.51 77
2614.63 71
2614.75 66
2614.86 62
2614.98 58
2615.10 55
2615.22 53
2615.33 51
2615.45 50
2615.57 49
2615.68 49
2615.80 49
2615.92 48
2616.04 47
2616.15 46
2616.27 44
2616.39 42
2616.51 42
2616.62 42
2616.74 44
2616.86 46
2616.97 48
2617.09 50
2617.21 51
2617.33 52
2617.44 51
2617.56 51
2617.68 51
2617.80 52
2617.91 55
2618.03 60
2618.15 69
2618.26 80
2618.38 94
2618.50 110
2618.62 128
2618.73 147
2618.85 166
2618.97 184
2619.09 201
2619.20 215
2619.32 225
2619.44 231
2619.56 234
2619.67 235
2619.79 233
2619.91 231
2620.02 229
2620.14 227
2620.26 226
2620.38 226
2620.49 226
2620.61 226
2620.73 225
2620.85 223
2620.96 219
2621.08 212
2621.20 203
2621.32 190
2621.43 175
2621.55 159
2621.67 141
2621.79 124
2621.90 107
2622.02 92
2622.14 79
2622.25 68
2622.37 60
2622.49 55
2622.61 51
2622.72 49
2622.84 47
2622.96 46
2623.08 44
2623.19 42
2623.31 40
2623.43 37
2623.55 34
2623.66 31
2623.78 28
2623.90 25
2624.02 22
2624.13 19
2624.25 17
2624.37 16
2624.49 16
2624.60 18
2624.72 22
2624.84 26
2624.96 31
2625.07 35
2625.19 38
2625.31 40
2625.43 41
2625.54 43
2625.66 46
2625.78 49
2625.90 54
2626.01 58
2626.13 62
2626.25 64
2626.37 66
2626.48 66
2626.60 64
2626.72 60
2626.84 56
2626.95 50
2627.07 43
2627.19 36
2627.31 30
2627.42 24
2627.54 19
2627.66 15
2627.78 11
2627.89 7
2628.01 3
2628.13 0
2628.25 0
2628.36 0
2628.48 0
2628.60 2
2628.72 7
2628.83 12
2628.95 16
2629.07 18
2629.19 18
2629.30 14
2629.42 8
2629.54 2
2629.66 0
2629.77 0
2629.89 0
2630.01 0
2630.13 0
2630.24 0
2630.36 0
2630.48 4
2630.60 8
2630.71 10
2630.83 11
2630.95 10
2631.07 7
2631.18 5
2631.30 3
2631.42 3
2631.54 4
2631.66 5
2631.77 7
2631.89 8
2632.01 8
2632.13 8
2632.24 7
2632.36 6
2632.48 5
2632.60 5
2632.71 6
2632.83 8
2632.95 11
2633.07 15
2633.18 19
2633.30 22
2633.42 25
2633.54 28
2633.66 29
2633.77 29
2633.89 29
2634.01 29
2634.13 30
2634.24 30
2634.36 32
2634.48 33
2634.60 35
2634.71 35
2634.83 35
2634.95 35
2635.07 34
2635.19 33
2635.30 33
2635.42 33
2635.54 34
2635.66 36
2635.77 39
2635.89 41
2636.01 42
2636.13 43
2636.24 42
2636.36 41
2636.48 38
2636.60 35
2636.72 32
2636.83 28
2636.95 25
2637.07 22
2637.19 20
2637.30 18
2637.42 17
2637.54 16
2637.66 15
2637.77 14
2637.89 14
2638.01 12
2638.13 11
2638.25 9
2638.36 7
2638.48 6
2638.60 5
2638.72 4
2638.83 3
2638.95 3
2639.07 3
2639.19 4
2639.31 6
2639.42 8
2639.54 12
2639.66 16
2639.78 21
2639.89 26
2640.01 32
2640.13 36
2640.25 41
2640.37 45
2640.48 50
2640.60 56
2640.72 61
2640.84 65
2640.96 67
2641.07 66
2641.19 61
2641.31 52
2641.43 41
2641.54 28
2641.66 16
2641.78 6
2641.90 0
2642.02 0
2642.13 0
2642.25 0
2642.37 2
2642.49 7
2642.60 12
2642.72 16
2642.84 21
2642.96 26
2643.08 30
2643.19 36
2643.31 41
2643.43 46
2643.55 50
2643.67 54
2643.78 58
2643.90 61
2644.02 63
2644.14 67
2644.26 70
2644.37 72
2644.49 73
2644.61 72
2644.73 68
2644.84 62
2644.96 55
2645.08 48
2645.20 43
2645.32 41
2645.43 43
2645.55 48
2645.67 56
2645.79 65
2645.91 74
2646.02 81
2646.14 85
2646.26 87
2646.38 85
2646.50 82
2646.61 78
2646.73 74
2646.85 71
2646.97 69
2647.09 68
2647.20 68
2647.32 68
2647.44 67
2647.56 66
2647.68 65
2647.79 66
2647.91 68
2648.03 73
2648.15 82
2648.26 93
2648.38 106
2648.50 118
2648.62 128
2648.74 135
2648.85 137
2648.97 136
2649.09 131
2649.21 124
2649.33 117
2649.44 111
2649.56 107
2649.68 105
2649.80 106
2649.92 108
2650.04 111
2650.15 114
2650.27 116
2650.39 117
2650.51 117
2650.63 116
2650.74 114
2650.86 113
2650.98 112
2651.10 113
2651.22 115
2651.33 120
2651.45 125
2651.57 131
2651.69 135
2651.81 137
2651.92 136
2652.04 132
2652.16 126
2652.28 117
2652.40 108
2652.51 101
2652.63 95
2652.75 91
2652.87 88
2652.99 86
2653.10 85
2653.22 83
2653.34 80
2653.46 77
2653.58 73
2653.70 70
2653.81 67
2653.93 64
2654.05 62
2654.17 62
2654.29 62
2654.40 64
2654.52 67
2654.64 71
2654.76 76
2654.88 81
2654.99 85
2655.11 87
2655.23 86
2655.35 82
2655.47 75
2655.59 66
2655.70 55
2655.82 43
2655.94 32
2656.06 23
2656.18 14
2656.29 8
2656.41 5
2656.53 2
2656.65 2
2656.77 3
2656.88 6
2657.00 11
2657.12 16
2657.24 22
2657.36 28
2657.48 33
2657.59 36
2657.71 38
2657.83 38
2657.95 36
2658.07 34
2658.18 32
2658.30 30
2658.42 29
2658.54 28
2658.66 27
2658.78 24
2658.89 20
2659.01 14
2659.13 7
2659.25 0
2659.37 0
2659.49 0
2659.60 0
2659.72 0
2659.84 0
2659.96 0
2660.08 0
2660.19 5
2660.31 10
2660.43 12
2660.55 13
2660.67 13
2660.79 12
2660.90 11
2661.02 11
2661.14 12
2661.26 14
2661.38 16
2661.50 18
2661.61 17
2661.73 16
2661.85 13
2661.97 9
2662.09 5
2662.21 2
2662.32 0
2662.44 0
2662.56 1
2662.68 3
2662.80 8
2662.92 14
2663.03 21
2663.15 30
2663.27 39
2663.39 48
2663.51 57
2663.63 65
2663.74 72
2663.86 78
2663.98 84
2664.10 87
2664.22 90
2664.34 90
2664.45 90
2664.57 88
2664.69 86
2664.81 84
2664.93 82
2665.05 81
2665.16 80
2665.28 78
2665.40 74
2665.52 69
2665.64 62
2665.76 55
2665.87 49
2665.99 44
2666.11 42
2666.23 42
2666.35 43
2666.47 44
2666.58 45
2666.70 43
2666.82 38
2666.94 32
2667.06 24
2667.18 17
2667.29 12
2667.41 11
2667.53 13
2667.65 19
2667.77 27
2667.89 37
2668.00 45
2668.12 53
2668.24 57
2668.36 59
2668.48 59
2668.60 57
2668.72 53
2668.83 48
2668.95 44
2669.07 40
2669.19 37
2669.31 36
2669.43 35
2669.54 35
2669.66 36
2669.78 36
2669.90 35
2670.02 34
2670.14 33
2670.26 33
2670.37 32
2670.49 32
2670.61 33
2670.73 33
2670.85 34
2670.97 34
2671.08 33
2671.20 33
2671.32 34
2671.44 35
2671.56 37
2671.68 39
2671.80 41
2671.91 43
2672.03 44
2672.15 45
2672.27 45
2672.39 46
2672.51 47
2672.63 50
2672.74 54
2672.86 60
2672.98 68
2673.10 76
2673.22 85
2673.34 94
2673.46 102
2673.57 109
2673.69 116
2673.81 121
2673.93 126
2674.05 131
2674.17 135
2674.28 139
2674.40 143
2674.52 146
2674.64 149
2674.76 151
2674.88 153
2675.00 156
2675.11 158
2675.23 161
2675.35 165
2675.47 168
2675.59 171
2675.71 174
2675.83 175
2675.95 175
2676.06 176
2676.18 176
2676.30 178
2676.42 181
2676.54 187
2676.66 195
2676.78 204
2676.89 213
2677.01 222
2677.13 230
2677.25 237
2677.37 242
2677.49 246
2677.61 249
2677.72 252
2677.84 254
2677.96 256
2678.08 256
2678.20 254
2678.32 251
2678.44 246
2678.55 240
2678.67 233
2678.79 227
2678.91 221
2679.03 216
2679.15 213
2679.27 212
2679.39 212
2679.50 215
2679.62 219
2679.74 224
2679.86 228
2679.98 229
2680.10 228
2680.22 224
2680.34 216
2680.45 206
2680.57 195
2680.69 185
2680.81 177
2680.93 171
2681.05 169
2681.17 169
2681.28 173
2681.40 179
2681.52 187
2681.64 194
2681.76 199
2681.88 202
2682.00 201
2682.12 197
2682.23 191
2682.35 183
2682.47 176
2682.59 170
2682.71 167
2682.83 166
2682.95 167
2683.07 170
2683.18 173
2683.30 176
2683.42 177
2683.54 178
2683.66 178
2683.78 179
2683.90 180
2684.02 184
2684.13 190
2684.25 198
2684.37 208
2684.49 219
2684.61 231
2684.73 243
2684.85 254
2684.97 264
2685.08 272
2685.20 279
2685.32 285
2685.44 290
2685.56 297
2685.68 305
2685.80 315
2685.92 328
2686.04 344
2686.15 363
2686.27 383
2686.39 406
2686.51 431
2686.63 458
2686.75 486
2686.87 517
2686.99 548
2687.10 578
2687.22 606
2687.34 629
2687.46 649
2687.58 664
2687.70 676
2687.82 686
2687.94 696
2688.06 706
2688.17 718
2688.29 729
2688.41 741
2688.53 752
2688.65 761
2688.77 770
2688.89 777
2689.01 783
2689.13 788
2689.24 790
2689.36 791
2689.48 789
2689.60 787
2689.72 786
2689.84 786
2689.96 791
2690.08 801
2690.20 817
2690.31 839
2690.43 868
2690.55 905
2690.67 948
2690.79 998
2690.91 1054
2691.03 1115
2691.15 1179
2691.27 1244
2691.39 1311
2691.50 1377
2691.62 1445
2691.74 1515
2691.86 1589
2691.98 1671
2692.10 1761
2692.22 1859
2692.34 1965
2692.46 2076
2692.57 2188
2692.69 2296
2692.81 2398
2692.93 2490
2693.05 2572
2693.17 2647
2693.29 2716
2693.41 2782
2693.53 2848
2693.65 2915
2693.76 2983
2693.88 3049
2694.00 3113
2694.12 3170
2694.24 3219
2694.36 3257
2694.48 3284
2694.60 3296
2694.72 3294
2694.84 3277
2694.95 3247
2695.07 3205
2695.19 3153
2695.31 3093
2695.43 3028
2695.55 2957
2695.67 2881
2695.79 2800
2695.91 2715
2696.03 2628
2696.14 2540
2696.26 2455
2696.38 2372
2696.50 2292
2696.62 2215
2696.74 2137
2696.86 2057
2696.98 1974
2697.10 1886
2697.22 1795
2697.34 1704
2697.45 1613
2697.57 1527
2697.69 1447
2697.81 1374
2697.93 1309
2698.05 1252
2698.17 1201
2698.29 1156
2698.41 1116
2698.53 1077
2698.65 1039
2698.76 1001
2698.88 960
2699.00 917
2699.12 874
2699.24 831
2699.36 790
2699.48 753
2699.60 719
2699.72 689
2699.84 662
2699.96 636
2700.07 611
2700.19 587
2700.31 563
2700.43 540
2700.55 519
2700.67 501
2700.79 484
2700.91 468
2701.03 452
2701.15 435
2701.27 416
2701.39 396
2701.50 374
2701.62 352
2701.74 329
2701.86 307
2701.98 285
2702.10 264
2702.22 244
2702.34 226
2702.46 211
2702.58 198
2702.70 188
2702.82 182
2702.93 178
2703.05 177
2703.17 178
2703.29 179
2703.41 180
2703.53 179
2703.65 176
2703.77 172
2703.89 167
2704.01 161
2704.13 157
2704.25 154
2704.37 153
2704.48 153
2704.60 154
2704.72 155
2704.84 156
2704.96 157
2705.08 157
2705.20 157
2705.32 156
2705.44 155
2705.56 152
2705.68 149
2705.80 144
2705.92 140
2706.03 134
2706.15 129
2706.27 123
2706.39 118
2706.51 112
2706.63 108
2706.75 103
2706.87 101
2706.99 99
2707.11 100
2707.23 102
2707.35 105
2707.47 107
2707.59 108
2707.70 107
2707.82 103
2707.94 96
2708.06 89
2708.18 82
2708.30 76
2708.42 72
2708.54 72
2708.66 74
2708.78 79
2708.90 87
2709.02 95
2709.14 105
2709.26 114
2709.38 123
2709.49 132
2709.61 140
2709.73 146
2709.85 151
2709.97 153
2710.09 151
2710.21 147
2710.33 140
2710.45 131
2710.57 123
2710.69 117
2710.81 115
2710.93 117
2711.05 123
2711.17 133
2711.28 143
2711.40 154
2711.52 163
2711.64 171
2711.76 177
2711.88 182
2712.00 185
2712.12 187
2712.24 189
2712.36 191
2712.48 193
2712.60 194
2712.72 196
2712.84 199
2712.96 204
2713.08 210
2713.20 217
2713.31 225
2713.43 233
2713.55 241
2713.67 247
2713.79 252
2713.91 253
2714.03 251
2714.15 246
2714.27 238
2714.39 228
2714.51 218
2714.63 210
2714.75 204
2714.87 203
2714.99 207
2715.11 216
2715.23 229
2715.35 245
2715.46 263
2715.58 282
2715.70 299
2715.82 316
2715.94 330
2716.06 344
2716.18 358
2716.30 373
2716.42 391
2716.54 412
2716.66 437
2716.78 467
2716.90 501
2717.02 538
2717.14 578
2717.26 619
2717.38 659
2717.50 699
2717.62 738
2717.74 777
2717.85 816
2717.97 855
2718.09 894
2718.21 931
2718.33 964
2718.45 991
2718.57 1008
2718.69 1016
2718.81 1015
2718.93 1005
2719.05 991
2719.17 975
2719.29 961
2719.41 950
2719.53 943
2719.65 941
2719.77 941
2719.89 941
2720.01 939
2720.13 933
2720.25 923
2720.37 909
2720.48 891
2720.60 871
2720.72 850
2720.84 830
2720.96 810
2721.08 791
2721.20 771
2721.32 750
2721.44 727
2721.56 702
2721.68 677
2721.80 650
2721.92 624
2722.04 599
2722.16 575
2722.28 552
2722.40 530
2722.52 508
2722.64 485
2722.76 461
2722.88 435
2723.00 407
2723.12 378
2723.24 348
2723.36 319
2723.48 291
2723.59 265
2723.71 242
2723.83 223
2723.95 207
2724.07 194
2724.19 185
2724.31 179
2724.43 175
2724.55 172
2724.67 170
2724.79 166
2724.91 162
2725.03 156
2725.15 150
2725.27 144
2725.39 140
2725.51 137
2725.63 137
2725.75 138
2725.87 139
2725.99 140
2726.11 138
2726.23 133
2726.35 126
2726.47 116
2726.59 105
2726.71 94
2726.83 84
2726.95 75
2727.07 68
2727.19 63
2727.31 58
2727.42 53
2727.54 47
2727.66 39
2727.78 30
2727.90 21
2728.02 11
2728.14 2
2728.26 0
2728.38 0
2728.50 0
2728.62 0
2728.74 0
2728.86 0
2728.98 0
2729.10 0
2729.22 2
2729.34 10
2729.46 19
2729.58 28
2729.70 36
2729.82 43
2729.94 49
2730.06 55
2730.18 60
2730.30 65
2730.42 69
2730.54 72
2730.66 73
2730.78 72
2730.90 69
2731.02 65
2731.14 60
2731.26 57
2731.38 56
2731.50 59
2731.62 65
2731.74 74
2731.86 85
2731.98 97
2732.10 107
2732.22 115
2732.34 119
2732.46 120
2732.58 118
2732.70 113
2732.82 107
2732.94 99
2733.06 92
2733.18 85
2733.29 79
2733.41 74
2733.53 70
2733.65 69
2733.77 69
2733.89 72
2734.01 77
2734.13 83
2734.25 91
2734.37 100
2734.49 108
2734.61 115
2734.73 119
2734.85 119
2734.97 115
2735.09 107
2735.21 95
2735.33 82
2735.45 69
2735.57 57
2735.69 47
2735.81 42
2735.93 40
2736.05 41
2736.17 44
2736.29 49
2736.41 54
2736.53 59
2736.65 63
2736.77 66
2736.89 69
2737.01 70
2737.13 71
2737.25 70
2737.37 68
2737.49 65
2737.61 61
2737.73 58
2737.85 55
2737.97 54
2738.09 55
2738.21 58
2738.33 62
2738.45 66
2738.57 70
2738.69 72
2738.81 71
2738.93 68
2739.05 63
2739.17 58
2739.29 53
2739.41 49
2739.53 46
2739.65 44
2739.77 43
2739.89 40
2740.01 37
2740.13 32
2740.25 27
2740.37 22
2740.49 18
2740.61 15
2740.73 13
2740.85 13
2740.97 12
2741.09 11
2741.21 9
2741.33 7
2741.45 4
2741.57 2
2741.69 0
2741.81 0
2741.93 0
2742.05 0
2742.17 4
2742.29 8
2742.41 14
2742.53 21
2742.65 28
2742.77 36
2742.89 44
2743.01 53
2743.13 60
2743.25 67
2743.37 72
2743.49 75
2743.61 75
2743.73 74
2743.85 71
2743.97 69
2744.09 67
2744.21 66
2744.33 67
2744.45 71
2744.57 75
2744.69 81
2744.81 86
2744.93 92
2745.05 96
2745.17 100
2745.29 104
2745.41 107
2745.53 110
2745.65 113
2745.77 117
2745.89 122
2746.02 126
2746.14 130
2746.26 133
2746.38 133
2746.50 131
2746.62 126
2746.74 119
2746.86 111
2746.98 103
2747.10 96
2747.22 91
2747.34 88
2747.46 87
2747.58 89
2747.70 91
2747.82 94
2747.94 95
2748.06 95
2748.18 91
2748.30 83
2748.42 73
2748.54 60
2748.66 47
2748.78 34
2748.90 24
2749.02 17
2749.14 13
2749.26 13
2749.38 15
2749.50 18
2749.62 21
2749.74 22
2749.86 22
2749.98 20
2750.10 17
2750.22 15
2750.34 12
2750.46 12
2750.58 13
2750.70 17
2750.82 23
2750.94 29
2751.06 36
2751.18 41
2751.30 45
2751.42 46
2751.54 44
2751.66 41
2751.78 36
2751.91 32
2752.03 27
2752.15 24
2752.27 21
2752.39 19
2752.51 17
2752.63 16
2752.75 14
2752.87 12
2752.99 9
2753.11 6
2753.23 3
2753.35 1
2753.47 0
2753.59 0
2753.71 1
2753.83 3
2753.95 5
2754.07 7
2754.19 8
2754.31 9
2754.43 9
2754.55 9
2754.67 8
2754.79 7
2754.91 6
2755.03 7
2755.15 8
2755.27 10
2755.39 13
2755.51 17
2755.63 21
2755.76 24
2755.88 26
2756.00 27
2756.12 29
2756.24 31
2756.36 34
2756.48 39
2756.60 45
2756.72 52
2756.84 57
2756.96 60
2757.08 61
2757.20 58
2757.32 53
2757.44 48
2757.56 42
2757.68 37
2757.80 34
2757.92 33
2758.04 33
2758.16 33
2758.28 33
2758.40 32
2758.52 30
2758.64 27
2758.76 24
2758.89 20
2759.01 18
2759.13 16
2759.25 16
2759.37 17
2759.49 20
2759.61 25
2759.73 30
2759.85 36
2759.97 41
2760.09 44
2760.21 46
2760.33 47
2760.45 47
2760.57 47
2760.69 47
2760.81 48
2760.93 48
2761.05 49
2761.17 50
2761.29 51
2761.41 54
2761.54 56
2761.66 60
2761.78 63
2761.90 65
2762.02 65
2762.14 63
2762.26 60
2762.38 55
2762.50 50
2762.62 48
2762.74 50
2762.86 56
2762.98 67
2763.10 81
2763.22 97
2763.34 114
2763.46 131
2763.58 148
2763.70 163
2763.82 177
2763.95 189
2764.07 198
2764.19 204
2764.31 207
2764.43 208
2764.55 207
2764.67 207
2764.79 208
2764.91 213
2765.03 221
2765.15 233
2765.27 248
2765.39 266
2765.51 285
2765.63 305
2765.75 322
2765.87 338
2765.99 349
2766.12 356
2766.24 359
2766.36 357
2766.48 352
2766.60 345
2766.72 338
2766.84 332
2766.96 325
2767.08 319
2767.20 313
2767.32 305
2767.44 296
2767.56 287
2767.68 278
2767.80 271
2767.92 265
2768.04 261
2768.17 258
2768.29 255
2768.41 251
2768.53 245
2768.65 237
2768.77 227
2768.89 215
2769.01 202
2769.13 188
2769.25 174
2769.37 161
2769.49 148
2769.61 137
2769.73 127
2769.85 119
2769.98 112
2770.10 105
2770.22 98
2770.34 91
2770.46 82
2770.58 74
2770.70 66
2770.82 58
2770.94 52
2771.06 47
2771.18 42
2771.30 38
2771.42 35
2771.54 31
2771.66 28
2771.79 23
2771.91 18
2772.03 12
2772.15 7
2772.27 2
2772.39 0
2772.51 0
2772.63 0
2772.75 1
2772.87 6
2772.99 12
2773.11 18
2773.23 24
2773.35 29
2773.48 33
2773.60 36
2773.72 37
2773.84 37
2773.96 37
2774.08 36
2774.20 37
2774.32 39
2774.44 43
2774.56 48
2774.68 53
2774.80 58
2774.92 61
2775.05 62
2775.17 59
2775.29 53
2775.41 45
2775.53 36
2775.65 26
2775.77 18
2775.89 11
2776.01 6
2776.13 2
2776.25 0
2776.37 0
2776.49 0
2776.62 0
2776.74 0
2776.86 0
2776.98 0
2777.10 0
2777.22 0
2777.34 0
2777.46 2
2777.58 5
2777.70 9
2777.82 15
2777.94 21
2778.07 27
2778.19 31
2778.31 34
2778.43 33
2778.55 30
2778.67 26
2778.79 21
2778.91 17
2779.03 15
2779.15 16
2779.27 21
2779.39 27
2779.52 33
2779.64 40
2779.76 46
2779.88 50
2780.00 52
2780.12 53
2780.24 54
2780.36 54
2780.48 54
2780.60 54
2780.72 53
2780.85 51
2780.97 49
2781.09 46
2781.21 44
2781.33 42
2781.45 42
2781.57 42
2781.69 44
2781.81 46
2781.93 49
2782.05 52
2782.18 55
2782.30 56
2782.42 56
2782.54 54
2782.66 50
2782.78 46
2782.90 40
2783.02 34
2783.14 28
2783.26 23
2783.39 18
2783.51 14
2783.63 11
2783.75 9
2783.87 8
2783.99 7
2784.11 7
2784.23 9
2784.35 12
2784.47 17
2784.59 24
2784.72 31
2784.84 38
2784.96 45
2785.08 51
2785.20 55
2785.32 59
2785.44 63
2785.56 67
2785.68 73
2785.80 79
2785.93 88
2786.05 97
2786.17 107
2786.29 117
2786.41 127
2786.53 135
2786.65 142
2786.77 147
2786.89 150
2787.01 150
2787.14 149
2787.26 147
2787.38 145
2787.50 144
2787.62 145
2787.74 148
2787.86 152
2787.98 157
2788.10 162
2788.23 167
2788.35 173
2788.47 177
2788.59 181
2788.71 185
2788.83 188
2788.95 188
2789.07 187
2789.19 184
2789.32 180
2789.44 174
2789.56 167
2789.68 160
2789.80 154
2789.92 148
2790.04 144
2790.16 140
2790.28 137
2790.40 137
2790.53 137
2790.65 139
2790.77 142
2790.89 145
2791.01 147
2791.13 148
2791.25 148
2791.37 146
2791.49 142
2791.62 138
2791.74 134
2791.86 129
2791.98 125
2792.10 121
2792.22 116
2792.34 110
2792.46 103
2792.59 94
2792.71 85
2792.83 75
2792.95 66
2793.07 58
2793.19 52
2793.31 48
2793.43 47
2793.55 48
2793.68 52
2793.80 57
2793.92 64
2794.04 71
2794.16 77
2794.28 81
2794.40 83
2794.52 82
2794.65 79
2794.77 75
2794.89 69
2795.01 62
2795.13 57
2795.25 52
2795.37 48
2795.49 45
2795.61 44
2795.74 44
2795.86 44
2795.98 45
2796.10 47
2796.22 49
2796.34 50
2796.46 50
2796.58 48
2796.71 45
2796.83 40
2796.95 34
2797.07 26
2797.19 18
2797.31 9
2797.43 2
2797.55 0
2797.68 0
2797.80 0
2797.92 0
2798.04 0
2798.16 0
2798.28 0
2798.40 0
2798.52 0
2798.65 3
2798.77 7
2798.89 13
2799.01 22
2799.13 31
2799.25 41
2799.37 50
2799.50 55
2799.62 58
2799.74 57
2799.86 53
2799.98 48
2800.10 43
2800.22 41
2800.34 42
2800.47 47
2800.59 55
2800.71 67
2800.83 79
2800.95 90
2801.07 100
2801.19 106
2801.32 108
2801.44 108
2801.56 104
2801.68 100
2801.80 94
2801.92 88
2802.04 82
2802.16 76
2802.29 71
2802.41 67
2802.53 64
2802.65 64
2802.77 67
2802.89 73
2803.01 81
2803.14 92
2803.26 103
2803.38 113
2803.50 122
2803.62 128
2803.74 131
2803.86 131
2803.99 129
2804.11 127
2804.23 124
2804.35 121
2804.47 118
2804.59 114
2804.71 111
2804.84 107
2804.96 104
2805.08 100
2805.20 98
2805.32 97
2805.44 98
2805.56 100
2805.69 102
2805.81 103
2805.93 102
2806.05 100
2806.17 96
2806.29 91
2806.41 87
2806.54 84
2806.66 82
2806.78 81
2806.90 82
2807.02 83
2807.14 85
2807.26 86
2807.39 86
2807.51 85
2807.63 81
2807.75 75
2807.87 67
2807.99 57
2808.11 46
2808.24 34
2808.36 22
2808.48 12
2808.60 4
2808.72 0
2808.84 0
2808.97 0
2809.09 0
2809.21 0
2809.33 0
2809.45 0
2809.57 0
2809.69 1
2809.82 6
2809.94 12
2810.06 16
2810.18 20
2810.30 22
2810.42 24
2810.54 24
2810.67 24
2810.79 24
2810.91 23
2811.03 22
2811.15 21
2811.27 20
2811.40 19
2811.52 18
2811.64 16
2811.76 14
2811.88 12
2812.00 10
2812.13 8
2812.25 6
2812.37 6
2812.49 7
2812.61 9
2812.73 11
2812.85 13
2812.98 16
2813.10 18
2813.22 22
2813.34 26
2813.46 33
2813.58 41
2813.71 50
2813.83 59
2813.95 67
2814.07 73
2814.19 75
2814.31 74
2814.44 71
2814.56 66
2814.68 61
2814.80 56
2814.92 52
2815.04 49
2815.17 45
2815.29 42
2815.41 37
2815.53 32
2815.65 27
2815.77 22
2815.90 19
2816.02 17
2816.14 17
2816.26 19
2816.38 22
2816.50 25
2816.63 27
2816.75 28
2816.87 27
2816.99 24
2817.11 19
2817.23 12
2817.36 4
2817.48 0
2817.60 0
2817.72 0
2817.84 0
2817.96 0
2818.09 0
2818.21 6
2818.33 16
2818.45 26
2818.57 36
2818.69 44
2818.82 50
2818.94 55
2819.06 57
2819.18 59
2819.30 60
2819.42 61
2819.55 61
2819.67 61
2819.79 58
2819.91 54
2820.03 47
2820.16 39
2820.28 30
2820.40 23
2820.52 18
2820.64 15
2820.76 16
2820.89 19
2821.01 24
2821.13 28
2821.25 31
2821.37 32
2821.49 34
2821.62 34
2821.74 36
2821.86 39
2821.98 43
2822.10 49
2822.23 55
2822.35 60
2822.47 64
2822.59 65
2822.71 64
2822.83 61
2822.96 57
2823.08 52
2823.20 47
2823.32 43
2823.44 40
2823.57 38
2823.69 37
2823.81 35
2823.93 34
2824.05 32
2824.17 29
2824.30 25
2824.42 22
2824.54 18
2824.66 16
2824.78 15
2824.91 16
2825.03 19
2825.15 23
2825.27 27
2825.39 31
2825.51 33
2825.64 33
2825.76 31
2825.88 28
2826.00 25
2826.12 22
2826.25 21
2826.37 21
2826.49 21
2826.61 22
2826.73 20
2826.86 17
2826.98 12
2827.10 6
2827.22 1
2827.34 0
2827.46 0
2827.59 0
2827.71 0
2827.83 0
2827.95 0
2828.07 0
2828.20 0
2828.32 0
2828.44 0
2828.56 2
2828.68 5
2828.81 10
2828.93 16
2829.05 22
2829.17 27
2829.29 33
2829.42 38
2829.54 43
2829.66 47
2829.78 50
2829.90 53
2830.03 55
2830.15 56
2830.27 57
2830.39 57
2830.51 56
2830.64 56
2830.76 55
2830.88 54
2831.00 52
2831.12 49
2831.25 45
2831.37 39
2831.49 34
2831.61 30
2831.73 27
2831.86 26
2831.98 27
2832.10 29
2832.22 33
2832.34 37
2832.47 40
2832.59 43
2832.71 45
2832.83 45
2832.95 45
2833.08 44
2833.20 43
2833.32 42
2833.44 40
2833.56 39
2833.69 38
2833.81 38
2833.93 37
2834.05 37
2834.17 37
2834.30 36
2834.42 34
2834.54 32
2834.66 30
2834.78 29
2834.91 29
2835.03 29
2835.15 30
2835.27 32
2835.39 33
2835.52 34
2835.64 34
2835.76 33
2835.88 34
2836.01 35
2836.13 38
2836.25 43
2836.37 48
2836.49 53
2836.62 57
2836.74 59
2836.86 61
2836.98 62
2837.10 64
2837.23 68
2837.35 74
2837.47 81
2837.59 89
2837.71 96
2837.84 102
2837.96 106
2838.08 107
2838.20 105
2838.33 103
2838.45 99
2838.57 95
2838.69 91
2838.81 87
2838.94 84
2839.06 82
2839.18 82
2839.30 82
2839.42 85
2839.55 89
2839.67 94
2839.79 100
2839.91 106
2840.04 111
2840.16 112
2840.28 111
2840.40 108
2840.52 102
2840.65 95
2840.77 88
2840.89 82
2841.01 78
2841.14 76
2841.26 74
2841.38 74
2841.50 74
2841.62 74
2841.75 74
2841.87 76
2841.99 78
2842.11 82
2842.24 87
2842.36 91
2842.48 96
2842.60 99
2842.72 101
2842.85 100
2842.97 98
2843.09 93
2843.21 88
2843.34 82
2843.46 75
2843.58 69
2843.70 64
2843.82 61
2843.95 61
2844.07 63
2844.19 65
2844.31 68
2844.44 70
2844.56 69
2844.68 65
2844.80 59
2844.92 51
2845.05 43
2845.17 35
2845.29 29
2845.41 25
2845.54 22
2845.66 21
2845.78 20
2845.90 19
2846.03 18
2846.15 17
2846.27 15
2846.39 14
2846.51 14
2846.64 14
2846.76 15
2846.88 17
2847.00 21
2847.13 26
2847.25 32
2847.37 39
2847.49 45
2847.62 51
2847.74 55
2847.86 56
2847.98 57
2848.11 56
2848.23 55
2848.35 55
2848.47 56
2848.59 57
2848.72 59
2848.84 59
2848.96 59
2849.08 56
2849.21 52
2849.33 47
2849.45 41
2849.57 35
2849.70 29
2849.82 23
2849.94 19
2850.06 15
2850.19 13
2850.31 11
2850.43 12
2850.55 14
2850.68 17
2850.80 21
2850.92 27
2851.04 34
2851.16 41
2851.29 48
2851.41 53
2851.53 57
2851.65 59
2851.78 59
2851.90 59
2852.02 58
2852.14 58
2852.27 59
2852.39 60
2852.51 62
2852.63 63
2852.76 65
2852.88 67
2853.00 68
2853.12 68
2853.25 68
2853.37 67
2853.49 64
2853.61 59
2853.74 53
2853.86 45
2853.98 37
2854.10 29
2854.23 23
2854.35 18
2854.47 14
2854.59 12
2854.72 12
2854.84 13
2854.96 15
2855.08 19
2855.21 25
2855.33 32
2855.45 40
2855.57 47
2855.70 53
2855.82 56
2855.94 56
2856.06 52
2856.19 47
2856.31 41
2856.43 36
2856.55 33
2856.68 32
2856.80 35
2856.92 41
2857.04 49
2857.17 58
2857.29 68
2857.41 78
2857.53 87
2857.66 93
2857.78 99
2857.90 102
2858.02 104
2858.15 104
2858.27 101
2858.39 97
2858.51 90
2858.64 83
2858.76 74
2858.88 66
2859.01 59
2859.13 53
2859.25 48
2859.37 44
2859.50 41
2859.62 39
2859.74 38
2859.86 38
2859.99 39
2860.11 43
2860.23 48
2860.35 56
2860.48 65
2860.60 75
2860.72 84
2860.84 92
2860.97 98
2861.09 101
2861.21 103
2861.33 102
2861.46 100
2861.58 96
2861.70 93
2861.83 89
2861.95 86
2862.07 83
2862.19 82
2862.32 81
2862.44 81
2862.56 81
2862.68 80
2862.81 80
2862.93 80
2863.05 80
2863.17 81
2863.30 84
2863.42 88
2863.54 92
2863.67 96
2863.79 100
2863.91 103
2864.03 105
2864.16 107
2864.28 109
2864.40 109
2864.52 108
2864.65 105
2864.77 100
2864.89 94
2865.01 87
2865.14 81
2865.26 75
2865.38 70
2865.51 66
2865.63 60
2865.75 54
2865.87 45
2866.00 34
2866.12 21
2866.24 9
2866.36 0
2866.49 0
2866.61 0
2866.73 0
2866.86 0
2866.98 0
2867.10 0
2867.22 0
2867.35 0
2867.47 7
2867.59 16
2867.72 25
2867.84 34
2867.96 41
2868.08 47
2868.21 51
2868.33 54
2868.45 56
2868.57 60
2868.70 66
2868.82 75
2868.94 88
2869.07 103
2869.19 121
2869.31 139
2869.43 156
2869.56 172
2869.68 185
2869.80 196
2869.93 206
2870.05 214
2870.17 222
2870.29 231
2870.42 242
2870.54 255
2870.66 272
2870.79 291
2870.91 313
2871.03 336
2871.15 358
2871.28 378
2871.40 396
2871.52 411
2871.65 423
2871.77 432
2871.89 439
2872.01 444
2872.14 446
2872.26 445
2872.38 441
2872.51 435
2872.63 428
2872.75 420
2872.87 415
2873.00 410
2873.12 407
2873.24 405
2873.37 401
2873.49 397
2873.61 389
2873.73 379
2873.86 366
2873.98 350
2874.10 331
2874.23 310
2874.35 287
2874.47 262
2874.59 238
2874.72 215
2874.84 195
2874.96 179
2875.09 167
2875.21 159
2875.33 154
2875.46 150
2875.58 147
2875.70 141
2875.82 134
2875.95 124
2876.07 113
2876.19 102
2876.32 91
2876.44 82
2876.56 75
2876.68 68
2876.81 61
2876.93 54
2877.05 46
2877.18 37
2877.30 30
2877.42 24
2877.55 21
2877.67 21
2877.79 23
2877.91 26
2878.04 29
2878.16 31
2878.28 33
2878.41 34
2878.53 35
2878.65 36
2878.78 38
2878.90 41
2879.02 45
2879.14 48
2879.27 51
2879.39 52
2879.51 51
2879.64 50
2879.76 49
2879.88 47
2880.01 47
2880.13 48
2880.25 49
2880.37 50
2880.50 51
2880.62 50
2880.74 48
2880.87 46
2880.99 43
2881.11 42
2881.24 41
2881.36 40
2881.48 40
2881.61 40
2881.73 38
2881.85 35
2881.97 30
2882.10 24
2882.22 18
2882.34 13
2882.47 8
2882.59 5
2882.71 2
2882.84 1
2882.96 2
2883.08 4
2883.21 7
2883.33 12
2883.45 18
2883.58 25
2883.70 31
2883.82 35
2883.94 37
2884.07 36
2884.19 32
2884.31 26
2884.44 20
2884.56 13
2884.68 8
2884.81 5
2884.93 3
2885.05 1
2885.18 1
2885.30 0
2885.42 0
2885.55 0
2885.67 0
2885.79 0
2885.91 0
2886.04 0
2886.16 0
2886.28 2
2886.41 6
2886.53 11
2886.65 15
2886.78 19
2886.90 21
2887.02 21
2887.15 21
2887.27 21
2887.39 21
2887.52 22
2887.64 25
2887.76 30
2887.89 37
2888.01 45
2888.13 54
2888.26 64
2888.38 73
2888.50 81
2888.62 88
2888.75 92
2888.87 94
2888.99 93
2889.12 90
2889.24 86
2889.36 82
2889.49 79
2889.61 77
2889.73 75
2889.86 73
2889.98 70
2890.10 66
2890.23 61
2890.35 56
2890.47 52
2890.60 50
2890.72 51
2890.84 54
2890.97 60
2891.09 67
2891.21 74
2891.34 79
2891.46 81
2891.58 82
2891.71 81
2891.83 79
2891.95 77
2892.08 76
2892.20 77
2892.32 77
2892.45 78
2892.57 78
2892.69 76
2892.82 73
2892.94 69
2893.06 65
2893.19 60
2893.31 56
2893.43 54
2893.56 54
2893.68 55
2893.80 58
2893.93 62
2894.05 67
2894.17 71
2894.30 74
2894.42 76
2894.54 77
2894.67 78
2894.79 78
2894.91 79
2895.04 80
2895.16 81
2895.28 82
2895.41 83
2895.53 82
2895.65 81
2895.78 77
2895.90 73
2896.02 68
2896.15 62
2896.27 57
2896.39 52
2896.52 48
2896.64 44
2896.76 41
2896.89 39
2897.01 38
2897.13 40
2897.26 44
2897.38 50
2897.50 57
2897.63 66
2897.75 76
2897.87 86
2898.00 96
2898.12 106
2898.24 116
2898.37 126
2898.49 137
2898.61 147
2898.74 156
2898.86 163
2898.98 168
2899.11 170
2899.23 170
2899.35 166
2899.48 161
2899.60 153
2899.73 144
2899.85 135
2899.97 126
2900.10 118
2900.22 113
2900.34 111
2900.47 112
2900.59 116
2900.71 123
2900.84 132
2900.96 140
2901.08 146
2901.21 150
2901.33 151
2901.45 149
2901.58 144
2901.70 137
2901.82 129
2901.95 121
2902.07 115
2902.20 110
2902.32 109
2902.44 110
2902.57 113
2902.69 118
2902.81 122
2902.94 125
2903.06 127
2903.18 126
2903.31 124
2903.43 120
2903.55 117
2903.68 114
2903.80 112
2903.92 111
2904.05 110
2904.17 109
2904.30 107
2904.42 104
2904.54 100
2904.67 96
2904.79 93
2904.91 91
2905.04 90
2905.16 91
2905.28 93
2905.41 96
2905.53 100
2905.65 104
2905.78 108
2905.90 111
2906.03 114
2906.15 117
2906.27 119
2906.40 120
2906.52 121
2906.64 122
2906.77 123
2906.89 126
2907.01 129
2907.14 133
2907.26 138
2907.38 142
2907.51 145
2907.63 145
2907.76 144
2907.88 140
2908.00 135
2908.13 129
2908.25 124
2908.37 121
2908.50 122
2908.62 126
2908.74 135
2908.87 148
2908.99 163
2909.12 179
2909.24 195
2909.36 208
2909.49 218
2909.61 222
2909.73 221
2909.86 215
2909.98 207
2910.10 198
2910.23 188
2910.35 180
2910.48 172
2910.60 165
2910.72 158
2910.85 150
2910.97 140
2911.09 129
2911.22 118
2911.34 108
2911.47 100
2911.59 95
2911.71 93
2911.84 94
2911.96 98
2912.08 103
2912.21 107
2912.33 109
2912.46 109
2912.58 107
2912.70 103
2912.83 98
2912.95 93
2913.07 89
2913.20 85
2913.32 82
2913.45 78
2913.57 74
2913.69 70
2913.82 66
2913.94 61
2914.06 58
2914.19 54
2914.31 50
2914.44 46
2914.56 41
2914.68 35
2914.81 30
2914.93 26
2915.05 25
2915.18 29
2915.30 37
2915.43 49
2915.55 65
2915.67 82
2915.80 99
2915.92 115
2916.04 129
2916.17 143
2916.29 155
2916.42 167
2916.54 179
2916.66 190
2916.79 201
2916.91 210
2917.04 218
2917.16 224
2917.28 229
2917.41 232
2917.53 235
2917.65 238
2917.78 241
2917.90 246
2918.03 253
2918.15 261
2918.27 270
2918.40 281
2918.52 291
2918.65 300
2918.77 307
2918.89 314
2919.02 318
2919.14 321
2919.26 323
2919.39 324
2919.51 323
2919.64 320
2919.76 316
2919.88 310
2920.01 305
2920.13 300
2920.26 298
2920.38 298
2920.50 300
2920.63 304
2920.75 308
2920.87 312
2921.00 315
2921.12 317
2921.25 318
2921.37 320
2921.49 323
2921.62 325
2921.74 327
2921.87 327
2921.99 324
2922.11 318
2922.24 309
2922.36 297
2922.49 284
2922.61 270
2922.73 257
2922.86 245
2922.98 234
2923.11 224
2923.23 216
2923.35 208
2923.48 202
2923.60 196
2923.73 191
2923.85 186
2923.97 183
2924.10 181
2924.22 181
2924.35 182
2924.47 185
2924.59 190
2924.72 195
2924.84 200
2924.97 206
2925.09 211
2925.21 215
2925.34 218
2925.46 218
2925.59 217
2925.71 213
2925.83 208
2925.96 201
2926.08 196
2926.21 192
2926.33 191
2926.45 193
2926.58 198
2926.70 203
2926.83 208
2926.95 213
2927.07 216
2927.20 218
2927.32 218
2927.45 218
2927.57 216
2927.69 213
2927.82 209
2927.94 204
2928.07 198
2928.19 191
2928.31 184
2928.44 178
2928.56 172
2928.69 166
2928.81 161
2928.93 155
2929.06 148
2929.18 141
2929.31 134
2929.43 127
2929.55 123
2929.68 120
2929.80 119
2929.93 119
2930.05 120
2930.18 121
2930.30 121
2930.42 122
2930.55 124
2930.67 128
2930.80 136
2930.92 149
2931.04 164
2931.17 183
2931.29 203
2931.42 224
2931.54 246
2931.66 268
2931.79 292
2931.91 319
2932.04 350
2932.16 386
2932.29 429
2932.41 477
2932.53 531
2932.66 589
2932.78 651
2932.91 716
2933.03 783
2933.15 852
2933.28 921
2933.40 991
2933.53 1063
2933.65 1136
2933.78 1213
2933.90 1292
2934.02 1376
2934.15 1461
2934.27 1546
2934.40 1628
2934.52 1703
2934.64 1768
2934.77 1821
2934.89 1861
2935.02 1891
2935.14 1912
2935.27 1927
2935.39 1938
2935.51 1946
2935.64 1954
2935.76 1960
2935.89 1964
2936.01 1967
2936.14 1968
2936.26 1970
2936.38 1973
2936.51 1977
2936.63 1984
2936.76 1993
2936.88 2002
2937.00 2010
2937.13 2013
2937.25 2010
2937.38 1995
2937.50 1969
2937.63 1929
2937.75 1878
2937.87 1817
2938.00 1751
2938.12 1682
2938.25 1616
2938.37 1553
2938.50 1494
2938.62 1439
2938.74 1386
2938.87 1334
2938.99 1282
2939.12 1230
2939.24 1177
2939.37 1125
2939.49 1076
2939.61 1030
2939.74 987
2939.86 948
2939.99 912
2940.11 876
2940.24 839
2940.36 799
2940.48 756
2940.61 711
2940.73 665
2940.86 620
2940.98 579
2941.11 545
2941.23 518
2941.36 498
2941.48 483
2941.60 473
2941.73 463
2941.85 451
2941.98 437
2942.10 420
2942.23 400
2942.35 378
2942.47 356
2942.60 335
2942.72 315
2942.85 297
2942.97 281
2943.10 267
2943.22 255
2943.34 245
2943.47 237
2943.59 232
2943.72 230
2943.84 230
2943.97 232
2944.09 236
2944.22 240
2944.34 246
2944.46 251
2944.59 255
2944.71 259
2944.84 262
2944.96 262
2945.09 259
2945.21 252
2945.34 241
2945.46 227
2945.58 210
2945.71 192
2945.83 174
2945.96 158
2946.08 144
2946.21 133
2946.33 124
2946.46 117
2946.58 113
2946.70 109
2946.83 106
2946.95 102
2947.08 98
2947.20 93
2947.33 86
2947.45 78
2947.58 69
2947.70 59
2947.82 49
2947.95 39
2948.07 31
2948.20 26
2948.32 25
2948.45 27
2948.57 31
2948.70 36
2948.82 41
2948.94 46
2949.07 50
2949.19 52
2949.32 54
2949.44 55
2949.57 55
2949.69 55
2949.82 55
2949.94 54
2950.07 54
2950.19 54
2950.31 54
2950.44 56
2950.56 57
2950.69 58
2950.81 57
2950.94 55
2951.06 51
2951.19 45
2951.31 39
2951.44 33
2951.56 26
2951.68 18
2951.81 10
2951.93 3
2952.06 0
2952.18 0
2952.31 0
2952.43 0
2952.56 0
2952.68 0
2952.81 1
2952.93 6
2953.05 9
2953.18 10
2953.30 9
2953.43 7
2953.55 5
2953.68 3
2953.80 2
2953.93 4
2954.05 8
2954.18 13
2954.30 21
2954.43 30
2954.55 39
2954.67 48
2954.80 55
2954.92 61
2955.05 67
2955.17 72
2955.30 77
2955.42 82
2955.55 86
2955.67 89
2955.80 90
2955.92 91
2956.05 90
2956.17 91
2956.29 93
2956.42 98
2956.54 105
2956.67 114
2956.79 123
2956.92 131
2957.04 135
2957.17 136
2957.29 134
2957.42 130
2957.54 126
2957.67 124
2957.79 124
2957.92 125
2958.04 129
2958.17 132
2958.29 135
2958.41 136
2958.54 134
2958.66 131
2958.79 126
2958.91 119
2959.04 113
2959.16 106
2959.29 99
2959.41 92
2959.54 85
2959.66 78
2959.79 73
2959.91 69
2960.04 68
2960.16 70
2960.29 74
2960.41 78
2960.53 84
2960.66 88
2960.78 90
2960.91 91
2961.03 89
2961.16 86
2961.28 82
2961.41 77
2961.53 72
2961.66 68
2961.78 65
2961.91 63
2962.03 62
2962.16 62
2962.28 62
2962.41 61
2962.53 58
2962.66 54
2962.78 48
2962.91 40
2963.03 32
2963.15 24
2963.28 17
2963.40 12
2963.53 8
2963.65 7
2963.78 8
2963.90 11
2964.03 15
2964.15 19
2964.28 22
2964.40 25
2964.53 26
2964.65 26
2964.78 25
2964.90 25
2965.03 26
2965.15 29
2965.28 33
2965.40 37
2965.53 40
2965.65 41
2965.78 40
2965.90 36
2966.03 29
2966.15 22
2966.28 16
2966.40 11
2966.53 9
2966.65 8
2966.78 9
2966.90 9
2967.02 10
2967.15 9
2967.27 7
2967.40 5
2967.52 3
2967.65 1
2967.77 0
2967.90 0
2968.02 0
2968.15 0
2968.27 0
2968.40 0
2968.52 0
2968.65 0
2968.77 0
2968.90 0
2969.02 0
2969.15 1
2969.27 3
2969.40 7
2969.52 11
2969.65 14
2969.77 16
2969.90 16
2970.02 15
2970.15 12
2970.27 9
2970.40 7
2970.52 5
2970.65 6
2970.77 8
2970.90 13
2971.02 18
2971.15 24
2971.27 29
2971.40 34
2971.52 39
2971.65 41
2971.77 43
2971.90 43
2972.02 41
2972.15 38
2972.27 35
2972.40 31
2972.52 28
2972.65 26
2972.77 25
2972.90 27
2973.02 31
2973.15 37
2973.27 44
2973.40 52
2973.52 59
2973.65 67
2973.77 73
2973.90 79
2974.02 83
2974.15 86
2974.27 88
2974.40 89
2974.52 88
2974.65 87
2974.77 85
2974.90 84
2975.02 83
2975.15 83
2975.27 81
2975.40 79
2975.52 75
2975.65 70
2975.77 64
2975.90 58
2976.02 53
2976.15 48
2976.27 43
2976.40 38
2976.52 33
2976.65 27
2976.77 22
2976.90 17
2977.02 15
2977.15 14
2977.27 14
2977.40 16
2977.52 18
2977.65 20
2977.77 22
2977.90 24
2978.02 28
2978.15 35
2978.27 43
2978.40 54
2978.53 65
2978.65 75
2978.78 82
2978.90 86
2979.03 86
2979.15 83
2979.28 79
2979.40 73
2979.53 68
2979.65 62
2979.78 57
2979.90 51
2980.03 44
2980.15 37
2980.28 30
2980.40 22
2980.53 15
2980.65 9
2980.78 6
2980.90 4
2981.03 5
2981.15 7
2981.28 11
2981.40 17
2981.53 22
2981.65 27
2981.78 30
2981.90 33
2982.03 35
2982.15 36
2982.28 36
2982.41 35
2982.53 35
2982.66 35
2982.78 35
2982.91 37
2983.03 40
2983.16 44
2983.28 49
2983.41 54
2983.53 59
2983.66 62
2983.78 64
2983.91 64
2984.03 61
2984.16 56
2984.28 50
2984.41 42
2984.53 34
2984.66 25
2984.78 18
2984.91 11
2985.04 6
2985.16 2
2985.29 0
2985.41 0
2985.54 0
2985.66 0
2985.79 0
2985.91 0
2986.04 0
2986.16 0
2986.29 0
2986.41 3
2986.54 7
2986.66 11
2986.79 15
2986.91 20
2987.04 25
2987.16 30
2987.29 33
2987.42 35
2987.54 35
2987.67 33
2987.79 30
2987.92 27
2988.04 25
2988.17 25
2988.29 26
2988.42 28
2988.54 31
2988.67 33
2988.79 33
2988.92 31
2989.04 27
2989.17 21
2989.30 16
2989.42 10
2989.55 6
2989.67 4
2989.80 3
2989.92 4
2990.05 7
2990.17 11
2990.30 16
2990.42 22
2990.55 28
2990.67 33
2990.80 37
2990.93 38
2991.05 37
2991.18 33
2991.30 27
2991.43 21
2991.55 15
2991.68 10
2991.80 6
2991.93 4
2992.05 4
2992.18 5
2992.30 8
2992.43 11
2992.56 15
2992.68 18
2992.81 20
2992.93 22
2993.06 23
2993.18 24
2993.31 24
2993.43 25
2993.56 27
2993.68 30
2993.81 34
2993.94 39
2994.06 44
2994.19 49
2994.31 53
2994.44 58
2994.56 62
2994.69 65
2994.81 69
2994.94 72
2995.06 75
2995.19 77
2995.32 77
2995.44 75
2995.57 72
2995.69 67
2995.82 63
2995.94 60
2996.07 58
2996.19 60
2996.32 63
2996.44 68
2996.57 73
2996.70 77
2996.82 79
2996.95 78
2997.07 75
2997.20 69
2997.32 63
2997.45 56
2997.57 51
2997.70 47
2997.83 46
2997.95 45
2998.08 45
2998.20 45
2998.33 44
2998.45 42
2998.58 39
2998.70 34
2998.83 29
2998.96 24
2999.08 20
2999.21 16
2999.33 13
2999.46 10
2999.58 9
2999.71 9
2999.83 9
2999.96 12
3000.09 15
3000.21 19
3000.34 23
3000.46 27
3000.59 29
3000.71 30
3000.84 29
3000.96 27
3001.09 23
3001.22 19
3001.34 15
3001.47 10
3001.59 5
3001.72 1
3001.84 0
3001.97 0
3002.09 0
3002.22 0
3002.35 0
3002.47 0
3002.60 0
3002.72 0
3002.85 3
3002.97 11
3003.10 19
3003.23 28
3003.35 36
3003.48 43
3003.60 49
3003.73 53
3003.85 54
3003.98 54
3004.10 51
3004.23 47
3004.36 42
3004.48 37
3004.61 33
3004.73 29
3004.86 27
3004.98 24
3005.11 22
3005.24 20
3005.36 17
3005.49 13
3005.61 9
3005.74 6
3005.86 3
3005.99 1
3006.12 0
3006.24 1
3006.37 4
3006.49 7
3006.62 12
3006.74 16
3006.87 21
3007.00 25
3007.12 29
3007.25 32
3007.37 35
3007.50 38
3007.62 41
3007.75 45
3007.88 50
3008.00 57
3008.13 64
3008.25 72
3008.38 79
3008.50 85
3008.63 90
3008.76 92
3008.88 92
3009.01 91
3009.13 88
3009.26 84
3009.38 80
3009.51 76
3009.64 72
3009.76 69
3009.89 67
3010.01 66
3010.14 66
3010.27 66
3010.39 67
3010.52 68
3010.64 68
3010.77 68
3010.89 67
3011.02 66
3011.15 63
3011.27 60
3011.40 57
3011.52 54
3011.65 51
3011.77 49
3011.90 48
3012.03 49
3012.15 50
3012.28 52
3012.40 54
3012.53 56
3012.66 57
3012.78 59
3012.91 61
3013.03 62
3013.16 64
3013.28 64
3013.41 63
3013.54 60
3013.66 56
3013.79 52
3013.91 49
3014.04 48
3014.17 51
3014.29 57
3014.42 65
3014.54 75
3014.67 84
3014.80 92
3014.92 97
3015.05 102
3015.17 105
3015.30 107
3015.42 109
3015.55 110
3015.68 110
3015.80 109
3015.93 107
3016.05 104
3016.18 100
3016.31 95
3016.43 90
3016.56 84
3016.68 78
3016.81 72
3016.94 69
3017.06 68
3017.19 70
3017.31 75
3017.44 83
3017.57 92
3017.69 100
3017.82 107
3017.94 111
3018.07 112
3018.20 111
3018.32 108
3018.45 104
3018.57 99
3018.70 94
3018.82 90
3018.95 86
3019.08 82
3019.20 79
3019.33 76
3019.45 73
3019.58 71
3019.71 68
3019.83 64
3019.96 60
3020.08 57
3020.21 53
3020.34 51
3020.46 51
3020.59 53
3020.71 58
3020.84 65
3020.97 74
3021.09 83
3021.22 92
3021.34 101
3021.47 108
3021.60 112
3021.72 114
3021.85 114
3021.97 111
3022.10 107
3022.23 102
3022.35 97
3022.48 93
3022.61 89
3022.73 87
3022.86 84
3022.98 82
3023.11 78
3023.24 73
3023.36 68
3023.49 62
3023.61 56
3023.74 52
3023.87 49
3023.99 47
3024.12 47
3024.24 47
3024.37 49
3024.50 52
3024.62 57
3024.75 63
3024.87 71
3025.00 80
3025.13 89
3025.25 97
3025.38 103
3025.50 106
3025.63 106
3025.76 105
3025.88 102
3026.01 98
3026.14 95
3026.26 91
3026.39 88
3026.51 85
3026.64 81
3026.77 77
3026.89 73
3027.02 68
3027.14 64
3027.27 61
3027.40 60
3027.52 60
3027.65 61
3027.78 63
3027.90 64
3028.03 63
3028.15 61
3028.28 57
3028.41 52
3028.53 47
3028.66 42
3028.78 39
3028.91 38
3029.04 39
3029.16 42
3029.29 44
3029.42 47
3029.54 49
3029.67 50
3029.79 51
3029.92 53
3030.05 54
3030.17 55
3030.30 56
3030.42 55
3030.55 52
3030.68 46
3030.80 38
3030.93 27
3031.06 17
3031.18 7
3031.31 0
3031.43 0
3031.56 0
3031.69 0
3031.81 0
3031.94 0
3032.07 0
3032.19 0
3032.32 0
3032.44 2
3032.57 4
3032.70 6
3032.82 8
3032.95 11
3033.08 16
3033.20 22
3033.33 29
3033.45 38
3033.58 48
3033.71 56
3033.83 64
3033.96 68
3034.09 70
3034.21 70
3034.34 69
3034.46 67
3034.59 65
3034.72 65
3034.84 65
3034.97 64
3035.10 62
3035.22 59
3035.35 53
3035.48 45
3035.60 35
3035.73 25
3035.85 15
3035.98 7
3036.11 1
3036.23 0
3036.36 0
3036.49 1
3036.61 8
3036.74 18
3036.86 28
3036.99 39
3037.12 49
3037.24 57
3037.37 63
3037.50 67
3037.62 70
3037.75 74
3037.88 77
3038.00 80
3038.13 83
3038.25 84
3038.38 85
3038.51 84
3038.63 84
3038.76 84
3038.89 85
3039.01 87
3039.14 91
3039.27 96
3039.39 100
3039.52 103
3039.65 104
3039.77 103
3039.90 100
3040.02 95
3040.15 90
3040.28 84
3040.40 77
3040.53 70
3040.66 61
3040.78 53
3040.91 44
3041.04 37
3041.16 32
3041.29 30
3041.42 30
3041.54 32
3041.67 35
3041.79 37
3041.92 38
3042.05 35
3042.17 30
3042.30 23
3042.43 16
3042.55 11
3042.68 10
3042.81 12
3042.93 19
3043.06 29
3043.19 40
3043.31 50
3043.44 59
3043.56 64
3043.69 65
3043.82 62
3043.94 57
3044.07 51
3044.20 45
3044.32 41
3044.45 40
3044.58 40
3044.70 43
3044.83 46
3044.96 49
3045.08 51
3045.21 51
3045.34 50
3045.46 48
3045.59 46
3045.72 45
3045.84 45
3045.97 48
3046.09 53
3046.22 60
3046.35 68
3046.47 76
3046.60 84
3046.73 91
3046.85 95
3046.98 97
3047.11 96
3047.23 94
3047.36 90
3047.49 87
3047.61 85
3047.74 84
3047.87 83
3047.99 83
3048.12 82
3048.25 79
3048.37 77
3048.50 74
3048.63 73
3048.75 75
3048.88 81
3049.01 89
3049.13 99
3049.26 109
3049.39 117
3049.51 122
3049.64 124
3049.77 124
3049.89 122
3050.02 121
3050.15 120
3050.27 121
3050.40 123
3050.53 125
3050.65 126
3050.78 125
3050.91 124
3051.03 122
3051.16 121
3051.29 121
3051.41 122
3051.54 123
3051.66 125
3051.79 125
3051.92 123
3052.04 120
3052.17 116
3052.30 111
3052.42 108
3052.55 106
3052.68 105
3052.80 107
3052.93 109
3053.06 112
3053.18 115
3053.31 116
3053.44 115
3053.57 110
3053.69 103
3053.82 92
3053.95 81
3054.07 69
3054.20 59
3054.33 52
3054.45 49
3054.58 50
3054.71 54
3054.83 60
3054.96 67
3055.09 73
3055.21 78
3055.34 80
3055.47 81
3055.59 79
3055.72 77
3055.85 74
3055.97 71
3056.10 69
3056.23 68
3056.35 69
3056.48 71
3056.61 74
3056.73 77
3056.86 80
3056.99 83
3057.11 84
3057.24 84
3057.37 83
3057.49 81
3057.62 78
3057.75 75
3057.87 71
3058.00 66
3058.13 61
3058.25 56
3058.38 51
3058.51 46
3058.63 42
3058.76 40
3058.89 39
3059.02 40
3059.14 42
3059.27 45
3059.40 49
3059.52 53
3059.65 55
3059.78 57
3059.90 56
3060.03 55
3060.16 52
3060.28 48
3060.41 44
3060.54 40
3060.66 36
3060.79 33
3060.92 30
3061.04 28
3061.17 27
3061.30 26
3061.42 27
3061.55 30
3061.68 34
3061.81 39
3061.93 45
3062.06 52
3062.19 57
3062.31 61
3062.44 64
3062.57 66
3062.69 66
3062.82 66
3062.95 64
3063.07 61
3063.20 56
3063.33 51
3063.45 45
3063.58 41
3063.71 38
3063.84 37
3063.96 39
3064.09 43
3064.22 48
3064.34 53
3064.47 58
3064.60 61
3064.72 63
3064.85 64
3064.98 64
3065.10 63
3065.23 62
3065.36 61
3065.49 61
3065.61 60
3065.74 60
3065.87 60
3065.99 59
3066.12 57
3066.25 55
3066.37 53
3066.50 50
3066.63 49
3066.75 48
3066.88 48
3067.01 48
3067.14 47
3067.26 47
3067.39 46
3067.52 45
3067.64 43
3067.77 43
3067.90 42
3068.02 40
3068.15 39
3068.28 36
3068.41 34
3068.53 31
3068.66 29
3068.79 28
3068.91 29
3069.04 29
3069.17 30
3069.29 30
3069.42 28
3069.55 24
3069.68 18
3069.80 12
3069.93 5
3070.06 0
3070.18 0
3070.31 0
3070.44 0
3070.56 0
3070.69 1
3070.82 6
3070.95 11
3071.07 15
3071.20 19
3071.33 23
3071.45 26
3071.58 29
3071.71 32
3071.84 35
3071.96 38
3072.09 41
3072.22 43
3072.34 45
3072.47 45
3072.60 44
3072.73 43
3072.85 40
3072.98 36
3073.11 32
3073.23 26
3073.36 19
3073.49 11
3073.61 3
3073.74 0
3073.87 0
3074.00 0
3074.12 0
3074.25 0
3074.38 0
3074.50 0
3074.63 0
3074.76 9
3074.89 18
3075.01 26
3075.14 33
3075.27 38
3075.39 42
3075.52 46
3075.65 50
3075.78 54
3075.90 56
3076.03 58
3076.16 60
3076.28 61
3076.41 62
3076.54 64
3076.67 67
3076.79 72
3076.92 78
3077.05 86
3077.17 94
3077.30 102
3077.43 110
3077.56 118
3077.68 124
3077.81 129
3077.94 133
3078.06 136
3078.19 138
3078.32 139
3078.45 138
3078.57 138
3078.70 137
3078.83 135
3078.96 134
3079.08 132
3079.21 130
3079.34 127
3079.46 123
3079.59 118
3079.72 111
3079.85 103
3079.97 94
3080.10 84
3080.23 76
3080.35 69
3080.48 65
3080.61 64
3080.74 64
3080.86 65
3080.99 66
3081.12 66
3081.25 64
3081.37 60
3081.50 56
3081.63 52
3081.75 48
3081.88 46
3082.01 45
3082.14 44
3082.26 44
3082.39 43
3082.52 42
3082.65 39
3082.77 35
3082.90 31
3083.03 26
3083.15 21
3083.28 18
3083.41 15
3083.54 13
3083.66 13
3083.79 13
3083.92 14
3084.05 17
3084.17 20
3084.30 24
3084.43 27
3084.56 29
3084.68 30
3084.81 29
3084.94 26
3085.06 20
3085.19 14
3085.32 8
3085.45 3
3085.57 0
3085.70 0
3085.83 0
3085.96 0
3086.08 0
3086.21 0
3086.34 1
3086.47 4
3086.59 7
3086.72 10
3086.85 11
3086.98 11
3087.10 9
3087.23 5
3087.36 0
3087.48 0
3087.61 0
3087.74 0
3087.87 0
3087.99 0
3088.12 0
3088.25 1
3088.38 8
3088.50 16
3088.63 22
3088.76 27
3088.89 30
3089.01 31
3089.14 31
3089.27 31
3089.40 31
3089.52 32
3089.65 35
3089.78 41
3089.91 47
3090.03 54
3090.16 61
3090.29 68
3090.42 72
3090.54 74
3090.67 75
3090.80 73
3090.93 71
3091.05 69
3091.18 66
3091.31 64
3091.43 62
3091.56 61
3091.69 61
3091.82 62
3091.94 63
3092.07 65
3092.20 68
3092.33 70
3092.45 72
3092.58 73
3092.71 73
3092.84 72
3092.96 70
3093.09 67
3093.22 64
3093.35 60
3093.47 57
3093.60 52
3093.73 48
3093.86 42
3093.98 36
3094.11 30
3094.24 24
3094.37 20
3094.50 17
3094.62 17
3094.75 20
3094.88 26
3095.01 34
3095.13 42
3095.26 51
3095.39 58
3095.52 64
3095.64 68
3095.77 70
3095.90 71
3096.03 72
3096.15 74
3096.28 76
3096.41 79
3096.54 82
3096.66 85
3096.79 88
3096.92 90
3097.05 92
3097.17 92
3097.30 93
3097.43 93
3097.56 95
3097.68 96
3097.81 97
3097.94 98
3098.07 98
3098.19 99
3098.32 99
3098.45 100
3098.58 101
3098.71 104
3098.83 108
3098.96 111
3099.09 113
3099.22 113
3099.34 109
3099.47 103
3099.60 96
3099.73 88
3099.85 82
3099.98 78
3100.11 77
3100.24 79
3100.36 82
3100.49 87
3100.62 92
3100.75 96
3100.88 99
3101.00 100
3101.13 100
3101.26 99
3101.39 98
3101.51 97
3101.64 95
3101.77 93
3101.90 92
3102.02 90
3102.15 89
3102.28 88
3102.41 86
3102.53 86
3102.66 86
3102.79 86
3102.92 87
3103.05 89
3103.17 90
3103.30 91
3103.43 91
3103.56 90
3103.68 88
3103.81 85
3103.94 82
3104.07 78
3104.20 74
3104.32 69
3104.45 65
3104.58 59
3104.71 54
3104.83 48
3104.96 43
3105.09 39
3105.22 35
3105.35 31
3105.47 28
3105.60 24
3105.73 19
3105.86 13
3105.98 7
3106.11 1
3106.24 0
3106.37 0
3106.49 0
3106.62 0
3106.75 0
3106.88 0
3107.01 0
3107.13 0
3107.26 3
3107.39 5
3107.52 8
3107.65 12
3107.77 18
3107.90 24
3108.03 32
3108.16 42
3108.28 51
3108.41 61
3108.54 70
3108.67 78
3108.80 85
3108.92 89
3109.05 92
3109.18 93
3109.31 92
3109.43 90
3109.56 88
3109.69 87
3109.82 87
3109.95 88
3110.07 91
3110.20 93
3110.33 95
3110.46 95
3110.59 94
3110.71 92
3110.84 89
3110.97 87
3111.10 86
3111.22 86
3111.35 88
3111.48 90
3111.61 91
3111.74 91
3111.86 89
3111.99 85
3112.12 82
3112.25 79
3112.38 78
3112.50 80
3112.63 86
3112.76 95
3112.89 106
3113.02 117
3113.14 129
3113.27 139
3113.40 147
3113.53 154
3113.65 159
3113.78 163
3113.91 166
3114.04 168
3114.17 170
3114.29 171
3114.42 172
3114.55 174
3114.68 176
3114.81 180
3114.93 185
3115.06 191
3115.19 198
3115.32 204
3115.45 211
3115.57 219
3115.70 228
3115.83 238
3115.96 251
3116.09 265
3116.21 280
3116.34 295
3116.47 308
3116.60 318
3116.73 326
3116.85 330
3116.98 331
3117.11 331
3117.24 330
3117.37 328
3117.49 327
3117.62 325
3117.75 323
3117.88 321
3118.01 319
3118.13 316
3118.26 314
3118.39 313
3118.52 312
3118.65 313
3118.77 315
3118.90 319
3119.03 324
3119.16 330
3119.29 337
3119.41 342
3119.54 346
3119.67 348
3119.80 348
3119.93 345
3120.05 341
3120.18 336
3120.31 330
3120.44 325
3120.57 320
3120.69 315
3120.82 311
3120.95 307
3121.08 303
3121.21 298
3121.34 291
3121.46 284
3121.59 274
3121.72 263
3121.85 249
3121.98 233
3122.10 217
3122.23 200
3122.36 183
3122.49 168
3122.62 154
3122.74 143
3122.87 135
3123.00 128
3123.13 124
3123.26 122
3123.39 119
3123.51 117
3123.64 113
3123.77 109
3123.90 103
3124.03 97
3124.15 92
3124.28 89
3124.41 88
3124.54 89
3124.67 91
3124.79 92
3124.92 92
3125.05 90
3125.18 86
3125.31 83
3125.44 79
3125.56 78
3125.69 77
3125.82 79
3125.95 81
3126.08 83
3126.20 85
3126.33 86
3126.46 87
3126.59 89
3126.72 92
3126.85 95
3126.97 99
3127.10 103
3127.23 106
3127.36 107
3127.49 106
3127.61 104
3127.74 101
3127.87 96
3128.00 91
3128.13 86
3128.26 80
3128.38 75
3128.51 71
3128.64 69
3128.77 68
3128.90 69
3129.03 71
3129.15 74
3129.28 77
3129.41 79
3129.54 79
3129.67 79
3129.79 78
3129.92 76
3130.05 76
3130.18 76
3130.31 78
3130.44 80
3130.56 83
3130.69 85
3130.82 87
3130.95 87
3131.08 88
3131.21 88
3131.33 90
3131.46 93
3131.59 99
3131.72 106
3131.85 113
3131.98 121
3132.10 129
3132.23 136
3132.36 142
3132.49 148
3132.62 153
3132.75 157
3132.87 159
3133.00 160
3133.13 159
3133.26 156
3133.39 152
3133.52 147
3133.64 143
3133.77 139
3133.90 136
3134.03 134
3134.16 132
3134.29 129
3134.41 127
3134.54 124
3134.67 120
3134.80 116
3134.93 112
3135.06 108
3135.18 104
3135.31 100
3135.44 99
3135.57 100
3135.70 103
3135.83 108
3135.95 115
3136.08 121
3136.21 127
3136.34 130
3136.47 130
3136.60 127
3136.72 122
3136.85 116
3136.98 111
3137.11 107
3137.24 105
3137.37 104
3137.50 105
3137.62 107
3137.75 109
3137.88 112
3138.01 116
3138.14 120
3138.27 126
3138.39 133
3138.52 140
3138.65 146
3138.78 151
3138.91 156
3139.04 159
3139.16 161
3139.29 163
3139.42 165
3139.55 167
3139.68 169
3139.81 171
3139.94 172
3140.06 172
3140.19 171
3140.32 170
3140.45 169
3140.58 167
3140.71 167
3140.83 168
3140.96 171
3141.09 174
3141.22 176
3141.35 178
3141.48 177
3141.61 173
3141.73 168
3141.86 161
3141.99 154
3142.12 149
3142.25 146
3142.38 148
3142.51 152
3142.63 160
3142.76 168
3142.89 177
3143.02 185
3143.15 191
3143.28 196
3143.41 199
3143.53 201
3143.66 203
3143.79 205
3143.92 206
3144.05 209
3144.18 212
3144.30 217
3144.43 223
3144.56 231
3144.69 239
3144.82 248
3144.95 256
3145.08 263
3145.20 269
3145.33 273
3145.46 276
3145.59 278
3145.72 279
3145.85 279
3145.98 279
3146.11 279
3146.23 280
3146.36 280
3146.49 282
3146.62 284
3146.75 287
3146.88 289
3147.01 291
3147.13 291
3147.26 290
3147.39 288
3147.52 285
3147.65 282
3147.78 280
3147.91 277
3148.03 275
3148.16 272
3148.29 269
3148.42 267
3148.55 266
3148.68 267
3148.81 268
3148.93 272
3149.06 276
3149.19 281
3149.32 285
3149.45 289
3149.58 293
3149.71 297
3149.84 300
3149.96 304
3150.09 309
3150.22 313
3150.35 317
3150.48 319
3150.61 320
3150.74 318
3150.86 315
3150.99 309
3151.12 302
3151.25 294
3151.38 287
3151.51 280
3151.64 274
3151.77 268
3151.89 263
3152.02 259
3152.15 254
3152.28 249
3152.41 244
3152.54 238
3152.67 233
3152.80 229
3152.92 225
3153.05 223
3153.18 222
3153.31 223
3153.44 226
3153.57 231
3153.70 236
3153.83 243
3153.95 248
3154.08 253
3154.21 255
3154.34 254
3154.47 251
3154.60 246
3154.73 241
3154.86 235
3154.98 230
3155.11 227
3155.24 225
3155.37 224
3155.50 224
3155.63 224
3155.76 222
3155.89 220
3156.01 218
3156.14 216
3156.27 215
3156.40 216
3156.53 218
3156.66 221
3156.79 224
3156.92 229
3157.04 236
3157.17 245
3157.30 257
3157.43 273
3157.56 291
3157.69 311
3157.82 333
3157.95 354
3158.08 374
3158.20 394
3158.33 414
3158.46 435
3158.59 456
3158.72 480
3158.85 504
3158.98 530
3159.11 558
3159.24 589
3159.36 623
3159.49 662
3159.62 707
3159.75 758
3159.88 815
3160.01 878
3160.14 946
3160.27 1018
3160.40 1094
3160.52 1174
3160.65 1257
3160.78 1343
3160.91 1430
3161.04 1520
3161.17 1612
3161.30 1706
3161.43 1801
3161.56 1897
3161.68 1994
3161.81 2089
3161.94 2183
3162.07 2274
3162.20 2360
3162.33 2443
3162.46 2521
3162.59 2594
3162.72 2661
3162.84 2721
3162.97 2773
3163.10 2815
3163.23 2847
3163.36 2870
3163.49 2884
3163.62 2893
3163.75 2898
3163.88 2903
3164.00 2908
3164.13 2914
3164.26 2918
3164.39 2918
3164.52 2911
3164.65 2894
3164.78 2866
3164.91 2827
3165.04 2778
3165.17 2721
3165.29 2658
3165.42 2592
3165.55 2522
3165.68 2449
3165.81 2373
3165.94 2294
3166.07 2212
3166.20 2130
3166.33 2049
3166.46 1969
3166.58 1893
3166.71 1819
3166.84 1749
3166.97 1681
3167.10 1616
3167.23 1552
3167.36 1491
3167.49 1433
3167.62 1376
3167.75 1321
3167.87 1269
3168.00 1218
3168.13 1170
3168.26 1125
3168.39 1080
3168.52 1038
3168.65 995
3168.78 951
3168.91 906
3169.04 859
3169.17 812
3169.29 766
3169.42 722
3169.55 682
3169.68 647
3169.81 614
3169.94 585
3170.07 558
3170.20 532
3170.33 508
3170.46 485
3170.59 465
3170.71 448
3170.84 435
3170.97 426
3171.10 419
3171.23 414
3171.36 411
3171.49 407
3171.62 404
3171.75 399
3171.88 394
3172.01 388
3172.13 381
3172.26 374
3172.39 365
3172.52 355
3172.65 342
3172.78 327
3172.91 310
3173.04 291
3173.17 270
3173.30 250
3173.43 233
3173.56 218
3173.68 209
3173.81 205
3173.94 204
3174.07 206
3174.20 208
3174.33 210
3174.46 209
3174.59 206
3174.72 200
3174.85 194
3174.98 189
3175.11 184
3175.23 181
3175.36 178
3175.49 175
3175.62 172
3175.75 167
3175.88 162
3176.01 158
3176.14 154
3176.27 153
3176.40 155
3176.53 159
3176.66 165
3176.78 173
3176.91 179
3177.04 184
3177.17 186
3177.30 186
3177.43 182
3177.56 178
3177.69 173
3177.82 168
3177.95 163
3178.08 160
3178.21 157
3178.34 155
3178.46 152
3178.59 149
3178.72 145
3178.85 141
3178.98 136
3179.11 132
3179.24 129
3179.37 126
3179.50 123
3179.63 121
3179.76 120
3179.89 119
3180.02 119
3180.15 118
3180.27 118
3180.40 118
3180.53 119
3180.66 120
3180.79 123
3180.92 126
3181.05 130
3181.18 135
3181.31 138
3181.44 139
3181.57 138
3181.70 134
3181.83 128
3181.96 122
3182.08 117
3182.21 114
3182.34 114
3182.47 116
3182.60 119
3182.73 122
3182.86 123
3182.99 122
3183.12 118
3183.25 112
3183.38 106
3183.51 99
3183.64 94
3183.77 90
3183.90 88
3184.03 87
3184.15 87
3184.28 88
3184.41 89
3184.54 89
3184.67 89
3184.80 89
3184.93 89
3185.06 88
3185.19 87
3185.32 86
3185.45 84
3185.58 81
3185.71 77
3185.84 73
3185.97 69
3186.10 64
3186.22 60
3186.35 56
3186.48 54
3186.61 53
3186.74 54
3186.87 57
3187.00 62
3187.13 68
3187.26 74
3187.39 79
3187.52 82
3187.65 82
3187.78 81
3187.91 78
3188.04 74
3188.17 71
3188.30 69
3188.43 68
3188.55 68
3188.68 69
3188.81 69
3188.94 69
3189.07 69
3189.20 67
3189.33 66
3189.46 64
3189.59 63
3189.72 62
3189.85 61
3189.98 61
3190.11 60
3190.24 59
3190.37 57
3190.50 54
3190.63 50
3190.76 45
3190.89 40
3191.01 36
3191.14 32
3191.27 30
3191.40 31
3191.53 33
3191.66 36
3191.79 40
3191.92 42
3192.05 42
3192.18 40
3192.31 34
3192.44 26
3192.57 16
3192.70 5
3192.83 0
3192.96 0
3193.09 0
3193.22 0
3193.35 0
3193.48 0
3193.61 0
3193.74 0
3193.86 7
3193.99 23
3194.12 40
3194.25 56
3194.38 70
3194.51 80
3194.64 87
3194.77 90
3194.90 90
3195.03 88
3195.16 85
3195.29 81
3195.42 77
3195.55 74
3195.68 70
3195.81 65
3195.94 60
3196.07 55
3196.20 49
3196.33 44
3196.46 40
3196.59 38
3196.72 38
3196.85 39
3196.97 40
3197.10 41
3197.23 41
3197.36 40
3197.49 38
3197.62 37
3197.75 36
3197.88 38
3198.01 41
3198.14 46
3198.27 51
3198.40 56
3198.53 60
3198.66 61
3198.79 61
3198.92 60
3199.05 58
3199.18 57
3199.31 57
3199.44 60
3199.57 64
3199.70 70
3199.83 75
3199.96 80
3200.09 82
3200.22 82
3200.35 80
3200.48 77
3200.61 73
3200.74 68
3200.86 63
3200.99 58
3201.12 54
3201.25 50
3201.38 46
3201.51 43
3201.64 40
3201.77 38
3201.90 36
3202.03 35
3202.16 35
3202.29 35
3202.42 36
3202.55 38
3202.68 42
3202.81 47
3202.94 54
3203.07 63
3203.20 75
3203.33 87
3203.46 100
3203.59 112
3203.72 121
3203.85 126
3203.98 127
3204.11 124
3204.24 118
3204.37 111
3204.50 104
3204.63 100
3204.76 97
3204.89 97
3205.02 98
3205.15 99
3205.28 100
3205.41 100
3205.54 99
3205.67 97
3205.80 95
3205.93 93
3206.06 92
3206.19 91
3206.32 92
3206.44 94
3206.57 96
3206.70 99
3206.83 101
3206.96 103
3207.09 104
3207.22 105
3207.35 105
3207.48 106
3207.61 106
3207.74 107
3207.87 107
3208.00 106
3208.13 104
3208.26 102
3208.39 101
3208.52 103
3208.65 107
3208.78 114
3208.91 124
3209.04 134
3209.17 144
3209.30 151
3209.43 155
3209.56 158
3209.69 159
3209.82 163
3209.95 168
3210.08 177
3210.21 187
3210.34 198
3210.47 207
3210.60 214
3210.73 217
3210.86 217
3210.99 216
3211.12 216
3211.25 217
3211.38 220
3211.51 225
3211.64 232
3211.77 239
3211.90 245
3212.03 250
3212.16 255
3212.29 259
3212.42 263
3212.55 267
3212.68 270
3212.81 272
3212.94 274
3213.07 275
3213.20 274
3213.33 273
3213.46 272
3213.59 269
3213.72 264
3213.85 259
3213.98 253
3214.11 249
3214.24 246
3214.37 247
3214.50 252
3214.63 260
3214.76 270
3214.89 280
3215.02 289
3215.15 294
3215.28 296
3215.41 296
3215.54 293
3215.67 291
3215.80 288
3215.93 286
3216.06 283
3216.19 279
3216.32 272
3216.45 262
3216.58 247
3216.71 229
3216.84 207
3216.97 185
3217.10 162
3217.23 140
3217.36 120
3217.49 102
3217.62 87
3217.75 73
3217.88 60
3218.01 50
3218.14 41
3218.27 35
3218.40 31
3218.53 30
3218.66 30
3218.79 32
3218.92 35
3219.05 38
3219.18 43
3219.31 49
3219.44 57
3219.57 66
3219.70 75
3219.83 83
3219.96 90
3220.09 94
3220.22 94
3220.35 90
3220.48 84
3220.61 77
3220.74 69
3220.87 62
3221.00 58
3221.13 56
3221.26 56
3221.39 57
3221.52 59
3221.65 61
3221.78 61
3221.91 59
3222.04 56
3222.17 52
3222.30 48
3222.43 45
3222.56 42
3222.69 40
3222.82 39
3222.95 38
3223.08 38
3223.21 37
3223.34 36
3223.47 35
3223.60 32
3223.73 29
3223.86 26
3223.99 22
3224.12 20
3224.25 18
3224.39 19
3224.52 21
3224.65 25
3224.78 30
3224.91 36
3225.04 42
3225.17 48
3225.30 53
3225.43 57
3225.56 61
3225.69 63
3225.82 65
3225.95 65
3226.08 65
3226.21 66
3226.34 67
3226.47 69
3226.60 72
3226.73 76
3226.86 80
3226.99 84
3227.12 87
3227.25 89
3227.38 90
3227.51 90
3227.64 90
3227.77 89
3227.90 88
3228.03 87
3228.16 86
3228.29 85
3228.42 82
3228.55 79
3228.68 75
3228.81 70
3228.94 66
3229.07 62
3229.20 60
3229.33 58
3229.46 59
3229.59 60
3229.72 63
3229.86 66
3229.99 70
3230.12 74
3230.25 79
3230.38 83
3230.51 88
3230.64 92
3230.77 95
3230.90 97
3231.03 95
3231.16 91
3231.29 85
3231.42 76
3231.55 66
3231.68 55
3231.81 45
3231.94 38
3232.07 33
3232.20 32
3232.33 34
3232.46 39
3232.59 46
3232.72 54
3232.85 62
3232.98 69
3233.11 75
3233.24 78
3233.37 79
3233.50 78
3233.63 75
3233.77 71
3233.90 67
3234.03 63
3234.16 61
3234.29 61
3234.42 62
3234.55 64
3234.68 68
3234.81 71
3234.94 73
3235.07 75
3235.20 75
3235.33 75
3235.46 74
3235.59 72
3235.72 68
3235.85 64
3235.98 59
3236.11 53
3236.24 46
3236.37 40
3236.50 33
3236.63 26
3236.76 20
3236.89 14
3237.03 8
3237.16 4
3237.29 0
3237.42 0
3237.55 0
3237.68 0
3237.81 0
3237.94 0
3238.07 0
3238.20 0
3238.33 0
3238.46 1
3238.59 3
3238.72 5
3238.85 7
3238.98 9
3239.11 11
3239.24 14
3239.37 18
3239.50 22
3239.63 26
3239.77 30
3239.90 32
3240.03 32
3240.16 30
3240.29 28
3240.42 26
3240.55 26
3240.68 28
3240.81 32
3240.94 39
3241.07 46
3241.20 53
3241.33 58
3241.46 61
3241.59 62
3241.72 60
3241.85 57
3241.98 54
3242.11 51
3242.24 47
3242.38 44
3242.51 41
3242.64 38
3242.77 36
3242.90 35
3243.03 35
3243.16 38
3243.29 42
3243.42 47
3243.55 53
3243.68 60
3243.81 66
3243.94 71
3244.07 76
3244.20 81
3244.33 87
3244.46 93
3244.60 99
3244.73 105
3244.86 111
3244.99 116
3245.12 122
3245.25 130
3245.38 140
3245.51 154
3245.64 173
3245.77 196
3245.90 223
3246.03 251
3246.16 279
3246.29 305
3246.42 329
3246.55 352
3246.68 374
3246.82 397
3246.95 421
3247.08 447
3247.21 474
3247.34 503
3247.47 534
3247.60 565
3247.73 599
3247.86 633
3247.99 669
3248.12 706
3248.25 743
3248.38 780
3248.51 816
3248.64 849
3248.78 881
3248.91 911
3249.04 938
3249.17 962
3249.30 985
3249.43 1005
3249.56 1025
3249.69 1045
3249.82 1065
3249.95 1085
3250.08 1104
3250.21 1123
3250.34 1139
3250.47 1152
3250.61 1161
3250.74 1167
3250.87 1169
3251.00 1167
3251.13 1163
3251.26 1154
3251.39 1142
3251.52 1126
3251.65 1106
3251.78 1082
3251.91 1055
3252.04 1026
3252.17 996
3252.30 964
3252.44 932
3252.57 900
3252.70 866
3252.83 832
3252.96 798
3253.09 764
3253.22 730
3253.35 699
3253.48 670
3253.61 643
3253.74 620
3253.87 599
3254.00 580
3254.14 563
3254.27 546
3254.40 530
3254.53 513
3254.66 496
3254.79 478
3254.92 460
3255.05 441
3255.18 421
3255.31 401
3255.44 381
3255.57 362
3255.70 344
3255.84 329
3255.97 318
3256.10 311
3256.23 307
3256.36 305
3256.49 303
3256.62 300
3256.75 296
3256.88 291
3257.01 287
3257.14 283
3257.27 280
3257.41 279
3257.54 280
3257.67 280
3257.80 279
3257.93 277
3258.06 272
3258.19 267
3258.32 262
3258.45 257
3258.58 253
3258.71 249
3258.85 246
3258.98 242
3259.11 238
3259.24 233
3259.37 230
3259.50 228
3259.63 228
3259.76 230
3259.89 235
3260.02 242
3260.15 250
3260.28 260
3260.42 271
3260.55 284
3260.68 298
3260.81 312
3260.94 328
3261.07 343
3261.20 359
3261.33 375
3261.46 392
3261.59 411
3261.73 434
3261.86 460
3261.99 491
3262.12 525
3262.25 561
3262.38 598
3262.51 637
3262.64 676
3262.77 716
3262.90 758
3263.03 804
3263.17 855
3263.30 913
3263.43 981
3263.56 1058
3263.69 1146
3263.82 1244
3263.95 1351
3264.08 1465
3264.21 1584
3264.34 1706
3264.48 1831
3264.61 1959
3264.74 2090
3264.87 2226
3265.00 2368
3265.13 2519
3265.26 2681
3265.39 2855
3265.52 3042
3265.65 3238
3265.79 3439
3265.92 3637
3266.05 3826
3266.18 3996
3266.31 4144
3266.44 4269
3266.57 4371
3266.70 4455
3266.83 4522
3266.96 4576
3267.10 4619
3267.23 4651
3267.36 4676
3267.49 4694
3267.62 4708
3267.75 4720
3267.88 4732
3268.01 4739
3268.14 4737
3268.28 4720
3268.41 4684
3268.54 4626
3268.67 4547
3268.80 4449
3268.93 4338
3269.06 4220
3269.19 4099
3269.32 3979
3269.45 3861
3269.59 3745
3269.72 3632
3269.85 3522
3269.98 3415
3270.11 3308
3270.24 3202
3270.37 3096
3270.50 2988
3270.63 2879
3270.77 2769
3270.90 2658
3271.03 2548
3271.16 2438
3271.29 2331
3271.42 2226
3271.55 2122
3271.68 2022
3271.81 1924
3271.95 1831
3272.08 1742
3272.21 1658
3272.34 1581
3272.47 1510
3272.60 1444
3272.73 1381
3272.86 1321
3273.00 1262
3273.13 1203
3273.26 1146
3273.39 1091
3273.52 1041
3273.65 997
3273.78 959
3273.91 925
3274.04 895
3274.18 865
3274.31 834
3274.44 799
3274.57 760
3274.70 718
3274.83 673
3274.96 627
3275.09 582
3275.23 539
3275.36 498
3275.49 463
3275.62 433
3275.75 408
3275.88 388
3276.01 373
3276.14 361
3276.28 350
3276.41 340
3276.54 329
3276.67 317
3276.80 304
3276.93 291
3277.06 278
3277.19 266
3277.32 256
3277.46 247
3277.59 240
3277.72 235
3277.85 230
3277.98 226
3278.11 221
3278.24 216
3278.38 211
3278.51 207
3278.64 202
3278.77 199
3278.90 197
3279.03 197
3279.16 196
3279.29 196
3279.43 194
3279.56 190
3279.69 184
3279.82 176
3279.95 168
3280.08 159
3280.21 152
3280.34 145
3280.48 141
3280.61 138
3280.74 136
3280.87 135
3281.00 136
3281.13 139
3281.26 143
3281.39 148
3281.53 154
3281.66 160
3281.79 165
3281.92 169
3282.05 170
3282.18 169
3282.31 166
3282.45 161
3282.58 155
3282.71 149
3282.84 143
3282.97 136
3283.10 128
3283.23 119
3283.37 110
3283.50 99
3283.63 90
3283.76 83
3283.89 78
3284.02 77
3284.15 79
3284.28 81
3284.42 83
3284.55 83
3284.68 81
3284.81 78
3284.94 74
3285.07 73
3285.20 76
3285.34 83
3285.47 94
3285.60 109
3285.73 123
3285.86 135
3285.99 143
3286.12 144
3286.26 139
3286.39 130
3286.52 119
3286.65 107
3286.78 97
3286.91 89
3287.04 83
3287.18 80
3287.31 77
3287.44 75
3287.57 71
3287.70 66
3287.83 61
3287.96 55
3288.10 50
3288.23 46
3288.36 44
3288.49 44
3288.62 46
3288.75 49
3288.88 52
3289.02 55
3289.15 58
3289.28 61
3289.41 63
3289.54 66
3289.67 69
3289.81 73
3289.94 78
3290.07 83
3290.20 89
3290.33 94
3290.46 99
3290.59 102
3290.73 102
3290.86 100
3290.99 96
3291.12 90
3291.25 82
3291.38 73
3291.52 64
3291.65 55
3291.78 46
3291.91 38
3292.04 31
3292.17 26
3292.30 23
3292.44 22
3292.57 21
3292.70 22
3292.83 24
3292.96 26
3293.09 28
3293.23 30
3293.36 33
3293.49 36
3293.62 41
3293.75 45
3293.88 50
3294.01 54
3294.15 57
3294.28 58
3294.41 57
3294.54 55
3294.67 52
3294.80 50
3294.94 49
3295.07 50
3295.20 52
3295.33 56
3295.46 61
3295.59 67
3295.73 73
3295.86 79
3295.99 85
3296.12 92
3296.25 100
3296.38 110
3296.52 122
3296.65 135
3296.78 148
3296.91 160
3297.04 169
3297.17 175
3297.30 178
3297.44 179
3297.57 179
3297.70 181
3297.83 184
3297.96 190
3298.09 196
3298.23 203
3298.36 208
3298.49 211
3298.62 210
3298.75 205
3298.88 196
3299.02 185
3299.15 173
3299.28 162
3299.41 152
3299.54 146
3299.68 143
3299.81 144
3299.94 148
3300.07 155
3300.20 162
3300.33 169
3300.47 175
3300.60 179
3300.73 181
3300.86 182
3300.99 181
3301.12 179
3301.26 176
3301.39 173
3301.52 169
3301.65 165
3301.78 161
3301.91 157
3302.05 153
3302.18 150
3302.31 148
3302.44 148
3302.57 149
3302.70 152
3302.84 155
3302.97 160
3303.10 164
3303.23 168
3303.36 173
3303.50 177
3303.63 181
3303.76 185
3303.89 188
3304.02 188
3304.15 186
3304.29 181
3304.42 174
3304.55 164
3304.68 153
3304.81 141
3304.94 129
3305.08 118
3305.21 109
3305.34 102
3305.47 98
3305.60 97
3305.74 99
3305.87 104
3306.00 109
3306.13 113
3306.26 114
3306.39 113
3306.53 109
3306.66 103
3306.79 97
3306.92 93
3307.05 93
3307.19 96
3307.32 103
3307.45 112
3307.58 122
3307.71 130
3307.85 136
3307.98 138
3308.11 137
3308.24 133
3308.37 126
3308.50 118
3308.64 109
3308.77 102
3308.90 95
3309.03 91
3309.16 88
3309.30 86
3309.43 86
3309.56 86
3309.69 89
3309.82 92
3309.96 97
3310.09 103
3310.22 109
3310.35 114
3310.48 118
3310.61 119
3310.75 117
3310.88 115
3311.01 112
3311.14 111
3311.27 110
3311.41 112
3311.54 115
3311.67 120
3311.80 124
3311.93 128
3312.07 131
3312.20 131
3312.33 129
3312.46 125
3312.59 118
3312.73 109
3312.86 98
3312.99 85
3313.12 72
3313.25 60
3313.39 50
3313.52 42
3313.65 38
3313.78 37
3313.91 38
3314.05 42
3314.18 46
3314.31 49
3314.44 52
3314.57 52
3314.71 51
3314.84 48
3314.97 44
3315.10 38
3315.23 33
3315.37 26
3315.50 19
3315.63 12
3315.76 4
3315.89 0
3316.03 0
3316.16 0
3316.29 0
3316.42 0
3316.55 0
3316.69 0
3316.82 0
3316.95 7
3317.08 17
3317.21 26
3317.35 33
3317.48 37
3317.61 39
3317.74 39
3317.87 38
3318.01 36
3318.14 33
3318.27 30
3318.40 28
3318.53 26
3318.67 26
3318.80 29
3318.93 34
3319.06 41
3319.19 50
3319.33 60
3319.46 68
3319.59 73
3319.72 75
3319.86 74
3319.99 71
3320.12 66
3320.25 61
3320.38 58
3320.52 57
3320.65 57
3320.78 58
3320.91 60
3321.04 61
3321.18 62
3321.31 62
3321.44 64
3321.57 66
3321.70 70
3321.84 74
3321.97 79
3322.10 83
3322.23 84
3322.37 81
3322.50 76
3322.63 68
3322.76 60
3322.89 53
3323.03 49
3323.16 49
3323.29 51
3323.42 56
3323.55 62
3323.69 69
3323.82 75
3323.95 81
3324.08 87
3324.22 94
3324.35 104
3324.48 117
3324.61 133
3324.74 152
3324.88 172
3325.01 190
3325.14 206
3325.27 219
3325.41 228
3325.54 233
3325.67 237
3325.80 241
3325.93 245
3326.07 252
3326.20 259
3326.33 268
3326.46 277
3326.60 285
3326.73 290
3326.86 293
3326.99 294
3327.12 292
3327.26 289
3327.39 284
3327.52 278
3327.65 272
3327.79 265
3327.92 258
3328.05 252
3328.18 246
3328.31 241
3328.45 238
3328.58 236
3328.71 235
3328.84 234
3328.98 232
3329.11 228
3329.24 221
3329.37 211
3329.51 198
3329.64 184
3329.77 168
3329.90 152
3330.03 136
3330.17 120
3330.30 106
3330.43 95
3330.56 86
3330.70 81
3330.83 79
3330.96 81
3331.09 86
3331.23 94
3331.36 102
3331.49 110
3331.62 117
3331.75 121
3331.89 123
3332.02 122
3332.15 120
3332.28 115
3332.42 111
3332.55 106
3332.68 102
3332.81 98
3332.95 96
3333.08 94
3333.21 94
3333.34 94
3333.47 94
3333.61 95
3333.74 97
3333.87 99
3334.00 101
3334.14 103
3334.27 103
3334.40 102
3334.53 99
3334.67 94
3334.80 87
3334.93 82
3335.06 77
3335.20 76
3335.33 77
3335.46 82
3335.59 88
3335.73 94
3335.86 99
3335.99 102
3336.12 101
3336.26 97
3336.39 92
3336.52 85
3336.65 78
3336.78 71
3336.92 66
3337.05 61
3337.18 58
3337.31 54
3337.45 51
3337.58 48
3337.71 44
3337.84 41
3337.98 37
3338.11 34
3338.24 32
3338.37 31
3338.51 31
3338.64 32
3338.77 34
3338.90 37
3339.04 41
3339.17 45
3339.30 48
3339.43 50
3339.57 50
3339.70 47
3339.83 44
3339.96 39
3340.10 36
3340.23 34
3340.36 35
3340.49 39
3340.63 44
3340.76 51
3340.89 57
3341.02 61
3341.16 63
3341.29 62
3341.42 59
3341.55 56
3341.69 54
3341.82 54
3341.95 55
3342.08 59
3342.22 64
3342.35 71
3342.48 78
3342.61 86
3342.75 94
3342.88 101
3343.01 107
3343.14 113
3343.28 118
3343.41 121
3343.54 123
3343.67 123
3343.81 122
3343.94 120
3344.07 117
3344.21 114
3344.34 110
3344.47 107
3344.60 104
3344.74 101
3344.87 98
3345.00 95
3345.13 94
3345.27 94
3345.40 95
3345.53 97
3345.66 98
3345.80 98
3345.93 95
3346.06 88
3346.19 79
3346.33 68
3346.46 58
3346.59 49
3346.72 43
3346.86 42
3346.99 44
3347.12 50
3347.26 57
3347.39 65
3347.52 71
3347.65 76
3347.79 78
3347.92 78
3348.05 76
3348.18 74
3348.32 70
3348.45 68
3348.58 65
3348.71 63
3348.85 61
3348.98 60
3349.11 58
3349.25 55
3349.38 53
3349.51 52
3349.64 51
3349.78 50
3349.91 50
3350.04 50
3350.17 48
3350.31 45
3350.44 40
3350.57 33
3350.70 27
3350.84 20
3350.97 16
3351.10 13
3351.24 13
3351.37 14
3351.50 16
3351.63 19
3351.77 21
3351.90 22
3352.03 24
3352.16 25
3352.30 27
3352.43 30
3352.56 33
3352.70 37
3352.83 41
3352.96 44
3353.09 46
3353.23 45
3353.36 43
3353.49 40
3353.63 36
3353.76 32
3353.89 30
3354.02 30
3354.16 31
3354.29 32
3354.42 34
3354.55 35
3354.69 34
3354.82 32
3354.95 29
3355.09 26
3355.22 22
3355.35 19
3355.48 16
3355.62 12
3355.75 8
3355.88 2
3356.02 0
3356.15 0
3356.28 0
3356.41 0
3356.55 0
3356.68 0
3356.81 0
3356.95 0
3357.08 6
3357.21 13
3357.34 19
3357.48 24
3357.61 28
3357.74 31
3357.87 32
3358.01 32
3358.14 32
3358.27 32
3358.41 32
3358.54 33
3358.67 36
3358.80 40
3358.94 45
3359.07 50
3359.20 55
3359.34 60
3359.47 64
3359.60 67
3359.74 69
3359.87 70
3360.00 70
3360.13 69
3360.27 68
3360.40 67
3360.53 66
3360.67 66
3360.80 66
3360.93 66
3361.06 66
3361.20 65
3361.33 64
3361.46 62
3361.60 58
3361.73 54
3361.86 50
3361.99 47
3362.13 43
3362.26 41
3362.39 39
3362.53 38
3362.66 37
3362.79 37
3362.93 37
3363.06 38
3363.19 40
3363.32 43
3363.46 47
3363.59 52
3363.72 57
3363.86 62
3363.99 65
3364.12 68
3364.25 69
3364.39 70
3364.52 73
3364.65 78
3364.79 85
3364.92 94
3365.05 105
3365.19 115
3365.32 124
3365.45 132
3365.58 140
3365.72 149
3365.85 160
3365.98 172
3366.12 185
3366.25 198
3366.38 209
3366.52 218
3366.65 224
3366.78 228
3366.91 231
3367.05 233
3367.18 236
3367.31 240
3367.45 247
3367.58 255
3367.71 263
3367.85 272
3367.98 279
3368.11 285
3368.25 288
3368.38 290
3368.51 290
3368.64 289
3368.78 287
3368.91 284
3369.04 280
3369.18 274
3369.31 267
3369.44 258
3369.58 249
3369.71 240
3369.84 233
3369.98 228
3370.11 227
3370.24 227
3370.37 229
3370.51 231
3370.64 230
3370.77 228
3370.91 222
3371.04 213
3371.17 204
3371.31 195
3371.44 187
3371.57 182
3371.71 180
3371.84 179
3371.97 180
3372.10 180
3372.24 180
3372.37 180
3372.50 180
3372.64 181
3372.77 183
3372.90 186
3373.04 191
3373.17 197
3373.30 201
3373.44 204
3373.57 204
3373.70 203
3373.84 199
3373.97 195
3374.10 190
3374.24 185
3374.37 180
3374.50 175
3374.63 170
3374.77 164
3374.90 158
3375.03 152
3375.17 146
3375.30 141
3375.43 137
3375.57 135
3375.70 135
3375.83 135
3375.97 135
3376.10 136
3376.23 135
3376.37 135
3376.50 133
3376.63 131
3376.77 128
3376.90 125
3377.03 120
3377.17 115
3377.30 109
3377.43 103
3377.57 96
3377.70 90
3377.83 84
3377.97 80
3378.10 76
3378.23 74
3378.37 73
3378.50 73
3378.63 75
3378.76 77
3378.90 80
3379.03 83
3379.16 86
3379.30 86
3379.43 86
3379.56 84
3379.70 81
3379.83 78
3379.96 77
3380.10 79
3380.23 82
3380.36 87
3380.50 92
3380.63 98
3380.76 101
3380.90 102
3381.03 100
3381.16 95
3381.30 88
3381.43 82
3381.56 76
3381.70 71
3381.83 69
3381.96 69
3382.10 71
3382.23 75
3382.36 78
3382.50 80
3382.63 81
3382.76 80
3382.90 78
3383.03 76
3383.16 75
3383.30 74
3383.43 75
3383.56 78
3383.70 82
3383.83 87
3383.96 92
3384.10 98
3384.23 104
3384.36 111
3384.50 117
3384.63 124
3384.76 129
3384.90 133
3385.03 135
3385.16 135
3385.30 134
3385.43 132
3385.56 131
3385.70 131
3385.83 134
3385.96 138
3386.10 143
3386.23 148
3386.37 152
3386.50 154
3386.63 155
3386.77 154
3386.90 151
3387.03 149
3387.17 147
3387.30 146
3387.43 146
3387.57 148
3387.70 151
3387.83 155
3387.97 160
3388.10 164
3388.23 167
3388.37 169
3388.50 169
3388.63 168
3388.77 166
3388.90 164
3389.03 163
3389.17 163
3389.30 164
3389.43 164
3389.57 164
3389.70 164
3389.83 162
3389.97 159
3390.10 156
3390.24 151
3390.37 147
3390.50 141
3390.64 135
3390.77 127
3390.90 118
3391.04 108
3391.17 97
3391.30 87
3391.44 79
3391.57 72
3391.70 67
3391.84 64
3391.97 62
3392.10 60
3392.24 57
3392.37 53
3392.50 47
3392.64 40
3392.77 31
3392.91 23
3393.04 17
3393.17 13
3393.31 13
3393.44 16
3393.57 22
3393.71 31
3393.84 40
3393.97 48
3394.11 56
3394.24 61
3394.37 64
3394.51 66
3394.64 67
3394.78 66
3394.91 64
3395.04 61
3395.18 55
3395.31 48
3395.44 39
3395.58 30
3395.71 21
3395.84 14
3395.98 9
3396.11 6
3396.24 5
3396.38 5
3396.51 4
3396.65 3
3396.78 0
3396.91 0
3397.05 0
3397.18 0
3397.31 0
3397.45 0
3397.58 0
3397.71 3
3397.85 9
3397.98 15
3398.12 20
3398.25 23
3398.38 26
3398.52 29
3398.65 32
3398.78 36
3398.92 41
3399.05 46
3399.18 51
3399.32 54
3399.45 56
3399.59 56
3399.72 54
3399.85 51
3399.99 46
3400.12 42
3400.25 38
3400.39 36
3400.52 36
3400.66 38
3400.79 42
3400.92 48
3401.06 57
3401.19 66
3401.32 76
3401.46 86
3401.59 94
3401.72 102
3401.86 107
3401.99 109
3402.13 110
3402.26 109
3402.39 107
3402.53 105
3402.66 103
3402.79 102
3402.93 102
3403.06 104
3403.20 106
3403.33 108
3403.46 111
3403.60 113
3403.73 116
3403.86 118
3404.00 119
3404.13 120
3404.27 120
3404.40 120
3404.53 121
3404.67 121
3404.80 121
3404.93 122
3405.07 123
3405.20 124
3405.34 125
3405.47 126
3405.60 126
3405.74 127
3405.87 127
3406.01 128
3406.14 130
3406.27 132
3406.41 134
3406.54 136
3406.67 136
3406.81 135
3406.94 133
3407.08 130
3407.21 129
3407.34 128
3407.48 130
3407.61 133
3407.74 136
3407.88 138
3408.01 137
3408.15 133
3408.28 126
3408.41 117
3408.55 107
3408.68 99
3408.82 91
3408.95 86
3409.08 81
3409.22 78
3409.35 74
3409.48 70
3409.62 67
3409.75 64
3409.89 63
3410.02 64
3410.15 66
3410.29 68
3410.42 69
3410.56 69
3410.69 67
3410.82 64
3410.96 60
3411.09 57
3411.23 56
3411.36 57
3411.49 60
3411.63 67
3411.76 75
3411.89 83
3412.03 92
3412.16 98
3412.30 102
3412.43 103
3412.56 102
3412.70 97
3412.83 92
3412.97 86
3413.10 82
3413.23 79
3413.37 79
3413.50 81
3413.64 84
3413.77 86
3413.90 87
3414.04 85
3414.17 81
3414.31 76
3414.44 69
3414.57 63
3414.71 59
3414.84 56
3414.98 56
3415.11 56
3415.24 59
3415.38 62
3415.51 66
3415.65 69
3415.78 72
3415.91 75
3416.05 77
3416.18 78
3416.32 77
3416.45 75
3416.58 71
3416.72 67
3416.85 62
3416.99 57
3417.12 53
3417.25 50
3417.39 50
3417.52 52
3417.66 55
3417.79 59
3417.92 63
3418.06 65
3418.19 65
3418.33 63
3418.46 59
3418.59 55
3418.73 51
3418.86 49
3419.00 48
3419.13 47
3419.26 48
3419.40 49
3419.53 50
3419.67 51
3419.80 52
3419.93 53
3420.07 54
3420.20 53
3420.34 51
3420.47 46
3420.60 41
3420.74 34
3420.87 28
3421.01 23
3421.14 22
3421.28 24
3421.41 29
3421.54 36
3421.68 44
3421.81 51
3421.95 56
3422.08 56
3422.21 53
3422.35 45
3422.48 35
3422.62 25
3422.75 16
3422.88 10
3423.02 9
3423.15 11
3423.29 16
3423.42 22
3423.56 28
3423.69 31
3423.82 32
3423.96 32
3424.09 30
3424.23 30
3424.36 31
3424.49 35
3424.63 41
3424.76 49
3424.90 56
3425.03 61
3425.17 65
3425.30 65
3425.43 64
3425.57 60
3425.70 56
3425.84 53
3425.97 50
3426.10 48
3426.24 48
3426.37 50
3426.51 53
3426.64 59
3426.78 67
3426.91 76
3427.04 85
3427.18 93
3427.31 98
3427.45 101
3427.58 100
3427.72 99
3427.85 97
3427.98 97
3428.12 101
3428.25 110
3428.39 124
3428.52 144
3428.65 170
3428.79 202
3428.92 238
3429.06 278
3429.19 321
3429.33 366
3429.46 411
3429.59 456
3429.73 500
3429.86 544
3430.00 587
3430.13 630
3430.27 673
3430.40 716
3430.53 759
3430.67 801
3430.80 840
3430.94 875
3431.07 904
3431.21 929
3431.34 948
3431.47 964
3431.61 977
3431.74 987
3431.88 996
3432.01 1004
3432.15 1010
3432.28 1015
3432.41 1020
3432.55 1024
3432.68 1028
3432.82 1030
3432.95 1030
3433.09 1028
3433.22 1021
3433.35 1009
3433.49 992
3433.62 970
3433.76 943
3433.89 913
3434.03 880
3434.16 846
3434.30 811
3434.43 775
3434.56 739
3434.70 702
3434.83 665
3434.97 628
3435.10 591
3435.24 556
3435.37 522
3435.50 491
3435.64 464
3435.77 441
3435.91 422
3436.04 406
3436.18 394
3436.31 384
3436.45 374
3436.58 364
3436.71 353
3436.85 341
3436.98 328
3437.12 314
3437.25 300
3437.39 287
3437.52 275
3437.65 264
3437.79 254
3437.92 246
3438.06 238
3438.19 232
3438.33 226
3438.46 220
3438.60 213
3438.73 204
3438.86 193
3439.00 181
3439.13 167
3439.27 153
3439.40 140
3439.54 129
3439.67 122
3439.81 120
3439.94 122
3440.07 129
3440.21 139
3440.34 150
3440.48 162
3440.61 173
3440.75 181
3440.88 187
3441.02 190
3441.15 191
3441.29 189
3441.42 184
3441.55 178
3441.69 169
3441.82 159
3441.96 149
3442.09 140
3442.23 132
3442.36 126
3442.50 121
3442.63 118
3442.76 116
3442.90 114
3443.03 111
3443.17 108
3443.30 104
3443.44 99
3443.57 94
3443.71 90
3443.84 86
3443.98 83
3444.11 80
3444.24 79
3444.38 78
3444.51 77
3444.65 77
3444.78 77
3444.92 77
3445.05 75
3445.19 71
3445.32 65
3445.46 56
3445.59 46
3445.72 35
3445.86 26
3445.99 18
3446.13 14
3446.26 12
3446.40 13
3446.53 14
3446.67 15
3446.80 15
3446.94 15
3447.07 15
3447.21 15
3447.34 15
3447.47 17
3447.61 21
3447.74 25
3447.88 29
3448.01 33
3448.15 35
3448.28 35
3448.42 33
3448.55 29
3448.69 24
3448.82 18
3448.96 13
3449.09 8
3449.22 5
3449.36 4
3449.49 3
3449.63 2
3449.76 1
3449.90 0
3450.03 0
3450.17 0
3450.30 0
3450.44 0
3450.57 0
3450.71 0
3450.84 0
3450.98 0
3451.11 1
3451.24 5
3451.38 11
3451.51 18
3451.65 26
3451.78 32
3451.92 37
3452.05 40
3452.19 40
3452.32 38
3452.46 33
3452.59 28
3452.73 21
3452.86 15
3453.00 8
3453.13 3
3453.27 0
3453.40 0
3453.53 2
3453.67 6
3453.80 12
3453.94 17
3454.07 22
3454.21 26
3454.34 29
3454.48 32
3454.61 36
3454.75 40
3454.88 46
3455.02 54
3455.15 64
3455.29 73
3455.42 82
3455.56 89
3455.69 93
3455.83 95
3455.96 94
3456.09 90
3456.23 84
3456.36 77
3456.50 69
3456.63 61
3456.77 53
3456.90 45
3457.04 40
3457.17 36
3457.31 35
3457.44 35
3457.58 37
3457.71 41
3457.85 45
3457.98 50
3458.12 55
3458.25 60
3458.39 66
3458.52 72
3458.66 78
3458.79 82
3458.93 85
3459.06 86
3459.20 84
3459.33 79
3459.47 72
3459.60 64
3459.73 57
3459.87 53
3460.00 52
3460.14 56
3460.27 64
3460.41 76
3460.54 89
3460.68 101
3460.81 112
3460.95 120
3461.08 125
3461.22 127
3461.35 127
3461.49 125
3461.62 121
3461.76 115
3461.89 109
3462.03 102
3462.16 95
3462.30 90
3462.43 89
3462.57 91
3462.70 98
3462.84 108
3462.97 119
3463.11 131
3463.24 141
3463.38 147
3463.51 150
3463.65 149
3463.78 145
3463.92 139
3464.05 133
3464.19 126
3464.32 121
3464.46 118
3464.59 117
3464.73 118
3464.86 120
3465.00 122
3465.13 122
3465.27 120
3465.40 115
3465.54 107
3465.67 98
3465.81 89
3465.94 80
3466.08 73
3466.21 68
3466.35 65
3466.48 65
3466.62 67
3466.75 71
3466.89 76
3467.02 82
3467.16 90
3467.29 98
3467.43 105
3467.56 112
3467.70 117
3467.83 121
3467.97 123
3468.10 123
3468.24 124
3468.37 124
3468.51 127
3468.64 131
3468.78 136
3468.91 144
3469.05 152
3469.18 161
3469.32 170
3469.45 179
3469.59 187
3469.72 195
3469.86 203
3469.99 210
3470.13 216
3470.26 222
3470.40 228
3470.53 233
3470.67 239
3470.80 245
3470.94 252
3471.07 260
3471.21 267
3471.34 275
3471.48 282
3471.61 288
3471.75 293
3471.88 297
3472.02 299
3472.15 300
3472.29 301
3472.42 302
3472.56 305
3472.69 309
3472.83 315
3472.96 323
3473.10 332
3473.23 339
3473.37 345
3473.50 347
3473.64 345
3473.77 341
3473.91 336
3474.04 331
3474.18 328
3474.31 328
3474.45 330
3474.58 334
3474.72 338
3474.85 341
3474.99 341
3475.12 339
3475.26 334
3475.40 325
3475.53 314
3475.67 301
3475.80 286
3475.94 269
3476.07 253
3476.21 236
3476.34 221
3476.48 207
3476.61 196
3476.75 187
3476.88 179
3477.02 173
3477.15 168
3477.29 164
3477.42 158
3477.56 152
3477.69 145
3477.83 136
3477.96 127
3478.10 115
3478.23 103
3478.37 91
3478.50 80
3478.64 70
3478.77 62
3478.91 58
3479.05 56
3479.18 58
3479.32 63
3479.45 68
3479.59 74
3479.72 79
3479.86 82
3479.99 82
3480.13 80
3480.26 77
3480.40 75
3480.53 74
3480.67 75
3480.80 79
3480.94 84
3481.07 90
3481.21 96
3481.34 100
3481.48 101
3481.62 100
3481.75 96
3481.89 92
3482.02 87
3482.16 82
3482.29 78
3482.43 74
3482.56 69
3482.70 64
3482.83 58
3482.97 52
3483.10 47
3483.24 44
3483.37 43
3483.51 44
3483.64 48
3483.78 53
3483.92 58
3484.05 63
3484.19 65
3484.32 66
3484.46 66
3484.59 65
3484.73 65
3484.86 66
3485.00 68
3485.13 72
3485.27 78
3485.40 84
3485.54 91
3485.67 97
3485.81 103
3485.95 108
3486.08 113
3486.22 118
3486.35 123
3486.49 129
3486.62 135
3486.76 142
3486.89 148
3487.03 152
3487.16 154
3487.30 152
3487.43 146
3487.57 136
3487.71 123
3487.84 107
3487.98 91
3488.11 76
3488.25 64
3488.38 58
3488.52 57
3488.65 62
3488.79 72
3488.92 85
3489.06 99
3489.19 113
3489.33 123
3489.47 132
3489.60 139
3489.74 146
3489.87 153
3490.01 162
3490.14 172
3490.28 182
3490.41 189
3490.55 193
3490.68 193
3490.82 189
3490.96 181
3491.09 173
3491.23 166
3491.36 162
3491.50 162
3491.63 167
3491.77 176
3491.90 187
3492.04 198
3492.17 208
3492.31 216
3492.45 221
3492.58 224
3492.72 225
3492.85 227
3492.99 228
3493.12 230
3493.26 232
3493.39 233
3493.53 235
3493.66 235
3493.80 235
3493.94 233
3494.07 230
3494.21 224
3494.34 216
3494.48 206
3494.61 197
3494.75 189
3494.88 185
3495.02 184
3495.16 186
3495.29 190
3495.43 193
3495.56 193
3495.70 189
3495.83 180
3495.97 167
3496.10 152
3496.24 137
3496.38 123
3496.51 112
3496.65 106
3496.78 102
3496.92 101
3497.05 100
3497.19 101
3497.32 101
3497.46 101
3497.60 102
3497.73 105
3497.87 110
3498.00 117
3498.14 125
3498.27 132
3498.41 139
3498.55 142
3498.68 144
3498.82 144
3498.95 143
3499.09 144
3499.22 149
3499.36 156
3499.49 166
3499.63 177
3499.77 186
3499.90 193
3500.04 196
3500.17 195
3500.31 189
3500.44 182
3500.58 174
3500.72 167
3500.85 164
3500.99 164
3501.12 168
3501.26 176
3501.39 185
3501.53 193
3501.66 200
3501.80 204
3501.94 205
3502.07 204
3502.21 201
3502.34 199
3502.48 197
3502.61 196
3502.75 194
3502.89 190
3503.02 184
3503.16 177
3503.29 168
3503.43 159
3503.56 152
3503.70 148
3503.84 146
3503.97 146
3504.11 146
3504.24 145
3504.38 142
3504.51 136
3504.65 129
3504.79 120
3504.92 114
3505.06 110
3505.19 111
3505.33 116
3505.46 125
3505.60 137
3505.74 151
3505.87 165
3506.01 177
3506.14 185
3506.28 191
3506.41 193
3506.55 192
3506.69 188
3506.82 183
3506.96 178
3507.09 173
3507.23 170
3507.36 169
3507.50 168
3507.64 167
3507.77 166
3507.91 162
3508.04 156
3508.18 148
3508.32 138
3508.45 129
3508.59 120
3508.72 113
3508.86 107
3508.99 103
3509.13 100
3509.27 96
3509.40 93
3509.54 89
3509.67 85
3509.81 83
3509.95 84
3510.08 88
3510.22 95
3510.35 105
3510.49 116
3510.62 129
3510.76 141
3510.90 153
3511.03 164
3511.17 175
3511.30 185
3511.44 195
3511.58 206
3511.71 218
3511.85 231
3511.98 247
3512.12 265
3512.25 285
3512.39 306
3512.53 328
3512.66 349
3512.80 369
3512.93 387
3513.07 403
3513.21 419
3513.34 436
3513.48 455
3513.61 479
3513.75 506
3513.89 537
3514.02 569
3514.16 602
3514.29 633
3514.43 661
3514.56 684
3514.70 705
3514.84 722
3514.97 737
3515.11 749
3515.24 760
3515.38 770
3515.52 779
3515.65 786
3515.79 792
3515.92 798
3516.06 804
3516.20 810
3516.33 816
3516.47 822
3516.60 828
3516.74 833
3516.88 837
3517.01 838
3517.15 837
3517.28 833
3517.42 824
3517.56 811
3517.69 794
3517.83 773
3517.96 751
3518.10 728
3518.24 706
3518.37 687
3518.51 670
3518.64 657
3518.78 646
3518.92 638
3519.05 630
3519.19 622
3519.32 612
3519.46 601
3519.60 587
3519.73 572
3519.87 557
3520.00 542
3520.14 530
3520.28 523
3520.41 522
3520.55 526
3520.68 535
3520.82 546
3520.96 558
3521.09 568
3521.23 574
3521.36 577
3521.50 575
3521.64 571
3521.77 565
3521.91 559
3522.04 554
3522.18 550
3522.32 547
3522.45 546
3522.59 546
3522.72 548
3522.86 550
3523.00 553
3523.13 554
3523.27 555
3523.40 555
3523.54 552
3523.68 549
3523.81 544
3523.95 538
3524.08 532
3524.22 525
3524.36 518
3524.49 510
3524.63 501
3524.77 491
3524.90 481
3525.04 471
3525.17 460
3525.31 449
3525.45 438
3525.58 425
3525.72 411
3525.85 397
3525.99 382
3526.13 368
3526.26 356
3526.40 345
3526.54 336
3526.67 328
3526.81 323
3526.94 318
3527.08 314
3527.22 309
3527.35 304
3527.49 299
3527.62 291
3527.76 283
3527.90 275
3528.03 265
3528.17 255
3528.31 245
3528.44 235
3528.58 225
3528.71 216
3528.85 209
3528.99 204
3529.12 203
3529.26 204
3529.39 209
3529.53 216
3529.67 224
3529.80 232
3529.94 239
3530.08 244
3530.21 246
3530.35 248
3530.48 248
3530.62 247
3530.76 247
3530.89 246
3531.03 246
3531.17 246
3531.30 246
3531.44 247
3531.57 248
3531.71 248
3531.85 248
3531.98 248
3532.12 246
3532.26 244
3532.39 241
3532.53 239
3532.66 237
3532.80 235
3532.94 235
3533.07 234
3533.21 233
3533.35 231
3533.48 227
3533.62 220
3533.75 213
3533.89 206
3534.03 199
3534.16 195
3534.30 192
3534.44 191
3534.57 192
3534.71 192
3534.84 193
3534.98 192
3535.12 191
3535.25 189
3535.39 186
3535.53 182
3535.66 177
3535.80 171
3535.94 164
3536.07 157
3536.21 150
3536.34 145
3536.48 142
3536.62 141
3536.75 143
3536.89 147
3537.03 150
3537.16 153
3537.30 154
3537.44 153
3537.57 150
3537.71 145
3537.84 139
3537.98 132
3538.12 126
3538.25 120
3538.39 116
3538.53 112
3538.66 109
3538.80 106
3538.94 103
3539.07 101
3539.21 99
3539.34 98
3539.48 98
3539.62 98
3539.75 99
3539.89 102
3540.03 105
3540.16 108
3540.30 110
3540.44 112
3540.57 113
3540.71 113
3540.84 112
3540.98 110
3541.12 108
3541.25 106
3541.39 104
3541.53 101
3541.66 98
3541.80 95
3541.94 91
3542.07 86
3542.21 82
3542.35 78
3542.48 75
3542.62 73
3542.76 72
3542.89 72
3543.03 73
3543.16 74
3543.30 73
3543.44 71
3543.57 67
3543.71 62
3543.85 57
3543.98 53
3544.12 50
3544.26 50
3544.39 52
3544.53 55
3544.67 57
3544.80 59
3544.94 59
3545.08 56
3545.21 52
3545.35 45
3545.48 39
3545.62 32
3545.76 27
3545.89 25
3546.03 25
3546.17 27
3546.30 32
3546.44 38
3546.58 43
3546.71 47
3546.85 48
3546.99 47
3547.12 45
3547.26 42
3547.40 40
3547.53 39
3547.67 41
3547.81 44
3547.94 47
3548.08 48
3548.22 48
3548.35 44
3548.49 38
3548.63 30
3548.76 23
3548.90 18
3549.03 14
3549.17 13
3549.31 14
3549.44 15
3549.58 16
3549.72 15
3549.85 12
3549.99 7
3550.13 1
3550.26 0
3550.40 0
3550.54 0
3550.67 0
3550.81 0
3550.95 0
3551.08 0
3551.22 4
3551.36 14
3551.49 24
3551.63 31
3551.77 35
3551.90 36
3552.04 35
3552.18 32
3552.31 28
3552.45 25
3552.59 23
3552.72 22
3552.86 23
3553.00 25
3553.13 27
3553.27 29
3553.41 31
3553.54 34
3553.68 36
3553.82 39
3553.95 43
3554.09 47
3554.23 51
3554.36 54
3554.50 56
3554.64 57
3554.77 57
3554.91 56
3555.05 55
3555.18 56
3555.32 57
3555.46 60
3555.59 63
3555.73 65
3555.87 66
3556.00 65
3556.14 64
3556.28 63
3556.41 62
3556.55 64
3556.69 67
3556.82 71
3556.96 76
3557.10 81
3557.23 83
3557.37 84
3557.51 82
3557.64 79
3557.78 75
3557.92 70
3558.05 65
3558.19 60
3558.33 56
3558.47 52
3558.60 48
3558.74 45
3558.88 42
3559.01 40
3559.15 40
3559.29 41
3559.42 43
3559.56 46
3559.70 50
3559.83 53
3559.97 54
3560.11 53
3560.24 51
3560.38 47
3560.52 44
3560.65 41
3560.79 41
3560.93 43
3561.06 48
3561.20 54
3561.34 60
3561.47 66
3561.61 70
3561.75 71
3561.88 71
3562.02 68
3562.16 65
3562.30 61
3562.43 58
3562.57 57
3562.71 56
3562.84 56
3562.98 56
3563.12 56
3563.25 54
3563.39 52
3563.53 49
3563.66 45
3563.80 41
3563.94 38
3564.07 35
3564.21 34
3564.35 32
3564.49 32
3564.62 31
3564.76 30
3564.90 30
3565.03 30
3565.17 30
3565.31 32
3565.44 35
3565.58 39
3565.72 44
3565.85 50
3565.99 55
3566.13 58
3566.26 61
3566.40 60
3566.54 57
3566.68 52
3566.81 45
3566.95 37
3567.09 29
3567.22 22
3567.36 17
3567.50 15
3567.63 14
3567.77 16
3567.91 19
3568.04 25
3568.18 31
3568.32 38
3568.46 45
3568.59 49
3568.73 51
3568.87 49
3569.00 43
3569.14 35
3569.28 24
3569.41 15
3569.55 7
3569.69 2
3569.83 2
3569.96 5
3570.10 10
3570.24 17
3570.37 23
3570.51 28
3570.65 32
3570.78 35
3570.92 38
3571.06 42
3571.20 47
3571.33 52
3571.47 58
3571.61 64
3571.74 68
3571.88 70
3572.02 72
3572.15 72
3572.29 72
3572.43 72
3572.57 72
3572.70 72
3572.84 72
3572.98 70
3573.11 66
3573.25 59
3573.39 51
3573.52 41
3573.66 30
3573.80 21
3573.94 13
3574.07 9
3574.21 7
3574.35 8
3574.48 11
3574.62 13
3574.76 14
3574.90 14
3575.03 12
3575.17 9
3575.31 6
3575.44 4
3575.58 3
3575.72 2
3575.85 1
3575.99 1
3576.13 0
3576.27 0
3576.40 0
3576.54 0
3576.68 0
3576.81 0
3576.95 0
3577.09 1
3577.23 2
3577.36 3
3577.50 4
3577.64 5
3577.77 7
3577.91 9
3578.05 11
3578.19 13
3578.32 15
3578.46 18
3578.60 19
3578.73 20
3578.87 20
3579.01 21
3579.15 21
3579.28 22
3579.42 24
3579.56 28
3579.69 35
3579.83 43
3579.97 52
3580.11 63
3580.24 74
3580.38 84
3580.52 93
3580.65 100
3580.79 106
3580.93 111
3581.07 114
3581.20 116
3581.34 117
3581.48 116
3581.62 115
3581.75 113
3581.89 112
3582.03 111
3582.16 111
3582.30 113
3582.44 117
3582.58 121
3582.71 126
3582.85 131
3582.99 136
3583.12 140
3583.26 143
3583.40 146
3583.54 150
3583.67 155
3583.81 161
3583.95 168
3584.09 176
3584.22 184
3584.36 192
3584.50 199
3584.63 206
3584.77 213
3584.91 220
3585.05 227
3585.18 234
3585.32 240
3585.46 245
3585.60 249
3585.73 251
3585.87 251
3586.01 250
3586.14 247
3586.28 244
3586.42 241
3586.56 238
3586.69 235
3586.83 234
3586.97 233
3587.11 232
3587.24 230
3587.38 227
3587.52 224
3587.65 219
3587.79 216
3587.93 214
3588.07 213
3588.20 215
3588.34 218
3588.48 222
3588.62 225
3588.75 228
3588.89 229
3589.03 231
3589.17 232
3589.30 234
3589.44 237
3589.58 239
3589.71 240
3589.85 239
3589.99 235
3590.13 227
3590.26 216
3590.40 203
3590.54 190
3590.68 178
3590.81 168
3590.95 162
3591.09 159
3591.23 159
3591.36 159
3591.50 159
3591.64 157
3591.78 153
3591.91 147
3592.05 137
3592.19 126
3592.33 113
3592.46 102
3592.60 91
3592.74 84
3592.87 79
3593.01 78
3593.15 80
3593.29 85
3593.42 92
3593.56 100
3593.70 108
3593.84 116
3593.97 123
3594.11 129
3594.25 135
3594.39 140
3594.52 145
3594.66 149
3594.80 153
3594.94 156
3595.07 160
3595.21 164
3595.35 168
3595.49 173
3595.62 179
3595.76 183
3595.90 186
3596.04 186
3596.17 184
3596.31 180
3596.45 174
3596.59 167
3596.72 160
3596.86 152
3597.00 143
3597.14 133
3597.27 122
3597.41 111
3597.55 98
3597.69 86
3597.82 75
3597.96 67
3598.10 63
3598.24 61
3598.37 63
3598.51 68
3598.65 76
3598.79 86
3598.92 97
3599.06 110
3599.20 122
3599.34 135
3599.47 145
3599.61 152
3599.75 156
3599.89 156
3600.02 153
3600.16 148
3600.30 141
3600.44 134
3600.57 127
3600.71 121
3600.85 116
3600.99 112
3601.12 109
3601.26 106
3601.40 104
3601.54 103
3601.67 102
3601.81 103
3601.95 105
3602.09 108
3602.23 111
3602.36 113
3602.50 115
3602.64 115
3602.78 113
3602.91 108
3603.05 100
3603.19 91
3603.33 79
3603.46 67
3603.60 55
3603.74 44
3603.88 37
3604.01 32
3604.15 29
3604.29 29
3604.43 30
3604.56 33
3604.70 37
3604.84 40
3604.98 44
3605.12 47
3605.25 49
3605.39 50
3605.53 49
3605.67 47
3605.80 44
3605.94 40
3606.08 37
3606.22 33
3606.35 30
3606.49 27
3606.63 24
3606.77 21
3606.91 18
3607.04 16
3607.18 15
3607.32 13
3607.46 12
3607.59 10
3607.73 7
3607.87 3
3608.01 0
3608.14 0
3608.28 0
3608.42 0
3608.56 0
3608.70 0
3608.83 0
3608.97 4
3609.11 16
3609.25 28
3609.38 38
3609.52 45
3609.66 48
3609.80 49
3609.93 48
3610.07 49
3610.21 51
3610.35 56
3610.49 62
3610.62 69
3610.76 76
3610.90 81
3611.04 83
3611.17 83
3611.31 82
3611.45 81
3611.59 82
3611.73 84
3611.86 87
3612.00 91
3612.14 95
3612.28 99
3612.41 101
3612.55 101
3612.69 100
3612.83 98
3612.97 94
3613.10 89
3613.24 83
3613.38 76
3613.52 70
3613.65 65
3613.79 60
3613.93 56
3614.07 53
3614.21 50
3614.34 48
3614.48 45
3614.62 43
3614.76 42
3614.90 41
3615.03 42
3615.17 42
3615.31 42
3615.45 41
3615.58 37
3615.72 32
3615.86 25
3616.00 18
3616.14 12
3616.27 8
3616.41 7
3616.55 8
3616.69 10
3616.83 13
3616.96 16
3617.10 17
3617.24 17
3617.38 16
3617.51 14
3617.65 13
3617.79 11
3617.93 10
3618.07 10
3618.20 10
3618.34 10
3618.48 9
3618.62 9
3618.76 8
3618.89 8
3619.03 7
3619.17 6
3619.31 5
3619.45 5
3619.58 4
3619.72 3
3619.86 1
3620.00 0
3620.14 0
3620.27 0
3620.41 0
3620.55 0
3620.69 0
3620.82 0
3620.96 1
3621.10 7
3621.24 14
3621.38 21
3621.51 27
3621.65 32
3621.79 36
3621.93 39
3622.07 42
3622.20 45
3622.34 48
3622.48 52
3622.62 57
3622.76 61
3622.89 63
3623.03 63
3623.17 60
3623.31 55
3623.45 48
3623.58 40
3623.72 32
3623.86 24
3624.00 19
3624.14 14
3624.27 12
3624.41 12
3624.55 12
3624.69 14
3624.83 16
3624.96 19
3625.10 21
3625.24 22
3625.38 21
3625.52 19
3625.65 15
3625.79 10
3625.93 5
3626.07 0
3626.21 0
3626.35 0
3626.48 0
3626.62 0
3626.76 2
3626.90 9
3627.04 17
3627.17 24
3627.31 31
3627.45 37
3627.59 43
3627.73 49
3627.86 57
3628.00 66
3628.14 79
3628.28 93
3628.42 108
3628.55 123
3628.69 136
3628.83 147
3628.97 155
3629.11 157
3629.24 156
3629.38 151
3629.52 142
3629.66 131
3629.80 117
3629.94 104
3630.07 91
3630.21 79
3630.35 70
3630.49 63
3630.63 60
3630.76 60
3630.90 64
3631.04 69
3631.18 76
3631.32 82
3631.46 87
3631.59 89
3631.73 88
3631.87 84
3632.01 78
3632.15 72
3632.28 65
3632.42 60
3632.56 57
3632.70 54
3632.84 53
3632.97 52
3633.11 50
3633.25 47
3633.39 43
3633.53 40
3633.67 37
3633.80 35
3633.94 34
3634.08 34
3634.22 34
3634.36 35
3634.50 36
3634.63 36
3634.77 36
3634.91 37
3635.05 37
3635.19 39
3635.32 41
3635.46 44
3635.60 47
3635.74 50
3635.88 55
3636.02 59
3636.15 65
3636.29 71
3636.43 79
3636.57 87
3636.71 94
3636.85 101
3636.98 107
3637.12 111
3637.26 113
3637.40 115
3637.54 115
3637.67 115
3637.81 115
3637.95 114
3638.09 114
3638.23 113
3638.37 114
3638.50 115
3638.64 116
3638.78 118
3638.92 120
3639.06 123
3639.20 125
3639.33 126
3639.47 127
3639.61 125
3639.75 122
3639.89 117
3640.03 111
3640.16 105
3640.30 100
3640.44 97
3640.58 97
3640.72 99
3640.86 102
3640.99 106
3641.13 110
3641.27 114
3641.41 116
3641.55 119
3641.69 122
3641.82 128
3641.96 134
3642.10 141
3642.24 148
3642.38 151
3642.52 151
3642.65 147
3642.79 140
3642.93 131
3643.07 123
3643.21 118
3643.35 115
3643.48 116
3643.62 118
3643.76 122
3643.90 126
3644.04 128
3644.18 127
3644.31 124
3644.45 117
3644.59 108
3644.73 97
3644.87 86
3645.01 76
3645.15 68
3645.28 63
3645.42 60
3645.56 60
3645.70 62
3645.84 64
3645.98 66
3646.11 67
3646.25 67
3646.39 67
3646.53 68
3646.67 70
3646.81 75
3646.94 81
3647.08 90
3647.22 101
3647.36 113
3647.50 126
3647.64 140
3647.78 153
3647.91 165
3648.05 174
3648.19 179
3648.33 179
3648.47 175
3648.61 165
3648.75 151
3648.88 134
3649.02 115
3649.16 96
3649.30 77
3649.44 59
3649.58 42
3649.71 28
3649.85 16
3649.99 6
3650.13 0
3650.27 0
3650.41 0
3650.55 0
3650.68 1
3650.82 3
3650.96 4
3651.10 3
3651.24 1
3651.38 0
3651.52 0
3651.65 0
3651.79 0
3651.93 0
3652.07 2
3652.21 4
3652.35 7
3652.49 10
3652.62 13
3652.76 17
3652.90 22
3653.04 29
3653.18 37
3653.32 46
3653.46 55
3653.59 64
3653.73 72
3653.87 80
3654.01 86
3654.15 92
3654.29 97
3654.43 102
3654.56 106
3654.70 110
3654.84 113
3654.98 117
3655.12 120
3655.26 124
3655.40 126
3655.53 129
3655.67 130
3655.81 132
3655.95 135
3656.09 139
3656.23 144
3656.37 150
3656.50 158
3656.64 166
3656.78 173
3656.92 179
3657.06 182
3657.20 183
3657.34 181
3657.47 177
3657.61 174
3657.75 170
3657.89 169
3658.03 169
3658.17 172
3658.31 177
3658.45 184
3658.58 192
3658.72 199
3658.86 205
3659.00 209
3659.14 209
3659.28 206
3659.42 201
3659.55 194
3659.69 186
3659.83 178
3659.97 172
3660.11 167
3660.25 163
3660.39 161
3660.53 160
3660.66 159
3660.80 159
3660.94 159
3661.08 159
3661.22 159
3661.36 159
3661.50 158
3661.64 155
3661.77 150
3661.91 144
3662.05 137
3662.19 130
3662.33 125
3662.47 122
3662.61 120
3662.75 120
3662.88 120
3663.02 119
3663.16 118
3663.30 114
3663.44 110
3663.58 105
3663.72 101
3663.86 98
3663.99 96
3664.13 97
3664.27 99
3664.41 103
3664.55 108
3664.69 113
3664.83 116
3664.97 117
3665.10 114
3665.24 108
3665.38 99
3665.52 90
3665.66 80
3665.80 72
3665.94 67
3666.08 64
3666.21 63
3666.35 64
3666.49 65
3666.63 65
3666.77 65
3666.91 64
3667.05 63
3667.19 61
3667.33 60
3667.46 60
3667.60 60
3667.74 62
3667.88 64
3668.02 66
3668.16 69
3668.30 73
3668.44 77
3668.58 81
3668.71 86
3668.85 91
3668.99 97
3669.13 103
3669.27 107
3669.41 110
3669.55 111
3669.69 109
3669.82 106
3669.96 102
3670.10 98
3670.24 95
3670.38 93
3670.52 93
3670.66 94
3670.80 94
3670.94 93
3671.07 90
3671.21 85
3671.35 80
3671.49 76
3671.63 74
3671.77 74
3671.91 76
3672.05 81
3672.19 85
3672.33 87
3672.46 87
3672.60 84
3672.74 77
3672.88 69
3673.02 60
3673.16 53
3673.30 48
3673.44 47
3673.58 47
3673.71 51
3673.85 55
3673.99 60
3674.13 65
3674.27 68
3674.41 71
3674.55 71
3674.69 70
3674.83 67
3674.97 63
3675.10 58
3675.24 52
3675.38 46
3675.52 40
3675.66 34
3675.80 29
3675.94 25
3676.08 23
3676.22 21
3676.36 20
3676.49 18
3676.63 16
3676.77 12
3676.91 9
3677.05 5
3677.19 3
3677.33 4
3677.47 8
3677.61 15
3677.75 25
3677.88 36
3678.02 47
3678.16 56
3678.30 63
3678.44 66
3678.58 67
3678.72 67
3678.86 65
3679.00 62
3679.14 60
3679.28 60
3679.41 61
3679.55 63
3679.69 65
3679.83 66
3679.97 66
3680.11 64
3680.25 59
3680.39 52
3680.53 44
3680.67 36
3680.80 29
3680.94 23
3681.08 20
3681.22 18
3681.36 17
3681.50 17
3681.64 16
3681.78 15
3681.92 14
3682.06 13
3682.20 14
3682.34 16
3682.47 20
3682.61 26
3682.75 32
3682.89 39
3683.03 45
3683.17 51
3683.31 55
3683.45 59
3683.59 61
3683.73 60
3683.87 57
3684.00 52
3684.14 44
3684.28 36
3684.42 29
3684.56 22
3684.70 18
3684.84 17
3684.98 17
3685.12 17
3685.26 17
3685.40 16
3685.54 14
3685.67 11
3685.81 8
3685.95 6
3686.09 5
3686.23 6
3686.37 6
3686.51 6
3686.65 6
3686.79 4
3686.93 0
3687.07 0
3687.21 0
3687.35 0
3687.48 0
3687.62 0
3687.76 0
3687.90 3
3688.04 12
3688.18 22
3688.32 33
3688.46 45
3688.60 56
3688.74 67
3688.88 78
3689.02 87
3689.16 94
3689.29 99
3689.43 102
3689.57 101
3689.71 99
3689.85 95
3689.99 91
3690.13 88
3690.27 88
3690.41 89
3690.55 91
3690.69 94
3690.83 97
3690.97 99
3691.10 99
3691.24 98
3691.38 96
3691.52 95
3691.66 93
3691.80 92
3691.94 90
3692.08 89
3692.22 86
3692.36 82
3692.50 76
3692.64 69
3692.78 61
3692.92 51
3693.06 41
3693.19 31
3693.33 22
3693.47 15
3693.61 10
3693.75 8
3693.89 9
3694.03 13
3694.17 18
3694.31 24
3694.45 29
3694.59 34
3694.73 36
3694.87 36
3695.01 35
3695.15 33
3695.28 30
3695.42 26
3695.56 23
3695.70 19
3695.84 16
3695.98 13
3696.12 11
3696.26 11
3696.40 12
3696.54 16
3696.68 22
3696.82 30
3696.96 39
3697.10 47
3697.24 55
3697.38 63
3697.51 69
3697.65 75
3697.79 81
3697.93 86
3698.07 90
3698.21 94
3698.35 97
3698.49 100
3698.63 102
3698.77 103
3698.91 104
3699.05 104
3699.19 102
3699.33 98
3699.47 92
3699.61 86
3699.75 80
3699.88 76
3700.02 72
3700.16 71
3700.30 70
3700.44 70
3700.58 69
3700.72 68
3700.86 65
3701.00 61
3701.14 57
3701.28 53
3701.42 50
3701.56 48
3701.70 49
3701.84 50
3701.98 52
3702.12 54
3702.26 54
3702.40 52
3702.53 47
3702.67 41
3702.81 33
3702.95 26
3703.09 20
3703.23 17
3703.37 17
3703.51 18
3703.65 22
3703.79 26
3703.93 29
3704.07 32
3704.21 33
3704.35 32
3704.49 31
3704.63 28
3704.77 25
3704.91 22
3705.05 19
3705.19 17
3705.33 15
3705.47 13
3705.60 13
3705.74 13
3705.88 14
3706.02 15
3706.16 18
3706.30 20
3706.44 24
3706.58 27
3706.72 31
3706.86 34
3707.00 37
3707.14 39
3707.28 40
3707.42 40
3707.56 39
3707.70 37
3707.84 35
3707.98 33
3708.12 31
3708.26 31
3708.40 31
3708.54 32
3708.68 34
3708.82 36
3708.95 39
3709.09 42
3709.23 45
3709.37 48
3709.51 51
3709.65 53
3709.79 55
3709.93 56
3710.07 56
3710.21 56
3710.35 56
3710.49 55
3710.63 54
3710.77 53
3710.91 50
3711.05 46
3711.19 42
3711.33 36
3711.47 31
3711.61 27
3711.75 25
3711.89 25
3712.03 29
3712.17 34
3712.31 41
3712.45 48
3712.59 53
3712.73 57
3712.87 59
3713.00 59
3713.14 59
3713.28 59
3713.42 59
3713.56 60
3713.70 62
3713.84 65
3713.98 67
3714.12 69
3714.26 70
3714.40 69
3714.54 66
3714.68 62
3714.82 55
3714.96 47
3715.10 39
3715.24 31
3715.38 26
3715.52 24
3715.66 25
3715.80 30
3715.94 37
3716.08 45
3716.22 53
3716.36 60
3716.50 65
3716.64 69
3716.78 72
3716.92 75
3717.06 79
3717.20 84
3717.34 89
3717.48 95
3717.62 100
3717.76 105
3717.90 108
3718.04 110
3718.18 111
3718.32 111
3718.46 111
3718.59 109
3718.73 106
3718.87 103
3719.01 98
3719.15 95
3719.29 92
3719.43 91
3719.57 93
3719.71 96
3719.85 101
3719.99 106
3720.13 110
3720.27 113
3720.41 114
3720.55 114
3720.69 113
3720.83 112
3720.97 112
3721.11 113
3721.25 115
3721.39 118
3721.53 122
3721.67 127
3721.81 131
3721.95 134
3722.09 135
3722.23 136
3722.37 135
3722.51 133
3722.65 131
3722.79 130
3722.93 129
3723.07 128
3723.21 129
3723.35 130
3723.49 131
3723.63 132
3723.77 134
3723.91 135
3724.05 135
3724.19 136
3724.33 137
3724.47 139
3724.61 140
3724.75 140
3724.89 140
3725.03 138
3725.17 135
3725.31 130
3725.45 124
3725.59 116
3725.73 109
3725.87 101
3726.01 95
3726.15 90
3726.29 88
3726.43 89
3726.57 92
3726.71 96
3726.85 100
3726.99 103
3727.13 104
3727.27 101
3727.41 95
3727.55 88
3727.69 80
3727.83 73
3727.97 69
3728.11 68
3728.25 68
3728.39 69
3728.53 68
3728.67 64
3728.81 57
3728.95 45
3729.09 32
3729.23 18
3729.37 6
3729.51 0
3729.65 0
3729.79 0
3729.93 0
3730.07 0
3730.21 0
3730.35 0
3730.49 0
3730.63 0
3730.77 1
3730.91 3
3731.05 6
3731.19 10
3731.33 16
3731.47 22
3731.61 28
3731.75 33
3731.89 38
3732.03 41
3732.17 43
3732.31 44
3732.45 45
3732.59 45
3732.73 45
3732.87 46
3733.01 47
3733.15 48
3733.29 49
3733.43 51
3733.57 53
3733.71 55
3733.85 56
3733.99 59
3734.13 63
3734.27 69
3734.41 76
3734.55 84
3734.69 93
3734.83 101
3734.97 108
3735.11 113
3735.25 118
3735.39 121
3735.53 125
3735.67 130
3735.81 136
3735.95 142
3736.09 150
3736.23 159
3736.37 170
3736.51 183
3736.65 201
3736.79 223
3736.93 249
3737.07 279
3737.21 312
3737.35 344
3737.49 376
3737.63 406
3737.77 432
3737.91 454
3738.05 472
3738.19 487
3738.33 499
3738.47 510
3738.61 520
3738.75 532
3738.89 547
3739.03 565
3739.17 586
3739.31 609
3739.45 632
3739.59 652
3739.74 669
3739.88 681
3740.02 687
3740.16 690
3740.30 689
3740.44 685
3740.58 679
3740.72 671
3740.86 660
3741.00 645
3741.14 627
3741.28 606
3741.42 582
3741.56 558
3741.70 533
3741.84 510
3741.98 489
3742.12 471
3742.26 455
3742.40 441
3742.54 429
3742.68 419
3742.82 410
3742.96 401
3743.10 393
3743.24 383
3743.38 372
3743.52 361
3743.66 351
3743.80 341
3743.94 332
3744.08 323
3744.22 312
3744.36 299
3744.50 284
3744.64 267
3744.78 250
3744.92 235
3745.06 224
3745.20 218
3745.35 216
3745.49 216
3745.63 217
3745.77 217
3745.91 216
3746.05 214
3746.19 211
3746.33 209
3746.47 207
3746.61 205
3746.75 201
3746.89 195
3747.03 186
3747.17 173
3747.31 158
3747.45 143
3747.59 129
3747.73 119
3747.87 112
3748.01 111
3748.15 113
3748.29 117
3748.43 124
3748.57 130
3748.71 136
3748.85 141
3748.99 143
3749.13 142
3749.27 138
3749.42 132
3749.56 125
3749.70 117
3749.84 111
3749.98 108
3750.12 108
3750.26 111
3750.40 115
3750.54 120
3750.68 124
3750.82 125
3750.96 124
3751.10 120
3751.24 114
3751.38 106
3751.52 98
3751.66 90
3751.80 84
3751.94 80
3752.08 77
3752.22 76
3752.36 76
3752.50 78
3752.64 81
3752.78 84
3752.93 89
3753.07 95
3753.21 103
3753.35 112
3753.49 122
3753.63 133
3753.77 144
3753.91 155
3754.05 166
3754.19 175
3754.33 182
3754.47 187
3754.61 189
3754.75 188
3754.89 184
3755.03 178
3755.17 169
3755.31 158
3755.45 146
3755.59 133
3755.73 120
3755.88 107
3756.02 95
3756.16 85
3756.30 76
3756.44 70
3756.58 66
3756.72 64
3756.86 64
3757.00 65
3757.14 66
3757.28 68
3757.42 69
3757.56 71
3757.70 73
3757.84 75
3757.98 77
3758.12 79
3758.26 81
3758.40 81
3758.55 81
3758.69 79
3758.83 77
3758.97 74
3759.11 71
3759.25 70
3759.39 69
3759.53 71
3759.67 75
3759.81 82
3759.95 89
3760.09 98
3760.23 106
3760.37 114
3760.51 121
3760.65 126
3760.79 131
3760.94 134
3761.08 136
3761.22 138
3761.36 139
3761.50 139
3761.64 139
3761.78 139
3761.92 139
3762.06 140
3762.20 142
3762.34 144
3762.48 147
3762.62 149
3762.76 150
3762.90 151
3763.04 151
3763.19 150
3763.33 148
3763.47 145
3763.61 141
3763.75 137
3763.89 131
3764.03 124
3764.17 118
3764.31 112
3764.45 107
3764.59 104
3764.73 104
3764.87 105
3765.01 108
3765.15 111
3765.29 114
3765.44 116
3765.58 116
3765.72 115
3765.86 114
3766.00 114
3766.14 113
3766.28 113
3766.42 113
3766.56 111
3766.70 108
3766.84 104
3766.98 99
3767.12 94
3767.26 90
3767.41 87
3767.55 85
3767.69 84
3767.83 84
3767.97 83
3768.11 81
3768.25 78
3768.39 75
3768.53 72
3768.67 69
3768.81 66
3768.95 65
3769.09 63
3769.23 63
3769.38 63
3769.52 63
3769.66 64
3769.80 65
3769.94 66
3770.08 65
3770.22 63
3770.36 59
3770.50 53
3770.64 47
3770.78 41
3770.92 38
3771.06 38
3771.21 41
3771.35 47
3771.49 55
3771.63 62
3771.77 67
3771.91 68
3772.05 64
3772.19 57
3772.33 48
3772.47 37
3772.61 27
3772.75 19
3772.90 12
3773.04 8
3773.18 6
3773.32 5
3773.46 6
3773.60 8
3773.74 12
3773.88 15
3774.02 17
3774.16 19
3774.30 19
3774.44 17
3774.59 14
3774.73 11
3774.87 7
3775.01 5
3775.15 3
3775.29 2
3775.43 1
3775.57 0
3775.71 0
3775.85 0
3775.99 0
3776.13 0
3776.28 0
3776.42 0
3776.56 0
3776.70 3
3776.84 6
3776.98 7
3777.12 8
3777.26 7
3777.40 5
3777.54 4
3777.68 3
3777.83 3
3777.97 3
3778.11 4
3778.25 4
3778.39 5
3778.53 5
3778.67 6
3778.81 7
3778.95 8
3779.09 11
3779.23 15
3779.38 18
3779.52 21
3779.66 23
3779.80 24
3779.94 23
3780.08 22
3780.22 22
3780.36 23
3780.50 25
3780.64 28
3780.79 33
3780.93 38
3781.07 43
3781.21 48
3781.35 51
3781.49 54
3781.63 55
3781.77 56
3781.91 56
3782.05 55
3782.20 53
3782.34 51
3782.48 48
3782.62 45
3782.76 42
3782.90 40
3783.04 39
3783.18 39
3783.32 40
3783.46 42
3783.61 43
3783.75 44
3783.89 45
3784.03 46
3784.17 46
3784.31 47
3784.45 48
3784.59 50
3784.73 51
3784.87 51
3785.02 51
3785.16 50
3785.30 49
3785.44 46
3785.58 42
3785.72 38
3785.86 34
3786.00 29
3786.14 25
3786.28 21
3786.43 18
3786.57 15
3786.71 14
3786.85 14
3786.99 16
3787.13 19
3787.27 23
3787.41 27
3787.55 33
3787.70 38
3787.84 43
3787.98 47
3788.12 49
3788.26 50
3788.40 49
3788.54 47
3788.68 44
3788.82 39
3788.97 34
3789.11 27
3789.25 20
3789.39 13
3789.53 7
3789.67 2
3789.81 0
3789.95 0
3790.09 5
3790.24 14
3790.38 27
3790.52 41
3790.66 54
3790.80 66
3790.94 74
3791.08 79
3791.22 80
3791.37 79
3791.51 77
3791.65 75
3791.79 73
3791.93 72
3792.07 72
3792.21 72
3792.35 72
3792.49 73
3792.64 74
3792.78 77
3792.92 81
3793.06 85
3793.20 90
3793.34 94
3793.48 98
3793.62 100
3793.77 100
3793.91 100
3794.05 100
3794.19 101
3794.33 103
3794.47 107
3794.61 113
3794.75 121
3794.90 129
3795.04 137
3795.18 144
3795.32 149
3795.46 152
3795.60 153
3795.74 152
3795.88 150
3796.03 148
3796.17 146
3796.31 144
3796.45 143
3796.59 142
3796.73 140
3796.87 137
3797.01 131
3797.16 123
3797.30 113
3797.44 102
3797.58 92
3797.72 84
3797.86 79
3798.00 77
3798.14 77
3798.29 79
3798.43 80
3798.57 82
3798.71 82
3798.85 81
3798.99 79
3799.13 78
3799.27 77
3799.42 76
3799.56 75
3799.70 74
3799.84 73
3799.98 72
3800.12 71
3800.26 69
3800.41 68
3800.55 68
3800.69 69
3800.83 71
3800.97 74
3801.11 77
3801.25 80
3801.39 82
3801.54 83
3801.68 81
3801.82 78
3801.96 73
3802.10 66
3802.24 58
3802.38 49
3802.53 42
3802.67 37
3802.81 34
3802.95 35
3803.09 38
3803.23 44
3803.37 50
3803.51 56
3803.66 61
3803.80 64
3803.94 66
3804.08 66
3804.22 65
3804.36 64
3804.50 62
3804.65 60
3804.79 58
3804.93 56
3805.07 54
3805.21 52
3805.35 50
3805.49 50
3805.64 50
3805.78 51
3805.92 53
3806.06 56
3806.20 59
3806.34 63
3806.48 67
3806.63 71
3806.77 77
3806.91 84
3807.05 94
3807.19 107
3807.33 124
3807.47 144
3807.62 166
3807.76 190
3807.90 213
3808.04 236
3808.18 259
3808.32 281
3808.47 304
3808.61 329
3808.75 355
3808.89 383
3809.03 412
3809.17 442
3809.31 473
3809.46 505
3809.60 538
3809.74 572
3809.88 606
3810.02 641
3810.16 675
3810.30 708
3810.45 738
3810.59 766
3810.73 792
3810.87 818
3811.01 843
3811.15 870
3811.30 896
3811.44 920
3811.58 942
3811.72 959
3811.86 970
3812.00 976
3812.14 976
3812.29 972
3812.43 965
3812.57 955
3812.71 944
3812.85 931
3812.99 916
3813.14 900
3813.28 881
3813.42 859
3813.56 835
3813.70 807
3813.84 778
3813.98 746
3814.13 714
3814.27 683
3814.41 653
3814.55 626
3814.69 601
3814.83 578
3814.98 556
3815.12 536
3815.26 516
3815.40 496
3815.54 478
3815.68 460
3815.83 443
3815.97 426
3816.11 409
3816.25 392
3816.39 373
3816.53 354
3816.68 333
3816.82 312
3816.96 294
3817.10 277
3817.24 264
3817.38 254
3817.53 247
3817.67 241
3817.81 237
3817.95 232
3818.09 227
3818.23 219
3818.38 211
3818.52 201
3818.66 189
3818.80 178
3818.94 167
3819.08 157
3819.23 149
3819.37 142
3819.51 138
3819.65 136
3819.79 135
3819.93 135
3820.08 137
3820.22 138
3820.36 138
3820.50 138
3820.64 137
3820.78 135
3820.93 132
3821.07 128
3821.21 124
3821.35 120
3821.49 116
3821.63 113
3821.78 111
3821.92 110
3822.06 109
3822.20 109
3822.34 107
3822.48 105
3822.63 103
3822.77 102
3822.91 101
3823.05 102
3823.19 105
3823.34 108
3823.48 111
3823.62 113
3823.76 113
3823.90 113
3824.04 112
3824.19 112
3824.33 112
3824.47 114
3824.61 116
3824.75 119
3824.89 122
3825.04 124
3825.18 126
3825.32 127
3825.46 128
3825.60 128
3825.75 128
3825.89 126
3826.03 121
3826.17 114
3826.31 105
3826.45 94
3826.60 82
3826.74 71
3826.88 61
3827.02 53
3827.16 47
3827.31 43
3827.45 42
3827.59 41
3827.73 42
3827.87 42
3828.01 41
3828.16 40
3828.30 37
3828.44 33
3828.58 29
3828.72 25
3828.87 22
3829.01 21
3829.15 22
3829.29 23
3829.43 25
3829.58 27
3829.72 28
3829.86 28
3830.00 26
3830.14 25
3830.28 23
3830.43 22
3830.57 23
3830.71 24
3830.85 27
3830.99 30
3831.14 32
3831.28 33
3831.42 33
3831.56 31
3831.70 28
3831.85 24
3831.99 21
3832.13 19
3832.27 18
3832.41 19
3832.56 20
3832.70 21
3832.84 22
3832.98 22
3833.12 22
3833.26 21
3833.41 22
3833.55 24
3833.69 28
3833.83 32
3833.97 35
3834.12 38
3834.26 39
3834.40 38
3834.54 35
3834.68 33
3834.83 32
3834.97 33
3835.11 38
3835.25 45
3835.39 54
3835.54 63
3835.68 71
3835.82 78
3835.96 82
3836.10 84
3836.25 85
3836.39 87
3836.53 89
3836.67 91
3836.81 94
3836.96 97
3837.10 98
3837.24 97
3837.38 93
3837.52 88
3837.67 82
3837.81 75
3837.95 69
3838.09 63
3838.23 59
3838.38 55
3838.52 51
3838.66 47
3838.80 43
3838.94 39
3839.09 36
3839.23 33
3839.37 31
3839.51 30
3839.65 31
3839.80 32
3839.94 35
3840.08 37
3840.22 40
3840.37 41
3840.51 42
3840.65 41
3840.79 40
3840.93 39
3841.08 37
3841.22 36
3841.36 34
3841.50 33
3841.64 32
3841.79 31
3841.93 30
3842.07 30
3842.21 29
3842.35 28
3842.50 27
3842.64 24
3842.78 20
3842.92 14
3843.06 9
3843.21 3
3843.35 0
3843.49 0
3843.63 0
3843.78 0
3843.92 0
3844.06 0
3844.20 0
3844.34 0
3844.49 0
3844.63 3
3844.77 7
3844.91 13
3845.05 20
3845.20 29
3845.34 39
3845.48 51
3845.62 63
3845.77 75
3845.91 88
3846.05 101
3846.19 114
3846.33 126
3846.48 139
3846.62 150
3846.76 161
3846.90 170
3847.05 178
3847.19 184
3847.33 189
3847.47 193
3847.61 195
3847.76 197
3847.90 198
3848.04 198
3848.18 198
3848.33 195
3848.47 192
3848.61 187
3848.75 180
3848.89 172
3849.04 164
3849.18 154
3849.32 145
3849.46 136
3849.61 128
3849.75 122
3849.89 116
3850.03 111
3850.17 106
3850.32 102
3850.46 98
3850.60 93
3850.74 88
3850.89 83
3851.03 80
3851.17 77
3851.31 75
3851.45 73
3851.60 73
3851.74 72
3851.88 71
3852.02 69
3852.17 67
3852.31 64
3852.45 61
3852.59 57
3852.74 52
3852.88 46
3853.02 40
3853.16 34
3853.30 28
3853.45 24
3853.59 22
3853.73 23
3853.87 28
3854.02 35
3854.16 45
3854.30 56
3854.44 68
3854.59 80
3854.73 89
3854.87 95
3855.01 98
3855.15 96
3855.30 91
3855.44 84
3855.58 75
3855.72 66
3855.87 58
3856.01 51
3856.15 47
3856.29 44
3856.44 42
3856.58 40
3856.72 39
3856.86 37
3857.01 35
3857.15 33
3857.29 30
3857.43 27
3857.58 24
3857.72 21
3857.86 19
3858.00 18
3858.14 18
3858.29 19
3858.43 22
3858.57 26
3858.71 30
3858.86 34
3859.00 37
3859.14 37
3859.28 34
3859.43 29
3859.57 22
3859.71 14
3859.85 9
3860.00 5
3860.14 5
3860.28 6
3860.42 8
3860.57 10
3860.71 10
3860.85 9
3860.99 8
3861.14 7
3861.28 7
3861.42 10
3861.56 14
3861.71 19
3861.85 23
3861.99 25
3862.13 24
3862.28 20
3862.42 14
3862.56 8
3862.70 3
3862.85 0
3862.99 0
3863.13 2
3863.27 5
3863.42 8
3863.56 10
3863.70 10
3863.84 8
3863.99 4
3864.13 0
3864.27 0
3864.41 0
3864.56 0
3864.70 0
3864.84 0
3864.98 0
3865.13 0
3865.27 3
3865.41 8
3865.55 13
3865.70 19
3865.84 26
3865.98 34
3866.12 43
3866.27 51
3866.41 58
3866.55 62
3866.69 64
3866.84 63
3866.98 60
3867.12 57
3867.26 53
3867.41 49
3867.55 46
3867.69 43
3867.83 39
3867.98 34
3868.12 29
3868.26 22
3868.40 16
3868.55 11
3868.69 7
3868.83 6
3868.97 9
3869.12 16
3869.26 26
3869.40 37
3869.55 49
3869.69 59
3869.83 66
3869.97 68
3870.12 65
3870.26 59
3870.40 52
3870.54 46
3870.69 44
3870.83 45
3870.97 51
3871.11 60
3871.26 70
3871.40 78
3871.54 83
3871.68 84
3871.83 82
3871.97 79
3872.11 74
3872.26 70
3872.40 68
3872.54 69
3872.68 71
3872.83 76
3872.97 81
3873.11 87
3873.25 91
3873.40 94
3873.54 94
3873.68 92
3873.82 88
3873.97 82
3874.11 77
3874.25 72
3874.40 67
3874.54 63
3874.68 59
3874.82 55
3874.97 49
3875.11 42
3875.25 34
3875.39 26
3875.54 18
3875.68 11
3875.82 6
3875.97 4
3876.11 4
3876.25 6
3876.39 10
3876.54 14
3876.68 19
3876.82 24
3876.96 29
3877.11 34
3877.25 39
3877.39 43
3877.54 47
3877.68 51
3877.82 54
3877.96 56
3878.11 57
3878.25 58
3878.39 58
3878.53 57
3878.68 56
3878.82 57
3878.96 59
3879.11 63
3879.25 69
3879.39 77
3879.53 85
3879.68 93
3879.82 100
3879.96 104
3880.11 105
3880.25 105
3880.39 104
3880.53 103
3880.68 102
3880.82 102
3880.96 101
3881.11 98
3881.25 95
3881.39 89
3881.53 82
3881.68 74
3881.82 66
3881.96 60
3882.11 56
3882.25 53
3882.39 53
3882.53 54
3882.68 55
3882.82 57
3882.96 59
3883.11 62
3883.25 66
3883.39 70
3883.53 76
3883.68 81
3883.82 87
3883.96 92
3884.11 96
3884.25 99
3884.39 99
3884.53 98
3884.68 94
3884.82 90
3884.96 84
3885.11 79
3885.25 74
3885.39 71
3885.53 70
3885.68 70
3885.82 71
3885.96 71
3886.11 71
3886.25 70
3886.39 68
3886.53 66
3886.68 64
3886.82 63
3886.96 63
3887.11 64
3887.25 66
3887.39 67
3887.54 68
3887.68 68
3887.82 67
3887.96 65
3888.11 64
3888.25 63
3888.39 63
3888.54 64
3888.68 67
3888.82 69
3888.96 72
3889.11 74
3889.25 76
3889.39 78
3889.54 81
3889.68 85
3889.82 89
3889.97 94
3890.11 98
3890.25 100
3890.39 100
3890.54 97
3890.68 92
3890.82 84
3890.97 74
3891.11 63
3891.25 52
3891.40 42
3891.54 34
3891.68 27
3891.82 24
3891.97 24
3892.11 26
3892.25 30
3892.40 35
3892.54 39
3892.68 42
3892.83 43
3892.97 43
3893.11 42
3893.25 43
3893.40 44
3893.54 47
3893.68 50
3893.83 53
3893.97 54
3894.11 53
3894.26 50
3894.40 46
3894.54 42
3894.69 39
3894.83 38
3894.97 38
3895.11 40
3895.26 41
3895.40 42
3895.54 40
3895.69 37
3895.83 32
3895.97 29
3896.12 27
3896.26 29
3896.40 35
3896.55 44
3896.69 56
3896.83 69
3896.97 82
3897.12 92
3897.26 100
3897.40 105
3897.55 109
3897.69 110
3897.83 111
3897.98 110
3898.12 109
3898.26 107
3898.41 104
3898.55 101
3898.69 96
3898.84 91
3898.98 86
3899.12 82
3899.27 79
3899.41 78
3899.55 77
3899.69 77
3899.84 77
3899.98 77
3900.12 76
3900.27 75
3900.41 74
3900.55 73
3900.70 72
3900.84 72
3900.98 73
3901.13 74
3901.27 75
3901.41 76
3901.56 76
3901.70 75
3901.84 74
3901.99 72
3902.13 70
3902.27 68
3902.42 66
3902.56 64
3902.70 63
3902.84 62
3902.99 60
3903.13 58
3903.27 55
3903.42 51
3903.56 46
3903.70 41
3903.85 36
3903.99 31
3904.13 26
3904.28 22
3904.42 18
3904.56 14
3904.71 10
3904.85 6
3904.99 2
3905.14 0
3905.28 0
3905.42 0
3905.57 0
3905.71 0
3905.85 0
3906.00 0
3906.14 0
3906.28 2
3906.43 4
3906.57 6
3906.71 7
3906.86 10
3907.00 14
3907.14 20
3907.29 29
3907.43 40
3907.57 51
3907.72 61
3907.86 68
3908.00 72
3908.15 72
3908.29 69
3908.43 65
3908.58 60
3908.72 55
3908.86 51
3909.01 47
3909.15 44
3909.29 41
3909.44 39
3909.58 37
3909.72 36
3909.87 35
3910.01 34
3910.15 33
3910.30 31
3910.44 30
3910.58 29
3910.73 28
3910.87 28
3911.01 30
3911.16 33
3911.30 36
3911.44 41
3911.59 46
3911.73 52
3911.87 58
3912.02 66
3912.16 73
3912.30 80
3912.45 86
3912.59 89
3912.73 91
3912.88 90
3913.02 89
3913.16 87
3913.31 85
3913.45 86
3913.59 87
3913.74 90
3913.88 94
3914.02 97
3914.17 99
3914.31 100
3914.45 99
3914.60 97
3914.74 94
3914.88 90
3915.03 86
3915.17 82
3915.32 77
3915.46 73
3915.60 69
3915.75 66
3915.89 65
3916.03 64
3916.18 63
3916.32 62
3916.46 60
3916.61 56
3916.75 51
3916.89 44
3917.04 38
3917.18 32
3917.32 28
3917.47 25
3917.61 24
3917.75 25
3917.90 26
3918.04 28
3918.18 31
3918.33 34
3918.47 37
3918.62 41
3918.76 45
3918.90 47
3919.05 48
3919.19 47
3919.33 45
3919.48 40
3919.62 35
3919.76 29
3919.91 23
3920.05 17
3920.19 12
3920.34 7
3920.48 4
3920.62 2
3920.77 2
3920.91 2
3921.06 4
3921.20 6
3921.34 7
3921.49 8
3921.63 8
3921.77 8
3921.92 7
3922.06 8
3922.20 10
3922.35 15
3922.49 21
3922.63 29
3922.78 37
3922.92 44
3923.07 49
3923.21 52
3923.35 52
3923.50 50
3923.64 47
3923.78 44
3923.93 42
3924.07 43
3924.21 46
3924.36 52
3924.50 60
3924.65 68
3924.79 77
3924.93 84
3925.08 89
3925.22 92
3925.36 91
3925.51 88
3925.65 83
3925.79 76
3925.94 68
3926.08 61
3926.23 55
3926.37 49
3926.51 44
3926.66 39
3926.80 33
3926.94 27
3927.09 19
3927.23 11
3927.37 4
3927.52 0
3927.66 0
3927.81 0
3927.95 0
3928.09 0
3928.24 0
3928.38 0
3928.52 0
3928.67 0
3928.81 7
3928.96 14
3929.10 23
3929.24 32
3929.39 40
3929.53 47
3929.67 52
3929.82 53
3929.96 50
3930.10 45
3930.25 39
3930.39 33
3930.54 29
3930.68 26
3930.82 26
3930.97 29
3931.11 32
3931.25 35
3931.40 38
3931.54 39
3931.69 38
3931.83 35
3931.97 32
3932.12 29
3932.26 27
3932.40 25
3932.55 24
3932.69 23
3932.84 22
3932.98 20
3933.12 19
3933.27 17
3933.41 16
3933.55 15
3933.70 16
3933.84 17
3933.99 19
3934.13 21
3934.27 23
3934.42 24
3934.56 26
3934.71 28
3934.85 30
3934.99 32
3935.14 34
3935.28 36
3935.42 37
3935.57 36
3935.71 35
3935.86 33
3936.00 33
3936.14 33
3936.29 35
3936.43 37
3936.57 38
3936.72 39
3936.86 38
3937.01 36
3937.15 34
3937.29 31
3937.44 29
3937.58 27
3937.73 26
3937.87 24
3938.01 22
3938.16 17
3938.30 11
3938.45 5
3938.59 0
3938.73 0
3938.88 0
3939.02 0
3939.16 0
3939.31 0
3939.45 4
3939.60 9
3939.74 15
3939.88 20
3940.03 25
3940.17 31
3940.32 38
3940.46 46
3940.60 54
3940.75 61
3940.89 67
3941.04 69
3941.18 69
3941.32 65
3941.47 60
3941.61 54
3941.75 49
3941.90 46
3942.04 45
3942.19 46
3942.33 48
3942.47 50
3942.62 52
3942.76 52
3942.91 50
3943.05 48
3943.19 46
3943.34 45
3943.48 46
3943.63 49
3943.77 53
3943.91 58
3944.06 64
3944.20 69
3944.35 71
3944.49 71
3944.63 68
3944.78 63
3944.92 57
3945.07 52
3945.21 49
3945.35 48
3945.50 51
3945.64 55
3945.79 62
3945.93 68
3946.07 73
3946.22 76
3946.36 78
3946.51 77
3946.65 74
3946.79 69
3946.94 64
3947.08 59
3947.23 54
3947.37 50
3947.51 47
3947.66 46
3947.80 47
3947.95 50
3948.09 55
3948.23 62
3948.38 69
3948.52 76
3948.67 83
3948.81 90
3948.96 98
3949.10 108
3949.24 119
3949.39 132
3949.53 145
3949.68 159
3949.82 171
3949.96 179
3950.11 184
3950.25 185
3950.40 183
3950.54 177
3950.68 168
3950.83 158
3950.97 147
3951.12 136
3951.26 126
3951.40 116
3951.55 108
3951.69 101
3951.84 95
3951.98 89
3952.13 85
3952.27 82
3952.41 79
3952.56 76
3952.70 75
3952.85 73
3952.99 73
3953.13 72
3953.28 71
3953.42 70
3953.57 68
3953.71 67
3953.85 66
3954.00 65
3954.14 66
3954.29 68
3954.43 72
3954.58 78
3954.72 83
3954.86 89
3955.01 95
3955.15 101
3955.30 108
3955.44 114
3955.58 121
3955.73 128
3955.87 133
3956.02 137
3956.16 138
3956.31 136
3956.45 130
3956.59 123
3956.74 114
3956.88 105
3957.03 98
3957.17 93
3957.32 89
3957.46 88
3957.60 88
3957.75 88
3957.89 89
3958.04 89
3958.18 89
3958.32 87
3958.47 86
3958.61 83
3958.76 79
3958.90 75
3959.05 70
3959.19 64
3959.33 58
3959.48 54
3959.62 50
3959.77 47
3959.91 45
3960.06 43
3960.20 41
3960.34 40
3960.49 38
3960.63 37
3960.78 38
3960.92 40
3961.07 43
3961.21 47
3961.35 51
3961.50 54
3961.64 55
3961.79 56
3961.93 58
3962.08 59
3962.22 62
3962.36 65
3962.51 68
3962.65 69
3962.80 68
3962.94 65
3963.09 60
3963.23 54
3963.37 50
3963.52 46
3963.66 45
3963.81 47
3963.95 50
3964.10 54
3964.24 60
3964.39 67
3964.53 74
3964.67 81
3964.82 87
3964.96 91
3965.11 92
3965.25 90
3965.40 86
3965.54 81
3965.68 76
3965.83 72
3965.97 70
3966.12 70
3966.26 71
3966.41 71
3966.55 71
3966.70 69
3966.84 64
3966.98 59
3967.13 53
3967.27 47
3967.42 44
3967.56 42
3967.71 43
3967.85 44
3967.99 45
3968.14 45
3968.28 43
3968.43 40
3968.57 36
3968.72 34
3968.86 32
3969.01 33
3969.15 36
3969.29 39
3969.44 43
3969.58 46
3969.73 48
3969.87 49
3970.02 49
3970.16 49
3970.31 49
3970.45 49
3970.59 49
3970.74 50
3970.88 51
3971.03 52
3971.17 55
3971.32 59
3971.46 64
3971.61 70
3971.75 76
3971.89 83
3972.04 89
3972.18 95
3972.33 100
3972.47 104
3972.62 107
3972.76 108
3972.91 109
3973.05 109
3973.20 110
3973.34 111
3973.48 111
3973.63 111
3973.77 111
3973.92 109
3974.06 105
3974.21 101
3974.35 94
3974.50 86
3974.64 77
3974.79 66
3974.93 54
3975.07 41
3975.22 28
3975.36 16
3975.51 7
3975.65 1
3975.80 0
3975.94 0
3976.09 4
3976.23 9
3976.38 13
3976.52 16
3976.66 18
3976.81 20
3976.95 21
3977.10 23
3977.24 25
3977.39 29
3977.53 33
3977.68 38
3977.82 43
3977.97 47
3978.11 52
3978.25 55
3978.40 58
3978.54 60
3978.69 60
3978.83 58
3978.98 53
3979.12 48
3979.27 41
3979.41 34
3979.56 28
3979.70 24
3979.85 22
3979.99 22
3980.13 24
3980.28 28
3980.42 34
3980.57 40
3980.71 47
3980.86 53
3981.00 58
3981.15 62
3981.29 65
3981.44 66
3981.58 66
3981.73 66
3981.87 65
3982.02 63
3982.16 62
3982.30 61
3982.45 59
3982.59 57
3982.74 54
3982.88 52
3983.03 50
3983.17 49
3983.32 49
3983.46 49
3983.61 49
3983.75 50
3983.90 50
3984.04 51
3984.19 52
3984.33 55
3984.47 58
3984.62 62
3984.76 65
3984.91 67
3985.05 67
3985.20 65
3985.34 61
3985.49 57
3985.63 54
3985.78 53
3985.92 53
3986.07 54
3986.21 55
3986.36 56
3986.50 56
3986.65 55
3986.79 52
3986.94 49
3987.08 47
3987.22 46
3987.37 48
3987.51 52
3987.66 57
3987.80 63
3987.95 69
3988.09 74
3988.24 77
3988.38 79
3988.53 80
3988.67 79
3988.82 77
3988.96 75
3989.11 73
3989.25 70
3989.40 66
3989.54 62
3989.69 57
3989.83 51
3989.98 46
3990.12 40
3990.27 34
3990.41 27
3990.56 21
3990.70 15
3990.84 9
3990.99 3
3991.13 0
3991.28 0
3991.42 0
3991.57 0
3991.71 0
3991.86 0
3992.00 0
3992.15 3
3992.29 5
3992.44 6
3992.58 6
3992.73 5
3992.87 4
3993.02 3
3993.16 3
3993.31 5
3993.45 9
3993.60 15
3993.74 23
3993.89 32
3994.03 41
3994.18 48
3994.32 52
3994.47 54
3994.61 54
3994.76 53
3994.90 51
3995.05 50
3995.19 51
3995.34 53
3995.48 55
3995.63 58
3995.77 60
3995.92 62
3996.06 63
3996.21 64
3996.35 64
3996.50 65
3996.64 64
3996.79 63
3996.93 60
3997.07 58
3997.22 55
3997.36 54
3997.51 55
3997.65 58
3997.80 64
3997.94 72
3998.09 81
3998.23 91
3998.38 101
3998.52 110
3998.67 118
3998.81 124
3998.96 130
3999.10 135
3999.25 141
3999.39 146
3999.54 152
3999.68 157
3999.83 162
3999.97 166
4000.12 169
4000.26 170
4000.41 171
4000.55 172
4000.70 172
4000.84 172
4000.99 172
4001.13 170
4001.28 168
4001.42 163
4001.57 159
4001.71 154
4001.86 152
4002.00 152
4002.15 155
4002.29 161
4002.44 170
4002.58 180
4002.73 189
4002.87 196
4003.02 202
4003.16 204
4003.31 205
4003.45 205
4003.60 206
4003.75 207
4003.89 211
4004.04 217
4004.18 226
4004.33 237
4004.47 248
4004.62 259
4004.76 267
4004.91 272
4005.05 274
4005.20 271
4005.34 266
4005.49 259
4005.63 251
4005.78 243
4005.92 234
4006.07 224
4006.21 215
4006.36 205
4006.50 196
4006.65 187
4006.79 181
4006.94 176
4007.08 174
4007.23 174
4007.37 175
4007.52 176
4007.66 175
4007.81 171
4007.95 166
4008.10 159
4008.24 151
4008.39 145
4008.53 140
4008.68 138
4008.82 139
4008.97 142
4009.11 145
4009.26 150
4009.40 153
4009.55 156
4009.69 157
4009.84 158
4009.99 159
4010.13 160
4010.28 162
4010.42 165
4010.57 169
4010.71 173
4010.86 178
4011.00 181
4011.15 182
4011.29 179
4011.44 174
4011.58 166
4011.73 156
4011.87 147
4012.02 140
4012.16 136
4012.31 136
4012.45 138
4012.60 143
4012.74 147
4012.89 150
4013.03 151
4013.18 150
4013.32 149
4013.47 148
4013.62 148
4013.76 151
4013.91 154
4014.05 158
4014.20 161
4014.34 163
4014.49 163
4014.63 161
4014.78 160
4014.92 159
4015.07 160
4015.21 162
4015.36 164
4015.50 165
4015.65 165
4015.79 163
4015.94 159
4016.08 155
4016.23 151
4016.38 149
4016.52 150
4016.67 152
4016.81 156
4016.96 159
4017.10 162
4017.25 163
4017.39 162
4017.54 160
4017.68 157
4017.83 154
4017.97 151
4018.12 149
4018.26 148
4018.41 147
4018.56 147
4018.70 147
4018.85 148
4018.99 149
4019.14 149
4019.28 149
4019.43 148
4019.57 147
4019.72 147
4019.86 147
4020.01 149
4020.15 151
4020.30 155
4020.44 159
4020.59 162
4020.74 164
4020.88 163
4021.03 161
4021.17 155
4021.32 148
4021.46 140
4021.61 131
4021.75 123
4021.90 116
4022.04 111
4022.19 107
4022.33 104
4022.48 103
4022.63 102
4022.77 102
4022.92 103
4023.06 105
4023.21 106
4023.35 107
4023.50 108
4023.64 108
4023.79 108
4023.93 108
4024.08 109
4024.23 111
4024.37 114
4024.52 117
4024.66 119
4024.81 120
4024.95 119
4025.10 115
4025.24 110
4025.39 104
4025.53 97
4025.68 91
4025.82 86
4025.97 81
4026.12 78
4026.26 75
4026.41 72
4026.55 68
4026.70 62
4026.84 55
4026.99 47
4027.13 39
4027.28 33
4027.43 28
4027.57 27
4027.72 29
4027.86 34
4028.01 40
4028.15 47
4028.30 54
4028.44 60
4028.59 65
4028.73 68
4028.88 70
4029.03 71
4029.17 70
4029.32 66
4029.46 60
4029.61 52
4029.75 42
4029.90 31
4030.04 20
4030.19 11
4030.34 3
4030.48 0
4030.63 0
4030.77 0
4030.92 0
4031.06 0
4031.21 0
4031.35 0
4031.50 0
4031.65 0
4031.79 7
4031.94 17
4032.08 27
4032.23 37
4032.37 46
4032.52 55
4032.66 64
4032.81 73
4032.96 81
4033.10 88
4033.25 95
4033.39 99
4033.54 101
4033.68 99
4033.83 95
4033.97 88
4034.12 80
4034.27 73
4034.41 68
4034.56 67
4034.70 70
4034.85 77
4034.99 88
4035.14 100
4035.29 114
4035.43 127
4035.58 138
4035.72 147
4035.87 154
4036.01 160
4036.16 164
4036.31 167
4036.45 168
4036.60 168
4036.74 166
4036.89 163
4037.03 158
4037.18 154
4037.32 150
4037.47 147
4037.62 145
4037.76 143
4037.91 141
4038.05 139
4038.20 135
4038.34 131
4038.49 128
4038.64 127
4038.78 127
4038.93 130
4039.07 135
4039.22 140
4039.36 144
4039.51 146
4039.66 145
4039.80 141
4039.95 136
4040.09 129
4040.24 124
4040.38 121
4040.53 120
4040.68 121
4040.82 124
4040.97 127
4041.11 129
4041.26 130
4041.40 128
4041.55 124
4041.70 118
4041.84 111
4041.99 104
4042.13 97
4042.28 91
4042.42 87
4042.57 84
4042.72 81
4042.86 79
4043.01 76
4043.15 72
4043.30 67
4043.45 62
4043.59 56
4043.74 51
4043.88 47
4044.03 44
4044.17 42
4044.32 42
4044.47 41
4044.61 41
4044.76 41
4044.90 41
4045.05 40
4045.19 38
4045.34 35
4045.49 32
4045.63 27
4045.78 23
4045.92 18
4046.07 15
4046.22 13
4046.36 13
4046.51 14
4046.65 16
4046.80 17
4046.94 18
4047.09 17
4047.24 15
4047.38 12
4047.53 9
4047.67 7
4047.82 6
4047.97 7
4048.11 10
4048.26 14
4048.40 20
4048.55 26
4048.69 31
4048.84 36
4048.99 39
4049.13 40
4049.28 39
4049.42 36
4049.57 33
4049.72 29
4049.86 27
4050.01 26
4050.15 26
4050.30 26
4050.45 27
4050.59 27
4050.74 26
4050.88 26
4051.03 26
4051.18 28
4051.32 34
4051.47 42
4051.61 52
4051.76 62
4051.90 72
4052.05 79
4052.20 84
4052.34 86
4052.49 87
4052.63 87
4052.78 87
4052.93 88
4053.07 89
4053.22 88
4053.36 87
4053.51 84
4053.66 80
4053.80 77
4053.95 75
4054.09 77
4054.24 82
4054.39 91
4054.53 104
4054.68 118
4054.82 133
4054.97 146
4055.12 156
4055.26 162
4055.41 164
4055.55 160
4055.70 152
4055.85 141
4055.99 127
4056.14 112
4056.28 99
4056.43 88
4056.58 80
4056.72 75
4056.87 73
4057.01 73
4057.16 73
4057.31 73
4057.45 72
4057.60 69
4057.74 66
4057.89 63
4058.04 60
4058.18 57
4058.33 55
4058.47 51
4058.62 46
4058.77 40
4058.91 31
4059.06 21
4059.20 11
4059.35 3
4059.50 0
4059.64 0
4059.79 1
4059.93 9
4060.08 20
4060.23 34
4060.37 47
4060.52 59
4060.67 67
4060.81 72
4060.96 72
4061.10 69
4061.25 62
4061.40 54
4061.54 47
4061.69 41
4061.83 38
4061.98 38
4062.13 40
4062.27 44
4062.42 47
4062.56 50
4062.71 51
4062.86 51
4063.00 50
4063.15 49
4063.30 49
4063.44 50
4063.59 51
4063.73 53
4063.88 54
4064.03 56
4064.17 58
4064.32 61
4064.46 66
4064.61 72
4064.76 80
4064.90 90
4065.05 99
4065.20 108
4065.34 115
4065.49 120
4065.63 125
4065.78 129
4065.93 133
4066.07 138
4066.22 142
4066.36 146
4066.51 147
4066.66 146
4066.80 143
4066.95 137
4067.10 130
4067.24 123
4067.39 117
4067.53 111
4067.68 108
4067.83 105
4067.97 104
4068.12 103
4068.27 102
4068.41 102
4068.56 102
4068.70 103
4068.85 105
4069.00 107
4069.14 111
4069.29 114
4069.44 117
4069.58 119
4069.73 118
4069.87 115
4070.02 110
4070.17 104
4070.31 97
4070.46 91
4070.61 87
4070.75 84
4070.90 82
4071.04 83
4071.19 84
4071.34 85
4071.48 86
4071.63 86
4071.78 85
4071.92 83
4072.07 80
4072.21 75
4072.36 69
4072.51 63
4072.65 57
4072.80 52
4072.95 48
4073.09 45
4073.24 43
4073.39 43
4073.53 43
4073.68 43
4073.82 44
4073.97 46
4074.12 48
4074.26 51
4074.41 53
4074.56 56
4074.70 59
4074.85 60
4074.99 61
4075.14 60
4075.29 59
4075.43 58
4075.58 57
4075.73 57
4075.87 58
4076.02 59
4076.17 59
4076.31 59
4076.46 56
4076.60 51
4076.75 43
4076.90 33
4077.04 21
4077.19 10
4077.34 0
4077.48 0
4077.63 0
4077.78 0
4077.92 0
4078.07 0
4078.22 0
4078.36 0
4078.51 0
4078.65 5
4078.80 10
4078.95 14
4079.09 18
4079.24 19
4079.39 19
4079.53 17
4079.68 14
4079.83 12
4079.97 12
4080.12 13
4080.27 18
4080.41 26
4080.56 36
4080.70 47
4080.85 58
4081.00 68
4081.14 76
4081.29 80
4081.44 81
4081.58 78
4081.73 73
4081.88 66
4082.02 59
4082.17 53
4082.32 47
4082.46 44
4082.61 42
4082.75 41
4082.90 42
4083.05 43
4083.19 44
4083.34 45
4083.49 47
4083.63 47
4083.78 48
4083.93 47
4084.07 47
4084.22 47
4084.37 47
4084.51 49
4084.66 52
4084.81 56
4084.95 60
4085.10 64
4085.25 67
4085.39 68
4085.54 69
4085.69 69
4085.83 70
4085.98 72
4086.12 76
4086.27 81
4086.42 87
4086.56 92
4086.71 96
4086.86 97
4087.00 96
4087.15 93
4087.30 89
4087.44 84
4087.59 79
4087.74 74
4087.88 70
4088.03 66
4088.18 62
4088.32 59
4088.47 56
4088.62 52
4088.76 50
4088.91 48
4089.06 49
4089.20 52
4089.35 58
4089.50 66
4089.64 76
4089.79 87
4089.94 98
4090.08 106
4090.23 112
4090.38 115
4090.52 115
4090.67 113
4090.82 111
4090.96 109
4091.11 109
4091.26 111
4091.40 115
4091.55 120
4091.70 125
4091.84 131
4091.99 138
4092.14 144
4092.28 151
4092.43 157
4092.58 164
4092.72 171
4092.87 177
4093.02 181
4093.16 183
4093.31 182
4093.46 180
4093.60 177
4093.75 173
4093.90 169
4094.04 167
4094.19 167
4094.34 167
4094.48 167
4094.63 166
4094.78 163
4094.92 159
4095.07 152
4095.22 143
4095.36 134
4095.51 125
4095.66 117
4095.80 109
4095.95 103
4096.10 97
4096.24 93
4096.39 88
4096.54 85
4096.68 81
4096.83 77
4096.98 74
4097.12 71
4097.27 68
4097.42 65
4097.56 63
4097.71 60
4097.86 57
4098.00 53
4098.15 49
4098.30 44
4098.44 41
4098.59 39
4098.74 39
4098.88 42
4099.03 47
4099.18 54
4099.32 61
4099.47 68
4099.62 73
4099.77 76
4099.91 77
4100.06 76
4100.21 74
4100.35 71
4100.50 68
4100.65 67
4100.79 67
4100.94 68
4101.09 72
4101.23 76
4101.38 82
4101.53 86
4101.67 90
4101.82 92
4101.97 92
4102.11 92
4102.26 92
4102.41 93
4102.55 95
4102.70 99
4102.85 104
4103.00 110
4103.14 115
4103.29 119
4103.44 123
4103.58 125
4103.73 127
4103.88 127
4104.02 126
4104.17 122
4104.32 117
4104.46 110
4104.61 101
4104.76 90
4104.90 79
4105.05 68
4105.20 57
4105.35 47
4105.49 38
4105.64 30
4105.79 24
4105.93 18
4106.08 14
4106.23 10
4106.37 9
4106.52 8
4106.67 8
4106.81 9
4106.96 10
4107.11 13
4107.25 16
4107.40 20
4107.55 25
4107.70 31
4107.84 37
4107.99 42
4108.14 46
4108.28 48
4108.43 47
4108.58 44
4108.72 39
4108.87 35
4109.02 31
4109.17 28
4109.31 27
4109.46 28
4109.61 28
4109.75 29
4109.90 30
4110.05 31
4110.19 33
4110.34 35
4110.49 38
4110.63 42
4110.78 47
4110.93 52
4111.08 54
4111.22 55
4111.37 54
4111.52 51
4111.66 47
4111.81 42
4111.96 37
4112.10 33
4112.25 30
4112.40 26
4112.55 23
4112.69 19
4112.84 14
4112.99 9
4113.13 4
4113.28 0
4113.43 0
4113.58 0
4113.72 0
4113.87 0
4114.02 0
4114.16 0
4114.31 0
4114.46 0
4114.60 5
4114.75 12
4114.90 19
4115.05 26
4115.19 31
4115.34 36
4115.49 39
4115.63 41
4115.78 43
4115.93 43
4116.08 44
4116.22 44
4116.37 44
4116.52 44
4116.66 43
4116.81 42
4116.96 41
4117.10 41
4117.25 41
4117.40 41
4117.55 42
4117.69 43
4117.84 43
4117.99 42
4118.13 39
4118.28 35
4118.43 30
4118.58 26
4118.72 23
4118.87 22
4119.02 24
4119.16 28
4119.31 33
4119.46 38
4119.61 42
4119.75 44
4119.90 44
4120.05 42
4120.19 39
4120.34 35
4120.49 33
4120.64 31
4120.78 32
4120.93 34
4121.08 37
4121.22 41
4121.37 45
4121.52 49
4121.67 53
4121.81 57
4121.96 63
4122.11 69
4122.25 77
4122.40 86
4122.55 94
4122.70 100
4122.84 104
4122.99 103
4123.14 99
4123.29 92
4123.43 81
4123.58 69
4123.73 57
4123.87 46
4124.02 37
4124.17 31
4124.32 29
4124.46 30
4124.61 34
4124.76 39
4124.90 45
4125.05 50
4125.20 54
4125.35 55
4125.49 55
4125.64 54
4125.79 54
4125.94 54
4126.08 56
4126.23 60
4126.38 64
4126.52 69
4126.67 73
4126.82 77
4126.97 78
4127.11 79
4127.26 80
4127.41 80
4127.56 81
4127.70 82
4127.85 84
4128.00 86
4128.14 87
4128.29 88
4128.44 89
4128.59 90
4128.73 92
4128.88 95
4129.03 98
4129.18 102
4129.32 106
4129.47 109
4129.62 110
4129.77 109
4129.91 105
4130.06 99
4130.21 91
4130.35 83
4130.50 75
4130.65 67
4130.80 61
4130.94 58
4131.09 57
4131.24 59
4131.39 63
4131.53 69
4131.68 76
4131.83 81
4131.98 84
4132.12 85
4132.27 85
4132.42 82
4132.56 79
4132.71 76
4132.86 72
4133.01 68
4133.15 64
4133.30 60
4133.45 56
4133.60 52
4133.74 50
4133.89 48
4134.04 47
4134.19 46
4134.33 44
4134.48 43
4134.63 40
4134.78 37
4134.92 34
4135.07 30
4135.22 26
4135.37 22
4135.51 19
4135.66 18
4135.81 18
4135.96 21
4136.10 25
4136.25 30
4136.40 35
4136.54 38
4136.69 38
4136.84 37
4136.99 34
4137.13 31
4137.28 27
4137.43 24
4137.58 22
4137.72 21
4137.87 21
4138.02 22
4138.17 24
4138.31 26
4138.46 29
4138.61 31
4138.76 34
4138.90 35
4139.05 36
4139.20 37
4139.35 38
4139.49 39
4139.64 40
4139.79 41
4139.94 40
4140.08 38
4140.23 35
4140.38 32
4140.53 28
4140.67 26
4140.82 25
4140.97 26
4141.12 28
4141.26 32
4141.41 35
4141.56 37
4141.71 38
4141.85 37
4142.00 35
4142.15 33
4142.30 31
4142.45 29
4142.59 27
4142.74 25
4142.89 24
4143.04 23
4143.18 23
4143.33 25
4143.48 28
4143.63 34
4143.77 40
4143.92 48
4144.07 56
4144.22 63
4144.36 69
4144.51 72
4144.66 74
4144.81 74
4144.95 74
4145.10 73
4145.25 73
4145.40 75
4145.54 79
4145.69 85
4145.84 95
4145.99 107
4146.13 122
4146.28 137
4146.43 152
4146.58 165
4146.73 175
4146.87 181
4147.02 183
4147.17 181
4147.32 176
4147.46 171
4147.61 165
4147.76 160
4147.91 156
4148.05 151
4148.20 144
4148.35 135
4148.50 123
4148.64 108
4148.79 92
4148.94 74
4149.09 58
4149.24 46
4149.38 37
4149.53 33
4149.68 34
4149.83 39
4149.97 46
4150.12 54
4150.27 62
4150.42 68
4150.56 73
4150.71 76
4150.86 79
4151.01 81
4151.16 82
4151.30 83
4151.45 84
4151.60 84
4151.75 83
4151.89 81
4152.04 78
4152.19 74
4152.34 68
4152.48 61
4152.63 52
4152.78 43
4152.93 32
4153.08 22
4153.22 12
4153.37 3
4153.52 0
4153.67 0
4153.81 0
4153.96 0
4154.11 2
4154.26 10
4154.41 19
4154.55 28
4154.70 37
4154.85 44
4155.00 51
4155.14 56
4155.29 60
4155.44 63
4155.59 65
4155.74 67
4155.88 67
4156.03 66
4156.18 63
4156.33 59
4156.47 53
4156.62 46
4156.77 38
4156.92 30
4157.07 22
4157.21 16
4157.36 12
4157.51 9
4157.66 8
4157.80 7
4157.95 8
4158.10 9
4158.25 11
4158.40 14
4158.54 17
4158.69 20
4158.84 24
4158.99 27
4159.14 30
4159.28 32
4159.43 34
4159.58 36
4159.73 39
4159.87 42
4160.02 45
4160.17 47
4160.32 48
4160.47 47
4160.61 42
4160.76 35
4160.91 27
4161.06 18
4161.21 11
4161.35 7
4161.50 6
4161.65 8
4161.80 12
4161.94 15
4162.09 16
4162.24 15
4162.39 11
4162.54 4
4162.68 0
4162.83 0
4162.98 0
4163.13 0
4163.28 0
4163.42 0
4163.57 0
4163.72 0
4163.87 6
4164.02 12
4164.16 17
4164.31 21
4164.46 27
4164.61 33
4164.76 40
4164.90 48
4165.05 56
4165.20 62
4165.35 68
4165.50 71
4165.64 73
4165.79 74
4165.94 76
4166.09 78
4166.24 80
4166.38 82
4166.53 82
4166.68 81
4166.83 78
4166.98 74
4167.12 70
4167.27 67
4167.42 66
4167.57 66
4167.72 68
4167.86 70
4168.01 72
4168.16 74
4168.31 76
4168.46 78
4168.60 81
4168.75 85
4168.90 91
4169.05 99
4169.20 108
4169.34 117
4169.49 125
4169.64 132
4169.79 137
4169.94 140
4170.08 141
4170.23 142
4170.38 144
4170.53 147
4170.68 150
4170.82 155
4170.97 159
4171.12 161
4171.27 161
4171.42 158
4171.56 152
4171.71 145
4171.86 137
4172.01 130
4172.16 124
4172.30 118
4172.45 114
4172.60 109
4172.75 104
4172.90 96
4173.04 87
4173.19 76
4173.34 64
4173.49 51
4173.64 40
4173.79 30
4173.93 22
4174.08 15
4174.23 11
4174.38 8
4174.53 6
4174.67 6
4174.82 7
4174.97 9
4175.12 12
4175.27 14
4175.41 17
4175.56 19
4175.71 20
4175.86 22
4176.01 24
4176.16 26
4176.30 29
4176.45 31
4176.60 32
4176.75 31
4176.90 28
4177.04 24
4177.19 20
4177.34 17
4177.49 17
4177.64 19
4177.79 25
4177.93 33
4178.08 42
4178.23 51
4178.38 59
4178.53 64
4178.67 66
4178.82 66
4178.97 63
4179.12 59
4179.27 56
4179.42 54
4179.56 53
4179.71 54
4179.86 56
4180.01 59
4180.16 62
4180.30 64
4180.45 66
4180.60 67
4180.75 67
4180.90 67
4181.05 67
4181.19 66
4181.34 65
4181.49 62
4181.64 59
4181.79 56
4181.94 54
4182.08 54
4182.23 54
4182.38 56
4182.53 57
4182.68 58
4182.82 57
4182.97 56
4183.12 53
4183.27 51
4183.42 50
4183.57 51
4183.71 53
4183.86 55
4184.01 56
4184.16 57
4184.31 56
4184.46 53
4184.60 49
4184.75 44
4184.90 40
4185.05 35
4185.20 30
4185.35 26
4185.49 21
4185.64 17
4185.79 14
4185.94 12
4186.09 11
4186.24 11
4186.38 13
4186.53 15
4186.68 17
4186.83 21
4186.98 24
4187.13 29
4187.27 35
4187.42 42
4187.57 50
4187.72 58
4187.87 67
4188.02 75
4188.16 82
4188.31 88
4188.46 92
4188.61 94
4188.76 93
4188.91 91
4189.05 87
4189.20 81
4189.35 75
4189.50 68
4189.65 62
4189.80 57
4189.94 53
4190.09 50
4190.24 49
4190.39 50
4190.54 51
4190.69 52
4190.84 52
4190.98 50
4191.13 45
4191.28 39
4191.43 31
4191.58 22
4191.73 14
4191.87 7
4192.02 2
4192.17 0
4192.32 0
4192.47 0
4192.62 0
4192.77 0
4192.91 0
4193.06 0
4193.21 0
4193.36 0
4193.51 2
4193.66 5
4193.80 8
4193.95 12
4194.10 17
4194.25 21
4194.40 26
4194.55 30
4194.70 34
4194.84 37
4194.99 39
4195.14 39
4195.29 39
4195.44 37
4195.59 36
4195.73 35
4195.88 36
4196.03 39
4196.18 44
4196.33 49
4196.48 54
4196.63 56
4196.77 57
4196.92 54
4197.07 49
4197.22 42
4197.37 35
4197.52 30
4197.67 26
4197.81 24
4197.96 23
4198.11 23
4198.26 23
4198.41 23
4198.56 22
4198.70 22
4198.85 23
4199.00 25
4199.15 29
4199.30 34
4199.45 39
4199.60 41
4199.74 42
4199.89 41
4200.04 38
4200.19 35
4200.34 33
4200.49 34
4200.64 39
4200.78 45
4200.93 53
4201.08 59
4201.23 64
4201.38 67
4201.53 68
4201.68 68
4201.83 67
4201.97 68
4202.12 70
4202.27 74
4202.42 79
4202.57 84
4202.72 90
4202.87 96
4203.01 102
4203.16 110
4203.31 118
4203.46 128
4203.61 137
4203.76 145
4203.91 152
4204.05 157
4204.20 162
4204.35 165
4204.50 168
4204.65 171
4204.80 172
4204.95 171
4205.10 167
4205.24 161
4205.39 152
4205.54 143
4205.69 134
4205.84 128
4205.99 125
4206.14 124
4206.28 125
4206.43 125
4206.58 124
4206.73 120
4206.88 115
4207.03 107
4207.18 100
4207.33 93
4207.47 88
4207.62 85
4207.77 84
4207.92 85
4208.07 88
4208.22 90
4208.37 92
4208.52 94
4208.66 94
4208.81 93
4208.96 91
4209.11 88
4209.26 86
4209.41 84
4209.56 84
4209.70 85
4209.85 89
4210.00 93
4210.15 98
4210.30 103
4210.45 106
4210.60 109
4210.75 111
4210.90 112
4211.04 112
4211.19 112
4211.34 110
4211.49 108
4211.64 104
4211.79 100
4211.94 94
4212.09 87
4212.23 80
4212.38 73
4212.53 67
4212.68 63
4212.83 62
4212.98 62
4213.13 65
4213.28 67
4213.42 70
4213.57 71
4213.72 70
4213.87 68
4214.02 65
4214.17 61
4214.32 57
4214.47 54
4214.62 51
4214.76 50
4214.91 50
4215.06 50
4215.21 51
4215.36 53
4215.51 53
4215.66 52
4215.81 49
4215.95 45
4216.10 39
4216.25 32
4216.40 25
4216.55 19
4216.70 14
4216.85 10
4217.00 8
4217.15 7
4217.29 6
4217.44 7
4217.59 9
4217.74 12
4217.89 15
4218.04 18
4218.19 20
4218.34 22
4218.49 22
4218.63 21
4218.78 20
4218.93 18
4219.08 16
4219.23 15
4219.38 14
4219.53 14
4219.68 13
4219.83 12
4219.97 10
4220.12 7
4220.27 3
4220.42 0
4220.57 0
4220.72 0
4220.87 0
4221.02 0
4221.17 0
4221.32 0
4221.46 0
4221.61 0
4221.76 0
4221.91 5
4222.06 12
4222.21 19
4222.36 26
4222.51 33
4222.66 40
4222.80 46
4222.95 53
4223.10 61
4223.25 68
4223.40 76
4223.55 82
4223.70 87
4223.85 89
4224.00 87
4224.15 83
4224.29 77
4224.44 68
4224.59 58
4224.74 49
4224.89 39
4225.04 32
4225.19 26
4225.34 23
4225.49 23
4225.64 24
4225.78 28
4225.93 33
4226.08 39
4226.23 47
4226.38 57
4226.53 69
4226.68 81
4226.83 95
4226.98 107
4227.13 118
4227.28 125
4227.42 129
4227.57 129
4227.72 125
4227.87 119
4228.02 112
4228.17 105
4228.32 99
4228.47 94
4228.62 90
4228.77 88
4228.92 86
4229.06 85
4229.21 84
4229.36 83
4229.51 80
4229.66 76
4229.81 71
4229.96 66
4230.11 62
4230.26 58
4230.41 56
4230.56 55
4230.70 55
4230.85 54
4231.00 52
4231.15 49
4231.30 45
4231.45 42
4231.60 39
4231.75 38
4231.90 40
4232.05 43
4232.20 47
4232.34 52
4232.49 56
4232.64 59
4232.79 60
4232.94 58
4233.09 54
4233.24 48
4233.39 41
4233.54 33
4233.69 26
4233.84 18
4233.99 13
4234.13 8
4234.28 4
4234.43 2
4234.58 0
4234.73 0
4234.88 0
4235.03 0
4235.18 0
4235.33 0
4235.48 0
4235.63 0
4235.78 1
4235.92 7
4236.07 12
4236.22 17
4236.37 22
4236.52 27
4236.67 32
4236.82 37
4236.97 45
4237.12 54
4237.27 65
4237.42 76
4237.57 89
4237.72 100
4237.86 110
4238.01 116
4238.16 120
4238.31 120
4238.46 118
4238.61 116
4238.76 113
4238.91 111
4239.06 111
4239.21 112
4239.36 114
4239.51 115
4239.66 116
4239.81 115
4239.95 113
4240.10 111
4240.25 108
4240.40 106
4240.55 105
4240.70 104
4240.85 103
4241.00 103
4241.15 104
4241.30 105
4241.45 106
4241.60 109
4241.75 111
4241.90 114
4242.04 115
4242.19 115
4242.34 112
4242.49 106
4242.64 99
4242.79 89
4242.94 79
4243.09 68
4243.24 58
4243.39 50
4243.54 42
4243.69 34
4243.84 28
4243.99 21
4244.14 16
4244.28 12
4244.43 9
4244.58 9
4244.73 11
4244.88 15
4245.03 20
4245.18 25
4245.33 29
4245.48 32
4245.63 33
4245.78 33
4245.93 32
4246.08 32
4246.23 33
4246.38 34
4246.53 37
4246.67 40
4246.82 43
4246.97 46
4247.12 49
4247.27 50
4247.42 50
4247.57 48
4247.72 45
4247.87 41
4248.02 37
4248.17 33
4248.32 30
4248.47 30
4248.62 32
4248.77 37
4248.92 43
4249.07 49
4249.21 55
4249.36 59
4249.51 61
4249.66 61
4249.81 59
4249.96 56
4250.11 52
4250.26 47
4250.41 44
4250.56 42
4250.71 42
4250.86 43
4251.01 46
4251.16 48
4251.31 50
4251.46 50
4251.61 48
4251.76 44
4251.91 40
4252.05 36
4252.20 35
4252.35 37
4252.50 42
4252.65 48
4252.80 54
4252.95 60
4253.10 64
4253.25 66
4253.40 66
4253.55 65
4253.70 64
4253.85 63
4254.00 61
4254.15 60
4254.30 57
4254.45 55
4254.60 52
4254.75 50
4254.90 48
4255.05 47
4255.19 48
4255.34 52
4255.49 58
4255.64 66
4255.79 77
4255.94 90
4256.09 104
4256.24 116
4256.39 126
4256.54 133
4256.69 135
4256.84 133
4256.99 129
4257.14 123
4257.29 117
4257.44 112
4257.59 108
4257.74 106
4257.89 104
4258.04 103
4258.19 100
4258.34 95
4258.49 90
4258.64 83
4258.78 77
4258.93 72
4259.08 68
4259.23 67
4259.38 67
4259.53 71
4259.68 76
4259.83 84
4259.98 92
4260.13 101
4260.28 110
4260.43 117
4260.58 123
4260.73 127
4260.88 129
4261.03 129
4261.18 129
4261.33 128
4261.48 129
4261.63 131
4261.78 134
4261.93 140
4262.08 146
4262.23 153
4262.38 159
4262.53 162
4262.68 163
4262.83 162
4262.97 159
4263.12 154
4263.27 150
4263.42 145
4263.57 139
4263.72 134
4263.87 129
4264.02 125
4264.17 122
4264.32 122
4264.47 125
4264.62 130
4264.77 138
4264.92 147
4265.07 155
4265.22 159
4265.37 160
4265.52 157
4265.67 150
4265.82 141
4265.97 132
4266.12 123
4266.27 116
4266.42 111
4266.57 107
4266.72 105
4266.87 103
4267.02 101
4267.17 99
4267.32 96
4267.47 91
4267.62 86
4267.77 80
4267.92 73
4268.07 66
4268.22 60
4268.37 56
4268.51 53
4268.66 53
4268.81 54
4268.96 57
4269.11 61
4269.26 66
4269.41 70
4269.56 73
4269.71 76
4269.86 76
4270.01 75
4270.16 73
4270.31 69
4270.46 63
4270.61 58
4270.76 52
4270.91 48
4271.06 45
4271.21 43
4271.36 43
4271.51 43
4271.66 43
4271.81 42
4271.96 39
4272.11 35
4272.26 29
4272.41 23
4272.56 16
4272.71 11
4272.86 6
4273.01 3
4273.16 2
4273.31 2
4273.46 3
4273.61 4
4273.76 4
4273.91 5
4274.06 6
4274.21 8
4274.36 10
4274.51 16
4274.66 23
4274.81 33
4274.96 45
4275.11 56
4275.26 67
4275.41 76
4275.56 81
4275.71 83
4275.86 82
4276.01 77
4276.16 71
4276.31 63
4276.46 55
4276.61 48
4276.76 41
4276.91 36
4277.06 32
4277.21 31
4277.36 30
4277.51 31
4277.66 33
4277.81 36
4277.96 39
4278.11 43
4278.26 46
4278.41 49
4278.56 52
4278.71 55
4278.86 57
4279.01 59
4279.16 61
4279.31 63
4279.46 65
4279.61 67
4279.76 69
4279.91 70
4280.06 71
4280.21 70
4280.36 69
4280.51 67
4280.66 65
4280.81 64
4280.96 64
4281.11 64
4281.26 64
4281.41 65
4281.56 65
4281.71 64
4281.86 62
4282.01 60
4282.16 58
4282.31 57
4282.46 56
4282.61 55
4282.76 55
4282.91 56
4283.06 57
4283.21 57
4283.36 57
4283.51 57
4283.66 56
4283.81 54
4283.96 51
4284.11 47
4284.26 43
4284.41 38
4284.56 34
4284.71 31
4284.86 29
4285.01 28
4285.16 30
4285.31 32
4285.46 35
4285.61 40
4285.76 44
4285.91 50
4286.06 55
4286.21 60
4286.36 64
4286.51 67
4286.66 68
4286.81 67
4286.96 66
4287.11 63
4287.26 61
4287.41 60
4287.56 60
4287.71 62
4287.86 65
4288.01 69
4288.16 72
4288.31 76
4288.46 78
4288.61 79
4288.76 79
4288.91 78
4289.06 76
4289.21 73
4289.36 69
4289.51 66
4289.66 62
4289.81 59
4289.96 57
4290.11 54
4290.26 52
4290.41 50
4290.56 47
4290.71 43
4290.86 39
4291.01 34
4291.16 29
4291.31 23
4291.46 17
4291.61 13
4291.76 9
4291.91 7
4292.06 6
4292.21 7
4292.36 9
4292.51 13
4292.66 18
4292.81 24
4292.96 30
4293.11 35
4293.26 39
4293.41 42
4293.56 45
4293.72 48
4293.87 52
4294.02 57
4294.17 64
4294.32 72
4294.47 81
4294.62 91
4294.77 99
4294.92 106
4295.07 111
4295.22 113
4295.37 113
4295.52 111
4295.67 109
4295.82 106
4295.97 102
4296.12 98
4296.27 95
4296.42 92
4296.57 91
4296.72 90
4296.87 91
4297.02 91
4297.17 91
4297.32 90
4297.47 88
4297.62 84
4297.77 80
4297.92 76
4298.07 73
4298.22 71
4298.37 72
4298.52 73
4298.67 75
4298.82 77
4298.97 79
4299.12 79
4299.28 78
4299.43 75
4299.58 72
4299.73 69
4299.88 67
4300.03 65
4300.18 64
4300.33 65
4300.48 68
4300.63 73
4300.78 79
4300.93 86
4301.08 94
4301.23 100
4301.38 105
4301.53 107
4301.68 106
4301.83 102
4301.98 95
4302.13 87
4302.28 78
4302.43 70
4302.58 63
4302.73 59
4302.88 56
4303.03 56
4303.18 56
4303.33 57
4303.49 59
4303.64 60
4303.79 61
4303.94 62
4304.09 64
4304.24 67
4304.39 70
4304.54 72
4304.69 74
4304.84 76
4304.99 76
4305.14 75
4305.29 74
4305.44 73
4305.59 72
4305.74 73
4305.89 74
4306.04 75
4306.19 76
4306.34 77
4306.49 77
4306.64 77
4306.79 76
4306.94 76
4307.10 75
4307.25 75
4307.40 76
4307.55 77
4307.70 80
4307.85 82
4308.00 84
4308.15 86
4308.30 87
4308.45 85
4308.60 83
4308.75 79
4308.90 75
4309.05 70
4309.20 65
4309.35 59
4309.50 54
4309.65 48
4309.80 42
4309.95 36
4310.11 32
4310.26 30
4310.41 30
4310.56 33
4310.71 38
4310.86 44
4311.01 50
4311.16 55
4311.31 58
4311.46 60
4311.61 61
4311.76 63
4311.91 66
4312.06 71
4312.21 78
4312.36 86
4312.51 95
4312.66 102
4312.81 107
4312.97 109
4313.12 108
4313.27 105
4313.42 101
4313.57 97
4313.72 94
4313.87 91
4314.02 89
4314.17 88
4314.32 88
4314.47 89
4314.62 90
4314.77 93
4314.92 96
4315.07 99
4315.22 104
4315.37 109
4315.53 114
4315.68 119
4315.83 123
4315.98 125
4316.13 126
4316.28 126
4316.43 123
4316.58 119
4316.73 115
4316.88 110
4317.03 106
4317.18 102
4317.33 99
4317.48 96
4317.63 94
4317.78 91
4317.94 87
4318.09 83
4318.24 78
4318.39 72
4318.54 67
4318.69 62
4318.84 57
4318.99 53
4319.14 48
4319.29 44
4319.44 41
4319.59 37
4319.74 34
4319.89 31
4320.04 28
4320.20 26
4320.35 23
4320.50 21
4320.65 19
4320.80 17
4320.95 16
4321.10 16
4321.25 15
4321.40 15
4321.55 14
4321.70 11
4321.85 8
4322.00 4
4322.15 1
4322.30 0
4322.46 0
4322.61 0
4322.76 0
4322.91 0
4323.06 0
4323.21 0
4323.36 0
4323.51 4
4323.66 15
4323.81 28
4323.96 42
4324.11 56
4324.26 69
4324.42 80
4324.57 87
4324.72 91
4324.87 93
4325.02 92
4325.17 91
4325.32 88
4325.47 85
4325.62 82
4325.77 80
4325.92 79
4326.07 79
4326.22 80
4326.38 81
4326.53 83
4326.68 84
4326.83 85
4326.98 86
4327.13 87
4327.28 88
4327.43 90
4327.58 93
4327.73 96
4327.88 100
4328.03 104
4328.19 107
4328.34 110
4328.49 113
4328.64 115
4328.79 116
4328.94 118
4329.09 119
4329.24 119
4329.39 118
4329.54 115
4329.69 110
4329.84 103
4330.00 95
4330.15 88
4330.30 81
4330.45 76
4330.60 74
4330.75 73
4330.90 73
4331.05 74
4331.20 75
4331.35 76
4331.50 77
4331.65 78
4331.81 80
4331.96 83
4332.11 86
4332.26 88
4332.41 89
4332.56 89
4332.71 88
4332.86 86
4333.01 86
4333.16 87
4333.31 90
4333.47 96
4333.62 102
4333.77 109
4333.92 117
4334.07 124
4334.22 131
4334.37 137
4334.52 143
4334.67 148
4334.82 153
4334.97 156
4335.13 158
4335.28 160
4335.43 162
4335.58 164
4335.73 167
4335.88 171
4336.03 175
4336.18 178
4336.33 179
4336.48 178
4336.64 174
4336.79 167
4336.94 159
4337.09 150
4337.24 142
4337.39 135
4337.54 129
4337.69 124
4337.84 121
4337.99 118
4338.15 116
4338.30 114
4338.45 111
4338.60 108
4338.75 104
4338.90 99
4339.05 91
4339.20 83
4339.35 75
4339.50 68
4339.66 62
4339.81 59
4339.96 56
4340.11 55
4340.26 54
4340.41 53
4340.56 51
4340.71 48
4340.86 44
4341.01 41
4341.17 39
4341.32 38
4341.47 38
4341.62 41
4341.77 46
4341.92 54
4342.07 63
4342.22 72
4342.37 80
4342.53 87
4342.68 89
4342.83 88
4342.98 83
4343.13 76
4343.28 69
4343.43 63
4343.58 58
4343.73 57
4343.89 57
4344.04 58
4344.19 59
4344.34 59
4344.49 58
4344.64 56
4344.79 54
4344.94 54
4345.09 55
4345.24 57
4345.40 61
4345.55 66
4345.70 70
4345.85 73
4346.00 74
4346.15 72
4346.30 69
4346.45 64
4346.61 59
4346.76 54
4346.91 51
4347.06 50
4347.21 51
4347.36 52
4347.51 55
4347.66 57
4347.81 59
4347.97 61
4348.12 63
4348.27 66
4348.42 69
4348.57 72
4348.72 74
4348.87 73
4349.02 70
4349.18 64
4349.33 56
4349.48 49
4349.63 43
4349.78 41
4349.93 43
4350.08 48
4350.23 55
4350.38 61
4350.54 65
4350.69 67
4350.84 65
4350.99 61
4351.14 56
4351.29 52
4351.44 49
4351.59 46
4351.75 44
4351.90 41
4352.05 38
4352.20 34
4352.35 30
4352.50 27
4352.65 24
4352.80 22
4352.96 21
4353.11 21
4353.26 22
4353.41 22
4353.56 23
4353.71 24
4353.86 27
4354.01 30
4354.17 34
4354.32 39
4354.47 44
4354.62 49
4354.77 52
4354.92 53
4355.07 53
4355.22 52
4355.38 51
4355.53 53
4355.68 57
4355.83 63
4355.98 71
4356.13 79
4356.28 85
4356.44 88
4356.59 86
4356.74 81
4356.89 72
4357.04 63
4357.19 53
4357.34 45
4357.49 38
4357.65 33
4357.80 30
4357.95 27
4358.10 25
4358.25 23
4358.40 20
4358.55 17
4358.71 15
4358.86 13
4359.01 11
4359.16 9
4359.31 8
4359.46 8
4359.61 7
4359.76 8
4359.92 8
4360.07 9
4360.22 10
4360.37 11
4360.52 12
4360.67 13
4360.82 14
4360.98 15
4361.13 15
4361.28 16
4361.43 16
4361.58 16
4361.73 15
4361.88 12
4362.04 9
4362.19 5
4362.34 1
4362.49 0
4362.64 0
4362.79 0
4362.94 0
4363.10 0
4363.25 0
4363.40 0
4363.55 0
4363.70 1
4363.85 2
4364.00 4
4364.16 7
4364.31 10
4364.46 14
4364.61 18
4364.76 20
4364.91 20
4365.06 18
4365.22 15
4365.37 10
4365.52 6
4365.67 3
4365.82 0
4365.97 0
4366.12 0
4366.28 0
4366.43 0
4366.58 0
4366.73 1
4366.88 3
4367.03 5
4367.19 8
4367.34 10
4367.49 13
4367.64 15
4367.79 17
4367.94 18
4368.09 18
4368.25 16
4368.40 13
4368.55 8
4368.70 3
4368.85 0
4369.00 0
4369.15 0
4369.31 0
4369.46 0
4369.61 1
4369.76 7
4369.91 13
4370.06 19
4370.22 25
4370.37 30
4370.52 33
4370.67 36
4370.82 37
4370.97 38
4371.13 37
4371.28 36
4371.43 34
4371.58 32
4371.73 29
4371.88 26
4372.03 23
4372.19 20
4372.34 18
4372.49 16
4372.64 15
4372.79 13
4372.94 11
4373.10 8
4373.25 6
4373.40 4
4373.55 4
4373.70 7
4373.85 12
4374.01 20
4374.16 30
4374.31 41
4374.46 51
4374.61 58
4374.76 61
4374.92 60
4375.07 55
4375.22 47
4375.37 40
4375.52 34
4375.67 31
4375.83 31
4375.98 33
4376.13 38
4376.28 45
4376.43 52
4376.58 59
4376.74 67
4376.89 74
4377.04 81
4377.19 87
4377.34 92
4377.49 95
4377.65 97
4377.80 98
4377.95 96
4378.10 94
4378.25 92
4378.40 91
4378.56 90
4378.71 89
4378.86 88
4379.01 86
4379.16 82
4379.31 75
4379.47 67
4379.62 57
4379.77 47
4379.92 39
4380.07 33
4380.22 31
4380.38 31
4380.53 34
4380.68 39
4380.83 46
4380.98 54
4381.13 62
4381.29 70
4381.44 78
4381.59 85
4381.74 90
4381.89 95
4382.05 99
4382.20 103
4382.35 107
4382.50 112
4382.65 118
4382.80 124
4382.96 130
4383.11 134
4383.26 136
4383.41 135
4383.56 131
4383.71 126
4383.87 120
4384.02 114
4384.17 109
4384.32 106
4384.47 106
4384.63 107
4384.78 110
4384.93 113
4385.08 116
4385.23 120
4385.38 124
4385.54 128
4385.69 131
4385.84 135
4385.99 139
4386.14 142
4386.30 145
4386.45 147
4386.60 151
4386.75 154
4386.90 158
4387.05 162
4387.21 165
4387.36 166
4387.51 166
4387.66 163
4387.81 158
4387.97 153
4388.12 147
4388.27 141
4388.42 136
4388.57 131
4388.72 125
4388.88 119
4389.03 111
4389.18 104
4389.33 97
4389.48 91
4389.64 87
4389.79 85
4389.94 84
4390.09 84
4390.24 83
4390.40 84
4390.55 84
4390.70 86
4390.85 89
4391.00 94
4391.16 101
4391.31 108
4391.46 114
4391.61 119
4391.76 122
4391.91 122
4392.07 121
4392.22 117
4392.37 111
4392.52 104
4392.67 96
4392.83 87
4392.98 78
4393.13 69
4393.28 61
4393.43 53
4393.59 46
4393.74 40
4393.89 37
4394.04 35
4394.19 37
4394.35 42
4394.50 51
4394.65 64
4394.80 80
4394.95 99
4395.11 119
4395.26 139
4395.41 158
4395.56 175
4395.71 190
4395.87 203
4396.02 214
4396.17 226
4396.32 240
4396.47 257
4396.63 277
4396.78 300
4396.93 325
4397.08 350
4397.23 375
4397.39 398
4397.54 421
4397.69 444
4397.84 469
4397.99 496
4398.15 526
4398.30 556
4398.45 586
4398.60 612
4398.75 634
4398.91 650
4399.06 659
4399.21 662
4399.36 661
4399.51 656
4399.67 648
4399.82 638
4399.97 627
4400.12 615
4400.28 602
4400.43 590
4400.58 577
4400.73 563
4400.88 547
4401.04 530
4401.19 509
4401.34 487
4401.49 464
4401.64 441
4401.80 420
4401.95 402
4402.10 387
4402.25 373
4402.40 361
4402.56 348
4402.71 335
4402.86 321
4403.01 306
4403.16 293
4403.32 282
4403.47 272
4403.62 265
4403.77 259
4403.93 253
4404.08 246
4404.23 238
4404.38 230
4404.53 223
4404.69 216
4404.84 210
4404.99 204
4405.14 198
4405.29 192
4405.45 185
4405.60 177
4405.75 168
4405.90 159
4406.06 151
4406.21 143
4406.36 136
4406.51 130
4406.66 124
4406.82 117
4406.97 111
4407.12 105
4407.27 98
4407.43 93
4407.58 90
4407.73 88
4407.88 87
4408.03 88
4408.19 89
4408.34 90
4408.49 90
4408.64 88
4408.80 85
4408.95 81
4409.10 76
4409.25 70
4409.40 65
4409.56 61
4409.71 58
4409.86 57
4410.01 56
4410.17 57
4410.32 58
4410.47 61
4410.62 65
4410.77 69
4410.93 73
4411.08 76
4411.23 78
4411.38 78
4411.54 77
4411.69 75
4411.84 73
4411.99 71
4412.14 70
4412.30 68
4412.45 66
4412.60 65
4412.75 63
4412.91 62
4413.06 62
4413.21 64
4413.36 68
4413.52 74
4413.67 81
4413.82 89
4413.97 97
4414.12 104
4414.28 111
4414.43 117
4414.58 123
4414.73 127
4414.89 131
4415.04 134
4415.19 134
4415.34 133
4415.50 129
4415.65 124
4415.80 118
4415.95 112
4416.11 107
4416.26 103
4416.41 102
4416.56 104
4416.71 110
4416.87 120
4417.02 133
4417.17 148
4417.32 166
4417.48 184
4417.63 203
4417.78 221
4417.93 237
4418.09 254
4418.24 270
4418.39 286
4418.54 304
4418.70 324
4418.85 346
4419.00 369
4419.15 395
4419.30 423
4419.46 452
4419.61 481
4419.76 511
4419.91 541
4420.07 571
4420.22 600
4420.37 629
4420.52 656
4420.68 681
4420.83 705
4420.98 726
4421.13 746
4421.29 766
4421.44 785
4421.59 805
4421.74 827
4421.90 850
4422.05 875
4422.20 900
4422.35 925
4422.51 950
4422.66 973
4422.81 994
4422.96 1012
4423.12 1026
4423.27 1036
4423.42 1043
4423.57 1047
4423.73 1047
4423.88 1046
4424.03 1042
4424.18 1036
4424.34 1030
4424.49 1022
4424.64 1013
4424.79 1004
4424.95 993
4425.10 980
4425.25 964
4425.40 945
4425.56 920
4425.71 892
4425.86 859
4426.01 825
4426.17 791
4426.32 758
4426.47 728
4426.62 701
4426.78 677
4426.93 655
4427.08 634
4427.23 613
4427.39 591
4427.54 568
4427.69 544
4427.84 519
4428.00 495
4428.15 472
4428.30 452
4428.45 435
4428.61 422
4428.76 414
4428.91 408
4429.06 405
4429.22 401
4429.37 396
4429.52 387
4429.67 374
4429.83 358
4429.98 338
4430.13 317
4430.28 296
4430.44 277
4430.59 259
4430.74 243
4430.90 228
4431.05 215
4431.20 204
4431.35 194
4431.51 186
4431.66 180
4431.81 175
4431.96 172
4432.12 168
4432.27 165
4432.42 161
4432.57 157
4432.73 152
4432.88 147
4433.03 141
4433.18 134
4433.34 127
4433.49 118
4433.64 108
4433.80 97
4433.95 86
4434.10 74
4434.25 64
4434.41 55
4434.56 48
4434.71 43
4434.86 41
4435.02 40
4435.17 40
4435.32 40
4435.47 39
4435.63 39
4435.78 38
4435.93 37
4436.09 36
4436.24 35
4436.39 34
4436.54 33
4436.70 31
4436.85 28
4437.00 24
4437.15 20
4437.31 17
4437.46 15
4437.61 16
4437.76 19
4437.92 24
4438.07 31
4438.22 39
4438.38 46
4438.53 53
4438.68 58
4438.83 60
4438.99 60
4439.14 57
4439.29 51
4439.45 45
4439.60 38
4439.75 31
4439.90 27
4440.06 24
4440.21 23
4440.36 24
4440.51 26
4440.67 27
4440.82 29
4440.97 31
4441.13 32
4441.28 32
4441.43 32
4441.58 32
4441.74 32
4441.89 31
4442.04 30
4442.19 28
4442.35 25
4442.50 21
4442.65 15
4442.81 7
4442.96 0
4443.11 0
4443.26 0
4443.42 0
4443.57 0
4443.72 0
4443.88 0
4444.03 0
4444.18 10
4444.33 28
4444.49 46
4444.64 63
4444.79 79
4444.95 92
4445.10 102
4445.25 109
4445.40 113
4445.56 116
4445.71 117
4445.86 117
4446.02 117
4446.17 116
4446.32 116
4446.47 116
4446.63 116
4446.78 118
4446.93 121
4447.09 126
4447.24 133
4447.39 143
4447.54 154
4447.70 167
4447.85 182
4448.00 197
4448.16 212
4448.31 225
4448.46 237
4448.61 248
4448.77 256
4448.92 262
4449.07 266
4449.23 268
4449.38 269
4449.53 267
4449.69 264
4449.84 260
4449.99 255
4450.14 251
4450.30 248
4450.45 245
4450.60 243
4450.76 240
4450.91 235
4451.06 226
4451.21 215
4451.37 200
4451.52 183
4451.67 166
4451.83 151
4451.98 139
4452.13 130
4452.29 124
4452.44 122
4452.59 121
4452.74 122
4452.90 123
4453.05 125
4453.20 127
4453.36 128
4453.51 128
4453.66 128
4453.82 126
4453.97 123
4454.12 119
4454.27 113
4454.43 106
4454.58 98
4454.73 90
4454.89 80
4455.04 72
4455.19 64
4455.35 57
4455.50 52
4455.65 49
4455.80 48
4455.96 48
4456.11 48
4456.26 48
4456.42 47
4456.57 45
4456.72 41
4456.88 38
4457.03 34
4457.18 32
4457.33 32
4457.49 35
4457.64 39
4457.79 44
4457.95 47
4458.10 49
4458.25 48
4458.41 45
4458.56 40
4458.71 35
4458.87 31
4459.02 29
4459.17 30
4459.32 32
4459.48 34
4459.63 35
4459.78 33
4459.94 28
4460.09 22
4460.24 15
4460.40 10
4460.55 7
4460.70 8
4460.86 12
4461.01 18
4461.16 26
4461.32 32
4461.47 36
4461.62 36
4461.77 32
4461.93 24
4462.08 16
4462.23 7
4462.39 1
4462.54 0
4462.69 0
4462.85 1
4463.00 8
4463.15 16
4463.31 25
4463.46 35
4463.61 43
4463.77 51
4463.92 57
4464.07 61
4464.23 63
4464.38 63
4464.53 61
4464.68 59
4464.84 56
4464.99 53
4465.14 51
4465.30 50
4465.45 48
4465.60 46
4465.76 44
4465.91 40
4466.06 36
4466.22 32
4466.37 27
4466.52 23
4466.68 20
4466.83 17
4466.98 16
4467.14 16
4467.29 18
4467.44 21
4467.60 27
4467.75 33
4467.90 40
4468.06 46
4468.21 51
4468.36 57
4468.52 61
4468.67 65
4468.82 69
4468.97 72
4469.13 75
4469.28 76
4469.43 76
4469.59 74
4469.74 72
4469.89 68
4470.05 65
4470.20 62
4470.35 59
4470.51 56
4470.66 53
4470.81 50
4470.97 47
4471.12 43
4471.27 39
4471.43 36
4471.58 34
4471.73 33
4471.89 34
4472.04 37
4472.19 41
4472.35 46
4472.50 51
4472.65 56
4472.81 60
4472.96 63
4473.11 66
4473.27 68
4473.42 70
4473.57 73
4473.73 76
4473.88 81
4474.03 86
4474.19 91
4474.34 94
4474.49 96
4474.65 95
4474.80 93
4474.95 89
4475.11 87
4475.26 85
4475.41 87
4475.57 92
4475.72 99
4475.87 108
4476.03 116
4476.18 122
4476.33 124
4476.49 121
4476.64 115
4476.79 107
4476.95 99
4477.10 92
4477.25 89
4477.41 90
4477.56 95
4477.71 102
4477.87 111
4478.02 119
4478.17 125
4478.33 128
4478.48 129
4478.64 125
4478.79 119
4478.94 111
4479.10 102
4479.25 92
4479.40 83
4479.56 75
4479.71 69
4479.86 64
4480.02 60
4480.17 58
4480.32 56
4480.48 54
4480.63 53
4480.78 52
4480.94 52
4481.09 54
4481.24 57
4481.40 61
4481.55 65
4481.70 68
4481.86 69
4482.01 68
4482.16 64
4482.32 58
4482.47 51
4482.63 45
4482.78 40
4482.93 36
4483.09 34
4483.24 34
4483.39 34
4483.55 34
4483.70 34
4483.85 34
4484.01 34
4484.16 35
4484.31 37
4484.47 40
4484.62 44
4484.77 47
4484.93 49
4485.08 51
4485.23 52
4485.39 52
4485.54 52
4485.70 53
4485.85 55
4486.00 58
4486.16 61
4486.31 65
4486.46 67
4486.62 68
4486.77 68
4486.92 67
4487.08 66
4487.23 65
4487.38 64
4487.54 64
4487.69 63
4487.85 61
4488.00 58
4488.15 52
4488.31 45
4488.46 36
4488.61 28
4488.77 21
4488.92 15
4489.07 11
4489.23 7
4489.38 4
4489.53 1
4489.69 0
4489.84 0
4490.00 0
4490.15 0
4490.30 0
4490.46 6
4490.61 14
4490.76 24
4490.92 34
4491.07 43
4491.22 50
4491.38 54
4491.53 56
4491.69 55
4491.84 53
4491.99 50
4492.15 47
4492.30 45
4492.45 44
4492.61 43
4492.76 42
4492.91 41
4493.07 38
4493.22 33
4493.38 27
4493.53 19
4493.68 11
4493.84 3
4493.99 0
4494.14 0
4494.30 0
4494.45 0
4494.61 0
4494.76 0
4494.91 0
4495.07 1
4495.22 4
4495.37 7
4495.53 10
4495.68 12
4495.83 13
4495.99 15
4496.14 16
4496.30 17
4496.45 18
4496.60 18
4496.76 19
4496.91 21
4497.06 22
4497.22 24
4497.37 26
4497.53 27
4497.68 28
4497.83 29
4497.99 29
4498.14 29
4498.29 31
4498.45 33
4498.60 37
4498.76 43
4498.91 48
4499.06 53
4499.22 57
4499.37 58
4499.52 58
4499.68 56
4499.83 53
4499.99 50
4500.14 48
4500.29 48
4500.45 49
4500.60 51
4500.76 53
4500.91 56
4501.06 57
4501.22 58
4501.37 57
4501.52 56
4501.68 54
4501.83 52
4501.99 51
4502.14 51
4502.29 50
4502.45 50
4502.60 49
4502.75 47
4502.91 43
4503.06 38
4503.22 32
4503.37 26
4503.52 20
4503.68 16
4503.83 12
4503.99 10
4504.14 9
4504.29 9
4504.45 10
4504.60 10
4504.75 11
4504.91 10
4505.06 9
4505.22 6
4505.37 4
4505.52 1
4505.68 0
4505.83 0
4505.99 0
4506.14 0
4506.29 0
4506.45 0
4506.60 0
4506.76 0
4506.91 3
4507.06 6
4507.22 9
4507.37 11
4507.53 13
4507.68 15
4507.83 16
4507.99 17
4508.14 19
4508.29 19
4508.45 19
4508.60 18
4508.76 16
4508.91 13
4509.06 10
4509.22 6
4509.37 4
4509.53 3
4509.68 4
4509.83 8
4509.99 14
4510.14 22
4510.30 31
4510.45 38
4510.60 44
4510.76 48
4510.91 50
4511.07 51
4511.22 52
4511.37 54
4511.53 57
4511.68 60
4511.84 63
4511.99 65
4512.14 65
4512.30 63
4512.45 60
4512.61 57
4512.76 55
4512.91 54
4513.07 56
4513.22 59
4513.38 64
4513.53 70
4513.68 77
4513.84 84
4513.99 91
4514.15 98
4514.30 103
4514.45 108
4514.61 111
4514.76 113
4514.92 113
4515.07 111
4515.22 108
4515.38 104
4515.53 99
4515.69 94
4515.84 89
4515.99 86
4516.15 83
4516.30 81
4516.46 80
4516.61 79
4516.76 77
4516.92 74
4517.07 71
4517.23 67
4517.38 63
4517.54 59
4517.69 54
4517.84 49
4518.00 44
4518.15 38
4518.31 34
4518.46 30
4518.61 29
4518.77 29
4518.92 31
4519.08 35
4519.23 40
4519.38 44
4519.54 47
4519.69 49
4519.85 49
4520.00 48
4520.16 47
4520.31 47
4520.46 49
4520.62 52
4520.77 55
4520.93 59
4521.08 62
4521.23 63
4521.39 62
4521.54 60
4521.70 56
4521.85 52
4522.00 48
4522.16 44
4522.31 42
4522.47 41
4522.62 39
4522.78 38
4522.93 35
4523.08 32
4523.24 28
4523.39 22
4523.55 14
4523.70 6
4523.85 0
4524.01 0
4524.16 0
4524.32 0
4524.47 0
4524.63 0
4524.78 0
4524.93 0
4525.09 2
4525.24 11
4525.40 19
4525.55 28
4525.71 37
4525.86 47
4526.01 57
4526.17 67
4526.32 77
4526.48 87
4526.63 96
4526.79 104
4526.94 109
4527.09 113
4527.25 116
4527.40 118
4527.56 119
4527.71 120
4527.86 121
4528.02 120
4528.17 118
4528.33 113
4528.48 106
4528.64 96
4528.79 86
4528.94 75
4529.10 66
4529.25 58
4529.41 53
4529.56 49
4529.72 48
4529.87 47
4530.02 46
4530.18 44
4530.33 42
4530.49 39
4530.64 36
4530.80 33
4530.95 31
4531.11 30
4531.26 29
4531.41 30
4531.57 30
4531.72 30
4531.88 29
4532.03 28
4532.19 28
4532.34 28
4532.49 31
4532.65 36
4532.80 43
4532.96 51
4533.11 61
4533.27 70
4533.42 77
4533.57 82
4533.73 84
4533.88 82
4534.04 78
4534.19 72
4534.35 66
4534.50 59
4534.66 54
4534.81 50
4534.96 48
4535.12 47
4535.27 46
4535.43 45
4535.58 44
4535.74 43
4535.89 41
4536.04 39
4536.20 39
4536.35 40
4536.51 42
4536.66 45
4536.82 48
4536.97 50
4537.13 52
4537.28 51
4537.43 50
4537.59 49
4537.74 48
4537.90 49
4538.05 52
4538.21 55
4538.36 60
4538.52 63
4538.67 65
4538.82 65
4538.98 64
4539.13 61
4539.29 57
4539.44 54
4539.60 50
4539.75 47
4539.91 45
4540.06 43
4540.21 41
4540.37 40
4540.52 39
4540.68 38
4540.83 38
4540.99 38
4541.14 39
4541.30 41
4541.45 44
4541.60 48
4541.76 54
4541.91 61
4542.07 68
4542.22 74
4542.38 78
4542.53 81
4542.69 82
4542.84 81
4543.00 80
4543.15 80
4543.30 82
4543.46 86
4543.61 91
4543.77 95
4543.92 98
4544.08 99
4544.23 97
4544.39 92
4544.54 85
4544.70 78
4544.85 71
4545.00 66
4545.16 64
4545.31 64
4545.47 67
4545.62 72
4545.78 78
4545.93 85
4546.09 92
4546.24 100
4546.40 107
4546.55 114
4546.70 121
4546.86 127
4547.01 133
4547.17 137
4547.32 139
4547.48 140
4547.63 139
4547.79 137
4547.94 135
4548.10 134
4548.25 134
4548.41 137
4548.56 140
4548.71 145
4548.87 150
4549.02 155
4549.18 160
4549.33 165
4549.49 170
4549.64 177
4549.80 184
4549.95 192
4550.11 201
4550.26 210
4550.42 219
4550.57 228
4550.72 237
4550.88 246
4551.03 253
4551.19 259
4551.34 263
4551.50 266
4551.65 268
4551.81 270
4551.96 273
4552.12 277
4552.27 281
4552.43 286
4552.58 290
4552.74 292
4552.89 291
4553.04 288
4553.20 283
4553.35 277
4553.51 272
4553.66 269
4553.82 268
4553.97 270
4554.13 272
4554.28 274
4554.44 275
4554.59 275
4554.75 272
4554.90 268
4555.06 263
4555.21 259
4555.37 255
4555.52 254
4555.67 254
4555.83 256
4555.98 260
4556.14 265
4556.29 272
4556.45 279
4556.60 288
4556.76 296
4556.91 305
4557.07 313
4557.22 320
4557.38 325
4557.53 329
4557.69 332
4557.84 333
4558.00 333
4558.15 332
4558.31 330
4558.46 327
4558.62 322
4558.77 316
4558.92 309
4559.08 303
4559.23 298
4559.39 293
4559.54 290
4559.70 287
4559.85 285
4560.01 283
4560.16 282
4560.32 281
4560.47 281
4560.63 283
4560.78 285
4560.94 286
4561.09 287
4561.25 286
4561.40 285
4561.56 283
4561.71 281
4561.87 281
4562.02 282
4562.18 283
4562.33 286
4562.49 288
4562.64 290
4562.80 291
4562.95 293
4563.11 295
4563.26 298
4563.41 301
4563.57 304
4563.72 305
4563.88 305
4564.03 301
4564.19 296
4564.34 288
4564.50 280
4564.65 271
4564.81 264
4564.96 257
4565.12 252
4565.27 249
4565.43 248
4565.58 248
4565.74 248
4565.89 249
4566.05 251
4566.20 254
4566.36 257
4566.51 260
4566.67 262
4566.82 264
4566.98 263
4567.13 261
4567.29 257
4567.44 253
4567.60 249
4567.75 246
4567.91 244
4568.06 244
4568.22 244
4568.37 246
4568.53 249
4568.68 253
4568.84 258
4568.99 264
4569.15 270
4569.30 276
4569.46 280
4569.61 282
4569.77 283
4569.92 282
4570.08 279
4570.23 276
4570.39 272
4570.54 268
4570.70 264
4570.85 259
4571.01 255
4571.16 249
4571.32 242
4571.47 233
4571.63 224
4571.78 214
4571.94 203
4572.09 192
4572.25 180
4572.40 169
4572.56 158
4572.71 147
4572.87 136
4573.02 125
4573.18 115
4573.33 105
4573.49 98
4573.64 93
4573.80 91
4573.95 91
4574.11 93
4574.26 96
4574.42 99
4574.57 101
4574.73 100
4574.88 96
4575.04 89
4575.19 80
4575.35 71
4575.50 63
4575.66 57
4575.81 54
4575.97 54
4576.12 56
4576.28 59
4576.43 61
4576.59 61
4576.74 59
4576.90 55
4577.05 50
4577.21 44
4577.36 37
4577.52 32
4577.67 27
4577.83 23
4577.98 20
4578.14 17
4578.29 15
4578.45 11
4578.60 7
4578.76 3
4578.91 0
4579.07 0
4579.23 0
4579.38 0
4579.54 0
4579.69 0
4579.85 0
4580.00 0
4580.16 0
4580.31 3
4580.47 5
4580.62 8
4580.78 11
4580.93 15
4581.09 19
4581.24 23
4581.40 27
4581.55 30
4581.71 33
4581.86 34
4582.02 34
4582.17 33
4582.33 33
4582.48 32
4582.64 31
4582.79 32
4582.95 32
4583.10 34
4583.26 37
4583.41 41
4583.57 46
4583.73 52
4583.88 58
4584.04 64
4584.19 69
4584.35 74
4584.50 77
4584.66 81
4584.81 84
4584.97 88
4585.12 93
4585.28 97
4585.43 101
4585.59 104
4585.74 105
4585.90 106
4586.05 105
4586.21 104
4586.36 102
4586.52 100
4586.67 98
4586.83 96
4586.99 94
4587.14 93
4587.30 93
4587.45 95
4587.61 99
4587.76 103
4587.92 109
4588.07 114
4588.23 120
4588.38 125
4588.54 129
4588.69 131
4588.85 132
4589.00 130
4589.16 126
4589.31 118
4589.47 108
4589.63 97
4589.78 84
4589.94 71
4590.09 58
4590.25 47
4590.40 37
4590.56 28
4590.71 22
4590.87 17
4591.02 14
4591.18 12
4591.33 12
4591.49 12
4591.64 12
4591.80 12
4591.96 13
4592.11 13
4592.27 14
4592.42 16
4592.58 18
4592.73 22
4592.89 26
4593.04 28
4593.20 30
4593.35 29
4593.51 27
4593.66 23
4593.82 19
4593.97 16
4594.13 15
4594.29 16
4594.44 19
4594.60 24
4594.75 29
4594.91 33
4595.06 36
4595.22 36
4595.37 34
4595.53 30
4595.68 26
4595.84 21
4596.00 17
4596.15 15
4596.31 16
4596.46 20
4596.62 27
4596.77 37
4596.93 49
4597.08 62
4597.24 76
4597.39 89
4597.55 99
4597.70 107
4597.86 112
4598.02 114
4598.17 113
4598.33 111
4598.48 108
4598.64 105
4598.79 102
4598.95 100
4599.10 97
4599.26 94
4599.41 91
4599.57 89
4599.73 87
4599.88 86
4600.04 87
4600.19 90
4600.35 96
4600.50 103
4600.66 110
4600.81 118
4600.97 125
4601.13 132
4601.28 137
4601.44 141
4601.59 143
4601.75 144
4601.90 142
4602.06 139
4602.21 133
4602.37 127
4602.53 121
4602.68 117
4602.84 116
4602.99 118
4603.15 122
4603.30 127
4603.46 132
4603.61 136
4603.77 138
4603.92 139
4604.08 140
4604.24 141
4604.39 143
4604.55 146
4604.70 151
4604.86 156
4605.01 161
4605.17 166
4605.32 168
4605.48 169
4605.64 169
4605.79 167
4605.95 165
4606.10 162
4606.26 160
4606.41 157
4606.57 154
4606.73 149
4606.88 144
4607.04 138
4607.19 133
4607.35 129
4607.50 128
4607.66 129
4607.81 132
4607.97 136
4608.13 139
4608.28 140
4608.44 140
4608.59 138
4608.75 136
4608.90 135
4609.06 136
4609.22 138
4609.37 141
4609.53 144
4609.68 144
4609.84 141
4609.99 135
4610.15 126
4610.30 115
4610.46 103
4610.62 92
4610.77 82
4610.93 75
4611.08 69
4611.24 66
4611.39 64
4611.55 64
4611.71 64
4611.86 64
4612.02 64
4612.17 63
4612.33 62
4612.48 62
4612.64 63
4612.80 65
4612.95 70
4613.11 76
4613.26 83
4613.42 91
4613.57 96
4613.73 101
4613.89 103
4614.04 103
4614.20 101
4614.35 100
4614.51 99
4614.66 98
4614.82 99
4614.98 101
4615.13 103
4615.29 105
4615.44 107
4615.60 106
4615.75 103
4615.91 99
4616.07 94
4616.22 89
4616.38 85
4616.53 83
4616.69 83
4616.84 84
4617.00 87
4617.16 90
4617.31 95
4617.47 100
4617.62 105
4617.78 111
4617.94 117
4618.09 123
4618.25 127
4618.40 129
4618.56 127
4618.71 122
4618.87 113
4619.03 103
4619.18 91
4619.34 79
4619.49 69
4619.65 63
4619.81 59
4619.96 58
4620.12 60
4620.27 62
4620.43 65
4620.58 66
4620.74 65
4620.90 61
4621.05 55
4621.21 48
4621.36 40
4621.52 33
4621.68 27
4621.83 23
4621.99 21
4622.14 22
4622.30 24
4622.45 29
4622.61 34
4622.77 39
4622.92 44
4623.08 48
4623.23 50
4623.39 51
4623.55 49
4623.70 46
4623.86 41
4624.01 35
4624.17 28
4624.32 23
4624.48 18
4624.64 15
4624.79 12
4624.95 10
4625.10 8
4625.26 6
4625.42 3
4625.57 0
4625.73 0
4625.88 0
4626.04 0
4626.20 0
4626.35 0
4626.51 0
4626.66 0
4626.82 5
4626.98 13
4627.13 22
4627.29 30
4627.44 38
4627.60 45
4627.76 50
4627.91 53
4628.07 54
4628.22 54
4628.38 52
4628.54 49
4628.69 45
4628.85 41
4629.00 38
4629.16 36
4629.31 36
4629.47 37
4629.63 39
4629.78 41
4629.94 43
4630.09 45
4630.25 45
4630.41 45
4630.56 44
4630.72 43
4630.87 41
4631.03 37
4631.19 33
4631.34 27
4631.50 22
4631.66 16
4631.81 11
4631.97 8
4632.12 8
4632.28 11
4632.44 15
4632.59 20
4632.75 25
4632.90 29
4633.06 30
4633.22 28
4633.37 24
4633.53 18
4633.68 12
4633.84 9
4634.00 7
4634.15 9
4634.31 14
4634.46 20
4634.62 27
4634.78 32
4634.93 36
4635.09 36
4635.24 35
4635.40 32
4635.56 29
4635.71 26
4635.87 24
4636.02 24
4636.18 24
4636.34 24
4636.49 23
4636.65 22
4636.81 19
4636.96 16
4637.12 13
4637.27 10
4637.43 9
4637.59 9
4637.74 10
4637.90 13
4638.05 16
4638.21 20
4638.37 23
4638.52 27
4638.68 31
4638.83 35
4638.99 39
4639.15 41
4639.30 43
4639.46 44
4639.62 44
4639.77 44
4639.93 44
4640.08 45
4640.24 48
4640.40 52
4640.55 57
4640.71 64
4640.86 70
4641.02 77
4641.18 83
4641.33 89
4641.49 94
4641.65 99
4641.80 102
4641.96 105
4642.11 107
4642.27 109
4642.43 112
4642.58 117
4642.74 122
4642.90 128
4643.05 134
4643.21 140
4643.36 143
4643.52 144
4643.68 142
4643.83 136
4643.99 129
4644.15 120
4644.30 110
4644.46 100
4644.61 91
4644.77 84
4644.93 78
4645.08 73
4645.24 69
4645.40 66
4645.55 64
4645.71 64
4645.86 64
4646.02 65
4646.18 67
4646.33 69
4646.49 69
4646.65 68
4646.80 66
4646.96 63
4647.11 59
4647.27 55
4647.43 51
4647.58 47
4647.74 43
4647.90 40
4648.05 35
4648.21 30
4648.36 24
4648.52 17
4648.68 9
4648.83 1
4648.99 0
4649.15 0
4649.30 0
4649.46 0
4649.61 0
4649.77 0
4649.93 0
4650.08 1
4650.24 5
4650.40 10
4650.55 14
4650.71 18
4650.87 20
4651.02 22
4651.18 23
4651.33 22
4651.49 21
4651.65 18
4651.80 16
4651.96 14
4652.12 13
4652.27 14
4652.43 17
4652.59 22
4652.74 29
4652.90 37
4653.05 45
4653.21 53
4653.37 60
4653.52 64
4653.68 67
4653.84 68
4653.99 66
4654.15 64
4654.31 60
4654.46 57
4654.62 56
4654.77 57
4654.93 60
4655.09 64
4655.24 68
4655.40 72
4655.56 74
4655.71 74
4655.87 71
4656.03 65
4656.18 58
4656.34 50
4656.50 42
4656.65 35
4656.81 29
4656.96 24
4657.12 21
4657.28 18
4657.43 15
4657.59 12
4657.75 8
4657.90 3
4658.06 0
4658.22 0
4658.37 0
4658.53 0
4658.69 0
4658.84 0
4659.00 0
4659.16 4
4659.31 12
4659.47 20
4659.62 27
4659.78 35
4659.94 42
4660.09 47
4660.25 51
4660.41 53
4660.56 52
4660.72 48
4660.88 42
4661.03 34
4661.19 25
4661.35 17
4661.50 10
4661.66 5
4661.82 1
4661.97 0
4662.13 0
4662.29 0
4662.44 0
4662.60 3
4662.76 9
4662.91 16
4663.07 25
4663.22 34
4663.38 43
4663.54 50
4663.69 55
4663.85 56
4664.01 54
4664.16 50
4664.32 44
4664.48 37
4664.63 32
4664.79 28
4664.95 25
4665.10 23
4665.26 22
4665.42 21
4665.57 19
4665.73 16
4665.89 11
4666.04 6
4666.20 1
4666.36 0
4666.51 0
4666.67 0
4666.83 0
4666.98 0
4667.14 0
4667.30 0
4667.45 1
4667.61 4
4667.77 6
4667.92 8
4668.08 9
4668.24 11
4668.39 14
4668.55 19
4668.71 25
4668.86 31
4669.02 38
4669.18 45
4669.33 50
4669.49 54
4669.65 57
4669.80 59
4669.96 61
4670.12 63
4670.27 64
4670.43 64
4670.59 64
4670.74 64
4670.90 62
4671.06 59
4671.21 55
4671.37 51
4671.53 47
4671.68 42
4671.84 37
4672.00 33
4672.15 29
4672.31 26
4672.47 24
4672.62 24
4672.78 24
4672.94 24
4673.09 25
4673.25 26
4673.41 27
4673.56 27
4673.72 28
4673.88 29
4674.03 30
4674.19 33
4674.35 35
4674.50 39
4674.66 42
4674.82 45
4674.97 48
4675.13 49
4675.29 49
4675.44 49
4675.60 49
4675.76 51
4675.91 53
4676.07 57
4676.23 62
4676.38 67
4676.54 71
4676.70 73
4676.85 73
4677.01 70
4677.17 64
4677.33 55
4677.48 46
4677.64 37
4677.80 30
4677.95 26
4678.11 25
4678.27 27
4678.42 31
4678.58 34
4678.74 37
4678.89 39
4679.05 38
4679.21 36
4679.36 32
4679.52 29
4679.68 27
4679.83 25
4679.99 24
4680.15 24
4680.30 24
4680.46 26
4680.62 27
4680.78 30
4680.93 33
4681.09 37
4681.25 40
4681.40 42
4681.56 43
4681.72 42
4681.87 39
4682.03 35
4682.19 31
4682.34 27
4682.50 24
4682.66 22
4682.81 23
4682.97 24
4683.13 26
4683.28 28
4683.44 30
4683.60 32
4683.76 33
4683.91 34
4684.07 35
4684.23 37
4684.38 41
4684.54 47
4684.70 55
4684.85 65
4685.01 77
4685.17 88
4685.32 98
4685.48 107
4685.64 113
4685.80 118
4685.95 121
4686.11 123
4686.27 126
4686.42 130
4686.58 135
4686.74 141
4686.89 146
4687.05 151
4687.21 154
4687.36 156
4687.52 156
4687.68 155
4687.84 154
4687.99 151
4688.15 149
4688.31 146
4688.46 144
4688.62 141
4688.78 140
4688.93 138
4689.09 138
4689.25 137
4689.41 137
4689.56 136
4689.72 134
4689.88 132
4690.03 129
4690.19 126
4690.35 122
4690.50 118
4690.66 115
4690.82 111
4690.98 106
4691.13 101
4691.29 94
4691.45 86
4691.60 77
4691.76 68
4691.92 59
4692.07 52
4692.23 48
4692.39 45
4692.55 46
4692.70 49
4692.86 53
4693.02 57
4693.17 61
4693.33 63
4693.49 64
4693.65 62
4693.80 59
4693.96 55
4694.12 50
4694.27 45
4694.43 40
4694.59 35
4694.74 30
4694.90 26
4695.06 22
4695.22 19
4695.37 18
4695.53 18
4695.69 19
4695.84 21
4696.00 24
4696.16 27
4696.32 30
4696.47 33
4696.63 34
4696.79 34
4696.94 32
4697.10 29
4697.26 24
4697.42 19
4697.57 14
4697.73 8
4697.89 3
4698.04 0
4698.20 0
4698.36 0
4698.52 0
4698.67 0
4698.83 0
4698.99 0
4699.14 0
4699.30 0
4699.46 0
4699.62 0
4699.77 1
4699.93 5
4700.09 10
4700.24 15
4700.40 19
4700.56 22
4700.72 23
4700.87 24
4701.03 24
4701.19 25
4701.34 26
4701.50 28
4701.66 30
4701.82 31
4701.97 30
4702.13 28
4702.29 24
4702.44 18
4702.60 11
4702.76 4
4702.92 0
4703.07 0
4703.23 0
4703.39 0
4703.55 2
4703.70 8
4703.86 16
4704.02 23
4704.17 31
4704.33 39
4704.49 46
4704.65 52
4704.80 56
4704.96 60
4705.12 62
4705.28 63
4705.43 62
4705.59 61
4705.75 58
4705.90 54
4706.06 50
4706.22 45
4706.38 40
4706.53 37
4706.69 36
4706.85 37
4707.01 41
4707.16 47
4707.32 55
4707.48 63
4707.63 69
4707.79 73
4707.95 75
4708.11 73
4708.26 70
4708.42 65
4708.58 60
4708.74 56
4708.89 54
4709.05 54
4709.21 55
4709.36 56
4709.52 58
4709.68 59
4709.84 59
4709.99 59
4710.15 59
4710.31 59
4710.47 59
4710.62 61
4710.78 63
4710.94 65
4711.10 68
4711.25 70
4711.41 72
4711.57 73
4711.72 75
4711.88 78
4712.04 84
4712.20 92
4712.35 103
4712.51 115
4712.67 129
4712.83 141
4712.98 151
4713.14 159
4713.30 164
4713.46 167
4713.61 168
4713.77 169
4713.93 170
4714.09 171
4714.24 172
4714.40 173
4714.56 172
4714.72 169
4714.87 163
4715.03 156
4715.19 149
4715.34 142
4715.50 137
4715.66 135
4715.82 136
4715.97 137
4716.13 139
4716.29 139
4716.45 137
4716.60 131
4716.76 122
4716.92 112
4717.08 101
4717.23 92
4717.39 85
4717.55 81
4717.71 78
4717.86 77
4718.02 76
4718.18 73
4718.34 68
4718.49 61
4718.65 53
4718.81 44
4718.97 35
4719.12 28
4719.28 24
4719.44 21
4719.60 21
4719.75 23
4719.91 26
4720.07 29
4720.23 33
4720.38 37
4720.54 41
4720.70 44
4720.86 48
4721.01 52
4721.17 57
4721.33 61
4721.49 66
4721.64 70
4721.80 74
4721.96 77
4722.12 78
4722.27 78
4722.43 77
4722.59 74
4722.75 70
4722.90 66
4723.06 60
4723.22 54
4723.38 48
4723.53 43
4723.69 37
4723.85 33
4724.01 29
4724.16 27
4724.32 26
4724.48 27
4724.64 29
4724.79 31
4724.95 33
4725.11 35
4725.27 36
4725.43 37
4725.58 37
4725.74 37
4725.90 38
4726.06 39
4726.21 39
4726.37 40
4726.53 40
4726.69 41
4726.84 40
4727.00 39
4727.16 38
4727.32 36
4727.47 33
4727.63 28
4727.79 23
4727.95 18
4728.10 13
4728.26 8
4728.42 3
4728.58 0
4728.74 0
4728.89 0
4729.05 0
4729.21 0
4729.37 0
4729.52 0
4729.68 0
4729.84 0
4730.00 3
4730.15 7
4730.31 10
4730.47 13
4730.63 14
4730.78 14
4730.94 13
4731.10 11
4731.26 8
4731.42 6
4731.57 4
4731.73 3
4731.89 4
4732.05 6
4732.20 10
4732.36 14
4732.52 18
4732.68 20
4732.84 22
4732.99 23
4733.15 24
4733.31 26
4733.47 29
4733.62 32
4733.78 35
4733.94 38
4734.10 39
4734.25 38
4734.41 35
4734.57 31
4734.73 26
4734.89 23
4735.04 20
4735.20 19
4735.36 20
4735.52 21
4735.67 24
4735.83 26
4735.99 30
4736.15 34
4736.31 39
4736.46 45
4736.62 51
4736.78 57
4736.94 63
4737.09 67
4737.25 69
4737.41 69
4737.57 67
4737.73 64
4737.88 59
4738.04 54
4738.20 47
4738.36 41
4738.51 35
4738.67 30
4738.83 26
4738.99 25
4739.15 26
4739.30 30
4739.46 36
4739.62 43
4739.78 50
4739.93 58
4740.09 64
4740.25 68
4740.41 69
4740.57 68
4740.72 64
4740.88 58
4741.04 50
4741.20 40
4741.36 30
4741.51 22
4741.67 14
4741.83 9
4741.99 6
4742.14 5
4742.30 6
4742.46 8
4742.62 11
4742.78 14
4742.93 17
4743.09 21
4743.25 24
4743.41 29
4743.57 34
4743.72 41
4743.88 49
4744.04 57
4744.20 65
4744.36 72
4744.51 77
4744.67 79
4744.83 79
4744.99 77
4745.14 74
4745.30 72
4745.46 72
4745.62 73
4745.78 77
4745.93 83
4746.09 89
4746.25 95
4746.41 101
4746.57 107
4746.72 110
4746.88 113
4747.04 114
4747.20 114
4747.36 112
4747.51 109
4747.67 105
4747.83 100
4747.99 94
4748.15 88
4748.30 81
4748.46 74
4748.62 65
4748.78 55
4748.94 44
4749.09 31
4749.25 20
4749.41 11
4749.57 5
4749.73 4
4749.88 7
4750.04 14
4750.20 22
4750.36 31
4750.52 37
4750.67 40
4750.83 40
4750.99 37
4751.15 34
4751.31 32
4751.46 33
4751.62 36
4751.78 43
4751.94 51
4752.10 59
4752.25 64
4752.41 66
4752.57 65
4752.73 61
4752.89 56
4753.04 51
4753.20 47
4753.36 45
4753.52 43
4753.68 42
4753.83 41
4753.99 38
4754.15 34
4754.31 30
4754.47 25
4754.62 21
4754.78 18
4754.94 16
4755.10 15
4755.26 14
4755.42 13
4755.57 10
4755.73 8
4755.89 6
4756.05 6
4756.21 8
4756.36 12
4756.52 19
4756.68 26
4756.84 34
4757.00 39
4757.15 42
4757.31 42
4757.47 40
4757.63 37
4757.79 34
4757.94 33
4758.10 32
4758.26 34
4758.42 36
4758.58 38
4758.74 39
4758.89 39
4759.05 38
4759.21 36
4759.37 34
4759.53 32
4759.68 30
4759.84 28
4760.00 26
4760.16 24
4760.32 21
4760.48 16
4760.63 11
4760.79 6
4760.95 0
4761.11 0
4761.27 0
4761.42 0
4761.58 0
4761.74 0
4761.90 0
4762.06 0
4762.22 3
4762.37 6
4762.53 7
4762.69 8
4762.85 7
4763.01 6
4763.16 4
4763.32 4
4763.48 4
4763.64 5
4763.80 7
4763.96 11
4764.11 15
4764.27 20
4764.43 25
4764.59 31
4764.75 36
4764.91 42
4765.06 46
4765.22 49
4765.38 50
4765.54 49
4765.70 47
4765.85 44
4766.01 40
4766.17 36
4766.33 34
4766.49 34
4766.65 34
4766.80 36
4766.96 37
4767.12 37
4767.28 36
4767.44 34
4767.60 32
4767.75 33
4767.91 36
4768.07 43
4768.23 53
4768.39 65
4768.55 77
4768.70 87
4768.86 96
4769.02 102
4769.18 106
4769.34 110
4769.50 114
4769.65 119
4769.81 125
4769.97 131
4770.13 138
4770.29 144
4770.45 148
4770.60 150
4770.76 150
4770.92 148
4771.08 144
4771.24 140
4771.40 134
4771.55 129
4771.71 126
4771.87 124
4772.03 124
4772.19 125
4772.35 127
4772.50 129
4772.66 129
4772.82 127
4772.98 123
4773.14 117
4773.30 109
4773.45 100
4773.61 92
4773.77 84
4773.93 79
4774.09 75
4774.25 74
4774.41 74
4774.56 76
4774.72 79
4774.88 83
4775.04 86
4775.20 87
4775.36 88
4775.51 89
4775.67 89
4775.83 89
4775.99 89
4776.15 90
4776.31 90
4776.46 89
4776.62 88
4776.78 86
4776.94 84
4777.10 82
4777.26 81
4777.42 80
4777.57 79
4777.73 79
4777.89 79
4778.05 80
4778.21 83
4778.37 86
4778.52 91
4778.68 97
4778.84 103
4779.00 109
4779.16 113
4779.32 116
4779.48 116
4779.63 115
4779.79 112
4779.95 109
4780.11 106
4780.27 103
4780.43 101
4780.58 98
4780.74 93
4780.90 88
4781.06 81
4781.22 73
4781.38 66
4781.54 61
4781.69 60
4781.85 62
4782.01 69
4782.17 78
4782.33 89
4782.49 101
4782.65 111
4782.80 120
4782.96 127
4783.12 133
4783.28 139
4783.44 144
4783.60 148
4783.76 152
4783.91 154
4784.07 154
4784.23 151
4784.39 146
4784.55 139
4784.71 131
4784.87 122
4785.02 113
4785.18 105
4785.34 99
4785.50 95
4785.66 93
4785.82 94
4785.98 96
4786.13 99
4786.29 102
4786.45 105
4786.61 107
4786.77 108
4786.93 108
4787.09 108
4787.24 108
4787.40 109
4787.56 112
4787.72 115
4787.88 119
4788.04 122
4788.20 124
4788.35 125
4788.51 124
4788.67 124
4788.83 123
4788.99 124
4789.15 126
4789.31 128
4789.47 130
4789.62 130
4789.78 129
4789.94 126
4790.10 120
4790.26 113
4790.42 106
4790.58 100
4790.73 95
4790.89 91
4791.05 88
4791.21 87
4791.37 86
4791.53 85
4791.69 84
4791.85 82
4792.00 80
4792.16 78
4792.32 75
4792.48 73
4792.64 70
4792.80 70
4792.96 72
4793.12 76
4793.27 83
4793.43 92
4793.59 102
4793.75 111
4793.91 118
4794.07 121
4794.23 121
4794.39 117
4794.54 110
4794.70 101
4794.86 91
4795.02 80
4795.18 70
4795.34 62
4795.50 55
4795.66 49
4795.81 45
4795.97 42
4796.13 39
4796.29 35
4796.45 30
4796.61 24
4796.77 18
4796.93 11
4797.08 4
4797.24 0
4797.40 0
4797.56 0
4797.72 0
4797.88 0
4798.04 0
4798.20 0
4798.35 2
4798.51 5
4798.67 6
4798.83 7
4798.99 8
4799.15 9
4799.31 11
4799.47 15
4799.62 20
4799.78 26
4799.94 32
4800.10 37
4800.26 41
4800.42 43
4800.58 43
4800.74 43
4800.90 41
4801.05 39
4801.21 38
4801.37 36
4801.53 34
4801.69 33
4801.85 32
4802.01 32
4802.17 33
4802.33 34
4802.48 37
4802.64 41
4802.80 44
4802.96 47
4803.12 49
4803.28 49
4803.44 48
4803.60 46
4803.76 43
4803.91 41
4804.07 40
4804.23 40
4804.39 41
4804.55 42
4804.71 44
4804.87 46
4805.03 48
4805.19 50
4805.34 50
4805.50 51
4805.66 50
4805.82 47
4805.98 43
4806.14 38
4806.30 31
4806.46 25
4806.62 20
4806.77 16
4806.93 16
4807.09 19
4807.25 24
4807.41 32
4807.57 40
4807.73 47
4807.89 52
4808.05 55
4808.21 55
4808.36 54
4808.52 50
4808.68 46
4808.84 42
4809.00 39
4809.16 36
4809.32 34
4809.48 33
4809.64 33
4809.79 34
4809.95 37
4810.11 40
4810.27 44
4810.43 48
4810.59 52
4810.75 54
4810.91 55
4811.07 52
4811.23 47
4811.39 39
4811.54 30
4811.70 20
4811.86 12
4812.02 5
4812.18 2
4812.34 2
4812.50 5
4812.66 11
4812.82 19
4812.98 30
4813.13 41
4813.29 52
4813.45 64
4813.61 74
4813.77 83
4813.93 89
4814.09 92
4814.25 93
4814.41 91
4814.57 87
4814.73 82
4814.88 78
4815.04 73
4815.20 70
4815.36 66
4815.52 62
4815.68 59
4815.84 55
4816.00 51
4816.16 47
4816.32 44
4816.47 42
4816.63 41
4816.79 41
4816.95 42
4817.11 42
4817.27 42
4817.43 41
4817.59 38
4817.75 33
4817.91 27
4818.07 18
4818.23 10
4818.38 1
4818.54 0
4818.70 0
4818.86 0
4819.02 0
4819.18 0
4819.34 0
4819.50 0
4819.66 3
4819.82 7
4819.98 10
4820.14 11
4820.29 10
4820.45 10
4820.61 10
4820.77 12
4820.93 16
4821.09 22
4821.25 30
4821.41 38
4821.57 45
4821.73 52
4821.89 57
4822.05 62
4822.20 65
4822.36 68
4822.52 70
4822.68 72
4822.84 72
4823.00 71
4823.16 71
4823.32 70
4823.48 70
4823.64 72
4823.80 76
4823.96 82
4824.11 89
4824.27 98
4824.43 108
4824.59 119
4824.75 128
4824.91 137
4825.07 143
4825.23 146
4825.39 147
4825.55 146
4825.71 143
4825.87 138
4826.03 134
4826.19 130
4826.34 127
4826.50 127
4826.66 127
4826.82 128
4826.98 129
4827.14 129
4827.30 128
4827.46 124
4827.62 119
4827.78 112
4827.94 105
4828.10 98
4828.26 93
4828.42 90
4828.57 88
4828.73 88
4828.89 89
4829.05 90
4829.21 92
4829.37 92
4829.53 92
4829.69 90
4829.85 89
4830.01 87
4830.17 85
4830.33 82
4830.49 80
4830.65 78
4830.80 75
4830.96 72
4831.12 69
4831.28 65
4831.44 61
4831.60 57
4831.76 53
4831.92 49
4832.08 45
4832.24 42
4832.40 39
4832.56 35
4832.72 32
4832.88 28
4833.04 24
4833.20 21
4833.35 19
4833.51 18
4833.67 18
4833.83 19
4833.99 21
4834.15 24
4834.31 27
4834.47 30
4834.63 34
4834.79 39
4834.95 44
4835.11 50
4835.27 55
4835.43 60
4835.59 62
4835.75 61
4835.91 58
4836.06 53
4836.22 46
4836.38 39
4836.54 33
4836.70 28
4836.86 25
4837.02 24
4837.18 23
4837.34 22
4837.50 19
4837.66 15
4837.82 9
4837.98 3
4838.14 0
4838.30 0
4838.46 0
4838.62 0
4838.78 0
4838.93 0
4839.09 7
4839.25 20
4839.41 34
4839.57 49
4839.73 62
4839.89 72
4840.05 80
4840.21 84
4840.37 86
4840.53 85
4840.69 83
4840.85 81
4841.01 78
4841.17 76
4841.33 74
4841.49 72
4841.65 70
4841.81 68
4841.97 65
4842.12 63
4842.28 59
4842.44 56
4842.60 52
4842.76 48
4842.92 44
4843.08 39
4843.24 33
4843.40 28
4843.56 24
4843.72 21
4843.88 20
4844.04 21
4844.20 22
4844.36 24
4844.52 26
4844.68 26
4844.84 25
4845.00 23
4845.16 20
4845.32 17
4845.48 15
4845.63 14
4845.79 15
4845.95 16
4846.11 19
4846.27 21
4846.43 22
4846.59 22
4846.75 21
4846.91 19
4847.07 16
4847.23 15
4847.39 15
4847.55 17
4847.71 20
4847.87 24
4848.03 29
4848.19 33
4848.35 35
4848.51 35
4848.67 34
4848.83 32
4848.99 30
4849.15 28
4849.31 26
4849.47 23
4849.63 21
4849.78 17
4849.94 13
4850.10 8
4850.26 4
4850.42 2
4850.58 2
4850.74 4
4850.90 8
4851.06 12
4851.22 17
4851.38 20
4851.54 21
4851.70 21
4851.86 18
4852.02 15
4852.18 13
4852.34 13
4852.50 16
4852.66 21
4852.82 29
4852.98 37
4853.14 44
4853.30 49
4853.46 51
4853.62 48
4853.78 41
4853.94 31
4854.10 18
4854.26 6
4854.42 0
4854.58 0
4854.74 0
4854.90 0
4855.05 0
4855.21 0
4855.37 2
4855.53 9
4855.69 14
4855.85 17
4856.01 19
4856.17 21
4856.33 24
4856.49 29
4856.65 36
4856.81 45
4856.97 56
4857.13 67
4857.29 78
4857.45 89
4857.61 98
4857.77 107
4857.93 115
4858.09 123
4858.25 130
4858.41 137
4858.57 145
4858.73 154
4858.89 164
4859.05 173
4859.21 181
4859.37 187
4859.53 190
4859.69 190
4859.85 187
4860.01 180
4860.17 170
4860.33 158
4860.49 143
4860.65 128
4860.81 112
4860.97 96
4861.13 81
4861.29 68
4861.45 57
4861.61 48
4861.77 42
4861.93 37
4862.09 33
4862.25 30
4862.41 28
4862.57 26
4862.73 23
4862.89 20
4863.04 17
4863.20 12
4863.36 6
4863.52 0
4863.68 0
4863.84 0
4864.00 0
4864.16 0
4864.32 0
4864.48 0
4864.64 0
4864.80 3
4864.96 9
4865.12 12
4865.28 13
4865.44 12
4865.60 10
4865.76 7
4865.92 3
4866.08 0
4866.24 0
4866.40 0
4866.56 0
4866.72 0
4866.88 0
4867.04 0
4867.20 0
4867.36 0
4867.52 7
4867.68 14
4867.84 21
4868.00 29
4868.16 36
4868.32 45
4868.48 53
4868.64 62
4868.80 70
4868.96 77
4869.12 82
4869.28 85
4869.44 87
4869.60 88
4869.76 88
4869.92 90
4870.08 93
4870.24 98
4870.40 103
4870.56 109
4870.72 115
4870.88 120
4871.04 125
4871.20 129
4871.36 134
4871.52 139
4871.68 147
4871.84 156
4872.00 165
4872.16 176
4872.32 186
4872.48 195
4872.64 202
4872.80 209
4872.96 214
4873.12 218
4873.28 221
4873.44 222
4873.60 223
4873.76 222
4873.92 221
4874.08 218
4874.24 214
4874.40 208
4874.56 200
4874.72 192
4874.88 181
4875.04 171
4875.20 160
4875.36 150
4875.52 142
4875.68 137
4875.84 133
4876.00 131
4876.16 130
4876.32 129
4876.48 128
4876.64 126
4876.80 123
4876.96 119
4877.12 116
4877.28 112
4877.44 109
4877.60 107
4877.76 103
4877.92 98
4878.08 93
4878.24 86
4878.40 79
4878.56 73
4878.72 68
4878.88 66
4879.05 65
4879.21 66
4879.37 68
4879.53 69
4879.69 69
4879.85 67
4880.01 63
4880.17 58
4880.33 53
4880.49 49
4880.65 45
4880.81 43
4880.97 43
4881.13 44
4881.29 47
4881.45 51
4881.61 55
4881.77 59
4881.93 63
4882.09 65
4882.25 65
4882.41 63
4882.57 59
4882.73 55
4882.89 51
4883.05 49
4883.21 48
4883.37 49
4883.53 52
4883.69 58
4883.85 64
4884.01 71
4884.17 79
4884.33 86
4884.49 91
4884.65 94
4884.81 94
4884.97 90
4885.13 84
4885.29 76
4885.45 68
4885.61 62
4885.77 58
4885.93 57
4886.09 57
4886.25 57
4886.41 55
4886.57 52
4886.73 46
4886.89 39
4887.05 32
4887.22 25
4887.38 21
4887.54 20
4887.70 21
4887.86 25
4888.02 31
4888.18 38
4888.34 46
4888.50 53
4888.66 60
4888.82 66
4888.98 71
4889.14 76
4889.30 81
4889.46 87
4889.62 93
4889.78 99
4889.94 104
4890.10 107
4890.26 109
4890.42 110
4890.58 112
4890.74 115
4890.90 121
4891.06 128
4891.22 137
4891.38 146
4891.54 153
4891.70 157
4891.86 159
4892.02 158
4892.18 157
4892.35 156
4892.51 156
4892.67 158
4892.83 162
4892.99 166
4893.15 170
4893.31 172
4893.47 171
4893.63 167
4893.79 161
4893.95 154
4894.11 147
4894.27 140
4894.43 136
4894.59 134
4894.75 134
4894.91 135
4895.07 136
4895.23 137
4895.39 135
4895.55 132
4895.71 127
4895.87 121
4896.03 115
4896.19 109
4896.35 104
4896.52 100
4896.68 98
4896.84 96
4897.00 95
4897.16 95
4897.32 95
4897.48 96
4897.64 97
4897.80 99
4897.96 101
4898.12 104
4898.28 107
4898.44 111
4898.60 116
4898.76 119
4898.92 122
4899.08 122
4899.24 119
4899.40 114
4899.56 106
4899.72 98
4899.88 89
4900.04 81
4900.21 75
4900.37 71
4900.53 69
4900.69 68
4900.85 69
4901.01 69
4901.17 69
4901.33 68
4901.49 66
4901.65 63
4901.81 60
4901.97 57
4902.13 55
4902.29 54
4902.45 54
4902.61 54
4902.77 55
4902.93 57
4903.09 57
4903.26 58
4903.42 59
4903.58 60
4903.74 60
4903.90 60
4904.06 59
4904.22 59
4904.38 60
4904.54 61
4904.70 64
4904.86 67
4905.02 70
4905.18 73
4905.34 74
4905.50 71
4905.66 65
4905.82 57
4905.98 46
4906.14 35
4906.31 25
4906.47 18
4906.63 13
4906.79 10
4906.95 10
4907.11 12
4907.27 14
4907.43 17
4907.59 19
4907.75 22
4907.91 25
4908.07 29
4908.23 34
4908.39 40
4908.55 48
4908.71 55
4908.88 62
4909.04 70
4909.20 77
4909.36 84
4909.52 91
4909.68 98
4909.84 105
4910.00 111
4910.16 116
4910.32 119
4910.48 120
4910.64 119
4910.80 118
4910.96 116
4911.12 114
4911.28 113
4911.45 111
4911.61 110
4911.77 108
4911.93 104
4912.09 100
4912.25 95
4912.41 89
4912.57 84
4912.73 80
4912.89 76
4913.05 73
4913.21 70
4913.37 67
4913.53 63
4913.69 59
4913.86 56
4914.02 54
4914.18 54
4914.34 55
4914.50 58
4914.66 61
4914.82 66
4914.98 71
4915.14 76
4915.30 79
4915.46 81
4915.62 81
4915.78 80
4915.95 77
4916.11 72
4916.27 67
4916.43 61
4916.59 54
4916.75 47
4916.91 40
4917.07 33
4917.23 27
4917.39 23
4917.55 21
4917.71 22
4917.87 25
4918.03 29
4918.20 34
4918.36 38
4918.52 41
4918.68 42
4918.84 43
4919.00 44
4919.16 45
4919.32 46
4919.48 47
4919.64 49
4919.80 50
4919.96 51
4920.13 51
4920.29 51
4920.45 50
4920.61 49
4920.77 49
4920.93 49
4921.09 49
4921.25 50
[truncated: 738,475 more chars]
