# Supplementary material for: Methylobacterium Species Promoting Rice and Barley Growth and Interaction Specificity Revealed with Whole-Cell Matrix-Assisted Laser Desorption / Ionization-Time-of-Flight Mass Spectrometry (MALDI-TOF/MS) Analysis
Source: PLoS One. 2015 Jun 8;10(6):e0129509. doi: 10.1371/journal.pone.0129509 (PMC4460032; doi:10.1371/journal.pone.0129509)
Supplement: S3 Data — (ZIP) [file pone.0129509.s003.zip › Supplementary data 3 (ms from barley)/16b.txt]

778.14 0
778.20 0
778.27 0
778.33 0
778.39 0
778.46 0
778.52 0
778.59 0
778.65 0
778.71 0
778.78 0
778.84 0
778.91 0
778.97 0
779.03 0
779.10 0
779.16 0
779.23 0
779.29 0
779.35 0
779.42 0
779.48 0
779.55 0
779.61 0
779.67 0
779.74 0
779.80 0
779.87 0
779.93 0
779.99 0
780.06 0
780.12 0
780.19 0
780.25 0
780.31 0
780.38 0
780.44 0
780.51 0
780.57 0
780.63 0
780.70 0
780.76 0
780.83 0
780.89 0
780.95 0
781.02 0
781.08 0
781.15 0
781.21 0
781.27 0
781.34 0
781.40 0
781.47 0
781.53 0
781.60 0
781.66 0
781.72 0
781.79 0
781.85 0
781.92 0
781.98 0
782.04 0
782.11 0
782.17 0
782.24 0
782.30 0
782.36 0
782.43 0
782.49 0
782.56 0
782.62 0
782.69 0
782.75 0
782.81 0
782.88 0
782.94 0
783.01 0
783.07 0
783.13 0
783.20 0
783.26 0
783.33 0
783.39 0
783.46 0
783.52 0
783.58 0
783.65 0
783.71 0
783.78 0
783.84 0
783.90 0
783.97 0
784.03 0
784.10 0
784.16 0
784.23 0
784.29 0
784.35 0
784.42 0
784.48 0
784.55 0
784.61 0
784.68 0
784.74 0
784.80 0
784.87 0
784.93 0
785.00 0
785.06 0
785.12 0
785.19 0
785.25 0
785.32 0
785.38 0
785.45 0
785.51 0
785.57 0
785.64 0
785.70 0
785.77 0
785.83 0
785.90 0
785.96 0
786.02 0
786.09 0
786.15 0
786.22 0
786.28 0
786.35 0
786.41 0
786.47 0
786.54 0
786.60 0
786.67 0
786.73 0
786.80 0
786.86 0
786.92 0
786.99 0
787.05 0
787.12 0
787.18 0
787.25 0
787.31 0
787.38 0
787.44 0
787.50 0
787.57 0
787.63 0
787.70 0
787.76 0
787.83 0
787.89 0
787.95 0
788.02 0
788.08 0
788.15 0
788.21 0
788.28 0
788.34 0
788.40 0
788.47 0
788.53 0
788.60 0
788.66 0
788.73 0
788.79 0
788.86 0
788.92 0
788.98 0
789.05 0
789.11 0
789.18 0
789.24 0
789.31 0
789.37 0
789.44 0
789.50 0
789.56 0
789.63 0
789.69 0
789.76 0
789.82 0
789.89 0
789.95 0
790.02 0
790.08 0
790.14 0
790.21 0
790.27 0
790.34 0
790.40 0
790.47 0
790.53 0
790.60 0
790.66 0
790.72 0
790.79 0
790.85 0
790.92 0
790.98 0
791.05 0
791.11 0
791.18 0
791.24 0
791.30 0
791.37 0
791.43 0
791.50 0
791.56 0
791.63 0
791.69 0
791.76 0
791.82 0
791.89 0
791.95 0
792.01 0
792.08 0
792.14 0
792.21 0
792.27 0
792.34 0
792.40 0
792.47 0
792.53 0
792.60 0
792.66 0
792.72 0
792.79 0
792.85 0
792.92 0
792.98 0
793.05 0
793.11 0
793.18 0
793.24 0
793.31 0
793.37 0
793.43 0
793.50 0
793.56 0
793.63 0
793.69 0
793.76 0
793.82 0
793.89 0
793.95 0
794.02 0
794.08 0
794.15 0
794.21 0
794.27 0
794.34 0
794.40 0
794.47 0
794.53 0
794.60 0
794.66 0
794.73 0
794.79 0
794.86 0
794.92 0
794.99 0
795.05 0
795.11 0
795.18 0
795.24 0
795.31 0
795.37 0
795.44 0
795.50 0
795.57 0
795.63 0
795.70 0
795.76 0
795.83 0
795.89 0
795.96 0
796.02 0
796.08 0
796.15 0
796.21 0
796.28 0
796.34 0
796.41 0
796.47 0
796.54 0
796.60 0
796.67 0
796.73 0
796.80 0
796.86 0
796.93 0
796.99 0
797.06 0
797.12 0
797.18 0
797.25 0
797.31 0
797.38 0
797.44 0
797.51 0
797.57 0
797.64 0
797.70 0
797.77 0
797.83 0
797.90 0
797.96 0
798.03 0
798.09 0
798.16 0
798.22 0
798.29 0
798.35 0
798.42 0
798.48 0
798.54 0
798.61 0
798.67 0
798.74 0
798.80 0
798.87 0
798.93 0
799.00 0
799.06 0
799.13 0
799.19 0
799.26 0
799.32 0
799.39 0
799.45 0
799.52 0
799.58 0
799.65 0
799.71 0
799.78 0
799.84 0
799.91 0
799.97 0
800.04 0
800.10 0
800.17 0
800.23 0
800.30 0
800.36 0
800.43 0
800.49 0
800.55 0
800.62 0
800.68 0
800.75 0
800.81 0
800.88 0
800.94 0
801.01 0
801.07 0
801.14 0
801.20 0
801.27 0
801.33 0
801.40 0
801.46 0
801.53 0
801.59 0
801.66 0
801.72 0
801.79 0
801.85 0
801.92 0
801.98 0
802.05 0
802.11 0
802.18 0
802.24 0
802.31 0
802.37 0
802.44 0
802.50 0
802.57 0
802.63 0
802.70 0
802.76 0
802.83 0
802.89 0
802.96 0
803.02 0
803.09 0
803.15 0
803.22 0
803.28 0
803.35 0
803.41 0
803.48 0
803.54 0
803.61 0
803.67 0
803.74 0
803.80 0
803.87 0
803.93 0
804.00 0
804.06 0
804.13 0
804.19 0
804.26 0
804.32 0
804.39 0
804.45 0
804.52 0
804.58 0
804.65 0
804.71 0
804.78 0
804.84 0
804.91 0
804.97 0
805.04 0
805.10 0
805.17 0
805.23 0
805.30 0
805.36 0
805.43 0
805.49 0
805.56 0
805.62 0
805.69 0
805.75 0
805.82 0
805.88 0
805.95 0
806.01 0
806.08 0
806.14 0
806.21 0
806.27 0
806.34 0
806.40 0
806.47 0
806.53 0
806.60 0
806.66 0
806.73 0
806.79 0
806.86 0
806.93 0
806.99 0
807.06 0
807.12 0
807.19 0
807.25 0
807.32 0
807.38 0
807.45 0
807.51 0
807.58 0
807.64 0
807.71 0
807.77 0
807.84 0
807.90 0
807.97 0
808.03 0
808.10 0
808.16 0
808.23 0
808.29 0
808.36 0
808.42 0
808.49 0
808.55 0
808.62 0
808.68 0
808.75 0
808.82 0
808.88 0
808.95 0
809.01 0
809.08 0
809.14 0
809.21 0
809.27 0
809.34 0
809.40 0
809.47 0
809.53 0
809.60 0
809.66 0
809.73 0
809.79 0
809.86 0
809.92 0
809.99 0
810.05 0
810.12 0
810.18 0
810.25 0
810.32 0
810.38 0
810.45 0
810.51 0
810.58 0
810.64 0
810.71 0
810.77 0
810.84 0
810.90 0
810.97 0
811.03 0
811.10 0
811.16 0
811.23 0
811.29 0
811.36 0
811.43 0
811.49 0
811.56 0
811.62 0
811.69 0
811.75 0
811.82 0
811.88 0
811.95 0
812.01 0
812.08 0
812.14 0
812.21 0
812.27 0
812.34 0
812.41 0
812.47 0
812.54 0
812.60 0
812.67 0
812.73 0
812.80 0
812.86 0
812.93 0
812.99 0
813.06 0
813.12 0
813.19 0
813.26 0
813.32 0
813.39 0
813.45 0
813.52 0
813.58 0
813.65 0
813.71 0
813.78 0
813.84 0
813.91 0
813.97 0
814.04 0
814.11 0
814.17 0
814.24 0
814.30 0
814.37 0
814.43 0
814.50 0
814.56 0
814.63 0
814.69 0
814.76 0
814.83 0
814.89 0
814.96 0
815.02 0
815.09 0
815.15 0
815.22 0
815.28 0
815.35 0
815.41 0
815.48 0
815.55 0
815.61 0
815.68 0
815.74 0
815.81 0
815.87 0
815.94 0
816.00 0
816.07 0
816.13 0
816.20 0
816.27 0
816.33 0
816.40 0
816.46 0
816.53 0
816.59 0
816.66 0
816.72 0
816.79 0
816.86 0
816.92 0
816.99 0
817.05 0
817.12 0
817.18 0
817.25 0
817.31 0
817.38 0
817.45 0
817.51 0
817.58 0
817.64 0
817.71 0
817.77 0
817.84 0
817.90 0
817.97 0
818.04 0
818.10 0
818.17 0
818.23 0
818.30 0
818.36 0
818.43 0
818.49 0
818.56 0
818.63 0
818.69 0
818.76 0
818.82 0
818.89 0
818.95 0
819.02 0
819.09 0
819.15 0
819.22 0
819.28 0
819.35 0
819.41 0
819.48 0
819.54 0
819.61 0
819.68 0
819.74 0
819.81 0
819.87 0
819.94 0
820.00 0
820.07 0
820.14 0
820.20 0
820.27 0
820.33 0
820.40 0
820.46 0
820.53 0
820.60 0
820.66 0
820.73 0
820.79 0
820.86 0
820.92 0
820.99 0
821.05 0
821.12 0
821.19 0
821.25 0
821.32 0
821.38 0
821.45 0
821.51 0
821.58 0
821.65 0
821.71 0
821.78 0
821.84 0
821.91 0
821.97 0
822.04 0
822.11 0
822.17 0
822.24 0
822.30 0
822.37 0
822.44 0
822.50 0
822.57 0
822.63 0
822.70 0
822.76 0
822.83 0
822.90 0
822.96 0
823.03 0
823.09 0
823.16 0
823.22 0
823.29 0
823.36 0
823.42 0
823.49 0
823.55 0
823.62 0
823.68 0
823.75 0
823.82 0
823.88 0
823.95 0
824.01 0
824.08 0
824.15 0
824.21 0
824.28 0
824.34 0
824.41 0
824.47 0
824.54 0
824.61 0
824.67 0
824.74 0
824.80 0
824.87 0
824.94 0
825.00 0
825.07 0
825.13 0
825.20 0
825.27 0
825.33 0
825.40 0
825.46 0
825.53 0
825.59 0
825.66 0
825.73 0
825.79 0
825.86 0
825.92 0
825.99 0
826.06 0
826.12 0
826.19 0
826.25 0
826.32 0
826.39 0
826.45 0
826.52 0
826.58 0
826.65 0
826.71 0
826.78 0
826.85 0
826.91 0
826.98 0
827.04 0
827.11 0
827.18 0
827.24 0
827.31 0
827.37 0
827.44 0
827.51 0
827.57 0
827.64 0
827.70 0
827.77 0
827.84 0
827.90 0
827.97 0
828.03 0
828.10 0
828.17 0
828.23 0
828.30 0
828.36 0
828.43 0
828.50 0
828.56 0
828.63 0
828.69 0
828.76 0
828.83 0
828.89 0
828.96 0
829.02 0
829.09 0
829.16 0
829.22 0
829.29 0
829.35 0
829.42 0
829.49 0
829.55 0
829.62 0
829.68 0
829.75 0
829.82 0
829.88 0
829.95 0
830.01 0
830.08 0
830.15 0
830.21 0
830.28 0
830.34 0
830.41 0
830.48 0
830.54 0
830.61 0
830.68 0
830.74 0
830.81 0
830.87 0
830.94 0
831.01 0
831.07 0
831.14 0
831.20 0
831.27 0
831.34 0
831.40 0
831.47 0
831.53 0
831.60 0
831.67 0
831.73 0
831.80 0
831.86 0
831.93 0
832.00 0
832.06 0
832.13 0
832.20 0
832.26 0
832.33 0
832.39 0
832.46 0
832.53 0
832.59 0
832.66 0
832.72 0
832.79 0
832.86 0
832.92 0
832.99 0
833.06 0
833.12 0
833.19 0
833.25 0
833.32 0
833.39 0
833.45 0
833.52 0
833.59 0
833.65 0
833.72 0
833.78 0
833.85 0
833.92 0
833.98 0
834.05 0
834.11 0
834.18 0
834.25 0
834.31 0
834.38 0
834.45 0
834.51 0
834.58 0
834.64 0
834.71 0
834.78 0
834.84 0
834.91 0
834.98 0
835.04 0
835.11 0
835.17 0
835.24 0
835.31 0
835.37 0
835.44 0
835.51 0
835.57 0
835.64 0
835.70 0
835.77 0
835.84 0
835.90 0
835.97 0
836.04 0
836.10 0
836.17 0
836.24 0
836.30 0
836.37 0
836.43 0
836.50 0
836.57 0
836.63 0
836.70 0
836.77 0
836.83 0
836.90 0
836.96 0
837.03 0
837.10 0
837.16 0
837.23 0
837.30 0
837.36 0
837.43 0
837.50 0
837.56 0
837.63 0
837.69 0
837.76 0
837.83 0
837.89 0
837.96 0
838.03 0
838.09 0
838.16 0
838.23 0
838.29 0
838.36 0
838.42 0
838.49 0
838.56 0
838.62 0
838.69 0
838.76 0
838.82 0
838.89 0
838.96 0
839.02 0
839.09 0
839.16 0
839.22 0
839.29 0
839.35 0
839.42 0
839.49 0
839.55 0
839.62 0
839.69 0
839.75 0
839.82 0
839.89 0
839.95 0
840.02 0
840.09 0
840.15 0
840.22 0
840.28 0
840.35 0
840.42 0
840.48 0
840.55 0
840.62 0
840.68 0
840.75 0
840.82 0
840.88 0
840.95 0
841.02 0
841.08 0
841.15 0
841.22 0
841.28 0
841.35 0
841.42 0
841.48 0
841.55 0
841.61 0
841.68 0
841.75 0
841.81 0
841.88 0
841.95 0
842.01 0
842.08 0
842.15 0
842.21 0
842.28 0
842.35 0
842.41 0
842.48 0
842.55 0
842.61 0
842.68 0
842.75 0
842.81 0
842.88 0
842.95 0
843.01 0
843.08 0
843.15 0
843.21 0
843.28 0
843.34 0
843.41 0
843.48 0
843.54 0
843.61 0
843.68 0
843.74 0
843.81 0
843.88 0
843.94 0
844.01 0
844.08 0
844.14 0
844.21 0
844.28 0
844.34 0
844.41 0
844.48 0
844.54 0
844.61 0
844.68 0
844.74 0
844.81 0
844.88 0
844.94 0
845.01 0
845.08 0
845.14 0
845.21 0
845.28 0
845.34 0
845.41 0
845.48 0
845.54 0
845.61 0
845.68 0
845.74 0
845.81 0
845.88 0
845.94 0
846.01 0
846.08 0
846.14 0
846.21 0
846.28 0
846.34 0
846.41 0
846.48 0
846.54 0
846.61 0
846.68 0
846.74 0
846.81 0
846.88 0
846.94 0
847.01 0
847.08 0
847.14 0
847.21 0
847.28 0
847.34 0
847.41 0
847.48 0
847.55 0
847.61 0
847.68 0
847.75 0
847.81 0
847.88 0
847.95 0
848.01 0
848.08 0
848.15 0
848.21 0
848.28 0
848.35 0
848.41 0
848.48 0
848.55 0
848.61 0
848.68 0
848.75 0
848.81 0
848.88 0
848.95 0
849.01 0
849.08 0
849.15 0
849.21 0
849.28 0
849.35 0
849.42 0
849.48 0
849.55 0
849.62 0
849.68 0
849.75 0
849.82 0
849.88 0
849.95 0
850.02 0
850.08 0
850.15 0
850.22 0
850.28 0
850.35 0
850.42 0
850.48 0
850.55 0
850.62 0
850.69 0
850.75 0
850.82 0
850.89 0
850.95 0
851.02 0
851.09 0
851.15 0
851.22 0
851.29 0
851.35 0
851.42 0
851.49 0
851.55 0
851.62 0
851.69 0
851.76 0
851.82 0
851.89 0
851.96 0
852.02 0
852.09 0
852.16 0
852.22 0
852.29 0
852.36 0
852.42 0
852.49 0
852.56 0
852.63 0
852.69 0
852.76 0
852.83 0
852.89 0
852.96 0
853.03 0
853.09 0
853.16 0
853.23 0
853.30 0
853.36 0
853.43 0
853.50 0
853.56 0
853.63 0
853.70 0
853.76 0
853.83 0
853.90 0
853.97 0
854.03 0
854.10 0
854.17 0
854.23 0
854.30 0
854.37 0
854.43 0
854.50 0
854.57 0
854.64 0
854.70 0
854.77 0
854.84 0
854.90 0
854.97 0
855.04 0
855.10 0
855.17 0
855.24 0
855.31 0
855.37 0
855.44 0
855.51 0
855.57 0
855.64 0
855.71 0
855.78 0
855.84 0
855.91 0
855.98 0
856.04 0
856.11 0
856.18 0
856.24 0
856.31 0
856.38 0
856.45 0
856.51 0
856.58 0
856.65 0
856.71 0
856.78 0
856.85 0
856.92 0
856.98 0
857.05 0
857.12 0
857.18 0
857.25 0
857.32 0
857.39 0
857.45 0
857.52 0
857.59 0
857.65 0
857.72 0
857.79 0
857.86 0
857.92 0
857.99 0
858.06 0
858.12 0
858.19 0
858.26 0
858.33 0
858.39 0
858.46 0
858.53 0
858.59 0
858.66 0
858.73 0
858.80 0
858.86 0
858.93 0
859.00 0
859.07 0
859.13 0
859.20 0
859.27 0
859.33 0
859.40 0
859.47 0
859.54 0
859.60 0
859.67 0
859.74 0
859.80 0
859.87 0
859.94 0
860.01 0
860.07 0
860.14 0
860.21 0
860.28 0
860.34 0
860.41 0
860.48 0
860.54 0
860.61 0
860.68 0
860.75 0
860.81 0
860.88 0
860.95 0
861.02 0
861.08 0
861.15 0
861.22 0
861.28 0
861.35 0
861.42 0
861.49 0
861.55 0
861.62 0
861.69 0
861.76 0
861.82 0
861.89 0
861.96 0
862.02 0
862.09 0
862.16 0
862.23 0
862.29 0
862.36 0
862.43 0
862.50 0
862.56 0
862.63 0
862.70 0
862.77 0
862.83 0
862.90 0
862.97 0
863.03 0
863.10 0
863.17 0
863.24 0
863.30 0
863.37 0
863.44 0
863.51 0
863.57 0
863.64 0
863.71 0
863.78 0
863.84 0
863.91 0
863.98 0
864.05 0
864.11 0
864.18 0
864.25 0
864.31 0
864.38 0
864.45 0
864.52 0
864.58 0
864.65 0
864.72 0
864.79 0
864.85 0
864.92 0
864.99 0
865.06 0
865.12 0
865.19 0
865.26 0
865.33 0
865.39 0
865.46 0
865.53 0
865.60 0
865.66 0
865.73 0
865.80 0
865.87 0
865.93 0
866.00 0
866.07 0
866.14 0
866.20 0
866.27 0
866.34 0
866.41 0
866.47 0
866.54 0
866.61 0
866.68 0
866.74 0
866.81 0
866.88 0
866.95 0
867.01 0
867.08 0
867.15 0
867.22 0
867.28 0
867.35 0
867.42 0
867.49 0
867.55 0
867.62 0
867.69 0
867.76 0
867.82 0
867.89 0
867.96 0
868.03 0
868.09 0
868.16 0
868.23 0
868.30 0
868.36 0
868.43 0
868.50 0
868.57 0
868.63 0
868.70 0
868.77 0
868.84 0
868.90 0
868.97 0
869.04 0
869.11 0
869.18 0
869.24 0
869.31 0
869.38 0
869.45 0
869.51 0
869.58 0
869.65 0
869.72 0
869.78 0
869.85 0
869.92 0
869.99 0
870.05 0
870.12 0
870.19 0
870.26 0
870.32 0
870.39 0
870.46 0
870.53 0
870.60 0
870.66 0
870.73 0
870.80 0
870.87 0
870.93 0
871.00 0
871.07 0
871.14 0
871.20 0
871.27 0
871.34 0
871.41 0
871.47 0
871.54 0
871.61 0
871.68 0
871.75 0
871.81 0
871.88 0
871.95 0
872.02 0
872.08 0
872.15 0
872.22 0
872.29 0
872.36 0
872.42 0
872.49 0
872.56 0
872.63 0
872.69 0
872.76 0
872.83 0
872.90 0
872.96 0
873.03 0
873.10 0
873.17 0
873.24 0
873.30 0
873.37 0
873.44 0
873.51 0
873.57 0
873.64 0
873.71 0
873.78 0
873.85 0
873.91 0
873.98 0
874.05 0
874.12 0
874.18 0
874.25 0
874.32 0
874.39 0
874.46 0
874.52 0
874.59 0
874.66 0
874.73 0
874.79 0
874.86 0
874.93 0
875.00 0
875.07 0
875.13 0
875.20 0
875.27 0
875.34 0
875.41 0
875.47 0
875.54 0
875.61 0
875.68 0
875.74 0
875.81 0
875.88 0
875.95 0
876.02 0
876.08 0
876.15 0
876.22 0
876.29 0
876.36 0
876.42 0
876.49 0
876.56 0
876.63 0
876.69 0
876.76 0
876.83 0
876.90 0
876.97 0
877.03 0
877.10 0
877.17 0
877.24 0
877.31 0
877.37 0
877.44 0
877.51 0
877.58 0
877.65 0
877.71 0
877.78 0
877.85 0
877.92 0
877.98 0
878.05 0
878.12 0
878.19 0
878.26 0
878.32 0
878.39 0
878.46 0
878.53 0
878.60 0
878.66 0
878.73 0
878.80 0
878.87 0
878.94 0
879.00 0
879.07 0
879.14 0
879.21 0
879.28 0
879.34 0
879.41 0
879.48 0
879.55 0
879.62 0
879.68 0
879.75 0
879.82 0
879.89 0
879.96 0
880.02 0
880.09 0
880.16 0
880.23 0
880.30 0
880.36 0
880.43 0
880.50 0
880.57 0
880.64 0
880.70 0
880.77 0
880.84 0
880.91 0
880.98 0
881.04 0
881.11 0
881.18 0
881.25 0
881.32 0
881.39 0
881.45 0
881.52 0
881.59 0
881.66 0
881.73 0
881.79 0
881.86 0
881.93 0
882.00 0
882.07 0
882.13 0
882.20 0
882.27 0
882.34 0
882.41 0
882.47 0
882.54 0
882.61 0
882.68 0
882.75 0
882.82 0
882.88 0
882.95 0
883.02 0
883.09 0
883.16 0
883.22 0
883.29 0
883.36 0
883.43 0
883.50 0
883.56 0
883.63 0
883.70 0
883.77 0
883.84 0
883.91 0
883.97 0
884.04 0
884.11 0
884.18 0
884.25 0
884.31 0
884.38 0
884.45 0
884.52 0
884.59 0
884.66 0
884.72 0
884.79 0
884.86 0
884.93 0
885.00 0
885.06 0
885.13 0
885.20 0
885.27 0
885.34 0
885.41 0
885.47 0
885.54 0
885.61 0
885.68 0
885.75 0
885.82 0
885.88 0
885.95 0
886.02 0
886.09 0
886.16 0
886.22 0
886.29 0
886.36 0
886.43 0
886.50 0
886.57 0
886.63 0
886.70 0
886.77 0
886.84 0
886.91 0
886.98 0
887.04 0
887.11 0
887.18 0
887.25 0
887.32 0
887.39 0
887.45 0
887.52 0
887.59 0
887.66 0
887.73 0
887.80 0
887.86 0
887.93 0
888.00 0
888.07 0
888.14 0
888.21 0
888.27 0
888.34 0
888.41 0
888.48 0
888.55 0
888.62 0
888.68 0
888.75 0
888.82 0
888.89 0
888.96 0
889.03 0
889.09 0
889.16 0
889.23 0
889.30 0
889.37 0
889.44 0
889.50 0
889.57 0
889.64 0
889.71 0
889.78 0
889.85 0
889.91 0
889.98 0
890.05 0
890.12 0
890.19 0
890.26 0
890.32 0
890.39 0
890.46 0
890.53 0
890.60 0
890.67 0
890.74 0
890.80 0
890.87 0
890.94 0
891.01 0
891.08 0
891.15 0
891.21 0
891.28 0
891.35 0
891.42 0
891.49 0
891.56 0
891.63 0
891.69 0
891.76 0
891.83 0
891.90 0
891.97 0
892.04 0
892.10 0
892.17 0
892.24 0
892.31 0
892.38 0
892.45 0
892.52 0
892.58 0
892.65 0
892.72 0
892.79 0
892.86 0
892.93 0
893.00 0
893.06 0
893.13 0
893.20 0
893.27 0
893.34 0
893.41 0
893.47 0
893.54 0
893.61 0
893.68 0
893.75 0
893.82 0
893.89 0
893.95 0
894.02 0
894.09 0
894.16 0
894.23 0
894.30 0
894.37 0
894.43 0
894.50 0
894.57 0
894.64 0
894.71 0
894.78 0
894.85 0
894.91 0
894.98 0
895.05 0
895.12 0
895.19 0
895.26 0
895.33 0
895.39 0
895.46 0
895.53 0
895.60 0
895.67 0
895.74 0
895.81 0
895.88 0
895.94 0
896.01 0
896.08 0
896.15 0
896.22 0
896.29 0
896.36 0
896.42 0
896.49 0
896.56 0
896.63 0
896.70 0
896.77 0
896.84 0
896.90 0
896.97 0
897.04 0
897.11 0
897.18 0
897.25 0
897.32 0
897.39 0
897.45 0
897.52 0
897.59 0
897.66 0
897.73 0
897.80 0
897.87 0
897.94 0
898.00 0
898.07 0
898.14 0
898.21 0
898.28 0
898.35 0
898.42 0
898.48 0
898.55 0
898.62 0
898.69 0
898.76 0
898.83 0
898.90 0
898.97 0
899.03 0
899.10 0
899.17 0
899.24 0
899.31 0
899.38 0
899.45 0
899.52 0
899.58 0
899.65 0
899.72 0
899.79 0
899.86 0
899.93 0
900.00 0
900.07 0
900.14 0
900.20 0
900.27 0
900.34 0
900.41 0
900.48 0
900.55 0
900.62 0
900.69 0
900.75 0
900.82 0
900.89 0
900.96 0
901.03 0
901.10 0
901.17 0
901.24 0
901.30 0
901.37 0
901.44 0
901.51 0
901.58 0
901.65 0
901.72 0
901.79 0
901.86 0
901.92 0
901.99 0
902.06 0
902.13 0
902.20 0
902.27 0
902.34 0
902.41 0
902.48 0
902.54 0
902.61 0
902.68 0
902.75 0
902.82 0
902.89 0
902.96 0
903.03 0
903.10 0
903.16 0
903.23 0
903.30 0
903.37 0
903.44 0
903.51 0
903.58 0
903.65 0
903.72 0
903.78 0
903.85 0
903.92 0
903.99 0
904.06 0
904.13 0
904.20 0
904.27 0
904.34 0
904.41 0
904.47 0
904.54 0
904.61 0
904.68 0
904.75 0
904.82 0
904.89 0
904.96 0
905.03 0
905.09 0
905.16 0
905.23 0
905.30 0
905.37 0
905.44 0
905.51 0
905.58 0
905.65 0
905.72 0
905.78 0
905.85 0
905.92 0
905.99 0
906.06 0
906.13 0
906.20 0
906.27 0
906.34 0
906.41 0
906.47 0
906.54 0
906.61 0
906.68 0
906.75 0
906.82 0
906.89 0
906.96 0
907.03 0
907.10 0
907.17 0
907.23 0
907.30 0
907.37 0
907.44 0
907.51 0
907.58 0
907.65 0
907.72 0
907.79 0
907.86 0
907.93 0
907.99 0
908.06 0
908.13 0
908.20 0
908.27 0
908.34 0
908.41 0
908.48 0
908.55 0
908.62 0
908.69 0
908.75 0
908.82 0
908.89 0
908.96 0
909.03 0
909.10 0
909.17 0
909.24 0
909.31 0
909.38 0
909.45 0
909.51 0
909.58 0
909.65 0
909.72 0
909.79 0
909.86 0
909.93 0
910.00 0
910.07 0
910.14 0
910.21 0
910.28 0
910.34 0
910.41 0
910.48 0
910.55 0
910.62 0
910.69 0
910.76 0
910.83 0
910.90 0
910.97 0
911.04 0
911.11 0
911.18 0
911.24 0
911.31 0
911.38 0
911.45 0
911.52 0
911.59 0
911.66 0
911.73 0
911.80 0
911.87 0
911.94 0
912.01 0
912.08 0
912.14 0
912.21 0
912.28 0
912.35 0
912.42 0
912.49 0
912.56 0
912.63 0
912.70 0
912.77 0
912.84 0
912.91 0
912.98 0
913.04 0
913.11 0
913.18 0
913.25 0
913.32 0
913.39 0
913.46 0
913.53 0
913.60 0
913.67 0
913.74 0
913.81 0
913.88 0
913.95 0
914.02 0
914.08 0
914.15 0
914.22 0
914.29 0
914.36 0
914.43 0
914.50 0
914.57 0
914.64 0
914.71 0
914.78 0
914.85 0
914.92 0
914.99 0
915.06 0
915.12 0
915.19 0
915.26 0
915.33 0
915.40 0
915.47 0
915.54 0
915.61 0
915.68 0
915.75 0
915.82 0
915.89 0
915.96 0
916.03 0
916.10 0
916.17 0
916.23 0
916.30 0
916.37 0
916.44 0
916.51 0
916.58 0
916.65 0
916.72 0
916.79 0
916.86 0
916.93 0
917.00 0
917.07 0
917.14 0
917.21 0
917.28 0
917.35 0
917.41 0
917.48 0
917.55 0
917.62 0
917.69 0
917.76 0
917.83 0
917.90 0
917.97 0
918.04 0
918.11 0
918.18 0
918.25 0
918.32 0
918.39 0
918.46 0
918.53 0
918.60 0
918.67 0
918.73 0
918.80 0
918.87 0
918.94 0
919.01 0
919.08 0
919.15 0
919.22 0
919.29 0
919.36 0
919.43 0
919.50 0
919.57 0
919.64 0
919.71 0
919.78 0
919.85 0
919.92 0
919.99 0
920.06 0
920.13 0
920.19 0
920.26 0
920.33 0
920.40 0
920.47 0
920.54 0
920.61 0
920.68 0
920.75 0
920.82 0
920.89 0
920.96 0
921.03 0
921.10 0
921.17 0
921.24 0
921.31 0
921.38 0
921.45 0
921.52 0
921.59 0
921.66 0
921.73 0
921.80 0
921.86 0
921.93 0
922.00 0
922.07 0
922.14 0
922.21 0
922.28 0
922.35 0
922.42 0
922.49 0
922.56 0
922.63 0
922.70 0
922.77 0
922.84 0
922.91 0
922.98 0
923.05 0
923.12 0
923.19 0
923.26 0
923.33 0
923.40 0
923.47 0
923.54 0
923.61 0
923.68 0
923.75 0
923.82 0
923.88 0
923.95 0
924.02 0
924.09 0
924.16 0
924.23 0
924.30 0
924.37 0
924.44 0
924.51 0
924.58 0
924.65 0
924.72 0
924.79 0
924.86 0
924.93 0
925.00 0
925.07 0
925.14 0
925.21 0
925.28 0
925.35 0
925.42 0
925.49 0
925.56 0
925.63 0
925.70 0
925.77 0
925.84 0
925.91 0
925.98 0
926.05 0
926.12 0
926.19 0
926.26 0
926.33 0
926.40 0
926.47 0
926.54 0
926.60 0
926.67 0
926.74 0
926.81 0
926.88 0
926.95 0
927.02 0
927.09 0
927.16 0
927.23 0
927.30 0
927.37 0
927.44 0
927.51 0
927.58 0
927.65 0
927.72 0
927.79 0
927.86 0
927.93 0
928.00 0
928.07 0
928.14 0
928.21 0
928.28 0
928.35 0
928.42 0
928.49 0
928.56 0
928.63 0
928.70 0
928.77 0
928.84 0
928.91 0
928.98 0
929.05 0
929.12 0
929.19 0
929.26 0
929.33 0
929.40 0
929.47 0
929.54 0
929.61 0
929.68 0
929.75 0
929.82 0
929.89 0
929.96 0
930.03 0
930.10 0
930.17 0
930.24 0
930.31 0
930.38 0
930.45 0
930.52 0
930.59 0
930.66 0
930.73 0
930.80 0
930.87 0
930.94 0
931.01 0
931.08 0
931.15 0
931.22 0
931.29 0
931.36 0
931.43 0
931.50 0
931.57 0
931.64 0
931.71 0
931.78 0
931.85 0
931.92 0
931.99 0
932.06 0
932.13 0
932.20 0
932.27 0
932.34 0
932.41 0
932.48 0
932.55 0
932.62 0
932.69 0
932.76 0
932.83 0
932.90 0
932.97 0
933.04 0
933.11 0
933.18 0
933.25 0
933.32 0
933.39 0
933.46 0
933.53 0
933.60 0
933.67 0
933.74 0
933.81 0
933.88 0
933.95 0
934.02 0
934.09 0
934.16 0
934.23 0
934.30 0
934.37 0
934.44 0
934.51 0
934.58 0
934.65 0
934.72 0
934.79 0
934.86 0
934.93 0
935.00 0
935.07 0
935.14 0
935.21 0
935.28 0
935.35 0
935.42 0
935.49 0
935.56 0
935.63 0
935.70 0
935.77 0
935.84 0
935.91 0
935.98 0
936.05 0
936.12 0
936.19 0
936.26 0
936.33 0
936.40 0
936.47 0
936.54 0
936.61 0
936.68 0
936.75 0
936.82 0
936.89 0
936.96 0
937.03 0
937.10 0
937.17 0
937.24 0
937.31 0
937.38 0
937.45 0
937.52 0
937.59 0
937.67 0
937.74 0
937.81 0
937.88 0
937.95 0
938.02 0
938.09 0
938.16 0
938.23 0
938.30 0
938.37 0
938.44 0
938.51 0
938.58 0
938.65 0
938.72 0
938.79 0
938.86 0
938.93 0
939.00 0
939.07 0
939.14 0
939.21 0
939.28 0
939.35 0
939.42 0
939.49 0
939.56 0
939.63 0
939.70 0
939.77 0
939.84 0
939.91 0
939.98 0
940.05 0
940.12 0
940.19 0
940.26 0
940.34 0
940.41 0
940.48 0
940.55 0
940.62 0
940.69 0
940.76 0
940.83 0
940.90 0
940.97 0
941.04 0
941.11 0
941.18 0
941.25 0
941.32 0
941.39 0
941.46 0
941.53 0
941.60 0
941.67 0
941.74 0
941.81 0
941.88 0
941.95 0
942.02 0
942.09 0
942.16 0
942.23 0
942.30 0
942.38 0
942.45 0
942.52 0
942.59 0
942.66 0
942.73 0
942.80 0
942.87 0
942.94 0
943.01 0
943.08 0
943.15 0
943.22 0
943.29 0
943.36 0
943.43 0
943.50 0
943.57 0
943.64 0
943.71 0
943.78 0
943.85 0
943.92 0
943.99 0
944.07 0
944.14 0
944.21 0
944.28 0
944.35 0
944.42 0
944.49 0
944.56 0
944.63 0
944.70 0
944.77 0
944.84 0
944.91 0
944.98 0
945.05 0
945.12 0
945.19 0
945.26 0
945.33 0
945.40 0
945.47 0
945.55 0
945.62 0
945.69 0
945.76 0
945.83 0
945.90 0
945.97 0
946.04 0
946.11 0
946.18 0
946.25 0
946.32 0
946.39 0
946.46 0
946.53 0
946.60 0
946.67 0
946.74 0
946.81 0
946.89 0
946.96 0
947.03 0
947.10 0
947.17 0
947.24 0
947.31 0
947.38 0
947.45 0
947.52 0
947.59 0
947.66 0
947.73 0
947.80 0
947.87 0
947.94 0
948.01 0
948.08 0
948.16 0
948.23 0
948.30 0
948.37 0
948.44 0
948.51 0
948.58 0
948.65 0
948.72 0
948.79 0
948.86 0
948.93 0
949.00 0
949.07 0
949.14 0
949.21 0
949.29 0
949.36 0
949.43 0
949.50 0
949.57 0
949.64 0
949.71 0
949.78 0
949.85 0
949.92 0
949.99 0
950.06 0
950.13 0
950.20 0
950.27 0
950.35 0
950.42 0
950.49 0
950.56 0
950.63 0
950.70 0
950.77 0
950.84 0
950.91 0
950.98 0
951.05 0
951.12 0
951.19 0
951.26 0
951.34 0
951.41 0
951.48 0
951.55 0
951.62 0
951.69 0
951.76 0
951.83 0
951.90 0
951.97 0
952.04 0
952.11 0
952.18 0
952.25 0
952.33 0
952.40 0
952.47 0
952.54 0
952.61 0
952.68 0
952.75 0
952.82 0
952.89 0
952.96 0
953.03 0
953.10 0
953.17 0
953.25 0
953.32 0
953.39 0
953.46 0
953.53 0
953.60 0
953.67 0
953.74 0
953.81 0
953.88 0
953.95 0
954.02 0
954.10 0
954.17 0
954.24 0
954.31 0
954.38 0
954.45 0
954.52 0
954.59 0
954.66 0
954.73 0
954.80 0
954.87 0
954.95 0
955.02 0
955.09 0
955.16 0
955.23 0
955.30 0
955.37 0
955.44 0
955.51 0
955.58 0
955.65 0
955.72 0
955.80 0
955.87 0
955.94 0
956.01 0
956.08 0
956.15 0
956.22 0
956.29 0
956.36 0
956.43 0
956.50 0
956.58 0
956.65 0
956.72 0
956.79 0
956.86 0
956.93 0
957.00 0
957.07 0
957.14 0
957.21 0
957.29 0
957.36 0
957.43 0
957.50 0
957.57 0
957.64 0
957.71 0
957.78 0
957.85 0
957.92 0
957.99 0
958.07 0
958.14 0
958.21 0
958.28 0
958.35 0
958.42 0
958.49 0
958.56 0
958.63 0
958.70 0
958.78 0
958.85 0
958.92 0
958.99 0
959.06 0
959.13 0
959.20 0
959.27 0
959.34 0
959.41 0
959.49 0
959.56 0
959.63 0
959.70 0
959.77 0
959.84 0
959.91 0
959.98 0
960.05 0
960.12 0
960.20 0
960.27 0
960.34 0
960.41 0
960.48 0
960.55 0
960.62 0
960.69 0
960.76 0
960.84 0
960.91 0
960.98 0
961.05 0
961.12 0
961.19 0
961.26 0
961.33 0
961.40 0
961.48 0
961.55 0
961.62 0
961.69 0
961.76 0
961.83 0
961.90 0
961.97 0
962.04 0
962.12 0
962.19 0
962.26 0
962.33 0
962.40 0
962.47 0
962.54 0
962.61 0
962.68 0
962.76 0
962.83 0
962.90 0
962.97 0
963.04 0
963.11 0
963.18 0
963.25 0
963.32 0
963.40 0
963.47 0
963.54 0
963.61 0
963.68 0
963.75 0
963.82 0
963.89 0
963.97 0
964.04 0
964.11 0
964.18 0
964.25 0
964.32 0
964.39 0
964.46 0
964.53 0
964.61 0
964.68 0
964.75 0
964.82 0
964.89 0
964.96 0
965.03 0
965.10 0
965.18 0
965.25 0
965.32 0
965.39 0
965.46 0
965.53 0
965.60 0
965.67 0
965.75 0
965.82 0
965.89 0
965.96 0
966.03 0
966.10 0
966.17 0
966.24 0
966.32 0
966.39 0
966.46 0
966.53 0
966.60 0
966.67 0
966.74 0
966.81 0
966.89 0
966.96 0
967.03 0
967.10 0
967.17 0
967.24 0
967.31 0
967.39 0
967.46 0
967.53 0
967.60 0
967.67 0
967.74 0
967.81 0
967.88 0
967.96 0
968.03 0
968.10 0
968.17 0
968.24 0
968.31 0
968.38 0
968.46 0
968.53 0
968.60 0
968.67 0
968.74 0
968.81 0
968.88 0
968.95 0
969.03 0
969.10 0
969.17 0
969.24 0
969.31 0
969.38 0
969.45 0
969.53 0
969.60 0
969.67 0
969.74 0
969.81 0
969.88 0
969.95 0
970.03 0
970.10 0
970.17 0
970.24 0
970.31 0
970.38 0
970.45 0
970.53 0
970.60 0
970.67 0
970.74 0
970.81 0
970.88 0
970.95 0
971.03 0
971.10 0
971.17 0
971.24 0
971.31 0
971.38 0
971.45 0
971.53 0
971.60 0
971.67 0
971.74 0
971.81 0
971.88 0
971.95 0
972.03 0
972.10 0
972.17 0
972.24 0
972.31 0
972.38 0
972.45 0
972.53 0
972.60 0
972.67 0
972.74 0
972.81 0
972.88 0
972.96 0
973.03 0
973.10 0
973.17 0
973.24 0
973.31 0
973.38 0
973.46 0
973.53 0
973.60 0
973.67 0
973.74 0
973.81 0
973.89 0
973.96 0
974.03 0
974.10 0
974.17 0
974.24 0
974.31 0
974.39 0
974.46 0
974.53 0
974.60 0
974.67 0
974.74 0
974.82 0
974.89 0
974.96 0
975.03 0
975.10 0
975.17 0
975.25 0
975.32 0
975.39 0
975.46 0
975.53 0
975.60 0
975.68 0
975.75 0
975.82 0
975.89 0
975.96 0
976.03 0
976.10 0
976.18 0
976.25 0
976.32 0
976.39 0
976.46 0
976.53 0
976.61 0
976.68 0
976.75 0
976.82 0
976.89 0
976.96 0
977.04 0
977.11 0
977.18 0
977.25 0
977.32 0
977.39 0
977.47 0
977.54 0
977.61 0
977.68 0
977.75 0
977.82 0
977.90 0
977.97 0
978.04 0
978.11 0
978.18 0
978.26 0
978.33 0
978.40 0
978.47 0
978.54 0
978.61 0
978.69 0
978.76 0
978.83 0
978.90 0
978.97 0
979.04 0
979.12 0
979.19 0
979.26 0
979.33 0
979.40 0
979.47 0
979.55 0
979.62 0
979.69 0
979.76 0
979.83 0
979.91 0
979.98 0
980.05 0
980.12 0
980.19 0
980.26 0
980.34 0
980.41 0
980.48 0
980.55 0
980.62 0
980.69 0
980.77 0
980.84 0
980.91 0
980.98 0
981.05 0
981.13 0
981.20 0
981.27 0
981.34 0
981.41 0
981.48 0
981.56 0
981.63 0
981.70 0
981.77 0
981.84 0
981.92 0
981.99 0
982.06 0
982.13 0
982.20 0
982.28 0
982.35 0
982.42 0
982.49 0
982.56 0
982.63 0
982.71 0
982.78 0
982.85 0
982.92 0
982.99 0
983.07 0
983.14 0
983.21 0
983.28 0
983.35 0
983.43 0
983.50 0
983.57 0
983.64 0
983.71 0
983.78 0
983.86 0
983.93 0
984.00 0
984.07 0
984.14 0
984.22 0
984.29 0
984.36 0
984.43 0
984.50 0
984.58 0
984.65 0
984.72 0
984.79 0
984.86 0
984.94 0
985.01 0
985.08 0
985.15 0
985.22 0
985.30 0
985.37 0
985.44 0
985.51 0
985.58 0
985.66 0
985.73 0
985.80 0
985.87 0
985.94 0
986.02 0
986.09 0
986.16 0
986.23 0
986.30 0
986.38 0
986.45 0
986.52 0
986.59 0
986.66 0
986.74 0
986.81 0
986.88 0
986.95 0
987.02 0
987.10 0
987.17 0
987.24 0
987.31 0
987.38 0
987.46 0
987.53 0
987.60 0
987.67 0
987.74 0
987.82 0
987.89 0
987.96 0
988.03 0
988.10 0
988.18 0
988.25 0
988.32 0
988.39 0
988.46 0
988.54 0
988.61 0
988.68 0
988.75 0
988.83 0
988.90 0
988.97 0
989.04 0
989.11 0
989.19 0
989.26 0
989.33 0
989.40 0
989.47 0
989.55 0
989.62 0
989.69 0
989.76 0
989.83 0
989.91 0
989.98 0
990.05 0
990.12 0
990.20 0
990.27 0
990.34 0
990.41 0
990.48 0
990.56 0
990.63 0
990.70 0
990.77 0
990.85 0
990.92 0
990.99 0
991.06 0
991.13 0
991.21 0
991.28 0
991.35 0
991.42 0
991.49 0
991.57 0
991.64 0
991.71 0
991.78 0
991.86 0
991.93 0
992.00 0
992.07 0
992.14 0
992.22 0
992.29 0
992.36 0
992.43 0
992.51 0
992.58 0
992.65 0
992.72 0
992.79 0
992.87 0
992.94 0
993.01 0
993.08 0
993.16 0
993.23 0
993.30 0
993.37 0
993.45 0
993.52 0
993.59 0
993.66 0
993.73 0
993.81 0
993.88 0
993.95 0
994.02 0
994.10 0
994.17 0
994.24 0
994.31 0
994.38 0
994.46 0
994.53 0
994.60 0
994.67 0
994.75 0
994.82 0
994.89 0
994.96 0
995.04 0
995.11 0
995.18 0
995.25 0
995.32 0
995.40 0
995.47 0
995.54 0
995.61 0
995.69 0
995.76 0
995.83 0
995.90 0
995.98 0
996.05 0
996.12 0
996.19 0
996.27 0
996.34 0
996.41 0
996.48 0
996.56 0
996.63 0
996.70 0
996.77 0
996.84 0
996.92 0
996.99 0
997.06 0
997.13 0
997.21 0
997.28 0
997.35 0
997.42 0
997.50 0
997.57 0
997.64 0
997.71 0
997.79 0
997.86 0
997.93 0
998.00 0
998.08 0
998.15 0
998.22 0
998.29 0
998.37 0
998.44 0
998.51 0
998.58 0
998.66 0
998.73 0
998.80 0
998.87 0
998.95 0
999.02 0
999.09 0
999.16 0
999.23 0
999.31 0
999.38 0
999.45 0
999.52 0
999.60 0
999.67 0
999.74 0
999.81 0
999.89 0
999.96 0
1000.03 0
1000.10 0
1000.18 0
1000.25 0
1000.32 0
1000.39 0
1000.47 0
1000.54 0
1000.61 0
1000.68 0
1000.76 0
1000.83 0
1000.90 0
1000.98 0
1001.05 0
1001.12 0
1001.19 0
1001.27 0
1001.34 0
1001.41 0
1001.48 0
1001.56 0
1001.63 0
1001.70 0
1001.77 0
1001.85 0
1001.92 0
1001.99 0
1002.06 0
1002.14 0
1002.21 0
1002.28 0
1002.35 0
1002.43 0
1002.50 0
1002.57 0
1002.64 0
1002.72 0
1002.79 0
1002.86 0
1002.93 0
1003.01 0
1003.08 0
1003.15 0
1003.23 0
1003.30 0
1003.37 0
1003.44 0
1003.52 0
1003.59 0
1003.66 0
1003.73 0
1003.81 0
1003.88 0
1003.95 0
1004.02 0
1004.10 0
1004.17 0
1004.24 0
1004.31 0
1004.39 0
1004.46 0
1004.53 0
1004.61 0
1004.68 0
1004.75 0
1004.82 0
1004.90 0
1004.97 0
1005.04 0
1005.11 0
1005.19 0
1005.26 0
1005.33 0
1005.41 0
1005.48 0
1005.55 0
1005.62 0
1005.70 0
1005.77 0
1005.84 0
1005.91 0
1005.99 0
1006.06 0
1006.13 0
1006.20 0
1006.28 0
1006.35 0
1006.42 0
1006.50 0
1006.57 0
1006.64 0
1006.71 0
1006.79 0
1006.86 0
1006.93 0
1007.01 0
1007.08 0
1007.15 0
1007.22 0
1007.30 0
1007.37 0
1007.44 0
1007.51 0
1007.59 0
1007.66 0
1007.73 0
1007.81 0
1007.88 0
1007.95 0
1008.02 0
1008.10 0
1008.17 0
1008.24 0
1008.32 0
1008.39 0
1008.46 0
1008.53 0
1008.61 0
1008.68 0
1008.75 0
1008.82 0
1008.90 0
1008.97 0
1009.04 0
1009.12 0
1009.19 0
1009.26 0
1009.33 0
1009.41 0
1009.48 0
1009.55 0
1009.63 0
1009.70 0
1009.77 0
1009.84 0
1009.92 0
1009.99 0
1010.06 0
1010.14 0
1010.21 0
1010.28 0
1010.35 0
1010.43 0
1010.50 0
1010.57 0
1010.65 0
1010.72 0
1010.79 0
1010.87 0
1010.94 0
1011.01 0
1011.08 0
1011.16 0
1011.23 0
1011.30 0
1011.38 0
1011.45 0
1011.52 0
1011.59 0
1011.67 0
1011.74 0
1011.81 0
1011.89 0
1011.96 0
1012.03 0
1012.10 0
1012.18 0
1012.25 0
1012.32 0
1012.40 0
1012.47 0
1012.54 0
1012.62 0
1012.69 0
1012.76 0
1012.83 0
1012.91 0
1012.98 0
1013.05 0
1013.13 0
1013.20 0
1013.27 0
1013.35 0
1013.42 0
1013.49 1
1013.56 1
1013.64 1
1013.71 1
1013.78 0
1013.86 0
1013.93 0
1014.00 0
1014.08 0
1014.15 0
1014.22 0
1014.29 0
1014.37 0
1014.44 0
1014.51 0
1014.59 0
1014.66 0
1014.73 0
1014.81 0
1014.88 0
1014.95 0
1015.02 0
1015.10 0
1015.17 0
1015.24 0
1015.32 0
1015.39 0
1015.46 0
1015.54 0
1015.61 0
1015.68 0
1015.76 0
1015.83 0
1015.90 0
1015.97 0
1016.05 0
1016.12 0
1016.19 0
1016.27 0
1016.34 0
1016.41 0
1016.49 0
1016.56 0
1016.63 0
1016.71 0
1016.78 0
1016.85 0
1016.92 0
1017.00 0
1017.07 0
1017.14 0
1017.22 0
1017.29 0
1017.36 0
1017.44 0
1017.51 0
1017.58 0
1017.66 0
1017.73 0
1017.80 0
1017.88 0
1017.95 0
1018.02 0
1018.09 0
1018.17 0
1018.24 0
1018.31 0
1018.39 0
1018.46 0
1018.53 0
1018.61 0
1018.68 0
1018.75 0
1018.83 0
1018.90 0
1018.97 0
1019.05 0
1019.12 0
1019.19 0
1019.27 0
1019.34 0
1019.41 0
1019.49 0
1019.56 0
1019.63 0
1019.70 0
1019.78 0
1019.85 0
1019.92 0
1020.00 0
1020.07 0
1020.14 0
1020.22 0
1020.29 0
1020.36 0
1020.44 0
1020.51 0
1020.58 0
1020.66 0
1020.73 0
1020.80 0
1020.88 0
1020.95 0
1021.02 0
1021.10 0
1021.17 0
1021.24 0
1021.32 0
1021.39 0
1021.46 0
1021.54 0
1021.61 0
1021.68 0
1021.76 0
1021.83 0
1021.90 0
1021.98 0
1022.05 0
1022.12 0
1022.20 0
1022.27 0
1022.34 0
1022.42 0
1022.49 0
1022.56 0
1022.64 0
1022.71 0
1022.78 0
1022.86 0
1022.93 0
1023.00 0
1023.08 0
1023.15 0
1023.22 0
1023.30 0
1023.37 0
1023.44 0
1023.52 0
1023.59 0
1023.66 0
1023.74 0
1023.81 0
1023.88 0
1023.96 0
1024.03 0
1024.10 0
1024.18 0
1024.25 0
1024.32 0
1024.40 0
1024.47 0
1024.54 0
1024.62 0
1024.69 0
1024.76 0
1024.84 0
1024.91 0
1024.98 0
1025.06 0
1025.13 0
1025.20 0
1025.28 0
1025.35 0
1025.42 0
1025.50 0
1025.57 0
1025.64 0
1025.72 0
1025.79 0
1025.86 0
1025.94 0
1026.01 0
1026.08 0
1026.16 0
1026.23 0
1026.31 0
1026.38 0
1026.45 0
1026.53 0
1026.60 1
1026.67 1
1026.75 1
1026.82 1
1026.89 1
1026.97 1
1027.04 1
1027.11 0
1027.19 0
1027.26 0
1027.33 0
1027.41 0
1027.48 0
1027.55 0
1027.63 0
1027.70 0
1027.77 0
1027.85 0
1027.92 0
1028.00 1
1028.07 1
1028.14 1
1028.22 1
1028.29 0
1028.36 0
1028.44 0
1028.51 0
1028.58 0
1028.66 0
1028.73 0
1028.80 0
1028.88 0
1028.95 0
1029.02 0
1029.10 0
1029.17 0
1029.25 0
1029.32 0
1029.39 0
1029.47 0
1029.54 0
1029.61 0
1029.69 0
1029.76 0
1029.83 0
1029.91 0
1029.98 0
1030.05 0
1030.13 0
1030.20 0
1030.28 0
1030.35 0
1030.42 0
1030.50 0
1030.57 0
1030.64 1
1030.72 1
1030.79 1
1030.86 1
1030.94 1
1031.01 1
1031.09 0
1031.16 0
1031.23 0
1031.31 0
1031.38 0
1031.45 0
1031.53 0
1031.60 0
1031.67 0
1031.75 0
1031.82 0
1031.90 0
1031.97 0
1032.04 0
1032.12 0
1032.19 1
1032.26 1
1032.34 1
1032.41 1
1032.48 0
1032.56 0
1032.63 0
1032.71 0
1032.78 0
1032.85 0
1032.93 0
1033.00 0
1033.07 0
1033.15 0
1033.22 0
1033.29 0
1033.37 0
1033.44 0
1033.52 0
1033.59 0
1033.66 0
1033.74 0
1033.81 0
1033.88 0
1033.96 0
1034.03 0
1034.11 0
1034.18 0
1034.25 0
1034.33 0
1034.40 0
1034.47 0
1034.55 0
1034.62 0
1034.70 0
1034.77 0
1034.84 0
1034.92 0
1034.99 0
1035.06 0
1035.14 0
1035.21 0
1035.29 0
1035.36 0
1035.43 0
1035.51 0
1035.58 0
1035.65 0
1035.73 0
1035.80 0
1035.88 0
1035.95 0
1036.02 0
1036.10 0
1036.17 0
1036.25 0
1036.32 0
1036.39 0
1036.47 0
1036.54 0
1036.61 0
1036.69 0
1036.76 0
1036.84 0
1036.91 0
1036.98 0
1037.06 1
1037.13 1
1037.20 1
1037.28 1
1037.35 1
1037.43 1
1037.50 1
1037.57 1
1037.65 1
1037.72 1
1037.80 0
1037.87 0
1037.94 0
1038.02 0
1038.09 0
1038.17 0
1038.24 0
1038.31 0
1038.39 0
1038.46 0
1038.53 0
1038.61 0
1038.68 1
1038.76 1
1038.83 1
1038.90 1
1038.98 1
1039.05 1
1039.13 1
1039.20 1
1039.27 1
1039.35 0
1039.42 0
1039.50 0
1039.57 0
1039.64 0
1039.72 0
1039.79 0
1039.86 0
1039.94 0
1040.01 0
1040.09 0
1040.16 0
1040.23 0
1040.31 0
1040.38 0
1040.46 0
1040.53 0
1040.60 0
1040.68 0
1040.75 0
1040.83 1
1040.90 1
1040.97 1
1041.05 1
1041.12 1
1041.20 1
1041.27 1
1041.34 1
1041.42 1
1041.49 0
1041.57 0
1041.64 0
1041.71 0
1041.79 0
1041.86 0
1041.94 1
1042.01 1
1042.08 1
1042.16 1
1042.23 1
1042.31 1
1042.38 1
1042.45 1
1042.53 1
1042.60 1
1042.68 1
1042.75 1
1042.82 1
1042.90 2
1042.97 2
1043.05 2
1043.12 3
1043.19 3
1043.27 3
1043.34 3
1043.42 3
1043.49 3
1043.57 2
1043.64 2
1043.71 1
1043.79 1
1043.86 1
1043.94 1
1044.01 0
1044.08 0
1044.16 0
1044.23 0
1044.31 0
1044.38 0
1044.45 0
1044.53 0
1044.60 0
1044.68 0
1044.75 0
1044.82 1
1044.90 1
1044.97 1
1045.05 1
1045.12 1
1045.20 1
1045.27 1
1045.34 1
1045.42 1
1045.49 1
1045.57 1
1045.64 1
1045.71 1
1045.79 1
1045.86 1
1045.94 1
1046.01 1
1046.08 1
1046.16 1
1046.23 1
1046.31 1
1046.38 1
1046.46 1
1046.53 1
1046.60 1
1046.68 1
1046.75 1
1046.83 1
1046.90 1
1046.97 1
1047.05 1
1047.12 1
1047.20 1
1047.27 1
1047.35 1
1047.42 1
1047.49 1
1047.57 1
1047.64 1
1047.72 1
1047.79 2
1047.87 2
1047.94 1
1048.01 1
1048.09 1
1048.16 1
1048.24 1
1048.31 1
1048.39 1
1048.46 1
1048.53 1
1048.61 1
1048.68 1
1048.76 1
1048.83 1
1048.90 1
1048.98 1
1049.05 1
1049.13 1
1049.20 1
1049.28 1
1049.35 1
1049.42 1
1049.50 1
1049.57 1
1049.65 1
1049.72 1
1049.80 1
1049.87 1
1049.94 1
1050.02 1
1050.09 1
1050.17 0
1050.24 0
1050.32 0
1050.39 1
1050.46 1
1050.54 1
1050.61 1
1050.69 1
1050.76 2
1050.84 2
1050.91 2
1050.99 2
1051.06 2
1051.13 2
1051.21 2
1051.28 2
1051.36 2
1051.43 1
1051.51 1
1051.58 1
1051.65 1
1051.73 1
1051.80 1
1051.88 1
1051.95 1
1052.03 0
1052.10 0
1052.17 0
1052.25 0
1052.32 0
1052.40 0
1052.47 0
1052.55 1
1052.62 1
1052.70 1
1052.77 1
1052.84 1
1052.92 1
1052.99 1
1053.07 1
1053.14 1
1053.22 0
1053.29 0
1053.36 0
1053.44 0
1053.51 0
1053.59 0
1053.66 0
1053.74 0
1053.81 0
1053.89 1
1053.96 1
1054.03 1
1054.11 1
1054.18 1
1054.26 1
1054.33 1
1054.41 0
1054.48 0
1054.56 1
1054.63 1
1054.70 1
1054.78 1
1054.85 1
1054.93 2
1055.00 2
1055.08 2
1055.15 3
1055.23 3
1055.30 3
1055.38 3
1055.45 3
1055.52 2
1055.60 2
1055.67 2
1055.75 2
1055.82 2
1055.90 2
1055.97 2
1056.05 2
1056.12 1
1056.19 1
1056.27 1
1056.34 1
1056.42 2
1056.49 2
1056.57 2
1056.64 2
1056.72 2
1056.79 2
1056.87 1
1056.94 1
1057.01 1
1057.09 2
1057.16 2
1057.24 2
1057.31 2
1057.39 2
1057.46 2
1057.54 2
1057.61 2
1057.69 2
1057.76 2
1057.83 2
1057.91 2
1057.98 2
1058.06 3
1058.13 3
1058.21 3
1058.28 3
1058.36 3
1058.43 3
1058.51 3
1058.58 3
1058.66 3
1058.73 3
1058.80 4
1058.88 4
1058.95 3
1059.03 3
1059.10 3
1059.18 2
1059.25 2
1059.33 1
1059.40 1
1059.48 1
1059.55 0
1059.63 0
1059.70 0
1059.77 1
1059.85 1
1059.92 1
1060.00 1
1060.07 1
1060.15 1
1060.22 1
1060.30 1
1060.37 1
1060.45 1
1060.52 1
1060.60 2
1060.67 2
1060.74 2
1060.82 2
1060.89 2
1060.97 2
1061.04 2
1061.12 1
1061.19 1
1061.27 1
1061.34 1
1061.42 1
1061.49 1
1061.57 1
1061.64 2
1061.72 2
1061.79 2
1061.87 3
1061.94 3
1062.01 3
1062.09 4
1062.16 4
1062.24 4
1062.31 3
1062.39 3
1062.46 3
1062.54 2
1062.61 2
1062.69 1
1062.76 1
1062.84 1
1062.91 1
1062.99 1
1063.06 2
1063.14 2
1063.21 3
1063.29 3
1063.36 4
1063.43 4
1063.51 4
1063.58 5
1063.66 4
1063.73 4
1063.81 3
1063.88 3
1063.96 2
1064.03 2
1064.11 2
1064.18 1
1064.26 1
1064.33 1
1064.41 1
1064.48 2
1064.56 2
1064.63 2
1064.71 2
1064.78 2
1064.86 2
1064.93 2
1065.01 1
1065.08 1
1065.16 1
1065.23 1
1065.30 2
1065.38 2
1065.45 2
1065.53 3
1065.60 3
1065.68 3
1065.75 2
1065.83 2
1065.90 2
1065.98 2
1066.05 2
1066.13 2
1066.20 2
1066.28 2
1066.35 2
1066.43 2
1066.50 2
1066.58 1
1066.65 1
1066.73 1
1066.80 1
1066.88 1
1066.95 1
1067.03 1
1067.10 1
1067.18 1
1067.25 2
1067.33 2
1067.40 2
1067.48 3
1067.55 3
1067.63 3
1067.70 3
1067.78 3
1067.85 2
1067.93 2
1068.00 1
1068.08 1
1068.15 0
1068.23 0
1068.30 0
1068.38 0
1068.45 0
1068.53 0
1068.60 0
1068.68 0
1068.75 0
1068.83 0
1068.90 0
1068.98 0
1069.05 0
1069.12 0
1069.20 1
1069.27 1
1069.35 1
1069.42 1
1069.50 1
1069.57 1
1069.65 1
1069.72 1
1069.80 2
1069.87 2
1069.95 3
1070.02 3
1070.10 4
1070.17 4
1070.25 3
1070.32 3
1070.40 3
1070.47 2
1070.55 2
1070.62 1
1070.70 1
1070.77 1
1070.85 1
1070.93 1
1071.00 1
1071.08 1
1071.15 1
1071.23 0
1071.30 0
1071.38 0
1071.45 0
1071.53 1
1071.60 1
1071.68 2
1071.75 2
1071.83 3
1071.90 4
1071.98 4
1072.05 5
1072.13 5
1072.20 5
1072.28 4
1072.35 4
1072.43 3
1072.50 3
1072.58 3
1072.65 2
1072.73 2
1072.80 2
1072.88 1
1072.95 1
1073.03 2
1073.10 2
1073.18 2
1073.25 3
1073.33 3
1073.40 3
1073.48 3
1073.55 3
1073.63 2
1073.70 2
1073.78 1
1073.85 1
1073.93 1
1074.00 1
1074.08 1
1074.15 2
1074.23 2
1074.30 2
1074.38 2
1074.45 2
1074.53 2
1074.60 3
1074.68 3
1074.76 3
1074.83 3
1074.91 3
1074.98 4
1075.06 4
1075.13 3
1075.21 3
1075.28 3
1075.36 2
1075.43 2
1075.51 2
1075.58 1
1075.66 1
1075.73 1
1075.81 1
1075.88 1
1075.96 1
1076.03 1
1076.11 1
1076.18 1
1076.26 1
1076.33 1
1076.41 1
1076.48 1
1076.56 1
1076.64 1
1076.71 2
1076.79 2
1076.86 2
1076.94 1
1077.01 1
1077.09 1
1077.16 0
1077.24 0
1077.31 0
1077.39 0
1077.46 0
1077.54 0
1077.61 1
1077.69 1
1077.76 2
1077.84 2
1077.91 2
1077.99 3
1078.06 3
1078.14 3
1078.22 2
1078.29 2
1078.37 2
1078.44 2
1078.52 2
1078.59 2
1078.67 2
1078.74 3
1078.82 3
1078.89 3
1078.97 3
1079.04 3
1079.12 2
1079.19 2
1079.27 2
1079.35 2
1079.42 1
1079.50 1
1079.57 1
1079.65 1
1079.72 0
1079.80 0
1079.87 0
1079.95 0
1080.02 0
1080.10 0
1080.17 0
1080.25 0
1080.32 0
1080.40 0
1080.48 1
1080.55 1
1080.63 1
1080.70 1
1080.78 1
1080.85 1
1080.93 1
1081.00 2
1081.08 2
1081.15 2
1081.23 2
1081.30 2
1081.38 1
1081.46 1
1081.53 1
1081.61 0
1081.68 0
1081.76 0
1081.83 0
1081.91 0
1081.98 0
1082.06 1
1082.13 1
1082.21 2
1082.28 2
1082.36 2
1082.44 2
1082.51 1
1082.59 1
1082.66 1
1082.74 1
1082.81 1
1082.89 1
1082.96 1
1083.04 2
1083.11 2
1083.19 2
1083.27 2
1083.34 2
1083.42 2
1083.49 2
1083.57 2
1083.64 2
1083.72 2
1083.79 2
1083.87 1
1083.94 1
1084.02 0
1084.10 0
1084.17 0
1084.25 0
1084.32 0
1084.40 0
1084.47 0
1084.55 0
1084.62 0
1084.70 0
1084.78 0
1084.85 0
1084.93 0
1085.00 0
1085.08 0
1085.15 0
1085.23 0
1085.30 0
1085.38 0
1085.46 0
1085.53 0
1085.61 0
1085.68 0
1085.76 0
1085.83 0
1085.91 0
1085.98 1
1086.06 2
1086.14 2
1086.21 3
1086.29 3
1086.36 4
1086.44 4
1086.51 4
1086.59 4
1086.66 4
1086.74 4
1086.82 4
1086.89 4
1086.97 3
1087.04 3
1087.12 3
1087.19 3
1087.27 4
1087.34 4
1087.42 4
1087.50 4
1087.57 4
1087.65 5
1087.72 5
1087.80 5
1087.87 5
1087.95 5
1088.03 5
1088.10 5
1088.18 5
1088.25 5
1088.33 5
1088.40 6
1088.48 6
1088.55 7
1088.63 7
1088.71 7
1088.78 8
1088.86 8
1088.93 7
1089.01 7
1089.08 6
1089.16 5
1089.24 4
1089.31 3
1089.39 3
1089.46 3
1089.54 3
1089.61 3
1089.69 3
1089.77 2
1089.84 1
1089.92 1
1089.99 0
1090.07 0
1090.14 0
1090.22 0
1090.30 0
1090.37 0
1090.45 1
1090.52 1
1090.60 2
1090.67 2
1090.75 2
1090.83 3
1090.90 3
1090.98 3
1091.05 4
1091.13 4
1091.20 5
1091.28 5
1091.36 6
1091.43 6
1091.51 6
1091.58 6
1091.66 5
1091.73 5
1091.81 4
1091.89 3
1091.96 3
1092.04 2
1092.11 2
1092.19 2
1092.26 2
1092.34 1
1092.42 1
1092.49 1
1092.57 0
1092.64 0
1092.72 0
1092.79 0
1092.87 1
1092.95 1
1093.02 2
1093.10 3
1093.17 3
1093.25 3
1093.33 4
1093.40 4
1093.48 4
1093.55 4
1093.63 4
1093.70 5
1093.78 5
1093.86 5
1093.93 5
1094.01 5
1094.08 4
1094.16 4
1094.24 4
1094.31 3
1094.39 3
1094.46 3
1094.54 3
1094.61 4
1094.69 4
1094.77 4
1094.84 4
1094.92 3
1094.99 3
1095.07 2
1095.15 2
1095.22 1
1095.30 1
1095.37 1
1095.45 1
1095.53 2
1095.60 2
1095.68 2
1095.75 3
1095.83 3
1095.90 2
1095.98 2
1096.06 2
1096.13 2
1096.21 2
1096.28 2
1096.36 2
1096.44 2
1096.51 3
1096.59 3
1096.66 3
1096.74 4
1096.82 4
1096.89 4
1096.97 3
1097.04 3
1097.12 3
1097.20 3
1097.27 4
1097.35 4
1097.42 5
1097.50 6
1097.58 6
1097.65 7
1097.73 7
1097.80 6
1097.88 6
1097.96 5
1098.03 5
1098.11 5
1098.18 5
1098.26 5
1098.34 6
1098.41 6
1098.49 7
1098.56 7
1098.64 7
1098.71 6
1098.79 6
1098.87 6
1098.94 6
1099.02 6
1099.09 6
1099.17 6
1099.25 6
1099.32 6
1099.40 5
1099.48 4
1099.55 3
1099.63 2
1099.70 1
1099.78 1
1099.86 0
1099.93 0
1100.01 0
1100.08 0
1100.16 0
1100.24 0
1100.31 0
1100.39 0
1100.46 0
1100.54 1
1100.62 1
1100.69 1
1100.77 1
1100.84 1
1100.92 0
1101.00 1
1101.07 1
1101.15 2
1101.22 3
1101.30 4
1101.38 5
1101.45 6
1101.53 6
1101.60 5
1101.68 5
1101.76 4
1101.83 4
1101.91 4
1101.99 5
1102.06 5
1102.14 6
1102.21 5
1102.29 5
1102.37 4
1102.44 3
1102.52 2
1102.59 2
1102.67 2
1102.75 2
1102.82 3
1102.90 4
1102.98 5
1103.05 6
1103.13 7
1103.20 8
1103.28 9
1103.36 10
1103.43 10
1103.51 11
1103.58 11
1103.66 11
1103.74 12
1103.81 12
1103.89 12
1103.97 13
1104.04 13
1104.12 13
1104.19 13
1104.27 12
1104.35 11
1104.42 10
1104.50 10
1104.57 9
1104.65 8
1104.73 8
1104.80 7
1104.88 7
1104.96 7
1105.03 8
1105.11 8
1105.18 8
1105.26 9
1105.34 9
1105.41 10
1105.49 10
1105.57 10
1105.64 10
1105.72 9
1105.79 9
1105.87 8
1105.95 8
1106.02 8
1106.10 8
1106.18 8
1106.25 8
1106.33 9
1106.40 10
1106.48 11
1106.56 11
1106.63 11
1106.71 11
1106.79 10
1106.86 9
1106.94 8
1107.01 6
1107.09 5
1107.17 4
1107.24 4
1107.32 4
1107.40 4
1107.47 4
1107.55 4
1107.62 5
1107.70 5
1107.78 5
1107.85 5
1107.93 5
1108.01 6
1108.08 6
1108.16 6
1108.24 6
1108.31 6
1108.39 5
1108.46 5
1108.54 4
1108.62 4
1108.69 3
1108.77 3
1108.85 3
1108.92 3
1109.00 3
1109.08 3
1109.15 2
1109.23 2
1109.30 2
1109.38 2
1109.46 2
1109.53 3
1109.61 3
1109.69 3
1109.76 4
1109.84 4
1109.92 5
1109.99 5
1110.07 5
1110.14 5
1110.22 5
1110.30 5
1110.37 5
1110.45 4
1110.53 4
1110.60 4
1110.68 3
1110.76 3
1110.83 3
1110.91 2
1110.98 2
1111.06 2
1111.14 2
1111.21 2
1111.29 4
1111.37 5
1111.44 7
1111.52 10
1111.60 12
1111.67 14
1111.75 15
1111.83 16
1111.90 15
1111.98 14
1112.06 13
1112.13 11
1112.21 9
1112.28 7
1112.36 6
1112.44 4
1112.51 3
1112.59 3
1112.67 2
1112.74 2
1112.82 2
1112.90 2
1112.97 2
1113.05 2
1113.13 2
1113.20 2
1113.28 3
1113.36 3
1113.43 3
1113.51 3
1113.58 2
1113.66 2
1113.74 2
1113.81 2
1113.89 2
1113.97 2
1114.04 3
1114.12 4
1114.20 5
1114.27 5
1114.35 6
1114.43 5
1114.50 5
1114.58 4
1114.66 4
1114.73 3
1114.81 3
1114.89 3
1114.96 3
1115.04 3
1115.12 3
1115.19 3
1115.27 4
1115.35 4
1115.42 5
1115.50 5
1115.58 6
1115.65 6
1115.73 7
1115.80 8
1115.88 8
1115.96 8
1116.03 8
1116.11 8
1116.19 7
1116.26 5
1116.34 4
1116.42 3
1116.49 2
1116.57 2
1116.65 2
1116.72 3
1116.80 3
1116.88 4
1116.95 5
1117.03 5
1117.11 5
1117.18 5
1117.26 5
1117.34 5
1117.41 5
1117.49 5
1117.57 5
1117.64 6
1117.72 6
1117.80 7
1117.87 7
1117.95 7
1118.03 7
1118.10 6
1118.18 6
1118.26 5
1118.33 4
1118.41 4
1118.49 4
1118.56 4
1118.64 4
1118.72 5
1118.79 5
1118.87 5
1118.95 5
1119.02 6
1119.10 6
1119.18 6
1119.25 7
1119.33 7
1119.41 7
1119.48 7
1119.56 7
1119.64 7
1119.71 6
1119.79 6
1119.87 5
1119.94 5
1120.02 4
1120.10 3
1120.17 3
1120.25 2
1120.33 2
1120.40 2
1120.48 2
1120.56 2
1120.64 3
1120.71 3
1120.79 4
1120.87 5
1120.94 5
1121.02 6
1121.10 6
1121.17 6
1121.25 5
1121.33 5
1121.40 5
1121.48 5
1121.56 5
1121.63 5
1121.71 5
1121.79 4
1121.86 4
1121.94 3
1122.02 3
1122.09 3
1122.17 3
1122.25 4
1122.32 5
1122.40 7
1122.48 8
1122.55 10
1122.63 11
1122.71 11
1122.79 11
1122.86 11
1122.94 10
1123.02 9
1123.09 7
1123.17 6
1123.25 5
1123.32 4
1123.40 4
1123.48 3
1123.55 3
1123.63 2
1123.71 2
1123.78 3
1123.86 3
1123.94 3
1124.01 3
1124.09 3
1124.17 3
1124.25 3
1124.32 3
1124.40 2
1124.48 2
1124.55 2
1124.63 2
1124.71 1
1124.78 1
1124.86 2
1124.94 2
1125.01 3
1125.09 4
1125.17 5
1125.25 6
1125.32 6
1125.40 7
1125.48 7
1125.55 7
1125.63 6
1125.71 6
1125.78 5
1125.86 4
1125.94 4
1126.01 3
1126.09 3
1126.17 3
1126.25 3
1126.32 3
1126.40 3
1126.48 4
1126.55 4
1126.63 4
1126.71 4
1126.78 3
1126.86 2
1126.94 1
1127.01 0
1127.09 0
1127.17 0
1127.25 0
1127.32 0
1127.40 0
1127.48 0
1127.55 0
1127.63 0
1127.71 0
1127.78 0
1127.86 1
1127.94 1
1128.02 2
1128.09 2
1128.17 2
1128.25 1
1128.32 1
1128.40 1
1128.48 1
1128.55 2
1128.63 2
1128.71 2
1128.79 3
1128.86 3
1128.94 3
1129.02 2
1129.09 2
1129.17 1
1129.25 0
1129.33 0
1129.40 0
1129.48 0
1129.56 1
1129.63 1
1129.71 2
1129.79 3
1129.86 3
1129.94 4
1130.02 4
1130.10 3
1130.17 3
1130.25 2
1130.33 1
1130.40 1
1130.48 0
1130.56 0
1130.64 0
1130.71 0
1130.79 0
1130.87 0
1130.94 0
1131.02 0
1131.10 1
1131.18 1
1131.25 2
1131.33 4
1131.41 5
1131.48 7
1131.56 9
1131.64 11
1131.71 13
1131.79 14
1131.87 15
1131.95 16
1132.02 16
1132.10 16
1132.18 16
1132.25 16
1132.33 15
1132.41 14
1132.49 14
1132.56 12
1132.64 11
1132.72 10
1132.80 9
1132.87 7
1132.95 6
1133.03 4
1133.10 3
1133.18 2
1133.26 2
1133.34 2
1133.41 3
1133.49 4
1133.57 5
1133.64 7
1133.72 8
1133.80 9
1133.88 10
1133.95 10
1134.03 11
1134.11 12
1134.18 12
1134.26 13
1134.34 14
1134.42 15
1134.49 15
1134.57 14
1134.65 14
1134.73 13
1134.80 12
1134.88 12
1134.96 12
1135.03 12
1135.11 13
1135.19 13
1135.27 13
1135.34 13
1135.42 13
1135.50 12
1135.57 11
1135.65 11
1135.73 11
1135.81 11
1135.88 11
1135.96 12
1136.04 12
1136.12 13
1136.19 13
1136.27 12
1136.35 11
1136.42 10
1136.50 9
1136.58 9
1136.66 10
1136.73 11
1136.81 13
1136.89 15
1136.97 17
1137.04 18
1137.12 20
1137.20 20
1137.28 21
1137.35 21
1137.43 22
1137.51 22
1137.58 22
1137.66 22
1137.74 22
1137.82 21
1137.89 19
1137.97 17
1138.05 15
1138.13 13
1138.20 11
1138.28 10
1138.36 9
1138.44 9
1138.51 9
1138.59 9
1138.67 10
1138.74 10
1138.82 10
1138.90 10
1138.98 10
1139.05 10
1139.13 9
1139.21 8
1139.29 8
1139.36 7
1139.44 8
1139.52 8
1139.60 8
1139.67 9
1139.75 9
1139.83 8
1139.91 7
1139.98 6
1140.06 5
1140.14 4
1140.22 4
1140.29 4
1140.37 4
1140.45 4
1140.53 5
1140.60 5
1140.68 5
1140.76 5
1140.83 4
1140.91 4
1140.99 4
1141.07 4
1141.14 3
1141.22 3
1141.30 2
1141.38 2
1141.45 1
1141.53 1
1141.61 1
1141.69 2
1141.76 4
1141.84 6
1141.92 8
1142.00 10
1142.07 11
1142.15 12
1142.23 12
1142.31 12
1142.38 11
1142.46 10
1142.54 9
1142.62 7
1142.69 6
1142.77 5
1142.85 5
1142.93 5
1143.00 5
1143.08 6
1143.16 6
1143.24 5
1143.31 5
1143.39 4
1143.47 4
1143.55 4
1143.62 4
1143.70 4
1143.78 4
1143.86 4
1143.93 4
1144.01 4
1144.09 4
1144.17 4
1144.24 5
1144.32 6
1144.40 7
1144.48 7
1144.56 8
1144.63 8
1144.71 8
1144.79 8
1144.87 7
1144.94 7
1145.02 6
1145.10 6
1145.18 5
1145.25 5
1145.33 6
1145.41 6
1145.49 6
1145.56 6
1145.64 6
1145.72 5
1145.80 4
1145.87 4
1145.95 4
1146.03 4
1146.11 4
1146.18 5
1146.26 6
1146.34 7
1146.42 7
1146.50 8
1146.57 8
1146.65 7
1146.73 6
1146.81 5
1146.88 4
1146.96 3
1147.04 3
1147.12 2
1147.19 2
1147.27 3
1147.35 3
1147.43 3
1147.50 4
1147.58 4
1147.66 5
1147.74 6
1147.82 7
1147.89 8
1147.97 9
1148.05 9
1148.13 8
1148.20 7
1148.28 7
1148.36 6
1148.44 6
1148.51 6
1148.59 7
1148.67 8
1148.75 9
1148.83 9
1148.90 9
1148.98 8
1149.06 7
1149.14 6
1149.21 6
1149.29 7
1149.37 9
1149.45 13
1149.52 16
1149.60 20
1149.68 22
1149.76 24
1149.84 25
1149.91 25
1149.99 24
1150.07 24
1150.15 23
1150.22 23
1150.30 24
1150.38 24
1150.46 25
1150.54 25
1150.61 25
1150.69 26
1150.77 25
1150.85 25
1150.92 25
1151.00 24
1151.08 25
1151.16 25
1151.24 26
1151.31 28
1151.39 29
1151.47 30
1151.55 31
1151.62 31
1151.70 31
1151.78 31
1151.86 31
1151.94 30
1152.01 29
1152.09 27
1152.17 26
1152.25 24
1152.33 22
1152.40 20
1152.48 18
1152.56 16
1152.64 14
1152.71 13
1152.79 12
1152.87 11
1152.95 10
1153.03 9
1153.10 8
1153.18 7
1153.26 7
1153.34 6
1153.42 7
1153.49 7
1153.57 8
1153.65 10
1153.73 11
1153.80 12
1153.88 12
1153.96 12
1154.04 11
1154.12 10
1154.19 9
1154.27 7
1154.35 6
1154.43 5
1154.51 5
1154.58 4
1154.66 4
1154.74 4
1154.82 5
1154.90 6
1154.97 7
1155.05 8
1155.13 9
1155.21 10
1155.28 10
1155.36 10
1155.44 9
1155.52 8
1155.60 6
1155.67 5
1155.75 4
1155.83 3
1155.91 3
1155.99 3
1156.06 3
1156.14 3
1156.22 3
1156.30 4
1156.38 4
1156.45 5
1156.53 6
1156.61 7
1156.69 7
1156.77 7
1156.84 6
1156.92 4
1157.00 3
1157.08 1
1157.16 0
1157.23 1
1157.31 1
1157.39 3
1157.47 5
1157.55 6
1157.62 6
1157.70 6
1157.78 5
1157.86 3
1157.94 0
1158.01 0
1158.09 0
1158.17 0
1158.25 0
1158.33 0
1158.40 0
1158.48 0
1158.56 0
1158.64 1
1158.72 2
1158.79 3
1158.87 4
1158.95 5
1159.03 5
1159.11 5
1159.18 5
1159.26 5
1159.34 5
1159.42 4
1159.50 4
1159.57 5
1159.65 5
1159.73 5
1159.81 5
1159.89 4
1159.97 3
1160.04 2
1160.12 0
1160.20 0
1160.28 0
1160.36 0
1160.43 0
1160.51 0
1160.59 0
1160.67 1
1160.75 2
1160.82 2
1160.90 3
1160.98 3
1161.06 4
1161.14 5
1161.22 7
1161.29 9
1161.37 11
1161.45 12
1161.53 14
1161.61 14
1161.68 14
1161.76 13
1161.84 11
1161.92 10
1162.00 8
1162.07 6
1162.15 5
1162.23 3
1162.31 2
1162.39 1
1162.47 0
1162.54 0
1162.62 0
1162.70 0
1162.78 0
1162.86 2
1162.93 3
1163.01 5
1163.09 6
1163.17 7
1163.25 7
1163.33 7
1163.40 6
1163.48 5
1163.56 5
1163.64 4
1163.72 4
1163.79 4
1163.87 5
1163.95 6
1164.03 7
1164.11 7
1164.19 8
1164.26 8
1164.34 8
1164.42 7
1164.50 6
1164.58 6
1164.66 5
1164.73 5
1164.81 5
1164.89 6
1164.97 6
1165.05 7
1165.12 7
1165.20 6
1165.28 5
1165.36 4
1165.44 3
1165.52 1
1165.59 1
1165.67 1
1165.75 2
1165.83 3
1165.91 5
1165.99 6
1166.06 6
1166.14 6
1166.22 5
1166.30 4
1166.38 3
1166.46 2
1166.53 2
1166.61 3
1166.69 3
1166.77 4
1166.85 4
1166.93 5
1167.00 5
1167.08 5
1167.16 5
1167.24 6
1167.32 7
1167.40 7
1167.47 8
1167.55 8
1167.63 8
1167.71 8
1167.79 7
1167.87 6
1167.94 5
1168.02 5
1168.10 4
1168.18 4
1168.26 5
1168.34 6
1168.41 7
1168.49 8
1168.57 8
1168.65 8
1168.73 8
1168.81 7
1168.88 6
1168.96 5
1169.04 5
1169.12 4
1169.20 4
1169.28 4
1169.35 5
1169.43 5
1169.51 7
1169.59 8
1169.67 9
1169.75 10
1169.83 11
1169.90 12
1169.98 12
1170.06 13
1170.14 13
1170.22 14
1170.30 14
1170.37 14
1170.45 14
1170.53 14
1170.61 14
1170.69 14
1170.77 14
1170.85 14
1170.92 14
1171.00 14
1171.08 13
1171.16 12
1171.24 10
1171.32 8
1171.39 6
1171.47 4
1171.55 2
1171.63 0
1171.71 0
1171.79 0
1171.87 0
1171.94 0
1172.02 0
1172.10 0
1172.18 0
1172.26 0
1172.34 0
1172.41 1
1172.49 3
1172.57 4
1172.65 5
1172.73 6
1172.81 6
1172.89 6
1172.96 5
1173.04 4
1173.12 4
1173.20 4
1173.28 4
1173.36 4
1173.44 5
1173.51 6
1173.59 7
1173.67 7
1173.75 7
1173.83 7
1173.91 7
1173.99 7
1174.06 7
1174.14 6
1174.22 6
1174.30 7
1174.38 7
1174.46 7
1174.54 8
1174.61 9
1174.69 11
1174.77 12
1174.85 13
1174.93 13
1175.01 13
1175.09 12
1175.16 10
1175.24 8
1175.32 6
1175.40 4
1175.48 3
1175.56 3
1175.64 3
1175.71 4
1175.79 6
1175.87 8
1175.95 11
1176.03 13
1176.11 16
1176.19 17
1176.26 17
1176.34 17
1176.42 14
1176.50 11
1176.58 7
1176.66 3
1176.74 0
1176.82 0
1176.89 0
1176.97 0
1177.05 0
1177.13 2
1177.21 5
1177.29 8
1177.37 10
1177.44 12
1177.52 12
1177.60 12
1177.68 11
1177.76 10
1177.84 9
1177.92 7
1178.00 6
1178.07 4
1178.15 3
1178.23 1
1178.31 0
1178.39 0
1178.47 0
1178.55 0
1178.62 1
1178.70 4
1178.78 6
1178.86 9
1178.94 11
1179.02 12
1179.10 12
1179.18 11
1179.25 10
1179.33 8
1179.41 6
1179.49 5
1179.57 3
1179.65 2
1179.73 2
1179.81 1
1179.88 1
1179.96 2
1180.04 2
1180.12 3
1180.20 4
1180.28 4
1180.36 5
1180.44 4
1180.51 4
1180.59 3
1180.67 2
1180.75 2
1180.83 3
1180.91 4
1180.99 5
1181.07 6
1181.15 7
1181.22 8
1181.30 8
1181.38 8
1181.46 7
1181.54 6
1181.62 4
1181.70 3
1181.78 3
1181.85 2
1181.93 2
1182.01 2
1182.09 3
1182.17 3
1182.25 4
1182.33 5
1182.41 5
1182.49 5
1182.56 5
1182.64 4
1182.72 3
1182.80 2
1182.88 2
1182.96 1
1183.04 2
1183.12 3
1183.19 4
1183.27 5
1183.35 6
1183.43 7
1183.51 7
1183.59 7
1183.67 6
1183.75 6
1183.83 6
1183.90 7
1183.98 7
1184.06 9
1184.14 10
1184.22 11
1184.30 12
1184.38 12
1184.46 12
1184.54 12
1184.61 11
1184.69 11
1184.77 10
1184.85 9
1184.93 8
1185.01 7
1185.09 7
1185.17 7
1185.25 8
1185.33 9
1185.40 10
1185.48 11
1185.56 12
1185.64 13
1185.72 14
1185.80 14
1185.88 14
1185.96 13
1186.04 12
1186.11 10
1186.19 9
1186.27 7
1186.35 6
1186.43 5
1186.51 4
1186.59 3
1186.67 3
1186.75 2
1186.83 1
1186.90 0
1186.98 0
1187.06 0
1187.14 1
1187.22 3
1187.30 5
1187.38 8
1187.46 10
1187.54 12
1187.62 13
1187.69 14
1187.77 14
1187.85 13
1187.93 13
1188.01 12
1188.09 12
1188.17 13
1188.25 13
1188.33 14
1188.41 14
1188.48 14
1188.56 14
1188.64 13
1188.72 13
1188.80 12
1188.88 10
1188.96 9
1189.04 8
1189.12 7
1189.20 7
1189.28 7
1189.35 7
1189.43 7
1189.51 8
1189.59 8
1189.67 9
1189.75 9
1189.83 9
1189.91 9
1189.99 8
1190.07 8
1190.15 8
1190.22 8
1190.30 8
1190.38 9
1190.46 10
1190.54 12
1190.62 13
1190.70 14
1190.78 15
1190.86 16
1190.94 16
1191.02 16
1191.09 15
1191.17 14
1191.25 13
1191.33 13
1191.41 14
1191.49 14
1191.57 16
1191.65 18
1191.73 20
1191.81 21
1191.89 23
1191.97 24
1192.04 25
1192.12 25
1192.20 26
1192.28 26
1192.36 27
1192.44 27
1192.52 27
1192.60 27
1192.68 26
1192.76 25
1192.84 24
1192.92 22
1192.99 20
1193.07 18
1193.15 16
1193.23 14
1193.31 12
1193.39 11
1193.47 10
1193.55 9
1193.63 10
1193.71 10
1193.79 12
1193.87 13
1193.95 15
1194.02 17
1194.10 17
1194.18 17
1194.26 17
1194.34 15
1194.42 13
1194.50 11
1194.58 9
1194.66 7
1194.74 5
1194.82 4
1194.90 3
1194.98 3
1195.05 2
1195.13 2
1195.21 2
1195.29 2
1195.37 3
1195.45 3
1195.53 4
1195.61 5
1195.69 5
1195.77 6
1195.85 7
1195.93 7
1196.01 7
1196.09 8
1196.16 7
1196.24 7
1196.32 6
1196.40 4
1196.48 3
1196.56 1
1196.64 0
1196.72 0
1196.80 0
1196.88 1
1196.96 4
1197.04 6
1197.12 8
1197.20 10
1197.27 11
1197.35 12
1197.43 12
1197.51 11
1197.59 11
1197.67 11
1197.75 11
1197.83 11
1197.91 11
1197.99 11
1198.07 11
1198.15 12
1198.23 12
1198.31 12
1198.39 13
1198.47 14
1198.54 15
1198.62 16
1198.70 17
1198.78 18
1198.86 20
1198.94 20
1199.02 21
1199.10 21
1199.18 20
1199.26 18
1199.34 16
1199.42 14
1199.50 11
1199.58 9
1199.66 7
1199.74 6
1199.81 5
1199.89 4
1199.97 5
1200.05 5
1200.13 6
1200.21 7
1200.29 8
1200.37 9
1200.45 9
1200.53 8
1200.61 6
1200.69 5
1200.77 3
1200.85 3
1200.93 3
1201.01 4
1201.09 5
1201.17 7
1201.24 8
1201.32 9
1201.40 10
1201.48 10
1201.56 10
1201.64 10
1201.72 11
1201.80 11
1201.88 12
1201.96 14
1202.04 15
1202.12 16
1202.20 17
1202.28 17
1202.36 16
1202.44 15
1202.52 14
1202.60 12
1202.68 10
1202.76 8
1202.83 7
1202.91 6
1202.99 5
1203.07 5
1203.15 5
1203.23 6
1203.31 6
1203.39 6
1203.47 6
1203.55 6
1203.63 6
1203.71 6
1203.79 6
1203.87 7
1203.95 9
1204.03 12
1204.11 16
1204.19 20
1204.27 24
1204.35 28
1204.43 30
1204.51 31
1204.58 31
1204.66 31
1204.74 29
1204.82 28
1204.90 27
1204.98 27
1205.06 26
1205.14 26
1205.22 25
1205.30 24
1205.38 22
1205.46 20
1205.54 18
1205.62 16
1205.70 14
1205.78 13
1205.86 12
1205.94 12
1206.02 11
1206.10 11
1206.18 10
1206.26 9
1206.34 8
1206.42 8
1206.50 8
1206.57 8
1206.65 9
1206.73 10
1206.81 12
1206.89 13
1206.97 13
1207.05 13
1207.13 13
1207.21 12
1207.29 11
1207.37 10
1207.45 8
1207.53 7
1207.61 6
1207.69 5
1207.77 5
1207.85 5
1207.93 6
1208.01 7
1208.09 9
1208.17 10
1208.25 11
1208.33 12
1208.41 13
1208.49 13
1208.57 13
1208.65 13
1208.73 12
1208.81 12
1208.89 12
1208.97 11
1209.05 11
1209.12 11
1209.20 10
1209.28 10
1209.36 9
1209.44 9
1209.52 9
1209.60 9
1209.68 10
1209.76 11
1209.84 11
1209.92 11
1210.00 11
1210.08 9
1210.16 7
1210.24 5
1210.32 3
1210.40 1
1210.48 0
1210.56 0
1210.64 0
1210.72 0
1210.80 0
1210.88 0
1210.96 0
1211.04 0
1211.12 0
1211.20 1
1211.28 2
1211.36 4
1211.44 6
1211.52 8
1211.60 11
1211.68 13
1211.76 16
1211.84 18
1211.92 19
1212.00 20
1212.08 21
1212.16 21
1212.24 21
1212.32 20
1212.40 19
1212.48 18
1212.56 17
1212.64 16
1212.72 15
1212.80 15
1212.87 15
1212.95 16
1213.03 18
1213.11 20
1213.19 22
1213.27 24
1213.35 26
1213.43 26
1213.51 25
1213.59 23
1213.67 20
1213.75 16
1213.83 12
1213.91 9
1213.99 8
1214.07 8
1214.15 10
1214.23 12
1214.31 15
1214.39 18
1214.47 20
1214.55 22
1214.63 22
1214.71 22
1214.79 21
1214.87 20
1214.95 20
1215.03 20
1215.11 20
1215.19 21
1215.27 21
1215.35 21
1215.43 21
1215.51 20
1215.59 18
1215.67 17
1215.75 16
1215.83 15
1215.91 14
1215.99 15
1216.07 15
1216.15 16
1216.23 16
1216.31 16
1216.39 16
1216.47 16
1216.55 16
1216.63 15
1216.71 15
1216.79 15
1216.87 15
1216.95 15
1217.03 15
1217.11 14
1217.19 14
1217.27 13
1217.35 12
1217.43 11
1217.51 11
1217.59 10
1217.67 9
1217.75 8
1217.83 8
1217.91 7
1217.99 8
1218.07 8
1218.15 8
1218.23 9
1218.31 8
1218.39 8
1218.47 7
1218.55 6
1218.63 4
1218.71 3
1218.79 3
1218.87 2
1218.95 1
1219.03 1
1219.11 0
1219.19 0
1219.27 0
1219.35 0
1219.43 0
1219.51 0
1219.59 2
1219.67 4
1219.75 6
1219.83 8
1219.91 9
1219.99 10
1220.07 11
1220.15 11
1220.23 10
1220.31 8
1220.39 7
1220.47 5
1220.55 3
1220.63 1
1220.71 0
1220.79 0
1220.87 0
1220.95 0
1221.03 0
1221.11 0
1221.19 1
1221.27 0
1221.35 0
1221.43 0
1221.51 0
1221.59 0
1221.67 0
1221.75 3
1221.83 7
1221.91 11
1221.99 14
1222.08 17
1222.16 19
1222.24 20
1222.32 20
1222.40 20
1222.48 19
1222.56 19
1222.64 18
1222.72 18
1222.80 18
1222.88 18
1222.96 18
1223.04 18
1223.12 17
1223.20 15
1223.28 14
1223.36 12
1223.44 11
1223.52 10
1223.60 9
1223.68 8
1223.76 8
1223.84 7
1223.92 8
1224.00 8
1224.08 9
1224.16 10
1224.24 12
1224.32 14
1224.40 17
1224.48 19
1224.56 20
1224.64 21
1224.72 22
1224.80 22
1224.88 21
1224.96 20
1225.04 19
1225.12 19
1225.20 18
1225.28 18
1225.36 18
1225.44 18
1225.52 18
1225.60 18
1225.68 19
1225.76 19
1225.85 20
1225.93 21
1226.01 22
1226.09 22
1226.17 22
1226.25 22
1226.33 21
1226.41 21
1226.49 21
1226.57 20
1226.65 21
1226.73 22
1226.81 23
1226.89 25
1226.97 27
1227.05 29
1227.13 30
1227.21 31
1227.29 30
1227.37 29
1227.45 27
1227.53 25
1227.61 22
1227.69 20
1227.77 17
1227.85 15
1227.93 13
1228.01 12
1228.09 10
1228.17 8
1228.25 7
1228.33 6
1228.42 5
1228.50 5
1228.58 5
1228.66 6
1228.74 6
1228.82 6
1228.90 5
1228.98 4
1229.06 2
1229.14 1
1229.22 0
1229.30 0
1229.38 1
1229.46 3
1229.54 5
1229.62 6
1229.70 7
1229.78 7
1229.86 6
1229.94 5
1230.02 3
1230.10 2
1230.18 2
1230.26 2
1230.34 3
1230.43 4
1230.51 5
1230.59 6
1230.67 6
1230.75 7
1230.83 7
1230.91 8
1230.99 8
1231.07 9
1231.15 9
1231.23 10
1231.31 11
1231.39 11
1231.47 12
1231.55 13
1231.63 13
1231.71 14
1231.79 14
1231.87 14
1231.95 13
1232.03 13
1232.11 11
1232.20 9
1232.28 7
1232.36 5
1232.44 2
1232.52 0
1232.60 0
1232.68 0
1232.76 0
1232.84 0
1232.92 0
1233.00 0
1233.08 0
1233.16 2
1233.24 5
1233.32 7
1233.40 10
1233.48 12
1233.56 13
1233.64 13
1233.72 12
1233.81 11
1233.89 10
1233.97 8
1234.05 7
1234.13 7
1234.21 7
1234.29 7
1234.37 7
1234.45 7
1234.53 6
1234.61 6
1234.69 5
1234.77 4
1234.85 4
1234.93 3
1235.01 3
1235.09 3
1235.17 4
1235.26 4
1235.34 5
1235.42 7
1235.50 8
1235.58 9
1235.66 11
1235.74 12
1235.82 13
1235.90 14
1235.98 15
1236.06 15
1236.14 15
1236.22 16
1236.30 15
1236.38 15
1236.46 14
1236.55 13
1236.63 12
1236.71 11
1236.79 10
1236.87 10
1236.95 10
1237.03 10
1237.11 11
1237.19 11
1237.27 11
1237.35 10
1237.43 10
1237.51 9
1237.59 9
1237.67 10
1237.75 12
1237.84 15
1237.92 19
1238.00 22
1238.08 26
1238.16 28
1238.24 29
1238.32 30
1238.40 29
1238.48 28
1238.56 27
1238.64 25
1238.72 23
1238.80 22
1238.88 20
1238.96 17
1239.05 15
1239.13 12
1239.21 9
1239.29 6
1239.37 4
1239.45 2
1239.53 1
1239.61 1
1239.69 2
1239.77 3
1239.85 5
1239.93 6
1240.01 8
1240.10 9
1240.18 9
1240.26 10
1240.34 10
1240.42 11
1240.50 12
1240.58 14
1240.66 16
1240.74 17
1240.82 19
1240.90 20
1240.98 21
1241.06 21
1241.14 21
1241.23 21
1241.31 22
1241.39 22
1241.47 23
1241.55 23
1241.63 24
1241.71 25
1241.79 26
1241.87 26
1241.95 26
1242.03 26
1242.11 25
1242.20 24
1242.28 23
1242.36 21
1242.44 20
1242.52 21
1242.60 22
1242.68 25
1242.76 28
1242.84 32
1242.92 36
1243.00 39
1243.08 41
1243.17 42
1243.25 42
1243.33 41
1243.41 40
1243.49 39
1243.57 37
1243.65 35
1243.73 33
1243.81 31
1243.89 28
1243.97 25
1244.05 23
1244.14 20
1244.22 18
1244.30 16
1244.38 14
1244.46 13
1244.54 13
1244.62 14
1244.70 17
1244.78 20
1244.86 24
1244.94 27
1245.03 30
1245.11 33
1245.19 33
1245.27 33
1245.35 31
1245.43 29
1245.51 26
1245.59 24
1245.67 22
1245.75 21
1245.83 20
1245.92 19
1246.00 18
1246.08 17
1246.16 16
1246.24 16
1246.32 16
1246.40 17
1246.48 18
1246.56 20
1246.64 23
1246.72 25
1246.81 27
1246.89 29
1246.97 30
1247.05 32
1247.13 33
1247.21 34
1247.29 35
1247.37 36
1247.45 36
1247.53 36
1247.62 34
1247.70 32
1247.78 30
1247.86 27
1247.94 24
1248.02 21
1248.10 19
1248.18 16
1248.26 14
1248.34 12
1248.43 11
1248.51 11
1248.59 11
1248.67 11
1248.75 10
1248.83 9
1248.91 8
1248.99 6
1249.07 3
1249.15 1
1249.24 0
1249.32 0
1249.40 0
1249.48 1
1249.56 4
1249.64 7
1249.72 11
1249.80 15
1249.88 19
1249.97 22
1250.05 24
1250.13 26
1250.21 25
1250.29 24
1250.37 23
1250.45 21
1250.53 20
1250.61 20
1250.69 21
1250.78 23
1250.86 27
1250.94 30
1251.02 33
1251.10 36
1251.18 36
1251.26 35
1251.34 33
1251.42 31
1251.51 27
1251.59 24
1251.67 21
1251.75 18
1251.83 16
1251.91 15
1251.99 14
1252.07 14
1252.15 15
1252.24 15
1252.32 16
1252.40 17
1252.48 18
1252.56 19
1252.64 20
1252.72 21
1252.80 22
1252.88 23
1252.97 23
1253.05 23
1253.13 23
1253.21 22
1253.29 21
1253.37 19
1253.45 18
1253.53 16
1253.62 15
1253.70 15
1253.78 16
1253.86 17
1253.94 18
1254.02 18
1254.10 18
1254.18 17
1254.27 16
1254.35 14
1254.43 12
1254.51 11
1254.59 10
1254.67 10
1254.75 11
1254.83 12
1254.91 13
1255.00 13
1255.08 14
1255.16 16
1255.24 17
1255.32 20
1255.40 22
1255.48 25
1255.56 28
1255.65 31
1255.73 32
1255.81 33
1255.89 33
1255.97 32
1256.05 31
1256.13 30
1256.21 28
1256.30 26
1256.38 24
1256.46 22
1256.54 21
1256.62 20
1256.70 20
1256.78 20
1256.86 20
1256.95 19
1257.03 18
1257.11 17
1257.19 15
1257.27 14
1257.35 13
1257.43 12
1257.52 11
1257.60 11
1257.68 10
1257.76 9
1257.84 7
1257.92 5
1258.00 3
1258.08 2
1258.17 0
1258.25 0
1258.33 0
1258.41 1
1258.49 1
1258.57 2
1258.65 2
1258.74 2
1258.82 2
1258.90 2
1258.98 2
1259.06 2
1259.14 3
1259.22 3
1259.30 3
1259.39 2
1259.47 0
1259.55 0
1259.63 0
1259.71 0
1259.79 0
1259.87 0
1259.96 0
1260.04 0
1260.12 0
1260.20 2
1260.28 4
1260.36 7
1260.44 10
1260.53 14
1260.61 17
1260.69 21
1260.77 25
1260.85 28
1260.93 32
1261.01 37
1261.10 41
1261.18 46
1261.26 52
1261.34 57
1261.42 61
1261.50 65
1261.58 68
1261.67 70
1261.75 71
1261.83 71
1261.91 69
1261.99 67
1262.07 64
1262.15 61
1262.24 58
1262.32 57
1262.40 57
1262.48 59
1262.56 62
1262.64 64
1262.72 66
1262.81 66
1262.89 64
1262.97 60
1263.05 55
1263.13 49
1263.21 44
1263.29 40
1263.38 37
1263.46 35
1263.54 34
1263.62 34
1263.70 34
1263.78 36
1263.87 39
1263.95 42
1264.03 45
1264.11 48
1264.19 49
1264.27 50
1264.35 49
1264.44 48
1264.52 46
1264.60 45
1264.68 44
1264.76 44
1264.84 43
1264.92 43
1265.01 42
1265.09 40
1265.17 39
1265.25 37
1265.33 36
1265.41 34
1265.50 33
1265.58 32
1265.66 32
1265.74 31
1265.82 31
1265.90 30
1265.99 30
1266.07 29
1266.15 29
1266.23 29
1266.31 30
1266.39 31
1266.47 33
1266.56 35
1266.64 38
1266.72 41
1266.80 44
1266.88 45
1266.96 46
1267.05 45
1267.13 44
1267.21 42
1267.29 39
1267.37 36
1267.45 33
1267.54 29
1267.62 26
1267.70 23
1267.78 20
1267.86 18
1267.94 17
1268.03 16
1268.11 16
1268.19 16
1268.27 16
1268.35 17
1268.43 19
1268.52 21
1268.60 24
1268.68 26
1268.76 29
1268.84 31
1268.92 32
1269.01 32
1269.09 31
1269.17 31
1269.25 29
1269.33 28
1269.41 28
1269.50 27
1269.58 27
1269.66 27
1269.74 28
1269.82 28
1269.90 28
1269.99 28
1270.07 28
1270.15 28
1270.23 27
1270.31 27
1270.39 26
1270.48 24
1270.56 22
1270.64 19
1270.72 16
1270.80 13
1270.88 11
1270.97 9
1271.05 9
1271.13 9
1271.21 10
1271.29 12
1271.38 13
1271.46 15
1271.54 16
1271.62 17
1271.70 18
1271.78 18
1271.87 19
1271.95 19
1272.03 19
1272.11 18
1272.19 17
1272.27 16
1272.36 15
1272.44 14
1272.52 13
1272.60 13
1272.68 14
1272.77 16
1272.85 18
1272.93 20
1273.01 22
1273.09 24
1273.17 26
1273.26 26
1273.34 27
1273.42 26
1273.50 25
1273.58 23
1273.67 22
1273.75 20
1273.83 19
1273.91 19
1273.99 19
1274.07 20
1274.16 22
1274.24 24
1274.32 27
1274.40 29
1274.48 30
1274.57 31
1274.65 31
1274.73 31
1274.81 30
1274.89 30
1274.97 30
1275.06 30
1275.14 31
1275.22 32
1275.30 33
1275.38 34
1275.47 35
1275.55 36
1275.63 36
1275.71 36
1275.79 36
1275.88 37
1275.96 38
1276.04 40
1276.12 41
1276.20 42
1276.29 42
1276.37 41
1276.45 39
1276.53 35
1276.61 30
1276.69 24
1276.78 17
1276.86 12
1276.94 7
1277.02 4
1277.10 2
1277.19 1
1277.27 1
1277.35 1
1277.43 1
1277.51 1
1277.60 1
1277.68 2
1277.76 2
1277.84 2
1277.92 2
1278.01 2
1278.09 3
1278.17 3
1278.25 5
1278.33 6
1278.42 7
1278.50 9
1278.58 11
1278.66 14
1278.74 17
1278.83 20
1278.91 23
1278.99 25
1279.07 28
1279.15 29
1279.24 29
1279.32 28
1279.40 26
1279.48 23
1279.56 19
1279.65 16
1279.73 13
1279.81 11
1279.89 11
1279.97 11
1280.06 12
1280.14 14
1280.22 16
1280.30 18
1280.38 19
1280.47 20
1280.55 21
1280.63 20
1280.71 18
1280.79 16
1280.88 14
1280.96 12
1281.04 10
1281.12 10
1281.20 10
1281.29 12
1281.37 14
1281.45 15
1281.53 17
1281.61 17
1281.70 17
1281.78 16
1281.86 14
1281.94 13
1282.03 11
1282.11 11
1282.19 10
1282.27 10
1282.35 11
1282.44 12
1282.52 13
1282.60 15
1282.68 18
1282.76 21
1282.85 23
1282.93 25
1283.01 25
1283.09 23
1283.17 21
1283.26 18
1283.34 16
1283.42 14
1283.50 15
1283.59 17
1283.67 21
1283.75 26
1283.83 31
1283.91 37
1284.00 41
1284.08 44
1284.16 45
1284.24 46
1284.32 45
1284.41 44
1284.49 44
1284.57 44
1284.65 45
1284.74 46
1284.82 47
1284.90 48
1284.98 48
1285.06 48
1285.15 47
1285.23 45
1285.31 42
1285.39 39
1285.48 37
1285.56 34
1285.64 33
1285.72 32
1285.80 31
1285.89 30
1285.97 29
1286.05 27
1286.13 26
1286.22 24
1286.30 23
1286.38 22
1286.46 22
1286.54 21
1286.63 21
1286.71 21
1286.79 21
1286.87 20
1286.96 20
1287.04 19
1287.12 19
1287.20 19
1287.28 18
1287.37 18
1287.45 18
1287.53 19
1287.61 19
1287.70 20
1287.78 21
1287.86 23
1287.94 24
1288.03 26
1288.11 27
1288.19 27
1288.27 27
1288.35 28
1288.44 28
1288.52 29
1288.60 31
1288.68 33
1288.77 36
1288.85 38
1288.93 39
1289.01 39
1289.10 37
1289.18 35
1289.26 31
1289.34 28
1289.42 26
1289.51 25
1289.59 25
1289.67 26
1289.75 27
1289.84 27
1289.92 27
1290.00 26
1290.08 25
1290.17 23
1290.25 22
1290.33 20
1290.41 19
1290.49 18
1290.58 17
1290.66 16
1290.74 14
1290.82 12
1290.91 9
1290.99 7
1291.07 6
1291.15 5
1291.24 4
1291.32 5
1291.40 6
1291.48 6
1291.57 7
1291.65 6
1291.73 6
1291.81 4
1291.90 2
1291.98 0
1292.06 0
1292.14 0
1292.23 0
1292.31 0
1292.39 1
1292.47 4
1292.55 7
1292.64 9
1292.72 9
1292.80 9
1292.88 6
1292.97 3
1293.05 0
1293.13 0
1293.21 0
1293.30 0
1293.38 0
1293.46 0
1293.54 0
1293.63 0
1293.71 2
1293.79 7
1293.87 11
1293.96 16
1294.04 20
1294.12 23
1294.20 26
1294.29 28
1294.37 30
1294.45 32
1294.53 34
1294.62 37
1294.70 41
1294.78 44
1294.86 46
1294.95 48
1295.03 50
1295.11 51
1295.19 52
1295.28 54
1295.36 55
1295.44 56
1295.52 58
1295.61 59
1295.69 60
1295.77 60
1295.85 60
1295.94 58
1296.02 55
1296.10 51
1296.18 46
1296.27 41
1296.35 35
1296.43 29
1296.51 24
1296.60 20
1296.68 17
1296.76 14
1296.84 13
1296.93 14
1297.01 15
1297.09 18
1297.18 21
1297.26 25
1297.34 29
1297.42 31
1297.51 32
1297.59 31
1297.67 29
1297.75 25
1297.84 22
1297.92 18
1298.00 17
1298.08 16
1298.17 18
1298.25 22
1298.33 26
1298.41 31
1298.50 36
1298.58 41
1298.66 44
1298.74 47
1298.83 48
1298.91 49
1298.99 49
1299.08 50
1299.16 50
1299.24 50
1299.32 51
1299.41 51
1299.49 51
1299.57 51
1299.65 50
1299.74 49
1299.82 48
1299.90 47
1299.98 47
1300.07 48
1300.15 50
1300.23 51
1300.31 52
1300.40 52
1300.48 50
1300.56 48
1300.65 44
1300.73 40
1300.81 36
1300.89 32
1300.98 28
1301.06 26
1301.14 24
1301.22 24
1301.31 24
1301.39 25
1301.47 26
1301.56 28
1301.64 30
1301.72 31
1301.80 32
1301.89 33
1301.97 34
1302.05 35
1302.13 35
1302.22 36
1302.30 36
1302.38 36
1302.47 35
1302.55 32
1302.63 29
1302.71 24
1302.80 20
1302.88 16
1302.96 13
1303.04 12
1303.13 12
1303.21 13
1303.29 15
1303.38 17
1303.46 20
1303.54 22
1303.62 24
1303.71 25
1303.79 27
1303.87 28
1303.96 29
1304.04 30
1304.12 30
1304.20 31
1304.29 31
1304.37 31
1304.45 31
1304.53 32
1304.62 32
1304.70 33
1304.78 33
1304.87 33
1304.95 32
1305.03 32
1305.11 33
1305.20 33
1305.28 33
1305.36 32
1305.45 31
1305.53 29
1305.61 26
1305.69 23
1305.78 21
1305.86 19
1305.94 18
1306.03 19
1306.11 20
1306.19 22
1306.27 24
1306.36 27
1306.44 30
1306.52 33
1306.61 35
1306.69 37
1306.77 38
1306.85 38
1306.94 37
1307.02 36
1307.10 35
1307.19 35
1307.27 34
1307.35 34
1307.43 34
1307.52 35
1307.60 35
1307.68 35
1307.77 34
1307.85 33
1307.93 32
1308.02 30
1308.10 29
1308.18 29
1308.26 31
1308.35 34
1308.43 39
1308.51 44
1308.60 49
1308.68 52
1308.76 54
1308.84 54
1308.93 51
1309.01 48
1309.09 43
1309.18 38
1309.26 35
1309.34 33
1309.43 32
1309.51 33
1309.59 34
1309.67 37
1309.76 39
1309.84 42
1309.92 43
1310.01 44
1310.09 45
1310.17 44
1310.26 43
1310.34 42
1310.42 42
1310.50 41
1310.59 42
1310.67 43
1310.75 44
1310.84 45
1310.92 46
1311.00 47
1311.09 47
1311.17 46
1311.25 44
1311.33 43
1311.42 41
1311.50 39
1311.58 37
1311.67 37
1311.75 37
1311.83 38
1311.92 41
1312.00 45
1312.08 50
1312.16 55
1312.25 59
1312.33 63
1312.41 66
1312.50 67
1312.58 67
1312.66 67
1312.75 65
1312.83 64
1312.91 62
1313.00 59
1313.08 56
1313.16 53
1313.24 50
1313.33 47
1313.41 46
1313.49 45
1313.58 47
1313.66 50
1313.74 53
1313.83 58
1313.91 62
1313.99 65
1314.08 66
1314.16 66
1314.24 64
1314.33 61
1314.41 57
1314.49 53
1314.57 49
1314.66 47
1314.74 45
1314.82 44
1314.91 44
1314.99 43
1315.07 42
1315.16 41
1315.24 38
1315.32 36
1315.41 32
1315.49 29
1315.57 27
1315.66 25
1315.74 23
1315.82 22
1315.90 21
1315.99 21
1316.07 21
1316.15 20
1316.24 20
1316.32 21
1316.40 21
1316.49 23
1316.57 25
1316.65 28
1316.74 32
1316.82 36
1316.90 40
1316.99 43
1317.07 45
1317.15 45
1317.24 44
1317.32 41
1317.40 38
1317.49 35
1317.57 32
1317.65 31
1317.74 31
1317.82 31
1317.90 32
1317.98 33
1318.07 33
1318.15 32
1318.23 31
1318.32 29
1318.40 26
1318.48 25
1318.57 23
1318.65 23
1318.73 24
1318.82 26
1318.90 28
1318.98 32
1319.07 35
1319.15 38
1319.23 40
1319.32 40
1319.40 40
1319.48 39
1319.57 37
1319.65 35
1319.73 33
1319.82 31
1319.90 30
1319.98 29
1320.07 29
1320.15 29
1320.23 30
1320.32 32
1320.40 35
1320.48 37
1320.57 39
1320.65 41
1320.73 42
1320.82 42
1320.90 42
1320.98 41
1321.07 39
1321.15 37
1321.23 33
1321.32 29
1321.40 25
1321.48 22
1321.57 20
1321.65 19
1321.73 20
1321.82 23
1321.90 28
1321.98 32
1322.07 37
1322.15 41
1322.23 44
1322.32 46
1322.40 46
1322.48 47
1322.57 48
1322.65 50
1322.73 54
1322.82 59
1322.90 64
1322.98 69
1323.07 73
1323.15 75
1323.23 75
1323.32 73
1323.40 69
1323.48 64
1323.57 60
1323.65 55
1323.73 50
1323.82 46
1323.90 42
1323.98 39
1324.07 37
1324.15 35
1324.24 34
1324.32 33
1324.40 33
1324.49 34
1324.57 34
1324.65 34
1324.74 34
1324.82 33
1324.90 32
1324.99 30
1325.07 27
1325.15 24
1325.24 22
1325.32 21
1325.40 21
1325.49 23
1325.57 26
1325.65 30
1325.74 34
1325.82 36
1325.90 38
1325.99 39
1326.07 39
1326.15 39
1326.24 40
1326.32 40
1326.41 41
1326.49 41
1326.57 41
1326.66 40
1326.74 38
1326.82 37
1326.91 35
1326.99 34
1327.07 33
1327.16 34
1327.24 36
1327.32 38
1327.41 40
1327.49 43
1327.57 46
1327.66 49
1327.74 52
1327.83 55
1327.91 58
1327.99 61
1328.08 64
1328.16 65
1328.24 65
1328.33 64
1328.41 62
1328.49 60
1328.58 56
1328.66 52
1328.74 48
1328.83 43
1328.91 38
1329.00 32
1329.08 26
1329.16 21
1329.25 17
1329.33 14
1329.41 13
1329.50 13
1329.58 15
1329.66 17
1329.75 19
1329.83 20
1329.91 21
1330.00 21
1330.08 21
1330.17 21
1330.25 22
1330.33 24
1330.42 27
1330.50 30
1330.58 32
1330.67 34
1330.75 34
1330.83 34
1330.92 33
1331.00 33
1331.09 33
1331.17 33
1331.25 34
1331.34 35
1331.42 36
1331.50 36
1331.59 35
1331.67 34
1331.75 32
1331.84 30
1331.92 29
1332.01 28
1332.09 28
1332.17 28
1332.26 28
1332.34 28
1332.42 28
1332.51 28
1332.59 27
1332.68 27
1332.76 26
1332.84 26
1332.93 25
1333.01 24
1333.09 24
1333.18 24
1333.26 23
1333.35 24
1333.43 24
1333.51 24
1333.60 24
1333.68 23
1333.76 23
1333.85 23
1333.93 23
1334.02 23
1334.10 23
1334.18 23
1334.27 22
1334.35 20
1334.43 18
1334.52 15
1334.60 13
1334.69 11
1334.77 10
1334.85 11
1334.94 13
1335.02 16
1335.10 19
1335.19 23
1335.27 25
1335.36 27
1335.44 27
1335.52 26
1335.61 25
1335.69 23
1335.77 21
1335.86 18
1335.94 16
1336.03 14
1336.11 12
1336.19 10
1336.28 8
1336.36 5
1336.44 4
1336.53 2
1336.61 1
1336.70 1
1336.78 2
1336.86 4
1336.95 6
1337.03 8
1337.12 11
1337.20 13
1337.28 15
1337.37 15
1337.45 16
1337.53 15
1337.62 14
1337.70 13
1337.79 12
1337.87 10
1337.95 8
1338.04 5
1338.12 3
1338.21 0
1338.29 0
1338.37 0
1338.46 0
1338.54 0
1338.62 0
1338.71 0
1338.79 0
1338.88 4
1338.96 11
1339.04 18
1339.13 24
1339.21 28
1339.30 31
1339.38 31
1339.46 30
1339.55 28
1339.63 25
1339.72 23
1339.80 21
1339.88 21
1339.97 23
1340.05 26
1340.14 30
1340.22 36
1340.30 41
1340.39 46
1340.47 51
1340.55 53
1340.64 54
1340.72 55
1340.81 54
1340.89 54
1340.97 53
1341.06 53
1341.14 52
1341.23 51
1341.31 50
1341.39 48
1341.48 46
1341.56 44
1341.65 43
1341.73 44
1341.81 45
1341.90 47
1341.98 48
1342.07 48
1342.15 46
1342.23 42
1342.32 38
1342.40 33
1342.49 29
1342.57 26
1342.65 25
1342.74 26
1342.82 28
1342.91 31
1342.99 33
1343.07 35
1343.16 36
1343.24 36
1343.33 35
1343.41 35
1343.49 35
1343.58 36
1343.66 37
1343.75 39
1343.83 40
1343.91 41
1344.00 40
1344.08 37
1344.17 34
1344.25 30
1344.34 25
1344.42 22
1344.50 19
1344.59 17
1344.67 16
1344.76 16
1344.84 15
1344.92 15
1345.01 14
1345.09 14
1345.18 13
1345.26 13
1345.34 14
1345.43 15
1345.51 16
1345.60 17
1345.68 17
1345.76 17
1345.85 16
1345.93 15
1346.02 15
1346.10 15
1346.19 16
1346.27 17
1346.35 17
1346.44 17
1346.52 15
1346.61 12
1346.69 9
1346.77 5
1346.86 2
1346.94 0
1347.03 0
1347.11 0
1347.19 0
1347.28 0
1347.36 1
1347.45 2
1347.53 4
1347.62 6
1347.70 8
1347.78 10
1347.87 12
1347.95 13
1348.04 15
1348.12 17
1348.21 18
1348.29 19
1348.37 20
1348.46 20
1348.54 19
1348.63 18
1348.71 16
1348.79 13
1348.88 11
1348.96 8
1349.05 5
1349.13 3
1349.22 1
1349.30 1
1349.38 2
1349.47 4
1349.55 7
1349.64 11
1349.72 15
1349.81 19
1349.89 22
1349.97 24
1350.06 25
1350.14 26
1350.23 28
1350.31 30
1350.39 34
1350.48 39
1350.56 44
1350.65 49
1350.73 52
1350.82 52
1350.90 51
1350.98 49
1351.07 46
1351.15 44
1351.24 42
1351.32 41
1351.41 40
1351.49 39
1351.57 38
1351.66 36
1351.74 35
1351.83 33
1351.91 31
1352.00 29
1352.08 27
1352.16 25
1352.25 22
1352.33 19
1352.42 15
1352.50 12
1352.59 10
1352.67 8
1352.75 7
1352.84 7
1352.92 8
1353.01 10
1353.09 12
1353.18 14
1353.26 17
1353.35 19
1353.43 21
1353.51 22
1353.60 23
1353.68 22
1353.77 21
1353.85 20
1353.94 20
1354.02 21
1354.10 23
1354.19 27
1354.27 32
1354.36 37
1354.44 40
1354.53 42
1354.61 43
1354.70 41
1354.78 39
1354.86 37
1354.95 37
1355.03 38
1355.12 41
1355.20 44
1355.29 48
1355.37 50
1355.45 50
1355.54 48
1355.62 45
1355.71 40
1355.79 35
1355.88 30
1355.96 26
1356.05 24
1356.13 22
1356.21 22
1356.30 24
1356.38 27
1356.47 30
1356.55 35
1356.64 39
1356.72 42
1356.81 45
1356.89 47
1356.97 49
1357.06 50
1357.14 51
1357.23 51
1357.31 52
1357.40 51
1357.48 50
1357.57 49
1357.65 47
1357.73 46
1357.82 44
1357.90 43
1357.99 41
1358.07 39
1358.16 37
1358.24 35
1358.33 33
1358.41 31
1358.50 30
1358.58 31
1358.66 32
1358.75 34
1358.83 38
1358.92 41
1359.00 46
1359.09 50
1359.17 54
1359.26 57
1359.34 59
1359.43 59
1359.51 58
1359.59 55
1359.68 51
1359.76 46
1359.85 43
1359.93 40
1360.02 38
1360.10 38
1360.19 39
1360.27 40
1360.36 42
1360.44 43
1360.52 45
1360.61 47
1360.69 49
1360.78 51
1360.86 53
1360.95 55
1361.03 56
1361.12 56
1361.20 55
1361.29 54
1361.37 52
1361.45 51
1361.54 50
1361.62 49
1361.71 47
1361.79 46
1361.88 45
1361.96 43
1362.05 42
1362.13 40
1362.22 40
1362.30 40
1362.39 40
1362.47 40
1362.55 41
1362.64 40
1362.72 40
1362.81 39
1362.89 38
1362.98 36
1363.06 35
1363.15 33
1363.23 32
1363.32 30
1363.40 28
1363.49 26
1363.57 23
1363.66 21
1363.74 18
1363.82 17
1363.91 16
1363.99 16
1364.08 16
1364.16 16
1364.25 17
1364.33 18
1364.42 18
1364.50 18
1364.59 18
1364.67 19
1364.76 19
1364.84 20
1364.93 21
1365.01 21
1365.09 21
1365.18 21
1365.26 19
1365.35 17
1365.43 15
1365.52 12
1365.60 10
1365.69 8
1365.77 7
1365.86 8
1365.94 9
1366.03 11
1366.11 13
1366.20 15
1366.28 17
1366.37 20
1366.45 22
1366.54 24
1366.62 27
1366.70 28
1366.79 29
1366.87 29
1366.96 27
1367.04 24
1367.13 21
1367.21 17
1367.30 14
1367.38 12
1367.47 10
1367.55 9
1367.64 8
1367.72 6
1367.81 5
1367.89 3
1367.98 1
1368.06 0
1368.15 0
1368.23 0
1368.32 0
1368.40 0
1368.49 0
1368.57 0
1368.66 0
1368.74 1
1368.82 2
1368.91 4
1368.99 5
1369.08 7
1369.16 9
1369.25 11
1369.33 13
1369.42 15
1369.50 15
1369.59 15
1369.67 15
1369.76 14
1369.84 12
1369.93 10
1370.01 9
1370.10 8
1370.18 8
1370.27 7
1370.35 8
1370.44 9
1370.52 11
1370.61 13
1370.69 17
1370.78 20
1370.86 24
1370.95 26
1371.03 26
1371.12 25
1371.20 23
1371.29 20
1371.37 17
1371.46 14
1371.54 13
1371.63 12
1371.71 11
1371.80 11
1371.88 11
1371.97 11
1372.05 11
1372.14 10
1372.22 9
1372.30 9
1372.39 10
1372.47 11
1372.56 13
1372.64 15
1372.73 16
1372.81 17
1372.90 17
1372.98 17
1373.07 17
1373.15 17
1373.24 18
1373.32 20
1373.41 22
1373.49 26
1373.58 30
1373.66 34
1373.75 38
1373.83 43
1373.92 48
1374.00 53
1374.09 59
1374.17 64
1374.26 68
1374.34 71
1374.43 72
1374.51 71
1374.60 69
1374.68 65
1374.77 60
1374.85 55
1374.94 50
1375.02 46
1375.11 43
1375.19 41
1375.28 40
1375.36 39
1375.45 38
1375.53 37
1375.62 37
1375.70 36
1375.79 36
1375.87 37
1375.96 37
1376.04 38
1376.13 39
1376.21 40
1376.30 41
1376.38 41
1376.47 41
1376.55 40
1376.64 40
1376.73 40
1376.81 40
1376.90 41
1376.98 43
1377.07 44
1377.15 46
1377.24 47
1377.32 47
1377.41 46
1377.49 45
1377.58 42
1377.66 40
1377.75 37
1377.83 36
1377.92 36
1378.00 36
1378.09 38
1378.17 39
1378.26 40
1378.34 41
1378.43 40
1378.51 37
1378.60 34
1378.68 29
1378.77 25
1378.85 21
1378.94 18
1379.02 17
1379.11 17
1379.19 18
1379.28 19
1379.36 22
1379.45 24
1379.53 27
1379.62 30
1379.70 34
1379.79 38
1379.87 42
1379.96 47
1380.04 50
1380.13 52
1380.22 54
1380.30 54
1380.39 52
1380.47 50
1380.56 48
1380.64 46
1380.73 45
1380.81 44
1380.90 43
1380.98 44
1381.07 44
1381.15 46
1381.24 47
1381.32 49
1381.41 51
1381.49 54
1381.58 55
1381.66 56
1381.75 56
1381.83 54
1381.92 50
1382.00 45
1382.09 40
1382.18 34
1382.26 29
1382.35 25
1382.43 21
1382.52 19
1382.60 17
1382.69 17
1382.77 16
1382.86 15
1382.94 14
1383.03 12
1383.11 10
1383.20 7
1383.28 6
1383.37 5
1383.45 6
1383.54 9
1383.62 12
1383.71 16
1383.80 19
1383.88 21
1383.97 21
1384.05 20
1384.14 19
1384.22 17
1384.31 15
1384.39 14
1384.48 12
1384.56 11
1384.65 9
1384.73 9
1384.82 9
1384.90 11
1384.99 14
1385.07 17
1385.16 21
1385.25 25
1385.33 27
1385.42 27
1385.50 26
1385.59 24
1385.67 22
1385.76 20
1385.84 18
1385.93 17
1386.01 17
1386.10 17
1386.18 18
1386.27 19
1386.35 21
1386.44 23
1386.53 25
1386.61 26
1386.70 26
1386.78 26
1386.87 25
1386.95 23
1387.04 20
1387.12 17
1387.21 13
1387.29 9
1387.38 4
1387.47 0
1387.55 0
1387.64 0
1387.72 0
1387.81 0
1387.89 0
1387.98 0
1388.06 0
1388.15 2
1388.23 5
1388.32 7
1388.40 8
1388.49 8
1388.58 9
1388.66 9
1388.75 10
1388.83 12
1388.92 14
1389.00 16
1389.09 18
1389.17 19
1389.26 19
1389.34 19
1389.43 20
1389.52 20
1389.60 22
1389.69 25
1389.77 29
1389.86 33
1389.94 37
1390.03 40
1390.11 43
1390.20 44
1390.28 44
1390.37 43
1390.46 40
1390.54 38
1390.63 35
1390.71 32
1390.80 31
1390.88 29
1390.97 29
1391.05 29
1391.14 29
1391.23 30
1391.31 32
1391.40 33
1391.48 35
1391.57 37
1391.65 39
1391.74 39
1391.82 40
1391.91 39
1392.00 38
1392.08 36
1392.17 34
1392.25 32
1392.34 31
1392.42 31
1392.51 33
1392.59 35
1392.68 37
1392.77 40
1392.85 42
1392.94 42
1393.02 42
1393.11 39
1393.19 35
1393.28 31
1393.36 25
1393.45 20
1393.54 15
1393.62 10
1393.71 6
1393.79 3
1393.88 2
1393.96 1
1394.05 1
1394.13 2
1394.22 3
1394.31 3
1394.39 4
1394.48 5
1394.56 7
1394.65 10
1394.73 15
1394.82 21
1394.91 28
1394.99 35
1395.08 42
1395.16 49
1395.25 53
1395.33 56
1395.42 56
1395.50 54
1395.59 50
1395.68 45
1395.76 40
1395.85 34
1395.93 29
1396.02 25
1396.10 22
1396.19 19
1396.28 17
1396.36 15
1396.45 12
1396.53 9
1396.62 6
1396.70 4
1396.79 2
1396.88 1
1396.96 1
1397.05 2
1397.13 5
1397.22 9
1397.30 13
1397.39 19
1397.48 24
1397.56 29
1397.65 33
1397.73 37
1397.82 40
1397.90 41
1397.99 42
1398.08 42
1398.16 42
1398.25 43
1398.33 46
1398.42 49
1398.50 55
1398.59 60
1398.68 66
1398.76 71
1398.85 74
1398.93 75
1399.02 74
1399.10 71
1399.19 67
1399.28 63
1399.36 60
1399.45 56
1399.53 54
1399.62 51
1399.70 48
1399.79 45
1399.88 42
1399.96 39
1400.05 36
1400.13 34
1400.22 32
1400.31 31
1400.39 31
1400.48 31
1400.56 30
1400.65 31
1400.73 31
1400.82 32
1400.91 33
1400.99 34
1401.08 35
1401.16 36
1401.25 37
1401.33 38
1401.42 40
1401.51 43
1401.59 47
1401.68 51
1401.76 56
1401.85 60
1401.94 63
1402.02 64
1402.11 63
1402.19 61
1402.28 58
1402.36 56
1402.45 53
1402.54 51
1402.62 50
1402.71 49
1402.79 49
1402.88 47
1402.97 45
1403.05 42
1403.14 37
1403.22 31
1403.31 25
1403.40 19
1403.48 13
1403.57 9
1403.65 7
1403.74 6
1403.82 6
1403.91 7
1404.00 9
1404.08 9
1404.17 9
1404.25 8
1404.34 7
1404.43 5
1404.51 2
1404.60 0
1404.68 0
1404.77 0
1404.86 0
1404.94 0
1405.03 0
1405.11 0
1405.20 0
1405.29 0
1405.37 1
1405.46 4
1405.54 7
1405.63 11
1405.72 15
1405.80 19
1405.89 23
1405.97 26
1406.06 29
1406.15 31
1406.23 33
1406.32 34
1406.40 34
1406.49 34
1406.58 34
1406.66 35
1406.75 36
1406.83 37
1406.92 39
1407.01 39
1407.09 39
1407.18 37
1407.26 34
1407.35 29
1407.44 24
1407.52 19
1407.61 14
1407.69 11
1407.78 8
1407.87 7
1407.95 6
1408.04 6
1408.12 5
1408.21 5
1408.30 6
1408.38 6
1408.47 7
1408.55 8
1408.64 9
1408.73 10
1408.81 11
1408.90 11
1408.98 13
1409.07 14
1409.16 15
1409.24 17
1409.33 19
1409.41 20
1409.50 20
1409.59 20
1409.67 18
1409.76 15
1409.84 11
1409.93 7
1410.02 4
1410.10 2
1410.19 2
1410.28 4
1410.36 7
1410.45 10
1410.53 14
1410.62 16
1410.71 17
1410.79 17
1410.88 17
1410.96 16
1411.05 16
1411.14 17
1411.22 19
1411.31 20
1411.39 22
1411.48 22
1411.57 22
1411.65 22
1411.74 21
1411.83 20
1411.91 19
1412.00 19
1412.08 18
1412.17 18
1412.26 18
1412.34 17
1412.43 16
1412.51 14
1412.60 12
1412.69 10
1412.77 8
1412.86 6
1412.95 5
1413.03 5
1413.12 6
1413.20 9
1413.29 13
1413.38 18
1413.46 22
1413.55 25
1413.64 25
1413.72 23
1413.81 19
1413.89 14
1413.98 8
1414.07 3
1414.15 0
1414.24 0
1414.32 0
1414.41 3
1414.50 8
1414.58 12
1414.67 16
1414.76 19
1414.84 20
1414.93 20
1415.01 18
1415.10 16
1415.19 13
1415.27 10
1415.36 8
1415.45 5
1415.53 3
1415.62 2
1415.70 0
1415.79 0
1415.88 0
1415.96 0
1416.05 0
1416.14 0
1416.22 0
1416.31 0
1416.40 0
1416.48 2
1416.57 4
1416.65 7
1416.74 9
1416.83 12
1416.91 15
1417.00 19
1417.09 24
1417.17 29
1417.26 35
1417.34 41
1417.43 47
1417.52 52
1417.60 55
1417.69 57
1417.78 58
1417.86 58
1417.95 57
1418.04 56
1418.12 56
1418.21 55
1418.29 55
1418.38 53
1418.47 51
1418.55 48
1418.64 46
1418.73 45
1418.81 46
1418.90 49
1418.98 53
1419.07 58
1419.16 62
1419.24 66
1419.33 67
1419.42 68
1419.50 69
1419.59 70
1419.68 71
1419.76 74
1419.85 77
1419.94 79
1420.02 80
1420.11 79
1420.19 75
1420.28 70
1420.37 63
1420.45 56
1420.54 49
1420.63 42
1420.71 37
1420.80 32
1420.89 28
1420.97 24
1421.06 20
1421.14 16
1421.23 12
1421.32 9
1421.40 6
1421.49 3
1421.58 1
1421.66 0
1421.75 0
1421.84 0
1421.92 0
1422.01 0
1422.10 0
1422.18 0
1422.27 0
1422.36 2
1422.44 7
1422.53 11
1422.61 14
1422.70 16
1422.79 17
1422.87 17
1422.96 18
1423.05 19
1423.13 20
1423.22 22
1423.31 23
1423.39 24
1423.48 24
1423.57 24
1423.65 23
1423.74 23
1423.83 24
1423.91 26
1424.00 30
1424.09 35
1424.17 42
1424.26 49
1424.34 55
1424.43 60
1424.52 63
1424.60 64
1424.69 63
1424.78 61
1424.86 59
1424.95 57
1425.04 55
1425.12 54
1425.21 53
1425.30 52
1425.38 51
1425.47 49
1425.56 46
1425.64 42
1425.73 39
1425.82 37
1425.90 35
1425.99 35
1426.08 37
1426.16 39
1426.25 41
1426.34 43
1426.42 44
1426.51 44
1426.60 43
1426.68 43
1426.77 43
1426.86 43
1426.94 43
1427.03 43
1427.12 42
1427.20 41
1427.29 39
1427.38 37
1427.46 35
1427.55 35
1427.63 36
1427.72 39
1427.81 42
1427.89 45
1427.98 47
1428.07 47
1428.15 44
1428.24 40
1428.33 33
1428.41 27
1428.50 20
1428.59 16
1428.67 13
1428.76 11
1428.85 12
1428.93 14
1429.02 18
1429.11 22
1429.19 26
1429.28 31
1429.37 36
1429.45 41
1429.54 46
1429.63 49
1429.71 51
1429.80 52
1429.89 52
1429.97 52
1430.06 51
1430.15 52
1430.23 53
1430.32 55
1430.41 57
1430.50 59
1430.58 60
1430.67 59
1430.76 56
1430.84 52
1430.93 48
1431.02 44
1431.10 40
1431.19 38
1431.28 37
1431.36 36
1431.45 36
1431.54 36
1431.62 35
1431.71 34
1431.80 32
1431.88 30
1431.97 28
1432.06 26
1432.14 25
1432.23 24
1432.32 22
1432.40 21
1432.49 18
1432.58 16
1432.66 14
1432.75 12
1432.84 12
1432.92 12
1433.01 14
1433.10 16
1433.18 17
1433.27 18
1433.36 18
1433.45 18
1433.53 18
1433.62 18
1433.71 19
1433.79 21
1433.88 24
1433.97 26
1434.05 29
1434.14 31
1434.23 32
1434.31 33
1434.40 33
1434.49 32
1434.57 32
1434.66 31
1434.75 30
1434.83 29
1434.92 29
1435.01 29
1435.09 29
1435.18 30
1435.27 31
1435.36 33
1435.44 34
1435.53 37
1435.62 39
1435.70 43
1435.79 47
1435.88 51
1435.96 55
1436.05 59
1436.14 61
1436.22 62
1436.31 62
1436.40 61
1436.48 59
1436.57 57
1436.66 54
1436.75 51
1436.83 48
1436.92 46
1437.01 43
1437.09 42
1437.18 42
1437.27 43
1437.35 44
1437.44 47
1437.53 49
1437.61 50
1437.70 50
1437.79 49
1437.88 47
1437.96 44
1438.05 41
1438.14 39
1438.22 37
1438.31 36
1438.40 36
1438.48 37
1438.57 37
1438.66 37
1438.75 36
1438.83 34
1438.92 32
1439.01 30
1439.09 29
1439.18 30
1439.27 31
1439.35 33
1439.44 34
1439.53 35
1439.61 34
1439.70 33
1439.79 32
1439.88 32
1439.96 34
1440.05 38
1440.14 44
1440.22 51
1440.31 56
1440.40 61
1440.48 62
1440.57 62
1440.66 60
1440.75 57
1440.83 54
1440.92 52
1441.01 49
1441.09 47
1441.18 44
1441.27 41
1441.36 37
1441.44 32
1441.53 27
1441.62 22
1441.70 18
1441.79 15
1441.88 13
1441.96 12
1442.05 11
1442.14 11
1442.23 12
1442.31 12
1442.40 13
1442.49 14
1442.57 14
1442.66 14
1442.75 13
1442.84 13
1442.92 12
1443.01 12
1443.10 13
1443.18 15
1443.27 19
1443.36 25
1443.45 32
1443.53 39
1443.62 46
1443.71 51
1443.79 54
1443.88 54
1443.97 50
1444.05 44
1444.14 35
1444.23 26
1444.32 18
1444.40 12
1444.49 8
1444.58 7
1444.66 9
1444.75 13
1444.84 18
1444.93 23
1445.01 28
1445.10 32
1445.19 34
1445.28 36
1445.36 37
1445.45 37
1445.54 36
1445.62 34
1445.71 32
1445.80 29
1445.89 27
1445.97 26
1446.06 26
1446.15 27
1446.23 29
1446.32 32
1446.41 37
1446.50 42
1446.58 48
1446.67 54
1446.76 60
1446.84 66
1446.93 72
1447.02 76
1447.11 79
1447.19 81
1447.28 81
1447.37 79
1447.45 76
1447.54 72
1447.63 67
1447.72 62
1447.80 58
1447.89 54
1447.98 51
1448.07 48
1448.15 45
1448.24 43
1448.33 41
1448.41 39
1448.50 38
1448.59 38
1448.68 39
1448.76 40
1448.85 42
1448.94 45
1449.03 46
1449.11 46
1449.20 46
1449.29 44
1449.37 42
1449.46 39
1449.55 37
1449.64 34
1449.72 31
1449.81 27
1449.90 24
1449.99 21
1450.07 19
1450.16 18
1450.25 18
1450.33 19
1450.42 20
1450.51 21
1450.60 22
1450.68 22
1450.77 23
1450.86 23
1450.95 24
1451.03 25
1451.12 26
1451.21 26
1451.30 26
1451.38 24
1451.47 21
1451.56 17
1451.65 12
1451.73 7
1451.82 2
1451.91 0
1451.99 0
1452.08 0
1452.17 0
1452.26 0
1452.34 1
1452.43 5
1452.52 10
1452.61 17
1452.69 24
1452.78 33
1452.87 41
1452.96 48
1453.04 54
1453.13 59
1453.22 63
1453.31 65
1453.39 65
1453.48 65
1453.57 63
1453.65 60
1453.74 55
1453.83 49
1453.92 41
1454.00 34
1454.09 26
1454.18 20
1454.27 16
1454.35 14
1454.44 14
1454.53 17
1454.62 20
1454.70 25
1454.79 30
1454.88 33
1454.97 36
1455.05 37
1455.14 37
1455.23 35
1455.32 33
1455.40 29
1455.49 25
1455.58 21
1455.67 16
1455.75 13
1455.84 10
1455.93 8
1456.02 8
1456.10 9
1456.19 10
1456.28 12
1456.37 14
1456.45 16
1456.54 18
1456.63 20
1456.72 23
1456.80 26
1456.89 28
1456.98 31
1457.07 32
1457.15 33
1457.24 34
1457.33 34
1457.42 35
1457.50 37
1457.59 39
1457.68 43
1457.77 48
1457.85 53
1457.94 58
1458.03 62
1458.12 65
1458.20 67
1458.29 67
1458.38 66
1458.47 64
1458.55 62
1458.64 60
1458.73 58
1458.82 57
1458.90 57
1458.99 57
1459.08 58
1459.17 59
1459.25 60
1459.34 60
1459.43 60
1459.52 61
1459.61 61
1459.69 62
1459.78 62
1459.87 63
1459.96 63
1460.04 62
1460.13 61
1460.22 59
1460.31 57
1460.39 54
1460.48 50
1460.57 47
1460.66 44
1460.74 43
1460.83 42
1460.92 42
1461.01 43
1461.09 44
1461.18 45
1461.27 46
1461.36 46
1461.45 46
1461.53 45
1461.62 44
1461.71 42
1461.80 40
1461.88 36
1461.97 32
1462.06 28
1462.15 23
1462.23 19
1462.32 16
1462.41 15
1462.50 15
1462.59 15
1462.67 16
1462.76 18
1462.85 19
1462.94 20
1463.02 21
1463.11 23
1463.20 25
1463.29 28
1463.37 31
1463.46 33
1463.55 35
1463.64 36
1463.73 35
1463.81 33
1463.90 30
1463.99 26
1464.08 21
1464.16 17
1464.25 14
1464.34 12
1464.43 13
1464.51 15
1464.60 18
1464.69 22
1464.78 26
1464.87 29
1464.95 31
1465.04 33
1465.13 35
1465.22 37
1465.30 39
1465.39 40
1465.48 41
1465.57 40
1465.66 37
1465.74 32
1465.83 26
1465.92 20
1466.01 15
1466.09 10
1466.18 6
1466.27 4
1466.36 4
1466.45 4
1466.53 6
1466.62 7
1466.71 9
1466.80 9
1466.88 9
1466.97 6
1467.06 3
1467.15 0
1467.24 0
1467.32 0
1467.41 0
1467.50 0
1467.59 0
1467.68 0
1467.76 3
1467.85 10
1467.94 16
1468.03 21
1468.11 25
1468.20 27
1468.29 28
1468.38 28
1468.47 27
1468.55 26
1468.64 25
1468.73 23
1468.82 22
1468.91 22
1468.99 22
1469.08 23
1469.17 26
1469.26 29
1469.34 33
1469.43 37
1469.52 41
1469.61 45
1469.70 48
1469.78 52
1469.87 55
1469.96 59
1470.05 64
1470.14 67
1470.22 70
1470.31 70
1470.40 68
1470.49 63
1470.58 58
1470.66 52
1470.75 47
1470.84 43
1470.93 41
1471.01 41
1471.10 42
1471.19 45
1471.28 49
1471.37 54
1471.45 61
1471.54 68
1471.63 76
1471.72 84
1471.81 91
1471.89 97
1471.98 101
1472.07 102
1472.16 102
1472.25 100
1472.33 97
1472.42 93
1472.51 88
1472.60 82
1472.69 76
1472.77 70
1472.86 64
1472.95 58
1473.04 52
1473.13 47
1473.21 44
1473.30 41
1473.39 40
1473.48 41
1473.57 43
1473.65 46
1473.74 50
1473.83 56
1473.92 62
1474.01 69
1474.09 75
1474.18 82
1474.27 86
1474.36 89
1474.45 89
1474.53 88
1474.62 84
1474.71 78
1474.80 72
1474.89 65
1474.97 60
1475.06 55
1475.15 51
1475.24 50
1475.33 49
1475.41 50
1475.50 51
1475.59 52
1475.68 53
1475.77 54
1475.86 56
1475.94 57
1476.03 59
1476.12 61
1476.21 63
1476.30 64
1476.38 64
1476.47 63
1476.56 60
1476.65 58
1476.74 56
1476.82 55
1476.91 55
1477.00 56
1477.09 58
1477.18 60
1477.26 61
1477.35 61
1477.44 61
1477.53 60
1477.62 60
1477.71 62
1477.79 65
1477.88 69
1477.97 73
1478.06 77
1478.15 79
1478.23 78
1478.32 76
1478.41 73
1478.50 70
1478.59 67
1478.68 64
1478.76 62
1478.85 61
1478.94 59
1479.03 58
1479.12 56
1479.20 55
1479.29 55
1479.38 55
1479.47 55
1479.56 56
1479.65 57
1479.73 59
1479.82 61
1479.91 65
1480.00 69
1480.09 73
1480.17 77
1480.26 80
1480.35 82
1480.44 82
1480.53 81
1480.62 79
1480.70 77
1480.79 76
1480.88 75
1480.97 74
1481.06 73
1481.14 73
1481.23 72
1481.32 71
1481.41 71
1481.50 71
1481.59 73
1481.67 75
1481.76 77
1481.85 81
1481.94 85
1482.03 88
1482.12 92
1482.20 95
1482.29 96
1482.38 94
1482.47 90
1482.56 84
1482.65 75
1482.73 66
1482.82 57
1482.91 48
1483.00 42
1483.09 39
1483.18 37
1483.26 37
1483.35 38
1483.44 40
1483.53 42
1483.62 43
1483.70 45
1483.79 48
1483.88 51
1483.97 54
1484.06 56
1484.15 58
1484.23 58
1484.32 57
1484.41 54
1484.50 49
1484.59 44
1484.68 38
1484.76 33
1484.85 29
1484.94 25
1485.03 23
1485.12 22
1485.21 22
1485.30 24
1485.38 26
1485.47 28
1485.56 30
1485.65 32
1485.74 34
1485.83 36
1485.91 39
1486.00 44
1486.09 49
1486.18 56
1486.27 64
1486.36 71
1486.44 77
1486.53 82
1486.62 84
1486.71 84
1486.80 82
1486.89 80
1486.97 76
1487.06 74
1487.15 71
1487.24 70
1487.33 69
1487.42 68
1487.50 67
1487.59 65
1487.68 63
1487.77 60
1487.86 57
1487.95 55
1488.04 55
1488.12 56
1488.21 58
1488.30 61
1488.39 63
1488.48 64
1488.57 64
1488.65 62
1488.74 59
1488.83 56
1488.92 54
1489.01 52
1489.10 52
1489.19 53
1489.27 55
1489.36 57
1489.45 59
1489.54 60
1489.63 61
1489.72 60
1489.80 58
1489.89 55
1489.98 53
1490.07 52
1490.16 51
1490.25 52
1490.34 54
1490.42 57
1490.51 59
1490.60 61
1490.69 62
1490.78 62
1490.87 61
1490.96 61
1491.04 60
1491.13 60
1491.22 59
1491.31 59
1491.40 59
1491.49 58
1491.58 57
1491.66 55
1491.75 52
1491.84 49
1491.93 45
1492.02 40
1492.11 36
1492.20 33
1492.28 31
1492.37 30
1492.46 30
1492.55 30
1492.64 31
1492.73 33
1492.82 36
1492.90 39
1492.99 42
1493.08 46
1493.17 49
1493.26 51
1493.35 53
1493.44 53
1493.52 53
1493.61 53
1493.70 52
1493.79 52
1493.88 50
1493.97 48
1494.06 45
1494.14 42
1494.23 38
1494.32 35
1494.41 34
1494.50 34
1494.59 36
1494.68 39
1494.76 42
1494.85 45
1494.94 46
1495.03 45
1495.12 43
1495.21 41
1495.30 39
1495.39 38
1495.47 40
1495.56 44
1495.65 49
1495.74 56
1495.83 63
1495.92 70
1496.01 76
1496.09 81
1496.18 86
1496.27 90
1496.36 94
1496.45 97
1496.54 100
1496.63 102
1496.72 103
1496.80 101
1496.89 99
1496.98 95
1497.07 90
1497.16 85
1497.25 81
1497.34 79
1497.43 79
1497.51 81
1497.60 84
1497.69 87
1497.78 90
1497.87 92
1497.96 93
1498.05 93
1498.14 93
1498.22 92
1498.31 91
1498.40 90
1498.49 88
1498.58 87
1498.67 85
1498.76 83
1498.85 82
1498.93 81
1499.02 81
1499.11 81
1499.20 80
1499.29 79
1499.38 77
1499.47 73
1499.56 68
1499.64 63
1499.73 58
1499.82 53
1499.91 49
1500.00 46
1500.09 45
1500.18 47
1500.27 49
1500.35 54
1500.44 60
1500.53 67
1500.62 75
1500.71 82
1500.80 89
1500.89 95
1500.98 99
1501.07 100
1501.15 100
1501.24 98
1501.33 95
1501.42 91
1501.51 87
1501.60 84
1501.69 82
1501.78 80
1501.86 79
1501.95 78
1502.04 78
1502.13 77
1502.22 76
1502.31 75
1502.40 74
1502.49 74
1502.58 75
1502.66 75
1502.75 76
1502.84 76
1502.93 76
1503.02 76
1503.11 74
1503.20 73
1503.29 71
1503.38 69
1503.46 68
1503.55 68
1503.64 69
1503.73 69
1503.82 69
1503.91 67
1504.00 65
1504.09 61
1504.18 57
1504.26 53
1504.35 52
1504.44 53
1504.53 55
1504.62 59
1504.71 64
1504.80 68
1504.89 70
1504.98 72
1505.07 73
1505.15 75
1505.24 79
1505.33 85
1505.42 92
1505.51 101
1505.60 109
1505.69 117
1505.78 122
1505.87 125
1505.95 127
1506.04 126
1506.13 125
1506.22 121
1506.31 117
1506.40 111
1506.49 105
1506.58 98
1506.67 91
1506.76 86
1506.84 82
1506.93 82
1507.02 84
1507.11 88
1507.20 95
1507.29 102
1507.38 108
1507.47 113
1507.56 117
1507.65 120
1507.73 121
1507.82 122
1507.91 122
1508.00 121
1508.09 119
1508.18 117
1508.27 113
1508.36 109
1508.45 105
1508.54 101
1508.63 97
1508.71 95
1508.80 92
1508.89 90
1508.98 87
1509.07 85
1509.16 82
1509.25 79
1509.34 77
1509.43 77
1509.52 78
1509.61 81
1509.69 85
1509.78 90
1509.87 93
1509.96 95
1510.05 96
1510.14 95
1510.23 93
1510.32 90
1510.41 87
1510.50 84
1510.59 81
1510.67 78
1510.76 74
1510.85 69
1510.94 64
1511.03 59
1511.12 54
1511.21 51
1511.30 50
1511.39 50
1511.48 52
1511.57 55
1511.65 57
1511.74 58
1511.83 59
1511.92 58
1512.01 57
1512.10 56
1512.19 55
1512.28 54
1512.37 53
1512.46 53
1512.55 53
1512.64 54
1512.72 57
1512.81 62
1512.90 68
1512.99 75
1513.08 82
1513.17 87
1513.26 90
1513.35 91
1513.44 89
1513.53 86
1513.62 83
1513.71 79
1513.79 77
1513.88 74
1513.97 73
1514.06 73
1514.15 73
1514.24 74
1514.33 76
1514.42 80
1514.51 84
1514.60 89
1514.69 93
1514.78 96
1514.87 97
1514.95 96
1515.04 93
1515.13 89
1515.22 85
1515.31 82
1515.40 80
1515.49 80
1515.58 81
1515.67 82
1515.76 84
1515.85 86
1515.94 88
1516.03 89
1516.12 91
1516.20 93
1516.29 94
1516.38 96
1516.47 97
1516.56 98
1516.65 98
1516.74 98
1516.83 98
1516.92 96
1517.01 95
1517.10 94
1517.19 93
1517.28 93
1517.37 92
1517.45 92
1517.54 92
1517.63 91
1517.72 89
1517.81 85
1517.90 80
1517.99 74
1518.08 68
1518.17 61
1518.26 56
1518.35 52
1518.44 49
1518.53 47
1518.62 47
1518.71 47
1518.79 49
1518.88 51
1518.97 53
1519.06 55
1519.15 57
1519.24 58
1519.33 58
1519.42 58
1519.51 57
1519.60 55
1519.69 53
1519.78 52
1519.87 51
1519.96 51
1520.05 52
1520.14 53
1520.22 55
1520.31 56
1520.40 58
1520.49 59
1520.58 59
1520.67 60
1520.76 62
1520.85 64
1520.94 67
1521.03 72
1521.12 78
1521.21 85
1521.30 92
1521.39 98
1521.48 103
1521.57 105
1521.66 106
1521.74 105
1521.83 102
1521.92 97
1522.01 93
1522.10 88
1522.19 82
1522.28 77
1522.37 73
1522.46 69
1522.55 66
1522.64 64
1522.73 63
1522.82 63
1522.91 64
1523.00 66
1523.09 68
1523.18 71
1523.27 73
1523.35 74
1523.44 74
1523.53 74
1523.62 72
1523.71 71
1523.80 69
1523.89 68
1523.98 67
1524.07 67
1524.16 67
1524.25 67
1524.34 67
1524.43 67
1524.52 66
1524.61 65
1524.70 64
1524.79 63
1524.88 63
1524.97 64
1525.06 65
1525.15 67
1525.23 70
1525.32 72
1525.41 74
1525.50 76
1525.59 78
1525.68 79
1525.77 80
1525.86 81
1525.95 82
1526.04 82
1526.13 81
1526.22 79
1526.31 77
1526.40 76
1526.49 75
1526.58 76
1526.67 79
1526.76 82
1526.85 85
1526.94 88
1527.03 89
1527.12 88
1527.21 85
1527.29 81
1527.38 78
1527.47 75
1527.56 73
1527.65 73
1527.74 74
1527.83 75
1527.92 77
1528.01 79
1528.10 80
1528.19 82
1528.28 83
1528.37 86
1528.46 88
1528.55 92
1528.64 95
1528.73 99
1528.82 102
1528.91 105
1529.00 107
1529.09 108
1529.18 108
1529.27 108
1529.36 105
1529.45 101
1529.54 95
1529.63 87
1529.72 78
1529.80 68
1529.89 60
1529.98 53
1530.07 50
1530.16 49
1530.25 50
1530.34 53
1530.43 56
1530.52 60
1530.61 63
1530.70 67
1530.79 70
1530.88 73
1530.97 77
1531.06 80
1531.15 82
1531.24 84
1531.33 85
1531.42 84
1531.51 82
1531.60 78
1531.69 74
1531.78 68
1531.87 61
1531.96 56
1532.05 51
1532.14 48
1532.23 47
1532.32 49
1532.41 51
1532.50 55
1532.59 59
1532.68 62
1532.77 66
1532.86 68
1532.95 71
1533.03 73
1533.12 76
1533.21 78
1533.30 80
1533.39 80
1533.48 80
1533.57 79
1533.66 77
1533.75 76
1533.84 74
1533.93 72
1534.02 72
1534.11 71
1534.20 71
1534.29 70
1534.38 69
1534.47 68
1534.56 66
1534.65 63
1534.74 61
1534.83 59
1534.92 57
1535.01 56
1535.10 56
1535.19 55
1535.28 54
1535.37 53
1535.46 51
1535.55 51
1535.64 52
1535.73 54
1535.82 58
1535.91 61
1536.00 64
1536.09 65
1536.18 64
1536.27 61
1536.36 57
1536.45 53
1536.54 49
1536.63 47
1536.72 45
1536.81 45
1536.90 46
1536.99 48
1537.08 49
1537.17 50
1537.26 51
1537.35 49
1537.44 46
1537.53 42
1537.62 37
1537.71 33
1537.80 29
1537.89 27
1537.98 28
1538.07 30
1538.16 34
1538.25 39
1538.34 45
1538.43 51
1538.52 58
1538.61 64
1538.70 70
1538.79 74
1538.88 77
1538.97 78
1539.06 78
1539.15 77
1539.24 76
1539.33 76
1539.42 77
1539.51 79
1539.60 82
1539.69 85
1539.78 88
1539.87 90
1539.95 89
1540.04 87
1540.13 83
1540.22 77
1540.31 70
1540.40 61
1540.49 52
1540.58 43
1540.67 35
1540.76 27
1540.85 21
1540.94 16
1541.03 12
1541.12 10
1541.21 9
1541.30 9
1541.39 11
1541.48 13
1541.57 16
1541.66 18
1541.75 21
1541.85 22
1541.94 22
1542.03 21
1542.12 19
1542.21 17
1542.30 13
1542.39 10
1542.48 7
1542.57 5
1542.66 2
1542.75 0
1542.84 0
1542.93 0
1543.02 0
1543.11 0
1543.20 0
1543.29 0
1543.38 0
1543.47 0
1543.56 3
1543.65 9
1543.74 16
1543.83 23
1543.92 30
1544.01 36
1544.10 40
1544.19 41
1544.28 41
1544.37 39
1544.46 35
1544.55 31
1544.64 27
1544.73 23
1544.82 19
1544.91 16
1545.00 13
1545.09 12
1545.18 11
1545.27 12
1545.36 12
1545.45 13
1545.54 13
1545.63 13
1545.72 13
1545.81 15
1545.90 18
1545.99 23
1546.08 31
1546.17 42
1546.26 53
1546.35 64
1546.44 74
1546.53 83
1546.62 90
1546.71 97
1546.80 103
1546.89 110
1546.98 117
1547.07 123
1547.16 128
1547.25 129
1547.34 128
1547.43 123
1547.52 117
1547.61 109
1547.70 102
1547.79 98
1547.88 97
1547.97 99
1548.06 102
1548.15 107
1548.24 111
1548.33 114
1548.42 115
1548.51 114
1548.60 111
1548.69 108
1548.78 105
1548.88 102
1548.97 100
1549.06 99
1549.15 98
1549.24 97
1549.33 95
1549.42 93
1549.51 89
1549.60 86
1549.69 82
1549.78 79
1549.87 76
1549.96 75
1550.05 74
1550.14 74
1550.23 74
1550.32 74
1550.41 74
1550.50 73
1550.59 71
1550.68 69
1550.77 67
1550.86 64
1550.95 62
1551.04 60
1551.13 60
1551.22 61
1551.31 62
1551.40 64
1551.49 65
1551.58 66
1551.67 66
1551.76 65
1551.85 63
1551.94 61
1552.04 60
1552.13 60
1552.22 61
1552.31 63
1552.40 66
1552.49 69
1552.58 73
1552.67 77
1552.76 81
1552.85 85
1552.94 87
1553.03 88
1553.12 88
1553.21 85
1553.30 82
1553.39 78
1553.48 76
1553.57 76
1553.66 77
1553.75 81
1553.84 86
1553.93 91
1554.02 96
1554.11 98
1554.20 98
1554.29 97
1554.38 96
1554.47 94
1554.57 93
1554.66 94
1554.75 96
1554.84 99
1554.93 102
1555.02 104
1555.11 105
1555.20 105
1555.29 105
1555.38 104
1555.47 103
1555.56 103
1555.65 104
1555.74 106
1555.83 109
1555.92 112
1556.01 115
1556.10 117
1556.19 118
1556.28 117
1556.37 116
1556.46 113
1556.55 110
1556.65 106
1556.74 104
1556.83 102
1556.92 101
1557.01 101
1557.10 101
1557.19 102
1557.28 101
1557.37 100
1557.46 96
1557.55 91
1557.64 86
1557.73 79
1557.82 74
1557.91 70
1558.00 68
1558.09 69
1558.18 72
1558.27 75
1558.36 79
1558.45 83
1558.55 85
1558.64 85
1558.73 84
1558.82 82
1558.91 78
1559.00 74
1559.09 70
1559.18 66
1559.27 63
1559.36 60
1559.45 57
1559.54 54
1559.63 52
1559.72 52
1559.81 52
1559.90 55
1559.99 59
1560.08 63
1560.17 68
1560.27 72
1560.36 76
1560.45 78
1560.54 80
1560.63 83
1560.72 87
1560.81 92
1560.90 96
1560.99 100
1561.08 102
1561.17 101
1561.26 97
1561.35 91
1561.44 85
1561.53 78
1561.62 71
1561.71 66
1561.81 61
1561.90 58
1561.99 56
1562.08 54
1562.17 54
1562.26 54
1562.35 54
1562.44 54
1562.53 54
1562.62 53
1562.71 51
1562.80 50
1562.89 49
1562.98 49
1563.07 52
1563.16 55
1563.26 61
1563.35 67
1563.44 73
1563.53 78
1563.62 81
1563.71 83
1563.80 84
1563.89 84
1563.98 85
1564.07 85
1564.16 86
1564.25 87
1564.34 87
1564.43 85
1564.52 81
1564.62 75
1564.71 67
1564.80 59
1564.89 51
1564.98 45
1565.07 42
1565.16 41
1565.25 42
1565.34 44
1565.43 47
1565.52 50
1565.61 51
1565.70 52
1565.79 52
1565.89 52
1565.98 51
1566.07 50
1566.16 49
1566.25 47
1566.34 45
1566.43 43
1566.52 40
1566.61 37
1566.70 33
1566.79 29
1566.88 25
1566.97 21
1567.07 18
1567.16 17
1567.25 17
1567.34 17
1567.43 18
1567.52 19
1567.61 19
1567.70 19
1567.79 19
1567.88 18
1567.97 18
1568.06 18
1568.15 18
1568.25 19
1568.34 20
1568.43 22
1568.52 24
1568.61 26
1568.70 27
1568.79 28
1568.88 27
1568.97 27
1569.06 26
1569.15 25
1569.24 25
1569.34 26
1569.43 27
1569.52 30
1569.61 32
1569.70 33
1569.79 33
1569.88 33
1569.97 31
1570.06 28
1570.15 26
1570.24 24
1570.33 24
1570.43 26
1570.52 28
1570.61 31
1570.70 35
1570.79 38
1570.88 39
1570.97 40
1571.06 39
1571.15 37
1571.24 35
1571.33 32
1571.42 29
1571.52 26
1571.61 24
1571.70 23
1571.79 22
1571.88 23
1571.97 23
1572.06 25
1572.15 27
1572.24 29
1572.33 31
1572.42 32
1572.52 33
1572.61 32
1572.70 30
1572.79 28
1572.88 24
1572.97 20
1573.06 17
1573.15 14
1573.24 13
1573.33 12
1573.43 13
1573.52 15
1573.61 18
1573.70 21
1573.79 24
1573.88 27
1573.97 30
1574.06 34
1574.15 38
1574.24 41
1574.33 43
1574.43 44
1574.52 43
1574.61 42
1574.70 41
1574.79 41
1574.88 41
1574.97 43
1575.06 45
1575.15 47
1575.24 48
1575.34 48
1575.43 47
1575.52 45
1575.61 43
1575.70 41
1575.79 40
1575.88 39
1575.97 39
1576.06 38
1576.15 37
1576.25 36
1576.34 35
1576.43 33
1576.52 32
1576.61 32
1576.70 31
1576.79 30
1576.88 28
1576.97 25
1577.06 22
1577.16 18
1577.25 16
1577.34 15
1577.43 16
1577.52 18
1577.61 19
1577.70 20
1577.79 20
1577.88 18
1577.98 16
1578.07 13
1578.16 10
1578.25 9
1578.34 9
1578.43 10
1578.52 12
1578.61 14
1578.70 17
1578.80 18
1578.89 19
1578.98 18
1579.07 17
1579.16 14
1579.25 10
1579.34 7
1579.43 4
1579.52 2
1579.62 1
1579.71 1
1579.80 0
1579.89 0
1579.98 0
1580.07 0
1580.16 0
1580.25 0
1580.34 0
1580.44 0
1580.53 2
1580.62 8
1580.71 14
1580.80 19
1580.89 22
1580.98 22
1581.07 22
1581.16 20
1581.26 20
1581.35 21
1581.44 24
1581.53 28
1581.62 33
1581.71 37
1581.80 40
1581.89 40
1581.99 39
1582.08 37
1582.17 35
1582.26 35
1582.35 37
1582.44 41
1582.53 47
1582.62 53
1582.72 59
1582.81 62
1582.90 63
1582.99 62
1583.08 60
1583.17 57
1583.26 54
1583.35 53
1583.44 53
1583.54 55
1583.63 57
1583.72 58
1583.81 59
1583.90 58
1583.99 56
1584.08 51
1584.17 46
1584.27 39
1584.36 34
1584.45 30
1584.54 29
1584.63 30
1584.72 34
1584.81 39
1584.91 45
1585.00 49
1585.09 52
1585.18 53
1585.27 53
1585.36 52
1585.45 51
1585.54 50
1585.64 51
1585.73 52
1585.82 54
1585.91 57
1586.00 59
1586.09 61
1586.18 63
1586.27 64
1586.37 65
1586.46 64
1586.55 61
1586.64 58
1586.73 54
1586.82 50
1586.91 47
1587.01 46
1587.10 47
1587.19 49
1587.28 51
1587.37 54
1587.46 56
1587.55 57
1587.64 58
1587.74 59
1587.83 60
1587.92 61
1588.01 63
1588.10 64
1588.19 64
1588.28 63
1588.38 61
1588.47 57
1588.56 53
1588.65 48
1588.74 42
1588.83 37
1588.92 32
1589.02 28
1589.11 24
1589.20 22
1589.29 21
1589.38 20
1589.47 19
1589.56 18
1589.66 16
1589.75 15
1589.84 14
1589.93 13
1590.02 15
1590.11 17
1590.20 19
1590.29 22
1590.39 23
1590.48 25
1590.57 25
1590.66 25
1590.75 26
1590.84 28
1590.94 31
1591.03 37
1591.12 44
1591.21 52
1591.30 61
1591.39 71
1591.48 80
1591.58 87
1591.67 92
1591.76 94
1591.85 94
1591.94 91
1592.03 87
1592.12 82
1592.22 78
1592.31 75
1592.40 74
1592.49 75
1592.58 78
1592.67 82
1592.76 86
1592.86 90
1592.95 94
1593.04 96
1593.13 96
1593.22 95
1593.31 91
1593.41 85
1593.50 78
1593.59 70
1593.68 64
1593.77 59
1593.86 56
1593.95 55
1594.05 56
1594.14 58
1594.23 60
1594.32 61
1594.41 62
1594.50 63
1594.60 63
1594.69 63
1594.78 62
1594.87 61
1594.96 59
1595.05 56
1595.14 52
1595.24 49
1595.33 46
1595.42 43
1595.51 40
1595.60 37
1595.69 33
1595.79 27
1595.88 20
1595.97 12
1596.06 5
1596.15 0
1596.24 0
1596.34 0
1596.43 2
1596.52 7
1596.61 13
1596.70 19
1596.79 24
1596.88 28
1596.98 30
1597.07 32
1597.16 33
1597.25 33
1597.34 32
1597.43 31
1597.53 30
1597.62 30
1597.71 30
1597.80 31
1597.89 31
1597.98 32
1598.08 33
1598.17 33
1598.26 33
1598.35 31
1598.44 30
1598.53 28
1598.63 26
1598.72 24
1598.81 20
1598.90 15
1598.99 10
1599.08 5
1599.18 0
1599.27 0
1599.36 0
1599.45 0
1599.54 0
1599.63 0
1599.73 0
1599.82 0
1599.91 0
1600.00 0
1600.09 6
1600.18 13
1600.28 22
1600.37 31
1600.46 40
1600.55 48
1600.64 53
1600.74 57
1600.83 60
1600.92 61
1601.01 61
1601.10 61
1601.19 60
1601.29 60
1601.38 59
1601.47 57
1601.56 56
1601.65 54
1601.74 53
1601.84 54
1601.93 55
1602.02 58
1602.11 61
1602.20 65
1602.30 69
1602.39 73
1602.48 75
1602.57 77
1602.66 79
1602.75 81
1602.85 84
1602.94 88
1603.03 92
1603.12 96
1603.21 99
1603.30 101
1603.40 101
1603.49 100
1603.58 97
1603.67 94
1603.76 89
1603.86 84
1603.95 78
1604.04 72
1604.13 66
1604.22 60
1604.31 54
1604.41 51
1604.50 50
1604.59 51
1604.68 53
1604.77 57
1604.87 62
1604.96 67
1605.05 72
1605.14 75
1605.23 77
1605.33 78
1605.42 78
1605.51 78
1605.60 77
1605.69 76
1605.78 76
1605.88 76
1605.97 76
1606.06 76
1606.15 76
1606.24 76
1606.34 77
1606.43 77
1606.52 78
1606.61 80
1606.70 83
1606.80 86
1606.89 90
1606.98 94
1607.07 98
1607.16 101
1607.25 104
1607.35 105
1607.44 107
1607.53 107
1607.62 107
1607.71 106
1607.81 104
1607.90 100
1607.99 95
1608.08 89
1608.17 82
1608.27 75
1608.36 69
1608.45 65
1608.54 63
1608.63 63
1608.73 66
1608.82 72
1608.91 78
1609.00 85
1609.09 91
1609.19 96
1609.28 99
1609.37 101
1609.46 101
1609.55 100
1609.65 97
1609.74 94
1609.83 91
1609.92 87
1610.01 83
1610.11 79
1610.20 77
1610.29 76
1610.38 76
1610.47 78
1610.57 82
1610.66 88
1610.75 94
1610.84 100
1610.93 105
1611.03 109
1611.12 111
1611.21 112
1611.30 112
1611.39 112
1611.49 113
1611.58 115
1611.67 119
1611.76 122
1611.85 125
1611.95 126
1612.04 123
1612.13 118
1612.22 111
1612.31 102
1612.41 92
1612.50 83
1612.59 76
1612.68 70
1612.77 66
1612.87 64
1612.96 63
1613.05 63
1613.14 65
1613.24 66
1613.33 66
1613.42 66
1613.51 63
1613.60 59
1613.70 52
1613.79 45
1613.88 38
1613.97 33
1614.06 31
1614.16 32
1614.25 37
1614.34 44
1614.43 52
1614.52 60
1614.62 65
1614.71 68
1614.80 67
1614.89 65
1614.99 61
1615.08 58
1615.17 57
1615.26 58
1615.35 62
1615.45 69
1615.54 77
1615.63 85
1615.72 94
1615.81 102
1615.91 109
1616.00 113
1616.09 115
1616.18 114
1616.28 111
1616.37 106
1616.46 102
1616.55 99
1616.64 99
1616.74 102
1616.83 106
1616.92 111
1617.01 116
1617.11 118
1617.20 117
1617.29 113
1617.38 107
1617.47 99
1617.57 91
1617.66 84
1617.75 78
1617.84 74
1617.94 73
1618.03 73
1618.12 74
1618.21 75
1618.30 76
1618.40 75
1618.49 72
1618.58 67
1618.67 61
1618.77 55
1618.86 48
1618.95 43
1619.04 39
1619.13 35
1619.23 32
1619.32 28
1619.41 25
1619.50 22
1619.60 19
1619.69 18
1619.78 18
1619.87 20
1619.96 23
1620.06 26
1620.15 29
1620.24 32
1620.33 35
1620.43 37
1620.52 39
1620.61 41
1620.70 44
1620.80 48
1620.89 52
1620.98 57
1621.07 63
1621.16 68
1621.26 73
1621.35 76
1621.44 79
1621.53 79
1621.63 78
1621.72 75
1621.81 71
1621.90 66
1622.00 61
1622.09 57
1622.18 53
1622.27 49
1622.36 46
1622.46 42
1622.55 37
1622.64 31
1622.73 25
1622.83 19
1622.92 14
1623.01 10
1623.10 9
1623.20 10
1623.29 12
1623.38 15
1623.47 16
1623.57 16
1623.66 15
1623.75 12
1623.84 9
1623.94 7
1624.03 6
1624.12 6
1624.21 8
1624.30 11
1624.40 14
1624.49 18
1624.58 21
1624.67 24
1624.77 26
1624.86 27
1624.95 26
1625.04 23
1625.14 20
1625.23 14
1625.32 8
1625.41 3
1625.51 0
1625.60 0
1625.69 0
1625.78 0
1625.88 0
1625.97 0
1626.06 0
1626.15 0
1626.25 1
1626.34 3
1626.43 5
1626.52 7
1626.62 10
1626.71 12
1626.80 14
1626.89 14
1626.99 13
1627.08 11
1627.17 9
1627.26 6
1627.36 5
1627.45 5
1627.54 7
1627.63 10
1627.73 13
1627.82 17
1627.91 20
1628.00 22
1628.10 23
1628.19 23
1628.28 23
1628.37 23
1628.47 22
1628.56 20
1628.65 18
1628.74 16
1628.84 13
1628.93 9
1629.02 5
1629.11 1
1629.21 0
1629.30 0
1629.39 0
1629.48 0
1629.58 2
1629.67 6
1629.76 10
1629.85 13
1629.95 15
1630.04 16
1630.13 17
1630.22 18
1630.32 21
1630.41 26
1630.50 33
1630.59 39
1630.69 46
1630.78 50
1630.87 54
1630.96 56
1631.06 56
1631.15 57
1631.24 58
1631.33 58
1631.43 59
1631.52 59
1631.61 58
1631.71 55
1631.80 51
1631.89 46
1631.98 40
1632.08 36
1632.17 32
1632.26 29
1632.35 27
1632.45 27
1632.54 27
1632.63 28
1632.72 30
1632.82 33
1632.91 38
1633.00 44
1633.09 52
1633.19 60
1633.28 68
1633.37 76
1633.47 83
1633.56 89
1633.65 93
1633.74 95
1633.84 96
1633.93 96
1634.02 96
1634.11 96
1634.21 97
1634.30 98
1634.39 99
1634.49 101
1634.58 103
1634.67 103
1634.76 102
1634.86 99
1634.95 94
1635.04 88
1635.13 80
1635.23 72
1635.32 65
1635.41 58
1635.50 51
1635.60 45
1635.69 39
1635.78 33
1635.88 27
1635.97 21
1636.06 16
1636.15 13
1636.25 12
1636.34 14
1636.43 19
1636.52 26
1636.62 33
1636.71 40
1636.80 46
1636.90 51
1636.99 54
1637.08 55
1637.17 55
1637.27 53
1637.36 51
1637.45 47
1637.55 43
1637.64 39
1637.73 37
1637.82 35
1637.92 35
1638.01 36
1638.10 38
1638.19 41
1638.29 44
1638.38 46
1638.47 47
1638.57 47
1638.66 46
1638.75 43
1638.84 39
1638.94 35
1639.03 30
1639.12 26
1639.22 23
1639.31 22
1639.40 24
1639.49 26
1639.59 30
1639.68 33
1639.77 34
1639.87 35
1639.96 35
1640.05 36
1640.14 40
1640.24 46
1640.33 55
1640.42 67
1640.52 80
1640.61 92
1640.70 101
1640.79 108
1640.89 112
1640.98 113
1641.07 112
1641.17 109
1641.26 106
1641.35 101
1641.44 95
1641.54 88
1641.63 81
1641.72 73
1641.82 67
1641.91 62
1642.00 58
1642.09 56
1642.19 56
1642.28 57
1642.37 58
1642.47 60
1642.56 61
1642.65 63
1642.75 63
1642.84 63
1642.93 62
1643.02 60
1643.12 57
1643.21 53
1643.30 50
1643.40 47
1643.49 45
1643.58 45
1643.67 46
1643.77 47
1643.86 49
1643.95 49
1644.05 48
1644.14 46
1644.23 42
1644.33 37
1644.42 32
1644.51 28
1644.60 26
1644.70 26
1644.79 29
1644.88 34
1644.98 41
1645.07 49
1645.16 56
1645.26 62
1645.35 65
1645.44 66
1645.53 65
1645.63 62
1645.72 59
1645.81 55
1645.91 52
1646.00 49
1646.09 46
1646.19 44
1646.28 42
1646.37 40
1646.46 39
1646.56 38
1646.65 37
1646.74 35
1646.84 33
1646.93 29
1647.02 24
1647.12 19
1647.21 14
1647.30 10
1647.39 6
1647.49 3
1647.58 2
1647.67 1
1647.77 0
1647.86 0
1647.95 0
1648.05 0
1648.14 0
1648.23 0
1648.33 0
1648.42 0
1648.51 1
1648.60 1
1648.70 0
1648.79 0
1648.88 0
1648.98 0
1649.07 2
1649.16 5
1649.26 10
1649.35 14
1649.44 19
1649.54 22
1649.63 25
1649.72 26
1649.82 28
1649.91 30
1650.00 34
1650.09 40
1650.19 48
1650.28 56
1650.37 64
1650.47 71
1650.56 75
1650.65 76
1650.75 76
1650.84 74
1650.93 73
1651.03 73
1651.12 74
1651.21 76
1651.31 76
1651.40 75
1651.49 71
1651.59 66
1651.68 60
1651.77 53
1651.86 47
1651.96 44
1652.05 41
1652.14 40
1652.24 39
1652.33 38
1652.42 36
1652.52 33
1652.61 29
1652.70 25
1652.80 22
1652.89 20
1652.98 20
1653.08 19
1653.17 19
1653.26 19
1653.36 18
1653.45 16
1653.54 14
1653.64 12
1653.73 12
1653.82 13
1653.92 16
1654.01 19
1654.10 24
1654.20 28
1654.29 32
1654.38 35
1654.47 38
1654.57 39
1654.66 41
1654.75 42
1654.85 44
1654.94 46
1655.03 48
1655.13 50
1655.22 52
1655.31 54
1655.41 55
1655.50 54
1655.59 52
1655.69 48
1655.78 43
1655.87 37
1655.97 30
1656.06 23
1656.15 16
1656.25 11
1656.34 7
1656.43 4
1656.53 3
1656.62 3
1656.71 5
1656.81 7
1656.90 9
1656.99 11
1657.09 13
1657.18 13
1657.27 12
1657.37 9
1657.46 6
1657.55 2
1657.65 0
1657.74 0
1657.83 0
1657.93 0
1658.02 3
1658.11 8
1658.21 15
1658.30 21
1658.39 27
1658.49 31
1658.58 35
1658.67 37
1658.77 39
1658.86 41
1658.95 44
1659.05 46
1659.14 47
1659.23 47
1659.33 45
1659.42 41
1659.51 36
1659.61 29
1659.70 23
1659.79 19
1659.89 16
1659.98 15
1660.08 17
1660.17 20
1660.26 24
1660.36 29
1660.45 33
1660.54 37
1660.64 40
1660.73 43
1660.82 45
1660.92 47
1661.01 47
1661.10 46
1661.20 44
1661.29 40
1661.38 36
1661.48 32
1661.57 28
1661.66 25
1661.76 24
1661.85 23
1661.94 23
1662.04 22
1662.13 22
1662.22 22
1662.32 23
1662.41 25
1662.50 28
1662.60 30
1662.69 33
1662.79 35
1662.88 35
1662.97 34
1663.07 33
1663.16 31
1663.25 30
1663.35 30
1663.44 31
1663.53 33
1663.63 35
1663.72 37
1663.81 39
1663.91 40
1664.00 42
1664.09 45
1664.19 48
1664.28 52
1664.38 57
1664.47 61
1664.56 66
1664.66 70
1664.75 72
1664.84 73
1664.94 71
1665.03 69
1665.12 64
1665.22 58
1665.31 52
1665.40 45
1665.50 39
1665.59 34
1665.68 30
1665.78 29
1665.87 29
1665.97 32
1666.06 35
1666.15 40
1666.25 44
1666.34 48
1666.43 51
1666.53 52
1666.62 52
1666.71 51
1666.81 49
1666.90 47
1667.00 45
1667.09 42
1667.18 40
1667.28 40
1667.37 40
1667.46 43
1667.56 48
1667.65 55
1667.74 63
1667.84 72
1667.93 80
1668.02 86
1668.12 90
1668.21 92
1668.31 91
1668.40 87
1668.49 83
1668.59 78
1668.68 74
1668.77 72
1668.87 73
1668.96 76
1669.06 82
1669.15 90
1669.24 99
1669.34 108
1669.43 114
1669.52 118
1669.62 119
1669.71 116
1669.80 111
1669.90 103
1669.99 96
1670.09 88
1670.18 83
1670.27 79
1670.37 76
1670.46 73
1670.55 69
1670.65 64
1670.74 58
1670.84 49
1670.93 40
1671.02 31
1671.12 24
1671.21 18
1671.30 16
1671.40 16
1671.49 17
1671.59 20
1671.68 24
1671.77 28
1671.87 31
1671.96 33
1672.05 35
1672.15 36
1672.24 37
1672.34 38
1672.43 40
1672.52 44
1672.62 49
1672.71 55
1672.80 61
1672.90 65
1672.99 68
1673.09 67
1673.18 64
1673.27 60
1673.37 57
1673.46 54
1673.55 55
1673.65 58
1673.74 63
1673.84 68
1673.93 72
1674.02 74
1674.12 73
1674.21 70
1674.30 66
1674.40 62
1674.49 58
1674.59 56
1674.68 56
1674.77 56
1674.87 56
1674.96 56
1675.06 56
1675.15 56
1675.24 56
1675.34 57
1675.43 59
1675.52 62
1675.62 66
1675.71 69
1675.81 71
1675.90 71
1675.99 70
1676.09 67
1676.18 64
1676.28 60
1676.37 57
1676.46 54
1676.56 53
1676.65 51
1676.74 50
1676.84 47
1676.93 44
1677.03 38
1677.12 33
1677.21 27
1677.31 22
1677.40 20
1677.50 19
1677.59 22
1677.68 27
1677.78 34
1677.87 42
1677.97 49
1678.06 55
1678.15 61
1678.25 65
1678.34 68
1678.44 70
1678.53 72
1678.62 73
1678.72 74
1678.81 74
1678.90 73
1679.00 71
1679.09 69
1679.19 67
1679.28 65
1679.37 65
1679.47 66
1679.56 67
1679.66 68
1679.75 69
1679.84 68
1679.94 66
1680.03 63
1680.13 59
1680.22 55
1680.31 51
1680.41 48
1680.50 46
1680.60 44
1680.69 43
1680.78 42
1680.88 43
1680.97 45
1681.07 48
1681.16 51
1681.25 55
1681.35 59
1681.44 62
1681.54 65
1681.63 68
1681.72 70
1681.82 73
1681.91 76
1682.01 79
1682.10 81
1682.19 84
1682.29 85
1682.38 86
1682.48 85
1682.57 82
1682.66 77
1682.76 69
1682.85 60
1682.95 49
1683.04 38
1683.13 27
1683.23 18
1683.32 11
1683.42 6
1683.51 2
1683.61 0
1683.70 0
1683.79 0
1683.89 0
1683.98 0
1684.08 0
1684.17 0
1684.26 0
1684.36 0
1684.45 8
1684.55 18
1684.64 27
1684.73 36
1684.83 44
1684.92 50
1685.02 56
1685.11 62
1685.20 67
1685.30 71
1685.39 75
1685.49 78
1685.58 80
1685.68 81
1685.77 83
1685.86 84
1685.96 86
1686.05 88
1686.15 91
1686.24 93
1686.33 94
1686.43 96
1686.52 97
1686.62 97
1686.71 97
1686.81 96
1686.90 94
1686.99 91
1687.09 87
1687.18 83
1687.28 79
1687.37 76
1687.46 73
1687.56 71
1687.65 71
1687.75 71
1687.84 72
1687.94 73
1688.03 74
1688.12 75
1688.22 75
1688.31 75
1688.41 73
1688.50 71
1688.60 68
1688.69 66
1688.78 63
1688.88 62
1688.97 63
1689.07 65
1689.16 70
1689.25 75
1689.35 81
1689.44 86
1689.54 90
1689.63 90
1689.73 88
1689.82 83
1689.91 76
1690.01 68
1690.10 61
1690.20 55
1690.29 51
1690.39 48
1690.48 46
1690.57 45
1690.67 44
1690.76 43
1690.86 43
1690.95 42
1691.05 42
1691.14 41
1691.23 41
1691.33 41
1691.42 41
1691.52 40
1691.61 39
1691.71 38
1691.80 36
1691.89 33
1691.99 30
1692.08 26
1692.18 23
1692.27 21
1692.37 19
1692.46 19
1692.55 19
1692.65 19
1692.74 20
1692.84 20
1692.93 20
1693.03 20
1693.12 20
1693.21 19
1693.31 19
1693.40 19
1693.50 19
1693.59 19
1693.69 19
1693.78 19
1693.88 19
1693.97 20
1694.06 21
1694.16 22
1694.25 24
1694.35 24
1694.44 24
1694.54 21
1694.63 17
1694.72 12
1694.82 6
1694.91 1
1695.01 0
1695.10 0
1695.20 0
1695.29 3
1695.39 8
1695.48 14
1695.57 18
1695.67 22
1695.76 25
1695.86 26
1695.95 26
1696.05 26
1696.14 26
1696.24 25
1696.33 24
1696.42 24
1696.52 24
1696.61 26
1696.71 29
1696.80 34
1696.90 40
1696.99 47
1697.08 52
1697.18 57
1697.27 59
1697.37 59
1697.46 57
1697.56 53
1697.65 48
1697.75 42
1697.84 36
1697.94 30
1698.03 24
1698.12 18
1698.22 13
1698.31 8
1698.41 5
1698.50 3
1698.60 3
1698.69 3
1698.79 5
1698.88 8
1698.97 12
1699.07 18
1699.16 24
1699.26 32
1699.35 39
1699.45 45
1699.54 51
1699.64 54
1699.73 56
1699.83 57
1699.92 57
1700.01 58
1700.11 59
1700.20 60
1700.30 61
1700.39 62
1700.49 61
1700.58 60
1700.68 57
1700.77 54
1700.87 49
1700.96 45
1701.05 40
1701.15 34
1701.24 28
1701.34 23
1701.43 18
1701.53 15
1701.62 14
1701.72 17
1701.81 24
1701.91 34
1702.00 46
1702.09 57
1702.19 67
1702.28 72
1702.38 73
1702.47 70
1702.57 64
1702.66 56
1702.76 47
1702.85 38
1702.95 31
1703.04 24
1703.14 18
1703.23 14
1703.32 10
1703.42 8
1703.51 8
1703.61 11
1703.70 15
1703.80 21
1703.89 28
1703.99 34
1704.08 40
1704.18 46
1704.27 51
1704.37 54
1704.46 56
1704.55 57
1704.65 56
1704.74 53
1704.84 50
1704.93 45
1705.03 41
1705.12 36
1705.22 33
1705.31 30
1705.41 27
1705.50 26
1705.60 25
1705.69 23
1705.79 21
1705.88 18
1705.98 15
1706.07 10
1706.16 6
1706.26 1
1706.35 0
1706.45 0
1706.54 0
1706.64 0
1706.73 0
1706.83 0
1706.92 0
1707.02 0
1707.11 1
1707.21 5
1707.30 10
1707.40 14
1707.49 17
1707.59 18
1707.68 17
1707.77 14
1707.87 10
1707.96 6
1708.06 1
1708.15 0
1708.25 0
1708.34 0
1708.44 0
1708.53 0
1708.63 0
1708.72 0
1708.82 0
1708.91 3
1709.01 6
1709.10 8
1709.20 8
1709.29 8
1709.39 6
1709.48 4
1709.58 1
1709.67 0
1709.77 0
1709.86 0
1709.95 0
1710.05 0
1710.14 0
1710.24 1
1710.33 3
1710.43 6
1710.52 10
1710.62 14
1710.71 20
1710.81 25
1710.90 31
1711.00 36
1711.09 41
1711.19 44
1711.28 46
1711.38 48
1711.47 50
1711.57 52
1711.66 55
1711.76 60
1711.85 66
1711.95 73
1712.04 79
1712.14 85
1712.23 89
1712.33 91
1712.42 91
1712.52 87
1712.61 83
1712.71 77
1712.80 71
1712.90 65
1712.99 59
1713.08 54
1713.18 49
1713.27 44
1713.37 40
1713.46 38
1713.56 37
1713.65 39
1713.75 43
1713.84 49
1713.94 56
1714.03 64
1714.13 71
1714.22 76
1714.32 80
1714.41 81
1714.51 80
1714.60 77
1714.70 73
1714.79 68
1714.89 63
1714.98 58
1715.08 53
1715.17 48
1715.27 41
1715.36 35
1715.46 28
1715.55 22
1715.65 18
1715.74 16
1715.84 17
1715.93 20
1716.03 25
1716.12 31
1716.22 37
1716.31 43
1716.41 49
1716.50 53
1716.60 55
1716.69 57
1716.79 56
1716.88 55
1716.98 54
1717.07 53
1717.17 52
1717.26 52
1717.36 52
1717.45 50
1717.55 47
1717.64 41
1717.74 32
1717.83 22
1717.93 13
1718.02 4
1718.12 0
1718.21 0
1718.31 0
1718.40 0
1718.50 3
1718.59 9
1718.69 16
1718.78 22
1718.88 29
1718.97 35
1719.07 41
1719.16 47
1719.26 51
1719.35 54
1719.45 55
1719.54 54
1719.64 50
1719.73 45
1719.83 40
1719.92 34
1720.02 31
1720.11 29
1720.21 31
1720.30 35
1720.40 40
1720.49 44
1720.59 48
1720.68 48
1720.78 46
1720.88 41
1720.97 35
1721.07 28
1721.16 23
1721.26 20
1721.35 19
1721.45 20
1721.54 24
1721.64 29
1721.73 34
1721.83 39
1721.92 45
1722.02 50
1722.11 56
1722.21 63
1722.30 69
1722.40 75
1722.49 81
1722.59 86
1722.68 90
1722.78 94
1722.87 97
1722.97 101
1723.06 105
1723.16 109
1723.25 112
1723.35 113
1723.44 110
1723.54 104
1723.63 94
1723.73 82
1723.82 70
1723.92 57
1724.02 47
1724.11 40
1724.21 35
1724.30 32
1724.40 31
1724.49 30
1724.59 29
1724.68 28
1724.78 25
1724.87 22
1724.97 19
1725.06 15
1725.16 13
1725.25 12
1725.35 12
1725.44 15
1725.54 19
1725.63 25
1725.73 31
1725.82 37
1725.92 41
1726.01 43
1726.11 43
1726.21 41
1726.30 39
1726.40 37
1726.49 38
1726.59 41
1726.68 47
1726.78 55
1726.87 64
1726.97 73
1727.06 81
1727.16 87
1727.25 92
1727.35 96
1727.44 100
1727.54 103
1727.63 104
1727.73 105
1727.83 103
1727.92 101
1728.02 97
1728.11 94
1728.21 91
1728.30 91
1728.40 93
1728.49 96
1728.59 100
1728.68 103
1728.78 104
1728.87 103
1728.97 100
1729.06 94
1729.16 87
1729.26 79
1729.35 71
1729.45 63
1729.54 56
1729.64 50
1729.73 45
1729.83 42
1729.92 41
1730.02 41
1730.11 43
1730.21 44
1730.30 46
1730.40 47
1730.49 46
1730.59 45
1730.69 44
1730.78 43
1730.88 42
1730.97 43
1731.07 45
1731.16 48
1731.26 51
1731.35 54
1731.45 55
1731.54 56
1731.64 57
1731.73 58
1731.83 61
1731.93 65
1732.02 70
1732.12 75
1732.21 80
1732.31 83
1732.40 82
1732.50 79
1732.59 72
1732.69 64
1732.78 56
1732.88 48
1732.98 44
1733.07 42
1733.17 43
1733.26 47
1733.36 51
1733.45 57
1733.55 61
1733.64 65
1733.74 69
1733.83 72
1733.93 75
1734.03 79
1734.12 83
1734.22 87
1734.31 89
1734.41 90
1734.50 90
1734.60 88
1734.69 86
1734.79 84
1734.88 83
1734.98 82
1735.08 82
1735.17 83
1735.27 82
1735.36 81
1735.46 78
1735.55 74
1735.65 69
1735.74 63
1735.84 58
1735.94 53
1736.03 48
1736.13 44
1736.22 40
1736.32 37
1736.41 33
1736.51 29
1736.60 23
1736.70 18
1736.80 12
1736.89 6
1736.99 1
1737.08 0
1737.18 0
1737.27 0
1737.37 0
1737.46 0
1737.56 0
1737.66 0
1737.75 0
1737.85 1
1737.94 4
1738.04 8
1738.13 12
1738.23 18
1738.32 23
1738.42 29
1738.52 34
1738.61 38
1738.71 41
1738.80 42
1738.90 42
1738.99 41
1739.09 39
1739.18 38
1739.28 38
1739.38 39
1739.47 41
1739.57 44
1739.66 48
1739.76 52
1739.85 56
1739.95 58
1740.05 59
1740.14 58
1740.24 55
1740.33 52
1740.43 48
1740.52 45
1740.62 42
1740.72 40
1740.81 39
1740.91 38
1741.00 37
1741.10 36
1741.19 35
1741.29 34
1741.38 32
1741.48 31
1741.58 31
1741.67 30
1741.77 31
1741.86 31
1741.96 33
1742.05 35
1742.15 38
1742.25 42
1742.34 46
1742.44 50
1742.53 54
1742.63 56
1742.72 56
1742.82 54
1742.92 51
1743.01 47
1743.11 42
1743.20 37
1743.30 33
1743.39 29
1743.49 26
1743.59 22
1743.68 18
1743.78 15
1743.87 12
1743.97 11
1744.06 13
1744.16 17
1744.26 23
1744.35 32
1744.45 42
1744.54 53
1744.64 63
1744.73 71
1744.83 76
1744.93 78
1745.02 77
1745.12 73
1745.21 67
1745.31 59
1745.41 50
1745.50 41
1745.60 32
1745.69 25
1745.79 20
1745.88 18
1745.98 20
1746.08 27
1746.17 37
1746.27 50
1746.36 64
1746.46 76
1746.56 85
1746.65 88
1746.75 87
1746.84 82
1746.94 75
1747.03 69
1747.13 64
1747.23 61
1747.32 61
1747.42 62
1747.51 62
1747.61 62
1747.71 60
1747.80 56
1747.90 53
1747.99 49
1748.09 47
1748.18 46
1748.28 48
1748.38 51
1748.47 56
1748.57 62
1748.66 66
1748.76 70
1748.86 72
1748.95 71
1749.05 68
1749.14 62
1749.24 55
1749.33 46
1749.43 38
1749.53 31
1749.62 26
1749.72 23
1749.81 23
1749.91 25
1750.01 27
1750.10 30
1750.20 31
1750.29 31
1750.39 30
1750.49 27
1750.58 23
1750.68 20
1750.77 17
1750.87 15
1750.97 13
1751.06 12
1751.16 10
1751.25 9
1751.35 9
1751.45 11
1751.54 13
1751.64 17
1751.73 21
1751.83 24
1751.92 25
1752.02 25
1752.12 22
1752.21 18
1752.31 13
1752.40 10
1752.50 7
1752.60 6
1752.69 6
1752.79 8
1752.88 10
1752.98 13
1753.08 15
1753.17 19
1753.27 22
1753.36 25
1753.46 29
1753.56 33
1753.65 36
1753.75 38
1753.84 40
1753.94 40
1754.04 39
1754.13 37
1754.23 35
1754.32 32
1754.42 30
1754.52 28
1754.61 27
1754.71 26
1754.81 26
1754.90 27
1755.00 28
1755.09 29
1755.19 31
1755.29 32
1755.38 32
1755.48 30
1755.57 28
1755.67 24
1755.77 21
1755.86 18
1755.96 16
1756.05 15
1756.15 16
1756.25 17
1756.34 18
1756.44 20
1756.53 21
1756.63 23
1756.73 25
1756.82 29
1756.92 34
1757.01 41
1757.11 48
1757.21 55
1757.30 59
1757.40 60
1757.50 57
1757.59 52
1757.69 44
1757.78 36
1757.88 30
1757.98 27
1758.07 26
1758.17 27
1758.26 30
1758.36 32
1758.46 33
1758.55 32
1758.65 30
1758.75 27
1758.84 25
1758.94 23
1759.03 24
1759.13 25
1759.23 26
1759.32 27
1759.42 27
1759.51 26
1759.61 25
1759.71 25
1759.80 26
1759.90 29
1760.00 34
1760.09 39
1760.19 43
1760.28 45
1760.38 45
1760.48 41
1760.57 37
1760.67 31
1760.76 26
1760.86 23
1760.96 22
1761.05 23
1761.15 26
1761.25 30
1761.34 34
1761.44 36
1761.53 37
1761.63 36
1761.73 34
1761.82 31
1761.92 27
1762.02 25
1762.11 24
1762.21 25
1762.30 28
1762.40 31
1762.50 34
1762.59 36
1762.69 38
1762.79 39
1762.88 39
1762.98 38
1763.07 38
1763.17 37
1763.27 37
1763.36 36
1763.46 36
1763.56 35
1763.65 34
1763.75 34
1763.84 34
1763.94 34
1764.04 33
1764.13 31
1764.23 28
1764.33 23
1764.42 17
1764.52 9
1764.62 2
1764.71 0
1764.81 0
1764.90 0
1765.00 0
1765.10 0
1765.19 0
1765.29 0
1765.39 0
1765.48 4
1765.58 8
1765.67 12
1765.77 15
1765.87 19
1765.96 23
1766.06 27
1766.16 31
1766.25 36
1766.35 41
1766.45 47
1766.54 51
1766.64 54
1766.73 56
1766.83 57
1766.93 56
1767.02 55
1767.12 54
1767.22 53
1767.31 53
1767.41 54
1767.51 55
1767.60 56
1767.70 57
1767.80 56
1767.89 54
1767.99 50
1768.08 44
1768.18 36
1768.28 27
1768.37 18
1768.47 9
1768.57 1
1768.66 0
1768.76 0
1768.86 0
1768.95 0
1769.05 0
1769.14 0
1769.24 0
1769.34 2
1769.43 5
1769.53 6
1769.63 7
1769.72 8
1769.82 10
1769.92 13
1770.01 19
1770.11 26
1770.21 34
1770.30 42
1770.40 48
1770.50 51
1770.59 52
1770.69 49
1770.78 45
1770.88 40
1770.98 36
1771.07 32
1771.17 31
1771.27 32
1771.36 34
1771.46 37
1771.56 40
1771.65 42
1771.75 44
1771.85 45
1771.94 46
1772.04 48
1772.14 49
1772.23 52
1772.33 54
1772.43 56
1772.52 58
1772.62 60
1772.71 60
1772.81 61
1772.91 61
1773.00 60
1773.10 60
1773.20 58
1773.29 56
1773.39 52
1773.49 47
1773.58 40
1773.68 33
1773.78 26
1773.87 20
1773.97 17
1774.07 17
1774.16 20
1774.26 27
1774.36 35
1774.45 44
1774.55 51
1774.65 56
1774.74 58
1774.84 57
1774.94 54
1775.03 52
1775.13 51
1775.23 52
1775.32 55
1775.42 60
1775.52 65
1775.61 68
1775.71 69
1775.81 67
1775.90 62
1776.00 56
1776.10 49
1776.19 43
1776.29 39
1776.38 37
1776.48 36
1776.58 36
1776.67 36
1776.77 35
1776.87 34
1776.96 31
1777.06 28
1777.16 25
1777.25 21
1777.35 18
1777.45 15
1777.54 12
1777.64 8
1777.74 5
1777.83 2
1777.93 1
1778.03 1
1778.12 3
1778.22 6
1778.32 11
1778.41 18
1778.51 26
1778.61 34
1778.70 43
1778.80 51
1778.90 58
1778.99 64
1779.09 69
1779.19 72
1779.29 75
1779.38 75
1779.48 75
1779.58 74
1779.67 73
1779.77 72
1779.87 70
1779.96 69
1780.06 68
1780.16 67
1780.25 67
1780.35 67
1780.45 68
1780.54 68
1780.64 69
1780.74 70
1780.83 69
1780.93 69
1781.03 68
1781.12 67
1781.22 67
1781.32 69
1781.41 71
1781.51 75
1781.61 79
1781.70 82
1781.80 84
1781.90 84
1781.99 84
1782.09 82
1782.19 79
1782.28 76
1782.38 72
1782.48 67
1782.57 61
1782.67 54
1782.77 46
1782.87 39
1782.96 33
1783.06 29
1783.16 27
1783.25 27
1783.35 30
1783.45 34
1783.54 39
1783.64 43
1783.74 46
1783.83 48
1783.93 49
1784.03 48
1784.12 48
1784.22 47
1784.32 46
1784.41 45
1784.51 44
1784.61 44
1784.71 44
1784.80 46
1784.90 50
1785.00 55
1785.09 61
1785.19 68
1785.29 74
1785.38 79
1785.48 82
1785.58 83
1785.67 81
1785.77 78
1785.87 74
1785.96 69
1786.06 63
1786.16 57
1786.26 51
1786.35 46
1786.45 41
1786.55 37
1786.64 35
1786.74 34
1786.84 34
1786.93 34
1787.03 33
1787.13 33
1787.22 33
1787.32 34
1787.42 36
1787.52 40
1787.61 44
1787.71 48
1787.81 51
1787.90 51
1788.00 48
1788.10 41
1788.19 33
1788.29 23
1788.39 15
1788.48 10
1788.58 9
1788.68 12
1788.78 18
1788.87 27
1788.97 35
1789.07 43
1789.16 48
1789.26 51
1789.36 53
1789.45 53
1789.55 54
1789.65 55
1789.75 58
1789.84 62
1789.94 68
1790.04 74
1790.13 81
1790.23 88
1790.33 94
1790.42 100
1790.52 104
1790.62 107
1790.72 109
1790.81 108
1790.91 106
1791.01 103
1791.10 97
1791.20 90
1791.30 83
1791.39 75
1791.49 69
1791.59 64
1791.69 62
1791.78 62
1791.88 65
1791.98 71
1792.07 77
1792.17 85
1792.27 93
1792.37 99
1792.46 104
1792.56 106
1792.66 107
1792.75 107
1792.85 106
1792.95 104
1793.04 101
1793.14 98
1793.24 93
1793.34 87
1793.43 80
1793.53 71
1793.63 61
1793.72 52
1793.82 43
1793.92 37
1794.02 35
1794.11 36
1794.21 40
1794.31 48
1794.40 57
1794.50 67
1794.60 75
1794.70 81
1794.79 84
1794.89 85
1794.99 84
1795.08 83
1795.18 81
1795.28 81
1795.38 83
1795.47 85
1795.57 88
1795.67 91
1795.76 93
1795.86 93
1795.96 93
1796.06 91
1796.15 89
1796.25 88
1796.35 89
1796.44 90
1796.54 93
1796.64 96
1796.74 98
1796.83 99
1796.93 98
1797.03 94
1797.12 88
1797.22 79
1797.32 70
1797.42 60
1797.51 52
1797.61 45
1797.71 41
1797.80 39
1797.90 38
1798.00 38
1798.10 38
1798.19 36
1798.29 33
1798.39 30
1798.49 26
1798.58 23
1798.68 20
1798.78 18
1798.87 16
1798.97 13
1799.07 9
1799.17 6
1799.26 2
1799.36 0
1799.46 0
1799.56 0
1799.65 0
1799.75 4
1799.85 9
1799.94 14
1800.04 19
1800.14 23
1800.24 24
1800.33 22
1800.43 19
1800.53 14
1800.63 10
1800.72 7
1800.82 6
1800.92 7
1801.01 12
1801.11 18
1801.21 26
1801.31 34
1801.40 43
1801.50 50
1801.60 57
1801.70 64
1801.79 70
1801.89 75
1801.99 80
1802.08 85
1802.18 91
1802.28 97
1802.38 103
1802.47 109
1802.57 112
1802.67 112
1802.77 109
1802.86 104
1802.96 96
1803.06 88
1803.16 80
1803.25 73
1803.35 67
1803.45 61
1803.55 56
1803.64 50
1803.74 45
1803.84 40
1803.93 36
1804.03 33
1804.13 30
1804.23 28
1804.32 25
1804.42 20
1804.52 15
1804.62 10
1804.71 6
1804.81 3
1804.91 3
1805.01 5
1805.10 10
1805.20 16
1805.30 22
1805.40 28
1805.49 33
1805.59 37
1805.69 38
1805.79 39
1805.88 37
1805.98 34
1806.08 31
1806.18 29
1806.27 27
1806.37 27
1806.47 28
1806.56 31
1806.66 34
1806.76 37
1806.86 40
1806.95 43
1807.05 45
1807.15 48
1807.25 52
1807.34 56
1807.44 61
1807.54 65
1807.64 69
1807.73 72
1807.83 74
1807.93 77
1808.03 80
1808.12 82
1808.22 85
1808.32 87
1808.42 86
1808.51 83
1808.61 77
1808.71 69
1808.81 62
1808.90 56
1809.00 54
1809.10 55
1809.20 60
1809.29 66
1809.39 72
1809.49 76
1809.59 78
1809.68 76
1809.78 71
1809.88 65
1809.98 57
1810.07 50
1810.17 44
1810.27 40
1810.37 36
1810.46 33
1810.56 31
1810.66 27
1810.76 23
1810.86 19
1810.95 14
1811.05 10
1811.15 6
1811.25 3
1811.34 1
1811.44 0
1811.54 0
1811.64 0
1811.73 0
1811.83 0
1811.93 0
1812.03 0
1812.12 0
1812.22 0
1812.32 0
1812.42 4
1812.51 7
1812.61 11
1812.71 14
1812.81 17
1812.90 20
1813.00 23
1813.10 27
1813.20 32
1813.30 38
1813.39 43
1813.49 48
1813.59 52
1813.69 53
1813.78 52
1813.88 50
1813.98 47
1814.08 45
1814.17 43
1814.27 41
1814.37 40
1814.47 39
1814.56 37
1814.66 35
1814.76 33
1814.86 29
1814.96 24
1815.05 19
1815.15 15
1815.25 11
1815.35 9
1815.44 10
1815.54 15
1815.64 23
1815.74 33
1815.83 45
1815.93 57
1816.03 68
1816.13 77
1816.23 84
1816.32 90
1816.42 95
1816.52 100
1816.62 105
1816.71 110
1816.81 116
1816.91 121
1817.01 126
1817.10 131
1817.20 135
1817.30 140
1817.40 143
1817.50 147
1817.59 150
1817.69 151
1817.79 151
1817.89 150
1817.98 146
1818.08 141
1818.18 135
1818.28 128
1818.38 121
1818.47 114
1818.57 107
1818.67 100
1818.77 94
1818.86 87
1818.96 81
1819.06 76
1819.16 72
1819.26 70
1819.35 70
1819.45 71
1819.55 72
1819.65 75
1819.74 76
1819.84 75
1819.94 72
1820.04 67
1820.14 60
1820.23 52
1820.33 43
1820.43 35
1820.53 28
1820.62 24
1820.72 24
1820.82 26
1820.92 31
1821.02 37
1821.11 43
1821.21 48
1821.31 51
1821.41 52
1821.51 52
1821.60 51
1821.70 50
1821.80 50
1821.90 50
1821.99 51
1822.09 52
1822.19 52
1822.29 52
1822.39 51
1822.48 49
1822.58 46
1822.68 42
1822.78 37
1822.88 32
1822.97 27
1823.07 22
1823.17 18
1823.27 15
1823.37 12
1823.46 11
1823.56 9
1823.66 8
1823.76 8
1823.85 9
1823.95 10
1824.05 13
1824.15 18
1824.25 24
1824.34 31
1824.44 37
1824.54 43
1824.64 47
1824.74 49
1824.83 49
1824.93 47
1825.03 44
1825.13 41
1825.23 38
1825.32 35
1825.42 34
1825.52 34
1825.62 35
1825.72 36
1825.81 38
1825.91 39
1826.01 39
1826.11 39
1826.21 37
1826.30 33
1826.40 29
1826.50 25
1826.60 20
1826.70 17
1826.79 15
1826.89 16
1826.99 19
1827.09 24
1827.19 31
1827.28 39
1827.38 46
1827.48 51
1827.58 53
1827.68 52
1827.77 48
1827.87 40
1827.97 32
1828.07 22
1828.17 14
1828.26 8
1828.36 5
1828.46 4
1828.56 5
1828.66 8
1828.75 12
1828.85 16
1828.95 21
1829.05 26
1829.15 31
1829.24 35
1829.34 39
1829.44 41
1829.54 43
1829.64 45
1829.73 46
1829.83 48
1829.93 50
1830.03 54
1830.13 57
1830.22 60
1830.32 63
1830.42 64
1830.52 64
1830.62 63
1830.72 62
1830.81 61
1830.91 62
1831.01 64
1831.11 65
1831.21 66
1831.30 67
1831.40 66
1831.50 65
1831.60 65
1831.70 66
1831.79 67
1831.89 70
1831.99 72
1832.09 75
1832.19 76
1832.29 77
1832.38 79
1832.48 80
1832.58 83
1832.68 85
1832.78 87
1832.87 88
1832.97 87
1833.07 85
1833.17 82
1833.27 79
1833.36 77
1833.46 74
1833.56 72
1833.66 68
1833.76 63
1833.86 57
1833.95 51
1834.05 45
1834.15 40
1834.25 38
1834.35 38
1834.44 40
1834.54 43
1834.64 46
1834.74 48
1834.84 49
1834.94 49
1835.03 49
1835.13 48
1835.23 48
1835.33 49
1835.43 49
1835.53 49
1835.62 48
1835.72 45
1835.82 42
1835.92 36
1836.02 29
1836.11 21
1836.21 13
1836.31 5
1836.41 0
1836.51 0
1836.61 0
1836.70 0
1836.80 0
1836.90 0
1837.00 0
1837.10 0
1837.20 0
1837.29 4
1837.39 8
1837.49 13
1837.59 15
1837.69 17
1837.79 17
1837.88 15
1837.98 14
1838.08 13
1838.18 15
1838.28 18
1838.37 25
1838.47 33
1838.57 43
1838.67 54
1838.77 64
1838.87 73
1838.96 78
1839.06 81
1839.16 81
1839.26 79
1839.36 75
1839.46 70
1839.55 64
1839.65 59
1839.75 55
1839.85 51
1839.95 47
1840.05 44
1840.14 41
1840.24 38
1840.34 35
1840.44 31
1840.54 28
1840.64 24
1840.73 21
1840.83 18
1840.93 15
1841.03 12
1841.13 9
1841.23 6
1841.33 2
1841.42 0
1841.52 0
1841.62 0
1841.72 0
1841.82 0
1841.92 0
1842.01 4
1842.11 11
1842.21 18
1842.31 23
1842.41 27
1842.51 28
1842.60 28
1842.70 27
1842.80 26
1842.90 25
1843.00 25
1843.10 27
1843.19 29
1843.29 31
1843.39 33
1843.49 35
1843.59 37
1843.69 39
1843.79 41
1843.88 43
1843.98 45
1844.08 47
1844.18 48
1844.28 48
1844.38 46
1844.47 43
1844.57 39
1844.67 34
1844.77 28
1844.87 23
1844.97 19
1845.07 15
1845.16 13
1845.26 13
1845.36 14
1845.46 16
1845.56 18
1845.66 20
1845.76 21
1845.85 21
1845.95 19
1846.05 16
1846.15 12
1846.25 6
1846.35 1
1846.44 0
1846.54 0
1846.64 0
1846.74 0
1846.84 0
1846.94 0
1847.04 0
1847.13 0
1847.23 3
1847.33 10
1847.43 16
1847.53 21
1847.63 24
1847.73 27
1847.82 28
1847.92 30
1848.02 32
1848.12 34
1848.22 38
1848.32 42
1848.42 46
1848.51 50
1848.61 52
1848.71 53
1848.81 53
1848.91 52
1849.01 51
1849.11 49
1849.20 47
1849.30 46
1849.40 45
1849.50 46
1849.60 47
1849.70 50
1849.80 54
1849.89 59
1849.99 63
1850.09 67
1850.19 70
1850.29 72
1850.39 74
1850.49 76
1850.58 79
1850.68 82
1850.78 85
1850.88 88
1850.98 90
1851.08 91
1851.18 92
1851.28 93
1851.37 94
1851.47 96
1851.57 98
1851.67 100
1851.77 101
1851.87 101
1851.97 101
1852.06 99
1852.16 99
1852.26 99
1852.36 100
1852.46 101
1852.56 102
1852.66 102
1852.76 100
1852.85 96
1852.95 90
1853.05 84
1853.15 79
1853.25 76
1853.35 76
1853.45 79
1853.54 85
1853.64 92
1853.74 100
1853.84 107
1853.94 111
1854.04 114
1854.14 114
1854.24 112
1854.33 109
1854.43 106
1854.53 104
1854.63 103
1854.73 104
1854.83 107
1854.93 112
1855.03 118
1855.12 125
1855.22 130
1855.32 134
1855.42 135
1855.52 133
1855.62 128
1855.72 122
1855.82 115
1855.91 109
1856.01 104
1856.11 100
1856.21 98
1856.31 95
1856.41 91
1856.51 87
1856.61 81
1856.70 74
1856.80 66
1856.90 57
1857.00 48
1857.10 39
1857.20 30
1857.30 23
1857.40 17
1857.50 14
1857.59 12
1857.69 12
1857.79 13
1857.89 14
1857.99 16
1858.09 18
1858.19 20
1858.29 22
1858.38 25
1858.48 29
1858.58 35
1858.68 42
1858.78 50
1858.88 58
1858.98 65
1859.08 69
1859.18 71
1859.27 72
1859.37 72
1859.47 71
1859.57 71
1859.67 71
1859.77 72
1859.87 72
1859.97 71
1860.07 71
1860.16 70
1860.26 70
1860.36 69
1860.46 69
1860.56 68
1860.66 67
1860.76 64
1860.86 61
1860.96 57
1861.05 53
1861.15 49
1861.25 46
1861.35 43
1861.45 42
1861.55 43
1861.65 46
1861.75 50
1861.85 56
1861.94 62
1862.04 69
1862.14 76
1862.24 82
1862.34 87
1862.44 90
1862.54 93
1862.64 94
1862.74 96
1862.84 99
1862.93 102
1863.03 106
1863.13 111
1863.23 116
1863.33 120
1863.43 123
1863.53 125
1863.63 127
1863.73 128
1863.82 129
1863.92 129
1864.02 127
1864.12 124
1864.22 119
1864.32 111
1864.42 101
1864.52 90
1864.62 79
1864.72 70
1864.81 62
1864.91 58
1865.01 55
1865.11 54
1865.21 54
1865.31 54
1865.41 54
1865.51 54
1865.61 54
1865.71 54
1865.80 54
1865.90 54
1866.00 54
1866.10 53
1866.20 51
1866.30 48
1866.40 45
1866.50 42
1866.60 40
1866.70 38
1866.80 38
1866.89 39
1866.99 41
1867.09 43
1867.19 46
1867.29 49
1867.39 50
1867.49 51
1867.59 50
1867.69 47
1867.79 43
1867.89 39
1867.98 36
1868.08 34
1868.18 34
1868.28 35
1868.38 38
1868.48 39
1868.58 39
1868.68 36
1868.78 30
1868.88 21
1868.98 9
1869.07 0
1869.17 0
1869.27 0
1869.37 0
1869.47 0
1869.57 0
1869.67 0
1869.77 0
1869.87 6
1869.97 17
1870.07 26
1870.16 33
1870.26 38
1870.36 41
1870.46 43
1870.56 46
1870.66 50
1870.76 55
1870.86 60
1870.96 65
1871.06 70
1871.16 74
1871.26 75
1871.35 74
1871.45 71
1871.55 66
1871.65 58
1871.75 49
1871.85 39
1871.95 30
1872.05 21
1872.15 15
1872.25 11
1872.35 10
1872.45 12
1872.55 15
1872.64 18
1872.74 21
1872.84 23
1872.94 23
1873.04 22
1873.14 21
1873.24 19
1873.34 18
1873.44 19
1873.54 21
1873.64 26
1873.74 32
1873.84 38
1873.93 45
1874.03 51
1874.13 55
1874.23 57
1874.33 56
1874.43 52
1874.53 47
1874.63 40
1874.73 33
1874.83 27
1874.93 22
1875.03 18
1875.13 17
1875.23 18
1875.32 21
1875.42 25
1875.52 30
1875.62 35
1875.72 39
1875.82 42
1875.92 42
1876.02 41
1876.12 39
1876.22 36
1876.32 34
1876.42 34
1876.52 34
1876.62 36
1876.71 39
1876.81 42
1876.91 44
1877.01 45
1877.11 45
1877.21 46
1877.31 46
1877.41 47
1877.51 48
1877.61 49
1877.71 49
1877.81 48
1877.91 45
1878.01 40
1878.11 34
1878.20 27
1878.30 21
1878.40 16
1878.50 14
1878.60 14
1878.70 17
1878.80 24
1878.90 33
1879.00 45
1879.10 58
1879.20 72
1879.30 85
1879.40 96
1879.50 106
1879.60 113
1879.70 118
1879.79 120
1879.89 121
1879.99 120
1880.09 117
1880.19 113
1880.29 107
1880.39 101
1880.49 94
1880.59 88
1880.69 82
1880.79 78
1880.89 75
1880.99 73
1881.09 72
1881.19 72
1881.29 72
1881.39 72
1881.49 73
1881.58 73
1881.68 74
1881.78 75
1881.88 74
1881.98 73
1882.08 70
1882.18 65
1882.28 60
1882.38 54
1882.48 48
1882.58 42
1882.68 37
1882.78 35
1882.88 35
1882.98 39
1883.08 44
1883.18 50
1883.28 57
1883.38 64
1883.47 70
1883.57 75
1883.67 81
1883.77 86
1883.87 92
1883.97 97
1884.07 101
1884.17 103
1884.27 101
1884.37 97
1884.47 90
1884.57 81
1884.67 73
1884.77 64
1884.87 56
1884.97 48
1885.07 42
1885.17 36
1885.27 32
1885.37 29
1885.47 29
1885.56 31
1885.66 34
1885.76 37
1885.86 41
1885.96 43
1886.06 45
1886.16 45
1886.26 46
1886.36 47
1886.46 48
1886.56 49
1886.66 51
1886.76 52
1886.86 54
1886.96 57
1887.06 61
1887.16 64
1887.26 68
1887.36 71
1887.46 72
1887.56 71
1887.66 68
1887.76 64
1887.86 60
1887.95 58
1888.05 57
1888.15 59
1888.25 63
1888.35 67
1888.45 70
1888.55 71
1888.65 70
1888.75 66
1888.85 60
1888.95 53
1889.05 46
1889.15 38
1889.25 30
1889.35 23
1889.45 17
1889.55 12
1889.65 9
1889.75 8
1889.85 8
1889.95 10
1890.05 12
1890.15 14
1890.25 17
1890.35 20
1890.45 24
1890.55 29
1890.65 35
1890.75 42
1890.85 51
1890.94 59
1891.04 68
1891.14 77
1891.24 86
1891.34 95
1891.44 104
1891.54 113
1891.64 121
1891.74 127
1891.84 130
1891.94 131
1892.04 130
1892.14 128
1892.24 127
1892.34 127
1892.44 129
1892.54 133
1892.64 137
1892.74 142
1892.84 144
1892.94 144
1893.04 141
1893.14 135
1893.24 127
1893.34 119
1893.44 112
1893.54 107
1893.64 104
1893.74 104
1893.84 106
1893.94 109
1894.04 111
1894.14 113
1894.24 113
1894.34 111
1894.44 106
1894.54 100
1894.64 92
1894.74 84
1894.84 76
1894.93 69
1895.03 62
1895.13 55
1895.23 50
1895.33 45
1895.43 41
1895.53 38
1895.63 37
1895.73 37
1895.83 39
1895.93 41
1896.03 44
1896.13 45
1896.23 44
1896.33 41
1896.43 36
1896.53 29
1896.63 22
1896.73 17
1896.83 14
1896.93 15
1897.03 20
1897.13 26
1897.23 33
1897.33 40
1897.43 45
1897.53 48
1897.63 49
1897.73 49
1897.83 49
1897.93 49
1898.03 51
1898.13 53
1898.23 56
1898.33 58
1898.43 60
1898.53 61
1898.63 61
1898.73 60
1898.83 59
1898.93 59
1899.03 58
1899.13 59
1899.23 59
1899.33 59
1899.43 58
1899.53 56
1899.63 53
1899.73 50
1899.83 46
1899.93 43
1900.03 42
1900.13 41
1900.23 43
1900.33 46
1900.43 50
1900.53 57
1900.63 64
1900.73 73
1900.83 82
1900.93 91
1901.03 97
1901.13 100
1901.23 99
1901.33 92
1901.43 82
1901.53 69
1901.63 53
1901.73 38
1901.83 25
1901.93 14
1902.03 6
1902.13 1
1902.23 0
1902.33 0
1902.43 0
1902.53 0
1902.63 0
1902.73 0
1902.83 0
1902.93 0
1903.03 0
1903.13 2
1903.23 5
1903.33 7
1903.43 9
1903.53 10
1903.63 10
1903.73 9
1903.83 8
1903.93 7
1904.03 6
1904.13 6
1904.23 8
1904.33 10
1904.43 14
1904.53 18
1904.63 22
1904.73 26
1904.83 28
1904.93 29
1905.03 29
1905.13 28
1905.23 26
1905.33 23
1905.43 21
1905.53 18
1905.63 15
1905.73 12
1905.83 10
1905.93 9
1906.03 7
1906.13 6
1906.23 5
1906.33 4
1906.43 3
1906.53 3
1906.63 4
1906.73 6
1906.83 8
1906.93 12
1907.03 15
1907.13 19
1907.23 22
1907.33 24
1907.43 26
1907.53 27
1907.63 28
1907.73 29
1907.83 29
1907.93 28
1908.03 27
1908.13 25
1908.23 23
1908.33 20
1908.43 17
1908.53 14
1908.63 12
1908.73 11
1908.83 11
1908.93 12
1909.03 14
1909.13 17
1909.23 20
1909.33 24
1909.43 29
1909.53 35
1909.63 43
1909.73 51
1909.83 59
1909.94 65
1910.04 68
1910.14 68
1910.24 64
1910.34 58
1910.44 52
1910.54 46
1910.64 42
1910.74 40
1910.84 41
1910.94 43
1911.04 45
1911.14 47
1911.24 49
1911.34 51
1911.44 54
1911.54 58
1911.64 63
1911.74 69
1911.84 77
1911.94 84
1912.04 91
1912.14 98
1912.24 105
1912.34 111
1912.44 117
1912.54 121
1912.64 123
1912.74 123
1912.84 119
1912.94 114
1913.04 108
1913.14 104
1913.24 102
1913.34 103
1913.44 108
1913.54 114
1913.64 119
1913.74 123
1913.84 123
1913.95 120
1914.05 115
1914.15 108
1914.25 101
1914.35 97
1914.45 95
1914.55 97
1914.65 103
1914.75 113
1914.85 126
1914.95 143
1915.05 162
1915.15 182
1915.25 203
1915.35 224
1915.45 244
1915.55 262
1915.65 278
1915.75 292
1915.85 302
1915.95 308
1916.05 311
1916.15 309
1916.25 304
1916.35 297
1916.45 289
1916.55 280
1916.65 271
1916.75 264
1916.86 258
1916.96 254
1917.06 250
1917.16 246
1917.26 242
1917.36 239
1917.46 235
1917.56 231
1917.66 228
1917.76 226
1917.86 226
1917.96 226
1918.06 227
1918.16 227
1918.26 227
1918.36 226
1918.46 224
1918.56 222
1918.66 220
1918.76 218
1918.86 216
1918.96 214
1919.06 210
1919.16 203
1919.26 194
1919.37 181
1919.47 167
1919.57 152
1919.67 137
1919.77 124
1919.87 112
1919.97 103
1920.07 95
1920.17 88
1920.27 82
1920.37 77
1920.47 72
1920.57 68
1920.67 63
1920.77 59
1920.87 55
1920.97 51
1921.07 48
1921.17 45
1921.27 43
1921.37 43
1921.48 44
1921.58 46
1921.68 49
1921.78 51
1921.88 52
1921.98 53
1922.08 53
1922.18 53
1922.28 52
1922.38 52
1922.48 53
1922.58 55
1922.68 56
1922.78 58
1922.88 59
1922.98 60
1923.08 60
1923.18 59
1923.28 59
1923.39 59
1923.49 60
1923.59 62
1923.69 65
1923.79 69
1923.89 73
1923.99 75
1924.09 77
1924.19 75
1924.29 71
1924.39 66
1924.49 60
1924.59 54
1924.69 51
1924.79 51
1924.89 54
1924.99 59
1925.10 66
1925.20 73
1925.30 79
1925.40 83
1925.50 86
1925.60 87
1925.70 86
1925.80 85
1925.90 84
1926.00 83
1926.10 82
1926.20 81
1926.30 82
1926.40 83
1926.50 86
1926.60 89
1926.70 92
1926.81 94
1926.91 93
1927.01 89
1927.11 82
1927.21 73
1927.31 62
1927.41 51
1927.51 42
1927.61 35
1927.71 32
1927.81 32
1927.91 35
1928.01 40
1928.11 47
1928.21 52
1928.32 57
1928.42 61
1928.52 64
1928.62 66
1928.72 68
1928.82 70
1928.92 72
1929.02 75
1929.12 78
1929.22 81
1929.32 84
1929.42 87
1929.52 91
1929.62 94
1929.73 98
1929.83 101
1929.93 103
1930.03 104
1930.13 104
1930.23 102
1930.33 100
1930.43 96
1930.53 92
1930.63 87
1930.73 82
1930.83 78
1930.93 74
1931.03 72
1931.14 70
1931.24 68
1931.34 67
1931.44 67
1931.54 67
1931.64 67
1931.74 67
1931.84 68
1931.94 69
1932.04 70
1932.14 71
1932.24 70
1932.34 68
1932.45 65
1932.55 61
1932.65 56
1932.75 52
1932.85 48
1932.95 46
1933.05 45
1933.15 46
1933.25 49
1933.35 53
1933.45 58
1933.55 64
1933.66 68
1933.76 72
1933.86 75
1933.96 76
1934.06 76
1934.16 76
1934.26 77
1934.36 79
1934.46 81
1934.56 85
1934.66 90
1934.76 95
1934.87 100
1934.97 103
1935.07 103
1935.17 102
1935.27 99
1935.37 94
1935.47 89
1935.57 84
1935.67 79
1935.77 76
1935.87 74
1935.97 75
1936.08 78
1936.18 83
1936.28 90
1936.38 98
1936.48 107
1936.58 113
1936.68 119
1936.78 122
1936.88 125
1936.98 127
1937.08 129
1937.19 132
1937.29 135
1937.39 138
1937.49 141
1937.59 141
1937.69 140
1937.79 137
1937.89 132
1937.99 128
1938.09 123
1938.19 120
1938.30 119
1938.40 120
1938.50 121
1938.60 123
1938.70 125
1938.80 125
1938.90 123
1939.00 119
1939.10 115
1939.20 110
1939.31 105
1939.41 102
1939.51 100
1939.61 101
1939.71 102
1939.81 105
1939.91 108
1940.01 111
1940.11 114
1940.21 116
1940.31 118
1940.42 120
1940.52 121
1940.62 122
1940.72 123
1940.82 123
1940.92 123
1941.02 123
1941.12 124
1941.22 125
1941.32 126
1941.43 127
1941.53 127
1941.63 126
1941.73 124
1941.83 122
1941.93 119
1942.03 117
1942.13 115
1942.23 114
1942.34 114
1942.44 113
1942.54 112
1942.64 111
1942.74 110
1942.84 109
1942.94 110
1943.04 111
1943.14 112
1943.24 112
1943.35 110
1943.45 107
1943.55 102
1943.65 96
1943.75 90
1943.85 84
1943.95 78
1944.05 72
1944.15 67
1944.26 62
1944.36 56
1944.46 50
1944.56 42
1944.66 34
1944.76 25
1944.86 17
1944.96 9
1945.06 3
1945.17 0
1945.27 0
1945.37 0
1945.47 0
1945.57 0
1945.67 0
1945.77 0
1945.87 0
1945.97 0
1946.08 2
1946.18 5
1946.28 8
1946.38 11
1946.48 13
1946.58 16
1946.68 17
1946.78 18
1946.88 18
1946.99 18
1947.09 19
1947.19 20
1947.29 22
1947.39 25
1947.49 29
1947.59 32
1947.69 36
1947.80 39
1947.90 41
1948.00 43
1948.10 46
1948.20 49
1948.30 53
1948.40 59
1948.50 66
1948.61 75
1948.71 85
1948.81 95
1948.91 105
1949.01 114
1949.11 121
1949.21 127
1949.31 130
1949.41 132
1949.52 132
1949.62 131
1949.72 129
1949.82 128
1949.92 128
1950.02 127
1950.12 127
1950.22 126
1950.33 124
1950.43 119
1950.53 113
1950.63 105
1950.73 98
1950.83 91
1950.93 87
1951.03 85
1951.14 85
1951.24 85
1951.34 85
1951.44 84
1951.54 80
1951.64 75
1951.74 70
1951.85 64
1951.95 60
1952.05 57
1952.15 55
1952.25 56
1952.35 58
1952.45 60
1952.55 62
1952.66 64
1952.76 65
1952.86 66
1952.96 65
1953.06 65
1953.16 65
1953.26 68
1953.36 72
1953.47 79
1953.57 88
1953.67 100
1953.77 113
1953.87 126
1953.97 137
1954.07 145
1954.18 151
1954.28 154
1954.38 155
1954.48 154
1954.58 152
1954.68 150
1954.78 147
1954.89 145
1954.99 143
1955.09 141
1955.19 138
1955.29 136
1955.39 135
1955.49 134
1955.59 134
1955.70 135
1955.80 134
1955.90 132
1956.00 128
1956.10 122
1956.20 115
1956.30 107
1956.41 99
1956.51 92
1956.61 87
1956.71 84
1956.81 82
1956.91 82
1957.01 84
1957.12 87
1957.22 90
1957.32 94
1957.42 98
1957.52 101
1957.62 102
1957.72 102
1957.83 100
1957.93 96
1958.03 91
1958.13 85
1958.23 77
1958.33 70
1958.43 62
1958.54 54
1958.64 48
1958.74 44
1958.84 42
1958.94 43
1959.04 45
1959.14 49
1959.25 54
1959.35 60
1959.45 66
1959.55 72
1959.65 78
1959.75 83
1959.86 89
1959.96 93
1960.06 97
1960.16 99
1960.26 101
1960.36 100
1960.46 98
1960.57 94
1960.67 89
1960.77 85
1960.87 81
1960.97 78
1961.07 77
1961.18 77
1961.28 79
1961.38 82
1961.48 85
1961.58 87
1961.68 89
1961.78 91
1961.89 94
1961.99 97
1962.09 103
1962.19 110
1962.29 119
1962.39 128
1962.50 136
1962.60 141
1962.70 145
1962.80 145
1962.90 144
1963.00 142
1963.10 141
1963.21 140
1963.31 140
1963.41 141
1963.51 141
1963.61 141
1963.71 140
1963.82 139
1963.92 139
1964.02 139
1964.12 140
1964.22 141
1964.32 141
1964.43 141
1964.53 141
1964.63 140
1964.73 139
1964.83 138
1964.93 137
1965.04 138
1965.14 139
1965.24 139
1965.34 139
1965.44 138
1965.54 135
1965.65 130
1965.75 123
1965.85 115
1965.95 107
1966.05 99
1966.15 91
1966.26 84
1966.36 78
1966.46 72
1966.56 67
1966.66 62
1966.76 59
1966.87 58
1966.97 59
1967.07 63
1967.17 70
1967.27 79
1967.37 90
1967.48 102
1967.58 114
1967.68 125
1967.78 135
1967.88 144
1967.98 151
1968.09 156
1968.19 159
1968.29 158
1968.39 154
1968.49 147
1968.59 137
1968.70 124
1968.80 111
1968.90 98
1969.00 87
1969.10 80
1969.20 78
1969.31 81
1969.41 87
1969.51 95
1969.61 103
1969.71 109
1969.81 112
1969.92 110
1970.02 104
1970.12 96
1970.22 88
1970.32 80
1970.43 74
1970.53 72
1970.63 71
1970.73 73
1970.83 76
1970.93 79
1971.04 82
1971.14 84
1971.24 85
1971.34 87
1971.44 88
1971.55 91
1971.65 94
1971.75 98
1971.85 102
1971.95 105
1972.05 107
1972.16 107
1972.26 106
1972.36 104
1972.46 102
1972.56 100
1972.67 99
1972.77 99
1972.87 100
1972.97 101
1973.07 102
1973.17 103
1973.28 104
1973.38 105
1973.48 106
1973.58 108
1973.68 110
1973.79 113
1973.89 115
1973.99 118
1974.09 120
1974.19 122
1974.29 124
1974.40 125
1974.50 128
1974.60 129
1974.70 131
1974.80 133
1974.91 134
1975.01 135
1975.11 136
1975.21 136
1975.31 136
1975.42 136
1975.52 135
1975.62 132
1975.72 128
1975.82 122
1975.93 116
1976.03 109
1976.13 104
1976.23 99
1976.33 96
1976.43 95
1976.54 94
1976.64 94
1976.74 93
1976.84 92
1976.94 91
1977.05 90
1977.15 89
1977.25 90
1977.35 92
1977.45 95
1977.56 99
1977.66 104
1977.76 107
1977.86 108
1977.96 107
1978.07 104
1978.17 98
1978.27 90
1978.37 82
1978.47 75
1978.58 70
1978.68 67
1978.78 67
1978.88 70
1978.98 74
1979.09 78
1979.19 81
1979.29 83
1979.39 83
1979.49 82
1979.60 80
1979.70 78
1979.80 77
1979.90 77
1980.00 78
1980.11 77
1980.21 75
1980.31 71
1980.41 64
1980.51 56
1980.62 48
1980.72 40
1980.82 34
1980.92 30
1981.02 29
1981.13 29
1981.23 31
1981.33 33
1981.43 35
1981.53 36
1981.64 37
1981.74 37
1981.84 35
1981.94 32
1982.04 28
1982.15 22
1982.25 15
1982.35 6
1982.45 0
1982.56 0
1982.66 0
1982.76 0
1982.86 0
1982.96 0
1983.07 0
1983.17 0
1983.27 3
1983.37 12
1983.47 22
1983.58 31
1983.68 40
1983.78 48
1983.88 55
1983.98 61
1984.09 66
1984.19 70
1984.29 72
1984.39 73
1984.50 73
1984.60 72
1984.70 70
1984.80 69
1984.90 68
1985.01 67
1985.11 68
1985.21 70
1985.31 72
1985.41 74
1985.52 75
1985.62 74
1985.72 72
1985.82 69
1985.93 65
1986.03 61
1986.13 58
1986.23 57
1986.33 57
1986.44 59
1986.54 62
1986.64 66
1986.74 70
1986.85 74
1986.95 78
1987.05 81
1987.15 84
1987.25 87
1987.36 90
1987.46 93
1987.56 96
1987.66 99
1987.76 102
1987.87 104
1987.97 105
1988.07 106
1988.17 104
1988.28 102
1988.38 98
1988.48 94
1988.58 90
1988.69 87
1988.79 85
1988.89 86
1988.99 89
1989.09 93
1989.20 98
1989.30 103
1989.40 107
1989.50 109
1989.61 110
1989.71 111
1989.81 111
1989.91 111
1990.01 111
1990.12 112
1990.22 111
1990.32 109
1990.42 105
1990.53 99
1990.63 91
1990.73 81
1990.83 72
1990.94 65
1991.04 60
1991.14 58
1991.24 59
1991.34 63
1991.45 70
1991.55 78
1991.65 87
1991.75 95
1991.86 104
1991.96 111
1992.06 117
1992.16 121
1992.27 124
1992.37 125
1992.47 124
1992.57 124
1992.67 123
1992.78 123
1992.88 124
1992.98 125
1993.08 126
1993.19 125
1993.29 122
1993.39 118
1993.49 111
1993.60 102
1993.70 93
1993.80 85
1993.90 78
1994.01 73
1994.11 70
1994.21 69
1994.31 68
1994.41 67
1994.52 67
1994.62 66
1994.72 64
1994.82 63
1994.93 63
1995.03 63
1995.13 63
1995.23 64
1995.34 64
1995.44 64
1995.54 62
1995.64 59
1995.75 57
1995.85 55
1995.95 56
1996.05 58
1996.16 61
1996.26 66
1996.36 70
1996.46 73
1996.57 74
1996.67 72
1996.77 67
1996.87 61
1996.98 54
1997.08 48
1997.18 45
1997.28 43
1997.39 45
1997.49 47
1997.59 51
1997.69 54
1997.80 57
1997.90 60
1998.00 62
1998.10 64
1998.21 67
1998.31 70
1998.41 72
1998.51 75
1998.61 76
1998.72 75
1998.82 72
1998.92 67
1999.02 61
1999.13 54
1999.23 49
1999.33 45
1999.44 43
1999.54 43
1999.64 44
1999.74 47
1999.85 51
1999.95 55
2000.05 58
2000.15 61
2000.26 63
2000.36 65
2000.46 65
2000.56 65
2000.67 63
2000.77 60
2000.87 57
2000.97 55
2001.08 53
2001.18 53
2001.28 55
2001.38 58
2001.49 61
2001.59 65
2001.69 68
2001.79 70
2001.90 72
2002.00 73
2002.10 74
2002.20 74
2002.31 75
2002.41 75
2002.51 75
2002.61 75
2002.72 74
2002.82 73
2002.92 73
2003.02 72
2003.13 72
2003.23 73
2003.33 75
2003.44 76
2003.54 77
2003.64 77
2003.74 75
2003.85 73
2003.95 71
2004.05 68
2004.15 65
2004.26 63
2004.36 63
2004.46 64
2004.56 66
2004.67 69
2004.77 72
2004.87 74
2004.97 74
2005.08 73
2005.18 70
2005.28 66
2005.39 63
2005.49 61
2005.59 60
2005.69 61
2005.80 62
2005.90 63
2006.00 62
2006.10 59
2006.21 53
2006.31 47
2006.41 40
2006.52 35
2006.62 32
2006.72 33
2006.82 36
2006.93 42
2007.03 49
2007.13 56
2007.23 63
2007.34 68
2007.44 72
2007.54 75
2007.64 77
2007.75 79
2007.85 81
2007.95 83
2008.06 85
2008.16 86
2008.26 87
2008.36 87
2008.47 87
2008.57 85
2008.67 83
2008.78 80
2008.88 79
2008.98 79
2009.08 81
2009.19 86
2009.29 92
2009.39 100
2009.49 108
2009.60 114
2009.70 118
2009.80 119
2009.91 116
2010.01 110
2010.11 103
2010.21 95
2010.32 86
2010.42 79
2010.52 72
2010.63 68
2010.73 65
2010.83 63
2010.93 62
2011.04 61
2011.14 60
2011.24 58
2011.34 56
2011.45 55
2011.55 55
2011.65 56
2011.76 57
2011.86 59
2011.96 60
2012.06 60
2012.17 58
2012.27 55
2012.37 51
2012.48 45
2012.58 39
2012.68 34
2012.78 28
2012.89 23
2012.99 18
2013.09 14
2013.20 9
2013.30 4
2013.40 0
2013.50 0
2013.61 0
2013.71 0
2013.81 0
2013.92 0
2014.02 0
2014.12 0
2014.23 1
2014.33 8
2014.43 14
2014.53 21
2014.64 27
2014.74 32
2014.84 36
2014.95 38
2015.05 37
2015.15 34
2015.25 29
2015.36 22
2015.46 15
2015.56 8
2015.67 3
2015.77 1
2015.87 1
2015.97 3
2016.08 6
2016.18 9
2016.28 12
2016.39 14
2016.49 14
2016.59 13
2016.70 11
2016.80 9
2016.90 8
2017.00 9
2017.11 11
2017.21 15
2017.31 20
2017.42 24
2017.52 27
2017.62 30
2017.73 30
2017.83 30
2017.93 30
2018.03 30
2018.14 30
2018.24 32
2018.34 33
2018.45 34
2018.55 32
2018.65 29
2018.76 23
2018.86 15
2018.96 7
2019.06 0
2019.17 0
2019.27 0
2019.37 0
2019.48 0
2019.58 0
2019.68 0
2019.79 0
2019.89 0
2019.99 4
2020.09 17
2020.20 32
2020.30 48
2020.40 63
2020.51 75
2020.61 83
2020.71 86
2020.82 86
2020.92 83
2021.02 79
2021.13 75
2021.23 73
2021.33 72
2021.43 71
2021.54 69
2021.64 66
2021.74 62
2021.85 56
2021.95 51
2022.05 45
2022.16 40
2022.26 36
2022.36 32
2022.47 28
2022.57 24
2022.67 21
2022.77 17
2022.88 16
2022.98 16
2023.08 17
2023.19 20
2023.29 23
2023.39 24
2023.50 24
2023.60 22
2023.70 19
2023.81 17
2023.91 18
2024.01 21
2024.12 27
2024.22 36
2024.32 45
2024.42 53
2024.53 58
2024.63 60
2024.73 59
2024.84 58
2024.94 57
2025.04 59
2025.15 63
2025.25 69
2025.35 75
2025.46 82
2025.56 86
2025.66 87
2025.77 85
2025.87 80
2025.97 74
2026.08 69
2026.18 67
2026.28 68
2026.39 73
2026.49 81
2026.59 91
2026.69 100
2026.80 107
2026.90 110
2027.00 109
2027.11 104
2027.21 97
2027.31 90
2027.42 86
2027.52 85
2027.62 89
2027.73 96
2027.83 106
2027.93 116
2028.04 124
2028.14 130
2028.24 131
2028.35 129
2028.45 123
2028.55 115
2028.66 105
2028.76 96
2028.86 88
2028.97 83
2029.07 80
2029.17 78
2029.28 78
2029.38 77
2029.48 74
2029.59 68
2029.69 60
2029.79 50
2029.90 40
2030.00 32
2030.10 26
2030.21 23
2030.31 22
2030.41 23
2030.52 24
2030.62 24
2030.72 24
2030.83 23
2030.93 22
2031.03 22
2031.14 23
2031.24 24
2031.34 25
2031.45 25
2031.55 24
2031.65 22
2031.76 19
2031.86 18
2031.96 18
2032.07 19
2032.17 23
2032.27 28
2032.38 33
2032.48 36
2032.58 38
2032.69 36
2032.79 32
2032.89 25
2033.00 17
2033.10 8
2033.20 0
2033.31 0
2033.41 0
2033.51 0
2033.62 0
2033.72 0
2033.82 0
2033.93 0
2034.03 1
2034.13 6
2034.24 11
2034.34 15
2034.44 17
2034.55 17
2034.65 15
2034.75 12
2034.86 8
2034.96 4
2035.06 2
2035.17 2
2035.27 4
2035.37 8
2035.48 13
2035.58 19
2035.68 25
2035.79 31
2035.89 36
2035.99 41
2036.10 46
2036.20 51
2036.31 58
2036.41 65
2036.51 73
2036.62 81
2036.72 87
2036.82 90
2036.93 91
2037.03 88
2037.13 83
2037.24 75
2037.34 68
2037.44 61
2037.55 56
2037.65 54
2037.75 55
2037.86 58
2037.96 63
2038.06 69
2038.17 76
2038.27 84
2038.38 93
2038.48 104
2038.58 119
2038.69 136
2038.79 158
2038.89 182
2039.00 207
2039.10 233
2039.20 256
2039.31 276
2039.41 290
2039.51 299
2039.62 304
2039.72 306
2039.82 307
2039.93 307
2040.03 309
2040.14 312
2040.24 317
2040.34 322
2040.45 329
2040.55 336
2040.65 343
2040.76 350
2040.86 356
2040.96 363
2041.07 368
2041.17 372
2041.27 375
2041.38 376
2041.48 377
2041.59 377
2041.69 377
2041.79 375
2041.90 371
2042.00 364
2042.10 354
2042.21 341
2042.31 324
2042.41 304
2042.52 283
2042.62 262
2042.72 242
2042.83 223
2042.93 207
2043.04 193
2043.14 182
2043.24 175
2043.35 169
2043.45 165
2043.55 163
2043.66 163
2043.76 164
2043.86 168
2043.97 172
2044.07 176
2044.18 179
2044.28 180
2044.38 177
2044.49 171
2044.59 162
2044.69 151
2044.80 139
2044.90 127
2045.01 116
2045.11 106
2045.21 96
2045.32 88
2045.42 81
2045.52 76
2045.63 74
2045.73 75
2045.83 80
2045.94 89
2046.04 100
2046.15 112
2046.25 123
2046.35 133
2046.46 140
2046.56 144
2046.66 145
2046.77 144
2046.87 141
2046.98 136
2047.08 129
2047.18 122
2047.29 112
2047.39 103
2047.49 94
2047.60 86
2047.70 80
2047.81 76
2047.91 74
2048.01 72
2048.12 72
2048.22 70
2048.32 68
2048.43 66
2048.53 63
2048.64 59
2048.74 56
2048.84 54
2048.95 53
2049.05 52
2049.15 52
2049.26 51
2049.36 49
2049.47 45
2049.57 40
2049.67 34
2049.78 27
2049.88 21
2049.98 15
2050.09 11
2050.19 9
2050.30 9
2050.40 11
2050.50 16
2050.61 22
2050.71 28
2050.82 35
2050.92 40
2051.02 44
2051.13 46
2051.23 46
2051.33 44
2051.44 41
2051.54 37
2051.65 32
2051.75 29
2051.85 26
2051.96 24
2052.06 24
2052.17 24
2052.27 23
2052.37 22
2052.48 19
2052.58 14
2052.68 9
2052.79 2
2052.89 0
2053.00 0
2053.10 0
2053.20 0
2053.31 0
2053.41 6
2053.52 17
2053.62 29
2053.72 39
2053.83 48
2053.93 54
2054.04 57
2054.14 58
2054.24 59
2054.35 60
2054.45 62
2054.55 64
2054.66 65
2054.76 63
2054.87 59
2054.97 53
2055.07 44
2055.18 35
2055.28 26
2055.39 20
2055.49 15
2055.59 12
2055.70 11
2055.80 10
2055.91 10
2056.01 9
2056.11 9
2056.22 10
2056.32 12
2056.43 14
2056.53 16
2056.63 19
2056.74 21
2056.84 22
2056.95 23
2057.05 23
2057.15 23
2057.26 22
2057.36 22
2057.47 22
2057.57 23
2057.67 24
2057.78 27
2057.88 30
2057.99 32
2058.09 34
2058.19 33
2058.30 30
2058.40 26
2058.51 19
2058.61 12
2058.71 6
2058.82 1
2058.92 0
2059.03 0
2059.13 0
2059.23 0
2059.34 0
2059.44 0
2059.55 0
2059.65 0
2059.75 0
2059.86 0
2059.96 0
2060.07 2
2060.17 9
2060.27 19
2060.38 33
2060.48 50
2060.59 68
2060.69 85
2060.80 100
2060.90 112
2061.00 120
2061.11 124
2061.21 126
2061.32 126
2061.42 127
2061.52 129
2061.63 131
2061.73 134
2061.84 136
2061.94 137
2062.04 137
2062.15 136
2062.25 133
2062.36 129
2062.46 124
2062.56 118
2062.67 110
2062.77 103
2062.88 95
2062.98 89
2063.09 85
2063.19 84
2063.29 85
2063.40 88
2063.50 94
2063.61 100
2063.71 108
2063.81 116
2063.92 125
2064.02 133
2064.13 139
2064.23 144
2064.34 146
2064.44 146
2064.54 142
2064.65 137
2064.75 129
2064.86 121
2064.96 111
2065.06 100
2065.17 89
2065.27 78
2065.38 68
2065.48 61
2065.59 56
2065.69 54
2065.79 55
2065.90 57
2066.00 59
2066.11 61
2066.21 60
2066.31 57
2066.42 53
2066.52 49
2066.63 46
2066.73 45
2066.84 46
2066.94 49
2067.04 53
2067.15 58
2067.25 61
2067.36 63
2067.46 63
2067.57 61
2067.67 57
2067.77 53
2067.88 49
2067.98 45
2068.09 43
2068.19 41
2068.30 40
2068.40 39
2068.50 38
2068.61 37
2068.71 35
2068.82 32
2068.92 28
2069.03 24
2069.13 19
2069.23 15
2069.34 12
2069.44 11
2069.55 11
2069.65 13
2069.76 16
2069.86 19
2069.96 21
2070.07 23
2070.17 24
2070.28 23
2070.38 21
2070.49 17
2070.59 13
2070.69 10
2070.80 8
2070.90 8
2071.01 10
2071.11 15
2071.22 22
2071.32 30
2071.42 37
2071.53 42
2071.63 45
2071.74 46
2071.84 45
2071.95 43
2072.05 41
2072.16 40
2072.26 41
2072.36 43
2072.47 47
2072.57 53
2072.68 59
2072.78 66
2072.89 74
2072.99 81
2073.09 89
2073.20 96
2073.30 103
2073.41 108
2073.51 112
2073.62 115
2073.72 118
2073.83 120
2073.93 123
2074.03 127
2074.14 132
2074.24 137
2074.35 141
2074.45 143
2074.56 143
2074.66 140
2074.77 134
2074.87 126
2074.97 116
2075.08 107
2075.18 99
2075.29 94
2075.39 90
2075.50 88
2075.60 86
2075.71 83
2075.81 80
2075.91 75
2076.02 69
2076.12 63
2076.23 59
2076.33 58
2076.44 60
2076.54 66
2076.65 73
2076.75 81
2076.85 87
2076.96 91
2077.06 92
2077.17 91
2077.27 87
2077.38 82
2077.48 77
2077.59 73
2077.69 70
2077.80 70
2077.90 72
2078.00 76
2078.11 83
2078.21 91
2078.32 101
2078.42 111
2078.53 122
2078.63 133
2078.74 142
2078.84 150
2078.94 155
2079.05 155
2079.15 151
2079.26 143
2079.36 130
2079.47 116
2079.57 102
2079.68 90
2079.78 83
2079.89 80
2079.99 81
2080.09 85
2080.20 90
2080.30 96
2080.41 100
2080.51 102
2080.62 103
2080.72 102
2080.83 101
2080.93 100
2081.04 99
2081.14 98
2081.25 96
2081.35 93
2081.45 89
2081.56 84
2081.66 78
2081.77 71
2081.87 64
2081.98 58
2082.08 54
2082.19 52
2082.29 52
2082.40 54
2082.50 57
2082.61 60
2082.71 62
2082.81 63
2082.92 64
2083.02 65
2083.13 68
2083.23 72
2083.34 78
2083.44 85
2083.55 92
2083.65 98
2083.76 102
2083.86 104
2083.97 102
2084.07 99
2084.17 94
2084.28 88
2084.38 83
2084.49 77
2084.59 71
2084.70 65
2084.80 59
2084.91 52
2085.01 46
2085.12 41
2085.22 37
2085.33 35
2085.43 35
2085.54 35
2085.64 34
2085.75 33
2085.85 30
2085.95 26
2086.06 22
2086.16 19
2086.27 17
2086.37 17
2086.48 18
2086.58 19
2086.69 21
2086.79 21
2086.90 20
2087.00 18
2087.11 16
2087.21 14
2087.32 13
2087.42 14
2087.53 16
2087.63 19
2087.74 21
2087.84 24
2087.94 25
2088.05 25
2088.15 23
2088.26 19
2088.36 14
2088.47 7
2088.57 0
2088.68 0
2088.78 0
2088.89 0
2088.99 0
2089.10 0
2089.20 0
2089.31 0
2089.41 1
2089.52 12
2089.62 25
2089.73 37
2089.83 48
2089.94 55
2090.04 59
2090.15 59
2090.25 54
2090.35 46
2090.46 35
2090.56 23
2090.67 11
2090.77 0
2090.88 0
2090.98 0
2091.09 0
2091.19 0
2091.30 0
2091.40 1
2091.51 13
2091.61 27
2091.72 40
2091.82 50
2091.93 57
2092.03 60
2092.14 58
2092.24 55
2092.35 50
2092.45 46
2092.56 44
2092.66 44
2092.77 45
2092.87 48
2092.98 52
2093.08 54
2093.19 56
2093.29 57
2093.40 57
2093.50 57
2093.61 56
2093.71 55
2093.82 54
2093.92 52
2094.03 49
2094.13 45
2094.24 39
2094.34 33
2094.45 27
2094.55 21
2094.65 17
2094.76 14
2094.86 13
2094.97 14
2095.07 16
2095.18 21
2095.28 27
2095.39 33
2095.49 39
2095.60 43
2095.70 46
2095.81 47
2095.91 47
2096.02 46
2096.12 45
2096.23 44
2096.33 43
2096.44 44
2096.54 45
2096.65 48
2096.75 53
2096.86 59
2096.96 68
2097.07 77
2097.17 87
2097.28 97
2097.38 105
2097.49 110
2097.59 113
2097.70 113
2097.80 110
2097.91 106
2098.01 101
2098.12 96
2098.22 92
2098.33 89
2098.43 87
2098.54 86
2098.64 85
2098.75 83
2098.85 82
2098.96 80
2099.06 78
2099.17 77
2099.27 76
2099.38 77
2099.48 80
2099.59 84
2099.69 88
2099.80 92
2099.90 93
2100.01 93
2100.11 89
2100.22 84
2100.33 78
2100.43 72
2100.54 69
2100.64 68
2100.75 71
2100.85 76
2100.96 83
2101.06 88
2101.17 92
2101.27 93
2101.38 91
2101.48 86
2101.59 79
2101.69 70
2101.80 62
2101.90 54
2102.01 47
2102.11 42
2102.22 40
2102.32 40
2102.43 44
2102.53 49
2102.64 58
2102.74 68
2102.85 80
2102.95 92
2103.06 105
2103.16 116
2103.27 125
2103.37 130
2103.48 133
2103.58 132
2103.69 128
2103.79 123
2103.90 118
2104.00 113
2104.11 108
2104.21 105
2104.32 102
2104.42 98
2104.53 95
2104.64 91
2104.74 87
2104.85 84
2104.95 83
2105.06 83
2105.16 84
2105.27 86
2105.37 88
2105.48 89
2105.58 87
2105.69 84
2105.79 79
2105.90 73
2106.00 67
2106.11 62
2106.21 59
2106.32 57
2106.42 57
2106.53 57
2106.63 58
2106.74 58
2106.84 58
2106.95 58
2107.06 58
2107.16 58
2107.27 59
2107.37 61
2107.48 63
2107.58 64
2107.69 66
2107.79 67
2107.90 68
2108.00 70
2108.11 72
2108.21 76
2108.32 79
2108.42 81
2108.53 81
2108.63 79
2108.74 74
2108.84 68
2108.95 61
2109.06 55
2109.16 51
2109.27 50
2109.37 53
2109.48 60
2109.58 71
2109.69 87
2109.79 106
2109.90 127
2110.00 149
2110.11 170
2110.21 190
2110.32 206
2110.42 219
2110.53 229
2110.63 236
2110.74 240
2110.85 243
2110.95 245
2111.06 246
2111.16 246
2111.27 246
2111.37 246
2111.48 245
2111.58 245
2111.69 245
2111.79 244
2111.90 242
2112.00 240
2112.11 237
2112.22 234
2112.32 230
2112.43 226
2112.53 221
2112.64 217
2112.74 212
2112.85 206
2112.95 200
2113.06 192
2113.16 183
2113.27 174
2113.37 164
2113.48 155
2113.59 146
2113.69 139
2113.80 134
2113.90 130
2114.01 129
2114.11 129
2114.22 130
2114.32 131
2114.43 133
2114.53 134
2114.64 133
2114.74 131
2114.85 126
2114.96 121
2115.06 114
2115.17 109
2115.27 105
2115.38 104
2115.48 106
2115.59 110
2115.69 115
2115.80 119
2115.90 122
2116.01 123
2116.12 120
2116.22 115
2116.33 108
2116.43 99
2116.54 89
2116.64 79
2116.75 68
2116.85 57
2116.96 48
2117.06 40
2117.17 35
2117.28 34
2117.38 36
2117.49 43
2117.59 52
2117.70 64
2117.80 76
2117.91 87
2118.01 96
2118.12 102
2118.23 105
2118.33 105
2118.44 102
2118.54 98
2118.65 94
2118.75 90
2118.86 88
2118.96 86
2119.07 85
2119.18 83
2119.28 81
2119.39 77
2119.49 72
2119.60 68
2119.70 65
2119.81 64
2119.91 65
2120.02 67
2120.13 69
2120.23 71
2120.34 72
2120.44 72
2120.55 72
2120.65 71
2120.76 71
2120.86 72
2120.97 73
2121.08 75
2121.18 75
2121.29 75
2121.39 75
2121.50 74
2121.60 76
2121.71 79
2121.81 85
2121.92 93
2122.03 102
2122.13 111
2122.24 117
2122.34 119
2122.45 118
2122.55 114
2122.66 107
2122.77 101
2122.87 95
2122.98 91
2123.08 89
2123.19 90
2123.29 94
2123.40 100
2123.50 107
2123.61 117
2123.72 126
2123.82 136
2123.93 144
2124.03 151
2124.14 154
2124.24 155
2124.35 153
2124.46 147
2124.56 137
2124.67 125
2124.77 112
2124.88 98
2124.98 86
2125.09 77
2125.20 71
2125.30 68
2125.41 68
2125.51 69
2125.62 69
2125.72 68
2125.83 67
2125.94 65
2126.04 65
2126.15 66
2126.25 70
2126.36 77
2126.46 84
2126.57 92
2126.68 98
2126.78 101
2126.89 100
2126.99 95
2127.10 86
2127.20 75
2127.31 63
2127.42 52
2127.52 44
2127.63 39
2127.73 36
2127.84 37
2127.94 39
2128.05 41
2128.16 45
2128.26 48
2128.37 53
2128.47 58
2128.58 64
2128.68 71
2128.79 78
2128.90 85
2129.00 91
2129.11 96
2129.21 98
2129.32 98
2129.43 94
2129.53 88
2129.64 80
2129.74 71
2129.85 63
2129.95 57
2130.06 52
2130.17 50
2130.27 49
2130.38 48
2130.48 46
2130.59 42
2130.70 36
2130.80 29
2130.91 20
2131.01 12
2131.12 4
2131.22 0
2131.33 0
2131.44 0
2131.54 0
2131.65 0
2131.75 4
2131.86 11
2131.97 19
2132.07 29
2132.18 38
2132.28 46
2132.39 54
2132.49 60
2132.60 64
2132.71 68
2132.81 70
2132.92 71
2133.02 72
2133.13 72
2133.24 70
2133.34 67
2133.45 62
2133.55 55
2133.66 46
2133.77 37
2133.87 26
2133.98 16
2134.08 7
2134.19 0
2134.29 0
2134.40 0
2134.51 0
2134.61 0
2134.72 0
2134.82 0
2134.93 0
2135.04 0
2135.14 6
2135.25 14
2135.35 20
2135.46 26
2135.57 32
2135.67 39
2135.78 47
2135.88 57
2135.99 69
2136.10 81
2136.20 91
2136.31 100
2136.41 104
2136.52 104
2136.63 101
2136.73 95
2136.84 88
2136.94 81
2137.05 75
2137.16 71
2137.26 68
2137.37 67
2137.47 67
2137.58 69
2137.69 72
2137.79 76
2137.90 80
2138.00 85
2138.11 90
2138.22 94
2138.32 97
2138.43 98
2138.53 98
2138.64 96
2138.75 91
2138.85 86
2138.96 81
2139.06 76
2139.17 74
2139.28 74
2139.38 75
2139.49 79
2139.59 82
2139.70 85
2139.81 86
2139.91 86
2140.02 86
2140.12 85
2140.23 86
2140.34 87
2140.44 90
2140.55 94
2140.65 98
2140.76 100
2140.87 102
2140.97 101
2141.08 98
2141.19 95
2141.29 93
2141.40 91
2141.50 93
2141.61 96
2141.72 101
2141.82 107
2141.93 112
2142.03 114
2142.14 114
2142.25 112
2142.35 108
2142.46 103
2142.56 98
2142.67 94
2142.78 91
2142.88 89
2142.99 86
2143.10 83
2143.20 78
2143.31 72
2143.41 65
2143.52 57
2143.63 49
2143.73 42
2143.84 38
2143.94 34
2144.05 33
2144.16 32
2144.26 31
2144.37 30
2144.48 29
2144.58 27
2144.69 26
2144.79 26
2144.90 26
2145.01 27
2145.11 28
2145.22 28
2145.32 28
2145.43 27
2145.54 26
2145.64 24
2145.75 22
2145.86 20
2145.96 18
2146.07 17
2146.17 16
2146.28 17
2146.39 20
2146.49 25
2146.60 31
2146.71 40
2146.81 49
2146.92 57
2147.02 65
2147.13 71
2147.24 76
2147.34 80
2147.45 83
2147.56 85
2147.66 87
2147.77 88
2147.87 87
2147.98 86
2148.09 83
2148.19 79
2148.30 74
2148.41 70
2148.51 65
2148.62 60
2148.72 55
2148.83 50
2148.94 45
2149.04 40
2149.15 34
2149.26 28
2149.36 22
2149.47 17
2149.57 12
2149.68 8
2149.79 4
2149.89 2
2150.00 1
2150.11 1
2150.21 2
2150.32 4
2150.43 5
2150.53 5
2150.64 5
2150.74 3
2150.85 0
2150.96 0
2151.06 0
2151.17 0
2151.28 0
2151.38 0
2151.49 0
2151.59 2
2151.70 7
2151.81 12
2151.91 18
2152.02 25
2152.13 32
2152.23 38
2152.34 43
2152.45 46
2152.55 47
2152.66 44
2152.76 40
2152.87 33
2152.98 26
2153.08 19
2153.19 14
2153.30 11
2153.40 11
2153.51 14
2153.62 21
2153.72 31
2153.83 43
2153.94 56
2154.04 69
2154.15 79
2154.25 86
2154.36 91
2154.47 92
2154.57 92
2154.68 92
2154.79 92
2154.89 94
2155.00 97
2155.11 101
2155.21 107
2155.32 112
2155.42 119
2155.53 125
2155.64 132
2155.74 139
2155.85 144
2155.96 147
2156.06 147
2156.17 143
2156.28 137
2156.38 128
2156.49 119
2156.60 111
2156.70 107
2156.81 105
2156.92 105
2157.02 105
2157.13 105
2157.23 104
2157.34 101
2157.45 97
2157.55 94
2157.66 92
2157.77 91
2157.87 92
2157.98 94
2158.09 96
2158.19 97
2158.30 96
2158.41 93
2158.51 89
2158.62 84
2158.73 79
2158.83 76
2158.94 74
2159.05 75
2159.15 77
2159.26 81
2159.37 85
2159.47 88
2159.58 91
2159.68 91
2159.79 91
2159.90 89
2160.00 86
2160.11 83
2160.22 80
2160.32 77
2160.43 74
2160.54 71
2160.64 68
2160.75 65
2160.86 62
2160.96 60
2161.07 57
2161.18 54
2161.28 51
2161.39 50
2161.50 50
2161.60 52
2161.71 55
2161.82 60
2161.92 65
2162.03 71
2162.14 78
2162.24 84
2162.35 90
2162.46 96
2162.56 101
2162.67 106
2162.78 111
2162.88 114
2162.99 117
2163.10 119
2163.20 120
2163.31 121
2163.42 122
2163.52 123
2163.63 124
2163.74 125
2163.84 125
2163.95 123
2164.06 118
2164.16 112
2164.27 104
2164.38 96
2164.48 90
2164.59 85
2164.70 83
2164.80 83
2164.91 84
2165.02 85
2165.12 86
2165.23 85
2165.34 83
2165.44 82
2165.55 82
2165.66 83
2165.76 85
2165.87 87
2165.98 89
2166.08 89
2166.19 86
2166.30 82
2166.40 76
2166.51 69
2166.62 62
2166.72 57
2166.83 54
2166.94 54
2167.04 56
2167.15 61
2167.26 69
2167.36 78
2167.47 91
2167.58 104
2167.68 119
2167.79 133
2167.90 145
2168.00 154
2168.11 159
2168.22 160
2168.32 158
2168.43 151
2168.54 143
2168.64 132
2168.75 121
2168.86 110
2168.96 99
2169.07 88
2169.18 78
2169.28 70
2169.39 63
2169.50 58
2169.61 55
2169.71 52
2169.82 51
2169.93 48
2170.03 45
2170.14 41
2170.25 37
2170.35 32
2170.46 29
2170.57 27
2170.67 27
2170.78 29
2170.89 34
2170.99 40
2171.10 46
2171.21 54
2171.31 61
2171.42 68
2171.53 75
2171.63 81
2171.74 85
2171.85 88
2171.96 88
2172.06 86
2172.17 83
2172.28 79
2172.38 74
2172.49 69
2172.60 62
2172.70 54
2172.81 46
2172.92 38
2173.02 30
2173.13 24
2173.24 20
2173.34 19
2173.45 20
2173.56 23
2173.67 27
2173.77 31
2173.88 34
2173.99 35
2174.09 35
2174.20 33
2174.31 29
2174.41 24
2174.52 18
2174.63 12
2174.73 6
2174.84 3
2174.95 2
2175.05 5
2175.16 10
2175.27 19
2175.38 30
2175.48 42
2175.59 54
2175.70 66
2175.80 76
2175.91 84
2176.02 89
2176.12 92
2176.23 93
2176.34 93
2176.45 93
2176.55 92
2176.66 90
2176.77 89
2176.87 86
2176.98 82
2177.09 77
2177.19 72
2177.30 65
2177.41 59
2177.51 53
2177.62 47
2177.73 42
2177.84 37
2177.94 31
2178.05 26
2178.16 21
2178.26 16
2178.37 11
2178.48 7
2178.58 3
2178.69 1
2178.80 0
2178.91 0
2179.01 0
2179.12 0
2179.23 0
2179.33 0
2179.44 0
2179.55 0
2179.66 0
2179.76 4
2179.87 9
2179.98 15
2180.08 23
2180.19 31
2180.30 40
2180.40 50
2180.51 60
2180.62 68
2180.73 74
2180.83 78
2180.94 79
2181.05 78
2181.15 76
2181.26 72
2181.37 69
2181.48 67
2181.58 66
2181.69 65
2181.80 65
2181.90 64
2182.01 64
2182.12 65
2182.22 65
2182.33 67
2182.44 70
2182.55 74
2182.65 79
2182.76 84
2182.87 91
2182.97 98
2183.08 106
2183.19 115
2183.30 123
2183.40 130
2183.51 134
2183.62 135
2183.72 133
2183.83 127
2183.94 119
2184.05 110
2184.15 102
2184.26 95
2184.37 90
2184.47 88
2184.58 87
2184.69 89
2184.80 92
2184.90 95
2185.01 97
2185.12 98
2185.22 97
2185.33 93
2185.44 86
2185.55 77
2185.65 66
2185.76 55
2185.87 45
2185.98 37
2186.08 31
2186.19 27
2186.30 25
2186.40 25
2186.51 25
2186.62 26
2186.73 27
2186.83 28
2186.94 29
2187.05 30
2187.15 30
2187.26 29
2187.37 28
2187.48 25
2187.58 23
2187.69 21
2187.80 19
2187.90 19
2188.01 21
2188.12 25
2188.23 31
2188.33 38
2188.44 46
2188.55 54
2188.66 63
2188.76 70
2188.87 76
2188.98 81
2189.08 86
2189.19 89
2189.30 91
2189.41 93
2189.51 94
2189.62 96
2189.73 99
2189.84 102
2189.94 105
2190.05 109
2190.16 111
2190.26 112
2190.37 111
2190.48 108
2190.59 103
2190.69 98
2190.80 94
2190.91 92
2191.02 92
2191.12 94
2191.23 98
2191.34 102
2191.45 105
2191.55 108
2191.66 108
2191.77 107
2191.87 104
2191.98 101
2192.09 98
2192.20 95
2192.30 93
2192.41 92
2192.52 92
2192.63 92
2192.73 93
2192.84 93
2192.95 93
2193.06 91
2193.16 90
2193.27 87
2193.38 84
2193.49 80
2193.59 78
2193.70 76
2193.81 76
2193.91 78
2194.02 81
2194.13 85
2194.24 90
2194.34 93
2194.45 95
2194.56 95
2194.67 94
2194.77 92
2194.88 91
2194.99 90
2195.10 91
2195.20 92
2195.31 92
2195.42 93
2195.53 92
2195.63 90
2195.74 89
2195.85 88
2195.96 87
2196.06 87
2196.17 87
2196.28 85
2196.39 82
2196.49 76
2196.60 68
2196.71 60
2196.82 52
2196.92 45
2197.03 41
2197.14 39
2197.24 39
2197.35 39
2197.46 39
2197.57 38
2197.67 36
2197.78 34
2197.89 31
2198.00 28
2198.10 26
2198.21 24
2198.32 22
2198.43 20
2198.53 18
2198.64 15
2198.75 12
2198.86 8
2198.96 5
2199.07 0
2199.18 0
2199.29 0
2199.39 0
2199.50 0
2199.61 0
2199.72 0
2199.82 0
2199.93 1
2200.04 10
2200.15 18
2200.26 25
2200.36 29
2200.47 31
2200.58 31
2200.69 29
2200.79 27
2200.90 26
2201.01 26
2201.12 27
2201.22 29
2201.33 31
2201.44 33
2201.55 35
2201.65 35
2201.76 34
2201.87 31
2201.98 27
2202.08 23
2202.19 19
2202.30 16
2202.41 13
2202.51 10
2202.62 7
2202.73 4
2202.84 1
2202.94 0
2203.05 0
2203.16 1
2203.27 8
2203.37 18
2203.48 30
2203.59 43
2203.70 55
2203.81 64
2203.91 70
2204.02 72
2204.13 72
2204.24 71
2204.34 69
2204.45 68
2204.56 69
2204.67 71
2204.77 75
2204.88 79
2204.99 84
2205.10 89
2205.20 94
2205.31 98
2205.42 100
2205.53 101
2205.64 101
2205.74 99
2205.85 95
2205.96 90
2206.07 84
2206.17 77
2206.28 70
2206.39 63
2206.50 56
2206.60 49
2206.71 44
2206.82 40
2206.93 37
2207.04 35
2207.14 33
2207.25 31
2207.36 29
2207.47 27
2207.57 24
2207.68 21
2207.79 17
2207.90 15
2208.01 14
2208.11 17
2208.22 22
2208.33 30
2208.44 39
2208.54 48
2208.65 56
2208.76 60
2208.87 60
2208.97 56
2209.08 48
2209.19 37
2209.30 26
2209.41 16
2209.51 9
2209.62 5
2209.73 6
2209.84 11
2209.94 19
2210.05 29
2210.16 40
2210.27 49
2210.38 56
2210.48 62
2210.59 65
2210.70 67
2210.81 68
2210.91 69
2211.02 69
2211.13 68
2211.24 66
2211.35 63
2211.45 59
2211.56 54
2211.67 49
2211.78 44
2211.89 41
2211.99 38
2212.10 38
2212.21 38
2212.32 39
2212.42 40
2212.53 41
2212.64 42
2212.75 43
2212.86 43
2212.96 43
2213.07 43
2213.18 44
2213.29 46
2213.39 49
2213.50 54
2213.61 59
2213.72 64
2213.83 68
2213.93 69
2214.04 69
2214.15 67
2214.26 63
2214.37 60
2214.47 58
2214.58 57
2214.69 58
2214.80 60
2214.91 63
2215.01 66
2215.12 68
2215.23 69
2215.34 68
2215.44 67
2215.55 64
2215.66 61
2215.77 58
2215.88 57
2215.98 56
2216.09 56
2216.20 57
2216.31 57
2216.42 56
2216.52 52
2216.63 46
2216.74 39
2216.85 30
2216.96 23
2217.06 16
2217.17 12
2217.28 10
2217.39 9
2217.50 9
2217.60 9
2217.71 9
2217.82 9
2217.93 10
2218.04 12
2218.14 16
2218.25 21
2218.36 26
2218.47 30
2218.58 32
2218.68 32
2218.79 30
2218.90 27
2219.01 23
2219.12 19
2219.22 16
2219.33 14
2219.44 14
2219.55 15
2219.66 15
2219.76 14
2219.87 12
2219.98 10
2220.09 7
2220.20 4
2220.30 4
2220.41 6
2220.52 10
2220.63 17
2220.74 25
2220.84 33
2220.95 40
2221.06 47
2221.17 52
2221.28 58
2221.38 65
2221.49 73
2221.60 82
2221.71 91
2221.82 100
2221.92 106
2222.03 109
2222.14 108
2222.25 102
2222.36 94
2222.46 83
2222.57 73
2222.68 65
2222.79 61
2222.90 60
2223.01 63
2223.11 69
2223.22 77
2223.33 84
2223.44 90
2223.55 94
2223.65 96
2223.76 97
2223.87 96
2223.98 94
2224.09 93
2224.19 91
2224.30 90
2224.41 88
2224.52 87
2224.63 87
2224.74 86
2224.84 87
2224.95 89
2225.06 91
2225.17 94
2225.28 96
2225.38 98
2225.49 100
2225.60 101
2225.71 102
2225.82 103
2225.92 102
2226.03 102
2226.14 100
2226.25 99
2226.36 96
2226.47 94
2226.57 91
2226.68 87
2226.79 83
2226.90 78
2227.01 73
2227.11 66
2227.22 58
2227.33 51
2227.44 43
2227.55 37
2227.66 32
2227.76 30
2227.87 29
2227.98 30
2228.09 32
2228.20 34
2228.31 37
2228.41 39
2228.52 42
2228.63 45
2228.74 48
2228.85 52
2228.95 57
2229.06 61
2229.17 64
2229.28 67
2229.39 68
2229.50 67
2229.60 65
2229.71 61
2229.82 58
2229.93 55
2230.04 51
2230.15 48
2230.25 44
2230.36 40
2230.47 34
2230.58 28
2230.69 22
2230.80 18
2230.90 15
2231.01 16
2231.12 19
2231.23 24
2231.34 32
2231.44 41
2231.55 50
2231.66 60
2231.77 70
2231.88 80
2231.99 89
2232.09 98
2232.20 106
2232.31 111
2232.42 114
2232.53 114
2232.64 111
2232.74 107
2232.85 102
2232.96 96
2233.07 91
2233.18 85
2233.29 79
2233.39 71
2233.50 62
2233.61 52
2233.72 42
2233.83 33
2233.94 26
2234.04 21
2234.15 20
2234.26 21
2234.37 23
2234.48 26
2234.59 30
2234.70 33
2234.80 35
2234.91 37
2235.02 38
2235.13 40
2235.24 40
2235.35 41
2235.45 41
2235.56 42
2235.67 42
2235.78 43
2235.89 44
2236.00 46
2236.10 48
2236.21 49
2236.32 48
2236.43 46
2236.54 43
2236.65 39
2236.75 36
2236.86 35
2236.97 35
2237.08 38
2237.19 42
2237.30 46
2237.41 50
2237.51 53
2237.62 58
2237.73 63
2237.84 70
2237.95 80
2238.06 93
2238.16 108
2238.27 124
2238.38 139
2238.49 154
2238.60 166
2238.71 176
2238.82 183
2238.92 187
2239.03 189
2239.14 189
2239.25 189
2239.36 188
2239.47 189
2239.58 192
2239.68 198
2239.79 205
2239.90 213
2240.01 221
2240.12 227
2240.23 231
2240.33 232
2240.44 231
2240.55 227
2240.66 222
2240.77 216
2240.88 208
2240.99 200
2241.09 192
2241.20 183
2241.31 175
2241.42 168
2241.53 163
2241.64 160
2241.75 159
2241.85 159
2241.96 159
2242.07 157
2242.18 152
2242.29 144
2242.40 134
2242.51 123
2242.61 113
2242.72 105
2242.83 100
2242.94 97
2243.05 94
2243.16 91
2243.27 86
2243.37 77
2243.48 66
2243.59 54
2243.70 43
2243.81 34
2243.92 28
2244.03 26
2244.13 29
2244.24 36
2244.35 43
2244.46 51
2244.57 57
2244.68 59
2244.79 58
2244.89 52
2245.00 43
2245.11 33
2245.22 22
2245.33 12
2245.44 4
2245.55 0
2245.66 0
2245.76 0
2245.87 0
2245.98 0
2246.09 0
2246.20 0
2246.31 0
2246.42 0
2246.52 1
2246.63 8
2246.74 17
2246.85 25
2246.96 34
2247.07 42
2247.18 48
2247.29 53
2247.39 57
2247.50 61
2247.61 65
2247.72 69
2247.83 75
2247.94 80
2248.05 86
2248.15 90
2248.26 91
2248.37 90
2248.48 87
2248.59 83
2248.70 77
2248.81 72
2248.92 67
2249.02 62
2249.13 58
2249.24 55
2249.35 51
2249.46 47
2249.57 43
2249.68 39
2249.79 36
2249.89 34
2250.00 32
2250.11 31
2250.22 30
2250.33 31
2250.44 31
2250.55 32
2250.66 33
2250.76 35
2250.87 36
2250.98 38
2251.09 40
2251.20 44
2251.31 48
2251.42 53
2251.53 59
2251.63 63
2251.74 65
2251.85 65
2251.96 62
2252.07 56
2252.18 50
2252.29 43
2252.40 38
2252.51 36
2252.61 35
2252.72 37
2252.83 40
2252.94 43
2253.05 47
2253.16 50
2253.27 52
2253.38 54
2253.48 54
2253.59 52
2253.70 48
2253.81 42
2253.92 35
2254.03 28
2254.14 23
2254.25 21
2254.36 22
2254.46 28
2254.57 37
2254.68 48
2254.79 59
2254.90 69
2255.01 78
2255.12 83
2255.23 86
2255.34 87
2255.44 85
2255.55 82
2255.66 78
2255.77 73
2255.88 68
2255.99 64
2256.10 61
2256.21 58
2256.32 59
2256.42 62
2256.53 68
2256.64 77
2256.75 89
2256.86 102
2256.97 116
2257.08 128
2257.19 138
2257.30 145
2257.40 148
2257.51 149
2257.62 147
2257.73 142
2257.84 135
2257.95 126
2258.06 115
2258.17 102
2258.28 87
2258.38 72
2258.49 58
2258.60 46
2258.71 37
2258.82 31
2258.93 28
2259.04 29
2259.15 31
2259.26 34
2259.37 39
2259.47 46
2259.58 53
2259.69 61
2259.80 70
2259.91 77
2260.02 83
2260.13 85
2260.24 84
2260.35 78
2260.46 70
2260.56 60
2260.67 50
2260.78 40
2260.89 31
2261.00 23
2261.11 17
2261.22 12
2261.33 7
2261.44 3
2261.55 1
2261.65 1
2261.76 2
2261.87 7
2261.98 14
2262.09 22
2262.20 32
2262.31 42
2262.42 52
2262.53 59
2262.64 65
2262.75 68
2262.85 68
2262.96 65
2263.07 60
2263.18 54
2263.29 46
2263.40 40
2263.51 35
2263.62 33
2263.73 33
2263.84 36
2263.94 42
2264.05 48
2264.16 54
2264.27 58
2264.38 61
2264.49 63
2264.60 64
2264.71 64
2264.82 65
2264.93 66
2265.04 67
2265.15 69
2265.25 72
2265.36 75
2265.47 79
2265.58 85
2265.69 92
2265.80 100
2265.91 109
2266.02 118
2266.13 126
2266.24 134
2266.35 139
2266.45 142
2266.56 141
2266.67 139
2266.78 134
2266.89 129
2267.00 125
2267.11 124
2267.22 128
2267.33 135
2267.44 147
2267.55 160
2267.66 173
2267.76 185
2267.87 192
2267.98 194
2268.09 191
2268.20 184
2268.31 174
2268.42 164
2268.53 153
2268.64 144
2268.75 136
2268.86 128
2268.97 120
2269.08 112
2269.18 104
2269.29 96
2269.40 91
2269.51 87
2269.62 85
2269.73 85
2269.84 84
2269.95 84
2270.06 82
2270.17 79
2270.28 75
2270.39 71
2270.50 68
2270.60 68
2270.71 70
2270.82 76
2270.93 83
2271.04 90
2271.15 97
2271.26 101
2271.37 101
2271.48 98
2271.59 91
2271.70 81
2271.81 69
2271.92 56
2272.02 42
2272.13 28
2272.24 16
2272.35 4
2272.46 0
2272.57 0
2272.68 0
2272.79 0
2272.90 0
2273.01 0
2273.12 0
2273.23 0
2273.34 6
2273.45 11
2273.55 15
2273.66 16
2273.77 16
2273.88 13
2273.99 11
2274.10 8
2274.21 8
2274.32 9
2274.43 12
2274.54 17
2274.65 24
2274.76 32
2274.87 39
2274.98 46
2275.09 52
2275.20 56
2275.30 59
2275.41 60
2275.52 61
2275.63 62
2275.74 62
2275.85 62
2275.96 63
2276.07 65
2276.18 69
2276.29 74
2276.40 81
2276.51 89
2276.62 98
2276.73 105
2276.84 111
2276.95 115
2277.05 118
2277.16 119
2277.27 120
2277.38 121
2277.49 123
2277.60 124
2277.71 125
2277.82 125
2277.93 123
2278.04 119
2278.15 113
2278.26 106
2278.37 99
2278.48 91
2278.59 85
2278.70 80
2278.81 76
2278.91 73
2279.02 70
2279.13 67
2279.24 64
2279.35 61
2279.46 58
2279.57 56
2279.68 56
2279.79 57
2279.90 60
2280.01 65
2280.12 71
2280.23 79
2280.34 89
2280.45 99
2280.56 109
2280.67 118
2280.78 126
2280.89 131
2280.99 133
2281.10 133
2281.21 130
2281.32 127
2281.43 124
2281.54 121
2281.65 119
2281.76 117
2281.87 114
2281.98 111
2282.09 105
2282.20 99
2282.31 93
2282.42 88
2282.53 86
2282.64 87
2282.75 90
2282.86 95
2282.97 101
2283.08 106
2283.19 111
2283.29 113
2283.40 114
2283.51 113
2283.62 112
2283.73 111
2283.84 109
2283.95 107
2284.06 105
2284.17 102
2284.28 98
2284.39 94
2284.50 88
2284.61 83
2284.72 77
2284.83 72
2284.94 67
2285.05 63
2285.16 60
2285.27 59
2285.38 58
2285.49 59
2285.60 61
2285.71 65
2285.82 70
2285.92 76
2286.03 83
2286.14 90
2286.25 97
2286.36 104
2286.47 110
2286.58 115
2286.69 119
2286.80 120
2286.91 118
2287.02 113
2287.13 104
2287.24 94
2287.35 82
2287.46 71
2287.57 63
2287.68 58
2287.79 56
2287.90 57
2288.01 59
2288.12 63
2288.23 65
2288.34 67
2288.45 66
2288.56 64
2288.67 60
2288.78 56
2288.89 51
2289.00 47
2289.10 44
2289.21 44
2289.32 46
2289.43 51
2289.54 59
2289.65 69
2289.76 81
2289.87 93
2289.98 106
2290.09 118
2290.20 127
2290.31 134
2290.42 137
2290.53 138
2290.64 135
2290.75 130
2290.86 124
2290.97 119
2291.08 114
2291.19 111
2291.30 109
2291.41 109
2291.52 110
2291.63 112
2291.74 115
2291.85 118
2291.96 121
2292.07 125
2292.18 127
2292.29 129
2292.40 129
2292.51 128
2292.62 125
2292.73 122
2292.84 118
2292.95 114
2293.06 110
2293.17 106
2293.28 102
2293.38 98
2293.49 93
2293.60 88
2293.71 82
2293.82 77
2293.93 73
2294.04 71
2294.15 73
2294.26 79
2294.37 89
2294.48 101
2294.59 115
2294.70 127
2294.81 136
2294.92 141
2295.03 143
2295.14 141
2295.25 138
2295.36 134
2295.47 129
2295.58 125
2295.69 121
2295.80 117
2295.91 113
2296.02 107
2296.13 100
2296.24 93
2296.35 87
2296.46 81
2296.57 77
2296.68 75
2296.79 74
2296.90 74
2297.01 74
2297.12 74
2297.23 73
2297.34 73
2297.45 73
2297.56 74
2297.67 76
2297.78 79
2297.89 81
2298.00 83
2298.11 82
2298.22 79
2298.33 74
2298.44 69
2298.55 63
2298.66 60
2298.77 60
2298.88 63
2298.99 68
2299.10 75
2299.21 82
2299.32 89
2299.43 93
2299.54 95
2299.65 94
2299.76 92
2299.87 88
2299.98 84
2300.09 80
2300.20 75
2300.31 71
2300.42 69
2300.53 68
2300.64 69
2300.75 73
2300.86 78
2300.97 84
2301.08 89
2301.19 92
2301.30 93
2301.41 92
2301.52 90
2301.63 89
2301.74 88
2301.85 90
2301.96 94
2302.07 98
2302.18 101
2302.29 101
2302.40 97
2302.51 91
2302.62 83
2302.73 75
2302.84 69
2302.95 66
2303.06 67
2303.17 70
2303.28 74
2303.39 77
2303.50 78
2303.61 77
2303.72 75
2303.83 73
2303.94 72
2304.05 74
2304.16 79
2304.27 86
2304.38 95
2304.49 103
2304.60 109
2304.71 113
2304.82 116
2304.93 117
2305.04 118
2305.15 121
2305.26 124
2305.37 127
2305.48 130
2305.59 131
2305.70 130
2305.81 126
2305.92 120
2306.03 114
2306.14 109
2306.25 106
2306.36 107
2306.47 111
2306.58 118
2306.69 126
2306.80 135
2306.91 144
2307.02 151
2307.13 156
2307.24 159
2307.35 159
2307.46 157
2307.57 152
2307.68 145
2307.79 135
2307.90 123
2308.01 110
2308.12 97
2308.23 85
2308.34 75
2308.45 70
2308.56 68
2308.67 71
2308.78 77
2308.89 84
2309.00 91
2309.11 98
2309.22 103
2309.33 107
2309.44 110
2309.55 112
2309.66 115
2309.77 118
2309.88 120
2309.99 122
2310.10 123
2310.21 122
2310.32 121
2310.43 119
2310.55 118
2310.66 118
2310.77 118
2310.88 117
2310.99 117
2311.10 115
2311.21 112
2311.32 108
2311.43 103
2311.54 98
2311.65 95
2311.76 93
2311.87 91
2311.98 90
2312.09 90
2312.20 90
2312.31 91
2312.42 94
2312.53 101
2312.64 110
2312.75 123
2312.86 137
2312.97 150
2313.08 161
2313.19 170
2313.30 175
2313.41 177
2313.52 177
2313.63 175
2313.74 172
2313.85 168
2313.96 164
2314.07 159
2314.18 154
2314.29 148
2314.40 143
2314.51 139
2314.62 135
2314.73 133
2314.85 132
2314.96 132
2315.07 133
2315.18 135
2315.29 137
2315.40 139
2315.51 139
2315.62 138
2315.73 134
2315.84 127
2315.95 118
2316.06 109
2316.17 100
2316.28 93
2316.39 87
2316.50 82
2316.61 78
2316.72 73
2316.83 66
2316.94 57
2317.05 48
2317.16 37
2317.27 27
2317.38 19
2317.49 12
2317.60 7
2317.71 3
2317.82 1
2317.93 0
2318.05 0
2318.16 0
2318.27 0
2318.38 0
2318.49 0
2318.60 0
2318.71 0
2318.82 0
2318.93 7
2319.04 15
2319.15 25
2319.26 35
2319.37 45
2319.48 56
2319.59 67
2319.70 77
2319.81 86
2319.92 94
2320.03 99
2320.14 100
2320.25 98
2320.36 94
2320.47 88
2320.58 82
2320.70 79
2320.81 79
2320.92 82
2321.03 87
2321.14 93
2321.25 99
2321.36 103
2321.47 105
2321.58 106
2321.69 105
2321.80 103
2321.91 100
2322.02 98
2322.13 95
2322.24 91
2322.35 87
2322.46 82
2322.57 77
2322.68 73
2322.79 70
2322.90 70
2323.02 73
2323.13 79
2323.24 87
2323.35 98
2323.46 109
2323.57 119
2323.68 126
2323.79 131
2323.90 132
2324.01 132
2324.12 131
2324.23 130
2324.34 131
2324.45 134
2324.56 138
2324.67 144
2324.78 148
2324.89 150
2325.00 149
2325.12 144
2325.23 136
2325.34 126
2325.45 115
2325.56 105
2325.67 95
2325.78 87
2325.89 80
2326.00 74
2326.11 69
2326.22 65
2326.33 62
2326.44 59
2326.55 56
2326.66 53
2326.77 50
2326.88 44
2326.99 37
2327.11 29
2327.22 20
2327.33 13
2327.44 7
2327.55 4
2327.66 4
2327.77 6
2327.88 10
2327.99 13
2328.10 16
2328.21 18
2328.32 18
2328.43 17
2328.54 15
2328.65 15
2328.76 16
2328.88 19
2328.99 24
2329.10 29
2329.21 35
2329.32 41
2329.43 46
2329.54 49
2329.65 52
2329.76 54
2329.87 56
2329.98 58
2330.09 59
2330.20 60
2330.31 60
2330.42 59
2330.54 56
2330.65 52
2330.76 47
2330.87 44
2330.98 42
2331.09 44
2331.20 50
2331.31 59
2331.42 70
2331.53 82
2331.64 93
2331.75 103
2331.86 109
2331.97 113
2332.09 113
2332.20 111
2332.31 107
2332.42 103
2332.53 98
2332.64 94
2332.75 92
2332.86 91
2332.97 92
2333.08 93
2333.19 94
2333.30 94
2333.41 92
2333.52 88
2333.64 83
2333.75 79
2333.86 76
2333.97 75
2334.08 76
2334.19 79
2334.30 82
2334.41 84
2334.52 84
2334.63 82
2334.74 77
2334.85 70
2334.96 61
2335.08 52
2335.19 44
2335.30 37
2335.41 32
2335.52 29
2335.63 30
2335.74 33
2335.85 36
2335.96 41
2336.07 44
2336.18 46
2336.29 46
2336.41 45
2336.52 42
2336.63 40
2336.74 37
2336.85 36
2336.96 36
2337.07 39
2337.18 43
2337.29 49
2337.40 55
2337.51 61
2337.62 66
2337.74 67
2337.85 65
2337.96 59
2338.07 52
2338.18 43
2338.29 35
2338.40 29
2338.51 25
2338.62 24
2338.73 25
2338.84 27
2338.95 28
2339.07 29
2339.18 29
2339.29 29
2339.40 30
2339.51 34
2339.62 40
2339.73 50
2339.84 61
2339.95 72
2340.06 81
2340.17 88
2340.29 91
2340.40 93
2340.51 93
2340.62 93
2340.73 94
2340.84 97
2340.95 102
2341.06 108
2341.17 114
2341.28 120
2341.39 126
2341.51 132
2341.62 138
2341.73 143
2341.84 148
2341.95 151
2342.06 152
2342.17 152
2342.28 151
2342.39 148
2342.50 144
2342.62 138
2342.73 131
2342.84 123
2342.95 115
2343.06 108
2343.17 103
2343.28 100
2343.39 100
2343.50 102
2343.61 105
2343.72 108
2343.84 111
2343.95 112
2344.06 112
2344.17 112
2344.28 113
2344.39 117
2344.50 122
2344.61 129
2344.72 137
2344.84 143
2344.95 148
2345.06 149
2345.17 148
2345.28 146
2345.39 143
2345.50 141
2345.61 140
2345.72 142
2345.83 146
2345.95 150
2346.06 154
2346.17 156
2346.28 155
2346.39 151
2346.50 143
2346.61 134
2346.72 123
2346.83 114
2346.94 107
2347.06 103
2347.17 104
2347.28 108
2347.39 115
2347.50 124
2347.61 133
2347.72 140
2347.83 144
2347.94 143
2348.06 138
2348.17 130
2348.28 120
2348.39 112
2348.50 106
2348.61 105
2348.72 109
2348.83 117
2348.94 128
2349.06 141
2349.17 152
2349.28 162
2349.39 168
2349.50 169
2349.61 167
2349.72 161
2349.83 153
2349.94 143
2350.06 132
2350.17 123
2350.28 115
2350.39 110
2350.50 106
2350.61 103
2350.72 100
2350.83 98
2350.95 95
2351.06 93
2351.17 91
2351.28 90
2351.39 91
2351.50 95
2351.61 99
2351.72 104
2351.83 109
2351.95 113
2352.06 115
2352.17 114
2352.28 110
2352.39 103
2352.50 94
2352.61 84
2352.72 74
2352.84 65
2352.95 58
2353.06 51
2353.17 47
2353.28 43
2353.39 41
2353.50 40
2353.61 40
2353.73 41
2353.84 42
2353.95 44
2354.06 47
2354.17 49
2354.28 50
2354.39 51
2354.50 51
2354.61 51
2354.73 51
2354.84 50
2354.95 50
2355.06 50
2355.17 51
2355.28 53
2355.39 55
2355.51 59
2355.62 63
2355.73 68
2355.84 74
2355.95 79
2356.06 86
2356.17 92
2356.28 100
2356.40 108
2356.51 116
2356.62 121
2356.73 124
2356.84 123
2356.95 116
2357.06 105
2357.17 92
2357.29 77
2357.40 64
2357.51 56
2357.62 52
2357.73 54
2357.84 59
2357.95 66
2358.07 72
2358.18 76
2358.29 77
2358.40 75
2358.51 71
2358.62 66
2358.73 60
2358.84 55
2358.96 51
2359.07 47
2359.18 43
2359.29 40
2359.40 38
2359.51 37
2359.62 39
2359.74 42
2359.85 47
2359.96 54
2360.07 61
2360.18 68
2360.29 74
2360.40 79
2360.51 83
2360.63 86
2360.74 86
2360.85 83
2360.96 79
2361.07 73
2361.18 66
2361.29 58
2361.41 51
2361.52 44
2361.63 38
2361.74 32
2361.85 27
2361.96 21
2362.07 17
2362.19 12
2362.30 9
2362.41 7
2362.52 6
2362.63 7
2362.74 9
2362.85 12
2362.97 14
2363.08 16
2363.19 17
2363.30 16
2363.41 13
2363.52 8
2363.63 2
2363.75 0
2363.86 0
2363.97 0
2364.08 0
2364.19 0
2364.30 0
2364.42 0
2364.53 0
2364.64 2
2364.75 8
2364.86 17
2364.97 28
2365.08 42
2365.20 58
2365.31 74
2365.42 91
2365.53 106
2365.64 117
2365.75 124
2365.86 127
2365.98 126
2366.09 120
2366.20 112
2366.31 104
2366.42 96
2366.53 92
2366.65 91
2366.76 93
2366.87 99
2366.98 107
2367.09 117
2367.20 128
2367.31 139
2367.43 148
2367.54 157
2367.65 162
2367.76 163
2367.87 161
2367.98 155
2368.10 147
2368.21 138
2368.32 129
2368.43 121
2368.54 114
2368.65 109
2368.77 105
2368.88 103
2368.99 101
2369.10 101
2369.21 103
2369.32 107
2369.43 112
2369.55 117
2369.66 121
2369.77 123
2369.88 124
2369.99 123
2370.10 123
2370.22 125
2370.33 128
2370.44 132
2370.55 135
2370.66 137
2370.77 135
2370.89 130
2371.00 121
2371.11 111
2371.22 101
2371.33 93
2371.44 89
2371.56 87
2371.67 89
2371.78 94
2371.89 100
2372.00 106
2372.11 111
2372.23 117
2372.34 122
2372.45 127
2372.56 130
2372.67 133
2372.78 134
2372.90 134
2373.01 131
2373.12 127
2373.23 120
2373.34 113
2373.45 106
2373.57 100
2373.68 94
2373.79 90
2373.90 89
2374.01 89
2374.12 91
2374.24 94
2374.35 98
2374.46 103
2374.57 106
2374.68 108
2374.79 107
2374.91 104
2375.02 99
2375.13 92
2375.24 85
2375.35 76
2375.46 68
2375.58 59
2375.69 51
2375.80 43
2375.91 35
2376.02 28
2376.14 22
2376.25 17
2376.36 14
2376.47 14
2376.58 15
2376.69 20
2376.81 26
2376.92 34
2377.03 43
2377.14 52
2377.25 60
2377.36 66
2377.48 70
2377.59 74
2377.70 77
2377.81 82
2377.92 88
2378.04 96
2378.15 104
2378.26 112
2378.37 118
2378.48 122
2378.59 124
2378.71 126
2378.82 126
2378.93 127
2379.04 128
2379.15 129
2379.27 131
2379.38 132
2379.49 134
2379.60 135
2379.71 137
2379.82 137
2379.94 138
2380.05 138
2380.16 139
2380.27 141
2380.38 144
2380.50 148
2380.61 153
2380.72 156
2380.83 157
2380.94 155
2381.06 148
2381.17 137
2381.28 125
2381.39 112
2381.50 101
2381.61 93
2381.73 89
2381.84 88
2381.95 88
2382.06 89
2382.17 88
2382.29 85
2382.40 80
2382.51 74
2382.62 67
2382.73 61
2382.85 57
2382.96 55
2383.07 55
2383.18 57
2383.29 61
2383.41 65
2383.52 68
2383.63 70
2383.74 71
2383.85 71
2383.96 69
2384.08 66
2384.19 63
2384.30 61
2384.41 58
2384.52 56
2384.64 54
2384.75 51
2384.86 48
2384.97 45
2385.08 43
2385.20 43
2385.31 44
2385.42 47
2385.53 50
2385.64 54
2385.76 57
2385.87 60
2385.98 61
2386.09 61
2386.20 60
2386.32 59
2386.43 57
2386.54 55
2386.65 54
2386.76 55
2386.88 57
2386.99 60
2387.10 65
2387.21 71
2387.32 76
2387.44 79
2387.55 81
2387.66 81
2387.77 78
2387.88 74
2388.00 70
2388.11 66
2388.22 63
2388.33 63
2388.44 64
2388.56 68
2388.67 73
2388.78 78
2388.89 83
2389.01 88
2389.12 92
2389.23 94
2389.34 95
2389.45 95
2389.57 95
2389.68 94
2389.79 93
2389.90 93
2390.01 94
2390.13 95
2390.24 97
2390.35 99
2390.46 102
2390.57 103
2390.69 103
2390.80 102
2390.91 98
2391.02 93
2391.13 85
2391.25 75
2391.36 64
2391.47 51
2391.58 39
2391.70 29
2391.81 20
2391.92 15
2392.03 13
2392.14 14
2392.26 17
2392.37 21
2392.48 25
2392.59 28
2392.70 29
2392.82 29
2392.93 27
2393.04 24
2393.15 22
2393.27 21
2393.38 22
2393.49 26
2393.60 34
2393.71 46
2393.83 59
2393.94 73
2394.05 85
2394.16 94
2394.27 100
2394.39 102
2394.50 101
2394.61 99
2394.72 97
2394.84 96
2394.95 96
2395.06 98
2395.17 101
2395.28 105
2395.40 110
2395.51 115
2395.62 119
2395.73 121
2395.85 121
2395.96 119
2396.07 114
2396.18 108
2396.29 100
2396.41 93
2396.52 87
2396.63 82
2396.74 78
2396.86 76
2396.97 76
2397.08 77
2397.19 80
2397.30 84
2397.42 88
2397.53 92
2397.64 94
2397.75 94
2397.87 92
2397.98 88
2398.09 83
2398.20 78
2398.32 74
2398.43 71
2398.54 70
2398.65 70
2398.76 72
2398.88 75
2398.99 78
2399.10 81
2399.21 84
2399.33 86
2399.44 87
2399.55 88
2399.66 88
2399.77 89
2399.89 91
2400.00 94
2400.11 97
2400.22 101
2400.34 105
2400.45 108
2400.56 110
2400.67 111
2400.79 111
2400.90 110
2401.01 111
2401.12 112
2401.24 115
2401.35 118
2401.46 121
2401.57 123
2401.68 124
2401.80 124
2401.91 122
2402.02 119
2402.13 114
2402.25 108
2402.36 102
2402.47 95
2402.58 88
2402.70 82
2402.81 77
2402.92 74
2403.03 73
2403.15 74
2403.26 77
2403.37 80
2403.48 83
2403.60 86
2403.71 87
2403.82 87
2403.93 86
2404.04 85
2404.16 86
2404.27 88
2404.38 92
2404.49 97
2404.61 102
2404.72 105
2404.83 106
2404.94 104
2405.06 101
2405.17 96
2405.28 93
2405.39 91
2405.51 92
2405.62 95
2405.73 98
2405.84 101
2405.96 103
2406.07 103
2406.18 101
2406.29 98
2406.41 95
2406.52 92
2406.63 91
2406.74 90
2406.86 91
2406.97 92
2407.08 93
2407.19 93
2407.31 91
2407.42 89
2407.53 85
2407.64 82
2407.76 79
2407.87 78
2407.98 77
2408.09 78
2408.21 80
2408.32 81
2408.43 82
2408.54 82
2408.66 81
2408.77 80
2408.88 80
2408.99 79
2409.11 78
2409.22 77
2409.33 75
2409.44 73
2409.56 71
2409.67 69
2409.78 67
2409.89 66
2410.01 66
2410.12 66
2410.23 65
2410.34 62
2410.46 58
2410.57 50
2410.68 41
2410.79 31
2410.91 20
2411.02 10
2411.13 2
2411.24 0
2411.36 0
2411.47 0
2411.58 0
2411.69 0
2411.81 0
2411.92 0
2412.03 0
2412.15 0
2412.26 6
2412.37 13
2412.48 21
2412.60 28
2412.71 33
2412.82 37
2412.93 40
2413.05 43
2413.16 47
2413.27 52
2413.38 59
2413.50 67
2413.61 76
2413.72 85
2413.83 91
2413.95 96
2414.06 98
2414.17 99
2414.29 98
2414.40 97
2414.51 97
2414.62 97
2414.74 97
2414.85 96
2414.96 93
2415.07 88
2415.19 81
2415.30 72
2415.41 62
2415.52 52
2415.64 42
2415.75 34
2415.86 27
2415.98 22
2416.09 21
2416.20 22
2416.31 27
2416.43 34
2416.54 41
2416.65 47
2416.76 53
2416.88 56
2416.99 56
2417.10 56
2417.22 55
2417.33 56
2417.44 57
2417.55 60
2417.67 64
2417.78 67
2417.89 71
2418.00 73
2418.12 74
2418.23 75
2418.34 76
2418.46 78
2418.57 81
2418.68 86
2418.79 92
2418.91 98
2419.02 103
2419.13 107
2419.24 109
2419.36 109
2419.47 109
2419.58 110
2419.70 113
2419.81 119
2419.92 127
2420.03 136
2420.15 147
2420.26 157
2420.37 166
2420.49 174
2420.60 180
2420.71 185
2420.82 189
2420.94 192
2421.05 194
2421.16 194
2421.27 194
2421.39 192
2421.50 190
2421.61 188
2421.73 187
2421.84 187
2421.95 189
2422.06 192
2422.18 194
2422.29 194
2422.40 191
2422.52 184
2422.63 172
2422.74 156
2422.85 139
2422.97 123
2423.08 108
2423.19 96
2423.31 88
2423.42 83
2423.53 81
2423.64 81
2423.76 82
2423.87 84
2423.98 87
2424.10 90
2424.21 93
2424.32 96
2424.43 98
2424.55 99
2424.66 99
2424.77 100
2424.89 100
2425.00 102
2425.11 104
2425.22 107
2425.34 110
2425.45 112
2425.56 112
2425.68 110
2425.79 105
2425.90 100
2426.02 93
2426.13 86
2426.24 78
2426.35 69
2426.47 60
2426.58 50
2426.69 40
2426.81 31
2426.92 24
2427.03 20
2427.14 18
2427.26 18
2427.37 19
2427.48 21
2427.60 22
2427.71 22
2427.82 22
2427.94 22
2428.05 24
2428.16 29
2428.27 36
2428.39 46
2428.50 56
2428.61 66
2428.73 74
2428.84 78
2428.95 80
2429.07 79
2429.18 77
2429.29 76
2429.40 76
2429.52 78
2429.63 80
2429.74 81
2429.86 82
2429.97 80
2430.08 76
2430.20 71
2430.31 65
2430.42 58
2430.53 52
2430.65 48
2430.76 46
2430.87 45
2430.99 46
2431.10 48
2431.21 50
2431.33 52
2431.44 52
2431.55 51
2431.66 48
2431.78 42
2431.89 34
2432.00 25
2432.12 15
2432.23 5
2432.34 0
2432.46 0
2432.57 0
2432.68 0
2432.80 0
2432.91 0
2433.02 0
2433.13 0
2433.25 0
2433.36 0
2433.47 4
2433.59 11
2433.70 21
2433.81 32
2433.93 43
2434.04 52
2434.15 59
2434.27 62
2434.38 63
2434.49 62
2434.61 61
2434.72 60
2434.83 59
2434.94 58
2435.06 56
2435.17 54
2435.28 52
2435.40 51
2435.51 52
2435.62 55
2435.74 60
2435.85 66
2435.96 73
2436.08 78
2436.19 80
2436.30 80
2436.42 78
2436.53 75
2436.64 72
2436.75 70
2436.87 70
2436.98 71
2437.09 74
2437.21 78
2437.32 81
2437.43 84
2437.55 86
2437.66 85
2437.77 83
2437.89 81
2438.00 78
2438.11 75
2438.23 73
2438.34 71
2438.45 68
2438.57 64
2438.68 59
2438.79 51
2438.91 43
2439.02 34
2439.13 27
2439.25 22
2439.36 20
2439.47 21
2439.59 25
2439.70 31
2439.81 37
2439.92 44
2440.04 50
2440.15 56
2440.26 62
2440.38 67
2440.49 72
2440.60 76
2440.72 79
2440.83 81
2440.94 83
2441.06 84
2441.17 83
2441.28 81
2441.40 77
2441.51 72
2441.62 65
2441.74 57
2441.85 49
2441.96 42
2442.08 37
2442.19 34
2442.30 33
2442.42 35
2442.53 39
2442.64 43
2442.76 48
2442.87 52
2442.98 56
2443.10 61
2443.21 67
2443.32 73
2443.44 81
2443.55 88
2443.66 93
2443.78 95
2443.89 93
2444.00 87
2444.12 77
2444.23 64
2444.34 51
2444.46 38
2444.57 28
2444.68 19
2444.80 13
2444.91 8
2445.02 5
2445.14 4
2445.25 5
2445.36 7
2445.48 11
2445.59 16
2445.70 21
2445.82 26
2445.93 31
2446.04 36
2446.16 39
2446.27 43
2446.38 46
2446.50 49
2446.61 52
2446.72 54
2446.84 56
2446.95 57
2447.06 57
2447.18 57
2447.29 56
2447.41 54
2447.52 51
2447.63 50
2447.75 49
2447.86 49
2447.97 51
2448.09 53
2448.20 55
2448.31 55
2448.43 54
2448.54 50
2448.65 43
2448.77 35
2448.88 28
2448.99 21
2449.11 17
2449.22 16
2449.33 17
2449.45 19
2449.56 22
2449.67 25
2449.79 29
2449.90 34
2450.01 39
2450.13 46
2450.24 53
2450.35 60
2450.47 67
2450.58 73
2450.70 79
2450.81 84
2450.92 90
2451.04 96
2451.15 103
2451.26 110
2451.38 115
2451.49 119
2451.60 118
2451.72 114
2451.83 107
2451.94 97
2452.06 86
2452.17 74
2452.28 63
2452.40 55
2452.51 48
2452.63 44
2452.74 43
2452.85 44
2452.97 46
2453.08 50
2453.19 55
2453.31 60
2453.42 64
2453.53 67
2453.65 69
2453.76 70
2453.87 70
2453.99 71
2454.10 74
2454.22 78
2454.33 82
2454.44 87
2454.56 91
2454.67 92
2454.78 91
2454.90 87
2455.01 80
2455.12 71
2455.24 60
2455.35 48
2455.46 37
2455.58 28
2455.69 20
2455.81 16
2455.92 15
2456.03 17
2456.15 21
2456.26 25
2456.37 29
2456.49 30
2456.60 29
2456.71 26
2456.83 21
2456.94 17
2457.06 14
2457.17 13
2457.28 15
2457.40 19
2457.51 26
2457.62 32
2457.74 38
2457.85 42
2457.96 43
2458.08 41
2458.19 35
2458.31 28
2458.42 21
2458.53 14
2458.65 9
2458.76 5
2458.87 4
2458.99 3
2459.10 2
2459.22 1
2459.33 0
2459.44 0
2459.56 0
2459.67 0
2459.78 0
2459.90 0
2460.01 0
2460.12 0
2460.24 1
2460.35 3
2460.47 6
2460.58 11
2460.69 17
2460.81 26
2460.92 37
2461.03 49
2461.15 61
2461.26 75
2461.38 88
2461.49 101
2461.60 113
2461.72 124
2461.83 132
2461.94 137
2462.06 136
2462.17 132
2462.29 124
2462.40 113
2462.51 101
2462.63 90
2462.74 80
2462.85 72
2462.97 66
2463.08 61
2463.20 56
2463.31 51
2463.42 45
2463.54 40
2463.65 36
2463.77 33
2463.88 34
2463.99 37
2464.11 44
2464.22 53
2464.33 62
2464.45 71
2464.56 77
2464.68 80
2464.79 79
2464.90 76
2465.02 71
2465.13 66
2465.24 60
2465.36 56
2465.47 53
2465.59 51
2465.70 49
2465.81 47
2465.93 45
2466.04 43
2466.16 39
2466.27 35
2466.38 31
2466.50 27
2466.61 24
2466.72 22
2466.84 20
2466.95 19
2467.07 18
2467.18 17
2467.29 15
2467.41 13
2467.52 11
2467.64 10
2467.75 10
2467.86 10
2467.98 12
2468.09 15
2468.21 18
2468.32 21
2468.43 23
2468.55 24
2468.66 23
2468.77 22
2468.89 20
2469.00 17
2469.12 16
2469.23 15
2469.34 16
2469.46 18
2469.57 22
2469.69 26
2469.80 30
2469.91 33
2470.03 35
2470.14 36
2470.26 36
2470.37 36
2470.48 37
2470.60 37
2470.71 38
2470.83 39
2470.94 39
2471.05 38
2471.17 34
2471.28 29
2471.40 23
2471.51 17
2471.62 12
2471.74 8
2471.85 7
2471.97 9
2472.08 13
2472.19 19
2472.31 26
2472.42 32
2472.54 39
2472.65 44
2472.76 48
2472.88 51
2472.99 53
2473.11 54
2473.22 53
2473.33 52
2473.45 50
2473.56 49
2473.68 49
2473.79 49
2473.90 51
2474.02 53
2474.13 55
2474.25 57
2474.36 59
2474.47 61
2474.59 64
2474.70 69
2474.82 75
2474.93 82
2475.04 91
2475.16 98
2475.27 103
2475.39 104
2475.50 101
2475.61 93
2475.73 82
2475.84 68
2475.96 53
2476.07 39
2476.18 27
2476.30 17
2476.41 10
2476.53 8
2476.64 8
2476.76 11
2476.87 16
2476.98 21
2477.10 25
2477.21 28
2477.33 29
2477.44 28
2477.55 26
2477.67 23
2477.78 20
2477.90 18
2478.01 16
2478.12 14
2478.24 10
2478.35 5
2478.47 0
2478.58 0
2478.70 0
2478.81 0
2478.92 0
2479.04 0
2479.15 0
2479.27 0
2479.38 8
2479.49 20
2479.61 33
2479.72 45
2479.84 54
2479.95 61
2480.07 66
2480.18 67
2480.29 65
2480.41 62
2480.52 57
2480.64 52
2480.75 48
2480.86 45
2480.98 43
2481.09 44
2481.21 46
2481.32 49
2481.44 52
2481.55 55
2481.66 56
2481.78 56
2481.89 54
2482.01 51
2482.12 48
2482.24 44
2482.35 42
2482.46 41
2482.58 42
2482.69 46
2482.81 51
2482.92 59
2483.03 67
2483.15 76
2483.26 84
2483.38 91
2483.49 96
2483.61 99
2483.72 100
2483.83 98
2483.95 93
2484.06 87
2484.18 80
2484.29 73
2484.41 66
2484.52 60
2484.63 56
2484.75 55
2484.86 56
2484.98 58
2485.09 60
2485.21 61
2485.32 60
2485.43 58
2485.55 53
2485.66 47
2485.78 40
2485.89 35
2486.01 29
2486.12 25
2486.23 21
2486.35 19
2486.46 17
2486.58 17
2486.69 18
2486.81 21
2486.92 25
2487.03 32
2487.15 40
2487.26 50
2487.38 60
2487.49 70
2487.61 80
2487.72 88
2487.84 94
2487.95 96
2488.06 96
2488.18 92
2488.29 86
2488.41 79
2488.52 72
2488.64 67
2488.75 63
2488.86 62
2488.98 63
2489.09 65
2489.21 69
2489.32 73
2489.44 78
2489.55 82
2489.67 87
2489.78 90
2489.89 92
2490.01 93
2490.12 92
2490.24 89
2490.35 86
2490.47 83
2490.58 82
2490.70 82
2490.81 84
2490.92 87
2491.04 91
2491.15 95
2491.27 99
2491.38 102
2491.50 104
2491.61 105
2491.72 104
2491.84 103
2491.95 101
2492.07 99
2492.18 98
2492.30 97
2492.41 97
2492.53 99
2492.64 102
2492.76 108
2492.87 115
2492.98 123
2493.10 132
2493.21 140
2493.33 147
2493.44 152
2493.56 156
2493.67 159
2493.79 160
2493.90 161
2494.01 162
2494.13 164
2494.24 165
2494.36 165
2494.47 164
2494.59 162
2494.70 159
2494.82 156
2494.93 153
2495.04 151
2495.16 150
2495.27 150
2495.39 150
2495.50 151
2495.62 153
2495.73 155
2495.85 158
2495.96 161
2496.08 164
2496.19 166
2496.30 167
2496.42 164
2496.53 159
2496.65 151
2496.76 141
2496.88 131
2496.99 121
2497.11 113
2497.22 106
2497.34 102
2497.45 98
2497.57 95
2497.68 93
2497.79 90
2497.91 87
2498.02 84
2498.14 83
2498.25 82
2498.37 83
2498.48 85
2498.60 89
2498.71 95
2498.83 101
2498.94 108
2499.05 115
2499.17 122
2499.28 128
2499.40 132
2499.51 134
2499.63 132
2499.74 128
2499.86 121
2499.97 113
2500.09 106
2500.20 100
2500.32 97
2500.43 94
2500.54 93
2500.66 91
2500.77 89
2500.89 85
2501.00 79
2501.12 73
2501.23 65
2501.35 57
2501.46 48
2501.58 38
2501.69 28
2501.81 18
2501.92 10
2502.04 4
2502.15 1
2502.26 0
2502.38 1
2502.49 4
2502.61 6
2502.72 8
2502.84 8
2502.95 6
2503.07 3
2503.18 0
2503.30 0
2503.41 0
2503.53 0
2503.64 0
2503.76 0
2503.87 0
2503.99 5
2504.10 11
2504.21 17
2504.33 24
2504.44 31
2504.56 41
2504.67 51
2504.79 63
2504.90 75
2505.02 84
2505.13 91
2505.25 95
2505.36 94
2505.48 90
2505.59 84
2505.71 77
2505.82 71
2505.94 67
2506.05 66
2506.17 67
2506.28 71
2506.40 77
2506.51 83
2506.62 87
2506.74 90
2506.85 92
2506.97 94
2507.08 95
2507.20 98
2507.31 101
2507.43 107
2507.54 113
2507.66 118
2507.77 123
2507.89 125
2508.00 126
2508.12 124
2508.23 120
2508.35 114
2508.46 108
2508.58 102
2508.69 97
2508.81 92
2508.92 89
2509.04 86
2509.15 83
2509.27 77
2509.38 71
2509.50 63
2509.61 54
2509.73 46
2509.84 39
2509.95 33
2510.07 29
2510.18 27
2510.30 26
2510.41 25
2510.53 26
2510.64 28
2510.76 32
2510.87 37
2510.99 45
2511.10 54
2511.22 63
2511.33 71
2511.45 76
2511.56 78
2511.68 76
2511.79 70
2511.91 62
2512.02 53
2512.14 45
2512.25 40
2512.37 38
2512.48 41
2512.60 48
2512.71 57
2512.83 68
2512.94 78
2513.06 87
2513.17 95
2513.29 100
2513.40 103
2513.52 104
2513.63 105
2513.75 104
2513.86 103
2513.98 102
2514.09 100
2514.21 97
2514.32 94
2514.44 91
2514.55 89
2514.67 87
2514.78 86
2514.90 84
2515.01 82
2515.13 79
2515.24 76
2515.36 73
2515.47 70
2515.59 68
2515.70 68
2515.82 68
2515.93 70
2516.05 74
2516.16 77
2516.28 81
2516.39 84
2516.51 86
2516.62 87
2516.74 86
2516.85 84
2516.97 81
2517.08 77
2517.20 71
2517.31 66
2517.43 60
2517.54 54
2517.66 49
2517.77 44
2517.89 40
2518.00 36
2518.12 33
2518.23 30
2518.35 27
2518.46 23
2518.58 20
2518.69 18
2518.81 16
2518.92 16
2519.04 17
2519.15 18
2519.27 19
2519.38 18
2519.50 16
2519.61 11
2519.73 6
2519.84 1
2519.96 0
2520.07 0
2520.19 0
2520.30 0
2520.42 1
2520.53 5
2520.65 8
2520.76 9
2520.88 8
2520.99 5
2521.11 1
2521.22 0
2521.34 0
2521.45 0
2521.57 0
2521.68 0
2521.80 0
2521.91 4
2522.03 9
2522.14 14
2522.26 20
2522.38 27
2522.49 34
2522.61 42
2522.72 50
2522.84 58
2522.95 66
2523.07 72
2523.18 75
2523.30 76
2523.41 73
2523.53 69
2523.64 64
2523.76 59
2523.87 56
2523.99 56
2524.10 59
2524.22 64
2524.33 71
2524.45 77
2524.56 82
2524.68 83
2524.79 81
2524.91 77
2525.02 70
2525.14 63
2525.25 57
2525.37 53
2525.49 50
2525.60 49
2525.72 48
2525.83 47
2525.95 45
2526.06 42
2526.18 40
2526.29 38
2526.41 36
2526.52 36
2526.64 36
2526.75 36
2526.87 36
2526.98 36
2527.10 37
2527.21 38
2527.33 41
2527.44 44
2527.56 49
2527.67 56
2527.79 64
2527.91 73
2528.02 83
2528.14 94
2528.25 105
2528.37 114
2528.48 122
2528.60 127
2528.71 130
2528.83 130
2528.94 129
2529.06 128
2529.17 128
2529.29 128
2529.40 130
2529.52 133
2529.63 135
2529.75 137
2529.87 136
2529.98 133
2530.10 127
2530.21 119
2530.33 110
2530.44 101
2530.56 93
2530.67 87
2530.79 82
2530.90 78
2531.02 74
2531.13 70
2531.25 66
2531.36 62
2531.48 60
2531.60 59
2531.71 60
2531.83 62
2531.94 64
2532.06 68
2532.17 71
2532.29 74
2532.40 77
2532.52 80
2532.63 83
2532.75 86
2532.86 89
2532.98 92
2533.10 95
2533.21 98
2533.33 102
2533.44 107
2533.56 112
2533.67 116
2533.79 120
2533.90 122
2534.02 123
2534.13 124
2534.25 123
2534.36 121
2534.48 119
2534.60 116
2534.71 112
2534.83 107
2534.94 101
2535.06 96
2535.17 91
2535.29 89
2535.40 90
2535.52 93
2535.63 100
2535.75 107
2535.87 115
2535.98 122
2536.10 126
2536.21 127
2536.33 126
2536.44 124
2536.56 120
2536.67 118
2536.79 117
2536.90 120
2537.02 125
2537.14 131
2537.25 139
2537.37 145
2537.48 149
2537.60 151
2537.71 149
2537.83 145
2537.94 140
2538.06 134
2538.17 129
2538.29 126
2538.41 124
2538.52 122
2538.64 121
2538.75 120
2538.87 118
2538.98 115
2539.10 111
2539.21 105
2539.33 99
2539.45 91
2539.56 82
2539.68 71
2539.79 60
2539.91 50
2540.02 41
2540.14 35
2540.25 34
2540.37 36
2540.49 43
2540.60 52
2540.72 62
2540.83 72
2540.95 81
2541.06 88
2541.18 94
2541.29 98
2541.41 100
2541.53 100
2541.64 99
2541.76 98
2541.87 95
2541.99 93
2542.10 91
2542.22 89
2542.33 87
2542.45 84
2542.57 81
2542.68 77
2542.80 72
2542.91 65
2543.03 57
2543.14 49
2543.26 40
2543.38 32
2543.49 25
2543.61 18
2543.72 11
2543.84 6
2543.95 1
2544.07 0
2544.18 0
2544.30 0
2544.42 0
2544.53 0
2544.65 3
2544.76 8
2544.88 14
2544.99 20
2545.11 26
2545.23 32
2545.34 38
2545.46 43
2545.57 46
2545.69 47
2545.80 46
2545.92 42
2546.04 35
2546.15 27
2546.27 18
2546.38 10
2546.50 3
2546.61 0
2546.73 0
2546.85 1
2546.96 5
2547.08 11
2547.19 18
2547.31 24
2547.42 29
2547.54 33
2547.66 35
2547.77 36
2547.89 34
2548.00 31
2548.12 26
2548.23 21
2548.35 16
2548.47 12
2548.58 9
2548.70 7
2548.81 6
2548.93 5
2549.04 4
2549.16 2
2549.28 0
2549.39 0
2549.51 0
2549.62 0
2549.74 0
2549.85 0
2549.97 0
2550.09 0
2550.20 3
2550.32 6
2550.43 7
2550.55 7
2550.66 6
2550.78 7
2550.90 8
2551.01 11
2551.13 16
2551.24 20
2551.36 24
2551.48 27
2551.59 28
2551.71 29
2551.82 29
2551.94 29
2552.05 32
2552.17 37
2552.29 44
2552.40 53
2552.52 63
2552.63 72
2552.75 80
2552.87 86
2552.98 89
2553.10 91
2553.21 90
2553.33 90
2553.44 89
2553.56 90
2553.68 92
2553.79 95
2553.91 98
2554.02 101
2554.14 102
2554.26 102
2554.37 101
2554.49 97
2554.60 93
2554.72 87
2554.83 79
2554.95 69
2555.07 58
2555.18 45
2555.30 32
2555.41 20
2555.53 10
2555.65 3
2555.76 0
2555.88 0
2555.99 0
2556.11 3
2556.23 8
2556.34 15
2556.46 23
2556.57 32
2556.69 42
2556.81 51
2556.92 59
2557.04 66
2557.15 72
2557.27 77
2557.38 80
2557.50 83
2557.62 85
2557.73 86
2557.85 86
2557.96 86
2558.08 86
2558.20 87
2558.31 88
2558.43 90
2558.54 92
2558.66 94
2558.78 94
2558.89 92
2559.01 88
2559.12 82
2559.24 75
2559.36 69
2559.47 63
2559.59 58
2559.70 55
2559.82 53
2559.94 52
2560.05 52
2560.17 52
2560.28 53
2560.40 54
2560.52 56
2560.63 60
2560.75 64
2560.86 69
2560.98 73
2561.10 76
2561.21 77
2561.33 76
2561.44 73
2561.56 69
2561.68 65
2561.79 61
2561.91 59
2562.02 58
2562.14 57
2562.26 56
2562.37 53
2562.49 50
2562.60 45
2562.72 40
2562.84 35
2562.95 32
2563.07 32
2563.19 35
2563.30 41
2563.42 49
2563.53 59
2563.65 68
2563.77 76
2563.88 83
2564.00 87
2564.11 89
2564.23 90
2564.35 90
2564.46 90
2564.58 90
2564.69 90
2564.81 91
2564.93 93
2565.04 96
2565.16 99
2565.28 101
2565.39 103
2565.51 104
2565.62 104
2565.74 102
2565.86 100
2565.97 97
2566.09 94
2566.20 93
2566.32 92
2566.44 92
2566.55 93
2566.67 95
2566.78 96
2566.90 96
2567.02 96
2567.13 95
2567.25 94
2567.37 94
2567.48 95
2567.60 97
2567.71 99
2567.83 101
2567.95 102
2568.06 103
2568.18 102
2568.30 100
2568.41 98
2568.53 96
2568.64 94
2568.76 91
2568.88 87
2568.99 82
2569.11 77
2569.22 71
2569.34 67
2569.46 65
2569.57 65
2569.69 67
2569.81 70
2569.92 74
2570.04 78
2570.15 81
2570.27 84
2570.39 86
2570.50 88
2570.62 89
2570.74 91
2570.85 93
2570.97 94
2571.08 96
2571.20 97
2571.32 99
2571.43 103
2571.55 107
2571.67 113
2571.78 118
2571.90 122
2572.01 123
2572.13 120
2572.25 115
2572.36 107
2572.48 97
2572.60 87
2572.71 78
2572.83 71
2572.94 68
2573.06 69
2573.18 74
2573.29 81
2573.41 89
2573.53 98
2573.64 105
2573.76 110
2573.88 112
2573.99 112
2574.11 109
2574.22 105
2574.34 102
2574.46 99
2574.57 99
2574.69 100
2574.81 103
2574.92 106
2575.04 109
2575.15 112
2575.27 114
2575.39 116
2575.50 117
2575.62 118
2575.74 118
2575.85 118
2575.97 117
2576.09 114
2576.20 111
2576.32 106
2576.43 102
2576.55 98
2576.67 95
2576.78 93
2576.90 91
2577.02 88
2577.13 84
2577.25 79
2577.37 72
2577.48 64
2577.60 55
2577.72 46
2577.83 37
2577.95 29
2578.06 21
2578.18 15
2578.30 9
2578.41 4
2578.53 0
2578.65 0
2578.76 0
2578.88 0
2579.00 0
2579.11 0
2579.23 0
2579.34 0
2579.46 0
2579.58 1
2579.69 9
2579.81 19
2579.93 29
2580.04 40
2580.16 51
2580.28 60
2580.39 67
2580.51 71
2580.63 72
2580.74 69
2580.86 63
2580.98 54
2581.09 44
2581.21 34
2581.32 25
2581.44 18
2581.56 14
2581.67 13
2581.79 15
2581.91 19
2582.02 24
2582.14 30
2582.26 36
2582.37 40
2582.49 43
2582.61 43
2582.72 42
2582.84 40
2582.96 39
2583.07 39
2583.19 43
2583.31 49
2583.42 59
2583.54 71
2583.65 85
2583.77 99
2583.89 112
2584.00 123
2584.12 132
2584.24 137
2584.35 139
2584.47 138
2584.59 134
2584.70 128
2584.82 123
2584.94 118
2585.05 114
2585.17 111
2585.29 110
2585.40 109
2585.52 107
2585.64 104
2585.75 100
2585.87 95
2585.99 91
2586.10 87
2586.22 85
2586.34 83
2586.45 81
2586.57 79
2586.69 76
2586.80 71
2586.92 66
2587.04 60
2587.15 54
2587.27 49
2587.39 46
2587.50 45
2587.62 45
2587.74 47
2587.85 49
2587.97 51
2588.09 52
2588.20 53
2588.32 53
2588.44 54
2588.55 56
2588.67 60
2588.79 65
2588.90 71
2589.02 78
2589.14 84
2589.25 88
2589.37 89
2589.48 89
2589.60 86
2589.72 82
2589.84 78
2589.95 74
2590.07 69
2590.19 66
2590.30 63
2590.42 61
2590.54 59
2590.65 59
2590.77 62
2590.89 69
2591.00 79
2591.12 91
2591.24 106
2591.35 119
2591.47 128
2591.59 131
2591.70 128
2591.82 117
2591.94 101
2592.05 83
2592.17 66
2592.29 51
2592.40 41
2592.52 36
2592.64 35
2592.75 38
2592.87 41
2592.99 45
2593.10 48
2593.22 51
2593.34 55
2593.45 60
2593.57 67
2593.69 75
2593.80 86
2593.92 96
2594.04 106
2594.15 114
2594.27 120
2594.39 123
2594.50 124
2594.62 124
2594.74 124
2594.85 123
2594.97 122
2595.09 119
2595.20 113
2595.32 105
2595.44 93
2595.56 79
2595.67 63
2595.79 50
2595.91 40
2596.02 35
2596.14 36
2596.26 42
2596.37 52
2596.49 62
2596.61 71
2596.72 78
2596.84 82
2596.96 84
2597.07 83
2597.19 82
2597.31 82
2597.42 81
2597.54 80
2597.66 79
2597.77 78
2597.89 75
2598.01 70
2598.13 64
2598.24 57
2598.36 49
2598.48 40
2598.59 30
2598.71 21
2598.83 13
2598.94 7
2599.06 2
2599.18 0
2599.29 0
2599.41 0
2599.53 2
2599.64 6
2599.76 10
2599.88 15
2600.00 20
2600.11 26
2600.23 30
2600.35 34
2600.46 36
2600.58 36
2600.70 35
2600.81 33
2600.93 30
2601.05 29
2601.16 31
2601.28 35
2601.40 41
2601.52 48
2601.63 56
2601.75 63
2601.87 70
2601.98 76
2602.10 82
2602.22 88
2602.33 94
2602.45 101
2602.57 107
2602.69 113
2602.80 116
2602.92 117
2603.04 114
2603.15 109
2603.27 102
2603.39 94
2603.50 87
2603.62 82
2603.74 79
2603.85 78
2603.97 77
2604.09 77
2604.21 76
2604.32 74
2604.44 72
2604.56 69
2604.67 67
2604.79 66
2604.91 65
2605.02 65
2605.14 66
2605.26 66
2605.38 66
2605.49 66
2605.61 66
2605.73 66
2605.84 65
2605.96 65
2606.08 65
2606.20 65
2606.31 65
2606.43 64
2606.55 63
2606.66 61
2606.78 57
2606.90 53
2607.01 48
2607.13 42
2607.25 36
2607.37 29
2607.48 22
2607.60 16
2607.72 11
2607.83 7
2607.95 4
2608.07 4
2608.19 5
2608.30 7
2608.42 10
2608.54 11
2608.65 11
2608.77 9
2608.89 5
2609.01 0
2609.12 0
2609.24 0
2609.36 0
2609.47 0
2609.59 0
2609.71 0
2609.82 4
2609.94 14
2610.06 23
2610.18 30
2610.29 35
2610.41 38
2610.53 38
2610.64 35
2610.76 32
2610.88 28
2611.00 26
2611.11 26
2611.23 29
2611.35 35
2611.46 43
2611.58 53
2611.70 62
2611.82 71
2611.93 78
2612.05 84
2612.17 88
2612.29 91
2612.40 93
2612.52 95
2612.64 95
2612.75 94
2612.87 90
2612.99 84
2613.11 76
2613.22 69
2613.34 62
2613.46 58
2613.57 56
2613.69 58
2613.81 60
2613.93 63
2614.04 66
2614.16 68
2614.28 69
2614.39 71
2614.51 73
2614.63 76
2614.75 80
2614.86 85
2614.98 89
2615.10 91
2615.22 92
2615.33 91
2615.45 89
2615.57 86
2615.68 83
2615.80 81
2615.92 79
2616.04 79
2616.15 79
2616.27 81
2616.39 82
2616.51 83
2616.62 84
2616.74 83
2616.86 81
2616.97 78
2617.09 72
2617.21 66
2617.33 59
2617.44 52
2617.56 47
2617.68 43
2617.80 41
2617.91 41
2618.03 43
2618.15 45
2618.26 48
2618.38 51
2618.50 54
2618.62 57
2618.73 61
2618.85 64
2618.97 67
2619.09 70
2619.20 73
2619.32 76
2619.44 79
2619.56 83
2619.67 87
2619.79 92
2619.91 96
2620.02 101
2620.14 105
2620.26 109
2620.38 114
2620.49 119
2620.61 125
2620.73 131
2620.85 137
2620.96 140
2621.08 141
2621.20 141
2621.32 138
2621.43 136
2621.55 133
2621.67 132
2621.79 130
2621.90 128
2622.02 126
2622.14 123
2622.25 119
2622.37 116
2622.49 116
2622.61 119
2622.72 126
2622.84 135
2622.96 146
2623.08 155
2623.19 163
2623.31 167
2623.43 169
2623.55 167
2623.66 162
2623.78 154
2623.90 145
2624.02 134
2624.13 124
2624.25 114
2624.37 107
2624.49 104
2624.60 105
2624.72 108
2624.84 112
2624.96 116
2625.07 119
2625.19 118
2625.31 116
2625.43 112
2625.54 108
2625.66 104
2625.78 101
2625.90 99
2626.01 96
2626.13 92
2626.25 87
2626.37 81
2626.48 75
2626.60 71
2626.72 70
2626.84 71
2626.95 75
2627.07 79
2627.19 83
2627.31 85
2627.42 84
2627.54 81
2627.66 77
2627.78 72
2627.89 70
2628.01 71
2628.13 76
2628.25 84
2628.36 94
2628.48 104
2628.60 113
2628.72 121
2628.83 127
2628.95 131
2629.07 135
2629.19 139
2629.30 142
2629.42 146
2629.54 149
2629.66 152
2629.77 155
2629.89 158
2630.01 162
2630.13 166
2630.24 173
2630.36 180
2630.48 187
2630.60 194
2630.71 200
2630.83 204
2630.95 206
2631.07 207
2631.18 206
2631.30 205
2631.42 203
2631.54 200
2631.66 196
2631.77 191
2631.89 186
2632.01 182
2632.13 179
2632.24 179
2632.36 182
2632.48 190
2632.60 200
2632.71 214
2632.83 230
2632.95 247
2633.07 264
2633.18 281
2633.30 297
2633.42 312
2633.54 327
2633.66 342
2633.77 359
2633.89 378
2634.01 400
2634.13 426
2634.24 455
2634.36 487
2634.48 521
2634.60 554
2634.71 585
2634.83 613
2634.95 636
2635.07 653
2635.19 665
2635.30 672
2635.42 672
2635.54 666
2635.66 656
2635.77 642
2635.89 624
2636.01 604
2636.13 585
2636.24 568
2636.36 554
2636.48 545
2636.60 540
2636.72 538
2636.83 537
2636.95 537
2637.07 534
2637.19 527
2637.30 517
2637.42 502
2637.54 485
2637.66 466
2637.77 448
2637.89 432
2638.01 418
2638.13 407
2638.25 396
2638.36 386
2638.48 375
2638.60 362
2638.72 350
2638.83 338
2638.95 327
2639.07 318
2639.19 312
2639.31 306
2639.42 300
2639.54 293
2639.66 284
2639.78 273
2639.89 260
2640.01 246
2640.13 231
2640.25 217
2640.37 204
2640.48 193
2640.60 184
2640.72 176
2640.84 169
2640.96 164
2641.07 159
2641.19 155
2641.31 153
2641.43 150
2641.54 149
2641.66 148
2641.78 145
2641.90 142
2642.02 136
2642.13 128
2642.25 118
2642.37 108
2642.49 99
2642.60 92
2642.72 88
2642.84 86
2642.96 87
2643.08 87
2643.19 87
2643.31 85
2643.43 81
2643.55 75
2643.67 69
2643.78 63
2643.90 58
2644.02 55
2644.14 54
2644.26 56
2644.37 58
2644.49 62
2644.61 66
2644.73 70
2644.84 73
2644.96 75
2645.08 74
2645.20 71
2645.32 67
2645.43 62
2645.55 56
2645.67 52
2645.79 50
2645.91 49
2646.02 50
2646.14 52
2646.26 54
2646.38 56
2646.50 56
2646.61 56
2646.73 55
2646.85 54
2646.97 53
2647.09 53
2647.20 54
2647.32 57
2647.44 60
2647.56 64
2647.68 68
2647.79 74
2647.91 79
2648.03 86
2648.15 92
2648.26 97
2648.38 101
2648.50 104
2648.62 104
2648.74 102
2648.85 98
2648.97 92
2649.09 85
2649.21 78
2649.33 70
2649.44 63
2649.56 57
2649.68 51
2649.80 45
2649.92 40
2650.04 33
2650.15 27
2650.27 22
2650.39 19
2650.51 18
2650.63 22
2650.74 30
2650.86 42
2650.98 55
2651.10 68
2651.22 78
2651.33 84
2651.45 84
2651.57 79
2651.69 70
2651.81 59
2651.92 49
2652.04 41
2652.16 35
2652.28 33
2652.40 34
2652.51 38
2652.63 42
2652.75 48
2652.87 54
2652.99 59
2653.10 64
2653.22 68
2653.34 70
2653.46 71
2653.58 70
2653.70 68
2653.81 66
2653.93 65
2654.05 65
2654.17 67
2654.29 71
2654.40 74
2654.52 77
2654.64 79
2654.76 79
2654.88 77
2654.99 74
2655.11 70
2655.23 66
2655.35 63
2655.47 62
2655.59 63
2655.70 66
2655.82 70
2655.94 74
2656.06 78
2656.18 82
2656.29 83
2656.41 83
2656.53 83
2656.65 81
2656.77 81
2656.88 80
2657.00 80
2657.12 79
2657.24 77
2657.36 73
2657.48 67
2657.59 59
2657.71 51
2657.83 44
2657.95 40
2658.07 38
2658.18 39
2658.30 42
2658.42 46
2658.54 50
2658.66 54
2658.78 57
2658.89 60
2659.01 64
2659.13 67
2659.25 69
2659.37 71
2659.49 73
2659.60 73
2659.72 72
2659.84 71
2659.96 68
2660.08 65
2660.19 61
2660.31 54
2660.43 47
2660.55 40
2660.67 33
2660.79 28
2660.90 26
2661.02 29
2661.14 36
2661.26 46
2661.38 58
2661.50 69
2661.61 79
2661.73 85
2661.85 88
2661.97 88
2662.09 86
2662.21 81
2662.32 74
2662.44 67
2662.56 60
2662.68 54
2662.80 49
2662.92 47
2663.03 47
2663.15 50
2663.27 55
2663.39 62
2663.51 69
2663.63 76
2663.74 82
2663.86 86
2663.98 87
2664.10 86
2664.22 84
2664.34 79
2664.45 75
2664.57 70
2664.69 67
2664.81 66
2664.93 67
2665.05 69
2665.16 72
2665.28 73
2665.40 73
2665.52 70
2665.64 64
2665.76 56
2665.87 45
2665.99 34
2666.11 23
2666.23 15
2666.35 11
2666.47 9
2666.58 11
2666.70 14
2666.82 19
2666.94 24
2667.06 28
2667.18 32
2667.29 36
2667.41 39
2667.53 43
2667.65 47
2667.77 51
2667.89 55
2668.00 59
2668.12 64
2668.24 70
2668.36 77
2668.48 84
2668.60 92
2668.72 101
2668.83 109
2668.95 116
2669.07 122
2669.19 127
2669.31 131
2669.43 135
2669.54 139
2669.66 143
2669.78 148
2669.90 153
2670.02 159
2670.14 164
2670.26 169
2670.37 172
2670.49 174
2670.61 174
2670.73 171
2670.85 167
2670.97 161
2671.08 153
2671.20 144
2671.32 135
2671.44 126
2671.56 120
2671.68 115
2671.80 114
2671.91 114
2672.03 116
2672.15 118
2672.27 118
2672.39 117
2672.51 114
2672.63 109
2672.74 102
2672.86 96
2672.98 90
2673.10 85
2673.22 81
2673.34 76
2673.46 72
2673.57 66
2673.69 60
2673.81 55
2673.93 50
2674.05 47
2674.17 47
2674.28 49
2674.40 55
2674.52 62
2674.64 71
2674.76 80
2674.88 90
2675.00 98
2675.11 106
2675.23 112
2675.35 117
2675.47 121
2675.59 124
2675.71 128
2675.83 132
2675.95 136
2676.06 140
2676.18 141
2676.30 138
2676.42 132
2676.54 122
2676.66 108
2676.78 92
2676.89 76
2677.01 60
2677.13 45
2677.25 34
2677.37 25
2677.49 20
2677.61 20
2677.72 25
2677.84 33
2677.96 44
2678.08 56
2678.20 68
2678.32 79
2678.44 86
2678.55 91
2678.67 93
2678.79 92
2678.91 89
2679.03 83
2679.15 75
2679.27 65
2679.39 54
2679.50 43
2679.62 30
2679.74 18
2679.86 8
2679.98 0
2680.10 0
2680.22 0
2680.34 0
2680.45 0
2680.57 0
2680.69 3
2680.81 10
2680.93 17
2681.05 22
2681.17 26
2681.28 28
2681.40 27
2681.52 24
2681.64 19
2681.76 12
2681.88 3
2682.00 0
2682.12 0
2682.23 0
2682.35 0
2682.47 0
2682.59 0
2682.71 0
2682.83 0
2682.95 14
2683.07 27
2683.18 40
2683.30 52
2683.42 61
2683.54 69
2683.66 77
2683.78 84
2683.90 91
2684.02 98
2684.13 104
2684.25 109
2684.37 113
2684.49 116
2684.61 119
2684.73 122
2684.85 125
2684.97 127
2685.08 128
2685.20 126
2685.32 122
2685.44 116
2685.56 108
2685.68 100
2685.80 93
2685.92 87
2686.04 84
2686.15 85
2686.27 87
2686.39 92
2686.51 96
2686.63 99
2686.75 101
2686.87 100
2686.99 97
2687.10 92
2687.22 86
2687.34 81
2687.46 75
2687.58 70
2687.70 65
2687.82 60
2687.94 54
2688.06 48
2688.17 40
2688.29 32
2688.41 25
2688.53 18
2688.65 13
2688.77 9
2688.89 6
2689.01 5
2689.13 6
2689.24 7
2689.36 9
2689.48 12
2689.60 15
2689.72 19
2689.84 23
2689.96 26
2690.08 30
2690.20 34
2690.31 37
2690.43 41
2690.55 44
2690.67 47
2690.79 50
2690.91 53
2691.03 56
2691.15 60
2691.27 63
2691.39 67
2691.50 71
2691.62 76
2691.74 79
2691.86 82
2691.98 83
2692.10 81
2692.22 77
2692.34 72
2692.46 65
2692.57 57
2692.69 50
2692.81 44
2692.93 39
2693.05 34
2693.17 29
2693.29 25
2693.41 20
2693.53 16
2693.65 12
2693.76 10
2693.88 9
2694.00 10
2694.12 12
2694.24 14
2694.36 15
2694.48 16
2694.60 17
2694.72 18
2694.84 20
2694.95 22
2695.07 24
2695.19 26
2695.31 27
2695.43 26
2695.55 23
2695.67 17
2695.79 10
2695.91 2
2696.03 0
2696.14 0
2696.26 0
2696.38 0
2696.50 0
2696.62 0
2696.74 0
2696.86 0
2696.98 0
2697.10 4
2697.22 9
2697.34 16
2697.45 24
2697.57 33
2697.69 43
2697.81 51
2697.93 57
2698.05 61
2698.17 62
2698.29 61
2698.41 59
2698.53 57
2698.65 57
2698.76 57
2698.88 59
2699.00 61
2699.12 63
2699.24 65
2699.36 68
2699.48 71
2699.60 74
2699.72 77
2699.84 80
2699.96 83
2700.07 84
2700.19 84
2700.31 82
2700.43 79
2700.55 77
2700.67 75
2700.79 75
2700.91 76
2701.03 77
2701.15 79
2701.27 80
2701.39 81
2701.50 81
2701.62 80
2701.74 78
2701.86 76
2701.98 74
2702.10 70
2702.22 66
2702.34 61
2702.46 54
2702.58 47
2702.70 39
2702.82 32
2702.93 24
2703.05 18
2703.17 12
2703.29 8
2703.41 5
2703.53 4
2703.65 4
2703.77 6
2703.89 10
2704.01 15
2704.13 19
2704.25 24
2704.37 27
2704.48 30
2704.60 31
2704.72 33
2704.84 34
2704.96 35
2705.08 36
2705.20 36
2705.32 34
2705.44 30
2705.56 24
2705.68 17
2705.80 8
2705.92 1
2706.03 0
2706.15 0
2706.27 0
2706.39 0
2706.51 0
2706.63 0
2706.75 0
2706.87 0
2706.99 3
2707.11 7
2707.23 9
2707.35 10
2707.47 9
2707.59 6
2707.70 2
2707.82 0
2707.94 0
2708.06 0
2708.18 0
2708.30 0
2708.42 5
2708.54 12
2708.66 19
2708.78 24
2708.90 28
2709.02 29
2709.14 28
2709.26 26
2709.38 23
2709.49 20
2709.61 19
2709.73 19
2709.85 22
2709.97 28
2710.09 36
2710.21 46
2710.33 55
2710.45 64
2710.57 72
2710.69 80
2710.81 87
2710.93 95
2711.05 103
2711.17 111
2711.28 118
2711.40 123
2711.52 125
2711.64 123
2711.76 117
2711.88 108
2712.00 97
2712.12 85
2712.24 75
2712.36 66
2712.48 61
2712.60 58
2712.72 60
2712.84 65
2712.96 74
2713.08 84
2713.20 95
2713.31 105
2713.43 114
2713.55 120
2713.67 122
2713.79 121
2713.91 118
2714.03 113
2714.15 106
2714.27 98
2714.39 90
2714.51 81
2714.63 72
2714.75 62
2714.87 53
2714.99 44
2715.11 36
2715.23 29
2715.35 24
2715.46 21
2715.58 19
2715.70 17
2715.82 17
2715.94 17
2716.06 17
2716.18 17
2716.30 18
2716.42 18
2716.54 18
2716.66 18
2716.78 18
2716.90 17
2717.02 16
2717.14 14
2717.26 13
2717.38 12
2717.50 12
2717.62 11
2717.74 11
2717.85 10
2717.97 8
2718.09 4
2718.21 0
2718.33 0
2718.45 0
2718.57 0
2718.69 0
2718.81 0
2718.93 0
2719.05 0
2719.17 11
2719.29 23
2719.41 35
2719.53 47
2719.65 56
2719.77 64
2719.89 69
2720.01 73
2720.13 75
2720.25 77
2720.37 79
2720.48 81
2720.60 83
2720.72 86
2720.84 88
2720.96 90
2721.08 92
2721.20 93
2721.32 92
2721.44 89
2721.56 85
2721.68 80
2721.80 73
2721.92 65
2722.04 57
2722.16 50
2722.28 43
2722.40 36
2722.52 29
2722.64 23
2722.76 16
2722.88 12
2723.00 9
2723.12 9
2723.24 13
2723.36 18
2723.48 25
2723.59 31
2723.71 35
2723.83 35
2723.95 32
2724.07 27
2724.19 21
2724.31 15
2724.43 12
2724.55 11
2724.67 12
2724.79 13
2724.91 15
2725.03 15
2725.15 14
2725.27 10
2725.39 5
2725.51 0
2725.63 0
2725.75 0
2725.87 0
2725.99 0
2726.11 0
2726.23 0
2726.35 0
2726.47 0
2726.59 6
2726.71 15
2726.83 25
2726.95 35
2727.07 44
2727.19 51
2727.31 55
2727.42 57
2727.54 57
2727.66 55
2727.78 53
2727.90 49
2728.02 44
2728.14 38
2728.26 30
2728.38 22
2728.50 14
2728.62 5
2728.74 0
2728.86 0
2728.98 0
2729.10 0
2729.22 0
2729.34 3
2729.46 11
2729.58 18
2729.70 25
2729.82 30
2729.94 32
2730.06 32
2730.18 31
2730.30 29
2730.42 27
2730.54 27
2730.66 30
2730.78 34
2730.90 41
2731.02 48
2731.14 54
2731.26 60
2731.38 65
2731.50 69
2731.62 73
2731.74 78
2731.86 84
2731.98 91
2732.10 97
2732.22 101
2732.34 104
2732.46 104
2732.58 102
2732.70 98
2732.82 93
2732.94 87
2733.06 82
2733.18 78
2733.29 74
2733.41 71
2733.53 67
2733.65 63
2733.77 60
2733.89 57
2734.01 57
2734.13 58
2734.25 62
2734.37 69
2734.49 77
2734.61 87
2734.73 97
2734.85 107
2734.97 115
2735.09 121
2735.21 125
2735.33 127
2735.45 128
2735.57 127
2735.69 125
2735.81 122
2735.93 119
2736.05 116
2736.17 112
2736.29 107
2736.41 103
2736.53 98
2736.65 95
2736.77 96
2736.89 100
2737.01 108
2737.13 120
2737.25 134
2737.37 149
2737.49 161
2737.61 171
2737.73 176
2737.85 176
2737.97 172
2738.09 165
2738.21 156
2738.33 145
2738.45 134
2738.57 123
2738.69 112
2738.81 103
2738.93 96
2739.05 90
2739.17 87
2739.29 86
2739.41 87
2739.53 90
2739.65 94
2739.77 99
2739.89 103
2740.01 106
2740.13 108
2740.25 107
2740.37 103
2740.49 96
2740.61 87
2740.73 77
2740.85 66
2740.97 56
2741.09 50
2741.21 46
2741.33 46
2741.45 49
2741.57 54
2741.69 60
2741.81 66
2741.93 71
2742.05 74
2742.17 76
2742.29 77
2742.41 78
2742.53 78
2742.65 79
2742.77 80
2742.89 80
2743.01 78
2743.13 74
2743.25 67
2743.37 57
2743.49 46
2743.61 34
2743.73 22
2743.85 12
2743.97 3
2744.09 0
2744.21 0
2744.33 0
2744.45 0
2744.57 0
2744.69 0
2744.81 0
2744.93 0
2745.05 0
2745.17 6
2745.29 16
2745.41 26
2745.53 37
2745.65 48
2745.77 57
2745.89 65
2746.02 71
2746.14 74
2746.26 73
2746.38 70
2746.50 64
2746.62 55
2746.74 46
2746.86 37
2746.98 31
2747.10 28
2747.22 28
2747.34 31
2747.46 37
2747.58 43
2747.70 49
2747.82 54
2747.94 59
2748.06 63
2748.18 66
2748.30 67
2748.42 67
2748.54 65
2748.66 62
2748.78 58
2748.90 53
2749.02 49
2749.14 47
2749.26 46
2749.38 46
2749.50 46
2749.62 47
2749.74 46
2749.86 44
2749.98 40
2750.10 36
2750.22 29
2750.34 22
2750.46 15
2750.58 7
2750.70 1
2750.82 0
2750.94 0
2751.06 4
2751.18 15
2751.30 30
2751.42 50
2751.54 71
2751.66 92
2751.78 112
2751.91 128
2752.03 139
2752.15 144
2752.27 143
2752.39 136
2752.51 127
2752.63 116
2752.75 106
2752.87 100
2752.99 98
2753.11 100
2753.23 106
2753.35 113
2753.47 122
2753.59 129
2753.71 135
2753.83 139
2753.95 142
2754.07 144
2754.19 147
2754.31 152
2754.43 159
2754.55 167
2754.67 177
2754.79 186
2754.91 194
2755.03 199
2755.15 200
2755.27 198
2755.39 193
2755.51 187
2755.63 181
2755.76 175
2755.88 169
2756.00 163
2756.12 155
2756.24 144
2756.36 131
2756.48 116
2756.60 102
2756.72 90
2756.84 83
2756.96 81
2757.08 84
2757.20 90
2757.32 97
2757.44 103
2757.56 107
2757.68 109
2757.80 108
2757.92 106
2758.04 103
2758.16 101
2758.28 99
2758.40 99
2758.52 99
2758.64 100
2758.76 101
2758.89 101
2759.01 101
2759.13 99
2759.25 97
2759.37 93
2759.49 88
2759.61 82
2759.73 76
2759.85 69
2759.97 63
2760.09 58
2760.21 56
2760.33 57
2760.45 61
2760.57 68
2760.69 78
2760.81 88
2760.93 99
2761.05 110
2761.17 122
2761.29 135
2761.41 151
2761.54 171
2761.66 196
2761.78 224
2761.90 257
2762.02 291
2762.14 325
2762.26 357
2762.38 386
2762.50 409
2762.62 427
2762.74 439
2762.86 444
2762.98 443
2763.10 437
2763.22 427
2763.34 411
2763.46 393
2763.58 372
2763.70 350
2763.82 327
2763.95 307
2764.07 289
2764.19 276
2764.31 266
2764.43 258
2764.55 252
2764.67 247
2764.79 240
2764.91 233
2765.03 226
2765.15 219
2765.27 213
2765.39 210
2765.51 209
2765.63 208
2765.75 207
2765.87 205
2765.99 203
2766.12 200
2766.24 197
2766.36 195
2766.48 194
2766.60 195
2766.72 195
2766.84 195
2766.96 193
2767.08 188
2767.20 181
2767.32 172
2767.44 162
2767.56 151
2767.68 141
2767.80 133
2767.92 127
2768.04 123
2768.17 121
2768.29 121
2768.41 122
2768.53 125
2768.65 130
2768.77 136
2768.89 143
2769.01 153
2769.13 164
2769.25 178
2769.37 194
2769.49 212
2769.61 230
2769.73 248
2769.85 265
2769.98 281
2770.10 296
2770.22 310
2770.34 323
2770.46 335
2770.58 347
2770.70 357
2770.82 363
2770.94 365
2771.06 362
2771.18 352
2771.30 336
2771.42 316
2771.54 293
2771.66 270
2771.79 250
2771.91 234
2772.03 221
2772.15 212
2772.27 205
2772.39 199
2772.51 193
2772.63 186
2772.75 178
2772.87 171
2772.99 164
2773.11 159
2773.23 155
2773.35 152
2773.48 151
2773.60 151
2773.72 152
2773.84 154
2773.96 158
2774.08 162
2774.20 166
2774.32 171
2774.44 174
2774.56 176
2774.68 176
2774.80 174
2774.92 170
2775.05 164
2775.17 158
2775.29 152
2775.41 148
2775.53 145
2775.65 145
2775.77 146
2775.89 150
2776.01 155
2776.13 160
2776.25 164
2776.37 169
2776.49 173
2776.62 177
2776.74 181
2776.86 185
2776.98 190
2777.10 194
2777.22 198
2777.34 201
2777.46 203
2777.58 203
2777.70 202
2777.82 202
2777.94 203
2778.07 205
2778.19 209
2778.31 214
2778.43 219
2778.55 223
2778.67 226
2778.79 226
2778.91 224
2779.03 221
2779.15 217
2779.27 212
2779.39 208
2779.52 204
2779.64 201
2779.76 198
2779.88 196
2780.00 194
2780.12 192
2780.24 189
2780.36 184
2780.48 179
2780.60 171
2780.72 162
2780.85 153
2780.97 144
2781.09 136
2781.21 131
2781.33 129
2781.45 129
2781.57 132
2781.69 136
2781.81 141
2781.93 145
2782.05 149
2782.18 152
2782.30 154
2782.42 154
2782.54 152
2782.66 149
2782.78 145
2782.90 141
2783.02 137
2783.14 136
2783.26 137
2783.39 140
2783.51 146
2783.63 154
2783.75 162
2783.87 169
2783.99 175
2784.11 177
2784.23 177
2784.35 174
2784.47 169
2784.59 163
2784.72 156
2784.84 149
2784.96 141
2785.08 134
2785.20 127
2785.32 120
2785.44 115
2785.56 110
2785.68 107
2785.80 105
2785.93 104
2786.05 102
2786.17 99
2786.29 95
2786.41 88
2786.53 81
2786.65 73
2786.77 65
2786.89 58
2787.01 53
2787.14 49
2787.26 47
2787.38 46
2787.50 48
2787.62 51
2787.74 54
2787.86 58
2787.98 61
2788.10 64
2788.23 65
2788.35 67
2788.47 68
2788.59 69
2788.71 71
2788.83 72
2788.95 72
2789.07 72
2789.19 70
2789.32 67
2789.44 65
2789.56 62
2789.68 61
2789.80 59
2789.92 58
2790.04 57
2790.16 54
2790.28 50
2790.40 45
2790.53 41
2790.65 37
2790.77 37
2790.89 39
2791.01 45
2791.13 54
2791.25 64
2791.37 73
2791.49 81
2791.62 86
2791.74 88
2791.86 86
2791.98 84
2792.10 80
2792.22 77
2792.34 75
2792.46 75
2792.59 76
2792.71 79
2792.83 83
2792.95 86
2793.07 89
2793.19 91
2793.31 93
2793.43 95
2793.55 98
2793.68 102
2793.80 108
2793.92 115
2794.04 123
2794.16 128
2794.28 131
2794.40 129
2794.52 123
2794.65 115
2794.77 105
2794.89 96
2795.01 89
2795.13 85
2795.25 85
2795.37 87
2795.49 89
2795.61 92
2795.74 93
2795.86 92
2795.98 89
2796.10 85
2796.22 81
2796.34 78
2796.46 75
2796.58 73
2796.71 72
2796.83 71
2796.95 70
2797.07 69
2797.19 67
2797.31 66
2797.43 65
2797.55 63
2797.68 61
2797.80 58
2797.92 54
2798.04 49
2798.16 43
2798.28 37
2798.40 31
2798.52 26
2798.65 21
2798.77 17
2798.89 12
2799.01 6
2799.13 0
2799.25 0
2799.37 0
2799.50 0
2799.62 0
2799.74 0
2799.86 0
2799.98 0
2800.10 5
2800.22 18
2800.34 33
2800.47 47
2800.59 59
2800.71 69
2800.83 76
2800.95 80
2801.07 80
2801.19 78
2801.32 75
2801.44 72
2801.56 70
2801.68 70
2801.80 71
2801.92 74
2802.04 78
2802.16 82
2802.29 85
2802.41 88
2802.53 89
2802.65 89
2802.77 89
2802.89 90
2803.01 93
2803.14 98
2803.26 106
2803.38 118
2803.50 132
2803.62 147
2803.74 162
2803.86 173
2803.99 179
2804.11 180
2804.23 175
2804.35 164
2804.47 151
2804.59 135
2804.71 119
2804.84 105
2804.96 93
2805.08 85
2805.20 79
2805.32 75
2805.44 72
2805.56 69
2805.69 65
2805.81 60
2805.93 55
2806.05 50
2806.17 46
2806.29 44
2806.41 44
2806.54 46
2806.66 49
2806.78 53
2806.90 55
2807.02 57
2807.14 57
2807.26 55
2807.39 52
2807.51 48
2807.63 44
2807.75 39
2807.87 35
2807.99 32
2808.11 31
2808.24 32
2808.36 35
2808.48 39
2808.60 44
2808.72 49
2808.84 54
2808.97 56
2809.09 58
2809.21 59
2809.33 59
2809.45 60
2809.57 61
2809.69 63
2809.82 66
2809.94 70
2810.06 74
2810.18 78
2810.30 81
2810.42 83
2810.54 84
2810.67 84
2810.79 83
2810.91 83
2811.03 84
2811.15 86
2811.27 88
2811.40 91
2811.52 93
2811.64 95
2811.76 95
2811.88 95
2812.00 94
2812.13 93
2812.25 92
2812.37 92
2812.49 93
2812.61 96
2812.73 101
2812.85 108
2812.98 115
2813.10 122
2813.22 128
2813.34 132
2813.46 134
2813.58 134
2813.71 133
2813.83 132
2813.95 132
2814.07 131
2814.19 130
2814.31 129
2814.44 127
2814.56 123
2814.68 118
2814.80 113
2814.92 107
2815.04 103
2815.17 100
2815.29 100
2815.41 102
2815.53 107
2815.65 113
2815.77 119
2815.90 126
2816.02 131
2816.14 135
2816.26 138
2816.38 140
2816.50 143
2816.63 147
2816.75 154
2816.87 164
2816.99 177
2817.11 193
2817.23 210
2817.36 229
2817.48 248
2817.60 267
2817.72 286
2817.84 304
2817.96 323
2818.09 342
2818.21 362
2818.33 380
2818.45 397
2818.57 410
2818.69 419
2818.82 423
2818.94 422
2819.06 416
2819.18 408
2819.30 398
2819.42 387
2819.55 375
2819.67 365
2819.79 354
2819.91 344
2820.03 334
2820.16 324
2820.28 315
2820.40 306
2820.52 298
2820.64 291
2820.76 286
2820.89 282
2821.01 280
2821.13 278
2821.25 276
2821.37 275
2821.49 272
2821.62 269
2821.74 265
2821.86 259
2821.98 251
2822.10 241
2822.23 229
2822.35 214
2822.47 198
2822.59 180
2822.71 161
2822.83 144
2822.96 128
2823.08 114
2823.20 104
2823.32 97
2823.44 93
2823.57 91
2823.69 91
2823.81 91
2823.93 93
2824.05 94
2824.17 95
2824.30 95
2824.42 95
2824.54 94
2824.66 94
2824.78 94
2824.91 94
2825.03 96
2825.15 99
2825.27 102
2825.39 106
2825.51 109
2825.64 112
2825.76 114
2825.88 115
2826.00 117
2826.12 120
2826.25 124
2826.37 129
2826.49 134
2826.61 139
2826.73 141
2826.86 139
2826.98 135
2827.10 127
2827.22 116
2827.34 105
2827.46 95
2827.59 88
2827.71 83
2827.83 80
2827.95 79
2828.07 78
2828.20 78
2828.32 77
2828.44 74
2828.56 70
2828.68 66
2828.81 62
2828.93 59
2829.05 56
2829.17 55
2829.29 54
2829.42 53
2829.54 52
2829.66 49
2829.78 46
2829.90 43
2830.03 40
2830.15 38
2830.27 38
2830.39 39
2830.51 42
2830.64 44
2830.76 46
2830.88 47
2831.00 47
2831.12 47
2831.25 46
2831.37 45
2831.49 43
2831.61 41
2831.73 38
2831.86 34
2831.98 29
2832.10 23
2832.22 17
2832.34 13
2832.47 10
2832.59 11
2832.71 14
2832.83 19
2832.95 26
2833.08 34
2833.20 42
2833.32 49
2833.44 56
2833.56 61
2833.69 65
2833.81 66
2833.93 64
2834.05 59
2834.17 53
2834.30 47
2834.42 39
2834.54 33
2834.66 27
2834.78 24
2834.91 22
2835.03 22
2835.15 24
2835.27 29
2835.39 35
2835.52 42
2835.64 49
2835.76 54
2835.88 56
2836.01 54
2836.13 49
2836.25 40
2836.37 30
2836.49 21
2836.62 14
2836.74 12
2836.86 14
2836.98 20
2837.10 30
2837.23 43
2837.35 55
2837.47 67
2837.59 76
2837.71 85
2837.84 92
2837.96 98
2838.08 105
2838.20 111
2838.33 117
2838.45 122
2838.57 123
2838.69 122
2838.81 118
2838.94 111
2839.06 104
2839.18 97
2839.30 94
2839.42 93
2839.55 95
2839.67 100
2839.79 106
2839.91 111
2840.04 117
2840.16 121
2840.28 124
2840.40 127
2840.52 129
2840.65 131
2840.77 132
2840.89 133
2841.01 133
2841.14 132
2841.26 130
2841.38 127
2841.50 122
2841.62 116
2841.75 109
2841.87 100
2841.99 91
2842.11 82
2842.24 72
2842.36 64
2842.48 57
2842.60 52
2842.72 51
2842.85 52
2842.97 55
2843.09 60
2843.21 67
2843.34 75
2843.46 81
2843.58 85
2843.70 87
2843.82 87
2843.95 85
2844.07 82
2844.19 79
2844.31 78
2844.44 79
2844.56 82
2844.68 87
2844.80 92
2844.92 98
2845.05 104
2845.17 108
2845.29 112
2845.41 114
2845.54 115
2845.66 115
2845.78 114
2845.90 113
2846.03 111
2846.15 108
2846.27 104
2846.39 99
2846.51 91
2846.64 81
2846.76 70
2846.88 59
2847.00 47
2847.13 37
2847.25 28
2847.37 21
2847.49 16
2847.62 13
2847.74 11
2847.86 10
2847.98 9
2848.11 6
2848.23 3
2848.35 0
2848.47 0
2848.59 0
2848.72 0
2848.84 0
2848.96 0
2849.08 0
2849.21 4
2849.33 12
2849.45 19
2849.57 23
2849.70 23
2849.82 20
2849.94 15
2850.06 9
2850.19 3
2850.31 0
2850.43 0
2850.55 0
2850.68 0
2850.80 1
2850.92 4
2851.04 7
2851.16 10
2851.29 13
2851.41 17
2851.53 23
2851.65 30
2851.78 38
2851.90 46
2852.02 55
2852.14 62
2852.27 69
2852.39 73
2852.51 74
2852.63 73
2852.76 70
2852.88 63
2853.00 54
2853.12 44
2853.25 33
2853.37 23
2853.49 15
2853.61 10
2853.74 8
2853.86 10
2853.98 14
2854.10 21
2854.23 29
2854.35 36
2854.47 40
2854.59 43
2854.72 43
2854.84 41
2854.96 38
2855.08 35
2855.21 33
2855.33 33
2855.45 33
2855.57 35
2855.70 38
2855.82 41
2855.94 46
2856.06 52
2856.19 60
2856.31 70
2856.43 81
2856.55 93
2856.68 104
2856.80 114
2856.92 120
2857.04 123
2857.17 123
2857.29 119
2857.41 113
2857.53 105
2857.66 98
2857.78 90
2857.90 84
2858.02 78
2858.15 71
2858.27 65
2858.39 58
2858.51 50
2858.64 41
2858.76 33
2858.88 27
2859.01 22
2859.13 19
2859.25 20
2859.37 23
2859.50 28
2859.62 34
2859.74 40
2859.86 45
2859.99 47
2860.11 48
2860.23 47
2860.35 46
2860.48 46
2860.60 47
2860.72 50
2860.84 54
2860.97 58
2861.09 61
2861.21 63
2861.33 63
2861.46 62
2861.58 61
2861.70 62
2861.83 65
2861.95 71
2862.07 80
2862.19 91
2862.32 103
2862.44 113
2862.56 120
2862.68 123
2862.81 123
2862.93 120
2863.05 114
2863.17 107
2863.30 99
2863.42 92
2863.54 86
2863.67 81
2863.79 77
2863.91 75
2864.03 75
2864.16 76
2864.28 80
2864.40 85
2864.52 90
2864.65 96
2864.77 101
2864.89 104
2865.01 104
2865.14 103
2865.26 98
2865.38 92
2865.51 85
2865.63 77
2865.75 69
2865.87 61
2866.00 55
2866.12 50
2866.24 45
2866.36 41
2866.49 38
2866.61 36
2866.73 35
2866.86 36
2866.98 39
2867.10 43
2867.22 47
2867.35 51
2867.47 52
2867.59 52
2867.72 51
2867.84 49
2867.96 48
2868.08 47
2868.21 48
2868.33 49
2868.45 49
2868.57 48
2868.70 44
2868.82 39
2868.94 31
2869.07 23
2869.19 16
2869.31 9
2869.43 4
2869.56 0
2869.68 0
2869.80 0
2869.93 0
2870.05 0
2870.17 0
2870.29 0
2870.42 0
2870.54 0
2870.66 5
2870.79 9
2870.91 13
2871.03 16
2871.15 19
2871.28 22
2871.40 26
2871.52 32
2871.65 39
2871.77 47
2871.89 53
2872.01 58
2872.14 60
2872.26 60
2872.38 56
2872.51 51
2872.63 44
2872.75 38
2872.87 33
2873.00 31
2873.12 31
2873.24 36
2873.37 42
2873.49 50
2873.61 58
2873.73 63
2873.86 66
2873.98 65
2874.10 61
2874.23 55
2874.35 48
2874.47 41
2874.59 36
2874.72 33
2874.84 33
2874.96 36
2875.09 41
2875.21 47
2875.33 54
2875.46 61
2875.58 67
2875.70 72
2875.82 74
2875.95 74
2876.07 71
2876.19 66
2876.32 59
2876.44 51
2876.56 41
2876.68 30
2876.81 19
2876.93 9
2877.05 1
2877.18 0
2877.30 0
2877.42 0
2877.55 0
2877.67 0
2877.79 0
2877.91 0
2878.04 1
2878.16 3
2878.28 5
2878.41 7
2878.53 10
2878.65 13
2878.78 15
2878.90 18
2879.02 19
2879.14 19
2879.27 18
2879.39 16
2879.51 14
2879.64 12
2879.76 11
2879.88 12
2880.01 14
2880.13 19
2880.25 26
2880.37 35
2880.50 47
2880.62 59
2880.74 71
2880.87 82
2880.99 92
2881.11 98
2881.24 102
2881.36 105
2881.48 106
2881.61 108
2881.73 110
2881.85 114
2881.97 118
2882.10 122
2882.22 126
2882.34 128
2882.47 130
2882.59 131
2882.71 133
2882.84 134
2882.96 135
2883.08 137
2883.21 138
2883.33 138
2883.45 136
2883.58 132
2883.70 128
2883.82 122
2883.94 116
2884.07 110
2884.19 105
2884.31 101
2884.44 98
2884.56 96
2884.68 95
2884.81 96
2884.93 96
2885.05 97
2885.18 96
2885.30 95
2885.42 94
2885.55 93
2885.67 94
2885.79 95
2885.91 99
2886.04 103
2886.16 109
2886.28 114
2886.41 118
2886.53 120
2886.65 121
2886.78 122
2886.90 123
2887.02 125
2887.15 128
2887.27 133
2887.39 139
2887.52 144
2887.64 147
2887.76 148
2887.89 146
2888.01 143
2888.13 139
2888.26 135
2888.38 132
2888.50 131
2888.62 130
2888.75 129
2888.87 128
2888.99 127
2889.12 126
2889.24 125
2889.36 124
2889.49 124
2889.61 123
2889.73 123
2889.86 122
2889.98 121
2890.10 119
2890.23 118
2890.35 118
2890.47 119
2890.60 122
2890.72 125
2890.84 129
2890.97 134
2891.09 138
2891.21 141
2891.34 144
2891.46 146
2891.58 148
2891.71 152
2891.83 156
2891.95 161
2892.08 167
2892.20 172
2892.32 176
2892.45 177
2892.57 177
2892.69 174
2892.82 169
2892.94 164
2893.06 159
2893.19 154
2893.31 150
2893.43 145
2893.56 140
2893.68 134
2893.80 128
2893.93 122
2894.05 117
2894.17 112
2894.30 109
2894.42 107
2894.54 106
2894.67 106
2894.79 106
2894.91 107
2895.04 110
2895.16 113
2895.28 116
2895.41 120
2895.53 122
2895.65 123
2895.78 120
2895.90 115
2896.02 106
2896.15 94
2896.27 80
2896.39 65
2896.52 51
2896.64 39
2896.76 31
2896.89 26
2897.01 25
2897.13 26
2897.26 30
2897.38 36
2897.50 42
2897.63 48
2897.75 54
2897.87 61
2898.00 69
2898.12 78
2898.24 89
2898.37 100
2898.49 110
2898.61 117
2898.74 120
2898.86 118
2898.98 111
2899.11 101
2899.23 90
2899.35 80
2899.48 73
2899.60 69
2899.73 68
2899.85 69
2899.97 71
2900.10 72
2900.22 72
2900.34 69
2900.47 64
2900.59 58
2900.71 52
2900.84 47
2900.96 43
2901.08 43
2901.21 44
2901.33 47
2901.45 52
2901.58 57
2901.70 63
2901.82 70
2901.95 77
2902.07 84
2902.20 93
2902.32 102
2902.44 112
2902.57 122
2902.69 130
2902.81 136
2902.94 138
2903.06 136
2903.18 130
2903.31 122
2903.43 113
2903.55 104
2903.68 97
2903.80 93
2903.92 91
2904.05 91
2904.17 92
2904.30 94
2904.42 95
2904.54 95
2904.67 94
2904.79 91
2904.91 89
2905.04 85
2905.16 82
2905.28 79
2905.41 76
2905.53 74
2905.65 72
2905.78 71
2905.90 71
2906.03 71
2906.15 74
2906.27 78
2906.40 84
2906.52 92
2906.64 101
2906.77 109
2906.89 115
2907.01 117
2907.14 114
2907.26 107
2907.38 96
2907.51 83
2907.63 71
2907.76 63
2907.88 58
2908.00 59
2908.13 64
2908.25 72
2908.37 82
2908.50 91
2908.62 99
2908.74 105
2908.87 109
2908.99 112
2909.12 115
2909.24 118
2909.36 121
2909.49 124
2909.61 127
2909.73 130
2909.86 133
2909.98 134
2910.10 135
2910.23 135
2910.35 135
2910.48 136
2910.60 136
2910.72 136
2910.85 135
2910.97 133
2911.09 131
2911.22 128
2911.34 124
2911.47 121
2911.59 117
2911.71 113
2911.84 109
2911.96 104
2912.08 99
2912.21 95
2912.33 92
2912.46 89
2912.58 86
2912.70 84
2912.83 82
2912.95 80
2913.07 78
2913.20 77
2913.32 77
2913.45 78
2913.57 80
2913.69 84
2913.82 88
2913.94 91
2914.06 94
2914.19 96
2914.31 98
2914.44 100
2914.56 103
2914.68 109
2914.81 116
2914.93 125
2915.05 133
2915.18 139
2915.30 141
2915.43 137
2915.55 128
2915.67 113
2915.80 95
2915.92 75
2916.04 57
2916.17 41
2916.29 29
2916.42 21
2916.54 15
2916.66 12
2916.79 10
2916.91 8
2917.04 6
2917.16 3
2917.28 0
2917.41 0
2917.53 0
2917.65 0
2917.78 0
2917.90 0
2918.03 0
2918.15 0
2918.27 6
2918.40 15
2918.52 23
2918.65 30
2918.77 35
2918.89 39
2919.02 40
2919.14 40
2919.26 40
2919.39 40
2919.51 41
2919.64 42
2919.76 42
2919.88 43
2920.01 43
2920.13 42
2920.26 40
2920.38 38
2920.50 35
2920.63 34
2920.75 33
2920.87 33
2921.00 34
2921.12 36
2921.25 38
2921.37 40
2921.49 41
2921.62 42
2921.74 42
2921.87 41
2921.99 40
2922.11 40
2922.24 40
2922.36 41
2922.49 43
2922.61 45
2922.73 49
2922.86 54
2922.98 62
2923.11 70
2923.23 80
2923.35 90
2923.48 99
2923.60 106
2923.73 109
2923.85 110
2923.97 107
2924.10 102
2924.22 96
2924.35 89
2924.47 84
2924.59 79
2924.72 77
2924.84 76
2924.97 76
2925.09 77
2925.21 79
2925.34 81
2925.46 83
2925.59 86
2925.71 89
2925.83 92
2925.96 96
2926.08 99
2926.21 103
2926.33 106
2926.45 107
2926.58 107
2926.70 105
2926.83 102
2926.95 98
2927.07 95
2927.20 94
2927.32 96
2927.45 102
2927.57 109
2927.69 118
2927.82 126
2927.94 132
2928.07 136
2928.19 137
2928.31 136
2928.44 134
2928.56 132
2928.69 128
2928.81 122
2928.93 114
2929.06 104
2929.18 92
2929.31 82
2929.43 73
2929.55 68
2929.68 65
2929.80 65
2929.93 65
2930.05 65
2930.18 63
2930.30 59
2930.42 53
2930.55 45
2930.67 38
2930.80 32
2930.92 27
2931.04 24
2931.17 22
2931.29 21
2931.42 20
2931.54 20
2931.66 20
2931.79 21
2931.91 22
2932.04 24
2932.16 26
2932.29 27
2932.41 29
2932.53 29
2932.66 29
2932.78 28
2932.91 26
2933.03 24
2933.15 22
2933.28 21
2933.40 20
2933.53 22
2933.65 27
2933.78 35
2933.90 46
2934.02 57
2934.15 69
2934.27 78
2934.40 84
2934.52 86
2934.64 84
2934.77 80
2934.89 75
2935.02 71
2935.14 69
2935.27 67
2935.39 66
2935.51 66
2935.64 64
2935.76 62
2935.89 60
2936.01 57
2936.14 55
2936.26 52
2936.38 48
2936.51 44
2936.63 37
2936.76 29
2936.88 20
2937.00 10
2937.13 2
2937.25 0
2937.38 0
2937.50 0
2937.63 0
2937.75 0
2937.87 0
2938.00 2
2938.12 5
2938.25 8
2938.37 11
2938.50 12
2938.62 12
2938.74 11
2938.87 7
2938.99 3
2939.12 0
2939.24 0
2939.37 0
2939.49 0
2939.61 0
2939.74 0
2939.86 0
2939.99 11
2940.11 24
2940.24 37
2940.36 50
2940.48 60
2940.61 68
2940.73 73
2940.86 76
2940.98 78
2941.11 81
2941.23 83
2941.36 86
2941.48 89
2941.60 91
2941.73 94
2941.85 97
2941.98 99
2942.10 101
2942.23 104
2942.35 107
2942.47 111
2942.60 114
2942.72 116
2942.85 116
2942.97 114
2943.10 110
2943.22 104
2943.34 98
2943.47 93
2943.59 88
2943.72 85
2943.84 82
2943.97 79
2944.09 76
2944.22 72
2944.34 69
2944.46 67
2944.59 66
2944.71 67
2944.84 69
2944.96 73
2945.09 77
2945.21 82
2945.34 85
2945.46 89
2945.58 93
2945.71 97
2945.83 103
2945.96 109
2946.08 115
2946.21 121
2946.33 127
2946.46 132
2946.58 138
2946.70 143
2946.83 148
2946.95 152
2947.08 155
2947.20 156
2947.33 154
2947.45 149
2947.58 142
2947.70 132
2947.82 119
2947.95 106
2948.07 93
2948.20 80
2948.32 68
2948.45 59
2948.57 51
2948.70 45
2948.82 39
2948.94 33
2949.07 27
2949.19 20
2949.32 14
2949.44 9
2949.57 5
2949.69 4
2949.82 5
2949.94 9
2950.07 15
2950.19 22
2950.31 31
2950.44 40
2950.56 49
2950.69 59
2950.81 69
2950.94 79
2951.06 91
2951.19 102
2951.31 115
2951.44 127
2951.56 138
2951.68 148
2951.81 155
2951.93 159
2952.06 159
2952.18 155
2952.31 148
2952.43 139
2952.56 130
2952.68 121
2952.81 114
2952.93 108
2953.05 104
2953.18 102
2953.30 100
2953.43 97
2953.55 94
2953.68 91
2953.80 87
2953.93 84
2954.05 80
2954.18 77
2954.30 73
2954.43 70
2954.55 67
2954.67 63
2954.80 61
2954.92 61
2955.05 62
2955.17 67
2955.30 74
2955.42 82
2955.55 91
2955.67 98
2955.80 102
2955.92 104
2956.05 103
2956.17 100
2956.29 98
2956.42 97
2956.54 97
2956.67 99
2956.79 103
2956.92 107
2957.04 111
2957.17 114
2957.29 117
2957.42 118
2957.54 118
2957.67 117
2957.79 115
2957.92 114
2958.04 114
2958.17 114
2958.29 114
2958.41 114
2958.54 113
2958.66 111
2958.79 106
2958.91 100
2959.04 92
2959.16 85
2959.29 79
2959.41 76
2959.54 76
2959.66 80
2959.79 87
2959.91 97
2960.04 107
2960.16 117
2960.29 125
2960.41 131
2960.53 134
2960.66 135
2960.78 134
2960.91 132
2961.03 130
2961.16 127
2961.28 123
2961.41 118
2961.53 111
2961.66 104
2961.78 96
2961.91 89
2962.03 83
2962.16 79
2962.28 76
2962.41 74
2962.53 72
2962.66 71
2962.78 69
2962.91 67
2963.03 65
2963.15 62
2963.28 58
2963.40 53
2963.53 47
2963.65 42
2963.78 37
2963.90 34
2964.03 32
2964.15 31
2964.28 31
2964.40 31
2964.53 31
2964.65 29
2964.78 27
2964.90 24
2965.03 22
2965.15 22
2965.28 24
2965.40 27
2965.53 32
2965.65 37
2965.78 41
2965.90 45
2966.03 47
2966.15 48
2966.28 48
2966.40 48
2966.53 48
2966.65 48
2966.78 49
2966.90 50
2967.02 52
2967.15 55
2967.27 59
2967.40 63
2967.52 68
2967.65 72
2967.77 74
2967.90 76
2968.02 77
2968.15 78
2968.27 81
2968.40 86
2968.52 95
2968.65 106
2968.77 118
2968.90 130
2969.02 139
2969.15 145
2969.27 147
2969.40 146
2969.52 141
2969.65 134
2969.77 128
2969.90 122
2970.02 119
2970.15 117
2970.27 117
2970.40 118
2970.52 121
2970.65 123
2970.77 125
2970.90 128
2971.02 131
2971.15 134
2971.27 137
2971.40 140
2971.52 143
2971.65 145
2971.77 146
2971.90 147
2972.02 146
2972.15 144
2972.27 142
2972.40 138
2972.52 135
2972.65 130
2972.77 125
2972.90 119
2973.02 113
2973.15 106
2973.27 99
2973.40 92
2973.52 86
2973.65 80
2973.77 77
2973.90 74
2974.02 73
2974.15 72
2974.27 71
2974.40 69
2974.52 68
2974.65 65
2974.77 63
2974.90 62
2975.02 62
2975.15 63
2975.27 65
2975.40 67
2975.52 67
2975.65 66
2975.77 63
2975.90 58
2976.02 52
2976.15 47
2976.27 44
2976.40 43
2976.52 45
2976.65 49
2976.77 53
2976.90 56
2977.02 57
2977.15 55
2977.27 50
2977.40 43
2977.52 33
2977.65 24
2977.77 15
2977.90 7
2978.02 1
2978.15 0
2978.27 0
2978.40 0
2978.53 0
2978.65 0
2978.78 0
2978.90 0
2979.03 0
2979.15 0
2979.28 5
2979.40 14
2979.53 24
2979.65 34
2979.78 43
2979.90 51
2980.03 57
2980.15 62
2980.28 67
2980.40 73
2980.53 79
2980.65 86
2980.78 93
2980.90 100
2981.03 105
2981.15 107
2981.28 105
2981.40 101
2981.53 95
2981.65 87
2981.78 81
2981.90 75
2982.03 73
2982.15 73
2982.28 75
2982.41 80
2982.53 86
2982.66 94
2982.78 103
2982.91 114
2983.03 124
2983.16 135
2983.28 145
2983.41 154
2983.53 160
2983.66 163
2983.78 163
2983.91 158
2984.03 151
2984.16 140
2984.28 128
2984.41 114
2984.53 99
2984.66 86
2984.78 74
2984.91 65
2985.04 59
2985.16 56
2985.29 55
2985.41 56
2985.54 58
2985.66 60
2985.79 62
2985.91 65
2986.04 68
2986.16 72
2986.29 77
2986.41 83
2986.54 89
2986.66 95
2986.79 99
2986.91 102
2987.04 102
2987.16 102
2987.29 100
2987.42 97
2987.54 93
2987.67 89
2987.79 86
2987.92 83
2988.04 81
2988.17 80
2988.29 81
2988.42 83
2988.54 85
2988.67 88
2988.79 91
2988.92 94
2989.04 96
2989.17 97
2989.30 98
2989.42 100
2989.55 102
2989.67 104
2989.80 109
2989.92 114
2990.05 119
2990.17 125
2990.30 128
2990.42 130
2990.55 128
2990.67 125
2990.80 120
2990.93 113
2991.05 107
2991.18 102
2991.30 98
2991.43 96
2991.55 93
2991.68 91
2991.80 90
2991.93 88
2992.05 87
2992.18 87
2992.30 87
2992.43 88
2992.56 89
2992.68 89
2992.81 88
2992.93 86
2993.06 84
2993.18 81
2993.31 79
2993.43 77
2993.56 75
2993.68 75
2993.81 75
2993.94 76
2994.06 77
2994.19 79
2994.31 82
2994.44 85
2994.56 89
2994.69 93
2994.81 97
2994.94 100
2995.06 101
2995.19 100
2995.32 97
2995.44 93
2995.57 88
2995.69 84
2995.82 82
2995.94 83
2996.07 86
2996.19 92
2996.32 98
2996.44 105
2996.57 111
2996.70 116
2996.82 121
2996.95 123
2997.07 123
2997.20 121
2997.32 116
2997.45 107
2997.57 95
2997.70 82
2997.83 68
2997.95 54
2998.08 43
2998.20 35
2998.33 31
2998.45 30
2998.58 32
2998.70 37
2998.83 43
2998.96 50
2999.08 59
2999.21 68
2999.33 76
2999.46 83
2999.58 89
2999.71 94
2999.83 97
2999.96 100
3000.09 103
3000.21 107
3000.34 114
3000.46 124
3000.59 135
3000.71 149
3000.84 163
3000.96 177
3001.09 189
3001.22 199
3001.34 205
3001.47 207
3001.59 206
3001.72 201
3001.84 192
3001.97 183
3002.09 173
3002.22 165
3002.35 159
3002.47 156
3002.60 155
3002.72 156
3002.85 157
3002.97 156
3003.10 154
3003.23 150
3003.35 144
3003.48 138
3003.60 132
3003.73 125
3003.85 118
3003.98 111
3004.10 103
3004.23 96
3004.36 89
3004.48 84
3004.61 81
3004.73 80
3004.86 82
3004.98 86
3005.11 92
3005.24 99
3005.36 107
3005.49 115
3005.61 123
3005.74 128
3005.86 131
3005.99 130
3006.12 125
3006.24 118
3006.37 110
3006.49 101
3006.62 94
3006.74 88
3006.87 83
3007.00 80
3007.12 78
3007.25 77
3007.37 77
3007.50 80
3007.62 86
3007.75 96
3007.88 108
3008.00 123
3008.13 138
3008.25 152
3008.38 161
3008.50 167
3008.63 168
3008.76 166
3008.88 162
3009.01 159
3009.13 157
3009.26 158
3009.38 161
3009.51 165
3009.64 169
3009.76 171
3009.89 171
3010.01 167
3010.14 159
3010.27 147
3010.39 133
3010.52 118
3010.64 101
3010.77 83
3010.89 65
3011.02 46
3011.15 28
3011.27 11
3011.40 0
3011.52 0
3011.65 0
3011.77 0
3011.90 0
3012.03 0
3012.15 0
3012.28 0
3012.40 0
3012.53 8
3012.66 19
3012.78 32
3012.91 44
3013.03 55
3013.16 64
3013.28 70
3013.41 72
3013.54 70
3013.66 64
3013.79 56
3013.91 45
3014.04 32
3014.17 19
3014.29 6
3014.42 0
3014.54 0
3014.67 0
3014.80 0
3014.92 0
3015.05 0
3015.17 3
3015.30 17
3015.42 34
3015.55 53
3015.68 71
3015.80 88
3015.93 102
3016.05 114
3016.18 121
3016.31 125
3016.43 126
3016.56 125
3016.68 123
3016.81 119
3016.94 114
3017.06 108
3017.19 101
3017.31 94
3017.44 86
3017.57 79
3017.69 73
3017.82 67
3017.94 63
3018.07 60
3018.20 58
3018.32 55
3018.45 53
3018.57 50
3018.70 46
3018.82 41
3018.95 36
3019.08 31
3019.20 26
3019.33 22
3019.45 18
3019.58 14
3019.71 9
3019.83 5
3019.96 2
3020.08 0
3020.21 0
3020.34 3
3020.46 9
3020.59 19
3020.71 30
3020.84 42
3020.97 55
3021.09 67
3021.22 79
3021.34 90
3021.47 100
3021.60 107
3021.72 112
3021.85 112
3021.97 108
3022.10 100
3022.23 89
3022.35 76
3022.48 63
3022.61 53
3022.73 46
3022.86 44
3022.98 47
3023.11 53
3023.24 63
3023.36 74
3023.49 87
3023.61 99
3023.74 112
3023.87 123
3023.99 133
3024.12 141
3024.24 147
3024.37 151
3024.50 151
3024.62 148
3024.75 143
3024.87 135
3025.00 125
3025.13 115
3025.25 105
3025.38 98
3025.50 93
3025.63 93
3025.76 98
3025.88 109
3026.01 123
3026.14 140
3026.26 157
3026.39 171
3026.51 182
3026.64 188
3026.77 189
3026.89 186
3027.02 180
3027.14 172
3027.27 164
3027.40 157
3027.52 151
3027.65 146
3027.78 141
3027.90 137
3028.03 134
3028.15 131
3028.28 129
3028.41 127
3028.53 126
3028.66 125
3028.78 124
3028.91 121
3029.04 118
3029.16 113
3029.29 106
3029.42 100
3029.54 93
3029.67 86
3029.79 80
3029.92 74
3030.05 70
3030.17 66
3030.30 62
3030.42 58
3030.55 55
3030.68 53
3030.80 51
3030.93 52
3031.06 53
3031.18 56
3031.31 59
3031.43 62
3031.56 63
3031.69 63
3031.81 62
3031.94 59
3032.07 55
3032.19 53
3032.32 51
3032.44 50
3032.57 49
3032.70 48
3032.82 46
3032.95 42
3033.08 37
3033.20 31
3033.33 23
3033.45 16
3033.58 10
3033.71 4
3033.83 0
3033.96 0
3034.09 0
3034.21 0
3034.34 0
3034.46 0
3034.59 4
3034.72 8
3034.84 10
3034.97 11
3035.10 9
3035.22 5
3035.35 0
3035.48 0
3035.60 0
3035.73 0
3035.85 0
3035.98 0
3036.11 0
3036.23 3
3036.36 5
3036.49 6
3036.61 6
3036.74 4
3036.86 4
3036.99 6
3037.12 10
3037.24 17
3037.37 26
3037.50 36
3037.62 46
3037.75 54
3037.88 58
3038.00 59
3038.13 56
3038.25 50
3038.38 43
3038.51 36
3038.63 31
3038.76 30
3038.89 31
3039.01 36
3039.14 41
3039.27 45
3039.39 47
3039.52 45
3039.65 39
3039.77 31
3039.90 22
3040.02 14
3040.15 8
3040.28 4
3040.40 3
3040.53 4
3040.66 6
3040.78 9
3040.91 12
3041.04 15
3041.16 17
3041.29 20
3041.42 24
3041.54 30
3041.67 36
3041.79 44
3041.92 53
3042.05 62
3042.17 71
3042.30 78
3042.43 82
3042.55 85
3042.68 85
3042.81 84
3042.93 81
3043.06 79
3043.19 78
3043.31 79
3043.44 81
3043.56 83
3043.69 86
3043.82 89
3043.94 91
3044.07 92
3044.20 91
3044.32 89
3044.45 84
3044.58 77
3044.70 68
3044.83 59
3044.96 50
3045.08 44
3045.21 40
3045.34 39
3045.46 41
3045.59 43
3045.72 45
3045.84 46
3045.97 45
3046.09 43
3046.22 39
3046.35 35
3046.47 30
3046.60 26
3046.73 21
3046.85 16
3046.98 12
3047.11 9
3047.23 7
3047.36 7
3047.49 9
3047.61 14
3047.74 21
3047.87 29
3047.99 37
3048.12 44
3048.25 49
3048.37 50
3048.50 48
3048.63 41
3048.75 32
3048.88 21
3049.01 10
3049.13 1
3049.26 0
3049.39 0
3049.51 0
3049.64 0
3049.77 0
3049.89 0
3050.02 0
3050.15 0
3050.27 1
3050.40 7
3050.53 13
3050.65 20
3050.78 25
3050.91 30
3051.03 34
3051.16 37
3051.29 39
3051.41 40
3051.54 41
3051.66 43
3051.79 44
3051.92 46
3052.04 48
3052.17 50
3052.30 51
3052.42 51
3052.55 51
3052.68 49
3052.80 47
3052.93 43
3053.06 38
3053.18 33
3053.31 28
3053.44 24
3053.57 21
3053.69 20
3053.82 20
3053.95 22
3054.07 26
3054.20 30
3054.33 35
3054.45 40
3054.58 45
3054.71 51
3054.83 58
3054.96 65
3055.09 74
3055.21 85
3055.34 95
3055.47 106
3055.59 116
3055.72 123
3055.85 129
3055.97 132
3056.10 133
3056.23 133
3056.35 131
3056.48 129
3056.61 125
3056.73 121
3056.86 116
3056.99 111
3057.11 105
3057.24 99
3057.37 94
3057.49 88
3057.62 82
3057.75 76
3057.87 69
3058.00 63
3058.13 57
3058.25 53
3058.38 50
3058.51 50
3058.63 51
3058.76 53
3058.89 55
3059.02 58
3059.14 59
3059.27 59
3059.40 58
3059.52 56
3059.65 53
3059.78 51
3059.90 49
3060.03 47
3060.16 47
3060.28 48
3060.41 50
3060.54 52
3060.66 55
3060.79 57
3060.92 59
3061.04 62
3061.17 64
3061.30 66
3061.42 68
3061.55 69
3061.68 68
3061.81 67
3061.93 66
3062.06 65
3062.19 66
3062.31 70
3062.44 76
3062.57 83
3062.69 93
3062.82 102
3062.95 110
3063.07 116
3063.20 120
3063.33 122
3063.45 121
3063.58 119
3063.71 114
3063.84 107
3063.96 98
3064.09 87
3064.22 75
3064.34 63
3064.47 51
3064.60 40
3064.72 32
3064.85 25
3064.98 20
3065.10 16
3065.23 13
3065.36 11
3065.49 11
3065.61 12
3065.74 15
3065.87 22
3065.99 32
3066.12 44
3066.25 59
3066.37 74
3066.50 88
3066.63 99
3066.75 105
3066.88 107
3067.01 104
3067.14 96
3067.26 86
3067.39 75
3067.52 64
3067.64 55
3067.77 50
3067.90 48
3068.02 49
3068.15 54
3068.28 60
3068.41 68
3068.53 75
3068.66 82
3068.79 87
3068.91 90
3069.04 94
3069.17 99
3069.29 105
3069.42 113
3069.55 122
3069.68 132
3069.80 140
3069.93 147
3070.06 151
3070.18 153
3070.31 152
3070.44 151
3070.56 148
3070.69 144
3070.82 140
3070.95 135
3071.07 130
3071.20 126
3071.33 122
3071.45 118
3071.58 115
3071.71 114
3071.84 112
3071.96 110
3072.09 106
3072.22 102
3072.34 95
3072.47 87
3072.60 77
3072.73 66
3072.85 55
3072.98 45
3073.11 36
3073.23 29
3073.36 25
3073.49 24
3073.61 26
3073.74 30
3073.87 35
3074.00 40
3074.12 44
3074.25 47
3074.38 49
3074.50 51
3074.63 53
3074.76 56
3074.89 60
3075.01 65
3075.14 69
3075.27 72
3075.39 73
3075.52 71
3075.65 68
3075.78 65
3075.90 63
3076.03 62
3076.16 62
3076.28 63
3076.41 64
3076.54 65
3076.67 63
3076.79 60
3076.92 54
3077.05 47
3077.17 39
3077.30 33
3077.43 30
3077.56 30
3077.68 33
3077.81 39
3077.94 46
3078.06 53
3078.19 58
3078.32 62
3078.45 65
3078.57 69
3078.70 72
3078.83 77
3078.96 81
3079.08 86
3079.21 90
3079.34 92
3079.46 92
3079.59 89
3079.72 85
3079.85 81
3079.97 77
3080.10 76
3080.23 76
3080.35 78
3080.48 82
3080.61 86
3080.74 90
3080.86 93
3080.99 94
3081.12 94
3081.25 93
3081.37 90
3081.50 87
3081.63 83
3081.75 80
3081.88 77
3082.01 74
3082.14 70
3082.26 66
3082.39 60
3082.52 53
3082.65 46
3082.77 40
3082.90 36
3083.03 33
3083.15 33
3083.28 34
3083.41 36
3083.54 38
3083.66 39
3083.79 39
3083.92 37
3084.05 34
3084.17 32
3084.30 29
3084.43 26
3084.56 23
3084.68 20
3084.81 16
3084.94 12
3085.06 9
3085.19 9
3085.32 12
3085.45 18
3085.57 27
3085.70 36
3085.83 43
3085.96 48
3086.08 49
3086.21 48
3086.34 46
3086.47 44
3086.59 45
3086.72 48
3086.85 53
3086.98 60
3087.10 68
3087.23 76
3087.36 83
3087.48 90
3087.61 95
3087.74 99
3087.87 102
3087.99 103
3088.12 101
3088.25 97
3088.38 91
3088.50 82
3088.63 71
3088.76 60
3088.89 48
3089.01 36
3089.14 26
3089.27 18
3089.40 12
3089.52 10
3089.65 10
3089.78 12
3089.91 16
3090.03 19
3090.16 21
3090.29 21
3090.42 19
3090.54 14
3090.67 8
3090.80 1
3090.93 0
3091.05 0
3091.18 0
3091.31 0
3091.43 0
3091.56 0
3091.69 0
3091.82 0
3091.94 4
3092.07 9
3092.20 16
3092.33 23
3092.45 32
3092.58 41
3092.71 50
3092.84 57
3092.96 63
3093.09 67
3093.22 69
3093.35 69
3093.47 67
3093.60 64
3093.73 60
3093.86 56
3093.98 52
3094.11 49
3094.24 48
3094.37 50
3094.50 53
3094.62 58
3094.75 64
3094.88 70
3095.01 76
3095.13 82
3095.26 88
3095.39 93
3095.52 96
3095.64 98
3095.77 97
3095.90 95
3096.03 91
3096.15 87
3096.28 85
3096.41 84
3096.54 86
3096.66 91
3096.79 97
3096.92 103
3097.05 108
3097.17 111
3097.30 110
3097.43 107
3097.56 101
3097.68 92
3097.81 81
3097.94 70
3098.07 58
3098.19 47
3098.32 39
3098.45 33
3098.58 30
3098.71 29
3098.83 30
3098.96 32
3099.09 35
3099.22 40
3099.34 46
3099.47 53
3099.60 61
3099.73 70
3099.85 80
3099.98 89
3100.11 98
3100.24 106
3100.36 113
3100.49 119
3100.62 124
3100.75 127
3100.88 129
3101.00 129
3101.13 127
3101.26 123
3101.39 119
3101.51 115
3101.64 112
3101.77 109
3101.90 106
3102.02 104
3102.15 102
3102.28 100
3102.41 99
3102.53 97
3102.66 96
3102.79 93
3102.92 90
3103.05 86
3103.17 81
3103.30 77
3103.43 74
3103.56 74
3103.68 76
3103.81 80
3103.94 86
3104.07 90
3104.20 93
3104.32 94
3104.45 91
3104.58 87
3104.71 81
3104.83 75
3104.96 71
3105.09 69
3105.22 68
3105.35 68
3105.47 70
3105.60 71
3105.73 72
3105.86 72
3105.98 72
3106.11 70
3106.24 68
3106.37 64
3106.49 61
3106.62 57
3106.75 54
3106.88 52
3107.01 50
3107.13 49
3107.26 48
3107.39 48
3107.52 47
3107.65 46
3107.77 44
3107.90 41
3108.03 37
3108.16 32
3108.28 27
3108.41 22
3108.54 17
3108.67 15
3108.80 16
3108.92 19
3109.05 25
3109.18 32
3109.31 40
3109.43 45
3109.56 47
3109.69 46
3109.82 42
3109.95 35
3110.07 29
3110.20 26
3110.33 25
3110.46 29
3110.59 36
3110.71 46
3110.84 56
3110.97 66
3111.10 74
3111.22 79
3111.35 83
3111.48 85
3111.61 86
3111.74 86
3111.86 86
3111.99 86
3112.12 85
3112.25 84
3112.38 81
3112.50 79
3112.63 76
3112.76 75
3112.89 75
3113.02 77
3113.14 80
3113.27 84
3113.40 87
3113.53 90
3113.65 92
3113.78 93
3113.91 93
3114.04 94
3114.17 96
3114.29 100
3114.42 104
3114.55 108
3114.68 111
3114.81 112
3114.93 111
3115.06 108
3115.19 104
3115.32 99
3115.45 96
3115.57 93
3115.70 91
3115.83 89
3115.96 86
3116.09 82
3116.21 77
3116.34 72
3116.47 66
3116.60 62
3116.73 57
3116.85 53
3116.98 50
3117.11 47
3117.24 45
3117.37 42
3117.49 41
3117.62 39
3117.75 39
3117.88 38
3118.01 38
3118.13 39
3118.26 39
3118.39 40
3118.52 41
3118.65 41
3118.77 41
3118.90 39
3119.03 36
3119.16 31
3119.29 26
3119.41 21
3119.54 17
3119.67 12
3119.80 8
3119.93 4
3120.05 0
3120.18 0
3120.31 0
3120.44 0
3120.57 0
3120.69 0
3120.82 0
3120.95 0
3121.08 4
3121.21 9
3121.34 14
3121.46 17
3121.59 17
3121.72 16
3121.85 13
3121.98 10
3122.10 7
3122.23 5
3122.36 5
3122.49 6
3122.62 9
3122.74 12
3122.87 15
3123.00 18
3123.13 21
3123.26 23
3123.39 25
3123.51 27
3123.64 29
3123.77 32
3123.90 34
3124.03 36
3124.15 37
3124.28 36
3124.41 36
3124.54 35
3124.67 36
3124.79 39
3124.92 44
3125.05 50
3125.18 58
3125.31 64
3125.44 68
3125.56 70
3125.69 68
3125.82 64
3125.95 60
3126.08 57
3126.20 56
3126.33 58
3126.46 64
3126.59 72
3126.72 80
3126.85 87
3126.97 93
3127.10 96
3127.23 98
3127.36 98
3127.49 98
3127.61 98
3127.74 100
3127.87 104
3128.00 110
3128.13 117
3128.26 125
3128.38 131
3128.51 135
3128.64 136
3128.77 135
3128.90 132
3129.03 129
3129.15 128
3129.28 128
3129.41 129
3129.54 130
3129.67 129
3129.79 124
3129.92 116
3130.05 105
3130.18 92
3130.31 81
3130.44 72
3130.56 67
3130.69 66
3130.82 68
3130.95 70
3131.08 72
3131.21 70
3131.33 66
3131.46 59
3131.59 49
3131.72 38
3131.85 28
3131.98 20
3132.10 13
3132.23 9
3132.36 6
3132.49 5
3132.62 6
3132.75 9
3132.87 14
3133.00 22
3133.13 31
3133.26 42
3133.39 52
3133.52 61
3133.64 67
3133.77 70
3133.90 70
3134.03 68
3134.16 64
3134.29 59
3134.41 54
3134.54 49
3134.67 44
3134.80 39
3134.93 33
3135.06 27
3135.18 21
3135.31 15
3135.44 11
3135.57 7
3135.70 6
3135.83 6
3135.95 8
3136.08 13
3136.21 18
3136.34 24
3136.47 31
3136.60 36
3136.72 40
3136.85 43
3136.98 45
3137.11 45
3137.24 44
3137.37 42
3137.50 40
3137.62 37
3137.75 35
3137.88 33
3138.01 35
3138.14 40
3138.27 48
3138.39 61
3138.52 76
3138.65 93
3138.78 108
3138.91 122
3139.04 132
3139.16 138
3139.29 140
3139.42 138
3139.55 133
3139.68 127
3139.81 119
3139.94 112
3140.06 105
3140.19 100
3140.32 97
3140.45 96
3140.58 96
3140.71 95
3140.83 94
3140.96 90
3141.09 86
3141.22 80
3141.35 75
3141.48 73
3141.61 73
3141.73 77
3141.86 84
3141.99 92
3142.12 101
3142.25 107
3142.38 111
3142.51 111
3142.63 109
3142.76 105
3142.89 100
3143.02 96
3143.15 93
3143.28 90
3143.41 87
3143.53 83
3143.66 78
3143.79 72
3143.92 67
3144.05 62
3144.18 59
3144.30 58
3144.43 58
3144.56 60
3144.69 64
3144.82 67
3144.95 72
3145.08 77
3145.20 82
3145.33 89
3145.46 96
3145.59 103
3145.72 109
3145.85 115
3145.98 118
3146.11 119
3146.23 118
3146.36 115
3146.49 110
3146.62 104
3146.75 95
3146.88 84
3147.01 72
3147.13 59
3147.26 45
3147.39 30
3147.52 17
3147.65 6
3147.78 0
3147.91 0
3148.03 0
3148.16 0
3148.29 0
3148.42 0
3148.55 0
3148.68 0
3148.81 1
3148.93 5
3149.06 9
3149.19 13
3149.32 17
3149.45 22
3149.58 26
3149.71 30
3149.84 32
3149.96 33
3150.09 33
3150.22 32
3150.35 30
3150.48 27
3150.61 24
3150.74 22
3150.86 20
3150.99 19
3151.12 19
3151.25 20
3151.38 21
3151.51 21
3151.64 20
3151.77 17
3151.89 14
3152.02 11
3152.15 9
3152.28 9
3152.41 11
3152.54 16
3152.67 23
3152.80 30
3152.92 37
3153.05 44
3153.18 49
3153.31 52
3153.44 54
3153.57 55
3153.70 56
3153.83 56
3153.95 56
3154.08 57
3154.21 57
3154.34 58
3154.47 58
3154.60 57
3154.73 56
3154.86 55
3154.98 53
3155.11 52
3155.24 50
3155.37 47
3155.50 44
3155.63 40
3155.76 36
3155.89 33
3156.01 31
3156.14 31
3156.27 34
3156.40 39
3156.53 46
3156.66 54
3156.79 62
3156.92 68
3157.04 73
3157.17 75
3157.30 77
3157.43 78
3157.56 79
3157.69 80
3157.82 81
3157.95 82
3158.08 83
3158.20 83
3158.33 82
3158.46 80
3158.59 78
3158.72 75
3158.85 69
3158.98 63
3159.11 54
3159.24 45
3159.36 36
3159.49 27
3159.62 21
3159.75 17
3159.88 17
3160.01 21
3160.14 28
3160.27 37
3160.40 46
3160.52 53
3160.65 58
3160.78 58
3160.91 53
3161.04 45
3161.17 34
3161.30 22
3161.43 11
3161.56 3
3161.68 0
3161.81 0
3161.94 0
3162.07 0
3162.20 5
3162.33 11
3162.46 16
3162.59 20
3162.72 22
3162.84 21
3162.97 19
3163.10 15
3163.23 10
3163.36 7
3163.49 6
3163.62 7
3163.75 11
3163.88 16
3164.00 22
3164.13 28
3164.26 32
3164.39 35
3164.52 34
3164.65 31
3164.78 26
3164.91 19
3165.04 13
3165.17 7
3165.29 4
3165.42 4
3165.55 8
3165.68 14
3165.81 23
3165.94 32
3166.07 42
3166.20 51
3166.33 60
3166.46 67
3166.58 73
3166.71 78
3166.84 81
3166.97 83
3167.10 82
3167.23 80
3167.36 77
3167.49 73
3167.62 69
3167.75 64
3167.87 59
3168.00 53
3168.13 46
3168.26 38
3168.39 30
3168.52 21
3168.65 12
3168.78 5
3168.91 0
3169.04 0
3169.17 0
3169.29 0
3169.42 0
3169.55 2
3169.68 4
3169.81 6
3169.94 7
3170.07 8
3170.20 9
3170.33 10
3170.46 11
3170.59 13
3170.71 14
3170.84 15
3170.97 17
3171.10 20
3171.23 25
3171.36 32
3171.49 40
3171.62 50
3171.75 60
3171.88 71
3172.01 81
3172.13 90
3172.26 98
3172.39 104
3172.52 107
3172.65 106
3172.78 102
3172.91 95
3173.04 86
3173.17 75
3173.30 65
3173.43 56
3173.56 50
3173.68 47
3173.81 46
3173.94 45
3174.07 44
3174.20 40
3174.33 35
3174.46 29
3174.59 22
3174.72 16
3174.85 13
3174.98 11
3175.11 11
3175.23 12
3175.36 12
3175.49 10
3175.62 7
3175.75 3
3175.88 0
3176.01 0
3176.14 0
3176.27 0
3176.40 0
3176.53 0
3176.66 0
3176.78 0
3176.91 5
3177.04 18
3177.17 35
3177.30 54
3177.43 74
3177.56 93
3177.69 108
3177.82 119
3177.95 124
3178.08 125
3178.21 121
3178.34 114
3178.46 105
3178.59 94
3178.72 84
3178.85 75
3178.98 69
3179.11 67
3179.24 69
3179.37 76
3179.50 86
3179.63 100
3179.76 113
3179.89 124
3180.02 130
3180.15 131
3180.27 125
3180.40 113
3180.53 98
3180.66 82
3180.79 65
3180.92 51
3181.05 39
3181.18 30
3181.31 24
3181.44 22
3181.57 23
3181.70 29
3181.83 37
3181.96 49
3182.08 62
3182.21 74
3182.34 83
3182.47 89
3182.60 91
3182.73 90
3182.86 86
3182.99 83
3183.12 80
3183.25 80
3183.38 83
3183.51 88
3183.64 93
3183.77 98
3183.90 102
3184.03 105
3184.15 106
3184.28 105
3184.41 102
3184.54 98
3184.67 93
3184.80 87
3184.93 81
3185.06 75
3185.19 70
3185.32 67
3185.45 66
3185.58 66
3185.71 65
3185.84 63
3185.97 60
3186.10 54
3186.22 46
3186.35 36
3186.48 27
3186.61 19
3186.74 15
3186.87 15
3187.00 19
3187.13 27
3187.26 38
3187.39 51
3187.52 64
3187.65 76
3187.78 86
3187.91 92
3188.04 95
3188.17 92
3188.30 87
3188.43 78
3188.55 68
3188.68 59
3188.81 52
3188.94 47
3189.07 46
3189.20 47
3189.33 50
3189.46 53
3189.59 57
3189.72 60
3189.85 63
3189.98 66
3190.11 70
3190.24 73
3190.37 77
3190.50 81
3190.63 84
3190.76 86
3190.89 86
3191.01 84
3191.14 80
3191.27 74
3191.40 67
3191.53 61
3191.66 57
3191.79 56
3191.92 58
3192.05 63
3192.18 70
3192.31 77
3192.44 83
3192.57 88
3192.70 89
3192.83 88
3192.96 85
3193.09 79
3193.22 73
3193.35 66
3193.48 59
3193.61 53
3193.74 49
3193.86 45
3193.99 44
3194.12 45
3194.25 46
3194.38 48
3194.51 49
3194.64 50
3194.77 49
3194.90 47
3195.03 44
3195.16 40
3195.29 37
3195.42 35
3195.55 34
3195.68 36
3195.81 39
3195.94 43
3196.07 47
3196.20 51
3196.33 53
3196.46 54
3196.59 53
3196.72 52
3196.85 52
3196.97 53
3197.10 56
3197.23 60
3197.36 65
3197.49 69
3197.62 73
3197.75 75
3197.88 76
3198.01 75
3198.14 73
3198.27 69
3198.40 64
3198.53 57
3198.66 50
3198.79 43
3198.92 36
3199.05 31
3199.18 28
3199.31 27
3199.44 27
3199.57 27
3199.70 26
3199.83 23
3199.96 18
3200.09 12
3200.22 5
3200.35 0
3200.48 0
3200.61 0
3200.74 0
3200.86 0
3200.99 0
3201.12 0
3201.25 0
3201.38 3
3201.51 13
3201.64 24
3201.77 34
3201.90 42
3202.03 49
3202.16 54
3202.29 59
3202.42 63
3202.55 65
3202.68 66
3202.81 65
3202.94 62
3203.07 57
3203.20 51
3203.33 45
3203.46 41
3203.59 39
3203.72 40
3203.85 42
3203.98 46
3204.11 49
3204.24 50
3204.37 50
3204.50 50
3204.63 49
3204.76 50
3204.89 53
3205.02 58
3205.15 62
3205.28 65
3205.41 65
3205.54 61
3205.67 52
3205.80 41
3205.93 29
3206.06 19
3206.19 12
3206.32 9
3206.44 10
3206.57 15
3206.70 21
3206.83 28
3206.96 34
3207.09 38
3207.22 40
3207.35 40
3207.48 38
3207.61 34
3207.74 29
3207.87 24
3208.00 20
3208.13 17
3208.26 16
3208.39 17
3208.52 19
3208.65 23
3208.78 27
3208.91 32
3209.04 35
3209.17 37
3209.30 36
3209.43 32
3209.56 25
3209.69 16
3209.82 6
3209.95 0
3210.08 0
3210.21 0
3210.34 0
3210.47 0
3210.60 0
3210.73 9
3210.86 17
3210.99 26
3211.12 34
3211.25 42
3211.38 49
3211.51 55
3211.64 59
3211.77 60
3211.90 58
3212.03 54
3212.16 48
3212.29 40
3212.42 34
3212.55 28
3212.68 24
3212.81 21
3212.94 19
3213.07 18
3213.20 16
3213.33 13
3213.46 10
3213.59 7
3213.72 5
3213.85 5
3213.98 6
3214.11 9
3214.24 14
3214.37 19
3214.50 24
3214.63 28
3214.76 31
3214.89 32
3215.02 32
3215.15 31
3215.28 30
3215.41 29
3215.54 29
3215.67 29
3215.80 32
3215.93 38
3216.06 46
3216.19 58
3216.32 73
3216.45 88
3216.58 101
3216.71 112
3216.84 118
3216.97 118
3217.10 114
3217.23 106
3217.36 96
3217.49 87
3217.62 79
3217.75 75
3217.88 75
3218.01 79
3218.14 86
3218.27 95
3218.40 107
3218.53 118
3218.66 129
3218.79 138
3218.92 144
3219.05 147
3219.18 146
3219.31 142
3219.44 135
3219.57 126
3219.70 116
3219.83 106
3219.96 96
3220.09 86
3220.22 78
3220.35 72
3220.48 66
3220.61 63
3220.74 61
3220.87 60
3221.00 61
3221.13 63
3221.26 65
3221.39 68
3221.52 71
3221.65 73
3221.78 73
3221.91 72
3222.04 69
3222.17 64
3222.30 59
3222.43 54
3222.56 51
3222.69 50
3222.82 50
3222.95 51
3223.08 50
3223.21 49
3223.34 45
3223.47 40
3223.60 35
3223.73 31
3223.86 29
3223.99 29
3224.12 33
3224.25 38
3224.39 45
3224.52 52
3224.65 60
3224.78 66
3224.91 72
3225.04 78
3225.17 82
3225.30 87
3225.43 90
3225.56 94
3225.69 98
3225.82 102
3225.95 108
3226.08 114
3226.21 120
3226.34 125
3226.47 130
3226.60 133
3226.73 135
3226.86 136
3226.99 137
3227.12 139
3227.25 142
3227.38 146
3227.51 151
3227.64 156
3227.77 159
3227.90 161
3228.03 161
3228.16 158
3228.29 153
3228.42 147
3228.55 140
3228.68 135
3228.81 130
3228.94 125
3229.07 121
3229.20 117
3229.33 111
3229.46 105
3229.59 97
3229.72 88
3229.86 79
3229.99 71
3230.12 65
3230.25 62
3230.38 60
3230.51 61
3230.64 65
3230.77 70
3230.90 75
3231.03 80
3231.16 83
3231.29 85
3231.42 85
3231.55 84
3231.68 84
3231.81 84
3231.94 86
3232.07 91
3232.20 97
3232.33 104
3232.46 109
3232.59 113
3232.72 115
3232.85 113
3232.98 110
3233.11 105
3233.24 100
3233.37 93
3233.50 87
3233.63 81
3233.77 74
3233.90 69
3234.03 65
3234.16 63
3234.29 61
3234.42 59
3234.55 57
3234.68 55
3234.81 52
3234.94 48
3235.07 44
3235.20 42
3235.33 41
3235.46 43
3235.59 47
3235.72 52
3235.85 57
3235.98 61
3236.11 62
3236.24 60
3236.37 56
3236.50 51
3236.63 47
3236.76 45
3236.89 48
3237.03 54
3237.16 64
3237.29 74
3237.42 84
3237.55 92
3237.68 96
3237.81 97
3237.94 94
3238.07 90
3238.20 85
3238.33 80
3238.46 76
3238.59 75
3238.72 74
3238.85 76
3238.98 78
3239.11 80
3239.24 83
3239.37 85
3239.50 87
3239.63 90
3239.77 93
3239.90 97
3240.03 101
3240.16 106
3240.29 111
3240.42 114
3240.55 114
3240.68 112
3240.81 107
3240.94 99
3241.07 89
3241.20 78
3241.33 67
3241.46 57
3241.59 47
3241.72 38
3241.85 31
3241.98 24
3242.11 18
3242.24 15
3242.38 13
3242.51 14
3242.64 17
3242.77 22
3242.90 27
3243.03 30
3243.16 31
3243.29 30
3243.42 27
3243.55 24
3243.68 21
3243.81 20
3243.94 22
3244.07 29
3244.20 39
3244.33 52
3244.46 66
3244.60 82
3244.73 96
3244.86 109
3244.99 120
3245.12 127
3245.25 130
3245.38 129
3245.51 124
3245.64 116
3245.77 107
3245.90 97
3246.03 88
3246.16 81
3246.29 76
3246.42 73
3246.55 72
3246.68 73
3246.82 75
3246.95 77
3247.08 80
3247.21 84
3247.34 87
3247.47 90
3247.60 93
3247.73 95
3247.86 96
3247.99 96
3248.12 94
3248.25 91
3248.38 88
3248.51 86
3248.64 85
3248.78 86
3248.91 88
3249.04 90
3249.17 91
3249.30 91
3249.43 89
3249.56 85
3249.69 79
3249.82 74
3249.95 70
3250.08 67
3250.21 65
3250.34 66
3250.47 68
3250.61 70
3250.74 70
3250.87 69
3251.00 66
3251.13 60
3251.26 53
3251.39 43
3251.52 34
3251.65 25
3251.78 18
3251.91 13
3252.04 9
3252.17 7
3252.30 4
3252.44 1
3252.57 0
3252.70 0
3252.83 0
3252.96 0
3253.09 0
3253.22 0
3253.35 0
3253.48 3
3253.61 16
3253.74 29
3253.87 43
3254.00 55
3254.14 65
3254.27 73
3254.40 78
3254.53 80
3254.66 80
3254.79 78
3254.92 75
3255.05 71
3255.18 66
3255.31 62
3255.44 60
3255.57 59
3255.70 60
3255.84 65
3255.97 73
3256.10 84
3256.23 98
3256.36 113
3256.49 128
3256.62 141
3256.75 151
3256.88 157
3257.01 160
3257.14 161
3257.27 162
3257.41 165
3257.54 171
3257.67 179
3257.80 189
3257.93 199
3258.06 206
3258.19 209
3258.32 209
3258.45 205
3258.58 199
3258.71 192
3258.85 187
3258.98 183
3259.11 182
3259.24 182
3259.37 183
3259.50 185
3259.63 185
3259.76 185
3259.89 182
3260.02 178
3260.15 172
3260.28 166
3260.42 160
3260.55 155
3260.68 153
3260.81 152
3260.94 153
3261.07 154
3261.20 156
3261.33 158
3261.46 158
3261.59 158
3261.73 157
3261.86 156
3261.99 154
3262.12 152
3262.25 149
3262.38 144
3262.51 138
3262.64 130
3262.77 123
3262.90 115
3263.03 109
3263.17 105
3263.30 104
3263.43 105
3263.56 107
3263.69 109
3263.82 109
3263.95 107
3264.08 103
3264.21 98
3264.34 92
3264.48 85
3264.61 80
3264.74 76
3264.87 72
3265.00 69
3265.13 65
3265.26 61
3265.39 57
3265.52 54
3265.65 52
3265.79 52
3265.92 54
3266.05 57
3266.18 62
3266.31 66
3266.44 70
3266.57 73
3266.70 74
3266.83 75
3266.96 75
3267.10 77
3267.23 80
3267.36 85
3267.49 91
3267.62 96
3267.75 100
3267.88 100
3268.01 96
3268.14 90
3268.28 82
3268.41 74
3268.54 67
3268.67 64
3268.80 65
3268.93 68
3269.06 74
3269.19 81
3269.32 88
3269.45 96
3269.59 104
3269.72 113
3269.85 123
3269.98 133
3270.11 143
3270.24 151
3270.37 157
3270.50 160
3270.63 160
3270.77 157
3270.90 151
3271.03 143
3271.16 134
3271.29 125
3271.42 117
3271.55 110
3271.68 106
3271.81 104
3271.95 103
3272.08 104
3272.21 103
3272.34 102
3272.47 98
3272.60 92
3272.73 85
3272.86 77
3273.00 70
3273.13 63
3273.26 58
3273.39 55
3273.52 52
3273.65 51
3273.78 50
3273.91 50
3274.04 51
3274.18 53
3274.31 55
3274.44 59
3274.57 62
3274.70 65
3274.83 67
3274.96 68
3275.09 67
3275.23 66
3275.36 65
3275.49 65
3275.62 67
3275.75 70
3275.88 75
3276.01 80
3276.14 84
3276.28 86
3276.41 85
3276.54 81
3276.67 76
3276.80 70
3276.93 64
3277.06 59
3277.19 55
3277.32 52
3277.46 50
3277.59 48
3277.72 47
3277.85 47
3277.98 48
3278.11 49
3278.24 52
3278.38 55
3278.51 58
3278.64 61
3278.77 64
3278.90 66
3279.03 66
3279.16 64
3279.29 60
3279.43 55
3279.56 48
3279.69 41
3279.82 35
3279.95 30
3280.08 27
3280.21 26
3280.34 26
3280.48 26
3280.61 26
3280.74 26
3280.87 25
3281.00 23
3281.13 20
3281.26 18
3281.39 18
3281.53 18
3281.66 19
3281.79 22
3281.92 25
3282.05 28
3282.18 31
3282.31 34
3282.45 36
3282.58 37
3282.71 39
3282.84 42
3282.97 46
3283.10 51
3283.23 59
3283.37 66
3283.50 72
3283.63 76
3283.76 77
3283.89 74
3284.02 67
3284.15 57
3284.28 46
3284.42 35
3284.55 28
3284.68 26
3284.81 29
3284.94 36
3285.07 49
3285.20 64
3285.34 80
3285.47 95
3285.60 107
3285.73 117
3285.86 125
3285.99 130
3286.12 133
3286.26 137
3286.39 141
3286.52 146
3286.65 151
3286.78 156
3286.91 160
3287.04 162
3287.18 160
3287.31 155
3287.44 146
3287.57 134
3287.70 121
3287.83 106
3287.96 93
3288.10 82
3288.23 74
3288.36 70
3288.49 70
3288.62 75
3288.75 83
3288.88 94
3289.02 107
3289.15 120
3289.28 133
3289.41 146
3289.54 156
3289.67 164
3289.81 170
3289.94 172
3290.07 171
3290.20 166
3290.33 158
3290.46 146
3290.59 134
3290.73 121
3290.86 109
3290.99 98
3291.12 90
3291.25 84
3291.38 80
3291.52 77
3291.65 76
3291.78 75
3291.91 75
3292.04 76
3292.17 76
3292.30 75
3292.44 73
3292.57 71
3292.70 69
3292.83 67
3292.96 68
3293.09 71
3293.23 76
3293.36 83
3293.49 91
3293.62 99
3293.75 104
3293.88 108
3294.01 108
3294.15 106
3294.28 102
3294.41 97
3294.54 90
3294.67 83
3294.80 76
3294.94 69
3295.07 63
3295.20 57
3295.33 52
3295.46 48
3295.59 46
3295.73 46
3295.86 48
3295.99 55
3296.12 66
3296.25 79
3296.38 94
3296.52 108
3296.65 121
3296.78 130
3296.91 137
3297.04 139
3297.17 139
3297.30 136
3297.44 130
3297.57 123
3297.70 114
3297.83 104
3297.96 96
3298.09 89
3298.23 85
3298.36 83
3298.49 83
3298.62 84
3298.75 84
3298.88 82
3299.02 77
3299.15 71
3299.28 62
3299.41 53
3299.54 43
3299.68 35
3299.81 28
3299.94 21
3300.07 15
3300.20 10
3300.33 6
3300.47 2
3300.60 0
3300.73 0
3300.86 0
3300.99 0
3301.12 0
3301.26 0
3301.39 0
3301.52 0
3301.65 5
3301.78 16
3301.91 26
3302.05 35
3302.18 40
3302.31 41
3302.44 39
3302.57 34
3302.70 28
3302.84 22
3302.97 17
3303.10 15
3303.23 13
3303.36 13
3303.50 13
3303.63 13
3303.76 14
3303.89 15
3304.02 17
3304.15 19
3304.29 23
3304.42 26
3304.55 30
3304.68 33
3304.81 35
3304.94 37
3305.08 40
3305.21 44
3305.34 50
3305.47 57
3305.60 65
3305.74 72
3305.87 79
3306.00 85
3306.13 89
3306.26 92
3306.39 93
3306.53 93
3306.66 93
3306.79 93
3306.92 92
3307.05 91
3307.19 88
3307.32 83
3307.45 78
3307.58 71
3307.71 63
3307.85 56
3307.98 48
3308.11 42
3308.24 36
3308.37 31
3308.50 28
3308.64 27
3308.77 27
3308.90 31
3309.03 36
3309.16 43
3309.30 51
3309.43 57
3309.56 61
3309.69 63
3309.82 63
3309.96 63
3310.09 64
3310.22 68
3310.35 76
3310.48 87
3310.61 101
3310.75 116
3310.88 130
3311.01 140
3311.14 147
3311.27 151
3311.41 153
3311.54 152
3311.67 151
3311.80 148
3311.93 144
3312.07 139
3312.20 134
3312.33 128
3312.46 124
3312.59 122
3312.73 122
3312.86 124
3312.99 127
3313.12 131
3313.25 135
3313.39 139
3313.52 142
3313.65 144
3313.78 144
3313.91 143
3314.05 141
3314.18 137
3314.31 132
3314.44 126
3314.57 121
3314.71 116
3314.84 113
3314.97 109
3315.10 106
3315.23 103
3315.37 100
3315.50 99
3315.63 100
3315.76 103
3315.89 108
3316.03 115
3316.16 122
3316.29 128
3316.42 131
3316.55 132
3316.69 131
3316.82 127
3316.95 122
3317.08 115
3317.21 108
3317.35 99
3317.48 89
3317.61 79
3317.74 69
3317.87 59
3318.01 51
3318.14 45
3318.27 41
3318.40 41
3318.53 42
3318.67 45
3318.80 49
3318.93 53
3319.06 56
3319.19 57
3319.33 56
3319.46 52
3319.59 45
3319.72 38
3319.86 29
3319.99 22
3320.12 17
3320.25 14
3320.38 14
3320.52 16
3320.65 19
3320.78 23
3320.91 26
3321.04 28
3321.18 29
3321.31 30
3321.44 31
3321.57 33
3321.70 37
3321.84 41
3321.97 45
3322.10 49
3322.23 51
3322.37 51
3322.50 50
3322.63 48
3322.76 47
3322.89 46
3323.03 45
3323.16 45
3323.29 44
3323.42 42
3323.55 37
3323.69 31
3323.82 24
3323.95 17
3324.08 11
3324.22 7
3324.35 4
3324.48 4
3324.61 5
3324.74 8
3324.88 13
3325.01 19
3325.14 27
3325.27 37
3325.41 49
3325.54 61
3325.67 71
3325.80 80
3325.93 85
3326.07 87
3326.20 86
3326.33 82
3326.46 78
3326.60 73
3326.73 68
3326.86 63
3326.99 59
3327.12 55
3327.26 51
3327.39 49
3327.52 47
3327.65 48
3327.79 51
3327.92 54
3328.05 58
3328.18 60
3328.31 60
3328.45 57
3328.58 52
3328.71 45
3328.84 38
3328.98 33
3329.11 30
3329.24 29
3329.37 30
3329.51 32
3329.64 33
3329.77 32
3329.90 28
3330.03 21
3330.17 12
3330.30 3
3330.43 0
3330.56 0
3330.70 0
3330.83 0
3330.96 0
3331.09 0
3331.23 0
3331.36 6
3331.49 11
3331.62 13
3331.75 13
3331.89 10
3332.02 7
3332.15 3
3332.28 0
3332.42 0
3332.55 0
3332.68 0
3332.81 0
3332.95 0
3333.08 1
3333.21 4
3333.34 6
3333.47 7
3333.61 9
3333.74 9
3333.87 10
3334.00 11
3334.14 13
3334.27 17
3334.40 22
3334.53 28
3334.67 33
3334.80 38
3334.93 41
3335.06 42
3335.20 42
3335.33 41
3335.46 41
3335.59 44
3335.73 49
3335.86 56
3335.99 63
3336.12 70
3336.26 74
3336.39 74
3336.52 70
3336.65 64
3336.78 59
3336.92 55
3337.05 55
3337.18 60
3337.31 70
3337.45 83
3337.58 97
3337.71 111
3337.84 122
3337.98 129
3338.11 132
3338.24 132
3338.37 130
3338.51 128
3338.64 127
3338.77 128
3338.90 131
3339.04 136
3339.17 141
3339.30 146
3339.43 148
3339.57 148
3339.70 146
3339.83 142
3339.96 136
3340.10 128
3340.23 120
3340.36 109
3340.49 98
3340.63 86
3340.76 74
3340.89 63
3341.02 56
3341.16 52
3341.29 53
3341.42 58
3341.55 66
3341.69 76
3341.82 88
3341.95 100
3342.08 112
3342.22 123
3342.35 133
3342.48 142
3342.61 149
3342.75 154
3342.88 156
3343.01 155
3343.14 152
3343.28 146
3343.41 139
3343.54 130
3343.67 120
3343.81 110
3343.94 99
3344.07 88
3344.21 78
3344.34 68
3344.47 60
3344.60 54
3344.74 51
3344.87 49
3345.00 50
3345.13 52
3345.27 55
3345.40 59
3345.53 62
3345.66 67
3345.80 73
3345.93 80
3346.06 88
3346.19 97
3346.33 105
3346.46 111
3346.59 115
3346.72 115
3346.86 112
3346.99 105
3347.12 96
3347.26 86
3347.39 77
3347.52 70
3347.65 64
3347.79 61
3347.92 59
3348.05 59
3348.18 59
3348.32 59
3348.45 59
3348.58 57
3348.71 54
3348.85 50
3348.98 43
3349.11 34
3349.25 24
3349.38 14
3349.51 5
3349.64 0
3349.78 0
3349.91 0
3350.04 3
3350.17 9
3350.31 14
3350.44 17
3350.57 17
3350.70 15
3350.84 11
3350.97 7
3351.10 3
3351.24 2
3351.37 4
3351.50 9
3351.63 17
3351.77 28
3351.90 41
3352.03 55
3352.16 67
3352.30 78
3352.43 85
3352.56 89
3352.70 89
3352.83 85
3352.96 79
3353.09 71
3353.23 61
3353.36 50
3353.49 39
3353.63 30
3353.76 24
3353.89 20
3354.02 19
3354.16 19
3354.29 20
3354.42 20
3354.55 19
3354.69 17
3354.82 14
3354.95 11
3355.09 9
3355.22 7
3355.35 6
3355.48 6
3355.62 7
3355.75 9
3355.88 11
3356.02 15
3356.15 18
3356.28 21
3356.41 22
3356.55 20
3356.68 15
3356.81 8
3356.95 1
3357.08 0
3357.21 0
3357.34 0
3357.48 0
3357.61 2
3357.74 8
3357.87 13
3358.01 16
3358.14 15
3358.27 12
3358.41 7
3358.54 3
3358.67 1
3358.80 2
3358.94 4
3359.07 10
3359.20 16
3359.34 24
3359.47 33
3359.60 41
3359.74 47
3359.87 51
3360.00 53
3360.13 54
3360.27 53
3360.40 53
3360.53 54
3360.67 57
3360.80 62
3360.93 69
3361.06 75
3361.20 81
3361.33 83
3361.46 82
3361.60 77
3361.73 69
3361.86 60
3361.99 51
3362.13 43
3362.26 37
3362.39 33
3362.53 30
3362.66 28
3362.79 27
3362.93 26
3363.06 26
3363.19 26
3363.32 27
3363.46 30
3363.59 33
3363.72 36
3363.86 40
3363.99 43
3364.12 45
3364.25 47
3364.39 48
3364.52 50
3364.65 52
3364.79 56
3364.92 61
3365.05 68
3365.19 77
3365.32 86
3365.45 93
3365.58 97
3365.72 96
3365.85 89
3365.98 77
3366.12 61
3366.25 42
3366.38 22
3366.52 5
3366.65 0
3366.78 0
3366.91 0
3367.05 0
3367.18 0
3367.31 0
3367.45 0
3367.58 0
3367.71 8
3367.85 16
3367.98 23
3368.11 29
3368.25 33
3368.38 37
3368.51 41
3368.64 44
3368.78 48
3368.91 52
3369.04 54
3369.18 55
3369.31 53
3369.44 51
3369.58 48
3369.71 47
3369.84 47
3369.98 50
3370.11 56
3370.24 63
3370.37 71
3370.51 76
3370.64 79
3370.77 80
3370.91 78
3371.04 75
3371.17 74
3371.31 75
3371.44 79
3371.57 87
3371.71 97
3371.84 110
3371.97 124
3372.10 138
3372.24 151
3372.37 162
3372.50 172
3372.64 178
3372.77 181
3372.90 179
3373.04 172
3373.17 162
3373.30 149
3373.44 134
3373.57 118
3373.70 104
3373.84 92
3373.97 83
3374.10 76
3374.24 73
3374.37 70
3374.50 69
3374.63 66
3374.77 63
3374.90 58
3375.03 52
3375.17 45
3375.30 39
3375.43 34
3375.57 30
3375.70 27
3375.83 26
3375.97 26
3376.10 27
3376.23 29
3376.37 31
3376.50 32
3376.63 32
3376.77 29
3376.90 24
3377.03 16
3377.17 6
3377.30 0
3377.43 0
3377.57 0
3377.70 0
3377.83 0
3377.97 4
3378.10 16
3378.23 28
3378.37 40
3378.50 49
3378.63 57
3378.76 64
3378.90 68
3379.03 71
3379.16 71
3379.30 67
3379.43 60
3379.56 49
3379.70 35
3379.83 19
3379.96 3
3380.10 0
3380.23 0
3380.36 0
3380.50 0
3380.63 0
3380.76 3
3380.90 13
3381.03 21
3381.16 26
3381.30 28
3381.43 26
3381.56 23
3381.70 18
3381.83 13
3381.96 9
3382.10 5
3382.23 2
3382.36 0
3382.50 0
3382.63 0
3382.76 2
3382.90 5
3383.03 9
3383.16 14
3383.30 20
3383.43 26
3383.56 32
3383.70 37
3383.83 41
3383.96 44
3384.10 46
3384.23 46
3384.36 47
3384.50 49
3384.63 51
3384.76 55
3384.90 58
3385.03 61
3385.16 61
3385.30 60
3385.43 55
3385.56 49
3385.70 41
3385.83 34
3385.96 27
3386.10 22
3386.23 19
3386.37 18
3386.50 18
3386.63 22
3386.77 27
3386.90 35
3387.03 45
3387.17 58
3387.30 72
3387.43 89
3387.57 106
3387.70 123
3387.83 138
3387.97 151
3388.10 162
3388.23 171
3388.37 178
3388.50 183
3388.63 188
3388.77 191
3388.90 192
3389.03 190
3389.17 186
3389.30 179
3389.43 169
3389.57 157
3389.70 145
3389.83 134
3389.97 125
3390.10 119
3390.24 115
3390.37 115
3390.50 115
3390.64 117
3390.77 118
3390.90 118
3391.04 117
3391.17 114
3391.30 109
3391.44 102
3391.57 95
3391.70 89
3391.84 84
3391.97 81
3392.10 82
3392.24 84
3392.37 88
3392.50 93
3392.64 98
3392.77 102
3392.91 104
3393.04 105
3393.17 105
3393.31 104
3393.44 102
3393.57 99
3393.71 96
3393.84 93
3393.97 89
3394.11 86
3394.24 83
3394.37 80
3394.51 78
3394.64 76
3394.78 74
3394.91 72
3395.04 72
3395.18 71
3395.31 72
3395.44 74
3395.58 75
3395.71 77
3395.84 78
3395.98 79
3396.11 79
3396.24 78
3396.38 77
3396.51 77
3396.65 77
3396.78 77
3396.91 77
3397.05 77
3397.18 76
3397.31 74
3397.45 71
3397.58 66
3397.71 61
3397.85 55
3397.98 50
3398.12 47
3398.25 46
3398.38 49
3398.52 56
3398.65 66
3398.78 78
3398.92 91
3399.05 102
3399.18 110
3399.32 114
3399.45 113
3399.59 109
3399.72 103
3399.85 96
3399.99 91
3400.12 87
3400.25 85
3400.39 84
3400.52 83
3400.66 81
3400.79 78
3400.92 75
3401.06 71
3401.19 69
3401.32 68
3401.46 67
3401.59 67
3401.72 67
3401.86 68
3401.99 70
3402.13 74
3402.26 80
3402.39 88
3402.53 98
3402.66 108
3402.79 116
3402.93 122
3403.06 124
3403.20 123
3403.33 120
3403.46 117
3403.60 114
3403.73 111
3403.86 108
3404.00 104
3404.13 100
3404.27 96
3404.40 90
3404.53 85
3404.67 80
3404.80 75
3404.93 71
3405.07 68
3405.20 67
3405.34 67
3405.47 68
3405.60 71
3405.74 75
3405.87 78
3406.01 82
3406.14 84
3406.27 85
3406.41 86
3406.54 85
3406.67 85
3406.81 85
3406.94 86
3407.08 87
3407.21 88
3407.34 88
3407.48 88
3407.61 87
3407.74 84
3407.88 80
3408.01 75
3408.15 70
3408.28 63
3408.41 57
3408.55 51
3408.68 46
3408.82 41
3408.95 38
3409.08 34
3409.22 30
3409.35 24
3409.48 18
3409.62 10
3409.75 3
3409.89 0
3410.02 0
3410.15 0
3410.29 0
3410.42 0
3410.56 0
3410.69 0
3410.82 1
3410.96 2
3411.09 1
3411.23 2
3411.36 3
3411.49 6
3411.63 10
3411.76 16
3411.89 24
3412.03 34
3412.16 44
3412.30 55
3412.43 66
3412.56 76
3412.70 85
3412.83 91
3412.97 95
3413.10 96
3413.23 94
3413.37 91
3413.50 86
3413.64 80
3413.77 73
3413.90 66
3414.04 58
3414.17 50
3414.31 43
3414.44 37
3414.57 33
3414.71 33
3414.84 35
3414.98 41
3415.11 50
3415.24 62
3415.38 74
3415.51 86
3415.65 98
3415.78 109
3415.91 118
3416.05 125
3416.18 131
3416.32 137
3416.45 141
3416.58 145
3416.72 150
3416.85 155
3416.99 161
3417.12 167
3417.25 172
3417.39 175
3417.52 174
3417.66 169
3417.79 159
3417.92 146
3418.06 132
3418.19 117
3418.33 105
3418.46 96
3418.59 90
3418.73 86
3418.86 83
3419.00 80
3419.13 77
3419.26 73
3419.40 70
3419.53 68
3419.67 66
3419.80 65
3419.93 64
3420.07 61
3420.20 57
3420.34 52
3420.47 45
3420.60 39
3420.74 33
3420.87 28
3421.01 26
3421.14 26
3421.28 28
3421.41 32
3421.54 39
3421.68 46
3421.81 55
3421.95 64
3422.08 73
3422.21 80
3422.35 86
3422.48 90
3422.62 91
3422.75 89
3422.88 86
3423.02 81
3423.15 75
3423.29 69
3423.42 61
3423.56 54
3423.69 46
3423.82 38
3423.96 32
3424.09 27
3424.23 25
3424.36 26
3424.49 32
3424.63 40
3424.76 50
3424.90 60
3425.03 68
3425.17 73
3425.30 75
3425.43 74
3425.57 69
3425.70 63
3425.84 55
3425.97 47
3426.10 38
3426.24 30
3426.37 22
3426.51 15
3426.64 11
3426.78 8
3426.91 8
3427.04 9
3427.18 10
3427.31 11
3427.45 10
3427.58 8
3427.72 5
3427.85 2
3427.98 0
3428.12 0
3428.25 0
3428.39 0
3428.52 0
3428.65 0
3428.79 0
3428.92 0
3429.06 0
3429.19 6
3429.33 12
3429.46 19
3429.59 25
3429.73 30
3429.86 33
3430.00 34
3430.13 34
3430.27 33
3430.40 32
3430.53 33
3430.67 34
3430.80 35
3430.94 38
3431.07 40
3431.21 44
3431.34 48
3431.47 55
3431.61 64
3431.74 78
3431.88 95
3432.01 116
3432.15 137
3432.28 156
3432.41 172
3432.55 181
3432.68 183
3432.82 179
3432.95 171
3433.09 163
3433.22 157
3433.35 154
3433.49 155
3433.62 159
3433.76 164
3433.89 167
3434.03 168
3434.16 165
3434.30 159
3434.43 149
3434.56 135
3434.70 120
3434.83 104
3434.97 88
3435.10 75
3435.24 64
3435.37 59
3435.50 58
3435.64 62
3435.77 69
3435.91 78
3436.04 85
3436.18 91
3436.31 95
3436.45 96
3436.58 95
3436.71 93
3436.85 89
3436.98 85
3437.12 80
3437.25 75
3437.39 71
3437.52 68
3437.65 66
3437.79 65
3437.92 65
3438.06 64
3438.19 63
3438.33 60
3438.46 56
3438.60 51
3438.73 46
3438.86 41
3439.00 37
3439.13 33
3439.27 29
3439.40 26
3439.54 25
3439.67 24
3439.81 25
3439.94 26
3440.07 28
3440.21 28
3440.34 28
3440.48 25
3440.61 21
3440.75 17
3440.88 11
3441.02 7
3441.15 3
3441.29 1
3441.42 0
3441.55 1
3441.69 3
3441.82 8
3441.96 13
3442.09 19
3442.23 25
3442.36 31
3442.50 37
3442.63 41
3442.76 43
3442.90 42
3443.03 38
3443.17 33
3443.30 25
3443.44 17
3443.57 11
3443.71 7
3443.84 6
3443.98 9
3444.11 15
3444.24 24
3444.38 32
3444.51 41
3444.65 48
3444.78 53
3444.92 56
3445.05 57
3445.19 56
3445.32 55
3445.46 53
3445.59 50
3445.72 47
3445.86 42
3445.99 38
3446.13 32
3446.26 26
3446.40 21
3446.53 19
3446.67 19
3446.80 22
3446.94 28
3447.07 35
3447.21 42
3447.34 47
3447.47 49
3447.61 49
3447.74 47
3447.88 44
3448.01 42
3448.15 41
3448.28 42
3448.42 44
3448.55 46
3448.69 50
3448.82 54
3448.96 60
3449.09 68
3449.22 79
3449.36 90
3449.49 102
3449.63 111
3449.76 116
3449.90 115
3450.03 108
3450.17 95
3450.30 80
3450.44 63
3450.57 49
3450.71 38
3450.84 32
3450.98 31
3451.11 33
3451.24 37
3451.38 42
3451.51 47
3451.65 51
3451.78 55
3451.92 58
3452.05 61
3452.19 64
3452.32 67
3452.46 72
3452.59 77
3452.73 83
3452.86 91
3453.00 102
3453.13 117
3453.27 137
3453.40 164
3453.53 196
3453.67 232
3453.80 270
3453.94 305
3454.07 336
3454.21 359
3454.34 375
3454.48 382
3454.61 384
3454.75 382
3454.88 377
3455.02 371
3455.15 366
3455.29 360
3455.42 355
3455.56 349
3455.69 343
3455.83 338
3455.96 333
3456.09 329
3456.23 324
3456.36 319
3456.50 313
3456.63 305
3456.77 297
3456.90 287
3457.04 277
3457.17 266
3457.31 255
3457.44 243
3457.58 229
3457.71 213
3457.85 196
3457.98 178
3458.12 161
3458.25 147
3458.39 136
3458.52 129
3458.66 125
3458.79 123
3458.93 122
3459.06 120
3459.20 116
3459.33 110
3459.47 100
3459.60 90
3459.73 79
3459.87 70
3460.00 63
3460.14 59
3460.27 58
3460.41 60
3460.54 64
3460.68 68
3460.81 71
3460.95 73
3461.08 74
3461.22 73
3461.35 70
3461.49 65
3461.62 58
3461.76 48
3461.89 38
3462.03 28
3462.16 20
3462.30 13
3462.43 10
3462.57 9
3462.70 11
3462.84 15
3462.97 19
3463.11 24
3463.24 28
3463.38 33
3463.51 36
3463.65 39
3463.78 41
3463.92 43
3464.05 46
3464.19 49
3464.32 55
3464.46 61
3464.59 68
3464.73 75
3464.86 79
3465.00 80
3465.13 76
3465.27 69
3465.40 59
3465.54 49
3465.67 40
3465.81 33
3465.94 29
3466.08 27
3466.21 27
3466.35 27
3466.48 28
3466.62 27
3466.75 26
3466.89 24
3467.02 21
3467.16 19
3467.29 16
3467.43 14
3467.56 12
3467.70 10
3467.83 9
3467.97 9
3468.10 10
3468.24 12
3468.37 16
3468.51 21
3468.64 28
3468.78 34
3468.91 40
3469.05 45
3469.18 48
3469.32 48
3469.45 45
3469.59 39
3469.72 32
3469.86 25
3469.99 20
3470.13 17
3470.26 18
3470.40 22
3470.53 27
3470.67 33
3470.80 37
3470.94 40
3471.07 41
3471.21 40
3471.34 39
3471.48 37
3471.61 35
3471.75 33
3471.88 31
3472.02 28
3472.15 25
3472.29 22
3472.42 20
3472.56 21
3472.69 25
3472.83 31
3472.96 38
3473.10 46
3473.23 52
3473.37 56
3473.50 57
3473.64 56
3473.77 54
3473.91 52
3474.04 51
3474.18 50
3474.31 52
3474.45 54
3474.58 57
3474.72 60
3474.85 63
3474.99 65
3475.12 65
3475.26 65
3475.40 63
3475.53 60
3475.67 56
3475.80 50
3475.94 44
3476.07 36
3476.21 28
3476.34 20
3476.48 12
3476.61 6
3476.75 3
3476.88 2
3477.02 5
3477.15 11
3477.29 19
3477.42 28
3477.56 37
3477.69 46
3477.83 52
3477.96 57
3478.10 60
3478.23 62
3478.37 64
3478.50 67
3478.64 70
3478.77 74
3478.91 77
3479.05 80
3479.18 83
3479.32 84
3479.45 84
3479.59 83
3479.72 80
3479.86 77
3479.99 72
3480.13 68
3480.26 63
3480.40 58
3480.53 53
3480.67 48
3480.80 43
3480.94 38
3481.07 33
3481.21 29
3481.34 27
3481.48 29
3481.62 34
3481.75 42
3481.89 54
3482.02 68
3482.16 81
3482.29 94
3482.43 103
3482.56 109
3482.70 112
3482.83 113
3482.97 114
3483.10 114
3483.24 114
3483.37 115
3483.51 115
3483.64 113
3483.78 109
3483.92 103
3484.05 97
3484.19 92
3484.32 90
3484.46 90
3484.59 93
3484.73 98
3484.86 102
3485.00 105
3485.13 106
3485.27 104
3485.40 101
3485.54 99
3485.67 99
3485.81 101
3485.95 105
3486.08 110
3486.22 116
3486.35 119
3486.49 120
3486.62 116
3486.76 109
3486.89 99
3487.03 86
3487.16 74
3487.30 63
3487.43 56
3487.57 53
3487.71 55
3487.84 59
3487.98 65
3488.11 70
3488.25 72
3488.38 70
3488.52 63
3488.65 52
3488.79 41
3488.92 32
3489.06 25
3489.19 23
3489.33 23
3489.47 26
3489.60 27
3489.74 27
3489.87 25
3490.01 19
3490.14 11
3490.28 1
3490.41 0
3490.55 0
3490.68 0
3490.82 0
3490.96 0
3491.09 0
3491.23 0
3491.36 0
3491.50 13
3491.63 28
3491.77 45
3491.90 61
3492.04 76
3492.17 88
3492.31 99
3492.45 107
3492.58 114
3492.72 119
3492.85 123
3492.99 125
3493.12 124
3493.26 119
3493.39 110
3493.53 98
3493.66 86
3493.80 74
3493.94 66
3494.07 63
3494.21 65
3494.34 71
3494.48 80
3494.61 89
3494.75 95
3494.88 98
3495.02 97
3495.16 92
3495.29 85
3495.43 77
3495.56 69
3495.70 63
3495.83 58
3495.97 55
3496.10 53
3496.24 51
3496.38 49
3496.51 45
3496.65 41
3496.78 38
3496.92 36
3497.05 36
3497.19 39
3497.32 45
3497.46 54
3497.60 64
3497.73 74
3497.87 83
3498.00 92
3498.14 100
3498.27 106
3498.41 111
3498.55 114
3498.68 115
3498.82 113
3498.95 110
3499.09 106
3499.22 100
3499.36 94
3499.49 87
3499.63 80
3499.77 75
3499.90 70
3500.04 66
3500.17 64
3500.31 63
3500.44 64
3500.58 66
3500.72 68
3500.85 71
3500.99 74
3501.12 77
3501.26 80
3501.39 82
3501.53 84
3501.66 85
3501.80 83
3501.94 79
3502.07 72
3502.21 62
3502.34 51
3502.48 40
3502.61 31
3502.75 24
3502.89 21
3503.02 24
3503.16 30
3503.29 40
3503.43 50
3503.56 59
3503.70 64
3503.84 65
3503.97 61
3504.11 52
3504.24 42
3504.38 32
3504.51 23
3504.65 17
3504.79 13
3504.92 11
3505.06 9
3505.19 7
3505.33 3
3505.46 0
3505.60 0
3505.74 0
3505.87 0
3506.01 0
3506.14 0
3506.28 0
3506.41 1
3506.55 8
3506.69 14
3506.82 18
3506.96 22
3507.09 24
3507.23 25
3507.36 26
3507.50 27
3507.64 28
3507.77 30
3507.91 32
3508.04 35
3508.18 37
3508.32 40
3508.45 41
3508.59 41
3508.72 40
3508.86 39
3508.99 40
3509.13 43
3509.27 49
3509.40 58
3509.54 69
3509.67 79
3509.81 88
3509.95 94
3510.08 98
3510.22 99
3510.35 100
3510.49 102
3510.62 104
3510.76 107
3510.90 111
3511.03 114
3511.17 114
3511.30 112
3511.44 107
3511.58 101
3511.71 94
3511.85 88
3511.98 85
3512.12 85
3512.25 89
3512.39 94
3512.53 101
3512.66 106
3512.80 111
3512.93 113
3513.07 114
3513.21 115
3513.34 116
3513.48 120
3513.61 125
3513.75 133
3513.89 143
3514.02 154
3514.16 163
3514.29 171
3514.43 175
3514.56 176
3514.70 174
3514.84 170
3514.97 164
3515.11 159
3515.24 154
3515.38 151
3515.52 148
3515.65 147
3515.79 146
3515.92 146
3516.06 148
3516.20 151
3516.33 157
3516.47 164
3516.60 171
3516.74 177
3516.88 181
3517.01 182
3517.15 179
3517.28 173
3517.42 166
3517.56 158
3517.69 151
3517.83 145
3517.96 139
3518.10 135
3518.24 132
3518.37 129
3518.51 127
3518.64 125
3518.78 124
3518.92 123
3519.05 121
3519.19 119
3519.32 116
3519.46 113
3519.60 108
3519.73 102
3519.87 95
3520.00 89
3520.14 83
3520.28 78
3520.41 75
3520.55 74
3520.68 77
3520.82 81
3520.96 88
3521.09 96
3521.23 104
3521.36 112
3521.50 120
3521.64 126
3521.77 133
3521.91 139
3522.04 145
3522.18 150
3522.32 154
3522.45 158
3522.59 162
3522.72 166
3522.86 171
3523.00 177
3523.13 183
3523.27 187
3523.40 188
3523.54 186
3523.68 179
3523.81 169
3523.95 157
3524.08 145
3524.22 134
3524.36 126
3524.49 123
3524.63 123
3524.77 126
3524.90 132
3525.04 138
3525.17 142
3525.31 143
3525.45 140
3525.58 133
3525.72 123
3525.85 111
3525.99 99
3526.13 88
3526.26 78
3526.40 70
3526.54 62
3526.67 55
3526.81 48
3526.94 40
3527.08 32
3527.22 23
3527.35 15
3527.49 8
3527.62 1
3527.76 0
3527.90 0
3528.03 0
3528.17 0
3528.31 0
3528.44 0
3528.58 0
3528.71 0
3528.85 1
3528.99 7
3529.12 13
3529.26 20
3529.39 25
3529.53 29
3529.67 30
3529.80 28
3529.94 24
3530.08 19
3530.21 13
3530.35 8
3530.48 4
3530.62 3
3530.76 4
3530.89 9
3531.03 15
3531.17 23
3531.30 33
3531.44 43
3531.57 52
3531.71 61
3531.85 69
3531.98 75
3532.12 80
3532.26 84
3532.39 87
3532.53 89
3532.66 92
3532.80 95
3532.94 97
3533.07 99
3533.21 98
3533.35 97
3533.48 94
3533.62 91
3533.75 88
3533.89 87
3534.03 87
3534.16 88
3534.30 91
3534.44 93
3534.57 95
3534.71 98
3534.84 101
3534.98 105
3535.12 110
3535.25 117
3535.39 125
3535.53 133
3535.66 143
3535.80 153
3535.94 164
3536.07 176
3536.21 186
3536.34 196
3536.48 204
3536.62 209
3536.75 212
3536.89 213
3537.03 213
3537.16 213
3537.30 211
3537.44 210
3537.57 208
3537.71 205
3537.84 202
3537.98 198
3538.12 193
3538.25 189
3538.39 184
3538.53 179
3538.66 174
3538.80 168
3538.94 162
3539.07 157
3539.21 151
3539.34 146
3539.48 141
3539.62 137
3539.75 134
3539.89 131
3540.03 129
3540.16 129
3540.30 132
3540.44 137
3540.57 145
3540.71 155
3540.84 164
3540.98 171
3541.12 174
3541.25 172
3541.39 165
3541.53 154
3541.66 140
3541.80 125
3541.94 110
3542.07 97
3542.21 85
3542.35 75
3542.48 68
3542.62 62
3542.76 59
3542.89 57
3543.03 57
3543.16 59
3543.30 61
3543.44 64
3543.57 66
3543.71 68
3543.85 69
3543.98 69
3544.12 70
3544.26 72
3544.39 76
3544.53 84
3544.67 93
3544.80 104
3544.94 114
3545.08 121
3545.21 125
3545.35 124
3545.48 119
3545.62 111
3545.76 102
3545.89 95
3546.03 90
3546.17 88
3546.30 88
3546.44 90
3546.58 91
3546.71 93
3546.85 93
3546.99 93
3547.12 94
3547.26 96
3547.40 99
3547.53 104
3547.67 109
3547.81 113
3547.94 116
3548.08 117
3548.22 117
3548.35 117
3548.49 120
3548.63 125
3548.76 133
3548.90 143
3549.03 152
3549.17 158
3549.31 159
3549.44 154
3549.58 144
3549.72 129
3549.85 113
3549.99 96
3550.13 80
3550.26 66
3550.40 54
3550.54 44
3550.67 36
3550.81 30
3550.95 25
3551.08 23
3551.22 22
3551.36 23
3551.49 27
3551.63 32
3551.77 39
3551.90 47
3552.04 57
3552.18 68
3552.31 80
3552.45 92
3552.59 105
3552.72 116
3552.86 126
3553.00 133
3553.13 137
3553.27 138
3553.41 137
3553.54 134
3553.68 130
3553.82 125
3553.95 120
3554.09 115
3554.23 109
3554.36 103
3554.50 97
3554.64 92
3554.77 88
3554.91 88
3555.05 91
3555.18 96
3555.32 103
3555.46 109
3555.59 114
3555.73 115
3555.87 111
3556.00 104
3556.14 94
3556.28 82
3556.41 70
3556.55 58
3556.69 49
3556.82 42
3556.96 39
3557.10 39
3557.23 40
3557.37 41
3557.51 43
3557.64 43
3557.78 43
3557.92 42
3558.05 42
3558.19 43
3558.33 45
3558.47 48
3558.60 51
3558.74 54
3558.88 56
3559.01 57
3559.15 57
3559.29 57
3559.42 58
3559.56 59
3559.70 62
3559.83 65
3559.97 68
3560.11 72
3560.24 76
3560.38 80
3560.52 84
3560.65 87
3560.79 90
3560.93 93
3561.06 97
3561.20 100
3561.34 104
3561.47 106
3561.61 106
3561.75 102
3561.88 95
3562.02 84
3562.16 71
3562.30 57
3562.43 44
3562.57 33
3562.71 25
3562.84 21
3562.98 20
3563.12 22
3563.25 26
3563.39 31
3563.53 37
3563.66 43
3563.80 49
3563.94 53
3564.07 55
3564.21 56
3564.35 56
3564.49 55
3564.62 54
3564.76 54
3564.90 55
3565.03 59
3565.17 63
3565.31 68
3565.44 71
3565.58 73
3565.72 73
3565.85 71
3565.99 70
3566.13 69
3566.26 71
3566.40 76
3566.54 83
3566.68 92
3566.81 100
3566.95 107
3567.09 111
3567.22 112
3567.36 112
3567.50 110
3567.63 108
3567.77 107
3567.91 108
3568.04 111
3568.18 115
3568.32 121
3568.46 128
3568.59 135
3568.73 141
3568.87 146
3569.00 151
3569.14 154
3569.28 156
3569.41 157
3569.55 158
3569.69 158
3569.83 157
3569.96 155
3570.10 150
3570.24 143
3570.37 133
3570.51 121
3570.65 108
3570.78 95
3570.92 85
3571.06 77
3571.20 71
3571.33 69
3571.47 68
3571.61 69
3571.74 69
3571.88 68
3572.02 67
3572.15 64
3572.29 62
3572.43 59
3572.57 57
3572.70 55
3572.84 54
3572.98 51
3573.11 48
3573.25 45
3573.39 41
3573.52 38
3573.66 37
3573.80 38
3573.94 41
3574.07 47
3574.21 55
3574.35 62
3574.48 69
3574.62 74
3574.76 77
3574.90 78
3575.03 77
3575.17 76
3575.31 75
3575.44 75
3575.58 76
3575.72 77
3575.85 76
3575.99 75
3576.13 70
3576.27 64
3576.40 55
3576.54 45
3576.68 35
3576.81 26
3576.95 17
3577.09 9
3577.23 3
3577.36 0
3577.50 0
3577.64 0
3577.77 0
3577.91 0
3578.05 0
3578.19 0
3578.32 0
3578.46 0
3578.60 7
3578.73 15
3578.87 26
3579.01 38
3579.15 51
3579.28 65
3579.42 77
3579.56 87
3579.69 94
3579.83 96
3579.97 93
3580.11 87
3580.24 78
3580.38 69
3580.52 62
3580.65 57
3580.79 55
3580.93 56
3581.07 58
3581.20 60
3581.34 62
3581.48 63
3581.62 63
3581.75 62
3581.89 62
3582.03 62
3582.16 62
3582.30 63
3582.44 65
3582.58 67
3582.71 69
3582.85 70
3582.99 71
3583.12 72
3583.26 73
3583.40 75
3583.54 78
3583.67 83
3583.81 89
3583.95 96
3584.09 103
3584.22 109
3584.36 114
3584.50 117
3584.63 117
3584.77 115
3584.91 111
3585.05 106
3585.18 100
3585.32 94
3585.46 90
3585.60 88
3585.73 88
3585.87 90
3586.01 94
3586.14 98
3586.28 101
3586.42 104
3586.56 106
3586.69 106
3586.83 104
3586.97 102
3587.11 98
3587.24 93
3587.38 87
3587.52 80
3587.65 73
3587.79 66
3587.93 59
3588.07 53
3588.20 49
3588.34 46
3588.48 45
3588.62 47
3588.75 51
3588.89 57
3589.03 64
3589.17 72
3589.30 78
3589.44 83
3589.58 85
3589.71 85
3589.85 84
3589.99 82
3590.13 81
3590.26 80
3590.40 81
3590.54 84
3590.68 87
3590.81 91
3590.95 95
3591.09 99
3591.23 102
3591.36 105
3591.50 108
3591.64 113
3591.78 118
3591.91 123
3592.05 128
3592.19 130
3592.33 130
3592.46 127
3592.60 123
3592.74 118
3592.87 114
3593.01 112
3593.15 113
3593.29 115
3593.42 119
3593.56 123
3593.70 127
3593.84 130
3593.97 133
3594.11 135
3594.25 135
3594.39 135
3594.52 134
3594.66 132
3594.80 129
3594.94 127
3595.07 125
3595.21 125
3595.35 127
3595.49 129
3595.62 132
3595.76 133
3595.90 132
3596.04 130
3596.17 126
3596.31 121
3596.45 117
3596.59 116
3596.72 116
3596.86 118
3597.00 120
3597.14 121
3597.27 120
3597.41 117
3597.55 110
3597.69 100
3597.82 89
3597.96 78
3598.10 68
3598.24 63
3598.37 62
3598.51 67
3598.65 76
3598.79 89
3598.92 103
3599.06 115
3599.20 122
3599.34 124
3599.47 121
3599.61 113
3599.75 103
3599.89 92
3600.02 82
3600.16 75
3600.30 71
3600.44 70
3600.57 71
3600.71 73
3600.85 76
3600.99 79
3601.12 82
3601.26 84
3601.40 86
3601.54 88
3601.67 90
3601.81 90
3601.95 89
3602.09 87
3602.23 85
3602.36 82
3602.50 81
3602.64 81
3602.78 83
3602.91 88
3603.05 92
3603.19 96
3603.33 97
3603.46 96
3603.60 92
3603.74 86
3603.88 78
3604.01 71
3604.15 64
3604.29 58
3604.43 52
3604.56 46
3604.70 40
3604.84 34
3604.98 29
3605.12 26
3605.25 26
3605.39 29
3605.53 33
3605.67 36
3605.80 38
3605.94 37
3606.08 33
3606.22 26
3606.35 19
3606.49 13
3606.63 10
3606.77 11
3606.91 15
3607.04 23
3607.18 33
3607.32 43
3607.46 54
3607.59 64
3607.73 72
3607.87 79
3608.01 83
3608.14 85
3608.28 85
3608.42 86
3608.56 86
3608.70 87
3608.83 89
3608.97 91
3609.11 93
3609.25 94
3609.38 94
3609.52 93
3609.66 91
3609.80 90
3609.93 89
3610.07 90
3610.21 92
3610.35 95
3610.49 99
3610.62 103
3610.76 108
3610.90 113
3611.04 117
3611.17 120
3611.31 123
3611.45 126
3611.59 129
3611.73 131
3611.86 133
3612.00 134
3612.14 135
3612.28 136
3612.41 136
3612.55 135
3612.69 135
3612.83 135
3612.97 136
3613.10 136
3613.24 135
3613.38 133
3613.52 128
3613.65 122
3613.79 114
3613.93 106
3614.07 99
3614.21 95
3614.34 93
3614.48 94
3614.62 97
3614.76 102
3614.90 108
3615.03 113
3615.17 117
3615.31 118
3615.45 118
3615.58 116
3615.72 113
3615.86 110
3616.00 108
3616.14 107
3616.27 107
3616.41 107
3616.55 106
3616.69 103
3616.83 98
3616.96 92
3617.10 83
3617.24 74
3617.38 65
3617.51 57
3617.65 50
3617.79 44
3617.93 40
3618.07 37
3618.20 35
3618.34 33
3618.48 33
3618.62 33
3618.76 34
3618.89 34
3619.03 35
3619.17 35
3619.31 35
3619.45 33
3619.58 31
3619.72 27
3619.86 22
3620.00 15
3620.14 8
3620.27 1
3620.41 0
3620.55 0
3620.69 0
3620.82 0
3620.96 0
3621.10 0
3621.24 2
3621.38 3
3621.51 3
3621.65 3
3621.79 3
3621.93 5
3622.07 9
3622.20 16
3622.34 25
3622.48 35
3622.62 45
3622.76 55
3622.89 64
3623.03 71
3623.17 76
3623.31 79
3623.45 80
3623.58 80
3623.72 78
3623.86 76
3624.00 73
3624.14 69
3624.27 65
3624.41 61
3624.55 56
3624.69 52
3624.83 48
3624.96 45
3625.10 42
3625.24 40
3625.38 39
3625.52 38
3625.65 37
3625.79 36
3625.93 35
3626.07 33
3626.21 30
3626.35 26
3626.48 23
3626.62 19
3626.76 17
3626.90 17
3627.04 19
3627.17 22
3627.31 25
3627.45 29
3627.59 32
3627.73 34
3627.86 36
3628.00 38
3628.14 42
3628.28 46
3628.42 53
3628.55 59
3628.69 65
3628.83 70
3628.97 73
3629.11 76
3629.24 77
3629.38 79
3629.52 81
3629.66 83
3629.80 85
3629.94 87
3630.07 87
3630.21 85
3630.35 84
3630.49 83
3630.63 84
3630.76 87
3630.90 91
3631.04 95
3631.18 97
3631.32 97
3631.46 93
3631.59 87
3631.73 78
3631.87 71
3632.01 65
3632.15 61
3632.28 61
3632.42 63
3632.56 65
3632.70 65
3632.84 65
3632.97 62
3633.11 59
3633.25 57
3633.39 56
3633.53 58
3633.67 62
3633.80 67
3633.94 73
3634.08 78
3634.22 84
3634.36 89
3634.50 93
3634.63 98
3634.77 101
3634.91 102
3635.05 102
3635.19 100
3635.32 96
3635.46 92
3635.60 89
3635.74 88
3635.88 88
3636.02 92
3636.15 98
3636.29 106
3636.43 116
3636.57 126
3636.71 136
3636.85 144
3636.98 151
3637.12 155
3637.26 156
3637.40 154
3637.54 150
3637.67 146
3637.81 143
3637.95 142
3638.09 143
3638.23 148
3638.37 155
3638.50 164
3638.64 174
3638.78 183
3638.92 192
3639.06 199
3639.20 204
3639.33 207
3639.47 209
3639.61 210
3639.75 209
3639.89 208
3640.03 207
3640.16 205
3640.30 203
3640.44 199
3640.58 195
3640.72 189
3640.86 181
3640.99 173
3641.13 164
3641.27 155
3641.41 148
3641.55 144
3641.69 143
3641.82 146
3641.96 151
3642.10 158
3642.24 166
3642.38 174
3642.52 182
3642.65 190
3642.79 198
3642.93 206
3643.07 214
3643.21 222
3643.35 228
3643.48 232
3643.62 231
3643.76 226
3643.90 216
3644.04 201
3644.18 183
3644.31 163
3644.45 144
3644.59 126
3644.73 112
3644.87 102
3645.01 96
3645.15 92
3645.28 90
3645.42 88
3645.56 86
3645.70 82
3645.84 77
3645.98 71
3646.11 66
3646.25 62
3646.39 59
3646.53 57
3646.67 54
3646.81 52
3646.94 48
3647.08 43
3647.22 38
3647.36 33
3647.50 29
3647.64 27
3647.78 27
3647.91 30
3648.05 33
3648.19 37
3648.33 40
3648.47 44
3648.61 47
3648.75 52
3648.88 57
3649.02 62
3649.16 69
3649.30 75
3649.44 80
3649.58 84
3649.71 86
3649.85 88
3649.99 88
3650.13 88
3650.27 89
3650.41 90
3650.55 93
3650.68 98
3650.82 104
3650.96 110
3651.10 118
3651.24 124
3651.38 128
3651.52 130
3651.65 127
3651.79 122
3651.93 114
3652.07 104
3652.21 94
3652.35 84
3652.49 75
3652.62 67
3652.76 60
3652.90 55
3653.04 51
3653.18 48
3653.32 47
3653.46 47
3653.59 48
3653.73 50
3653.87 52
3654.01 56
3654.15 60
3654.29 66
3654.43 72
3654.56 78
3654.70 81
3654.84 79
3654.98 73
3655.12 62
3655.26 49
3655.40 36
3655.53 26
3655.67 20
3655.81 19
3655.95 24
3656.09 32
3656.23 41
3656.37 51
3656.50 59
3656.64 65
3656.78 68
3656.92 68
3657.06 66
3657.20 62
3657.34 56
3657.47 51
3657.61 47
3657.75 43
3657.89 41
3658.03 39
3658.17 37
3658.31 33
3658.45 27
3658.58 18
3658.72 8
3658.86 0
3659.00 0
3659.14 0
3659.28 0
3659.42 0
3659.55 0
3659.69 0
3659.83 0
3659.97 3
3660.11 10
3660.25 17
3660.39 22
3660.53 27
3660.66 30
3660.80 32
3660.94 32
3661.08 30
3661.22 27
3661.36 22
3661.50 17
3661.64 13
3661.77 11
3661.91 14
3662.05 21
3662.19 33
3662.33 48
3662.47 66
3662.61 85
3662.75 101
3662.88 114
3663.02 121
3663.16 123
3663.30 122
3663.44 118
3663.58 113
3663.72 110
3663.86 109
3663.99 110
3664.13 114
3664.27 119
3664.41 122
3664.55 122
3664.69 119
3664.83 113
3664.97 104
3665.10 93
3665.24 83
3665.38 75
3665.52 68
3665.66 64
3665.80 61
3665.94 61
3666.08 61
3666.21 61
3666.35 62
3666.49 63
3666.63 64
3666.77 65
3666.91 66
3667.05 69
3667.19 73
3667.33 79
3667.46 87
3667.60 96
3667.74 106
3667.88 115
3668.02 122
3668.16 127
3668.30 128
3668.44 127
3668.58 123
3668.71 118
3668.85 113
3668.99 109
3669.13 107
3669.27 107
3669.41 108
3669.55 110
3669.69 113
3669.82 116
3669.96 119
3670.10 121
3670.24 123
3670.38 122
3670.52 118
3670.66 111
3670.80 101
3670.94 87
3671.07 72
3671.21 55
3671.35 38
3671.49 22
3671.63 8
3671.77 0
3671.91 0
3672.05 0
3672.19 0
3672.33 0
3672.46 0
3672.60 0
3672.74 0
3672.88 4
3673.02 21
3673.16 38
3673.30 52
3673.44 65
3673.58 75
3673.71 82
3673.85 87
3673.99 90
3674.13 91
3674.27 89
3674.41 85
3674.55 78
3674.69 69
3674.83 59
3674.97 49
3675.10 40
3675.24 34
3675.38 32
3675.52 34
3675.66 39
3675.80 46
3675.94 54
3676.08 61
3676.22 65
3676.36 67
3676.49 65
3676.63 61
3676.77 55
3676.91 48
3677.05 40
3677.19 34
3677.33 29
3677.47 25
3677.61 24
3677.75 24
3677.88 25
3678.02 27
3678.16 29
3678.30 31
3678.44 34
3678.58 36
3678.72 38
3678.86 40
3679.00 41
3679.14 41
3679.28 39
3679.41 36
3679.55 32
3679.69 27
3679.83 20
3679.97 14
3680.11 9
3680.25 5
3680.39 2
3680.53 2
3680.67 5
3680.80 9
3680.94 16
3681.08 24
3681.22 33
3681.36 42
3681.50 52
3681.64 63
3681.78 74
3681.92 86
3682.06 97
3682.20 107
3682.34 114
3682.47 119
3682.61 120
3682.75 117
3682.89 112
3683.03 105
3683.17 99
3683.31 94
3683.45 91
3683.59 90
3683.73 90
3683.87 92
3684.00 95
3684.14 97
3684.28 98
3684.42 96
3684.56 92
3684.70 84
3684.84 74
3684.98 61
3685.12 47
3685.26 34
3685.40 23
3685.54 15
3685.67 13
3685.81 16
3685.95 22
3686.09 33
3686.23 45
3686.37 59
3686.51 72
3686.65 84
3686.79 94
3686.93 100
3687.07 103
3687.21 103
3687.35 99
3687.48 92
3687.62 84
3687.76 76
3687.90 70
3688.04 67
3688.18 67
3688.32 70
3688.46 76
3688.60 83
3688.74 90
3688.88 97
3689.02 103
3689.16 107
3689.29 109
3689.43 109
3689.57 107
3689.71 103
3689.85 96
3689.99 88
3690.13 79
3690.27 70
3690.41 61
3690.55 53
3690.69 47
3690.83 43
3690.97 42
3691.10 42
3691.24 45
3691.38 50
3691.52 57
3691.66 63
3691.80 68
3691.94 72
3692.08 73
3692.22 73
3692.36 72
3692.50 70
3692.64 69
3692.78 70
3692.92 71
3693.06 74
3693.19 76
3693.33 78
3693.47 78
3693.61 77
3693.75 73
3693.89 68
3694.03 62
3694.17 56
3694.31 51
3694.45 47
3694.59 44
3694.73 44
3694.87 45
3695.01 46
3695.15 48
3695.28 50
3695.42 53
3695.56 57
3695.70 64
3695.84 73
3695.98 83
3696.12 93
3696.26 101
3696.40 105
3696.54 104
3696.68 98
3696.82 87
3696.96 75
3697.10 63
3697.24 54
3697.38 47
3697.51 42
3697.65 40
3697.79 38
3697.93 36
3698.07 33
3698.21 30
3698.35 28
3698.49 27
3698.63 27
3698.77 30
3698.91 34
3699.05 40
3699.19 47
3699.33 55
3699.47 62
3699.61 68
3699.75 73
3699.88 77
3700.02 79
3700.16 79
3700.30 77
3700.44 75
3700.58 72
3700.72 71
3700.86 73
3701.00 77
3701.14 84
3701.28 93
3701.42 101
3701.56 107
3701.70 108
3701.84 103
3701.98 92
3702.12 76
3702.26 58
3702.40 40
3702.53 25
3702.67 14
3702.81 10
3702.95 13
3703.09 23
3703.23 37
3703.37 53
3703.51 70
3703.65 84
3703.79 95
3703.93 102
3704.07 105
3704.21 103
3704.35 98
3704.49 91
3704.63 84
3704.77 78
3704.91 75
3705.05 75
3705.19 80
3705.33 88
3705.47 98
3705.60 107
3705.74 113
3705.88 114
3706.02 111
3706.16 102
3706.30 90
3706.44 76
3706.58 64
3706.72 53
3706.86 45
3707.00 39
3707.14 36
3707.28 34
3707.42 35
3707.56 36
3707.70 39
3707.84 42
3707.98 46
3708.12 48
3708.26 47
3708.40 44
3708.54 39
3708.68 30
3708.82 21
3708.95 11
3709.09 2
3709.23 0
3709.37 0
3709.51 0
3709.65 0
3709.79 0
3709.93 2
3710.07 6
3710.21 8
3710.35 10
3710.49 11
3710.63 12
3710.77 15
3710.91 21
3711.05 29
3711.19 39
3711.33 50
3711.47 62
3711.61 72
3711.75 79
3711.89 84
3712.03 84
3712.17 82
3712.31 79
3712.45 76
3712.59 75
3712.73 77
3712.87 82
3713.00 89
3713.14 96
3713.28 102
3713.42 105
3713.56 105
3713.70 101
3713.84 94
3713.98 84
3714.12 73
3714.26 61
3714.40 48
3714.54 35
3714.68 22
3714.82 10
3714.96 0
3715.10 0
3715.24 0
3715.38 0
3715.52 0
3715.66 0
3715.80 0
3715.94 0
3716.08 2
3716.22 5
3716.36 7
3716.50 9
3716.64 13
3716.78 17
3716.92 22
3717.06 27
3717.20 31
3717.34 34
3717.48 35
3717.62 35
3717.76 34
3717.90 32
3718.04 31
3718.18 29
3718.32 27
3718.46 25
3718.59 22
3718.73 18
3718.87 14
3719.01 11
3719.15 9
3719.29 8
3719.43 10
3719.57 12
3719.71 15
3719.85 17
3719.99 18
3720.13 18
3720.27 19
3720.41 21
3720.55 25
3720.69 30
3720.83 37
3720.97 44
3721.11 51
3721.25 56
3721.39 60
3721.53 61
3721.67 61
3721.81 61
3721.95 61
3722.09 62
3722.23 65
3722.37 69
3722.51 73
3722.65 75
3722.79 77
3722.93 76
3723.07 74
3723.21 70
3723.35 65
3723.49 60
3723.63 56
3723.77 53
3723.91 51
3724.05 50
3724.19 51
3724.33 53
3724.47 56
3724.61 60
3724.75 63
3724.89 67
3725.03 71
3725.17 75
3725.31 80
3725.45 85
3725.59 91
3725.73 96
3725.87 100
3726.01 102
3726.15 103
3726.29 104
3726.43 104
3726.57 107
3726.71 113
3726.85 122
3726.99 134
3727.13 148
3727.27 161
3727.41 172
3727.55 179
3727.69 180
3727.83 176
3727.97 168
3728.11 158
3728.25 146
3728.39 134
3728.53 121
3728.67 108
3728.81 95
3728.95 82
3729.09 71
3729.23 63
3729.37 57
3729.51 55
3729.65 56
3729.79 60
3729.93 65
3730.07 72
3730.21 78
3730.35 85
3730.49 92
3730.63 98
3730.77 103
3730.91 107
3731.05 109
3731.19 110
3731.33 111
3731.47 111
3731.61 112
3731.75 114
3731.89 118
3732.03 122
3732.17 127
3732.31 131
3732.45 136
3732.59 142
3732.73 148
3732.87 157
3733.01 166
3733.15 177
3733.29 186
3733.43 194
3733.57 200
3733.71 202
3733.85 202
3733.99 199
3734.13 195
3734.27 191
3734.41 186
3734.55 183
3734.69 181
3734.83 181
3734.97 183
3735.11 189
3735.25 197
3735.39 207
3735.53 217
3735.67 226
3735.81 234
3735.95 241
3736.09 246
3736.23 251
3736.37 257
3736.51 267
3736.65 280
3736.79 296
3736.93 314
3737.07 333
3737.21 350
3737.35 362
3737.49 369
3737.63 367
3737.77 359
3737.91 344
3738.05 325
3738.19 304
3738.33 285
3738.47 269
3738.61 257
3738.75 251
3738.89 249
3739.03 249
3739.17 250
3739.31 250
3739.45 249
3739.59 247
3739.74 243
3739.88 239
3740.02 234
3740.16 229
3740.30 224
3740.44 216
3740.58 207
3740.72 196
3740.86 184
3741.00 170
3741.14 156
3741.28 142
3741.42 129
3741.56 118
3741.70 110
3741.84 106
3741.98 105
3742.12 109
3742.26 116
3742.40 124
3742.54 132
3742.68 138
3742.82 139
3742.96 136
3743.10 129
3743.24 121
3743.38 113
3743.52 107
3743.66 105
3743.80 107
3743.94 111
3744.08 116
3744.22 121
3744.36 124
3744.50 125
3744.64 124
3744.78 122
3744.92 120
3745.06 118
3745.20 118
3745.35 120
3745.49 122
3745.63 124
3745.77 125
3745.91 125
3746.05 122
3746.19 118
3746.33 112
3746.47 104
3746.61 97
3746.75 89
3746.89 82
3747.03 76
3747.17 71
3747.31 66
3747.45 63
3747.59 60
3747.73 58
3747.87 57
3748.01 56
3748.15 56
3748.29 55
3748.43 54
3748.57 52
3748.71 49
3748.85 45
3748.99 41
3749.13 38
3749.27 36
3749.42 36
3749.56 38
3749.70 42
3749.84 47
3749.98 50
3750.12 52
3750.26 51
3750.40 48
3750.54 43
3750.68 38
3750.82 34
3750.96 34
3751.10 37
3751.24 44
3751.38 52
3751.52 60
3751.66 67
3751.80 71
3751.94 72
3752.08 70
3752.22 67
3752.36 63
3752.50 59
3752.64 54
3752.78 49
3752.93 43
3753.07 36
3753.21 26
3753.35 15
3753.49 4
3753.63 0
3753.77 0
3753.91 0
3754.05 0
3754.19 0
3754.33 0
3754.47 0
3754.61 3
3754.75 8
3754.89 12
3755.03 14
3755.17 16
3755.31 19
3755.45 23
3755.59 29
3755.73 37
3755.88 47
3756.02 56
3756.16 65
3756.30 71
3756.44 75
3756.58 76
3756.72 75
3756.86 73
3757.00 71
3757.14 70
3757.28 69
3757.42 70
3757.56 71
3757.70 71
3757.84 72
3757.98 73
3758.12 73
3758.26 75
3758.40 77
3758.55 82
3758.69 88
3758.83 96
3758.97 106
3759.11 117
3759.25 128
3759.39 140
3759.53 150
3759.67 158
3759.81 162
3759.95 162
3760.09 157
3760.23 148
3760.37 136
3760.51 123
3760.65 112
3760.79 104
3760.94 102
3761.08 104
3761.22 110
3761.36 118
3761.50 126
3761.64 133
3761.78 137
3761.92 139
3762.06 137
3762.20 132
3762.34 127
3762.48 121
3762.62 115
3762.76 110
3762.90 105
3763.04 100
3763.19 95
3763.33 89
3763.47 81
3763.61 73
3763.75 64
3763.89 56
3764.03 49
3764.17 45
3764.31 43
3764.45 44
3764.59 47
3764.73 51
3764.87 56
3765.01 59
3765.15 61
3765.29 62
3765.44 62
3765.58 61
3765.72 59
3765.86 55
3766.00 49
3766.14 41
3766.28 33
3766.42 24
3766.56 17
3766.70 12
3766.84 11
3766.98 15
3767.12 23
3767.26 36
3767.41 52
3767.55 70
3767.69 89
3767.83 106
3767.97 120
3768.11 130
3768.25 136
3768.39 139
3768.53 139
3768.67 138
3768.81 135
3768.95 133
3769.09 131
3769.23 130
3769.38 129
3769.52 128
3769.66 127
3769.80 125
3769.94 123
3770.08 122
3770.22 123
3770.36 126
3770.50 132
3770.64 139
3770.78 147
3770.92 154
3771.06 158
3771.21 159
3771.35 157
3771.49 152
3771.63 146
3771.77 139
3771.91 133
3772.05 128
3772.19 123
3772.33 119
3772.47 115
3772.61 111
3772.75 108
3772.90 105
3773.04 103
3773.18 102
3773.32 103
3773.46 104
3773.60 107
3773.74 111
3773.88 115
3774.02 120
3774.16 123
3774.30 125
3774.44 125
3774.59 124
3774.73 119
3774.87 113
3775.01 103
3775.15 93
3775.29 81
3775.43 71
3775.57 62
3775.71 58
3775.85 59
3775.99 64
3776.13 73
3776.28 85
3776.42 97
3776.56 108
3776.70 116
3776.84 120
3776.98 122
3777.12 121
3777.26 120
3777.40 117
3777.54 115
3777.68 112
3777.83 110
3777.97 106
3778.11 100
3778.25 93
3778.39 84
3778.53 74
3778.67 65
3778.81 58
3778.95 54
3779.09 53
3779.23 54
3779.38 59
3779.52 65
3779.66 72
3779.80 79
3779.94 85
3780.08 92
3780.22 97
3780.36 102
3780.50 105
3780.64 108
3780.79 109
3780.93 110
3781.07 110
3781.21 109
3781.35 109
3781.49 111
3781.63 115
3781.77 121
3781.91 128
3782.05 137
3782.20 146
3782.34 156
3782.48 166
3782.62 177
3782.76 190
3782.90 206
3783.04 225
3783.18 247
3783.32 271
3783.46 297
3783.61 326
3783.75 355
3783.89 387
3784.03 420
3784.17 456
3784.31 494
3784.45 534
3784.59 575
3784.73 618
3784.87 662
3785.02 707
3785.16 751
3785.30 795
3785.44 837
3785.58 877
3785.72 915
3785.86 951
3786.00 986
3786.14 1020
3786.28 1054
3786.43 1088
3786.57 1121
3786.71 1152
3786.85 1182
3786.99 1208
3787.13 1230
3787.27 1246
3787.41 1257
3787.55 1263
3787.70 1262
3787.84 1255
3787.98 1242
3788.12 1224
3788.26 1200
3788.40 1172
3788.54 1141
3788.68 1109
3788.82 1079
3788.97 1049
3789.11 1021
3789.25 993
3789.39 965
3789.53 937
3789.67 907
3789.81 877
3789.95 847
3790.09 816
3790.24 785
3790.38 755
3790.52 724
3790.66 692
3790.80 660
3790.94 626
3791.08 591
3791.22 557
3791.37 522
3791.51 489
3791.65 457
3791.79 427
3791.93 398
3792.07 372
3792.21 347
3792.35 323
3792.49 303
3792.64 284
3792.78 270
3792.92 258
3793.06 250
3793.20 246
3793.34 244
3793.48 244
3793.62 244
3793.77 243
3793.91 239
3794.05 234
3794.19 225
3794.33 214
3794.47 202
3794.61 190
3794.75 178
3794.90 166
3795.04 156
3795.18 146
3795.32 138
3795.46 131
3795.60 124
3795.74 118
3795.88 114
3796.03 110
3796.17 108
3796.31 106
3796.45 104
3796.59 101
3796.73 99
3796.87 96
3797.01 95
3797.16 95
3797.30 98
3797.44 105
3797.58 114
3797.72 123
3797.86 132
3798.00 138
3798.14 143
3798.29 145
3798.43 146
3798.57 149
3798.71 153
3798.85 160
3798.99 168
3799.13 176
3799.27 183
3799.42 187
3799.56 190
3799.70 189
3799.84 186
3799.98 182
3800.12 176
3800.26 170
3800.41 164
3800.55 159
3800.69 155
3800.83 153
3800.97 153
3801.11 155
3801.25 159
3801.39 163
3801.54 167
3801.68 169
3801.82 171
3801.96 171
3802.10 169
3802.24 165
3802.38 160
3802.53 153
3802.67 144
3802.81 132
3802.95 119
3803.09 104
3803.23 87
3803.37 71
3803.51 55
3803.66 40
3803.80 28
3803.94 18
3804.08 12
3804.22 8
3804.36 7
3804.50 8
3804.65 10
3804.79 13
3804.93 15
3805.07 15
3805.21 14
3805.35 11
3805.49 8
3805.64 5
3805.78 4
3805.92 4
3806.06 6
3806.20 8
3806.34 8
3806.48 7
3806.63 3
3806.77 0
3806.91 0
3807.05 0
3807.19 0
3807.33 0
3807.47 0
3807.62 0
3807.76 7
3807.90 16
3808.04 25
3808.18 35
3808.32 45
3808.47 53
3808.61 61
3808.75 65
3808.89 66
3809.03 63
3809.17 56
3809.31 47
3809.46 36
3809.60 26
3809.74 18
3809.88 12
3810.02 7
3810.16 5
3810.30 3
3810.45 1
3810.59 0
3810.73 0
3810.87 0
3811.01 0
3811.15 0
3811.30 0
3811.44 0
3811.58 0
3811.72 7
3811.86 17
3812.00 29
3812.14 41
3812.29 55
3812.43 70
3812.57 84
3812.71 97
3812.85 107
3812.99 115
3813.14 120
3813.28 122
3813.42 123
3813.56 122
3813.70 122
3813.84 123
3813.98 127
3814.13 133
3814.27 142
3814.41 153
3814.55 165
3814.69 177
3814.83 188
3814.98 196
3815.12 202
3815.26 204
3815.40 204
3815.54 201
3815.68 198
3815.83 196
3815.97 194
3816.11 194
3816.25 195
3816.39 197
3816.53 200
3816.68 203
3816.82 207
3816.96 213
3817.10 219
3817.24 227
3817.38 237
3817.53 246
3817.67 255
3817.81 261
3817.95 264
3818.09 263
3818.23 258
3818.38 250
3818.52 239
3818.66 228
3818.80 217
3818.94 209
3819.08 204
3819.23 201
3819.37 199
3819.51 197
3819.65 194
3819.79 189
3819.93 181
3820.08 172
3820.22 160
3820.36 149
3820.50 138
3820.64 129
3820.78 122
3820.93 117
3821.07 114
3821.21 113
3821.35 113
3821.49 114
3821.63 114
3821.78 114
3821.92 111
3822.06 107
3822.20 100
3822.34 91
3822.48 82
3822.63 72
3822.77 62
3822.91 54
3823.05 46
3823.19 40
3823.34 35
3823.48 32
3823.62 31
3823.76 32
3823.90 35
3824.04 39
3824.19 44
3824.33 50
3824.47 56
3824.61 61
3824.75 66
3824.89 71
3825.04 75
3825.18 78
3825.32 80
3825.46 83
3825.60 85
3825.75 88
3825.89 91
3826.03 94
3826.17 96
3826.31 98
3826.45 99
3826.60 100
3826.74 102
3826.88 104
3827.02 107
3827.16 110
3827.31 113
3827.45 115
3827.59 116
3827.73 117
3827.87 117
3828.01 118
3828.16 119
3828.30 119
3828.44 118
3828.58 116
3828.72 113
3828.87 108
3829.01 103
3829.15 100
3829.29 98
3829.43 98
3829.58 99
3829.72 102
3829.86 104
3830.00 104
3830.14 103
3830.28 99
3830.43 92
3830.57 83
3830.71 72
3830.85 60
3830.99 50
3831.14 42
3831.28 39
3831.42 39
3831.56 43
3831.70 49
3831.85 55
3831.99 61
3832.13 65
3832.27 69
3832.41 72
3832.56 76
3832.70 83
3832.84 92
3832.98 103
3833.12 114
3833.26 126
3833.41 135
3833.55 143
3833.69 149
3833.83 153
3833.97 156
3834.12 158
3834.26 160
3834.40 161
3834.54 160
3834.68 157
3834.83 152
3834.97 147
3835.11 143
3835.25 140
3835.39 141
3835.54 144
3835.68 150
3835.82 158
3835.96 166
3836.10 172
3836.25 175
3836.39 176
3836.53 173
3836.67 169
3836.81 164
3836.96 159
3837.10 155
3837.24 154
3837.38 154
3837.52 156
3837.67 158
3837.81 161
3837.95 164
3838.09 168
3838.23 171
3838.38 175
3838.52 178
3838.66 181
3838.80 182
3838.94 180
3839.09 176
3839.23 170
3839.37 162
3839.51 152
3839.65 143
3839.80 135
3839.94 127
3840.08 120
3840.22 113
3840.37 106
3840.51 98
3840.65 88
3840.79 78
3840.93 67
3841.08 58
3841.22 50
3841.36 44
3841.50 42
3841.64 43
3841.79 48
3841.93 54
3842.07 61
3842.21 68
3842.35 73
3842.50 75
3842.64 74
3842.78 70
3842.92 63
3843.06 56
3843.21 47
3843.35 40
3843.49 34
3843.63 30
3843.78 28
3843.92 27
3844.06 27
3844.20 28
3844.34 29
3844.49 30
3844.63 31
3844.77 30
3844.91 29
3845.05 27
3845.20 25
3845.34 23
3845.48 22
3845.62 24
3845.77 28
3845.91 35
3846.05 43
3846.19 53
3846.33 63
3846.48 72
3846.62 78
3846.76 82
3846.90 84
3847.05 85
3847.19 84
3847.33 84
3847.47 85
3847.61 89
3847.76 94
3847.90 102
3848.04 110
3848.18 117
3848.33 120
3848.47 119
3848.61 113
3848.75 105
3848.89 95
3849.04 87
3849.18 82
3849.32 80
3849.46 82
3849.61 86
3849.75 88
3849.89 87
3850.03 82
3850.17 71
3850.32 57
3850.46 40
3850.60 24
3850.74 9
3850.89 0
3851.03 0
3851.17 0
3851.31 0
3851.45 0
3851.60 0
3851.74 0
3851.88 0
3852.02 0
3852.17 6
3852.31 12
3852.45 19
3852.59 26
3852.74 32
3852.88 38
3853.02 44
3853.16 49
3853.30 54
3853.45 57
3853.59 60
3853.73 62
3853.87 65
3854.02 67
3854.16 69
3854.30 71
3854.44 72
3854.59 73
3854.73 71
3854.87 68
3855.01 64
3855.15 60
3855.30 57
3855.44 55
3855.58 56
3855.72 59
3855.87 65
3856.01 71
3856.15 78
3856.29 85
3856.44 91
3856.58 95
3856.72 98
3856.86 99
3857.01 97
3857.15 94
3857.29 91
3857.43 87
3857.58 84
3857.72 82
3857.86 82
3858.00 82
3858.14 81
3858.29 80
3858.43 78
3858.57 74
3858.71 68
3858.86 61
3859.00 54
3859.14 45
3859.28 38
3859.43 32
3859.57 28
3859.71 27
3859.85 30
3860.00 35
3860.14 41
3860.28 48
3860.42 52
3860.57 55
3860.71 56
3860.85 55
3860.99 54
3861.14 54
3861.28 56
3861.42 61
3861.56 69
3861.71 79
3861.85 90
3861.99 100
3862.13 109
3862.28 116
3862.42 119
3862.56 120
3862.70 119
3862.85 117
3862.99 115
3863.13 113
3863.27 112
3863.42 111
3863.56 109
3863.70 106
3863.84 102
3863.99 97
3864.13 90
3864.27 83
3864.41 76
3864.56 69
3864.70 63
3864.84 59
3864.98 57
3865.13 56
3865.27 56
3865.41 58
3865.55 60
3865.70 64
3865.84 68
3865.98 72
3866.12 77
3866.27 83
3866.41 88
3866.55 93
3866.69 98
3866.84 101
3866.98 103
3867.12 102
3867.26 99
3867.41 94
3867.55 89
3867.69 83
3867.83 80
3867.98 79
3868.12 81
3868.26 86
3868.40 91
3868.55 96
3868.69 99
3868.83 99
3868.97 96
3869.12 92
3869.26 87
3869.40 83
3869.55 82
3869.69 83
3869.83 86
3869.97 90
3870.12 94
3870.26 96
3870.40 96
3870.54 93
3870.69 89
3870.83 84
3870.97 80
3871.11 76
3871.26 74
3871.40 74
3871.54 76
3871.68 81
3871.83 88
3871.97 95
3872.11 102
3872.26 108
3872.40 111
3872.54 112
3872.68 111
3872.83 108
3872.97 104
3873.11 99
3873.25 93
3873.40 87
3873.54 80
3873.68 73
3873.82 65
3873.97 57
3874.11 49
3874.25 42
3874.40 36
3874.54 31
3874.68 28
3874.82 27
3874.97 27
3875.11 30
3875.25 34
3875.39 40
3875.54 46
3875.68 53
3875.82 59
3875.97 63
3876.11 64
3876.25 62
3876.39 58
3876.54 53
3876.68 48
3876.82 44
3876.96 41
3877.11 40
3877.25 41
3877.39 43
3877.54 45
3877.68 47
3877.82 48
3877.96 48
3878.11 49
3878.25 51
3878.39 54
3878.53 59
3878.68 65
3878.82 73
3878.96 82
3879.11 89
3879.25 95
3879.39 100
3879.53 102
3879.68 101
3879.82 99
3879.96 95
3880.11 89
3880.25 82
3880.39 74
3880.53 65
3880.68 57
3880.82 51
3880.96 47
3881.11 46
3881.25 48
3881.39 53
3881.53 59
3881.68 67
3881.82 73
3881.96 79
3882.11 84
3882.25 87
3882.39 90
3882.53 93
3882.68 95
3882.82 97
3882.96 98
3883.11 98
3883.25 97
3883.39 96
3883.53 93
3883.68 92
3883.82 92
3883.96 93
3884.11 96
3884.25 100
3884.39 104
3884.53 105
3884.68 105
3884.82 101
3884.96 94
3885.11 84
3885.25 73
3885.39 61
3885.53 49
3885.68 39
3885.82 31
3885.96 26
3886.11 25
3886.25 28
3886.39 35
3886.53 45
3886.68 57
3886.82 71
3886.96 84
3887.11 96
3887.25 107
3887.39 118
3887.54 128
3887.68 137
3887.82 145
3887.96 151
3888.11 155
3888.25 157
3888.39 157
3888.54 155
3888.68 154
3888.82 152
3888.96 152
3889.11 154
3889.25 157
3889.39 161
3889.54 165
3889.68 167
3889.82 168
3889.97 167
3890.11 164
3890.25 158
3890.39 150
3890.54 141
3890.68 132
3890.82 122
3890.97 113
3891.11 107
3891.25 105
3891.40 107
3891.54 113
3891.68 123
3891.82 135
3891.97 147
3892.11 157
3892.25 163
3892.40 164
3892.54 161
3892.68 155
3892.83 146
3892.97 137
3893.11 128
3893.25 119
3893.40 111
3893.54 103
3893.68 95
3893.83 88
3893.97 81
3894.11 75
3894.26 71
3894.40 68
3894.54 65
3894.69 63
3894.83 61
3894.97 59
3895.11 56
3895.26 51
3895.40 46
3895.54 41
3895.69 37
3895.83 33
3895.97 32
3896.12 34
3896.26 38
3896.40 43
3896.55 50
3896.69 56
3896.83 61
3896.97 64
3897.12 64
3897.26 62
3897.40 58
3897.55 54
3897.69 49
3897.83 45
3897.98 40
3898.12 36
3898.26 32
3898.41 28
3898.55 24
3898.69 21
3898.84 19
3898.98 20
3899.12 21
3899.27 24
3899.41 28
3899.55 32
3899.69 36
3899.84 39
3899.98 42
3900.12 43
3900.27 44
3900.41 43
3900.55 40
3900.70 37
3900.84 33
3900.98 29
3901.13 26
3901.27 23
3901.41 20
3901.56 17
3901.70 13
3901.84 9
3901.99 4
3902.13 0
3902.27 0
3902.42 0
3902.56 0
3902.70 1
3902.84 7
3902.99 13
3903.13 18
3903.27 23
3903.42 26
3903.56 28
3903.70 29
3903.85 30
3903.99 30
3904.13 29
3904.28 27
3904.42 24
3904.56 20
3904.71 15
3904.85 11
3904.99 6
3905.14 2
3905.28 0
3905.42 0
3905.57 0
3905.71 1
3905.85 6
3906.00 13
3906.14 22
3906.28 31
3906.43 41
3906.57 49
3906.71 56
3906.86 63
3907.00 69
3907.14 76
3907.29 83
3907.43 91
3907.57 97
3907.72 102
3907.86 105
3908.00 106
3908.15 105
3908.29 102
3908.43 100
3908.58 98
3908.72 96
3908.86 95
3909.01 94
3909.15 92
3909.29 91
3909.44 88
3909.58 86
3909.72 83
3909.87 80
3910.01 77
3910.15 76
3910.30 76
3910.44 79
3910.58 85
3910.73 92
3910.87 101
3911.01 108
3911.16 113
3911.30 113
3911.44 107
3911.59 97
3911.73 83
3911.87 67
3912.02 50
3912.16 35
3912.30 21
3912.45 10
3912.59 2
3912.73 0
3912.88 0
3913.02 0
3913.16 0
3913.31 0
3913.45 0
3913.59 0
3913.74 1
3913.88 1
3914.02 1
3914.17 2
3914.31 5
3914.45 9
3914.60 14
3914.74 20
3914.88 24
3915.03 27
3915.17 27
3915.32 26
3915.46 25
3915.60 25
3915.75 27
3915.89 33
3916.03 40
3916.18 49
3916.32 56
3916.46 59
3916.61 59
3916.75 56
3916.89 50
3917.04 45
3917.18 41
3917.32 40
3917.47 43
3917.61 48
3917.75 54
3917.90 59
3918.04 64
3918.18 67
3918.33 68
3918.47 69
3918.62 69
3918.76 68
3918.90 66
3919.05 63
3919.19 59
3919.33 55
3919.48 52
3919.62 52
3919.76 55
3919.91 60
3920.05 69
3920.19 77
3920.34 86
3920.48 91
3920.62 93
3920.77 91
3920.91 85
3921.06 76
3921.20 65
3921.34 54
3921.49 44
3921.63 37
3921.77 32
3921.92 31
3922.06 32
3922.20 36
3922.35 41
3922.49 47
3922.63 52
3922.78 56
3922.92 58
3923.07 58
3923.21 56
3923.35 54
3923.50 51
3923.64 49
3923.78 48
3923.93 48
3924.07 48
3924.21 49
3924.36 48
3924.50 45
3924.65 41
3924.79 36
3924.93 30
3925.08 27
3925.22 26
3925.36 27
3925.51 32
3925.65 38
3925.79 44
3925.94 49
3926.08 54
3926.23 56
3926.37 57
3926.51 57
3926.66 57
3926.80 57
3926.94 56
3927.09 56
3927.23 55
3927.37 55
3927.52 56
3927.66 60
3927.81 65
3927.95 73
3928.09 83
3928.24 93
3928.38 101
3928.52 107
3928.67 110
3928.81 109
3928.96 105
3929.10 98
3929.24 91
3929.39 84
3929.53 78
3929.67 73
3929.82 69
3929.96 66
3930.10 63
3930.25 60
3930.39 59
3930.54 60
3930.68 62
3930.82 66
3930.97 71
3931.11 78
3931.25 85
3931.40 91
3931.54 97
3931.69 101
3931.83 105
3931.97 107
3932.12 108
3932.26 108
3932.40 108
3932.55 106
3932.69 104
3932.84 102
3932.98 99
3933.12 97
3933.27 94
3933.41 92
3933.55 90
3933.70 89
3933.84 90
3933.99 92
3934.13 95
3934.27 99
3934.42 102
3934.56 104
3934.71 105
3934.85 103
3934.99 100
3935.14 96
3935.28 90
3935.42 84
3935.57 78
3935.71 71
3935.86 66
3936.00 62
3936.14 59
3936.29 57
3936.43 58
3936.57 59
3936.72 62
3936.86 64
3937.01 66
3937.15 66
3937.29 65
3937.44 63
3937.58 60
3937.73 57
3937.87 54
3938.01 51
3938.16 49
3938.30 47
3938.45 44
3938.59 41
3938.73 38
3938.88 35
3939.02 31
3939.16 27
3939.31 23
3939.45 19
3939.60 14
3939.74 10
3939.88 5
3940.03 1
3940.17 0
3940.32 0
3940.46 0
3940.60 0
3940.75 0
3940.89 0
3941.04 0
3941.18 0
3941.32 10
3941.47 23
3941.61 36
3941.75 47
3941.90 56
3942.04 64
3942.19 71
3942.33 78
3942.47 84
3942.62 92
3942.76 99
3942.91 106
3943.05 113
3943.19 118
3943.34 121
3943.48 123
3943.63 124
3943.77 123
3943.91 121
3944.06 118
3944.20 114
3944.35 107
3944.49 99
3944.63 87
3944.78 73
3944.92 58
3945.07 41
3945.21 25
3945.35 11
3945.50 2
3945.64 0
3945.79 2
3945.93 10
3946.07 22
3946.22 35
3946.36 47
3946.51 57
3946.65 62
3946.79 63
3946.94 61
3947.08 58
3947.23 54
3947.37 51
3947.51 52
3947.66 56
3947.80 62
3947.95 71
3948.09 80
3948.23 88
3948.38 95
3948.52 101
3948.67 106
3948.81 111
3948.96 118
3949.10 127
3949.24 138
3949.39 153
3949.53 169
3949.68 185
3949.82 200
3949.96 213
3950.11 222
3950.25 227
3950.40 227
3950.54 225
3950.68 221
3950.83 216
3950.97 212
3951.12 211
3951.26 211
3951.40 214
3951.55 218
3951.69 223
3951.84 228
3951.98 232
3952.13 234
3952.27 234
3952.41 232
3952.56 228
3952.70 222
3952.85 215
3952.99 206
3953.13 197
3953.28 187
3953.42 176
3953.57 165
3953.71 154
3953.85 144
3954.00 135
3954.14 127
3954.29 120
3954.43 114
3954.58 107
3954.72 100
3954.86 92
3955.01 82
3955.15 72
3955.30 63
3955.44 55
3955.58 50
3955.73 48
3955.87 50
3956.02 52
3956.16 55
3956.31 56
3956.45 54
3956.59 49
3956.74 40
3956.88 30
3957.03 19
3957.17 9
3957.32 1
3957.46 0
3957.60 0
3957.75 0
3957.89 0
3958.04 2
3958.18 6
3958.32 11
3958.47 15
3958.61 20
3958.76 25
3958.90 31
3959.05 37
3959.19 43
3959.33 50
3959.48 56
3959.62 61
3959.77 66
3959.91 70
3960.06 73
3960.20 76
3960.34 79
3960.49 81
3960.63 84
3960.78 87
3960.92 89
3961.07 89
3961.21 87
3961.35 84
3961.50 79
3961.64 75
3961.79 71
3961.93 68
3962.08 65
3962.22 63
3962.36 60
3962.51 54
3962.65 47
3962.80 38
3962.94 29
3963.09 20
3963.23 13
3963.37 9
3963.52 8
3963.66 8
3963.81 9
3963.95 10
3964.10 10
3964.24 9
3964.39 9
3964.53 9
3964.67 11
3964.82 14
3964.96 21
3965.11 28
3965.25 36
3965.40 43
3965.54 47
3965.68 48
3965.83 46
3965.97 40
3966.12 33
3966.26 25
3966.41 18
3966.55 15
3966.70 15
3966.84 18
3966.98 23
3967.13 29
3967.27 36
3967.42 40
3967.56 42
3967.71 41
3967.85 38
3967.99 34
3968.14 31
3968.28 30
3968.43 33
3968.57 39
3968.72 50
3968.86 63
3969.01 79
3969.15 96
3969.29 111
3969.44 126
3969.58 137
3969.73 146
3969.87 150
3970.02 151
3970.16 148
3970.31 142
3970.45 133
3970.59 123
3970.74 113
3970.88 104
3971.03 97
3971.17 91
3971.32 86
3971.46 82
3971.61 78
3971.75 73
3971.89 69
3972.04 64
3972.18 60
3972.33 57
3972.47 56
3972.62 55
3972.76 56
3972.91 58
3973.05 60
3973.20 64
3973.34 69
3973.48 75
3973.63 82
3973.77 88
3973.92 93
3974.06 94
3974.21 92
3974.35 88
3974.50 80
3974.64 71
3974.79 62
3974.93 55
3975.07 50
3975.22 49
3975.36 49
3975.51 52
3975.65 57
3975.80 62
3975.94 67
3976.09 71
3976.23 75
3976.38 77
3976.52 78
3976.66 79
3976.81 81
3976.95 83
3977.10 88
3977.24 95
3977.39 103
3977.53 113
3977.68 124
3977.82 133
3977.97 140
3978.11 145
3978.25 146
3978.40 144
3978.54 139
3978.69 132
3978.83 123
3978.98 113
3979.12 103
3979.27 93
3979.41 85
3979.56 79
3979.70 76
3979.85 74
3979.99 76
3980.13 80
3980.28 88
3980.42 97
3980.57 108
3980.71 118
3980.86 126
3981.00 131
3981.15 131
3981.29 126
3981.44 116
3981.58 103
3981.73 88
3981.87 75
3982.02 64
3982.16 55
3982.30 50
3982.45 47
3982.59 46
3982.74 46
3982.88 47
3983.03 49
3983.17 51
3983.32 55
3983.46 60
3983.61 65
3983.75 71
3983.90 78
3984.04 85
3984.19 91
3984.33 98
3984.47 104
3984.62 110
3984.76 114
3984.91 117
3985.05 119
3985.20 120
3985.34 118
3985.49 115
3985.63 111
3985.78 106
3985.92 100
3986.07 92
3986.21 85
3986.36 77
3986.50 69
3986.65 62
3986.79 57
3986.94 53
3987.08 51
3987.22 50
3987.37 51
3987.51 52
3987.66 53
3987.80 55
3987.95 55
3988.09 55
3988.24 55
3988.38 56
3988.53 57
3988.67 58
3988.82 59
3988.96 61
3989.11 64
3989.25 66
3989.40 67
3989.54 67
3989.69 65
3989.83 61
3989.98 55
3990.12 48
3990.27 41
3990.41 35
3990.56 30
3990.70 28
3990.84 27
3990.99 28
3991.13 30
3991.28 32
3991.42 35
3991.57 37
3991.71 39
3991.86 40
3992.00 41
3992.15 41
3992.29 41
3992.44 42
3992.58 43
3992.73 46
3992.87 50
3993.02 56
3993.16 62
3993.31 68
3993.45 73
3993.60 76
3993.74 79
3993.89 81
3994.03 82
3994.18 84
3994.32 87
3994.47 92
3994.61 98
3994.76 105
3994.90 113
3995.05 121
3995.19 127
3995.34 131
3995.48 132
3995.63 129
3995.77 124
3995.92 117
3996.06 109
3996.21 102
3996.35 96
3996.50 92
3996.64 89
3996.79 88
3996.93 87
3997.07 87
3997.22 86
3997.36 85
3997.51 84
3997.65 83
3997.80 82
3997.94 82
3998.09 83
3998.23 87
3998.38 92
3998.52 98
3998.67 105
3998.81 112
3998.96 118
3999.10 122
3999.25 123
3999.39 123
3999.54 122
3999.68 121
3999.83 122
3999.97 124
4000.12 127
4000.26 130
4000.41 133
4000.55 133
4000.70 130
4000.84 125
4000.99 117
4001.13 107
4001.28 98
4001.42 91
4001.57 87
4001.71 85
4001.86 88
4002.00 94
4002.15 102
4002.29 110
4002.44 118
4002.58 124
4002.73 128
4002.87 127
4003.02 123
4003.16 115
4003.31 103
4003.45 90
4003.60 75
4003.75 61
4003.89 50
4004.04 42
4004.18 39
4004.33 41
4004.47 46
4004.62 52
4004.76 58
4004.91 64
4005.05 67
4005.20 69
4005.34 71
4005.49 73
4005.63 76
4005.78 80
4005.92 84
4006.07 86
4006.21 86
4006.36 81
4006.50 73
4006.65 63
4006.79 51
4006.94 39
4007.08 28
4007.23 19
4007.37 13
4007.52 10
4007.66 9
4007.81 9
4007.95 10
4008.10 10
4008.24 9
4008.39 4
4008.53 0
4008.68 0
4008.82 0
4008.97 0
4009.11 0
4009.26 0
4009.40 0
4009.55 13
4009.69 28
4009.84 42
4009.99 55
4010.13 67
4010.28 76
4010.42 84
4010.57 91
4010.71 97
4010.86 101
4011.00 104
4011.15 106
4011.29 105
4011.44 104
4011.58 102
4011.73 100
4011.87 99
4012.02 100
4012.16 102
4012.31 103
4012.45 104
4012.60 103
4012.74 100
4012.89 95
4013.03 87
4013.18 79
4013.32 70
4013.47 61
4013.62 53
4013.76 47
4013.91 42
4014.05 38
4014.20 36
4014.34 34
4014.49 33
4014.63 32
4014.78 31
4014.92 31
4015.07 31
4015.21 32
4015.36 33
4015.50 34
4015.65 34
4015.79 33
4015.94 31
4016.08 27
4016.23 22
4016.38 16
4016.52 12
4016.67 8
4016.81 6
4016.96 6
4017.10 7
4017.25 8
4017.39 11
4017.54 14
4017.68 16
4017.83 19
4017.97 20
4018.12 20
4018.26 19
4018.41 16
4018.56 12
4018.70 7
4018.85 3
4018.99 0
4019.14 0
4019.28 0
4019.43 4
4019.57 9
4019.72 16
4019.86 24
4020.01 31
4020.15 38
4020.30 42
4020.44 44
4020.59 43
4020.74 40
4020.88 35
4021.03 29
4021.17 23
4021.32 18
4021.46 14
4021.61 12
4021.75 12
4021.90 12
4022.04 12
4022.19 10
4022.33 7
4022.48 2
4022.63 0
4022.77 0
4022.92 0
4023.06 0
4023.21 0
4023.35 0
4023.50 0
4023.64 5
4023.79 14
4023.93 22
4024.08 31
4024.23 38
4024.37 44
4024.52 48
4024.66 51
4024.81 52
4024.95 52
4025.10 51
4025.24 51
4025.39 54
4025.53 59
4025.68 67
4025.82 76
4025.97 87
4026.12 95
4026.26 101
4026.41 103
4026.55 101
4026.70 96
4026.84 91
4026.99 87
4027.13 85
4027.28 87
4027.43 90
4027.57 93
4027.72 96
4027.86 98
4028.01 99
4028.15 99
4028.30 100
4028.44 103
4028.59 108
4028.73 116
4028.88 124
4029.03 132
4029.17 140
4029.32 145
4029.46 150
4029.61 153
4029.75 157
4029.90 160
4030.04 163
4030.19 165
4030.34 166
4030.48 165
4030.63 162
4030.77 157
4030.92 151
4031.06 146
4031.21 141
4031.35 137
4031.50 136
4031.65 136
4031.79 137
4031.94 139
4032.08 143
4032.23 147
4032.37 151
4032.52 155
4032.66 157
4032.81 158
4032.96 155
4033.10 150
4033.25 142
4033.39 133
4033.54 123
4033.68 113
4033.83 104
4033.97 95
4034.12 87
4034.27 81
4034.41 75
4034.56 71
4034.70 69
4034.85 69
4034.99 71
4035.14 74
4035.29 77
4035.43 81
4035.58 82
4035.72 83
4035.87 81
4036.01 79
4036.16 76
4036.31 74
4036.45 74
4036.60 74
4036.74 76
4036.89 78
4037.03 80
4037.18 80
4037.32 79
4037.47 76
4037.62 72
4037.76 68
4037.91 65
4038.05 63
4038.20 63
4038.34 65
4038.49 67
4038.64 69
4038.78 71
4038.93 74
4039.07 77
4039.22 80
4039.36 84
4039.51 89
4039.66 92
4039.80 94
4039.95 94
4040.09 92
4040.24 88
4040.38 83
4040.53 78
4040.68 74
4040.82 72
4040.97 71
4041.11 71
4041.26 70
4041.40 70
4041.55 69
4041.70 67
4041.84 65
4041.99 64
4042.13 64
4042.28 66
4042.42 69
4042.57 72
4042.72 77
4042.86 82
4043.01 88
4043.15 95
4043.30 102
4043.45 110
4043.59 119
4043.74 127
4043.88 136
4044.03 144
4044.17 152
4044.32 159
4044.47 164
4044.61 169
4044.76 171
4044.90 172
4045.05 170
4045.19 168
4045.34 165
4045.49 163
4045.63 163
4045.78 163
4045.92 165
4046.07 167
4046.22 169
4046.36 170
4046.51 171
4046.65 170
4046.80 169
4046.94 167
4047.09 164
4047.24 160
4047.38 155
4047.53 148
4047.67 141
4047.82 133
4047.97 127
4048.11 122
4048.26 119
4048.40 117
4048.55 116
4048.69 115
4048.84 112
4048.99 108
4049.13 101
4049.28 92
4049.42 83
4049.57 75
4049.72 69
4049.86 67
4050.01 67
4050.15 69
4050.30 73
4050.45 77
4050.59 80
4050.74 80
4050.88 79
4051.03 75
4051.18 69
4051.32 64
4051.47 60
4051.61 58
4051.76 58
4051.90 62
4052.05 68
4052.20 75
4052.34 84
4052.49 92
4052.63 99
4052.78 104
4052.93 107
4053.07 109
4053.22 109
4053.36 110
4053.51 110
4053.66 111
4053.80 112
4053.95 114
4054.09 117
4054.24 121
4054.39 126
4054.53 132
4054.68 139
4054.82 145
4054.97 152
4055.12 157
4055.26 159
4055.41 160
4055.55 157
4055.70 153
4055.85 147
4055.99 141
4056.14 134
4056.28 127
4056.43 122
4056.58 119
4056.72 118
4056.87 118
4057.01 121
4057.16 125
4057.31 130
4057.45 136
4057.60 141
4057.74 146
4057.89 150
4058.04 152
4058.18 153
4058.33 152
4058.47 148
4058.62 142
4058.77 132
4058.91 119
4059.06 103
4059.20 86
4059.35 70
4059.50 55
4059.64 44
4059.79 36
4059.93 33
4060.08 31
4060.23 31
4060.37 29
4060.52 27
4060.67 22
4060.81 17
4060.96 12
4061.10 7
4061.25 4
4061.40 1
4061.54 0
4061.69 0
4061.83 0
4061.98 0
4062.13 0
4062.27 0
4062.42 0
4062.56 0
4062.71 7
4062.86 22
4063.00 40
4063.15 58
4063.30 76
4063.44 93
4063.59 108
4063.73 121
4063.88 132
4064.03 140
4064.17 146
4064.32 148
4064.46 148
4064.61 144
4064.76 136
4064.90 126
4065.05 114
4065.20 104
4065.34 96
4065.49 92
4065.63 93
4065.78 98
4065.93 106
4066.07 116
4066.22 125
4066.36 133
4066.51 138
4066.66 140
4066.80 139
4066.95 137
4067.10 133
4067.24 129
4067.39 125
4067.53 122
4067.68 119
4067.83 116
4067.97 113
4068.12 110
4068.27 107
4068.41 103
4068.56 99
4068.70 95
4068.85 92
4069.00 91
4069.14 91
4069.29 94
4069.44 99
4069.58 107
4069.73 115
4069.87 122
4070.02 128
4070.17 129
4070.31 127
4070.46 122
4070.61 115
4070.75 109
4070.90 105
4071.04 104
4071.19 108
4071.34 115
4071.48 125
4071.63 136
4071.78 147
4071.92 157
4072.07 165
4072.21 172
4072.36 178
4072.51 183
4072.65 188
4072.80 194
4072.95 200
4073.09 207
4073.24 215
4073.39 223
4073.53 229
4073.68 234
4073.82 236
4073.97 235
4074.12 232
4074.26 227
4074.41 221
4074.56 214
4074.70 208
4074.85 202
4074.99 196
4075.14 189
4075.29 181
4075.43 173
4075.58 162
4075.73 152
4075.87 141
4076.02 131
4076.17 121
4076.31 112
4076.46 103
4076.60 95
4076.75 86
4076.90 79
4077.04 72
4077.19 66
4077.34 61
4077.48 58
4077.63 55
4077.78 51
4077.92 47
4078.07 43
4078.22 38
4078.36 34
4078.51 32
4078.65 33
4078.80 38
4078.95 47
4079.09 57
4079.24 69
4079.39 81
4079.53 90
4079.68 96
4079.83 99
4079.97 100
4080.12 99
4080.27 98
4080.41 97
4080.56 96
4080.70 94
4080.85 92
4081.00 89
4081.14 84
4081.29 77
4081.44 68
4081.58 60
4081.73 53
4081.88 49
4082.02 48
4082.17 50
4082.32 54
4082.46 58
4082.61 62
4082.75 63
4082.90 61
4083.05 57
4083.19 52
4083.34 47
4083.49 43
4083.63 41
4083.78 41
4083.93 41
4084.07 40
4084.22 37
4084.37 32
4084.51 26
4084.66 19
4084.81 13
4084.95 9
4085.10 8
4085.25 11
4085.39 17
4085.54 24
4085.69 32
4085.83 40
4085.98 46
4086.12 49
4086.27 50
4086.42 49
4086.56 46
4086.71 41
4086.86 35
4087.00 30
4087.15 25
4087.30 21
4087.44 18
4087.59 16
4087.74 15
4087.88 14
4088.03 13
4088.18 11
4088.32 9
4088.47 6
4088.62 3
4088.76 1
4088.91 0
4089.06 0
4089.20 2
4089.35 6
4089.50 11
4089.64 18
4089.79 26
4089.94 35
4090.08 43
4090.23 51
4090.38 56
4090.52 59
4090.67 60
4090.82 59
4090.96 56
4091.11 51
4091.26 46
4091.40 40
4091.55 35
4091.70 31
4091.84 28
4091.99 27
4092.14 26
4092.28 26
4092.43 26
4092.58 26
4092.72 24
4092.87 22
4093.02 20
4093.16 17
4093.31 14
4093.46 11
4093.60 8
4093.75 4
4093.90 1
4094.04 0
4094.19 0
4094.34 0
4094.48 0
4094.63 0
4094.78 0
4094.92 0
4095.07 0
4095.22 5
4095.36 11
4095.51 19
4095.66 26
4095.80 34
4095.95 40
4096.10 46
4096.24 49
4096.39 51
4096.54 51
4096.68 51
4096.83 53
4096.98 57
4097.12 63
4097.27 71
4097.42 78
4097.56 84
4097.71 88
4097.86 87
4098.00 84
4098.15 79
4098.30 74
4098.44 70
4098.59 67
4098.74 66
4098.88 65
4099.03 63
4099.18 60
4099.32 55
4099.47 49
4099.62 43
4099.77 36
4099.91 30
4100.06 25
4100.21 21
4100.35 19
4100.50 20
4100.65 24
4100.79 30
4100.94 38
4101.09 46
4101.23 53
4101.38 59
4101.53 62
4101.67 63
4101.82 63
4101.97 61
4102.11 60
4102.26 59
4102.41 58
4102.55 57
4102.70 54
4102.85 52
4103.00 48
4103.14 44
4103.29 40
4103.44 36
4103.58 33
4103.73 31
4103.88 30
4104.02 31
4104.17 33
4104.32 36
4104.46 40
4104.61 44
4104.76 47
4104.90 51
4105.05 53
4105.20 57
4105.35 61
4105.49 68
4105.64 77
4105.79 88
4105.93 101
4106.08 114
4106.23 128
4106.37 140
4106.52 151
4106.67 161
4106.81 170
4106.96 180
4107.11 191
4107.25 203
4107.40 218
4107.55 234
4107.70 252
4107.84 269
4107.99 284
4108.14 297
4108.28 307
4108.43 313
4108.58 316
4108.72 315
4108.87 313
4109.02 310
4109.17 306
4109.31 304
4109.46 303
4109.61 305
4109.75 310
4109.90 317
4110.05 327
4110.19 338
4110.34 352
4110.49 367
4110.63 383
4110.78 401
4110.93 419
4111.08 438
4111.22 456
4111.37 470
4111.52 481
4111.66 486
4111.81 485
4111.96 478
4112.10 467
4112.25 453
4112.40 439
4112.55 425
4112.69 413
4112.84 402
4112.99 393
4113.13 385
4113.28 377
4113.43 369
4113.58 361
4113.72 353
4113.87 344
4114.02 336
4114.16 328
4114.31 322
4114.46 318
4114.60 316
4114.75 316
4114.90 318
4115.05 318
4115.19 315
4115.34 310
4115.49 301
4115.63 289
4115.78 277
4115.93 265
4116.08 255
4116.22 248
4116.37 241
4116.52 235
4116.66 229
4116.81 220
4116.96 210
4117.10 198
4117.25 186
4117.40 174
4117.55 164
4117.69 156
4117.84 150
4117.99 144
4118.13 139
4118.28 133
4118.43 125
4118.58 115
4118.72 103
4118.87 90
4119.02 78
4119.16 65
4119.31 55
4119.46 47
4119.61 41
4119.75 38
4119.90 37
4120.05 38
4120.19 41
4120.34 45
4120.49 51
4120.64 58
4120.78 66
4120.93 74
4121.08 83
4121.22 93
4121.37 102
4121.52 113
4121.67 125
4121.81 138
4121.96 151
4122.11 165
4122.25 176
4122.40 184
4122.55 189
4122.70 188
4122.84 185
4122.99 179
4123.14 172
4123.29 167
4123.43 163
4123.58 162
4123.73 162
4123.87 164
4124.02 165
4124.17 164
4124.32 160
4124.46 153
4124.61 143
4124.76 131
4124.90 118
4125.05 105
4125.20 94
4125.35 85
4125.49 78
4125.64 74
4125.79 72
4125.94 72
4126.08 73
4126.23 76
4126.38 81
4126.52 88
4126.67 98
4126.82 110
4126.97 123
4127.11 138
4127.26 151
4127.41 163
4127.56 172
4127.70 178
4127.85 181
4128.00 181
4128.14 180
4128.29 179
4128.44 179
4128.59 179
4128.73 180
4128.88 182
4129.03 185
4129.18 187
4129.32 188
4129.47 188
4129.62 187
4129.77 184
4129.91 181
4130.06 178
4130.21 175
4130.35 174
4130.50 173
4130.65 173
4130.80 173
4130.94 172
4131.09 171
4131.24 169
4131.39 167
4131.53 166
4131.68 165
4131.83 165
4131.98 165
4132.12 166
4132.27 166
4132.42 166
4132.56 167
4132.71 168
4132.86 170
4133.01 174
4133.15 178
4133.30 182
4133.45 187
4133.60 190
4133.74 193
4133.89 196
4134.04 198
4134.19 200
4134.33 202
4134.48 204
4134.63 204
4134.78 204
4134.92 201
4135.07 196
4135.22 188
4135.37 178
4135.51 165
4135.66 151
4135.81 136
4135.96 121
4136.10 107
4136.25 95
4136.40 85
4136.54 78
4136.69 74
4136.84 73
4136.99 75
4137.13 77
4137.28 80
4137.43 84
4137.58 87
4137.72 91
4137.87 95
4138.02 99
4138.17 103
4138.31 107
4138.46 109
4138.61 110
4138.76 110
4138.90 108
4139.05 106
4139.20 104
4139.35 102
4139.49 102
4139.64 102
4139.79 102
4139.94 103
4140.08 104
4140.23 107
4140.38 111
4140.53 116
4140.67 123
4140.82 132
4140.97 141
4141.12 150
4141.26 159
4141.41 166
4141.56 171
4141.71 174
4141.85 175
4142.00 174
4142.15 172
4142.30 169
4142.45 167
4142.59 164
4142.74 162
4142.89 159
4143.04 155
4143.18 149
4143.33 142
4143.48 136
4143.63 132
4143.77 131
4143.92 133
4144.07 139
4144.22 147
4144.36 155
4144.51 162
4144.66 166
4144.81 167
4144.95 164
4145.10 159
4145.25 152
4145.40 143
4145.54 134
4145.69 125
4145.84 118
4145.99 113
4146.13 110
4146.28 110
4146.43 114
4146.58 120
4146.73 129
4146.87 138
4147.02 147
4147.17 156
4147.32 164
4147.46 171
4147.61 178
4147.76 185
4147.91 190
4148.05 194
4148.20 195
4148.35 194
4148.50 190
4148.64 181
4148.79 169
4148.94 152
4149.09 133
4149.24 112
4149.38 91
4149.53 70
4149.68 52
4149.83 37
4149.97 24
4150.12 15
4150.27 8
4150.42 3
4150.56 0
4150.71 0
4150.86 0
4151.01 0
4151.16 0
4151.30 0
4151.45 0
4151.60 0
4151.75 0
4151.89 0
4152.04 0
4152.19 0
4152.34 1
4152.48 5
4152.63 7
4152.78 10
4152.93 12
4153.08 14
4153.22 17
4153.37 20
4153.52 24
4153.67 30
4153.81 36
4153.96 41
4154.11 46
4154.26 50
4154.41 51
4154.55 50
4154.70 46
4154.85 40
4155.00 31
4155.14 21
4155.29 10
4155.44 0
4155.59 0
4155.74 0
4155.88 0
4156.03 0
4156.18 0
4156.33 0
4156.47 0
4156.62 9
4156.77 23
4156.92 38
4157.07 52
4157.21 62
4157.36 68
4157.51 70
4157.66 66
4157.80 60
4157.95 53
4158.10 47
4158.25 43
4158.40 43
4158.54 47
4158.69 54
4158.84 63
4158.99 72
4159.14 80
4159.28 86
4159.43 89
4159.58 91
4159.73 90
4159.87 87
4160.02 84
4160.17 82
4160.32 79
4160.47 78
4160.61 78
4160.76 80
4160.91 82
4161.06 85
4161.21 86
4161.35 85
4161.50 82
4161.65 77
4161.80 69
4161.94 60
4162.09 51
4162.24 44
4162.39 40
4162.54 39
4162.68 42
4162.83 47
4162.98 54
4163.13 62
4163.28 70
4163.42 78
4163.57 84
4163.72 89
4163.87 92
4164.02 92
4164.16 91
4164.31 87
4164.46 83
4164.61 78
4164.76 73
4164.90 68
4165.05 64
4165.20 61
4165.35 59
4165.50 57
4165.64 55
4165.79 54
4165.94 53
4166.09 53
4166.24 53
4166.38 53
4166.53 53
4166.68 52
4166.83 50
4166.98 47
4167.12 43
4167.27 41
4167.42 39
4167.57 40
4167.72 41
4167.86 44
4168.01 45
4168.16 45
4168.31 42
4168.46 35
4168.60 26
4168.75 15
4168.90 3
4169.05 0
4169.20 0
4169.34 0
4169.49 0
4169.64 0
4169.79 0
4169.94 0
4170.08 0
4170.23 15
4170.38 31
4170.53 45
4170.68 57
4170.82 64
4170.97 69
4171.12 71
4171.27 71
4171.42 71
4171.56 71
4171.71 72
4171.86 72
4172.01 72
4172.16 71
4172.30 70
4172.45 69
4172.60 67
4172.75 65
4172.90 63
4173.04 60
4173.19 57
4173.34 55
4173.49 53
4173.64 54
4173.79 59
4173.93 67
4174.08 78
4174.23 90
4174.38 102
4174.53 112
4174.67 119
4174.82 124
4174.97 125
4175.12 123
4175.27 120
4175.41 115
4175.56 109
4175.71 101
4175.86 94
4176.01 86
4176.16 79
4176.30 73
4176.45 68
4176.60 65
4176.75 62
4176.90 61
4177.04 62
4177.19 63
4177.34 66
4177.49 70
4177.64 74
4177.79 79
4177.93 83
4178.08 87
4178.23 90
4178.38 92
4178.53 92
4178.67 91
4178.82 88
4178.97 84
4179.12 78
4179.27 71
4179.42 63
4179.56 54
4179.71 46
4179.86 38
4180.01 32
4180.16 27
4180.30 25
4180.45 25
4180.60 28
4180.75 33
4180.90 41
4181.05 51
4181.19 62
4181.34 73
4181.49 83
4181.64 90
4181.79 94
4181.94 94
4182.08 91
4182.23 86
4182.38 80
4182.53 74
4182.68 70
4182.82 67
4182.97 68
4183.12 69
4183.27 73
4183.42 76
4183.57 78
4183.71 78
4183.86 76
4184.01 72
4184.16 66
4184.31 60
4184.46 54
4184.60 50
4184.75 48
4184.90 46
4185.05 45
4185.20 44
4185.35 41
4185.49 38
4185.64 35
4185.79 32
4185.94 32
4186.09 34
4186.24 36
4186.38 39
4186.53 40
4186.68 38
4186.83 33
4186.98 25
4187.13 16
4187.27 5
4187.42 0
4187.57 0
4187.72 0
4187.87 0
4188.02 0
4188.16 0
4188.31 0
4188.46 0
4188.61 4
4188.76 10
4188.91 14
4189.05 17
4189.20 17
4189.35 16
4189.50 13
4189.65 9
4189.80 7
4189.94 7
4190.09 9
4190.24 14
4190.39 20
4190.54 26
4190.69 31
4190.84 34
4190.98 36
4191.13 37
4191.28 39
4191.43 41
4191.58 45
4191.73 50
4191.87 55
4192.02 58
4192.17 58
4192.32 55
4192.47 47
4192.62 37
4192.77 25
4192.91 13
4193.06 3
4193.21 0
4193.36 0
4193.51 0
4193.66 6
4193.80 13
4193.95 20
4194.10 25
4194.25 26
4194.40 25
4194.55 23
4194.70 22
4194.84 24
4194.99 29
4195.14 37
4195.29 46
4195.44 55
4195.59 62
4195.73 67
4195.88 70
4196.03 72
4196.18 72
4196.33 73
4196.48 74
4196.63 75
4196.77 75
4196.92 75
4197.07 75
4197.22 75
4197.37 75
4197.52 75
4197.67 75
4197.81 75
4197.96 74
4198.11 72
4198.26 69
4198.41 66
4198.56 65
4198.70 65
4198.85 67
4199.00 70
4199.15 73
4199.30 76
4199.45 77
4199.60 75
4199.74 70
4199.89 63
4200.04 55
4200.19 49
4200.34 46
4200.49 46
4200.64 49
4200.78 54
4200.93 60
4201.08 66
4201.23 71
4201.38 74
4201.53 76
4201.68 77
4201.83 79
4201.97 81
4202.12 85
4202.27 92
4202.42 101
4202.57 112
4202.72 123
4202.87 135
4203.01 144
4203.16 149
4203.31 150
4203.46 146
4203.61 138
4203.76 128
4203.91 117
4204.05 108
4204.20 102
4204.35 101
4204.50 104
4204.65 110
4204.80 119
4204.95 127
4205.10 135
4205.24 142
4205.39 147
4205.54 151
4205.69 155
4205.84 159
4205.99 164
4206.14 170
4206.28 176
4206.43 182
4206.58 188
4206.73 192
4206.88 195
4207.03 195
4207.18 193
4207.33 188
4207.47 183
4207.62 177
4207.77 172
4207.92 170
4208.07 170
4208.22 172
4208.37 177
4208.52 182
4208.66 187
4208.81 189
4208.96 188
4209.11 184
4209.26 177
4209.41 167
4209.56 156
4209.70 145
4209.85 135
4210.00 125
4210.15 116
4210.30 109
4210.45 104
4210.60 100
4210.75 97
4210.90 96
4211.04 96
4211.19 96
4211.34 97
4211.49 99
4211.64 100
4211.79 101
4211.94 102
4212.09 102
4212.23 101
4212.38 100
4212.53 100
4212.68 100
4212.83 101
4212.98 102
4213.13 104
4213.28 106
4213.42 108
4213.57 110
4213.72 113
4213.87 116
4214.02 120
4214.17 125
4214.32 131
4214.47 140
4214.62 150
4214.76 162
4214.91 175
4215.06 187
4215.21 199
4215.36 210
4215.51 218
4215.66 223
4215.81 225
4215.95 224
4216.10 222
4216.25 216
4216.40 209
4216.55 200
4216.70 188
4216.85 176
4217.00 163
4217.15 151
4217.29 141
4217.44 134
4217.59 131
4217.74 133
4217.89 138
4218.04 146
4218.19 157
4218.34 170
4218.49 181
4218.63 191
4218.78 199
4218.93 205
4219.08 209
4219.23 212
4219.38 214
4219.53 217
4219.68 220
4219.83 221
4219.97 219
4220.12 213
4220.27 202
4220.42 187
4220.57 169
4220.72 151
4220.87 133
4221.02 119
4221.17 109
4221.32 104
4221.46 103
4221.61 106
4221.76 112
4221.91 122
4222.06 135
4222.21 149
4222.36 163
4222.51 175
4222.66 184
4222.80 189
4222.95 190
4223.10 188
4223.25 184
4223.40 179
4223.55 175
4223.70 171
4223.85 170
4224.00 168
4224.15 166
4224.29 163
4224.44 159
4224.59 153
4224.74 145
4224.89 137
4225.04 129
4225.19 122
4225.34 115
4225.49 109
4225.64 102
4225.78 94
4225.93 83
4226.08 72
4226.23 59
4226.38 48
4226.53 39
4226.68 34
4226.83 33
4226.98 35
4227.13 38
4227.28 40
4227.42 41
4227.57 39
4227.72 36
4227.87 32
4228.02 29
4228.17 28
4228.32 28
4228.47 28
4228.62 28
4228.77 27
4228.92 24
4229.06 21
4229.21 18
4229.36 16
4229.51 15
4229.66 16
4229.81 18
4229.96 20
4230.11 21
4230.26 22
4230.41 23
4230.56 24
4230.70 26
4230.85 29
4231.00 33
4231.15 39
4231.30 44
4231.45 49
4231.60 50
4231.75 48
4231.90 42
4232.05 32
4232.20 19
4232.34 5
4232.49 0
4232.64 0
4232.79 0
4232.94 0
4233.09 0
4233.24 0
4233.39 0
4233.54 0
4233.69 12
4233.84 29
4233.99 46
4234.13 60
4234.28 72
4234.43 81
4234.58 86
4234.73 87
4234.88 86
4235.03 83
4235.18 79
4235.33 77
4235.48 76
4235.63 78
4235.78 83
4235.92 90
4236.07 100
4236.22 110
4236.37 122
4236.52 134
4236.67 146
4236.82 159
4236.97 170
4237.12 180
4237.27 187
4237.42 190
4237.57 187
4237.72 179
4237.86 166
4238.01 151
4238.16 135
4238.31 120
4238.46 109
4238.61 101
4238.76 98
4238.91 99
4239.06 102
4239.21 107
4239.36 113
4239.51 118
4239.66 122
4239.81 124
4239.95 125
4240.10 124
4240.25 122
4240.40 120
4240.55 116
4240.70 112
4240.85 108
4241.00 104
4241.15 100
4241.30 98
4241.45 96
4241.60 97
4241.75 98
4241.90 100
4242.04 101
4242.19 101
4242.34 98
4242.49 93
4242.64 86
4242.79 77
4242.94 69
4243.09 63
4243.24 60
4243.39 60
4243.54 62
4243.69 65
4243.84 68
4243.99 69
4244.14 69
4244.28 68
4244.43 68
4244.58 70
4244.73 74
4244.88 81
4245.03 90
4245.18 99
4245.33 109
4245.48 118
4245.63 127
4245.78 134
4245.93 141
4246.08 147
4246.23 151
4246.38 154
4246.53 154
4246.67 151
4246.82 147
4246.97 141
4247.12 134
4247.27 127
4247.42 121
4247.57 115
4247.72 110
4247.87 107
4248.02 104
4248.17 102
4248.32 101
4248.47 101
4248.62 99
4248.77 96
4248.92 91
4249.07 84
4249.21 76
4249.36 68
4249.51 62
4249.66 58
4249.81 56
4249.96 56
4250.11 57
4250.26 57
4250.41 57
4250.56 55
4250.71 51
4250.86 48
4251.01 46
4251.16 47
4251.31 50
4251.46 56
4251.61 65
4251.76 76
4251.91 87
4252.05 98
4252.20 108
4252.35 116
4252.50 121
4252.65 124
4252.80 125
4252.95 124
4253.10 121
4253.25 114
4253.40 106
4253.55 95
4253.70 83
4253.85 71
4254.00 61
4254.15 54
4254.30 51
4254.45 52
4254.60 56
4254.75 63
4254.90 71
4255.05 80
4255.19 89
4255.34 99
4255.49 109
4255.64 118
4255.79 128
4255.94 136
4256.09 144
4256.24 150
4256.39 157
4256.54 164
4256.69 171
4256.84 179
4256.99 186
4257.14 191
4257.29 193
4257.44 192
4257.59 188
4257.74 181
4257.89 172
4258.04 163
4258.19 156
4258.34 149
4258.49 144
4258.64 141
4258.78 139
4258.93 140
4259.08 143
4259.23 150
4259.38 159
4259.53 172
4259.68 185
4259.83 198
4259.98 208
4260.13 216
4260.28 222
4260.43 228
4260.58 234
4260.73 244
4260.88 259
4261.03 278
4261.18 300
4261.33 323
4261.48 343
4261.63 358
4261.78 368
4261.93 373
4262.08 373
4262.23 373
4262.38 374
4262.53 380
4262.68 390
4262.83 405
4262.97 423
4263.12 439
4263.27 453
4263.42 460
4263.57 462
4263.72 458
4263.87 452
4264.02 445
4264.17 439
4264.32 438
4264.47 440
4264.62 446
4264.77 453
4264.92 460
4265.07 467
4265.22 472
4265.37 476
4265.52 479
4265.67 483
4265.82 487
4265.97 492
4266.12 497
4266.27 501
4266.42 503
4266.57 504
4266.72 503
4266.87 500
4267.02 495
4267.17 488
4267.32 480
4267.47 471
4267.62 459
4267.77 446
4267.92 432
4268.07 416
4268.22 400
4268.37 384
4268.51 369
4268.66 355
4268.81 343
4268.96 333
4269.11 323
4269.26 315
4269.41 307
4269.56 298
4269.71 289
4269.86 280
4270.01 273
4270.16 267
4270.31 264
4270.46 264
4270.61 266
4270.76 269
4270.91 273
4271.06 274
4271.21 275
4271.36 275
4271.51 275
4271.66 278
4271.81 284
4271.96 293
4272.11 306
4272.26 320
4272.41 336
4272.56 350
4272.71 364
4272.86 376
4273.01 388
4273.16 398
4273.31 409
4273.46 422
4273.61 435
4273.76 448
4273.91 462
4274.06 474
4274.21 486
4274.36 495
4274.51 503
4274.66 510
4274.81 518
4274.96 528
4275.11 543
4275.26 564
4275.41 593
4275.56 629
4275.71 673
4275.86 724
4276.01 781
4276.16 843
4276.31 909
4276.46 981
4276.61 1056
4276.76 1136
4276.91 1220
4277.06 1305
4277.21 1390
4277.36 1474
4277.51 1556
4277.66 1636
4277.81 1715
4277.96 1797
4278.11 1882
4278.26 1969
4278.41 2058
4278.56 2144
4278.71 2227
4278.86 2301
4279.01 2367
4279.16 2425
4279.31 2477
4279.46 2526
4279.61 2575
4279.76 2624
4279.91 2673
4280.06 2720
4280.21 2763
4280.36 2798
4280.51 2824
4280.66 2840
4280.81 2846
4280.96 2842
4281.11 2829
4281.26 2806
4281.41 2774
4281.56 2733
4281.71 2686
4281.86 2635
4282.01 2582
4282.16 2530
4282.31 2480
4282.46 2431
4282.61 2383
4282.76 2333
4282.91 2280
4283.06 2223
4283.21 2163
4283.36 2100
4283.51 2037
4283.66 1975
4283.81 1914
4283.96 1853
4284.11 1792
4284.26 1729
4284.41 1666
4284.56 1601
4284.71 1535
4284.86 1470
4285.01 1406
4285.16 1343
4285.31 1283
4285.46 1225
4285.61 1170
4285.76 1119
4285.91 1072
4286.06 1029
4286.21 990
4286.36 952
4286.51 916
4286.66 880
4286.81 845
4286.96 811
4287.11 777
4287.26 747
4287.41 718
4287.56 693
4287.71 671
4287.86 651
4288.01 633
4288.16 618
4288.31 605
4288.46 595
4288.61 588
4288.76 584
4288.91 584
4289.06 586
4289.21 591
4289.36 597
4289.51 605
4289.66 613
4289.81 623
4289.96 635
4290.11 648
4290.26 664
4290.41 682
4290.56 703
4290.71 723
4290.86 744
4291.01 761
4291.16 775
4291.31 784
4291.46 786
4291.61 783
4291.76 775
4291.91 763
4292.06 752
4292.21 742
4292.36 736
4292.51 735
4292.66 739
4292.81 746
4292.96 752
4293.11 755
4293.26 753
4293.41 743
4293.56 728
4293.72 709
4293.87 689
4294.02 669
4294.17 651
4294.32 637
4294.47 626
4294.62 615
4294.77 605
4294.92 594
4295.07 581
4295.22 567
4295.37 553
4295.52 539
4295.67 528
4295.82 519
4295.97 512
4296.12 507
4296.27 503
4296.42 498
4296.57 492
4296.72 483
4296.87 471
4297.02 456
4297.17 440
4297.32 422
4297.47 403
4297.62 385
4297.77 368
4297.92 353
4298.07 341
4298.22 330
4298.37 322
4298.52 315
4298.67 309
4298.82 304
4298.97 299
4299.12 294
4299.28 290
4299.43 287
4299.58 284
4299.73 281
4299.88 278
4300.03 275
4300.18 271
4300.33 266
4300.48 262
4300.63 258
4300.78 253
4300.93 250
4301.08 246
4301.23 243
4301.38 239
4301.53 236
4301.68 232
4301.83 228
4301.98 223
4302.13 218
4302.28 213
4302.43 207
4302.58 202
4302.73 196
4302.88 192
4303.03 189
4303.18 188
4303.33 189
4303.49 191
4303.64 195
4303.79 201
4303.94 208
4304.09 216
4304.24 224
4304.39 232
4304.54 237
4304.69 240
4304.84 238
4304.99 232
4305.14 223
4305.29 212
4305.44 202
4305.59 193
4305.74 187
4305.89 183
4306.04 182
4306.19 181
4306.34 180
4306.49 177
4306.64 172
4306.79 164
4306.94 155
4307.10 146
4307.25 137
4307.40 130
4307.55 125
4307.70 122
4307.85 120
4308.00 118
4308.15 116
4308.30 114
4308.45 113
4308.60 113
4308.75 113
4308.90 116
4309.05 120
4309.20 125
4309.35 131
4309.50 137
4309.65 142
4309.80 145
4309.95 147
4310.11 146
4310.26 142
4310.41 136
4310.56 129
4310.71 121
4310.86 114
4311.01 109
4311.16 108
4311.31 109
4311.46 114
4311.61 120
4311.76 128
4311.91 136
4312.06 141
4312.21 143
4312.36 143
4312.51 140
4312.66 136
4312.81 132
4312.97 128
4313.12 127
4313.27 128
4313.42 130
4313.57 133
4313.72 137
4313.87 139
4314.02 140
4314.17 140
4314.32 137
4314.47 134
4314.62 130
4314.77 128
4314.92 127
4315.07 129
4315.22 133
4315.37 140
4315.53 148
4315.68 157
4315.83 164
4315.98 170
4316.13 175
4316.28 179
4316.43 181
4316.58 181
4316.73 181
4316.88 178
4317.03 174
4317.18 167
4317.33 159
4317.48 152
4317.63 145
4317.78 141
4317.94 140
4318.09 143
4318.24 148
4318.39 154
4318.54 160
4318.69 165
4318.84 169
4318.99 171
4319.14 172
4319.29 171
4319.44 171
4319.59 171
4319.74 172
4319.89 172
4320.04 172
4320.20 171
4320.35 167
4320.50 161
4320.65 152
4320.80 141
4320.95 130
4321.10 120
4321.25 111
4321.40 106
4321.55 103
4321.70 103
4321.85 104
4322.00 106
4322.15 108
4322.30 109
4322.46 110
4322.61 110
4322.76 110
4322.91 112
4323.06 116
4323.21 121
4323.36 126
4323.51 130
4323.66 131
4323.81 129
4323.96 122
4324.11 110
4324.26 95
4324.42 78
4324.57 60
4324.72 44
4324.87 32
4325.02 23
4325.17 19
4325.32 21
4325.47 26
4325.62 36
4325.77 47
4325.92 59
4326.07 69
4326.22 77
4326.38 80
4326.53 80
4326.68 77
4326.83 73
4326.98 69
4327.13 68
4327.28 69
4327.43 74
4327.58 81
4327.73 89
4327.88 96
4328.03 100
4328.19 101
4328.34 97
4328.49 91
4328.64 83
4328.79 76
4328.94 69
4329.09 65
4329.24 64
4329.39 64
4329.54 67
4329.69 70
4329.84 74
4330.00 77
4330.15 80
4330.30 82
4330.45 84
4330.60 87
4330.75 90
4330.90 94
4331.05 100
4331.20 107
4331.35 115
4331.50 123
4331.65 130
4331.81 137
4331.96 142
4332.11 146
4332.26 147
4332.41 148
4332.56 148
4332.71 148
4332.86 146
4333.01 143
4333.16 137
4333.31 129
4333.47 119
4333.62 108
4333.77 97
4333.92 89
4334.07 84
4334.22 84
4334.37 89
4334.52 96
4334.67 104
4334.82 111
4334.97 117
4335.13 119
4335.28 120
4335.43 118
4335.58 116
4335.73 114
4335.88 112
4336.03 111
4336.18 110
4336.33 110
4336.48 111
4336.64 112
4336.79 116
4336.94 122
4337.09 130
4337.24 139
4337.39 148
4337.54 156
4337.69 162
4337.84 164
4337.99 164
4338.15 162
4338.30 160
4338.45 158
4338.60 158
4338.75 159
4338.90 162
4339.05 165
4339.20 166
4339.35 166
4339.50 163
4339.66 158
4339.81 151
4339.96 143
4340.11 135
4340.26 128
4340.41 122
4340.56 119
4340.71 117
4340.86 116
4341.01 116
4341.17 116
4341.32 116
4341.47 116
4341.62 115
4341.77 115
4341.92 116
4342.07 117
4342.22 118
4342.37 118
4342.53 118
4342.68 115
4342.83 112
4342.98 107
4343.13 102
4343.28 98
4343.43 93
4343.58 87
4343.73 80
4343.89 72
4344.04 64
4344.19 56
4344.34 51
4344.49 50
4344.64 54
4344.79 61
4344.94 72
4345.09 83
4345.24 93
4345.40 99
4345.55 101
4345.70 98
4345.85 90
4346.00 79
4346.15 66
4346.30 52
4346.45 38
4346.61 25
4346.76 13
4346.91 4
4347.06 0
4347.21 0
4347.36 0
4347.51 0
4347.66 0
4347.81 0
4347.97 0
4348.12 0
4348.27 2
4348.42 4
4348.57 6
4348.72 8
4348.87 10
4349.02 13
4349.18 17
4349.33 21
4349.48 25
4349.63 28
4349.78 30
4349.93 32
4350.08 33
4350.23 37
4350.38 43
4350.54 51
4350.69 62
4350.84 75
4350.99 87
4351.14 97
4351.29 104
4351.44 108
4351.59 108
4351.75 105
4351.90 101
4352.05 96
4352.20 90
4352.35 83
4352.50 77
4352.65 70
4352.80 64
4352.96 58
4353.11 54
4353.26 51
4353.41 49
4353.56 49
4353.71 48
4353.86 48
4354.01 50
4354.17 53
4354.32 58
4354.47 66
4354.62 76
4354.77 88
4354.92 101
4355.07 114
4355.22 126
4355.38 136
4355.53 144
4355.68 149
4355.83 152
4355.98 152
4356.13 150
4356.28 146
4356.44 141
4356.59 135
4356.74 130
4356.89 126
4357.04 124
4357.19 125
4357.34 127
4357.49 132
4357.65 139
4357.80 146
4357.95 154
4358.10 161
4358.25 167
4358.40 172
4358.55 175
4358.71 176
4358.86 174
4359.01 170
4359.16 165
4359.31 158
4359.46 152
4359.61 146
4359.76 142
4359.92 139
4360.07 139
4360.22 141
4360.37 145
4360.52 152
4360.67 159
4360.82 167
4360.98 174
4361.13 178
4361.28 177
4361.43 171
4361.58 160
4361.73 144
4361.88 125
4362.04 105
4362.19 86
4362.34 70
4362.49 57
4362.64 48
4362.79 43
4362.94 40
4363.10 38
4363.25 38
4363.40 40
4363.55 42
4363.70 45
4363.85 50
4364.00 56
4364.16 62
4364.31 68
4364.46 73
4364.61 76
4364.76 78
4364.91 77
4365.06 75
4365.22 71
4365.37 67
4365.52 62
4365.67 57
4365.82 53
4365.97 49
4366.12 46
4366.28 44
4366.43 44
4366.58 46
4366.73 50
4366.88 55
4367.03 61
4367.19 67
4367.34 72
4367.49 77
4367.64 81
4367.79 84
4367.94 88
4368.09 91
4368.25 96
4368.40 100
4368.55 104
4368.70 106
4368.85 107
4369.00 105
4369.15 102
4369.31 99
4369.46 95
4369.61 92
4369.76 90
4369.91 88
4370.06 87
4370.22 86
4370.37 84
4370.52 82
4370.67 79
4370.82 77
4370.97 76
4371.13 76
4371.28 79
4371.43 84
4371.58 92
4371.73 101
4371.88 112
4372.03 124
4372.19 136
4372.34 148
4372.49 160
4372.64 169
4372.79 174
4372.94 176
4373.10 173
4373.25 167
4373.40 158
4373.55 148
4373.70 139
4373.85 133
4374.01 129
4374.16 127
4374.31 126
4374.46 124
4374.61 122
4374.76 118
4374.92 113
4375.07 108
4375.22 103
4375.37 100
4375.52 98
4375.67 97
4375.83 97
4375.98 97
4376.13 98
4376.28 100
4376.43 103
4376.58 106
4376.74 110
4376.89 114
4377.04 117
4377.19 117
4377.34 117
4377.49 115
4377.65 112
4377.80 110
4377.95 109
4378.10 111
4378.25 114
4378.40 119
4378.56 124
4378.71 129
4378.86 132
4379.01 133
4379.16 133
4379.31 132
4379.47 130
4379.62 128
4379.77 126
4379.92 123
4380.07 119
4380.22 114
4380.38 107
4380.53 100
4380.68 93
4380.83 88
4380.98 85
4381.13 85
4381.29 88
4381.44 92
4381.59 96
4381.74 101
4381.89 105
4382.05 107
4382.20 108
4382.35 106
4382.50 103
4382.65 99
4382.80 93
4382.96 86
4383.11 79
4383.26 74
4383.41 72
4383.56 73
4383.71 76
4383.87 82
4384.02 88
4384.17 94
4384.32 99
4384.47 101
4384.63 100
4384.78 97
4384.93 94
4385.08 90
4385.23 88
4385.38 87
4385.54 88
4385.69 89
4385.84 92
4385.99 95
4386.14 97
4386.30 98
4386.45 99
4386.60 99
4386.75 99
4386.90 98
4387.05 97
4387.21 97
4387.36 96
4387.51 96
4387.66 96
4387.81 96
4387.97 94
4388.12 92
4388.27 90
4388.42 88
4388.57 86
4388.72 87
4388.88 89
4389.03 94
4389.18 100
4389.33 106
4389.48 112
4389.64 117
4389.79 119
4389.94 120
4390.09 117
4390.24 113
4390.40 107
4390.55 101
4390.70 95
4390.85 90
4391.00 86
4391.16 85
4391.31 84
4391.46 84
4391.61 84
4391.76 83
4391.91 81
4392.07 79
4392.22 76
4392.37 73
4392.52 71
4392.67 70
4392.83 70
4392.98 71
4393.13 72
4393.28 74
4393.43 75
4393.59 77
4393.74 78
4393.89 77
4394.04 76
4394.19 73
4394.35 69
4394.50 64
4394.65 60
4394.80 57
4394.95 55
4395.11 54
4395.26 54
4395.41 55
4395.56 55
4395.71 55
4395.87 54
4396.02 53
4396.17 51
4396.32 48
4396.47 44
4396.63 39
4396.78 32
4396.93 23
4397.08 13
4397.23 3
4397.39 0
4397.54 0
4397.69 0
4397.84 0
4397.99 0
4398.15 0
4398.30 0
4398.45 0
4398.60 0
4398.75 8
4398.91 19
4399.06 32
4399.21 45
4399.36 57
4399.51 67
4399.67 74
4399.82 78
4399.97 81
4400.12 83
4400.28 86
4400.43 92
4400.58 100
4400.73 111
4400.88 123
4401.04 136
4401.19 149
4401.34 161
4401.49 172
4401.64 182
4401.80 191
4401.95 199
4402.10 207
4402.25 216
4402.40 224
4402.56 234
4402.71 246
4402.86 260
4403.01 276
4403.16 293
4403.32 311
4403.47 327
4403.62 342
4403.77 354
4403.93 363
4404.08 367
4404.23 368
4404.38 366
4404.53 361
4404.69 356
4404.84 350
4404.99 346
4405.14 343
4405.29 341
4405.45 342
4405.60 343
4405.75 343
4405.90 342
4406.06 339
4406.21 334
4406.36 326
4406.51 316
4406.66 306
4406.82 297
4406.97 291
4407.12 287
4407.27 286
4407.43 287
4407.58 288
4407.73 289
4407.88 289
4408.03 287
4408.19 285
4408.34 282
4408.49 279
4408.64 276
4408.80 272
4408.95 267
4409.10 260
4409.25 251
4409.40 241
4409.56 230
4409.71 219
4409.86 208
4410.01 198
4410.17 188
4410.32 180
4410.47 171
4410.62 162
4410.77 152
4410.93 142
4411.08 131
4411.23 122
4411.38 114
4411.54 109
4411.69 106
4411.84 108
4411.99 112
4412.14 120
4412.30 130
4412.45 141
4412.60 152
4412.75 163
4412.91 173
4413.06 181
4413.21 186
4413.36 187
4413.52 183
4413.67 175
4413.82 164
4413.97 150
4414.12 135
4414.28 123
4414.43 114
4414.58 110
4414.73 111
4414.89 117
4415.04 126
4415.19 136
4415.34 145
4415.50 152
4415.65 157
4415.80 159
4415.95 158
4416.11 155
4416.26 148
4416.41 138
4416.56 126
4416.71 112
4416.87 99
4417.02 87
4417.17 78
4417.32 74
4417.48 75
4417.63 79
4417.78 87
4417.93 96
4418.09 105
4418.24 112
4418.39 115
4418.54 116
4418.70 114
4418.85 109
4419.00 103
4419.15 97
4419.30 92
4419.46 88
4419.61 84
4419.76 82
4419.91 80
4420.07 79
4420.22 78
4420.37 76
4420.52 73
4420.68 69
4420.83 63
4420.98 57
4421.13 51
4421.29 46
4421.44 44
4421.59 44
4421.74 47
4421.90 50
4422.05 54
4422.20 56
4422.35 55
4422.51 51
4422.66 45
4422.81 38
4422.96 32
4423.12 29
4423.27 28
4423.42 29
4423.57 32
4423.73 34
4423.88 36
4424.03 36
4424.18 34
4424.34 30
4424.49 25
4424.64 20
4424.79 14
4424.95 7
4425.10 0
4425.25 0
4425.40 0
4425.56 0
4425.71 0
4425.86 0
4426.01 0
4426.17 0
4426.32 5
4426.47 18
4426.62 30
4426.78 40
4426.93 46
4427.08 49
4427.23 50
4427.39 49
4427.54 48
4427.69 46
4427.84 43
4428.00 41
4428.15 38
4428.30 36
4428.45 35
4428.61 36
4428.76 39
4428.91 44
4429.06 49
4429.22 54
4429.37 57
4429.52 58
4429.67 57
4429.83 57
4429.98 59
4430.13 64
4430.28 74
4430.44 87
4430.59 102
4430.74 116
4430.90 127
4431.05 134
4431.20 135
4431.35 131
4431.51 125
4431.66 116
4431.81 108
4431.96 101
4432.12 95
4432.27 92
4432.42 91
4432.57 93
4432.73 96
4432.88 100
4433.03 103
4433.18 106
4433.34 107
4433.49 106
4433.64 104
4433.80 101
4433.95 98
4434.10 95
4434.25 93
4434.41 90
4434.56 88
4434.71 85
4434.86 81
4435.02 76
4435.17 71
4435.32 64
4435.47 56
4435.63 47
4435.78 39
4435.93 32
4436.09 26
4436.24 23
4436.39 23
4436.54 26
4436.70 32
4436.85 38
4437.00 46
4437.15 54
4437.31 61
4437.46 67
4437.61 73
4437.76 76
4437.92 78
4438.07 78
4438.22 76
4438.38 71
4438.53 66
4438.68 59
4438.83 53
4438.99 47
4439.14 42
4439.29 39
4439.45 37
4439.60 37
4439.75 39
4439.90 42
4440.06 45
4440.21 50
4440.36 55
4440.51 61
4440.67 68
4440.82 76
4440.97 84
4441.13 93
4441.28 101
4441.43 108
4441.58 113
4441.74 116
4441.89 117
4442.04 116
4442.19 113
4442.35 108
4442.50 102
4442.65 97
4442.81 93
4442.96 89
4443.11 87
4443.26 86
4443.42 86
4443.57 86
4443.72 88
4443.88 91
4444.03 95
4444.18 101
4444.33 109
4444.49 118
4444.64 126
4444.79 132
4444.95 135
4445.10 133
4445.25 127
4445.40 117
4445.56 104
4445.71 91
4445.86 78
4446.02 67
4446.17 57
4446.32 49
4446.47 41
4446.63 33
4446.78 25
4446.93 17
4447.09 11
4447.24 6
4447.39 3
4447.54 2
4447.70 2
4447.85 3
4448.00 5
4448.16 6
4448.31 8
4448.46 9
4448.61 12
4448.77 15
4448.92 19
4449.07 22
4449.23 25
4449.38 28
4449.53 29
4449.69 29
4449.84 29
4449.99 30
4450.14 32
4450.30 36
4450.45 42
4450.60 48
4450.76 53
4450.91 57
4451.06 59
4451.21 60
4451.37 60
4451.52 59
4451.67 59
4451.83 60
4451.98 60
4452.13 59
4452.29 57
4452.44 53
4452.59 49
4452.74 44
4452.90 40
4453.05 36
4453.20 33
4453.36 29
4453.51 24
4453.66 18
4453.82 11
4453.97 5
4454.12 1
4454.27 0
4454.43 3
4454.58 8
4454.73 15
4454.89 23
4455.04 31
4455.19 38
4455.35 45
4455.50 53
4455.65 61
4455.80 69
4455.96 78
4456.11 87
4456.26 96
4456.42 104
4456.57 110
4456.72 115
4456.88 118
4457.03 118
4457.18 116
4457.33 112
4457.49 107
4457.64 102
4457.79 97
4457.95 94
4458.10 92
4458.25 93
4458.41 98
4458.56 104
4458.71 114
4458.87 125
4459.02 138
4459.17 150
4459.32 160
4459.48 166
4459.63 169
4459.78 167
4459.94 162
4460.09 155
4460.24 148
4460.40 141
4460.55 135
4460.70 131
4460.86 127
4461.01 124
4461.16 120
4461.32 116
4461.47 113
4461.62 111
4461.77 111
4461.93 111
4462.08 112
4462.23 114
4462.39 114
4462.54 113
4462.69 111
4462.85 108
4463.00 105
4463.15 102
4463.31 100
4463.46 99
4463.61 98
4463.77 97
4463.92 94
4464.07 90
4464.23 84
4464.38 77
4464.53 70
4464.68 65
4464.84 63
4464.99 64
4465.14 70
4465.30 78
4465.45 88
4465.60 96
4465.76 102
4465.91 103
4466.06 101
4466.22 96
4466.37 89
4466.52 82
4466.68 75
4466.83 68
4466.98 62
4467.14 54
4467.29 46
4467.44 36
4467.60 25
4467.75 15
4467.90 6
4468.06 0
4468.21 0
4468.36 0
4468.52 0
4468.67 0
4468.82 0
4468.97 0
4469.13 4
4469.28 9
4469.43 14
4469.59 20
4469.74 26
4469.89 32
4470.05 37
4470.20 41
4470.35 44
4470.51 46
4470.66 46
4470.81 46
4470.97 45
4471.12 43
4471.27 40
4471.43 36
4471.58 30
4471.73 23
4471.89 17
4472.04 11
4472.19 8
4472.35 8
4472.50 10
4472.65 14
4472.81 18
4472.96 21
4473.11 21
4473.27 19
4473.42 14
4473.57 8
4473.73 1
4473.88 0
4474.03 0
4474.19 0
4474.34 0
4474.49 0
4474.65 0
4474.80 0
4474.95 0
4475.11 8
4475.26 21
4475.41 36
4475.57 53
4475.72 71
4475.87 88
4476.03 104
4476.18 117
4476.33 126
4476.49 132
4476.64 133
4476.79 130
4476.95 124
4477.10 116
4477.25 106
4477.41 95
4477.56 84
4477.71 74
4477.87 66
4478.02 60
4478.17 56
4478.33 55
4478.48 55
4478.64 58
4478.79 62
4478.94 67
4479.10 72
4479.25 77
4479.40 81
4479.56 84
4479.71 85
4479.86 84
4480.02 80
4480.17 74
4480.32 64
4480.48 52
4480.63 38
4480.78 26
4480.94 16
4481.09 10
4481.24 9
4481.40 13
4481.55 20
4481.70 30
4481.86 40
4482.01 51
4482.16 61
4482.32 70
4482.47 79
4482.63 89
4482.78 101
4482.93 113
4483.09 126
4483.24 139
4483.39 150
4483.55 159
4483.70 165
4483.85 167
4484.01 166
4484.16 163
4484.31 160
4484.47 157
4484.62 157
4484.77 159
4484.93 165
4485.08 173
4485.23 183
4485.39 192
4485.54 199
4485.70 203
4485.85 204
4486.00 202
4486.16 198
4486.31 193
4486.46 189
4486.62 186
4486.77 184
4486.92 185
4487.08 189
4487.23 195
4487.38 202
4487.54 210
4487.69 217
4487.85 223
4488.00 227
4488.15 229
4488.31 229
4488.46 228
4488.61 227
4488.77 225
4488.92 223
4489.07 220
4489.23 216
4489.38 211
4489.53 203
4489.69 193
4489.84 184
4490.00 175
4490.15 167
4490.30 160
4490.46 156
4490.61 152
4490.76 150
4490.92 147
4491.07 145
4491.22 143
4491.38 141
4491.53 141
4491.69 141
4491.84 142
4491.99 145
4492.15 149
4492.30 155
4492.45 161
4492.61 169
4492.76 177
4492.91 184
4493.07 191
4493.22 195
4493.38 196
4493.53 194
4493.68 189
4493.84 181
4493.99 171
4494.14 159
4494.30 147
4494.45 137
4494.61 128
4494.76 121
4494.91 115
4495.07 110
4495.22 106
4495.37 100
4495.53 94
4495.68 89
4495.83 84
4495.99 82
4496.14 81
4496.30 82
4496.45 85
4496.60 89
4496.76 93
4496.91 97
4497.06 103
4497.22 109
4497.37 118
4497.53 129
4497.68 141
4497.83 153
4497.99 164
4498.14 173
4498.29 179
4498.45 182
4498.60 183
4498.76 182
4498.91 181
4499.06 182
4499.22 185
4499.37 192
4499.52 203
4499.68 218
4499.83 235
4499.99 255
4500.14 274
4500.29 292
4500.45 306
4500.60 316
4500.76 322
4500.91 324
4501.06 323
4501.22 320
4501.37 316
4501.52 313
4501.68 311
4501.83 309
4501.99 307
4502.14 306
4502.29 305
4502.45 305
4502.60 307
4502.75 309
4502.91 314
4503.06 320
4503.22 327
4503.37 332
4503.52 336
4503.68 337
4503.83 334
4503.99 329
4504.14 321
4504.29 311
4504.45 300
4504.60 290
4504.75 280
4504.91 271
4505.06 263
4505.22 255
4505.37 247
4505.52 239
4505.68 228
4505.83 217
4505.99 205
4506.14 195
4506.29 188
4506.45 187
4506.60 192
4506.76 203
4506.91 220
4507.06 238
4507.22 258
4507.37 275
4507.53 290
4507.68 300
4507.83 307
4507.99 310
4508.14 313
4508.29 315
4508.45 320
4508.60 326
4508.76 336
4508.91 348
4509.06 360
4509.22 371
4509.37 380
4509.53 385
4509.68 386
4509.83 384
4509.99 381
4510.14 377
4510.30 374
4510.45 373
4510.60 374
4510.76 375
4510.91 376
4511.07 377
4511.22 376
4511.37 373
4511.53 370
4511.68 367
4511.84 365
4511.99 365
4512.14 366
4512.30 369
4512.45 372
4512.61 373
4512.76 372
4512.91 365
4513.07 354
4513.22 340
4513.38 323
4513.53 307
4513.68 294
4513.84 285
4513.99 280
4514.15 280
4514.30 284
4514.45 289
4514.61 295
4514.76 301
4514.92 305
4515.07 307
4515.22 307
4515.38 305
4515.53 301
4515.69 294
4515.84 285
4515.99 274
4516.15 264
4516.30 255
4516.46 247
4516.61 241
4516.76 236
4516.92 232
4517.07 227
4517.23 221
4517.38 214
4517.54 205
4517.69 195
4517.84 185
4518.00 176
4518.15 168
4518.31 160
4518.46 153
4518.61 146
4518.77 138
4518.92 131
4519.08 123
4519.23 116
4519.38 109
4519.54 104
4519.69 100
4519.85 97
4520.00 95
4520.16 95
4520.31 95
4520.46 97
4520.62 99
4520.77 100
4520.93 102
4521.08 101
4521.23 99
4521.39 93
4521.54 85
4521.70 75
4521.85 63
4522.00 53
4522.16 46
4522.31 42
4522.47 42
4522.62 45
4522.78 51
4522.93 57
4523.08 62
4523.24 66
4523.39 69
4523.55 69
4523.70 69
4523.85 68
4524.01 68
4524.16 69
4524.32 70
4524.47 72
4524.63 76
4524.78 82
4524.93 91
4525.09 102
4525.24 117
4525.40 133
4525.55 151
4525.71 168
4525.86 183
4526.01 196
4526.17 205
4526.32 213
4526.48 219
4526.63 226
4526.79 232
4526.94 238
4527.09 244
4527.25 247
4527.40 247
4527.56 244
4527.71 237
4527.86 229
4528.02 220
4528.17 213
4528.33 207
4528.48 202
4528.64 199
4528.79 197
4528.94 194
4529.10 192
4529.25 188
4529.41 185
4529.56 181
4529.72 178
4529.87 173
4530.02 168
4530.18 162
4530.33 155
4530.49 148
4530.64 141
4530.80 135
4530.95 131
4531.11 127
4531.26 126
4531.41 126
4531.57 127
4531.72 128
4531.88 130
4532.03 131
4532.19 133
4532.34 134
4532.49 135
4532.65 136
4532.80 136
4532.96 134
4533.11 131
4533.27 125
4533.42 118
4533.57 111
4533.73 104
4533.88 99
4534.04 97
4534.19 99
4534.35 104
4534.50 114
4534.66 126
4534.81 142
4534.96 159
4535.12 176
4535.27 191
4535.43 202
4535.58 208
4535.74 208
4535.89 202
4536.04 192
4536.20 178
4536.35 162
4536.51 146
4536.66 129
4536.82 114
4536.97 99
4537.13 85
4537.28 72
4537.43 60
4537.59 50
4537.74 41
4537.90 34
4538.05 30
4538.21 27
4538.36 26
4538.52 25
4538.67 24
4538.82 24
4538.98 24
4539.13 25
4539.29 27
4539.44 31
4539.60 35
4539.75 41
4539.91 48
4540.06 55
4540.21 61
4540.37 66
4540.52 70
4540.68 74
4540.83 78
4540.99 82
4541.14 87
4541.30 92
4541.45 98
4541.60 104
4541.76 110
4541.91 115
4542.07 118
4542.22 120
4542.38 121
4542.53 119
4542.69 115
4542.84 110
4543.00 105
4543.15 101
4543.30 100
4543.46 101
4543.61 105
4543.77 111
4543.92 116
4544.08 119
4544.23 120
4544.39 116
4544.54 110
4544.70 102
4544.85 94
4545.00 87
4545.16 82
4545.31 80
4545.47 79
4545.62 79
4545.78 79
4545.93 80
4546.09 82
4546.24 85
4546.40 90
4546.55 96
4546.70 103
4546.86 110
4547.01 115
4547.17 117
4547.32 117
4547.48 113
4547.63 108
4547.79 101
4547.94 94
4548.10 88
4548.25 83
4548.41 79
4548.56 76
4548.71 73
4548.87 70
4549.02 66
4549.18 62
4549.33 55
4549.49 48
4549.64 41
4549.80 33
4549.95 24
4550.11 16
4550.26 8
4550.42 1
4550.57 0
4550.72 0
4550.88 0
4551.03 0
4551.19 0
4551.34 0
4551.50 0
4551.65 4
4551.81 6
4551.96 7
4552.12 6
4552.27 4
4552.43 1
4552.58 0
4552.74 0
4552.89 0
4553.04 3
4553.20 11
4553.35 20
4553.51 30
4553.66 39
4553.82 46
4553.97 50
4554.13 51
4554.28 51
4554.44 50
4554.59 50
4554.75 52
4554.90 55
4555.06 59
4555.21 64
4555.37 67
4555.52 68
4555.67 66
4555.83 62
4555.98 58
4556.14 53
4556.29 49
4556.45 47
4556.60 46
4556.76 46
4556.91 47
4557.07 48
4557.22 49
4557.38 49
4557.53 49
4557.69 49
4557.84 49
4558.00 48
4558.15 47
4558.31 46
4558.46 45
4558.62 45
4558.77 46
4558.92 47
4559.08 49
4559.23 52
4559.39 56
4559.54 61
4559.70 67
4559.85 72
4560.01 76
4560.16 79
4560.32 79
4560.47 75
4560.63 68
4560.78 58
4560.94 45
4561.09 31
4561.25 18
4561.40 7
4561.56 0
4561.71 0
4561.87 0
4562.02 0
4562.18 0
4562.33 5
4562.49 9
4562.64 13
4562.80 15
4562.95 15
4563.11 13
4563.26 9
4563.41 5
4563.57 1
4563.72 0
4563.88 0
4564.03 0
4564.19 0
4564.34 0
4564.50 2
4564.65 5
4564.81 7
4564.96 7
4565.12 6
4565.27 3
4565.43 0
4565.58 0
4565.74 0
4565.89 0
4566.05 5
4566.20 13
4566.36 22
4566.51 31
4566.67 39
4566.82 45
4566.98 49
4567.13 51
4567.29 51
4567.44 49
4567.60 46
4567.75 45
4567.91 44
4568.06 46
4568.22 51
4568.37 58
4568.53 67
4568.68 77
4568.84 85
4568.99 90
4569.15 92
4569.30 91
4569.46 89
4569.61 87
4569.77 86
4569.92 89
4570.08 93
4570.23 98
4570.39 103
4570.54 106
4570.70 106
4570.85 104
4571.01 99
4571.16 95
4571.32 92
4571.47 92
4571.63 96
4571.78 104
4571.94 115
4572.09 126
4572.25 138
4572.40 147
4572.56 153
4572.71 154
4572.87 152
4573.02 146
4573.18 136
4573.33 125
4573.49 114
4573.64 105
4573.80 99
4573.95 98
4574.11 101
4574.26 109
4574.42 120
4574.57 134
4574.73 147
4574.88 156
4575.04 161
4575.19 161
4575.35 154
4575.50 143
4575.66 128
4575.81 112
4575.97 97
4576.12 84
4576.28 75
4576.43 70
4576.59 68
4576.74 68
4576.90 68
4577.05 68
4577.21 66
4577.36 63
4577.52 59
4577.67 55
4577.83 52
4577.98 49
4578.14 47
4578.29 45
4578.45 45
4578.60 44
4578.76 44
4578.91 44
4579.07 45
4579.23 47
4579.38 49
4579.54 51
4579.69 52
4579.85 53
4580.00 51
4580.16 47
4580.31 41
4580.47 34
4580.62 26
4580.78 18
4580.93 11
4581.09 8
4581.24 7
4581.40 10
4581.55 15
4581.71 22
4581.86 27
4582.02 30
4582.17 30
4582.33 26
4582.48 19
4582.64 10
4582.79 2
4582.95 0
4583.10 0
4583.26 0
4583.41 5
4583.57 14
4583.73 25
4583.88 35
4584.04 44
4584.19 51
4584.35 58
4584.50 65
4584.66 73
4584.81 82
4584.97 91
4585.12 100
4585.28 106
4585.43 109
4585.59 109
4585.74 105
4585.90 100
4586.05 94
4586.21 89
4586.36 86
4586.52 85
4586.67 87
4586.83 91
4586.99 97
4587.14 105
4587.30 113
4587.45 122
4587.61 130
4587.76 138
4587.92 144
4588.07 149
4588.23 153
4588.38 156
4588.54 158
4588.69 160
4588.85 163
4589.00 166
4589.16 171
4589.31 176
4589.47 180
4589.63 182
4589.78 182
4589.94 178
4590.09 170
4590.25 161
4590.40 150
4590.56 139
4590.71 130
4590.87 122
4591.02 116
4591.18 111
4591.33 108
4591.49 104
4591.64 100
4591.80 96
4591.96 93
4592.11 92
4592.27 94
4592.42 98
4592.58 104
4592.73 111
4592.89 118
4593.04 123
4593.20 125
4593.35 125
4593.51 123
4593.66 120
4593.82 118
4593.97 117
4594.13 116
4594.29 116
4594.44 117
4594.60 117
4594.75 118
4594.91 120
4595.06 122
4595.22 126
4595.37 129
4595.53 132
4595.68 133
4595.84 132
4596.00 130
4596.15 126
4596.31 122
4596.46 119
4596.62 118
4596.77 118
4596.93 118
4597.08 118
4597.24 116
4597.39 113
4597.55 109
4597.70 104
4597.86 102
4598.02 102
4598.17 105
4598.33 111
4598.48 118
4598.64 123
4598.79 125
4598.95 122
4599.10 114
4599.26 102
4599.41 87
4599.57 72
4599.73 59
4599.88 50
4600.04 46
4600.19 48
4600.35 54
4600.50 65
4600.66 78
4600.81 93
4600.97 108
4601.13 122
4601.28 134
4601.44 144
4601.59 152
4601.75 157
4601.90 159
4602.06 161
4602.21 162
4602.37 162
4602.53 164
4602.68 166
4602.84 170
4602.99 175
4603.15 180
4603.30 186
4603.46 190
4603.61 193
4603.77 192
4603.92 188
4604.08 181
4604.24 171
4604.39 160
4604.55 149
4604.70 138
4604.86 130
4605.01 124
4605.17 120
4605.32 116
4605.48 112
4605.64 109
4605.79 105
4605.95 101
4606.10 97
4606.26 94
4606.41 91
4606.57 88
4606.73 84
4606.88 80
4607.04 76
4607.19 72
4607.35 68
4607.50 64
4607.66 62
4607.81 61
4607.97 63
4608.13 66
4608.28 72
4608.44 79
4608.59 86
4608.75 95
4608.90 102
4609.06 108
4609.22 113
4609.37 117
4609.53 120
4609.68 124
4609.84 128
4609.99 133
4610.15 138
4610.30 142
4610.46 143
4610.62 142
4610.77 138
4610.93 132
4611.08 126
4611.24 122
4611.39 122
4611.55 126
4611.71 134
4611.86 148
4612.02 166
4612.17 187
4612.33 211
4612.48 237
4612.64 264
4612.80 292
4612.95 319
4613.11 345
4613.26 369
4613.42 389
4613.57 405
4613.73 418
4613.89 426
4614.04 433
4614.20 438
4614.35 445
4614.51 453
4614.66 463
4614.82 475
4614.98 487
4615.13 500
4615.29 512
4615.44 523
4615.60 533
4615.75 543
4615.91 552
4616.07 562
4616.22 573
4616.38 584
4616.53 594
4616.69 602
4616.84 608
4617.00 611
4617.16 609
4617.31 605
4617.47 598
4617.62 590
4617.78 582
4617.94 576
4618.09 572
4618.25 570
4618.40 571
4618.56 573
4618.71 576
4618.87 578
4619.03 577
4619.18 574
4619.34 568
4619.49 561
4619.65 553
4619.81 546
4619.96 542
4620.12 540
4620.27 541
4620.43 545
4620.58 549
4620.74 553
4620.90 557
4621.05 558
4621.21 557
4621.36 553
4621.52 546
4621.68 537
4621.83 525
4621.99 510
4622.14 494
4622.30 477
4622.45 462
4622.61 450
4622.77 442
4622.92 440
4623.08 442
4623.23 449
4623.39 460
4623.55 474
4623.70 490
4623.86 508
4624.01 527
4624.17 547
4624.32 567
4624.48 587
4624.64 607
4624.79 626
4624.95 645
4625.10 662
4625.26 678
4625.42 692
4625.57 705
4625.73 716
4625.88 727
4626.04 739
4626.20 753
4626.35 771
4626.51 792
4626.66 817
4626.82 843
4626.98 870
4627.13 896
4627.29 921
4627.44 948
4627.60 978
4627.76 1015
4627.91 1061
4628.07 1119
4628.22 1187
4628.38 1263
4628.54 1345
4628.69 1429
4628.85 1515
4629.00 1602
4629.16 1692
4629.31 1786
4629.47 1888
4629.63 2001
4629.78 2124
4629.94 2259
4630.09 2403
4630.25 2556
4630.41 2714
4630.56 2875
4630.72 3038
4630.87 3201
4631.03 3366
4631.19 3532
4631.34 3698
4631.50 3866
4631.66 4033
4631.81 4197
4631.97 4356
4632.12 4504
4632.28 4638
4632.44 4754
4632.59 4851
4632.75 4930
4632.90 4990
4633.06 5036
4633.22 5069
4633.37 5092
4633.53 5107
4633.68 5110
4633.84 5102
4634.00 5079
4634.15 5040
4634.31 4986
4634.46 4918
4634.62 4838
4634.78 4752
4634.93 4660
4635.09 4565
4635.24 4465
4635.40 4361
4635.56 4253
4635.71 4139
4635.87 4022
4636.02 3903
4636.18 3785
4636.34 3670
4636.49 3559
4636.65 3451
4636.81 3346
4636.96 3243
4637.12 3141
4637.27 3039
4637.43 2938
4637.59 2837
4637.74 2738
4637.90 2640
4638.05 2546
4638.21 2455
4638.37 2367
4638.52 2283
4638.68 2203
4638.83 2129
4638.99 2059
4639.15 1995
4639.30 1936
4639.46 1881
4639.62 1830
4639.77 1782
4639.93 1733
4640.08 1684
4640.24 1633
4640.40 1577
4640.55 1518
4640.71 1455
4640.86 1390
4641.02 1324
4641.18 1260
4641.33 1200
4641.49 1147
4641.65 1100
4641.80 1059
4641.96 1026
4642.11 997
4642.27 972
4642.43 948
4642.58 924
4642.74 899
4642.90 873
4643.05 846
4643.21 819
4643.36 794
4643.52 770
4643.68 749
4643.83 729
4643.99 710
4644.15 691
4644.30 670
4644.46 648
4644.61 624
4644.77 601
4644.93 580
4645.08 562
4645.24 548
4645.40 536
4645.55 527
4645.71 519
4645.86 509
4646.02 498
4646.18 485
4646.33 471
4646.49 456
4646.65 441
4646.80 428
4646.96 416
4647.11 406
4647.27 397
4647.43 391
4647.58 385
4647.74 380
4647.90 375
4648.05 370
4648.21 361
4648.36 351
4648.52 337
4648.68 321
4648.83 303
4648.99 285
4649.15 267
4649.30 251
4649.46 237
4649.61 224
4649.77 214
4649.93 205
4650.08 198
4650.24 193
4650.40 188
4650.55 184
4650.71 180
4650.87 176
4651.02 172
4651.18 167
4651.33 161
4651.49 155
4651.65 149
4651.80 143
4651.96 138
4652.12 134
4652.27 129
4652.43 126
4652.59 123
4652.74 120
4652.90 119
4653.05 120
4653.21 121
4653.37 124
4653.52 127
4653.68 130
4653.84 131
4653.99 131
4654.15 129
4654.31 127
4654.46 124
4654.62 121
4654.77 118
4654.93 116
4655.09 114
4655.24 113
4655.40 113
4655.56 114
4655.71 116
4655.87 121
4656.03 127
4656.18 134
4656.34 143
4656.50 151
4656.65 159
4656.81 167
4656.96 175
4657.12 182
4657.28 188
4657.43 193
4657.59 198
4657.75 201
4657.90 201
4658.06 200
4658.22 196
4658.37 189
4658.53 181
4658.69 172
4658.84 163
4659.00 155
4659.16 148
4659.31 144
4659.47 143
4659.62 146
4659.78 152
4659.94 164
4660.09 179
4660.25 199
4660.41 220
4660.56 240
4660.72 257
4660.88 270
4661.03 276
4661.19 277
4661.35 273
4661.50 267
4661.66 259
4661.82 251
4661.97 245
4662.13 242
4662.29 241
4662.44 243
4662.60 248
4662.76 256
4662.91 266
4663.07 276
4663.22 285
4663.38 290
4663.54 291
4663.69 285
4663.85 275
4664.01 259
4664.16 241
4664.32 222
4664.48 203
4664.63 186
4664.79 171
4664.95 159
4665.10 149
4665.26 143
4665.42 139
4665.57 137
4665.73 138
4665.89 140
4666.04 142
4666.20 145
4666.36 147
4666.51 150
4666.67 152
4666.83 156
4666.98 160
4667.14 166
4667.30 174
4667.45 183
4667.61 192
4667.77 201
4667.92 211
4668.08 220
4668.24 229
4668.39 237
4668.55 244
4668.71 251
4668.86 256
4669.02 261
4669.18 265
4669.33 268
4669.49 273
4669.65 279
4669.80 286
4669.96 293
4670.12 300
4670.27 306
4670.43 310
4670.59 312
4670.74 313
4670.90 314
4671.06 316
4671.21 318
4671.37 320
4671.53 321
4671.68 320
4671.84 314
4672.00 304
4672.15 291
4672.31 276
4672.47 261
4672.62 250
4672.78 242
4672.94 240
4673.09 241
4673.25 245
4673.41 248
4673.56 249
4673.72 247
4673.88 240
4674.03 229
4674.19 215
4674.35 200
4674.50 185
4674.66 170
4674.82 158
4674.97 146
4675.13 136
4675.29 126
4675.44 116
4675.60 105
4675.76 93
4675.91 79
4676.07 65
4676.23 51
4676.38 39
4676.54 30
4676.70 24
4676.85 22
4677.01 23
4677.17 25
4677.33 29
4677.48 33
4677.64 36
4677.80 39
4677.95 42
4678.11 45
4678.27 50
4678.42 57
4678.58 67
4678.74 77
4678.89 89
4679.05 100
4679.21 108
4679.36 114
4679.52 116
4679.68 115
4679.83 112
4679.99 109
4680.15 108
4680.30 109
4680.46 113
4680.62 120
4680.78 126
4680.93 130
4681.09 131
4681.25 127
4681.40 119
4681.56 108
4681.72 97
4681.87 86
4682.03 79
4682.19 75
4682.34 75
4682.50 75
4682.66 76
4682.81 76
4682.97 74
4683.13 71
4683.28 69
4683.44 67
4683.60 66
4683.76 66
4683.91 66
4684.07 65
4684.23 62
4684.38 59
4684.54 55
4684.70 53
4684.85 52
4685.01 53
4685.17 56
4685.32 60
4685.48 63
4685.64 64
4685.80 64
4685.95 61
4686.11 56
4686.27 52
4686.42 48
4686.58 46
4686.74 46
4686.89 47
4687.05 50
4687.21 52
4687.36 54
4687.52 55
4687.68 53
4687.84 49
4687.99 43
4688.15 36
4688.31 29
4688.46 22
4688.62 15
4688.78 11
4688.93 7
4689.09 6
4689.25 5
4689.41 6
4689.56 9
4689.72 13
4689.88 20
4690.03 28
4690.19 37
4690.35 47
4690.50 55
4690.66 60
4690.82 63
4690.98 61
4691.13 57
4691.29 49
4691.45 38
4691.60 26
4691.76 13
4691.92 1
4692.07 0
4692.23 0
4692.39 0
4692.55 0
4692.70 0
4692.86 0
4693.02 0
4693.17 1
4693.33 13
4693.49 24
4693.65 32
4693.80 38
4693.96 42
4694.12 45
4694.27 47
4694.43 51
4694.59 55
4694.74 60
4694.90 66
4695.06 73
4695.22 79
4695.37 85
4695.53 90
4695.69 96
4695.84 101
4696.00 105
4696.16 109
4696.32 111
4696.47 111
4696.63 108
4696.79 104
4696.94 97
4697.10 91
4697.26 87
4697.42 85
4697.57 86
4697.73 91
4697.89 98
4698.04 107
4698.20 117
4698.36 126
4698.52 135
4698.67 142
4698.83 147
4698.99 150
4699.14 150
4699.30 149
4699.46 145
4699.62 139
4699.77 131
4699.93 122
4700.09 111
4700.24 99
4700.40 87
4700.56 74
4700.72 61
4700.87 49
4701.03 38
4701.19 29
4701.34 21
4701.50 15
4701.66 10
4701.82 8
4701.97 7
4702.13 9
4702.29 14
4702.44 20
4702.60 28
4702.76 38
4702.92 49
4703.07 60
4703.23 70
4703.39 80
4703.55 89
4703.70 97
4703.86 103
4704.02 107
4704.17 108
4704.33 106
4704.49 101
4704.65 93
4704.80 82
4704.96 69
4705.12 55
4705.28 43
4705.43 32
4705.59 25
4705.75 22
4705.90 23
4706.06 27
4706.22 32
4706.38 37
4706.53 41
4706.69 43
4706.85 43
4707.01 41
4707.16 39
4707.32 38
4707.48 39
4707.63 43
4707.79 48
4707.95 55
4708.11 61
4708.26 67
4708.42 71
4708.58 72
4708.74 70
4708.89 67
4709.05 64
4709.21 61
4709.36 59
4709.52 59
4709.68 58
4709.84 57
4709.99 54
4710.15 50
4710.31 46
4710.47 42
4710.62 39
4710.78 40
4710.94 43
4711.10 48
4711.25 55
4711.41 63
4711.57 70
4711.72 76
4711.88 80
4712.04 83
4712.20 84
4712.35 83
4712.51 80
4712.67 76
4712.83 71
4712.98 67
4713.14 63
4713.30 60
4713.46 57
4713.61 55
4713.77 53
4713.93 49
4714.09 46
4714.24 41
4714.40 37
4714.56 34
4714.72 32
4714.87 31
4715.03 31
4715.19 31
4715.34 32
4715.50 33
4715.66 35
4715.82 38
4715.97 41
4716.13 46
4716.29 51
4716.45 56
4716.60 60
4716.76 64
4716.92 67
4717.08 68
4717.23 68
4717.39 66
4717.55 61
4717.71 55
4717.86 47
4718.02 39
4718.18 30
4718.34 23
4718.49 16
4718.65 10
4718.81 5
4718.97 1
4719.12 0
4719.28 0
4719.44 0
4719.60 0
4719.75 0
4719.91 0
4720.07 0
4720.23 0
4720.38 2
4720.54 5
4720.70 8
4720.86 10
4721.01 13
4721.17 17
4721.33 23
4721.49 30
4721.64 38
4721.80 46
4721.96 54
4722.12 58
4722.27 57
4722.43 52
4722.59 43
4722.75 30
4722.90 17
4723.06 4
4723.22 0
4723.38 0
4723.53 0
4723.69 0
4723.85 0
4724.01 0
4724.16 0
4724.32 5
4724.48 9
4724.64 12
4724.79 13
4724.95 12
4725.11 8
4725.27 3
4725.43 0
4725.58 0
4725.74 0
4725.90 0
4726.06 0
4726.21 6
4726.37 12
4726.53 17
4726.69 20
4726.84 21
4727.00 21
4727.16 22
4727.32 24
4727.47 28
4727.63 34
4727.79 41
4727.95 47
4728.10 52
4728.26 56
4728.42 58
4728.58 59
4728.74 61
4728.89 65
4729.05 69
4729.21 76
4729.37 83
4729.52 90
4729.68 97
4729.84 102
4730.00 104
4730.15 103
4730.31 99
4730.47 91
4730.63 79
4730.78 65
4730.94 50
4731.10 36
4731.26 25
4731.42 18
4731.57 16
4731.73 19
4731.89 26
4732.05 34
4732.20 43
4732.36 51
4732.52 55
4732.68 57
4732.84 56
4732.99 53
4733.15 49
4733.31 45
4733.47 42
4733.62 39
4733.78 36
4733.94 33
4734.10 29
4734.25 23
4734.41 16
4734.57 8
4734.73 0
4734.89 0
4735.04 0
4735.20 0
4735.36 0
4735.52 0
4735.67 0
4735.83 0
4735.99 0
4736.15 4
4736.31 7
4736.46 12
4736.62 17
4736.78 22
4736.94 28
4737.09 36
4737.25 44
4737.41 53
4737.57 63
4737.73 75
4737.88 87
4738.04 98
4738.20 108
4738.36 115
4738.51 118
4738.67 117
4738.83 113
4738.99 106
4739.15 99
4739.30 93
4739.46 88
4739.62 84
4739.78 81
4739.93 80
4740.09 81
4740.25 82
4740.41 84
4740.57 87
4740.72 88
4740.88 88
4741.04 85
4741.20 80
4741.36 71
4741.51 61
4741.67 51
4741.83 41
4741.99 33
4742.14 28
4742.30 24
4742.46 24
4742.62 26
4742.78 29
4742.93 34
4743.09 38
4743.25 43
4743.41 47
4743.57 49
4743.72 51
4743.88 53
4744.04 56
4744.20 61
4744.36 69
4744.51 78
4744.67 89
4744.83 99
4744.99 107
4745.14 115
4745.30 121
4745.46 127
4745.62 134
4745.78 143
4745.93 155
4746.09 168
4746.25 181
4746.41 194
4746.57 203
4746.72 210
4746.88 213
4747.04 213
4747.20 212
4747.36 210
4747.51 209
4747.67 210
4747.83 212
4747.99 215
4748.15 219
4748.30 222
4748.46 224
4748.62 225
4748.78 224
4748.94 222
4749.09 219
4749.25 216
4749.41 212
4749.57 208
4749.73 203
4749.88 198
4750.04 192
4750.20 186
4750.36 181
4750.52 176
4750.67 172
4750.83 169
4750.99 168
4751.15 168
4751.31 168
4751.46 169
4751.62 170
4751.78 172
4751.94 173
4752.10 174
4752.25 174
4752.41 172
4752.57 169
4752.73 165
4752.89 159
4753.04 152
4753.20 144
4753.36 135
4753.52 126
4753.68 118
4753.83 110
4753.99 104
4754.15 101
4754.31 99
4754.47 100
4754.62 101
4754.78 104
4754.94 105
4755.10 105
4755.26 103
4755.42 100
4755.57 95
4755.73 91
4755.89 88
4756.05 88
4756.21 90
4756.36 95
4756.52 100
4756.68 105
4756.84 110
4757.00 115
4757.15 122
4757.31 130
4757.47 142
4757.63 157
4757.79 174
4757.94 192
4758.10 208
4758.26 220
4758.42 228
4758.58 231
4758.74 231
4758.89 230
4759.05 229
4759.21 232
4759.37 238
4759.53 248
4759.68 262
4759.84 278
4760.00 295
4760.16 312
4760.32 329
4760.48 344
4760.63 357
4760.79 369
4760.95 380
4761.11 391
4761.27 402
4761.42 414
4761.58 427
4761.74 442
4761.90 458
4762.06 475
4762.22 493
4762.37 511
4762.53 528
4762.69 544
4762.85 556
4763.01 564
4763.16 566
4763.32 564
4763.48 559
4763.64 552
4763.80 545
4763.96 541
4764.11 540
4764.27 543
4764.43 548
4764.59 553
4764.75 556
4764.91 557
4765.06 554
4765.22 547
4765.38 537
4765.54 525
4765.70 512
4765.85 498
4766.01 485
4766.17 474
4766.33 464
4766.49 458
4766.65 455
4766.80 456
4766.96 459
4767.12 463
4767.28 465
4767.44 465
4767.60 461
4767.75 453
4767.91 442
4768.07 429
4768.23 415
4768.39 401
4768.55 387
4768.70 371
4768.86 354
4769.02 334
4769.18 313
4769.34 291
4769.50 271
4769.65 252
4769.81 238
4769.97 227
4770.13 219
4770.29 214
4770.45 211
4770.60 207
4770.76 202
4770.92 197
4771.08 190
4771.24 183
4771.40 176
4771.55 170
4771.71 164
4771.87 160
4772.03 157
4772.19 155
4772.35 153
4772.50 153
4772.66 152
4772.82 152
4772.98 151
4773.14 150
4773.30 147
4773.45 143
4773.61 137
4773.77 130
4773.93 123
4774.09 116
4774.25 111
4774.41 109
4774.56 109
4774.72 111
4774.88 114
4775.04 117
4775.20 118
4775.36 118
4775.51 115
4775.67 112
4775.83 110
4775.99 108
4776.15 109
4776.31 111
4776.46 115
4776.62 118
4776.78 121
4776.94 123
4777.10 122
4777.26 120
4777.42 118
4777.57 116
4777.73 115
4777.89 117
4778.05 121
4778.21 128
4778.37 137
4778.52 147
4778.68 158
4778.84 169
4779.00 180
4779.16 191
4779.32 203
4779.48 213
4779.63 222
4779.79 227
4779.95 229
4780.11 227
4780.27 221
4780.43 213
4780.58 204
4780.74 196
4780.90 189
4781.06 185
4781.22 184
4781.38 186
4781.54 188
4781.69 190
4781.85 191
4782.01 189
4782.17 184
4782.33 175
4782.49 164
4782.65 150
4782.80 137
4782.96 125
4783.12 115
4783.28 108
4783.44 104
4783.60 103
4783.76 103
4783.91 104
4784.07 105
4784.23 106
4784.39 106
4784.55 105
4784.71 104
4784.87 103
4785.02 102
4785.18 100
4785.34 98
4785.50 94
4785.66 88
4785.82 82
4785.98 74
4786.13 67
4786.29 61
4786.45 56
4786.61 52
4786.77 49
4786.93 47
4787.09 44
4787.24 41
4787.40 37
4787.56 34
4787.72 32
4787.88 32
4788.04 36
4788.20 43
4788.35 52
4788.51 62
4788.67 71
4788.83 78
4788.99 81
4789.15 82
4789.31 81
4789.47 79
4789.62 79
4789.78 81
4789.94 86
4790.10 94
4790.26 104
4790.42 114
4790.58 124
4790.73 134
4790.89 142
4791.05 149
4791.21 155
4791.37 160
4791.53 165
4791.69 169
4791.85 173
4792.00 176
4792.16 180
4792.32 182
4792.48 184
4792.64 185
4792.80 185
4792.96 185
4793.12 187
4793.27 190
4793.43 195
4793.59 202
4793.75 209
4793.91 215
4794.07 219
4794.23 220
4794.39 217
4794.54 211
4794.70 204
4794.86 198
4795.02 192
4795.18 188
4795.34 185
4795.50 183
4795.66 182
4795.81 179
4795.97 175
4796.13 169
4796.29 162
4796.45 155
4796.61 148
4796.77 142
4796.93 137
4797.08 133
4797.24 129
4797.40 125
4797.56 119
4797.72 111
4797.88 100
4798.04 88
4798.20 73
4798.35 59
4798.51 46
4798.67 35
4798.83 26
4798.99 19
4799.15 14
4799.31 8
4799.47 2
4799.62 0
4799.78 0
4799.94 0
4800.10 0
4800.26 0
4800.42 0
4800.58 0
4800.74 0
4800.90 6
4801.05 16
4801.21 26
4801.37 35
4801.53 42
4801.69 46
4801.85 48
4802.01 49
4802.17 49
4802.33 51
4802.48 55
4802.64 61
4802.80 68
4802.96 75
4803.12 82
4803.28 87
4803.44 90
4803.60 92
4803.76 92
4803.91 91
4804.07 87
4804.23 82
4804.39 76
4804.55 69
4804.71 62
4804.87 56
4805.03 52
4805.19 50
4805.34 51
4805.50 55
4805.66 61
4805.82 68
4805.98 77
4806.14 86
4806.30 93
4806.46 99
4806.62 103
4806.77 104
4806.93 101
4807.09 97
4807.25 90
4807.41 82
4807.57 74
4807.73 69
4807.89 67
4808.05 69
4808.21 74
4808.36 82
4808.52 91
4808.68 100
4808.84 110
4809.00 118
4809.16 126
4809.32 134
4809.48 141
4809.64 147
4809.79 151
4809.95 154
4810.11 153
4810.27 149
4810.43 142
4810.59 133
4810.75 121
4810.91 109
4811.07 97
4811.23 85
4811.39 75
4811.54 68
4811.70 63
4811.86 62
4812.02 63
4812.18 66
4812.34 70
4812.50 74
4812.66 75
4812.82 75
4812.98 72
4813.13 68
4813.29 64
4813.45 60
4813.61 57
4813.77 57
4813.93 58
4814.09 59
4814.25 61
4814.41 62
4814.57 61
4814.73 57
4814.88 51
4815.04 43
4815.20 34
4815.36 23
4815.52 13
4815.68 4
4815.84 0
4816.00 0
4816.16 0
4816.32 0
4816.47 0
4816.63 0
4816.79 0
4816.95 0
4817.11 0
4817.27 10
4817.43 22
4817.59 34
4817.75 44
4817.91 50
4818.07 54
4818.23 55
4818.38 54
4818.54 53
4818.70 52
4818.86 51
4819.02 51
4819.18 52
4819.34 52
4819.50 52
4819.66 51
4819.82 50
4819.98 50
4820.14 51
4820.29 53
4820.45 56
4820.61 60
4820.77 64
4820.93 68
4821.09 71
4821.25 73
4821.41 75
4821.57 75
4821.73 76
4821.89 78
4822.05 80
4822.20 84
4822.36 90
4822.52 96
4822.68 104
4822.84 112
4823.00 121
4823.16 129
4823.32 137
4823.48 146
4823.64 156
4823.80 166
4823.96 176
4824.11 185
4824.27 193
4824.43 198
4824.59 200
4824.75 200
4824.91 197
4825.07 191
4825.23 183
4825.39 172
4825.55 159
4825.71 144
4825.87 128
4826.03 112
4826.19 98
4826.34 85
4826.50 76
4826.66 69
4826.82 65
4826.98 61
4827.14 59
4827.30 56
4827.46 53
4827.62 48
4827.78 44
4827.94 40
4828.10 36
4828.26 33
4828.42 31
4828.57 31
4828.73 32
4828.89 35
4829.05 39
4829.21 43
4829.37 46
4829.53 49
4829.69 51
4829.85 55
4830.01 61
4830.17 68
4830.33 77
4830.49 85
4830.65 92
4830.80 95
4830.96 93
4831.12 87
4831.28 76
4831.44 62
4831.60 49
4831.76 37
4831.92 27
4832.08 20
4832.24 16
4832.40 13
4832.56 11
4832.72 10
4832.88 9
4833.04 10
4833.20 12
4833.35 15
4833.51 20
4833.67 25
4833.83 30
4833.99 35
4834.15 39
4834.31 42
4834.47 43
4834.63 43
4834.79 43
4834.95 43
4835.11 44
4835.27 47
4835.43 54
4835.59 65
4835.75 79
4835.91 95
4836.06 111
4836.22 125
4836.38 136
4836.54 145
4836.70 151
4836.86 156
4837.02 161
4837.18 167
4837.34 174
4837.50 181
4837.66 189
4837.82 196
4837.98 201
4838.14 206
4838.30 211
4838.46 215
4838.62 220
4838.78 225
4838.93 231
4839.09 237
4839.25 243
4839.41 250
4839.57 257
4839.73 265
4839.89 273
4840.05 278
4840.21 281
4840.37 280
4840.53 275
4840.69 267
4840.85 258
4841.01 250
4841.17 244
4841.33 241
4841.49 241
4841.65 244
4841.81 249
4841.97 253
4842.12 256
4842.28 258
4842.44 258
4842.60 256
4842.76 253
4842.92 250
4843.08 245
4843.24 240
4843.40 235
4843.56 228
4843.72 222
4843.88 214
4844.04 205
4844.20 196
4844.36 185
4844.52 174
4844.68 163
4844.84 151
4845.00 140
4845.16 129
4845.32 119
4845.48 109
4845.63 101
4845.79 94
4845.95 88
4846.11 85
4846.27 84
4846.43 85
4846.59 89
4846.75 93
4846.91 98
4847.07 103
4847.23 107
4847.39 110
4847.55 112
4847.71 113
4847.87 115
4848.03 116
4848.19 117
4848.35 118
4848.51 118
4848.67 118
4848.83 117
4848.99 116
4849.15 116
4849.31 117
4849.47 119
4849.63 124
4849.78 129
4849.94 134
4850.10 138
4850.26 139
4850.42 138
4850.58 133
4850.74 125
4850.90 115
4851.06 104
4851.22 94
4851.38 85
4851.54 78
4851.70 73
4851.86 70
4852.02 69
4852.18 69
4852.34 69
4852.50 70
4852.66 70
4852.82 71
4852.98 72
4853.14 73
4853.30 76
4853.46 78
4853.62 81
4853.78 83
4853.94 84
4854.10 83
4854.26 80
4854.42 73
4854.58 63
4854.74 51
4854.90 38
4855.05 25
4855.21 16
4855.37 10
4855.53 9
4855.69 13
4855.85 20
4856.01 29
4856.17 38
4856.33 46
4856.49 53
4856.65 57
4856.81 59
4856.97 61
4857.13 61
4857.29 60
4857.45 58
4857.61 54
4857.77 47
4857.93 39
4858.09 30
4858.25 20
4858.41 11
4858.57 4
4858.73 0
4858.89 0
4859.05 0
4859.21 0
4859.37 0
4859.53 0
4859.69 2
4859.85 2
4860.01 2
4860.17 2
4860.33 1
4860.49 0
4860.65 0
4860.81 0
4860.97 0
4861.13 3
4861.29 7
4861.45 12
4861.61 19
4861.77 25
4861.93 31
4862.09 35
4862.25 38
4862.41 40
4862.57 41
4862.73 41
4862.89 43
4863.04 45
4863.20 47
4863.36 49
4863.52 49
4863.68 49
4863.84 46
4864.00 44
4864.16 42
4864.32 41
4864.48 43
4864.64 47
4864.80 53
4864.96 59
4865.12 65
4865.28 68
4865.44 68
4865.60 66
4865.76 63
4865.92 58
4866.08 54
4866.24 52
4866.40 51
4866.56 52
4866.72 54
4866.88 58
4867.04 64
4867.20 70
4867.36 77
4867.52 83
4867.68 90
4867.84 95
4868.00 97
4868.16 98
4868.32 95
4868.48 91
4868.64 85
4868.80 78
4868.96 72
4869.12 67
4869.28 64
4869.44 63
4869.60 65
4869.76 68
4869.92 70
4870.08 73
4870.24 73
4870.40 72
4870.56 70
4870.72 67
4870.88 63
4871.04 61
4871.20 59
4871.36 57
4871.52 56
4871.68 55
4871.84 54
4872.00 51
4872.16 48
4872.32 44
4872.48 40
4872.64 37
4872.80 34
4872.96 34
4873.12 35
4873.28 38
4873.44 43
4873.60 48
4873.76 52
4873.92 53
4874.08 53
4874.24 50
4874.40 46
4874.56 41
4874.72 36
4874.88 30
4875.04 24
4875.20 18
4875.36 12
4875.52 5
4875.68 0
4875.84 0
4876.00 0
4876.16 0
4876.32 0
4876.48 0
4876.64 0
4876.80 0
4876.96 0
4877.12 6
4877.28 13
4877.44 20
4877.60 26
4877.76 31
4877.92 34
4878.08 35
4878.24 36
4878.40 35
4878.56 34
4878.72 33
4878.88 33
4879.05 33
4879.21 35
4879.37 37
4879.53 40
4879.69 44
4879.85 47
4880.01 49
4880.17 50
4880.33 47
4880.49 41
4880.65 32
4880.81 19
4880.97 4
4881.13 0
4881.29 0
4881.45 0
4881.61 0
4881.77 0
4881.93 0
4882.09 0
4882.25 13
4882.41 41
4882.57 70
4882.73 97
4882.89 121
4883.05 139
4883.21 152
4883.37 162
4883.53 168
4883.69 174
4883.85 181
4884.01 190
4884.17 200
4884.33 213
4884.49 226
4884.65 238
4884.81 247
4884.97 253
4885.13 256
4885.29 255
4885.45 253
4885.61 251
4885.77 249
[truncated: 749,916 more chars]
